# Supplementary material for: Genetic dissection of main and epistatic effects of QTL based on augmented triple test cross design
Source: PLoS One. 2017 Dec 14;12(12):e0189054. doi: 10.1371/journal.pone.0189054 (PMC5730204; doi:10.1371/journal.pone.0189054)
Supplement: S7 Supporting Information — (ZIP) [file pone.0189054.s007.zip › z2_1400_0.2_5.csv]

0.81299	2.1395	4.5246	-2.6396	-0.85687	-2.0267	-6.7532	-2.0665	3.6728	-3.2034	-0.78124	1.279	-0.48646	0.23761	-4.8813	-0.13908	-4.2309	3.7308	-0.55668	1.0321	1.7206	0.60575	-1.5907	-2.0113	0.28194	-2.8622	-3.9058	4.4968	3.4257	-1.5646	0.62913	-5.2785	-4.7847	2.3192	-1.1932	9.838	-5.0772	2.4398	-1.8245	4.078	3.5329	-5.0971	-0.1218	2.5833	0.8317	-4.0362	-5.6958	-0.36436	-3.2992	-2.5496
-4.7626	-0.46423	-1.3634	4.1445	0.6647	-1.4728	4.4379	0.83268	2.2025	-6.0217	4.0396	-3.5684	2.8035	-0.74802	-3.9902	-2.9122	-1.3444	0.96956	1.6506	4.9055	2.0384	-1.7989	0.9382	-3.5852	-3.8217	-0.61054	-3.9505	-1.6228	2.8172	-2.6668	3.2359	3.6522	-5.3434	-0.66064	-3.0222	-1.4893	-4.5725	-2.3591	-3.4638	-0.31988	4.5361	-1.3995	3.2216	1.7409	0.66579	-1.569	3.5314	-2.8412	1.6999	3.2548
-3.9562	-4.2709	-5.7435	-5.9544	1.2313	0.32167	-4.1302	-0.45287	-1.8748	-2.642	-0.89617	1.6468	0.48793	-13.933	4.6684	-1.1101	2.2607	-9.802	-5.7438	-0.68397	-7.4224	3.7296	-3.2098	-5.1007	4.4381	4.3165	-1.2308	-9.1595	-5.4714	-0.55121	-0.21541	-0.27966	5.9857	-2.7399	-5.1777	-5.0265	0.2982	-1.7565	-1.3229	-5.1854	-3.707	-8.0075	-1.7889	1.063	2.8589	-4.8862	-0.51244	-9.7638	4.4902	0.6433
-0.76732	1.0464	0.45232	-2.1267	-5.6384	-7.2177	4.0308	-2.1274	-0.84027	-1.0616	-0.0073024	-4.1295	2.25	5.3257	-1.4051	2.9864	-10.726	3.7925	-2.3549	3.8711	1.0632	0.53586	-0.9234	3.2713	4.3693	-0.47963	-3.5236	-1.0348	1.29	-3.7858	0.25541	-5.4817	-2.1119	-5.4733	-3.189	-4.4659	0.50871	3.2261	-3.5411	-1.0978	2.2015	-1.8676	-0.87848	0.7542	-4.7222	-1.8099	-6.2371	-4.921	0.11683	2.924
-3.3702	-6.0923	3.2883	-2.2384	1.8284	3.0912	-0.80173	-4.8161	-2.805	-2.9258	-4.1032	6.8689	-3.4062	0.86758	1.0786	-1.1265	-1.4887	-5.6842	1.6613	0.88391	-0.78262	6.2641	-1.7458	6.0829	4.4519	-0.74643	2.3688	6.497	-3.231	-0.53161	1.6664	-0.52657	-4.1575	-1.9548	-5.3552	3.443	-4.2355	4.5036	-5.9878	5.7721	-2.2271	3.004	1.7794	-5.0241	1.2272	-4.582	2.8016	1.2011	5.1293	-7.3218
-14.346	-8.5831	-0.54074	-8.8451	-9.8335	-11.063	-10.786	-6.8321	-5.3545	-15.113	-9.9944	-10.294	-9.1577	-14.356	-7.9308	-8.1951	-9.1782	-5.5442	-8.7175	-13.078	-11.63	-12.574	-3.4049	-9.4678	-10.974	-9.1638	-14.153	-10.859	-10.981	-7.4865	-12.753	-9.6986	-12.321	-14.99	-12.122	-9.9225	-5.7893	-13.808	-10.37	-11.791	-7.1124	-15.58	-12.869	-10.485	-16.628	-6.1288	-11.895	-13.158	-9.6865	-10.884
-4.9947	-1.0787	-8.2736	-0.079511	-3.3815	-0.41866	-9.4729	-8.9699	-1.0658	-5.8567	-10.719	-7.263	-6.2077	-4.6657	-7.5318	5.0925	-4.6485	-7.4547	-3.9801	-8.6624	-4.3397	-4.5531	-3.7855	-4.5875	-5.626	-6.1971	-7.0188	-7.2459	-4.0238	-12.77	-0.15866	-2.2238	0.8977	-1.5266	-4.5042	-8.4688	-8.4964	-7.6049	-0.40475	-9.5139	-8.0866	-7.3648	-1.5952	2.3888	-6.9419	-5.4305	-3.253	-8.8204	-11.87	-3.0049
0.65045	-2.6602	-10.927	-6.0868	1.6282	2.5104	-1.1533	-1.0496	-3.4155	1.8895	1.2085	-1.0718	-0.69667	-1.3433	-1.4003	-4.6022	-9.8867	-9.1774	1.7579	-4.9692	-1.4167	0.523	2.7725	-1.3926	-2.2074	-1.2732	2.6753	2.3323	0.14681	-0.29387	-0.62606	-2.9687	-2.7341	-8.8913	-3.2621	2.3557	-3.6037	-2.6811	-0.387	-5.122	-8.8255	-0.59274	-5.1079	-2.6479	-1.9072	-4.1041	-6.0437	2.1981	-8.7002	-3.9416
-15.312	-11.587	-8.6393	-8.424	-9.8784	-8.4154	-13.116	-6.8483	-9.9335	-14.656	-9.0229	-5.6189	-13.334	-2.321	-9.3005	-6.2555	-4.8736	-7.5128	-14.666	-12.781	-16.616	-8.8146	-15.055	-8.2168	-4.6979	-7.1798	-8.0773	-8.9228	-10.424	-14.534	-14.273	-8.0746	-4.2528	-11.231	-8.751	-7.838	-7.8879	-9.5934	-13.948	-15.473	-13.859	-5.8645	-6.4245	-17.025	-10.065	-12.077	-6.8314	-4.8314	-9.9615	-12.854
5.5648	8.3678	2.3079	11.83	7.1032	13.843	7.8736	8.2162	7.0509	12.697	2.9929	7.1057	5.5389	11.073	12.68	8.9687	10.734	4.0198	7.5966	-1.7557	4.3303	8.0277	4.5487	12.029	7.8945	-0.69701	6.8902	6.1053	8	10.236	13.425	9.1127	9.8984	11.35	9.6797	8.3845	9.6217	10.67	8.2772	8.7115	6.7157	4.2028	8.2121	4.1922	3.9134	12.713	5.0027	2.0727	6.7933	9.9348
1.5725	5.7591	3.0986	0.58712	2.2036	1.6959	2.2342	-1.9951	-1.5186	1.5646	0.53719	5.7346	-2.4363	2.7357	2.3494	0.8273	-0.083318	3.8582	4.0723	5.5736	3.4185	-3.4795	4.3875	4.1786	2.9943	2.3341	1.2499	1.8358	9.0885	0.95019	5.8879	0.62222	-0.45143	1.6805	2.6153	-3.8345	4.7629	0.090707	2.6851	-1.9942	-0.99027	7.9515	2.1942	-1.7899	1.1204	1.9751	-2.2891	7.4754	4.0225	9.0445
-12.442	-12.554	-9.5707	-12.141	-11.631	-5.3932	-10.85	-8.1279	-17.092	-13.902	-11.403	-9.886	-12.382	-18.272	-17.169	-15.113	-13.551	-14.104	-11.482	-14.075	-7.4448	-15.639	-18.046	-0.66705	-11.759	-13.493	-5.6797	-9.0478	-7.5848	-12.687	-12.792	-7.6067	-17.308	-11.894	-13.137	-9.78	-14.457	-13.339	-6.3108	-13.687	-12.998	-13.653	-13.2	-12.506	-12.936	-12.28	-5.8308	-9.1346	-14.852	-11.675
-0.3257	-2.3571	-1.6555	1.2304	-5.5723	-0.56622	-1.9558	-0.56348	2.4217	-2.9259	-12.456	0.83029	-2.8733	-7.5303	-8.0095	-3.5886	-7.3764	-6.4484	0.66603	-2.0711	-5.3394	-6.0367	2.3667	-5.0059	-1.0112	4.8121	0.919	1.8259	-5.4168	-0.94097	0.18882	-0.55115	-1.6051	0.18113	2.4143	0.90284	-6.5934	1	-3.6413	0.1832	-0.95344	0.95965	-0.87484	-9.2313	1.4473	-0.057738	-4.2705	-1.7453	-3.2367	1.9621
-14.998	-15.243	-14.843	-16.574	-16.622	-18.081	-12.942	-11.135	-15.491	-17.638	-21.21	-19.368	-20.278	-12.664	-12.201	-14.527	-15.928	-9.1217	-17.401	-15.446	-16.944	-17.61	-13.414	-14.566	-11.931	-15.328	-11.548	-13.775	-16.767	-5.1465	-14.155	-14.747	-11.983	-10.139	-14.098	-15.163	-18.213	-13.731	-16.256	-16.255	-20.503	-18.259	-6.0843	-16.687	-14.364	-16.371	-10.521	-14.71	-16.6	-17.465
-11.809	-11.691	-7.1488	-5.5817	-10.515	-11.639	-6.0387	-12.02	-4.9632	-11.75	0.6114	-3.7333	-8.1536	-8.8041	0.53032	-10.826	-7.0041	-5.505	-10.648	-7.2022	-14.534	-3.4515	-4.5781	-9.343	-4.7654	-8.502	-6.8116	-9.5789	-4.3138	-12.885	-8.4111	-6.0035	-12.528	-5.7501	-11.538	-4.7872	-9.4384	-5.9156	-4.5047	-10.994	-5.2215	-11.768	-7.0685	-5.9873	-1.4751	-6.5489	-9.3188	-10.617	-7.275	-15.755
0.13501	-2.8472	1.3457	2.5802	-1.7389	-6.0767	2.0693	-7.5742	0.48418	0.74753	-0.1269	-5.1132	3.643	-1.1319	0.60639	-7.7861	-3.3136	-2.837	-1.5788	-2.4701	1.1534	-3.1565	3.2081	2.4179	-4.8195	-0.45625	-1.1336	-0.98509	-2.2473	0.86408	5.1236	6.2976	-0.91173	-0.37711	-0.18748	0.63845	-4.0933	1.072	-3.0702	-0.43666	2.4155	-3.5393	0.8824	0.1888	-1.177	-6.7073	-1.9985	-5.5992	-3.0396	1.5947
6.9429	4.0431	5.943	-2.5892	-3.1293	7.0293	3.1212	-2.248	9.7176	-2.1338	-3.7613	3.5494	1.7858	4.1683	1.7481	9.7865	-1.1066	2.6062	3.4291	0.53785	0.023571	1.1629	3.0017	4.1266	0.70959	-5.0494	2.338	-2.309	1.9052	-4.9515	-2.9265	1.3317	2.2642	1.821	0.05097	3.5949	0.69763	2.2578	5.0108	1.8408	1.0694	-5.905	1.51	3.1741	2.594	6.1188	2.9244	-1.3355	5.0446	5.0704
8.098	-0.0060108	-0.85768	-1.5333	-3.1864	0.75425	3.056	4.2608	2.1247	-1.4539	-3.3229	3.2746	-9.8277	-5.018	2.3188	-1.4141	3.5114	3.3741	0.74403	1.7161	-0.5063	-6.4541	7.7732	3.1103	7.3434	-1.0345	-7.3263	-4.8222	3.1987	3.3257	2.0983	4.5437	6.1466	-2.5094	-1.3259	4.0129	0.83318	5.3194	1.9751	-3.0296	3.6217	4.0007	2.5302	6.8582	5.7478	6.7416	7.4346	7.773	3.1826	-2.0463
3.7439	7.8764	1.5374	-0.16849	-0.34403	-9.5655	-1.2472	0.10688	-1.2097	-5.8515	-8.0728	-2.8003	2.9633	-0.33538	5.7314	-2.6846	3.8652	-1.7207	2.2298	1.6024	-0.77523	-10.678	-5.2173	-2.2978	-2.2226	-4.5896	-6.1409	0.18865	0.36165	-6.2936	5.4942	1.9249	-6.3787	-5.7811	-6.8632	3.6962	-1.159	0.41944	-0.23371	6.3453	1.3788	-3.6214	-1.9813	-3.6755	-8.1922	3.7321	-0.46624	0.8899	-9.3255	-0.12842
-2.8491	-8.2231	-1.1999	-7.0184	-1.1574	-10.604	-3.8195	-10.129	-12.479	2.5341	-4.2737	-3.7149	-4.1888	-3.5616	-3.7409	-3.053	0.15992	-3.5945	-5.1682	-6.1224	-2.0461	-6.0123	-8.2839	-3.0515	-3.328	-14.394	-4.7884	-3.0434	-5.0371	-5.4141	-5.4316	-2.9976	-4.1399	-5.8107	-9.7321	-6.4882	-5.127	-5.5026	-5.7701	-5.0633	-5.6268	-10.107	-2.1817	-1.2207	-8.294	-7.454	-6.4843	0.31112	-5.0329	-3.6574
-1.7441	-4.373	1.7169	-3.538	-3.0381	-8.6957	-2.4416	-6.4539	-0.71882	-2.4236	-6.9464	-1.7207	4.0573	-3.5122	-3.7645	2.0059	-7.8746	-5.9932	-1.9544	-7.2926	-6.9989	0.4328	-1.5503	3.8129	-6.7858	-0.64213	-3.7039	0.63123	-5.024	-0.46981	-3.3417	-5.8315	-1.916	-6.8787	-2.9009	-3.1409	-3.0798	3.1842	-5.5487	-8.2977	-9.54	0.28675	0.57546	-5.18	-8.77	-5.5194	-6.7896	-4.0737	3.5489	-3.2313
5.1864	10.917	-0.13884	-8.2272	2.1114	-1.0478	0.57661	-4.9237	0.35911	2.5164	3.4926	4.4892	-0.22865	8.0628	5.6713	1.9519	2.6934	2.701	0.50141	3.7145	3.4116	9.7533	-2.216	7.5964	1.3882	1.5056	-6.5638	-3.6405	-6.2884	2.7026	3.3837	-0.074049	-2.9057	3.2275	-0.20594	2.3622	0.028661	2.9567	-2.9433	3.6254	-0.6678	3.8893	2.9245	-0.56429	-2.4901	-0.46009	6.0685	8.2836	0.85648	-1.6047
-10.579	-20.048	-16.364	-19.682	-8.9334	-11.785	-8.2766	-11.691	-5.1155	-13.634	-22.358	-11.3	-13.706	-12.203	-14.468	-19.606	-15.251	-15.397	-9.5183	-15.656	-9.2772	-18.021	-8.9454	-19.428	-22.22	-15.127	-16.85	-17.729	-12.473	-14.136	-17.584	-19.009	-15.551	-14.182	-18.916	-19.348	-14.968	-14.336	-11.507	-17.506	-15.029	-21.496	-15.729	-20.408	-14.709	-11.623	-16.058	-17.339	-16.674	-15.583
-3.2649	-13.004	-2.7906	-7.6287	-5.3632	-6.3928	-0.21119	-3.8173	-2.499	-7.8478	-9.5221	0.6433	-7.1072	-9.3229	-3.4043	-3.0867	-4.4505	-0.079184	-8.7363	2.9611	2.1535	-0.99553	-3.5067	-6.8722	1.7917	-4.2369	-0.024615	-4.8206	3.7454	-4.0551	-7.8663	1.8061	6.0204	-9.4847	3.7366	-5.5437	-6.0046	-4.3927	-0.71247	1.3506	-2.3572	-0.21628	-3.0339	-2.0707	-2.4895	0.68488	2.7517	1.655	0.1337	-5.0974
-6.8189	0.37709	-6.4676	-8.4966	-2.5107	-8.2678	-4.7874	-4.8544	-6.472	-2.023	0.71324	2.437	-0.49474	-1.1289	-5.1908	-5.3694	-7.069	-11.394	-6.7075	-1.4549	-2.3295	-0.38813	-8.1308	-3.0038	-11.113	0.75036	-4.2618	-6.8876	-3.3349	1.8414	-3.2911	-5.2966	-6.9177	-11.028	4.7856	-7.6594	-4.6758	-3.8165	-0.12162	-2.7052	-2.057	-1.3714	-2.5571	-2.72	-7.3685	-8.1772	2.8722	-2.91	2.8745	-4.5634
1.6084	-3.3415	6.4506	-0.52554	-2.3681	2.5379	2.8847	0.69391	-0.25366	0.081488	-1.4177	2.3689	1.5197	1.1665	-2.4516	4.113	5.0116	3.514	4.8997	-7.3447	3.1742	1.3327	3.7064	-5.9386	1.6023	0.21155	-7.1361	0.085817	2.7026	0.28434	-2.4297	2.6297	4.6421	3.2351	7.0505	5.0699	-0.37774	2.1805	3.327	0.27944	7.1135	-2.144	-2.1175	6.5781	8.3873	0.14821	0.48671	8.0313	-1.7316	5.9223
3.8391	-0.66771	1.3186	8.8307	7.1915	10.039	4.5524	-0.15038	0.94503	8.4989	1.3956	6.3363	11.053	7.8577	0.53748	5.8214	6.5131	5.4728	-2.4212	7.9181	2.6609	9.3111	6.4819	-1.0686	6.9649	2.334	0.2402	5.304	4.8355	4.8303	1.5127	10.525	6.5188	6.4528	7.7834	-0.43368	2.9818	4.405	3.3124	6.3755	3.2297	4.5907	8.6724	2.247	8.0047	1.9201	6.235	8.2138	7.0783	1.0332
10.138	9.6276	10.736	11.596	7.0754	1.7944	8.9503	9.0975	2.9388	8.0458	13.288	5.918	10.505	8.2631	9.9134	4.0962	10.852	4.3906	8.8104	10.063	6.4154	12.265	17.684	5.0304	2.1906	12.98	11.277	5.7764	9.1183	8.3718	0.68248	9.7506	6.3662	1.1241	7.2311	5.5978	11.008	15.891	7.1722	-0.52059	5.6515	4.2352	5.0957	7.372	14.185	10.201	4.7011	6.3129	6.8246	14.801
-9.5066	-13.203	-8.4047	-10.809	-18.601	-9.8107	-10.082	-10.258	-8.082	-11.165	-9.4468	-10.225	-9.7396	-15.638	-8.2254	-13.066	-15.098	-11.129	-13.587	-15.419	-16.454	-15.404	-9.4214	-8.5147	-9.9091	-11.857	-10.667	-15.856	-9.2625	-9.3439	-19.013	-7.7729	-8.9952	-18.403	-12.72	-10.914	-9.1422	-18.141	-10.28	-14.868	-11.47	-11.436	-7.0423	-9.7502	-13.712	-16.941	-2.1369	-7.3125	-13.496	-10.936
-11.733	-11.128	-14.725	-16.833	-9.4423	-13.086	-12.595	-6.2726	-17.059	-18.792	-7.6618	-12.422	-16.255	-8.0912	-8.2946	-6.0701	-9.8324	-12.713	-12.304	-15.587	-7.8359	-9.5178	-14.287	-13.85	-3.0532	-16.819	-7.3347	-13.696	-8.6261	-8.7876	-13.836	-15.145	-11.642	-18.437	-11.318	-13.338	-7.7492	-17.205	-11.934	-9.1838	-5.5369	-18.196	-10.797	-5.7215	-12.535	-14.322	-14.687	-7.9437	-19.214	-10.491
1.701	3.086	-0.97891	-0.69042	-3.6696	0.59699	2.6392	3.5311	3.4382	1.0121	0.77489	-2.7583	0.64804	0.44367	0.25515	4.8287	-5.2545	-0.48458	4.98	3.6773	-2.3366	7.7179	3.8955	-0.12411	1.6437	1.6021	4.6028	-0.50982	-6.6294	7.5862	-2.6156	3.7942	2.778	-2.6513	1.414	-6.8222	3.5693	1.9005	3.6226	4.8814	2.4845	0.77575	2.7206	1.8234	-1.982	-4.9319	7.1048	-6.842	0.0052059	-3.7794
0.13309	1.1862	-1.6429	-2.7033	-10.51	-9.6538	-7.4985	0.41976	1.6538	-3.3143	0.26661	5.4879	-5.406	-5.1349	-2.5735	-3.5562	-5.9005	-13.157	-6.0627	0.99432	-6.1331	3.5996	-8.7049	-2.6739	-3.3278	-6.3682	-8.1687	-5.1802	-10.084	-7.8331	-9.1866	-2.9079	-7.3438	2.0444	-4.2282	-4.0978	0.287	-1.8756	-6.083	-4.7013	-2.7736	-3.8792	0.21198	-9.4463	-4.5886	-2.0461	-7.7305	-3.4041	-7.312	-4.5173
5.4808	-4.851	-0.89887	2.3998	7.4891	0.16497	-1.4903	1.2036	-0.18141	0.77845	0.37721	-10.705	-0.87783	1.7883	1.6587	0.34441	-0.77989	2.2298	-1.9645	8.4444	5.0379	1.2107	0.094431	-4.4686	0.74789	0.81627	1.6746	-4.622	-3.3305	2.3084	4.4298	1.5825	3.5692	3.1783	5.0593	-0.69641	2.0778	-2.1501	2.3109	-3.5949	-1.9806	0.4637	-0.52604	5.252	5.4892	-4.6216	-3.4905	-4.1438	2.8441	-2.6443
-0.14015	-4.6569	-4.4634	-3.8987	-5.3962	0.36372	-10.145	4.152	-6.5788	-1.1981	-1.8161	-3.7264	1.4094	-4.4608	1.6065	2.1293	0.16534	-1.7681	-2.6377	-1.3929	-1.4986	-2.2728	1.3168	-0.51423	0.80267	-7.4343	1.074	0.82176	-11.177	-5.6299	-0.25833	-2.0524	-5.388	0.32405	-7.3339	-3.3455	0.64473	-5.0298	-10.49	-5.8492	-2.1067	-4.0256	-8.3722	-6.9231	-1.8307	-0.72189	-3.2076	-4.1332	-5.3267	-6.6924
-1.9189	-5.027	-6.0759	-5.8877	-8.1407	2.1117	-7.6106	-4.9481	1.3777	0.26719	-0.50469	3.362	-10.495	-2.5018	-6.3431	-4.3009	-7.0907	-2.6327	-3.559	-4.2418	1.5256	-7.9769	-6.7688	-7.601	0.050233	-3.8315	-0.1161	-1.1622	1.8624	-1.0358	-3.4253	0.3949	-0.58165	-0.23846	0.43548	2.7152	-4.0888	-4.1821	0.66289	5.2285	-4.5622	-5.8828	-9.8405	-0.087025	-2.5596	-7.3556	-8.4057	-3.8513	0.47071	-6.8537
-9.4542	-9.7184	-10.396	-9.3634	-9.5887	-4.9571	-16.96	-13.21	-9.9945	-14.19	-10.662	-10.824	-9.3951	-16.266	-15.166	-10.634	-13.226	-12.763	-10.206	-11.77	-10.024	-7.5662	-17.196	-10.747	-11.878	-11.879	-9.4088	-13.47	-8.0761	-20.942	-7.6741	-9.5668	-14.188	-8.0802	-8.1841	-10.641	-9.7925	-5.5585	-11.628	-15.476	-1.0598	-7.0302	-2.7016	-13.069	-13.739	-12.537	-14.611	-11.605	-19.769	-12.153
-17.548	-16.61	-15.429	-9.8936	-14.325	-12.666	-15.736	-13.831	-11.738	-14.367	-17.662	-16.879	-11.301	-13.935	-7.789	-18.838	-13.749	-14.058	-11.596	-13.435	-15.479	-12.856	-18.035	-14.019	-8.9512	-9.8787	-18.168	-15.321	-15.918	-8.0401	-9.9542	-11.32	-11.762	-11.659	-14.949	-22.322	-13.794	-6.5788	-14.778	-11.833	-15.436	-22.455	-9.8204	-12.556	-12.672	-15.212	-13.726	-18.585	-18.078	-13.53
1.2362	4.5146	2.4333	6.0132	-0.15875	-5.0789	-5.0024	-0.19561	1.7768	-3.8153	0.1432	4.6892	0.26044	-2.6259	-2.0772	-0.64922	-5.3225	-1.0123	0.21959	1.6331	-2.0322	1.728	0.87238	-0.96008	0.99038	-5.4375	-5.8393	-1.1102	-8.5737	-1.285	-0.41012	5.7448	-0.41883	-4.3588	-0.79635	-1.0737	-2.0454	2.2047	3.8423	2.7059	-5.4895	-2.8827	-5.0831	5.1456	2.7741	3.8477	-1.3031	0.22592	5.1756	-0.093072
-15.894	-7.3437	-11.331	-12.731	-10.893	-16.349	-10.746	-15.488	-11.096	-7.5428	-12.296	-8.7057	-10.248	-5.5997	-8.5409	-4.0497	-8.0896	-9.9362	-16.932	-10.157	-13.111	-11.97	-18.316	-16.267	-17.064	-7.7446	-12.07	-11.785	-17.551	-11.85	-9.7493	-4.7419	-12.229	-8.1138	-16.411	-9.0403	-8.5972	-19.597	-10.991	-13.082	-11.412	-11.56	-16.433	-14.085	-9.7053	-10.141	-10.177	-10.369	-12.356	-5.7615
-0.76901	3.9342	-6.0194	8.535	-0.93097	-1.8835	-5.5432	3.6431	-2.2747	1.4884	6.6604	4.1341	-5.0621	-4.426	2.3721	-1.9858	1.758	-2.2013	4.9355	-3.8176	-7.7571	-3.766	-12.81	-6.6163	-2.6641	-6.0348	5.8111	-1.9474	-3.1224	2.6989	-7.0145	-1.3893	0.02255	-3.0365	-2.7829	-3.6226	-0.36616	-1.1202	-2.4699	-2.1402	-3.5766	-4.5663	-4.3461	4.8933	0.29211	2.6442	6.3796	-6.1722	-4.628	-0.48811
2.0777	1.7886	2.2164	-6.9657	3.8972	-0.24393	4.0354	0.19782	0.041526	1.0869	2.6527	1.5404	-5.7348	-3.2534	-4.3131	2.8218	-1.5016	2.0642	-1.5834	3.5933	0.5291	-0.668	3.0535	0.24368	-2.1155	-1.5575	-1.9224	-5.0335	-1.5836	-1.8142	0.77415	6.3957	0.36658	-6.3432	-6.2554	-3.7235	-3.3225	0.51086	-6.5906	2.6998	-1.8629	1.4811	-4.03	0.32448	3.5847	-3.5827	4.9257	3.4051	-1.1829	-4.2184
-0.90211	-4.5843	-3.5233	-1.6392	-4.5758	-5.0106	-5.3363	-2.0487	-2.917	-6.4477	1.8631	0.27462	-2.7549	-6.1022	2.0314	-6.4167	-2.6875	-3.2782	-1.1592	-4.1221	-6.2049	-5.0659	-4.5412	-7.3875	-4.0923	-2.1434	0.30513	-1.4835	-5.3124	-4.0608	-4.3672	-0.019498	-0.27777	-3.4455	-2.8136	-1.2195	-4.2888	-7.99	-3.8054	-2.4714	-2.1579	1.7229	-8.466	-5.2606	0.38257	-0.99831	-7.8211	-5.6929	-9.4231	-5.353
-2.8592	-6.3942	-0.82661	-5.2242	-8.3244	-14.39	-9.8632	-5.5535	-8.9254	-5.2138	-6.4159	-10.625	-8.7569	-2.6173	-6.2792	-3.896	-12.889	-13.372	-10.587	-2.9412	-2.2854	-10.732	-10.492	-5.0681	-3.7573	-2.6927	-12.565	-16.902	-11.967	-8.9503	-2.0356	-8.8802	-16.011	-10.011	-9.1821	-7.0801	-12.543	0.70384	-7.0192	-9.8773	-7.5727	-10.049	-1.756	-10.473	-9.9904	-8.8095	-1.6669	-15.934	-10.47	-9.5743
0.3643	-0.67614	2.5847	-2.9825	2.4839	-1.2801	2.8567	-3.6524	3.6923	5.4068	4.1554	-4.4418	2.9467	3.803	-4.3112	-0.23951	1.5624	1.0195	4.5068	7.2182	1.364	1.9823	-5.0323	-1.9079	-9.0028	7.9985	2.1861	3.9034	1.255	-3.7111	-3.4214	-2.447	1.7231	2.7575	-5.1009	-1.3132	0.54157	2.842	5.7568	3.621	-2.8175	-2.7519	3.4071	3.8383	0.19052	-6.1062	0.66947	-2.259	-1.6948	-1.0825
-4.0688	-10.327	-15.791	-7.3673	-7.7986	-15.168	-17.733	-12.458	-8.6954	-16.735	-12.18	-7.419	-11.079	-11.621	-8.7419	-9.5393	-12.589	-10.421	-11.083	-12.411	-11.046	-12.522	-8.4378	-13.873	-9.4949	-6.8908	-8.357	-14.129	-9.5836	-7.8786	-18.338	-7.9264	-12.862	-15.628	-12.746	-9.9065	-13.869	-10.687	-16.517	-16.378	-21.141	-14.874	-11.283	-16.461	-10.895	-17.788	-6.3704	-10.496	-15.725	-7.8159
-15.472	-6.2899	-21.081	-18.736	-11.346	-7.8069	-13.594	-11.993	-17.59	-9.8351	-14.968	-11.093	-16.549	-10	-11.475	-8.7248	-18.207	-14.535	-9.7648	-18.121	-18.42	-8.3124	-14.145	-13.804	-11.268	-14.262	-11.908	-17.541	-15.465	-12.393	-14.74	-12.525	-17.506	-8.8324	-16.349	-12.115	-6.8684	-11.815	-11.08	-15.61	-22.293	-18.009	-14.831	-15.657	-13.118	-13.561	-20.332	-11.39	-14.896	-21.686
-5.7362	-4.6408	-9.7756	-2.807	-4.263	-7.9273	2.9595	3.1439	-4.6727	-3.3922	-6.3411	-3.3816	-1.5825	-6.0335	2.2138	-0.20541	1.6468	-0.34899	-4.7457	-6.694	-0.70296	2.5687	2.831	-2.8836	-0.31014	-1.6152	-6.4003	-2.2628	-4.2647	-2.7983	-3.9044	-7.8428	-2.7135	-0.348	-7.5478	-1.758	-4.5704	1.5125	-5.6142	-3.0604	-5.8415	-5.9129	-9.7537	-1.0846	-6.66	-2.0914	-3.8385	6.3812	-2.7559	3.3998
-14.358	-11.404	-7.7598	-11.322	-12.592	-10.966	-6.0968	-17.208	-10.517	-12.926	-7.4186	-9.7772	-19.834	-14.211	-11.069	-18.086	-12.156	-15.01	-13.131	-16.114	-12.397	-11.375	-14.927	-5.4676	-8.6557	-12.756	-12.293	-15.476	-12.527	-2.9002	-8.6393	-10.024	-10.21	-8.8818	-16.043	-8.8774	-8.0286	-9.6835	-14.177	-19.904	-10.085	-12.877	-12.693	-12.364	-13.362	-8.4862	-8.5243	-16.219	-16.788	-14.951
13.213	10.459	9.9576	3.9821	6.2492	5.8156	8.2562	14.007	5.6422	2.0986	7.918	10.449	13.966	7.716	11.681	6.0129	7.4558	4.9712	11.27	10.926	11.096	8.1336	9.5626	7.8778	9.8395	5.1496	8.8416	10.202	7.1423	6.2075	5.9145	10.728	8.3973	9.6542	5.1596	4.8134	5.9628	7.7363	7.2936	2.464	10.437	3.9284	6.8832	4.5748	11.728	6.2687	1.4002	6.041	14.117	10.637
-1.8583	-5.7144	-1.5839	-1.0454	2.1002	-4.4665	1.0353	-0.7605	-7.6224	-1.1366	2.9755	6.7807	1.2108	1.9301	4.4767	2.7441	1.0455	-7.4029	5.3064	5.3795	-1.2007	-5.1212	5.4043	-1.353	0.30888	0.53931	0.30272	-2.953	-0.013696	1.3356	-2.4386	-1.2624	-3.1531	2.8375	1.1897	2.7641	-1.0476	-0.87894	3.7696	1.3496	9.371	-1.6814	4.6832	5.1283	-4.4242	-1.0304	3.576	3.4802	-1.035	-5.3024
5.8001	3.8501	10.335	8.8555	10.487	11.493	5.4803	10.897	10.128	11.89	10.666	5.3832	6.5171	8.2875	5.1181	1.1072	3.4936	11.243	3.6242	4.1507	8.1463	3.8424	11.432	4.8639	5.116	8.6009	8.7899	7.2716	7.8167	2.8161	12.623	11.912	5.0897	7.9901	2.6426	6.6583	-0.91895	8.1603	12.016	3.3664	11.354	5.8036	9.774	7.358	13.157	2.29	8.1729	7.8534	8.6505	6.6647
6.0866	-1.802	-0.19007	-0.28872	-2.8682	-2.1766	-0.67337	0.733	2.542	6.7539	5.2856	2.6238	-0.53542	6.1485	-4.4283	9.6648	-0.47788	-6.8437	-6.1572	1.0162	3.1442	1.5279	2.7723	2.2927	1.7209	-0.43968	8.1969	2.147	4.4021	-0.80899	2.0723	0.66937	5.2593	7.3005	1.9804	1.5543	2.0945	2.1304	-1.5706	-0.78046	-0.8171	4.122	2.6313	-4.3844	-4.722	2.5446	4.5918	6.6992	2.0041	-2.3272
5.8353	12.705	8.3006	11.722	5.6698	8.0263	10.455	3.3809	4.0859	2.5403	0.14506	2.2285	9.5955	8.5917	5.2254	6.0838	4.0112	6.3569	4.7208	10.726	2.3684	4.5962	2.1183	7.5088	1.0972	11.075	8.0111	6.898	2.9961	8.3067	5.6805	5.0417	4.9533	5.2666	5.2456	-0.27269	3.9263	2.8638	8.7144	5.7864	6.1644	11.299	3.3542	12.125	5.7393	3.7448	6.0396	6.6013	6.4622	12.254
-3.4781	-6.3381	-0.31727	4.0183	-6.6916	-6.8067	-4.2828	-2.813	-1.9995	-5.6933	-11.05	-5.7638	-6.8166	-7.8435	-1.5029	1.0917	-7.5662	-6.852	-7.851	-0.066519	-2.2244	-13.528	-8.5181	-2.6941	-4.5346	-0.43913	2.9306	-11.365	-2.1971	-4.6731	1.6249	-6.169	-4.9697	-4.2879	-5.2599	-5.2147	-5.1218	-3.4103	-4.098	-2.5072	-6.1194	2.348	-2.2401	-3.2323	-2.0586	-3.5917	-7.9355	1.036	-4.543	-8.663
-3.4795	-5.6631	2.6419	-2.2191	-1.1624	1.4533	-3.7057	2.1519	-3.8523	2.8496	-6.7014	0.80022	-4.4202	0.31881	4.5882	-5.3405	-1.5361	-4.149	-2.0906	-6.0742	-0.37234	-3.7631	-2.2452	3.6244	-0.86286	2.8293	-6.7207	-5.95	-5.7771	-2.9501	3.0369	3.3071	-8.7727	-0.086032	-1.0753	-5.0231	-4.941	2.0556	0.84317	-8.0546	-4.743	-2.1363	-2.8678	-1.3852	-0.46626	-7.4009	-4.5041	-2.5144	0.1275	-5.6368
-13.201	-13.902	-11.393	-11.259	-18.996	-11.215	-9.2704	-8.2119	-13.159	-8.0797	-13.194	-6.2532	-12.422	-16.493	-6.3485	-11.364	-14.217	-11.781	-11.153	-14.112	-9.7513	-17.927	-14.548	-19.304	-11.99	-13.72	-13.633	-15.239	-10.973	-12.209	-11.03	-13.565	-12.586	-11.668	-10.489	-13.186	-10.684	-14.608	-12.059	-9.2023	-13.308	-13.107	-15.068	-20.838	-4.4711	-11.509	-9.7334	-8.0126	-14.148	-17.207
-0.65126	2.3678	2.5541	-8.8182	7.1676	1.0634	-4.7739	-0.44712	-1.2878	-6.1266	1.1767	3.9102	-5.5886	3.2684	-2.5039	-2.0231	7.4339	1.2095	-1.1272	-1.0965	-1.5392	3.9762	-2.3558	8.0097	-2.1628	4.2097	-3.5463	3.4212	3.5269	2.6688	3.5837	0.0039214	-1.6732	1.3689	1.4263	-1.2371	-4.5815	-0.60638	1.1628	2.7985	-1.0705	-1.8739	1.2376	2.4475	1.5636	-0.87714	-6.1578	0.96646	3.2585	-3.85
-4.3748	-0.071389	1.8538	0.59396	1.1617	-3.608	-1.8516	-0.25433	2.6416	2.0466	-2.1813	3.1664	0.0030881	-0.66195	3.7478	2.9024	-3.7894	0.63945	3.0832	-5.2124	2.071	6.1301	5.9364	1.312	7.2193	1.7075	-1.5403	1.1761	5.7828	1.9493	2.6686	7.3339	-4.0183	4.2264	-1.6224	6.1284	1.4391	7.4831	-4.3462	3.8792	0.26756	-2.5317	-1.2506	1.4275	-0.030338	6.9327	-1.1161	-1.7176	2.768	8.3703
0.30962	0.58098	8.217	6.0464	8.3199	2.2382	4.6965	-1.8965	0.7537	-4.6728	4.2022	4.6372	9.2255	0.49934	-4.3062	-2.7574	1.2413	2.2489	6.5823	4.5255	-0.47449	2.838	4.2594	6.7695	7.7854	-0.013258	6.727	5.7301	8.9573	2.7613	1.808	0.33456	0.54927	-0.18831	0.95923	1.7544	2.3987	5.3708	0.085634	4.2887	1.6779	5.0336	1.0133	2.6148	3.6229	3.0475	3.1034	5.8398	2.2753	6.5642
8.6921	10.317	10.357	11.972	11.61	8.6549	8.7476	19.595	8.7886	15.113	6.9836	14.265	15.22	10.225	11.657	13.861	9.7086	13.593	15.271	16.402	7.5461	13.187	10.022	11.107	8.3982	14.679	11.089	14.459	12.25	7.8135	9.9361	15.966	3.745	4.4526	5.1527	6.9822	6.6274	4.0265	12.593	11.626	11.481	4.1497	11.852	10.67	14.657	12.571	9.3348	1.3238	9.6659	5.9453
-13.638	-10.647	-13.76	-16.478	-13.874	-12.31	-8.6562	-14.832	-12.669	-20.747	-6.8669	-8.8183	-17.668	-13.478	-13.289	-13.489	-11.271	-14.492	-12.39	-10.645	-8.2276	-15.23	-19.208	-10.304	-16.145	-13.256	-11.018	-17.941	-9.7961	-20.622	-6.0605	-7.3657	-13.338	-14.584	-18.471	-15.052	-9.8738	-17.015	-14.039	-15.283	-18.517	-11.115	-12.82	-14.857	-5.369	-16.375	-15.997	-13.288	-11.593	-16.512
-10.161	-4.9616	-1.8409	-2.7826	-2.1449	-5.9588	-3.4687	-6.2843	-14.042	-7.1909	-9.1803	-1.2994	-6.2387	-6.6398	-10.498	-4.3084	-7.0133	-6.7747	-15.293	-3.6556	-6.11	-8.8539	-12.354	-3.8829	-0.37424	-9.8609	-4.9958	-9.5402	-3.6646	-2.3928	-8.8594	-5.9633	-2.7971	-9.8884	-5.596	-7.5166	-4.9437	-7.4594	-4.9937	-10.334	-5.0175	-3.6697	-8.3491	-12.426	-2.1911	-3.9123	-10.622	-11.188	-2.9864	-2.1923
-7.6709	-2.509	2.0412	-9.0054	-1.0831	-4.4757	-6.1401	-3.0941	-4.6954	-3.5116	-9.4398	-5.9983	-2.3714	-4.0979	-4.1541	-5.5506	-1.2476	-5.0857	-7.0221	-4.3185	-8.7635	-0.56667	-1.4572	-12.092	2.049	-6.013	-7.5876	-1.4709	-8.0082	-5.2506	-3.2787	-3.8115	-9.953	-1.2731	-6.8048	-9.7577	-4.717	-3.5993	-0.22805	-6.1625	-2.1089	-8.0699	-7.3265	-5.9568	1.0902	-5.5351	-10.672	1.5444	-5.5025	-6.5964
1.946	0.36285	3.3042	-0.87229	-2.6238	3.5276	-2.192	-4.7684	0.3162	-3.1623	1.6484	3.3088	2.4829	0.013516	-0.33544	-6.1944	1.5611	0.9124	1.4644	5.9272	5.3863	0.94163	1.267	2.4271	0.84448	6.4257	0.035572	2.7055	-4.6383	-6.1143	-4.5351	-1.2792	-1.5506	-1.057	2.5989	4.2498	-3.2654	7.1722	1.6496	-0.35229	-0.062593	1.3798	4.3276	8.4989	5.7332	3.3193	-5.2764	-4.1932	-2.3386	-1.5472
-4.0905	-1.4525	-9.1522	-8.5262	2.7029	-3.1156	-0.58041	-8.2941	-3.3895	-2.473	-4.9318	-0.83312	-1.4555	-8.0692	-4.1394	-6.9524	-3.2986	-2.6352	-8.4301	-1.6449	-5.8904	-3.4836	1.8446	-6.2879	0.031548	-1.1693	-1.9005	0.48017	0.76981	-9.012	-8.3342	-6.9565	5.7028	-4.1393	2.5253	-5.0956	-4.1218	-3.6127	0.34996	-7.8122	-4.7462	-1.5152	-11.753	-3.5683	-7.0618	-5.076	-7.0704	-1.6417	-4.6209	0.98586
-16.218	-15.628	-20.35	-20.193	-29.9	-21.867	-26.362	-22.216	-21.932	-11.798	-20.787	-24.172	-20.936	-21.475	-28.089	-20.399	-18.47	-21.049	-26.6	-22.35	-20.211	-19.568	-23.163	-21.178	-20.84	-21.918	-30.296	-26.068	-25.819	-25.08	-24.638	-20.163	-21.239	-27.133	-16.558	-21.571	-23.629	-20.092	-23.871	-20.041	-30.242	-25.446	-14.041	-22.082	-18.817	-27.946	-24.259	-23.58	-18.306	-18.55
-23.422	-20.688	-14.498	-24.553	-27.224	-18.158	-18.313	-24.008	-22.169	-16.594	-20.713	-23.385	-23.058	-21.918	-14.323	-21.5	-21.527	-18.505	-21.928	-22.641	-23.52	-21.118	-21.27	-20.942	-24.817	-16.716	-21.681	-23.336	-23.735	-22.041	-15.276	-23.435	-24.173	-20.57	-27.417	-22.472	-27.259	-22.47	-22.387	-20.002	-20.898	-22.554	-16.964	-21.368	-22.551	-17.906	-12.465	-16.383	-16.392	-25.701
-7.4302	-11.722	-10.162	-5.1377	-5.4293	-8.6535	-9.0818	-9.5252	-4.125	-10.594	-9.6501	-9.8519	-11.408	-5.7253	-9.3691	-13.172	-6.4384	-9.6802	-9.2969	-7.5358	-7.5241	-6.4379	-7.3465	-9.339	-6.3468	-2.8491	-6.8951	-4.4259	-16.496	-10.753	-4.9586	-3.1466	-17.294	-4.4791	-6.5313	-7.3084	-15.845	-5.9283	-8.7261	-4.3864	-10.621	-7.3166	-8.9795	-15.91	-9.8635	-14.95	-11.206	-10.685	-12.271	-10.685
0.29028	-3.7761	4.9802	1.3343	1.2377	-4.5048	-8.5953	5.6295	-1.6394	-0.96485	-3.5503	4.6187	-3.1743	2.4785	-5.2425	-3.0994	-5.1561	-1.1925	2.4244	-3.4492	4.4011	-1.9177	-4.0827	0.14817	-7.2138	-2.7726	4.7869	1.4315	-0.90745	-2.4815	-2.5178	-6.5767	4.8151	-5.4152	-3.5034	1.3857	-4.2798	-3.1556	3.3215	-5.5976	0.18401	-5.8407	0.40026	-2.2683	3.3325	-3.6448	-3.9331	0.97206	0.60243	1.1473
-15.248	-10.114	-15.043	-15.521	-17.854	-8.6214	-9.1832	-15.468	-7.7743	-12.306	-18.593	-18.503	-15.417	-6.1728	-9.268	-8.651	-15.204	-12.579	-17.742	-15.804	-12.468	-16.474	-16.653	-20.052	-17.117	-19.168	-15.774	-20.321	-17.974	-10.207	-15.985	-17.999	-12.629	-11.812	-14.252	-19.717	-10.96	-14.606	-13.143	-15.621	-15.044	-16.62	-11.704	-17.532	-11.147	-13.659	-13.574	-16.336	-13.846	-17.462
4.1877	-3.9696	-3.0465	0.48616	-1.157	-1.498	-0.77381	-0.54182	4.6467	3.0168	2.1163	3.5253	2.9569	-2.8749	2.2085	-4.9503	10.195	-3.4228	-3.2478	2.7165	-0.30795	-0.84462	-2.0564	-2.9914	-6.2735	4.7844	3.4551	1.1748	4.4668	-0.60509	0.86119	-1.4928	-4.7182	2.3828	-2.4574	3.6939	3.4864	2.2234	3.517	-1.3685	4.1794	-4.5105	-2.8599	6.1715	-0.52871	-1.4995	-0.33529	-1.6594	-1.3157	3.2994
-16.484	-12.761	-9.2871	-14.884	-11.034	-10.815	-12.566	-12.847	-13.022	-13.064	-13.918	-13.383	-9.0664	-10.018	-7.8441	-10.984	-7.1738	-9.0012	-13.731	-11.739	-13.222	-12.652	-12.962	-14.509	-6.6798	-7.2393	-11.972	-5.8723	-14.464	-14.023	-17.783	-20.038	-14.746	-9.5987	-14.447	-12.961	-8.5259	-12.809	-14.667	-15.567	-12.412	-10.85	-3.8535	-14.149	-11.295	-13.015	-9.0927	-13.555	-7.132	-9.5781
7.8497	4.2148	-1.5678	6.0381	3.7154	1.4434	5.6455	-0.59747	7.2248	8.3501	10.024	6.4316	5.5734	9.0529	7.1277	2.8634	6.9003	8.7325	11.34	6.1399	1.9976	6.9534	2.4014	2.0569	5.0645	5.2758	8.9625	3.6704	2.4922	3.9457	0.56275	7.4212	3.7139	7.8909	12.306	-0.94251	2.418	10.341	5.8003	7.5639	3.8645	2.3037	4.0014	2.4503	4.7837	9.279	3.667	10.53	3.8666	6.2239
5.1417	0.85255	0.66721	2.6927	4.3325	-0.65991	2.6968	2.231	2.2258	7.0212	0.8215	3.526	0.24415	1.4493	-0.22222	-3.8946	-0.037557	9.3088	6.5955	-3.4762	-0.16173	7.6463	1.9868	-0.7524	3.8863	0.064145	2.9927	6.405	2.3494	-1.7467	-1.9311	6.1277	3.1637	0.13457	1.3016	3.096	-2.3335	4.9246	0.692	-5.2732	-0.49099	-3.854	-0.08255	2.1435	-2.1218	0.17806	1.6183	0.24896	6.2886	-3.7796
6.6717	8.9258	10.145	7.9863	6.7195	5.7546	4.6105	5.2584	9.4844	12.769	9.8651	3.1804	15.601	12.732	8.1734	11.587	4.0159	16.358	9.8851	8.3661	2.7836	7.2553	13.931	4.6217	14.906	6.1514	13.535	12.095	4.7242	6.4868	2.9284	3.3887	5.0035	9.4461	7.6922	4.6838	2.6074	5.4896	11.019	10.428	3.2328	9.9292	4.8726	0.9806	7.4313	2.2082	6.1076	1.7907	5.5415	3.3548
-13.871	-13.674	-14.093	-13.586	-14.452	-19.53	-14.031	-15.696	-20.596	-11.842	-15.381	-18.228	-9.9907	-12.327	-13.761	-21.753	-19.952	-15.383	-15.444	-13.537	-8.8442	-6.9426	-19.287	-10.92	-14.677	-11.986	-15.54	-8.3584	-12.725	-17.356	-17.403	-14.116	-12.319	-12.043	-10.065	-16.105	-19.999	-12.564	-11.62	-16.44	-18.855	-14.736	-16.048	-18.355	-9.7873	-16.644	-9.1153	-17.215	-9.6824	-15.195
-15.56	-12.5	-11.174	-12.789	-13.333	-4.8114	-10.181	-14.711	-14.23	-10.155	-13.17	-13.834	-14.795	-10.7	-9.5401	-17.231	-9.9813	-13.92	-7.8041	-18.289	-8.9115	-12.858	-16.516	-6.5168	-13.23	-13.233	-19.733	-5.7342	-13.463	-13.338	-15.502	-15.915	-16.62	-14.652	-7.548	-8.7519	-16.066	-12.27	-10.171	-13.18	-10.873	-7.826	-12.677	-15.034	-10.903	-7.0554	-11.823	-12.942	-18.306	-8.2827
3.8535	-4.9686	-2.1147	-1.4709	1.6385	0.76896	-4.266	0.63753	1.8343	-2.9278	0.60754	4.6886	1.2105	4.4488	-4.3688	-8.2028	-1.5045	2.7067	-1.9739	-3.1441	-4.4876	-0.28405	-0.02395	-2.7514	-2.5281	-2.7932	7.5526	2.9902	4.3175	-5.4932	-4.9297	-7.1231	5.7907	-0.97758	6.174	-1.7892	-1.0137	1.1947	1.5007	-1.5627	1.4639	-5.6277	0.42173	-0.49599	5.1606	-0.38519	2.2174	-4.4653	-0.60098	4.1106
-1.6616	-0.16176	4.4741	2.5075	3.0929	4.6272	-3.9438	-1.4361	3.3433	-0.075528	5.3645	2.0214	6.09	-0.54037	6.5615	1.9486	8.262	-6.6476	6.231	1.927	1.4631	2.632	-0.11786	-1.9578	7.5028	-1.9911	0.91407	-0.34455	2.9787	1.3248	2.0268	4.1995	-4.382	-3.4829	3.6476	-5.3197	8.5465	0.98953	4.2676	-3.2121	4.3266	0.084463	-4.7941	1.9754	-1.8376	-1.6938	-1.7926	1.0975	4.821	10.705
-0.50378	2.4343	1.1098	2.4668	5.3337	4.6426	3.0561	-2.3805	3.7934	1.5092	-5.5435	0.15166	-4.2074	3.1558	-3.9831	-2.5245	-0.23979	-0.41613	3.2442	3.4375	-1.8994	-1.7123	4.9885	1.0216	1.7214	1.8857	0.95282	6.301	-0.83741	-3.147	-0.66543	-0.13592	-2.1772	4.3749	-1.9611	9.235	4.6368	7.5802	1.4623	5.3156	4.8205	-1.3501	1.2891	2.8921	-0.23015	-1.3565	-6.0478	3.1178	0.92182	0.69466
-3.3532	-5.7108	-5.5144	-5.0685	-4.1156	-10.881	-1.7971	3.9388	1.2068	-2.4429	-4.1719	-3.5475	-2.2783	-3.6451	-3.8357	-2.0088	-5.4968	-4.5824	-4.0985	1.1692	-2.1824	-0.69842	-5.7263	-1.011	-3.854	-0.17259	-1.5238	3.1246	-1.7943	-4.7442	1.0215	6.7775	-0.72086	-4.9068	0.15143	-1.8519	-7.2655	1.7122	-8.7895	-2.3091	-0.70763	-2.1321	-4.1654	1.9553	-4.7469	-0.22485	0.7245	-2.9741	1.0014	-3.8799
-16.681	-11.04	-22.495	-17.716	-10.06	-15.028	-13.494	-17.022	-11.418	-12.038	-10.416	-15.103	-16.596	-12.022	-12.151	-14.3	-8.6521	-11.017	-17.979	-14.202	-17.091	-9.8145	-16.784	-18.009	-17.557	-9.4685	-19.341	-11.314	-13.15	-14.174	-11.706	-7.1041	-12.298	-8.6285	-13.976	-22.564	-10.271	-5.9067	-11.942	-12.814	-7.6493	-13.498	-14.574	-9.3977	-13.064	-10.023	-9.5408	-17.981	-13.387	-6.7164
-9.3277	-9.9489	-8.7405	-7.0781	-9.8403	-11.056	-4.9961	-11.416	-10.216	-10.575	-10.977	-9.2932	-15.736	-11.908	-7.688	-8.139	-6.939	-13.314	-7.8102	-9.4178	-14.174	-14.452	-4.1408	-10.071	-13.352	-10.123	-10.568	-16.408	-3.9817	-10.092	-9.857	-9.0349	-17.374	-11.16	-11.573	-8.7204	-6.8062	-13.986	-11.683	-9.2552	-0.33501	-12.119	-8.8272	-9.9911	-9.0341	-6.9718	-6.8263	-10.052	-11.962	-8.7388
0.72646	-4.6656	0.70562	2.9405	-1.4026	4.5738	2.0125	0.21	5.0254	-2.8468	-7.4849	-2.042	-2.6783	-3.1075	3.0322	5.0486	5.7096	-0.82268	-2.1364	-3.447	10.184	-5.3549	7.2278	-4.4124	1.2159	1.7	2.9551	5.512	-0.0429	-3.8896	0.070934	-3.2748	-3.7381	-1.4108	-4.0148	-4.9454	2.6515	-0.70992	7.7967	0.99097	-3.358	-1.7993	-1.792	-0.91239	5.4172	-0.58869	-1.8552	-0.84631	4.1785	-0.79449
-6.0482	0.71078	-2.9158	-7.3847	-4.3297	-10.327	-9.5581	-9.0479	-10.238	-3.9458	-3.441	-4.0155	-3.3453	0.43153	0.54958	-1.5294	-1.8374	-5.5549	-1.9257	-7.4547	0.34801	-5.8303	-1.8723	-1.8657	-0.90669	-1.4913	-5.8365	-2.8752	-3.6194	-0.51781	1.5479	-8.9262	-0.70184	-4.8332	0.79669	-10.241	-3.3489	-3.5108	-0.68325	-3.3421	-7.416	0.90011	-1.785	-3.4312	-0.80688	-1.9031	-4.4896	-5.2723	-4.1669	1.8801
-1.6193	2.5929	-4.9406	-8.6212	-5.9959	-4.0454	-3.9821	-3.36	-3.6139	-9.2947	-0.014691	-4.5114	-4.8707	-3.1584	-6.7536	-5.9361	2.8869	-5.9036	-2.9675	-2.2469	-1.1898	-0.48559	-7.2704	6.067	-4.8694	-6.0377	1.1234	-2.4601	-3.4553	-5.3952	-7.7204	-10.814	-3.0296	-6.3845	-3.9721	-5.0451	-2.0783	-5.783	-4.9075	-0.85261	-5.5595	-8.4153	0.28256	-4.5261	-7.4025	-5.2771	-9.6192	-7.6923	-3.6011	-4.8832
-1.1399	4.0255	2.0434	5.862	2.1281	0.15562	-1.4504	3.4463	-5.4858	2.846	1.9295	-4.5708	4.5764	-4.9267	-4.2375	-0.72341	-0.92143	-1.7967	3.9978	0.31569	-0.14827	5.7448	-0.054463	-1.2297	7.5034	-2.4152	-4.4541	3.5962	-2.3436	4.6768	-2.7043	-2.9713	-3.1407	-3.9405	7.3019	-6.6857	-0.2081	-7.0731	-4.5507	-4.1553	0.12172	-4.4201	-0.52234	-3.4406	8.9921	-3.2181	2.9003	-1.1367	1.4003	2.2944
0.21924	-7.3878	1.4932	4.4985	-0.75952	5.9319	-2.9033	4.6371	-5.9924	7.5824	3.4324	2.0748	-9.7393	1.309	-3.6604	-6.3523	3.4254	-3.4141	-3.637	-2.5785	-0.85749	1.6352	3.869	1.8134	0.24012	-2.6191	-1.1753	-1.5954	-2.0867	0.62406	-3.3191	-3.5525	3.0938	2.2687	-2.3278	-0.93089	-1.7144	3.9487	-0.19509	6.9051	-1.5808	-6.6335	4.7303	1.8036	1.5219	-4.5071	4.7906	2.1828	2.2766	2.5524
-0.40672	-6.1452	-4.4154	-3.7222	0.87411	7.6561	4.0026	1.3158	-3.4289	-4.7547	-4.9233	0.60772	-1.8092	1.5063	-4.8586	-2.291	5.8019	-0.73258	-0.44938	2.6145	4.4931	-2.7624	-6.3176	-0.26326	3.845	-2.05	0.56476	-0.50333	-3.0574	0.48599	7.1946	2.9243	0.15203	-1.071	-3.6905	3.2085	-4.0684	-12.169	-3.0065	-1.0027	-5.6943	5.3752	1.112	-2.0841	2.1651	-1.9724	-2.3205	-2.0176	-0.29933	-5.2798
-9.2062	-0.60409	-0.69642	-2.6917	-0.93605	-2.7916	1.5515	2.3156	-3.2903	2.3584	-1.0516	-0.022301	0.54538	3.9949	-6.4195	3.8691	-7.6931	1.295	-0.87854	-3.3301	-4.6151	1.9818	5.4358	2.0469	-0.48617	-3.6134	-5.0038	-0.84638	3.1429	2.613	2.6031	-2.3607	-6.7894	-3.112	-1.2313	3.9497	-3.0431	1.2018	7.1788	4.727	-2.2526	4.594	0.64252	3.516	-5.4115	-3.1736	4.7966	2.4903	6.0665	-3.3309
-17.814	-18.485	-17.273	-20.27	-22.753	-21.839	-27.561	-25.58	-18.427	-18.834	-18.173	-24.478	-27.239	-15.309	-21.556	-20.03	-23.396	-17.859	-27.973	-19.54	-21.672	-18.721	-21.769	-25.18	-26.535	-24.335	-21.036	-26.422	-21.317	-20.26	-14.896	-21.474	-22.786	-17.204	-23.107	-19.528	-22.88	-18.115	-18.723	-14.923	-16.919	-20.628	-20.285	-22.823	-18.612	-19.466	-17.074	-19.235	-24.544	-18.942
-22.129	-25.034	-25.816	-20.085	-28.74	-17.514	-12.662	-15.133	-21.063	-23.741	-19.889	-21.954	-19.19	-19.48	-19.096	-22.9	-24.458	-22.603	-18.127	-23.265	-22.035	-24.254	-21.382	-22.076	-20.972	-26.467	-21.351	-23.001	-18.492	-18.791	-15.453	-23.849	-23.301	-29.768	-21.442	-24.713	-26.34	-23.635	-24.994	-24.5	-21.984	-13.795	-23.921	-27.689	-22.258	-22.84	-20.016	-20.504	-20.391	-25.98
-15.83	-19.875	-23.378	-24.094	-16.345	-26.242	-19.646	-13.428	-18.786	-19.029	-16.724	-20.727	-24.844	-17.689	-19.591	-18.24	-23.609	-18.477	-23.073	-18.662	-23.092	-19.802	-17.253	-22.389	-16.978	-21.846	-21.659	-19.709	-28.457	-24.103	-15.865	-25.522	-17.653	-20.221	-27.596	-23.464	-21.53	-22.296	-17.58	-18.468	-27.227	-18.801	-11.173	-25.284	-25.814	-20.082	-19.354	-17.522	-18.655	-19.163
0.10678	-4.6882	-4.8873	-3.1034	-7.6312	0.10129	-4.7099	-5.9678	0.60201	-2.855	1.5612	0.77352	-4.5662	-1.3202	-4.8537	4.1609	-4.8468	-3.5048	-3.5442	-4.0613	-1.4451	-1.5377	-5.6325	-2.0063	-8.0335	-5.7006	-2.01	-8.2453	-6.712	6.7184	2.6195	-4.4774	-2.4348	-2.2936	-3.0357	-5.2424	-2.8817	1.729	3.3671	2.9884	-4.9272	1.7182	-3.6614	0.1846	-6.6896	0.72217	1.2731	-2.6649	-6.1259	1.9022
-13.511	-10.381	-7.6863	-14.497	-13.964	-13.11	-11.003	-7.7796	-12.927	-3.1762	-11.269	-10.135	-10.651	-14.773	-13.539	-4.1285	-9.3257	-11.223	-14.202	-13.83	-12.437	-6.5996	-17.1	-9.4993	-9.8426	-13.468	-20.155	-14.243	-10.278	-4.3752	-13.66	-8.7467	-12.441	-13.515	-12.313	-14.485	-17.681	-11.616	-15.312	-5.7038	-16.361	-12.813	-17.134	-12.548	-12.029	-11.74	-12.035	-10.409	-4.2673	-13.849
9.8326	6.2146	6.7597	12.737	5.0079	14.431	7.7096	6.4989	7.2411	8.968	8.0178	8.7962	7.7542	7.6116	8.2687	5.1445	6.6415	7.6498	2.1796	7.372	5.7356	11.099	8.2707	9.0204	12.89	6.1163	5.3771	14.313	9.3827	10.607	6.806	1.521	3.7815	4.9085	6.2739	12.73	6.3878	6.3953	11.774	6.0478	12.284	5.2975	11.778	7.9578	7.6501	10.298	8.3411	5.7751	6.9864	4.8825
-13.577	-15.341	-14.457	-15.376	-12.675	-15.024	-10.546	-16.411	-20.717	-16.494	-11.264	-19.574	-9.0791	-13.539	-4.8117	-12.077	-13.443	-10.264	-10.125	-18.1	-7.5929	-14.259	-15.615	-11.046	-16.359	-12.097	-12.167	-11.96	-15.55	-11.379	-11.253	-10.619	-16.335	-14.589	-15.197	-18.324	-9.4396	-13.33	-0.55972	-16.89	-19.043	-14.193	-12.72	-18.899	-14.144	-11.3	-10.831	-16.247	-8.1177	-24.137
6.7806	0.48619	4.0632	13.636	-0.080087	10.327	8.4287	4.1615	5.3524	7.6219	10.864	9.8378	10.435	11.283	4.7658	11.165	6.4812	8.937	5.2198	8.2118	11.332	7.8778	10.292	11.187	6.8746	4.049	1.9308	7.1885	10.08	4.6089	14.224	8.5733	4.1697	9.0566	9.7072	7.9418	8.8785	5.1786	7.2848	12.296	10.207	11.622	5.2692	12.559	18.352	4.8997	7.6332	4.6206	1.2429	3.1824
0.1989	-1.895	0.7638	-2.1292	1.5093	0.55062	4.1593	-4.9025	-6.3704	-0.97974	6.7343	0.42671	3.7469	-0.56172	-4.4217	7.6163	2.5153	3.9842	6.9244	-1.9193	0.56172	1.2819	4.7283	-2.876	-4.7262	-0.26054	-4.5344	0.909	2.0979	-7.4679	2.4917	-1.7743	4.0315	3.05	-1.323	-1.326	-3.5183	2.8999	1.2221	1.6502	-2.9382	-7.5506	-2.5209	-2.4119	-1.8747	-3.5179	5.5832	-3.3092	1.563	-2.3818
5.6828	0.75315	1.7472	1.2722	1.9835	-2.0272	1.9604	-5.0791	8.3673	-0.21516	0.033252	-3.6882	-1.6137	1.6497	3.0932	-2.2299	1.2628	-6.4698	-2.9458	-1.5751	-2.3037	2.1478	5.7069	-4.6854	-7.5463	-3.5427	-1.5764	-4.641	6.338	-1.0261	-0.74794	0.47287	4.1125	6.8852	-4.4973	4.5797	0.21761	-3.708	-2.6492	5.1317	4.0079	-0.34166	-7.423	3.8505	7.5196	1.7336	-11.492	-3.8657	-2.153	2.1353
-13.561	-9.3474	-16.371	-16.113	-13.121	-16.863	-9.7726	-10.699	-18.165	-18.146	-17.122	-8.9587	-5.6115	-7.9159	-19.269	-14.821	-14.405	-11.652	-17.775	-4.378	-10.7	-15.773	-13.563	-16.865	-10.415	-12.284	-13.251	-10.764	-17.435	-9.6551	-15.467	-14.336	-11.928	-13.38	-13.776	-13.044	-9.622	-9.8585	-18.065	-13.395	-16.823	-10.029	-9.7662	-13.797	-22.011	-15.561	-12.875	-18.308	-16.939	-13.061
-8.7619	-3.7246	0.17489	-2.9559	-3.0417	-4.0949	-0.91159	-0.62898	-2.5583	-7.1607	-2.8591	1.9339	-6.1845	-2.7365	-4.7921	-6.2598	-4.5869	-6.5618	-10.382	-3.6473	-5.6599	-3.1392	-5.2128	-4.2567	-3.3284	-0.53627	-2.5048	-3.0757	-3.8106	-4.291	-6.5795	1.7949	-0.30265	-11.94	-9.4847	-18.986	-1.5608	-5.3856	-11.677	-3.7839	-7.8894	-7.3924	-6.4166	-9.9776	-5.4454	-0.97527	-7.8637	-8.2928	-5.8393	-6.5714
-10.343	-10.784	-7.1429	-9.9515	-8.0716	-10.64	-16.446	-5.5072	-4.1767	-4.9244	-9.1061	-11.847	-2.6167	-8.4604	-8.4286	-13.95	-11.519	-10.72	-12.537	-13.937	-11.179	-7.799	-9.7437	-9.2233	-10.138	-10.885	-13.135	-12.299	-9.075	-8.2901	-10.395	-6.5789	-17.646	-13.615	-11.262	-8.9245	-11.783	-12.064	-4.7003	-17.057	-7.9558	-7.1946	-7.1244	-5.789	-7.3626	-5.1366	-6.5443	-10.421	-10.158	-7.9475
1.2143	1.6101	-2.4025	-5.0555	-5.0777	-1.7241	0.51448	-9.9901	-3.105	-3.1071	-7.454	-7.0275	-6.8683	-3.2961	0.95908	-5.7723	-4.241	-2.986	-2.9565	9.339	-0.25533	-4.8368	-1.7608	1.3381	-0.57547	-1.0137	-2.2764	-1.7719	-9.7624	-1.5478	-2.4626	-4.058	-5.0389	-8.2979	-0.43957	-6.192	-4.468	-7.1909	-10.29	-2.2373	-8.6565	-8.1988	-8.7499	-3.647	-1.7	-2.7982	-5.7356	-4.8241	-6.7902	-8.8588
-9.9577	-10.494	-10.527	-17.132	-13.852	-6.6208	-14.343	-6.6322	-11.633	-11.521	-11.984	-8.8499	-13.232	-9.0599	-10.96	-7.944	-10.925	-8.5334	-12.682	-13.228	-13.441	-10.869	-15.418	-11.852	-13.081	-20.981	-11.486	-9.4538	-10.573	-8.7836	-10.363	-5.8885	-10.803	-13.771	-9.6781	-10.668	-11.847	-12.186	-8.8786	-6.4004	-16.556	-14.711	-12.498	-9.7088	-16.86	-5.4623	-10.766	-11.833	-6.5654	-16.329
2.4957	-5.5237	0.82361	-3.6435	0.91097	4.1599	1.5046	-0.59887	-7.758	3.8727	-1.3839	-4.0866	0.95392	3.4632	1.1429	-0.036503	-2.0698	-0.3997	-0.50437	0.33563	-1.5694	1.7131	-1.3331	5.4313	2.4146	0.35277	0.32702	1.4429	3.2509	2.0887	3.9449	-0.18714	-5.1447	0.066039	2.8362	-2.0223	-0.081546	0.17734	-1.7477	1.6703	-1.1708	2.2887	-1.7604	-0.39184	2.71	9.6017	-0.9252	-0.74681	2.4225	0.48018
3.45	-8.1093	-1.731	-9.2082	-5.3761	1.3582	-2.3976	-1.0095	-3.9636	-4.3985	-1.3045	2.4563	-8.4956	-4.5867	-1.1219	0.94972	-5.4136	3.3107	-2.8706	-7.2208	-1.3893	-7.5355	-2.1309	-6.8195	-2.9558	-3.5516	-4.1136	-2.2354	-5.5559	-7.729	-5.5995	-1.5899	-3.2547	-3.3636	-1.5217	-1.5045	-0.38117	-7.3002	-6.8008	-6.1751	3.2581	-1.7641	-1.1124	-1.6905	-9.5575	-7.0235	-8.3812	-1.1214	-6.7884	-1.3455
-11.431	-15.119	-12.476	-7.8591	-18.576	-13.92	-13.232	-13.011	-17.729	-17.771	-16.539	-13.886	-17.993	-14.33	-18.174	-14.034	-11.624	-11.769	-18.653	-11.75	-17.096	-15.875	-11.738	-18.085	-14.158	-10.767	-11.606	-14.66	-14.161	-12.334	-13.553	-19.837	-12.887	-14.255	-12.506	-13.858	-11.947	-23.364	-17.09	-11.541	-14.564	-16.63	-6.7849	-12.559	-12.537	-12.374	-13.615	-17.536	-16.063	-12.245
-6.8512	-4.453	-4.6562	-6.3965	-9.1481	-7.6151	-12.382	-5.3124	-9.9053	-7.5475	-8.6799	-2.6686	-9.0887	-11.676	-3.7883	-8.7047	-9.6621	-13.512	-3.042	-8.6658	0.76769	-7.5547	-6.9496	-9.2072	-5.8192	-3.0317	-10.786	-13.993	-6.8704	-4.7116	-9.5705	-3.4157	-3.4546	-6.5541	-4.3336	-11.494	-10.122	-5.4795	-9.6532	2.4504	-8.9951	0.67969	-1.2531	-4.4771	-9.0794	-2.6759	-11.091	-8.7376	-3.6539	-9.1911
-1.6325	-9.2323	-2.4657	-7.0794	-5.9655	-7.1965	-9.1361	-4.6301	-5.3913	-8.7949	-0.45373	-2.529	0.77888	-10.381	0.85549	-7.867	0.67786	-3.4351	-2.6271	1.0713	-1.3389	-1.9697	-4.7211	-4.6997	-4.1803	3.0448	-6.5578	-4.7715	-5.0397	-5.9865	-3.7874	-2.4741	-2.0569	-5.2196	-11.355	-3.0266	-1.5544	-6.9792	-6.07	1.2145	-2.5857	-5.3492	-3.8883	-5.4714	-3.4713	0.80379	1.332	-0.054439	-5.1983	-7.4756
12.941	4.9814	7.8045	7.5708	1.7438	10.047	11.974	8.1367	10.87	10.679	2.3657	9.3851	1.3268	4.0551	6.5738	2.3285	10.98	6.7161	5.9138	1.3891	2.0457	9.1269	5.5758	1.3093	1.9699	7.6215	5.8907	10.55	8.3081	5.002	5.4612	0.6782	8.2473	6.4439	8.12	3.8003	6.5072	7.0981	4.3159	4.9112	9.8883	11.599	8.5633	5.9689	6.3795	5.0957	7.9799	8.1331	12.384	4.4908
-3.2703	-5.6156	1.1764	-8.604	-4.5219	-7.1752	2.5658	-7.6541	-7.2988	-1.6848	-6.9388	-4.4579	-0.29706	-5.8263	-4.8209	0.13552	-2.0273	-6.1736	-8.4501	-7.0773	-6.6924	-3.6785	-10.496	-3.409	-0.19142	-1.2647	-3.011	4.6464	-0.8198	-3.7815	3.1686	-7.382	-1.6742	-10.803	-11.189	-0.70672	-2.2433	-0.20196	-8.9639	-3.5018	-3.9407	-4.0568	-0.4658	-2.7848	-1.5368	-4.6123	-2.7335	-5.5425	-2.2594	1.2889
-15.275	-7.9678	-19.5	-13.511	-13.361	-12.542	-19.348	-12.133	-13.144	-16.104	-8.1274	-16.078	-6.9839	-18.538	-17.211	-16.986	-7.7348	-15.994	-7.8657	-8.2328	-11.012	-11.992	-16.24	-14.627	-13.82	-10.684	-11.581	-12.269	-11.032	-12.294	-22.786	-9.2445	-9.1679	-19.166	-9.7409	-11.04	-16.945	-10.621	-12.856	-14.675	-14.251	-10.886	-5.6998	-14.922	-11.627	-8.437	-13.489	-20.358	-13.656	-9.2316
4.564	0.86369	2.39	-6.5258	2.8611	-4.8422	-1.6427	-5.7618	-6.5652	-1.1775	-2.6256	-0.16391	6.906	-0.13213	6.8667	-4.4759	-2.7787	6.7206	1.3798	-0.37929	0.088333	-1.1833	3.8441	3.6123	1.7045	6.3915	7.911	3.905	-0.81856	-1.2536	1.3555	0.84676	-2.6381	6.3452	-1.9653	-4.155	1.0359	-1.6342	2.6253	-2.0399	-0.27462	-3.7072	-1.7688	-0.70959	3.1508	0.57532	3.8832	9.0099	-0.16742	5.2692
-0.50897	-1.3541	-4.6806	-4.9644	-2.7696	5.2067	-4.7945	-4.1659	-0.64442	1.6261	-7.0411	-3.879	-0.39957	-2.0363	-4.0816	-8.9538	1.5954	2.1396	-1.2741	1.8806	-2.1425	-0.45381	-1.7466	-0.91951	-3.2235	5.4359	-7.149	3.6983	-3.3489	-6.1731	-2.0649	-8.2019	0.052844	-5.971	-1.555	0.82686	1.6554	-3.5229	-0.44718	-0.4461	2.8276	-9.1854	-8.7659	1.7838	-2.6935	4.2342	-1.0414	-0.79579	-4.4081	7.695
7.8785	8.4919	7.6376	2.5101	3.844	5.91	3.8845	8.2508	5.4069	3.8784	1.1149	4.5182	3.8649	7.1255	7.3976	7.8549	4.8265	6.6917	8.9672	3.8107	6.037	8.6119	6.3785	10.749	7.3533	6.0039	2.7924	9.3708	5.8081	15.241	-3.1217	5.0485	6.6952	4.8114	7.3257	1.3849	8.191	4.4502	1.3895	3.3263	9.781	5.1532	9.5118	4.0833	8.4246	-0.46672	8.829	2.4357	-2.1844	11.824
-15.572	-13.544	-9.7901	-13.31	-10.647	-12.659	-16.629	-9.6318	-8.5379	-9.468	-10.636	-14.985	-16.222	-13.381	-15.578	-11.239	-14.283	-13.055	-11.881	-15.953	-13.867	-10.269	-9.7225	-10.006	-12.655	-15.791	-8.1069	-10.598	-14.523	-14.057	-14.922	-11.69	-6.2007	-17.862	-10.683	-13.223	-14.888	-11.773	-15.741	-9.1151	-15.766	-15.781	-12.311	-13.47	-13.107	-6.7634	-10.653	-15.709	-13.529	-18.69
1.0448	-4.1599	-3.8043	-1.4989	-6.7999	-5.2087	3.6999	1.3807	0.21176	-9.4151	-2.5381	1.3542	0.45086	-0.99215	-2.5536	-0.89212	-2.6912	-5.4323	-4.9227	-8.8652	-4.5846	-3.4229	-4.5679	-3.6861	1.6413	-2.9533	0.40941	-0.0813	-2.7296	-9.7337	-1.3396	-3.1993	4.3379	-6.3393	-1.5361	-1.3366	-7.6271	8.1552	-6.8931	-1.145	0.90857	-4.7282	-1.5804	-7.0596	-2.6516	1.9175	-3.2176	-7.0365	-0.89768	-7.3869
-6.0409	-10.533	-6.3639	-11.965	-8.0455	-8.691	-7.6432	-6.7395	-10.054	-10.101	-6.0308	-11.979	-7.9269	-10.812	-8.9477	-13.359	-11.088	-11.853	-8.3504	-14.113	-8.2913	-11.372	-11.556	-14.401	-11.102	-10.759	-12.555	-4.9203	-7.9475	-12.663	-5.3554	-15.773	-6.4476	-7.5311	-12.362	-10.094	-4.7489	-8.1063	-7.2258	-12.152	-11.908	-8.2168	-7.5094	-7.42	-3.6603	-9.0678	-8.42	-7.9986	-8.9112	-8.1777
-1.5951	-4.3129	2.0238	0.84242	4.0778	-3.2697	1.3674	-5.9601	1.4568	-2.8856	0.20656	0.97722	7.164	-2.3532	-3.1067	0.069248	0.29026	0.17662	-6.1531	0.8032	1.5388	-3.7829	-3.5274	-2.1098	-2.3897	0.74039	-1.3551	-5.3913	2.1126	-3.8138	5.1056	-3.8609	0.43679	-2.1625	-2.6112	-5.4794	-4.3863	-1.152	2.3777	0.71914	2.99	-0.72319	0.0078283	-3.3779	-0.98757	0.57664	1.99	3.7101	-1.6088	2.7923
-10.725	-13.943	-14.459	-13.971	-12.72	-4.9355	-15.814	-10.238	-8.4128	-16.917	-13.027	-5.5733	-8.3621	-9.4054	-14.269	-2.2565	-17.222	-12.434	-3.0617	-10.64	-9.704	-11.863	-10.953	-11.453	-10.228	-11.131	-11.835	-6.6132	-6.1829	-13.662	-6.9591	-11.344	-13.474	-10.177	-14.047	-12.716	-5.9104	-12.858	-9.4437	-10.42	-1.5295	-4.1812	-8.7169	-13.826	-10.66	-4.0248	-11.178	-10.754	-10.311	-14.466
0.95587	-0.24274	3.9737	-0.72694	-4.8936	4.197	-4.0711	-4.6654	2.4787	0.8312	-0.061317	4.1196	0.4512	-3.4922	-5.1982	-7.1835	-12.218	-2.3654	-8.2218	1.0561	1.8197	0.58763	-2.9477	-5.5596	-2.7771	-1.5419	7.3849	-0.89216	-2.7703	0.3743	2.233	-3.5285	-2.2188	-1.763	3.3285	-5.9433	-3.8305	1.493	8.3492	-6.5617	-6.6477	0.76742	0.30133	-5.2835	4.7148	2.8491	5.1859	-2.7262	4.7639	-0.25499
-4.042	6.0564	-4.0746	-4.0757	2.6214	-0.20291	-3.2843	-3.4365	2.8439	-1.3191	2.3962	-2.071	2.5806	-1.625	-1.9491	-0.29288	1.1801	3.5347	-3.865	-2.2528	0.34227	-0.26967	-3.1353	-4.7598	-1.5302	-9.7055	1.0973	-1.8582	7.6708	-4.4416	-0.5956	6.0781	-5.9162	-2.6129	-0.81075	-0.48888	-0.61128	5.0958	3.7523	-4.9981	3.7942	-0.2861	-3.4634	2.23	-0.20474	-0.13024	2.9531	-0.24694	5.7638	-6.4186
-7.7329	-2.3887	-7.2529	-1.163	-3.2946	-6.116	1.5749	-4.6396	-1.257	-7.5447	-7.8771	-3.5664	-3.4801	-2.5878	-7.555	-2.6641	-5.1648	-2.193	-4.0558	-3.7244	-10.255	-1.3926	-4.8592	-4.9324	-1.9973	-1.2714	-7.9439	-4.0329	2.362	-6.7956	2.6565	-1.357	-3.6331	-6.5547	-4.3201	-0.28817	-1.4963	-5.137	-2.7835	-2.5089	-7.3736	-4.1609	0.061817	-5.9606	-0.57078	-0.72463	-4.5827	-8.4482	3.7293	-4.5855
-4.0189	-6.5564	4.0771	-4.1487	-5.1891	-3.1725	-2.4588	-1.2829	-7.6717	-9.5819	-3.5584	-10.524	-4.2418	-3.061	-3.2807	-1.3704	-5.7679	-6.5492	-1.0376	-3.108	-2.0231	-2.7545	-1.5889	-2.8035	-1.0962	-9.1226	-7.9457	-8.8545	-3.664	2.9292	-5.1023	-2.9084	-1.1822	-3.3158	-6.0297	-5.7708	-0.84337	1.9129	-7.6497	-5.3144	-2.9838	-8.1762	-2.5004	-0.17232	-5.2389	-8.0782	0.66416	-0.8178	-5.1203	-0.23751
11.887	9.4675	5.2389	6.2464	13.057	6.6436	5.8044	11.391	8.5473	15.457	5.4369	6.4172	8.7716	12.622	8.8142	11.305	7.0683	12.093	8.8698	12.598	4.5858	8.9201	19.157	14.515	18.765	11.906	5.5577	13.608	7.2221	9.6438	4.9066	8.638	12.153	12.43	9.4067	6.2691	11.347	7.5035	3.4063	8.3561	8.1666	2.8097	10.116	5.3347	12.574	13.437	5.0785	3.471	4.4642	13.144
-8.3692	-11.115	-11.139	-8.3664	-14.109	-9.0735	-7.7046	-10.818	-2.7646	-4.6886	-11.731	-14.611	-9.2124	-12.269	-8.094	-13.185	-4.1796	-10.025	-17.246	-13.977	-10.311	-13.556	-4.2076	-11.054	-7.1632	-11.785	-7.1566	-7.3087	-10.355	-5.4424	-7.7686	-8.3905	-11.664	-1.3073	-12.565	-10.042	-5.3398	-11.583	-9.8939	-14.83	-12.461	-9.0547	-21.142	-5.971	-12.819	-10.137	-8.3046	-13.951	-7.1016	-14.172
-10.627	-12.271	-8.4679	3.3591	1.4943	-1.8743	0.40581	-6.9948	-0.33861	-8.3946	2.6409	-7.483	-7.7903	0.98882	-4.2902	-2.7498	-0.049066	-7.7837	-7.7187	3.2961	-0.72629	-3.845	2.1836	-4.3891	-7.7612	-0.058575	-0.64339	-3.1129	3.2113	-4.2109	-5.2783	-8.3084	-0.52451	-1.1701	-9.1233	7.3885	-5.6299	-6.8363	0.83981	-3.5883	-0.80433	-7.356	-0.49824	0.23458	3.192	-6.3676	-6.2396	-3.461	-1.4734	-3.9212
-0.020303	-0.017836	3.3917	0.024534	4.1751	1.0068	-1.1942	-1.0758	-0.50499	0.42538	-1.6169	0.60153	6.3338	1.3728	3.2217	-2.7391	-4.1322	-1.0608	6.1614	-2.7659	2.6252	7.1219	-0.18999	-2.0975	3.0299	5.1968	4.7718	8.0846	1.4078	1.5454	2.6645	3.8383	8.7023	1.4591	-7.2331	1.5869	-6.0923	6.3593	-6.2354	-4.1365	-3.6213	-1.216	1.3519	1.7808	-4.4689	-4.1064	-3.7422	5.9241	-1.9945	3.5501
-8.8065	-17.706	-10.862	-9.519	-4.5503	-12.107	-13.413	-8.4919	-9.5595	-9.4855	0.316	-4.1364	-14.501	-11.979	-14.831	-9.0341	-4.4603	-8.907	-11.976	-6.5811	-11.871	-14.439	-9.3904	-8.6132	-15.031	-5.7095	-6.8049	-7.79	-5.7249	-10.941	-4.1723	-6.164	-11.265	-3.2805	-12.977	-9.8171	-16.231	-4.348	-5.2603	-8.4186	-8.0755	-11.806	-10.932	-8.0158	-7.1686	-9.8262	-1.8465	-9.8825	-7.0814	-11.913
-1.2841	3.5469	-2.9772	-3.0307	6.0634	-3.6713	-3.2351	0.41499	3.4124	-3.5432	2.8926	1.1162	3.6193	-2.5933	-8.2626	2.1676	-4.7794	-6.1552	4.3719	-3.9981	-1.2794	0.75435	0.17719	-2.6253	5.8174	-2.3988	-0.31985	-4.2191	-4.4984	1.1165	-6.1059	-2.4536	6.7344	2.9509	-4.0045	4.1364	-4.8046	1.4329	5.3368	1.2931	3.1751	-3.8194	-4.8021	-4.2917	-1.0535	-2.4992	-1.433	4.8021	1.5891	0.92173
-2.1432	-2.5558	-1.4428	-5.2322	-3.2522	-5.8739	-1.2861	2.5418	-4.9857	0.12788	-1.8534	1.5256	-5.8994	-4.6875	-3.2914	-2.5542	-7.9806	1.3289	-6.3145	-3.2509	1.3481	-5.3589	-4.2582	-3.6864	-7.6533	-0.91299	-1.058	-9.1123	4.7182	-2.6774	-6.686	0.77101	-2.9209	3.1921	-2.091	-6.4791	-4.4258	-2.144	-5.2961	-3.5532	0.83353	-7.0049	1.9117	-1.112	-3.1977	-7.4869	-0.97729	-2.704	-2.3512	3.7543
1.9232	-6.7364	-0.98067	-5.8718	1.1727	-1.8761	0.54985	0.14199	-3.4395	-0.26404	-0.22306	-3.0002	2.164	-3.8435	-3.2735	-1.248	1.2539	2.0891	1.6878	-5.1181	-6.4158	-2.2122	-1.3206	1.4653	-4.6274	-5.8712	-12.029	-2.683	-3.3217	0.58674	-3.5435	-0.60503	-0.41467	3.4603	-2.021	-6.2544	-4.5301	5.7439	-0.15266	-0.58011	3.4471	-1.9824	-6.1231	-0.025664	0.19222	-1.3466	-4.0278	-3.2906	-3.0984	-8.2789
-5.697	-0.21802	-5.7815	2.2908	3.9309	-4.3362	-4.0093	-3.8935	-4.7544	-1.2552	1.2708	-1.29	-3.5115	1.4315	0.61931	2.41	2.879	4.0735	7.1621	-5.1945	-1.5445	-2.5482	1.4864	3.7296	2.3543	-3.4371	-1.2232	0.1932	-0.10188	3.7109	-3.4348	-2.1556	-0.80766	-0.25756	-5.0757	8.445	1.903	3.5256	-2.409	2.2735	-0.66987	2.8694	0.34327	-0.36224	2.5473	-5.2678	-3.8223	-4.8072	1.733	2.2669
2.2872	-0.21604	-3.697	-3.2579	4.2638	6.1026	8.2137	3.7356	6.665	1.1892	-1.526	-0.90282	11.919	7.8409	6.2315	-0.6015	4.2469	0.20879	9.4616	4.9553	0.10308	0.30587	-1.4536	3.6047	-4.5878	3.2711	-0.29818	3.0281	-1.9985	2.9615	6.2471	5.1201	-0.32146	-3.2645	5.423	-1.6264	3.2773	-2.9246	2.9029	3.6945	2.8875	1.8023	1.4627	0.36748	-1.6509	10.245	1.1007	1.654	6.2893	-2.4289
4.7506	10.042	9.3304	0.12871	5.903	10.411	8.7807	9.8027	9.0199	10.974	10.323	6.9485	10.079	10.935	0.29074	7.0761	6.9593	9.0076	6.338	4.1264	10.151	6.5681	15.344	9.5592	6.7984	8.4115	11.594	5.4422	5.394	5.6527	6.4545	9.4291	4.9801	11.918	6.403	12.589	14.316	5.8968	6.4061	8.9509	3.843	8.918	13.642	5.9538	14.625	9.2889	12.671	7.3428	9.2674	9.8958
-5.0763	-4.4321	-2.6137	-1.4719	0.9719	0.52871	-0.6325	-6.327	-6.3808	5.1072	-0.13704	-4.4451	1.4991	-5.1926	0.21672	-2.1333	3.0275	0.67402	-0.56534	1.8253	-1.5474	1.0935	-7.1827	-1.8298	-0.41511	-5.211	3.3223	-0.97903	1.5117	-2.3171	-1.2252	0.35177	-2.9371	-3.7382	-3.2972	2.6664	-4.5397	0.28066	-2.4282	-3.6096	1.8444	-1.4723	-1.4339	-0.90208	-2.0575	-5.1859	2.3095	-0.51019	-8.7139	1.2643
-17.075	-17.55	-15.689	-13.686	-15.361	-17.375	-9.0151	-17.985	-17.82	-12.569	-15.36	-14.545	-21.572	-15.895	-15.074	-14.711	-18.806	-16.6	-18.777	-15.049	-16.031	-15.698	-10.839	-13.89	-14.211	-12.561	-13.253	-15.928	-16.686	-17.605	-10.404	-11.892	-14.061	-16.763	-15.06	-14.889	-13.585	-11.787	-14.2	-20.632	-10.42	-9.2198	-9.7946	-10.086	-15.934	-13.36	-6.7374	-11.739	-12.167	-15.174
-1.8541	-0.31875	-2.683	-1.7469	-1.1543	2.9435	0.099573	-5.0577	3.2202	-1.1465	-3.3378	2.4591	-1.9964	-7.4307	2.4452	7.2812	1.5904	8.6477	2.0893	-2.9011	3.8714	-5.8239	2.5697	0.47094	1.2635	3.8003	-1.5052	2.0919	-2.2488	0.52041	-0.60554	-1.8193	1.4054	2.6585	-1.3975	-6.7087	-2.3978	-2.5137	-1.724	-1.5252	-0.62637	0.18172	-2.5061	1.3361	-6.0894	0.7462	-1.9607	-1.8008	2.0122	5.6126
6.606	7.4621	8.3344	-1.3824	13.696	11.679	19.862	9.0113	15.35	13.648	4.7689	10.46	1.7218	11.828	12.453	6.6051	8.4536	7.0048	8.8579	2.3986	18.588	9.5388	7.7933	13.351	3.4346	10.661	12.44	7.6886	8.8085	11.542	14.703	7.9997	9.0518	13.612	13.98	10.738	7.315	7.1159	9.4666	12.376	13.584	2.1928	8.1232	11.664	5.4175	6.0272	16.929	3.5486	5.6914	10.068
-15.18	-17.517	-10.634	-7.6073	-13.826	-13.576	-8.7421	-16.216	-14.3	-14.685	-14.025	-10.181	-12.188	-9.8365	-12.021	-16.152	-8.4469	-15.059	-14.411	-8.7728	-14.605	-10.012	-12.19	-16.163	-14.682	-19.298	-15.773	-16.296	-10.467	-11.736	-15.867	-12.18	-14.404	-11.155	-13.177	-16.888	-15.427	-11.304	-7.72	-9.1648	-10.713	-15.543	-13.128	-12.468	-15.381	-13.729	-11.4	-9.5037	-8.0742	-13.981
0.27955	-3.2091	4.3274	1.0089	-0.38285	-3.7996	0.8177	1.4636	2.3022	5.7894	-2.6089	0.77397	-2.629	2.2683	-2.0075	-0.97185	-5.9855	0.028504	-2.2223	-3.5555	0.18641	-1.1808	0.6274	-1.9616	-0.33752	-0.32384	-4.0698	-1.2234	-0.9463	-2.5418	2.8401	1.6728	-2.0124	0.17776	2.2042	-1.087	-2.0924	-3.0157	-0.50552	-3.2749	-0.37707	3.7632	-2.8653	-3.5668	5.6797	-4.5846	0.48195	0.49018	-1.9382	-1.1714
-13.09	-13.216	-8.5181	-12.95	-14.672	-14.06	-11.444	-8.9122	-13.242	-9.651	-15.053	-4.5822	-14.053	-10.715	-17.592	-8.1444	-14.249	-12.394	-14.375	-10.71	-19.248	-8.5102	-19.209	-11.937	-13.343	-9.6539	-11.86	-14.044	-14.697	-11.02	-19.666	-13.411	-17.594	-11.989	-14.696	-12.642	-11.113	-10.377	-8.5528	-13.948	-12.328	-14.352	-10.387	-14.642	-13.346	-13.783	-16.662	-15.921	-12.634	-18.044
5.5634	4.9476	-0.33694	2.5607	-3.9111	-1.0051	-8.419	5.2246	0.62344	-3.614	3.8957	-0.51642	3.3132	10.958	2.8722	-1.0013	7.5408	-4.0113	8.4348	-1.7106	4.7135	7.443	6.5156	1.0403	2.6995	2.228	7.5413	11.451	-1.0637	1.6069	-0.98673	-0.69329	3.6015	2.9743	-0.16865	1.9105	3.5352	2.1115	2.1996	6.6454	5.3935	-1.7466	2.3091	0.60628	-1.0028	7.9144	-1.2473	2.7212	3.279	2.9788
-6.1927	0.30718	-0.83179	-1.8298	-6.7137	-2.6302	-2.999	-1.5155	-8.4174	0.18856	2.5585	-8.4438	2.1928	-0.90349	-3.3769	-0.20354	-2.4524	-4.603	-4.8989	-5.1886	-4.4488	0.2572	-0.61807	-2.4604	-1.8257	-2.4893	-4.413	-6.2721	-3.0154	-1.9862	-1.0486	-0.82159	1.7686	4.1963	-2.8838	-3.9467	-16.977	-1.728	-6.3322	-3.2869	-6.0153	-1.9745	-0.65818	-0.25521	-7.2033	-2.7304	-8.2595	-3.8393	-4.1051	2.3892
0.18441	0.33074	0.11743	-1.0286	1.3694	3.0762	-2.0031	4.4583	-0.049199	6.8612	-0.3824	1.2648	1.4495	-1.5976	4.7768	7.0036	-0.075154	-0.5606	1.5079	5.6166	-0.98069	-4.6794	2.8633	-5.1167	4.8147	3.4646	-1.6864	2.6771	4.0222	4.1816	-2.5358	5.2749	-1.6773	1.6081	6.8454	-0.082541	4.7093	4.8512	1.151	7.1914	7.164	3.4772	-4.0296	4.4739	-1.485	3.2547	3.3555	-2.0435	5.101	3.1139
-6.4661	-1.2581	0.21087	-12.995	-2.0085	-8.1148	-5.4962	-6.0416	-8.5194	-3.6765	-5.1689	-8.359	-1.2304	-5.5768	-2.0928	-7.1397	-3.4208	-1.82	-2.6617	-1.8183	3.6664	-2.2494	0.55748	-0.86933	0.71135	-0.0043621	-5.2153	-6.0479	-1.3772	-11.467	1.454	-6.3788	-4.0453	1.0448	-2.2192	-8.0501	-7.0806	-6.5103	-2.3433	-7.9082	-8.9566	-2.7857	-3.5285	-3.4238	1.3575	-8.3142	-8.0263	-8.1606	-7.2054	-2.8312
2.7219	-12.045	-8.1703	-2.1054	-6.6723	-12.863	-8.3399	-10.306	-5.1714	-6.1184	-7.3554	-6.9849	-3.2188	-7.0154	-5.2388	-1.0117	-10.477	-7.4396	-5.4515	-8.7806	-1.255	-2.3019	-7.946	-3.0699	-7.1271	-4.748	-0.4593	-2.7751	-0.10165	-5.7545	-3.0228	-8.5871	2.0908	-3.7115	-0.35581	-6.7854	-3.8109	-9.8818	-5.9514	-9.1512	-6.8599	0.16574	-2.7609	-6.2175	-0.3679	-5.3534	-6.5526	-1.1427	-0.62674	-3.2223
-5.9255	-0.57494	-0.92769	-0.27663	-0.13893	1.2146	-4.2847	-0.97868	-8.32	-2.1485	-1.3015	-4.9903	-8.2015	-9.9696	-6.1076	0.065619	-4.5307	-4.4852	-6.6073	-4.4287	-2.3935	1.2667	-1.7172	-2.4656	-3.1125	-9.6384	-3.8104	-1.7955	1.3405	-3.0352	-2.5942	-0.81055	-4.3115	-2.2554	-4.8799	1.2401	-2.8831	-2.5039	-2.2813	-5.4073	-5.3044	-2.7814	-2.9035	-9.1609	-5.6524	-4.8344	-4.4964	-0.86545	-1.2694	2.9257
13.394	10.983	10.68	11.344	11.846	5.8109	11.683	5.916	8.768	11.436	7.3922	6.8408	13.544	10.465	13.076	6.6944	13.154	12.648	8.8394	8.7314	15.665	9.0304	9.2081	9.976	14.214	16.63	8.4256	9.6602	6.3598	11.071	13.725	12.992	6.8445	14.518	9.8337	2.7729	14.742	13.869	11.443	8.0778	8.208	9.1616	11.147	14.124	9.4356	13.351	3.7426	13.569	12.247	8.0585
-8.2962	-5.4778	0.14224	-5.6961	-4.1984	-8.5342	-7.6131	-14.558	-3.4953	-9.2032	-8.0988	-8.095	0.45114	2.7332	-7.1603	-5.052	-0.8715	-5.0401	-5.942	-6.3778	-1.5318	-8.0525	-1.2187	-8.619	-11.862	5.3935	-6.2613	-7.0771	-4.9853	-1.8714	-5.1697	-2.7888	-7.4821	-1.4497	-1.7134	-0.60851	-2.2404	4.0185	-10.367	-6.1828	-1.4422	-9.6182	-5.7406	-5.0764	-6.5408	-4.0869	0.5297	-2.2585	-2.1379	-11.534
7.8052	6.9202	3.522	6.0716	8.1067	8.1262	7.5859	5.1065	5.4203	-2.299	12.409	6.1494	10.965	4.1067	4.2108	10.446	16.07	1.3446	9.8113	12.401	3.3945	8.0741	6.8665	3.7279	5.2056	1.8043	3.7359	7.4405	3.5176	6.934	7.2308	6.8584	13.458	0.82464	2.963	3.9641	5.8851	6.2726	2.224	5.7972	10.719	7.4197	2.5307	4.696	5.6397	5.9308	7.0153	6.1647	2.8003	8.3752
-3.9686	-6.4125	-4.2772	-7.346	-4.7006	-10.194	-6.2888	-4.7135	-5.5972	-3.7342	-4.0636	-0.76477	-0.97006	-7.0483	-2.3962	-8.1302	-0.2179	-1.0468	0.65588	-5.2198	-2.7989	-1.9066	-5.532	-2.694	-2.1125	-4.9134	-4.0154	-4.1527	-5.899	-2.0797	-15.88	-6.6985	-0.86164	-3.8843	-3.2147	3.6828	-0.9782	0.85369	-1.2918	-5.6704	-3.5043	2.1499	6.2525	-1.1144	-5.5544	-1.7539	-5.2397	-2.3956	-1.4413	-1.3987
-13.363	-12.505	-12.004	-16.149	-11.482	-17.904	-18.84	-12.874	-16.95	-14.732	-8.2801	-14.55	-9.2518	-12.965	-11.367	-9.9441	-15.886	-16.194	-8.8117	-15.727	-12.973	-13.217	-17.608	-10.942	-22.721	-10.195	-10.131	-14.438	-12.463	-8.328	-17.19	-17.668	-11.711	-10.723	-16.51	-16.761	-15.009	-19.105	-10.748	-19.544	-19.345	-11.861	-14.86	-7.9126	-13.584	-11.943	-14.089	-7.0739	-12.875	-17.959
-10.139	-6.895	0.20133	-0.51704	-1.5367	-1.476	-1.7578	1.7736	-7.1105	-7.8975	-5.5418	-7.9542	2.8516	-6.6529	-4.0077	-4.6158	-6.4552	-0.071842	1.2523	-8.2971	-4.7241	0.89798	2.0672	0.75346	0.47271	2.7901	-7.7703	-3.0406	1.745	0.86249	0.18533	-11.157	-3.7778	-4.4273	5.3732	0.48429	-5.9828	-7.6478	-2.5622	1.3428	-2.263	2.0135	-4.5377	-0.16691	-5.2606	2.1319	-7.3872	-1.639	3.0957	-0.41326
3.4155	-0.68411	-0.76434	-5.3732	2.5394	-7.8818	-4.4962	-2.5839	-4.2292	-2.7951	-3.8968	1.5691	-6.8924	1.178	-3.8339	0.40718	-0.60042	-1.413	-1.5571	-11.451	-0.12656	1.1152	-6.7376	-3.7595	-5.4363	-0.76695	-3.2679	-1.5868	-7.8607	0.020733	-1.8584	-6.0676	2.7941	-3.723	-3.4836	1.5896	-13.891	-7.3244	-2.3914	-2.265	-3.9272	3.1105	-3.1682	-2.6694	2.8829	-0.31981	-0.87665	0.3569	-3.2978	-7.5367
-5.4931	-4.1113	-7.1719	-2.2478	-5.4989	-1.9682	0.63394	-0.17077	2.1846	0.19143	-3.4514	-5.6505	-0.7478	-1.9792	-7.4055	-5.1086	1.8408	-13.481	-5.0493	3.8632	-6.9378	-8.9314	-3.9615	0.054986	-0.30397	0.35091	-6.9433	-4.1901	-8.8362	-9.0433	-6.148	-8.5413	-9.1916	-10.702	-2.8723	-2.1958	-10.151	-2.5857	-3.9585	-9.1979	-6.1447	-5.3992	2.0845	-7.1132	-2.0312	-7.2983	-1.5266	-2.0736	-1.1893	0.33466
-15.19	-14.53	-5.0958	-10.001	-15.136	-8.8149	-10.26	-4.679	-10.52	-7.4097	-15.066	-10.079	-4.7306	-9.304	-6.2429	-21.206	-10.488	-8.3942	-16.211	-11.904	-10.492	-5.8869	-8.1684	-9.6308	-14.501	-14.047	-5.7425	-12.676	-12.743	-17.063	-14.888	-12.882	-9.6661	-13.462	-11.893	-6.8992	-14.555	-10.347	-11.9	-9.4696	-14.95	-15.138	-12.671	-7.629	-10.176	-13.789	-7.361	-14.805	-9.2473	-7.6198
-10.25	-7.8831	1.351	0.19487	-6.0276	-2.4969	-2.4412	0.13708	2.6222	-4.2213	-0.5318	-1.4651	1.6053	-2.5722	-1.7804	1.7834	6.447	4.2943	1.5614	-0.041486	-4.4309	-5.6549	6.681	1.2411	-7.1881	-3.2595	-1.3174	-3.8403	4.0303	-3.7595	-2.8273	-0.61687	-6.1361	-5.4271	-0.5687	0.63893	-1.2893	0.50028	0.87066	1.1147	-2.1113	-3.6811	-5.7688	-4.1035	-5.9594	0.83248	0.11019	-0.55702	1.4473	-4.9893
-15.209	-11.996	-14.917	-15.251	-13.22	-18.121	-14.894	-17.487	-19.165	-8.5454	-12.497	-19.438	-19.034	-15.708	-11.706	-7.8973	-12.261	-11.958	-17.281	-9.5179	-10.398	-15.182	-14.733	-17.509	-10.524	-15.521	-12.067	-16.133	-19.219	-5.6064	-15.937	-13.731	-11.132	-11.204	-11.743	-14.292	-22.177	-14.811	-14.604	-17.477	-14.175	-17.678	-11.258	-11.295	-13.316	-8.7979	-14.968	-17.109	-16.567	-18.163
-1.3647	-7.2392	-1.1463	-0.61334	-0.58849	-2.3057	-0.34325	-2.1032	-2.518	-6.0197	-6.281	-3.5277	-7.7767	-6.4885	-4.9124	-1.267	-2.7204	-10.631	-0.34372	-10.058	-4.1743	-0.40139	4.8409	-7.0426	-2.5236	-7.0465	-4.2431	2.3077	-10.778	4.3472	2.8015	-3.0982	-1.8477	-4.3428	-5.9718	-6.7462	-6.0863	-2.8381	-4.523	-6.0262	-1.6708	-2.9113	-0.70773	-4.7677	-3.6428	0.28443	-3.7075	-2.8548	0.8684	-8.0751
0.50768	3.5151	-0.17524	-6.294	-4.8679	1.4165	-4.2973	-6.3385	2.7683	-2.6473	-4.5941	2.8301	1.3968	0.013768	1.7338	3.1472	-4.075	-2.0181	5.7266	0.36519	0.054051	-1.7963	1.487	4.477	2.8996	-1.3453	0.77908	2.6925	-1.8369	-2.0398	3.568	-5.5215	-5.4756	-3.3341	-4.3479	1.1633	-0.77476	3.9589	-3.4872	-2.465	2.3445	-1.1153	2.1278	-3.382	1.9737	-4.1695	-4.4293	2.5705	4.9871	5.0423
-14.6	-11.955	-6.7282	-21.559	-21.158	-4.0002	-15.327	-14.809	-12.619	-15.324	-5.4136	-16.398	-18.568	-15.258	-13.899	-13.809	-13.267	-14.77	-15.669	-13.116	-12.986	-12.386	-14.472	-13.796	-14.361	-15.412	-16.581	-13.937	-9.5197	-10.096	-12.278	-12.332	-8.8863	-6.2784	-18.744	-17.858	-19.853	-11.57	-14.388	-13.372	-11.775	-14.662	-9.171	-13.033	-14.344	-12.704	-15.244	-13.768	-8.7443	-6.0918
4.9982	9.0206	2.7496	8.802	5.2714	6.7135	10.301	11.14	7.0833	2.8916	-0.40247	8.5321	5.8351	4.4963	3.752	6.0448	6.4492	5.9643	12.626	3.8933	-4.5351	2.5826	-2.6271	-0.34079	8.7326	8.8656	8.2857	1.673	2.3741	9.8635	3.8412	2.3358	-0.75556	4.698	7.5584	8.9446	7.3261	4.0123	3.1664	3.2674	4.8869	-1.7548	4.5894	6.7113	-0.18027	7.7261	1.3265	8.2024	4.1223	2.6144
-8.5039	-6.2837	-3.1454	-1.4297	-3.7386	-8.6421	-7.9031	-5.9726	-7.6417	-8.6611	-7.803	-4.9215	-13.622	-9.1868	2.6595	-8.4132	-2.6711	-1.9952	-1.9032	-2.9438	-10.988	-10.823	-3.5833	1.3066	-1.4104	-4.3974	-4.37	-2.0268	-3.6758	0.23826	2.445	-4.7596	-8.4619	-2.8828	-4.3551	-4.4803	-1.6708	-8.1293	-8.2451	-11.176	-4.5224	-2.0638	-4.739	-13.05	-7.5584	-4.0767	-4.5852	1.9829	-1.9538	-9.5368
-5.9248	-11.294	-8.9572	-14.907	-10.415	-13.005	-14.936	-19.913	-17.924	-7.6541	-15.556	-13.322	-12.849	-12.943	-15.176	-13.916	-6.3387	-10.117	-17.376	-26.068	-14.648	-17.578	-9.2203	-14.798	-13.565	-18.307	-11.013	-13.561	-17.692	-8.6692	-16.914	-17.194	-11.413	-13.856	-19.681	-6.6294	-10.778	-19.573	-20.03	-13.314	-12.466	-10.874	-13.962	-17.156	-12.723	-7.512	-5.6919	-15.999	-7.7417	-10.103
6.3061	5.3611	1.0157	6.9608	4.6199	2.7728	6.5465	5.3397	6.7683	4.5334	7.0532	0.82147	8.5911	7.6245	8.6673	4.1595	-0.82742	10.646	4.4544	1.7315	8.2102	9.45	6.3913	7.9806	9.9736	7.4794	9.7729	7.1365	5.8966	10.235	2.4499	11.929	2.4837	7.4268	10.701	-0.092802	8.9719	5.5624	7.1703	6.5217	10.343	4.4611	1.2597	4.4854	7.2227	9.3901	8.9662	3.1254	-0.53708	5.2688
0.70135	-0.022904	2.5343	-2.38	-4.0298	-5.968	-0.28885	-2.5797	3.7932	-3.4731	1.161	1.5652	-5.7629	1.3676	5.6161	3.6074	0.60978	3.238	-1.1694	-3.3792	2.0861	0.41112	-5.8745	7.8183	-5.495	0.67624	3.6371	-3.2773	2.8443	0.86561	3.5115	-5.0619	2.2785	0.16315	1.2266	0.038916	0.82079	-2.2486	-0.23613	3.7718	2.5352	6.6513	0.96123	1.8554	-5.2798	1.1788	-3.1067	2.8296	-3.1396	-1.5952
-2.1117	-1.1944	-4.0797	9.9544	0.54963	0.18569	0.47767	1.6087	-4.6419	-0.42438	-5.7312	-1.9038	-5.272	-9.2743	0.057516	-0.034137	-2.9865	-2.786	-3.4657	-1.2485	-1.9378	-3.1199	-1.7251	2.7662	1.4185	-5.3582	0.107	-2.8302	-3.6194	1.1445	-0.21059	-3.7749	-2.2313	2.0819	-2.5112	2.1089	-7.9549	-0.51947	-2.5563	1.9186	1.9937	-4.8027	1.7633	-2.5616	-0.99582	0.46427	0.30262	-5.9556	2.0329	-2.6459
-18.524	-14.399	-15.634	-4.5316	-14.484	-9.12	-15.866	-12.095	-11.535	-13.791	-16.437	-19.313	-11.808	-15.664	-9.6689	-11.263	-7.5612	-4.8021	-14.932	-13.543	-9.6813	-11.523	-11.47	-13.167	-13.672	-11.398	-14.533	-7.9198	-10.093	-8.4183	-11.084	-5.5483	-10.554	-9.7042	-13.138	-10.61	-14.954	-7.7278	-12.785	-17.385	-14.945	-11.885	-11.593	-12.508	-9.225	-16.482	-11.474	-11.826	-12.443	-2.6687
-15.368	-14.438	-16.246	-13.397	-12.588	-12.862	-19.457	-11.943	-11.912	-16.434	-12.686	-15.618	-19.386	-17.91	-15.48	-15.588	-6.7636	-17.635	-16.759	-14.321	-14.787	-15.098	-11.521	-10.355	-13.427	-13.289	-10.804	-6.778	-9.4358	-14.941	-18.459	-14.051	-10.974	-7.5276	-15.484	-16.169	-9.1566	-14.232	-12.6	-12.276	-17.67	-10.442	-10.253	-10.052	-6.7729	-7.0576	-14.5	-15.781	-7.8051	-11.041
-10.401	-2.2932	-6.4792	-1.9031	-2.4262	-2.4166	-9.4905	-7.0662	-5.1535	-0.95487	-1.5306	-2.9216	-5.1589	-6.0411	-7.3628	-6.1111	1.3618	-5.8433	-4.0261	-4.1266	0.088971	-3.3186	-3.343	-3.4715	-3.5283	-3.6018	0.6982	-2.601	3.6265	-9.5	-6.7451	-1.6925	-5.3827	-2.3111	2.0222	-4.7268	-7.9105	-6.189	-7.4492	-3.0487	-6.2014	2.2925	-4.8814	-1.0976	-2.2351	-6.896	-1.7957	-2.0193	-5.4097	-2.2882
2.5791	5.1215	2.4786	0.5251	-5.3233	5.6374	8.1509	0.25135	8.8438	2.073	-3.2564	0.75235	0.26042	6.5666	5.545	1.3175	3.1134	6.498	0.3054	5.2779	3.0157	-1.7536	-0.99393	-2.9221	4.0512	5.0004	6.8006	-3.0823	-3.635	4.5718	8.816	0.89582	1.0477	2.5477	1.4261	7.1494	-0.87104	4.1059	3.983	9.4512	-3.0331	4.016	-1.0769	4.2451	-1.1557	3.8047	-0.19277	-0.71866	1.8356	-1.0756
9.7559	9.4351	1.8416	5.1227	7.0164	4.2793	-1.1827	5.1667	10.939	6.4847	12.688	9.3926	5.6903	3.5502	8.5135	5.1936	5.7083	6.5688	10.614	5.6431	13.141	0.57497	5.8211	8.2794	5.8004	3.3744	1.1871	4.6822	8.6499	9.0514	6.3773	5.402	5.773	3.8215	6.0939	5.9849	6.5272	9.4317	2.399	9.1097	14.932	4.8032	7.8343	4.3389	1.3869	1.0124	3.8483	9.6939	8.6059	7.1111
-13.351	-14.149	-15.949	-7.1683	-9.1477	-6.6759	-11.048	-6.7058	-15.876	-10.552	-11.688	-18.58	-18.414	-6.0339	-8.2013	-12.819	-7.2897	-10.648	-14.112	-10.05	-10.95	-9.6054	-14.223	-14.994	-16.762	-17.994	-9.5964	-8.5119	-10.187	-10.733	-18.384	-6.9105	-13.259	-11.108	-14.975	-2.8343	-15.45	-14.319	-18.423	-13.981	-8.1534	-10.022	-10.867	-13.292	-9.243	-5.2824	-12.83	-2.5172	-15.245	-11.558
9.6491	3.8394	4.1746	6.5499	0.84007	9.1026	1.4919	3.7729	2.3318	1.8439	-0.50131	-6.5375	3.7425	1.3567	4.8686	1.0011	9.8611	-2.3468	4.523	5.5548	2.2969	4.6161	0.72009	6.3749	4.8148	-2.1898	2.9153	0.36033	-5.9448	2.6179	3.7323	-3.1442	1.9323	8.2353	3.6837	-2.9641	4.7928	-6.342	4.1111	6.5791	-1.9884	-0.74248	2.6785	2.1703	-8.9921	2.3845	2.6675	5.5899	1.2448	3.1458
-5.2054	-0.97596	-7.6637	-0.25123	-7.1485	1.3072	3.6345	-4.9768	-6.8905	-5.1975	2.0938	-11.649	-1.772	0.82321	-6.9735	-6.0427	-0.26399	-4.2694	3.081	-2.0906	-3.8954	0.7675	-5.3001	-7.3883	4.1178	-1.0081	-4.7012	-3.4563	-1.7267	-2.5909	2.0751	-6.1822	-8.7458	-6.0958	0.73204	-1.9918	-0.82025	-7.0555	-8.6005	-1.7553	-2.5978	-3.874	-5.8198	2.7019	0.63326	-4.1641	-9.9053	-9.1622	-3.1434	-0.93469
-18.755	-11.564	-10.854	-10.823	-11.66	-13.154	-11.467	-16.727	-17.636	-9.3007	-14.702	-5.0294	-8.5465	-7.1058	-12.437	-7.7457	-12.529	-10.265	-15.611	-15.937	-7.7607	-9.8133	-11.199	-19.348	-14.72	-14.154	-17.14	-9.4681	-14.718	-10.145	-16.796	-10.559	-14.078	-11.045	-11.606	-10.15	-9.3665	-7.7403	-9.6524	-15.959	-7.8225	-15.894	-12.845	-14.64	-8.4032	-10.861	-10.292	-12.24	-13.786	-11.578
-0.022771	-7.4957	-3.2519	2.9538	0.84411	-4.1952	-2.1475	-2.7839	-6.5924	-6.1773	-3.6871	-3.3902	-1.0632	4.7795	-3.6838	5.7644	1.643	-1.8057	-4.045	-6.5977	2.0757	-2.4857	-4.29	-3.8679	-0.4086	-1.7297	2.8662	-2.8098	-1.9112	-2.2681	-3.5733	5.0441	-4.633	-0.6801	-2.8493	-0.19874	-2.2389	-1.3907	5.8347	-1.3859	-2.2189	-3.448	-6.4171	-8.9298	0.3395	-3.6614	-2.6839	-2.8752	3.0788	0.55503
5.4623	3.318	8.9898	8.6433	13.139	9.5313	4.8847	4.0873	4.6475	4.3648	11.021	7.8472	5.5879	6.6922	16.306	14.568	5.0351	2.262	6.4257	8.1594	6.6419	6.867	11.387	11.269	7.56	7.1081	7.5868	7.7787	3.1337	7.5151	10.641	4.2397	13.93	4.3778	15.782	7.7822	12.349	1.9366	11.252	9.3837	8.0231	11.128	2.8934	10.387	5.2432	10.663	3.1746	12.939	9.2731	9.6135
-3.8346	-0.96621	0.61333	-1.9896	-1.1379	-4.5664	2.5307	-10.233	-6.2824	0.90392	1.098	-2.1636	-5.8965	2.0516	4.269	-4.8359	1.4697	2.116	-2.7467	-0.46167	-0.23648	-0.21891	-0.05731	1.7052	3.9248	-0.5691	-2.5939	-0.72166	-3.5434	1.3082	-0.56627	-9.0642	1.5885	5.8683	8.615	-3.7182	-3.0113	2.5478	-5.6266	-1.502	1.8429	-2.649	-4.5796	-2.4762	-6.1391	-1.3674	3.0546	-0.16528	-3.9685	-1.4189
-2.3477	0.34074	-6.7352	-1.1969	-2.0319	-5.2227	-0.51078	4.1642	4.4752	4.7147	-2.5575	-7.4523	1.4558	-0.78493	-2.2135	-5.8072	5.3247	-1.8503	-3.5223	1.9888	-0.27098	-5.5749	-0.98829	-1.6915	3.6384	0.78518	-2.0881	2.7331	-1.2861	-5.0543	3.888	-0.72273	-5.0322	0.59434	0.84668	1.0992	2.3495	-2.0844	-0.012897	-1.4725	-0.67055	-3.6664	-4.153	-4.01	-11.838	5.8249	1.8955	-1.4805	-6.1751	-9.5582
0.68551	-0.72923	0.99144	0.21038	-4.3725	-1.5728	-2.062	-4.0981	-1.6248	8.4491	-0.73769	4.2467	-4.726	-0.57147	-2.7216	-5.932	-9.1243	-1.1816	-3.5562	5.8445	-1.7412	-3.0499	0.081087	-5.8019	-7.1216	5.1	4.7981	-3.0639	0.090712	-1.9226	-0.54326	-2.4181	3.4596	-2.9868	-1.2002	-1.2695	-1.2333	-5.419	1.8253	-3.9583	3.2264	-3.6246	2.7308	4.2616	-1.7465	-3.4858	-2.8739	1.8861	0.5401	0.020107
3.2406	0.90151	-2.1273	3.2775	-1.2173	1.0366	0.30107	-4.7082	0.211	-1.3848	-3.5876	-0.25192	0.51845	0.048499	-6.1392	4.1794	2.6836	-1.6542	-0.26378	-5.3368	-2.8061	0.58559	-6.9509	-3.4615	0.5401	-7.1663	-4.5115	-2.9802	0.011671	-2.854	-7.617	-11.552	-2.2306	1.379	-6.6197	2.1886	-2.8503	2.9477	2.511	-2.8342	-3.8451	-6.3501	-9.1203	-1.8192	-1.9473	3.2994	-1.7325	3.4131	-2.2316	-2.6907
0.11018	-6.2268	-0.86385	-2.8097	0.25986	-3.8955	-4.5846	-0.025658	4.1747	-0.80559	-0.47347	0.091767	-1.8149	-4.3311	-5.4524	-0.92195	-3.8902	-7.1342	-6.9755	-0.69734	-1.8458	-0.38979	-6.862	3.0371	3.1716	-5.0915	2.3674	-4.144	-3.6714	-2.4619	0.84192	0.62642	0.4591	-0.65092	-6.1046	-4.4133	0.82195	-8.2855	-0.11949	-7.254	3.838	1.5147	0.7631	-0.97984	-1.0362	-0.76579	2.6545	-0.056379	-7.3097	-7.5072
-3.1204	2.7606	-1.0758	-2.3328	-3.4707	-2.5295	1.2081	-3.5169	-1.8422	-0.11855	-2.3938	-5.7471	-4.1111	0.36721	-3.0578	0.32493	1.094	0.71436	-1.5097	-1.1582	-1.5884	-2.1232	-3.015	3.7739	2.0104	0.036779	0.95162	0.86243	-2.91	1.0926	1.5593	-2.458	-4.2206	-2.1933	1.5126	-2.1889	1.8691	-4.4962	-0.3687	-0.59073	-3.5735	-6.8645	-0.43285	4.3049	-1.2147	-2.8027	-4.6413	1.2138	-7.838	1.747
-11.901	-13.22	-11.252	-12.393	-17.94	-14.657	-13.048	-10.744	-11.384	-9.3452	-14.594	-20.133	-21.247	-16.74	-5.9962	-14.654	-16.083	-10.889	-15.828	-17.084	-10.546	-11.399	-12.289	-17.787	-10.15	-15.995	-8.7842	-11.802	-14.827	-18.241	-16.898	-17.305	-15.623	-12.139	-16.8	-15.001	-13.519	-17.841	-9.3323	-15.514	-10.737	-13.883	-14.185	-12.088	-14.21	-17.08	-11.609	-11.296	-12.642	-19.077
-3.0526	-3.2645	7.929	-4.9496	3.7497	1.6506	-5.1755	1.0988	-4.89	-2.3467	2.0767	1.1162	-2.5541	-0.17256	-0.73092	1.0897	1.5191	-2.9179	-5.9465	-0.011985	-2.5879	-1.8222	-6.4425	-3.5895	6.7934	-1.3156	-5.9368	-2.3145	1.8314	-1.6579	-0.6384	3.3991	3.1646	1.093	0.22719	-0.20963	-3.3549	0.57074	1.7229	0.80051	-0.64307	-6.0472	-4.776	2.5528	3.1746	-10.157	-2.0551	-0.45661	-1.3807	-0.92628
2.7053	-4.1526	-7.5582	-2.6924	-1.8557	2.7059	-4.2476	-0.045035	-4.9661	0.056151	-5.5204	-4.237	-6.0907	-7.2284	-6.6882	-2.6795	-6.1959	-4.693	-0.90186	-4.246	-2.8019	-5.7911	-2.7132	1.5815	2.1308	-8.9997	-11.382	-6.2592	-2.6114	-5.9014	-8.462	1.8244	1.7853	-9.196	-9.609	-3.0261	-8.6656	-7.3743	-8.175	5.6752	-5.1461	-1.2934	-5.9812	-4.7342	-1.206	-5.8758	-2.8654	-3.3752	-1.6855	-6.162
-1.5091	-0.39089	0.60159	-2.8484	-4.533	-0.10321	6.5285	-0.86107	-5.0922	0.46824	-1.564	-1.3152	0.11679	-3.8112	-2.317	-5.4355	-6.0971	-6.0706	-2.6391	4.3539	-0.31821	-2.6135	-0.69903	0.5556	-3.7693	5.0251	-2.5863	-5.796	-0.89352	-2.6396	2.7916	-5.2323	6.9035	-8.8153	-9.6613	2.3555	1.4042	-1.4089	-6.4736	-1.914	6.7808	0.033176	-1.0915	-0.27571	-1.4844	-1.2529	-7.9849	-4.8927	-2.0818	2.6885
-4.0098	2.7512	-0.77587	0.027834	-2.5878	-2.7588	-1.593	1.0714	-0.85387	0.25126	-0.098748	1.074	-0.72623	2.0045	0.7897	-2.5249	-1.7515	-0.088994	0.81073	-5.0121	-0.63636	-8.1439	3.8699	3.5714	8.9498	-3.8248	0.62585	-0.4466	5.7003	-1.347	7.772	2.687	-4.7695	3.4906	1.0659	-1.5923	0.85926	0.14751	5.5772	0.37917	-3.9737	2.3075	-6.3208	-1.881	-0.12903	-0.64323	-4.0003	2.9202	0.52001	1.3297
-4.7442	-5.8247	-4.6298	-5.6523	-1.9899	-5.9907	-9.1416	-0.048301	2.5741	-7.2053	-1.5541	-3.353	-2.5722	-3.5352	-6.1837	0.1957	-5.7869	-4.0635	-9.812	-1.2647	-1.9883	-6.5561	-7.1389	1.2093	-9.1683	-3.0236	2.7234	-2.7597	-0.91917	1.1361	4.4929	1.2414	-6.8867	-0.13106	-0.18421	-5.6713	-5.0752	-2.3991	1.7019	-9.1156	1.7794	-5.3386	2.6169	-2.9776	-0.08028	-5.8581	-5.7985	3.8645	-4.3064	3.7688
3.8474	-1.3702	-2.1534	-1.7522	3.2525	1.4564	2.2517	-2.4015	-1.5609	5.2314	-3.2656	0.10435	-1.7181	-1.8492	1.4796	1.5107	9.1187	1.6367	1.3538	-3.2015	0.58577	5.0676	-0.65074	1.6212	-1.5279	-2.2787	-0.36613	-1.003	-4.8689	6.6076	-1.925	6.4498	5.306	0.89066	3.1736	2.259	5.6135	-5.1456	6.5917	-7.8202	5.5038	-1.4034	4.0358	-2.3579	-1.8415	-3.4272	1.899	1.4916	3.314	-0.5016
0.37976	2.7256	-1.3259	-2.3324	-4.1543	1.1866	-1.7229	3.3209	-5.5524	-0.72275	0.62646	-0.31251	-1.1104	0.60887	-5.6105	-1.0236	-3.4321	1.2382	0.88466	-8.7188	-4.1077	-1.444	-4.3465	6.1013	2.4416	0.23979	-3.6733	0.89672	0.62748	-1.536	-4.5787	4.8814	-1.7851	8.4353	-1.5202	-0.44455	2.2326	7.7304	1.4921	-3.4771	3.5037	0.18982	3.2996	-1.7491	-2.3957	2.5878	1.5663	-1.9755	2.3763	-5.1413
-1.0849	-6.1651	-9.8628	-9.0155	0.248	4.3644	0.95659	1.6742	-6.3546	-4.76	-3.4394	-4.8355	1.3485	-0.30589	-5.5558	-7.3597	-2.1374	-2.889	3.3831	-9.6965	-9.2311	-7.8568	-1.473	-6.5932	-4.4874	-9.9254	-5.7086	-1.7904	-0.41472	0.24573	-3.0421	-5.5646	-1.6833	-5.8763	-5.512	-0.2836	-2.4137	-6.713	-0.20533	-2.4192	-6.7467	2.9693	6.9594	-6.5337	2.0133	-3.9824	-2.0347	0.8264	-0.53561	-0.40882
-9.9486	1.3452	3.738	-2.0158	5.726	-1.5783	-0.31086	-5.9044	-0.30955	0.53882	1.821	4.3	-4.756	2.9885	-1.8418	0.027405	2.815	-0.010784	-3.6421	-3.1306	-4.0377	-2.2824	-4.406	-3.3146	-0.75559	-1.8992	0.953	-8.2935	-5.4536	0.45925	-2.6004	2.2394	-6.3802	0.52043	-3.7158	2.7183	-0.70791	-2.482	2.5487	-0.2156	4.5125	-2.7936	-1.7159	-2.1538	6.2247	-0.40805	0.70613	-5.0321	-9.136	1.4285
-2.3733	-0.64112	-1.2074	-2.3803	-3.1539	-6.3178	2.021	1.1871	1.3406	1.4707	0.11415	0.13808	-2.2703	-3.5723	2.4822	-3.5813	3.2671	-0.28903	-1.5826	4.6496	-3.0842	-1.2335	5.5903	3.5799	2.4799	-0.12602	7.2231	4.7026	5.2907	0.26188	-1.0581	1.0589	-4.5402	-2.8807	3.5891	0.55318	-0.91263	-1.4924	-0.97307	1.2295	2.9657	-1.7837	-5.197	-7.1232	7.4432	5.2696	1.0387	-3.2702	2.611	2.1155
-1.6007	-2.0553	7.4162	4.3167	2.4943	-6.6093	-10.144	-4.1907	-0.48816	-2.7609	-3.6449	2.047	4.0638	-6.2448	-1.3296	-4.906	-3.4378	-2.0325	-3.663	-3.6821	-10.203	-5.079	-1.2354	-1.077	-5.5669	-1.926	-0.3923	-2.0945	-5.2897	-2.8635	-4.0324	0.94284	-1.6494	-5.8645	-5.737	1.6787	-2.8833	-4.6299	-0.72106	-6.2936	4.7691	0.69489	-2.8502	0.48854	0.75103	-4.6922	-0.90217	-4.2031	0.46484	2.0833
-5.1648	-11.617	-9.3996	-9.9458	-13.023	-11.084	-10.383	-10.878	-9.1945	-6.6097	-14.036	-16.451	-9.7092	-15.6	-10.101	-12.857	-10.918	-15.445	-7.2091	-10.301	-8.3195	-12.667	-4.8597	-4.1134	-9.929	-6.447	-11.7	-12.813	-7.0471	-11.033	-18.346	-11.505	-12.159	-6.3835	-13.166	-11.12	-11.019	-14.204	-11.783	-13.555	-10.864	-12.741	-16.565	-14.568	-17.536	-7.3201	-7.744	-10.098	-15.148	-9.1113
0.52569	6.3944	4.5408	-0.73594	-2.4029	5.1242	4.081	2.8643	-4.7299	-0.7682	0.85692	-8.1618	3.3813	7.591	-1.0866	-2.2356	6.7884	3.1141	2.3	5.3814	3.3132	0.99591	7.1471	2.3474	-0.57066	6.1512	1.4707	7.5101	-1.1118	-0.55061	1.05	0.92603	-4.8534	-2.2752	0.73753	-1.0618	5.8699	4.2886	-0.2709	1.5808	1.5567	0.53322	2.4815	3.271	-1.9975	0.92001	1.5721	1.9994	4.4811	3.3544
1.7812	-0.70492	-1.7098	-0.61076	-1.1507	0.29463	1.7946	6.286	10.116	1.1984	9.3687	10.114	0.23449	4.2897	-3.202	-2.5034	-1.7702	-2.7612	3.6201	2.4936	-0.63068	4.0146	1.0453	3.9999	-4.1752	0.44296	-1.3991	-1.3842	-1.3506	4.1232	4.5599	3.5185	3.899	4.3814	-2.0803	-3.0435	4.5967	6.9761	6.8053	-0.099916	6.0339	4.9469	-2.3926	4.8275	2.1112	4.0524	-1.5612	1.3641	-2.339	-10.003
-19.025	-19.119	-23.129	-17.086	-20.701	-18.041	-28.417	-19.065	-26.743	-23.237	-17.299	-23.373	-20.807	-21.681	-22.795	-26.513	-20.67	-18.143	-20.404	-20.907	-24.11	-20.648	-19.23	-25.895	-23.357	-26.144	-26.213	-19.116	-22.431	-28.283	-22.888	-23.38	-24.675	-26.402	-17.83	-26.652	-20.697	-21.399	-23.906	-22.884	-25.975	-27.407	-27.481	-26.153	-22.917	-22.684	-28.765	-29.689	-17.895	-11.753
0.23968	0.45479	-4.9629	-3.8925	-4.8499	-0.76995	-5.4088	-0.28152	-6.0457	0.62347	-8.8362	0.62143	-7.4629	0.13873	1.4598	-0.026465	-3.0817	-1.3534	0.58766	-3.421	1.6453	-4.5043	-1.9341	-4.0504	-3.9628	-1.1791	-1.9578	2.6178	-10.332	-2.5291	-9.16	0.95406	2.9134	-4.056	4.899	-0.26629	-2.0789	-7.9027	4.8211	5.1837	-5.8638	-5.1075	0.50603	-0.30929	1.4929	-4.3963	-4.6651	1.234	-0.25907	-1.617
-1.7212	-3.6145	3.4883	-1.9602	2.6091	0.78108	-2.3611	1.8092	2.417	-4.5043	-2.7336	5.2521	-5.5599	2.6703	2.7212	6.7788	5.9797	-1.0943	3.376	0.69898	-2.0885	-6.2914	-0.42262	-1.7174	-1.0334	-3.3657	5.4023	-1.9299	-0.46206	-1.8632	0.12505	-0.57898	-1.8297	0.49423	2.0193	0.72726	-2.6179	-0.4247	-0.63731	-5.3749	-6.4049	-2.3624	3.3858	-1.8109	-0.26783	1.694	2.3333	4.1803	3.2583	-1.4435
-0.21876	1.5298	-3.2579	-10.094	-3.843	-2.4136	-1.6098	-3.2369	-4.1642	-1.3176	0.20305	2.8861	-2.2773	-4.3223	0.030821	-2.8495	-0.36232	0.29071	-2.5026	3.8155	4.008	-1.8722	4.7928	0.69009	-0.017163	-0.74335	0.26042	-9.2599	-0.38024	-5.8578	11.47	0.31908	-1.8691	-1.4476	1.7328	0.94196	1.4984	-3.219	-3.8378	-1.5275	-2.6943	-4.3103	-3.3596	0.14267	-5.0468	-2.2013	1.452	0.2217	4.3078	0.52358
-21.324	-22.277	-16.793	-24.347	-21.426	-17.317	-20.179	-21.84	-19.296	-18.628	-23.965	-18.578	-16.582	-24.524	-21.707	-19.279	-20.59	-16.095	-16.566	-20.43	-20.965	-17.899	-16.759	-24.144	-21.104	-23.107	-21.115	-24.427	-20.286	-18.431	-24.262	-15.998	-24.224	-23.83	-18.171	-19.669	-16.677	-19.419	-21.639	-27.049	-21.268	-23.765	-26.365	-17.911	-14.498	-22.368	-22.174	-21.119	-24.576	-18.02
5.3298	6.1511	12.366	3.8781	11.257	8.8763	8.3306	6.1461	6.4636	-0.34626	7.5101	2.5367	3.5837	1.4729	7.3467	8.2618	2.1895	6.9106	1.9552	8.6009	0.92292	2.1753	11.352	5.8852	9.1933	12.677	6.8156	7.5061	7.4938	7.5257	12.992	11.733	4.952	11.849	5.5423	5.6477	6.921	4.6385	8.6738	7.5754	8.6148	0.88909	8.9871	3.7792	2.2385	7.8706	5.4588	2.9066	13.79	7.4814
15.402	3.2978	9.8839	10.94	4.7994	17.835	8.5038	6.0112	11.884	7.6213	6.0412	8.2307	6.2323	9.241	8.4194	10.77	8.976	13.043	12.333	9.3161	8.41	9.7211	10.125	6.7401	13.784	7.6988	9.6505	5.7939	14.847	2.758	9.1474	5.9069	6.0142	9.9949	10.155	2.4183	7.1712	12.299	12.387	9.0176	10.61	7.5549	8.2196	7.8895	8.7206	11.846	9.7227	13.653	9.4642	12.369
17.011	10.381	13.631	6.7125	6.0867	6.1584	11.519	6.7208	3.5259	11.973	7.5808	7.0291	11.35	10.295	10.389	15.575	6.3279	9.5138	6.7152	7.1503	10.859	4.58	12.431	3.4309	13.145	7.7924	10.204	2.142	3.9908	6.6785	14.883	5.1606	7.6685	10.444	12.189	3.7032	13.775	10.228	6.834	8.497	10.699	5.135	9.0623	15.425	6.8448	10.636	11.328	5.9232	17.092	12.132
-15.154	-17.842	-12.348	-13.246	-12.363	-9.273	-18.587	-17.913	-11.689	-13.184	-10.413	-11.58	-18.097	-17.357	-19.318	-12.464	-8.2383	-16.402	-18.617	-21.016	-12.477	-18.488	-8.8109	-11.696	-7.5148	-18.22	-17.949	-9.8248	-16.584	-23.113	-18.898	-23	-19.569	-15.97	-17.496	-14.831	-13.172	-12.015	-16.756	-14.755	-19.648	-14.812	-19.406	-19.892	-15.27	-14.899	-22.662	-8.4036	-8.951	-16.826
-18.692	-18.35	-21.586	-16.213	-19.329	-18.441	-20.993	-27.124	-22.274	-22.396	-24.691	-21.189	-22.362	-25.741	-21.16	-23.202	-21.194	-22.687	-20.148	-24.839	-21.001	-23.74	-19.189	-22.571	-18.989	-25.531	-15.051	-16.688	-22.44	-20.673	-21.986	-20.459	-22.472	-17.011	-20.687	-17.528	-23.518	-25.936	-24.34	-23.662	-24.927	-18.767	-24.556	-22.263	-22.417	-16.214	-23.702	-17.865	-22.82	-22.211
-2.2057	-4.4991	-2.3723	-5.802	-4.7798	-5.0573	0.92476	1.6072	-5.5599	-11.802	-5.3032	-2.6779	-0.96074	-8.9363	-5.7034	-4.3136	-3.6287	-7.2478	-10.164	-12.755	-4.3911	-6.1555	-5.1242	2.1265	-10.138	-0.88298	2.8482	-1.7112	-6.794	-5.4494	-2.097	-3.1635	-8.2444	-2.2796	-7.1427	-8.0017	-8.372	3.1582	-3.2744	-1.7659	-8.7081	3.7108	-12.922	-11.541	-6.5486	1.5348	-9.3718	-3.684	-6.3158	0.56146
-11.162	-9.6069	-8.6447	-10.182	-13.391	-18.702	-17.074	-10.227	-14.63	-18.388	-14.321	-12.706	-15.21	-18.302	-13.601	-11.576	-12.805	-19.65	-12.004	-9.0952	-12.078	-11.843	-11.599	-23.095	-12.952	-15.656	-17.702	-9.3158	-15.813	-12.957	-8.7071	-13.422	-12.374	-8.8843	-16.131	-9.0677	-9.6601	-15.913	-12.102	-10.322	-16.85	-18.837	-12.098	-11.727	-19.492	-19.24	-12.36	-16.15	-15.088	-9.7363
-10.199	-8.7842	-6.6665	-7.3519	-15.778	-2.1683	-3.5493	1.4769	-9.9333	0.37067	-10.554	-3.6679	-9.6856	-2.7814	-3.7346	-1.4855	4.3184	-0.20828	-8.2613	-7.6896	-11.174	0.18973	-11.632	5.2261	-10.409	-5.9537	-0.11223	-5.4299	-8.6835	-1.8475	-2.1521	-4.804	-1.6502	-5.6716	-4.4947	0.249	-9.3584	-7.8077	-0.43963	-10.817	-7.9472	-3.6097	-1.5475	-4.1942	-0.44972	-0.97081	0.22997	-5.5836	-9.2105	-9.1683
2.5099	-4.3092	1.2746	-2.8002	6.3755	6.015	-1.4827	2.4138	-3.7656	-2.3139	3.9867	-1.1325	1.0351	4.1752	-7.6577	0.60172	-6.6314	4.044	5.5099	3.0659	-0.66852	2.8075	1.772	-10.637	2.8606	-0.54043	-6.7561	-1.7749	-6.0366	2.3878	0.82169	-4.5245	3.2955	-3.2293	2.1664	-1.3992	-3.6308	3.4266	1.9468	5.1081	6.0213	-3.9284	2.4114	6.0483	2.1426	1.0506	1.1961	-1.2423	5.5353	1.5304
-12.486	-14.004	-5.1789	-9.5017	-14.734	-8.441	-13.133	-12.434	-10.551	-7.0819	-13.281	-10.642	-14.553	-8.2105	-7.5005	-11.61	-9.2852	-12.182	-10.258	-12.732	-13.91	-13.224	-4.6597	-9.9615	-11.046	-10.101	-4.7269	-4.029	-3.4533	-15.195	-6.2668	-11.817	-5.2411	-5.3991	-16.427	-14.805	-15.936	-9.0903	-8.2301	-9.8113	-12.456	-11.057	-18.196	-9.9862	-13.675	-7.1953	-8.812	-10.902	-12.501	-14.476
-12.792	-6.2625	-6.9333	-14.163	-8.5522	-14.326	-14.219	-8.0164	-15.084	-10.618	-14.893	-16.337	-16.056	-5.7472	-4.3069	-12.734	-4.0744	-11.724	-12.725	-7.6419	-13.375	-13.444	-7.3919	-14.61	-2.1348	-15.781	-5.7811	-3.5169	-11.834	-6.5477	-20.303	-10.98	-15.357	-14.16	-13.217	-11.125	-9.8009	-8.5941	-13.584	-12.771	-7.2996	-15.963	-11.901	-8.895	-6.9786	-17.175	-8.2278	-18.466	-18.321	-8.2587
-8.7757	-10.914	-3.4251	-7.8686	-10.379	-7.2051	-6.4871	-9.5985	-5.7023	-7.0145	-11.755	-14.53	-6.6446	-16.06	-10.787	-13.944	-3.6834	-10.338	-3.8751	-6.1424	-3.7288	-7.9114	-10.133	-4.189	-11.058	-8.5869	-8.6296	-5.6231	-6.6004	-11.208	-3.6181	-9.8848	-6.9913	-11.103	-7.7211	-6.5495	-8.7247	-1.9216	-5.5773	-5.0818	-7.2581	-11.506	-8.5163	-11.646	-10.321	-10.545	-6.2535	-10.522	-2.2981	-5.4831
-8.6533	-14.863	-6.5984	-11.453	-14.79	-10.813	-18.21	-5.0053	-18.884	-10.314	-9.3005	-9.078	-11.367	-14.537	-10.972	-21.625	-14.432	-14.392	-16.472	-15.006	-12.344	-8.9373	-15.187	-14.959	-11.246	-13.197	-8.0887	-16.118	-14.265	-15.238	-12.927	-17.369	-7.4948	-9.0583	-14.358	-9.0412	-18.061	-14.75	-14.02	-13.096	-18.447	-11.1	-9.9078	-22.499	-19.308	-12.867	-10.512	-13.42	-10.318	-12.872
-6.0147	-4.7312	-6.8808	-7.241	-10.559	-0.82443	-3.6201	-9.026	-0.66239	1.2983	1.4299	-6.1047	2.1995	-2.6011	-0.65386	-7.8955	-2.7389	-8.5519	-10.336	-7.8176	-6.1214	-6.6047	-8.2309	-3.8452	-3.4293	-4.9522	-3.862	-10.493	-3.8618	-11.074	-8.1685	-6.7192	-7.7619	-6.1652	-13.854	-8.1365	-6.0433	-8.9891	-11.098	-9.3505	-11.265	-8.7135	-6.986	-9.9223	-3.0956	-1.7647	-11.903	-0.46481	-5.8268	-10.158
4.9653	8.5152	5.7291	10.203	0.64012	6.3114	8.8943	12.269	5.0647	8.3469	3.5877	7.1908	7.693	2.567	5.7909	8.9178	11.971	3.7606	3.9976	15.285	-1.3079	9.8853	5.9806	9.6656	7.9981	7.408	13.923	10.65	14.533	10.769	7.8542	9.2813	7.3018	9.0383	5.3129	7.2789	7.6072	3.5718	9.5857	12.392	9.4224	2.9724	10.909	8.6769	7.4657	12.603	9.4511	11.071	10.538	11.453
-4.4143	4.0786	-2.9355	-1.5608	3.9957	-2.6725	1.0201	-1.9261	0.92872	-1.8442	-2.7839	5.2765	-2.79	-0.93775	-1.604	-1.0254	0.23761	-1.8442	0.88513	-2.7595	1.7058	1.6152	1.6883	1.994	-3.192	-2.9078	-0.77723	3.0923	-2.1372	2.9696	0.57876	0.93646	0.80054	-1.3969	-1.927	-0.68127	1.263	1.3685	0.50107	0.19287	-1.9198	-0.57913	2.2461	1.6318	-2.8148	3.7867	-2.3	4.0697	-7.7048	7.0195
0.12423	1.1621	-5.1457	-5.4947	-7.7098	1.1879	-5.2246	-6.4496	-9.4546	-2.6846	-0.98	-2.8465	-7.8238	-4.3214	0.5465	-6.7469	6.7136	-3.792	-6.5415	-8.3644	0.023245	-3.4371	-3.5295	-10.16	-4.4352	1.4286	-4.7474	-11.422	-4.1615	-9.813	-3.5805	-1.8154	-0.53175	-8.6656	-9.4328	-5.4862	-8.7979	-10.096	-7.6146	-5.2939	2.683	-2.6923	-2.4339	-1.7188	-4.267	0.91036	-6.3971	-5.5407	-3.5181	3.2135
5.9973	-2.109	4.0972	1.5477	2.1914	5.1842	-3.1811	5.7026	-0.89894	0.96623	-1.389	-1.9334	5.1323	0.054222	-6.022	1.3169	6.7162	0.85845	0.76075	-1.6095	4.0858	3.3367	1.3879	4.67	1.8242	5.3583	2.0406	4.3396	2.0606	-0.86768	0.81316	9.4906	5.6211	-3.5701	-2.0128	3.5234	6.5607	1.3562	-1.1921	-4.6564	1.0012	-1.7807	0.13155	-7.598	-0.8485	3.0048	0.30119	3.5487	-3.9881	4.8107
-4.1265	-4.6198	-6.7814	-10.683	-13.826	-9.5925	-7.3518	-12.189	-8.5308	-5.6142	-8.1092	-4.9703	-7.1662	-10.968	-12.172	-3.7915	-11.473	-8.1756	-2.7423	-4.1614	-5.1847	-11.356	-2.6331	-6.7144	-11.055	-2.5315	-11.076	-5.3091	-14.23	-8.212	-8.0169	-5.5998	-1.8959	-4.6245	-2.7928	-11.53	-5.2525	-6.0926	-8.5603	-4.8801	-6.8351	-0.90066	-12.433	-14.392	-9.1319	-0.39112	-6.4684	-4.2932	-9.767	-9.5119
8.0752	7.2365	1.4624	5.8901	3.9322	1.8675	3.8016	1.2301	5.7919	1.4309	8.4716	5.8493	0.57658	5.0296	4.6177	1.0364	6.172	6.4802	-2.8993	9.0082	0.66714	7.3131	2.1174	7.7643	4.2038	-0.74673	4.9335	0.30865	3.3031	-2.5089	-3.3109	0.41922	5.477	1.4674	1.2512	-3.4234	4.1917	0.67226	0.41108	1.5999	-2.3871	-2.0831	1.9901	6.9553	-0.94023	6.6115	-4.0037	3.4022	5.4915	2.7077
-5.7946	-5.7444	-1.7322	-5.0805	-4.9073	-3.5272	-0.93347	-6.2012	-1.9129	-2.2299	-4.037	-3.4848	-13.306	-0.68817	0.96229	-3.0463	-2.5841	-2.3516	3.3387	-6.8662	-4.7705	-4.804	3.27	-1.8161	-5.172	-3.7782	-0.19177	-5.6964	-1.5961	-3.3955	-8.1737	-0.58868	-2.2398	2.623	-3.9874	-6.4916	-5.1462	-0.74879	-1.0151	-0.36207	-1.7124	-2.2347	-2.0741	-2.8826	-1.2439	-1.5914	-2.309	-4.9863	-2.7643	2.6725
-11.184	-11.98	-14.623	-14.059	-12.085	-10.064	-18.993	-19.803	-13.704	-15.913	-10.368	-14.854	-18.315	-18.902	-12.075	-16.293	-18.63	-11.01	-7.3284	-16.134	-14.714	-13.223	-10.8	-13.424	-10.989	-14.659	-15.283	-17.622	-10.403	-11.871	-16.856	-9.3149	-11.618	-11.719	-20.523	-16.786	-12.818	-8.9063	-12.308	-19.681	-10.939	-15.798	-19.101	-15.221	-12.635	-15.113	-11.048	-18.075	-13.592	-11.956
10.804	11.359	4.9804	5.1216	11.331	1.3397	6.567	7.9084	5.465	-0.53525	7.4058	16.831	8.3255	10.098	7.2349	5.9148	7.4266	12.024	7.4653	8.5128	4.3267	10.556	3.4745	8.7979	12.674	8.5498	2.9422	0.50803	14.822	8.4612	9.4185	10.401	5.1304	10.545	8.7492	10.715	13.48	3.4548	15.55	6.7645	0.88188	10.97	5.3472	17.06	10.041	10.76	10.504	7.5467	11.256	7.6467
0.52338	9.4246	2.0231	2.7701	-1.4369	-4.472	-0.94798	4.2485	-1.4791	3.3809	6.1596	3.9944	-0.99568	1.9351	2.096	-0.60693	1.8842	4.175	1.7163	0.35609	4.7858	-2.2895	-3.1966	5.2578	5.3512	5.751	-2.2	-0.67657	-0.41487	2.0396	2.4015	2.9394	1.0556	0.54288	-3.82	10.334	-5.5372	-2.9517	-3.7428	-0.042737	4.7322	0.62099	5.0436	-0.39897	5.8794	7.8588	4.7147	-0.27856	1.9389	-0.1512
-18.957	-11.85	-11.374	-9.4621	-9.7637	-18.435	-10.055	-12.441	-10.449	-18.692	-13.765	-11.393	-20.386	-11.323	-8.7871	-18.71	-17.518	-17.256	-10.534	-15.11	-11.754	-20.149	-9.5445	-17.017	-9.4927	-9.7655	-15.275	-12.593	-14.451	-8.8927	-14.253	-14.172	-11.313	-13.017	-11.436	-10.733	-20.727	-10.357	-19.351	-10.81	-9.1535	-16.821	-14.211	-11.69	-12.606	-12.308	-10.82	-16.77	-15.257	-9.6424
-6.8026	-12.161	-13.718	-11.515	-10.236	-10.577	-10.051	-8.6007	-12.475	-11.387	-9.1357	-12.545	-14.971	-12.087	-7.0254	-14.344	-14.285	-15.406	-12.034	-12.29	-16.129	-13.136	-6.9424	-14.059	-10.484	-11.499	-7.1244	-10.75	-11.623	-17.599	-7.2075	-9.2349	-12.173	-13.629	-15.524	-11.323	-10.012	-10.984	-16.567	-13.753	-13.993	-8.7929	-5.3634	-8.7507	-14.108	-11.867	-9.6471	-11.159	-14.294	-8.6746
-3.9005	-3.1439	-0.27555	-6.8143	-4.0175	3.5483	-1.5655	-0.13389	-0.75648	1.4417	-1.1112	-1.423	-7.6402	-4.4212	2.2371	-9.2808	-4.6549	-2.7882	-4.754	-0.47207	6.4024	2.0101	-1.3402	-1.3307	-6.3186	-2.7872	-1.5364	0.64975	-4.368	1.3876	-2.9784	-2.3705	-10.46	-3.0361	-2.1248	1.7317	6.0268	3.2875	-5.5097	0.32494	-6.4418	-1.1478	0.55882	0.55092	4.0624	-2.0578	-7.5362	-3.3891	-7.5355	-5.5175
-1.3496	0.3844	-4.6676	-6.6139	0.72922	-3.0543	1.717	-2.4391	-0.68221	0.33598	2.7505	-6.1035	-5.638	0.71857	-7.3056	-4.4925	-0.56553	-0.15509	-1.3277	0.27753	-5.6737	-5.8981	-4.1105	-3.8826	-0.13601	-3.5487	-4.0605	-4.8733	-5.9417	-4.1756	-0.49706	-11.054	-0.1932	-4.5982	-1.9887	-1.7868	-5.1997	-1.1644	-4.1236	2.6259	2.6551	2.6083	-4.4693	1.0546	2.2398	-2.2239	-2.3617	-1.6062	-0.035293	3.7316
-10.353	-7.3666	-8.2713	-5.4448	-9.5881	-5.3174	-4.8576	-17.592	-1.7959	-10.226	-9.397	-3.861	-9.0642	-14.53	-8.7836	-7.4016	-7.2584	-4.4501	-5.8495	-17.097	-10.302	-0.30789	-11.073	-8.1709	-8.6745	-10.005	-5.2868	-10.877	-8.7016	-6.6071	-3.1793	-16.987	-9.8121	-8.1603	-12.629	-14.044	-8.1629	-2.3595	-7.084	-12.907	1.0665	-15.683	-0.7298	-5.8981	-2.5131	-12.525	-4.4735	-9.444	-8.1823	-9.1065
-2.4357	-6.7347	-4.9153	-11.771	-10.091	-12.472	-12.721	-3.8002	-8.8173	-9.8205	-10.777	-13.346	-2.7838	-9.022	-13.554	-6.4756	-18.734	-3.489	-7.5395	-13.9	-12.466	-4.7807	-6.55	-2.4588	-11.125	-8.9914	-6.9432	-12.078	-13.871	-10.941	-9.9038	-9.2415	-8.7547	-4.3494	-8.328	-10.502	-9.1263	-5.6327	-9.1412	-4.4961	-15.91	-12.756	-5.5186	-6.6055	-9.8296	-10.441	-13.536	-16.625	-10.676	-10.256
-10.068	-0.69159	-8.7084	-1.3626	-8.41	-6.13	-1.4192	-2.7978	-1.7624	4.1068	-8.2277	-0.88108	1.7693	-2.1217	-1.5495	-3.9382	-4.559	-0.61736	-6.19	-7.0915	-0.51973	-0.064254	-3.4816	-0.11247	-6.1196	-0.16347	1.873	-1.7958	1.0497	1.2925	-6.9557	-2.6933	-10.16	0.89856	-8.9352	-6.299	-0.1989	-1.0321	-3.5136	-2.2974	-6.3245	-5.0776	-3.7507	-2.8143	1.1682	-3.3024	-5.6935	-3.0589	-5.1511	-1.0996
-10.338	-10.683	-16.039	-6.2154	-14.576	-16.48	-14.415	-12.151	-12.67	-12.459	-13.317	-16.314	-7.2288	-11.158	-12.064	-11.188	-16.539	-10.87	-13.138	-11.441	-10.159	-8.9893	-7.3476	-9.0157	-11.179	-19.508	-12.08	-16.913	-11.167	-10.467	-14.179	-11.136	-19.652	-6.0466	-5.3642	-10.633	-10.66	-10.785	-9.0021	-8.6214	-11.572	-13.323	-12.581	-14.764	-6.1334	-11.206	-1.5722	-14.461	-15.167	-9.9137
2.6807	-4.1316	-10.134	1.4736	1.8235	-6.2937	0.25759	-0.088655	-11.183	-3.4762	-2.0203	-0.64759	1.87	-4.1798	-3.8123	-7.859	-7.3618	-1.2084	-7.8488	-3.7517	-2.9555	-4.9631	-0.35556	0.4871	-6.1373	-1.7905	0.8951	-9.433	-6.7736	-4.6557	1.7368	-1.8678	-3.6607	-6.9939	-5.6457	-6.6479	-4.1191	0.45319	-10.7	-4.4148	-2.5421	0.12061	-2.902	-2.1132	-0.63433	-4.6464	3.7381	-8.8977	-2.6923	-9.454
-21.358	-28.051	-20.848	-26.173	-18.392	-18.263	-21.206	-19.997	-19.777	-21.001	-22.328	-25.808	-20.407	-15.718	-17.551	-18.84	-20.556	-22.919	-22.174	-25.744	-28.795	-27.042	-19.994	-18.228	-24.056	-22.228	-23.126	-20.396	-24.966	-24.663	-21.384	-18.74	-17.501	-21.262	-18.858	-20.03	-24.352	-20.348	-21.571	-16.525	-19.328	-18.877	-28.233	-25.508	-22.052	-18.694	-21.566	-20.199	-24.641	-21.205
-3.9191	-6.9464	0.92299	-0.48406	-0.16966	-0.59793	-9.9953	-5.5515	-0.89087	-3.7859	-5.6484	-2.2063	-2.9347	-3.4033	-6.2942	0.76773	-3.1496	3.6591	-7.71	7.5451	-0.1733	1.4147	1.5388	-3.1719	0.0050466	-3.0556	1.7948	0.71883	3.3096	4.3559	-3.3879	-2.0601	-3.141	-2.9645	-1.9453	-1.6571	1.9703	-2.3081	-1.5726	-2.0077	-7.2601	0.23643	-4.5151	-0.78823	-3.8464	-3.5775	0.19762	-6.4778	-3.2114	-3.0285
-0.96716	5.974	8.7565	-2.8387	3.3783	5.8694	6.2463	-6.2557	-2.1529	-3.9552	-0.32173	6.9389	0.58835	-0.47334	3.8195	0.6125	0.32138	4.3794	0.16991	4.3747	1.3543	-1.2613	-2.0471	-0.93956	4.9715	0.28743	-0.66455	4.1068	-0.4519	1.8976	3.2926	-3.0464	5.3752	1.7122	2.9022	-1.6451	1.667	2.3289	3.953	0.89166	-1.5042	2.7613	3.4218	-0.42771	1.5046	5.755	-9.1295	-0.94161	7.7147	-1.4059
-2.051	6.9523	2.3031	2.9465	5.0603	1.2069	4.9143	1.0899	4.584	2.7408	2.117	2.8582	4.0274	4.135	3.3352	-1.3027	-1.4313	4.0956	2.6366	2.4979	1.8154	-0.82139	7.4936	-4.2947	5.0144	1.5984	1.1243	3.1099	7.6921	1.2311	8.366	-2.2002	5.0022	4.7256	4.1937	5.1107	4.244	-2.8294	1.2441	8.3092	0.30292	3.8204	2.258	0.055131	-2.6292	3.1998	2.7728	-0.43341	1.0434	4.7722
-20.366	-23.137	-16.882	-23.839	-26.158	-26.471	-28.183	-28.464	-24.193	-17.522	-19.953	-24.286	-26.862	-21.153	-22.205	-19.369	-25.837	-22.697	-14.826	-19.333	-17.221	-28.739	-24.385	-20.723	-23.115	-21.836	-23.035	-23.5	-19.723	-22.298	-27.296	-24.938	-24.021	-17.486	-19.853	-15.912	-19.327	-22.573	-19.21	-14.953	-20.299	-22.842	-26.725	-26.369	-22.79	-26.753	-24.683	-21.824	-23.373	-20.271
-0.6456	-1.381	5.3917	5.1503	-1.1836	0.25503	3.1135	-2.3208	-8.3884	-2.0105	-0.66016	0.14023	-0.362	-2.3752	2.2024	-4.3994	-5.5701	3.903	-5.6328	-5.7997	-1.255	0.56172	-1.2669	7.7602	4.393	2.8131	9.8803	-1.7976	5.7928	-1.6174	1.5916	3.9262	3.8653	0.55191	8.1838	-0.30037	-5.7431	-0.45639	-0.84214	5.0901	-0.95032	2.0217	-4.341	3.9405	-7.2211	0.88934	-2.9352	5.1782	-5.1731	-6.3863
1.4601	-2.879	-5.8353	-3.3105	-3.6925	-3.4668	-0.26474	8.0798	1.2381	0.62597	-0.017374	-0.44553	8.935	-3.6703	1.0168	4.462	0.28154	0.21296	1.0681	5.0723	0.15811	-0.64972	-3.1376	0.02785	2.1694	2.7202	-2.4002	-3.2464	3.6977	3.8568	-2.1505	2.0717	2.4128	-1.4547	-2.7925	-0.017648	-1.1841	0.6364	0.12185	-0.99203	-0.072236	-3.8595	1.8572	3.0787	-6.2259	2.0444	1.5797	-2.5355	2.0201	-3.3012
-10.184	-13.114	-4.6304	-3.4763	-5.4808	-8.7721	-5.9292	-3.5208	-8.2447	-18.868	-12.294	-11.216	-6.2009	-9.0577	-5.3715	-9.3889	-5.2222	-8.4458	-9.5626	-1.9159	-9.6637	-1.6172	-6.7531	-7.7401	-11.319	-8.5702	-13.124	-3.1928	-8.953	-7.2187	-16.509	-12.523	-10.89	-8.2555	-15.956	-10.128	-16.041	-4.3131	-11.511	-7.9334	-10.456	-7.6284	-15.278	-7.9122	-9.2723	-5.256	-16.74	-12.415	-3.5896	-6.3248
-0.27329	-8.6124	2.8899	5.7113	1.6851	6.7481	2.6662	0.46359	-0.52126	-0.60913	-1.3579	-3.2756	-3.8653	-1.1454	1.6816	-0.67888	2.8782	0.02494	0.25419	-2.7916	1.9333	-4.8364	-0.083752	-1.5754	0.73218	1.6147	6.5901	2.9007	1.2272	-4.3214	-3.0024	0.5599	-3.7088	-8.6602	-0.11619	-4.1781	-6.9026	-8.5244	0.33056	1.6477	-0.31686	5.6265	0.84162	-2.2303	1.7724	2.9262	-1.1162	5.0334	-2.8257	0.64035
1.0906	6.636	-5.4841	-8.3514	-5.6393	-8.0204	-3.0404	-10.694	-6.5432	1.5712	-0.72054	-5.9026	-5.3947	-5.3277	0.99358	3.991	-5.9614	-8.3806	-9.4062	-6.4347	-5.2293	-3.8327	-6.6749	-8.7347	-8.9069	-0.097055	-2.439	-5.7825	-4.4643	6.4308	-8.2762	-3.3216	-5.6573	-6.094	-0.76333	1.3956	-4.3848	-4.5222	-6.8155	-3.5989	-3.1017	2.099	-0.57168	-3.9884	-5.02	-4.9315	-4.3128	-7.3183	-4.201	0.64795
-19.712	-18.509	-18.576	-18.432	-21.32	-19.175	-20.667	-22.613	-16.258	-17.24	-23.13	-16.018	-25.124	-24.859	-18.881	-20.358	-21.249	-21.004	-15.387	-27.587	-20.207	-23.073	-18.21	-23.741	-22.887	-17.246	-23.423	-20.668	-21.942	-26.519	-16.409	-20.076	-21.048	-18.645	-17.992	-16.072	-17.133	-22.689	-21.99	-16.958	-19.279	-18.469	-27.376	-21.491	-17.152	-22.286	-17.673	-17.565	-23.253	-19.487
-1.331	7.2317	5.3056	2.8168	2.7008	2.9632	2.4352	12.165	3.8685	5.5091	2.0052	8.0896	2.3427	12.403	7.001	-0.78186	0.91133	0.084778	-1.0824	8.3402	2.8677	6.2274	7.2398	6.0753	2.2123	2.4645	11.399	5.2314	6.7065	0.67691	6.5896	1.4699	6.068	9.1685	6.2132	5.7507	2.4234	0.31619	11.09	7.1505	1.0896	3.1586	2.2435	6.5287	6.5848	3.9757	1.8534	2.5919	3.7618	5.0774
6.299	3.9563	2.5356	4.3219	1.1326	1.212	3.0675	4.3606	0.11378	-3.9521	1.731	6.8156	2.2881	-3.4165	-2.6285	-0.27948	6.3961	-0.52615	1.3821	1.1914	5.8905	-5.2293	0.66444	1.9732	-0.32662	-5.5676	-1.603	-3.463	-5.572	4.9564	2.1916	1.3869	-0.083606	5.541	2.6062	9.6486	3.7668	0.84091	3.0627	-2.7424	1.1051	0.21847	2.0255	6.725	3.8612	-1.6752	1.3371	-0.53635	-1.4583	1.678
5.5911	10.372	7.7804	-5.0183	5.7218	5.0296	5.2722	0.19288	5.6361	8.6585	10.485	5.8694	1.1308	5.6566	-1.4977	8.4254	2.9355	3.0211	3.4503	3.8832	6.7432	2.8043	8.6193	9.6997	7.9769	2.3281	10.091	10.551	1.0054	1.7294	6.1018	8.0466	10.159	7.307	2.3205	5.045	4.1163	1.4137	5.6448	4.1363	8.1556	2.2201	6.5574	1.6644	1.1695	1.8101	9.1116	3.3878	10.18	8.461
-0.6689	-1.5084	-1.468	1.5554	-1.7634	-2.9226	-11.822	-6.0718	-4.0015	2.6174	-5.6359	-6.6535	-3.6888	-9.6165	-0.16855	-6.7888	-0.81296	-7.0837	-5.1006	2.1901	-1.2885	2.0814	-6.2346	0.74919	-5.9293	-0.39546	4.4721	-2.5841	-0.32747	-6.2692	-1.9131	-4.3168	-0.29383	1.9036	0.98045	0.32612	-7.0036	-1.5395	-4.5727	-4.8145	-7.2286	-2.9035	-0.61986	-5.0323	-3.407	-5.0122	-5.2637	-3.1431	-6.5942	-0.89855
-15.219	-17.821	-16.358	-22.756	-24.161	-16.417	-16.963	-17.597	-26.068	-14.005	-13.526	-16.635	-24.073	-24.122	-23.62	-22.955	-19.15	-18.781	-24.672	-20.872	-16.596	-22.043	-20.944	-22.074	-20.488	-15.58	-21.108	-21.133	-30.837	-22.515	-18.037	-24.33	-25.069	-16.21	-22.595	-18.109	-23.232	-21.992	-16.739	-21.318	-27.992	-21.74	-21.724	-20.023	-12.865	-21.647	-29.121	-21.425	-20.48	-21.966
6.3031	9.9681	7.3748	9.316	4.0117	3.1982	8.6175	-2.4984	-4.2137	3.0135	5.0382	-1.5892	8.4849	3.2917	10.404	1.5794	4.6161	7.7979	2.0309	13.949	10.762	8.4425	3.5011	3.3157	5.0971	3.9252	3.1666	2.5564	10.821	5.6123	1.0142	3.5982	3.3891	3.1466	9.8193	6.1232	4.1948	2.0367	14.865	-6.0648	1.8964	-1.62	-3.2701	3.6985	3.4141	3.7817	3.7921	-0.99915	4.3735	0.81424
10.221	13.62	6.1384	4.9852	5.5614	13.362	10.489	5.5698	7.7289	7.4223	15.92	4.1217	5.6338	7.8337	10.006	8.8713	0.73696	8.5861	8.976	10.372	-0.24606	6.9876	8.5919	8.5081	9.5225	11.91	13.704	9.2412	7.9656	4.635	10.115	7.5168	4.6219	7.2353	10.096	11.399	12.272	6.9993	11.722	-0.22896	12.246	10.61	9.453	6.5721	8.9591	15.915	9.4093	12.842	8.6283	5.2838
-5.5665	-13.172	-16.993	-11.293	-11.728	-7.2561	-12.479	-11.512	-10.655	-7.7407	-11.35	-14.331	-15.767	-8.8102	-9.6524	-7.7302	-8.7518	-13.603	-9.992	-5.679	-14.929	-9.597	-11.906	-10.139	-7.4254	-8.8681	-9.5071	-12.7	-5.9413	-6.1315	-8.167	-13.636	-9.2829	-8.3264	-7.3865	-15.579	-13.352	-8.4141	-12.134	-7.3096	-8.7371	-15.359	-11.973	-9.279	-4.188	-5.9577	-12.8	-12.535	-6.6752	-11.495
-0.81739	-0.86693	-5.3228	5.0058	-6.2827	-4.1724	5.8708	-6.1118	3.3246	-1.2774	-3.023	-1.0291	-8.7785	-8.462	1.5859	0.32774	-7.6915	-5.9405	-5.0924	0.5088	2.2125	-0.94557	2.9649	-5.4657	-5.6316	-5.9434	-2.8293	4.2842	-0.16408	0.77116	2.7838	-0.30727	0.55124	-0.91477	-8.575	-0.24771	-4.3435	0.41517	1.0021	-0.47976	1.343	-0.27225	4.0408	-0.40428	3.5164	-2.7184	-7.7293	0.83095	1.0925	1.0054
-21.737	-17.597	-13.208	-9.0503	-12.604	-11.127	-9.6743	-15.053	-19.129	-18.244	-9.3595	-10.175	-13.799	-18.861	-14.129	-16.079	-17.99	-11.507	-16.346	-18.846	-13.912	-11.84	-14.444	-12.497	-13.613	-12.132	-20.933	-24.533	-16.262	-12.999	-20.266	-12.24	-17.088	-13.751	-9.6532	-16.153	-16.401	-12.147	-10.538	-22.348	-11.584	-12.505	-17.007	-16.273	-14.703	-16.032	-11.598	-5.1494	-11.99	-20.967
-0.57231	2.8278	2.1102	1.3593	1.2754	-0.70776	2.0356	-1.6461	-2.7038	-0.68011	-3.4935	-1.3861	-3.8191	1.0007	5.0087	1.6196	1.6433	-1.9391	-1.7106	5.9387	-4.3758	-0.40001	3.2391	-0.67079	2.9113	0.90849	0.3579	-4.5638	-7.2934	-1.35	-2.93	5.387	0.061099	-4.3189	2.7692	6.0033	3.3202	0.093907	3.0037	2.397	3.1812	-2.507	0.75733	0.16375	-2.1981	2.4747	-3.4378	0.80716	0.3169	-0.53776
-1.2697	-4.7568	-2.5226	-9.9309	-8.7676	-3.8544	-14.493	-7.9863	-9.4278	-15.977	-11.794	-3.7429	-2.8294	-5.9405	-13.584	-14.746	-6.9091	-13.055	-7.2686	-4.9639	-15.365	-10.961	-4.2932	-1.7995	-11.292	-8.7372	-10.118	-10.049	-10.984	-8.4403	-4.7464	-9.1216	-7.1634	-12.075	-6.7375	-4.5726	-11.639	-5.7784	-4.8679	-12.123	-11.571	-11.417	-10.845	-7.5451	-9.1227	-9.74	-11.963	-6.8074	-2.2279	-17.636
5.2802	8.2943	9.9837	5.0118	3.4164	8.1595	10.069	9.7838	4.0074	3.9754	5.2197	2.5845	5.2109	11.589	5.4601	6.4857	6.5235	6.8363	11.912	6.3587	8.6819	4.9421	5.2897	9.7287	17.057	6.3389	9.3557	11.003	7.7624	10.371	12.129	12.258	1.2159	4.6441	3.1015	5.2029	9.5272	10.361	13.02	6.7548	12.367	10.075	8.1738	3.308	3.8997	6.199	8.8384	1.2737	9.585	12.298
-6.5426	3.6362	3.8201	-4.4719	0.53945	1.3983	-3.7629	-7.7104	-5.5447	-0.64113	-0.37948	-2.443	-5.6622	-1.2073	0.40657	1.9046	-4.6875	-3.2651	3.4882	6.4928	-2.5688	-5.9741	-3.0159	0.70156	7.2582	-6.0982	-5.2479	-1.1625	-2.5023	-6.8058	-4.0091	-2.8783	0.21279	-0.92171	-6.1326	0.19105	-2.2475	-3.5583	-6.2145	1.967	-5.9221	0.040485	-0.42169	-4.0687	-1.786	-4.6745	-0.98788	-1.941	-5.8155	-1.9047
-14.076	-13.792	-6.8486	-8.7075	-14.144	-14.958	-11.863	-10.623	-19.337	-13.493	-12.386	-12.961	-12.263	-15.079	-10.853	-8.4122	-16.317	-14.988	-11.861	-8.9494	-9.378	-12.626	-20.071	-15.621	-13.744	-5.4374	-19.882	-14.111	-13.422	-11.027	-7.9655	-11.993	-13.152	-16.709	-15.034	-2.6122	-13.398	-7.4641	-17.18	-8.2183	-7.1126	-18.745	-8.4208	-11.287	-13.238	-9.2232	-17.517	-17.312	-13.986	-14.139
-2.9088	-2.6527	-0.95615	-4.3625	-0.71933	-3.6515	-2.386	-4.5288	-0.13732	-1.3685	0.55981	0.90154	-2.6892	-1.3608	-3.619	-3.9316	-3.4891	-0.98334	-3.22	-2.9901	-1.7555	-2.4948	2.2264	-0.36766	-9.3065	-5.4426	-7.3788	-0.23573	1.9572	-3.5188	-3.2472	-3.2715	-8.1174	0.78752	-2.2885	-4.8275	-5.1685	-1.9806	-4.0596	-5.0739	-0.22316	0.9442	-1.3656	0.59983	-1.2471	-3.8576	2.1894	-2.6917	-3.6776	2.8639
14.984	9.0443	14.827	14.78	9.1039	16.798	6.8697	5.7575	5.5205	9.6916	10.109	1.8846	9.2652	5.4314	10.425	17.369	13.439	4.2228	13.603	9.5599	6.2188	19.627	11.188	4.5003	7.9728	8.3254	6.7952	16.736	15.756	10.007	11.31	7.993	7.724	12.859	6.0698	11.935	8.2623	12.937	12.356	9.9697	7.3788	8.9434	3.1885	9.3461	12.443	9.0522	4.8235	9.4211	5.6692	5.1782
-5.0258	-2.2616	-2.5017	-7.308	-9.5068	0.4597	-0.36189	-4.3493	2.8537	-8.3034	-9.4838	3.9502	-7.3043	-3.6668	-7.5878	-6.3001	-5.159	-3.5273	2.837	-2.8897	-3.2163	-4.3223	-3.9144	0.74727	2.1284	3.1309	-1.2406	-1.5133	-13.012	-0.7247	-11.379	-3.4145	-2.728	-8.6051	-3.2175	1.0371	-2.9167	-0.72191	-2.1152	0.27896	-5.5544	0.37181	-1.4476	-4.0136	0.38104	-1.0867	1.4009	-4.7718	-2.1136	-10.431
-15.685	-11.689	-13.485	-13.804	-6.3491	-11.669	-9.3974	-12.525	-15.48	-17.603	-8.5022	-9.1712	-0.96781	-14.989	-11.056	-13.901	-14.297	-17.283	-9.3902	-20.664	-10.366	-12.01	-7.4027	-10.571	-11.418	-11.689	-10.544	-13.845	-12.797	-18.834	-9.9665	-15.935	-6.1973	-14.261	-12.224	-13.49	-15.979	-9.1058	-12.084	-13.613	-13.865	-14.429	-13.286	-12.916	-14.402	-17.457	-4.814	-14.477	-10.82	-21.106
14.659	1.7045	7.7314	8.5768	1.147	7.0967	8.0978	4.0852	8.9212	2.4581	13.031	12.268	8.658	5.914	6.3285	6.4396	7.0288	9.3957	5.2771	7.6465	4.6384	12.179	3.3115	11.043	8.9756	8.7145	7.6418	12.036	8.533	4.8273	5.582	14.718	0.17693	5.9579	7.0531	5.4824	5.3003	8.1939	8.5984	3.9253	14.083	4.8253	5.1794	4.362	7.7324	6.618	0.19215	5.2452	1.4675	5.6815
-12.894	-7.155	-12.115	-14.059	-8.58	-12.043	-10.627	-17.832	-11.989	-11.615	-10.107	-3.1695	-11.765	-18.972	-12.375	-16.952	-8.6729	-9.4522	-12.745	-12.979	-8.388	-17.73	-10.706	-7.2642	-13.322	-15.339	-16.344	-14.08	-15.11	-19.368	-8.9222	-8.3584	-7.8405	-15.432	-9.9287	-14.537	-7.7332	-15.011	-9.5741	-12.624	-7.0743	-8.0617	-11.254	-2.5157	-16.052	-17.265	-13.173	-17.906	-12.562	-10.44
0.90608	-0.75937	0.74438	3.1275	-1.1826	0.1529	-4.4031	-6.1494	-2.812	7.2364	7.4412	2.7045	-3.4657	-0.064087	3.7359	0.83169	3.6329	-3.4218	1.8169	-3.4225	-4.1775	0.70579	3.0434	-2.8566	-1.8523	0.67024	1.0675	-0.84801	0.79157	-4.2836	-1.4609	-2.2402	0.27556	-2.8168	3.8656	4.8673	-5.5605	4.6597	-2.3793	3.3504	-1.3912	-5.2016	-3.3354	-6.8095	-4.2601	1.5724	-2.288	4.3853	0.3876	-1.8774
-10.583	-11.939	-6.9209	-14.731	-12.668	-9.3466	-13.548	-12.326	-17.693	-11.863	-17.489	-12.037	-9.8038	-4.7693	-11.824	-4.9117	-13.609	-7.7484	-5.8914	-11.053	-14.046	-13.311	-11.133	-12.616	-6.9449	-8.9268	-8.9198	-15.862	-11.543	-6.9089	-10.637	-13.657	-6.7828	-13.78	-12.667	-10.449	-10.186	-15.998	-9.256	-16.391	-6.7615	-9.6608	-13.519	-9.9264	-9.9319	-12.335	-14.178	-12.188	-4.0389	-15.008
-3.9761	-3.2948	-1.8956	-7.339	5.7358	5.1429	-1.4437	-6.7291	4.3382	-1.9451	-3.0899	-0.96681	-4.6631	-4.0899	-3.5899	8.4016	-5.1855	-0.52355	0.49042	-5.3775	-3.499	6.6386	2.0079	-0.034246	5.3614	-0.38898	-3.0957	-2.8147	1.1446	2.4485	-3.3372	0.70258	-2.9807	0.57434	-0.96745	1.7266	-3.3348	-1.0808	-4.6501	-3.927	-9.1484	3.7141	-3.1	-3.6503	1.5431	1.1264	4.2174	5.9349	-4.9411	1.0353
-16.515	-12.735	-3.7704	-14.945	-12.723	-12.617	-12.723	-13.33	-15.211	-16.095	-16.651	-12.503	-12.023	-12.516	-20.06	-11.682	-21.106	-16.905	-22.341	-9.068	-18.008	-13.304	-13.025	-17.392	-14.544	-16.671	-16.655	-15.133	-8.6613	-16.361	-12.299	-13.669	-8.8829	-21.26	-15.033	-10.605	-11.589	-5.4624	-13.249	-15.714	-4.4111	-10.616	-14.525	-10.166	-12.876	-16.963	-17.344	-8.0876	-12.542	-10.934
12.527	6.9044	10.064	16.679	4.0322	5.8125	9.9298	9.0807	6.1926	13.118	8.7219	13.324	14.226	8.5465	7.0732	7.3442	6.3971	9.6807	4.586	7.0019	5.2444	12.836	9.0007	9.4073	5.2472	8.6508	10.05	11.112	4.6205	2.2414	12.136	6.5807	7.198	7.0199	1.397	10.14	10.384	5.1085	7.1039	2.8219	4.6306	9.0848	11.799	2.0829	7.3021	3.9329	5.4098	6.6052	15.554	7.854
-5.1896	-9.2949	-0.38207	1.7041	4.3226	-0.3641	4.7337	-1.9111	0.49428	-4.5036	-2.342	7.4734	1.6733	-1.8931	1.8252	-1.7236	0.36891	-5.6496	-2.2193	-1.3583	-6.3935	-1.9476	1.0567	-5.6361	-11.053	4.7239	-1.0404	-3.4829	4.3909	-3.8763	-8.4707	2.0364	-1.7776	-5.1991	-1.4136	1.9768	1.3036	2.1314	4.3791	-3.3231	-11.987	4.1171	-1.3858	1.936	2.7809	-1.6016	-1.1532	-9.9253	-4.7116	-6.1292
-7.8144	-9.1568	-9.8899	-11.084	-3.0507	-10.501	-1.4723	-6.3117	-11.885	-15.69	-0.45989	-9.9	-9.6404	-10.512	-11.895	-12.062	-8.3389	-9.5123	-8.5116	-3.372	-7.1755	-8.8242	-8.7145	-6.3376	-12.888	-1.9324	-7.9738	-8.1945	-9.2888	-5.5564	-4.0684	-4.8771	-4.5805	-6.7947	-6.5717	-13.736	-3.7513	-12.544	-8.0113	-6.4144	-10.045	-16.563	-6.0039	-7.9687	-4.4782	-3.4631	-4.5026	-9.6521	-8.372	-15.315
-5.5814	-9.4844	-8.8358	-1.4233	-3.2208	-7.5188	-4.2274	-7.7454	-1.1584	-4.7766	-5.3081	-1.9215	-4.2039	-1.2469	-9.1369	-10.423	-1.7901	-2.9276	-15.741	-1.5269	3.8024	-9.1429	-2.9224	-7.821	-9.0447	-6.0448	-3.2359	-11.469	-6.8395	-2.855	-8.0012	-2.0921	-4.5192	-6.3008	1.1698	-1.1942	-12.577	-3.6697	-3.2296	-7.4189	-4.8294	-7.9739	-2.2176	-8.9282	-6.4474	-0.41406	-4.7658	-7.2344	-10.229	-4.3483
11.787	3.9473	4.9224	10.076	2.8062	4.4679	13.46	2.0032	-0.11091	4.3409	7.4539	6.6019	5.6097	8.43	5.129	1.1032	5.9742	-3.3049	6.142	3.7229	1.8545	3.274	5.3345	-2.796	2.1564	4.0499	-4.1858	5.0429	1.724	7.1441	3.2109	5.8693	8.468	1.3108	3.1614	1.5921	7.6946	8.2406	2.3807	7.0209	4.7285	9.1278	3.923	6.6276	3.5594	5.8288	4.1872	7.7085	9.2569	5.0035
-9.1611	-9.4126	-12.935	-8.8019	-4.4362	-8.6055	-11.001	-6.8437	-7.5577	-3.2462	-8.6639	-6.5054	-7.871	-10.096	-2.7456	-14.246	-1.8166	-10.599	-12.043	-1.8038	-8.4384	-15.72	-9.9042	-5.7002	-3.1082	-8.325	-5.2579	-16.435	-16.265	-4.6137	-8.9547	-6.0119	-6.2543	-7.8749	-8.6323	-12.83	-8.3002	-7.1265	-5.2628	-12.78	-13.613	-6.1707	-11.693	-6.1249	-12.6	-12.896	-5.5371	-14.047	-6.5691	-9.2008
-11.409	-3.6087	-14.334	-7.1025	-7.1376	-6.1622	-10.816	1.1654	-6.4502	1.6816	-8.1346	-2.0879	-2.4847	-2.5148	-6.4485	-5.5933	-11.057	-8.3239	-4.749	-5.1078	-4.0013	-1.7687	-1.8081	-10.89	3.097	-13.268	1.6133	-7.3173	-5.4276	-8.5593	-7.3243	-8.7985	-14.825	-3.2891	-5.8336	-7.8402	-5.5796	-5.8977	-1.7145	-5.8545	-10.036	-11.257	-10.857	-7.9001	-3.5023	-6.4697	-5.6192	-4.4277	-7.3936	-9.0164
-8.2611	-4.4117	-10.901	-11.493	-9.4422	-6.1725	-12.992	-7.6559	-11.629	-7.1341	-7.4566	-10.692	-12.038	-8.8605	-12.317	-10.681	-12.056	-13.009	-10.373	-11.55	-14.39	-19.285	-7.9396	-5.9959	-11.166	-4.299	-9.584	-11.67	-7.4598	-7.8273	-12.564	-10.329	-5.1251	-7.8205	-7.858	-14.735	-8.2394	-1.9332	-8.7332	-3.4213	-10.28	-8.3462	-6.2507	-17.082	-8.4489	-23.156	-10.219	-10.188	-10.57	-13.39
-4.3091	-5.6047	-2.2489	-0.38644	-3.046	-11.075	1.2851	-6.6851	-6.7522	-6.7546	-5.3774	2.4845	-11.327	-4.1985	-3.8015	-6.6751	-3.7921	-4.6618	-3.7541	-0.95978	-1.6999	-4.5634	-8.2075	0.19261	-6.5246	-3.939	-7.4966	-7.287	-7.9811	-2.4332	-3.2622	-2.3699	-8.2247	-8.0468	-2.9882	-5.785	0.14786	-4.2762	-9.7171	2.4171	1.274	-1.7765	-6.2011	-3.3389	-3.1378	-5.1599	-3.4962	-5.7487	-7.7993	-9.9732
-18.609	-11.348	-18.407	-13.869	-15.683	-11.603	-6.8195	-8.1749	-9.5756	-16.093	-13.175	-19.719	-7.6868	-21.14	-14.626	-9.8686	-8.381	-14.221	-17.176	-15.215	-13.706	-20.493	-10.58	-12.573	-14.733	-8.5302	-15.889	-12.254	-21.63	-15.624	-15.079	-13.56	-5.9443	-12.097	-19.143	-12.578	-20.014	-17.855	-13.988	-17.25	-15.385	-11.507	-13.355	-10.759	-15.041	-8.4445	-19.488	-17.425	-6.0247	-15.687
8.0649	2.2993	-2.9579	-6.0047	1.3182	0.75168	7.573	4.2949	-3.057	-3.5656	1.8501	7.2927	4.2701	2.1949	-0.77042	1.8546	-4.5648	0.2891	2.7228	4.6907	4.3232	-1.8335	9.6749	-2.9969	5.5354	5.2202	4.9067	6.6002	-0.18067	-0.82691	-1.0927	-2.2754	1.6263	-1.7605	4.5927	8.1797	3.8365	3.6709	0.39146	5.2109	1.6806	1.8271	4.4745	5.8657	4.7016	2.2734	2.1568	1.7494	6.1152	10.888
-4.8309	-0.31523	-2.2603	1.9977	-2.2707	-2.1148	3.4141	3.3709	-5.0517	-1.3	-1.9102	-3.6271	2.018	-3.2386	-4.6682	2.0574	-3.754	-2.5385	1.1722	-1.5166	-6.2071	2.648	5.5481	-2.8591	0.76321	-7.0238	9.9416	7.9131	2.5009	3.6836	1.046	-3.1708	2.1005	6.5353	0.25062	3.1925	-2.4518	-5.7388	-3.6518	-2.1554	4.9751	-2.3951	-0.34698	3.9848	2.5212	-6.3929	2.8505	-2.1215	-1.9381	-2.5129
-8.2854	-4.6051	-2.4602	-11.912	-5.3767	-7.211	-3.6674	-8.4408	-9.3003	-3.7006	-6.8919	-5.8867	-11.804	-11.253	-7.7852	-10.777	-9.6618	-6.5208	-10.383	-11.746	-11.353	-6.4404	-16.442	-5.5033	-9.4107	-9.2382	-7.7772	-6.8642	-10.757	-14.656	-8.2632	-4.0107	-10.504	-7.779	-8.904	1.1502	-10.731	-10.402	-11.695	-2.2333	-11.25	-3.9056	-6.6572	-3.8194	-1.8785	-9.2333	-9.8155	-9.2155	-13.103	-9.28
-5.9489	-5.4067	-5.022	4.9143	-2.9075	-1.5249	-3.2091	-5.4304	-5.8343	-2.2661	-7.0985	-3.8206	-4.8873	-0.9118	-6.5809	-8.9989	-5.8849	-0.89667	-7.2766	-2.7402	-4.2219	-3.7473	-7.5803	-0.25482	-0.42449	5.8594	-5.317	-2.7088	-2.4376	-5.8712	-2.0763	-5.0586	-8.5274	-2.026	-3.6967	0.034397	-5.3899	0.65241	-9.2043	1.2372	0.28207	1.0429	-5.0477	-4.8565	-7.6717	2.6349	-7.9668	-10.151	-1.0389	-9.0111
1.8818	6.0269	12.245	15.163	12.729	7.3935	16.63	8.2182	7.8649	0.97949	8.8461	5.9482	2.6901	12.467	4.5582	4.0014	3.0495	1.7836	3.3043	5.7256	1.3276	5.4013	1.1586	3.2378	7.327	6.7932	6.8035	1.1238	2.6122	4.256	3.5154	6.5667	11.211	9.5479	6.6639	-0.46987	-3.5624	3.2666	9.7215	11.341	2.9451	5.2947	1.9867	7.327	9.3211	3.448	6.301	3.715	5.6748	-2.8516
-2.0746	-0.017926	4.974	-1.0549	-5.6424	2.9187	-0.9144	-8.8257	-3.7777	-7.6784	-0.060844	-8.6056	-6.8707	-3.599	2.9641	1.2897	-8.8471	-3.0659	0.25966	0.82778	-9.5282	1.2014	-5.19	-5.1409	-2.5746	-2.876	-2.9847	-3.2829	-2.2733	-1.6745	-6.6341	-8.0673	-0.7603	-6.1825	-1.8474	-3.0207	0.60585	1.2882	-2.6605	-3.2532	-3.4733	0.075252	-2.0823	-0.30968	2.544	-3.4276	4.28	-5.4594	-1.188	2.1609
6.4465	11.045	1.028	9.2158	1.6307	5.4445	12.32	14.259	11.814	10.031	9.2782	13.937	9.0016	7.1415	8.2791	12.564	-1.5607	9.0735	4.9865	13.934	12.248	13.367	9.0349	12.573	2.7914	7.8769	3.7442	5.192	7.4596	0.34504	4.8653	8.8496	11.723	2.3402	15.919	8.3335	12.333	11.35	8.175	2.7038	7.3724	4.8298	5.8941	-1.5983	10.508	5.8726	16.198	3.8634	11.049	3.4187
-3.8059	-5.9713	-3.1299	-0.47512	-8.6441	-4.5616	0.31207	-1.0371	0.96451	-5.3069	3.5433	-4.7875	-5.8228	5.6795	-10.867	1.9126	-4.3448	-1.9322	-3.4904	-3.0416	-3.7841	2.1009	0.13954	-2.8113	-3.0471	-6.7886	-7.4423	-1.3088	-2.6495	-3.0196	-0.41284	-5.1462	-6.4486	-4.84	-3.1695	-0.41638	-3.574	-3.5584	-2.377	-4.3162	0.79987	3.2845	-0.92862	-5.3826	-8.6411	-5.5599	8.7367	-10.447	-4.4819	-6.8288
-4.6874	-3.5079	-0.066351	1.5779	-3.9474	-0.52046	-5.2675	-3.8465	-0.33252	0.61534	1.3518	-0.30616	-7.4298	1.5462	-2.8282	-0.93403	-2.9335	-4.6787	3.8077	-2.261	-4.0037	-9.057	1.685	-6.2298	-1.7912	-2.5463	3.3771	-5.8343	-0.43514	2.2723	-1.7379	-5.8277	2.7323	0.0196	-7.6249	3.4132	-2.7075	-7.1806	-4.3611	-3.2641	2.4385	-3.081	-9.6097	5.4636	-2.5928	0.57439	-2.3254	-1.719	-4.0369	-2.6012
-16.551	-13.309	-12.369	-16.714	-17.81	-17.826	-11.885	-19.676	-12.552	-17.438	-16.642	-17.492	-30.99	-22.85	-12.822	-14.29	-10.609	-22.827	-15.923	-8.6988	-16.517	-16.259	-9.9862	-21.444	-19.111	-20.264	-21.004	-9.6067	-13.163	-21.824	-15.086	-11.143	-17.315	-14.393	-10.885	-17.502	-11.258	-10.004	-7.4685	-8.913	-8.4295	-7.9737	-12.164	-20.779	-18.726	-17.57	-16.603	-11.003	-18.532	-13.038
3.4715	6.6685	3.942	6.832	7.0472	3.066	7.6051	5.8671	8.2889	3.1696	6.4905	6.8172	15.09	11.494	10.358	5.2242	10.576	11.975	13.218	9.5404	6.612	5.215	10.135	2.637	3.2041	15.185	5.1525	7.0486	1.5715	7.6718	2.9231	2.3445	6.2585	7.8446	6.3107	5.8362	9.296	7.1058	1.0691	0.47294	10.274	9.4497	7.3137	2.4928	7.3818	4.2673	5.4141	10.614	0.46585	5.3025
1.8136	-1.8631	0.83917	-2.4141	-5.7159	-3.819	-3.27	-1.1362	2.4313	1.8365	-0.032715	-1.2937	-1.047	-4.8476	2.9622	-2.7816	-3.9989	-5.2815	-6.4695	-4.0585	-4.1261	1.777	-7.3859	-10.011	3.3758	-0.085978	-1.6282	7.121	0.32982	-1.4826	-0.018553	-6.3572	-4.0344	-2.4679	0.399	-1.3711	-3.1184	-4.4731	-5.3435	6.2083	-1.5657	-1.007	5.6551	-1.0178	-2.7796	0.55619	-3.886	-1.9686	2.1298	-5.8555
6.1821	3.3885	7.9521	5.4021	5.8582	9.3759	6.1154	7.8569	4.4561	5.3174	10.114	7.7215	0.80405	6.146	8.6852	6.4138	7.8278	3.2246	4.1702	-1.0681	7.2065	5.9032	2.8423	1.0042	6.251	1.9908	5.7757	2.5301	2.8656	-2.3214	8.2795	-2.9093	6.3184	7.8245	2.9874	9.4518	4.945	4.6143	5.5263	10.529	4.8677	1.0815	7.0399	3.9823	4.8123	8.9271	3.871	0.6762	4.7891	3.7058
-10.317	-14.524	-11.442	-12.977	-13.388	-10.352	-16.146	-15.074	-8.2391	-13.396	-9.8642	-13.703	-7.2361	-11.997	-15.384	-14.973	-8.6379	-8.7336	-18.21	-18.744	-11.446	-8.1873	-6.5469	-20.19	-11.405	-6.3209	-10.499	-10.903	-13.985	-7.6483	-12.143	-11.248	-8.1489	-17.023	-12.149	-16.213	-12.389	-15.409	-5.6226	-13.312	-17.539	-8.4657	-5.0168	-9.2009	-8.7568	-0.78868	-11.359	-13.88	-11.728	-6.8477
12.494	8.5349	2.9771	15.73	12.027	12.574	17.72	6.225	10.846	9.8531	16.187	9.1726	11.053	2.7598	7.6996	2.7367	14.367	6.6055	3.3056	12.592	13.118	7.5586	11.193	11.524	8.6686	15.217	7.874	4.912	3.7652	10.592	13.299	7.2743	10.124	14.632	4.8766	9.7363	4.3849	15.152	7.946	11.026	13.279	7.393	4.4122	6.7051	10.098	9.8426	16.368	5.9232	5.8427	10.553
-5.6256	-2.4709	-3.0843	1.1947	-7.8551	-1.1806	1.8044	-3.3279	4.9839	1.5138	1.1757	-1.5832	3.8119	-7.4393	-1.9047	-5.2032	3.4319	-3.2108	3.5128	0.75139	-2.3109	2.2843	-1.9663	-3.4438	3.6583	5.1503	-1.4145	-2.1571	3.5962	0.92586	-3.3249	-0.095858	1.699	-1.8631	1.8315	1.0095	-2.4632	-2.2117	1.5195	0.63014	-1.6593	3.2554	1.4722	0.5417	-2.8058	6.7012	-0.030337	-4.2434	-0.68627	-3.3423
-18.821	-3.0116	-7.5629	-9.3691	-5.6666	-7.093	-7.6837	-14.478	-8.8697	-10.866	-16.078	-2.6964	-8.7112	-9.7404	-12.094	-4.9957	-9.7421	-11.238	-8.78	-12.753	-13.318	-12.185	-9.6382	-11.506	-12.516	-14.534	-10.312	-14.279	-10.636	-9.7768	-11.234	-8.1278	-8.6328	-7.9358	-14.899	-6.7084	-9.0144	-14.38	-8.1843	-7.0035	-5.9793	-8.5455	-11.215	-10.163	-14.582	-7.1027	-4.7637	-12.076	-5.3122	-8.1893
5.362	-0.10918	1.4022	7.7144	3.1087	-3.7858	-6.4126	-1.8967	-0.19706	0.95235	-2.1148	-1.7277	2.2069	-4.646	-3.8731	1.0409	1.0026	3.1898	-1.7451	-4.3087	3.763	-2.7147	-4.1999	2.1517	2.0916	-1.7544	7.4866	7.2694	3.016	4.0205	-0.70444	1.2388	-3.0304	-2.5255	-1.1153	-1.6191	1.9096	-2.5331	-4.6352	-5.3893	-0.41272	3.2474	1.6917	-7.5519	-0.35974	-1.098	-0.35561	-1.8373	-6.2929	-4.8376
-12.515	-16.277	-15.798	-9.5382	-17.941	-14.918	-7.5551	-11.213	-19.558	-13.777	-12.316	-19.068	-13.478	-13.989	-22.294	-11.235	-7.4768	-18.521	-9.947	-14.784	-6.9211	-12.37	-12.743	-10.517	-16.287	-17.938	-13.35	-6.8175	-13.009	-12.871	-12.366	-11.049	-11.134	-13.773	-17.465	-13.085	-7.4631	-15.055	-13.605	-17.35	-16.16	-14.757	-16.792	-18.04	-15.19	-15.226	-15.692	-13.549	-14.445	-14.132
3.3351	6.2244	4.4588	-0.52249	-7.5558	2.6594	-0.13169	-2.9878	2.5995	10.422	-1.339	2.1517	1.3678	-1.4563	-1.5985	-3.4949	4.3868	-4.7362	5.9064	3.758	6.4101	-0.26814	1.1671	3.5664	1.506	-1.4406	-2.2947	5.3524	1.1479	-0.1292	2.7077	6.2822	-2.1067	1.0544	5.3546	-5.0181	1.6337	-2.9347	1.9872	0.76542	-2.5052	-0.68561	0.35212	2.3021	2.8715	4.8151	1.4403	6.4186	0.30452	0.3844
4.911	11.197	7.3181	13.481	9.6868	8.8203	5.611	-0.19836	-2.2217	-0.54458	6.2263	11.665	11.735	9.9981	5.1806	5.4249	2.8533	4.1671	9.0713	4.4287	4.6837	-2.5098	5.3527	-0.83901	9.9273	8.5441	2.1364	4.6382	6.7791	8.4675	3.0282	8.8503	1.1227	5.4103	4.4273	6.0354	0.79351	4.0103	-4.7314	12.955	3.239	6.9032	1.0502	3.7528	4.2485	-1.0009	4.6196	11.022	5.4679	1.8526
8.7271	6.555	5.5065	9.9934	7.4487	8.4767	4.1923	5.363	10.439	8.688	7.2998	5.3841	10.745	11.216	10.563	9.4742	7.4997	7.2517	6.1168	2.7208	11.018	2.7182	6.5056	14.108	15.776	6.1476	7.1166	2.451	7.849	12.448	8.337	11.596	9.6951	3.5768	16.679	0.00059432	12.279	15.136	10.452	2.313	13.201	8.26	8.7866	11.225	18.651	9.2699	15.979	9.1854	7.9784	5.106
-10.307	-3.2441	-0.18792	-6.3137	-4.5472	-7.7453	-5.202	-15.19	-2.2847	-1.3989	-2.4084	-4.6446	-4.8905	1.0923	-7.3879	-0.34289	-3.8428	-0.46746	-3.8004	-8.1717	-2.8495	2.2036	-0.65848	-5.2216	-1.7146	-1.4104	-11.061	-0.85065	-1.577	-1.1219	-6.3674	-1.5303	-8.5115	1.8164	2.5006	-5.9839	-3.2614	-7.8778	-2.2206	-8.1258	-5.3276	-9.1708	5.0961	-3.9932	0.038305	-10.006	-5.433	-7.5464	-3.2628	-9.4103
-0.9748	4.7162	-5.5034	-2.3802	-9.1242	-8.0043	-1.1498	-4.1164	-1.3102	-3.1703	-3.3336	3.9946	-6.4677	-6.3398	-1.7999	-1.9998	-1.2615	3.1682	2.5227	2.7689	1.0727	1.2565	1.2301	2.5385	3.2068	-0.35873	2.6969	3.7407	-5.3132	-1.3295	0.9242	-3.3051	0.11942	4.5219	-1.0544	-4.242	-6.3871	-0.25947	-5.296	1.0612	1.5791	5.0709	0.10084	-3.7054	0.0030812	4.3572	-6.1176	-5.994	3.0228	-0.32726
3.8905	3.3395	-3.3884	0.43767	1.0918	-0.59893	-2.8218	-1.712	-2.3666	0.27733	-1.5317	-2.7008	2.1826	-3.3521	-5.4437	-2.9592	-8.0318	-3.0626	3.1721	-0.47475	0.49699	-6.9036	-4.5632	-5.7574	3.797	-2.6414	-2.2082	1.2423	2.8496	1.2218	-1.2236	-2.0473	0.09079	5.0617	0.028262	-1.8954	0.98985	-0.21459	2.013	0.068272	1.3744	1.9473	-4.5669	0.59481	-5.2099	-4.5127	-5.5961	-7.1135	-0.37046	-0.23648
-4.3305	-2.3238	-9.8724	-7.8616	-1.5651	3.4938	-1.6689	-2.7184	-5.394	-2.3472	0.39998	-5.4359	-4.9173	-3.0416	-4.3732	-7.6759	-7.7429	-5.3966	-9.5868	-4.3939	1.2954	-0.96042	2.5502	-3.7801	0.09684	-14.173	-3.8732	-8.3362	-8.7803	-1.7811	-4.2803	-8.3169	-0.49738	-3.0572	-4.0995	-3.7006	-2.6703	-0.25198	-5.1006	-14.012	-9.8596	-6.5395	-5.5534	-4.8333	-3.0456	-1.4205	-4.0396	-4.0087	-4.783	-5.4994
-11.209	-13.358	-5.5543	-8.8149	-12.652	-9.674	-10.756	-8.6595	-9.7001	-4.0373	-9.4756	-11.196	-10.842	-7.5219	-18.805	-11.031	-9.6305	-16.473	-9.4432	-13.673	-6.3754	-16.439	-13.713	-10.176	-4.4435	-10.748	-11.709	-5.9258	-10.673	-6.5109	-8.0983	-7.4003	-14.347	-10.427	-7.8371	-17.386	-10.58	-10.504	-8.7144	-6.3946	-12.949	-10.261	-6.4652	-13.639	-8.4737	-9.263	-7.0877	-4.5172	-9.853	-14.955
-5.2119	-8.4086	-9.2953	-2.4474	0.39707	-4.9659	-8.3209	-2.3454	-8.4543	-2.4775	-8.1104	-2.7248	2.9669	-10.502	-1.4021	-13.437	-4.3405	-1.4676	-8.8788	-3.292	-1.076	-7.4398	-1.5872	-6.2661	-7.2445	-6.8713	-4.595	-4.1326	-4.9399	-4.4858	-1.8173	-4.6645	-4.1148	-8.217	-1.0665	-0.59627	-3.8496	-5.6865	2.8733	-1.7444	-2.0732	-11.99	-3.3315	-4.0269	-9.5259	1.6826	-11.298	-3.2935	-2.0777	-2.9871
-14.153	-14.442	-8.6665	-9.3912	-9.9435	-8.8927	-12.176	-5.5573	-11.847	-3.7109	-12.735	-13.274	-18.814	-13.091	-9.0748	-8.6509	-13.188	-3.5632	-12.031	-15.117	-8.6198	-16.372	-16.72	-17.127	-11.958	-16.821	-11.91	-7.2109	-12.598	-11.926	-12.707	-7.5213	-11.748	-9.0981	-8.3299	-15.069	-11.665	-6.3545	-12.021	-12.795	-7.547	-15.496	-13.711	-13.707	-11.71	-12.011	-15.704	-16.426	-11.015	-6.6288
-3.5333	-12.731	-12.936	-13.885	-4.642	-16.236	-6.617	-0.57714	-7.6751	-4.9375	-14.237	-8.8741	-9.3417	-7.6823	-7.9931	-5.147	-11.938	-13.667	-8.679	-12.819	-9.6587	-4.2729	-14.038	-12.975	-6.9033	-9.424	-13.798	-10.041	-8.6323	-8.6367	-10.132	-4.538	-12.637	-2.6208	-9.2174	-5.7402	-5.8851	-7.8806	-8.5901	-10.746	-6.4068	-13.433	-6.444	-5.497	-5.5217	-9.6356	-10.566	-14.014	-0.15651	-9.7996
-10.826	-2.6881	-2.0813	-7.3403	-3.743	-9.5386	-13.706	0.32294	0.24975	-5.8764	1.543	-7.161	-0.58218	-8.1849	-11.438	-4.8673	-4.8495	-3.0785	-5.5386	-2.3947	-7.6404	-9.8145	-3.577	-4.5689	-4.7749	-7.6898	-5.2379	-5.2933	1.899	-0.90865	-9.9492	-3.6548	-1.1492	-6.8267	-4.1618	-8.4072	-4.1481	-5.181	-4.2471	-2.9939	-4.3602	0.18833	-1.8514	-2.9673	-2.6633	-7.1832	-4.6002	-0.90953	-7.9826	-4.9043
-9.6548	-13.897	-13.525	-8.2432	-16.675	-12.312	-2.9543	-13.503	-12.878	-12.538	-7.1086	-11.682	-6.9802	-11.078	-3.8442	-10.38	-10.02	-12.814	-9.6169	-11.893	-10.144	-11.499	-10.859	-10.508	-5.7064	-4.8315	-7.8822	-6.4464	-13.586	-9.1262	-13.28	-15.015	-12.484	-5.3851	-11.101	-9.6372	-5.4159	-10.051	-13.839	-10.405	-12.95	-11.054	-13.937	-9.9482	-2.4982	-10.752	-10.584	-11.736	-20.455	-11.95
-3.6412	-2.4456	-3.0579	-7.1171	-3.324	1.5815	-1.2283	-8.368	2.2256	-4.376	-13.501	-10.27	-8.6905	8.1767	-7.1692	2.5624	-3.5616	2.2805	-1.9555	-2.6477	-6.0367	-7.6344	-0.31756	-1.8565	-5.3391	-10.087	-3.0252	-10.821	-3.7884	-0.70597	-13.331	-3.3403	-4.7136	-4.399	-6.9088	-4.9793	-2.1004	-1.2735	-5.2668	-8.1751	0.857	-3.3437	-5.7158	-6.5426	-4.683	0.79291	-4.1612	-2.085	-4.8059	-7.3202
0.16353	0.35979	3.145	-5.6338	1.8111	-1.972	0.89887	-0.4401	-1.1764	-1.1714	-0.78737	-6.9417	-3.3886	-1.0062	-4.0355	2.0224	0.067117	-4.9997	-2.3778	3.6176	0.16047	-3.1187	3.2256	8.9803	2.4026	-3.0609	5.3094	4.8975	-1.7551	0.71211	-2.5796	-4.4747	5.4074	-3.3429	1.1742	0.55155	-1.1608	1.5383	2.9946	0.55138	1.2212	-3.0519	-4.0225	-0.88653	4.2679	0.082032	2.1736	-7.4347	5.0956	0.96644
2.2613	1.1437	3.18	4.0003	8.125	-0.29921	4.3718	6.0972	3.6523	4.015	-1.637	9.2432	-2.0751	-3.8833	4.9538	4.9275	6.2819	3.7386	7.9428	3.8675	3.6984	0.5692	1.2446	0.90323	0.0082124	-2.2472	6.181	3.1974	3.3103	4.8316	3.832	4.4449	9.0499	3.9041	-1.071	-1.2375	4.9604	3.1796	-4.3437	4.3641	10.008	-1.7724	7.3834	3.2772	-1.2335	3.7594	6.0708	5.6845	1.647	1.2345
-5.892	-9.4792	-1.8349	-1.9104	-5.5968	1.284	0.5947	-3.1321	-4.2458	-4.1687	-1.5295	-1.4901	-7.2739	-8.4918	-6.8402	-10.337	-3.4193	-5.3599	-3.402	-4.5378	-5.2428	-1.6154	3.9639	-1.4614	-2.8833	-5.6472	-4.1593	-5.9073	-6.9591	-4.7377	4.006	-5.1526	-0.12112	0.64608	1.4189	-3.4424	0.26985	-4.7599	-0.34631	-3.3316	2.4984	-6.1997	-3.5333	-2.8299	-5.6438	-7.4801	-3.0279	-2.0459	-4.0764	-7.2681
3.2324	5.7037	-2.1678	0.095455	4.0491	0.97468	0.39136	-2.2785	2.4074	4.7059	2.0822	4.1178	3.6766	3.4642	4.4936	0.86454	7.9	7.0842	-1.3333	9.6657	-0.3281	6.9332	-0.23101	2.3177	0.25677	1.686	0.2092	10.101	1.6162	-0.7401	1.282	4.0938	2.2575	4.6224	5.3045	4.3584	2.9105	5.5173	-7.0502	-4.755	6.7164	1.6092	-2.917	7.7827	0.34577	8.9699	10.629	7.5269	1.1126	2.6845
-3.3634	2.6666	-1.369	4.2118	0.17308	-7.2421	-7.4758	-4.0004	0.57602	0.83511	-8.0497	5.6086	3.5718	3.0493	-0.072306	-1.8793	-2.7411	-2.0184	-1.0105	-3.05	-5.1751	7.3779	4.5784	-2.2854	-7.7655	-4.4256	-0.20335	-4.35	4.5428	-6.8476	2.1135	4.583	-1.2606	-2.865	1.0861	1.5423	-5.9737	2.7784	-3.3087	-0.41663	3.3558	-0.36678	0.93171	-4.0134	-3.9154	-1.5298	3.1884	-0.053456	3.1038	-1.792
6.3036	1.1395	-4.3916	0.24584	-6.7548	1.2128	-10.416	-7.3364	-3.7349	-5.8733	-4.1517	-1.2149	-0.6543	-2.7162	1.308	-0.49602	-2.2487	-1.8279	-1.9476	-1.5153	-2.5557	1.6279	-2.8371	6.6035	-2.4045	1.2346	-2.8444	-4.1049	-6.9928	4.0404	-0.66603	-5.2474	0.84185	-7.4775	-4.964	-3.9424	1.2855	-5.2004	-3.0158	0.027836	-7.3138	-4.366	2.1959	-0.12882	-3.4507	-4.4081	-0.5791	-5.8636	2.931	0.30886
-21.91	-19.522	-24.839	-21.543	-18.388	-17.59	-14.408	-20.122	-25.141	-26.957	-22.322	-16.416	-22.467	-18.332	-19.395	-21.544	-22.484	-20.867	-24.989	-18.361	-23.76	-16.314	-21	-18.951	-29.363	-29.03	-20.421	-25.958	-24.951	-23.162	-24.702	-23.758	-19.599	-18.134	-17.853	-21.364	-22.122	-22.794	-23.486	-23.631	-26.285	-31.571	-23.88	-21.591	-28.199	-24.072	-24.337	-21.408	-26.895	-21.538
-0.82345	-3.8917	-0.14401	2.213	-7.0982	-3.1853	-0.14359	-12.787	-2.8262	-6.5124	-5.916	-6.2346	0.074949	-4.7009	-8.8317	-6.6588	2.1944	-0.41389	-4.1126	-6.7922	-1.5767	-4.4663	-3.1116	-3.5501	-3.0615	-3.7388	-0.10357	-5.4436	-1.3518	-5.8305	3.853	1.4049	1.9401	-2.0231	4.2237	-0.74411	-4.196	-6.2005	-4.0255	-3.3572	-2.1637	-0.77113	-2.1875	-4.0485	-3.0874	-6.3896	-5.8432	2.8221	-3.9723	-4.6967
11.509	10.235	6.0547	0.9338	8.6179	9.4002	7.3502	8.1001	3.0447	2.0841	4.2298	4.4458	5.3284	5.7452	5.9336	7.1285	1.4614	8.7447	8.5539	6.8989	6.431	6.7792	6.3304	4.936	7.4434	6.1851	3.6548	8.6439	15.857	8.7248	5.5877	6.4451	8.2117	6.0113	9.2825	13.41	6.2196	5.5227	6.4031	9.2557	7.0541	0.24639	7.6791	11.98	7.1333	10.675	11.204	12.068	5.4908	2.6665
6.4325	6.8068	11.21	6.3473	9.5437	4.4806	3.3539	11.883	8.6148	7.4066	11.11	4.2168	11.425	-1.7717	8.2184	5.5809	6.5101	2.9957	1.5663	4.7589	6.9461	5.0705	0.75576	6.2074	5.043	7.9555	4.9223	10.581	5.0574	5.6089	13.878	13.032	2.4955	-3.501	9.1831	8.7257	5.381	3.5872	4.1125	4.3549	3.0752	11.345	9.0016	7.1848	9.3651	6.9867	11.379	13.557	4.8933	2.6652
-7.8871	-12.384	-11.515	-8.0368	-10.707	-15.818	-13.622	-6.6458	-10.217	-8.1706	-10.051	-2.9264	-13.123	-9.7673	-11.071	-5.4037	-9.5704	-8.8343	-8.1541	-4.7134	-10.612	-3.779	-11.912	-11.341	-15.476	-6.1334	-5.9687	-6.06	-8.2532	-7.2786	-13.988	-10.061	-9.8209	-10.363	-4.8194	-6.2722	-4.033	-7.4771	-1.8427	-10.104	-11.94	-4.3058	-7.8628	-4.5308	-11.989	-7.7056	-4.588	-9.8536	-7.9754	-14.777
-1.9196	-3.6746	-1.2185	4.7169	-0.88885	-0.0041157	-0.65874	1.0168	-2.319	-3.6898	-6.6609	2.6101	-2.129	7.206	0.54494	0.91582	-5.2111	-2.0334	4.5316	1.7587	-5.5203	-3.9857	0.46665	-1.994	1.3207	1.7921	-5.3695	1.447	-0.47152	4.3351	-4.245	1.0948	0.29057	-0.79527	0.58323	-5.9768	-7.6234	-3.1654	0.91805	-5.4214	-4.9345	0.28619	3.9161	-3.121	-1.6158	-4.0794	-5.3349	-2.19	-0.13561	0.11921
-24.01	-15.258	-21.08	-25.95	-22.44	-24.447	-16.714	-21.027	-22.442	-29.114	-22.624	-24.81	-27.421	-20.677	-28.036	-24.027	-15.329	-22.069	-23.948	-28.738	-21.333	-23.587	-24.494	-24.523	-18.236	-23.536	-18.656	-20.404	-23.694	-25.187	-23.763	-21.327	-15.113	-20.609	-22.946	-17.624	-21.691	-15.224	-21.444	-22.961	-20.839	-29.863	-23.278	-24.511	-19.918	-26.306	-21.742	-20.989	-25.602	-23.109
-8.1772	-5.3237	-7.9861	-12.915	-10.402	-11.662	-8.9813	-10.21	-12.269	-7.1324	-12.857	-12.319	-17.36	-14.594	-16.731	-8.5148	-10	-15.277	-8.0472	-13.03	-12.151	-15.939	-10.573	-16.59	-7.0672	-9.205	-9.3078	-7.8499	-7.346	-16.141	-10.898	-11.495	-13.088	-13.364	-8.8737	-17.005	-12.529	-7.1777	-8.6054	-10.616	-7.2143	-14.82	-13.488	-9.6714	-13.301	-3.7348	-14.946	-9.4463	-9.2397	-18.175
2.9193	-1.5592	-3.3609	9.2348	1.3097	4.5562	5.886	0.5538	-1.0243	6.2206	3.4544	-1.8492	-1.6532	-0.12413	6.1975	4.475	0.28418	-2.7848	-0.30404	-0.21686	-3.7854	3.4996	4.8997	5.0491	-1.867	3.991	-3.8893	1.724	0.88584	-4.1583	4.1564	-0.93265	2.361	2.9198	0.28946	-1.2354	-0.33162	-3.3731	3.4617	1.0145	3.358	2.5832	4.6617	-1.118	-6.794	-2.2581	1.8656	1.4489	5.2356	-2.0406
-11.399	-3.3425	-5.7912	-5.028	-9.764	-3.1539	-4.2797	-6.7596	-2.1212	-9.0226	1.4632	-3.9946	-10.982	-9.9227	-5.1781	-9.0279	-8.948	-7.1607	-2.3551	-8.2458	-4.9813	-9.2128	-4.1291	-2.4632	-2.8403	-9.4878	-3.6232	-4.1527	-12.868	-6.0596	-7.0347	-9.6514	-10.243	-11.882	-7.7413	-5.6829	-12.23	-2.6717	-5.6983	-11.774	-4.9332	-10.366	-0.71203	-5.599	-11.413	-4.9624	-4.0128	-3.8891	-7.5871	0.39307
3.1034	5.7112	4.6774	9.6167	4.9773	2.7934	-0.22811	6.3774	8.3255	1.1607	6.1153	7.4941	6.8953	7.0242	5.2097	4.9338	8.2335	8.1385	10.479	6.0584	12.342	9.9027	2.2573	1.3905	6.2088	1.4749	5.4827	10.591	5.9821	10.075	10.56	7.0969	9.0439	0.58193	4.4084	3.8887	0.89077	10.234	5.362	9.2493	3.9366	4.3171	5.9247	4.4222	7.1211	5.1516	2.8312	8.1119	3.3291	6.7539
4.4547	3.3521	6.9817	7.9381	6.8274	8.0878	4.7479	10.622	8.649	9.7652	5.8646	9.6926	12.985	11.938	11.317	4.4205	18.001	6.8783	6.0657	10.38	5.3202	7.2803	8.0179	10.203	11.96	13.185	4.3637	6.2243	15.637	8.3711	9.4055	17.335	6.5172	4.8041	7.8777	14.75	5.6811	0.91809	4.5207	16.015	11.006	9.3337	12.022	6.7151	4.2639	4.1901	6.6392	11.765	9.0525	8.3667
5.3723	-1.8877	-2.1713	-2.2215	2.8388	-3.6776	0.94759	2.4256	9.1029	1.3743	6.4039	1.2274	3.5739	0.58603	4.9211	-1.7136	8.7196	1.5621	3.3256	3.5474	6.3804	-2.4704	0.42145	4.431	4.1985	4.3766	6.1283	3.3773	9.4427	4.1063	3.8614	-1.6344	1.2332	5.238	1.678	3.7335	0.044799	1.57	-0.05745	0.28384	2.675	0.66609	-1.0607	4.3445	3.8039	-6.5229	6.2766	0.79332	5.5301	2.5341
-17.812	-22.729	-24.162	-24.202	-18.409	-21.378	-19.626	-26.223	-20.221	-16.229	-21.669	-28.191	-26.149	-20.775	-27.81	-20.425	-31.846	-25.362	-21.374	-19.316	-24.94	-23.402	-22.752	-15.142	-26.054	-21.531	-19.923	-19.233	-23.436	-16.266	-19.455	-17.619	-25.777	-25.279	-15.317	-28.398	-30.254	-18.032	-17.914	-18.059	-25.326	-20.008	-20.779	-26.935	-16.954	-16.395	-25.886	-20.731	-21.15	-27.409
0.78867	-6.6868	-3.6029	0.12856	-2.493	-2.6	-3.1229	1.3987	-4.9802	-0.41672	-3.5198	-4.195	-5.1478	0.92671	-6.9335	0.50506	7.9753	-4.1437	5.5678	1.2586	2.8665	0.7078	4.2504	-9.3579	0.77967	1.0419	-4.2197	-1.188	-5.0926	-2.1921	0.83126	-2.6277	-0.44655	-0.055868	0.9782	-1.4889	-3.1946	-5.3205	-2.9651	-3.1015	-1.1902	-2.3094	-1.8521	-3.7101	-2.5774	0.037415	0.90659	-4.7833	-1.2386	-4.751
-15.675	-15.952	-18.549	-13.603	-8.4227	-10.192	-11.677	-12.949	-10.447	-11.664	-21.784	-11.78	-18.787	-11.682	-18.651	-14.783	-10.95	-7.5636	-14.972	-14.127	-14.086	-9.8752	-5.44	-9.5744	-14.218	-9.8763	-13.46	-11.954	-11.061	-16.002	-13.098	-6.1101	-12.559	-18.857	-14.126	-15.111	-14.281	-15.887	-11.02	-18.846	-18.703	-9.3716	-18.863	-14.782	-12.156	-13.275	-10.782	-19.703	-9.4079	-8.9276
-17.806	-2.7054	-6.291	-11.509	-11.831	-12.363	-18.884	-10.213	-0.90294	-10.982	-10.239	-9.7749	-9.4149	-19.495	-6.5853	-7.8803	-15.197	-12.129	-11.441	-10.81	-8.5746	-10.293	-6.6909	-16.436	-12.513	-14.596	-13.402	-10.745	-13.469	-16.355	-11.996	-17.171	-13.653	-11.134	-12.387	-13.136	-10.087	-11.121	-11.542	-19.209	-9.1165	-11.365	-10.169	-10.654	-11.912	-9.1706	-15.43	-14.6	-5.6854	-13.82
1.4228	12.526	0.42682	17.168	8.8681	11.846	10.988	3.5148	4.8655	9.0889	5.8705	8.5404	7.0522	8.3777	8.9247	11.429	11.297	10.756	7.8431	4.948	7.9528	10.229	4.4543	14.541	9.058	5.4989	10.594	5.0832	15.159	11.808	12.026	13.176	7.4062	13.216	10.533	9.7242	4.842	12.992	7.4634	7.4015	5.8559	11.683	12.445	5.1902	12.375	8.7262	0.91281	9.3152	4.3271	8.9671
12.501	3.3541	14.288	4.1701	6.222	6.7669	11.216	9.8348	8.1689	6.3437	4.1483	6.5098	11.913	9.3847	10.742	12.319	9.4809	11.276	7.7114	9.5933	4.0869	3.7268	6.4236	9.0183	6.6912	10.169	12.3	8.6534	7.0928	8.9232	13.713	8.5206	8.0518	8.6659	3.4107	1.6135	5.0288	3.5665	2.5375	10.27	6.1773	10.421	6.3177	5.5172	9.8272	4.032	12.692	2.8782	7.6489	7.2854
6.5125	7.4972	5.766	9.8598	7.8947	6.2019	10.093	7.7727	2.493	13.647	4.4001	0.23562	4.7133	6.2192	15.539	8.1325	3.5028	10.278	4.7172	7.7726	6.2763	1.5254	7.6566	7.6566	10.499	3.3615	1.272	5.1464	11.691	8.9874	6.577	12.868	10.111	7.6651	13.538	9.6897	12.777	4.373	5.0024	7.0959	10.851	5.4179	6.9355	7.671	5.9818	6.0179	5.8222	10.371	10.392	2.0375
2.1707	6.4834	8.8041	4.902	-0.61366	-4.2179	4.8752	4.8596	2.2484	0.32375	-0.73949	-0.78364	0.64461	2.2742	-4.83	-1.7752	-1.9762	4.0654	3.0185	-3.9039	-1.2396	0.20318	-1.0797	1.9382	-0.24894	2.565	1.836	-0.19404	2.6747	2.6037	4.2448	0.59009	2.6068	0.2415	4.8177	1.7476	-2.1372	0.5163	3.6105	-1.8056	-0.65246	-1.119	6.626	-1.5	1.0012	-5.0764	2.6521	1.0917	4.1422	4.7011
-2.9541	-5.7875	1.9776	-5.7913	-2.0684	-0.52914	2.0157	-0.80477	5.8757	-4.2398	3.1354	-5.9879	-3.1904	-3.7141	-3.6288	6.7692	-1.2382	1.6118	-1.1585	0.99579	0.70491	-5.5162	-0.3564	0.5229	1.2078	4.3717	-4.5452	-3.0043	-2.4713	-5.382	-6.6997	4.0795	-0.78455	0.84102	-5.3387	2.5865	1.8936	2.1821	-5.87	-7.1729	5.7086	1.1765	2.6291	4.0357	1.5209	0.54031	-1.2319	-4.7533	-2.938	0.11834
-7.3146	-12.727	-7.0533	-11.262	-14.128	-17.653	-12.002	-6.1701	-3.9179	-9.6707	-15.141	-9.7745	-15.956	-8.9921	-6.9739	-12.179	-10.481	-15.19	-17.134	-7.6602	-6.6662	-12.795	-12.798	-16.757	-8.677	-13.61	-19.245	-12.704	-7.9097	-12.745	-14.076	-10.513	-10.693	-9.6398	-10.21	-14.663	-12.823	-18.283	-9.7625	-8.5428	-11.071	-16.163	-17.616	-10.606	-8.606	-18.319	-12.428	-10.146	-7.0994	-7.7994
3.0952	-3.6752	10.597	4.3534	1.0612	3.2092	-1.358	3.9537	5.8027	3.6767	5.8222	6.298	0.10591	7.1007	-4.4322	5.3846	3.4604	4.7259	1.1241	2.5559	8.3062	8.7748	1.5654	8.9138	3.5114	4.7989	4.2762	2.6562	12.522	4.1612	-3.177	-7.7765	2.347	0.57672	-0.3503	4.5074	-5.3716	-2.6364	3.9747	-0.6046	-0.73706	12.617	7.7332	8.4638	1.5009	1.8644	-1.3267	-4.7828	1.4126	1.2416
3.6062	-2.2024	2.7519	-3.7558	2.2155	4.6478	9.2607	1.2147	-1.7238	4.5964	-0.99096	-1.8961	-4.6742	2.1662	10.008	1.4332	3.7337	8.0274	-1.1951	8.2208	-0.36682	9.6298	7.2015	9.9206	-4.8196	7.3805	6.7685	0.8465	-1.802	6.9164	2.7274	3.5824	1.3354	-1.6233	3.7473	2.7309	3.7604	5.1457	-0.80668	7.5088	4.2621	2.3864	1.1796	2.2996	3.3755	7.6853	0.49634	-1.351	2.1237	1.4465
7.2043	8.6689	4.9538	4.0799	4.2128	3.4223	8.8729	11.252	6.958	8.0306	10.308	6.5814	11.745	11.6	10.503	10.464	10.523	8.7108	0.1364	3.5031	8.3541	3.4463	2.2635	13.504	9.0543	4.6696	11.587	0.63888	3.9224	13.533	3.5724	10.46	5.2043	7.8505	5.2799	11.596	11.039	-0.40145	11.074	5.4594	5.8788	3.7594	3.2843	3.8003	5.7301	4.9994	5.088	18.176	7.9962	7.9323
-7.887	-4.2692	-7.1496	0.42961	-4.5759	-10.75	2.1113	-1.0795	-5.599	-6.3919	-6.3857	-10.442	0.67223	-1.295	-2.6	-6.6253	-4.0784	-2.1166	-4.8308	4.0472	-5.7161	-3.6334	-0.4929	-9.7552	-10.74	-2.4506	-3.1608	0.35108	-5.8654	-4.3757	-1.2994	-0.40035	-5.237	-9.1684	1.0954	-1.8981	-6.349	-6.8778	-8.8424	-9.7458	-0.15514	-7.7472	-1.4795	-6.3475	2.0131	-6.4659	-6.8781	1.7235	-3.4388	-8.1595
-10.414	-12.17	-10.115	-4.6811	-1.4163	-3.1859	-4.1668	-10.004	-9.3154	-6.7913	-5.9219	-6.7171	-5.6618	-6.6751	-5.5405	-3.4263	-10.283	-3.0298	-4.9659	-1.9432	-5.0995	-12.502	-2.3547	-1.8171	-3.0604	-6.5801	-5.2445	-6.4487	-1.6443	-2.886	-3.8904	-1.9872	-10.087	-4.4832	-6.0254	-2.2707	-7.3644	-5.0954	-1.4695	-9.9041	-6.7981	2.7375	-1.7501	-8.0159	-2.9585	-1.5523	-2.7825	0.42934	-13.062	-4.962
4.0496	1.9389	6.3703	-1.9548	6.7828	5.3262	-0.42199	0.020615	-0.074603	2.2325	-2.2204	-2.8634	-1.4926	-1.9239	2.4247	-0.71119	0.8749	-3.5315	-0.99201	-0.88369	0.64008	-0.77079	-3.0303	-0.38992	-0.41069	6.3314	1.6406	3.9736	-2.7648	-2.4328	-4.8893	3.113	-0.18616	-0.39929	-4.3954	4.4499	-2.8003	-0.53395	-4.2293	-2.1916	1.0114	2.7145	3.2964	3.8073	-6.7134	-2.3882	6.147	-0.10317	7.3791	3.8074
-7.811	-4.3125	-3.6523	-8.5409	-3.9784	-12.417	-4.9061	-8.42	-7.0857	-7.6147	-8.6584	-10.156	-11.168	-6.3065	-5.3873	-6.2486	1.3098	-8.6813	-10.13	-4.9404	-5.3964	-10.085	-14.42	-11.244	-6.4035	-10.241	-5.1321	-7.4732	-6.9791	-8.7318	-5.187	-0.82227	-5.3536	-1.3474	-2.6649	-8.0409	-12.727	-10.345	-5.6945	-4.7663	-2.4934	-1.417	1.0333	-1.5426	-6.2169	-9.4195	-8.1931	-2.4594	-6.8988	-10.691
-10.524	-9.8178	-12.987	-7.7898	-12.166	-9.6567	-14.205	-6.1465	-2.1537	-5.734	-9.1737	-1.7511	-8.2679	-10.225	-5.5459	-7.058	-8.8113	-10.962	-6.897	-12.637	-10.131	-5.7204	-14.687	-6.2164	-3.4842	-14.26	-12.99	-13.472	-3.9893	-9.9449	-10.714	-8.0751	-3.2597	-9.8142	-8.5566	-12.17	-6.7359	-15.721	-6.8958	-8.8082	-7.9125	-9.5042	-9.4765	-9.8905	-6.7699	-7.3097	-11.9	-14.651	-10.501	-14.888
-7.4035	-4.0631	-3.911	-4.0917	2.5721	-4.3108	-4.0404	-5.0339	-4.5964	-2.0529	-2.4783	-5.8856	-8.6938	-4.0219	-4.7278	-4.9326	-3.088	-0.067922	-8.6111	-1.9925	-5.103	1.4346	2.3152	-6.254	-1.0721	-10.492	-2.0363	-0.88655	-5.2592	-2.1801	-10.447	2.8218	-2.3804	-1.3213	-3.9545	-9.1286	-6.5594	5.3033	-0.92981	-6.2132	-6.3244	-3.6414	-3.8153	0.75884	-3.9011	-6.8469	-2.4854	-12.651	0.27285	1.4572
-4.6478	-2.3542	-1.4285	-7.0758	-5.8518	-6.5322	1.9101	-4.241	-10.313	-2.5065	0.30602	-7.6955	-7.4233	-0.97369	-5.1967	-5.5038	-2.7697	2.306	-1.6171	-3.3916	-2.1342	-1.5956	-3.8958	-3.6563	-6.9064	-0.091393	-7.3078	-7.9607	-4.2162	-4.5985	-7.2238	-9.1687	-9.6477	-5.2604	-0.26224	-1.9773	-2.5011	-2.4719	-2.5416	-3.01	-9.8154	-6.1324	-2.5625	-4.7666	-4.2258	-2.0676	0.25945	-0.14202	-1.2323	-2.7512
-7.3681	-5.7805	-10.185	-17.199	-13.557	-11.164	-8.8439	-15.456	-8.0681	-16.925	-8.743	-13.927	-13.73	-11.655	-15.254	-8.1725	-9.3851	-10.259	-9.4621	-16.222	-8.3983	-6.2218	-17.127	-17.003	-15.864	-8.8901	-10.223	-10.805	-12.578	-9.0136	-6.4915	-18.713	-14.52	-8.0833	-14.86	-12.507	-12.74	-2.2579	-15.097	-15.183	-20.891	-17.707	-7.8325	-13.26	-10.95	-11.239	-12.19	-16.253	-19.376	-16.228
-4.2204	2.957	7.5659	1.0876	6.1332	-0.93764	2.8579	4.079	8.0608	1.6064	-1.4357	3.1498	6.006	5.1068	-0.50819	-1.8216	2.3429	0.63455	-1.8189	-1.7355	1.369	4.1263	7.8671	1.2433	0.12404	8.1524	4.6856	2.1421	10.906	1.7827	1.289	-1.4319	6.0528	-3.3205	7.8655	2.2084	0.75743	2.171	1.4311	0.7664	-0.76487	4.4374	5.7159	6.2361	2.3379	2.3087	-2.2162	5.9929	3.9326	8.5659
-15.038	-21.172	-20.728	-19.774	-18.708	-21.944	-30.043	-13.644	-22.829	-26.624	-22.391	-22.697	-22.191	-15.401	-20.701	-20.942	-18.351	-25.46	-25.549	-20.452	-22.991	-23.804	-19.647	-24.088	-26.565	-25.386	-27.195	-25	-27.355	-16.742	-15.467	-25.702	-20.015	-16.644	-23.19	-22.432	-28.145	-23.079	-20.783	-28.515	-19.957	-24.13	-23.271	-24.635	-21.023	-23.032	-22.917	-22.129	-14.702	-18.454
6.2887	0.71904	4.913	5.2329	3.9156	5.7353	3.6768	-1.8015	4.6857	-2.4555	5.9906	4.8663	4.4621	4.4641	-1.1948	4.2482	2.7165	-0.56701	9.512	0.86774	1.7671	-2.7076	4.8448	4.9062	4.4679	0.89527	4.371	-4.4438	-0.5627	0.88235	1.1649	-1.9843	7.4292	5.4727	5.0162	3.2075	4.9828	-3.4424	5.037	4.1884	4.6505	-4.2302	6.3834	-4.3231	-3.8882	1.5398	3.2813	5.3909	4.956	5.575
6.8577	6.2705	6.0695	-1.2326	1.6432	6.7559	7.5103	9.5351	11.185	8.4781	5.4958	12.812	9.9653	8.9504	9.563	5.6236	5.5153	3.0391	3.1485	8.9959	3.9132	3.3465	7.8771	3.7315	-1.5339	10.606	5.514	8.4835	7.5561	3.53	-0.80521	4.2957	12.707	7.3589	5.2935	3.3605	2.2873	7.6883	7.1442	6.4989	10.547	10.073	4.8808	6.9843	4.4415	10.986	3.4123	8.2711	4.0265	4.3353
-10.632	-7.0679	-5.9182	-2.9798	-10.414	-3.9878	-6.1485	-1.74	-13.2	-6.5127	-5.5452	-9.815	-6.815	-11.309	-13.087	-5.7651	-8.5114	-14.164	-5.0967	-8.0903	-16.578	-9.5339	-12.971	-9.8847	-13.009	-9.4116	-10.393	-4.0696	-14.15	-15.505	-17.292	-7.795	-0.87989	-16.353	-7.506	-7.2886	-12.337	-5.5441	-14.079	-13.078	-3.9526	-8.9617	-7.4108	-11.091	-5.9216	-1.9721	-8.0816	-14.866	-2.3353	-8.5224
-2.6696	2.9877	-1.6771	-0.087901	5.3237	0.86028	-0.87176	-4.7239	-2.0503	3.6296	-0.98984	-2.0133	0.97053	-1.1761	2.75	0.1877	2.4257	-9.3072	2.6714	-0.53442	-0.87116	0.38361	-0.51035	5.7625	3.4724	-4.7719	-2.6082	-2.3984	2.5854	-9.2347	-0.48915	-4.1077	2.2396	-0.049866	5.1082	-0.4331	-3.2009	-6.0421	-8.5003	1.1088	-0.84766	-0.39615	-0.058809	4.8144	-1.0549	0.45962	4.1218	-1.8211	-2.8376	-0.97888
4.4608	7.5465	9.6579	3.6153	6.3951	5.3122	9.7372	7.8898	5.8611	9.5067	-0.10783	10.376	12.689	5.0825	5.69	6.1043	10.663	4.5194	14.34	2.8519	2.0978	7.4572	1.5789	0.61665	9.2914	0.56405	5.0671	6.5205	4.1551	4.6552	5.5315	7.0929	5.9377	9.5066	11.157	1.6287	8.9529	-2.8652	15.66	9.5303	7.0294	14.937	16.306	4.5244	8.2685	-3.2267	9.3619	7.3523	2.2667	9.2888
-8.895	-14.496	-17.227	-11.312	-12.816	-8.9425	-12.867	-15.334	-12.925	-16.271	-10.198	-12.535	-12.302	-17.084	-18.521	-19.696	-11.455	-15.158	-21.618	-20.042	-16.458	-13.126	-16.411	-11.652	-11.183	-6.5315	-14.317	-11.339	-15.473	-18.417	-13.662	-16.319	-9.4228	-17.216	-15.418	-16.255	-11.83	-20.682	-15.526	-12.957	-22.82	-12.165	-11.012	-17.365	-19.316	-11.488	-17.468	-15.019	-12.049	-15.75
6.7085	14.296	5.2968	3.7363	8.4938	4.1644	13.861	18.306	9.7427	6.2454	10.267	6.511	4.9188	9.3285	3.3319	11.088	8.2423	12.829	8.2445	7.9582	4.3855	2.1445	4.817	9.6743	12.2	7.0769	9.0582	8.5966	7.5273	6.281	15.811	6.9907	1.7464	8.6449	6.8966	13.502	10.669	5.6807	7.6204	13.303	11.173	8.0321	9.715	8.2466	5.1167	6.6797	10.805	5.6897	9.9188	6.724
-11.958	-8.9328	-12.647	-8.4375	-10.579	-14.358	-12.005	-6.6994	-20.62	-15.503	-14.597	-19.184	-21.259	-10.292	-15.461	-11.67	-14.068	-19.902	-12.026	-11.782	-15.449	-17.273	-23.78	-18.698	-14.651	-11.477	-12.607	-13.215	-19.968	-21.31	-13.115	-14.867	-5.0112	-15.517	-17.265	-16.726	-15.258	-14.988	-16.169	-12.673	-16.779	-14.186	-14.749	-18.121	-10.876	-12.779	-15.317	-14.668	-11.526	-17.997
-17.916	-11.441	-13.444	-8.2282	-22.378	-12.54	-10.274	-12.008	-13.609	-16.317	-12.181	-20.148	-10.042	-17.179	-15.845	-11.042	-16.877	-8.3113	-12.923	-15.554	-8.7513	-18.408	-13.888	-19.416	-16.404	-11.348	-10.901	-10.18	-10.346	-11.735	-16.737	-10.322	-13.777	-16.984	-10.62	-11.899	-14.426	-8.3764	-16.035	-12.027	-12.651	-8.9104	-15.878	-11.256	-17.533	-15.933	-9.0503	-10.099	-16.322	-8.9766
9.7152	5.5928	11.269	0.25133	9.7253	8.0616	6.4291	4.1878	5.7121	8.1987	12.576	6.9956	6.998	2.6814	5.0733	10.755	9.0371	8.5969	10.944	10.038	8.3279	4.1107	9.8849	4.5298	12.937	6.0792	5.2157	7.2381	14.478	7.4149	7.3728	6.9676	11.505	13.321	3.877	10.318	11.059	10.92	6.755	1.1135	6.5612	-0.10757	9.4476	7.2521	5.022	10.955	11.963	6.5671	10.638	0.90221
10.956	8.6186	6.3743	5.0814	4.0122	3.7627	6.2993	8.6489	4.5803	3.6551	4.0928	5.9976	2.4506	4.866	7.2543	9.0121	7.5749	12.49	10.635	8.2432	7.4957	5.2523	3.2761	4.016	5.5151	5.928	8.7992	7.6432	12.868	6.4849	3.6429	8.2895	4.7747	0.12066	0.93037	10.921	8.6601	3.9078	10.194	13.777	12.899	12.455	7.0513	13.891	-6.5285	2.5018	5.4482	14.007	10.94	3.9581
0.67747	1.8299	-0.8933	3.6646	0.10004	1.1059	2.851	2.1868	2.9996	2.9368	2.9805	-0.78495	2.3386	5.2711	-0.01552	3.2398	-4.0811	1.6416	3.5161	-1.4095	1.9496	2.6396	5.5699	5.3342	7.8726	0.7276	-2.8304	2.2269	7.2747	-0.68027	3.1184	0.56071	0.50627	0.96291	8.5224	4.8681	3.7981	-3.2757	-8.5133	5.2013	-1.1261	-0.58509	0.58956	-2.1053	-1.5289	-0.31902	2.15	-2.0201	3.7202	1.8141
1.4012	-1.3457	-2.1528	-3.1584	0.27574	-1.8697	-2.2806	-4.1548	-3.6713	-3.6185	-4.13	0.65048	3.7886	-3.6005	-0.10697	-10.086	-7.2154	-3.0486	-0.81197	-8.8025	2.4761	-0.38811	-1.7523	-4.4865	-6.5643	-0.27232	-5.322	-3.6449	0.9433	-0.87739	-6.9585	-5.1123	-7.5369	-2.3157	1.2686	-5.4343	-1.9019	-2.5853	-5.2769	-3.508	-6.961	-6.876	-6.5195	-6.3794	-5.4962	-7.4977	4.1282	-4.0652	-10.684	-3.9049
9.6039	6.1478	6.8203	10.26	12.245	5.743	8.5503	10.089	3.8302	2.3475	12.04	12.808	-0.76783	9.4417	4.7389	9.833	5.8917	10.388	6.8674	8.2343	1.3873	2.784	9.2881	10.124	8.3318	10.245	8.7432	7.0073	5.716	3.8292	4.6663	8.4899	4.331	10.93	6.2203	3.3879	7.9517	4.082	5.7718	3.3497	11.435	8.5679	4.5849	4.5381	7.1902	4.6643	4.5133	0.28535	8.7266	2.7937
-10.086	-17.357	-14.416	-4.4305	-12.674	-11.69	-12.298	-16.113	-17.849	-7.0152	-10.607	-14.494	-2.9437	-14.778	-12.481	-12.723	-15.993	-9.3729	-7.5384	-13.583	-7.6326	-10.763	-8.1545	-11.465	-11.762	-10.488	-11.149	-11.053	-8.3877	-13.7	-10.394	-14.963	-8.4946	-8.6917	-12.237	-10.222	-8.8428	-19.357	-12.624	-8.753	-11.848	-7.9373	-14.386	-12.93	-15.323	-12.638	-15.652	-16.648	-7.1817	-14.884
-6.9693	-9.7531	-13.753	-11.213	-12.354	-19.456	-13.365	-14.127	-11.529	-4.9669	-12.561	-12.237	-13.692	-20.097	-22.356	-13.095	-19.417	-16.373	-11.54	-14.144	-15.015	-13.115	-9.3178	-12.493	-14.676	-8.4508	-14.959	-13.118	-12.821	-5.3772	-17.111	-9.5013	-9.69	-10.639	-15.212	-9.6934	-12.15	-12.836	-11.397	-9.4491	-11.782	-16.741	-10.923	-14.602	-9.2768	-14.016	-12.564	-6.1782	-13.65	-7.334
-19.753	-10.868	-15.223	-8.4405	-14.956	-5.8402	-10.643	-13.554	-6.2322	-19.992	-15.953	-15.535	-17.221	-10.717	-14.678	-15.276	-6.9641	-16.019	-17.294	-18.313	-5.6981	-9.608	-12.253	-9.5539	-12.13	-13.039	-13.583	-12.684	-11.887	-13.715	-11.796	-9.117	-5.149	-12.3	-5.0119	-10.411	-14.356	-11.736	-4.666	-9.9873	-6.6085	-11.295	-13.146	-7.536	-13.315	-12.305	-7.2625	-7.8454	-11.277	-11.194
-11.576	-12.928	-14.717	-12.73	-11.76	-17.149	-15.398	-16.729	-11.931	-14.445	-10.885	-23.105	-15.254	-12.987	-10.7	-12.315	-13.572	-19.44	-14.81	-10.682	-21.985	-12.03	-14.496	-7.7948	-5.8763	-15.865	-8.6747	-18.071	-8.9512	-9.5352	-10.546	-13.645	-7.113	-21.873	-14.316	-9.0707	-9.1073	-10.868	-14.988	-12.057	-11.325	-10.715	-7.4747	-10.387	-5.2365	-8.0277	-10.397	-6.3952	-8.2814	-9.6102
-22.176	-21.872	-17.962	-19.687	-22.621	-23.31	-18.411	-27.493	-24.221	-22.25	-24.868	-20.132	-22.998	-26.332	-23.575	-20.829	-16.962	-17.184	-21.185	-20.985	-18.136	-27.075	-25.485	-27.588	-21.156	-22.76	-15.687	-25.464	-23.556	-19.182	-21.974	-20.958	-26.126	-26.984	-24.568	-23.557	-18.334	-23.081	-27.37	-24.017	-22.439	-22.714	-20.867	-24.476	-23.504	-27.612	-21.868	-19.273	-22.956	-23.83
-12.828	-9.8273	-13.08	-6.1689	-14.676	-6.6484	-10.78	-16.047	-8.3908	-13.666	-17.784	-6.4404	-9.7102	-17.236	-9.1184	-11.253	-12.15	-7.4583	-9.3681	-10.386	-8.3691	-6.3413	-4.2651	-7.7843	-11.378	-13.218	-16.336	-9.5059	-17.46	-3.6126	-13.123	-8.5543	-7.9241	-10.331	-12.357	-13.543	-8.5829	-13.777	-8.8533	-5.9015	-7.1177	-16.546	-9.1587	-14.065	-9.0646	-11.532	-8.247	-12.363	-10.487	-6.4323
-21.462	-19.268	-19.008	-26.611	-19.309	-22.462	-24.077	-11.701	-20.211	-19.472	-17.752	-16.384	-16.565	-25.91	-20.956	-21.989	-25.098	-16.098	-21.912	-23.587	-14.665	-19.012	-22.542	-19.75	-17.816	-25.074	-19.368	-23.963	-14.701	-20.528	-21.022	-21.46	-21.661	-13.372	-19.766	-22.116	-20.543	-24.017	-20.675	-24.392	-24.149	-21.228	-18.463	-18.894	-22.126	-21.478	-13.134	-17.749	-24.549	-21.127
7.0108	1.0496	10.623	0.27646	-0.66675	7.9237	5.8466	16.5	9.3084	9.5684	9.0961	0.97773	9.6124	2.1011	3.9787	7.0014	3.4431	5.844	3.0058	5.1065	9.8552	3.4005	3.4939	14.944	7.9992	5.3931	6.3172	-1.0374	8.8155	1.3676	8.257	2.1837	9.4066	11.022	5.8325	8.2727	6.9295	10.312	4.1646	3.7186	1.549	1.4874	6.0034	2.2521	1.8741	7.6801	7.3225	7.7607	10.558	4.758
-8.3982	-18.87	-13.736	-12.265	-8.3603	-11.788	-13.324	-11.306	-9.8121	-6.8106	-9.8907	-4.5384	-11.6	-7.9302	-15.391	-11.5	-14.162	-12.848	-16.225	-12.644	-12.711	-5.2469	-13.131	-7.7065	-9.9172	-13.376	-8.6356	-8.081	-8.3517	-14.792	-11.116	-15.539	-13.99	-8.33	-15.305	-6.9518	-9.1462	-15.741	-8.6285	-17.018	-7.0708	-5.9044	-7.6018	-4.5442	-14.503	-11.071	-11.548	-6.8591	-10.692	-14.944
5.8055	3.434	-4.3378	-1.2576	2.6654	7.724	2.7566	0.8422	2.9929	-3.4651	10.62	-5.2063	-1.9747	-3.2715	5.2652	-2.1905	10.235	-2.5269	5.5035	7.6312	8.6469	3.2764	-1.2705	4.1082	-0.92077	-0.33119	0.3564	4.1028	4.7518	-4.1556	5.6666	2.5824	2.9906	1.5322	3.9736	2.993	6.6259	0.3545	2.5878	-0.50486	5.1659	6.9184	1.4689	1.2684	10.207	3.5711	-3.9795	4.7589	4.2578	-3.6791
-10.421	-14.867	-16.277	-18.122	-12.973	-3.3305	-7.2612	-11.51	-10.765	-11.954	-14.4	-11.22	-11.354	-12.651	-21.226	-12.96	-14.831	-11.328	-11.99	-15.836	-13.689	-13.785	-8.9129	-10.88	-9.8056	-11.856	-7.3162	-16.312	-9.2241	-19.749	-16.567	-12.463	-13.894	-8.9689	-16.561	-14.706	-14.144	-5.2744	-11.233	-14.203	-6.8613	-4.7468	-7.5537	-13.125	-13.788	-9.1233	-9.6556	-13.546	-8.6935	-5.5652
-16.804	-24.22	-25.172	-18.006	-24.556	-23.213	-25.738	-22.327	-17.441	-21.957	-12.214	-13.107	-26.089	-24.726	-24.047	-17.558	-22.334	-29.475	-22.173	-22.337	-19.169	-21.986	-24.524	-16.754	-18.678	-23.32	-19.391	-28.018	-20.132	-14.19	-29.891	-25.197	-18.988	-26.767	-18.823	-22.84	-24.962	-21.768	-23.973	-25.449	-19.316	-22.255	-23.981	-24.374	-22.62	-21.433	-24.388	-19.225	-22.517	-23.509
-3.9895	0.33213	-4.8502	-0.49327	-6.162	2.4574	-3.3929	0.20461	-1.3031	-2.156	-2.0405	6.8205	1.9639	5.8189	2.0877	-0.55622	2.4645	-1.28	-0.82913	2.0097	-1.563	-0.22307	8.2832	4.8881	-0.85624	-6.8664	-5.2591	13.273	-0.29376	-2.7209	3.4207	-3.2485	1.9082	4.203	0.38803	8.3065	1.9379	-1.5049	-1.5502	0.60474	3.2589	3.303	1.7262	1.2694	7.9169	0.43987	-1.2362	1.1138	6.393	5.9981
-21.646	-17.333	-29.161	-24.933	-19.227	-27.721	-21.404	-23.374	-19.548	-24.626	-25.481	-20.557	-21.215	-20.671	-23.96	-22.6	-26.424	-28.132	-26.691	-25.088	-22.25	-13.614	-22.392	-22.884	-18.762	-24.046	-23.613	-25.977	-21.835	-29.195	-17.428	-19.858	-17.364	-18.73	-21.96	-28.805	-18.85	-17.575	-20.734	-25.001	-20.924	-21.539	-24.172	-21.415	-21.834	-15.567	-19.378	-24.237	-25.858	-22.428
-2.1014	1.5456	-5.2413	-1.4951	-5.3034	-5.8495	-1.5114	1.2968	1.5283	-6.1431	-0.034133	-3.7533	-6.4697	3.2104	-5.7569	3.3072	-1.1551	-4.3836	0.52158	4.0048	-5.9942	1.0609	0.13758	-1.8631	1.4963	-5.7105	-1.2716	-6.8394	0.20339	-1.4694	-2.4116	-2.6511	1.0471	-4.6504	-0.30338	-3.5312	2.0205	3.6546	0.055007	-10.012	-1.5215	-1.1049	0.56936	-1.578	-1.7974	-7.6167	-3.2548	5.518	4.3373	-2.4063
8.7385	10.881	3.9285	7.6031	8.1754	8.1821	2.0851	7.2142	4.9501	9.4332	3.9294	6.3434	0.77137	-1.8213	12.978	5.8427	6.9969	8.4837	7.6211	2.7599	6.3043	8.0422	2.5042	6.7822	5.7998	3.4217	5.0932	5.6008	10.996	5.5956	3.0354	6.8209	12.726	9.6809	8.1988	4.9577	2.9803	8.4601	10.732	5.1753	4.9552	4.1603	6.5374	4.7149	2.9537	4.0386	8.8044	4.6577	9.5993	11.625
11.168	8.9996	10.797	9.8127	9.1335	14.173	1.6042	9.0949	11.268	11.18	8.0865	11.04	10.533	10.732	7.1667	-0.20457	7.1337	6.3302	7.7633	5.0701	8.1185	8.5093	9.0871	9.4607	7.5144	11.572	9.5114	14.327	7.8945	8.632	8.1918	12.409	16.616	9.0184	9.2343	8.4775	8.68	12.538	4.5383	2.9729	8.1477	8.3407	9.1446	4.0515	6.478	9.6968	-0.44768	10.233	11.809	9.8099
-15.27	-11.544	-10.631	-6.0914	-11.955	-13.133	-10.604	-11.291	-15.427	-10.842	-11.494	-11.812	-12.41	-13.442	-12.173	-16.254	-16.372	-17.562	-10.593	-13.86	-10.777	-13.286	-10.268	-7.9622	-16.045	-14.771	-9.1628	-6.0494	-20.346	-18.757	-10.02	-8.6097	-12.173	-18.776	-12.924	-9.0916	-7.4951	-15.642	-9.2419	-17.085	-10.933	-19.501	-13.387	-18.605	-14.143	-6.4548	-20.358	-17.74	-13.959	-12.154
-8.0998	-13.475	-11.434	-13.058	-14.062	-11.797	-9.1965	-12.205	-10.65	-17.062	-11.776	-13.274	-8.4107	-14.894	-13.839	-16.963	-17.921	-12.558	-11.782	-15.16	-16.521	-11.143	-9.3644	-16.215	-10.308	-20.136	-13.664	-13.243	-9.8491	-10.511	-11.628	-7.2462	-10.609	-16.82	-16.894	-14.322	-12.916	-14.897	-14.857	-16.594	-14.989	-14.652	-14.215	-7.9143	-9.7613	-20.085	-13.076	-9.9654	-12.842	-16.165
-13.091	-10.482	-19.545	-8.2326	-9.8821	-15.581	-10.674	-13.684	-14.199	-8.2375	-14.239	-9.3529	-14.471	-12.592	-16.674	-14.647	-18.345	-12.7	-12.415	-15.198	-13.086	-12.647	-12.965	-6.3224	-13.833	-10.049	-11.595	-15.366	-13.422	-6.4251	-11.27	-11.003	-11.601	-9.0707	-7.096	-12.838	-6.7425	-15.943	-20.032	-8.8824	-12.519	-18.063	-14.018	-14.892	-11.401	-16.966	-10.928	-14.405	-1.9877	-11.222
-0.84924	2.1845	-7.2945	-4.5513	-6.2832	-6.5651	-5.5044	1.2538	2.61	-1.3808	0.88324	-2.0131	-3.4911	-2.8149	4.089	-11.373	4.2578	1.0965	-2.0889	-3.9075	-12.618	-0.71214	-1.4294	-8.386	-0.24083	-0.32538	-4.7696	-4.4647	-2.9488	0.087664	-2.7569	-7.1107	-7.087	-3.8216	-0.10217	7.5279	-0.50157	-2.9585	-5.3153	-4.4917	-8.3933	4.3117	-6.3968	-1.1855	2.9698	-4.828	-2.9129	1.478	2.6599	-0.49454
1.2805	-3.7183	-2.6332	-6.3646	-0.58069	-2.6193	-6.6297	-4.5656	5.485	-10.23	-0.71504	-6.4646	-3.0146	-0.23472	-1.7523	-6.163	0.11732	-3.8557	1.7991	-1.8167	-1.046	4.8678	-3.2632	-4.2377	0.87419	1.3672	-5.4616	-1.586	-1.1894	-1.0977	-2.7273	-4.1429	-1.205	1.3661	2.9728	1.1756	2.3924	-4.3271	-0.25914	-3.6339	-1.1804	-1.5392	-5.8128	-2.8952	-5.2529	2.1763	-4.0677	-4.4998	0.63434	-0.823
-12.197	-17.247	-14.286	-14.135	-12.012	-19.743	-12.148	-11.301	-14.457	-18.128	-20.165	-9.7385	-11.164	-10.346	-6.293	-16.146	-13.972	-10.869	-15.718	-13.56	-13.069	-18.477	-20.137	-12.336	-12.838	-12.032	-13.246	-14.835	-11.815	-15.483	-13.828	-17.811	-14.638	-19.311	-13.386	-12.913	-15.142	-15.076	-14.418	-11.74	-17.884	-17.691	-15.042	-13.392	-13.637	-7.6137	-13.589	-18.717	-20.312	-16.512
-11.901	-7.8829	-4.7238	-12.173	-6.8664	-6.3325	-8.7469	-10.072	-8.8418	-17.03	-9.912	-11.85	-5.4267	-9.569	-8.6859	-8.4622	-12.267	-8.7155	-9.0973	-8.8588	-3.7694	-11.706	-6.9685	-14.829	-8.5498	-11.92	-4.8264	-10.341	-9.8352	-5.356	-5.7441	-11.416	-10.024	-12.264	-14.49	-8.1693	-8.4069	-2.0246	-10.195	-13.425	-10.168	-1.9166	-14.231	-5.1866	-0.097236	-7.6763	-12.415	-6.7188	-3.117	-7.6129
-8.2269	-1.5153	-1.2761	-7.4455	-12.614	-5.8339	-3.5273	-8.8449	-10.374	2.1543	-4.2802	-7.8515	-9.4588	-8.5787	-6.4134	-4.1757	-11.861	-9.2369	-9.4737	-3.7927	-6.585	-7.5983	-5.1085	-8.044	-0.74507	-7.6599	-12.352	-2.9248	-7.1759	-5.377	-12.839	-12.283	-9.0605	-4.0492	-8.4682	-2.6409	-4.2553	-1.0189	-7.6268	-11.724	-2.602	-5.1465	-7.1544	-8.1746	-1.5991	-2.7569	1.306	-6.9989	-10.592	-4.1007
1.7021	-4.6719	-3.9897	-7.425	-13.83	-3.0925	-6.7182	-6.9718	-5.1865	-7.446	-2.2779	-3.3747	1.5531	-1.719	-6.9511	0.6924	-1.7487	-0.032257	-1.071	2.3487	-0.88445	-2.107	-4.2702	-4.6717	-0.32707	-6.4978	-3.7234	-1.9519	0.57916	-4.0423	-4.8875	-0.7641	-7.8536	-0.58758	-6.5498	-4.0861	-10.309	-2.7744	-9.1093	-4.969	-1.0016	-5.0649	-1.6612	-13.1	-2.3897	-5.0452	-1.9182	-3.6206	-6.409	-3.3131
-0.69707	4.0474	-1.0018	6.2379	3.8658	2.2366	5.096	-4.623	0.29452	1.1013	2.79	-2.1856	0.7501	-3.945	4.7295	4.5214	-2.1087	-0.081381	5.2951	3.9096	2.6266	0.23399	0.1715	-6.5792	5.9245	-0.43587	9.2462	3.4561	3.1236	6.4343	2.7214	2.0527	6.2492	-2.9298	-4.3312	-6.0323	4.781	0.55755	-0.37432	2.7029	5.7928	5.8287	-6.4532	-1.6551	1.2497	5.0086	3.2674	8.8641	-1.2642	2.5647
-14.521	-14.045	-6.9942	-13.452	-14.425	-15.375	-15.185	-8.419	-9.6343	-14.176	-7.6415	-21.093	-14.24	-13.748	-13.616	-10.039	-16.167	-9.7083	-16.764	-10.651	-12.537	-16.265	-6.9211	-10.954	-8.7103	-8.6959	-5.9908	-7.885	-8.7173	-6.5227	-15.36	-8.1727	-23.048	-14.457	-17.971	-7.5761	-13.588	-16.035	-13.388	-10.408	-16.927	-11.53	-7.1036	-15.204	-9.1	-10.019	-14.761	-10.952	-16.754	-14.017
-4.5126	7.461	3.3848	6.4221	5.2005	0.93292	0.33734	7.1198	2.9342	-3.0976	-0.28114	1.2478	7.4449	-0.81248	1.1246	-2.8286	0.95113	-1.2294	2.5953	3.7489	3.6609	1.3061	4.6506	1.5293	3.674	2.2759	1.1086	0.33362	4.6619	4.2875	9.7693	2.4826	4.2217	3.1843	-0.96149	-9.4682	-0.36571	3.0446	-1.9607	5.419	1.0343	6.9789	8.4412	0.77986	2.3396	-1.1688	1.8106	0.78599	-2.5167	-4.4616
-2.4966	-3.1185	-3.2109	-6.2045	-0.46232	-2.9677	-5.8692	0.31865	-3.829	4.0754	-7.5149	3.7973	-9.3616	0.35591	-8.0961	-3.9553	-2.6208	-7.746	-1.0152	-2.3951	-5.7345	-4.7119	-6.335	-3.3086	-3.3809	-0.98538	-6.6593	-1.8742	-0.13559	-2.3289	-4.559	-4.4375	-0.82535	-4.6269	-8.5714	-5.3678	-2.886	0.065577	-2.1739	-2.5352	-4.0095	-2.3208	0.77823	-4.8751	-3.3309	-4.7981	-9.0061	-4.0537	-2.1505	-2.547
-4.6356	0.4335	-4.4192	2.3277	-1.0573	-3.4598	-3.3702	4.8139	3.2517	1.2722	-1.0083	-4.4669	-1.5836	0.46794	3.6635	1.9936	-7.168	-5.1591	-0.65442	-2.7047	-4.7796	-5.3531	1.1916	2.4922	1.9439	-4.574	1.0519	4.7685	1.0201	3.9409	-1.8807	-1.8348	-4.5855	0.031496	-1.4677	-1.5668	3.1595	1.5411	-1.8411	-4.8062	1.7528	4.2375	-0.28628	2.794	-2.0213	1.7472	-0.18123	-0.55356	4.4614	2.9275
-19.994	-11.963	-11.949	-12.721	-16.655	-9.1509	-19.198	-12.606	-10.677	-12.575	-7.7323	-5.1873	-11.503	-11.59	-12.927	-18.062	-8.7453	-7.7951	-11.235	-9.0233	-8.8772	-11.909	-18.309	-16.442	-10.06	-11.617	-17.913	-5.8153	-10.75	-11.599	-9.4838	-14.33	-5.2035	-5.1697	-12.829	-10.499	-12.268	-13.004	-14.205	-12.405	-9.9887	-11.692	-13.773	-14.789	-13.871	-12.114	-16.861	-8.5304	-9.6991	-8.9728
-7.0387	-7.2363	-11.341	-12.793	-9.768	-12.621	-9.677	-11.996	-1.7285	-7.0966	-9.6625	-8.0239	-9.5317	-0.61032	-11.613	-11.588	-5.3196	-10.517	-15.704	-12.149	-9.9072	-10.449	-10.602	-17.337	-11.067	-12.241	-8.851	-9.4351	-7.5449	-3.8415	-6.605	-10.333	-9.9525	-13.342	-9.1139	-12.969	-4.3167	-14.269	-12.642	-8.6887	-5.5346	-12.451	-13.076	-9.2432	-12.059	-8.3244	-8.8285	-7.7619	-8.1321	-2.7922
-3.8616	-5.3168	-2.9549	-11.461	2.687	-6.5668	-1.0958	-3.0553	-9.9604	-4.265	-2.4801	-3.517	-0.30803	-0.27059	-2.3341	-8.147	-4.3626	-6.2775	-8.4116	4.8994	1.4814	-2.7378	-7.2251	-8.0848	-7.9471	-7.992	-3.7942	-3.869	-7.4776	-4.3817	-2.6249	-8.5378	-2.5343	-2.6561	-3.4287	-5.5782	-2.1618	-10.337	1.245	-8.7284	-2.5948	-4.092	-4.856	-3.8009	-7.0216	-2.7	-2.0213	-3.0138	0.81308	-9.2767
-0.060525	0.19614	0.65773	6.1314	2.6989	1.9971	-2.1887	10.083	-3.8398	6.2237	-1.7123	4.9789	2.8075	8.384	3.5551	5.5395	6.9847	-1.391	7.108	1.5632	3.9042	3.3577	-2.2424	-3.4289	7.2319	-0.2214	6.0735	2.0585	1.1088	3.926	-1.9381	8.0357	3.6677	4.4653	3.9101	2.3557	6.7928	1.911	2.7423	4.3915	2.379	9.7601	1.5171	4.7072	7.1065	3.7407	-2.1317	9.4784	8.8607	4.1537
-0.81051	1.9494	-2.3574	-7.7847	-6.431	5.69	-2.526	-4.0094	2.0551	-5.7809	-1.926	-4.6304	2.2537	-7.0356	-4.7059	-10.294	1.8302	-2.4963	1.5205	-1.3307	-3.4864	-5.8675	-3.2166	-2.2732	-0.24939	-2.1943	-1.7859	-2.5942	-0.29118	-11.34	-2.2348	-5.1165	-4.4806	-3.4421	-6.0281	-0.25551	6.5891	-4.9779	0.58814	-0.48885	-5.4537	2.7006	-0.50629	2.5943	0.53543	-3.4857	-0.52022	3.4822	-10.854	0.24348
2.688	-0.3067	-9.0545	3.2933	-4.7496	-2.0765	-0.9042	-0.35642	-7.7259	-6.6356	2.9567	-5.4522	-4.3588	-3.6609	-4.7354	-3.2358	2.1246	-3.4883	-1.362	-4.0137	-4.1409	-5.4149	-6.6076	-0.32426	0.56738	2.7491	3.5236	-2.6198	-2.6469	-4.5653	-0.22102	1.4569	-1.1953	-2.1927	0.27514	-3.7217	-3.1746	2.4059	4.0696	0.52841	-1.4896	-2.2709	-0.30928	-5.2798	1.1627	-0.94356	-7.386	2.5737	-1.7051	-1.4741
-12.203	-10.144	-13.394	-12.873	-15.554	-13.384	-14.15	-9.889	-12.96	-13.78	-9.0895	-21.08	-14.805	-10.501	-12.276	-9.4095	-12.324	-13.01	-14.495	-13.715	-14.931	-14.619	-20.995	-11.868	-15.618	-16.848	-19.175	-22.006	-9.8438	-12.751	-9.5684	-15.836	-14.478	-12.736	-12.425	-12.719	-11.852	-15.531	-16.315	-13.368	-20.543	-12.32	-10.734	-13.502	-20.484	-10.092	-8.7812	-9.739	-11.776	-11.506
-7.951	-8.5266	-6.8075	-9.4723	-14.967	-12.809	-8.1385	-3.2461	-6.822	-8.4855	-9.4429	-8.2498	-7.2882	-15.709	-8.0415	-9.9193	-11.576	-11.729	-13.8	-12.018	-15.086	-11.449	-9.128	-8.6745	-8.6229	-14.869	-4.6982	-0.67242	-13.236	-10.553	-12.203	-8.3388	-8.0954	-12.818	-9.5935	-17.893	-6.6311	-11.878	-9.308	-12.436	-15.123	-7.2426	-9.9257	-14.264	-16.517	-7.46	-10.937	-12.237	-10.114	-8.7108
-10.783	-0.93008	-12.969	-9.3307	1.4777	-9.4749	-9.8219	-6.4616	-10.311	0.3044	-12.774	-13.981	-9.1939	-7.3791	-8.1714	-8.9885	-9.4262	-6.8331	-15.003	-5.991	-10.702	-7.2144	-10.059	-9.938	-14.881	-4.6656	-6.9853	-4.4601	-11.101	-11.517	-10.374	-10.314	-11.99	-6.6415	-7.0463	-11.248	-8.5993	-6.9814	-14.589	-5.3574	-14.982	-5.1731	-8.8222	-19.451	-7.5338	-1.3487	-9.7443	-10.081	-2.3076	0.0073207
6.1532	0.677	7.2923	1.4946	5.2264	3.1985	4.4477	-0.56329	6.9468	-6.3748	-1.6114	6.7426	2.8686	3.3725	-0.32026	-2.0771	-0.15538	0.16667	5.1683	9.0289	-0.83643	-4.0246	0.75377	8.7825	2.9199	2.1269	6.112	1.862	4.346	5.042	7.9181	7.8256	0.70934	3.809	-2.7432	-0.036456	3.7156	-6.2328	7.595	2.261	0.99433	0.16876	3.7164	3.9259	8.9009	5.3654	-3.8965	-0.13013	1.6422	5.1895
-6.2224	-2.574	-4.1028	4.2609	-5.3193	-5.9929	-1.757	-3.3721	1.1946	-11.248	-0.60546	-1.9836	-4.7728	-8.0596	-6.3345	-11.426	-7.1918	-2.377	4.5404	-8.3276	-1.0458	0.92088	2.608	1.2753	-3.6187	1.7814	3.1762	-0.97708	-4.6459	-1.8415	-4.8764	0.27057	1.4587	0.89312	-8.1568	-1.5674	-0.88287	-2.8293	1.4152	-4.3673	-4.9336	0.55461	-2.0336	0.93385	-4.0603	-3.8906	-11.348	0.57629	-6.3954	-3.0069
-2.6611	-9.0337	-1.4964	-6.974	-7.1564	-5.3719	-6.3042	-5.694	-5.239	0.81114	-6.2335	-10.488	-7.8516	-6.6805	-3.3695	-0.34137	1.2337	-5.7877	-6.2666	-1.8184	-2.938	-7.7264	-3.5961	-1.7249	-7.5371	-6.4375	-7.0706	-5.6588	-14.462	0.051084	-5.0328	-7.7063	-7.308	-5.0128	-11.864	-4.0404	-7.7126	-6.0274	-3.4427	-8.8076	-6.0744	-7.5137	-5.8314	-5.8838	-3.6215	-10.802	-2.1675	-7.3233	-5.6149	2.2521
0.40161	-3.3788	0.064823	-0.71568	2.0069	2.046	-5.4188	-0.88919	3.365	-0.054199	-3.1778	-2.6187	-3.5994	-2.2156	-2.7559	1.0663	7.0382	-0.05387	-4.8588	0.27485	2.6382	1.7323	0.39503	-4.8479	2.0146	0.98691	-4.5124	-2.7184	-1.4156	1.3351	-8.8052	-0.065834	0.69594	-5.9973	-4.993	0.9433	3.2109	-1.9867	-6.842	-0.82155	-7.8637	-2.7262	-0.56341	-4.8036	-6.2865	-3.5747	2.3567	1.9838	-6.381	-3.5764
-7.1803	-14.131	-9.3964	-11.631	-8.3871	-1.9246	-16.693	-12.302	-13.592	-7.4476	-8.1973	-12.075	-8.554	-12.754	-7.5907	-8.1906	-7.7446	-8.0711	-7.3258	-13.401	-3.3415	-8.9426	-5.6303	-7.378	-10.024	-12.486	-7.5096	-13.641	-10.811	-4.0963	-10.467	-11.892	-14.45	-8.3389	-8.9471	-5.5106	-6.1903	-9.8079	-12.986	-10.121	-6.4069	-11.189	-14.238	-11.337	-5.4842	-9.807	-11.321	-8.3991	-12.025	-10.715
-10.305	-7.5576	-7.2593	-6.3966	-14.025	-6.9515	-12.991	-9.0027	-10.768	-2.0874	-5.8399	-8.5676	-6.1639	-16.131	-8.0651	-6.1054	-10.077	-13.273	-8.2339	-7.614	-10.172	-4.9553	-7.2484	-15.072	-12.192	-10.3	-4.889	-8.2853	-6.3637	-7.0817	-5.6959	-17.478	-10.902	-12.953	-10.208	-9.728	-12.313	-9.2976	-12.926	-10.342	-8.4222	-13.309	-11.852	-7.0798	-14.125	-8.4172	-4.875	-3.3206	-11.64	-4.7038
-1.4124	2.5503	-5.8351	-3.4726	-2.148	-6.7026	-7.3401	-5.8597	-2.4746	-2.4208	-6.8922	-9.9994	1.1251	-4.1155	1.3168	-7.5175	-2.1554	-5.1111	-1.9482	-1.1314	-6.4277	-1.2059	-0.40261	-4.9327	-10.103	-7.4859	-9.0724	-2.2372	-5.1534	-3.9588	-3.3599	1.5955	-10.472	-2.0697	-5.966	-1.3859	-0.66143	-2.4288	-8.7233	0.9418	-3.4117	-0.68576	-0.71818	-5.3285	-5.9657	0.48545	-0.9454	-11.904	-2.8619	-10.188
-10.979	-9.4087	-7.3444	-5.109	-7.2469	-5.6721	-4.1628	-12.884	-7.7641	-4.0945	-9.7994	-16.145	-7.1899	-8.1794	-4.4304	-2.5875	-7.1694	-3.0633	-12.675	-11.003	-8.9617	-7.0237	-16.106	-5.6063	-15.396	-2.205	-6.4857	-5.6919	-17.089	-8.9207	-6.7543	-11.375	-5.5684	-15.248	-9.2096	-2.3207	-6.5993	-2.1187	-7.8314	-6.9322	-10.402	-2.6344	-8.4321	-7.1793	-16.374	-10.266	-14.071	-12.068	-8.4635	-12.781
-5.3663	-5.3967	-16.418	-16.885	-7.8315	-13.198	-13.901	-17.334	-13.289	-13.304	-7.3707	-8.6126	-9.3638	-8.6135	-9.265	-13.303	-11.686	-15.537	-16.967	-14.191	-8.2074	-15.662	-18.298	-9.0305	-18.596	-13.321	-14.726	-10.071	-7.9036	-14.781	-7.6389	-16.053	-17.902	-6.9015	-11.973	-16.129	-6.2244	-16.063	-10.912	-9.7734	-14.451	-17.022	-14.143	-10.14	-7.0911	-12.223	-7.4686	-10.791	-12.701	-10.614
-13.1	-7.3558	-10.823	-14.283	-1.1732	-5.7815	-10.289	-8.4841	-7.3039	-6.4101	-8.2586	-4.9835	-10.686	-10.206	-1.8207	-13.652	-9.7945	-8.9206	-9.8986	-14.344	-8.2193	-8.7393	-13.621	-3.2227	-5.749	-12.574	-7.909	-8.455	-6.2224	-4.7919	-11.257	-3.9881	-4.2286	-9.6016	-9.2544	-10.234	-10.459	-4.2799	-8.6789	-6.0655	-6.3521	-6.9937	-8.9298	-7.4942	-8.4744	-5.1895	-6.0727	-15.502	-7.8416	-4.899
-14.731	-15.533	-8.1301	-12.308	-10.558	-12.59	-9.4396	-10.154	-13.965	-10.202	-14.251	-16.352	-10.463	-14.778	-14.675	-13.458	-7.4223	-15.535	-9.6208	-14.657	-17.031	-15.712	-12.414	-15.215	-14.379	-6.3603	-11.15	-14.234	-18.824	-3.799	-7.1026	-12.809	-13.221	-8.2255	-15.128	-18.362	-9.0342	-18.878	-10.238	-14.988	-16.764	-14.021	-14.342	-11.257	-10.75	-11.743	-16.048	-13.118	-14.66	-9.222
-9.0674	-13.436	-8.1524	-5.4727	-10.468	-6.4909	-7.388	-9.9779	-9.9913	-8.4452	-13.293	-13.902	-16.708	-10.825	-3.8442	-7.3812	-7.0784	-14.347	-2.383	-18.069	-7.8487	-12.687	-13.044	-15.739	-13.627	-12.657	-12.099	-13.835	-6.9313	-8.6838	-10.426	-11.166	-4.2806	-7.0235	-10.155	-10.302	-11.548	-5.9219	-9.0558	-8.0525	-14.586	-9.9394	-6.513	-11.174	-11.676	-9.8766	-5.162	-12.403	-5.2758	-6.9982
-2.3248	-1.5318	4.485	-8.495	2.0035	-4.7942	-4.9713	-3.6412	2.2227	-0.53102	-6.6166	1.0269	-1.2868	-2.8602	-5.348	-4.3373	-6.1073	-2.6569	-3.2019	-4.9563	-2.0832	-3.2668	3.8789	-4.7047	-6.6887	-6.0781	-0.35928	-9.0888	1.8871	10.031	-2.4053	1.3298	-2.2346	-8.6784	0.31105	-8.7561	-1.787	3.134	-1.291	-11.54	-2.0239	-2.9369	-3.4853	-0.64996	-0.28099	-2.3192	-8.2405	-0.66429	-4.9307	2.1546
0.71267	4.7801	5.139	2.823	6.1322	9.9152	8.7007	2.2263	7.0163	3.4988	7.0926	-2.1657	4.4402	3.6205	7.1073	-0.15713	3.6871	6.8505	-0.086215	6.9026	11.18	4.2057	3.9899	6.9286	14.745	6.581	5.1627	3.3518	-3.681	-0.36195	4.3384	10.922	6.3926	4.8738	0.77494	2.9066	5.8041	10.173	6.7866	-0.52775	6.8685	1.8534	0.69508	0.53264	7.6602	9.3727	5.0125	5.0489	1.6746	2.3637
-23.356	-25.619	-21.694	-16.627	-16.636	-19.023	-24.045	-21.24	-26.965	-23.99	-23.651	-20.375	-19.702	-10.614	-20.018	-24.07	-23.803	-23.583	-19.723	-24.21	-20.486	-23.914	-27.959	-24.916	-29.786	-19.624	-20.46	-24.91	-24.241	-20.863	-23.521	-24.256	-16.35	-18.624	-24.087	-22.001	-21	-21.661	-22.467	-20.028	-23.606	-20.217	-25.185	-24.298	-19.002	-20.381	-22.758	-17.126	-16.305	-21.758
-14.67	-13.463	-13.509	-13.794	-15.776	-14.621	-11.764	-22.959	-11.048	-9.2317	-9.5886	-14.755	-8.4899	-3.2575	-13.131	-10.495	-17.258	-10.104	-15.657	-11.837	-11.018	-6.1253	-9.8751	-14.015	-17.838	-16.828	-9.5918	-8.7119	-11.161	-12.465	-10.114	-11.012	-16.664	-7.3075	-8.3598	-13.878	-8.3901	-17.955	-12.198	-11.507	-17.319	-18.601	-11.983	-17.999	-17.929	-12.205	-14.575	-10.212	-12.949	-16.555
7.576	6.4624	5.5253	6.8511	-1.5801	-3.068	-1.3961	5.3332	4.3825	7.4266	4.5155	7.2693	1.8888	11.211	1.4019	2.5256	4.8063	1.1036	4.9	5.8878	1.215	2.9845	3.3559	1.7452	6.9819	7.236	6.4409	-0.95692	3.3083	3.2443	5.1634	-1.0219	9.1044	2.8941	8.0388	4.8344	1.5043	7.0372	8.7688	5.4127	1.4011	8.1912	12.198	-0.39028	3.8891	-0.25675	2.0961	4.1432	6.3739	1.9689
3.9932	3.1516	-4.3506	-4.8158	-5.1141	-8.5872	5.3978	-6.1097	2.7613	6.1818	-1.5498	1.5383	-5.9603	4.9776	2.4805	-1.878	-2.6341	5.2125	3.2564	0.28905	-8.597	-5.7039	3.8982	0.60063	-3.0129	1.7537	1.9368	-2.1366	1.9127	1.9845	4.1322	-0.167	3.1674	0.63855	3.0486	-2.7072	-6.6202	-1.6116	-3.7141	4.6299	5.4267	-1.5617	-1.5792	-0.46569	0.45859	-10.168	-6.0141	5.901	-2.9274	-3.8453
-13.352	-13.855	-5.809	-11.184	-14.046	-13.423	-10.671	-15.025	-14.663	-14.299	-12.075	-8.9274	-7.7034	-13.97	-11.601	-8.9339	-9.229	-6.704	-3.0547	-10.355	-10.183	-10.873	-14.812	-10.998	-13.514	-12.712	-4.5761	-8.4637	-8.9381	-10.175	-14.968	-10.802	-12.3	-6.6284	-11.068	-11.076	-10.387	-10.215	-11.03	-12.457	-4.0592	-7.998	-4.524	-14.928	-7.8787	-10.299	-15.365	-6.4026	-14.122	-7.1777
-1.4285	-6.248	-7.2485	2.0978	5.3228	-1.0167	0.33024	-4.7791	-1.1874	-4.3018	0.044099	1.5428	-8.8704	-2.8845	-4.1273	-2.3529	-2.2044	1.5072	-15.05	1.3905	3.1117	0.14513	-7.3181	5.3289	-0.78508	1.3995	-6.7822	-0.62084	-0.63957	5.3028	-0.82915	-1.3168	-8.9609	-2.6404	-6.586	0.45722	-0.10766	2.5217	-0.98674	0.12004	-8.609	3.7304	2.3713	1.5801	0.1711	-0.62428	-7.0894	-7.8099	-10.044	-0.69252
-8.78	-8.4358	-3.4564	-2.2907	-2.2708	-5.2643	-6.3678	-7.9345	-5.5553	-10.628	-7.6799	-8.3282	-9.0369	-2.7096	-10.75	-1.6221	0.21278	-10.463	-9.0321	-2.3131	-3.5629	-9.1551	-2.2012	-5.7674	-2.9874	-9.2347	-8.7102	-5.8899	-4.566	-4.026	-4.4864	-10.451	-3.9505	-7.2935	-8.3112	-4.0099	-5.2574	-7.9838	-7.1786	-9.1781	-5.4265	-6.4563	-10.919	-12.15	-9.6835	-6.4494	-4.9944	-7.3658	-2.2621	-4.8727
-4.5904	-8.5071	-5.5593	-4.4288	-4.599	-0.20865	-6.5142	-3.9524	-0.26699	-11.979	-9.4895	-3.6892	-9.7091	-6.3723	-0.92168	5.7043	-5.7881	-4.2093	-10.171	-2.7966	-3.3591	-6.9038	-3.8742	-10.78	0.13481	-4.7328	-1.8272	-8.667	-4.8774	-9.1209	1.3885	-1.2538	-4.5536	-1.1244	-12.697	-6.3772	-2.9913	-3.4834	-1.3712	-13.156	-1.5468	-2.9781	-5.3574	-9.1645	-7.0026	-6.7421	-7.3744	3.1524	-3.908	-4.7328
1.3843	-1.1213	-5.5606	0.14162	-2.4597	-1.1955	-12.201	0.62977	-3.2299	-7.5908	-3.2308	-4.3236	-1.3429	-0.13722	-1.6071	-2.8551	-2.2625	-3.1994	-2.0364	-1.9388	-5.7241	-0.73341	-2.0802	-10.762	5.998	-3.4303	-6.7682	4.2243	-8.3911	-3.6341	-3.2516	-4.0648	-3.0934	-1.566	4.6891	-0.27598	-6.8482	0.53045	-0.093542	-7.4678	-3.6074	2.0905	-2.8615	-2.3738	0.10459	-4.9197	-4.8334	1.4857	2.657	-5.3483
-2.8047	-5.868	-3.017	-2.0204	-2.7761	-3.429	-4.3666	-2.6261	-3.4845	-2.9071	-1.2661	-1.3474	-4.0192	-2.5515	-1.6773	1.4743	-7.2776	-8.8466	-4.834	-1.5078	-0.43614	-6.7669	-7.8152	-0.11504	-7.9697	3.4085	-3.9157	4.5185	-1.4475	-1.795	-3.0165	-10.048	0.096668	0.94532	-4.5249	-3.5813	1.638	-3.6359	2.0144	0.57449	-1.8445	-3.3613	-4.0004	-1.3796	-0.22171	0.54146	-7.4759	-2.9284	-0.15694	1.9705
0.20388	-5.1961	-2.1846	-4.7084	2.0624	-4.6885	-6.0106	1.3434	0.82147	-6.4096	2.9173	7.4709	3.2104	0.8503	-11.26	0.0054206	2.9499	0.65748	-2.8634	-0.77579	2.4104	-1.9682	-1.4833	-3.0973	-0.13867	-4.3348	-3.3626	-4.7254	-0.75023	3.1704	-5.8692	1.8537	-5.2684	-4.6315	3.8502	-3.3301	-1.8442	-6.8291	-2.1407	4.4493	-2.5064	-3.9447	-2.2616	3.0788	0.68494	-1.7881	2.641	2.738	0.37693	3.7583
-12.411	-12.001	-6.553	-12.833	-10.591	-10.629	-7.2433	-9.4893	-13.917	-3.9748	-9.9686	-10.774	-5.7547	-21.295	-8.1215	-13.396	-9.926	-8.9747	-3.5831	-5.4627	-17.661	-11.529	-15.231	-8.4685	-9.9018	-5.6353	-11.51	-13.039	-8.6624	-12.195	-10.265	-15.11	-13.443	0.92868	-15.396	-6.8285	-7.1268	-8.0261	-15.745	-10.483	-10.313	-8.5101	-8.6577	-11.381	-3.5551	-7.0546	-9.1878	-2.2066	-10.121	-13.163
-26.669	-15.125	-18.211	-21.344	-28.106	-22.225	-20.529	-18.259	-25.677	-23.587	-23.069	-21.734	-28.008	-20.886	-25.297	-29.46	-20.014	-25.025	-24.461	-21.041	-24.545	-26.914	-21.412	-24.456	-24.944	-20.344	-27.907	-21.031	-23.754	-23.732	-21.957	-19.49	-22.147	-21.327	-24.159	-21.672	-25.235	-18.519	-13.49	-18.765	-22.222	-16.816	-24.835	-16.088	-22.149	-23.154	-22.765	-21.879	-20.761	-18.396
7.9862	0.52527	1.168	0.7599	-1.0924	3.6458	-0.84599	8.1102	2.4837	4.7719	1.3276	8.1675	2.2191	6.2425	-2.3021	5.0329	4.6718	8.5364	3.9406	1.5087	-2.2195	3.3175	10.187	-8.193	3.4244	3.4299	6.4596	1.596	7.5117	3.2095	2.9488	5.5144	3.875	-0.08397	3.2647	7.4358	9.9873	6.6444	8.4375	1.6882	1.2512	6.7174	0.21093	5.3086	7.2335	8.4779	4.4506	8.3313	2.7878	-0.19616
-5.0956	-5.4481	-11.516	-4.5134	-3.9633	-2.9179	-4.1673	-9.4551	-8.0622	-10.508	-9.944	-5.9374	-7.5565	-8.785	-5.4304	-4.8934	-12.348	-11.899	-11.908	-8.8415	-8.9413	-11.358	2.0633	-6.6419	-2.9372	-4.7824	-7.7243	-8.189	-5.1705	-9.7472	-6.5706	-4.0745	-2.3421	-8.3292	-8.7157	-5.7958	-12.773	-9.0357	-10.375	-4.9342	-15.064	-8.1103	0.40464	-8.966	-8.9943	-7.816	-9.2616	-7.9848	-6.42	-12.493
-3.6611	-3.8634	5.7699	-4.7106	2.9242	-1.4094	-7.2842	3.5378	1.8613	1.9443	-0.85924	0.37276	3.016	3.9743	-0.2973	0.95618	3.7979	-0.97118	4.6306	-4.628	1.899	6.2226	-6.7823	-3.7689	2.7412	-0.81384	-1.7497	-3.0267	-2.4756	1.1029	-4.7702	-0.5224	0.18707	-4.1615	-3.559	2.1629	-5.5337	-2.3387	-4.338	-3.4985	-0.25733	-6.937	3.5354	4.9994	-1.1215	6.8386	1.5773	-4.7266	-0.6945	4.0407
-0.78506	-5.5358	-1.9947	0.46166	-6.3748	-4.5785	-4.9672	0.0082276	-0.97037	3.9943	-0.016831	-6.3792	-1.6793	-0.58361	1.2467	-3.4218	1.5795	-4.1357	-4.6142	-9.2727	1.2506	-5.4696	0.98341	-5.4898	-11.879	-5.1721	-0.92218	5.2622	4.6773	-4.3237	-3.1476	-3.9328	-3.1467	-2.5516	-4.3687	3.6413	0.99788	0.21685	-2.0983	0.71056	-12.678	0.34669	-1.3115	-5.013	-2.2603	-0.56169	-6.2968	6.5654	-1.8623	-1.5483
-14.582	-10.739	-13.017	-10.498	-3.642	-8.0431	-9.0139	-6.1233	-12.162	-11.844	-4.4178	-10.467	-4.8443	-10.001	-11.436	-9.1499	-11.513	-12.295	-12.663	-13.902	-13.343	-16.114	-12.725	-12.64	-5.6082	-10.512	-9.1137	-6.6956	-9.7291	-5.6185	-5.1468	-15.235	-3.6461	-7.8373	-10.08	-12.251	-10.006	-16.439	-8.5509	-9.756	-6.5733	-9.1847	-7.8163	-12.601	-10.583	-15.62	-2.8434	-9.1776	-3.9026	-3.9938
-16.392	-15.192	-10.931	-16.283	-14.988	-12.563	-10.778	-14.689	-13.455	-16.999	-17.798	-19.039	-17.52	-14.575	-9.4025	-18.765	-15.574	-6.9303	-18.37	-16.576	-16.019	-9.4604	-12.919	-14.966	-8.7821	-12.04	-15.116	-10.404	-14.68	-13.172	-14.939	-15.366	-10.484	-15.941	-18.422	-15.004	-13.285	-20.55	-14.62	-10.108	-18.903	-15.173	-16.416	-17.513	-13.093	-19.27	-13.333	-15.552	-10.786	-16.224
-7.6919	-12.549	-8.6896	-13.766	-9.737	-10.344	-9.1693	-5.8261	-10.416	-9.606	-10.514	-3.5988	-6.0539	-6.6733	-7.3807	-13.571	-13.236	-4.8509	-10.91	-12.674	-9.9475	-7.7558	-5.7833	-9.2077	-5.1579	-14.3	-7.4827	-10.214	-7.8724	-4.8216	-14.82	-8.5787	-8.4012	-11.639	-5.0658	-3.4094	-14.399	-13.192	-3.6677	-7.6162	-4.4741	-6.8234	-8.4979	-8.1988	-10.306	-9.7138	-12.046	-8.6927	-7.0971	-6.6775
11.348	13.2	12.765	7.7826	10.68	12.128	9.1773	12.294	10.494	8.3347	14.999	9.0961	7.6478	9.8608	7.321	6.92	5.7039	-0.63678	11.48	12.921	4.9935	10.811	5.8957	2.7366	10.834	3.2007	9.1483	9.2524	12.176	-0.96233	1.0544	3.1193	11.369	3.3231	2.8472	4.622	9.9306	13.668	6.9879	12.545	4.0572	12.348	3.4777	11.256	9.1812	1.848	10.25	5.7065	3.7821	6.2022
-0.65817	-2.9533	-0.96499	-6.0177	-6.393	-1.343	-2.2908	-4.9247	-3.3704	-8.2578	-2.0684	1.3164	-5.1505	-7.588	-4.9634	-4.0044	-1.2522	-2.5748	-2.3853	-3.5168	-11.53	-1.2001	-2.6507	0.33381	-3.9303	-1.4789	-4.5592	2.0568	0.37745	-2.0812	0.65849	-7.3991	0.2957	0.83174	-0.59848	1.0758	-2.8667	-5.7085	-1.6338	-3.0591	-2.8165	-0.40005	6.2597	2.0667	0.48426	6.3989	-5.0094	-4.5422	2.1894	-5.341
-10.871	-13.055	-14.034	-11.02	-15.226	-9.5739	-12.677	-5.5695	-17.65	-16.732	-14.674	-13.215	-9.2099	-3.8886	-21.311	-13.383	-10.543	-16.909	-11.456	-11.879	-12.756	-22.493	-9.2028	-12.275	-16.549	-7.4673	-19.084	-8.6749	-15.876	-12.127	-14.88	-13.875	-12.43	-15.748	-16.444	-4.1166	-15.157	-14.525	-14.868	-19.19	-18.082	-13.714	-15.526	-10.527	-14.948	-13.687	-13.672	-8.1989	-12.453	-13.034
-9.9344	-13.117	-9.8848	-11.919	-1.1545	-4.5123	-8.1109	-6.8282	-15.551	-3.9655	-6.4866	-4.1325	-3.7368	-6.7013	-7.2904	-9.0688	-5.4268	-11.599	-12.817	-10.819	-10.584	-9.1031	-13.408	-11.258	-11.011	-8.5068	-10.457	-9.6832	-10.79	-10.587	-2.2251	-4.007	-13.066	-14.933	-7.1371	-4.7959	-12.778	-17.971	0.63475	-11.771	-18.01	-4.2006	-3.7487	-3.5334	-9.525	-13.175	-9.3475	-4.0295	-3.3887	-8.7716
-0.60096	-6.7728	-0.33272	-6.5919	-2.0711	-4.3629	-0.23132	-3.5323	-5.2929	-5.9776	-3.1208	-8.859	0.41292	-9.755	-5.3186	1.4631	-0.34978	2.8562	-0.58674	0.2436	-11.404	-1.7819	1.5566	-6.3142	-4.8334	-3.164	-1.7218	-0.48688	-1.5666	-2.7943	6.1886	-5.2027	-7.7822	-1.2904	-0.43546	-3.9224	-1.7314	-2.8408	-5.4186	-9.6968	-3.2156	-4.5955	-2.3869	-6.4932	0.69313	-1.3287	-4.1964	-6.7504	3.0049	-1.3943
-17.046	-16.229	-11.78	-12.258	-17.344	-10.457	-5.3845	-9.9371	-5.8211	-12.332	-5.0481	-12.334	-12.795	-11.016	-11.939	-8.0763	-10.415	-10.341	-12.987	-11.486	-8.1898	-5.7452	-13.906	-7.4061	-14.15	-9.1707	-9.8746	-10.363	-10.855	-12.244	-12.648	-10.964	-8.7352	-7.7916	-12.364	-8.1991	-12.872	-12.792	-8.5376	-9.7436	-11.616	-11.247	-14.222	-8.5474	-11.646	-11.619	-16.104	-12.44	-3.8871	-16.613
-2.5614	-1.7001	-0.80221	-8.0156	0.88214	-3.3499	-3.977	-1.0205	0.82207	-2.1282	-2.5468	-4.3497	1.7118	-9.3133	-12.746	-7.2861	-6.6658	-0.91323	1.28	-2.4799	-7.9795	-4.6472	-3.6266	1.4209	-4.8358	-2.9312	-9.9992	-4.1222	-5.4012	-2.9095	-4.2837	-4.5025	3.9456	-2.6952	-2.6116	-5.3326	1.064	1.2795	-2.9681	-4.1346	-0.53115	-0.5738	-0.51556	-3.0922	-9.0309	-6.5459	0.89003	-7.0869	-9.1755	-5.9971
-2.9343	-2.6164	4.9696	-6.6766	1.2453	-2.4857	-4.9226	-0.035176	-0.64007	-1.3401	-1.9525	-2.2645	-1.1168	2.8546	5.0528	-4.8611	-2.1152	-7.016	-2.1486	-1.0968	-2.2321	-5.2639	-7.23	-12.563	-0.89674	0.8548	0.75093	3.1494	-0.55458	-6.1773	-5.8985	2.3082	-1.0881	-4.1207	-3.9793	-7.3079	-0.87095	2.0167	-3.6619	-2.9354	-5.8691	1.1984	1.9147	-3.9167	-1.982	2.2877	-6.4267	-2.3708	0.057826	-5.1155
-11.032	-12.915	-10.736	-14.946	-9.2528	-12.391	-15.32	-6.9221	-4.079	-7.1949	-7.1107	-11.235	1.3732	-9.5053	-9.7694	-11.31	-7.125	-8.8928	-5.0507	-10.646	-5.8402	-6.9109	-4.9655	-8.7882	-12.932	-6.4952	-8.1047	-13.909	-9.142	-9.262	-9.7067	-4.8751	-17.122	-13.572	-7.8114	-10.984	-8.9482	-2.2765	-9.0864	-8.5927	-6.172	-11.628	-8.2644	-8.9606	-8.129	-11.414	-8.9297	-8.0451	-5.4407	-10.846
-5.2202	-3.9763	-3.3468	-5.6404	-1.1738	-0.60439	-5.3715	-4.3516	-4.9535	3.4365	-0.78953	-1.29	-2.5805	3.4927	-1.047	-0.083089	0.33225	1.4752	-1.8965	-0.11045	-3.031	-3.0961	-1.1427	-4.7756	-2.3002	1.6933	-1.4949	3.7591	-9.2594	-5.7645	-3.7564	3.4546	0.73973	-1.1383	0.29736	2.6659	2.8855	-0.75958	2.5069	-4.2585	-0.57925	1.5704	-2.5872	-2.1073	-5.3108	-4.6138	-0.030498	2.4689	-5.922	-6.441
-16.54	-10.569	-13.116	-8.1481	-18.488	-2.3657	-7.1488	-16.806	-10.288	-10.726	-14.401	-18.289	-18.322	-10.467	-9.5414	-16.092	-20.414	-13.829	-18.368	-15.808	-11.576	-19.599	-15.953	-10.451	-16.328	-13.342	-17.305	-12.628	-12.057	-12.832	-11.748	-12.65	-10.528	-12.082	-11.948	-14.037	-16.336	-2.5274	-14.68	-10.078	-15.807	-13.754	-11.902	-7.3147	-19.203	-16.934	-10.201	-12.516	-15.165	-12.145
1.5639	-3.9801	-1.7722	-4.4601	-2.7601	-12.495	-0.92808	-3.2791	0.58863	-5.2823	-4.7336	-6.5119	-4.4505	-12.596	-4.3118	-8.3839	-5.9715	-3.2778	-2.6381	-8.0695	-7.642	-2.7487	-3.1366	-3.862	-4.6571	-0.89117	-2.0374	0.40463	0.17674	-3.7276	-1.0621	0.36941	-5.0402	-2.1868	-4.9641	-7.2671	-3.9757	-0.62962	-0.09082	0.78264	-9.006	-7.493	-3.0077	-3.8971	-7.0811	-2.9514	1.8816	-6.1668	-3.8894	-6.8406
3.1687	-0.51567	2.4627	-5.1925	-1.6786	-0.80105	1.9257	1.7471	-6.0066	-5.7772	-0.016767	3.5291	6.8051	-1.2708	-2.6831	-4.3364	3.3644	-6.8143	-1.0891	-5.8288	-0.22902	-2.5072	-5.3017	0.69694	-1.5722	5.1073	2.0056	-3.6383	-4.3317	1.7926	4.9191	7.6337	-0.92389	-3.9208	-0.48307	1.685	-0.99753	-2.361	-1.6162	0.17221	-1.9867	-9.6907	-1.0678	2.6613	-1.6036	-1.3211	-2.9674	0.86616	-3.1079	-6.0271
-6.1847	-12.707	-9.7724	-3.435	-3.1699	-3.4608	-7.9862	-5.2671	-6.4123	-4.4603	-6.6187	-4.6402	-6.9811	-1.883	-3.9579	-5.6135	-10.319	-8.0016	-4.079	-10.512	-2.2874	-13.86	-3.7226	-11.059	-7.0891	-9.3365	-0.23727	-8.1988	-8.3135	-7.6594	-8.5212	-3.4574	-6.2684	-5.2217	-3.2748	-5.5824	-3.6801	-2.9141	-8.4793	-9.8883	-6.4657	-2.4271	-10.608	-9.5691	-3.4011	-11.859	-3.8252	-4.8219	-1.4218	-3.5101
-8.5318	-5.478	-5.48	-2.5578	-9.7947	-4.3265	-0.26029	-11.893	-4.8381	-0.13703	1.9597	-2.3345	-0.8239	2.0948	-0.46055	3.2879	-2.98	-1.7746	-4.0325	-8.1165	-8.0848	-2.1468	-0.31222	-6.667	-5.2388	-5.8929	3.3703	-4.4011	-5.6156	-3.2862	-5.5984	-6.3801	-4.3606	-0.86983	-9.7332	-4.9927	-9.305	-0.97822	-6.8855	-9.6545	-3.8969	-6.1778	-4.5865	-5.4625	-2.2383	-10.154	-1.5124	-0.54185	0.5079	-0.81259
-4.0519	-7.7649	-4.9304	-0.074661	-3.8433	-3.1856	3.8411	-0.82498	-3.3697	0.24529	-6.7693	2.7321	4.3314	2.504	-0.80176	0.42883	-1.6325	5.4045	-0.2707	-4.1877	9.0736	-1.8204	2.0357	-0.264	0.23129	-2.2449	-0.32362	1.4156	0.78092	-8.9978	2.3896	-1.2928	0.43433	1.563	-2.3519	2.2634	3.9123	-4.3302	-2.5327	-5.656	-0.9	-4.1559	1.6839	0.96816	-4.2345	-2.0448	-5.0731	-2.2573	6.2829	-8.8912
-0.36504	-0.067374	9.0629	-0.54177	-1.5655	6.3115	-0.37796	-5.3389	-0.5656	4.7413	3.3702	-1.5047	4.1471	-1.5091	8.1272	-1.0687	-1.424	2.1074	0.53851	2.602	2.3726	2.9377	3.1205	-4.1537	-2.6893	-0.36708	-2.7595	-1.938	6.4231	6.4785	-4.3766	0.45223	-0.28212	0.095512	5.0108	7.9495	0.90025	-2.6004	2.6986	0.46854	-0.21185	-0.41068	3.5896	4.0776	-0.61275	4.4454	-1.0035	1.0952	0.085355	-0.039199
-18.264	-20.073	-11.197	-12.338	-15.607	-8.1619	-8.0865	-10.754	-12.902	-12.434	-14.281	-9.7714	-15.906	-3.3981	-11	-10.286	-13.406	-12.747	-12.556	-11.736	-3.9779	-14.544	-16.487	-12.11	-8.0235	-6.774	-8.2836	-14.29	-4.4958	-11.693	-12.169	-7.9029	-9.9636	-14.448	-16.266	-8.1198	-16.259	-8.0812	-15.861	-16.94	-14.972	-13.861	-9.7052	-6.8067	-10.012	-15.301	-14.075	-8.8341	-8.0372	-12.457
-5.8286	-7.3551	2.1317	-1.6732	-2.8482	-0.0082768	-3.0372	-2.4471	-6.1315	0.28802	-0.097889	-6.4912	-3.3682	-4.9367	-7.1398	-4.9405	-3.4605	-0.09397	-5.8526	-5.0195	6.3909	-4.9118	-1.2087	2.6499	-3.3314	-4.6348	-6.9402	0.19076	0.42862	-4.9444	-8.9514	-2.7167	1.4286	0.32621	-5.9488	-2.4703	-0.25174	-1.0946	-5.5283	-7.9344	-2.7468	-6.3418	2.9543	-1.8354	-4.7915	-1.027	-2.1551	-5.3973	-3.1488	-2.5501
-18.698	-13.681	-18.252	-19.866	-17.052	-20.173	-18.266	-14.304	-16.59	-9.3596	-17.569	-7.2496	-12.537	-9.6521	-12.699	-11.625	-9.9375	-11.222	-14.53	-13.703	-12.668	-11.033	-10.488	-5.4052	-15.566	-19.081	-10.496	-11.397	-10.11	-15.106	-13.618	-14.147	-14.126	-8.9173	-15.562	-9.5212	-14.564	-11.716	-13.211	-13.844	-16.708	-4.0882	-12.072	-2.0413	-15.526	-13.955	-3.7446	-11.971	-16.96	-13.956
-3.2433	-8.7134	-9.6859	-6.9976	-14.244	-7.5971	-12.278	-14.603	-10.316	-12.917	-7.1303	-8.1666	-10.712	-8.1104	-11.627	-12.916	-12.696	-13.243	-14.099	-12.686	-9.2119	-8.7501	-7.6128	-9.6024	-15.232	-8.1944	-4.0072	-8.7953	-17.275	-12.955	-9.2394	-16.267	-7.0337	-11.903	-4.9195	-15.311	-8.9163	-11.997	-17.076	-6.5284	-9.5809	-8.3821	-13.538	-11.538	-15.032	-12.489	-14.053	-11.068	-12.617	-7.1897
-2.4552	1.6796	7.1751	8.4885	3.9433	2.5018	2.3237	3.0212	6.9555	-0.56932	1.0721	2.574	4.0402	7.8087	7.6024	7.428	5.0301	2.8066	1.6341	4.1085	-0.91923	5.9061	-2.1054	3.6688	7.1365	1.9292	-5.3288	0.33599	6.8847	0.8285	0.55825	4.6027	1.645	6.9708	4.0358	6.0351	1.3073	0.86173	0.32378	3.7874	6.1692	5.4675	-5.6296	2.8914	2.4336	3.7174	2.71	-1.5149	-0.60924	3.2954
-0.905	6.6772	4.6235	5.4809	5.1038	4.145	2.7347	3.3712	-1.4141	-2.0806	-1.8345	-5.7621	1.1879	4.6106	2.515	-1.4642	1.8294	9.71	-0.174	2.8819	-0.41452	-2.6116	-8.4944	1.8898	-0.20747	-3.0664	4.7872	0.6502	4.3828	4.0519	2.3575	0.63521	6.2951	-2.9011	3.2258	-3.0778	0.68997	-3.5135	0.77736	-4.0798	1.8844	3.2179	3.3942	-8.1228	2.9859	3.5629	-6.5818	2.5868	3.3819	-2.2736
-18.94	-6.8487	-8.0073	-14.71	-17.476	-13.948	-17.96	-14.174	-10.976	-13.546	-11.392	-18.188	-6.7947	-9.9479	-8.5354	-9.0666	-5.9122	-9.6923	-14.317	-12.462	-14.602	-8.0375	-12.568	-12.656	-12.747	-16.394	-15.865	-13.335	-11.079	-13.647	-12.96	-19.549	-10.511	-18.44	-11.078	-6.4188	-16.578	-8.3461	-16.731	-13.85	-7.166	-14.274	-16.416	-12.566	-18.251	-14.665	-12.511	-14.126	-16.586	-15.327
5.4503	1.5488	-1.8535	-0.87412	2.3823	-0.00060132	9.0024	-2.2947	6.157	5.1088	2.3538	0.68553	-1.4832	-2.163	-0.21134	-1.2848	3.9121	0.81898	3.4245	1.2211	-3.0456	5.2894	0.66949	-0.066684	3.7196	4.7455	-0.42344	1.6627	9.7755	8.6908	-3.911	1.5971	-2.2309	7.8045	0.78224	3.6718	-0.32388	5.1152	10.075	-1.9927	-0.36149	7.2821	5.7248	4.4523	2.5755	0.35997	0.40462	4.4267	2.0569	3.8736
4.6956	6.0747	11.436	7.6045	8.4155	0.33933	6.1179	13.111	0.70266	2.9778	8.0353	7.7946	2.6397	5.1552	9.0909	10.29	0.54093	9.7146	7.3146	16.302	3.0564	7.4984	3.1192	6.3758	-4.7126	7.2194	5.3552	0.9455	6.7676	9.0166	15.815	14.851	7.4431	8.7896	6.2303	7.8195	9.7104	4.4724	6.6476	5.9399	6.7388	7.6673	2.4777	3.0578	6.8879	10.883	2.679	10.106	9.0551	12.889
5.0278	6.0165	7.4299	9.6927	10.472	9.4899	-2.0264	5.671	5.4117	7.6199	9.8581	1.6475	5.8614	1.2381	4.352	3.2942	7.8012	5.3162	0.26981	7.4272	0.94164	10.928	8.3885	8.0268	7.9822	12.916	7.927	6.0674	4.9058	2.8301	6.5575	12.514	9.5843	-1.4111	1.1853	0.84337	6.7338	1.538	3.5448	6.6029	1.1149	12.969	14.828	8.1868	11.212	4.9168	7.848	0.30325	3.5196	3.9456
-5.6823	-13.303	-7.069	-8.7256	-15.566	-11.029	-12.373	-9.2869	-13.553	-13.05	-15.513	-18.184	-8.2189	-15.834	-11.754	-12.47	-8.9898	-2.1258	-10.353	-10.229	-12.124	-7.4114	-8.5505	-10.231	-16.145	-17.448	-11.469	-7.0593	-11.4	-12.871	-12.351	-20.259	-9.3519	-13.209	-14.45	-11.137	-9.7563	-11.514	-7.6144	-11.783	-9.0585	-10.387	-6.1286	-13.428	-13.727	-12.454	-11.154	-11.999	-7.5947	-10.206
7.6502	16.716	8.1397	11.911	9.2642	8.1054	4.9968	15.421	8.1254	6.4112	11.844	5.3162	3.4598	-2.1677	7.7888	1.8046	10.557	3.704	2.2937	6.5575	10.459	11.31	15.718	15.18	12.397	5.2267	4.4839	5.3904	9.84	8.5259	10.67	5.4963	11.524	6.6955	12.911	3.0576	3.8569	9.8786	11.471	7.5672	3.8188	3.6393	8.9537	7.1527	10.824	7.9119	6.4592	15.657	4.6655	7.9261
-11.186	-15.134	-14.072	-17.94	-3.8433	-9.0014	-11.666	-12.244	-7.6321	-15.875	-11.811	-13.129	-17.346	-16.938	-10.456	-15.236	-13.878	-20.979	-11.598	-6.0739	-10.03	-12.299	-11.334	-11	-15.7	-12.403	-9.1127	-18.092	-12.742	-10.879	-7.6254	-11.526	-14.204	-14.607	-18.81	-16.349	-6.7924	-4.134	-16.308	-13.04	-11.399	-7.7589	-8.357	-10.743	-17.65	-14.103	-11.717	-9.8769	-14.071	-16.689
4.0207	-2.1156	3.1367	7.042	0.054361	8.4389	1.8183	-0.091923	6.7309	-2.6016	1.9955	11.584	1.7777	-0.98325	-1.6314	5.2486	4.6825	-3.0455	-5.3241	-0.0071618	-2.2983	4.5758	1.4502	4.9054	3.9364	-0.47136	1.1266	9.2135	-0.017391	-3.574	4.6172	0.90899	7.5673	6.2768	2.3123	0.4363	1.1585	-3.4843	1.1673	2.9157	1.234	3.882	-3.623	5.682	1.7088	8.7323	-0.4027	5.328	-1.3181	1.3011
-7.8166	-9.4772	-13.707	-11.412	-14.66	-13.843	-17.345	-16.497	-8.6694	-7.6459	-10.659	-5.9513	-13.142	-14.053	-15.741	-14.731	-6.4412	-15.97	-14.484	-12.263	-15.681	-9.5545	-13.939	-12.539	-7.0066	-8.9007	-12.719	-15.876	-12.876	-15.107	-9.4878	-11.293	-4.1112	-15.931	-13.677	-13.796	-14.343	-12.346	-7.7304	-13.06	-6.2966	-16.202	-14.042	-13.39	-6.028	-4.0441	-13.516	-14.839	-16.78	-9.0874
3.9619	3.6209	2.31	1.8276	-0.55972	6.5038	0.036324	2.6762	6.4035	4.7706	5.165	7.2687	1.9777	0.96857	4.2004	1.6087	-2.5542	9.7627	-1.1316	6.5516	5.1423	-2.3344	1.5592	-0.34284	3.0128	0.22188	-0.16826	4.2867	3.4434	2.1231	1.3745	11.919	4.1248	3.2916	5.6331	3.8542	2.1721	4.8969	-0.39732	2.784	5.1892	2.1108	-1.5378	8.8013	-7.9404	-2.8507	0.88097	6.2822	2.275	3.9156
-8.5916	-11.208	-14.95	-10.107	-10.848	-11.945	-14.491	-9.2856	-18.347	-16.292	-14.244	-14.703	-12.484	-9.7487	-13.74	-11.223	-15.595	-19.49	-6.0809	-10.974	-11.6	-8.0662	-11.58	-8.5423	-14.343	-12.247	-14.593	-16.48	-4.9668	-8.0438	-9.3143	-17.012	-13.587	-13.521	-15.173	-16.525	-11.684	-14.023	-16.533	-15.811	-12.388	-12.214	-8.8966	-17.862	-5.9584	-10.322	-11.971	-10.437	-12.619	-11.887
-15.234	-10.21	-15.58	-17.994	-14.022	-17.947	-10.203	-14.503	-15.831	-8.0143	-15.079	-16.435	-11.045	-13.439	-15.152	-7.6353	-10.551	-13.691	-14.509	-13.18	-6.7362	-18.83	-12.088	-20.191	-11.65	-11.533	-12.749	-17.614	-10.475	-21.044	-18.034	-15.268	-9.5113	-11.353	-14.917	-11.953	-13.402	-14.91	-18.376	-15.851	-9.6588	-14.134	-11.911	-11.723	-10.65	-13.041	-16.772	-9.9957	-22.691	-12.101
-14.767	-7.8626	-13.154	-13.396	-16.185	-17.84	-16.648	-11.011	-18.611	-8.9472	-10.446	-15.301	-15.554	-11.804	-17.016	-16.755	-13.985	-8.1315	-12.46	-12.573	-16.485	-7.9485	-11.664	-12.304	-19.241	-18.909	-12.083	-15.007	-9.4605	-13.394	-18.134	-17.605	-10.644	-11.487	-17.837	-16.972	-8.809	-11.967	-15.859	-10.854	-16.312	-9.4309	-6.9831	-14.877	-18.501	-12.962	-8.06	-19.278	-15.402	-11.25
-2.3126	-2.3236	-6.5273	-5.7782	-2.229	2.0563	-3.7917	-6.3358	-0.18384	-6.7205	-1.8788	-5.0182	-2.31	-5.4356	-1.165	-2.825	-3.3027	1.1113	-8.6194	-4.7921	-9.1934	-4.4487	-2.9513	0.50079	-1.3921	1.6643	-4.1677	-4.0968	-6.5831	-0.23649	-5.9524	0.53772	-9.9416	-6.3207	-6.2562	-1.7369	-0.74278	-3.5618	-9.8423	-4.9661	-5.0551	-5.2273	-2.8038	-5.7761	3.7673	-4.9098	-2.5092	-5.7189	-5.0808	-3.682
-2.9886	-1.5314	-4.7152	-2.5059	-11.329	-0.56538	-0.9055	-5.1782	-3.4808	-3.2273	-7.5284	-5.1203	-7.5532	0.27842	-3.9625	-0.18991	-2.7923	-1.7554	1.0839	2.5082	-3.0301	-7.7535	-6.4785	-1.5441	-0.26644	-3.3956	-0.66992	-4.3941	-6.3756	0.024582	-0.62079	-5.5214	-1.2019	-6.9743	-1.4148	0.3246	-8.1675	2.2319	-0.98247	-3.1171	-7.0175	-6.4813	-1.5472	-0.3035	-4.1584	-1.0236	-3.8391	0.35691	-9.6469	1.4849
-18.618	-18.412	-19.792	-19.967	-18.894	-24.005	-25.114	-22.781	-27.533	-24.763	-20.435	-26.592	-31.343	-18.366	-20.337	-21.682	-24.067	-19.815	-28.844	-16.053	-19.885	-25.861	-18.215	-19.8	-28.499	-21.481	-23.11	-25.758	-25.91	-18.14	-17.736	-18.658	-23.433	-21.633	-18.484	-23.89	-23.244	-24.783	-22.583	-17.809	-20.38	-26.902	-20.024	-23.995	-19.786	-25.569	-16.505	-22.701	-21.776	-20.615
-6.4786	-1.4673	1.7125	-6.0374	-1.0221	0.68039	0.35587	1.195	-1.7565	-0.40821	-3.9742	-1.4457	-9.6015	-7.34	-7.8514	-7.1483	-5.3287	-2.4344	2.137	-7.2629	-3.7991	-0.010055	1.7023	-6.6041	0.12473	-1.7775	-1.6956	-5.1028	-2.047	-6.8909	-7.3468	-3.5977	-6.2548	2.6172	-8.1141	-1.7123	-8.7078	-8.364	-6.9891	-1.5192	-6.0544	0.80685	-8.5571	-2.3683	-3.1393	5.6743	-3.8917	1.0591	-4.3799	-2.3634
-24.027	-19.745	-30.168	-16.491	-26.091	-18.142	-26.685	-20.807	-18.314	-19.768	-16.423	-17.591	-27.97	-23.687	-20.451	-22.931	-21.958	-20.071	-20.449	-19.989	-24.019	-21.51	-26.742	-21.868	-27.439	-21.7	-20.1	-19.258	-18.715	-16.213	-26.037	-28.017	-28.837	-26.708	-19.397	-26.316	-17.832	-23.142	-22.619	-20.252	-27.239	-11.845	-24.768	-21.233	-23.608	-22.119	-17.89	-19.46	-24.512	-23.054
3.206	0.36167	3.432	4.2993	-2.3853	0.86334	-3.8686	0.16505	-4.6432	5.97	2.442	-4.0163	-3.7015	8.3862	0.27308	2.8317	5.4245	2.3108	-3.136	2.0887	-1.4593	-2.8263	-3.4039	-2.7903	-2.7313	0.18097	-6.5595	0.28266	-1.0267	-0.21033	1.988	3.1369	1.2707	0.68252	-3.7119	-5.9703	1.3157	5.203	-5.547	0.24868	2.541	7.0698	6.211	2.4088	-0.27822	0.76434	1.5386	0.30754	-4.2154	-2.6337
-1.9283	4.3561	-4.3332	1.7612	0.099365	1.5954	-4.1976	-0.28537	-6.7698	-9.921	-8.3158	-7.8785	-6.4092	-7.3663	1.0622	-7.0948	-8.208	0.83796	-8.8439	-2.3011	-11.626	0.25595	-3.994	-1.9596	-11.766	-7.0484	-6.099	-1.8574	-0.92936	-7.2578	3.5062	1.1608	-7.1807	-2.9187	-0.65478	-10.129	-12.215	-0.42816	-10.477	-3.0994	-1.8468	-3.2444	-5.427	-0.59578	-4.4891	3.4959	-0.15444	-7.1781	-6.1032	-6.2926
-16.307	-14.735	-13.688	-18.91	-16.675	-15.72	-11.693	-14.162	-18.282	-17.777	-17.85	-8.41	-7.5185	-9.4499	-9.3002	-12.854	-11.331	-18.476	-20.009	-6.4452	-13.258	-12.819	-17.155	-12.009	-18.621	-15.901	-8.0847	-16.403	-8.737	-14.072	-16.443	-11.691	-13.69	-8.8196	-16.317	-12.408	-19.46	-10.613	-10.455	-16.111	-6.8662	-20.132	-15.975	-16.592	-10.804	-16.513	-8.7787	-15.075	-14.847	-15.842
-9.1596	-14.617	-14.668	1.522	-12.019	-12.829	-7.7979	-14.962	-12.4	-10.481	-10.063	-11.086	-11.902	-9.856	-10.218	-17.756	-13.182	-13.586	-10.305	-10.278	-13.914	-11.583	-13.342	-6.2538	-9.4999	-12.409	-11.32	-12.736	-12.843	-8.9532	-8.29	-2.2771	-14.014	-8.0381	-6.5346	-9.9439	-9.5154	-10.901	-10.858	-10.051	-12.938	-9.8724	-7.6882	-8.431	-10.228	-15.015	-10.669	-14.448	-8.5559	-5.7508
1.2703	0.72171	4.8924	2.8827	-4.5311	-0.57556	7.6067	0.30405	2.0262	-0.093636	-0.41296	1.4358	4.6543	-2.048	-0.77607	1.5058	-1.9475	-0.16245	5.0698	6.3346	2.2688	10.98	4.5625	2.9681	0.30446	2.0342	-1.8493	2.3542	7.8307	-3.8986	-5.0596	1.7135	2.1296	0.77466	-3.3594	12.776	2.5695	2.9977	-0.77166	1.9902	5.4929	4.2084	2.2982	8.1338	6.5584	5.9414	-3.1594	-3.2449	8.9575	3.1651
-14.996	-14.188	-9.9967	-17.129	-19.021	-17.417	-16.761	-11.18	-11.65	-16.72	-10.848	-8.6	-11.845	-8.0618	-13.512	-19.096	-16.21	-14.779	-12.382	-7.5137	-12.159	-14.275	-15.121	-15.565	-10.753	-13.115	-10.305	-15.561	-18.509	-11.854	-9.6025	-17.166	-17.017	-18.29	-11.56	-12.861	-16.542	-16.701	-12.262	-12.298	-14.702	-17.398	-14.138	-20.069	-8.1642	-16.115	-19.706	-14.379	-14.18	-15.221
-3.4498	-5.3725	0.21333	-3.8451	-6.6908	-3.3989	-0.29439	-0.16795	-1.8804	-2.0437	-1.9014	-3.9435	-5.7905	-2.7369	-4.7607	-1.0933	-6.7648	-6.1604	-3.1311	-2.5591	-0.86988	-0.71445	-3.4072	-2.2633	-3.7017	2.1913	0.56443	-3.8215	-9.3632	-4.058	0.81142	1.3772	-8.1584	-1.4428	-5.0188	-4.1658	0.88622	-6.0345	5.6445	-7.6018	-0.46482	-6.8285	-7.3684	-1.2806	-1.8827	-3.2481	-8.9365	-2.6228	-3.2172	-13.15
-9.3096	-11.705	-9.0575	-10.929	-7.603	-10.665	-10.496	-13.003	-5.9345	-12.785	-14.272	-13.012	-8.784	-9.776	-8.3922	-10.587	-1.4887	-2.259	-8.4953	-2.2984	-5.5003	-9.6798	-8.1744	-14.152	-9.1622	-12.845	-5.2373	-16.002	-9.7877	-11.753	-8.4345	-13.613	-7.2255	-13.36	-6.0911	-9.3583	-7.2143	-4.8995	-9.7432	-6.2869	-6.2701	-10.735	-5.1698	-7.2242	-15.72	-4.8132	-4.7952	-5.4924	-2.1397	-11.55
-2.5463	-2.94	-5.7535	-2.7068	-0.75243	-0.9501	-9.3695	-9.3916	-7.9761	-3.5829	-13.335	-3.1816	-8.9279	-3.297	-5.4423	-0.82321	-5.9684	-2.6881	-4.4801	-9.6766	-7.8443	-4.0698	-2.6655	-2.0101	-5.7342	-5.9529	6.8384	-2.6606	-3.5899	-2.528	-6.2885	-1.6753	-0.97686	-3.1652	-7.9382	-8.432	-2.1225	-5.1778	-8.7053	-0.17139	-6.6675	-1.9217	-5.365	-5.7851	1.1467	-4.3922	-7.6001	-5.9463	-4.1802	-7.0249
-8.956	-11.455	-8.5326	-10.709	-9.028	-10.689	-16.699	-11.519	-14.017	-5.749	-12.187	-17.677	-19.472	-10.166	-16.071	-6.5938	-1.0745	-9.0095	-9.527	-8.6243	-9.356	-13.021	-11.911	-11.16	-17.472	-9.4738	-11.507	-14.795	-12.181	-7.1225	-14.822	-15.956	-13.225	-9.0489	-9.7729	-7.7892	-14.477	-5.1171	-15.018	-5.3667	-6.815	-19.883	-12.195	-5.9656	-12.021	-12.354	-12.494	-6.783	-13.687	-11.21
2.9849	6.424	1.7434	5.2859	-1.6276	3.0747	3.1024	7.4178	3.9321	8.2203	5.4707	-6.073	1.3886	2.5172	1.0174	4.2156	1.4523	-0.92444	0.98999	0.24918	0.91353	7.9066	2.0802	2.6305	4.7052	-1.039	2.6713	10.157	1.1803	3.2852	-0.38968	3.5648	5.0021	5.2423	7.7426	4.9704	1.9613	-0.26223	4.0028	3.4387	-3.1018	4.2623	4.4597	-2.5437	2.9338	-4.0246	-0.30616	0.72699	1.9649	8.9435
-6.1151	-13.424	-12.645	-7.908	-14.457	-13.741	-11.658	-2.6198	-5.0583	-9.4944	-4.5589	-7.8616	-13.047	-6.0574	-6.895	-7.2288	-4.5259	-14.112	-6.3106	-7.9913	-14.94	-14.641	-12.332	-11.124	-5.9867	-12.237	-7.5969	-9.1691	-15.006	-10.034	-11.095	-7.3866	-4.2248	-5.226	-2.7759	-15.322	-9.8025	-12.172	-9.373	-10.907	-11.859	-8.7154	-7.652	-12.951	-16.365	-14.361	-9.3646	-10.685	-7.002	-10.571
-20.472	-20.313	-31.46	-17.699	-18.582	-31.483	-19.255	-21.569	-24.802	-26.514	-17.756	-20.469	-19.687	-19.684	-21.241	-21.343	-22.104	-23.861	-17.364	-22.412	-24.718	-25.686	-23.026	-14.279	-17.258	-12.195	-22.159	-18.601	-24.484	-21.436	-20.853	-22.107	-18.548	-20.033	-24.992	-16.901	-20.397	-22.674	-15.735	-22.79	-19.652	-19.041	-17.863	-28.227	-19.665	-18.075	-23.138	-19.425	-21.948	-17.057
2.2777	-1.8513	1.884	-2.4626	-1.2319	1.8606	3.1989	1.5502	-3.2118	-1.229	3.9895	-1.0045	2.9457	1.5733	2.0175	1.7119	-2.5945	-4.3503	-4.8871	3.0739	-1.7163	4.7505	2.2245	2.7609	-0.49436	3.3374	5.8248	-0.96182	5.689	-3.8481	-3.5824	-0.19234	6.1572	-3.7778	2.6366	2.3306	8.8871	2.8439	5.0415	-4.5881	6.8988	5.1654	-0.76452	2.536	-0.48997	0.68121	-0.66696	4.3157	-3.168	4.9474
2.1555	-6.9287	1.707	-6.9881	6.3369	1.5044	4.9122	2.425	2.5472	-0.83413	-6.4762	-4.8758	-2.2357	-2.3379	1.1196	-5.6984	-2.8854	0.073737	-0.71278	5.1634	-0.15358	6.7741	-1.03	6.6607	0.79784	-3.2204	0.0054579	-2.0627	-0.82058	2.302	-0.024537	-0.068834	1.8143	2.8983	-2.9481	-2.0641	1.0818	2.4306	7.1452	-6.4723	3.6813	-3.3974	2.9549	-1.8167	-0.16754	-0.21922	-1.2876	-1.5907	-6.2202	0.39517
-0.27119	9.5011	-5.0721	-2.4325	-5.9192	2.1	-1.3957	0.7296	-4.2078	-5.9567	-3.7386	0.6367	1.2036	-1.2447	0.39738	-7.6831	1.6552	4.7168	3.395	-4.4419	6.7031	4.3197	-2.1728	-4.1013	-1.4594	1.074	-1.6605	-1.4748	-1.7573	3.0367	-4.9377	-0.75048	0.65298	-6.2135	-4.3804	0.98815	-9.9787	3.9649	-3.9923	0.76562	-2.4198	-3.2887	2.6093	-7.1365	1.8719	3.4665	1.8856	-3.412	-0.52169	-1.7449
-4.3072	-4.206	-7.3713	-8.6531	-2.9702	2.1505	-5.7221	-0.16284	-6.6704	-5.4642	-4.2554	3.6308	0.18452	-5.7691	-5.0184	-4.4548	2.2309	-1.749	-4.5075	-6.6398	-3.2935	-6.6553	-6.7175	-11.858	-5.0345	-5.6814	-6.3124	-2.7643	1.6502	-1.025	0.20159	-3.7929	-1.337	-4.461	-7.7839	-9.5668	-2.8183	-3.3939	-0.38733	-4.9008	-7.1961	-6.3669	-6.44	-0.49525	-2.7891	-3.0891	-1.1849	-2.9916	-7.591	-7.4086
-7.4353	-11.649	-12.968	-8.3293	-5.6801	-13.408	-12.614	-18.029	-9.9555	-13.809	-7.9829	-17.911	-12.707	-8.878	-7.4248	-10.597	-10.749	-10.979	-18.003	-13.206	-14.982	-8.8849	-8.0925	-14.476	-11.04	-19.699	-11.598	-6.4098	-7.2299	-13.677	-13.905	-14.84	-14.163	-10.185	-14.326	-8.882	-8.729	-13.294	-15.169	-12.877	-6.5038	-11.908	-3.9622	-13.067	-12.823	-8.5932	-12.044	-9.3043	-11.069	-12.728
-2.4881	-2.7249	3.5126	-3.2156	-3.1087	0.18363	-3.0194	-1.9888	-5.3312	-4.1406	-0.043072	-7.1395	-6.3133	-4.2878	-1.2744	-1.6502	-4.1297	-2.41	-3.2793	-2.9934	1.5462	-1.5065	-7.4643	-2.8437	-0.4119	-0.67101	-5.556	0.21159	-3.0127	-3.3028	-7.8681	-1.9228	5.4625	-2.6698	1.3131	-2.7884	-2.1593	3.4529	-1.7646	-3.3143	-1.3623	-4.1782	-1.2442	-0.53299	-0.34159	-2.5003	2.0038	-5.8986	-8.3192	-6.8369
-21.552	-28.507	-18.758	-22.776	-19.163	-20.92	-17.992	-19.03	-21.177	-16.323	-23.382	-24.137	-20.609	-18.565	-18.736	-26.013	-18.672	-16.242	-24.604	-17.476	-21.176	-21.271	-22.837	-27.628	-20.289	-22.028	-24.02	-21.947	-15.872	-17.234	-12.709	-17.053	-19.72	-25.021	-22.137	-24.562	-28.031	-19.229	-16.486	-20.255	-19.012	-21.866	-23.882	-18.455	-24.049	-20.366	-17.46	-20.677	-21.556	-16.654
11.172	13.413	9.7267	6.0549	11.844	12.68	13.867	13.564	4.5107	8.7113	7.3965	13.531	10.239	5.7018	6.7546	13.946	10.063	4.9796	15.71	13.705	5.6252	10.24	11.114	12.316	13.513	10.761	9.3156	6.5883	11.627	14.778	10.154	16.758	14.15	12.667	13.626	7.9147	11.867	16.416	9.385	16.964	6.6426	13.857	10.919	10.192	6.7116	10.712	12.793	4.5844	15.043	10.564
-1.8456	-6.0279	-6.0256	0.092735	-11.533	-5.2846	-1.2031	2.1265	-3.8356	-11.037	-10.704	-5.5498	-3.2716	-4.9838	-0.68426	-4.4137	-6.3973	-4.6575	-0.057295	-5.8615	-2.5788	-2.61	-4.4435	-9.8022	-6.952	-8.3209	-3.1121	-3.4355	-12.482	-17.282	-2.9851	-2.8064	0.33558	-0.096304	-6.0991	-6.4874	0.013258	-2.0331	1.4529	-4.2781	-5.8338	-3.8226	-4.2393	-9.618	-9.2084	-0.51395	-4.1404	0.52729	-10.02	-9.6596
-4.3984	-9.6956	-9.1452	0.20487	-2.5134	-6.6056	-7.3525	-3.5493	6.266	-10.648	-15.652	5.8446	-5.6538	-2.5013	-2.6101	-7.7777	-5.8702	-5.3125	1.865	-5.3487	-0.97329	-3.9301	-1.61	-1.7627	-10.022	-5.3034	-5.3099	-8.4013	-5.7712	-1.0964	-1.4394	-2.9057	-8.0389	-2.5379	-5.4226	-5.0554	-9.7781	-9.4539	-6.8038	-1.6213	3.2583	-5.2255	-11.939	-4.9771	-6.8256	-8.2129	-11.119	-9.3229	-10.553	-3.2859
-2.9915	1.1714	-2.0245	4.6735	3.6579	-0.38325	-3.809	5.2437	-2.9838	-3.7481	-2.7062	1.5123	1.4694	-0.4779	1.4834	-0.68105	-1.6476	4.0198	2.9695	0.43688	3.5283	-2.226	1.4059	1.2517	-1.2179	-2.6072	-4.7806	2.4626	6.4499	5.8723	1.3118	1.2259	-0.32075	-1.8236	-2.9294	4.6971	-0.72532	1.7403	1.8201	-2.4135	1.1582	1.9155	-3.4106	-3.3935	-1.3865	0.18268	1.4168	2.6645	4.4907	3.6596
-1.3916	-13.341	-2.6193	-10.447	-10.853	-7.7693	-10.106	-5.8382	-13.22	-11.962	-15.539	-6.0964	-17.063	-5.4023	-13.352	-9.7515	-8.8527	-5.2134	-14.822	-6.5152	-7.3514	-5.2506	-10.958	-11.909	-5.4272	-14.624	-14.81	-15.084	-8.5078	-6.609	-9.0447	-9.6612	-17.947	-11.973	-12.883	-1.9292	-9.2067	-13.721	-9.9857	-7.2973	-3.7892	-8.0363	-8.5079	-6.7913	-16.649	-11.92	-7.2159	-9.6086	-9.3358	-7.0044
-10.711	-8.1681	-3.6177	-11.472	-6.5709	-8.4199	-14.265	-11.135	-4.8601	-11.58	-10.921	-9.4625	-13.115	-7.8527	-6.8216	-3.7953	-11.355	-10.016	-6.2712	-9.5354	-11.716	-12.168	-7.8778	-11.439	-15.202	-6.2931	-18.144	-5.0629	-10.571	-7.4222	-13.348	-7.6953	-11.143	-8.6188	-13.983	-7.4342	-11.139	-6.0506	-13.062	-10.742	-10.629	-5.4626	-14.911	-7.9326	-2.8793	-13.724	-12.013	-7.1139	-5.6672	-12.571
4.9131	-0.53236	6.0636	1.2017	0.53649	4.8993	6.61	6.4736	1.8318	6.7998	-1.2329	9.7302	6.2053	5.6847	0.73238	1.0711	6.3652	1.883	6.9509	4.6106	4.3548	1.5372	2.4749	6.4464	5.8336	10.495	1.8897	5.0945	6.6276	2.7058	5.4827	4.3923	-0.21305	7.0852	6.2664	10.994	3.2709	10.706	7.625	2.3504	3.9427	6.7969	0.60454	5.049	5.4036	9.4882	4.6035	4.7273	-2.5006	7.3758
0.98733	-4.3602	-2.4976	-1.7593	1.6189	3.7539	-0.37686	0.5317	0.964	-0.41364	4.7256	5.1027	-1.0157	2.1807	2.4328	4.4539	0.082427	2.9244	2.0731	1.8565	1.3345	5.5496	0.69245	0.79546	1.3611	-3.4096	2.3903	-3.1262	0.85009	-0.76791	-4.8462	0.87686	-3.7091	0.7002	-6.7093	-4.1685	0.4985	4.6978	1.9249	2.6466	-1.3943	-2.2678	-0.85296	4.1433	-5.2935	-0.98297	0.55557	-2.8075	4.5876	-6.0491
-4.1428	-3.0151	-1.9439	1.3181	-0.038129	-6.1387	-7.9278	-9.6666	4.4632	0.030876	3.2736	-3.1284	-0.80056	-9.934	-1.4771	-3.5986	2.0199	-1.0157	2.2764	-5.5179	-8.0697	1.2626	-3.5826	1.7755	-5.0897	-5.4686	-3.3814	1.6416	-1.9145	-7.8036	-0.87061	-7.4261	-10.769	-4.456	-9.2486	-7.9165	-7.8645	-5.1208	-7.8745	0.86978	-3.5609	-8.5422	-9.8413	-2.5943	-6.5937	4.8012	-1.6556	-7.5141	-5.9109	-4.1563
1.8803	0.39662	-4.9187	-7.3407	-5.7773	6.2978	1.9594	-2.7305	-0.95783	-0.68662	-9.223	-0.075019	-2.6225	0.13112	0.37256	-7.1046	-2.1502	-1.4942	-0.49356	4.7229	-3.9632	-1.5367	-6.2226	-3.8143	-4.7799	-4.3181	-2.4972	-0.84913	0.79718	1.22	-6.2745	-4.8719	0.23875	-0.51123	-4.1553	-2.2401	-1.3551	-7.0918	-4.5243	-6.913	0.27463	-3.0993	-1.1334	1.5168	-2.7664	-1.949	-5.4772	-5.2098	-1.8218	-6.5832
16.901	13.354	11.714	10.441	13.431	9.4204	10.301	15.086	10.46	8.2486	3.9506	10.88	8.712	10.542	1.8646	12.575	14.01	6.5232	12.781	11.542	7.6547	11.447	8.0917	9.3642	1.0963	11.799	11.264	7.7274	6.2262	15.274	2.9007	4.3619	1.932	7.3715	12.984	9.0653	12.507	7.8675	14.797	7.2108	13.035	12.668	5.5448	9.8164	16.375	16.079	6.6377	13.325	8.3838	14.543
-3.8886	1.3089	-3.9724	-2.1472	0.45703	-0.7733	3.1979	0.37713	-1.2947	-0.86937	-3.6198	2.1012	-2.4995	-1.5653	1.9336	-6.0549	-4.2971	-1.4224	-2.0593	-2.3787	1.9702	-3.3167	-0.73212	1.169	1.951	3.1826	-6.5712	0.47433	-0.52208	2.5044	1.4122	-0.4245	-3.2371	0.023671	0.93826	-10.878	0.85297	0.35373	-6.9213	-2.5149	-3.6327	1.5715	-3.6494	-5.8586	-6.9394	-2.2653	2.8374	-2.6469	-5.1151	-3.6288
-16.446	-14.375	-12.002	-5.5157	-10.921	-12.322	-11.038	-11.752	-14.844	-12.128	-10.574	-9.5619	-15.225	-15.633	-11.374	-11.463	-9.844	-13.069	-9.156	-14.044	-6.9812	-11.261	-9.657	-6.7214	-9.2724	-5.971	-4.2823	-12.394	-8.7143	-13.787	-6.558	-11.612	-10.296	-13.571	-14.5	-16.135	-9.987	-15.199	-11.388	-9.8459	-15.843	-13.764	-11.708	-10.924	-15.111	-12.381	-11.682	-4.3014	-13.877	-16.821
-5.4711	-4.3048	-5.5828	-4.6928	-1.8737	-0.18626	-1.9266	-6.9126	-5.3904	-0.5877	-9.5233	-7.3635	-7.6362	-4.5504	2.8873	-9.9376	1.0659	-8.7165	-2.673	-3.9218	0.61061	-2.0263	-1.2553	-1.7929	1.8218	-9.1791	-3.5464	-5.4082	-5.8439	6.8274	1.265	1.5437	4.2513	3.3692	-7.9736	-0.55922	-5.6296	-3.6781	-9.0405	1.9621	4.1632	-1.5374	-0.0096199	-4.8555	6.2539	2.0098	1.5103	-6.1431	-8.2214	-2.7914
1.3934	-0.089214	-4.1855	-5.254	-7.6465	-6.7035	-2.8293	6.9074	-4.7764	-2.619	-5.3425	5.3084	-8.2647	-2.5581	0.21549	-5.0495	5.1371	-4.5834	-6.948	-4.0517	-1.9257	1.189	-0.65331	-5.3281	-1.7846	2.6333	-3.3347	0.40018	1.6967	2.1562	-7.0496	1.8125	-1.0535	-8.1503	-1.3102	2.3179	5.3038	-4.8789	-1.9185	3.38	-1.5473	0.31615	-6.1532	-4.0328	-5.9966	-4.6848	-4.4671	4.192	-2.3219	-1.7585
-1.0242	-5.2161	-7.8414	-0.6627	-1.2743	-2.7531	-3.069	2.3696	-2.8664	-3.9781	-3.7848	-0.94321	-6.8511	-8.5482	-8.7232	-4.3342	-8.5905	-7.5348	1.4012	-6.2154	-1.4529	0.41655	-4.8266	-4.346	-4.4926	-6.4212	-1.792	-6.5238	-3.1125	-4.3612	-1.846	-1.2291	0.11242	0.5315	0.32095	-0.17916	-8.858	-8.5459	-5.588	0.62219	-2.5231	-3.5761	-0.29229	-6.8381	0.50123	-1.7846	-6.0179	-1.5015	-7.3369	-8.6111
6.6086	1.929	-1.9196	1.4785	-2.0204	4.133	0.22504	3.9482	-0.9498	3.9863	3.2214	3.6719	0.24775	-1.5755	8.8213	-0.23929	-1.0988	-5.4672	-2.3114	-4.6146	-1.0528	4.4869	-6.4325	0.20675	-3.3215	0.96654	-1.9253	-2.0821	1.5478	-7.0894	-2.5849	-3.0878	0.2919	-6.3163	-1.4843	5.9773	-3.8282	4.8944	-5.7744	7.0967	1.6406	0.084082	-1.3808	-1.9545	-0.41577	-4.1493	5.8129	-3.9212	-1.6827	0.8414
-0.85244	-0.57574	-3.8842	-8.6755	-10.609	0.52483	-7.9874	2.4102	-4.9196	-0.71959	-7.6371	-3.8577	-0.21938	-2.2432	-3.1266	-0.012878	-1.7926	4.1583	0.6191	-2.1699	-2.4564	-8.1078	-0.75258	-1.6812	0.22399	-7.7425	-1.32	-2.06	-4.7798	-4.7299	0.4425	-1.0614	2.2284	-3.1091	2.9803	-3.3233	3.3031	6.353	2.3143	-5.8332	1.2172	6.5325	-3.0445	-3.0988	0.40404	5.5056	3.8074	0.65261	-2.3294	-0.8539
1.6167	-5.018	-2.9255	-1.1888	-4.698	-1.3973	-7.9414	-2.6822	-9.1199	2.4431	-1.7661	-5.8375	-0.2768	-8.5563	2.5537	0.72219	-5.9912	-1.8371	-6.3914	-2.2775	-6.9991	-5.745	-2.6953	-4.7337	-5.4679	3.1515	-9.9437	-5.2331	-6.6546	-5.3606	-1.9087	-2.6016	-3.0836	-0.66035	0.54705	-6.3724	-5.6051	-1.31	-6.2751	-8.386	-8.4453	-7.8701	-9.1455	0.75117	-0.87265	-4.8356	-8.2915	-2.5814	1.2066	-2.1197
-17.458	-16.631	-13.748	-5.5898	-11.106	-15.33	-17.971	-19.511	-12.249	-11.207	-16.62	-15.618	-13.267	-14.775	-16.959	-16.011	-18.912	-16.587	-19.962	-16.165	-11.383	-11.294	-15.972	-13.358	-12.512	-10.927	-15.051	-17.656	-15.036	-13.794	-8.4244	-15.972	-21.641	-9.1698	-11.011	-17.494	-9.6291	-9.6769	-13.496	-18.221	-18.786	-14.71	-15.747	-16.392	-15.127	-23.375	-10.002	-13.684	-20.393	-15.524
-7.8054	-17.227	-16.788	-9.7727	-20.215	-10.105	-14.65	-11.392	-17.414	-12.579	-14.581	-23.607	-17.142	-13.086	-16.86	-14.964	-14.576	-15.145	-17.547	-16.234	-12.204	-18.125	-17.4	-20.841	-19.648	-14.961	-13.701	-14.863	-13.27	-13.966	-12.543	-10.895	-16.214	-18.708	-21.197	-17.068	-10.259	-15.4	-11.288	-18.898	-12.843	-15.147	-20.645	-16.501	-15.102	-7.4502	-10.672	-14.643	-11.331	-10.001
3.3211	5.9582	1.3601	0.03378	3.9444	4.1388	6.656	3.4869	-1.835	-1.6032	3.4689	4.9923	-3.8938	-3.6386	1.3277	0.85113	-0.79917	2.597	2.8428	6.2004	-3.7499	-2.0465	-2.1133	3.8467	-3.8357	-0.075686	4.5184	-0.26687	-0.16303	2.9786	2.7246	4.9601	4.249	4.3552	-1.7185	-3.7743	1.994	8.7052	-0.701	-5.5141	1.603	4.735	0.37853	1.0067	-3.0414	0.068246	2.5232	3.484	2.5004	3.0802
2.0314	0.79913	7.3662	5.4269	-0.11525	0.90685	-4.9087	2.4606	1.6746	2.7091	4.7339	5.1538	-6.3765	0.74531	4.9695	-0.98765	-1.5656	6.572	0.93419	5.2216	1.2232	0.48927	9.4339	-0.060256	-2.1092	5.3097	-1.7773	-0.43333	5.2402	-0.30739	9.8012	0.80643	-0.87073	1.7511	-6.3388	2.3646	3.1282	5.1839	-2.7239	-4.2724	-3.9791	5.4443	3.8685	0.90028	-5.2577	10.144	7.3882	2.9122	-0.86107	-1.2075
-13.39	-8.7041	-17.18	-14.382	-15.553	-7.3847	-13.602	-5.3602	-13.232	-18.895	-9.5032	-13.695	-13.2	-12.797	-4.4866	-12.033	-13.999	-8.1228	-6.2685	-11.747	-10.52	-9.9156	-11.617	-4.7908	-6.0582	-12.113	-11.264	-15.76	-14.587	-9.5048	-14.104	-19.684	-4.8032	-12.796	-10.375	-8.0176	-10.784	-9.7153	-10.124	-7.9443	-8.6402	-9.3196	-13.278	-19.367	-9.5109	-13.345	-13.505	-8.5413	-15.134	-9.9262
3.7999	1.7422	13.796	3.6843	2.0752	-1.2204	-1.2714	3.8904	0.76405	5.6598	2.2949	4.3287	7.8018	3.1583	8.3667	-0.53833	-0.45308	1.847	3.2371	11.522	7.6394	3.8428	1.579	-0.19092	6.061	3.2987	2.2574	3.4296	7.7408	6.5906	0.052284	-1.1695	1.7695	4.2769	8.6763	7.6642	-2.2604	0.16133	3.3759	5.4325	3.5814	7.8085	10.884	4.462	4.7593	-1.0715	-0.066347	0.38715	0.77103	5.0487
-8.7847	1.4563	6.0195	-1.7339	-3.2415	-5.7742	-10.494	-2.8736	-2.759	0.12781	-3.1743	-6.4307	-0.53798	1.2487	-7.493	-11.938	1.6919	-1.6509	-3.7104	-2.2292	-7.7876	1.6309	-5.8363	-2.8512	-4.8825	2.1609	-7.2373	-10.411	-0.21909	-5.8356	-3.491	0.89254	-1.2365	0.38099	-1.2908	3.3089	-10.319	-5.1594	-11.096	-1.9242	-4.4637	-1.1565	-0.47545	3.0133	2.4485	-4.8326	-5.6194	-0.5105	-12.124	-2.2961
-14.988	-12.965	-11.059	-9.4935	-5.5578	-11.536	-7.5408	-5.1894	-10.087	-7.6878	-4.6118	-10.451	-11.34	-8.7845	-6.361	-10.318	-12.722	-8.6632	-9.9396	-7.015	-8.182	-3.5462	-3.45	-7.0609	-3.3181	-5.2277	-6.4851	-7.3743	-14.859	-7.6779	-4.7273	-11.348	-9.7245	-6.8724	-8.9357	-7.574	-13.603	-9.7751	-11.199	-1.8637	-5.8735	-8.0041	-7.6899	-5.0695	-5.2605	-7.9866	-9.0138	-7.5861	-13.512	-13.096
-8.3641	-16.27	-9.5285	-6.8702	-10.3	-8.5097	-12.365	-9.4153	-11.881	-5.7807	-13.012	-9.7529	-7.5095	-6.3514	-15.034	-14.436	-9.5428	-12.967	-11.916	-7.4652	-7.56	-3.7782	-11.944	-9.8944	-6.7114	-11.925	-13.069	-9.0613	-17.155	-11.471	-12.701	-6.5065	-10.49	-10.004	-13.355	-7.2557	-7.196	-20.325	-7.3415	-13.392	-8.8826	-5.2151	-8.0923	-16.458	-1.3984	-7.5125	-10.398	-11.629	-14.398	-13.1
-2.2092	2.1585	-1.9258	-1.7004	-7.5832	-2.6722	-5.4829	2.7089	1.0394	-2.2819	6.9073	0.12209	5.1081	4.1975	0.70812	-1.4377	-6.039	3.9702	0.47996	-0.02135	-5.2379	-4.5179	-2.9617	1.2816	-0.92408	-1.3484	1.3221	5.9589	1.0534	0.7971	-4.7743	-1.2708	-2.4121	0.17487	-2.5976	0.84317	-1.7145	0.062723	0.69636	-1.3645	-2.2108	3.1297	-0.81585	-2.0524	-3.0622	-0.67883	0.95375	5.7485	-1.6647	-5.8974
-0.89873	11.092	5.9536	12.113	3.181	9.3641	7.5122	14.313	10.194	4.5828	7.5659	9.4372	13.492	10.645	9.1699	9.0892	6.0401	11.651	11.129	10.174	1.5573	4.2209	12.364	6.8216	6.3953	1.8415	7.3323	-0.35659	7.1152	7.2236	4.1445	11.446	3.6165	10.481	12.56	5.74	4.0002	13.086	8.6845	0.27879	1.4292	9.2123	7.5565	8.5902	12.997	13.051	9.3248	11.207	10.593	8.1639
-0.45615	-3.1516	3.7065	6.7823	5.499	-1.5269	13.299	10.139	6.8065	0.65502	-0.21252	-3.8355	0.0068271	3.6776	5.1673	1.2747	3.7774	2.3522	-4.1994	2.9822	2.5393	6.4824	3.7501	-5.663	4.9181	5.7923	-1.2549	-3.1572	-1.4203	-0.085595	7.4616	-2.0245	-0.16233	2.8631	4.7612	4.385	0.978	6.4375	0.61029	-3.0616	-6.2555	1.5472	-1.649	2.6604	-1.4518	-0.0017694	-1.2362	2.5299	3.9233	4.7307
-8.1036	-10.283	-10.501	-15.346	-14.76	-6.241	-12.526	-15.724	-9.1745	-16.88	-17.762	-11.208	-16.942	-12.169	-17.022	-14.358	-16.637	-14.847	-2.852	-15.737	-13.703	-13.065	-19.804	-7.4086	-8.9389	-15.494	-20.208	-9.3279	-17.707	-16.125	-16.467	-12.861	-16.52	-9.075	-15.709	-12.358	-14.713	-14.857	-16.425	-17.279	-10.108	-12.181	-7.5764	-6.3642	-11.506	-7.9794	-10.145	-10.607	-10.396	-7.6498
-0.66396	-0.026986	3.7517	1.6136	-1.3357	3.3755	0.32746	3.4747	0.6347	-1.7789	5.1252	1.6999	-5.452	1.201	1.0115	-2.9894	4.4374	0.19963	5.7416	9.6024	5.0267	2.2962	-3.6347	-1.838	4.4792	6.5824	-1.0445	-0.64617	0.30866	-2.6991	1.4545	-0.27788	3.9218	4.5415	-4.5083	4.3679	6.8271	1.7544	5.7583	6.2435	0.079615	6.2503	-0.25128	4.7138	3.7043	-1.3218	0.20963	-0.26114	0.10123	-3.5333
1.006	-10.984	-4.7527	1.2274	2.7095	-9.432	-1.691	-5.579	2.0313	-1.9328	-3.4691	-0.30969	1.8827	0.93284	-0.21816	5.3691	2.8378	-4.8911	-2.3285	-0.2402	-11.638	1.2255	-1.0977	-0.34253	2.193	-3.5026	-1.9542	-2.216	2.0614	-4.5876	-1.1049	-1.9222	-2.1807	-2.0891	2.315	-4.9346	4.0792	-8.6886	0.13459	1.2645	-2.1813	-3.6607	-4.3747	-5.142	0.69349	-3.9355	2.2157	1.9748	-3.7276	-2.0496
0.0024897	-5.0908	-4.0396	1.8112	-0.20487	-1.3492	-6.8866	-7.7618	-5.874	-8.3556	-3.1438	-0.31829	-3.8434	-8.5078	-1.806	2.0101	0.599	-0.097932	-2.942	-2.9664	-6.8144	-2.5493	-4.7061	-1.8067	-1.476	-3.8858	-11.515	-5.8198	-5.6373	-2.7926	-1.8294	-5.6319	0.23239	-8.8747	-3.0435	-3.1506	1.7828	-5.1187	-0.49117	4.7163	1.2795	-2.6171	0.72443	-0.18579	3.3892	1.7224	2.6882	1.9629	-5.7759	-4.6303
-3.3345	-0.60699	0.79498	1.0793	-2.471	-6.7353	-3.5764	-1.1598	-7.9123	-0.78673	0.85937	0.54708	3.0635	0.68095	-0.1425	-6.4795	0.23689	-1.3839	3.8578	-5.7695	-1.3375	-1.7232	1.8051	-3.2207	1.1802	-0.27892	-1.2937	-1.1782	-4.2628	-3.7142	-2.5347	-1.0423	6.2598	-0.075612	1.4622	-3.5361	-3.1073	-0.11624	3.3732	-0.18958	2.4414	-1.9341	2.4915	-2.9931	2.8161	-2.6455	-0.12849	-0.99642	-2.8861	-2.3202
2.8504	3.8664	1.665	-5.0884	-1.2875	2.292	2.5507	0.60016	1.5176	1.9647	-5.1166	2.238	-2.7237	6.7358	-2.9529	-5.5834	-7.7055	0.37267	2.9834	-2.337	-3.0868	6.9075	-3.5378	0.35828	4.0744	-5.1611	-0.74916	-4.1276	2.9553	1.7916	7.9038	0.14451	3.0723	-1.4021	-1.35	2.9336	4.0125	-5.165	-4.8829	1.838	0.17762	2.5933	7.5622	0.1484	-1.1853	-1.4917	-2.0013	4.5326	-8.8993	-4.388
-3.0226	-8.2582	-18.389	-11.978	-11.451	-8.8444	-2.2088	-12.814	-11.094	-3.5548	-12.792	-8.1909	-10.008	-5.1044	-11.243	-8.6895	-10.285	-8.6787	-5.3168	-14.001	-10.864	-13.115	-10.796	-13.017	-9.9321	-9.1071	-16.962	-6.9021	-11.737	-3.0537	-12.113	-9.9977	-13.799	-3.7223	-8.6614	-17.027	-8.7138	-8.5471	-6.1506	-9.962	-17.613	-15.679	-6.7496	-9.6993	-5.0049	-15.735	-13.124	-8.0725	-9.3308	-8.7171
-0.89788	-0.11922	0.63315	-1.7882	-5.9656	1.945	-1.0691	0.49073	-3.5519	-0.53479	-6.403	3.6709	-0.44112	-3.8421	-3.7051	2.5634	2.1059	1.9706	-4.1528	-5.8609	4.6561	-3.0154	5.1563	-2.9317	-1.6742	-2.3477	-1.1783	-4.5022	0.70424	-4.9986	-0.80874	-2.4495	-0.87854	-4.1138	-1.1846	-3.9351	-2.9027	6.0132	0.98916	-4.0441	0.61594	-0.61829	-5.1626	-2.0129	-3.9279	4.0203	-6.6714	-2.1017	-4.1109	-0.40188
-13.861	-12.13	-9.7623	-0.35614	-12.794	-8.3485	-4.7841	-6.2627	-12.5	-6.5322	-7.9228	-4.986	-4.7093	-8.8529	-14.595	-7.4831	-8.5508	-9.5634	-9.5114	-13.684	-4.2088	-9.03	-2.6947	-6.4703	-6.9594	-7.6632	-11.211	-4.9167	-7.7594	-7.6759	-5.5728	-14.988	-7.7343	-11.592	-12.951	-10.868	-11.045	-9.0888	-20.804	-7.4417	-6.5727	-8.9718	-7.112	-9.1641	-3.276	-9.7149	-8.8799	-9.4255	-8.589	-7.7325
-2.1473	-2.0972	-3.145	2.7754	-5.6189	-2.2981	-5.13	-7.2442	-5.5834	-2.218	-4.3444	1.4089	-0.86057	-5.6911	-4.756	4.3031	-4.4481	-3.9925	-3.3861	-10.636	-2.5598	-4.139	-0.69251	3.2142	1.5212	-1.4536	1.9006	-5.0275	0.65001	-0.65174	-5.4723	-0.88356	-1.0267	1.5274	-0.9143	-1.8424	-4.667	-0.51037	-1.981	-3.4285	2.686	-1.9369	-5.5581	-8.258	1.6603	-2.6053	-1.2987	-2.1066	0.43046	-2.7837
11.64	13.567	-0.091714	11.022	5.0128	14.186	9.9753	5.2838	6.0627	13.73	10.629	15.42	8.5001	6.6298	11.244	7.8675	13.678	14.924	11.023	12.319	2.3004	8.922	13.15	11.236	4.2035	7.4869	8.9185	7.1854	6.1355	2.4385	10.719	11.322	7.5204	10.426	7.2061	14.647	13.552	13.909	7.387	13.345	5.979	7.056	14.685	8.7409	9.5687	9.9052	10.263	7.191	6.0828	9.0129
6.1493	-5.3387	4.2952	-1.599	-0.69951	-0.83042	5.128	1.8059	4.6247	6.9849	4.0752	5.157	1.9064	5.12	2.4618	-0.53783	-2.186	4.7854	0.11185	5.2251	2.2789	4.4448	-3.9064	2.6104	2.2132	4.1877	6.7631	6.8132	4.606	6.403	-3.674	-0.23355	3.5057	-0.0011988	4.5118	5.1398	-0.24275	0.99908	-1.5222	4.8696	2.8528	-6.2838	6.9127	6.1173	1.4843	0.5573	6.9035	0.51929	1.0685	3.7239
-2.3518	2.2613	1.5845	-0.22134	-0.789	-1.7106	6.1621	1.0717	-1.2283	-0.9346	7.6303	8.1393	-4.4397	4.3825	-0.8144	-0.76989	-6.0257	2.3779	2.5858	5.1124	-3.2811	-0.29779	-0.88957	0.57914	-5.6065	0.36337	2.6819	-4.6923	1.5257	4.74	8.1437	0.62453	-0.12266	-3.8811	2.9932	4.4868	3.613	7.6296	2.2919	-2.5196	5.6945	-0.14777	0.8453	3.8683	-0.55481	1.9902	-3.8732	0.45825	6.3339	5.4083
-18.995	-5.0622	-17.907	-16.669	-13.143	-14.521	-9.5668	-9.2917	-19.376	-7.7054	-10.511	-6.8468	-14.003	-15.072	-12.904	-10.851	-11.831	-14.582	-14.612	-12.396	-9.0384	-17.666	-17.245	-4.8105	-18.186	-11.871	-9.8965	-12.992	-11.431	-13.295	-11.538	-6.3171	-18.665	-10.542	-13.026	-12.083	-14.561	-16.668	-10.856	-16.229	-7.2373	-6.0749	-13.209	-8.9045	-17.14	-17.641	-11.412	-13.745	-12.503	-13.629
-12.161	-13.7	-14.29	-16.996	-12.289	-12.371	-15.85	-14.43	-7.009	-12.93	-14.281	-11.269	-17.866	-16.677	-12.309	-15.071	-9.4244	-3.4434	-15.363	-11.9	-14.418	-12.061	-12.329	-16.437	-13.188	-11.176	-11.208	-14.751	-15.215	-7.928	-15.121	-14.81	-17.983	-10.714	-17.457	-13.961	-11.398	-12.449	-13.524	-12.545	-11.131	-12.488	-12.152	-17.017	-19.703	-16.624	-15.827	-15.968	-15.599	-10.992
-26.859	-16.384	-24.318	-21.21	-30.306	-22.689	-21.688	-18.889	-17.187	-20.602	-21.238	-25.665	-17.602	-23.526	-20.896	-16.183	-24.954	-25.94	-17.342	-21.951	-22.679	-28.353	-28.867	-22.338	-22.563	-25.53	-22.656	-16.981	-22.389	-22.474	-23.63	-20.311	-18.567	-21.476	-27.129	-13.315	-24.707	-22.102	-12.952	-21.932	-22.484	-20.523	-18.119	-22.588	-23.143	-21.137	-23.023	-17.705	-23.373	-22.173
-17.379	-13.818	-14.767	-15.966	-15.59	-13.765	-7.1786	-10.488	-10.81	-10.051	-14.922	-14.295	-14.87	-6.1458	-7.6325	-14.849	-16.093	-18.533	-11.5	-14.755	-12.405	-10.753	-18.1	-18.473	-11.232	-12.518	-8.2675	-4.7805	-9.3594	-13.471	-10.881	-13.969	-15.081	-13.293	-11.882	-17.623	-8.2809	-10.734	-14.512	-12.992	-19.81	-20.454	-14.98	-5.4976	-11.89	-9.3099	-5.5604	-6.9687	-4.7115	-16.308
9.8445	8.0978	-1.5685	0.84693	1.5779	5.2337	3.6299	7.3184	5.0436	3.1577	8.6125	5.7332	7.4085	8.217	7.687	5.5776	-0.67009	8.775	10.637	-2.9011	3.2453	1.5702	1.9097	4.0242	6.4284	12.319	5.4001	5.5503	7.3079	-1.2211	-2.1711	4.7368	3.3715	5.7032	2.6246	3.102	5.0834	4.2127	-5.0556	6.2498	9.6437	2.2146	6.1467	7.3938	2.7871	-2.631	12.361	10.378	8.414	7.0947
1.0656	-0.7489	-5.4218	-2.4432	-2.5712	-5.65	3.3521	-2.5211	-0.35204	-4.5058	-3.9739	-3.1186	-4.7359	1.5009	1.8541	-3.1376	3.9486	-1.1665	-5.5377	-4.7372	-3.2062	2.8931	-3.8892	-1.8322	-3.3139	3.5178	-4.7786	2.0862	-1.7481	-2.0338	0.70082	0.51788	5.9581	-6.1319	0.79868	-1.8686	0.42991	-3.7308	1.4034	-7.0748	6.4416	0.27501	-0.58556	2.4359	-5.2075	-0.88964	-2.105	-4.5051	1.9548	-4.3821
-4.5327	-5.5533	-15.886	-8.0033	-10.817	-9.7178	-12.787	-5.5086	-8.8238	-7.4879	-17.992	-9.6746	-7.5155	-10.441	-12.27	-7.099	-12.44	-14.863	-13.159	-9.6526	-6.2133	-10.492	-13.336	-9.351	-11.518	-9.3391	-12.795	-8.4457	-8.6923	-12.036	-5.8772	-9.4653	-7.782	-20.935	-10.646	-4.9292	-11.764	-13.205	-10.285	-8.8451	-12.358	-5.6624	-11.101	-12.438	-14.414	-7.7119	-10.799	-7.0606	-15.137	-11.24
-14.063	-5.5667	-13.495	-5.1189	-11	-9.8915	-16.01	-11.23	-4.1877	-12.613	-11.829	-12.125	-7.3246	-15.242	-9.2656	-14.02	-10.661	-12.207	-10	-11.02	-14.302	-16.046	-12.216	-16.25	-10.189	-13.561	-15.262	-14.048	-16.03	-15.844	-8.7303	-9.6778	-13.875	-7.1429	-10.257	-2.9394	-8.6219	-7.801	-12.084	-13.555	-14.302	-13.595	-12.435	-13.379	-10.777	-10.524	-17.052	-11.996	-11.052	-13.642
-5.1852	-0.69169	-9.4739	-3.8638	1.2515	-4.9127	-8.9148	-12.773	-0.15151	-3.2581	-4.0594	-3.7225	-1.8189	-4.828	-11.569	-9.546	-4.5552	-4.4328	-0.24948	-2.8969	5.118	-5.3366	-2.9376	-7.021	-5.5262	-10.873	-4.7392	-6.4355	-7.2689	-0.36784	-0.10393	-10.064	-4.4764	-5.0699	-4.32	-7.0615	-2.7613	-3.4828	-4.2548	-4.7065	-6.296	-5.5354	-4.8798	-6.9507	-9.9909	1.137	-6.0151	-6.7187	-5.7067	-2.8049
-4.9505	-11.609	-12.621	-8.2933	-5.6985	-10.491	-10.327	-9.6724	-6.2667	-5.8996	-6.6345	-9.093	-17.389	-6.6793	-9.885	-8.9032	-8.0705	-4.6464	-12.183	-6.1349	-3.7674	-6.726	-9.5717	-6	-6.7507	-11.523	-15.145	-6.7577	-9.3946	-4.8838	-10.702	-7.383	-10.978	-13.332	-7.0494	-11.581	-12.453	-10.852	-12.751	-5.5114	-1.5092	-2.2303	-8.9946	-14.705	-10.357	-7.0951	-6.5076	-6.4443	-14.165	-10.848
-4.975	-3.2798	-6.0524	-0.59037	0.012642	-5.9214	-0.085272	1.798	-3.0731	-1.3654	-5.2888	-5.361	-3.1351	3.3816	-11.618	-8.0632	-3.9693	-6.0039	-1.4389	1.0345	-2.4864	-5.8136	-8.9405	2.6019	-2.0485	-2.3699	2.7374	6.5625	2.1788	-6.0537	0.0395	3.348	-3.9674	-0.72016	-3.5493	-6.8186	-2.279	-1.4247	-3.7121	2.7692	1.129	-9.7785	-5.6132	-4.3597	-2.2223	-1.151	-2.4523	0.61166	0.23548	-5.0037
-3.7419	-0.48889	4.6778	6.7832	-1.3083	-1.188	6.6593	-3.2673	3.9745	-2.8233	5.4242	0.68827	1.5775	4.1463	4.7893	-3.4995	-2.2988	1.3898	2.0088	-1.9842	-1.4444	8.4684	4.2473	6.6783	-2.1273	-0.10325	-0.91163	-5.4461	-3.1103	3.7726	-1.5717	-5.4899	0.94882	1.1799	3.2568	-2.3013	-0.8671	-2.9688	-1.3526	-0.86096	3.032	8.2157	6.7237	-0.18653	1.6564	-0.69135	4.8113	-0.021332	0.82856	-2.0923
-4.3981	-6.7386	-7.0701	-8.5615	-7.5521	-6.1732	-6.1864	-5.8777	-8.1463	-10.814	-4.2111	-2.3363	-6.7419	-3.5024	-8.2119	-3.5261	-6.2173	2.6377	3.6979	-10.655	-2.9366	-3.1091	0.38334	-5.2945	-12.838	-11.146	-5.5135	-4.0286	-11.28	-6.476	-1.052	-1.7524	-8.1082	-10.484	-9.4181	-8.6305	-4.6001	-6.1109	-8.5751	-9.1651	-8.7112	0.18521	-8.1019	-9.2412	-0.84852	-6.9863	-13.946	-12.818	-2.9503	-3.4066
-7.3938	3.6218	-2.5679	-2.8499	-2.7666	-0.41364	0.87729	-0.34673	-3.3111	-2.959	-5.971	-4.303	-2.8058	-4.9891	2.4664	-0.99313	-5.1916	-4.145	-2.2977	-5.2011	0.48349	-9.3398	1.4754	-1.4799	-4.1214	-1.0599	1.6018	-6.602	-10.768	-2.7322	-2.2007	3.0507	-0.69943	-5.2539	-3.4384	-10.76	0.20113	-6.4312	-6.21	-3.7912	-1.7637	2.1437	-3.7919	-6.7801	-0.6136	-3.0014	-6.3304	-1.245	-1.4368	-4.0413
-8.576	-1.89	-4.7299	-7.8796	-1.9887	-3.4564	0.086108	1.5782	-5.1206	-6.556	-5.7688	-5.0785	-7.5392	-3.2706	-1.0724	-8.5642	-3.816	-0.65625	-9.6324	-4.1375	-0.63529	-4.0066	-5.609	0.24869	0.78384	-7.9782	-6.3155	-7.4775	-1.027	-0.24219	-3.9149	-8.6866	2.6042	-1.8196	-7.6463	-5.2744	-1.6802	-4.5831	1.17	-4.2346	-8.535	-5.7134	-6.7553	1.75	-9.4566	-1.4019	-5.6433	-12.01	-3.8082	-2.4837
-0.74114	3.1347	5.9646	5.1339	-1.8757	0.26427	-1.6833	2.8869	7.3085	-1.6055	4.3731	-0.46125	-2.9088	1.0626	-2.3402	1.3089	6.4907	4.5827	4.6509	-3.2714	0.13641	2.5978	7.2003	7.4883	-0.23258	-3.6832	-3.5769	4.0279	3.3052	-4.8277	2.7131	1.3464	3.1656	-4.6907	-0.19598	1.3893	0.56024	3.3495	5.5318	7.6718	3.2146	-1.9551	-0.5764	0.67967	1.9603	1.1846	2.176	2.3776	6.7348	-2.9652
-2.9058	-10.292	-3.9191	-4.0402	0.81583	-4.0213	0.80934	-15.403	-7.2599	-10.645	-4.7912	-9.5322	-6.9226	-12.728	-10.148	-7.8224	-3.4097	-5.1217	-3.4346	-10.242	-12.046	-1.9325	-1.9422	-6.6604	-2.7789	-7.1314	-14.339	-7.5247	1.0216	-7.0128	-4.5651	-6.2779	-7.3835	-2.2089	-8.3461	-8.6858	-3.7834	-7.3381	-1.5149	-1.9469	-11.424	-12.474	-5.1702	-0.88529	-4.6397	-5.2423	-10.393	-4.6196	-7.5473	-13.557
-25.275	-26.311	-24.886	-18.386	-25.24	-28.723	-27.871	-16.012	-15.8	-22.602	-18.243	-19.385	-25.402	-19.635	-18.261	-19.041	-21.24	-18.984	-24.235	-19.595	-22.257	-19.275	-27.766	-17.836	-19.718	-24.559	-23.924	-17.642	-15.537	-19.64	-32.867	-16.288	-22.197	-22.746	-20.654	-19.915	-16.504	-22.787	-21.396	-23.257	-22.64	-23.961	-25.548	-25.511	-21.273	-23.697	-16.291	-22.29	-26.074	-15.834
-4.5916	-14.779	-10.724	-10.117	-12.538	-8.1633	-10.65	-12.949	-11.439	-10.691	-8.0593	-12.205	-4.4033	-12.84	-8.6274	-6.561	-8.4696	-13.834	-10.497	-14.614	-12.212	-15.709	-14.058	-13.428	-15.803	-6.7951	-7.0214	-11.043	-4.4447	-7.8368	-13.848	-13.512	-2.5398	-7.291	-7.2957	-13.62	-11.036	-17.335	-13.799	-11.903	-12.107	-6.8962	-8.6191	-12.185	-9.9134	-7.8539	-12.742	-15.023	-10.115	-12.599
2.6661	3.1556	14.159	3.477	1.8328	12.342	5.1285	9.4511	8.8133	2.1782	3.5274	3.0104	4.8147	4.5382	3.8541	3.6292	12.373	1.8268	13.489	9.9047	9.108	4.8419	9.0358	16.521	11.513	11.816	13.594	10.467	4.458	4.1694	8.1539	10.559	3.6661	7.6634	4.6014	2.2459	-0.61521	-0.44641	6.7571	7.9339	8.7129	8.2096	3.3426	4.873	13.957	6.5885	3.9229	9.8462	7.5525	5.5568
-14.323	-9.1575	-7.7979	-18.987	-8.4459	-11.523	-10.174	-15.858	-18.15	-10.003	-17.661	-8.6045	-12.427	-7.2367	-13.257	-13.842	-11.887	-10.067	-16.629	-10.289	-12.285	-9.68	-12.654	-14.125	-18.21	-9.2613	-5.0929	-10.299	-12.979	-16.877	-13.269	-11.645	-11.367	-14.306	-9.6205	-9.3128	-11.021	-10.835	-8.0857	-10.766	-6.3061	-17.618	-2.3691	-10.516	-19.021	-16.289	-15.92	-14.215	-13.806	-7.9567
-6.9722	-8.2279	-15.206	-16.634	-17.352	-13.415	-13.523	-13.383	-10.891	-10.422	-13.562	-15.447	-14.362	-5.8271	-11.357	-9.4922	-7.1028	-13.081	-6.7907	-7.5214	-9.729	-13.946	-9.4078	-10.656	-10.979	-5.8023	-9.4595	-6.4775	-12.568	-10.154	-11.258	-5.4285	-12.909	-6.052	-7.6007	-12.459	-14.352	-5.6296	-7.1753	-6.4278	-2.7851	-7.4535	-19.951	-11.711	-9.751	-8.6733	-3.1274	-8.9956	-9.9914	-8.3958
6.2871	5.6452	5.1147	-3.7558	3.1672	3.3625	3.9924	3.2183	5.5267	4.1439	2.5252	0.28642	-0.55966	6.9738	2.7577	5.6484	7.8863	9.1841	3.1799	3.8703	8.0835	6.5514	1.4126	7.0397	3.8045	7.8923	11.144	4.7398	6.8776	3.5303	3.1491	9.1122	8.7686	3.3228	1.3035	6.5897	3.4216	0.49411	-0.017562	3.5589	11.649	1.6224	5.7243	9.7342	6.4174	2.7734	1.7016	2.8154	7.911	6.7836
-12.663	-10.034	-16.175	-14.515	-4.216	-21.875	-8.5498	-14.01	-18.87	-10.791	-9.0144	-17.96	-5.7985	-11.013	-12.965	-18.999	-6.761	-12.608	-11.421	-14.322	-14.85	-11.132	-13.532	-18.107	-18.767	-12.831	-11.712	-13.206	-17.434	-16.157	-15.457	-16.095	-12.972	-10.708	-15.348	-14.754	-9.3169	-10.347	-5.9159	-16.77	-12.399	-16.771	-22.498	-16.602	-13.298	-5.7357	-11.368	-13.854	-20.172	-11.944
0.81773	1.3641	-9.5814	-2.6371	-4.7002	-0.091176	-4.3966	-10.561	-3.58	-6.4903	-4.0722	0.40827	-4.648	-0.3378	1.3211	-2.0681	-7.2022	0.11025	1.1516	-7.1375	-2.8742	2.0546	-6.2799	1.4128	1.4289	-0.80756	-1.7359	2.117	-2.2114	-2.697	-2.2787	-0.40698	-3.2733	-4.6573	-6.8561	-10.275	-3.2305	-1.9851	-5.1757	3.9696	1.3693	-3.222	0.22225	2.3859	-5.3941	4.5457	-1.9869	-0.53125	-5.4661	-3.8709
-10.835	-3.9281	-12.909	-6.1315	-8.1711	-7.9225	-16.02	-6.523	-10.421	-10.856	-19.518	-16.989	-7.7701	-15.242	-17.608	-11.08	-19.269	-11.387	-9.5366	-13.158	-18.851	-10.492	-12.291	-7.2	-7.9189	-10.753	-13.772	-18.374	-14.083	-6.7864	-7.186	-12.881	-11.339	-10.237	-10.984	-10.037	-18.362	-9.1315	-9.9802	-13.27	-12.907	-13.678	-12.398	-15.134	-12.418	-13.245	-7.2987	-10.465	-7.5816	-4.2734
-4.1652	1.4292	5.381	-2.152	-5.8924	2.4538	-1.8604	2.9904	-3.0139	-1.0257	0.17385	0.20118	1.5109	2.8898	-7.6394	-6.9091	-1.8245	3.8432	3.5187	-1.757	5.694	2.7137	-0.64681	0.71087	-4.6772	5.4833	-4.2971	-4.8857	-7.2962	-5.616	-0.93961	2.9945	0.27185	3.5915	2.8403	2.1146	0.64329	-3.4028	-2.6167	-1.4757	2.205	-2.5994	-3.3011	0.69142	-0.013515	-1.8219	-1.0248	5.0541	-2.5235	-0.30535
-5.1207	-6.0565	1.3199	3.0114	4.9369	-7.9316	-2.865	-1.6597	-4.5126	-4.3698	0.75657	-1.3144	-3.563	-6.9496	-10.927	-5.0478	-2.7666	3.8464	-0.85162	-0.71741	2.2619	-2.5897	-6.6963	2.9063	0.83079	-2.897	-1.6081	-3.6186	0.85668	1.6175	-10.249	-7.1948	-4.4722	-3.9559	-10.08	-1.9113	1.6007	-2.5861	-6.1293	-1.0847	-2.819	-11.36	-11.004	-6.9869	-9.2107	-4.1801	-0.70133	-4.245	-1.9575	-5.1251
-9.806	-17.113	-18.165	-7.0639	-9.0286	-15.321	-16.565	-12.642	-9.5642	-12.103	-8.6968	-11.758	-13.78	-11.704	-14.101	-20.1	-11.232	-18.375	-13.878	-11.798	-14.296	-11.948	-17.179	-3.8637	-13.426	-12.64	-10.898	-6.1822	-4.4531	-12.726	-14.482	-17.831	-16.016	-13.512	-12.007	-15.175	-10.198	-12.101	-7.4255	-15.355	-13.017	-13.295	-10.293	-15.666	-16.6	-7.0916	-17.104	-13.335	-10.687	-17.912
-18.583	-9.7909	-4.8756	-5.2271	-18.121	-4.5053	-11.469	-15.238	-7.723	-7.9092	-2.6327	-9.2576	-5.435	-5.2263	-10.065	-6.5623	-13.183	-7.8368	-13.83	-13.854	-13.411	-3.4585	-5.8489	-11.35	-9.3869	-11.227	-10.025	-13.065	-12.475	-10.871	-6.1512	-9.9791	-5.9317	-7.0236	-3.5366	-3.7213	-4.5451	-9.1458	-3.4791	-14.047	-6.5271	-5.5912	-9.6898	-12.236	-10.327	-10.631	-6.3339	-16.385	-9.6329	-6.152
-10.456	-3.5346	-7.1034	-4.8731	-9.247	-0.77801	-10.269	-11.862	-4.9849	-4.7001	-5.3766	1.0116	-5.6452	-0.066547	-6.836	-4.4955	-5.7786	0.31437	0.092315	-1.5708	-4.1387	-2.1794	-1.9121	-10.03	-2.6953	-0.47287	-7.9466	-7.0428	0.11129	2.2783	-5.6369	0.29816	-1.0395	1.4803	-4.6705	-3.3085	-0.60393	-9.5338	2.0782	-0.37327	-0.29136	-2.8689	-6.6297	-3.3025	1.0269	0.95796	3.2082	-2.994	-8.3868	-3.4625
-1.1941	-4.2439	-2.8784	5.8256	-2.6302	-2.7846	1.316	-1.9481	5.6408	1.8589	0.99719	-0.94448	5.0335	-5.9137	-1.6694	-0.13536	6.3838	-0.53127	0.63882	-4.2154	-2.9918	-1.8812	-1.7006	2.0505	-4.6167	4.4801	3.1726	-1.2924	0.90689	2.876	-4.5334	-6.3931	-1.3931	-1.0177	-0.067349	3.8053	6.1898	-6.0107	1.9666	0.34659	-0.16424	5.4199	2.8397	-5.3348	0.72609	-1.5356	-1.4716	4.1504	-3.7477	-1.9047
-0.0018925	-1.5156	0.59466	-1.3672	2.7893	3.2061	1.1703	10.545	1.817	2.9041	-4.2204	-3.8456	4.9722	-1.893	3.6599	2.8026	-3.0041	0.73496	-2.7013	-6.7345	8.0676	2.7936	-4.8558	-2.9721	-4.638	2.0083	-1.3153	5.714	7.4459	0.83629	3.9832	6.1497	-2.8047	2.8807	-3.3156	0.71824	0.86552	-3.324	-0.39208	-2.3029	-4.3272	-4.6557	1.8232	-1.0082	-1.4307	7.2989	1.514	-4.3298	-1.9066	0.36566
1.8058	-2.9455	-2.9033	-4.0656	-0.65973	4.2257	-3.3444	5.7331	-0.39881	-5.5221	0.097137	2.4139	0.46703	6.8743	2.1201	-0.71115	-0.44061	1.3414	4.4789	-2.9959	0.94299	-2.3786	-1.2674	1.4371	-0.38094	1.038	4.0254	-2.4943	2.0515	0.82477	-1.4194	1.1862	1.4883	7.1508	1.7007	-1.4753	2.6479	0.55508	-0.40302	-0.13198	-3.741	-2.9368	1.6671	-5.5664	0.94918	3.0343	4.4747	2.1936	0.67276	-0.59794
-1.8801	1.9181	0.82489	-1.9539	3.1923	-1.4619	-0.60687	7.1923	5.6475	1.656	9.6621	-0.29617	2.8051	2.5797	4.7455	0.73615	-1.6357	-5.9038	7.1507	4.5662	2.4906	3.1981	3.1652	-2.9374	5.9681	4.8508	0.79187	4.7125	3.1086	-4.2731	-1.828	-1.0068	5.7425	-7.9078	-3.2768	-2.2144	3.974	2.0248	-5.0577	-0.097512	5.9308	2.6671	1.0744	6.8676	-5.0369	-5.1974	-3.4599	6.5321	-8.2151	7.4944
4.3955	2.3043	8.6795	10.768	10.847	5.5017	5.5774	8.0831	10.085	5.5022	7.3981	8.882	9.9273	14.72	8.9526	10.178	11.551	6.0699	5.1972	6.3272	2.279	9.8983	8.7372	6.5417	7.442	3.979	7.2908	12.285	6.2997	15.93	12.771	13.704	13.094	4.5629	7.0124	13.258	7.5008	18.212	9.3547	2.0535	-1.7274	12.165	6.8681	13.071	7.6417	14.422	5.5138	6.6657	5.0331	16.575
-12.812	-8.8644	-14.54	-14.89	-7.8505	-7.8872	-5.898	-8.2056	-15.379	-16.413	-19.905	-7.2969	-16.237	-11.261	-15.52	-17.603	-14.398	-16.161	-9.6757	-17.806	-12.9	-10.238	-12.545	-9.2865	-11.728	-11.213	-23.573	-14.167	-16.656	-9.1514	-18.694	-11.453	-21.858	-14.719	-12.466	-10.389	-13.281	-12.674	-20.543	-9.9821	-11.542	-16.599	-13.771	-12.559	-10.458	-6.2541	-12.946	-8.2967	-9.9708	-20.372
-13.359	-14.958	-11.772	-9.969	-11.528	-9.93	-15.697	-15.195	-10.857	-17.879	-12.448	-8.1394	-16.073	-10.194	-11.549	-14.304	-10.114	-11.253	-15.753	-8.5521	-17.067	-11.186	-14.873	-14.732	-10.365	-8.6157	-9.1615	-8.4234	-18.124	-14.077	-9.535	-7.2515	-20.311	-17.704	-9.0219	-19.412	-11.567	-14.352	-18.568	-11.238	-9.6341	-17.091	-17.911	-18.024	-18.278	-15.541	-17.678	-15.483	-8.2388	-9.9005
-14.096	-22.212	-24.199	-18.451	-29.246	-18.908	-25.539	-25.381	-24.425	-17.393	-27.098	-27.28	-22.192	-24.123	-26.974	-21.136	-19.542	-20.567	-19.872	-17.479	-22.349	-23.867	-23.67	-18.445	-18.143	-22.126	-15.178	-19.308	-24.142	-19.522	-17.387	-25.518	-24.981	-19.218	-18.298	-16.31	-23.679	-19.557	-17.101	-18.989	-19.874	-24.284	-26.292	-23.809	-25.686	-20.002	-24.049	-14.829	-16.309	-19.889
-10.724	-9	-3.1846	1.4417	-7.1738	-11.858	-8.6736	-9.271	-6.4826	-5.7877	-1.8864	-5.4745	-5.8963	-7.1695	-5.8903	-3.8871	-2.2199	-5.3375	-1.9507	-5.1234	-1.4155	-1.1226	-6.7659	-1.2462	-3.7883	-1.4665	-0.72683	-1.024	-1.2918	0.17571	-8.5312	-3.6717	-5.9847	-7.0099	-3.4352	-2.4951	-3.7099	-5.275	-4.9122	-1.1095	-9.8872	-6.3534	-9.1417	-2.3316	-9.3585	-2.2269	-6.1603	-4.9185	-8.4088	0.67905
-9.3419	-15.563	-15.541	-10.932	-12.067	-15.246	-14.482	-11.193	-9.0515	-10.964	-10.025	-12.344	-14.676	-1.1908	-15.005	-13.563	-9.3908	-1.4444	-17.374	-15.585	-9.8246	-11.108	-17.05	-14.487	-9.4695	-12.668	-9.1843	-13.28	-9.9476	-18.402	-13.645	-12.385	-17.377	-11.864	-12.807	-15.63	-11.512	-12.101	-10.231	-13.771	-14.502	-14.842	-11.203	-11.818	-12.212	-8.3873	-15.164	-14.25	-9.7587	-11.362
-11.52	-10.832	-10.702	-9.3336	-9.3713	-14.53	-9.0851	-11.805	-8.5785	-10.29	-13.383	-13.932	-10.456	-13.887	-17.508	-11.313	-15.887	-6.0107	-11.606	-12.328	-18.102	-8.3878	-10.064	-11.32	-12.764	-11.52	-9.5238	-9.0259	-8.1832	-5.2386	-4.4423	-8.7837	-7.9895	-16.759	-3.2643	-16.019	-5.7683	-9.1639	-14.421	-8.6176	-11.109	-8.6319	-4.5733	-8.8785	-11.614	-13.521	-7.1175	-16.03	-7.0209	-14.424
0.92995	1.1736	3.277	2.7797	3.5982	-1.9394	0.21988	1.7589	4.1112	7.297	2.3384	1.5584	-0.65251	1.3705	2.2875	-2.3302	-2.0129	7.3773	-2.7074	-1.6586	-3.2827	6.3161	-6.9747	2.5216	7.3164	-1.0968	4.7076	3.5645	2.9702	2.1579	3.1929	2.8504	-8.7333	2.4579	-2.5861	-5.6806	7.9714	1.6956	-3.0129	3.2093	1.6727	-3.2379	0.17572	-0.66835	-2.4307	0.69909	4.2949	-2.3687	2.214	-1.0347
-3.9077	-5.7938	-18.701	-8.9201	-6.5716	-10.797	-11.464	-6.3883	-10.813	-6.2111	-12.603	-16.906	-12.809	-8.8086	-7.4498	-9.5666	-4.3846	-6.6843	-6.1932	-2.2893	-8.5411	-9.3772	-12.826	-14.594	-4.6805	-4.9041	-4.6368	-10.899	-13.335	-6.0102	-6.5148	-6.3739	-16.292	-6.7799	-8.4746	-10.31	-15.241	-9.0871	-9.7945	-7.8828	-16.02	-10.966	-14.983	-7.1889	-8.8443	-11.125	-2.9464	-12.639	-16.543	-9.9924
-5.5269	-2.4888	-6.1	-8.0464	-2.5491	-5.3386	-6.2261	-2.574	-0.73848	-2.927	-0.73709	-2.9015	-5.1801	-2.6403	-2.6183	-4.8696	-0.97112	-1.2375	-1.9261	-2.0838	-8.2816	-5.3321	-1.8569	-0.63981	-4.0234	-1.9337	0.27204	3.0653	-4.7425	-3.8617	-1.8188	-3.4241	4.2829	-7.9893	-5.2046	-1.1737	-2.4369	-4.2521	1.5924	5.6278	3.0759	1.9436	-3.4663	2.8632	-5.7457	-4.2701	-6.0527	1.0341	-8.3377	-4.5214
-13.023	-13.478	-10.235	-17.567	-12.059	-7.442	-15.432	-11.859	-12.342	-10.341	-18.028	-12.361	-12.914	-14.266	-12.891	-16.436	-13.263	-14.199	-6.4721	-10.811	-13.92	-8.0437	-13.18	-17.364	-11.723	-17.865	-9.1309	-9.4322	-11.881	-10.164	-10.494	-18.252	-17.909	-11.776	-11.999	-8.3776	-12.297	-14.559	-18.239	-10.208	-9.0305	-8.5671	-11.795	-15.332	-4.5875	-12.27	-10.462	-5.7707	-15.797	-8.9812
-13.607	-6.2391	-6.1946	-8.0028	-6.1325	-8.6679	-11.9	-15.515	-12.047	-11.928	-17.148	-16.041	-9.1258	-11.417	-8.4885	-10.383	-13.148	-11.18	-9.204	-11.519	-10.506	-12.95	-5.3105	-13.427	-12.951	-8.7102	-18.891	-10.505	-7.6312	-12.806	-9.1917	-13.026	-23.512	-14.347	-13.864	-13.09	-11.716	-14.258	-7.4118	-12.772	-10.427	-13.977	-10.047	-14.738	-12.505	-14.205	-10.36	-8.333	-10.935	-9.8047
0.026823	5.7264	-0.64777	11.724	-5.9688	8.8804	6.7187	0.63108	-3.4389	0.39343	-0.063238	-3.7541	2.2012	-0.77353	-0.81506	1.3364	-0.81075	-2.9104	1.3236	3.9137	-4.5577	5.8544	4.3525	-2.7378	2.8839	-0.93596	-0.078725	9.6023	-1.9271	0.14679	3.4393	6.2743	6.041	2.0921	5.8442	-2.8285	1.311	4.6756	2.0518	-1.2557	1.1496	3.8921	-2.02	2.0931	6.0028	-1.3062	6.8532	6.2486	2.3747	0.32588
-7.6649	-4.7539	-6.0441	-10.979	-7.4234	-9.2287	-9.8717	-9.1833	-4.7935	-7.343	-2.1336	-9.9027	-3.6156	-9.296	-7.2379	-7.1138	-1.0274	-8.1162	-7.9983	-8.0572	-1.6957	-7.2134	-4.1613	-4.8531	-5.202	-6.7153	-4.475	-2.186	-6.4713	-6.6572	-2.9608	-2.6856	-6.934	-1.8048	-5.8797	-9.7566	2.2546	-6.1121	-8.8523	-3.3207	-8.8887	-9.3594	-10.236	-13.331	-7.5221	-5.1691	-7.4421	-0.056788	-5.7046	-8.1828
-16.392	-14.083	-12.575	-17.423	-18.789	-15.801	-17.979	-8.2825	-8.4464	-17.144	-6.4085	-10.3	-6.6549	-9.1153	-8.9957	-12.499	-11.556	-11.442	-9.6198	-14.833	-8.5779	-11.846	-4.6556	-18.073	-13.057	-4.3975	-15.333	-8.572	-16.58	-3.3202	-12.228	-9.8555	-14.008	-9.7179	-3.2541	-10.347	-14.002	-15.799	-13.727	-5.1442	-15.552	-13.735	-9.6098	-10.022	-15.99	-7.1764	-5.1831	-11.48	-10.402	-16.993
-0.029997	6.4361	4.7338	4.7227	0.48766	2.3697	12.666	12.292	5.8478	9.2407	5.4309	10.127	3.9443	8.3469	5.2862	2.7581	3.4082	-0.35784	2.8769	12.39	2.8175	10.462	13.464	11.695	5.1296	1.2263	10.898	7.3515	3.4763	15.886	6.9307	2.0939	8.09	-0.83341	10.503	1.9691	5.1833	6.0259	7.3633	5.1624	4.7399	2.8976	11.851	7.5926	2.1422	7.3411	6.4025	11.807	0.44479	5.6447
4.4634	-5.8227	-3.4422	-6.4547	-1.4087	-5.1498	0.070956	-4.6218	1.5871	-1.755	2.8236	2.4768	0.72546	-0.47048	-1.8359	-1.1281	-4.3146	-0.69404	1.573	-4.3174	2.4418	1.5657	-2.8721	6.0716	-7.5706	5.0677	2.8103	-2.1003	0.063256	-2.2313	-0.72141	-0.85298	-2.3757	-4.5838	-7.8087	-1.7645	6.6737	-1.8519	2.3023	-7.6938	-5.48	0.55115	-0.68868	3.2344	6.2071	2.8018	-7.0252	-2.5606	-0.36201	4.0435
1.6442	0.64165	1.6968	3.268	3.2781	-5.6883	5.6155	2.4181	-7.6554	5.7213	3.9085	6.4274	7.8541	9.0524	-0.49834	6.2778	4.0475	0.23194	6.026	3.3934	8.9847	1.3763	0.25811	1.6228	3.6342	7.011	5.1473	5.8957	0.26326	-0.9509	0.38351	1.6439	2.9788	0.56294	4.2751	3.0151	5.1642	0.67641	3.8905	4.5992	-0.77575	2.2334	5.2754	5.1789	-1.3219	12.649	4.1726	2.0092	1.4167	3.5455
-17.886	-9.6491	-9.0942	-12.76	-11.317	-10.007	-16.177	-12.363	-3.8085	-12.386	-11.93	-12.9	-14.424	-9.0645	-12.465	-5.4122	-14.519	-6.2784	-15.064	-9.0994	-17.754	-15.213	1.6819	-18.345	-14.656	-8.2497	-10.722	-16.438	-12.842	-1.8925	-13.483	-13.301	-14.948	-5.2832	-12.866	-12.408	-9.9886	-9.3704	-15.116	-13.096	-17.397	-8.4938	-12.849	-10.31	-8.1012	-9.9126	-5.6211	-14.334	-9.039	-8.5874
8.2701	12.8	12.614	4.8383	-0.81287	3.4421	12.753	4.4017	10.132	5.9598	6.2262	7.7392	5.9592	4.7235	5.8437	5.0255	-1.0238	11.996	2.8995	4.7589	19.993	13.117	9.8178	9.0771	5.0458	1.5107	3.9253	1.0691	8.9535	6.6912	8.8031	2.6924	11.791	9.0682	9.7638	6.0575	13.477	13.475	7.0345	8.8265	9.871	4.0228	11.788	7.8743	9.5295	15.194	7.9431	11.177	2.8678	10.302
8.3244	10.336	-2.0897	11.88	8.8227	4.4758	7.9738	7.8613	6.8031	11.615	8.5868	7.1766	11.799	4.6633	13.192	13.457	7.6501	5.1203	17.869	7.9744	7.9558	6.6854	4.5265	4.9855	7.5652	5.9743	8.5352	9.2795	8.7722	7.5348	9.5277	5.7124	10.351	16.811	9.5404	6.2223	10.136	1.8826	12.619	1.638	3.2012	9.355	4.9142	6.3927	9.5742	4.7382	4.7079	3.6308	10.093	5.1062
-9.2895	-16.384	-14.297	-2.8935	-15.381	-7.3091	-8.9682	-13.544	-13.211	-6.6354	-10.316	-10.972	-8.8861	-3.653	-3.1406	-10.923	-7.6594	-9.8441	-10.825	-11.064	-10.754	-14.328	-7.3494	-6.2318	-12.822	-9.7257	-9.2931	-11.152	-11.619	-12.336	-4.4981	-10.923	-12.617	-7.2183	-16.165	-15.081	-7.0089	-6.6684	-2.455	-9.8601	-1.7986	-9.0599	-11.418	-8.746	-6.8886	-4.5451	-5.5389	-5.2576	-10.248	-2.4666
-2.0453	8.4005	1.0966	7.4981	2.8189	3.0326	1.6528	2.8242	2.7536	1.2659	4.0637	-0.1837	7.4454	-0.95512	-1.9329	1.3382	10.147	-1.756	2.0108	6.8605	0.20314	4.656	3.7525	0.71452	2.1412	0.75195	2.3106	2.9621	2.0353	-0.50493	5.0581	-5.5235	8.2906	3.1267	3.2001	4.9849	0.42336	3.9021	-1.8223	-2.7251	2.0875	4.6799	7.7739	2.3843	6.0453	11.158	-1.9512	4.3158	-2.2964	1.6411
-0.55778	4.7243	1.5122	0.34651	-3.1213	-1.6674	6.7067	-4.6196	3.5247	2.2027	-0.099264	1.6799	-3.2809	-8.4866	-4.4029	-3.1633	8.9235	5.2614	2.7183	0.36953	3.6974	0.8171	1.0809	2.945	-0.83994	3.3627	-1.7556	2.8948	3.9184	-4.2959	-3.6422	4.4347	-1.1379	1.2422	-7.9864	3.5921	2.5628	4.9244	-3.7351	-5.281	2.2402	2.6535	3.0326	0.11875	-0.56403	-0.16397	6.3654	7.9029	3.0935	-1.26
11.708	7.2487	9.4728	10.088	10.152	6.9575	12.563	12.628	5.5297	6.9091	11.171	3.021	12.038	10.468	8.1732	18.484	1.0867	9.2204	9.0271	6.7638	5.4286	12.421	8.4696	6.6178	7.1334	7.1915	6.7562	10.251	7.2316	6.0219	6.7704	12.755	12.726	8.4904	4.718	4.2624	9.5426	8.0232	6.465	10.994	4.8475	4.459	8.1429	9.6427	11.317	12.229	9.0221	8.6861	7.455	8.8983
-11.087	-18.14	-13.871	-11.844	-9.4377	-18.057	-13.3	-9.5315	-12.913	-18.039	-15.842	-17.051	-14.066	-16.893	-9.8543	-8.5265	-17.114	-20.871	-10.551	-11.726	-20.11	-17.152	-8.2817	-16.378	-15.833	-18.415	-10.802	-19.663	-10.215	-11.451	-13.723	-15.829	-15.875	-8.9252	-11.858	-10.211	-18.654	-9.1448	-9.3867	-20.06	-17.901	-14.073	-11.966	-16.304	-15.018	-22.762	-12.546	-18.611	-16.486	-16.374
-10.13	-7.0474	-4.7749	-10.75	-8.0233	-6.1979	-8.5952	-8.9631	-7.9993	-3.5381	-4.7179	0.30007	-3.5419	2.514	-6.6208	-3.6639	-8.0146	-10.681	-4.8639	-9.973	-5.1426	-0.39232	-13.893	-5.7478	-2.3003	-2.6579	-5.9791	-2.2024	-9.8563	-6.7917	-6.1125	-3.6366	-5.4079	-7.0859	2.7148	-10.316	-0.598	-4.945	-4.7795	-7.8631	-4.2554	-3.8037	-11.618	-14.493	0.6624	-9.3846	-16.349	-0.28156	-2.5613	-5.4601
-2.1666	-4.0595	-5.4898	-0.47154	-2.8061	-3.3241	0.80979	-3.1809	-0.97137	-0.08767	2.7115	-3.2	0.50655	-0.25567	0.64811	-3.4248	0.066554	0.39803	0.15547	0.12458	1.754	7.6091	-5.1451	-2.8237	-1.3751	2.8394	-2.72	-2.9736	-0.59803	0.42839	6.2364	-4.0587	-2.5112	1.9617	0.64684	-1.7125	-4.6821	-6.2731	-2.5549	1.2808	2.9819	-6.3222	0.58396	0.75455	-9.8432	-1.5241	-2.3923	1.2896	1.6936	-4.778
-3.5933	3.2523	-2.1219	-7.7038	-1.7218	-0.641	-3.7728	-1.2168	0.93127	3.1004	-1.5635	-6.7708	-5.234	-2.0023	-5.312	-1.8105	4.7163	1.9164	1.0735	-2.7277	-6.2961	8.0674	3.2129	-2.7738	-2.2227	-1.5766	-0.025308	1.5272	-2.3999	0.90362	-7.6799	-1.0111	0.60304	-2.0197	-1.1319	-6.5422	-2.1778	-2.0516	-1.2714	-1.4434	-3.7175	3.1196	-6.0985	3.0441	-0.29118	0.45022	2.0056	-3.7211	2.0607	2.0009
-21.56	-26.074	-27.301	-24.629	-20.789	-25.093	-25.769	-19.737	-28.526	-25.794	-20.338	-20.22	-18.122	-23.479	-26.387	-18.309	-23.602	-21.606	-21.255	-22.544	-20.385	-27.463	-26.937	-16.637	-20.783	-20.624	-15.494	-26.563	-22.388	-19.958	-23.23	-19.872	-21.486	-24.673	-19.983	-20.533	-24.002	-23.416	-24.577	-22.748	-22.527	-14.659	-28.936	-20.726	-22.696	-23.174	-26.242	-16.127	-25.487	-17.869
4.3027	-0.32773	-0.92563	-2.9543	-1.5336	-0.18928	-2.1401	-6.4297	0.24063	2.3239	7.2154	2.6518	1.1663	4.616	-1.7762	2.5056	4.7043	1.3626	-2.5784	-5.4243	1.6622	-0.083375	-3.4248	2.4402	-0.30053	1.8028	1.2191	-2.9634	7.8187	1.1855	-4.0847	-1.5715	-0.31531	2.7858	2.0811	1.3353	-4.9209	2.1284	-2.8879	1.4999	-6.6931	4.6234	1.3003	-2.9629	-3.162	-3.1153	-1.8483	1.077	3.4128	9.1628
-8.9809	-20.862	-10.047	-9.6786	-9.9657	-13.256	-5.8273	-14.889	-4.9072	-11.695	-5.0913	-13.569	-12.341	-17.081	-12.814	-25.964	-11.103	-15.97	-11.797	-16.885	-14.338	-12.21	-13.643	-10.214	-4.0827	-18.327	-13.476	-15.328	-15.89	-16.205	-19.087	-17.748	-14.537	-5.54	-12.507	-9.5834	-14.909	-15.428	-8.2713	-14.95	-6.0272	-15.962	-6.447	-14.454	-15.242	-11.849	-13.821	-10.86	-9.7129	-11.254
-13.385	-18.035	-11.373	-13.876	-6.505	-9.6568	-10.026	-13.722	-17.193	-9.5041	-15.561	-13.506	-13.872	-8.5749	-9.4904	-12.316	-7.2416	-12.569	-8.7565	-12.625	-13.339	-10.615	-12.951	-13.927	-15.143	-13.702	-12.39	-14.503	-12.415	-10.489	-7.2021	-15.788	-9.9433	-14.838	-10.255	-13.748	-12.902	-18.5	-10.354	-11.466	-13.002	-14.554	-12.152	-12.754	-11.299	-13.846	-11.966	-10.97	-12.441	-8.6275
-11.158	-2.2435	-7.6182	-0.46348	-7.0811	-6.9249	-4.6182	-8.3123	-2.9755	-10.426	-3.4578	-8.0153	2.4062	-4.9597	1.1344	-2.0367	-0.13859	-10.455	-6.6771	2.1251	-6.0581	-3.596	-11.69	-2.9075	-8.3836	-1.6024	-3.7911	-6.8208	-6.012	-4.255	-3.7996	-1.9755	-12.134	-6.3648	-5.4883	-3.3103	0.39478	-1.5414	-2.5586	-4.7837	0.14992	-3.7835	0.76659	-9.4321	-2.0997	-0.83541	-7.2129	-4.2814	-0.48085	-5.0803
-19.771	-22.4	-14.083	-5.8343	-14.081	-15.403	-15.287	-21.038	-16.405	-15.624	-11.984	-15.974	-9.8092	-12.777	-17.764	-14.765	-12.911	-18.734	-11.885	-19.862	-15.787	-16.373	-6.7782	-18.641	-19.447	-17.196	-12.538	-20.152	-10.769	-20.341	-18.078	-10.166	-12.232	-14.662	-7.2156	-14.583	-12.681	-16.856	-18.125	-16.174	-13.11	-9.632	-11.218	-16.511	-10.944	-9.4819	-14.265	-12.653	-22.176	-14.592
-5.0432	-11.995	-11.044	-12.735	-15.148	-18.758	-6.8312	-10.113	-18.451	-11.344	-10.68	-11.498	-10.501	-12.669	-7.6163	-5.9693	-10.215	-14.568	-13.372	-7.2503	-8.3532	-15.155	-11.665	-11.111	-8.5879	-13.665	-11.489	-9.433	-14.459	-15.948	-10.416	-13.562	-13.588	-14.938	-14.799	-13.12	-12.396	-11.023	-18.079	-15.638	-11.54	-10.874	-10.137	-15.396	-7.2571	-10.948	-12.412	-5.7155	-11.605	-6.7764
-11.762	-11.705	-14.028	-12.171	-8.1476	-9.7069	-9.5892	-14.077	-15.778	-15.581	-14.111	-15.495	-10.022	-5.5928	-20.435	-16.156	-11.989	-14.592	-12.142	-7.5693	-11.439	-5.85	-14.726	-12.701	-12.743	-10.977	-9.0021	-13.215	-10.131	-15.074	-9.8113	-14.818	-18.587	-9.0576	-13.957	-14.012	-15.903	-9.4259	-14.708	-11.874	-20.047	-17.955	-9.3901	-15.895	-10.566	-11.963	-15.18	-13.567	-19.208	-11.973
-19.127	-16.347	-14.277	-16.775	-21.765	-16.656	-24.962	-21.434	-21.574	-19.117	-23.262	-24.022	-21.394	-20.055	-21.177	-26.179	-19.779	-20.29	-23.65	-19.416	-23.914	-16.724	-27.365	-21.81	-28.102	-27.784	-20.89	-25.598	-22.144	-25.563	-24.763	-21.453	-25.154	-24.51	-19.189	-18.637	-24.602	-18.803	-23.814	-21.061	-20.093	-28.857	-18.125	-30.599	-16.925	-23.79	-22.675	-27.217	-19.554	-19.257
10.239	11.303	4.7118	12.019	12.285	12.779	10.135	7.9711	7.168	14.13	13.526	7.7135	12.331	7.9709	16.492	-0.91934	8.7147	13.206	7.8506	14.375	11.153	10.303	9.2562	10.659	15.169	6.5906	5.542	9.9081	11.087	15.094	4.7642	8.5213	8.1985	6.6672	6.9185	4.9331	8.176	8.4046	10.339	13.369	6.3295	12.946	9.0739	6.752	16.496	14.717	5.3962	13.967	17.9	16.821
7.7011	10.198	6.5905	7.7758	-3.1653	6.8181	7.683	2.4049	10.124	5.1152	6.1277	11.866	9.1959	9.8106	8.4282	11.494	15.938	11.586	11.991	18.404	-0.27556	9.6561	7.2464	7.9528	7.3943	2.1468	4.2256	7.4917	17.204	14.475	10.451	11.376	6.9971	6.8213	7.2496	12.746	1.0212	6.188	2.8385	6.7565	4.9577	5.535	5.8289	4.6044	11.563	2.3915	6.0246	10.947	7.4402	9.736
-9.9766	-11.157	-14.759	-14.656	-10.385	-5.2565	-9.1932	-11.783	-7.6658	-16.007	-8.3921	-12.506	-4.0079	-12.996	-10.799	-10.736	-23.609	-8.0859	-10.65	-9.827	-11.115	-16.976	-18.843	-9.5492	-6.1652	-14.66	-13.377	-13.14	-6.6721	-12.731	-2.5048	-9.7425	-13.15	-9.7409	-8.2797	-5.9965	-9.1415	-10.095	-5.2494	-10.639	-11.036	-7.4227	-15.148	-6.4812	-6.4223	-10.697	-11.877	-11.062	-6.9951	-15.457
-25.513	-23.727	-30.523	-19.288	-23.214	-16.212	-29.356	-23.154	-27.119	-17.798	-17.841	-20.638	-22.148	-26.961	-24.641	-17.685	-25.604	-19.468	-21.155	-27.266	-23.129	-23.42	-20.447	-21.977	-22.351	-22.969	-32.814	-15.097	-18.991	-24.786	-24.395	-21.59	-21.863	-20.2	-25.104	-22.333	-21.228	-19.233	-23.255	-23.325	-24.385	-20.334	-19.005	-28.318	-22.338	-23.5	-21.336	-18.555	-26.073	-27.887
-4.3004	-6.4588	1.6387	-3.0002	0.50491	-2.5059	-1.2801	0.34835	-1.2292	-3.7381	-6.8983	-1.8756	-1.569	-2.7285	0.73616	8.7982	4.078	-9.0616	-5.3215	-6.0187	4.0656	-6.7125	-6.041	-8.0973	0.53836	-6.2686	-4.1914	4.5521	-2.1369	-3.7748	-2.1885	-5.1179	-2.0698	-4.5449	-2.5197	9.0451	-1.6921	0.091917	-6.9816	-9.1761	-0.19329	2.8331	-1.7899	-0.93183	2.2044	-2.1924	1.5263	-5.4125	-6.258	-6.3616
4.8912	-5.0732	-4.7213	3.7048	1.7541	-3.0479	-1.4315	3.8343	-3.3567	-1.0799	8.3929	7.2687	0.53698	-4.5914	0.27372	-0.72327	5.5409	0.87744	1.2552	-3.955	1.2954	7.6561	1.8343	-0.56916	8.2161	0.79124	0.99705	3.235	4.3937	8.4916	-4.1489	5.3568	3.5888	-2.1161	4.8937	-6.2341	11.503	1.9042	-1.2487	8.9038	3.2241	6.4782	-2.5235	4.1061	3.2261	7.0907	-0.78452	-0.7988	-0.80541	2.0335
-19.4	-23.81	-23.017	-23.221	-22.787	-26.367	-20.122	-18.296	-16.788	-22.536	-18.041	-27.437	-17.746	-21.991	-23.237	-21.972	-15.101	-22.465	-18.449	-28.473	-19.136	-26.278	-28.58	-26.261	-25.948	-18.707	-24.58	-17.846	-18.938	-16.128	-22.346	-19.678	-19.832	-24.714	-22.782	-27.578	-21.774	-23.195	-21.766	-22.383	-22.215	-25.05	-14.938	-16.125	-25.769	-22.597	-24.578	-21.427	-20.909	-17.298
4.5575	2.3644	4.0085	-5.0639	1.5127	4.0378	4.6631	5.8735	3.9828	0.7797	4.5963	0.3427	1.8501	3.0933	-0.63717	-4.4406	-2.0513	-1.692	-1.5553	-3.3839	-1.6786	-2.9869	3.0889	0.77138	2.059	-0.0083745	4.0389	-2.4745	1.4723	3.3634	-4.81	-1.8405	-4.4604	-0.61154	4.757	2.8068	5.8492	1.7309	-7.6643	-0.63139	4.5228	-0.59721	5.8895	-3.5112	-1.5421	-1.7091	1.5467	3.8101	0.64471	6.2832
1.0294	-0.1359	-1.3792	3.7374	-0.71013	-2.056	2.1009	-2.7849	0.48436	-4.9387	-2.3453	2.7415	1.1932	-2.8933	-4.7135	-0.39366	-0.10687	1.1526	1.5024	3.4239	-7.0939	-0.82961	-2.8141	-6.2947	-4.4689	-5.5809	-2.2223	-6.5419	-2.1927	2.844	-6.2004	-4.5668	-0.60756	-4.499	-0.90659	4.5318	-6.0644	5.804	-1.4327	-4.4902	-3.7861	4.3989	-1.4754	-5.9809	-4.4677	-2.3676	-0.23473	-4.0509	-9.2225	4.4122
-19.685	-12.81	-17.786	-14.439	-12.229	-18.31	-8.6012	-14.959	-18.379	-10.918	-21.839	-10.016	-20.314	-12.268	-15.757	-4.278	-9.278	-14.592	-8.8095	-11.142	-12.393	-12.13	-17.153	-11.525	-7.4168	-21.915	-5.3083	-11.849	-20.644	-16.193	-15.141	-12.456	-11.806	-15.145	-11.816	-11.037	-5.2562	-17.078	-14.63	-16.783	-13.274	-15.611	-14.607	-15.065	-13.735	-18.072	-12.424	-20.774	-9.2996	-13.836
-1.624	-7.809	-3.4349	4.7922	1.2268	-1.2869	-1.2737	0.21927	0.0099114	5.5414	4.6185	-0.55934	1.4435	-1.9795	-1.2904	0.68716	0.38332	0.21649	1.11	-1.8194	-0.98239	4.0621	5.1671	-1.8799	-6.3265	-0.75787	-6.0881	-1.7331	-2.3497	-6.2807	-3.5306	3.3557	2.2273	7.1861	-1.4189	-3.1664	2.0723	6.4089	-4.9077	-5.8068	6.6752	-0.26564	-4.3559	1.3588	0.92721	-0.042459	-1.2577	-6.0394	-6.7646	-5.3719
-14.635	-12.749	-4.9885	-15.097	-8.3138	-11.893	-8.3723	-13.196	-9.8984	-7.0315	-11.612	-11.291	-11.496	-18.76	-4.9404	-14.241	-15.077	-8.6152	-13.701	-8.3524	-15.08	-10.124	-10.116	-7.4395	-9.3584	-16.349	-12.362	-6.1255	-12.719	-5.4597	-7.5145	-17.031	-7.6805	-12.577	-11.146	-15.528	-9.4159	-8.7258	-11.37	-11.687	-9.8178	-14.458	-6.6969	-9.3875	-11.484	-11.559	-5.9132	-15.784	-5.236	-14.279
-14.2	-15.425	-23.552	-12.701	-17.067	-11.18	-15.331	-13.392	-6.6466	-13.575	-9.0185	-7.6757	-14.902	-14.71	-9.9625	-16.664	-12.193	-12.93	-7.4984	-11.694	-12.062	-9.8121	-16.422	-12.161	-7.0567	-10.623	-17.906	-0.39082	-8.083	-17.461	-16.589	-12.214	-6.0839	-21.933	-10.262	-17.269	-14.667	-11.104	-12.8	-9.3978	-10.87	-10.297	-12.515	-8.7835	-9.864	-9.3168	-9.7745	-14.216	-13.475	-9.0972
-3.4545	-8.2969	-5.2988	-1.8966	-0.29259	-3.9977	-4.2769	-5.5768	-5.8639	-3.8606	-6.5043	0.16316	-4.9846	-4.5499	-7.9436	-5.9959	-6.5434	-8.9296	-5.0905	-3.885	1.8963	-6.8991	-3.5286	-6.5589	-7.4626	-8.3431	0.38567	-10.435	-7.7158	-6.0716	-5.1529	-2.2556	-3.2452	-5.8967	-3.7256	0.3843	-4.6351	-5.5913	-2.7458	-5.5552	-13.298	-7.2208	-6.2194	-5.8837	-11.002	-4.5271	-12.449	-6.6196	-7.7109	-9.039
-10.516	-7.9541	-23.009	-11.728	-8.6567	-11.125	-9.9551	-18.211	-4.989	-5.4464	-7.6827	-10.893	-14.901	-11.934	-17.829	-10.878	-9.218	-13.32	-7.0162	-7.666	-11.142	-11.822	-10.883	-14.225	-11.787	-14.971	-11.672	-12.289	-14.358	-10.786	-9.3237	-11.327	-10.746	-6.2655	-10.485	-15.829	-19.614	-17.976	-13.164	-13.007	-7.9614	-16.768	-12.033	-9.1227	-16.181	-9.8956	-10.796	-11.385	-14.115	-7.7587
-9.9041	-17.255	-10.56	-15.566	-13.324	-15.796	-9.2649	-16.558	-14.269	-13.941	-10.234	-13.495	-9.0321	-11.186	-8.1538	-17.11	-14.209	-15.778	-10.605	-13.962	-12.298	-14.034	-12.273	-11.08	-10.769	-9.2078	-12.062	-12.578	-16.829	-16.72	-14.724	-12.222	-18.409	-7.6584	-9.6994	-17.482	-10.917	-11.777	-15.901	-15.847	-15.694	-10.536	-15.618	-10.689	-13.914	-11.952	-11.92	-8.1521	-14.032	-10.578
-6.2624	-15.756	-11.464	-10.348	-6.3093	-21.512	-6.8586	-10.092	-17.269	-17.465	-14.154	-2.8117	-15.167	-8.9854	-10.774	-6.8924	-13.174	-16.284	-13.312	-8.8867	-15.86	-11.483	-14.577	-13.889	-12.217	-9.9435	-18.75	-18.597	-21.338	-12.307	-13.363	-13.914	-6.8341	-9.319	-19.422	-9.3608	-12.682	-15.476	-13.677	-17.671	-10.283	-11.127	-7.3317	-18.996	-11.174	-12.22	-13.211	-6.5815	-13.135	-13.919
-20.427	-12.603	-12.801	-19.636	-9.907	-18.832	-13.845	-22.862	-14.57	-18.023	-12.562	-9.2465	-17.999	-15.459	-21.59	-17.966	-11.408	-13.323	-13.075	-18.495	-11.144	-6.2042	-13.81	-14.785	-14.306	-12.577	-20.483	-14.025	-21.578	-15.873	-20.219	-13.415	-14.662	-9.7362	-9.416	-10.282	-15.879	-14.453	-14.282	-10.816	-9.3521	-13.758	-15.233	-15.03	-11.47	-13.877	-20.582	-14.377	-16.304	-13.161
-19.494	-14.593	-21.958	-22.65	-19.272	-21.938	-19.822	-24.536	-15.854	-27.216	-22.387	-12.7	-15.035	-22.599	-17.909	-17.608	-27.987	-19.387	-20.378	-15.096	-23.607	-24.057	-20.655	-21.185	-26.515	-15.101	-21.781	-16.511	-17.441	-22.995	-24.375	-27.415	-18.271	-14.468	-25.114	-17.151	-24.889	-15.522	-22.432	-14.499	-22.955	-25.958	-24.807	-14.029	-26.976	-17.978	-21.693	-20.067	-19.211	-17.464
6.6407	-6.1887	2.9394	-1.471	2.7709	0.34385	5.1745	6.3337	-2.1409	4.5154	2.784	6.4555	1.2216	-2.936	-5.4684	-0.71067	-0.73532	-6.4531	3.5482	-1.8068	-1.5735	0.11348	-2.3565	-2.8648	-5.2493	0.32362	1.912	0.9846	-5.0049	1.988	1.3779	3.5387	-0.0035127	6.0608	6.776	-1.1454	4.5336	-1.6766	0.27445	-4.2531	0.052268	4.3348	-0.21252	4.4034	-2.8436	-3.4527	-1.5532	6.6154	5.1966	4.3361
-16.564	-12.832	-9.1367	-9.4822	-4.4288	-4.8352	-12.478	-15.412	-12.497	-6.514	-9.5708	-11.624	-18.798	-13.338	-10.675	-15.894	-7.7683	-11.951	-11.66	-2.5962	-15.746	-9.9384	-13.753	-11.153	-11.797	-12.807	-12.215	-9.197	-14.397	-11.011	-12.393	-16.384	-14.956	-9.9724	-6.1538	-12.277	-12.822	-6.2957	-13.519	-6.9341	-14.449	-8.2759	-8.4971	-12.515	-13.994	-13.046	-13.103	-5.4575	-3.4738	-17.048
-5.5182	-9.9488	-8.4958	-5.4408	-9.0958	-3.8919	-5.707	-16.299	-7.5428	-14.768	-6.2054	-4.0258	-7.9013	-10.473	-10.214	-3.744	-10.245	-10.273	-13.959	-8.6959	-12.405	-10.499	-8.9173	-4.6318	-12.033	-7.2358	-8.6143	-3.8481	-9.7626	-3.0794	-4.192	-7.0325	-8.8584	-8.8792	-8.574	-11.216	-9.7968	-7.3605	-14.078	-10.562	-3.2873	-7.5446	-5.3663	-10.975	-5.6031	-12.98	-3.3876	-8.5171	-10.751	-20.025
-3.4173	-3.966	-1.9974	-9.6805	-2.6949	-6.1818	-7.4755	-2.4606	-12.47	-5.1016	-9.4596	-4.1887	-14.527	-13.533	-9.8875	-6.204	-7.9562	-0.10362	-9.5656	-6.7694	-7.4991	-7.4233	-5.2302	-11.826	0.68005	-8.4138	-4.0856	-12.869	-10.002	-13.307	-5.993	-4.4964	-8.0057	-11.25	-16.009	-3.9411	-2.2895	-11.335	-9.1913	-4.0793	-4.5361	-7.5494	-7.7286	-1.4539	-8.9992	-11.01	-8.2533	-7.1732	-5.3196	-4.0382
-2.0327	3.6496	2.4171	-4.4549	0.32926	12.325	-1.678	0.54807	9.1874	3.4781	-0.13856	-7.5926	4.1396	3.1271	-2.5858	5.1292	1.6518	-2.5398	2.2326	1.9338	-0.91711	-0.12362	5.001	4.3684	-2.0871	5.393	-1.962	5.5052	2.9074	-0.53611	2.9045	-2.8943	0.012352	-3.5887	6.0691	0.99122	3.1827	0.87698	4.8446	6.2346	-4.1859	-0.91013	3.9444	4.9398	1.1887	1.176	-3.2295	0.62252	3.2078	6.6339
11.458	8.1551	0.77058	10.218	8.6775	6.2408	3.0999	9.2956	1.6524	8.3263	11.908	1.6123	3.9531	12.35	5.1785	7.0001	10.107	7.0398	3.1743	12.482	6.4752	6.3607	5.5081	1.7496	10.595	5.0232	3.7892	8.4965	5.9477	5.9874	11.868	1.8655	9.4774	9.0644	9.863	4.6089	-1.9718	8.2544	16.59	9.0694	6.4357	8.5074	6.7356	3.1556	6.4075	6.0586	8.9476	1.9907	4.9884	5.5645
-9.689	-9.3748	-4.7372	-9.1473	-3.3701	-9.2476	-0.49142	-1.0259	-4.6346	-2.8504	0.96658	-0.70678	0.49737	-3.5438	-2.634	-4.7526	-3.256	-1.2378	-2.81	-5.2337	-6.7252	-0.64713	-9.3764	-1.2317	-3.8147	3.3438	-0.87814	-2.5773	-1.7468	-4.8379	-3.5719	-4.0898	-2.6062	-1.0316	-8.5915	-2.032	-11.94	0.34686	-3.1743	-2.1539	6.4066	0.4936	-0.9182	-1.4182	-8.9894	-0.5536	-6.1566	1.1911	-5.8309	-1.0285
6.3653	6.2004	-0.75925	1.4138	-2.1353	2.5298	-1.8168	-2.1321	8.7621	5.9099	1.1674	4.9131	10.16	6.7628	2.4297	5.9919	-2.9171	1.1942	5.5621	2.4624	-1.881	6.4491	3.783	-1.8815	2.995	0.94986	-2.3428	3.6846	11.083	3.1236	0.75819	3.1135	1.9569	0.8233	1.1241	-3.3996	2.0711	7.0807	7.7071	4.1195	10.462	4.2712	3.8775	1.5976	1.2578	6.6768	4.3101	2.8545	4.677	-0.80726
3.389	-0.097287	-1.0641	4.8801	4.5933	4.0939	5.6882	6.0649	7.3172	5.379	1.0939	9.8082	1.5731	3.3208	1.7605	1.6739	-1.5437	3.8365	-0.055142	4.4406	-2.2973	3.1898	7.9766	4.981	3.4171	-1.6656	6.3262	-1.223	-6.0509	-1.9824	3.5865	8.2103	-2.5138	-1.7657	10.212	4.6706	-1.4661	4.2981	0.2046	6.1782	10.259	-4.4739	-8.8476	-5.0663	3.8014	-1.7619	7.6255	2.4307	1.7295	-1.2814
-4.4509	-6.0921	2.1158	-7.0097	-1.3491	-5.866	-7.2623	-3.886	4.624	0.92353	-4.7127	-4.3395	-3.0075	-3.977	-4.8261	-1.9607	-0.65797	-5.1753	-0.90533	-2.3391	-4.728	0.68696	-4.526	-3.4929	-4.3029	-6.5674	1.2844	-4.7135	-9.6628	-4.7825	-9.8003	4.1718	-4.7466	2.0795	-7.7902	0.5227	-2.8226	-3.3649	1.3437	-2.0066	0.92799	6.0847	-4.008	-5.2378	-1.1751	-3.4833	-8.4253	2.9786	-4.3866	-4.3101
-19.937	-20.483	-18.598	-24.753	-22.433	-25.467	-20.98	-24.004	-25.152	-22.471	-20.359	-23.1	-22.727	-27.518	-17.726	-23.908	-23.634	-23.179	-25.878	-23.305	-29.302	-25.558	-20.683	-23.424	-21.764	-23.611	-12.699	-22.121	-29.236	-24.877	-24.459	-21.94	-20.256	-19.26	-18.544	-20.779	-19.002	-26.945	-20.533	-21.011	-20.137	-28.941	-17.245	-20.592	-23.757	-22.576	-28.72	-24.727	-20.265	-22.729
-15.272	-10.966	-6.7963	-9.4364	-12.429	-13.891	-10.888	-9.3806	-8.9918	-12.49	-12.574	-10.234	-4.4149	-13.859	-8.5916	-13.383	-13.207	-14.432	-15.836	-16.892	-16.859	-12.148	-19.306	-15.287	-6.4539	-14.96	-5.0214	-14.979	-14.72	-13.115	-16.708	-7.1998	-16.129	-7.0101	-13.359	-8.1515	-14.186	-10.568	-10.339	-3.3957	-9.0132	-17.289	-16.306	-10.148	-6.5022	-8.6629	-13.607	-11.219	-10.985	-8.2984
-2.32	-0.15093	-3.361	-3.2481	4.9089	0.46815	-7.2939	-3.3471	-3.9526	2.1595	1.1388	-0.61684	-7.0215	-2.9199	1.5498	-1.9702	5.1467	-3.5232	0.94054	-4.3321	-1.0022	-5.0203	-5.0032	0.5961	-7.3322	-3.1731	1.3856	-3.2841	-2.8287	-4.1109	-2.6707	-0.77527	-1.477	-2.7608	-5.5532	4.0095	1.9293	5.0825	-2.9067	3.4971	-1.056	0.79122	-2.1619	1.5675	-5.6861	11.768	0.7437	3.5308	-0.34906	-6.0833
1.5148	0.31858	-0.66705	-3.2305	-3.0866	1.2158	1.5759	-1.4484	-3.6989	4.0145	-3.1333	-2.6893	-0.56061	0.64932	-3.9067	-5.5089	-1.7301	-2.9527	2.7747	1.7368	3.764	-3.7931	1.7196	-2.2585	0.0845	-3.3422	-2.8917	-4.6852	-0.99227	0.1082	-2.094	-3.5652	-1.5551	-4.1914	-1.2119	-8.4216	3.3988	-10.526	-0.7792	4.8362	2.5592	3.1582	-5.1456	-3.8606	-6.8275	1.7705	1.9212	-0.80134	2.0403	-6.0039
-10.182	-6.1047	3.1263	-1.1015	-3.6083	2.5127	3.4269	-1.7341	0.22552	-0.10327	-1.3328	3.9202	-3.8515	-5.4246	0.69583	3.3959	-1.7832	-0.17138	-2.5464	-3.706	-0.63991	0.31969	2.4926	1.4825	0.56521	0.58231	-4.3659	0.1854	3.3766	-4.3151	6.6714	-4.216	3.9723	0.03	-2.1212	-0.49397	2.0167	-1.0779	5.9734	-6.6717	-1.9949	-3.5551	0.9318	-0.64547	1.4471	0.86929	-2.3609	-0.61002	6.4333	-1.2794
-2.5277	0.86275	-1.9835	6.9956	1.0104	5.3875	6.6595	0.84187	0.20597	4.3399	6.8831	-0.34429	1.2825	-2.4261	0.80384	-6.0986	7.2853	4.943	0.6006	2.586	4.1525	6.5382	3.6305	3.1153	-0.47667	7.9103	-1.3383	4.6382	-0.10499	7.7188	1.5896	2.668	-0.29193	-4.0392	4.4183	-2.6169	-5.5289	2.5787	6.5233	-1.5109	-0.085542	-2.3264	1.1534	1.0531	2.1296	-0.78699	0.33187	4.948	6.0771	1.0427
-2.62	-4.4961	-4.14	-3.987	-11.623	-4.8688	-6.7525	1.5701	-2.2728	-2.492	-6.5691	-2.3394	3.1179	-4.8135	-9.1068	-0.053923	-9.0752	-4.2946	-7.833	-5.1879	-4.1316	-4.8415	-5.9297	-3.3229	-6.6033	-10.497	-8.7875	-5.8243	-10.99	-6.389	-5.5476	-4.924	0.7157	0.73276	-2.7119	-0.83662	-3.697	-9.3208	-5.3369	-4.283	-3.8829	-4.1839	-2.4112	-0.51708	-3.1894	-5.6156	-3.1136	-7.0793	-1.9659	-3.7015
4.4867	1.756	1.3689	-2.2429	0.69288	-3.0629	7.7353	1.5712	-3.3163	2.7268	0.70988	1.7481	5.0132	-2.0642	2.4199	5.2379	-4.3433	3.3632	1.1648	-2.6209	0.66587	-0.27477	5.763	3.6096	0.11702	1.7333	-0.91074	2.0107	1.5736	5.5366	5.341	-1.1206	-0.46321	1.2237	-0.4662	3.0443	0.56011	-0.97025	4.3922	2.8984	1.0591	-4.6414	2.0485	-1.1697	-1.3809	4.3221	-4.3701	5.2158	-1.7855	1.6322
6.144	-9.5948	-9.0165	-3.4722	-3.3956	-4.7354	-2.1572	-2.8705	-7.0179	-3.9513	-6.5909	-6.5949	-4.1746	-4.3315	-5.3526	-0.20686	-1.6131	-5.0548	-5.6526	-1.3842	-3.7773	-6.708	-6.835	-11.543	-2.4719	2.0251	0.45801	-8.1186	-1.3977	1.0318	-1.5948	-0.52521	-3.5764	-4.5012	-6.5911	-10.528	-7.7599	-7.2783	-9.304	-4.8883	0.67388	-5.9622	-10.517	-9.0558	-13.343	-2.1587	-9.5635	-8.3622	-4.6167	-0.33718
11.652	5.7401	0.02666	-6.4469	3.166	-1.9826	2.5988	-1.0731	-0.11211	0.36658	5.3633	4.0483	-2.6951	0.022046	-1.8753	1.1349	-4.4272	-7.6395	5.3207	-3.9913	1.468	4.7583	4.1238	1.8586	2.1993	1.7452	-0.08543	3.3483	-5.7095	0.22817	4.0065	-2.2605	-2.4304	6.1064	0.6317	2.3881	-1.51	0.38927	4.3744	-1.1399	-0.19398	2.1094	-5.7246	-3.6351	-2.6414	-3.1249	-2.2398	-1.2902	-7.6049	-3.4095
6.1524	4.231	-1.5083	4.9455	1.3967	7.2715	3.3907	1.5491	11.755	1.9741	8.0481	4.319	11.679	1.7725	4.7911	4.2589	9.7914	6.658	5.536	6.7702	9.5186	9.7594	2.6414	9.0826	9.1521	9.7366	7.4079	-1.7943	4.3774	9.3825	2.3206	-0.10505	1.1834	1.7995	6.0554	0.74868	3.5099	5.0179	4.3712	4.9625	4.2245	-4.1031	8.9076	10.18	10.683	2.1047	2.9443	3.0032	7.9039	8.498
-4.1885	0.30697	-5.1553	0.11668	-1.5912	-9.4118	-4.7655	-1.1667	-1.07	-10.56	0.1409	-7.1038	-0.70658	-5.7592	-8.4274	-3.2253	-6.2315	0.20958	-3.3295	-0.28629	-1.2238	-1.6644	-5.9532	-3.6037	-10.451	-7.3027	-8.7509	-0.27712	-4.8915	-3.9742	-6.2798	-7.7164	-5.0441	-1.6488	0.36443	-1.6946	-5.6728	-3.9655	-5.0915	-9.5768	-10.997	0.76212	-4.6396	1.6248	-5.4603	-4.211	0.19255	-3.4351	-0.4729	-3.6467
2.62	1.1277	5.916	-1.4722	7.5365	1.4729	0.76936	0.14158	3.5987	8.3332	-9.6948	1.6484	9.4738	1.5916	1.7233	4.6355	1.1686	2.277	5.8956	6.4973	5.4893	1.942	-1.4071	4.9248	7.5544	2.5364	9.3782	1.1583	-1.683	-5.0065	-0.78249	2.8858	2.3328	2.2052	4.3485	0.1229	-8.3725e-05	-0.90556	0.42816	0.4454	9.4297	-1.3101	0.93483	12.448	3.9117	4.7208	-0.45738	5.0791	-2.1493	2.9006
0.46293	3.9404	10.109	4.141	5.8114	3.5992	10.484	11.456	9.3435	3.0788	7.8339	2.1396	2.6662	5.0761	5.2516	3.4517	9.9594	7.0439	5.7423	3.9425	4.7812	3.3941	8.1848	5.7133	4.6052	5.4695	8.3513	3.4374	10.29	7.2071	7.5555	8.8239	5.5241	3.1746	1.791	6.385	8.0295	2.7411	3.1508	10.584	5.9534	8.3525	7.8693	4.4699	4.6891	11.803	4.5288	11.587	11.518	6.5667
3.5163	10.464	6.7363	12.618	7.6858	7.7792	8.4284	7.1316	10.359	5.0457	11.101	5.7804	4.5816	7.5786	3.2798	10.108	11.024	5.0988	10.848	16.245	8.9144	5.0287	2.6308	9.0932	13.711	4.8645	9.2002	11.124	9.8952	9.5798	8.6224	8.2451	8.0937	2.868	14.857	2.4878	6.9419	16.728	9.6055	11.172	11.546	7.632	2.2193	6.0523	4.6511	6.7161	9.5981	4.2945	6.6433	3.7112
-6.8165	-3.086	-1.6871	-2.457	5.0042	3.6177	0.76575	-2.5888	-6.1615	-3.3826	1.7224	-5.5661	-1.3012	0.33062	-0.28094	1.9592	-2.7306	1.8684	1.8727	-8.565	1.7913	-1.6766	-5.0204	-6.3222	-7.4831	-3.2439	0.21623	-2.2742	-3.6885	-0.21241	2.7201	-0.9515	-1.9612	4.4437	1.6463	4.4792	-1.862	-4.0468	2.2366	-1.151	-0.68427	-1.7726	-6.1418	-2.9993	-5.9594	-1.0228	-3.2993	-5.862	-8.4345	0.29894
1.4131	4.2572	3.7759	-3.5509	-0.72946	-3.1934	1.8863	4.9721	1.7984	1.6227	5.3123	0.44085	-3.065	0.6686	1.0962	0.81465	-6.0745	4.8801	1.9674	0.90013	1.4048	8.6849	0.12521	3.8201	-0.56908	1.7748	-3.7696	6.3591	-2.2683	-0.50198	3.009	3.8941	1.0144	6.3353	3.3783	-3.4629	3.2549	4.7253	-5.8086	8.9866	-2.4075	2.8162	-0.86311	-0.70628	0.91004	-1.9015	5.3483	0.33243	-2.5317	0.096662
9.2194	2.3605	-0.18607	8.6422	-0.50085	5.4036	5.9635	6.9977	9.6665	6.2208	2.6421	0.72041	3.0217	4.09	9.5061	1.566	5.0866	6.137	7.8003	5.4472	1.2343	-0.74289	6.9113	3.8238	10.313	-0.47013	8.0676	6.0314	-1.4692	6.9396	6.2757	6.3828	3.3597	8.0581	3.0811	5.9653	2.2654	4.1265	5.9983	2.5693	5.8324	4.8057	-0.15387	8.5918	2.2291	7.2766	0.2709	0.99612	6.9218	3.7272
-26.52	-24.684	-20.91	-21.131	-17.58	-26.501	-24.268	-23.794	-16.675	-18.541	-17.638	-23.284	-22.802	-18.504	-20.237	-22.844	-19.77	-16.791	-23.444	-22.576	-25.261	-30.74	-21.812	-19.039	-24.212	-24.861	-9.9752	-15.531	-22.514	-23.548	-23.945	-25.075	-23.069	-25.617	-19.928	-24.12	-23.352	-24.321	-30.459	-19.353	-23.648	-20.326	-21.305	-24.301	-15.041	-23.662	-23.992	-29.277	-18.541	-21.632
-23.886	-22.786	-17.076	-24.926	-19.101	-24.794	-28.327	-25.976	-23.106	-24.249	-22.938	-19.64	-20.347	-15.228	-19.534	-19.157	-22.756	-25.09	-16.043	-16.749	-30.394	-22.511	-21.302	-21.475	-14.799	-23.429	-22.571	-13.776	-24.711	-22.143	-23.117	-29.358	-16.335	-23.383	-14.274	-20.379	-20.78	-22.555	-22.037	-24.419	-24.719	-24.226	-23.174	-20.349	-16.437	-20.329	-30.646	-19.511	-21.963	-21.508
-3.0656	2.2386	4.4324	-6.3796	4.2828	0.99683	-0.42205	-8.0278	-3.0487	-1.6903	-1.7114	-0.17504	-2.913	-0.35394	-4.1139	-2.055	-4.9078	-3.6993	6.0001	-4.8139	-1.1425	1.2733	-2.209	-2.5218	3.9116	-0.63723	0.58541	0.52033	5.7829	4.5439	-5.664	2.9927	-1.9411	-6.4053	-0.46849	-2.0458	-0.70727	-1.43	4.1361	-1.7164	-2.1861	-3.3707	3.2531	-4.4594	-4.2682	-2.3127	-4.0496	-8.1067	-4.1832	-3.5109
-11.487	-9.3779	-18.677	-12.72	-11.501	-13.277	-14.206	-18.424	-16.559	-14.9	-17.133	-16.61	-9.0449	-19.239	-11.537	-16.087	-13.177	-12.503	-13.176	-10.102	-8.0097	-9.3617	-17.725	-14.214	-16.567	-13.69	-9.5453	-7.3151	-18.68	-17.436	-17.561	-17.738	-17.84	-11.727	-12.62	-17.586	-13.02	-15.676	-7.5854	-10.164	-13.803	-11.182	-14.922	-16.566	-16.421	-11.347	-13.862	-17.518	-17.623	-21.451
-4.9133	-1.8165	-8.3229	-5.172	3.0557	4.7188	2.8066	-1.3936	-7.6481	-8.8558	-6.1309	6.1708	-2.5678	1.3956	-2.1199	3.3337	1.6223	-2.3504	3.0178	-2.4822	-0.54683	-3.6555	-2.4767	0.77423	-5.6571	-4.0181	-2.2249	-5.7673	2.7938	1.4752	-4.799	-2.0077	-3.1331	-1.3545	2.307	-4.815	-5.5825	-4.6278	2.5807	-6.9865	0.54841	-1.0049	-3.899	-2.5297	3.9628	-0.71922	-1.9338	-1.3901	3.1664	2.8164
-9.7432	-12.196	-12.075	-8.7824	-14.332	-0.79508	-7.8803	-14.476	-8.1254	-9.1317	-9.838	-4.98	-6.6523	-5.1294	-6.7789	-10.098	-12.394	-11.281	-16.033	-11.169	-10.675	-8.2684	-11.154	-10.232	-9.8952	-11.323	-8.4045	-9.6323	-9.5653	-5.4558	-13.811	-12.644	-12.089	-4.7027	-9.3103	-9.7236	-11.568	-14.59	-12.721	-7.2434	-9.2607	-0.084734	-4.4621	-6.6749	-13.325	-11.082	-12.491	-7.9162	-6.5472	-12.677
-7.6325	5.1722	-4.2428	4.0516	4.9548	3.189	3.883	-11.019	-4.2013	5.5752	-0.40615	-2.9784	-9.1642	7.5677	3.026	-0.43567	3.5718	0.78019	-2.3295	2.5657	0.78259	7.6022	-8.569	-1.7351	1.7657	-3.5847	4.7017	2.2159	1.594	3.2532	-4.4816	-0.72042	6.3341	-1.613	0.09297	1.8417	2.7453	1.2124	0.92847	0.51088	3.4708	5.9525	0.75211	-2.568	-0.72084	1.3267	4.0247	-5.0437	-0.66085	1.267
-15.762	-5.0092	-5.8111	-15.662	-4.6867	-7.5095	-9.0169	-11.222	-7.3964	-7.0297	-13.099	-12.036	-13.285	-9.853	-10.617	-8.5233	-7.0848	-8.9522	-11.181	-8.9324	-11.817	-15.636	-5.3947	-7.9495	-9.5563	-11.632	-6.2759	-6.1168	-11.82	-19.557	-10.574	-8.6749	-12.048	-12.114	-5.3111	-10.492	-11.436	-9.2217	-14.512	-7.7863	-8.2087	-9.9109	-14.801	-10.899	-12.42	-7.3342	-6.4778	-11.552	-6.9922	-14.273
5.4836	7.9077	5.2743	9.4217	9.1146	11.566	10.083	9.1406	13.93	6.821	5.2598	4.6876	2.1778	6.8664	6.5409	8.176	1.637	6.6104	10.042	6.7305	5.6579	8.5348	6.4842	6.7143	6.7224	14.387	8.4718	6.7184	6.0812	7.4955	14.274	3.6228	10.276	5.3054	8.5521	5.7958	1.561	9.1016	12.907	5.1166	4.7533	7.8728	6.9207	6.0113	11.774	5.6635	6.0979	6.038	4.4531	7.319
2.9803	5.1611	2.6476	3.7518	7.4888	7.0945	7.4672	16.017	5.3612	2.9902	7.0972	7.7233	6.3203	10.48	10.897	4.2426	5.8473	7.3752	3.0935	2.449	7.304	6.0643	13.854	12.826	4.3639	-0.30547	12.5	-2.34	2.0899	5.2562	5.1991	8.4365	1.3376	9.1431	9.9797	7.2887	5.3523	10.805	1.1737	0.43684	-0.11726	2.4184	10.508	3.4111	9.1186	8.7935	5.5351	3.9872	3.7872	2.8316
3.5837	8.4344	1.7161	8.6666	5.2642	6.9293	6.5036	5.708	-1.5297	-2.209	8.8184	1.5477	4.2298	3.5739	7.9859	2.6651	4.7586	3.8999	6.284	1.6972	7.7477	9.1068	5.8477	5.8904	4.7643	5.9841	4.3657	-1.7261	-0.60305	9.0252	4.156	-4.6549	-1.086	-2.1674	1.8831	2.7787	4.199	6.2595	-4.1727	-0.80811	9.1036	2.3352	1.2641	8.2504	8.977	5.3302	11.651	10.304	4.4301	5.0139
-9.297	-7.0867	-12.634	-8.4206	-2.8342	-8.2312	-8.3609	-6.299	-14.418	-10.042	-9.065	-6.6626	-14.79	-7.4991	-10.375	-7.3857	-9.9126	-10.673	-12.206	-6.7423	-12.563	-11.857	-11.622	-16.468	-10.039	-15.566	-12.055	-11.34	-8.8669	-11.605	-5.8487	-8.1056	-16.765	-5.2736	-11.054	-5.3347	-9.9824	-14.965	-7.0656	-6.9432	-9.164	-12.894	-15.375	-14.142	-14.676	-9.7853	-7.6024	-12.702	-11.891	-11.911
-10.023	-5.9467	-14.427	-14.724	-3.7499	0.25354	-5.0942	-8.2676	-4.4915	-8.9305	-9.4923	-6.5951	-6.5463	-12.507	-11.108	-11.132	-11.193	-8.8768	-12.243	-11.005	-9.3807	-8.1458	-10.989	-6.4802	-8.8347	-10.239	-8.3349	-7.3909	-6.027	-8.6642	-11.938	-13.99	-11.234	-9.0808	-9.7794	-12.398	-12.021	-12.646	-6.6828	-6.8589	-3.8568	-9.1414	-7.1076	-2.8488	-9.6876	-8.8924	-8.7283	-11.427	-11.182	-11.2
-4.5371	2.2628	0.73566	3.5745	-1.5455	-3.8783	8.6603	3.1377	-0.74465	-0.73275	0.31723	2.8839	2.6614	-3.9627	-7.3041	-1.0772	-0.6066	2.6197	-2.7946	5.3794	-5.4774	2.1027	3.4522	1.2422	4.381	1.9643	-2.4379	3.5496	3.7563	-4.8338	1.9928	-4.3396	-3.8465	5.2066	1.8875	4.6344	3.7527	1.044	0.86779	3.6251	-11.365	3.6731	-0.96913	-4.2102	-1.7471	-0.79131	0.7049	2.0358	2.2762	-0.082456
-21.376	-18.609	-20.87	-21.37	-16.479	-23.144	-22.771	-18.148	-18.024	-20.106	-18.565	-24.498	-17.284	-21.318	-20.859	-9.714	-28.372	-17.934	-18.004	-25.523	-16.289	-20.826	-14.459	-20.963	-21.561	-23.122	-28.177	-26.361	-19.533	-21.999	-21.563	-19.799	-18.577	-23.186	-21.562	-21.971	-28.076	-23.205	-21.856	-24.627	-22.856	-18.08	-19.661	-20.005	-13.907	-22.416	-18.685	-24.632	-22.532	-21.808
-5.1878	-8.6092	-11.292	-14.421	-5.8659	-15.192	-5.7769	-13.959	-7.4562	-6.7157	-10.563	-15.397	-10.264	-6.4713	-14.691	-14.222	-1.9666	-9.7195	-8.8005	-10.556	-10.007	-13.38	-3.049	-11.657	-13.072	-16.523	-11.28	-12.438	-11.15	-9.1609	-12.842	-13.541	-14.396	-16.504	-9.1277	-7.6933	-9.3015	-19.674	-11.878	-6.4813	-20.177	-9.1001	-11.651	-8.3889	-6.1971	-11.749	-14.502	-12.289	-12.593	-14.238
-3.2549	-0.56333	-13.538	-12.103	-1.2506	-13.856	1.144	-2.2434	-6.7283	-0.87105	-6.8837	-4.8906	-6.6533	-4.3955	-2.1261	-5.9049	-0.41991	-3.5596	-1.6798	-4.2939	-10.77	4.1257	-5.1131	-1.8813	-7.6851	-5.3319	-6.197	-6.7093	-7.6084	0.62619	-8.3109	-5.4807	-0.39061	-6.2521	-8.1508	-11.727	-4.4124	-0.85997	-5.5485	-8.9366	-7.6995	-3.166	-9.183	-7.8476	-6.2853	-2.2428	-6.2301	-3.9551	1.0317	-7.042
-15.612	-7.2786	-5.2346	-9.1936	-8.36	-16.634	-10.048	-12.359	-12.835	-2.4447	-7.9027	-7.8749	-16.335	-10.308	-15.111	-14.338	-15.192	-12.6	-13.663	-15.125	-14.733	-11.833	-11.206	-10.226	-6.8046	-16.323	-13.473	-6.4078	-11.039	-13.113	-13.659	-9.4875	-6.8505	-16.459	-17.06	-12.837	-14.005	-9.5132	-6.4245	-15.183	-7.3272	-6.1099	-15.978	-12.686	-14.405	-14.504	-16.268	-13.01	-9.9205	-9.3758
-2.0979	-3.7032	-0.72312	-5.9679	-5.0888	-8.258	-0.69938	-13.132	-4.5983	0.52335	-7.2684	2.5987	-6.4138	-6.2143	-0.8995	-2.0531	-7.55	2.84	-5.6831	-4.9463	-0.80036	-2.7146	-5.2924	1.4874	-4.3255	0.55135	-1.4397	1.2226	-1.0878	-3.3613	-2.9615	-2.9554	-3.6145	-6.3864	-4.9025	-3.2868	0.41498	-3.3691	-5.4571	-1.8927	5.8835	-1.3717	-7.1587	1.612	-6.7765	-5.6749	-5.4001	2.0297	-5.2516	2.8289
-14.775	-10.528	-12.533	-9.9865	-7.6306	-11.093	-11.939	-16.648	-14.412	-20.82	-13.356	-11.3	-11.179	-16.533	-14.487	-17.913	-9.7983	-16.08	-17.168	-12.133	-13.53	-11.508	-16.647	-18.919	-14.839	-14.57	-15.586	-15.925	-17.711	-11.804	-12.868	-16.464	-12.113	-14.676	-12.593	-18.984	-15.593	-13.233	-13.08	-15.71	-10.963	-15.938	-13.423	-11.799	-16.065	-16.152	-17.529	-15.188	-20.239	-19.67
-10.682	-8.8755	-9.945	-8.5445	-7.0704	-7.0545	-7.601	-14.738	-6.5799	-6.4302	-8.473	-10.238	-6.1852	-7.6893	-7.9888	-6.4574	-10.66	-6.792	-7.8469	-13.073	-8.041	-7.6707	-14.646	-5.8421	-10.659	-6.3366	-1.0185	-8.0359	-7.2031	-1.157	-6.429	-9.4616	-2.5242	-8.8017	-4.6717	-15.806	-10.761	-11.153	-7.4202	-11.303	-8.7828	-12.565	-1.7183	-8.4748	-7.7905	-6.2081	-7.4932	-9.3493	-7.6674	-12.326
-15.533	-16.005	-14.924	-14.888	-15.143	-10.662	-9.7034	-14.575	-8.9844	-14.466	-17.308	-9.703	-11.419	-14.059	-18.607	-16.332	-13.343	-17.35	-11.277	-10.703	-14.55	-14.869	-16.066	-13.319	-11.43	-8.7646	-15.404	-11.448	-5.0632	-11.256	-8.6962	-4.2531	-10.966	-12.305	-10.163	-12.648	-5.2296	-8.4011	-11.174	-9.8194	-11.849	-5.3949	-14.215	-7.4906	-18.006	-13.683	-13.829	-5.6043	-10.948	-5.2007
-5.0747	-10.674	-11.87	-12.932	-10.72	-16.038	-8.9477	-9.9358	-16.151	-7.0895	-10.31	-12.976	-9.8062	-16.469	-14.295	-10.893	-15.604	-9.0308	-10.387	-12.183	-12.802	-9.1841	-11.552	-10.883	-11.294	-18.353	-8.4632	-4.7731	-8.531	-9.6051	-10.671	-9.9604	-14.075	-16.181	-12.238	-10.553	-11.195	-6.8517	-11.804	-2.5998	-0.68695	-11.291	-12.71	-15.615	-10.305	-3.9141	-10.993	-9.9014	-6.9791	-15.25
-3.1321	3.837	-1.8339	6.7597	-0.74028	0.44253	3.2897	1.8121	-1.513	1.4354	-1.3994	3.7933	2.0419	-0.73306	-1.9768	0.54323	1.5704	0.8581	-2.3205	3.4552	-0.98349	7.3297	-2.228	0.16042	1.4814	-1.1076	-1.134	-1.4187	6.9651	-2.3025	-0.43257	-1.6915	1.9537	-4.5271	-1.5867	-0.010839	0.097309	-0.47837	-9.0089	-2.5229	-1.8263	-3.4864	-5.3442	0.68775	-5.308	-2.755	8.207	2.2499	0.17764	1.5734
-11.715	-11.523	-2.018	-4.2791	-13.292	-6.2484	-14.305	-8.4027	-6.1554	-11.319	-8.3753	-15.77	-5.7694	-14.674	-4.7175	-14.599	-10.157	-3.9783	-9.0572	-10.698	-10.135	-10.532	-6.0935	-13.837	-8.9483	-10.421	-14.129	-10.212	-14.435	-5.7532	-15.149	-14.508	-16.494	-7.9156	-15.671	-10.884	-13.664	-3.9031	-8.7938	-10.322	-14.127	-16.639	-13.152	-7.9648	-12.859	-10.383	-10.348	-11.553	-9.6554	-13.424
2.7534	-5.5265	-4.7748	-0.43798	-6.0134	3.3205	-0.83145	2.5007	-6.5429	-0.61962	-0.16549	1.0192	-0.82726	-1.6403	0.089956	0.88931	-0.23466	3.4684	-3.147	-1.2672	4.1609	-3.0263	-2.5426	-0.89736	2.9681	1.0525	-0.56912	2.8293	1.0982	-2.1149	0.87595	0.17855	-0.65689	4.8669	-2.1784	-1.669	-1.2678	-2.2168	-5.1468	2.5989	-5.249	3.306	3.3882	-0.11942	0.23798	1.4312	6.2708	-0.19947	1.8672	1.1635
-13.136	-8.138	-10.775	-8.3121	-14.629	-7.2482	-2.5926	-12.671	-8.7581	-12.254	-8.3799	-8.0042	-11.049	-5.4781	-5.2104	-7.0179	-13.24	-11.662	-15.791	-10.688	-7.0825	-14.071	-9.973	-8.9569	-8.6364	-3.7145	-3.4498	-3.2209	-5.2939	-8.9277	-13.39	-3.0731	-15.887	-14.57	-10.464	-3.3458	-10.384	-8.0157	-10.089	-13.072	-8.9347	-4.2665	-6.3447	-8.1584	-5.0799	-10.448	-5.5517	-7.2096	-4.4607	-3.4008
-6.8534	-4.9625	1.3961	-1.4882	-3.9909	-3.982	-3.3728	-7.4538	-3.4816	-10.083	-6.515	1.4906	-2.3238	-1.194	-6.3205	-3.1058	1.1304	0.20578	-5.5474	-0.80409	-7.3274	-2.6448	-4.872	-5.5034	-2.125	-5.797	1.9276	-0.11681	-5.0454	-4.9246	-5.52	-6.0757	-3.3804	-10.862	-10.036	-0.10096	-3.2372	2.4979	-6.838	-6.1005	-5.3961	-5.7732	0.11943	-2.3726	-0.64486	-4.9023	-9.2153	-5.0029	-1.3854	-3.2527
-14.715	-15.02	-13.1	-12.214	-18.559	-4.3572	-8.8824	-8.0733	-8.1516	-17.805	-6.9651	-9.3976	-10.882	-11.808	-18.399	-8.3714	-13.011	-3.4089	-9.618	-5.4451	-12.603	-15.612	-9.2479	-11.6	-6.2674	-13.336	-14.443	-9.4842	-5.1693	-1.2399	-14.714	-7.7045	-13.263	-17.342	-9.9405	-8.7067	-10.41	-11.469	-12.681	-12.941	-17.603	-13.464	-15.145	-1.8919	-10.046	-15.958	-11.482	-14.837	-7.9029	-11.032
-5.7154	-7.313	-4.1898	-5.7285	-7.5963	0.76908	-1.0741	-4.3039	-2.6937	-1.1348	-6.767	-4.3656	1.0075	-5.9287	-6.3788	-2.1887	4.7594	-1.7555	-1.2952	-1.9775	-5.36	-8.2247	-8.1693	-0.42686	-7.6188	-2.4166	-2.5055	-3.4567	-2.7265	-3.8647	-4.9987	-4.2813	-4.7514	-3.5593	-5.6019	-5.8947	-0.61331	-2.348	-5.3953	-0.17982	-0.14493	-4.126	4.4779	-6.1119	-4.1289	-3.7231	3.2892	-4.2596	-2.5443	4.6751
-0.12894	-2.5441	5.6309	-7.374	-2.2026	-2.7968	-2.4721	-3.3716	-4.7444	-5.9754	-3.9485	-2.8656	-7.9348	1.9286	-3.2286	-0.95712	-5.9494	-3.1587	-2.3432	-9.1153	1.7789	1.6049	-9.9564	-0.7865	-2.6051	-8.8124	-1.9653	0.082084	-8.9606	-6.0084	0.94117	0.80626	-2.1397	-3.4491	-2.7209	-1.184	-7.6526	-8.5419	-5.5311	-2.1664	-9.7245	-0.87689	-6.9493	-6.1289	-3.0249	-9.9343	-7.3937	-5.2342	-9.7144	-1.6179
-9.5688	-8.6172	-10.247	-14.065	-9.9808	-5.8776	-12.649	-12.136	-12.684	-10.845	-9.6376	-8.0196	-9.6066	-10.172	-6.6462	-7.0676	-11.388	-13.238	-10.955	-11.828	-7.2674	-9.9146	-7.3454	-14.466	-11.946	-10.537	-12.159	-12.254	-15.909	-6.7626	-10.42	-9.1239	-10.463	-7.0991	-13.25	-11.428	-3.3808	-4.4266	-13.656	-9.4917	-8.8047	-14.058	-14.451	-11.627	-9.4109	-7.6332	-4.429	-9.3845	-11.534	-17.45
-3.4215	-2.2951	0.5898	7.1665	5.6291	-5.588	0.87564	0.21221	3.6854	7.5959	2.5623	3.5148	6.8746	0.75745	1.2951	-0.42349	1.9916	-1.2445	-6.3912	-1.3385	-1.3324	-0.3156	-0.55123	2.5118	-3.3212	-4.9969	0.44943	-3.0808	-1.0671	1.6366	-1.1356	-4.4044	-5.3776	4.2256	-1.6254	1.5441	-9.5153	-0.1076	1.792	-8.0199	-6.9163	4.6952	7.2297	-4.0893	1.9169	0.47906	-5.9605	5.838	-3.4513	-0.44764
-10.131	-15.586	-7.3818	-16.847	-9.0205	-9.5616	-15.168	-8.6548	-4.4345	-17.263	-9.449	-8.8528	-6.4033	-10.456	-8.9996	-9.1217	-9.9265	-9.8924	-9.8072	-7.1235	-13.934	-14.604	-4.1758	-8.1461	-14.635	-13.689	-14.38	-8.9587	-12.794	-10.442	-15.678	-10.449	-15.645	-9.466	-12.734	-12.428	-5.0128	-13.326	-10.682	-15.369	-13.442	-10.114	-11.781	-8.0697	-13.619	-16.939	-12.731	-10.522	-10.344	-15.273
-16.2	-19.687	-13.086	-11.393	-10.164	-16.802	-16.289	-15.89	-13.445	-18.613	-10.888	-13.79	-9.9481	-8.8315	-13.86	-15.667	-15.091	-1.9729	-16.995	-12.023	-14.604	-14.536	-13.251	-17.361	-12.999	-14.587	-17.464	-14.04	-15.945	-11.919	-15.536	-12.673	-11.627	-17.254	-13.347	-7.3349	-10.772	-13.914	-11.502	-13.805	-13.196	-14.751	-12.544	-14.018	-14.416	-20.567	-13.311	-16.297	-12.405	-10.447
-12.35	-18.049	-12.506	-8.6197	-12.479	-6.6891	-11.486	-12.594	-10.937	-0.70432	-2.6983	-10.041	-16.286	-5.9297	-6.8765	-13.303	-10.577	-17.967	-11.918	-8.2208	-11.04	-8.7243	-7.1791	-14.585	-7.0639	-16.11	-11.961	-8.0708	-6.3377	-7.2811	-11.319	-5.2491	-13.498	-14.95	-9.3984	-7.4568	-10.715	-4.5768	-9.2067	-7.9613	-8.9502	-10.924	-4.9128	-8.9419	-14.462	-5.105	-9.2849	-10.714	-6.8619	-12.62
13.938	9.2271	8.238	9.707	6.5307	0.94439	3.515	9.7195	11.151	16.993	2.9366	4.8586	12.276	11.609	4.6617	5.1641	7.0183	7.8296	10.297	11.892	5.6839	10.377	9.1027	4.2226	7.8623	14.425	5.4033	12.137	3.3622	8.5553	3.1516	12.758	7.6534	9.8643	10.34	6.9134	7.4482	14.14	1.8249	9.1524	6.3585	3.288	11.208	6.3118	-1.3514	3.6664	3.8064	13.692	9.2492	3.0335
1.6462	0.58514	-5.2581	7.2048	-2.3901	-1.2339	-3.0223	0.3496	0.35953	-0.38158	-5.1053	-4.5035	-3.8893	-7.6715	-6.3952	-0.85447	-1.1196	-7.247	-5.1504	-2.2713	-1.5736	-3.5732	-1.475	-4.5893	-0.79635	-5.7319	-3.2884	0.2324	-3.2704	-3.5214	1.8525	-0.99475	-3.0987	1.456	-0.54947	-6.2408	-1.3795	-9.5328	3.4094	4.1077	-10.29	-7.008	-2.5676	-0.76964	-4.5948	-3.6367	-0.6268	0.83113	-0.09002	-6.6157
-11.52	-14.132	-14.677	-13.454	-17.777	-10.971	-10.608	-15.659	-13.62	-17.516	-18.769	-14.513	-14.618	-17.97	-5.8663	-18.741	-8.879	-15.18	-15.1	-15.369	-9.5693	-11.525	-13.601	-9.5756	-12.304	-17.156	-17.396	-21.133	-2.6299	-14.765	-11.644	-19.646	-12.042	-22.477	-17.968	-11.606	-11.426	-17.131	-10.628	-19.427	-13.519	-13.431	-11.863	-8.8679	-15.76	-12.375	-16.602	-11.174	-21.142	-10.406
1.6644	7.6273	9.1432	10.895	6.5585	9.9889	8.0239	8.3593	6.0524	4.1556	8.3154	10.823	13.229	2.5659	6.729	8.8547	5.0416	2.4905	6.2624	1.9432	3.4259	1.0518	10.384	3.5221	11.013	8.0691	11.717	6.8497	6.7924	6.4737	6.2478	9.724	7.2358	9.7477	12.312	7.7817	4.8831	7.6224	8.4784	6.7462	14.297	6.4556	10.879	3.1287	11.036	8.5626	5.6275	9.1021	5.3156	6.1713
-3.0051	-7.2834	1.5759	4.6567	-0.97598	-1.8979	3.3168	-0.45968	1.969	2.8831	-4.3709	-2.4128	-0.047882	1.7683	-1.3767	2.2285	-1.2709	5.6153	0.70545	0.29902	2.8896	2.547	1.956	2.4003	-6.5442	0.5588	0.56036	2.7736	0.82898	-3.5416	-1.9232	7.0364	-0.27126	1.1593	7.302	4.0069	-0.25296	-5.9822	2.3867	-1.9678	-2.776	-4.0682	-2.1164	-1.3147	2.477	-2.2833	-2.55	-3.4931	-1.1722	2.6015
-15.421	-13.758	-11.874	-7.504	-13.104	-10.365	-15.864	-14.06	-11.866	-16.182	-11.993	-12.673	-16.746	-13.765	-11.637	-16.422	-9.5127	-18.41	-11.908	-7.5362	-12.351	-11.125	-18.286	-11.154	-7.2668	-9.1681	-10.705	-16.104	-10.236	-10.637	-10.174	-16.344	-15.157	-12.2	-7.8936	-5.4778	-14.111	-11.304	-7.9949	-5.3262	-13.623	-12.571	-13.209	-11.647	-15.197	-11.674	-13.184	-17.1	-7.2971	-6.1152
-13.093	-9.1936	-13.85	-14.079	-18.909	-13.471	-13.058	-19.19	-17.446	-12.78	-9.922	-9.9294	-12.961	-13.766	-11.392	-10.123	-13.206	-9.9883	-8.5049	-14.542	-8.5585	-11.815	-16.376	-9.3524	-12.75	-12.631	-7.4673	-12.008	-17.053	-12.956	-8.3423	-17.373	-14.33	-13.956	-10.03	-12.564	-12.493	-16.656	-20.805	-12.05	-8.3425	-5.7427	-14.492	-9.1866	-17.229	-10.881	-8.1089	-12.282	-14.801	-15.434
-4.7045	-4.6027	3.6322	-2.674	-1.0594	-4.9759	-4.3334	-5.3048	-0.62724	-0.86263	-3.3972	-0.11576	-5.2403	-2.299	-4.5985	-2.1333	-8.0495	-4.8507	-2.8728	-2.81	-3.355	-2.6709	-6.5359	-5.6661	-11.22	-5.5797	-6.8102	-0.1567	-2.0486	-1.969	-1.0125	-1.2856	-5.4435	-3.7575	-10.875	-10.327	-8.7006	-8.5226	-1.8548	-0.77623	0.63169	-2.9183	-6.1695	-2.7469	-11.32	-1.2594	-2.4504	-1.648	-5.462	2.4247
-2.2569	-10.581	-3.5914	-6.7244	-2.178	0.88905	-5.7458	-3.4159	-11.146	-9.6015	-7.798	-4.6307	-1.1069	-5.4983	-1.6405	-7.0832	-11.819	-3.8549	-8.6332	-9.0983	-7.7215	-8.3085	-2.2027	-11.481	-6.3696	-9.4612	-4.4113	-13.337	-4.9063	-8.0446	-1.3339	-13.018	-4.5513	-2.377	-5.3585	-2.0956	-6.5744	-9.4266	-7.8828	-3.0566	-9.6749	-2.4746	-5.7793	-8.9296	-7.7319	-6.571	-11.419	-10.005	-3.8658	-16.097
1.8765	1.0565	0.76665	11.143	5.4384	-1.935	4.4881	4.2134	-0.53816	-0.79324	3.6703	-1.4297	7.8737	3.7187	2.8445	0.4878	0.98353	1.2195	5.4254	-1.2314	4.5355	1.7595	-6.8162	0.12371	-3.2456	-4.5572	0.82426	-2.2383	4.4956	7.5114	3.2802	8.1274	3.6365	-1.3559	0.90095	-1.4074	-0.044816	0.75887	-5.1036	-0.13718	4.4176	5.5445	1.4941	-5.7809	-2.2022	-1.4737	4.1504	-1.8543	11.571	3.2127
-10.181	-16.06	-16.51	-16.042	-11.478	-13.53	-20.705	-18.044	-19.217	-17.687	-19.654	-18.792	-6.9923	-14.869	-17.217	-14.495	-16.266	-8.8355	-16.349	-12.707	-13.691	-17.811	-6.8466	-13.62	-14.269	-18.424	-12.784	-13.488	-13.297	-21.12	-18.982	-16.451	-18.552	-15.704	-12.082	-10.794	-20.537	-13.979	-17.841	-16.217	-14.234	-15.861	-14.925	-13.175	-10.967	-18.176	-19.824	-17.704	-8.8375	-14.218
12.706	6.9947	11.441	8.1007	6.5595	15.513	11.16	5.1954	9.0324	17.307	9.3977	14.727	1.391	7.7428	5.4548	4.5041	16.671	17.628	11.407	14.472	10.587	10.141	11.229	11.165	12.745	7.874	9.895	8.7004	10.694	5.0278	10.516	8.9811	11.341	8.0365	2.3419	8.0212	11.413	12.42	12.992	9.6609	6.4474	9.309	9.4066	7.7949	8.9088	6.1637	9.3044	12.082	11.408	4.1716
9.3103	9.47	7.6888	6.579	4.5466	5.6778	9.5472	13.61	0.3185	2.7209	9.7737	4.1474	2.964	0.58853	11	5.99	18.109	7.4563	2.5042	6.3881	8.3037	13.146	10.067	5.7652	5.5081	6.6696	7.5861	1.9658	11.108	10.226	9.2865	8.0306	5.2182	7.2928	6.5157	7.2297	7.6487	5.0441	11.593	5.1102	7.3099	3.2053	7.695	2.3515	1.4589	7.6372	9.4337	8.3267	3.642	6.7024
-12.37	-2.3133	-15.123	-13.968	-8.3308	-10.17	-10.381	-12.272	-13.919	-10.122	-12.295	-7.3951	-9.287	-3.4335	-10.969	-6.4202	-3.99	-7.3309	-3.8052	-13.333	-10.412	-2.3761	-5.6122	-7.1143	-12.076	-14.269	-7.7723	-10.508	-3.8666	-11.179	-9.234	-11.121	-3.2475	-10.094	-8.1755	-9.3721	-10.98	-5.4588	-7.6167	-2.5644	-12.028	-3.4501	-4.1425	-16.58	-9.3465	-12.881	-8.0867	-12.553	-7.407	-7.9052
5.5132	-2.4285	-1.1137	1.3139	2.9433	6.6686	3.3984	5.1507	6.9573	2.1635	-0.61531	1.0768	3.9409	5.3262	6.6809	5.552	6.9252	2.4949	4.9327	1.7507	-0.36035	5.0142	-2.8792	5.5564	-0.022891	4.0765	0.0022568	4.7194	-0.55717	-0.32794	6.5334	1.9379	1.1091	3.2751	5.3036	1.5922	0.13446	6.9308	5.8599	3.4007	3.6728	-2.6612	4.2855	2.7894	6.885	3.8872	6.4265	0.40867	3.4629	1.5713
-1.5447	-0.61221	-1.0813	-6.123	-1.5638	-1.7746	0.44248	-1.6553	-4.13	0.67881	2.2125	-10.643	-2.7268	-1.9966	-1.9199	-1.8096	-7.8165	2.0893	-8.3424	-2.5441	-6.0569	-5.6673	2.4231	-2.1757	3.8174	-1.6763	1.1749	0.23922	-1.4702	-0.99596	-2.1038	-1.0416	2.3236	5.5099	-9.3526	-4.0393	-5.3753	-7.5517	-3.8442	-1.8792	4.8839	7.2563	-4.5929	-8.7706	-2.3665	-3.6428	-5.591	-1.7746	-4.7061	-0.37406
-3.1	-11.652	-8.9674	-6.747	-5.5857	-4.8026	-9.7635	-6.6771	-5.5413	-6.1452	-9.0181	-7.9872	-4.4938	-8.9842	-11.335	-7.7711	-1.9591	-8.4344	-9.8134	-2.5458	-9.5381	-6.4214	-0.94008	-4.1122	-11.951	-2.3389	-3.216	-3.7702	-5.289	-4.3752	-9.4735	1.653	-10.847	-4.7045	-9.6447	-7.9132	-10.104	-3.8126	0.76505	-7.7512	-8.5111	-9.105	-12.481	-2.8478	-2.938	-7.2017	-3.6276	-6.1456	-4.9825	-11.734
9.785	12.028	6.783	7.4788	3.7836	8.8276	7.3984	7.9982	9.1689	10.116	16.522	6.8374	17.905	7.4698	8.1463	14.579	7.4934	8.2167	12.872	2.7286	14.836	15.092	7.5969	17.152	6.976	14.276	12.962	13.281	9.1575	15.211	9.1734	9.6577	4.7864	9.4016	18.663	16.331	9.4956	8.3309	9.4014	14.256	6.4922	10.455	6.4017	16.914	0.65352	5.379	9.5033	3.0158	7.2737	11.522
-13.35	-8.1905	-6.3861	-9.1475	-11.538	-5.8057	-8.5856	-2.8737	-9.1731	-6.6053	-5.5872	-6.667	-12.102	-4.7815	-8.3236	-6.3311	-11.578	-4.5804	-5.8041	-10.82	-15.099	-15.894	-10.825	-9.4704	-12.762	-9.644	-6.5203	-11.322	-3.3435	-10.622	-6.0048	-10.114	-6.8704	-11.918	-9.4317	-2.4063	-5.7144	-10.454	-5.4267	-6.4948	-9.669	-9.4858	-3.3913	-9.3586	-10.991	-5.018	-5.0216	-10.238	-3.2026	-14.118
-6.7766	-6.356	0.29683	-1.1558	-1.0776	-4.521	-2.486	1.3806	-1.5393	-1.8625	-1.4439	-1.834	8.2946	-3.3561	-1.7369	-2.3093	-1.7461	-1.4807	0.43108	-3.421	-1.727	-3.3094	-3.0201	-1.156	3.5842	0.37201	-1.7486	4.252	6.6122	2.1184	-4.4066	-4.9428	0.18972	-4.3986	-0.52587	2.5289	-6.8757	2.6391	-6.0291	-4.5939	-7.6802	-3.0465	1.1586	1.9374	-1.3878	-2.5603	4.0064	1.5476	4.9013	0.37092
-11.77	-19.244	-16.048	-18.329	-11.98	-18.601	-14.269	-8.9076	-17.217	-12.689	-13.985	-16.855	-11.928	-8.3756	-15.844	-10.283	-15.829	-9.473	-12.405	-16.325	-17.071	-17.751	-22.394	-16.46	-14.73	-13.003	-8.4855	-19.356	-14.025	-16.004	-18.43	-13.527	-19.137	-11.715	-17.442	-10.897	-19.849	-9.2667	-15.358	-11.337	-15.918	-15.972	-14.911	-13.652	-16.249	-13.064	-20.591	-15.062	-9.247	-15.773
-0.15232	-5.9508	-1.4908	-7.3171	0.33887	-3.824	-1.3233	-0.91672	0.55498	2.1196	-6.1119	-3.6903	-4.8925	-4.2001	-2.3402	1.3684	-8.0069	3.8689	1.3682	-0.53227	-4.5303	0.80248	4.7196	0.39098	-1.555	-4.2488	-2.2083	-3.3313	-0.39497	-7.4916	3.0586	-0.74107	-0.45506	4.1307	4.8547	3.1764	-4.5009	2.1385	-3.3979	-4.1157	-2.6423	-4.8982	-3.0808	-1.8044	1.446	-1.8909	-0.45675	-3.5521	-1.7501	-1.2139
-21.623	-29.139	-16.883	-24.025	-20.406	-23.414	-23.344	-26.963	-21.068	-25.036	-22.853	-22.87	-26.108	-21.156	-23.496	-20.683	-15.292	-20.503	-22.64	-20.185	-23.762	-20.051	-25.182	-17.185	-25.168	-22.572	-17.406	-32.509	-19.69	-20.942	-23.732	-25.453	-19.939	-23.739	-19.706	-23.995	-21.899	-19.001	-23.109	-21.361	-20.823	-22.041	-28.334	-27.088	-15.605	-23.754	-24.816	-17.985	-24.47	-21.16
-3.2919	3.927	1.6547	0.081193	-1.139	-3.0991	-2.0107	-0.75934	4.9412	-2.9142	-5.0065	-1.7641	-1.9671	-2.8208	-4.8174	-1.3022	-9.0254	-2.84	2.2274	0.068219	2.2311	-2.4825	2.6838	-1.0117	2.8498	4.0949	-5.435	-2.8959	1.5208	-4.4263	-0.17769	-1.7788	2.3889	-2.1961	0.32496	-0.7867	-0.20634	1.8508	3.209	-5.8286	-0.37092	-2.8576	8.3427	5.296	-5.7322	-5.847	0.042983	-4.0947	-0.55715	-6.3989
-12.088	-4.4607	1.6705	-2.2693	-4.6806	-2.6503	-2.1185	3.666	2.3897	2.7245	3.0136	0.38867	0.97043	-4.2111	-6.2869	-3.3387	-7.9431	1.7572	-6.3125	0.84395	-11.888	-5.2429	-6.4892	-3.9744	1.1168	-5.2606	-5.0765	-4.4012	-0.5351	-6.3022	0.85421	1.8141	-0.28117	-2.3451	-6.0695	-0.81444	-7.4967	2.2306	-1.3793	-6.0461	-1.9884	-6.6985	-1.9703	-1.2524	-1.7909	-1.668	-4.6009	1.1025	-1.1543	-0.16817
-6.4489	-5.6001	-3.133	-5.3157	-3.9826	-4.4093	-0.25874	-4.4192	-5.6468	-0.28178	-1.6247	-0.14868	-0.93254	-1.8572	-1.184	-1.0212	4.4102	1.4487	-1.0758	1.3861	-0.3176	-1.0198	-0.79022	-5.33	-5.967	-3.5985	-5.1253	-3.2985	-10.059	-3.0236	-3.8183	-3.4609	-5.0496	-4.6535	-2.7468	-1.4182	-7.848	0.53393	0.36515	6.7981	-4.838	1.781	-6.112	4.1268	5.4766	0.65156	-2.601	0.053326	-2.2073	-3.003
-11.286	-14.84	-12.615	-16.97	-5.1401	-12.775	-8.2951	-10.78	-15.048	-13.381	-6.307	-7.111	-13.525	-12.189	-17.091	-11.056	-8.0282	-12.064	-13.775	-18.281	-9.374	-13.439	-17.051	-11.345	-14.166	-14.205	-11.061	-9.968	-12.235	-6.4394	-13.959	-9.2801	-9.9282	-2.6825	-13.327	-11.242	-12.508	-14.233	-10.417	-11.8	-14.819	-11.645	-14.077	-8.8146	-18.596	-14.119	-13.553	-12.447	-11.075	-10.49
-16.284	-14.368	-16.876	-11.821	-11.47	-6.8812	-17.28	-9.7018	-13.955	-12.07	-19.962	-17.074	-11.428	-11.52	-11.647	-6.5497	-13.906	-10.553	-10.807	-12.087	-13.965	-14.453	-7.9742	-10.063	-14.763	-12.053	-6.2849	-13.295	-9.1691	-15.134	-10.473	-12.788	-9.5862	-9.8508	-11.251	-6.7348	-12.505	-0.60107	-15.318	-3.7223	-12.531	-14.211	-9.2168	-15.318	-10.56	-4.1743	-13.285	-10.535	-15.387	-8.2372
8.7733	10.127	8.1512	5.9227	6.5191	3.7123	6.0006	6.4822	2.0433	9.3673	9.3727	10.717	1.4026	8.9871	3.5589	5.8007	12.624	9.9334	7.7057	7.4167	9.6177	10.597	0.50267	2.6498	1.2848	4.4852	2.9495	3.367	4.3488	10.468	3.9146	4.0459	8.5015	4.2391	6.9204	7.3668	8.7421	10.974	10.57	1.7768	7.0575	6.8912	8.88	3.589	11.948	1.2593	4.5314	9.0813	3.5516	1.93
7.3844	7.7671	6.2983	7.9658	2.3562	4.7044	3.4968	3.6363	5.4846	-0.24957	11.464	5.4196	4.8064	3.6667	2.4099	9.8595	4.2652	2.7051	7.7847	2.6896	6.5963	9.5019	2.3641	3.4394	2.8933	4.5934	9.2345	3.3711	4.3898	4.4779	7.8254	1.7711	6.103	3.9834	1.1669	-2.1687	7.9743	4.3423	5.414	3.7036	4.2129	3.7563	5.3749	4.3183	7.9772	9.6934	5.5635	5.0099	1.4777	3.6977
-6.1543	-2.3275	-9.0675	4.4438	-3.5934	-1.3261	-7.089	-0.19425	2.994	-11.884	-7.5906	-5.8352	1.2276	-4.8139	5.0772	-5.3069	1.6015	-5.2668	-0.62375	0.1268	-2.0965	0.86341	-1.5159	-3.8784	0.068732	3.5006	3.3862	2.4505	-7.7059	-6.5874	2.723	3.6872	-2.2908	-1.4705	-3.3855	-4.5009	1.8252	0.10556	0.20067	-6.3059	-7.1863	-1.4777	-7.0693	-3.389	2.2601	-7.136	6.5453	-5.593	-1.6699	1.4038
-9.2959	-4.8487	-3.2756	-3.2056	-6.8761	-5.4158	1.3462	-3.5995	2.0456	-3.1158	-6.3195	0.072255	1.1961	-4.5945	-4.2584	0.25842	-5.065	-9.4997	-4.5433	-5.5398	-6.6327	0.96384	-2.9519	-5.686	-0.54602	-6.542	-6.1233	-9.6176	-8.7708	-0.23334	0.48427	-2.1314	-8.8961	-3.6739	-1.9419	-0.25227	-5.2223	-2.7746	-2.1249	-6.421	-4.6186	-4.4601	-4.7487	-0.69941	-2.4841	-4.5272	-7.7787	-2.4512	-4.2857	-3.3456
-18.945	-12.708	-13.955	-12.956	-11.904	-11.988	-7.7591	-17.494	-15.132	-12.778	-9.212	-9.5936	-12.653	-15.736	-16.418	-21.452	-14.51	-12.373	-12.091	-15.556	-8.7148	-10.197	-9.8204	-12.217	-8.9219	-10.155	-12.505	-8.7199	-8.5077	-18.713	-16.799	-12.271	-14.42	-16.195	-10.323	-14.435	-9.7911	-12.966	-11.91	-9.0928	-11.858	-11.945	-18.657	-9.2855	-18.006	-10.179	-10.379	-10.738	-14.585	-16.312
-1.8972	0.95435	-0.3291	5.0663	5.8393	-0.1572	0.40385	-3.0805	-3.032	0.080759	-1.1811	-0.5981	8.1323	3.2187	-3.0419	0.36524	3.559	-4.0861	3.934	4.6773	5.0306	-1.6174	-1.0605	2.1886	7.1789	4.5258	0.43651	1.4152	4.9141	1.3731	6.8886	1.7435	4.5093	-2.5164	2.0502	4.4209	-5.5207	8.0082	3.4495	3.5697	3.1471	-1.1642	0.65188	5.0645	-0.23882	-0.22682	3.5199	-1.4167	-4.1481	-2.209
-18.74	-17.837	-19.604	-22.619	-19.259	-16.231	-16.069	-15.184	-12.061	-23.418	-12.111	-12.759	-17.416	-15.907	-16.814	-14.698	-11.698	-18.703	-20.761	-21.159	-8.927	-14.51	-16.9	-6.952	-14.398	-14.995	-9.3247	-5.7834	-11.199	-14.498	-7.7247	-15.404	-15.468	-15.665	-16.836	-16.112	-19.887	-18.39	-22.549	-12.968	-13.788	-10.862	-15.72	-18.459	-14.666	-10.967	-13.579	-8.3579	-15.493	-12.849
-2.0197	-6.5385	-2.9611	2.1771	-0.098272	2.1296	-2.1358	-4.4731	-2.2691	-9.4354	-6.5343	-5.1875	-2.1068	-2.7945	-2.1128	-1.3067	-1.642	-1.4254	-3.2417	1.6427	0.088468	6.3852	-0.54868	1.7221	-0.082735	-0.33201	2.1439	-4.3711	-3.8272	-2.1881	-1.6171	-0.41164	-3.9839	1.8942	-2.4273	-0.95729	1.0026	-4.2574	-1.2819	2.1071	-4.7892	2.7812	-4.802	-8.0948	-0.71049	-5.3651	-6.1994	1.0375	-3.2964	0.94703
-10.576	-11.821	-12.701	-8.9677	-11.476	-14.247	-14.905	-15.188	-9.185	-14.106	-13.124	-12.239	-17.145	-6.2487	-10.058	-13.851	-9.508	-7.6972	-4.0976	-7.3582	-12.059	-13.944	-13.268	-10.332	-17.708	-13.212	-7.9127	-10.2	-13.502	-12.07	-7.2717	-12.42	-9.1765	-12.179	-8.967	-11.54	-16.186	-13.817	-6.8745	-12.138	-11.58	-9.6916	-16.951	-9.4887	-8.3786	-19.701	-18.872	-8.848	-14.65	-18.555
-0.005216	3.9708	2.6611	4.2333	8.0544	0.80514	4.719	-3.6381	-0.61012	-2.2167	3.9038	7.9931	-1.5381	-4.651	-4.4119	-2.5147	5.0365	8.5214	7.2464	4.5626	-0.39307	1.5263	0.90445	-4.589	2.3588	-6.0973	-0.052311	0.45253	-3.5692	-2.5604	3.3138	1.4618	0.36347	-1.6903	1.1162	-1.0815	0.2512	-6.5524	-5.4537	5.3151	-3.3641	1.0669	1.8951	-0.35525	-7.5583	7.28	-5.3934	0.33009	0.14926	-2.7117
-3.4169	-9.0532	-12.079	-13.093	-7.664	-14.905	-7.9441	-15.313	-13.893	-8.6174	-5.4686	-9.1399	-16.657	-3.9426	-3.8727	-13.029	-11.443	-14.715	-12.583	-8.5918	-9.4268	-6.8988	-11.879	-13.259	-12.863	-7.309	-10.772	-7.2428	-12	-12.977	-13.584	-9.8695	-19.04	-6.4556	-12.257	-11.663	-9.6126	-9.53	-12.538	-16.491	-10.811	-10.164	-10.22	-16.332	-9.5927	-20.461	-15.819	-18.62	-13.588	-11.52
-8.4237	-13.92	-11.111	-7.5733	-11.377	-10.285	-15.143	-14.028	-12.161	-5.8501	-7.5357	-10.028	-3.5742	-9.5902	-10.021	-8.4143	-16.185	-16.563	-13.485	-11.64	-6.6809	-16.769	-13.631	-16.975	-7.4498	-14.761	-11.199	-11.472	-11.534	-9.3423	-14.789	-7.6363	-10.895	-10.341	-7.4833	-13.801	-11.25	-8.6238	-10.378	-10.974	-14.858	-18.879	-13.008	-13.543	-10.529	-11.683	-21.881	-14.309	-13.48	-9.4298
-22.609	-19.168	-18.167	-20.024	-24.436	-24.804	-22.937	-27.691	-29.937	-20.801	-23.356	-25.006	-19.958	-19.587	-23.519	-21.069	-26.699	-20.355	-24.745	-27.395	-26.586	-21.618	-24.633	-21.857	-21.319	-18.771	-16.866	-27.978	-26.164	-20.508	-18.447	-23.282	-17.698	-28.259	-24.518	-21.613	-20.815	-20.407	-25.333	-16.915	-21.585	-18.941	-13.753	-22.695	-18.528	-29.018	-13.705	-22.703	-19.348	-25.549
0.42245	-3.2609	0.77502	-1.4285	6.8525	-3.8077	-5.3286	-8.8257	-5.8828	1.5642	-2.347	1.9813	0.70067	-3.2829	-2.2401	-0.37623	-2.2324	-7.8378	-2.4303	-4.4641	-7.7937	-0.16221	-3.1175	0.95653	-0.52542	-2.5014	-1.669	-1.6806	0.78938	-7.576	-7.4438	-5.1572	-9.7044	-0.97155	0.022905	-3.306	-0.20438	-1.3816	-2.3462	1.7167	-8.6322	-3.6183	-6.3516	-4.867	2.3711	-0.47521	-0.90532	-4.351	-3.3556	-5.9718
-7.75	-7.2533	-3.5626	-1.7263	-3.4576	-3.2309	-7.2687	-0.020899	-0.3489	2.1335	-9.3225	-1.1616	-1.456	-3.524	-5.9286	-9.5365	3.5347	-2.7529	-9.7872	-2.7201	0.022365	-3.4409	-0.664	2.6071	-2.0754	0.20585	-6.1055	-8.0312	-0.27817	0.47813	-7.2453	2.4506	-1.4961	-0.01421	-1.8318	-8.1578	-5.7633	-2.4775	5.7477	10.109	1.5942	-0.8963	-6.1575	-5.0085	-5.0337	-3.3442	0.37101	-3.8589	-0.81065	1.227
-24.816	-16.491	-25.788	-19.061	-21.869	-24.637	-23.263	-17.291	-24.689	-12.36	-24.028	-22.656	-23.822	-20.977	-22.239	-30.35	-23.727	-21.773	-19.362	-26.055	-25.69	-14.585	-19.944	-21.856	-24.416	-24.742	-17.448	-15.621	-23.394	-16.68	-28.793	-15.164	-12.21	-19.27	-20.493	-20.898	-22.407	-19.969	-19.658	-25.354	-17.109	-20.711	-16.265	-21.351	-20.741	-25.3	-20.96	-25.145	-19.985	-22.494
0.42156	0.44014	-0.16615	-3.9473	6.1722	-0.80473	-0.34723	-2.0195	-0.081556	2.0158	-2.2302	-1.9935	-0.99028	-0.78504	-4.4028	-0.96298	-1.3719	6.9067	6.6463	0.39958	-0.51122	1.0632	7.471	2.4365	2.5432	-5.8371	11.466	-2.0926	-1.3539	2.1504	4.2272	-1.6983	0.67014	-5.5323	-0.31881	5.0179	-1.4407	-1.6557	1.0812	-0.54364	-4.7814	-0.92115	-4.1281	0.50333	-6.2865	-1.6037	5.8302	-2.5045	2.9895	-0.33171
-13.183	-20.441	-16.983	-10.213	-15.194	-12.959	-13.407	-13.078	-12.43	-8.3527	-9.5205	-13.357	-12.821	-9.1599	-16.238	-13.603	-18.9	-12.251	-14.707	-17.722	-14.306	-16.178	-14.092	-10.414	-8.2432	-17.325	-14.571	-8.058	-9.927	-15.037	-11.757	-8.427	-10.654	-11.842	-14.24	-6.5873	-14.517	-12.263	-13.862	-15.367	-12.844	-14.485	-5.7926	-14.177	-11.88	-9.2514	-11.407	-12.89	-11.271	-8.3091
0.43044	5.3654	5.9472	3.6967	9.0133	3.889	5.1216	5.7799	7.479	2.0043	4.2767	3.7144	5.4439	-1.3654	3.4215	7.9735	2.0361	6.3963	5.9601	7.7549	3.3676	9.2657	6.6186	0.6638	8.0484	4.8735	5.9918	9.4451	5.242	9.5939	6.2864	6.4723	2.6617	3.7857	8.8274	7.6556	10.967	5.726	12.12	-4.2753	8.1459	5.1127	8.5473	4.9913	5.9537	6.1642	1.0933	3.6196	2.5311	10.175
-15.224	-18.181	-22.811	-24.89	-21.55	-14.702	-16.668	-19.781	-26.512	-20.778	-21.979	-21.067	-26.632	-29.299	-22.896	-23.482	-24.121	-30.837	-26.033	-17.564	-25.019	-16.277	-25.931	-23.295	-28.912	-22.881	-26.527	-22.847	-15.267	-25.244	-21.888	-22.069	-24.412	-25.578	-14.849	-17.036	-23.583	-22.628	-18.044	-24.709	-16.461	-20.378	-24.372	-18.461	-21.262	-23.844	-23.804	-22.559	-26.914	-18.598
1.788	1.4135	8.7863	3.6117	1.2135	2.1019	-3.3714	-1.7823	-2.4366	8.7485	-6.1693	1.698	3.1988	-4.8028	5.768	4.3899	0.84339	8.9606	-1.3693	2.0919	3.743	0.41173	2.5281	0.53832	7.0797	-0.41499	-1.1474	-3.1492	2.9746	-1.6805	3.5244	-1.2244	2.1326	-2.6264	1.1734	-2.4693	2.1558	3.8066	3.7334	1.3605	6.2244	1.753	2.2174	2.9081	6.9791	3.3721	-4.0563	3.6624	3.6085	-0.7507
-9.3039	-17.332	-12.658	-18.189	-12.858	-14.643	-13.977	-9.528	-17.295	-17.117	-21.064	-14.599	-11.192	-7.2935	-20.247	-11.872	-17.841	-16.343	-16.337	-13.582	-14.319	-12.685	-16.807	-12.993	-16.054	-14.296	-8.5579	-19.201	-11.929	-17.387	-15.569	-11.673	-15.612	-8.3538	-15.352	-15.312	-13.575	-12.296	-15.315	-10.504	-11.722	-17.966	-17.462	-15.067	-14.824	-9.5221	-7.9288	-11.534	-17.638	-17.205
-6.9214	-13.626	-9.7151	-7.2669	-6.9598	-10.616	-8.4556	-12.504	-9.4898	-14.678	-11.59	-6.359	-10.965	-14.348	-13.842	-7.419	-8.8489	-10.742	-16.253	-12.084	-11.006	-13.197	-11.69	-4.1819	-6.2635	-12.519	-8.4157	-17.595	-10.194	-13.339	-11.525	-9.0383	-7.0791	-6.1149	-12.834	-13.292	-0.50579	-13.156	-10.846	-8.1366	-13.867	-13.307	-15.997	-8.9526	-10.188	-6.0854	-10.611	-12.604	-9.7258	-8.7798
-8.7108	2.4157	-3.0396	-8.4566	0.97537	4.0408	-10.657	-3.5467	-4.6547	-3.659	0.7571	-3.1992	3.1555	-2.0485	2.0373	-3.5756	-4.8324	3.164	-2.8748	-6.4362	1.8504	4.2925	-2.3704	-1.0497	-4.32	-1.3878	-4.32	0.7269	4.5734	-3.6239	-0.65633	-2.8468	-3.467	-2.3854	2.2332	-5.7266	-1.2781	-1.6623	-2.7045	2.882	9.4706	-3.6674	-0.69588	-3.2818	-1.2492	0.80707	-4.9601	-4.6938	1.6057	-0.14264
-0.53203	-1.5517	-4.2119	-2.894	-2.4063	-2.1004	-1.2024	0.44434	-4.6568	-4.6256	-3.847	-5.0009	-1.4692	-7.2704	-6.802	0.34154	-3.2728	-1.4599	-4.4708	1.6635	-5.1016	-1.1348	-0.77976	-0.36938	-8.1461	-4.3842	-2.1792	-7.5977	-9.4928	-5.3256	-6.5982	0.36404	-2.4743	-4.5523	-2.2458	-4.1721	-3.0116	0.052505	-3.8428	-3.4088	-6.3547	-2.9359	-9.0818	1.5565	-5.2456	-3.6567	-9.5075	-8.7992	-5.8096	-4.7066
-16.334	-13.753	-16.793	-10.703	-14.464	-14.058	-13.852	-17.537	-11.455	-11.955	-17.805	-14.444	-13.499	-10.766	-17.607	-13.142	-13.764	-13.242	-16.005	-14.099	-12.055	-10.637	-13.588	-15.491	-15.089	-9.4438	-16.342	-14.447	-9.0591	-12.272	-13.513	-4.1253	-18.215	-10.212	-10.6	-9.9711	-14.182	-14.36	-16.999	-17.133	-14.599	-16.18	-18.193	-9.289	-15.325	-12.455	-18.97	-14.442	-10.726	-14.415
-2.7359	-4.375	-3.8138	3.5064	5.2964	2.3347	0.82792	-5.5637	-0.78886	1.8313	-1.3061	-2.6762	-2.1494	4.745	-4.4554	5.2266	3.6758	3.0941	-0.13494	-7.8549	3.6273	-7.2968	0.73869	4.6339	2.9123	-1.6973	-1.2554	2.3642	-3.7915	0.10393	2.0271	2.1625	-0.35227	0.21054	-1.9113	0.72709	0.35184	1.9615	-7.8503	0.80642	0.51586	1.4027	-3.601	0.11606	-0.84158	-2.6084	-6.1383	-2.2937	-0.58693	-0.76308
-7.0308	-12.448	-13.993	-8.8056	-17.635	-6.9494	-10.365	-19.034	-2.0736	-6.5741	-8.6761	-11.843	-1.9029	-15.432	-8.8564	-10.214	-10.066	-13.585	-14.467	-18.071	-13.037	-15.641	-13.488	-7.0462	-13.59	-12.608	-16.56	-9.5438	-9.6863	-7.7818	-6.5909	-11.148	-13.545	-11.095	-5.5667	-10.645	-11.411	-7.5781	-8.1706	-10.422	-10.637	-7.0557	-17.002	-9.7036	-2.6895	-10.826	-6.36	-9.3272	-4.3757	-18.526
1.0127	9.9011	-1.0741	-1.8796	4.4401	1.8127	3.3401	5.8969	5.7136	2.5723	-9.8723	-3.6631	6.4973	3.0507	5.5934	4.0555	-0.86179	5.3241	1.9782	0.64345	5.7758	6.843	5.1343	2.2381	0.023711	3.27	-0.79993	-0.47796	-2.9367	2.1061	-0.67918	4.4833	1.5417	3.608	3.2405	1.7383	0.75111	-6.1831	8.8493	-0.16985	3.1067	3.0851	4.7314	2.8774	0.16557	9.7239	-3.7513	-1.9542	4.7202	2.1224
-17.358	-25.087	-25.766	-22.426	-23.043	-24.612	-19.338	-22.201	-15.395	-24.427	-16.109	-18.934	-15.941	-28.371	-23.984	-25.821	-23.332	-21.719	-19.967	-25.596	-23.453	-30.992	-22.259	-20.553	-26.443	-20.216	-24.399	-25.567	-22.556	-19.296	-28.664	-24.839	-21.408	-24.724	-12.308	-23.985	-26.012	-22.14	-16.532	-20.144	-23.784	-20.353	-27.116	-19.8	-19.965	-20.586	-18.606	-20.048	-21.603	-22.796
-21.282	-13.999	-15.568	-15.237	-14.859	-17.171	-10.28	-16.993	-11.302	-11.198	-19.637	-14.825	-13.67	-19.979	-7.9924	-15.301	-9.5955	-9.3593	-20.006	-17.175	-10.034	-15.852	-12.676	-7.3239	-7.1395	-17.931	-14.228	-11.777	-19.532	-18.228	-9.4073	-13.934	-9.6743	-15.399	-10.108	-15.768	-16.875	-15.359	-18.787	-13.805	-21.173	-14.523	-15.396	-8.3946	-16.13	-12.638	-13.36	-9.5376	-12.127	-7.881
-6.734	-2.2864	4.9146	-1.9084	-1.1467	0.46284	-3.9323	7.1858	-1.1001	-1.0196	-1.1558	-4.2101	1.6655	4.5581	6.7072	-4.3852	4.4472	-4.1652	-1.7166	-1.4842	-3.6145	2.4321	-5.8858	-6.0676	4.0019	-3.6762	-4.724	-7.6431	3.1747	-0.44722	-2.5395	-2.4074	9.5922	1.978	-4.9559	-1.0392	-0.83371	2.2166	-1.4102	3.8785	-1.5689	-0.3747	6.3938	6.3015	3.6046	-0.47878	2.2349	-3.49	2.0671	0.23759
-4.5183	-1.8913	1.0477	-2.3439	-3.8184	4.9207	4.6058	0.23371	-4.4557	-0.5764	-3.7036	-3.4481	1.7359	-6.9932	-2.9291	-7.1748	-7.6335	4.4	-6.7373	-5.0983	-5.6118	-9.5738	-3.9891	-5.6547	-2.8967	-0.63026	-2.2842	-1.4096	-3.1746	-1.6903	-1.5118	-11.505	-2.3276	-9.5871	-3.4761	-7.2476	-1.8235	-4.1078	-1.7171	3.1104	-3.4349	0.84233	-6.4148	0.54415	-0.77531	-0.2143	-2.9912	-11.038	-3.3925	1.9661
-5.3898	-1.7415	-3.314	2.7906	-3.1804	-3.7573	-4.879	-4.1678	-5.2422	-2.5134	-0.8264	-8.632	-1.9828	2.4477	1.5763	-1.7896	-2.5529	-1.6209	5.8889	-5.5015	-4.8708	-2.1321	0.58325	1.2533	-4.0054	-7.2605	-0.48456	-5.7688	-3.793	-2.1086	0.87094	-8.1169	3.1767	-7.2563	0.76828	3.0589	-4.296	-8.5778	0.15419	3.1936	0.043596	-8.1068	-7.9574	0.44941	0.92237	-12.92	-10.64	-5.667	-9.2577	-4.3088
3.9011	8.894	0.55429	10.861	0.94408	-1.635	1.6125	5.6047	6.2842	11.834	1.744	5.6362	2.9104	5.6202	1.3153	9.2392	-1.4141	5.1638	4.7621	1.1124	3.263	4.0708	5.0597	-0.081345	1.2811	8.9941	3.4837	7.0033	13.203	6.2951	4.5567	1.3703	5.4097	2.1436	4.4527	8.298	-1.9013	4.142	4.309	4.4945	-0.58917	7.019	6.2684	8.134	7.8715	5.7032	4.1477	8.2647	5.637	0.19919
-7.0795	-10.744	-9.6622	-8.5417	-10.117	-10.651	-12.155	-10.577	-9.6085	-5.1847	-14.683	-3.7719	-9.8066	-10.848	-11.124	-12.758	-2.6916	-13.696	-7.1309	-9.2543	-4.4429	-2.5179	-7.8132	-16.562	-12.241	-15.447	-9.2171	-9.3395	-14.845	-10.179	-10.666	-12.81	-3.6159	-7.5569	-9.8536	-1.4154	-8.8053	-4.4943	-12.752	-13.737	-4.6181	-7.3814	-14.159	-7.211	-9.1582	-9.8596	-8.3158	-14.407	-2.6234	-3.4437
-0.2318	-3.6876	4.4727	-7.9682	1.0262	1.0421	-0.23489	1.0435	0.87452	-1.6347	4.5986	1.531	-7.0908	3.9516	3.7334	-2.6693	2.6873	0.38792	0.95337	1.1703	4.4271	-0.78058	-6.9694	-4.6045	-2.9376	-1.0674	8.2079	-2.0354	0.17545	-4.0749	-3.792	1.1782	0.49196	-0.87776	2.9559	3.4959	-1.2923	-9.1026	1.8787	-0.86983	0.83933	-5.6691	-0.026796	-2.5774	4.8185	4.0054	-7.166	1.6962	-3.5489	6.3264
-9.5897	-14.514	-11.893	-11.682	-14.792	-12.806	-9.9218	-15.29	-6.8886	-12.829	-15.264	-9.236	-7.3489	-16.655	-12.147	-12.934	-8.653	-17.03	-13.432	-15.979	-14.579	-13.083	-11.93	-14.304	-8.9451	-10.472	-13.09	-8.4936	-12.94	-14.058	-21.35	-19.947	-8.0087	-14.707	-11.371	-14.626	-14.34	-15.658	-8.7567	-14.257	-12.379	-14.906	-15.672	-8.446	-16.489	-17.231	-19.848	-8.255	-18.449	-16.007
-14.687	-9.1597	-12.077	-10.861	-9.8777	-10.939	-14.218	-14.986	-7.8618	-8.4489	-11.083	-16.4	-7.9257	-8.6135	-7.109	-11.972	-12.208	-15.061	-10.016	-9.8123	-6.7865	-8.0733	-15.186	-12.078	-15.33	-8.3948	-10.733	-9.3313	-12.036	-12.609	-12.179	-13.864	-12.664	-12.414	-8.8163	-13.051	-7.8638	-11.135	-10.829	-12.277	-7.9713	-10.659	-15.426	-10.268	-16.589	-10.001	-13.989	-11.625	-16.968	-20.279
-5.6856	-5.1774	1.1903	0.76914	-5.7228	-1.4302	-4.5986	-3.3313	2.6207	-3.3064	-1.0125	-2.5151	-2.6387	-0.47847	2.8358	0.49838	-3.5525	-2.2486	-1.9741	5.0735	2.0814	-7.1202	-6.7502	-5.2601	-8.0831	-4.7057	-2.6987	-3.911	-0.77513	-4.0147	-3.7845	0.0014608	5.8741	1.2124	-4.6927	-1.218	-0.24035	-1.7586	-0.37017	0.29704	-4.1651	1.2378	-6.7116	-6.8549	-0.32232	-4.5688	-0.19131	1.678	1.3758	-2.0452
-16.861	-9.5523	-8.3822	-10.453	-9.2968	-8.8476	-16.446	-7.1364	-14.023	-13.283	-6.4562	-10.699	-13.035	-18.835	-20.94	-17.043	-20.345	-16.11	-13.126	-16.401	-12.965	-13.632	-16.782	-7.6938	-14.261	-18.901	-15.861	-14.289	-13.852	-16.092	-19.425	-8.8798	-16.537	-24.563	-8.7103	-16.562	-12.927	-9.6713	-13.549	-13.846	-14.459	-8.8584	-16.67	-13.837	-15.153	-9.0995	-7.7034	-14.239	-6.0177	-13.428
-0.21673	0.59133	2.2253	1.3514	3.7878	-0.40275	-2.3107	-5.5608	-4.4114	-2.4901	4.7499	-5.0367	1.4122	-4.0896	2.6314	-6.0157	0.7664	-1.2458	-1.8542	-0.77689	2.6691	-5.4483	-3.7502	-0.77092	-1.067	0.13981	-7.1276	-4.8539	-4.0826	-1.423	-3.6212	-3.377	-2.8105	-3.7703	-2.0047	-2.1146	1.2964	-1	1.0492	1.2197	-1.2185	-4.1566	-0.77575	0.7482	-3.5161	-5.2252	-0.9944	5.1092	2.3273	0.64553
-14.642	-8.7429	-5.3993	-18.648	-6.795	-13.699	-7.4982	-8.3369	-6.5246	-2.6118	-11.385	-8.4427	-12.037	-2.6582	-8.0081	-4.3231	-7.0686	-9.6139	-13.161	-10.921	-13.544	-7.0982	-4.904	-5.9208	-5.6266	-2.3087	-13.339	-7.3305	-7.1849	-15.763	-11.944	-16.121	-6.6986	-7.2156	-9.9102	-10.576	-9.2521	-13.655	-14.266	-2.302	-3.9185	-4.2963	-10.854	-1.5501	-10.754	-11.057	-8.0452	-1.7248	-13.533	-6.5795
0.87805	2.4254	-2.1449	2.9364	-4.0629	-2.4354	0.74438	-6.4059	4.9732	-2.8239	-1.1006	-3.3127	-1.4993	1.7759	-2.375	-3.4673	-0.72431	-3.608	4.2522	-0.41973	1.615	0.41599	-4.6899	2.8141	-6.6913	4.1811	-0.84781	1.7461	0.20753	-3.0939	-8.8653	-3.1771	3.8881	-1.6956	-0.064606	0.22102	0.61891	-5.7881	-7.8405	0.1982	2.3652	7.0464	-9.7334	0.63672	-2.3788	-0.95385	2.4522	-1.7453	-0.66713	-5.3742
-1.388	4.1192	1.4264	-0.94968	-3.5489	-1.5868	5.0607	1.8685	-1.1731	2.2683	-3.4947	-1.557	1.9682	3.1176	8.273	2.1644	2.4247	0.9798	0.47851	1.9167	-0.63464	0.5791	0.32463	-4.3661	-0.18816	2.8019	-1.6312	1.1483	-0.56213	2.2847	0.48655	-0.11114	-5.9451	1.7609	3.7311	-1.5373	-1.6482	-1.0868	-7.8225	1.1537	-1.3432	4.8068	4.5958	4.8667	-4.1146	-2.7879	2.6817	-3.2028	3.7492	1.3416
-25.465	-23.584	-16.074	-16.551	-19.691	-11.838	-20.364	-15.914	-23.016	-25.092	-22.967	-23.119	-16.643	-25.229	-23.031	-14.926	-11.766	-22.476	-21.439	-25.774	-14.53	-22.304	-24.085	-22.714	-25.325	-17.342	-23.317	-20.042	-17.612	-23.275	-25.873	-19.182	-14.18	-28.975	-22.37	-21.028	-24.494	-17.259	-24.041	-21.305	-20.706	-17.635	-22.753	-20.561	-17.756	-17.983	-22.006	-16.127	-17.077	-19.973
-3.0845	-5.0954	-8.8057	-6.4677	0.19991	-4.2168	-11.512	-8.0529	-8.9692	-6.7553	-0.64919	-9.2517	0.85157	-7.5084	-3.638	-7.0191	-11.297	-2.8239	-10.457	-7.362	-4.7342	-5.4381	-5.8252	-7.5603	-6.2126	-6.2074	-12.466	0.098833	-3.9703	-0.092455	-11.968	-10.426	-6.2646	-4.7913	-9.3377	-8.2467	-3.4256	-2.5598	-6.363	-9.8025	-3.3132	-6.6336	-4.958	-5.1052	-2.0826	-4.3402	-4.0577	-5.0471	-2.3273	-4.5629
-24.628	-24.548	-17.703	-21.801	-18.597	-18.631	-21.709	-17.222	-18.085	-21.842	-22.013	-18.711	-19.163	-28.299	-14.17	-16.934	-22.27	-21.646	-26.329	-17.854	-16.103	-22.189	-15.687	-22.698	-19.858	-19.643	-16.889	-21.545	-15.47	-25.592	-19.494	-16.775	-17.386	-22.135	-22.539	-17.596	-22.802	-24.553	-13.973	-18.809	-25.362	-18.568	-18.504	-23.545	-21.805	-20.894	-24.375	-20.722	-20.729	-22.81
-14.489	-12.195	-8.1729	-10.217	-13.188	-16.911	-10.047	-7.6326	-5.4771	-12.183	-16.41	-7.5578	-15.123	-12.364	-8.6909	-15.006	-15.205	-10.01	-11.389	-10.803	-8.9604	-9.3549	-9.2578	-12.892	-2.1007	-0.47662	-13.33	-7.4459	-16.465	-9.909	-9.5834	-11.23	-11.931	-13.429	-9.1684	-18.159	-8.3995	-15.848	-11.579	-10.702	-10.55	-17.372	-13.477	-9.7163	-14.701	-8.3969	-10.835	-14.991	-10.593	-15.762
2.1943	-0.0038137	-2.1589	7.1029	1.6311	6.7587	5.0483	4.5181	-2.4447	1.1593	1.9115	7.8762	-1.4219	-1.303	1.8006	0.81363	-4.482	0.95019	-1.8391	-3.459	3.4076	2.2684	4.7757	3.2607	5.1414	2.0859	3.8777	2.6358	1.6783	0.71675	3.1931	-1.9292	0.19204	-0.85045	-3.369	0.39749	6.9422	1.1511	4.5062	-0.35966	-3.092	-0.54384	0.44235	-2.0956	1.286	6.0298	1.6209	-1.9924	1.8453	-1.1014
1.1885	5.8071	5.99	3.9467	3.7379	9.0384	1.5967	1.5524	5.1911	2.4042	4.9264	6.7046	6.778	10.459	12.815	9.9651	0.9694	4.7559	10.203	4.5358	0.16051	10.107	1.5001	1.6502	5.3742	4.0265	7.08	6.5907	0.61198	5.7329	3.1564	3.0954	4.2421	6.1784	-2.1408	5.8991	7.905	6.7858	2.6236	0.36148	4.4174	-1.5403	-1.8943	6.6974	4.8991	12.073	3.4542	9.5483	5.3206	3.2844
-10.619	-12.997	-7.8703	-14.607	-11.119	-7.618	-8.8931	-13.041	-13.547	-13.599	-7.3093	-6.4736	-12.676	-10.196	-2.3312	-5.0467	-11.325	-10.02	-11.819	-9.9186	-7.2834	-19.028	-12.501	-11.38	-13.744	-15.213	-11.855	-15.293	-18.413	-8.9248	-7.1117	-15.293	-10.339	-13.96	-18.627	-7.0168	-17.725	-9.6039	-12.299	-23.126	-8.8578	-18.697	-10.478	-15.806	-9.5348	-14.806	-10.068	-11.691	-10.802	-7.0236
6.0702	6.2432	6.8598	7.2067	1.9257	2.9842	3.9841	10.971	3.2604	3.0576	0.97508	6.2143	3.4852	10.939	4.8441	2.1937	4.2982	11.407	13.886	4.4211	11.73	5.2978	10.505	-1.2825	4.56	4.6804	6.5427	6.441	14.942	8.3144	4.1153	5.7088	2.9548	4.7887	2.7715	-1.2388	7.3939	5.3351	2.6921	3.5465	3.399	6.4289	4.2255	13.975	4.6118	9.0255	0.26765	1.8742	4.4495	7.7324
-3.0073	2.3942	-1.9168	-6.4469	3.5935	2.6397	-3.1275	-1.7699	-2.0647	2.567	-4.9012	0.2646	3.6009	-0.98677	-0.1039	-0.67888	0.50448	3.2482	-7.9999	-0.88021	-1.4094	-5.312	3.714	5.9977	-2.3377	-1.6987	5.1802	0.44725	-4.4277	-3.3143	2.2867	-1.7033	1.6696	0.25234	-4.611	-8.376	4.6556	1.373	-1.9373	-5.7362	1.2856	0.26197	-1.7846	2.2951	1.7762	-0.51242	-5.6158	-3.8357	-5.7663	1.2527
3.3081	0.53844	1.9503	-0.13865	5.3421	8.0209	2.9957	6.7542	2.7659	3.3736	7.8109	-0.41073	4.2551	1.4068	4.3685	-0.74735	6.0263	0.83122	5.7613	-4.0084	2.3225	5.2406	-2.3069	0.1348	7.0551	5.2965	-3.3999	2.4002	3.7613	5.3646	8.0974	5.3444	6.4189	-1.5981	4.8556	0.33533	1.8182	-4.7262	8.9989	6.0102	-3.971	-2.6416	3.9489	-0.6585	-6.8662	7.4754	6.9004	4.1977	4.5666	1.2894
2.1423	0.088024	-1.8714	-9.1019	-1.6478	2.8343	-2.0569	-6.8484	-7.0205	-1.7684	-1.3768	-3.2147	-2.9306	0.78419	0.18194	-8.2488	-5.123	-8.3512	-1.7332	-3.6538	-5.9433	-1.3011	-1.372	-2.1477	-2.6084	-0.43609	-6.5192	-4.1394	0.48144	-4.7218	-1.2757	-4.0386	1.3338	1.0241	-7.7636	2.0122	3.0042	-8.0804	-5.0178	-6.5571	1.6668	-3.7189	-3.1412	-5.748	-0.33081	-5.185	1.7487	-4.6231	-6.3236	-3.0686
3.3667	-2.3248	6.5251	-4.5938	-9.072	-5.8513	-7.1025	-1.0042	-9.3676	-3.2102	6.8463	-4.3588	-8.2663	1.1944	-3.07	-2.9434	-5.7198	1.5464	-1.4651	-4.3433	-0.011827	-2.6949	-4.9905	0.22054	-5.211	-1.8032	-4.3707	1.8663	-7.5045	-0.86909	-7.8663	-8.5071	4.4188	-1.468	-4.7312	1.4318	-3.4528	-5.6876	-0.97311	-8.9887	-8.9077	-2.7042	-7.3113	-1.9762	2.9768	-7.2661	-2.826	0.14297	-2.5057	0.25653
9.8116	3.3397	4.1074	2.9654	4.4466	7.2182	3.9043	6.2009	4.7218	2.7353	-1.9984	10.517	6.7527	1.255	3.7632	3.8123	5.0524	5.4147	1.4808	9.4151	6.6796	5.3746	3.9209	1.1354	8.6989	7.3025	6.3599	2.6754	0.91425	5.3116	7.048	-3.8505	7.2626	4.1417	3.9967	8.0669	7.7104	14.381	8.1268	5.6812	4.1644	2.1709	1.249	-0.5716	3.5526	2.8014	8.4408	7.3501	1.7938	8.0148
-6.7714	-0.31072	0.64316	-4.5043	-2.1617	-8.1064	-7.2204	2.4979	-6.0131	-1.607	-5.1446	-0.16698	-0.35533	-6.7525	-2.0865	-2.7965	-0.37052	-1.932	2.0008	2.5328	-5.5606	-0.14386	-2.1916	-9.4459	-3.0497	-6.5458	-2.3447	-5.4751	-8.1729	-0.79337	-4.7776	1.4266	-4.6056	-5.0655	4.0496	-5.4697	-0.45109	-7.157	-8.9729	-6.3897	-3.2921	-6.5401	-8.2308	2.2004	-1.4918	-8.4238	-9.9655	0.48436	-7.8009	-0.40151
-22.179	-24.364	-16.876	-25.443	-29.043	-23.458	-24.546	-12.532	-18.353	-23.391	-27.604	-22.854	-21.611	-21.711	-23.886	-17.082	-24.012	-15.009	-24.924	-17.755	-21.075	-22.789	-19.082	-26.786	-18.818	-18.233	-19.374	-26.689	-27.939	-27.88	-16.938	-18.617	-21.366	-19.674	-22.667	-20.213	-17.584	-23.923	-26.867	-20.657	-25.281	-20.94	-19.421	-24.435	-21.696	-19.183	-16.713	-20.303	-21.776	-23.046
-7.2832	-3.8759	-12.263	-7.1486	-0.25857	-6.5328	-5.1293	-0.52755	-10.057	-8.9538	-4.697	-1.4416	-5.1525	-1.5389	-8.3427	-12.679	-5.2896	-7.3826	-8.5517	-5.3036	-2.0459	-2.4644	-10.468	-1.8946	-9.9046	-6.8837	-5.6781	-2.9725	-5.6085	-5.8307	-8.0204	-9.8096	-2.2884	-8.9286	-8.5611	-12.014	-13.526	-13.497	-8.9555	-10.283	-2.4475	-8.9484	-8.4573	0.36215	-11.237	-6.7182	-5.6008	-3.8026	-3.7132	-3.7863
-10.729	-6.3769	-8.1519	-7.1841	-12.618	-19.09	-11.742	-13.368	-11.339	-8.1757	-7.6267	-10.167	-10.024	-15.666	-5.9189	-7.159	-11.491	-17.365	-9.1181	-8.207	-7.0123	-5.4841	-13.617	-18.145	-4.7439	-12.361	-10.948	-14.436	-12.392	-12.777	-7.3524	-10.557	-15.49	-7.3971	-13.056	-12.956	-14.706	-9.8877	-9.7241	-9.2597	-13.928	-4.2327	-6.8299	-11.925	-11.055	-11.482	-7.7867	-16.005	-13.371	-7.4661
-14.367	-15.102	-15.611	-11.158	-18.305	-20.457	-18.87	-17.105	-16.398	-17.175	-19.982	-18.841	-18.483	-17.301	-18.516	-10.048	-15.588	-12.891	-17.219	-8.3762	-11.548	-17.359	-15.324	-14.445	-21.358	-11.077	-14.778	-9.3913	-18.474	-13.119	-21.046	-18.06	-20.695	-13.996	-17.706	-13.594	-16.78	-11.255	-13.59	-15.219	-11.852	-23.309	-19.294	-17.094	-15.35	-11.979	-18.633	-15.803	-18.723	-10.501
-15.533	-12.392	-16.313	-12.75	-18.773	-16.107	-12.373	-13.785	-9.1494	-10.424	-7.7314	-13.887	-16.509	-15.702	-12.383	-21.802	-13.646	-10.231	-13.575	-13.184	-7.7216	-17.59	-9.7262	-7.3753	-19.953	-15.8	-16.824	-9.775	-16.321	-12.896	-11.367	-2.715	-8.3577	-12.189	-12.431	-7.4942	-19.637	-9.1931	-17.398	-10.139	-19.453	-11.73	-14.052	-8.647	-13.26	-15.599	-7.4724	-12.193	-10.751	-19.877
1.4792	-1.6035	-6.9748	-5.1352	0.56697	-0.7014	-3.5272	-5.5922	2.3237	1.6971	-3.5444	-2.5425	0.5827	-3.7786	-8.4404	-3.0118	9.3897	-6.7402	0.8253	-7.8364	-1.1008	-1.4192	-0.85783	-10.913	-0.6173	4.5576	-4.8772	1.9102	-6.4268	0.73913	-3.8964	2.525	-5.9609	-3.3703	-9.9596	-1.0742	0.88358	-7.7215	-0.30082	-9.0495	-4.7305	1.4333	-2.4061	-2.4124	-4.1703	-2.6628	3.7789	2.9268	-0.76952	1.826
-0.97455	1.2794	-3.1365	-2.6356	0.070847	-1.1937	-7.2935	0.88191	-4.2461	0.16366	-2.8332	1.1313	0.61331	-1.1491	6.5867	3.7833	-1.5172	-1.3042	-3.1396	0.98093	-3.3492	-3.5487	3.5816	4.1053	0.82344	-0.49924	-1.174	-6.1809	-3.544	-3.0125	1.9872	1.6266	-0.29051	-2.7705	-0.6675	-3.7864	-0.02683	-3.9296	-0.6253	-2.1224	4.6357	3.3372	-0.96286	4.4327	-2.1095	-6.3642	-7.7731	2.3838	3.9713	-3.0433
-12.139	-16.019	-8.1866	-8.5985	-3.3587	-6.4253	-12.09	-13.615	-3.3811	-6.5539	-6.8588	-8.1656	-5.5712	-14.325	-13.87	-7.028	-3.678	-7.354	-8.4386	-5.5175	-9.5677	-3.0251	-13.452	-11.403	-7.7517	-11.081	-7.9178	-11.086	-10.384	-14.066	-9.0081	-8.5856	-13.989	-11.157	-8.1737	-13.708	-7.2862	-13.62	-12.309	-8.2116	-9.2562	-16.045	-9.3493	-8.5899	-13.487	-4.5458	-11.65	-10.187	-15.158	-8.505
1.2932	1.4105	-2.0122	0.55103	-2.8388	0.07789	3.2247	-0.73808	-0.24658	8.3496	-0.78363	2.006	0.20876	4.1257	1.7081	-4.5378	2.9548	7.317	0.08327	-1.8372	3.6116	1.898	2.3204	-0.66958	5.65	4.7934	4.8813	1.3206	-0.29827	-3.4155	7.4559	4.0094	4.3046	2.2684	1.8805	-1.3587	2.4503	2.9258	7.0491	-0.89232	-2.501	0.58668	-3.7236	4.7113	-2.8285	6.0704	4.9333	4.2798	6.3372	1.5071
12.834	10.962	-1.596	6.4351	4.209	7.9683	6.1683	10.093	7.206	7.954	11.036	12.071	6.4539	9.1917	4.9219	4.8854	6.7935	12.005	7.8966	11.982	9.3111	11.88	11.945	3.8023	0.63799	3.8986	5.5156	8.4039	10.945	7.1242	7.2817	9.102	9.5704	6.8554	0.097401	3.9531	10.928	8.2683	10.633	7.6566	9.7888	1.892	6.1567	7.897	11.353	-2.176	10.074	3.2108	4.3041	5.3029
-0.49333	-0.25739	-3.3613	-7.061	-7.8312	6.4448	-3.4308	4.022	-3.5892	3.4544	-5.7611	-3.2138	-1.1116	-3.8816	1.3171	2.0332	-7.1262	-1.6056	3.3056	0.70687	-4.2114	-0.40636	-7.5585	-0.29786	-1.3205	-2.22	0.7772	-1.635	-5.4586	1.1237	-0.36058	-1.8319	-4.6112	-2.3303	-4.2903	-0.49542	0.25843	5.5564	-2.5549	3.1445	-1.357	-3.3044	-4.7651	-5.8826	-2.2364	-5.8093	-6.3382	0.42631	-4.1772	-6.2571
-13.702	-11.537	-8.1878	-12.502	-14.614	-18.026	-11.387	-13.233	-16.458	-9.1601	-15.389	-15.036	-12.18	-15.716	-15.743	-15.784	-16.875	-12.455	-13.97	-11.142	-14.825	-11.757	-9.5669	-14.331	-11.805	-19.289	-8.6384	-8.3726	-10.583	-18.43	-15.252	-14.04	-9.9767	-5.0928	-15.21	-12.148	-16.117	-13.971	-15.512	-11.388	-13.22	-9.976	-15.901	-10.939	-9.7668	-11.997	-9.2599	-11.153	-13.486	-16.076
-6.7088	-7.5259	-10.673	1.505	-5.814	-3.5205	-6.7514	-8.2217	-2.5359	0.32895	-2.6671	-4.2452	-9.3908	-7.3991	1.697	-16.056	-3.1714	-6.781	-9.435	-7.6272	-7.1907	-7.0222	-2.9433	-1.0344	-6.3685	-7.669	-8.8709	-3.5974	-7.6182	1.7003	-1.9117	-11.858	-5.9442	-5.7233	-3.4105	-9.6672	-5.2919	-2.5557	-4.9327	-0.067855	-5.09	-1.4246	0.35387	-7.1974	-6.7947	-3.9124	-7.4869	0.51305	-2.5135	-2.9878
13.365	10.739	3.7037	10.479	3.3858	5.7835	6.2142	4.0156	7.9676	6.3655	6.7402	10.531	7.374	11.761	3.8921	13.337	11.349	9.9559	7.2901	6.6304	9.0767	7.3764	6.0746	8.9598	14.185	8.7316	11.387	4.5496	11.484	10.551	5.1239	8.2988	5.7272	12.652	9.0726	12.554	8.203	10.898	6.5376	11.931	8.6709	9.1218	11.534	2.7127	4.731	9.2098	13.047	6.7678	4.3765	13.123
-23.045	-20.322	-26.341	-25.355	-23.466	-18.244	-21.124	-25.093	-32.334	-29.73	-25.588	-23.234	-19.738	-21.271	-24.81	-17.402	-22.954	-24.637	-17.603	-23.875	-28.503	-24.569	-22.061	-14.681	-19.915	-26.122	-20.851	-17.373	-22.678	-24.554	-31.093	-27.23	-20.202	-20.754	-23.135	-20.504	-19.675	-19.422	-26.402	-22.078	-18.902	-23.01	-18.533	-16.936	-25.247	-23.074	-16.303	-27.7	-15.603	-20.946
-2.1028	-4.5911	-11.166	0.068386	-6.1137	-0.7085	-1.6533	-8.2612	-3.7737	-7.0863	-2.5023	-1.2764	3.0232	0.19391	1.3404	-2.8286	-0.20601	-4.8545	-0.095316	-3.1471	-1.2031	-5.5426	-0.24801	-4.1337	-5.0898	1.0396	0.82006	0.70258	-5.2154	-4.5637	2.2147	6.4084	-4.0778	-8.5109	-4.897	0.072521	-0.11783	-2.3942	4.4671	-3.9958	0.4724	-0.16284	2.2246	-1.3849	0.38604	-3.9149	-7.2646	2.7283	-1.2567	-0.36066
-4.0865	-5.9906	-0.072558	0.45294	2.222	-7.2419	-3.3047	-3.5102	-2.4163	-2.3385	-6.4491	-4.2451	-1.6205	-4.5224	-5.5691	2.5737	-3.397	-5.7599	-0.14745	-7.746	-6.8914	-6.4744	-0.1854	-3.0368	-4.9483	-7.5934	-7.0604	-6.1065	-1.796	-1.4566	0.37045	-5.7999	-10.361	0.71392	-3.8632	-5.9729	-4.6297	-2.4705	-2.1552	-0.91263	-4.5637	-6.9256	0.26994	-2.5785	2.262	-4.2787	-5.2567	-2.9261	5.3869	-3.3398
4.3788	-1.2707	5.1342	1.6361	1.86	1.0555	1.5332	-9.0002	0.10048	1.8578	-3.2189	2.2656	5.0691	4.0711	-7.2777	7.3279	-2.4093	-4.5743	4.5558	-2.985	-2.6135	-4.459	5.0173	-0.39926	1.1469	5.0324	0.34608	8.2398	6.8932	4.1025	7.3612	0.15667	4.9283	0.91668	-1.4649	1.9614	3.0749	3.8237	3.2089	0.12158	0.71591	2.3327	-3.6328	0.40514	6.5483	-0.54628	9.3545	-0.40936	1.2861	-1.7214
-8.0517	-0.054822	-8.0696	-7.7959	-9.7585	-11.387	-6.7239	-10.05	-13.241	-3.8744	-8.3334	-1.5514	-12.299	-14.635	-6.7703	-7.204	-5.8144	-5.3016	-11.124	-9.7533	-7.9519	-5.8182	-10.075	-6.9667	-5.9257	-2.7373	-14.568	-8.6457	-12.274	-14.53	-9.3349	-7.5837	-7.778	-7.759	-5.0118	-5.0704	-11.279	-6.3722	-4.9738	-6.8934	-4.4876	-11.037	-2.6379	-6.9812	-8.8148	-5.8426	-6.56	-4.4761	-7.6792	-0.21199
-6.1677	-0.14793	-5.8253	-2.3432	-6.1042	0.60021	3.1813	3.7565	-6.6739	-2.0009	-3.1479	-4.9553	-4.8839	-2.4705	-3.0335	0.064983	-8.1074	-3.8963	-1.7089	-2.349	-5.4506	-4.1908	0.12583	-2.5632	-2.3846	3.0868	-0.53088	0.76533	-1.6795	0.57358	-3.128	-7.4116	0.90223	-4.3787	-4.408	2.0981	1.328	1.1433	2.4646	4.5412	-7.7041	4.6317	-8.4188	-0.046705	-0.81645	-3.1632	0.75604	-1.4664	-4.7741	-1.2361
-0.73416	-5.2551	-0.32701	-6.1995	-1.1186	-2.9157	-5.4807	0.65383	-3.9553	0.74111	-10.298	-8.8813	-4.7084	-1.6175	-9.0865	-0.13207	1.3439	-6.4732	-1.637	-10.147	-4.4407	-1.853	-1.5612	-3.1734	-8.2701	2.7248	-5.0722	-7.9803	-1.7234	-4.9935	2.3685	-2.1459	-5.4206	-4.8729	-2.7055	2.8688	-4.6119	-3.5116	2.9732	-1.8	-10.59	-6.8837	-7.8978	-0.97263	-3.5284	-6.8255	-5.5713	-9.4866	-9.3896	-1.7465
-9.6197	-13.088	-14.226	-9.7819	-9.3859	-5.9333	-6.6197	-14.634	-2.023	-11.161	-0.93898	-10.025	-11.13	-9.4692	-12.3	-11.346	-12.922	-10.269	-15.679	-5.334	-10.195	-13.635	-4.6574	-10.659	-9.848	-13.076	-12.117	-8.4663	-18.123	-9.4608	-12.551	-17.163	-13.178	-4.8262	-7.0369	-10.667	-4.5589	-13.463	-13.229	-9.5969	-17.004	-11.886	-9.1894	-14.383	-10.633	-3.1017	-12.703	-9.3178	-6.8318	-11.108
-22.474	-19.315	-23.96	-17.687	-23.084	-15.852	-20.56	-20.484	-24.821	-22.312	-21.908	-17.488	-22.287	-22.686	-25.906	-24.8	-25.838	-22.131	-24.616	-22.343	-26.571	-25.97	-19.209	-24.045	-16.607	-23.574	-21.709	-27.674	-26.207	-24.882	-14.731	-21.184	-23.942	-19.392	-22.906	-20.392	-21.392	-25.549	-26.706	-18.786	-17.21	-23.996	-21.449	-19.392	-19.511	-23.668	-19.915	-26.806	-25.792	-18.884
-11.143	-11.026	-6.8235	-11.34	-16.017	-15.542	-11.444	-7.1561	-9.1376	-8.9284	-11.178	-8.5471	-10.85	-8.2571	-10.984	-11.585	-10.072	-10.356	-8.1254	-15.881	-16.038	-9.8753	-8.3218	-13.693	-7.9453	-3.7864	-6.335	-9.8779	-7.2167	-6.3316	-19.513	-10.391	-12.823	-13.396	-14.031	-9.6267	-12.33	-7.7102	-12.94	-10.936	-9.4322	-13.838	-12.611	-14.086	-22.733	-0.54663	-8.7902	-11.185	-12.682	-7.7366
2.2776	5.8913	4.1594	10.552	8.3092	4.6661	6.3117	-3.8879	-2.5526	3.965	1.6593	0.2156	4.1493	2.464	3.1238	7.904	-0.14772	4.6278	1.6456	7.7793	8.3371	5.7704	0.795	6.8402	10.198	2.1024	7.0646	0.57285	4.8211	2.417	-1.9677	2.4108	5.8701	6.5046	1.8946	10.595	7.4751	6.6058	0.71436	5.3403	17.99	14.142	8.7318	6.7696	14.17	4.6496	5.1789	3.4767	5.2161	4.3227
-17.301	-12.443	-14.245	-12.281	-10.487	-15.309	-14.255	-7.7451	-4.3755	-13.848	-6.8374	-17.517	-13.94	-14.577	-15.322	-15.199	-17.638	-10.719	-14.068	-11.88	-15.139	-3.0069	-13.085	-13.099	-10.3	-8.4326	-4.2879	-23.889	-14.08	-17.122	-3.1079	-7.6282	-14.912	-13.145	-11.126	-11.489	-6.3868	-18.581	-14.629	-14.953	-10.38	-14.753	-14.848	-16.786	-18.208	-13.287	-17.398	-16.031	-16.569	-11.14
-3.9155	-9.7159	-0.14259	-3.6952	-8.1778	-7.9366	-8.1518	-5.861	3.7823	-1.6884	-6.4156	-1.4747	-0.96867	-6.1316	-2.5639	-7.0093	-4.5016	-4.3685	-0.25634	-12.899	-0.42594	-8.6987	-0.52659	0.83217	-2.619	-6.7137	-2.4795	-0.15875	-2.4781	-6.9885	-1.6151	-5.1452	-5.2216	0.22131	-8.961	-4.975	0.75398	-3.1403	-3.6862	-2.2538	2.3021	-6.4258	-2.6884	-9.5031	-4.4991	-4.3745	-4.3564	-6.3102	-7.447	-6.3392
-5.3162	3.0889	3.8698	0.4276	2.7483	-1.0812	5.0137	-4.8467	1.454	2.5266	0.934	7.2767	3.681	-0.7909	5.0163	7.7066	-2.7875	-6.1125	-1.5347	-2.7174	0.38872	-3.3139	-1.2756	1.8173	2.3295	-0.17229	0.50477	1.7771	5.2376	-1.3019	3.2446	-0.027831	2.5574	4.7269	1.8756	4.1204	3.5464	-0.89993	-7.4836	0.80404	2.398	4.174	2.0415	8.8165	1.3272	9.5693	1.4461	5.6916	-1.1493	0.50297
-0.7352	6.3462	2.729	8.0611	1.0443	4.7001	3.8472	7.5759	2.8	12.452	9.5543	0.71218	3.1454	7.5481	0.16986	-4.9223	7.079	6.1933	5.5474	5.6053	0.26206	1.4838	-1.1045	3.4653	9.8932	9.1237	5.2174	5.2008	7.0107	6.6458	4.1617	0.25376	5.4051	2.9846	7.0706	9.082	-0.72556	8.2415	3.5164	10.639	1.7002	4.469	8.6532	4.3893	1.1346	4.408	6.8015	13.836	3.484	-2.0947
-10.027	-9.6012	-12.414	-13.011	-18.447	-11.566	-6.5029	-12.224	-11.672	-16.614	-9.1462	-13.016	-15.401	-10.214	-13.926	-7.5284	-12.817	-10.45	-12.526	-16.288	-13.985	-9.131	-10.072	-16.881	-20.535	-15.686	-15.542	-7.4786	-12.786	-18.365	-13.221	-7.8091	-12.509	-9.577	-13.173	-11.338	-19.136	-10.457	-19.782	-12.599	-17.454	-13.102	-14.694	-9.9864	-10.123	-16.776	-12.287	-12.496	-14.591	-14.706
1.4138	-2.783	-0.083472	-5.4112	-5.1843	0.44253	-4.082	-4.4316	-4.1712	-7.7096	3.1966	0.81013	-2.5284	-1.9896	-3.0789	2.7789	1.9528	2.8942	-3.8208	4.3672	-6.2709	3.0123	-3.1349	1.4858	2.4156	-1.2841	-3.3703	-7.0237	-0.02012	-5.0931	-1.8669	-2.6204	-2.6078	-7.7928	-1.8993	-2.1215	3.6041	-1.1151	-3.6705	-0.92046	-9.0484	-1.4308	4.3609	-2.8446	1.6212	-7.4887	4.3328	-3.1949	2.9351	-6.0389
-2.2596	-5.6398	-3.6325	1.7872	-4.3618	-1.921	0.50659	2.0196	3.01	0.83581	-2.6843	0.93071	-0.73223	-0.81949	0.91729	-1.5972	1.3431	-1.2872	4.1077	3.2605	1.4973	1.8732	1.0087	-1.2334	-7.3155	3.4494	-0.42935	1.8647	6.5115	-1.3822	-4.254	9.6583	9.9769	-0.9259	2.3076	-1.5989	7.9511	0.26222	2.2684	1.2554	3.4557	10.884	-1.8348	6.6478	6.2723	-7.0411	2.8658	-2.4754	2.8506	4.1124
8.4715	1.8649	-0.71218	2.03	-0.59118	1.9819	5.9899	3.2767	0.29488	7.7294	3.7797	-4.3531	9.0863	4.0338	-0.78519	-3.7376	-1.3676	3.3626	3.3472	2.8537	2.9716	11.262	5.4753	0.82385	5.0079	-2.7227	3.4076	4.9958	6.4933	-1.9759	3.823	8.236	4.9441	5.8379	2.408	2.7533	0.16827	-4.9359	6.2633	6.2065	8.1258	-1.0601	-3.0615	-0.34911	-0.30394	1.132	9.4788	2.0422	3.2366	-0.49879
9.7025	11.474	9.9663	7.615	6.6837	8.9155	12.276	2.8034	8.4758	9.0063	5.3539	12.144	6.1013	11.325	12.804	10.268	11.86	7.4375	7.122	15.811	14.579	8.9668	9.7365	11.183	12.241	4.9342	10.734	10.585	8.096	16.391	10.425	8.8952	6.5226	15.044	6.8856	9.0007	4.7107	10.36	9.9662	6.3073	6.253	5.9591	10.187	6.2817	12.734	12.59	4.4823	13.202	4.9151	8.0801
7.7504	7.6023	10.423	8.095	0.85303	9.8466	9.6949	12.833	3.901	15.9	10.774	6.1046	7.1667	9.7745	5.7448	8.6359	15.077	7.875	8.8933	14.328	15.086	10.663	10.593	10.892	10.105	5.2049	9.5289	10.654	7.9305	11.843	4.3648	11.77	11.516	6.0534	9.8293	11.694	9.0834	11.421	7.9879	4.9981	8.2306	10.323	9.931	10.932	3.7965	10.649	11.796	9.2068	3.5408	12.67
-18.287	-11.432	-11.025	-19.37	-12.755	-10.975	-10.726	-11.866	-11.458	-21.703	-12.389	-17.849	-15.922	-11.64	-7.6659	-12.631	-12.976	-12.746	-13.308	-18.978	-11.533	-11.621	-12.8	-14.407	-1.7431	-17.016	-17.494	-13.524	-18.081	-14.905	-12.86	-4.4055	-7.6014	-10.714	-19.678	-11.611	-13.811	-10.961	-10.995	-13.635	-14.652	-11.452	-12.881	-10.702	-17.167	-13.204	-7.0753	-9.4264	-17.878	-11.177
-3.6025	-2.9819	3.8972	0.4185	-3.8218	-3.5943	3.7085	1.1008	-2.3537	-3.5272	-0.74534	-4.4103	-6.4168	-7.3728	-2.7864	-0.46582	-1.5119	-3.8094	-9.0603	-1.4699	-7.4512	-9.3338	0.38528	-5.1282	-2.5854	-5.0152	-3.1355	-4.3903	-6.5115	-4.1103	-4.8506	-1.2115	-2.0709	-5.2395	1.5498	-1.8185	-2.7362	2.0057	-2.1959	-6.9055	-1.255	-3.6492	-8.94	-3.178	-0.75796	6.4827	-2.5257	3.581	-6.0306	-2.1691
-10.124	-5.157	2.9043	-2.6211	0.64539	-2.0118	0.83094	-5.3601	-1.7314	-1.9002	-10.39	-2.8094	-4.388	-1.6804	-7.6049	5.0516	5.7272	-2.2432	-1.3962	3.7029	-6.7646	-2.3044	-7.5848	-3.9405	-8.1625	-0.97618	-2.2015	-6.1171	1.3912	-9.1224	-3.3612	-3.7056	-3.5567	-0.11115	-2.0891	-4.2905	-1.0006	-3.6652	0.1906	1.5226	6.3583	-2.3964	-5.3054	-1.5383	-7.6832	2.8928	1.4995	-8.5768	-4.9439	2.9873
-1.41	-1.6412	0.53134	4.8885	2.4086	-3.6534	-3.9669	10.37	2.1098	3.7171	1.9613	-3.1687	-1.5122	3.0418	3.15	-2.7279	8.8151	4.2315	1.7937	5.1129	3.6696	-0.32575	-1.0523	-2.3445	7.1618	-3.4977	3.1455	-1.6223	-4.0474	0.32415	-3.6339	-3.5858	4.8795	3.7266	-1.1649	-1.4691	8.6531	-2.3774	-2.0113	3.2406	2.0952	-3.2903	3.1559	8.3308	2.7508	-1.6509	5.3271	3.9652	3.6122	0.86433
3.1723	7.3845	1.1977	-1.4089	2.876	7.0589	5.1097	-1.8439	1.9112	-0.99573	7.5836	-1.4372	5.3254	5.9562	1.8997	9.8492	0.32743	11.792	7.3588	9.0166	2.481	1.4467	3.134	4.3451	-1.0215	0.51042	0.19967	4.9058	1.7456	1.8608	6.47	11.136	14.301	11.439	4.342	4.4046	8.2045	2.2215	5.3515	5.3127	7.2056	3.18	11.726	9.8153	5.8075	4.7523	12.441	-3.4148	2.8586	-1.6237
4.673	9.4273	5.8033	3.9116	5.2243	1.2079	4.6364	4.7683	7.798	5.2931	5.003	3.4203	0.94422	6.6972	5.5881	2.9225	-1.6537	8.0288	4.7504	3.0778	7.3751	-3.1654	-1.2027	8.4769	8.3845	5.0749	6.5295	4.425	0.51125	9.6959	3.7097	0.7248	13.146	4.7001	2.7442	6.9691	6.1213	4.2296	3.1371	7.2417	6.2946	5.5556	4.7421	6.0386	9.2322	2.5768	5.8601	5.3191	6.245	10.354
4.753	-1.6171	-3.2079	4.6274	0.92414	1.1853	3.5337	-1.9066	-0.82598	-1.2912	-2.1061	-6.5407	-1.9891	-4.2553	-0.61085	-3.851	-0.87818	5.104	-2.1075	0.54143	1.3896	-0.49963	-5.8224	1.6433	-5.1487	-3.7348	-2.5231	0.95356	-4.414	7.8652	-4.2956	3.4412	3.0086	-1.5582	-2.5136	-0.82379	-1.9048	1.2181	-6.19	-4.8867	5.4592	2.151	0.67675	1.044	-2.3548	-5.0427	-1.8778	2.2109	4.1892	7.4558
7.6526	-3.9516	2.8531	3.0134	-0.65639	1.7106	0.74103	-2.1667	4.37	5.8617	3.8786	-3.1535	4.0717	11.474	-4.8825	-1.2365	6.9361	0.19109	-2.0488	0.99948	-1.1439	0.88149	6.3997	-4.6473	1.4272	7.1909	10.867	1.4534	6.7041	-1.7097	-3.5281	-2.1597	-1.8731	4.94	3.354	4.4077	8.8694	2.5849	-5.2502	1.0432	-1.39	4.9689	1.0892	5.6047	5.3532	-0.89866	3.094	3.1297	-0.057769	4.4942
-3.757	-5.1706	-5.9697	-6.2618	0.71951	0.31976	-5.4393	-5.966	-7.059	-5.5381	-2.8561	4.6619	0.46637	-2.3276	-3.5549	-3.103	-0.86308	-5.304	-4.5889	-1.6574	-5.0413	-3.9128	-5.3055	-5.8656	2.4045	-1.0306	-6.1201	-6.5673	1.4897	4.8787	-9.484	2.1979	-7.8458	-0.42229	0.54663	-6.0003	-3.2667	0.55404	-1.9034	-2.1127	-4.2515	-4.1865	-0.15565	-9.8376	-9.4286	-7.8211	1.1396	-4.3842	-6.66	-5.1701
-9.1429	-17.624	-13.901	-14.693	-9.8877	-14.502	-11.245	-14.781	-8.4026	-3.2937	-16.51	-14.405	-9.2851	-11.386	-11.948	-16.771	-11.911	-11.493	-10.884	-14.116	-14.008	-14.146	-16.008	-7.7485	-8.3765	-16.078	-18.968	-9.4461	-17.281	-14.007	-14.388	-8.5903	-12.581	-17.022	-18.867	-13.57	-13.795	-17.96	-15.763	-11.035	-10.954	-13.855	-12.221	-15.163	-12.125	-11.985	-12.404	-15.017	-19.668	-13.788
-13.273	-11.072	-7.751	-15.162	-14.827	-13.713	-12.988	-8.3353	-12.974	-19.022	-5.7795	-20.607	-9.9471	-18.674	-20.871	-14.923	-11.811	-15.559	-8.7504	-21.283	-13.553	-14.363	-17.453	-17.654	-13.414	-20.848	-20.68	-9.0617	-21.146	-16.463	-15.516	-7.4364	-13.065	-10.293	-11.467	-10.672	-16.107	-14.542	-19.819	-12.672	-14.547	-11.69	-14.258	-17.858	-17.808	-19.447	-18.916	-10.632	-15.171	-15.456
6.4819	-1.3111	-5.0182	-5.7846	-3.7582	-4.6709	-2.4965	1.6691	-1.2103	-1.7413	-4.645	-5.1308	-6.2039	2.3626	1.0672	-4.5825	-2.9349	10.193	0.050547	0.74078	-0.68153	-0.22779	0.9919	0.25206	-3.3459	6.4308	-4.9266	-1.0631	4.841	-3.3386	1.0257	0.94182	2.4435	-2.0594	3.0941	0.24254	-1.9978	0.57484	4.6511	-0.86093	0.8332	2.7896	8.5787	-4.0694	-2.5668	-3.5448	-3.2492	-0.98523	-1.6175	1.4566
1.756	4.4733	4.0842	9.1781	-2.5636	0.032155	2.3193	2.0023	2.1348	2.6335	2.9666	-0.086918	1.3849	1.5835	2.0542	5.7993	-4.5757	5.7184	-0.48472	1.3835	6.04	0.92145	1.7799	5.7293	-2.9745	0.75172	-2.3696	3.8677	-3.1373	-0.72798	1.5291	-4.2222	2.1089	5.9753	9.0842	-0.59011	4.3151	2.5411	-0.96596	5.0842	5.6004	5.9556	3.1161	2.8428	-0.31522	-2.37	0.63705	0.69888	1.3257	1.7394
-6.0443	0.55933	6.7936	5.2289	8.5331	2.641	-6.188	1.6249	-2.3694	1.3546	-6.4718	7.3045	1.5529	-5.8106	2.8616	2.8634	4.5509	0.74382	1.5269	2.001	-3.1207	-4.7925	7.8746	1.0838	5.4815	2.0935	-8.9777	0.25132	1.262	0.64429	0.81137	-1.4857	-0.0023182	-2.993	0.82883	1.8757	2.4031	-1.1812	1.2907	-1.882	1.3999	-2.1544	-3.0659	-1.2345	0.58181	-3.1532	-1.1288	4.0376	2.0088	3.7568
-16.775	-11.828	-13.316	-11.771	-16.684	-15.543	-13.632	-11.646	-17.56	-14.81	-17.375	-15.181	-18.293	-11.629	-14.648	-16.7	-14.895	-12.312	-14.373	-15.066	-16.629	-8.6463	-14.978	-17.529	-11.256	-9.5646	-11.367	-10.885	-14.742	-13.204	-12.912	-12.155	-13.849	-10.932	-13.053	-20.344	-11.126	-16.043	-8.9569	-10.431	-10.229	-13.772	-15.908	-14.914	-14.528	-13.445	-12.413	-17.545	-15.496	-12.832
-23.444	-18.296	-20.515	-19.714	-22.827	-13.768	-19.781	-28.035	-26.064	-17.389	-22.125	-26.65	-21.716	-26.586	-23.748	-30.633	-23.881	-18.558	-19.228	-18.507	-20.839	-28.249	-22.219	-22.787	-22.065	-28.536	-19.965	-26.434	-21.267	-23.118	-17.343	-23.25	-27.334	-22.019	-19.513	-23.456	-18.938	-23.366	-28.782	-14.787	-23.585	-20.715	-24.896	-25.077	-21.955	-20.339	-23.187	-25.523	-20.686	-21.357
-10.383	-13.407	-10.37	-8.9295	-8.9035	-5.7461	-9.3783	-2.115	-1.9187	-1.4936	-7.2409	-5.9062	-6.5135	-5.9762	-3.2411	-3.8807	-9.9034	-0.081673	-10.898	-2.5121	-4.8153	-3.5709	-9.3938	-0.52258	-13.754	-3.2937	-8.8584	-5.9649	-5.1552	-13.243	-2.7133	-6.785	1.0578	-11.406	-0.99009	-7.2308	-9.2603	-7.3213	-6.6633	-1.773	-8.0483	-10.29	2.532	-8.9222	-4.0465	-11.782	-4.0389	-4.4805	1.3064	0.64172
2.3707	5.4834	1.8668	4.6504	15.182	8.8875	9.2066	7.5656	7.2443	9.9443	1.5712	6.973	5.4718	2.6775	1.9471	12.118	6.9092	8.0758	-0.33239	4.0067	4.6024	7.2982	-0.99743	6.2274	10.454	6.8665	5.1898	9.4606	13.562	8.2839	13.769	5.6463	2.1185	7.5982	8.1688	6.9311	12.485	3.5832	9.0587	10.092	8.824	4.6791	6.5979	3.4096	5.6077	11.367	6.1437	6.1982	1.2018	7.6526
-19.472	-22.403	-15.568	-28.718	-19.478	-18.593	-18.869	-10.215	-27.133	-17.051	-15.569	-17.211	-18.037	-18.726	-30.541	-19.346	-20.024	-26.261	-21.633	-27.79	-21.729	-23.201	-17.827	-17.948	-20.916	-22.761	-21.962	-15.001	-16.864	-16.481	-17.847	-20.439	-24.155	-16.981	-22.188	-18.228	-23.225	-22.094	-20.358	-18.049	-16.615	-17.457	-19.078	-20.352	-21.896	-23.388	-18.589	-19.279	-25.234	-17.047
-2.8185	-11.716	-4.7583	-3.9291	-2.3669	-0.65076	-1.969	-0.80231	1.1591	4.0682	-7.7885	-4.9095	-3.3722	0.58412	-3.3927	-5.079	6.4104	2.7394	7.7082	1.4551	2.3928	-2.5265	-5.747	-3.5263	-3.2691	0.28573	-5.6619	-3.4006	-0.39625	0.41989	-6.6681	-4.0724	-8.0063	-0.86071	-6.24	-1.8923	-1.5383	-4.435	-5.7865	5.6886	-3.5481	-3.6001	-0.63458	-1.9856	2.5693	0.64594	-5.3457	4.581	-9.4071	1.1286
6.9898	-0.87082	-1.8146	1.5365	7.4993	-11.134	5.5289	4.1214	1.156	1.3966	-0.59243	-3.6376	2.4963	-0.76548	0.23759	3.5385	2.5785	-3.2048	3.9892	-0.28106	2.1373	-1.9234	-0.48523	1.7824	0.23558	-3.0411	9.0013	-5.6487	0.45472	-0.28327	0.11614	1.9842	0.46101	-4.9362	0.3985	-5.7936	8.4566	3.7696	4.1487	-5.4995	-0.12688	1.1877	2.1971	6.962	-1.2898	-8.9826	4.3292	-0.8408	-0.76244	0.032991
-6.5874	2.0887	0.87216	-5.6638	-0.68223	-4.2838	-4.7501	0.5165	0.72581	-3.1297	-0.59435	0.42846	-2.4322	-2.4764	-5.7079	0.40664	4.0813	-2.1936	1.5688	-4.2484	-4.0683	-4.4949	3.495	-4.861	1.9511	3.3796	-7.1078	-0.74395	-2.7056	1.0034	2.0352	-0.32163	-9.5243	-1.0626	-0.62196	-2.9859	-6.5952	-3.0775	-1.7012	6.7827	1.8493	-2.6329	-5.7031	0.47437	2.8717	0.86866	4.6041	2.9465	-1.8438	-1.3825
-14.372	-16.84	-13.935	-10.415	-9.7462	-15.307	-18.341	-16.183	-12.323	-7.8099	-10.056	-11.817	-16.55	-12.156	-11.426	-14.608	-13.093	-11.503	-6.3832	-7.6306	-15.87	-9.4	-14.98	-10.16	-8.0335	-13.555	-10.141	-11.111	-13.45	-15.846	-8.6244	-12.077	-8.6004	-10.646	-14.599	-10.589	-10.975	-13.568	-4.9316	-11.584	-9.7869	-8.6455	-10.02	-12.92	-15.673	-8.124	-1.8126	-7.5823	-11.192	-5.5281
-19.218	-11.442	-5.9879	-21.696	-9.8657	-14.456	-13.721	-10.61	-6.5185	-11.025	-8.2593	-10.56	-13.247	-10.358	-8.3662	-3.1386	-19.18	-10.914	-7.9543	-11.988	-10.524	-9.5086	-10.576	-14.872	-11.381	-11.176	-11.718	-13.954	-13.874	-14.885	-12.603	-8.7719	-13.002	-12.773	-7.2529	-6.7846	-12.406	-10.341	-15.502	-10.277	-4.991	-8.6655	-14.77	-11.586	-10.225	-14.405	-11.285	-12.547	-10.455	-13.408
-19.396	-21	-20.668	-17.078	-25.285	-14.775	-20.917	-28.327	-20.616	-21.052	-22.742	-20.814	-26.222	-23.647	-17.574	-20.9	-18.532	-26.262	-23.25	-20.41	-18.056	-17.388	-25.595	-18.029	-24.719	-23.18	-28.813	-23.544	-20.804	-21.477	-17.72	-24.471	-19.715	-23.761	-16.25	-20.225	-22.315	-19.222	-18.294	-21.584	-24.01	-19.655	-18.508	-16.791	-22.181	-21.787	-20.057	-18.13	-17.713	-20.012
-10.271	-11.226	-13.141	-13.493	-16.127	-12.963	-15.048	-12.84	-7.8061	-15.968	-12.769	-12.56	-16.024	-15.241	-11.427	-14.98	-15.681	-10.626	-18.929	-18.821	-20.043	-14.498	-12.374	-18.749	-16.72	-13.316	-16.841	-14.064	-17.669	-11.098	-4.6336	-16.316	-8.8696	-13.971	-17.018	-15.63	-18.982	-15.701	-14.333	-10.286	-8.8188	-8.9142	-13.648	-9.5598	-17.41	-14.681	-16.315	-16.208	-10.814	-14.707
-5.3988	1.159	-1.526	2.5422	-0.74064	3.8304	1.1229	-5.0195	1.2294	1.016	0.18691	-2.4816	2.6342	6.3727	0.96429	-1.4462	-4.9991	1.0774	0.090667	1.2387	-1.888	4.3216	1.9337	3.1804	3.4211	-1.8512	-3.7536	0.38336	2.2875	-4.1876	-0.41017	-0.42735	6.73	3.4791	-0.59984	-5.9327	4.5588	6.1421	-2.038	6.0123	3.6358	-2.4445	-1.5042	3.8389	1.3037	3.671	-4.5665	2.4576	-1.5823	7.2777
7.0482	1.4451	0.26693	6.682	3.3927	4.8998	-3.6425	5.07	0.10193	3.0614	0.42526	-0.18855	0.90191	-4.0364	-2.0574	-5.8301	0.92984	-5.8661	-0.51015	3.4485	-5.7484	1.751	-0.062296	0.051714	-3.2144	-1.7357	-5.4382	-2.1682	-1.9841	2.6519	-6.7493	2.4895	-1.3337	-1.0287	3.6651	-1.7799	-4.2241	2.8856	4.7936	-0.33683	7.0837	0.32579	10.409	-4.0823	-5.1166	-0.78237	1.8098	0.39002	2.5301	1.4522
-14.367	-14.19	-16.202	-12.649	-20.236	-13.776	-9.769	-7.9271	-9.0549	-12.747	-10.905	-12.194	-15.893	-14.916	-9.0234	-12.291	-9.2055	-8.596	-12.065	-20.591	-6.8374	-9.467	-16.515	-12.483	-13.929	-8.9061	-4.9831	-12.07	-14.331	-13.546	-5.6349	-8.8217	-12.985	-5.4651	-14.923	-8.9791	-7.6622	-7.7028	-8.644	-11.951	-13.665	-10.618	-9.1285	-8.8013	-13.04	-7.9361	-13.22	-16.063	-5.8877	-7.4407
-1.0434	0.42428	1.1144	-1.8692	0.071993	-3.9981	1.4315	6.6149	-1.4217	-2.1449	2.4215	0.29783	11.406	1.6202	4.8943	3.5658	8.2398	-0.61738	-0.81069	2.9581	-7.2282	-2.1523	-1.8127	2.1459	-3.031	-1.4038	1.7742	0.66351	5.8299	0.52186	-5.464	4.9557	1.8945	-0.28345	4.3947	2.1835	4.594	-3.1343	2.9205	0.86152	5.4805	-4.3022	3.9731	-2.6223	5.8874	6.5811	5.359	2.2552	5.1246	3.9292
-5.2955	-8.1809	-8.8172	-7.1937	-6.0677	-5.2779	-2.7233	-3.4312	2.7659	-4.6922	-6.8258	-3.1166	-2.1317	2.6364	-2.7342	-3.6118	-3.6456	-8.7545	-7.4831	2.0422	-4.9145	-14.736	-4.5718	-4.4895	-3.12	-4.131	-8.6678	-2.8745	-6.6688	-4.4909	1.2407	1.9312	3.2118	-9.0132	-8.9627	-1.4859	0.32261	2.1775	0.12007	-2.592	0.15626	-2.248	-3.0623	-13.803	-2.155	-3.9784	-4.5717	0.97894	-6.4292	-4.9179
-6.1467	5.1753	-1.0936	2.7891	1.421	-1.905	1.7903	-1.3765	1.6769	1.747	7.2922	-3.2104	4.1733	0.21681	-1.1856	-1.324	4.4949	0.527	1.4319	-0.35112	-4.147	6.106	-5.1799	2.1692	-4.3987	1.2369	3.2912	-4.763	-3.2426	-0.4918	-0.85238	-4.1291	3.4806	-2.1629	-0.040073	2.4711	-1.8487	-4.9128	1.8005	-3.6169	0.46884	-3.6657	-0.56739	3.4612	1.7862	-1.9068	1.514	-8.1112	1.3935	1.4487
-0.44848	-2.8461	-1.0977	3.9962	5.2927	0.93346	0.96867	-0.78389	1.9577	1.3045	2.2254	-1.3563	7.7733	9.1074	5.9162	-6.1909	-3.8891	4.1894	-0.57336	-3.2822	8.5945	-0.13814	-3.8732	1.9224	3.5447	3.1868	2.2445	-0.51826	5.2655	-0.5652	-1.7463	-3.5728	-1.7921	0.45931	-4.5018	-7.6897	-2.092	-0.81353	1.2507	0.79927	-1.4448	-2.0324	-4.4356	5.5138	2.2156	2.4185	-2.497	-3.4609	2.3646	0.25409
9.3194	6.6787	4.7291	5.1421	-3.2378	2.9049	2.7831	7.3964	6.653	4.0828	1.3747	5.3967	6.5932	1.136	6.1895	6.9073	15.158	1.5668	5.0988	1.8584	-0.3997	6.7604	5.3722	1.9505	9.0358	1.969	4.2535	1.8392	8.4611	8.1355	7.796	-0.60439	8.1796	3.8454	2.5976	7.1516	3.6324	8.1716	8.7637	2.8955	7.7668	1.995	4.7785	8.4807	8.608	-1.7922	6.1778	15.631	0.91999	6.1896
3.803	5.9205	0.83736	-0.19513	-3.7647	3.6606	-3.3891	-6.5262	-1.3202	-4.8138	-0.73435	-3.1269	-8.9177	0.32349	-0.76342	4.0487	0.86856	-6.3592	-5.149	3.4914	1.5351	0.87762	-3.6929	5.2378	-0.33993	3.9567	0.77604	-7.1022	-1.9743	-2.1626	-4.4223	4.4943	0.46054	4.3859	2.7875	7.299	1.8667	-2.1866	-3.4642	2.9616	0.10461	-3.1757	-1.5921	0.84819	0.84451	9.0045	-1.6243	-3.4459	-3.5388	0.71264
2.7565	4.005	5.5624	4.4692	6.0126	7.6415	7.1992	-2.7533	1.4375	2.7806	5.9255	8.3141	13.326	4.6766	-2.0815	6.0075	6.9595	5.2123	4.1272	8.7327	0.026471	9.6467	1.3868	2.8975	5.3155	3.0134	10.589	2.0767	4.7792	5.246	11.425	6.2233	-0.82598	6.8967	7.499	3.5791	4.3419	2.3904	9.4389	4.452	6.947	6.8746	8.2139	7.0088	3.1541	5.7616	3.8731	12.488	1.7194	9.398
-22.728	-18.548	-25.879	-19.898	-20.401	-23.945	-22.586	-26.203	-24.523	-32.231	-22.032	-19.802	-20.754	-24.862	-21	-23.627	-19.013	-27.506	-16.943	-19.356	-20.499	-29.01	-19.52	-19.779	-25.933	-25.497	-18.997	-25.251	-19.732	-23.206	-26.016	-21.862	-17.3	-15.968	-23.309	-21.579	-20.102	-25.28	-23.701	-18.703	-24.107	-29.445	-21.185	-20.19	-19.65	-24.1	-21.36	-20.062	-21.947	-29.189
2.8009	3.4575	4.1533	7.3682	5.248	0.75056	3.351	1.0031	11.109	3.2994	8.2176	1.3141	-3.5836	-3.4777	5.1102	-2.7318	5.4415	-4.7512	-2.1644	2.154	14.766	1.9582	4.0552	3.272	1.253	6.1962	-3.295	7.6081	3.3833	0.91313	3.5054	3.0641	0.8785	4.488	1.4514	-1.5979	5.0659	2.2622	0.58046	3.9665	7.3111	-1.563	4.0784	3.5547	2.5145	6.4682	-0.11183	-0.84576	2.7722	0.51298
5.1355	5.42	1.679	3.5306	2.7448	5.3769	2.8658	7.1401	3.762	3.9804	7.345	9.0014	6.2302	2.0006	-1.8868	5.6906	8.9333	9.3761	5.042	5.8793	10.066	-0.85257	9.7084	6.3573	4.7768	10.148	10.117	7.5819	7.1284	6.1018	2.6008	2.8936	6.7979	4.1918	5.3416	-1.7242	3.31	10.233	6.1483	6.4767	4.0127	4.7058	7.4806	7.9397	4.7015	4.8302	8.3933	3.659	3.3022	7.0986
-5.3556	5.1226	4.346	-1.811	3.6299	2.2615	1.5466	6.8013	4.9373	2.5066	9.091	6.194	-4.3535	0.76947	3.9573	5.1261	4.3288	6.4071	3.6554	-1.5965	5.8993	6.6454	5.9787	-2.5478	2.5935	5.7474	-0.11821	2.3431	-2.5303	5.6519	2.164	2.3908	-3.4188	-1.6302	5.4092	3.4519	-2.3296	5.732	4.013	8.2725	3.4182	1.7808	9.0597	5.7775	-6.723	0.45941	-3.3043	7.6825	-0.66086	1.4809
-14.343	-15.668	-15.745	-12.444	-8.8221	-16.893	-12.859	-13.691	-14.026	-18.681	-19.465	-12.556	-15.111	-11.923	-22.356	-17.238	-15.65	-11.935	-15.152	-20.098	-18.652	-12.337	-20.768	-11.859	-15.676	-20.05	-17.04	-8.3837	-20.402	-20.115	-13.452	-7.6166	-15.45	-20.329	-17.28	-12.16	-10.214	-10.838	-16.891	-15.289	-16.817	-17.533	-14.522	-16.891	-19.841	-14.41	-10.938	-10.776	-11.878	-15.006
-5.6881	-5.9517	-3.4161	-6.2467	-2.8155	-4.7603	-3.1016	-1.7952	-1.1332	-2.3499	-12.755	-5.0636	-4.4387	-5.4292	-5.8771	-4.3098	-2.2363	1.0453	-1.7702	-8.3129	-6.6736	-1.3418	-0.61353	-1.1226	-5.2388	-4.6973	-2.261	-3.2718	3.4226	0.62344	-5.7611	-0.43561	-2.5903	-4.9186	-4.2812	-7.5055	-5.9203	-5.4288	-7.9329	-5.0074	-5.4311	-3.528	-1.4826	-4.0843	-2.2301	-1.6671	-3.8075	-12.557	-7.5747	-4.6141
-2.8005	-0.11549	-3.1987	3.6084	0.29684	-5.3858	-4.9819	4.1784	-6.0606	-6.287	-4.9745	-1.1363	0.18262	-0.49582	3.1948	5.9469	2.8083	-0.83714	-3.8303	-0.012975	0.031162	-1.0082	-0.39019	-2.9096	1.4146	1.5161	-2.3359	-3.1085	6.0536	-0.25724	-0.1255	-0.5312	1.0754	-5.9853	-1.9241	-0.37862	1.9713	0.71785	-4.3141	-4.9723	0.18373	-2.1566	1.8772	2.7887	0.42174	3.6871	-2.8901	-7.711	0.13193	-4.7183
-8.4529	-7.0096	-8.003	-6.236	-9.8385	-7.5417	-7.0208	-3.2158	-5.9729	-4	-7.8311	-7.6896	-5.0845	-5.9638	-6.9509	-7.9548	-2.6846	-7.9392	-4.2976	-1.7704	-7.6131	-8.1987	-9.6749	-7.0099	-6.4936	-7.0616	-4.0793	-2.9105	-5.3656	-14.444	-8.3068	-8.3557	-5.6417	-1.8246	-4.7926	-9.2062	-7.2645	-2.4708	-8.8208	-6.0212	-5.4574	-5.8084	-11.94	-7.6286	-1.9263	-4.7965	-5.0919	-8.5868	-4.355	-6.7119
-5.5395	-0.74374	-1.8821	0.24021	-4.7647	-3.3177	-3.6859	-1.8733	-4.7524	0.41943	0.31595	-2.0905	-1.8244	-8.4561	-1.3055	3.6451	-1.3213	-1.6175	-5.4404	-2.6102	-1.7727	-0.022873	-5.9048	-0.7089	0.47358	-3.1961	-5.71	-5.01	0.24734	-1.2022	-2.7108	-4.5799	-6.6055	0.36976	-5.0149	-5.6166	0.53547	0.49698	-7.4203	-1.2192	3.5316	0.22337	-2.1332	0.86751	-5.6973	-3.7129	-2.8144	-5.0215	-1.6705	-1.4438
2.8253	-1.7775	4.7497	0.27629	0.54254	1.5838	4.462	0.79351	5.5617	5.0054	5.3174	1.3336	0.25996	3.2252	1.248	6.6946	-1.0945	6.683	-2.3244	2.5625	-0.32998	0.36377	-3.8225	1.241	1.4921	-3.9361	1.9574	-1.2355	-4.5896	1.0142	-0.11859	-1.9332	9.7171	5.6211	6.3722	-3.3813	-0.36708	6.929	1.5335	9.4803	4.251	0.71666	5.785	0.63831	1.4866	3.466	4.814	-2.2223	-3.4751	-1.4184
-13.038	-16.371	-14.225	-16.447	-11.477	-12.355	-16.531	-14.944	-15.39	-15.206	-14.156	-15.782	-10.26	-12.817	-4.7463	-20.91	-8.2287	-11.52	-5.9659	-13.193	-15.489	-15.844	-14.477	-7.0488	-13.323	-12.113	-13.302	-9.1897	-13.131	-9.4817	-13.764	-13.227	-10.751	-6.3943	-13.316	-13.885	-15.316	-17.631	-10.161	-15.18	-16.743	-14.622	-12.681	-13.043	-20.306	-12.208	-7.956	-13.464	-15.842	-13.196
0.27656	-3.4599	-1.1428	-9.1873	-4.0805	-5.7211	-9.5843	0.27818	-6.719	-7.1328	1.0622	-2.5066	-5.3991	-5.7874	-7.6998	-7.3362	-4.1764	-0.078664	-5.2893	-1.5616	-3.1968	-6.8447	-2.3538	-4.7745	-5.6535	-10.683	3.1288	-8.0408	-6.025	-7.818	-7.4642	-6.9991	-5.0698	-4.2692	-5.4069	-7.4344	-5.6731	-2.9848	-5.3611	-0.2865	-7.309	-3.7275	-6.4768	-2.313	-7.8656	-9.2356	0.67678	-7.0388	-5.5037	-5.0583
-4.5525	-1.0847	-7.8853	2.9929	-1.3268	-2.2586	-4.869	-0.50131	0.24408	4.8947	-5.8732	-0.34522	-5.5785	-5.4134	-1.003	1.07	-1.4848	-5.2541	1.0431	-4.9626	1.4781	-1.369	-3.3358	-0.57854	0.5485	-0.92196	-1.5488	-5.6879	-3.6802	1.1406	-1.2883	-4.4703	2.2549	-7.2915	-0.3238	-4.7359	-7.2673	-2.2258	7.8405	1.111	-0.69862	-1.8819	-0.44742	-4.4142	-0.81693	-2.5603	-3.8354	-6.4837	-0.39622	-8.5321
8.0017	5.58	7.3408	6.0146	3.0384	8.1852	5.1535	13.019	4.2383	2.3272	4.9722	12.357	9.0802	2.791	4.5633	5.806	6.1014	9.1425	7.574	10.385	7.6783	5.2299	7.6281	17.887	7.4966	3.6419	10.161	5.6844	7.3156	8.6424	6.037	-0.37034	6.6426	-2.467	12.392	9.212	4.9246	8.6356	11.34	2.3383	9.3188	-0.37872	4.6031	9.6216	3.5166	6.169	12.238	4.0976	11.503	8.5203
4.0523	10.064	-3.6738	10.225	12.587	3.5536	5.1731	7.9407	6.7064	0.7289	5.21	7.7077	10.244	7.7299	6.6663	6.2151	6.2495	9.6679	12.138	7.796	7.4845	2.1115	3.421	-1.4897	8.4905	13.538	1.2022	5.683	9.8395	3.3136	11.026	6.8608	5.8724	11.24	4.7259	2.6809	12.609	6.7477	6.0053	-1.2339	1.3827	5.1847	5.4841	12.359	3.8065	3.1212	7.913	5.0899	5.3598	8.4615
-11.735	-14.053	-3.1163	-8.8688	-16.021	-16.806	-16.813	-12.99	-16.623	-13.976	-13.296	-19.704	-17.015	-17.419	-10.022	-14.622	-10.217	-8.6918	-19.87	-14.862	-7.5511	-15.816	-16.723	-12.799	-14.76	-8.9019	-15.82	-10.583	-15.277	-15.504	-11.254	-13.034	-16.741	-14.596	-3.0947	-12.242	-17.02	-10.345	-13.608	-9.9083	-8.8532	-17.661	-17.979	-9.1212	-17.173	-16.104	-10.4	-14.607	-16.243	-15.596
-19.376	-22.56	-25.981	-26.284	-23.622	-21.315	-23.659	-19.764	-23.711	-21.851	-21.27	-22.346	-17.075	-22.614	-21.915	-17.49	-21.086	-23.867	-17.814	-19.962	-18.195	-20.507	-21.123	-22.95	-22.704	-23.994	-25.158	-29.54	-18.269	-19.002	-22.584	-21.827	-26.1	-24.149	-28.428	-18.449	-21.208	-19.308	-22.236	-21.834	-23.896	-22.676	-18.278	-22.366	-31.413	-22.521	-20.887	-23.305	-20.966	-25.125
11.435	9.0863	8.9588	4.6494	6.2134	11.108	8.3582	3.5179	5.325	6.2447	5.3538	2.2594	9.1286	1.4783	8.593	3.8466	5.5372	8.2404	8.0556	15.962	6.0752	9.8672	3.1544	8.6837	8.0443	6.4361	4.8634	5.712	6.0901	7.4956	10.798	3.1681	2.8336	5.4739	4.7716	9.123	5.3639	3.3564	3.9634	10.006	10.075	4.9402	8.7071	15.265	7.4663	6.4674	13.153	4.9399	13.177	8.0486
-6.8683	-14.537	-3.4	-11.663	-5.1824	-19.857	-8.5201	-12.026	-12.905	-10.765	-12.574	-12.894	-16.433	-15.387	-16.065	-18.879	-15.691	-8.9681	-12.392	-9.0582	-7.8158	-15.176	-13.784	-2.0496	-9.8126	-15.159	-8.417	-6.136	-6.5871	-14.794	-12.585	-15.601	-13.843	-8.93	-14.903	-6.9438	-12.59	-10.713	-14.784	-7.2398	-4.2374	-16.178	-13.367	-14.369	-15.929	-4.9714	-20.127	-13.81	-7.9537	-16.727
4.0196	3.4788	4.4581	1.7637	5.7548	5.0517	5.8137	8.7431	5.8045	-2.5099	3.6129	3.0589	11.579	3.6311	3.9198	8.3976	8.9566	10.328	3.0041	5.2395	7.5112	-1.3084	4.9031	5.7591	5.6949	5.5028	6.8726	10.047	3.5918	4.0094	9.0442	1.0804	5.876	6.5337	1.305	12.415	6.7021	-1.246	2.9455	2.578	1.5213	-1.166	0.24453	1.7794	2.6656	2.2585	3.7134	4.2529	6.7696	1.8704
4.1198	16.222	10.891	5.8081	-2.1803	5.0643	-1.6072	7.2578	6.362	2.6123	7.8256	4.5077	2.2699	5.1469	5.5612	8.5876	7.1024	9.7735	13.993	7.5681	7.4908	5.8622	1.3969	5.9748	3.8895	3.5171	7.2841	-2.2119	3.2994	0.88992	6.8122	8.1615	8.3177	6.9154	11.265	3.5928	2.8038	14.013	5.5924	3.4314	12.331	7.2229	10.227	7.1417	10.656	5.6	10.109	8.9007	8.4772	15.655
10.802	15.116	2.7079	6.9663	9.9036	5.0254	7.6693	6.5655	9.8783	6.0998	4.3993	6.3901	3.0572	5.1327	2.9611	13.542	6.5013	5.7485	3.3467	8.2648	4.9003	9.0164	3.17	1.9737	4.3239	4.0114	7.3131	13.374	8.6579	10.437	10.648	12.45	17.96	8.084	5.0287	7.7527	2.4539	8.3843	9.3423	8.373	6.8173	12.355	7.2505	13.912	7.3755	13.9	12.906	9.0955	7.6069	10.509
-6.0822	-10.616	-17.556	-16.106	-16.3	-17.015	-14.131	-13.411	-11.363	-18.471	-16.716	-17.959	-11.968	-9.0254	-20.056	-18.601	-14.318	-16.345	-15.821	-11.604	-12.648	-11.136	-11.049	-21.565	-16.437	-13.086	-17.691	-18.779	-17.362	-18.901	-18.707	-12.753	-13.507	-13.756	-8.7386	-10.427	-15.378	-13.657	-20.187	-6.2416	-19.68	-17.067	-11.016	-10.308	-18.24	-13.26	-13.628	-6.7766	-22.064	-16.502
16.425	5.5123	8.7592	8.4548	12.405	0.17346	15.277	10.326	6.96	10.627	5.1651	4.6263	7.0018	9.0511	9.1308	12.733	10.804	8.079	6.0517	6.3475	11.607	9.3657	6.289	8.3961	7.758	9.2064	4.8816	6.3822	3.5222	7.3945	3.8616	3.6002	10.968	13.612	6.1681	4.5109	13.294	9.6687	4.2447	10.292	11.809	4.1909	5.5753	8.7362	12.834	15.53	6.4035	12.038	6.6843	9.9745
-13.187	-12.227	-15.185	-16.291	-15.659	-15.559	-13.853	-16.372	-9.5962	-8.8449	-20.037	-5.4257	-12.974	-13.063	-17.168	-19.804	-9.9346	-10.472	-9.8439	-17.948	-17.486	-15.872	-14.511	-13.551	-18.605	-11.834	-10.811	-17.69	-15.981	-15.83	-14.273	-13.066	-14.078	-10.818	-7.6995	-12.182	-19.47	-11.606	-15.007	-9.4524	-15.552	-8.6563	-11.601	-10.839	-12.527	-11.319	-8.9693	-18.154	-14.557	-19.877
-5.4817	-1.9157	-3.1376	-6.6251	-7.5915	-8.6025	0.64999	-4.6836	-2.5138	-6.5699	2.863	-10.917	-6.5655	8.4966	-2.9983	-12.132	-4.8497	-4.6749	-2.4391	-5.7332	-5.0466	-9.5021	-6.4256	-4.7596	-7.0637	-12.069	-8.2197	-2.8324	-2.1581	-6.4778	-2.9928	-7.7269	-4.9581	-4.2617	1.3859	-2.8654	-5.5559	1.3349	-3.2011	-1.0375	-7.9878	-8.4452	-3.9862	-4.3434	-6.4196	-8.5787	-1.8153	-5.3426	-3.5221	-6.425
1.4919	-6.4572	-0.71297	-4.4368	-1.983	-6.4892	-0.84991	-0.86439	1.2216	-4.3015	-0.96386	-6.4098	-1.8091	1.1836	-6.8867	-2.9507	-1.5664	3.2243	-0.32116	0.054797	6.5477	2.6959	-2.3071	-3.4576	-4.6031	-1.8229	-0.31985	-0.35242	-0.15964	-1.3061	1.61	-4.3017	-5.1212	0.21528	-5.5628	-6.1525	1.3921	5.3578	-1.931	2.1952	1.0087	-4.5116	-5.227	0.68443	-0.84642	-2.2729	0.94433	2.534	-2.5348	-9.0788
0.14999	-3.6882	1.4276	-5.3065	-0.87556	-3.4604	-4.5534	-3.005	-0.67779	-2.8928	0.10166	-5.8413	-8.9177	-6.7404	-6.9373	-1.3128	-1.657	-1.7477	-10.073	-7.0332	-4.6716	-5.5266	2.7241	-3.2291	-2.3427	-6.219	-1.853	-8.1744	-10.294	-7.3154	-6.0494	-2.4191	-7.1426	-4.5341	-5.6032	-2.3133	-3.2175	-4.6971	-0.55654	-3.5112	-0.077379	-4.5846	-7.5356	-10.693	-0.2097	-6.9623	-10.517	-2.3981	-6.4616	-7.6791
-11.305	-13.37	-17.338	-17.58	-16.398	-15.059	-10.432	-10.935	-10.407	-16.528	-10.635	-14.397	-14.66	-10.325	-13.522	-11.396	-10.607	-12.735	-10.229	-9.5877	-13.646	-11.141	-9.4298	-13.496	-12.512	-13.884	-13.771	-22.403	-7.7946	-10.499	-10.951	-8.5925	-14.174	-12.21	-8.7412	-5.5851	-11.561	-13.845	-16.682	-15.332	-9.1478	-10.21	-8.0069	-15.641	-13.141	-14.412	-10.537	-17.027	-13.483	-13.286
2.234	-0.33222	4.8914	2.1758	-4.5282	-2.5457	6.2793	-5.9485	2.7257	0.53903	4.0904	-6.2461	-5.4468	-1.4257	-1.5431	-5.6078	-5.6621	-6.6921	0.48284	-2.4056	-1.5914	1.3043	-4.5026	1.5003	-1.7101	-3.2658	-3.9314	-2.3908	-4.1778	1.3514	-1.5213	-6.7364	-6.5372	1.1128	-3.1521	-9.5408	-3.0205	3.6663	3.8555	1.3625	-6.086	-0.47211	1.0123	2.0282	-0.23528	-2.0339	-4.23	3.7499	-7.9924	0.5255
-10.807	-1.3247	-13.327	-10.455	-10.062	-11.153	-14.353	-8.5066	-8.7193	-5.58	-11.846	-8.8645	-5.5235	-12.598	-8.715	-15.642	-15.625	-8.1717	-10.301	-7.0428	-13.623	-7.3225	-8.8346	-13.628	-4.9427	-12.225	-6.6479	-11.128	-4.6428	-9.898	-8.9299	-14.344	-7.4382	-5.3732	-11.959	-5.316	-4.6322	-10.141	-13.287	-3.4178	-8.9361	-10.794	-10.618	-5.2937	-9.1971	-5.3597	-8.4879	-4.7179	-11.155	-15.365
-10.985	-1.608	-9.3922	-2.9457	-5.1992	-9.4719	-2.7078	-7.5441	-1.8896	-8.3262	-2.0518	-12.611	-2.8575	-5.5992	-7.0364	-0.74395	-10.792	-8.0421	1.8047	-6.3211	-3.74	-3.7323	-3.5168	-9.5252	-1.1942	-7.1856	-11.427	-0.9959	-0.37721	-3.132	-0.55893	-14.471	-12.315	-0.90105	-4.47	-9.3858	-9.5066	-5.8315	1.7382	-9.5358	-4.944	-3.3058	-1.2933	-3.7979	3.2638	-5.1681	-1.1501	-2.7665	-10.12	1.4373
-1.4583	3.2964	3.4472	3.1981	-6.7564	-7.1914	0.99795	0.26239	-0.46493	2.7022	-2.7148	-5.6483	2.2553	1.4648	3.1817	-2.9145	6.478	0.14111	4.8352	-2.1295	-2.6449	0.96587	0.087309	3.9323	-1.8834	2.1335	-3.8415	-4.9718	3.6882	0.6198	-2.2226	8.1997	4.2245	-0.48671	6.9858	1.4329	1.9006	-1.727	0.2593	1.0863	-2.3298	2.9101	-1.8761	-0.61337	-0.63787	1.2443	-2.1344	1.0623	-4.5232	5.6576
-3.537	-5.2388	-11.91	-2.6796	-3.9603	-4.7239	-11.799	-1.5959	-4.7507	-11.861	-11.377	-11.62	-9.8447	-8.837	-6.7131	-9.7166	-7.6306	-9.0887	-3.715	-6.417	-10.3	-10.622	-6.7156	-7.7322	-4.8317	-0.39826	-4.0822	-7.2446	-3.984	-10.949	-3.3396	-0.71196	-4.0874	-4.9966	-10.336	-5.4559	-12.685	-12.163	-7.7179	-5.0621	-9.2789	-0.22207	-2.9553	-1.5338	-4.6118	-1.4123	-3.8193	-8.8979	-7.9394	-16.251
-2.2987	-0.63863	-0.047386	-7.2562	0.075854	-9.4843	-2.1392	2.963	-7.2961	-1.5316	-6.0508	-2.5242	-3.2984	-5.2522	-1.0422	-4.1058	5.6422	-2.0457	-6.034	0.74319	-1.8842	-2.4091	-9.2314	-1.4367	-8.1768	-4.3658	-6.2605	-0.1299	-8.0307	-4.6062	2.5259	-2.4345	-5.674	-5.5083	-0.0010485	-0.9493	-0.98808	-4.2611	2.1706	-0.5172	-7.8558	-3.599	-2.3665	-9.5108	1.7549	-1.8188	-1.5559	-3.6095	-4.4047	-6.4668
-8.3976	-0.55339	3.9366	-9.4067	-12.22	-0.90117	-7.548	-4.5377	-1.558	-1.2739	-5.772	0.91789	-7.6149	-11.173	-1.7672	-9.5782	-7.5325	-3.1315	-4.5475	-10.177	-1.2433	-6.8653	-1.5606	-12.168	-3.8638	-3.5931	-2.502	-8.2331	0.32113	-5.0673	-4.7628	-5.2197	-6.782	-0.78192	-8.9708	-5.9848	-2.0941	-4.6489	-5.0604	-6.462	-7.9878	-5.7933	-4.6853	-4.851	-8.2475	1.2718	-10.24	-10.122	-14.177	-0.8307
-13.643	-14.957	-9.5806	-13.566	-15.327	-10.626	-9.3067	-19.964	-14.752	-16.424	-17.358	-19.774	-11.458	-12.572	-17.938	-15.706	-9.1954	-10.712	-11.34	-13.785	-19.029	-14.713	-16.028	-13.289	-19.345	-16.493	-10.448	-10.986	-15.026	-15.468	-17.834	-10.1	-14.476	-15.698	-12.797	-13.092	-14.355	-18.316	-18.687	-18.702	-27.624	-16.588	-17.883	-14.613	-17.531	-20.771	-11.486	-12.051	-15.726	-15.385
-14.98	-17.72	-21.611	-19.099	-21.139	-19.967	-18.952	-17.792	-17.051	-15.182	-24.79	-16.032	-20.26	-18.559	-14.544	-28.877	-19.298	-20.912	-19.005	-22.911	-20.031	-21.897	-19.297	-21.297	-24.115	-15.896	-22.291	-18.671	-17.054	-21.863	-19.069	-16.667	-22.7	-24.892	-24.413	-19.511	-17.281	-16.956	-19.343	-19.739	-16.528	-20.566	-15.811	-19.296	-17.151	-27.506	-22.131	-20.343	-20.945	-18.17
-0.68252	0.45992	-0.9083	2.14	3.8672	8.1653	-8.8508	1.5164	6.7504	-4.0482	0.71999	0.30503	0.78895	-0.87723	-0.60854	0.33432	0.0087029	3.3559	-9.9289	-2.0633	1.1435	0.35281	-3.1997	-2.9673	-4.8593	-1.9004	1.1897	3.3117	5.2348	-3.0359	-2.7716	4.7567	-4.0915	1.3291	2.1229	0.20112	1.61	-3.892	10.267	1.2756	-0.074272	-0.057617	-1.5127	0.28889	-1.3955	-2.01	4.2055	-1.7025	1.0638	-3.4623
-15.164	-15.727	-10.199	-10.052	-10.075	-15.213	-5.789	-13.901	-17.266	-9.0258	-17.843	-10.613	-13.08	-11.208	-11.449	-5.2881	-14.968	-8.0399	-13.659	-15.452	-14.659	-12.368	-7.7368	-17.362	-19.307	-14.757	-13.489	-16.491	-13.637	-15.992	-15.991	-11.703	-9.9242	-7.684	-9.6822	-15.886	-12.268	-5.887	-10.92	-12.892	-12.873	-13.648	-12.019	-16.866	-15.349	-2.9939	-17.221	-13.018	-13.67	-10.596
4.6038	4.4383	-3.5868	2.1989	-4.9774	1.4409	-2.0015	-0.82779	2.5762	-0.23671	-2.6728	6.4279	0.58496	3.9814	0.62246	-0.13738	5.5985	-1.6486	-1.262	-2.9722	2.7594	0.69384	7.6069	-5.2504	2.3458	8.8955	-2.9745	3.9732	1.5803	2.7667	-1.6267	5.4678	-3.633	6.4373	6.2485	3.8146	-2.8279	2.8074	-3.2683	4.4522	-0.71589	-2.5068	2.389	6.2554	0.61903	1.9903	-0.60204	2.9795	2.7837	-4.401
-0.11661	-4.7543	-10.938	1.1072	-5.5211	1.0816	-10.096	-5.0416	-4.2472	-3.1999	-0.99729	-5.4154	0.42866	-4.6698	-4.4648	-4.2865	-7.0304	-0.15925	-9.1154	-4.4593	-3.4513	-1.088	-1.61	-2.283	-7.5989	-4.9238	-6.2431	-2.8236	2.2469	-6.0222	-7.3183	-4.6335	0.21669	4.4769	-4.5965	-5.1466	-1.6823	1.4581	-3.8813	-9.7145	0.53226	-0.65541	4.6292	-5.9842	-8.3479	0.18387	-5.6749	-1.1927	-3.885	-3.1388
-12.567	-11.63	-15.394	-17.37	-16.86	-9.1603	-12.277	-13.275	-9.1426	-12.299	-9.6181	-13.542	-14.161	-14.978	-11.701	-10.78	-9.1181	-10.922	-12.25	-6.3256	-7.3089	-4.7248	-9.7505	-10.24	-14.984	-10.579	-9.7978	-12.728	-12.258	-10.078	-11.159	-15.046	-15.633	-12.413	-13.258	-7.1516	-4.2062	-7.7772	-8.6052	-14.966	-14.376	-10.598	-10.944	-10.654	-20.912	-4.7645	-10.281	-10.433	-17.359	-3.8329
-8.871	-7.7248	-6.2619	-8.4935	-5.515	-4.2685	-3.9567	-7.8545	-9.3155	-7.0371	-3.6633	-5.1665	-4.977	-7.2175	-3.2214	-4.8892	-9.3009	-3.8239	-5.3215	-6.4656	-1.4173	-4.7682	-9.3713	2.0899	-6.787	-9.4807	-6.7013	-8.6991	-5.371	-4.2547	-3.4535	-3.3805	-1.7849	-2.5083	-6.3908	-5.7414	-4.0057	3.3214	-5.0984	-1.7809	-3.1002	-0.87579	-0.98309	-1.4582	-4.5716	-4.5213	-0.15728	-4.3602	1.9729	-7.8641
4.1312	6.2769	12.147	9.4583	12.397	12.372	8.5262	9.9153	6.2529	8.424	5.8122	13.962	12.21	14.627	5.6713	5.3106	6.7999	7.2076	5.3949	7.0783	11.397	8.2488	6.6207	2.7968	3.9359	8.8005	12.754	7.8043	8.8581	6.1481	5.7203	7.8068	5.7957	14.381	5.1671	12.908	8.3971	8.8829	7.7294	8.5443	7.9719	15.493	12.167	10.613	8.701	6.2592	7.1233	17.029	8.0059	12.264
-1.6818	-6.1462	-5.3336	-3.6395	-3.0489	-3.6606	-14.175	-3.4126	-3.985	-0.94944	-4.8723	-3.3498	-1.5667	-1.0252	3.0103	-7.7229	-7.208	-3.4085	-4.0904	-4.2571	-3.7008	-6.7009	-2.3671	-4.0244	-6.5658	-9.5455	-3.2922	-2.0598	-8.7098	-2.2763	-7.5269	-6.9305	-2.6136	4.4233	0.55174	-0.39889	-3.133	-6.1981	-4.3108	-3.1014	-7.2692	-8.4446	-6.2578	-2.0067	-4.606	-8.1385	-3.0839	-2.1283	0.81793	-3.0646
3.9184	-1.7784	0.9133	-6.566	-9.5762	1.323	-2.1627	-6.5976	3.6099	-3.4022	-1.3538	-1.0288	-3.907	-3.5931	-1.0281	-5.4469	-2.4887	-2.8518	2.6097	-1.423	0.61278	-2.3081	-6.6498	-1.9334	-4.4854	1.9332	-2.5183	-3.8844	-2.9761	1.7278	3.8582	-4.4027	0.43094	2.7502	3.7446	-0.226	-2.8113	-0.94703	-4.403	3.7499	-3.1201	1.3373	0.70346	2.3385	-3.8052	-2.7218	0.28822	-0.46143	-4.531	-4.4627
-21.769	-22.696	-16.649	-22.321	-24.19	-20.42	-25.963	-20.234	-24.098	-23.584	-28.776	-23.66	-23.718	-28	-19.321	-20.626	-24.572	-26.878	-24.155	-19.662	-22.329	-18.603	-21.78	-23.594	-19.239	-22.783	-26.792	-20.967	-26.706	-21.198	-25.196	-27.942	-18.929	-25.324	-25.056	-25.066	-24.819	-16.457	-23.271	-16.781	-20.772	-20.184	-12.394	-18.469	-19.021	-19.948	-21.925	-18.622	-27.027	-23.388
-3.7863	-3.9505	-1.0092	5.7937	-2.3169	-6.3539	-5.3525	-0.91513	-3.3696	3.6452	-7.2275	3.1806	3.1753	-2.859	0.10566	-2.4099	-4.8525	8.6245	0.98292	-7.9452	-2.1456	0.68864	3.2106	-2.639	-1.9031	-4.3704	-9.1439	-2.6695	-3.8357	1.6966	-0.90342	-4.9804	-2.0059	-0.9357	-3.623	-1.4757	-1.93	-1.956	-3.7818	-0.62626	3.1181	-5.7337	-3.7353	2.1054	-0.87103	-2.9752	-4.3853	-0.92733	4.7569	-8.4171
-21.355	-4.2945	-10.078	-18.836	-18.32	-15.713	-7.4692	-17.375	-13.196	-9.5301	-17.169	-16.371	-11.942	-10.07	-13.686	-18.406	-11.546	-5.5134	-8.4915	-13.082	-17.306	-9.3225	-15.077	-13.862	-19.349	-3.7396	-10.928	-13.531	-8.1269	-8.9946	-18.123	-9.3552	-9.8694	-8.2377	-12.449	-14.866	-4.5077	-12.762	-11.875	-9.5497	-6.8715	-12.507	-14.269	-10.828	-19.636	-22.574	-11.756	-14.517	-15.038	-14.824
2.1372	8.6561	9.2236	2.131	5.4032	0.73198	1.0968	2.6084	7.0837	1.6993	0.026772	4.3449	-1.3692	7.0896	5.9563	6.9909	3.392	2.4937	-0.31123	1.7257	3.4951	4.2272	2.2688	1.0347	3.2329	5.2177	4.9892	10.473	6.7403	-0.52714	-2.7071	2.5165	5.2955	3.3501	11.773	4.2073	-0.06457	3.773	8.2597	13.499	9.5205	1.5513	2.9713	4.9016	0.29477	7.3524	0.81715	11.547	0.25055	7.2968
-3.8847	-0.68695	-5.364	-11.796	-2.1829	-8.1998	3.1645	-0.49886	-1.0801	-3.8912	-9.8818	-4.4977	-2.7773	-1.6404	-3.5365	5.664	-1.2869	-5.5312	-3.3058	-0.94587	-3.0662	-8.6357	-6.5939	-8.9596	-9.666	1.5025	-6.21	-0.49922	-3.2385	0.90902	-6.36	-0.34555	-4.9235	-2.1669	-4.292	-3.8103	-0.0020148	-5.4764	-3.1695	-7.6086	-7.4311	-9.974	-0.091367	-3.9364	-0.96592	-2.0321	-6.7037	-0.86204	-10	-6.7616
-2.7415	-3.6014	-7.4411	-3.6367	-5.0493	-8.2271	-1.7372	-7.1496	-6.8279	-2.6149	-1.3601	-1.9195	-0.062731	-4.8656	-7.5898	-3.2047	-3.9283	-2.4162	-12.046	-0.74827	0.016234	-4.2205	-2.8295	-3.9892	-4.5464	-7.834	-10.54	-4.0034	-3.2611	-5.2178	-2.0119	-1.0768	-0.78747	-0.56812	-4.5702	-5.6795	-6.6489	7.1633	-8.6866	-2.595	1.6078	-5.5724	0.98113	-6.3131	-3.9033	-12.491	-8.952	-6.7042	0.36396	-3.825
-7.2359	0.83272	-5.8637	-0.15028	-2.1854	-3.6022	-3.2048	-5.095	-1.6851	-2.5598	-7.5956	-5.8802	-1.01	-4.7537	-0.17451	-4.6963	-10.984	-4.6145	-9.6638	-9.8924	-4.7761	-8.5545	-8.1169	-1.998	-7.5063	-3.7121	-2.8523	-7.3319	-2.3874	-9.3909	-9.8929	-9.1185	-4.3194	-7.1146	-7.7122	-1.9223	-0.42702	-7.6964	-7.3834	-6.4747	-4.8838	-6.577	-5.9775	-8.7753	-1.6149	-4.0697	-1.766	-8.5336	-7.2976	-4.978
-13.34	-12.606	-18.089	-8.3472	-16.642	-14.19	-16.857	-3.8522	-16.647	-11.368	-13.064	-13.382	-16.056	-15.038	-10.138	-17.008	-13.837	-16.67	-9.8349	-8.4192	-14.132	-10.932	-17.481	-17.754	-13.121	-20.433	-12.171	-14.021	-11.896	-20.643	-15.09	-9.8954	-11.23	-10.487	-8.0153	-15.664	-17.492	-11.827	-14.796	-8.7957	-11.345	-8.8769	-15.229	-9.4768	-7.7692	-9.9942	-16.07	-18.575	-11.497	-14.833
5.2308	-5.1248	0.33715	4.664	-1.0084	-2.1406	-0.069495	0.60829	7.5699	1.8076	5.4689	0.063616	8.7723	4.5946	-0.74298	7.4281	2.8289	2.841	-4.0092	5.6118	0.59282	4.4243	-0.95433	3.1114	-2.0993	2.5419	2.0298	-2.2716	2.4342	-0.44219	3.5324	2.7805	2.8049	7.5209	1.8412	-4.4022	3.4555	3.9694	2.6966	1.0272	2.5624	2.4417	4.8626	5.939	5.2971	-0.41223	0.81407	1.1074	-5.4061	2.2284
-11.255	-17.353	-14.217	-19.86	-14.674	-15.297	-15.177	-8.8513	-16.289	-19.215	-12.568	-18.61	-7.9382	-10.033	-11.962	-12.783	-15.018	-13.554	-12.759	-13.947	-17.607	-6.6989	-15.952	-16.381	-15.355	-12.094	-17.404	-11.115	-11.152	-7.6473	-9.6897	-13.976	-10.316	-12.816	-19.068	-12.559	-12.966	-11.943	-14.082	-11.039	-15.655	-19.819	-19.607	-15.044	-12.435	-15.862	-11.235	-9.7979	-14.521	-12.827
-7.4228	-3.1641	-4.3107	-13.589	-7.7628	-8.3203	-6.3394	-12.959	-9.8742	-5.0831	-10.442	-10.234	-5.6743	-9.9175	-7.0977	-14.109	-6.3478	-8.0649	-13.594	-6.5444	-10.381	-12.134	-4.447	-13.96	-6.2302	-5.085	-18.629	-14.063	-8.9593	-4.0391	-6.1787	-6.5479	-5.283	-3.1644	-12.809	-7.9176	-4.1903	-6.6862	-8.3223	-9.362	-8.0776	-6.0001	-2.6515	-5.6344	-7.1377	-12.586	-9.4302	-0.9787	-3.0692	-5.3396
-10.296	-8.31	-10.401	-14.385	-16.429	-6.8947	-9.8772	-10.637	-7.264	-11.935	-10.993	-10.65	-11.172	-7.3496	-13.411	-8.5512	-6.8107	-3.6563	-2.9234	-11.033	-13.837	0.85553	-10.024	-16.196	-5.2781	-10.571	-7.7568	-7.4367	2.9909	-5.0334	-9.6061	-10.364	-9.3396	-5.333	-8.2716	-2.3835	-6.4516	-9.4149	-9.4213	-12.243	-9.2984	-10.464	-10.266	-11.056	-9.072	-11.792	-10.358	-15.931	-10.052	-17.067
-1.8651	2.1096	2.154	0.95968	5.0007	1.3018	-3.4076	0.8604	1.7275	3.1571	1.2438	4.9227	4.8542	0.05469	3.8856	-2.4625	2.7547	-5.2546	7.667	7.9661	-2.08	3.8764	1.9253	1.906	3.2436	-0.90612	-0.4979	-2.2378	0.61731	7.1565	3.8731	-0.078602	-0.18813	-3.4005	5.8354	1.0788	0.79825	-5.3323	-7.5784	-0.93947	7.6804	-2.4495	-2.1782	-1.4333	-4.0291	0.86191	-1.7549	4.2032	-1.5845	0.5855
6.5849	1.05	-2.4925	7.6748	7.1769	2.5134	6.5649	7.127	7.592	3.9965	8.382	8.5345	2.5667	9.1095	7.0502	13.394	9.8091	6.8369	6.0014	10.05	6.0605	11.582	12.191	7.821	3.0483	-1.1837	6.1572	6.75	4.1194	1.7682	2.5701	11.137	10.857	11.002	3.8716	-0.69441	9.8252	7.7342	5.1318	8.1076	0.95866	0.98048	3.7376	4.3902	4.7351	3.3239	12.616	5.0343	5.1759	5.6288
-0.7229	1.8456	-0.42791	-3.9287	-8.6587	-5.0303	3.7682	-2.1395	-4.41	-5.6544	-6.8152	4.5883	-5.9928	-3.8099	-2.5484	1.9736	-5.4917	3.4899	1.9454	2.8317	-0.37759	-8.9036	-6.6884	-0.23073	-0.63615	-3.8566	0.99548	2.422	0.27043	-3.2058	2.0691	-0.016659	1.4549	1.6192	-2.034	3.6361	-1.1957	-2.9445	2.5351	2.1287	0.59655	-6.8481	-10.144	-2.918	2.39	2.7631	-1.4141	-1.6611	-2.2733	-1.6726
-15.059	-17.481	-7.4318	-14.076	-10.411	-17.382	-15.819	-10.302	-10.551	-8.784	-15.008	-9.3363	-16.724	-15.529	-8.5798	-9.3938	-14.752	-9.2304	-10.832	-9.6106	-14.247	-17.157	-20.082	-14.591	-16.095	-10.027	-11.889	-9.3455	-13.643	-11.8	-14.525	-6.2709	-15.9	-11.941	-12.797	-13.38	-9.8828	-8.6599	-11.056	-9.5094	-13.12	-20.689	-11.649	-5.5313	-9.603	-7.3972	-11.549	-13.591	-14.513	-13.443
-14.851	-16.152	-9.7868	-17.285	-17.038	-14.942	-13.809	-12.461	-14.032	-18.6	-15.652	-11.594	-14.147	-10.684	-15.16	-10.461	-21.424	-8.798	-16.876	-13.422	-12.24	-15.165	-13.408	-10.595	-9.0191	-7.0349	-17.059	-12.163	-12.274	-9.4005	-15.059	-16.519	-15.367	-11.154	-15.027	-17.515	-18.235	-11.381	-19.195	-15.966	-13.99	-12.337	-13.497	-17.53	-16.312	-16.316	-13.625	-11.008	-14.713	-14.828
10.796	9.2019	3.1272	12.241	8.5254	11.067	4.3992	10.745	9.351	11.356	10.749	18.875	3.5853	5.5766	5.3262	6.0808	11.73	7.5483	4.0921	6.9905	10.015	11.639	4.3686	8.1076	3.5491	7.4488	8.0977	-0.18165	2.9579	6.7163	6.3694	9.9687	2.0132	13.174	5.3449	7.0432	5.0253	6.3767	4.1693	5.1373	6.4579	10.37	6.8969	7.9163	7.6808	9.4771	10.956	6.877	7.2628	10.209
-15.867	-17.874	-13.08	-8.8606	-10.764	-11.552	-14.841	-19.113	-7.185	-12.089	-14.651	-9.4824	-9.0774	-15.02	-13.452	-13.904	-13.283	-13.164	-15.148	-8.3746	-13.064	-10.742	-12.684	-12.567	-11.139	-11.847	-14.424	-10.438	-11.457	-2.6918	-15.758	-13.752	-10.273	-14.939	-10.996	-12.194	-12.117	-10.912	-14.913	-13.427	-11.944	-15.5	-18.456	-15.532	-19.853	-12.486	-15.758	-9.5404	-7.6595	-14.867
-10.405	-15.76	-8.3808	-13.412	-19.054	-12.972	-13.053	-10.651	-13.406	-16.707	-10.926	-15.697	-14.615	-15.827	-13.188	-15.683	-17.95	-13.368	-13.03	-21.042	-13.479	-5.9878	-13.108	-13.587	-12.323	-23.056	-10.281	-12.674	-18.165	-8.5373	-14.227	-10.142	-15.694	-11.194	-12.35	-17.875	-13.802	-15.428	-16.585	-16.636	-21.305	-11.763	-17.998	-8.4542	-12.673	-7.1071	-15.518	-21.573	-18.526	-20.957
-6.3288	-14.812	-14.816	-18.416	-11.766	-15.055	-12.198	-5.4493	-17.7	-12.227	-15.763	-12.913	-19.809	-10.306	-9.5571	-5.4148	-15.977	-14.572	-8.9433	-16.364	-11.978	-11.855	-8.7248	-11.039	-12.284	-11.47	-17.404	-14.044	-12.972	-13.915	-14.734	-13.531	-10.07	-7.0093	-16.55	-14.897	-13.245	-16.62	-16.467	-12.231	-17.683	-8.2164	-19.45	-15.058	-23.164	-17.783	-14.612	-17.118	-23.317	-20.046
-9.9571	-2.4692	-9.5473	-7.4113	-6.5231	-8.9113	-10.766	-0.122	-6.6915	-10.181	-9.1365	-12.269	-2.0707	-10.361	-11.543	-5.695	-11.162	-8.6932	-14.605	-5.5668	-13.201	-9.751	-13.377	-5.7441	-12.48	-7.5045	-9.7049	-9.4288	-14.724	-11.84	-12.132	-12.908	-12.738	-3.406	-8.8677	-11.89	-8.907	-7.2355	-12.388	-9.0709	-3.8584	-18.309	-10.944	-7.0336	-11.378	-12.354	-11.093	-6.1012	-9.5601	-10.873
-1.8647	-5.4411	4.9596	0.10036	-2.7694	-1.8151	2.5199	1.8641	8.3983	-4.9312	1.1474	2.3474	3.3659	-3.6242	1.7449	4.9569	2.3485	3.431	2.6918	-1.9241	5.0043	2.9344	2.6423	-4.3608	-0.87722	-0.3562	0.30787	-4.8269	0.2285	-5.2011	5.3088	3.4939	6.3021	-1.0813	-1.5988	-2.9572	2.0466	-0.78232	-7.8794	2.2613	-1.2574	-0.0047877	0.8344	8.4249	-5.1392	-2.4225	1.8628	0.26759	-2.3128	-2.3771
-10.582	-3.982	-5.0081	-9.8116	-5.6304	-7.3868	-8.8112	-5.5676	-4.2718	-13.07	-4.4096	-7.911	-10.014	-13.067	-14.29	-8.9577	-8.4943	-10.777	-11.575	-13.063	-11.057	-6.0648	-8.8208	-12.255	-11.977	-16.103	-4.1005	-16.721	-12.437	-4.5098	-7.2682	-7.6087	-9.7704	-7.3677	-11.173	-8.4091	-8.0521	-8.3026	-5.6472	-8.8967	-10.923	-12.845	-10.764	-8.4717	-6.1892	-7.1927	-12.953	-8.0739	-9.249	-11.46
10.96	0.33819	-1.4891	1.472	-1.6243	5.344	-4.9895	0.26806	-2.9408	0.64744	5.0807	4.3015	-0.46467	5.8651	-2.4492	0.98651	-2.7421	4.6757	-1.882	1.9665	8.2475	-2.8184	2.3884	-0.023406	4.1169	-1.1668	-4.9179	4.2602	-0.20765	-0.90451	4.8077	0.80925	-4.483	12.65	-1.2495	-3.7826	-1.1012	2.9704	-0.075729	4.9214	-1.6412	5.9251	0.09421	9.6841	-2.1521	5.5848	6.7651	5.3484	3.273	-9.5323
0.83678	-6.0558	-9.813	-5.596	0.44234	-4.3154	0.63549	-2.5878	-7.7803	-2.8248	-3.2822	0.25379	-2.7155	-3.7292	-4.3795	-2.5701	1.1912	-2.2031	3.8864	-3.2497	-4.2546	-1.4062	4.257	-8.2464	-2.9801	-5.7936	-4.4545	-0.53113	1.9944	-2.2139	-3.7441	-1.8776	-15.425	-1.9	-4.244	-1.4741	0.20354	-6.6799	1.9055	-3.3367	-6.2787	0.94505	-4.7651	-2.7816	-0.88605	-5.5865	-4.1462	-0.26983	-8.5414	-1.8115
-5.8008	-18.474	-10.897	-15.102	-14.915	-14.126	-14.76	-11.391	-9.7141	-11.112	-10.624	-8.222	-11.285	-15.829	-14.673	-10.076	-13.419	-11.233	-16.969	-10.117	-16.138	-12.901	-15.398	-17.775	-17.878	-13.977	-14.028	-18.162	-14.016	-16.618	-21.371	-15.78	-14.097	-20.951	-13.52	-11.553	-13.527	-13.365	-8.5932	-16.009	-16.938	-16.524	-14.572	-13.311	-14.831	-14.639	-13.247	-9.6715	-7.5586	-16.945
1.7964	4.431	4.544	2.7537	0.41592	1.1644	9.609	6.5864	11.562	7.3751	3.0102	5.982	11.496	7.397	9.2884	5.7518	9.8568	14.594	7.1144	6.2249	6.3387	1.3757	8.377	14.382	7.2265	11.355	5.1165	-2.7515	3.4301	2.6081	10.055	14.838	13.88	8.4636	5.1987	5.5168	-1.41	7.9066	4.0967	8.6089	3.7761	10.857	2.6585	6.5836	6.3143	2.2343	11.444	10.343	8.241	2.8714
-11.81	-10.096	-11.121	-9.2548	-14.054	-13.083	-10.519	-12.616	-14.579	-18.352	-9.5941	-8.4036	-18.004	-14.445	-16.7	-13.794	-5.6702	-13.464	-17.038	-21.02	-13.319	-13.001	-14.412	-19.353	-15.84	-10.948	-13.261	-15.584	-10.698	-14.116	-11.051	-10.787	-18.633	-13.275	-8.1308	-12.391	-20.344	-9.8755	-17.91	-11.394	-18.993	-7.9609	-16.344	-13.07	-11.778	-17.326	-12.629	-8.9112	-19.371	-13.276
-7.4591	-15.624	-10.16	-7.6911	-0.62633	-10.169	-10.158	-13.673	-13.396	-8.3334	-6.7462	-7.2639	-10.456	-6.8387	-5.2925	-2.8839	-10.809	-6.2605	-5.7537	-12.669	-6.3577	-10.267	-8.9641	-13.692	-12.629	-17.896	-11.345	-3.2995	-4.0007	-8.8038	-9.0632	-12.587	-7.6344	-15.861	-5.5371	-11.504	-8.878	-13.132	-10.257	-8.9045	-14.329	-15.091	-12.282	-12.716	-2.1771	-12.52	-9.287	-10.535	-11.1	-11.739
4.9791	3.0355	7.6164	6.7132	2.7755	6.5462	7.8053	0.21349	10.307	5.8611	8.398	1.3374	-2.181	6.2998	5.3792	-5.3802	5.4457	0.022436	4.136	10.359	3.5583	5.6338	11.01	4.8058	3.4214	5.0355	7.4244	5.354	4.6508	5.4407	4.2322	4.8235	2.1207	5.0937	3.8928	2.665	1.2492	-1.106	0.13885	2.9921	-4.5228	2.4374	10.46	4.38	-0.17483	7.3458	5.9471	3.5153	4.4966	6.7316
-4.2625	-8.3334	-3.5133	-5.5581	-3.1217	-4.6615	-7.2695	-2.2455	-2.4457	-4.1672	-2.483	-4.168	3.042	-7.7516	-1.3594	-2.4869	-3.6841	-3.407	3.8953	-2.5102	0.29037	-1.1447	-6.0336	-3.4767	-0.193	1.392	-8.5755	-6.4814	-3.3631	-7.5578	-7.5675	-4.0283	-2.1953	-9.5474	-0.85657	-12.921	-7.6914	-1.3465	-2.8935	-5.7091	-0.23482	-5.8309	1.8584	-8.6838	-2.9577	-2.5359	0.16676	1.7144	-6.1032	-2.8602
-12.754	-14.265	-7.195	-6.1954	-12.965	-15.515	-9.8537	-9.9903	-10.798	-12.952	-11.792	-12.984	-7.0255	-9.4384	-10.799	-12.28	-14.82	-15.529	-12.714	-10.772	-12.345	-13.694	-13.192	-16.601	-11.17	-15.245	-3.3626	-16.471	-15.321	-14.173	-17.516	-6.6766	-12.963	-14.922	-12.293	-14.292	-11.368	-11.885	-11.472	-5.7353	-5.1767	-10.972	-11.201	-11.943	-7.7511	-13.993	-10.1	-6.7202	-11.59	-13.59
-2.5602	-3.7625	-4.0259	0.64927	-2.7715	-4.346	-6.0434	1.9493	-5.2262	-2.1632	-5.4803	1.5806	-5.3358	0.96866	-3.1029	-3.5017	-0.97287	-7.7627	-5.7138	-0.21308	-6.6495	-1.9338	5.5295	-8.4987	-4.795	-1.8394	2.2485	-1.2658	1.8896	1.1857	-7.7489	-1.4962	-5.6237	-6.6962	-4.2983	-7.414	-5.6027	-2.9733	-1.4785	-2.1939	-7.3782	-0.027016	-4.453	6.4861	-3.8199	-2.1955	-3.988	-4.3622	-2.884	1.2251
8.6071	5.2718	10.228	4.6558	11.849	10.131	5.8076	5.8278	5.7113	8.4209	8.4266	-0.86985	5.4244	6.7432	5.6864	10.119	0.48643	10.472	2.7674	7.0866	12.415	7.7049	5.5934	7.2159	10.993	7.9888	6.9877	4.0475	4.2994	5.7983	8.8057	12.188	4.0484	3.9962	1.8609	11.442	6.0725	6.0802	4.9156	10.601	-0.52024	7.0104	12.426	11.495	8.5785	3.5088	8.0473	5.8371	6.2236	7.2315
-11.218	-3.8785	-17.888	-18.497	-13.05	-15.442	-11.777	-14.382	-10.393	-16.096	-15.527	-8.4958	-12.67	-5.9658	-8.9962	-13.211	-19.614	-7.3423	-17.544	-6.8752	-13.06	-13.485	-18.06	-6.4273	-17.94	-9.9416	-16.799	-12.033	-14.184	-16.862	-12.328	-6.8918	-10.384	-11.24	-9.83	-14.5	-13.406	-13.331	-10.768	-6.8332	-19.707	-8.7457	-7.4025	-11.777	-8.3868	-11.901	-7.5157	-14.609	-15.698	-8.8696
-12.642	-9.4085	-3.1372	-14.385	-9.1149	-3.353	-9.4772	-17.713	-12.708	-17.278	-6.8772	-11.404	-5.8421	-9.8948	-9.4551	-13.026	-19.659	-6.9289	-6.6539	-9.8029	-11.007	-10.554	-14.445	-13.029	-12.588	-17.131	-7.6474	-13.945	-5.6401	-13.634	-11.937	-13.814	-8.071	-12.197	-8.6009	-11.466	-14.483	-17.31	-18.237	-15.791	-13.123	-13.828	-14.229	-9.918	-15.161	-16.016	-3.9941	-17.802	-16.18	-10.758
-5.2607	-11.476	-8.6178	-6.8093	-5.9726	-4.9491	-7.713	-3.1804	-9.6641	-8.1373	-8.3404	-11.157	-7.5059	-10.7	-6.9777	-9.2898	-3.2879	-6.9271	-12.605	-10.827	-13.831	-8.5811	-14.891	-5.1556	-12.782	-14.84	-10.121	-13.77	-10.839	-10.697	-10.315	-5.8745	-11.121	-5.3652	-13.09	-13.697	-7.6742	-10.157	-9.3312	-11.022	-7.3652	-8.8289	-10.017	-4.3165	-7.9783	-12.528	-11.784	-12.876	-17.194	-12.277
-8.0097	-12.764	-7.594	-5.6381	-11.758	-8.5831	-12.132	-10.921	-5.7576	-10.358	-7.177	-8.6009	-13.67	-9.8866	-11.534	-11.572	-11.827	-9.9854	-5.5708	-4.6899	-16.198	-14.526	-4.8896	-12.356	-11.113	-10.642	-9.9921	-6.1831	-14.089	-11.789	-14.144	-7.7309	-10.229	-10.907	-14.882	-11.769	-14.516	-11.061	-5.5118	-12.491	-12.712	-8.0372	-9.1593	-18.056	-9.6299	-11.996	-5.8975	-5.9861	-2.8737	-14.495
6.6907	5.157	9.4738	1.7143	-1.5531	7.0243	9.4126	8.6423	8.37	6.2208	7.5749	7.6184	6.1451	-1.3674	8.804	5.3271	6.063	-2.1474	3.9182	4.4668	8.5185	0.24807	12.327	4.8256	3.8984	5.8166	2.4976	10.82	6.757	13.357	15.494	7.6007	5.5466	1.9298	-1.8286	-2.2858	4.2819	5.4898	5.0661	1.9671	4.3134	10.297	6.0054	2.6767	7.2697	2.8001	2.9267	3.9614	6.6869	5.2633
-5.0218	-7.0762	-13.833	-6.4068	-14.88	-4.7438	-5.4676	-9.0813	-11.386	-10.22	-13.968	-4.3845	-7.3569	-10.444	-9.4465	-11.546	-10.54	-9.5945	-8.8093	-10.28	-11.914	-12.328	-2.6706	-11.441	-5.9065	-7.0843	-9.0316	-10.12	-13.031	-10.158	-11.984	-4.6686	-5.0464	-7.3037	-14.122	-8.8719	-6.5548	-5.5792	-2.9642	-11.402	-15.053	-8.9803	-10.305	-7.2499	-7.3923	-11.236	-12.629	-11.187	-8.7033	-9.1834
-19.016	-25.397	-20.908	-19.617	-26.176	-18.959	-24.565	-19.336	-19.017	-25.147	-20.067	-21.173	-18.932	-25.242	-19.858	-18.769	-21.807	-23.888	-24.65	-30.828	-23.859	-25.493	-20.29	-23.356	-21.469	-26.983	-7.9311	-20.723	-17.284	-23.067	-20.04	-21.949	-19.537	-21.002	-21.827	-21.328	-26.155	-24.164	-21.621	-18.439	-24.293	-25.717	-19.601	-23.642	-19.688	-24.872	-20.349	-31.081	-29.102	-19.699
-8.9477	-0.61856	-0.80969	-5.7782	2.8827	-3.0482	-0.0021601	5.9157	-4.8522	3.2848	-3.1766	-2.7504	-5.706	2.5572	-2.0973	5.2692	-5.6814	0.16557	-3.651	-1.9758	4.4772	-2.2493	4.4496	-2.5448	-1.1087	-2.1234	-1.5705	-2.4999	-5.4117	-3.6994	5.7429	-7.0261	-3.5348	-4.1102	5.9396	3.8924	-4.31	3.8597	-1.0503	-1.9274	-7.8602	-2.2054	4.2539	0.76487	0.12242	-1.0712	1.2503	-1.5368	3.0602	3.1642
11.921	0.9057	8.42	3.3685	4.1758	5.4029	9.8468	3.6517	7.1905	13.72	2.7402	6.5909	9.0801	2.6079	5.9846	6.0527	3.3749	5.6465	3.6335	12.083	5.8071	1.0759	1.8954	9.3249	7.6791	12.522	11.05	7.0084	9.9103	0.42403	5.5105	3.4187	0.92707	9.6236	5.7024	13.876	4.6577	7.1377	10.653	7.8155	15.316	2.2826	8.1485	5.044	3.1407	6.2781	4.0208	6.0228	10.197	7.4666
-0.24614	-7.5891	4.348	-4.0273	-9.2798	-2.3878	1.2275	4.891	0.60668	2.2645	-0.1711	1.9275	5.8574	0.7703	-3.0258	-5.0847	-1.1492	4.2899	4.0736	-2.4885	0.085595	6.4401	-2.556	1.5473	1.105	-0.28576	3.0382	9.4793	4.5732	1.6087	-3.3157	-5.0829	4.782	-4.8975	3.3353	3.1434	3.3102	-6.5427	4.3621	7.4585	2.3018	-3.5867	3.2989	9.2568	-1.5256	-1.8192	4.1866	-0.88383	-3.8317	5.1245
-15.419	-21.289	-7.0441	-16.893	-14.774	-11.915	-13.199	-16.497	-9.3655	-11.506	-11.64	-10.031	-15.841	-21.323	-11.97	-8.9834	-13.516	-13.397	-12.51	-13.866	-9.0916	-10.798	-16.252	-13.839	-13.465	-16.306	-14.103	-16.181	-13.775	-9.6389	-8.8172	-11.34	-16.577	-10.328	-14.093	-10.192	-12.771	-14.82	-9.5739	-10.974	-13.194	-15.097	-13.789	-16.053	-12.466	-17.708	-13.743	-17.927	-8.7254	-17.493
-7.8569	-5.093	-13.97	-3.7363	-8.6098	-6.4612	-3.6415	-7.1431	-5.4488	-5.2376	-5.415	-2.4938	-5.631	1.1747	-4.5972	-8.361	-5.6861	-6.5731	-1.3042	-9.6558	-5.148	-10.289	-8.3826	-6.1446	-4.2542	-4.9573	-2.7634	3.7035	-3.7864	2.1044	-8.474	-5.0008	-6.6278	-7.7222	-2.2823	-6.8431	-6.752	-4.3865	-2.0522	-9.462	-4.9926	-6.052	-5.8845	-12.835	-3.5487	-7.0178	-8.0574	-4.9932	-7.0638	-9.607
0.036657	-5.1899	-6.5211	-7.1526	5.1965	-7.6362	-0.0081441	-3.5978	-1.3531	-3.6698	-3.701	-3.5302	-1.1898	-4.9269	-3.7144	-1.47	3.98	-2.3374	-10.414	0.8726	-4.4802	-3.0107	-5.7774	-3.7149	-3.9914	-5.3493	-3.7988	6.4809	-2.4598	-1.9297	-4.6568	-2.6688	-3.0033	-2.1668	-5.2733	-1.2305	-7.7741	-7.67	-13.113	-7.1442	-4.3708	-0.92223	-4.0212	-6.058	-4.0515	-0.20671	1.2473	-5.6869	-5.8696	-4.7567
-15.44	-15.168	-11.263	-19.1	-18.81	-16.494	-8.5074	-11.005	-6.3882	-17.755	-17.027	-13.266	-7.6382	-19.964	-18.825	-14.624	-12.714	-11.55	-15.279	-16.451	-13.222	-11.811	-23.766	-11.967	-15.911	-14.38	-12.692	-16.561	-17.83	-13.956	-17.12	-25.337	-9.0486	-17.838	-11.22	-18.368	-9.8772	-15.347	-16.44	-11.59	-17.267	-17.839	-16.899	-14.114	-14.337	-17.981	-13.838	-12.031	-12.896	-14.809
-8.8718	-6.4611	-13.744	-6.9823	-1.229	-14.456	-12.564	-6.3346	-12.456	-9.7965	2.509	-10.86	-3.32	-9.6598	-10.434	-8.3297	-4.547	-10.311	-6.0924	-6.895	-4.5994	-9.9901	-8.0179	-8.7656	-10.902	-2.3266	-7.9495	-9.8461	-3.6946	-8.5891	-10.372	-11.669	-10.313	-3.0109	-2.703	-11.81	-6.1529	-5.9236	-6.1348	-11.205	-5.176	-14.079	-8.8612	-9.7783	-10.35	-14.352	-4.3948	-10.404	-13.627	-6.949
-0.56964	2.2992	-1.2163	2.2587	3.2213	7.9039	6.9136	-4.3527	-4.19	-2.0315	-4.6897	-4.6919	-2.3233	-4.4602	-6.0877	-3.5965	-0.61246	3.3928	0.60928	1.3511	10.769	3.3772	-3.7181	1.9012	2.1542	-7.8997	0.6612	0.29212	1.9092	3.3735	1.3855	1.1651	2.1791	5.5373	1.2742	-1.4467	-3.31	3.3086	-2.7057	1.5107	0.5153	-1.0146	1.5595	4.7287	4.9754	-0.36147	-4.3331	2.9991	-2.1397	0.30148
1.5933	2.6173	0.94314	0.4284	-0.19532	4.5875	4.0981	0.91411	4.4313	-2.302	2.8161	0.53732	3.943	1.9237	-2.2413	-3.7603	9.8231	1.4114	-1.8334	2.1328	-1.1633	6.074	0.53782	0.38043	3.0562	-0.73883	3.3192	4.8348	-7.725	4.1432	5.8304	-5.6827	5.2781	3.9204	2.4634	-5.1984	-1.2053	1.3428	1.416	2.841	-0.54991	6.6137	-1.3305	-7.7198	-1.1918	-3.3101	-1.3584	4.3436	8.067	-0.16647
-7.2765	-6.5322	-4.0706	-1.0869	-3.6081	0.34853	-2.9435	-1.1852	-5.6413	-9.0823	-4.3457	-5.5189	-5.0701	-3.7344	-7.3441	-3.0713	-8.441	-4.84	-16.512	-8.4712	-3.8826	-8.212	-6.0021	-8.9633	-6.5829	1.681	-2.4562	-6.2535	-10.368	-3.0861	-6.2962	-8.2259	-5.4634	-0.4842	-6.5697	0.92316	-3.4223	-10.769	-8.7352	-6.6028	-7.5615	-6.2552	-3.7932	-3.2294	-5.1137	-6.5705	-5.6705	-8.7098	-7.7542	-4.5424
0.58569	-3.1907	-1.5083	-0.18613	0.020534	-5.6171	-3.8572	1.0553	-1.7796	-6.775	-6.0184	0.23336	-6.8959	3.5762	-6.4091	-4.4392	0.93904	-2.9651	-1.7741	-4.2116	1.6898	-5.6612	-4.3149	1.7697	-9.2528	-3.5186	-9.7103	-8.5128	-2.4322	-3.9313	-3.0699	-3.8587	-0.99327	-8.1929	-5.3365	-0.29138	-7.5512	-3.0657	-3.5037	-0.60099	-0.61607	-3.9972	-7.5452	-5.4026	3.3405	-4.0278	-1.5566	-1.7797	3.7661	-4.9655
-8.279	-7.1826	-1.4552	-10.356	-3.2428	-8.6693	-0.74799	-1.9523	4.7435	6.5585	-1.7331	-6.4592	-1.3029	-2.5827	-6.1284	-3.0816	-0.91585	-3.2641	-1.5518	-3.3796	-0.9377	-5.8001	5.0657	-6.5999	3.5312	0.99936	-4.8796	4.7623	-4.1086	0.02866	0.21537	-3.0768	-2.4405	1.6378	-0.82857	2.1661	-5.4484	-2.3824	-3.7876	0.85835	1.9472	-0.49449	-3.0209	0.19496	-4.8911	-4.8957	-5.6359	-11.191	-11.749	-3.3714
-5.0717	-5.5706	0.55206	-2.9857	0.068764	-4.3152	-2.9052	-0.51337	0.029596	-1.6196	-2.3734	-2.5352	0.55054	-2.1618	-2.5397	-4.2783	-2.4085	-1.298	-5.7477	-5.8229	-4.0447	-4.7253	-5.4716	-2.4812	-3.3505	-6.0374	-2.5376	-6.6701	-2.5929	0.82724	4.4645	-1.7309	-7.3254	-4.1508	-6.2091	-6.5222	-6.0742	0.72864	-5.4957	-0.4342	-0.65535	0.76274	-8.4996	4.8964	3.1076	-3.014	-1.5841	-7.3608	-8.6954	-7.8915
3.5862	3.0306	9.3617	-0.092599	7.1043	8.1685	4.4462	3.4242	0.80573	1.5307	5.9457	10.58	7.14	10.414	11.181	5.1384	13.686	1.5054	7.718	4.9881	4.6547	5.3568	-0.3627	9.5922	5.1134	5.4784	4.0878	1.1782	9.158	2.2479	3.5732	3.4289	6.6282	11.641	6.3204	5.9712	12.171	4.2159	7.6685	3.3849	8.6281	5.9118	3.3137	6.2714	1.5325	5.9882	-0.33725	4.1237	5.2749	7.4388
-6.6039	-5.4569	-10.738	-5.1127	-11.998	-8.8932	-7.6117	-5.1978	3.0983	-5.4774	-4.4415	-6.5688	-13.859	-10.038	-12.285	-6.3771	-8.3889	-17.063	-11.67	-2.9209	-11.645	-10.134	-4.4401	-6.9942	-10.835	-5.6497	-7.8932	-9.141	-11.495	-6.8783	-6.2939	-10.081	-1.7352	-10.986	-3.9454	-9.9835	-10.217	-9.9872	-5.6652	-3.1987	-7.5182	-5.9974	-7.7724	-2.0116	-0.81412	-7.6157	-9.6598	-9.3656	-8.1886	-8.2241
1.5702	1.2478	3.4162	0.64247	-6.7075	6.7449	-6.22	3.1456	0.66914	2.2732	0.22208	2.6933	-1.7099	2.4624	3.5679	0.97709	6.4795	4.1805	8.7661	-3.1876	-2.7183	3.1456	6.9197	1.5238	-1.0852	1.9349	-2.1902	-1.9477	2.0577	-0.011093	2.5726	6.375	-5.0468	1.136	-1.2198	3.4163	-2.2742	3.8401	-1.2245	3.1509	5.9829	4.1495	-0.90275	2.6924	1.4198	-1.2204	3.2232	3.3677	2.9191	0.52168
-8.8089	-13.404	-8.5543	-14.852	-12.292	-6.0582	-12.086	-10.504	-8.0531	-5.9681	-12.548	-2.532	-8.1478	-11.705	-13.868	-17.266	-12.032	-8.3262	0.28399	-10.421	-9.6379	-10.216	-3.4209	-9.215	-12.071	-13.182	-7.4227	-11.118	-8.546	-11.639	-2.5913	-11.486	-13.112	-13.011	-12.778	-11.768	-16.751	-8.4333	-9.0462	-13.607	-9.9629	-10.974	-11.568	-12.785	-15.612	-9.3694	-17.353	-8.7078	-9.9923	-10.402
0.40989	-3.7999	-6.9119	-4.6017	-8.0847	-2.7925	-4.2138	-3.7236	0.36019	-6.2908	-2.5658	-8.4023	0.63754	-4.7156	-6.9374	0.31469	-4.893	-5.4517	-2.8668	-11.075	-7.8617	-2.3884	-6.5589	2.7186	-4.4877	1.8262	-2.6283	-6.8821	3.78	-1.6447	-13.382	-3.862	-6.1864	-7.0301	5.59	-1.4004	4.6971	-2.681	-4.6293	-6.6457	-7.3707	-3.5399	-3.8226	-2.9275	-4.9882	-4.6381	-5.2886	-0.12862	-3.0061	-3.4915
-2.0589	-1.7985	6.248	5.1681	2.1348	3.4776	1.851	0.48564	2.1474	0.31534	-3.0153	4.7027	7.6199	3.0363	-1.1769	3.6311	-2.7301	0.56081	3.0459	9.3546	3.7157	-2.9082	-3.3149	2.5295	0.1463	-0.84676	2.7715	-0.79658	2.009	-1.3552	1.7199	0.1128	1.6264	-0.18622	-0.19658	-5.6354	3.9929	7.9938	-2.1447	-5.0946	1.3069	1.0563	3.6011	-0.56302	0.91587	5.0732	2.2982	-0.30365	-3.701	-1.2717
7.3063	5.6565	1.5113	5.5374	2.1357	3.8407	6.2957	16.355	7.4025	1.1901	-2.4645	4.8911	4.1367	12.249	3.0133	-1.4744	0.68049	1.6632	-1.0098	5.1755	3.9649	12.353	2.9813	6.2602	3.5721	-0.7146	7.7411	5.735	5.2058	6.2332	3.056	3.4919	12.347	-0.2443	6.5742	5.4716	1.3673	5.715	-1.2477	2.3531	-0.47206	4.6404	5.6384	-0.46373	2.4549	5.9185	0.74044	2.8273	9.2443	3.3894
6.269	11.843	7.2613	6.9965	12.181	4.2553	8.4007	11.825	3.1361	8.6306	9.3916	6.6012	7.2344	8.5751	3.7829	7.3929	1.7879	7.247	7.4776	4.9637	11.337	7.2348	9.6917	6.1641	2.577	8.9484	9.6163	6.8657	10.295	4.3905	2.2457	10.673	6.0511	6.7629	8.4966	5.9441	5.258	4.1806	2.0071	6.4322	10.202	4.2853	8.1355	3.0273	0.97578	3.7329	6.8438	9.1205	12.466	4.438
-11.306	-4.9978	-9.5754	-8.0265	-18.472	-6.8561	-12.316	-9.9805	-10.566	-5.1036	-14.538	-6.3907	-9.0336	-13.258	-11.679	-12.719	-9.3022	-14.549	-10.376	-9.631	-10.282	-12.82	-14.151	-16.866	-8.8871	-1.2892	-9.3564	-5.7256	-11.697	-19.214	-7.4609	-9.8267	-8.7294	-16.111	-5.2135	-10.421	-9.4191	-7.0121	-10.307	-11.62	-17.317	-11.214	-9.8888	-11.419	-12.652	-10.235	-12.882	-12.39	-13.885	-9.7178
1.1933	-3.0691	9.1175	3.65	1.0078	0.99454	2.2347	-4.5012	-2.4941	1.3783	-6.0595	0.16259	-0.34803	-0.28531	0.13258	-6.4902	-0.39575	-0.36687	2.0777	-2.5636	3.8219	4.1096	-2.5958	4.561	1.796	1.1346	4.1999	0.46007	-1.6448	3.7685	-1.6087	5.2986	-0.81216	1.1244	1.0196	-3.212	4.644	-4.8078	-5.183	-4.6958	-4.0535	-1.0246	3.3852	2.1122	1.0837	-4.3578	-1.5814	0.49227	-1.5526	0.33685
-5.8076	-7.9418	0.75497	-0.056019	-6.5705	-3.4319	-5.713	-1.5191	0.00026101	-2.8651	-2.1729	2.327	-5.3043	1.1422	-1.1629	2.6614	6.0799	1.0259	0.10644	-6.4356	-4.5101	-2.7894	-1.6393	-2.8088	-2.6533	-11.469	-4.1577	-5.5259	-4.3031	-5.4391	-7.2517	-3.9085	-6.6803	-8.1668	-2.8963	-0.10534	2.1275	-5.3812	-3.737	-0.69904	-4.5904	-6.2946	-0.66049	-3.9221	-8.2563	-9.0355	5.5066	-7.1448	-5.2973	0.7044
0.16748	-2.2508	-6.501	-8.075	-0.93713	-7.0326	-0.1983	-2.7508	0.043258	0.37761	-4.7304	1.5003	4.0183	-11.939	2.4589	-6.5914	2.0105	0.43045	-4.5411	-2.0606	0.087884	-2.2047	-1.4634	0.8219	-1.2312	2.0855	0.30568	-3.7368	0.78679	1.3733	-4.3233	-0.78119	-2.9734	-0.12945	-5.6208	-0.54109	0.25952	1.4408	-1.6837	-6.4096	0.88439	-9.7672	-2.1793	-1.7488	-1.1545	-2.8408	-5.62	-1.8755	0.84393	2.2724
-19.387	-12.523	-15.691	-18.391	-13.056	-15.46	-17.553	-17.107	-15.885	-18.164	-16.016	-22.694	-10.27	-13.474	-11.953	-11.719	-9.8773	-18.639	-21.733	-11.979	-11.747	-14.849	-15.188	-11.233	-16.474	-15.942	-14.501	-14.202	-16.298	-11.592	-17.795	-15.219	-13.041	-17.376	-14.807	-15.297	-18.016	-12.151	-15.027	-13.52	-17.61	-14.171	-11.904	-14.318	-14.451	-13.976	-16.543	-16.188	-20.111	-13.748
-11.355	-6.6117	-10.751	-6.7459	-9.138	-13.943	-13.765	-11.653	-14.049	-13.89	-14.229	-14.596	-17.331	-14.219	-18.502	-9.837	-11.254	-7.7851	-13.245	-8.1731	-11.761	-10.567	-9.4685	-13.265	-8.5434	-5.6587	-14.033	-18.751	-7.6961	-14.07	-19.238	-12.709	-11.057	-11.085	-5.4126	-11.317	-19.26	-17.465	-8.077	-9.3049	-11.399	-10.595	-10.541	-12.645	-10.452	-9.7265	-10.981	-9.5617	-9.5172	-13.871
12.045	9.3214	6.9675	2.0877	6.6232	1.9153	11.281	-0.19434	-0.24089	8.3654	6.7996	9.6424	0.94742	10.786	6.527	10.609	6.9958	10.793	1.7808	3.0904	11.669	10.288	8.8387	7.1955	9.6815	8.5211	7.7997	10.071	7.8568	0.46324	4.5097	4.5046	4.6465	-0.36175	10.237	2.7274	-1.8786	-1.4729	2.0123	4.3174	-1.4483	6.6817	6.0478	5.4312	8.299	4.2275	6.8233	4.4856	12.39	5.9533
-1.2086	1.9921	-5.915	-8.5221	1.6469	-7.2471	-12.007	-3.8315	-6.3895	-0.93443	-3.6948	-6.1817	-4.9523	-5.4239	-7.3577	-0.49368	-3.8936	-7.1465	-5.7003	-6.0062	-3.3585	-4.2069	-3.4941	-3.3008	-11.59	-0.58821	-1.2304	-1.9777	1.4113	-1.9647	-7.9483	-2.1563	-4.4305	-2.3496	-3.8159	-6.1802	-3.0421	-7.6087	-5.0514	-4.1147	-10.256	-1.5078	-9.3959	-7.6978	-1.9886	-5.6033	-1.5564	-5.8788	-6.8745	-6.8412
-1.9327	-0.03563	8.9586	-0.70445	0.16897	9.3404	7.3535	-5.512	6.5139	3.3811	1.0142	4.5333	-7.5004	2.6345	0.42038	-2.7581	3.9693	3.3092	9.7769	7.4617	-1.4161	6.101	-0.57751	-1.6155	-0.63948	0.17897	7.0769	4.5799	-3.1249	3.4744	6.7708	2.488	6.4028	4.5834	3.4436	5.5991	9.0077	5.2454	2.8007	5.6054	8.6634	6.6764	9.2012	4.5073	-5.6548	-2.1409	8.4325	10.403	3.3086	-0.04206
-2.6647	-4.6343	2.8604	-1.2268	0.011957	0.86261	-1.2472	4.8052	-1.3394	-6.4028	6.5208	-3.708	-2.1738	2.5904	-6.2081	-1.9054	-0.95703	0.26806	-3.8271	0.023758	-3.3986	-1.1768	0.51	1.297	-2.783	1.4883	-0.70929	4.1892	-3.2705	0.72197	-1.8894	-4.8505	0.66395	5.3421	0.29628	-0.78605	-7.6779	0.8861	-3.1205	2.7274	-2.2197	1.7668	-5.144	2.4727	4.7108	0.6274	3.6877	3.3516	-4.9331	-5.0346
-7.995	-8.4222	-10.446	-7.0065	-1.8814	-6.2383	-4.9121	0.32964	-5.0583	-2.0313	-7.6029	3.9756	-3.3608	1.3712	-1.9669	1.2158	-2.028	-2.6605	-1.4718	-4.9758	-2.8001	-0.0005075	-1.4509	2.132	3.8775	5.5999	-0.062438	-8.7083	-9.0104	-1.8442	-7.3225	-1.6872	-3.6786	-0.20104	-10.657	-7.0575	-0.26585	-6.669	-2.8958	-3.5409	-2.6185	-5.0027	-1.2008	-3.1153	-6.5699	-3.2936	-2.7912	-3.7014	-5.1469	-2.7466
-1.7917	-7.0664	0.65368	-7.9231	-6.2349	-5.505	-5.944	-12.411	-8.3143	-6.9248	0.45687	-3.6436	-2.3341	-7.3177	-7.8492	-1.2412	-0.84476	-4.231	-2.7945	-6.4431	-7.1967	-8.5952	2.2281	-3.0523	2.2599	-10.982	5.3351	-13.409	-0.55274	-5.3077	-4.4676	-11.589	-2.6505	-5.9188	-3.7337	-1.1473	1.4052	-5.2858	-4.7688	-3.0881	-6.1279	-8.8151	-0.58251	-3.2928	-4.6051	-4.3923	-4.279	-3.9855	-5.124	-11.414
-15.354	-12.985	-15.967	-8.9398	-14.703	-8.8725	-12.131	-0.49965	-13.21	-9.6425	-10.171	-5.4055	-6.678	-11.082	-6.5101	-9.7478	-6.4109	-12.717	-15.633	-14.019	-11.62	-8.1174	-8.5406	-13.239	-7.8806	-6.0023	-14.572	-7.5876	-6.053	-8.8576	-7.3183	-12.084	-8.2131	-11.652	-6.7343	-6.0182	-15.015	-11.918	-7.4072	-7.3101	-13.642	-7.4803	-6.8388	-11.67	-12.241	-6.796	-13.012	-3.9742	-7.9841	-9.6777
-5.5037	-5.6311	-0.26671	-0.89371	-2.8967	-10.83	-6.722	-7.0131	-1.286	-9.0067	-2.3022	-6.6648	-5.6115	-3.1362	-4.9133	1.8102	0.39037	-0.78086	-4.3548	-2.9136	-2.7782	-2.7216	-6.2965	-1.637	-2.681	-0.97613	-3.7319	-3.3535	-6.1476	2.5887	-2.6562	1.5232	-7.1738	-8.6901	-10.936	-2.8611	-4.8079	-6.8977	-1.9554	-7.035	-5.9946	-0.26677	2.605	-0.87475	1.2105	-2.4196	-5.0123	-3.0328	-2.4529	0.068971
0.21776	0.51255	-0.071116	6.5843	2.8554	1.8111	-0.46593	0.25079	0.20526	2.8803	1.2577	0.92297	6.3018	2.3172	-1.8406	1.9992	0.5026	6.0146	-0.20502	-2.1602	-0.034902	4.8481	-3.3531	1.8371	-0.18525	1.3139	1.1578	-7.9763	-2.3671	2.9567	-1.1978	0.33932	1.3103	0.90716	0.20081	-3.0774	9.3477	3.1636	0.091686	-7.6756	0.32502	4.6794	-4.1197	-1.3527	-4.363	1.9903	-0.60512	2.854	1.6415	-3.0669
-5.9513	-5.38	1.9136	-4.4655	-3.1074	-7.6142	2.528	-1.3686	-1.167	-5.1084	-3.4373	-1.2005	2.0263	-5.3482	2.5819	3.7185	-5.4123	-3.1396	-1.7803	-3.3223	3.3575	-0.98502	-4.2081	-1.0776	-1.587	-0.74965	-6.2957	-1.3191	1.9406	-0.54197	5.0657	1.9594	0.82509	3.3236	-0.14521	-5.4949	-4.7202	2.2966	-4.7594	-5.3579	-2.3847	-5.4491	-4.6296	-5.1898	-2.1647	-1.1676	1.4236	9.2937	-1.0704	-1.621
-17.249	-14.165	-17.754	-12.592	-10.299	-13.383	-9.614	-20.51	-12.224	-11.656	-14.549	-11.919	-15.51	-18.044	-13.419	-17.408	-13.131	-10.304	-13.139	-14.532	-14.399	-12.808	-15.153	-3.1718	-14.298	-19.098	-20.928	-18.1	-16.856	-12.451	-14.894	-14.337	-17.033	-12.167	-19.91	-12.023	-12.22	-20.537	-11.522	-14.044	-10.838	-13.265	-11.182	-22.018	-14.841	-19.809	-14.132	-19.184	-13.076	-22.836
-2.1642	-5.2246	-5.5879	-4.0507	-7.0747	-6.6881	0.63507	-4.7337	-0.13307	-4.7661	-3.0932	-11.661	-3.9117	-8.9117	-6.3483	-5.9579	-7.7963	-2.2804	-1.5608	-5.6126	-2.8504	-8.2862	-4.1907	-0.40378	-6.0225	-2.5856	-5.6874	0.17453	-2.8807	-4.075	-8.4523	-7.3176	-9.4239	-2.2514	6.4628	0.31638	-4.7166	2.6823	-1.5412	-8.1942	-6.9319	-11.091	-5.7981	0.98635	-5.3933	-4.005	-8.64	-3.5528	-1.2235	-4.5942
-11.914	-14.143	-10.046	-6.9443	-13.756	-9.9135	-15.225	-15.895	-11.891	-6.4406	-8.8539	-19.519	-18.981	-8.7407	-7.2281	-20.295	-13.851	-15.714	-9.8221	-11.561	-18.111	-11.453	-12.678	-10.522	-16.098	-15.991	-10.35	-13.312	-13.877	-12.709	-14.717	-22.085	-4.0306	-8.8799	-15.226	-12.558	-13.32	-16.241	-14.383	-12.432	-9.2198	-10.75	-15.647	-14.131	-15.857	-12.109	-16.464	-11.772	-13.244	-15.182
-1.992	-0.28133	-2.3901	5.0174	2.9126	-1.8782	0.22332	0.078452	-4.4185	-4.2456	-1.708	-0.49259	-2.7825	-6.2009	2.7034	-2.9433	-8.2003	-8.3785	3.3559	1.0779	-1.927	-7.6578	11.496	-0.24226	3.0883	-3.4205	-4.471	-0.26302	-4.6838	-3.5128	-7.6326	-7.184	5.1852	1.9269	-1.0252	-2.1546	2.2055	2.1335	5.9565	-5.0445	-2.1836	-3.1603	-0.023703	-7.3571	-3.5595	-3.8235	-1.5808	-2.6815	-5.756	5.1903
-10.828	-5.2318	-12.445	-19.559	-14.04	-9.4384	-15.813	-8.8412	-18.634	-12.13	-10.829	-19.655	-12.76	-13.437	-10.067	-14.954	-12.802	-13.624	-10.958	-16.248	-10.304	-12.568	-4.5731	-8.5026	-16.58	-9.4594	-17.097	-9.333	-17.333	-12.625	-13.73	-12.033	-15.75	-21.024	-12.801	-7.3196	-11.284	-15.191	-11.204	-13.8	-20.606	-17.9	-14.517	-14.862	-10.176	-8.5478	-7.6276	-16.72	-10.163	-10.032
2.0404	1.8532	-5.5907	-1.1464	4.6327	-3.4607	-0.22791	-5.693	2.2831	-1.7953	1.0456	-1.3661	4.0039	-1.2199	-1.2787	0.65077	-5.0194	-3.5277	5.1951	4.9844	-2.8647	-2.2044	-1.6303	1.6398	3.5385	-0.57246	2.7555	-1.7011	4.5591	-3.7095	2.0181	-2.9667	-2.1919	-5.4856	-0.12133	4.7584	0.87531	0.42624	3.2812	-0.80718	3.0437	6.7968	-0.35797	2.847	0.47374	-0.050935	3.8605	-2.4683	-4.3182	1.7279
-1.0051	0.49026	-5.0123	-4.0324	-3.9059	-6.4056	0.37858	-6.0705	-7.2039	-3.4509	-2.3513	-4.0654	-9.624	-7.1476	0.91966	-1.9032	-5.7594	-8.1812	-3.8157	-0.19336	-9.0485	-5.8623	-9.1354	-4.636	-6.87	2.9495	-6.3616	0.59529	2.6959	-2.8008	-0.81634	1.4303	-2.4018	-7.1419	-8.4449	1.8234	-2.5831	-0.26463	-1.1741	-0.086726	-3.0021	-7.0129	-5.6122	-4.7721	1.0288	-7.8611	-3.2887	-1.1728	-10.123	-9.4904
-0.14822	-2.7638	6.6313	-2.5284	1.4337	-1.5931	-6.4906	-1.8581	-4.2968	-0.34205	-4.5191	0.3486	1.2389	-3.0396	-2.2251	-2.2813	-4.1735	-0.45614	-3.5185	2.6731	-0.62758	-1.2907	-3.5001	2.0169	-11.685	-2.2632	1.1326	0.26078	6.7488	4.4591	-7.9859	5.2267	-2.673	4.0975	-5.2694	1.7304	-2.6522	1.4041	0.38262	11.674	0.1701	1.4405	6.1913	-2.2867	-5.4456	-0.50349	0.4622	-0.66484	-0.52408	-1.3721
-7.3862	-1.0717	2.6653	-1.9329	-1.4534	-3.2026	-2.52	-0.25818	-2.6209	-3.5325	1.5312	-4.9307	-2.1161	-1.4123	8.3998	6.7049	-3.4696	2.6835	-1.4227	-0.92121	-0.1827	1.966	-10.046	-5.7777	-3.9571	3.2283	-5.5219	-4.7612	-1.4501	5.7595	-2.8499	2.2888	-1.9923	-3.409	-0.88152	0.14703	2.7263	0.36658	-4.3168	0.6423	-1.0755	-1.219	-2.2062	-1.0396	2.9102	0.95771	5.9523	-0.99547	-4.8048	-0.17091
-4.526	1.0895	-6.2194	-5.2366	-2.1368	0.77847	-0.88523	-2.6167	-1.4895	2.1141	-0.3074	-8.9889	0.80839	-2.7016	-2.8956	-1.9553	-7.3808	-0.24207	-1.7363	3.6838	0.14847	-2.2905	5.8601	-2.8456	1.973	-2.7692	2.3549	-0.22288	-3.0413	-4.8915	-2.7223	-4.2843	-2.1531	-1.1313	-5.6781	1.1406	-6.9538	-2.8197	0.70323	-2.2126	5.1823	1.6788	-4.9166	-9.0419	3.5876	0.011472	-0.38564	-7.9305	-0.96187	3.9669
-3.4835	-4.1982	-4.2954	-2.2573	-5.0621	-1.0083	-0.4884	-2.401	0.1847	-1.3824	-10.64	-2.8514	-2.6157	-3.4203	-2.9622	-6.0793	-8.9411	-1.1706	-12.555	-1.6025	-3.3782	2.0113	-5.4699	2.3075	-0.2053	-4.3777	-2.1328	2.4748	-4.2482	-3.5857	-1.7661	-0.042003	0.46221	-2.8507	4.9697	-0.51072	-1.2581	-2.6982	-7.5864	-6.4331	-6.4898	-3.2968	-1.8365	-3.7343	-1.179	-2.9856	-4.6382	-1.5307	-4.0289	-5.1926
-10.349	-7.9494	-4.7442	-7.038	-13.085	-13.731	-6.1131	-4.7289	-7.3784	-10.638	-15.342	-8.1224	-8.5638	-8.5843	-7.4676	-7.0263	-10.896	-7.6365	-6.2678	1.7565	-7.8782	-5.9428	-5.9418	-10.835	-3.1879	-9.7806	-10.354	-14.139	-9.4618	-16.33	-7.0182	-9.5097	-20.288	-6.4744	-7.4831	-5.1113	-16.632	-12.17	-4.2979	-11.182	-9.1961	-6.8887	-4.6938	-10.273	-7.1709	-16.337	-7.8006	-13.22	-4.2942	-9.3433
0.77663	-3.8333	-1.6453	-3.2061	0.88951	2.2279	-7.2419	-4.2776	-1.8398	-4.8568	-1.2573	-9.1608	-7.8924	4.8733	-2.4881	-7.4159	-1.4749	1.6516	-5.3934	-0.41185	0.63186	-2.3963	-2.7755	-4.1916	4.1316	-1.4742	-6.655	-8.7328	-4.0489	-5.1516	-10.838	-3.1378	-1.7425	-5.3446	-6.4916	-5.109	-3.0584	-0.94404	-8.3768	0.82553	-2.9297	-1.4023	-5.0298	-7.1965	-3.8322	-9.7797	-6.431	-9.0546	-6.0323	-4.6031
6.9424	5.5583	6.0151	8.6852	-1.551	9.3165	11.78	4.237	7.6425	8.3059	9.1858	5.8993	6.8514	4.8043	6.6917	5.7743	8.4262	15.038	11.591	13.462	3.2437	-1.8958	4.699	11.663	10.023	7.6157	7.4342	8.2951	12.479	7.1047	11.757	10.274	11.918	16.653	16.469	11.273	8.4915	11.742	12.08	11.935	4.4186	13.382	3.6259	9.5157	5.8574	5.9036	6.7448	13.563	14.978	7.7232
0.079099	5.0097	0.95342	2.5717	1.9481	2.84	-1.9402	-3.723	-0.66586	-0.42767	-2.4214	2.6167	-6.9721	2.716	-3.6993	0.72054	-1.187	-1.9271	0.95861	-4.8184	1.576	-0.11607	3.2106	-6.7939	4.3745	2.1166	1.7149	1.2678	2.8018	5.0034	-1.7915	0.37427	4.7637	-0.48351	-0.95825	-7.3615	0.366	-1.7088	1.2896	4.1594	1.2702	-3.7264	-5.9908	2.0328	-0.27689	-0.1268	7.2514	4.4836	3.7612	4.05
-6.0608	-11.799	-10.216	-10.532	-9.1866	-18.104	-11.832	-10.893	-15.531	-9.1165	-6.8305	-7.0535	-10.603	-14.781	-9.0484	-15.079	-6.7587	-7.761	-12.799	-8.908	-12.797	-12.073	-10.33	-8.2314	-16.885	-5.4109	-13.854	-16.799	-2.1931	-16.577	-10.575	-9.8731	-13.709	-12.164	-10.771	-14.615	-13.258	-7.9355	-8.9839	-16.434	-14.343	-11.466	-12.112	-9.4901	-11.499	-4.8117	-9.1786	-15.964	-8.4802	-10.933
-2.7641	-3.3944	-2.3094	-1.7262	-6.1847	5.1246	-2.9197	-6.5654	-6.1273	-8.6784	2.7047	-3.7767	-5.8075	-0.50132	-2.3665	0.031879	-11.462	-0.021455	-5.8292	1.2518	-2.445	-8.3911	-6.619	1.3433	-5.6851	-3.3077	-7.4628	-6.1204	-6.7656	-10.048	0.35721	-8.7771	-3.1667	-8.9393	-4.0411	-5.3444	-7.0229	-4.8199	-1.8235	-8.7035	-10.697	3.2573	-0.0059395	-0.15685	-2.3703	-7.0603	-5.4455	-1.1882	-3.6098	-8.083
-4.5431	-2.0079	-2.6994	-6.9321	0.49371	-7.0325	-7.5528	-2.4907	-8.0548	2.1957	-5.3789	-5.5635	-4.9289	0.42022	0.74176	-1.6307	4.4499	-7.0906	-4.6085	-0.94665	1.0936	-1.695	-1.2839	-4.3395	-1.1627	-4.0115	-2.6592	1.0958	-5.0621	-2.6671	-4.3791	-2.8589	-2.4252	-2.4098	0.06054	10.634	-1.6322	3.0412	-3.0658	-4.4569	-4.266	-1.4137	-0.6864	0.75577	4.4165	-2.4526	-9.9618	-0.044144	-3.8432	-3.6244
-9.6129	-13.35	-6.2806	-12.958	-6.078	-12.473	-7.899	-7.4017	-3.9876	-4.8114	-12.267	-2.9892	-12.648	-10.132	-2.9566	-4.9986	-2.8125	-3.3063	-7.3762	-5.6133	-7.2879	-4.6947	-8.6757	-7.823	-7.4065	-6.4598	-12.306	-13.698	-6.5793	-5.9193	-11.151	-8.6626	-12.211	-9.7328	-8.7463	-16.202	-13.542	-5.1459	-5.282	-4.4977	-3.9292	-5.5385	-9.9795	-9.9854	-8.3073	-6.4595	-8.2067	-13.918	-13.672	-11.982
-17.335	-15.031	-17.683	-7.6419	-12.302	-14.207	-10.671	-13.318	-11.568	-15.728	-23.832	-15.657	-17.468	-14.451	-16.403	-13.934	-17.119	-9.6413	-13.946	-15.88	-13.057	-13.809	-16.682	-20.659	-10.524	-17.787	-9.8714	-14.832	-13.908	-16.965	-20.058	-20.151	-15.363	-14.384	-11.359	-17.008	-18.443	-9.0136	-16.107	-17	-14.849	-24.236	-20.28	-14.682	-16.247	-18.007	-10.219	-15.402	-14.406	-15.81
-15.63	-9.2752	-8.0809	-9.3783	-8.4997	-14.307	-7.2614	-11.548	-14.865	-13.483	-13.372	-18.278	-14.548	-12.678	-16.795	-16.512	-9.5445	-17.474	-15.856	-15.474	-15.868	-9.1485	-10.4	-13.586	-13.518	-12.643	-19.025	-4.245	-11.253	-16.315	-10.268	-11.732	-18.294	-13.369	-10.539	-9.8131	-18.085	-6.2726	-13.118	-11.852	-9.4993	-15.578	-15.267	-14.16	-7.7326	-18.725	-10.659	-6.5284	-12.385	-9.2781
-14.326	-12.771	-8.8769	-14.739	-12.273	-10.652	-11.854	-18.638	-6.9335	-9.897	-16.466	-15.385	-8.3409	-13.648	-21.929	-11.446	-15.493	-14.607	-12.675	-18.844	-17.115	-14.968	-12.147	-14.352	-12.265	-8.2454	-9.2669	-12.463	-15.163	-11.62	-11.202	-18.691	-19.039	-15.73	-14.48	-16.165	-7.61	-17.429	-17.513	-22.175	-12.702	-13.615	-11.213	-11.263	-15.19	-12.378	-18.66	-20.141	-10.427	-13.916
-4.6367	-1.3434	3.2132	7.1749	-1.1932	0.88729	1.261	-1.3724	0.10872	6.3096	2.7698	2.3657	3.9945	0.10667	-2.0699	-1.279	-0.66439	-4.891	-0.18741	-8.0284	4.2296	5.7986	0.29685	-2.0884	3.9196	-7.6985	-2.2363	-3.5912	-3.038	7.5303	1.5164	3.2813	-2.1971	-1.7022	2.4006	-2.4374	-0.68176	0.27905	0.85438	-4.3846	6.9225	3.0787	-0.19388	-1.2147	-1.6335	-1.7405	1.2162	0.13778	-2.1436	-0.62335
-8.9083	-1.0297	-6.9437	-12.913	-6.0258	-8.0903	-11.701	-10.915	-7.6466	-4.0372	-3.5532	-4.2411	-12.253	-11.386	-7.627	-10.931	-6.5851	-10.553	-9.2411	-7.9745	-7.8307	-10.301	-7.5835	-5.8736	-13.472	-7.8892	-5.6401	-6.676	-9.6106	-8.5788	-6.9685	-14.921	-10.82	-4.4864	-4.9312	-3.4754	-8.1239	-5.8274	-10.197	-6.657	-8.108	-11.549	-11.772	-10.027	-11.072	-8.8432	-9.7339	-16.259	-9.3781	-12.608
-13.565	-13.735	-9.5386	-7.8574	-12.443	-9.6833	-17.558	-13.395	-8.3704	-5.5414	-17.202	-8.7998	-12.368	-11.501	-8.6285	-3.0888	-4.6949	-15.308	-9.4097	-10.183	-14.233	-10.915	-19.057	-18.88	-13.796	-15.675	-12.73	-11.309	-7.8809	-7.9129	-18.28	-8.2215	-8.0846	-8.7257	-14.656	-19.476	-13.884	-12.354	-8.6888	-4.2919	-9.4185	-14.08	-6.1384	-14.439	-8.6859	-17.07	-9.962	-10.924	-1.6746	-13.575
-2.4576	-5.2467	-2.0855	-1.9789	0.011107	-1.5304	-9.0506	-7.7889	-8.5993	-9.4061	-9.7632	-12.949	-5.5609	-3.7925	-5.6466	1.0103	-1.1129	-5.522	-5.9828	-5.5486	-8.3763	-1.2215	-3.057	-4.2199	-7.2861	-3.8732	-7.5803	-5.6536	1.9761	-5.9306	-4.2071	-4.5558	-7.1946	-8.7828	-1.7076	-4.9385	-1.4406	-3.2145	-3.8472	-1.6011	-3.4129	-3.8547	-2.9122	-5.7955	-6.5395	-1.0659	-2.0721	-2.7095	-5.4423	0.52256
4.1862	2.1133	-2.0812	2.2249	-1.8988	-2.3631	2.281	-8.7192	-2.6403	2.9473	-3.7211	-1.3044	1.0782	-0.82465	7.5215	0.83183	-4.0199	0.65148	2.3729	-1.8696	-1.5633	-0.96749	4.5075	2.5841	2.6602	0.081833	1.9114	-4.7652	-0.79929	0.54409	-1.3008	3.7846	-0.02219	5.0384	-1.9613	-0.24276	5.81	6.6052	-3.3294	0.012958	7.9184	8.3557	-4.3321	-6.4082	1.1797	0.6583	-3.2647	2.2035	-1.3723	-3.9073
-6.8947	-8.982	-5.1387	-2.4884	-5.0251	-2.5795	-2.9367	-0.27388	-0.47073	1.7737	1.9032	-6.7211	-1.8355	-3.3655	-0.094782	-6.6917	-6.3597	-3.8987	-0.029539	-5.0588	-4.5196	-7.3595	0.73619	-5.1829	0.348	-0.56208	-10.31	-7.5433	4.1733	-4.6559	0.43863	-3.8682	-5.6157	-1.0727	-7.414	-8.562	-5.7569	-0.58935	-1.1231	-8.7465	-7.2174	-4.9761	-0.76644	-3.5234	-0.73908	-5.6749	2.2012	-4.3798	-5.5492	-7.3203
-6.3141	-13.92	-14.558	-15.072	-13.952	-9.2795	-12.324	-18.877	-9.0007	-9.3249	-12.441	-11.141	-10.974	-5.5813	-8.8873	-9.713	-20.096	-11.944	-6.1403	-15.06	-11.085	-7.1269	-14.967	-13.18	-11.697	-10.526	-8.6396	-16.013	-19.021	-13.932	-17.644	-14.092	-9.0645	-10.261	-17.189	-12.535	-14.967	-12.217	-16.354	-6.8921	-14.09	-9.5014	-9.7057	-11.165	-14.786	-12.652	-10.529	-7.2102	-7.4354	-8.6569
0.61145	0.20073	1.8705	4.8735	-5.7027	8.0265	-1.9916	4.4211	4.2173	7.2359	7.6563	3.8356	-5.7184	5.1902	5.6482	8.4475	1.3433	1.8354	4.1062	1.2346	4.4965	-3.861	4.2261	-2.579	-3.6622	2.8325	6.3865	2.701	-2.2868	4.8146	4.1292	2.1221	1.3264	-1.2764	3.4562	3.8096	1.4918	0.73893	-1.8266	6.1834	2.4815	5.4943	5.2939	2.4657	-0.23274	5.1702	-0.78723	3.6968	2.688	-0.3702
3.1275	9.783	6.0076	6.9211	10.951	4.4325	5.1466	9.4702	11.974	8.0395	12.247	7.2778	12.543	12.095	4.89	4.6929	8.8463	7.4137	4.5863	12.144	5.0733	9.2962	5.7883	10.77	-1.7551	5.9024	8.2874	14.213	14.002	13.409	9.7679	5.866	3.3647	9.539	6.133	2.5044	6.7758	5.2481	6.638	9.2742	16.753	3.3771	3.1257	2.3781	10.601	-0.93402	6.6123	6.2295	3.8687	5.7184
-1.5464	-3.6465	3.4997	-6.1292	3.4921	-8.7573	3.3682	0.89505	2.2534	-5.9406	-4.7015	-2.3623	-0.3894	-3.5762	2.6815	-1.1195	1.1271	3.1582	-2.042	0.95121	-4.2049	-0.99767	2.9117	0.088479	4.7869	4.3358	6.0033	2.4681	2.0877	-1.9134	0.99376	-5.8723	-2.6048	-2.5777	0.47257	-1.9651	-1.7745	3.7948	-5.1463	-1.4406	-0.68602	2.3463	3.4257	-6.574	4.2549	-1.7519	4.3103	-0.023158	-1.7117	-4.2358
-7.8371	-13.016	-3.8114	-5.3354	-3.4764	-2.8655	-6.7648	-3.78	-13.304	-0.27752	-10.366	-1.2193	-5.6888	-4.4913	-9.4378	-8.6968	-10.547	-9.1617	-8.4247	-15.315	-10.521	-10.121	-8.937	-13.533	-8.3044	-15.332	-7.4048	-13.952	-3.1627	-1.6159	-4.7984	-7.8413	-10.059	-7.3355	-8.0576	-1.212	-7.8937	-6.278	-6.6091	-8.4584	-10.111	-8.1109	-3.3341	-8.7088	-8.1993	-5.2305	-9.1351	-6.3077	-10.575	-13.284
-16.636	-6.0621	-7.5796	-11.978	-14.211	-14.387	-13.034	-15.855	-5.6988	-13.291	-6.4168	-8.6995	-1.8907	-12.134	-7.2575	-6.4127	-16.375	-16.566	-10.502	-12.698	-13.422	-7.4985	-6.7345	-16.307	-9.108	-17.052	-8.9683	-11.609	-7.9271	-12.414	-8.6816	-14.12	-11.17	-11.383	-11.162	-18.759	-12.582	-3.8892	-14.471	-12.154	-14.793	-14.567	-9.2906	-12.192	-4.7785	-8.2875	-5.7031	-11.762	-12.058	-7.8943
-13.011	-16.814	-9.8111	-12.734	-16.645	-11.439	-15.658	-13.115	-15.029	-14.735	-17.504	-14.821	-11.488	-10.614	-10.26	-8.8018	-8.8972	-6.005	-11.534	-18.518	-13.215	-12.622	-10.428	-12.599	-13.062	-13.621	-15.283	-12.865	-14.593	-10.675	-17.532	-15.312	-4.996	-11.67	-14.501	-11.477	-15.861	-11.956	-4.5638	-14.481	-16.136	-19.383	-12.817	-16.631	-13.431	-15.722	-11.439	-6.231	-6.7871	-8.0642
-8.2711	-15.072	-13.232	-10.839	-7.8753	-16.702	-15.987	-10.798	-13.316	-19.742	-20.435	-14.121	-14.738	-21.724	-14.027	-14.463	-15.304	-13.943	-17.472	-11.086	-11.916	-15.161	-14.509	-16.108	-11.972	-8.2603	-13.301	-11.042	-18.04	-9.4918	-15.564	-17.641	-10.301	-9.9819	-6.7537	-13.215	-11.77	-11.18	-7.9559	-16.473	-9.9534	-16.995	-22.957	-18.235	-13.309	-18.768	-18.751	-14.252	-19.815	-7.6842
3.6586	-2.0307	-0.92213	5.7257	-1.0521	0.48998	-0.13166	-0.65552	-7.1473	0.74054	-0.027263	-4.258	-3.4223	3.9276	4.4414	-2.4358	-1.3854	-5.7203	-1.1445	5.8642	-5.1056	0.90585	-2.9833	-10.223	3.5055	-7.6838	-1.6258	1.4925	-5.5338	-1.8841	-1.0664	3.3017	1.4888	-3.5665	0.34834	-4.0389	1.7763	3.2852	-4.181	-2.4474	8.852	-0.53703	3.8134	-6.3791	0.58786	-1.0212	-5.0231	9.864	-0.5623	2.8174
[truncated: 369 more rows]
[truncated: 150 more columns]
