# Supplementary material for: Genetic dissection of main and epistatic effects of QTL based on augmented triple test cross design
Source: PLoS One. 2017 Dec 14;12(12):e0189054. doi: 10.1371/journal.pone.0189054 (PMC5730204; doi:10.1371/journal.pone.0189054)
Supplement: S7 Supporting Information — (ZIP) [file pone.0189054.s007.zip › z2_1400_0.5_10.csv]

-7.2683	-8.3547	-11.233	-8.0652	-7.4971	-9.6673	-10.29	-9.6362	-8.7896	-9.4745	-9.1754	-9.5761	-10.388	-9.9223	-9.9394	-7.7039	-6.6347	-11.422	-8.8641	-8.6047	-8.7631	-11.396	-8.9908	-7.9001	-10.208	-10.951	-11.009	-7.8356	-10.392	-9.8005	-11.141	-11.167	-9.8933	-9.6056	-8.8064	-7.6327	-9.4412	-9.0855	-10.332	-8.5047	-10.494	-8.6437	-11.013	-10.168	-8.8816	-9.3125	-9.0288	-9.9416	-9.7614	-7.3454
-1.1955	1.2406	3.8781	0.29818	0.53111	2.5724	-0.098558	-0.99737	0.98666	1.4842	2.1301	2.5672	-0.26007	1.4018	0.32899	-2.1763	-0.074377	0.29346	-2.3661	-0.48105	0.56224	-0.99001	1.2775	1.6203	1.9028	0.46393	2.7903	-0.88302	0.33325	0.091239	2.1766	0.11838	1.6046	2.7503	2.3519	1.7831	0.64784	1.9465	-0.40599	2.2978	-0.71718	0.36505	0.78147	1.6382	2.3439	-0.95699	-0.1703	1.5323	0.027521	-0.4643
-8.8232	-8.9558	-9.1416	-9.3818	-6.661	-7.4694	-7.4069	-9.9113	-9.1578	-6.9235	-9.5931	-7.4765	-7.9374	-9.4769	-10.517	-10.37	-8.1677	-7.6847	-9.0002	-11.092	-12.035	-7.8558	-8.9052	-9.6611	-8.3751	-6.3234	-8.248	-8.6154	-10.235	-9.0305	-9.2679	-9.1695	-6.6499	-10.392	-7.9626	-8.1672	-8.4398	-9.7282	-9.0602	-9.7347	-9.3909	-9.2506	-7.1825	-8.5135	-11.929	-8.4916	-7.7249	-7.0702	-9.1797	-9.6863
-6.8488	-5.6913	-4.6897	-4.7826	-7.2233	-7.7992	-6.1993	-5.4352	-6.9748	-4.0078	-6.888	-3.9386	-5.8702	-6.5666	-8.4049	-5.5644	-5.0434	-4.3023	-5.6866	-6.775	-8.0792	-6.0139	-7.6538	-6.9823	-6.095	-6.3886	-6.8659	-9.9367	-4.5217	-7.4367	-5.688	-6.855	-5.7311	-8.1331	-9.5881	-4.9583	-8.8481	-5.9431	-6.818	-7.5294	-7.2808	-6.2155	-7.103	-5.9077	-7.0667	-5.3999	-6.5089	-5.0638	-5.7074	-3.5532
-1.8936	-1.8096	-2.0524	0.15785	-1.2242	0.61822	-2.3568	-2.51	-1.5591	-1.0444	-1.1635	-2.0573	-2.8556	-0.17184	-0.65487	-0.92751	-0.044667	-0.90209	-1.0699	-0.91777	-1.0355	-1.8136	-0.29566	-2.781	-0.60073	-3.2207	-2.927	-2.6158	-2.5441	-0.48486	-2.8764	-1.8997	-0.52058	-0.654	0.31198	-2.2429	-2.2531	-1.9124	-2.8761	-1.3213	-0.51309	-0.57831	-0.78987	0.35353	-1.0938	-0.96654	0.027649	-3.0988	-2.2891	-2.9167
-14.344	-15.088	-15.116	-12.892	-13.61	-15.446	-14.412	-11.694	-11.717	-13.586	-13.886	-13.936	-14.578	-15.943	-13.385	-12.535	-13.722	-14.807	-16.571	-11.686	-13.604	-12.883	-15.454	-13.687	-12.591	-15.937	-15.483	-11.464	-9.5988	-14.064	-12.081	-13.858	-15.264	-14.574	-12.247	-13.624	-15.711	-15.651	-16.514	-14.096	-13.8	-13.958	-13.513	-14.907	-15.354	-12.626	-14.065	-12.984	-15.096	-14.212
5.4849	4.2648	5.2145	4.5984	4.0276	5.0503	8.9294	7.1061	5.8954	5.4463	5.3847	5.8885	5.1969	6.2214	8.6033	4.332	4.7706	5.8959	5.1726	5.6552	5.3613	6.0199	8.1051	8.5751	5.7586	6.9664	6.7065	6.0303	4.3897	6.2875	4.7957	5.2033	6.4252	3.8985	5.9913	3.0164	6.0675	4.3621	5.0707	1.6167	5.2463	3.9341	5.3793	3.5629	3.9194	4.7957	2.8498	6.4054	4.881	6.0346
-8.0317	-9.7915	-10.358	-9.429	-9.2265	-7.725	-9.4658	-9.0855	-6.5987	-8.9586	-9.7216	-9.3832	-13.255	-6.6734	-9.3704	-9.1612	-7.9444	-9.9842	-9.7933	-10.138	-9.4809	-8.9236	-6.7046	-10.755	-10.218	-7.8153	-10.08	-10.574	-7.2943	-11.308	-7.0316	-11.947	-10.844	-9.2829	-11.05	-9.9259	-9.7001	-10.943	-9.535	-12.202	-10.197	-10.008	-8.1243	-10.973	-8.334	-10.563	-9.3809	-11.56	-8.8368	-10.399
-0.22007	1.2613	0.37762	3.4923	1.7603	2.6958	2.0427	2.5929	1.2425	2.5001	1.9861	1.5842	3.0564	1.9348	2.0835	4.0459	1.5161	2.8162	-0.00019963	1.3839	2.4599	1.9732	1.6826	5.6218	0.65659	1.6699	0.52332	2.4732	2.8414	1.7257	-0.32914	0.25915	2.0289	1.2769	0.051778	5.5968	1.8048	-0.60712	0.46793	1.4073	3.0102	2.6172	1.5486	0.59555	0.59034	2.1591	3.3943	2.2831	1.4846	4.2126
-0.28251	1.1202	1.5147	0.73313	1.2888	0.51459	0.80701	2.3176	-1.1942	-1.2475	-0.63462	-0.52652	0.36072	-0.41701	-0.043965	1.685	1.0032	-0.15837	2.4752	1.0205	2.0302	-0.88523	0.36987	0.32493	1.4671	1.1459	-0.37696	1.0029	-0.4652	-0.83898	1.8166	0.24802	0.70736	0.079189	-1.2493	-1.6397	2.0617	-0.48094	0.59256	-0.7586	0.65642	0.64241	-0.22754	0.96135	-0.55673	1.1634	0.16955	-2.4501	2.0539	-1.0237
-4.5578	-2.3259	-4.3833	-6.244	-3.9976	-4.7057	-4.2399	-1.5601	-5.5982	-3.2298	-2.1381	-4.8675	-6.2043	-3.4989	-4.3493	-6.3743	-5.1312	-6.5495	-4.283	-5.0222	-3.5737	-2.4057	-6.149	-4.3131	-4.011	-3.2702	-4.7727	-4.8963	-3.7551	-4.6446	-2.6935	-4.7441	-4.3116	-5.6155	-3.593	-5.9219	-4.7519	-4.3057	-4.8917	-3.4172	-3.8481	-4.9254	-3.8234	-4.5365	-2.5363	-5.3604	-5.7902	-3.8447	-4.6675	-4.2948
7.4201	6.3831	8.1858	7.9451	7.4327	8.8066	6.9657	6.0549	7.2253	6.8868	5.9539	6.2839	4.3811	4.1438	6.2996	4.4123	4.8072	6.8575	4.2898	7.1205	5.1344	7.0023	7.7248	7.0011	8.8691	6.8948	6.4875	5.9933	6.9446	8.1145	7.9969	7.0949	6.4149	7.4743	6.715	7.3079	5.9512	6.1874	7.6623	5.2193	6.6356	4.8317	8.1969	8.0078	6.404	7.6117	8.6586	5.5645	5.394	8.2169
0.49737	-0.39573	1.7216	2.036	1.4052	0.6487	0.74767	-2.0121	1.5337	-0.84364	-2.8206	0.52305	-0.63359	-0.15227	-0.030702	2.8068	-0.2281	1.8306	1.6486	-0.24103	0.35803	0.12894	-1.364	2.3564	1.1606	-0.43289	1.045	1.4264	-0.58477	0.50073	-0.13034	-0.43615	0.7804	1.5952	0.49962	2.0789	-1.0199	0.83471	1.23	0.42383	2.2345	-0.016618	-0.32597	-0.27795	0.29295	0.7395	-0.0068304	0.79413	0.57557	-1.3648
-10.535	-12.025	-11.199	-10.039	-9.7687	-12.204	-12.089	-12.459	-11.435	-10.299	-11.008	-12.077	-10.383	-10.571	-12.238	-11.338	-11.06	-8.1707	-8.5953	-11.262	-10.478	-11.838	-12.425	-9.4302	-12.36	-11.481	-12.335	-10.83	-9.9498	-10.414	-9.5081	-12.14	-9.3936	-8.1851	-10.887	-13.221	-11.259	-9.5324	-11.247	-10.603	-11.337	-9.1012	-9.9706	-9.3618	-8.3847	-12.104	-11.69	-11.637	-10.191	-10.081
1.4665	1.228	2.5022	1.8178	2.0745	2.2518	0.60066	1.0517	1.1232	1.8898	1.5091	-0.63872	1.6893	0.17598	-0.26147	1.6872	0.73513	2.5135	3.2521	0.44568	1.9263	1.1826	1.5636	0.44825	1.3209	1.5598	-1.169	0.0050542	0.25435	0.36051	2.6423	2.7436	2.1237	0.61693	-1.6323	1.3131	-3.0419	1.7975	-0.49284	1.2464	0.68767	2.8329	2.1891	2.9578	1.6002	1.4397	2.7729	1.9977	2.3842	-0.60855
-0.017263	-1.2154	-0.84566	0.11893	-0.76847	-0.55511	0.53235	0.79469	1.5052	0.26142	0.55814	0.076516	-2.148	-1.6594	-3.5874	-0.069625	0.10821	1.6318	-1.277	-1.7831	0.21776	1.4429	0.40938	-2.2416	0.87718	0.037537	2.0992	0.70892	1.4319	0.12107	-1.0036	0.84253	1.6775	0.14487	-0.23669	2.0266	0.27642	-2.0847	-1.2316	2.0711	0.71902	1.1187	-4.489	-1.1206	-0.32151	0.90564	-1.366	0.91057	1.3582	1.45
-12.947	-13.833	-13.248	-13.307	-13.571	-10.125	-16.36	-13.342	-12.535	-14.389	-13.548	-11.568	-11.879	-13.48	-11.805	-13.428	-13.197	-12.039	-15.68	-11.812	-13.029	-13.392	-13.145	-13.819	-13.533	-12.263	-11.925	-13.502	-12.843	-11.376	-15.012	-14.188	-12.68	-13.67	-13.778	-15.185	-13.519	-14.821	-12.578	-14.393	-15.415	-12.938	-15.226	-11.377	-15.723	-13.513	-10.284	-11.527	-11.376	-11.569
-11.604	-13.197	-12.347	-11.269	-13.989	-12.905	-13.877	-12.397	-11.963	-12.546	-12.601	-13.791	-13.28	-13.496	-10.609	-13.789	-14.036	-12.666	-13.513	-11.895	-12.402	-12.126	-15.919	-12.974	-13.852	-12.816	-11.187	-13.865	-12.798	-13.022	-14.096	-12.741	-14.79	-13.381	-12.879	-11.658	-12.127	-13.47	-13.402	-12.247	-11.725	-12.348	-12.219	-14.134	-11.581	-13.632	-12.673	-14.394	-11.646	-13.489
-13.68	-14.147	-13.624	-14.318	-10.219	-13.486	-12.921	-12.785	-9.9916	-13.901	-11.782	-11.882	-12.606	-12.749	-14.555	-13.825	-13.564	-10.888	-12.23	-14.428	-11.079	-12.45	-12.095	-14.006	-13.515	-12.898	-14.365	-12.792	-14.903	-13.381	-11.322	-11.697	-11.754	-12.434	-10.187	-11.921	-13.788	-12.493	-12.924	-14.416	-13.556	-12.597	-11.755	-14.754	-12.298	-13.468	-11.824	-10.976	-12.784	-11.121
-11.205	-14.452	-11.557	-13.105	-11.265	-12.115	-11.894	-15.42	-10.853	-11.346	-12.358	-14.259	-12.7	-13.016	-13.269	-14.146	-11.905	-14.861	-11.538	-14.226	-11.756	-13.487	-12.229	-11.796	-11.608	-11.212	-14.629	-16.512	-11.74	-15.567	-13.574	-10.066	-12.321	-12.044	-12.079	-11.987	-12.97	-12.596	-14.567	-12.04	-12.527	-13.652	-12.007	-14.616	-13.665	-12.687	-14.566	-14.481	-13.241	-12.127
9.9258	7.8973	7.7649	7.1022	9.8806	7.8443	11.298	7.9729	6.6451	6.3176	8.0083	8.9164	10.855	7.5979	7.3117	9.316	7.7926	10.665	10.493	8.6254	9.3952	7.8834	9.7217	9.7311	7.199	8.075	5.769	7.1317	10.577	8.1358	10.031	9.7821	9.1767	6.3497	9.672	6.6473	7.8857	8.4522	8.5057	9.6384	7.9054	6.5457	9.6783	9.4747	7.5062	9.0102	9.6752	9.2493	9.9095	8.2017
-1.5463	-3.3274	-1.0527	-0.39241	-1.9873	-5.2595	-2.5136	-3.9554	-2.4196	-0.32661	-2.4548	0.39875	-2.7826	-1.9509	-2.6473	-1.6167	-1.2955	-3.2221	-1.2298	-2.8835	-2.6814	-6.1418	-4.0122	-2.8498	-1.1859	-1.054	-1.2139	-1.9995	-3.7632	-4.9163	-0.14818	-2.4454	-1.2477	0.42747	-3.9558	-2.5856	-0.40406	-1.5381	-4.2039	-3.3228	-2.0546	-1.934	-1.8818	0.26508	-0.88118	-1.8234	-2.2505	-3.2225	-0.22849	-2.4457
6.3268	5.8536	5.9426	7.6683	4.9153	5.9005	6.3286	7.7548	6.5383	7.3347	6.3744	7.4067	6.2413	9.6025	8.4954	6.4339	7.3585	6.7087	7.0269	9.5213	7.4123	6.4627	6.5542	6.3265	6.5823	6.5425	6.4157	7.8313	8.3714	4.5895	6.9033	3.8137	7.4056	6.2571	7.961	8.8336	6.5151	7.1403	4.6095	8.4536	5.4918	6.7051	4.7912	9.0406	7.2005	6.1807	6.9415	8.954	5.8871	6.1876
-0.29407	-1.1599	-1.1627	-1.1417	-0.25734	-0.38477	-2.5361	0.72705	-0.38534	-1.4087	0.15297	0.098605	-1.2946	-0.3988	-0.65026	-0.98879	-1.1986	1.2941	1.1141	-0.63302	-0.41507	-0.80469	-0.56492	-0.85244	0.35707	1.2126	-0.47404	-0.65911	-1.2449	-3.5042	0.53652	-1.7587	-0.58223	-0.14763	1.0601	-0.070132	1.1081	-0.64871	0.519	1.3401	-1.6413	0.33098	0.44837	1.2069	0.016733	-1.7432	-2.9006	-0.76529	-0.45866	0.2272
-4.3409	-2.0168	-4.3043	-2.8195	-3.9145	-5.5696	-4.8069	-0.23931	-4.39	-3.2217	-2.9443	-3.8684	-5.3356	-4.0366	-2.8053	-1.423	-3.482	-3.3539	-4.2761	-4.4629	-2.9575	-2.9405	-2.5917	-3.5221	-2.9045	-3.4885	-4.7492	-4.3964	-2.7166	-4.0117	-3.0978	-2.7656	-2.3752	-5.0009	-5.3647	-2.5619	-3.1378	-1.6733	-3.852	-2.7854	-3.1566	-0.60937	-3.1878	-2.6819	-3.9462	-2.006	-3.1735	-3.9324	-5.1747	-3.3995
-3.5084	-4.7167	-4.4946	-3.6682	-3.9629	-4.7864	-4.9806	-3.5303	-4.7505	-5.3956	-5.1878	-3.3386	-6.2368	-2.4701	-2.6564	-5.0946	-4.4032	-3.993	-6.2193	-4.3942	-2.9173	-4.4499	-2.3635	-0.94752	-3.4438	-4.8824	-2.6877	-3.9088	-4.594	-6.0921	-4.8857	-4.3303	-5.666	-4.2769	-5.5467	-3.1085	-2.7968	-5.0758	-2.8714	-5.2251	-3.4556	-4.2381	-4.5053	-3.1961	-2.8862	-4.9894	-3.5338	-5.0435	-2.6536	-5.6479
-2.8943	-4.057	-3.2713	-2.0517	-2.9824	-3.8875	-4.7028	-5.0012	-2.5286	-1.6183	-5.3804	-1.0105	-3.2335	-3.9128	-2.0016	-4.5406	-4.3066	-3.7986	-1.9213	-2.213	-2.6893	-1.7472	-4.115	-2.2672	-3.3063	-0.67202	-2.6951	-3.1982	-2.0331	-3.3464	-2.7843	-4.0193	-3.017	-2.4875	-4.6231	-5.8287	-3.4581	-2.7637	-3.2163	-1.7766	-2.9179	-4.5576	-5.5341	-3.4919	-4.8038	-4.0834	-2.9133	-3.623	-2.0377	-2.0013
6.8122	6.6806	6.7158	4.6449	6.5907	8.0382	5.4811	5.843	9.1848	8.0202	7.2363	6.1647	6.8094	7.2977	5.9277	5.3257	7.4037	7.6817	7.4494	5.0264	6.6847	6.4939	4.6107	6.804	6.7985	5.2312	6.5297	6.266	5.2785	6.861	7.6871	5.0661	6.7511	7.2588	6.2579	2.7184	9.7463	7.1895	7.4183	6.106	6.9301	3.614	5.8327	6.6066	7.1718	5.814	7.3351	6.088	5.4932	6.7731
3.8144	2.79	0.18097	3.0524	2.1037	4.1744	2.1582	1.0534	2.3503	2.072	1.8044	1.6499	0.074747	1.6483	3.1918	1.8657	-0.87501	3.0787	2.5382	1.9554	-1.0845	2.1384	3.2293	0.75193	2.0759	1.5394	3.9941	2.6596	0.62506	2.3908	0.42957	0.62154	1.7028	1.8622	2.8312	0.90023	1.5358	1.3372	2.2551	2.349	2.918	-0.43231	1.6011	4.0781	2.9404	2.6973	0.079089	1.6556	0.58333	-0.47501
-4.5908	-3.4949	-2.9536	-3.2702	-1.575	-4.3444	-2.9053	-0.84844	-3.3794	-2.2419	-3.8374	-3.1839	-3.4937	-5.0109	-1.3347	-3.1416	-1.1594	-3.3365	-2.1807	-1.4657	-4.4886	-1.7585	-1.7288	-3.9773	-4.9715	-1.3401	-2.1328	-3.3039	-0.3449	-3.7939	-2.2417	-2.8334	-1.2747	-0.89884	-2.9517	-2.154	-4.0706	-3.0134	-1.6552	-4.6664	-3.5633	-2.3785	-1.5807	-1.1251	-4.5627	-4.1107	-1.5918	-2.687	-3.8951	-3.2878
-14.52	-13.381	-13.659	-13.444	-16.531	-14.731	-16.312	-15.535	-11.668	-15.332	-13.159	-14.86	-14.771	-15.394	-15.639	-15.185	-14.544	-16.674	-12.644	-13.114	-15.357	-12.792	-14.034	-15.486	-17.62	-15.297	-14.247	-14.987	-12.081	-14.998	-15.062	-15.094	-14.575	-14.815	-13.691	-16.199	-14.904	-13.849	-12.912	-13.525	-14.237	-13.998	-15.112	-15.215	-13.019	-13.552	-12.458	-12.731	-12.716	-14.338
-8.4191	-12.54	-12.047	-11.264	-10.999	-15.162	-10.998	-13.442	-12.664	-10.832	-11.198	-11.223	-12.372	-9.2047	-10.084	-12.105	-8.9243	-11.038	-10.093	-9.1081	-11.991	-12.751	-10.991	-10.23	-11.216	-12.01	-14.08	-9.7455	-12.66	-11.636	-10.673	-12.961	-9.559	-11.793	-11.553	-12.292	-12.16	-10.675	-9.9914	-10.588	-11.825	-12.385	-13.81	-12.463	-10.321	-12.689	-13.901	-10.257	-12.539	-12.58
-0.48221	-3.033	-3.7633	-4.2158	-1.2377	1.498	0.31879	-1.5097	-2.1759	-2.017	-0.3119	0.35049	-2.2506	-2.465	-0.20539	-1.9229	-0.07279	-1.4237	-0.85104	0.85144	-3.0171	-1.8962	-0.96373	-2.648	0.33521	0.1079	-1.4826	1.2821	0.50667	-0.57925	-2.0276	-2.0548	-2.8027	-0.94148	-1.2371	-0.050862	-1.2496	0.97326	-1.596	-1.1119	-1.5731	0.78992	-2.9589	-2.6967	-1.048	-3.4314	-1.7155	1.2241	-0.70867	-0.97591
0.65604	-0.041461	0.79835	0.83585	1.5552	1.6342	1.2172	0.97782	0.77649	-0.1086	0.43551	-1.6259	-0.47772	-0.57186	0.97785	-0.69961	-0.30647	-0.66026	3.4605	-1.2163	-1.3647	2.7755	-0.76328	0.96219	-1.664	1.4579	1.6135	0.59869	-0.007077	0.26647	-0.35921	-1.0041	1.4899	-1.558	-0.41624	-2.9144	0.28394	1.9609	-0.88645	1.1446	1.3807	1.2031	-1.5511	-1.4576	0.942	2.8627	1.53	-1.3184	0.54559	0.22955
-1.8632	-1.3992	-1.668	-1.8114	-3.6166	-4.406	-3.099	-3.558	-3.7237	-2.3513	-3.5009	-2.5552	-1.2771	-0.92313	-4.5007	-3.7673	-1.6669	-3.2344	-3.0988	-0.93606	-2.5453	-2.2524	-3.1313	-2.3832	-1.9935	-1.2901	-2.1444	-3.9708	-4.6732	-3.525	-4.5117	-4.1772	-4.074	-3.7468	-0.4242	-2.1021	-3.4363	-1.8504	-4.2396	-2.9468	-1.7706	-2.8324	-0.37847	-2.5774	-2.5273	-3.5439	-4.0538	-3.0623	-1.4323	-3.9054
-23.177	-23.024	-22.203	-23.847	-22.875	-21.757	-20.027	-21.924	-21.938	-20.697	-24.356	-22.63	-22.692	-22.118	-20.881	-23.698	-23.124	-24.009	-23.398	-23.316	-20.938	-22.163	-24.803	-24.12	-22.342	-24.619	-21.616	-24.725	-20.288	-21.333	-22.249	-21.779	-21.477	-22.318	-22.517	-21.795	-21.001	-22.009	-21.256	-20.268	-24.27	-22.825	-24.016	-22.718	-22.927	-20.19	-22.169	-22.785	-23.517	-21.481
-0.8006	-2.1715	1.2269	0.4653	-0.6392	-2.3189	-0.5179	0.094213	-2.3052	0.84655	-0.18548	-1.9177	-0.51197	-1.8123	0.76943	-0.83204	0.13884	-0.50639	-0.20418	0.66963	-0.58298	-0.78627	1.6045	0.6322	-0.12558	-1.4149	2.1238	-3.5998	-0.51209	0.7232	0.69233	-1.1517	2.3037	-2.2076	0.24932	-0.74788	0.15559	1.6395	-1.2931	1.8881	-1.0551	1.4415	-0.45951	-0.64695	-2.66	1.1055	-1.2146	0.90152	2.3109	0.07094
7.9827	8.836	8.6243	7.4984	8.2326	7.3616	9.2029	9.8795	6.5885	9.8461	8.1785	7.1617	9.2933	6.137	9.1053	10.185	7.8577	8.9906	7.1963	6.7798	8.3606	10.134	9.1982	7.2616	7.8228	7.9722	8.744	9.1503	8.9369	9.3449	8.5151	6.7654	9.7144	7.8254	9.2662	7.7515	7.097	6.7943	8.0881	9.7935	7.6136	8.3539	7.2635	7.7216	9.6409	9.967	8.0627	6.5297	6.4184	11.382
0.1577	1.6485	-2.364	-0.46969	-0.95524	0.66057	-0.50366	1.9656	1.2825	-0.9818	2.3571	-0.065717	-2.638	-0.71654	1.3551	1.6392	-0.57195	-0.4289	1.0957	0.31937	-0.25286	0.51647	1.5496	-0.31486	1.4115	0.98116	0.57539	-2.9039	-2.9127	-0.5127	-1.4553	-0.44615	0.24833	-0.89528	0.32442	0.52451	0.0043748	1.9979	-0.32888	2.7135	-0.51714	-0.25105	-1.5847	0.70332	2.447	1.3067	0.012085	0.9921	1.0978	0.74417
-4.5502	-3.9461	-5.5254	-5.9173	-6.1042	-5.612	-5.8984	-5.127	-5.3417	-6.2053	-6.3354	-5.842	-7.7496	-4.7422	-7.3408	-5.4479	-5.6255	-5.8894	-3.9433	-6.1339	-6.8558	-9.2243	-7.1164	-6.1494	-5.3579	-4.4899	-5.2992	-6.791	-4.2302	-3.999	-3.4763	-5.4343	-6.0018	-6.5877	-6.1113	-6.4715	-7.1875	-3.0802	-5.0745	-4.548	-4.3353	-6.45	-7.1116	-6.4393	-6.1137	-7.2643	-6.7407	-6.1739	-3.8202	-5.9049
-8.0653	-7.082	-4.5482	-8.4112	-6.2404	-6.1644	-5.1843	-5.1072	-7.908	-7.2322	-5.851	-4.2116	-5.3124	-6.3178	-6.7919	-5.1857	-5.5483	-4.2944	-3.4417	-6.3786	-6.0963	-5.1513	-6.1938	-6.7949	-6.9841	-6.4314	-3.2851	-7.8709	-5.8356	-5.945	-8.7832	-6.3296	-6.3115	-5.7557	-5.4286	-5.0598	-7.9682	-7.0996	-7.704	-8.2296	-7.1213	-8.4408	-6.8411	-7.2716	-5.7667	-6.3169	-7.7086	-5.1514	-6.0701	-5.4566
-0.79284	-2.3193	-3.3289	-3.6543	-3.1029	-2.5229	-0.99233	-3.0616	-3.8817	-0.037469	-3.9249	-3.0447	-1.3444	-2.4414	-3.5464	0.82302	-3.5186	-3.4328	-1.8056	-2.3264	0.075976	-1.2779	-2.9874	-2.9527	-1.8526	-1.8613	-1.4602	-4.5088	-1.3475	-4.8801	-4.1135	-4.4071	-5.3866	-1.5717	-0.4016	-2.6481	-3.2678	-3.5631	-5.2324	-1.9152	-2.858	-2.7904	-4.1191	-1.8404	-1.5847	-1.1139	-3.5795	-3.925	-0.93231	-2.1548
-3.4724	-0.38877	-0.15157	-1.188	-1.259	-2.9063	-2.3723	0.70598	-2.1282	-2.5258	-1.6109	-2.5024	-1.3281	-1.5038	-1.74	-1.7896	-3.6497	-1.5093	-0.78912	-2.3424	-1.8129	-1.2744	-2.0258	-1.1882	-1.3568	-3.8566	-1.9037	-1.4601	-1.7435	-2.4804	-2.2814	-3.0692	-0.69966	-1.2131	-4.3076	-2.1508	0.22992	-1.5407	-2.7681	-1.5115	-2.3701	-3.7586	-0.39117	-1.0708	-3.6851	-4.3312	-5.8359	-1.4201	-1.1613	-0.6447
-23.429	-24.048	-21.051	-22.978	-22.66	-22.42	-21.234	-19.156	-21.732	-22.021	-22.947	-22.424	-22.994	-23.309	-22.392	-22.617	-22.729	-20.441	-21.041	-20.242	-23.468	-21.774	-21.329	-20.662	-20.935	-21.384	-24.131	-22.497	-24.47	-20.617	-22.568	-22.277	-20.743	-21.699	-22.307	-21.434	-22.83	-23.659	-23.896	-23.699	-21.839	-22.738	-20.368	-23.096	-22.323	-22.89	-21.146	-21.17	-22.655	-22.383
-2.7074	0.87175	1.3577	-0.097809	-3.0952	2.0714	1.5515	-0.50034	0.59334	1.5077	0.12849	-0.64586	1.0507	1.437	-0.61445	1.6058	0.098512	0.091581	-0.32816	0.59433	1.7989	0.14596	-0.85787	-1.7219	0.53971	1.1124	-1.1036	1.0824	0.20983	-0.41127	1.1832	-0.083122	-0.19268	0.18459	-0.76103	-0.62255	-0.60232	-1.1769	3.0139	-0.66334	0.23528	1.8884	0.75396	-0.45461	-1.406	0.80261	0.35859	0.73449	-0.75897	-0.35878
-21.327	-20.404	-20.71	-20.303	-17.678	-21.665	-21.908	-19.986	-21.106	-18.076	-22.194	-19.712	-18.83	-20.85	-22.566	-21.652	-22.12	-20.386	-19.791	-22.744	-16.871	-20.188	-19.591	-22.443	-21.99	-19.206	-21.419	-22.856	-20.316	-21.071	-19.716	-21.64	-20.221	-20.772	-23.543	-22.624	-20.764	-22.518	-23.165	-24.003	-20.644	-19.412	-21.121	-21.137	-21.682	-20.027	-20.739	-19.206	-19.464	-19.802
-2.3313	-1.1765	0.5635	-0.11613	-0.14438	-1.6575	-1.6695	-1.6828	-1.2419	-0.33328	-2.4755	-2.313	-3.3422	-0.11681	-0.4822	-1.7188	-0.62329	-1.901	-2.9605	-0.4258	0.72163	-3.9862	-2.0352	-1.0898	-1.5259	-2.1334	-1.9726	-0.62952	-1.1014	-0.97574	-0.043724	-0.33849	-4.3238	-0.91416	0.31198	-0.32015	-0.70433	-2.1252	-1.0045	-1.1605	0.79692	-1.8816	-0.39339	-0.098529	-2.5998	-0.31283	-2.964	0.11454	-0.71746	0.16878
-14.097	-13.634	-11.689	-13.585	-13.389	-11.745	-12.963	-15.267	-13.912	-12.632	-13.707	-15.254	-14.163	-16.586	-15.061	-13.784	-13.62	-13.863	-10.851	-12.381	-10.569	-13.155	-13.074	-14.85	-11.619	-12.811	-12.804	-12.596	-13.865	-11.529	-10.648	-10.909	-13.31	-15.939	-14.235	-11.503	-11.857	-13.029	-14.537	-14.573	-13.176	-12.191	-13.45	-12.736	-13.525	-14.586	-11.639	-11.878	-12.319	-13.695
-13.819	-9.7338	-11.636	-9.5723	-11.802	-9.3844	-10.225	-12.04	-12.766	-9.5094	-9.7245	-11.27	-14.178	-12.09	-9.684	-10.9	-11.426	-10.78	-9.0469	-10.22	-10.887	-11.618	-11.499	-9.8158	-9.6307	-13.262	-11.48	-10.949	-10.506	-9.6213	-11.017	-8.8806	-10.598	-12.19	-11.881	-10.092	-11.747	-12.384	-10.424	-10.199	-13.197	-11.502	-12.227	-10.632	-12.147	-11.547	-9.9881	-9.9045	-10.239	-12.745
-5.4726	-3.2733	-2.2546	-3.5046	-6.1151	-4.4123	-3.975	-5.4124	-2.5672	-3.208	-1.8896	-2.9947	-4.9862	-4.9438	-1.9767	-3.2796	-5.5461	-4.8398	-3.0406	-4.185	-4.4527	-5.2972	-5.8687	-2.5578	-6.1164	-6.0598	-5.6465	-5.3571	-4.0059	-5.5504	-6.5814	-4.6298	-5.1371	-3.9763	-4.3897	-4.5264	-5.5736	-3.7457	-4.733	-4.7025	-2.9505	-4.0741	-4.9174	-4.2418	-4.814	-5.7486	-2.4381	-3.5772	-3.5178	-3.8107
5.0035	5.0684	4.4288	5.2861	5.4721	6.173	6.4037	5.9487	7.9523	7.2726	7.0021	6.6213	4.4231	6.4052	3.8114	4.8757	5.544	5.5332	3.3533	5.4933	4.2093	5.0396	5.2051	6.123	3.709	6.1936	4.0904	4.7683	4.5704	5.9998	5.4976	3.3497	5.8528	6.7402	3.5134	4.4267	4.4236	4.4317	5.4268	5.1056	6.9395	4.6656	4.9711	6.5842	6.9487	4.7231	6.5339	5.2599	5.6562	5.2829
-3.4051	-4.7344	-1.1194	-3.1726	-4.5113	-3.2918	-2.1524	-1.7502	-3.8984	-3.4623	-1.923	-4.9901	-6.7336	-2.8549	-3.3206	-2.5974	-2.747	-3.9249	-3.0747	-2.3965	-2.7676	-4.0004	-1.2262	-1.7147	-4.5734	-2.7195	-4.2995	-1.7862	-2.4895	-4.4568	-2.5342	-4.4108	-4.3647	-1.2472	-2.9034	-2.8598	-3.1967	-0.9096	-6.0099	-4.3555	-3.5374	-2.074	-3.009	-4.4542	-2.5072	-4.2038	-3.9695	-3.7896	-3.849	-3.2049
-4.9879	-4.1384	-2.287	-2.3717	-5.0224	-1.9203	-5.237	-6.5738	-4.0484	-3.7224	-3.026	-1.9698	-3.8143	-2.0741	-3.7618	-0.91242	-3.1708	-1.9393	-2.8752	-2.3492	-4.8318	-4.597	-4.1367	-4.4893	-2.7955	-3.1453	-4.7356	-5.1418	-4.5276	-2.8397	-3.3148	-5.0765	-2.87	-3.6384	-1.0796	-3.8976	-3.6182	-1.3894	-6.173	-3.3779	-1.4033	-0.33647	-5.717	-3.4224	-2.5664	-3.5878	-1.9188	-3.4164	-0.70421	-3.1725
-9.7922	-11.678	-10.851	-10.389	-11.147	-11.406	-14.016	-10.735	-10.969	-12.648	-11.433	-11.734	-12.291	-10.608	-10.62	-10.538	-10.977	-9.4572	-9.5009	-9.9426	-12.41	-11.178	-7.9778	-9.7733	-12.122	-9.9149	-10.663	-8.8756	-11.949	-11.839	-10.929	-9.4605	-11.822	-10.466	-12.525	-9.3361	-10.172	-11.06	-11.143	-7.8866	-9.981	-11.538	-11.175	-9.6262	-11.805	-12.081	-12.175	-11.559	-11.726	-10.84
-8.5002	-7.8255	-10.389	-9.0917	-8.0952	-8.3352	-11.47	-8.398	-8.0818	-10.819	-10.763	-9.7532	-10.327	-8.0471	-10.742	-6.6165	-8.6918	-9.3685	-8.7014	-8.0466	-5.985	-8.0939	-8.2363	-8.1869	-8.0555	-8.3112	-6.6753	-8.8627	-9.7111	-12.407	-8.709	-10.375	-10.365	-11.252	-8.2532	-8.33	-7.8999	-10.2	-8.7113	-9.4071	-7.3504	-8.2877	-9.2435	-9.4531	-8.595	-9.0339	-9.1296	-8.5854	-6.6155	-7.9773
-5.2235	-7.7483	-2.6759	-5.7396	-3.4044	-5.5699	-4.254	-4.9436	-5.1436	-5.3755	-6.5147	-6.6952	-2.8498	-6.2494	-5.0139	-4.3017	-6.0391	-5.1658	-3.8665	-5.3449	-3.6338	-4.0249	-4.4053	-5.4332	-5.7353	-8.1541	-6.2983	-3.7314	-4.1376	-7.145	-4.1678	-6.6529	-3.9897	-3.6861	-3.7311	-5.9019	-5.4693	-4.9795	-6.4425	-4.0283	-5.0375	-7.0896	-5.2705	-1.8607	-3.7101	-4.8284	-6.4062	-5.6231	-6.7568	-5.3822
-1.2513	1.0177	-0.98853	-0.77268	-2.3074	-1.1568	0.58372	-1.6373	-1.743	1.4305	-1.7884	2.2158	-2.1809	-3.1639	-0.15251	-1.3946	0.39904	-0.72152	-2.865	1.2747	-1.9587	0.82884	-1.7269	-1.5697	-1.0503	-1.6362	-0.69758	-0.38788	0.17904	-2.1872	-0.67265	-0.75103	1.7486	-0.075769	-2.995	-1.4251	-3.851	-0.77091	-0.15844	-2.8237	-3.2178	-2.6523	-2.4762	-2.5511	-2.1029	-2.9705	2.6805	-3.118	-2.1855	-3.0589
-7.3549	-6.9128	-7.6851	-7.1031	-5.8646	-7.8991	-7.1203	-7.6223	-5.7537	-6.453	-5.2365	-8.5358	-6.3925	-7.7687	-7.0525	-6.956	-6.5535	-6.6025	-6.9233	-5.2589	-9.2799	-5.5496	-7.2776	-5.9617	-6.8122	-5.723	-6.238	-6.7971	-8.7341	-5.6291	-6.459	-7.806	-7.652	-6.1549	-5.3311	-7.0708	-6.7844	-8.0467	-5.3304	-7.5911	-5.7654	-5.7	-4.5936	-5.6503	-8.6361	-3.9597	-7.1178	-5.8022	-8.1074	-7.7994
1.4923	-0.7968	2.5781	1.3355	-0.012241	0.13764	0.43941	-1.2153	1.4486	-0.67999	-0.75899	-0.61821	0.23531	-0.78404	-0.11262	0.16514	0.22597	2.752	-0.3197	1.4787	-0.028572	1.4449	1.2333	0.64323	0.20264	1.5258	2.4922	2.2716	1.5261	0.60938	0.098925	2.3547	3.0155	1.7952	2.3265	2.3819	-2.9745	1.7848	1.9089	-1.4584	2.2877	2.3119	0.26711	1.9687	1.7069	1.0422	-0.65857	1.6463	1.5843	1.5512
-1.6031	-1.6908	-0.095836	-0.63128	-2.067	-1.963	-0.8295	-0.5793	-0.79676	-0.67109	-3.6792	-1.5286	1.6576	-2.8922	-4.2499	-1.773	-1.4618	-1.1298	-0.10581	-1.769	-1.8358	-0.3457	-2.8767	-0.8739	-3.341	-2.2523	0.32876	-1.4901	0.1558	-0.31186	0.074816	-1.439	-1.0816	-2.9362	-1.4806	-1.6539	-1.6898	-0.38499	1.888	-0.10905	-2.7056	0.32484	-1.0882	0.74388	-2.1644	-1.4762	-0.56424	0.13323	-1.5972	-0.91729
-8.3936	-7.0602	-6.7298	-6.5419	-7.7777	-2.1586	-5.2747	-5.4184	-4.9499	-3.9185	-5.1746	-5.2412	-6.2139	-4.0551	-6.1036	-9.2848	-3.5106	-3.982	-5.6442	-4.5023	-4.8626	-5.9541	-5.3073	-5.6084	-7.2132	-6.1829	-5.0674	-5.0056	-2.868	-7.8383	-4.805	-5.5313	-4.126	-5.9515	-5.886	-4.0026	-3.521	-3.1513	-6.1398	-6.4473	-6.0801	-5.8755	-4.5304	-5.8033	-3.9269	-6.5484	-5.7574	-7.0012	-5.465	-5.6375
6.9016	7.7164	6.9279	6.0702	6.6876	7.545	6.9182	5.7738	5.0293	6.9921	6.8573	7.2789	5.8419	6.0914	6.4144	4.2106	7.1136	6.2346	6.6012	8.4013	4.8995	6.3851	9.0933	4.9701	5.6327	6.09	4.3908	7.3662	8.0587	6.9913	7.5811	6.7724	5.2157	7.2468	7.3547	4.7036	6.4755	9.0192	6.9468	6.2487	6.9013	6.144	7.3151	5.9814	6.8565	7.118	5.8732	8.2613	6.6084	7.2375
-3.4897	-2.7136	-3.7846	-4.6545	-5.2099	-3.6968	-4.3734	-4.8496	-4.1831	-4.8636	-5.5221	-5.1772	-5.8305	-4.4554	-4.2722	-4.8043	-3.4857	-4.5215	-3.9941	-3.2759	-2.6054	-4.9439	-6.1093	-2.8808	-4.3169	-3.9996	-4.9068	-4.0857	-4.2598	-1.3893	-3.8085	-6.1679	-5.101	-5.3073	-5.7009	-3.7165	-4.5049	-6.0636	-7.0751	-6.9098	-4.5252	-5.0401	-4.7865	-3.736	-3.565	-3.7018	-2.8616	-4.8646	-1.9289	-4.4881
8.5488	9.0108	7.49	8.7998	8.8534	9.2116	8.5754	8.0677	8.7856	9.224	9.134	8.7355	7.1536	7.0343	10.098	7.1108	8.3933	8.7834	8.7161	7.5648	7.9847	7.2462	9.5178	7.9588	8.4243	6.0968	9.4696	9.9532	7.0725	9.6683	8.2525	12.068	10.274	11.17	7.1717	6.6455	9.8945	6.627	10.283	8.0542	9.8359	8.7419	7.1956	9.3999	10.516	8.8974	10.863	9.628	8.106	8.7313
-12.441	-15.077	-11.822	-13.659	-14.238	-14.684	-12.415	-13.747	-14.839	-13.083	-13.641	-12.666	-13.125	-12.733	-13.678	-14.486	-12.833	-11.208	-14.543	-12.321	-12.434	-12.164	-11.873	-12.331	-13.628	-12.057	-12.204	-14.186	-15.034	-13.564	-13.838	-12.621	-12.025	-11.474	-11.07	-13.376	-12.789	-14.018	-13.376	-11.512	-13.156	-12.125	-11.93	-14.805	-13.196	-14.04	-13.722	-13.91	-15.114	-11.564
0.88711	2.5296	1.8296	3.3426	-0.26464	0.58662	2.2492	4.7643	3.2867	3.2945	1.3069	1.5202	1.743	3.0429	2.8687	-1.0883	2.044	3.3532	3.1491	0.90771	2.2555	1.5959	2.8212	2.3807	0.95835	1.9567	5.3944	2.4149	1.7712	2.3892	3.3012	1.2425	1.7792	2.4328	0.73869	-0.78025	1.3302	3.5478	-0.18643	1.2308	4.3063	2.1939	2.6528	3.064	1.4781	3.405	1.4791	-0.42491	4.2353	1.6449
-0.17116	2.1087	1.3693	0.15608	-0.41181	0.87814	0.7664	-1.1687	0.96136	-1.1529	0.20145	-1.1787	1.4787	0.11508	0.44994	0.70686	0.76042	1.9814	-0.31422	0.24582	0.31434	0.20465	0.44873	-1.5166	-1.711	-1.2757	-1.4119	0.61691	0.32228	-0.33605	1.3643	0.82913	1.3488	-0.75472	-1.5732	-0.2236	2.2781	1.0704	2.6226	1.308	-2.1102	0.61958	-0.26985	0.064601	-1.0435	-1.1161	-1.0724	-2.3534	-2.1274	2.1494
8.9019	8.9862	9.0407	7.845	5.8746	8.768	6.5494	10.386	8.1825	8.6525	8.6609	9.8666	8.2138	10.004	7.6063	7.5843	5.6899	9.9432	8.2693	9.105	8.2277	6.9645	7.4723	8.4269	10.504	7.8003	10.373	10.3	8.5278	9.1055	9.772	8.2189	8.9568	10.456	7.0289	10.784	9.5865	10.21	7.6454	8.0447	8.7834	8.6242	8.1237	7.9494	9.2369	9.9287	8.2784	5.7608	8.4903	9.4392
-0.97224	-0.27061	-3.1313	0.31104	-1.5434	0.25592	-0.57579	-0.25879	-2.0098	-0.581	-1.6353	-2.0238	-0.20595	-1.2836	-1.7438	-1.123	-0.0080471	0.67388	-2.4188	-1.6894	-2.2311	-1.1779	1.0275	-2.4084	0.28558	-0.52889	-1.8115	-3.1737	-2.5263	-0.079184	-2.8437	-0.082608	-3.2797	-1.1531	-1.1174	-0.67554	-1.168	-2.191	0.098278	1.0452	-1.2453	-1.2203	-1.0154	-3.0393	-1.9097	-1.7925	-2.0948	-1.0205	-0.24419	0.083405
-14.45	-13.416	-11.783	-13.619	-11.46	-10.962	-10.608	-10.637	-12.714	-12.198	-11.921	-13.58	-13.242	-14.5	-11.359	-12.537	-11.366	-12.586	-17.183	-13.52	-11.725	-14.398	-12.711	-12.881	-11.826	-12.641	-13.869	-10.427	-12.981	-11.311	-14.495	-10.079	-11.198	-12.825	-11.678	-12.549	-14.632	-13.02	-13.993	-11.561	-12.537	-13.864	-12.723	-11.13	-13.694	-13.136	-13.624	-13.509	-13.86	-11.517
-9.8021	-8.8367	-9.1573	-11.513	-8.5279	-9.0877	-9.7984	-9.4297	-8.8022	-9.6894	-10.924	-10.958	-8.2521	-10.431	-10.187	-7.6827	-11.134	-11.261	-10.907	-10.924	-8.0321	-9.1701	-8.6935	-7.4914	-9.2391	-7.8416	-11.497	-10.625	-8.6408	-7.7247	-9.4487	-7.8701	-9.5207	-7.2109	-8.4817	-8.2656	-8.1227	-8.9824	-7.8402	-9.549	-8.7616	-10.467	-10.563	-9.1163	-9.0171	-9.4776	-10.186	-8.365	-9.6254	-7.3442
4.8834	0.61639	2.7497	4.1516	3.5062	2.0301	1.1568	1.3047	4.831	2.6417	0.79745	1.7155	0.28603	3.8656	3.9869	4.4091	1.7857	1.5404	2.884	3.4083	2.5612	2.5165	5.3517	2.0892	-0.12766	1.4053	5.1444	3.2148	2.3385	3.2021	3.4818	3.6861	3.3227	3.6729	3.0188	4.0771	4.4202	4.7332	4.0517	1.7931	3.3293	3.397	2.1997	3.3635	2.0532	2.5282	2.5126	3.2981	1.4966	3.0229
2.5658	0.84005	3.0568	0.44105	2.2518	1.8228	1.9787	0.77369	1.8875	2.8622	1.8099	2.478	2.7596	0.45669	2.2015	1.0913	1.8592	1.3916	2.431	0.94331	0.32976	3.7026	0.20666	1.2909	0.71315	1.0478	0.080192	2.7325	1.86	1.2148	2.1548	2.4464	-1.1456	2.1257	2.0432	1.362	2.7467	1.8206	0.30064	1.2046	2.0634	0.89976	0.082814	-1.1452	1.5712	-0.34802	0.16379	2.0515	1.4932	-0.21358
-10.462	-10.752	-10.571	-9.8477	-12.755	-10.512	-8.6359	-6.5553	-10.633	-8.6425	-6.9906	-10.695	-9.978	-11.011	-9.3825	-10.691	-10.107	-11.786	-11.044	-9.5566	-8.443	-11.774	-11.072	-12.178	-11.858	-8.0372	-12.609	-13.12	-9.5789	-11.438	-10.039	-9.7237	-9.9521	-9.3393	-9.4386	-10.511	-10.278	-11.555	-10.168	-11.449	-12.062	-9.3454	-11.195	-9.5623	-8.3415	-11.215	-10.294	-8.753	-9.5302	-9.0626
-10.444	-13.048	-11.891	-9.4955	-11.777	-9.3765	-11.18	-10.977	-10.963	-10.365	-12.683	-11.919	-12.97	-11.17	-11.687	-11.702	-12.635	-12.437	-13.667	-13.156	-13.109	-12.275	-10.75	-10.92	-12.035	-13.73	-13.522	-11.035	-11.114	-13.95	-12.351	-11.842	-12.063	-13.151	-13.542	-10.533	-10.764	-11.259	-11.268	-11.09	-10.494	-12.52	-10.813	-10.29	-9.9796	-10.981	-11.684	-11.41	-10.121	-11.459
-11.846	-9.991	-10.453	-12.915	-10.352	-11.189	-10.47	-12.839	-10.086	-8.4127	-14.242	-12.178	-9.8143	-8.3349	-10.084	-9.2842	-10.841	-10.516	-11.601	-9.598	-12.65	-12.176	-10.959	-12.559	-10.549	-10.259	-11.464	-8.9892	-10.557	-10.048	-12.761	-10.362	-8.5749	-9.3617	-10.715	-8.616	-11.075	-9.6	-11.859	-9.9108	-10.199	-9.4987	-11.419	-11.525	-12.643	-12.235	-9.0878	-10.532	-11.344	-9.8165
-0.14323	1.471	-1.1607	0.87904	2.3063	0.41747	0.028164	2.7594	2.573	-0.0011518	1.4026	-1.2688	2.1735	0.49933	-1.4468	2.2861	-0.65641	-0.94624	-0.29716	-0.96864	-1.7609	0.34421	0.94356	1.3049	-0.15699	1.2918	-0.87475	0.93019	-0.024177	-1.2193	1.3503	3.1747	1.8486	-0.183	0.63096	1.1779	-0.90648	0.39909	1.4417	0.48309	-0.70455	2.6968	1.0419	-1.2662	-0.87172	0.58731	-0.28169	1.6103	1.3701	-2.1153
-4.7426	-4.7248	-5.4779	-7.1297	-5.712	-5.1128	-7.6285	-6.1091	-5.6718	-6.2475	-5.1274	-6.4378	-5.905	-4.8427	-5.8066	-4.019	-4.521	-6.7373	-4.4434	-7.85	-5.4082	-5.4387	-4.6424	-5.6817	-6.304	-7.6931	-5.6335	-6.4461	-4.4056	-6.7637	-5.3076	-4.9724	-5.3259	-3.878	-2.0617	-6.3906	-5.8674	-6.6107	-5.9074	-5.7427	-5.2833	-5.6993	-3.8966	-5.0363	-3.352	-3.491	-4.691	-4.2565	-6.0418	-6.2126
-20.443	-21.406	-18.565	-20.118	-21.05	-18.487	-21.808	-22.218	-20.824	-20.068	-21.496	-20.134	-20.642	-20.553	-20.317	-19.723	-21.58	-18.956	-18.643	-17.18	-21.255	-20.429	-21.987	-16.825	-22.13	-20.901	-20.733	-20.597	-22.597	-19.554	-20.049	-20.469	-19.967	-22.447	-23.016	-21.698	-20.513	-23.06	-22.021	-19.983	-22.206	-21.665	-20.951	-21.065	-19.711	-22.627	-23.523	-23.098	-21.126	-20.339
-2.85	-3.7844	-1.7058	-1.7356	-1.0587	-2.8513	-3.6675	-0.91741	-2.4363	-4.4714	-1.8843	-2.0409	-3.9177	-1.0087	-2.6355	-2.5424	-2.1721	-0.62884	-2.1967	-3.6581	-3.4424	-2.0118	-1.934	-3.3099	-1.8016	-3.9322	-0.0082727	-2.7902	-2.4083	-1.798	-3.2281	-2.554	-1.4847	-4.4437	-1.6729	-3.6524	-4.0895	-1.8696	-1.5284	-1.7553	-1.3489	0.13126	-1.9446	-2.7984	-3.7003	-4.3153	-1.5569	-1.0903	-0.46565	-1.3149
-0.15457	-0.024738	-2.7063	-1.5789	-1.6249	-1.7503	-0.23329	-1.7219	-2.9572	0.090617	-1.9777	-0.87242	-2.939	-1.2504	-1.6615	-1.4339	-2.5085	-0.36914	-1.4326	-0.33162	-1.5789	-4.0722	-2.3978	0.32317	-2.3554	-2.0703	-1.6298	-3.0538	-1.4954	-2.1367	-1.4348	-0.57932	-1.7634	-3.0055	-2.0458	-1.6143	-1.6079	-0.67292	0.2913	-1.1659	-2.2208	-2.7859	-1.9312	-0.87911	-2.1432	-1.133	-2.4614	-4.1711	-1.2207	-0.0015653
-0.49597	-1.7411	-1.081	-2.4557	-1.8714	-2.0383	-1.4914	0.31093	-0.52468	-2.1748	-2.6532	-0.99771	-0.1069	-0.6717	-4.1534	-0.54776	-3.0412	-0.94873	-2.3224	-4.8469	-2.9187	-2.5667	-2.7416	-0.22054	-0.67032	-2.3932	-1.3853	-0.61271	-1.3547	-4.7995	-2.4889	0.36855	-0.2652	-0.68152	-2.3259	-1.9971	-0.71368	-1.9715	-1.5974	-1.0504	-1.4343	-0.46085	-2.0046	-1.9451	-1.9675	0.34358	-2.375	-1.0304	-0.96069	-1.7318
-2.1927	-2.0813	-2.3353	-2.3547	0.55545	-2.6251	-2.1685	-2.6306	0.10159	-2.6526	-1.0583	0.31294	-1.4255	-1.405	-2.0848	-1.3965	-0.33652	-0.99389	-0.87189	-2.6205	0.24772	-1.2091	-1.8336	0.91599	-1.819	-1.113	-3.5523	-1.5872	-0.78642	-1.8218	1.3891	-1.405	1.5006	-4.05	-0.83594	-1.4556	-0.44716	-2.0802	-1.187	-2.1866	-0.90315	-1.2143	-0.15637	-2.3298	-2.7175	-2.5018	-2.2607	-2.4923	-2.2768	-2.3192
-10.749	-12.05	-11.563	-10.117	-12.442	-10.481	-10.785	-10.162	-12.147	-12.473	-12.179	-9.4776	-10.955	-10.81	-10.878	-10.815	-10.208	-11.543	-10.514	-13.56	-12.45	-9.4371	-11.694	-8.9121	-11.553	-9.8688	-14.337	-10.433	-11.744	-9.5839	-10.839	-10.026	-12.012	-11.011	-11.206	-9.9139	-12.311	-12.139	-10.557	-12.216	-10.099	-10.453	-13.147	-11.46	-11.076	-10.675	-9.5829	-12.827	-9.8654	-9.0351
-1.1966	-3.3484	-3.6293	-2.3042	-2.869	-3.1623	-1.9929	-3.2793	-1.8522	-0.84565	-2.5819	-3.649	-3.1758	-3.4763	-3.1327	-1.6691	-1.4167	-3.8307	-4.7986	-1.8723	-2.3592	-5.423	-3.356	-1.9722	-3.6957	-6.7178	-3.3992	-3.312	-2.1838	-4.3903	-2.7052	-4.2828	-5.9185	-1.4496	-3.6006	-3.1471	-0.58339	-4.5323	-2.7772	-1.6196	-1.3227	-2.9468	-1.6594	-4.3793	-2.6559	-1.8868	-3.262	-2.7376	-2.2555	-2.5292
-6.8372	-7.6311	-9.4671	-9.8436	-8.9813	-7.1984	-9.378	-10.681	-8.4923	-10.589	-9.1437	-6.9053	-8.3607	-9.0465	-8.3717	-7.7427	-10.342	-7.3818	-9.0878	-8.8553	-9.0792	-9.5332	-9.54	-8.3543	-7.9463	-9.7674	-9.0973	-8.8232	-8.4131	-9.3569	-9.3085	-8.763	-9.407	-8.6221	-7.7842	-8.5732	-7.4075	-9.3252	-8.2511	-7.5443	-7.5451	-8.7318	-11.097	-8.7022	-11.731	-9.4301	-9.7497	-8.7708	-8.4116	-8.3772
-15.47	-13.249	-15.988	-11.225	-15.225	-13.615	-13.801	-13.409	-12.737	-12.542	-13.788	-13.036	-14.866	-14.712	-13.234	-12.726	-14.273	-11.772	-13.56	-14.402	-10.856	-13.849	-14.797	-14.46	-14.318	-12.644	-14.795	-12.716	-12.488	-13.534	-13.867	-14.596	-13.203	-12.941	-11.957	-15.012	-11.599	-13.119	-13.114	-13.742	-13.964	-14.669	-13.155	-11.75	-12.599	-13.917	-14.637	-14.695	-10.154	-15.187
3.0284	1.7424	-0.16576	0.36384	1.6964	-0.6007	0.090513	-0.13897	1.6247	0.42884	-0.88121	-1.8923	0.90259	1.5454	-2.7442	-0.93251	-0.23631	1.4792	-0.45323	0.733	-0.69608	-0.0026139	-1.5282	-0.17801	-0.078517	1.4934	0.24094	-1.5929	2.7037	-0.94467	0.036852	2.0987	-0.46756	1.3422	0.4012	0.6834	-0.67611	0.99577	-1.213	-1.7746	-0.5053	-2.4493	-0.23039	-1.2391	0.55773	0.6092	1.549	2.7031	1.1821	1.457
-13.273	-14.161	-9.1265	-12.519	-10.615	-11.46	-11.953	-12.671	-12.589	-8.3244	-9.3016	-9.8286	-11.267	-11.797	-10.211	-9.5901	-12.213	-10.042	-11.635	-11.65	-12.271	-12.409	-10.775	-14.701	-15.933	-12.794	-16.153	-11.882	-9.0243	-10.666	-12.737	-14.554	-11.5	-10.464	-7.6622	-9.8327	-11.198	-11.492	-10.608	-12.293	-12.867	-12.373	-12.409	-13.499	-11.484	-12.664	-13.386	-11.706	-12.34	-12.362
-11.132	-10.416	-10.388	-12.291	-12.062	-12.118	-10.693	-12.734	-12.567	-10.359	-11.772	-11.41	-11.299	-10.291	-10.814	-12.812	-9.9036	-11.027	-12.318	-10.719	-10.234	-12.25	-13.206	-12.369	-10.057	-10.871	-13.392	-11.738	-13.632	-10.014	-11.047	-12.426	-9.8819	-11.036	-11.874	-11.792	-12.857	-12.429	-11.283	-10.773	-11.606	-8.9733	-11.305	-11.512	-12.459	-8.1805	-12.184	-13.725	-13.692	-12.21
-12.912	-12.846	-11.725	-12.368	-13.296	-12.181	-13.089	-12.039	-12.431	-15.073	-12.283	-12.127	-11.45	-13.398	-12.723	-11.978	-13.528	-13.25	-10.804	-11.652	-12.219	-11.64	-12.431	-14.942	-12.428	-12.435	-14.262	-12.626	-12.953	-12.462	-13.024	-12.957	-12.411	-13.725	-12.233	-12.643	-10.722	-13.586	-10.066	-15.375	-12.291	-12.879	-10.599	-12.431	-12.872	-15.093	-12.785	-12.852	-14.588	-12.766
-4.2081	-2.0382	-2.8623	2.5556	-3.1819	-0.32997	-0.35159	-0.18275	-0.91842	-2.2372	-3.101	-2.6547	-4.5097	-1.6319	-0.24208	-2.1884	-1.3128	-1.3305	-1.5867	-1.8462	-1.0448	-1.1203	-2.1449	-2.6065	-2.4563	-2.4389	-2.3328	-1.1307	-1.137	-1.2551	-3.2119	-2.5669	-1.8257	-1.109	-2.4084	-1.5847	-3.4251	-3.3378	-0.86597	-1.3558	-2.3173	-0.82865	-3.1623	-1.7187	-1.9193	-2.1403	-2.6843	-4.009	-2.8383	-1.9894
-6.3971	-4.9068	-5.071	-3.5669	-5.0287	-5.6374	-3.7121	-6.6413	-5.4635	-5.7135	-4.504	-6.3613	-5.3193	-5.1938	-6.6206	-5.4025	-5.101	-8.5909	-4.1197	-4.5347	-6.2399	-5.5283	-6.3534	-5.6094	-7.6274	-5.4964	-6.3884	-6.3868	-5.6526	-6.2214	-5.847	-5.7075	-5.8608	-6.1636	-7.2784	-4.316	-5.422	-4.9666	-3.7339	-6.5466	-4.7983	-5.5899	-6.8974	-5.3528	-5.204	-5.1326	-5.7898	-5.9144	-6.7861	-3.8863
4.9361	7.3391	7.4644	7.4982	4.8258	7.6509	8.4341	8.1204	5.1006	6.9622	7.4974	7.8542	7.789	6.6996	7.6889	7.9099	5.5388	6.595	5.5614	6.0031	7.842	4.8171	9.1418	6.1152	5.8374	6.1313	5.8726	4.3461	7.2514	6.8748	8.0253	4.9995	9.0669	6.6672	5.3291	5.4115	6.8544	7.3696	4.9582	7.2941	6.9717	7.8574	7.5392	7.5343	8.0922	7.1019	8.9052	5.3444	7.8554	7.9899
12.595	9.6823	9.1988	10.813	9.973	8.948	10.538	8.0698	12.408	7.8722	8.2303	8.6936	10.765	11.256	9.6476	10.606	8.7587	8.7919	9.6238	10.139	9.2918	7.4266	12.006	7.5632	10.624	9.8842	10.342	8.483	9.6682	10.548	8.0897	9.1258	9.1373	10.493	11.449	9.7162	10.45	11.576	9.5583	10.856	9.1748	12.284	9.9752	11.928	6.8666	9.8475	8.5635	8.1294	11.725	8.1121
-0.9978	0.48357	-3.6595	1.8742	0.12104	-2.6255	-2.8399	-1.6035	-2.6192	-1.6302	-1.905	-2.1656	-2.4984	-3.8553	-2.5912	-0.33479	-1.2945	0.5791	0.19305	-1.5166	0.13751	-1.0465	-1.8856	-1.3033	-1.0091	-1.7538	-1.6235	-1.4469	-0.84986	-1.1956	-3.4125	-1.0493	-0.91027	-0.89444	-3.0608	-1.4491	0.14572	-2.3356	-2.5694	-1.3297	-1.6677	-2.1882	-1.4602	-2.2669	-3.4624	-2.3785	-0.72569	-2.3256	-2.3565	0.095751
-4.6746	-5.829	-5.5966	-2.7627	-3.411	-3.4098	-5.3649	-6.6239	-5.5877	-4.8661	-4.9149	-5.1698	-4.4262	-4.4461	-6.0075	-3.9078	-4.9211	-6.1311	-6.8337	-4.1183	-4.0729	-5.5892	-5.4654	-6.8455	-5.4114	-6.6844	-4.7332	-4.1113	-5.2046	-6.3183	-5.5467	-4.3334	-4.5435	-5.1255	-3.6071	-4.8949	-4.0023	-5.4815	-4.8534	-4.589	-4.2383	-4.6826	-5.4214	-4.8179	-4.831	-2.4326	-4.9016	-4.4587	-2.294	-3.3007
-0.68767	-3.008	-1.7238	-2.6669	-0.65012	-2.3201	-1.5734	-3.456	-3.1823	-4.4185	-1.2263	-3.0577	-0.11302	-1.6673	-2.0081	-3.5174	-4.3853	-3.9253	-0.79761	-2.3833	-3.0635	-4.0818	-3.5619	-0.95243	-2.7252	-1.2565	-0.61229	-0.62318	-1.7818	-0.82681	-1.2178	-2.7679	-2.475	-1.9382	-4.1296	-3.4743	-2.2512	-5.5312	-2.8148	-0.831	-2.6598	-2.7525	-4.661	-3.5883	-2.4145	-3.4903	-0.89913	-3.3746	-1.6412	-1.4698
-0.90443	-2.8889	0.76367	1.8774	-2.5762	-1.5414	-0.24761	-3.0572	-4.6516	-1.1009	-0.478	-2.9433	-2.673	-1.3851	-2.529	-4.2191	0.73107	-1.3569	0.22629	-1.4993	-0.41521	1.6482	0.26401	-0.83268	0.77501	0.23665	-0.82962	-2.2616	1.0243	-1.0042	-1.6889	-0.77568	0.057227	-3.6798	-0.15239	-3.4122	0.90316	0.601	0.87033	-2.0883	-1.3091	-1.5157	-0.23654	-0.93528	-0.11244	-0.81954	-1.8644	-0.24612	-1.7483	-1.9573
-20.092	-22.085	-20.841	-22.682	-22.594	-21.232	-23.11	-23.06	-22.558	-21.25	-23.425	-21.998	-21.844	-23.696	-24.298	-19.359	-20.595	-21.572	-20.806	-25.409	-21.462	-22.201	-21.618	-21.31	-24.906	-21.449	-20.585	-23.44	-21.747	-21.269	-20.365	-22.066	-22.874	-20.471	-22.048	-20.715	-23.42	-20.847	-20.618	-21.085	-22.326	-24.649	-20.901	-20.632	-22.547	-22.617	-23.101	-23.026	-22.47	-19.614
-11.657	-11.251	-11.413	-11.858	-12.268	-10.875	-10.81	-11.177	-11.382	-10.198	-9.6764	-12.21	-11.94	-11.453	-11.289	-11.995	-13.037	-13.912	-10.656	-10.033	-11.34	-12.057	-12.185	-10.678	-10.76	-10.913	-10.241	-13.161	-10.831	-9.764	-9.69	-11.447	-12.149	-12.461	-12.253	-8.9071	-12.628	-13.034	-10.96	-11.068	-11.931	-10.437	-13.223	-11.823	-12.235	-10.399	-9.6695	-10.442	-11.516	-13.116
0.26631	-0.74086	-0.68388	0.24515	0.48606	-0.84355	1.0295	-0.89428	-0.3037	1.6411	-1.3812	-2.7913	1.5152	0.036392	1.1116	-0.95396	-0.49334	0.44285	0.10008	0.69423	-1.5409	-0.49955	-0.58598	0.2389	-0.50485	0.0055749	0.61026	-0.58742	-1.2602	0.018026	-0.89639	-0.11206	-0.98678	-1.0425	-2.2287	-2.7589	-0.70218	-0.27411	-3.1606	-1.4641	0.40326	-0.37559	-0.90491	-0.4802	1.0956	-1.7133	-0.88435	-1.1055	-1.2544	-1.5894
-9.8216	-11.01	-9.595	-8.5814	-10.749	-11.395	-10.081	-10.273	-10.628	-11.258	-10.391	-11.042	-11.978	-9.3749	-10.707	-12.198	-12.541	-10.655	-10.514	-8.6267	-11.064	-11.925	-8.1122	-11.51	-8.8418	-11.752	-9.1497	-8.5731	-8.6597	-11.664	-10.136	-11.748	-11.259	-10.393	-12.352	-11.787	-11.614	-10.149	-9.4359	-10.062	-11.652	-11.757	-11.692	-11.228	-9.6567	-10.526	-11.834	-10.207	-9.1789	-10.521
1.7082	0.53316	-0.54026	-2.8349	1.9896	0.15705	-0.68301	1.5606	0.049601	1.4822	2.7746	1.6069	2.6699	3.0476	0.65807	0.22319	-0.40084	0.70188	2.062	2.0236	0.5356	-0.92725	2.8582	1.5012	-0.48457	0.301	1.3995	1.6251	1.9863	1.1761	2.3412	0.12565	1.7641	-0.52304	1.361	1.6325	2.4312	0.71345	1.1114	3.6471	-0.55055	0.47553	1.1766	0.35054	1.2735	1.8349	-0.84851	1.8054	1.4215	0.80721
-14.212	-13.326	-16.084	-15.318	-13.479	-14.974	-14.83	-15.781	-15.457	-14.595	-15.853	-14.616	-15.653	-14.193	-13.315	-15.227	-11.207	-13.546	-13.604	-14.53	-13.798	-13.263	-13.155	-14.712	-14.129	-13.38	-15.712	-14.601	-16.016	-14.038	-14.576	-14.228	-14.729	-13.444	-14.418	-14.682	-16.173	-15.198	-14.356	-14.076	-13.913	-14.185	-14.17	-13.366	-15.315	-17.175	-13.573	-15.103	-14.55	-12.663
-4.6053	-3.7368	-2.6679	-5.3079	-1.925	-4.975	-3.7994	-2.7458	-5.1138	-4.5324	-1.9726	-4.7995	-3.2536	-3.3767	-3.6903	-5.5676	-5.2065	-6.2355	-4.6703	-7.2246	-5.0682	-5.2265	-3.6875	-6.4296	-3.8557	-3.9972	-3.9978	-3.7875	-3.2236	-4.4192	-2.3229	-4.5622	-3.8394	-5.2669	-5.1739	-2.4907	-3.0668	-3.4938	-4.1075	-5.4369	-4.7254	-5.301	-3.74	-4.2645	-4.4961	-4.3092	-2.9146	-4.3475	-5.1286	-5.4291
3.6897	1.3881	3.5159	2.3659	1.2544	3.1662	1.8377	2.0982	3.5357	1.76	0.32044	2.6766	3.2762	3.7778	1.9875	3.0333	1.7012	4.0983	1.7427	2.2567	2.5188	4.2738	2.3222	1.9457	0.94091	0.93962	4.8281	0.52683	2.3197	1.1209	2.0855	1.0786	1.9548	2.0359	-0.29557	1.8462	4.1316	2.3072	1.7618	2.6726	3.6218	1.7716	1.8728	2.9852	3.0032	3.7405	4.0314	3.8583	2.7362	0.91739
1.5592	3.4238	1.3427	1.897	1.3932	1.3896	1.2789	2.6339	4.3874	-0.1834	1.3368	1.0758	4.6895	2.1698	2.2156	3.6495	2.0629	0.6922	0.089813	0.92133	2.9633	6.2765	1.6855	1.5667	2.3694	-0.1535	0.49461	-1.6319	3.5406	1.1513	0.93908	2.5785	1.6448	-0.088603	0.74322	2.5813	2.302	2.3791	-1.4158	-1.0596	1.2199	-0.13586	4.0112	3.5453	4.458	-1.542	1.3605	1.8503	3.154	1.5663
-5.5681	-5.5086	-5.1648	-0.72328	-4.2032	-5.5181	-4.7551	-3.0419	-6.3468	-4.332	-3.9459	-5.474	-4.178	-4.8079	-6.0049	-4.0228	-4.2287	-5.5287	-4.0469	-4.695	-4.3533	-4.7487	-5.0082	-4.7265	-5.5934	-4.1371	-3.7325	-5.305	-4.9761	-4.2284	-5.042	-5.1293	-5.5187	-3.1261	-6.1155	-3.8365	-4.2646	-3.984	-4.9	-3.0133	-3.6301	-2.818	-3.2204	-5.5973	-2.4889	-6.0589	-4.1958	-5.5592	-3.2847	-3.8685
-1.9191	-5.4674	-5.066	-4.6452	-4.4894	-5.6073	-4.5041	-6.1272	-4.7735	-5.3425	-2.8304	-6.6556	-5.1129	-4.3552	-4.8474	-5.7888	-4.4179	-6.2961	-6.5962	-5.5935	-2.8011	-4.8081	-4.4314	-4.1342	-5.2338	-5.9504	-4.7814	-5.4068	-3.4304	-5.0613	-2.9544	-4.8473	-4.3401	-6.3193	-4.2675	-5.3135	-4.392	-5.5505	-3.951	-7.105	-4.3625	-5.5065	-3.7634	-4.2513	-5.036	-4.0054	-5.4234	-3.6103	-7.5727	-3.5209
7.644	5.2235	6.2269	8.3958	6.6955	7.4874	7.5229	7.4482	5.9354	5.8344	4.5143	10.113	6.1701	7.3158	8.1465	6.5933	5.7819	7.4656	4.836	6.1512	7.954	6.0364	7.2443	7.2064	5.4126	7.9054	5.1959	7.2453	3.8151	7.56	6.8824	6.7136	9.9012	5.4946	9.9902	9.1868	7.7741	5.9341	5.3956	7.2935	8.5359	7.0163	6.3426	5.9292	7.6412	7.7973	8.0136	8.493	6.4476	6.3631
1.0549	1.37	0.59798	0.49204	-0.44557	-1.347	-1.9103	0.090339	-1.5555	-0.33598	1.1115	-0.62784	1.4475	-0.47472	0.021076	0.60029	-0.51148	0.077664	2.0644	-0.91451	-0.654	-0.02901	0.083189	-2.0496	-0.11268	-0.80434	-1.18	1.693	1.575	1.4084	1.2114	-0.23088	-2.3238	-1.2327	0.17872	0.76456	2.7226	-1.5255	-2.5118	-2.1111	-0.17791	1.8812	1.2975	0.61317	1.2725	-0.72586	0.26659	-0.85587	0.90083	0.92279
0.96416	-0.37374	0.03417	0.021505	0.38292	1.579	-0.17376	0.061137	1.0389	1.1268	0.5202	2.224	-0.58269	0.94824	0.68329	-1.2278	-0.16523	-1.7198	-0.38198	-0.33714	-0.45326	1.2801	-0.14424	1.7022	-0.21666	0.6366	0.70076	0.30169	2.1092	0.015541	1.37	-0.75681	0.70668	2.8447	1.0346	0.47417	0.15408	2.7396	1.4718	-0.29596	0.40706	1.1438	1.6045	-0.2861	1.0916	-0.040908	-1.2489	-1.0769	1.0141	-1.6445
-14.344	-12.263	-14.613	-14.194	-13.749	-11.178	-13.006	-12.556	-13.461	-14.099	-11.854	-15.142	-12.878	-14.06	-13.007	-13.007	-13.613	-11.344	-14.1	-12.174	-13.574	-12.079	-12.48	-14.385	-12.107	-12.826	-10.398	-13.222	-10.891	-14.423	-14.431	-13.073	-13.174	-13.247	-12.66	-11.847	-12.09	-13.096	-14.241	-15.255	-15.342	-13.227	-10.859	-11.48	-11.972	-13.967	-13.805	-14.762	-13.806	-13.433
-12.307	-10.196	-12.854	-10.398	-11.426	-11.814	-12.271	-11.756	-13.035	-10.866	-10.9	-10.866	-12.437	-11.811	-10.776	-12.152	-10.587	-12.509	-12.352	-12.835	-10.737	-11.034	-11.517	-11.963	-12.657	-14.335	-11.337	-12.461	-10.988	-12.565	-13.011	-11.114	-12.682	-12.553	-12.668	-13.284	-10.943	-12.024	-12.608	-12.52	-12.144	-10.693	-10.451	-12.053	-10.881	-10.059	-10.942	-12.608	-8.6482	-12.01
-2.2667	-2.8903	-3.1931	-3.3431	-1.7903	-1.1546	-2.4488	-4.7881	-4.0406	-4.152	-4.3974	-4.7003	-0.45373	-1.3295	-3.8519	-2.2927	-1.6356	-3.6476	-3.3848	-3.7938	-3.7314	-2.5386	-2.1421	-3.6848	-1.8162	-2.6652	-0.47495	-3.7786	-2.5146	-2.2239	-2.53	-1.9547	0.051931	-2.8298	-5.6439	-2.5002	-5.1505	-2.5083	-3.2976	-5.3651	-4.8482	-2.9663	-2.1646	-3.06	-3.8359	-4.771	-2.2545	-2.7319	-2.2048	0.32232
10.263	10.354	8.1016	8.034	12.241	9.538	9.3265	10.876	11.272	10.863	12.21	9.3109	10.45	10.16	11.313	7.3241	10.834	6.8392	11.846	8.9647	10.748	11.297	7.9078	11.598	7.1697	11.324	9.992	7.7606	8.7473	10.413	8.7114	9.877	9.4492	8.4286	9.2121	10.786	9.9758	10.683	9.1885	10.66	8.4638	8.3491	10.742	7.8514	10.497	9.8845	8.1931	9.6245	8.4677	6.8686
-4.9883	-5.3512	-3.8667	-4.9701	-7.2371	-5.5928	-4.2788	-6.7319	-5.9931	-5.4779	-3.5264	-5.8393	-4.669	-5.4527	-5.72	-6.359	-4.7293	-7.2595	-6.394	-5.5708	-6.5169	-5.8349	-3.7892	-6.6454	-5.5612	-6.3458	-3.4001	-4.1996	-4.7818	-4.4298	-4.9449	-6.5265	-7.0835	-5.3558	-6.1102	-6.4903	-7.14	-6.7071	-6.9496	-7.2501	-4.8851	-4.7458	-5.4525	-5.1376	-6.25	-4.9236	-5.7269	-5.7052	-5.8536	-6.5545
4.5022	6.7126	6.8542	5.4702	6.243	3.9461	4.9953	5.6962	4.2384	5.4681	5.3621	5.2808	3.5752	4.6708	5.5879	6.5596	5.6527	5.0241	5.7096	7.7565	5.6773	5.6963	5.4211	4.7482	5.4903	4.5144	5.1577	5.908	3.344	4.5667	5.1937	5.6635	4.6324	5.6327	5.1612	7.5535	4.9432	4.5103	7.0078	6.3495	5.8378	5.8207	4.7604	6.9821	2.0733	4.8118	4.8299	2.269	5.4322	7.0116
0.48183	1.8091	2.2088	3.5325	3.2008	3.3549	2.4421	3.0628	2.4887	3.0603	0.85801	1.3475	5.251	0.49723	2.3433	1.3874	3.3696	1.6601	1.9224	3.2142	3.0932	3.8803	4.1326	3.3499	1.8708	4.7671	2.9401	2.854	2.6418	3.3741	1.3909	3.454	1.3641	2.482	1.4172	1.9637	2.4803	4.3866	0.42263	3.1803	0.71515	0.89659	3.1277	2.2799	2.3301	0.68472	1.3093	3.3818	1.714	4.1885
-2.3493	-1.5949	-2.5739	-1.9463	-2.1949	-2.6872	-2.1115	-0.56821	-0.87497	-1.9041	-2.2075	-0.97652	-3.1698	-2.6588	-2.947	-2.6505	-1.9462	-1.0142	-1.8549	-2.2005	-0.90903	-2.2314	-4.6688	-1.0576	-2.0383	-0.68884	0.16098	-1.8695	-3.6924	-3.2778	-1.1435	1.9245	-2.8712	-2.7686	-2.8705	-2.6921	-3.208	-2.1397	-2.776	-5.0958	-3.4812	-0.68016	-2.1762	-1.1172	-2.1556	-1.4646	-4.3573	-1.6715	-2.0136	-2.6164
-7.5744	-7.8676	-7.7539	-8.3813	-9.712	-8.8563	-10.482	-9.3159	-9.3685	-7.9441	-10.649	-9.7625	-9.5314	-10.419	-10.003	-9.3923	-9.1614	-8.7683	-9.3727	-11.234	-9.4053	-9.1844	-8.1173	-9.8533	-7.4677	-7.8577	-9.423	-10.135	-9.7069	-9.4614	-9.0926	-10.328	-10.208	-9.3669	-10.701	-9.6816	-9.3897	-8.4142	-9.0436	-10.131	-6.3345	-8.0077	-10.121	-9.6965	-11.201	-10.098	-8.9305	-9.1425	-7.8277	-10.882
-23.368	-24.118	-22.315	-24.263	-22.282	-20.485	-22.019	-22.936	-21.325	-22.91	-23.443	-23.651	-20.766	-23.855	-22.252	-20.003	-21.831	-20.716	-21.955	-21.796	-21.165	-21.177	-21.137	-23.615	-19.102	-22.409	-23.469	-22.161	-21.665	-21.489	-21.96	-23.831	-22.085	-22.478	-23.364	-24.135	-21.53	-21.689	-22.591	-21.013	-23.121	-21.566	-20.641	-23.327	-22.367	-22.562	-22.134	-23.44	-20.172	-21.845
-5.9781	-4.146	-6.7951	-5.9691	-4.9887	-7.0843	-5.0651	-3.9446	-4.2368	-7.2188	-9.0385	-5.9002	-4.475	-7.0304	-6.6958	-7.0348	-7.2016	-4.1615	-7.0883	-4.9776	-8.611	-7.152	-7.5458	-5.0581	-7.8927	-7.1502	-6.9338	-4.7397	-4.269	-5.374	-6.0007	-8.0908	-5.4432	-4.7508	-6.4254	-6.5248	-7.1041	-6.5271	-5.8682	-6.7062	-4.7551	-6.5719	-4.1707	-6.3925	-4.6842	-8.2885	-6.125	-4.5263	-7.5991	-6.6838
9.2838	6.4592	7.9744	7.002	8.6336	6.604	9.2884	5.7068	6.2733	7.9147	6.5623	7.4232	5.7478	6.949	5.0886	6.9235	6.035	4.9502	6.2883	9.3094	6.9083	4.6164	7.2307	6.8916	5.4208	9.0612	7.0532	8.0557	7.7113	7.6138	6.5739	6.0536	5.3731	6.0317	7.3012	6.198	5.026	6.2426	6.2165	7.0782	6.4984	6.9974	5.0505	8.3923	6.9469	5.1067	8.4575	8.0712	3.7077	6.4528
2.8341	3.1473	3.1255	2.3746	1.7725	1.5064	1.3159	3.2911	5.9039	2.9598	3.6664	1.0184	3.9354	2.3537	2.8736	1.245	3.5923	1.8342	1.755	2.9256	0.81554	0.67787	5.6089	0.501	1.3434	3.8477	2.618	2.5405	1.3707	1.7494	1.7445	4.0917	1.7835	4.4739	4.2109	1.9923	0.98814	2.0227	2.9456	3.316	2.5507	1.7117	4.7138	1.9514	1.6988	2.9724	4.8101	2.0323	4.062	2.7011
12.485	8.7243	11.614	7.0772	9.0937	8.994	9.1901	10.456	9.7958	9.1862	10.058	8.9673	8.8655	11.813	10.375	9.9392	9.9207	8.7482	7.691	11.09	8.8676	7.225	7.4242	8.2429	9.2169	11.642	10.474	10.066	11.921	8.5203	8.2679	9.7126	9.8273	9.9531	11.636	9.7296	9.3203	10.593	11.653	11.091	11.986	11.163	9.3173	11.426	11.774	9.0464	8.5701	7.2394	7.385	10.176
-9.7898	-12.545	-11.938	-9.9257	-10.424	-11.384	-10.839	-11.128	-11.209	-10.519	-10.243	-12.6	-11.342	-10.6	-10.008	-9.2814	-8.7925	-10.157	-11.523	-11.733	-10.31	-12.826	-9.0375	-12.941	-7.7934	-12.187	-10.052	-10.4	-10.052	-9.9726	-10.538	-9.7117	-10.842	-12.161	-9.2916	-9.557	-11.457	-13.014	-12.252	-10.631	-12.345	-12.555	-9.7829	-11.452	-10.688	-8.7437	-10.16	-10.381	-10.815	-12.039
-3.8101	-1.2532	-3.2007	-3.7749	-1.8375	-1.2756	-3.1991	-1.1868	-3.2199	-1.015	-1.5951	-2.5352	-2.2656	-3.3681	-1.7426	-0.4226	-2.4851	-0.51064	-1.3878	-5.1917	-0.25853	-1.8772	-0.38481	-3.6526	-1.6696	-0.75828	-1.4957	-1.489	-3.4996	-0.44294	-2.965	-3.6527	-0.2663	0.99696	-0.64064	-1.1951	-1.4505	-2.0621	-3.5559	-2.4602	-1.513	0.31196	-5.1078	-5.0864	-2.7679	-5.813	-0.97902	-2.18	-0.62874	-0.93898
-12.909	-10.765	-10.104	-9.9982	-12.503	-11.115	-11.327	-10.949	-9.5857	-11.116	-12.254	-11.821	-10.521	-11.523	-10.183	-13.51	-9.733	-11.067	-12.883	-12.924	-9.7196	-12.945	-11.532	-9.2722	-13.752	-10.731	-13.366	-8.0416	-10.066	-10.368	-12.096	-9.7216	-10.925	-10.1	-15.052	-12.952	-11.793	-11.666	-10.612	-11.164	-12.881	-11.907	-13.687	-11.798	-11.429	-10.59	-11.093	-12.317	-10.832	-10.281
0.26529	1.098	0.23323	1.7981	4.0175	0.77787	-1.6879	1.8335	-0.88104	2.5794	0.14607	2.3959	0.10622	1.0377	3.8012	1.1975	1.9418	3.3492	1.8937	2.3664	1.1791	2.0251	1.778	1.4679	2.7693	1.2117	0.48266	2.4235	0.46984	3.8278	1.9329	1.9384	-0.29451	1.2553	0.40276	3.2858	4.3787	0.63757	2.5753	-0.46814	2.6338	1.1179	4.6935	0.30002	2.1209	2.2249	-1.3425	0.62961	0.48973	1.3676
3.2043	5.877	3.0272	3.1924	4.15	3.6238	4.0194	1.7772	3.7971	3.7464	3.1444	0.28973	3.683	5.7011	4.4421	3.6449	1.6909	1.5747	4.2874	4.555	4.1531	2.5344	2.8915	1.6329	5.4767	5.2871	2.3996	2.4016	1.971	4.7227	3.2358	-1.252	5.0665	1.9662	5.7693	1.9466	2.7202	0.16188	3.5956	2.661	2.7319	2.9748	3.0904	4.7407	2.8106	4.2042	3.7178	3.4514	2.3736	3.7319
-4.9699	-5.7248	-5.3055	-5.3597	-3.2821	-4.5566	-5.6628	-5.3224	-3.1808	-7.1849	-4.8162	-7.3022	-4.6256	-7.6225	-4.9703	-4.7127	-4.81	-6.8692	-6.0283	-2.8878	-6.9138	-4.0461	-6.6078	-6.2797	-3.7534	-5.1226	-1.8643	-6.2878	-6.3268	-7.5763	-5.3356	-5.0038	-3.1882	-5.4963	-5.737	-5.1027	-3.9643	-3.397	-4.264	-5.4382	-4.8633	-3.1387	-5.2247	-3.2087	-6.0685	-5.8007	-5.907	-2.9614	-6.9744	-4.1187
-2.5175	-1.7617	-3.9512	-2.6716	-3.7424	-2.4084	-3.8384	-2.8411	-2.9964	-2.8792	-1.4543	-2.0068	-3.53	-1.47	-4.1712	-2.3839	-4.1184	-0.1752	-3.7584	-1.3369	-3.1787	-2.4418	-4.3943	-2.3706	-1.559	-4.9719	-4.0376	-3.6971	-1.275	-3.4213	-1.7273	-2.3843	-3.8642	-3.1225	-3.9397	-3.8143	-1.6792	-4.2922	0.011029	-1.0271	-4.5635	-1.923	-0.50227	-2.0525	-1.5594	-1.423	-0.76608	-3.1502	-1.9139	-1.6009
-13.693	-11.765	-14.149	-13.09	-12.023	-15.884	-13.634	-13.101	-11.768	-13.033	-11.81	-11.882	-13.508	-14.673	-12.992	-11.885	-11.857	-13.852	-14.503	-13.52	-12.068	-12.917	-12.792	-10.851	-12.64	-12.98	-13.461	-12.342	-13.591	-13.139	-11.691	-10.403	-13.436	-12.397	-13.623	-12.086	-12.965	-13.402	-16.69	-14.583	-12.221	-13.489	-14.226	-12.761	-12.279	-12.819	-15.651	-14.395	-14.795	-13.72
-9.5583	-7.9234	-10.649	-10.689	-9.8135	-8.5072	-9.6789	-10.886	-11.048	-9.1554	-9.6517	-11.969	-10.57	-9.4374	-12.08	-11.009	-9.4748	-13.816	-10.773	-10.673	-12.531	-11.471	-9.8479	-9.3524	-10.864	-11.693	-10.117	-8.975	-12.252	-8.5073	-8.4413	-11.273	-11.146	-8.7977	-10.32	-9.7877	-9.1028	-12.079	-10.73	-10.226	-10.287	-12.848	-9.9728	-10.777	-11.127	-8.9998	-11.183	-13.198	-12.277	-9.9582
-2.4775	-1.7955	-3.974	-2.9157	-3.6393	-2.1622	-3.5803	-3.065	-3.8944	-2.4359	-3.1149	-5.0949	-3.2286	-2.1788	-1.3337	-1.6476	-2.1971	-0.27276	-1.8718	-0.7167	-2.7285	-1.9791	-4.0891	-2.4547	-3.0782	-2.8542	-0.24015	-1.321	-2.7511	-3.869	-2.7223	-1.7135	-4.4746	-3.1596	-2.6162	-1.9276	-1.3517	-2.0072	-6.3353	-2.6031	-3.0149	-2.6078	-1.7418	-4.128	-3.3792	-2.5809	-1.112	-2.4149	-1.6369	-0.88731
8.4133	8.5731	9.3743	8.0418	10.049	10.664	9.1926	9.7398	9.0682	10.297	8.1331	11.391	10.148	11.841	10.155	8.2064	11.3	11.061	10.963	8.2174	12.055	8.5694	8.9443	9.2378	8.6883	10.997	9.4598	7.6843	9.467	11.593	10.346	9.6241	10.385	11.32	8.6436	10.896	9.0449	9.3715	8.7228	8.3772	9.6739	9.7172	10.609	10.365	8.6453	9.3594	13.01	9.048	10.209	10.674
-0.62898	-4.661	-0.31894	-1.5861	-4.616	-2.667	-4.14	-2.4384	-2.7289	-1.7829	-2.2761	-2.6438	-2.0282	-3.9708	-2.7438	-2.4055	-1.4785	-4.4224	-1.9016	-2.804	-3.2345	-2.7019	-4.4359	-3.8689	-3.2639	-2.8311	-3.9141	-1.7561	-2.9967	-1.9656	-2.4095	-2.6432	-2.1996	-0.27227	-0.22916	-0.56865	-3.1455	-2.0229	-3.8243	-0.79642	-3.5892	-2.7826	-0.84591	-3.8966	-1.3485	-1.5215	-3.8143	-4.0507	-4.3642	-3.1429
-14.639	-14.107	-16.043	-15.578	-13.172	-14.565	-15.355	-14.027	-13.769	-15.027	-13.663	-12.387	-14.341	-16.907	-14.101	-15.107	-15.91	-15.565	-13.722	-14.438	-13.996	-14.146	-15.656	-15.089	-14.943	-13.477	-14.655	-13.963	-14.442	-15.47	-17.81	-15.594	-15.185	-12.753	-12.921	-16.611	-14.596	-13.419	-11.852	-17.267	-14.39	-15.088	-18.292	-14.679	-13.421	-15.267	-12.747	-16.571	-14.778	-13.954
-4.8814	-1.9667	-0.48731	-2.6058	-1.5526	-3.8829	-1.7154	-2.863	-3.4902	-2.5177	-5.6196	-3.4329	-3.5072	-4.0095	-6.515	-5.583	-3.7253	-3.7982	-3.247	-5.3954	-1.611	-3.598	-4.3942	-3.5455	-3.5592	-0.99769	-4.1454	-3.3252	-4.7596	-2.593	-3.8298	-7.0417	-3.4616	-5.0741	-2.9849	-3.4944	-2.5717	-3.4779	-2.8834	-1.376	-3.4314	-1.2301	-4.6977	-2.0989	-2.295	-3.4816	-5.6213	-3.4322	-3.8644	-3.3878
-13.763	-11.977	-11.918	-12.838	-12.398	-14.987	-14.02	-10.701	-12.754	-12.609	-12.394	-11.608	-15.431	-14.16	-15.631	-12.541	-12.5	-12.929	-12.347	-14.371	-12.83	-12.386	-13.652	-13.86	-15.228	-11.666	-13.373	-15.061	-13.525	-12.289	-13.355	-11.696	-12.425	-14.848	-12.137	-13.854	-10.926	-14.234	-12.854	-15.272	-12.489	-11.577	-14.673	-13.982	-13.983	-11.545	-12.81	-13.257	-13.62	-13.91
-14.077	-15.211	-15.4	-15.909	-17.271	-14.534	-13.706	-14.772	-14.769	-15.425	-14.616	-13.907	-14.163	-15.234	-17.517	-14.426	-13.868	-13.197	-13.678	-14.289	-15.569	-14.996	-12.794	-13.842	-16.77	-13.143	-15.997	-13.467	-17.489	-14.852	-14.028	-13.495	-15.334	-16.252	-14.771	-15.225	-14.002	-16.637	-14.106	-16.388	-14.614	-15.073	-14.222	-14.496	-15.838	-14.717	-13.408	-14.089	-15.841	-13.652
4.1716	6.0962	2.7965	2.8205	1.1176	-0.80887	4.0519	3.4268	4.3588	2.9804	3.2929	1.8855	5.9765	2.7291	4.0927	4.1585	5.2282	3.3818	6.28	4.4467	1.7746	3.4759	5.7377	3.7614	3.0997	4.4985	3.7002	2.9412	4.0501	4.1964	4.0986	4.362	4.0522	5.2222	4.2715	3.3231	1.9969	2.5903	2.6575	3.3514	1.8176	2.6027	2.2789	2.2844	5.2502	3.3085	3.7556	3.8933	5.2065	0.92093
-11.138	-9.1906	-12.264	-11.46	-8.2174	-12.254	-10.382	-10.811	-13.725	-11.035	-13.354	-9.2055	-11.435	-10.302	-9.6509	-8.3409	-11.567	-11.537	-9.8765	-8.0983	-11.062	-12.048	-9.952	-11.007	-9.1018	-9.5518	-10.389	-9.539	-9.4505	-9.8149	-8.1098	-11.349	-11.349	-10.302	-9.3867	-11.313	-10.612	-10.873	-10.515	-9.581	-12.235	-11.837	-10.221	-9.5827	-8.1667	-12.045	-11.215	-11.19	-11.757	-8.1367
1.6265	3.091	-0.27074	0.11709	-0.46293	2.3743	0.85213	-0.36765	-0.73739	-0.57594	0.87461	0.29643	-0.27894	-0.94396	-1.7597	0.20573	-3.5677	-0.10736	-0.982	0.77352	-1.2325	1.3151	-2.9392	-1.1898	-1.4482	-0.40679	-0.72998	0.2711	-0.57515	-0.65136	2.1239	-0.68428	2.3233	-0.36486	0.39173	-1.3869	-0.58492	1.107	-0.45509	0.10518	0.66269	-0.2441	-0.89584	0.0051768	0.55376	-2.1177	-1.6111	1.2569	-1.8306	0.50674
-7.6679	-8.7509	-8.4257	-10.321	-7.4438	-9.0973	-8.3281	-7.8995	-11.057	-9.2165	-8.0403	-10.399	-9.9928	-9.3038	-8.8179	-10.204	-7.6279	-11.321	-6.7172	-10.353	-9.0972	-9.1594	-10.202	-8.365	-9.2008	-10.015	-11.534	-9.5178	-10.094	-7.2443	-8.2498	-8.5658	-7.4417	-9.1044	-9.7554	-9.9036	-10.123	-8.7274	-8.8878	-10.816	-10.626	-9.7798	-10.466	-10.701	-8.5688	-9.4286	-8.9425	-9.2629	-10.509	-9.4765
-13.067	-12.291	-13.135	-13.502	-15.184	-13.757	-15.938	-12.362	-12.393	-12.511	-14.647	-14.16	-13.058	-15.89	-13.391	-12.955	-13.653	-13.357	-14.494	-13.056	-14.028	-13.898	-12.819	-12.666	-14.748	-13.949	-13.36	-12.904	-11.897	-13.023	-13.628	-12.583	-13.357	-13.411	-13.886	-12.773	-11.666	-12.229	-11.595	-11.721	-14.053	-12.739	-10.288	-12.814	-13.895	-11.167	-12.762	-14.231	-11.822	-13.47
-6.6417	-8.0388	-9.1715	-6.5723	-8.2503	-6.3896	-8.5823	-8.3162	-7.0668	-8.8595	-6.7319	-7.0321	-9.3361	-9.364	-7.2224	-6.8954	-9.7299	-6.9935	-4.9356	-8.2265	-8.7118	-7.2651	-7.4131	-8.344	-6.5711	-7.6301	-8.6752	-7.6394	-9.4003	-7.1814	-5.2631	-5.6211	-7.3761	-6.6372	-5.4038	-7.565	-8.6347	-5.1242	-5.4738	-8.7003	-8.1501	-6.4147	-8.5627	-9.8234	-7.8654	-6.9296	-7.1288	-8.9565	-9.2941	-6.3991
-2.2416	-2.3686	-4.1772	-4.3556	-4.5668	-2.7296	-2.1931	-5.2083	-2.5477	-1.3045	-4.5585	-2.9748	-2.2681	-1.1131	-2.8104	-3.5486	-3.3905	-2.6074	-1.9137	-3.374	-0.46753	-1.2549	-3.6477	-0.16579	0.56862	-2.4994	-4.0206	-2.3109	-3.3665	-2.8055	-2.4457	-1.5972	-2.4805	-2.8227	-4.281	-4.2181	-3.1319	-3.1231	-1.7836	-2.5953	-2.3833	-3.5484	-0.82508	-1.7713	-2.0744	-3.6849	-0.39608	-2.5808	-1.8888	-1.9774
-12.072	-13.506	-12.625	-13.662	-13.822	-13.255	-15.129	-15.269	-15.426	-14.287	-11.921	-13.481	-13.849	-17.054	-14.642	-14.036	-11.571	-15.233	-15.792	-12.57	-14.445	-15.465	-14.907	-14.318	-14.158	-13.849	-16.143	-14.513	-16.867	-11.895	-12.539	-12.293	-13.502	-11.088	-14.986	-13.791	-16.051	-14.962	-13.283	-14.55	-13.156	-16.192	-13.387	-14.466	-13.479	-16.01	-13.576	-15.169	-13.956	-12.752
-23.364	-25.042	-23.776	-22.771	-22.515	-19.865	-23.166	-21.526	-22.018	-23.344	-22.892	-21.212	-21.55	-20.915	-21.445	-23.567	-23.781	-22.329	-23.084	-21.972	-25.152	-21.959	-21.67	-22.621	-21.267	-22.69	-22.599	-22.991	-23.988	-21.997	-23.659	-24.21	-22.094	-23.564	-22.494	-22.162	-22.336	-22.169	-23.332	-20.969	-25.345	-22.168	-24.382	-20.958	-22.4	-21.933	-21.418	-23.559	-20.857	-23.483
6.8649	4.8902	8.0398	5.7085	6.4314	6.1215	5.6284	7.6368	8.1772	6.3381	5.604	7.6363	8.0498	6.8974	6.9964	6.2792	8.3736	7.7298	6.8123	8.3147	8.2749	8.2406	7.0486	4.6537	7.8951	6.9143	5.5282	6.5935	7.5355	5.8628	4.7958	6.8118	8.2593	6.6147	7.5039	7.1507	5.5153	5.2025	9.9267	6.325	4.2079	7.2302	6.6936	8.0256	7.9848	7.4754	8.4307	5.7025	8.3203	6.9541
-11.759	-10.743	-9.3414	-8.4098	-10.64	-12.107	-11.167	-11.955	-10.568	-11.658	-11.363	-9.8274	-11.026	-10.123	-13.898	-10.339	-11.065	-11.49	-10.563	-10.236	-10.836	-10.944	-12.274	-10.925	-11.277	-11.769	-10.814	-10.361	-10.313	-10.687	-11.599	-11.733	-12.028	-12.728	-12.515	-11.83	-10.627	-12.71	-13.189	-8.8177	-10.612	-7.9996	-11.657	-10.499	-13.75	-11.928	-11.353	-10.545	-11.387	-11.964
4.7804	1.9384	5.371	6.87	7.0118	4.7294	4.7525	7.9503	6.1595	7.0157	3.4391	4.5366	4.592	5.6152	4.8216	5.8462	6.4114	5.3634	4.5042	5.3718	6.7113	5.7891	5.1071	6.959	6.0563	3.711	5.4968	4.2271	5.9101	7.2838	2.7952	5.678	5.3311	6.9524	4.6383	6.8174	5.5205	4.6595	7.5275	5.0159	5.6411	7.0003	5.1169	4.9302	3.7364	7.8499	4.66	3.5144	4.9027	5.6684
-4.2981	-1.4498	-4.8599	-4.3843	-5.6566	-1.7933	-4.4613	-1.0968	-4.0352	-2.4016	-3.6002	-2.362	-1.1223	-2.8309	-0.97373	-2.0754	-3.5289	-2.086	-3.7462	-3.4641	-0.81479	-2.4616	-5.7683	-2.8694	-2.9814	-2.5808	-4.5031	-3.7763	-2.4904	-2.8256	-1.2685	-2.451	-2.4004	-1.1318	-2.7877	-4.1207	-4.2554	-4.6238	-3.1778	-4.3157	-0.88209	-3.1778	-5.0569	-2.033	-5.0196	-4.0221	-3.6305	-1.7689	-3.5461	-2.8582
-3.4806	-3.9781	-4.5501	-4.5926	-3.9453	-3.394	-3.3426	-4.1193	-5.2243	-3.9824	-3.3886	-5.0127	-6.6492	-5.7192	-4.1159	-3.6244	-5.3604	-5.3728	-5.9983	-5.8491	-3.6227	-4.8336	-2.9866	-3.3797	-4.6041	-4.4933	-5.8797	-4.5605	-6.6771	-3.2012	-4.619	-4.2293	-3.9356	-4.2603	-3.6836	-4.3896	-4.9749	-4.0339	-3.8857	-5.0406	-6.9865	-3.1567	-5.1147	-6.3274	-2.5815	-3.617	-4.6259	-5.0622	-6.7535	-1.9925
-13.588	-13.929	-14.488	-14.366	-12.379	-13.924	-13.617	-12.779	-12.336	-12.22	-15.734	-12.611	-15.016	-12.247	-10.204	-11.917	-11.579	-13.183	-13.609	-12.486	-13.081	-12.616	-12.411	-13.918	-13.04	-10.804	-14.585	-11.388	-15.152	-11.014	-14.712	-12.459	-12.567	-14.011	-16.085	-14.08	-13.681	-13.716	-13.993	-11.135	-14.934	-13.121	-12.106	-14.678	-14.16	-15.046	-13.28	-14.281	-13.231	-12.441
-0.85191	-1.6349	-1.5377	-1.9715	-2.4688	-3.4415	-3.8607	-3.0844	-3.487	-0.40473	-0.24258	-0.84728	-3.2619	-1.893	-0.2753	-4.672	-1.7756	-1.6146	-2.2497	-1.8983	-1.9822	-2.7466	-5.3199	-2.3065	1.4505	-2.0833	-1.5192	-1.5399	-2.8705	-2.8571	-2.4828	1.1966	-1.0432	-2.5484	-1.8111	0.72698	-0.78157	-2.9477	-2.605	-0.95888	-1.1129	-1.0421	0.11059	-2.625	-3.716	-0.17585	-1.2965	0.53946	-0.062649	-2.6332
-9.148	-10.425	-11.868	-10.739	-8.4793	-11.986	-9.6313	-10.81	-11.85	-12.298	-9.9876	-12.199	-12.905	-10.9	-13.383	-11.253	-10.346	-10.476	-12.611	-10.386	-8.936	-10.631	-11.626	-9.6294	-11.632	-11.508	-12.956	-9.01	-11.549	-9.9796	-11.566	-10.986	-9.6442	-12.954	-11.05	-9.9741	-12.27	-9.5389	-12.036	-8.2538	-13.345	-11.935	-10.604	-10.953	-12.545	-11.176	-10.384	-10.462	-10.079	-11.153
-16.302	-17.705	-14.697	-15.803	-13.528	-15.6	-13.921	-17.049	-14.493	-13.348	-12.193	-15.666	-15.557	-14.041	-14.312	-14.106	-13.634	-12.592	-13.485	-13.591	-15.617	-13.335	-14.461	-11.449	-13.865	-13.634	-14.676	-13.049	-13.123	-14.336	-14.357	-14.938	-13.855	-16.37	-13.148	-16.687	-14.683	-13.702	-14.444	-12.507	-15.359	-15.309	-14.584	-12.379	-15.643	-13.006	-14.975	-13.358	-14.693	-13.839
-22.086	-20.425	-23.81	-20.399	-18.629	-20.55	-21.157	-22.61	-21.132	-20.19	-22.469	-22.801	-22.475	-20.754	-21.226	-19.732	-18.033	-18.674	-19.336	-24.017	-20.293	-21.674	-22.988	-21.273	-19.679	-20.55	-21.2	-20.763	-18.932	-21.941	-17.848	-21.699	-20.467	-18.519	-20.402	-20.347	-23.005	-20.543	-20.577	-21.829	-20.539	-22.105	-20.589	-21.86	-19.824	-22.547	-19.977	-22.758	-20.71	-22.779
-0.98872	-1.617	-0.058291	0.7524	-0.42327	-2.0468	-0.74703	-0.7846	-2.6897	-1.1042	-0.55783	-0.11794	-1.613	-2.2904	-2.1898	0.031702	0.59389	-2.2831	-1.6977	1.4958	0.0022159	-0.28807	-0.31869	-1.7564	-1.4159	1.0267	-1.8215	-0.58393	-1.0241	-1.4285	0.45845	-1.258	-1.9083	-1.5911	-2.1784	-0.95983	-2.1452	-3.167	-1.1871	-1.4458	-0.80114	-0.13673	0.89213	0.64452	-1.8826	1.3217	-2.6138	-1.3612	0.30395	-0.51333
6.4497	5.31	7.4592	5.9106	6.8063	5.4155	6.0466	3.7578	5.8222	6.3703	5.4913	4.7391	4.2289	6.3701	6.5387	5.6261	4.5546	5.437	5.5669	4.9373	6.7531	3.5322	5.1858	6.6804	6.2158	5.7794	6.5612	5.7201	5.8504	5.6624	5.4324	2.7996	5.0559	4.3947	4.9775	5.4086	4.806	5.1611	5.6651	2.9786	4.6775	7.0866	6.2751	6.6916	3.2152	6.3963	6.2096	5.3886	5.9595	3.6685
0.36697	5.4058	1.545	2.2353	1.8666	4.3642	2.0771	1.9829	4.0925	3.6882	3.8903	2.6447	3.5798	3.0944	1.5609	4.3896	1.8956	3.0927	1.5776	1.9573	2.7858	2.9349	1.3656	4.7733	4.1436	2.6441	2.5389	4.7443	4.9092	1.9271	3.1264	3.0843	1.2286	6.7591	3.8654	1.9998	3.6912	4.7384	4.4488	1.2643	2.1839	2.9462	3.0644	2.7627	2.5854	2.2522	2.4903	1.4356	2.4291	2.8355
-3.1928	-2.7693	-2.0165	-1.3509	-4.7973	-3.3239	-1.5896	-3.3066	-0.90537	-1.4946	-2.8587	-2.9243	-2.3947	-1.4932	-2.2904	-4.9638	-1.4547	-3.4324	-3.275	-2.0202	-2.3099	-3.8919	-1.6395	-3.2369	-2.3377	-2.8847	-1.6451	-3.3932	-2.2395	-3.9802	-2.1774	-2.4257	-5.1987	-2.3527	-0.49419	-3.0782	-6.3896	-1.5629	-3.1296	-3.1171	-3.5225	-5.0281	-2.8328	-2.1918	-2.9014	-5.7669	-3.2841	-2.2551	-3.7224	-2.048
1.7468	3.3539	3.4007	3.3946	2.1572	2.6403	5.063	4.3715	3.9957	2.7816	2.5342	3.531	4.9229	3.4166	1.1465	3.8802	3.612	2.0852	-0.40505	3.6896	4.5573	4.1058	2.3126	2.7707	2.3484	3.5508	2.9929	4.5868	1.4798	3.915	2.0528	1.5048	4.1768	3.5794	1.2285	4.5567	3.7915	2.5602	5.0788	3.6807	2.643	2.7872	4.8659	2.6664	3.5805	2.0892	2.2814	1.9742	3.2733	1.4059
-5.2054	-4.7825	-3.4518	-5.3561	-3.6087	-5.1128	-3.3371	-6.2626	-4.6194	-1.9601	-3.4526	-4.4271	-1.811	-3.1742	-3.9319	-2.578	-3.5655	-1.8571	-3.495	-4.52	-5.2446	-4.4699	-4.6187	-2.2568	-3.2165	-4.7269	-2.5915	-4.3354	-5.4825	-5.6923	-2.7413	-4.9258	-3.4087	-7.9861	-5.0721	-2.4883	-4.031	-2.8616	-4.4378	-2.3091	-2.5596	-4.0979	-4.0441	-6.1136	-4.1849	-3.5027	-2.7397	-5.3692	-1.2841	-5.2244
-0.052404	0.48423	-0.78848	-0.0051209	1.6408	1.2564	2.9003	0.034314	-1.2185	-2.802	0.71421	-2.698	1.2573	-1.6156	-1.4643	-1.1392	0.61542	0.5713	-0.22655	-0.12551	-0.45355	-0.9268	-0.087733	-0.10418	0.056937	-0.040968	0.027732	0.52842	0.085327	0.52345	-0.15871	-0.10607	1.1688	1.0939	-0.22878	-0.49214	0.79573	-1.2674	0.51246	0.56229	1.0466	-0.50659	1.4955	-0.22001	2.1241	2.141	1.9722	2.8043	1.2574	-0.0392
-8.5301	-8.2742	-8.3797	-9.5583	-11.178	-11.648	-10.668	-8.5624	-11.966	-9.1702	-9.6646	-8.3056	-9.9544	-11.607	-10.032	-10.19	-8.494	-8.8812	-8.8765	-10.039	-7.9827	-7.9766	-11.141	-10.877	-9.7934	-11.047	-8.1677	-7.0795	-8.7146	-7.8176	-9.5391	-10.917	-8.4068	-9.7889	-10.287	-8.9255	-8.846	-8.9302	-7.9487	-10.197	-9.6297	-9.9608	-7.5506	-8.4958	-9.5998	-10.876	-7.1777	-10.425	-9.0451	-9.7336
-0.96295	-4.34	-2.627	-2.6086	-2.6819	-4.3736	-3.2085	-1.8531	-3.4524	-2.8777	-3.5783	-1.7242	-2.541	-1.4036	-2.6957	-2.123	-3.2135	-0.91054	-4.207	-1.2748	-2.3293	-0.71173	-5.6288	-3.4969	-2.0848	-2.5716	-1.1067	-2.2075	-0.84483	-3.0479	-3.4166	-1.5891	-2.1682	-1.7438	-1.4706	-2.7967	-2.7791	-1.1932	-3.65	-4.1376	-0.46155	-3.1139	-0.89309	-2.5506	-1.0072	-3.4798	-1.7127	-0.6651	-3.024	-3.472
1.0681	-0.45058	-2.5942	-2.242	-1.0449	-3.4185	-3.6259	-0.10356	-1.3328	-3.2071	-2.3137	-2.5151	-1.8221	0.049263	-3.0839	-3.9115	-1.4916	-2.0732	-4.7892	-0.19049	-1.5489	-1.1386	0.15524	-1.1408	-2.1213	-2.655	-4.0626	0.1741	-1.1303	-2.9418	-2.3536	-3.3984	-2.3755	-0.66877	-1.8681	0.12895	-2.2075	-1.7794	-2.6746	-2.5341	-1.5328	-0.473	-2.4189	-2.2797	-0.51608	-2.0987	0.35587	-1.7426	0.69599	-3.146
5.7518	5.2664	5.9372	5.5666	8.8322	4.6957	6.9957	3.7475	2.9006	9.1194	5.5553	4.6868	5.4292	2.9686	5.49	7.0601	4.6881	5.7928	4.1424	6.5868	3	3.1545	5.1851	5.5515	5.6797	5.8798	3.1212	6.0886	7.3953	3.3296	4.3427	5.5907	5.1747	6.6274	6.339	6.0278	7.2998	5.6731	5.0539	6.5429	6.4745	8.1018	5.3384	5.3728	6.2197	6.2777	4.5505	5.5201	3.1619	4.2027
-22.036	-22.376	-19.119	-22.173	-22.788	-21.419	-24.544	-20.991	-23.027	-22.526	-22.334	-20.951	-22.204	-21.099	-21.578	-22.227	-22.873	-22.145	-23.294	-20.923	-21.733	-21.808	-21.183	-20.592	-22.754	-23.733	-23.123	-23.034	-22.607	-21.262	-18.521	-22.425	-21.831	-22.86	-21.619	-20.598	-23.316	-24.001	-22.341	-20.385	-23.231	-23.34	-20.169	-22.771	-22.443	-22.7	-22.98	-21.898	-20.148	-22.173
-3.6148	-2.3266	-4.0139	-2.4085	-3.4034	0.34769	-3.0611	-3.8917	-2.463	-1.1559	-2.3583	-2.4637	-2.4882	-2.2045	-0.43293	-3.322	-1.322	-1.439	-2.2299	-4.661	-1.5394	-4.0024	-4.9298	-2.3322	-2.6774	-1.6665	-2.5813	-1.898	-1.4284	0.092364	-2.5698	-1.968	-2.9205	-3.1116	-2.8614	-3.1545	0.25031	-1.7617	-3.7201	-4.0532	-2.5299	-2.672	-3.9551	-4.1572	-2.2622	-4.3322	-3.7392	-2.4149	-0.67266	-2.8238
7.1445	7.2918	8.399	6.3544	9.9335	8.9359	8.2308	9.7142	9.1465	11.881	8.6815	9.352	9.4626	8.7248	9.1162	8.1221	11.005	8.0347	5.9637	9.8048	7.6084	9.2065	11.204	7.3192	11.884	9.2488	9.3935	9.6553	9.3936	9.174	6.7947	7.5549	7.6455	10.229	9.4312	9.943	6.8511	6.6873	9.0375	7.1802	8.9162	8.6686	9.1263	10.811	8.2751	6.4338	6.5099	8.7518	8.9771	7.2993
-9.5956	-11.536	-10.651	-10.611	-9.5619	-13.66	-10.622	-10.294	-9.7104	-10.749	-10.343	-11.87	-11.336	-12.599	-12.033	-13.686	-10.332	-12.114	-12.25	-10.678	-10.427	-8.11	-10.736	-11.998	-9.5041	-11.355	-9.1189	-9.3796	-12.057	-10.488	-11.104	-9.7256	-8.9223	-12.574	-12.189	-8.6128	-12.481	-8.883	-10.412	-10.848	-11.959	-9.2407	-10.99	-11.777	-9.6616	-10.762	-10.774	-8.1734	-10.364	-12.501
-4.3554	-5.2513	-6.9417	-6.2099	-5.2275	-3.2699	-6.1794	-6.4433	-4.8629	-5.2888	-6.4174	-5.0473	-7.2409	-2.2944	-5.2411	-6.1375	-5.051	-3.4364	-5.2794	-5.8179	-6.875	-6.7205	-4.2352	-4.5008	-3.9033	-3.9351	-4.4068	-4.8805	-3.6563	-5.7232	-4.7075	-6.0578	-7.5651	-5.7716	-6.7454	-5.7055	-5.4437	-6.6158	-4.4693	-5.7917	-8.1296	-7.2911	-5.5055	-4.0436	-5.5599	-5.9461	-6.8605	-4.1788	-5.3431	-5.0938
-11.373	-11.647	-11.683	-10.955	-12.833	-11.73	-14.233	-11.938	-10.591	-10.16	-12.498	-12.24	-11.364	-13.267	-10.773	-10.918	-12.041	-9.4777	-11.399	-10.025	-9.9672	-12.969	-13.604	-11.721	-13.716	-11.808	-11.895	-11.442	-11.864	-12.199	-11.661	-12.342	-10.872	-10.425	-11.861	-10.696	-12.557	-12.156	-12.101	-12.779	-12.54	-9.4622	-11.038	-12.572	-11.603	-11.918	-13.091	-10.639	-10.59	-12.995
1.6413	1.9216	2.825	2.6091	2.7788	3.9905	1.2144	3.3747	5.6967	4.6258	4.9446	3.0182	0.26489	2.8026	4.3135	4.9388	3.7505	1.8893	0.99359	4.3995	2.2312	1.4818	0.81688	3.0261	3.0019	2.081	4.0653	1.1001	3.37	1.7426	2.6766	2.8576	3.2759	0.90103	2.5521	3.4693	0.88502	2.8583	3.4686	-0.36061	1.7351	3.303	0.97601	4.8946	4.9267	2.7473	4.0282	0.0092524	1.5615	1.9862
5.987	2.13	1.7983	3.6761	1.6254	3.7881	2.9724	2.2108	4.4769	3.6651	3.1816	3.736	3.9775	2.8147	2.8388	4.0057	3.363	2.364	3.7722	2.6624	2.2053	3.856	1.3364	2.2957	2.0003	4.4701	3.4119	4.524	1.994	4.3082	2.9333	3.9056	3.6221	2.8545	3.9861	2.3247	3.1472	4.6805	1.2361	3.8529	4.114	3.4372	2.4147	2.1572	1.4685	2.8593	3.2649	1.6277	5.4128	1.4381
-8.6015	-9.3549	-11.082	-9.6306	-12.461	-6.8326	-9.905	-11.532	-9.696	-10.373	-11.373	-7.7813	-8.1297	-11.619	-10.578	-7.95	-11.611	-10.393	-8.7515	-10.272	-9.4102	-11.028	-12.478	-13.329	-9.3086	-8.8112	-10.374	-7.5675	-8.7966	-10.104	-10.151	-10.494	-10.558	-9.6629	-9.3689	-10.191	-10.341	-10.756	-10.769	-10.749	-11.021	-9.1446	-10.605	-9.901	-9.9839	-9.7833	-10.733	-7.6798	-11.547	-9.9858
-11.316	-13.212	-11.473	-12.874	-12.104	-11.401	-10.166	-10.332	-10.492	-10.794	-11.031	-8.1561	-13.718	-13.648	-11.8	-13.829	-11.818	-13.281	-10.573	-9.4351	-9.7675	-10.345	-14.931	-12.769	-11.711	-11.406	-10.308	-10.566	-12.671	-10.577	-13.38	-12.395	-10.999	-11.161	-11.079	-12.142	-13.753	-11.512	-10.894	-12.993	-10.824	-12.521	-12.304	-10.901	-11.693	-11.855	-13.138	-10.26	-13.183	-11.756
-9.3907	-10.481	-11.958	-10.479	-11.053	-8.8216	-11.064	-8.2083	-11.179	-11.501	-9.4757	-10.77	-10.458	-10.411	-9.6709	-10.572	-9.9032	-10.281	-9.0055	-8.9399	-10.2	-8.7434	-10.365	-11.142	-10.335	-10.85	-11.336	-10.586	-11.782	-11.587	-9.0936	-10.351	-10.602	-10.861	-7.8022	-7.7016	-10.11	-14.086	-9.412	-9.0083	-11.353	-11.466	-14.205	-10.827	-10.057	-7.6034	-8.8611	-8.8111	-10.424	-8.9114
-1.7268	-1.5161	-4.3176	-4.5947	-3.7088	-1.1958	-0.39512	-1.6615	-1.0284	-0.96058	-2.791	0.31042	-3.1769	-2.6356	-1.1426	-1.8982	-1.4872	-4.5533	-2.4491	-1.9874	-2.3886	-1.8748	-3.0956	-1.4204	-2.2854	-2.4172	-1.762	-4.183	-1.7161	-1.7167	-2.9339	-1.4389	-1.6007	-1.5358	-2.9628	-1.8786	-2.6484	-3.4252	-2.571	-1.9937	-1.82	-1.5229	-1.4301	-3.0918	-1.728	-1.9801	-0.26504	-1.4586	-1.6238	-2.3621
-1.2721	-1.864	-3.2327	-1.59	-2.39	-2.9218	-2.5637	-2.2323	-1.8841	-3.4896	-0.48442	-3.4984	-2.0515	-1.1156	-2.9165	-2.1661	-5.4695	-5.8648	-3.0736	-4.3821	-3.5115	-4.3863	-3.1995	0.57443	-3.2485	-2.0598	-1.5434	-2.6007	-2.8202	-2.1024	-3.5143	-1.2965	-1.9689	-1.0517	-2.9977	-1.2877	-2.9893	-3.8373	-4.5475	-2.6754	0.086671	-3.4292	-4.311	-0.97645	-0.46696	-1.8737	-3.7523	-3.3878	-3.1365	-1.4382
-9.2742	-8.437	-7.1091	-8.6015	-7.9301	-12.754	-9.1121	-9.1725	-11.337	-6.8058	-10.734	-9.4479	-11.011	-9.5107	-10.02	-11.142	-10.341	-8.5241	-9.5343	-10.701	-10.177	-9.6183	-9.2263	-9.0382	-9.2642	-10.25	-9.1365	-9.1946	-9.3629	-7.9024	-6.3611	-6.8756	-7.7349	-7.3315	-7.3138	-7.773	-10.003	-8.5913	-8.0386	-7.6444	-8.3159	-8.2653	-11.963	-10.162	-7.1292	-9.1491	-6.6542	-8.6202	-10.148	-8.4533
-0.56689	-1.2043	-1.807	-3.3528	-2.0609	-2.0942	-2.8419	-1.494	-3.5158	-2.9991	-1.3254	-1.0609	0.67245	1.1294	-2.2082	-3.5704	-1.3824	-1.7363	-1.0248	-3.4883	-0.89201	-2.4762	-0.82801	-0.50463	-3.9152	-0.40204	-0.62074	-0.95919	-2.4238	-3.3301	-2.3068	0.025156	0.51262	0.1517	-1.3822	-2.7685	-4.8188	-0.32095	-0.91836	-1.9352	-2.4188	-3.2329	-3.0644	-1.3704	-0.96755	-2.4585	-0.93278	-1.4368	-2.9261	-1.0541
4.3505	1.0372	0.48109	2.1909	3.0556	2.7215	2.2247	1.5927	2.859	3.7236	3.3096	1.8663	1.6928	2.1789	2.635	1.0742	1.4266	0.87347	-0.57295	2.5011	2.5817	4.083	1.7867	0.88189	3.4238	1.8881	1.4867	1.0023	4.8147	4.1253	2.6679	2.2328	1.2081	2.1385	3.9613	1.0704	1.1305	5.7004	2.9822	3.3792	2.6418	-0.049911	1.994	4.3575	4.7087	1.2771	3.8379	-0.3781	3.5549	-1.355
-6.1345	-4.485	-6.0098	-3.9949	-5.1766	-5.3334	-3.4516	-1.934	-4.1866	-2.489	-3.9385	-4.4121	-4.0539	-3.977	-4.1262	-4.9811	-3.3286	-4.9552	-1.4596	-3.678	-3.363	-4.6016	-3.053	-2.4329	-4.373	-6.2185	-4.9638	-3.6693	-2.6027	-2.2043	-3.0913	-3.941	-4.7639	-2.327	-2.0446	-3.2724	-3.1918	-4.4715	-3.5115	-2.4419	-4.857	-5.3283	-3.1287	-4.7371	-3.1005	-2.1698	-3.3941	-6.1188	-2.9774	-5.0781
8.6722	7.4721	7.9446	8.7046	5.659	9.3572	8.8671	8.5079	8.2142	8.1502	8.3526	6.9752	6.4894	7.0905	9.0604	8.6599	7.5332	7.2389	5.8079	8.9837	7.9666	6.9263	6.7918	9.7822	7.006	7.992	9.6305	7.7835	6.8099	7.8968	7.5659	8.1929	9.3568	7.9559	7.9985	8.089	8.8277	8.0236	5.9426	9.3193	7.5875	9.0268	7.6167	10.019	7.7143	8.1928	7.2598	8.4205	8.2578	7.8705
-2.2799	-5.2402	-4.6139	-3.0273	-2.6498	-3.7267	-3.2412	-2.1654	-2.0096	-3.0837	-2.5892	-3.4787	-3.9081	-3.8236	-3.0172	-2.8987	-4.1804	-4.7132	-4.0765	-5.4322	-3.6831	-3.7826	-1.2589	-3.6783	-1.9719	-4.7616	-4.4713	-3.6657	-1.771	-2.4065	-3.3249	-1.5929	-5.2432	-3.7459	-3.7924	0.17794	-4.2116	-4.4929	-2.7807	-1.8505	-3.3381	-4.0923	-3.5569	-1.6488	-2.4088	-2.7761	-5.04	-2.8367	-2.1935	-1.4591
-3.3581	-3.0065	-4.2528	-4.6766	-4.7032	-2.7055	-1.4554	-1.4643	-4.0885	-5.0038	-5.2243	-1.62	0.3287	-1.5553	-5.0265	-4.7114	-4.175	-3.396	-2.9263	-4.1874	-4.2161	-3.9935	-2.0633	-3.0185	-5.4781	-4.6412	-3.5779	-3.6318	-0.4825	-3.3453	-4.3673	-1.5087	-3.7751	-4.2319	-3.0847	-5.299	-4.0288	-4.9064	-3.3408	-3.5015	-2.8579	-1.9283	-1.1458	-1.837	-3.6931	-3.1602	-3.1809	-5.5768	-1.4451	-2.5944
-2.8423	-4.1227	-2.8028	-1.5005	-1.2002	-5.2188	-2.7282	-3.3341	-1.7779	-4.0947	-3.1159	-2.9237	-4.2129	-5.3302	-2.3791	-2.7592	-5.8517	-3.4921	-3.2288	-4.0522	-2.7294	-5.2766	-3.7026	-3.1677	-2.5476	-1.11	-1.5114	-1.6899	-3.2688	-2.188	-2.6137	-2.9854	-2.1602	-3.5542	-1.2804	-3.6282	-1.0037	-4.5966	-1.6377	-3.2389	-2.6834	-2.737	-2.5552	-4.2963	-0.70363	-3.4152	-2.3702	-2.7819	-6.2916	-2.7896
-2.6396	-2.3327	-2.6943	-1.144	-2.1654	-2.4179	-4.1286	-3.914	-0.96477	-1.8531	-1.1342	-2.3776	-3.1153	-0.41997	-5.485	-2.5713	-3.9482	-2.935	-2.4727	-3.5253	-1.0581	-1.3559	-4.705	-2.0952	-1.9255	-1.3016	-2.6286	-0.78473	-1.6416	-2.0738	-0.58106	-3.9971	-3.7839	-1.1495	-1.1535	-2.6003	-1.2967	-4.7805	-4.1935	-1.1343	-3.878	-4.8918	-3.278	-3.77	-2.713	-1.7136	-1.8045	-2.8039	0.28524	-1.8754
-15.021	-14.525	-15.647	-15.1	-14.457	-14.769	-13.721	-15.188	-14.156	-14.999	-13.796	-15.054	-13.961	-17.465	-14.827	-14.98	-15.208	-12.858	-13.566	-12.31	-16.215	-12.674	-15.373	-13.112	-12.318	-11.048	-14.187	-14.941	-15.212	-13.499	-14.297	-15.156	-11.857	-15.28	-14.075	-15.032	-15.23	-12.684	-15.687	-14.717	-15.48	-16.568	-13.901	-17.316	-14.645	-17.16	-13.534	-15.899	-14.666	-14.211
-0.68454	2.8418	1.5427	-0.38688	-0.88587	-0.90433	1.6785	2.2214	1.6445	-0.4437	0.5862	0.42943	-1.5483	0.56723	-0.42958	-0.12047	3.2749	1.8391	0.48071	0.99787	0.19564	-0.093654	0.52885	-0.14565	1.6188	-0.2142	0.73982	2.1151	2.2077	-0.74649	0.74403	2.9762	0.65624	1.3971	0.92656	-0.036561	-0.63801	-0.48312	1.5946	0.43287	0.2156	2.4608	0.93617	3.1048	0.5942	2.2377	0.51708	0.27433	-1.1222	-0.21785
-0.84172	-0.79364	-0.4885	-1.1099	-0.97737	-0.59073	1.6635	-1.3686	-1.8271	-3.7115	0.27113	0.26123	-0.50509	-0.82111	-0.57718	0.13907	-0.22599	-0.63143	2.2478	-0.58387	-0.76231	-0.65028	-1.0546	0.50684	-2.694	-0.83627	1.9609	-0.84043	0.87521	0.89315	1.6746	-1.4366	1.4136	-0.76913	-1.1474	1.1246	0.33272	-1.0245	0.176	0.88551	-0.64799	0.15414	-1.746	-0.2988	1.1924	1.7897	-0.61414	-0.59083	-1.6694	-0.1469
-15.066	-14.54	-15.304	-13.074	-14.157	-12.693	-14.181	-12.681	-13.642	-13.657	-12.437	-12.532	-12.545	-14.969	-15.228	-13.275	-12.628	-16.364	-13.922	-12.868	-10.086	-13.987	-13.483	-13.62	-15.633	-14.588	-15.745	-14.502	-13.974	-14.199	-13.039	-12.676	-13.645	-13.229	-13.242	-15.265	-16.489	-14.283	-14.317	-14.087	-14.948	-12.569	-13.066	-16.508	-13.453	-13.073	-16.053	-13.037	-11.076	-12.981
-3.3255	-3.6611	-7.2362	-4.5244	-5.2117	-2.9952	-4.1515	-4.7113	-2.7525	-5.2788	-3.4886	-4.2934	-3.7271	-7.2003	-7.2587	-2.9453	-1.5296	-3.308	-6.7065	-3.618	-2.783	-4.1583	-3.2349	-5.8284	-6.1821	-2.5788	-3.6511	-5.1068	-3.8293	-4.1777	-2.2629	-1.7272	-5.0174	-2.1607	-5.706	-3.1802	-3.468	-4.4529	-3.4423	-4.134	-3.6078	-2.8708	-4.6355	-4.4181	-3.4867	-3.1401	-4.3041	-2.2292	-2.6936	-3.7521
-14.673	-11.333	-13.89	-11.048	-13.019	-11.886	-15.237	-11.921	-15.495	-10.911	-12.649	-13.097	-12.234	-10.548	-13.422	-13.17	-12.195	-12.352	-12.174	-12.833	-11.314	-13.374	-12.53	-12.085	-14.537	-11.962	-12.379	-11.296	-12.307	-15.703	-13.103	-13.208	-14.443	-11.57	-12.069	-10.99	-12.907	-12.326	-11.352	-13.52	-16.629	-12.459	-11.638	-13.468	-11.003	-13.152	-10.119	-14.213	-11.035	-12.067
-1.7726	-1.0869	-1.5046	-2.4851	-1.6812	-3.0679	-4.3082	-0.42581	0.24915	-0.41845	-0.25399	-2.0954	0.96252	-2.0038	-3.9813	-0.62246	-0.69033	0.89246	-1.0349	-1.0586	0.047221	-1.0233	-1.8617	-0.87273	-2.9397	-3.5498	-1.3512	-2.3061	-2.9194	-0.071743	0.24645	1.9172	-0.90008	-1.8429	-0.53198	-4.0871	-2.4721	0.22572	-3.4072	-1.5991	-0.92951	-1.282	-0.80696	0.55175	-2.4056	-3.3563	-2.5856	-1.7957	-1.5489	0.23645
-1.9823	-0.976	0.42453	-2.0913	-2.008	-1.1463	-1.0254	-1.1976	-1.0709	0.78412	-0.35688	0.35662	-2.2033	-1.1425	-3.5913	-0.68328	-1.7795	-1.2665	-1.0586	-2.6125	1.1329	-3.2123	-4.3342	0.074087	-2.313	-0.89778	-2.4791	-0.32851	-1.7188	-3.9347	-3.3982	0.62356	0.18876	-0.69168	-1.0987	-1.5222	-2.4476	-0.82025	-2.527	-0.75932	0.9503	-1.5362	1.019	-0.1354	-2.233	0.43563	-1.4342	2.1315	-2.6866	-1.7146
-1.458	-0.74173	-1.0309	-2.1657	-0.77769	-0.68425	-0.3562	-1.3391	-1.7456	-3.5873	-1.2523	-0.015116	-1.6726	-1.7278	-2.6786	-0.72573	0.58368	-1.4032	-3.609	-2.1123	-2.1617	-1.5865	-2.6883	-0.99421	0.2861	-2.0545	-1.6917	-0.33212	0.31153	-0.61446	-1.1196	-0.88913	-1.7387	-2.776	0.036828	1.8256	-2.6397	0.63338	-2.888	-1.4142	-1.9855	-3.0453	-1.3862	-1.7794	-0.96413	0.52236	-1.3275	-3.0004	0.65872	-1.1371
-11.043	-10.52	-13.842	-13.779	-12.666	-14.239	-11.876	-12.734	-11.508	-9.3944	-9.2026	-12.168	-12.494	-11.844	-13.274	-11.112	-12.331	-11.648	-11.711	-9.7127	-12.472	-9.1615	-11.22	-11.347	-9.3481	-12.946	-11	-12.249	-9.8008	-9.242	-12.525	-10.394	-10.125	-10.556	-10.951	-10.435	-11.273	-14.261	-10.344	-12.72	-10.489	-13.398	-9.905	-12.747	-12.498	-11.575	-12.524	-12.101	-11.881	-14.29
-6.9702	-5.5672	-5.0296	-7.2271	-10.322	-5.4748	-7.2753	-8.0264	-8.1226	-6.6286	-7.7181	-7.9311	-6.4093	-7.4859	-7.2273	-8.2663	-9.9786	-6.9724	-7.8171	-8.7522	-8.8286	-7.9703	-7.5155	-5.2442	-8.4655	-6.9971	-8.6634	-6.6355	-9.3806	-7.3921	-7.997	-7.8154	-7.348	-5.8654	-6.8495	-7.2672	-9.1325	-8.122	-6.8087	-7.926	-7.2428	-9.1105	-7.4583	-5.5792	-7.5981	-7.5182	-6.7742	-9.6659	-9.613	-6.9112
-2.8842	-0.82012	-0.38418	-2.2853	-0.14372	-2.2767	-0.8598	0.49486	2.199	-0.01806	1.2086	-1.0329	-0.74179	1.5478	-0.47023	-1.1166	-0.26437	-0.80462	2.2299	-0.78438	-0.42336	0.66316	1.6404	0.2886	-0.65404	-0.83894	0.087438	-0.91961	-0.28679	-2.5008	-0.22651	-1.7838	1.0626	0.57931	-1.3676	-0.56601	0.32074	-1.0216	-0.18748	-1.1457	0.0086833	2.2392	-1.3885	0.92082	0.068724	0.25685	0.38783	0.29126	1.6588	0.12139
-11.067	-11.926	-9.9548	-10.804	-10.743	-8.5492	-12.181	-10.553	-11.097	-9.9129	-10.434	-9.424	-9.7696	-10.141	-10.965	-11.311	-10.936	-9.8889	-10.107	-10.43	-8.4623	-9.4424	-10.993	-8.9743	-13.363	-10.883	-10.21	-11.129	-9.9357	-9.0632	-10.944	-12.604	-12.013	-8.6484	-9.7276	-8.2026	-9.4779	-9.0274	-10.812	-9.5586	-10.545	-9.9015	-9.9409	-10.762	-10.298	-10.979	-9.7779	-12.002	-9.5213	-10.875
-6.8266	-7.9087	-8.634	-7.717	-6.3531	-4.9996	-7.4099	-5.2506	-8.6856	-8.8304	-8.2236	-4.9496	-7.4993	-9.0786	-8.7781	-7.0474	-8.4005	-7.6824	-8.2977	-8.6704	-6.8304	-7.7738	-7.1113	-7.629	-8.7579	-7.2536	-9.2819	-6.8378	-7.0231	-8.2527	-6.4406	-7.1806	-6.7303	-8.553	-7.7753	-5.9576	-6.7923	-7.9424	-7.1162	-8.9787	-10.071	-9.0994	-6.8482	-6.1954	-6.2809	-9.4074	-6.3094	-7.3849	-9.7281	-5.8862
-4.3048	-3.0385	-0.70116	-2.1427	-1.8644	-4.0105	-2.9371	-1.8483	-3.9389	-0.98006	-3.3219	-5.1607	-1.4431	-2.7218	-1.7075	-5.3058	-1.1668	-2.3313	-0.65527	-1.8284	-2.6756	-4.7116	0.2149	-3.2764	-1.9465	-2.7612	-2.4676	-2.9331	-2.3397	-1.5552	-1.9515	-1.8775	-1.9089	0.50326	-1.573	-2.6673	-0.86869	-3.4451	-1.5922	-3.3345	-2.0563	-1.5671	-3.9341	-2.1327	-1.9065	-3.8997	-2.7503	-2.0355	-3.2728	-2.9584
-3.9325	-3.3315	-4.6225	-5.0718	-3.0855	-4.4851	-6.2312	-4.3483	-5.1416	-3.6916	-2.8793	-4.1094	-3.9642	-5.3246	-2.2955	-3.1683	-4.8213	-2.9596	-4.3746	-5.4174	-3.024	-3.8087	-5.4399	-2.4968	-2.4756	-4.4829	-4.4153	-4.9594	-3.1472	-5.2724	-5.6813	-7.562	-2.0173	-5.5439	-3.7269	-4.4831	-2.2847	-3.9889	-3.4553	-4.8007	-5.2904	-6.0889	-6.4534	-4.0841	-3.6768	-3.8281	-2.1002	-6.5716	-3.789	-4.8031
-6.9041	-5.3688	-9.5249	-6.6992	-7.7718	-7.6975	-6.4457	-8.6313	-9.4078	-8.5916	-8.3448	-8.1905	-7.695	-9.0323	-6.6569	-7.6978	-8.5323	-7.6264	-6.0427	-7.6396	-9.1023	-9.2512	-8.1062	-5.6258	-5.2089	-5.5626	-10.237	-8.0043	-6.5864	-9.8249	-5.7072	-7.1654	-7.7916	-9.2427	-6.2834	-8.8616	-6.1419	-8.5489	-6.8757	-8.3163	-6.939	-6.0172	-5.6821	-7.4695	-8.809	-8.5048	-7.4498	-8.6535	-8.5141	-7.4129
4.0425	3.1006	4.4701	4.2447	2.2875	1.76	1.8397	3.933	4.2109	1.2383	0.19637	2.6328	1.5378	1.7981	4.4929	3.176	1.4942	2.7988	0.2236	3.2913	0.62949	2.2912	3.2822	2.7357	1.3198	2.0799	0.31658	3.7045	1.1192	2.5433	1.8233	2.8318	3.5876	1.7109	0.91848	3.2094	3.5858	2.1335	3.4209	4.287	2.0388	2.5554	1.5234	1.2233	1.7885	5.1131	2.9268	3.4763	2.6779	2.8936
-3.9446	-3.7068	-4.4914	-3.9346	-5.1239	-3.95	-2.6785	-2.4864	-4.2101	-0.48022	-2.8717	-3.0259	-5.0298	-5.1937	-1.8102	-3.7506	-4.1113	-5.2854	-2.7164	-4.272	-3.6519	-3.4599	-2.782	-2.9686	-4.7236	-4.6937	-1.6309	-4.7499	-3.618	-4.3059	-2.8508	-7.3162	-4.3521	-1.2013	-3.6329	-5.2729	-3.4561	-2.1681	-0.81649	-3.7281	-6.1919	-2.9488	-3.7541	-3.0332	-2.8831	-5.245	-7.7459	-5.6055	-3.5678	-3.8782
0.73072	1.4391	-2.087	-0.67141	-0.7047	-0.45362	-0.16782	0.87762	0.60078	-1.4274	0.68479	0.82407	3.5373	-0.85482	-0.13972	-1.8611	0.44569	0.93709	1.1577	0.82135	0.82808	0.31682	0.65839	0.94959	-0.14609	-0.17097	-0.55582	0.72585	-1.2744	-0.10064	-0.1413	-0.4758	-0.2829	0.072607	0.38302	-0.061698	-0.14458	-0.51559	0.48663	-1.738	-1.0822	-1.7279	-1.1529	1.2217	-1.5849	-0.1903	-0.21838	-0.098648	-1.333	1.2905
-5.3333	-5.6386	-3.8259	-7.4299	-6.7862	-5.353	-6.2559	-5.2008	-6.3555	-3.2672	-6.3121	-8.8271	-4.7337	-3.666	-4.789	-5.1755	-5.4006	-3.9958	-5.9416	-5.9735	-5.0084	-3.7378	-4.0374	-7.496	-4.6391	-3.8684	-5.6539	-6.5271	-4.5669	-4.5508	-4.7084	-6.3821	-5.3936	-6.0257	-5.0246	-6.5243	-5.8695	-5.4141	-5.8298	-6.0151	-5.8067	-5.3412	-6.911	-5.8533	-3.1967	-6.4939	-6.1201	-7.071	-4.5372	-5.3646
7.6335	6.3201	7.0609	8.3086	8.6532	7.4517	5.6234	9.2344	8.8925	6.7886	7.6183	7.583	8.234	7.4901	6.7353	7.6349	7.3043	6.6093	8.1639	8.1528	7.3971	9.5368	7.3343	6.7147	7.8029	8.4017	8.7352	6.4181	7.0415	8.23	7.1031	7.9583	7.8954	8.0142	8.9305	6.5942	5.6194	9.2679	7.7344	8.8808	6.7934	6.8427	7.2678	8.0796	8.3312	7.4493	9.4257	7.3234	9.6739	7.0413
-10.653	-11.727	-9.625	-10.111	-11.335	-11.104	-11.74	-11.268	-11.284	-9.5269	-10.265	-11.778	-9.7241	-10.952	-10.638	-11.212	-9.727	-10.019	-11.2	-10.14	-11.102	-11.711	-6.85	-12.363	-9.6955	-12.043	-10.882	-11.852	-10.968	-12.322	-8.3094	-10.352	-11.474	-8.5716	-11.691	-8.4871	-10.955	-10.976	-11.338	-9.546	-7.6647	-11.548	-10.932	-11.944	-10.876	-12.192	-11.514	-11.335	-11.253	-8.0126
-19.822	-21.866	-20.037	-24.158	-22.749	-22.533	-24.155	-22.203	-23.094	-23.516	-23.772	-20.375	-23.718	-21.808	-23.036	-21.6	-23.201	-23.702	-23.357	-23.007	-23.358	-23.325	-23.102	-21.897	-23.13	-24.079	-22.382	-20.449	-22.145	-22.411	-20.649	-23.917	-21.543	-20.244	-21.963	-21.436	-24.273	-22.211	-23.301	-20.61	-23.794	-23.483	-21.963	-22.425	-21.214	-20.851	-21.079	-22.392	-19.987	-23.326
8.3595	7.1883	7.3708	7.6141	6.0582	6.6014	7.0271	9.4735	8.2765	8.1661	4.1555	6.9131	5.6761	7.7129	5.3667	7.1155	5.2866	8.789	4.3373	9.8419	7.4387	5.9501	7.985	6.4519	8.083	5.9584	7.6432	8.7164	8.1243	5.873	6.1563	5.8454	7.2551	7.209	5.5746	7.7729	7.0014	8.4456	5.5278	6.685	6.7789	5.3806	5.8915	7.4078	5.101	7.7379	5.0055	6.7124	5.6068	7.7302
-4.5364	-0.5121	-3.161	-4.7755	-2.3488	-2.7792	-4.3734	-2.9372	-4.1508	-4.2958	-3.7917	-1.6086	-3.749	-2.0588	-2.9659	-1.6856	-2.5086	-2.0368	-5.724	-2.629	-1.7716	-3.6467	0.26745	-4.7644	-4.3311	-2.4234	-0.65029	-3.472	-3.055	-4.2338	-3.343	-3.4163	-3.2141	-3.5343	-3.1793	-0.21376	-1.7833	-3.9867	-3.2805	-0.98308	-3.0042	-1.246	-4.5654	-3.6834	-3.3422	-3.251	-2.6699	-4.699	-2.2128	-4.3228
-14.715	-14.548	-16.449	-16.474	-15.283	-12.683	-12.942	-13.457	-15.519	-12.625	-12.335	-14.927	-15.113	-15.011	-16.137	-13.874	-13.813	-12.897	-15.053	-14.41	-14.215	-15.545	-16.973	-15.592	-16.069	-15.14	-14.051	-15.487	-17.154	-12.67	-16.031	-12.027	-14.181	-14.383	-17.615	-14.196	-11.847	-15.436	-14.674	-14.283	-15.022	-15.267	-15.436	-15.546	-13.39	-13.817	-14.175	-14.124	-14.14	-17.386
-8.0749	-4.889	-6.635	-4.3731	-7.1427	-7.7932	-4.5045	-6.77	-3.9818	-3.5869	-6.1278	-6.6409	-5.4487	-5.7357	-6.9518	-6.2663	-7.6693	-6.0392	-6.397	-6.0859	-6.4871	-6.3989	-6.219	-6.0725	-6.8639	-5.2347	-4.7454	-7.6699	-5.57	-3.9778	-6.3856	-4.6141	-5.9353	-5.7978	-7.521	-3.8588	-3.5918	-6.0108	-5.3603	-5.2735	-6.7571	-6.4704	-6.8767	-8.0286	-7.8215	-7.9485	-6.9295	-9.8907	-6.1789	-3.4421
3.0197	1.2588	1.5661	2.6959	4.3633	1.9012	2.0489	0.88943	3.3293	-0.20019	3.8285	1.5546	3.2877	2.2653	1.4003	4.4759	2.1	2.1013	2.137	4.2474	3.4565	3.5236	-0.46985	4.5003	1.913	3.343	2.9886	3.6241	2.697	1.3305	3.0676	1.9463	2.7196	2.3508	2.6273	3.5884	3.3226	2.8315	2.1421	3.3105	3.0146	1.2655	3.8238	4.2479	3.2515	0.0097153	2.1219	2.433	3.0817	1.6222
-1.1563	-0.2915	0.083613	-1.5208	-0.67904	0.33175	0.72735	-0.74683	1.8115	2.203	-0.75814	2.2147	-0.066988	0.0087643	1.5509	-2.9841	0.15772	0.71429	-1.025	-0.77265	0.6907	2.0698	1.0136	0.96446	1.6139	1.5432	2.0561	-0.45835	2.8034	-2.3032	-0.49607	-2.1578	2.0046	1.0015	2.4579	1.6316	1.2426	1.1864	-0.51832	2.0331	0.027622	-1.0414	2.9248	-0.73904	0.76242	0.028482	3.4732	0.93678	1.2586	-1.0947
-3.442	-3.8997	-2.9317	-3.0338	-3.9793	-2.8372	-5.1512	-3.8219	-3.6517	-3.5492	-3.0522	-2.6441	-3.4686	-6.2737	-2.8434	-4.1836	-4.2381	-3.9705	-3.1578	-4.9484	-5.6365	-4.3506	-2.8844	-3.8107	-3.3927	-2.6134	-3.4368	-2.0606	-4.1287	-4.6372	-1.2703	-4.7331	-2.1868	-5.8855	-2.8464	-3.5703	-1.3687	-2.563	-4.2678	-4.5467	-2.9371	-1.7121	-4.7567	-4.3467	-5.4554	-4.7982	-5.7804	-3.7479	-4.615	-3.6153
-10.964	-12.301	-12.859	-13.887	-12.251	-14.55	-12.603	-14.795	-12.111	-11.454	-14.504	-13.082	-14.833	-14.608	-13.828	-11.844	-12.528	-13.232	-12.285	-14.332	-12.77	-14.353	-12.881	-13.144	-13.13	-14.095	-13.838	-14.078	-12.256	-13.412	-12.041	-11.356	-12.195	-13.575	-14.837	-11.302	-10.675	-12.652	-13.153	-13.073	-12.064	-15.088	-14.484	-12.601	-12.607	-11.836	-12.651	-14.793	-13.36	-14.902
-7.3274	-11.03	-8.6783	-6.6816	-8.3461	-7.8067	-10.851	-9.0088	-10.304	-7.0332	-9.8967	-9.2069	-8.9382	-9.0677	-9.8659	-7.0182	-9.7752	-7.9204	-9.5703	-11.312	-10.135	-9.1078	-9.574	-6.6004	-7.5926	-11.356	-7.448	-9.9463	-9.6178	-9.2902	-10.799	-9.4036	-6.4847	-9.7398	-9.5916	-8.1721	-8.8338	-6.9885	-10.141	-10.039	-10.467	-8.5967	-11.189	-8.3525	-8.3137	-8.9717	-8.6925	-9.3575	-7.2658	-10.062
-2.752	-2.0961	-2.7599	-1.2302	-1.7663	-4.6271	-0.81892	-4.1826	-4.7038	-3.4452	-2.2133	-1.5732	-4.5134	-3.3615	-4.079	-2.1948	-4.4754	-1.5365	-4.2862	-5.2819	-2.0046	-3.5128	-1.365	-3.0094	-1.4672	-1.6214	-2.5833	-4.2227	-0.80634	-2.0865	-2.9836	-1.9791	-2.0581	-1.2971	-2.1951	-3.3939	-2.1837	-2.6977	-2.6038	-1.3518	-2.1018	-0.088387	-1.7431	-2.4314	-4.1466	-1.4118	-1.8138	-1.2807	-0.90885	0.26237
7.6358	9.2777	8.3051	6.8208	7.2854	8.4435	8.6714	7.1676	9.4131	7.3802	6.612	7.0552	8.3028	9.5147	5.7241	5.03	7.8473	10.639	9.8111	5.7727	6.6873	7.3381	4.824	6.8153	6.3461	8.0973	7.8214	6.684	7.3393	8.1305	9.3751	7.5685	6.6931	8.3262	7.0004	8.8789	5.7719	5.9773	6.6738	8.3511	8.9072	7.9632	8.8279	6.5311	7.6659	7.2634	8.9877	7.4169	6.6972	7.3668
1.4868	2.824	1.7545	3.7327	-0.24972	0.50163	-0.5593	0.29788	1.4918	2.6382	-0.22167	2.4058	0.32534	2.8732	0.70818	0.2705	-1.4082	-1.1541	1.4324	-0.010131	0.61973	-0.05621	-0.92631	-2.9583	-1.2126	0.33816	0.51436	1.0676	0.24436	-1.1694	0.29109	2.0406	-0.51058	0.0083019	-0.53775	-0.82068	-1.3047	-1.1302	-3.5102	2.1506	-0.4638	1.6129	-1.4494	-1.2747	-0.6349	0.92562	-0.52632	0.78983	-0.92528	-0.70081
1.398	-0.67269	1.74	-1.7182	-0.9794	1.7245	-2.0619	-2.1276	2.6263	-1.9075	-1.238	2.3259	-0.32294	0.012461	-1.7413	2.4267	0.78249	-1.8558	-0.015811	-0.011572	-1.6603	0.10945	1.8151	-1.641	-0.20184	0.64319	-0.17711	0.5766	-1.988	2.5901	2.1706	-0.4912	0.69452	2.3773	-0.55677	-2.7148	0.094581	-1.3822	0.45807	-2.3684	0.25359	0.12412	-1.3405	0.30558	1.0064	-0.66178	0.89572	-1.1067	1.4144	1.8792
-20.267	-22.753	-21.169	-22.422	-23.174	-22.547	-20.791	-20.88	-19.97	-19.608	-22.158	-23.833	-22.684	-20.959	-22.173	-21.066	-21.685	-25.153	-21.222	-22	-21.218	-22.615	-21.889	-21.598	-21.589	-23.739	-22.536	-22.889	-21.586	-22.92	-23.111	-23.454	-22.344	-20.588	-21.487	-22.065	-21.951	-21.143	-21.809	-21.921	-21.399	-21.609	-20.748	-21.453	-21.103	-23.323	-22.645	-25.899	-21.764	-24.976
-10.356	-9.9105	-7.7121	-9.675	-9.6333	-10.317	-9.8123	-9.3742	-8.5298	-8.612	-12.013	-8.2295	-9.4325	-11.036	-9.6345	-11.013	-8.7867	-9.5499	-9.468	-11.785	-10.632	-9.2165	-9.23	-9.9986	-8.0018	-10.564	-10.016	-10.156	-7.8093	-8.6372	-10.955	-7.6069	-9.5536	-7.705	-8.3221	-6.7994	-10.76	-9.7308	-10.393	-9.7273	-11.011	-9.1534	-7.5825	-9.5244	-8.919	-10.026	-6.8741	-8.5938	-8.2791	-10.906
-3.3996	-5.2858	-8.2158	-5.023	-5.8331	-4.7765	-4.1121	-4.1008	-6.2902	-3.5783	-2.9045	-4.2283	-4.1117	-3.124	-3.557	-5.9839	-4.5977	-4.0637	-3.7669	-3.4705	-3.714	-4.8289	-7.1521	-2.5391	-5.6124	-4.7814	-3.7523	-2.7989	-6.1157	-5.7777	-2.1453	-5.2361	-5.0561	-3.9451	-4.4958	-5.4461	-4.8728	-4.0059	-4.4766	-3.0227	-4.2577	-3.8971	-2.4118	-3.2252	-5.1197	-3.7412	-3.8576	-3.6814	-4.114	-3.5505
-10.158	-8.363	-9.5989	-8.3402	-9.7213	-9.9494	-10.233	-10.4	-10.657	-7.6772	-7.9387	-7.6012	-9.5973	-9.0364	-9.9913	-11.651	-10.592	-6.1758	-9.9589	-9.6474	-8.7054	-7.9029	-7.8814	-9.1536	-8.2506	-10.329	-9.2961	-7.5292	-10.001	-10.242	-9.2797	-9.7895	-7.7847	-10.092	-6.8933	-10.91	-10.22	-8.0837	-7.2328	-8.0131	-10.78	-6.5258	-8.2463	-8.4953	-7.4992	-7.1634	-8.3213	-9.3398	-8.6819	-9.6071
0.875	0.77685	-0.52026	-2.3326	-1.1463	-1.9058	-0.5149	1.2834	-2.1791	1.298	0.23086	-1.3062	-1.0516	-1.3382	-2.1023	-0.70195	-2.7891	-0.79976	-1.4514	-0.82648	-0.95698	0.54181	-0.70441	-0.72592	-0.59654	-1.609	0.10051	-0.2957	-1.6111	0.025044	-1.8623	-2.5154	-0.28593	-1.7332	-0.22011	-0.8278	-0.17528	-0.35288	-2.0152	-2.0151	-3.5297	1.1219	-2.1191	-0.93784	-1.8278	-2.8991	-1.7172	-0.81388	-1.8106	-2.2809
-12.356	-11.668	-10.487	-11.246	-12.726	-11.331	-12.447	-10.784	-9.633	-8.7173	-13.177	-9.9967	-12.919	-11.143	-12.854	-10.11	-13.076	-11.782	-11.18	-11.784	-10.205	-12.614	-10.299	-12.83	-12.769	-13.578	-12.346	-13.464	-11.922	-12.425	-11.7	-8.9118	-12.497	-12.327	-9.3879	-13.738	-9.8216	-13.911	-14.404	-10.962	-12.21	-13.004	-11.78	-11.622	-13.169	-8.9796	-13.01	-13.814	-12.204	-13.012
7.4301	8.14	5.5857	6.832	7.7739	6.5269	7.3998	8.64	9.1758	6.2688	6.5313	7.4575	5.9933	5.5098	7.4008	6.3605	6.4994	5.4655	8.3082	6.7927	6.7653	6.259	7.5697	5.7743	6.0008	6.8992	7.7423	6.3533	5.771	6.2978	6.9581	5.084	7.5021	8.1457	5.6193	6.9335	5.6675	7.7152	3.8632	8.8693	5.11	7.6933	4.5107	6.627	5.0273	6.7151	7.4561	6.8688	7.2524	6.5503
-3.8724	-5.203	-5.0161	-5.951	-5.7989	-3.9466	-4.5552	-6.1677	-5.8144	-4.0367	-5.6225	-3.5193	-4.5561	-3.9084	-5.2382	-6.674	-7.2398	-5.5755	-5.8188	-5.5401	-5.1944	-6.4782	-7.0695	-4.1391	-4.617	-5.7196	-4.8571	-6.264	-5.9659	-6.5407	-8.8851	-5.7988	-4.0701	-5.5062	-2.8459	-5.1681	-6.3226	-5.6238	-7.323	-5.8701	-6.7122	-8.324	-4.8327	-5.1064	-6.3534	-5.1062	-6.362	-4.6826	-6.6836	-8.0328
-13.48	-15.124	-13.974	-14.603	-13.401	-13.897	-12.424	-14.613	-12.073	-13.647	-13.352	-18.373	-13.758	-14.342	-12.337	-14.118	-14.805	-12.222	-15.153	-15.132	-13.584	-12.705	-16.817	-12.36	-13.605	-15.982	-13.766	-13.592	-12.667	-14.347	-14.061	-15.652	-13.533	-11.374	-15.266	-14.873	-16.18	-14.292	-13.81	-14.638	-12.943	-13.52	-14.839	-15.298	-14.362	-14.331	-13.623	-14.455	-13.583	-15.101
8.5173	7.4224	11.198	7.5775	6.9914	8.2506	8.6408	8.9397	6.3851	9.7948	8.7904	7.2019	6.4725	9.1967	8.5036	7.462	8.9913	9.7739	9.9785	9.5518	6.4596	8.8831	7.5119	9.0204	9.2471	6.6062	8.1979	7.9713	6.5943	8.5527	7.9914	6.1327	9.1014	7.7348	7.5439	7.9085	8.1288	7.1891	7.2207	4.3933	7.8885	8.8855	8.5791	6.9548	8.303	8.7015	9.2197	6.0778	10.882	6.688
-4.6041	-6.2097	-5.9628	-5.9667	-2.4739	-5.0929	-6.9653	-4.3032	-6.0854	-7.0434	-6.1162	-6.3814	-5.8118	-5.5124	-5.6826	-5.9311	-5.2076	-5.9487	-6.5946	-7.1857	-8.1213	-6.3145	-6.5894	-6.0372	-6.2	-7.4805	-7.0472	-7.7051	-6.4542	-7.4449	-4.4731	-6.036	-7.8207	-6.607	-7.1647	-6.5438	-7.4283	-5.1896	-6.2679	-5.8549	-4.2994	-4.8889	-7.5791	-6.2395	-6.1608	-6.9549	-4.6114	-7.5388	-5.8965	-8.0598
5.7485	4.9772	5.8268	3.344	7.3267	3.4905	5.7347	5.425	6.8855	4.0284	5.7785	6.0626	2.9341	5.2042	5.7887	4.7945	7.0765	4.7352	5.3592	6.917	4.3707	4.2693	5.7705	6.0313	2.94	7.8982	4.2978	6.1602	4.8077	5.3437	4.5794	3.7036	4.1899	4.5709	3.237	4.4141	5.7839	6.155	2.25	4.804	4.7074	6.3832	6.6481	5.0102	4.7266	4.9497	6.1473	2.676	5.9713	3.9442
0.74419	-0.15698	0.87767	-2.0598	-1.806	-0.70813	0.18182	-0.27695	-1.2914	-2.4738	-0.12902	-0.083352	-0.60457	-1.5482	0.44893	-2.7879	1.0009	0.058477	-0.45025	-3.2683	-0.53514	-0.29541	1.4902	2.1959	0.23083	-0.017415	-1.0627	-0.82725	-3.2893	-0.061635	0.96558	-2.1411	0.066424	0.026929	1.6313	1.2718	-1.8058	0.69547	0.24024	0.857	2.0437	-0.21756	1.5967	-0.21593	1.8376	-0.46053	-0.16379	-0.93232	1.0758	-1.6522
-5.4808	-5.4152	-4.3029	-4.1834	-6.937	-6.802	-5.2966	-6.348	-5.4331	-5.4171	-5.3433	-3.0203	-6.2925	-5.8279	-3.6651	-6.5017	-4.7444	-4.7481	-4.7879	-5.9994	-5.4172	-3.2043	-5.1172	-3.1363	-5.8392	-5.8478	-3.1184	-4.2878	-5.78	-6.3656	-4.9934	-4.2668	-5.673	-5.1113	-4.1526	-3.3431	-6.3704	-7.0149	-8.4977	-3.9618	-7.0437	-5.7974	-2.3521	-7.995	-6.5436	-4.6202	-7.3966	-5.868	-2.0621	-7.2881
-1.0702	0.64333	-3.051	-2.7492	-5.4317	-0.65018	-2.0687	-2.5962	-2.1543	-2.7411	-1.1458	-1.2542	-1.9249	-2.0243	-2.3978	-1.3128	-1.0132	-1.0723	-2.1598	-2.601	-2.5642	-3.4735	-2.4917	-2.1553	-4.0836	-1.7618	-2.5446	-3.7123	-1.349	-2.482	-3.0629	-1.248	-0.23977	-1.9355	-3.4379	-4.3089	-0.69707	-0.65328	-2.1672	-2.1681	-1.2841	-0.93717	-3.1604	-1.9375	-0.71724	-2.2624	-4.5242	-1.3984	-3.7169	-2.3718
-13.488	-13.658	-15.564	-13.031	-11.698	-12.385	-15.472	-14.402	-13.864	-13.028	-15.031	-14.334	-15.842	-13.04	-12.911	-13.294	-13.822	-13.901	-13.935	-15.177	-13.931	-14.996	-15.188	-15.116	-16.15	-15.005	-15.896	-17.619	-12.366	-14.622	-14.501	-15.878	-13.78	-15.336	-15.245	-14.572	-15.194	-17.038	-15.872	-16.422	-14.626	-14.469	-13.742	-15.215	-11.877	-14.476	-14.51	-15.884	-13.239	-15.464
-21.387	-20.648	-22.081	-19.501	-22.682	-21.812	-18.374	-21.406	-22.688	-19.76	-19.268	-21.805	-21.401	-19.197	-20.723	-22.886	-19.978	-21.203	-17.993	-19.789	-19.421	-21.122	-22.142	-20.516	-21.119	-19.791	-19.265	-20.072	-21.036	-21.257	-20.867	-21.773	-20.478	-22.545	-20.296	-18.523	-19.155	-21.494	-19.358	-21.782	-21.221	-20.232	-20.103	-18.694	-19.921	-20.399	-21.078	-22.224	-21.164	-18.455
-2.2987	-2.5321	-3.4476	-2.4947	-3.9023	-2.8922	-2.9182	-3.6834	-3.6909	-4.0206	-3.4946	-2.6222	-2.6465	-3.6121	-1.9565	-1.5256	-3.8423	-1.7519	-3.1089	-2.0288	-6.1883	-3.2203	-4.1416	-0.8121	-3.8309	-2.0356	-2.7409	-0.79058	-3.6484	-1.8454	-2.7238	-3.1976	-3.2141	-3.4667	-1.8116	-2.1637	-4.5291	-4.1189	-2.907	-2.6391	-2.066	-2.945	-2.8739	-1.7468	-3.1357	-1.511	-4.8494	-4.6859	-2.644	-2.4031
-14.334	-14.826	-13.413	-12.957	-13.27	-14.206	-12.873	-13.486	-9.8284	-14.206	-11.759	-12.419	-12.186	-14.019	-11.891	-13.965	-12.283	-12.891	-13.058	-9.1858	-13.657	-13.433	-13.145	-13.711	-12.51	-14.29	-13.953	-13.437	-12.738	-11.583	-14.858	-11.807	-11.935	-13.819	-13.326	-13.598	-15.555	-10.964	-13.65	-10.748	-12.508	-11.88	-11.371	-13.271	-14.301	-13.22	-11.81	-14.124	-12.007	-14.312
-4.8053	-4.3217	-6.5041	-6.612	-3.4044	-6.239	-3.5796	-6.0145	-4.4437	-5.4452	-4.8689	-3.7458	-5.6288	-5.5265	-5.607	-6.7582	-3.7285	-2.7875	-4.6283	-4.3317	-3.8859	-3.7375	-5.1433	-5.3256	-2.0965	-4.7401	-6.0139	-2.4083	-6.0162	-5.2102	-4.2037	-7.1753	-5.5205	-5.6949	-2.9651	-5.6838	-6.1525	-5.8594	-5.4275	-5.276	-4.3554	-1.4492	-3.6087	-2.3555	-5.7908	-4.214	-4.9604	-4.8497	-5.4329	-2.891
-7.3508	-10.862	-11.971	-12.462	-10.231	-11.28	-12.22	-9.7885	-9.1859	-11.061	-11.336	-11.479	-8.7057	-9.7716	-7.9764	-9.1736	-11.526	-13.079	-6.894	-7.0915	-10.603	-12.397	-8.7576	-12.668	-9.6229	-10.317	-11.788	-10.647	-9.3207	-9.8734	-7.0246	-9.5709	-10.931	-9.8189	-10.307	-10.725	-9.0388	-7.5953	-11.52	-9.7812	-11.252	-10.866	-10.571	-8.0477	-10.412	-11.028	-9.4763	-12.401	-9.2514	-9.2965
6.559	4.726	4.2746	3.1096	5.3964	2.6719	5.1628	4.8483	5.911	5.7445	4.5331	3.9903	3.6332	3.831	1.0992	3.3993	3.9495	5.8802	6.0422	5.5083	4.1516	3.7747	3.2872	1.4479	3.7674	6.8035	5.1593	5.3561	4.1794	7.3736	3.9385	5.6327	6.2905	4.0632	4.8316	6.5022	4.7282	4.3813	5.6437	4.1154	6.5966	3.1313	5.834	4.9878	5.1204	5.0485	5.1457	3.1122	3.2029	3.9506
-13.637	-14.689	-15.596	-16.759	-13.702	-13.481	-15.293	-14.416	-15.082	-16.384	-13.277	-14.686	-15.809	-15.302	-15.586	-12.825	-13.658	-13.703	-13.397	-13.736	-15.316	-17.053	-14.126	-15.808	-17.224	-14.129	-13.164	-13.634	-15.381	-15.83	-14.363	-16.561	-14.322	-14.45	-14.627	-14.402	-15.39	-14.23	-15.146	-16.519	-16.37	-14.877	-15.36	-15.034	-15.874	-14.204	-16.082	-14.292	-18.075	-14.104
-12.956	-8.414	-13.723	-14.236	-11.999	-10.619	-14.462	-13.5	-10.168	-12.297	-13.154	-9.4671	-12.239	-12.945	-15.25	-15.099	-12.671	-14.644	-12.522	-12.815	-11.327	-15.488	-14.077	-13.211	-14.438	-12.691	-13.609	-13.908	-13.255	-12.409	-13.242	-12.004	-13.523	-11.546	-11.398	-14.421	-14.346	-13.329	-14.509	-14.131	-12.95	-12.712	-15.634	-13.93	-11.188	-12.994	-14.038	-13.578	-15.89	-11.956
-14.272	-14.84	-13.72	-15.392	-10.887	-13.159	-12.313	-12.975	-13.642	-12.181	-12.059	-11.76	-13.98	-12.158	-13.613	-13.691	-13.466	-13.178	-10.795	-13.548	-12.851	-14.065	-11.862	-12.96	-13.381	-13.015	-13.036	-11.793	-12.1	-14.733	-12.664	-13.272	-11.114	-11.767	-13.255	-11.991	-13.557	-12.178	-12.529	-12.803	-13.467	-13.214	-13.605	-12.796	-12.305	-13.105	-11.323	-13.079	-11.858	-13.12
1.725	-0.97001	0.50127	-2.0739	1.916	0.69931	3.2334	0.59082	1.0396	0.59199	1.49	2.0825	1.8203	2.8933	1.3342	-0.081774	0.27221	2.4404	-0.34995	0.49808	-0.24282	-1.345	1.7298	1.6148	-0.16248	-1.8698	2.9992	0.30118	1.8703	-0.46876	2.0833	-0.022211	2.2786	2.3381	-0.7012	1.6403	2.8361	3.1587	2.4531	1.1465	-1.722	0.078403	-0.52677	1.7696	3.3238	1.9997	1.7928	-2.2481	2.4576	1.3145
-7.1381	-10.004	-6.536	-4.7302	-4.5588	-4.4912	-7.3385	-7.7773	-8.3069	-6.0757	-6.2573	-4.2434	-5.8331	-7.3228	-6.8625	-6.3547	-5.836	-8.2234	-6.1269	-6.1777	-7.8293	-7.8085	-5.5978	-6.5485	-6.1539	-7.6831	-7.9539	-5.8675	-6.6018	-7.2685	-6.6412	-5.9082	-7.1557	-6.2747	-5.5233	-7.562	-9.1694	-6.9972	-7.8565	-5.6632	-5.7526	-6.3206	-5.1659	-4.8985	-7.7443	-5.7805	-5.6041	-7.7836	-7.743	-6.8387
-2.8347	-2.1043	-3.7359	-3.3379	-4.243	-4.2962	-3.938	-1.6732	-3.5928	-3.1012	-2.3061	-0.8305	-4.1301	-3.1587	-5.0563	-3.4969	-4.4121	-4.5942	-5.5349	-1.0001	-1.8142	-2.5568	-3.5157	-5.71	-5.5007	-3.9367	-3.8293	-2.458	-3.4263	-1.8213	-5.4895	-4.4883	-5.11	-0.88737	-2.206	-5.3196	-2.6804	-3.9843	-3.3563	-3.1472	-4.2321	-2.9198	-2.1841	-3.599	-2.699	-4.019	-3.8729	-3.4447	-4.8666	-2.5888
7.636	6.0169	7.1911	4.6364	6.0217	5.9238	7.8618	5.5363	6.3441	6.2994	6.9611	4.3954	5.5943	7.2945	6.415	5.5287	5.0187	4.4104	5.6324	7.505	4.0733	4.4611	5.9043	6.0687	6.2916	2.3135	8.7173	6.0492	5.8641	7.1949	5.9042	3.4551	5.287	4.5829	9.6192	5.2047	3.9442	4.641	3.7387	5.6838	5.2115	6.0764	5.1235	5.4545	5.5015	5.5603	5.1551	4.4818	5.3431	6.4916
-0.26351	0.46072	-0.42472	-0.99236	-0.81387	1.1631	2.5078	-0.53566	-1.2373	1.8929	0.17454	-0.92537	1.3712	2.0883	1.1445	-1.9439	-0.60616	-1.2013	-1.3287	-0.84125	-0.13146	0.6111	0.15694	-1.8921	-2.3935	-1.1076	-0.59882	0.71825	-2.1251	0.23474	1.9863	-0.95187	-2.0702	2.9284	-0.024636	-0.83897	-0.16505	-1.3515	2.6912	-0.19927	-0.56115	-0.072172	0.84787	0.30406	1.3579	-0.77409	0.77199	-1.4965	-0.61615	-0.49701
9.0768	6.8307	8.4267	9.0031	8.9064	9.1095	9.3573	9.0675	6.3175	8.7165	7.531	9.5055	7.207	9.2667	5.2557	9.8634	7.1728	8.6234	7.8036	7.4433	6.9887	8.0694	6.5931	9.9179	7.9459	7.3693	8.1089	9.5991	8.4019	8.0186	4.1382	6.0644	9.4836	6.3622	7.0014	10.935	7.867	8.0096	8.6934	7.712	8.0167	8.6229	6.6779	7.9753	9.8018	8.9853	7.7874	8.4441	8.5242	8.1707
-0.15741	-1.7779	-2.4893	-1.8566	-1.0028	-3.545	-1.8879	-3.9027	-1.6552	-2.2272	-3.55	-1.9707	-1.6883	-3.3107	-1.6575	-1.3924	-2.4161	-0.45682	-3.1208	-2.8513	-2.8878	-0.88778	-3.8031	-2.3237	-1.9529	-1.3487	-3.0308	-5.6492	-2.7948	-3.4352	-2.4404	-3.2962	-2.6067	-0.057989	-2.3069	-4.1728	-2.2774	-2.6306	-0.38631	-3.0047	-4.0697	-1.9141	-1.8502	-0.85449	-2.8897	-1.5897	-3.6406	-2.7815	-3.0145	-1.6896
-22.346	-23.309	-23.547	-23.486	-25.589	-20.762	-23.258	-21.758	-20.158	-21.054	-22.457	-21.646	-22.793	-24.186	-23.701	-21.207	-22.327	-22.485	-21.653	-21.525	-22.557	-21.853	-21.644	-23.381	-22.818	-21.267	-20.437	-20.403	-21.692	-20.23	-22.47	-22.928	-22.36	-20.109	-22.026	-25	-23.586	-23.854	-21.568	-22.698	-23.568	-23.326	-24.287	-22.346	-20.643	-22.412	-20.967	-23.005	-24.391	-21.179
2.1336	0.51792	4.2585	1.9149	4.6997	1.2117	1.8447	3.0164	1.8597	4.1859	0.50683	1.1045	3.1304	1.3382	1.8935	0.69571	2.2324	2.8799	3.7084	3.2753	5.2694	0.38097	1.218	1.8329	4.0875	3.8597	4.5854	0.7238	5.5788	4.5457	4.0098	0.62582	2.5032	2.7158	3.5967	2.599	4.0078	1.7044	1.9792	3.4315	1.9886	3.3148	2.1286	3.7688	0.87991	2.9871	2.7539	3.889	3.0414	0.4248
-10.798	-11.585	-11.417	-11.771	-12.859	-12.284	-10.332	-11.964	-9.7998	-10.508	-10.304	-11.882	-13.269	-13.352	-12.662	-10.858	-10.824	-13.216	-10.159	-11.389	-10.808	-10.625	-11.193	-11.148	-13.601	-9.762	-8.8507	-11.466	-11.031	-11.122	-12.568	-13.325	-11.752	-11.857	-12.009	-10.411	-10.355	-14.151	-11.476	-11.566	-11.82	-13.248	-12.347	-10.777	-12.822	-12.187	-12.419	-10.972	-12.758	-11.953
-15.156	-11.56	-14.456	-12.753	-11.663	-14.031	-14.866	-13.069	-13.071	-11.169	-14.044	-15.543	-12.437	-13.445	-14.793	-10.926	-14.706	-12.46	-12.936	-12.636	-11.247	-12.3	-14.181	-13.627	-11.859	-13.638	-11.657	-13.179	-12.813	-13.812	-12.856	-14.051	-13.125	-15.22	-11.31	-14.612	-12.253	-9.6944	-12.106	-13.584	-12.257	-14.091	-11.979	-14.527	-11.381	-13.217	-14.673	-14.235	-10.907	-14.257
-1.4014	-1.9778	-0.20329	-0.7061	0.018673	-2.344	0.17762	-1.9806	-1.4718	-2.4057	-1.3329	-0.023331	-0.67793	-2.5832	-1.3327	-2.1582	-0.20061	-1.6906	-1.4367	-1.5191	-2.0058	-1.4599	0.19982	-1.1936	0.43707	1.1127	-1.3252	-3.4608	-0.29453	-0.43192	-0.59444	-0.25254	0.6083	-2.274	-1.6082	-1.3587	0.96793	-0.39931	-4.0261	-0.78568	0.22023	-2.7933	0.8698	0.39454	0.54552	-2.0194	-2.7047	-2.8422	-0.46351	-0.38587
-0.84962	-0.65506	1.2999	0.13562	-0.27612	-1.1684	-1.4002	0.57202	-1.5055	-0.65544	-1.4763	-0.18258	-1.7661	1.31	0.18627	1.8362	-2.0164	1.063	0.082573	0.86344	0.77858	-0.28328	-1.6949	-1.2535	0.76817	0.085795	1.015	1.6035	-1.7294	0.44675	1.4475	0.72111	-0.30276	0.91573	-0.49736	3.8947	0.054205	-2.1787	1.5408	-0.78498	-0.80123	0.08333	0.64146	-2.4431	3.0685	0.82056	0.58319	0.020847	0.26363	2.3482
-2.7985	0.77447	-2.5644	-1.5785	-2.3375	-1.1152	-1.7519	-1.2874	-1.4615	-2.9957	-2.1139	-0.14103	-3.3717	-3.1904	-2.2495	-0.81982	-5.0786	-4.5074	0.20048	0.37568	-1.2856	-3.144	0.11367	-0.66317	-3.365	0.94356	-2.7337	-0.17476	0.19319	-2.5869	-1.8907	-0.52649	-0.80955	-4.2722	-1.6282	-2.0475	2.1032	-1.3153	-3.6443	-0.2434	-0.59608	-3.385	-0.74317	-2.6552	-1.8659	-1.7703	-1.6296	-1.5192	-1.7816	-1.7801
-12.232	-13.724	-13.867	-15.224	-13.548	-14.213	-13.209	-15.661	-13.528	-13.55	-13.385	-15.653	-13.338	-13.885	-12.593	-11.081	-10.897	-16.242	-14.388	-12.4	-14.393	-15.351	-15.192	-14.985	-14.032	-11.088	-14.602	-13.526	-13.211	-14.522	-15.128	-13.516	-13.425	-16.287	-15.357	-15.199	-14.649	-15.981	-15.065	-13.228	-12.717	-13.944	-15.43	-12.934	-16.374	-15.1	-15.541	-14.572	-12.488	-15.562
-7.3528	-9.342	-9.4418	-7.1575	-7.4381	-8.5649	-9.358	-9.7629	-8.2137	-10.143	-11.123	-9.7096	-9.8612	-9.4032	-5.2782	-9.1169	-9.0828	-9.2715	-8.3624	-7.3842	-7.3258	-8.4839	-8.069	-8.203	-9.8231	-8.5185	-8.9373	-10.28	-9.871	-9.6654	-9.7883	-8.3713	-9.3562	-9.9021	-10.393	-8.4464	-10.562	-7.0425	-6.5661	-7.9366	-6.3215	-8.1394	-9.7589	-7.7775	-12.135	-9.7065	-6.6124	-8.924	-9.68	-10.074
-21.163	-22.183	-22.816	-23.017	-24.572	-20.686	-23.487	-22.853	-22.657	-22.625	-24.02	-22.31	-21.172	-25.048	-22.662	-20.976	-19.9	-20.217	-20.466	-20.931	-25.326	-22.314	-23.551	-21.706	-20.559	-21.767	-19.907	-22.35	-21.602	-22.855	-22.526	-23.529	-21.411	-21.67	-22.594	-21.519	-22.683	-22.958	-22.405	-22.485	-24.062	-21.941	-25.06	-22.08	-19.962	-24.225	-22.344	-23.132	-23.343	-20.067
0.4408	-0.91825	0.65769	-0.10945	-1.2989	-0.40172	-0.92806	0.77916	-2.0233	0.91624	1.5655	1.7086	0.071756	-0.33782	1.7338	-0.041581	-3.0548	0.61954	-0.21389	-1.8136	-0.11303	-0.12529	-0.093618	-1.5195	1.1414	1.3977	1.0146	-1.0004	1.7889	-1.6338	-1.2615	0.92448	0.77541	-0.18027	-1.6391	-0.55436	-3.0385	-1.002	-0.084531	1.1071	-0.50552	-0.12987	-0.2961	-0.81814	0.91315	-0.37796	1.8843	1.2542	-0.99588	0.5651
-3.3142	-0.30032	-4.1681	-3.0854	-3.5795	-0.67633	-3.2572	-1.1329	-1.4219	-5.4694	-0.89647	-1.1064	-2.0209	-1.8223	-0.37567	-4.381	-3.221	-2.5824	-0.59539	-0.71974	-1.7998	-2.3047	-1.753	-0.41253	-1.1389	0.61009	-3.7409	-2.5502	-0.13097	-4.6099	-0.66764	-2.0014	-2.127	-1.3124	-0.89024	-1.7567	-0.63316	-1.5487	-3.1692	0.58989	-1.8042	-2.6848	-3.1045	-2.282	-2.2192	-4.7251	0.7475	-1.8991	0.2236	-2.6918
-2.3296	-2.1043	-0.4257	-0.68643	-2.6121	-1.3466	-3.2611	-0.20878	-1.86	-3.6895	-2.0282	-1.2498	-3.489	-3.5651	-2.2757	-1.8692	-1.7773	-4.412	-2.4564	-2.8387	-3.3376	-1.9317	-2.0973	-0.30403	-1.1096	-3.0317	-4.4562	-1.582	-1.0691	-3.445	-4.8127	-3.3663	-2.6005	-3.954	-1.1301	-2.4128	-4.1407	-2.0919	-5.0298	-0.4257	-4.5444	-5.7088	-4.5976	-2.6356	-2.1013	-2.3656	-0.33309	-1.946	-3.8949	-3.5168
-11.238	-10.93	-11.058	-9.8547	-12.36	-10.825	-13.398	-11.403	-10.1	-10.813	-9.9658	-10.141	-10.3	-6.5446	-12.292	-13.137	-12.146	-10.916	-10.852	-8.5906	-13.46	-10.175	-12.765	-10.325	-11.127	-9.5662	-12.37	-10.356	-10.06	-9.7203	-10.722	-10.865	-10.889	-10.639	-10.169	-11.738	-9.5628	-10.536	-10.679	-8.6645	-8.7556	-10.726	-13.419	-11.129	-9.8693	-10.44	-10.961	-9.5966	-11.403	-8.3563
-13.373	-14.536	-10.719	-11.541	-10.468	-11.01	-12.887	-12.535	-11.638	-11.311	-10.951	-11.798	-14.044	-12.151	-11.497	-13.511	-11.583	-12.205	-10.687	-12.859	-9.604	-15.821	-11.611	-11.788	-13.436	-10.889	-12.16	-11.103	-10.889	-11.236	-12.067	-12.933	-10.579	-10.839	-11.145	-9.8437	-12.938	-11.736	-12.738	-12.672	-11.398	-13.069	-12.784	-13.001	-8.7534	-11.931	-12.103	-10.824	-11.604	-12.865
-0.15457	1.0187	0.14083	2.2384	-1.6453	-1.0921	0.64775	2.2813	-0.49762	-0.15797	0.76342	-0.88096	-0.33112	0.99339	0.042758	1.7792	-2.2694	-0.98367	0.50243	-1.3471	0.12148	0.11369	0.42619	0.28322	0.83585	1.6402	-0.57917	-0.19077	-1.1561	1.7195	2.0249	-1.027	-0.99291	0.15903	-1.2332	-0.11374	1.2161	1.5925	-0.016501	-1.3121	-1.2422	1.4655	-0.35206	-1.4557	1.3017	-0.061288	-1.7442	2.0739	0.48069	0.12281
-14.867	-12.985	-12.163	-12.383	-13.073	-17.655	-13.211	-14.701	-13.877	-11.721	-13.582	-14.516	-16.115	-12.212	-14.447	-14.402	-13.443	-13.929	-15.727	-14.397	-16.232	-11.129	-13.84	-15.439	-13.879	-15.37	-13.601	-15.217	-13.173	-14.874	-13.795	-13.658	-14.991	-13.269	-12.091	-14.424	-13.463	-12.994	-12.686	-15.19	-12.237	-12.511	-14.236	-14.617	-12.882	-17.058	-13.691	-12.947	-14.495	-14.458
4.4455	4.6883	4.2225	5.8215	3.6944	3.1775	2.3193	5.7268	3.7773	3.5669	3.962	4.5209	3.7659	4.1313	3.609	3.8955	3.8502	3.6431	3.9034	3.7665	4.2187	5.1947	3.8233	7.0236	4.7611	2.4212	4.3652	3.9076	3.5521	3.6616	4.0656	4.2641	5.7984	6.0764	2.0057	5.0284	4.2278	3.9993	2.2297	5.3048	4.0283	3.3084	4.2594	7.1306	3.6346	5.2113	3.7415	5.7275	7.2026	5.5971
2.7411	0.86152	2.9455	3.1894	2.2957	1.2751	0.16778	0.055676	1.8268	1.4781	4.5564	0.4768	2.9538	2.7916	1.1563	2.9783	1.2411	0.46626	2.0591	3.5985	2.1451	1.7289	0.84957	-0.40007	4.1169	0.86725	0.94787	0.67621	2.8878	2.7604	1.6868	3.4271	1.6809	3.7281	-2.1459	2.7549	2.0867	1.2	1.8434	-0.64624	2.2294	3.5192	0.77932	2.8121	0.17204	3.5246	0.95452	1.635	1.7805	2.5541
2.4313	1.0992	3.3836	-0.94684	1.403	2.7061	-0.73295	2.6858	2.1972	1.7742	1.2073	1.6044	0.33317	1.5701	3.3324	2.1028	2.4089	2.6292	4.2359	0.57735	-0.44532	2.4137	-1.1216	-0.18544	1.1056	0.47634	2.9955	5.324	1.2117	-0.65396	1.58	1.0046	0.168	2.4163	1.3449	3.0805	2.536	2.885	1.3631	1.6642	4.2595	2.0676	3.538	0.34776	3.0375	-0.84195	2.9751	2.747	1.8708	2.9436
-6.1646	-5.6076	-4.4819	-4.6402	-3.6077	-6.1322	-6.9286	-4.4365	-5.7622	-4.9558	-9.1436	-6.5298	-6.0047	-7.5439	-5.4258	-7.485	-6.6454	-4.7042	-6.2328	-4.7984	-6.0619	-4.5125	-4.8852	-7.4284	-5.7783	-7.1845	-6.4039	-6.1885	-7.8376	-4.2755	-4.1541	-8.6667	-5.4802	-5.7969	-3.9104	-6.8064	-7.6709	-8.1712	-7.3006	-6.4164	-5.4187	-7.2022	-5.4741	-8.247	-4.5205	-6.3789	-5.3588	-7.4886	-6.3931	-6.7518
-1.2062	-1.4889	-1.2471	-3.1486	-2.7368	-3.1961	-1.5011	0.46493	-1.818	-1.756	-0.7542	-1.5678	-2.205	-0.57052	-1.4513	-3.9987	-2.3952	0.20648	0.14905	-1.464	-3.0776	-0.61355	-1.0818	-0.49435	-1.9286	-0.94507	-1.9257	0.57049	-2.0164	-0.31513	-0.65893	-2.2951	-1.0946	-0.81974	-1.7804	0.53455	-1.9964	0.51676	-2.3622	-0.74409	-1.0459	-0.9526	-0.056041	-0.67523	1.0741	-1.0082	-2.5872	-0.73149	-2.4766	-0.1156
-3.488	-0.6192	-2.2543	-1.5542	-4.2923	-3.8174	0.09559	0.050031	-4.0923	-1.141	-2.4599	-1.7565	-1.5831	-3.7371	-2.8679	-2.6741	-3.6362	-2.0225	-2.7306	-2.4438	-3.0009	-2.1033	-3.0118	-2.4549	-3.7535	-2.2796	-4.6367	-2.8952	-2.0579	-2.312	-2.2434	-3.9267	-4.2229	-2.1685	-1.6706	-1.82	-4.5857	-4.0617	-3.1581	-5.6089	-2.1792	-1.2634	-2.5112	-2.6686	-1.7936	-2.0903	-1.1025	-4.0907	-2.3111	-3.1176
3.866	5.3493	3.6736	5.1003	6.2204	5.5121	5.6866	2.5392	3.9452	4.4875	6.8602	4.5903	3.0908	3.1423	3.9563	2.8233	4.9751	4.3085	5.0534	1.6044	5.8149	3.4995	2.4645	5.5605	2.9667	5.4531	3.7266	3.3222	1.9125	5.9157	4.6786	3.9124	3.8304	4.5044	6.6946	3.1976	2.3785	2.3526	5.7119	3.1486	6.7301	3.1343	4.418	3.3524	6.2017	3.5203	0.10116	4.0061	5.8773	5.2257
6.2612	4.8626	6.0058	5.8252	5.3494	6.2589	5.142	5.2793	4.9588	6.8454	4.025	7.104	4.7535	7.2788	4.7531	8.9122	4.3252	6.3977	3.4104	8.5054	7.2762	6.7647	6.0106	6.0145	4.8806	5.9931	7.4272	8.0032	3.2645	5.7661	6.0779	7.1379	4.082	6.8355	6.6982	4.2517	3.7832	4.8313	6.7892	6.8913	4.4253	6.8958	5.856	4.3716	3.6572	4.6444	10.006	5.7388	5.8587	3.9637
0.27826	0.90949	-0.55408	-0.79651	-0.96972	-1.3456	-1.9231	-2.1047	-0.55724	-0.076791	-0.17754	-1.2222	0.74803	-1.9864	-1.6171	-4.0775	-0.065511	-1.1228	-0.76795	-0.70794	-1.2805	1.861	-1.7613	-0.80767	-0.080504	-1.4245	-1.9125	-3.1409	0.79742	-1.3724	-3.4141	-0.99703	-3.0254	0.067688	-0.92577	-1.7445	-2.8099	-1.6213	-0.82065	-0.46159	-1.2404	1.0402	-0.98802	-1.1407	0.92585	-1.448	-1.9939	-1.0361	0.86299	-1.3722
1.9766	2.4854	2.9349	3.9661	1.7488	0.68977	1.0055	2.7815	0.94376	0.71493	1.668	0.19456	4.024	2.3339	-2.2299	2.8541	0.038139	0.071512	1.3499	1.4667	2.4445	2.2144	0.37719	2.6659	1.9155	2.9389	1.3084	1.3055	1.1573	2.307	5.179	1.9804	3.1891	3.1786	0.83926	3.0282	0.52811	0.18106	1.0133	2.7688	2.5288	2.6887	2.069	0.45653	1.1851	0.075441	2.8869	-0.33521	4.4163	0.5008
-15.261	-14.273	-15.261	-14.967	-13.46	-12.392	-13.939	-15.71	-13.937	-14.956	-15.007	-14.018	-13.302	-15.412	-15.749	-13.644	-14.254	-16.859	-12.89	-15.014	-15.414	-16.861	-14.743	-14.229	-16.288	-15.27	-14.453	-15.227	-13.604	-15.186	-15.3	-14.308	-12.952	-15.969	-14.538	-14.671	-12.474	-11.974	-13.932	-15.675	-12.903	-13.581	-12.467	-15.09	-13.366	-13.396	-14.575	-13.965	-14.221	-13.858
-21.651	-21.357	-22.154	-20.85	-21.469	-19.735	-20.201	-21.891	-21.256	-20.131	-20.428	-20.211	-20.754	-21.691	-22.468	-17.643	-22.634	-20.616	-19.729	-20.09	-21.091	-21.13	-20.424	-21.35	-21.797	-20.655	-20.853	-20.394	-19.955	-20.389	-22.009	-21.109	-22.755	-20.058	-18.477	-19.744	-20.156	-21.14	-22.486	-23.144	-21.202	-19.627	-20.859	-18.762	-24.015	-20.843	-21.606	-22.082	-21.746	-18.749
2.2217	0.84701	3.6309	2.2623	1.2294	3.332	4.8551	2.2723	1.8322	3.3966	3.3691	2.6556	3.2951	2.9967	3.4138	3.0129	3.4944	3.6132	3.1636	3.9897	1.2386	4.8071	1.6542	2.8303	4.1906	3.5204	2.6755	3.1656	4.2403	4.8155	5.3571	1.5004	0.43796	3.4559	2.5428	1.8702	4.6204	2.8321	2.7889	5.6081	2.6793	2.9181	2.9175	3.9264	4.8101	3.6308	3.3866	2.8986	2.1354	2.6841
-2.0606	-1.9536	-2.162	-1.3188	-3.0754	-1.6788	-2.056	-3.6977	-1.9771	-2.3936	-2.476	-3.081	-0.76681	-3.9667	-1.5091	-2.9806	-3.4787	-2.2833	-2.712	-1.6265	-1.767	-2.8845	-3.0515	-4.1992	-2.0503	-2.1694	-2.6687	-3.8651	-3.2627	-5.2515	-4.1622	-1.8416	-2.0319	-1.7888	-3.4137	-3.2627	-0.80466	-3.6722	-1.3489	-1.4897	-1.3741	-1.5835	-2.7384	-1.8238	-4.1382	-1.5748	-2.5615	-2.35	-2.5479	-5.083
-1.3533	-0.60877	-0.60385	0.12325	-1.7572	1.5337	0.71057	-1.3292	-0.11201	0.10741	-0.77208	-0.26545	0.25146	-1.7936	0.28989	1.1283	0.13758	1.2295	-0.80254	-0.53379	1.3767	0.15852	0.20703	-0.98806	-1.6999	-0.75191	-1.0505	1.2909	-0.6083	-1.0229	0.66953	-1.4713	0.59379	0.74597	-1.1069	0.2347	0.48645	0.48251	0.81843	-0.61988	-1.6714	-0.74904	0.32825	-1.4205	-1.1574	-0.45706	0.54767	0.87889	1.0673	-0.7865
2.3105	1.928	2.7168	2.467	2.7601	2.6709	2.8704	2.1865	2.6513	2.4708	2.655	3.0931	2.9255	5.4061	1.7932	3.6113	6.3571	3.4327	3.0439	2.0956	2.1662	4.4647	3.4779	2.8404	4.0265	2.4869	2.2749	3.082	3.8125	1.8294	5.2033	1.4715	2.8	3.1592	2.9338	4.0857	3.9011	2.0489	4.1187	3.0317	4.9947	3.3779	4.758	0.81842	2.0727	4.5027	2.8079	4.5183	4.0414	3.5053
0.50304	1.4369	2.2729	-0.081587	2.0395	0.84764	1.329	0.39573	1.2907	1.4207	1.6983	0.21741	1.5335	3.1768	2.2696	2.6712	0.46438	1.7525	2.8265	2.8447	1.1683	1.9988	3.0031	0.94838	2.1051	0.96023	0.81213	2.544	3.2069	0.83034	0.18225	1.3195	0.60909	1.758	-0.53917	2.4761	0.80105	1.444	1.8812	1.0167	-0.55739	1.7984	0.65342	1.6697	1.9064	1.0413	1.1306	0.18883	-0.80915	-0.80741
-8.823	-9.9844	-9.7585	-8.6428	-8.8045	-7.656	-9.1323	-10.149	-7.4474	-9.7511	-9.7759	-7.0004	-9.6774	-10.825	-9.5019	-10.153	-7.2626	-8.7814	-9.731	-8.3118	-8.5699	-8.9325	-9.5248	-9.3762	-10.073	-8.5537	-8.9648	-9.9576	-8.6942	-9.3585	-10.133	-8.1463	-6.4458	-10.107	-8.8504	-10.732	-8.2633	-9.061	-7.6234	-9.6861	-9.1071	-11.561	-5.497	-9.6525	-9.8328	-7.0452	-9.4314	-9.9584	-9.1594	-9.4912
-1.3403	-2.2176	-1.3486	-3.6028	-0.77546	-2.0205	-5.058	-3.5258	-0.35879	-2.7229	-3.2032	-3.3214	-1.4532	-2.7594	-2.9281	-3.5879	-3.2426	-4.6997	-5.2875	-1.4174	-4.4689	-2.5158	-2.2017	-2.1587	-3.4553	-3.1669	-0.78685	-1.6847	-1.9864	-2.9674	-1.4928	-2.9867	-3.4856	-0.4433	-2.0688	-5.4867	-1.421	-1.7589	-2.285	-4.433	-2.6934	-1.1644	-3.9657	-2.8006	-3.253	-4.1877	-0.063087	-3.1906	-2.9361	-3.1346
-11.044	-11.548	-11.963	-11.312	-11.614	-10.342	-10.379	-11.721	-12.981	-12.235	-12.793	-11.366	-11.826	-10.179	-10.927	-14.114	-10.89	-12.315	-12.365	-13.552	-10.49	-10.182	-11.223	-10.182	-14.231	-12.488	-12.007	-10.705	-11.969	-11.235	-14.388	-9.525	-10.266	-11.654	-11.814	-11.31	-13.811	-11.65	-11.46	-13.052	-9.4185	-10.439	-9.8641	-11.908	-13.214	-9.8213	-10.75	-11.76	-12.486	-9.065
0.38758	1.3586	-0.21399	1.9162	3.1797	3.0211	-0.64772	3.0482	3.544	2.6022	0.43844	3.4203	3.4983	3.1352	1.5901	2.3684	3.4145	2.0843	2.697	1.9456	1.6224	1.5107	2.9619	2.0704	2.3883	1.5982	3.3885	1.4899	2.4086	0.27313	1.0521	2.6297	0.61734	1.6117	3.2539	1.8808	3.489	2.8488	-0.73876	2.7212	0.73272	-1.4862	1.757	-1.5164	1.5751	3.5885	0.3191	2.8668	2.0746	0.23803
-11.082	-11.036	-10.502	-11.527	-9.1942	-10.432	-12.023	-9.8288	-12.818	-11.587	-10.775	-10.722	-9.2436	-11.42	-11.884	-7.8363	-9.8358	-11.424	-11.434	-10.989	-12.695	-11.837	-9.9906	-12.145	-11.332	-12.742	-10.718	-10.135	-10.405	-8.7914	-13.265	-7.8781	-12.886	-10.081	-11.193	-11.138	-10.471	-10.236	-11.371	-14.398	-11.107	-11.993	-11.075	-9.8506	-10.237	-11.876	-10.303	-11.899	-9.615	-9.4142
-14.152	-15.606	-11.971	-13.416	-12.698	-14.468	-12.849	-12.839	-13.711	-13.837	-12.575	-12.531	-11.876	-12.356	-12.901	-12.89	-13.028	-15.839	-13.477	-11.831	-12.404	-12.662	-13.711	-14.864	-12.839	-14.085	-11.529	-10.686	-13.441	-11.332	-13.447	-11.985	-15.384	-15.182	-13.777	-14.674	-12.525	-11.862	-15.278	-14.642	-12.125	-11.824	-14.22	-13.989	-12.467	-12.034	-12.362	-11.693	-14.136	-13.698
-1.1636	0.49631	2.0416	-3.0289	-1.9405	-0.37968	-1.2027	0.42349	-1.1144	1.2908	2.7036	2.4272	-0.10175	-1.0394	-0.754	1.0799	0.49354	0.013882	-2.3796	0.9855	2.2378	-0.93495	-0.059989	0.76078	1.6833	-0.56263	-0.081682	-2.7037	1.4242	-1.752	0.94865	-2.0775	-3.0678	-1.029	0.54604	-0.33825	-1.6671	-0.59407	-0.85164	0.56225	1.4518	0.81863	0.88097	-0.49243	-1.4223	2.4987	-1.6496	-0.46714	1.4749	1.6995
-3.7357	-3.6761	-4.3915	-2.8579	-1.7265	-4.8297	-1.6096	-3.2938	-6.4396	-2.5295	-3.8048	-2.667	-1.9459	-2.1558	-3.8739	-3.594	-4.4719	-0.7842	-4.2389	-3.3285	-2.6026	-1.3447	-5.023	-5.0395	-2.3955	-1.3637	-1.72	-3.4374	-3.9338	-2.3844	-5.0331	-3.4438	-3.5582	-3.4033	-3.2734	-2.2734	-3.828	-2.7381	-1.9075	-0.41519	-3.7265	-2.9313	-4.0073	-2.3089	-2.4662	-4.1368	-2.8881	-3.5416	-4.1626	-4.892
-0.18497	-0.097143	0.090498	-0.9379	-0.27591	0.063054	1.3988	0.97279	1.6494	-1.2166	-0.14241	0.47359	0.46143	-0.15097	0.15806	0.99287	0.88151	0.64306	-1.2204	0.75332	-0.64696	0.36103	0.34999	1.2336	-1.5182	0.37981	-0.51822	1.3457	0.6284	1.0868	1.0517	-0.77439	-0.91188	0.39758	0.20474	2.7523	0.21038	0.83268	-0.056241	-0.64223	1.5881	0.66073	-1.5593	0.39548	1.0459	0.38482	-1.6571	1.9176	0.51781	-1.22
-11.219	-14.136	-9.0542	-11.118	-10.2	-11.585	-12.437	-13.613	-10.337	-11.965	-12.704	-11.298	-9.9872	-12.646	-12.101	-12.394	-10.84	-11.154	-10.523	-10.814	-14.729	-10.556	-11.443	-10.74	-12.49	-15.299	-10.823	-13.763	-13.59	-11.781	-13.053	-11.005	-11.713	-13.465	-10.076	-9.9541	-9.716	-10.823	-12.05	-10.506	-10.059	-12.5	-12.39	-10.358	-11.08	-12.145	-11.644	-9.3917	-10.209	-11.629
-19.181	-20.581	-19.563	-20.744	-21.522	-20.203	-20.311	-21.072	-21.175	-19.958	-19.971	-20.544	-19.817	-21.52	-20.577	-22.058	-19.691	-20.54	-19.135	-22.667	-19.628	-18.688	-19.303	-21.653	-21.339	-22.18	-22.6	-19.837	-20.85	-20.214	-20.46	-20.359	-22.207	-19.819	-20.441	-21.297	-19.995	-19.996	-20.656	-20.826	-21.755	-21.904	-23.389	-18.947	-21.108	-22.94	-19.418	-20.047	-20.336	-20.383
-10.272	-11.058	-11.18	-10.452	-10.743	-12.325	-12.135	-12.383	-11.913	-10.857	-13.82	-12.625	-13.669	-10.363	-10.585	-11.452	-12.102	-12.987	-10.607	-12.742	-11.255	-12.016	-10.69	-10.721	-11.915	-10.67	-13.954	-11.402	-10.617	-10.16	-12.92	-12.186	-13.478	-10.925	-11.496	-9.6878	-13.795	-11.413	-10.205	-11.424	-12.92	-11.912	-10.41	-12.07	-10.878	-10.304	-11.783	-12.269	-11.118	-13.349
-22.764	-21.927	-24.368	-22.985	-21.879	-22.034	-21.134	-22.342	-20.744	-21.569	-20.753	-21.211	-19.474	-18.149	-20.93	-19.611	-20.075	-20.68	-19.335	-21.306	-19.22	-19.031	-21.007	-20.742	-22	-21.37	-19.654	-20.605	-20.24	-19.056	-20.721	-22.548	-20.089	-20.236	-20.09	-20.26	-21.774	-20.563	-21.511	-21.859	-22.02	-21.53	-20.408	-20.269	-20.363	-20.657	-19.941	-22.555	-21.144	-19.589
0.04329	0.55558	-1.1051	-1.8218	-0.98499	0.29105	-0.20246	-0.59739	-0.984	1.0031	-2.1188	-0.1632	0.72832	-0.62642	0.3394	-1.428	0.36656	-0.91332	1.7238	-0.60633	1.0334	-0.44421	-0.80701	-0.92134	-0.2871	-0.4792	-0.27104	0.75053	-0.27474	-0.24011	-1.4958	-0.87371	-1.936	0.72956	-1.6283	-1.0249	0.53563	3.4216	0.59376	-1.8816	-0.84802	1.9391	-1.1853	-1.6967	-0.089204	1.8286	0.14515	0.45815	-0.059699	-0.27117
-11.603	-13.315	-9.6619	-12.583	-11.427	-12.192	-12.404	-12.719	-11.554	-10.555	-11.713	-11.468	-10.737	-11.699	-12.062	-11.97	-11.49	-12.684	-11.185	-11.959	-10.502	-8.4247	-9.2054	-12.695	-11.283	-13.567	-12.456	-10.666	-13.23	-11.516	-10.511	-10.746	-12.12	-11.329	-10.958	-11.98	-10.896	-12.88	-10.235	-11.816	-12.942	-11.589	-12.629	-10.778	-12.459	-11.481	-11.876	-12.904	-13.46	-11.04
-9.3475	-10.395	-9.1889	-9.9504	-10.377	-8.402	-9.8289	-10.021	-9.9781	-7.3021	-9.9459	-11.661	-9.9955	-10.576	-8.2826	-10.468	-9.1337	-9.1698	-8.4184	-8.7727	-9.9987	-6.7765	-9.2913	-10.061	-10.086	-12.442	-9.727	-9.3522	-8.2081	-10.266	-9.9261	-11.987	-10.053	-10.429	-8.2613	-7.5524	-10.148	-8.341	-10.11	-8.8212	-8.4856	-10.052	-11.747	-8.1016	-8.8307	-7.7184	-10.81	-9.5972	-9.6733	-11.015
1.6793	1.3512	1.3886	0.19892	3.6115	1.9078	3.476	2.1201	3.8328	2.0738	0.58591	2.2499	0.63077	1.0485	0.77961	2.7826	3.6602	1.9859	0.59199	2.8982	1.1032	1.0962	0.32664	3.724	1.8403	1.3875	1.6244	2.5826	1.6294	3.5024	2.8238	1.0117	1.0062	0.3389	4.2948	2.1153	2.3701	3.3054	0.69077	0.87858	-0.23295	-0.92614	1.8844	1.6688	3.4157	-1.0665	3.8726	1.905	-0.10804	1.4506
-12.065	-10.427	-10.633	-12.314	-9.427	-9.9461	-11.437	-11.532	-10.435	-10.825	-11.836	-11.85	-13.375	-11.132	-10.214	-11.008	-9.7487	-10.93	-9.892	-12.871	-9.4744	-10.351	-12.444	-10.416	-9.9049	-11.699	-10.275	-11.06	-9.8574	-9.3787	-9.6988	-10.179	-12.036	-8.6976	-11.171	-10.675	-15.281	-10.981	-7.2058	-9.3452	-10.488	-9.3935	-11.107	-10.546	-11.868	-11.963	-12.131	-8.2574	-10.362	-11.387
7.6621	7.1672	8.5764	7.9717	7.744	11.507	9.2793	7.8328	10.116	9.0376	5.2107	7.426	5.4201	8.1956	4.6767	6.7116	7.2052	7.865	7.2959	6.5295	10.998	6.4996	8.7834	9.9524	8.2513	8.5646	9.0697	8.9266	6.4017	8.5371	9.2582	7.0598	8.9528	6.7392	9.1531	10.595	8.3373	6.2042	7.7346	6.8177	6.8771	7.5468	7.6261	10.83	9.3202	7.265	5.1051	7.5985	5.3872	7.6974
1.6888	-0.1629	-0.99835	-1.0994	-0.60805	0.96237	1.1753	0.40513	-1.6664	0.83875	0.086355	0.022831	0.033591	-1.359	2.4336	-0.46498	-0.93374	1.0924	2.105	-0.54146	-2.1276	-0.35043	2.5422	0.24691	-1.6929	0.045272	-0.88692	1.537	1.8425	-0.095834	0.37382	-1.0774	-0.2988	1.7299	-0.015983	-0.92573	-0.82342	1.1521	-1.0465	-0.87265	-1.3421	1.1667	0.84058	-2.056	0.18334	-0.7253	1.668	-1.423	-0.95241	-0.67772
-3.2212	-3.7644	-5.7144	-2.6841	-3.1253	-4.8597	-2.8129	-3.3334	-0.56579	-4.6444	-4.6962	-4.4393	-4.3657	-6.2159	-1.1601	-4.2349	-3.1748	-6.0273	-2.6586	-2.8615	-3.4954	-3.2812	-5.5977	-4.3457	-2.4893	-3.4537	-2.6456	-3.5052	-1.2193	-1.6182	-4.0249	-5.8423	-1.8519	-5.3477	-3.2448	-4.4147	-3.664	-2.7162	-3.1034	-2.6126	-4.6184	-1.7131	-2.5919	-4.6816	-3.3983	-1.6814	-3.4081	-4.5995	-2.8736	-3.7049
-9.2445	-9.7702	-9.1541	-9.5941	-12.337	-11.388	-9.43	-11.216	-11.703	-12.034	-11.286	-6.8607	-9.469	-10.661	-11.818	-10.511	-9.6077	-11.16	-9.9904	-8.5091	-9.5882	-10.35	-10.263	-9.9363	-10.274	-10.2	-10.485	-8.4773	-9.4002	-11.773	-11.649	-11.552	-13.523	-12.051	-12.768	-11.354	-11.204	-9.5466	-11.977	-10.958	-12.1	-9.9868	-8.9961	-11.224	-9.4861	-9.9242	-8.5732	-10.289	-7.0762	-10.058
-12.92	-13.089	-13.764	-10.347	-8.8465	-12.29	-11.596	-12.698	-10.862	-12.617	-11.31	-12.025	-11.149	-12.086	-10.719	-11.498	-12.515	-11.307	-13.578	-10.194	-12.311	-12.227	-10.75	-11.443	-12.425	-10.546	-11.035	-9.313	-10.348	-12.709	-11.195	-12.39	-10.875	-11.105	-11.66	-12.761	-10.976	-10.558	-11.805	-11.476	-11.476	-12.167	-12.378	-11.644	-13.397	-9.5894	-10.501	-11.001	-11.891	-11.676
-9.9641	-13.248	-11.135	-12.693	-13.412	-14.515	-11.551	-10.129	-9.3701	-11.779	-12.259	-13.665	-13.734	-14.278	-13.22	-12.25	-11.867	-12.834	-13.956	-12.985	-12.574	-11.745	-13.755	-13.762	-12.966	-11.033	-13.174	-14.175	-11.797	-11.728	-11.564	-10.334	-12.897	-14.911	-13.207	-13.217	-14.854	-13.307	-13.219	-14.083	-13.426	-13.924	-11.146	-13.56	-9.1451	-11.585	-13.615	-13.927	-13.623	-12.127
2.082	1.2789	1.6495	5.4265	0.32884	3.9916	2.5255	2.8138	2.1067	3.5509	0.74109	3.4656	0.53157	2.8552	4.4277	3.8662	2.6095	1.4418	2.86	2.4404	4.0125	2.9324	3.3783	3.3147	1.531	5.0518	3.2305	2.5456	2.6958	3.5892	1.508	0.6564	3.5235	4.189	4.5843	1.3203	0.83723	2.7157	3.6138	4.3986	4.1438	5.857	2.6089	2.9112	2.5935	1.774	3.8839	3.6419	3.2053	4.2036
-9.7237	-10.004	-9.9964	-10.387	-11.001	-10.607	-11.341	-10.668	-10.599	-15.241	-9.9027	-8.9775	-7.352	-8.9651	-9.9045	-9.0517	-11.582	-9.6346	-10.311	-9.6503	-10.787	-12.893	-8.1143	-12.187	-11.604	-9.2249	-12.228	-9.7467	-9.9702	-11.605	-10.388	-11.279	-13.417	-11.266	-9.3184	-8.7285	-8.3913	-10.82	-10.888	-9.0852	-8.9975	-11.465	-9.0569	-9.0891	-9.0086	-9.6447	-9.4805	-10.457	-10.106	-9.1734
-9.5613	-10.431	-8.3394	-9.3037	-8.8657	-10.79	-10.066	-9.1712	-8.1908	-11.262	-7.7765	-7.0645	-8.771	-6.538	-6.5149	-9.788	-7.3628	-9.1459	-9.4732	-10.177	-11.298	-7.4913	-8.3862	-9.1091	-7.6602	-9.954	-8.3202	-8.2349	-8.4934	-8.2848	-4.0937	-10.65	-10.088	-10.189	-10.607	-10.485	-8.1742	-8.7258	-8.0688	-6.8214	-10.615	-12.273	-9.4429	-7.4152	-6.4237	-10.97	-10.578	-10.994	-8.5662	-9.6344
-13.431	-14.525	-13.817	-13.015	-14.247	-14.906	-14.808	-14.039	-16.635	-15.555	-17.952	-13.518	-13.424	-14.879	-13.658	-14.452	-14.393	-12.982	-14.776	-13.725	-13.571	-13.937	-16.24	-16.275	-17.012	-16.636	-15.353	-14.001	-15.229	-13.281	-14.635	-13.922	-13.597	-14.157	-15.905	-13.664	-15.321	-15.467	-14.924	-17.683	-15.283	-13.139	-14.866	-14.03	-16.271	-15.015	-16.362	-15.973	-14.947	-14.129
-4.9985	-2.108	-3.6619	-2.6215	-3.3132	-1.2966	-2.5421	-4.9998	-0.58873	-1.7319	-3.259	-2.7513	-3.6011	-1.7985	-2.6111	-1.4575	-2.3146	-0.25734	-1.5921	-0.56891	-2.5476	-2.9962	-1.3473	-3.7903	-3.0076	-2.8548	-2.9733	-2.7635	-4.2716	-1.1899	-4.5856	-2.8303	-2.1621	-2.1685	-1.1927	-1.9615	-4.4177	-4.9886	-3.9502	-3.1816	-3.0638	-2.3737	-1.5522	-2.8181	-4.8529	-3.0669	-4.0961	-5.1129	-4.3503	-2.986
-0.067151	0.6533	-2.3057	-1.2231	-1.2482	0.23163	-2.6142	-0.3501	-0.75039	2.2402	0.92755	-0.26029	-0.80121	0.2914	-0.92814	0.86282	0.72153	-2.2304	-0.73675	-2.4975	1.7272	-0.26845	-1.8152	-0.40238	0.038664	-0.97804	1.364	0.13002	0.39667	-1.8823	-2.9999	0.21194	-1.0533	-1.6053	3.2522	-1.3699	-0.61012	-0.40733	-0.35067	0.13673	-0.53619	0.90925	-0.42112	0.08573	-1.3933	-0.69891	0.78966	-1.1728	1.4782	-0.64837
-4.5157	-0.82246	-0.30287	-2.7256	-1.9127	-0.52718	-2.7317	0.15492	-4.9203	-4.3482	-0.94013	-1.3023	-1.451	-1.0093	-5.2769	-0.64894	-2.679	-3.1883	-1.4126	-3.6326	-1.11	-1.825	-2.279	0.16972	-4.7964	-4.3206	-2.9526	-1.4809	-3.23	-1.748	-2.2459	-2.5028	-2.9377	-4.5993	-0.25927	-3.7578	-2.8923	-3.8323	-4.7419	-4.7712	-4.2705	-2.175	-1.5831	-1.2381	-2.4572	-2.7957	-3.7012	-1.771	-3.7369	-3.3618
-3.956	-5.7165	-9.266	-3.9376	-4.8153	-5.9434	-6.0108	-6.4692	-7.3626	-6.8145	-5.9284	-6.2127	-5.9482	-6.8819	-6.9719	-7.2472	-7.0587	-6.8703	-5.8287	-5.6696	-6.868	-6.3071	-6.7279	-7.0247	-6.6759	-3.4701	-4.784	-6.9381	-8.1197	-4.7259	-8.3563	-6.4953	-6.0419	-5.8006	-7.3196	-3.7456	-5.1918	-8.4287	-6.4186	-7.72	-7.7337	-6.8214	-5.9882	-5.7217	-6.863	-8.2954	-7.3903	-6.6958	-5.9086	-5.8144
-0.5463	-2.3058	-1.7638	1.2828	1.7016	0.58666	-1.656	-0.23926	-0.69392	1.8868	-0.62224	0.53775	0.45414	0.80334	1.4702	1.8254	-0.014552	0.11656	0.94905	-0.58276	-2.731	0.82612	1.055	-1.3571	-1.6884	1.2231	-2.2348	0.59732	1.6752	1.801	3.529	-1.5597	0.13759	0.5156	0.38668	-0.27537	0.61105	-0.2968	1.8464	-0.1231	3.887	-1.5451	-0.21631	-0.98934	0.096402	1.001	-0.42558	0.40597	0.15128	-0.22518
-12.119	-9.3196	-11.426	-11.137	-12.768	-9.8817	-12.281	-12.343	-10.658	-12.346	-13.021	-13.093	-12.375	-12.324	-10.476	-11.972	-9.6403	-12.958	-10.236	-12.864	-10.451	-10.218	-10.196	-13.31	-13.222	-12.076	-12.53	-11.828	-12.859	-13.402	-10.494	-13.437	-14.024	-10.346	-13.078	-11.21	-11.628	-10.199	-10.964	-13.322	-12.658	-11.669	-15.291	-10.493	-11.35	-13.024	-11.862	-11.497	-12.089	-13.227
-0.62728	-2.4535	-2.2645	-0.98987	-1.3051	-1.3151	-1.4939	-0.069353	0.99031	0.083876	-1.2696	-3.0628	0.14479	0.26711	-3.0262	-1.0173	-0.88603	-3.0772	-2.0412	-3.3363	-1.2301	-2.0547	0.82099	-1.21	-1.4251	0.74899	-3.1909	-0.31185	-4.5637	-2.3887	0.072479	-0.38763	-1.2341	-0.074592	-0.19786	-0.57167	-1.051	-0.23518	-0.024615	-2.0764	-0.58903	-3.4213	-2.1152	-1.6526	-2.7533	-2.8137	-0.95108	0.18926	-0.11653	-0.93096
-2.5846	-2.7914	-1.1638	-2.2645	-2.8104	-2.8936	-2.9686	-2.6512	-2.9439	-2.235	-2.0736	-0.9125	-0.30417	-2.1272	-3.7046	-3.5048	-1.8083	0.76203	-2.6293	-1.569	-1.4799	-2.2694	-1.3159	-1.2223	-3.0137	-1.3704	-5.407	-2.2109	-2.8875	-1.4675	-0.82778	-2.7237	-2.4845	-2.9792	-0.9159	-4.0646	-4.609	-0.42375	-2.0276	-2.7137	-2.6185	-3.6896	-1.1599	-2.57	-0.8751	-1.2743	-0.057546	-3.7956	-2.8982	-3.1637
-11.942	-12.446	-13.151	-12.32	-10.411	-9.7547	-11.753	-11.213	-13.605	-13.493	-11.717	-12.916	-12.751	-8.0563	-11.141	-10.232	-9.9941	-8.6609	-9.3644	-11.894	-10.68	-9.0016	-11.957	-12.874	-10.338	-10.707	-8.996	-11.34	-9.8488	-10.712	-12.001	-9.1707	-12.89	-9.9826	-10.097	-12.883	-13.315	-11.03	-8.9833	-9.5766	-10.27	-7.8318	-10.584	-10.346	-9.1859	-10.819	-12.623	-11.242	-9.4805	-9.6616
-1.9322	-2.2325	-3.4654	-3.9824	-4.2036	-3.1762	-3.9895	-5.9119	-4.6596	-2.3746	-2.1833	-2.6799	-3.4132	-2.8988	-5.0535	-2.8143	-3.6649	-2.4157	-3.7569	-3.851	-4.2189	-1.4559	-4.5355	-3.912	-4.2829	-4.8201	-3.9051	-6.9169	-4.3747	-4.2761	-4.1488	-3.743	-5.7794	-2.6389	-3.5575	-3.6642	-3.1644	-4.0806	-2.5243	-4.3142	-4.0513	-3.8978	-3.3324	-3.3916	-5.4139	-3.9975	-3.4538	-4.1295	-3.7153	-4.0799
-2.5713	-1.5345	-0.97622	-1.1779	-0.27792	1.1832	-0.20855	-1.0259	-0.61507	-2.5388	-1.7366	0.99015	-1.5743	-2.0081	-1.4771	-3.0481	-1.0053	-2.032	0.44519	-3.8434	-2.2136	-1.1833	-0.74122	-2.7913	-2.2101	-0.94004	-1.8035	-0.41847	-2.2252	0.47533	0.3774	-1.666	-1.0524	-0.49429	-1.2559	-0.6334	0.79153	-1.5695	-2.5311	-1.4987	-0.55198	-4.2046	-2.2077	-1.3406	-0.65587	-1.158	-0.029404	-1.6419	-1.57	-0.59545
-10.328	-9.7607	-8.4532	-9.5209	-10.429	-8.5209	-7.0087	-8.7977	-10.064	-10.582	-9.5709	-8.1831	-9.4347	-8.0815	-8.6888	-10.341	-10.692	-8.9826	-8.424	-8.5689	-8.6211	-9.228	-11.997	-7.7281	-9.2351	-9.8344	-11.021	-10.104	-8.7247	-9.7525	-9.1607	-8.8006	-9.5351	-9.2901	-7.907	-8.4595	-9.7665	-6.6785	-10.202	-8.1301	-10.74	-8.0721	-7.8343	-8.4826	-6.8144	-6.7575	-10.51	-8.4602	-8.7728	-9.6412
-12.993	-11.486	-11.019	-13.073	-10.714	-13.023	-10.59	-12.404	-12.516	-12.656	-10.137	-12.619	-13.614	-14.003	-11.67	-12.354	-9.1821	-12.754	-10.839	-10.604	-13.318	-10.361	-10.286	-12.707	-13.26	-10.766	-9.8116	-11.919	-11.081	-12.414	-13.065	-11.246	-9.3375	-11.464	-9.4994	-10.982	-11.937	-11.975	-12.244	-11.288	-12.439	-10.388	-9.4082	-11.915	-9.7729	-14.917	-9.4009	-10.747	-11.025	-9.9752
4.2606	3.4895	4.5396	3.408	0.87376	1.5165	2.4965	-0.22595	2.4168	1.3218	3.0761	2.525	3.4089	1.8994	3.2388	2.6839	3.4643	3.2812	0.76389	3.525	0.94971	1.2778	3.7145	2.3884	2.7138	1.9691	5.1701	1.981	3.9052	1.2898	2.6098	0.91935	1.3402	2.2445	4.479	-0.22317	2.0195	2.5937	2.8282	2.2035	4.1875	4.3677	3.0388	2.4563	0.64294	1.9894	1.6521	1.1369	3.3113	0.38271
-4.7624	-5.3207	-4.9035	-7.5838	-6.0966	-3.7348	-5.4056	-5.2274	-2.9012	-3.5271	-6.106	-5.377	-5.9284	-4.9284	-3.6159	-3.5577	-4.9233	-5.5195	-4.1251	-5.39	-4.7279	-5.085	-4.2611	-5.5707	-6.6902	-4.4438	-3.4309	-5.6321	-3.9076	-7.4299	-6.7276	-6.6743	-4.7008	-5.3382	-4.2534	-4.0866	-3.7213	-5.8026	-2.3695	-3.5652	-6.6785	-4.028	-2.5569	-3.9921	-5.3278	-7.1311	-5.6937	-5.9261	-8.1532	-3.2239
-0.99185	-3.387	-3.1448	-2.4885	-1.6695	-2.3131	-3.5593	-3.1497	-2.8409	-1.4968	-3.2102	-2.6908	-3.9299	-1.6433	-1.5335	-1.811	-0.55051	-2.4513	-3.783	-2.0566	-3.1484	-3.5995	-1.8711	-3.9259	-1.5189	-0.41116	-2.027	-0.13521	-5.7776	-4.8686	-1.8872	-1.8327	-2.1614	-2.2357	-3.3131	-2.6886	-1.6178	-2.4851	-1.6567	-1.3577	-4.0855	-2.7601	-2.6606	-1.8167	-3.0123	-4.8563	-2.9818	-1.2317	-3.8219	0.6708
0.97966	2.7009	2.3773	0.0051412	1.5863	3.4054	2.9486	1.3637	-0.48855	0.46201	0.6088	1.497	-0.03292	2.7706	2.4301	2.8439	0.59148	1.5503	2.7231	0.14022	2.3649	0.76999	2.0687	3.6446	2.1273	-1.1247	2.4518	2.8627	0.75371	4.4142	2.304	0.93302	1.6973	0.5319	0.52094	1.69	2.2813	2.9354	1.0243	3.2432	2.4463	0.75824	2.1511	2.996	3.9231	2.176	2.7618	1.1865	0.39215	1.7748
-20.004	-20.652	-24.241	-21.64	-20.437	-22.352	-19.812	-19.242	-21.27	-22.073	-20.988	-20.606	-20.917	-20.423	-20.546	-20.922	-19.597	-19.129	-22.665	-20.491	-20.127	-22.119	-22.475	-18.799	-19.865	-20.104	-21.572	-21.622	-22.291	-21.141	-21.008	-22.156	-19.745	-21.232	-20.839	-21.465	-21.643	-19.904	-23.976	-21.168	-20.506	-19.613	-21.958	-19.49	-20.713	-21.205	-20.326	-21.436	-21.571	-21.464
-12.157	-12.245	-14.267	-8.6222	-13.007	-13.553	-12.739	-12.968	-12.882	-12.247	-12.515	-13.817	-14.718	-12.941	-10.909	-12.799	-14.242	-13.808	-12.81	-12.372	-10.828	-14.54	-12.405	-14.562	-14.265	-11.692	-11.592	-13.051	-15.202	-13.556	-12.127	-10.886	-11.89	-13.018	-13.804	-13.231	-13.442	-15.05	-12.513	-13.114	-11.558	-12.3	-11.806	-14.011	-13.96	-14.296	-16.601	-11.947	-13.744	-12.327
-9.9107	-12.15	-12.741	-12.165	-13.885	-13.505	-14.55	-13.133	-13.484	-14.002	-12.206	-14.106	-15.035	-12.587	-12.183	-12.539	-12.337	-11.686	-13.501	-13.844	-15.308	-13.945	-13.497	-16.414	-12.336	-10.906	-14.391	-13.473	-10.932	-12.316	-12.81	-11.774	-11.522	-12.624	-14.818	-12.256	-11.391	-13.673	-9.4558	-13.549	-14.557	-15.013	-13.329	-10.2	-13.28	-11.651	-13.662	-14.446	-11.993	-13.264
-1.4926	-6.9361	-5.0983	-2.6064	-3.295	-5.1661	-3.7941	-4.4842	-3.9465	-3.9443	-3.8963	-6.2439	-6.3025	-5.0518	-3.5101	-3.8749	-5.1243	-5.9081	-4.0919	-4.0507	-4.092	-4.0867	-4.8774	-4.7564	-4.0619	-3.3523	-4.5424	-4.4169	-4.9582	-3.6783	-4.5639	-6.1816	-3.1127	-1.4436	-2.7427	-3.8091	-3.1932	-4.2375	-3.5321	-2.6296	-1.8737	-4.1406	-4.5544	-4.0737	-4.2264	-4.8498	-3.9259	-3.5706	-4.7463	-4.8439
-21.674	-22.999	-21.232	-21.792	-20.679	-21.418	-19.693	-22.302	-23.512	-23.816	-22.967	-21.722	-20.692	-22.138	-22.192	-24.225	-23.029	-22.918	-22.217	-22.555	-19.772	-24.449	-23.592	-21.016	-22.987	-21.857	-19.927	-22.711	-20.507	-22.346	-19.372	-18.912	-26.046	-23.713	-24.261	-21.092	-22.049	-22.584	-22.344	-23.812	-22.344	-22.021	-22.232	-18.583	-22.046	-21.591	-22.891	-24.329	-22.294	-20.752
-3.4058	-1.4642	-2.3999	-4.4252	-0.88589	-2.3488	-2.1586	-4.3851	-1.6836	-1.7669	-2.4932	-2.0054	-0.45579	-3.4996	-1.0839	-2.5028	-1.9139	-2.1528	-1.4847	-2.7745	-0.99385	-3.8126	-1.4581	-1.8952	1.8032	-1.8865	-1.7333	-2.1002	-2.9589	-1.4025	-1.226	-2.5264	-0.44632	0.072169	-2.7215	-2.1802	-0.85821	-3.1637	-1.7571	-1.5226	-2.798	-2.7994	-1.6251	-1.8187	-0.67181	-2.7261	-1.53	0.35898	-2.2962	-3.7235
-2.1194	1.2524	-1.5753	-2.9837	-0.21671	-0.49977	0.32849	-0.80401	-0.65178	0.79498	-0.67905	-3.3213	-1.4934	-2.0597	-1.2818	0.0065115	-0.88881	-2.3621	-1.5524	-0.49954	-2.9537	-2.155	-3.2878	-3.1702	-0.61217	-2.8565	-3.1182	-3.0579	1.6559	0.77245	-1.2211	-3.758	-2.3765	-2.0729	-0.6725	-1.69	-0.86543	-3.5911	-1.0775	-3.0772	-0.053672	-1.4512	-2.0664	-0.5525	0.53035	-0.93412	-0.74025	-3.6676	-2.5038	-1.5637
-14.001	-9.8786	-12.947	-14.335	-12.64	-13.293	-12.171	-12.479	-13.913	-11.766	-12.727	-12.307	-12.058	-10.252	-14.265	-13.734	-11.718	-11.947	-11.671	-12.99	-13.851	-12.628	-14.697	-8.6793	-11.174	-10.881	-12.785	-12.459	-12.359	-12.763	-13.839	-12.294	-13.992	-13.938	-11.38	-14.109	-11.712	-11.092	-14.508	-11.681	-14.194	-10.883	-12.3	-15.01	-12.836	-12.628	-10.798	-12.022	-12.36	-13.284
-3.0487	-1.7662	-1.7101	-1.0759	0.43145	-1.7238	-1.0788	0.91421	-2.1809	1.1541	0.215	-0.68146	-1.9146	-4.2222	-1.1062	-0.34717	-3.6768	-0.15333	-1.2768	-0.82254	-0.9857	-1.1463	-1.8916	-0.10056	-2.8915	-1.6923	-0.71792	-4.5634	-4.5981	-2.1968	-1.2822	-2.5336	-0.21744	-2.6315	-1.3325	-1.9918	-0.18118	-1.2404	-1.6773	0.57128	-2.5028	-1.1138	-0.82625	-1.6132	-0.3287	-1.9848	-3.068	-2.0975	-1.626	-1.8141
-8.812	-9.7768	-9.085	-9.0394	-12.17	-9.988	-9.0828	-10.965	-7.5779	-10.446	-10.387	-9.3328	-8.1184	-8.8609	-8.9685	-11.011	-8.8905	-11.688	-9.6981	-6.3523	-9.0301	-9.3934	-9.1029	-10.485	-8.9874	-12.333	-8.4182	-7.7341	-8.7313	-9.6739	-6.65	-6.7401	-8.0499	-8.6179	-9.7544	-9.16	-8.2592	-10.012	-8.9688	-8.786	-10.26	-11.472	-8.7101	-6.7228	-10.741	-8.721	-7.6498	-8.1365	-9.8497	-10.041
-2.0427	-2.6391	-0.87338	-2.1679	-3.3919	-2.8215	-3.5482	-4.6021	-0.8413	-3.2606	-2.1751	-2.552	-6.1394	-4.2546	-1.6252	-2.6396	-4.5194	-2.4656	-5.968	-4.0015	-4.0902	-3.9039	-3.6769	-5.781	-4.3726	-5.7806	-4.0767	-2.2516	-5.4063	-4.1498	-3.883	-3.352	-2.4985	-3.9079	-4.8316	-4.1046	-2.934	-1.4661	-4.4544	-3.1442	-0.89082	-3.7242	-3.8702	-3.3456	-3.3666	-4.4443	-4.5419	-4.1835	-5.4753	-4.8608
-3.6071	-7.4975	-5.405	-4.9312	-5.2791	-3.9315	-3.563	-3.7226	-5.6446	-3.3618	-3.5719	-4.076	-2.931	-1.8469	-5.2832	-3.2583	-4.8159	-6.0528	-4.7404	-4.2025	-6.1435	-3.6518	-2.2757	-2.8413	-4.1175	-5.1936	-2.6035	-5.0705	-5.7788	-2.6353	-7.1505	-3.9083	-4.3826	-5.5483	-2.8957	-5.8105	-7.6018	-4.0084	-4.6735	-3.6662	-3.2845	-3.2497	-3.8507	-5.3739	-2.4526	-4.7237	-5.5122	-2.6167	-3.9591	-3.6851
-0.58126	-0.10347	1.1184	1.894	1.3316	1.1219	1.2387	0.17719	0.038638	0.60718	0.34783	-0.26395	2.0571	-1.1743	1.5787	0.97914	0.22942	1.5073	-0.46768	0.1148	-3.5241	-1.5392	2.3678	0.27522	0.45787	-2.2152	-0.82529	0.93187	-0.82946	2.8032	-0.085931	-0.76719	0.93155	1.2252	-0.64977	-0.82738	-0.75776	0.50536	-1.5013	-0.87034	-0.34853	-2.791	-0.59122	-3.0077	-1.098	0.41874	-2.1493	3.3427	3.1547	-1.2081
-12.357	-9.6345	-13.513	-9.0245	-12.536	-13.436	-10.352	-10.836	-8.8955	-11.195	-11.653	-8.5001	-9.4436	-9.5899	-9.0612	-12.802	-11.021	-11.084	-11.92	-10.316	-12.251	-10.948	-11.035	-9.6696	-9.7284	-10.517	-11.012	-9.8332	-12.888	-9.8638	-10.978	-10.929	-11.292	-11.136	-11.579	-9.3928	-8.8017	-10.341	-9.0739	-11.782	-11.779	-10.122	-10.659	-11.805	-9.845	-11.848	-11.534	-8.4909	-9.6223	-12.208
1.6586	1.2237	-2.8859	0.86107	1.6931	0.3455	-2.1916	0.30253	-0.56809	-0.1016	1.0829	1.4436	0.00064735	1.91	-1.1974	1.0209	-1.9223	-0.50982	-0.8255	0.070847	0.6102	-0.078773	1.0061	-0.089303	-0.93748	-0.53863	-0.37971	0.79093	0.42131	-1.0972	1.0188	-0.35522	-0.95442	-0.015198	-1.3408	-1.0845	-1.2026	-0.077051	-0.82812	2.3628	1.6068	0.4876	-1.2629	-0.14126	0.049765	2.928	-0.45883	-1.2804	-0.82408	3.2801
1.6244	-3.0631	-2.0831	-2.7852	-3.8286	-1.9383	-1.3353	-4.0102	-2.2873	-2.2107	-4.5252	-4.0344	-1.3701	-4.0434	-6.2171	-2.943	-1.4457	-4.8046	-2.7586	-1.2465	-4.285	-1.0748	-4.1688	-4.631	-3.0433	-3.0157	-3.7215	-0.71885	-2.0824	-2.4004	-1.4894	-2.0801	-3.9588	-2.5058	-2.6295	-2.2388	-2.1703	-2.4781	-1.1701	-1.6756	-1.7183	-2.1001	-2.0945	-0.40068	-2.1108	-1.7099	-2.4546	-1.9746	-3.1526	-2.011
-4.3343	-4.2221	-4.6003	-2.4163	-6.9479	-2.3332	-3.8925	-4.7491	-4.6903	-4.4948	-4.4818	-5.7868	-4.4359	-4.8787	-3.9989	-6.5416	-5.7965	-5.4469	-5.3517	-6.1149	-3.5975	-6.2403	-3.3559	-5.0622	-5.7953	-2.6893	-5.545	-4.1808	-4.0177	-3.1347	-5.0399	-7.9022	-3.5538	-4.1203	-3.3529	-4.6938	-5.1941	-7.5305	-2.3921	-4.2257	-4.1454	-3.9017	-3.1452	-5.6371	-6.8569	-3.0936	-6.4186	-5.306	-6.5559	-3.6706
4.3143	7.542	4.0658	5.9668	5.8683	6.6204	7.1196	4.9364	4.3744	6.0986	7.4949	6.558	2.9534	5.4907	5.6453	5.9243	4.5089	4.5703	6.7829	5.0806	4.841	6.9087	6.3931	5.0281	5.9488	6.0179	5.6421	4.9221	6.8158	7.2941	9.4909	5.6808	4.1117	5.457	7.2219	5.023	6.095	6.4825	4.1841	6.5127	5.2257	6.4468	6.3223	5.9446	6.4542	3.6966	5.0756	5.042	4.7092	3.7822
-5.5895	-3.5433	-6.0109	-4.0316	-5.1926	-3.8286	-4.841	-3.3406	-1.607	-6.4488	-4.6466	-5.3467	-4.5684	-4.7349	-4.0619	-3.933	-3.6645	-3.7659	-3.8723	-6.5329	-5.0336	-4.7941	-2.9964	-6.6603	-4.2124	-5.284	-4.3846	-5.8756	-5.8541	-4.3609	-5.7151	-4.7722	-4.1615	-4.4682	-5.6217	-4.31	-7.2039	-4.5666	-6.3448	-5.405	-4.1712	-5.0454	-3.3661	-5.606	-1.8625	-5.4975	-6.3808	-5.4774	-2.565	-3.6669
-2.7497	-1.068	-3.9055	-3.5089	0.20279	-3.3557	-0.71107	-4.1087	-2.8859	-5.4953	-1.1879	-1.6464	-1.8566	-2.1512	-6.0523	-2.7023	-2.3082	-3.1992	-2.9776	-1.3816	-3.2864	0.027952	-4.4302	-1.513	-5.1132	-2.9453	-3.107	-4.0662	-3.89	-1.1284	-2.9155	-0.96171	-4.5857	-3.6423	-4.1538	-3.9999	-2.7203	-4.2285	-2.9063	-1.9157	-2.1695	-2.7078	-3.0897	-2.1601	-3.7308	-1.8932	-1.9875	-3.4752	-3.3018	-3.9112
9.6897	10.067	9.3069	10.507	10.821	10.185	9.4099	10.813	10.325	9.8416	10.359	10.808	10.557	9.3727	11.208	10.339	8.7809	9.122	13.484	11.054	9.63	10.879	10.544	11.802	8.3187	8.2373	11.173	11.904	10.671	7.3306	10.111	10.548	11.014	7.8288	8.9916	11.065	7.19	10.281	8.7387	8.0756	10.148	9.7435	10.13	10.443	9.3589	7.2791	9.1895	10.089	10.156	10.986
-23.77	-21.237	-23.624	-20.977	-21.661	-21.179	-21.503	-22.296	-23.224	-22.31	-20.785	-20.617	-23.059	-21.743	-21.036	-23.935	-24.33	-21.294	-23.583	-22.736	-21.378	-24.644	-23.133	-20.428	-20.526	-22.479	-20.769	-21.285	-22.208	-23.304	-22.508	-22.877	-22.648	-22.47	-21.272	-21.605	-22.181	-21.578	-21.946	-19.558	-20.67	-22.263	-22.638	-21.549	-22.555	-20.419	-25.465	-21.575	-21.992	-21.363
4.5909	5.069	6.2403	4.9975	5.8778	2.2348	3.0602	6.4549	5.634	5.1805	3.4306	4.363	5.7731	5.6693	4.0841	6.334	4.9563	4.8308	2.9575	6.3419	6.3309	4.0177	5.8978	5.3678	5.9907	4.4533	5.8497	3.7484	4.2888	2.7676	4.1085	4.8085	3.5561	2.688	4.5895	6.8266	5.864	4.8697	6.8818	6.3112	4.1351	1.8358	5.839	3.1191	3.6432	7.5294	7.2812	3.3934	4.269	5.5085
-8.6855	-11.635	-9.9016	-12.092	-10.153	-11.615	-9.7169	-9.9232	-11.593	-10.657	-10.745	-11.058	-9.8272	-11.573	-8.8807	-10.113	-12.566	-10.253	-10.498	-13.069	-11.371	-9.9837	-11.51	-12.078	-10.386	-12.043	-11.835	-9.9741	-11.552	-11.728	-12.324	-10.951	-10.418	-11.137	-11.448	-8.5605	-9.2915	-10.398	-10.541	-13.029	-9.5625	-9.2557	-10.025	-13.948	-10.113	-12.254	-9.2991	-11.088	-12.982	-10.248
-13.593	-13.196	-13.434	-12.975	-12.143	-12.541	-15.142	-12.167	-12.427	-12.033	-14.14	-14.639	-12.271	-11.417	-10.106	-12.023	-13.31	-13.712	-11.907	-11.943	-13.428	-9.6684	-13.643	-13.563	-12.338	-13.485	-14.835	-14.05	-12.607	-12.971	-14.171	-12.57	-12.614	-12.652	-13.303	-13.473	-13.81	-11.409	-12.784	-12.681	-11.51	-13.681	-12.294	-14.239	-12.999	-12.044	-13.178	-12.929	-11.999	-12.677
0.14686	1.3224	0.55059	-1.159	-1.2234	-0.50356	2.5062	0.49305	0.34949	0.61659	0.12719	0.52433	2.2045	1.8555	-0.74382	1.2216	-0.0075742	0.66402	-0.0076738	2.5466	-1.0315	-0.74266	0.24796	1.8703	-0.016769	-1.4483	0.20164	-0.58161	0.38594	-1.5915	0.45014	1.1899	-1.4796	0.027835	0.46324	-1.4793	-1.1323	-1.7982	-2.2805	-0.39725	0.1531	0.1274	-2.2873	-0.8103	-0.94776	1.4292	-1.2573	0.74389	2.2827	0.22508
-8.6509	-10.479	-8.3189	-6.8938	-8.5122	-10.599	-8.9248	-6.929	-9.5631	-8.8699	-8.5144	-9.8633	-9.6231	-7.5758	-9.4416	-9.0818	-9.5047	-9.6141	-10.069	-10.163	-10.594	-9.8175	-8.1927	-10.474	-10.372	-9.3789	-9.6825	-8.8519	-8.3886	-10.318	-8.2078	-9.3802	-11.526	-8.1313	-8.5116	-10	-8.3134	-11.246	-6.8332	-8.0068	-9.0996	-6.8378	-10.603	-10.941	-7.406	-10.851	-9.4054	-9.7407	-10.77	-11.236
-5.0186	-5.1002	-3.4662	-5.8508	-6.8968	-3.5206	-7.2761	-2.3819	-6.7659	-4.592	-5.411	-7.6273	-6.4926	-3.4303	-4.0091	-7.0778	-5.9392	-5.6576	-3.9021	-5.3751	-2.9593	-4.4211	-4.128	-3.5625	-4.1533	-6.7155	-4.6297	-3.6168	-4.9669	-6.52	-5.1887	-4.7149	-9.5239	-6.4392	-7.1818	-5.3333	-5.1295	-4.8221	-4.8803	-3.5807	-5.6323	-5.9795	-4.5657	-4.4318	-5.3906	-4.5623	-7.0754	-2.7331	-6.4403	-5.5602
-13.805	-14.046	-15.545	-15.09	-14.36	-13.957	-12.499	-13.073	-17.247	-13.699	-13.643	-15.166	-13.486	-15.223	-14.079	-13.481	-15.524	-15.437	-14.715	-18.027	-13.284	-17.558	-14.859	-14.663	-15.658	-15.314	-15.413	-14.096	-14.8	-14.079	-13.334	-14.454	-14.167	-13.676	-12.522	-14.696	-13.16	-14.29	-13.361	-14.52	-15.598	-12.727	-14.46	-15.435	-15.281	-15.314	-15.872	-14.151	-14.437	-12.971
-3.1347	-3.5805	-1.3396	-1.7487	-3.0736	1.0204	-1.5573	-1.8292	-1.8183	-0.53281	-1.2772	-1.9713	-0.041183	-0.50153	1.5681	0.14383	1.3462	-0.043997	-1.4107	-2.059	-2.3749	-0.54147	-1.5472	-1.7713	0.7988	-3.094	-0.51546	-1.6733	0.59136	-2.2512	-0.43578	0.39003	-0.1252	-1.2233	-1.0297	-0.12082	-1.3182	-0.9289	-0.78904	-1.2642	1.9503	-0.64337	-0.89485	0.22851	-0.31583	-1.8231	-0.95756	-0.80769	-1.1193	-0.60832
2.1945	0.54183	1.4717	-0.1591	-0.67303	-0.58174	-1.8275	0.85027	-1.3082	-0.96872	0.28707	1.0495	0.11072	-0.93421	0.98063	-0.22375	-2.8234	-0.29851	-0.773	0.38236	1.2745	0.0020612	-0.64728	1.9054	0.7786	0.51482	2.3455	1.9987	-0.29768	2.5323	-1.2811	-0.34907	-1.8216	1.601	-0.51917	2.635	2.2073	0.4262	-1.3191	2.1484	-0.1881	0.36825	0.073853	1.1593	0.89911	-0.23081	2.8304	0.40787	-0.58236	0.26363
-3.1789	-4.1607	-3.452	-4.0228	-6.1662	-2.7193	-2.5454	-3.6962	-3.1644	-5.8043	-3.7043	-4.2332	-2.9535	-3.8217	-3.372	-6.2325	-1.5164	-4.288	-4.5734	-3.6911	-4.6121	-4.6347	-3.6038	-3.672	-4.7692	-3.142	-3.4393	-2.611	-2.7204	-3.327	-3.5271	-1.7892	-3.3139	-4.5766	-4.7042	-3.7791	-2.695	-3.3314	-3.6074	-1.9015	-0.76301	-4.1007	-3.6861	-3.4876	-4.4422	-2.9934	-3.5874	-3.7275	-4.1872	-4.6567
-12.763	-13.841	-14.054	-15.223	-15.864	-12.933	-15.433	-14.143	-13.17	-13.271	-11.495	-16.433	-12.592	-11.818	-13.289	-13.506	-13.11	-14.22	-11.635	-15.326	-12.054	-12.899	-13.175	-15.966	-13.956	-14.024	-13.945	-12.291	-15.702	-14.316	-14.641	-14.618	-15.136	-14.414	-15.377	-13.676	-13.841	-13.97	-13.619	-14.527	-12.292	-15.84	-12.847	-14.298	-11.819	-14.431	-14.666	-14.824	-12.838	-14.191
0.4979	0.15119	2.9282	-0.79515	-2.0511	-0.74146	-1.0672	-1.5927	0.47851	-1.0147	2.6517	-0.6428	1.2919	1.0435	1.3262	-2.6546	-2.4243	2.5217	-1.0862	-0.1851	0.5569	0.149	-0.17921	-0.69668	0.71172	1.1294	0.34277	-0.42291	-1.5839	-1.7669	-2.2614	0.34044	-0.29543	0.36975	-0.96485	1.7673	-1.2925	0.68965	0.023829	0.067638	-2.5078	2.7921	-2.0928	0.16395	0.48579	0.48614	-1.171	1.1151	0.16815	-1.679
0.48031	-1.5377	-0.8413	-1.5718	-0.64683	1.2086	-2.0233	2.6559	1.8518	0.12577	1.0774	-1.1133	1.6075	-0.59354	-1.3358	0.30258	-2.9469	0.56796	-0.2483	-2.3249	-1.0423	-0.43691	0.4332	-0.29248	3.8271	-0.083068	0.70171	0.67313	-2.2568	2.4451	-2.1333	-0.64523	-1.5429	0.98219	0.19329	-1.0156	1.0217	-0.47092	0.56147	0.76583	0.63447	-0.51446	-1.3499	0.65764	-0.26174	1.22	0.13212	-0.32086	2.0554	0.76573
-13.713	-16.262	-13.8	-16.273	-13.677	-13.085	-13.272	-14.225	-14.07	-14.936	-13.838	-13.168	-11.612	-15.173	-13.622	-17.06	-13.332	-13.121	-14.165	-14.583	-13.21	-13.577	-13.134	-14.495	-16.038	-15.374	-13.457	-14.29	-15.362	-11.206	-13.092	-12.862	-14.155	-15.734	-14.93	-15.449	-12.373	-16.307	-16.445	-13.919	-15.03	-13.758	-13.267	-16.598	-15.801	-12.534	-14.378	-13.563	-15.205	-14.526
-22.665	-21.802	-22.223	-20.028	-22.961	-20.947	-23.043	-22.258	-20.496	-21.567	-21.809	-21.958	-22.494	-21.094	-20.645	-23.865	-20.139	-23.246	-20.69	-22.517	-19.261	-23.645	-21.274	-24.357	-23.273	-23.662	-23.298	-20.216	-21.836	-23.481	-22.793	-19.957	-23.213	-22.599	-21.715	-23.496	-21.975	-23.534	-20.238	-23.573	-20.449	-21.854	-22.859	-22.278	-22.329	-21.999	-20.532	-22.809	-22.53	-21.09
-14.226	-12.637	-11.203	-12.216	-13.493	-13.736	-13.132	-12.666	-12.564	-12.379	-13.53	-11.729	-12.928	-12.45	-14.288	-12.594	-12.294	-13.108	-12.187	-13.978	-11.866	-13.58	-15.415	-11.53	-13.889	-9.3984	-13.881	-13.157	-12.056	-12.541	-11.472	-12.896	-13.998	-12.978	-11.203	-13.208	-12.432	-12.046	-14.829	-13.683	-11.687	-11.226	-13.188	-13.206	-13.999	-15.353	-12.793	-14.708	-14.132	-13.894
5.7068	4.1964	4.2991	3.7001	6.9763	3.2975	6.6724	6.5863	4.9174	5.43	3.8247	6.0116	7.6193	2.0765	5.9848	6.6704	2.6614	3.2679	5.8611	6.3664	7.4121	3.1637	6.852	4.0871	5.9318	7.0361	5.599	6.6169	4.621	7.5726	4.0508	4.3628	5.9714	4.4213	3.2447	5.6281	6.9697	6.0371	3.047	5.8986	6.0759	2.8197	5.0893	2.3276	5.7179	5.8967	5.1417	6.0247	5.8137	4.5419
-13.937	-12.277	-13.608	-14.549	-13.276	-13.513	-11.626	-12.461	-14.08	-13.539	-14.951	-13.534	-13.128	-12.128	-13.787	-11.159	-11.725	-12.894	-14.969	-13.024	-12.114	-14.264	-12.837	-13.269	-13.377	-11.818	-12.231	-15.424	-12.41	-12.224	-12.492	-13.012	-11.891	-14.645	-13.528	-13.665	-11.76	-13.949	-12.577	-11.916	-14.7	-12.969	-15.456	-14.582	-11.728	-11.447	-12.987	-14.757	-12.01	-14.983
-10.932	-10.921	-11.499	-11.504	-8.7271	-11.638	-10.788	-9.2343	-11.127	-10.604	-9.9847	-12.544	-9.7698	-9.332	-12.751	-10.45	-10.094	-10.176	-9.5523	-10.777	-11.655	-11.379	-7.7792	-11.193	-10.314	-10.541	-12.652	-9.5682	-11.455	-11.02	-10.659	-9.8673	-11.834	-9.8137	-11.626	-11.188	-10.765	-10.729	-9.3244	-12.127	-9.9512	-10.664	-10.572	-10.543	-10.299	-11.822	-12.01	-10.22	-11.843	-9.8393
0.61813	0.14479	0.89375	0.43932	1.4397	2.2959	-1.008	-1.027	-0.14952	0.055974	-0.053995	1.5769	0.62473	1.1158	-0.60206	0.082349	0.74704	-0.65157	-0.15998	-0.91778	2.0023	-1.4327	-1.2133	-2.3358	0.4874	-1.0836	-1.8053	0.92167	1.3522	0.47477	-1.8318	-1.0522	0.27119	1.5536	-0.92427	0.74461	-1.2178	0.0045688	1.8444	0.95063	-1.2341	-1.731	-0.05107	-0.26936	-0.87154	-1.0731	1.8932	-2.1907	-0.51324	1.1675
7.7577	7.0433	3.8658	7.4596	7.7666	4.4331	6.8184	4.9456	7.2808	7.8585	7.3419	7.2417	9.8744	5.9876	6.4946	6.903	8.2556	7.8199	5.5425	5.3837	7.539	6.6239	7.193	4.6935	5.9151	8.0225	6.0755	6.5981	6.4513	8.1532	7.2825	8.568	5.5753	6.3943	7.3662	4.4636	4.898	9.2776	6.8021	5.5664	5.3844	8.0454	4.9995	4.8288	6.9075	4.7787	6.5988	7.8068	6.8419	7.203
-7.2494	-7.5517	-6.5181	-5.7342	-7.4743	-6.7264	-6.0284	-8.2403	-5.6319	-9.3146	-6.7696	-5.6597	-7.5863	-8.1605	-6.7304	-6.7766	-7.481	-5.5679	-5.5781	-6.1403	-5.3397	-7.754	-6.2308	-4.4174	-8.1113	-8.1631	-3.9804	-7.1295	-6.9688	-6.5368	-6.2531	-7.7401	-5.2921	-6.517	-5.0531	-7.114	-5.7411	-3.5867	-7.9645	-7.3387	-6.6309	-7.2179	-8.0668	-7.314	-6.376	-6.4554	-6.0344	-5.9903	-8.4842	-7.1056
-10.66	-9.196	-9.9911	-7.9499	-13.457	-11.251	-11.167	-9.1417	-10.458	-10.06	-10.503	-8.3526	-9.0464	-9.4996	-9.7045	-12.182	-11.659	-8.4169	-11.897	-8.6816	-8.753	-9.9112	-9.4298	-12.338	-11.679	-10.6	-11.632	-8.6182	-10.122	-9.7864	-10.144	-12.099	-9.4243	-10.177	-9.8821	-11.368	-11.988	-11.345	-10.915	-8.1782	-9.8805	-9.5734	-8.0523	-11.606	-9.9011	-7.3924	-10.365	-9.5913	-12.291	-8.2299
-7.8613	-7.8606	-5.9681	-5.4187	-5.4179	-9.0102	-7.3069	-9.6639	-7.3137	-9.3734	-8.5743	-9.0902	-6.5045	-7.4912	-8.1586	-7.3099	-7.2213	-7.2991	-7.5965	-6.122	-6.8301	-7.0537	-6.8591	-7.4656	-7.8828	-6.9839	-11.532	-6.4403	-8.0925	-9.4537	-6.5032	-7.6916	-6.3109	-3.9077	-7.954	-7.7574	-7.9477	-7.6931	-9.0313	-7.5842	-8.5413	-6.6852	-8.1035	-8.5527	-5.9854	-9.1401	-5.3386	-7.1976	-7.6464	-9.7652
-2.8568	-3.2181	-4.6004	-3.1955	-4.2701	-3.1167	-1.7526	-1.2875	-1.5926	-2.2917	-1.0923	-1.2837	-4.4601	-2.1407	-0.93769	-2.5625	-2.9797	-2.5394	-4.1085	-5.3294	-1.4186	-3.6619	-3.2545	-3.6236	-2.3861	-4.1231	-0.84822	-2.0596	-3.9219	-4.1237	-2.9065	-1.4667	-2.2046	-2.5059	-1.9518	-0.089125	-1.1228	-1.7267	-4.249	-2.8147	-1.1347	-5.647	-3.4453	-1.9779	-3.8233	-2.801	-0.048335	-4.7364	0.63967	-2.7876
-1.0946	-0.00071903	1.1682	-3.5188	-1.2255	-2.6425	-1.6004	-3.8584	-1.8	-0.32167	-2.5858	0.19277	-2.6748	-1.2684	-1.2476	-0.63562	0.31886	-3.7058	0.077412	-2.1611	-0.68247	-1.3979	-1.2258	-0.24595	-1.4145	-1.415	0.27214	-0.66079	-2.7055	-1.6216	-2.2726	-1.8546	-3.0388	-0.54002	-2.4782	-1.4841	-2.7921	-1.0084	-2.5782	-1.1376	-1.5723	-0.99357	0.12457	-2.6471	-1.8853	-0.65436	-1.3099	-2.499	0.39983	-1.6599
-10.333	-11.63	-10.21	-10.94	-11.795	-11.311	-11.974	-10.496	-11.666	-10.453	-12.211	-12.26	-12.393	-9.5075	-13.048	-11.718	-11.453	-12.551	-10.573	-10.204	-10.25	-10.677	-9.3917	-11.608	-13.843	-11.487	-12.581	-12.463	-11.279	-12.801	-10.499	-10.191	-10.6	-11.1	-11.371	-10.649	-11.26	-8.3094	-10.436	-12.58	-9.9149	-7.7123	-12.251	-11.432	-10.436	-9.684	-11.265	-12.974	-10.399	-11.496
5.7247	3.4735	2.6988	3.9093	3.3091	4.3123	3.6683	6.1275	2.7953	5.2488	5.1288	5.8707	5.0381	4.5707	6.6974	3.4202	2.3581	3.2727	3.6826	6.5699	4.1056	4.8732	4.4354	3.4787	5.0478	5.7389	4.1526	6.0853	4.1222	3.7553	3.7127	2.7729	4.4121	4.7246	5.5195	4.3118	5.9056	5.5328	2.0241	4.4529	5.8391	2.6745	3.9261	4.5478	4.3841	3.9036	3.1781	5.9895	3.2344	4.2401
-14.851	-16.615	-15.644	-13.792	-13.376	-13.208	-15.294	-12.621	-11.22	-12.648	-13.103	-14.192	-13.525	-14.903	-11.001	-13.185	-11.492	-13.409	-14.162	-13.047	-14.206	-14.276	-13.673	-13.244	-13.315	-15.031	-12.322	-12.693	-12.628	-12.367	-13.225	-13.046	-12.778	-14.028	-12.697	-12.48	-12.618	-12.073	-14.344	-12.47	-11.913	-14.894	-10.478	-10.948	-13.578	-12.256	-14.153	-13.913	-10.975	-12.462
-15.985	-14.902	-16.449	-14.529	-14.438	-16.093	-13.792	-11.564	-15.596	-13.734	-13.064	-14.435	-14.448	-14.317	-13.784	-14.537	-14.172	-13.672	-12.218	-14.622	-14.108	-11.917	-17.15	-13.764	-14.323	-13.68	-15.152	-14.187	-16.355	-13.034	-12.575	-16.196	-12.638	-15.472	-15.522	-14.389	-13.455	-14.321	-15.409	-14.266	-17.991	-11.925	-16.31	-14.748	-15.483	-15.001	-13.725	-12.123	-16.929	-12.63
-3.651	-6.7816	-4.4874	-6.0268	-5.691	-6.8776	-5.8537	-5.6816	-6.776	-5.4144	-4.6431	-7.6993	-9.5404	-4.3787	-4.637	-7.5075	-6.9742	-5.2146	-6.6655	-4.23	-5.8378	-4.9898	-5.2551	-5.4929	-6.4096	-5.812	-5.063	-5.1399	-4.5082	-8.8529	-3.4757	-6.0178	-7.9439	-1.8705	-5.037	-5.986	-4.6425	-8.0163	-6.8949	-5.8596	-3.362	-4.3228	-5.9551	-3.603	-7.3154	-6.7986	-5.3955	-5.5919	-4.5875	-4.8626
-14.399	-13.458	-14.165	-14.953	-12.475	-13.86	-15.599	-11.47	-14.262	-14.77	-13.174	-14.24	-14.06	-13.321	-10.58	-13.089	-14.102	-15.568	-12.642	-14.348	-14.316	-13.891	-15.028	-11.969	-13.694	-12.847	-12.098	-13.585	-11.031	-12.894	-13.604	-11.824	-13.258	-11.239	-10.866	-15.243	-13.332	-14.057	-11.277	-12.115	-11.388	-13.774	-12.621	-11.629	-12.138	-15.529	-14.293	-11.869	-13.788	-12.106
-16.629	-13.413	-16.539	-14.176	-10.405	-12.796	-11.949	-13.617	-15.065	-13.639	-13.628	-12.979	-12.282	-14.992	-12.596	-12.734	-12.589	-12.136	-14.098	-12.853	-13.606	-14.104	-11.59	-13.39	-13.895	-14.102	-13.079	-13.132	-15.241	-14.634	-12.905	-12.087	-12.838	-12.752	-11.913	-10.615	-14.018	-11.852	-13.244	-12.095	-13.616	-13.229	-14.611	-15.608	-13.724	-13.142	-13.79	-13.016	-12.056	-12.151
9.3033	8.0989	10.445	8.7356	10.004	8.3033	8.1542	11.314	11.028	9.8272	8.5811	9.7998	10.084	10.397	10.199	9.159	10.686	10.267	8.7121	7.2191	8.743	9.8934	7.7093	7.9869	10.626	9.139	11.085	8.6875	8.6157	10.745	9.4439	8.5764	10.135	10.697	10.021	9.2336	8.2006	9.822	11.221	10.885	10.343	8.0699	10.106	8.7055	10.358	11.333	10.018	9.2079	11.333	12.748
-13.529	-14.226	-14.867	-12.052	-12.751	-14.34	-13.373	-11.836	-12.972	-12.474	-13.054	-13.064	-13.371	-10.98	-13.313	-10.276	-11.307	-14.067	-11.012	-13.5	-13.522	-11.755	-15.032	-11.76	-12.108	-12.725	-12.884	-11.443	-13.066	-10.788	-11.636	-14.823	-12.198	-11.041	-12.905	-14.001	-11.844	-12.716	-13.072	-13.407	-11.974	-11.596	-14.027	-11.324	-12.146	-13.473	-13.302	-10.538	-12.722	-9.5539
3.699	1.8497	2.2781	2.2757	3.0478	4.5903	3.3805	3.1867	1.5869	4.5083	0.26043	1.875	3.7252	1.1002	1.3645	1.7439	6.1624	2.2477	3.7243	4.7825	4.5422	3.3008	1.1254	4.482	2.5817	2.5255	2.7483	2.2343	3.204	3.1699	0.98547	1.8391	-0.32325	1.2932	2.3764	1.5836	1.7087	-0.18424	3.2632	0.86337	1.2608	2.5761	2.782	2.8419	4.5231	1.466	3.4626	2.7753	4.3375	2.3818
-5.261	-3.5938	-6.3446	-5.321	-4.3116	-6.147	-5.5085	-3.9462	-4.3839	-5.3499	-3.2055	-4.6429	-5.6483	-7.2953	-3.811	-3.8478	-4.0896	-4.9659	-3.8248	-2.7462	-5.0999	-5.4723	-4.6145	-4.4269	-5.0145	-5.7845	-4.872	-5.4941	-5.7161	-4.9607	-4.0554	-5.2202	-3.9	-7.3315	-4.9441	-2.947	-4.5659	-4.7825	-5.0146	-4.1786	-5.069	-4.0304	-3.718	-3.2811	-3.1789	-4.0001	-4.9623	-3.4188	-5.2332	-3.8662
9.783	6.8467	10.747	9.1442	7.4837	8.4368	11.381	7.7036	8.8323	10.945	10.589	6.9622	8.3385	8.5274	8.0324	7.5202	5.3285	9.0836	8.8061	8.3958	8.8399	6.2097	7.6762	9.7782	8.4758	7.9299	7.0121	9.7126	5.4065	6.294	6.5385	7.863	10.451	8.2231	7.9939	8.0967	9.8189	9.2425	9.988	8.7494	8.9546	6.4733	5.5915	9.7865	10.357	9.7318	8.7694	8.3897	10.927	6.2594
1.2936	-0.47325	-1.3162	1.8036	-1.5491	0.59301	0.5314	0.68237	-0.091201	0.56899	-1.7316	-0.71774	0.29387	0.46261	-1.0737	-0.49583	0.79102	-0.46418	0.28672	-0.77114	1.3536	0.28486	-1.8293	1.193	0.81051	0.18538	1.1587	0.53582	-1.0135	-1.2467	2.0428	0.088033	-2.7365	-0.44866	0.62582	1.3053	1.8753	-1.1842	0.21304	1.396	0.27092	-0.70879	-1.3471	1.1851	-1.4505	0.64365	0.85867	0.036747	1.9304	1.7668
0.39491	-1.7394	2.0886	-0.88089	-0.29989	-1.3436	-2.7436	-1.1567	0.45657	-2.3758	-0.76524	0.47197	0.15229	0.10478	-0.7053	0.86457	0.72894	-0.87888	-1.3706	-1.5414	0.62984	-0.48664	-0.38722	1.5276	1.7512	0.47459	-1.4877	0.8995	-0.3845	-0.35133	2.3739	-0.80519	0.50134	2.0667	-1.9337	-0.31243	0.84844	-0.1348	-3.5036	-0.42409	-1.7057	-1.3191	-0.18805	-1.3538	-0.82706	-1.251	-0.47442	-2.2211	-1.2782	0.74128
-3.2419	-3.5999	-2.0046	-3.1126	-1.3637	-4.6401	-2.6966	-2.3162	-3.711	-4.9172	-3.4583	-6.0435	-4.1002	-3.9976	-4.0059	-1.7408	-3.0136	-4.983	-4.0491	-6.0153	-4.9199	-3.0044	-3.7082	-5.9822	-3.7638	-3.9147	-5.0537	-5.3544	-1.7078	-4.7792	-0.49257	-2.8094	-4.508	-0.42624	-1.4887	-3.2063	-4.3098	-5.3827	-3.585	-2.9018	-3.7554	-2.4002	-3.9335	-2.3861	-2.1657	-1.2541	-3.1052	-3.763	-4.1237	-1.2205
-9.512	-7.6458	-8.2589	-10.034	-9.2822	-9.0716	-7.7536	-9.1425	-9.0131	-10.384	-10.608	-9.9118	-8.7326	-9.9958	-10.704	-9.3422	-10.56	-7.9507	-10.847	-9.0278	-9.2764	-9.1817	-9.281	-10.54	-8.3038	-8.3878	-10.951	-10.337	-8.7588	-7.9468	-7.3822	-10.398	-8.2207	-10.035	-8.9037	-10.301	-7.723	-8.6863	-8.5332	-10.236	-9.7862	-9.3837	-10.909	-10.394	-11.614	-6.5372	-9.4718	-9.5534	-11.057	-10.265
-0.41185	0.75532	-1.0076	-2.0478	-1.6292	-1.3701	-1.5696	-1.14	-2.3432	1.9855	-0.21852	-0.58034	-0.7889	-1.307	-2.2256	0.77391	0.035946	1.2899	1.2238	-0.022275	-1.4699	-3.0173	1.3766	0.0035005	0.74563	-1.7424	-0.57154	-1.06	-1.9622	0.363	1.0074	-1.0765	0.9255	-0.16398	-0.99051	-1.7261	0.32909	0.27422	-0.98524	0.63103	1.0346	1.7146	-0.54098	-0.72463	-1.8528	-0.59022	-0.62006	-1.473	0.56047	-1.2373
-3.1872	-2.2933	-0.98595	-2.7656	-2.4287	-0.48871	-2.9753	-4.0813	-2.2596	-1.9394	-2.7584	0.60181	-0.7549	-3.826	-3.7769	-3.5848	-1.8959	-1.9973	-0.1064	-2.7534	-3.2931	-3.7486	-1.2756	-2.2876	-2.8523	-4.1978	-3.0871	-3.7618	-3.9417	-3.0127	-4.0182	-3.3756	-3.5247	-1.6676	-2.1067	-3.0828	-1.0074	-1.2987	-2.2505	-3.1933	-2.2072	-4.9102	-0.80713	-1.6948	-3.6844	-5.7929	-3.0597	-1.7578	-3.6825	-3.7494
0.32434	2.4582	0.76269	-1.9264	0.38312	2.0865	-0.18227	1.9233	0.82971	1.2409	-0.99696	2.408	1.9339	0.32631	1.41	2.3113	2.117	3.2118	0.725	2.2474	0.78999	3.8181	1.8497	3.3428	4.398	1.9274	-0.20353	-0.86758	-1.4861	3.2903	-0.0092073	0.40291	3.3238	1.074	0.090272	2.0108	1.3227	3.5016	2.948	-0.3733	0.97004	2.6117	1.4048	2.116	0.80327	0.6104	0.15392	6.0444	2.8723	1.5923
-21.564	-23.631	-21.218	-24.685	-22.046	-21.182	-22.537	-21.411	-21.964	-21.299	-23.465	-21.379	-22.431	-21.51	-24.184	-23.406	-20.804	-21.03	-22.727	-21.641	-22.3	-23.289	-20.614	-21.73	-21.594	-22.659	-24.73	-21.111	-21.106	-21.262	-23.184	-23.339	-22.952	-21.571	-23.759	-22.651	-19.865	-22.449	-22.162	-22.994	-21.582	-22.387	-23.701	-20.748	-22.872	-20.917	-22.697	-22.461	-20.913	-22.182
-0.18962	-0.68884	1.6038	-0.68295	-1.0627	1.9546	-0.47878	-1.3615	-0.84856	-0.038776	-0.94865	0.75024	-0.2202	-1.2468	-0.42467	-0.20448	-0.74359	2.217	0.65309	-1.0415	0.63673	0.12979	-0.70726	0.74005	0.33929	-0.40745	-2.3725	-0.66009	1.249	-0.72865	-0.39221	-0.86404	-0.029709	-0.11727	0.69003	-2.1501	0.14709	-4.1586	0.45726	-1.4563	0.57205	-0.63336	-1.0076	0.44403	0.42311	0.35405	0.0058331	0.29856	0.61998	-1.472
-3.1379	-4.6649	-2.383	-2.7195	-0.96369	-4.9022	-4.2734	-4.4469	-3.6655	-3.186	-4.3743	-2.8705	-2.9639	-4.2707	-3.8095	-2.1356	-3.1093	-3.7199	-2.4778	-2.4057	-4.7072	-1.5273	-5.3745	-4.7319	-2.6673	-0.8518	-3.8434	-4.4393	-3.7423	-4.6325	-4.6626	-3.0254	-2.0788	-6.7531	-7.1083	-4.7302	-5.7336	-4.2431	-3.74	-2.5732	-3.4913	-4.4427	-3.9335	-6.1024	-3.7199	-4.6163	-3.9016	-3.7432	-3.0021	-3.371
-3.9022	-4.9772	-7.1819	-3.705	-6.3649	-5.4457	-4.5105	-6.2215	-4.2327	-5.2912	-4.3378	-4.0303	-6.7315	-5.434	-4.2185	-3.8579	-6.5598	-4.1445	-5.1618	-5.3508	-6.9283	-2.651	-6.848	-3.6956	-3.9658	-6.5307	-4.5243	-5.2078	-3.676	-4.4739	-3.6085	-5.653	-5.3963	-3.9006	-3.0632	-6.1024	-3.6219	-7.0658	-4.7682	-4.8364	-6.8576	-4.4721	-5.6911	-5.1643	-3.3833	-3.8782	-3.1331	-8.1801	-5.4715	-4.7659
-11.029	-12.432	-13.917	-12.922	-12.606	-14.424	-11.222	-14.406	-13.221	-12.104	-13.892	-11.175	-13.008	-14.635	-12.468	-13.707	-12.239	-14.768	-15.66	-13.731	-13.238	-12.598	-10.469	-13.749	-13.697	-12.637	-13.143	-15.945	-11.362	-11.392	-10.776	-13.329	-13.624	-12.54	-12.812	-13.331	-11.183	-12.952	-13.281	-13.073	-13.106	-14.054	-13.153	-14.155	-12.868	-10.886	-11.717	-13.89	-12.674	-14.98
-9.9877	-11.996	-10.968	-11.5	-9.8458	-12.043	-10.366	-11.363	-13.203	-9.5061	-10.891	-11.109	-9.8148	-13.267	-9.769	-10.336	-13.182	-10.672	-10.637	-11.672	-11.201	-12.599	-10.68	-12.18	-14.189	-12.797	-11.399	-9.2881	-11.734	-12.109	-12.729	-12.194	-10.787	-13.188	-11.498	-9.7254	-11.739	-10.732	-11.232	-11.844	-10.506	-11.092	-12.639	-13.546	-11.525	-11.483	-11.356	-14.18	-11.858	-12.867
-11.419	-13.338	-12.129	-12.668	-12.329	-9.8048	-11.492	-10.405	-10.938	-10.645	-10.788	-11.335	-11.734	-11.736	-13.403	-13.321	-12.395	-13.617	-11.737	-10.775	-11.722	-12.842	-13.481	-11.865	-12.614	-13.154	-12.349	-10.713	-10.941	-10.363	-13.038	-10.577	-9.8155	-10.568	-11.497	-9.9724	-11.521	-11.928	-11.435	-10.912	-10.58	-10.189	-9.7787	-10.564	-10.522	-12.206	-12.331	-11.318	-12.26	-10.904
-7.319	-5.7813	-3.0931	-5.2115	-7.2724	-8.313	-3.7733	-6.3608	-7.1555	-6.9097	-7.1487	-7.6411	-6.6604	-3.985	-7.4217	-6.521	-8.1496	-7.4127	-7.0983	-6.9621	-5.8267	-5.9685	-7.3068	-6.6805	-4.9137	-5.7109	-5.1089	-6.5876	-8.2118	-5.4948	-6.1781	-6.7018	-6.6272	-4.4036	-5.8005	-5.9014	-7.5971	-6.3108	-8.5283	-6.9981	-5.9485	-6.8603	-6.9242	-5.8211	-5.7176	-2.6267	-7.8259	-5.0158	-7.6835	-6.3581
-6.4848	-5.9183	-5.8471	-5.6119	-5.6302	-3.9207	-3.1158	-2.1462	-3.4254	-6.1245	-3.3792	-3.4077	-4.3093	-4.8951	-5.8196	-3.1967	-3.9346	-5.5628	-3.9411	-4.4795	-5.3707	-4.2038	-4.5298	-7.2257	-7.4232	-3.1514	-4.4345	-3.4452	-6.0636	-4.8059	-5.1611	-4.7792	-4.0565	-3.4625	-3.6783	-6.6919	-3.138	-4.0275	-6.3805	-5.2634	-6.1236	-4.5202	-2.9338	-4.4962	-3.7534	-3.8821	-5.384	-4.1413	-8.1302	-4.5592
-4.8492	-4.5193	-4.8131	-3.5407	-3.7114	-3.2516	-3.71	-5.9065	-4.8846	-5.3754	-6.0246	-5.2666	-6.3913	-1.3317	-5.9048	-4.126	-1.6428	-4.6465	-4.4071	-2.9868	-6.4363	-4.6863	-5.2507	-3.118	-7.1388	-3.9309	-5.8774	-4.3975	-5.9618	-1.9661	-4.0043	-3.7872	-5.8747	-2.9011	-4.6991	-4.8778	-6.3903	-4.9723	-5.6317	-7.6653	-5.3572	-5.1617	-4.1227	-5.779	-4.4401	-8.091	-5.1508	-4.4372	-4.7528	-4.1892
-11.097	-8.72	-8.7201	-11.327	-7.7041	-10.099	-7.9505	-9.0311	-9.0651	-11.765	-10.855	-11.897	-9.0125	-8.3654	-7.1986	-9.7921	-11.394	-9.1587	-9.825	-9.0624	-11.51	-10.03	-9.0483	-9.6501	-7.7614	-8.8619	-9.9892	-8.338	-11.327	-8.3107	-8.1447	-8.9788	-7.007	-7.0218	-7.2887	-10.562	-8.9432	-8.3752	-8.9586	-9.9567	-8.5842	-10.003	-8.7036	-8.5105	-8.0061	-10.837	-8.4868	-9.4172	-10.671	-10.604
-0.053393	-4.2464	-4.2967	-1.2143	-0.47014	-2.1855	-2.107	-2.5901	-1.4527	-1.9013	-6.1951	-4.9779	-2.3491	-3.6526	-0.82532	-3.0222	-3.1437	-1.1598	-1.9467	-2.8822	-4.4715	-0.75451	-1.0457	-2.6235	-2.2913	-2.3147	-3.7631	-2.4812	-2.8192	-3.0764	-2.9436	-2.1081	-6.5033	-1.8423	-4.2516	-0.80498	-2.1991	-2.2273	-1.7543	0.48309	-2.7648	-4.3998	-3.0489	-3.7511	-0.021383	-3.5248	-1.6381	-0.37097	-2.5323	-4.1396
-0.262	-4.3725	-3.9257	-2.7801	-1.0318	-0.52356	-1.6801	-2.4875	0.072181	-3.5751	-3.7006	-2.8772	-0.35927	-1.8372	-1.9258	-3.8468	-3.2939	-3.47	-0.77467	-2.8371	-1.8551	-3.3279	-2.0552	-2.2508	-1.8173	-2.3827	-2.98	-1.812	-4.1195	-3.2832	-5.539	-2.8108	0.69095	-3.6759	-4.5829	-1.4315	-3.9718	-3.2998	-0.64404	-2.6603	-3.3987	-2.4174	-2.7517	-2.7942	-2.369	-3.3065	-2.6777	-0.30853	-2.9472	-1.1656
-1.9287	-2.9077	0.62366	-3.0831	-1.0326	-1.0937	-0.43421	-0.32139	0.30554	-3.2992	-1.7958	-1.7306	-1.3266	-0.50953	-0.13268	0.32729	-0.58406	-0.83643	-0.61887	-1.7831	-1.3316	0.82828	-1.7459	-0.8824	-0.38221	-0.90583	-0.86714	-2.5619	-3.1146	-1.5747	-0.5873	-0.34982	-0.32524	-1.0388	-2.6263	-3.0611	-1.8946	0.88849	-1.54	-1.1718	0.091756	0.25554	-0.88986	-1.7768	-1.0571	-1.5644	-0.68276	-0.39733	-3.0406	-2.217
-21.529	-21.02	-22.221	-22.722	-20.121	-23.043	-20.397	-24.822	-23.163	-22.681	-21.154	-22.816	-22.011	-20.173	-21.05	-20.932	-20.882	-21.07	-21.236	-22.463	-21.236	-21.281	-22.586	-22.06	-22.704	-21.714	-22.925	-23.283	-20.106	-23.933	-23.658	-20.91	-21.559	-19.994	-21.091	-20.966	-22.055	-23.096	-19.869	-21.867	-19.658	-21.513	-24.65	-22.22	-22.766	-23.871	-22.154	-22.557	-23.638	-20.626
-4.1317	-4.4876	-4.1738	-4.2717	-3.7983	-3.6921	-4.3962	-1.9974	-2.3711	-1.6588	-3.2064	-2.2334	-2.0683	-4.7128	-3.345	-3.4183	-6.3216	-4.7909	-3.4863	-3.1568	-4.999	-2.3525	-3.436	-2.036	-4.718	-4.137	-3.8803	-6.9489	-2.8526	-3.9273	-4.3161	-2.5253	-4.4554	-5.8884	-3.6071	-3.2437	-2.3107	-3.0674	-4.6599	-0.63123	-3.3438	-3.674	-3.7698	-4.6751	-5.1163	-3.4865	-3.6439	-3.0185	-3.9438	-4.3706
-20.35	-19.221	-20.444	-22.942	-20.571	-21.19	-22.27	-19.869	-20.57	-20.534	-19.013	-20.521	-20.808	-20.977	-20.213	-22.761	-21.272	-21.412	-21.608	-21.959	-21.242	-22.854	-18.721	-20.714	-19.798	-20.789	-22.711	-20.633	-20.297	-21.59	-20.841	-19.508	-19.312	-21.233	-21.138	-19.317	-20.478	-22.499	-21.978	-18.793	-21.341	-20.604	-19.747	-21.314	-21.559	-21.318	-17.057	-21.703	-20.111	-20.809
-2.8016	-3.4938	-1.446	-3.1028	-4.2497	-2.6736	-1.5742	-3.493	-4.0212	-4.1778	-3.5467	-1.8023	-4.627	-2.9346	-2.4624	-0.93036	-2.9738	-4.2065	-3.6834	-0.91868	-3.8006	-2.7638	-4.9422	-1.8825	-5.8751	-3.4359	-6.2136	-4.603	-4.2351	-2.5848	-0.76503	-5.2932	-3.6362	-2.0039	-1.2573	-3.9744	-5.2418	-2.9411	-3.0307	-4.1431	-3.503	-5.0418	-1.6766	-2.329	-4.034	-3.677	-2.8387	-5.0978	-2	-1.984
-3.8284	-4.2659	-3.2593	-4.5871	-3.8328	-4.1871	-2.8824	-3.6994	-0.09815	-5.9456	-2.7819	-1.9338	-5.4246	-4.5597	-2.9222	-4.9603	-4.2292	-4.4874	-3.7654	-5.2151	-5.6397	-4.288	-3.9734	-5.4331	-3.1711	-6.8418	-5.3318	-2.1194	-3.4134	-3.2591	-4.4232	-2.4736	-2.9501	-2.9205	-2.0736	-5.8896	-4.831	-2.5056	-4.041	-4.0179	-3.2818	-4.0422	-2.4052	-2.7337	-2.9612	-5.1943	-3.9781	-5.1876	-3.7462	-3.7642
-0.71978	-0.15016	-1.3194	1.0436	-1.5717	-1.6428	1.9049	0.33646	1.1301	1.8349	0.95168	1.7286	0.67056	1.5135	-1.0394	-0.67849	0.80296	-0.46663	-0.61975	-0.53318	-0.82946	1.0769	0.45439	1.4551	-0.54084	-0.68394	-0.17659	-0.21596	-0.93169	2.1618	-0.51272	0.74622	0.53757	-0.33298	0.51124	-0.50667	2.38	1.9498	-0.80114	0.1012	-0.02357	-0.61441	-0.15507	0.58138	-0.6372	0.82299	-0.51979	0.5306	0.034359	0.7653
1.412	-0.054372	0.65595	-0.68922	0.99935	1.1778	-0.062107	2.4098	-1.5274	-0.62346	-0.99683	-2.1241	-1.678	0.32505	1.1449	-0.083657	-0.0023204	-1.6874	0.93145	-1.6272	-0.33399	-0.26184	0.099073	-0.13878	0.37136	1.6473	-1.9311	-2.5909	2.0172	-0.50355	-0.60171	-0.37084	1.5108	-0.52011	-0.34259	-0.86696	1.1262	-0.014337	-1.0104	-1.99	-2.7063	0.28659	0.79671	-0.0075353	0.32049	-1.713	2.0558	0.95783	-0.9592	-0.8533
-9.2453	-7.7287	-8.0209	-8.4895	-10.04	-8.3184	-8.6152	-5.8804	-6.2261	-12.963	-9.8972	-9.098	-7.507	-8.1782	-11.15	-10.83	-10.143	-9.2917	-10.366	-8.1949	-8.0603	-10.345	-7.0772	-10.791	-6.364	-9.1969	-9.5265	-10.463	-9.1506	-7.7414	-9.6896	-8.0036	-9.1695	-9.4936	-7.984	-8.6514	-8.6523	-8.0862	-10.168	-6.5534	-8.5334	-10.058	-7.1345	-9.983	-9.4787	-6.6774	-8.1268	-10.586	-8.1613	-8.3863
-2.413	-2.9822	-3.095	-3.6568	-2.2009	-4.3739	-2.0653	-2.5447	-1.425	-0.67965	-2.4082	-1.4548	-1.0052	-3.0288	-1.7507	-2.4552	-2.933	-3.8241	-3.2225	-4.2967	-4.488	-1.8439	-2.2815	-4.3186	-3.2219	-4.2764	-4.5586	-1.801	1.4417	-4.1347	-0.26422	-2.9666	-3.5693	-2.5344	-3.2839	-1.4086	-3.7352	-2.5773	-0.14245	-1.8795	-2.3812	-4.8897	-3.3271	-1.4675	-1.0851	-1.1178	-3.6684	-3.5209	-2.6091	-3.6016
-21.482	-22.923	-22.964	-22.097	-23.824	-21.134	-22.747	-20.528	-23.348	-22.694	-20.756	-23.238	-20.299	-24.2	-21.473	-22.885	-24.303	-23.404	-19.247	-22.351	-21.326	-22.299	-22.35	-21.558	-21.344	-23.549	-23.033	-23.668	-21.008	-22.443	-22.481	-22.603	-23.325	-22.522	-22.45	-22.098	-23.519	-22.418	-22.839	-21.498	-22.422	-22.502	-23.112	-21.636	-22.293	-24.941	-21.373	-21.691	-21.539	-23.892
-8.656	-11.303	-9.0177	-9.7994	-9.2861	-12.325	-10.131	-10.835	-11.916	-12.805	-11.874	-8.3777	-12.601	-12.556	-10.65	-6.7035	-12.517	-11.196	-10.855	-11.562	-9.6458	-11.465	-9.0281	-10.14	-11.273	-11.016	-13.926	-12.188	-11.79	-10.939	-9.4895	-11.451	-9.1236	-11.341	-9.9985	-12.899	-13.411	-8.1127	-10.408	-11.157	-12.483	-10.9	-11.17	-12.15	-10.04	-11.418	-11.838	-9.9248	-11.984	-10.839
-3.0084	-2.5904	-0.51565	-0.16351	-5.0728	-2.7432	-3.1938	-3.0984	-1.4834	-2.9106	-1.4632	-1.6673	-4.7619	-2.3389	-3.6061	-2.414	-4.2674	-3.7285	-2.6817	-2.9476	-5.0885	-2.9782	-1.2362	-1.4795	-2.5028	-1.9028	-3.2377	-4.4031	-2.2494	-3.0511	-1.9054	-4.8897	-2.4242	-3.5344	-2.2196	-2.6409	-0.61993	-1.4845	-2.3377	0.038086	-3.1858	-3.9555	-3.6149	-2.8433	-0.59435	-2.4799	-2.7034	-1.7398	-1.8784	-2.0578
-4.1135	-3.4519	-0.17417	-3.484	-4.2181	-2.6036	-0.17283	-1.1471	-4.15	-1.9638	-1.8121	-2.8316	-4.1744	-0.14455	-2.6195	-3.4191	-3.6145	-3.4992	-3.7041	0.68867	-1.0631	-4.4931	-2.7537	-1.4518	-3.5526	-3.7467	-1.2036	-3.7919	-2.43	-2.0363	-4.3942	-3.0162	-3.1333	-4.7123	-2.2427	-3.7729	0.0043842	-3.5366	-3.2052	-1.41	-1.2537	-1.7171	-3.7764	-0.77403	-3.3998	-1.3353	-2.0783	-1.5643	-2.7437	-1.4839
-13.004	-13.192	-13.813	-14.446	-13.501	-12.831	-13.248	-13.805	-11.465	-11.771	-13.595	-14.127	-12.469	-13.467	-14.483	-13.981	-12.927	-16.195	-15.5	-14.056	-12.268	-14.716	-14.718	-13.546	-12.012	-10.957	-13.672	-11.31	-11.942	-13.182	-10.698	-13.597	-14.588	-12.617	-15.356	-14.06	-14.646	-14.262	-12.088	-15.313	-12.957	-13.801	-13.083	-12.316	-14.155	-11.427	-14.896	-14.21	-13.363	-14.417
-3.6286	-1.8804	-2.2517	-3.8014	-0.53911	-1.7307	-2.3841	-2.6084	-4.9482	-1.7748	-1.0292	-2.6196	-2.2093	-2.3474	-2.4596	-2.944	-0.81816	-2.9523	-2.8468	-3.995	-2.5486	-3.4215	-1.4599	-3.5806	-3.5619	-2.6598	-2.3777	-1.3027	-1.0718	-2.1133	-3.1195	-2.2154	-0.50661	-1.2097	-1.6574	-2.0854	-1.7531	-0.60762	-1.3091	-2.9575	-1.5195	-4.1832	-2.0852	-1.9472	-1.3099	-1.8379	-2.1601	-3.1693	-1.7828	-2.8844
-10.678	-11.408	-11.339	-9.5988	-11.921	-12.701	-10.53	-12.676	-10.753	-11.777	-11.277	-12.683	-10.149	-9.0874	-14.385	-11.58	-14.016	-12.56	-10.666	-12.55	-11.665	-14.057	-11.844	-11.402	-13.801	-9.9929	-14.875	-11.08	-11.934	-11.12	-10.646	-10.968	-13.911	-10.985	-10.738	-11.499	-11.118	-13.195	-9.6125	-10.488	-14.085	-12.04	-12.663	-13.113	-11.885	-12.662	-12.595	-13.333	-13.193	-14.192
0.66797	1.0044	1.699	2.4239	2.9215	1.8493	0.90761	-0.089524	2.0027	0.75394	0.13744	1.0786	1.1571	2.1384	0.098033	1.8671	2.2941	-0.11697	0.71012	2.712	1.4692	0.58242	2.5186	1.2165	0.63652	1.224	-0.58539	3.7432	0.35671	2.3284	0.69422	-0.91658	0.23405	-0.071084	3.2539	1.5204	-0.14234	0.68694	2.19	0.83804	0.24522	1.6255	-1.3981	0.55436	-1.6592	1.0421	0.99893	0.065439	0.73669	-1.765
-3.4991	-4.0095	-3.8892	-6.3137	-4.3269	-5.0286	-2.117	-3.4405	-4.6564	-4.6969	-4.0699	-3.4224	-3.7611	-3.3509	-3.3342	-3.9995	-1.1132	-3.978	-5.0041	-4.2838	-3.6809	-2.1468	-4.7899	-3.7091	-1.9654	-2.7946	-2.9783	-4.0808	-2.3096	-4.6951	-4.4106	-4.1139	-2.8978	-4.3922	-6.1305	-2.8003	-3.0057	-3.4535	-5.7634	-3.2797	-4.1557	-5.414	-3.1385	-4.895	-4.1165	-3.5592	-3.7796	-3.4128	-3.3416	-5.7213
-1.208	-3.9105	-1.7222	-5.9609	-2.8089	-2.838	-3.7295	-2.8527	-4.1529	-6.5853	-3.4583	-4.9652	-3.5027	-1.8706	0.39012	-3.8064	-4.8766	-4.9258	-3.3614	-5.2266	-3.8213	-4.0469	-4.1246	-2.4636	-0.49614	-2.2264	-1.9648	-4.9041	-4.0293	-1.9333	-3.626	-2.9362	-1.8084	-2.9496	-2.7303	-4.3208	-2.7625	-3.4076	-5.4691	-2.2619	-2.4025	-2.4584	-3.1321	-3.0698	-4.5025	-2.5168	-3.3291	-2.6294	-1.0683	-3.0807
3.5654	2.2646	0.67248	2.4697	2.4557	4.0163	2.3006	2.7254	3.7084	3.6481	1.5443	3.8783	5.294	3.4537	1.3912	3.5969	1.984	5.2967	2.0512	2.7232	0.77006	3.6262	2.2348	3.9347	2.9842	3.424	2.4066	4.2982	1.8574	0.46323	3.5122	2.7416	2.4062	2.5185	5.1686	2.0369	2.2446	2.8033	3.345	1.3891	1.6368	2.8322	1.29	3.681	1.2613	3.7409	1.9564	2.4953	4.0955	2.015
8.632	7.632	10.386	7.3008	7.6929	9.4816	10.633	7.4826	9.0809	6.8678	8.3489	11.113	8.1124	8.4123	6.7092	10.517	11.199	6.7483	6.0693	8.5921	10.963	8.9072	8.2285	10.658	7.1085	7.4895	8.8413	7.1296	7.9624	9.0301	11.191	9.4021	7.89	9.1919	7.3723	8.7276	10.452	8.3518	9.7735	10.105	6.9982	9.3269	6.001	8.2605	7.3653	10.461	7.1775	7.1874	9.1514	8.7619
1.2252	1.5926	0.27486	1.7388	-0.10017	0.45642	2.4171	1.2558	1.8002	-1.9691	0.72696	1.6026	2.1807	1.7758	0.40501	-1.0248	0.62088	0.26502	1.2671	-0.76836	2.6148	-0.71568	3.1893	3.0019	1.8139	1.1179	2.4976	1.0929	-0.48894	-0.51544	3.0602	1.3061	1.9964	1.1254	0.4961	3.5164	1.2512	1.7757	0.0040983	-0.39815	0.71595	2.5529	0.96129	0.75317	1.7326	3.9319	1.7669	2.9439	4.0006	2.4783
-0.79567	-0.86541	-1.9251	-1.5165	-0.34805	-0.16896	-2.5644	-2.0881	-2.6495	-1.7903	-0.40663	-1.575	-1.1508	-0.03829	-0.92171	-0.57672	-0.22614	-2.1078	-0.088934	0.54552	-5.2192	-0.74432	-0.91727	-0.07492	-1.9194	-2.8918	-1.4931	-1.0414	-2.2437	-1.6764	-1.2994	0.42098	-0.6331	-2.1091	0.70915	-0.78132	-2.1355	-3.9869	-2.5513	-1.1852	-1.3101	-2.2258	-1.1325	-2.4478	-1.6135	-1.8079	-1.5552	-1.8886	-1.7259	-3.8588
-22.47	-23.363	-23.162	-23.309	-23.956	-23.491	-22.867	-22.333	-20.98	-23.672	-22.571	-24.267	-21.244	-22.478	-20.649	-23.892	-22.65	-22.028	-21.99	-21.975	-22.559	-21.911	-20.325	-20.726	-22.798	-23.436	-20.879	-22.676	-23.922	-21.06	-21.184	-20.675	-23.535	-24.17	-20.017	-22.226	-21.344	-21.983	-23.331	-24.141	-22.182	-22.302	-21.593	-22.523	-20.716	-24.012	-20.477	-20.508	-23.46	-22.2
-6.1776	-5.836	-5.0371	-4.7318	-4.5074	-5.5803	-6.405	-7.3342	-3.6389	-6.8756	-5.2614	-7.1951	-4.8392	-5.0704	-6.6339	-5.2877	-8.4821	-5.4909	-3.8284	-6.0465	-7.311	-3.5234	-6.2097	-6.003	-6.8115	-5.096	-4.7264	-5.8506	-6.4808	-5.1181	-6.5362	-7.0218	-4.7399	-5.6324	-7.9721	-6.2934	-5.9482	-4.9553	-4.6648	-6.2702	-5.1849	-4.5945	-3.8933	-5.1944	-5.3848	-4.809	-7.0654	-7.8027	-4.1336	-5.2088
-10.86	-11.474	-13.331	-13.205	-13.636	-12	-12.115	-11.971	-12.851	-13.056	-13.544	-11.524	-11.98	-11.662	-13.036	-13.265	-12.865	-12.916	-12.439	-12.541	-14.621	-13.176	-15.202	-15.565	-13.084	-13.415	-12.619	-14.672	-13.177	-14.178	-12.649	-12.87	-11.716	-11.796	-12.09	-12.904	-13.224	-14.342	-11.817	-14.335	-10.28	-12.666	-11.129	-12.154	-12.921	-13.165	-15.149	-14.45	-7.644	-12.476
9.1718	7.8479	10.577	8.4665	7.8785	7.8342	7.4344	8.8186	8.165	9.2056	8.0873	7.0397	7.5814	7.7037	6.2939	9.2191	5.6581	8.3176	6.5282	6.3028	9.8222	10.042	8.6447	9.3538	6.7422	8.9944	6.7045	8.9275	6.9973	8.674	8.7098	7.6054	6.9681	9.4647	6.5113	6.661	8.3308	9.0369	8.2879	8.9192	9.0441	8.5936	9.135	7.641	9.7079	8.3151	9.388	11.419	9.1688	8.1534
2.6221	3.9792	3.2134	3.2384	-0.65138	1.5635	1.8686	-0.24984	2.578	3.8534	-0.16252	1.2164	1.5199	1.4261	1.4033	3.1527	2.5419	0.93142	-0.89534	-0.33132	3.0315	3.1478	3.4573	0.8098	1.9706	0.47552	0.4153	1.5142	4.2824	0.75343	2.8483	1.4864	0.031782	2.7319	3.315	2.3308	1.3747	0.24986	2.9197	2.3923	1.1264	1.1609	3.3941	0.51613	4.0947	1.1162	2.6905	1.2932	2.0549	0.10811
-23.265	-24.07	-22.605	-20.11	-23.106	-22.314	-23.38	-21.588	-20.724	-23.643	-23.675	-22.056	-21.721	-22.181	-21.473	-20.179	-23.299	-22.566	-23.841	-22.399	-22.037	-23.511	-22.249	-22.232	-22.376	-20.847	-21.526	-21.259	-25.05	-22.771	-21.508	-22.806	-23.049	-21.687	-21.806	-21.313	-20.949	-22.601	-23.394	-21.632	-20.089	-23.414	-20.834	-22.208	-21.66	-22.851	-24.368	-25.061	-22.336	-20.31
-21.43	-19.667	-17.667	-18.545	-20.024	-21.277	-22.113	-21.478	-21.085	-20.366	-23.025	-18.649	-20.072	-22.442	-21.078	-21.633	-21.646	-23.105	-17.535	-21.699	-19.15	-21.591	-19.68	-21.399	-20.183	-19.77	-22.364	-20.732	-20.857	-22.389	-20.574	-18.991	-23.146	-22.713	-23.337	-19.896	-21.406	-19.315	-23.052	-19.717	-19.157	-19.006	-19.474	-19.971	-20.35	-19.778	-22.561	-21.786	-22.008	-20.018
-8.0606	-9.3646	-9.4103	-8.1959	-9.3733	-9.4795	-10.114	-8.1306	-9.4333	-8.5168	-11.051	-6.699	-9.2229	-9.5845	-10.532	-6.8272	-9.4754	-9.6584	-9.8321	-7.471	-8.6071	-7.8871	-8.7915	-7.2576	-8.9894	-8.6844	-7.7372	-10.515	-8.5023	-8.4405	-9.8457	-10.923	-9.0612	-10.899	-9.4263	-9.0692	-7.7762	-7.7526	-10.151	-9.7302	-6.2779	-8.7818	-11.711	-9.5745	-10.704	-7.7003	-7.7341	-9.6859	-8.1336	-6.9834
-0.84738	-0.48992	-2.0651	-1.4499	-2.0573	-1.4615	-1.421	-1.4132	-1.4285	-3.7707	-1.0745	-3.5948	-3.289	-0.80219	-4.1314	-4.095	-3.3051	-2.0584	0.0059916	-0.039527	-0.56803	-1.3424	-0.70392	-1.4574	-0.56623	-0.25477	-0.91854	-2.9784	-0.5874	-1.9427	-2.375	-1.0628	-1.6256	-2.1436	-1.7138	-0.70959	-2.5169	-3.0889	-3.4397	-1.4435	-2.8474	-0.95656	-2.3611	-2.5773	-0.54794	-1.9319	-3.3434	-3.6877	-1.2612	-0.19644
2.401	1.9073	0.94377	1.9027	3.514	1.7328	1.5849	0.36819	1.2907	2.4027	2.9728	0.36706	0.44015	3.861	2.8436	0.7777	2.1077	-0.83607	-0.72599	2.7049	3.2421	3.1342	1.319	1.7779	1.8429	1.1657	1.6696	3.3826	2.6012	1.8144	-0.053307	0.72179	0.59486	1.6269	4.0309	2.8419	1.9116	2.1089	1.1341	2.0406	1.3702	0.66011	1.6523	2.0612	2.506	3.2851	0.043674	1.8973	2.02	0.9952
-0.95351	-1.2878	-0.63854	-2.4371	-3.1889	-1.7177	-2.518	0.67353	-1.7187	-2.4661	-1.0993	-1.4812	-2.7857	0.67863	-1.128	-1.0777	-2.1866	-0.87018	-1.4888	0.43008	-3.3949	-1.5198	-0.88988	-0.0023972	-2.4681	-1.2504	-0.67444	-0.1407	-2.7577	1.0028	-2.9779	-2.2951	-3.1977	-2.8219	-1.2617	-1.2825	-1.732	-1.2464	0.77354	0.21551	-3.2065	-3.8295	-0.90547	-1.1872	-2.3468	-1.5848	-2.1669	-2.9321	-0.84535	-1.2772
-1.6127	-3.1836	-3.5328	0.46678	-1.3048	-2.6435	-1.1368	0.43612	-2.386	-2.8469	-2.0766	-0.14959	-1.945	-0.58694	-1.1883	-2.2665	-1.3086	-4.8167	-1.1298	-1.1414	-0.37127	0.84483	-1.7838	-1.0477	-2.9406	-2.4438	0.32454	-1.2266	-3.8412	-2.0592	-0.75198	-0.74461	-2.9438	-3.0932	1.236	-1.2367	-3.0443	-2.2046	-1.8275	-0.79018	-0.49246	1.5208	-0.71957	-4.4412	-0.71618	-0.37437	-0.062622	-1.7886	-3.3503	-0.87265
1.5637	0.73041	0.42145	-2.6979	-2.4738	1.564	1.6628	-0.67599	-0.92127	1.3843	2.2417	0.15928	2.068	-0.33018	0.4658	0.586	0.99917	0.33469	0.61259	2.4424	1.7097	-0.31782	1.3142	-1.0928	-0.059306	-0.1116	1.5189	1.0813	0.39668	-0.15694	-0.63441	0.57914	-0.11211	0.50869	0.57266	0.99601	2.2662	2.3856	0.3232	0.47064	-0.86236	1.1273	1.033	1.146	-0.50915	-0.45707	2.0346	-2.5363	0.99581	0.28684
-0.88456	-1.8023	0.54241	-2.8286	0.59763	1.3472	0.75163	-1.3092	-3.4765	0.23282	0.88643	-0.020614	-1.1615	-1.8065	-1.4947	0.61184	-0.49532	0.16147	0.39548	0.47367	0.33051	-1.8837	-1.0907	-0.4017	0.86515	-1.3571	0.020548	-2.0607	-1.4284	0.21584	-0.58804	-1.0293	1.693	-2.989	-0.43425	0.36695	-1.8045	1.1149	-0.12729	0.69563	-0.58299	0.48426	1.5568	0.13837	0.77906	0.91389	-1.4425	1.3738	-0.27676	0.4717
-3.5673	-3.3011	-2.8327	-0.24718	-3.8005	-3.9051	-3.6051	-6.4999	-4.2992	-2.832	-5.0173	-4.3426	-3.8316	-1.5432	-3.3257	-3.0508	-2.4863	-3.3186	-4.4217	-3.9105	-5.5399	-4.3563	-3.0726	-3.0801	-2.5504	-3.1384	-3.4843	-2.0461	-5.5341	-3.945	-3.0043	-5.1433	-3.9924	-1.3567	-6.5873	-4.8121	-2.508	-1.2803	-2.1662	-3.5963	-3.9383	-3.8053	-4.494	-5.4839	-2.4488	-2.7526	-4.0508	-3.765	-1.7564	-3.6062
0.93169	2.2418	0.86654	-0.67699	-0.85615	0.34087	1.0917	-1.1315	-1.1483	1.1777	1.8964	2.8001	-0.55314	0.26082	1.6057	2.0612	-0.27669	0.84127	0.27388	-0.49484	-0.58028	-0.25856	-0.23552	-0.91681	-1.992	0.3083	2.0018	-0.81175	-0.59478	2.8342	-0.74242	-0.54581	-1.9684	-1.0646	0.45283	0.44684	1.1721	0.86218	0.47626	0.76837	0.60805	1.2825	-1.3929	-0.042604	-0.1978	0.88487	1.9227	-1.4036	1.9858	-1.7398
-19.275	-19.318	-22.745	-22.147	-20.198	-18.005	-20.214	-21.773	-21.309	-20.615	-22.522	-22.057	-18.688	-20.169	-21.172	-21.461	-22.376	-20.347	-21.465	-21.524	-21.58	-19.865	-21.107	-19.706	-20.319	-22.06	-20.797	-19.732	-21.144	-21.344	-19.973	-20.705	-19.899	-19.564	-21.463	-21.492	-21.673	-20.989	-21.211	-22.192	-17.758	-19.903	-17.497	-21.085	-17.195	-21.068	-23.514	-20.443	-19.894	-20.221
-2.7743	-3.8448	-1.7174	-3.2007	-3.2653	-3.4385	-2.0838	-4.009	-3.6999	-0.81958	-0.94627	-2.6241	-1.6708	-1.6836	-3.8422	-1.0815	-1.6174	-2.9127	-4.8279	-3.8325	-2.6447	-3.2324	-2.6645	-1.3902	-4.2534	-1.366	-2.3314	-2.5604	-2.1081	-1.8445	-3.1305	-1.647	-2.2542	-4.3784	-0.12319	-0.89221	-1.1775	-2.7274	-2.6226	-2.5157	-2.8096	-3.5878	-4.1905	-2.9167	-3.0647	-1.2297	-2.9716	-1.1919	-1.8948	-2.0938
-5.8285	-4.8659	-4.2533	-4.8574	-6.7889	-4.7268	-6.9646	-5.8963	-4.208	-5.1273	-4.421	-7.0883	-4.2735	-5.2397	-8.0054	-6.4447	-5.3482	-7.3377	-5.6724	-6.4114	-4.5456	-5.1318	-6.919	-6.3118	-7.056	-6.9817	-6.0316	-4.7943	-7.5769	-6.4404	-6.3057	-5.2306	-8.2753	-5.8784	-5.6722	-6.8991	-5.7913	-4.8051	-6.4122	-4.9495	-8.0896	-6.6679	-2.4686	-5.5299	-6.0969	-4.3756	-5.3362	-5.0033	-4.9688	-6.7945
-0.49602	-3.9551	-4.0408	-2.3913	-0.4882	-1.8495	-1.8806	-0.72704	-1.387	-2.4187	-3.2959	-0.94202	-3.9072	-2.2219	-2.0819	-0.43603	-0.20891	-1.1786	-1.1332	-0.40477	-3.3444	-2.1207	-2.0661	0.3465	-0.64292	-0.8195	-2.3429	-0.36472	-1.1532	-2.4929	-0.27206	-2.3353	-2.1853	-0.82089	-1.8914	-1.8324	-0.97956	-3.1897	-1.4593	-0.33588	-1.3379	-1.0398	-2.155	-2.7265	-0.58925	-1.4469	-1.6414	-2.4424	0.069279	-1.5179
-13.275	-12.675	-9.502	-13.008	-11.763	-15.149	-12.901	-12.262	-11.594	-11.628	-11.744	-12.883	-13.669	-10.896	-12.574	-12.219	-13.875	-11.637	-11.958	-11.114	-12.467	-11.047	-12.501	-11.797	-11.478	-11.06	-13.406	-11.146	-9.7945	-13.096	-11.599	-9.6553	-12.491	-10.94	-11.622	-11.936	-10.264	-10.199	-11.831	-11.235	-11.974	-10.809	-12.45	-9.6146	-13.864	-11.616	-11.552	-10.984	-12.856	-10.349
6.9013	10.854	7.0043	8.1412	8.6049	7.2917	6.1983	6.794	9.3902	8.2368	10.796	8.3226	9.2633	9.7002	9.2476	10.102	9.1966	7.6742	9.461	9.1269	8.9247	7.4374	7.0386	9.5315	6.5022	9.1167	7.1142	7.715	9.8544	10.455	8.1421	10.445	6.9946	8.8239	6.6311	7.7866	8.0747	8.894	8.0888	6.8569	10.063	9.9591	8.662	8.6689	9.6243	8.3778	9.1737	8.4444	8.8264	9.3382
-15.063	-14.567	-13.084	-15.526	-13.218	-13.247	-14.113	-14.412	-11.466	-14.23	-13.637	-13.854	-14.77	-12.624	-14.678	-15.24	-12.023	-13.954	-15.215	-11.54	-14.555	-14.909	-12.567	-14.436	-15.063	-13.291	-14.093	-12.787	-12.415	-13.786	-13.916	-14.298	-16.193	-13.02	-14.383	-11.582	-13.303	-15.083	-14.329	-14.348	-13.935	-15.065	-12.957	-15.608	-13.031	-14.632	-17.329	-14.278	-13.449	-15.032
-11.086	-11.427	-10.172	-10.229	-9.0832	-10.432	-12.226	-10.749	-11.74	-13.481	-10.251	-11.203	-12.119	-10.361	-10.469	-9.3717	-8.2478	-11.973	-12.831	-9.8646	-8.8864	-12.962	-11.576	-10.236	-10.914	-10.876	-9.3037	-9.4794	-11.786	-9.4249	-13.404	-9.979	-12.258	-8.7073	-10.482	-11.391	-10.075	-12.428	-9.3803	-9.0524	-13.331	-11.66	-10.952	-12.452	-11.775	-10.723	-10.933	-8.6318	-11.067	-8.7806
-4.462	-7.9808	-5.8733	-3.0558	-4.9658	-6.7221	-2.8558	-5.9884	-3.6818	-4.6025	-4.1164	-5.195	-5.9795	-5.2794	-2.6134	-3.1389	-4.1627	-4.1749	-3.3909	-5.0925	-5.4865	-4.4572	-5.8931	-4.9675	-0.21051	-5.7326	-3.7148	-5.8486	-5.1036	-5.3106	-4.0304	-5.4506	-3.1421	-6.0881	-6.1756	-6.0138	-7.4731	-3.6808	-2.9453	-1.5398	-3.8178	-7.6986	-4.6755	-4.5189	-3.4502	-2.7124	-5.2059	-5.0088	-6.8462	-5.6815
-1.24	-6.4071	-3.8131	-4.5512	-1.7296	-2.6341	-5.0471	-4.4358	-6.1387	-2.8121	-3.097	-5.0017	-3.7343	-3.795	-4.0382	-4.4788	-5.4919	-5.4275	-4.3541	-4.4844	-4.6834	-5.4082	-3.2702	-5.2874	-2.6195	-5.6813	-4.2652	-3.2557	-5.7278	-6.0395	-1.7875	-5.4974	-3.7279	-3.0726	-2.6691	-5.4006	-2.8065	-1.6716	-3.1087	-4.4715	-2.1181	-4.8885	-4.3932	-4.4605	-2.9097	-4.5168	-6.4106	-4.2423	-2.4336	-3.4974
-3.2645	-2.0337	-2.7041	-2.982	-1.6624	-2.8268	-1.6139	-3.4157	-3.4062	-2.9247	-3.3445	-0.70662	-2.1227	-2.1286	-2.9874	-2.3387	-3.4446	-2.4572	-1.6179	-1.6856	-0.34301	-3.6412	-1.7297	-4.5074	-2.3871	-3.3428	-0.38791	-4.3479	-1.6465	-1.2084	-2.5825	-1.1916	-0.39328	-3.8816	-3.6345	-2.1153	-4.0413	-0.23445	-3.5851	-2.9147	-0.95856	-0.62482	-0.55703	-2.4647	-3.9435	-2.226	-1.6222	-2.013	-1.1809	-2.7686
-16.067	-11.018	-11.996	-11.734	-12.51	-9.4055	-10.941	-10.195	-10.167	-11.057	-10.584	-10.604	-12.07	-11.504	-10.489	-8.1996	-10.996	-12.575	-10.553	-9.7813	-11.967	-8.5613	-12.264	-12.825	-10.088	-9.8157	-9.5723	-11.655	-9.3177	-11.253	-11.237	-9.6778	-10.017	-12.393	-11.977	-13.096	-12.19	-11.833	-9.8402	-11.395	-12.727	-9.7266	-11.33	-11.234	-11.705	-11.882	-9.3713	-10.592	-11.933	-12.354
-5.2078	-4.871	-3.2251	-3.5217	-4.4724	-2.117	-3.8272	-5.1142	-3.1617	-4.1763	-5.1922	-5.2949	-2.4279	-6.1943	-4.3799	-4.3191	-3.916	-2.7341	-4.4746	-3.6387	-3.5475	-4.4544	-5.2583	-4.0662	-3.5362	-2.1241	-3.1566	-4.8821	-4.4512	-5.9344	-5.348	-3.502	-4.5753	-2.2128	-4.0872	-3.6677	-1.2691	-5.8229	-3.8427	-3.0437	-2.7548	-3.9284	-4.1001	-3.3734	-7.0566	-2.6218	-4.2283	-5.2911	-4.0511	-4.8248
1.5141	-0.7964	-0.69778	-1.4981	-1.0525	-0.2611	-1.2382	1.0259	1.8473	-0.42285	-2.3411	0.88566	0.10088	1.3023	0.71842	0.99203	1.9168	0.40938	2.458	1.4536	3.1852	-0.48912	0.18432	-0.30633	-0.53391	-2.72	0.36163	1.0975	0.012446	-0.16071	1.8992	-0.44253	0.6675	-0.59105	0.88225	-0.17848	1.9865	0.51674	0.5489	0.69032	0.71207	-0.6247	0.25633	0.89721	-0.90581	-1.3865	-0.67372	-0.10724	0.72639	0.1154
1.1055	-1.0772	1.1659	1.1456	1.7968	0.056712	0.79089	-0.061363	0.29051	2.9162	0.658	-1.4061	1.7516	0.91349	1.5548	1.0278	-0.39201	0.68517	1.7982	1.4572	-0.62664	0.38303	0.97402	2.0824	0.64923	1.6922	1.6947	-3.0504	-0.89672	-1.9257	0.90492	0.82514	-1.2387	0.43188	0.34785	2.1213	1.9065	-1.5736	-0.68652	-1.7108	-0.33703	-0.44273	-0.82595	3.3826	0.81318	1.0504	-0.43193	-0.3419	-1.97	-0.4699
-9.8172	-8.5339	-9.7329	-11.99	-9.4918	-10.303	-10.311	-8.9727	-11.902	-8.0195	-6.8812	-7.2312	-10.318	-9.4164	-9.0273	-10.599	-11.395	-9.1909	-8.4073	-5.5518	-12.693	-8.7571	-11.902	-11.542	-7.9682	-8.775	-8.5883	-8.6319	-11.249	-11.652	-10.198	-10.506	-8.2998	-9.1383	-9.6885	-9.7196	-10.471	-10.272	-8.6831	-8.5971	-9.335	-10.261	-8.7661	-10.394	-8.4817	-10.249	-9.7517	-10.359	-8.3599	-8.6452
-3.0906	-0.046842	-0.72764	-2.7874	-3.4296	-2.545	-2.049	0.339	-0.94372	-1.1492	-1.2906	-0.17668	-1.1769	-3.0227	-3.5872	-1.3063	-1.3173	-2.3568	0.49934	-0.83956	-3.3128	-3.5754	-3.5131	1.0107	-3.2271	-0.3127	-0.5601	-1.5869	-2.8143	-1.2355	-3.6188	-0.090257	-2.6198	-2.5426	-2.2158	-1.55	-0.66709	-2.9486	-1.4056	-1.2157	0.26668	-1.3025	1.3582	-1.8133	1.4954	1.5932	-1.042	-1.0912	-1.2691	-3.0073
-10.169	-7.7492	-10.717	-9.2169	-11.913	-10.472	-9.0833	-9.9517	-10.919	-8.0123	-10.578	-11.003	-9.2398	-9.9987	-10.576	-10.393	-8.6833	-11.482	-8.452	-9.7028	-8.6717	-9.2573	-7.9529	-8.4304	-5.6905	-8.0385	-8.9495	-9.4582	-10.282	-8.2676	-9.7074	-10.022	-8.1492	-11.264	-9.5707	-6.8773	-7.4522	-7.649	-8.6702	-8.8691	-10.142	-7.2297	-10.998	-9.7043	-9.3556	-9.0049	-9.1381	-10.799	-9.197	-10.471
1.4493	0.52292	1.0078	0.83307	1.7208	0.83797	-0.81683	-0.69266	-0.47339	0.55762	0.57835	3.0874	2.5894	-0.21691	0.14175	-0.71202	0.14485	0.079996	-0.62785	2.274	-0.72221	0.37696	-0.9036	1.8435	-0.24385	1.063	0.2793	-0.7647	-1.7265	-0.045377	-1.5238	-0.6153	0.60581	0.10777	-0.28148	0.82721	-0.2864	0.045671	1.35	0.22421	0.10835	-1.5919	2.3867	-0.44528	0.7831	-1.1318	-0.9703	-1.3141	1.1395	-0.66196
-13.716	-15.482	-13.474	-12.163	-11.967	-14.643	-14.958	-13.519	-12.955	-12.852	-15.503	-14.573	-10.253	-13.675	-13.46	-12.991	-13.794	-12.333	-12.404	-12.228	-12.765	-12.596	-15.205	-13.432	-12.763	-11.604	-12.611	-12.761	-14.555	-10.565	-13.096	-11.549	-15.093	-12.565	-13.139	-13.262	-12.589	-14.452	-14.58	-12.173	-13.744	-14.39	-15.281	-10.904	-14.741	-12.885	-13.163	-13.521	-12.581	-13.623
6.111	6.5415	5.1796	6.1878	6.2749	10.05	6.3163	7.5253	7.3512	6.9656	5.5039	5.9626	8.9955	6.3462	5.8367	7.9079	4.7634	6.4823	7.2949	6.3149	6.0604	5.5233	6.7673	5.9041	7.0563	5.791	6.6851	7.9116	7.2652	8.9528	7.6805	6.4319	6.2484	7.9963	9.7	5.4847	7.7419	4.4188	8.0688	5.6097	6.4905	8.2079	7.2342	7.0098	9.7647	8.0755	7.3548	6.8751	7.5203	6.0706
3.9172	4.661	5.3157	4.2846	5.242	6.2239	2.6529	3.3014	5.016	5.2316	4.4858	5.7613	6.1941	3.2512	4.3548	5.9778	4.8096	6.3479	1.8876	4.9907	4.4256	3.8681	0.75904	2.2455	4.3194	3.2805	4.7589	5.4129	2.0302	3.8479	4.9887	3.7688	5.5186	5.0466	3.5973	4.0641	3.0795	6.0269	2.5931	3.9717	4.2965	1.8966	4.9373	3.703	3.0606	3.3219	4.9277	1.2651	4.959	3.8034
0.34394	1.1099	-0.97825	-0.15256	0.92941	-1.1981	-1.1195	-0.2926	3.3428	0.52295	1.5516	-1.7938	0.4105	1.6463	1.0736	-1.2944	-1.2534	-0.30737	-1.538	0.84963	-0.27587	-0.32522	-0.017865	-0.45037	-0.50777	-0.54334	-1.0147	1.493	-0.40336	-1.1299	1.1508	2.1692	1.7122	-0.30355	-2.3506	-0.98155	0.84052	-0.77661	0.26393	-0.12576	-0.13324	-0.45103	3.3633	0.48748	0.97767	0.55431	-0.97645	0.87884	-1.1807	-0.35083
-0.28555	-3.1286	-2.8901	-3.6785	-0.92355	0.26553	-1.6264	-3.4752	-2.0183	-0.72445	-0.45717	0.17933	-0.54634	-2.365	-0.96164	-2.0502	-1.6393	-2.9785	-0.7518	-1.8491	-1.2565	-1.6528	0.74198	-3.3386	-2.9514	-1.7043	0.081785	-3.5712	-0.83192	-0.98922	0.80464	-0.12427	0.28741	-0.45968	-3.9644	-1.0973	-3.7274	-0.88239	-0.30584	-1.6553	-1.5335	-2.9128	-2.4187	-0.75943	-1.2384	-2.2718	-4.1385	-2.6361	-2.3479	-0.25164
-5.1415	-6.0265	-6.7967	-6.0956	-5.7983	-5.6809	-5.077	-7.1398	-6.6955	-4.8095	-6.6294	-7.8227	-7.186	-6.2263	-4.9328	-4.2808	-5.8382	-5.3128	-5.64	-6.4304	-5.6485	-5.2332	-4.0844	-5.5234	-6.2499	-5.3033	-5.05	-4.8809	-5.5196	-5.0695	-4.2907	-8.0411	-3.5763	-6.1757	-6.9037	-6.8915	-2.6246	-4.8295	-5.0664	-5.6756	-5.0087	-7.0622	-3.8707	-6.6981	-5.5746	-6.8982	-5.9847	-3.8602	-5.3791	-5.7717
-1.663	-4.7795	-1.4324	-4.2529	-3.1175	-1.046	-3.9001	-3.3047	-1.8817	-3.8842	-1.91	-1.7604	0.051245	-0.49658	-1.7848	-2.3889	0.89755	-2.5638	-5.1328	-4.1076	-1.9862	-1.7482	-4.0835	-3.3079	-1.699	-3.1828	-2.6737	-1.0873	-5.2751	-3.9006	-3.7245	-1.4423	-2.5262	-0.91314	-2.6911	-3.2647	-2.3921	-1.3016	-3.0696	-0.4673	-2.8215	-0.61675	-3.4014	-2.0964	-0.021216	-4.3806	-1.9108	-2.5832	-3.3274	-2.7836
-4.3317	-6.1025	-5.3784	-7.007	-4.9	-7.184	-2.8689	-4.0104	-3.313	-6.4469	-7.0314	-7.0002	-5.3998	-5.0248	-4.5445	-3.2629	-5.4111	-5.535	-4.7091	-7.7038	-4.4622	-5.2891	-2.9873	-5.5753	-5.3866	-5.178	-6.244	-5.4876	-4.7007	-4.1541	-7.9956	-4.6493	-8.9442	-6.4455	-5.6913	-5.7063	-5.5721	-5.0984	-5.2806	-5.6381	-3.8645	-4.2332	-4.0312	-4.6584	-2.8912	-6.9567	-4.7729	-5.8884	-4.1711	-5.0676
-2.6754	-2.6049	-1.8773	-1.9737	-4.2025	-3.6994	-0.28766	-1.7333	-2.0551	-3.476	-2.0576	-0.72636	-5.1742	-4.288	-0.46564	-2.809	1.2566	-1.6429	-1.4725	-2.8993	-1.7736	-1.4082	-3.0113	-2.6189	-2.3893	-1.7082	-3.1356	-2.3572	-0.73603	-0.95845	-4.5421	-3.9053	-3.5675	-1.0541	-4.806	-1.4635	-1.6559	-2.6277	-3.9219	-5.0136	-1.845	-3.3178	-2.2066	-3.3526	-0.89743	-5.5317	-2.5739	-1.9888	-2.0672	-1.7426
-12.266	-13.091	-11.778	-11.226	-10.845	-12.478	-11.11	-10.292	-12.301	-11.382	-11.212	-9.6775	-13.617	-14.052	-14.849	-11.487	-12.826	-11.355	-13.027	-11.955	-11.797	-13.576	-12.436	-12.563	-12.053	-12.998	-10.152	-10.623	-12.27	-10.113	-12.8	-11.159	-11.674	-11.421	-12.329	-11.907	-11.886	-11.271	-12.379	-11.2	-14.043	-10.264	-12.343	-13.028	-13.559	-11.38	-10.909	-11.813	-9.6247	-11.932
-7.7532	-7.4586	-9.9838	-7.3441	-7.5196	-6.4555	-9.9345	-8.0353	-7.8462	-7.5914	-6.4727	-7.3399	-7.2998	-8.6694	-7.9617	-5.1515	-5.9803	-8.3436	-7.0856	-6.8014	-8.8409	-7.2473	-5.6484	-7.6333	-7.0546	-5.268	-7.8008	-7.3147	-8.2867	-6.5562	-6.1022	-7.1047	-8.4554	-7.6549	-9.035	-7.7994	-6.2568	-8.56	-7.1885	-9.2912	-8.8468	-9.6234	-7.3064	-8	-7.7004	-6.51	-7.7836	-8.5883	-5.8388	-9.524
-1.7994	-1.651	-1.4899	1.2319	-1.4081	-0.74348	-1.4283	-1.2249	-2.3258	-0.13851	-2.3121	1.2999	0.27572	-0.80571	-0.55667	2.2363	1.0157	-0.25703	-0.76062	1.4879	0.58301	-1.0429	-2.6743	-0.42294	-1.4034	-1.4267	-2.0121	0.71135	-1.9892	-1.1478	-2.0177	-2.6732	-1.2056	-0.066165	1.666	-2.5186	-0.38988	-0.27786	0.55734	-1.3478	0.57839	-0.41119	-1.4838	1.1321	-1.065	-0.41416	-0.22256	-0.91584	-0.66026	-0.86581
-13.397	-16.186	-10.94	-15.006	-15.296	-16.193	-10.907	-8.9122	-15.762	-11.913	-14.181	-13.729	-14.355	-13.488	-13.531	-11.842	-13.248	-13.845	-12.303	-12.864	-14.727	-13.356	-12.828	-14.006	-14.351	-14.605	-12.591	-12.047	-12.949	-13.635	-15.603	-14.148	-13.055	-13.011	-14.448	-12.566	-13.43	-12.77	-13.276	-14.095	-15.872	-16.261	-14.151	-12.823	-12.047	-13.942	-15.466	-11.633	-10.622	-12.044
-1.6529	-0.10815	1.2034	0.68282	1.5185	2.0159	2.4375	-0.60978	1.8549	-1.3873	-1.698	1.1729	1.8634	1.8778	-2.6159	1.4673	1.6599	1.9622	2.2478	2.1496	1.5777	1.6561	0.86879	2.7825	-0.59105	0.56762	1.7542	1.5322	1.5519	-0.2293	0.20667	-0.79517	0.39121	0.67999	3.6897	1.0916	0.38462	0.86434	1.0662	1.4379	0.32816	-0.37993	2.4531	0.70498	-0.20238	0.77237	1.4967	0.24784	0.10396	2.2048
-5.5651	-4.3152	-7.8421	-5.2611	-5.5304	-6.929	-7.5188	-6.0789	-6.9697	-4.4877	-5.7625	-5.2165	-5.1573	-4.1068	-6.5084	-5.2041	-7.2068	-6.118	-5.891	-4.7621	-4.4295	-6.2531	-6.0851	-4.7251	-5.689	-4.9012	-4.3501	-6.5262	-6.1948	-5.9397	-6.1303	-5.569	-5.5937	-6.1472	-3.5646	-5.5738	-4.3133	-6.4227	-6.456	-5.5713	-5.0779	-3.675	-6.3085	-4.6883	-5.7446	-6.1713	-5.2889	-3.8357	-5.3983	-6.5772
-11.414	-10.494	-12.948	-10.974	-11.902	-12.211	-12.149	-12.297	-11.755	-9.2028	-11.249	-12.445	-9.9654	-12.278	-11.697	-12.348	-8.1408	-12.238	-11.731	-11.524	-13.16	-8.333	-13.398	-10.668	-10.329	-11.232	-9.1451	-12.357	-12.201	-9.7442	-10.749	-13.118	-11.504	-10.695	-12.519	-10.77	-12.932	-11.996	-11.103	-13.131	-12.897	-11.67	-11.231	-13.12	-11.498	-11.802	-11.78	-11.596	-12.345	-12.638
0.97865	0.47031	2.331	2.8021	2.2454	0.48951	3.389	1.0727	2.291	-0.15975	2.6572	0.47463	3.4701	2.5472	0.17998	1.6661	2.3228	2.0139	1.6155	2.6675	2.561	2.4474	1.8112	1.7122	-0.32258	1.9094	-0.093673	0.81348	0.61653	1.1783	0.93757	2.215	0.9322	0.29172	3.327	3.7732	-0.82234	1.172	2.4336	1.9907	2.1752	0.73085	1.7733	3.2899	0.73528	1.9944	-0.5805	-0.70883	1.6488	3.3359
-10.787	-10.995	-11.334	-10.574	-10.156	-12.429	-11.676	-15.902	-12.206	-12.885	-12.311	-11.656	-10.704	-13.775	-11.748	-10.033	-11.438	-10.495	-9.8421	-10.973	-10.657	-11.066	-10.622	-14.343	-8.8895	-12.432	-10.829	-10.763	-11.084	-11.11	-11.05	-12.016	-11.579	-13.53	-13.934	-9.9598	-11.373	-10.96	-11.747	-10.382	-12.951	-12.879	-12.736	-11.516	-10.291	-10.492	-12.232	-12.566	-11.607	-13.135
-10.996	-11.057	-9.1612	-10.2	-11.364	-13.424	-10.385	-10.595	-10.074	-10.169	-9.5358	-9.8683	-8.9412	-10.781	-10.863	-9.6966	-8.9309	-11.763	-12.366	-12.198	-11.744	-9.5281	-11.872	-10.178	-8.2842	-9.312	-11.441	-12.677	-10.064	-10.463	-11.164	-12.444	-9.0612	-10.96	-9.5027	-10.042	-13.407	-12.9	-10.042	-11.926	-11.391	-9.5169	-11.712	-10.817	-9.2663	-10.607	-11.977	-8.9484	-9.8502	-10.43
-14.962	-13.922	-13.399	-13.964	-14.757	-12.57	-12.485	-11.988	-14.142	-12.876	-14.232	-12.969	-12.944	-12.332	-12.332	-13.401	-13.549	-12.998	-12.45	-12.52	-13.406	-11.927	-11.474	-12.568	-9.5471	-13.322	-13.457	-12.177	-13.922	-14.431	-10.307	-13.268	-14.05	-13.8	-14.293	-12.987	-14.712	-12.79	-12.113	-12.218	-13.527	-14.204	-10.26	-11.743	-13.822	-11.754	-14.159	-13.531	-13.2	-14.083
-4.0334	-2.6898	-4.9763	-2.5446	-4.349	-1.3522	-3.3783	-2.6614	-3.1261	-1.3973	-2.7578	-2.9328	-3.7495	-3.9719	-1.2451	-5.6676	-3.5313	-3.0327	-4.8119	-5.4023	-4.1351	-3.0883	-2.4284	-0.51021	-2.6519	-6.6801	-1.3681	-2.9423	-2.5354	-2.117	-3.6213	-1.7438	-2.5831	-2.7821	-4.6855	-3.3866	-1.384	-2.957	-5.9502	-3.3299	-4.1962	-2.2544	-1.8885	-4.613	-4.3347	-3.8551	-1.645	-3.5684	-3.8021	-3.0078
-5.62	-2.7261	-1.1745	-1.7859	-3.7625	-3.16	-2.8212	-2.0989	-1.0644	-1.8631	-2.1998	-2.6353	-0.74032	-1.6951	-1.2869	-2.0515	-4.5715	-4.0525	-1.686	-1.9844	-3.8353	-2.7972	-1.7653	-2.1854	-3.6562	-1.5431	-2.7597	-4.7484	-0.95567	-1.976	-3.0304	-2.339	-4.0012	-4.0965	-3.2339	-2.4111	-3.1678	-3.3913	-3.4218	-1.6549	-1.4804	-1.3802	-3.471	-2.3485	-1.3353	-3.6113	-1.9455	-1.3334	-1.2745	-2.8289
-0.20551	-3.2177	-3.2597	-3.0532	1.2013	-1.0701	-0.5958	0.50292	-2.8351	-2.1846	-1.6641	-1.3885	-1.1802	-0.76849	-3.3768	-1.1736	-3.4173	-2.8806	-2.5962	-1.0596	-0.39969	-1.5019	-1.6714	-2.5007	-3.2564	-2.2695	-0.56882	-1.3185	-2.4677	-4.3955	-0.75912	-0.85207	-1.9257	-0.15347	-1.294	-1.1055	-0.8711	-2.7447	-1.1357	-1.8489	-0.94348	0.68366	-1.2452	-3.3553	0.48348	-0.80807	-2.1534	-0.77808	-1.2739	-2.0771
-10.719	-9.6088	-6.9277	-9.2992	-9.7042	-8.8611	-8.0111	-8.7182	-8.9719	-9.1884	-8.7699	-9.2587	-9.0127	-10.327	-8.0265	-5.9253	-8.6212	-7.8367	-7.9003	-8.9523	-9.2628	-10.47	-10.208	-7.3015	-8.5676	-9.4218	-8.8011	-7.8882	-8.41	-9.9811	-8.8209	-7.765	-8.3691	-7.7936	-7.7854	-9.1173	-7.7528	-8.6883	-10.329	-8.8862	-7.699	-10.227	-9.3774	-10.27	-8.0328	-7.7787	-8.7201	-10.153	-11.8	-10.434
7.0847	8.0702	8.3048	7.9759	9.242	6.626	10.708	8.2546	8.1822	7.5266	9.5816	9.1141	8.7999	10.462	7.226	9.8878	9.3503	8.2277	9.2663	8.7929	7.6593	7.7203	8.5819	9.6544	7.6071	9.5688	7.7804	9.7384	8.4868	8.6628	8.5244	8.4382	8.9679	7.5674	8.3157	11.442	8.4766	10.408	10.559	6.9334	6.879	9.4029	7.6916	9.3862	8.311	6.4273	8.3563	10.173	7.925	8.0086
-3.9646	-8.4076	-5.1101	-6.7966	-3.0746	-5.8738	-4.3057	-3.4529	-3.3442	-4.4028	-7.7831	-3.2111	-5.6701	-4.162	-5.4273	-5.4744	-5.5969	-4.7419	-5.5979	-3.5642	-5.3486	-6.642	-3.8621	-3.6172	-4.4425	-4.5576	-6.8961	-5.8274	-6.3756	-4.6067	-5.1524	-5.5841	-6.3145	-4.655	-4.3081	-4.7852	-7.0899	-5.9255	-4.4811	-6.0876	-4.6373	-6.2099	-4.5506	-4.9927	-3.7606	-8.9816	-4.3962	-5.8554	-6.8122	-4.3917
10.045	9.6925	8.8104	10.53	7.2269	9.2649	9.9911	11.766	8.0105	10.684	8.5653	9.2506	10.453	11.73	10.314	8.6182	10.414	9.8216	8.6021	10.551	8.0873	10.73	8.463	8.9641	8.2413	8.2079	11.048	8.8907	7.9917	10.788	10.684	9.2626	8.9003	8.9047	8.8543	8.5393	10.189	10.256	9.1563	8.9898	10.928	9.685	8.8546	13.845	10.682	8.4284	10.662	9.6544	11.07	10.25
-7.1898	-8.0528	-7.3014	-6.7434	-6.1612	-6.6904	-8.8614	-8.5267	-6.8841	-8.0826	-7.6507	-6.9004	-7.4302	-6.8625	-9.7448	-7.2716	-9.9657	-7.9572	-7.116	-5.3631	-6.2479	-8.9905	-8.1257	-8.3895	-9.7781	-7.0564	-5.417	-7.4937	-7.9126	-7.1653	-9.3477	-8.6029	-5.5935	-6.2931	-6.1075	-8.5999	-6.7975	-6.3502	-8.5539	-6.1173	-10.02	-7.8377	-7.3372	-4.8331	-6.1981	-7.3642	-7.8462	-7.898	-8.9493	-8.0911
-12.31	-14.177	-13.041	-12.413	-14.461	-11.182	-14.426	-13.621	-9.8525	-12.531	-11.615	-12.735	-13.539	-12.903	-12.409	-12.505	-14.252	-12.957	-14.308	-12.246	-12.547	-14.317	-10.907	-14.799	-10.429	-11.745	-12.138	-12.454	-12.077	-11.74	-12.654	-15.342	-9.4742	-11.887	-12.957	-12.258	-12.215	-13.772	-13.308	-13.301	-12.947	-12.224	-13.848	-13.834	-13.623	-11.784	-12.745	-13.318	-12.889	-12.989
0.98351	4.2319	1.258	2.6514	-0.55539	2.8005	1.3099	0.041538	-0.6633	2.9211	0.92691	-0.20156	1.9884	0.81013	0.1153	4.4024	-1.0416	1.2641	1.0139	2.104	1.0926	2.6316	1.2418	1.8732	1.5546	0.45381	3.2237	1.469	0.81	2.6255	3.74	2.0442	1.2777	1.6353	1.2429	1.1012	2.4131	2.9246	3.7156	1.3552	2.1444	-1.0826	1.8834	1.3253	1.2294	-0.64104	0.34209	-0.16106	1.6051	4.9191
0.81232	-0.63061	-1.2674	2.3147	-0.70557	1.0097	-0.030492	0.68555	1.449	-1.1821	2.2806	1.1594	0.077273	0.6361	1.0803	-0.76444	2.0889	-0.40639	-0.73397	0.75312	2.8229	-0.36505	-1.3441	-0.74946	2.0964	-1.41	-1.9343	-0.93674	-1.5318	0.30677	-0.36215	1.865	1.0639	1.6372	-0.74049	-0.99276	-0.64903	2.8037	0.5018	0.91928	-0.35736	1.4296	-0.27151	0.23518	0.12232	-0.26963	-0.86741	0.042292	-2.5876	-0.79784
6.8004	6.2187	5.3605	4.2743	4.7369	6.6151	5.5155	5.1787	4.5726	5.2201	6.5149	3.8702	6.7801	5.886	7.5838	3.4497	5.6419	6.3771	4.4264	3.215	6.6709	8.1446	8.7766	7.9712	6.3452	4.9124	5.7478	5.0163	5.5907	5.262	2.2782	6.9146	5.133	5.3899	7.6485	6.798	3.0027	5.4922	5.1328	5.0215	4.6184	8.964	3.9764	6.8488	5.2893	9.4159	6.5548	6.4955	5.1653	4.7617
3.7225	6.7622	5.7341	4.8433	5.8931	6.1115	6.6314	3.4319	5.9715	4.6994	4.4433	7.389	4.6915	5.1291	4.3378	5.1614	5.369	5.7494	7.9805	3.725	3.3128	4.0128	4.6189	6.2291	2.9841	6.7581	4.7987	3.0702	6.8736	4.8263	4.5345	6.0995	6.6774	2.6113	4.2368	4.5962	6.2739	3.8701	4.6356	4.0996	5.3395	3.8917	4.7026	4.7112	6.2592	5.6867	5.9224	3.5853	3.4132	6.1771
0.80643	-0.93697	1.203	0.70983	0.61992	-0.68282	2.5444	1.2616	-1.3377	0.17928	0.48888	1.2326	1.8399	2.05	1.3546	0.90624	-1.9823	-0.15964	-0.76051	0.30416	1.3784	-1.8937	0.40125	0.071183	1.1586	1.1789	1.4403	1.0087	-1.2294	1.63	-0.26647	-0.12921	0.6651	0.6645	-1.4004	0.5142	1.9379	1.2597	-1.4459	-1.2184	0.56634	0.53155	-0.0021206	0.3501	2.0064	0.40068	1.2676	-1.012	0.71503	0.63005
-1.3157	-1.8529	-0.42122	-1.86	-0.38079	-1.1114	-2.7976	-0.6431	-1.9482	2.2442	-1.3713	-3.7371	-1.5018	-3.186	-1.6351	-1.9557	-1.1657	-0.1227	0.4875	-0.52481	-2.3527	-0.82093	0.15972	1.0805	-2.4337	-2.4274	-0.67076	-1.5249	-1.7029	-2.3456	-1.0242	-1.8713	-1.3462	-1.367	-0.83388	-1.857	-1.8241	-0.56844	1.8234	-2.2702	-1.8382	-1.989	-1.8668	-2.7751	-0.37682	1.3228	-0.74852	-1.3963	0.89064	-0.33561
-11.504	-9.5019	-7.2705	-8.2159	-9.2131	-11.061	-9.237	-10.554	-6.8548	-8.3373	-10.343	-8.2581	-8.9792	-7.9808	-8.9543	-7.432	-11.465	-8.276	-7.1022	-6.3337	-9.4324	-10.061	-9.4574	-8.2005	-10.497	-8.1864	-8.3093	-7.9624	-9.6188	-9.568	-8.8762	-9.108	-8.8872	-7.4077	-7.6461	-8.2432	-9.5806	-9.5071	-7.2054	-9.8836	-8.3067	-8.2941	-10.088	-9.8255	-7.7829	-8.9275	-7.4711	-8.9533	-8.9738	-8.1895
-4.9844	-7.9737	-6.5328	-4.9491	-6.8754	-5.2534	-4.2338	-5.5903	-6.1806	-8.1001	-3.5397	-4.9062	-7.4703	-4.4661	-5.2977	-5.8937	-4.9192	-4.9019	-5.7116	-6.2042	-7.9541	-5.5202	-5.0855	-7.1538	-5.4451	-6.7524	-6.242	-5.8132	-3.3772	-2.891	-6.4054	-5.002	-6.0914	-5.1449	-4.5016	-4.4601	-5.654	-3.6417	-6.5195	-6.6605	-6.9538	-5.6248	-4.4429	-4.6329	-4.8035	-6.2084	-8.0305	-5.5569	-7.5334	-3.6326
-14.497	-12.504	-9.2896	-10.366	-10.885	-8.9996	-11.549	-10.065	-12.32	-11.249	-11.085	-10.619	-11.79	-12.22	-11.433	-12.156	-9.7085	-12.368	-12.705	-10.712	-10.865	-12.333	-11.948	-13.39	-11.379	-12.212	-8.133	-10.546	-11.623	-12.564	-8.9476	-11.776	-11.263	-11.331	-12.91	-12.283	-9.8662	-11.438	-9.7659	-11.514	-9.8076	-11.832	-12.322	-12.798	-12.873	-11.855	-14.111	-11.617	-11.129	-11.152
-12.939	-13.082	-13.643	-14.782	-13.217	-13.838	-12.782	-11.227	-13.553	-13.399	-13.002	-10.337	-14.679	-10.997	-11.174	-12.283	-14.621	-13.915	-11.625	-11.303	-10.513	-11.494	-11.961	-12.335	-14.86	-10.605	-13.65	-12.495	-13.207	-14.065	-14.299	-10.397	-14.03	-11.251	-14.681	-13.362	-11.939	-13.337	-12.474	-13.084	-14.142	-13.857	-12.396	-13.726	-12.143	-9.8275	-10.588	-12.666	-12.616	-13.354
-1.2393	-2.7052	-1.8305	-1.9168	0.51193	-1.3289	0.34215	-1.1292	-2.3725	-0.46996	0.38982	-1.1463	-1.0758	-0.36205	-0.21547	-0.60722	-2.0207	-2.2044	0.33688	-1.0465	-0.2294	-1.7433	2.4608	1.813	0.5276	-1.5689	-0.73197	-1.9154	-1.7925	1.4695	0.19574	-1.6993	0.1335	0.91511	-1.9189	-1.3416	-0.54737	0.23285	-0.49783	1.1425	-1.5593	-2.0655	0.058396	-1.1197	0.1266	0.10125	-1.8289	-1.2793	-0.83238	-2.564
-6.5204	-4.0043	-5.3395	-3.5546	-5.6399	-4.3452	-4.8452	-4.6675	-7.1919	-3.9299	-3.5899	-4.5678	-6.0596	-3.5137	-2.8717	-4.5544	-5.5432	-4.989	-2.8245	-5.1553	-2.6737	-3.1353	-3.4424	-6.087	-4.0366	-5.6883	-5.7333	-2.5729	-6.2153	-5.1975	-7.0358	-5.8742	-4.3792	-5.6941	-5.0296	-2.3031	-2.3949	-5.7679	-7.322	-6.7798	-3.6585	-3.8197	-4.6486	-4.3945	-4.191	-5.1571	-5.3584	-4.1938	-6.9251	-5.4961
-8.7198	-10.359	-11.072	-10.911	-12.02	-11.539	-10.4	-10.368	-9.7466	-11.366	-14.64	-11.831	-12.372	-14.143	-13.583	-12.388	-13.249	-12.129	-11.383	-10.44	-13.213	-10.203	-12.162	-9.9358	-12.463	-12.607	-9.3687	-10.876	-10.711	-10.069	-10.806	-10.497	-11.535	-13.097	-11.024	-11.352	-11.93	-12.171	-10.554	-11.695	-11.789	-12.981	-13.617	-12.656	-10.714	-13.251	-12.165	-10.25	-11.604	-13.064
-3.2308	-0.65994	-2.5326	-1.9463	-1.6958	-1.1092	-5.2616	-1.9883	-1.2087	-1.0958	-2.1107	-2.4308	-3.7499	-2.4988	-0.67052	-2.1498	-0.85688	-2.9696	-0.050627	-1.1035	-1.0139	-3.8948	-0.75415	-1.6905	-2.059	-1.2093	-0.17222	-2.1642	0.13183	-1.9242	-3.6856	-0.38319	-0.39755	-3.4727	-2.4707	1.333	-0.80871	1.7447	-3.7405	-1.3017	-3.8548	-1.8173	-0.24928	-1.4094	-1.5566	-1.0346	-3.4288	-1.3099	-1.2913	-4.1365
0.86871	-1.5662	-0.39433	1.2933	-1.1929	0.62831	-2.7047	1.3357	1.2382	-0.11003	0.2686	1.9419	0.80116	0.053772	-1.5235	-1.6202	-0.93592	0.12315	-0.10082	0.30535	1.812	0.10416	1.1695	-1.7698	-1.266	-0.49812	-2.8693	2.5066	-0.9453	0.16312	-0.26963	-0.78261	0.74226	-0.75716	0.72539	0.85914	0.0045224	-1.3607	0.64379	0.33154	0.075918	-0.46849	-0.78947	0.82582	0.80601	1.0156	2.142	1.859	-0.24898	-1.6334
1.6593	-2.1153	-1.5417	-1.6274	0.90446	-1.1907	1.9448	0.45922	-0.073484	-2.5885	-1.9416	-1.9817	-0.41633	-2.8528	-1.2119	-0.27027	-1.2563	-0.048281	-2.1855	0.70583	1.214	-1.2066	-4.235	0.33662	-2.4075	-2.3685	0.14482	-0.66023	-1.9541	-1.5929	-2.1956	-1.5509	-0.56619	0.63176	-1.6056	-0.73523	0.63043	0.64005	-0.40067	0.37952	-1.339	-0.37849	-2.3878	2.3308	1.4664	-1.9373	0.7574	-0.94729	-1.3892	-1.8239
1.6521	0.6517	-2.9156	-1.0042	-0.46952	0.67745	-2.0646	1.2273	-0.64618	-1.1641	2.1237	0.77595	1.8355	0.24829	-0.92563	-2.3652	-0.86088	2.0811	1.1479	-2.113	-0.12075	0.46516	-0.86339	1.4217	0.96673	0.62737	-2.3017	1.3339	0.31132	0.41427	0.28839	-0.87738	0.68351	0.064755	0.97039	0.56563	0.34588	-0.002699	0.97999	-0.78376	-1.2354	-0.41393	0.44865	2.0844	-1.6421	1.9426	-0.09607	-0.50417	-0.072314	1.5681
-0.47809	1.4522	0.26571	-2.2268	1.1819	0.34298	0.030306	-1.6045	-2.2518	-3.4694	-0.0014702	0.45046	-0.98557	-1.1276	-1.0457	1.4992	0.92775	1.6826	-2.6594	-2.3251	-0.92829	0.24878	-1.2111	-0.26063	-1.4332	-0.53605	-2.2139	-0.43253	-3.231	-3.3243	-1.1851	-1.4928	-0.69708	-0.20177	-0.86766	-0.37499	1.7032	-3.1175	1.3957	-0.92882	-1.9966	2.4266	-0.99876	-2.129	-1.782	-0.745	-1.7024	-0.68712	-2.9097	-0.073742
-9.8569	-6.0357	-3.0904	-4.0114	-4.1359	-7.2897	-6.626	-7.5766	-4.4079	-4.9415	-7.2416	-5.7981	-5.3615	-5.5312	-6.955	-5.2816	-3.7752	-6.842	-4.0631	-5.4215	-2.5643	-6.2659	-4.3498	-4.0508	-6.8699	-8.7528	-4.301	-3.4122	-5.8577	-4.7073	-7.3038	-4.3274	-6.3338	-4.7873	-4.0567	-6.8922	-5.3027	-4.8841	-6.3601	-5.3263	-6.7191	-4.7041	-5.8705	-5.2305	-5.829	-5.3962	-7.7335	-4.2902	-5.1591	-6.6238
-5.7023	-6.688	-4.7943	-5.9425	-6.0439	-5.4375	-5.2432	-5.6548	-6.7734	-3.8974	-6.5858	-4.6219	-3.6092	-3.7261	-6.3219	-7.8028	-4.4416	-5.403	-5.6718	-6.1403	-7.5841	-5.6207	-5.3352	-8.5873	-5.396	-6.6261	-6.475	-7.3919	-5.9197	-3.3125	-4.7251	-4.8972	-4.4056	-7.0382	-5.7455	-4.7377	-3.429	-4.2881	-5.8506	-5.3364	-4.6869	-4.2253	-5.4134	-6.3269	-4.8446	-7.4951	-5.3553	-3.8387	-4.5868	-5.5184
-10.012	-11.573	-11.443	-10.697	-10.731	-12.983	-10.617	-11.549	-12.344	-12.161	-10.933	-9.5137	-9.6927	-10.886	-9.775	-10.593	-10.496	-11.165	-10.799	-13.63	-11.366	-10.689	-12.783	-12.497	-10.642	-12.132	-10.639	-10.74	-12.449	-11.665	-12.374	-11.827	-13.14	-11.939	-10.354	-8.4464	-8.9084	-10.202	-9.3846	-9.7576	-11.896	-10.599	-10.912	-11.147	-11.837	-9.8521	-11.574	-12.446	-10.754	-10.343
-0.010169	-1.2065	-0.90488	1.1295	-0.5283	1.7221	0.24945	-1.12	1.1819	0.19288	-0.079002	-1.2419	-2.2053	-1.3786	0.20941	-2.1445	-0.57284	-2.5664	-0.11521	-1.0207	-1.1556	0.38039	-2.0997	-1.1274	-0.14552	0.76575	1.4732	0.92173	2.1967	-1.7808	-0.46522	-0.51239	-1.8383	1.8109	-0.39334	-1.3793	-0.72742	-2.2176	-1.181	-0.43363	0.35166	-0.2474	0.47803	1.5109	-0.67398	-1.3848	-2.6209	-1.8821	-1.8342	-0.71959
-10.347	-13.291	-12.714	-11.36	-11.985	-9.8327	-12.493	-12.53	-13.261	-12.424	-10.758	-12.831	-11.848	-10.551	-11.67	-10.213	-10.373	-11.036	-12.686	-11.686	-12.081	-10.905	-11.038	-12.255	-12.216	-11.87	-10.712	-11.063	-12.385	-12.972	-10.554	-11.099	-10.79	-10.284	-14.012	-12.076	-9.6189	-13.997	-9.9233	-9.0839	-13.715	-11.44	-10.751	-10.332	-11.698	-10.771	-11.964	-13.35	-12.567	-12.713
-10.361	-10.748	-9.6414	-11.807	-9.6341	-8.5647	-10.909	-11.566	-11.454	-11.816	-9.0909	-9.6033	-8.33	-13.554	-10.392	-10.58	-9.2972	-10.878	-11.295	-11.511	-12.991	-13.303	-11.553	-11.295	-10.207	-12.422	-11.934	-11.967	-10.591	-11.662	-12.401	-11.024	-12.002	-10.306	-10.234	-11.593	-12.143	-12.294	-11.688	-13.701	-12.123	-11.916	-10.237	-10.17	-12.487	-11.888	-10.975	-11.131	-12.509	-12.511
0.70081	-0.12482	1.6588	0.43827	1.7112	1.1062	-0.72393	-0.56414	0.072793	-0.48872	-0.22647	-1.7631	1.0659	-0.11395	-0.68094	-1.1703	-1.6536	0.10001	-1.9226	-1.6422	0.19525	0.36145	-0.35108	-0.42301	1.4181	0.95195	0.71857	0.8166	0.24705	0.19204	-1.0764	0.058319	1.4008	0.17471	-1.2998	-1.1853	0.1373	-0.58798	-0.50382	1.9179	1.8689	1.952	-0.96088	0.86839	-0.31413	0.91736	-0.39176	1.5655	-0.84298	1.9494
-0.28716	-1.6723	-1.2732	-2.0196	-0.1199	0.15643	-1.5339	-0.68678	-1.4839	0.77461	-2.6236	-1.3357	-1.5046	0.68259	-0.68237	0.41992	-3.1131	-2.4287	-0.050233	0.72247	-2.7773	1.8436	-0.24288	-1.1001	1.7377	-0.45153	0.88209	-1.7006	-2.3963	-1.784	-0.70828	1.7324	-0.61637	0.51877	2.0494	-1.4906	-2.7174	1.3656	0.44918	1.2938	2.7179	-0.89014	-2.2569	-1.3144	-0.39918	0.30118	0.40912	-0.50278	0.25047	-1.3058
0.64942	-1.0216	-2.4603	-1.7823	0.68055	0.55081	-0.72714	-1.0501	-3.001	-2.5793	-1.0453	-0.97372	-0.4685	-1.417	-2.5183	-2.0609	-1.4932	-0.7867	-0.79296	-2.0054	-1.811	-0.21263	-1.8803	-1.7377	2.5597	-2.4905	-1.2958	-0.47977	-0.58141	-1.4256	0.007799	1.1853	-1.8143	-1.1569	-0.45164	-4.1393	-2.5187	-0.04076	-1.6826	0.15159	-0.76561	-0.015083	-1.3495	-0.1199	-1.0445	-3.4429	-1.3888	1.5684	-2.8543	-2.0568
-3.2406	-4.4947	-4.5714	-5.9207	-3.5442	-4.0424	-3.732	-3.8299	-4.8502	-2.8397	-3.3172	-3.5097	-4.0067	-3.1908	-2.1179	-4.9483	-5.1252	-4.7802	-4.6326	-2.4833	-5.1027	-3.1189	-4.6752	-6.9728	-4.2791	-3.5678	-1.3405	-4.444	-5.0243	-2.5947	-3.8721	-2.9137	-4.0693	-4.7061	-5.1458	-3.9801	-2.8186	-4.7562	-4.0984	-2.6772	-0.8824	-3.6138	-2.2723	-5.4619	-3.8737	-2.9628	-5.0239	-3.0005	-3.9546	-2.2498
-14.01	-16.507	-13.279	-13.706	-13.681	-15.317	-12.619	-14.13	-14.77	-11.03	-15.15	-13.041	-13.999	-14.451	-10.831	-14.506	-14.53	-14.481	-13.238	-13.586	-13.436	-13.735	-13.738	-12.068	-13.86	-14.445	-13.988	-14.301	-15.793	-14.941	-12.479	-13.998	-12.763	-10.739	-14.508	-14.136	-13.337	-14.931	-15.194	-13.965	-13.837	-13.914	-12.542	-12.947	-14.629	-13.402	-16.391	-13.316	-15.426	-14.523
-20.745	-22.699	-21.921	-23.307	-22.619	-23.365	-21.107	-21.03	-21.324	-23.772	-19.226	-22.971	-23.824	-20.626	-20.935	-20.484	-21.19	-21.568	-20.874	-21.485	-23.332	-18.82	-21.762	-23.447	-20.751	-21.811	-22.103	-21.025	-22.869	-21.472	-21.553	-23.539	-21.151	-22.619	-22.79	-24.471	-22.084	-21.186	-24.033	-21.89	-21.159	-21.895	-23.253	-21.279	-23.268	-22.323	-21.003	-21.263	-24.115	-22.12
-1.8776	-3.4378	-5.0338	-2.3481	-2.6697	-2.4564	-3.1612	-1.9438	-1.3958	-1.6177	-2.2774	-2.2252	-2.4112	-1.7342	-3.1889	-2.2406	-1.6964	-0.76146	-3.2955	-3.8345	-2.5451	-2.7255	-1.936	-3.6332	-4.2476	-3.7081	-2.2525	-1.2595	-3.0915	0.25095	-3.5321	-3.3734	-2.8529	-3.049	-2.7804	-3.3604	-2.2316	-2.8606	-1.5813	-1.6333	-1.1336	-1.6207	-2.2506	-3.2071	-2.5999	-1.6116	-0.5167	-1.6864	-1.9587	-0.22563
5.1262	6.8993	6.3865	7.09	10.55	4.0445	5.3493	5.5612	3.5278	6.352	6.2728	6.1802	4.949	5.3386	3.9656	4.2554	5.0167	5.3814	6.9648	7.362	5.2776	3.9228	7.6303	4.965	6.964	4.4911	4.5364	6.4969	5.9247	4.4289	5.0676	6.5369	3.7792	5.8731	6.3384	3.5586	6.4483	6.0863	4.9197	5.2301	3.3652	6.5443	5.9995	3.2737	4.9046	4.1598	7.0305	6.4139	4.0321	6.9721
-2.446	-0.57737	-0.80733	-0.58145	-0.1558	-3.7228	-3.3087	-0.11332	-0.24419	-3.3163	0.13369	-2.2536	-0.68708	-1.0676	-0.88312	-1.3039	-0.41121	-2.3883	-4.077	-1.9181	0.17425	0.083483	-1.7394	-2.1206	1.3709	-1.773	-0.17667	-1.4747	-1.3945	-2.519	-1.8209	-4.4398	-0.99175	-1.3813	0.13421	-1.9765	-2.5431	-1.0894	2.0835	0.14678	-1.791	-4.5605	-2.2402	-1.9699	-0.33597	-1.1204	-0.67247	-0.71734	-3.2026	-2.1041
-6.7521	-3.3133	-6.6143	-6.4098	-5.0758	-5.6596	-6.3378	-7.6119	-4.549	-5.0487	-5.9723	-7.2885	-7.7324	-8.7305	-6.5628	-8.5797	-5.8765	-8.0512	-6.3358	-6.7685	-5.9028	-5.372	-9.8217	-4.0772	-6.8526	-4.23	-6.0124	-7.7396	-6.216	-6.0837	-4.2931	-5.1124	-7.7405	-8.3102	-4.7903	-6.0331	-4.2396	-7.0482	-8.8626	-8.4389	-7.2401	-9.0692	-6.4668	-5.5642	-6.1471	-6.813	-7.0122	-7.178	-5.9219	-8.3621
-0.097931	0.68239	0.26775	2.7367	4.0082	1.0965	0.010858	0.15204	-0.11465	0.56549	0.48627	2.2501	1.2842	-0.44835	0.43917	1.1121	-0.65043	1.3399	-0.7357	-0.88291	1.1025	1.071	0.92945	0.026476	1.0466	2.603	0.96198	3.9364	2.2313	-0.097518	3.305	0.76256	0.62416	2.9832	1.2103	-0.67058	2.1817	2.79	1.8593	0.84751	1.9268	0.98253	0.66689	-1.6576	-0.17426	1.3653	1.8734	-1.388	1.4008	0.70839
-14.139	-12.282	-10.85	-15.135	-13.945	-13.213	-13.13	-13.819	-10.205	-13.28	-13.116	-12.023	-12.758	-13.825	-11.021	-11.084	-12.299	-14.511	-11.689	-12.613	-10.474	-12.844	-11.29	-12.964	-10.659	-13.815	-12.493	-13.286	-14.29	-12.546	-10.923	-13.61	-10.498	-11.33	-11.881	-12.053	-12.146	-12.72	-11.831	-12.296	-11.28	-11.431	-12.765	-15.037	-11.735	-11.862	-10.928	-13.635	-11.614	-16.264
-3.4531	-1.6534	-2.2355	-3.2194	-3.123	-3.4883	-3.6297	-2.6761	-2.4954	-1.1989	-2.9189	-2.1257	-3.1087	-3.031	-2.2599	-0.84965	-3.7976	-3.6145	-2.0814	-1.987	-2.3138	-0.33642	-3.3889	-2.9253	-1.001	0.3919	-3.1614	-3.9269	-1.328	-2.8754	-1.7131	-2.7202	-4.1995	-1.206	-4.0514	-0.57781	-4.4335	-2.384	-1.6908	-3.4394	-2.4294	-1.255	-1.888	-3.0547	-3.7805	-2.8051	-3.6594	-2.8051	-0.43897	-1.6382
-13.837	-10.723	-12.915	-11.904	-12.25	-10.3	-10.753	-12.389	-11.275	-11.4	-10.456	-12.062	-12.489	-11.351	-12.124	-11.269	-9.6989	-11.496	-11.271	-13.507	-12.033	-9.9937	-13.099	-11.103	-12.603	-11.374	-10.247	-11.345	-13.223	-9.2423	-11.422	-12.857	-13.176	-11.333	-12.782	-11.295	-12.304	-11.207	-11.386	-10.732	-13.426	-10.289	-12.511	-13.817	-14.272	-12.862	-12.987	-13.262	-11.112	-11.181
-14.596	-14.535	-13.754	-14.322	-15.174	-11.985	-16.371	-16.884	-14.112	-14.482	-14.398	-12.976	-16.185	-15.973	-15.625	-16.472	-15.338	-14.323	-14.283	-14.01	-14.219	-13.08	-14.467	-10.764	-16.194	-15.08	-13.887	-14.485	-13.225	-12.654	-14.902	-15.643	-16.27	-12.995	-16.657	-18.408	-13.899	-14.347	-15.63	-13.272	-14.753	-14.907	-14.704	-14.66	-16.147	-13.85	-13.569	-15.144	-14.147	-16.661
-10.453	-11.764	-14.732	-12.811	-12.804	-12.225	-12.837	-11.13	-10.744	-10.264	-9.6112	-14.02	-11.498	-10.232	-12.87	-11.245	-9.5088	-12.275	-12.056	-12.644	-10.678	-12.539	-10.782	-11.713	-13.256	-10.005	-12.633	-10.244	-12.107	-13.656	-11.748	-8.885	-11.123	-11.172	-12.444	-10.495	-12.937	-13.59	-12.961	-12.722	-12.251	-10.307	-9.8616	-11.529	-9.518	-13.008	-11.645	-10.905	-12.164	-11.028
-23.015	-22.596	-22.99	-24.235	-20.457	-21.423	-20.744	-23.651	-23.284	-23.715	-19.525	-23.362	-22.15	-23.718	-22.118	-21.084	-21.451	-22.572	-21.742	-23.871	-19.824	-22.807	-20.657	-22.537	-22.975	-24.257	-20.474	-22.131	-24.422	-20.636	-22.125	-21.173	-20.131	-23.728	-23.842	-24.018	-22.552	-23.119	-22.429	-20.355	-20.773	-23.763	-20.942	-19.831	-23.495	-22.345	-23.658	-22.919	-22.505	-22.955
-4.0879	-4.8328	-5.3224	-6.6883	-4.4947	-6.5535	-5.4502	-3.8423	-4.4145	-5.9327	-4.6647	-7.8484	-6.5556	-5.2709	-7.2694	-8.0607	-7.2861	-7.4696	-7.77	-7.4505	-2.7369	-7.7795	-6.5365	-4.8057	-5.1864	-4.4699	-7.5539	-6.0638	-4.4728	-4.7448	-3.6785	-6.8181	-4.1604	-4.2631	-5.6661	-4.5395	-3.4687	-5.4709	-4.9209	-5.9505	-4.5144	-6.3667	-8.0143	-6.5091	-5.2654	-6.6787	-5.1116	-4.9147	-5.365	-4.9533
-23.111	-22.556	-21.585	-22.364	-21.187	-20.629	-22.566	-20.741	-20.774	-22.669	-20.276	-26.084	-23.584	-23.265	-21.861	-22.227	-23.749	-21.749	-21.973	-24.216	-22.374	-20.56	-22.356	-21.301	-22.785	-22.93	-22.948	-22.692	-23.01	-22.439	-25.017	-22.272	-22.563	-23.141	-21.727	-20.086	-20.75	-21.077	-23.608	-23.506	-20.685	-20.66	-22.931	-21.876	-21.589	-22.995	-20.965	-23.55	-22.683	-21.299
-10.426	-9.9095	-11.036	-8.7508	-10.647	-9.2392	-9.9372	-9.9225	-10.539	-9.7919	-10.015	-10.497	-12.794	-8.3118	-8.9808	-11.559	-11.825	-12.292	-10.146	-12.318	-13.758	-8.6547	-8.934	-8.6306	-10.945	-10.997	-11.765	-11.115	-10.677	-8.4363	-9.8394	-8.6943	-11.08	-8.995	-8.6495	-10.534	-10.389	-12.37	-11.214	-10.878	-9.098	-11.235	-11.023	-11.389	-11.035	-11.61	-9.5888	-10.578	-11.943	-11.102
-0.89175	0.94748	1.0845	0.98595	-0.88204	0.14483	1.1411	-2.9416	1.5647	0.77199	-1.3942	0.069421	1.4395	0.78519	-1.4553	-1.4058	-2.5751	0.23107	-0.50298	-3.6785	-2.514	2.0239	-0.20841	0.20241	0.84815	-0.75707	1.0131	-0.64437	1.7427	-1.2993	-0.75118	-1.151	-2.8109	1.357	0.90581	-1.5404	-0.92849	2.4535	-1.8961	0.19254	0.96074	1.3334	-1.7217	-2.3702	-1.0446	-2.4828	0.17905	-0.32015	-0.035423	1.1717
-4.9761	-3.4101	-7.6027	-5.8706	-5.9942	-5.6569	-6.695	-4.6979	-6.1396	-7.2156	-3.9097	-4.8678	-4.5152	-5.3772	-5.4176	-4.2551	-3.7675	-4.7173	-6.0642	-4.8048	-6.12	-3.6618	-4.4412	-5.927	-5.7009	-4.2233	-4.4206	-5.1289	-6.4355	-6.21	-3.6288	-5.2235	-2.5675	-5.236	-7.3357	-4.1681	-5.659	-2.615	-7.0006	-4.9749	-5.9302	-4.6674	-5.1209	-4.8787	-4.872	-5.2257	-5.578	-6.6208	-4.3575	-4.2506
-4.392	-3.5441	-2.9087	-4.9471	-3.7924	-4.8768	-2.7076	-4.8248	-1.578	-3.806	-1.9199	-3.3764	-3.3098	-3.6749	-3.0607	-0.95697	-6.11	-4.8469	-3.1115	-1.2632	-2.9606	-2.8109	-2.3934	-2.0647	-2.483	-4.6493	-2.7113	-1.519	-1.5854	-3.527	-5.0093	-2.9699	-4.2272	-4.5759	-1.5754	-6.1144	-2.1565	-4.6107	-1.9201	-2.0267	-3.9589	-1.6907	-3.2246	-1.899	-2.5539	-2.5426	-1.7674	-3.2904	-2.386	-3.9225
0.31737	3.5177	0.72759	2.4013	2.702	3.2436	2.6893	2.0592	2.5982	3.2942	1.2775	3.1348	3.0416	0.60344	2.9889	2.3562	2.5338	1.1671	1.4774	3.4106	1.7257	1.5275	0.62652	0.59664	3.8599	-0.1053	1.525	1.7688	0.58367	2.4352	1.2719	1.6992	2.5617	2.5645	0.97505	2.097	2.7993	1.8612	0.65577	0.65579	1.4253	2.2346	5.3967	1.9488	-0.09748	-1.1421	3.2967	0.65332	2.2789	2.3187
5.4847	5.8427	4.883	6.2401	6.2097	5.0696	7.5662	6.3011	4.698	6.0481	6.52	7.9553	5.2642	6.7375	7.2579	4.6061	6.3954	6.765	6.5245	7.2706	5.2484	5.7918	9.2165	7.7048	6.5289	4.3315	6.3056	6.5807	6.0941	5.7167	5.9705	6.183	8.616	5.5151	7.247	6.8482	7.7862	8.0986	8.0845	7.4897	6.302	6.7938	5.5596	9.4588	5.9171	9.0832	5.0316	7.3586	7.6647	6.89
-4.24	-1.4817	-1.9201	-4.2158	-3.235	-5.1264	-4.0737	-2.7849	-2.3995	-3.008	-4.7776	-2.6557	-3.1403	-3.8176	-5.2376	-2.739	-3.2191	-4.1185	-2.8575	-2.9187	-3.7338	-4.2682	-4.1563	-2.1672	-3.9767	-7.2582	-4.1536	-4.9047	-6.1337	-5.5569	-2.4618	-5.3293	-4.3632	-2.5421	-5.8596	-4.1117	-1.3906	-3.6653	-3.226	-3.402	-4.5438	-5.9826	-4.8103	-3.0655	-4.4882	-4.9321	-4.9402	-1.9664	-5.3701	-3.7867
-5.1246	-3.4538	-3.9456	-3.104	-2.8869	-3.3592	-3.6909	-4.8184	-4.1806	-2.6103	-2.2229	-2.6833	-1.7921	-1.9891	-0.85559	-3.0265	-3.9164	-2.7703	-2.7053	-2.622	-3.7454	-3.1682	-5.6013	-5.159	-3.0226	-2.9339	-4.7205	-3.2451	-3.2376	-5.1224	-2.0833	-2.0935	-4.4652	-3.6408	-2.3481	-3.2266	-4.6325	-2.0304	-3.5019	-3.5995	-5.7022	-1.951	-4.1289	-3.5594	-4.5753	-3.0741	-4.3296	-1.4612	-4.0297	-3.809
-11.455	-10.724	-13.619	-10.349	-9.1155	-12.271	-9.3606	-9.9468	-12.386	-11.552	-13.936	-10.912	-11.095	-13.006	-11.493	-12.28	-10.991	-12.558	-11.876	-11.277	-11.231	-12.694	-12.721	-10.888	-10.723	-10.958	-9.9395	-10.586	-10.037	-11.407	-12.147	-11.651	-11.7	-11.849	-11.943	-10.344	-10.962	-12.141	-10.693	-13.088	-11.478	-11.467	-10.169	-11.191	-10.435	-12.233	-11.383	-11.323	-8.2722	-10.312
3.4049	3.0228	5.0002	1.5555	1.6939	1.1881	0.29941	0.48558	2.1907	1.6327	2.2847	-0.31852	-0.034614	1.7693	0.33787	3.1765	1.4492	-0.22891	0.66743	3.0518	2.9204	1.1911	3.4525	1.737	0.14917	1.7436	0.78825	3.8577	1.4388	1.1048	2.9879	3.2015	0.26023	2.093	3.0407	0.44613	1.898	-0.018996	0.44365	2.912	0.80361	1.4403	1.927	0.71183	2.1644	1.3558	2.6768	1.3666	1.5837	4.0627
-10.032	-12.846	-12.52	-11.319	-12.792	-11.765	-11.888	-11.716	-12.713	-11.762	-11.648	-11.177	-12.817	-11.796	-11.942	-10.738	-11.054	-11.643	-10.632	-10.476	-12.891	-10.087	-10.904	-13.143	-8.9883	-12.462	-11.268	-11.36	-11.915	-13.802	-12.051	-11.799	-13.511	-9.6249	-11.529	-10.34	-10.117	-12.281	-11.862	-11.143	-10.792	-10.957	-12.631	-10.592	-12.294	-11.852	-10.739	-10.399	-11.563	-10.488
-12.911	-14.381	-11.106	-14.68	-12.909	-12.278	-12.139	-14.575	-14.569	-13.969	-12.312	-13.155	-15.333	-14.957	-11.895	-14.63	-14.11	-13.158	-13.781	-13.651	-12.583	-13.246	-13.324	-12.04	-13.415	-14.56	-12.789	-12.882	-12.303	-14.77	-12.72	-14.035	-12.721	-12.275	-12.334	-12.275	-12.859	-12.977	-10.716	-11.021	-12.663	-11.662	-14.581	-13.72	-13.82	-12.717	-11.875	-14.055	-12.86	-12.722
1.6829	-0.12051	2.4349	3.3008	0.17206	0.91445	2.3933	1.5237	1.1374	2.3051	2.3353	0.55933	3.724	0.39644	0.33703	2.1578	2.7544	0.21016	3.5698	0.85675	0.045063	2.215	-0.75235	0.84279	0.24442	1.5815	3.3931	1.9956	3.5669	3.172	1.7155	1.6384	2.4754	1.6515	1.5362	2.7948	3.4653	0.17826	3.1946	-0.53686	2.4862	-0.29381	-1.1827	-0.39989	0.48781	2.3104	1.0185	1.2085	1.3297	2.9742
-1.9595	0.28001	-0.15233	-2.8597	-1.0569	-2.1699	-4.0303	-1.4147	-3.1146	-5.5974	-0.52329	-0.4873	-1.4318	-1.087	-1.1205	-0.20034	-1.2944	-0.19032	-0.074752	-2.4862	-2.1332	0.23717	-3.3068	-0.54906	-1.0815	-2.012	-0.55568	-2.3382	0.37233	-3.7697	-1.2138	-1.3071	-2.0837	-1.8194	-0.20525	-2.5465	-2.1942	1.0157	-0.21317	-2.4523	-2.2268	-0.57291	-3.9321	-0.69671	-0.77283	-0.30436	-1.4571	0.7767	-3.1516	0.68262
-16.051	-15.6	-17.109	-16.063	-14.882	-13.596	-11.991	-13.598	-15.063	-14.128	-12.528	-14.726	-15.756	-16.304	-14.426	-16.081	-15.107	-15.136	-14.691	-15.077	-13.771	-14.457	-14.128	-15.691	-13.821	-15.419	-15.512	-12.999	-11.907	-13.25	-14.274	-14.929	-15.536	-13.516	-13.97	-14.458	-14.882	-12.415	-15.172	-13.463	-17.143	-13.677	-15.361	-16.318	-14.772	-15.221	-13.528	-13.156	-13.315	-13.277
-9.7172	-8.3043	-8.0967	-11.005	-8.8722	-8.6772	-10.216	-10.756	-9.568	-8.1415	-10.51	-10.033	-8.5256	-9.0678	-9.5821	-8.4892	-10.661	-10.695	-8.1184	-7.4313	-8.8387	-12.28	-9.159	-11.04	-7.5279	-8.4927	-9.187	-7.3837	-8.3419	-9.9612	-8.5947	-9.645	-9.5414	-8.9839	-8.9174	-9.2036	-8.2723	-7.3261	-7.2534	-7.3673	-9.8147	-9.3575	-9.5455	-10.74	-5.3332	-9.0605	-7.9892	-10.892	-9.7628	-8.5848
-3.1431	-3.3308	-2.2556	-2.3942	-1.9244	-1.0607	-0.20175	-2.4887	-3.0102	-2.8636	-0.56144	-3.1083	-3.9588	-3.8418	-2.0932	-1.5485	0.29224	-1.4282	-2.6895	-1.5977	-2.5614	0.65692	-1.4857	-1.0108	-1.3281	-1.4042	-3.223	-0.15945	-1.9047	-1.6513	-0.43692	-1.1257	-3.5878	-3.3635	0.72618	-2.7419	-0.26253	-2.2908	-0.072363	-1.1626	-3.7747	-2.013	-1.8764	-3.5718	-0.56799	-1.9744	0.11255	-2.153	-3.8033	-0.20417
-3.699	-2.731	-6.288	-4.1157	-2.7474	-2.4352	-4.4117	-3.256	-2.661	-3.2785	-4.5717	-6.3038	-3.6617	-1.5474	-5.4554	-3.691	-4.8548	-4.984	-3.774	-4.2923	-1.2206	-5.5034	-4.9583	-4.6326	-2.2363	-3.1457	-3.7034	-5.1396	-4.1748	-3.6445	-2.1869	-0.67279	-2.9176	-3.0789	-4.6075	-4.6484	-4.5129	-1.5231	-3.1329	-1.6604	-6.2357	-4.6598	-4.5729	-3.7703	-4.3579	-2.7592	-2.8244	-3.1425	-3.4377	-4.4295
-4.2619	-5.6565	-5.9381	-7.1293	-4.1344	-7.1376	-5.3753	-4.4393	-7.0346	-7.1143	-6.454	-4.8752	-5.3867	-6.2416	-5.5536	-6.2141	-6.5044	-5.4215	-5.6707	-7.2927	-5.944	-4.9676	-7.3039	-6.6543	-4.683	-5.7146	-6.1533	-6.0185	-1.4823	-4.8803	-6.0346	-5.8859	-3.2688	-6.501	-4.516	-4.183	-6.3186	-7.0858	-6.4359	-6.1144	-6.2077	-6.424	-7.4304	-4.5045	-6.1081	-6.1378	-6.7521	-5.2564	-5.3474	-7.5187
-4.3538	-4.0119	-2.9377	-3.3248	0.068572	-2.6155	-0.81773	-2.9231	-1.6532	-1.8513	-2.5111	-1.4141	-4.1975	-1.7322	-2.1981	-2.9623	-2.1349	-1.969	-2.2516	-0.30067	-0.44855	-4.7419	-1.7281	-4.3682	-2.5788	-1.5364	-2.2026	-2.594	-4.0152	-2.6075	-2.3502	-2.3732	-1.516	-1.3654	-3.6356	-2.9937	-4.1189	-3.1455	-3.0136	0.26323	-3.0174	-2.7843	-3.6707	-0.99757	-2.3515	-0.21047	-2.1659	-2.5911	-3.188	-0.86366
-2.3715	-1.6337	-1.6246	-3.505	-0.8319	-2.4381	0.74932	-2.5688	-2.949	-1.3823	-2.9976	-1.4403	-1.5008	-2.1259	0.12141	-0.53923	0.8968	-0.98232	-1.0822	-1.095	-0.34421	-1.0103	-2.4451	-0.089534	-0.89219	-2.5237	-1.2809	-1.5729	1.2833	-2.6734	-2.1046	-2.1392	-2.2701	-3.3433	1.9299	-3.3811	-0.74735	-3.0432	-0.58534	-2.6824	-1.0575	-1.8474	-0.23523	-0.15273	-2.3462	-0.35644	-3.4713	-1.2969	-3.0345	-1.7717
-3.6122	-1.7073	-5.6195	-4.5871	-3.7226	-2.7877	-2.8262	-4.8835	-4.0888	-2.798	-2.2144	-1.7654	-5.4041	-4.9125	-4.8441	-3.0007	-4.5555	-2.7701	-3.3343	-4.1541	-3.1011	-3.6302	-3.1262	-3.1923	-4.9711	-5.9791	-2.9986	-3.0456	-2.9089	-3.0523	-4.0677	-4.207	-4.2884	-1.8562	-2.1159	-3.0518	-4.458	-4.1598	-4.511	-3.2006	-2.8796	-4.0268	-2.0167	-5.2197	-3.962	-4.4881	-4.3541	-5.2883	-4.7551	-3.1711
-2.5724	-1.7167	-1.7316	0.15526	-0.61419	0.25925	-0.72388	-1.3875	-0.2189	-1.9419	0.83443	-0.87823	0.85	2.4612	0.17713	-0.13585	1.7104	0.55658	1.003	-1.8758	-0.33137	0.23989	-0.65584	-0.62489	1.314	0.21309	1.157	-1.1028	-0.61752	-1.4716	0.48087	-1.2413	1.9018	-0.33889	-0.27599	1.9823	-1.6172	-2.4555	-0.97222	-0.11899	0.67542	-0.24958	-0.81598	2.6105	-0.77126	1.8033	1.5223	0.90281	0.12525	-0.4377
-6.7851	-5.3975	-4.7666	-5.3226	-6.6291	-5.4932	-6.441	-5.592	-5.5713	-5.3945	-5.6336	-6.1579	-7.9856	-5.8843	-4.7404	-5.188	-3.8268	-5.7135	-5.8946	-5.0265	-4.0235	-3.861	-5.8721	-5.0418	-5.4443	-5.5693	-5.9085	-4.9859	-4.5585	-6.1789	-4.4295	-4.8438	-4.641	-3.7579	-4.6802	-6.3954	-6.3406	-2.7428	-5.812	-5.9907	-3.9977	-6.9013	-6.0246	-4.5319	-2.183	-5.2638	-5.4222	-4.4938	-6.6874	-5.2387
-22.966	-20.414	-20.639	-20.541	-21.328	-21.094	-20.36	-20.862	-20.348	-20.472	-20.22	-22.235	-22.268	-21.543	-19.965	-18.289	-21.957	-20.532	-22.903	-22.224	-20.629	-21.912	-19.702	-20.409	-20.541	-18.903	-21.271	-20.147	-22.69	-21.708	-19.786	-19.856	-19.65	-19.553	-20.43	-21.857	-21.116	-21.528	-20.171	-20.024	-23.189	-19.229	-20.062	-21.091	-21.273	-22.31	-19.11	-17.356	-19.327	-21.497
-0.98246	-2.1288	-2.2271	-2.1952	-2.289	-3.8496	0.68879	0.71485	0.12112	-2.1483	-2.6168	-2.3412	-1.0347	-0.55739	-0.65815	-0.18591	-2.5392	-0.87302	-0.72589	-1.0192	0.3707	0.4528	-1.6743	0.96013	-1.7947	-0.13678	-1.9301	-0.3754	-0.83992	1.3272	-3.2113	-0.29576	-1.2514	-1.7464	-2.4967	-3.5965	-2.2163	-3.7496	-0.57719	-0.95154	-2.0442	-1.6256	-0.69161	-1.1877	-1.2585	-0.67072	-1.1585	-1.0516	-0.36315	-2.9334
-8.009	-6.0483	-6.1431	-7.1632	-5.3863	-6.7375	-5.9688	-4.7506	-6.3482	-7.0421	-5.5892	-7.072	-7.0546	-6.4131	-7.1672	-5.9593	-7.6056	-6.1944	-5.8021	-8.5065	-8.7821	-7.4929	-5.874	-7.8224	-9.4076	-5.1266	-5.9286	-7.318	-6.0293	-5.6434	-6.6543	-7.9435	-5.7616	-5.9212	-8.065	-7.9815	-6.1211	-6.2126	-6.7549	-2.6981	-4.8004	-8.5385	-7.7505	-7.491	-7.2994	-5.4214	-6.0949	-6.4432	-5.3476	-6.6887
9.8214	5.7499	6.6165	7.3944	7.5095	5.2024	6.5825	6.8235	6.4014	6.7337	3.7818	5.5314	5.8581	8.4604	7.1566	6.1833	8.2202	8.2382	7.6642	7.6634	6.243	7.2689	6.2434	6.4407	8.0047	6.7008	7.1233	5.9723	8.0384	8.0748	4.3758	6.5576	6.2737	5.4874	6.1342	6.7383	7.1794	8.7671	8.082	6.6885	6.0248	6.7802	6.8026	8.6621	7.1362	9.6826	6.0238	6.3939	6.2312	4.7149
5.5188	6.9491	7.2854	8.5381	8.3368	5.9033	7.4225	9.1801	7.564	5.2103	5.6573	7.9792	5.8012	7.1603	6.0467	6.9949	5.3047	5.4742	9.0894	7.5126	7.5029	6.8745	7.1944	9.3655	7.7934	8.3361	5.4239	3.2352	5.8895	9.1206	3.9708	8.6799	4.4744	6.1102	7.1284	9.2171	6.7929	7.7443	5.7765	6.9468	7.3451	6.2452	4.9439	7.9385	7.8335	7.0584	7.8268	4.6906	6.8623	4.8647
0.96078	-0.36927	0.80121	-0.049012	-1.7321	0.88502	0.61181	-1.713	0.29714	-0.24181	2.2873	2.0293	1.019	0.58499	-0.06423	-0.13784	0.75706	-2.889	0.87121	0.29368	-1.4503	-0.32324	1.9641	-0.73245	-1.9414	0.70719	0.9104	1.695	1.7856	-0.59708	1.3892	-2.0016	-1.1375	-0.64274	-0.93273	-2.2464	1.5548	0.95621	-1.5816	1.6534	-2.3455	1.7642	1.5728	-1.6901	0.50111	0.10061	2.1375	0.67045	-1.6736	0.91563
-4.5375	-5.2816	-2.303	-4.081	-4.4798	-3.6306	-2.2402	-2.2809	-3.9515	-5.6034	-2.6283	-5.5369	-4.5094	-2.1202	-2.0746	-5.2026	-2.6144	-5.164	-3.412	-2.204	-5.2891	-4.8456	-1.8491	-2.6158	-2.0799	-4.7019	-3.6784	-2.7722	-4.4894	-4.745	-2.8125	-5.7115	-4.8129	-3.9186	-3.0571	-5.6398	-3.8992	-4.4266	-2.5961	-4.757	-3.8778	-3.9793	-1.4611	-4.7149	-2.0011	-3.054	-3.3046	-3.0955	-2.2051	-4.1882
-9.2771	-9.7125	-11.143	-8.2323	-11.108	-8.5025	-10.486	-10.802	-8.6803	-11.224	-11.397	-10.933	-10.476	-9.9927	-10.421	-8.8494	-9.0293	-9.5737	-10.857	-11.129	-10.626	-7.6411	-10.931	-9.6853	-9.378	-10.393	-12.036	-9.7193	-10.234	-11.234	-9.2211	-9.1792	-11.17	-11.621	-9.0413	-9.6069	-10.366	-10.435	-9.2825	-9.5333	-8.6471	-10.848	-10.156	-10.402	-7.5856	-8.524	-9.9516	-9.8537	-8.4553	-10.772
-1.7184	-4.7441	-4.2492	-4.3839	-2.6706	-1.0837	-1.5141	-3.1743	-2.9622	-1.8196	-1.1746	-2.1781	-2.9967	-0.8768	-3.7568	-3.0403	-2.8677	-0.75063	-0.34367	-2.1881	-4.0938	-4.2925	-3.9567	-3.6809	-0.92692	-5.2883	-5.0259	-3.0915	-2.1152	-3.7491	-4.1308	-2.0661	-3.5769	-3.6452	-3.5067	-2.4308	-2.6135	-0.98854	-2.8481	-1.137	-1.0948	-0.87584	-2.7794	-5.9876	-1.5617	-3.8656	-2.1821	-1.5084	-1.2373	-3.8782
-10.588	-11.928	-9.5668	-9.0729	-9.2016	-7.7682	-7.7749	-10.296	-9.0068	-7.7962	-8.1414	-8.7363	-8.4436	-9.6967	-7.0568	-9.0349	-6.7767	-9.0529	-9.7031	-8.3369	-7.8132	-9.2801	-10.311	-9.8372	-8.6856	-8.1426	-9.9628	-7.9673	-10.476	-10.872	-7.4166	-7.7989	-7.0463	-10.076	-8.7652	-8.4171	-8.0492	-7.9786	-8.1498	-8.1103	-6.3458	-7.5307	-9.7597	-6.7111	-8.2087	-10.21	-8.3559	-10.272	-7.1533	-9.693
-10.012	-9.421	-10.709	-8.7349	-9.2778	-10.582	-11.263	-8.9126	-13.466	-9.5237	-10.192	-9.1117	-10.158	-7.6066	-9.1009	-10.912	-12.1	-11.789	-11.734	-12.147	-9.243	-11.705	-8.047	-9.5924	-11.443	-10.801	-10.176	-8.9408	-9.0663	-12.643	-11.466	-11.746	-9.6296	-7.8761	-12.693	-10.046	-9.1743	-10.599	-9.6779	-14.757	-9.6941	-7.8567	-10.663	-9.5427	-12.462	-8.949	-9.8392	-9.8027	-8.5251	-10.795
-0.11617	1.3001	-1.3756	-0.39802	-0.15478	-0.83868	-0.8132	0.96441	0.11932	0.67511	0.61448	1.056	3.9494	3.0691	3.7803	1.4672	0.69634	-0.33697	-0.94671	-1.7166	0.79416	0.9736	0.77288	-1.2794	-0.64643	-0.91282	-0.96693	0.56057	1.8295	-0.88332	0.46832	-0.20094	-0.15664	-1.5357	0.95974	1.9295	0.96067	0.21702	1.7026	0.84197	2.1587	3.545	2.834	2.3837	-0.94368	-1.4968	-0.1105	-1.176	0.73502	1.5431
-2.9449	-5.7167	-3.7492	-6.8456	-2.2172	-4.4584	-2.6685	-4.5596	-4.3128	-6.2625	-4.9133	-2.6842	-5.128	-5.1408	-4.9599	-4.5828	-4.369	-3.0817	-5.842	-2.7044	-3.908	-1.9266	-4.5107	-1.2619	-5.7514	-3.6884	-3.3367	-3.8238	-4.9984	-3.6814	-4.3674	-2.4718	-1.8953	-1.1544	-2.8433	-5.1329	-4.9784	-1.8554	-3.074	-4.104	-4.1672	-2.4079	-6.1585	-4.2814	-2.1034	-2.9435	-3.0628	-4.7445	-4.5794	-2.7882
-15.029	-12.503	-12.748	-14.315	-13.943	-13	-13.193	-13.17	-14.299	-12.293	-13.012	-11.876	-15.208	-14.209	-10.726	-14.479	-11.79	-14.614	-12.316	-12.864	-11.936	-13.591	-15.165	-11.56	-13.317	-14.764	-12.516	-12.886	-13.402	-13.313	-11.911	-14.509	-14.941	-11.936	-11.919	-10.274	-13.89	-11.383	-14.114	-14.029	-11.746	-12.438	-10.916	-13.232	-11.164	-11.68	-11.855	-11.408	-12.1	-11.284
4.1666	5.4152	5.2788	5.9101	5.9781	7.5488	2.5557	4.7693	6.301	5.4631	4.9755	5.1565	6.8573	3.3303	5.7628	6.4111	5.4449	5.5577	5.3691	4.6452	3.7066	4.7813	6.1288	5.1637	4.3679	4.1081	4.4906	5.1129	4.2843	6.0136	6.1953	4.2572	7.2809	6.3172	5.2115	6.2154	7.4461	5.9396	6.2002	5.1361	5.4852	5.3349	4.7406	4.7712	5.1808	3.2809	5.1994	4.8814	3.8543	5.1779
4.0278	4.9573	4.2696	5.5844	5.9441	5.4567	4.7492	6.5169	5.154	6.046	4.0953	4.5854	4.5743	4.5803	6.2194	2.7771	4.6382	5.4967	6.3343	7.3317	3.7949	3.7962	6.0142	6.2928	4.6609	4.7138	4.5594	2.8443	5.9355	3.811	4.5841	4.9872	4.89	5.0476	4.0852	3.6284	2.5106	6.9203	3.3178	4.6403	3.4835	4.6404	4.63	2.6862	2.8394	4.0362	5.7765	4.9734	4.316	4.9199
8.6784	11.411	8.8921	6.4513	6.2769	8.693	9.0546	9.5717	8.8654	7.0598	7.6751	8.1283	8.5825	8.9242	9.9281	7.4503	10.077	7.3171	8.3214	8.5751	8.421	8.3364	6.7931	9.4515	6.8729	7.3518	5.4534	8.8143	8.2883	10.027	6.5155	7.5926	10.503	10.195	9.9813	9.389	7.0763	8.3416	9.9437	8.5462	10.634	7.9654	8.6025	9.8114	8.1645	9.6653	8.4027	6.62	7.8023	9.2421
-8.3688	-13.473	-13.108	-10.857	-10.487	-10.232	-9.8097	-10.616	-9.0721	-11.217	-12.131	-10.399	-13.37	-10.507	-8.6232	-11.851	-11.944	-12.136	-9.1702	-10.762	-9.1815	-9.2202	-9.3593	-14.61	-11.534	-9.6272	-10.346	-11.318	-10.497	-10.866	-10.507	-10.006	-10.918	-9.5477	-12.502	-11.403	-10.709	-10.394	-11.24	-10.784	-11.672	-11.159	-11.886	-11.672	-10.77	-11.074	-9.382	-10.566	-9.5695	-9.1944
-7.693	-8.6225	-9.9167	-8.6913	-9.6381	-7.5122	-8.8919	-8.8508	-9.0928	-7.9761	-8.8047	-9.2888	-8.2955	-8.0942	-8.1177	-9.5209	-9.4727	-8.8962	-11.005	-8.0037	-10.14	-6.9735	-8.3438	-8.6659	-9.8338	-7.6399	-9.8233	-8.2421	-7.5979	-8.9033	-7.4221	-7.3419	-8.9691	-8.8708	-8.2911	-8.7388	-10.137	-9.8304	-8.4706	-8.6094	-10.293	-9.8121	-8.2544	-9.607	-8.6296	-7.8416	-9.5956	-7.5176	-9.6067	-10.454
-12.322	-13.482	-12.428	-13.696	-14.709	-13.146	-10.67	-13.567	-13.186	-13.891	-10.83	-14.227	-12.492	-15.559	-13.697	-15.439	-15.896	-14.606	-13.046	-14.192	-12.71	-14.447	-15.217	-11.13	-13.759	-13.975	-11.858	-14.328	-12.465	-12.192	-14.291	-13.372	-13.099	-11.704	-16.181	-11.914	-11.409	-13.025	-15.001	-13.759	-12.413	-14.768	-9.9529	-12.576	-13.727	-13.871	-11.857	-11.872	-13.61	-12.07
-4.4268	-5.151	-6.2831	-3.319	-3.2896	-4.667	-5.8354	-4.0936	-4.3729	-3.3054	-6.8184	-5.5452	-4.7696	-6.8066	-7.2076	-5.9034	-5.0985	-6.52	-5.8473	-6.1714	-7.439	-3.7318	-4.5465	-6.323	-7.1197	-3.5729	-6.8049	-4.404	-6.6212	-4.5475	-7.239	-3.8796	-4.379	-5.2832	-6.5796	-6.0964	-5.137	-5.1542	-7.5185	-7.0085	-7.1677	-6.4897	-4.9719	-5.9227	-6.0061	-5.8365	-7.1094	-4.441	-5.2555	-4.4225
0.37274	1.0836	-0.092844	-0.4868	2.1215	1.1554	-1.6957	-2.1025	0.13355	0.8988	-0.58087	-0.19483	1.3448	-0.26075	-0.57462	1.0502	0.85631	1.1899	-0.6585	-0.47987	-2.2215	2.0686	0.78892	-0.95689	-0.45106	-1.0446	0.381	0.82535	0.80026	1.1781	-0.073704	1.759	-1.4831	-2.0291	1.8311	-0.98232	0.54975	-0.13293	-0.92338	2.1517	-0.40876	1.9285	0.62666	0.066808	-0.54493	-1.5668	-4.4047	1.1157	-0.358	1.2827
-9.5532	-10.6	-12.754	-7.7385	-9.2511	-9.7548	-10.903	-13.788	-12.473	-9.5185	-11.987	-10.088	-9.5417	-10.311	-7.9452	-10.646	-9.7351	-11.165	-9.7745	-11.563	-8.9347	-9.2811	-11.223	-11.165	-10.197	-14.379	-12.49	-11.462	-10.871	-8.0151	-9.2147	-10.491	-11.113	-10.419	-10.495	-9.9994	-7.8279	-9.6772	-11.395	-12.352	-11.302	-13.481	-8.4899	-11.113	-10.726	-12.425	-9.8269	-7.383	-9.9617	-8.9883
-12.347	-8.5203	-11.934	-11.324	-10.878	-11.888	-11.607	-14.378	-11.372	-9.8948	-12.396	-10.187	-12.032	-10.96	-11.504	-10.074	-11.657	-12.233	-9.6422	-10.055	-13.695	-11.918	-10.165	-13.34	-9.5625	-10.724	-12.315	-12.114	-9.4811	-10.64	-13.547	-11.144	-11.312	-10.911	-9.1985	-11.456	-12.672	-11.524	-13.036	-12.772	-11.418	-9.1107	-10.815	-9.669	-12.793	-11.293	-10.697	-12.458	-11.43	-10.846
-2.8621	-3.7687	-2.0203	-2.7527	-4.2705	-2.6049	-2.8913	-2.6269	-0.27533	-4.4387	-2.8889	-3.6678	-0.041479	-0.73985	-1.5166	-2.9208	-2.2878	-1.4646	-2.1649	-1.159	-3.8402	-4.2201	-3.2663	-3.4927	-4.0461	-3.3251	-3.673	-2.9531	-3.4685	-1.4703	-2.4189	-4.1286	-4.0963	-2.524	-3.6218	-4.0239	-4.7985	-3.9843	-4.1845	-3.5284	-0.51171	-2.8197	-1.6145	-4.7684	-3.5586	-2.1457	-0.11827	-2.4748	-3.7092	-4.0812
-11.51	-11.359	-13.173	-14.753	-11.205	-14.914	-13.488	-13.493	-11.079	-13.372	-12.061	-12.727	-10.516	-13.388	-13.234	-14.301	-11.172	-12.065	-12.623	-13.324	-14.222	-15.352	-13.542	-14.775	-13.16	-14.756	-11.059	-9.9054	-13.859	-13.42	-10.352	-11.858	-10.86	-10.637	-12.672	-13.432	-13.334	-13.548	-12.224	-12.818	-12.837	-13.534	-13.483	-13.546	-13.255	-12.498	-15.309	-12.901	-12.212	-13.896
-11.782	-14.605	-13.234	-13.217	-13.382	-13.827	-10.733	-13.842	-12.811	-11.29	-12.538	-10.764	-15.686	-12.165	-10.51	-9.8859	-14.397	-11.403	-12.08	-11.942	-13.893	-13.959	-12.253	-13.507	-12.287	-12.48	-15.273	-11.822	-13.498	-12.163	-11.555	-10.956	-16.938	-12.414	-12.856	-12.218	-11.744	-13.043	-9.1336	-14.063	-14.364	-14.21	-15.069	-11.572	-13.685	-13.865	-13.734	-12.514	-13.32	-12.892
-7.9726	-8.3609	-9.1919	-8.496	-7.307	-9.1646	-6.1096	-3.2823	-7.2403	-5.4095	-8.4429	-7.6156	-6.9207	-8.1587	-8.1106	-6.1849	-7.1323	-8.5058	-7.3826	-5.5761	-7.4426	-6.6022	-9.9794	-7.9921	-9.7294	-9.5121	-5.872	-7.8037	-8.6657	-6.6445	-8.1875	-4.9497	-8.5342	-6.6315	-7.3566	-8.4692	-7.7663	-6.8659	-7.6701	-7.1055	-6.9946	-8.8337	-6.9155	-5.9489	-5.86	-8.0516	-7.7667	-6.0921	-5.1973	-7.7814
-13.429	-11.849	-10.343	-11.544	-10.315	-9.9469	-11.321	-12.937	-11.796	-13.544	-12.271	-11.645	-11.197	-11.843	-12.467	-12.638	-10.337	-9.3756	-14.082	-13.64	-11.402	-12.813	-10.251	-11.653	-13.099	-12.933	-11.353	-14.545	-8.8837	-11.032	-12.538	-14	-13.061	-12.479	-12.712	-11.021	-10.857	-12.255	-12.364	-11.585	-11.792	-10.218	-11.406	-11.42	-11.091	-12.384	-11.068	-11.534	-10.258	-12.99
-0.91455	-1.8032	-2.576	-3.1681	-3.0733	-4.1765	-1.0105	-1.9239	-1.5154	0.45714	1.3691	-0.81056	-1.2578	-2.0548	-2.842	0.13509	-1.7504	-3.3769	-1.0693	-2.6689	-1.1128	-3.293	-1.3814	-2.8671	-1.9348	-0.47245	-0.30097	-0.82827	-4.1285	-1.9358	-0.4517	-2.5195	-1.1557	-3.1449	-1.6155	-3.4832	-0.82135	-1.7109	-4.1787	-0.41374	0.73027	-4.0097	-4.3506	-1.3463	-1.009	-3.3909	-2.8097	0.69706	-1.6505	-1.762
-7.3785	-7.0725	-10.07	-9.0429	-9.0528	-9.5284	-7.7738	-8.3963	-8.8967	-7.5385	-6.5648	-10.502	-7.2462	-7.4121	-11.296	-8.7504	-9.533	-10.969	-9.9289	-11.459	-10.341	-8.4933	-10.396	-8.0642	-9.9277	-9.3735	-9.0717	-9.7412	-9.5678	-8.5408	-9.0973	-8.837	-9.416	-7.813	-7.5182	-8.7506	-7.9594	-11.412	-7.7687	-9.4926	-7.5758	-7.1092	-8.9325	-8.9038	-10.261	-8.5278	-7.9181	-10.129	-9.5823	-9.5769
-23.369	-23.01	-20.92	-22.488	-20.635	-23.274	-20.527	-19.746	-19.642	-22.653	-22.569	-22.772	-24.088	-20.55	-19.173	-20.94	-22.386	-21.045	-24.013	-20.77	-20.681	-24.844	-21.915	-20.332	-21.742	-21.177	-19.096	-23.464	-23.091	-23.236	-21.515	-21.42	-22.459	-20.512	-21.504	-19.653	-23.048	-22.243	-24.273	-20.592	-21.94	-21.845	-20.092	-22.065	-23.105	-21.988	-22.632	-19.596	-21.01	-23.35
8.5689	8.3413	7.3522	7.323	8.7679	7.4871	8.7142	6.8215	6.9796	8.01	8.6937	8.604	7.3159	9.21	9.3998	8.8165	7.6139	8.1366	9.93	7.8872	8.6675	8.7979	9.2122	7.5449	8.39	5.1081	7.706	6.7434	9.2046	10.377	8.0928	10.761	7.3358	9.4853	7.7226	7.3422	5.1646	7.3761	9.2898	7.6929	9.8579	10.17	7.5466	7.8581	7.2659	5.9724	6.0263	5.8278	7.8254	9.9086
-4.3622	-4.7571	-6.5267	-3.2147	-3.0909	-1.4862	-5.7766	-4.0891	-4.5169	-2.8552	-3.8078	-4.1611	-5.6858	-3.1341	-3.7327	-6.2682	-3.663	-4.3751	-4.6896	-5.4335	-3.9993	-4.086	-3.0332	-3.7968	-5.9435	-2.1045	-3.4925	-4.2439	-2.121	-4.6102	-5.6335	-2.1922	-3.6177	-4.1035	-3.479	-5.282	-3.9285	-4.5995	-4.5634	-2.7717	-4.0925	-5.1911	-4.4009	-5.4558	-3.2622	-3.3875	-4.8123	-6.8299	-1.4361	-6.6744
2.3577	2.4256	2.589	1.0169	1.0021	1.9146	1.9493	2.1616	2.657	2.0087	2.0836	-0.014019	1.1574	2.5532	0.32455	-0.81558	1.7522	4.4009	-0.088032	2.3009	0.4405	2.3327	-1.9353	1.095	2.1044	1.0772	1.1577	0.70906	0.63276	1.332	0.75495	3.3434	1.7816	1.3593	2.2537	0.46342	1.0648	1.2889	-0.23827	1.8183	-1.111	1.8816	1.0061	0.15027	2.5927	3.8411	3.6437	2.2477	-1.2729	2.8761
-3.0241	-3.4009	-3.1369	-3.838	-2.5592	-2.157	-4.2102	-4.0502	-3.5585	-4.6362	-5.3889	-4.1879	-2.6756	-4.0378	-3.2536	-6.2027	-4.7158	-2.613	-4.6517	-2.9855	-4.3737	-4.2009	-3.5465	-4.5905	-3.5742	-2.9932	-5.4986	-2.6694	-2.6484	-2.7224	-5.8494	-3.5411	-6.1348	-4.0505	-5.1082	-2.1955	-1.48	-4.6147	-2.9044	-4.8311	-4.9614	-4.6632	-4.3779	-4.3192	-3.4016	-4.284	-6.238	-3.6219	-4.8459	-4.0833
2.1917	1.1613	2.2245	0.17461	3.0785	0.28923	3.3817	2.5266	0.91734	2.3872	0.91252	3.7625	2.8345	2.4365	1.8036	0.57782	1.422	2.1521	2.7511	1.2818	0.53379	-0.33446	1.9831	1.0799	2.5179	-0.57819	1.5814	-0.46441	4.8259	1.8971	2.0695	2.9632	-0.72538	-0.7548	1.329	2.0317	3.2861	2.5345	2.275	1.7027	0.065902	1.2988	3.7621	0.64894	0.39847	1.2464	1.7088	2.7053	0.56576	1.2907
-21.559	-22.036	-22.634	-21.289	-22.873	-21.25	-22.149	-21.132	-22.889	-21.055	-22.741	-22.725	-22.386	-24.819	-20.701	-24.486	-23.937	-22.282	-23.506	-21.944	-21.339	-22.061	-22.328	-25.491	-22.808	-23.785	-22.113	-19.601	-21.592	-21.096	-22.414	-21.525	-24.606	-23.414	-22.268	-23.063	-22.738	-22.477	-21.674	-21.052	-21.843	-23.267	-22.453	-21.658	-23.771	-22.442	-20.977	-21.598	-22.576	-23.196
0.50291	0.68745	1.1336	0.88602	1.8856	-0.45889	2.7176	-0.23538	0.67422	0.62163	0.31459	-0.0052245	-0.32225	3.4953	2.6393	2.48	3.2635	2.8354	2.2717	1.1525	0.85223	2.3679	4.7886	0.67544	2.7848	0.55673	0.83365	5.7591	1.6702	1.9601	0.2959	0.42581	3.775	1.6518	2.732	3.8951	4.0646	1.4709	3.2257	1.3073	1.4033	3.2317	4.5813	0.48979	0.49084	1.8713	3.1262	0.8879	1.5684	1.4805
-0.80319	-2.0593	0.61704	-0.36519	0.26986	-1.2188	1.0611	-2.0331	-0.072106	-1.1959	0.75969	0.77792	-1.056	-1.0478	-1.1327	0.91744	-0.93575	0.37367	-1.5696	1.0645	2.6411	0.5811	-0.13424	2.2486	2.3693	-0.014125	-0.14456	-0.85254	-2.2264	1.1551	-0.29386	0.60454	1.5997	0.37499	-0.47987	-1.4527	0.63965	1.7421	0.28504	0.59208	-0.10308	0.98427	1.244	-0.44407	0.57704	-4.0245	1.2602	0.13552	0.31689	1.2325
4.9086	7.0908	5.4664	7.8319	6.1183	5.0128	6.4791	7.3662	6.099	5.8569	5.7963	7.3156	6.2713	7.7788	8.1931	5.8407	7.5549	5.3683	6.9448	7.5478	6.8807	5.3783	7.9813	5.5324	7.0786	6.4014	6.5259	7.7935	7.3784	8.1391	7.0659	7.4488	7.1974	5.3244	7.8301	6.3731	8.8183	6.1311	6.7727	3.5984	4.8109	7.6866	7.7093	9.9783	6.3028	6.044	6.7826	9.1016	5.81	7.1938
-1.2772	0.36398	-1.8992	0.28347	-1.5486	-2.1615	2.0953	0.26751	0.74986	0.78044	-1.2266	-0.55598	-0.1058	-1.8983	-0.89472	0.71508	-0.17513	-0.14138	-2.4274	-3.431	-1.2504	-0.92858	1.6791	-2.8095	-0.35642	-0.29841	-0.82803	-0.4876	-1.9658	-0.10028	0.10013	-1.6334	0.35436	-3.2586	-1.7779	-0.1177	-0.73112	-1.8385	-1.0935	-1.2572	-1.0049	-2.1659	-0.89376	-1.6403	-1.8449	-2.9691	-1.2526	-3.1606	-1.3425	-1.3665
-2.5415	0.011198	-0.60376	-1.5591	0.82404	-2.6389	-1.1991	-1.9956	-2.1612	-1.3198	-0.80072	-2.2777	-2.9821	-1.3091	-2.4618	-1.2804	-0.74973	-3.1251	-3.516	0.82951	1.1063	-0.045522	-0.8315	0.98371	-0.49398	-0.62801	-3.6658	-1.69	-0.37602	-4.4577	-0.99941	-0.88666	0.4357	0.94393	-0.77641	-1.2396	-1.3224	0.40737	-2.4429	-1.481	0.42121	-0.69259	-1.8248	1.1395	-2.9177	-0.90358	-1.1271	-0.16451	-4.543	-3.3084
4.6832	7.0178	7.7879	8.676	5.1831	6.7165	4.2551	8.7327	4.2057	5.1338	8.6943	8.8123	6.6014	6.0048	3.8534	8.5338	8.3453	6.7967	7.9918	6.8321	7.9474	7.7691	6.9219	6.1386	6.1835	8.3111	6.0295	6.1154	6.6907	7.5868	4.7419	5.4326	6.3603	7.7114	8.524	7.8492	7.4176	5.1434	8.4862	8.2742	7.1128	4.3517	9.5986	9.2604	8.4915	8.0513	9.4613	6.2969	6.8336	7.5481
-0.08929	0.89261	-3.1614	-1.6909	-1.2383	-3.1489	-1.6877	-1.195	-0.35217	0.026237	-1.4449	-0.78326	-2.7148	-3.4828	-0.5208	-1.2941	-0.97503	-1.9912	-0.60977	-4.6586	-4.6463	-0.71871	-1.8822	-1.4383	-3.7395	-0.75903	-1.4346	0.077225	-2.4515	0.4993	-1.512	0.50304	0.71826	-1.6609	-1.0849	-1.5342	-1.0178	-2.4629	-0.6359	0.74455	-5.8464	-1.8795	-1.7206	-2.2465	-0.069708	-3.6577	0.19351	-0.52159	-2.4392	-3.1287
4.8658	4.146	3.3967	5.1032	5.1126	2.7601	3.8932	4.1872	2.6809	3.6131	3.568	2.9979	5.1334	3.8418	3.9225	5.5455	4.4021	2.3055	6.3737	5.5375	3.2355	5.4538	5.3933	5.3705	4.8677	3.9868	5.996	2.8723	3.8281	3.0619	4.6024	4.8961	5.7496	4.0922	5.2351	1.5999	4.7536	5.2517	4.9814	4.512	4.9272	3.3389	4.8256	5.152	4.9246	4.3628	4.9315	4.2261	2.8048	4.2246
-12.746	-13.343	-11.431	-11.538	-13.142	-13.006	-15.311	-12.989	-13.688	-13.917	-11.909	-14.282	-15.567	-11.16	-12.906	-13.498	-13.121	-11.073	-11.857	-15.034	-11.912	-12.365	-12.931	-14.714	-12.391	-13.545	-14.074	-12.61	-11.856	-10.442	-13.773	-13.217	-12.468	-13.162	-15.163	-11.289	-12.202	-13.393	-14.162	-12.473	-14.565	-11.914	-12.749	-14.033	-13.125	-13.405	-14.49	-12.015	-12.31	-12.64
-11.768	-11.323	-13.082	-12.819	-13.831	-14.705	-13.515	-11.723	-13.735	-13.65	-13.306	-14.092	-13.484	-12.672	-11.401	-13.293	-12.029	-12.615	-14.524	-12.93	-12.933	-14.404	-12.762	-14.105	-14.291	-12.785	-13.656	-12.296	-11.823	-16.082	-14.129	-10.477	-12.074	-11.752	-10.395	-11.955	-12.215	-14.921	-12.821	-13.768	-12.324	-14.33	-14.103	-12.477	-14.249	-12.284	-13.398	-12.751	-8.8869	-12.357
-4.7567	-1.201	-3.2936	-3.6044	-2.8665	-2.7851	-2.4729	-5.1262	-1.7655	-2.9706	-1.1569	-3.8504	-1.9946	-3.9947	-4.323	-5.2652	-4.307	-1.8991	-5.2234	-4.1989	-3.285	-2.526	-1.6603	-2.02	-0.51057	-1.0237	-1.2737	-3.9025	-3.1364	-4.7354	-2.6817	-3.2118	-1.3545	-2.065	-4.95	-1.4374	-3.7399	-2.1264	-2.2995	-3.498	-2.1125	-2.0445	-3.9482	-1.9912	-3.2006	-3.8727	-2.4318	-3.6436	-0.71089	-3.5682
4.8254	5.3506	7.4956	7.4833	7.6524	5.8866	6.1525	5.8528	6.0415	6.3066	8.6483	5.5395	6.5199	6.9881	4.3586	5.7561	5.606	6.4006	6.0248	5.3574	5.3594	6.9643	6.4589	7.9268	8.2213	5.7401	7.1068	6.2777	4.6934	9.8117	5.4369	4.9068	6.4153	7.828	5.1091	5.0303	5.7986	7.1661	6.9556	5.7151	6.2818	6.5702	3.5976	5.0636	7.511	8.8017	5.9105	8.3053	6.5384	5.2894
2.9478	1.9538	1.4999	3.6499	2.9243	3.0971	4.569	2.8213	2.3344	4.146	3.0657	3.311	2.0186	1.7306	3.5422	3.4588	2.9639	3.3066	1.4396	3.0772	2.6387	3.824	3.7075	2.5753	2.0284	3.3481	0.16251	2.0309	2.0704	2.671	3.3054	3.4632	2.2497	4.1745	3.4697	3.5751	4.3963	3.8317	1.7751	1.4048	2.3066	2.6243	1.2572	4.2303	1.4384	3.6297	2.9665	3.2737	2.3863	2.6227
8.0872	7.8618	10.686	9.555	8.478	9.139	11.815	8.1784	11.069	9.8299	7.7582	10.102	10.073	11.014	9.0474	9.475	10.683	11.208	8.8954	13.1	10.445	11.141	11.501	8.1004	9.9377	11.242	11.582	10.87	11.021	7.4562	7.0746	7.4999	10.233	8.7773	10.205	11.152	10.11	10.015	8.8683	8.3479	11.607	8.9788	8.2832	11.922	6.9107	8.2878	11.233	9.2416	9.419	9.8597
-0.39664	1.2451	-2.2089	-1.3972	0.58074	-0.037985	-0.67329	-1.6871	-1.7226	-0.10209	-0.74414	-0.59	-1.9705	1.4614	-1.6149	2.2393	-0.022219	-0.12844	0.35199	-0.83419	-1.4081	-2.2499	0.7662	0.048589	-0.33704	-0.23391	0.083312	-0.3866	2.5444	-1.0217	1.5104	0.69884	-1.0736	1.0532	2.6075	-0.25523	-0.054091	-1.4287	-1.5364	0.54295	-0.51583	0.27297	-0.92073	1.5935	-1.0904	-1.3014	-2.96	0.53008	1.6672	-3.5472
-1.1868	-1.3226	-1.8033	-1.2007	-1.2705	-2.4359	-0.028341	-1.2008	-1.2693	-4.8008	-0.66566	-1.522	-0.35248	-2.4297	-1.5426	-1.3528	-2.2424	1.0895	-1.712	-2.3836	-2.5927	-0.64489	-2.0439	-1.1715	-2.0499	-1.4279	-0.81612	-1.4382	-2.1207	-2.6832	-1.2177	-2.9038	-0.069571	-1.3513	-0.7038	-0.66037	-1.0806	-1.5798	-1.5872	-3.9256	-2.3803	0.2095	-0.63555	-1.3405	-1.2446	-1.715	-1.4617	-0.66066	-2.4437	1.9258
-4.4475	-6.7177	-6.7809	-8.8479	-6.0918	-4.7698	-5.7221	-5.7067	-6.4666	-6.1147	-7.116	-3.3225	-8.0423	-6.9392	-7.7208	-6.2849	-3.7006	-5.8897	-4.3974	-6.0264	-4.5942	-4.1478	-6.4028	-5.899	-5.2623	-6.5672	-4.4243	-3.9056	-7.9408	-4.357	-7.1687	-3.9116	-7.837	-7.4622	-6.9556	-4.8651	-6.2913	-6.3364	-6.5003	-6.1973	-6.362	-4.7837	-3.385	-3.8301	-4.4705	-5.6014	-4.032	-5.0356	-3.8592	-5.7378
0.21589	0.82404	-2.801	0.71496	-3.6028	-4.207	-3.3599	-1.3916	-3.0827	-5.0986	-2.023	-0.79469	-2.7881	-2.8707	-1.9137	-0.88908	-2.1163	0.79101	-2.8732	-2.1183	1.1025	-2.4859	-1.6526	0.2356	-1.3133	-0.83449	-1.0505	-2.1295	-2.3247	-0.70972	-1.3351	-1.2152	-1.5841	-1.7874	-0.59054	-0.83079	-3.2596	0.15	-2.743	-1.7825	-3.7956	0.70351	-1.7876	-2.344	-1.1414	-3.3151	-1.9965	-2.0018	-2.0412	-4.0367
-12.521	-14.057	-11.638	-13.024	-14.356	-13.182	-13.834	-12.873	-12.769	-14.583	-14.949	-13.16	-13.053	-11.982	-14.174	-14.041	-13.796	-13.498	-15.351	-14.816	-15.223	-14.571	-15.905	-14.305	-12.523	-14.428	-12.993	-13.531	-12.813	-14.457	-13.416	-14.08	-13.133	-12.651	-14.362	-14.17	-13.052	-15.247	-11.684	-15.592	-13.334	-12.101	-13.46	-15.732	-12.1	-13.373	-12.671	-12.289	-13.953	-15.924
0.77008	1.1321	0.75815	-0.20706	0.89103	2.8869	0.86363	0.80913	1.9083	0.72706	1.401	1.5125	-0.35018	1.7001	0.65331	1.3815	1.2818	1.4815	0.80481	3.5923	-0.89455	0.21354	1.522	1.2854	-0.26791	3.908	2.3216	0.1787	0.51526	3.2426	0.87909	2.0079	1.0461	2.7908	2.8974	3.1607	3.0023	0.14744	1.1854	1.4677	3.3152	2.5691	1.2206	2.6247	0.9542	1.1945	5.477	-1.0546	3.5554	0.019567
-8.9073	-15.528	-12.701	-12.648	-10.155	-11.766	-16.007	-12.124	-13.609	-12.852	-12.286	-13.107	-13.194	-11.742	-14.159	-13.692	-13.354	-14	-13.248	-14.093	-13.933	-13.014	-13.205	-15.247	-13.195	-12.44	-13.262	-12.635	-13.367	-13.059	-13.489	-12.449	-10.308	-11.74	-15.077	-14.215	-13.766	-11.168	-12.916	-13.666	-12.868	-14.354	-11.53	-13.068	-14.273	-11.846	-13.693	-12.83	-12.514	-13.942
-7.7381	-5.6004	-6.6051	-7.2226	-6.9205	-6.2344	-7.6985	-6.4161	-7.6832	-4.1813	-5.6875	-4.9851	-6.4532	-6.0446	-7.8943	-6.8698	-7.6289	-7.1768	-5.2151	-5.6511	-7.4494	-6.7382	-7.1505	-4.0363	-5.1489	-7.5	-4.7682	-6.8636	-7.3941	-5.9073	-4.3529	-3.6549	-5.5756	-6.5142	-8.3859	-4.607	-7.8978	-4.8527	-6.6303	-5.7577	-5.8461	-7.5717	-7.9466	-6.8095	-5.1143	-6.6004	-4.9411	-7.368	-6.5285	-7.1998
-14.302	-13.897	-15.04	-14.454	-15.492	-13.24	-15.588	-14.895	-12.778	-14.476	-16.052	-14.934	-14.491	-14.572	-15.353	-16.243	-13.037	-13.914	-15.22	-13.954	-14.151	-15.468	-14.428	-13.551	-13.238	-15.352	-14.082	-14.29	-13.499	-13.689	-12.206	-17.465	-14.803	-12.679	-15.783	-14.649	-13.832	-16.245	-14.42	-13.586	-13.362	-14.425	-14.003	-15.285	-13.237	-16.286	-15.298	-15.03	-13.293	-14.035
-1.0594	0.64623	-1.8943	0.61229	-1.3888	0.52171	-0.42054	0.89549	-1.0821	0.17272	-0.98188	0.74985	-3.0177	-0.48302	-0.04708	-2.1854	-0.2936	-0.021126	1.1123	-1.7735	0.86137	-0.28394	-0.49602	0.72118	-1.0921	0.29092	-0.26028	0.57327	0.16525	2.4513	-0.27135	-0.088561	-0.29675	-1.1814	-1.0701	-1.5847	0.56032	-0.41415	-0.87765	-0.73224	-0.52524	-0.26395	-1.5562	0.94924	-1.5393	-1.9522	-0.3081	-1.5808	1.0795	-0.75125
-7.027	-7.6482	-9.6521	-8.1422	-8.324	-10.34	-8.6346	-9.8525	-9.2077	-8.4899	-6.7679	-10.492	-7.7574	-9.7053	-7.1674	-10.743	-8.1155	-7.4115	-10.79	-8.4364	-9.3467	-8.0281	-7.7725	-9.2888	-8.195	-10.001	-7.7623	-10.575	-10.571	-6.5887	-9.446	-9.2386	-7.7198	-8.3679	-9.7455	-11.157	-8.8593	-11.073	-7.4614	-9.6826	-10.216	-7.8449	-6.497	-10.75	-9.4549	-8.2895	-10.255	-7.5293	-11.771	-9.8311
-8.749	-8.6062	-7.0441	-9.3799	-9.3476	-9.4572	-10.192	-9.5281	-11.388	-9.5329	-7.9838	-9.6793	-9.1042	-8.1533	-7.5169	-9.8742	-9.2488	-9.5794	-7.4896	-8.5109	-11.434	-9.1928	-10.447	-10.063	-8.4722	-10.761	-7.1503	-9.6191	-8.3996	-7.2021	-10.803	-8.8701	-11.352	-9.2682	-7.6553	-8.3139	-8.7467	-11.236	-9.2337	-9.5891	-7.3452	-10.552	-8.2953	-8.33	-7.8803	-7.8984	-8.2686	-10.064	-8.9699	-12.674
-3.4868	-2.3896	-3.3665	-5.4362	-4.7477	-2.6348	-4.6118	-3.4073	-5.2672	-5.9196	-2.4134	-6.5417	-4.2769	-4.6385	-4.1635	-5.6199	-3.9302	-5.0566	-6.8174	-3.2894	-4.4671	-5.34	-7.0295	-4.955	-3.2557	-4.7257	-3.7982	-4.451	-3.5398	-3.6833	-5.98	-5.43	-2.7813	-5.5835	-6.5932	-5.5467	-5.3512	-6.6755	-3.3592	-3.0671	-5.9244	-3.9898	-5.4393	-4.2607	-6.6304	-1.7122	-5.5434	-4.842	-3.7771	-5.1777
-11.261	-12.688	-12.629	-10.17	-12.076	-9.6652	-11.927	-12.758	-13.259	-9.2309	-12.316	-11.562	-10.497	-12.484	-13.188	-13.153	-11.656	-11.403	-10.841	-11.251	-10.711	-10.226	-10.689	-11.047	-12.426	-9.6185	-10.788	-11.838	-10.482	-11.163	-12.499	-9.2622	-13.231	-11.798	-12.319	-11.221	-11.27	-12.062	-10.378	-9.0467	-11.699	-12.12	-9.6174	-11.093	-13.115	-10.732	-12.837	-11.018	-11.969	-12.427
-14.363	-17.839	-13.854	-14.55	-17.674	-15.075	-16.827	-14.076	-14.957	-14.292	-16.03	-13.253	-16.127	-15.976	-12.878	-14.488	-15.798	-14.838	-14.785	-13.43	-12.911	-13.553	-14.531	-12.796	-13.595	-14.159	-14.58	-13.331	-14.885	-15.174	-15.974	-11.98	-15.595	-14.849	-13.864	-13.701	-14.985	-15.494	-17.266	-14.549	-14.541	-13.28	-13.924	-14.711	-13.486	-15.652	-13.906	-17.685	-14.175	-14.271
-3.3157	-2.5824	-4.7463	-6.1755	-3.2359	-2.5418	-5.4933	-4.4221	-4.2965	-4.0501	-4.6284	-5.6311	-4.9858	-6.0633	-2.5759	-5.3595	-2.5757	-6.903	-4.9015	-5.5563	-5.7945	-5.3415	-4.7052	-5.8696	-3.1438	-2.9962	-3.5724	-6.4207	-5.8084	-3.0507	-5.3814	-6.6042	-4.0391	-6.7112	-5.5681	-7.5918	-3.3517	-4.2432	-4.1381	-3.3233	-4.1497	-4.5929	-6.2836	-5.8732	-6.8912	-6.4808	-4.9449	-5.489	-3.8954	-4.5791
-3.6642	-4.81	-4.0552	-1.079	-4.2603	-3.5325	-3.6609	-4.0785	-4.5822	-0.46865	-2.6242	-3.3643	-3.7605	-4.4811	-5.4381	-3.0241	-4.4345	-2.9958	-2.6362	-2.8829	-5.0817	-3.5164	-1.3248	-4.7393	-4.5159	-4.1432	-3.9519	-3.0868	-2.5557	-4.7632	-3.7292	-3.4618	-2.7369	-2.9815	-1.5751	-3.5518	-3.0031	-3.6806	-7.2124	-1.363	-5.4941	-2.3623	-5.2347	-4.7041	-2.6218	-3.1733	-3.2278	-3.3982	-5.1303	-0.848
-8.0711	-5.5247	-5.7497	-5.912	-5.8007	-7.5469	-8.2473	-7.911	-6.9447	-7.7019	-5.004	-8.4514	-4.265	-6.2839	-6.5885	-7.9764	-7.8955	-5.4641	-5.726	-8.0381	-5.3521	-7.6768	-6.2048	-6.6261	-7.623	-4.6998	-4.4877	-6.486	-7.086	-7.2709	-7.8929	-5.8625	-8.2834	-6.2049	-6.213	-7.9383	-3.4843	-6.7251	-5.5064	-4.7686	-3.7075	-3.092	-5.6081	-6.8411	-5.978	-6.7169	-8.7205	-6.7159	-6.7977	-7.414
-6.7304	-4.8101	-2.6461	-5.1683	-3.5352	-4.6303	-4.3078	-2.32	-6.1284	-1.7547	-6.6534	-3.5378	-3.0293	-4.4105	-3.9515	-3.0251	-3.2368	-4.4082	-3.3179	-4.0505	-5.9657	-2.8349	-4.9283	-2.3994	-2.1564	-1.9814	-6.1961	-2.1192	-5.9106	-3.9259	-4.337	-4.8089	-2.648	-4.3862	-4.895	-3.5185	-4.1132	-4.5841	-3.8624	-3.2962	-3.7568	-2.3656	-5.1925	-4.084	-2.0633	-4.3954	-2.7219	-3.4598	-5.6062	-3.7298
-12.579	-11.31	-15.147	-14.317	-14.284	-15.311	-13.564	-13.296	-15.283	-14.514	-13.486	-12.629	-12.194	-14.449	-12.798	-16.197	-15.192	-14.181	-13.289	-12.355	-14.2	-13.178	-12.912	-11.6	-14.357	-14.867	-13.852	-12.616	-15.108	-13.761	-13.102	-13.144	-15.232	-15.185	-13.935	-15.269	-13.057	-13.443	-12.747	-13.462	-13.926	-14.817	-12.79	-14.842	-13.766	-11.826	-13.317	-14.412	-12.271	-11.559
2.6074	-2.2096	0.75094	-0.12512	1.4745	1.2207	0.055963	-0.18794	1.6061	-0.0031473	-0.18205	1.0465	0.76569	1.4281	1.2407	3.9817	1.8958	-0.57105	-0.56793	1.2141	0.52511	1.535	1.7664	3.6658	1.7787	1.2541	1.8551	2.9569	0.22901	0.026351	2.3226	1.8194	2.1197	1.7284	1.3847	1.4675	1.8876	0.33183	3.7744	0.87179	0.3644	0.92851	2.138	0.59054	1.5691	1.92	-0.20918	0.7429	0.92768	2.1938
-7.3167	-5.1786	-4.9768	-5.6546	-4.3773	-7.9256	-8.3648	-5.7319	-5.3637	-4.6174	-5.777	-5.7411	-4.0661	-8.0517	-4.2998	-2.2602	-6.2519	-5.8831	-5.4249	-5.5944	-7.5571	-4.9367	-7.301	-4.2285	-6.3832	-4.9306	-5.2245	-7.1068	-6.2809	-5.4819	-6.2284	-4.2653	-6.4426	-4.7281	-6.1316	-7.2856	-5.098	-6.1465	-6.4304	-4.5363	-6.0446	-7.8434	-7.3142	-5.6562	-6.8516	-6.122	-7.4219	-8.8366	-5.4654	-7.7278
-13.394	-15.144	-14.65	-14.189	-14.317	-13.368	-13.7	-15.079	-13.311	-15.526	-15.796	-16.412	-14.271	-15.334	-12.217	-15.122	-13.282	-12.812	-13.831	-11.784	-15.647	-15.544	-12.457	-13.772	-17.307	-13.333	-12.776	-14.36	-16.232	-16.655	-14.107	-11.821	-16.909	-15.25	-12.441	-14.644	-15.173	-13.376	-16.866	-16.418	-14.492	-16.207	-15.432	-16.037	-14.154	-15.185	-14.903	-15.55	-13.699	-16.261
9.8185	10.528	9.1798	7.9432	11.121	6.9016	6.3299	11.966	8.4465	10.685	9.2042	7.2825	10.566	9.338	9.6953	7.2813	9.6877	7.7349	8.7196	9.9816	7.522	9.5127	9.2053	8.0069	5.9984	8.5072	11.527	8.0772	8.9876	9.6447	9.7345	8.894	9.9622	8.2208	10.148	9.0267	9.0053	6.9641	9.1405	6.562	8.8855	9.0366	7.0369	9.9015	6.8036	9.514	8.9231	10.1	9.1479	9.921
4.295	5.2614	4.2891	4.6005	4.6607	4.818	5.5481	2.4047	3.1551	3.7903	4.8422	4.8464	4.2954	5.637	5.687	4.9926	5.4987	5.0963	5.3238	4.8922	4.4673	3.3277	4.3079	4.0499	4.0909	5.0922	3.4292	5.5309	3.6389	3.4703	3.5902	4.2281	3.1971	3.9572	3.6723	1.8875	2.0478	3.5812	5.2173	5.5147	4.9141	3.5391	4.5571	3.0582	6.0654	7.5389	5.1354	6.0389	4.0483	5.7832
1.4889	1.663	-2.1869	2.1116	0.65555	1.1848	2.0309	2.3428	1.2528	-0.02661	0.62652	1.1696	3.5071	2.5687	3.4704	2.6746	2.4961	0.91094	1.3116	1.5764	0.58124	1.5304	3.5249	3.1284	3.6668	1.9295	2.513	0.95094	1.7853	2.9644	-1.7971	1.4465	3.255	2.0111	3.1075	1.9832	0.2913	0.8724	1.8878	1.3271	1.5109	0.9964	2.5476	1.8566	1.5432	2.7853	2.2034	1.3825	-0.75112	-0.20677
-3.4088	-3.6421	-2.4367	-3.2043	-3.9578	-2.2705	-2.4132	-1.2997	-2.8243	-2.5775	-2.8058	-2.1213	-1.4386	-2.237	-1.9309	-4.6802	-2.1795	-3.3325	-1.8108	-4.663	-2.3124	-2.8384	0.35908	-0.55882	-1.9779	-2.2807	-2.9495	-0.38096	-2.2094	-2.2923	-2.6518	-5.8375	-1.8603	-2.6226	-3.4226	-4.9487	-2.0241	-1.5768	-1.4691	-1.0527	-4.1114	-0.48305	-3.0311	-1.418	-1.7122	-2.7282	-5.6196	-1.2685	-2.109	-1.7428
-0.94984	0.71803	-1.003	-0.98655	2.3838	1.0293	-0.65852	0.24658	0.91298	-2.3259	0.22893	-1.9448	0.36401	1.7939	-0.93064	0.27407	1.1675	1.1731	1.8091	1.0146	0.84543	-0.23401	2.3789	-2.0687	0.86823	0.1804	1.5201	1.3357	-0.2581	-0.48064	0.52269	1.0253	-0.53274	0.36254	-0.12112	1.5358	1.549	-0.053046	-0.75313	3.9338	0.20891	0.65139	-0.174	2.1926	-1.004	3.2029	0.82898	-0.13069	1.778	1.2266
-12.866	-11.268	-14.344	-15.199	-14.972	-12.617	-11.354	-11.773	-13.657	-12.903	-14.293	-13.262	-14.164	-12.327	-11.819	-13.383	-14.246	-12.927	-13.565	-13.06	-12.117	-14.411	-15.944	-11.668	-12.981	-11.211	-11.929	-13.901	-12.345	-12.711	-15.216	-13.033	-13.691	-11.64	-12.99	-15.545	-14.516	-11.333	-14.053	-13.752	-10.106	-14.126	-11.361	-11.76	-12.822	-13.133	-13.22	-13.547	-15.39	-13.487
-4.1969	-2.8359	-3.8899	-2.696	-2.9544	-4.1581	-2.5629	-2.3828	-3.2709	-1.7104	-4.9057	-3.0973	-1.4757	-3.2106	-2.6096	-2.2026	-1.8523	-2.2009	-3.7455	-1.4462	-1.8487	-3.5302	-3.9168	-1.2463	-4.6357	-1.9806	-3.2304	-3.6369	-1.2114	-1.7457	-0.62135	-2.0719	-0.032853	-2.3573	-2.0317	-2.1056	-2.4805	-2.0609	-3.0744	-0.81901	-2.1857	-3.5326	-3.9309	-2.4235	-2.602	-4.655	-2.4292	-1.6744	-2.6025	-2.8116
-10.9	-12.756	-12.443	-12.048	-12.176	-12.298	-10.941	-12.194	-10.812	-9.3289	-10.82	-11.407	-13.38	-10.954	-11.515	-11.761	-12.279	-13.989	-11.66	-11.002	-9.7736	-12.862	-12.006	-14.145	-10.082	-13.637	-11.237	-9.3278	-12.935	-13.581	-11.783	-11.193	-11.204	-13.224	-11.428	-11.557	-11.225	-10.375	-13.971	-11.467	-13.971	-11.547	-12.934	-14.143	-13.348	-11.302	-10.395	-9.8371	-9.7329	-14.904
-9.7923	-10.336	-11.647	-10.948	-10.514	-11.309	-12.056	-9.0907	-12.523	-9.2531	-10.588	-7.7049	-10.629	-10.359	-9.607	-10.4	-11.453	-9.9407	-9.0551	-10.34	-12.355	-9.5349	-11.443	-11.954	-11.74	-9.9806	-8.4066	-9.8945	-8.2242	-12.029	-9.8679	-7.1812	-10.302	-9.4085	-11.417	-11.706	-9.857	-9.6942	-10.051	-6.9995	-8.2447	-11.37	-8.6925	-9.4937	-10.596	-10.51	-11.247	-9.5659	-8.0005	-9.9756
-7.0582	-6.1725	-6.0775	-6.1612	-8.0988	-4.1942	-4.2167	-6.7632	-6.6131	-6.5833	-5.989	-7.7722	-5.4043	-5.5723	-4.7784	-6.1591	-5.0973	-5.1558	-6.2981	-6.3323	-6.2496	-6.9984	-5.9262	-8.2218	-6.019	-8.9193	-4.6976	-6.928	-7.2667	-6.45	-7.0991	-6.4669	-5.9659	-4.1149	-6.1522	-7.2225	-3.5524	-7.0793	-8.1761	-4.9949	-4.5204	-4.1752	-7.2469	-7.0947	-7.9328	-5.1705	-7.5244	-6.2331	-5.7269	-6.8949
-9.8258	-10.55	-11.809	-11.513	-12.339	-12.62	-13.067	-11.118	-13.028	-9.8017	-11.024	-10.091	-10.457	-10.971	-13.287	-11.486	-9.9243	-11.968	-12.338	-10.168	-12.775	-10.039	-10.958	-11.006	-12.714	-10.381	-8.7263	-12.461	-12.057	-9.9648	-10.836	-10.946	-9.7713	-10.754	-12.007	-11.406	-9.6082	-13.764	-10.682	-9.9285	-10.106	-10.04	-10.586	-10.442	-13.106	-9.4422	-11.883	-9.6983	-12.206	-10.749
-6.1957	-2.7119	-1.7591	-3.0438	-2.6701	-4.7542	-4.8531	-4.8539	-5.5819	-3.5039	-5.8155	-5.0531	-3.5536	-5.5165	-7.0637	-3.4888	-4.4359	-5.8791	-5.7344	-4.2537	-3.0164	-2.9356	-4.7013	-3.6366	-3.5794	-6.3259	-3.2731	-6.8269	-4.3981	-5.1111	-4.4323	-7.0178	-4.3416	-5.8147	-1.9022	-5.5269	-4.2145	-3.211	-5.6905	-4.6746	-5.4046	-5.7843	-6.5868	-4.1059	-5.0107	-4.7346	-3.7237	-6.2508	-3.826	-4.3244
-0.80639	-1.9856	-0.81294	-2.4407	-4.0235	0.24925	-2.9755	-1.4431	-1.0988	-1.9816	-0.58733	-2.9699	-1.166	-1.2158	-0.89989	1.3445	-1.5649	-2.5924	-2.5313	-0.89961	-0.73929	-1.7252	1.3447	-1.8046	-1.5505	-1.1847	-3.7163	-0.62398	-2.6265	-1.8982	-1.8833	1.1066	-3.8762	-3.9274	-1.2192	-0.38614	-1.2353	-1.9398	0.84159	-2.87	-3.5264	-1.9356	-4.2243	0.27751	-2.6451	-4.0568	-0.3285	-1.2087	-0.77628	-1.1299
-5.3363	-0.97272	-2.4689	-2.5016	-2.0811	-2.3828	-3.8622	-0.3139	-1.7566	-1.6242	-4.7127	-2.0984	-2.9168	-0.67871	-4.7336	-4.0149	-3.5159	-1.9194	-1.5448	-3.2708	-2.4935	-4.0234	-2.607	-3.806	-2.5024	-1.852	-3.9288	-0.99083	-1.7612	-1.6018	-1.3122	-2.8144	-1.8965	-1.6568	-2.5524	-1.6451	-3.2649	-1.6008	-1.3603	-1.6404	-3.9719	-3.2402	-3.4503	-1.5883	-1.5442	-2.4544	-3.0278	-2.8149	-1.912	-1.1431
-11.309	-9.8738	-10.047	-10.007	-13.558	-11.139	-15.097	-11.735	-12.858	-13.233	-10.816	-10.756	-9.0259	-11.412	-10.556	-8.8275	-12.964	-8.9157	-10.62	-13.513	-14.247	-13	-13.329	-11.014	-12.213	-10.288	-11.322	-11.937	-11.378	-9.8712	-10.415	-12.138	-9.3406	-11.995	-9.6093	-13.989	-11.239	-11.411	-10.532	-10.31	-12.966	-9.5068	-9.6023	-11.258	-13.263	-9.6346	-11.327	-13.46	-13.247	-10.93
3.8704	3.6349	4.5986	5.649	5.9976	3.7758	5.3075	4.4136	4.8905	6.8745	5.1611	4.0794	5.7666	4.1904	3.4567	3.0042	7.3541	3.4635	6.5565	6.845	4.5294	5.0077	4.9834	6.9108	6.2369	5.2511	5.0773	4.6729	4.1065	6.21	5.2545	4.1941	6.0819	5.201	3.9622	5.6189	5.8966	3.5936	6.9557	5.4765	4.1832	4.7254	4.7099	6.4649	6.1262	2.3419	5.4769	4.3028	4.4741	6.7842
-1.7598	0.54089	-1.4162	-0.94505	-0.6898	-1.6934	1.3665	-1.3197	-1.4466	-1.7821	-1.0491	-1.7769	-0.69879	-2.1278	-1.9605	-0.50967	-3.5847	-1.9444	-1.1569	-2.9578	-2.3381	-2.5176	0.19527	-0.84604	-0.60294	-0.53348	0.71018	-1.5486	-2.4639	-0.48376	-3.0769	-2.9323	-0.87494	-1.3702	-1.5424	0.8987	-0.9703	-4.3195	-2.0388	0.015836	-1.1872	0.30732	-2.7336	1.4891	-2.2056	-1.0286	-1.4986	-0.58764	0.14469	-0.080156
6.095	6.291	1.4432	3.8208	2.7049	4.6415	4.0938	3.4667	3.5157	3.4847	3.2996	3.3876	3.4784	3.0646	5.0693	4.0335	4.5476	2.8348	5.0497	3.812	4.634	3.7762	4.0712	4.9937	8.1126	5.2228	6.2736	3.3335	6.22	4.5788	3.0265	3.7608	5.4683	1.7055	5.378	2.9786	5.4754	5.9472	5.111	5.6746	3.8506	6.0037	2.5254	3.9387	3.1116	1.5134	5.1212	1.9682	4.2539	4.9325
-3.2036	-0.17069	-2.7637	-2.1095	-3.7547	-2.8034	-2.4051	-1.7452	-4.4365	-2.3802	-0.40591	-4.0306	-3.53	-1.4732	-2.755	-5.8558	-3.8153	-3.6538	-4.2038	-3.0169	-3.1359	-3.2997	-0.85523	-2.7829	-3.4993	-1.661	-3.9129	-2.2151	-4.1449	-1.3336	-4.3175	-3.3973	-2.5261	-2.7257	-4.3407	-5.5341	-4.6673	-2.0544	-3.7223	-1.6734	-2.9794	-4.1672	-2.1954	-5.1054	-2.7303	-4.2562	-2.5361	-2.5391	-1.8503	-5.4919
-2.9163	-3.7246	-4.0746	-3.8099	-2.3061	-3.7439	-5.4601	-4.7442	-2.1823	-5.2658	-3.7144	-3.0675	-2.6192	-3.8787	-3.4289	-2.7055	-1.3962	-4.53	-5.1436	-4.1846	-2.1635	-3.4999	-3.604	-4.3773	-2.4192	-3.062	-2.5069	-2.8771	-2.0223	-6.7699	-4.1328	-2.7283	-6.195	-5.3899	-5.945	-3.4916	-4.5069	-3.5502	-3.9644	-2.9772	-1.8623	-3.8006	-3.9592	-4.0646	-2.7606	-1.958	-4.0903	-2.5149	-2.6205	-1.2494
-4.0645	-3.5925	-5.1638	-5.4446	-6.678	-5.2196	-5.1644	-1.5097	-4.0477	-4.0695	-4.1627	-3.7988	-5.7277	-6.3258	-2.6811	-2.6507	-2.723	-3.5318	-3.5693	-4.7898	-1.6473	-3.1418	-4.8683	-2.0911	-5.0307	-1.72	-5.008	-6.4891	-5.4288	-4.7452	-4.4419	-4.4748	-3.1354	-5.2399	-4.5126	-5.6105	-6.5921	-5.1636	-2.6772	-2.397	-3.5698	-5.2866	-4.8463	-4.1217	-4.037	-2.4927	-4.41	-4.1107	-6.1832	-5.4322
-3.5955	-0.92746	-1.8789	-3.1357	-4.8048	-5.1962	-1.0238	-4.7192	-2.3667	-4.0754	-2.2644	-5.0913	-3.2112	-2.655	-3.9948	-4.668	-3.9117	-5.432	-3.3356	-3.0765	-2.5972	-4.4706	-2.4698	-5.3323	-4.1874	-0.37439	-4.6605	-3.1184	-2.2161	-2.469	-3.184	-1.519	-2.4097	-0.95149	-3.9672	-3.706	-3.7072	-2.1187	-4.1072	-2.2322	-3.8153	-2.8884	-3.2363	-2.5936	-4.2866	-2.8325	-3.6933	-5.6687	-3.7716	-0.89594
5.6869	5.7797	6.8504	4.9629	5.3664	8.0399	7.0095	7.3865	6.0338	4.7531	7.1033	7.6523	7.1032	7.3515	8.1134	6.0246	7.7013	7.7134	6.189	8.0878	5.3223	5.8577	6.0997	5.246	5.2633	6.3884	6.7162	5.4558	7.8791	7.6816	7.0607	7.9851	5.0556	9.1819	6.2999	5.3996	7.2469	5.9877	5.5812	6.1411	4.752	8.1796	7.8978	5.685	7.968	6.6771	6.2217	6.9815	7.886	6.2431
-11.804	-12.491	-12.911	-11.128	-11.332	-11.116	-13.414	-12.008	-14.336	-9.7548	-9.9692	-14.351	-9.9284	-12.315	-11.904	-12.838	-11.348	-12.958	-12.849	-11.444	-10.996	-11.38	-11.37	-12.215	-8.9211	-10.203	-8.2219	-10.037	-12.811	-14.114	-8.5345	-12.859	-12.466	-11.917	-11.523	-14.677	-10.411	-11.345	-11.655	-9.6674	-11.936	-9.6547	-12.873	-10.475	-11.22	-11.169	-8.2214	-13.691	-12.101	-11.82
-10.284	-10.727	-10.29	-10.995	-10.32	-12.49	-8.7676	-9.7254	-11.308	-9.0866	-11.041	-9.745	-10.742	-11.514	-10.833	-10.249	-9.2526	-8.4286	-11.266	-10.454	-9.6872	-9.3688	-8.6726	-9.632	-12.13	-9.1972	-12.193	-11.664	-9.6528	-9.5846	-11.262	-9.7445	-11.392	-11.558	-10.237	-13.167	-10.554	-11.364	-11.148	-9.8671	-12.394	-11.127	-10.761	-9.0875	-11.594	-12.276	-13.53	-12.098	-13.247	-10.049
-5.1898	-4.6078	-4.3353	-4.9601	-5.0178	-6.055	-5.8879	-3.2472	-4.4279	-4.6141	-5.4713	-3.8957	-2.3986	-1.8752	-5.5462	-5.0733	-5.2374	-5.3672	-3.6592	-4.8899	-5.6199	-2.2822	-4.782	-3.1966	-4.1803	-4.3902	-2.8389	-4.0541	-5.5277	-4.326	-6.9931	-3.582	-6.2846	-5.2099	-3.6618	-5.4853	-5.4994	-4.405	-4.4234	-5.3282	-5.4198	-6.1714	-3.8154	-2.5303	-4.9281	-1.8658	-3.8638	-5.6968	-4.2258	-4.705
-5.6719	-7.6235	-4.1906	-4.2124	-6.166	-7.818	-5.0461	-4.2407	-6.033	-4.6607	-5.4389	-6.0951	-5.8673	-6.2899	-5.2884	-4.8485	-7.6721	-6.0183	-5.1182	-5.419	-6.3988	-4.8216	-5.2984	-5.9307	-6.9918	-6.2394	-6.5071	-5.3478	-6.0096	-6.3294	-8.2001	-5.1244	-6.1113	-5.2004	-6.1104	-7.5559	-5.9068	-5.961	-6.2902	-6.0623	-7.5276	-6.576	-8.1709	-5.4443	-5.3527	-7.2066	-5.5672	-5.6972	-4.5652	-6.8902
-0.23474	0.10231	1.0733	-3.6797	0.020308	0.75118	-0.54506	0.21679	0.32631	0.39967	-0.39081	-0.77362	-1.774	1.0071	-0.23948	-0.12586	-1.8698	-0.27074	-0.85105	2.1323	0.024418	-1.964	0.88091	0.04078	-0.43721	0.85151	0.20862	-0.81052	2.6138	-1.1486	-1.0477	1.3327	3.5828	-0.35976	0.34063	-1.482	-0.69711	-0.16504	3.2044	1.2528	0.62419	1.5573	-0.85694	0.73502	-1.5599	-0.12451	1.8307	0.97253	1.8666	2.7716
-3.1466	-4.2771	-4.6105	-4.5601	-6.0163	-4.0364	-6.898	-3.7122	-4.6127	-2.7388	-2.934	-2.5124	-4.5531	-3.1303	-5.0858	-5.2478	-2.5203	-3.0322	-5.4209	-2.5567	-4.0273	-3.6283	-3.0043	-4.4919	-5.9999	-7.125	-5.2208	-4.3778	-3.8457	-3.7666	-2.9759	-1.7374	-3.8747	-3.7984	-5.232	-4.1569	-2.3297	-4.4422	-3.811	-3.3867	-4.6615	-4.6928	-2.979	-4.4863	-2.7009	-4.8461	-5.5873	-5.3315	-2.5628	-3.5787
-22.678	-22.081	-21.717	-24.024	-23.165	-21.66	-21.614	-20.455	-23.092	-22.897	-21.143	-23.89	-23.528	-24.848	-19.47	-22	-22.574	-23.305	-24.153	-21.743	-23.321	-21.414	-18.292	-19.579	-21.19	-21.709	-21.305	-21.858	-21.861	-21.978	-19.681	-23.816	-23.859	-22.509	-23.8	-22.851	-23.522	-23.016	-23.208	-23.766	-22.844	-20.337	-23.709	-22.642	-23.894	-22.817	-22.433	-22.714	-22.927	-24.497
-7.4798	-5.1043	-4.3989	-5.6267	-5.7481	-4.7937	-5.4887	-5.5115	-6.3513	-6.8485	-7.624	-6.9917	-7.0931	-6.1652	-5.3067	-7.0077	-5.5062	-4.6531	-6.9787	-3.9899	-5.5132	-5.1281	-5.5411	-5.9143	-4.0402	-6.1882	-7.1039	-5.7758	-6.2937	-6.9601	-6.6433	-5.6753	-3.7681	-4.3186	-5.8427	-4.9392	-3.5951	-6.1943	-4.7282	-5.6982	-4.2222	-6.0949	-5.2123	-5.5994	-6.9546	-5.6721	-5.6438	-2.6143	-5.0987	-5.3438
-3.152	-5.0574	-4.6606	-5.1042	-3.5867	-1.4637	-2.1687	-3.7698	-5.1375	-3.3514	-4.0919	-2.51	-2.7296	-2.5164	-2.6446	-2.371	-3.6828	-2.6159	-2.8083	-4.2356	-2.3525	-2.1745	-2.3402	-3.5251	-4.2761	-6.0527	-1.5669	-1.836	-4.8017	-4.3448	-4.3539	-3.0901	-5.868	-5.2503	-3.9084	-3.9155	-1.6492	-3.8649	-4.3316	-5.0647	-5.3991	-4.4415	-2.5628	-4.6152	-4.2176	-3.2897	-1.8255	-4.259	-5.969	-1.6181
-4.4372	-2.8803	-2.8779	-4.8866	-4.5236	-6.6889	-2.9848	-5.3985	-5.5725	-4.95	-6.3121	-4.4927	-4.1963	-5.7299	-5.8072	-5.9362	-4.8317	-4.2929	-5.6127	-4.7067	-6.3207	-3.5234	-5.5757	-4.0185	-6.0132	-6.0645	-5.1017	-6.8214	-4.7462	-3.0482	-7.6006	-4.0471	-5.5614	-4.2939	-5.0899	-6.1168	-4.4956	-4.2011	-4.0132	-4.3572	-2.6589	-6.722	-4.403	-5.5915	-6.2263	-6.7435	-4.7665	-1.6645	-9.17	-5.484
-1.2901	0.62468	-1.4649	0.42501	0.53195	-2.1476	-0.22174	0.81574	-0.39057	-1.3693	-1.3229	0.79035	-1.8236	-1.9964	-0.77149	-1.6066	-0.24614	-1.4578	0.031344	1.0903	-0.94371	-1.0835	-0.67863	1.5267	0.56811	-2.1297	-2.1162	-1.6311	-1.2563	0.85349	-1.9653	-0.94056	1.5559	-0.012905	-0.12296	-0.53929	-1.4929	-0.43487	0.40924	0.15109	-0.34859	-3.0338	-0.8094	-0.19554	1.1078	-2.5509	-2.6689	-1.7172	-1.5202	0.87191
-10.019	-11.535	-12.825	-9.0377	-7.9217	-12.515	-10.026	-11.954	-11.048	-11.631	-10.919	-10.756	-8.818	-11.651	-10.261	-10.592	-10.243	-11.535	-11.481	-12.92	-10.982	-9.0846	-13.805	-9.2481	-10.85	-11.453	-12.185	-11.57	-12.055	-9.6063	-11.597	-9.3019	-11.293	-8.3283	-10.286	-11.634	-12.024	-12.333	-11.017	-12.368	-10.293	-10.583	-12.914	-12.056	-9.5975	-10.367	-9.356	-9.7444	-10.084	-11.555
1.4704	-0.9288	4.6954	1.0811	2.3586	2.8772	2.2499	1.6132	2.9077	2.3394	3.3579	1.2244	-0.54469	1.165	2.4307	1.5983	1.9685	2.6987	2.2068	0.7411	2.3391	2.2663	2.2997	1.2409	1.9758	2.7059	0.53219	4.4332	2.0722	2.5486	0.94982	4.0015	1.5095	-0.097807	2.8569	1.7666	2.6962	2.5434	2.5835	3.6755	-0.35635	0.23803	0.3408	0.2178	2.742	3.2434	2.6906	2.2719	0.83863	0.94383
7.8484	7.9057	6.8116	7.2187	9.8874	7.3008	9.8029	7.5703	8.7968	6.6457	6.5659	7.8943	6.527	7.5581	5.3534	7.3553	8.0091	8.3358	8.8354	7.0898	4.7598	8.1629	8.5203	7.7896	8.5926	7.3698	9.8745	7.633	6.5944	6.4875	7.9667	6.9216	7.112	9.5148	10.198	8.6954	6.9448	8.9093	9.7191	8.6961	9.1013	9.4103	8.3219	6.8504	7.6731	9.5476	7.4532	8.1244	8.3961	9.0901
-13.008	-12.625	-12.446	-12.368	-12	-11.141	-13.209	-12.581	-11.555	-12.316	-11.564	-14.506	-12.255	-15.78	-13.596	-10.196	-14.554	-12.961	-12.493	-13.505	-13.566	-12.868	-14.116	-14.706	-10.164	-10.601	-11.994	-12.191	-15.825	-15.429	-13.161	-11.586	-13.665	-12.945	-14.726	-12.662	-13.479	-13.339	-12.593	-14.194	-10.567	-15.613	-13.191	-13.15	-13.349	-13.652	-13.007	-12.894	-12.981	-11.951
-22.368	-20.97	-24.578	-20.252	-22.273	-23.093	-22.564	-19.39	-22.349	-23.475	-22.875	-20.42	-22.471	-24.979	-22.585	-21.955	-24.579	-19.863	-22.219	-21.252	-20.594	-22.623	-23.542	-19.46	-24.806	-22.305	-24.04	-23.189	-23.85	-23.086	-20.332	-23.069	-19.879	-23.081	-22.094	-21.9	-22.016	-22.761	-22.702	-23.227	-23.098	-23.25	-21.794	-21.698	-21.653	-21.338	-21.742	-23.194	-22.629	-20.894
-11.724	-10.982	-12.526	-15.223	-12.742	-12.091	-12.498	-13.006	-12.449	-10.94	-11.43	-11.398	-15.748	-11.979	-11.595	-14.205	-12.224	-13.728	-13.366	-13.028	-11.913	-12.812	-13.106	-12.018	-11.494	-13.777	-13.987	-12.57	-10.985	-11.271	-12.265	-11.638	-10.123	-14.501	-12.256	-10.648	-11.437	-12.306	-12.651	-13.834	-10.935	-11.752	-10.434	-11.433	-12.292	-11.561	-13.605	-12.543	-14.758	-13.171
0.079997	0.29714	0.32276	3.2976	1.7567	0.34029	-0.10211	0.92763	-1.0543	0.91228	1.518	1.4798	-0.61185	1.533	2.0511	1.8436	0.89969	-0.25819	1.4836	0.11749	-0.66743	-0.22315	0.79602	0.27992	0.52409	0.38496	0.86918	-0.51435	1.2673	1.4846	1.1425	0.66842	-0.29128	1.8157	-2.6516	-0.30057	0.58517	-0.99367	-0.92609	0.010968	-0.38328	1.4632	-0.48534	1.5374	-0.91885	0.016228	3.54	1.9118	2.9105	0.85514
-14.343	-14.912	-12.635	-14.167	-15.254	-11.281	-10.988	-9.2148	-13.112	-12.055	-13.131	-11.716	-14.084	-13.488	-12.762	-12.118	-13.602	-11.841	-11.592	-15.133	-14.955	-14.427	-12.869	-13.102	-14.788	-13.93	-13.369	-13.426	-13.459	-13.193	-9.8302	-12.624	-12.185	-14.145	-12.208	-14.096	-11.22	-13.949	-12.956	-13.449	-12.964	-15.105	-14.078	-13.025	-12.047	-13.785	-10.835	-15.387	-13.26	-12.567
7.7033	6.9524	5.7904	4.3099	7.6841	7.6107	6.1376	9.3584	6.6282	4.8786	6.6049	7.2706	6.2945	7.1167	7.9157	6.4083	6.3732	7.426	8.931	6.5232	9.7643	9.5501	7.3698	5.4488	5.175	8.2407	7.1487	8.4298	6.8365	6.8567	8.4292	5.8651	6.4986	5.4534	5.2257	5.4728	6.5052	7.572	5.5945	6.5076	7.1865	9.3458	8.5097	6.6505	6.0769	4.101	5.7763	6.7201	5.5595	9.2625
-11.237	-10.243	-9.5545	-10.005	-10.818	-7.1548	-10.054	-8.5727	-8.8253	-12.361	-9.984	-10.981	-9.6077	-9.3886	-11.791	-11.151	-10.442	-10.216	-11.432	-8.5454	-9.6776	-10.514	-10.001	-8.7344	-10.247	-10.754	-12.05	-11.698	-9.9387	-11.397	-9.7476	-10.011	-11.403	-10.185	-10.503	-10.573	-10.868	-11.012	-10.476	-9.424	-9.8667	-10.197	-8.8369	-8.9849	-11.365	-10.323	-11.883	-8.7619	-10.793	-8.9711
-19.905	-19.302	-19.482	-20.706	-21.819	-20.476	-21.1	-21.873	-18.508	-19.327	-21.493	-19.719	-23.648	-18.735	-19.707	-21.645	-22.097	-19.947	-21.05	-22.459	-21.005	-20.484	-19.829	-22.731	-21.666	-19.893	-20.354	-20.462	-19.602	-21.822	-18.908	-20.803	-20.267	-21.778	-20.888	-20.044	-21.831	-19.128	-22.249	-20.305	-20.44	-20.694	-20.355	-20.908	-23.284	-20	-22.325	-24.503	-19.758	-22.758
8.4079	9.1317	8.8666	8.5876	7.7524	5.9785	7.9513	6.6915	7.5775	9.5791	9.3918	11.045	7.7999	8.1686	9.4798	10.111	8.1812	7.2034	8.1497	7.704	8.7994	6.7845	7.5856	8.6445	7.793	5.062	10.911	8.8364	8.1507	8.1167	7.1773	8.0486	7.4615	5.4728	7.7378	5.9292	8.6017	6.6634	8.1329	7.4764	9.0324	6.8415	9.3995	7.9765	5.8105	8.1056	8.8472	7.416	6.2856	9.4118
-0.75303	-1.7092	-1.3232	-0.80844	-0.52663	-1.0535	0.32299	-1.6548	-0.16378	-0.75287	-2.3335	-1.872	-1.0202	-0.13315	-4.2981	-2.5472	1.8967	-1.3661	0.028555	-3.3434	-2.2824	-2.1957	-2.0655	-2.7819	-2.7634	-0.85733	-0.21152	-0.3909	-0.8804	-2.434	0.84036	-1.2851	-2.6545	0.92063	-2.9554	-0.96149	0.11212	-1.2946	-0.46275	-0.83282	-0.99487	-0.25588	0.14107	-3.044	-1.7737	-0.86624	-1.7411	-1.9886	-1.6889	-0.28831
-12.016	-11.423	-11.023	-11.986	-10.923	-10.463	-9.4622	-11.29	-11.756	-8.6674	-11.202	-11.719	-9.8801	-11	-11.649	-12.062	-10.973	-10.502	-14.471	-11.424	-10.851	-10.148	-10.781	-12.812	-9.8858	-10.539	-12.954	-10.89	-14.011	-9.5376	-11.257	-10.663	-12.193	-12.848	-13.079	-14.347	-11.233	-12.076	-13.405	-12.408	-13.193	-10.804	-11.59	-11.304	-12.222	-12.834	-12.75	-11.669	-11.937	-11.676
-2.6598	-0.54603	-3.3376	-2.7728	-0.38884	-1.75	-4.6537	-2.8442	-1.4534	-0.99723	-0.49341	-1.4298	-3.0421	-1.4406	-2.098	-2.2552	-1.5488	-2.0112	-2.3558	-1.9719	0.030204	-2.1149	-0.49534	-1.29	-4.0623	-2.3187	0.34271	-2.0245	0.46342	-0.80472	-0.42615	-4.6272	-1.3404	-2.0308	1.1903	-0.73345	-2.7328	-1.4188	-2.3084	-1.2545	-2.3698	-1.8494	-1.7	-1.4313	-1.6645	-0.72794	-2.6625	-2.1796	-2.7107	-3.2498
-8.3788	-9.6083	-11.299	-10.248	-7.2999	-8.4723	-7.4002	-9.8058	-8.5388	-6.0924	-9.8072	-7.2395	-7.7229	-10.534	-7.2969	-10.793	-6.4545	-7.0865	-8.3805	-10.181	-7.8663	-8.2044	-10.44	-12.145	-7.7171	-9.7728	-6.4699	-8.6999	-8.0554	-11.567	-9.4388	-10.525	-10.318	-8.5308	-8.0273	-9.2271	-6.8276	-9.0128	-8.1123	-11.011	-7.2636	-8.5552	-7.8502	-10.464	-9.6773	-9.423	-8.141	-9.9172	-10.737	-7.4676
-14.583	-13.362	-15.35	-15.862	-13.384	-13.385	-12.416	-14.78	-13.645	-13.029	-13.901	-12.88	-13.732	-13.157	-15.141	-13.596	-14.326	-14.419	-13.306	-14.75	-14.417	-13.833	-14.186	-14.47	-16.256	-12.203	-12.225	-12.105	-13.655	-14.801	-13.008	-12.644	-13.32	-14.342	-12.983	-13.49	-13.689	-15.108	-13.398	-14.473	-14.509	-15.036	-14.432	-14.263	-12.327	-14.425	-13.117	-13.408	-12.802	-15.057
-2.4588	-1.3317	-2.3297	-1.8701	-4.1845	-1.319	-1.9623	-1.7475	-3.7545	-3.07	-1.8495	1.2179	-0.26327	-1.4512	-1.4227	-2.2446	-4.8701	-2.2451	-4.5294	-4.3628	-1.6292	-3.6189	-3.2015	-3.2276	-3.9127	-2.2314	-3.9557	-2.4466	-3.9758	-2.995	-3.3224	-2.5925	-3.6343	-1.9242	-2.4501	-1.6124	-1.9282	-1.5687	-1.8211	-4.7262	-1.9873	-2.5166	-2.7465	-3.5152	-1.0434	-3.1138	-1.7003	-1.1506	-2.9056	-3.208
1.6784	3.4094	3.4812	4.4417	3.7685	1.4108	1.2994	5.7355	2.8261	3.0534	3.3125	2.8339	3.3749	2.1669	1.1984	1.0265	4.2752	2.9103	3.9825	1.6981	2.5311	3.6319	3.3911	5.7383	2.7905	0.98445	1.1672	1.1682	1.6436	2.9511	1.8182	1.8629	3.1533	3.5798	1.5172	3.8576	2.8327	4.1136	3.6361	0.15821	1.4142	2.1669	1.9484	1.4403	0.85309	4.4184	2.993	5.274	1.7736	4.3926
2.0083	2.3502	2.1418	3.1062	2.8554	2.1944	0.7266	2.815	-0.076206	2.4141	2.3972	3.1579	2.0678	1.0354	2.9979	3.8705	3.1383	3.8856	2.1114	2.1521	-0.32085	3.3317	3.8828	2.1101	3.5503	2.9062	1.5031	2.1279	1.9278	2.41	2.0864	1.4341	1.7788	4.3934	3.2451	2.494	2.3069	3.8472	3.7537	0.60768	2.0205	0.9137	3.722	2.1323	3.564	2.8731	3.1037	1.926	1.2755	3.5938
-3.1776	0.17483	-0.31414	0.057887	-0.14304	-0.070462	1.327	2.6242	1.3101	0.53517	0.40915	1.682	-0.023941	-1.8356	1.3432	0.63015	-1.5058	1.1873	-0.1761	-2.17	2.3192	2.195	0.39192	0.23223	1.388	0.42196	1.21	4.0781	0.23137	-1.3035	1.7832	-2.3915	-0.57769	-0.37841	-1.5418	0.30484	-0.80212	-2.7826	2.417	1.6084	0.16674	1.0685	-4.7347	-0.31357	-0.93316	-0.14404	-0.24818	0.92702	-1.2272	-1.6189
6.5966	6.1408	5.9991	7.4329	6.65	3.2262	6.3388	7.2954	5.0219	5.2221	4.3904	7.1158	8.0332	6.187	7.3465	6.7031	5.8151	7.0423	7.2403	6.8117	7.2071	8.7431	5.62	7.4766	5.9211	6.7598	8.6323	4.7899	5.9941	5.9235	5.8808	6.5586	8.2436	7.9651	4.1605	8.8329	4.6902	6.2941	6.0414	7.7129	7.9833	4.3855	5.7597	4.7267	6.2425	10.472	6.697	6.5357	7.9497	7.0865
3.3143	1.6193	2.0891	-0.67786	2.1432	2.9773	1.441	2.7101	1.7917	0.74071	0.60298	2.6082	2.5486	3.6715	2.8891	1.3834	2.9054	0.059723	2.0687	2.213	1.0347	2.8482	0.73818	2.1271	-0.30203	0.090065	1.2874	-2.0375	1.7373	0.65227	1.2742	2.2247	0.79584	3.043	-0.58473	2.5475	2.5236	1.15	-2.7092	1.8016	0.24748	-0.58252	3.9921	2.1769	2.838	0.58568	-1.0331	0.74607	2.1276	3.1111
3.3312	0.16444	1.5386	0.63204	1.7431	0.6401	1.6704	2.3855	3.054	3.0151	1.0935	2.0407	0.51742	1.1209	-0.6508	0.89991	2.8701	1.2046	1.6478	2.0462	0.44307	3.2842	3.2889	5.4618	3.5557	1.6079	3.062	3.9843	3.7039	1.9051	1.584	2.4369	0.98623	1.2153	-0.60706	1.9846	2.9586	2.9194	1.507	2.2724	2.7941	1.2313	3.3751	0.56616	4.5366	0.95858	3.0223	1.7225	2.6919	2.7613
4.1841	3.1281	2.7409	2.9112	3.8418	0.35436	0.96482	4.3953	1.8126	2.8337	1.4284	0.54727	3.5403	0.92063	3.0443	0.74751	3.3655	-0.99288	1.2818	2.4005	3.6966	2.3147	3.13	0.56004	0.80297	4.6794	4.697	0.83328	2.1151	0.31487	3.7672	5.1729	-0.075067	2.2087	3.5023	3.5282	2.7978	3.276	4.7033	3.5549	2.9383	4.0484	2.5489	1.5709	0.95103	0.93616	2.4753	3.3485	1.3771	3.8426
-15.752	-15.679	-12.751	-16.221	-13.816	-14.487	-15.638	-14.482	-14.513	-14.891	-16.113	-13.633	-16.008	-14.428	-14.434	-13.77	-14.587	-16.538	-15.274	-15.644	-15.07	-16.27	-13.777	-16.205	-14.398	-14.45	-16.46	-18.135	-14.127	-16.332	-16.226	-13.674	-14.118	-15.709	-16.272	-14.859	-17.634	-17.032	-14.441	-15.274	-16.444	-14.593	-13.742	-11.398	-13.361	-14.774	-12.917	-14.246	-12.791	-14.818
-3.4449	-1.1975	-1.825	-3.6202	-2.0798	-3.1082	-3.1697	0.25144	-1.3393	-3.259	-1.7539	-1.1387	-4.1332	-5.0881	-4.0877	-1.0714	-3.1629	-2.3298	-0.40744	-2.0875	-2.0291	-1.8328	-2.6648	-4.0243	-3.6325	-5.2445	-3.8787	-2.8935	-2.6066	-4.2325	-1.0167	-1.6817	-3.261	-5.2469	-2.6805	-2.3758	-1.9417	-2.1611	0.11935	-2.3143	-2.2679	-4.6895	-1.8104	-2.0783	-1.5306	-3.4512	-2.417	-2.7938	-0.56132	-2.0076
-11.69	-11.861	-13.302	-12.494	-12.408	-13.498	-13.253	-13.137	-10.527	-14.657	-10.475	-11.837	-12.141	-11.396	-13.399	-15.138	-11.202	-12.817	-15.392	-13.498	-11.879	-13.897	-12.466	-12.296	-12.004	-13.985	-12.032	-15.214	-12.59	-12.149	-14.708	-12.476	-10.363	-14.159	-15.416	-13.632	-13.752	-15.59	-11.554	-11.741	-13.156	-12.294	-12.84	-12.069	-12.912	-12.08	-13.338	-13.113	-11.083	-12.818
-12.475	-13.878	-11.797	-13.721	-16.007	-11.472	-13.356	-14.364	-11.875	-11.735	-13.826	-13.464	-13.517	-10.106	-12.191	-15.896	-14.362	-11.854	-10.5	-14.191	-13.022	-12.395	-11.08	-17.953	-16.435	-11.058	-13.662	-13.345	-15.115	-13.267	-13.903	-11.689	-13.564	-14.07	-13.848	-11.359	-14.339	-13.434	-13.123	-13.384	-13.59	-13.752	-13.4	-10.884	-12.377	-13.059	-12.978	-11.713	-11.118	-12.204
-21.222	-20.973	-19.887	-22.02	-22.196	-23.844	-22.993	-21.354	-22.044	-24.492	-22.596	-21.535	-22.145	-22.883	-20.846	-22.582	-22.355	-22.817	-21.297	-20.689	-22.419	-21.107	-23.653	-21.339	-22.049	-22.717	-21.463	-23.439	-22.369	-23.781	-20.855	-22.1	-20.532	-22.927	-21.052	-23.549	-21.081	-21.087	-19.583	-21.158	-21.71	-22.651	-22.267	-23.619	-22.664	-19.435	-22.007	-23.036	-23.85	-21.224
-5.5001	-5.9866	-7.7935	-6.0506	-4.6314	-4.6238	-5.1762	-6.0608	-7.2398	-6.8609	-6.9351	-6.0838	-6.3343	-6.2307	-5.3633	-6.7603	-8.5191	-6.7068	-5.0761	-8.0878	-6.6052	-5.8278	-5.1275	-4.9499	-8.1548	-6.9797	-5.9999	-6.6603	-6.542	-7.0392	-7.3517	-8.9988	-7.5397	-7.1799	-9.7091	-6.9761	-4.9986	-2.3779	-7.8972	-5.5905	-6.2933	-6.3877	-6.3239	-5.1902	-7.2891	-6.4876	-8.0507	-4.8253	-3.6646	-5.491
-9.6482	-12.838	-13.167	-13.179	-11.615	-14.165	-11.882	-12.154	-13.573	-11.092	-11.675	-12.666	-13.01	-13.736	-11.495	-12.413	-13.296	-15.777	-11.475	-13.529	-15.3	-14.737	-12.523	-13.25	-12.994	-12.525	-12.361	-14.388	-12.795	-13.494	-11.728	-13.293	-12.708	-15.265	-14.239	-16.188	-10.148	-13.322	-13.772	-15.234	-14.607	-12.099	-11.469	-10.65	-12.109	-14.298	-12.203	-14.462	-12.192	-15.529
-9.4567	-9.2417	-8.3302	-10.164	-9.5756	-7.3841	-8.6211	-10.22	-9.5264	-9.0331	-9.006	-8.3558	-8.5412	-6.8107	-8.1859	-9.8746	-8.3003	-8.53	-8.8921	-9.9523	-6.431	-10.687	-8.4754	-10.689	-10.025	-8.6003	-9.1085	-6.8254	-8.5499	-9.5516	-11.019	-6.6642	-7.5786	-8.6708	-9.7971	-10.687	-10.575	-7.6738	-9.0863	-9.1409	-9.8056	-10.889	-7.8635	-10.442	-11.094	-9.434	-8.9577	-9.9878	-7.5949	-9.3842
-13.165	-12.618	-11.151	-13.414	-13.113	-12.959	-12.57	-11.794	-12.654	-10.449	-12.961	-11.584	-14.626	-13.319	-10.857	-15.393	-13.418	-11.659	-10.386	-14.264	-14.018	-13.462	-10.713	-11.764	-13.329	-13.422	-10.801	-14.276	-12.916	-12.3	-12.24	-11.787	-12.116	-11.881	-14.756	-14.053	-13.923	-14.015	-11.499	-13.301	-12.517	-12.799	-13.56	-11.236	-11.276	-9.9738	-13.852	-10.797	-12.417	-10.989
-9.3142	-9.8529	-9.2608	-9.5675	-11.318	-10.295	-11.352	-9.903	-7.7794	-9.8628	-9.9346	-7.8404	-8.5768	-10.462	-8.0859	-11.11	-7.3391	-8.8201	-11.066	-10.42	-9.3925	-9.7374	-8.5999	-9.6831	-8.3363	-7.623	-8.0932	-11.167	-8.7982	-7.1979	-8.8356	-9.8349	-10.265	-9.9468	-10.035	-8.6337	-9.7376	-9.8801	-8.6141	-10.103	-9.24	-7.1094	-10.843	-9.0683	-9.0234	-8.7034	-7.8875	-9.105	-10.573	-7.3961
-4.068	-6.4046	-3.2935	-8.2342	-4.4302	-5.641	-3.5683	-4.0617	-3.6886	-3.9648	-3.3002	-3.9367	-4.7559	-6.3795	-3.2116	-2.8125	-4.1256	-3.7933	-3.2271	-4.7225	-4.413	-4.2669	-5.8645	-7.3185	-3.7541	-2.3936	-5.0698	-2.9338	-5.4703	-5.4965	-4.8765	-5.6393	-2.1193	-3.2951	-2.5606	-5.2208	-4.5309	-4.1542	-4.6662	-3.103	-4.7134	-5.3435	-3.7097	-3.4071	-2.6238	-5.6772	-4.9708	-1.8225	-5.8159	-4.6847
-14.108	-11.902	-13.782	-13.699	-13.799	-14.656	-13.802	-15.996	-10.76	-13.225	-12.018	-12.357	-11.626	-13.173	-11.961	-14.029	-13.508	-13.265	-11.158	-11.867	-14.213	-15.285	-12.698	-12.029	-12.987	-13.209	-14.186	-12.305	-14.691	-12.359	-14.239	-12.422	-14.649	-14.829	-13.441	-13.072	-11.993	-12.295	-10.31	-13.636	-13.448	-10.788	-14.742	-13.051	-13.01	-13.54	-14.941	-14.441	-12.727	-12.3
-2.8092	-4.7381	-4.3954	0.18236	-2.3367	-2.9665	-2.438	-3.416	-2.6919	-1.2246	-3.3767	-1.6037	-5.6484	-4.9528	-3.1893	-4.8904	-3.8725	-2.8344	-1.4897	-1.9625	-0.7616	-3.1176	-1.1216	-2.8974	-3.3819	-1.7149	-5.4712	-2.1486	-3.1655	-4.7098	-5.7558	-0.992	-3.6896	-2.2171	-0.60792	-3.7212	-1.4392	-2.7832	-2.4881	-2.2132	-3.0016	-2.9518	-1.0798	-1.9195	-3.3118	-2.3039	-2.7547	-4.7387	-1.8046	-1.6071
5.5701	5.4183	6.3287	6.5738	6.1249	6.4321	6.2381	5.1733	5.0434	8.3323	3.6773	5.4195	5.8436	8.3953	5.7975	3.9444	4.2412	6.3753	6.2067	5.4112	5.9052	5.8138	4.1423	5.8928	7.1047	7.0568	8.6111	6.2084	5.363	6.1097	6.2366	3.0958	7.3888	5.5232	5.1249	3.8792	8.4285	5.5561	3.7802	5.5772	6.1193	4.3372	3.5967	4.9343	5.7476	8.0473	4.0576	4.6915	5.981	5.4136
-5.3102	-6.3765	-5.7975	-4.6516	-4.9825	-5.4428	-5.3527	-3.7194	-4.3686	-4.3822	-4.4099	-3.457	-5.5079	-6.5975	-5.2979	-6.4577	-2.7968	-3.8241	-6.8401	-6.4239	-2.4033	-2.5464	-4.111	-5.4252	-4.6117	-1.9133	-5.1618	-4.9152	-5.855	-6.1383	-4.8583	-3.652	-4.5046	-6.2798	-4.8848	-4.6838	-4.5547	-4.5021	-4.0224	-5.0411	-5.6048	-6.2771	-6.8522	-5.7817	-1.2325	-4.5687	-5.2982	-2.9543	-3.2535	-7.9868
-8.8238	-10.507	-8.2575	-8.7334	-8.1458	-10.5	-8.2031	-7.9488	-11.483	-10.513	-11.009	-7.668	-9.4163	-7.594	-5.1997	-11.058	-7.7923	-6.1421	-8.9066	-6.4734	-9.1148	-9.6899	-10.007	-9.5947	-7.6135	-9.4549	-8.3527	-9.9766	-9.4569	-11.637	-11.542	-8.9454	-9.984	-8.1031	-8.7097	-8.7802	-10.817	-9.9902	-9.4764	-7.3824	-11.184	-8.2339	-7.5597	-7.7531	-8.7797	-9.1292	-8.4514	-9.4048	-8.5043	-5.4111
6.3172	10.378	10.454	9.8294	10.008	9.2275	8.787	9.5043	8.0285	8.2421	8.1888	9.2752	9.8878	7.3802	7.7297	11.417	9.4863	9.728	6.6548	9.1356	12.128	7.407	7.2005	11.032	8.3336	9.6187	6.7978	6.7337	9.1981	9.8793	7.7252	8.7132	9.5116	9.8132	8.5863	8.3622	9.6775	7.0076	9.6418	8.5418	9.5549	8.5505	8.3811	9.0156	5.3862	8.6159	7.3218	7.8253	7.1078	5.4228
-0.24069	0.32653	1.0596	1.7657	-0.23086	-2.9624	0.98993	-1.482	1.2499	-0.51511	0.36007	1.5292	1.0479	-1.2933	0.12635	-2.4819	-0.040438	1.4514	1.754	-0.93701	-0.10583	-0.13872	0.10005	1.301	0.7002	0.041521	-1.844	-0.010084	-1.8051	-1.6332	0.63244	0.85604	1.8682	-0.97871	-2.2601	-0.43348	1.708	-1.8243	1.1492	0.41937	-0.40969	-1.8732	0.53432	-2.4593	0.47853	-0.67792	0.51008	-0.32498	-1.6083	1.2342
3.2648	3.3524	2.9674	2.7876	1.4749	3.5384	1.1449	2.3459	1.427	-0.3214	4.0012	4.2597	5.468	1.2861	3.6936	3.1768	2.989	3.478	2.785	3.5943	3.6846	3.1214	2.4842	2.1869	2.7429	3.963	3.5085	2.4729	3.3835	3.4016	3.6945	3.7209	1.6562	2.8092	5.0706	2.1561	2.6377	0.83132	3.2331	1.7752	1.6356	0.15852	2.3928	3.7461	3.3799	1.6306	3.3571	1.3636	2.93	2.2757
0.32608	-2.0467	-2.0576	-0.78293	-0.93944	-2.2437	-1.4252	-0.97839	-3.0317	0.12567	-2.1141	-2.1136	-1.7258	-1.0291	-1.1691	-1.4405	-0.69419	0.38634	0.20452	0.81018	-1.249	-0.20918	-3.6021	-1.8911	0.26777	-1.005	0.23274	-0.20518	-1.609	0.61836	0.032058	-0.50794	-2.816	1.1897	-3.0828	-0.39192	0.23412	-2.9486	0.36968	-0.98863	-0.16131	-0.78454	-0.20908	0.57499	-1.4046	-1.459	0.332	-2.0205	1.2341	-2.1186
0.7101	1.996	-1.3437	-1.0834	-1.0053	-0.63288	2.6627	0.038896	1.0682	-1.0135	-1.2419	-0.41193	-0.064847	-1.4536	2.1818	0.82539	1.3556	-0.53638	-0.14663	1.1084	0.41381	-1.8143	-0.34107	0.1751	-0.19258	-1.7523	-1.9043	-1.5444	2.8938	0.12264	-0.65429	2.3058	-2.1176	1.4991	0.58795	-1.0601	-0.53368	0.39646	-0.9631	-1.5857	-0.56142	1.8037	-1.1511	-1.4173	1.0752	-0.49372	-1.1298	-0.25725	-1.0091	-0.50076
1.5066	2.2882	0.40526	-0.47528	2.2179	3.3471	1.7399	1.8515	1.3092	5.3371	-1.0764	1.8777	0.57415	1.0848	-0.6075	0.96492	0.61429	0.35486	1.8046	3.6395	1.5424	3.3279	1.317	3.4116	0.99737	1.1858	3.3659	0.88626	2.2019	2.6549	3.7938	2.1398	3.8362	2.0872	0.87037	0.22053	1.0786	2.5644	0.80102	-0.87746	2.8035	1.8996	1.8325	2.6127	1.3533	1.9098	0.88247	3.2473	3.0749	2.8043
-2.3051	-0.76353	-1.3227	-1.7299	-3.5341	-1.3821	0.39307	-1.6417	-2.6814	-0.72256	-2.0391	-2.4384	-1.2282	-4.1455	-2.2821	0.25224	-1.1394	-1.7663	-1.2927	-2.5863	0.10707	-1.1182	-0.68628	-0.84834	-0.96443	-2.0565	-2.7127	-1.4667	-1.4439	-1.8238	-0.44112	-1.5272	-1.0483	1.6186	-2.2137	-1.0668	-3.0658	0.26032	-0.39249	-2.2108	-1.6685	-2.6284	0.31569	-1.8533	-1.3693	-1.4559	-1.1959	-1.5372	-3.0084	-2.3388
-21.849	-21.995	-19.547	-21.617	-23.584	-22.307	-22.108	-19.816	-22.617	-22.414	-21.286	-23.077	-21	-20.639	-22.716	-21.738	-21.827	-21.257	-20.416	-22.233	-21.843	-20.893	-22.392	-24.716	-23.538	-23.69	-22.171	-23.531	-22.012	-20.447	-20.34	-21.943	-25.405	-21.706	-23.794	-23.055	-20.261	-21.967	-21.368	-21.69	-21.923	-19.799	-25.301	-21.511	-22.696	-24.668	-23.058	-21.061	-20.911	-21.067
-13.61	-17.278	-12.226	-13.45	-14.218	-13.806	-15.658	-12.343	-13.474	-16.228	-14.633	-15.795	-14.442	-15.973	-14.42	-16.87	-13.682	-15.513	-12.738	-15.686	-13.995	-12.413	-15.862	-14.217	-14.055	-16.257	-16.149	-11.561	-14.46	-15.657	-12.671	-14.796	-14.43	-12.849	-13.79	-12.193	-14.776	-15.871	-15.421	-13.914	-15.272	-13.382	-14.417	-14.022	-15.36	-15.953	-15.489	-14.392	-13.757	-15.994
-7.9406	-11.874	-10.134	-8.0514	-8.9249	-11.168	-12.426	-8.8321	-8.9372	-9.2048	-11.421	-6.6781	-12.221	-9.6754	-10.909	-9.0384	-6.8895	-7.5202	-7.291	-8.1845	-10.69	-8.2085	-9.7217	-11.134	-7.9976	-9.5364	-8.8642	-9.4051	-10.194	-9.5646	-7.7502	-7.5715	-9.2265	-9.217	-7.6058	-8.9115	-7.6846	-7.2696	-8.5809	-9.6106	-8.8478	-9.6362	-9.0544	-10.47	-7.5552	-9.9403	-10.238	-7.1045	-10.3	-7.8591
-16.096	-15.215	-13.493	-15.364	-11.836	-16.09	-15.886	-13.037	-14.749	-12.457	-15.287	-14.529	-13.69	-14.9	-14.411	-14.837	-13.941	-15.092	-13.303	-16.635	-16.485	-13.537	-17.05	-15.427	-14.621	-17.336	-13.092	-12.508	-13.339	-14.571	-16.015	-13.901	-13.743	-14.418	-14.271	-14.39	-18.209	-14.765	-14.907	-13.169	-12.86	-13.491	-15.721	-13.581	-14.414	-12.876	-14.677	-13.678	-15.264	-15.148
-11.382	-14.32	-13.689	-14.758	-14.616	-11.605	-13.332	-14.53	-13.484	-11.229	-12.405	-10.906	-15.073	-14.891	-14.172	-12.741	-13.719	-15.893	-13.799	-13.199	-15.661	-13.64	-13.417	-14.922	-14.395	-15.875	-12.311	-15.589	-13.167	-13.654	-14.382	-14.113	-13.853	-10.772	-14.604	-13.338	-13.075	-14.79	-15.031	-14.988	-15.588	-14.169	-14.311	-15.266	-14.395	-14.181	-13.306	-14.242	-14.612	-16.405
-3.0946	-3.1507	-0.052777	-2.3152	-2.4404	-3.806	-4.2792	-4.3574	-5.4632	-3.7315	-3.6564	-3.0542	-3.2852	-1.5236	-4.0027	-3.0783	-1.5082	-1.2896	-4.092	-3.9995	-2.3854	-0.89455	-0.52992	-2.2049	-3.0881	-0.98193	-3.6389	-3.7387	-4.0303	-3.7763	-1.365	-0.51236	-4.6552	-1.5842	-3.1486	-4.1926	-4.491	-2.7347	-1.8706	-2.2405	-1.7101	-1.2647	-1.8604	-1.1935	-1.1968	-2.3547	-1.5737	-2.016	-6.4901	-1.1269
-20.293	-21.498	-23.913	-21.691	-24.351	-21.526	-21.761	-20.841	-23.057	-20.53	-21.735	-22.111	-22.033	-22.297	-21.836	-21.343	-25.492	-23.556	-21.187	-22.365	-22.425	-21.563	-21.76	-23.035	-24.135	-22.715	-19.933	-24.085	-22.48	-21.828	-22.012	-19.23	-21.941	-24.952	-22.674	-20.934	-22.137	-22.68	-22.594	-21.538	-19.551	-22.367	-22.587	-22.393	-23.625	-23.517	-21.716	-21.463	-25.158	-21.077
-3.2316	-2.2824	-2.8689	-3.3886	-3.1151	-1.045	-3.7315	-3.837	-0.17546	-2.2523	-2.594	-2.2618	-1.0407	-2.5502	-1.4547	1.5404	-0.9005	-4.3351	-2.9433	-1.162	-3.469	-2.0998	-1.8433	-1.5811	-0.84035	-0.20473	0.59523	-3.1528	-4.6296	-0.38366	-1.5311	-1.2554	-2.2051	-3.9787	-1.4614	-2.6311	-3.3711	-2.8173	-3.4654	-2.6483	-3.9194	0.33139	-0.92339	-2.3063	-0.014579	-1.9843	-1.7209	-1.5988	-1.86	-3.6103
-3.9397	-4.8358	-2.6359	-2.3911	-4.0016	-3.2209	-3.4602	-5.5949	-5.4179	-2.3416	-5.1998	-3.3633	-5.1088	-3.2069	-1.657	-2.7118	-3.834	-3.9738	-4.3363	-4.4551	-2.5303	-3.2369	-1.9611	-1.8791	-2.4638	-1.6043	-3.6145	-1.6987	-3.0285	-0.39305	-3.8229	-4.0849	-1.6289	-4.3345	-4.1905	-2.9971	-6.2244	-1.1615	-2.8129	-3.7126	-4.7664	-3.2398	-0.83657	-3.9797	-1.7135	-2.0466	-4.4662	-1.4338	-2.9265	-5.3002
-0.62532	-1.794	-2.1936	-1.4453	-2.9398	-3.1204	-0.56181	-1.0572	-1.2768	-2.9701	-1.3366	-2.2202	-3.8737	-4.6868	-3.0069	-3.1116	-0.78114	-2.8391	-1.7147	-1.0648	-1.1684	-0.16712	-0.26016	-2.8045	-1.9406	-2.4909	-1.1137	-3.2498	-2.7387	-1.0606	-0.017774	-1.3466	-3.2561	-2.6126	-1.6919	-1.0174	-3.5986	-1.2002	-1.9099	-0.16222	-2.9326	-0.27535	-2.5959	-0.19065	-1.7853	-2.8206	-1.6961	-0.56398	-1.7935	-3.9951
-22.628	-21.914	-23.004	-20.886	-23.107	-20.283	-22.355	-20.55	-22.914	-21.361	-20.854	-21.322	-21.058	-20.829	-22.235	-20.337	-24.368	-21.52	-23.045	-22.934	-21.256	-20.908	-24.762	-21.892	-22.331	-23.974	-21.728	-22.868	-20.094	-21.062	-23.719	-21.487	-23.803	-24.334	-23.492	-24.124	-22.768	-24.135	-23.636	-23.187	-22.458	-23.231	-20.221	-22.621	-22.673	-23.288	-22.556	-21.677	-21.897	-20.919
2.4089	1.8285	0.86393	1.0096	0.69645	-0.086073	1.4625	1.2121	1.2864	3.3163	3.074	2.2844	1.0064	-0.42034	1.0099	1.4592	2.2425	0.41144	2.8827	2.0904	1.3047	2.1826	1.1229	2.2863	2.0329	2.3122	-0.52625	1.7738	1.4013	0.28375	1.5586	3.4734	2.3841	2.1674	2.6653	-0.71603	1.2497	2.2582	1.6093	2.9431	2.2187	-0.026299	1.2442	-1.1975	0.71776	3.6041	0.47475	2.5621	2.1681	0.73437
-22.411	-23.228	-22.071	-22.38	-21.161	-23.791	-21.723	-21.308	-21.294	-22.192	-24.027	-24.987	-21.987	-21.67	-20.914	-24.1	-21.039	-19.195	-22.738	-22.272	-22.087	-19.79	-22.339	-21.875	-19.891	-21.808	-22.819	-21.157	-21.367	-22.992	-24.02	-22.611	-23.544	-21.188	-19.807	-23.251	-20.467	-21.711	-18.989	-20.804	-22.592	-20.867	-20.996	-21.76	-21.495	-22.534	-19.466	-20.867	-22.02	-21.104
-0.40622	-1.4469	-1.5018	-1.7592	-0.14995	-2.2749	0.6	-0.96933	0.37161	-1.8159	-2.4007	-1.2742	-2.04	-0.82464	-2.8125	-0.84352	-2.3004	-0.24233	-1.3597	-0.64848	-2.3523	-1.3548	-0.79589	-1.4208	-1.0519	-1.5204	-4.6917	-0.86173	-2.3611	0.89982	-4.3098	-0.43696	-2.1157	-2.8969	-1.4064	-1.4196	-0.595	-1.3711	-5.0454	-3.0407	-2.0891	-1.9228	-1.0536	-2.3753	-3.4217	-0.65644	-1.0667	-3.3375	-1.0656	-0.51931
-2.7816	-0.52226	-1.1503	-1.1405	1.4869	0.78255	-2.4407	-0.63397	-1.3284	-0.049024	-1.0434	-2.3428	-1.3446	-1.4749	-0.60194	-0.72277	-1.6664	-0.1032	-0.092726	0.78431	-0.84706	-0.089828	-0.76438	-0.1077	-1.0323	1.1799	1.1769	1.183	2.7567	-2.1975	0.69039	1.4843	1.9211	-2.024	1.3243	0.6669	-2.6466	-1.062	-0.28076	1.4996	1.4926	-0.069838	1.067	-2.0888	-1.9926	-1.5271	0.40751	1.1891	-0.55277	-1.4889
9.8498	10.205	8.9472	10.918	9.6307	10.462	10.742	10.105	11.73	8.4231	9.3145	10.971	9.7782	8.0485	9.4329	8.8818	10.918	8.578	10.005	9.5892	10.464	8.8959	8.6213	12.309	9.8584	7.0791	10.017	9.9317	11.172	11.333	10.595	11.16	8.5138	10.037	9.3844	8.8854	11.258	10.539	8.7297	8.2553	9.9632	7.4247	10.583	11.587	9.2362	8.801	6.8344	12.278	9.6317	8.2854
-15.079	-15.203	-14.619	-14.045	-17.157	-12.874	-14.651	-13.427	-13.998	-13.614	-13.92	-14.734	-14.67	-14.479	-14.674	-14.242	-14.289	-13.16	-13.873	-15.855	-14.061	-13.186	-15.736	-13.589	-12.5	-17.153	-13.803	-13.655	-14.572	-14.741	-15.399	-12.614	-13.878	-16.554	-17.304	-13.426	-13.984	-14.728	-16.641	-13.55	-15.212	-12.979	-16.588	-14.24	-14.755	-11.501	-14.348	-15.242	-14.578	-14.394
-14.8	-16.149	-12.85	-15.369	-15.438	-16.182	-13.826	-13.723	-14.324	-14.292	-13.232	-14.28	-12.241	-11.957	-14.863	-15.065	-14.153	-12.722	-14.132	-13.537	-13.735	-13.003	-14.135	-15.986	-14.206	-15.424	-11.506	-14.281	-14.018	-12.64	-14.464	-15.724	-13.384	-14.129	-12.462	-13.478	-12.831	-13.492	-13.237	-14.666	-13.86	-15.127	-14.859	-14.132	-15.374	-14.219	-11.704	-12.664	-14.214	-13.87
0.59363	-0.2842	0.24321	-3.824	-0.66204	0.48212	-0.20102	-2.1727	-2.0415	-0.58518	-2.217	-2.2825	-1.7705	-2.1045	-3.8996	0.46206	-0.51536	-2.6196	-2.1822	-0.17247	-2.21	-0.40411	-2.5682	-3.9122	-0.16334	-1.4397	-1.1786	-2.8135	-1.7579	-0.78397	-2.3306	-0.60732	0.51503	1.7132	-0.94893	-1.1612	-2.0444	-2.256	-1.9979	-1.2662	-1.0744	-2.7338	0.83728	-2.6724	-2.1513	-2.4878	-0.9521	-2.6705	0.39952	-0.73151
2.7764	-0.25197	1.0237	0.49791	-0.70537	0.57597	-0.81956	-0.25495	-1.2931	-0.66598	1.0051	-0.60193	1.0366	-0.87386	-0.1169	1.3933	-1.4359	1.5818	1.606	2.167	1.2511	-0.86718	1.5887	-0.94509	-1.1095	-0.22906	1.5316	1.3976	-1.4967	-0.63927	2.0329	-1.149	-0.05628	1.2496	-0.083656	-0.22448	-0.44822	1.079	2.3389	1.8758	-1.6678	-0.13053	-2.2966	-0.93767	0.1128	-1.651	0.97346	1.1907	0.14405	-0.10559
-12.779	-11.607	-10.665	-11.729	-14.431	-10.252	-14.193	-12.232	-11.372	-11.187	-11.961	-10.348	-11.318	-12.714	-11.492	-12.382	-13.018	-12.623	-11.447	-12.14	-14.358	-11.713	-13.974	-12.382	-11.009	-12.828	-12.189	-11.711	-9.8706	-12.233	-10.379	-11.223	-12.042	-10.762	-12.63	-10.217	-12.821	-10.097	-9.6571	-10.902	-11.796	-10.201	-12.185	-10.049	-11.027	-10.548	-12.339	-11.459	-11.146	-11.909
-0.70524	-0.92154	-0.81703	1.1505	1.2756	-0.12349	-1.1419	2.3929	-0.87917	-0.010313	0.10162	-0.76333	-0.066264	-0.34209	-3.4851	-0.8797	0.097151	-2.5174	-0.92321	0.54834	-1.6144	-0.10791	-0.12667	-0.21355	0.064123	0.52857	2.0766	1.786	1.2378	0.15346	1.7784	-0.80878	-1.5023	-1.2295	-1.3615	0.24489	1.7727	1.0004	-1.7282	-0.35185	-0.43328	-0.62412	-0.48466	0.0083743	-1.2618	-1.5925	0.8452	0.27172	-1.032	-1.2818
-4.5455	-6.5495	-4.424	-3.3096	-3.8338	-4.5167	-6.2815	-4.6086	-5.3603	-4.8689	-7.9278	-4.5007	-3.5061	-5.9539	-4.2106	-5.8043	-6.395	-4.1036	-5.8092	-5.8708	-4.6583	-4.3796	-4.1567	-1.6726	-6.4086	-6.0287	-4.5856	-3.9307	-2.9774	-3.0021	-4.1585	-6.5812	-3.2179	-3.4033	-4.322	-5.7182	-5.6764	-6.5533	-5.1408	-5.0504	-2.5143	-2.9981	-4.7175	-5.2284	-7.0608	-3.7941	-4.5125	-5.2013	-3.875	-5.455
-2.4256	-4.5532	-3.2951	-3.9347	-2.8556	-3.1401	-5.2372	0.69648	-3.968	-1.8577	-2.6359	-1.313	-2.1689	-3.2928	-1.5069	-2.1961	-1.9211	-2.8738	-4.5646	-1.4491	-3.0059	-3.7451	-0.065997	-4.0209	-0.88543	-3.2768	-2.0843	-0.86025	-2.9385	-2.5329	-3.273	-2.1926	-2.4714	-3.0572	-1.3668	-3.8059	-0.74017	-2.5393	-2.8081	-2.6157	-3.1253	-1.2884	-3.5014	-2.0599	-2.7275	-1.8814	-2.4714	-2.1891	-2.1887	-3.1
-4.1448	-2.0612	-6.4326	-1.9284	-3.5894	-4.5109	-2.5113	-5.879	-5.6292	-2.978	-2.4768	-5.7125	-3.8502	-2.9339	-3.9345	-2.9627	-2.3447	-2.7356	-3.3351	-3.5372	-4.8996	-4.3528	-1.677	-2.0556	-2.5286	-3.2804	-2.6181	-4.7765	-3.4007	-4.0042	-5.0046	-6.0032	0.24666	-3.0381	-4.7352	-4.866	-3.5087	-2.8347	-2.1482	-3.1169	-3.5518	-3.8594	-5.2304	-2.137	-4.6253	-3.7423	-4.6593	-2.3744	-3.5509	-3.4405
-3.9036	-4.0318	-3.7299	-2.0679	0.036239	-2.4284	-3.3372	-2.9087	-4.1172	-3.2794	-2.7474	-2.2242	-4.7354	-3.1547	-5.734	-2.1436	-0.97055	-2.6903	0.43424	-1.717	-2.1992	-1.6658	-2.1028	-1.3372	-2.5413	-1.4773	-4.0419	-2.3421	-3.377	-1.665	-3.7811	-2.0422	-1.9256	-2.8045	-2.7014	-2.4644	-0.95702	-5.1515	-3.6316	-3.9141	-1.3525	-2.787	0.61778	-2.5757	-1.7456	-2.1285	-4.6491	-0.7568	-3.0917	-3.8984
-4.1248	-1.8347	-4.0059	-2.3634	-2.2713	1.1227	-3.6795	-3.6509	-3.0038	-4.3108	-3.5707	-3.7983	-2.3781	-4.6687	-3.4901	-1.251	-2.8929	-3.1773	-0.82001	-3.1145	-4.0427	-1.5462	-0.65285	-3.0316	-3.7926	-0.97367	-2.9119	-3.1078	-4.0929	-4.2446	-2.6156	-3.2212	-4.382	-3.5897	-2.353	-2.5176	0.20027	-1.5816	-2.2995	-2.5738	-4.1058	-3.8988	-5.4833	-0.7373	-2.9387	-1.9712	-3.8347	-1.6324	-1.9701	-3.1216
-10.065	-9.6513	-9.9733	-10.468	-11.085	-8.7321	-9.5949	-10.659	-10.169	-7.7777	-9.2207	-7.5853	-10.526	-9.1353	-9.5467	-10.768	-8.4143	-8.8308	-10.474	-11.674	-10.291	-8.0723	-11.253	-9.4438	-7.9915	-9.0265	-9.6419	-9.223	-10.371	-7.3101	-8.9564	-9.7769	-8.5465	-9.1547	-10.62	-8.7917	-7.7923	-10.425	-6.7845	-9.6335	-9.242	-10.096	-11.327	-11.046	-9.602	-10.462	-8.2835	-9.0314	-9.2067	-9.9305
-6.394	-7.2157	-7.7342	-4.3829	-6.211	-6.2642	-5.5339	-7.725	-5.0875	-7.9144	-6.5984	-6.831	-8.252	-7.4049	-4.9738	-6.4259	-5.4883	-8.316	-6.7529	-5.0105	-6.7138	-7.6989	-6.1061	-4.5237	-6.9414	-4.852	-6.5646	-6.5511	-6.1629	-5.8645	-5.339	-7.1955	-6.8136	-6.4737	-6.0273	-4.3211	-7.7275	-6.2163	-7.6015	-6.9021	-5.923	-2.9481	-4.8379	-5.0349	-5.6373	-6.74	-7.7036	-5.1661	-8.4965	-5.7571
-10.073	-10.374	-11.251	-11.182	-11.074	-13.305	-12.13	-9.9877	-9.6786	-11.788	-11.534	-11.208	-12.824	-12.36	-12.568	-12.184	-9.6863	-14.499	-10.163	-15.164	-11.948	-10.712	-12.971	-10.622	-12.726	-12.132	-11.557	-13.813	-12.876	-11.418	-12.234	-12.694	-11.022	-13.545	-10.652	-11.019	-9.8151	-14.083	-10.123	-11.238	-10.573	-12.791	-12.408	-11.302	-13.279	-11.939	-12.574	-11.342	-14.062	-11.099
10.253	8.2575	9.4223	9.045	11.996	10.73	10.734	10.263	11.198	9.924	8.9926	8.9943	11.157	10.347	10.935	10.233	10.017	10.383	10.684	10.64	11.504	10.534	12.108	8.5711	10.318	11.278	9.4928	12.368	6.9892	10.208	9.8516	11.144	10.398	11.543	11.308	11.046	10.134	10.478	7.5837	11.589	10.192	10.197	10.593	8.9578	12.604	11.688	11.208	7.6279	7.0572	11.394
0.53615	-0.10974	2.5381	0.70355	1.9683	2.428	2.6589	2.3596	-1.3019	2.3523	2.0806	3.7176	2.515	2.3507	0.84674	3.1522	0.63239	1.167	3.501	2.8138	0.70245	2.4188	4.3863	3.4113	0.99127	2.2046	3.1671	2.1309	2.2245	2.0765	2.8536	3.1854	3.3142	0.82328	1.1054	1.8525	2.4955	1.2666	2.3659	0.050623	4.0122	2.3363	2.07	3.7768	2.1375	3.9998	1.4789	3.229	1.5077	3.3443
2.7873	6.5421	3.595	4.5419	5.5007	6.9383	4.0645	2.8524	4.3054	4.9804	4.0995	5.6126	5.5021	5.6671	3.5318	4.2085	6.5457	4.3994	5.1905	3.3482	6.118	6.0158	4.5766	5.7261	4.2981	5.8612	6.5083	5.9469	6.0138	2.9571	6.2978	4.0768	3.2346	4.6692	2.5091	2.6375	4.6707	4.3243	6.5455	4.6306	4.2592	7.2993	5.0856	7.4625	3.6776	2.8861	3.963	4.8614	2.9889	3.2662
1.6466	3.413	1.919	3.2692	0.29203	4.0491	1.7061	2.8666	1.2542	-0.78882	0.82009	1.8454	1.0211	3.1721	3.2503	-0.17002	1.607	1.9824	-1.4184	3.095	2.1548	1.0417	0.247	2.8965	2.2391	-0.42329	2.3682	1.8842	2.3349	1.9654	0.96705	2.302	1.5066	-0.33751	0.67027	1.8581	2.4463	2.9733	-0.62098	2.0261	2.317	0.21376	1.0815	0.52376	2.4811	2.2809	2.2763	-0.72723	2.5768	0.47604
3.1789	0.35178	0.32322	-1.0872	1.1879	0.22571	-0.76351	-1.0347	-0.048965	0.45608	-0.48645	-2.5656	-1.4325	-0.89245	0.5838	-0.72035	-0.7874	-1.8238	-0.1584	-0.93983	0.154	-2.1159	-1.6875	-1.5994	-0.66086	1.257	-2.8612	-1.8675	-1.09	-2.4276	0.69502	-1.5235	1.0191	-2.4066	0.070241	0.74449	0.22944	-0.2504	1.6192	-2.3126	0.8383	-1.4657	1.7531	-1.5969	-0.65261	-1.7478	-1.6986	0.58252	-0.7387	-3.8252
-4.1129	-4.822	-2.7399	-2.9029	-1.6487	-4.7275	-2.766	-2.7139	-3.4776	-3.3895	-4.5758	-3.5882	-3.8389	-1.8403	-3.3658	-1.5626	-1.3784	-3.6441	-3.5615	-1.5943	-3.7558	-3.4462	-3.9244	-2.5421	-4.674	-3.2646	-4.0311	-1.7788	-4.7877	-2.659	-2.7694	-2.8073	-4.2127	-2.8569	-4.6875	-1.1058	-4.4817	-4.2241	-2.0704	-3.097	-1.7984	-4.6973	-1.0942	-3.6914	-2.8496	-0.97875	-3.5581	-3.8107	-5.0432	-4.851
-21.188	-19.82	-21.575	-21.546	-19.796	-20.093	-21.116	-21.691	-21.188	-20.168	-20.362	-17.501	-23.015	-20.373	-22.989	-20.374	-18.962	-19.944	-21.045	-22.241	-20.43	-21.623	-22.642	-19.008	-21.616	-20.542	-20.366	-21.433	-21.225	-19.693	-22.759	-22.537	-19.969	-19.59	-22.884	-19.878	-21.858	-20.769	-23.112	-23.016	-20.822	-20.681	-21.321	-19.273	-21.937	-21.84	-21.261	-20.441	-18.794	-21.081
0.6447	-3.8108	-0.83278	1.6815	0.41922	0.14259	1.2764	-0.13264	1.8679	1.9222	1.0454	0.2833	1.7979	0.43367	0.69893	0.38459	0.35934	-0.55233	-0.18159	0.2067	0.55813	0.82251	-0.16066	0.36862	-0.80907	-3.2194	0.37037	-0.9866	1.4411	-1.6798	0.11742	-0.32747	-1.8446	0.18734	-1.0651	0.53752	0.13344	2.0571	1.1416	-0.18483	0.38583	0.34717	0.14748	-1.6626	2.2959	0.13983	1.7069	0.85605	1.0505	0.63137
-0.24252	-0.85651	0.49399	1.0485	2.5772	1.83	1.7416	1.6403	2.3336	2.2188	1.7049	1.6107	0.80432	-0.57283	3.6685	0.91493	3.0663	2.7627	-0.73601	1.7038	0.069669	1.726	0.59983	3.2442	0.90443	3.2288	1.1737	0.83014	2.6421	1.0794	0.31737	2.0899	1.7978	2.0757	1.837	3.6123	1.9834	1.2695	1.6125	2.9607	2.0357	2.0301	2.4298	0.82084	-1.5243	0.23313	1.8534	0.93266	1.9912	-0.24974
8.238	7.5125	6.0509	5.3529	6.0641	4.7571	6.8085	4.5038	4.5237	5.0695	5.7321	5.3723	4.6063	6.4401	5.0246	6.1978	3.4626	6.5645	6.1972	3.7792	4.9305	7.167	5.6613	7.796	4.1697	7.061	6.3117	2.4036	6.9361	5.1004	5.2323	5.662	3.8757	6.786	6.3035	4.1445	2.7844	7.2174	4.5385	3.7221	4.4255	5.0707	5.7192	7.507	6.0664	7.6518	3.1301	3.7589	5.462	4.155
-11.699	-10.522	-10.309	-12.977	-12.323	-12.603	-12.914	-12.356	-10.473	-12.298	-11.014	-11.494	-13.194	-13.83	-11.278	-10.585	-12.862	-12.402	-11.945	-9.6823	-12.931	-10.785	-10.497	-13.061	-11.764	-13.14	-9.178	-11.464	-11.869	-11.799	-10.757	-9.9369	-10.838	-10.945	-11.202	-12.124	-11.051	-11.366	-9.8034	-11.265	-12.503	-10.925	-9.8093	-12.948	-10.824	-11.365	-9.7186	-11.112	-9.9359	-13.374
6.6045	6.0143	9.0893	8.6585	6.6048	6.279	10.109	10.937	10.541	5.1781	8.8851	6.6643	7.6554	9.1684	6.6014	4.6222	7.9135	8.429	7.9507	8.4191	7.5406	9.535	8.8272	9.6206	8.1548	9.9881	6.6412	8.5488	7.7657	6.6749	7.3631	7.3077	7.765	9.3887	8.1457	5.7308	7.8721	8.5257	7.1011	8.3433	7.1425	6.123	9.4927	7.9809	9.4828	10.088	6.5967	7.4463	6.4363	10.528
-0.35419	1.1459	-1.4688	-1.2178	0.22752	1.0333	-1.7568	0.079387	-2.8416	-1.1414	-2.5156	-2.0389	-2.4413	-2.2522	-2.8688	-0.13272	-1.9894	-1.2817	-1.3956	-1.2349	0.29121	-4.7501	-4.5536	-1.1652	-0.81097	-2.0537	-0.28423	-2.5099	0.4953	0.33757	-0.11384	-2.5721	-0.40852	-0.48445	-1.6035	-0.54927	-0.86535	-1.7687	-1.1248	-1.4682	-2.5078	-0.12613	-1.0714	-1.1096	0.74458	-1.3366	-1.0418	-1.1225	-1.2232	-2.9527
-8.264	-11.19	-10.204	-8.169	-8.9619	-9.5703	-8.423	-8.1925	-10.116	-7.9221	-10.067	-9.9535	-7.6067	-12.077	-9.0796	-8.6282	-10.461	-8.5555	-8.9415	-10.364	-10.949	-8.6989	-9.3449	-10.477	-9.8253	-10.732	-10.614	-9.982	-8.7421	-7.4728	-8.1823	-8.2457	-9.4253	-7.0088	-10.879	-10.223	-8.7991	-9.5447	-10.547	-8.4059	-11.317	-10.512	-8.0602	-11.219	-9.9167	-11.35	-9.408	-11.192	-8.1665	-7.5873
-10.899	-9.4516	-8.5373	-12.161	-12.875	-11.14	-12.633	-12.16	-8.9681	-12.856	-11.844	-12.31	-11.972	-10.086	-11.156	-9.8966	-13.538	-12.169	-10.844	-11.413	-12.086	-11.886	-12.945	-14.181	-12.732	-14.628	-12.988	-10.669	-12.761	-12.56	-12.091	-13.272	-10.386	-11.427	-11.757	-9.3235	-12.555	-12.168	-11.29	-13.429	-12.241	-10.512	-14.198	-11.951	-13.683	-12.519	-11.016	-12.235	-10.408	-12.222
-1.781	-3.2372	-2.8727	-5.7352	-2.0319	-0.8736	-2.7768	-3.0584	-2.0427	-0.32855	-2.3092	-3.8654	-3.5854	-3.8123	-2.2405	-4.8446	-0.89493	-2.4065	-3.3051	-3.513	-4.106	-3.14	-2.5608	-2.9057	-1.7058	0.10266	-2.9535	-2.3692	-4.3417	-1.8092	-2.8442	-3.4818	-4.6663	-2.2211	-3.2267	-2.0771	-1.8275	-3.7147	-2.5449	-3.3585	-3.3279	-1.5093	-2.1112	-1.3587	-0.21319	-2.3251	-2.2395	-0.85066	-3.2148	-3.7144
-0.3994	0.4677	-2.2637	0.87985	-0.3044	0.59898	-2.1891	0.6276	0.21458	-2.1742	-1.1011	1.9792	0.408	-2.4876	-1.0974	-1.2458	0.48883	0.38514	-2.0739	1.5201	-1.752	-0.51926	-2.0994	-0.35622	-0.073934	-0.5765	2.2235	0.55814	1.0019	-2.3593	-2.0525	-0.54225	1.6111	-0.49165	0.36778	1.1608	1.3302	1.4564	2.838	-1.4177	-0.37642	2.4504	0.232	2.1504	-2.5746	-0.79504	1.5793	0.22737	0.15764	-2.5145
0.055689	-0.46734	-2.9288	-0.29697	-1.2353	-1.4995	0.011247	-3.6732	1.2744	-0.64153	-0.42548	-1.96	-1.6609	-0.68129	-2.8305	0.52522	-2.5521	-0.062826	-1.7786	-1.2891	-1.4932	0.42213	-1.2562	-1.288	-1.8014	-0.83668	-2.5801	-0.75943	-1.6832	-1.6037	-1.6839	-1.7253	-3.2102	2.5828	-1.714	-1.9027	-0.15847	-2.4615	-1.4262	-1.0117	-0.19552	0.49554	-0.619	1.7666	-0.31653	-2.8542	-3.164	-1.2315	-3.7661	-2.5174
6.8506	5.6093	7.0577	3.9268	5.361	4.965	3.9005	4.9158	7.0471	5.8971	4.462	6.9734	4.3712	4.9691	8.016	7.1631	5.9135	6.0304	3.891	5.3569	3.5142	5.1688	6.2024	2.5091	6.147	3.3546	2.7793	3.1026	6.4534	5.9128	4.9231	4.3354	3.4441	4.3988	6.6302	6.3738	6.2206	4.801	4.1528	6.0571	6.3308	6.7781	3.5713	5.7768	5.415	5.1967	5.8846	5.1665	4.0148	3.5302
4.0436	3.4733	3.9446	5.6962	4.8082	2.8348	5.9066	5.1321	4.2425	4.6467	7.2301	4.3205	6.2724	3.2216	5.7329	4.0278	6.7152	5.1715	7.232	7.4735	6.1191	6.2219	4.6415	4.7841	5.9663	4.7692	6.2292	4.6073	5.6883	5.2705	5.9975	4.3304	6.9773	5.0281	4.6623	6.1741	5.752	5.3587	5.7443	3.9338	4.5629	4.9055	7.9091	7.3062	6.3644	6.1477	4.7747	2.6226	4.1998	2.7677
-3.4183	-5.1924	-3.0676	-2.1436	-3.1461	-0.48776	-2.7332	-3.2005	-2.2356	-4.5959	-4.529	-3.0014	-3.7057	-3.8751	-4.2986	-0.7291	-3.0176	-3.4446	-5.0258	-0.8714	-1.8647	-2.9116	-1.1183	-3.6538	-2.6959	-3.249	-4.4107	-4.0233	-2.2536	-4.0421	-1.766	-1.376	-2.4907	-3.5641	-2.1487	-3.739	-2.9302	-2.455	-3.3608	-2.5182	-2.2845	-2.881	-2.1843	-2.7449	-2.0912	-3.8312	-1.9743	-3.2261	-1.2225	-2.4359
-8.0284	-8.2996	-8.6496	-7.8531	-10.635	-11.477	-8.4997	-9.9555	-9.7799	-9.7728	-9.3963	-8.7013	-9.0869	-9.1808	-9.2608	-8.9548	-9.3598	-9.3406	-11.766	-8.074	-8.2062	-7.7135	-10.592	-5.8716	-8.1837	-4.7822	-7.2312	-10.529	-9.2325	-9.0342	-6.2344	-9.0419	-7.0112	-9.9336	-8.1542	-7.4954	-9.4548	-9.8511	-9.423	-8.7764	-10.585	-8.7299	-9.486	-9.7513	-8.1227	-8.629	-7.4713	-9.8129	-8.2746	-9.0264
9.4516	6.6836	8.3157	7.5536	10.106	8.6232	11.204	6.5411	7.5898	9.0217	8.4056	8.6254	4.2251	7.272	7.4819	8.1028	7.3963	9.2393	8.0209	6.4756	8.0464	7.8258	8.7993	8.8805	9.5446	8.0681	7.2442	7.1274	6.2813	7.3477	6.5755	6.6981	8.4511	6.2801	7.0867	6.9746	7.3487	6.357	8.945	8.3708	7.9033	9.8955	5.7593	7.956	8.5427	9.0877	7.8802	6.2667	8.3624	7.1201
7.6533	11.536	10.603	7.9006	8.0271	8.9999	11.977	9.8789	7.6805	9.0158	9.3941	10.367	9.4822	9.7109	9.2941	10.599	11.806	10.956	8.7693	11.961	10.795	9.9191	10.724	12.334	10.599	10.797	10.367	12.365	10.05	8.8571	9.5214	13.431	9.2553	11.574	10.365	9.4692	9.0959	9.5233	8.9506	13.177	7.9634	7.7461	9.4374	9.127	10.059	7.4377	10.817	10.168	10.186	11.135
-2.5606	-0.85434	-0.86074	-1.984	-2.1779	0.54338	-1.3264	-1.5998	-0.57961	-1.8073	-1.6776	-2.0831	1.3079	-2.2818	-0.76621	0.076641	-2.4482	-2.0751	-1.1965	-0.89361	1.8761	-3.7711	-0.88078	-1.0774	0.24638	-0.5109	-1.3487	-2.2962	-0.82888	-1.1975	-1.0116	-3.504	-2.4678	-1.0771	-2.0847	-3.1033	0.049434	0.90173	-2.6698	-0.5894	0.33306	-1.4555	-2.6864	-0.65006	-1.1892	-0.49502	-2.2929	-0.37928	0.76369	-3.5747
8.503	7.2729	9.3266	10.352	10.228	8.6004	8.678	8.9095	9.9292	8.7092	10.325	13.174	9.2021	9.2125	11.009	10.307	8.2103	9.4328	8.2064	9.2841	10.699	10.364	11.132	11.032	10.865	9.7796	8.7725	10.208	6.9215	8.0246	9.9991	8.9818	10.615	11.431	10.244	9.4204	10.968	9.585	6.0642	10.8	12.48	10.129	8.8453	8.2943	9.6904	9.3411	10.069	10.738	8.5499	11.266
1.0187	-3.9388	-3.7024	-2.4227	-1.8099	-3.2713	-3.9294	-3.9319	-2.614	-3.387	-2.5275	-0.48339	-2.2984	-0.71547	-3.6589	-5.1028	-1.6507	-1.254	-2.4606	-0.80867	0.9006	-2.6805	-4.2936	-1.5948	-1.0431	-1.3759	-2.6517	-2.6856	-2.8257	-1.6334	-2.9167	-4.7607	-0.69984	-0.92851	-3.7157	-0.69244	-2.0876	-1.6433	-0.4701	0.029855	-2.8475	-2.6096	-3.0777	-3.7321	-1.1641	-2.447	-0.75861	-1.0156	-1.0484	-2.9161
-1.2856	-3.1865	-3.2309	-3.8778	-1.6434	-0.014311	-2.6679	-3.2525	-0.86025	-3.5561	-2.2211	-3.6481	-1.8016	-3.6505	-0.87028	-4.2871	-1.449	-2.6371	-1.0862	-1.3442	-1.58	-4.5047	-3.3557	-1.8219	-3.615	-2.523	-4.3704	-1.5942	-4.9531	-3.9446	-2.9969	-0.8155	-2.3954	-2.8117	-2.2778	-3.748	-2.9564	-2.9553	-1.0361	-3.6101	-3.2835	-1.5972	-2.1058	-3.309	-2.8981	-3.2856	0.40495	-2.2484	-3.1124	-3.1721
0.44716	0.78107	0.7155	1.3399	-2.1988	-2.1817	1.264	-1.065	-0.95938	1.5632	0.15239	0.22405	0.40751	-0.39213	2.4101	0.50465	1.5703	-0.97666	0.096804	1.7956	-0.054676	-0.48822	0.22728	-0.41335	0.40761	-0.069041	0.48577	-2.0468	-1.2214	1.7796	0.28709	-2.4858	1.1264	0.075989	1.2707	-0.57615	0.38327	0.4196	-0.64578	0.32475	0.63468	0.53213	1.2455	1.6887	0.27287	-1.5758	0.044925	0.018265	0.24527	-0.58052
-14.193	-13.852	-13.709	-10.684	-11.487	-12.372	-12.395	-13.685	-11.675	-12.899	-12.84	-12.84	-11.979	-12.706	-13.714	-11.487	-15.038	-15	-11.846	-11.712	-14.014	-13.755	-13.924	-13.735	-11.722	-11.158	-15.417	-13.46	-11.321	-13.143	-12.82	-11.613	-12.956	-13.322	-14.183	-12.143	-13.531	-14.38	-13.862	-12.206	-12.131	-14.176	-15.499	-12.09	-12.22	-14.296	-13.277	-13.037	-13.002	-14.345
-13.267	-12.881	-11.309	-10.063	-13.111	-9.3446	-12.373	-9.8144	-9.8282	-11.264	-11.482	-8.6133	-11.714	-9.8712	-10.518	-11.105	-11.486	-13.694	-9.1934	-10.058	-11.724	-12.779	-9.9979	-12.876	-9.1461	-12.745	-8.9445	-9.4879	-10.92	-11.043	-11.29	-11.435	-10.495	-10.13	-8.9857	-11.915	-10.931	-10.764	-8.7998	-10.108	-10.939	-12.216	-9.3227	-9.3939	-11.698	-10.459	-12.848	-10.687	-12.655	-11.375
-3.4196	-1.0911	-1.0449	-1.3034	-2.8645	0.25815	-1.1638	1.0697	-0.036196	-2.3127	-2.8106	-0.70958	-1.6071	-2.4199	-2.8198	-0.98899	0.32784	-2.9704	-1.9006	-2.3517	0.79334	-2.3516	-0.11675	2.1581	-1.7071	0.8256	-1.3417	-2.6529	-2.5573	-0.098491	-3.7175	-2.4863	-2.1151	-2.9139	-4.3168	-2.4642	-2.0447	-0.36243	-1.4063	0.29346	-0.21477	0.99386	-0.97795	-0.98236	0.47017	-1.0221	-0.90853	-1.5517	-2.3925	-1.0302
5.9332	7.6087	8.034	4.0291	5.7879	6.746	9.2344	6.8203	7.5072	5.6564	5.06	6.7591	6.0234	5.9501	7.3044	6.6579	6.7407	8.6044	6.603	5.0362	7.5783	5.6385	8.645	8.8414	9.5809	8.0958	7.646	10.001	4.7951	7.8031	7.0211	4.9728	7.0602	6.1304	4.6902	8.1931	7.8013	6.0375	6.8012	5.8022	7.6523	4.8673	6.8292	6.6126	6.3101	5.9087	8.9977	5.6709	6.7924	7.2719
-12.686	-15.236	-18.749	-13.061	-14.781	-14.822	-14.692	-12.227	-15.863	-12.457	-15.51	-15.856	-14.187	-17.239	-15.853	-14.698	-14.053	-16.118	-13.544	-12.735	-14.942	-13.614	-15.125	-15.337	-16.01	-16.569	-13.454	-12.996	-18.394	-14.927	-13.643	-16.849	-14.051	-14.433	-15.838	-15.766	-16	-13.73	-15.236	-15.558	-12.93	-13.998	-15.899	-14.422	-18.12	-14.941	-14.324	-12.58	-13.985	-12.731
-2.5227	-1.3935	-3.1282	-2.3289	-1.1906	-4.1883	0.4255	-2.9917	-1.318	-0.76502	-1.9969	-1.4832	-3.9378	-4.0376	-2.9642	-4.8802	-2.366	-3.4758	-1.3679	-0.19684	-4.0339	-2.4312	-3.0351	-3.2962	-3.4539	-1.9009	0.28691	-1.6692	-2.8877	-1.494	-1.792	-3.0575	-4.3229	-3.3093	-2.4112	-1.1347	-1.1007	-1.9531	-3.8914	-4.1744	-3.6334	-4.0869	-3.9085	-6.1381	-3.1305	-2.4981	-4.7526	-1.9053	-3.4304	-2.2369
-13.101	-14.743	-16.568	-14.347	-16.67	-13.386	-13.495	-13.795	-13.683	-14.808	-12.743	-15.357	-16.005	-14.478	-14.103	-14.405	-15.542	-14.308	-14.933	-13.489	-12.052	-14.689	-12.844	-15.738	-16.312	-14.864	-13.852	-13.682	-12.284	-14.921	-13.373	-12.931	-12.544	-16.248	-16.945	-16.186	-16.162	-13.382	-15.925	-11.329	-15.594	-13.636	-12.646	-14.29	-14.754	-15.189	-13.489	-13.371	-14.737	-13.822
1.7258	1.6151	0.45718	-1.1188	-0.5326	0.9123	-0.49318	-0.46288	1.8665	1.0944	0.8901	0.20141	-0.064368	0.97855	1.9885	-0.17867	2.7165	0.09074	0.91062	0.46033	0.23655	-0.24266	0.30727	-0.019043	1.7919	-1.2643	0.50597	-1.7013	0.2794	-0.81819	-2.6745	-0.89709	-0.86709	0.29302	0.45421	0.14309	-1.6268	0.23189	1.174	0.65622	-0.8942	1.2728	0.36476	4.4926	1.089	-0.21274	0.81465	-0.14128	-0.88887	0.015793
-21.847	-22.948	-21.633	-23.106	-20.385	-19.639	-20.486	-21.324	-21.627	-23.025	-22.103	-24.089	-21.693	-22.533	-21.923	-22.354	-22.769	-19.294	-22.657	-22.977	-20.072	-21.778	-21.221	-20.462	-20.995	-21.64	-22.069	-20.616	-21.142	-20.642	-22.098	-20.84	-23.087	-20.749	-20.293	-20.746	-21.779	-18.069	-23.539	-23.148	-22.04	-22.608	-23.909	-21.337	-19.946	-22.043	-24.092	-23.605	-22.561	-20.921
-1.2937	-0.58614	1.1223	-1.2655	-1.3627	0.53377	-1.8995	-1.313	-2.0989	-0.74239	-1.1969	0.12268	0.20814	-2.4624	1.9281	-0.61779	0.95003	-1.4076	-1.0302	-0.46682	-1.5683	-0.27172	-1.2622	1.0776	0.24556	0.6099	-1.7033	1.2028	0.046456	0.52669	-1.0494	-0.68678	-0.47008	-0.80878	-1.2794	-3.6861	-0.087162	-1.2251	0.26038	0.37257	-0.0068706	-3.1981	-0.30758	-2.0389	0.060184	-0.73425	-2.2149	0.22454	-0.49477	-4.2625
-11.555	-11.881	-12.997	-14.072	-13.459	-13.948	-13.245	-15.837	-14.291	-13.096	-13.531	-14.473	-15.201	-12.629	-12.828	-12.222	-12.734	-14.198	-13.752	-13.793	-12.925	-13.634	-10.343	-15.066	-11.617	-12.294	-11.749	-12.943	-13.038	-13.871	-13.577	-11.701	-10.02	-12.89	-13.082	-12.094	-14.279	-13.373	-11.413	-12.6	-12.429	-13.245	-11.679	-12.124	-12.35	-11.125	-13.284	-11.157	-14.619	-12.942
-3.4632	-0.95553	-1.5734	-0.09637	0.084514	-0.24796	-3.5843	-0.0047944	-2.702	-3.2222	-2.8024	0.60877	-0.90988	-0.84443	-2.2181	-0.23865	-1.6916	-1.7131	-1.5562	-1.7991	-1.8156	1.3732	-0.61443	-1.8677	-1.1073	-2.1101	-3.7179	-1.7073	1.6515	-0.041169	0.028237	0.66904	0.69166	-0.40157	-0.39162	-1.3511	-3.6797	-0.95338	1.8725	-2.3636	-2.759	-1.9079	-1.9655	-2.6487	-0.33206	-0.39105	-1.6973	-1.9049	-2.3391	-1.4319
-20.57	-20.545	-20.32	-19.817	-21.849	-22.802	-19.898	-20.773	-20.146	-21.768	-21.794	-21.39	-21.843	-21.826	-19.675	-19.22	-21.678	-21.52	-22.648	-22.028	-20.669	-22.508	-19.797	-21.548	-20.437	-19.768	-19.83	-19.159	-20.766	-19.002	-20.606	-20.864	-19.616	-17.793	-19.151	-21.425	-17.863	-22.504	-20.869	-20.832	-19.573	-23.345	-21.168	-21.913	-23.772	-20.596	-18.096	-21.708	-20.188	-19.414
-13.702	-13.605	-16.384	-15.182	-13.924	-11.927	-15.101	-13.314	-16.255	-14.983	-14.553	-14.09	-14.536	-14.494	-14.58	-12.733	-13.79	-14.387	-11.261	-15.612	-13.283	-13.916	-14.079	-16.736	-15.235	-14.382	-16.711	-13.554	-14.346	-11.694	-17.569	-14.706	-15.286	-12.989	-12.175	-13.241	-14.006	-12.616	-13.93	-13.803	-14.276	-15.08	-13.809	-14.152	-14.125	-12.594	-13.473	-15.703	-14.033	-14.86
-5.1193	-6.2951	-7.1418	-7.8183	-5.7183	-5.057	-4.6622	-7.7176	-8.2272	-6.4266	-8.7875	-6.1007	-6.3922	-5.7765	-4.9335	-9.0926	-5.5738	-6.942	-5.5095	-5.2955	-7.6704	-7.1035	-4.4937	-10.253	-6.5197	-5.2194	-9.8841	-7.4381	-6.5087	-7.7264	-6.1115	-5.8798	-7.1712	-4.4792	-6.7826	-7.3899	-4.4645	-8.0576	-4.5775	-4.1921	-5.1358	-6.4877	-6.9819	-5.9509	-5.4676	-5.8938	-9.0111	-8.5902	-7.2181	-7.9196
-3.2709	-3.3402	-5.6297	-2.7949	-1.8078	-2.7213	-5.3296	-4.7294	-5.4545	-3.1386	-2.7477	-5.0996	-2.5933	-3.6185	-1.9893	-5.5504	-4.2658	-3.7434	-4.5517	-2.8446	-3.0724	-2.5792	-5.3962	-5.3819	-3.8907	-5.8444	-2.4	-5.1747	-3.5001	-3.5018	-3.3014	-4.2849	-2.1451	-3.2917	-5.6663	-1.8458	-2.9141	-3.9557	-1.3425	-2.6808	-4.2936	-4.7814	-3.6135	-4.0581	-5.1933	-3.9266	-1.4344	-2.7281	-3.3226	-5.4046
-4.3192	-5.5786	-4.5198	-2.4642	-5.9416	-5.4435	-5.4953	-5.4269	-5.3617	-3.0311	-2.7619	-1.902	-3.8579	-3.7172	-2.3574	-4.0127	-4.3505	-4.4178	-4.8377	-3.15	-3.441	-7.562	-4.1694	-6.1441	-5.2635	-4.4955	-5.3089	-3.9676	-3.6	-3.9927	-4.8119	-4.0194	-4.8131	-3.5465	-5.6289	-7.467	-5.0513	-4.1628	-3.7131	0.15319	-4.8542	-6.1753	-2.6855	-3.5761	-4.808	-2.6783	-5.0941	-6.8692	-5.0108	-2.2177
-13.519	-13.528	-11.52	-13.463	-14.125	-13.719	-14.002	-11.932	-13.523	-13.225	-12.333	-11.442	-14.921	-14.202	-14.191	-12.114	-14.215	-14.561	-15.609	-13.854	-14.895	-10.272	-16.131	-14.936	-14.366	-13.164	-13.901	-12.518	-14.34	-13.253	-15.16	-14.533	-12.856	-11.782	-13.338	-13.88	-14.771	-15.012	-12.495	-12.658	-15.686	-12.921	-10.647	-12.922	-10.318	-14.139	-12.889	-11.859	-11.706	-13.097
-11.456	-11.636	-11.433	-13.36	-10.253	-11.198	-13.443	-11.343	-10.647	-12.88	-10.353	-12.05	-11.834	-9.7193	-13.09	-10.893	-12.548	-11.463	-13.04	-11.933	-12.106	-12.064	-12.338	-11.875	-11.874	-11.771	-12.488	-9.4921	-10.695	-12.819	-9.9581	-10.854	-9.7614	-10.027	-13.754	-11.9	-12.139	-10.632	-11.268	-10.738	-9.4829	-9.1762	-9.5403	-11.308	-11.444	-11.856	-10.878	-12.34	-10.865	-12.262
-4.6465	-3.1495	-6.3957	-4.6139	-6.2669	-3.8524	-2.9816	-5.0704	-3.4213	-4.8724	-4.7123	-4.5898	-4.0236	-6.6167	-6.3721	-6.6024	-3.7268	-3.6941	-3.746	-3.5071	-4.954	-4.2996	-3.5947	-6.0866	-2.926	-5.562	-3.9668	-2.3955	-2.465	-4.2257	-4.9951	-3.8523	-4.0391	-4.7738	-7.0706	-4.572	-6.0727	-7.6571	-4.6647	-4.9851	-3.9776	-5.3504	-5.4407	-6.1438	-3.3601	-6.6876	-4.7739	-7.1	-3.8003	-5.1901
-12.141	-10.175	-9.1466	-8.6145	-11.368	-10.297	-10.051	-6.3717	-9.815	-9.4084	-8.9836	-9.8035	-8.7411	-10.069	-9.0722	-9.4189	-8.8362	-7.0563	-8.7384	-7.9134	-9.3841	-7.462	-8.9739	-11.533	-8.1639	-8.0282	-11.485	-8.4219	-10.342	-8.662	-10.947	-10.203	-9.4898	-10.377	-8.1946	-9.8585	-8.2601	-9.8218	-10.836	-10.62	-8.5463	-10.871	-7.0249	-9.0133	-11.255	-9.8808	-7.3077	-6.3482	-8.843	-8.8118
-5.3959	-2.5424	-2.4837	-0.9133	-1.8443	-2.1351	-3.5497	-1.254	-2.3052	-2.8528	-2.3162	-0.031686	-3.7606	-0.448	-2.9289	-0.9709	-4.2751	-2.2676	-3.7161	-3.9683	-3.5936	-1.4722	-1.8585	-1.2724	-1.9923	-3.9841	-3.2887	-2.671	-2.9385	-1.4926	-2.9327	-2.5072	-3.5974	-2.5439	-4.6339	-4.9234	-1.9863	-2.7351	-0.614	-2.0269	-2.1033	-1.5206	-1.9837	-3.0799	-3.8379	-1.1646	-6.3776	-2.7184	-4.0757	-1.3714
-2.5841	-5.159	-3.8999	-1.9961	-5.0967	-5.5897	-4.4089	-4.8479	-4.589	-1.0249	-2.2645	-4.1847	-3.4607	-3.7375	-3.6759	-5.8532	-5.9319	-4.6804	-4.92	-5.4666	-4.0961	-5.479	-5.4625	-4.2402	-5.3977	-3.8823	-3.3855	-6.3928	-7.068	-5.7856	-2.1075	-3.9599	-5.0998	-4.4095	-3.0352	-3.008	-4.4488	-4.8792	-4.6481	-1.7235	-4.6713	-2.5414	-5.8102	-1.1859	-3.3267	-4.2579	-4.6072	-5.7372	-7.9916	-3.1479
-16.544	-14.677	-13.339	-15.17	-14.402	-13.646	-17.278	-15.783	-15.055	-16.004	-16.21	-13.763	-16.323	-13.296	-11.95	-15.999	-15.004	-15.548	-14.686	-17.02	-14.24	-13.374	-14.051	-13.618	-14.148	-14.716	-12.856	-13.582	-13.9	-13.535	-12.871	-14.874	-14.721	-16.381	-14.9	-15.109	-17.135	-15.327	-15.387	-17.243	-14.8	-17.193	-16.367	-13.597	-14.073	-14.509	-13.703	-13.518	-15.282	-14.525
-13.857	-13.762	-14.836	-15.418	-14.411	-13.152	-11.603	-15.299	-15.881	-13.321	-13.491	-15.379	-15.527	-12.901	-12.496	-14.272	-12.581	-13.26	-13.923	-12.213	-13.287	-13.824	-12.927	-13.902	-13.702	-15.997	-12.933	-12.737	-12.758	-12.769	-14.022	-13.714	-13.589	-12.796	-11.875	-13.87	-13.213	-14.332	-14.633	-17.23	-14.828	-12.982	-12.794	-14.712	-13.867	-16.421	-14.972	-16.232	-16.498	-13.798
5.2991	5.7251	5.6668	8.6784	8.0591	4.9495	6.6858	5.5581	6.9017	6.2819	4.7141	6.9666	5.9403	2.9158	4.8215	5.7519	5.4394	7.5865	3.4859	6.0125	5.4639	3.9193	6.9264	5.61	5.6931	3.3591	4.9027	4.7325	5.3855	2.1691	6.1908	6.2231	6.1911	4.8887	4.5176	5.9077	8.3509	4.8898	3.9414	5.6553	6.9082	4.4764	5.0069	4.0003	4.197	6.8381	7.0225	6.1391	4.5286	7.5113
0.17156	1.0478	0.039799	1.6451	-0.28823	0.083069	-1.6656	-1.4023	-1.1546	-0.36079	0.87421	0.56838	-0.28182	-0.21938	-0.71195	1.1683	2.1696	0.1782	-0.38644	0.016734	-1.1549	-3.5636	-1.9275	1.8118	0.6476	-0.31012	-0.16605	1.7323	0.3674	0.30185	-1.2817	0.2897	-0.92315	-0.18947	-1.5647	0.4221	-0.80895	0.27038	0.33289	-2.0281	-0.80054	2.398	-0.70222	-1.2615	-1.3996	1.147	-0.72887	-1.0178	-1.1224	-0.08777
-11.846	-11.402	-10.755	-10.815	-10.782	-9.2742	-12.548	-8.4885	-12.078	-11.483	-11.798	-9.2595	-10.845	-11.996	-11.068	-9.1327	-11.454	-10.379	-11.353	-9.3646	-9.9407	-11.479	-11.781	-11.351	-12.702	-10.811	-8.6967	-13.012	-10.516	-9.7721	-8.6573	-11.135	-10.602	-9.1725	-8.6139	-10.912	-12.177	-11.08	-8.8496	-8.2936	-9.8056	-8.4018	-12.374	-9.6967	-10.937	-11.439	-10.978	-12.268	-11.347	-12.013
-3.0298	-2.2252	0.99908	-2.1958	-3.7256	-1.3719	-1.3152	-1.1485	-3.5359	-0.27867	-1.3861	-2.8091	-2.3132	-1.9351	-2.039	-3.6686	-2.0335	-1.6045	0.29041	-3.1823	-0.59958	-2.883	-0.7614	-1.0713	-1.9153	-0.41292	0.68549	-0.6646	-0.79983	0.56385	-0.84124	-1.317	-2.9201	-0.82681	-0.63126	0.8366	-1.4132	-2.165	-1.5098	-3.8692	0.68579	-2.1324	-2.3672	-1.2527	-1.8423	-1.8861	-1.0257	0.31341	-3.7821	-0.6638
-5.308	-5.7007	-6.3509	-6.2872	-3.1413	-5.5456	-4.6629	-4.1772	-3.391	-4.5767	-7.1701	-4.5474	-5.1774	-5.5646	-4.6719	-6.2493	-5.2192	-4.1772	-3.6681	-3.8733	-6.1253	-4.3805	-5.2372	-4.162	-4.8449	-4.6622	-3.5015	-1.7286	-5.0111	-5.1778	-4.446	-3.1071	-6.8708	-4.5224	-5.8216	-2.855	-6.0199	-5.6153	-3.1721	-4.7505	-3.5001	-6.0569	-4.6987	-3.3858	-5.0716	-6.1792	-6.3323	-5.3138	-3.1761	-4.3709
2.1951	2.7155	1.2888	1.7246	1.3113	0.0055467	-2.2479	-0.72839	2.1891	-0.94639	3.3756	0.51369	0.9447	2.3321	0.22883	-0.20443	1.5354	1.5923	1.3574	1.2463	-0.40475	1.2882	-0.037834	1.6633	-0.96097	-0.10031	2.0327	0.57117	0.07827	-1.1242	0.49143	2.6534	-0.16168	0.93042	-0.31787	1.5482	-1.0868	-1.2328	-0.30698	0.64473	2.4413	1.9656	0.12192	-1.1864	2.2945	1.0507	1.1829	1.6768	0.63453	-0.04992
6.87	8.6392	10.14	8.4867	7.4252	8.1344	8.3282	7.7773	12.181	7.6071	8.8392	8.3775	6.8388	7.6533	5.5664	7.1013	8.5657	7.1341	7.9296	7.3319	9.0063	7.8483	7.8873	7.732	6.9957	9.7334	7.8925	8.3361	7.5141	8.4075	10.186	7.8632	9.3098	6.624	7.6358	8.0006	6.3415	7.4546	8.946	9.7326	7.493	6.2464	8.4325	6.8678	7.2401	7.907	10.45	7.0107	9.7017	9.1945
-12.107	-12.058	-10.467	-12.791	-11.293	-13.486	-8.5682	-13.696	-14.39	-9.5547	-14.26	-12.445	-12.894	-12.258	-11.846	-9.4064	-12.759	-11.637	-11.128	-11.148	-14.354	-12.371	-10.36	-12.685	-11.638	-12.882	-9.9304	-11.364	-12.818	-11.359	-10.541	-13.092	-11.449	-12.135	-13.336	-12.641	-11.518	-11.542	-11.709	-12.455	-11.586	-11.063	-11.839	-10.926	-10.414	-10.76	-10.418	-12.389	-10.023	-11.046
0.34892	-3.1911	-2.9879	-1.9136	-1.6539	-2.8403	-1.5167	-1.715	-0.918	-3.0791	-4.1517	-2.1666	-1.1369	-3.0211	-1.8709	-1.841	-2.3657	-2.5886	-4.1889	-4.2189	-3.3151	-3.1941	-2.8392	-2.7705	-1.8989	-3.4581	-3.1655	-2.6539	-4.0577	-0.15973	-3.5422	-1.7947	-2.051	-1.8852	-4.6791	-3.3145	-2.7541	-0.78271	-2.4156	-1.2464	-2.0862	-1.9553	-0.0080008	-3.6347	-2.4229	-2.8133	-2.1958	-1.3928	-2.7827	-1.8331
-2.8049	-2.8629	-2.6067	-2.7824	-2.0077	-4.7656	-5.2514	-2.7931	-3.3126	-2.5299	-3.6045	-1.9167	-1.4804	-3.2939	-2.8288	-4.5991	-4.4161	-2.761	-3.9434	-4.4589	-4.6573	-3.1024	-4.9436	-4.1639	-3.1996	-2.2601	-4.4429	-2.9926	-3.8172	-3.9106	-3.157	-3.3477	-3.0678	-2.5966	-3.1254	-2.0502	-3.5725	-4.6025	-2.8938	-1.3791	-3.7904	-3.3616	-1.1867	-4.5768	-2.6206	-3.1495	-3.111	-2.7783	-2.0468	-1.9355
-13.217	-12.239	-13.935	-11.751	-11.054	-12.15	-13.643	-15.298	-12.258	-11.839	-14.802	-11.708	-13.669	-12.472	-14.122	-13.26	-11.951	-11.576	-12.483	-12.857	-15.699	-11.273	-13.275	-14.845	-11.614	-12.214	-14.955	-13.4	-12.218	-11.801	-12.659	-11.247	-14.853	-14.7	-13.157	-9.5893	-13.906	-10.639	-9.616	-15.536	-10.716	-13.881	-10.815	-12.322	-13.095	-14.583	-13.822	-13.6	-12.14	-11.568
-6.8235	-7.1782	-7.1229	-6.0236	-7.9794	-6.9048	-4.9089	-6.6389	-5.2672	-5.6676	-6.9957	-5.8086	-5.8963	-7.9856	-6.4356	-7.6539	-4.8095	-6.8959	-5.5805	-6.0895	-6.5371	-7.588	-7.7192	-7.8988	-6.0408	-5.2546	-6.0911	-6.1783	-5.0167	-6.6447	-4.4797	-4.6648	-6.9457	-7.7057	-7.024	-7.8176	-9.0822	-5.13	-8.8337	-5.7676	-7.6798	-4.0793	-6.1959	-7.2443	-4.1234	-6.3995	-4.2181	-6.4855	-7.7155	-5.8569
-3.2345	-1.4702	-2.9736	-3.1847	-0.7843	-0.30026	-1.298	-2.0581	-2.7476	-4.5182	-0.83533	-0.66872	-5.5248	-3.7421	-1.0823	-0.96212	-2.7301	-4.1852	0.39171	-2.2522	-2.3788	-2.4375	-4.5565	-1.7724	-3.604	-1.8986	-2.9592	-2.8729	-2.1367	-2.8037	-2.1829	-1.9774	-1.2104	-1.4978	-2.6071	-4.9488	-3.4181	-0.79035	-4.3165	-3.8769	-3.9426	-1.5592	0.88138	-1.9998	-3.2429	-4.3329	-3.3893	-3.7132	-2.4631	-3.7628
-1.9201	-1.2147	-1.4766	-2.6677	-0.74321	-1.1927	-2.0571	-1.5136	-2.5368	-2.5909	-0.96851	-1.2722	-2.2382	-0.52472	-0.5117	-1.0947	-2.0132	-1.5002	-2.5626	-1.094	-3.2102	0.81325	-0.34062	-0.30316	-1.4257	-0.92199	-5.2575	-1.1614	-1.0586	-1.9413	-2.4081	-1.1755	-1.7021	-1.1506	0.35588	-2.889	1.6026	-1.5231	-2.3581	-2.3926	-2.8619	-1.8108	-1.9382	-0.49513	-0.56519	-0.37393	-2.2873	1.8505	-0.98493	1.1152
-9.8803	-14.266	-13.634	-10.84	-11.353	-11.239	-11.113	-12.763	-10.968	-8.2623	-10.521	-11.488	-9.6015	-11.819	-12.896	-8.807	-9.2797	-13.901	-13.422	-9.8362	-12.185	-11.479	-10.959	-10.853	-11.717	-12.511	-12.023	-8.9822	-9.9933	-10.692	-11.437	-9.5537	-11.182	-11.061	-10.933	-8.354	-10.187	-10.215	-10.848	-10.227	-10.299	-8.11	-9.7191	-9.0124	-10.466	-9.2339	-9.2761	-10.784	-10.333	-10.023
-8.5702	-8.9957	-10.859	-8.3194	-8.9687	-8.9776	-9.8767	-8.2257	-8.2716	-9.9487	-7.768	-8.3204	-10.466	-5.7871	-11.101	-8.6273	-9.095	-8.9215	-10.714	-8.8296	-9.0479	-10.886	-6.9114	-11.865	-10.739	-11.396	-9.1931	-10.253	-8.2443	-10.026	-6.8684	-10.037	-8.7472	-11.23	-9.1986	-8.9256	-8.8112	-9.3029	-6.5096	-6.9046	-8.2751	-8.6546	-11.129	-8.1136	-10.482	-8.0778	-8.5397	-7.6885	-6.7261	-9.6026
-2.072	-5.1041	-2.276	-2.9735	-5.0009	-2.3246	-4.7523	-3.3851	-3.885	-1.8925	-1.614	0.082677	-1.9669	-2.4148	-2.8111	-4.6198	-3.8625	-3.0743	-5.2758	-4.3484	-4.6745	-4.0076	-4.8196	-1.3278	-4.9239	-4.485	-3.1457	-3.9787	-3.3892	-4.9717	-2.8611	-3.8231	-4.5657	-3.4104	-1.8334	-5.0393	-5.5109	-2.972	-1.9267	-3.6279	-2.8844	-3.3015	-2.5707	-2.2475	-2.5124	-2.2255	-4.0055	-4.5656	-2.867	-4.4419
-1.4807	-1.3397	1.3346	-0.44202	-0.85873	-1.6766	-1.7772	-0.99508	-1.3218	-2.2924	-0.85742	-1.8326	-1.6986	-1.0605	-0.23778	-2.7992	-2.6783	-3.0564	-1.3957	0.077786	-0.25468	-3.9375	-0.15489	-1.292	-2.3633	-1.8324	-0.49176	0.75054	-2.704	-2.6394	1.5983	-1.8806	-1.6412	-2.6761	-0.78689	-0.38881	-1.8568	-1.5037	-0.2031	-0.017791	-0.18427	0.145	-0.96765	-1.5174	-1.422	-2.7717	0.40253	-2.0944	-0.6419	-1.7573
-9.5739	-12.381	-8.6146	-10.769	-11.173	-8.8893	-10.707	-12.423	-10.318	-11.21	-12.067	-11.293	-11.775	-11.534	-12.968	-10.954	-11.929	-14.291	-14.043	-10.707	-13.12	-11.353	-11.416	-14.335	-12.308	-12.646	-12.957	-10.578	-9.8768	-12.433	-13.022	-12.369	-11.188	-10.53	-9.1769	-10.898	-11.003	-10.585	-13.876	-13.186	-12.765	-9.8649	-13.145	-10.819	-9.9747	-11.507	-12.549	-12.441	-13.661	-10.648
-1.1466	-3.6419	-2.0352	-1.1571	-1.9534	-1.7489	-3.2641	-2.625	-3.8323	-1.7569	-2.373	-3.8513	-0.59092	-3.1925	-1.9143	-4.7172	-1.5176	-2.7475	-3.7908	-1.8784	-4.1713	-1.3605	-2.3184	-2.1463	-2.4129	-3.6382	-2.6601	-3.194	-0.80648	-2.4012	-3.1507	-1.0842	-3.4166	-2.9983	-1.101	-2.7149	-0.64692	-4.3393	-3.1093	-3.398	-4.0924	-1.9971	-3.0394	-2.988	-0.81367	-2.813	-2.8963	-4.6138	-3.9199	-3.9029
-3.4511	-5.1218	-1.6616	-3.7422	-2.9339	-2.5372	-3.3126	-2.3469	-5.4427	-2.538	-3.3523	-4.0671	-5.5756	-2.608	-2.5098	-1.0926	-3.9298	-3.0493	-2.4133	-2.8341	-4.2422	-1.9456	-2.9789	-3.9586	-1.6943	-2.1112	-4.4321	-4.1589	-1.2987	-1.4563	-2.0679	-4.3314	-5.9425	-2.922	-4.2316	-3.3184	-1.8591	-3.999	-4.4396	-3.2978	-2.4951	-5.4078	-4.3271	-2.2635	-4.4339	-2.1871	-2.6222	-5.211	-6.0084	-4.4948
-1.7214	0.87239	-0.73729	1.4247	-0.052947	0.43372	-0.44775	1.3705	-0.98462	2.0068	-0.28585	2.7806	0.76294	1.5716	-1.6155	1.5645	0.053618	1.4837	-1.4868	-0.29039	-0.25828	0.12914	0.64019	0.99081	-1.3095	-2.4591	0.46504	-2.5548	0.92866	0.6481	1.6402	-0.98634	-1.578	-1.379	-1.4621	0.81718	-2.2463	-2.2965	1.1016	-0.19956	0.14891	0.664	-2.4388	-1.9359	-2.0174	-0.16353	1.1034	-0.12844	1.3466	0.21535
8.7654	11.554	8.2594	8.676	7.1289	9.3525	9.9646	8.1503	7.0331	5.6015	6.6324	6.7513	8.3636	8.6061	9.795	9.1627	8.5668	5.8222	6.1484	7.7292	6.2032	7.9435	9.4824	7.9849	7.2246	8.1387	7.5897	7.6099	8.2492	7.6564	8.3945	7.942	8.3235	6.6871	9.1377	8.9226	8.7387	8.3033	6.8505	8.0325	9.7217	5.9233	9.1645	6.4661	7.6314	7.758	8.0277	9.2786	6.6213	8.6682
-6.5963	-9.4999	-12.233	-9.576	-9.5671	-10.063	-9.2347	-11.716	-9.3063	-12.143	-10.747	-11.083	-10.33	-11.676	-12.231	-10.463	-11.116	-11.204	-9.2797	-13.484	-12.025	-10.357	-11.205	-9.7442	-9.7641	-9.2079	-11.128	-11.003	-11.352	-8.3815	-13.083	-10.437	-11.396	-10.063	-8.6084	-9.6867	-11.045	-9.6453	-11.41	-10.79	-10.487	-11.376	-11.273	-12.871	-11.758	-10.6	-10.577	-10.325	-11.694	-9.7039
0.40025	-3.9588	-0.86763	1.6843	-0.86716	0.6794	-1.1485	0.3055	-2.9693	0.92054	-0.46319	-0.96521	-1.1904	0.057154	-2.5493	-0.31257	-1.2082	-0.96088	-1.7678	-2.9937	-1.0553	-1.641	1.6512	0.1049	-0.77573	-0.19738	-1.9413	-1.4894	-2.1952	-0.72413	-1.5995	-2.1045	-1.54	-1.5665	-3.0458	-0.46007	-0.57587	-2.8892	-2.2452	-2.3062	-1.1618	-0.68606	-2.079	-1.5543	-1.3256	-0.026703	-2.5095	-1.6081	-1.4521	-2.2699
-0.92582	0.66551	-0.09808	0.092911	-0.94932	0.33352	-1.9872	-0.38429	-0.40574	0.13376	-0.37847	-1.2286	2.6081	0.70273	-0.15982	-0.1531	0.09067	2.4494	0.27393	-1.5716	-1.7893	-1.3126	-1.3068	0.8526	-0.46738	0.33179	-0.95419	0.074766	0.034213	0.8244	0.4647	-2.4797	-0.26246	-0.12918	-0.30208	-1.6643	-0.66979	-1.5501	0.10612	-0.78917	2.2905	-0.16749	-0.066282	1.8796	-2.5027	-1.3857	1.2379	-3.7935	-1.4242	-0.45746
-1.6586	-2.2556	-3.519	-0.23306	-2.3332	-3.8168	-2.5236	0.38471	-1.8401	0.40338	0.52852	-0.33135	-1.0252	-3.7996	-3.387	0.0075684	-2.0435	-2.0575	-2.0936	-0.13981	-1.5894	-2.701	-1.7876	-1.5869	-1.931	-0.77577	-0.84098	-1.4254	-0.45113	-0.90849	-1.389	-2.5333	-2.272	-1.2494	-0.13281	-0.9541	-2.0375	0.46499	-1.3261	-3.1278	-2.7616	-1.7461	-3.0206	-1.4297	-2.9876	-1.9604	0.070584	-1.1597	-0.26006	-1.121
-1.2588	-2.6467	-2.7481	-3.1184	-1.6522	-3.921	-0.10101	-1.6918	-3.8124	-2.8841	-1.6462	-3.6813	-3.4387	-3.4821	-3.0901	-0.30899	-3.5585	-1.7854	-4.1087	-3.8521	-2.0609	-2.4539	-1.703	-1.1745	-0.31279	-1.0767	-1.0328	-2.3697	-2.4072	-4.8051	-0.41294	-1.7391	-2.1287	-5.077	-3.4577	-0.36294	-2.2431	-4.0446	-0.39744	-2.591	-2.6424	-3.7359	-3.0874	-2.8135	-2.3924	-1.8462	-2.1678	-2.9645	-1.0308	-2.6333
4.403	5.5753	3.796	5.7352	1.8416	3.0551	7.0201	3.6104	3.8281	5.7276	3.7511	4.3416	4.9995	3.6712	4.9394	3.6575	3.724	4.4238	5.0938	6.83	3.8692	4.4779	4.3497	5.933	0.91155	4.4896	3.9981	2.9325	4.4652	5.1824	4.7862	2.2577	2.0812	3.6887	4.0677	5.8152	4.6256	3.8484	5.0082	3.6739	2.4869	5.4906	4.9943	4.4306	6.4541	4.6847	3.3728	5.1076	4.5824	5.195
-22.506	-23.473	-24.799	-20.535	-21.374	-20.817	-22.069	-21.746	-20.918	-21.675	-25.007	-22.411	-21.767	-21.947	-21.025	-22.413	-23.223	-22.646	-23.043	-21.679	-21.188	-23.178	-22.795	-21.009	-22.046	-21.345	-22.839	-21.509	-24.297	-23.139	-21.967	-21.047	-21.223	-22.17	-22.349	-23.7	-21.543	-21.335	-21.034	-21.873	-22.207	-22.051	-23.42	-23.527	-23.407	-21.146	-20.15	-22.745	-23.361	-22.571
-0.81765	-1.3928	-1.3707	-1.3456	0.96506	-0.68928	-2.3718	-1.8134	-0.33052	-1.4172	-0.92504	-1.5069	-1.1809	-5.0552	-0.3393	1.6067	-2.4748	-2.5033	-0.59519	-1.6994	-2.4011	-4.1392	-2.1524	-1.8702	-2.9276	-1.9891	-4.2191	-2.0257	-1.3518	-0.82761	1.8663	-1.9517	-3.1993	0.56703	-2.3596	0.089279	-1.639	-0.14478	-2.8263	0.13309	-1.2876	-1.3706	-2.1924	-2.2284	-1.7158	-3.522	-1.1611	-0.6511	-3.0695	-2.2719
10.182	8.6009	10.1	8.3456	9.8305	11.897	8.1578	9.4202	8.1076	12.025	9.7459	6.8136	7.8635	6.7362	8.766	8.3122	7.8141	8.6624	6.8773	8.3192	6.8822	7.8493	6.9396	8.2244	9.0827	7.5064	7.4714	7.6896	10.712	7.3614	9.6953	9.8576	7.711	8.7052	7.9369	10.139	7.7094	6.5376	8.5205	7.6918	8.0762	10.887	8.0943	8.692	7.9772	7.9279	10.015	7.8761	9.7237	7.3791
-1.3465	-2.1431	-0.95817	-2.6986	-0.77811	0.44955	-0.59788	-0.75593	-1.1064	-0.71162	1.0673	-1.4924	1.1366	-2.0659	-0.4657	0.47295	-1.0066	0.50963	-1.7709	-2.0611	-1.1586	-1.0918	-0.8863	-0.43146	-0.98021	1.1449	-0.32447	-0.18891	-2.9036	-1.6629	-0.83587	-1.8452	-0.43587	-0.33484	-2.1177	-1.5384	-1.5965	-0.21254	1.2828	-0.67785	0.65896	-1.9431	-0.72358	-0.34675	0.11481	0.69926	-0.6811	-0.59858	-2.6171	0.81416
-5.0591	-5.3536	-5.3548	-4.6504	-4.7633	-2.0498	-4.7337	-2.4087	-0.38266	-6.492	-4.722	-4.8684	-3.7226	-4.1903	-3.0273	-5.4553	-4.5724	-4.793	-5.1461	-4.7945	-5.6731	-2.5777	-2.6508	-1.4549	-2.2301	-3.2613	-2.9184	-2.2986	-1.7835	-3.8369	-3.4353	-2.5768	-2.4739	-1.7806	-2.7293	-2.8913	-2.4394	-3.3497	-4.6937	-2.9529	-4.0749	-3.4462	-4.1304	-5.6504	-5.3892	-2.7931	-3.7835	-3.8969	-3.788	-5.1931
-5.9197	-6.473	-6.8485	-5.4777	-6.7901	-6.8084	-3.8524	-6.5466	-5.9333	-5.4999	-4.7642	-7.1962	-6.0509	-4.2813	-4.7719	-6.8814	-4.8486	-6.1937	-9.4228	-3.655	-4.4354	-3.3912	-4.633	-6.071	-5.6299	-5.5831	-3.8119	-4.0939	-5.6876	-5.6917	-6.0742	-7.276	-7.164	-5.2953	-5.8069	-5.2864	-5.1012	-5.6621	-6.277	-6.4648	-5.4413	-6.0585	-6.914	-3.5139	-4.4662	-6.5801	-7.3928	-5.7523	-4.2448	-4.9533
7.8763	8.3775	8.8239	8.0642	8.4695	8.1691	10.016	9.4038	10.359	6.7195	7.1352	7.9711	8.8944	8.4242	7.6951	11.631	7.6054	8.4953	9.382	8.551	8.4835	7.8051	9.6564	9.3912	9.0636	5.7118	8.4312	9.3495	7.0599	9.267	8.4763	8.1491	10.036	9.6061	8.613	8.5401	8.9631	10.354	8.9477	5.8167	7.9368	7.366	8.0649	11.729	9.0544	7.8949	8.5263	6.7919	6.6718	7.6108
-2.0224	-1.4719	-3.1769	-3.4473	-2.6193	-3.7599	-1.3613	-2.3903	-2.1815	0.34947	-1.984	-2.109	-2.9398	-2.6976	-1.3813	-1.6123	-1.2252	-1.2896	-0.27837	-1.5078	-1.9825	-4.484	-1.5441	-1.3642	-2.393	-1.4154	-3.2386	-2.0315	-1.8698	-1.4369	-1.6957	-2.5259	-3.1047	-2.5352	-0.87118	-1.4747	-2.0375	-2.217	-0.23935	-0.98042	-0.9765	-2.2377	-2.616	-0.45204	-3.4539	-0.99838	-0.64767	0.32722	-2.4098	-1.1882
-3.3249	-5.1776	-2.8768	-3.5544	-3.6408	-3.9467	-3.756	-3.554	-3.7818	-1.4063	-5.2412	-4.5658	-3.2349	-4.4253	-1.0917	-4.0711	-5.4846	-3.8865	-4.352	-4.2043	-3.6354	-3.9368	-2.9739	-5.9891	-3.4975	-3.0261	-3.0519	-4.1733	-3.4443	-4.3403	-3.1499	-2.4878	-2.0219	-6.414	-4.5766	-3.4036	-1.5507	-3.011	-4.9379	-2.6511	-4.8694	-3.4533	-4.7391	-5.2853	-6.8461	-5.3264	-5.3537	-3.4804	-4.2079	-1.721
-10.77	-13.055	-11.322	-10.948	-10.852	-9.2596	-14.201	-11.863	-12.209	-10.574	-12.62	-11.757	-10.013	-12.83	-9.8895	-12.443	-11.442	-11.07	-8.9944	-12.3	-12.494	-11.183	-11.778	-10.885	-11.108	-12.106	-12.627	-11.658	-9.9933	-11.915	-10.094	-12.514	-12.031	-9.4466	-10.625	-13.161	-12.038	-11.608	-12.038	-12.172	-10.64	-13.136	-10.076	-11.815	-12.901	-10.387	-12.294	-10.921	-7.6632	-12.754
-10.821	-7.923	-8.1258	-9.0597	-10.662	-9.3736	-10.913	-9.0402	-11.389	-11.265	-10.91	-11.575	-9.2999	-8.1101	-9.7845	-10.377	-8.6825	-9.0315	-11.916	-9.5273	-8.8493	-9.5329	-10.542	-9.2877	-11.213	-12.054	-10.664	-12.013	-9.6471	-11.255	-9.215	-11.661	-10.005	-11.012	-11.458	-10.756	-9.2386	-10.912	-9.4249	-11.783	-9.4508	-11.455	-11.771	-9.9199	-8.7275	-9.4753	-9.1748	-12.597	-12.459	-8.5363
9.501	7.2464	7.5321	6.9963	7.0219	8.1411	8.9793	5.3582	7.6683	7.8888	8.1445	8.4611	8.9744	7.5522	7.3751	8.9492	7.0824	8.7101	8.7884	4.4972	5.2106	11.129	8.6534	8.9558	8.5326	6.9399	7.6682	8.8801	7.2471	6.4282	7.2463	7.553	8.5613	7.6341	8.924	6.7656	10.88	10.757	7.1499	8.4316	5.589	5.3545	9.373	8.3308	7.8724	6.6797	10.076	8.4437	7.549	8.9803
4.715	4.6329	-0.62445	-0.22432	1.8319	3.0817	4.8458	1.817	2.5876	0.68829	2.6481	0.11739	1.9442	1.9547	1.8987	0.84423	-0.18422	2.6756	1.8655	2.7136	0.78724	2.3857	0.23793	1.5745	2.3212	-0.1516	0.39907	1.9872	-0.52624	0.39377	1.4783	6.1499	-1.0347	2.3904	2.1739	1.4797	2.5761	0.52758	1.2888	3.2478	1.009	0.81683	0.96579	1.0267	1.1602	1.8889	1.0354	0.8767	2.5067	0.43325
-20.666	-22.265	-22.399	-23.416	-23.764	-24.508	-23.871	-22.571	-20.691	-23.345	-21.944	-20.651	-20.486	-21.941	-23.093	-23.218	-23.09	-23.15	-21.365	-22.281	-21.887	-23.563	-21.733	-23.869	-22.196	-22.872	-20.985	-22.118	-21.934	-22.718	-23.196	-21.051	-24.374	-21.992	-21.158	-20.91	-21.853	-20.681	-22.893	-21.237	-21.01	-22.894	-24.164	-20.966	-24.316	-21.019	-21.306	-22.453	-24.56	-23.003
6.4231	6.1217	7.2042	5.9615	6.2529	6.1352	10.177	7.2243	8.5148	4.7915	4.847	6.0235	7.9355	6.1888	5.6237	5.963	6.4621	5.6638	7.3109	7.1563	6.8459	7.8028	7.2496	6.2496	4.8632	5.2207	7.531	6.6891	4.4632	8.7688	6.9946	5.5724	5.0592	6.2392	7.7145	5.5387	6.7564	7.6023	7.307	7.0726	5.1429	7.5237	7.5892	7.0196	6.0384	6.8551	7.8903	5.6693	4.7943	5.5583
-0.76627	-3.5724	-0.88298	-0.17431	-1.529	-1.4082	-4.2257	0.31005	-0.46369	-0.11186	-0.99661	-0.64674	-0.87872	-3.16	-3.3106	-1.4445	-1.9134	-0.62961	-1.4439	0.7274	-3.4393	-1.2888	-2.1215	-0.79139	-2.2323	-1.1395	-0.094806	-1.2024	-1.7563	-2.8021	-1.9565	-0.83603	-0.054755	-0.2773	-0.7693	-1.3536	-1.9811	0.52771	-2.9863	-2.3715	-1.4066	-0.75841	0.164	-2.0857	-2.5967	0.44267	-0.085622	-0.20994	-2.5921	-2.533
-11.022	-8.7094	-10.374	-7.9933	-11.945	-8.2244	-7.4122	-8.9814	-9.4596	-6.7084	-9.2441	-8.2369	-8.8656	-7.3371	-9.5843	-8.2542	-6.8894	-13.42	-8.2024	-9.7742	-8.4223	-10.131	-7.6642	-9.2391	-8.0341	-8.4649	-11.127	-9.3047	-9.4555	-8.4233	-9.9038	-7.6759	-7.365	-8.8477	-9.1047	-10.833	-8.1885	-6.8089	-9.4651	-8.2652	-8.8617	-7.4341	-10.485	-10.277	-9.18	-9.1076	-7.0239	-8.6535	-8.2457	-8.5656
3.1595	2.4159	2.9303	2.7917	3.0411	2.5137	0.43381	2.0762	2.498	0.55108	4.7366	1.571	3.2906	5.6754	4.9281	2.9212	2.5372	3.2118	2.1127	1.9541	3.113	2.2912	3.7271	1.1016	3.0507	2.2849	5.4003	1.5268	2.4386	1.5779	2.8273	1.8134	3.8054	4.8708	2.4885	3.1522	2.5027	5.7156	2.0153	1.9961	3.9399	3.5651	1.8197	4.4101	1.3126	2.0218	3.0268	2.6799	0.23192	2.7938
-13.442	-14.411	-13.049	-10.834	-11.916	-14.193	-11.647	-10.88	-10.705	-11.176	-12.795	-12.535	-13.183	-9.8128	-14.788	-14.574	-14.217	-12.732	-14.987	-15.054	-13.383	-10.898	-12.525	-12.9	-14.55	-11.868	-14.535	-13.364	-13.572	-12.736	-10.025	-11.569	-9.7797	-13.392	-12.004	-13.538	-13.76	-12.201	-12.685	-11.904	-12.981	-14.974	-13.94	-9.6419	-11.927	-12.562	-13.323	-12.599	-14.086	-12.476
-3.4161	-0.13918	-2.3432	-0.42505	-0.62082	0.36241	0.95054	-3.0684	-1.1851	0.47898	-2.0163	2.6082	-0.25872	-0.16891	-0.04256	-0.56837	-0.67085	1.1474	1.8799	-0.054718	0.62559	-0.13516	0.81862	0.62359	0.10133	-0.93796	2.3523	1.0387	0.1938	-1.4283	-0.52865	-0.67292	0.89693	1.5439	0.98112	-1.2529	-0.93743	0.98181	1.6744	-1.5269	1.1238	0.40628	0.010607	0.98835	-1.4463	1.9975	-1.4996	-1.9694	0.35693	-0.18641
5.3429	4.5696	4.6798	3.9715	4.6843	3.5348	1.4653	4.9262	6.3359	4.8674	6.6249	3.8416	6.1347	3.9079	5.1329	4.5406	5.3256	3.7722	3.2983	4.7942	3.2135	4.4017	6.143	2.9481	4.2115	4.0126	3.9527	4.1954	3.4943	3.7831	5.355	5.8165	4.5868	3.159	3.1974	4.5046	3.9332	3.9323	2.9168	4.7787	5.1041	5.2631	5.9286	3.7319	2.5382	3.4847	2.9535	5.0452	3.3076	3.2716
-4.175	-2.606	-5.1483	0.08339	-2.4178	-4.1253	-2.6131	-1.6475	-3.4384	-3.0242	-1.1037	-2.0024	-1.6236	0.37849	-1.6522	-2.3603	-1.0557	-0.58366	-3.688	-1.6686	-4.6591	-1.9681	-3.5637	-1.8339	-2.2947	-3.656	-2.3956	-3.3982	-3.5974	-2.7766	-2.374	-2.4733	-2.5649	-1.7015	-3.0863	-3.0482	-3.4439	-2.3183	-1.6107	-3.8228	-4.1704	-0.60268	-2.0724	-2.2747	-3.0853	-4.8955	-4.802	-2.7148	-3.9115	-2.3033
1.4559	1.9873	0.12211	0.79964	1.1444	-1.9089	-0.23613	1.0378	0.28528	-1.965	0.57289	0.58534	-0.03945	0.85223	2.8648	0.74931	1.2201	0.49207	1.7566	-1.2313	-1.686	-0.56603	-1.3518	0.57863	-0.81365	1.0688	-0.0032375	0.60381	2.0976	1.2144	0.32211	-0.85709	0.048599	-2.1989	-1.0449	-2.9319	-0.46081	1.526	0.93283	-0.079073	-1.1014	0.9417	1.2556	-2.5936	1.9429	3.3445	1.0633	1.9431	-1.9071	0.12354
-5.6459	-5.8786	-5.3728	-6.6406	-7.8182	-7.878	-4.6546	-8.0564	-5.7156	-7.3103	-5.6938	-6.1607	-5.9377	-3.0659	-5.489	-8.6926	-4.6442	-5.8979	-6.043	-5.1014	-5.0812	-5.6377	-7.9003	-3.3416	-4.8073	-5.5379	-6.9437	-6.9416	-5.1009	-6.8542	-5.2649	-6.7702	-7.3185	-4.78	-5.6112	-5.5687	-8.8884	-8.2347	-7.0494	-6.2803	-5.0154	-5.5369	-6.0445	-6.0392	-6.4401	-7.2216	-7.2151	-5.7351	-4.5035	-6.3623
-12.863	-11.134	-11.174	-10.448	-11.403	-7.7202	-10.932	-11.029	-11.214	-13.493	-10.962	-11.357	-9.8139	-9.5753	-11.769	-12.7	-12.085	-11.327	-10.921	-11.018	-10.944	-10.736	-9.1518	-9.4127	-10.257	-11.438	-11.812	-11.35	-11.361	-11.474	-11.531	-9.7888	-11.692	-12.049	-11.536	-10.33	-9.4001	-12.063	-11.869	-12.463	-11.472	-11.679	-12.894	-11.346	-10.108	-10.829	-9.494	-10.959	-13.3	-9.4899
-8.304	-7.7306	-5.9943	-8.7346	-11.47	-10.296	-10.246	-8.6995	-10.664	-9.2682	-10.904	-11.586	-10.044	-8.2985	-7.1521	-7.9519	-8.7391	-8.7668	-10.516	-11.125	-6.6769	-7.6178	-10.255	-11.272	-6.881	-8.2978	-9.1705	-9.2823	-7.8408	-9.2397	-9.6463	-9.2701	-9.6368	-8.8184	-10.636	-7.7963	-8.4338	-10.835	-8.1805	-10.384	-6.0383	-8.6954	-10.689	-8.019	-8.3269	-9.061	-9.8067	-9.3832	-7.113	-7.3306
-3.8509	-3.4497	-3.829	-0.85596	-4.8188	-2.8967	-3.8717	-2.8666	-3.3132	-1.2574	-3.867	-3.8869	-3.0338	-3.2519	-2.3918	-1.699	-4.0942	-3.0558	-2.1791	-4.0501	-4.3242	-2.3686	-3.4375	-1.4871	-3.6479	-3.8725	-4.1253	-3.3928	-2.9757	-1.5053	-4.0166	-2.9284	-3.5052	-2.0373	-2.4405	-3.3876	-0.75854	-3.9198	-2.2324	-1.4728	-1.119	-5.9004	-1.1721	-4.0353	-2.6577	-5.0751	-1.894	-4.6336	-2.7957	-1.6756
-1.3618	0.80081	-3.3463	3.3262	-1.0227	-2.6777	-0.53598	1.6791	-0.61715	-2.3825	1.1793	-0.075915	0.3272	-1.8864	-1.4125	0.29014	-1.1427	-0.4086	0.16958	-1.0264	-0.23824	0.3208	0.35019	-1.9418	0.30412	-1.9033	-0.4707	0.6896	-1.7313	-0.54185	0.30199	0.044182	-1.8646	-1.2794	-2.1293	0.12877	1.3603	-0.63937	0.025946	-1.3673	0.197	-1.2712	-0.32734	-0.6442	-2.9289	-0.61683	3.3582	-0.81613	0.76545	-0.78342
-3.101	-2.8451	-2.4644	-2.1596	-5.1028	-2.6253	-1.5352	-3.5586	-4.5854	-1.839	-3.5807	-3.7799	-5.169	-2.9022	-3.8411	-3.8761	-5.3863	-2.5491	-5.3819	-6.4032	-1.7458	-3.5616	-2.3592	-2.2587	-3.6272	-5.3582	-6.7416	-3.423	-3.5526	-5.5902	-2.4799	-2.637	-6.1791	-4.0143	-3.5198	-3.933	-5.3774	-3.6023	-4.4768	-4.5295	-4.3256	-4.1992	-3.5889	-2.3476	-4.3876	-2.6283	-5.263	-1.4011	-2.6228	-3.3665
-12.306	-10.968	-10.251	-11.057	-11.474	-10.762	-10.758	-12.882	-10.773	-12.992	-11.37	-12.965	-13.002	-9.6743	-10.428	-13.013	-10.905	-13.417	-12.378	-11.703	-11.095	-12.652	-10.243	-11.161	-12.235	-13.654	-11.747	-11.277	-12.937	-11.977	-11.091	-10.455	-11.459	-14.015	-10.689	-11.199	-11.595	-10.17	-12.692	-11.72	-12.701	-12.78	-11.857	-10.639	-12.128	-11.585	-10.985	-13.253	-10.316	-11.472
10.878	8.4318	10.464	10.29	10.525	8.2792	10.627	8.3209	11.592	10.636	10.8	9.465	10.815	9.8571	8.6943	8.1753	8.0873	10.301	9.2935	12.514	10.28	11.016	10.234	11.53	8.513	8.4913	9.9014	10.061	9.7348	11.301	9.5299	9.8118	8.4494	9.4111	11.85	12.048	9.7721	8.5923	9.2806	10.419	8.8608	10.309	10.273	8.8992	9.4751	9.4568	10.83	11.189	10.063	11.204
-22.018	-23.282	-20.494	-21.009	-24.389	-24.211	-22.718	-22.105	-19.19	-19.63	-21.628	-20.629	-21.567	-23.429	-23.074	-20.043	-24.109	-22.69	-21.645	-20.855	-23.877	-22.207	-23.329	-22.418	-21.684	-23.132	-25.003	-23.399	-21.911	-22.402	-24.151	-22.078	-23.181	-22.507	-22.296	-21.981	-21.539	-23.773	-22.064	-22.967	-21.395	-22.366	-23.833	-22.811	-23.731	-22.568	-22.814	-23.275	-23.933	-24.793
6.1463	8.0342	7.9941	3.9655	5.705	6.1875	5.2874	5.9425	7.8883	7.0759	8.2582	8.7751	4.8164	8.2874	8.4715	6.4476	7.5693	7.2254	7.7409	8.7399	6.0931	4.8954	4.8984	7.2745	5.1196	6.3013	4.579	6.4786	6.3658	5.8699	6.2858	4.1791	7.7483	8.1886	7.3934	4.965	6.5142	5.6844	7.8478	6.048	8.1613	6.3746	6.6429	6.9755	6.4668	6.1695	4.7635	8.7851	4.9941	8.5712
-2.5122	-1.6284	-0.055502	-2.3838	-2.0019	-0.62526	-1.2851	-0.89514	-2.1559	-0.73625	-1.3944	-2.3568	-0.26457	-1.8631	-0.33162	-0.25738	-0.36606	-0.59808	-0.32802	-1.0461	-0.4696	-4.1053	0.77676	-0.064854	-0.65077	-1.7804	-1.707	-0.91008	-2.9999	-0.40098	-1.8644	-0.58154	-3.0194	-0.0085217	1.536	-0.89632	0.63157	-3.7115	-3.7002	-0.81969	-0.19715	-1.482	-0.14301	-1.1132	-3.3344	-0.92581	-3.0335	-2.306	-0.14081	-1.5528
-12.225	-10.907	-12.108	-11.115	-11.869	-11.535	-12.355	-9.4503	-11.764	-12.633	-12.191	-12.278	-12.897	-11.01	-9.5137	-11.747	-10.817	-14.248	-10.874	-11.248	-11.329	-11.596	-10.051	-12.176	-13.732	-10.281	-11.077	-9.1014	-13.625	-8.8164	-11.685	-11.566	-14.045	-9.5465	-12.007	-12.526	-11.779	-11.574	-11.965	-13.54	-11.509	-10.913	-12.036	-8.561	-12.342	-11.582	-10.244	-12.871	-12.389	-9.4951
-2.5488	-1.8802	-1.5318	-2.2966	-2.4585	-3.6401	-1.8796	-3.0554	-4.7625	-2.1512	-1.9796	-2.9202	-1.7742	-2.9838	-3.9966	-3.6338	-5.1966	-1.3895	-0.84672	-3.8946	-4.0173	-2.3154	-4.2549	-4.6309	-2.153	-1.567	-3.0365	-1.9245	-2.222	-2.9153	-5.1008	-2.7331	-4.3445	-2.4787	-2.8543	-3.8676	-1.748	-0.97061	-4.1847	-2.6466	-1.9668	-3.2941	-1.9234	-0.71161	-4.59	-3.45	-3.7079	-4.2616	-3.5556	-4.243
-12.015	-12.894	-11.493	-13.826	-12.601	-12.334	-12.058	-11.85	-15.026	-13.704	-14.417	-13.58	-13.59	-9.3035	-9.408	-12.732	-10.203	-11.603	-14.349	-11.883	-12.968	-14.385	-12.468	-12.822	-15.064	-13.788	-12.681	-12.785	-12.425	-13.963	-13.699	-11.041	-14.352	-13.45	-14.15	-11.978	-14.635	-12.015	-14.188	-13.48	-13.238	-12.537	-12.89	-13.131	-13.725	-13.381	-16.366	-12.578	-12.717	-11.972
-6.6365	-4.2981	-8.5603	-3.3461	-4.1996	-4.1348	-3.64	-6.8338	-5.482	-6.5944	-5.0319	-4.7897	-4.2733	-9.1723	-5.7172	-4.3676	-6.3271	-7.8866	-5.4356	-6.7273	-5.6479	-3.057	-5.799	-4.9805	-4.2871	-4.3377	-6.6061	-6.8241	-6.1746	-4.456	-5.6337	-5.2322	-7.075	-6.5919	-7.5694	-5.5527	-5.617	-6.6829	-3.2602	-6.1161	-3.6156	-5.1328	-3.3529	-5.8767	-6.8469	-5.8559	-4.3241	-3.9545	-7.9354	-7.312
-3.9611	-4.2234	-4.3548	-3.5572	-3.9242	-4.0275	-2.6103	-2.9939	-2.6873	-4.6682	-2.4671	-0.91863	-4.4791	-2.9258	-3.2703	-1.3728	-2.7519	-2.5214	-2.3514	-3.0446	-3.5007	-3.4116	-2.4015	-4.5552	-2.3836	-2.1751	-4.8696	-3.149	-0.85922	-2.2438	-2.919	-3.5711	-3.8863	-4.2088	-7.4352	-1.8733	-5.3171	-2.5251	-3.4954	-2.0768	-2.963	-2.5852	-1.5652	-1.9426	-5.244	-3.9666	-4.0453	-0.60428	-3.9801	-0.56385
-12.297	-9.6645	-14.943	-15.418	-14.527	-13.022	-11.179	-12.369	-13.98	-10.279	-13.46	-12.853	-11.147	-14.348	-12.98	-13.311	-12.401	-12.544	-11.954	-12.496	-11.482	-12.145	-14.077	-13.818	-15.62	-11.217	-12.983	-12.16	-12.63	-14.21	-12.558	-11.988	-11.422	-11.473	-13.31	-13.285	-12.309	-12.016	-13.726	-10.97	-14.25	-13.282	-12.743	-13.755	-12.752	-15.352	-12.604	-14.471	-12.194	-12.811
-5.9669	-3.8102	-3.5638	-4.0066	-5.9882	-6.4139	-5.5197	-4.8841	-3.2165	-4.9135	-2.7201	-3.9185	-4.3643	-5.2239	-4.255	-4.8783	-6.8602	-4.0413	-5.0611	-5.7544	-5.6967	-7.1264	-3.4043	-7.3545	-4.3353	-4.6343	-6.2734	-3.3337	-7.7827	-7.9895	-1.7488	-3.4694	-4.7826	-5.033	-6.4955	-4.5746	-6.117	-4.1395	-3.3667	-3.6608	-3.1385	-5.2047	-5.4374	-2.653	-6.0129	-5.7343	-6.0164	-5.8874	-5.6127	-6.5235
2.2719	1.6201	1.959	1.9409	2.906	3.6651	1.942	2.5859	4.6751	2.1806	1.5453	3.0816	2.676	3.6447	3.1622	1.1467	2.8667	4.0927	2.3387	4.5079	5.3781	3.2181	1.5508	2.312	1.0385	1.8764	1.8479	1.1455	2.1073	3.2946	4.5703	2.2756	1.652	0.7746	2.5826	1.0069	2.1702	1.8419	2.2258	4.0862	5.2394	0.7632	1.5025	1.6735	2.743	4.1797	2.2791	2.8152	2.1208	3.6061
-13.451	-17.672	-15.579	-13.283	-11.76	-13.649	-13.804	-12.779	-15.673	-16.114	-13.661	-15.362	-13.822	-12.706	-13.411	-13.901	-15.768	-14.678	-15.648	-14.263	-14.891	-15.421	-13.385	-16.743	-15.044	-14.195	-15.879	-14.15	-15.432	-13.668	-14.308	-15.821	-14.959	-12.62	-15.498	-14.838	-13.208	-13.015	-15	-14.229	-13.802	-13.299	-15.416	-16.252	-14	-12.923	-15.929	-13.961	-13.064	-13.993
-1.4179	-3.0517	-2.29	0.040604	-1.8121	-0.91047	-1.2667	-1.8027	-2.3885	-2.4826	-3.0932	-2.5112	-3.2577	0.52276	-0.61454	-0.063349	-3.8519	-0.01909	-1.4832	-3.3966	0.035458	0.055785	2.1165	0.36226	-3.9991	-1.6338	-2.8449	0.44115	0.36305	1.3132	-0.58601	-0.62191	-2.147	-1.6681	-0.76869	-2.1782	-1.4728	-2.0151	-0.30226	-3.0511	-1.0993	-1.7287	-0.49076	-1.4957	-0.075382	-0.3176	-1.0438	-3.4561	-0.28269	-2.1902
-7.4142	-4.4241	-4.6519	-7.4856	-4.6084	-5.5214	-6.2317	-4.9978	-5.0585	-3.4454	-4.849	-5.0893	-5.7264	-5.6898	-4.9394	-5.3154	-7.1924	-5.8954	-7.4878	-5.1617	-5.309	-6.929	-5.7137	-4.4005	-6.8258	-4.2075	-5.518	-5.4402	-7.1764	-5.9661	-6.6415	-5.2455	-5.6244	-6.6665	-4.8544	-6.0614	-5.9296	-5.5624	-5.3225	-5.2165	-4.3731	-6.3878	-6.5749	-7.1126	-5.3077	-5.4054	-7.526	-5.6497	-4.7902	-7.0976
-10.365	-8.7233	-10.723	-9.2163	-9.7833	-9.076	-7.6209	-7.424	-9.4716	-11.217	-8.5643	-9.133	-9.5821	-8.1744	-9.2104	-8.9462	-7.5895	-10.895	-10.368	-9.2148	-9.6611	-9.6662	-7.8946	-9.9242	-7.943	-9.7397	-9.6598	-10.543	-10.257	-8.9555	-8.9308	-8.2189	-9.2134	-7.6098	-8.634	-8.6394	-7.8402	-8.7958	-7.4669	-11.471	-11.29	-8.094	-9.6113	-10.204	-8.801	-10.555	-7.4273	-9.7428	-7.9752	-10.545
5.8932	4.5616	7.6534	5.9625	6.6668	6.5209	7.6266	7.748	6.9086	8.3381	6.5493	5.7322	3.4103	6.2267	3.9717	8.1986	6.1253	7.1928	7.513	8.9154	5.2843	7.4941	7.1427	5.0569	8.2302	4.1098	6.3746	7.0108	8.9755	6.4712	6.6569	7.9542	7.3046	8.7694	3.4838	8.071	6.4167	7.1626	5.8202	7.7848	7.5537	6.1134	6.8946	6.1086	6.7533	6.9422	6.4438	5.1166	7.1194	6.6892
5.7666	7.3508	5.7052	6.5688	7.6404	7.0255	7.9599	6.3249	7.2387	7.4562	5.5922	6.2758	8.6836	7.5705	8.1666	8.4705	9.3011	7.7781	6.2822	5.9646	6.2731	6.5781	8.473	5.8168	6.8779	8.8688	6.732	7.007	7.1167	6.76	6.2643	5.3749	6.2865	5.7427	6.9582	7.4919	6.6969	5.9061	7.1227	8.3228	5.4931	8.0664	8.6559	7.0844	8.3718	6.1056	6.1543	5.4144	6.3405	7.1284
-10.876	-15.834	-9.7739	-11.673	-14.223	-12.082	-10.921	-9.1444	-12.058	-13.538	-12.257	-12.075	-10.068	-10.91	-10.589	-11.244	-11.802	-14.491	-13.256	-10.55	-12.762	-11.061	-8.8256	-12.133	-11.955	-13.305	-12.219	-12.757	-11.097	-11.645	-11.505	-12.247	-11.662	-11.786	-13.06	-9.3614	-11.041	-11.231	-12.267	-13.202	-13.184	-12.683	-11.418	-11.419	-11.678	-14.582	-9.3034	-14.489	-11.711	-10.779
3.2193	5.5541	3.4535	5.0724	4.5839	3.5135	5.0115	6.2041	4.0913	4.9598	4.9544	5.4507	2.6653	3.7352	5.3519	6.4641	3.6923	5.6994	5.1446	3.355	4.3951	3.8027	6.0261	3.3574	4.7659	3.2764	5.3616	6.0307	4.8408	4.2324	3.2734	5.277	4.5083	5.6333	3.2554	5.6035	5.4259	5.1269	5.7502	4.9763	5.5811	6.0439	4.0916	4.7022	5.1501	4.0476	5.8429	5.6957	4.7841	3.2575
-12.698	-15.041	-12.531	-11.568	-13.99	-13.25	-14.946	-13.111	-12.28	-15.923	-10.349	-14.24	-15.004	-13.236	-15.831	-14.402	-14.084	-14.058	-14.826	-13.425	-11.174	-13.385	-14.575	-13.939	-16.522	-13.381	-14.974	-15.012	-14.513	-13.242	-14.835	-15.662	-13.85	-14.934	-13.892	-13.685	-14.023	-15.471	-15.332	-13.992	-13.557	-14.057	-14.428	-13.795	-10.761	-16.368	-14.211	-14.676	-11.742	-11.58
-23.28	-23.999	-21.614	-21.884	-23.015	-23.084	-23.635	-21.75	-22.232	-21.201	-23.639	-21.464	-21.012	-24.524	-22.904	-23.218	-22.899	-24.369	-22.007	-21.898	-23.49	-23.894	-22.554	-22.267	-20.664	-23.428	-22.252	-22.541	-21.913	-21.577	-22.487	-22.248	-21.155	-22.638	-25.006	-23.237	-21.781	-22.483	-23.345	-22.189	-21.158	-23.451	-21.113	-21.97	-22.249	-23.61	-26.109	-22.237	-23.778	-23.257
-4.4541	-5.5192	-4.4993	-4.703	-3.8607	-5.7835	-6.5412	-4.9644	-6.8528	-4.1007	-7.0711	-4.6265	-7.5799	-6.9202	-5.7445	-5.3074	-4.3957	-5.4478	-4.4803	-5.8927	-6.4411	-5.8278	-5.9244	-5.1877	-5.689	-6.6818	-4.7272	-6.2759	-6.1788	-5.8239	-6.9231	-5.8904	-6.3322	-4.9038	-4.8947	-6.2733	-2.8985	-7.0856	-4.1304	-3.7003	-7.3962	-6.3696	-7.7014	-4.24	-5.2377	-5.7022	-2.5273	-5.6165	-5.3414	-7.2768
0.96157	0.096776	0.1866	-0.70318	1.0819	1.7772	0.13934	-0.24378	0.71521	1.2318	-0.57441	0.32182	-0.25654	-0.42584	-0.13734	1.9726	3.3816	1.1841	2.3569	1.1574	1.9017	0.87296	1.4439	1.2386	0.24119	1.5852	1.5745	-1.2319	1.3115	1.1823	0.42209	0.54693	0.81046	-1.7538	1.0061	-0.31382	0.87015	0.77689	0.68303	1.5133	-0.094619	-0.76078	-0.60034	0.21636	-1.1398	3.684	0.13324	1.195	0.14186	1.3505
-9.9226	-11.923	-9.0403	-9.6937	-8.3365	-11.608	-9.0487	-13.977	-9.1938	-11.866	-10.476	-9.1297	-10.819	-11.076	-10.904	-10.741	-10.891	-12.761	-9.4163	-9.6834	-10.535	-10.245	-10.093	-11.471	-12.5	-12.097	-10.127	-9.6173	-10.587	-10.979	-13.037	-9.3654	-11.031	-8.9039	-15.094	-11.253	-10.401	-10.98	-10.95	-12.425	-9.7196	-10.3	-10.395	-10.022	-11.783	-9.7296	-10.297	-10.5	-8.9847	-10.975
-0.10782	-1.2679	-3.863	-0.5236	-0.2436	-1.5895	-0.96621	-1.4222	0.65375	0.34812	-1.9049	-1.7427	-1.7933	-2.2743	-3.3541	-2.1401	-1.193	0.45202	-2.2648	-2.4898	-0.55019	-1.528	-0.02144	-2.5758	-3.8389	-1.8373	-0.47212	-3.5007	-3.6445	-1.8287	-2.0003	-0.58214	-3.0025	-0.75689	-1.5632	-3.8482	-1.6492	-2.5495	0.32601	-0.71801	-1.3007	-1.1628	-3.409	-1.9395	-0.61189	-0.69953	-1.0027	-1.7555	-2.6197	-0.37013
-0.0081655	-1.0266	2.4424	0.87957	3.2703	2.9459	2.2848	2.5513	2.2955	1.9365	2.6262	1.6133	1.8836	1.7385	2.1195	2.4264	2.7319	1.7479	4.5306	4.172	2.5413	0.61731	1.6296	3.1519	3.5066	1.5867	3.0441	0.52344	-0.15676	2.2502	1.8357	2.2329	-0.66309	2.6405	2.8442	1.1286	1.6138	2.5925	0.655	2.2587	0.65417	1.3472	2.8367	2.3237	1.2269	0.9048	0.77376	0.72113	2.8273	-0.31535
-12.779	-13.499	-12.373	-13.128	-14.954	-14.669	-13.192	-10.251	-13.797	-13.52	-13.31	-14.588	-12.058	-13.061	-12.439	-15.253	-13.454	-11.148	-15.67	-12.3	-13.238	-12.011	-13.385	-13.809	-15.611	-12.474	-12.076	-11.788	-12.666	-14.396	-15.087	-14.054	-12.281	-11.877	-14.243	-12.171	-11.226	-14.084	-12.702	-12.645	-14.099	-13.353	-15.681	-11.605	-14.623	-12.786	-11.448	-11.464	-11.756	-14.419
4.1502	1.099	0.27268	1.6388	1.846	-0.69419	1.8343	-0.5453	0.87826	-0.55329	2.2332	1.2168	-0.58347	3.0232	1.2716	0.90409	2.7883	3.2351	0.33833	1.3705	1.0268	1.7803	-2.1386	0.5437	2.3796	2.49	3.6406	-0.13741	0.094573	-1.0731	1.7759	1.1599	1.4476	3.5582	0.82195	-0.17962	6.1249	-0.44217	3.0232	0.4245	-1.9857	1.5979	1.3239	2.3519	1.5523	0.22808	-0.2655	0.30322	0.87421	2.5423
-5.3701	-4.2918	-5.2954	-3.4939	-4.1132	-2.355	-3.7048	-5.6887	-4.511	-6.8913	-4.1618	-4.6003	-2.321	-5.7448	-6.3608	-4.6019	-5.4214	-2.9311	-5.0117	-3.369	-3.9181	-3.4935	-4.2301	-5.7552	-4.9292	-5.1654	-6.5175	-5.2395	-4.2644	-4.8471	-2.5782	-5.3943	-4.7943	-4.6044	-3.4718	-3.3651	-2.756	-5.6588	-4.3736	-6.9514	-4.868	-6.233	-3.7832	-7.4197	-5.1535	-3.7041	-4.6304	-2.5987	-1.8933	-2.6776
-10.894	-11.756	-10.643	-11.106	-11.46	-11.383	-12.114	-12.498	-11.249	-12.536	-10.996	-11.866	-12.5	-13.563	-11.412	-10.961	-12.161	-11.073	-10.205	-12.19	-11.255	-11.484	-11.6	-11.719	-8.3234	-12.427	-8.0031	-10.819	-12.038	-10.38	-12.235	-11.394	-10.35	-12.911	-10.656	-13.869	-11.881	-11.76	-12.269	-12.291	-10.515	-13.043	-9.6352	-11.527	-12.219	-9.7494	-8.8868	-10.503	-10.945	-11.581
-6.7197	-6.0491	-5.8829	-7.9031	-6.8745	-4.4313	-4.005	-5.3889	-6.9239	-7.8367	-9.1918	-5.6468	-4.9951	-5.186	-6.6861	-5.4684	-4.7129	-4.8987	-4.9526	-6.0186	-7.3841	-7.3891	-5.5783	-6.0422	-6.8629	-6.4661	-5.5017	-6.7416	-3.2522	-6.6917	-5.5227	-4.6078	-4.8692	-8.9398	-7.5914	-2.1821	-5.4682	-4.8263	-2.8281	-5.5647	-7.0016	-6.2324	-6.5548	-5.6562	-2.4168	-6.9743	-4.0744	-5.9666	-5.6592	-4.058
-5.1008	-0.44308	-3.0905	-3.454	-0.88609	0.24773	-2.6151	0.84221	-3.6429	-1.9847	-2.7904	-4.1063	-1.8603	-1.8251	0.044245	-0.43976	-3.8254	-2.5332	-4.4643	-4.0219	-1.4419	-3.4815	-5.1041	-3.508	-2.9259	-1.5753	-3.1126	-5.0168	-1.1973	-4.9612	-0.24413	-1.3999	-2.703	-3.8639	-3.6027	-3.037	-3.4038	0.64993	-4.7706	-1.3746	-1.1656	-3.65	-2.9412	-0.72523	-3.7383	-1.9631	-3.2076	-1.9974	-2.1916	-2.6599
-6.7165	-7.7662	-7.3691	-8.0757	-5.2557	-9.6723	-5.8664	-9.0417	-8.4371	-7.3119	-7.6496	-8.3595	-8.3627	-6.564	-9.6985	-9.0804	-7.8675	-7.8668	-10.219	-6.382	-8.1032	-7.0429	-7.1225	-9.1999	-8.8596	-9.825	-10.639	-8.1419	-6.0353	-6.9254	-8.374	-8.0682	-8.0535	-7.7056	-6.6795	-8.2039	-9.2582	-6.5316	-6.8646	-9.3526	-9.2801	-5.6253	-7.4759	-8.1795	-8.6179	-7.1597	-8.1206	-8.7374	-5.8922	-8.4589
-5.2036	-6.0307	-4.885	-4.4447	-6.3247	-5.6682	-3.502	-3.4514	-5.0554	-5.278	-4.818	-4.8717	-5.621	-3.6798	-4.3234	-7.0421	-5.8105	-6.3607	-3.0922	-5.0835	-6.4103	-6.3018	-6.382	-4.1803	-8.1163	-5.7104	-3.4118	-4.5834	-4.7419	-7.5988	-4.3082	-3.8426	-2.7826	-5.4155	-4.7938	-5.0913	-5.3065	-3.9874	-3.9431	-5.725	-5.8682	-4.4732	-6.1805	-3.1955	-4.7417	-4.7772	-3.8705	-7.5852	-2.3335	-3.2599
-5.9645	-5.7296	-6.1092	-6.9936	-5.8237	-6.7632	-6.2951	-6.9016	-4.2483	-5.844	-7.3802	-7.2162	-4.4868	-3.5274	-5.5231	-6.3195	-3.1297	-5.9825	-4.2209	-7.6462	-4.3285	-7.0078	-3.2018	-5.2325	-3.2576	-5.0069	-4.7292	-5.3945	-4.6428	-7.2264	-5.5832	-5.4433	-8.3586	-6.0818	-5.5355	-8.4123	-4.659	-6.4684	-9.8407	-4.0678	-2.5017	-5.6379	-6.4202	-6.147	-5.3234	-4.4958	-5.1857	-4.7462	-8.3488	-5.3986
-10.603	-10.643	-11.233	-12.698	-13.284	-10.223	-9.3826	-13.071	-9.6935	-10.428	-10.345	-11.716	-12.529	-9.2781	-10.666	-9.6012	-9.5582	-13.392	-11.133	-11.237	-11.446	-11.585	-9.2629	-11.833	-9.8655	-11.366	-11.33	-12.249	-11.677	-10.732	-9.1497	-12.352	-11.717	-9.968	-11.666	-8.6142	-10.007	-8.7862	-9.1965	-10.397	-8.2096	-11.567	-11.173	-8.392	-9.429	-9.4899	-10.954	-9.8679	-10.478	-8.5313
-0.59546	-0.66969	-0.96955	-1.9689	-0.74756	0.028926	-2.1086	-0.2172	-2.917	-3.2212	-1.2637	-1.9838	0.31182	-2.8249	-0.937	0.096334	-2.8134	-1.4072	-1.4209	-2.1185	-4.1758	0.080668	-1.3738	-1.3302	-0.51154	-2.0527	-1.5082	-1.5167	-2.7991	-0.59529	-1.9471	0.76729	-1.4207	0.017255	-1.0311	0.77161	0.6733	-3.4342	-1.8197	-1.1818	-1.0973	-2.7502	-0.27284	-2.4909	-3.0271	-2.2404	-0.59942	-1.1271	-3.5302	-1.8867
-12.5	-12.268	-14.732	-13.857	-13.311	-14.474	-11.035	-13.493	-12.141	-14.016	-14.644	-13.065	-12.756	-11.824	-12.162	-16.932	-13.937	-11.734	-14.403	-11.319	-12.92	-15.023	-13.39	-12.95	-12.789	-13.061	-11.278	-12.645	-13.525	-14.631	-11.427	-11.758	-13.066	-14.853	-11.969	-12.569	-13.245	-12.052	-11.18	-13.165	-11.982	-15.134	-13.472	-12.88	-13.232	-11.118	-11.124	-11.815	-15.543	-13.685
-1.3415	-1.9863	-1.1878	-0.53931	-3.6647	-2.9891	-2.6673	-5.1806	-2.9867	-2.6252	-0.36957	-2.3741	-2.355	-1.2713	-3.5002	-0.38513	0.14063	-1.4048	-1.5666	-1.0498	-2.3868	-1.7825	-0.37951	-3.6052	-5.5348	-1.7147	-2.2425	-1.6152	-1.8717	-1.5852	-1.5545	-2.2724	-3.187	-2.4918	-3.0107	-1.6736	-1.4026	-1.2159	-2.7984	-2.8162	-0.44695	-2.7712	0.86046	-1.0667	-1.3264	-0.23175	-3.018	-2.4722	-2.3229	-1.4515
-3.4683	-2.2539	-1.1275	-1.4229	-2.3316	-0.73409	0.4341	-0.95606	0.1813	-3.1516	-3.3996	-1.3141	-1.3498	-3.6779	-2.2579	-1.2336	-1.1701	-3.3184	-3.3816	-1.4931	0.13511	-1.1997	-0.88637	-2.4431	-3.7347	-2.0081	-2.0689	-1.9606	0.44549	-1.2112	-0.9449	-2.6916	-2.3275	-1.2492	-1.2812	-1.3819	0.42509	-1.7292	1.3731	0.42085	-3.1175	-0.72076	-2.4425	-2.5619	0.01857	-0.95078	0.24461	-1.3996	-1.6298	-1.4951
2.0306	5.2356	2.2527	1.8997	3.3132	2.4976	2.8519	3.3339	3.0748	4.706	1.8889	1.8806	2.7313	3.2235	3.9692	2.6268	3.8847	2.1723	3.7623	3.8608	5.0191	5.9086	1.1835	3.059	0.44009	4.3736	3.1262	4.379	3.4483	2.839	1.6128	2.4038	4.3714	2.6672	1.8798	4.2696	1.4989	3.0814	3.1679	3.0063	3.027	3.0159	4.3261	4.0196	2.652	3.6696	5.548	1.2095	3.1717	2.4849
-1.4936	-1.8586	-0.8972	-4.0968	-4.0559	0.29289	-1.9222	-2.8483	-2.2333	-3.1548	-1.4092	-1.9095	-2.9708	-0.89491	-3.6418	-2.645	-1.7241	-2.7766	0.31048	-1.884	-0.24304	-1.7933	-3.5856	-3.0629	-3.984	-1.4731	-2.9086	-1.3333	-4.0288	-1.7596	-2.6551	-1.5679	-1.3176	-0.28153	-1.72	-0.65121	0.50072	-3.9896	-3.7489	-0.41545	-0.99611	-0.14538	-4.0721	-0.92677	-1.7994	-1.9729	-3.4615	-1.7211	-1.3164	-1.4899
4.5098	0.49164	3.1348	2.8078	2.5751	2.9808	2.2203	3.8406	2.8789	3.9601	1.9347	3.5047	5.2853	2.4966	4.8048	2.2129	1.5974	2.8908	4.5944	4.8477	4.5263	2.9641	2.0684	2.3638	3.7078	3.6405	4.2185	3.2794	1.8611	3.0435	1.6862	1.4611	2.5404	2.2318	3.3971	2.3688	2.6403	2.7798	3.4011	4.1454	2.4996	1.699	3.4983	2.258	3.9403	3.5971	2.9532	2.2095	0.60129	2.061
-14.841	-12.577	-13.637	-11.206	-14.536	-12.872	-11.632	-12.514	-11.949	-14.479	-14.573	-14.836	-13.533	-11.797	-14.261	-9.2508	-15.797	-12.843	-12.172	-12.58	-12.6	-14.712	-14.649	-12.616	-15.594	-12.493	-14.008	-11.07	-14.638	-12.393	-13.382	-12.637	-11.769	-13.226	-11.353	-11.493	-14.741	-12.946	-11.984	-14.337	-14.882	-12.218	-14.458	-11.415	-13.689	-14.661	-13.147	-15.908	-10.755	-14.653
-21.157	-18.757	-21.135	-21.797	-22.569	-21.325	-21.344	-21.118	-18.394	-22.416	-21.188	-21.426	-20.859	-19.998	-16.3	-20.874	-21.215	-21.81	-21.183	-22.23	-21.882	-21.744	-18.987	-20.61	-19.89	-18.803	-20.6	-21.353	-21.303	-20.466	-20.944	-19.951	-20.388	-20.989	-19.872	-20.067	-18.937	-19.383	-22.322	-20.48	-20.277	-20.928	-19.001	-20.555	-22.223	-21.557	-19.868	-19.708	-21.669	-22.143
-8.4156	-9.5836	-9.8656	-6.8088	-10.324	-9.369	-9.4038	-9.3646	-9.144	-9.7304	-7.2331	-7.6886	-11.087	-10.827	-9.5363	-8.525	-9.6004	-10.154	-7.822	-9.8259	-10.08	-11.051	-10.257	-11.24	-9.0037	-7.6772	-11.136	-7.7884	-12.891	-10.871	-10.849	-9.2051	-9.1122	-8.4992	-8.2187	-9.75	-9.3947	-10.021	-10.375	-9.2517	-9.7649	-10.633	-10.476	-7.8021	-10.184	-8.4337	-7.4107	-8.0256	-8.1214	-10.247
3.2008	1.7789	0.47036	3.7637	1.6675	1.283	3.6604	2.8638	2.8595	3.3248	2.7153	0.67295	1.071	1.6528	2.8803	2.9164	3.0108	0.87768	1.7643	4.0428	2.5319	0.91494	1.5216	3.7815	1.549	-0.36479	1.3613	3.54	4.5052	2.6499	3.3938	2.1639	2.4348	0.66155	3.9753	4.4786	0.39397	3.6184	4.134	4.4583	4.176	2.7477	3.9756	2.4157	4.1396	3.9097	0.86768	1.4813	3.176	2.713
-2.4971	-1.9651	-2.0479	-1.3988	-2.7165	-1.9797	-3.2492	-1.5501	-1.8078	-1.5377	0.036192	-1.357	-1.3146	-1.1029	0.4256	-0.44122	-3.6384	-0.55936	-1.6774	-2.9457	0.34813	-0.89599	-1.0241	0.057879	0.29765	-0.98301	1.0895	-0.75466	-0.37332	-1.4679	-3.6504	-2.2265	-0.6888	-1.4119	-2.1312	-1.4011	-1.1159	-2.4597	-2.8649	-0.97267	-1.9794	-1.302	-2.5964	-1.5146	-0.65964	-1.5265	-2.3146	-0.40612	-0.70804	-3.2596
2.4105	2.6418	6.9579	5.7173	4.5867	5.2902	2.5903	5.9468	6.4173	5.9991	7.6334	7.367	3.1289	3.9261	3.4373	5.1109	5.3174	5.1226	6.8501	4.1571	5.3758	2.3403	3.7537	2.4349	5.1538	4.9088	6.9208	3.3026	4.5307	3.8702	6.5067	5.3387	7.0062	5.2634	4.7996	3.5655	4.048	4.7098	7.7687	6.8872	3.8007	2.7013	5.6475	4.0614	4.2701	6.7837	5.3468	4.9675	4.8711	3.4869
7.2494	6.8641	7.2107	7.4223	8.0038	5.6842	6.3454	7.8628	5.6115	4.9845	5.4146	7.0633	7.468	5.3819	5.2017	7.2832	6.7455	3.263	7.575	4.2633	6.9662	6.8198	5.7824	6.1056	6.9605	6.5174	6.8834	5.579	5.7258	6.6459	6.72	5.4612	7.3558	6.5798	5.9724	6.4559	7.6024	8.0311	6.3483	5.1823	5.8265	7.4037	9.1514	6.6488	7.9118	5.8463	6.1271	9.4614	8.5781	5.6422
-6.4689	-10.903	-8.9919	-6.4351	-4.8639	-9.2204	-6.6903	-6.4957	-11.142	-7.8785	-7.9121	-7.6211	-6.9297	-8.3272	-5.2505	-4.9778	-9.1164	-8.0459	-7.7201	-10.541	-8.4579	-5.9799	-7.4557	-8.4059	-6.1259	-7.9461	-6.2571	-7.3677	-8.1272	-7.0924	-7.6224	-7.675	-6.2527	-7.1549	-6.8125	-9.0233	-6.6338	-5.8766	-6.9186	-9.2846	-9.2197	-7.1663	-6.4057	-5.0551	-8.0026	-9.7395	-8.8749	-8.0801	-6.4418	-8.7312
-12.259	-12.285	-14.175	-13.966	-12.37	-14.317	-13.167	-11.902	-12.205	-12.523	-13.939	-11.724	-11.558	-11.983	-12.557	-11.351	-13.421	-13.528	-16.046	-13.19	-11.601	-12.861	-12.843	-14.571	-12.184	-13.239	-13.71	-12.016	-14.928	-13.298	-10.289	-16.184	-12.825	-14.5	-12.473	-13.925	-15.032	-10.184	-14.15	-12.593	-13.683	-16.289	-11.083	-11.286	-13.205	-11.026	-11.791	-14.514	-13.126	-13.254
-1.0348	-2.0535	-0.78182	0.86609	1.2534	-1.082	3.495	0.26658	0.50476	1.4963	0.5753	-0.61704	0.22904	-0.92899	-1.7038	-0.50314	1.9094	0.45955	1.8442	-1.6591	-1.6246	-0.13778	0.91247	0.88775	0.74973	-2.6191	0.71656	-1.8503	1.6529	-0.20994	0.64409	1.662	-0.2493	1.0447	-0.46571	-1.873	0.80481	0.52406	-1.2071	0.38282	-0.34306	1.1453	1.5608	1.649	0.9787	-0.14423	1.336	1.3029	-1.9453	-1.4761
8.6124	10.311	8.6251	10.367	9.8984	9.2321	10.248	9.3077	8.9915	7.1068	11.343	9.3019	7.4967	9.7392	9.892	10.233	10.13	9.611	10.281	9.3394	11.311	11.02	8.6588	12.1	7.9641	7.7432	10.043	9.7535	10.665	8.12	9.7723	10.144	10.102	11.148	10.386	9.2245	12.773	10.292	11.419	9.0179	8.1544	9.7661	7.9912	9.9775	8.1345	8.4489	9.1632	12.377	9.2321	8.9606
-9.9919	-9.5781	-6.6374	-9.4435	-10.432	-10.883	-8.0064	-7.4646	-7.0231	-7.8544	-8.6057	-7.5021	-9.5824	-7.3802	-8.4156	-10.037	-10.539	-7.4566	-11.369	-9.0069	-8.2226	-9.8432	-7.6192	-8.7274	-8.2165	-7.6774	-6.8106	-9.9686	-6.3418	-8.3878	-9.4908	-7.3413	-9.973	-7.2738	-8.3918	-8.9608	-9.7003	-9.2069	-8.5312	-9.1342	-11.753	-9.4708	-9.1381	-9.4692	-7.5136	-9.5825	-9.0532	-9.3325	-8.9936	-9.1988
7.0065	6.0416	5.9085	7.9355	5.6496	5.6505	4.657	5.8489	6.1747	6.8899	6.9018	6.7334	4.6593	5.5735	4.7851	5.1224	4.6795	5.5618	4.7847	5.766	4.8304	4.1914	7.8506	5.3141	6.1908	6.9123	4.0686	6.8797	4.2625	7.3556	6.2107	6.3415	2.8187	4.5747	5.9156	5.1838	5.3643	6.1603	6.1151	5.7738	5.5605	5.8726	6.7829	5.8458	4.0298	5.6827	5.6324	6.8297	5.9486	5.2157
-9.1285	-10.266	-8.4322	-7.9608	-9.916	-10.911	-10.378	-10.826	-10.097	-10.705	-7.0033	-11.079	-9.9826	-11.411	-8.1646	-9.2647	-8.9635	-13.95	-8.3145	-8.9293	-11.338	-9.8809	-9.3945	-11.465	-13.596	-10.793	-8.1898	-10.338	-10.653	-10.944	-10.244	-10.983	-11.61	-9.5359	-10.728	-9.2007	-9.4161	-11.965	-10.101	-11.722	-10.924	-10.339	-12.016	-10.459	-9.1252	-8.1421	-10.725	-10.578	-12.062	-9.9473
-8.7937	-8.4422	-7.2988	-8.1458	-9.4425	-6.6313	-7.2208	-5.0839	-6.334	-7.3835	-9.4688	-6.8948	-7.8429	-9.6728	-8.5826	-6.9175	-9.7884	-9.9832	-5.9873	-9.5896	-6.053	-10.166	-8.1349	-7.3511	-10.281	-9.742	-6.3068	-8.2725	-8.1279	-9.1593	-7.9924	-4.902	-8.1618	-8.4556	-7.6095	-5.2502	-6.5838	-6.8753	-6.6835	-8.1723	-6.9232	-5.4766	-4.5993	-7.8698	-8.0196	-6.6683	-8.5727	-8.331	-7.6094	-8.8968
-12.309	-11.999	-12.464	-12.812	-14.103	-12.131	-12.011	-11.702	-13.216	-10.743	-14.741	-12.666	-12.004	-13.043	-12.722	-10.005	-10.24	-12.002	-10.726	-12.357	-12.747	-8.8094	-12.952	-12.326	-12.077	-13.569	-13.791	-13.963	-11.331	-12.479	-12.034	-11.85	-11.198	-11.527	-11.966	-11.144	-12.183	-12.315	-10.066	-9.4796	-11.342	-13.739	-12.768	-11.15	-11.135	-12.891	-11.35	-11.316	-11.427	-10.61
-4.9609	-6.2846	-4.3924	-4.1603	-4.2006	-3.7766	-5.0008	-5.1032	-6.2254	-4.1651	-3.4612	-3.7126	-3.0754	-3.7578	-6.2992	-5.1343	-4.8346	-4.9774	-5.1182	-3.5334	-5.5367	-3.4519	-4.6303	-4.2713	-3.9664	-1.969	-2.8198	-5.4566	-6.5539	-5.4404	-3.3447	-4.1703	-6.8256	-2.9969	-5.1165	-4.5278	-6.2339	-4.3981	-6.0164	-3.9469	-4.587	-3.9313	-3.0589	-3.8426	-3.0304	-6.0752	-3.1322	-2.6069	-4.3201	-3.9907
7.7421	6.252	6.8519	5.7583	4.6595	7.3919	8.6053	5.7537	8.041	6.3808	7.7432	8.0308	8.2214	5.4002	9.1588	6.8395	4.9188	5.3781	9.4131	7.4058	6.5778	7.1312	7.0166	6.8681	7.9311	8.0101	6.7199	6.0864	5.9495	6.2924	5.462	6.2032	5.8339	10.081	5.5856	6.596	5.3823	5.745	7.2445	6.3131	7.1302	5.8678	5.805	7.9214	7.3062	8.4044	6.7476	5.9748	5.5593	7.651
-2.4572	-3.2474	-2.2551	-1.3042	-1.4197	-2.5832	-4.0455	-1.8731	-0.15689	-2.0849	-4.2161	-1.4365	-3.6301	-2.8363	-0.49583	-0.61827	-2.3493	-1.0896	-4.1434	-3.9141	-1.8959	-3.2849	-3.1856	-3.3479	-0.61379	-2.9811	-2.6615	-1.1341	-4.6449	-3.0391	-3.654	-2.1947	-2.35	-4.5132	-3.2255	-2.4526	-4.6053	-2.9299	-4.1666	-3.2551	-3.5589	-1.3394	-1.9966	-2.9654	-0.93984	-2.9491	-2.1257	-3.511	-1.7439	-3.9342
8.7951	9.4909	9.5626	5.2489	9.5565	11.107	7.4965	10.161	6.8771	11.196	9.7714	6.8665	5.7154	9.7285	7.717	9.4814	10.363	10.607	8.4342	10.726	7.5421	8.4624	5.9859	8.2838	10.295	6.1211	8.8476	8.4684	5.5267	7.9925	8.442	7.9204	9.3817	7.5852	8.2174	8.4405	8.1745	7.6035	10.145	9.5974	9.2006	7.4248	5.4568	10.336	8.285	8.8102	7.7115	6.9811	7.4058	10.482
1.426	-0.58665	0.17624	1.0756	-1.9365	-0.99437	-1.4702	1.0179	-0.99256	1.7624	0.64504	0.21559	0.026974	-0.79189	-2.221	-1.2521	-1.1466	-0.22111	0.1009	-0.41567	-1.2193	1.672	-0.13562	0.052411	1.1529	0.98943	-0.39462	0.37969	-1.7416	-2.1868	0.489	0.26321	0.26402	-0.17322	0.29268	0.87485	-0.6927	-1.4091	-2.43	0.065428	-1.138	-1.0855	1.6918	0.50128	1.2148	-0.49383	-0.89416	-0.18623	-0.27147	-0.3309
-9.9389	-8.4422	-7.8573	-5.6298	-9.0574	-8.4493	-8.0191	-6.1512	-8.4071	-8.2918	-5.7849	-8.2618	-6.9779	-8.8677	-6.9613	-7.102	-8.6901	-7.5812	-7.1935	-5.9079	-8.3021	-9.4741	-8.3783	-8.6192	-8.0865	-8.5035	-8.6883	-8.02	-10.551	-6.5635	-7.8028	-7.7736	-8.6873	-9.4838	-7.627	-7.4656	-8.8284	-8.0377	-8.0811	-8.0859	-6.5003	-6.059	-7.6237	-7.5616	-8.2784	-7.9977	-8.8645	-7.2746	-7.248	-8.9646
-1.6625	-1.0555	-1.3582	-3.4495	-2.8667	-2.8425	-1.317	-2.3066	-2.0134	-0.59795	-0.6367	1.9226	-0.58564	-2.4199	-1.5266	-1.2611	-1.9847	-0.22828	-0.33812	-1.685	0.11779	-0.73014	-1.4604	-1.4575	-1.1376	-1.8955	0.049222	-1.078	-1.4015	-2.7299	-2.6472	-3.3671	-1.16	-0.4167	-1.0776	-0.44905	-2.2398	-1.6443	-2.098	-0.2364	-3.2116	-1.1218	-0.47983	-1.6019	-2.317	-1.1338	-0.13967	-2.1697	-1.5784	-1.7667
4.054	7.7547	6.8379	8.1262	5.7603	5.754	7.6534	6.3508	7.9857	4.7513	6.3464	8.2473	6.7143	7.0121	7.9371	6.7583	4.5082	6.1302	6.1068	6.4826	5.6831	5.0861	7.3497	6.7593	8.4921	5.8813	8.5235	7.0144	5.8471	5.6729	7.8175	5.4725	6.4199	4.5021	6.451	6.974	5.2554	7.5717	8.0769	5.2906	5.0811	7.2208	6.2423	7.3877	7.476	7.5329	7.8785	7.2977	7.018	7.7615
-1.8198	-1.9895	1.0321	-0.75764	-2.2317	0.036679	-0.30488	-0.80878	-0.59315	-0.86267	-0.14578	-0.66861	0.4919	1.1996	-3.6408	-1.0795	-1.0537	-2.6377	-1.0894	2.3104	-0.42028	-0.1305	-1.5629	0.50571	-0.7519	-3.0297	-0.41361	-0.014396	0.46505	-0.93687	-2.4927	-2.0021	-0.97292	1.1338	-1.0298	-0.66026	0.98515	-0.30887	-1.8488	-2.355	-3.5995	-1.6267	0.076593	-1.3961	-1.7365	-1.8311	-1.4144	0.11754	-2.2501	1.656
2.8865	2.8996	4.7414	3.7967	1.8541	1.3269	4.3394	5.3759	2.2307	4.0072	3.6556	-0.27316	-0.36914	2.8508	2.6869	4.3001	1.7311	2.7413	2.5568	1.2145	4.4692	6.0216	3.6458	0.51812	4.2672	1.1891	1.2745	1.7514	1.2895	3.9596	2.7451	2.0096	2.8908	1.274	5.326	3.5555	2.3047	3.5109	4.3885	3.0835	2.0061	3.9565	4.7333	2.7895	2.2356	1.7904	3.0066	1.3802	1.3713	2.5939
-15.458	-14.697	-14.484	-11.061	-13.77	-13.56	-12.901	-14.23	-13.484	-13.06	-14.411	-13.079	-14.307	-12.896	-13.695	-13.258	-14.43	-13.554	-13.916	-14.345	-13.884	-15.475	-12.711	-12.011	-14.786	-11.955	-13.488	-14.002	-13.449	-12.176	-15.488	-14.468	-15.01	-13.009	-14.09	-16.847	-14.665	-11.392	-12.934	-13.49	-13.84	-12.325	-11.326	-12.794	-13.3	-13.078	-14.915	-11.964	-11.185	-14.203
-1.838	-6.5054	-2.8526	-7.9185	-2.7748	-2.8404	-5.9598	-2.8806	-3.465	-4.963	-4.0536	-7.0576	-5.3396	-4.3345	-4.0142	-5.0662	-4.4469	-6.6656	-1.8445	-4.9862	-4.6545	-4.1115	-7.9411	-4.594	-5.7662	-4.3902	-5.2986	-5.0721	-3.8281	-4.5281	-4.4648	-4.5345	-5.438	-4.5335	-3.9598	-6.0727	-7.1109	-2.3011	-4.7858	-4.2409	-4.797	-4.6593	-4.7104	-4.95	-5.462	-5.2077	-4.3857	-4.5725	-5.9797	-5.1279
-14.596	-15.156	-12.123	-13.206	-15.514	-15.263	-14.126	-13.301	-14.702	-14.096	-14.873	-16.075	-15.26	-12.452	-15.474	-16.639	-12.739	-15.015	-14.379	-13.788	-13.647	-12.215	-13.738	-14.415	-16.279	-15.357	-13.074	-17.427	-14.878	-15.308	-15.07	-12.787	-16.652	-13.538	-15.613	-15.222	-12.832	-13.993	-15.671	-15.051	-16.79	-17.122	-16.013	-11.666	-15.802	-14.992	-13.461	-16.134	-13.701	-14.054
-7.9397	-6.6928	-7.2938	-6.9246	-3.8266	-7.6628	-5.2984	-5.6161	-6.2822	-4.6094	-6.5591	-6.5098	-6.2964	-7.5802	-6.6692	-5.5711	-8.2295	-6.3654	-7.0337	-7.337	-5.3247	-6.6948	-8.3105	-5.8135	-7.6851	-3.422	-5.3963	-5.9817	-6.4885	-7.9186	-7.5092	-7.198	-3.0932	-8.9723	-7.2765	-8.13	-7.8548	-5.2093	-6.0689	-5.4877	-5.7211	-7.3798	-4.0427	-5.3127	-5.9139	-7.1851	-6.7283	-7.2041	-2.3778	-4.3117
10.486	9.3811	7.5623	7.9837	9.1294	6.2678	6.6785	7.3512	5.8256	6.976	9.0849	7.8101	8.2439	7.7977	8.0748	11.01	6.8765	8.6102	9.3118	9.3775	7.8336	9.1808	9.3664	9.0649	8.3998	8.7648	8.4654	7.6088	8.7232	9.8603	8.9062	6.5556	8.3071	8.5047	7.2211	9.5894	7.3756	8.3251	7.5926	7.8313	8.4918	8.617	9.3099	7.7267	7.9653	8.732	9.7678	8.8415	5.9333	10.651
-0.8943	-3.2511	-0.18145	0.55301	-1.1702	0.12238	-2.0575	-0.35388	-0.29902	0.93906	0.90373	-1.005	0.94876	0.47766	-1.2068	-1.5092	2.067	-0.20665	0.77753	-0.34968	6.8305e-05	-0.036318	-0.54176	-0.31935	-2.0827	-1.0754	-0.82949	-1.0931	0.2265	-2.9551	0.88468	-0.1783	-1.01	1.1968	1.1758	-1.9087	0.44646	1.6091	-1.8709	-0.40463	0.1983	-0.048329	-1.4938	-1.0977	-0.3592	-2.3649	-1.7914	-1.0204	0.28323	-0.57433
-9.315	-10.405	-9.3678	-9.2844	-9.7645	-10.057	-10.265	-8.5401	-7.0052	-6.9359	-7.8889	-7.5064	-8.3461	-7.1934	-9.2825	-8.3515	-6.503	-9.9202	-8.443	-9.1359	-7.5192	-8.2632	-9.4079	-10.277	-8.6	-10.311	-8.4269	-9.2193	-7.5265	-9.0172	-9.6662	-9.2694	-9.2394	-9.1767	-8.277	-9.6047	-11.435	-10.939	-8.5817	-10.065	-9.4759	-9.3019	-10.594	-7.571	-8.1432	-8.2726	-9.7019	-7.2645	-9.5088	-8.5875
0.77896	0.90757	-0.60927	1.4359	-1.1597	-0.020626	-0.082054	1.6529	2.7563	1.8567	3.0531	-1.3774	1.2607	1.5918	0.90773	1.4931	-0.60783	-0.16146	1.3759	-2.969	-0.12538	2.8535	-1.0665	-0.43325	0.55814	-0.19206	-2.1801	1.9778	1.2846	0.54102	-0.29637	-0.16701	-0.84794	2.786	-0.93449	2.7778	-1.2467	0.66735	0.16045	1.2007	-1.6539	0.17152	-0.63432	-0.11214	-0.66393	1.0128	2.8514	1.2675	1.2432	1.0777
-9.1944	-8.3444	-9.7932	-9.4368	-10.555	-8.7558	-8.5115	-8.4009	-10.549	-8.3122	-9.8554	-8.1347	-8.8459	-7.9292	-7.8897	-11.101	-9.5043	-9.8559	-8.3686	-8.9573	-10.154	-8.3134	-10.105	-8.4982	-8.254	-10.552	-9.4715	-7.7999	-9.4501	-8.0563	-7.6282	-6.2959	-6.6331	-9.3827	-10.073	-9.1487	-9.3143	-9.085	-12.191	-10.311	-11.958	-11.196	-8.7662	-9.7098	-8.1375	-9.0113	-10.656	-9.3241	-7.9315	-9.7059
7.5267	7.8394	7.0927	7.6494	6.0575	7.9759	7.4318	8.2725	7.3852	7.8335	8.2378	4.6471	6.0577	8.4104	7.8596	8.795	9.3533	8.5152	8.3272	7.6748	9.3823	6.369	10.459	6.4033	8.371	9.8245	8.4033	7.027	7.416	8.9681	9.2238	8.1785	7.8567	6.1468	6.6819	7.7501	9.0269	6.3214	10.594	6.9787	8.1941	6.8863	5.4139	8.5397	8.7989	9.6349	8.5236	7.7356	9.4151	8.0212
-10.539	-11.277	-15.068	-10.687	-14.025	-14.572	-11.434	-13.593	-11.676	-12.742	-13.518	-16.004	-13.252	-12.433	-11.515	-15.285	-9.6401	-13.014	-12.352	-11.301	-13.964	-11.169	-13.131	-15.182	-12.663	-10.19	-13.286	-12.421	-13.023	-12.278	-12.907	-12.19	-12.788	-12.221	-14.743	-11.451	-10.944	-13.037	-14.102	-10.973	-13.787	-11.743	-11.965	-10.661	-10.954	-11.947	-13.07	-12.079	-14.677	-12.24
-1.5159	-0.42896	-0.47504	-0.57431	-0.96492	-1.9635	-0.098755	-2.0776	0.40584	0.33819	-0.026356	0.73245	0.75566	-0.22205	-0.99836	2.4018	-1.466	0.0703	0.27499	0.72525	-0.4975	-1.6417	-2.8272	-0.58517	-0.41561	-0.37537	0.068922	-0.56513	-0.66975	0.5995	1.2842	0.07139	-1.5729	-3.0441	-0.26126	-0.83864	1.8793	1.1214	0.90421	1.0919	0.77394	-0.32786	1.0866	0.72928	0.26709	2.3255	0.95881	0.14238	-3.0221	1.4568
-11.777	-12.48	-11.902	-10.876	-12.379	-11.195	-9.8589	-12.568	-12.424	-13.366	-10.642	-11.436	-10.175	-12.471	-12.328	-12.036	-11.191	-13.491	-15.402	-9.9567	-12.491	-10.105	-11.543	-10.83	-12.29	-11.039	-11.783	-12.381	-12.959	-13.56	-11.723	-10.15	-11.92	-14.72	-12.596	-10.692	-11.876	-14.208	-11.789	-12.555	-11.764	-11.154	-10.661	-13.523	-12.461	-12.97	-12.67	-12.123	-11.511	-13.995
-1.0196	-1.9974	-1.5055	-3.9267	-1.0212	-3.718	-1.6452	0.62262	-2.7449	-2.1546	-3.7965	-3.2085	-1.2129	-2.771	-0.63564	-1.8108	-1.6055	1.2752	-0.9126	-4.0709	-2.9095	-0.58391	-2.3823	-1.7099	-1.4041	-2.0666	-2.2494	-2.5107	0.3911	0.35363	-1.5123	-2.1345	-3.4529	-2.1673	-2.4361	-0.088314	-1.9907	-0.47815	-3.0832	-0.72023	-0.56957	-1.9047	-0.54148	-3.0571	-0.85439	-0.53408	-3.5361	-3.2639	-2.1879	-1.9758
-2.4638	-2.404	-2.7161	-2.5161	-0.71672	-3.3388	-3.3163	0.49128	-0.16452	0.10623	-1.6084	0.87841	0.045912	-0.96754	-1.285	-3.0591	-1.9068	-0.13718	-0.23461	-0.39717	0.38346	-1.0623	-2.3188	-1.0224	-1.3534	0.10489	-1.2414	-0.69554	1.475	-1.4416	-1.732	-3.5217	-1.6142	-0.61671	-2.4873	-1.4538	-1.6053	-2.1034	-2.0159	-0.78941	-3.7145	-1.5985	-1.9867	-2.3256	0.63984	-1.9866	-0.14877	-2.4766	-2.8649	-1.1457
-12.618	-14.558	-12.902	-14.386	-13.929	-13.016	-14.264	-12.476	-12.785	-11.813	-12.83	-12.267	-14.948	-12.292	-12.594	-14.983	-11.664	-14.172	-13.216	-13.396	-13.823	-12.03	-10.734	-12.441	-13.704	-12.674	-12.681	-12.277	-13.21	-14.406	-13.945	-13.792	-13.25	-13.926	-13.674	-12.32	-13.071	-11.635	-13.025	-13.112	-12.63	-14.413	-14.952	-12.58	-12.661	-12.996	-14.508	-12.647	-12.559	-12.267
-11.112	-9.9307	-10.325	-10.91	-9.4887	-11.553	-11.44	-11.818	-10.624	-10.523	-9.9727	-11.718	-11.575	-7.5603	-9.4339	-11.473	-10.3	-10.44	-10.425	-8.3996	-7.8649	-10.657	-10.042	-8.5971	-9.8708	-12.05	-8.5752	-11.73	-12	-11.65	-10.649	-10.165	-12.279	-10.384	-12.218	-9.8255	-10.927	-9.8536	-10.439	-9.444	-10.787	-11.037	-9.2239	-9.2515	-8.987	-10.993	-10.635	-11.292	-9.3854	-8.5895
-6.5069	-5.9461	-6.8004	-5.7855	-5.0763	-4.4083	-5.7512	-7.5937	-4.7271	-6.4933	-5.8057	-6.3503	-3.9441	-7.2786	-5.4769	-5.5809	-3.7484	-5.5618	-4.5177	-6.3275	-4.7157	-6.1319	-6.6905	-5.2635	-5.8784	-4.8758	-6.3322	-6.8186	-5.2011	-4.0799	-5.6065	-5.9826	-4.4213	-6.0832	-6.2267	-3.9504	-5.8245	-4.4379	-5.7842	-5.3584	-5.6247	-6.6913	-6.3131	-5.6938	-5.1421	-4.0895	-4.5526	-2.8197	-6.7039	-5.6546
-2.9044	-2.5264	-1.459	-2.2536	-2.2513	-1.7079	-4.1002	-1.8029	-0.65315	-1.3066	-3.3507	-1.7951	-0.46169	-3.9991	-4.0738	-2.0148	-1.6549	-4.2482	-3.7663	-3.7495	-3.8595	-2.676	-2.1077	-1.7114	-3.4529	-3.7824	-4.8495	-3.556	-2.1774	-3.3637	-2.0442	-3.9968	-2.8287	-3.1753	-4.4664	-3.9285	-3.3301	-1.241	-3.5058	-3.8119	-4.3709	-3.4977	-4.8857	-2.1582	-2.2006	-3.4598	-2.4587	-1.6543	-3.0951	-2.7172
-1.2863	-1.5996	-3.3012	-1.587	-3.1228	-2.4064	-3.051	-4.8167	-3.8733	-2.8662	-2.5313	-2.6893	-4.9654	-3.8145	-2.9314	-1.3196	-3.4298	-5.1952	-1.2853	-3.2386	-3.0467	-3.2022	-2.9965	-2.1119	-2.7569	-3.2068	-3.4575	-2.9647	-4.0926	-5.4448	-1.2234	-0.63004	-4.1424	-1.5819	-1.4526	-1.5395	-0.50185	-1.1393	-4.196	-1.583	-2.4735	-3.6649	-1.7549	-3.5666	-3.8128	-3.7482	-2.4476	-2.51	-1.5408	-1.5555
-11.416	-12.226	-11.481	-10.121	-11.019	-12.567	-8.911	-10.181	-10.138	-11.486	-10.08	-9.19	-9.8345	-11.235	-8.8787	-11.356	-9.979	-9.9263	-12.963	-10.454	-8.8875	-11.328	-11.534	-10.5	-9.1974	-10.706	-8.883	-11.801	-11.916	-12.375	-11.678	-10.939	-10.07	-12.823	-11.678	-12.953	-12.625	-11.483	-11.177	-11.831	-8.9047	-10.237	-12.615	-10.793	-10.33	-12.284	-10.425	-12.864	-11.989	-12.254
-0.42664	-0.76963	-0.38986	0.59029	-2.5899	-3.1968	-1.6875	0.12326	0.27511	-3.2615	-1.4007	-3.2142	0.017826	0.94934	0.34003	-0.70089	-1.7229	-0.1822	-0.73887	-0.22452	-1.9381	-2.5587	-0.37666	-1.9961	-0.9382	-0.30433	-1.6012	-0.72832	-2.3698	-2.3795	-2.3236	-1.5877	-0.50007	-2.5319	-0.086083	-0.17882	-0.95084	-1.6899	-3.7232	0.95687	-1.3887	0.56654	-2.357	-2.0148	-1.2321	-2.1977	-0.69738	1.6285	-0.59299	-2.9667
8.5738	8.6253	9.153	8.9807	7.9031	8.5439	10.198	5.9046	8.2908	9.5807	6.9469	10.533	8.3515	6.5313	7.4276	10.477	9.805	7.9203	8.1675	9.1451	7.7195	10.137	7.3362	8.8406	8.6185	6.9195	7.5975	11.263	7.0433	6.5788	5.9557	7.2078	8.1161	8.1127	8.1755	8.1485	6.5157	8.6238	6.1559	6.1742	8.498	8.2703	9.414	7.3472	7.5139	6.5096	11.591	8.1225	8.4633	7.5978
-0.86766	-2.189	-0.73046	-0.1652	-0.2506	-1.2873	-2.4367	-2.1472	-3.1614	-2.4689	-4.07	-2.1009	-0.90323	-2.1832	0.19335	-0.39921	-2.0855	0.060481	-1.5754	-0.24267	-1.6587	-0.96171	0.16038	0.046711	-2.6422	-0.87025	-0.46752	-1.5283	0.13065	-3.1028	-1.9631	-2.2536	-3.4101	-2.1415	0.030566	-1.5785	-0.88089	-1.7829	1.1097	-4.4098	-0.74648	-1.3934	-1.3566	-1.8928	-0.46248	-0.54467	-0.96346	-2.5948	-0.98828	-2.808
-1.0178	-1.1081	-1.7947	-0.95776	-2.1346	-3.0053	-1.5968	-1.1771	-1.9662	-1.4538	-1.6381	-1.7255	-1.9798	-2.462	-1.0458	-2.0288	-2.5325	-0.17611	-1.5637	-2.3758	-0.97057	-1.6046	0.071081	-1.94	-2.5333	-3.7572	-1.0124	-0.15255	-3.0594	-0.46652	-2.9234	-1.6317	-2.0449	-3.1484	-2.5705	-3.7989	-2.9441	-0.3466	-0.77854	-3.2731	-0.655	-0.65621	-2.8449	-2.7053	-1.482	-1.637	-0.76926	-0.69262	-0.15052	-3.5685
-8.7077	-8.0698	-8.8408	-8.9336	-8.5563	-10.09	-7.5155	-6.7053	-8.5968	-11.252	-9.9323	-9.0171	-9.5764	-10.65	-9.652	-7.9843	-7.5152	-9.3855	-10.275	-8.9043	-7.5542	-7.2677	-8.7379	-9.6198	-9.5409	-8.2611	-9.8916	-8.5619	-12.233	-8.6503	-8.7808	-10.303	-8.2138	-9.4059	-6.3323	-8.0818	-10.163	-9.0648	-8.0597	-10.867	-9.8563	-8.871	-9.7534	-7.931	-6.1173	-8.9556	-7.8344	-6.9295	-5.7835	-10.305
-4.1769	-2.6989	-5.4789	-5.4974	-5.8875	-3.4875	-4.8579	-3.1399	-3.5533	-3.5613	-3.1257	-2.7906	-4.5383	-3.6549	-2.0142	-2.6007	-1.3382	-4.2983	-5.971	-3.8555	-3.6477	-1.637	-3.1	-0.87753	-3.0443	-4.7167	-1.8247	-4.7717	-5.288	-3.138	-3.1487	-4.1883	-3.8105	-4.6709	-4.4481	-2.3364	-4.3437	-4.5231	-2.4654	-2.5499	-3.4632	-4.0551	-5.3552	-2.397	-4.8711	-3.3669	-5.3337	-3.1224	-2.1763	-4.7321
-8.7677	-10.638	-10.026	-8.266	-9.1226	-7.8823	-9.7823	-7.6811	-8.9124	-10.756	-9.3772	-10.868	-8.7422	-9.1859	-7.9988	-6.7128	-8.1497	-8.1085	-7.7225	-6.0391	-10.6	-7.1846	-7.0628	-9.814	-7.9912	-8.3831	-10.07	-9.061	-8.3852	-9.8915	-10.094	-8.9361	-9.9252	-9.3995	-9.1003	-7.9978	-8.0327	-10.105	-10.312	-9.9795	-8.9243	-9.5363	-9.281	-7.3284	-10.793	-12.656	-8.529	-9.646	-8.5732	-9.078
-14.895	-16.36	-12.579	-14.472	-14.17	-14.174	-12.868	-12.96	-13.89	-13.042	-14.612	-14.4	-14.431	-13.952	-14.136	-14.239	-15.938	-13.351	-13.213	-10.56	-13.396	-14.979	-16.72	-13.888	-14.157	-14.579	-13.481	-13.81	-14.923	-13.017	-13.301	-13.979	-13.788	-14.218	-13.618	-13.241	-12.272	-13.608	-14.357	-14.088	-11.063	-13.317	-14.581	-16.2	-15.024	-13.494	-14.59	-13.64	-13.305	-10.885
-3.7902	-1.9646	-0.58276	-3.5468	-2.6776	-0.84316	-4.2479	-2.3552	-1.9436	-3.3168	-2.278	-1.5641	-2.3922	-1.6933	-2.3719	-3.0601	-0.99029	-2.1531	-2.8819	-2.321	-3.0552	-3.9078	-2.6626	-3.2193	-3.62	-3.5604	-2.295	-2.8631	-2.3903	-2.2387	-2.348	-4.3581	-2.8492	-1.767	-3.9635	-3.003	-2.8775	-1.2625	-2.9575	-3.2875	-2.3063	-2.5782	-3.6201	-2.1986	-1.9071	-1.8874	-3.3905	-0.94939	-3.4338	-2.5912
-1.4895	-2.7295	-1.8559	-3.7448	-2.8795	-3.7258	-2.1312	-4.0798	-2.6543	-2.0277	-3.487	-0.19694	-1.1912	-4.0052	-3.8074	-2.8263	-2.4203	-1.383	-3.1639	-4.7711	-0.43313	-2.7017	-2.0269	-2.4624	-3.5885	-3.4239	-3.2761	-0.89652	-0.1624	-2.6406	-3.4224	-2.6238	-2.9141	-2.969	-1.2385	-1.706	-1.8995	-1.9854	-1.9447	0.31876	-1.6342	-3.677	-0.37178	-3.077	-2.675	-4.6677	-3.5295	-1.5803	0.5892	0.20936
-2.0205	-1.5133	-0.88055	-2.1999	0.34342	-1.6245	-2.5711	-3.2268	-1.6328	-0.78997	-3.0637	1.1555	1.8026	-2.3097	-2.9069	0.68645	-0.44772	-3.0623	-1.0827	-0.44833	-0.36703	-1.8218	-0.047246	-0.99975	-2.7723	-1.2187	-1.4692	-1.3639	-3.0708	-0.85969	-1.5781	-1.7092	-0.054976	-1.4761	-2.0695	-0.86651	-1.0968	-0.31886	0.5184	1.7075	-1.3066	-0.56674	-0.23194	-2.474	-3.0321	-0.22378	-0.29681	-1.0896	-3.3422	0.5785
-10.947	-10.788	-10.874	-9.2586	-9.4919	-8.4756	-10.368	-10.95	-8.0298	-9.1806	-8.7581	-9.849	-7.5829	-9.4119	-7.9748	-9.2054	-6.1361	-7.4452	-7.377	-9.1933	-9.9082	-9.678	-10.429	-10.647	-10.828	-10.437	-8.7275	-9.7086	-6.2064	-8.6573	-11.215	-7.9288	-8.8529	-8.7921	-10.163	-7.2779	-8.7811	-8.8963	-11.284	-10.623	-7.9993	-8.3823	-11.278	-9.6362	-11.332	-9.2193	-7.8838	-10.299	-8.6556	-6.9874
-22.164	-22.843	-22.234	-23.493	-20.818	-22.723	-20.042	-20.298	-23.861	-23.679	-21.822	-22.375	-19.636	-21.885	-23.85	-21.368	-20.48	-21.904	-21.438	-21.789	-18.856	-22.044	-23.397	-18.542	-21.711	-20.721	-23.629	-24.265	-21.06	-23.386	-21.119	-19.602	-20.648	-22.243	-21.672	-22.042	-19.481	-20.638	-24.362	-22.205	-22.317	-24.449	-20.232	-21.476	-21.388	-21.206	-22.2	-21.946	-23.375	-21.111
1.2706	2.8515	0.78393	1.1686	1.1619	-0.89881	-0.084775	0.44933	3.101	1.2833	2.2528	0.78661	0.16404	-0.71246	1.3671	2.5516	3.1351	2.1936	1.1066	1.7648	2.7856	-0.1985	0.1361	2.41	2.4413	5.3516	3.0831	3.9029	2.8273	0.88572	-0.91884	2.5511	1.1656	1.2995	3.4278	2.6315	2.4679	2.1141	0.58058	0.1464	0.69306	2.1606	0.87293	-0.030491	2.63	1.9888	-0.33268	-0.018783	1.7115	2.6533
4.6404	3.7021	0.20277	1.639	2.4455	0.81403	3.1064	1.9402	0.83135	1.246	2.9136	1.6468	2.3631	0.69765	1.6415	2.1799	1.3727	1.9644	2.1902	3.9858	0.26325	0.38422	0.78562	1.0254	0.329	4.0625	2.8528	0.76569	1.1109	1.4554	0.27514	2.5213	0.84853	1.8832	3.3097	1.2169	1.2839	3.4695	2.3443	1.4302	2.4461	1.4323	5.5683	0.69139	3.8668	4.0261	2.0579	1.5017	2.1522	2.686
-20.282	-20.413	-22.005	-19.813	-19.066	-18.172	-20.694	-21.999	-21.152	-19.892	-22.89	-19.169	-21.193	-19.79	-21.573	-20.414	-21.586	-18.861	-19.878	-20.489	-18.635	-20.743	-22.235	-21.223	-20.387	-16.902	-20.938	-22.048	-20.712	-21.229	-21.737	-22.828	-20.414	-22.657	-20.529	-20.6	-17.964	-21.974	-23.046	-18.98	-23.534	-20.253	-20.521	-19.314	-20.228	-21.969	-19.845	-23.128	-21.317	-20.325
7.8253	7.8669	7.9348	8.1208	7.0053	6.1577	6.6433	5.7982	6.7587	8.375	5.0403	5.951	8.8067	5.787	7.7647	5.8105	6.7332	5.5963	4.4987	7.6445	5.6011	8.0977	9.1466	6.5607	5.5359	8.5842	5.9784	6.3733	9.2704	7.302	8.6739	5.8372	6.1554	5.8775	8.0515	5.8823	7.7922	9.323	6.748	8.8676	6.5411	4.865	7.2281	8.1704	5.1059	5.4186	7.5966	7.7366	7.7392	6.4899
-3.4355	-5.4845	-3.2636	-2.384	-4.4106	-2.9131	-5.7917	-3.4965	-6.458	-2.4937	-6.1676	-5.7654	-4.1398	-3.4883	-5.5349	-2.8433	-6.2335	-4.0092	-4.4023	-3.6907	-4.4742	-4.1668	-4.0773	-3.7079	-4.0753	-4.5479	-2.9637	-2.6188	-4.5243	-1.9792	-3.2399	-5.2869	-5.4605	-4.4667	-3.0031	-4.0705	-4.5132	-4.9628	-3.1951	-5.5393	-2.9623	-2.0617	-3.1878	-6.3217	-3.9841	-5.0732	-4.0168	-2.9459	-2.2991	-4.1565
4.9695	2.9763	5.7152	3.7366	6.0488	5.1575	5.0091	2.4721	5.1874	4.4745	5.4063	3.5008	5.2545	5.8853	7.5469	3.2109	5.6963	5.6359	5.1596	5.0198	5.4591	5.2602	4.7374	5.2424	4.7069	4.205	4.8664	5.6112	7.1119	5.5356	5.6176	5.9818	7.4604	4.8442	4.9562	4.4072	4.8473	2.2805	6.229	4.6165	5.279	2.5954	2.8258	7.6097	4.1568	5.5362	5.1145	6.2109	2.0569	4.4774
-7.6069	-9.6095	-10.065	-7.0731	-9.2448	-9.8076	-7.7024	-9.6246	-5.7956	-7.1472	-7.2752	-9.3881	-7.8484	-8.5355	-8.2967	-6.4995	-5.4904	-9.0462	-6.6701	-7.802	-5.7363	-7.1649	-6.3501	-5.8557	-10.724	-9.528	-9.9182	-8.8398	-7.1577	-6.374	-5.9259	-7.7297	-8.2901	-7.2028	-8.6411	-8.8796	-8.3915	-8.4404	-5.4408	-7.0758	-7.6067	-8.4784	-6.8577	-8.6917	-8.2373	-8.6681	-7.2876	-7.616	-6.6751	-7.5142
-7.0125	-5.6851	-7.9832	-9.0897	-6.945	-8.941	-10.326	-9.0885	-9.0988	-9.6123	-8.2002	-9.6676	-7.6488	-10.43	-8.5858	-10.333	-9.6565	-9.2484	-7.4471	-9.0596	-11.273	-7.7629	-9.545	-9.2154	-9.48	-10.308	-11.12	-8.7285	-10.441	-9.1389	-8.4697	-9.8904	-9.2864	-9.6795	-8.0863	-5.4081	-6.6741	-6.224	-6.6272	-8.1903	-6.4661	-7.5274	-9.9455	-9.6827	-9.6293	-9.6082	-8.8147	-8.7954	-7.1832	-9.5305
-3.9312	-6.4399	-4.8193	-5.4971	-7.2764	-6.1957	-5.7529	-3.6971	-6.4477	-5.3136	-5.7863	-2.9122	-6.0307	-3.5101	-4.5041	-6.0096	-5.0457	-5.8484	-6.4032	-6.5932	-5.9502	-6.018	-4.5824	-6.1097	-7.7451	-5.2119	-5.3536	-7.2413	-6.5545	-6.1282	-3.1586	-5.793	-6.2183	-7.0819	-6.9177	-3.929	-5.5345	-4.4162	-6.8707	-4.7689	-5.4856	-5.0852	-4.9243	-3.4373	-6.2011	-4.581	-3.9146	-8.9224	-4.6736	-7.084
11.255	9.9881	8.1517	10.909	7.8791	10.311	11.232	8.6943	8.8132	10.96	7.9118	11.041	9.4399	8.8881	9.4903	10.283	9.6596	9.6387	8.8533	11.422	9.9542	10.15	9.9244	9.3316	8.56	9.0695	11.452	7.7196	10.318	10.498	11.432	11.425	9.2684	11.299	10.787	10.637	10.803	9.9171	8.3073	10.38	9.9471	10.775	7.9511	11.195	10.655	10.38	10.614	9.8746	7.1953	11.319
-3.6439	-0.66043	-4.2369	-2.0089	-2.314	-2.9307	-1.5258	-1.2895	-1.4327	-1.7731	-1.7848	-2.9842	0.69968	-2.2029	-2.1834	-1.0293	-2.1676	-2.4308	-0.74921	-2.714	-2.3946	-0.81946	-2.8465	-0.74544	-1.2903	-3.4634	-3.4025	-3.2411	-0.95254	-3.0944	-2.3091	-1.8469	-1.1841	-1.6239	-0.97364	-2.1559	-0.71117	-4.664	-2.3205	0.45021	-1.6815	-0.96006	-4.0028	-2.3404	-0.13042	-2.1837	0.28074	-1.2315	-2.1458	-0.16937
-1.1492	-4.6813	-3.0543	-2.2005	-2.5179	-3.5973	-3.9894	-2.6713	-2.5877	-2.328	-2.2319	-2.1283	-0.90977	-2.522	-1.6394	-2.3623	-1.9457	-4.3592	-2.6159	-4.7688	-2.4766	-2.9667	-2.6479	-4.8644	-2.2989	-4.0253	-3.8857	-2.556	-3.2955	-3.2592	-2.0094	-0.74008	-3.7843	-3.0667	-2.5275	-2.917	-3.105	-1.9306	-0.7988	-4.3153	-2.703	-1.8653	-2.1912	-2.9436	-2.9773	-1.252	-0.53234	-2.2824	-1.3972	-3.3578
-2.484	-0.97276	-0.35757	-2.7287	-0.65855	-1.9402	-4.0182	1.3191	-2.7704	-2.2575	-0.068049	-3.9043	0.80972	2.2478	-0.57928	-3.9492	2.254	-2.8399	-1.2503	0.99191	-2.9692	-1.4744	-2.1454	-2.0656	-2.5889	-1.6055	-1.5356	-2.2097	-2.5091	-0.17595	0.34798	-1.4154	-0.57571	-1.6854	-3.0419	-0.054909	-0.073394	-3.1955	-3.3008	-1.3214	-2.9654	-2.3744	-1.7271	-2.9052	-1.8727	-2.7799	-2.3422	-0.75766	-2.8595	-1.3986
5.1241	5.8554	6.7449	5.9219	6.824	7.2874	3.6987	5.4673	8.6769	7.5201	7.8833	5.5588	7.0054	5.1013	7.0851	7.1942	8.6168	7.7831	7.4029	5.5249	8.2828	7.2564	6.8472	5.8031	8.5021	7.6259	5.7535	5.2173	7.0329	4.1257	8.4305	5.9452	5.7075	6.2979	5.6429	5.4697	6.3582	7.4288	6.8622	7.916	6.9942	8.0837	8.1776	5.9036	6.5243	6.6702	5.8175	7.719	7.151	7.4303
-6.6068	-10.141	-8.5554	-9.6188	-7.7702	-8.7265	-10.925	-10.544	-8.7007	-9.7479	-9.9379	-9.273	-8.8474	-8.6714	-9.1469	-8.9094	-9.5125	-10.509	-8.689	-7.7997	-11.014	-9.5483	-9.0896	-9.3576	-10.845	-12.706	-9.4135	-8.0982	-9.4061	-8.7094	-8.9452	-7.5636	-8.9375	-9.373	-10.225	-9.9759	-6.1498	-7.4452	-12.493	-9.3942	-9.5635	-7.5174	-10.313	-8.9567	-7.9443	-9.5041	-7.4949	-7.6129	-8.4456	-7.8488
-0.8876	0.60887	-0.53973	-1.9665	2.1062	-0.4589	-1.5155	-0.60974	1.5627	0.16031	-1.1531	1.4881	0.13503	-0.39454	0.19069	-0.51453	0.31038	1.7	0.8021	1.2947	-0.49719	-0.47425	0.70233	0.42241	0.69407	1.8198	-1.0161	0.4208	-0.81177	-1.1247	-1.3106	0.68673	0.0053565	-0.78986	0.093218	0.16393	-1.9793	1.0523	1.7737	0.32476	3.2476	-0.49171	-2.3446	-0.42758	-0.55028	0.24678	-0.31783	-0.17004	0.70438	-3.1077
9.7863	7.8956	9.2328	8.4945	8.7212	7.6224	8.7364	8.4985	6.5889	8.1628	8.5642	9.1979	8.9898	10.039	8.2572	10.445	9.6012	11.586	8.2254	5.9901	9.2354	9.071	8.9483	9.2866	9.8117	9.0903	9.5207	7.9527	8.6383	8.4551	8.9235	5.4043	7.4081	12.274	7.7536	8.7655	10.074	8.9725	10.31	10.316	7.7476	8.8669	7.6937	7.3206	9.8287	9.1198	7.6591	8.239	7.0121	8.1934
-13.079	-13.311	-13.848	-14.186	-10.744	-13.208	-10.616	-15.774	-11.319	-11.832	-13.77	-12.266	-11.703	-11.239	-9.3955	-12.258	-14.152	-12.005	-12.286	-9.1722	-13.322	-13.951	-11.099	-13.106	-10.02	-11.321	-9.5676	-11.627	-15.037	-12.596	-13.414	-11.78	-12.752	-13.385	-12.207	-13.066	-13.685	-12.341	-12.513	-12.433	-13.116	-11.489	-9.9649	-11.709	-13.914	-10.817	-13.923	-12.66	-12.32	-12.503
-2.1707	-1.324	-3.2528	0.57684	-1.0901	0.86368	-1.2683	-0.62439	0.63401	-0.56927	-2.5643	-1.5629	-3.9943	-1.3496	-1.5337	-3.6768	-1.3491	-0.46161	-2.1177	-0.51732	-2.218	-2.036	-0.92587	-0.36866	-0.11327	-2.6544	0.47026	-2.6995	-2.9175	0.14829	-0.99901	-0.92637	-1.0985	-1.1933	-1.1337	-1.1854	-4.6289	-1.7124	-3.3029	-2.4093	-1.1385	-3.3141	-2.5673	-1.5626	-0.08346	-2.3324	-0.234	-2.0604	-1.3021	-0.67945
-12.587	-12.101	-16.263	-11.505	-13.675	-13.774	-13.894	-12.894	-12.472	-12.8	-11.982	-13.104	-12.448	-12.404	-13.595	-13.231	-12.714	-11.822	-12.185	-14.577	-13.246	-12.182	-12.759	-15.039	-11.6	-13.588	-13.455	-12.855	-12.802	-11.332	-12.803	-13.891	-11.736	-13.432	-12.138	-11.326	-12.802	-12.681	-13.436	-11.995	-9.8456	-15.432	-12.203	-10.778	-13.637	-13.561	-12.541	-11.115	-12.808	-11.442
1.0023	-1.1955	-0.70895	2.6628	1.9336	-0.28005	-1.2891	-0.5149	0.0037602	2.4322	-1.5089	-2.9272	0.12574	0.28207	0.71787	1.815	-0.32188	-0.35077	0.13077	-3.0826	-1.1588	0.47423	-0.85792	-1.4367	-2.2461	-0.61137	-2.9026	-1.2612	0.15437	-0.1208	-0.79796	0.90008	-0.49258	-0.75365	1.5597	2.9526	-1.0857	0.69808	-0.99171	0.87204	2.0364	0.16795	-0.84979	-0.44429	-0.12473	1.3399	-0.61032	0.88424	-1.4813	-1.0479
-11.301	-7.0141	-9.1974	-12.147	-6.3785	-9.5199	-10.652	-8.4273	-8.4513	-9.2183	-9.6733	-9.8994	-6.3516	-8.9485	-9.1475	-8.3857	-9.4078	-9.477	-10.921	-6.2304	-10.121	-7.2011	-6.9802	-7.8404	-9.2624	-7.9198	-9.1649	-10.82	-7.3463	-6.59	-9.8874	-8.8972	-9.8692	-8.2505	-7.5612	-7.8674	-7.4204	-8.7779	-10.03	-6.9507	-8.0747	-8.6819	-9.7273	-7.7867	-8.3092	-8.8123	-7.6324	-6.4401	-10.812	-7.0926
-12.938	-11.454	-11.359	-9.8975	-8.6764	-10.643	-11.757	-10.959	-8.5015	-10.526	-10.159	-12.49	-12.104	-10.735	-10.542	-11.532	-9.8532	-10.554	-11.858	-9.2505	-9.5354	-12.278	-10.65	-9.5424	-11.11	-11.037	-11.567	-11.665	-9.6763	-12.531	-10.989	-10.48	-8.4083	-8.7532	-9.5957	-11.998	-11.006	-12.8	-10.86	-12.249	-11.168	-12.142	-11.088	-9.687	-11.382	-10.367	-10.807	-11.08	-14.19	-10.978
3.9533	3.5873	2.1755	0.039181	2.7782	-0.84562	3.0457	3.9513	0.7335	0.7589	3.9218	1.8072	0.64651	2.3625	3.1896	1.1652	2.677	2.8012	0.10373	2.4524	-1.0272	3.74	2.5845	1.4978	0.68667	0.40267	1.1733	0.78308	1.2769	0.6984	2.9516	0.60568	3.8808	1.3643	1.3571	3.2597	4.1235	2.9578	2.9205	1.3256	0.082567	3.1468	3.1244	-0.39607	2.1763	2.2432	0.62143	2.7943	-0.10774	2.636
-0.82458	0.73771	0.93605	-0.36339	-1.3799	-1.0457	0.13101	1.7896	0.92485	0.84496	-0.36461	0.14022	1.0054	-0.46919	1.5213	-1.3329	0.47234	-0.79446	-0.52209	0.65031	0.48675	1.2055	-1.5968	0.0014008	-1.4575	0.23702	0.43863	2.4274	1.3928	0.8249	-0.90544	1.5974	-1.7322	-0.47898	-1.3837	-2.8934	-1.5418	-2.3893	1.5153	-1.2305	0.90189	-0.48353	0.46317	-0.10542	0.99866	-0.57378	-2.1024	3.1924	-1.0013	0.072481
3.0633	4.4651	3.177	3.4344	1.7371	0.82121	1.8925	3.3059	3.0592	2.1773	0.36632	-1.3748	3.4165	2.825	1.5734	2.2457	4.0635	3.3411	1.0459	4.3953	3.808	2.4314	3.0989	3.4295	3.3134	3.7497	0.6717	1.6276	3.1422	4.8572	1.1382	2.0497	0.34337	4.6684	3.5438	2.1557	3.3375	3.7052	3.4081	2.0429	1.7782	1.4911	2.6631	3.7155	4.0943	1.8164	2.1567	3.5427	1.7063	2.4828
-20.488	-22.498	-18.392	-21.524	-22.354	-22.389	-21.179	-23.794	-23.347	-23.312	-25.49	-23.646	-22.766	-21.701	-22.294	-23.552	-20.188	-21.869	-22.809	-22.669	-21.865	-23.198	-22.268	-22.356	-22.137	-23.929	-21.91	-20.808	-21.841	-21.714	-22.256	-21.882	-23.217	-22.761	-22.384	-20.659	-21.601	-22.226	-22.84	-20.593	-21.377	-21.358	-21.481	-24.127	-22.231	-22.002	-20.578	-18.87	-22.222	-20.898
-12.252	-13.738	-13.27	-13.389	-13.673	-12.144	-12.973	-11.69	-11.137	-14.974	-14.746	-11.786	-13.056	-15.725	-15.746	-14.417	-15.894	-11.409	-13.109	-13.277	-12.501	-14.181	-13.457	-11.724	-12.492	-12.271	-13.732	-11.774	-13.541	-14.675	-15.863	-12.149	-16.093	-14.517	-12.046	-13.636	-12.941	-13.078	-13.854	-11.094	-13.401	-12.399	-11.993	-14.218	-12.686	-12.235	-15.408	-14.386	-10.183	-15.012
-22.855	-21.663	-23.831	-22.332	-24.161	-24.583	-19.611	-23.25	-21.827	-23.458	-22.629	-23.48	-22.21	-22.916	-20.427	-24.08	-21.17	-22.611	-24.059	-22.077	-21.432	-22.461	-23.675	-22.417	-22.02	-22.712	-21.883	-21.131	-21.056	-20.107	-21.652	-21.526	-22.602	-22.698	-21.526	-20.156	-22.328	-23.274	-22.598	-22.851	-22.064	-23.56	-20.149	-22.17	-20.496	-21.475	-23.315	-25.541	-21.344	-22.87
-11.528	-10.543	-12.284	-10.055	-11.583	-10.543	-13.567	-10.516	-11.65	-12.708	-11.101	-13.519	-11.864	-11.585	-13.316	-12.575	-11.248	-10.693	-12.375	-9.1961	-12.387	-13.244	-12.089	-12.58	-13.643	-9.7104	-13.002	-11.411	-13.039	-8.1935	-10.932	-10.72	-12.193	-8.8501	-8.5917	-11.693	-10.857	-12.278	-12.755	-12.042	-11.88	-11.245	-8.8172	-11.586	-10.133	-13.932	-12.217	-11.941	-11.9	-9.4333
-4.2776	-2.3906	-3.5808	-4.5636	-2.218	-5.7102	-5.0753	-6.5057	-0.62659	-2.7492	-4.2571	-2.623	-2.4722	-2.8699	-2.373	-5.7049	-2.5025	-4.3045	-3.3197	-1.6217	-1.5533	-2.0415	-3.1071	-2.8405	-1.2126	-1.067	-0.49116	-3.6011	-1.917	-4.1724	-2.196	-3.7467	-0.54039	-1.1866	-3.0801	-1.8209	-1.1983	-2.3853	-1.9111	-0.58632	-3.4486	-1.699	-1.9435	-1.7742	-2.22	0.48921	-2.4368	-1.8847	-2.6606	-4.0359
-6.0882	-6.0362	-5.0556	-7.6016	-3.4434	-6.4924	-5.0487	-3.8205	-5.1681	-3.9253	-3.0822	-5.8045	-6.6188	-6.007	-5.3766	-3.9103	-4.9046	-4.778	-4.867	-3.2265	-4.0775	-4.5882	-2.8467	-4.2101	-3.3979	-3.4346	-6.0307	-4.9826	-6.1978	-4.9247	-3.5397	-3.7736	-4.2305	-3.5506	-5.3385	-4.9752	-5.6625	-6.0217	-6.9462	-3.7994	-5.0455	-4.3462	-3.4141	-4.0592	-4.735	-4.4793	-4.9812	-4.59	-6.2184	-3.8855
-11.167	-9.5185	-10.369	-12.755	-10.098	-9.9108	-11.03	-11.778	-10.947	-11.287	-8.1469	-10.573	-10.053	-9.6272	-10.83	-11.045	-9.9887	-9.5545	-9.7454	-9.9567	-10.56	-10.01	-8.195	-12.233	-8.6363	-9.9076	-11.384	-11.78	-11.13	-10.737	-11.876	-10.663	-12.221	-9.9148	-11.758	-9.4278	-10.2	-9.8015	-11.252	-10.303	-9.5432	-11.308	-9.3187	-9.23	-8.8758	-11.153	-9.4622	-8.6922	-10.03	-11.536
-11.913	-12.816	-11.738	-10.091	-11.261	-11.986	-12.323	-11.73	-11.094	-12.561	-14.647	-10.476	-10.532	-12.295	-11.556	-11.596	-8.5115	-10.312	-12.284	-11.714	-11.704	-11.165	-9.5891	-10.244	-10.938	-13.196	-10.095	-10.116	-12.218	-12.166	-10.855	-10.828	-13.855	-13.914	-8.8211	-9.9648	-12.621	-11.425	-10.753	-10.398	-10.29	-10.739	-12.434	-12.21	-10.845	-11.57	-10.834	-10.27	-12.616	-11.054
-4.3523	-3.5051	-1.4306	-3.1864	-1.4207	-2.7396	-0.84007	-1.7918	-0.3145	-2.8544	-4.8854	-1.8436	-2.1242	-1.8352	-0.8291	-3.4387	-3.1278	-1.2003	-5.0687	-2.4924	-3.6152	-1.2113	-1.5449	-1.7164	-0.9479	-0.26182	-0.06554	-1.8225	-0.51675	-2.1617	-1.1293	-3.7416	-3.0265	-3.5564	-2.4374	-1.7105	0.5247	-1.7302	-2.4584	-2.2209	-0.58587	-1.6551	-1.7329	-2.2849	-2.4149	-1.7174	-2.4108	-0.23465	-0.55953	-0.3667
-10.136	-13.148	-11.595	-10.557	-11.846	-13.282	-13.651	-10.62	-10.239	-12.945	-13.321	-13.151	-12.401	-13.49	-11.967	-11.304	-10.193	-9.8945	-11.484	-9.9115	-12.37	-12.979	-11.254	-11.465	-10.553	-11.491	-12.729	-11.026	-11.342	-12.252	-12.117	-11.036	-13.233	-12.3	-12.821	-13.915	-11.645	-13.929	-11.088	-13.892	-12.448	-13.181	-10.169	-12.77	-11.128	-11.278	-13.209	-9.1193	-12.874	-14.395
-12.914	-12.289	-10.619	-10.605	-10.453	-10.918	-11.622	-10.541	-8.6331	-10.955	-9.2802	-10.688	-9.1454	-11.742	-10.29	-13.732	-12.277	-9.3772	-8.6975	-12.091	-10.656	-13.757	-10.408	-10.708	-12.985	-8.1123	-12.428	-8.7087	-10.386	-10.551	-8.5906	-9.0546	-12.397	-11.34	-10.292	-14.127	-11.988	-11.093	-9.7869	-12.629	-10.121	-12.19	-13.368	-10.567	-10.061	-10.386	-11.281	-9.4702	-9.1953	-9.2562
[truncated: 381 more rows]
[truncated: 150 more columns]
