# Supplementary material for: Genetic dissection of main and epistatic effects of QTL based on augmented triple test cross design
Source: PLoS One. 2017 Dec 14;12(12):e0189054. doi: 10.1371/journal.pone.0189054 (PMC5730204; doi:10.1371/journal.pone.0189054)
Supplement: S7 Supporting Information — (ZIP) [file pone.0189054.s007.zip › z2_1400_0.5_5.csv]

-1.8774	-6.3739	-1.5118	-5.3804	-6.0976	-0.72795	-2.7117	-5.0722	-2.1421	-2.755	-5.5612	-3.7382	-1.8378	-1.3405	-2.7375	-5.0954	-4.1058	-0.46655	-3.2245	-3.4329	-2.8377	-1.0812	-3.7092	-2.5476	-4.7376	-2.8918	-3.2522	-1.8882	-3.7612	-7.473	-5.454	-5.1659	-0.77592	-5.2034	-3.6207	-4.3839	-3.7401	-6.0964	-6.3764	-4.9455	-4.2286	-4.5882	-5.7556	-3.6229	-3.9597	-4.1503	-2.0173	-5.3633	-1.9176	-4.1434
5.4404	0.3347	4.1083	3.3711	-1.4903	-0.14635	-0.79843	5.8769	-0.13392	3.7986	0.92912	5.192	1.5106	2.7964	2.9511	1.2501	2.1001	2.0516	-0.30216	3.4808	0.31786	0.97677	1.1958	0.57252	1.7438	-1.2495	2.3185	1.8143	1.7525	0.68867	3.0288	1.7492	1.6667	-0.20331	1.579	1.5763	1.088	2.2416	1.0296	2.1939	-0.53012	-0.2979	1.0099	0.00053233	2.9035	5.0697	1.0408	1.6274	-0.91491	-0.12016
7.1851	9.6023	8.6568	6.7571	7.5421	11.064	4.9201	6.502	5.3103	4.5627	7.4752	9.079	6.7404	6.0322	4.2308	6.0959	6.2102	5.3193	8.3332	5.5209	8.2179	5.314	6.5164	8.7005	4.932	8.3101	4.1408	5.3226	3.7286	3.8725	5.8565	11.257	4.6732	7.2554	6.182	5.1691	7.9756	9.449	4.6276	8.5846	7.0092	7.5981	5.8426	6.6306	5.8688	3.8159	7.109	5.436	8.4917	7.7127
0.73945	-0.18114	0.249	0.29896	-1.2758	-0.9436	1.1579	1.0517	0.40443	0.40704	-0.53601	0.14493	1.5423	-0.76396	-0.61177	0.56537	-1.6414	-2.046	0.92139	-3.5298	1.1899	-1.423	2.0205	1.8681	-0.16258	3.3464	-3.1375	0.56152	1.9135	-2.9695	-1.1706	1.9665	-1.1254	-1.8003	-2.0155	-0.6497	3.5474	-1.5415	1.0188	2.1268	-1.787	3.2617	-0.60474	2.6947	-0.7484	0.292	-3.1377	-3.0997	-1.2533	-1.3845
-1.9556	0.11317	-2.3109	-2.0017	-6.815	-2.3112	0.7373	-2.9445	-4.1101	-2.5591	-2.083	-3.0002	-5.2053	-3.5264	1.0059	-1.2875	-4.465	1.0786	-6.1013	-1.1798	-2.6677	-2.8458	-0.61761	-1.9228	-4.6691	-3.1894	-4.5369	-4.5026	-2.6738	-0.59055	-4.6918	1.0985	-3.2622	-4.0175	-2.3658	-5.9731	0.075754	-5.2283	-4.0849	-3.7673	-4.7051	-1.0147	-3.3344	-4.1742	-6.419	-2.6375	-1.5113	-1.1536	-1.8699	0.71991
-12.413	-13.974	-11.769	-14.345	-8.4454	-14.511	-10.444	-12.286	-11.246	-11.995	-10.951	-14.589	-17.067	-14.579	-12.03	-17.649	-11.92	-12.767	-11.82	-12.104	-11.46	-11.937	-13.164	-11.606	-15.666	-11.977	-11.932	-14.918	-11.19	-11.985	-11.306	-13.296	-14.62	-10.43	-13.095	-12.208	-12.874	-13.903	-14.978	-12.485	-11.909	-14.817	-10.439	-11.503	-12.154	-11.728	-15.925	-13.114	-12.821	-11.399
-21.057	-19.446	-22.952	-22.409	-23.243	-20.022	-20.426	-24.601	-20.872	-24.871	-20.54	-26.36	-20.73	-20.799	-21.188	-23.282	-22.236	-20.542	-23.131	-22.205	-19.356	-21.636	-21.357	-21.539	-22.209	-23.623	-24.429	-20.247	-19.599	-20.75	-20.191	-23.89	-22.771	-21.303	-21.47	-22.31	-22.153	-23.129	-22.948	-18.798	-19.713	-21.303	-25.05	-22.272	-18.693	-19.114	-24.868	-23.367	-22.866	-21.804
-18.296	-13.719	-12.997	-16.051	-10.951	-13.318	-14.287	-15.491	-12.878	-15.73	-13.49	-15.753	-15.845	-13.214	-12.178	-16.621	-14.538	-13.776	-17.149	-15.087	-12.794	-12.224	-12.641	-13.468	-13.362	-14.893	-15.381	-13.372	-16.939	-18.481	-16.557	-18.396	-14.444	-14.798	-13.352	-14.591	-12.111	-16.19	-13.146	-11.09	-12.216	-13.2	-17.016	-11.143	-13.686	-14.083	-12.431	-14.875	-18.124	-15.438
-1.3634	-6.508	-5.074	-7.5239	-3.4607	-3.1943	-3.9511	-5.0452	-4.2794	-5.7746	-5.5652	-2.5626	-0.69426	-5.6771	-2.4269	-5.205	-5.9362	-6.4215	-8.1467	-7.9577	-4.1105	-2.8287	-5.8826	-2.0697	-5.1648	-1.6379	-2.3328	-0.30279	-3.2727	-9.0085	-3.7605	-5.862	-3.4471	-8.0089	-6.5438	-5.4107	-7.2467	-5.334	-1.2512	-3.1201	-3.0283	-6.5475	-2.8524	-3.7628	-3.8205	-5.2912	-4.2244	-6.4837	-3.5262	-3.5493
-3.4948	-3.4884	-2.2775	-4.312	-2.245	-3.1976	-0.8434	-3.7336	-0.31263	-1.834	-0.59804	-2.972	-6.0499	-3.4481	-4.659	0.076753	-3.5006	-0.5419	-3.0279	-3.3383	-5.3922	-4.7593	0.76062	-1.8087	-0.58345	0.21379	-0.50716	-3.6705	-3.6272	-3.4742	-4.3647	-1.141	-3.2117	-6.2149	-3.1049	-3.7803	4.5572	-1.663	-2.3891	-0.82772	-3.3621	-3.0869	-1.1071	-2.4369	-1.1306	-1.4398	-3.6014	-3.4622	-2.3126	-4.0394
-5.4459	-3.9192	-0.96334	-5.4958	-3.8176	-3.6811	-3.5275	-6.5004	-3.0508	-3.8513	-4.0734	-10.459	-3.8365	-5.3394	-2.3178	-5.3289	-4.1378	-3.1114	-5.7816	-4.4711	-2.6835	-2.3486	-3.3416	-3.5936	-1.8781	-6.4012	-3.3747	-5.2023	-7.1403	-4.2839	-4.3412	-3.7933	-2.6307	-5.1356	-3.1631	-3.3194	-4.4765	-3.068	-6.6179	-1.997	-7.046	-0.69599	-2.124	-4.1137	-3.5333	-4.6218	-3.5028	-3.716	-4.6298	-4.332
-0.10042	-1.1434	-5.9169	-2.7189	-0.044651	-3.7501	-1.5881	-1.0365	-4.9627	-4.3577	-3.3716	-1.6757	-5.9517	-5.8488	-5.6073	-3.272	-3.4179	-2.1589	-4.7574	-4.3128	-3.5118	-3.9758	-3.3879	-0.85329	-4.703	-5.2455	-1.8517	-5.151	-3.7555	-3.6804	-3.2622	-2.4068	-1.6154	-4.1507	-1.873	-1.9159	-4.9393	-3.8415	-2.5794	-5.3804	-2.7037	-2.2093	-1.8898	-4.5453	-2.2888	-3.4567	-1.5924	-1.8974	1.8029	-3.145
-16.019	-16.601	-15.443	-19.837	-10.945	-12.871	-13.064	-12.899	-15.84	-12.473	-10.218	-15.802	-15.779	-15.553	-14.628	-11.995	-15.553	-13.688	-14.837	-14.58	-13.299	-12.571	-11.549	-13.599	-11.612	-12.787	-13.848	-9.9867	-14.729	-14.461	-9.5777	-13.939	-11.036	-13.582	-13.605	-14.952	-15.366	-16.093	-14.676	-17.152	-15.386	-14.688	-12.868	-14.426	-13.921	-15.768	-13.088	-14.207	-13.319	-15.584
-11.452	-12.844	-9.0956	-10.052	-9.407	-11.384	-12.797	-12.633	-9.2257	-8.542	-8.8771	-9.0999	-6.6589	-10.539	-12.352	-9.6365	-9.3227	-6.4127	-7.9541	-6.7875	-9.9062	-10.224	-10.022	-8.9206	-12.719	-10.176	-6.8646	-10.561	-8.4014	-10.701	-6.4278	-8.9132	-8.2591	-8.2068	-10.655	-6.2443	-11.696	-9.388	-10.909	-8.5491	-9.5793	-11.628	-11.09	-11.777	-7.2935	-13.291	-11.993	-8.2976	-10.895	-11.229
-4.3659	-1.0874	0.16862	-5.0189	-4.8307	-2.6151	-0.17773	-0.96753	-0.52519	-4.4643	-0.45823	-2.5391	-2.7201	1.5308	-4.4867	-0.68195	-1.4617	-1.9749	0.2467	-0.34021	-3.004	-1.1291	-1.1054	-0.63666	-6.392	-4.5457	1.0937	-4.6475	-3.831	-2.066	-3.5798	-6.1258	-0.11724	0.0474	-4.7522	-2.7758	-5.179	-4.221	-1.7878	-1.8967	-3.426	-3.365	-4.9767	-1.1642	-2.4009	-3.8986	-0.089753	-1.4842	-6.3064	-0.074648
-0.86645	-1.2138	-0.43908	-0.8614	-1.9729	-2.9099	-5.3271	-3.2823	-1.6457	-2.8064	-3.1835	-0.085097	-5.9567	-1.7924	-3.6305	-1.9215	0.088172	-5.6766	-2.3474	-1.2408	-1.609	-1.4987	-5.885	-1.0959	-1.6984	-2.0173	-5.6124	-0.99905	-2.6186	0.36999	0.089728	-1.5081	-1.3439	0.1646	-1.3097	-1.0798	-1.8032	-1.1972	-3.9985	-4.1298	-3.4641	-3.8617	0.29924	-1.7933	-5.1636	-4.4913	-1.3338	-3.7218	0.14779	-2.3489
-15.963	-12.818	-17.063	-13.075	-13.44	-14.239	-14.513	-11.739	-15.389	-15.531	-15.371	-11.789	-15.725	-16.432	-14.998	-16.542	-15.358	-13.53	-15.344	-16.34	-15.396	-14.64	-15.037	-15.155	-16.113	-12.724	-15.304	-13.008	-13.87	-12.961	-14.701	-14.907	-14.949	-16.621	-14.921	-14.696	-15.244	-14.181	-18.588	-15.648	-13.951	-13.685	-13.202	-15.391	-13.698	-13.449	-13.917	-12.248	-15.344	-15.783
-3.3926	-2.0282	1.7838	-0.56151	-3.0423	-0.20666	0.99826	-4.6648	-4.0398	-1.7213	-2.2668	-2.2665	0.39747	-6.2803	-2.0773	-3.6674	-2.2622	-2.6608	-1.6687	-2.2549	-4.9349	-5.0908	-2.2758	-0.906	-2.7969	-5.4108	-3.0961	-0.50298	-3.234	-3.0572	-1.8454	-3.8265	-3.4018	-4.0452	-0.97307	-3.8248	-4.1511	-2.1892	-2.0353	-4.7133	0.1743	-5.7403	-2.6433	-6.3094	-3.2752	0.012701	0.042295	-1.0655	-3.6634	-2.0277
-3.9429	-3.5926	-1.8527	-7.3927	-7.9678	-5.5175	-2.2551	-8.0931	-3.0461	-2.9453	-9.71	-3.8538	-5.1368	-5.5207	-8.1164	-7.0253	-6.32	-3.9906	-4.7844	-4.3714	-6.4879	-4.6874	-4.9606	-5.6506	-2.804	-5.3904	-3.3562	-4.3689	-4.9668	-5.2165	-7.9101	-4.1767	-5.8468	-3.1652	-4.8634	-6.9	-3.6038	-6.4769	-5.9764	-2.5144	-4.76	-5.2119	-4.887	-2.7647	-9.5298	-6.6673	-4.6528	-6.3301	-4.0255	-3.3443
-8.1022	-8.4396	-8.903	-8.9328	-9.4697	-7.6106	-8.5463	-11.062	-9.4052	-9.443	-8.3844	-9.7025	-6.1235	-9.7992	-7.6123	-11.111	-9.0102	-7.9556	-9.2652	-6.242	-8.9943	-12.435	-10.636	-11.885	-9.479	-12.786	-11.401	-10.48	-10.743	-11.665	-8.4811	-6.4191	-11.388	-8.033	-14.165	-12.735	-7.6164	-10.358	-8.8779	-11.802	-8.6696	-10.495	-9.6519	-11.105	-11.745	-9.7208	-6.7969	-9.3133	-10.518	-8.5249
0.034842	-1.9565	0.89241	-1.5514	1.1563	1.981	-1.7316	-0.97711	-4.2502	-2.3741	-0.85293	-0.39183	-1.4639	-1.5409	1.0658	0.52667	-0.46952	-2.2639	-0.66551	-2.5811	0.028224	-0.34014	-0.18658	0.46992	-0.9348	1.7607	-1.3341	-2.5518	-0.011053	-2.7283	0.25479	-1.5123	-2.896	-0.58094	2.7784	-2.0816	1.3749	3.3995	-0.4316	0.65974	-5.0057	-0.97292	-0.37015	-3.4246	-1.2107	1.2423	1.3706	-1.2271	-2.7702	-4.5689
-2.4451	-5.088	-4.1815	-1.6118	-2.4394	-4.5076	-4.5677	-2.9815	-4.7483	0.74381	-1.0475	-7.9521	-5.9141	-3.9051	-4.588	-4.0876	-1.9292	-1.1923	-4.7732	-2.9959	-1.466	-1.6795	-4.5275	-2.2772	-5.2288	-3.8064	-4.3017	-3.4049	-5.4618	-3.9021	-4.7692	-1.9243	-6.3352	-6.24	-1.0641	-6.1166	-4.3932	-5.3439	-5.8743	-5.6439	-6.2345	-3.9885	1.5354	-4.311	-3.8842	-2.6909	-4.4028	-4.0909	-2.9185	-5.4682
-13.762	-15.065	-14.088	-16.031	-14.957	-10.128	-14.903	-15.664	-17.138	-11.58	-12.79	-13.789	-14.69	-10.59	-13.656	-11.993	-14.688	-14.947	-13.755	-14.25	-15.049	-12.89	-17.564	-13.184	-12.829	-13.958	-14.695	-12.327	-13.553	-11.337	-15.092	-10.275	-13.391	-14.793	-16.607	-14.26	-15.736	-14.854	-16.889	-14.868	-13.669	-16.148	-14.105	-14.186	-14.601	-15.809	-12.046	-14.555	-15.999	-10.315
-6.4766	-2.2318	-3.5211	-4.4664	-1.8289	-4.6669	-4.0089	-3.8806	-1.2951	-3.1791	-3.439	-4.2344	-4.8239	-0.84282	-3.6214	-3.6655	-3.5972	-5.2328	-5.5281	-5.9339	-3.9006	-3.0482	-3.8599	-4.4017	-5.2659	-5.7053	-3.634	-4.9359	-5.4177	-4.3977	-3.2084	-2.0782	-5.0009	-4.082	-3.7982	-3.6226	-4.1593	-0.68877	-4.0557	-3.8602	-1.3951	-3.7106	-5.7734	-2.8318	-3.4457	-2.4637	-2.8729	-1.3965	-2.6172	-1.9837
1.0794	0.85904	-2.9754	-1.4457	0.42598	-3.3059	-4.2665	-5.0706	-4.4107	-3.0468	-2.9878	-3.8143	-5.483	-1.931	-4.316	-1.8437	-0.69682	0.075919	-2.4187	-0.55606	-2.3766	-2.5125	-4.3962	-0.29496	-4.109	0.58549	-3.6156	-0.81813	-3.3116	-3.3865	0.82536	-4.5371	-2.7802	-1.7249	-1.6138	-3.7152	-2.4698	1.4077	-3.392	-5.3498	-1.4417	-3.3413	-0.70608	-2.1025	-1.8452	-2.8792	1.3088	-3.0597	-1.6868	-4.4367
-24.425	-23.828	-20.01	-23.544	-21.956	-22.105	-26.136	-23.427	-23.374	-23.525	-24.973	-20.524	-20.388	-23.38	-22.167	-21.581	-21.881	-24.432	-23.582	-24.618	-23.593	-22.911	-21.636	-21.632	-23.309	-22.049	-21.016	-21.172	-24.019	-19.623	-23.695	-22.695	-21.974	-21.155	-21.475	-22.36	-21.85	-22.137	-24.44	-21.11	-21.061	-22.52	-23.923	-23.652	-22.558	-19.667	-20.946	-21.543	-21.316	-21.462
-10.442	-13.676	-14.765	-10.201	-10.472	-13.44	-8.4767	-10.361	-13.82	-11.318	-12.455	-13.159	-11.087	-9.1902	-15.239	-14.17	-10.228	-11.836	-14.302	-12.726	-10.398	-9.5716	-7.6237	-10.042	-15.398	-13.104	-11.973	-8.7485	-12.759	-12.553	-11.435	-13.844	-9.4436	-13.506	-6.9847	-11.47	-11.884	-11.814	-10.831	-7.6086	-10.615	-14.548	-12.905	-12.106	-13.35	-13.342	-11.234	-11.411	-11.384	-10.166
-10.095	-12.674	-10.188	-11.522	-12.092	-11.007	-10.97	-15.155	-12.538	-12.128	-13.936	-16.401	-14.949	-12.811	-13.589	-10.541	-10.599	-10.623	-10.669	-9.5597	-13.194	-11.099	-8.8918	-12.296	-11.039	-8.9642	-10.608	-12.158	-10.9	-12.356	-10.064	-12.559	-10.524	-11.23	-12.493	-10.951	-10.854	-11.847	-13.585	-12.333	-10.022	-13.235	-10.021	-11.232	-8.9693	-11.817	-11.856	-9.0782	-12.165	-13.543
1.9434	-0.067882	0.039304	0.32458	0.905	-1.4086	0.22491	1.713	1.8832	-1.6775	-1.8002	-1.5347	1.7586	-1.1942	1.1227	0.83123	-1.5733	1.0224	-1.6626	1.449	0.88095	0.4265	3.5626	2.4001	-0.87407	0.48599	0.7933	1.11	-1.0788	-1.967	0.077818	1.7701	0.28787	1.7679	-1.2552	0.16842	0.68691	1.2669	-1.7559	0.28437	-0.038638	3.8888	1.0894	2.5803	0.25144	-2.3025	1.6937	1.3826	-0.13099	1.1036
1.5171	3.2304	-3.8125	0.075724	0.84923	0.53555	3.9264	4.4096	-0.060505	-0.91885	2.207	-0.23803	0.06328	1.5482	0.39848	0.24839	-1.1039	1.5002	0.29173	-1.3235	3.4122	-2.7118	0.64979	-0.32697	0.99434	1.0174	2.7568	1.6791	-0.86896	1.0203	-2.5336	0.5598	-3.5977	0.109	-0.17499	3.5935	0.71736	0.035243	-1.1435	-1.665	0.17453	-3.3834	2.4714	0.6837	0.70877	-1.2006	0.51243	2.9142	-3.3174	0.36578
0.40939	-1.405	1.4747	-0.07725	-1.7758	-0.13058	-1.5043	-0.1195	3.8715	0.1893	-0.53425	1.4267	0.78136	-0.668	1.9685	2.1611	3.4558	-4.493	2.199	-1.1577	0.70664	-0.54479	0.12314	-0.27847	0.23452	0.68352	-0.42617	2.2768	-2.214	0.79238	-0.52798	-1.0108	1.4154	0.059679	-1.8373	-0.22223	-0.81778	1.8537	1.3852	3.3661	0.26102	1.2622	6.3831	3.2577	1.0255	2.3864	2.2027	1.9796	-2.613	2.6632
7.604	7.9451	10.873	6.1273	5.9627	6.2529	3.7577	7.7217	7.3174	6.9373	11.237	6.286	6.5727	10.822	11.039	6.0602	5.9953	4.9953	8.6465	7.3604	6.7652	9.3974	8.547	9.4502	6.3659	9.8091	4.3353	6.5852	9.5355	9.2162	6.9611	8.1461	9.1638	7.1839	7.9272	6.8929	10.571	9.3029	8.8199	7.3546	7.8701	12.549	6.5779	8.7725	11.07	6.1827	9.3898	6.5026	7.9035	7.2934
-3.9479	-2.747	-3.552	-6.8223	-1.2562	-7.57	-4.7876	-1.9326	-1.372	-7.2591	-7.223	-0.81475	-4.9968	-2.7939	-0.50867	-3.3385	-2.5463	-1.705	-4.6626	0.51683	-4.6082	-0.85537	-4.5311	-1.39	-1.0495	-4.6417	-3.2864	-4.1574	-3.8258	-4.7796	-3.0946	-1.6945	-4.6023	-5.8317	-2.4049	-1.7475	0.82428	-1.1517	-6.4875	-3.7873	-2.729	-1.5785	-1.9144	-2.13	-4.4745	-2.3002	-3.5636	-0.73579	-0.90323	-0.71153
-6.7754	-6.8807	-4.691	-4.9122	-3.4535	-6.1364	-4.2794	-4.6695	-4.3098	-5.6235	-4.8676	-4.5877	-6.322	-3.0242	-1.3268	-0.94426	-4.6554	-4.1736	-0.84385	-3.6001	-3.6704	-1.7102	-6.3891	-1.3361	-3.4738	-4.4089	-5.0599	-4.81	-2.9573	-4.7488	-6.3936	-4.0944	-5.7666	-5.3275	-4.466	-4.7659	-4.6614	-4.4891	-5.3259	-5.3787	-5.5923	-5.3162	-6.3365	-5.5068	-6.2461	-5.7555	-7.1689	-8.8356	-4.7082	-3.1132
-3.2673	-3.2404	-2.4268	-1.4199	-2.9132	-5.0587	-5.0544	-2.751	-2.4897	-4.0759	-0.8517	-4.6752	-0.71139	-0.83395	-1.4813	-3.0012	-0.74055	-3.1628	-4.9574	-4.02	-2.1704	-0.37763	-2.6352	-1.5404	-1.9962	-2.1624	0.59106	-4.5157	-0.9647	0.17396	-4.8043	-2.6702	-4.6785	-2.2476	-2.7913	-2.1007	-4.4914	-4.3508	-1.3775	-2.6909	-2.9647	-1.0511	-4.5935	0.26603	-2.8301	-3.6938	-0.83567	-2.6835	-3.7343	-3.522
-13.274	-14.816	-13.801	-11.971	-13.163	-16.985	-16.317	-12.553	-14.857	-13.138	-15.779	-14.869	-9.904	-13.837	-13.782	-12.844	-14.103	-15.194	-17.013	-12.345	-14.058	-14.822	-15.44	-13.147	-14.231	-11.896	-13.15	-13.506	-14.866	-13.717	-13.01	-12.989	-14.743	-11.77	-14.863	-11.323	-9.4532	-12.9	-11.988	-13.064	-17.174	-12.762	-15.092	-12.945	-12.097	-12.322	-13.524	-13.056	-12.979	-15.896
-12.859	-9.0663	-12.417	-13.25	-11.586	-11.697	-11.42	-13.117	-7.873	-12.379	-11.702	-12.443	-11.082	-11.539	-11.531	-9.6693	-13.963	-8.8815	-13.364	-12.233	-10.757	-10.868	-11.564	-12.77	-12.437	-11.022	-10.585	-10.578	-11.063	-12.06	-8.734	-13.527	-9.3589	-11.055	-10.451	-11.428	-12.02	-11.272	-13.285	-12.378	-9.7216	-15.046	-9.6024	-13.273	-14.147	-13.409	-7.8537	-11.795	-16.468	-11.42
3.1444	7.1615	3.0356	7.6747	3.0777	5.3976	2.9356	2.0705	5.4246	5.1944	-0.12987	3.7514	5.4438	4.9792	5.9382	5.1144	5.7242	7.2242	6.2438	4.7718	8.2356	5.3794	3.7072	6.171	7.9048	4.9914	3.5907	1.3605	4.3993	3.4431	5.6995	4.1276	3.1156	3.4507	3.6242	6.6319	5.562	6.2604	2.8269	6.4441	7.8837	5.3979	4.2167	3.028	3.7894	5.2295	5.5576	4.4466	1.0526	2.8928
-11.657	-8.458	-6.8181	-10.4	-8.7662	-8.4363	-10.619	-10.984	-5.5243	-7.1542	-9.124	-9.3513	-9.2083	-8.7312	-8.5894	-7.0809	-8.1958	-7.3383	-6.7553	-12.516	-8.2387	-8.3242	-7.3108	-6.8378	-11.078	-10.091	-7.4202	-8.4215	-9.5228	-9.9254	-7.4448	-10.029	-8.2913	-4.555	-6.8091	-5.8419	-10.119	-7.6173	-9.2808	-7.4004	-8.8632	-10.632	-5.3486	-9.2235	-10.448	-11.096	-9.1163	-6.6656	-10.141	-7.3604
-12.67	-16.297	-15.352	-10.97	-14.372	-14.514	-12.894	-11.297	-15.651	-13.818	-10.723	-14.469	-12.719	-11.917	-12.861	-12.751	-13.524	-11.07	-13.692	-12.02	-10.842	-11.933	-12.722	-13.126	-15.499	-16.362	-12.723	-12.783	-13.964	-12.215	-15.379	-15.302	-13.463	-12.662	-16.319	-9.3665	-11.575	-12.536	-15.212	-13.712	-11.962	-12.952	-13.242	-8.9816	-15.463	-15.656	-12.638	-14.118	-14.242	-13.312
3.0214	3.2892	1.0723	1.6002	1.6024	1.92	4.4474	3.4661	3.2372	2.3189	2.3695	5.048	1.2252	3.5131	-0.12916	2.4164	5.6766	4.1289	3.2574	1.9106	2.9372	-1.2626	5.7411	2.4576	1.4094	5.3417	5.3662	3.3537	3.6757	4.5846	4.2564	4.2453	3.9276	4.8853	3.0762	-1.0559	4.1062	1.3436	1.9838	5.9216	3.1468	2.7449	-0.86482	3.7063	0.64785	4.1574	5.0583	2.0437	5.1562	3.007
1.554	-0.52436	2.3025	-0.24661	-0.34965	4.071	3.0334	5.0367	0.61332	1.0239	2.1685	-2.5705	1.2413	1.5476	0.77249	2.2766	0.094579	0.60674	1.2284	3.5792	-0.37849	4.0356	0.58204	1.8037	0.82214	0.50381	1.5753	2.9767	5.8784	-0.53469	2.4012	2.4999	1.3257	3.1814	0.27943	-1.2669	2.4884	1.8732	0.77178	2.0916	6.7048	0.92632	0.64905	2.0563	-1.4125	2.8513	0.7171	3.7703	0.87872	1.2966
-16.874	-14.679	-10.346	-13.405	-13.01	-11.313	-11.325	-11.248	-12.329	-12.02	-14.925	-12.565	-13.906	-14.735	-14.7	-15.889	-10.69	-13.173	-13.137	-13.253	-14.534	-11.95	-13.635	-13.359	-14.152	-14.718	-12.74	-14.289	-13.443	-16.252	-12.554	-12.638	-15.21	-14.969	-13.013	-13.822	-10.928	-14.283	-14.889	-14.374	-12.787	-12.186	-13.601	-12.099	-11.356	-11.74	-12.014	-16.072	-13.675	-11.273
-0.69908	-2.2052	-2.7047	-5.0492	-0.59563	-1.4893	-0.71252	-2.7592	-3.2018	-0.46603	-2.6975	-2.3752	-1.9311	-8.2479	-4.2842	-3.6676	-5.3214	-2.9262	-0.81818	-4.2374	-0.84026	-1.0332	-2.3231	-0.17559	-3.9032	-3.179	-1.3489	-1	-1.3582	-4.0985	-5.0196	-1.7777	-0.40074	-2.3837	-2.9825	-1.7168	-3.1756	-1.9424	-4.5082	-3.6325	-3.4546	-2.2533	-1.5272	-2.3891	0.82992	-5.0743	-2.3769	-5.6706	-0.89406	-2.8942
1.6803	-5.4715	-1.3611	-3.7239	-1.1784	-3.9445	0.72443	-2.6129	-4.5274	-2.5819	-5.1915	-2.7854	-1.1232	-4.0036	-3.3903	-2.0667	-3.1363	-1.3	-4.8756	-4.4448	-0.84952	-0.15285	-1.5216	-1.0732	-3.891	-1.5497	-5.0635	0.61129	-6.081	-4.7008	-0.73934	-1.129	-2.0221	-0.5839	-4.3813	-1.099	-5.0858	-4.1229	-2.9323	-2.2752	-0.27455	-4.907	-2.674	-0.28026	-1.0355	-1.5617	1.157	-3.0592	-1.3915	-0.22034
9.0978	7.5752	8.7039	10.674	6.6347	7.1503	6.2018	6.7046	6.8014	7.0898	7.8475	4.8601	7.1216	9.5159	6.6144	6.1397	7.5595	7.2431	5.3596	4.5821	9.187	8.2658	7.4717	6.7601	6.2614	6.4223	6.5357	5.0379	9.5012	6.8711	10.413	7.4095	5.9532	6.0823	3.3806	7.9286	7.1039	6.5704	6.57	8.4876	4.0007	6.3991	7.2883	8.5165	8.2512	8.7333	8.1556	6.911	9.2748	3.8421
-3.7459	-5.192	-3.2185	-2.3626	-4.5241	-4.074	-2.2875	-2.2394	-0.20595	-3.3054	-3.0941	-1.2018	-4.6653	-0.50342	0.27825	-1.8112	-1.3027	-3.373	-2.2912	-0.86591	0.53846	-6.8204	-2.6084	-4.2718	-6.0308	0.042228	-3.4272	-1.4669	-1.9278	-7.9899	-3.7713	0.0020755	1.4458	-1.8314	-2.4602	-1.0547	0.71121	-2.859	-1.6529	-3.8097	-3.3981	-1.167	-3.7383	2.4247	-5.1038	-3.2459	-1.6716	-2.0952	-5.0445	-1.0799
-7.932	-6.1308	-10.188	-6.5197	-8.5817	-9.6495	-9.4369	-10.698	-8.716	-10.028	-8.5382	-8.2335	-11.166	-7.8126	-8.7905	-9.2968	-8.8642	-9.712	-12.458	-10.771	-10.803	-9.7985	-8.2351	-12.399	-11.985	-9.2016	-9.3067	-9.9163	-12.21	-12.31	-10.763	-9.5371	-10.37	-8.4991	-9.0425	-12.099	-9.4315	-7.9678	-8.9813	-8.6737	-5.6701	-10.627	-6.4324	-9.1295	-8.381	-7.7068	-8.8182	-13.267	-10.435	-8.229
-3.4511	-3.5643	-0.37565	-2.7869	0.70767	-2.6532	-2.3908	-1.8806	-1.7846	-3.0554	-4.0652	-2.5878	-0.065799	-4.0149	-0.46207	0.11773	-2.7197	-1.1176	2.3356	-2.226	-4.7899	-2.4461	-2.7997	-2.8828	-3.6466	-1.6664	-1.4832	0.032729	0.39477	-3.2753	-3.5456	-0.20809	-0.28971	-0.91017	-0.48628	2.8922	-0.060052	-3.1396	-0.35681	-2.134	-0.71437	-2.0462	-0.81162	3.9006	0.10559	-2.4134	-2.439	-0.56697	-2.0185	2.9031
-6.9978	-6.2298	-4.4632	-3.8784	-5.2961	-6.615	-5.4478	-6.0126	-6.9056	-1.6257	-5.5659	-5.9511	-5.2092	-3.6915	-4.1483	-2.5674	-3.739	-9.3894	-6.8514	-6.1635	-7.3465	-2.9722	-4.3939	-2.4745	-4.3879	-3.1396	-5.4663	-4.7907	-7.328	-4.0296	-5.0516	-5.5517	-5.2962	-2.8632	-1.8459	-2.4626	-4.6698	-4.5741	-3.8147	-1.6986	-3.7406	-3.6138	-4.9349	-4.0171	-4.8437	-3.2488	-3.9403	-8.4482	-4.3487	-4.1132
-4.3656	-1.0631	-1.9456	-3.1928	-1.6659	-3.5662	1.7203	-1.5507	-1.5099	-2.8446	-0.55033	-3.6873	-1.8398	-1.4339	-1.0557	-1.2305	-2.0729	-0.034919	-0.59455	-0.25588	-2.4067	-1.2418	1.558	-3.146	-0.50154	-3.1794	-0.37835	-2.8261	0.82621	-1.8696	-2.6592	-3.8585	-1.5488	0.93983	-3.2313	3.4964	-4.1397	1.5145	-1.1379	-2.113	-1.0129	0.98494	-5.1205	-2.7563	-0.5478	-5.0941	-0.2584	-5.2733	-0.39596	-3.1686
-2.9544	-0.080575	-1.5122	-1.9037	-0.95886	-3.3603	0.82731	-2.2344	-3.104	-0.78976	-2.054	-2.5685	0.028229	-4.2472	-1.0629	-2.1694	0.74927	-1.7932	-2.4674	1.1358	-3.2897	-0.48532	-2.3875	-2.2107	-3.2244	0.74429	-1.3233	-1.0219	-1.7307	0.86245	1.3784	-4.1038	-3.1643	1.6386	-4.4823	-0.88824	-3.3782	-0.78364	-0.99865	0.26481	-0.047022	2.0056	-3.2198	-2.5724	-5.7625	-0.79732	1.5262	-0.4415	-1.3556	0.037496
3.9537	-3.6572	-3.4912	0.7781	1.5902	-0.36709	-2.5176	2.1053	0.63109	-2.9201	-1.2877	-3.4762	-4.5312	-1.9711	1.2559	4.1515	-3.7918	-0.040068	0.13783	-1.258	-1.0986	-2.251	-2.3396	-2.5504	-0.64038	-2.5951	-2.7846	-2.4943	-2.5193	-4.3733	-2.4014	-3.028	2.7805	0.38303	-2.3555	2.6144	-1.8176	-3.5192	-2.4527	-1.4782	-3.0372	-0.67243	-2.6658	-3.5766	-4.5384	-3.86	-0.22999	-1.0131	-2.5995	-1.4982
-16.493	-17.003	-14.046	-15.525	-16.329	-14.522	-16.045	-17.308	-17.448	-14.657	-16.254	-12.533	-15.615	-13.87	-16.664	-16.95	-15.285	-10.636	-21.096	-13.116	-15.802	-19.328	-14.002	-13.947	-11.377	-13.436	-19.131	-15.55	-16.2	-14.504	-12.674	-13.713	-14.502	-15.783	-16.358	-15.646	-13.708	-13.723	-14.399	-11.652	-14.72	-14.264	-13.42	-16.508	-14.586	-14.36	-12.315	-14.222	-10.981	-13.098
-6.515	-1.1122	-1.8244	0.064669	-2.4439	-3.2028	-2.8572	0.79606	-2.9675	-4.0395	-5.5746	-3.2871	-3.5348	-3.7015	0.036944	-2.5866	-4.1095	-3.9369	-4.6395	-4.8637	-4.932	-2.065	-4.0855	-1.6489	1.4359	-5.6368	-3.5216	-2.6628	-0.41605	-2.92	-2.9363	-4.1001	-2.0482	-4.9524	-1.4624	-4.606	-4.5857	-2.1023	-1.3835	0.27822	-2.4185	-2.0992	-4.1583	-0.74424	-3.7012	-1.3878	-1.2309	-3.7685	-3.8365	-3.3385
-17.351	-14.416	-13.901	-11.194	-12.806	-16.976	-15.426	-9.915	-15.536	-14.218	-12.677	-16.217	-12.008	-13.714	-10.816	-14.515	-11.588	-12.141	-13.33	-13.988	-12.361	-14.019	-13.116	-12.281	-12.545	-12.502	-11.342	-12.518	-14.555	-14.182	-12.878	-11.588	-13.772	-16.023	-15.895	-12.834	-11.663	-13.326	-13.187	-12.263	-15.772	-13.715	-11.259	-12.818	-14.76	-11.476	-14.418	-12.955	-14.621	-10.688
-19.308	-14.569	-13.791	-11.838	-18.429	-15.797	-16.596	-14.587	-13.946	-11.778	-14.912	-14.139	-16.481	-15.43	-13.369	-15.407	-16.201	-17.295	-16.172	-15.347	-14.945	-15.034	-14.278	-13.277	-16.696	-16.46	-16.921	-13.048	-15.599	-14.716	-12.833	-14.4	-13.694	-14.655	-14.927	-12.546	-11.852	-12.818	-15.337	-15.335	-12.413	-13.552	-14.068	-16.91	-14.054	-13.411	-11.686	-15.309	-14.668	-14.309
-15.154	-11.347	-14.425	-14.458	-11.133	-11.838	-13.382	-11.565	-15.396	-13.964	-13.041	-16.457	-14.183	-13.202	-13.626	-11.221	-12.265	-13.444	-14.666	-11.984	-12.944	-14.023	-12.025	-15.576	-14.671	-13.749	-11.789	-14.747	-14.849	-12.709	-14.827	-13.813	-13.295	-15.881	-10.312	-13.422	-11.569	-11.591	-11.17	-11.668	-14.757	-12.238	-14.329	-12.285	-11.221	-11.093	-16.526	-12.375	-11.171	-17.39
-13.774	-13.623	-10.952	-10.454	-13.53	-11.506	-14.326	-16.889	-15.232	-10.829	-13.461	-13.983	-14.175	-14.027	-10.979	-12.454	-15.343	-12.595	-15.62	-12.521	-11.319	-9.7798	-14.82	-14.693	-11.341	-15.714	-14.832	-10.47	-10.761	-13.629	-13.892	-12.471	-9.9948	-13.306	-13.536	-12.654	-13.754	-11.172	-12.231	-12.284	-12.319	-12.747	-11.66	-12.18	-13.52	-15.974	-13.453	-11.182	-14.851	-13.157
-2.3216	-0.70226	-0.70931	-5.0432	-1.1527	-2.1722	1.3628	-4.2256	-0.79388	1.3711	-0.086586	1.8743	-3.6992	-2.9798	-1.9112	3.1602	0.12385	0.19062	-0.25127	1.8711	-1.1684	1.6114	-0.04357	-0.37279	-3.0925	0.265	-0.29184	-0.22252	-2.4105	0.58239	-1.2747	-1.22	-1.0777	-2.3374	-1.1426	-2.7615	-3.865	0.55536	-2.0259	-0.91099	2.1506	0.68578	-0.76311	1.0216	-1.4357	1.1895	-0.11616	-1.3366	2.3071	-0.4483
-9.302	-10.211	-5.0786	-7.2837	-7.1202	-6.301	-6.3286	-8.8047	-6.1573	-7.8427	-2.8147	-2.4205	-4.775	-5.5659	-4.6289	-6.4434	-6.3017	-5.9875	-6.9352	-3.0585	-4.1952	-7.3902	-3.4061	-5.3923	-5.6396	-3.555	-4.5053	-2.9809	-5.219	-8.0694	-3.7876	-5.8287	-5.6827	-6.3322	-5.2239	-4.559	-2.6092	-3.3528	-5.5636	-6.164	-6.1727	-8.9475	-4.3339	-7.5203	-2.4982	-4.924	-7.96	-6.4161	-3.8392	0.10435
1.3285	-1.4818	-2.1427	0.54492	-3.5057	-0.22139	-1.5517	-1.6516	-0.9947	-1.6979	-3.2509	-1.7868	-1.2217	-3.1746	-1.9962	-0.79723	-0.0026744	-0.60697	-2.7506	0.27028	-0.048526	-0.56817	-1.7926	-3.8971	-5.4077	-0.33827	1.0746	-1.4119	-2.6227	-1.2372	0.17005	1.2096	-1.9459	-4.4918	-1.3837	-1.9018	-2.3563	-2.0198	-1.2811	-0.062286	-1.6366	-1.6332	-0.31478	-2.3344	1.1916	-0.86441	-1.4603	3.0713	-0.32311	-4.6991
7.3294	5.2265	6.8681	4.5552	6.928	7.8226	7.8721	9.1997	6.2902	7.4922	4.0367	8.1738	5.9794	7.6023	5.0761	9.0523	5.5966	5.7598	8.3346	5.596	5.1356	10.182	5.3281	6.9945	9.0495	6.3831	5.7509	2.6938	8.6372	6.7227	5.6337	4.9374	9.1198	3.6146	9.1312	6.9982	12.706	7.1687	6.1415	5.7952	8.5355	7.3954	4.5253	7.7502	9.1866	3.6468	6.0709	8.7234	5.4182	5.9375
-11.629	-8.5304	-13.105	-9.9528	-10.889	-10.744	-11.4	-10.99	-8.0651	-13.578	-12.191	-13.314	-9.6216	-10.633	-13.071	-13.679	-10.659	-12.006	-15.76	-13.206	-11.699	-10.63	-13.278	-14.595	-12.481	-10.415	-11.719	-9.6327	-8.5533	-7.985	-11.435	-13.396	-10.881	-12.719	-9.9606	-11.889	-8.0372	-13.001	-8.0253	-12.927	-10.235	-10.733	-10.453	-12.738	-12.089	-15.603	-9.7838	-11.359	-10.835	-10.337
-12.706	-13.109	-9.6052	-12.296	-10.798	-12.819	-14.258	-13.232	-10.553	-10.065	-11.185	-13.062	-10.956	-11.876	-14.203	-10.56	-11.487	-9.7489	-12.83	-13.746	-10.528	-11.184	-11.452	-14.992	-10.802	-11.275	-11.751	-14.391	-10.053	-11.394	-11.33	-12.151	-12.119	-12.055	-9.8103	-12.994	-11.853	-10.233	-10.234	-15.148	-12.583	-8.8389	-13.582	-12.762	-13.393	-11.769	-11.841	-7.7754	-13.974	-12.735
1.6099	-1.4356	-7.1472	-2.7402	-6.0616	-3.8325	-7.5362	-1.5527	-4.9162	-2.9815	-2.1148	-2.9298	0.65972	-4.1202	-4.866	-3.601	-5.7016	-7.5956	-7.8078	-3.0333	-3.9245	-2.1758	-2.9487	-4.9954	-3.3254	-8.0129	-3.6414	-5.4223	-6.4042	-5.6167	-4.8544	-1.5174	-2.0596	-1.2216	-5.5833	0.080686	-4.3038	-7.3071	-7.1149	-4.2395	-6.3392	-8.4621	-2.1985	-5.2555	-4.37	-5.6106	-2.5857	-4.3323	-2.077	-4.0624
-14.355	-12.455	-13.951	-12.901	-13.715	-14.325	-12.747	-16.408	-13.217	-13.823	-17.248	-14.442	-13.356	-13.736	-11.325	-11.481	-16.508	-12.364	-15.675	-15.44	-12.837	-14.83	-10.932	-15.563	-16.865	-16.945	-10.149	-14.802	-14.752	-14.986	-12.153	-16.491	-13.226	-15.437	-11.785	-14.705	-13.382	-14.835	-16.387	-12.899	-12.901	-12.233	-12.004	-10.822	-13.738	-13.229	-15.659	-10.841	-13.158	-14.516
-1.3948	-1.0576	-0.18978	-1.7279	-0.0069127	-1.2788	-0.15563	-2.0931	-1.0179	-1.4107	-1.7298	-3.1771	-3.5102	-0.41935	-3.1316	-4.9038	-4.7195	-4.6667	-4.6409	-2.0591	-4.575	-1.2944	-1.9069	-4.361	-4.5427	-6.2845	-1.6311	-4.8498	-6.0536	-3.4807	-2.0525	-2.8116	-5.5985	-0.36131	1.4326	-0.47236	-5.9413	-3.066	-1.5926	-2.8948	-3.3706	-0.90172	-3.4312	-2.6676	-1.8955	-0.15202	-5.0568	1.7666	-3.0938	-1.7153
2.3839	-2.8087	-2.5785	-0.81554	0.73689	-0.52448	-2.5303	-0.18897	1.5075	0.68809	-1.7279	-0.92696	-0.73469	-0.81283	-1.0196	-3.7659	-1.7658	-0.51706	-2.0794	-1.9068	-1.4887	2.073	-0.11489	-1.2837	-0.015197	-2.3753	-0.45026	4.1433	-1.2352	0.36599	-1.1007	-2.1028	1.7684	-3.8464	-3.4613	0.2163	-0.93959	-0.20906	1.118	1.1252	0.85273	-0.7155	-1.2773	1.1632	-0.92565	1.3679	-1.3525	-0.70657	-1.6973	-0.45028
-5.236	-3.8304	-3.588	-3.7707	-7.3253	-5.3042	-2.2335	-5.3694	-4.6646	-1.4686	-3.596	-1.4347	-6.6213	0.32829	-4.293	-5.0922	-2.62	-0.91501	-3.2403	-0.93223	-0.1369	-1.885	-4.0932	-4.9581	-2.1446	-3.5483	-3.5479	-2.0262	-3.2171	-2.9259	-1.8106	-0.6191	-3.9596	-1.0288	-3.99	-3.2873	-6.6837	-4.0351	-2.4588	-2.8043	-4.1897	-2.4354	-1.058	-3.9895	-0.89642	-3.8584	-0.43803	-6.4533	-1.5231	-4.8079
7.0323	8.6801	10.681	7.476	4.4167	11.767	12.036	9.4235	7.0762	7.9859	10.21	10.003	5.8041	9.1149	9.8818	9.1228	9.1627	8.106	9.1426	6.6257	7.1321	9.6564	6.8818	9.5108	8.4029	8.0076	8.4647	7.8892	9.6136	10.593	6.1063	5.9548	7.2728	8.9124	9.4229	9.8592	8.6665	7.0112	10.115	10.814	9.0572	8.2088	7.9078	7.5116	8.3793	8.9627	6.5345	12.198	8.5915	7.7311
-7.9757	-8.4126	-8.1123	-9.3037	-11.911	-12.794	-9.0393	-11.796	-11.026	-12.084	-7.1221	-7.9322	-10.217	-8.7271	-11.463	-8.2764	-12.286	-8.3572	-10.715	-14.304	-10.261	-10.438	-8.4331	-9.4209	-12.39	-7.3314	-8.8353	-11.752	-10.423	-11.244	-11.389	-8.4054	-11.555	-10.82	-13.492	-8.6573	-10.155	-12.933	-10.891	-11.559	-11.949	-12.833	-9.8283	-12.038	-11.803	-10.592	-12.118	-10.59	-10.186	-11.289
0.71786	1.5554	-1.2097	1.6901	0.31015	-2.4648	1.3957	3.0488	0.55529	1.7651	0.44356	1.6283	-2.0962	-0.53663	-1.1971	-0.98932	-2.2942	1.666	-1.1861	-1.6541	0.22034	-1.2533	-0.7461	-4.8545	-2.6916	-1.1912	-1.3034	-0.28469	0.42696	-1.7569	-1.7272	0.88151	0.83015	1.7234	-2.4962	-1.2973	-3.0515	-0.52677	-1.8453	1.8971	0.54182	1.5711	-2.0767	-0.92405	0.50277	-0.45926	-0.998	-4.2514	-2.4955	-1.9029
-15.353	-13.815	-14.061	-14.15	-15.541	-12.26	-12.754	-14.155	-13.796	-13.082	-15.676	-12.958	-13.059	-12.847	-11.927	-15.535	-9.277	-12.616	-15.857	-13.295	-13.988	-14.182	-14.303	-14.772	-14.124	-10.453	-9.9971	-11.767	-13.764	-12.367	-13.244	-13.696	-12.281	-13.864	-12.594	-10.876	-13.941	-15.921	-13.572	-11.167	-17.466	-10.781	-10.427	-14.311	-13.483	-11.955	-11.797	-13.317	-13.403	-11.623
-13.409	-16.986	-14.297	-15.688	-13.903	-13.345	-14.537	-12.657	-15.331	-15.776	-11.825	-13.933	-13.183	-11.764	-15.073	-12.784	-15.597	-12.399	-10.669	-15.77	-11.951	-13.239	-13.297	-13.714	-10.992	-13.587	-16.459	-12.402	-15.816	-13.279	-17.045	-12.72	-15.192	-12.45	-12.964	-15.328	-11.515	-17.864	-12.104	-17.292	-14.555	-13.748	-14.058	-15.368	-12.036	-15.982	-11.475	-11.391	-12.895	-14.503
-0.36263	-1.4169	2.3498	-0.28279	0.88679	1.8352	1.6399	-1.5055	-0.85934	0.75259	-0.72465	0.24873	-0.1279	-5.7823	-0.87542	1.4561	0.54358	-1.9282	-1.1455	-1.6079	-0.2833	-0.099716	1.9941	0.95142	0.23219	3.6006	0.82101	3.4323	-0.33146	2.1845	0.25778	-2.1521	-2.2348	0.53791	-1.7286	-0.6485	-1.869	1.8108	-3.0848	-3.2675	-2.5316	-1.782	2.7478	0.024607	-0.687	-0.16823	-2.5739	-1.2907	-0.54987	1.7972
-9.2217	-6.7831	-8.3207	-7.9988	-10.172	-7.4508	-8.696	-9.7272	-5.9568	-5.5581	-5.7817	-4.2705	-10.358	-5.95	-7.7631	-6.1366	-7.9565	-6.0839	-6.7784	-10.557	-8.2887	-8.9046	-8.6251	-6.6345	-9.9493	-7.2309	-7.6241	-8.6641	-8.1825	-8.4697	-6.9971	-6.3558	-5.5724	-6.9105	-5.5945	-9.4275	-10.893	-9.0424	-6.7122	-8.0834	-6.5356	-7.4506	-3.7589	-6.9313	-7.5861	-5.8365	-7.1238	-6.4201	-6.6251	-8.9278
-2.9204	0.094355	-4.8031	-4.4055	0.53868	-3.4236	-3.4476	-1.651	-5.1264	-0.86002	-1.2667	-4.9241	-2.1716	-5.3363	-2.113	0.3484	-3.1955	-0.58901	-4.0646	-2.1898	-5.5581	-5.6843	-3.1217	-5.0994	1.12	-2.7848	-1.7164	-2.716	-4.2653	-0.24954	-2.6803	-1.9473	-2.1165	-2.981	-6.3343	-6.5622	-5.8584	-1.8278	-2.7991	-1.3691	-2.156	-2.8768	-4.0296	-2.9323	-1.3497	-1.1899	0.19661	-2.9186	-2.5481	-4.8646
-2.4921	-3.9209	-4.8842	-0.86966	-5.7487	-3.8683	-3.4569	-6.045	-4.5246	-3.2881	-4.71	-2.219	-2.6673	-4.5005	-2.6015	-3.812	-5.766	-3.433	-5.8324	-6.8034	-2.1871	-3.5888	-5.1132	-0.83531	-2.6249	-3.2215	-3.8063	-2.5985	-5.1766	-6.5057	-2.1696	0.1514	-2.5954	-4.1083	0.75922	-2.9625	-4.2652	0.87261	-3.116	-2.3971	-4.1609	-2.96	0.06342	-5.4454	-2.2562	-1.3958	-3.2774	-2.3254	-3.0527	-3.2011
-8.0442	-5.1287	-7.4213	-4.8459	-10.095	-11.536	-9.2286	-11.343	-8.9742	-7.408	-8.1648	-7.5273	-5.6641	-9.2889	-12.74	-7.9063	-11.16	-9.715	-8.011	-9.1206	-7.9207	-8.2506	-5.7197	-9.2719	-6.899	-8.619	-7.9709	-4.7991	-9.5948	-6.0593	-10.153	-11.192	-10.832	-8.0864	-7.5262	-8.3019	-9.2543	-11.912	-4.4148	-12.55	-10.816	-8.9528	-4.8536	-6.8954	-13.786	-8.3051	-8.9301	-11.493	-9.0477	-9.49
-2.0393	-1.668	1.4584	-0.48177	-0.075657	-1.623	2.2259	-1.1916	-3.691	-2.1576	-1.6191	0.37145	0.28782	0.38833	0.86575	3.2315	0.20774	-2.0767	-0.080503	-0.82566	1.0582	0.73661	-3.7969	-1.3385	1.2264	-0.32716	0.21434	-2.4718	-1.9028	-2.0727	0.37791	0.3784	0.8036	2.1743	-0.47677	-1.8785	-0.0084947	0.5349	0.094257	1.4362	2.7474	-3.9538	-0.36102	0.33877	-0.50805	-0.89781	1.3537	-1.804	2.5683	-0.41988
-7.9452	-11.9	-8.617	-7.9955	-10.334	-10.032	-9.7817	-11.963	-9.1952	-6.2552	-7.9136	-7.0972	-8.764	-7.4537	-8.1911	-11.206	-9.2318	-9.7599	-7.7773	-10.429	-10.425	-9.1297	-10.221	-8.3155	-10.516	-8.4862	-9.7487	-12.111	-9.6342	-7.1554	-12.288	-10.031	-10.584	-12.087	-9.2054	-9.0742	-8.5525	-7.0572	-11.84	-11.063	-8.7135	-5.4924	-7.3886	-6.5024	-9.482	-8.9097	-8.5139	-6.6577	-10.961	-9.1247
-12.152	-9.0633	-11.634	-11.939	-11.434	-12.426	-9.8079	-11.328	-12.153	-10.069	-10.583	-13.867	-9.4449	-11.022	-8.7514	-11.697	-14.392	-10.143	-9.8664	-10.841	-10.367	-10.049	-11.386	-10.483	-10.739	-9.0701	-9.437	-8.9912	-10.667	-13.187	-10.77	-9.3432	-11.244	-9.369	-8.0805	-12.299	-9.855	-8.6443	-9.9971	-11.063	-12.403	-11.269	-12.438	-7.7129	-9.9357	-11.282	-14.984	-8.2604	-12.798	-10.764
4.3166	4.1523	6.1377	7.1957	6.6419	3.0994	3.0815	4.1513	2.8083	1.1319	5.6526	1.2023	1.3024	7.4614	4.5295	6.5756	4.8815	5.6921	5.6788	3.7646	5.9664	4.7785	3.1102	7.7318	2.5369	5.2095	6.5597	3.9502	2.7885	2.1836	5.3221	3.6316	3.756	4.0162	3.1409	3.1955	3.8492	3.907	3.7998	4.8959	3.0151	5.3891	4.4451	4.0022	4.2825	5.1037	7.6907	0.91106	3.1882	4.3658
-2.4105	-1.3211	-6.8688	-3.8743	-2.2637	-4.994	-6.5645	-8.4908	-3.4505	-5.6616	-4.6813	-7.3777	-7.0905	-3.8649	-7.4862	-7.7421	-7.4411	-6.8655	-5.0707	-5.5943	-6.3265	-3.8653	-4.9635	-7.0689	-5.2974	-6.8803	-2.5106	-3.7336	-4.3004	-4.7341	-7.2715	-8.042	-2.6769	-5.6255	-5.8283	-5.4705	-7.8442	-5.337	-7.8973	-4.5623	-4.8031	-2.1901	-7.9406	-3.7226	-4.2704	-4.4347	-8.2738	-7.5055	-5.9428	-6.3044
1.9854	0.95	1.1728	0.52375	4.2176	3.9994	1.1044	0.16495	5.7702	0.042272	4.3723	0.98753	5.0862	2.8482	0.97065	-0.7055	3.0185	0.49759	-1.3804	2.0082	3.0917	1.5569	-0.04731	0.77084	2.7544	2.7402	2.1234	4.0041	3.034	0.72491	1.8192	2.46	1.4625	3.5403	2.0292	5.774	0.89177	0.22803	1.2371	1.7104	0.018651	1.2974	-0.58963	-0.37441	4.8403	3.0906	-0.24932	2.2949	1.2818	0.82305
-4.8436	-7.5868	-4.5098	-8.2291	-6.4895	-6.7041	-6.4136	-5.1881	-5.8633	-7.8516	-4.1303	-5.4587	-5.4336	-3.2849	-6.6319	-4.029	-6.788	-3.0745	-2.705	-6.7236	-6.962	-6.6887	-5.2578	-4.5153	-2.0994	-11.471	-3.456	-5.3359	-2.7007	-7.4446	-4.6079	-4.6901	-7.5747	-7.5281	-7.097	-7.6879	-6.0263	-5.701	-1.3576	-8.0307	-8.4182	-4.6913	-6.6537	-6.4521	-5.0321	-5.304	-6.7404	-6.4455	-7.0454	-3.8044
-3.7622	-4.2463	-3.4492	-6.7378	-1.2265	-3.9552	-5.9629	-4.5172	-5.5418	-6.591	-4.5357	-3.8424	-5.6013	-5.5049	-8.123	-3.8414	-5.7225	-4.686	-3.6911	-3.3684	-5.2946	-5.7231	-4.8024	-3.9521	-7.0322	-4.5905	-4.2951	-2.2454	-3.4454	-4.7087	-7.7263	-5.191	-2.8902	-7.9838	-4.2149	-3.7929	-8.2916	-6.3199	-5.9011	-4.69	-6.16	-4.9361	-5.0789	-3.0422	-4.567	-6.1698	-3.0046	-4.579	-4.7793	-6.8168
-6.5357	-8.1467	-7.5625	-5.5866	-10.75	-9.746	-7.3437	-12.22	-9.7634	-9.1027	-7.4141	-7.756	-9.8483	-7.1733	-10.011	-10.71	-9.22	-12.825	-8.0758	-9.2091	-8.3492	-10.582	-9.9458	-9.4239	-9.8159	-8.559	-9.7399	-11.753	-7.1769	-12.199	-8.331	-10.059	-7.8324	-9.1856	-9.9374	-11.192	-10.521	-9.6936	-9.1156	-8.054	-10.305	-9.0892	-7.2885	-8.1891	-8.7467	-8.7805	-7.4815	-5.3883	-7.9537	-6.7414
9.2434	3.7135	4.902	6.5089	6.2518	6.7319	5.1798	3.263	5.2728	6.157	8.3678	6.1694	5.6612	5.6223	5.986	6.6634	6.1121	4.8155	3.3271	3.8701	7.8806	7.2698	10.102	5.9087	7.3862	3.7681	4.4754	7.0539	8.5962	6.5684	8.5568	4.2483	6.51	3.2022	5.5104	7.2842	4.7651	6.0727	8.6694	5.0888	5.3902	5.4008	4.8133	4.8087	3.6388	5.3735	6.7356	3.8742	7.1214	10.246
7.8895	6.3425	7.7751	7.9281	8.059	6.124	6.527	6.8299	7.9741	7.3648	7.5309	4.8622	7.0235	5.0371	7.0647	11.156	7.8192	8.1993	5.373	6.4679	5.1822	7.6068	6.8057	9.4286	6.1933	6.7646	9.557	6.3432	6.8263	4.4676	5.6304	2.8942	5.779	7.2522	8.2842	7.8755	4.9624	4.7647	5.9294	9.156	5.0725	6.8946	3.2775	6.0419	8.2015	8.3929	9.7687	10.124	6.5809	7.6331
-3.595	-3.3763	-2.8946	-2.152	-2.7669	0.43636	-3.6423	-5.5391	-6.2065	-0.74872	-4.3	-4.2669	0.31743	-4.4162	2.2347	-6.4971	-1.1612	-1.9331	-3.0415	-2.6083	-1.4674	-0.45724	-8.7929	-2.4229	-4.1739	-2.4747	-0.57116	-3.3228	-1.0131	-2.1608	-0.73047	-5.0861	-0.66094	-5.0802	-4.5479	-3.4608	-3.5129	-2.933	-0.85191	-2.7965	-1.1299	-0.27986	0.12439	-0.54884	-3.7528	-0.6121	-2.9052	-5.3442	2.1639	-2.2347
4.4573	5.0792	4.3853	8.2519	4.7358	1.7727	7.5647	5.7878	4.7688	5.6752	6.565	3.1542	2.3985	4.6927	3.3385	5.0727	3.4207	6.1638	5.8582	4.698	3.6632	6.0219	5.8091	4.8944	9.27	3.5021	2.839	5.384	5.0683	5.9204	6.1603	4.8635	6.9656	6.9496	4.0927	7.6972	3.8908	5.8051	4.4402	6.6592	2.5831	1.9103	7.0903	5.1447	6.6888	5.4587	4.4835	3.8204	1.8157	8.3077
-5.8108	0.56442	-1.6448	-3.1957	-0.36164	-2.2197	-1.6556	-1.1193	1.4079	-1.2701	-0.86698	1.5967	-5.2322	-3.6278	-0.11447	-0.79384	-3.377	-0.2175	0.27204	-1.1124	-2.3343	-2.2205	0.6184	-1.0904	-2.802	-4.5131	-0.93868	-0.5232	-2.6354	-1.4651	-1.9292	-0.27561	-3.8906	-3.5407	-0.4247	-1.6631	-3.9659	0.12968	-0.365	-0.60324	-1.2138	0.673	-5.0534	-1.2915	-4.1379	-2.1732	-2.2478	-3.1093	-2.6402	-0.8241
1.2536	2.7958	-0.15035	4.7578	4.1777	3.4243	1.0448	3.8004	4.2808	1.307	2.2931	4.5286	4.1708	3.2022	0.50909	5.6477	4.1666	2.7413	3.4931	2.7016	2.6004	2.5916	3.3718	1.2254	3.4838	4.4398	1.1815	2.443	4.2267	5.1962	4.9181	1.4994	5.0147	2.0544	1.4675	1.7083	1.6942	3.0647	0.75493	3.4481	4.7617	3.108	0.78495	2.3625	1.8117	2.4508	1.4781	3.9641	3.1305	5.0031
-9.0686	-12.19	-15.076	-9.5121	-12.599	-15.875	-14.964	-12.936	-12.416	-12.479	-10.429	-13.265	-13.883	-11.185	-10.103	-16.114	-15.103	-12.412	-11.018	-12.827	-15.584	-11.429	-14.238	-13.688	-12.567	-13.905	-6.5292	-9.5093	-11.835	-10.05	-13.056	-8.9154	-11.244	-14.449	-13.297	-13.173	-11.764	-9.6885	-13.907	-11.664	-15.848	-13.941	-12.96	-10.806	-15.227	-13.948	-14.248	-13.24	-11.513	-10.424
-1.4771	-0.20948	-0.12403	-0.54956	-2.1078	-1.5659	2.0509	-0.9946	-4.2657	-1.3297	-1.4848	0.93522	-2.5116	-3.4151	-1.3867	-0.27333	-4.5658	-2.6795	-3.9641	-0.51187	-1.6945	0.46571	-5.4296	-0.601	-2.2605	-2.3791	0.5838	-2.5796	-1.005	-0.65733	-0.54529	-0.45315	-2.6025	1.1877	-1.6091	-0.68529	-0.66523	-0.61713	0.43521	-0.92778	-0.96589	1.0469	-3.591	0.60808	-2.5291	-3.8775	0.54814	-3.1549	-1.7856	-4.4266
-7.7307	-5.3165	-6.1299	-5.95	-7.6155	-7.2826	-9.8253	-6.1395	-8.8085	-7.612	-8.1965	-7.6859	-6.454	-5.5869	-6.6078	-8.5344	-9.4518	-6.9772	-6.7293	-7.3492	-9.5142	-8.0279	-10.127	-11.541	-7.268	-5.4908	-6.374	-6.256	-11.448	-7.4011	-6.2424	-6.0672	-11.037	-4.9437	-6.0597	-4.747	-7.9162	-5.7044	-4.8189	-8.4908	-6.8878	-7.7733	-3.0832	-7.2346	-4.944	-8.6241	-6.6164	-7.2757	-6.1093	-8.9775
-11.193	-9.1359	-10.052	-10.294	-9.9016	-9.9477	-12.395	-6.9751	-11.636	-12.549	-13.75	-10.765	-14.509	-11.119	-14.246	-16.908	-13.738	-14.648	-12.493	-15.826	-14.575	-13.542	-14.083	-15.381	-11.026	-9.1848	-9.4197	-14.052	-13.16	-12.725	-11.626	-9.5412	-9.3516	-11.687	-11.603	-13.212	-15.604	-9.7149	-10.962	-13.816	-10	-13.519	-12.034	-13.088	-12.199	-8.7413	-13.858	-10.808	-12.29	-11.241
-1.2815	-0.31739	-2.8506	-2.0991	0.1797	0.011782	-4.9033	-4.0151	-2.6637	1.4487	1.0404	-1.6265	3.0795	-1.6733	-0.50437	-2.5073	0.28382	-0.13251	1.9932	0.5488	2.377	-1.4469	-1.3943	2.7907	3.6473	2.4	-0.16356	2.6984	0.22376	-0.60687	1.5936	-3.1281	-1.1382	0.22484	0.41601	-1.9911	0.23424	-1.2553	0.87304	-2.601	-1.6535	-0.32294	-2.2367	-2.6012	-1.3627	-0.77595	-0.35537	-1.5291	0.2795	-1.0176
-4.6277	-0.62196	-0.94725	-3.4991	-5.0648	-2.3262	-3.3627	-1.7762	-2.2108	-1.1039	-3.4063	-3.6556	-0.54888	-3.2224	-0.68096	-2.8329	-4.0496	-2.6051	-2.7068	-0.92048	-3.0003	-0.21769	-1.7329	1.3959	-1.4502	3.1731	1.2123	-3.2843	-1.916	-2.5733	-3.3509	0.078248	-1.2565	-1.8979	1.9448	-1.2257	0.41599	-1.658	-3.8935	1.1947	0.89331	-0.86595	-3.7007	-0.50636	-0.083951	-5.3075	-1.1714	-3.7534	-3.3025	-1.287
-13.402	-11.218	-11.442	-11.924	-12.694	-11.097	-9.1149	-9.6934	-9.85	-7.5486	-13.669	-12.913	-14.325	-11.804	-11.142	-11.834	-8.5904	-10.299	-7.4486	-11.973	-12.839	-11.309	-8.5377	-6.6593	-9.179	-9.8249	-16.056	-13.124	-10.528	-8.33	-12.229	-8.6715	-12.379	-15.252	-11.275	-11.492	-10.373	-12.878	-11.817	-10.215	-15.125	-12.193	-9.2773	-10.909	-15.479	-11.823	-9.4931	-15.008	-11.456	-13.72
-1.2519	2.8948	1.5192	-1.9079	0.064419	-0.47945	-2.1376	-1.4158	2.2317	-0.89688	-4.8265	-0.46266	1.605	2.1691	1.2602	1.0044	-1.9779	1.3375	-0.6182	-0.11696	0.69301	1.7113	2.0308	-1.1508	-0.74172	1.4164	-0.84214	0.15064	-2.239	-1.3587	3.5483	1.8997	-0.7073	3.2363	-5.9518	2.7749	1.9173	2.1674	1.2054	1.3437	1.0031	-0.07584	0.49634	-1.3626	-3.6907	-2.5421	-0.43967	-1.2677	-1.1111	2.2525
1.008	-2.9181	-0.015659	-1.3936	1.3421	1.1671	-0.5911	3.727	-3.6875	-0.93001	-2.1526	-0.11527	-1.1756	-1.4308	1.2845	1.2164	-0.259	0.26415	-0.50563	0.069145	1.3494	2.1595	1.3499	-1.0386	1.4655	-0.63694	1.3758	-1.1468	0.96573	-1.4233	-1.5794	1.9224	-0.046134	-2.6985	1.5766	-1.81	-0.27602	0.33521	2.0398	-2.6235	-0.34684	5.024	-1.8447	-1.8011	1.2118	0.036211	-0.15254	2.1296	2.5041	2.6124
-1.0735	0.46358	-0.80264	0.17737	-1.5299	-0.74435	-3.2839	-1.0274	0.17554	0.64099	-2.6381	-0.25372	-0.56634	-2.3624	0.71023	0.63652	-0.17567	-3.3205	0.44835	-1.7682	-1.1533	0.52188	0.43123	-0.72921	0.42492	-4.0664	0.51331	-2.5263	-4.5164	-0.58495	-2.0528	-1.0301	-0.19246	-0.69759	-1.2731	-1.8819	-2.9459	1.4499	-2.4637	-0.174	-0.90393	1.5733	-1.8594	0.73128	-2.4051	-2.5012	-2.8301	-2.9951	-3.0312	-0.96349
-0.74721	-2.5733	0.64409	-1.2544	0.66472	-3.6128	-0.76311	-1.199	-4.675	-3.078	-3.3421	-1.6145	-2.7769	0.71798	0.15325	-3.4123	-1.1842	-1.7846	-3.5155	-2.2466	0.50849	0.92855	-1.4835	-2.433	-1.391	-2.9581	-2.2125	-2.4084	-1.6021	-4.9361	-1.7695	-1.1437	-0.82839	-2.4945	-1.6585	0.723	-2.2419	-1.4487	-0.4346	-1.1125	-0.24656	-0.76147	-1.6247	0.21848	1.0448	-0.98073	-2.2601	-2.0306	-1.178	-1.7082
-20.75	-22.629	-21.658	-22.455	-20.728	-18.925	-23.856	-21.088	-22.275	-17.861	-20.477	-20.032	-20.549	-22.017	-21.055	-21.635	-21.86	-19.56	-19.517	-19.297	-20.859	-20.773	-23.508	-23.757	-20.425	-22.84	-19.783	-20.822	-18.847	-19.17	-22.185	-21.48	-19.269	-20.41	-22.299	-21.389	-23.193	-16.515	-24.344	-19.774	-24.378	-21.483	-20.593	-20.099	-21.344	-20.743	-23.645	-18.502	-20.961	-19.405
4.8691	-1.0795	2.8278	1.2127	1.3383	2.8655	3.0682	2.7724	3.927	4.2731	3.4389	3.7954	4.723	1.8617	0.86351	5.3553	4.0312	3.8511	0.96052	3.1813	1.4122	1.5989	3.1382	3.2277	2.1361	1.7312	2.7016	2.4334	4.3412	1.7662	0.36587	4.1827	-1.6674	3.9517	2.7613	0.60252	2.6504	4.0836	5.2712	3.6827	2.2785	6.0969	2.0325	-0.26806	2.5491	4.3164	1.3408	4.8514	4.563	0.084812
-3.8437	-6.9549	-4.6419	-1.893	-4.1378	-2.4084	-2.4381	-0.19735	-6.0524	-3.9783	-4.0189	-3.7827	-4.1772	-4.9234	-4.6529	-2.246	-2.7311	-3.8094	-3.0838	-2.8632	-5.3741	-6.9663	-1.4659	-2.9654	-2.2039	-5.6188	-0.48911	-5.3674	-4.6708	-3.0115	-6.6393	-3.028	-2.6629	-0.46038	-0.27331	-0.49132	-1.5321	-3.7695	-1.1012	-2.9849	-1.6555	-4.8227	-1.7758	-3.0981	-4.4391	-2.2797	-2.2828	-6.1908	-2.4677	-5.536
-12.748	-11.941	-14.357	-12.595	-15.674	-15.708	-12.625	-12.354	-9.4941	-11.454	-13.386	-15.401	-13.825	-13.424	-14.275	-13.053	-12.419	-12.645	-12.969	-16.025	-12.871	-14.271	-13.612	-12.924	-11.366	-9.79	-14.2	-14.62	-14.813	-11.849	-13.963	-12.683	-14.349	-13.911	-9.6464	-14.999	-13.348	-12.887	-11.572	-17.148	-13.368	-16.802	-11.095	-11.827	-16.249	-13.416	-11.385	-9.4118	-11.946	-13.574
-0.67327	1.253	-1.1487	-1.5955	1.4874	3.1906	0.54132	0.85656	0.93369	-1.5557	3.5166	-3.2522	-3.1295	0.5847	-1.5532	1.8313	1.3179	-0.79295	-0.045446	1.2995	2.5586	1.954	2.6641	3.4299	3.3242	-1.1501	-0.43155	0.78919	-1.7068	0.70459	0.75121	1.4193	1.4492	0.46395	1.8398	0.19679	2.8331	0.31399	-1.0877	0.81639	2.3782	0.8672	-2.6727	0.035961	2.1263	-3.0518	2.7963	-0.72121	4.6573	2.973
-1.8866	-2.8392	-1.877	-1.9215	-4.3064	-5.5044	-2.4246	-3.4594	0.83425	-1.0246	-1.6825	-3.9066	-2.2596	-0.26052	-3.2697	-5.4489	-5.6659	-3.7017	-0.81219	-4.2139	-2.0904	-1.9401	-4.4754	-5.0051	-2.406	-1.5344	-4.5977	-1.4861	-3.7631	-3.8686	-3.1489	-3.1576	-1.3693	0.30105	-4.7955	-3.7844	-1.4727	-4.4287	-2.4918	-4.4525	-0.22342	-3.6814	-0.063842	-2.4643	-0.4914	-2.8989	-0.75707	1.1726	-1.9523	-1.0739
1.6711	-0.37478	-2.1425	-0.52311	-3.3551	-0.33344	-0.68434	-0.52049	1.6861	-1.8455	0.079277	-5.1155	-1.5732	0.71302	-0.98643	-1.5127	-0.12229	-0.75227	1.3857	-1.1552	0.29066	2.0748	0.27428	-2.0056	-0.14051	2.0791	0.34268	1.3387	1.1643	-2.8695	-1.2705	-2.1277	-2.8526	0.14302	0.72015	0.94135	-1.3611	-0.081724	-0.28277	1.6691	-0.098641	1.565	0.074136	2.9925	-1.0384	-1.2155	-1.2709	0.14818	-0.55581	0.025656
-1.4899	-0.3692	-0.32131	-2.4382	1.7013	-1.142	-1.5819	2.9655	-1.9391	0.71168	0.59691	-6.4103	-1.3977	2.5289	0.41314	1.3821	1.9413	-2.1555	0.62844	-1.4513	1.5703	-2.79	0.79388	-1.2764	-1.4432	-0.96223	1.4939	-0.84241	1.6485	1.6268	-0.45329	1.1315	-0.4148	-0.63659	-1.5953	0.58275	-3.0706	-1.4138	-3.5633	-1.4465	-0.92509	-2.9317	1.6764	2.0626	-2.4702	1.2287	-1.6839	0.84593	-1.7815	0.70292
-1.9052	-0.78602	1.5376	-2.84	-2.222	-0.42795	0.82463	0.05605	2.059	1.801	-1.6635	-0.089209	1.0572	-4.0075	-0.062947	0.71407	1.1879	1.9263	1.0871	0.36886	1.0849	0.034564	0.81889	0.15211	1.1565	1.22	1.3603	-3.0865	1.3934	-3.6801	1.4953	-1.3332	-0.10882	-2.7883	0.27774	0.69748	-2.7581	0.32763	-1.7629	4.0179	0.47717	-1.9822	1.4404	-2.1826	0.75132	-0.60403	0.30167	-1.5455	0.28672	2.8771
10.238	7.5671	6.2839	10.34	10.811	9.862	7.2246	6.2716	8.3032	7.5805	7.4708	7.0062	8.7466	7.489	7.8846	9.1804	10.836	8.8933	10.565	8.649	6.4065	9.5719	8.5749	7.544	8.9243	9.1268	9.3343	7.1259	8.3494	7.3205	9.8742	8.5528	13.464	10.257	4.7987	7.6617	8.4299	9.1196	7.7088	9.984	10.669	9.6931	10.705	8.6106	10.318	9.4132	11.534	6.4861	8.1721	9.1168
1.1512	-1.7552	0.76434	1.892	2.6217	-3.203	-0.72338	3.4531	-1.0518	-1.1725	1.7053	4.5343	-0.84768	2.9998	1.5655	2.2793	-0.998	-1.1586	-2.6652	1.3374	2.6962	0.98954	-1.2167	2.3015	1.1615	-1.075	2.0566	-1.3058	0.41823	0.74539	1.1626	1.1723	-0.73476	3.1263	-2.8213	-1.2864	2.2946	0.31592	-1.0543	-0.0084866	0.14223	-0.20855	2.0726	-0.3224	-1.9215	1.1014	-1.6391	2.1378	-0.95266	1.6314
-4.4327	-2.7183	-5.0659	0.028412	0.70908	-1.9526	-1.0745	-2.5958	2.6975	0.76342	-1.1426	-2.6016	-0.1473	-0.93708	0.89043	-2.836	-2.7198	-0.65361	0.17218	-2.6665	-1.2242	0.85001	2.3517	1.5165	0.029196	-1.2467	-0.67193	-3.9144	-4.2016	3.9213	-3.3008	1.134	-0.56196	-0.26692	-1.038	-1.056	1.9186	-1.5505	-3.7746	-0.27867	0.76141	-1.0313	-0.18169	0.39562	-1.3789	-1.4238	1.1542	-3.2662	2.0682	-0.38809
-3.224	-2.0573	-0.79139	-5.1739	-4.3674	-3.0779	-2.7416	-0.34674	-2.1871	-4.7073	-0.97463	0.56728	-2.8391	-5.7776	-1.5517	-3.0521	-2.6937	-3.2692	-3.5301	-1.6463	-0.36566	-3.2976	-3.6208	-5.0186	-0.67167	-1.8514	-3.0692	-3.4604	-3.5994	-1.9011	-3.7198	-3.2016	-3.0179	-3.4831	-3.7272	-1.8373	-1.933	-5.2791	-2.5873	-1.3237	-5.039	-6.3974	2.0899	-5.3116	-6.1152	-6.0613	-1.0562	-2.888	-3.2747	-1.5209
-1.6253	-0.98652	-2.894	-3.7482	-3.926	-0.39774	-4.0294	-5.4279	-2.7892	-7.0594	-5.4039	-5.9422	-6.1629	-1.7593	-3.6907	-6.4497	-3.4333	-3.7471	-3.0471	-5.2204	-5.616	-4.393	-4.4103	-4.3114	-2.3838	-4.0346	-3.052	-3.0747	-4.2479	-1.5788	-4.1418	-0.071931	-2.0037	-3.5311	-4.5118	-2.0664	-6.2307	-2.5342	-2.0272	-1.4937	-4.3641	-3.6335	-4.0652	-3.7432	-2.0499	-3.5388	-4.0824	-5.6673	-3.3414	-2.3372
-10.028	-8.7344	-8.0905	-8.7994	-8.4501	-7.7602	-6.8406	-9.5161	-5.7444	-8.8352	-6.8182	-4.9859	-8.5492	-10.107	-7.4969	-8.2169	-6.86	-8.668	-7.2117	-10.226	-9.2076	-9.9826	-8.0567	-8.7541	-10.018	-6.9646	-9.248	-8.1978	-9.4173	-9.3989	-8.9284	-5.447	-6.4779	-12.868	-7.3332	-8.2483	-7.9007	-10.474	-9.2836	-9.5572	-6.9478	-11.351	-10.202	-9.2347	-7.3424	-8.2052	-4.084	-10.304	-7.8538	-6.8727
1.5961	-3.9126	-0.1944	-2.8618	0.27189	-4.7697	-2.104	-1.046	-0.9306	-2.6626	-0.77478	-1.5219	-2.7712	-3.993	-1.0108	-3.4535	-2.2494	0.90268	0.15552	-0.89452	-3.9263	-2.1706	-1.0141	-5.6191	-2.01	-1.7313	-2.3864	-1.1278	-3.1476	-0.36229	2.4318	-0.35594	-1.61	-0.76512	0.3036	-0.55727	-1.4808	0.57931	-1.7568	-3.9614	0.12121	-2.4794	2.4219	-4.801	-0.013637	-1.5299	-1.27	-3.3777	-2.4329	-1.8257
-5.0088	-5.7469	-2.4385	-6.889	-4.8057	-4.1157	-5.9539	-4.3897	-2.9605	-10.187	-4.5639	-3.3158	-4.1515	-2.8957	-6.0877	-6.1728	-2.1254	-4.115	-2.7626	-5.3751	-2.7194	-2.8011	-1.4961	-4.2835	-3.4507	-5.4473	-4.963	-2.9827	-2.6319	-4.0856	-5.6101	-1.7737	-3.1797	-4.0627	-4.1846	-4.2413	-4.4354	-0.78501	-4.419	-2.6329	-4.9794	-5.7472	-0.76003	-3.4449	-4.6851	-3.816	-2.2074	-6.8424	-0.79363	-5.5491
-21.875	-24.143	-19.714	-22.145	-22.316	-25.465	-19.733	-22.673	-18.826	-23.699	-22.819	-23.395	-22.02	-20.802	-22.911	-24.319	-22.131	-21.341	-21.073	-22.969	-25.85	-23.257	-21.079	-20.948	-21.557	-23.421	-19.335	-22.802	-20.977	-19.98	-21.423	-26.286	-25.314	-21.663	-20.723	-20.112	-20.691	-27.17	-19.781	-25.169	-23.075	-22.305	-19.761	-23.775	-23.635	-23.447	-20.802	-22.786	-21.742	-22.661
3.1909	3.2764	4.234	3.3579	6.3293	4.134	6.0583	6.8711	4.1658	2.2875	6.4521	3.6465	5.6992	3.0038	5.0473	5.6832	4.1046	3.8234	3.534	5.6299	6.6325	6.5276	6.104	1.5276	5.5466	5.8705	4.7985	7.5901	6.5238	5.1158	5.7922	5.4739	3.5037	4.6718	5.1114	6.858	2.8934	2.7849	7.893	1.9908	5.3569	6.7781	1.8067	4.0372	3.93	6.3601	4.6688	5.1456	6.0802	6.2826
1.9187	1.224	1.0223	5.9121	5.3465	5.1599	4.8999	2.7311	3.6851	3.3787	6.6877	5.6296	1.5951	0.52849	4.5075	5.5044	5.9312	3.2437	2.1169	2.9211	4.2563	3.2625	6.0949	5.8011	3.2521	4.7047	4.232	5.3288	6.5401	2.9256	4.0097	5.6529	3.7147	5.2715	7.5128	5.171	3.8757	6.1177	5.1279	6.0939	3.5267	5.6575	2.0863	2.1985	5.5451	2.5569	5.0284	4.3394	2.2618	9.3187
-3.9103	-6.208	-3.0895	-0.94599	-6.2262	-5.0313	-6.7097	-0.9983	-6.5645	-3.4245	-4.1651	-2.9433	-5.7713	-5.4057	-2.5553	-5.9158	-2.1163	-7.21	-4.1932	-5.4109	-9.4478	-1.2624	-5.5413	-5.3326	-5.4717	-6.5256	-2.2452	-6.1328	-3.4456	-6.4648	-4.2418	-0.69521	-6.2852	-1.466	-2.6874	-0.58331	-2.5111	-2.0664	-0.78817	-4.5423	-4.8194	-7.9032	-1.9582	-2.1913	-2.5114	-2.9935	-6.4284	-4.1708	-4.493	-6.1742
-5.6264	1.4922	-2.0415	-1.8	-1.1185	-1.4729	-3.334	-0.14221	-5.4738	-2.8694	-4.4037	-0.054375	-0.27546	-3.6062	-1.3569	-1.0342	-0.39992	-3.8082	-3.7418	-5.4958	-0.91127	-2.297	-3.5555	-1.1875	-2.4273	-2.091	-1.8741	-3.8514	-1.4892	-1.4698	-3.4588	-3.1005	-1.9235	-3.6196	-1.7159	-5.0639	-3.7806	-3.4288	0.83085	-6.8691	-2.3143	-1.4493	-3.9075	-4.2282	-1.2163	-6.7736	-3.3588	-1.3203	-4.6105	-5.0588
-11.291	-11.548	-11.086	-9.5278	-12.598	-10.972	-11.369	-10.483	-11.234	-10.529	-13.598	-12.405	-11.03	-11.792	-12.75	-11.785	-11.89	-14.723	-11.63	-10.845	-11.674	-14.27	-16.322	-11.576	-12.261	-12.316	-10.321	-14.432	-7.1708	-7.2445	-11.723	-11.695	-12.421	-7.6442	-11.219	-9.1028	-11.93	-9.9085	-10.546	-10.241	-11.315	-10.532	-11.645	-14.041	-9.3512	-10.142	-14.499	-14.439	-12.063	-14.018
-3.068	-2.2483	-3.3289	-3.087	-4.9791	-2.8384	0.22922	-2.5911	-3.7427	-3.2802	0.065513	-1.8136	-3.579	-2.2699	-1.6749	-3.7345	-0.72452	-1.0022	-2.7353	-2.4425	-2.8758	0.35973	-0.12404	-4.6396	0.56261	-5.0434	-3.5381	-1.3305	-2.7202	-2.3604	-2.4236	-3.0189	-4.3586	-1.4008	-2.8899	-2.5534	-3.646	-5.7834	-3.4738	-1.7874	-1.9596	-3.5431	-4.9073	-2.8649	-4.8327	-4.7434	-3.0361	1.033	-1.2421	-4.258
-11.332	-14.023	-9.2829	-13.596	-11.164	-9.2847	-8.7819	-9.3898	-9.0229	-11.923	-7.4723	-10.315	-10.268	-9.7904	-15.069	-16.08	-13.061	-9.8251	-10.41	-11.34	-11.695	-11.584	-10.641	-8.5554	-15.294	-11.087	-16.066	-11.976	-13.611	-11.829	-11.583	-7.9319	-12.911	-11.145	-7.7936	-12.48	-11.956	-10.459	-11.101	-11.218	-7.7172	-8.7912	-11.438	-9.0643	-12.381	-13.41	-11.494	-10.972	-12.009	-9.4127
-15.069	-11.09	-14.063	-13.139	-10.403	-14.413	-13.743	-13.163	-11.549	-12.502	-12.703	-13.627	-9.4963	-12.973	-11.221	-13.133	-14.495	-17.3	-14.974	-13.669	-12.729	-13.819	-12.992	-12.97	-13.804	-12.873	-13.874	-13.152	-14.971	-9.5329	-10.248	-12.3	-14.639	-12.678	-13.785	-12.542	-13.459	-10.844	-12.229	-11.02	-14.281	-11.948	-11.415	-11.863	-14.384	-15.363	-12.971	-14.139	-12.919	-10.322
-8.1486	-1.9405	-5.558	-4.26	-5.4157	-2.2143	-4.8039	-4.9785	-5.7757	-8.8005	-3.6212	-4.0762	-3.8946	-2.7917	-3.8194	-6.3237	-4.7337	-6.0677	-4.6034	-6.4171	-5.5485	-4.2714	-4.176	-7.9314	-4.9583	-2.4319	-6.6428	-3.6027	-3.7742	-2.3288	-3.8309	-4.7411	-3.2298	-1.8077	-2.0352	-5.4195	-5.082	-4.7386	-4.135	-4.03	-3.9614	-5.9589	-2.7306	-2.1245	-2.6261	-3.3664	-5.255	-5.1116	-5.6032	-3.4173
-3.0175	-4.8222	-4.6238	-2.9953	-3.3077	-6.3303	-7.7935	-4.1144	-5.7273	-2.9269	-7.2423	-5.4871	-3.1724	-5.2855	-5.1368	-5.7771	-2.3003	-3.6056	-2.5367	-6.971	-5.4894	-4.7093	-3.5987	-0.64714	-4.8375	-9.7718	-3.7856	-2.0346	-6.3389	-2.1446	-5.8172	-4.8203	-4.5398	-6.8658	-3.3692	-2.2744	-4.4742	-4.4573	0.1977	-2.4672	-5.4125	-4.5682	-1.3044	-2.2268	-4.563	-6.3515	-2.3004	-4.5908	-4.4754	-2.9209
-7.4145	-8.6029	-10.418	-10.506	-7.892	-8.0149	-6.813	-8.3577	-10.699	-8.9919	-10.712	-10.02	-11.491	-15.257	-9.2321	-11.917	-8.4859	-8.2808	-8.229	-9.7141	-4.3953	-8.305	-10.939	-10.782	-12.287	-10.821	-8.5611	-9.7503	-8.664	-9.2227	-11.219	-9.6147	-7.4538	-11.26	-8.3486	-10.434	-10.238	-6.3979	-6.0644	-10.094	-8.3176	-9.6418	-10.805	-13.366	-9.1552	-8.4465	-9.6765	-9.2097	-10.245	-8.502
-12.213	-12.061	-12.75	-10.926	-12.955	-11.768	-14.65	-12.389	-11.812	-12.33	-10.048	-11.971	-14.431	-7.9057	-12.397	-12.506	-12.152	-15.428	-11.846	-12.608	-10.839	-13.114	-11.465	-12.97	-9.8253	-13.078	-15.202	-17.11	-13.985	-12.065	-14.531	-15.217	-12.791	-12.951	-12.42	-12.433	-10.941	-11.935	-13.608	-11.891	-15.627	-14.567	-11.875	-14.922	-13.389	-9.7507	-12.709	-13.035	-16.493	-13.847
-16.166	-12.768	-11.177	-15.071	-10.078	-15.532	-13.874	-15.507	-15.423	-13.462	-14.184	-12.062	-15.709	-13.471	-12.964	-12.211	-12.577	-12.793	-12.795	-12.112	-11.794	-10.47	-15.624	-8.0241	-14.068	-13.491	-12.895	-10.713	-10.323	-10.872	-13.065	-12.37	-11.596	-11.825	-14.74	-11.381	-11.647	-9.3976	-10.791	-13.601	-10.382	-15.45	-16.605	-14.113	-10.07	-10.149	-13.142	-15.416	-13.182	-15.661
-2.2308	-3.8903	-3.8064	-4.4336	-2.9696	-1.6015	-3.2704	1.2824	1.2107	-2.2556	-1.2681	-3.8645	0.19159	0.49288	-1.4288	-0.96174	-0.68906	-0.4696	-0.051634	-2.4862	-0.55833	1.3229	-2.1325	0.21142	-1.822	-2.0452	-1.8359	1.4152	-2.6994	0.5408	0.73907	-0.20897	-0.61047	-2.891	-1.663	-4.7121	-1.2321	-0.059313	-2.4617	0.44337	0.83378	-0.83231	-1.5253	0.53366	-1.5712	0.4627	-0.50206	0.2768	-0.25009	-1.8691
-7.5719	-4.2308	-3.2883	-4.5611	-3.6387	-2.3243	-2.6394	-4.2647	-3.9455	-5.7913	-3.7579	-4.6429	-4.0578	-3.1674	-4.4972	-3.3978	-6.6006	-3.2047	-6.2827	-1.8338	1.8545	-3.7827	-5.4555	-3.6158	-5.8975	-3.9745	0.30368	-6.9458	-1.9177	-3.3256	0.34625	-5.5823	-8.1164	-3.848	-3.7835	-3.9011	-2.9387	-0.64823	-4.2465	-5.1501	-5.297	-3.6448	-1.2774	-6.5865	-2.5395	-2.081	-1.1479	-4.0394	-1.7588	-1.9636
-3.0482	-3.7728	-3.1827	-2.7866	-2.6807	-1.9068	-1.1686	-5.7855	-2.7105	-2.5433	-3.2349	-2.059	0.93215	-1.2285	-4.2097	-1.5889	-0.92246	1.6437	-2.2267	-2.0138	-0.59325	1.3113	-1.4426	-0.76222	-1.7641	0.80816	0.80869	-1.8672	-1.9568	-2.1964	-2.5673	-3.2124	-3.2862	-0.027998	-0.53446	-2.7401	-3.6797	-1.3945	-0.76837	-1.4291	-3.102	-1.9433	-5.2399	-2.9441	-1.0016	-1.7758	-3.3144	-2.1543	-3.035	-1.1025
-1.7485	1.7907	-0.18339	1.0615	-1.6295	-0.46501	2.6279	-1.3276	1.4957	2.2125	-1.9399	0.63525	-3.3844	0.30557	1.5775	2.3424	1.0103	-0.44497	1.5771	-3.2307	-0.55949	-3.8717	0.95575	-0.35266	-0.56843	-0.066274	-1.9812	-2.2794	1.1005	-0.050519	-1.8092	0.66264	0.75827	0.17367	1.8614	-0.37452	2.7118	3.325	-1.3545	0.98076	-1.4552	-0.83278	-3.8879	-1.2481	3.0088	0.80559	0.55442	-0.35975	1.1615	2.5458
7.9742	7.6361	5.3523	6.4436	7.5887	4.7062	4.4101	3.6072	10.551	5.8755	5.8442	8.7267	5.8139	6.8544	4.0171	3.5303	4.1268	5.7198	7.3302	6.9894	6.1046	7.7541	4.4022	8.6557	4.5386	7.7967	9.4634	3.6821	6.2247	7.6618	3.7574	5.98	5.0422	6.8183	5.4842	5.7661	5.0557	8.9221	7.0885	6.8652	13.032	9.7238	6.8071	8.3394	6.7607	4.789	6.026	5.408	9.5348	8.555
4.3457	6.1499	6.1113	6.4344	9.3116	2.3421	3.9987	6.1562	7.1047	4.3611	4.1299	4.4975	0.99783	4.4601	8.5688	4.3411	3.0033	8.9519	1.5934	2.928	5.4479	5.3283	3.288	4.4858	5.9383	6.1496	5.6783	2.7544	3.8863	4.6246	6.6834	4.2732	2.3189	6.4544	6.4599	5.0172	3.5118	0.85449	5.7433	5.0165	5.5102	5.3216	7.4245	4.5935	4.4077	3.5869	7.956	6.3094	2.6041	6.7741
-15.101	-10.446	-10.054	-11.152	-12.225	-10.712	-11.082	-11.139	-9.8393	-12.396	-13.137	-11.538	-13.258	-11.849	-7.825	-11.26	-12.315	-14.005	-9.9495	-9.8066	-12.769	-13.74	-9.8896	-11.753	-11.154	-9.6285	-12.066	-14.785	-12.558	-11.906	-13.795	-12.298	-13.044	-12.885	-15.245	-10.181	-11.585	-12.788	-8.5914	-11.758	-12.151	-12.843	-11.475	-11.372	-8.9392	-10.081	-10.701	-14.862	-10.242	-13.872
8.6576	9.8518	4.6965	9.7178	5.1076	9.6013	10.097	11.63	9.5594	10.05	6.9848	6.645	8.705	10.915	10.513	9.649	7.3903	8.9115	8.9967	5.5963	10.368	5.702	6.2954	9.1987	7.9098	9.9269	7.9849	11.866	8.3678	9.7841	7.8517	4.7327	11.358	6.3044	7.7573	6.8641	7.4016	8.8895	9.2795	6.9988	10.023	10.329	9.1396	6.7725	6.4591	7.565	7.5104	7.3146	10.93	7.1526
-16.662	-14.156	-12.866	-13.715	-15.856	-12.669	-13.142	-11.351	-15.411	-17.203	-12.852	-13.347	-16.063	-13.051	-10.866	-13.661	-16.687	-17.873	-16.812	-9.8979	-15.319	-13.159	-15.738	-10.745	-11.961	-11.406	-12.065	-15.8	-11.688	-12.672	-14.311	-12.544	-15.752	-11.492	-12.19	-12.323	-15.906	-14.679	-13.246	-13.483	-14.433	-14.854	-13.415	-13.442	-12.649	-12.608	-10.909	-8.9908	-13.533	-7.7241
-0.028734	-0.40135	-1.735	0.35116	-0.72885	-0.45739	2.6604	0.5575	2.1296	2.0139	2.7418	2.2522	0.38841	-1.7278	0.4504	0.7655	0.99596	2.0156	-0.91625	0.29013	1.5216	0.55378	-1.1307	1.1631	0.64213	-0.25157	3.5777	1.1841	2.7673	2.8972	-1.114	1.7872	3.5409	2.092	-0.98815	0.97543	1.3473	0.27124	2.0964	1.3608	2.0186	0.79211	2.5753	-1.898	2.6382	0.20705	1.2501	3.0287	2.6117	-0.18076
0.72802	-0.5453	-2.5416	-4.7871	-2.571	-1.9413	0.55067	-3.2454	-3.5915	-2.9487	-4.776	-0.25517	-2.419	-0.87539	-1.2132	-0.67182	-0.92699	0.43465	-2.7896	-3.8901	0.73719	-4.3816	-2.1657	-1.9735	-1.4905	-0.7819	-2.7097	-0.82225	-1.8774	0.70234	-2.5361	-0.6978	-3.1346	0.11896	-3.2093	-0.32212	-2.18	-1.2181	-0.91214	-3.2291	0.44017	-2.0226	-2.6746	-3.5128	-0.61799	-1.1977	1.3826	0.65259	-2.2023	-2.1852
-13.477	-15.004	-15.63	-15.321	-15.726	-14.086	-15.468	-18.033	-13.115	-17.168	-14.319	-15.305	-14.572	-13.063	-13.045	-12.17	-17.278	-14.722	-14.489	-17.213	-13.806	-14.415	-14.236	-13.895	-17.742	-15.787	-14.072	-18.63	-14.42	-13.837	-13.52	-18.049	-17.102	-13.193	-15.483	-16.206	-13.943	-14.792	-15.056	-16.365	-15.451	-14.788	-18.637	-16.9	-15.082	-15.792	-17.748	-10.945	-15.464	-15.007
-3.6957	-1.9037	1.5148	-1.8343	-0.62467	-0.81535	0.69432	-2.0205	-2.2987	-0.82494	-3.1649	-1.6963	-3.9412	-3.4349	-0.88259	-1.0921	-4.8276	-4.2699	-0.53697	-2.2196	-0.94077	-1.8717	-0.36298	-3.4751	-2.8236	-3.8105	-3.4744	-2.6439	-1.2872	-3.7011	-2.6994	-0.18946	-2.4667	-3.9442	-6.1277	-4.756	-1.2074	-2.2835	-2.2901	-2.5244	-3.5425	-1.6735	-2.866	-1.2059	-0.30317	-4.951	-1.9326	-4.4223	-2.3527	-2.7062
7.8536	3.7899	0.73269	3.984	6.021	4.1738	3.3079	2.2841	2.2845	2.0809	3.0898	2.9289	7.4746	5.0881	4.918	3.1661	4.6357	4.2976	0.0058827	4.2968	4.1505	2.2918	4.9417	3.9151	5.5411	2.3418	2.9299	5.4204	4.138	4.4193	7.7067	4.8514	0.1572	-0.022225	1.483	3.9478	2.1431	4.5161	4.046	3.9924	2.9726	2.8884	2.1968	1.7291	2.7965	2.6642	2.7034	1.4169	3.2674	6.133
-5.947	-1.671	-2.936	-7.5471	-4.262	-0.057332	-3.2804	-1.3296	-6.2109	-0.92423	-4.3957	-1.9474	-2.2962	-3.9892	-6.7976	-4.5464	-6.6831	-6.4161	-1.8085	-5.0126	-6.194	-6.1384	-2.3737	-3.2298	-3.7519	-2.1726	-0.23778	-4.234	-4.7441	-5.1215	-5.1059	-2.8941	-5.0424	-8.0203	-3.3338	-6.9389	-3.1897	-4.5687	0.2741	-1.0668	-0.77458	-2.0098	-6.8671	-0.80407	-6.8925	-2.4861	-3.5766	-2.9621	-5.4956	-1.1916
-0.28923	0.086502	-2.1224	-2.6016	-0.020123	1.2557	0.65078	2.5962	0.36569	3.3491	3.4433	-2.4626	0.58503	0.46923	-0.095397	0.43293	3.5575	2.4747	-4.3559	2.2907	0.57226	0.58335	0.68513	2.1709	0.91899	-0.40114	0.54725	-1.7094	-2.1018	3.0956	-0.15901	0.11233	-0.81781	4.5824	-2.0854	0.062007	-0.75462	2.5541	-1.7207	-0.056536	-1.671	1.3432	-3.6404	0.23042	-1.3764	0.59012	-0.86086	-0.09031	0.12701	-0.94275
0.29932	-3.2291	-1.4916	-0.53577	-1.5114	-4.6629	-2.2378	-2.4274	-1.9684	-3.1612	-4.2151	-1.2769	-0.76701	0.44317	-4.2956	-4.3028	-3.2115	-4.1146	-3.4042	-3.9996	-3.5263	-3.4789	-3.9142	-4.4061	-4.1927	-0.99647	-5.0717	-0.97105	-2.5802	-1.0642	0.64082	-2.5222	0.93658	-4.8096	-6.0515	-2.104	-0.8471	-2.855	0.35698	-2.1751	-0.29203	-4.4483	-0.35086	-0.98606	-3.4667	-1.6851	-1.6824	-3.5281	0.68155	0.84743
-2.2611	-1.8464	-2.0969	-2.6838	-3.2167	-1.3434	-3.248	-1.358	-0.8935	-2.883	-3.7986	-4.7019	1.4255	-1.6296	-0.24448	-1.091	-3.748	-0.4004	-3.5051	1.886	-0.028713	-2.6349	-5.2996	-3.4569	0.69441	-4.3393	-3.463	-1.6689	-3.361	0.87729	-1.6203	-1.2423	-4.9726	1.0144	0.42049	-1.5208	-2.8023	-3.0327	-4.0344	-5.2502	-0.45815	-2.6864	-3.5874	-1.686	-1.1086	0.80919	-0.98683	3.0822	-2.6409	-3.3506
-2.8753	1.2988	1.25	0.57799	3.2029	1.1325	1.9903	2.1215	-0.56354	-0.15943	1.3114	1.3047	1.0763	1.8	4.7708	1.43	0.30512	-2.4706	0.026381	2.4394	0.66911	-4.1926	1.5355	0.0751	1.0259	-2.7415	-2.6301	1.8267	-0.34051	3.2923	0.21173	-1.3705	2.1795	1.7893	4.5957	2.0494	1.6021	3.815	1.8919	1.9129	0.92334	2.4607	2.3251	3.3764	2.9355	2.7949	1.0168	0.84055	2.1899	-0.21595
1.3034	-0.88595	1.3708	2.5443	-0.83354	1.5085	0.49222	-0.15938	0.20388	0.10279	1.4593	0.0050876	0.6996	-1.5752	-4.4532	-0.66871	-3.2395	2.5473	1.1926	-3.1628	2.0505	-2.0986	3.2489	-2.2854	1.4044	-1.1749	1.866	-1.6602	-1.6946	-2.633	-0.21093	-1.5558	0.71986	-0.97975	2.7822	2.5098	-4.4183	0.2213	0.79654	-2.6051	1.2141	-1.4331	2.0816	3.4453	-0.17296	-1.2984	-2.234	2.9395	1.8353	-1.5623
-5.6931	-5.4708	-4.7602	-5.1525	-5.9526	-8.9157	-5.4009	-4.059	-9.1378	-5.3027	-4.8446	-5.394	-4.3351	-3.53	-4.5774	-2.8837	-4.548	-6.3647	-8.5212	-6.5823	-5.3818	-3.5331	-2.7022	-7.1119	-1.0555	-5.9289	-6.8151	-5.1065	-5.1188	-5.5511	-5.3247	-5.4738	-3.9119	-6.4006	-5.2189	-4.6554	-4.9396	-6.2622	-5.8967	-5.3965	-4.3504	-3.0808	-8.4314	-7.7456	-5.7025	-7.5153	-5.1504	-5.5643	-5.2907	-5.4863
6.2323	4.5053	7.2032	4.1409	4.8861	4.4184	7.2624	4.4702	5.0208	3.5847	3.7923	9.1299	6.8603	4.1634	3.9743	0.60712	0.8902	6.5967	6.8072	3.1636	3.7897	7.9796	6.4786	4.4694	5.3635	6.272	5.0702	7.9359	4.7744	6.3674	6.5867	4.5797	6.2953	5.2998	6.0885	4.9513	5.5674	4.8827	4.2669	3.1964	7.4776	4.9513	6.1279	5.1479	3.7322	3.6355	5.7009	4.6519	3.8233	7.2691
-15.788	-17.785	-20.456	-14.968	-13.071	-17.284	-13.058	-16.542	-13.632	-13.088	-13.08	-15.817	-13.631	-14.956	-14.372	-14.531	-16.268	-13.983	-16.823	-16.271	-14.13	-12.743	-16.575	-13.192	-13.074	-13.028	-16.432	-15.875	-15.742	-15.101	-13.261	-14.83	-17.052	-16.912	-12.346	-10.857	-17.203	-12.645	-11.92	-16.851	-13.611	-14.795	-15.454	-17.005	-15.958	-13.614	-13.502	-15.065	-11.744	-13.194
-1.7679	-4.6354	-4.9207	-3.0001	-1.8737	-2.2726	-1.9292	-4.4127	-3.3405	-1.6209	0.26236	0.53341	-1.8814	-4.9156	-2.8837	-2.9655	-0.8077	-2.0582	-3.1039	-6.3756	-5.3507	-0.51805	-1.463	-0.64826	-3.8367	-1.8883	-1.1384	-4.8175	-0.9895	-0.55515	-0.91869	-4.7128	-2.07	-1.0261	-0.020543	-3.2252	-0.75654	0.49562	-2.4922	-3.4241	-6.5897	-2.0403	-1.0919	-1.6547	-1.2515	-1.4179	-3.9811	-0.1063	-2.9392	0.031747
-14.758	-15.375	-13.934	-13.19	-16.677	-14.861	-11.492	-14.046	-15.698	-13.265	-12.374	-14.252	-9.7502	-13.427	-13.754	-14.885	-12.444	-11.594	-13.619	-12.789	-13.703	-13.291	-12.437	-13.499	-13.045	-13.878	-14.207	-13.158	-15.214	-12.782	-13.634	-12.227	-12.684	-14.259	-14.841	-14.082	-12.459	-12.918	-13.728	-15.487	-14.037	-13.635	-13.53	-13.91	-12.917	-13.06	-12.847	-15.901	-14.791	-11.991
6.5768	3.1825	0.22119	4.5661	2.4346	-0.31436	2.8127	3.7771	2.5519	4.9282	0.31362	3.6553	1.9013	1.7098	0.74022	3.6188	4.4234	0.69754	4.3833	0.57082	3.3544	-0.39059	0.32962	3.7004	3.6406	5.4769	1.1841	4.5909	-0.39823	2.8873	4.3853	-1.9025	2.1637	4.3155	1.3473	1.9536	2.9378	2.5441	3.7357	1.1152	2.3257	1.9782	3.8215	2.0609	2.5983	3.0097	0.75726	1.9272	2.7045	2.4043
-4.2921	-3.4243	-5.8185	-2.8022	-3.5151	-7.5712	-4.4532	-4.668	-0.14008	-4.7599	-3.6745	-1.3598	-1.9302	-4.6173	-2.8094	-6.0115	-3.0499	-3.5547	-7.7908	-2.8749	-4.8133	-4.5584	-3.6398	-7.1695	-4.6717	-4.253	-3.0892	-1.1435	-2.7214	-4.8064	-2.9316	-4.2943	-0.97063	-3.6017	-9.7057	-4.1176	-2.128	-0.24071	-4.1992	-5.4582	-2.4481	-5.7709	-1.937	-2.0885	-5.3764	-2.4576	-7.8272	-4.5674	-5.6752	-2.6755
-2.7529	-2.2267	-0.77899	-4.0436	-2.4248	-1.1483	-2.8914	-3.0567	-5.2987	-1.3297	0.87114	-3.4648	-1.4033	-4.6984	-0.46885	-3.8056	-0.3813	0.47234	-1.5879	-0.8511	-0.61108	0.18012	1.324	-2.1206	-2.0713	1.1805	-0.89633	-2.2468	-1.4675	-1.1747	0.24101	-1.793	-0.32595	-1.6244	-1.8886	-3.0514	-2.4576	-2.0806	1.1279	-1.3461	-5.0219	3.2515	-2.9585	-2.7197	-3.704	-0.51628	-1.9553	-1.1286	0.83497	-2.5429
-1.7376	-0.33177	0.22257	-1.49	2.654	-0.44632	-0.57279	3.1641	4.5177	2.0835	-3.0254	0.62844	-1.1213	0.92891	-2.1163	-3.6375	0.46207	-0.72243	0.26464	-0.57101	1.4289	0.55605	1.259	-0.68962	3.5416	-0.65529	-0.11841	2.2107	-0.63697	-0.11188	1.1361	-2.6654	-0.64451	2.6856	-0.85482	1.8156	-2.3134	-0.45199	0.38064	-0.55381	1.5308	-0.73284	-0.40201	-2.3239	-0.84585	4.2616	1.9418	-0.63465	4.154	-1.5561
-8.0265	-8.4704	-6.7692	-5.6544	-6.6316	-5.0772	-5.5018	-7.4798	-4.7509	-8.363	-7.1348	-6.8975	-9.7905	-7.9813	-5.7157	-4.3103	-6.0354	-7.1982	-8.0019	-6.3723	-6.1085	-8.3935	-6.4422	-8.8564	-6.0524	-7.2217	-6.8763	-6.4885	-5.1372	-4.0743	-4.1536	-3.7377	-6.4542	-5.3276	-6.0526	-5.6129	-6.0369	-5.6015	-5.6432	-4.1054	-9.4033	-4.9163	-3.3947	-9.264	-6.9464	-8.2744	-6.2946	-4.4946	-5.6044	-7.9145
-1.256	-0.40648	1.1229	-1.4984	3.4736	2.488	2.0054	0.57484	0.95426	1.8356	-0.1411	-1.5679	-2.0355	3.1625	-4.8065	-2.9078	-0.85805	1.2212	1.411	1.5846	-1.0322	3.746	0.97652	1.6012	2.5573	-1.6906	0.35808	2.185	-1.1695	-0.21081	-0.79182	1.1854	1.7143	2.8194	-0.056684	-1.9762	-0.63096	-1.6371	-0.0018695	0.83247	2.2964	-1.1027	-1.212	-0.91058	0.025121	-2.7892	0.26682	-0.25264	-0.66713	-0.85001
-1.1462	-0.54448	1.99	-1.1813	2.9084	-2.3045	-0.77414	-0.14467	0.27222	-1.4884	1.72	2.2651	0.12268	0.7299	3.0461	-0.26846	0.72064	4.7068	-0.040858	4.6077	-1.6076	1.0241	0.010001	0.39345	-0.35724	-1.9067	-4.5388	-1.9245	-1.0935	-2.0312	0.66397	-1.7376	-2.343	-0.83739	-3.3959	0.20936	1.122	0.61166	0.79036	2.6499	4.3411	-0.95191	-0.53966	1.5699	-1.4568	0.29389	-1.6714	0.926	0.90017	1.3449
-0.20711	-0.37834	-3.6278	1.7217	-1.9399	-0.80612	-1.7408	-1.2242	-5.395	-3.8506	-1.0536	-0.83718	-0.16153	-3.1688	-0.35984	-6.6437	0.70398	-2.379	-1.7449	-0.49168	-2.7256	-0.27141	-0.65719	-2.5089	-1.9023	-0.53182	-0.51015	0.16614	-0.75823	0.7675	1.9998	-2.6942	-2.4089	-2.74	-3.1464	-3.6356	-3.278	-4.7984	-2.7803	1.3694	-0.20566	0.78277	-3.1567	-0.24233	-2.8081	0.72468	-0.31145	-1.6701	-1.4493	-3.3325
0.73163	0.7779	3.7302	0.79201	7.09	1.8532	-1.3464	-0.7336	2.2043	0.95322	-0.48593	3.3521	1.2934	1.8391	0.53695	-1.8877	2.3632	1.7104	1.4693	0.77486	1.8831	1.9772	5.1391	3.1188	2.8924	3.7971	4.476	5.0949	2.838	2.4064	2.8599	-0.55506	1.0402	0.47402	4.6305	1.3313	-0.8473	0.45899	2.6727	0.61941	1.4913	0.00060474	-1.1321	1.9096	1.5282	3.4803	-3.6837	3.7502	3.9508	0.538
0.97906	-2.6318	1.3373	3.0108	0.64433	1.8756	0.40121	-0.31975	0.25982	1.1625	-0.92061	-1.4108	0.30511	-0.81138	1.3035	1.073	-1.2532	0.87739	4.5099	-2.7734	-2.1126	-0.90058	-1.6122	-0.46401	-0.48845	-1.5114	1.1845	-1.1276	1.1208	-0.33713	1.626	-0.53548	1.9852	0.94473	0.18833	0.56696	2.5028	-0.26013	-0.34196	-1.5928	-1.3576	-1.6179	0.22395	0.52082	-1.3396	-1.6237	2.5575	0.75141	1.5908	-0.77866
-24.695	-21.473	-24.603	-23.339	-22.638	-22.319	-24.534	-24.785	-24.588	-19.351	-23.479	-22.093	-23.553	-23.166	-20.496	-21.71	-22.756	-22.976	-20.271	-24.312	-22.251	-23.145	-22.324	-24.295	-20.931	-23.031	-21.249	-21.039	-23.909	-23.124	-21.538	-23.571	-21.159	-21.546	-23.125	-22.585	-23.552	-24.362	-20.559	-21.023	-24.184	-20.703	-22.571	-19.961	-25.952	-21.266	-25.186	-23.218	-23.192	-20.05
-6.4687	-5.7724	-9.7105	-8.2614	-9.1422	-6.6012	-9.1467	-9.4671	-8.2332	-6.9955	-8.7283	-8.3	-5.7433	-10.035	-8.871	-8.2884	-7.4249	-6.362	-5.0565	-8.9489	-6.29	-7.1476	-8.4179	-5.3036	-8.3826	-9.2397	-7.095	-5.5663	-9.2183	-7.6539	-7.9945	-3.8427	-7.9443	-6.8667	-5.6581	-7.278	-11.639	-5.9104	-5.4582	-11.335	-5.1852	-6.6762	-8.7021	-6.9337	-7.0044	-11.24	-6.7329	-4.9666	-8.7244	-9.4856
-9.2674	-5.5838	-6.2551	-5.8404	-5.7305	-5.5694	-3.7795	-6.8917	-6.1519	-5.9921	-2.4282	-7.2237	-4.8934	-5.2623	-4.6301	-8.3451	-4.156	-4.7328	-5.1876	-7.235	-2.8573	-5.8668	-4.0471	-4.4979	-6.3136	-8.8446	-2.6428	-7.9721	-7.7169	-5.9333	-5.5604	-6.1956	-7.4408	-5.7948	-4.0678	-6.8907	-7.1348	-4.5323	-6.059	-4.7384	-5.442	-8.0146	-7.9215	-7.4254	-5.1339	-3.8724	-9.7326	-9.4035	-8.0119	-4.5299
-0.57085	1.5661	1.8726	0.53769	-1.3316	2.8665	-0.33113	0.070667	1.204	2.3991	-1.0989	-0.48169	1.4419	-0.33372	1.0404	0.71659	2.3532	-0.71821	1.2309	-0.9642	0.31273	-1.9832	4.0001	1.6288	0.83428	0.8899	-0.33228	2.8071	0.56368	3.4617	3.6006	-2.722	2.281	2.4511	-0.40308	2.7456	-0.30065	-0.3397	0.24203	2.5613	0.8449	1.4567	1.4746	0.68931	2.5421	-1.5556	-0.23174	0.71209	0.97041	-0.045191
-10.468	-14.225	-12.1	-9.5403	-11.088	-10.227	-7.7034	-12.15	-9.2222	-9.2416	-12.047	-6.2611	-12.066	-7.2086	-9.4237	-7.5198	-8.9314	-8.7029	-8.3127	-9.7487	-7.738	-6.7048	-9.4255	-10.927	-10.264	-11.044	-7.9455	-7.2695	-11.382	-9.484	-10.594	-11.628	-6.2568	-12.073	-9.0037	-10.338	-7.1759	-8.5641	-9.4793	-10.199	-9.0247	-8.3377	-12.428	-8.8387	-8.0482	-10.24	-9.7015	-9.2325	-7.8467	-10.478
-11.413	-11.98	-8.4135	-14.683	-11.014	-10.067	-9.7045	-10.747	-8.3648	-10.948	-11.829	-9.7862	-11.256	-6.6173	-8.3041	-8.9805	-6.7207	-12.751	-11.08	-10.032	-10.432	-8.6888	-12.07	-10.284	-13.482	-13.112	-10.991	-8.1949	-11.854	-9.8823	-9.5068	-12.601	-11.531	-9.5051	-10.59	-10.669	-8.3428	-11.706	-15.26	-9.7166	-11.674	-13.742	-5.2152	-9.9118	-11.107	-9.1598	-10.479	-11.491	-10.484	-10.95
-12.439	-12.139	-11.116	-12.302	-13.714	-11.713	-10.693	-14.644	-14.103	-12.055	-8.9875	-16.074	-11.828	-11.395	-11.66	-11.667	-13.324	-12.796	-12.715	-12.163	-15.879	-15.46	-13.767	-12.188	-14.878	-15.554	-12.575	-13.606	-10.821	-15.537	-12.534	-15.124	-12.185	-11.197	-14.905	-17.53	-12.776	-15.188	-11.497	-13.236	-13.578	-13.424	-10.749	-13.76	-13.037	-13.465	-14.138	-13.534	-11.442	-12.494
-2.3524	-0.41488	-2.8284	-0.84677	0.29067	-3.9795	-2.7189	-0.40171	-1.8156	-2.6434	0.42282	-4.1794	1.4249	-2.5292	0.20269	-0.12911	1.1691	-1.2941	-2.4622	-3.7148	0.036839	0.91092	0.033339	-4.551	-3.6578	1.5067	-1.9737	-1.2239	0.87031	-3.8348	0.34766	1.9034	-0.50333	0.42327	-2.8519	-0.11303	0.92645	-1.403	-1.0264	0.22337	-0.90964	-0.79485	0.25042	-0.8607	-0.2145	-0.80129	0.40621	-0.87017	-2.3677	1.5423
-12.099	-10.922	-12.269	-13.887	-13.127	-13.072	-12.841	-7.0121	-8.1724	-10.988	-9.4132	-9.1096	-13.724	-9.6069	-11.338	-11.533	-12.447	-10.428	-12.983	-10.318	-9.6266	-10.478	-11.862	-13.501	-10.348	-8.7861	-11.286	-10.921	-10.806	-11.669	-10.965	-11.909	-11.035	-8.5395	-12.415	-11.863	-10.817	-10.227	-10.868	-7.9556	-10.122	-13.657	-9.6286	-13.004	-9.2175	-10.232	-13.702	-10.944	-11.096	-11.051
-3.9098	-5.9121	-2.8372	-5.2463	-2.9002	-1.4286	-3.034	-4.0848	-3.6772	-2.9975	-3.0508	-3.4928	-4.8606	-4.7329	-4.127	-1.2512	-4.8561	-5.2955	-4.8708	-0.28281	-2.4745	-2.2585	-4.3485	-3.7246	-2.451	-2.4409	-4.6018	-3.5925	-1.6232	-5.9619	-2.729	-3.6201	-5.7123	-1.713	-2.4981	-4.488	-3.7423	-3.3001	-4.2054	-2.2786	-4.6194	-2.744	-6.8849	-2.9203	-4.2363	-4.3231	-2.578	-5.0379	-4.6097	-2.8866
8.8364	9.6398	7.8976	8.1405	8.9498	8.5195	11.095	6.0184	7.5031	11.399	8.0065	7.6912	8.2012	8.9629	7.5084	9.2491	7.9452	11.283	9.3257	5.4831	8.9734	8.4989	6.3548	9.653	7.0612	7.0561	9.3151	7.466	4.8721	7.644	7.3998	6.7691	7.8256	6.3189	6.1633	9.644	13.831	11.033	9.2436	6.187	7.6809	8.0346	3.1093	10.176	10.028	8.4317	5.4843	11.961	10.08	10.242
0.94481	0.5003	1.7111	3.6844	-0.41455	2.1582	5.9456	2.1979	3.5262	4.5956	2.6232	1.7012	0.53203	1.012	4.092	2.7927	2.7515	3.1361	2.3177	0.90061	0.97053	2.7021	2.9585	-0.060882	4.3109	3.4756	0.055808	4.229	4.5691	1.7457	2.3469	3.8502	3.8041	-0.35309	-0.5004	0.82266	3.2507	5.8344	0.92433	2.7385	1.4007	1.772	1.1852	4.5122	3.6282	3.1029	3.2116	2.0809	-3.0305	1.5489
-2.6814	1.7761	-4.2004	1.2917	0.28965	-2.0732	-1.0369	-3.3085	-1.843	-5.1064	-1.0405	-1.275	0.30554	1.739	3.6798	-4.3426	-1.9385	1.0372	-4.827	0.92471	-3.1202	-0.14884	-2.245	-1.0304	-0.59533	0.23358	-1.8049	-3.6368	-2.4913	-1.0218	1.4615	-0.69258	-2.3065	-0.51777	-2.1274	1.4263	-0.83418	-2.857	-0.034746	-4.8639	1.0354	-3.4698	-1.7256	-1.2146	-0.73018	-0.069457	-1.7671	-0.47971	-0.10727	-1.4595
-1.312	-0.25874	-1.1742	0.081029	2.5173	0.40683	-1.6537	-0.49044	-1.9686	-1.5773	0.33535	-3.4857	2.4668	-2.0171	-4.2255	-0.24453	0.54798	-0.70875	-1.7135	-1.7035	2.0805	-2.1591	-1.4183	-0.012404	0.034419	-0.39722	0.41329	2.7746	-1.9153	-0.28358	1.2867	-1.3153	0.21566	1.9154	-1.5268	-1.5485	-1.7637	-1.3946	-1.29	1.4979	-0.5034	-1.7768	0.66628	1.2287	-0.72165	0.45462	-1.4097	3.6528	0.71459	2.1856
-3.1851	-7.699	-4.8046	-3.8372	-6.3486	-4.4492	-3.6702	-4.2539	-6.2008	-2.503	-2.5209	-7.1252	-5.7745	-6.1819	-8.1639	-5.0933	-7.2914	-7.5532	-4.7617	-7.7077	-8.4736	-3.7113	-5.4443	-5.439	-6.4334	-7.0496	-11.352	-2.7696	-3.9218	-4.3315	-6.2201	-1.1836	-1.7521	-6.4095	-1.6043	-2.4895	-7.108	-3.4907	-7.6828	-4.1797	-5.9026	-3.2949	-5.7159	-6.485	-4.7464	-6.4725	-4.2249	-3.6086	-7.1888	-5.1412
-12.174	-7.2007	-9.2119	-11.637	-10.331	-12.48	-13.916	-11.116	-10.592	-11.558	-13.162	-10.332	-12.667	-8.679	-11.052	-12.712	-10.482	-11.387	-9.0848	-8.7302	-12.715	-10.644	-10.587	-9.221	-9.1659	-10.859	-10.53	-10.503	-10.531	-11.342	-11.125	-7.2617	-14.352	-11.654	-10.584	-9.4492	-7.1237	-10.473	-9.788	-8.4966	-9.2288	-7.9155	-8.9708	-11.78	-10.342	-12.456	-14.925	-10.178	-7.7071	-10.676
-5.4273	-4.4751	-5.5912	-4.3522	-3.0042	-0.8351	-6.3475	0.84113	-2.9053	-5.5912	-6.2422	-2.7912	-6.0552	-2.7336	-3.0441	-4.8945	-3.1877	-5.9674	-1.7538	-4.2934	-3.3138	-4.6061	-3.317	-0.54083	-4.4871	-3.1191	-6.5753	-3.4462	-3.0506	-4.4529	-3.4179	-3.7066	-6.027	-5.1988	-3.3565	-4.8947	-4.8278	-5.8302	-6.7113	-2.5695	-4.8053	-5.2836	-4.286	-4.9222	-4.9076	-4.1379	-3.5119	-4.315	-2.1129	-6.2484
-3.0875	-4.9422	-2.5987	-3.1702	-6.849	-5.2516	-0.80835	-2.3511	-4.8939	-5.6079	-1.3756	-5.7123	-1.7454	-2.4268	-2.3068	0.20261	-3.2527	-2.2096	-3.4166	-3.0391	-0.37106	-4.0573	0.58871	-2.3377	-2.3892	-7.333	-3.8439	-1.9117	-0.095778	-1.4762	-3.9619	2.1857	-0.46239	-1.174	-3.347	0.093825	-1.3045	-0.51783	0.00041436	-3.9759	-1.3399	-4.1042	-0.24989	-2.8248	-4.5626	-3.2074	-8.5105	-2.449	-2.8008	-1.7206
5.0656	-1.4626	2.2219	3.9034	0.29216	-3.512	0.35165	0.57178	-2.0032	3.3185	0.44782	3.7251	2.4805	2.5807	3.1604	0.18479	3.7373	2.531	1.6126	2.1496	3.1941	1.435	2.9931	0.40418	3.0746	1.0506	-0.73072	2.7216	2.852	1.8465	1.9177	2.2377	4.4396	1.8581	1.721	-0.12445	1.4857	1.0305	0.14605	-1.0807	2.2315	3.6686	2.0576	-0.59237	3.3457	-1.0526	2.5697	0.21568	4.0909	3.7818
-0.58728	-1.855	0.15531	0.48413	-1.8759	-0.29567	-1.9249	-0.11325	0.88784	-2.9388	0.2456	-1.9031	-2.2807	0.55911	-1.7606	-0.82133	1.1199	0.73322	-1.633	-0.41993	2.0995	-1.1333	1.0602	-4.2223	0.23262	0.98921	0.89121	-1.5807	-0.61181	1.8955	0.13478	-0.29614	0.27362	2.0173	1.1097	-1.8528	-0.70968	0.21397	-1.9132	-0.68368	1.1779	1.7154	1.4946	-2.4482	0.62225	-1.3004	-1.2972	0.070117	0.12677	2.1291
-0.52738	-0.74387	-3.8781	1.3078	-4.0942	-2.7175	-3.8373	-3.1122	-5.6425	-5.6531	-3.1897	-3.3009	0.6143	-2.6318	-5.8946	-3.4986	-5.3447	-1.4762	-5.3006	-3.4227	-1.3139	-1.5058	-3.1935	-3.284	-5.7917	-1.2471	-4.9557	-0.17091	-2.6994	-0.68873	-1.2112	-1.2594	-1.0093	-3.5916	-2.0452	-1.8488	-4.245	-2.4929	-4.8161	-0.64671	-2.9355	-2.0484	0.85734	-2.8863	-3.4163	-3.1379	-1.6755	-7.8875	-0.86038	-2.6652
-15.698	-13.982	-17.248	-13.264	-14.575	-12.159	-13.568	-15.207	-14.742	-15.41	-18.37	-17.781	-14.588	-15.934	-14.307	-14.113	-18.11	-14.736	-11.494	-15.302	-13.836	-13.048	-14.748	-11.709	-12.974	-16.723	-16.131	-15.881	-13.867	-16.956	-11.949	-12.452	-14.392	-11.425	-15.689	-17.663	-14.453	-14.857	-10.883	-17.165	-14.186	-16.38	-13.316	-15.248	-15.148	-11.078	-14.275	-12.307	-14.378	-12.239
-13.743	-12.31	-10.704	-14.303	-10.709	-12.083	-13.457	-12.678	-13.836	-12.833	-11.965	-15.71	-14.764	-11.368	-11.114	-11.736	-11.767	-14.492	-15.123	-11.052	-11.523	-15.056	-9.7281	-14.329	-14.358	-13.439	-13.771	-8.8176	-14.047	-14.01	-14.54	-11.102	-13.516	-15.3	-14.358	-16.247	-12.089	-12.383	-14.658	-14.537	-13.591	-14.123	-12.196	-13.357	-13.626	-11.732	-14.978	-13.361	-16.356	-16.644
-1.8574	-2.6122	-1.3026	2.5541	0.92682	-1.3663	-0.86728	-2.9251	-5.2781	-0.80743	0.29767	-1.6428	2.1217	-0.93472	-0.13129	-3.9307	-0.90069	0.077067	-0.17126	-0.07195	-2.4266	-1.3375	-2.1152	-2.2628	-1.7934	-3.542	-2.9319	-0.3978	-2.4442	-2.0667	-4.8346	-2.5936	-1.0239	-4.2789	-0.27881	-2.48	0.33394	-2.3952	-4.2807	-2.3861	0.067624	2.4772	-3.1836	0.94137	0.36444	-3.48	0.59415	-3.7188	-1.9699	-4.5002
6.4319	1.5035	0.09568	3.0637	1.3338	5.4953	3.4484	4.121	0.7447	-0.41681	3.7802	0.36977	3.6532	3.4151	3.8198	3.6936	-1.4225	4.9001	1.6314	5.0079	1.8906	1.7854	0.95699	3.958	1.8262	2.3805	2.4556	3.2153	2.236	2.8721	1.8242	3.0686	2.7201	3.5243	2.7942	4.2677	2.4018	0.14811	2.85	2.8371	5.499	2.1625	3.8493	1.0509	4.0607	3.8095	2.9267	1.3431	0.25326	3.4527
-1.1835	-0.3834	-0.71016	2.0525	0.99385	3.1187	0.23148	1.8317	0.10672	1.8195	0.54411	3.0159	-2.2578	-2.1199	0.15494	-0.30434	2.5697	-1.3194	-0.75196	2.9367	0.83426	0.84469	-0.28791	2.3318	1.7919	1.4476	1.0124	-1.9229	-0.38184	0.28168	0.76516	-2.0508	-0.37816	0.16599	-2.4549	-2.7376	0.99051	0.094339	-1.5055	-0.18087	-1.5912	-0.66407	-0.46821	1.5233	4.1614	0.87493	-2.9381	1.4117	-4.3199	-2.0647
-0.88085	-3.1333	-1.5686	-0.53913	-4.2909	-1.5491	0.77774	-3.6306	-5.0456	-0.57711	0.66396	-2.3433	0.54329	-3.6704	-0.67555	-2.3524	-4.5283	-1.9595	-1.8853	-0.7135	-3.0339	-4.6693	0.89948	1.7271	-4.0427	-0.63347	1.2325	-1.1722	-3.5864	-4.4579	-2.5875	-3.5485	-3.0854	-0.96802	-0.82388	-1.9286	-2.1967	-0.89736	0.038759	-1.1534	-2.0291	-2.9918	1.8973	0.17543	-3.748	-2.4452	-3.1379	-2.2488	2.5617	-3.073
-3.9969	-4.8159	-9.3672	-3.5248	-5.304	-4.2235	-10.45	-3.6927	-6.9577	-6.781	-2.8213	-7.4055	-8.608	-3.5281	-4.9572	-1.9618	-1.1213	-2.9547	-8.0201	-4.0299	-6.0265	-5.4748	-6.4263	-7.1643	-8.3085	-5.4138	-6.1513	-5.9884	-2.4651	-6.0718	-4.8936	-1.4055	-4.3988	-4.8164	-6.0469	-5.1176	-5.14	-5.4881	-6.8487	-8.9449	-4.5143	-3.3132	-6.1399	-6.1794	-6.3758	-7.347	-7.0262	-3.4999	-6.0338	-7.1789
-14.6	-12.322	-9.7766	-7.649	-11.792	-11.587	-12.411	-10.322	-10.804	-4.6655	-11.783	-8.7564	-7.1433	-11.189	-11.266	-11.436	-11.76	-13.186	-10.79	-10.576	-9.2901	-9.3296	-9.0704	-10.738	-10.19	-10.082	-13.781	-8.1997	-14.416	-9.6286	-9.8631	-11.467	-10.997	-12.094	-10.187	-12.025	-12.017	-6.9455	-12.437	-12.058	-8.117	-13.126	-13.223	-9.0968	-8.8303	-11.087	-12.862	-9.9151	-14.271	-11.963
-0.9506	-0.35073	1.6384	-0.74954	1.1904	-1.9298	2.0493	-6.1681	0.76889	3.6045	-2.2487	-0.13724	-0.44529	3.0295	-0.56771	-0.086681	-0.6783	-0.27068	-2.1242	-5.1297	-2.807	4.6452	1.3955	-1.9258	0.72054	-2.9667	3.5674	-3.1827	-1.7047	2.8939	1.1687	-1.0134	-0.33889	-0.23232	-1.4218	-0.60602	-2.7016	2.2778	0.47243	-2.7282	-2.5012	0.43049	-3.4395	0.87632	0.55698	3.208	-0.55414	1.3991	-1.9586	1.8483
-1.4729	2.2813	-1.4353	-3.7318	-1.1183	-1.2698	-6.1112	1.4933	-4.5564	-0.66248	-0.025802	-1.5971	-3.0989	-2.3581	-1.0885	-1.5754	-1.4437	-1.3872	-2.1788	-1.3785	-2.5251	-0.59597	-0.65508	-0.54337	-2.9482	-0.19768	-2.0475	-0.96849	-3.7553	-2.2315	-1.5384	-2.017	-1.5526	-4.3855	1.9343	-1.7718	-2.8112	-1.448	-1.2517	-1.9517	-2.0732	-0.55647	-1.1304	-0.54671	-2.6201	-0.57198	-2.4678	-1.0281	-3.6354	0.079026
3.3325	4.1033	5.0335	6.9096	0.39324	5.8463	5.6551	4.2961	4.6324	7.7193	5.382	4.2086	3.9276	4.3187	4.3477	4.6631	4.8529	2.0545	5.7659	0.3699	2.9562	4.5179	2.0059	4.8524	4.0497	7.8374	4.4755	5.26	2.5464	4.4467	5.1935	4.1135	5.5699	4.306	2.3438	6.0371	5.4066	2.2389	8.6116	2.8775	3.6699	5.3307	7.9182	3.094	2.4356	3.1893	5.8196	3.9242	6.6401	1.8337
0.087125	2.0073	5.8724	6.1751	4.2355	0.9118	2.1179	5.3613	7.3354	3.1267	3.428	1.361	1.3977	2.6996	5.6869	1.8966	3.746	3.1668	5.7956	4.5037	2.3747	3.9448	1.9573	4.2432	1.3764	2.0688	1.8252	4.3194	4.1142	2.6602	3.9533	3.9754	7.219	4.5397	0.87166	4.5065	2.5996	2.2875	1.6252	0.69843	-0.094627	4.4425	4.3838	2.9994	2.7291	2.1426	4.3995	2.6223	2.9609	1.1243
-5.3741	-6.0387	-8.2756	-6.1002	-5.0292	-9.2091	-4.5382	-10.212	-6.2856	-2.618	-5.9252	-4.1068	-5.807	-4.8734	-3.0447	-5.301	-5.4034	-5.473	-5.1577	-1.625	-6.8207	-3.9158	-3.7534	-2.1494	-4.49	-5.6024	-9.0368	-2.8728	-6.957	-4.5699	-5.4678	-4.1778	-7.0682	-5.3529	-7.4138	-4.3783	-3.5989	-4.0226	-7.6822	-6.9897	-5.0093	-4.9336	-7.2897	-7.3318	-6.1437	-7.6306	-8.8446	-5.279	-3.8764	-4.8992
-3.2931	-6.216	-4.4015	-4.5684	-7.0265	-3.3633	-3.163	-1.3052	-1.6189	-3.6804	-1.7362	-8.5087	-0.27652	-0.53329	-6.3564	-2.9226	-6.3739	-6.3569	-4.1651	-0.95223	-1.4902	-4.4345	-6.2731	-1.8372	-3.2383	0.36691	-3.9515	0.27769	-2.8186	-3.1865	-1.5285	-7.0988	-3.3964	-5.0974	-2.5824	-5.338	-3.3741	-2.8378	-2.1479	-3.3798	-3.6421	-1.058	0.58622	-0.66508	-1.48	-2.3782	-2.8878	-4.5941	-2.2442	0.63411
-2.5837	-6.0032	-5.8564	-0.89838	-3.6577	-4.2445	0.57886	-1.1456	-4.1558	-3.5596	-2.5994	-1.6675	-4.9546	-3.9126	-5.6024	-4.2358	-4.0776	-6.1771	-1.7477	-2.5446	-3.9612	-4.1355	1.6664	0.99055	-7.3872	-4.0172	-3.3954	-2.5454	-0.93328	-1.9486	-6.108	-4.4811	-4.8308	-3.5244	-4.1164	-2.2589	-3.8588	-4.78	-2.3269	-1.6632	-2.6191	-2.7211	-4.5952	-2.6321	-1.3995	-4.12	-5.3155	-2.3835	-3.3269	-2.1997
-13.635	-16.913	-13.143	-7.7247	-13.56	-12.301	-14.281	-16.092	-12.351	-14.115	-15.719	-14.657	-13.432	-16.209	-13.802	-11.909	-13.743	-13.565	-12.979	-13.796	-12.349	-11.218	-16.102	-14.002	-13.611	-10.908	-11.319	-13.707	-10.351	-10.612	-11.98	-8.8175	-17.98	-14.102	-14.603	-8.7407	-13.909	-16.333	-15.771	-12.728	-12.007	-10.579	-14.392	-11.357	-12.69	-15.198	-13.369	-16.07	-13.756	-13.325
-8.2911	-7.0012	-7.9662	-6.1416	-7.294	-9.1021	-9.8109	-10.435	-11.394	-7.9606	-5.2726	-8.6585	-5.9788	-7.0738	-8.8909	-10.899	-9.1252	-7.6898	-9.8317	-6.5564	-7.5296	-10.753	-11.704	-11.015	-10.373	-8.8349	-7.1689	-8.1737	-8.8289	-10.246	-8.9536	-6.2768	-8.2883	-11.287	-13.54	-10.17	-7.8905	-10.064	-9.9073	-6.3623	-9.4621	-6.9701	-9.3494	-11.638	-9.1924	-12.139	-8.9222	-8.0086	-5.1304	-9.2162
-2.6625	-5.8439	0.78778	-1.4392	-1.2305	-5.5295	-4.7218	-4.5903	-4.3784	-5.7703	-0.095352	-2.5879	-3.7275	-1.5644	-4.206	-5.4076	-4.8119	-1.9778	-0.80078	-0.21071	-2.2639	-4.7877	-5.495	-3.6981	-1.7691	-6.4385	-5.5918	-3.0871	-1.39	-2.3049	-7.2907	-4.5386	-3.5495	-3.7754	-7.6707	-3.3472	-1.3106	-5.0101	-4.6949	-4.6734	-2.7255	-4.3671	-1.3136	-3.1401	-6.3327	-5.0174	-3.7099	-3.7748	-3.05	-1.3978
5.078	1.9674	2.3514	1.8379	4.0534	1.9583	2.1825	4.8075	2.0111	4.9636	1.7725	0.91628	7.1291	4.7999	2.879	3.5306	4.8168	3.939	-2.2638	1.5374	3.1753	3.5795	4.7504	2.0253	-0.42736	2.5709	2.7567	1.4584	2.415	3.8084	1.4152	2.2921	2.7231	2.7398	-0.063049	-1.4137	6.0999	0.21433	3.6882	4.6739	1.6538	0.9187	3.9097	0.90475	1.2916	4.7064	3.4983	2.1464	1.5564	4.0628
-0.87339	2.3824	-0.45066	1.9786	-0.036484	3.6889	2.6582	3.9491	1.9678	2.7104	0.7966	2.8452	0.94619	1.7173	5.5289	0.12562	2.7549	4.9561	1.62	0.7858	1.4726	4.6776	0.29415	3.7759	1.4994	2.4965	-1.8421	2.397	1.3119	0.57972	-2.325	2.3805	3.0676	-0.31216	-1.2536	2.417	-0.89457	2.16	2.9757	0.49957	-1.6603	1.7652	2.2297	0.88567	2.6681	0.35158	2.0982	3.289	1.6314	0.75165
6.087	8.9379	3.696	8.296	9.5005	7.7276	5.8677	8.0212	9.1881	6.6564	9.9409	3.9111	5.4442	8.5067	5.9377	9.1991	8.2761	9.4277	6.4734	8.4709	5.5356	9.3067	9.3206	5.7121	5.9525	6.8821	7.2878	6.643	9.2216	6.0758	5.0347	3.5578	6.4883	8.8535	6.4995	4.6514	8.8212	8.077	6.8993	3.1602	8.8477	8.0475	4.2203	5.5529	6.4679	9.0395	4.832	7.0182	6.1311	5.9022
-23.566	-22.579	-20.676	-23.041	-24.847	-22.465	-19.265	-22.364	-24.449	-21.172	-21.505	-23.529	-24.02	-23.136	-22.504	-22.976	-20.755	-22.157	-21.725	-22.497	-20.469	-20.996	-24.167	-21.548	-22.188	-21.398	-23.777	-21.817	-21.489	-19.831	-22.407	-21.388	-21.62	-23.438	-19.285	-21.232	-24.27	-23.979	-22.915	-22.434	-19.119	-22.612	-23.562	-22.236	-22.335	-20.28	-22.186	-23.367	-19.62	-22.283
-17.033	-16.105	-18.425	-14.761	-14.799	-15.283	-16.244	-12.592	-17.884	-13.149	-17.351	-13.776	-14.796	-13.1	-15.209	-15.898	-18.663	-12.901	-14.976	-18.665	-15.289	-14.223	-14.552	-14.796	-15.825	-13.756	-15.369	-13.156	-14.149	-13.05	-12.18	-14.305	-13.049	-15.644	-11.53	-13.654	-13.151	-13.768	-14.719	-18.863	-13.706	-14.469	-14.716	-10.832	-13.532	-14.622	-14.008	-12.245	-15.296	-18.074
6.3301	2.2295	4.9169	2.6626	2.7255	4.7285	5.1424	5.018	7.2397	5.2036	1.5997	4.1111	5.0244	4.8186	6.26	3.1119	4.6283	5.6372	5.6253	3.6647	4.5548	4.2691	6.9953	6.0987	1.6667	5.5653	5.8508	7.1091	5.6061	7.8421	4.9515	7.9411	4.8429	5.7917	4.358	3.7841	6.3767	7.7617	2.742	4.1182	3.6968	1.3108	4.0563	6.2215	6.9869	6.7272	4.4019	2.7085	3.3593	5.4456
8.3448	6.6934	5.8585	7.8307	7.5829	8.8841	7.9523	8.0595	5.5855	6.7688	9.4403	5.9928	9.3229	6.2565	9.9337	5.3215	9.7269	7.4134	8.2741	10.183	5.2429	7.9264	8.1264	2.6847	6.6113	4.6336	5.8803	9.6173	10.282	4.6697	5.6351	6.6321	6.0568	6.302	7.9	4.4216	4.4503	9.6252	6.9029	8.0116	6.9701	8.0292	8.8422	4.9961	6.6873	6.899	6.0445	7.6589	6.664	8.2233
-3.2401	-1.9663	-4.1114	0.050046	-0.28924	-2.9951	-5.8219	-4.3431	-4.7262	-1.4171	-1.7106	-1.662	-2.2316	-5.7791	-3.3253	-5.1372	-6.4386	0.37916	-4.1897	-3.6481	-0.5474	-2.7729	-1.3498	-0.49974	-4.5218	-5.475	-6.4106	-4.3909	-4.7688	-6.0948	-6.0762	-2.8003	-4.9878	-0.50398	-6.2128	-3.3967	-3.429	-3.9485	-4.4041	-2.6925	-1.5161	-3.8428	-3.9388	-8.5278	-3.7828	-5.9896	-5.2541	-3.8042	-1.2007	-0.59561
3.9228	2.5627	2.6776	2.0292	3.2369	0.25942	1.0235	3.6339	0.37262	5.7268	4.7625	3.7931	4.4361	2.5826	3.069	2.3261	3.0268	0.91836	2.7435	-0.45329	4.2709	1.156	1.6181	5.4079	5.5327	2.0808	1.3693	-0.4834	1.9594	3.7777	3.9961	6.5808	3.179	0.76015	0.23279	2.1685	0.97059	3.4051	4.6507	2.1383	3.3923	2.5223	2.0454	3.1413	4.1547	-1.5385	4.8277	5.0331	0.50067	0.95318
-9.7398	-13.333	-5.8217	-10.937	-11.636	-9.0685	-8.2294	-4.3246	-5.8876	-5.9703	-8.2753	-9.7057	-7.0986	-7.9798	-11.315	-9.6252	-8.9808	-11.46	-8.4335	-12.199	-9.2768	-9.2009	-11.691	-11.173	-9.1149	-5.6056	-10.927	-8.8582	-9.4747	-8.685	-7.5749	-10.189	-10.146	-9.1961	-10.184	-12.983	-11.638	-8.262	-10.762	-8.8036	-7.8295	-10.395	-9.0562	-8.4414	-7.8919	-10.58	-4.7005	-11.304	-11.17	-9.202
0.87241	-1.6683	-0.37197	1.6523	2.4098	1.1779	-2.2728	-3.7384	0.35834	0.1493	-0.21525	0.079559	-1.517	-1.6655	1.1306	-0.17756	-1.6558	-0.27646	2.5956	-1.0516	0.73015	1.9435	-1.3671	0.68967	0.682	-0.18163	-0.083169	-1.7824	-0.53671	-0.055413	0.83595	-1.9937	0.057851	-4.2341	0.701	2.5561	-1.2861	-0.13228	1.1948	2.192	1.5907	0.17274	-0.58458	2.4716	0.27967	1.8486	-0.79591	-0.48192	-2.2326	0.69518
2.2826	2.8718	1.1135	4.9538	4.2362	5.9176	0.87646	6.2233	3.9763	3.5507	3.0916	3.82	1.1031	4.0915	4.9455	5.0531	4.4385	4.7484	2.6205	3.202	5.3646	4.1854	5.9694	4.5495	3.4367	5.0158	1.6184	5.5536	1.2259	1.8279	1.2499	2.5862	7.1403	5.2516	1.9137	2.0281	4.6613	7.1627	3.4614	5.1707	3.2927	1.5066	2.0933	3.2435	4.9457	3.4029	2.4182	4.0956	3.0579	4.1956
2.317	0.41216	0.90143	0.05106	2.0414	1.5185	3.6321	-0.54801	2.754	-2.2408	1.8066	0.87472	-1.7799	-0.33011	-0.56683	0.31068	0.4563	-0.3757	0.38051	1.0366	-1.2211	-1.1579	-3.7737	0.3831	0.19349	0.082162	-1.6819	0.42865	0.31576	2.4471	-2.502	0.64749	-1.259	-1.7801	0.78762	0.7131	-0.72875	-0.17467	0.90313	0.24727	-0.11625	0.59618	-0.33831	-3.0182	1.852	-0.61141	-0.94482	-0.54	-1.3531	1.2332
-19.687	-19.275	-16.936	-19.958	-21.017	-19.29	-23.807	-21.819	-21.305	-22.026	-21.333	-23.776	-22.091	-19.982	-22.251	-20.88	-17.626	-22.085	-19.8	-20.117	-16.918	-20.783	-21.589	-17.423	-24.779	-19.406	-20.434	-22.249	-20.814	-19.916	-19.52	-19.498	-19.992	-20.06	-20.467	-21.039	-18.324	-22.571	-22.435	-21.789	-23.196	-19.094	-21.274	-20.504	-19.335	-22.334	-21.131	-20.682	-16.498	-21.052
0.85171	2.3802	-2.8895	-1.5151	-0.91467	-0.18081	0.77468	-0.67335	2.4947	3.2712	-2.0011	0.6306	0.6627	1.4386	1.8937	-0.075895	4.835	-1.5656	-1.1799	-1.6179	0.57519	0.44402	2.8757	1.9316	1.1595	-1.5561	1.1493	-0.92695	2.5419	0.46096	-0.22705	-0.35025	-1.4394	1.5147	1.3242	0.25528	2.1448	2.3236	0.35345	-2.3242	0.88078	1.6781	-0.99809	2.9818	-1.078	1.1061	0.91355	-0.2907	0.46383	-4.9792
6.3226	9.7736	9.8156	8.7066	9.68	10.35	8.4885	8.4338	8.6095	7.2297	11.416	6.1502	10.952	7.86	6.932	9.0725	6.1844	7.1971	10.159	11.04	6.1929	10.048	8.7855	11.742	6.6867	8.5656	8.5411	9.5849	9.45	8.888	10.519	7.5676	10.622	9.8207	10.711	10.007	11.435	7.5693	8.3232	8.2842	9.0963	10.212	10.752	7.1802	7.0933	10.45	10.702	8.2266	7.6809	7.8775
3.0196	6.8851	7.7482	4.2639	7.7195	6.2038	8.9504	4.3853	6.1053	4.2664	3.5367	6.2156	4.843	4.4043	-0.25771	3.1008	8.2169	3.9253	4.6819	1.103	8.0148	7.4736	3.6742	5.3821	5.3094	6.6918	5.4029	6.7147	2.9119	5.1798	4.7333	6.0158	5.6213	3.9821	5.9661	8.4067	6.5599	4.1894	2.8293	8.31	5.4313	4.3772	5.3532	5.8573	3.8169	3.1025	7.7614	8.366	5.1971	4.5431
-2.9172	-3.8318	-4.2166	-6.122	-0.51483	-1.8355	-5.2612	-5.3154	-2.1898	-5.5291	-1.7641	-4.2642	-0.66614	-2.5899	-0.71024	-3.6735	-1.103	-3.8724	-2.5129	-2.4301	-4.8046	-1.7076	-3.0532	-5.6266	-3.9231	-2.0963	-3.9861	-5.6904	-0.4912	-4.0319	-3.2822	-7.995	-4.3871	-3.6473	-4.3543	-2.9213	0.49041	-3.7367	-6.2539	-5.12	-4.4138	-8.2337	-2.1142	-3.2077	-3.0278	-3.8623	-6.6882	-5.0454	-0.7431	-4.8188
-4.9448	-6.6607	-3.9551	-4.6525	-4.2102	-2.566	-5.6438	-7.2923	-5.1998	-4.582	-7.0528	-3.5678	-7.6153	-6.9201	-3.8237	-2.7722	-5.8206	-6.0648	-4.7601	-4.0091	-8.2056	-8.1339	-4.6574	-5.1881	-5.24	-2.8818	-5.1356	-1.7534	-5.0614	-2.5297	-3.7427	-4.7938	-2.3268	-8.2611	-6.7147	-3.2553	-6.0543	-5.2069	-5.9257	-4.22	-6.4448	-2.6148	-2.9614	-2.5182	-4.7347	-5.7916	-9.854	-1.7263	-6.9035	-5.1462
-1.8777	-1.3091	-3.6726	-0.71082	-1.8061	-2.8803	-1.309	-1.3612	-4.4186	2.8158	1.1237	-0.050833	-2.8912	-3.8878	-0.84333	-1.4437	-0.024027	-1.418	-4.7067	-0.61165	-0.5035	-0.015731	-0.8347	-2.0002	-1.8645	1.1338	0.1016	-3.8789	-0.99039	0.23589	-0.45887	-3.1451	-3.7823	-2.9927	-1.6415	-0.74354	-5.3072	-2.2541	-0.52211	-2.839	-2.2395	-3.7357	-4.8821	2.611	-1.2222	-0.90318	-3.5436	1.2236	-1.5897	-1.1077
-5.8744	-8.6506	-4.2712	-4.1786	-4.5435	-6.5552	-5.6498	-7.1809	-6.9616	-7.1559	-5.6188	-4.4903	-6.6604	-4.3502	-3.6408	-5.1352	-4.1571	-3.4799	-5.8524	-0.96514	-5.3976	-6.5116	-5.2801	-6.6048	-6.7931	-4.8105	-3.645	-6.0079	-3.7222	-5.9763	-5.7211	-6.6675	-3.5354	-6.1526	-4.4309	-5.0956	-4.5247	-5.599	-7.1505	-0.55557	-4.3212	-4.5668	-4.8176	-4.4075	-7.6936	-5.3848	-3.4996	-6.7222	-5.7645	-6.0448
1.5131	-3.1202	-1.4412	-1.2426	0.47723	-0.71671	1.59	2.949	-0.78951	1.2078	4.1534	0.3569	-2.8497	1.2534	0.10619	0.77084	0.91228	-0.36175	2.6882	-1.3736	2.273	1.9137	-0.62505	2.7892	1.1751	0.83455	2.2244	-2.3551	0.62458	-1.381	0.5036	1.2896	0.088318	2.6816	-1.0163	-0.37705	2.2025	2.7956	-1.2963	1.9439	-1.3815	1.5544	0.42418	0.6412	3.5841	-0.31608	2.2625	-2.5682	-0.32672	0.84996
-4.7025	-5.6409	-2.1541	-6.8324	-5.5832	-6.0587	-2.7877	-4.2408	-5.624	-5.9091	-4.1434	-6.7856	-0.65325	-6.5439	-7.4916	-5.1855	-5.1747	-4.6267	-4.1173	-5.1074	1.601	-8.6258	-4.053	-4.3295	-7.0271	-6.1868	-5.5613	-6.5462	-6.2606	-7.1473	-7.9934	-4.8848	-2.0501	-4.9654	-7.058	-6.854	-6.6657	-6.3775	-5.2286	-6.6024	-5.6751	-7.3045	-5.063	-4.3526	-3.2859	-3.1164	-6.1855	-5.6369	-5.3168	-4.8245
2.3369	-0.063024	-2.1386	4.1955	3.2989	1.5341	-1.0835	1.3606	0.60696	2.0867	1.2562	1.6834	0.63988	2.2308	0.46938	2.3796	3.9773	-0.45814	-0.21138	1.4616	2.4538	0.10247	2.7354	0.11182	1.0212	3.3252	4.2004	4.2635	1.3571	1.2056	-0.15162	5.0361	4.8451	4.0122	-0.067234	1.1991	2.2964	2.7032	-0.41649	2.7348	3.377	1.1291	0.76372	0.68118	1.7142	-0.63209	-0.67043	2.1506	2.9891	2.6908
-4.3895	-5.0557	-3.873	-3.574	-4.6706	-6.0334	-0.88402	-6.655	-3.5513	-5.0274	-4.0471	-4.754	-4.7794	-4.2281	-4.4387	-4.1927	-2.6557	-5.9629	-4.5416	-4.5643	-4.8032	-3.4985	-6.0181	-3.7984	-6.8184	-5.2643	-2.803	-5.5242	-1.264	-3.466	-1.597	-4.8092	-4.907	-7.8589	-6.6307	-3.8408	-2.6887	-6.7165	-4.3825	-3.3039	-4.3843	-6.4761	-1.4493	-1.169	-6.7556	-3.2096	-4.4694	-3.1229	-5.4742	-5.7094
0.81807	-1.4114	3.1846	-1.6319	-0.94443	2.3481	0.63931	0.86756	-0.99913	-0.71027	-2.2326	0.91216	2.5539	1.675	0.26443	0.10061	-1.6498	0.4329	-0.54795	2.5458	-0.36384	1.7552	0.23768	1.4157	-0.10828	0.44657	-1.9528	-1.1538	-0.05436	-0.47611	0.77113	1.151	0.54795	-2.5689	3.0777	0.04249	-3.0736	0.18997	-3.057	-2.2956	-1.7169	0.47326	1.8799	1.8663	-0.80382	-2.8197	-5.742	-0.36044	-2.6944	-0.20776
-2.7451	-3.2188	-2.8787	-2.0147	-1.5049	-3.6474	-3.6894	-2.6972	-4.5421	-2.9914	-2.9326	-2.634	-2.9093	-4.5348	-3.2805	-2.2368	-1.5732	-3.0834	-2.2087	-3.2394	-3.4609	-1.6045	-4.0426	-4.2119	-4.6717	-1.7467	-3.5147	-5.5732	0.010115	-2.7022	-1.7958	-5.5201	-3.143	-3.9826	-2.5501	-2.974	-0.69622	-4.2461	-2.018	-3.523	-1.728	-3.1787	-1.9818	-3.5281	-6.6297	-5.3906	-2.2754	-4.567	-1.246	-3.7886
4.6867	10.056	9.5853	11.34	7.1932	5.1437	8.6118	7.7506	5.8896	7.3398	5.8482	7.5518	9.7842	7.5994	6.4697	4.2826	9.5051	9.4323	9.5567	5.9232	8.6198	11.906	8.3231	8.2488	7.9897	5.1827	7.4032	6.5318	7.2071	7.4725	9.0908	8.3134	10.346	7.9501	9.093	11.006	9.6381	9.3238	8.3905	9.8337	7.5612	9.8551	9.8353	9.6289	7.8404	9.1511	7.9385	5.7115	6.0623	8.6308
-4.1576	-3.5399	-2.6079	-2.9832	-4.3352	-7.2014	-3.69	-6.9836	-3.0718	-6.1109	-2.6728	-3.6808	-7.0432	-3.9004	-4.8778	-3.2366	-3.4775	-3.7705	-3.9348	-4.8519	-5.8765	-6.645	-1.4716	-9.085	-4.7147	-5.0588	-1.5538	-4.5605	-6.597	-3.6446	-4.6181	-3.5044	-7.0542	-3.891	-6.9738	-3.6262	-6.047	-3.7234	-5.8155	-6.1531	-2.605	-8.3663	-1.742	-3.5175	-2.6009	-2.1169	-8.4468	-7.1937	-3.6669	-4.6543
-6.7443	-5.1789	-8.3566	-5.9515	-3.9785	-4.1765	-2.8358	-4.3788	-4.3767	-4.5147	-3.1132	-4.915	-0.84439	-5.7328	-4.7143	-3.383	-8.2726	-3.6353	-5.1155	-3.6817	-5.1472	-4.5301	-6.8979	-4.7506	-8.2694	-7.0779	-5.6113	-5.0938	-3.2891	-4.5727	-2.0617	-5.9428	-7.0743	-2.4302	-0.39688	-5.3899	-6.2443	-3.115	-6.2673	-2.2282	-4.5416	-9.3832	-3.3491	-5.4318	-4.9369	-5.7443	-3.3916	-8.2789	-5.2322	-4.5222
6.8495	6.2168	6.5063	8.9826	9.7355	8.7948	9.1016	9.4944	6.6526	7.9873	11.228	3.9942	7.1574	6.6506	7.8281	6.0548	5.2344	8.5103	5.9541	6.451	9.6398	8.6491	8.2063	8.0505	10.849	7.9323	6.1595	7.6849	6.587	8.7136	9.8004	12.776	8.9779	10.871	7.9202	11.794	10.594	10.749	7.904	6.1879	5.1101	7.5022	9.0938	9.8298	8.3771	9.183	8.1358	13.641	5.7778	9.6416
-9.6618	-8.5031	-9.9334	-11.276	-14.134	-13.766	-10.502	-6.1777	-11.969	-12.303	-10.684	-14.543	-11.583	-12.854	-10.759	-11.84	-12.892	-10.025	-9.6648	-10.14	-11.843	-13.322	-14.678	-12.464	-11.838	-10.861	-10.438	-8.5913	-11.658	-13.165	-14.016	-8.5488	-12.163	-12.587	-10.48	-8.7691	-11.782	-10.191	-12.737	-10.475	-8.609	-14.253	-12.314	-12.177	-9.4924	-7.7898	-10.879	-13.872	-11.489	-11.519
-13.337	-9.5531	-12.953	-10.625	-11.842	-9.0333	-14.67	-10.556	-15.351	-12.501	-10.384	-9.6377	-13.952	-13.222	-13.639	-11.152	-14.599	-13.187	-10.73	-7.8692	-13.277	-13.601	-12.913	-11.987	-13.154	-9.1457	-10.164	-10.184	-14.406	-12.224	-12.098	-10.553	-10.759	-13	-11.443	-11.71	-11.356	-11.414	-13.865	-11.631	-14.424	-13.873	-13.172	-11.137	-10.645	-13.243	-6.9481	-10.763	-10.925	-13.398
-13.19	-15.752	-14.922	-13.002	-12.436	-14.659	-10.442	-11.375	-14.017	-13.5	-13.24	-11.37	-14.8	-12.254	-11.588	-15.749	-15.209	-16.51	-9.9338	-13.957	-11.01	-12.906	-14.001	-8.2473	-13.463	-15.36	-13.307	-11.707	-15.306	-9.5387	-14.871	-13.534	-9.5372	-10.306	-12.038	-14.21	-15.214	-12.571	-12.772	-13.263	-13.141	-15.616	-17.274	-13.031	-11.542	-15.646	-11.462	-13.205	-12.796	-13.331
-2.8857	-3.2354	-3.9709	-3.6469	-4.5091	-1.5845	-1.2471	-2.9555	-2.0564	-7.7904	-5.5506	-1.5837	-3.1605	-0.21024	-4.2227	-0.42974	-1.8274	-3.8985	-5.973	-4.096	-4.8126	-2.2125	-0.11902	-4.86	-4.1714	-4.638	-3.63	-5.7514	-3.3158	-1.8507	0.39126	-5.3648	-4.0079	-5.8754	-3.7642	-2.1563	-3.8355	-4.2013	-3.6475	-5.5894	-2.4066	-3.7818	-3.6166	-2.2694	-4.1343	-2.3003	-5.8105	-1.7395	-4.0031	-2.7263
-9.2541	-9.2215	-14.062	-12.372	-10.011	-12.559	-8.9482	-10.284	-14.927	-7.3745	-12.933	-7.9097	-13.042	-13.051	-13.961	-8.6685	-12.877	-11.495	-12.659	-11.591	-8.0792	-14.908	-13.109	-11.057	-9.0452	-10.156	-13.126	-11.961	-9.552	-10.975	-10.468	-12.465	-12.496	-12.802	-12.393	-10.257	-11.093	-11.712	-11.508	-13.872	-9.5438	-11.213	-11.348	-10.797	-13.461	-8.1528	-11.734	-10.242	-12.393	-9.7257
-0.015219	0.81735	5.2292	1.1037	3.0622	-0.20802	-2.1624	2.6483	-1.2132	-4.4097	-0.68582	2.6943	0.32874	-0.61627	0.30924	0.5025	1.8909	3.2604	0.37232	4.5746	-0.29304	0.74587	0.25446	1.4859	-1.6048	-3.5593	2.8653	4.0322	1.0052	-3.7752	-0.24669	-0.87566	3.7846	-1.8337	-1.3712	2.3565	-0.0075201	-0.76091	2.2212	0.34338	-1.2324	-1.2864	0.71119	1.7752	0.30125	-0.5073	-1.2809	-1.1393	-1.1784	-2.5386
-20.608	-24.838	-23.626	-21.381	-25.493	-23.565	-23.852	-23.447	-19.422	-23.295	-23.163	-23.94	-19.507	-21.981	-21.471	-21.622	-22.289	-18.655	-27.033	-21.555	-20.122	-20.604	-24.181	-20.506	-22.159	-24.093	-24.021	-22.06	-24.778	-25.107	-23.437	-18.714	-22.208	-18.45	-23.568	-23.227	-22.334	-20.391	-23.301	-19.409	-20.067	-20.346	-22.561	-21.605	-22.464	-24.777	-22.559	-21.866	-24.797	-24.108
-16.176	-14.282	-12.864	-14.343	-10.674	-16.23	-17.313	-13.283	-13.592	-17.152	-16.099	-14.051	-15.793	-15.509	-15.59	-12.89	-13.511	-17.398	-13.772	-17.382	-11.596	-15.155	-15.12	-14.974	-14.727	-14.291	-12.245	-15.338	-12.924	-15.083	-14.495	-14.293	-17.991	-12.515	-14.638	-19.603	-18.518	-14.629	-14.492	-13.797	-16.695	-11.896	-15.366	-13.453	-12.446	-17.233	-12.777	-13.397	-15.768	-12.721
3.8796	2.5598	1.5184	2.5973	0.63953	-1.1828	2.0059	3.1639	-0.60318	3.0486	1.7432	2.9363	6.0587	2.0094	2.0258	3.2363	0.46464	-0.13834	-1.1822	1.3555	1.2247	-1.0594	2.3595	1.3954	2.2655	1.9726	0.13612	2.575	-1.1409	5.1088	1.0031	1.734	2.1844	4.8025	-1.2902	1.5604	3.0942	-0.26512	1.8853	2.5809	0.060641	-1.3755	-0.14284	-1.3586	-1.6978	0.067187	-0.66849	-0.42536	0.88093	-0.079152
-2.4007	-2.4996	-6.3659	-5.386	-1.0825	-2.2923	-3.5707	-2.5072	-2.4558	-4.2618	-3.5565	-3.9323	-4.4145	-4.3872	-7.6461	-6.1161	-3.6962	-7.2938	-2.8821	-3.6602	-3.6496	-7.0744	-5.3811	-3.6733	-5.7047	-3.6732	-5.959	-3.6671	-2.9958	-5.7039	-4.2949	-5.0799	-2.1704	-4.7607	-4.1093	-4.7188	-0.17131	-6.1399	-2.9938	-3.8835	-4.3283	-7.2854	-7.8976	-2.4142	-6.0511	0.22333	-2.7621	-2.3994	-4.2106	-0.74529
-4.4465	-3.9017	-6.3014	-5.4866	-5.4389	-2.2331	-4.3731	-1.4562	-4.845	-3.5606	-4.7234	-4.122	-7.2636	-4.8996	-2.5894	-1.8978	-5.9332	-2.6825	-1.6641	-0.69134	-3.8457	-4.0952	-2.7612	-1.7163	-5.0613	-1.6832	-1.4038	-6.3278	-2.9611	-4.6473	-5.4139	-5.7862	-6.1674	-3.4454	-7.1367	-5.0361	-3.6148	-2.6118	-8.3704	-5.5197	-5.0488	-0.81382	-5.4114	-6.755	-4.5337	-4.5684	-3.7905	-7.8303	-5.1705	-2.652
-14.266	-14.034	-13.773	-13.353	-11.944	-16.135	-13.211	-13.58	-13.173	-12.658	-12.966	-12.889	-14.913	-13.359	-14.704	-13.297	-14.026	-17.057	-15.172	-12.486	-12.969	-13.203	-15.017	-15.496	-16.484	-13.293	-14.266	-16.381	-17.146	-12.066	-13.955	-15.735	-13.106	-13.184	-13.336	-12.364	-18.161	-12.575	-10.316	-13.505	-16.169	-14.581	-13.688	-12.54	-15.097	-13.113	-12.095	-15.185	-13.081	-13.478
1.9746	0.41599	-1.2018	0.32767	-1.3647	-1.7077	0.38855	0.05865	2.4088	-1.455	1.2193	-0.26799	2.0694	-0.7573	3.2205	0.92892	-0.87499	1.7061	-0.60565	0.27986	0.54982	-0.069853	4.6309	-0.47475	-0.62568	-0.21879	1.2731	0.34548	3.182	-2.2525	-3.0364	0.7761	0.9821	-0.56847	-2.3125	1.0426	1.947	2.1375	2.5915	-3.0569	1.7623	-0.20781	-0.40405	-1.7152	4.5078	-0.44631	3.6252	0.085275	1.9969	-0.41393
5.1702	7.502	11.207	5.2385	6.5509	7.2009	7.7004	7.7789	7.4877	9.6876	8.8237	5.4698	7.339	6.6006	8.0068	7.0419	9.0398	2.2135	6.541	6.8512	5.2316	6.3753	8.8202	5.0876	9.3817	6.814	7.8688	7.2812	7.3795	7.6797	7.5875	5.6933	8.9864	8.4045	9.9316	6.2443	8.1253	5.6115	8.258	3.5797	5.1492	7.2123	7.8752	5.0016	4.5176	6.9931	5.6123	6.5515	6.9631	7.5272
8.4149	8.6225	7.0435	9.9044	8.7344	6.2989	6.25	9.901	7.0892	8.9246	9.8623	6.599	6.0828	8.256	8.4316	6.6909	11.767	8.3165	8.3773	6.197	7.3209	7.4832	6.7112	5.8411	10.422	8.1928	7.2618	8.8165	7.4438	10.023	4.102	6.3451	9.9021	4.776	7.5023	9.8123	6.0483	7.5695	7.5613	10.012	12.632	8.0501	10.008	7.1697	6.9131	7.9212	8.7764	7.8711	7.275	7.832
-7.6848	-9.5219	-8.8466	-4.978	-6.7399	-9.6186	-13.519	-5.2228	-8.017	-9.5988	-8.1055	-10.234	-9.7493	-10.79	-9.2768	-10.357	-10.112	-13.088	-7.3566	-8.5688	-8.5053	-8.2284	-8.6208	-12.119	-7.8388	-9.0737	-7.3912	-11.816	-10.368	-11.613	-9.115	-12.559	-8.3127	-10.462	-8.2364	-9.4742	-8.9415	-8.3926	-8.5615	-13.814	-11.576	-12.638	-10.335	-6.9173	-10.348	-10.191	-9.2972	-7.7037	-7.9774	-7.2372
-1.2809	0.2285	-1.4773	-1.5601	0.80029	-0.85114	-2.7113	3.8449	1.4172	-2.9348	-1.6398	-2.0486	-2.6154	-3.5685	0.011888	-1.9607	-1.2956	-0.72908	1.0238	1.4498	1.2911	-0.96284	-0.40781	0.38064	-3.7343	1.6511	-1.6102	1.688	-3.3701	-3.2668	-0.20338	-1.1092	-3.2286	0.63637	0.54507	-1.1257	-1.2314	-0.87311	1.7808	-3.2514	-0.9612	3.2905	-1.4734	0.41749	-2.4826	-1.3625	-1.6055	-0.54293	-3.248	-0.1498
-3.0454	-3.4809	-5.7897	-6.2009	-3.3334	-2.9933	-4.5905	-3.5256	-5.3826	-3.1692	-3.7219	-4.6198	-2.3893	-3.6777	-1.5349	-0.14775	-3.6109	-2.4746	-4.2735	-0.22996	-1.5326	0.4509	-2.8985	-1.3979	-4.676	-4.1335	0.39563	-4.0893	-3.1361	-1.45	-5.3219	-5.0129	-4.2301	-2.0015	-2.9188	-2.5342	-3.2339	-5.3574	-0.57615	-3.5023	-5.0001	-4.7462	-5.9013	-2.1	-0.68895	-5.3572	-7.0129	-5.1728	-3.0432	-4.0262
-24.831	-22.849	-22.239	-20.499	-25.43	-20.812	-19.623	-24.311	-20.933	-20.322	-16.686	-21.896	-22.671	-21.504	-24.49	-20.409	-21.849	-20.38	-21.624	-25.196	-22.09	-20.63	-22.875	-23.089	-19.754	-23.045	-25.248	-20.346	-21.43	-22.899	-23.087	-22.702	-24.405	-23.452	-24.764	-21.655	-21.434	-22.988	-21.027	-22.323	-21.196	-24.124	-24.638	-19.767	-21.617	-22.045	-25.653	-20.014	-23.851	-21.114
2.2016	-1.4776	0.18725	0.37951	-1.92	-3.8311	-6.8336	1.3108	-2.7865	-0.53668	-0.78563	-2.7427	0.49198	-4.4803	0.050179	-1.0421	-3.5017	-0.23564	-0.16232	1.2652	-2.802	-2.6598	1.0953	-1.8709	-7.1871	-1.4632	-2.0427	-1.4636	-2.539	0.5524	-1.8804	-3.7788	-1.0024	-2.4834	-0.23592	-1.7204	0.25833	-1.384	-2.988	2.6172	-0.13698	-2.5041	1.0694	-1.081	-2.9225	-2.9252	-0.23519	-2.2588	-2.1531	-1.8063
0.8096	0.2602	-5.2045	0.74242	-2.3938	-1.2333	-3.1201	-1.9237	-1.1606	2.2508	-0.82538	-0.46194	0.24636	-0.70657	-2.5173	-1.0354	-0.071551	1.5328	1.7342	-2.753	-1.6316	-6.0028	0.42806	-1.629	-3.1617	-1.1116	2.2682	-1.4731	-0.99551	-1.2164	2.2523	-0.89735	1.6367	-0.38162	-0.36629	0.67178	-4.8321	0.82335	-2.5308	-2.3148	-1.1894	-0.61529	2.8269	-0.8563	-0.6588	-1.3304	-2.0632	1.1574	-6.6724	0.86804
1.596	0.32303	0.93998	4.0962	-0.53136	1.1119	4.7041	2.3802	0.30221	0.83627	1.1558	0.80817	5.2282	2.9411	3.2897	4.8963	-0.28635	1.083	4.6624	0.84967	1.1898	2.5299	1.6141	1.7944	0.99001	7.3192	3.4577	3.0874	2.7967	3.4495	-0.44505	4.9074	1.4587	2.2619	-1.6322	1.5815	0.33357	2.5682	0.9015	2.5048	-0.14324	2.7669	3.65	3.8174	2.7045	1.8913	1.6962	-1.7682	2.6188	3.5175
5.3461	7.6672	8.0306	8.9784	6.1205	8.6083	4.6388	6.1766	8.2702	7.5302	7.8323	4.3707	9.1647	5.1388	6.3415	9.5632	8.882	9.8686	7.5492	9.8561	7.1852	7.3757	9.8927	3.969	6.2235	5.0403	8.0272	3.9754	6.3731	3.5998	8.1543	6.2164	6.9962	10.521	7.9349	10.788	9.1887	5.7558	5.4388	9.1468	6.4211	3.4419	6.6559	5.5447	5.9477	6.4787	7.541	6.3876	6.9879	1.9144
-9.8621	-11.876	-11.558	-9.7373	-14.453	-13.774	-18.973	-12.446	-11.477	-10.615	-12.31	-14.342	-14.089	-13.277	-12.734	-16.027	-13.485	-11.54	-11.574	-15.352	-11.117	-13.29	-13.522	-11.32	-12.229	-12.712	-14.744	-12.106	-10.814	-14.628	-14.73	-13.404	-13.674	-10.805	-12.059	-11.178	-11.858	-11.909	-11.924	-11.068	-10.851	-14.155	-12.781	-14.595	-14.486	-12.344	-12.736	-13.395	-14.281	-14.614
0.28993	-0.94994	0.58309	0.62236	-1.5776	0.21247	0.91251	-1.478	-4.9048	-2.1724	-1.5919	1.2427	-1.3509	0.077469	0.7287	-2.5104	0.72466	-1.4041	-3.2614	1.5806	1.0974	-2.644	1.7608	0.023491	3.3965	-3.5545	-1.5354	-2.1793	-0.77563	2.6557	-0.27413	-0.20913	0.11964	0.93131	0.10975	1.655	-2.0559	-0.092411	-0.25289	-0.70478	2.0151	-1.3727	-0.37708	0.30866	0.19736	1.5626	-1.5348	0.8575	-1.1596	0.062061
-0.5958	1.2088	-0.20093	-0.24312	-1.8227	-0.094436	1.344	3.5194	0.94323	-1.1553	-2.5142	0.011734	0.29578	-0.1292	-0.057021	-0.49187	0.72284	-0.76785	-1.3019	1.3333	-2.6068	-1.8463	-0.74365	0.29804	-0.99062	-1.5756	0.19734	-0.5964	0.674	0.14053	-1.57	0.094247	0.6499	2.6759	-1.4536	-1.4603	0.53442	-0.22453	-1.302	0.10492	1.5233	-0.50843	-2.6578	-1.9361	-1.8213	-0.39484	1.8365	-1.1745	-0.89184	-0.50565
-11.597	-12.655	-14.755	-10.528	-11.653	-8.1354	-13.314	-9.5509	-13.324	-10.886	-10.744	-10.89	-11.904	-12.068	-8.3617	-10.939	-9.466	-7.152	-11.51	-10.208	-11.12	-8.1726	-11.601	-10.043	-9.3957	-10.43	-13.939	-10.171	-8.1039	-13.433	-10.292	-10.665	-8.7597	-12.211	-11.61	-8.9813	-11.467	-11.27	-10.912	-11.385	-12.617	-8.8373	-10.141	-8.2526	-11.344	-11.767	-13.84	-10.287	-11.693	-10.134
-7.6027	-9.7196	-9.837	-11.098	-8.8043	-10.91	-10.395	-5.1252	-8.8555	-8.6894	-7.0775	-12.854	-9.2865	-7.0772	-11.992	-10.272	-7.1964	-11.159	-9.0062	-10.569	-13.029	-11.267	-13.219	-9.7367	-9.6898	-13.132	-12.067	-7.5675	-9.0105	-10.143	-12.294	-10.976	-7.0718	-6.8262	-10.286	-10.34	-9.9029	-9.7462	-12.152	-9.9543	-10.366	-7.3308	-6.6989	-10.849	-6.5444	-10.29	-8.1222	-8.2012	-10.535	-10.017
10.061	12.631	7.987	9.233	12.249	6.8498	13.749	4.4966	11.063	8.0829	9.1368	11.056	9.6836	9.8657	9.0358	4.9871	4.4296	8.3614	11.277	8.5098	6.5579	11.589	9.9142	9.1835	9.0029	8.4367	5.7262	8.9612	9.2273	11.976	8.6664	12.173	5.7783	13.086	8.0292	9.7841	7.5384	8.5843	7.9717	8.5268	7.8883	6.3794	9.5048	9.0374	9.9785	7.544	6.8649	10.72	8.5218	7.3293
-5.1285	-2.625	-2.5033	-3.3934	-5.9583	-2.666	-5.4503	-4.7496	-2.1538	-2.8931	-3.5413	-2.3335	-2.35	-0.42115	-6.5395	-0.627	-2.3042	-3.827	-3.1402	-6.459	-5.2011	0.37282	-3.77	-1.4517	-4.1189	-7.0186	1.428	-0.45494	-6.9298	-7.7935	-3.5957	-1.2117	-5.189	-5.6565	-2.8279	1.2831	-3.3852	-4.1951	-6.6958	-3.4574	-1.7758	-4.5506	-2.5917	-5.132	-1.4573	-3.8435	-2.2819	-8.1286	-4.1274	-4.4409
-15.29	-10.943	-9.5618	-10.884	-12.056	-11.026	-10.823	-10.441	-12.929	-12.658	-10.79	-13.435	-14.912	-10.697	-17.785	-15.051	-14.076	-14.065	-14.576	-12.564	-9.7337	-10.981	-13.499	-10.886	-15.821	-11.561	-10.791	-15.709	-14.293	-11.023	-12.49	-12.14	-12.332	-14.21	-15.455	-15.784	-10.73	-13.481	-15.983	-12.328	-11.953	-14.082	-15.691	-11.101	-11.03	-13.038	-9.8977	-13.436	-12.254	-13.859
-13.618	-12.479	-13.087	-13.947	-11.036	-14.255	-13.76	-15.908	-11.653	-13.243	-12.297	-12.908	-14.871	-12.013	-11.217	-13.643	-13.131	-13.268	-15.286	-14.454	-13.626	-15.697	-12.017	-10.4	-10.881	-15.698	-9.3797	-13.313	-15.562	-11.115	-12.23	-15.645	-12.192	-15.812	-14.811	-14.737	-13.991	-13	-12.527	-12.625	-10.54	-9.858	-14.478	-17.057	-11.023	-11.627	-12.927	-12.696	-10.359	-14.098
-10.528	-12.077	-9.7388	-11.055	-9.897	-12.237	-12.251	-11.348	-13.034	-12.286	-10.064	-8.7821	-15.466	-9.4649	-12.135	-12.384	-13.736	-10.93	-12.478	-10.974	-11.96	-13.088	-9.4812	-11.578	-12.039	-11.178	-11.845	-9.7679	-6.5925	-11.31	-10.332	-15.259	-12.066	-12.897	-12.391	-6.6245	-10.268	-13.494	-11.858	-12.976	-11.677	-15.197	-11.278	-9.5135	-9.6817	-13.251	-8.1234	-11.247	-11.543	-12.481
-7.5537	-11.52	-10.162	-8.3264	-6.4481	-7.0218	-4.5299	-9.7191	-9.7031	-7.5048	-9.1643	-7.9836	-9.5528	-8.0489	-10.88	-7.1275	-4.851	-7.155	-9.0986	-8.7794	-9.067	-6.9204	-9.2759	-5.0797	-7.3676	-7.1898	-7.3056	-8.2292	-6.7456	-6.5029	-6.1773	-5.2975	-8.4484	-4.0414	-11.105	-6.0849	-8.3008	-8.9789	-6.4434	-10.201	-12.861	-7.2207	-7.2433	-7.3376	-9.5418	-7.9356	-8.449	-6.9233	-9.7172	-5.9636
-0.45792	-1.7308	-2.1815	-4.4867	-3.8422	-1.97	0.01609	-2.1044	-2.1056	-1.6878	-2.5109	-5.2305	-1.5174	-1.023	-3.8551	-3.88	-4.2528	-2.4643	-6.5494	0.61283	-4.2453	-3.025	-4.6896	-4.4402	-3.6772	-4.5251	-3.4916	-4.379	-3.4044	-2.0783	-4.718	-6.1205	-4.0647	-1.2999	-2.2672	-2.1547	-5.8047	0.28673	-4.3132	-1.6526	-2.6155	-5.5988	-4.2968	0.71919	-3.5084	-3.647	-0.58205	-0.19525	-2.9431	-2.6942
-8.9424	-10.818	-8.5131	-8.8243	-9.5895	-8.5183	-10.039	-9.0745	-11.402	-9.1888	-8.686	-10.75	-8.1078	-8.7911	-9.9357	-5.9134	-8.4126	-7.5422	-8.0579	-6.8183	-7.2683	-10.274	-9.2644	-12.745	-5.9535	-7.1363	-6.9835	-7.8921	-7.3567	-9.6249	-12.3	-8.5783	-10.1	-10.833	-7.9693	-12.207	-7.9117	-9.6593	-9.2056	-9.9769	-6.7194	-11.441	-10.896	-8.6888	-10.9	-11.724	-7.9876	-4.829	-8.4337	-8.4987
1.7968	1.9189	3.7743	0.027821	1.4366	0.91741	0.69412	2.4782	3.2134	5.56	-0.20858	1.7282	4.1487	-1.6382	1.2365	5.782	6.1645	0.186	5.0115	4.0744	1.3636	-0.71148	6.1579	1.5216	1.6904	2.8009	4.0925	3.85	4.2554	3.4275	0.7058	3.6286	-0.17563	1.3354	3.1057	1.8455	3.8572	2.7164	3.3915	2.3098	3.3435	0.64228	1.9168	0.4125	1.7304	-0.29832	2.3223	4.9658	3.0562	1.3658
2.5699	3.5747	3.1327	3.1106	2.929	3.2178	2.7842	1.6586	5.2629	5.4039	3.3385	2.7317	-0.45075	1.71	2.8553	3.6284	3.4178	1.5178	6.9211	3.7803	1.8334	3.1048	5.169	5.9802	2.3657	3.3255	3.4903	3.8371	4.8974	2.1386	1.4155	6.3039	6.4684	1.3865	3.4052	1.5697	2.5804	0.74862	1.9418	5.4423	5.3021	4.8326	2.2099	-0.40613	2.2859	0.053401	5.4087	4.1333	0.83982	1.5604
11.062	6.4455	7.8391	9.859	6.4207	7.4053	8.6317	9.3587	7.3311	9.7555	7.6192	10.092	11.052	11.439	12.791	11.545	10.008	10.183	11.868	11.742	9.851	12.277	11.251	10.323	9.2408	10.077	7.8096	11.26	10.759	9.8406	9.4347	11.279	12.467	9.3194	9.5609	11.43	13.417	8.5153	8.9518	7.3604	7.8842	7.9057	11.307	12.242	5.4432	11.919	11.56	10.685	8.3422	7.0845
1.9796	5.7742	5.888	3.6012	1.685	4.1245	4.4507	4.8242	4.5735	4.1489	3.8682	5.0898	4.7461	-1.1537	2.8233	2.7705	3.3014	7.1682	1.4509	5.8303	5.9722	3.7711	1.9516	3.6094	5.281	2.4106	3.3326	4.4229	3.2447	3.6587	5.2354	6.0702	5.2422	3.3813	3.4392	4.4763	4.3813	3.2961	4.5229	5.3247	2.3031	4.5899	5.5105	3.0593	1.6338	1.5507	1.3345	3.9138	3.2451	5.7117
2.3909	-0.77297	2.7915	0.79524	-0.82335	-0.011397	0.053066	3.1331	2.3339	-2.3493	1.5887	3.0848	2.7805	0.31194	2.4601	0.83454	2.3665	1.2024	-1.2898	2.6663	4.3314	0.8447	1.1399	-3.0974	-0.72044	1.7523	2.6955	-1.0148	1.289	0.97131	0.66207	2.3557	2.6177	1.5648	2.2728	5.9848	0.67088	-0.3189	2.7969	3.5527	0.75833	0.25995	2.7403	-0.51753	-0.46749	1.2621	1.3344	-1.4457	-0.43561	0.12487
-7.1787	-7.4096	-2.4195	-3.4378	-5.3935	-4.5603	-5.8622	-5.2935	-5.9128	-5.9545	-6.1746	-4.6415	-4.6924	-2.1479	-5.6034	-7.2311	-3.5063	-8.1113	-6.3948	-4.8439	-1.4154	-4.745	-6.1481	-6.8884	-6.9935	-6.7117	-8.206	-6.4334	-4.4135	-4.3242	-5.8826	-4.0985	-5.7409	-6.3082	-5.7674	-5.5824	-6.5516	-0.98912	-5.6415	-6.2334	-4.2238	-3.15	-4.6165	-7.7417	-4.3447	-4.7951	-1.9759	-6.8109	-5.2828	-6.7189
-9.2157	-12.307	-11.39	-10.429	-8.1687	-11.44	-11.998	-13.587	-9.8394	-9.8982	-9.7501	-11.336	-11.96	-8.9247	-7.278	-8.7425	-10.642	-11.32	-9.5075	-14.245	-11.515	-12.006	-9.2714	-11.307	-10.203	-7.8091	-13.546	-6.9199	-10.959	-8.4948	-10.35	-7.3031	-9.8031	-10.63	-7.8847	-9.277	-11.398	-12.645	-9.0394	-6.9499	-9.7595	-14.318	-11.432	-14.08	-7.9502	-9.3194	-11.927	-10.989	-12.104	-13.085
6.0807	8.1268	6.3952	4.234	6.1156	9.611	5.159	3.6526	7.6457	10.411	6.8674	7.771	7.8938	3.5268	6.9033	7.4667	8.8371	6.072	10.232	7.5699	8.1499	7.0957	5.7455	6.3288	4.287	7.6938	9.8095	6.572	9.4782	7.997	8.4373	5.5699	7.8936	4.5503	7.2753	7.5231	4.568	4.4214	8.6723	6.7708	5.4648	5.6252	8.3999	6.3749	6.7483	1.2398	6.8771	4.6607	6.0089	8.7762
2.9912	-1.9692	1.7906	-0.32242	0.82839	-0.37967	1.3926	3.3576	-2.2507	0.29604	-1.8528	2.4805	-0.83913	1.0989	1.9268	-1.2715	1.8375	-4.1669	-0.0026432	2.5323	0.65887	0.47044	0.99374	0.44482	1.9713	-2.7335	0.66402	1.8142	-0.97825	1.1258	-0.96387	-2.88	1.1357	0.6472	-2.1606	-1.2446	-2.4531	0.81625	1.5111	0.29901	-0.45999	0.43605	2.0798	-2.4469	-0.81379	3.1964	3.9651	2.6691	0.033281	-1.8139
0.74993	-2.6382	-3.2845	1.705	-3.9214	0.094036	-1.8664	-1.4725	-2.7975	-1.7263	-2.4806	-0.86631	-0.33644	1.9072	0.80187	-0.31294	-1.1213	-2.107	0.21974	0.60699	-2.7344	-2.0015	-2.8329	-3.0456	-3.318	-2.4703	-3.3654	-0.96343	0.33188	-0.30617	-1.9892	-2.548	-1.6487	-2.7679	-0.71238	0.024168	-5.3368	-3.8128	-0.75369	-4.1054	0.18308	-1.5668	-3.8822	-2.1646	-2.7683	-2.0581	-3.6376	-2.3011	-3.7278	-5.5694
3.4516	6.2181	7.7187	6.8015	3.4757	6.1369	4.2521	3.342	3.6246	3.4861	4.6028	4.7161	5.6814	3.013	3.6687	6.1747	4.4876	6.1167	2.9228	4.8693	3.0496	3.7029	1.9697	5.6925	5.8502	4.1695	6.7076	6.3418	3.7694	5.3798	6.7018	6.2863	-0.18892	5.8972	4.0535	1.8526	2.2621	6.149	7.5407	2.1394	6.9406	5.1356	5.3176	5.1169	4.5375	6.1348	1.5361	3.0119	3.9169	2.5375
-4.2697	-7.9252	-8.6682	-6.1858	-4.2322	-5.6822	-3.7311	-7.2782	-8.2475	-4.4568	-5.9719	-3.8903	-6.1639	-8.3628	-9.8992	-5.9596	-6.7791	-2.8552	-4.8154	-6.096	-10.34	-6.6054	-3.1517	-6.4148	-4.4721	-7.4156	-4.6615	-2.6078	-5.0022	-6.1532	-4.3473	-7.1776	-5.2003	-3.753	-5.6668	-8.6208	-3.7122	-9.602	-7.1439	-6.9426	-3.6159	-4.5813	-7.0625	-7.5682	-2.9551	-3.0129	-8.1428	-5.4117	-4.7055	-5.2703
2.8592	6.0458	1.803	4.3696	4.6842	4.9862	4.2809	2.6765	3.1735	3.2823	4.7875	4.346	6.6389	8.8601	2.2297	3.6914	6.6958	5.8397	2.1634	7.3547	6.5874	4.7805	5.4637	5.0518	4.8445	6.0247	1.9312	2.9561	2.6812	6.6407	2.6869	3.1667	2.8038	7.1169	3.7678	2.2871	4.0448	5.7132	2.7444	3.1997	7.4456	5.2308	5.9777	7.1645	6.3307	3.225	0.8929	2.1735	2.8694	2.4447
1.038	0.68023	-2.7038	2.472	0.89235	2.0173	-3.1646	-0.72316	-0.29093	1.1856	0.81754	-0.62363	1.6075	-3.5539	0.85961	0.30727	-0.50235	-3.5661	-2.6253	-2.3638	-1.6633	0.1731	-1.505	0.74026	-1.1009	-1.014	1.0044	-1.3322	-3.6881	-1.3043	0.22771	-5.2745	-2.317	-2.3264	-2.4551	-4.46	0.20359	-0.77608	-2.2446	-0.14044	-1.8788	-1.5659	-0.57375	1.212	-1.2132	-2.9658	0.53215	1.486	-2.8098	-2.4781
-7.3406	-11.773	-14.4	-11.639	-9.1011	-12.384	-10.415	-11.905	-12.483	-13.852	-15.687	-13.856	-11.727	-11.541	-13.638	-10.172	-11.724	-13.063	-9.2906	-14.243	-12.061	-11.058	-13.245	-8.4543	-13.55	-11.407	-9.0672	-14.148	-13.304	-11.589	-10.057	-11.796	-8.7722	-8.7239	-11.137	-12.911	-13.808	-9.652	-9.6175	-12.948	-11.64	-9.1742	-9.7269	-8.4572	-9.9349	-13.628	-14.024	-10.991	-13.363	-12.862
-2.3	0.26192	-7.1467	-4.5812	-5.175	-3.4894	0.96238	-4.2511	-1.6522	-5.7078	-7.2112	-0.47114	-1.0522	-5.656	-4.2616	-1.3374	-2.9916	-2.3745	-3.3332	-3.0719	-4.1315	-4.8893	-2.4684	-3.8395	-3.9789	-4.7046	-3.8241	-2.8887	-0.57455	-2.7985	-3.2259	-5.5092	-6.6366	-0.7746	-4.3897	-5.334	-4.2796	-4.3858	-4.6119	-0.89473	-2.8969	-7.2676	-1.8544	-6.9404	-1.9001	-2.0807	-2.2499	-2.5331	-8.0518	-2.2228
6.9864	5.841	8.9522	7.4856	9.0274	9.2305	6.5769	6.9924	8.596	8.8904	7.2902	10.9	6.6532	7.4614	5.5615	7.2065	8.453	6.1304	7.8906	4.2793	7.8165	7.6445	10.58	5.7642	7.1444	8.0519	8.0281	4.6631	10.209	8.5926	7.1798	8.3097	7.0504	7.694	7.6333	7.008	9.5552	9.5919	8.9382	7.8968	5.6454	6.6352	10.71	8.5754	10.278	5.9071	7.531	8.2935	8.216	5.4141
-2.9109	-6.1593	-4.2381	-5.1705	-4.1509	-5.9526	-5.7232	-4.0997	-4.1197	-6.1679	-6.304	-4.3396	-6.1065	-2.0686	-2.5759	-2.2303	-3.358	-4.8195	-2.9973	-7.3673	-6.2164	-2.9056	-5.3743	-8.499	-4.7055	-5.4736	-3.0769	-7.3421	-5.3027	-2.7482	-5.9311	-3.9785	-6.1701	-4.9136	-5.2497	-4.8045	-6.5929	-3.3103	-4.4117	-6.6073	-4.3414	-6.5188	-2.3048	-5.7504	-4.4787	-4.2852	-5.3801	-3.8765	-8.399	-7.7348
-3.7269	0.10969	-2.38	1.8819	-1.5396	0.26458	-0.76008	-3.2635	-2.6558	-0.60412	-2.1149	-0.46201	0.96546	-4.6761	-3.5126	-1.7194	-4.6388	0.72864	-1.4235	-1.4166	-1.8635	-3.0633	0.53179	-1.3243	-4.5387	0.6593	0.30093	-0.56785	-3.9372	-0.57974	-1.9731	-3.1505	-1.7963	-2.3085	-2.993	-1.5752	-0.30437	-2.2355	0.37972	-0.38478	0.62004	-1.1677	1.7036	0.11998	1.1367	-3.3352	-2.5479	-0.32521	-2.2719	0.68814
4.9067	6.2743	5.0515	2.1436	5.4559	3.3488	1.3434	4.1934	4.682	2.3027	2.9404	3.7107	4.7799	0.87874	4.5489	5.1468	1.9545	4.8367	-1.0393	6.1701	1.7241	2.2175	2.3974	2.685	4.4173	1.9494	4.4508	0.70321	2.7886	2.9374	2.7226	2.7302	5.8905	2.3052	0.41945	3.5102	5.2555	2.762	6.6009	1.6375	2.2649	1.4202	1.2211	2.9369	5.2815	1.9437	1.885	4.2106	0.8794	4.1717
-3.7794	-3.8342	-2.891	-0.69578	-2.6429	-1.4227	-0.2284	-3.2379	-1.779	-4.2143	-3.6266	-0.24458	-5.0531	-2.6462	-3.3079	-0.67945	0.49848	-2.649	-4.2049	-3.0431	-2.1418	-3.2838	-1.5951	-1.411	-2.6258	-1.8726	-2.4538	1.7612	-2.0459	1.5346	-4.5414	-2.3237	-0.7893	-0.50552	-2.828	-0.67652	-1.317	-3.9486	-1.5332	-0.5845	-6.042	-3.7012	-3.0239	-5.3367	-0.73256	-4.1012	-1.7909	-1.7589	-1.1962	-1.8388
1.4001	0.65787	2.0649	1.4178	1.4518	2.6857	0.86252	0.75394	4.0708	2.0583	2.5457	1.9831	2.2723	3.2786	2.4207	0.45831	0.65515	3.5923	1.855	1.6889	0.42339	1.833	1.8846	0.89	1.7856	-0.17275	-6.1849	5.8809	2.6	1.5008	-2.0707	3.2422	2.0454	5.1958	-0.19004	0.70364	-0.50562	3.8154	2.0902	1.7619	2.1514	1.5033	1.4378	4.2056	0.86177	3.4621	5.3082	2.2734	0.47586	3.0859
0.36042	-1.9413	1.0108	2.7032	1.8047	2.1262	-1.7783	-0.38373	2.0147	-0.32987	1.3497	2.5375	3	2.0417	-2.9683	0.35779	3.1645	1.2311	1.3063	3.2348	2.0783	1.056	3.0442	0.32232	6.2085	0.91026	0.53729	1.8474	5.3262	-1.6412	1.2352	1.8743	-0.49966	1.7152	1.08	0.44942	-1.0257	4.7394	3.348	3.1578	2.4647	3.1937	3.153	0.87527	0.64416	2.2015	2.0659	4.3453	4.649	3.1192
-16.02	-10.967	-13.383	-16.131	-15.186	-10.803	-12.933	-14.889	-12.513	-13.82	-13.449	-12.076	-14.386	-11.311	-17.173	-14.855	-16.657	-12.859	-10.728	-13.901	-12.811	-12.932	-11.47	-9.593	-15.129	-15.369	-12.059	-16.487	-11.862	-13.401	-16.237	-12.851	-15.898	-15.921	-14.447	-10.483	-12.444	-11.864	-14.349	-14.08	-11.781	-14.48	-13.464	-14.517	-15.463	-14.207	-10.548	-15.475	-12.217	-12.131
0.43375	-2.796	-0.47424	-2.0019	-0.70132	-0.39781	-0.78676	-3.6757	-1.0285	-1.7846	-0.35676	-2.7141	-2.9086	-1.2033	-2.2252	-0.63934	-0.46863	-1.2649	-0.83799	-2.2628	1.4201	-3.1785	2.0613	1.9936	-3.9545	-2.4184	0.4977	-2.4305	-2.0871	-6.336	-1.4989	0.35746	-2.2654	-1.3747	1.5698	-1.2585	-0.61434	-3.2731	-0.52644	-3.2289	-3.8272	0.76293	-0.50702	-4.2678	-3.6649	-2.7871	-0.27807	-3.8478	-0.4734	-2.1409
-10.985	-12.681	-10.18	-11.094	-14.942	-13.457	-10.523	-10.171	-9.9649	-7.7466	-13.279	-13.662	-11.547	-10.633	-8.507	-9.685	-12.536	-12.342	-11.494	-8.3605	-11.825	-11.073	-12.146	-14.413	-13.563	-10.931	-15.1	-14.403	-10.216	-12.466	-10.895	-10.411	-9.9368	-10.936	-10.523	-8.6425	-12.775	-12.171	-13.39	-9.5322	-10.01	-12.325	-15.002	-9.61	-10.374	-9.5386	-11.347	-9.4381	-10.665	-14.272
6.2678	9.6663	8.3123	6.8291	7.9382	4.1521	6.2427	7.3466	4.8115	8.3294	7.6465	5.8807	8.2313	5.314	8.1594	6.4007	7.7996	7.7928	7.0823	9.1898	4.3712	5.6048	4.4054	7.9817	7.4105	7.6303	7.3474	8.231	3.4752	4.6136	5.9307	5.9505	8.4954	2.4639	3.6656	6.0672	6.742	7.2684	6.7766	4.1376	6.4737	7.7495	7.2315	8.701	5.5942	8.7146	4.5413	6.9088	7.6987	8.7097
-13.298	-14.763	-9.4037	-11.328	-13.174	-12.982	-11.686	-12.512	-13.755	-11.744	-11.906	-15.551	-12.751	-15.934	-13.693	-12.272	-10.513	-13.14	-14.507	-14.652	-13.446	-13.585	-13.937	-14.853	-14.467	-16.159	-13.735	-11.981	-15.19	-13.18	-12.868	-10.804	-12.401	-13.414	-15.32	-12.377	-16.856	-10.488	-15.193	-14.94	-14.051	-11.181	-14.072	-14.274	-12.138	-13.955	-12.26	-15.735	-13.551	-12.797
2.7931	7.0815	5.8578	3.1202	4.9432	2.9906	4.3928	4.4875	8.9147	0.96432	3.5632	1.1134	4.8378	2.4247	7.9133	3.291	3.6573	3.7667	6.506	4.1405	7.0478	4.6016	2.9969	6.6305	1.3949	5.8885	9.0871	5.7393	5.4468	1.3748	5.0156	6.4349	6.0261	6.1263	1.8738	7.1585	3.0195	2.0087	5.8138	4.7753	-1.5069	1.7676	6.8404	5.8141	2.8195	4.8854	2.6691	4.1962	5.4901	6.1727
-1.7101	-3.0247	-3.0753	-5.2938	-4.4473	0.029158	-2.447	-3.5171	-4.1066	-1.4059	-2.4054	-2.5156	-2.2892	-2.1657	-0.313	-1.3351	1.0943	-1.2646	-2.3083	-0.16907	-4.7546	-1.8516	-2.1181	-4.3857	-3.8267	-3.8847	-3.6432	-0.74965	-1.2348	-5.1637	-0.55959	-5.3485	-2.8022	-4.9705	-3.7996	-6.0665	-3.7093	-3.7302	-0.37501	-5.4966	-0.48373	-2.0172	-6.3911	0.22591	-1.3131	-5.6493	-4.2497	-2.9733	-2.2641	-0.0028652
-11.105	-11.286	-10.617	-9.8674	-10.795	-13.43	-13.932	-11.997	-13.04	-8.1312	-10.344	-11.245	-14.187	-13.442	-12.757	-10.542	-9.9239	-10.123	-13.258	-10.909	-10.347	-11.218	-13.822	-9.1402	-8.3828	-11.503	-16.17	-12.919	-13.014	-12.669	-13.11	-13.616	-11.217	-13.491	-11.972	-9.4067	-11.543	-10.031	-10.818	-7.1117	-7.8758	-12.007	-13.177	-8.7205	-10.658	-9.3569	-9.2025	-11.925	-10.82	-12.25
-20.305	-24.023	-19.748	-23.845	-22.997	-21.068	-21.831	-22.494	-21.139	-21.396	-22.688	-22.833	-19.044	-22.062	-22.123	-21.492	-20.742	-20.661	-19.231	-19.872	-22.105	-22.001	-21.364	-22.541	-18.922	-20.857	-20.915	-24.253	-25.605	-21.826	-22.012	-24.38	-22.911	-22.08	-23.182	-23.324	-20.091	-23.274	-23.216	-21.799	-19.459	-20.656	-18.709	-22.532	-22.99	-21.65	-23.337	-21.092	-22.223	-22.519
2.5147	4.8136	1.8017	2.8438	3.9291	1.2445	4.4516	0.62991	3.1199	1.0161	5.4531	3.9694	-0.067464	0.99483	7.368	5.1188	3.2836	-2.5332	0.24319	1.6072	4.6248	2.4848	3.6598	3.424	0.58557	4.2875	2.4609	1.7307	-1.2175	2.4036	7.2308	7.174	1.8799	3.3164	1.0857	2.1161	-0.83682	-0.82391	4.6552	-0.81401	3.1262	2.771	3.9377	2.9665	1.2548	2.8269	0.8295	3.0876	1.566	4.6011
6.6556	5.1444	9.2067	8.9986	7.0251	6.9462	8.6307	8.7841	7.9592	10.241	5.8719	8.3976	8.7391	5.6005	8.1951	10.382	6.0848	8.5601	6.6968	14.432	6.984	8.2843	8.5725	6.9567	5.1774	7.8416	8.6956	3.754	5.6125	6.5396	5.0416	7.6021	8.8887	8.3806	7.9663	6.288	7.8099	7.3878	9.2668	6.8044	8.6737	10.545	7.4677	7.1131	7.7917	6.923	11.304	9.7504	8.5134	8.7575
-3.6991	-6.6906	-2.4971	-0.67193	-2.4283	-2.1224	-1.1925	-5.7647	-6.3748	-3.4907	0.60961	-3.2582	-9.6099	-2.1271	-2.7074	-4.5717	-3.0302	-4.3793	-4.003	-5.4897	0.96907	-5.2608	-2.9982	-4.3904	-0.23312	-4.8735	-3.7831	-1.7523	-6.4432	-3.0997	-3.5465	-2.3369	-3.1654	-3.0929	-3.7549	-5.1524	-3.5379	-0.65854	-3.1823	-0.30635	-1.0756	-1.7513	-1.1439	-2.5356	-7.6292	-6.8018	-1.9763	-4.6628	-3.0479	-5.0384
-1.8505	2.2347	3.0436	-1.0351	-2.9786	0.66595	-0.040702	-0.55718	-1.1089	-1.1807	-1.9589	1.8671	0.59076	-1.3156	-1.2545	2.6872	0.23344	-0.57889	-3.0966	0.43345	1.8574	-0.78295	-0.45474	-0.55371	1.6776	1.4189	0.76143	-0.76183	-0.70486	-0.94855	-2.2495	-0.6525	-0.5948	0.97981	0.41162	-6.2635	-2.2269	-1.7175	0.76252	-2.5466	-2.1265	1.4434	-3.5401	-3.3701	-2.1122	0.99594	-1.4162	-0.6015	-0.84315	-0.52188
-9.1463	-13.178	-14.255	-12.627	-12.046	-12.974	-11.881	-11.66	-14.355	-15.966	-12.602	-9.3699	-11.694	-13.263	-14.399	-15.103	-12.246	-15.482	-13.811	-12.348	-17.327	-12.597	-13.99	-14.724	-15.302	-16.207	-10.019	-12.799	-12.647	-9.8927	-15.25	-14.15	-15.509	-13.36	-12.566	-11.323	-13.02	-12.313	-14.859	-14.942	-11.909	-15.831	-13.638	-15.882	-16.664	-11.204	-14.777	-13.234	-14.798	-15.799
-11.123	-10.896	-11.007	-11.438	-13.103	-10.359	-12.486	-10.657	-13.888	-10.002	-11.656	-12.379	-15.333	-12.186	-12.662	-13.099	-9.3006	-10.805	-9.6436	-13.05	-9.6768	-11.201	-8.7811	-10.804	-13.676	-13.823	-10.844	-8.8218	-11.776	-7.77	-11.12	-11.855	-7.723	-11.762	-10.771	-10.113	-9.4785	-10.889	-13.647	-14.111	-9.9335	-9.6668	-9.132	-11.488	-12.055	-9.7581	-12.063	-11.801	-8.5103	-11.796
-8.1215	-12.535	-10.95	-11.836	-9.3427	-9.7367	-13.161	-8.9825	-11.903	-13.918	-11.57	-10.368	-9.2439	-10.896	-10.211	-11.212	-8.7967	-11.616	-12.613	-11.87	-9.8875	-10.745	-13.436	-11.12	-9.7161	-7.0612	-10.182	-11.084	-9.5896	-13.84	-11.842	-11.131	-7.8401	-12.738	-12.501	-10.092	-8.1143	-10.054	-10.225	-14.262	-10.152	-11.135	-10.291	-11.265	-9.2372	-10.26	-12.144	-10.352	-9.124	-12.113
-0.87449	-3.6979	-2.4506	-3.8502	-3.6514	-2.6177	-2.631	-3.7247	-4.9418	0.71577	-4.1246	-1.6606	-2.6029	-4.1385	-4.3094	-4.8601	-3.378	-5.598	-6.7087	-3.5143	-4.1347	-2.4269	-0.1081	-3.1829	-2.8528	-4.6874	-2.5185	-1.9985	-2.8195	-4.2953	-6.7243	-4.4176	-3.1325	-2.9683	-2.2918	-3.6549	-6.7544	-2.8536	-3.558	-3.8616	-4.8249	-6.1207	-3.9562	-6.192	-3.9143	-0.84189	-4.3145	-4.0814	-7.0522	-2.5183
0.40185	-2.2374	-0.19636	0.93377	-0.58056	1.7834	0.085677	-1.2525	0.077637	1.2488	-1.6345	-1.1942	-2.2428	0.16426	1.9436	1.982	1.4425	0.36302	1.2175	-0.047087	0.30843	-1.197	-1.6204	1.2608	1.9876	0.6234	-1.4917	-1.0702	0.82441	-2.9242	0.77329	1.7567	-1.8677	0.11597	1.5863	-2.5909	0.63277	0.99271	-2.7503	-2.1357	-0.51937	-0.59143	-0.73645	2.222	0.60919	-1.0677	-1.5953	-3.3515	-1.9337	-0.38221
-13.006	-12.496	-15.698	-14.613	-16.572	-13.585	-11.59	-10.554	-12.032	-14.226	-12.359	-13.604	-13.961	-13.413	-12.864	-16.046	-12.562	-9.9055	-14.713	-16.24	-10.891	-12.393	-16.795	-13.915	-13.307	-15.971	-13.993	-14.446	-14.75	-11.593	-13.671	-13.582	-12.255	-13.024	-13.964	-9.2407	-11.426	-13.032	-11.843	-14.141	-12.899	-12.65	-11.346	-13.059	-9.9622	-11.095	-13.023	-14.98	-15.309	-12.313
-12.908	-13.68	-15.083	-12.292	-11.415	-12.424	-13.376	-10.062	-13.138	-12.244	-9.8846	-11.231	-12.143	-11.305	-14.589	-10.389	-8.2763	-9.3631	-12.381	-10.054	-12.769	-13.609	-8.9964	-8.8129	-9.1755	-10.256	-14.102	-11.239	-10.083	-9.5283	-13.308	-12.681	-14.785	-11.652	-11.644	-9.9042	-12.784	-15.511	-16.335	-9.2983	-12.215	-9.5308	-13.659	-11.963	-9.3835	-10.894	-10.128	-12.515	-13.368	-13.379
-12.868	-14.285	-13.321	-11.336	-15.244	-14.215	-15.014	-10.704	-10.304	-11.99	-9.7637	-12.892	-13.663	-10.203	-11.471	-11.15	-14.363	-15.847	-13.801	-10.69	-13.964	-16.36	-14.683	-15.376	-16.049	-12.81	-9.3779	-13.289	-11.221	-13.899	-12.563	-12.387	-10.076	-13.747	-15.173	-11.562	-12.319	-12.933	-13.049	-14.083	-10.837	-11.707	-11.882	-15.632	-12.628	-11.06	-15.504	-13.631	-15.249	-12.762
-10.379	-9.6577	-11.999	-8.1632	-6.8197	-10.45	-9.1652	-9.5208	-10.309	-7.4409	-9.9469	-7.0898	-6.1511	-7.9732	-7.7416	-10.24	-9.3564	-7.2291	-9.2887	-8.3815	-9.4288	-10.348	-11.183	-10.597	-11.078	-9.5817	-8.8994	-8.7683	-11.738	-5.344	-9.3318	-9.9356	-8.1874	-8.5002	-10.934	-8.2387	-11.701	-9.0378	-10.407	-8.0095	-6.7466	-12.339	-8.6946	-10.662	-8.8063	-11.261	-6.9793	-8.3942	-4.9583	-10.904
1.5301	3.7231	5.5569	3.2965	1.4124	1.3134	3.4949	0.95282	0.78847	1.981	0.77219	3.415	1.5885	5.445	3.8879	2.4367	3.3058	4.0035	3.8291	2.6482	0.31525	3.1291	3.1366	0.24791	4.3251	2.7275	3.0907	4.7909	3.5028	3.5378	5.5626	1.9006	3.7459	4.0257	2.8723	-0.08296	3.4101	4.4062	2.0122	3.6581	2.8118	6.0175	3.1113	2.6726	1.8034	4.4477	5.6204	4.7153	2.0793	0.32175
-1.7538	-0.37101	-2.3028	-3.7218	0.94701	-1.1582	0.66718	-2.2447	-1.0943	-3.3666	0.68166	-1.057	-2.3242	1.6992	-0.1488	1.8698	0.14714	-1.1438	1.784	2.6544	-1.041	0.5302	-2.1744	1.1779	-3.0105	-0.61673	-4.0788	0.2549	2.0396	2.0936	-2.6387	-0.819	-1.1598	-0.33964	0.41136	0.050235	-0.28999	0.31901	-0.64843	-3.2561	0.70465	-2.0806	0.64998	2.181	2.9964	1.725	0.48488	0.56432	1.1463	0.31264
-4.4394	-1.7264	-3.0676	-3.4571	-3.8917	-0.74912	-6.5601	-3.7762	-2.594	-3.4256	-1.7634	-4.5109	-0.89455	-0.95837	-0.63057	-1.0197	-2.2584	-1.2258	-3.6524	-2.8672	-2.4425	-1.9147	-1.2388	-2.1828	-1.3058	-1.8833	-4.741	-6.1208	-4.0066	-4.5224	-0.42281	-5.0602	-2.4993	-1.3045	-1.9315	-2.9282	-2.987	-5.1555	-1.3164	-2.9936	0.77762	-3.5156	-3.9486	-3.1537	-2.1028	-6.3534	-2.353	-1.573	-1.6397	-0.89855
0.95149	-0.69863	-0.81891	-1.3745	1.4976	-0.11885	-0.63123	3.6841	-0.026986	-4.014	-3.821	-0.29526	-1.3608	-0.81279	0.50955	-1.8202	2.1747	-0.34837	1.8414	-2.2124	-0.90255	-3.1315	2.179	-3.116	-2.2494	-0.87426	-0.38968	-2.5606	-2.6223	0.28542	-2.6346	2.733	-1.2157	0.35441	-2.893	-3.1199	1.3532	1.7789	-0.14594	-0.10083	0.8738	2.8298	-1.1177	2.0166	-1.8728	-0.94157	0.24785	-0.58096	-0.22555	-1.52
-6.6761	-6.3413	-7.7794	-8.5884	-7.4039	-6.4063	-8.8889	-8.2986	-7.5206	-8.9006	-9.2766	-7.2547	-6.9507	-6.7178	-6.9228	-8.6514	-6.1055	-8.23	-9.1447	-4.9627	-8.1166	-7.9861	-7.1835	-7.248	-8.9618	-8.9183	-5.6991	-7.535	-4.1478	-7.0266	-6.0873	-9.078	-5.8279	-6.1998	-7.9453	-5.6835	-4.0827	-7.563	-3.7486	-4.8158	-7.3494	-5.364	-9.6253	-8.6525	-6.1265	-8.4921	-7.2647	-7.5548	-6.1941	-11.126
9.1732	10.398	10.976	9.2296	8.572	9.7578	8.2344	10.995	11.846	12.537	7.8674	11.216	7.5283	7.4528	10.913	8.5984	10.66	10.161	11.013	8.3796	10.707	6.9948	8.3846	9.2899	10.343	10.033	11.84	11.374	8.3751	7.7191	10.944	6.1989	12.892	9.2694	12.181	11.049	9.0855	8.4649	9.9047	11.571	9.9442	7.2905	8.6469	11.617	8.193	8.9863	8.3884	8.4752	11.68	10.229
-13.759	-12.217	-9.8528	-11.005	-11.577	-13.74	-11.885	-11.804	-11.818	-10.335	-13.126	-9.5478	-11.185	-10.354	-12.306	-13.704	-11.853	-14.14	-13.307	-12.747	-12.776	-9.4616	-13.414	-9.8287	-14.024	-11.245	-14.585	-13.794	-10.703	-14.256	-13.508	-12.36	-11.821	-14.827	-15.252	-12.342	-15.367	-15.75	-11.27	-14.902	-14.045	-13.788	-13.71	-11.72	-13.123	-12.198	-16.443	-15.25	-15.253	-15.391
-6.7908	-4.1852	-5.1852	-2.7707	-5.0136	-3.9782	-4.2725	-7.1529	-3.9803	-1.2484	-4.7967	-6.015	-2.9037	-5.5323	-3.6542	-4.6908	-5.2007	-5.8107	-0.92846	-5.4129	-6.6449	-9.0483	-4.859	-3.7975	-3.2513	-7.1972	-4.3124	-4.5056	-6.5919	-2.7121	-5.788	-6.6075	-3.1518	-3.8842	-6.3861	-5.1309	-0.15171	-4.7787	-6.8563	-5.0626	-5.2236	-5.6218	-5.4089	-5.9721	-6.0163	-4.9623	-5.9067	-8.9003	-6.4764	-5.0812
6.465	4.6485	4.4984	6.457	7.5835	5.5959	3.569	5.818	5.2845	1.6023	4.5668	3.3761	5.2248	2.7195	6.9602	2.414	6.554	3.2365	3.3922	5.3186	0.37789	6.6978	4.5064	5.0396	4.7938	5.8207	3.1912	7.433	7.5134	5.2569	2.0692	4.0055	6.4304	4.026	3.6349	7.6298	2.5562	6.9449	6.908	6.1607	6.9943	5.2756	4.4899	6.1535	5.6896	5.8215	6.8293	5.6496	4.7144	1.5189
-0.009233	-0.41	1.4939	1.3037	-2.5196	-0.14371	-1.1615	-1.8052	0.027762	1.6377	-0.72721	-0.66878	1.8207	1.4496	-2.2342	1.7906	1.4332	-1.3139	-1.6211	-0.75694	-0.19349	-3.4378	-2.042	-1.9401	0.49323	-1.0046	-2.2175	0.21826	1.5556	-0.27782	-0.49206	-2.7381	-2.785	2.6736	-0.36492	3.9372	-0.97129	2.5199	-2.9622	-1.6532	-0.93131	-1.7698	-0.4745	-0.29861	-0.47843	0.73432	-0.2276	3.5337	1.0124	-1.9694
4.0343	5.1135	5.6909	6.5742	9.6287	3.9062	5.1145	6.6193	7.2031	6.7078	8.1436	7.2056	8.7141	6.4062	5.8145	2.2191	5.2918	3.8862	4.9291	7.7664	8.1359	7.9479	6.4577	7.0275	7.8531	6.511	7.4294	11.435	4.7866	5.0917	9.3083	6.5031	4.8435	4.7928	7.2436	7.9729	8.2723	4.4475	6.1962	7.203	7.1253	8.2657	5.441	5.6026	6.6921	7.6982	9.0116	8.3905	5.8623	4.0359
-7.1517	-5.1144	-2.8067	-4.9887	-6.7098	-8.0193	-5.1823	-6.1191	-4.6387	-7.9548	-0.30086	-2.3251	-6.7019	-2.9752	-5.4435	-4.8693	-7.0434	-4.0616	-8.2191	-4.7132	-5.6325	-2.4481	-6.7332	-0.14967	-3.0556	-3.3597	-5.05	-3.4486	-4.9307	-8.8412	-4.839	-4.2283	-1.6782	-5.9996	-2.8583	-5.8066	-8.766	-4.302	-7.53	-7.7967	-4.014	-6.7576	-9.275	-8.8698	-4.3186	-1.4535	-5.0418	-7.5051	-4.9439	-4.8284
-4.8659	-3.7739	0.84882	-4.7434	-6.0853	-4.3252	-4.2751	-5.0242	0.089373	-5.379	-3.878	-3.5934	-4.2132	-1.8684	-4.4743	-2.5051	-3.9724	-3.4249	-4.4821	-2.5082	-5.1693	-7.3287	-5.6302	-4.911	-2.9862	-5.3207	-3.7873	-1.1655	-4.5437	-5.7179	-2.4612	-5.3728	-2.6021	-3.8148	-5.096	-4.5549	-4.4988	-4.393	-5.6033	-4.2722	-2.6875	-4.3078	-4.5249	-7.4371	-3.9106	-2.8237	-2.6946	-2.2048	-8.5237	-3.9181
-4.1156	-3.8133	-6.0792	-5.5577	-6.2385	-3.9285	-3.3168	-5.5857	-4.3316	-3.7144	-5.6501	-5.2287	-4.1638	-6.058	-2.6922	-4.7088	-2.3261	-4.5774	-4.8127	-5.2032	-6.1565	-5.7519	-2.0112	-4.4363	-4.0272	-3.9738	-6.3187	-1.5241	-5.5345	-5.0549	-5.6155	-6.765	-1.2236	-4.3574	-7.3815	-2.6687	-4.6901	-6.2409	-5.5031	-5.487	-6.0373	-2.7707	-5.0545	-5.8052	-3.5044	-5.8489	-6.3457	-3.2777	-5.0041	-2.1859
-15.669	-12.054	-11.478	-9.9833	-15.239	-12.485	-13.419	-12.861	-10.711	-12.496	-12.694	-12.079	-11.816	-7.822	-12.797	-14.409	-9.8953	-9.9539	-10.851	-14.538	-14.487	-16.735	-11.633	-10.577	-12.153	-10.802	-12.784	-11.918	-11.541	-13.414	-12.559	-15.394	-10.235	-11.226	-14.233	-10.354	-13.208	-18.058	-10.482	-11.047	-12.46	-11.866	-11.644	-14.173	-12.107	-9.505	-12.377	-12.588	-10.588	-12.195
1.009	1.0483	0.46244	1.7342	2.5659	0.54437	-3.2233	-0.12191	1.9882	0.49549	-0.28683	-0.99049	0.56068	2.4741	-1.1412	-2.5792	-0.059204	-0.1804	3.2656	1.5601	-3.5069	0.76892	-1.2171	-1.2388	-0.3195	-0.89243	1.0638	-0.63746	1.3491	-0.60744	2.843	1.8254	-1.3024	0.028829	-1.2674	-0.42074	0.28064	-1.1358	0.6532	0.59908	-0.028483	-1.6121	-1.2012	-0.14094	-3.987	-3.8216	-1.3108	1.9304	2.6887	-0.92786
3.0528	1.7299	3.5343	2.264	3.8152	3.0604	3.8312	4.1447	2.0031	3.0899	1.0915	3.9624	4.6819	1.071	3.7117	1.0138	3.6745	4.3291	2.9008	3.7201	3.1221	4.204	4.0416	3.1437	0.51088	1.2752	0.79522	1.1006	1.0858	3.8789	4.0154	4.7649	4.3808	3.1707	2.2181	1.9865	1.6974	-0.11601	5.238	4.2291	4.1802	4.6806	1.8558	2.6211	1.2295	1.6418	5.8098	3.4134	1.9079	7.2775
-8.7988	-10.589	-13.834	-14.765	-8.8781	-13.485	-12.823	-12.532	-8.7507	-10.004	-11.837	-7.9301	-8.5017	-11.114	-11.322	-10.851	-8.0199	-10.742	-10.725	-12.15	-11.492	-10.299	-11.369	-7.6986	-10.179	-7.812	-10.366	-9.1107	-7.8902	-11.426	-10.027	-10.431	-6.6572	-8.1796	-12.951	-10.647	-9.4055	-10.597	-9.2389	-10.327	-11.546	-11.993	-11.436	-9.7685	-7.3231	-8.6569	-10.724	-10.283	-10.147	-11.606
-5.4222	-4.8822	-3.221	-7.4653	-8.2157	-6.8594	-8.0911	-4.8944	-7.9319	-4.1023	-2.2521	-3.0172	-3.8685	-5.8131	-3.5085	-4.3592	-6.0904	-5.9904	-3.8393	-7.3108	-4.0058	-2.434	-7.2912	-1.4898	-3.4174	-7.0683	-1.6123	-5.8801	-5.2915	-5.2577	-5.9027	-5.4831	-7.618	-4.7773	-3.7747	-4.8093	-5.9966	-4.6969	-3.7369	-5.7595	-5.5878	-5.2835	-3.5005	-5.4456	-6.9463	-3.8167	-4.7471	-1.8993	-5.3489	-6.2613
0.23329	2.3263	-4.1563	-1.7141	1.4694	1.9118	0.89832	-1.2952	0.61464	1.3606	-1.8641	0.022732	-1.6067	-1.6649	3.0026	1.9856	2.4439	0.78906	0.080725	1.3478	-1.5327	1.2037	0.27	-1.531	1.724	0.20992	2.7551	-0.23166	-0.90364	4.0399	5.5919	6.422	1.5977	3.0506	-0.43773	-2.6179	-1.3175	0.70527	4.2481	-0.58226	0.46128	3.4885	-2.0431	-0.86538	0.17985	3.6441	-1.8587	-2.3321	-1.635	-1.2489
3.2279	3.0216	0.5899	-1.7613	1.7397	1.6338	3.3243	-0.073232	-0.32601	1.3655	-0.063615	-0.78996	1.475	-0.41565	5.2247	-0.42528	1.6013	-1.6042	0.40629	0.029429	-0.058708	-0.97761	1.2638	-2.8056	1.0172	-1.1644	3.6161	2.7967	1.655	1.9726	3.2005	1.7541	-1.9708	1.7643	2.9088	0.50643	-1.589	1.0197	-3.0274	-1.7229	0.17013	0.58945	-2.9031	-0.59677	0.17785	-1.0182	0.92096	-0.041318	-1.9048	-0.28444
-2.3984	-0.71725	0.38588	-0.68576	-6.1398	-2.9624	0.29523	-3.563	-3.5094	0.73736	-6.33	-2.7756	-2.3538	-0.197	0.1786	-3.3432	-3.3976	-3.9384	-2.2842	-3.3252	-1.4832	-2.4802	-1.1882	-1.0733	-3.365	2.2196	-4.3504	-0.67593	-0.2507	-2.5946	0.15297	-5.8303	-1.7292	0.29412	0.47926	2.0449	-4.5213	2.2333	-1.5399	0.058495	-0.99059	-4.0139	0.27929	-0.27374	-2.7236	-0.0075118	-2.4466	-0.91661	-1.9809	-4.4365
8.1626	6.5882	8.7811	7.842	5.1774	4.983	5.5749	9.4659	6.5457	6.0675	6.3147	8.7651	5.4086	8.3471	7.0412	4.4485	8.051	9.004	6.9991	6.5619	6.8377	6.7592	6.2444	7.8095	8.2111	6.6614	4.4237	6.7481	8.9341	7.4842	9.7913	7.6254	10.746	7.7566	8.5903	3.3647	6.4988	7.3285	6.3977	8.5664	7.8488	4.635	7.3907	6.5339	6.14	5.0066	7.4967	6.0028	7.5233	6.0977
2.9314	-5.1033	-7.6444	-4.8149	-5.209	-3.8073	-6.3127	-4.3959	-2.8095	-5.7677	-5.5506	-3.2152	-6.2448	-5.9415	-2.9567	-6.7289	-3.2434	-4.0545	-1.4548	-3.7392	-3.1675	-2.8628	-7.2992	-8.4297	0.042196	-2.1932	-4.7571	-4.6282	-8.0938	-4.3277	-4.9949	-3.0557	-1.3986	-4.9323	-5.546	-6.2257	-5.0797	-4.3884	-1.178	-6.9575	-4.4415	-1.7175	-3.9277	-1.9505	-7.2704	-1.3442	-5.2254	-2.0311	-3.2065	-6.5395
-5.215	-4.5409	-0.70711	-2.7404	-2.0154	-1.1719	-2.8249	-3.5559	-4.1877	-2.3994	-3.5257	-5.9133	-2.3418	-0.30331	-1.1756	-5.8469	-0.91095	-4.4333	-3.627	-3.5676	-0.051366	-2.0031	-1.2991	-2.2895	-1.9758	-4.2396	-0.22784	-7.8957	-3.8399	-2.6855	-4.8399	-0.89422	-3.1189	-1.3472	-7.4625	-4.6934	-6.9026	-3.8967	-3.0104	-4.4292	-6.0567	-3.9767	-2.3985	-1.7361	-5.0804	-1.2537	-5.8156	-0.8584	-1.4298	-2.9949
-2.5354	-2.8187	-3.9148	-0.81707	-1.4174	-2.5241	-1.6656	-2.9608	-4.3628	-4.4325	-4.1458	-2.7433	-3.7954	-1.961	-5.6966	-1.5704	-2.9776	-2.0732	-2.8918	-4.1184	-1.2622	-1.8963	-3.6502	-1.21	0.39959	-1.3804	-1.6444	-2.3396	-1.0902	-2.6512	-2.6927	-4.3846	-3.5383	-3.2814	-0.95346	0.28985	-2.3691	-3.141	-1.0662	-4.3425	-1.6661	-1.779	-4.1641	0.066148	-1.4643	1.5126	-1.7539	-0.68582	0.48614	-3.1037
-2.8327	-1.4122	-1.6551	-2.0452	-1.8436	-1.1584	-4.5843	-1.1869	-0.41271	-5.443	0.60333	-4.6141	-3.8876	-2.892	0.35103	-4.3775	-5.1116	-2.1889	-3.1878	-3.5996	-2.0999	-5.8416	-3.6004	-3.3496	-3.143	-3.0059	-1.2446	-2.6003	-2.4605	-3.4566	-2.653	-2.0687	-2.364	-2.0943	-3.3808	-2.7086	-0.91072	-3.8829	-4.5753	-2.1601	-2.0927	-4.0261	-5.0284	-1.7931	-3.9836	-7.2332	-5.0324	-4.4481	-0.7133	-2.0769
5.8532	9.6799	11.097	10.277	10.224	11.982	8.8539	13.646	11.93	10.048	14.999	13.486	9.4851	9.5437	11.249	12.363	8.3039	9.8953	9.1872	9.997	11.303	13.324	11.309	11.998	8.3989	10.616	10.584	8.7383	7.1661	9.8946	9.9324	7.7943	9.6881	10.241	6.6553	9.3273	8.2101	8.5725	11.597	9.7086	9.0566	10.386	10.731	9.8815	12.769	9.8338	7.9004	9.9255	8.8907	7.2797
-11.196	-13.847	-13.613	-10.828	-11.305	-11.683	-11.384	-12.271	-11.206	-15.414	-8.4283	-10.337	-9.0149	-12.101	-12.633	-10.578	-8.5957	-10.172	-14.438	-11.837	-10.815	-7.7606	-13.324	-15.767	-12.71	-10.624	-8.7848	-10.281	-11.469	-10.289	-9.3965	-13.945	-11.236	-11.006	-14.687	-14.145	-13.876	-12.461	-13.809	-11.619	-11.858	-9.485	-11.258	-8.1218	-12.677	-11.557	-13.105	-11.979	-10.872	-12.203
-4.9151	-4.343	-5.0272	-6.2712	-0.26684	-1.8482	-5.1537	-3.0806	-4.7816	-8.2983	-7.3205	-5.9512	-4.1914	-2.8545	-7.6319	-5.1998	-3.1915	-2.0718	-3.8749	-3.8422	-4.6927	-4.4313	-6.3317	-4.3237	-5.8	-5.9594	-4.2146	-4.0432	-4.4166	-3.15	-5.0082	-2.9605	-3.9847	-6.8338	-3.4333	-2.1173	-2.4494	-6.1486	-7.7567	-3.5432	-5.5382	-6.4066	-3.5891	-6.4076	-5.268	-2.4206	-5.2661	-5.5639	-2.8968	-3.8278
-4.3827	-1.6227	-2.769	0.62624	-4.3721	-2.8189	-1.86	-1.666	-4.3872	-3.1685	-2.2538	-3.6035	0.18798	-1.3051	-2.2261	-4.8779	-4.0664	-6.086	-3.3487	-2.2429	1.162	-2.109	-2.2398	-3.1059	-5.7815	-3.9587	-2.9036	-3.5042	-2.6734	-4.4963	0.63955	-3.1502	-2.1147	-4.1504	-1.8409	-1.7704	-4.3262	-3.2561	-1.3956	-4.681	-1.0695	-4.708	-0.7264	-3.8023	-0.30771	-2.8336	-1.7178	-4.5131	-3.2029	-2.6123
-5.764	-6.6673	-4.1231	-5.7876	-3.6687	-3.912	-5.9853	-9.6653	-0.3093	-5.4615	-6.1076	-2.1907	-5.4123	-7.6104	-4.3508	-7.2458	-4.5467	-1.2875	-3.1225	-3.7468	-9.6178	-1.7881	-4.4655	-7.3966	-8.1034	-2.946	-5.3786	-3.8901	-9.2887	-6.6179	-7.0633	-6.3797	-4.4397	-8.5328	-4.9221	-4.9164	-6.09	-5.6632	-8.22	-7.409	-4.5989	-5.9308	-4.9497	-2.7151	-6.7179	-1.8142	-1.8146	-4.7869	-4.2775	-6.1935
4.2862	9.5716	6.1713	4.0859	4.4171	8.6308	5.372	5.9938	4.7206	5.4323	3.1874	7.9196	5.058	4.6332	1.2046	8.1557	2.125	2.7102	2.0134	3.384	5.717	5.5948	2.7015	8.1922	8.1176	6.0302	3.9645	7.6202	8.2187	4.3021	6.5393	8.7279	6.0564	8.4418	5.9029	6.2788	7.358	6.632	6.3869	5.6698	3.6925	3.807	3.071	4.8403	5.971	6.5518	4.7758	2.1214	5.7348	6.7762
-1.8435	-0.91445	0.73085	-2.2259	-0.29885	0.72755	-1.4757	-2.3067	0.20423	-1.0919	-3.2092	-2.4238	-0.63058	0.79431	-2.5982	-0.62693	1.6362	-1.5353	-0.51368	-2.562	0.90599	-0.84955	-0.88741	1.1417	-1.2878	-0.035607	0.72239	-0.37449	-0.083638	0.82912	-0.98914	-1.79	0.10592	-1.6787	0.68883	-0.56206	0.56392	1.1709	0.066432	-4.17	-0.965	1.0879	-1.3778	0.70345	-0.23138	-0.10869	-1.9108	-0.90668	-1.183	0.0070506
-23.332	-21.39	-22.582	-21.658	-22.544	-22.893	-22.573	-23.367	-22.493	-25.003	-24.161	-22.462	-25.296	-22.535	-19.288	-20.446	-24.513	-23.694	-26.295	-23.184	-25.036	-23.562	-25.597	-21.928	-19.648	-22.123	-22.327	-22.667	-25.338	-20.988	-23.571	-19.42	-18.368	-22.837	-19.859	-19.405	-23.38	-22.979	-24.827	-19.835	-21.927	-20.308	-18.916	-22.673	-21.685	-22.226	-21.157	-22.569	-19.55	-21.333
-10.136	-7.5834	-15.82	-11.761	-8.635	-11.725	-8.7282	-9.3355	-12.551	-13.013	-11.565	-10.205	-10.654	-9.745	-12.238	-9.5108	-7.2419	-10.156	-11.255	-12.077	-12.573	-11.133	-9.7726	-10.941	-10.648	-10.727	-9.2827	-11.525	-14.312	-12.277	-10.222	-9.39	-11.6	-12.579	-12.24	-11.516	-8.0269	-11.852	-8.8954	-8.4354	-12.844	-8.918	-15.872	-7.5499	-13.659	-9.5849	-9.9223	-12.001	-11.977	-8.7663
-0.71579	-1.0294	-1.1826	1.7957	-4.517	0.42334	-0.49121	-0.51806	0.35272	0.68839	-1.4531	-4.7804	-0.051428	-1.617	0.47352	-2.1429	-3.1932	-0.81439	-0.86784	-1.7459	-0.9276	-2.5843	-1.5859	-0.88401	0.83355	-4.1898	-0.84581	-2.1534	-2.2494	-0.95887	-1.8629	-1.6027	-1.7391	-0.70376	-0.11274	-1.3451	-1.2371	-3.7295	2.5928	0.075441	-4.0551	0.22927	-1.5182	-2.2076	-3.0698	-2.6287	-0.34704	-1.0653	-0.064145	-3.7525
-2.0696	-0.7912	-2.7032	-1.6606	-1.9486	-1.1023	-2.1536	-3.3667	-0.87913	1.1402	-4.1663	-1.9311	-4.2854	-0.0089821	0.5368	-3.0868	-2.1856	0.52879	-2.3227	-3.5055	-3.6951	0.6086	-3.1898	-3.4772	0.47561	-4.8011	0.71166	-3.6636	-0.79114	-1.1374	-2.0918	-3.5036	-0.82463	-3.2351	0.91187	-4.3765	-2.2269	-0.63757	-3.2333	-2.4831	-5.1606	-1.7357	-0.97148	-0.66018	0.52983	0.42068	-0.98023	-2.4562	-3.6408	0.022015
-1.0738	-0.59028	0.55256	-2.9788	-1.6432	-1.7803	-2.112	-1.9982	2.7471	0.11702	0.12833	-3.0655	0.92672	-1.1424	-2.7741	-2.4575	3.3539	-1.7634	-0.83597	-1.337	2.6833	-0.58948	1.008	-0.72913	-4.7787	-1.1064	-3.8693	-4.6469	-0.095618	-1.9209	-0.64071	0.78875	-3.1873	0.020591	-1.3558	-1.7182	-4.5465	-1.3896	-0.55534	-0.21314	-3.6179	-1.2126	-0.65196	-1.663	-4.1509	0.30658	-0.60611	-1.7851	-2.3892	-0.37673
-2.1679	-5.1611	-3.5829	-4.7109	-3.4295	-3.0917	-5.1906	-3.4783	-5.417	-4.7483	-6.6173	-4.3316	-4.8498	-5.1316	-2.6002	-5.0989	-3.9994	-6.2877	-5.7499	-5.5236	-3.0125	-2.2262	-2.4552	-5.0864	-6.8765	-5.411	-5.889	-7.632	-3.1423	-5.8368	-5.9119	-3.1703	-1.0566	-5.3527	-3.8831	-3.3318	-5.6958	-9.7752	-7.2522	-6.3245	-3.3038	-4.3876	-4.8344	-7.2988	-5.3142	-4.7674	-5.0867	-4.7533	-5.0236	-6.0044
8.1374	9.0509	9.0583	9.7825	11.919	9.1216	10.374	9.7783	8.4243	11.473	11.141	9.6884	6.382	14.266	9.768	8.2529	11.236	8.6621	9.132	9.1091	11.001	11.458	8.7117	7.5624	10.642	9.6786	9.3651	9.9267	8.2428	13.164	13.046	7.8158	8.2487	7.4342	9.9451	12.823	6.388	10.505	11.027	9.3428	7.0341	11.266	8.2188	9.9272	11.294	11.599	8.1242	6.7759	9.8798	8.6093
6.3244	1.633	1.1574	4.7862	4.9692	2.9072	3.2587	4.9707	4.3933	3.1326	6.0181	1.1461	0.37543	3.1025	6.3706	0.48731	3.5948	2.7648	7.9887	5.5649	5.3087	5.482	4.3269	4.9232	5.4001	4.3943	2.9425	5.3399	6.9184	7.0372	4.226	4.7139	4.02	6.0733	4.8699	7.2839	5.7589	6.9629	2.9552	3.9663	5.7155	5.4566	1.3684	4.3961	3.9909	8.2139	5.3856	2.5771	7.4229	3.6439
-1.9576	-2.819	-2.3752	-2.2286	-1.2721	-2.7135	-4.4176	-1.3697	1.1623	-1.0362	-0.95114	-2.4329	-0.8724	-1.4653	-4.6034	-4.6746	0.94174	-1.9685	-0.57265	-3.8148	0.76256	1.3872	-3.1511	-2.7054	-1.8411	0.76432	-2.6133	-0.099553	-0.36601	1.6913	-4.6161	1.7789	0.11263	-1.5101	0.84111	-3.9757	-3.8036	-1.6646	-1.2104	-0.16171	-4.4569	-2.3165	-1.9513	-1.1836	-1.9698	-2.1321	-1.8715	-0.84103	-1.3327	2.0215
5.3258	5.5276	8.6823	2.9392	6.9596	5.8415	5.4445	9.8552	5.1315	6.2681	5.6178	7.0628	7.1743	5.5205	5.8123	4.5333	5.8089	7.2525	7.8665	5.2807	4.2889	7.0244	6.8734	4.3054	7.4171	7.1253	2.254	5.7372	5.6319	2.6174	5.9973	8.8144	5.1411	3.5327	4.0361	6.0574	4.7683	3.41	7.3664	8.5311	5.0831	5.5342	4.807	8.0339	7.2759	3.6087	4.9263	5.286	4.5873	5.4854
-0.93926	1.5312	-0.3059	0.73315	-0.20305	-0.16485	-2.9123	-0.11513	0.19429	-0.90937	-0.35511	0.50937	1.1954	-1.0274	0.18716	0.50657	0.76542	0.4324	0.43162	-2.1478	1.1699	3.6776	-0.41127	0.61813	-1.7285	-1.7774	0.16831	-0.090029	-4.6643	-1.4869	-0.24985	-0.83452	2.7821	-1.7036	-2.2789	-1.525	2.3449	-2.1076	0.78809	-0.34181	1.689	1.7349	0.31016	-0.95702	0.54574	-2.4561	5.0298	1.3285	-1.2036	0.37182
8.8918	3.6792	7.5862	7.5882	5.3815	4.319	4.349	5.567	1.6744	6.6573	4.8282	5.124	4.5697	5.6251	7.5374	9.0384	2.0202	8.3534	6.0055	7.0339	7.1836	5.4618	3.1727	2.6878	4.3334	6.1761	10.889	5.7658	5.4764	6.8844	4.6402	4.1792	7.1534	4.5127	7.3284	6.174	3.2671	5.1877	6.7591	8.0107	6.2144	6.9287	5.5012	4.334	6.7325	8.8513	6.6384	6.6972	6.1645	7.1415
-10.147	-9.5375	-11.11	-7.831	-12.721	-9.6274	-10.666	-8.8074	-10.883	-10.972	-12.141	-11.254	-11.13	-10.6	-12.952	-10.967	-11.503	-10.74	-10.366	-10.093	-9.5101	-14.776	-12.45	-11.018	-9.6169	-12.03	-12.637	-15.019	-12.098	-14.542	-10.457	-12.453	-11.236	-14.087	-7.9647	-13.505	-14.066	-12.008	-10.111	-12.721	-13.51	-13.017	-13.349	-9.9657	-13.348	-11.839	-9.5752	-13.28	-8.0917	-14.338
-0.45739	1.2198	3.6505	0.79219	4.6204	1.017	1.6083	0.26925	1.6663	-1.9771	0.094629	0.15767	0.56672	-2.9894	-0.027993	-2.1288	-1.1269	1.1709	-3.0649	0.96116	0.81133	-1.9924	-0.35577	0.11917	-0.9046	0.67539	3.045	-1.0234	1.666	1.4165	3.7871	-0.43555	0.93032	1.4742	-0.60663	1.0325	0.65915	-3.5636	-1.086	-0.60641	0.84746	2.8312	-1.5263	1.057	0.64018	1.5825	1.1433	0.83373	-3.8442	0.51697
-10.828	-8.3104	-4.9746	-8.6874	-7.863	-8.5371	-6.3035	-5.8574	-8.8749	-8.8348	-3.493	-4.2026	-4.221	-3.6725	-7.9793	-7.1864	-8.4833	-9.7465	-7.6725	-9.3364	-7.3284	-7.1278	-8.6149	-8.749	-6.713	-9.0222	-5.7969	-6.5314	-9.2658	-6.4037	-6.5559	-5.0155	-6.9607	-7.4142	-5.516	-8.4659	-5.0287	-7.4707	-5.0304	-9.6528	-7.7326	-9.3332	-7.4319	-6.5284	-9.2232	-8.0584	-12.176	-7.9745	-5.7227	-9.7621
-8.6716	-7.6408	-5.5977	-7.4568	-5.7129	-5.9102	-5.8928	-4.0982	-6.0107	-3.0938	-5.6213	-3.1254	-5.737	-4.1012	-5.6586	-2.961	-6.3058	-4.8903	-4.6146	-8.0526	-5.212	-6.0438	-5.2704	-4.6548	-2.8051	-2.1013	-5.3023	-7.928	-3.0369	-3.8878	-4.9568	-7.4382	-7.0767	-3.3019	-4.4999	-5.3508	-7.7688	-7.9061	-1.7659	-6.7576	-7.9163	-7.7369	-4.5681	-6.9903	-4.1039	-4.7902	-6.4533	-5.1364	-4.2653	-2.2829
-4.1615	-2.221	-4.3686	-2.85	-3.5947	-4.6381	-1.7383	0.015558	-0.32613	-1.3474	-0.53774	-1.6733	-5.4621	-1.5041	-1.6722	-3.7541	-2.3192	-1.8315	-3.4416	-5.2325	-1.9992	-2.6407	-6.1218	-1.6145	-4.8435	0.13662	-5.305	-3.7792	-2.5688	-0.47393	-2.6167	-4.6231	-2.692	-2.7521	-4.3401	-4.0562	-3.6352	-3.3807	-3.8436	-4.9484	1.458	-4.5993	-3.9483	-3.0403	-2.4916	-3.2877	-6.6378	-5.4777	-0.36897	-3.5849
-10.628	-7.9549	-4.1131	-9.8914	-6.4348	-6.9957	-3.9254	-7.0157	-8.6823	-8.6195	-7.1212	-5.3271	-5.9528	-6.1978	-7.7978	-6.827	-6.0355	-7.714	-6.2725	-9.1532	-6.5561	-9.8927	-4.9876	-7.1006	-5.7986	-7.5271	-7.9301	-6.1454	-6.7634	-5.2571	-7.7548	-5.2378	-4.6868	-2.9953	-5.2107	-8.8316	-5.6077	-6.6792	-7.0362	-6.3956	-9.0678	-4.0065	-6.4578	-4.9973	-6.0252	-6.8068	-9.3565	-4.3155	-7.2383	-6.5044
-1.7436	-1.0025	-0.82942	-1.8924	-1.9056	-2.2269	-0.54915	-2.0803	-3.481	-0.94974	-2.5391	-1.0063	-3.6444	-1.3978	0.98632	-1.977	2.5145	-0.77697	1.7764	-2.0922	-1.8701	-0.35888	0.43508	0.46354	-1.5978	-0.59432	-2.5701	-2.054	1.1872	1.4676	-3.7423	-0.098853	-1.6451	-0.4493	-1.3824	-1.531	1.623	-2.6181	0.52002	0.24851	-1.5733	0.040847	-1.728	-1.9765	0.49493	1.4775	-0.47959	-2.7456	-1.0351	-1.7448
-3.2606	-1.845	-2.4091	-3.6393	-5.066	-3.4127	-3.1642	-2.208	-2.6803	-2.0289	-1.013	-1.6203	-2.7194	-1.5296	0.30213	-5.5159	-4.3061	-1.4384	-4.974	-4.0021	-0.48268	-2.0336	0.56643	-1.0128	-2.5451	-3.4391	-2.1495	0.93877	-3.2945	-2.1602	-2.5035	-3.1469	-4.0104	-3.923	-5.8953	-4.6723	-4.4522	-0.080315	-2.7401	-2.7495	-4.3313	0.73861	-0.45795	-2.1794	-3.0658	-4.9002	-2.3491	-2.8953	-0.097584	-1.2242
7.2898	3.9975	7.3357	4.0334	5.7573	5.3047	1.699	3.949	2.3035	3.7966	6.1988	4.3896	1.1447	2.8633	7.8632	4.331	4.8313	7.2529	8.228	3.92	2.6279	5.5029	4.4039	5.399	2.9287	3.5767	5.0645	3.4817	7.0388	4.3827	4.0693	3.254	8.9126	4.8734	5.87	5.2096	3.1058	6.1119	4.898	1.4831	1.4834	3.9409	5.7406	1.1559	5.3644	2.1059	2.5898	4.8883	4.952	4.5695
6.1017	4.2076	3.9663	1.8792	8.6096	4.2931	5.9229	3.0216	3.6395	5.1183	3.3898	3.8456	7.1371	3.9994	3.742	6.3509	2.2376	6.8351	5.2941	2.2067	6.5482	1.2883	2.5517	4.1001	4.2022	5.4579	3.6643	6.7617	5.428	2.629	4.8933	2.4416	5.6231	2.1858	-0.81868	3.1069	10.295	5.676	4.6258	4.3193	3.7696	4.2054	5.5924	2.9518	4.364	2.563	5.3511	1.3133	5.2536	6.2482
-11.703	-10.999	-12.985	-12.686	-16.29	-16.131	-12.727	-13.998	-10.634	-10.836	-11.986	-13.008	-11.054	-15.816	-13.64	-14.24	-14.725	-11.52	-10.956	-10.638	-10.175	-13.955	-12.789	-15.9	-11.523	-13.5	-10.765	-12.926	-14.815	-15.285	-10.679	-14.008	-14.528	-12.04	-12.106	-11.437	-11.44	-10.916	-13.992	-13.801	-13.918	-16.121	-11.262	-13.99	-12.069	-11.931	-12.135	-14.114	-11.137	-12.979
-14.404	-9.636	-13.357	-15.626	-12.301	-11.916	-10.343	-15.154	-14.684	-14.606	-14.577	-17.003	-15.241	-12.099	-15.104	-12.905	-15.343	-14.483	-11.425	-15.948	-15.095	-14.107	-14.766	-15.829	-13.397	-14.566	-13.254	-17.076	-14.72	-17.136	-11.602	-15.728	-14.345	-12.618	-15.934	-15.184	-16.722	-16.808	-12.814	-12.531	-16.194	-15.744	-11.689	-17.554	-13.608	-11.996	-12.681	-15.053	-13.512	-13.536
-1.9869	-3.6088	-4.4079	-2.8999	-2.5638	-5.4607	-4.567	-5.8066	-5.2557	-5.3286	-5.4355	-1.7267	-5.1477	-2.308	-6.0441	-5.1738	-1.9337	-0.25156	-2.5655	-4.3042	-3.7453	-3.5445	-2.6264	-6.0052	-0.67128	-6.1046	-4.8548	-5.2	-4.2137	-3.532	-8.0379	-0.65422	-6.4803	-3.4671	-5.4527	-4.9773	-0.90192	-5.4138	-2.2934	-2.9338	-1.9415	-2.7711	-3.1214	-5.6775	-3.3638	-4.0692	-4.336	-4.0795	-4.1107	-5.4216
-7.1819	-8.8969	-8.5882	-10.938	-11.217	-8.7028	-11.87	-11.553	-10.773	-11.891	-11.346	-8.3999	-8.4835	-10.961	-7.9216	-11.457	-12.926	-9.6376	-11.021	-11.484	-11.092	-10.586	-12.812	-11.747	-8.1188	-10.363	-9.5881	-15.104	-13.012	-11.727	-9.6134	-10.365	-3.9798	-11.636	-11.426	-9.4093	-10.841	-11.255	-11.09	-9.5479	-12.087	-11.144	-10.789	-8.7468	-9.3438	-11.771	-9.1034	-9.7213	-8.57	-12.122
6.2334	5.1502	4.8151	6.6194	6.7382	4.2153	2.2001	6.9494	6.4568	4.4874	4.1835	4.0023	4.3252	4.6427	6.0648	3.9121	8.1835	3.7466	3.4461	5.7866	2.253	6.9407	5.3032	2.4483	5.524	5.5077	3.6394	8.3162	4.7517	5.6724	4.144	4.6111	2.9767	6.1035	7.9193	5.6711	5.425	4.3792	6.2892	4.4964	5.45	3.5482	2.155	3.3307	6.3176	6.9593	6.0139	4.3804	4.3697	7.5158
-12.068	-8.5938	-11.102	-10.842	-10.203	-11.235	-10.367	-9.5525	-14.422	-9.8768	-9.1372	-8.6237	-14.385	-12.502	-7.8354	-11.138	-11.369	-7.4644	-8.9704	-8.1507	-10.231	-10.489	-10.029	-10.189	-11.447	-13.957	-12.867	-10.792	-10.956	-8.9658	-10.108	-9.7073	-9.8689	-12.232	-13.537	-12.748	-10.641	-7.987	-9.8421	-12.453	-11.286	-11.163	-9.4036	-9.657	-10.269	-6.651	-14.496	-12.451	-10.988	-10.942
0.89367	-1.4502	-2.8589	-0.74283	-0.94157	-1.7871	-0.59814	-2.1541	-1.1067	0.64843	-0.17267	-2.243	1.6273	-0.09763	-0.47314	-2.1092	0.36577	1.0248	-0.72667	1.0263	-1.3153	-2.99	-3.1246	-2.7218	-1.0061	2.4983	1.2877	-3.3143	-2.6238	-2.5088	-2.2407	-2.3526	-4.9788	1.0921	-5.0863	-1.7207	-5.2397	0.74205	-3.2487	0.97064	-1.8075	-4.4666	0.26545	-1.9733	-1.7214	0.87649	-2.4738	-1.3867	0.30871	-2.5645
7.2363	7.4457	7.8153	6.8187	5.1559	5.4072	4.5283	5.1897	3.2731	8.404	2.9057	6.621	8.9287	3.4165	2.2336	8.2461	9.6617	6.4991	7.0404	5.6101	3.6978	7.8405	7.5865	6.6221	8.3091	5.3039	4.2535	3.957	5.0211	5.9805	6.6989	2.4556	7.2474	5.3927	6.1883	7.0319	7.9827	6.5617	5.5258	3.9859	4.9607	5.5049	4.9254	7.2752	6.9715	6.4592	5.6071	4.2962	5.6568	7.8773
-9.7036	-9.7646	-9.1529	-8.8683	-8.9328	-6.836	-10.325	-7.2431	-6.562	-12.791	-7.8428	-7.0286	-9.2936	-10.585	-7.7029	-7.6621	-10.543	-8.3367	-3.4752	-9.2598	-10.414	-7.4672	-8.929	-10.412	-9.1467	-6.1439	-7.2104	-10.945	-9.8094	-8.0219	-5.6351	-6.4442	-7.5712	-10.178	-7.6156	-8.7212	-9.535	-9.3007	-6.8212	-7.3532	-11.058	-9.9276	-7.9052	-6.8597	-8.0781	-9.938	-8.4782	-7.7573	-11.081	-7.7591
5.4072	5.886	5.6512	2.0146	5.3449	3.8403	7.0557	6.6621	6.7204	9.8551	2.7518	5.0818	4.4581	8.3699	3.713	8.8652	3.8296	4.9895	3.8957	3.1796	5.6044	5.6656	8.2342	4.1938	8.459	7.3362	7.4863	5.0343	2.3546	5.8939	5.7867	5.9057	4.2808	3.8102	4.8843	5.9551	4.075	6.4791	6.1813	5.162	5.8829	2.5096	5.1449	4.6079	4.3826	6.9494	5.8209	7.3798	7.8763	7.6246
-3.7381	-3.7099	-1.1614	-0.89605	-3.0602	-1.9751	-3.3503	-3.3061	-3.0071	-6.0053	-4.7488	-4.3337	-3.9456	1.961	-0.98393	-4.5951	-2.9266	-3.0357	-2.6222	-5.0726	-6.8018	-0.54564	-0.20307	-2.1148	-0.31732	-4.2484	-3.0842	-4.4759	-5.513	-3.9011	-1.7537	-1.5143	-4.2235	-4.8493	-4.2193	-3.9889	-4.1651	-1.5766	-3.4009	-4.8323	-5.5011	-2.7381	-5.8593	-7.4185	-8.1468	-2.2321	-0.44066	-5.4513	-2.5175	-5.1936
0.63473	-1.264	-2.981	-2.2204	-2.8111	-3.7939	-1.7275	-2.4143	-2.5925	-1.8961	0.41859	-0.052045	1.243	-1.1925	-0.44701	-1.7655	-0.75978	-0.31808	-4.4323	-3.9428	-2.5644	-3.5195	1.3969	2.8515	-0.42916	-2.4305	0.73425	-0.37752	-1.6906	-2.3474	-2.7135	-0.63375	-1.673	-0.45792	-2.7418	-1.4437	-1.1959	-0.64456	-0.026763	-1.3598	1.4582	-1.2482	-1.0063	-0.82079	-4.5136	0.092449	-1.0774	0.83013	3.0685	-1.525
-3.3817	-2.849	-0.10646	1.8399	1.7667	-1.5313	-3.2421	-3.5771	2.2348	-1.6507	-0.025257	-1.7795	0.57222	0.033861	-4.0172	-2.0895	-1.6174	-1.9033	-6.4182	0.18275	-1.1851	-3.0701	-4.3697	-1.9323	-2.3206	-2.2541	0.21724	-1.3272	-1.1482	-3.3961	-2.1136	-2.1805	-0.2837	-1.0362	-3.6151	-3.4992	-0.24449	-4.001	-1.5821	-1.8006	-4.491	-0.85397	-0.38842	-0.71028	-0.12091	-0.20171	-1.8878	-1.9513	-4.8081	2.8892
-3.366	-2.3775	-2.8169	-5.2152	-4.1175	-2.8106	-4.8535	-6.1845	-2.4821	-3.7423	-5.3599	-5.2936	-7.6217	-3.4412	-6.456	-3.485	-6.0291	-1.1682	-4.8314	-4.7137	-5.4987	-2.9418	-5.1663	-6.9189	-4.0864	-3.2702	-3.9908	-4.1363	-2.2465	-1.6407	-5.2498	-2.8272	-6.3611	-2.2642	-4.2728	-0.41337	-2.1332	-2.1993	-5.2983	-3.5662	-5.4579	-7.7072	-6.2887	-2.1364	-5.2995	-5.533	-6.4211	-5.7828	-4.6615	-6.9062
-3.0591	-0.10984	-0.63179	-2.3808	-5.258	0.62752	-2.7401	-0.4134	-0.98123	-0.47145	-0.75297	-1.8055	-0.92374	-1.8419	2.188	-2.6045	-3.9056	0.20946	-3.6486	-5.161	1.4649	-2.9893	-2.9021	-0.91836	-7.354	-1.8093	-0.22873	0.20919	-1.4066	-1.1161	-3.0219	1.7334	-1.3458	-0.12389	1.7395	-2.4759	-0.12011	-1.297	-0.63599	-2.9268	1.6147	-1.7706	0.27381	-0.80169	0.65544	-1.4282	-2.5139	-3.1333	-1.8304	0.19257
0.95983	-3.6661	0.22515	0.58499	-1.8884	-4.1021	1.8681	-2.5384	0.64398	-1.6691	-1.383	-1.2304	-2.0018	-1.554	-2.3608	-4.4866	-5.1086	-2.6685	-2.479	-4.8013	-2.3784	2.2561	-1.3837	-1.3235	-5.6894	-3.3305	-5.1745	2.3689	-2.5514	-2.114	-1.8924	-0.25528	0.92695	-3.4152	-0.38553	-3.4639	1.1189	-1.0427	0.8674	0.8497	-1.8992	-1.9289	-4.0898	-2.3102	-4.0092	-0.70073	-2.6747	0.33275	-2.7726	-2.9769
0.85925	2	0.81786	2.8727	1.5243	1.6138	1.3086	-1.7226	0.6562	0.63997	0.92314	2.2288	3.5605	0.75615	1.7271	2.6153	-0.056826	1.4043	0.044602	1.922	0.5084	1.1813	-0.66596	1.2814	2.7906	-1.3021	1.4678	0.22579	1.7159	1.5808	4.6375	3.006	2.2943	3.3783	-2.3314	2.2121	-0.23239	-1.6607	3.0014	1.5746	1.3189	-0.10494	2.8425	1.5874	0.80999	2.8796	3.4211	1.5099	1.7828	1.489
-2.2322	1.1318	0.37526	1.6724	1.9941	4.2867	1.1466	2.6501	4.2379	3.3867	2.1004	-1.5895	2.6095	0.53008	4.7478	0.72112	4.6376	0.31792	0.20512	-0.59805	1.8472	2.3646	8.7681	6.8057	2.1569	1.4119	-0.58477	1.9589	2.7874	1.1263	1.4196	-0.13968	-0.10949	1.8697	1.852	3.3532	-0.62686	2.9778	5.4053	0.97075	3.8331	-1.7479	2.623	-2.5628	2.1745	1.9169	3.6818	2.9811	1.0291	3.7221
0.68268	2.0482	2.4386	0.98221	0.68165	1.0906	2.2904	0.10898	1.969	1.5411	3.5427	2.6414	-1.2376	-0.86423	-2.0362	1.1346	0.45121	1.4045	-0.23253	2.5656	2.9323	1.3197	-1.2233	1.0594	2.696	5.99	-0.93634	0.47702	0.37328	-2.7034	2.4081	2.02	2.4093	0.80432	0.5633	0.57263	5.5097	0.0025345	4.0077	1.1685	0.009433	0.38154	0.72754	0.64502	0.62176	-1.0591	0.16434	-2.1181	-0.77618	-0.84822
-10.225	-9.6919	-7.6563	-8.242	-12.956	-10.151	-10.644	-9.9424	-9.8147	-10.648	-9.9369	-6.0761	-9.7735	-7.7813	-12.526	-9.8994	-5.3836	-10.717	-7.6758	-9.9955	-9.6372	-8.5422	-11.72	-12.821	-11.744	-8.8326	-10.811	-10.786	-7.9214	-10.198	-11.047	-8.6892	-9.7792	-11.047	-12.39	-12.295	-11.291	-8.6141	-8.4964	-6.7187	-11.866	-9.3116	-10.686	-11.922	-12.04	-11.508	-13.176	-4.1148	-8.0615	-4.8433
-6.0074	-6.7448	-8.7693	-9.675	-10.149	-9.0406	-9.4816	-10.037	-10.221	-10.033	-10.82	-10.096	-10.199	-8.6099	-9.332	-11.109	-9.1561	-9.7432	-8.9917	-9.7156	-6.8994	-8.1902	-7.9919	-10.013	-10.278	-9.5978	-9.7425	-7.7976	-11.179	-10.975	-9.5013	-9.5814	-7.35	-8.7016	-6.2731	-10.84	-10.118	-4.3783	-11.287	-8.7121	-5.6274	-9.8263	-9.8026	-9.6157	-8.3793	-8.3979	-9.4859	-8.2945	-11.223	-10.455
-20.74	-19.805	-23.325	-24.77	-24.159	-22.526	-22.942	-23.108	-22.211	-21.52	-22.734	-22.124	-19.179	-21.17	-21.113	-23.74	-21.731	-22.126	-22.655	-23.11	-23.319	-23.05	-21.139	-23.807	-22.481	-23.372	-20.889	-25.175	-22.893	-21.314	-22.363	-23.112	-20.291	-23.142	-23.36	-24.942	-23.252	-19.704	-23.093	-22.415	-23.316	-21.363	-22.048	-21.045	-21.674	-20.047	-23.064	-18.725	-24.551	-22.388
3.3135	0.96833	0.38454	1.1913	-0.51207	1.4727	3.6623	2.4857	4.2305	2.6407	1.0691	-0.152	2.3153	5.8433	-2.9192	-1.3864	2.4536	2.0825	0.99864	3.2429	1.3073	1.6145	1.7276	4.5873	2.6326	2.0655	2.8958	2.2027	1.593	0.94066	-1.1555	3.4034	2.7724	-0.49947	1.9805	0.25282	2.7196	3.2621	1.7145	-0.95756	3.1615	0.88177	1.5363	4.7023	0.56687	4.9399	0.78429	-2.5304	0.27097	4.6871
-1.0493	0.15443	-0.77054	-0.82744	2.2176	-1.8759	1.5433	1.3507	1.6176	-2.4951	1.363	-0.28064	-1.4817	1.8259	-1.3893	-3.2759	-0.1966	-0.47959	0.53313	-0.31444	-0.73493	1.9295	0.93797	4.0851	1.7714	2.4908	0.49956	0.17761	-2.2397	-0.12625	-0.40628	-1.9764	-4.5369	-2.16	-0.32093	-1.5711	0.045584	-0.28204	-0.03664	2.798	0.056439	0.62456	-2.3032	0.95048	-0.19606	-1.3938	-0.74412	-1.1336	3.6182	-0.16527
0.67196	-2.3815	0.98862	-0.2548	-1.0299	-4.7588	-1.5741	-0.2545	-0.92554	-0.18266	-1.12	-0.699	0.43745	0.083451	-1.3288	-3.2482	-0.75732	-2.1827	-0.49967	-2.3612	-2.488	-1.888	0.69934	-4.0933	0.3631	0.054234	2.2378	1.6928	-0.045226	0.31764	-0.97935	-0.81488	-0.45419	-2.7625	3.4969	-1.3751	-4.9746	-1.3555	-2.149	0.11314	0.23383	2.7117	-1.2672	-0.70551	-1.4647	-2.1199	-3.4217	-2.8326	-4.2545	1.0944
9.4382	7.6493	5.2203	6.3122	7.632	7.0555	8.9487	6.332	3.134	5.8183	4.2051	7.3971	6.961	7.2254	4.1605	5.2561	7.062	6.4735	8.8414	7.7468	7.0221	7.7142	10.617	7.3659	4.9673	5.6681	8.19	4.5337	8.1522	7.1898	5.908	6.518	1.0742	4.7329	6.952	7.0501	8.6375	8.6985	6.3159	8.3223	8.4891	7.0316	7.1607	4.5009	9.8805	10.126	8.9989	5.9342	5.1857	5.3063
-5.8249	-4.7861	-7.2279	-2.0133	-8.7653	-7.4341	-10.442	-8.2798	-6.8335	-6.8302	-5.9937	-4.8732	-6.1207	-5.3327	-6.3041	-4.7621	-7.5147	-3.703	-5.602	-8.3208	-10.903	-7.7144	-4.6364	-7.0435	-6.5651	-5.9459	-5.7782	-5.914	-3.6325	-6.8721	-4.777	-7.5765	-6.8207	-1.6513	-4.3346	-3.8144	-8.1242	-7.9127	-5.4747	-8.8706	-7.0941	-6.422	-6.4007	-6.8535	-6.4185	-7.3046	-7.6239	-7.4249	-7.7627	-7.378
-6.415	0.35713	-4.3976	-6.2658	-5.4261	-4.0631	-4.3835	-4.6971	-5.3013	-2.7607	-3.935	-2.7638	-3.7961	-2.739	-4.5521	-4.8969	-6.4775	-3.1868	-0.39133	-4.5216	-2.0657	-5.0935	-5.1948	-0.28308	-2.7498	-4.378	-3.7902	-2.0231	-2.4362	-4.0667	-3.7836	-2.8014	-4.0447	-2.2939	-5.047	-2.9575	-3.9743	-3.409	-5.4643	-3.3597	-2.2228	-3.977	-5.486	-3.7512	-4.7057	-6.2811	-3.8719	-0.96605	-3.2293	-1.6079
-10.331	-9.212	-12.213	-6.976	-9.4426	-12.128	-9.8767	-10.321	-12.197	-10.391	-9.1888	-8.2961	-10.23	-13.176	-12.325	-11.385	-10.904	-10.454	-8.9999	-10.593	-8.4266	-6.7934	-9.2889	-11.807	-9.8693	-11.969	-9.1971	-8.7363	-12.42	-9.245	-12.912	-10.888	-5.3849	-8.8635	-12.05	-7.1554	-9.7921	-8.4824	-14.527	-11.369	-8.8547	-11.106	-14.051	-13.192	-9.0165	-9.615	-6.4099	-7.5878	-12.142	-7.7422
-3.8086	-3.602	-3.9103	-3.6093	-1.3322	-2.3549	-3.7566	-5.0869	-2.4606	-2.4947	-5.7047	0.79715	-1.0856	-1.9577	-2.7143	-3.4707	-2.8805	-8.6307	-4.1382	-4.6537	-2.4707	0.24547	-3.1746	-2.5732	-2.2068	-2.7576	-5.9163	-4.7162	-4.4962	-4.6582	-2.7813	-1.2292	-2.318	-0.92006	-2.4068	-5.5998	-5.1111	-2.9373	-3.5722	-4.534	-8.4084	-2.5189	-2.3331	-2.119	-3.2184	-6.9682	-3.5235	-6.947	-3.701	-0.54106
-1.7485	-1.5075	-1.1279	-0.76714	-3.9208	-1.8743	2.0273	-3.5208	-2.0966	-2.4986	0.79496	-1.9476	-1.7703	-3.3728	-2.084	-3.2109	0.98666	-4.7205	-0.80497	-0.5118	-2.3904	-1.1706	2.1251	1.1963	-2.0032	1.361	-2.597	0.71	-2.4138	1.3793	-0.31074	-5.2039	-1.672	-0.034932	-3.6648	1.0723	0.38078	-0.43172	-4.8032	-0.93814	-0.62642	-3.2115	-2.501	-0.31229	-2.5825	-3.827	-3.741	-0.084834	-0.34721	-2.638
7.0526	4.0527	5.8768	4.5104	5.4609	4.6932	5.0075	5.7666	5.1181	4.215	2.1517	7.0285	3.3801	4.8774	2.2034	3.1511	1.6267	5.3302	5.4206	6.9674	3.4496	6.0865	5.9391	5.2201	1.2919	5.7263	5.7781	6.5912	6.1433	4.2607	4.9258	7.2561	7.1274	3.3852	2.7318	5.875	1.438	4.4975	4.8	4.2324	4.5321	4.8334	7.9278	7.497	5.0684	6.4167	2.2115	8.0308	9.9505	6.1529
-6.1847	-6.5258	-2.2807	-4.7949	-2.5309	-2.461	-4.9254	-4.3062	-3.0899	-1.6927	-3.683	-4.8011	-6.4206	-3.2644	-5.2246	-1.1866	-3.9107	-4.3049	-7.9769	-6.9247	-4.6893	-1.7989	-3.7242	-5.8846	-2.6686	-6.529	-3.7045	-5.4793	-5.6657	-1.9972	-5.0221	0.08157	-4.1127	-4.6693	-4.1587	-6.2511	-2.5257	-4.4538	-6.1567	-6.5755	-2.124	-3.5525	-1.5263	-5.0262	-4.1526	-4.8729	-0.8074	-6.0624	-5.9209	-5.3351
-11.647	-9.4082	-10.443	-12.541	-10.098	-9.7389	-8.0909	-11.735	-10.386	-13.222	-12.079	-12.072	-11.244	-9.3618	-9.9661	-8.7275	-15.693	-10.892	-10.608	-10.144	-6.2422	-11.04	-11.549	-14.165	-10.012	-13.114	-12.45	-9.7345	-11.989	-12.454	-9.6681	-9.5342	-10.074	-10.305	-9.8294	-8.9183	-11.549	-9.9832	-12.026	-8.9692	-10.174	-9.4285	-10.176	-10.41	-14.164	-7.3363	-11.257	-11.84	-12.307	-12.463
10.078	7.5724	7.7457	8.0054	6.9046	5.6317	6.7652	6.597	8.3587	7.534	8.8561	6.7096	5.9809	5.7203	7.719	8.8356	7.9343	6.2492	8.2424	4.6554	3.3076	6.3269	11.427	3.2174	5.9621	8.0275	5.6715	6.8718	7.2947	9.704	7.9704	7.8254	5.5942	5.0453	9.2887	6.4204	6.2665	6.0156	8.0667	6.0475	8.0069	7.4658	8.7314	8.3582	4.7379	6.1373	3.6765	5.7164	5.5705	4.9786
2.5726	1.2978	-1.4601	1.139	3.8471	-3.4668	1.3317	3.5289	5.8734	-0.6257	1.7842	5.5796	2.8653	-1.8284	1.3425	0.84157	2.4145	2.4892	3.6241	4.6738	2.9233	5.8119	1.3023	0.9377	3.5231	1.7213	0.42062	-0.6864	3.288	-0.60553	2.2956	3.4054	-1.6612	-0.21561	-3.2784	1.992	0.076576	2.1218	2.3565	1.5041	5.4868	1.7616	4.1053	4.937	-0.87322	5.1305	4.5042	-0.361	2.405	2.8496
-12.438	-8.2924	-12.369	-9.8057	-7.6655	-7.4063	-9.7753	-11.968	-8.4963	-6.3164	-6.6842	-9.8256	-7.7805	-7.3129	-7.7894	-7.3164	-11.416	-11.747	-7.7175	-6.6685	-9.7299	-7.7943	-11.784	-8.6645	-6.3544	-6.6903	-11.846	-11.81	-12.041	-8.2971	-9.3888	-11.745	-8.4918	-11.661	-9.9974	-10.451	-11.514	-6.6996	-11.784	-10.852	-12.673	-9.1918	-5.8642	-8.9155	-6.5906	-6.8207	-6.5217	-8.8087	-11.611	-11.681
-5.0876	-2.6904	-5.0703	-4.2994	-3.7742	-2.7858	-6.0027	-3.3759	-4.3747	-0.71037	-4.4179	-1.9467	-4.3221	-4.1103	-5.9149	-4.1538	-2.3378	-5.0895	-1.6022	-1.5261	-1.5945	-2.7679	-2.8017	-3.7086	-2.8329	-2.5337	-3.7736	-0.45826	-4.1314	-2.2112	-3.9372	-5.3077	-0.31951	-2.0498	-6.3724	-2.6307	-5.8131	-3.369	-3.8267	-3.366	-5.9902	-3.6964	-4.8122	-4.4179	-6.2732	-4.3094	-3.5279	-7.1077	-2.2006	-6.0056
-3.5438	-8.0192	-3.2307	-5.4843	-8.2681	-2.9945	-5.4933	-5.7171	-4.5783	-4.5084	-4.5038	-8.1737	-3.3597	-5.319	-4.506	-3.9541	-2.1136	-6.6472	-5.3673	-4.4198	-4.5388	-5.9173	-6.1903	-4.7121	-3.3337	-6.0883	-1.3635	-5.5968	-4.2683	-2.7731	-7.2151	-5.4979	-1.9297	-4.1248	-2.8126	-6.7827	-5.8433	-4.6133	-2.6186	-3.7392	-5.4289	-6.5887	-3.149	-0.89125	-4.4664	-3.4039	-3.0962	-0.56062	-4.4454	-7.9771
-5.7785	-5.6796	-5.5907	-2.4426	-3.6666	-3.2239	-6.9004	-7.5378	-7.19	-7.5974	-4.6727	-5.7301	-5.1946	-3.9759	-1.3494	-4.4291	-6.5773	-7.2208	-6.1437	-6.4451	-5.017	-6.0191	-6.4185	-6.4217	-3.8515	-8.5617	-9.012	-7.897	-5.8834	-5.4909	-6.1407	-5.8528	-7.0648	-1.2562	-7.0428	-6.4992	-4.1629	-7.9261	-4.4541	-4.9753	-3.1803	-5.04	-6.897	-3.7723	-9.8451	-6.7812	-3.1372	-5.9084	-7.8536	-3.7219
-3.1427	-2.3024	-0.74764	-2.8385	-0.96842	-0.66199	-1.4142	-1.4486	0.13669	-0.90813	-1.9406	-2.056	-4.5556	-3.2144	-2.3876	-2.4584	-1.2198	-3.9712	0.40511	0.45778	-2.9786	-0.44087	-2.3916	0.24912	-3.0307	-6.8358	-1.2099	-0.52076	-0.81837	-2.1671	1.7368	-2.2077	-9.0031	0.51401	-4.0497	1.1409	-2.7405	-3.6173	-2.9256	-2.7466	-0.46307	-1.7086	-0.78139	-2.5219	-2.6096	-2.7437	-1.484	-1.9398	2.3041	0.27195
-1.6423	-2.8907	1.3737	-2.643	-0.4002	1.9365	-0.3274	-1.1811	1.0485	-0.12265	-0.28138	-0.36591	-2.7732	-1.4287	-0.65779	-1.2079	-1.0924	-2.4598	-0.80032	-0.58636	-1.3148	-0.14877	-3.0397	-0.59564	-0.64163	-0.94189	-2.6817	-2.7151	-1.0235	0.48747	0.41341	-0.49798	0.27764	1.5839	-5.0088	-3.6229	-0.20347	-0.29858	-2.0511	-0.16849	-0.26557	-5.3763	0.79973	-0.9173	-1.1244	2.784	-2.1612	2.4038	-1.8908	-1.7477
2.2198	2.8961	1.8157	3.2085	-1.3118	2.0644	-1.1649	-1.0587	-0.050024	-0.39528	-3.2459	-0.31697	-0.024227	-1.0143	2.4782	0.47426	0.59349	-1.2729	2.8225	-2.4663	2.9226	0.19821	-1.8602	0.70047	0.17922	0.98979	1.9106	0.59169	1.4775	1.9907	0.512	2.5679	1.166	-1.8308	4.3834	1.0149	-0.41004	-2.3432	4.1849	-0.30819	-1.0256	1.3249	0.32723	1.9354	-0.11344	3.2453	3.3802	0.8986	3.6445	-1.8491
-14.984	-14.006	-13.123	-13.031	-14.877	-12.836	-17.205	-12.876	-14.486	-15.915	-16.131	-13.034	-12.25	-11.512	-12.049	-11.701	-16.217	-13.55	-9.4831	-13.449	-15.761	-16.306	-13.21	-15.816	-10.056	-11.28	-13.481	-12.525	-14.376	-10.376	-10.312	-12.169	-14.317	-11.605	-12.277	-12.755	-10.504	-14.926	-11.345	-12.645	-14.881	-10.479	-11.065	-14.236	-15.19	-14.867	-13.288	-14.77	-11.384	-13.001
6.3174	6.8088	6.4524	7.9503	5.4416	3.3476	7.6147	6.37	7.3931	4.1044	7.0621	6.1003	8.626	3.5183	4.2767	7.8103	5.9176	4.9734	5.1933	4.5919	5.3658	5.2708	7.5418	4.1087	3.8497	8.7525	9.2081	8.0235	5.6105	4.946	2.7215	7.8226	5.7324	4.426	8.4795	7.1513	7.3584	5.7945	3.8316	6.4186	9.0927	9.5086	6.467	5.0597	6.4372	8.1298	7.0595	5.42	7.9886	9.1358
0.57372	0.11129	-1.5337	-0.61389	-2.308	-1.9142	-1.3046	-1.7076	-1.5701	-0.13594	0.4906	1.32	-1.2054	-1.0941	-2.331	-1.3876	-1.9124	-0.36251	-0.48066	-3.2367	-1.871	-0.85344	-0.25889	-1.6155	0.62172	1.716	-1.7611	-4.8469	-3.6847	-1.206	2.5228	-2.1194	-0.82453	-4.8537	-2.0394	-2.4422	-1.91	-0.8389	-0.36915	-1.1776	-2.826	-3.7062	-2.2577	-2.8371	-2.3866	-1.1922	-1.445	-2.8243	1.0443	-2.2675
-9.6113	-13.337	-10.258	-12.486	-11.021	-9.6307	-11.746	-9.6354	-9.5033	-9.6943	-14.373	-11.55	-11.951	-16.276	-9.54	-10.719	-11.04	-10.918	-7.2241	-9.9017	-11.108	-13.16	-10.255	-11.333	-11.818	-13.663	-9.853	-12.996	-9.3635	-10.78	-12.068	-11.958	-13.252	-10.679	-12.797	-16.07	-14.377	-8.7591	-8.4505	-13.139	-10.756	-13.884	-14.671	-8.5387	-11.9	-10.868	-10.9	-11.789	-13.009	-10.782
-13.59	-12.092	-12.157	-10.946	-12.572	-14.397	-10.975	-11.364	-13.825	-15.486	-9.8058	-10.47	-11.303	-11.555	-12.589	-12.86	-13.353	-11.449	-11.27	-12.183	-9.0832	-9.4666	-12.798	-12.119	-11.355	-12.265	-14.949	-7.6932	-10.094	-11.842	-13.035	-13.331	-12.958	-9.4157	-12.106	-9.6221	-11.891	-12.642	-9.6561	-15.1	-10.18	-11.273	-10.286	-10.574	-10.112	-11.862	-11.557	-10.913	-7.6984	-12.569
0.40635	-0.54306	0.23175	-4.3265	-2.7319	-2.2979	-3.033	-2.0758	-4.2848	-3.5214	-0.095345	-1.8324	-2.4621	0.30958	-1.4186	-1.2363	-0.30925	-0.55962	3.0437	-2.4919	-1.7627	-6.1091	-4.8624	-2.7611	-1.5672	-4.4805	-5.7019	-4.2548	-2.4183	-2.8286	-3.5297	-3.4526	-0.9345	-2.183	-1.092	-5.0483	-3.1039	-4.3053	-2.9569	0.77947	-0.44533	-6.1819	-2.0769	-1.8024	-1.7479	-2.9341	-4.117	-2.814	-0.42857	-4.937
5.4482	7.351	6.7531	8.0916	8.889	8.383	6.7224	7.1555	6.595	7.0483	7.7432	4.4215	6.3831	6.8571	5.743	8.6384	3.3122	4.4709	8.9622	7.9438	7.5337	8.2125	7.7258	4.1645	7.8632	7.3151	8.0657	9.5893	8.7521	4.7742	6.5078	8.1934	7.4146	2.1225	6.3581	6.7091	5.7333	7.8389	5.6769	7.2823	5.5163	6.6638	9.0779	7.6205	9.039	5.7571	7.6711	5.4921	8.4141	6.6532
0.6395	-0.11202	-2.3017	-3.0236	0.3034	-1.5043	-0.22885	1.0559	-2.2518	-4.6641	0.89689	-1.0589	-1.4556	-0.46633	-2.2012	-3.6245	-2.3596	-1.9195	-1.2489	0.63731	-1.0191	-0.47149	-4.0344	-2.2898	-1.9037	-1.4775	-0.52264	-5.0798	-1.039	-0.73965	1.7766	-2.8148	-0.85298	-1.365	-3.9781	-0.25057	-0.19466	2.0105	-3.3575	-2.7559	-0.64622	-1.4561	-0.86631	-2.2408	0.20643	-0.76575	-1.1934	-3.0358	-2.1096	-1.2719
-1.1774	0.069075	1.7721	4.1053	0.44946	1.7496	1.7742	0.58647	1.4973	1.8379	6.5666	3.3746	0.7954	2.566	0.70997	2.5635	0.12727	3.2756	0.17819	0.73788	1.9217	1.3239	0.54791	1.9372	-0.73439	-3.7519	1.1265	1.0714	0.88013	2.1895	3.7984	-2.0711	3.397	1.8526	-1.1909	2.2471	1.8435	-1.5678	-1.481	0.74198	3.0092	3.2925	0.54075	0.9436	4.4481	0.52374	0.076714	0.09378	1.7044	0.32805
-15.634	-13.048	-10.774	-12.916	-14.361	-16.532	-11.944	-11.876	-12.626	-13.106	-12.255	-16.521	-15.98	-10.174	-14.611	-12.967	-15.943	-11.819	-12.564	-14.97	-13.298	-14.511	-10.009	-12.913	-14.934	-14.559	-15.293	-14.192	-10.626	-15.475	-12.23	-11.921	-15.332	-12.726	-10.693	-10.989	-14.453	-12.475	-12.077	-8.0224	-15.309	-10.28	-12.268	-12.911	-12.803	-12.881	-12.462	-16.241	-12.1	-16.266
-2.3972	0.81682	-2.1772	-0.75449	-2.1559	-3.3881	-3.4783	-2.5956	1.4052	-2.7149	0.14016	-0.33291	-0.80567	-1.1025	1.2755	-1.0022	0.065501	-3.9289	-0.90882	-3.6237	-1.1501	0.21935	-2.0064	-2.3238	-3.3857	-1.45	1.1228	-1.7636	-2.2588	-0.75031	-0.89127	-2.6566	-0.76231	5.1909	-4.4542	1.2548	1.5754	-5.7616	0.80738	-2.9059	-0.55303	0.70163	-1.1729	-4.5186	-4.0461	-0.84774	-0.78939	0.13388	1.2634	-1.7431
-0.27389	-1.463	-2.343	-1.8063	-0.93531	7.9769	-1.1778	0.248	0.42556	0.79945	0.029978	0.31114	-0.029685	-1.5567	-3.0753	-1.7921	-0.96587	0.81388	-2.9165	-0.78538	-0.60696	2.1283	0.20813	-0.099818	-0.8791	-0.28693	1.0263	0.43662	-0.81846	2.2552	-3.2039	-0.5577	0.62966	0.63159	-1.5777	-0.030928	1.7578	1.549	4.1013	-0.65175	-1.7084	-1.386	1.6856	-0.57941	-1.9327	-0.346	-1.5871	-3.0397	0.18821	-0.59673
-8.5868	-11.903	-14.016	-10.943	-14.018	-10.656	-12.67	-10.545	-11.338	-15.054	-10.806	-13.633	-11.723	-12.107	-12.889	-12.631	-13.727	-9.454	-11.873	-11.174	-11.773	-13.028	-16.498	-12.322	-15.252	-13.422	-12.052	-14.275	-9.5414	-13.737	-13.26	-12.821	-13.666	-9.5264	-10.156	-7.6306	-13.359	-14.518	-11.21	-10.73	-14.595	-14.559	-15.035	-16.008	-15.289	-10.42	-14.011	-10.059	-11.056	-12.999
-1.4637	-2.0906	-2.4112	-2.2671	-4.8602	-0.95887	-4.1506	-2.2763	-5.3766	-7.303	-3.7547	-4.9948	-4.368	-4.2229	-1.8927	-2.7758	-0.25183	-5.7437	-2.6565	-1.1882	-4.7424	-4.5663	-3.3326	-4.8635	-3.5573	-3.4874	-6.1423	-6.1801	-4.135	-4.1003	-1.4852	-6.5741	-4.5505	-5.9478	-3.0982	-0.81671	-3.8971	-4.8723	-2.152	-3.1744	-4.7269	-4.568	-2.7016	-1.1054	-1.532	-4.1256	-1.9314	-5.8089	-2.7713	1.1696
3.444	-2.2748	-1.4789	-1.9438	0.4415	-1.608	-3.8112	0.074053	-0.69229	-2.0603	-1.2399	-2.7702	-3.2667	-1.3362	-1.1774	0.91684	-2.5786	0.88904	-2.0499	-0.61033	1.5849	2.0945	-0.28368	-1.0931	-3.5979	-2.4779	0.69563	0.9115	-0.17224	0.72987	-3.4594	-0.65691	-0.95769	-2.1632	-1.729	-0.86764	-3.2403	0.045227	-1.6114	-3.5283	-1.1109	0.04189	-3.2307	-0.19007	-0.91883	-2.5509	-1.1224	1.597	-1.497	-0.99217
-24.125	-20.84	-22.096	-23.374	-23.674	-25.349	-19.097	-22.314	-23.073	-19.69	-22.75	-22.484	-21.447	-20.952	-22.682	-22.428	-21.84	-21.755	-21.345	-24.085	-20.977	-21.032	-22.309	-20.124	-21.305	-22.496	-19.564	-22.06	-20.6	-21.125	-23.282	-18.412	-25.189	-23.591	-19.772	-20.959	-23.958	-22.217	-21.009	-22.013	-21.707	-19.528	-22.929	-21.95	-21.517	-24.213	-20.957	-20.544	-25.899	-24.308
8.8007	5.3224	5.9717	9.0515	8.0983	3.2215	6.7818	8.958	7.7427	4.1891	4.9916	3.9808	9.3687	3.6025	6.197	6.3531	6.687	8.0621	7.2009	6.1931	5.982	10.046	7.5036	5.6627	10.151	4.4063	4.5145	5.5157	5.3511	7.8721	6.51	4.0826	4.6542	9.791	7.3509	6.5362	8.2561	8.4743	7.7915	7.7975	7.7661	6.752	7.7531	4.1349	7.9905	6.7831	4.7677	6.2541	5.1392	3.9696
-4.9774	-0.8698	1.461	-1.8694	-1.5078	-1.0525	-3.4995	3.4182	-3.0785	-4.4574	-3.7279	-1.3856	-2.8944	0.24061	0.71114	-0.65235	-2.0045	-1.6227	-0.09491	-1.5787	-2.5425	-2.2301	-2.2787	-2.1217	-3.0849	-1.0877	0.45382	1.0783	-4.3556	-2.5446	-0.92575	-1.873	-4.02	-0.83212	-3.088	1.6498	-1.5446	-2.5327	-3.1416	-0.11843	-5.3489	0.61086	-2.0656	-0.50539	-0.9157	-2.6678	-3.9074	-3.9329	-1.9961	-3.113
-3.5807	-4.8492	-3.9004	-4.1429	-4.4612	-5.6249	-5.9981	-5.0291	-3.1034	-6.3235	-4.2053	-6.5643	-9.0331	-3.7377	-4.7628	-6.1467	-7.226	-2.9111	-6.817	-6.0689	-4.4066	-5.0728	-4.0062	-7.9345	-4.3431	-3.0842	-2.8354	-8.262	-7.7544	-6.8905	-2.7571	-4.7024	-9.3914	-6.6826	-6.6986	-2.4697	-4.6036	-2.5326	-5.029	-5.1219	-6.8884	-4.4753	-7.9144	-8.7025	-2.4072	-4.4492	-4.2575	-7.0463	-4.7498	-4.7282
2.7476	-3.0615	-1.1946	-7.2114	-1.7607	-2.0346	0.31639	-2.6833	-3.3634	-0.39436	-1.2754	-2.9112	-1.3596	-0.59022	-0.35433	-0.72579	-5.2391	-2.9117	-3.7514	-2.7193	-2.4304	0.032466	-3.8855	-1.0135	-3.1981	-3.2625	-3.7703	-1.9432	-0.10342	-2.0449	-4.9975	0.26915	-4.4644	-2.0563	-2.844	-1.0033	-2.581	-1.6905	-0.64747	-2.8754	-2.654	0.97135	-2.576	-3.079	-0.84723	0.094617	-2.2127	-1.1776	-2.5311	-1.374
-15.871	-16.354	-17.901	-13.314	-12.686	-13.758	-15.151	-12.677	-16.129	-14.22	-13.341	-15.128	-14.865	-14.626	-14.213	-14.254	-15.042	-15.168	-14.493	-14.425	-13.674	-14.489	-17.355	-11.542	-14.188	-11.345	-13.39	-19.164	-12.982	-12.251	-12.81	-12.454	-14.398	-12.339	-14.335	-15.261	-13.667	-17.952	-17.344	-17.406	-13.392	-20.442	-10.786	-14.16	-16.253	-13.92	-12.616	-16.454	-14.289	-14.904
-6.1799	-7.5957	-6.9868	-6.3751	-10.079	-7.3568	-2.8202	-9.0526	-4.2906	-6.9449	-6.7216	-5.2509	-9.3582	-7.2021	-6.4487	-5.6683	-8.2916	-6.5828	-5.2062	-9.3351	-9.336	-2.8498	-7.1791	-3.8543	-5.1408	-7.5324	-5.8658	-7.7979	-5.5412	-5.007	-6.2668	-4.9321	-8.5747	-4.5354	-4.7395	-6.7921	-5.1033	-6.1899	-5.9702	-6.8269	-8.2455	-7.7118	-8.4442	-5.4293	-6.5281	-5.489	-6.0218	-9.0399	-5.4159	-6.6956
-1.5584	-2.2121	-2.4236	1.2284	-0.70372	-2.3015	-4.465	1.3523	-2.891	-2.3013	0.91408	-4.964	-1.6106	-5.4581	-2.6231	-2.5445	-5.104	-1.202	1.5608	0.90858	-2.012	-3.0654	0.047812	-2.2231	-0.6639	0.94747	0.66699	0.43047	-0.82674	1.086	-2.564	-4.9167	2.9142	0.69302	2.8501	-3.7491	1.2006	-0.74538	-2.8517	-3.0401	-0.97984	-1.624	0.33745	-2.1349	2.0874	-0.96558	-2.0019	1.2865	-5.9263	0.19817
7.2118	9.8521	9.2441	8.616	10.952	11.547	11.193	11.643	12.103	9.1222	10.306	7.1759	9.1255	8.8286	9.7612	8.8603	11.063	8.061	10.031	9.9373	8.1174	8.4917	12.421	10.58	11.982	9.7272	9.6885	11.17	7.7399	10.547	14.678	9.1142	10.077	9.5349	8.9588	11.095	7.026	14.461	4.5783	8.1892	9.1147	7.9455	9.2254	10.845	9.4347	6.1599	10.071	12.406	11.486	9.0639
-0.32996	-0.013895	-1.592	-0.55987	-3.4693	-0.95176	-3.737	-4.4335	-1.9432	-2.9662	-2.2264	-1.7268	0.27505	-0.16805	0.85934	-1.3781	-0.24162	-1.9361	-0.75366	-2.6834	-3.244	-0.045	-1.419	0.6679	-1.0953	-2.5186	-0.43881	-0.94343	-0.79747	-2.4944	-3.9607	-1.2247	-1.1849	-4.7881	-2.0507	-1.8448	1.4217	-3.3279	0.011551	-0.88316	-3.9418	-1.391	0.91914	-4.1778	0.086654	-1.8228	-1.3262	-4.1792	-6.011	-1.4299
-0.1431	-0.57458	6.2123	2.578	2.5653	3.253	-0.033598	-2.275	-0.044773	-0.79816	-0.41624	-1.4183	1.1	1.3105	2.2287	-0.090507	3.2388	5.9175	0.74158	0.012017	0.47882	3.8092	-1.6998	1.9384	-1.0517	3.6305	2.0611	1.6254	0.96663	1.2199	5.5162	1.7833	2.4477	1.282	0.45684	-1.8469	2.737	1.593	1.4021	-0.25643	2.3068	0.14246	0.99744	1.4048	2.5671	-0.79048	2.177	-0.32125	3.2974	1.3645
-1.9503	-0.21177	0.82766	0.76689	4.7413	1.6992	0.069108	1.8584	2.8165	1.3805	1.5393	2.6783	1.1141	-1.2584	0.0011006	3.2577	2.674	-1.501	0.78521	0.99729	0.10697	3.9822	0.8893	0.97095	2.2237	1.2995	1.1653	4.0839	3.3756	1.4832	2.1033	1.9989	0.99962	4.5653	3.5855	1.0954	1.1989	-2.5562	1.8653	2.5795	2.6281	1.6596	2.2262	0.72922	2.9106	2.4814	-3.9454	1.0783	2.7632	1.2444
-4.9509	-5.0955	-2.4481	-5.1413	-4.4459	-2.6432	-4.7276	-7.3754	-0.78491	-7.7183	-6.0218	-7.4611	-7.7261	-6.4241	-3.4308	-6.963	-4.8084	-6.1841	-6.1537	-3.9176	-5.1242	-7.8628	-4.5988	-3.5902	-8.7624	-6.2709	-6.2249	-4.9348	-4.9176	-6.1873	-6.784	-7.0007	-5.3317	-0.9671	-3.1971	-6.9044	-6.7261	-5.6009	-4.2566	-3.6533	-6.9843	-4.6484	-5.4217	-4.6378	-5.3811	-4.9162	-5.2412	-8.0696	-5.6577	-4.2405
2.6156	3.0323	-0.68903	1.5614	3.9967	0.16836	1.9305	1.0221	0.38488	-0.38531	0.74866	3.4318	-1.0293	1.3034	2.6522	3.1682	0.93574	2.2046	0.97963	-1.0454	0.95754	0.28871	2.3023	2.9092	1.0836	-0.62069	5.4005	-1.0121	1.2558	2.0209	-0.54169	0.44676	1.0141	-0.4677	2.3546	1.0437	3.3495	1.2791	0.86502	2.4043	3.0475	-0.60711	2.8636	1.672	0.702	1.9934	4.4231	-1.1076	0.54529	0.63347
-5.7278	-0.58294	-3.712	-2.3257	1.4162	-1.9327	-2.8861	1.1019	-0.54758	1.5334	-6.3266	1.9508	-4.0427	-1.3539	-3.7643	-3.7025	-2.7943	-1.6583	-0.67434	-1.7098	-0.83111	-5.2116	-1.1834	-2.5927	-1.0891	-0.11136	-2.3466	-5.2065	-2.8438	-0.3379	-2.5025	-4.4244	-1.4179	-1.6716	0.28659	-2.1444	-5.1522	-4.9904	-3.9576	-1.3428	0.27116	0.46512	-2.8712	-2.2694	-4.2327	-0.44588	-4.5046	-1.8967	-2.6811	-3.5305
-1.025	-2.334	-4.7155	-5.5118	-4.3153	-3.5999	-3.8754	-6.2436	-0.37633	-3.7473	-1.6456	-4.1771	-2.1187	-3.6133	-7.4257	-5.8325	-2.1147	-3.0668	-5.1688	-2.3568	-4.323	-4.4361	-4.7685	-2.3203	-4.2483	-3.8182	-4.7687	-3.6562	-2.1721	-2.7719	-5.7876	-1.4054	-3.3803	-4.5525	-1.3758	-4.2401	-6.0764	-4.1161	-4.525	-2.814	-1.6919	-4.3942	-7.0741	-4.2961	-6.8475	0.16885	-3.7355	-1.6648	-3.4907	-4.1948
-0.69951	-2.8736	-2.5897	-4.2312	-0.52323	-3.237	-2.218	-3.2408	-2.715	-1.3038	-3.1812	-3.0689	-1.3113	-3.1257	-4.2443	-5.95	-1.0682	-3.4125	-1.6349	-2.7694	-5.0044	-0.24698	-2.0214	-2.7199	-1.9642	-0.71704	-2.2643	-3.0185	-4.2914	-2.8667	-2.152	-0.2013	-0.46525	-2.3398	-5.5557	-2.9219	-3.9498	-2.8452	-0.18696	0.023922	-0.68417	0.04018	-0.5988	-1.32	-2.079	-4.6223	-0.56433	-2.3572	-3.8725	-1.711
-1.8419	0.13882	-1.3339	-1.0611	2.0014	0.42546	0.3704	-1.6302	-0.53853	-3.8887	1.5387	0.079933	-2.4139	1.0179	-1.7699	2.1116	4.1539	1.3369	-4.0609	-1.2743	-1.08	-1.2609	0.14947	-3.0442	1.9722	-2.6339	-1.7061	-2.3054	4.1643	-1.5781	-1.2075	2.0419	-2.2809	2.2751	-2.5591	-0.045896	1.4465	1.0848	0.59142	2.4072	0.34509	-0.2454	2.131	1.1852	-4.6155	-0.81577	-2.9958	-1.9762	1.0466	2.135
3.6136	1.3664	1.2452	4.0328	1.0734	1.8516	2.6761	3.7552	3.608	0.12406	3.8384	0.28368	1.9068	3.0591	0.79808	5.196	1.4752	-1.5475	3.8147	2.5613	-2.3486	3.5903	2.763	0.92559	1.4352	3.791	1.9692	1.948	1.3553	2.9608	1.1183	3.3311	5.2144	-0.53031	-0.24508	3.2977	-1.8883	-0.87209	0.34695	2.6021	1.4245	0.75693	-1.5133	3.4142	-0.52095	1.7282	-2.8992	4.0405	4.3493	0.25722
-11.137	-16.77	-11.396	-14.221	-14.693	-14.186	-12.001	-13.212	-15.449	-16.071	-10.66	-11.874	-16.404	-10.804	-11.134	-13.023	-10.014	-12.576	-10.905	-13.87	-16.138	-9.9125	-14.592	-16.256	-12.755	-9.8543	-13.582	-8.3156	-12.751	-11.454	-12.643	-11.818	-13.307	-12.051	-12.737	-11.915	-15.536	-11.691	-16.216	-13.604	-12.533	-13.134	-13.169	-9.6985	-16.882	-9.0924	-12.364	-11.439	-13.314	-15.161
-8.1777	-9.0334	-10.969	-6.5142	-7.5004	-7.7345	-9.2427	-7.0798	-7.4309	-6.1763	-10.008	-10.502	-10.42	-6.5629	-7.4608	-13.385	-8.1036	-9.5904	-8.3575	-8.3547	-10.488	-12.148	-12.063	-11.066	-10.054	-10.518	-9.2072	-6.8623	-8.8064	-10.065	-7.7518	-10.157	-8.2888	-8.9486	-8.4401	-8.1685	-12.157	-7.4794	-8.9714	-11.451	-9.0434	-7.5901	-7.976	-8.8511	-9.0163	-13	-9.0048	-7.5044	-8.891	-9.3512
3.5925	5.3758	4.9658	5.9546	7.6642	4.0775	0.23539	6.2475	3.0011	7.8551	4.2218	2.998	4.3738	3.6443	5.1684	-1.6283	2.9391	5.055	4.4766	5.8183	5.1764	6.6464	4.2484	2.8705	4.8007	5.9575	5.958	4.7956	5.091	7.277	4.6641	4.9152	3.2416	3.71	4.3149	5.9131	5.832	3.8826	3.8637	3.3021	5.8415	4.6402	4.046	5.8654	3.8872	1.6466	6.9766	3.7218	3.139	3.2701
-13.706	-12.886	-12.665	-14.229	-7.8292	-9.4309	-13.83	-11.106	-12.202	-13.798	-13.614	-13.579	-18.234	-12.384	-13.681	-12.94	-15.163	-13.317	-14.128	-13.75	-12.524	-10.107	-11.941	-12.078	-11.661	-14.356	-14.302	-12.695	-12.75	-15.986	-9.9291	-12.226	-10.145	-9.6384	-13.486	-12.132	-12.804	-7.6818	-14.837	-10.135	-12.875	-11.153	-14.282	-10.548	-15.99	-10.648	-9.0033	-12.783	-13.928	-13.452
-1.9751	-5.3687	-4.3163	-6.2566	-4.8828	-3.1207	-3.0432	-3.5554	-1.953	-4.8369	-5.5368	-5.0739	-5.3035	-0.79396	-5.7334	-2.7208	-3.2523	-5.2931	-4.5164	-4.7105	-5.4587	-2.7626	-2.5178	-1.9845	-3.8907	-1.0308	-6.6223	-3.9624	-1.3821	-7.6175	-2.1593	-6.8157	-4.1539	-3.1787	-1.7597	-4.3554	-1.847	-3.8615	-3.8022	-3.5827	-4.7793	-3.8529	-2.9474	-3.6691	-2.3914	-4.4576	-4.2276	-2.9256	-2.2032	-7.3774
-12.813	-13.988	-12.543	-11.579	-11.919	-10.641	-14.003	-7.8775	-7.4184	-10.946	-14.576	-13.91	-13.239	-12.97	-12.532	-11.831	-16.113	-14.549	-13.965	-14.035	-13.729	-11.847	-12.213	-14.793	-16.118	-14.306	-11.763	-11.721	-13.826	-14.574	-12.558	-13.05	-15.267	-13.245	-12.558	-9.4445	-13.148	-10.311	-9.1834	-11.967	-13.567	-10.617	-14.879	-15.166	-11.876	-11.946	-18.549	-9.9266	-12.918	-14.79
-11.779	-13.421	-14.155	-10.894	-12.181	-11.654	-14.153	-12.112	-9.8217	-12.794	-12.387	-10.267	-9.823	-11.413	-11.028	-11.023	-13.098	-12.174	-12.061	-7.2407	-9.9792	-10.631	-10.75	-11.53	-8.6266	-11.244	-11.318	-10.218	-9.7373	-13.58	-12.583	-12.659	-11.885	-15.889	-8.5594	-15.908	-12.953	-10.752	-13.721	-6.7898	-11.441	-9.2996	-12.649	-9.0917	-11.836	-14.498	-14.458	-13.238	-9.6545	-12.422
7.9551	4.7194	7.3857	5.185	3.109	5.8403	9.6856	9.8599	4.9959	7.9073	8.8863	6.5707	6.9188	6.927	5.7989	6.2254	5.195	3.4002	6.7215	5.9413	8.4788	10.143	6.4328	5.5684	2.2445	10.686	7.7413	5.7428	4.2454	7.968	5.8812	7.4032	7.0228	7.4252	8.0409	4.1923	7.172	5.128	4.1477	5.9589	4.8288	4.1995	5.578	7.2307	6.0244	4.8955	8.7903	4.4877	9.2898	7.5417
6.9644	4.4421	9.0528	2.1372	5.0986	3.45	6.5048	4.5553	4.2543	4.4985	4.2616	5.4718	6.2883	3.8365	4.1712	9.7255	4.8911	4.8498	4.3251	1.4457	3.838	9.154	3.9637	4.5143	1.9441	5.4524	7.6418	5.1177	6.1306	3.3708	3.2452	5.2967	1.5367	5.6444	6.2095	3.0154	8.0687	7.9154	8.4392	4.1273	7.9246	4.4544	4.4369	4.4856	6.8285	6.3969	5.5002	4.8708	5.0644	5.3423
-2.0795	0.31992	-6.9744	-1.8164	-4.2001	-3.3403	-6.6217	-5.4617	-1.0748	-2.2435	-5.8409	-3.3505	-5.1399	-4.4994	-1.0719	-0.75905	-3.7755	-0.92396	-2.6142	-4.872	-6.5411	-5.5217	-2.7856	-5.1532	-3.6058	-4.5733	-1.822	-3.498	-3.6578	-3.3558	-2.1692	-2.374	-4.6842	-2.1416	-3.3672	-2.8891	-4.0836	-4.4308	-5.5563	-2.5714	-6.4717	-4.713	-5.5035	-1.9505	-1.6249	-4.9216	-2.2943	-2.9909	0.55563	-2.7453
-13.596	-16.493	-10.878	-13.821	-14.399	-11.917	-13.698	-14.856	-14.275	-13.073	-15.064	-12.805	-16.531	-16.675	-14.549	-14.689	-14.607	-15.827	-14.357	-12.619	-14.967	-15.794	-13.555	-16.765	-13.082	-13.907	-16.28	-15.116	-15.067	-14.65	-17.701	-13.691	-12.284	-16.333	-12.114	-13.921	-17.991	-14.625	-12.921	-12.053	-15.328	-17.961	-17.066	-12.199	-14.317	-15.135	-15.655	-14.121	-11.596	-16.712
-1.1841	0.098295	2.7165	-1.0822	-1.7602	0.71761	5.9581	0.3755	-1.4798	2.5349	1.0641	0.8632	0.41911	-3.0648	1.3281	1.7904	1.7155	-1.4924	1.3091	0.0078277	2.6303	0.26741	-0.9844	1.2906	-3.211	-1.0911	1.5212	0.11002	0.40545	0.58534	2.3995	0.41077	0.26995	4.2449	-0.6269	0.33136	-2.5574	2.216	-3.0135	-3.7354	-2.3197	-2.832	2.5624	-3.8834	-0.65683	0.35618	-2.9848	0.58125	-2.4012	1.619
-11.914	-14.05	-13.198	-13.689	-11.558	-10.051	-12.375	-13.707	-12.265	-10.616	-11.683	-10.649	-10.735	-14.169	-10.444	-8.4473	-14.079	-10.821	-12.009	-12.474	-11.284	-14.16	-9.9139	-11.855	-8.2365	-12.052	-7.4491	-10.883	-10.21	-11.835	-12.639	-8.8245	-15.915	-14.224	-11.776	-7.4508	-11.919	-9.9361	-11.699	-12.329	-11.246	-13.598	-13.43	-11.4	-9.7903	-10.465	-11.846	-11.721	-10.845	-11.45
-0.0236	2.1358	6.2283	2.6988	2.079	2.8182	4.1758	2.0199	0.23825	0.48367	4.8881	5.6801	5.9192	2.7092	4.5635	6.4775	3.5913	3.145	5.0011	1.1643	3.5402	2.4999	1.5748	6.0281	1.524	1.7142	4.7604	4.5958	2.7282	3.1014	0.56943	4.0175	2.2781	2.0967	5.2915	5.0722	3.7115	0.86648	4.3049	5.6385	4.8852	5.2119	2.983	5.4563	2.7911	4.6961	0.82798	2.5793	1.8967	-0.82574
12.052	10.341	9.7943	9.4677	10.062	9.5728	10.843	13.192	9.516	12.923	8.3779	11.028	6.509	10.722	9.7478	11.684	9.1256	8.4628	10.649	10.945	11.728	6.3938	9.6526	10.47	11.788	8.9316	9.1254	6.0818	10.656	10.23	8.3745	7.6275	10.368	9.4117	8.8882	9.87	10.188	6.9179	11.435	9.447	6.5728	7.3494	10.435	11.228	7.8864	11.638	9.9274	13.33	7.3098	9.6444
-10.094	-9.2697	-11.327	-13.139	-9.555	-13.436	-8.8316	-8.9862	-9.1613	-9.6748	-9.9541	-10.521	-6.7795	-9.6553	-8.2033	-8.0562	-9.1861	-9.9927	-6.5589	-12.142	-11.536	-6.9166	-12.044	-7.7851	-9.9217	-7.7685	-8.7906	-7.4943	-10.881	-10.759	-11.36	-11.089	-13.91	-11.725	-7.9647	-7.9218	-9.208	-12.011	-10.207	-10.378	-6.5635	-8.795	-9.3943	-7.3534	-9.2984	-6.6399	-6.6637	-8.7591	-9.2077	-7.4857
-6.829	-6.8104	-4.8971	-1.6468	-4.6575	-1.2035	-1.4295	-4.8364	-5.2775	-3.1123	-5.2623	-3.7677	-2.0838	-1.4591	-4.9505	-5.5951	-4.7589	-6.4602	-6.425	-3.7945	-4.3749	-2.7196	-3.8734	-3.6028	-3.7654	-6.2074	-4.7491	-5.2792	-4.0487	-6.3533	-3.0772	-1.4001	-7.281	-2.1735	-4.0624	-3.9255	-7.2847	-6.3275	-6.5227	-1.2492	-4.7985	-7.8795	-5.3382	-5.6333	0.10345	-3.0453	-3.4788	-2.9629	-2.361	-6.5298
3.3933	2.7451	2.1697	-1.5638	6.0109	1.5272	5.5869	3.7552	2.3242	3.3446	1.8091	-0.20231	0.3399	1.7974	3.3107	3.3602	6.7876	2.7271	1.451	2.6875	0.14562	2.0069	3.2101	1.0516	3.7739	3.5643	2.083	3.0534	1.1522	2.8991	0.39706	-0.46909	2.3203	0.18855	0.52589	1.6302	1.6524	1.8731	0.80341	2.5936	1.4212	0.89778	-0.93256	1.9012	1.9005	0.6246	2.6164	1.704	0.52816	4.7079
-5.4521	-6.2696	-7.7593	-6.498	-9.5626	-5.425	-6.1096	-4.5688	-4.8998	-7.2525	-6.1679	-9.8121	-9.0539	-7.5776	-5.7269	-8.8839	-3.8352	-5.9756	-6.3019	-4.4134	-7.3538	-6.5	-5.4639	-7.2853	-1.486	-4.3705	-5.5549	-5.3169	-4.9495	-6.4841	-7.8411	-4.7067	-8.1397	-6.8217	-5.118	-2.9383	-6.7025	-7.8427	-8.4604	-6.7113	-6.2401	-6.9408	-9.9077	-5.2725	-6.4898	-10.103	-7.1647	-8.5725	-7.8261	-6.9021
-11.016	-14.237	-12.809	-14.273	-16.938	-17.761	-12.835	-12.393	-10.731	-15.139	-17.735	-16.904	-14.314	-12.983	-11.502	-17.323	-14.806	-14.227	-14.554	-16.362	-14.874	-14.823	-14.466	-16.461	-12.512	-15.932	-15.868	-12.302	-16.762	-16.501	-12.422	-12.798	-14.29	-11.725	-12.5	-14.75	-13.893	-15.15	-15.751	-11.755	-18.349	-12.684	-14.236	-15.882	-14.002	-14.385	-15.494	-19.215	-13.351	-16.79
-8.167	-8.805	-7.278	-6.8759	-9.9747	-8.5486	-7.1535	-11.67	-11.124	-11.026	-7.4389	-9.8159	-6.1804	-6.7409	-9.9958	-8.5579	-5.7906	-8.7797	-9.1207	-11.611	-8.3507	-6.346	-10.086	-12.958	-8.9795	-10.043	-6.8981	-11.539	-11.243	-7.6578	-10.387	-7.3241	-8.6168	-8.8595	-12.37	-7.3324	-12.054	-9.8581	-5.9174	-13.303	-8.9519	-12.159	-7.1415	-10.198	-8.2338	-11.284	-5.1322	-8.9754	-11.315	-9.5387
0.84899	-1.3738	1.0183	2.7313	0.28691	2.5616	-3.1105	1.0748	-3.2122	-1.1654	-1.3393	0.84797	0.23089	1.3398	0.067359	-1.7188	-0.30898	-1.6456	-3.3923	-0.12734	1.6989	0.13981	0.056105	-2.0294	1.1115	-0.59854	-2.5624	1.8324	1.8309	-1.9717	4.1537	3.3554	-2.0134	-0.80446	-3.0688	2.2628	-5.1363	1.7721	-1.3444	0.68287	2.1847	4.1745	1.547	1.7086	-1.5239	-1.8609	-2.1319	0.51981	-2.9858	-1.1542
0.7118	-2.0744	0.60571	-2.187	-3.246	0.52901	0.36578	1.5067	-0.26327	1.0609	-0.65953	-1.0854	-1.6074	1.2272	4.1498	-3.3524	-0.52905	3.2423	-2.3213	-1.0181	-0.080536	0.11738	0.87156	-2.2822	-1.1202	3.148	0.39042	-3.8026	-0.45298	0.66235	-2.9965	-2.7754	-0.73467	0.09209	1.0898	3.0193	-1.473	-1.0767	0.21213	1.3723	2.0727	-0.7184	1.3801	0.27575	1.2523	-0.057828	0.33698	-1.6904	0.75013	0.26561
2.0543	-0.37057	2.7377	4.298	3.2503	2.9479	0.05926	3.5476	2.8375	3.0544	3.9992	1.8832	4.1998	3.6578	3.8961	2.7123	0.48371	-0.43953	6.0309	1.468	5.9738	2.6192	2.5283	4.2495	3.0357	-0.36754	2.9724	4.3362	0.84492	3.9522	1.9963	3.0514	4.5001	0.50965	3.7552	2.586	3.4957	1.6312	3.4463	1.2023	5.9828	-1.3721	1.1086	1.8197	4.1728	2.2572	-1.4347	1.0033	3.8752	1.0119
-11.178	-5.3766	-5.9465	-5.1614	-5.4498	-7.5729	-6.2038	-5.2949	-4.3633	-8.7156	-4.3949	-7.0845	-6.4787	-3.2379	-7.5648	-8.6046	-6.0603	-7.182	-3.5413	-4.3266	-6.7844	-4.9509	-5.2777	-8.5164	-4.8488	-5.0732	-6.5203	-6.6694	-4.5183	-6.3151	-9.4204	-4.8274	-5.2644	-8.2866	-8.0643	-5.326	-7.33	-6.7021	-7.3254	-6.6351	-5.4708	-7.2646	-9.1191	-8.6094	-4.9525	-7.7878	-5.3183	-8.1302	-7.0512	-4.1249
-14.308	-11.498	-13.733	-12.457	-9.6972	-14.386	-11.487	-10.574	-13.031	-10.609	-12.661	-12.611	-13.86	-10.343	-13.177	-11.905	-13.983	-15.058	-14.422	-16.695	-12.112	-20.547	-13.265	-10.93	-15.85	-13.538	-13.03	-12.032	-9.7291	-13.131	-11.836	-10.642	-12.132	-14.524	-9.8146	-12.275	-11.18	-12.536	-14.087	-11.283	-11.641	-9.7649	-10.905	-13.853	-15.095	-13.578	-11.309	-11.966	-11.628	-13.273
-5.5282	-6.0827	-6.3727	-0.2481	-2.0839	-4.3342	-1.2281	-4.2035	-1.5366	-3.3158	-1.3643	-2.3558	-2.3634	-6.0209	-6.0221	-4.0558	-5.441	-6.3144	-4.1169	-4.9304	-1.453	-2.3722	-4.2086	-2.0928	-6.1135	-6.1197	-2.8382	-3.5395	-5.6524	-1.62	-4.6258	-6.7309	-2.3396	-4.4176	-0.73173	-2.8434	-6.017	-4.0835	-1.1107	-3.0452	-2.4916	-6.0993	-3.5502	-6.3054	-3.3638	-2.3153	-5.1095	-5.1397	-1.127	-2.0663
-6.4416	-3.4428	-6.1976	-3.2783	-5.8684	-6.0984	-7.5001	-2.0433	-6.9194	-1.1322	-4.3951	-5.9815	-7.3181	-4.0351	-7.2936	-3.8723	-6.1172	-8.0275	-4.2342	-2.2408	-7.1973	-5.3329	-4.2832	-5.6594	-7.0558	-5.8531	-0.66004	-7.8557	-5.7065	-7.5789	-9.3492	-4.9476	-6.1945	-8	-4.4923	-7.3538	-6.6532	-6.9938	-5.583	-4.7118	-7.9063	-6.522	-4.6289	-3.1914	-6.9983	-5.7983	-5.2918	-6.1553	-6.1947	-6.7322
-21.133	-21.257	-21.681	-18.99	-22.259	-20.927	-22.614	-17.622	-24.034	-20.334	-19.749	-23.467	-22.056	-20.233	-22.442	-21.72	-20.548	-21.465	-22.802	-23.372	-22.813	-20.769	-20.46	-23.705	-23.028	-23.348	-22.212	-22.027	-23.121	-21.862	-21.493	-23.733	-20.928	-25.116	-22.052	-21.797	-22.599	-21.397	-20.486	-23.863	-20.793	-19.908	-18.435	-23.84	-22.382	-22.349	-23.746	-25.27	-21.032	-21.451
1.4071	1.0404	1.9843	0.39626	-1.4758	4.1743	0.25987	2.5542	0.67522	4.0257	3.279	2.2529	3.7306	-2.0461	-1.1186	1.2453	3.8141	2.6248	4.0325	1.6169	-0.12393	1.512	2.7873	-0.039808	0.79675	2.6145	0.28256	1.405	5.073	2.395	2.6391	2.2289	0.98492	-0.46799	2.7974	1.4229	3.0254	1.0093	1.1226	0.40526	1.3993	-1.0087	-1.3733	-0.67846	0.76856	4.0807	1.2975	1.9869	-0.59392	4.6926
-6.8008	-10.201	-5.9713	-8.8416	-8.2721	-10.466	-12.568	-5.4818	-10.423	-11.421	-7.714	-10.268	-9.7992	-8.4952	-8.9885	-13.528	-9.8128	-6.6148	-8.7114	-8.7979	-11.375	-8.9875	-10.199	-5.9527	-10.326	-7.5971	-7.5917	-12.07	-12.975	-8.7848	-11.202	-8.9702	-11.786	-9.6844	-8.433	-9.2029	-7.7231	-7.4693	-10.691	-11.229	-6.6815	-9.0531	-11.669	-11.851	-10.714	-8.7201	-8.6261	-12.692	-10.827	-9.6377
-8.3016	-10.167	-7.398	-8.6549	-8.0216	-9.2206	-8.6316	-8.0026	-9.0722	-11.099	-8.7117	-6.5323	-8.2356	-10.651	-10.833	-10.24	-7.6285	-10.299	-10.292	-13.703	-8.3247	-10.125	-8.581	-11.001	-7.4079	-12.421	-9.6386	-8.8805	-9.4765	-8.2962	-12.212	-10.46	-11.472	-10.531	-6.7708	-10.34	-8.711	-6.5628	-8.8779	-12.426	-12.002	-9.3104	-10.629	-8.8791	-6.3918	-9.7415	-9.5293	-9.6257	-9.8438	-7.1686
-4.2453	-1.987	-3.4116	-5.8592	-4.6497	-7.2219	-4.5723	-3.3753	-4.0268	-3.8944	-1.9847	-2.8768	-6.5565	-5.2831	-3.8953	-3.7284	-8.6128	-4.3255	-3.8268	-1.8683	-4.4028	-9.4718	-5.3215	-4.6636	-5.2733	-5.6979	-4.892	-2.4439	-4.004	-4.6442	-5.1245	-4.3359	-1.0934	-4.4596	-6.1701	-5.1	-0.17766	-4.6316	-2.5825	-1.0616	-2.6012	-5.0287	-5.3081	-6.8451	-2.001	-0.77223	-3.9685	-7.3468	-4.8163	-8.049
-1.1862	1.6428	3.2643	0.61606	2.3461	3.9147	0.90385	0.33968	1.176	2.8494	0.81642	1.5761	1.0994	0.66309	0.85023	1.2703	1.6248	4.801	1.5106	-0.72725	-0.11464	1.7023	0.76009	1.276	-0.28647	-1.5881	1.6583	-0.8274	2.9138	-1.0516	3.8655	4.3157	0.9694	-0.87108	2.6836	-0.43516	2.7522	0.71129	3.4967	0.98312	-0.76739	0.064473	-0.67134	6.5407	4.6381	-1.3673	0.93797	-1.9724	2.9904	3.1596
2.0275	1.5761	2.1378	4.2434	-0.92193	2.4889	0.01709	1.3856	0.79401	2.4985	2.1515	2.801	4.9066	1.4921	6.4175	6.7373	1.9732	5.0275	3.3334	1.2989	0.031573	2.9723	0.8149	2.4927	2.0458	2.2669	-0.24562	0.086872	1.6194	2.3184	-0.98509	6.7609	5.9903	0.8473	4.8775	1.4495	4.666	2.533	-0.98616	0.96872	2.1311	-1.2182	-0.58457	2.2034	1.0356	1.0629	-1.0494	2.5756	3.9629	0.7435
1.2353	4.7101	-0.070465	0.48342	1.3287	3.2043	-0.49953	-1.0606	-5.1391	2.8935	1.0903	0.40315	-1.6989	1.8617	-1.3794	1.8965	0.099944	0.7424	2.3572	-1.7924	1.1369	-0.86765	-0.47588	-0.21841	-0.013192	2.1834	1.2235	0.94171	-0.61182	0.30166	-0.98509	2.2269	-0.62512	1.8785	-1.7968	-0.095407	0.34569	2.2914	-0.48191	2.3559	4.6694	0.43566	-0.71979	0.85164	-2.0922	2.1576	1.8837	0.24268	-0.78626	0.95145
-0.57445	1.1641	-0.21396	0.36171	-4.6036	-2.9164	-3.6066	-0.5795	-0.21091	-2.4107	0.64335	-1.2792	1.0416	-3.919	-2.7807	-1.7113	-4.3464	-2.3275	-4.1067	-0.80294	-0.45276	0.72165	-2.1552	-2.9333	-2.1971	-5.3269	0.88009	-2.8886	-4.7921	-1.8364	-2.9683	0.20149	0.94075	0.71589	0.17052	1.0744	-0.95093	-0.41842	0.68099	-2.098	-2.9651	-0.49754	-2.1069	0.24296	-5.4328	0.56069	0.25909	-1.881	-3.4843	1.3807
-5.1367	-3.8466	-3.9609	-5.3455	-6.0406	-5.5002	-7.0515	-4.1863	-3.8278	-6.769	-3.5479	-4.5298	-6.2693	-3.4512	-6.7441	-5.8053	-7.0275	-5.2931	-4.3968	-6.5655	-4.0563	-6.359	-4.777	-6.4212	-4.0899	-4.0388	-4.4874	-5.4601	-6.1091	-6.4012	-8.2749	-7.1378	-5.4931	-6.2601	-5.5399	-5.1415	-5.3777	-5.0876	-10.978	-3.7783	-7.0299	-5.4336	-5.8045	-6.9813	-5.7362	-1.028	-8.9198	-3.836	-8.6491	-7.3463
1.6433	1.1391	0.055371	-0.52997	0.88586	2.4589	-1.2673	-1.4024	2.0354	2.3716	1.79	-3.333	-4.1227	0.65169	2.8483	0.35472	-1.0516	1.1516	3.4166	1.2381	-1.1885	3.1973	2.8283	-0.38927	-1.2479	-0.95371	-0.48812	-2.9768	-2.0986	-1.0469	0.86653	2.3973	-1.3237	-0.61302	3.9445	-1.1563	-2.7734	-2.3416	-3.5135	-1.9511	-1.6518	1.0602	0.30722	1.6289	3.175	-3.2114	-0.76466	-1.9373	0.36906	-0.17181
1.1628	0.13798	1.136	-1.7528	3.9865	2.4726	2.8118	0.28871	2.2831	-1.8879	-0.1492	-3.3659	3.8762	2.0825	0.83648	-1.1389	-2.0736	2.4627	2.6175	-2.5668	-0.93505	0.7037	3.383	3.0456	-0.19735	2.2016	-0.97732	-1.7507	-3.9725	0.43557	0.28637	0.15548	1.8024	0.77593	-0.39852	2.7697	-2.2432	-0.66947	2.1658	-1.2391	3.4081	-2.3765	0.66578	-1.6235	1.7537	-1.7941	0.41506	-0.76076	-3.0034	0.74686
-12.301	-14.934	-10.326	-12.012	-13.312	-12.469	-12.39	-11.33	-11.598	-17.775	-13.326	-15.166	-13.355	-9.5845	-11.035	-13.87	-13.493	-16.976	-13.826	-11.92	-15.151	-14.227	-12.046	-16.177	-16.576	-12.402	-12.642	-13.206	-12.365	-14.678	-12.435	-9.9394	-15.175	-15.087	-17.083	-11.316	-12.646	-10.785	-16.033	-9.6943	-14.509	-11.723	-14.555	-16.187	-9.9547	-11.655	-13.162	-9.3467	-13.516	-12.14
-4.6527	-5.726	-2.3022	-3.8239	-5.9162	-6.4158	-7.1338	-6.3213	-2.0144	-5.5893	-5.9333	-1.8178	-0.25654	-5.0802	-4.096	-5.9882	-1.3113	-2.7432	-6.0545	-2.0731	-4.9239	-2.0751	-3.1776	-7.0497	-1.9551	-7.1667	0.70832	-3.0284	-2.2423	-2.0971	-1.7398	-6.0064	-2.7483	-5.4509	-5.4816	-6.1821	-3.897	-5.2923	-6.5636	-4.3874	-6.0089	-3.027	-4.177	-4.7415	-1.6117	-5.0103	-1.6407	-4.6282	-3.1083	-5.3545
6.9446	6.2286	5.9085	6.6251	8.9421	6.0842	9.5213	5.9087	5.4731	8.3007	5.3384	3.3235	6.6145	7.3198	2.8386	8.3182	6.5985	4.3395	6.0546	3.3771	7.0398	8.3105	6.9952	10.773	3.3124	6.0875	5.5975	8.1192	7.0834	7.0717	8.4517	6.1824	5.8345	6.3027	5.9982	8.1934	6.1045	7.9225	6.6521	6.1162	7.4422	9.9049	7.7787	8.3369	10.572	5.6393	10.148	10.368	6.3026	7.1301
1.1545	-0.065898	-4.2634	-1.1075	-2.1232	0.45346	-1.7133	2.4286	0.62526	0.30388	-2.064	-4.5267	-3.2554	-2.96	-3.4232	-1.1538	0.74452	0.5094	-3.4678	-3.1521	0.65545	-1.8789	0.27142	-0.96174	-1.8538	-2.1321	-2.1448	-2.0485	-1.9549	-0.20672	-4.7347	-1.5696	-1.3337	-1.828	4.1862	-1.3896	-1.2544	-1.0764	-5.1463	-1.4236	3.2954	-1.0841	-1.6176	-1.1424	-0.95255	-2.7294	-2.9683	-2.4909	-0.79024	-1.9935
-1.6049	-1.6678	0.85548	-1.3774	-2.4571	-1.0025	-1.257	-0.43154	-1.865	-6.212	0.85907	-0.52067	-2.9609	-2.32	-2.1991	-3.1777	-2.6975	-2.6955	-6.2341	-3.1918	0.46379	-1.6039	-1.55	-0.92506	-2.516	-0.28121	-0.66803	-0.52053	-2.0947	-1.4099	-1.6572	1.3654	-2.5371	1.0275	0.7554	-3.6869	-2.5836	-4.3805	-2.6149	-2.2813	-0.1525	-0.45605	-2.374	-0.41465	-1.3368	-4.0418	-4.8887	-3.3604	-3.2078	-2.6271
0.58035	-0.4579	0.51044	-1.7072	-5.4382	0.96216	0.13715	-1.6523	1.3891	-1.6198	3.2426	0.31167	1.6029	0.39579	0.25041	0.87509	-1.5028	-0.8236	-1.6733	-1.2181	0.20243	0.62285	-3.0933	-0.0058259	2.3104	2.2101	0.77311	0.11595	1.5324	-2.021	-0.55535	2.1567	-2.0314	2.4262	0.086437	-1.7781	0.7215	-1.0292	3.7918	-0.84248	-0.55287	-1.3379	0.73132	-0.93917	2.0572	-3.4171	-2.5257	-3.4841	0.049095	-0.34954
4.2233	1.3262	4.7817	1.5819	1.3248	2.2418	-0.23177	3.7123	1.2367	0.90705	1.119	1.7597	2.8195	0.24104	-1.5556	1.5352	0.058723	1.6437	-0.32616	4.2294	1.4054	4.8049	4.037	1.8254	-1.0388	0.98726	2.9129	-0.046995	1.8358	3.3581	-1.5711	2.3197	-1.9216	0.89168	1.2965	-1.8002	-0.64127	0.061465	2.1849	2.5625	0.34321	0.66171	2.0891	0.27172	1.896	-1.7425	3.0115	-1.5017	-0.51236	1.8457
-8.1209	-7.6962	-13.734	-10.728	-11.488	-9.4726	-10.624	-10.374	-10.621	-10.229	-10.767	-13.298	-12.442	-13.517	-12.853	-11.721	-10.084	-11.466	-10.636	-9.4179	-10.457	-10.441	-11.032	-10.047	-10.929	-8.8672	-9.0865	-12.978	-11.784	-10.734	-8.0476	-13.588	-9.6363	-10.089	-8.7847	-12.876	-9.1516	-10.951	-10.146	-11.909	-5.6911	-10.692	-7.6895	-11.871	-11.504	-10.634	-9.3401	-10.676	-10.047	-11.453
-8.1765	-7.5374	-9.1811	-8.3847	-8.9903	-9.6846	-8.6795	-7.9581	-9.0769	-6.9388	-12.485	-7.7736	-9.4167	-8.1644	-10.14	-10.75	-8.2725	-9.1035	-12.108	-10.238	-11.873	-10.68	-12.158	-12.543	-11.081	-9.9319	-8.752	-7.3909	-7.4084	-9.2999	-7.932	-5.0161	-14.124	-8.0465	-9.8193	-7.339	-8.5565	-7.4562	-11.23	-8.667	-11.292	-6.9714	-9.1073	-9.6652	-6.1132	-8.3474	-10.777	-7.939	-9.6225	-10.3
5.0087	4.1953	6.1393	2.0578	4.6381	4.9372	1.7048	6.5131	5.1907	3.3944	8.2392	3.88	1.4859	4.8829	6.8371	8.4415	7.2203	5.3797	8.2225	3.3	7.1955	5.1348	6.2244	5.478	6.9136	9.9317	5.8746	7.106	6.8916	4.4143	4.2942	5.1951	7.1032	8.1508	3.3742	4.3393	5.3446	8.8104	4.4396	6.5814	6.802	5.7812	6.2994	7.2128	6.1201	7.2105	1.6257	2.6921	2.7861	4.9977
-1.7419	-3.7548	-1.1173	-1.3229	-2.1757	-2.8874	-2.6202	-2.0188	-4.1478	-4.65	-5.2128	-2.0837	-4.2722	-1.1446	-4.1264	-3.6587	-2.3946	-3.9016	-6.9948	-0.8587	-5.2331	-4.3978	-3.2541	-3.4085	-6.3964	-5.2369	-2.2478	-1.8844	-3.5808	-3.846	-1.2744	-1.98	-1.6776	-1.7468	-3.2	-1.0392	-3.712	-5.2861	-4.059	-4.2698	-4.651	-3.6463	-2.09	-3.5666	-0.010439	-1.5537	-1.4953	-1.9066	0.75103	-4.7261
5.8426	4.7635	2.6122	2.6555	6.8066	2.5491	3.4432	4.3958	2.463	1.7446	5.4224	3.0899	4.3583	1.976	3.0208	4.6745	2.7569	4.7057	4.6198	6.9654	4.2372	3.6714	3.8706	0.27213	2.2801	4.591	7.4551	3.6778	3.0523	3.7588	6.1338	-0.24937	5.9727	5.2146	4.8265	6.8472	6.1901	5.4983	8.1207	6.1229	2.2902	7.7363	1.7098	5.7815	1.9629	4.3061	4.9692	3.0924	3.9679	5.9891
-8.2056	-8.6354	-10.937	-7.9759	-9.9492	-9.761	-11.265	-9.61	-10.079	-13.137	-9.8256	-10.895	-13.392	-10.973	-9.8722	-8.0182	-8.9196	-11.349	-12.055	-8.633	-9.893	-10.733	-8.3997	-9.8388	-10.074	-11.326	-13.356	-8.1541	-6.3382	-11.651	-15.44	-10.956	-11.009	-11.38	-13.633	-11.47	-9.733	-14.592	-10.48	-9.4854	-8.3632	-9.6977	-11.505	-8.8921	-11.695	-11.651	-14.224	-9.9044	-11.017	-12.196
-13.974	-8.05	-13.193	-11.937	-14.834	-15.14	-15.019	-12.049	-15.428	-13.302	-14.952	-14.283	-12.304	-8.8072	-10.508	-13.267	-11.984	-10.323	-10.929	-14.286	-13.375	-12.684	-10.866	-13.138	-12.467	-12.925	-13.35	-15.577	-9.633	-13.595	-10.806	-12.454	-13.59	-13.917	-12.429	-13.84	-13.289	-11.363	-12.458	-10.935	-14.478	-10.671	-15.919	-10.546	-12.463	-10.831	-14.48	-11.401	-13.714	-10.636
-8.4339	-7.2171	-7.7627	-8.1958	-12.327	-9.2202	-7.6699	-9.4082	-9.2886	-5.3655	-11.175	-8.3158	-8.1369	-7.9245	-7.3578	-8.5556	-10.204	-11.788	-8.7316	-11.768	-10.085	-8.4751	-7.1124	-10.264	-10.89	-7.6662	-9.1009	-6.2702	-9.0803	-7.0752	-8.8656	-12.314	-11.861	-7.8515	-10.208	-9.6135	-5.6765	-8.3193	-10.597	-9.0898	-8.9964	-13.312	-5.7484	-9.869	-8.4588	-8.7619	-7.4319	-8.1584	-9.7586	-5.4137
-4.317	-6.141	-5.0613	-3.9067	-4.2699	-5.3241	-6.8746	-4.7266	-4.231	-7.8428	-6.9634	-7.9733	-4.3153	-4.3464	-5.4156	-5.3835	-3.3435	-6.176	-5.1565	-6.5383	-5.0796	-6.1549	-3.4948	-3.9999	-3.0233	-2.0346	-4.9973	-6.4524	-4.7289	-4.295	-5.5737	-6.6125	-1.1857	-6.4528	-5.2614	-6.7687	-3.478	-7.0465	-5.0705	-5.766	-5.2771	-3.3263	-4.208	-5.2492	-6.7085	-1.8207	-3.6633	-5.2753	-5.3346	-5.3268
-11.821	-10.241	-11.667	-14.36	-12.782	-13.722	-11.98	-11.186	-9.2259	-12.738	-13.134	-12.518	-14.221	-10.272	-11.12	-9.1127	-11.102	-10.992	-11.56	-12.044	-13.381	-12.274	-11.957	-11.535	-10.555	-9.3208	-12.33	-10.359	-10.724	-11.044	-8.9732	-11.904	-12.255	-9.4395	-12.392	-8.5674	-10.441	-13.724	-12.961	-8.186	-11.5	-12.489	-12.782	-11.884	-10.711	-10.77	-17.118	-13.36	-10.843	-10.581
-14.55	-11.96	-15.533	-16.305	-14.199	-12.722	-14.554	-13.021	-15.96	-14.27	-12.334	-16.72	-14.839	-15.611	-16.706	-11.935	-15.283	-11.742	-16.447	-15.47	-14.007	-16.688	-14.563	-16.026	-16.363	-14.904	-16.585	-13.037	-17.744	-12.245	-11.399	-18.426	-15.401	-16.496	-13.675	-13.247	-18.427	-11.747	-16.432	-17.195	-16.197	-16.225	-13.209	-16.093	-14.039	-11.338	-14.135	-14.587	-13.632	-15.344
-13.285	-11.363	-12.393	-13.801	-10.607	-11.258	-8.6866	-10.63	-11.034	-11.209	-14.665	-10.769	-12.326	-14.302	-10.322	-11.229	-10.764	-11.961	-12.456	-13.015	-14.229	-15.802	-15.518	-14.018	-13.036	-10.212	-11.102	-10.967	-14.139	-11.283	-15.144	-11.87	-12.563	-11.867	-12.785	-15.113	-15.322	-11.202	-12.678	-17.422	-10.675	-13.299	-14.461	-9.5401	-11.304	-14.913	-11.961	-11.683	-13.447	-11.83
3.684	4.0128	1.3657	0.89157	2.791	1.8822	-0.59395	-0.46866	3.0302	1.15	3.1691	3.3665	2.5657	0.31179	-0.05107	2.3414	-0.77687	-0.78998	1.6814	-0.67069	2.0388	-0.95395	1.253	1.2146	2.0008	2.8108	2.5841	1.2712	1.3934	-0.070624	2.663	0.85898	3.3461	3.2041	-1.4329	2.1782	3.3183	0.3932	3.6812	-0.42712	1.2979	1.0978	3.7048	1.2902	0.5048	3.3783	2.3894	1.5419	0.083867	-0.33572
-10.662	-14.418	-15.594	-15.482	-12.516	-12.763	-14.533	-11.659	-15.3	-15.879	-13.547	-13.313	-14.638	-11.773	-13.437	-14.561	-15.077	-15.162	-13.913	-11.709	-13.729	-13.169	-12.333	-12.39	-14.83	-13.384	-14.953	-11.193	-11.458	-15.376	-14.051	-15.815	-14.911	-15.607	-14.154	-11.747	-12.969	-14.23	-14.775	-16.797	-13.704	-14.636	-15.125	-11.718	-18.266	-12.486	-13.709	-13.502	-13.807	-13.23
1.5192	-1.9204	1.2204	-0.44424	-4.4089	-1.7176	-3.4089	-1.2002	-4.8895	-0.20356	-3.4393	-0.16874	-3.4165	-2.9873	-3.675	-3.0213	-4.1231	-4.154	-3.6064	-4.1449	-4.1035	-2.6685	-2.7758	-1.1525	-1.1162	-7.0673	-1.8648	-2.9632	-5.0145	-2.5286	-2.7154	-2.0262	-1.4662	-0.85162	-1.0316	-0.71197	-4.1546	-2.9339	-1.2	-2.432	-1.4187	-1.6303	-3.7224	-3.3134	-2.1875	-2.8619	-4.9439	-2.6079	-2.6762	-3.1358
9.3968	9.1918	7.3485	9.0905	10.692	8.4992	8.5559	8.6228	8.3427	8.7324	11.439	12.543	9.6878	10.699	10.109	9.4816	9.8929	6.2863	6.9989	8.9633	7.8984	10.066	12.164	7.2431	7.761	8.2841	12.441	9.6974	9.2614	8.6622	10.225	11.442	10.105	7.5831	9.7828	9.0174	4.9478	8.3185	10.885	9.7094	9.7004	10.083	5.6322	10.005	8.918	11.363	5.5811	8.0867	6.685	8.5427
-3.041	-0.53862	-2.5158	0.24279	1.5117	-0.79308	-2.0655	-2.5631	-2.8624	-2.978	-2.5034	-0.73969	-2.5941	-2.2531	-0.20926	-3.2603	0.1291	2.5634	2.283	-2.6719	-5.1395	1.374	-0.7559	1.7556	-1.0007	0.89581	1.8609	-4.1609	-3.9364	-0.70454	-2.9055	-2.3211	-0.027247	-3.9179	-1.3142	0.68138	-2.4033	1.0939	-0.43458	-1.6095	-1.8734	-1.9534	-2.523	1.0497	-0.49887	-2.8646	-2.045	-0.27771	-3.007	-0.38384
-10.003	-8.5562	-7.6736	-11.352	-10.391	-10.71	-7.7312	-10.788	-9.5274	-12.276	-10.154	-10.95	-7.7677	-8.6912	-8.5032	-11.067	-8.3745	-9.1889	-11.965	-7.3031	-11.144	-11.652	-8.8654	-9.4596	-8.1462	-9.9961	-7.5747	-12.16	-7.4587	-6.4699	-9.4571	-7.4361	-10.195	-11.129	-6.2994	-7.5309	-8.3294	-9.2948	-8.2822	-7.2486	-9.0645	-8.9641	-6.7735	-10.295	-10.788	-9.8277	-14.393	-10.117	-6.9121	-8.672
-14.661	-14.7	-13.136	-16.219	-16.321	-15.627	-15.417	-12.129	-13.776	-10.463	-15.62	-12.635	-14.912	-14.919	-15.915	-15.392	-13.43	-13.09	-16.893	-14.948	-10.863	-16.43	-16.828	-11.455	-16.298	-13.42	-15.727	-13.271	-13.709	-11.981	-12.515	-15.428	-15.617	-14.219	-14.008	-14.671	-12.893	-13.556	-13.726	-14.738	-13.803	-14.494	-9.1965	-14.742	-14.634	-13.007	-14.359	-13.685	-15.921	-16.412
-9.9128	-7.1509	-12.738	-9.6511	-8.1682	-7.2365	-7.3183	-10.285	-6.2706	-8.3477	-6.8331	-3.9725	-10.792	-8.7421	-9.9907	-8.2623	-8.8262	-8.3546	-8.044	-9.1838	-7.2341	-8.1447	-7.1212	-6.7386	-5.0302	-4.5596	-6.8928	-11.08	-12.441	-5.8065	-4.3709	-8.9933	-5.9456	-5.5486	-10.737	-9.0065	-7.0263	-6.3251	-9.0149	-2.5064	-7.9633	-6.4146	-9.0332	-9.7202	-9.5105	-8.5303	-9.1355	-6.7033	-7.0826	-4.6274
-4.1213	-5.8223	-4.4761	-6.1709	-4.4511	-5.8612	-6.2747	-4.8091	-3.2745	-2.7368	-5.5979	-5.9781	-6.213	-7.6442	-6.0358	-6.0237	-6.0195	-5.7776	-4.4057	-8.0452	-7.1488	-6.5176	-9.2798	-4.5328	-5.3043	-3.5506	-3.2996	-4.9947	-4.3281	-6.3861	-1.4549	-5.4536	-5.1753	-5.5522	-5.5473	-3.8199	-4.9144	-1.1632	-6.4012	-4.7893	-4.6267	-8.0525	-4.7401	-4.9913	-2.9618	-5.0094	-2.3618	-6.0631	-3.7712	-5.9812
3.4771	0.59506	3.0916	2.3775	3.4386	4.7051	1.7049	-0.24724	2.3402	0.41858	3.7239	0.482	3.406	-0.18635	-0.46107	2.2605	2.6994	0.02606	1.3737	3.4639	1.2819	4.4498	1.2776	4.6314	4.637	-0.31643	0.13728	3.635	0.26222	2.9858	3.3397	0.88372	6.103	1.6939	4.7756	-0.28719	0.028862	3.0205	-1.2554	1.8541	6.3679	-0.98903	4.258	-2.0279	4.8041	3.4777	1.3329	4.2863	1.0362	3.1672
-4.8805	-1.1324	-2.0242	-3.9249	-2.2467	-3.0894	-3.8521	-3.0797	-2.0476	-1.8649	0.072353	-0.52685	-1.8991	-1.7486	-1.1332	-4.5346	-3.1267	-3.6967	-6.6951	-0.57422	-4.7236	-3.3358	-1.3012	-2.0761	-1.6208	-2.5207	-4.6695	-2.1485	-1.9568	-4.2044	-2.2444	-1.6701	-1.9046	-0.79334	-0.14285	0.68633	-2.708	-2.6381	-3.1986	-1.9758	-4.8289	-0.34535	-1.449	-2.6743	-2.082	-2.6035	-2.994	-1.2612	-1.5836	-2.9801
-13.125	-19.075	-13.599	-14.186	-15.55	-16.219	-13.878	-17.697	-11.401	-14.273	-16.542	-11.474	-16.896	-10.704	-14.962	-11.511	-13.903	-13.8	-12.89	-16.071	-15.135	-16.088	-14.35	-14.326	-14.261	-14.599	-13.604	-17.715	-15.694	-14.027	-14.818	-14.542	-15.5	-17.742	-17.163	-12.55	-17.55	-14.277	-13.523	-14.979	-15.5	-16.612	-16.648	-14.82	-13.108	-16.984	-13.735	-10.871	-11.4	-15.316
-11.513	-15.727	-13.941	-15.475	-14.887	-15.134	-15.806	-13.343	-12.482	-13.288	-14.071	-12.859	-13.512	-13.572	-12.152	-14.843	-13.695	-16.67	-13.118	-11.396	-14.039	-14.484	-14.904	-15.461	-15.932	-13.776	-14.895	-13.574	-14.622	-13.616	-13.033	-17.972	-11.793	-12.62	-15.478	-14.417	-16.007	-18.693	-13.567	-14.478	-15.998	-17.642	-10.55	-12.535	-14.255	-15.827	-14.385	-17.313	-14.424	-12.807
-4.9034	-4.4235	-8.4625	-7.1616	-8.8187	-2.851	-8.7092	-8.3878	-6.434	-8.5466	-6.7971	-7.4076	-7.5288	-5.9221	-6.3749	-7.3579	-6.2976	-6.187	-4.393	-2.3916	-7.2106	-1.6259	-3.0709	-4.8919	-6.222	-8.2983	-6.3791	-7.0508	-4.9878	-4.9434	-3.8102	-8.1807	-8.6606	-6.4666	-6.4044	-5.9864	-6.6805	-5.1756	-3.1414	-5.4504	-7.4594	-4.9424	-1.7239	-5.8007	-4.9149	-7.7785	-2.7405	-4.9772	-3.9319	-3.5231
0.28486	3.3534	-0.11532	-0.33003	-0.31937	1.898	1.1331	0.23596	2.2871	-0.61888	2.7519	0.091317	-1.4615	-1.1004	2.1109	1.7519	-1.6448	-2.9301	1.0311	-0.6338	2.2692	-0.66142	-0.74577	-1.001	-0.73462	3.8612	-1.4021	5.4191	-1.5433	0.78032	1.368	0.86583	-0.60802	0.83696	1.6907	2.6173	0.48214	3.6883	-0.61736	1.0759	1.5223	0.54195	2.2621	2.7352	-2.1283	5.3124	1.8693	3.4871	1.0381	-0.49509
0.48099	2.4267	1.862	1.524	1.5782	3.6436	-0.051776	-0.043642	2.2308	1.9691	1.2355	1.3684	1.5311	4.0453	-0.15179	0.12909	2.6376	-2.3371	-0.62068	2.7221	1.9526	2.7983	1.5356	0.18954	-1.1992	0.38148	-0.0047112	-0.53363	1.4261	3.1071	-0.16897	1.1085	-0.23903	4.7356	2.5889	2.5662	-1.6232	1.7387	0.048893	2.7309	2.5011	-1.6744	5.3225	-1.0905	1.7621	1.2897	0.38593	0.78222	-1.7767	2.4092
1.4479	1.8355	2.1542	2.0635	1.7851	3.4673	4.4718	0.26244	0.32463	6.3413	3.1376	2.1961	-0.84475	-0.37934	1.7994	2.9202	1.1114	1.4345	1.9519	0.86948	1.3025	5.3442	-0.23645	0.77489	3.8871	0.1779	2.28	0.14389	-0.2673	1.0092	3.6416	-0.10905	1.0998	3.7845	6.0552	0.67324	2.3725	1.2894	0.31702	2.5758	0.69503	3.3521	1.1094	0.61515	2.552	5.4249	0.97341	0.89377	4.9446	1.0879
-10.159	-13.206	-13.776	-11.302	-10.59	-15.249	-8.0329	-9.2918	-11.707	-8.4632	-11.197	-11.343	-12.88	-11.437	-11.507	-13.304	-10.34	-11.994	-10.834	-9.1323	-10.652	-11.834	-8.9552	-12.155	-13.805	-9.9068	-14.621	-11.861	-11.804	-8.0312	-14.544	-12.187	-11.456	-14.23	-13.186	-11.606	-9.9492	-13.693	-10.638	-8.3839	-12.602	-7.2364	-11.986	-11.089	-11.446	-11.593	-10.496	-11.815	-11.136	-15.402
5.4578	4.5479	7.1696	4.8983	5.9991	8.3102	5.948	8.9947	5.3223	6.7972	7.9562	2.1583	6.4355	6.7973	7.4386	6.4296	8.3322	7.9996	4.8435	5.7282	10.446	3.8013	9.3111	7.7442	7.398	5.6903	10.567	8.8123	8.2379	5.5789	7.1231	5.268	10.538	4.9716	6.1163	8.5522	6.3483	5.2384	9.0884	11.078	9.9348	9.3402	5.0233	4.5524	7.4941	9.9036	9.0958	7.6037	6.2307	7.5234
-1.0403	-1.5493	1.2937	-0.87418	-0.81881	-1.6231	-0.76784	0.44083	0.68564	4.0471	-1.1154	0.83118	1.1774	3.2654	-2.0004	-1.2142	-0.98031	-1.212	0.71226	1.4161	2.8613	-1.2104	3.8396	0.67813	-0.68209	-0.5117	1.443	-0.51974	-2.2329	1.823	2.5771	0.70826	1.0097	-1.6143	2.2577	-1.0633	1.3951	0.33763	2.2374	2.4408	-1.1022	0.4234	-0.50008	2.7697	3.9838	3.3562	2.439	-2.4309	0.92098	-2.4302
-6.494	-5.7441	-6.3515	-6.9834	-2.3814	-6.3797	-4.5871	-8.6594	-3.9407	-6.901	-5.6451	-5.6817	-7.0453	-1.6337	-6.7461	-5.0403	-5.5357	-5.56	-8.0275	-5.3675	-5.2661	-4.2974	-7.1433	-0.74867	-2.3292	-6.7645	-3.9071	-1.725	-6.5385	-6.5479	-5.4427	-8.9814	-3.9563	-6.6927	-3.8753	-6.8983	-8.2897	-6.4913	-6.7585	-4.9554	-6.8882	-3.6561	-4.0918	-3.021	-4.968	-1.6545	-8.6068	-1.8076	-5.4622	-3.1589
-12.604	-13.631	-13.21	-13.55	-9.255	-9.9778	-13.284	-13.459	-13.523	-13.858	-14.534	-14.449	-16.928	-11.649	-10.456	-14.338	-14.303	-12.134	-12.377	-11.745	-13.422	-12.875	-10.925	-11.747	-10.387	-12.265	-12.442	-14.499	-17.359	-12.308	-13.39	-15.412	-10.451	-12.469	-10.879	-18.348	-11.125	-12.962	-10.187	-10.87	-16.049	-13.864	-12.49	-11.518	-14.084	-14.663	-10.517	-11.795	-10.743	-13.68
-3.4099	-2.9732	-3.4848	-2.585	-2.3167	-5.5372	-6.7308	-5.8877	-4.6959	-3.9112	-2.377	1.0265	-2.1793	0.51943	-1.4736	-2.8026	-0.86947	-2.7979	-2.7171	-4.2725	-6.6427	-2.5857	-0.36853	-2.3119	-1.8373	-2.7197	-1.2822	-4.1247	-4.4694	-3.3868	-2.0809	-1.4683	-3.4828	0.53857	-3.8374	-3.1655	-3.4524	-2.4869	-2.1727	-5.8118	-4.4409	-4.0304	-1.502	-2.5968	-0.86698	-2.9741	-5.567	-0.0015445	-1.731	-4.7242
-3.8875	0.012774	1.1119	-0.46917	-0.33598	1.9158	-0.54144	1.6751	0.96253	-0.64998	0.043739	-0.22465	-3.402	-1.857	0.67885	-3.0697	2.2822	-2.8099	-0.28026	-0.025073	-1.1349	0.501	2.1639	-2.9093	-3.2822	0.068859	3.4561	2.111	-2.7114	-1.1214	-0.44959	1.8171	-1.8693	-0.31606	-3.4249	2.6362	-1.8188	-3.222	0.055481	-0.957	1.1338	-2.0867	2.1809	1.1916	-0.34451	-3.1644	1.9179	-0.90261	-4.7083	1.5871
-2.8433	-1.2732	-0.612	-2.0108	-3.6727	-1.3963	-3.1273	-2.6428	-4.216	-0.85101	-4.3821	-1.2742	0.17072	-3.89	-3.4406	-2.2082	-2.9615	-2.4646	-4.7273	-2.6888	0.46278	-7.0378	-0.60334	-4.0549	-0.79194	-3.2698	-5.3714	-3.8794	-6.5018	-3.7795	-3.4029	-2.7061	-4.4713	-0.97886	-5.4313	-2.7514	-2.1323	-2.2221	-2.4511	-4.2669	-0.76171	-6.7772	-3.8699	-1.5119	-5.6421	-3.4483	-1.2851	-2.9601	0.86868	-2.4245
-1.4476	-4.5001	-2.8595	-4.8937	-5.7941	-6.7015	-4.8766	0.5914	-2.6443	-4.7607	-3.4038	-4.2886	-4.2494	-3.0525	-5.0566	-4.2417	-1.6184	-3.5242	-2.5008	-5.8172	-2.8345	-5.3912	-2.4287	-3.5156	-8.0215	-5.2803	-4.6368	-3.883	-4.0288	-5.4451	-2.7627	-1.8682	-6.4599	-3.5647	-2.4602	-6.8555	-6.1291	-4.8583	-0.21449	-5.0604	-4.2301	-3.2155	-4.8946	-6.2442	-3.4784	-4.0476	-2.8875	-5.853	-2.8185	-4.0693
-5.9831	-6.0488	-1.1389	-6.0518	-2.0555	-3.4296	-3.7769	-1.7977	-4.6866	-5.077	-2.3653	-4.3667	-1.5373	-3.0471	-4.7393	-6.1509	-4.7832	-4.5041	-2.338	-3.5394	-3.7274	-0.27415	-5.4826	-4.4067	-3.7042	-7.0485	-4.3054	-5.6786	-4.4895	-5.6238	-4.9519	-5.4905	-6.5906	-4.1897	-5.7953	-5.6019	-3.889	-2.4416	-3.188	-1.7017	-6.4205	-4.7559	-6.2614	-5.8473	-4.278	-2.5101	-3.5509	-4.6033	-4.26	-4.9194
-7.1949	-10.765	-9.8991	-8.7173	-10.742	-9.333	-8.4461	-8.4088	-7.182	-7.3472	-7.5371	-12.034	-9.5019	-10.466	-11.766	-9.1875	-6.972	-11.047	-8.2903	-10.744	-8.8321	-6.9871	-8.0739	-8.9882	-9.66	-10.213	-8.4018	-8.1418	-8.2339	-7.9918	-9.2998	-9.5122	-9.8799	-9.3471	-8.7619	-9.0023	-7.9276	-6.6168	-10.9	-8.7306	-10.465	-9.5333	-5.8907	-7.0466	-12.085	-5.7476	-8.7132	-7.7714	-7.2924	-13.105
1.0876	-0.13625	-2.6892	1.003	1.0112	-2.6221	-1.0584	1.5264	0.089522	0.53042	3.24	-0.81813	-1.6764	0.58788	-1.4976	0.89265	0.76686	-1.4706	-0.63959	1.121	0.62181	2.3059	0.35252	3.3417	2.1665	2.619	3.5336	-2.3703	-1.5977	-2.2143	0.29153	-2.7326	-1.3626	-2.3353	1.6892	-1.1897	0.41854	0.6465	-3.4808	0.052222	1.4763	0.61839	1.7299	-1.0564	1.7157	-3.858	-1.397	-0.91193	-0.11675	1.0146
0.31968	0.30484	-1.2916	-0.94936	-4.6675	1.9366	2.2586	-2.734	0.16775	-1.5285	1.3727	-1.3701	-2.3699	1.2843	2.0442	-4.1116	-1.0215	3.2079	-2.2166	0.88795	1.0581	-0.24618	-1.8231	2.9701	-1.7207	-0.8474	0.4672	-3.8345	-0.030216	-0.55165	-3.0481	-4.9362	-2.1289	-2.6086	1.1437	-1.628	1.8931	-0.79521	0.078828	-2.9482	-0.74674	-0.082388	-1.6897	-2.6789	-0.24205	-0.60523	-2.9549	-0.92089	0.72402	1.3505
-5.6226	-3.6532	-2.2453	-4.6123	-7.2004	-2.3209	-2.2019	-3.2731	-4.9065	-0.33655	-3.044	-1.4613	-6.3202	-5.4034	-5.1633	-2.2604	-5.0575	-2.4526	-2.0908	-1.0795	-5.3045	-2.542	-5.6144	-3.9288	-1.8853	-1.1357	-4.4212	-3.7207	-4.5166	-5.0237	-1.4718	-2.133	-1.6134	-1.8734	-2.8883	-0.56342	-4.9828	-4.149	-4.6904	-0.68201	-1.9476	-1.7923	-5.0313	-1.6138	-3.1454	-2.9338	-4.4703	-2.7127	-3.3745	-2.3225
-0.15175	0.40901	2.3195	-5.3458	0.39029	-0.47178	-0.26736	-1.0641	-2.6322	-0.51504	2.0153	-0.45213	-2.5267	-1.3032	-0.38839	-2.2531	-2.1441	2.3935	-3.9139	-1.0247	-0.36617	-2.7579	-3.1558	-2.4541	-3.5747	-0.23712	-1.3123	-1.0571	-4.218	-1.6362	-3.3772	-0.4943	-1.6062	-2.5149	-2.0343	-0.63263	-2.4351	1.367	-3.8176	-1.3403	-3.1677	-1.3118	-1.1111	-4.0988	-2.3695	0.24005	-4.5095	-0.025565	-1.9675	2.2473
-2.8734	-3.3448	-0.068707	0.8899	0.97188	-0.65687	1.4385	-3.6823	-2.8716	-1.4849	0.92205	0.74282	2.7137	0.54773	-1.0253	-1.0523	-0.1852	-0.6636	-0.77347	2.6805	-3.5267	-0.30671	-2.5072	1.7944	0.64368	-0.27175	-3.9853	-1.0686	-1.4836	-0.87531	-1.7413	1.485	2.0561	0.59783	-2.0554	-0.43139	0.013536	-1.1143	1.0525	3.56	-0.5576	0.92479	-0.37093	1.0604	-0.088504	1.0427	-0.52192	-2.6702	-2.3285	0.57541
-5.641	-6.4228	-2.8839	-6.9338	-7.4182	-6.3411	-5.7371	-5.1631	-6.7239	-4.4603	-6.7077	-6.4966	-3.8366	-5.8852	-4.687	-9.0403	-5.8221	-6.248	-2.7795	-5.6717	-5.0604	-5.2767	-7.9974	-5.4767	-7.8984	-5.6771	-6.8481	-4.762	-5.3595	-6.2873	-9.4386	-8.4022	-4.8947	-3.5877	-5.5221	-6.014	-5.5032	-5.7229	-5.4699	-5.8462	-5.0471	-4.3997	-4.6533	-5.5136	-5.3139	-8.6964	-2.3872	-6.6038	-8.3845	-7.9239
5.2377	4.1314	1.3129	1.2985	4.3121	3.2415	4.9741	3.0782	-0.32155	1.5437	-0.81517	3.6241	2.6026	2.0761	1.3555	5.8463	2.5001	2.4225	3.4284	3.4	4.5746	3.1624	1.5494	2.5967	3.7448	0.95892	3.6825	0.76082	2.0563	3.9405	3.221	-1.6368	2.267	2.1374	1.5609	3.0969	1.166	5.0896	3.3266	5.1052	3.1455	3.5121	4.3094	0.87675	1.9091	2.2487	3.5037	3.9092	6.2813	2.3361
-21.344	-20.048	-20.543	-21.629	-19.967	-17.238	-22.434	-20.521	-21.05	-22.075	-22.704	-20.932	-22.975	-24.442	-21.276	-20.426	-22.256	-20.814	-20.473	-25.304	-19.457	-21.574	-17.689	-22.399	-22.031	-21.931	-20.927	-24.2	-23.546	-20.105	-20.339	-23.126	-23.137	-22.389	-21.975	-19.881	-17.819	-22.999	-22.426	-18.944	-21.046	-19.18	-22.756	-20.576	-19.653	-21.241	-25.735	-19.287	-24.117	-22.105
2.2517	1.8025	-1.2068	-0.65037	-0.25557	1.7088	-0.23051	-0.85607	1.8788	-0.83471	2.2314	0.23551	0.96472	1.2121	1.3304	1.4112	1.8177	2.2914	-3.0878	0.94979	-3.3627	0.69495	1.473	1.5938	0.87922	-2.0624	2.052	1.877	-0.26598	-1.6455	-3.4662	0.89559	2.3481	1.8662	-1.4344	1.9873	-3.0974	-3.0354	-1.9769	-0.12224	0.6543	1.2312	-0.51791	-0.97068	1.7612	0.50247	-0.77469	0.80925	-0.012043	1.5121
5.8648	2.3863	4.7126	2.8428	3.5194	7.3729	2.6344	4.7267	2.0215	4.989	2.3608	1.2619	2.4779	2.0422	2.1315	1.81	5.3573	4.531	2.6616	3.8234	2.1436	2.4412	3.2271	1.6747	1.001	2.3479	1.4787	0.80753	2.1628	4.6167	1.3987	7.0217	6.0321	4.1297	5.7109	4.5305	1.8393	0.194	3.3533	2.9915	-1.0844	4.1023	1.9522	3.6417	1.0238	1.8939	3.5007	5.3219	3.4004	4.2155
4.9656	3.9393	4.2844	1.9086	3.1624	5.0957	6.804	4.1075	3.5819	4.7122	6.429	2.5236	7.2689	4.5572	8.504	6.5975	5.5436	4.4097	5.2243	6.3428	4.4492	2.664	4.8407	3.499	3.9396	7.375	6.321	8.1747	3.9771	5.1194	8.0731	5.5148	6.5209	5.527	7.6516	5.703	2.0864	4.9498	3.0415	3.0243	4.2558	5.0217	4.4223	6.8003	1.9859	2.6556	6.688	5.5477	8.846	4.4
2.0352	5.9665	3.7486	-0.6678	3.4331	0.63455	5.0423	1.435	3.3063	1.4115	1.1322	1.2295	1.7958	6.1593	3.8341	0.81666	3.8534	3.6296	1.9409	4.6125	2.7821	1.3458	1.4887	0.042774	4.2927	2.318	2.3642	4.95	5.9535	5.2755	2.4534	2.7006	3.4334	0.003359	1.6193	3.5288	4.8895	2.0634	3.288	6.7654	5.1079	1.5698	2.1226	1.8431	-0.93833	3.1455	3.0206	2.6673	2.2988	3.4341
-11.526	-12.38	-11.173	-9.6207	-8.78	-12.602	-11.257	-13.182	-9.8365	-12.177	-11.225	-12.655	-12.047	-12.394	-13.549	-10.366	-12.462	-8.8537	-13.221	-7.9244	-11.812	-9.0565	-13.149	-10.753	-12.662	-11.529	-11.823	-9.8093	-12.527	-8.699	-13.566	-7.4808	-7.593	-13.126	-12.664	-12.675	-13.798	-10.799	-5.9764	-10.943	-8.7026	-11.407	-12.86	-12.542	-10.992	-9.073	-9.9745	-12.448	-10.301	-12.517
8.544	9.0668	7.72	11.117	8.3452	8.5717	13.516	8.7657	12.099	7.8794	7.9268	7.2212	10.502	10.604	8.5589	10.589	10.962	11.463	10.132	7.7881	10.444	12.019	11.079	9.3436	6.6753	12.773	10.061	12.711	10.234	9.7638	7.7048	12.961	10.076	8.4013	10.291	8.8793	10.428	11.396	8.826	8.4069	6.1754	11.444	9.1077	13.457	8.9563	9.1149	11.862	8.7041	13.047	7.2197
-21.14	-19.062	-23.72	-22.314	-21.829	-21.406	-22.892	-21.33	-22.388	-19.022	-22.203	-23.981	-24.535	-21.384	-23.836	-24.274	-21.241	-22.462	-21.732	-21.372	-21.43	-22.527	-23.11	-23.896	-23.409	-21.056	-23.346	-25.176	-18.264	-19.523	-22.251	-23.175	-22.152	-24.363	-21.935	-20.876	-19.402	-24.066	-26.375	-25.141	-21.309	-23.546	-24.409	-20.237	-24.911	-18.366	-18.817	-23.739	-20.994	-21.241
8.4427	7.1647	3.1296	4.7604	6.3999	7.9937	6.7552	7.5006	6.5899	8.64	5.3596	6.3169	4.863	6.8692	4.023	5.8159	9.8464	8.806	8.1662	6.785	7.0584	8.7943	8.6726	12.907	7.4894	6.2857	9.163	7.0983	9.1848	7.2575	6.4499	3.7805	6.698	9.4905	7.3439	8.8759	7.8396	5.2917	7.9532	3.5435	7.7301	4.815	8.6582	9.0721	8.2973	6.5341	5.7599	6.8438	6.9218	5.9422
1.5571	-0.72816	0.85016	-0.93881	-2.9194	-0.096054	-0.39327	0.88975	-2.3816	1.121	1.093	1.1538	2.2868	1.6222	1.7606	-0.32725	0.76893	3.0534	1.9795	1.4401	-0.54783	0.95226	-2.0611	-1.5217	3.3045	2.2096	-1.6138	0.79612	-2.7567	1.1606	0.9092	3.9372	-0.46876	2.8605	1.4841	5.7264	2.0348	-0.7048	3.0134	2.1347	1.8393	3.112	1.2884	4.7026	3.602	4.1641	2.9817	-0.23348	2.233	0.62268
-12.074	-13.664	-10.577	-11.01	-9.8907	-9.2792	-9.9006	-14.38	-11.001	-14.046	-11.495	-12.128	-14.683	-13.754	-12.651	-13.87	-11.682	-9.8424	-11.512	-14.319	-14.339	-10.183	-10.413	-10.442	-10.599	-14.025	-14.103	-15.308	-8.3317	-11.123	-14.124	-13.624	-11.648	-12	-16.016	-8.4002	-10.635	-11.152	-10.295	-12.326	-12.357	-14.048	-14.502	-9.3571	-11.409	-12.656	-12.385	-9.9557	-12.73	-14.913
-11.7	-12.661	-12.326	-11.243	-11.921	-11.96	-12.327	-12.39	-12.258	-13.448	-10.851	-15.163	-13.525	-12.065	-11.445	-10.875	-11.433	-12.924	-9.962	-13.507	-13.194	-11.346	-11.521	-13.557	-11.335	-12.514	-8.54	-11.731	-7.2563	-9.13	-10.255	-15.321	-12.509	-8.6443	-12.504	-10.918	-14.429	-14.051	-9.9451	-13.832	-11.255	-13.531	-12.494	-10.687	-10.992	-12.229	-13.552	-12.572	-12.105	-9.8636
-12.073	-11.055	-9.6989	-9.9441	-11.735	-11.807	-14.221	-15.105	-14.553	-11.85	-13.357	-13.61	-12.378	-12.265	-13.671	-12.987	-10.085	-13.383	-9.2973	-11.082	-9.3979	-13.16	-11.034	-13.081	-13.027	-12.33	-10.265	-11.024	-11.987	-10.461	-13.731	-15.094	-11.502	-9.6111	-12.246	-10.554	-10.226	-12.952	-10.425	-10.7	-12.969	-11.229	-9.6077	-13.174	-15.093	-11.876	-10.289	-13.235	-15.169	-10.907
-1.018	-3.9065	-0.33047	-3.9553	-4.7272	-2.0591	-4.6113	-0.9269	-3.3434	-2.6762	-5.4229	-4.8269	-3.7646	0.76863	-2.029	-2.2077	-3.4079	-2.0564	1.6841	-1.9574	-2.9304	-2.7276	-2.6181	-2.9597	0.14831	-0.94652	2.0044	-3.8205	-1.4722	-0.37472	-0.94543	-2.3556	-3.8943	-1.7455	-3.819	-1.3286	-0.88028	-0.84488	-5.0532	-1.1526	1.4317	-0.57478	-2.5197	-2.9296	-4.8884	-1.3713	-1.1185	-0.091976	-0.20015	-0.94998
-13.877	-15.663	-12.053	-12.549	-11.669	-12.687	-14.818	-9.5979	-13.593	-13.525	-14.266	-14.9	-11.143	-12.854	-14.421	-12.699	-14.945	-13.603	-14.207	-10.623	-12.913	-12.337	-12.275	-8.3762	-10.45	-15.307	-10.179	-18.26	-14.422	-12.315	-14.026	-14.197	-11.193	-10.808	-12.958	-9.6982	-12.918	-12.253	-11.106	-12.451	-11.092	-14.676	-12.583	-14.973	-13.217	-7.3928	-12.755	-12.878	-11.036	-10.897
-2.144	-1.4025	-3.3819	-1.1007	-2.5419	-4.7496	-1.9139	-4.0932	-1.7138	-2.396	-1.1511	-3.2216	-3.1101	-1.4677	0.019104	-2.2638	-0.52354	-1.3299	-1.2182	-1.3883	-4.3942	1.6564	1.5097	0.19626	-3.4676	-0.43945	-1.3034	-0.59243	0.30881	0.26254	-4.1836	-1.8995	0.06058	-4.0974	-1.5112	1.1906	-0.69196	-2.0192	1.3423	0.63887	-5.8491	0.15317	0.10391	-2.8648	-2.6897	-1.3925	-2.0751	-0.14684	-5.5327	-0.69085
-1.4559	1.7741	0.65531	0.88892	0.49092	-0.42212	4.2594	-1.9985	-0.045603	-1.2165	0.62861	2.4315	-1.9602	2.0894	-1.3615	-0.39929	-1.0353	0.42953	-1.1564	2.5989	1.579	-1.2764	-0.22508	-1.9036	1.7743	-2.5469	-0.39513	2.6632	-0.99388	-0.60732	0.011833	2.6714	-0.16362	-1.6035	1.441	-2.3818	1.0038	1.5163	0.91029	-0.47204	0.045589	-0.4849	-0.34709	3.2374	4.5442	1.1883	3.0688	1.4219	2.2281	2.5924
-4.8518	-4.7328	-8.3542	-5.5496	-1.0646	-5.3563	-0.15963	-2.7217	-6.0443	-5.2926	-4.4848	-2.8521	-2.9322	-3.4876	-0.52817	-2.064	-0.038395	-2.4578	-3.5837	-4.4642	-4.3775	-1.2656	-4.515	-3.4084	-4.3461	-6.6558	-4.8341	-5.1161	-1.5952	-3.9245	-4.3881	-3.6478	-2.7514	-0.76681	-3.3263	-2.3351	-1.8859	-6.2773	-4.6608	-1.5006	-1.3473	-2.2007	-2.0619	-5.5576	-4.5615	-2.9611	-6.2718	-6.665	-0.27581	-3.8261
-2.8933	-3.528	-4.5054	-0.10511	-0.46283	-4.8558	-2.0269	-2.1251	-0.93246	-2.5084	-0.79805	-2.288	-2.3691	-0.3107	0.33248	-3.0927	-3.6053	-4.2134	-2.8084	-2.572	-5.3249	-2.123	-1.5506	-5.2147	-1.1029	-2.0685	-1.3643	-6.0392	-1.5005	-1.8333	-5.1672	-0.0073529	-3.173	0.3436	-5.8168	-2.6274	-4.994	-0.69459	-3.3356	-5.8947	-1.3501	-0.67917	-1.7041	-4.3444	-3.5502	-4.4595	-3.6848	-1.1357	-0.053507	-3.939
-13.124	-14.39	-13.77	-15.048	-13.367	-15.876	-11.579	-15.582	-12.875	-13.493	-16.499	-17.557	-14.963	-10.79	-14.457	-15.233	-16.696	-13.411	-12.82	-13.086	-11.166	-15.157	-16.834	-15.055	-13.209	-15.205	-14.227	-12.271	-16.431	-12.966	-10.553	-12.677	-15.759	-14.458	-13.336	-15.796	-13.903	-16.789	-13.153	-16.207	-16.112	-14.666	-16.55	-14.254	-12.026	-13.213	-15.986	-14.794	-13.334	-13.04
0.20848	3.1217	-1.6653	3.1542	6.6787	4.9888	4.0345	4.954	2.3101	2.0702	-0.74156	1.5253	4.48	3.1545	1.6845	2.6914	3.4614	1.8787	1.5291	0.90983	1.8726	2.3971	3.3083	1.7067	0.64227	1.3459	5.1848	1.6133	0.30652	-0.86817	0.36235	1.9513	-0.23168	1.6794	-3.2201	-0.62384	2.9397	0.33113	0.38593	0.31029	-0.071716	-1.6101	4.4964	-0.031965	1.5256	0.49421	6.1562	2.8543	4.2227	3.5388
-6.9679	-8.6956	-6.9733	-12.806	-10.657	-12.027	-9.7646	-11.166	-9.5558	-10.446	-8.7151	-10.198	-11.923	-10.415	-11.149	-10.901	-12.683	-7.9529	-9.327	-10.796	-9.6517	-6.7735	-11.88	-10.614	-12.805	-14.001	-11.213	-9.9093	-9.5267	-11.943	-10.795	-11.034	-5.4183	-9.0869	-8.7	-7.1611	-9.0894	-9.7674	-11.692	-12.3	-10.256	-10.212	-6.6031	-9.8426	-12.466	-8.5396	-11.067	-5.9061	-12.465	-9.7104
-23.377	-23.53	-19.891	-23.702	-21.117	-22.532	-22.734	-22.805	-23.078	-21.578	-21.741	-21.975	-19.852	-23.879	-22.436	-19.556	-21.847	-23.886	-20.385	-24.617	-21.087	-21.931	-23.299	-22.676	-23.308	-20.552	-22.489	-21.714	-22.524	-21.515	-20.994	-21.879	-25.604	-24.051	-22.033	-23.455	-22.984	-22.157	-22.313	-23.855	-19.157	-20.275	-22.906	-20.709	-24.701	-19.361	-22.288	-25.466	-24.198	-22.726
-14.193	-12.602	-13.774	-12.933	-13.04	-10.112	-13.85	-15.47	-14.145	-7.4762	-10.406	-12.643	-11.823	-10.97	-14.255	-12.055	-17.696	-14.321	-17.837	-12.687	-12.629	-12.638	-12.916	-13.781	-15.303	-15.044	-16.588	-11.846	-11.391	-14.336	-12.72	-15.284	-13.409	-15.388	-12.817	-12.071	-10.252	-13.428	-11.207	-11.072	-12.261	-13.878	-12.125	-11.432	-10.736	-15.308	-9.1296	-12.599	-12.799	-13.447
-11.194	-14.482	-11.603	-11.612	-13.653	-14.882	-11.774	-14.799	-13.159	-15.008	-13.016	-11.899	-9.297	-11.475	-11.95	-11.348	-15.498	-13.166	-14.249	-12.382	-11.974	-13.592	-14.981	-12.604	-14.109	-10.839	-8.6864	-9.7657	-11.462	-13.149	-10.73	-13.446	-11.603	-11.257	-12.208	-11.777	-9.4604	-12.297	-15.319	-11.306	-12.356	-13.356	-14.683	-14.056	-14.723	-13.138	-13.186	-11.616	-12.497	-14.514
-2.0418	1.212	1.5315	2.4962	-3.535	-2.5811	-1.6044	-1.427	-1.8469	-0.43476	-1.3982	-4.7978	-2.0304	-3.4143	-3.1435	0.22906	-3.8372	-4.7978	-3.0825	-1.278	-0.017286	-0.93411	-1.0701	-1.7489	-0.2147	-0.90352	0.90668	-3.8517	-1.4058	-3.2676	-2.149	-0.0027446	0.11155	1.4008	-2.0147	0.80571	-0.77644	-2.9968	-0.65487	0.28084	-3.639	0.36109	-1.9533	0.20616	-2.3473	-2.4411	-7.3539	-5.3362	-1.8248	-1.4773
4.7726	3.7287	5.515	5.8781	7.8616	5.5202	10.287	6.8512	5.1442	6.2082	8.5961	6.614	8.338	4.8505	6.192	8.8232	4.0732	6.7654	6.1019	7.2352	7.9088	7.0303	7.836	7.5357	5.4951	8.8424	4.2834	4.3579	5.7806	9.0851	5.9696	4.0638	5.3482	4.9222	4.3239	6.2873	5.7295	7.0767	8.1508	5.1327	1.8293	3.7282	5.1525	8.3988	6.6905	7.332	10.802	6.3357	7.6946	2.5541
-10.18	-11.041	-11.748	-12.159	-10.805	-10.295	-14.164	-11.236	-11.644	-11.185	-9.9016	-12	-8.335	-10.175	-12.507	-11.919	-12.901	-11.628	-11.283	-9.3354	-12.053	-10.247	-9.6317	-7.4832	-14.207	-11.017	-13.131	-11.476	-9.5743	-13.346	-10.501	-9.8582	-10.435	-12.511	-11.636	-13.427	-12.787	-9.9039	-10.523	-11.494	-8.8156	-11.181	-12.421	-10.379	-8.791	-10.441	-12.5	-9.5529	-11.637	-14.528
-8.7518	-8.3561	-8.8886	-5.2398	-7.7308	-13.857	-10.182	-8.3766	-10.258	-11.874	-11.286	-8.9717	-9.1988	-11.115	-6.8853	-7.9805	-9.3943	-11.017	-8.467	-6.9296	-8.1937	-8.4765	-8.4947	-5.9461	-10.521	-8.2641	-9.0552	-10.372	-9.8021	-4.9105	-9.7576	-8.6565	-6.2539	-7.991	-6.3093	-8.3851	-8.8689	-10.421	-6.4769	-10.776	-4.1802	-8.7009	-5.6427	-4.236	-5.4346	-8.5036	-9.4504	-6.9534	-8.6817	-7.0349
-4.406	-7.631	-9.9672	-5.1588	-8.4613	-3.8037	-6.3641	-5.3282	-7.4151	-6.527	-3.627	-6.2683	-8.1346	-7.7548	-6.7376	-6.0665	-9.9153	-8.8851	-7.0751	-9.1424	-3.5295	-3.4438	-3.489	-5.1336	-7.1902	-5.7905	-5.7414	0.64898	-3.9822	-4.8557	-6.1958	-8.8613	-7.1347	-6.9625	-3.1738	-6.7558	-5.5585	-9.4123	-1.6812	-5.4846	-6.6764	-6.4367	-8.4692	-3.3875	-6.8036	-6.2501	-3.7404	-9.8442	-6.8262	-7.8645
-2.6306	-3.7233	-7.6365	-6.2401	-4.4937	-5.5556	-4.7836	-5.3436	-4.4982	-3.591	-2.7102	-7.2797	-3.4237	-1.501	-5.8202	-5.4111	-3.2449	-2.2018	-5.0488	-5.284	-4.1011	-3.3279	-7.1168	-2.7053	-3.6996	0.1749	-5.4759	-3.5933	-5.0523	-4.5436	-2.2393	-8.0455	-0.47028	-3.1223	-6.2916	-2.7564	-5.9744	-5.7765	-8.6907	-5.1846	-4.9368	-5.3204	-7.3579	-4.525	-5.0842	-5.3608	-4.7847	-5.3787	-6.8715	-5.349
-3.8969	-5.1642	-1.4807	-3.5405	-1.7653	-3.2591	0.25741	0.39216	-3.2219	1.0492	1.0467	-3.7205	1.9717	-0.19448	-1.5326	-1.5478	-0.75013	-0.97791	-2.9381	-1.0573	-1.892	-4.6921	-0.70216	-4.2311	-3.0283	-0.7923	1.056	-2.5615	-1.4066	0.47442	0.76602	-2.7558	0.22093	-3.6267	-2.6274	-1.5855	-1.8604	-0.16714	2.385	-1.6327	0.44821	-1.5744	-4.871	-1.4964	-3.446	0.25314	-0.47148	-3.2435	-5.3176	1.6326
-0.81276	-0.43168	-0.56026	-0.1304	-1.0552	2.3114	0.85873	-2.6165	-1.6913	-2.389	-2.3914	-1.0039	-3.6357	-2.5277	-2.3568	-4.4797	-1.366	-1.3037	-1.38	-0.6758	-0.61982	-1.4749	-1.4689	-0.63338	-2.9114	-0.52543	0.979	-4.1841	-3.2489	-2.2191	-1.6248	-0.27718	-2.9307	1.7875	-0.67468	3.0404	-0.80447	-2.982	-3.2743	0.27544	-3.0182	1.4546	-2.0592	-0.42743	-3.4658	1.2013	-2.3307	-1.5984	-1.8474	-0.85783
-2.6256	-4.71	-6.3793	-5.9938	-6.4694	-3.1996	-3.3024	-1.8806	-6.6553	-6.0417	-5.646	-3.4745	-5.7527	1.4179	-3.8161	-2.9622	-5.2592	-1.9326	-3.2012	-5.808	-8.1032	-4.763	-6.2118	-1.4504	-1.6217	-2.1166	-2.3968	-8.3485	-3.7895	-3.8203	-5.3962	-4.4621	-1.7404	-3.5041	-3.2517	1.5995	-1.7317	-3.9601	-1.9081	-3.8267	-1.4411	-5.9036	-3.671	-5.1011	-2.137	0.60411	-2.7172	-5.7961	-3.0619	-3.215
-2.0365	-1.4395	-1.8321	-1.1277	-0.037843	-2.6253	-0.21625	-0.49392	-4.4493	0.41036	-0.67719	-3.7257	0.71424	-0.61237	-1.6358	1.5969	-1.8441	1.5685	1.3847	0.67564	-3.2148	1.4566	-0.16771	-0.95612	-0.49358	-0.30535	-1.5624	-1.4757	-0.6662	-0.51466	-2.3263	-2.2271	-1.1651	0.10013	-2.2483	1.1763	3.267	0.45214	-3.0072	1.9648	-4.8816	-1.855	-4.8961	-3.4229	-1.4623	-2.8003	4.1567	0.4746	-1.4545	-1.0215
-2.0926	-0.83304	0.85106	-2.062	0.38337	2.8018	-0.66794	-0.067793	-0.77687	-0.37043	-2.3061	-0.51796	-1.4117	-0.22458	-1.6065	-2.2151	-0.93227	-6.2917	-2.1895	-1.377	-1.0632	-1.3419	-0.9781	-0.73443	1.0567	0.45118	-2.3243	0.34496	1.8321	-2.7569	-4.9516	-2.6814	-0.30331	-1.5468	-1.3591	-1.4971	1.3408	-2.2472	-4.0415	-3.771	2.2793	-0.75882	0.87915	1.2035	-4.8252	1.1655	-2.1576	2.0359	-1.6208	-1.9495
8.6059	7.6643	9.1846	9.6362	7.0869	8.7761	5.4937	11.67	8.1472	4.6081	5.0389	5.458	7.996	4.8988	6.8528	8.5186	5.6158	5.8809	9.0048	8.7032	7.427	7.8368	6.5222	4.2334	5.2334	6.9631	4.9316	8.6732	6.3119	4.2805	6.063	6.2043	6.7074	6.7707	8.6312	6.159	6.2121	10.225	4.2528	9.6359	3.5329	6.797	7.5359	7.8984	4.4109	7.4463	3.6285	8.4238	8.0328	3.7629
-11.977	-12.169	-11.904	-15.509	-14.166	-14.347	-15.071	-13.002	-10.672	-12.323	-12.966	-11.394	-17.873	-13.611	-13.381	-13.705	-16.455	-11.88	-11.818	-10.642	-11.452	-10.933	-10.131	-14.245	-11.863	-13.416	-15.305	-11.065	-14.716	-13.541	-13.35	-13.579	-16.742	-11.748	-12.561	-14.04	-11.449	-11.585	-12.979	-11.512	-13.598	-15.973	-12.631	-13.603	-11.071	-11.121	-12.043	-13.977	-10.167	-14.63
-0.13398	0.35756	-1.3496	-1.3479	-1.9665	-1.0741	-2.6836	-0.02922	0.8765	-0.092095	-0.27996	-1.7218	0.10593	0.49001	3.2902	1.4823	0.61267	2.8303	-1.0474	0.82751	2.4785	3.8133	1.1215	-2.3523	2.6044	-1.2346	2.9237	3.3228	0.58835	0.8954	0.041488	4.3058	-0.49994	0.18736	-0.47793	0.90863	-0.41655	-3.694	2.7151	-0.060227	0.35598	3.486	2.2802	-0.95544	-1.8408	-0.36465	1.2702	-0.62848	0.77853	0.42298
-14.197	-15.703	-10.208	-12.041	-11.199	-10.422	-9.6851	-13.469	-11.217	-16.363	-9.06	-10.645	-12.181	-13.138	-11.936	-10.718	-10.375	-9.4629	-14.484	-14.552	-14.429	-13.171	-10.286	-10.26	-11.054	-12.747	-11.738	-10.57	-11.014	-8.6026	-8.4778	-9.8937	-9.8415	-9.3939	-11.493	-12.136	-12.163	-14.084	-13.016	-12.927	-12.057	-7.4095	-12.452	-13.011	-12.303	-11.53	-12.22	-10.369	-10.94	-11.948
-4.4922	-3.9372	-3.0827	-4.4002	-3.4165	-4.6263	-2.6726	-2.4344	-5.0389	-4.6039	-2.4728	-5.0782	-4.0222	-6.5003	-5.7789	-4.898	-5.2711	-5.9795	-3.1909	-5.2823	-4.0654	-4.6694	-2.5394	-6.2289	-4.5473	-3.7261	-2.1608	-4.0628	-7.6831	-3.6514	-3.0531	-3.8756	-3.1023	-5.6025	-3.2488	-3.6933	-7.4273	-5.6926	-4.6583	-4.0057	-2.6305	-6.4552	-6.9998	-6.5478	-5.4992	-5.9868	-4.9156	-4.7046	-4.4302	-3.908
-12.448	-9.627	-11.157	-13.71	-10.433	-12.827	-11.094	-9.6583	-9.2822	-11.743	-10.718	-11.145	-9.749	-11.394	-12.77	-13.465	-9.5658	-12.038	-11.821	-11.958	-11.375	-12.803	-15.513	-11.697	-12.482	-11.476	-12.136	-11.25	-14.624	-16.756	-9.6068	-15.136	-12.253	-10.428	-13.225	-8.4691	-15.699	-15.397	-9.382	-10.523	-12.849	-8.6852	-10.978	-11.425	-12.617	-9.3899	-10.385	-9.8332	-10.666	-10.899
-2.7153	-3.5111	-3.0715	-1.0802	-2.1042	0.85899	-4.5778	-3.7688	-1.8179	-4.5159	-3.0199	-3.3437	-4.4552	-3.5805	-1.5415	-1.7544	-4.4585	-3.3761	-3.9035	-2.5517	-4.3086	0.12982	-1.7237	-2.4119	-1.7143	-6.3586	-3.4702	-0.97572	-2.1153	-4.8285	-0.25916	-1.312	-0.38865	-1.7697	0.090948	-2.9463	-4.4547	-6.5265	-2.7899	-3.0507	-3.2446	-1.951	-1.8714	-2.8282	-1.6528	-3.8833	-2.5994	-0.80238	-0.30208	-1.8496
-8.8488	-3.9426	1.2721	-2.8769	-5.1059	-2.3363	-7.5673	-2.6261	-3.5472	-6.0263	-2.1784	-2.3168	-4.1432	-4.4437	-3.9818	-5.3985	-3.2359	-5.4989	-2.3955	-7.8522	-1.9671	-5.1102	-3.0284	-1.4456	-5.9889	-1.7292	-1.8402	-4.8716	0.3739	-5.569	-3.0575	-1.5462	-4.3286	-2.8377	-5.2741	-4.9762	-0.47272	-3.9447	-5.9305	-4.0978	-3.752	-3.8947	-5.2946	-1.8636	-4.0077	-0.7381	-0.62084	-5.7789	-3.0798	-6.9564
-12.591	-13.536	-15.598	-14.403	-13.796	-13.052	-16.38	-16.091	-12.35	-15.851	-12.626	-13.428	-14.427	-14.422	-10.536	-13.759	-13.274	-13.244	-9.7135	-14.44	-13.541	-15.207	-12.34	-15.095	-13.608	-11.333	-12.099	-15.067	-12.365	-11.326	-14.296	-13.915	-11.457	-11.323	-12.272	-12.997	-13.277	-11.075	-14.065	-12.883	-13.223	-7.571	-14.065	-12.094	-11.51	-15.713	-13.675	-12.878	-16.066	-11.672
-1.1596	-2.4058	-0.75369	-0.12225	-0.73338	-2.1208	-1.5751	-3.4868	-3.1568	-1.2337	-2.1828	-3.6279	-1.6038	-1.3886	-1.4931	0.22244	-2.7724	0.43416	-0.031533	-3.5102	-1.1659	-1.3736	0.75612	-3.7121	-2.061	-2.3472	-0.82199	-0.35689	-3.0178	-1.4067	-1.4553	-0.0059416	0.40739	-2.3653	-1.8387	-2.6628	-1.0375	-0.85181	-0.66003	-0.81957	0.343	-2.3368	-0.26956	0.51139	-2.5608	-0.63427	-1.6425	-1.6152	-1.2737	-1.5032
-4.9516	-4.253	-4.5513	-2.4607	0.19765	-0.28922	-5.3492	-5.0375	-3.7417	-3.8923	-4.6487	-3.6071	-2.6015	-1.6699	-2.2367	-2.8432	-2.708	-4.5978	-4.9024	-2.9956	-3.2002	-3.8728	-3.1053	-4.4728	-6.3157	-5.5154	-1.1041	-2.4286	-3.5487	-1.3402	-3.7874	-3.963	-3.2404	-3.6672	-4.0606	-2.7233	-1.9412	-2.4861	-4.06	-2.4038	-5.1076	-2.9818	-2.9949	-4.1022	-4.1818	-1.6235	-2.1345	-3.1803	-0.092064	-5.7138
-5.1482	-5.381	-3.4104	-3.0406	-2.3374	-1.8493	-5.308	0.7928	-1.1836	-2.2566	-0.60979	-0.26167	-1.9452	-2.7889	-4.1462	-3.2736	-4.0333	-4.5226	-5.937	-2.9289	0.21056	-1.1605	-5.4865	-5.2947	-2.8099	-2.3421	-4.2117	-2.1834	-3.2496	-3.1804	-3.4372	-3.8357	-1.5095	-3.4286	-1.5238	-0.16556	-1.9058	-3.3458	-1.4134	-1.5636	-1.9146	-0.818	0.21766	-0.32837	-3.5553	1.9628	-5.4111	-3.6193	-1.9534	-4.3375
2.0749	1.3292	1.1447	1.502	-0.74282	-0.42151	2.7953	2.0025	0.95261	0.3315	-1.807	-0.79199	-1.7667	-0.30269	2.8943	0.90599	1.3783	0.56393	1.1236	0.80582	-0.7362	-0.39807	0.14325	0.55858	-0.00074553	-0.59653	-0.41328	0.70679	2.8785	0.89269	-1.4036	-0.031748	2.6139	0.41817	0.34773	-1.2795	2.6385	1.7768	-4.3571	0.73245	3.3703	4.1635	2.6191	1.9236	-0.32719	3.7012	0.31826	0.93454	0.082842	0.40723
-10.137	-10.029	-6.1971	-8.126	-7.8876	-9.8326	-7.7887	-12.108	-9.4867	-11.23	-9.2957	-9.2015	-8.147	-9.65	-9.5916	-10.176	-9.3121	-7.0804	-10.231	-9.257	-8.1222	-12.391	-9.8718	-6.4829	-12.094	-10.367	-11.718	-11.273	-10.151	-11.76	-9.2768	-11.813	-11.182	-9.9728	-8.333	-10.846	-10.117	-10.575	-7.5818	-10	-9.6225	-6.8172	-9.1762	-6.4219	-9.5531	-9.794	-7.9804	-9.6729	-9.9865	-8.5653
-11.74	-11.803	-7.3201	-9.3901	-11.853	-8.6838	-10.098	-10.451	-9.2605	-10.062	-9.4573	-14.424	-9.7314	-10.836	-11.707	-13.037	-13.874	-12.82	-8.7737	-10.727	-10.88	-11.145	-9.3128	-11.724	-10.093	-11.455	-9.1909	-11.865	-13.278	-9.9845	-9.7477	-11.062	-8.9196	-9.0665	-11.282	-14.505	-8.2182	-11.243	-10.653	-13.962	-11.392	-11.006	-9.3553	-10.904	-7.5412	-9.7527	-8.2735	-12.277	-6.8044	-11.412
-2.3257	-1.1798	-1.5593	-1.1379	-1.7941	-2.9565	-4.2772	-1.6207	-5.5184	-0.10078	-3.0911	-7.264	-1.9806	-5.9817	-4.0292	-4.159	-5.905	-1.8391	-4.7109	-5.2738	-2.0172	-5.6511	-4.9279	-3.2424	-2.5012	-4.5641	-1.437	-3.2925	-2.0353	-1.5636	-3.8432	1.4723	-1.4644	-1.3718	-2.4562	-4.9734	-1.8757	-1.5305	-2.7233	-3.1813	-4.8118	-5.0167	-4.2018	-6.8685	-1.3711	-3.0134	-4.513	-3.0996	-3.4015	-2.708
-0.76865	1.0834	4.4478	0.68188	-0.56331	3.0137	2.4999	-0.53761	7.1075	1.0316	1.5039	0.56023	1.7748	-0.48244	1.2382	0.91342	0.028602	2.0453	3.5436	1.6537	3.314	-0.99025	-0.44223	2.8806	3.7037	0.064406	1.1752	-0.94392	1.6117	2.6301	4.2886	2.6985	1.5653	1.5249	1.0898	0.721	-1.2478	3.0667	1.4431	2.7456	-0.090894	-1.2381	2.1911	2.1645	1.928	1.1603	1.146	-0.25178	1.8112	0.28286
-4.6503	-2.8203	-0.25802	-6.8463	-6.019	-1.5519	-1.4364	-2.8591	-3.2964	-6.6679	-3.8825	-0.85629	-6.0394	-3.7643	-3.1363	-3.9947	-5.2793	-3.8888	-3.1882	-0.6478	-2.3765	-4.4442	-3.4828	-4.3825	-6.5178	-3.3028	-2.1643	-5.1657	-8.1661	-6.5639	-2.1147	-2.4763	-1.4024	-4.4862	-2.5895	-6.8914	-2.6456	-2.7533	-4.7035	-3.4744	-1.938	-3.0476	-5.7206	-4.0091	-3.0099	-4.8756	-3.925	-1.8052	0.22156	-3.9016
-0.52167	-3.727	-1.861	-1.1897	-1.028	-2.5227	-1.7903	-0.72272	-6.6235	-3.2513	-3.8894	-1.6689	-2.6801	-4.1378	0.10089	-2.9135	-2.6467	-3.9046	-4.8297	2.7156	-2.0503	-1.2193	-4.3714	-4.476	-3.3556	-5.4647	0.99599	-3.6056	1.7186	-4.474	-2.8259	-2.6692	-1.045	-1.2623	-2.2789	-3.6697	-2.0056	-3.6536	-1.3303	-4.7312	1.9138	-2.3199	-2.7336	-0.60693	-2.6466	-2.3627	-1.5525	-1.264	-0.2248	-2.6956
0.82976	1.5965	2.0844	2.6577	2.1649	0.68163	6.6542	2.8087	1.2919	4.371	-1.2771	2.4311	4.59	2.6477	2.5332	-0.34732	2.2815	-1.3603	0.4822	4.3476	4.9125	-2.0272	0.65529	0.54775	1.0979	3.7389	2.3626	2.6206	-0.47194	4.6009	2.6081	3.0716	3.3139	0.089506	1.6098	0.37152	-1.2368	3.6356	3.7876	1.9677	0.33059	0.42003	2.2668	1.8042	2.2277	-0.89151	0.86057	3.1388	1.1564	-1.8675
-13.292	-13.443	-11.606	-12.258	-14.115	-10.411	-10.436	-12.464	-11.35	-12.897	-12.687	-12.074	-12.12	-11.398	-13.575	-12.818	-11.83	-12.395	-8.1302	-11.83	-9.8534	-11.824	-8.3531	-11.541	-9.847	-9.0974	-10.976	-10.765	-12.15	-10.765	-11.149	-11.418	-9.9947	-11.042	-11.63	-10.943	-12.182	-7.4417	-10.646	-12.937	-14.746	-11.298	-11.299	-12.803	-10.465	-14.058	-10.715	-13.81	-11.66	-12.67
3.8711	3.4087	-0.73217	2.8756	1.2353	-0.071304	0.86984	0.96128	1.0372	-0.014978	-0.21579	-0.29916	6.5067	1.3143	2.7903	1.854	-1.8139	2.7131	2.4052	0.25359	-0.11448	-0.17501	-0.15579	1.367	0.56023	1.0327	1.7481	3.1929	0.38216	1.0069	0.51226	-2.2714	2.3686	1.2389	1.4492	0.84744	-0.47887	1.6939	1.1012	0.45392	4.1167	0.46326	3.4304	1.3181	-3.797	0.38363	4.5152	0.9472	0.80809	2.8276
8.2122	9.9129	8.277	6.4744	6.742	9.3511	6.426	6.8841	4.7096	8.2353	7.9409	7.7376	10.482	8.4862	7.9158	10.656	7.312	8.5119	12.203	11.596	8.7352	7.4473	6.9364	7.3039	7.9516	10.146	10.355	7.0741	6.6723	6.7803	11.853	5.6923	8.1209	10.688	7.0664	10.034	6.6952	6.7638	7.1455	8.5575	6.3865	7.5229	3.5827	8.4516	9.6099	9.6508	8.8729	6.3235	7.9693	8.5886
-1.0206	-2.4838	-2.8192	-2.2717	0.54212	-1.3594	-2.6148	-2.0391	-2.4157	-3.1496	-3.4688	0.98543	-1.9272	1.549	-1.0395	0.0042838	-4.9448	-2.489	-2.8044	-2.4739	-0.49842	-0.73244	-2.6933	-3.9448	-3.4312	0.019945	-2.6851	-0.18453	1.118	-1.3239	-1.2007	-1.9079	-0.81077	2.5633	-1.3139	-0.58359	-2.4519	-0.77499	-2.3376	-3.4802	-1.0291	-2.5596	-0.93029	0.58867	-0.79545	-1.4134	0.057089	-0.014132	2.3229	2.4333
-1.7138	-2.9778	0.32331	0.54232	0.019177	2.9514	0.14745	-1.0411	-1.5266	1.2189	-2.3523	-0.53223	0.82566	-0.53417	-2.3126	-1.7751	-0.44028	-1.3598	-3.6269	0.71072	-2.6021	-1.0308	0.19257	-1.8525	-2.106	-3.9427	-3.9555	0.68408	0.54456	-0.98289	1.6357	-0.11897	-3.1167	-1.169	-3.5436	-4.2721	-0.25156	-0.010997	-0.80524	0.37677	-1.1993	-1.6354	-2.3349	0.45688	-0.77179	-0.66641	-2.5746	0.63934	-0.91432	-2.3603
-11.822	-12.556	-13.017	-11.759	-15.086	-8.7795	-10.953	-8.595	-9.8334	-12.736	-12.195	-12.236	-11.098	-14.399	-11.449	-12.591	-9.8783	-9.2781	-11.003	-9.2672	-11.672	-11.04	-13.904	-11.189	-8.3462	-9.6806	-13.959	-11.472	-9.6295	-10.195	-11.301	-11.13	-11.534	-13.339	-11.327	-9.3793	-12.316	-11.362	-10.363	-11.809	-13.125	-9.8352	-11.347	-8.1449	-12.341	-14.741	-9.9503	-12.637	-12.832	-13.708
-0.3447	1.3228	4.0726	2.5713	1.8132	7.3295	1.8923	3.1158	-0.41311	2.2672	-0.18771	3.3636	0.0070439	1.1345	0.96311	0.71888	-1.1083	-0.16945	-0.03766	-0.35928	1.8348	1.2107	-0.063454	-0.49941	0.65275	0.51306	0.89032	0.1701	2.5062	1.3915	0.51375	-1.3561	2.4525	1.0123	0.26222	5.746	2.5067	-3.4569	3.5258	1.7043	0.6434	2.4136	-0.068446	-2.5636	1.3068	2.2941	3.6631	-0.20636	3.3526	2.5
2.9066	-1.2471	-2.882	0.021546	-2.495	-1.8386	-2.0429	-3.2355	-1.5438	-3.1748	-3.5439	-1.3018	2.6935	-5.2348	-1.477	-0.85725	-3.1895	-1.0322	3.6718	-2.6562	-4.7194	-2.8302	-6.1111	-2.4177	0.81797	1.0414	-2.1308	-2.2247	-7.4579	1.2443	-2.3904	-3.9145	-1.7275	-4.9365	-2.3755	-0.14321	-0.47212	-1.3079	-2.4197	0.5552	-0.46347	-4.0717	-0.1638	-0.18901	-3.5368	-2.6317	-1.74	-2.3411	1.069	-3.5632
-1.3268	-1.1263	1.1408	1.4948	0.71678	-0.1416	-1.1609	-0.50425	0.30355	2.101	0.69596	2.8141	1.0215	-2.2558	0.99148	-1.0667	-0.5961	-0.53424	-0.65456	-0.29634	-0.83579	0.81383	-1.7825	-2.3384	-2.3094	1.878	-3.2274	2.8254	-0.61006	-1.9957	-4.6693	1.023	-1.5721	1.2973	0.83283	1.4566	-0.071886	0.43087	0.8491	-0.92762	0.34805	1.7291	-2.167	-0.3929	0.99366	-0.80644	0.72652	0.60209	-0.19068	-3.0133
-1.5128	-3.0887	-3.066	-4.4749	-1.7548	-4.3114	-6.6267	-0.82097	-2.83	-2.3551	-4.5708	-2.4435	-2.5495	-1.7862	-5.3011	-4.0456	-1.6245	-2.8389	0.58059	-1.9115	-3.0803	-2.8018	-5.8011	0.039493	-2.9159	-2.2182	-2.0987	-1.1072	-6.209	-4.0138	-2.1185	-3.1222	-1.5834	-3.8987	-2.2591	-4.8509	-1.0307	-0.32068	0.12978	-1.5066	-0.037317	-2.087	-3.6755	-4.1545	-3.0833	-2.6024	-2.9861	-4.8857	-2.9075	-2.1777
4.3269	5.3107	6.736	4.382	3.7867	2.112	0.93163	5.4114	5.1772	2.7983	3.1094	3.2309	3.1321	3.4009	4.9629	3.5124	2.8212	5.5638	8.1546	0.88277	5.4256	4.2098	8.7963	6.5721	1.872	5.3963	1.6762	6.5132	2.4337	7.2192	3.2251	6.2011	3.805	7.5706	3.2998	5.5867	6.05	2.6885	5.4612	7.0286	5.6223	1.4146	7.2982	6.1785	8.0827	3.4076	5.4938	4.8976	4.5312	5.0986
-1.7131	-3.0948	1.7658	-0.55069	-2.1182	-2.2043	-0.34998	-2.3554	-1.9011	-1.7632	-3.3172	-2.7732	1.9583	-2.5572	-1.0535	-4.1031	-0.90551	-2.9909	-2.1384	-2.9018	-2.4035	-2.4087	-2.8912	-2.6456	-4.9761	-3.0529	-5.203	-4.2338	-1.3706	-4.6957	-0.64905	-5.0435	-4.602	-6.4793	-2.6308	-1.6991	2.6572	1.1527	-3.0886	-3.4323	-3.4779	-0.91598	-1.2994	1.5015	-5.696	-4.7296	-0.9092	-4.1288	-4.045	-4.045
1.4368	-3.6536	-2.232	-2.8046	-1.527	-1.7156	0.53019	-3.6003	-2.585	-2.505	-0.54017	-0.075813	0.74067	1.624	-3.8314	-0.71802	0.69127	-2.9986	0.60358	-1.4243	-2.5584	-2.2864	2.0982	-3.2701	-3.2599	-1.9254	-1.7481	1.3649	-2.1454	-3.5218	-4.4711	-4.8715	-3.1128	-2.8427	-0.27853	-3.2292	-2.2399	-3.1312	-3.1666	-2.2921	-0.090115	-0.55282	-1.17	-2.2686	-0.37386	0.94124	-0.33395	-1.1275	-2.6996	-0.52506
-2.9785	-1.9095	-0.35132	1.1465	-2.8574	-2.7992	-2.6567	0.047757	-2.5543	0.81008	-1.4952	0.42128	-1.4222	-3.3654	0.85199	0.35829	-2.5602	1.4942	-0.47598	-0.6872	0.87385	-0.11825	-2.6354	-3.8991	-2.3821	-1.9382	-0.48408	-2.0873	0.6172	-0.24699	-2.2554	0.48211	-1.1401	-0.31952	-2.9084	1.6552	-1.821	-0.76002	-0.68206	0.49356	-0.16653	-0.9434	-0.64451	-1.3646	0.34646	-0.22732	-2.008	-1.1667	-2.7613	-3.6155
-4.1155	-3.949	-1.0974	-4.2363	-5.7335	-6.2431	-4.2784	-6.6479	-4.6249	-5.5151	-4.9886	-6.071	-2.6113	-5.5881	-3.9641	-7.0521	-3.1675	-5.0259	-4.3452	-4.1926	-8.1959	-4.0125	-4.6403	-5.8091	-4.1395	-4.5727	-3.805	-1.9772	-8.0292	-3.9323	-6.343	-5.2974	-6.3851	-2.6554	-7.3254	-5.5767	-3.4125	-8.5413	-4.9746	-3.8644	-4.202	-6.6954	-6.7711	-5.7961	-5.2608	-3.6904	-7.5736	-5.6552	-5.4939	-5.4982
7.0213	6.8427	5.8803	7.2482	7.9819	8.198	4.6221	7.3911	5.8346	7.2224	9.4928	8.579	7.8957	7.3816	5.2081	7.7007	6.0303	7.1878	8.2687	4.4676	9.4962	6.8752	4.3588	6.2459	8.1433	7.5802	7.3505	4.8963	6.9297	5.7443	8.721	5.7745	2.5731	6.2085	6.6444	4.3377	9.4364	8.8273	6.5385	6.8591	6.4742	7.8628	6.8432	6.302	8.0206	5.8973	5.2401	3.0721	6.2561	4.8359
0.57354	-3.8323	-0.28412	-0.45741	-1.088	-2.2922	1.0085	2.524	2.2657	-0.734	-6.4919	-0.45719	-0.035245	1.1214	-5.535	-1.5895	0.20095	-0.4196	-3.8206	-0.96547	1.506	0.62136	-1.423	-2.3264	-1.9168	-4.9571	-3.7176	-3.9889	-2.0818	-2.2668	1.1039	-0.61617	-3.008	-6.0616	-2.3533	-1.9521	1.6738	0.45782	-3.1867	-4.0585	-3.8396	-1.5489	0.54585	0.19287	-5.6502	-1.2485	-2.3646	-1.5795	-1.7936	-3.9585
1.4553	2.8118	1.7814	1.7637	0.56624	0.3558	2.1763	3.007	2.1623	1.6722	-0.33094	1.1194	0.95058	1.9516	3.4328	4.3824	-0.31392	1.0588	0.82458	1.9056	0.39584	2.939	-0.53075	-0.21683	2.8351	1.6311	3.6077	-1.6332	0.5109	1.7511	3.3115	3.4003	-0.04497	-0.062266	4.0483	1.9633	1.6095	-0.012995	1.6499	4.052	1.5378	5.496	2.6475	2.33	0.79734	2.3022	2.5165	2.8453	1.4821	2.262
0.10383	3.2914	-3.501	-1.3912	5.4234	2.928	1.7495	-1.9796	0.38546	-1.048	0.63629	1.983	-1.339	-2.4919	4.1353	-1.8088	-2.8061	-0.22949	-0.45935	1.7829	-2.1165	1.1408	-1.0649	-1.2411	-0.64311	1.1851	1.1059	0.61349	-0.35495	3.4163	-0.79905	1.938	1.8752	1.5777	0.10039	0.060882	0.48984	-0.95908	1.0168	0.16653	2.1018	-4.7262	-0.84395	-1.3975	0.67332	-0.25823	-1.4141	-0.23259	0.43504	-0.57219
0.44247	-0.58917	4.7387	-1.4796	3.2078	2.357	3.8204	2.2625	0.41063	0.83883	2.3775	-0.53147	-0.36303	0.45112	0.78543	1.4415	0.71693	0.57881	-1.1014	0.24308	-2.7615	1.8352	2.0915	1.0992	1.7505	1.1291	-0.44124	1.7609	0.65492	-0.63116	1.0837	-2.6806	3.6111	-3.0546	1.7514	2.1086	1.5857	1.0292	2.4082	-1.964	-2.3531	0.93026	-0.3986	-0.19431	-2.1932	-0.59208	0.3193	-0.020947	-0.22984	0.7075
-7.7038	-9.2888	-11.182	-8.8511	-10.186	-7.5775	-10.596	-8.7893	-8.7864	-6.4287	-10.404	-7.6106	-8.8132	-9.0185	-9.8171	-8.9009	-7.8938	-6.2551	-12.805	-7.1849	-7.0535	-11.05	-10.296	-10.379	-10.643	-8.3986	-9.155	-11.481	-8.8841	-8.6975	-9.8481	-9.2255	-10.087	-8.3203	-8.7766	-8.4895	-8.3386	-10.553	-8.4091	-6.6804	-8.0963	-11.443	-8.9097	-10.319	-10.16	-9.0099	-6.0281	-8.5669	-5.4573	-12.962
0.16055	1.7111	-5.0691	1.3015	0.2818	-1.5977	-1.3577	1.3065	1.0708	-2.2916	-0.92057	-0.003823	-0.63124	-1.0296	-1.1295	-2.5015	-1.0138	0.93209	0.73711	-1.5645	-0.56332	-3.9385	-1.5654	-0.45952	0.44792	-0.33727	-1.1693	-3.1213	-3.6754	-0.92318	-1.6094	-1.5769	1.097	-2.1028	-3.7398	-3.3394	-1.6995	-0.20791	1.3615	-0.3748	0.55042	-0.070237	0.48657	-3.7854	-2.6191	-2.1273	-2.3254	-0.60216	-0.15362	-3.8169
-2.1165	1.0807	-0.11496	-1.917	1.1149	0.13421	-2.9681	-1.1667	-1.6608	-2.2312	-2.9911	-0.55788	-2.409	-1.3555	-2.8719	-3.6024	0.41226	1.4821	-2.8255	-0.3669	0.22728	-2.9918	4.2746	2.5652	4.3132	2.1219	0.22516	0.045571	0.49771	-2.1129	0.72822	2.7101	-1.0799	-0.93058	-0.13174	1.9728	-1.6349	0.7554	0.32259	-0.96994	-3.2354	-1.4774	1.5368	-0.92834	0.41916	-0.6908	0.13381	0.041554	-0.92992	2.4013
-9.6221	-7.9249	-10.376	-10.52	-10.951	-6.8686	-8.939	-15.573	-8.7578	-9.0241	-11.285	-6.1216	-11.889	-7.4269	-9.731	-3.9898	-9.8205	-9.2094	-8.4201	-9.8206	-7.1554	-8.8393	-10.136	-9.5333	-8.8127	-9.4027	-9.9675	-10.391	-6.0046	-9.5661	-8.378	-9.3471	-12.011	-5.338	-9.7209	-9.4384	-5.017	-10.03	-10.316	-9.5013	-8.3947	-7.8379	-6.5506	-9.552	-8.1596	-9.425	-10.409	-8.0209	-10.751	-10.472
-10.599	-8.4789	-8.4073	-8.1864	-7.9666	-6.2828	-4.9378	-7.8845	-5.5421	-8.1469	-9.7425	-7.2263	-8.9981	-7.3912	-8.6651	-7.334	-9.338	-4.6562	-5.2991	-7.7471	-5.7814	-8.3699	-6.781	-7.9461	-6.9366	-8.4848	-8.342	-8.8339	-7.8401	-9.695	-7.8076	-7.723	-5.6606	-9.2268	-3.9231	-9.3758	-6.9181	-5.5576	-9.5783	-4.4909	-7.4749	-6.5168	-8.1877	-5.8118	-7.9902	-9.0413	-6.8621	-3.149	-6.2503	-7.9401
-13.322	-15.835	-11.707	-13.356	-12.127	-12.841	-12.59	-12.925	-12.251	-11.377	-13.229	-12.694	-12.172	-11.239	-13.179	-10.862	-14.304	-12.323	-12.392	-14.083	-8.9375	-12.683	-12.617	-12.125	-12.305	-13.149	-13.257	-12.842	-15.135	-12.656	-9.0481	-8.3374	-16.019	-11.146	-9.6323	-15.973	-12.555	-11.731	-12.736	-11.48	-11.544	-14.834	-13.327	-13.426	-11.173	-12.229	-12.383	-11.279	-12.266	-11.611
-10.438	-12.26	-11.431	-12.354	-13.908	-11.368	-9.4218	-12.779	-11.951	-13.49	-12.892	-13.395	-14.462	-11.765	-10.493	-15.62	-11.841	-10.198	-11.986	-12.108	-10.248	-11.275	-11.392	-12.252	-9.9897	-12.885	-14.766	-14.518	-8.7401	-10.549	-14.142	-11.148	-15.77	-11.727	-9.3784	-10.045	-13.123	-11.242	-9.5569	-12.034	-16.658	-10.944	-12.231	-11.857	-9.3728	-10.295	-12.754	-10.077	-12.021	-10.234
12.612	10.216	13.301	12.433	7.8865	11.234	14	8.0049	9.4337	9.528	8.9932	12.199	12.46	8.4991	4.8119	10.513	10.226	10.176	11.125	5.0862	6.6525	8.6396	9.1193	13.198	9.5496	7.804	6.9013	10.805	10.706	7.6295	12.071	14.829	7.6028	10.31	14.407	7.1845	6.3867	10.998	11.519	11.173	11.245	10.404	8.1532	9.1299	10.353	12.029	8.7823	9.0274	11.015	9.5407
-22.692	-24.223	-23.361	-23.176	-23.12	-23.963	-22.672	-22.895	-20.791	-20.823	-23.862	-23.844	-24.042	-24.034	-22.905	-24.548	-22.725	-24.545	-19.042	-24.019	-21.608	-23.661	-21.481	-22.448	-23.491	-23.919	-20.382	-23.066	-20.597	-24.713	-21.449	-21.864	-25.725	-23.616	-21.79	-22.723	-23.308	-21.305	-22.424	-22.116	-20.825	-19.299	-19.616	-21.212	-24.364	-23.968	-19.997	-24.725	-19.586	-20.28
-4.7673	-1.0635	-1.3565	-4.3156	-2.3114	-3.3898	-2.7477	-4.1288	-4.1761	-2.6469	-1.5348	-1.449	-3.4799	-6.6312	-6.7012	-3.0375	-5.2345	-2.0969	-3.4066	-3.7121	0.77076	-1.2183	-4.7128	-7.1433	-2.1246	-1.1341	-3.7171	-5.3307	-3.2308	-3.579	-4.0298	-2.0387	-0.77155	-2.831	-2.8526	-6.5242	-4.671	-3.4326	-5.4185	-5.0148	-3.0878	-3.8691	-3.053	-4.2953	-3.5258	-1.053	-4.0465	0.14704	-2.4716	-3.5729
0.32474	-0.47	-1.4823	-0.44415	-1.7092	2.304	-3.7259	3.0428	1.1972	-0.41293	-3.9623	0.44881	-3.7246	0.1634	0.16547	2.0087	-1.3065	-0.36499	-0.99767	-2.9444	-1.9605	-1.0167	0.90177	2.158	1.0694	-0.24629	-1.0833	0.77422	-1.5489	2.9054	0.15219	0.21061	-0.53685	-0.2389	-1.6483	1.1654	2.2992	1.0011	2.2106	-0.84118	-4.2979	-3.4775	2.2599	1.9416	0.21603	-2.0215	-0.19802	-1.6436	1.435	0.38268
-2.1921	1.5952	1.8482	1.6944	0.19875	5.0743	1.6838	-0.014812	0.21078	0.83964	-0.19561	-0.38305	1.0751	4.2179	1.9958	3.8508	0.21958	-1.4899	1.0875	0.18744	-0.18232	0.42987	-1.886	2.0046	-0.48886	0.56787	3.8341	1.529	0.048831	-1.4918	2.0903	0.58809	-0.055645	0.9843	-1.119	2.7995	-0.74543	-0.34256	0.53185	3.3549	0.83898	2.152	-0.8255	-0.34893	1.6811	2.3597	0.84752	1.846	0.046929	2.6203
-2.7948	-2.8978	-2.1345	-2.8628	-0.34224	-2.3437	-1.546	-2.0125	0.87424	-1.6941	0.30269	-4.4471	-1.1599	-1.4915	-1.4428	0.86985	-1.4965	-0.014539	1.9894	-2.8158	-1.3151	-3.1301	-2.9183	-1.0451	-0.52633	-0.3851	-2.7796	-5.4796	-1.1938	-3.2388	-1.4325	-0.58493	-1.3132	-1.24	-0.93495	0.18102	-2.3699	-0.56691	-2.5676	-2.6531	-3.8935	-3.0479	-1.4796	-0.045148	-1.7776	-5.6278	-2.5008	-0.61647	-2.4046	0.40891
-3.7864	-7.495	-10.089	-4.5518	-4.184	-7.858	-7.9285	-7.2336	-6.2667	-4.8367	-4.406	-9.5941	-5.2892	-8.1438	-5.7136	-4.2126	-5.2701	-7.0774	-5.5516	-7.1156	-8.9842	-5.8425	-2.1349	-2.9944	-6.9843	-7.0833	-4.2858	-4.6362	-6.9926	-8.4049	-6.8993	-6.6079	-8.9779	-9.089	-8.0055	-3.1274	-5.8969	-7.2266	-7.9996	-6.9868	-7.8933	-10.984	-5.2456	-7.4796	-3.3451	-5.9224	-7.3883	-5.9327	-7.0783	-10.02
-2.7044	-4.6836	-3.0738	-7.0918	-7.1738	-4.6566	-6.1154	-2.4009	-5.1141	-2.1842	-3.3125	-1.1798	-3.2664	-2.9526	-6.3139	-2.4856	-2.7984	-2.7897	-7.1019	-4.4952	-3.0118	-3.2769	-4.5997	-4.1195	-4.9907	-2.3832	-4.0731	0.82365	-3.5622	-6.0853	-4.8752	-4.0436	-4.9021	-3.2111	-5.2462	-5.8696	-5.5285	-3.1131	-3.5279	-5.448	-1.2927	-3.2823	-7.8713	-5.5859	-5.5303	-4.1634	-5.4033	-4.7979	-6.1918	-5.2505
-1.2571	3.1994	-1.273	2.0116	-0.074521	1.4757	-1.31	-2.6274	-2.5098	-2.7521	-4.1023	-0.45012	0.24117	2.2406	-0.67169	-0.32435	-2.8679	1.4295	1.5915	1.2622	-5.0067	-1.1266	-1.349	-1.666	0.68092	0.46218	-3.2184	-1.177	1.0568	1.1184	0.40124	1.6024	-0.026382	-1.023	-3.089	-0.058452	1.4811	0.47545	-0.4923	2.9042	0.12255	-1.0257	-4.4336	-0.52778	-0.15331	-0.079106	1.0306	-1.9831	-0.37469	-0.68797
2.0526	1.9072	1.9096	1.5642	0.59557	-0.20102	-0.24688	0.92694	0.28934	5.0935	-1.1951	-0.077257	2.957	-0.43042	1.5211	0.9319	1.5433	0.37187	1.4543	2.0548	0.72474	0.81814	2.6818	-0.25025	0.91342	-1.1404	0.26448	1.4444	1.9371	-0.066972	5.3557	1.3991	1.2882	3.1557	0.19095	1.9332	3.4515	1.385	1.5752	1.1061	-0.13425	-0.054444	-2.817	4.0413	1.4097	1.5253	4.7658	2.5253	2.2043	3.3254
6.1806	6.6718	7.0747	3.222	6.7362	2.4942	5.526	5.0937	5.9425	7.8628	5.585	7.2103	4.3299	7.2659	4.4356	7.9211	9.3223	5.5782	9.4199	1.6941	3.7936	5.3888	4.1227	4.0219	6.2105	5.0154	3.5726	8.1034	5.2948	4.1151	7.7909	4.7369	4.8061	7.6924	4.6207	2.1019	8.3116	5.1978	6.9623	5.6471	4.4533	5.3643	6.3812	6.7103	5.4604	7.3521	6.4361	5.1386	3.7391	5.7752
-15.396	-13.128	-11.626	-15.379	-12.986	-9.2903	-13.241	-11.294	-12.376	-13.297	-13.939	-11.242	-12.563	-12.377	-12.162	-12.084	-14.248	-13.334	-14.373	-10.941	-12.139	-12.837	-11.294	-10.645	-12.739	-12.002	-8.3327	-12.156	-15.264	-10.892	-10.428	-10.546	-15.267	-11.694	-11.369	-11.838	-13.844	-11.972	-15.74	-13.039	-14.629	-14.565	-14.544	-15.214	-9.5075	-13.214	-12.622	-11.355	-10.172	-15.332
-22.235	-23.643	-21.83	-20.485	-17.76	-21.654	-21.778	-20.05	-21.897	-24.116	-20.711	-23.628	-22.954	-19.48	-24.828	-23.538	-20.05	-21.336	-22.663	-23.055	-21.486	-21.279	-22.439	-23.399	-23.196	-21.444	-21.507	-24.565	-20.992	-21.319	-21.583	-19.082	-21.828	-20.961	-23.886	-22.507	-24.068	-24.858	-27.317	-24.297	-21.826	-23.2	-18.185	-21.758	-25.819	-23.452	-23.376	-25.593	-21.72	-23.382
-2.3989	-2.2053	0.13626	-0.98952	0.045683	-0.20283	-1.5297	3.41	0.33001	-1.6943	1.5014	-2.021	-1.5235	0.065204	-1.0188	-3.6729	-0.91339	-0.64063	-0.50061	-0.18361	-0.7113	-0.51285	0.19538	0.18639	-0.6077	-0.67439	0.97143	2.2874	1.3292	3.7629	1.269	2.3519	0.51646	-0.22935	-0.35338	-0.20269	1.4323	-2.4138	-0.82809	1.3504	-0.35812	0.97918	-1.8687	0.25774	2.2433	0.56061	0.14546	-0.093798	-1.09	0.36759
-4.611	-4.3149	-1.3355	-7.7884	-2.2187	-5.1535	-0.15543	-2.155	-6.1101	-2.4052	-5.9215	-4.6665	-0.72855	-2.6211	-3.5114	-5.2873	-1.92	-4.4031	-7.884	-2.3127	-5.2823	-3.53	-6.2059	-3.6384	-0.27083	-5.4969	-1.4573	-6.529	2.3333	-4.4577	-7.7208	-2.9139	-6.5456	-4.9092	-4.7064	-4.4726	-2.769	-4.3122	-3.218	-4.2504	-2.8128	-5.9079	-5.0377	-4.4692	-2.2544	-5.1298	-4.8374	-4.947	-1.8262	-4.2609
3.2745	0.30507	2.3348	-0.17743	-1.3615	-0.36606	-0.67326	4.0471	1.8301	-0.14039	0.32003	3.6767	-1.295	-1.6969	0.90878	2.9295	-2.7081	-0.53854	-1.0729	1.6285	-0.83561	-2.648	-0.80134	3.4383	-0.14675	2.3031	1.2284	1.1983	-3.0925	0.64601	0.94882	0.73737	-3.7806	-0.28607	-2.376	1.5092	3.8014	-2.2093	1.7228	1.2294	1.5442	-1.2877	1.2617	3.2453	3.6462	-0.48844	2.6733	1.8356	-3.4747	2.4046
-11.542	-13.046	-14.332	-12.754	-10.94	-9.733	-12.564	-15.276	-13.673	-14.97	-12.431	-12.503	-13.839	-13.373	-13.964	-13.546	-12.051	-12.346	-12.003	-12.635	-13.998	-13.986	-17.232	-10.314	-12.887	-11.85	-12.388	-16.115	-12.498	-11.497	-13.371	-14.507	-13.156	-12.316	-13.221	-14.283	-12.907	-9.4419	-13.01	-13.325	-15.031	-12.019	-13.713	-15.359	-9.3497	-12.608	-14.778	-13.329	-11.609	-12.053
-10.661	-11.88	-10.691	-12.222	-12.453	-11.984	-7.3455	-9.804	-10.05	-11.842	-12.782	-9.1856	-11.718	-8.8713	-10.901	-11.944	-10.387	-11.165	-12.792	-12.329	-11.665	-13.432	-12.536	-12.088	-11.274	-9.6266	-10.203	-12.27	-6.9258	-9.8917	-14.516	-14.858	-11.213	-10.824	-9.9044	-11.602	-13.201	-12.076	-10.542	-13.851	-9.9713	-12.731	-12.276	-10.737	-12.796	-7.5	-7.2915	-6.6671	-14.256	-11.94
-0.72949	0.057176	2.2346	2.2735	0.92947	-3.38	-1.6784	-0.15101	0.99872	0.27723	-3.6963	-3.0083	-0.33157	-2.4039	-0.019715	-1.9663	1.284	-2.0994	2.4619	-3.7075	2.6276	3.2375	1.161	1.9548	-0.57801	-1.6259	-1.7497	1.1793	3.1328	-1.1339	0.22492	3.4332	-4.8796	-2.2903	1.4979	-0.52361	0.19335	2.1081	0.78714	-4.5715	-2.7011	2.707	-2.4701	3.9652	-1.7207	-1.6185	0.24057	-0.47904	0.55131	0.34449
-8.6146	-11.129	-9.4856	-13.374	-7.3919	-9.3328	-10.135	-8.5423	-7.7624	-10.008	-8.883	-8.8682	-8.252	-7.9948	-8.8226	-9.4035	-12.882	-8.628	-10.31	-8.8561	-8.1281	-10.478	-9.1316	-11.637	-10.351	-8.5424	-8.8771	-6.6577	-8.406	-9.2711	-8.0476	-9.9983	-11.018	-10.237	-8.3866	-7.2155	-5.5142	-9.4215	-6.716	-12.473	-9.9666	-7.0655	-10.087	-5.8022	-7.9637	-10.7	-9.1917	-10.64	-5.4402	-10.384
-2.9787	-2.5237	-2.101	-2.6142	-3.1844	-0.31021	-3.6332	-4.6925	-4.3474	-1.8081	-2.3236	-2.239	-0.23725	-3.6777	-1.53	-5.4204	-4.2191	-1.0299	-4.0982	-2.4691	-3.0639	-2.5414	-2.4969	0.055817	-0.042122	-1.8087	-1.7741	-3.2639	-1.6536	-3.5024	-3.8502	-3.9691	-3.4348	-2.3247	0.14506	-4.6372	-1.7863	-1.1077	-2.1332	-4.1324	-1.7576	-4.3159	-4.1233	-6.0863	-4.7499	-6.5075	0.41464	-2.4338	-5.4463	-5.4614
-12.686	-13.375	-16.063	-16.367	-11.36	-19.327	-12.084	-15.393	-13.207	-16.418	-14.641	-16.509	-10.759	-13.343	-17.398	-9.0702	-13.134	-11.862	-16.103	-11.918	-18.767	-17.081	-16.505	-14.748	-15.567	-15.943	-14.469	-13.863	-14.596	-15.795	-17.451	-15.023	-15.612	-14.316	-14.053	-12.142	-16.577	-15.16	-11.839	-13.426	-13.99	-14.592	-13.013	-14.735	-16.638	-10.362	-14.48	-13.178	-13.029	-15.46
-15.443	-10.097	-14.116	-10.15	-14.614	-14.962	-14.215	-11.057	-12.98	-12.402	-15.351	-12.992	-10.857	-13.563	-12.341	-10.619	-12.823	-12.964	-13.442	-8.6204	-12.604	-11.347	-13.746	-12.942	-15.008	-13.778	-12.93	-15.852	-13.066	-10.095	-10.7	-11.76	-15.124	-13.642	-9.255	-10.125	-13.432	-11.211	-14.49	-13.915	-12.52	-10.741	-14.15	-10.104	-13.993	-13.619	-14.563	-13.217	-9.3222	-16.016
3.2516	-0.23681	-0.52473	1.6467	5.7796	6.946	4.7042	2.508	4.6113	5.4402	1.2073	1.9637	0.78993	1.6152	2.8151	3.8769	3.3477	2.2662	2.5279	2.4532	3.5802	3.0276	3.5862	4.5536	2.1391	1.4874	2.4724	2.2882	2.8753	2.5745	6.9396	3.6439	-0.0097276	5.3778	0.94808	4.2385	3.9375	0.0731	1.5604	1.1725	3.5003	2.6707	2.1595	3.0281	1.1281	2.0357	0.14713	4.2898	1.1881	3.6592
9.9202	8.6595	11.651	8.5373	12.925	8.8277	6.653	11.573	8.6585	12.199	9.8914	7.5174	8.4936	8.1433	8.471	8.4156	7.3261	11.561	9.5779	8.948	7.5632	11.594	10.816	9.7836	9.5331	9.2067	10.336	9.0814	7.6782	9.8629	9.5251	7.5104	9.7858	10.371	10.676	13.893	8.4178	10.895	8.2702	12.017	10.117	11.553	9.9004	9.4531	9.2442	11.427	11.886	11.395	10.003	13.65
1.504	-0.55301	-0.58997	4.156	3.8979	2.1536	5.292	0.90285	0.14903	0.94152	2.9448	4.1562	0.31896	0.41693	4.8607	-1.5363	1.8738	-3.2335	0.94542	1.4912	1.7384	3.5582	5.4797	-2.3285	0.78534	2.5043	2.6177	1.6513	0.66381	-0.078947	3.009	2.2882	2.7469	5.9506	3.0787	0.13533	-1.9908	2.8346	5.21	1.1285	-0.46089	-1.1382	0.75189	-0.37628	0.086519	1.746	1.1185	2.6771	2.4034	-4.7479
-9.2873	-9.6727	-8.045	-9.0727	-7.2547	-12.982	-9.2862	-11.228	-11.745	-8.2034	-8.6999	-13.549	-14.67	-11.037	-14.354	-10.447	-9.8991	-11.023	-13.777	-10.807	-11.36	-10.046	-12.442	-10.218	-8.6698	-12.287	-12.185	-9.1949	-10.401	-12.425	-12.944	-10.398	-11.796	-13.098	-9.9937	-10.548	-13.02	-13.944	-11.208	-14.007	-10.781	-6.4455	-7.097	-9.2534	-11.147	-12.775	-11.555	-8.8489	-8.0447	-8.2188
-9.8637	-7.5421	-6.4716	-8.6354	-7.2246	-10.782	-7.3301	-8.0141	-8.36	-9.0188	-6.2894	-4.9674	-6.1081	-7.0972	-6.7139	-6.17	-6.585	-8.8037	-9.3568	-7.5153	-9.4033	-7.0434	-7.1562	-6.1704	-10.751	-6.9294	-5.5987	-7.3307	-8.8486	-7.9302	-4.5855	-8.1665	-6.1756	-7.6223	-6.7586	-8.6517	-7.3003	-10.094	-8.3121	-9.9245	-5.7607	-8.9506	-3.7274	-8.806	-8.3765	-8.3047	-8.0327	-9.0479	-8.0846	-8.3893
-23.205	-23.141	-22.094	-19.419	-20.053	-21.833	-20.076	-21.426	-20.171	-24.904	-24.017	-22.993	-23.089	-23.624	-19.716	-23.513	-22.794	-24.325	-20.278	-20.501	-22.688	-21.95	-24.54	-20.344	-24.328	-19.973	-22.873	-21.104	-21.748	-19.555	-22.028	-25.964	-20.071	-23.558	-23.087	-21.263	-18.322	-22.962	-22.585	-22.015	-19.909	-20.544	-24.537	-22.258	-22.045	-22.839	-22.541	-21.992	-17.322	-19.296
1.716	-2.2068	-3.9369	-3.4342	-1.9421	0.78293	1.0115	-2.6895	2.0938	-0.43461	0.512	-1.5335	-2.0818	0.31314	0.2587	-1.0206	-2.6903	-0.79292	-2.0037	0.387	0.46028	-1.8479	-4.5606	-1.9324	-4.0179	-0.76218	-1.5156	1.4645	-1.8987	0.45195	-0.70338	-1.7794	-1.5244	-3.478	-2.2196	0.51455	-1.4667	-0.36272	-1.7498	-0.34068	-0.21979	-4.9551	-0.51465	2.4925	-2.1251	1.176	-1.627	-1.4306	-3.497	-3.6882
-9.8369	-8.3078	-9.0436	-10.329	-10.032	-8.2251	-10.688	-9.3361	-7.7808	-7.0894	-12.787	-8.2754	-11.206	-11.372	-10.798	-8.3053	-6.9675	-7.74	-7.2321	-7.6333	-9.3906	-7.9327	-12.161	-9.2527	-7.3704	-12.835	-6.2389	-6.8747	-9.6774	-9.9036	-10.731	-10.239	-6.8341	-9.2675	-6.6336	-11.801	-13.023	-8.849	-10.335	-15.981	-9.5049	-10.321	-12.302	-10.239	-8.1154	-9.9758	-9.8562	-10.519	-10.957	-6.8989
7.1316	7.1927	7.4736	8.2685	7.6618	9.301	4.7263	12.392	9.3111	6.8298	5.0779	10.556	5.3603	8.6445	5.5381	5.7385	8.1098	5.3267	9.7239	10.53	9.9684	4.8695	5.5373	5.256	8.3424	9.1523	9.3046	10.42	8.0042	6.7583	8.4	5.6754	9.6481	8.2009	9.9954	7.9648	9.1639	9.7921	5.7253	6.2784	7.5419	8.3921	6.5037	7.8567	8.0679	8.292	7.5329	7.153	4.3847	5.5707
-0.2554	2.455	2.1442	3.3195	5.6446	3.2838	3.1596	1.687	2.9091	-0.83899	4.18	-1.6894	2.9406	0.86973	2.6331	3.623	3.3271	6.0539	1.7526	2.2421	4.0751	0.7388	5.9845	1.114	4.8053	2.253	3.0115	1.9719	6.2213	2.3068	0.080261	3.314	3.3997	2.3295	6.3812	2.7549	0.80762	1.6837	2.652	3.0212	3.3562	3.1506	3.9492	3.3699	5.327	7.5587	3.6677	3.5162	3.4828	4.3601
-1.7256	-0.36954	0.77103	0.38678	0.19928	0.40108	2.0266	0.62383	0.35139	-1.8492	-2.2162	-2.7257	-0.93091	-1.2523	2.308	1.104	-1.9753	1.6395	-3.9281	-2.0407	0.66362	-2.078	1.8849	-0.9953	0.55212	-1.3666	-1.173	-1.1586	-3.5695	-1.6743	-0.81289	0.54001	-3.228	-0.068755	1.7298	-1.4496	-1.373	-3.1916	-2.9252	-1.0957	-1.2794	-3.0225	-2.9929	-4.8379	-0.020221	-4.2671	2.5126	-2.148	-2.4442	-0.15713
0.66112	1.6843	0.03324	2.277	-1.2049	-2.1219	-0.40548	1.144	0.53663	-0.96834	0.95301	0.44396	1.8593	-3.8788	-3.4364	0.18394	-1.4248	-0.90743	0.36352	-0.33919	-3.2488	-0.82265	-0.37066	-0.3303	-3.6591	-1.6213	1.9247	-3.8928	0.81891	-1.8033	1.8173	0.30582	1.2743	-0.89564	-0.64716	-2.3339	1.9151	0.28114	-0.066827	-2.4788	-0.54374	-2.1765	-0.48794	0.45478	-1.4553	0.45855	0.22518	1.0895	-1.6432	0.95533
-9.0026	-9.4262	-9.9312	-11.974	-10.464	-10.372	-6.5634	-11.383	-12.573	-8.1437	-9.4083	-11.183	-7.7348	-9.0522	-9.0157	-9.3379	-9.7053	-13.464	-8.4847	-12.879	-11.026	-10.531	-9.9696	-12.114	-7.0079	-12.89	-6.5959	-12.995	-11.14	-8.4577	-8.2023	-11.221	-8.2824	-10.944	-7.2376	-8.7577	-10.696	-10.833	-11.109	-9.1634	-9.3215	-9.2497	-8.7584	-10.59	-10.29	-11.913	-9.6475	-8.8049	-10.924	-15.066
-12.345	-15.202	-12.22	-13.018	-14.977	-12.125	-16.466	-13.392	-12.22	-13.599	-12.469	-16.205	-17.203	-10.93	-12.706	-10.339	-13.049	-9.7705	-11.345	-14.593	-12.057	-12.116	-10.06	-12.55	-14.376	-9.0054	-9.5366	-13.849	-15.634	-13.79	-11.294	-13.075	-14.039	-12.989	-13.61	-11.608	-15.745	-14.515	-11.288	-11.314	-10.037	-13.285	-14.449	-11.475	-13.572	-11.245	-11.298	-13.293	-14.107	-13.774
-15.693	-14.602	-13.987	-12.661	-14.586	-10.984	-11.835	-11.955	-14.003	-12.555	-17.082	-12.694	-13.221	-12.818	-13.723	-11.368	-9.8458	-12.725	-12.14	-13.888	-11.981	-11.46	-11.994	-11.068	-12.581	-12.745	-11.002	-9.9713	-13.651	-16.235	-14.684	-12.573	-13.585	-13.905	-12.222	-15.287	-14.934	-12.344	-13.455	-11.302	-13.41	-14.265	-8.9787	-13.418	-13.856	-13.639	-14.216	-11.044	-11.229	-15.491
-0.21465	-3.0104	-3.5055	-4.4664	-0.97513	-7.6647	-4.163	-2.8681	-2.4969	-5.5381	-4.2867	-5.9399	-6.0103	-4.6617	-1.3832	-4.7011	-1.6597	-6.0302	-2.8331	-3.9744	-3.1567	-5.6476	-3.6003	-2.4986	-3.3221	-6.8717	-4.1489	-2.531	-3.9475	-2.8474	-5.5306	-2.483	-2.7151	-5.426	-3.0604	-3.6346	-0.52931	-2.578	-1.1428	-0.57983	-4.0675	-5.3487	-2.9054	-2.674	-4.9937	-1.7253	-6.3114	-3.3585	-3.7693	-2.8476
7.0111	7.0212	7.5151	10.13	5.7023	8.6736	6.818	7.6278	10.641	7.4777	5.9432	5.8518	5.9934	7.5861	7.6671	6.413	3.1009	8.306	4.0435	3.5962	8.8242	9.6685	4.2706	5.7944	5.7769	5.4146	7.2515	7.0785	7.9335	5.4682	4.2046	5.8256	6.2656	7.5215	9.6893	5.0232	5.0687	7.6329	6.2177	4.9433	4.0044	0.22029	5.7546	6.6659	7.471	7.7259	7.1558	5.1229	3.4896	7.546
-3.4473	-1.3426	-4.4041	-5.8267	-3.6913	-10.047	-7.8231	-7.035	-2.81	-4.3756	-5.9878	-4.9619	-0.4577	-5.2923	-2.9817	-2.5601	-3.0636	-4.949	-3.4263	-5.9439	-1.994	-3.408	-6.2772	-4.8006	-7.4329	-6.4281	-7.2507	-3.2416	-3.0657	-1.6536	-8.071	-6.6112	-2.4546	-6.2901	-7.1025	-3.878	-7.6458	-5.1022	-6.467	-7.7677	-5.3675	-4.263	-2.9802	-2.8452	-5.2636	-0.6684	-7.0514	-4.22	-1.4864	-3.5507
0.088708	-1.8897	1.5936	1.1109	0.16423	-1.1418	-0.44326	0.85741	1.6265	-0.53879	1.8518	-0.99939	-0.95941	-0.72834	-1.6861	0.55814	-0.82115	0.94917	-0.91872	2.6173	-0.38165	-1.343	2.1719	0.64019	-1.1381	-0.68076	-2.2411	0.53542	0.21199	0.99004	-2.2054	0.63065	-0.070025	-0.27992	-0.54253	-2.1473	3.5768	2.017	-2.5428	-0.50682	2.9108	-1.861	-3.8243	0.33073	1.611	1.3582	-1.994	-2.2112	-1.5249	-0.077445
9.4269	4.3843	5.4976	8.3304	6.7626	7.224	3.6258	6.0066	7.0715	7.0538	8.4113	5.8843	8.2709	4.7677	7.8594	6.4117	8.8964	4.3478	7.7672	2.9899	8.153	7.5683	5.4748	5.7872	4.3902	7.0752	7.5194	3.866	4.2741	6.9646	8.4065	7.1006	10.513	4.3808	7.9541	7.1113	6.6383	6.2659	8.243	8.3067	6.6784	3.5643	8.6242	5.7499	6.0041	4.3642	6.5773	7.911	6.5207	8.4695
-11.199	-15.406	-13.001	-14.546	-11.543	-14.306	-13.801	-12.858	-12.485	-16.964	-12.413	-12.7	-16.444	-14.487	-15.413	-14.14	-17.087	-12.95	-13.143	-14.283	-13.792	-14.737	-13.996	-14.421	-13.57	-14.176	-14.241	-12.761	-12.461	-14.402	-18.385	-18.194	-16.535	-13.923	-15.034	-13.967	-14.584	-15.065	-14.871	-15.764	-14.608	-12.671	-14.802	-15.528	-15.442	-13.376	-13.431	-14.898	-16.477	-15.077
-11.554	-11.926	-12.6	-10.842	-10.164	-10.657	-13.009	-11.278	-10.906	-12.595	-12.178	-13.071	-7.1849	-11.576	-10.677	-9.8319	-10.41	-10.925	-13.938	-14.3	-11.152	-13.119	-7.6111	-7.5743	-13.088	-12.708	-12.505	-10.413	-15.58	-11.905	-13.411	-13.673	-11.665	-10.414	-11.038	-13.707	-12.361	-8.4498	-9.3115	-12.094	-12.496	-12.702	-9.0789	-9.7698	-13.779	-9.7043	-13.471	-10.384	-12.343	-13.865
-2.0003	-1.1526	-2.8816	-3.351	-0.34364	-4.4582	-1.2268	-3.8636	-6.2138	-1.4473	-2.1612	-3.6435	-2.6401	1.8904	-4.3162	-1.5974	-3.559	-2.9673	-1.4564	-2.9178	-2.1545	-6.1453	-1.9324	-5.4045	-3.3744	-2.6517	-5.2273	-0.031693	-0.92571	-3.1249	-3.3578	-2.345	-2.9975	-4.2435	-0.65556	-1.7684	-1.6353	-2.1222	-2.3063	-5.3786	-2.325	-1.1084	-2.4788	0.4787	-3.6069	-3.6782	-3.7103	-0.20969	-2.3944	-4.2177
-5.1948	-6.2978	-3.9786	-5.6209	-4.4089	-5.4645	-5.5568	-5.1671	-4.8034	-3.7834	-2.1442	-7.0859	-5.6989	-4.2114	-6.154	-6.3046	-2.4819	-3.6935	-3.4522	-9.0646	-5.4975	-3.5737	-7.5159	-5.8978	-2.9425	-6.1595	-3.0434	-2.3423	-8.6436	-5.7324	-6.1366	-2.991	-2.1658	-6.1428	-3.9427	-6.9564	-4.3626	-6.0618	-1.9066	-4.4564	-2.9604	-2.8206	-4.8422	-2.7258	-5.5121	-6.7267	-3.9734	-1.4855	-6.3417	-8.7363
-2.84	-0.56117	-7.4004	-5.8227	-4.113	-4.9095	-5.4986	-3.9581	-6.5943	-5.373	-5.6011	-9.1054	-5.3292	-4.5262	-3.9869	-4.8584	-7.3552	-5.9673	-6.2029	-5.3905	-6.4028	-4.3913	-7.765	-7.4935	-5.3411	-5.2667	-2.7378	-6.2751	-6.9909	-8.3126	-4.3124	-7.183	-7.5819	-5.9037	-8.0823	-6.0323	-5.7277	-6.437	-4.6074	-4.6936	-2.9291	-5.426	-4.6979	-6.1805	-3.0733	-7.01	-5.0372	-5.5324	-9.9254	-6.8194
7.5438	8.5224	10.607	8.799	12.02	10.375	8.7271	8.7825	8.1027	8.6274	9.567	4.2707	7.4685	5.7823	8.2582	5.5504	6.2197	9.4646	10.198	8.5352	7.6103	8.9689	7.3942	6.6691	8.587	8.0614	8.2976	6.8926	8.4288	7.6595	8.3788	10.168	7.2347	7.5698	8.4583	8.2648	7.1357	9.0072	10.854	8.3367	7.6559	13.573	6.3882	11.314	8.7049	5.4613	3.3617	10.408	7.9318	7.982
-13.84	-15.653	-13.315	-17.166	-17.552	-15.644	-15.071	-16.462	-16.349	-11.827	-18.356	-13.575	-14.877	-12.249	-11.912	-14.557	-15.705	-16.229	-15.754	-14.61	-15.1	-15.433	-16.155	-15.601	-13.791	-13.679	-14.56	-17.059	-15.151	-15.321	-13.924	-16.198	-15.4	-14.695	-17.59	-15.473	-17.893	-14.852	-13.219	-14.492	-13.562	-13.498	-16.827	-12.019	-13.591	-14.413	-18.722	-14.207	-17.99	-14.542
-4.1755	-4.6244	0.77119	-4.6094	-3.4048	-1.6861	-3.0054	-0.61752	-0.75323	-1.4952	2.0057	-2.3057	0.43533	-2.3904	-2.3015	-0.2248	-3.5097	-2.6454	-2.8451	1.0362	-1.3057	-4.7571	-1.5346	-1.2609	-4.6858	-0.26278	-3.1576	-1.8231	-0.79136	-1.2832	-2.36	-1.6513	-1.5806	-0.85479	-0.90905	-3.4935	1.1615	-2.004	0.54389	1.5985	-5.6068	-0.72505	-1.5956	1.7911	-0.71057	-5.4105	-2.0538	-2.1321	-2.4208	-1.3875
1.605	-0.21497	0.83062	-1.7275	1.6591	3.5987	2.845	-0.68957	1.3994	3.1622	1.8524	3.8348	-0.041785	3.9217	1.9371	3.1173	3.2389	3.1618	3.873	5.6094	1.8732	1.7371	1.803	4.1559	2.1951	0.86185	2.2704	3.4181	4.1599	0.041866	2.3659	0.83447	0.10276	5.5559	2.6093	-0.84098	1.5965	0.92704	5.3615	2.7207	2.007	3.6108	3.4088	1.7744	-0.31942	0.70143	2.5379	0.31351	0.80902	4.7589
-0.23067	0.060981	1.4808	-2.4171	-2.8412	0.44513	-0.68885	-4.0419	-1.3835	-1.3916	-3.7778	0.61229	-1.3195	-0.058404	1.663	-2.8491	0.70604	-2.4197	0.87446	0.14202	-0.20544	-1.9411	1.7219	-1.6167	-0.55068	-3.4058	-1.4308	-3.683	1.0659	-0.73141	-0.25287	-0.24214	-2.1961	-1.3688	-2.7404	-1.2757	-0.038888	-1.2714	-4.5885	-0.18245	-2.4104	0.53338	1.6626	-2.1188	-4.3206	-2.8788	-2.0646	-0.96576	-1.1546	-2.5853
-3.0978	-2.3987	-0.7703	-5.6339	-1.5937	-1.8539	-1.8841	-7.1654	-1.6973	-5.7587	0.70413	-2.5171	-3.2559	-1.4173	0.62708	-0.69073	-4.4662	-2.0786	-1.5504	-1.3263	-4.6264	-5.3746	-5.4381	-1.5508	-4.4633	-3.8804	-2.9451	-5.1866	-3.1471	-0.97877	-3.0868	-2.1258	-2.3711	-3.152	-0.0016724	-0.31997	-1.6168	-0.66831	-3.0887	0.87675	-3.2135	0.14952	-4.6267	1.435	-2.6738	0.75109	1.7903	-0.46701	-3.9655	-1.5751
-2.2601	-5.714	-1.1559	-3.2552	-5.1528	-4.891	-2.6481	-4.3407	-4.2116	-3.2846	-3.7388	-1.1324	-4.7372	-1.2887	-2.3137	-7.1199	-3.2206	-5.1462	-6.1752	-6.9528	-1.1648	-2.9534	-2.0629	-3.2527	-6.2061	-0.5106	-5.8775	-3.3911	-0.21526	-4.4919	-3.5515	-4.6606	-3.9506	-3.3518	-4.4599	-6.543	-6.1737	-3.453	-4.051	-6.961	-4.8994	-3.396	-0.033988	-2.0585	-3.1203	-5.6797	-3.1794	-4.6309	-2.5287	-6.6109
3.2738	0.83003	0.60398	2.8313	1.1328	4.6968	0.40536	-1.3629	2.6766	3.4781	1.7161	4.2088	4.4313	6.7401	5.1949	1.5617	4.5857	0.87959	4.5083	2.2968	3.0563	2.8412	2.8018	4.0998	4.2767	5.874	3.6265	2.843	7.1097	-0.1236	2.4612	-0.27324	2.6302	3.0622	1.6945	1.8308	4.1674	1.6225	2.1752	3.6459	2.2668	-0.43842	3.0982	3.8771	3.3619	4.5048	-0.27709	4.3328	3.3141	3.3926
-10.819	-11.09	-11.604	-14.551	-13.354	-13.088	-16.353	-14.273	-12.929	-11.783	-13.242	-13.824	-14.854	-16.398	-11.968	-13.59	-13.649	-11.472	-15.166	-13.67	-16.577	-14.061	-12.822	-11.68	-11.646	-12.825	-11.025	-11.562	-11.214	-11.893	-13.706	-12.174	-13.096	-14.98	-15.586	-11.762	-16.237	-14.721	-14.174	-12.533	-14.462	-9.9003	-13.298	-16.778	-11.276	-14.584	-9.0768	-16.299	-15.746	-14.866
-11.831	-14.271	-11.003	-12.55	-14.183	-11.773	-14.863	-15.597	-10.804	-11.613	-14.185	-14.082	-14.782	-14.429	-11.93	-13.711	-15.413	-12.274	-15.358	-12.249	-11.61	-11.3	-12.918	-14.044	-14.375	-16.123	-13.617	-15.623	-12.567	-11.843	-12.496	-13.608	-12.765	-10.083	-12.609	-16.437	-13.279	-13.7	-12.852	-15.305	-13.719	-10.93	-10.12	-14.02	-12.088	-14.53	-11.919	-9.3354	-12.734	-19.601
-10.85	-8.836	-12.27	-10.083	-9.9928	-13.19	-9.1655	-9.0115	-7.4498	-14.684	-10.366	-10.806	-9.6856	-9.9167	-11.421	-7.2608	-12.736	-8.5899	-9.3446	-12.558	-10.143	-10.412	-10.178	-9.486	-10.885	-13.187	-7.4493	-12.631	-13.038	-12.15	-11.34	-10.408	-10.528	-12.965	-11.086	-9.1139	-10.946	-10.166	-11.192	-12.008	-9.3145	-10.843	-7.2425	-9.1419	-14.468	-8.9444	-10.625	-10.079	-9.546	-11.697
-6.4275	-2.1992	-5.9041	-5.4797	-3.2161	-2.7482	-4.2538	-4.1398	-6.2204	-7.127	-4.9961	-2.6629	-4.5334	-5.2857	-3.0739	-3.3256	-6.2032	-4.9483	-4.5222	-5.0315	-2.5317	-4.1859	-3.1949	-6.1791	-3.7528	-3.6001	-2.8584	-3.5056	-2.2943	-6.4664	-3.0939	-6.0861	-1.1471	-5.595	-7.9276	-7.8295	-5.0387	-3.0477	-2.7096	-4.6488	-5.6209	-6.2501	-5.903	-3.3568	-0.92158	-7.7389	-4.1209	-4.4355	-6.165	-2.965
7.657	6.9706	6.4645	9.1776	2.4563	7.7778	8.6029	6.3724	7.7809	9.4202	6.2025	8.5619	9.1084	5.506	5.1728	7.8388	9.7438	7.819	7.5298	3.6269	8.4737	7.5061	9.1027	6.3156	6.6366	7.4468	5.2508	2.1488	7.2224	7.5326	9.3463	7.6139	6.2681	9.6323	6.2848	8.7577	7.807	5.5774	9.0531	8.9346	4.4519	6.6578	7.6089	6.1671	10.32	5.4993	7.782	7.3975	6.3008	9.2102
-8.0763	-8.5953	-9.9128	-8.223	-6.6756	-8.7654	-12.16	-9.9322	-12.031	-10.637	-10.894	-9.718	-10.474	-10.381	-6.5904	-8.9832	-9.3816	-9.8217	-7.0171	-10.947	-12.521	-6.9043	-8.9508	-9.3421	-10.155	-9.3356	-7.6301	-8.3627	-10.104	-6.0939	-10.648	-6.2409	-9.8438	-10.313	-8.4559	-10.973	-8.1391	-8.384	-10.368	-10.244	-9.8342	-9.3578	-10.705	-7.5456	-6.0612	-10.558	-10.751	-8.384	-8.1796	-6.6978
1.3575	0.54039	-0.37918	1.9379	0.7243	0.58677	-0.040291	-0.18613	0.67392	-0.60539	1.4373	-0.54251	2.2128	0.072313	0.25447	-1.1318	-1.5166	-0.73703	5.5656	1.555	-1.1221	-0.28267	0.26896	-1.9202	-0.40693	3.1777	-1.6497	3.0692	1.7718	0.5881	0.70289	2.2592	-1.3608	1.0891	0.5667	-1.8523	0.66024	1.5707	-0.06026	-0.45803	4.1237	3.468	2.1775	4.425	-0.61554	2.8475	0.61264	0.58748	2.2634	2.6481
1.1157	0.12108	1.103	-0.79113	-1.7479	3.4647	2.4191	0.87711	-1.0165	0.60056	3.1596	2.0217	1.2246	0.61434	2.0791	0.72861	1.8642	-0.35615	-2.1139	0.61827	4.2649	0.71089	4.8649	-1.7029	4.004	1.6287	2.4182	2.5733	0.81679	3.6838	0.18735	1.4024	-3.2798	1.0673	0.27888	0.78916	0.27736	4.9019	0.89874	1.8762	0.9169	1.8033	0.1625	6.5166	1.6003	-0.11969	0.58251	1.6163	0.23224	0.25211
1.9177	2.2114	2.7187	0.85095	2.8691	5.518	0.67608	2.2595	4.5188	1.4322	1.6193	1.6706	3.696	0.80117	2.584	1.3921	0.33588	3.4721	1.1776	4.2864	-2.4097	8.5019	2.7726	1.6765	2.0266	2.805	1.2137	3.317	0.1324	3.6567	1.7981	2.5607	1.6016	3.4452	2.1479	2.2901	3.4984	3.7795	3.6134	5.3095	0.70032	0.53605	4.511	4.2331	2.0939	4.4457	2.1891	1.6439	2.2313	-0.048075
2.451	1.1164	-1.8751	-2.3808	3.4697	-1.7971	0.65925	0.36921	0.64937	-1.1219	-2.145	-0.34663	-1.9136	1.2585	0.81966	0.070464	-0.78868	-0.19916	-0.64538	-0.84971	-2.2058	0.73715	-1.0883	1.9272	1.6913	0.7454	-0.20424	1.7955	2.7544	0.95299	3.4252	1.0008	-0.34018	-2.5415	-0.76555	0.73185	-1.865	-0.076786	-0.678	-0.82328	1.5244	-1.252	0.64549	1.3443	1.6379	-2.4991	1.044	-3.3596	0.40513	0.23137
-1.2542	-2.5238	-0.8009	4.5115	1.9827	2.734	-2.0288	0.88866	1.6294	0.03442	0.31177	1.9146	0.51705	0.70623	1.8539	0.77622	0.50897	1.1228	0.52179	0.38128	-2.0585	2.8808	-1.6826	-2.7245	2.7513	2.5838	0.17136	0.56354	0.25902	0.54048	2.0022	3.3029	0.68704	-0.2816	2.8679	1.5676	2.4192	1.6646	3.1	-5.2394	1.3909	0.43098	-0.60509	-1.8462	-0.55859	-0.02471	1.4706	1.7644	-1.398	-1.3279
-4.8331	-2.5061	-1.0071	-3.9996	-3.452	-2.8051	-2.6142	-9.0643	-4.2951	-5.4286	-2.9781	-0.92897	-2.3669	-1.6246	-3.7029	-3.2277	-5.2897	-3.3834	-5.4491	-2.2794	-5.0319	-5.225	-4.7223	-4.6033	-2.6152	-4.9066	-2.1652	-5.5976	-1.2731	-1.8981	-1.0332	-3.5111	-1.84	-3.1271	-5.9851	-4.9287	-5.2166	-1.5084	-1.9368	-4.1994	-2.1274	-0.79155	-2.6232	-5.8562	-2.5579	-5.1012	-4.7934	-4.8185	-2.6378	-5.1992
-5.2558	1.3244	-0.18161	-5.2125	-3.8655	-2.1602	-2.1263	-3.6037	-3.5066	-0.21741	-2.0586	-3.6371	-3.1908	0.71369	-0.27121	-1.82	-1.7496	-4.4522	-3.4705	-3.905	-3.3867	-2.8736	-1.5586	-2.1654	-0.61422	-2.1087	-3.4527	-2.2081	-2.4739	-3.845	-4.0206	-3.1954	-1.2473	-2.997	-1.7744	-2.3588	-1.9327	-4.6527	-2.1799	-4.8501	-1.6015	-3.658	-2.0131	-2.7576	-3.5137	-4.2356	-2.1181	-4.1071	-1.8754	-4.8876
6.1936	4.2523	7.0674	2.2796	6.3746	3.6971	6.9851	6.9051	4.7479	7.8441	4.9435	5.5083	2.4901	7.8299	7.6473	4.7507	4.4015	5.9903	5.9145	4.5543	4.8871	3.2683	5.8645	2.98	4.4659	2.3514	3.7182	6.0207	7.741	6.8942	7.5828	4.6901	2.9172	4.6489	5.9456	6.6253	7.615	6.0714	3.5823	4.5859	5.1338	4.9012	3.8004	3.537	3.4963	5.8286	6.1638	2.5814	7.6471	5.0302
4.5652	5.1689	7.603	5.6253	7.3174	11.429	6.0892	4.1287	6.3829	3.4719	5.0358	0.98684	9.0034	4.9976	6.4403	7.1719	7.8083	6.2042	5.7297	8.4571	6.1662	7.8847	2.231	4.4696	4.7291	7.7644	5.1035	5.203	5.7424	5.3872	5.3516	8.2332	8.1528	3.0053	5.7302	4.42	3.1777	4.4012	4.8332	6.1544	4.0918	4.8571	7.6247	7.001	4.26	6.1775	8.9143	6.4612	6.3209	2.5686
-19.338	-17.083	-22.668	-22.823	-22.618	-19.505	-20.265	-21.48	-19.914	-19.391	-20.326	-20.268	-21.493	-19.035	-19.344	-19.989	-21.047	-19.284	-20.245	-23.083	-18.694	-23.644	-21.252	-22.419	-20.186	-19.672	-23.43	-18.583	-20.115	-24.704	-22.595	-17.059	-21.524	-23.603	-20.026	-21.17	-22.309	-18.862	-20.519	-21.935	-18.489	-23.168	-18.445	-20.31	-21.364	-20.306	-17.945	-21.204	-21.995	-20.69
-7.6066	-6.6147	-7.0463	-6.1319	-6.239	-3.7591	-6.1896	-7.3038	-6.5331	-2.8405	-2.1337	-5.3387	-6.2641	-5.8292	-2.9635	-4.742	-6.8221	-4.6334	-5.431	-5.5983	-7.9404	-7.3845	-7.5826	-5.557	-1.8623	-3.3862	-5.511	-4.4263	-4.8548	-7.9509	-5.8172	-5.1469	-1.822	-4.1455	-4.4799	-4.6006	-4.8979	-8.1913	-4.1866	-3.8281	-6.2066	-3.4843	-5.1048	-7.2294	-3.9057	-4.0027	-5.4171	-4.1647	-6.2074	-6.2528
-9.2342	-14.72	-12.712	-11.581	-13.984	-13.886	-10.947	-12.767	-10.783	-10.486	-12.629	-12.764	-11.729	-15.823	-15.06	-13.162	-11.865	-13.057	-13.785	-10.361	-15.301	-13.404	-11.139	-11.487	-13.586	-14.327	-12.288	-13.045	-12.071	-14.1	-12.178	-10.455	-10.801	-11.893	-9.6105	-15.287	-14.095	-11.541	-12.79	-15.311	-15.275	-10.302	-10.21	-12.29	-13.367	-12.831	-13.847	-14.469	-14.336	-14.888
-4.8753	-3.4673	-4.4657	-4.2234	-6.7424	-3.4499	-3.967	-5.1935	-4.069	-1.6644	-3.8838	-5.7026	-2.1249	-0.39569	-4.8549	-2.3916	-2.6143	-3.6539	-3.842	-2.1692	-3.4122	-3.1781	-2.8851	-6.2596	-4.9166	-2.9089	-2.178	-0.45191	-6.5292	-1.6938	-2.9629	-1.9321	-1.676	-0.74032	-5.8919	-5.1993	-2.8105	-6.2448	-3.8995	-3.0028	-2.9701	-3.3721	-2.8515	-2.7329	-5.5794	-0.79489	-3.698	-4.7271	-1.1825	-4.9408
-2.0974	-2.4618	-0.37511	0.16607	1.511	0.0069906	-3.6598	-0.51454	-2.221	-1.0779	-2.3711	0.12045	1.3792	-3.095	0.99357	-2.329	-2.5353	2.3075	-0.30614	3.2985	0.53373	-0.63105	-0.80983	-0.1343	-0.9729	-0.14796	-1.1079	-1.7238	-3.319	1.6091	-0.50651	2.0435	1.2393	-0.1355	-1.2547	1.4281	0.26648	-0.46191	0.056595	-3.6971	-4.7366	-3.2091	1.1045	-0.65704	-0.13088	-2.2676	-2.9151	0.56913	1.9313	0.22972
-6.1947	-3.1667	-6.6056	-4.6655	-1.8036	-4.0371	-6.2724	-9.5651	-5.2409	-4.0642	-6.314	-4.2445	-7.5427	-3.8019	-8.0822	-5.5492	-6.635	-6.9141	-5.0771	-7.9649	-7.7368	-4.7306	-7.9931	-3.4005	-4.2134	-3.5171	-9.0912	-6.1826	-4.3497	-4.4214	-7.7137	-4.8297	-5.7499	-3.8704	-7.6484	-5.3381	-4.9054	-6.4307	-3.4162	-2.9028	-5.199	-4.6327	-6.9763	-5.1609	-2.7804	-6.7917	-7.9366	-3.8919	-4.3148	-8.5172
-5.3386	-1.4978	-0.60862	-3.1899	-2.4047	-7.0791	0.49389	-2.9625	-7.1438	-4.1285	-5.9748	-2.5935	-1.4824	-1.9835	-1.8288	-2.4886	-7.5808	0.74971	-0.82826	-2.9383	-2.7225	-4.516	-4.4586	-3.8062	-2.2831	-3.0359	-2.9197	-4.7885	-1.1054	-4.603	-4.2084	-1.7788	-2.1865	-3.0209	-2.2962	-2.8324	-4.2088	-3.148	-1.6168	-3.144	-4.9196	-2.0723	-3.4819	-4.3149	-2.7236	-5.8671	-2.7556	-6.2715	-5.563	-5.3864
-6.7039	-10.16	-9.618	-9.6677	-10.298	-8.6285	-10.218	-11.963	-8.3749	-10.958	-5.4155	-7.6891	-9.3943	-8.4021	-7.4589	-6.7532	-9.6043	-7.65	-7.6499	-8.2189	-11.323	-8.7773	-7.6936	-11.579	-5.8035	-8.6019	-9.9586	-10.956	-10.292	-11.894	-4.4341	-7.6385	-5.5822	-7.9072	-9.8804	-8.6217	-10.103	-9.2147	-8.7221	-10.038	-9.015	-6.6137	-9.5718	-11.954	-9.1841	-6.9051	-14.309	-10.792	-9.5307	-7.8329
-4.1554	-4.7135	0.82125	-2.0987	-4.5713	-1.8176	-3.505	-2.2842	-2.9837	-0.86655	-1.9625	-1.1239	-3.6237	-1.6565	0.72938	-2.8004	-1.8662	-5.9489	-0.61997	-0.12359	-0.28305	-3.2127	-2.5424	-0.046631	2.2846	-2.468	1.2797	-1.0806	-1.5211	0.14412	-3.4138	-2.1994	-4.6083	-5.4026	-5.7172	-1.4944	-2.5989	-0.78285	-0.0057299	-0.49277	-3.92	-0.79413	-5.2079	-4.0308	-3.7112	-2.1578	-2.2264	-1.0609	-0.40501	-5.2348
3.0902	1.5592	2.6564	-0.32501	0.14875	3.0722	5.6855	3.7797	0.056459	3.9996	0.18096	0.42451	2.5502	-0.4646	-0.04865	3.4061	1.82	2.6295	0.91824	2.3402	2.792	1.7558	0.98974	1.162	2.306	4.6408	0.51188	4.1441	3.4389	3.1325	3.4751	-1.1623	0.029777	1.9671	2.2383	1.6714	2.7655	3.665	3.6616	2.6886	1.8823	2.2613	2.3354	0.80814	3.4913	4.3425	3.3861	3.2706	0.8916	4.1623
0.13269	1.1681	2.9596	1.4103	1.7401	-0.23678	1.0247	4.5769	-0.07829	-1.5696	-2.8968	0.91528	2.2886	4.657	2.0097	1.1314	1.8489	1.2955	1.0275	3.1069	3.2734	4.5721	2.7949	0.1056	1.8304	-0.92278	2.6524	1.0345	2.6169	-0.51822	-0.57638	3.2623	0.18635	-4.5548	3.3568	3.284	0.3126	2.3258	0.56905	3.0288	-0.12244	4.5223	2.3319	3.0147	0.076987	0.71506	1.967	3.1196	2.6613	0.47413
0.44529	-0.75419	3.1394	1.92	-0.84684	0.49842	2.2064	2.6849	-0.72494	2.7905	5.2249	6.1129	2.8077	-1.6944	2.5012	5.1718	-0.17781	1.2527	0.39214	0.74101	3.0744	0.69642	0.57737	-0.2709	-0.37397	2.6096	3.2011	1.9012	-0.60027	1.8175	-0.11658	2.5056	2.7661	2.9737	3.2889	0.8732	2.7449	2.0228	0.17034	3.7225	0.92385	2.9462	4.667	-1.5967	-2.6077	1.9018	0.20792	2.6043	-0.27752	2.6272
-2.6917	-0.051459	-1.8901	-7.3909	-3.5231	-3.9982	-2.3011	-2.2747	-3.5191	-8.0627	-2.3654	-0.1717	-3.893	-1.1848	-0.30542	-3.5411	-3.422	-4.3937	-3.59	-0.2642	-3.8655	-1.7024	-4.6788	-3.6087	-4.2034	-4.5249	-0.42074	-5.5473	-3.6719	-2.9238	-3.2806	-1.8686	-1.4156	-3.9777	-3.7739	-0.455	-2.7287	-5.0963	-2.4718	-1.1728	-2.5758	-3.3491	-0.27431	-3.0725	-4.9593	-8.4085	-1.0104	-4.6	-3.4997	-0.30819
-0.44114	2.9779	-1.6068	3.5533	1.2869	0.32247	1.2287	2.9361	2.0643	4.2796	-0.73021	-0.26226	-1.4708	0.10368	1.8186	0.52815	0.84844	3.665	1.4411	1.3083	1.4344	-1.1943	3.1912	-2.4462	3.9605	3.83	0.98073	3.0095	-2.006	2.1282	-1.0633	-0.55312	1.9775	2.7951	0.79003	1.4388	0.96381	0.17762	1.2202	1.246	3.6179	0.28271	1.3124	-1.039	3.5577	1.5281	3.9983	0.69487	0.56511	-0.55996
9.3995	12.729	10.813	8.5574	8.3202	10.382	12.584	9.3779	11.475	13.493	10.662	9.6121	9.1165	9.1851	8.8857	7.267	9.4865	10.71	8.8261	11.147	8.458	10.856	6.5905	11.325	11.736	12.471	7.8859	8.9676	11.993	6.824	12.495	9.1887	13.432	10.22	10.989	9.51	8.8164	6.2341	9.0999	8.553	10.919	10.338	11.531	12.175	10.29	8.5333	7.9297	11.991	10.094	7.4672
-6.1551	-8.7187	-7.3391	-6.0993	-4.7013	-9.9141	-6.8725	-4.1405	-5.2206	-5.1171	-5.0201	-7.4163	-8.0676	-3.2592	-6.147	-7.1022	-6.0509	-6.4707	-4.3086	-6.6712	-8.384	-2.3056	-4.1749	-3.4897	-3.6252	-6.2988	-4.247	-5.7261	-4.3423	-5.3967	-5.5164	-7.6053	-7.5279	-6.0582	-3.0939	-5.0469	-4.1326	-3.9564	-6.4994	-6.2218	-7.3947	-4.7882	-5.336	-4.861	-9.3048	-3.5619	-5.016	-6.0474	-7.615	-5.1188
-2.1773	0.15161	1.6514	-0.023415	0.95009	3.3823	-0.79928	-0.99877	0.6251	-2.305	-3.9029	-0.71362	-0.38072	-1.6748	0.046338	-1.7701	1.0721	0.93169	-2.9801	0.40118	1.1707	-1.2466	-0.29064	-1.7864	-2.8707	0.39417	-0.66936	-2.1638	-0.30681	0.52679	-3.3923	1.1303	-0.46341	1.3124	0.75404	-0.13478	0.98283	1.9026	1.4089	3.6835	1.7562	-0.7916	-0.69579	-2.7402	2.878	-0.053165	1.3556	-2.8654	-3.6025	0.22013
9.1477	7.9523	10.367	8.6589	9.0308	9.0598	7.5294	7.9133	7.4169	8.7959	6.07	10.232	10.737	9.0041	8.0683	10.361	6.9605	6.1207	7.1031	10.139	10.027	8.3486	5.7227	5.7101	11.365	9.6378	6.9795	9.813	9.4697	5.9958	9.0456	7.5669	8.4892	9.821	4.3888	7.8797	7.1597	7.6972	11.794	9.8759	7.0144	8.178	7.0718	5.7571	6.6262	7.8567	11.703	5.3891	8.5365	7.3424
8.6833	6.1361	4.876	6.4882	5.4768	9.9123	6.6491	4.1897	6.1903	7.4559	6.4902	9.0834	8.6776	6.62	5.1155	1.636	5.8376	4.9153	10.508	6.623	6.4346	4.5049	8.3327	5.8098	7.3275	6.6433	5.916	5.9329	9.8608	8.3446	6.7407	8.3773	2.1357	5.8467	11.257	9.2623	8.1494	7.9629	6.6116	7.161	4.0637	10.001	7.1079	11.584	8.0599	8.5117	4.0438	5.6224	9.9788	7.2944
-7.7388	-10.242	-9.6178	-9.5103	-7.1399	-11.401	-9.2651	-12.917	-6.7302	-10.591	-7.8922	-9.1256	-8.7411	-8.9918	-11.604	-9.5076	-11.248	-9.7029	-6.8583	-10.548	-9.8936	-12.921	-10.258	-7.5701	-9.6309	-12.58	-10.664	-12.604	-5.8125	-10.57	-9.0179	-7.6	-9.3718	-8.2654	-13.3	-10.252	-13.236	-12.587	-11.231	-8.5859	-7.3121	-8.4684	-8.4247	-8.6049	-10.936	-8.4425	-8.1707	-5.7944	-7.8219	-8.8745
-0.29684	3.3052	-4.1281	0.59148	0.1351	0.77348	-0.78614	-0.42873	2.8152	-2.1368	0.20889	1.4919	1.4716	0.18602	-1.9889	-2.9454	2.8809	0.59067	-0.81566	2.4058	-2.7003	-0.13028	2.9323	0.22759	-1.8894	2.7322	-1.0565	-0.6711	0.95169	-2.3509	-2.1197	-2.8473	-1.9753	0.37758	0.83632	-1.4902	-0.80054	1.2299	1.1372	-0.8909	-0.43311	-0.21433	2.5146	-0.29017	0.15725	-0.57404	1.6945	1.7935	-0.85387	-1.1308
-2.5226	-0.69998	-3.0195	1.9261	0.18341	-1.8301	-0.37346	0.45665	-0.72992	-0.97336	2.5528	-0.82923	1.2184	1.3241	1.3686	-1.6649	2.9824	1.478	1.739	3.6697	-3.1002	0.99485	-1.2402	-2.5044	-0.20512	-1.2413	-1.785	-0.7908	3.2483	-0.0019314	1.3714	-3.1019	2.9191	2.4485	2.476	0.054153	0.90425	1.1917	0.89161	1.232	-1.1715	0.26472	-1.6713	0.61503	2.2562	0.83562	-1.0758	0.6779	-2.1483	-3.2007
-0.25958	-3.9517	-2.218	-3.8873	-1.5378	0.65186	-3.7054	-2.8416	-1.5796	-3.8566	-0.20751	0.78161	0.51223	-1.9463	-0.83785	-0.8605	-0.95723	1.7098	-2.3454	1.4093	0.57752	-2.5529	0.89473	-4.2201	2.2629	1.1787	-1.232	-0.1764	-4.5961	-0.87724	-2.8463	-2.8233	-0.48876	-0.41216	-0.66981	-4.1156	2.9395	-2.5433	0.16982	-0.52605	-3.0671	-0.55667	-2.2422	-1.5892	-1.5943	-1.3553	-2.9538	-3.3792	0.76544	1.4964
-2.035	0.0631	-1.7512	1.8933	-5.4627	-0.11762	-2.1537	1.5296	-1.3732	0.34663	1.4178	0.0034146	-2.1247	-1.7051	-4.323	0.88527	-0.43582	1.4691	-2.8284	1.4672	1.9122	2.3566	-1.2537	-4.5015	-2.3789	0.52176	-0.5603	-1.1841	0.89209	0.045336	-0.73722	1.518	-1.8201	2.4249	2.744	-1.4485	-4.7835	1.6223	-0.58431	0.72051	-0.77519	-0.54029	-0.47221	2.9408	-1.2145	1.8297	0.1832	2.7399	-1.4577	-0.34215
-6.2487	-4.0383	-4.6056	-2.8777	-3.6223	-7.5456	-2.7468	-2.1149	-4.1587	-1.3397	-5.2786	-2.7343	-0.91679	-6.6692	-4.2502	-5.0405	-2.437	-4.7765	-4.0031	-4.5657	-3.2043	-4.0723	-1.8344	-1.4056	-3.901	-3.7827	-3.3619	-6.7733	-5.6325	-0.63816	-6.2278	-5.7239	-5.2751	0.59851	-4.4622	-4.9509	-0.75898	-4.5893	-2.2941	-6.4733	-2.7536	-0.24279	-6.695	-2.4804	-6.3661	-3.7611	-3.751	-1.5463	-4.9508	-2.1312
-9.1603	-10.529	-12.882	-12.083	-11.108	-11.525	-12.13	-13.832	-11.614	-9.286	-9.3381	-13.034	-11.655	-15.292	-8.7929	-11.07	-8.845	-10.823	-11.467	-11.579	-10.901	-9.1563	-11.654	-13.18	-10.069	-10.452	-10.167	-7.7332	-10.509	-13.498	-11.868	-8.1135	-10.44	-9.5012	-11.988	-12.639	-12.636	-10.095	-10.9	-14.37	-13.442	-12.155	-10.993	-12.296	-9.4548	-10.437	-9.6834	-12.453	-9.1341	-13.274
2.5244	-1.2124	2.6602	0.72403	1.119	2.3329	1.777	3.0546	-1.6744	2.1183	1.3365	0.15652	2.5401	0.36022	0.68095	3.0512	1.8751	4.6098	4.5632	1.108	2.0599	3.1736	3.8741	2.0574	2.2869	-1.2842	1.9006	1.0088	1.2511	0.26982	2.5379	-0.050739	-1.7901	0.51181	1.4333	2.6476	2.569	0.17755	-1.4177	0.58003	3.8591	2.248	3.2635	3.3432	2.7406	6.0014	3.2527	3.1298	0.24078	-1.0067
-1.1486	-0.59066	-2.6982	-2.5021	-2.1741	-0.62119	-3.0915	-0.056303	-2.185	-0.47148	-3.3088	-2.6543	-1.271	0.7348	0.23564	-1.2943	0.35035	-1.0397	-0.66423	0.25566	-0.8512	-0.42296	-0.24724	-3.8163	-0.54521	-1.8183	-0.68712	-1.859	-2.2474	-0.72647	0.76706	-1.6321	-4.0643	-1.9836	-3.2012	-1.1708	-3.594	-2.1901	-1.239	-1.6582	-0.004594	-1.4654	-3.4858	-2.215	-3.3225	-1.316	-2.1876	-3.8176	-2.2114	-2.2643
-13.295	-13.126	-12.928	-14.003	-16.974	-11.698	-11.189	-13.676	-11.973	-11.17	-16.358	-14.874	-12.189	-13.685	-8.6311	-12.413	-14.176	-11.725	-15.468	-11.777	-13.58	-13.6	-14.386	-11.336	-14.655	-13.087	-12.515	-13.271	-14.472	-12.29	-11.216	-12.711	-11.254	-10.219	-12.16	-11.193	-13.198	-12.843	-13.203	-11.194	-15.139	-12.946	-13.698	-14.177	-13.498	-10.909	-15.191	-14.414	-12.288	-11.148
-22.895	-22.117	-20.959	-21.018	-20.179	-19.764	-19.763	-21.474	-19.901	-22.687	-22.068	-21.094	-19.575	-22.151	-22.083	-19.176	-19.87	-22.263	-19.23	-23.498	-21.368	-25.591	-21.55	-21.243	-20.278	-19.352	-18.72	-19.023	-19.501	-23.49	-24.257	-21.275	-21.031	-21.82	-22.114	-19.576	-24.005	-22.062	-18.12	-18.881	-22.733	-21.13	-21.539	-19.553	-19.964	-18.701	-19.544	-24.238	-23.105	-21.672
-2.2506	0.16032	-0.98494	0.96734	1.9191	5.4517	1.7702	-1.2234	3.488	1.709	3.2261	-1.0449	1.1881	2.799	0.54997	-0.19254	-0.41385	1.2357	1.5801	0.57424	0.56911	0.28443	1.3962	-3.4897	0.84991	-0.47172	1.7436	-2.9833	-0.23419	0.29824	1.1735	-0.53131	2.9686	2.8816	1.1136	1.2332	1.091	-0.27963	-0.65495	2.4959	-2.7616	-2.1559	1.6022	3.7735	0.66215	2.3078	1.4306	-1.3733	1.5525	0.59746
-0.16436	-2.1366	-1.001	-1.147	0.77637	-0.54037	2.3539	2.4434	-1.5309	-0.82961	-4.1822	-1.2092	2.5675	-3.8727	-0.28253	-1.9559	1.1841	-2.1524	-3.4589	3.2149	-0.65446	-1.8953	1.856	-1.9608	-0.02876	0.95727	1.0463	-3.6279	-1.9973	0.6283	1.392	0.59694	1.1768	-1.4124	-3.1199	-3.0659	-0.629	0.47052	-0.049281	-0.92206	1.3309	3.7084	-0.20781	0.39198	-0.38735	1.4746	0.46925	-2.8826	-1.2069	2.0809
-11.694	-10.047	-11.092	-9.886	-13.258	-12.7	-10.752	-11.234	-11.522	-14.637	-11.525	-11.51	-11.9	-11.429	-12.043	-13.237	-11.848	-12.732	-9.4935	-14.237	-13.477	-12.875	-12.1	-10.74	-12.804	-15.112	-10.717	-12.425	-13.874	-11.564	-11.972	-11.827	-12.042	-10.036	-11.181	-11.515	-9.9459	-11.328	-8.7223	-8.8426	-13.096	-12.642	-12.53	-12.574	-14.153	-10.95	-11.595	-10.644	-8.3421	-11.237
-0.86937	-3.4856	-2.1413	-2.1393	-4.0086	-2.6539	0.49582	-1.8843	-3.6128	-2.2241	-3.8337	-5.0023	-2.6164	-2.3921	-0.8258	-1.6395	-2.5175	-5.7557	-0.75524	-4.6167	-3.2519	-3.9806	-2.1226	-2.4494	-3.0614	-6.2112	-3.5164	-3.5371	-2.7377	-1.6425	-2.5402	-4.2307	-3.0499	-2.4284	-3.2093	-2.848	-3.7544	-3.8827	-1.451	-4.923	0.98437	-0.52817	-1.5144	-3.8464	-1.5857	-4.3666	-3.4539	-0.5864	-5.9952	-0.66639
-9.1757	-9.4734	-9.2334	-8.4942	-6.5305	-7.1527	-10.879	-14.614	-6.6367	-7.5983	-6.8539	-10.28	-9.5534	-7.6487	-6.1104	-8.6975	-9.4978	-9.2994	-6.454	-8.2169	-10.382	-7.6118	-6.071	-6.6786	-6.2798	-11.11	-9.7944	-9.6581	-8.6817	-8.7915	-8.3974	-8.7733	-11.181	-8.5773	-10.391	-9.7877	-8.5174	-7.7778	-9.1974	-10.305	-9.8845	-10.195	-8.5535	-8.3623	-14.264	-5.2941	-6.0137	-9.0833	-11.261	-8.0809
-0.21664	-3.7206	-4.6052	-2.844	-4.5956	-0.42972	-0.75687	-3.4432	-2.8689	1.9769	-2.4176	-1.2189	-2.0787	-3.4773	-5.2743	-5.2256	-2.251	-2.8567	-2.3595	-0.092902	-4.0364	-5.5048	-1.4403	-3.8465	-3.4339	-4.8526	-4.8623	-1.5573	-4.8641	-1.3067	-2.5219	-3.4769	-3.6042	-3.1113	-4.3348	-2.094	-5.9991	-3.8417	-4.5878	-6.0687	-0.23084	-7.1484	-0.51293	-4.1565	-2.5001	-3.1984	-3.9565	-2.7197	-5.4289	-1.7552
-2.7195	-3.8557	-5.428	-3.1029	-2.6304	-2.6608	-2.2012	-1.1807	-1.7862	-4.1773	-7.8244	-4.059	-5.7087	-4.2116	-4.2181	-1.7105	-0.93672	-2.9759	-1.908	-1.6094	-3.7279	-2.2802	-3.4815	-0.62745	-0.7231	-2.8629	-5.7833	-2.1991	-3.3345	-6.4415	-4.2235	-3.6057	-0.38803	-5.002	-3.9862	-4.9537	-2.8024	-4.1384	-4.9805	-2.5056	-1.9496	-2.2331	-5.5954	-1.5212	-5.1399	0.1728	-5.7426	-4.5293	-0.68247	-2.9525
1.9752	1.296	-0.40927	2.2939	-0.70616	0.47693	1.7595	-0.79621	-2.3745	1.2617	3.5754	2.393	4.0342	1.1712	1.0345	0.75977	-0.0039943	-0.059399	2.6811	0.060752	3.5837	3.3229	0.5613	-0.055452	1.2453	2.4764	5.0571	4.3899	-2.1699	3.5407	3.9648	0.79041	1.69	1.6971	0.95205	5.0692	1.6372	0.32018	2.0536	1.5349	0.22974	3.3275	1.9312	2.0832	1.6712	2.3198	-0.39902	2.0925	1.9602	2.3944
-2.1559	-0.69924	0.99473	-3.1631	-2.4889	-2.6505	0.34394	-0.075917	0.83301	0.77009	-0.52456	0.43322	-2.4327	-4.9531	0.2338	-4.4353	-2.5716	-1.0783	-2.3367	-1.5678	-3.0158	2.9879	-2.2407	2.5175	0.53371	-2.6616	0.11962	0.8728	-3.7617	0.56181	0.1514	-0.34273	2.5283	-1.0394	1.8361	-0.51131	0.25046	-2.1774	0.19864	1.0398	-0.87581	2.3563	-1.56	0.62504	1.875	-0.73827	2.804	-1.6032	-2.1433	-0.15427
-15.315	-10.084	-14.05	-13.063	-15.453	-14.706	-12.717	-11.94	-15.015	-12.475	-13.826	-12.526	-14.259	-12.087	-15.067	-14.874	-16.637	-13.242	-13.89	-15.771	-15.357	-12.785	-12.116	-12.439	-12.81	-11.298	-13.789	-12.498	-11.762	-18.006	-9.4242	-13.306	-12.592	-12.611	-12.617	-10.558	-11.665	-12.322	-13.668	-13.815	-10.174	-14.906	-10.451	-11.52	-10.37	-13.076	-8.3459	-13.205	-14.865	-15.711
-9.8352	-10.995	-13.772	-5.6151	-10.301	-5.0743	-10.517	-8.6828	-11.309	-9.2749	-8.8064	-10.132	-6.8618	-7.994	-10.235	-8.9846	-4.1274	-8.2226	-14.227	-6.177	-9.4652	-7.098	-11.757	-9.5677	-11.812	-7.8088	-12.183	-9.7531	-9.3532	-7.2232	-10.226	-10.029	-10.027	-12.244	-8.8996	-8.1882	-6.8461	-6.7678	-7.2399	-7.2717	-6.8028	-11.906	-8.1339	-7.4215	-6.9389	-8.9285	-7.9115	-8.053	-6.5843	-8.9203
-2.9482	0.023037	-1.098	2.3174	-0.39367	2.1617	-1.125	0.064742	-0.73838	-0.59302	-3.7345	1.4896	-1.7349	3.3544	3.4555	-0.43955	0.20834	1.2124	-2.3056	-0.16153	-0.93205	0.76689	1.9425	3.9992	2.9736	-0.26035	0.10828	0.092484	-2.8932	0.11331	-1.5309	-0.44293	-2.4601	0.34562	-3.4624	-2.552	3.2129	-1.5854	-2.2992	0.1585	-0.5733	-0.2001	-2.9774	-3.1356	1.1705	-0.39827	0.5518	-1.5563	0.17572	2.0941
-13.69	-10.971	-11.476	-12.683	-12.593	-13.586	-13.627	-10.614	-13.591	-12.825	-11.613	-13.231	-12.034	-14.81	-11.153	-11.319	-12.417	-14.545	-11.497	-12.989	-14.49	-10.56	-13.989	-12.075	-13.062	-12.7	-12.861	-13.998	-12.346	-13	-12.887	-13.41	-16.027	-13.162	-11.339	-14.829	-11.718	-10.279	-12.435	-13.273	-12.993	-12.899	-15.314	-11.562	-13.957	-13.764	-13.257	-12.732	-14.572	-11.874
2.4697	2.9859	1.8031	3.4841	4.6733	2.6835	4.8931	5.632	4.4471	1.7916	4.1795	3.5439	2.7224	3.5143	5.8547	3.8069	1.7633	0.80744	-1.0158	2.1595	4.0245	2.8744	0.32061	3.1214	6.2747	5.3731	3.1492	0.14579	5.2685	5.8026	1.82	4.3568	3.9911	0.75445	1.5056	1.3792	5.919	3.4964	1.7529	1.5101	1.1395	0.25786	4.2865	1.4661	4.1816	3.7321	1.6773	3.0708	6.3321	2.9121
-2.2284	1.2503	2.4208	0.13281	1.9274	0.57555	-1.1097	0.228	2.891	0.89353	-3.9661	-1.1558	3.0192	-1.1298	2.687	-3.8974	3.1623	1.8611	0.050301	0.44242	0.046955	0.64034	1.4265	1.7395	0.92873	-0.2279	0.16229	-2.0188	1.5755	1.3437	-0.57135	3.44	-0.16167	1.5796	-0.61482	2.6729	2.5063	2.1392	0.82667	-0.55598	-1.2781	1.1611	2.3798	-0.51083	0.95932	3.3588	-0.73653	-0.30347	-1.6406	-1.0793
-10.626	-11.368	-12.848	-10.081	-8.092	-8.5263	-9.5224	-12.506	-6.9848	-9.9304	-8.9844	-8.9968	-14.117	-9.6721	-12.96	-11.237	-7.5091	-11.082	-12.145	-8.2719	-10.094	-9.0517	-11.639	-8.6525	-10.407	-10.105	-12.369	-11.078	-9.4986	-6.056	-8.0048	-14.076	-11.555	-10.117	-9.5182	-9.2244	-15.275	-13.125	-9.6964	-7.4931	-11.166	-12.748	-11.195	-9.2429	-9.6856	-12.543	-9.464	-10.204	-9.72	-9.3969
2.8399	6.068	4.1259	4.5229	9.678	3.5713	3.1719	2.2514	4.9999	3.2543	4.5912	2.0171	6.278	2.6427	4.7765	5.9179	4.2926	7.2113	4.7719	4.7284	1.8406	4.0571	8.9953	4.9429	1.6472	4.3211	2.4445	4.8369	8.6461	5.1213	4.4665	5.0195	5.6717	1.1507	5.43	4.7095	5.4481	7.2198	4.8126	5.9861	6.1222	3.8977	1.9146	1.775	3.1023	4.4504	3.1404	5.3638	4.6981	3.3704
0.12654	-2.4792	-2.3366	-0.029913	0.6118	3.0029	-2.9111	-0.17621	-1.1228	-3.0791	-0.076163	-3.6808	-1.2142	-1.7169	-2.4756	-0.28902	0.25713	-1.1599	-2.4112	-1.0344	-3.5965	-0.88399	-1.3251	-2.0663	-0.1047	-1.4552	-1.1523	-1.9083	2.6328	0.037752	-3.1293	-0.62546	-0.62086	0.56595	-4.8324	0.31964	-4.2954	-0.063827	0.072634	-0.20156	-0.058878	-5.1413	-0.29907	-0.71525	-1.2847	-2.8671	-1.488	-2.6507	0.35193	-1.6962
-7.9152	-6.6353	-3.9297	-8.0421	-3.2119	-8.1355	-5.1405	-4.5866	-6.0478	-7.4314	-5.9152	-5.9164	-2.9118	-2.5643	-3.4322	-4.9246	-2.7547	-3.5084	-5.7878	-7.8471	-5.4187	-5.0646	-6.8632	-5.4999	-5.489	-5.2159	-2.4423	-4.5587	-4.4386	-6.8715	-6.9562	-8.2597	-7.0634	-6.5309	-9.0397	-4.0587	-4.6741	-5.3473	-3.1263	-6.1869	-5.3471	-5.444	-4.4427	-5.8888	-4.8441	-6.0453	-6.9009	-5.1922	-2.8207	-5.793
-1.7817	-1.6865	-4.9904	-2.417	-3.1053	-4.8624	-3.1286	0.35009	-2.4422	-0.25815	-2.9132	-1.2888	0.274	-1.441	-2.5665	-3.3539	-5.7783	-0.76402	-4.6302	-4.8017	-2.7871	-5.5425	0.026216	-0.95951	-2.835	-0.70574	-1.9837	-3.6549	-1.9096	-1.6888	0.1092	-0.48709	-0.33363	-2.7155	1.1813	-5.5855	-1.6267	-2.256	-1.6121	0.35084	-5.0625	0.29276	-5.5172	-5.9003	-2.5019	-2.5672	-3.1202	-3.0235	-2.2056	-2.5936
-12.251	-15.625	-10.768	-9.5305	-14.676	-12.748	-12.885	-16.06	-15.353	-17.414	-11.414	-10.887	-16.37	-11.562	-15.558	-13.217	-11.323	-15.943	-12.738	-14.403	-13.725	-13.286	-10.701	-10.146	-11.618	-12.723	-15.957	-14.276	-11.603	-11.253	-13.508	-13.54	-11.112	-13.461	-12.457	-14.183	-12.008	-13.294	-12.873	-13.815	-13.468	-13.111	-13.594	-11.953	-12.447	-14.13	-15.008	-15.355	-10.744	-10.652
0.58249	3.5572	3.4884	4.4315	2.9805	4.175	2.9608	3.8783	1.3088	3.0446	4.8413	3.1026	0.55694	-0.057213	3.4185	1.6149	1.895	3.2348	6.1834	2.7799	4.0456	5.412	1.8382	3.1549	3.3003	3.0244	1.8532	5.7779	4.6924	2.6291	4.1001	4.5853	0.33081	1.3855	1.6168	3.1783	4.7586	4.826	2.055	4.6967	4.6878	3.8607	1.1689	4.8416	1.1429	2.1441	3.4662	2.919	2.7694	6.5123
-13.699	-9.8354	-10.358	-8.6768	-11.075	-8.9767	-9.4966	-10.167	-10.332	-10.866	-10.637	-12.523	-10.394	-13.556	-11.062	-11.68	-11.222	-11.948	-10.85	-13.194	-11.128	-10.527	-11.384	-12.226	-9.7461	-12.702	-14.334	-9.2483	-10.392	-12.108	-13.637	-12.016	-13.46	-8.1412	-13.627	-10.653	-11.287	-10.938	-12.733	-9.5054	-10.776	-11.94	-10.351	-9.7353	-11.158	-11.228	-12.968	-10.816	-10.189	-11.72
6.6669	8.6266	10.816	7.5572	9.563	10.615	6.7845	11.568	7.0204	9.1466	5.0771	8.0436	9.5027	8.8784	8.3077	9.352	8.8084	8.0238	7.9312	10.291	9.7434	10.717	8.1269	11.51	9.9176	9.5583	7.7562	11.374	6.155	11.54	6.4668	6.2531	9.1216	6.8258	12.558	7.5722	9.288	11.116	7.1452	6.9208	5.6466	7.1642	9.1274	8.5762	9.1409	8.8121	6.5562	9.4204	6.9311	10.687
-1.7465	1.037	-0.31818	2.1545	0.34197	-1.5428	-1.5635	1.3281	1.5816	-1.1526	1.2492	-0.52206	-2.2746	-2.0245	0.082057	0.30736	0.36971	-1.6455	2.9988	-0.78436	2.695	3.3477	1.8051	0.91808	1.2107	0.60925	1.6708	-0.16679	-0.57454	1.7768	-2.2687	-1.1604	0.90465	1.1677	1.751	-1.2598	3.1189	1.257	0.12034	2.4602	2.6494	2.8015	-0.2227	0.29834	1.148	2.2118	0.42948	0.52878	2.7163	1.1269
-11.84	-10.624	-10.379	-10.183	-15.791	-5.9623	-12.505	-9.9709	-11.872	-11.365	-12.281	-12.665	-10.687	-8.1767	-11.179	-13.655	-10.164	-11.425	-9.454	-9.6661	-13.672	-11.33	-12.39	-12.256	-10.336	-10.824	-11.326	-10.407	-11.08	-10.306	-12.487	-9.3401	-11.777	-10.856	-13.799	-14.339	-10.708	-9.2814	-5.6369	-7.766	-8.5607	-11.016	-7.7056	-11.763	-7.2863	-10.411	-13.42	-9.8874	-11.033	-13.166
-15.8	-12.48	-14.378	-11.979	-12.4	-15.379	-13.382	-12.492	-14.512	-13.422	-6.9704	-15.066	-14.813	-12.54	-10.846	-13.129	-9.8834	-13.398	-11.094	-13.64	-12.592	-11.97	-9.2682	-9.415	-13.094	-14.242	-11.68	-11.074	-15.282	-12.46	-13.697	-14.328	-13.163	-10.712	-12.542	-15.79	-11.766	-13.101	-10.964	-11.801	-12.234	-12.776	-17.537	-11.43	-10.202	-10.857	-13.379	-15.225	-10.26	-12.166
6.2434	5.505	2.7099	3.3008	2.863	6.1857	4.8903	0.43301	2.5625	-0.10452	4.9641	2.6088	2.9056	3.9109	3.8553	4.3917	2.7854	3.4016	4.9874	5.959	2.1403	2.9695	3.9244	2.4374	2.9619	2.7512	3.5442	5.5999	4.6265	2.6248	1.146	2.446	4.0061	0.81797	3.0817	0.99254	2.8746	5.7249	3.1867	1.4352	2.8419	4.7415	2.1794	3.0599	2.6434	3.6152	2.8845	2.5809	4.4183	4.6208
-6.7381	-3.8279	-4.48	-6.0589	-2.2398	-4.7927	-4.2875	-3.084	-8.2167	-7.26	-4.8054	-6.4215	-9.0103	-5.2997	-4.7972	-3.8	-10.332	-7.1303	-3.2898	-4.4081	-10.879	-5.3036	-6.8335	-2.1885	-2.9268	-6.9363	-4.6753	-4.2562	-2.2453	-7.0942	-5.2433	-10.096	-5.086	-6.8084	-6.8193	-3.9959	-5.1345	-3.7949	-4.8923	-8.2676	-4.8305	-6.7027	-4.2185	-5.5485	-8.066	-3.1483	-8.2083	-6.0968	-6.2238	-2.9329
-12.052	-10.715	-10.484	-10.58	-11.681	-13.789	-10.537	-9.7775	-14.129	-7.3497	-10	-13.856	-12.676	-11.314	-14.139	-8.5251	-10.555	-8.9972	-12.737	-12.658	-12.954	-9.346	-15.898	-9.0446	-13.84	-9.9312	-6.8473	-14.794	-9.2434	-9.2732	-13.225	-13.201	-13.384	-9.3664	-11.717	-11.88	-12.811	-12.723	-12.842	-10.673	-12.224	-10.424	-13.437	-11.349	-12.334	-10.238	-11.587	-12.298	-9.8441	-9.6512
-12.727	-16.095	-13.637	-16.151	-16.061	-13.984	-12.485	-13.202	-16.246	-11.692	-15.036	-14.404	-16.01	-15.249	-16.813	-13.416	-13.161	-14.693	-15.837	-17.193	-12.399	-14.603	-14.935	-13.41	-11.733	-15.088	-11.65	-15.037	-17.991	-14.499	-16.256	-14.401	-15.082	-13.287	-14.182	-11.346	-13.378	-12.909	-14.99	-14.564	-16.975	-14.112	-11.544	-14.684	-12.322	-11.252	-13.016	-14.405	-13.363	-14.328
-10.053	-7.7915	-6.8986	-7.1929	-6.8955	-8.3328	-7.5495	-9.786	-10.287	-10.863	-6.9182	-10.132	-9.5201	-6.9531	-8.5602	-8.1365	-8.1072	-8.2872	-6.395	-9.0891	-8.3951	-14.174	-10.586	-10.548	-10.358	-8.0012	-9.6516	-11.167	-13.287	-11.271	-11.236	-9.7697	-10.041	-10.328	-11.432	-6.8478	-7.4205	-2.5257	-8.4996	-7.8694	-10.578	-8.234	-8.1444	-8.6943	-8.9978	-8.1936	-8.1419	-9.569	-4.279	-9.931
-15.366	-12.318	-11.189	-10.96	-11.92	-11.179	-11.621	-12.419	-11.532	-12.938	-10.805	-13.715	-9.4019	-14.164	-11.371	-13.746	-12.094	-13.82	-9.8819	-14.057	-12.784	-14.293	-6.9482	-9.1937	-12.11	-12.909	-8.1603	-10.115	-7.7928	-10.159	-15.31	-13.144	-10.578	-11.399	-12.354	-13.402	-12.121	-12.421	-12.162	-11.902	-13.957	-15.501	-9.611	-14.238	-13.437	-12.942	-11.675	-14.7	-12.429	-10.913
-6.4124	-4.8268	-4.2951	-7.4581	-11.634	-4.499	-5.7268	-8.5687	-5.9039	-5.9641	-9.8028	-7.8063	-4.3187	-7.5822	-5.0475	-6.5406	-3.1818	-5.2949	-4.5715	-4.2233	-4.7296	-6.516	-4.2114	-9.3773	-8.4522	-4.7064	-6.9758	-4.6755	-9.0088	-7.3799	-3.8344	-3.7792	-7.2221	-6.0488	-6.0166	-7.1069	-8.6708	-4.9945	-7.9311	-8.867	-7.4662	-5.907	-4.6705	-6.3568	-6.6689	-5.0332	-9.237	-6.3517	-3.9159	-8.5152
-9.3843	-11.619	-9.6664	-8.7592	-9.348	-10.948	-3.6614	-9.2481	-10.083	-7.5374	-8.7802	-9.1504	-12.278	-11.062	-9.784	-9.6335	-10.409	-10.3	-11.12	-8.8283	-6.5042	-10.944	-11.048	-10.555	-13.043	-9.4734	-7.0235	-10.672	-9.901	-12.405	-12.17	-13.746	-10.752	-11.073	-11.085	-9.4285	-12.691	-8.1577	-10.709	-8.2852	-8.8842	-9.2682	-11.599	-10.217	-10.082	-8.7494	-8.8725	-10.796	-9.228	-10.208
-5.8016	-2.9117	-5.9641	-7.8216	-6.0035	-5.169	-3.1455	-6.6845	-9.5856	-5.6608	-5.9237	-5.8985	-7.2609	-7.8791	-6.1525	-3.7074	-4.4748	-5.6727	-6.0036	-3.751	-2.5755	-4.9937	-5.1767	-5.6094	-3.4193	-6.0274	-2.6014	-6.0081	-4.4101	-3.6318	-3.6393	-5.0529	-3.523	-7.8919	-4.6305	-5.7568	-4.826	-2.388	-7.9143	-4.594	-6.1567	-6.3185	-6.5799	-7.9832	-6.3275	-5.1025	-4.0004	-6.101	-4.7406	-7.4347
-6.3882	-3.7157	-3.7255	-7.7494	-2.5889	-5.6746	-2.5561	-6.6189	-3.6934	-1.8958	-4.0962	-1.5153	-2.831	-2.2848	-4.2323	-3.3299	-4.6309	-4.1876	-1.1175	-1.1883	-5.7424	-5.8174	-1.2924	-3.8774	-7.5255	-6.5774	-3.6462	-6.3083	-6.2329	-5.5139	-6.0102	-4.8245	-3.9547	-2.0111	-3.7773	-2.4629	-5.5742	-1.8711	-4.7112	-2.3152	-3.0034	0.069779	-4.7385	-4.3698	-5.7348	0.68738	-6.0197	-0.70144	-3.5239	-4.1759
-5.1913	2.1806	-2.5622	0.18747	-3.2162	-3.147	-3.1235	-4.0235	0.29626	-1.5004	-0.89314	-2.5171	-1.3534	-5.504	-3.5161	-1.9079	-1.7983	-6.7645	-0.35209	-1.4144	-2.484	-2.175	-0.56281	-0.19867	-1.6904	-4.3543	-4.6918	-1.6295	-2.4075	-1.8936	-3.6296	-1.5545	-1.4631	-4.9849	-4.1187	-1.3159	-3.4849	-4.4399	-0.84267	-2.5155	-4.1975	-2.6003	-4.5873	-5.3809	-4.4553	-0.36981	-1.7739	-3.7841	-2.3711	-1.5809
-12.323	-11.261	-12.804	-13.81	-14.514	-16.516	-14.581	-15.185	-14.422	-13.729	-11.786	-12.248	-16.233	-12.551	-15.638	-12.004	-8.1358	-13.03	-13.98	-15.741	-12.338	-13.667	-12.5	-13.224	-12.938	-13.44	-13.25	-17.641	-14.629	-17.175	-14.916	-15.658	-13.861	-12.496	-13.156	-16.802	-13.173	-12.034	-13.847	-14.519	-15.364	-13.963	-13.745	-12.601	-10.505	-11.713	-14.977	-16.482	-15.621	-15.541
-0.39958	-2.9569	-0.0082732	1.9618	-2.5915	-3.6543	-0.71221	-2.4623	-5.5726	-3.3946	-1.9484	1.5092	-1.3975	-0.38559	-2.5262	0.31966	-0.78391	-1.6898	0.22271	-2.4116	0.077918	-3.4302	1.2299	-0.85322	-0.71011	-1.5318	-2.7933	1.4082	-3.0352	-0.3454	0.12712	-1.4034	0.30976	-4.0032	-1.4841	-1.5813	-1.3948	-1.4332	-2.6026	0.44715	-3.7953	1.7465	-0.55221	-2.6288	-2.5507	-2.0824	0.16122	-4.8222	-1.0708	-0.4587
-10.643	-12.401	-13.766	-12.253	-13.746	-14.294	-12.665	-8.9596	-10.837	-11.295	-10.834	-7.858	-8.108	-7.317	-11.211	-11.178	-10.585	-14.719	-12.56	-9.062	-13.135	-11.737	-11.464	-16.917	-12.323	-9.5464	-10.467	-10.494	-10.501	-11.805	-15.093	-11.34	-10.48	-11.927	-12.436	-12.059	-13.549	-9.5753	-11.754	-10.584	-12.771	-11.125	-10.764	-12.166	-11.211	-12.741	-10.674	-12.218	-10.178	-12.5
-9.3242	-8.274	-6.0414	-6.5997	-9.0788	-9.885	-9.9937	-5.9145	-7.9938	-7.974	-9.6201	-8.7487	-9.6127	-8.8568	-9.9918	-8.5081	-8.4223	-7.1146	-9.2306	-9.8143	-7.6516	-9.0109	-7.5132	-5.1351	-5.0092	-7.1932	-6.6271	-7.9706	-9.0557	-8.1522	-8.0313	-7.2689	-7.3907	-6.2267	-8.0273	-10.825	-5.4447	-7.146	-6.3474	-4.0129	-7.7999	-8.5835	-7.6209	-9.1151	-4.6136	-8.0624	-7.6522	-8.2613	-4.237	-8.9551
7.7552	7.8584	7.5047	4.0817	5.3179	6.9123	6.6737	7.725	7.3325	5.7402	6.4163	8.819	7.22	4.6535	6.9478	5.456	11.068	7.6171	4.2754	6.5728	8.0391	4.7742	6.651	1.4405	5.9132	8.7286	4.5117	5.9509	6.0471	9.0079	7.3883	5.8287	8.967	8.5353	3.3133	8.7808	8.2579	8.6972	7.7196	6.6348	8.1775	5.3996	9.9329	4.9293	7.0689	5.1854	6.7666	8.5244	7.1882	7.8921
-14.032	-11.242	-11.647	-11.215	-13.128	-11.213	-15.219	-16.906	-11.528	-14.612	-13.572	-8.6025	-17.574	-13.046	-16.688	-11.435	-13.606	-14.567	-14.201	-11.024	-14.713	-10.041	-13.339	-12.768	-11.831	-11.954	-13.745	-13.347	-14.164	-10.136	-12.85	-14.864	-14.533	-15.313	-12.608	-11.991	-12.571	-11.243	-11.499	-12.747	-13.533	-11.894	-11.821	-14.705	-12.194	-11.277	-13.109	-13.864	-11.465	-12.937
-12.921	-12.185	-15.121	-13.106	-13.196	-11.865	-14.206	-14.626	-13.934	-14.472	-11.784	-10.54	-11.483	-11.381	-14.598	-14.219	-15.762	-13.934	-12.147	-12.977	-15.088	-14.013	-11.558	-14.989	-13.215	-13.268	-15.772	-10.957	-11.057	-12.215	-14.533	-11.74	-12.453	-9.6582	-12.452	-12.768	-13.678	-11.975	-13.041	-11.734	-15.168	-13.906	-15.779	-10.119	-8.1953	-12.97	-15.286	-13.819	-14.171	-12.264
-0.26883	2.5116	-2.2002	-3.4701	2.1789	-3.0865	0.58174	-1.7265	-1.9756	1.3366	0.092454	1.6124	2.2719	0.84614	-1.4102	-0.71724	1.1721	2.0993	-0.78821	4.6412	-1.6405	0.3552	-2.2073	1.7345	-0.2038	3.3926	1.0686	4.2312	-0.52238	0.81614	-0.93452	1.5743	-1.6554	2.5362	1.2391	-1.2541	-2.7572	0.47006	-0.46071	0.3881	1.607	0.33163	-0.77568	-0.58616	0.672	1.4923	-1.1528	-0.040897	-0.20774	-0.56384
-1.4253	-2.2224	-3.7531	-3.3443	-1.3918	-4.3488	-2.431	-1.6005	-2.7935	-0.4731	-0.0094651	-1.6424	-1.9832	-2.2874	-3.4974	1.3024	-2.3937	1.316	3.8092	-3.1868	-1.9989	-3.8553	-1.2556	-3.0354	0.73266	-2.6163	-3.1898	-3.8663	-0.091305	-0.027729	0.14973	-3.5601	-3.8513	-2.8585	1.38	-3.0396	-5.4272	-7.0356	0.8384	-3.1513	-3.3892	-2.3366	-2.7017	-6.4473	0.25112	-2.1877	-2.1815	-3.3495	-1.9365	-5.091
-3.1922	0.42831	-3.4481	-2.2689	0.91361	-1.2524	-1.983	1.1793	-0.57517	-0.73458	-1.8451	-1.5527	-3.5246	-4.1033	0.95027	2.883	-3.7029	-3.4456	-1.8348	-1.7078	-3.8293	1.6312	-0.63154	-1.6882	-3.8406	-1.5006	-1.4312	-2.3901	0.34053	0.5021	-0.37604	-2.643	-1.2883	1.9486	0.7608	-2.4729	-2.229	-3.4227	1.2904	-1.56	-3.0877	-2.2342	-2.963	-2.5111	-0.20965	-0.70232	-2.5199	1.2516	-1.7538	-0.42405
-12.847	-11.437	-10.359	-9.9883	-10.498	-11.306	-10.281	-11.699	-10.464	-6.2747	-9.465	-9.1124	-9.2008	-12.319	-10.325	-9.9462	-9.6086	-8.3243	-10.798	-10.729	-6.4813	-11.088	-9.51	-12.593	-6.4718	-12.099	-11.346	-7.3433	-10.516	-12.241	-9.3332	-9.3528	-11.637	-9.4554	-11.087	-10.662	-7.5872	-8.8245	-11.722	-10.452	-8.4433	-7.0501	-7.5142	-10.544	-9.7666	-11.7	-10.243	-7.772	-11.927	-10.268
-4.5375	-3.1787	-0.9681	-6.0188	-4.6533	-4.5565	-4.8765	-2.438	-4.4313	-4.488	-0.23629	-4.0851	-4.529	-4.2368	-4.649	-5.0316	-6.4734	-3.4548	-4.3988	-3.8116	-2.5698	-5.3325	-4.3036	-2.3955	-5.3641	-2.6511	-4.3896	-3.5476	0.15738	-4.0934	-4.4306	-3.3688	-9.1442	-4.6786	-5.1368	-3.2718	-7.0634	-6.3774	-2.053	-2.6498	-6.616	-2.7919	-2.078	-1.9462	-6.2898	-3.2832	-4.7007	-3.9367	-6.0642	-2.0538
-3.3058	-2.4105	0.18636	-1.2654	-5.2496	-1.8404	-2.2203	0.041825	-1.1668	-2.7873	-4.5576	-1.1205	-3.9057	-3.5117	-4.6678	-0.70808	-0.22689	-1.0108	0.42114	-3.5904	-3.677	-2.4392	-2.3202	-3.4355	-4.1628	0.92151	-6.5309	-3.8769	-3.3023	1.978	-1.7269	-2.858	-6.1702	-0.24969	-6.5792	-2.8366	-3.2495	-3.5488	-3.6542	2.3659	-1.0348	-2.5001	-4.6152	-4.1506	-5.3496	-5.3893	-6.8583	-0.38602	-4.615	-6.505
-6.9397	-5.7612	-7.6461	-9.9818	-4.8484	-10.243	-9.8493	-9.9657	-7.8703	-8.5918	-7.8186	-9.0451	-10.539	-7.9277	-9.4754	-12.441	-7.7266	-11.515	-12.349	-8.2868	-12.072	-6.3833	-6.917	-12.665	-10.479	-9.6693	-8.5186	-10.478	-7.6765	-8.1013	-8.323	-10.677	-10.764	-11.227	-7.7661	-6.9224	-7.252	-7.3544	-9.391	-9.9629	-7.7895	-9.944	-9.3538	-8.8902	-10.698	-11.805	-8.6362	-10.99	-7.4486	-11.254
-11.537	-14.217	-14.752	-12.704	-13.223	-10.26	-11.828	-9.7971	-11.814	-13.845	-12.52	-11.464	-15.135	-15.527	-13.88	-12.535	-10.123	-13.796	-12.802	-8.1824	-11.907	-12.213	-11.508	-12.018	-11.026	-14.152	-11.579	-12.702	-11.176	-13.178	-11.055	-12.713	-10.663	-12.757	-13.775	-11.22	-12.98	-10.356	-12.41	-11.948	-11.573	-16.253	-10.795	-10.995	-16.028	-11.241	-10.076	-10.651	-16.417	-15.687
-8.8748	-7.8411	-13.894	-8.9957	-10.143	-11.737	-11.669	-12.62	-10.973	-13.144	-11.622	-12.106	-11.154	-12.922	-10.155	-9.7671	-11.59	-11.523	-14.151	-8.4362	-11.2	-13.754	-13.804	-11.938	-11.581	-10.497	-10.029	-9.4528	-11.032	-10.681	-10.422	-11.866	-12.036	-12.212	-7.5769	-10.539	-12.777	-13.378	-8.7655	-7.4453	-14.161	-9.61	-6.7893	-11.412	-9.7869	-9.0999	-9.6297	-9.6932	-12.954	-11.886
4.3387	4.5086	0.3198	4.4868	-0.68836	2.5051	0.3215	2.3962	1.668	1.7095	2.3402	3.4271	2.0773	1.427	4.242	2.2163	2.9896	0.055949	4.6568	4.756	2.5091	1.5358	6.0257	2.6414	0.33163	2.9409	1.8526	0.7994	2.3876	1.0723	2.5433	3.3889	-0.34351	6.3208	0.87807	1.1159	1.6473	3.7609	0.698	1.3516	3.2599	2.6343	-0.43441	4.0178	2.1543	1.7469	1.6697	1.1407	0.60085	4.5517
-4.9231	-3.1874	-5.0388	-5.0137	-4.2331	-1.8792	-2.7688	-0.70559	-3.7321	-3.4542	-1.5908	-5.1052	-4.4843	-3.3911	-4.8186	-6.5999	-1.2609	-0.13305	-1.787	-1.9821	-6.394	-4.2869	-2.9454	-4.2307	-3.532	-3.0836	-1.5953	-3.6045	-4.8398	-4.0981	-4.3205	-2.6711	-8.0207	-2.0677	-5.8701	-2.3143	-3.7075	-3.0042	-5.9707	-2.1326	-0.28753	-3.1848	-2.7647	-4.669	-3.8164	-2.0857	-5.9483	-3.7315	-0.53297	-2.7957
-10.954	-12.638	-14.214	-11.252	-11.898	-13.159	-9.1408	-13.05	-11.925	-12.687	-15.316	-14.291	-11.549	-9.2248	-13.601	-11.254	-9.5741	-11.552	-11.765	-10.374	-12.71	-8.3831	-11.532	-14.934	-11.664	-13.804	-10.114	-10.584	-8.1557	-12.306	-12.092	-11.903	-10.18	-12.719	-14.913	-12.072	-11.12	-6.9008	-14.74	-10.106	-11.058	-8.1296	-13.3	-10.487	-15.15	-13.233	-10.584	-13.13	-10.828	-12.779
-0.84736	-1.7766	-0.54218	-2.1629	0.093216	3.0278	1.0452	1.0924	1.9113	-0.62533	-1.8457	0.13889	-1.3669	2.1823	-1.5098	1.1768	-2.5795	-1.7053	-2.4871	-5.1136	-2.4655	0.59706	1.3289	-2.7198	-0.70528	-0.22316	-4.9325	-3.7208	-1.9135	-0.43154	-1.6309	-3.5966	-1.6719	1.3389	-2.9981	-3.2465	0.86512	-2.5965	-2.9666	-0.62149	0.28787	0.45128	-0.73228	1.0327	-0.54555	-2.0639	-4.0001	-0.097036	-1.751	-0.22091
0.83349	-2.0614	-2.5532	0.10147	-0.72217	-3.0272	-0.9183	1.8137	-0.099921	-0.79399	-1.4462	-1.1711	-2.8728	-3.1707	-0.24483	-1.144	-3.2576	-1.2767	-1.6158	-1.2493	-2.6705	-4.9429	1.1569	-2.3715	-2.8389	-0.40393	-0.014534	-3.9205	-0.37301	-0.57821	-0.92724	-2.1159	-2.1939	-1.8211	-2.1532	-0.24477	-1.7445	1.4759	-2.6803	0.14372	-2.0473	-1.8792	-2.1069	-1.1009	-2.7506	-0.70927	-3.8295	-0.93176	1.0806	-3.9704
-4.7408	-6.8776	-4.6928	-5.2888	-4.7771	-6.8038	-3.6483	-5.8103	-5.4189	-6.916	-1.5216	-4.2295	-2.5595	-2.439	-3.2666	-5.8486	-4.2288	-2.9712	-4.2374	-6.3253	-2.3928	-3.8649	-2.3369	-4.0591	-4.3579	-4.4146	-1.9164	-3.9099	-3.442	-2.4417	-4.3545	-1.577	-0.35112	-3.0949	-0.16986	-4.9195	-6.5096	-5.424	-5.8745	-5.7676	-4.9218	-5.197	-4.1261	-5.7928	-4.3449	-5.3946	-2.4694	-4.4686	-2.4726	-3.7078
0.36989	0.41154	1.0094	2.805	2.7881	1.1734	4.7284	4.7617	0.33181	3.5684	-0.97206	6.2089	0.47672	2.5908	6.5939	2.4049	2.8269	2.8695	0.48743	3.9333	2.7931	2.0811	2.131	2.675	2.1977	1.7684	0.8066	1.7207	3.4213	1.3973	1.6273	0.26652	4.8488	2.8841	2.8075	-0.71171	3.9072	0.42468	2.7876	2.1672	4.2295	3.484	3.4174	1.2039	4.7695	1.4858	5.2523	2.283	1.6772	2.5019
-1.9646	-6.0955	-3.2125	-0.34823	-0.98034	-3.4152	-1.0329	-0.48717	-4.758	-4.0271	-5.4873	-5.3479	-1.3406	-4.7618	-2.1577	-1.515	-2.5586	-5.1748	-2.5884	-3.7838	-2.7793	-4.6163	-2.558	-1.4844	-3.4622	-1.2187	-5.3252	-2.4372	-3.8507	-2.8167	-2.8211	-4.0583	-1.9139	1.1134	-2.0869	-2.4175	-3.2709	-7.3317	0.92415	-0.84824	-2.5661	-3.6899	-1.9146	-2.2167	-0.18068	-2.3403	-1.6464	-0.27536	-0.95669	-4.3752
11.142	11.655	8.7315	4.8766	8.3502	10.257	11.076	6.4201	7.1267	5.7295	8.515	7.266	10.627	8.299	9.7824	12.052	9.4376	11.91	11.215	10.792	9.8407	9.9262	10.26	8.9918	6.9633	8.4224	9.0832	8.6213	9.6158	6.2498	13.161	7.513	9.7821	11.008	7.097	8.2326	7.3148	10.879	8.5025	6.1131	10.313	8.3996	7.0278	11.257	7.939	8.0799	10.954	4.6396	8.5265	7.1419
-4.1978	-7.0035	-8.4953	-6.9663	-5.6299	-7.4889	-5.7747	-6.4016	-9.5205	-7.554	-5.557	-7.5381	-9.0237	-4.659	-3.6304	-7.5815	-7.9575	-6.667	-9.4237	-4.9347	-9.2963	-6.085	-9.7883	-9.6273	-6.5751	-8.7713	-7.7723	-11.139	-9.7919	-7.858	-5.0745	-6.8998	-6.152	-7.6305	-10.149	-9.5089	-8.708	-9.5938	-6.3663	-7.936	-3.8135	-11.526	-6.6133	-5.8307	-7.9053	-5.7929	-9.7593	-6.7999	-9.8711	-4.8729
2.5582	4.1443	0.0097338	0.60914	-1.1131	1.3146	3.9627	0.046437	6.191	5.3836	2.5514	2.1571	3.5781	1.577	1.5892	1.4869	-0.61695	3.1497	2.8289	1.4197	4.689	4.9534	0.31078	3.6039	1.4988	3.5174	0.7009	2.4196	0.73295	-0.23608	-3.9711	0.94369	2.9553	-1.1881	1.8295	-1.8639	0.63172	2.2522	-1.0694	-0.33598	2.0911	-2.2725	1.7065	1.4823	3.0055	5.1197	2.8785	0.17023	3.341	0.53728
-9.2954	-8.6826	-9.7676	-9.0817	-6.2178	-6.7678	-8.3076	-4.6044	-5.1581	-7.0538	-6.4454	-7.7018	-6.1223	-6.3929	-3.8419	-3.8578	-5.9029	-1.6632	-4.7412	-6.4835	-5.2158	-3.0174	-8.006	-9.214	-5.4603	-5.0756	-6.7087	-6.1989	-4.9528	-8.8863	-5.1854	-6.8729	-9.2253	-8.1152	-5.1077	-4.817	-6.9433	-9.9073	-7.1059	-7.6118	-5.7601	-7.6024	-6.6378	-6.6623	-4.7802	-11.285	-8.3121	-8.9106	-8.4088	-5.1506
-1.7441	-2.4628	0.5887	-6.28	-1.9095	1.2908	-0.30881	-0.30457	-2.1778	-0.70125	-2.4015	-2.0201	-3.2153	-1.2544	0.15825	1.9521	-0.64894	-1.9652	1.9941	-3.0646	-2.1786	-3.0898	-4.7632	-3.6192	-1.7114	-2.2162	-1.4353	-2.7939	-3.7313	-5.3212	-1.7286	-2.0934	-2.4178	-0.53432	-1.5703	-1.8771	-3.3899	-3.782	-0.14153	-0.44854	-1.4623	-2.6794	0.33458	-3.652	-0.39059	-3.2942	-0.42384	-3.4023	-1.3275	-2.8889
-4.147	-2.6963	-5.3362	-6.7749	-6.8933	-7.0099	-7.3038	-7.6487	-7.8726	-7.5829	-4.2337	-4.3043	-5.5598	-2.4562	-6.2291	-7.7791	-7.8833	-8.0612	-12.002	-5.8746	-6.0383	-6.6729	-7.4039	-5.4028	-8.7696	-6.3438	-2.989	-5.0621	-8.4495	-4.8647	-9.5878	-8.7372	-6.158	-7.0039	-5.7043	-5.7916	-3.5686	-6.6374	-6.123	-6.4578	-8.7525	-5.1246	-7.4983	-6.9904	-8.2162	-7.6226	-7.1872	-7.3279	-8.66	-7.1028
-11.354	-9.4687	-11.718	-11.543	-11.312	-8.2337	-11.289	-9.6435	-12.832	-8.7818	-14.04	-10.141	-8.7974	-6.2067	-11.991	-11.82	-11.228	-9.3998	-10.543	-11.479	-9.4921	-14.43	-10.499	-9.6299	-11.578	-10.815	-12.519	-10.721	-8.2311	-10.511	-14.46	-8.016	-9.4425	-10.968	-8.1666	-9.9468	-12.405	-10.642	-10.852	-11.858	-10.408	-11.59	-11.736	-9.2	-10.056	-7.1678	-6.9781	-9.5128	-9.3592	-5.8763
-20.749	-24.074	-14.971	-19.121	-20.992	-22.25	-18.459	-21.372	-21.415	-18.59	-21.816	-20.526	-18.717	-21.831	-21.361	-19.855	-20.998	-20.785	-21.59	-20.473	-23.887	-17.685	-21.427	-20.814	-18.691	-19.855	-18.096	-20.385	-21.516	-22.016	-25.449	-26.688	-20.523	-22.567	-21.765	-22.857	-19.938	-21.238	-19.597	-19.429	-17.377	-19.799	-18.855	-19.41	-20.38	-22.086	-22.606	-20.711	-24.048	-22.73
-1.9196	-1.4426	1.6272	-0.7854	1.1245	-2.8905	-1.316	-2.2145	0.56102	2.5196	-1.7878	-4.1794	-1.6981	-1.9118	-0.017028	-1.6524	-0.53337	-1.3335	1.2337	1.4114	-0.45756	-2.6827	1.012	0.58278	-0.13966	-1.8619	-0.73566	-1.1635	-0.58049	-4.1673	-0.84748	-3.684	1.3807	-2.8748	3.3879	-1.6443	-0.2767	-4.6625	-3.3959	-3.3436	1.4918	-1.4808	2.1278	-1.7833	-3.0207	-0.67955	-2.1836	-1.0607	-3.1253	2.5562
-1.6586	-4.3565	-1.1846	-1.5386	-1.5586	-6.3489	-5.5351	-7.0957	-1.7663	-5.6994	-2.8671	-3.3234	-5.9659	-2.3255	-6.0966	-1.62	-3.2603	-2.0763	-3.0725	-2.9416	-0.62653	-2.3016	-1.4203	-3.4868	-4.8021	-4.5052	-10.323	-0.94461	-3.906	-4.8717	-3.72	-2.6849	-3.1547	-3.9801	-6.7578	-3.7382	-6.5853	-1.042	-2.5197	-4.8628	-1.0352	-4.9874	-1.5476	-2.1731	-3.6866	-0.9441	-1.2264	-7.6949	-8.9039	-5.2093
-10.808	-11.511	-10.081	-12.403	-13.61	-12.326	-12.481	-10.839	-12.065	-9.8578	-11.553	-11.074	-8.6071	-11.031	-9.6363	-12.776	-9.1426	-13.919	-11.124	-11.572	-10.581	-11.486	-10.462	-9.1039	-8.3348	-12.448	-9.5141	-9.5553	-8.8016	-12.979	-13.594	-14.23	-9.982	-12.174	-9.9729	-12.54	-12.326	-12.074	-8.4202	-12.509	-12.243	-12.556	-9.6238	-12.108	-10.739	-10.163	-9.667	-9.1204	-10.651	-11.95
1.4342	-1.5801	-2.2267	-4.1191	-4.1746	-0.988	-0.30053	-0.68698	-3.5396	-2.0462	-2.3736	-0.57805	-0.31378	0.42943	0.02522	-2.1487	0.28935	-0.64267	-2.549	-1.6807	-2.9566	-2.8969	2.3541	-1.475	-0.13551	-2.1394	-1.6134	-1.1681	-1.8738	-2.6147	1.2072	-5.3776	-2.0223	-1.0173	3.235	-3.3517	-2.8643	-1.4345	-1.8388	-4.8565	0.079463	-4.2034	0.34945	-1.9325	0.71292	0.20572	-3.0785	-0.31581	-0.69424	0.4667
-2.8299	0.14653	-2.3955	-2.2154	-3.5414	0.85789	-0.79646	-3.7011	-2.6153	-4.9065	0.029753	-0.42763	-2.2213	-0.72291	-1.5122	-0.68322	-0.15946	0.059947	-2.621	-3.9662	-1.8913	-2.5445	-1.7822	-2.1341	-2.6345	-4.5275	-4.4211	-3.722	-2.4471	0.29004	-2.1956	-5.9052	-4.51	-0.68314	-5.348	-2.2254	-3.3717	-2.0851	-2.4963	0.89902	-0.61168	-2.6386	-1.5342	-0.11921	-5.3465	-3.8417	-3.3879	1.1938	-1.775	-1.3413
-0.45131	-2.2374	-3.821	-2.8127	-2.5747	-4.7704	-4.4373	-2.2354	-2.8535	-3.6916	-2.3257	-2.6624	-4.761	-1.8075	-1.7647	-3.4715	-3.5905	-5.6516	-7.1236	-1.7869	-4.5344	-4.7489	-2.3022	-5.7592	-1.5858	-4.0062	-1.312	-0.16523	-5.9312	-3.9908	-6.2662	-0.88794	-1.1607	-3.4736	-3.2035	-2.6217	-1.6392	-3.1817	-4.4782	0.78159	-5.1294	-5.9016	-4.8826	-0.64112	-1.8909	-0.62926	0.26437	-2.4867	-0.21145	-4.3034
-9.0725	-9.8817	-10.294	-10.527	-8.418	-9.5951	-5.2467	-5.4388	-10.956	-8.4409	-10.85	-8.0428	-11.857	-9.5292	-12.859	-3.8912	-8.708	-9.9466	-6.9483	-10.926	-9.6076	-8.3132	-7.8553	-7.9983	-5.2187	-8.5619	-9.9917	-9.2159	-12.103	-10.215	-8.9378	-11.39	-9.664	-8.4212	-7.5122	-5.8513	-10.4	-5.0101	-8.7383	-9.6447	-11.204	-11.502	-9.627	-6.6568	-9.4417	-9.1548	-7.9112	-10.779	-7.5402	-10.877
2.5909	1.161	-1.5203	-3.09	-0.85498	0.053381	-2.1241	0.14384	0.2241	-1.0364	-1.0715	0.14359	0.076568	3.1493	0.27374	-0.19796	0.77432	0.65524	-0.14583	0.029833	0.61451	-1.9574	-1.067	-2.6059	-0.81538	-4.4641	-3.0043	0.5279	-0.29592	1.3185	3.4032	-2.2091	1.8165	-0.49148	-0.36691	-0.1884	-1.0818	-3.9343	-1.6484	-0.35018	0.86816	1.167	1.1416	0.26443	-0.056595	3.0771	1.324	0.83968	1.3562	0.28539
-4.3628	-2.814	-1.7289	-1.7235	-4.3382	-4.155	-0.65148	-5.923	-2.0345	-2.7536	-2.3562	-4.0175	-1.893	-3.4633	-3.4575	-3.9059	-1.0551	-0.99802	-4.8059	-5.4024	-5.4484	-1.9403	0.27489	-2.1727	-0.51261	-0.72944	-1.2572	-2.2719	-5.7657	-4.3088	-3.3554	-1.8349	-3.5753	-0.85829	0.56281	-4.75	-2.8372	-6.9845	-2.0171	-3.0054	-0.96509	-2.9045	-2.8051	-3.8787	1.2214	-3.1923	-4.2608	-2.5426	-5.1542	-3.6629
12.289	8.2608	8.137	11.573	3.7218	6.847	7.4945	5.7602	10.545	7.1369	7.3794	9.1045	9.3276	9.4969	10.739	7.8527	10.075	8.5685	6.4978	9.474	7.4804	6.8232	6.7429	8.7848	5.7949	8.0665	4.1772	8.1488	9.0265	7.7937	6.786	8.1323	7.8398	6.5589	8.6391	6.8643	7.1635	8.7488	6.4658	8.677	8.654	6.7397	7.2837	5.2096	7.3684	9.2484	10.564	7.3817	6.6228	8.5612
1.8985	1.7558	1.9897	-0.32212	0.54119	-0.53046	2.6261	-0.57482	2.2547	-0.023505	1.6035	-1.4541	4.7936	5.1762	0.5204	1.4756	-0.77383	2.5049	-0.16789	1.5152	0.0099972	2.4866	3.656	1.3428	5.352	0.30559	1.0034	-2.8719	0.96427	0.48892	0.28737	-2.0453	-0.74914	-0.41008	-0.08214	0.50442	1.4907	0.33095	6.4904	2.0246	2.0317	0.85712	-0.85262	0.21878	-1.0851	0.1041	-2.5319	2.3982	-4.117	-0.66322
0.0042887	-2.7348	-1.1513	-1.4826	-1.5946	0.8301	1.4964	-1.1515	-2.4703	1.1183	-3.1266	-0.84052	-0.0097884	2.5146	-3.3355	1.0121	-1.8083	-0.40811	-1.1791	-2.2731	-1.2073	-2.5628	0.045891	-0.88748	-3.4289	-2.7718	-1.0942	-3.7435	-2.9579	2.1552	-0.17297	2.594	1.3744	-2.7824	-0.40966	-2.3098	2.3438	-2.2149	-0.6919	-0.21532	-2.4273	-0.79731	0.92176	-2.3911	0.11509	0.85027	-1.6988	-1.844	-3.4025	1.0016
-4.0152	-3.3355	-4.1754	-4.7146	-4.8642	-6.649	-6.8078	-7.9636	-5.3618	-6.7856	-7.739	-5.4894	-2.0297	-5.3784	-6.362	-2.8073	-5.6476	-8.5848	-4.9438	-8.4752	-6.7221	-3.0835	-6.0932	-8.5424	-2.9149	-8.5593	-6.3368	-5.6148	-4.5032	-3.2205	-5.5711	-8.7909	-9.3666	-6.2209	-6.785	-4.9937	-4.2641	-10.522	-3.7192	-7.3787	-6.9384	-6.6955	-6.4178	-5.5233	-3.1783	-5.8348	-6.8856	-3.7239	-10.375	-3.814
-8.6209	-11.669	-11.749	-11.569	-12.742	-8.4005	-8.4306	-6.5428	-13.52	-10.415	-10.718	-9.2927	-10.138	-8.7341	-10.767	-7.9988	-9.8619	-11.631	-10.776	-9.9862	-10.672	-11.663	-14.32	-12.638	-13.056	-8.3965	-10.22	-10.803	-15.16	-12.796	-11.865	-9.9719	-9.2622	-8.7527	-13.156	-10.598	-9.8158	-11.048	-7.5988	-7.8006	-8.7031	-11.126	-7.4514	-10.598	-9.3853	-12.115	-8.3245	-9.1258	-11.963	-12.758
2.6812	-0.2453	2.439	4.509	-0.51669	-1.5299	1.2489	0.70184	-2.1369	0.17618	-1.8956	-1.7239	1.5592	2.3769	-0.5841	0.83892	-1.7922	-4.009	-1.0353	1.2571	0.05131	0.10724	-2.8195	-0.40602	-1.4225	-2.918	1.4895	-2.0683	0.19569	3.7158	-1.3936	2.2433	-0.14448	1.6925	0.66573	3.8734	2.0262	1.0276	-3.4523	1.4054	-1.8468	-1.2656	-1.0794	-0.4897	1.583	1.0528	-1.0908	-0.11027	-1.7704	-2.0513
-1.0041	-0.59022	-3.5995	-4.2237	-0.68932	-0.84851	-1.1496	-1.2099	0.53074	-1.4776	1.6688	-2.4374	-2.3575	-0.087307	-3.0737	-1.1122	-1.6881	-0.5309	-0.43044	-2.8005	-1.0514	-1.6734	1.7259	-1.3506	-2.8146	-1.6934	-1.1945	0.57889	-1.6086	-1.0816	-1.6358	-4.1228	-1.1149	-1.4627	-4.3472	-3.6386	0.83936	-2.7064	-0.051538	-1.7511	-3.6518	0.88951	-0.74626	-2.714	-1.4716	0.19889	-4.1843	-1.6314	2.6751	1.3931
-24.142	-24.59	-24.497	-18.923	-22.083	-21.43	-21.864	-25.349	-25.45	-24.308	-22.189	-23.973	-23.075	-20.907	-22.95	-23.413	-22.619	-24.332	-20.893	-18.596	-19.899	-26.393	-23.362	-22.888	-22.83	-17.894	-22.551	-21.043	-23.236	-19.796	-21.951	-19.648	-18.149	-22.418	-18.583	-22.403	-24.379	-19.703	-21.359	-20.634	-20.603	-21.919	-24.34	-19.848	-23.299	-21.397	-23.675	-23.569	-23.271	-22.97
-2.4953	-6.0553	-7.1708	-4.454	-6.5218	-3.7486	-7.5112	-6.5395	-5.8625	-4.9109	-3.8564	-2.5743	-3.792	-6.0671	-3.7844	-6.8098	-6.4713	-6.9646	-5.952	-8.6241	-4.4682	-4.3351	-3.0419	-5.5754	-6.3641	-3.3562	-6.7117	-4.4399	-7.2384	-4.4889	-3.1376	-6.2194	-4.9054	-2.3143	-7.7969	-5.3254	-3.4919	-3.1628	-4.1876	-5.4135	-6.1696	-3.2906	-5.6628	-8.0101	-4.2665	-2.5491	-7.232	-4.9764	-6.9998	-6.2694
3.8526	0.52073	-1.1564	3.1093	3.1854	-0.57639	3.7778	1.9399	1.351	4.8018	2.6871	0.67419	0.96398	4.5107	1.9363	2.39	5.1053	3.86	2.4223	0.23671	1.5955	3.6458	0.49902	1.2182	0.39649	-0.029854	2.1238	0.84019	-0.28978	4.1145	0.40597	3.5082	1.7111	4.0296	3.9036	2.4249	1.9882	-2.0788	2.184	0.31791	-0.58842	2.1308	-1.1785	0.81967	0.60002	0.57326	-1.5206	2.5601	2.3881	-0.62833
0.31722	-0.38041	-3.1347	-3.9284	0.70383	-1.6788	-3.437	-5.4466	-3.1741	-3.9708	-3.8677	-3.3011	-2.8695	0.21309	-0.27507	-3.5531	2.7294	0.2754	-2.4493	0.96602	1.3271	-3.4054	-0.66576	-6.0665	-2.582	-3.5455	-1.0355	-4.0889	-2.1996	1.1868	-2.6745	-0.23218	-2.4408	-0.78551	-2.1992	-1.8728	1.7329	1.6106	-1.234	0.52245	-0.6985	-1.3528	-2.8362	2.8894	-1.5438	-2.6049	-5.0296	-1.7478	-3.9178	-0.72624
-11.882	-10.309	-13.994	-10.803	-11.947	-11.947	-9.0971	-11.455	-9.7141	-12.757	-11.156	-10.1	-8.2474	-11.092	-12.038	-11.565	-9.4978	-11.535	-11.341	-6.4715	-11.049	-10.007	-9.3856	-14.791	-11.278	-10.113	-14.274	-7.8678	-9.803	-11.82	-12.044	-10.151	-10.755	-10.324	-10.888	-9.6195	-10.508	-7.5511	-11.828	-8.0411	-11.026	-12.335	-11.947	-11.393	-10.154	-9.8045	-14.129	-12.013	-10.098	-11.976
-1.459	-3.3088	-3.2161	1.1229	-1.5105	-1.4663	1.7622	-1.4263	1.3392	-2.0644	2.9727	0.71149	0.6529	-0.55165	-0.33718	0.81466	0.91016	3.0313	-0.32946	-1.848	2.6534	-3.1005	-0.7819	0.40212	-2.4084	1.7544	1.1138	1.2542	1.5108	-1.0818	0.2897	1.1385	1.9843	0.65009	-0.89537	-1.1768	-1.486	0.61476	0.17356	-1.1433	-0.13458	-1.774	-0.99421	-0.19013	-1.1546	-1.2695	-2.239	1.2361	-1.2845	0.62213
-11.749	-11.191	-7.4206	-9.578	-9.3011	-9.9461	-7.3419	-11.337	-8.7912	-7.9832	-8.335	-9.9005	-8.147	-8.4896	-10.09	-9.9175	-7.1336	-8.073	-10.542	-6.5725	-10.191	-5.5893	-10.58	-10.319	-10.563	-10.059	-9.0951	-9.0311	-9.7647	-9.5589	-9.2394	-8.751	-8.6434	-9.0456	-10.437	-10.544	-8.1485	-6.0681	-11.665	-9.7279	-8.7968	-11.015	-11.035	-9.2175	-11.388	-9.0722	-9.2841	-9.1125	-9.2336	-10.538
-14.461	-16.484	-15.036	-16.358	-16.591	-13.182	-12.705	-14.421	-13.688	-17.276	-11.977	-16.505	-16.091	-13.506	-12.67	-18.035	-16.381	-14.369	-13.532	-12.93	-14.649	-16.495	-13.292	-16.089	-13.126	-12.785	-16.411	-11.072	-17.364	-15.912	-14.03	-16.378	-14.552	-12.114	-15.634	-15.176	-16.31	-14.914	-15.495	-14.105	-14.454	-16.212	-15.161	-15.408	-13.424	-17.837	-14.305	-14.918	-16.678	-14.228
3.6846	5.1723	5.063	2.3117	2.1606	4.2226	5.1609	5.5595	3.0482	4.4983	0.024547	2.3491	2.8074	2.3613	3.2596	3.3686	0.68151	3.0786	3.0963	1.0121	3.3999	2.2629	4.5243	3.8492	2.2882	2.5023	3.4934	1.3004	2.3336	3.5016	0.2106	3.3556	3.9506	2.2349	5.3731	-0.87078	2.3361	6.7318	2.1115	2.5331	1.2403	3.1993	6.1087	1.1551	0.11066	3.7747	1.3356	4.6873	0.5919	4.48
2.7577	6.6171	2.5943	5.696	5.7877	3.8189	2.2758	6.9577	6.9872	0.27079	4.6044	10.139	2.3493	1.8804	6.58	6.9561	4.8292	5.1179	5.5679	8.3017	2.2178	5.4137	3.9525	4.9178	3.8246	6.2504	1.1786	4.4404	1.9536	5.7989	6.0867	4.7013	4.9413	5.7448	5.5295	4.9545	4.8316	6.3806	7.3581	5.99	5.1544	5.1275	4.8881	7.1368	5.5947	5.0373	5.3323	3.9391	3.0716	2.1205
10.298	8.0904	11.998	9.3886	7.3848	8.3639	10.235	11.731	10.583	8.3822	9.4614	10.835	9.0551	9.6555	9.4702	8.2167	11.089	8.1979	6.2236	10.933	5.6012	10.146	6.0078	5.8195	6.7982	8.5272	10.944	7.9955	9.8643	6.066	7.776	10.333	9.3908	6.8678	6.2171	8.8832	7.9349	7.9925	10.398	8.2043	7.8382	7.0811	11.511	7.2337	7.516	10.037	8.1263	6.4899	7.4317	11.034
-6.9059	-6.602	-5.8262	-5.4232	-3.5755	-5.5831	-5.2767	-2.7761	-5.1012	-4.7355	-4.3451	-2.4157	-2.8464	-2.3956	-4.7363	-7.5952	-2.3184	-4.1006	-4.9865	-5.2339	-5.492	-2.5624	-4.3257	-5.245	-7.5802	-5.0572	-4.9194	-3.8639	-1.6303	-5.0006	-5.4138	-3.0559	-1.3249	-3.6534	-3.0989	-6.7206	-3.2195	-7.1517	-9.4326	-3.6257	-4.4236	-3.831	-6.6699	-9.8644	-3.0634	-4.3573	-4.6275	-4.0126	-6.2522	-7.4337
7.2091	4.6371	4.059	6.9752	5.1418	5.4569	4.555	1.2731	5.2861	6.8157	2.5087	5.0969	5.6379	7.5507	6.3825	2.3877	2.4913	5.8527	5.1482	5.9666	5.2578	6.4137	8.1943	5.3334	3.7689	4.0216	3.6922	5.0741	2.9663	2.3889	6.4822	5.4675	5.0713	8.8098	6.0325	6.4288	3.2506	5.3673	3.7684	5.4307	7.0272	4.1949	6.2033	3.7652	2.3868	4.9966	7.1905	5.5416	4.7498	5.1849
1.094	-0.48712	-0.79258	-1.8889	-1.2679	-4.2747	-1.7713	0.115	-0.91271	-0.92039	-0.20952	-1.8332	-3.2984	0.045923	0.30828	-1.7967	-0.76831	-1.2213	-0.56909	-0.35297	-1.8726	-1.1342	-0.86697	-1.9167	0.82915	-3.7849	0.51686	0.065426	1.179	-2.4877	-0.57087	-1.2742	-1.2694	-3.3894	-0.58433	-0.59267	-2.5926	-0.39454	-1.4742	-0.76959	-0.43495	-3.3355	0.8214	-3.265	-4.8653	-2.55	-0.53504	0.1675	-0.28828	-0.39574
0.61074	4.4789	3.2087	2.469	2.3255	-1.2122	3.1999	0.90996	1.7478	0.36671	3.3085	2.1293	0.28776	4.3494	6.6661	4.3869	3.0387	5.2146	3.315	2.9246	1.0481	2.2462	3.4891	1.3448	1.2449	4.9142	-0.095895	2.0966	2.4304	6.2808	2.4055	3.5679	3.6433	3.6053	1.1386	1.8866	1.359	3.4575	4.083	3.4239	3.6198	5.5872	4.0146	2.6601	5.8428	2.3058	2.6265	1.8395	2.3518	3.5785
-12.607	-11.735	-14.242	-11.028	-14.151	-11.925	-10.186	-12.777	-13.747	-10.786	-12.992	-13.505	-12.534	-12.43	-10.226	-16.025	-13.374	-16.977	-14.245	-13.183	-13.976	-11.441	-15.668	-12.41	-14.264	-10.327	-14.415	-14.034	-10.964	-12.97	-11.456	-13.191	-13.042	-11.99	-16.003	-11.782	-13.461	-8.4719	-13.159	-11.714	-11.775	-14.254	-13.12	-12.675	-12.146	-11.586	-12.052	-11.623	-13.769	-11.995
-13.637	-16.892	-14.261	-16.844	-14.204	-14.914	-12.095	-15.274	-13.937	-14.209	-13.633	-10.75	-10.36	-13.812	-10.797	-15.507	-13.804	-13.274	-18.567	-13.956	-17.139	-10.743	-12.865	-13.255	-13.154	-13.245	-14.006	-15.373	-13.149	-14.56	-16.813	-11.878	-16.192	-13.256	-14.002	-15.931	-14.023	-12.784	-14.412	-13.044	-13.49	-11.321	-13.568	-15.417	-13.262	-14.029	-12.811	-14.55	-14.106	-13.56
-1.0885	-1.5113	2.3066	-1.1572	-2.8958	1.3329	-0.11739	0.13842	-1.0826	0.20069	0.10208	-1.4916	-0.57418	-2.6667	-3.6121	0.68795	-2.6488	-0.53813	-2.0075	-2.5226	-1.7637	2.2029	-0.75172	1.6118	-2.5109	-0.44589	-3.1361	-1.1858	-5.8159	-0.67255	-3.1574	1.4978	-1.0183	0.65277	-2.567	-3.3634	-1.1644	-0.15536	-1.1226	-2.3212	-0.10953	1.2155	0.029853	2.3237	-4.4493	0.63597	1.2695	1.9324	-0.65443	-1.8804
-5.1605	-3.5169	-2.0992	-3.5783	-0.67914	-1.8707	0.29219	1.3544	-3.7006	-2.3432	-2.8105	-4.211	-2.1865	-2.2984	-3.5326	-0.83855	-1.2361	-7.2806	0.40245	-2.4386	-1.8915	-2.2683	-0.8708	-4.2091	-0.077744	-1.5377	-3.4577	0.47255	-2.3097	-2.1497	-0.6204	-3.9508	0.97635	-0.12516	-2.9898	-2.2883	-0.75517	-0.36173	-1.8254	-2.7035	-0.711	-3.7129	-3.2373	-0.82319	-4.6339	0.42644	-1.6464	-1.8143	-2.9899	-3.0359
-3.4729	-3.8892	-3.3013	-1.829	-6.787	-2.5105	-2.1825	-0.67851	-2.2167	-0.53856	-3.2415	-3.607	-1.8859	-1.996	1.152	-3.0195	-2.7901	-1.4787	-2.9606	-6.8415	-0.5309	-2.8926	-0.36159	-2.4398	-2.1772	-4.181	-1.7364	-3.8177	-2.042	-3.881	-5.4517	-1.4903	-1.6072	-2.608	-3.9412	-2.0345	-0.94397	-2.4484	-1.0418	-4.0246	-4.1244	-4.4353	-0.67273	-3.0369	-3.6463	-4.687	-0.7854	-1.1652	-2.1741	-1.2523
-12.924	-15.591	-17.733	-14.639	-16.387	-17.536	-11.836	-15.013	-13.209	-13.474	-16.043	-15.285	-18.066	-15.778	-13.169	-13.032	-15.234	-14.52	-16.145	-15.934	-15.362	-15.294	-18.362	-13.154	-13.356	-13.146	-16.021	-14.962	-13.016	-11.947	-10.58	-12.039	-17.069	-14.207	-16.463	-13.164	-14.747	-11.777	-17.448	-13.515	-14.406	-11.046	-16.684	-10.643	-14.937	-15.695	-12.912	-15.034	-14.162	-17.286
-11.373	-17.953	-13.709	-12.83	-11.9	-13.181	-13.319	-12.606	-13.435	-13.535	-14.85	-12.352	-14.279	-13.137	-10.955	-12.06	-14.379	-13.154	-12.573	-14.263	-10.356	-14.072	-13.458	-14.993	-11.256	-14.386	-13.209	-14.389	-15.587	-10.287	-15.282	-11.512	-15.566	-12.556	-14.364	-15.482	-13.346	-13.734	-11.76	-11.076	-14.414	-13.878	-11.206	-13.327	-14.812	-10.754	-12.428	-13.028	-8.7174	-12.591
1.7092	1.7516	2.645	1.2556	3.4329	2.409	0.59057	4.2924	1.9403	6.3048	5.7814	3.4095	3.4585	1.4613	0.56947	1.0959	3.4639	-0.81653	3.3348	4.9525	0.68951	4.6016	5.8432	-0.40482	3.3482	1.9753	3.0105	3.2168	1.842	1.4554	6.8591	0.67656	3.3401	2.0041	3.5925	-0.67675	3.1268	0.81675	4.4485	6.667	-0.73985	2.7391	1.0885	3.1144	2.7806	2.5028	2.0125	3.6553	4.6794	1.7577
-15.102	-14.264	-11.965	-14.986	-12.899	-16.972	-18.28	-15.828	-17.921	-13.994	-13.454	-15.397	-13.419	-14.093	-14.714	-16.363	-10.906	-15.573	-13.525	-17.023	-15.062	-14.091	-17.672	-14.523	-11.533	-12.297	-16.457	-14.999	-15.155	-16.577	-15.204	-14.956	-9.6787	-16.374	-16.204	-15.205	-19.642	-10.578	-13.45	-16.125	-11.262	-12.517	-16.521	-15.131	-13.983	-15.299	-17.533	-13.984	-18.545	-15.974
-2.0956	-1.6658	2.4765	-0.95072	-0.60097	2.4192	2.3069	-0.22681	3.3816	0.59393	-1.3308	0.34195	-1.148	1.7067	0.66775	-0.54519	-0.22382	-0.22012	1.8588	0.73013	4.9059	1.8021	2.2791	0.69196	-1.4828	-0.16461	4.4442	3.5728	1.3034	2.5536	0.18427	-0.70695	2.5887	-1.3064	-0.73547	1.9217	-2.2143	3.8955	2.9463	1.0383	-0.36168	-3.5283	1.3082	2.0601	1.5905	-0.065041	4.1171	-0.37164	0.4762	3.3504
1.1538	0.24606	-0.3493	-0.11648	-4.4507	1.2019	-1.2383	-2.2451	-3.5969	-1.7689	-1.6557	-1.234	1.0916	-0.74506	0.74669	-1.3577	-1.9291	0.27389	-0.31664	-1.4661	-0.86013	1.8158	-3.0985	2.2535	0.35178	-0.86959	-4.7496	-1.268	-2.68	-0.1912	-2.8675	-0.43903	0.1367	0.76214	0.055731	-2.1953	-0.71549	1.4733	-2.688	-1.2633	0.39082	-0.24438	0.98091	-3.2566	-0.47802	-1.0887	-2.3854	0.060932	-0.55768	-2.1556
0.71456	2.5668	6.5412	-0.31727	2.8677	2.871	4.9379	1.5948	4.1909	3.31	6.2538	0.74586	-2.0713	0.8297	3.8638	4.0289	2.2153	2.5282	-2.2928	4.6005	4.3036	-1.1144	2.5691	-0.71786	3.0151	3.1353	8.7354	6.1122	-0.46917	2.8702	5.084	3.6369	4.2315	3.4431	1.4841	2.8617	1.2024	3.7984	3.4294	1.5725	0.88395	1.6416	2.9693	3.9938	2.8133	1.1656	1.6122	3.5242	1.3312	1.8047
5.927	3.9314	7.4244	6.9091	6.0716	7.0255	3.9424	6.2925	7.2136	3.5863	6.0196	3.3014	3.3046	6.8255	7.3206	6.7954	11.706	8.1675	6.2279	8.9863	7.1553	8.2039	6.9243	6.1852	9.6737	9.493	6.0132	7.8425	4.6084	4.7821	10.204	5.6611	8.8126	5.7682	6.5939	6.0137	8.8079	6.218	10.51	7.849	3.8601	7.0153	6.1478	3.754	7.6277	6.4302	4.3481	10.249	6.8467	7.4528
3.5694	-0.91145	1.2342	0.63462	4.8549	1.239	0.11465	-1.5745	3.7021	1.394	1.2183	0.69659	2.0363	2.0212	0.33549	1.0446	6.0531	1.7061	-1.8277	0.25616	3.0061	0.80982	0.50645	-0.39172	2.4999	2.2583	0.53062	3.2583	2.6835	-1.8913	1.9692	3.1398	-0.49306	0.99912	-1.6669	0.42873	1.5964	0.98716	1.0391	2.8685	-2.3821	0.62543	-1.1554	1.7145	3.6781	-0.57208	-0.83992	3.1024	1.1765	1.7151
2.9674	2.7689	-0.27049	2.5368	0.33681	2.3212	-1.2057	3.4912	-0.44515	-3.7926	-0.80738	-1.1231	0.90164	0.084662	-0.28896	-1.0587	0.81788	3.2583	-1.2705	-0.49098	3.1194	0.20964	-0.55375	3.374	0.48774	0.39797	0.049754	4.2799	2.7174	0.60642	0.078863	2.0234	3.3304	1.5233	-4.8951	-0.20327	0.59315	1.4761	2.8429	1.0995	0.68504	4.9238	2.1301	3.0869	1.2946	0.64577	0.5602	0.42596	3.6188	-2.3813
6.411	3.8802	3.0604	0.91453	4.5311	1.1611	5.2704	2.1262	4.3734	3.5339	3.5149	1.3444	3.9799	5.0636	3.2435	4.1873	1.6083	6.6809	2.955	2.9134	1.5733	3.0781	-0.4099	3.6662	3.2871	4.2144	6.9385	2.9793	4.4322	2.8618	5.833	4.6967	1.1131	2.2881	1.9375	4.761	2.3167	4.5587	2.1774	3.2909	2.4966	3.1705	3.4535	2.0335	2.5739	5.2808	3.7128	5.7111	3.0631	1.3982
-2.3313	-1.3138	1.7921	-0.90753	-0.67613	-2.0575	0.28638	-0.55341	2.2067	-0.95816	0.40829	-1.1021	-2.7202	2.0199	-0.6761	4.2501	-0.33824	-2.186	1.1586	-1.2033	-1.0525	-0.36744	-2.0685	0.013907	-1.1611	0.58738	-2.4995	1.122	-1.4152	-1.6591	0.2063	0.41951	1.8697	-2.0016	-0.12927	-2.6052	-0.025381	-1.2849	0.4815	-0.42995	-0.88638	-0.88955	-3.8717	-0.80364	0.22445	-0.45113	1.145	0.93691	-2.5451	1.9528
-15.917	-11.971	-13.844	-12.767	-11.331	-11.958	-12.19	-13.146	-14.338	-15.341	-12.769	-15.36	-9.1948	-13.364	-13.784	-12.949	-16.793	-14.622	-10.997	-10.327	-13.269	-13.327	-10.083	-13.699	-12.425	-14.659	-12.334	-12.622	-13.31	-13.06	-15.351	-16.086	-12.696	-15.012	-14.917	-15.276	-13.337	-12.815	-11.669	-12.607	-13.347	-13.62	-11.664	-9.8787	-12.446	-11.594	-10.413	-14.29	-17.341	-10.783
-8.591	-12.763	-11.267	-11.334	-9.0345	-13.672	-10.858	-11.343	-10.657	-11.053	-12.632	-7.2846	-10.798	-11.898	-13.68	-7.6509	-11.911	-11.103	-9.8353	-11.209	-12.856	-6.9102	-7.4045	-11.929	-14.979	-11.82	-10.593	-9.3068	-12.289	-12.285	-13.554	-11.824	-14.218	-10.739	-11.563	-8.2838	-11.602	-7.7202	-9.2398	-10.632	-8.6316	-13.453	-11.625	-10.424	-9.6149	-10.526	-10.518	-11.525	-10.89	-10.4
1.7952	0.32439	1.376	-2.2356	0.89749	0.99954	0.61002	1.347	0.43984	-0.35524	-2.4496	1.4818	-1.3381	-0.99774	-3.988	-2.2863	-0.99487	-2.0085	-2.7892	-1.0002	-1.9184	-1.7251	-1.866	-0.51795	-2.3802	-0.82117	-2.3992	1.6329	-3.2967	-3.0373	-3.3388	1.0575	-0.3818	0.27249	-1.2523	-2.3015	-2.5897	0.30266	-2.2888	-0.060864	0.95827	-0.67801	-2.002	2.3298	-1.1833	-1.2969	-1.3531	0.23432	0.016714	-1.3257
-0.48897	0.97447	-1.6838	0.47507	-0.3595	0.56936	-0.49547	-3.5024	1.0096	1.4724	-1.8539	-1.6368	2.7245	-0.8567	-1.3312	2.202	0.60717	0.93356	-1.7408	3.2007	1.2247	-3.2203	1.5204	0.19337	-1.656	3.7651	2.5411	-1.0085	-1.0094	1.3175	0.1555	-0.11614	2.4243	-0.97512	-2.0004	-1.5115	-0.12637	-2.1587	-1.2357	1.6024	-2.4156	1.4797	0.63131	3.7789	0.16865	-0.047891	-0.38969	0.56688	0.6664	-0.99029
5.6113	1.3982	1.0987	0.28555	2.7438	-0.31002	2.0246	1.6533	0.79026	2.6639	-0.54151	1.3456	0.49201	3.5303	1.2284	3.0591	4.4835	-0.046742	1.4708	-0.033163	3.0855	1.7513	1.26	2.3815	0.69341	1.9931	3.7341	-0.55782	0.97335	0.62726	0.94126	1.7344	3.3595	-1.6186	0.58619	2.4318	-0.81085	-0.42795	3.8138	3.1222	0.31879	1.8428	-1.574	0.86197	0.73074	-2.7926	0.25443	0.82458	2.1308	2.0813
-8.6978	-9.5666	-7.7225	-8.7998	-10.874	-9.9596	-7.5453	-8.1485	-9.4481	-12.624	-10.782	-7.6388	-9.5993	-5.5159	-10.599	-8.3916	-9.5051	-12.837	-8.0283	-9.5161	-7.0541	-13.254	-7.1381	-11.068	-11.866	-8.3913	-8.3909	-10.269	-5.9679	-10.931	-11.018	-9.2708	-6.0502	-11.52	-7.2484	-10.448	-8.1007	-10.527	-9.4187	-9.6125	-10.568	-9.9683	-7.9427	-9.4871	-12.015	-7.1734	-11.975	-9.0777	-10.1	-10.085
2.9398	-0.74044	0.47092	-1.5389	-0.1693	2.9309	-2.3696	-0.99643	0.56946	0.51602	1.316	-0.79386	-1.8744	0.29456	4.702	-0.77042	-0.88647	3.4155	1.1237	1.2539	1.4551	-3.4315	-1.921	-2.1517	-1.4152	1.8559	1.3614	-1.409	-0.45057	0.33874	1.1959	1.0178	-2.4476	0.75434	0.54735	1.5242	0.63681	2.436	-1.2851	0.79152	2.4653	1.1684	3.2987	-0.23856	3.9685	0.60381	2.205	1.3114	-0.39225	1.3034
6.2117	4.8755	7.2584	3.7445	7.9175	3.7551	2.5785	4.2088	5.8568	3.6526	1.5135	1.6401	3.9383	5.5517	5.8018	5.2117	6.0966	7.4955	6.8272	4.9031	4.5049	5.7883	5.9992	3.8658	3.3209	4.5554	1.0328	4.4851	7.079	6.0298	1.9787	5.1824	3.6869	6.0399	5.3918	3.8156	5.2282	4.566	5.8701	9.1703	7.5315	4.8783	4.1842	1.5637	4.1674	3.0394	4.8849	4.389	5.0595	4.2114
4.5902	5.1821	1.4612	3.1917	4.203	5.9499	6.2793	3.3138	3.8819	1.4441	1.8876	6.6511	1.2917	3.6812	3.7389	3.6586	6.5607	3.1163	6.7083	2.1131	6.4947	5.3758	4.8499	3.9397	5.4712	4.2371	4.5206	6.821	1.148	3.9056	2.6563	2.2131	2.679	5.4225	4.253	3.4688	5.8797	5.0923	4.0884	3.2644	4.3788	3.2312	4.0943	4.4762	5.005	2.3101	5.2364	3.9775	7.1023	5.2731
1.0183	-1.2259	0.51359	-0.25229	-1.9274	-2.5765	1.7112	-3.8305	-0.42256	0.33237	0.57931	-1.9999	-2.7248	-0.82434	-4.0442	-2.1356	-1.3777	-2.3619	-2.2228	-5.1707	0.096371	0.56241	-1.1952	-2.0672	-2.3724	-2.287	-0.60173	0.49737	-0.68174	-1.3847	-0.70278	-4.336	-2.9828	-3.1363	-3.0987	-0.010061	-3.9455	-0.42754	-1.4042	-3.2127	-3.0518	-1.5937	-1.5734	2.7959	-1.1469	-1.3153	-1.3564	0.4149	0.47593	-1.1908
-7.7157	-7.8954	-3.7616	-6.8656	-7.7416	-7.8019	-3.3051	-7.2481	-7.4488	-5.4312	-7.8136	-3.9634	-7.6654	-8.0057	-5.2521	-5.3312	-5.7261	-0.73197	-3.5618	-5.7092	-4.5808	-8.5096	-4.1299	-5.8928	-4.5142	-6.2531	-5.6195	-2.3152	-7.6897	-5.813	-9.1709	-5.7466	-6.4558	-3.8035	-5.4344	-2.4956	-3.929	-6.9167	-8.9086	-6.9071	-6.0199	-5.3471	-7.0331	-5.3359	-7.0288	-4.2029	-8.3138	-6.6111	-6.1664	-6.3025
0.095917	-3.2534	-1.9184	-0.93649	-1.5719	-2.5515	-1.7942	0.48548	-2.3872	0.6832	1.6586	-2.906	0.84499	-1.4807	-1.1867	-4.0652	0.48931	0.10753	-0.17049	-0.27326	0.74535	-2.4193	-4.132	-2.7381	1.342	-3.9037	-2.6744	-3.0967	-0.003944	-0.49666	1.1281	0.112	1.9508	-0.16587	-1.6783	-3.1536	-1.2845	0.22231	-3.7493	4.8844	-2.0079	-1.8307	0.44374	-3.1874	-0.35733	-1.0564	-0.98388	-0.32838	-2.4197	-1.0968
0.76385	4.2984	0.0018098	-0.052975	2.5019	2.1688	2.0823	3.1396	2.1397	-0.55405	2.6922	3.3298	3.2552	1.1333	2.1615	2.5478	4.0626	0.18438	2.1265	5.4526	3.2065	-1.6073	-2.2255	2.0831	1.4563	2.5021	3.859	3.4187	5.5876	-0.29173	4.0509	2.5979	1.6339	1.1811	0.92945	3.6714	2.8287	-1.1505	2.351	0.3226	1.7346	-0.68644	-3.6057	-0.20196	0.3781	2.5512	3.0425	3.6941	2.0067	0.57608
-1.8431	-1.8871	-4.9302	-4.4738	-2.8658	-5.7548	-5.1996	-2.391	-4.4414	-3.9915	-0.019484	-3.8057	-2.901	-5.0366	-5.0674	-0.27388	-1.4664	-2.5699	-1.591	-2.0646	-0.1546	-2.3015	0.89273	-2.077	-2.5678	-1.6379	-3.425	-4.6944	-2.8353	-2.6977	1.1165	-1.4431	-0.027752	-1.8055	-1.5106	-2.5361	-2.1601	-4.8424	-3.9574	-5.276	-3.6508	-2.0539	-4.5743	-1.9649	-6.0046	-1.8411	-1.6901	-1.9525	-3.3615	-5.0102
-16.093	-13.512	-13.672	-14.084	-12.238	-15.839	-14.332	-12.527	-13.06	-12.945	-17.87	-12.933	-16.285	-15.1	-12.956	-12.687	-14.987	-13.106	-13.714	-15.309	-16.796	-13.071	-14.923	-12.81	-16.943	-10.267	-15.844	-15.677	-13.552	-13.304	-12.98	-12.124	-12.271	-13.055	-13.182	-13.809	-11.752	-12.596	-11.562	-13.518	-12.745	-13.004	-12.634	-13.515	-16.083	-15.615	-17.607	-14.765	-13.961	-15.135
-2.7757	-2.8706	-0.71898	3.1167	2.181	-1.4909	-0.37876	-2.3559	-1.2877	-0.83911	-0.69968	-0.27442	2.1852	-2.1978	3.1865	-1.8087	1.7059	-2.1989	-0.17805	2.6639	0.76601	1.9853	2.4597	3.1989	0.11427	-0.089157	3.9372	-2.0306	3.4946	1.8357	2.7373	-1.5629	2.0237	1.3896	3.3165	0.26413	-1.4959	0.013193	1.9515	1.0209	0.042988	-1.8895	0.029713	0.43151	0.2655	5.3831	-2.4784	-1.5595	-0.065441	1.927
-4.7511	-3.124	-3.8327	-0.99312	-6.2389	-7.1173	-5.4864	-2.6318	-2.3431	-2.5922	-2.8265	-4.6984	0.046001	-5.4258	-4.4053	-0.21043	-2.5206	-1.4134	-4.5821	-2.2963	-2.2321	-3.5516	-1.6732	-2.241	-6.642	-3.9263	-4.4819	-3.0497	-5.8812	-2.8152	-3.6889	-4.7599	-4.5183	-1.8272	-4.2027	-5.0941	-6.0739	-2.2356	-6.5434	-3.5306	-3.9296	-2.6512	-6.6171	-2.384	-7.0742	-2.2553	-6.1502	-4.6149	-1.2654	-6.1725
-11.399	-8.6398	-12.524	-11.144	-12.632	-13.645	-9.8119	-13.442	-9.5702	-11.467	-6.7687	-7.8527	-11.408	-11.278	-7.9008	-11.507	-14.627	-10.936	-13.606	-11.915	-10.458	-10.817	-10.189	-11.011	-12.96	-14.346	-13.21	-11.877	-12.294	-13.56	-13.855	-11.53	-10.579	-10.312	-13.025	-9.5269	-9.1582	-10.203	-12.955	-10.645	-13.429	-14.894	-12.329	-14.185	-9.096	-13.24	-13.769	-9.4171	-13.443	-10.857
-5.4066	-3.9055	-2.7536	-5.0795	-1.402	-4.0223	-2.602	-4.4327	-4.5922	-3.0497	-2.9757	-2.4548	-5.0866	-3.8164	-7.372	-4.2208	-2.6016	-2.8323	-4.1442	-1.4426	-5.3958	-2.3074	-3.9611	-2.7761	-0.48095	-2.0389	-0.81292	2.2376	-5.4126	-5.5663	-5.2404	-3.894	-3.6753	-2.2382	-3.7794	-3.061	-3.9816	-4.7597	-2.547	-4.4595	-4.0284	0.12015	-3.2307	-2.7974	-2.4622	-0.65555	-1.7819	-5.5131	-4.5479	-2.5283
1.4519	4.0723	0.85964	0.72912	-0.47729	0.97106	2.7515	6.1153	1.166	-1.6661	3.6673	2.0528	4.4131	-0.32085	-0.85124	0.61339	0.38965	2.2515	3.0483	1.813	-1.3483	4.2029	-0.84364	3.4399	2.7799	-2.8428	0.87832	1.1686	0.64698	5.0804	-0.12689	0.33787	-1.3268	1.6796	-0.2655	3.2557	1.9111	2.4739	0.057698	0.30837	0.53792	-0.74504	-1.3244	6.3054	0.39476	4.7828	0.16227	0.91515	1.0028	3.0184
-0.66081	-0.56895	-2.4435	-4.1707	3.1514	-0.67388	0.43318	-0.78252	-3.0992	-2.5605	-1.7005	-4.571	-0.76779	-5.1481	-4.9165	-0.37708	-1.8654	-0.75053	-0.85442	-4.6375	-2.4689	0.25562	-2.6675	-2.6964	-2.9127	-3.7067	-1.601	-0.96994	-0.12437	-2.4431	-2.5703	-1.1774	-0.58839	-1.8619	-0.050078	-5.133	-1.7688	0.28694	-0.477	-0.83029	-0.35442	-0.72939	-0.33051	-1.7771	-2.9967	-3.307	-2.1283	-0.3179	-6.165	-0.97339
-1.4408	-2.1965	-4.3074	-4.0225	0.98791	-2.3665	1.5167	-1.1473	-0.85774	1.1373	-3.0294	-1.9356	-1.4105	-2.052	-4.3755	-3.2533	-2.6131	-0.43948	-0.45047	1.3738	0.80719	-4.1861	-1.8126	-3.3759	-3.1987	0.45456	1.5502	-0.75516	-2.1745	-3.1069	-2.2007	-3.4576	-0.68068	-1.4991	1.4098	0.47604	-2.7313	-3.5654	0.12804	2.13	0.10307	-2.9353	-2.4761	-2.4655	-0.55596	1.2899	-1.1501	-5.9554	-1.4141	-3.5651
-21.832	-23.905	-20.666	-20.86	-23.009	-22.289	-21.486	-22.713	-17.91	-19.531	-20.744	-22.173	-20.659	-17.506	-22.916	-20.665	-22.515	-23.993	-23.006	-21.835	-18.97	-22.587	-23.397	-24.623	-21.63	-20.013	-24.255	-22.568	-20.072	-23.842	-21.258	-25.541	-25.166	-21.146	-22.544	-22.672	-23.708	-25.728	-25	-24.822	-21.877	-26.727	-18.656	-23.07	-21.864	-21.865	-19.51	-23.345	-22.347	-23.493
12.93	9.7231	6.5614	9.4792	9.0211	9.5675	9.1957	8.3201	10.731	9.6209	6.9813	12.723	9.4988	11.805	10.008	8.6912	9.4308	9.3542	10.976	9.6743	9.1785	11.905	11.567	10.053	11.373	9.2696	10.229	8.0262	5.5391	13.048	9.0389	9.8748	10.941	11.608	10.575	9.1164	10.271	9.3879	8.2991	9.9483	9.2726	7.0001	11.746	8.8003	10.087	8.3207	10.089	9.2764	11.771	11.094
-0.025582	0.073638	1.3114	-0.32193	-0.77715	-1.4015	0.69805	-0.0035349	2.2262	1.9555	-1.8441	-0.77	1.5126	0.85706	-1.1168	0.31439	0.42424	-1.2768	-0.10138	-0.72387	-3.1106	-2.1995	-2.2699	0.4041	0.85107	2.2694	-0.17771	3.5459	-2.8523	-0.98922	2.2412	0.67337	-0.38925	-0.67522	1.4307	0.82786	2.1135	-1.4667	0.1671	0.69571	-1.5525	2.1804	1.5413	1.3559	0.77973	0.2344	-1.1288	-1.1188	1.5114	0.0017599
9.1121	5.934	5.141	4.3633	4.698	6.1061	8.0316	3.7618	8.2501	6.5984	4.1769	5.3633	9.9098	6.3086	5.9835	5.0011	9.0374	4.7492	4.6737	8.7899	3.14	7.7821	8.9211	6.8377	8.3755	7.6831	5.2515	9.0756	5.6028	1.9946	4.9537	6.2062	8.2537	5.6454	9.5104	7.0257	7.8385	3.934	6.7299	5.7539	6.3479	8.7894	7.3698	6.4595	8.3433	5.6935	8.3457	9.766	8.1617	3.9586
-15.093	-16.317	-14.693	-14.13	-15.845	-17.74	-14.991	-14.209	-14.731	-13.127	-10.505	-13.745	-17.126	-15.615	-14.614	-14.675	-13.939	-12.906	-15.418	-13.066	-13.667	-13.974	-14.286	-14.209	-13.528	-15.295	-15.943	-13.906	-16.742	-15.749	-16.597	-11.132	-14.357	-15.511	-14.927	-14.217	-14.763	-14.244	-13.013	-17.373	-12.524	-13.153	-12.507	-13.961	-14.313	-14.164	-17.468	-15.59	-16.604	-15.801
-3.0678	-5.493	-2.4674	-0.75176	-2.8327	-2.6795	-3.1041	-5.9707	-3.8523	-3.0856	-0.83164	-3.8828	-3.8816	-5.3698	-5.4292	-2.0017	-2.3604	-1.0128	-4.3781	-1.878	-4.2143	-4.5773	-2.8861	-5.086	-5.621	-4.5716	-4.3411	-4.1515	-3.4133	-4.8245	0.35993	-5.6169	-1.08	-6.1434	-4.3689	-2.7218	-3.9027	-2.9234	-3.2842	-5.5234	-3.4545	-2.3019	-5.1084	-2.2249	-5.1601	-5.0993	-4.0881	-4.3711	-0.95479	-3.7291
6.9143	12.867	5.7989	7.7919	9.2527	7.8778	10.164	9.2735	11.271	10.631	9.1718	11.085	7.0875	5.5913	11.055	8.1634	9.0146	8.1775	9.5181	5.4472	10.918	4.8404	7.3863	6.6269	8.7231	9.0559	8.7054	5.9072	6.0187	8.5499	12.004	8.7329	8.7439	8.291	9.7572	9.4837	9.4862	7.304	10.536	7.3216	9.9031	9.0532	6.6994	9.988	9.1741	5.7068	6.1663	8.6043	5.7472	6.7372
-13.114	-8.0798	-10.531	-11.578	-12.16	-10.127	-9.2438	-8.8901	-8.2446	-11.747	-11.771	-11.816	-8.16	-11.006	-10.099	-11.417	-11.746	-9.9405	-12.491	-6.6592	-10.885	-9.0339	-13	-10.099	-13.886	-10.597	-8.9882	-10.782	-8.987	-8.9895	-6.9921	-11.162	-8.3646	-9.7423	-9.5504	-12.417	-13.162	-11.407	-13.432	-9.0832	-13.908	-9.1716	-9.9729	-9.8789	-12.763	-10.079	-8.9846	-10.127	-8.7785	-10.133
-9.8159	-12.045	-8.5346	-8.6173	-13.427	-13.136	-8.9316	-10.237	-7.6464	-10.201	-13.807	-9.344	-10.863	-11.111	-12.225	-9.4271	-11.211	-9.5953	-9.9645	-10.233	-8.1393	-7.8271	-12.323	-10.687	-11.859	-9.9703	-10.41	-10.055	-9.3863	-10.172	-7.6745	-9.7627	-8.7852	-8.0282	-10.598	-12.781	-11.669	-12.021	-13.125	-8.661	-9.5562	-7.971	-9.1835	-10.692	-11.711	-5.5009	-10.687	-8.0713	-12.934	-11.369
-9.7884	-11.609	-10.563	-10.353	-9.49	-7.0376	-12.34	-12.166	-9.9791	-10.98	-10.637	-12.286	-12.533	-10.443	-13.223	-11.234	-10.432	-12.641	-7.7447	-12.091	-9.8586	-9.9597	-12.033	-8.6851	-10.944	-10.097	-9.048	-8.0346	-11.172	-9.3155	-12.232	-10.64	-11.822	-11.32	-12.869	-11.987	-8.9886	-6.8633	-7.6739	-14.24	-12.124	-10.879	-12.676	-13.93	-9.9848	-10.868	-11.858	-9.7847	-14.271	-12.782
6.7842	2.9521	8.4033	6.4554	3.6709	4.6304	6.242	7.1782	6.0749	6.2169	8.0749	-0.45851	6.2168	3.4423	6.5019	3.8981	5.1975	6.2302	5.8409	1.321	6.8177	3.1879	6.4301	6.4294	5.3119	6.2764	5.2448	2.7489	6.3894	4.7558	5.6695	8.6803	5.898	4.2512	3.5511	6.5036	2.9513	5.6866	7.7851	7.1078	6.7291	7.3434	8.0009	1.0557	4.7661	5.0909	5.3147	6.6066	5.9572	7.3193
-0.41141	-1.7378	-0.60852	-1.165	-2.3179	0.28803	-1.8493	-1.9891	-1.298	0.57828	1.6104	-1.5	-1.4025	-6.7681	-2.2459	1.6529	-1.4293	-3.7343	-2.6094	-1.4219	-0.28003	-2.2551	-3.1435	-1.4488	-2.4667	-1.2983	-1.2876	-4.1929	-4.6639	-0.87899	-6.2763	-3.0402	-1.2513	-0.61356	-5.0186	1.7117	0.83275	-1.4982	-1.0212	-0.85747	-0.66483	-3.4764	-0.71664	-1.3431	1.0922	-1.6382	0.15265	-1.7022	0.87575	-4.9482
-2.8172	-1.2478	-4.3646	-2.983	-1.8354	-1.076	-0.90981	-1.3063	-3.9827	-4.3129	-4.4061	-2.8197	-1.1761	-5.517	-1.2103	-7.3094	-4.1806	-1.601	-5.8991	-1.6221	-0.27283	-0.62115	-5.0934	-3.686	-2.3177	-1.588	-2.9417	-3.3617	-2.8109	-5.119	-1.9067	-4.5428	-4.1502	-2.3037	-1.146	-4.4678	-3.7642	-2.9337	-3.697	-4.8666	-0.34826	-2.9506	-3.1724	-2.1172	-0.97728	-0.4819	-3.0332	-4.1253	-0.39321	0.59052
-1.9545	1.8461	-3.2909	-0.26023	-3.8589	-2.3666	-1.405	-1.7498	-1.9676	-3.6692	-0.21352	-6.1929	-2.4931	-0.484	0.97161	-0.41043	-3.9584	-1.6803	-2.4027	-2.5978	-2.4016	-4.5547	-0.26596	-0.25186	-1.6218	-1.2253	-2.411	3.1195	-1.2298	-1.7759	-3.1005	-1.5904	-1.6432	-2.1911	-2.2243	-3.3608	-2.19	-2.7121	-0.43176	0.029736	-3.7534	-0.75517	-3.2112	2.3609	-2.9832	-0.30868	-1.0472	1.876	-2.855	-1.1333
-20.599	-23.66	-20.566	-21.704	-20.446	-16.496	-22.647	-20.453	-22.337	-18.342	-22.123	-21.574	-24.115	-20.008	-19.279	-21.311	-23.61	-24.9	-26.429	-22.903	-19.903	-21.223	-20.685	-22.701	-23.686	-18.678	-25.339	-19.016	-21.206	-20.844	-20.47	-23.507	-20.269	-20.083	-22.784	-24.053	-21.001	-21.33	-23.574	-21.177	-23.828	-24.382	-19.864	-18.533	-19.409	-19.131	-20.602	-24.911	-22.062	-23.191
-10.886	-10.917	-12.632	-11.91	-10.755	-9.4056	-13.332	-11.124	-13.655	-12.457	-13.116	-10.838	-11.963	-8.7314	-14.519	-10.965	-9.6558	-13.792	-12.862	-12.063	-10.963	-10.185	-12.366	-10.386	-11.135	-8.9172	-10.596	-9.3673	-10.134	-11.216	-13.026	-11.139	-12.177	-10.023	-13.498	-11.507	-12.791	-8.3555	-11.468	-12.475	-10.016	-12.271	-14.803	-12.053	-6.7471	-6.988	-10.19	-11.736	-11.77	-11.584
-4.8295	-5.3305	-3.2346	-2.582	-6.2139	-5.1111	-3.2489	-4.6638	-5.1185	-7.1867	-4.8892	-6.8686	-5.4741	-9.0924	-3.603	-3.8816	-4.9565	-5.2281	-2.1228	-4.4935	-2.9303	-2.8616	-6.9319	-5.8859	-4.3885	-5.2005	-5.7124	-6.1521	-5.9484	-4.2719	-2.902	-1.7807	-5.092	-5.7536	-3.1297	-4.7208	-5.7259	-2.7344	-5.67	-7.1148	-5.9802	-4.9011	-6.9958	-3.8327	-3.4816	-3.1621	-4.237	-6.6878	-4.0891	-5.4358
-14.418	-16.834	-15.075	-13.498	-15.317	-15.886	-17.896	-13.651	-15.821	-14.406	-15.495	-15.182	-15.397	-14.266	-17.761	-12.518	-12.918	-13.348	-17.094	-13.769	-16.096	-15.894	-13.616	-14.467	-17.127	-12.717	-16.975	-15.158	-16.808	-12.55	-15.482	-17.169	-13.842	-13.95	-15.187	-15.964	-15.068	-17.201	-14.167	-15.06	-13.952	-15.983	-9.921	-15.586	-15.315	-14.528	-14.506	-12.305	-14.966	-9.0335
-2.8014	-1.5908	-5.1272	-5.3256	-2.6265	-3.9738	-5.5837	-5.8028	-2.6501	-2.1774	-3.4593	-3.2831	-3.0026	-1.9321	-3.0862	-1.8143	-5.3697	-4.9483	-0.88844	-0.12457	-2.4134	-0.19487	-2.9524	-6.5683	-1.3154	-5.592	-2.5092	-6.7913	-5.6863	-6.5253	-3.1143	-2.4301	-3.709	-5.6673	-3.7385	-1.4087	-6.0991	-3.5422	-4.9778	-4.4727	-5.2628	-6.4683	-1.9048	-5.0852	-5.3988	-4.323	-3.0821	-2.9988	-0.76592	-4.2915
-18.409	-24.813	-23.041	-20.368	-23.162	-23.336	-22.668	-20.565	-25.343	-24.845	-21.852	-20.496	-23.914	-25.651	-22.746	-19.999	-21.108	-23.464	-18.658	-21.471	-19.551	-21.063	-21.603	-18.674	-25.232	-22.182	-22.732	-17.677	-22.089	-21.494	-22.501	-20.256	-24.748	-22.922	-20.967	-22.483	-23.324	-20.03	-20.614	-20.238	-20.351	-23.074	-22.114	-21.348	-20.6	-22.289	-20.564	-22.267	-24.076	-23.403
-1.2203	-4.5288	-9.1113	-4.0388	-6.2083	-5.1346	-5.6691	-7.201	1.3092	-2.5926	-2.9861	-9.4592	-5.1917	-5.8207	-5.6954	-5.2843	-6.662	-4.4283	-10.678	-3.7167	-4.7103	-8.301	-5.0412	-3.405	-5.5969	-3.0773	-5.4517	-5.8668	-4.8619	-2.8528	-4.8599	-6.0209	-3.1352	-5.315	-6.0741	-8.0392	-6.279	-2.9918	-5.8069	-6.0828	-6.0349	-3.6915	-5.5842	-8.1052	-3.8655	-7.2425	-5.5748	-5.3284	-6.7525	-5.6983
1.1045	4.0134	3.315	3.0082	3.2955	2.8962	4.928	0.63072	-1.7894	3.6727	1.1732	2.3814	2.7788	2.147	3.5642	2.1217	3.2957	2.9258	3.6999	2.3042	2.4517	1.8972	-1.3002	6.6849	3.3242	4.5683	3.6713	1.8073	2.9144	4.9149	-0.67188	2.9759	2.0541	2.3762	4.58	3.4372	-0.10631	2.0579	4.157	2.4072	0.36014	-0.010184	1.8271	0.87556	0.6607	5.9988	3.4027	1.5412	0.028599	6.2793
-8.8706	-9.1675	-11.37	-12.676	-9.041	-9.5515	-7.6589	-8.1795	-8.4302	-7.2012	-12.517	-9.2662	-8.063	-10.494	-8.3841	-11.715	-9.4228	-8.6409	-12.014	-9.272	-9.3554	-9.3919	-11.946	-11.729	-9.7596	-10.393	-8.1821	-10.468	-8.6988	-11.481	-11.007	-11.711	-12.02	-12.79	-10.254	-14.162	-10.926	-9.0953	-12.934	-9.2316	-10.074	-8.3522	-12.595	-10.336	-11.364	-8.4525	-10.993	-12.514	-11.764	-10.722
-14.175	-14.828	-9.0004	-10.529	-10.914	-9.7026	-12.211	-12.712	-13.306	-11.857	-12.196	-8.9106	-8.6015	-10.16	-14.888	-11.431	-11.821	-11.709	-12.751	-6.9897	-9.273	-12.59	-10.2	-16.2	-10.382	-13.533	-14.764	-12.328	-12.259	-13.612	-12.238	-10.422	-11.275	-12.078	-12.922	-13.458	-10.951	-11.446	-14.464	-9.9941	-10.775	-14.123	-11.801	-7.7317	-12.645	-11.545	-10.851	-12.707	-11.091	-11.831
-0.1135	-0.043616	-0.32287	0.96382	1.9548	2.9727	0.20087	-2.5563	1.2665	2.6272	0.39827	-3.8241	-1.7499	0.20768	0.7608	-1.8093	-0.33992	3.4683	-4.6953	2.8892	-0.17719	-4.4371	1.7372	2.6096	0.80846	0.79291	-0.54715	1.6625	-0.66629	-0.73273	0.10385	-2.7191	-2.2219	-1.7583	-1.4393	-0.90106	2.1347	1.9007	0.88403	-0.7328	-1.0233	0.62196	-0.84475	-0.12835	2.4918	1.901	0.53985	0.67195	2.0705	1.0211
-5.4476	-7.4485	-11.335	-9.796	-6.3121	-8.735	-9.6262	-11.367	-9.1104	-7.1494	-9.2643	-8.4296	-6.5123	-7.1688	-10.736	-6.1179	-14.548	-9.6208	-8.6366	-7.6246	-9.6692	-7.8244	-8.3175	-7.2948	-12.281	-11.52	-9.4934	-8.0529	-9.8233	-6.8923	-8.321	-11.322	-8.2684	-11.323	-11.131	-8.2978	-10.59	-11.384	-10.91	-9.4801	-7.8117	-7.4037	-7.4845	-10.36	-10.667	-5.9312	-7.4952	-11.161	-10.468	-11.539
-12.869	-10.731	-12.933	-13.209	-11.76	-8.1901	-11.365	-12.565	-7.871	-15.404	-11.558	-13.295	-12.073	-8.6141	-10.468	-11.815	-15.506	-9.4359	-10.4	-12.159	-11.995	-14.395	-10.768	-9.1011	-8.3497	-12	-11.147	-10.97	-10.425	-13.313	-12.23	-11.414	-10.26	-8.9354	-11.532	-13.3	-11.781	-10.203	-13.002	-10.042	-15.632	-13.055	-11.559	-12.955	-11.924	-12.143	-13.252	-11.243	-10.029	-8.829
-4.5438	-9.2991	-10.093	-9.071	-11.805	-10.237	-8.592	-7.0283	-9.008	-9.0962	-9.3205	-9.7819	-9.7652	-9.7563	-6.979	-5.2997	-6.1377	-10.46	-7.8857	-6.9889	-9.495	-8.0661	-7.9822	-9.8494	-10.439	-7.4025	-7.2223	-6.9298	-4.9951	-8.4613	-6.5199	-4.1806	-6.0068	-5.7658	-8.5751	-6.6284	-8.9054	-7.8636	-7.0894	-8.8821	-8.1345	-7.7198	-9.2398	-5.5805	-9.6514	-8.8699	-5.6609	-7.5188	-5.4814	-10.134
-23.352	-23.466	-26.36	-23.226	-18.947	-23.203	-25.148	-21.881	-19.947	-24.41	-26.504	-20.433	-23.155	-20.225	-21.941	-21.493	-18.506	-21.835	-21.193	-22.38	-21.141	-19.331	-28.044	-24.136	-21.837	-23.259	-24.997	-22.84	-18.672	-22.028	-20.898	-21.077	-24.89	-22.574	-25.014	-21.953	-23.538	-18.308	-24.192	-22.61	-20.418	-24.929	-24.509	-22.578	-23.205	-21.345	-24.769	-22.033	-23.571	-24.57
4.2139	3.0272	1.8259	1.3706	-1.0157	1.9306	3.6387	0.098896	1.1242	4.0209	2.225	1.1744	3.2143	-2.9812	1.5188	0.93235	0.071589	0.33213	-2.6594	0.92994	0.018677	1.526	1.5368	4.156	-0.087407	-0.22348	1.2694	1.1101	1.9141	1.332	-1.487	1.2553	3.5958	3.8283	3.4843	2.0133	1.551	1.5063	4.2177	2.1176	0.63898	1.4502	1.0848	2.0599	0.359	1.6941	3.2947	2.6492	3.3378	0.83151
-14.32	-14.936	-10.575	-12.173	-9.0892	-9.4465	-13.056	-9.1537	-11.349	-10.975	-7.7359	-11.623	-8.9464	-13.169	-12.889	-10.691	-13.357	-10.561	-14.543	-7.1076	-14.465	-13.739	-9.8296	-12.975	-11.368	-10.384	-12.42	-13.873	-10.923	-13.962	-14.243	-10.066	-13.176	-12.738	-15.977	-11.363	-12.29	-10.418	-12.508	-8.9043	-13.819	-12.734	-9.6672	-13.195	-13.698	-11.603	-14.907	-11.666	-10.849	-10.297
2.0748	-0.048231	1.6001	-0.788	1.7935	1.1475	2.6727	1.3047	2.8147	2.8329	0.89734	2.5819	0.54467	-2.0172	5.1103	6.3903	0.98888	1.8654	-0.61548	-2.5989	2.279	2.5684	-1.4677	-0.33629	2.2633	0.63349	2.1712	1.0734	2.6656	2.0637	0.40966	-2.0108	0.55906	3.0237	0.093419	2.9152	0.25632	5.2622	1.7512	4.4796	1.5013	3.9556	2.1776	2.2271	0.53637	1.879	-0.48773	-3.3922	0.019605	-1.073
-14.83	-12.937	-13.6	-15.003	-15.627	-14.029	-11.484	-7.9135	-13.948	-12.883	-13.189	-12.397	-11.207	-14.094	-13.022	-11.601	-11.518	-10.32	-9.9955	-12.152	-12.225	-13.235	-9.732	-15.291	-10.656	-12.575	-7.3116	-12.467	-13.388	-12.072	-8.8408	-13.038	-9.2427	-12.897	-11.025	-8.7507	-15.468	-9.3793	-11.613	-11.973	-9.0859	-9.3726	-11.793	-9.8212	-13.352	-11.151	-10.092	-9.8426	-10.987	-12.956
4.1316	3.0187	6.3609	3.3832	4.9113	2.9961	3.314	5.7599	6.024	7.1286	1.74	4.9782	8.147	6.7136	3.3403	3.7536	3.1173	6.4287	4.806	4.3629	5.3227	7.2905	8.1455	8.7981	2.8948	6.6626	4.8954	5.9738	4.9824	5.9366	7.6847	4.6304	4.8323	7.3162	5.3558	6.3685	6.3068	8.3154	7.9494	2.7482	4.0089	6.8788	4.0726	4.7674	3.5902	5.1384	5.2935	2.0597	4.5551	1.7148
-4.6536	-7.1765	-7.4577	-1.9491	-6.9506	-5.1495	-9.1096	-8.3079	-7.5451	-10.673	-5.3255	-7.8247	-8.1403	-4.2843	-4.5605	-7.5092	-5.2945	-4.501	-4.9136	-5.046	-9.6677	-9.0971	-6.9777	-6.8007	-7.6904	-6.383	-5.6748	-6.6045	-6.7783	-5.8998	-5.8146	-4.7097	-4.4722	-7.4785	-5.2508	-7.3648	-6.9711	-4.5847	-7.742	-8.7011	-5.2751	-6.1903	-10.106	-6.9833	-6.3643	-8.6303	-6.6834	-11.208	-6.9057	-4.9971
-3.5389	-5.8033	-4.9813	-5.9724	-3.247	-2.6837	-2.7651	-1.9846	-3.4021	-1.8648	-4.7231	-2.8535	-4.9266	-10.786	-4.2273	-3.086	-7.0942	-1.0782	-7.7795	-1.2944	-1.7135	-0.48925	-6.6077	-4.1388	-4.797	-1.6837	-5.8419	-2.4782	-3.5299	-4.1808	-3.0778	-1.7675	-7.4878	-1.3625	-5.876	-5.7279	-5.318	-7.3588	-4.4785	-4.8149	-5.9434	-6.0868	-4.3756	-5.5894	-5.7314	-5.9289	-5.9926	-4.9927	-1.0422	-5.8148
-9.883	-11.514	-10.127	-8.8043	-6.3154	-10.384	-6.2923	-7.5536	-11.493	-4.6732	-9.1681	-7.899	-12.584	-8.5579	-9.6964	-8.8034	-11.399	-10.048	-9.4855	-10.737	-6.6662	-9.1817	-8.2387	-11.633	-8.3613	-9.5901	-8.6875	-9.1903	-6.2617	-14.258	-8.2563	-9.8598	-8.0302	-9.0311	-7.3217	-8.9008	-13.256	-9.0852	-10.162	-10.147	-5.8514	-7.9579	-8.8809	-9.613	-6.5702	-6.9763	-11.115	-10.317	-9.0145	-8.7944
-0.44541	-3.9263	-1.27	0.73071	-3.522	-1.928	-2.6029	-3.1364	0.07784	-1.9969	-5.4277	2.1515	-4.3118	-2.4364	-3.0797	-0.28911	-2.8296	1.9862	-3.0613	-1.9813	-1.272	1.337	-0.93223	-3.5706	-0.4507	-2.2162	-1.5917	-1.4813	0.36903	-2.662	0.6047	-0.20981	-1.9097	-0.76317	-2.9219	0.65702	-4.0425	-0.74785	-2.6472	2.0873	-1.1771	-4.935	-3.2473	-0.41587	-1.548	-1.4288	1.4315	-0.95213	0.84593	0.31144
-7.267	-5.3259	-3.7821	-9.0688	-5.8807	-6.8168	-3.4065	-7.5134	-3.8617	-3.6694	-6.5425	-4.0484	-6.3579	-5.2337	-5.7039	-6.1103	-7.7713	-5.6546	-0.62631	-5.3824	-6.9336	-5.9467	-3.6119	-6.7252	-3.6416	-5.6257	-3.5877	-1.9598	-4.5749	-5.9782	-2.8537	-6.7755	-2.207	-4.5153	-5.3988	-6.4006	-7.0936	-5.4927	-2.7626	-3.9424	-8.7711	-5.2633	-2.8181	-2.5594	-5.4453	-6.8309	-4.5485	-2.9483	-6.0192	-7.597
-12.814	-14.048	-16.139	-10.472	-10.792	-9.0424	-8.5799	-13.082	-10.86	-10.986	-14.761	-11.547	-15.947	-11.623	-8.9965	-10.263	-10.089	-11.264	-12.296	-11.445	-12.054	-12.647	-9.4888	-10.861	-14.728	-12.097	-13.586	-11.69	-11.063	-13.473	-11.644	-8.5411	-9.1674	-11.273	-13.306	-9.0497	-12.003	-9.3263	-12.703	-12.738	-10.198	-12.666	-10.484	-12.157	-14.326	-13.618	-11.483	-9.5506	-13.212	-10.027
-12.431	-12.079	-12.561	-13.319	-11.358	-16.185	-10.538	-9.1722	-13.443	-14.76	-10.897	-12.718	-9.9739	-12.262	-14.611	-10.333	-12.218	-10.956	-12.824	-11.437	-12.642	-12.611	-9.9004	-11.304	-13.415	-15.37	-11.853	-11.475	-10.647	-11.98	-9.8999	-11.083	-12.726	-10.553	-11.307	-15.463	-11.015	-11.618	-12.301	-10.278	-12.71	-13.75	-9.312	-9.4874	-13.054	-12.922	-12.915	-12.472	-11.14	-12.027
-14.521	-13.679	-13.918	-14.872	-13.565	-13.564	-9.229	-13.87	-12.007	-13.481	-12.242	-13.206	-12.176	-16.129	-13.471	-10.77	-12.233	-12.227	-13.407	-12.089	-13.346	-14.465	-8.4543	-14.108	-14.037	-13.061	-12.477	-15.003	-12.183	-15.794	-13.816	-12.162	-13.066	-10.126	-13.309	-14.458	-15.463	-11.535	-12.812	-11.468	-13.272	-11.714	-12.232	-11.109	-14.204	-9.8736	-17.89	-13.806	-12.667	-11.392
7.5351	6.7954	7.6984	4.4559	11.718	9.4149	13.079	6.2156	4.2305	8.3159	7.8414	9.2542	9.3304	9.5524	9.3147	10.118	9.2256	8.3688	7.8989	7.9794	8.8582	11.647	7.7576	7.5553	7.2398	10.04	5.1634	8.8405	7.1663	8.5377	8.2118	11.155	9.3899	10.847	7.0444	8.5692	8.745	9.4899	6.8134	10.981	9.4087	10.284	8.0237	8.9416	5.2963	6.329	10.353	8.3948	6.426	12.44
-1.3843	0.85203	-1.9854	0.50295	-0.97008	-2.1325	0.84773	-4.3322	1.9225	-3.9939	2.8759	-1.0032	-1.9067	-0.85878	-2.503	-1.9738	0.36618	-4.4348	-1.4003	0.069916	-5.3349	-0.49069	-4.5775	-1.8989	-0.54164	0.01208	-0.35016	-1.6019	-5.059	1.7024	-0.96193	-1.5902	-0.45493	-2.7058	-4.6423	0.267	-3.246	-0.26051	-3.0089	-0.48096	-3.6693	-2.4289	-4.885	-2.6748	-0.023888	-5.6497	-2.9631	-2.3926	0.3197	-1.7736
-3.6187	-3.4469	-3.8933	-1.7933	-2.4716	-6.2235	-2.3287	-6.4484	-5.1598	-4.1592	-4.8733	-1.4456	-0.89825	-4.4424	-5.1261	-3.0025	-3.815	-3.5894	-2.8546	-6.4661	-4.2667	-3.8302	-1.4646	-3.076	-1.1875	-3.1714	-3.0627	-6.0111	-4.9267	-4.369	-3.541	-2.9738	-1.6228	-3.4084	-6.2946	-2.516	-4.5409	-1.9161	-4.6863	-3.2185	-7.5825	1.0591	-1.5159	-6.7116	-4.3908	-4.5097	-2.1912	-6.3724	-1.3254	-6.1325
6.4496	3.0195	2.7897	4.1057	3.3834	4.9779	2.9574	6.155	5.0424	4.2992	3.3201	6.9667	3.1716	3.0949	0.85555	5.2654	3.2728	5.3351	6.0622	3.7185	5.2254	8.9425	3.9526	5.217	2.4761	6.3061	1.6827	1.3625	0.621	1.7046	3.6108	3.4709	4.7202	3.5273	4.6207	1.5552	5.7919	3.8481	6.9708	6.4117	5.4266	0.43771	6.5076	3.8207	2.046	3.9431	3.5141	3.9191	4.135	4.0821
-0.25705	-2.2682	-2.2784	-4.8209	-0.04896	-0.035801	-4.0838	-5.3884	-0.92888	-2.4926	-1.5483	-3.1775	-2.8139	-4.1122	-4.9259	-3.3478	-4.319	-2.3941	-1.3249	0.12133	-2.8891	0.013533	3.7499	-0.97442	-2.5138	-2.9612	-0.7791	-0.602	-1.8298	-3.4968	-1.4115	-4.2125	-3.832	-1.9819	-0.78152	-4.1152	0.97539	-2.6332	-1.2888	-1.6296	-2.1182	0.031035	-0.51892	-1.6209	1.089	-5.0354	1.7759	-0.48606	-1.5236	-3.5556
-16.05	-13.952	-10.382	-11.895	-12.436	-14.193	-10.145	-11.123	-16.009	-8.6562	-12.48	-11.719	-12.992	-15.668	-13.398	-14.383	-15.186	-15.318	-11.357	-10.409	-14.051	-11.728	-11.772	-15.003	-14.397	-12.629	-12.932	-13.634	-12.246	-14.737	-7.8986	-12.228	-13.814	-13.033	-15.587	-14.999	-14.506	-11.946	-13.196	-15.664	-12.228	-14.484	-15.031	-14.328	-12.755	-13.722	-8.7727	-17.387	-12.233	-12.482
-10.42	-10.669	-15.695	-10.675	-11.546	-14.971	-12.435	-10.428	-14.045	-9.4683	-9.0202	-10.721	-7.4036	-9.4851	-10.948	-9.7661	-10.612	-14.239	-13.113	-9.4406	-8.1194	-10.729	-11.975	-10.477	-8.3656	-5.0946	-11.558	-11.483	-10.786	-10.266	-8.8662	-9.7058	-12.444	-11.179	-13.634	-11.347	-10.286	-8.1547	-12.159	-12.991	-9.1233	-10.243	-8.8417	-12.066	-9.8658	-8.6846	-16.095	-12.613	-11.302	-9.7473
6.847	6.5628	10.979	10.367	7.2199	6.6347	8.5999	10.121	8.1281	9.3676	8.5085	10.078	11.167	7.0208	6.6505	8.9749	9.8771	5.4803	8.3062	8.8222	6.8196	7.7208	4.2187	7.3639	9.753	9.5558	10.652	9.283	7.399	10.873	8.5174	8.1895	9.1964	9.1531	4.6579	8.0031	8.3905	7.7999	9.3965	7.6092	10.22	10.227	9.0126	8.2399	9.2262	6.9768	9.1726	8.3036	7.7226	5.3693
-1.8993	0.22869	0.16221	-2.7041	2.3337	0.58212	-0.4501	-2.1833	0.78836	0.092171	-0.87	-2.52	-0.1378	-2.0181	0.51647	1.1046	1.5577	-2.1971	0.66741	0.55257	-1.1352	1.7028	-3.3467	1.9662	-3.1686	-0.25915	2.6144	-0.90512	-2.3674	1.6878	1.5269	1.7885	1.9073	0.82876	2.9404	-3.8281	1.8496	-1.7777	0.61112	1.0248	1.651	-1.8247	0.86247	-1.3242	0.11744	0.29732	-3.2283	1.1831	-2.9078	0.55425
-9.8904	-15.621	-13.457	-11.094	-12.208	-13.691	-9.0044	-13.693	-15.073	-12.906	-12.962	-14.93	-11.906	-12.71	-14.821	-10.902	-13.889	-13.586	-13.837	-10.553	-16.394	-14.183	-14.899	-12.726	-13.178	-11.664	-14.291	-13.774	-13.904	-11.711	-16.272	-13.955	-10.604	-13.296	-10.981	-15.321	-12.577	-12.537	-12.99	-15.435	-15.306	-13.998	-14.01	-12.024	-11.251	-10.562	-13.096	-15.112	-14.016	-12.045
-1.0885	-2.4846	-1.2833	4.2475	-2.1912	-0.8327	-2.7717	2.4426	-0.28664	1.4742	0.094879	1.0776	-2.6267	-2.1353	-1.0387	2.9613	0.031755	1.6131	1.1309	2.6978	1.8513	-0.45753	0.59529	0.27068	0.80674	0.19015	-0.42108	1.382	1.7935	1.7372	4.1164	0.46778	3.1117	-0.3722	2.3067	3.148	2.4018	0.49964	3.4518	-1.2005	-3.1899	-1.4047	1.8326	-0.11981	-0.32894	-1.4361	1.9346	-0.42835	0.11427	0.97743
9.4494	5.5761	6.1614	4.4094	4.9646	6.1359	6.6292	5.4382	5.2122	2.0579	2.8548	6.7615	6.7907	6.4376	5.3714	9.3089	2.1916	5.3604	3.4462	3.6152	5.2094	7.248	5.2267	6.2959	6.7513	4.8035	3.8293	6.3139	5.0515	6.0659	6.6794	4.112	3.5268	6.4059	6.7902	4.488	9.1377	4.9745	6.6949	6.5877	5.2016	5.0476	5.1737	3.8029	2.7951	6.6109	7.9912	5.8518	5.8244	5.5012
-10.392	-15.297	-10.977	-14.32	-12.33	-12.869	-12.511	-15.635	-13.549	-11.878	-12.404	-16.823	-14.721	-15.389	-13.553	-15.196	-12.279	-13.233	-12.034	-10.923	-13.678	-15.997	-13.027	-14.195	-13.118	-12.525	-11.083	-14.829	-12.89	-15.143	-15.387	-13.323	-12.701	-10.378	-14.411	-13.178	-13.006	-12.313	-15.153	-11.971	-11.545	-13.152	-13.929	-13.361	-13.573	-15.052	-13.512	-15.037	-11.59	-15.157
4.2472	3.7647	5.2433	4.586	5.5548	5.6621	3.6283	5.5327	5.8658	5.296	3.9226	3.466	4.1394	5.6972	5.3751	-0.3985	2.226	7.5121	3.1453	4.2907	1.8673	3.3688	4.313	5.4004	3.2952	4.4097	5.486	4.0623	3.2129	5.1704	4.2381	3.8726	2.0845	6.8024	3.8098	4.1554	1.7651	4.0959	6.0363	3.2414	4.337	1.7475	6.3355	1.1932	3.9572	3.6855	4.6933	4.8407	7.5709	4.607
-4.3781	-4.5464	-2.6622	-3.2006	-5.2857	-3.3369	-4.8906	-4.7149	-6.5068	-3.8642	-7.4727	-2.5846	-1.2062	-4.1871	-5.3708	-1.8347	-3.6589	-3.7207	-3.3492	-3.4775	-1.189	-3.4599	-0.27607	-4.4825	-4.6269	-5.8169	-6.0012	-0.24189	-1.7795	-4.7459	-2.1655	-4.6947	-4.7993	-3.9681	-4.0719	-3.7901	-1.3991	-2.5861	-2.4875	-6.6988	-2.0694	-8.1023	-5.2777	-1.1655	-4.6725	-4.2842	-5.1162	-4.2719	-3.714	0.20115
8.4396	5.5682	9.0226	7.5473	5.7517	5.8246	8.9705	3.5491	6.3311	6.2792	9.6534	7.9105	8.3902	7.838	9.6794	2.3793	8.139	6.0247	6.3732	7.3352	6.4941	6.9347	6.5286	7.1718	9.7831	7.1316	6.9325	8.549	8.9384	6.6551	6.3035	7.668	7.3028	6.7439	6.6362	7.3702	11.287	7.3394	4.0207	8.0861	6.5225	6.2928	11.243	5.8345	6.5552	7.419	7.9028	8.2181	6.7092	7.9218
2.1856	0.15594	1.3408	-0.073446	0.23318	0.95334	2.7927	0.72988	1.9976	2.3634	0.97532	0.87743	1.1488	6.0547	0.074005	2.7326	-0.90494	1.2746	6.3448	3.846	-2.6265	0.04093	1.0818	1.1707	-4.2104	3.8341	1.0475	0.60684	-1.3265	2.6755	-0.43728	0.10921	2.0242	0.67663	-1.015	-0.23541	-1.1432	2.7063	-1.991	1.2815	-1.8651	0.61113	2.179	-0.23575	0.85877	-1.0703	-2.2647	1.0405	-0.48248	-0.52177
-20.575	-24.513	-23.194	-24.49	-19.963	-25.358	-22.314	-18.846	-22.706	-24.514	-21.308	-22.682	-22.974	-21.006	-25.155	-24.742	-21.09	-21.903	-23.798	-21.523	-22.596	-20.665	-21.858	-20.863	-21.801	-19.758	-23.005	-24.19	-19.512	-24.026	-27.336	-22.358	-23.745	-20.356	-22.328	-20.09	-21.939	-22.587	-18.861	-17.236	-22.126	-22.149	-21.494	-20.735	-22.968	-20.663	-19.321	-20.506	-20.574	-25.832
-2.2731	-5.4306	-3.676	-3.4299	-2.4587	-0.47442	-1.1881	-0.83985	-3.871	-2.6166	-5.7915	-3.1503	-2.2174	-2.2842	-0.1345	-4.4528	-3.8051	-0.44138	-5.1288	-4.6718	-1.5539	-4.1462	-1.9403	-1.0218	-3.6559	-2.7354	-4.374	-3.1825	-3.1302	-1.7873	-4.0834	-0.037531	-2.8546	-3.4576	-3.0851	-0.78443	-0.70279	-4.0728	1.9254	1.2896	-3.0389	-4.023	-2.1604	-2.2214	-3.5611	-3.1802	-4.1673	-3.819	-2.6799	-3.3655
-13.067	-13.35	-13.991	-12.191	-8.953	-10.46	-11.464	-13.015	-12.315	-10.84	-11.481	-10.243	-11.576	-10.604	-15.191	-13.994	-8.1806	-8.803	-11.434	-14.888	-11.201	-11.071	-13.233	-11.795	-11.23	-9.7895	-8.6548	-12.456	-10.091	-10.171	-9.6299	-9.7936	-12.053	-11.839	-12.486	-9.6714	-11.364	-9.2072	-11.522	-10.343	-13.143	-9.5619	-8.9811	-9.9589	-14.126	-13.517	-11.608	-12.623	-10.269	-12.075
-2.3441	-3.8023	-8.2923	-4.5056	-3.424	-5.0362	-2.8264	-5.9992	-6.1012	-6.6619	-2.0773	-3.9866	-5.0645	-7.6365	-4.1586	-4.2272	-6.3337	-6.4932	-7.9022	-2.3151	-5.1707	-4.6989	-9.1731	-1.5842	-3.7253	-6.6603	-7.9608	-4.9107	-3.4998	-8.0344	-7.8579	-5.3194	-6.7223	-3.0341	-4.9293	-5.2569	-4.8269	-5.6825	-2.2966	-3.3779	-4.6707	-4.5272	-5.6874	-2.006	-5.9371	-7.0435	-8.3238	-8.5755	-6.7222	-7.2615
-9.1973	-11.921	-10.514	-10.259	-11.931	-8.6095	-10.167	-8.921	-12.928	-10.244	-10.701	-12.926	-9.385	-11.422	-10.716	-10.967	-11.495	-11.648	-11.366	-10.59	-10.96	-13.995	-10.984	-11.642	-11.541	-9.1342	-13.649	-11.006	-10.548	-9.8573	-13.84	-11.829	-6.9187	-11.019	-10.794	-10.687	-9.3435	-14.61	-13.412	-8.6575	-11.203	-9.6432	-12.525	-11.6	-10.51	-11.407	-11.167	-11.283	-14.998	-10.998
3.8328	3.4222	5.0155	4.0297	1.65	1.2563	3.3994	4.1003	3.6177	1.8451	4.0875	1.7709	2.8633	0.41913	2.8634	4.0452	4.2309	-1.2938	4.6188	3.4173	3.5655	1.6001	1.5952	-0.96158	6.6189	2.5544	2.2998	4.6413	5.6529	4.2041	2.5179	1.1118	4.4001	2.7846	3.8266	0.079176	2.6821	2.7866	2.9732	2.9577	-0.58737	5.2248	1.1462	1.3881	-1.1357	1.4487	3.3765	2.6728	3.1422	2.5968
-1.9499	0.68929	-2.6602	-0.87763	0.54836	-3.6157	-2.8435	2.2345	-3.0272	-2.1388	-3.2553	-1.7765	0.89657	-3.9668	2.9209	-3.3382	-3.9885	-1.2761	0.55051	0.18548	-3.39	-1.9976	-2.5801	-2.7682	-0.1408	-1.8948	0.45288	-0.41743	-3.7126	-2.3879	-0.13094	0.37385	-1.0791	-1.8326	-2.8702	-2.0672	0.28044	-1.877	-1.9285	-1.1861	1.7822	-2.6846	-2.8041	2.6633	1.1127	2.3723	-1.1917	-4.2927	-1.4807	-1.9182
-10.312	-14.874	-14.485	-11.053	-11.375	-12.265	-11.777	-12.198	-12.637	-11.99	-12.132	-15.723	-10.601	-11.558	-12.369	-11.531	-12.575	-15.103	-8.554	-12.304	-11.886	-14.54	-15.698	-11.668	-12.016	-11.162	-14.326	-13.925	-9.5885	-12.151	-12.255	-9.9558	-13.151	-11.864	-12.248	-11.897	-13.967	-11.497	-14.319	-14.971	-13.13	-12.426	-12.173	-12.557	-16.136	-15.175	-15.206	-14.296	-14.951	-13.526
0.58457	0.1015	-0.8084	-3.3634	0.72706	-0.11511	2.2725	-0.86255	-1.8054	0.042953	-0.9812	0.12568	-1.1709	2.896	-3.2545	-2.2584	-4.0127	0.51716	-2.3666	-2.8874	-1.2923	-0.15531	-3.4406	-2.4794	-0.27477	-2.3766	-0.29411	-1.7177	2.4058	1.0209	-1.8992	-2.2288	0.92934	-0.68466	-3.7321	-0.75165	-3.302	-2.1298	0.52359	-0.51249	0.32409	2.1639	-0.77911	-0.55674	0.36119	-1.7725	0.39465	-0.74357	-3.8925	4.6793
0.54701	3.0816	-2.4224	1.7832	-2.0533	0.065271	-2.6566	-2.6052	-5.517	-1.9445	-1.9052	-1.9287	-1.9774	-0.95983	-2.7334	-2.0213	-1.305	-1.7045	-1.5827	-1.3697	-3.5351	1.2213	-1.8287	-0.18417	0.10337	-2.2983	-0.31523	0.25328	-2.3249	1.2655	-0.85179	1.5094	0.1101	-1.5641	-1.2901	-0.68646	-2.0218	-1.945	1.4636	-2.279	-0.92244	-1.9457	-2.0751	-1.2016	-1.7615	0.10912	1.4959	-0.93225	-0.37067	-1.0046
-10.78	-9.7976	-14.55	-11.637	-13.036	-12.741	-8.8207	-12.461	-12.021	-11.054	-13.367	-11.758	-9.1771	-10.407	-8.557	-6.284	-11.428	-5.8302	-9.8078	-8.3626	-10.536	-8.515	-11.455	-11.216	-9.6738	-12.867	-12.498	-10.079	-8.7032	-10.199	-9.2956	-10.293	-11.999	-9.8203	-12.761	-11.597	-9.9976	-9.2729	-8.7132	-9.4845	-10.81	-11.029	-8.6265	-11.889	-11.24	-12.01	-12.075	-6.625	-11.563	-12.062
-15.609	-12.714	-11.987	-16.913	-12.709	-12.649	-16.976	-14.564	-11.585	-17.417	-11.66	-15.1	-13.131	-13.228	-10.171	-15.12	-11.304	-11.819	-12.251	-16.022	-14.788	-12.451	-16.32	-13.686	-11.48	-13.586	-10.84	-13.721	-12.496	-15.037	-10.575	-12.801	-13.12	-13.956	-17.708	-13.5	-9.8749	-15.667	-10.39	-13.257	-14.913	-16.258	-15.975	-14.492	-14.81	-13.287	-13.006	-15.446	-16.495	-12.966
4.14	1.5017	4.6655	0.79093	1.4715	0.01751	0.57588	-0.01586	3.1712	0.3925	2.2991	0.054031	1.3163	2.6602	-1.8026	0.72042	-1.369	0.78167	0.28923	3.4604	1.0313	2.9461	-2.2697	-3.7814	1.7708	-0.55669	2.4364	4.6497	3.0223	4.1935	2.6417	-0.44152	1.2133	-0.16611	0.5825	1.606	4.8652	1.7701	1.1803	1.9503	3.1398	2.4945	0.86117	-0.57941	3.6917	4.6887	0.37059	3.3582	1.6611	0.47147
-5.8333	-6.6936	-5.8424	-5.4743	-10.413	-5.5365	-8.0214	-7.8732	-3.4837	-5.8208	-8.6713	-4.7529	-5.778	-3.7939	-7.986	-5.4079	-5.8638	-9.0274	-9.1367	-6.6219	-3.4315	-6.6224	-9.2719	-7.0533	-5.9908	-5.5445	-6.7862	-7.0873	-7.9806	-4.5092	-5.1002	-6.1223	-8.3103	-3.3717	-2.7868	-5.6918	-7.191	-5.4661	-6.1251	-5.4853	-6.9861	-7.9716	-5.0989	-9.3812	-6.7152	-8.4328	-5.3814	-7.9525	-10.141	-6.0909
-2.0688	-6.3779	-2.7061	-1.7315	-2.9415	-1.1172	-1.13	-1.1622	0.19543	-0.01711	-1.3328	-0.65359	3.1101	-2.6751	0.022043	-3.08	-1.4366	-3.4987	-2.1122	-0.9456	-1.1267	-3.1639	0.43682	-6.3138	-3.0181	0.04326	-2.6003	-2.8873	-2.3653	-2.8765	-0.48747	-1.9466	-1.6045	-1.718	-0.8562	-4.6822	-0.83711	0.16182	-2.4472	-0.74626	-3.6546	-2.1458	-1.9308	-2.5347	-3.2954	-4.4751	-1.6125	-2.2318	-4.791	0.80317
-3.3575	3.0119	1.7995	2.6064	2.1827	-1.1985	-1.5076	3.6923	1.2113	-1.5661	0.25512	-0.32271	-1.4609	0.36137	1.0164	1.6427	1.5803	1.7949	1.9337	-1.231	1.4501	1.5329	0.39734	2.4725	-1.6416	-0.7862	-2.9257	-0.52653	1.0678	0.069826	2.0385	3.7306	2.4795	-1.0743	-0.2971	2.1472	-1.8764	-2.8432	-0.89733	0.89124	-2.4507	0.40441	-1.5461	-2.442	0.60145	0.3312	1.045	0.839	0.36245	-1.3109
0.46492	-0.19668	0.96639	-2.0396	-1.2099	-6.3949	-5.9581	-0.82484	-3.2553	0.15356	-4.6436	-2.3148	-3.4139	-3.8964	-2.3889	0.16855	-0.62857	2.1429	-4.99	-0.6766	1.2549	-3.2124	-2.6951	-2.2873	-0.62596	-3.007	-0.79285	-4.3792	-2.6381	-4.4668	-1.9514	0.41486	-1.1484	-0.62498	-0.3905	-2.2926	0.18972	-2.7178	-2.3314	-0.96073	-3.9922	-5.3444	-4.5557	-1.1504	-2.0685	-1.552	-1.6057	-2.8054	-3.1094	-1.5994
-10.695	-12.722	-15.212	-10.644	-10.766	-16.804	-11.565	-15.277	-14.092	-15.238	-11.316	-11.523	-12.19	-11.552	-15.801	-8.6951	-12.451	-12.767	-13.75	-11.58	-12.682	-13.366	-10.778	-15.959	-12.931	-15.125	-12.101	-11.675	-12.844	-13.861	-8.9633	-13.963	-9.8395	-8.183	-11.198	-14.053	-12.266	-14.172	-11.407	-10.286	-13.657	-12.826	-12.223	-12.911	-14.043	-11.193	-13.579	-13.093	-16.583	-13.862
-6.6121	-7.3179	-5.2681	-6.118	-6.9153	-5.2642	-8.9464	-9.6017	-5.5041	-11.359	-8.6919	-7.6515	-7.8341	-7.198	-6.1112	-7.5934	-10.297	-3.4228	-5.4962	-7.3808	-7.5029	-10.143	-6.3042	-7.308	-9.6038	-6.5305	-8.409	-6.5086	-4.899	-7.209	-8.4009	-7.0936	-8.8327	-7.4672	-8.7944	-6.2645	-7.608	-8.0923	-6.1061	-5.985	-9.7789	-11.015	-7.5451	-5.7506	-11.575	-6.5297	-5.6123	-6.3505	-7.9005	-6.8413
-2.1783	-2.4221	1.9504	-0.047589	-1.4444	1.6897	-3.5238	-4.42	0.21643	-0.11705	-0.70575	-2.2696	-0.95195	-1.553	-1.014	-4.7182	-1.7536	2.1932	-0.74667	-3.2106	1.0255	0.07504	-1.341	-1.6292	-3.0058	1.8951	-2.542	-3.5121	-4.1038	0.1112	0.94386	-3.9076	-1.1112	-0.57728	0.98886	-3.4807	-0.77964	-0.99755	-2.2473	-0.50921	-1.3634	-2.5765	-1.3452	-0.10624	-2.9445	-1.6335	-1.4996	-2.2939	-2.8341	-0.29309
-2.6259	0.46705	2.3791	2.74	3.3876	-2.5911	0.64058	-1.0168	-0.48814	-0.66632	1.4307	-1.5387	-0.26184	0.89441	0.4366	1.9665	-1.3252	-0.725	1.7375	-1.2534	1.2645	3.0221	-3.8935	-1.0704	-1.7749	0.70424	2.3416	1.337	1.1696	2.1615	0.58169	-1.7313	-1.1507	1.5367	-0.23036	1.6106	-1.0313	0.58132	1.5723	1.7535	1.4622	-2.3143	-0.33232	-1.4403	-2.1491	-0.51638	-2.6246	-0.14017	0.18309	0.02363
-12.468	-9.7581	-12.088	-10.94	-12.257	-11.221	-11.408	-12.406	-10.525	-12.065	-10.763	-12.852	-7.2625	-13.231	-10.891	-7.8295	-10.474	-14.172	-12.071	-13.206	-13.22	-12.771	-13.469	-7.3726	-14.376	-10.754	-11.591	-11.518	-9.926	-11.593	-10.153	-7.4597	-9.0584	-11.314	-11.843	-10.815	-10.73	-11.424	-10.586	-13.392	-6.9687	-8.0706	-12.21	-11.698	-9.3289	-9.673	-9.2032	-10.258	-13.629	-11.547
5.2281	1.856	4.7037	1.9061	4.6096	1.7007	2.8628	1.529	4.8598	2.2215	2.9956	8.4321	6.0145	4.5205	2.5698	3.8957	4.1407	4.4608	2.8635	1.6676	3.6539	4.7192	5.166	3.797	6.9584	4.7769	3.7945	4.2953	3.7046	4.5512	1.9083	3.1952	5.8932	5.2839	7.4599	4.2795	4.3713	4.1249	3.1493	5.8175	4.6353	6.5705	2.2683	2.6005	3.7493	1.0227	3.5047	5.5654	3.6052	3.4367
-7.902	-4.7252	-6.6968	-4.8584	-6.7071	-5.3559	-8.5964	-5.1457	-5.9967	-7.4425	-6.0374	-6.1929	-6.098	-6.6302	-5.2546	-6.5098	-5.7899	-6.26	-6.6778	-9.0834	-4.8118	-6.9033	-6.9602	-7.8101	-6.4518	-3.7816	-7.4285	-7.7481	-8.8436	-6.7233	-8.8265	-8.433	-4.7571	-8.2815	-8.923	-6.2282	-5.0016	-6.4201	-10.053	-6.4099	-5.5393	-3.8019	-6.0225	-8.41	-4.7742	-5.7122	-5.8299	-6.1579	-6.6158	-5.0221
-10.383	-10.437	-6.7211	-7.51	-8.3897	-9.3877	-8.3104	-9.7227	-7.3753	-9.2253	-7.1893	-9.5341	-10.295	-12.171	-13.18	-7.2807	-10.619	-9.2715	-8.9801	-9.0607	-9.7717	-8.4785	-8.6871	-8.1001	-10.089	-8.2924	-10.661	-8.0393	-11.902	-9.9695	-10.833	-9.6611	-8.1801	-9.9883	-11.15	-12.972	-9.7651	-7.4694	-7.7278	-5.34	-12.371	-9.4137	-6.599	-7.516	-6.1502	-7.6709	-7.6776	-8.6272	-10.444	-9.3365
-9.7365	-6.6658	-10.759	-8.5137	-6.0489	-11.017	-6.9889	-11.298	-7.5992	-11.308	-5.6798	-12.949	-8.1427	-8.268	-8.2419	-9.0607	-9.1438	-10.791	-10.152	-10.201	-9.9178	-8.4158	-7.8493	-11.112	-10.145	-9.146	-8.0467	-10.615	-9.9021	-7.3274	-10.897	-12.063	-7.0933	-6.4662	-11.711	-9.812	-11.537	-4.7836	-11.758	-9.0719	-7.2093	-10.176	-6.1015	-6.4349	-10.267	-11.785	-10.513	-8.391	-9.4342	-8.9828
-9.5955	-7.7014	-11.792	-7.6653	-9.1363	-12.75	-9.9586	-8.9344	-8.0911	-12.026	-7.2195	-9.4768	-6.6939	-9.2823	-12.466	-6.9252	-6.9394	-9.9189	-9.679	-8.7524	-10.068	-10.209	-7.7875	-8.2089	-8.142	-8.7589	-9.5895	-8.5898	-9.7208	-11.349	-7.266	-9.606	-10.122	-10.867	-9.3186	-7.731	-8.5975	-8.3794	-11.293	-8.2082	-12.437	-12.097	-6.2026	-13.28	-8.7529	-11.576	-11.332	-7.7873	-11.638	-12.363
4.7666	5.1647	2.1732	1.4537	5.274	2.548	4.1447	4.7755	4.3035	5.2001	2.6641	3.5022	7.3574	6.1145	7.6572	6.585	6.4622	8.2566	1.9823	5.2744	2.2134	4.9368	3.1456	8.3905	4.4402	1.5631	3.7328	6.0786	2.4243	4.7603	6.4504	7.8359	3.95	5.5808	3.2385	1.3644	5.5502	8.4811	5.0836	4.8628	4.0156	3.0604	1.2923	3.4337	2.7695	6.0183	5.8226	6.2287	7.5403	3.1536
0.1623	-2.7277	-4.0467	-2.4192	-1.3739	-1.7445	-2.8556	-4.0126	-6.8139	-2.2998	-1.5023	-2.5372	-2.1598	-2.3846	-2.9212	0.081125	-0.16873	-3.5435	-0.32559	-4.3312	-2.15	-4.3013	-2.6203	-4.283	-0.97864	-1.7406	-1.5085	-2.8931	-1.9612	-1.7697	1.7224	-1.9887	-0.33464	-0.83273	-1.9503	-2.0891	-1.5648	-4.3839	-5.2593	-0.16982	-5.3393	-0.26824	-1.9868	-4.8729	-3.928	-3.0996	-4.161	-6.2315	-3.6607	-1.3879
-3.2675	-5.0249	-6.9759	-7.4248	-8.3751	-8.4255	-4.0434	-7.8906	-6.7946	-5.5352	-5.4014	-5.7191	-6.6128	-6.8143	-6.2181	-4.778	-6.6541	-5.1613	-4.424	-5.6821	-8.1088	-6.9085	-8.1686	-1.8078	-7.5877	-8.0214	-6.8339	-7.0758	-5.4454	-6.2656	-7.2224	-6.8708	-4.9763	-6.483	-4.7684	-6.0161	-6.6203	-7.6693	-5.5656	-6.4084	-6.3365	-9.5938	-2.2915	-6.0726	-5.5395	-6.3998	-6.462	-6.304	-5.0563	-6.9434
-1.2495	3.9144	4.076	1.6538	-0.66784	1.3772	0.41418	4.3129	2.9819	4.4663	0.015373	4.4879	2.3595	2.5629	-0.39622	1.3474	4.1634	1.6372	2.8181	1.6018	2.31	-1.0286	0.50558	1.9289	3.4222	5.3508	4.5545	2.4624	4.6931	1.7598	3.8413	3.3527	3.4674	3.5512	5.0293	3.1467	1.3752	2.9893	4.6409	3.7205	1.1636	3.6228	3.3175	0.60616	0.72637	6.5288	4.3698	4.007	1.8435	1.0863
-20.497	-23.722	-22.943	-23.223	-24.088	-22.12	-21.499	-20.26	-21.219	-22.493	-21.694	-22.256	-24.258	-22.647	-23.212	-20.71	-23.289	-22.197	-20.512	-21.729	-22.548	-19.135	-21.261	-21.243	-25.041	-22.901	-21.328	-21.971	-20.299	-22.658	-18.309	-22.9	-21.722	-21.637	-21.635	-24.73	-22.69	-22.632	-20.643	-21.6	-23.808	-19.887	-21.775	-24.914	-22.521	-21.107	-19.603	-24.138	-21.793	-26.018
2.9169	4.9046	7.0604	3.1816	5.2208	3.8103	3.9486	4.4082	5.4505	4.6483	1.5166	7.3077	3.1624	6.0619	3.7578	7.3226	1.5702	5.4406	4.4584	2.5096	4.9933	4.5872	3.3145	9.2049	6.2736	5.4291	6.2044	6.1946	1.2769	4.0957	3.0472	3.7414	3.6061	3.6534	3.5819	5.707	7.7468	3.0771	4.3859	2.5081	8.1348	4.5001	2.4792	3.1201	4.9965	5.211	3.7435	4.9395	1.9035	6.2758
-8.7167	-9.7667	-9.3387	-9.7714	-9.3851	-8.1691	-8.1716	-8.2012	-11.253	-9.0475	-9.9142	-10.291	-7.9131	-5.3892	-9.795	-12.847	-10.454	-8.4746	-9.3293	-11.059	-9.6904	-8.6328	-8.156	-7.3568	-8.6282	-7.843	-10.687	-8.8298	-6.3354	-9.5847	-8.3549	-7.4683	-11.99	-10.127	-10.216	-10.337	-8.4695	-10.551	-7.1143	-8.7509	-7.4343	-6.6108	-8.0414	-8.5884	-10.184	-9.0869	-7.8202	-5.9035	-9.3224	-9.6972
1.8531	-0.63971	-0.69331	-0.40441	-0.50263	0.57442	-1.8579	1.7453	1.0643	1.8383	0.61519	1.9581	3.1775	3.3595	3.3973	0.028665	-1.551	3.8669	1.9256	1.8593	3.0075	0.39459	0.29934	-1.2992	0.0074302	3.845	1.3121	-1.3776	-0.70504	0.79189	0.49054	0.98809	-1.4273	-2.5377	-0.24919	-2.2266	0.38858	1.027	1.0904	0.73185	-3.2727	3.2374	1.5102	0.68574	2.9544	0.56883	1.1578	1.4776	3.6234	-0.48285
1.5434	-0.32863	-1.2665	-6.135	-1.2044	-0.58423	2.3662	-0.26904	1.4156	-3.5872	-0.32536	-2.2729	-2.7554	-1.6567	-2.1213	-2.5034	1.5266	2.549	-2.2242	1.5761	-4.5167	0.23871	0.074518	1.0927	-2.4775	-1.4286	-1.7518	-1.6206	-2.1193	-2.456	-0.1307	-1.9997	0.001847	-0.93819	-1.814	1.8442	-1.098	-3.5272	-5.4328	-3.5921	0.79504	-2.6627	-3.889	-1.3315	-3.7012	-1.482	-2.6778	-4.2287	-0.93068	-0.21775
-2.7207	-1.2142	-2.9382	0.16985	-1.5636	0.39798	-4.5757	-4.6977	-5.3501	-3.0762	-1.0144	-5.8939	-1.9442	-1.3186	-3.2636	-0.56241	-3.5639	-4.5746	-2.3398	-4.7449	-2.2368	-4.1243	-2.8725	-2.1156	-0.78578	-2.7623	-0.82645	-2.5284	-7.0646	-5.6635	-4.1561	-2.3102	-3.9656	-6.2089	-2.2235	-4.0094	-1.6617	1.2767	-2.6875	-2.2749	0.0095551	-2.8895	-0.69869	-3.467	-6.9144	0.040255	-4.0502	-4.1641	-5.799	-0.80963
-4.8336	-6.0507	-8.1147	-8.0351	-4.1227	-3.0979	-7.039	-4.3492	-4.4053	-2.5737	-4.1163	-5.0697	-5.7434	-3.9966	-2.5289	-1.9407	-7.3648	-4.4391	-5.6564	-1.7812	-2.7886	-1.751	-7.6345	-3.49	-4.4061	-2.3322	-6.5325	-1.9069	-4.5232	-2.2779	-2.7104	-6.0076	-3.7783	-3.2866	-5.5864	-6.2106	-2.875	-4.1623	-4.8031	-5.1229	-4.6136	-3.3001	-4.7825	-2.384	-3.1465	-3.3863	-5.0437	-5.3637	-0.91829	-4.7595
-13.64	-14.888	-13.27	-16.947	-10.767	-15.009	-13.471	-16.506	-12.769	-13.479	-14.164	-10.231	-10.464	-13.03	-12.371	-15.405	-17.306	-13.451	-12.083	-17.159	-16.36	-18.4	-13.789	-16.761	-16.371	-15.869	-13.007	-13.532	-15.267	-14.466	-15.745	-12.277	-17.199	-13.109	-16.453	-12.587	-17.257	-13.487	-13.71	-15.947	-13.22	-12.694	-11.974	-14.485	-18.074	-13.88	-14.023	-12.236	-14.255	-17.729
-5.1505	1.4742	-4.7901	-2.1435	-3.5726	-3.4667	-6.3299	-2.4395	-1.3399	0.010178	-1.7138	-2.7174	0.53399	0.3154	-1.7426	-4.4338	-5.2635	-1.0884	-0.56724	-4.057	-2.4116	1.8675	-0.34044	-5.3504	-1.3184	1.224	-3.9318	-1.4961	-0.39851	-0.53524	-3.0226	-3.7149	-2.8736	-2.1922	-4.5767	-4.5828	-0.99378	-4.3343	-0.62973	-5.8573	-4.9413	-2.3046	-3.1916	-4.5799	-4.9154	-2.1036	-1.9068	-3.2484	-1.8668	-0.082595
0.95027	4.275	-1.0451	-0.90493	2.6763	1.4698	5.3819	-0.97395	0.88351	0.15824	1.8698	-1.7219	-0.7483	-0.81312	-1.1644	3.4981	0.87781	0.75911	1.6905	0.78303	1.2765	1.4575	-0.54101	0.14276	0.61103	1.9105	1.3636	-0.51239	-0.04493	-0.0048789	1.1404	-2.3019	2.9167	2.0689	4.1917	1.0647	-0.98234	1.7073	2.7462	0.75672	3.2625	2.7181	2.978	0.27689	3.0069	2.5356	0.15651	2.1852	2.3507	-0.43392
-5.5602	-2.4407	-5.3855	-1.3175	-1.9155	-5.0597	-3.6664	-3.746	-5.7574	-2.4018	-1.3923	-3.1108	-4.4895	-2.2406	0.79568	-6.2671	-4.5142	-4.1604	-4.7227	-3.3104	-4.5695	-2.6917	-4.6434	-3.9474	-3.8509	-4.93	-6.8681	-2.3302	-4.7245	-6.2811	-3.7409	-4.792	-4.0285	-5.7553	-2.0149	-6.6067	-2.5911	-2.3108	-4.2485	-6.8852	-3.5815	-8.329	-4.1119	-6.773	-3.187	-1.1539	-4.5594	-0.51871	-0.68369	-4.9349
-1.3084	-2.6459	-6.5162	-7.4073	-4.4926	-5.4043	-4.6061	-2.6553	-5.9922	-6.0338	-1.4219	-1.1528	-4.4829	0.45459	-2.919	-5.1214	-3.4023	-3.39	-5.8436	-2.393	-2.9555	-4.0701	-7.4124	-4.0024	-3.8254	-5.8321	-4.7967	-8.4131	-1.9337	-0.60026	-2.6973	-2.7148	-4.0733	-2.8021	-3.9829	-4.7093	-2.7778	-4.1664	-3.833	-4.7912	-5.0417	-4.7149	-2.0512	-1.8825	-2.8335	-2.9682	-4.3673	-3.5667	-3.3811	-2.9654
6.0957	1.2455	1.6364	0.86652	2.4023	3.3452	0.65148	1.6303	3.6676	4.9148	1.3516	3.9078	0.33733	5.8282	2.9027	5.4659	1.5252	0.47131	-2.5561	5.723	1.705	-0.20263	3.5495	-0.026052	3.8969	4.0379	5.1021	3.1163	3.9786	1.3287	4.0443	2.0783	2.5766	3.1567	0.87153	0.29078	2.3062	1.2995	1.4064	3.3023	0.66085	2.5261	1.4131	4.2107	1.2388	2.4117	1.8941	1.0979	1.5206	4.2925
3.7955	4.0893	3.9497	2.0604	2.7555	0.63436	2.7521	0.91987	4.4079	3.1835	2.5499	2.5442	2.8621	1.774	-1.5951	2.0107	3.2705	3.8573	3.8764	3.8403	0.39574	0.54343	0.73006	0.70445	2.677	2.6303	3.8025	3.4964	2.22	4.6972	2.9382	4.7506	2.3053	2.1041	0.8433	3.982	5.07	4.2261	2.3497	4.9313	4.948	1.3571	4.8899	5.143	1.5665	0.098648	3.831	3.9498	1.5504	1.1342
-2.7745	-5.8822	-5.0484	-5.1388	-7.2766	-7.1338	-4.9803	-2.3721	-6.5669	-5.1087	-6.0079	-7.0768	-4.3445	-3.7126	-2.3295	-2.6645	-7.6383	-6.622	-4.0458	-4.027	-5.4158	-7.5561	-5.5238	-5.0736	-5.1575	-3.5104	-6.1302	-5.386	-7.3507	-5.9488	-2.6125	-4.0657	-4.5242	-6.1399	-3.8369	-4.8075	-1.442	-6.9427	-7.2818	-4.0592	-5.3777	-6.9575	-5.7615	-4.2056	-7.6492	-4.1618	-2.0264	-1.8474	-3.8061	-5.4629
7.4012	6.4938	5.926	10.748	7.9005	5.7345	6.987	6.7365	5.7315	7.4932	7.4694	6.827	6.8902	9.3639	5.8946	10.983	6.8665	8.5859	7.9819	6.8024	5.9131	8.8656	8.0713	8.2708	6.5009	8.1393	7.6245	9.5126	7.0247	8.651	6.8132	5.6295	5.1014	8.435	5.5534	6.4871	8.3283	7.086	4.8321	8.7492	4.336	6.5231	4.4178	8.3636	8.1838	7.1409	6.3726	5.9553	7.4393	5.1586
1.3401	3.042	1.8983	1.4184	1.9879	0.49771	3.1786	-0.11191	-0.76352	3.4144	2.7573	0.85618	0.22418	0.95328	0.024515	3.2869	1.2489	-0.17261	1.6266	2.838	2.2658	2.7786	-1.7651	1.919	0.15288	2.0976	2.4027	3.167	-0.11512	-1.1536	0.57441	2.1635	0.70872	-2.3036	1.2348	-1.5453	1.2056	3.1661	1.6411	1.9072	3.4684	0.7556	2.2781	1.0132	0.57996	1.9495	1.3475	1.3976	0.034034	-2.5759
9.9825	7.8125	11.49	9.7517	6.3174	8.391	11.439	7.6521	7.7153	10.933	7.7006	11.558	8.0071	10.163	9.1547	9.5384	11.479	10.23	11.007	9.1028	13.472	8.5929	10.828	10.034	6.1447	8.5472	8.2768	14.281	10.21	10.229	10.357	10.589	10.121	9.5268	10.643	5.8221	6.5142	11.695	7.3248	8.4127	11.624	7.4982	10.287	10.531	11.147	6.8358	8.2098	9.7614	10.992	8.4064
-12.231	-14.244	-14.729	-9.9565	-9.7338	-12.06	-9.9663	-12.54	-13.045	-8.4853	-13.403	-14.714	-8.1017	-8.9581	-11.181	-16.175	-13.321	-13.566	-14.203	-14.561	-13.896	-11.406	-12.568	-10.746	-10.757	-7.223	-10.893	-12.014	-11.384	-12.599	-9.5326	-14.965	-11.756	-11.678	-10.878	-11.058	-9.3036	-10.113	-11.289	-12.879	-8.9456	-12.395	-14.376	-8.1372	-13.371	-10.335	-7.7772	-7.0686	-10.136	-9.9607
-10.517	-7.958	-9.9799	-9.0733	-9.4713	-13.292	-6.6221	-7.9797	-9.3449	-10.414	-6.605	-7.5407	-8.2401	-9.2702	-8.6083	-9.6446	-6.9995	-7.7988	-7.9738	-8.3275	-8.9474	-7.8767	-6.0062	-12.526	-9.1655	-9.1719	-8.5906	-6.6591	-7.5823	-8.533	-10.989	-6.7993	-6.5994	-4.9229	-10.027	-6.9077	-5.068	-7.1293	-10.354	-6.8218	-7.9834	-7.946	-8.953	-8.9739	-10.241	-9.7677	-9.7438	-7.8612	-9.0781	-6.7828
5.0866	1.9886	2.9466	0.66855	3.0979	1.501	-0.55468	1.6476	0.8613	3.1155	3.8495	2.2631	2.2715	0.42051	0.70918	0.37124	-1.6426	1.5035	1.3765	1.3874	-0.7076	2.973	2.5441	1.1336	3.1466	3.8418	-0.26895	1.6919	0.5159	0.81088	2.8873	4.3043	2.6476	3.0327	2.8253	1.027	0.6992	0.15804	3.4275	4.5491	2.8953	4.2226	-0.031076	-0.0091377	-0.68939	2.3174	1.6849	1.2765	1.5556	3.7234
-3.9962	-3.5396	-5.3418	-1.7825	-1.5366	-2.3366	-5.2239	-4.3825	-2.2973	-4.8208	-5.2886	-2.8642	-6.9177	-3.8965	-4.1493	-2.1557	-4.5371	-2.6297	-1.4829	-1.2447	-3.1509	-3.3445	-3.0591	1.7023	-3.1061	-3.0422	-4.7843	-2.5882	-3.0108	-2.6247	-1.7658	-3.022	-3.2112	-4.7829	-3.8437	1.6034	-1.9831	-3.2586	-3.6679	-1.932	-2.7889	-1.4216	-1.6921	-6.9312	-3.4215	-0.90851	-4.0774	-5.8022	-1.1318	-6.5984
-13.054	-15.513	-13.256	-13.775	-14.434	-14.494	-11.813	-16.69	-12.153	-13.497	-14.25	-11.651	-14.261	-12.684	-13.467	-13.74	-13.347	-8.6813	-13.873	-14.609	-12.105	-13.01	-14.234	-13.942	-14.323	-12.063	-16.555	-14.563	-16.749	-15.378	-15.302	-13.104	-15.727	-13.676	-13.107	-15.465	-14.889	-19.484	-19.203	-12.625	-14.515	-13.99	-16.744	-11.537	-17.26	-15.703	-16.919	-14.012	-13.46	-12.994
-2.2337	-0.45618	0.026842	-1.441	0.14847	0.59652	3.9318	-0.046571	-1.1807	-0.53502	-0.6612	0.37842	0.4624	0.97755	-1.3558	1.7512	-4.741	0.67107	-2.0591	-2.9827	1.4993	-1.0899	1.3826	-3.3285	-0.17178	-2.3059	-3.0437	-1.5109	-3.2361	-1.312	-2.9843	-1.5266	-2.3013	-3.7712	-5.3993	1.6331	-0.20063	-1.1558	-3.8448	0.86787	-2.4822	-0.80333	1.1823	-0.036621	2.4793	-2.4707	-3.1422	-3.7664	-0.64467	-2.4061
6.5198	3.9651	7.0784	6.0471	3.0607	4.1492	5.649	0.3316	4.3001	5.2501	7.8746	8.3208	4.458	5.4033	6.6785	5.1044	4.9788	6.1625	4.5223	-0.15553	5.9443	5.7753	5.6556	6.2804	3.0511	6.9271	5.872	2.9321	5.0205	4.0034	5.6125	7.4099	5.8556	3.6718	4.8535	7.1648	8.5532	6.9575	3.4208	2.401	6.2662	2.4577	3.728	3.3819	7.4639	5.0877	5.5026	5.6036	5.1246	3.5134
-5.2418	-5.0994	-4.3289	-1.6872	-6.3628	-4.2722	-8.8188	-6.4059	-5.6738	-5.9425	-5.1898	-2.7587	-1.6219	-6.8595	-6.0889	-6.54	-3.2932	-4.628	-3.5962	-8.3067	-2.5787	-0.080306	-3.9034	-7.178	-6.015	-2.7165	-5.5667	-6.5474	-3.0691	-4.5034	-4.6007	-6.204	-3.6319	-2.9754	-6.8429	-1.5067	-5.6552	-0.85936	-6.9672	-5.1242	-6.9381	-5.9498	-2.8389	-6.7788	-4.1985	-7.0776	-4.4225	-5.8906	-5.0515	-3.2765
-14.282	-11.57	-9.9771	-12.956	-13.142	-11.695	-14.764	-13.97	-12.567	-14.619	-14.213	-10.873	-13.625	-15.774	-10.61	-11.279	-11.992	-13.21	-11.92	-11.944	-10.928	-13.47	-9.8017	-12.149	-11.545	-10.583	-13.511	-10.419	-14.936	-11.895	-12.406	-7.3653	-10.164	-12.656	-11.278	-14.302	-14.29	-11.356	-11.927	-14.792	-13.764	-13.801	-11.386	-12.915	-15.588	-13.188	-12.93	-10.345	-12.499	-11.175
-10.427	-15.678	-12.384	-14.43	-15.725	-13.719	-14.714	-13.062	-14.958	-12.918	-11.294	-14.348	-10.375	-15.19	-17.207	-12.55	-19.761	-12.584	-14.623	-14.312	-13.016	-14.15	-17.602	-17.267	-14.364	-10.222	-12.52	-14.188	-14.179	-11.86	-13.254	-12.456	-12.131	-12.979	-11.475	-13.559	-14.223	-11.722	-13.377	-11.683	-15.203	-13.282	-13.323	-12.446	-15.868	-14.765	-12.719	-14.147	-13.957	-14.907
-1.3698	-3.916	-1.9991	-2.3635	-4.4298	-0.95789	-2.9919	-2.3156	-5.2932	0.73823	-2.1475	-4.0385	-2.927	-1.6603	-4.8748	-2.2002	-2.0731	-1.9497	-3.1167	-3.5533	-3.1935	-4.6292	-1.5518	-2.478	-2.037	-5.2286	-0.76095	-0.32772	-3.3408	-2.0583	-2.314	-4.5068	-4.1499	-1.5789	-2.1607	-2.8434	-3.2732	-1.7955	-1.8439	-5.5509	-3.3344	-2.7806	-5.5427	-0.20787	-4.0749	-4.9814	-4.9001	-7.63	-3.8521	-3.2867
-8.7105	-8.9158	-11.933	-9.6801	-10.961	-9.2761	-10.315	-8.9253	-9.7388	-9.1388	-7.1706	-11.23	-6.5659	-7.332	-9.7614	-6.5435	-7.1843	-8.6214	-9.1754	-7.3988	-8.7095	-11.77	-8.9104	-10.456	-8.8994	-7.676	-8.0133	-7.619	-7.7149	-6.9214	-6.5825	-11.086	-8.7771	-8.556	-6.7525	-9.3076	-7.879	-10.11	-8.3944	-5.2523	-8.955	-8.5563	-11.274	-10.681	-8.4081	-7.4311	-8.9636	-8.7772	-9.7121	-9.5553
-3.3626	-2.1065	0.58546	-2.4081	0.12914	-1.1941	-0.76964	-2.6094	-1.6563	-1.8203	0.27379	-1.5874	-2.9046	-1.6319	-1.3333	-0.84812	-3.0148	-3.5393	-2.1739	-0.96749	0.02766	-0.88393	-2.4105	-2.0773	-0.6908	-2.8844	-0.90837	0.70507	-3.436	-0.068577	2.5527	-1.6704	1.2091	-3.1055	-1.0326	-0.12202	-0.51873	-3.8208	-2.5943	1.0645	0.414	-3.0934	-1.8937	-3.1216	-4.4087	-0.95287	-0.65496	-2.7918	-2.1019	-4.4761
-8.4762	-6.155	-3.7442	-7.3626	-6.3985	-6.939	-4.7161	-8.9142	-8.3361	-5.1599	-5.5701	-5.3647	-4.678	-3.5933	-4.843	-5.019	-2.6818	-7.3601	-3.0859	-4.5812	-2.7804	-5.872	-4.0732	-3.5883	-6.492	-4.0348	-7.046	-5.4542	-4.9938	-5.9804	-7.0822	-2.7533	-8.7624	-5.8933	-5.9601	-6.9481	-4.5466	-10.963	-7.7615	-5.7624	-5.3845	-4.3599	-6.7795	-5.5445	-6.2287	-5.1208	-4.0052	-5.0651	-4.5816	-7.7625
-18.944	-22.765	-24.395	-23.89	-24.156	-23.112	-22.165	-20.732	-21.039	-25.942	-23.201	-21.543	-23.656	-21.704	-23.803	-24.38	-22.996	-23.881	-25.992	-22.789	-22.096	-19.493	-22.511	-19.564	-23.496	-22.84	-21.183	-20.746	-23.427	-21.88	-20.395	-21.367	-22.025	-23.254	-21.306	-24.466	-24.938	-22.761	-22.794	-19.464	-25.029	-21.838	-23.327	-21.479	-20.133	-23.245	-20.97	-22.672	-20.264	-19.91
0.6163	-0.40997	-1.2177	-1.8311	0.42018	-1.0369	0.92373	-2.0323	-1.8237	2.8317	2.0177	-0.88979	3.5636	-1.5647	1.5035	3.8004	1.7369	-4.2239	-1.1871	-4.1854	-3.2223	-1.7401	3.4329	0.33493	-2.9564	3.0834	2.0857	2.6487	-1.9769	1.6147	-5.4213	-0.39145	-0.88318	1.927	-2.0525	0.9984	-1.7453	2.1588	-1.4735	3.7554	-0.68467	1.1965	-0.29715	-0.87617	-0.49947	-3.7463	1.8476	-0.63355	0.087233	-0.87052
-5.8943	-5.5376	-0.82944	-2.3335	-4.0648	-1.8815	-1.8052	-1.8364	-3.0968	-1.2002	-2.9508	-5.3679	-5.2219	-6.3384	-5.7988	-1.7533	-0.44836	-3.9044	-6.996	-3.2704	-2.0968	-4.0573	-2.1622	-3.1882	-6.275	-4.065	-2.1347	1.8637	-5.4915	-4.381	-0.9439	-3.36	-6.0895	-2.983	-4.208	-3.7814	-2.1922	-6.1662	-1.1975	-4.5688	0.45381	-5.1352	-5.4741	-0.19885	-7.373	-1.635	-3.3573	-0.92991	-6.0886	-5.1461
5.1334	2.4871	2.7975	1.1743	0.79973	0.16837	-1.4835	1.8216	2.2991	4.7929	-1.3905	0.84363	0.72087	3.6639	3.3787	4.53	0.59961	0.096849	1.3331	0.38032	0.83236	0.3364	0.042608	0.2254	4.213	0.55795	0.19966	0.58147	3.615	3.0972	-4.0253	2.0806	2.2499	3.1413	1.6206	2.4392	0.42775	0.93194	-0.16475	0.75605	1.3954	1.7707	1.4669	1.8861	2.5022	-1.7512	-0.38996	3.1846	-0.9946	2.2826
1.4686	1.5446	0.89804	0.91067	-0.91302	-0.46001	2.5195	1.3924	-1.2316	-0.53082	-0.46615	-0.15596	1.0223	-1.5523	0.90796	-0.49861	-0.26737	-0.74916	-0.55075	0.5852	-2.999	0.66474	0.28632	-2.7037	-0.5164	1.9904	2.1937	-0.61865	-2.9314	-2.1996	-0.79885	-1.7055	-1.1565	3.5736	1.0152	-0.5615	-0.034809	-0.5128	-1.1438	-1.2222	-1.2672	0.2207	2.8858	2.9697	0.9618	-2.067	1.3293	1.8545	2.5353	-0.30561
-15.434	-13.531	-12.594	-14.229	-15.35	-13.305	-15.204	-11.969	-16.564	-13.267	-13.994	-15.207	-11.844	-16.14	-15.555	-14.566	-13.681	-13.149	-15.241	-14.274	-14.335	-12.737	-13.358	-12.4	-14.142	-12.093	-14.279	-16.648	-14.064	-16.42	-14.519	-11.306	-15.246	-16.298	-16.161	-10.892	-13.331	-11.634	-14.461	-11.375	-14.813	-13.178	-14.218	-13.065	-12.633	-12.722	-13.702	-13.91	-16.264	-14.46
-16.273	-10.941	-12.999	-11.264	-15.276	-10.573	-11.39	-12.958	-10.234	-9.7058	-13.686	-10.992	-12.718	-15.562	-9.9122	-11.147	-12.226	-13.241	-13.377	-14.606	-12.203	-11.491	-14.122	-14.118	-15.694	-14.544	-11.664	-11.4	-12.736	-15.308	-13.99	-14.234	-16.205	-15.706	-11.65	-11.69	-12.898	-11.005	-12.719	-14.022	-11.294	-14.13	-13.659	-13.354	-11.481	-14.757	-14.586	-14.668	-12.514	-12.578
0.38968	1.5125	-1.9176	0.8604	-2.1378	-3.6332	-1.0207	-2.3454	1.4627	-3.3023	-2.9297	-0.40126	-1.2359	1.1983	-1.0609	-1.9286	-1.6592	-2.5901	-0.93896	1.1463	0.14795	3.0201	-1.1824	0.673	-1.5662	2.3551	2.1987	2.6114	-0.29333	0.49433	-1.6534	-3.8475	0.045183	2.7637	1.0301	0.9915	0.46486	2.0876	0.66246	0.091774	0.80192	-2.7617	-0.94092	0.73851	0.97167	1.6224	1.3415	1.1335	0.13335	-0.6175
-10.432	-12.403	-12.445	-11.16	-10.785	-9.8133	-11.786	-12.077	-11.469	-9.287	-12.462	-11.835	-10.888	-8.7227	-14.811	-12.408	-9.4948	-12.936	-8.7632	-12.013	-11.066	-12.204	-10.803	-11.531	-10.827	-9.7755	-11.895	-11.835	-11.049	-10.898	-12.642	-11.622	-12.649	-10.773	-11.107	-12.133	-8.692	-11.071	-8.6409	-10.551	-9.3259	-7.4541	-12.526	-7.7586	-12.83	-11.369	-12.738	-10.973	-12.674	-9.0239
-3.1786	-3.0119	-3.5322	-3.2452	-2.5843	-2.8705	-3.1009	-0.092521	-4.8365	-5.2246	-4.3456	-2.6712	-4.8419	-2.5649	-5.35	-3.3614	-4.6047	-2.6536	-2.8177	-6.6583	-4.2996	-6.3373	-4.2966	-3.4954	-2.7887	-3.0709	-3.5725	-2.3058	-2.5221	-3.0563	-3.198	-5.4259	-2.5648	-6.4268	-2.1571	-4.8504	-0.31522	-3.6767	1.6692	-2.9932	-4.5671	-1.0311	-2.2408	-2.4526	-6.0871	-2.3412	-0.70944	-1.1022	-3.7125	-6.3848
-1.4322	2.9469	1.883	-1.8828	3.1655	-0.28035	1.9419	-1.0396	-0.1997	0.92544	1.0781	-1.2569	-0.59356	-1.1928	1.0728	-0.15175	1.8796	-0.39712	-0.96912	-1.9856	1.5182	0.31069	-0.47496	0.49769	-2.7001	-1.4454	-2.0354	2.1704	1.7684	-1.0737	2.4859	0.44783	-0.43179	-0.35452	-3.1151	-2.3071	0.027047	-0.22142	-0.20273	3.2307	-2.88	-1.5629	-3.1257	0.33195	-1.2051	-1.5074	2.3143	1.5904	-2.2784	-3.4465
4.2149	4.5049	5.2008	6.1966	2.7207	3.0577	6.3491	5.0306	2.2242	1.8184	5.1472	4.6157	3.7701	4.3105	3.8676	0.90177	4.4649	3.8472	5.6764	5.619	7.2562	0.60904	4.0666	4.6944	4.8397	3.3428	5.133	4.1123	6.1311	0.98729	2.2656	5.3759	4.9291	3.909	7.9238	4.2388	2.4521	6.1422	5.0005	3.2355	6.6168	5.4691	1.2682	5.4079	2.6073	1.7127	5.6367	6.3177	5.072	4.2846
1.2584	4.9522	0.22175	-3.8603	-0.68523	3.4492	-1.3246	2.0385	1.89	0.56818	0.70899	-5.5667	2.0061	-0.87673	0.62277	0.47198	1.3494	1.8015	2.9321	-2.7487	0.812	1.1481	-0.55377	4.0475	0.83224	2.5338	-0.13083	-0.49182	2.4219	-2.2176	2.0323	-2.5415	2.9634	1.0268	2.1014	3.9185	0.035789	4.2222	0.035974	1.8467	-0.64762	1.913	0.28442	-0.30968	1.1073	-2.5946	0.18968	2.6752	0.0090477	0.77856
-14.266	-13.002	-13.165	-15.495	-12.871	-11.467	-12.951	-11.659	-12.767	-13.699	-12.613	-12.525	-14.789	-12.256	-14.222	-11.017	-12.275	-16.457	-13.217	-12.702	-8.3069	-13.721	-11.321	-12.043	-14.411	-17.421	-12.388	-12.586	-14.764	-12.197	-14.167	-13.476	-14.14	-13.52	-11.952	-15.431	-11.927	-11.494	-11.17	-12.033	-11.738	-15.241	-13.562	-15.519	-11.94	-15.537	-14.338	-11.172	-14.364	-13.56
-16.356	-12.656	-16.857	-11.367	-13.579	-14.341	-18.711	-14.829	-15.205	-15.2	-11.025	-14.443	-15.366	-16.748	-14.192	-9.6859	-14.196	-14.568	-16.68	-15.041	-13.797	-14.201	-14.973	-14.544	-16.947	-12.539	-12.808	-14.36	-17.182	-17.849	-18.215	-16.046	-12.883	-13.757	-16.261	-14.557	-13.33	-15.705	-15.412	-10.327	-18.314	-14.756	-15.235	-15.573	-11.758	-11.716	-13.602	-15.88	-18.322	-11.814
-14.787	-11.996	-13.26	-12.168	-16.739	-12.536	-13.956	-9.264	-12.358	-13.071	-15.251	-14.043	-12.411	-16.976	-14.797	-10.52	-9.8012	-17.763	-14.205	-11.334	-17.253	-13.505	-14.15	-14.816	-11.452	-11.336	-13.139	-13.42	-12.084	-9.9218	-15.332	-12.686	-13.139	-12.995	-13.189	-11.998	-16.938	-10.819	-10.678	-15.58	-17.676	-13.646	-11.991	-8.0163	-11.616	-9.5327	-12.909	-12.546	-13.847	-13.481
-9.1544	-8.063	-7.9453	-9.3237	-8.8999	-11.367	-12.406	-7.8662	-11.11	-6.547	-5.5565	-7.3065	-10.757	-10.576	-9.9504	-8.3245	-7.4027	-9.3999	-9.4443	-5.4619	-9.9183	-7.8607	-6.7643	-11.809	-7.0839	-6.0128	-9.1116	-8.7566	-8.9362	-8.6399	-10.5	-10.342	-9.0437	-8.6675	-9.8893	-10.048	-7.4258	-9.1049	-8.437	-8.6653	-12.769	-8.4258	-11.645	-10.385	-11.459	-7.7118	-9.8997	-11.446	-12.056	-10.777
0.88608	2.0674	-0.74602	0.3077	1.3486	0.02444	-0.96954	0.85438	3.8749	2.599	-4.2906	0.54135	2.0471	3.0742	-1.8589	-1.3147	3.1691	-0.28541	-0.18702	2.9104	-0.5256	-0.86664	3.0885	2.2548	2.8605	-0.13307	1.6119	1.418	2.4641	0.83106	-1.7685	1.9908	2.8826	0.22684	0.40984	0.4119	-3.4849	1.2497	2.6673	2.8862	-0.32525	-0.86207	-2.0896	-0.097964	0.29121	0.88617	1.8601	-1.0519	0.85692	3.3505
-3.9883	-1.7894	-1.5356	-5.7266	-1.0946	-4.01	-4.0602	-3.8615	-1.7349	-5.3843	-3.9829	-2.5867	-3.2523	-4.8035	-1.633	0.0078684	-3.9654	-3.414	-5.0254	-6.2855	-7.2709	-2.1729	-3.5652	-2.8171	-6.1962	-2.2759	-4.2466	-0.46332	-3.318	-1.5599	-1.7393	-2.7451	-1.3858	-0.95662	-3.0649	-2.9144	-6.3068	-4.1573	-4.3429	-8.5585	-5.3196	-1.7472	-1.5725	-3.6789	-3.6292	-4.7894	-0.2365	-3.6531	-2.7349	-6.996
9.096	9.7039	5.1002	8.6618	8.2792	12.899	9.9666	6.9435	8.9249	9.5507	9.8923	9.4169	16.556	11.065	8.366	8.8827	9.8003	9.3096	11.38	9.2163	9.6507	10.986	11.33	9.6378	12.462	10.098	9.9915	13.141	8.7316	8.0274	9.8399	8.9106	8.2973	6.3478	9.0782	9.2092	10.46	11.222	13.265	7.6494	12.095	12.696	11.183	8.2925	7.5848	14.003	9.8792	10.767	10.062	11.9
-7.0348	-5.4594	-9.8381	-4.4308	-4.3869	-4.2728	-4.1205	-6.8169	-6.6082	-3.8818	-7.4872	-7.8658	-7.2155	-6.9458	-4.9212	-8.4175	-8.3213	-5.9823	-6.0937	-2.3298	-6.8608	-4.2653	-6.2211	-4.9941	-5.2254	-6.587	-4.3772	-6.5247	-6.017	-7.2415	-5.0001	-8.9727	-6.2902	-5.0322	-6.1481	-5.9493	-4.5744	-6.9592	-2.7949	-6.3537	-1.4264	-6.3269	-7.0772	-5.9454	-6.5445	-7.5229	-4.5954	-6.7892	-3.9385	-4.753
-8.8978	-10.777	-10.101	-11.731	-12.301	-10.879	-9.5107	-10.837	-12.111	-13.676	-13.239	-13.268	-13.421	-13.696	-12.186	-10.459	-12.121	-9.5006	-13.844	-8.2625	-12.034	-10.929	-12.687	-12.658	-9.8948	-8.1678	-12.236	-11.686	-8.8615	-12.142	-11.226	-11.474	-8.5078	-13.223	-12.852	-11.217	-9.4219	-14.842	-12.541	-14.523	-9.1398	-10.996	-9.7741	-10.29	-9.5303	-16.495	-10.744	-12.944	-9.622	-10.567
-13.687	-13.322	-15.096	-12.494	-14.772	-16.432	-13.896	-15.403	-17.023	-18.409	-15.268	-15.724	-15.487	-16.218	-16.399	-15.797	-14.113	-14.777	-18.949	-13.528	-14.82	-15.423	-14.918	-15.444	-16.344	-13.503	-13.381	-16.352	-14.124	-14.204	-13.816	-15.47	-12.966	-13.837	-15.622	-13.085	-14.4	-13.376	-12.621	-13.003	-12.966	-14.417	-16.895	-12.87	-16.214	-12.773	-13.834	-14.844	-12.076	-15.375
-18.99	-20.854	-20.739	-22.564	-20.912	-19.735	-18.623	-17.008	-18.678	-22.033	-20.393	-14.162	-18.884	-18.775	-22.367	-17.979	-23.781	-22.679	-23.045	-19.803	-19.097	-25.219	-21.106	-16.838	-20.767	-22.206	-21.175	-24.71	-22.126	-22.456	-17.847	-22.974	-22.876	-23.66	-22.526	-18.613	-19.647	-21.606	-25.101	-24	-19.785	-22.553	-20.6	-19.669	-22.185	-21.289	-20.187	-18.615	-20.615	-20.446
-12.085	-12.493	-8.798	-12.361	-10.758	-7.4473	-8.8756	-11.31	-11.608	-10.696	-4.3082	-8.6049	-9.828	-8.2496	-4.9262	-9.958	-10.658	-8.164	-9.5057	-6.7442	-11.01	-10.085	-11.682	-10.993	-8.4193	-7.827	-5.537	-13.615	-10.395	-11.31	-7.503	-10.074	-9.7495	-9.5502	-10.439	-9.4459	-10.394	-10.283	-11.665	-6.7199	-8.6583	-9.4834	-8.0736	-6.2875	-12.142	-11.152	-6.278	-9.0803	-9.0875	-9.9782
7.7984	9.744	9.3436	9.3286	6.2715	8.9072	11.924	8.1823	8.6206	9.0156	7.3048	10.982	10.912	5.4572	7.8504	8.6766	6.5642	6.4051	8.4062	8.0746	8.9878	9.6962	8.2438	7.9512	9.0181	8.9646	9.4075	8.5596	8.2302	11.909	7.3205	13.572	8.605	10.201	7.7715	8.8902	10.861	11.527	9.4769	8.8892	9.9728	8.0226	11.505	8.6447	10.105	6.0367	8.316	3.6174	10.996	8.7676
-2.4233	-4.2545	0.64201	-1.4052	-2.5251	-0.58382	0.5469	-0.38583	0.021275	-0.59379	-3.1652	-3.084	2.0212	-1.3886	2.3583	-3.4658	1.1946	0.52266	1.6914	1.3403	1.2835	-2.9305	-2.4404	2.6138	-2.2369	-0.51899	-1.135	-0.36195	-2.1172	-0.4747	-0.81814	-0.67969	1.2973	-2.2425	-2.7342	-0.98291	-0.76326	-0.54935	-2.0904	-0.58639	-1.1534	0.37525	-1.4979	-4.7829	-0.32212	-2.8742	-0.62502	0.41725	1.3649	1.0359
0.67652	-0.5024	-1.4382	-0.28602	0.76448	-1.1468	-5.7803	-0.42888	-0.77585	-3.3859	-2.5939	0.66192	-0.96857	-1.7562	-1.0537	-0.63077	-0.87531	-4.3031	-0.66019	-0.51481	-2.1994	0.94886	-0.38599	2.1775	1.183	-1.9573	-2.568	-0.042994	0.21889	-3.7882	0.38553	2.0487	-0.99055	-0.60644	-1.0449	-0.68543	-4.3077	0.1613	-4.1923	-1.5611	-2.6345	-3.5545	-0.29988	-1.5341	-1.1827	-1.6849	0.53728	0.0062812	-2.3397	-3.8165
[truncated: 376 more rows]
[truncated: 150 more columns]
