# Supplementary material for: Genetic dissection of main and epistatic effects of QTL based on augmented triple test cross design
Source: PLoS One. 2017 Dec 14;12(12):e0189054. doi: 10.1371/journal.pone.0189054 (PMC5730204; doi:10.1371/journal.pone.0189054)
Supplement: S7 Supporting Information — (ZIP) [file pone.0189054.s007.zip › z2_1400_0.8_10.csv]

1.8129	1.925	1.2968	0.31897	1.7424	1.5401	0.51799	1.5426	0.63463	2.3788	1.4643	0.71334	0.3685	1.3214	1.6439	1.7669	0.78199	1.4496	2.2952	1.7935	1.0432	1.5683	1.2745	0.39445	2.1231	1.0416	1.1967	1.3004	1.3054	0.62155	1.1005	0.75531	2.0198	1.2877	1.6113	1.4084	1.3157	1.8698	1.6874	1.9651	1.1958	2.7446	1.0885	2.7113	2.0606	2.0771	1.7673	0.88883	3.1766	1.7474
1.2419	2.2298	2.0415	3.1806	1.4969	1.4791	1.3647	1.6122	2.1536	2.0819	1.3829	2.1812	1.6872	0.78137	1.507	2.458	1.1459	2.3851	1.2927	1.7105	1.2486	1.7669	1.8031	1.4509	0.55531	2.162	1.4978	2.1904	1.5943	0.67559	1.3992	0.34503	2.064	3.1366	1.7603	0.79022	1.9079	1.5657	1.5874	1.1195	1.1772	0.85082	1.3203	1.2766	1.2849	1.2668	1.0877	2.0447	2.861	1.4714
-1.9143	-0.59752	-1.2588	-1.4073	-0.76623	-1.0108	-2.5511	-1.6556	-1.356	-1.7791	-1.0314	-1.3575	-0.75914	-1.7999	-1.4816	-1.0728	-1.4203	-1.9765	-0.8843	-1.6983	-1.4796	-1.6249	-0.9798	-2.3472	-1.0919	-1.5557	-1.3424	-0.41631	-0.60733	-2.114	-0.57683	-1.2226	-0.54137	-0.82305	-0.82366	-0.90058	-1.6764	-1.8817	-2.4631	-2.6645	-0.32289	-1.1843	-2.1098	-2.4086	-0.3347	-1.7429	-1.8533	-0.91597	-0.81655	-1.6429
-2.6168	-2.344	-2.2302	-1.8726	-1.6129	-2.7013	-3.3847	-0.85836	-2.1262	-3.8886	-3.3834	-3.3461	-1.8981	-2.4995	-2.6942	-2.9989	-2.5479	-3.3543	-3.2387	-2.1513	-2.4989	-2.6538	-2.9951	-3.0812	-2.9571	-3.1829	-2.5881	-2.4661	-1.7426	-2.7596	-3.2964	-3.161	-2.2372	-3.7081	-3.1888	-2.3954	-2.5004	-3.3125	-2.4393	-2.3804	-4.1599	-2.5732	-2.4783	-1.8062	-3.1253	-3.416	-2.6285	-3.2943	-2.9716	-3.2269
-8.8582	-8.7152	-9.5552	-9.5472	-9.4571	-8.9983	-8.103	-9.4219	-7.5479	-10.294	-9.5185	-8.0051	-8.0905	-9.5748	-8.7806	-9.5064	-9.027	-8.0508	-9.1276	-9.3919	-9.0024	-10.902	-9.1505	-7.0429	-9.0027	-8.0907	-9.1341	-9.3122	-10.414	-9.2854	-9.0623	-8.0296	-8.7695	-9.4623	-9.3824	-9.5208	-8.3887	-9.3856	-8.5287	-8.9528	-8.8453	-9.0205	-9.0988	-8.975	-9.3663	-9.0963	-9.2468	-8.8291	-8.1959	-9.0299
-11.167	-11.313	-10.772	-11.006	-11.725	-12.431	-10.801	-10.931	-11.257	-11.06	-11.684	-10.816	-11.978	-11.585	-11.541	-10.838	-11.88	-11.638	-11.89	-12.076	-12.295	-11.936	-11.07	-10.993	-10.958	-10.933	-11.432	-11.849	-11.507	-10.593	-11.172	-11.808	-11.408	-10.797	-10.386	-10.401	-11.058	-11.236	-11.122	-11.955	-11.267	-11.262	-11.312	-10.788	-11.955	-11.821	-11.469	-12.003	-10.494	-11.582
-12.427	-12.442	-13.392	-12.381	-12.119	-12.043	-12.488	-11.956	-12.919	-13.736	-13.699	-12.847	-13.981	-11.895	-12.003	-12.5	-13.558	-13.848	-12.572	-14.262	-12.416	-12.899	-12.852	-13.721	-12.432	-13.049	-12.929	-12.172	-12.693	-12.773	-13.713	-12.67	-12.163	-12.956	-12.499	-12.482	-12.774	-13.03	-12.472	-13.632	-14.573	-12.78	-12.912	-13.092	-13.149	-11.465	-12.69	-12.659	-12.854	-13.434
-3.1799	-3.1876	-3.2708	-3.8348	-3.3345	-4.219	-2.371	-3.368	-3.3549	-2.3316	-3.8098	-3.835	-3.0348	-3.7994	-2.179	-3.4026	-3.1858	-3.5538	-2.9214	-3.8045	-3.9006	-2.6701	-3.4877	-3.0297	-2.954	-4.7294	-3.071	-2.8697	-3.8955	-2.405	-4.0867	-2.8558	-2.4563	-3.7527	-3.1371	-4.1499	-3.6884	-2.2043	-3.0346	-3.0616	-3.7173	-4.1873	-3.3111	-3.9768	-3.5089	-3.3779	-3.1627	-3.8357	-2.4282	-2.0259
7.5587	7.1551	6.3165	6.8214	7.6142	6.1726	6.3782	6.5217	6.0317	6.4762	7.0505	6.9833	6.7839	7.4317	7.002	6.8184	6.6434	7.3567	6.2574	7.0514	7.9317	6.5429	7.6045	7.6846	6.8299	7.3	7.0544	6.7383	8.1564	6.1515	6.6381	7.4572	7.1577	7.845	7.5332	5.5179	6.8747	5.7132	5.8715	7.1463	7.1076	7.3238	6.7127	5.3762	7.0966	6.1122	7.3686	5.9125	5.9853	7.4392
5.8026	5.4244	6.008	4.9885	5.7634	5.8962	4.8953	5.13	5.9027	6.8828	5.632	6.4792	5.6834	4.981	5.4426	5.2939	5.6618	5.7832	6.1426	5.1552	6.4015	5.8962	5.2561	5.1195	5.878	5.4581	6.9453	6.4142	5.5314	5.9926	5.816	4.9418	4.3825	6.0111	5.1236	5.3859	5.7147	4.5773	5.9918	5.4061	6.8646	5.3839	6.0356	5.9264	6.1375	6.5565	4.9952	5.6045	5.8472	5.3928
-10.285	-9.9175	-10.27	-9.5662	-9.2789	-10.337	-11.66	-9.4932	-9.7125	-11.087	-10.785	-10.416	-9.4298	-11.317	-10.072	-10.442	-9.7739	-9.8796	-10.466	-10.57	-9.1623	-9.5897	-10.258	-11.121	-10.977	-10.441	-10.454	-9.4621	-10.106	-9.7626	-9.0042	-9.6426	-10.785	-9.4359	-9.685	-10.164	-11.106	-9.1044	-10.324	-9.9974	-10.671	-10.554	-9.7728	-8.8331	-10.745	-9.9074	-10.935	-9.9632	-11.072	-10.666
-5.5227	-5.1103	-5.2815	-6.5229	-6.6205	-6.3215	-5.5314	-5.7994	-4.4927	-6.9712	-5.0945	-6.4315	-4.8147	-4.4347	-4.9688	-5.3919	-3.6614	-4.8034	-5.5302	-6.4306	-6.5134	-6.1294	-5.6535	-5.8766	-4.9027	-5.3806	-5.5471	-5.8369	-4.5288	-6.0196	-6.0549	-5.2445	-5.4501	-5.5133	-6.8426	-6.1834	-4.9236	-4.7295	-5.057	-5.8982	-5.9113	-5.9754	-7.1862	-6.4795	-5.6849	-5.9167	-4.6836	-5.5663	-5.7864	-6.651
7.3966	9.4781	9.2089	8.8932	8.4383	8.3707	7.6595	8.8265	7.4807	8.7288	7.4558	7.783	8.6398	8.6685	9.0232	7.3255	7.3894	8.0083	7.591	7.9666	8.3613	7.9587	8.1453	7.8276	7.7184	9.3569	8.0342	7.4772	7.6607	7.7975	8.9072	8.6891	7.3596	7.221	7.6267	9.3018	7.4009	7.2865	8.0066	7.6697	8.8178	9.0645	7.7119	8.8694	6.3794	8.6286	8.833	7.7396	6.9741	8.2254
-2.9544	-3.357	-2.9272	-2.7481	-2.6326	-4.0457	-1.1598	-3.7292	-2.8219	-3.5495	-1.9368	-3.0443	-2.6296	-2.4943	-2.6655	-3.2814	-2.0345	-2.5038	-0.99965	-2.4682	-2.8509	-2.118	-2.955	-2.6501	-2.875	-1.1341	-2.4254	-3.0275	-3.1675	-3.0938	-1.9814	-2.653	-2.8675	-1.7743	-2.5536	-2.9439	-3.1599	-3.0693	-1.1327	-2.1754	-2.2041	-2.6063	-3.8755	-2.4564	-2.1016	-3.948	-1.7894	-2.5892	-1.3242	-2.7699
3.0007	2.5293	3.2681	2.3847	3.3769	2.2908	2.4058	2.8562	1.9902	2.6984	3.1767	2.1774	3.5446	2.0621	1.9228	2.2504	2.512	3.1381	3.1213	2.8997	2.4025	2.3942	3.1623	2.1382	1.8553	2.9103	2.2117	2.6931	2.7782	1.2831	2.0793	2.4347	1.0768	1.7621	2.3571	2.2038	3.6455	2.6718	1.6461	3.3216	1.8147	2.3774	2.8493	2.3248	2.7099	1.5066	1.4408	1.8014	3.0096	2.5889
-4.5188	-4.5013	-4.8325	-4.0055	-4.2863	-4.4509	-6.306	-4.3587	-4.0267	-5.0693	-5.0102	-4.5941	-3.9206	-4.4114	-4.1452	-5.3515	-4.2615	-4.383	-4.4838	-4.3304	-5.2629	-3.664	-5.983	-4.2257	-4.1283	-4.374	-5.2043	-6.3256	-3.9401	-5.2768	-3.8609	-3.4342	-4.303	-5.828	-4.5593	-5.4763	-5.496	-5.291	-2.6332	-4.1454	-5.3577	-4.373	-4.5959	-5.0221	-4.4886	-5.0336	-3.1895	-5.117	-4.8018	-3.6918
-5.5387	-3.8258	-4.4786	-4.3735	-5.507	-4.0371	-4.1114	-5.1815	-4.6392	-4.3395	-5.0112	-5.361	-4.5828	-5.0653	-4.4722	-4.1166	-4.526	-2.8165	-5.4917	-5.0255	-5.3297	-5.4941	-4.0641	-4.2668	-5.5053	-4.7768	-5.235	-4.3162	-4.8105	-5.6277	-4.2632	-4.1172	-5.1747	-5.9903	-4.8034	-5.5741	-4.4106	-4.0204	-4.8586	-4.412	-6.0273	-6.114	-4.6088	-5.2195	-5.1929	-4.6425	-6.422	-3.9726	-4.5876	-3.5916
0.85272	0.30139	-0.4708	-0.061016	-0.53405	0.22825	-0.30219	0.22627	0.059564	0.97321	0.5002	1.16	1.3756	-0.027647	0.64289	0.75067	-0.030521	-0.60833	1.4766	-0.19379	0.13095	-0.66169	0.89661	-0.44294	-0.35469	0.63974	0.37795	0.65474	0.425	0.03302	0.87725	0.33025	0.58922	0.34111	0.98546	-0.050649	-0.0015751	-0.3666	-0.46605	0.72996	-0.015064	1.8357	0.074978	0.118	1.3295	1.9512	0.85458	-0.074676	-0.1517	-0.19938
-9.5612	-8.8286	-9.7881	-9.5321	-7.8846	-7.7545	-8.4794	-8.5787	-7.8611	-9.3007	-10.106	-8.3951	-9.6806	-8.1989	-8.4488	-8.9146	-8.7848	-8.698	-9.0551	-10.33	-9.3041	-9.476	-8.6923	-9.7402	-9.017	-8.7273	-8.7265	-9.2168	-8.73	-9.6177	-9.675	-9.7062	-8.8922	-9.1583	-9.1026	-8.4655	-10.048	-8.9979	-9.104	-8.2236	-10.702	-7.9804	-8.0577	-9.4282	-9.084	-9.8448	-8.8514	-9.0181	-8.6073	-8.9887
-9.5721	-9.1147	-9.511	-7.803	-8.9444	-8.8799	-9.4732	-9.5676	-8.7049	-8.7755	-9.7638	-9.8764	-8.2217	-8.8451	-9.432	-8.4828	-8.2031	-8.1367	-9.0868	-8.8577	-9.4059	-8.3991	-9.1479	-8.7229	-9.1383	-8.2114	-9.835	-7.9793	-8.592	-9.4313	-9.2862	-8.4891	-8.8197	-8.6198	-10.985	-8.4556	-9.5394	-9.7184	-8.4089	-6.7519	-7.6645	-9.7986	-8.7766	-8.2028	-10.213	-8.3607	-9.0768	-8.4311	-7.3948	-8.9583
5.739	5.9469	4.1572	5.1607	5.0213	4.9386	5.3585	5.869	4.3754	4.9169	3.682	4.6632	5.3793	5.3475	5.4888	4.5668	4.1216	5.4448	4.228	4.3201	5.652	5.0007	4.4276	5.0123	4.339	3.2116	4.7894	5.3949	6.3526	4.6577	4.4104	4.3505	6.4374	4.1536	5.3679	4.9049	5.0218	5.2916	4.2267	6.4298	4.2988	5.9837	5.1829	4.4976	5.2848	4.2276	4.4645	5.8334	5.7134	4.896
0.1524	-0.010853	0.36487	-0.57314	0.27073	0.066779	1.2751	0.85591	-0.80496	0.15038	0.25057	-0.004184	0.35271	0.020672	0.90173	0.38974	0.82017	-0.25677	-0.11576	0.7709	0.59078	-0.34306	0.052683	0.68826	0.49878	0.16873	0.8522	0.86543	0.66704	-0.21287	-0.74491	0.97738	0.76299	1.2734	-0.22998	-0.012648	-2.0498	0.30373	-0.030554	0.0013885	0.83773	1.3221	-0.75051	1.0143	0.70635	2.05	1.6358	0.34522	0.81765	-0.15313
-1.5912	-2.6185	-1.8086	-2.731	-1.5264	-0.8783	-0.77367	-2.0142	-2.4705	-2.48	-1.3503	-1.7855	-1.4296	-1.0918	-1.3862	-1.1135	-1.3381	-2.3778	-1.6158	-2.2281	-2.2734	-2.5771	-2.7998	-1.3857	-1.3852	-1.3364	-0.92899	-0.69404	-2.002	-2.357	-2.1341	-1.9269	-1.8209	-1.8134	-1.402	-1.922	-3.1602	-1.1843	-1.7992	-0.10859	-1.7381	-2.6672	-1.588	-2.4944	-2.6421	-2.4639	-1.6176	-3.4376	-2.0525	-1.829
-8.8035	-8.4736	-9.0341	-8.2981	-8.8453	-9.331	-9.2857	-9.6177	-8.4622	-9.0951	-9.0589	-9.4143	-10.099	-8.9779	-9.3304	-9.1451	-8.3716	-9.1211	-8.8941	-10.484	-9.7151	-10.286	-9.0069	-8.8052	-9.2032	-8.7075	-8.4897	-8.5458	-8.8544	-8.4298	-8.7589	-8.7988	-9.4278	-8.4451	-8.5983	-9.5408	-9.5122	-8.1216	-9.0116	-8.8695	-8.0952	-9.5828	-9.4745	-9.2322	-9.1593	-9.5834	-9.9731	-9.5444	-7.5212	-8.8985
-4.4717	-5.5793	-4.472	-4.3347	-4.9396	-4.8856	-4.9259	-4.3012	-4.0259	-4.0559	-4.4869	-4.8224	-5.1677	-3.2118	-5.2237	-4.4723	-4.3323	-3.7616	-4.8785	-3.6434	-4.1302	-4.163	-4.9079	-5.0291	-5.0379	-4.3866	-4.0683	-5.5482	-4.5478	-4.6467	-3.0317	-5.0102	-4.039	-4.0683	-4.7454	-3.785	-4.9455	-4.5417	-5.4316	-4.1449	-3.664	-3.5371	-3.5557	-4.1746	-4.8102	-4.2445	-4.7072	-5.4408	-4.5022	-4.7105
0.13119	0.03376	0.39729	0.93369	1.2817	1.7359	0.24319	-0.55038	0.40017	0.10131	0.07135	0.55836	0.22069	0.30603	0.0045305	-0.67187	-0.094165	1.2819	-0.33063	-0.20596	1.4811	-0.14515	0.59501	0.73815	0.26015	0.61876	0.38987	-0.26629	-0.46104	0.44156	-0.3069	0.85756	0.96073	0.010392	-0.24071	0.47406	-0.74086	0.76224	0.9987	0.64813	-0.68273	0.57438	-0.27797	1.0256	1.856	1.4507	0.4327	-0.013085	0.95652	0.93479
-11.12	-11.886	-12.293	-10.239	-12.063	-10.513	-11.507	-11.049	-11.887	-11.287	-9.9641	-11.651	-11.313	-11.186	-12.179	-11.193	-12.178	-11.828	-10.656	-11.082	-10.502	-10.63	-10.918	-10.907	-12.397	-10.727	-11.402	-12.356	-11.128	-11.405	-10.755	-11.32	-10.847	-11.546	-11.402	-12.415	-11.084	-12.119	-12.429	-11.184	-11.355	-11.567	-11.386	-11.156	-10.756	-11.615	-10.897	-11.283	-11.522	-12.634
0.82876	2.5738	1.6876	1.8882	1.6559	1.2369	1.6553	1.3246	2.2266	1.6742	1.4583	2.455	1.5317	1.4052	0.43803	1.4652	0.811	1.1681	-0.27831	2.2507	1.5475	2.7231	1.1957	2.3441	1.742	1.3256	0.94868	1.0978	1.2884	1.0148	1.8076	1.5841	0.99663	0.22534	1.4877	1.8126	2.3491	2.2762	1.7403	0.90129	1.3069	2.2046	0.48676	1.8347	2.2641	1.8962	2.3247	1.8481	2.2338	1.7387
-1.641	-0.93168	-0.95554	-1.0976	-1.2725	-2.2907	-0.29358	-1.1564	-2.3378	-0.432	-1.3763	-1.704	-0.97043	-0.54475	-0.96199	-1.7703	-1.342	-0.4915	-1.8471	-1.2852	-1.315	-2.6168	-1.1253	-1.9373	-2.0504	-0.23065	-0.52705	-1.9882	-0.46945	-1.7547	-1.0489	-1.2234	-1.7634	-1.0898	-0.70705	-0.67135	-2.2862	-0.47152	-1.6736	-1.5184	-0.74596	-0.61905	-1.895	-1.4087	-0.55242	-0.96209	-1.7503	-1.6712	-2.0683	-2.8842
6.6974	6.8554	7.6773	6.6792	6.3719	5.7988	6.8854	7.2365	7.5725	7.3663	8.1157	7.2624	6.9724	5.5179	7.6783	6.8024	6.2398	7.5856	8.0123	6.6836	6.5082	7.9883	5.8868	7.4033	7.78	7.6999	6.5791	7.2399	6.0198	6.1085	7.1173	6.4016	7.1897	7.6788	7.9586	6.506	7.1864	6.1922	6.9552	6.6231	5.4231	6.7314	6.5804	6.6602	7.3337	6.492	7.6183	6.7165	7.3064	6.2863
-11.659	-10.527	-10.474	-11.174	-10.198	-10.637	-10.628	-11.534	-9.7025	-10.269	-11.9	-10.528	-10.681	-10.716	-10.87	-10.605	-11.896	-10.408	-10.81	-11.569	-9.6322	-11.547	-11.642	-10.55	-11.845	-10.876	-11.401	-10.439	-10.574	-10.799	-10.89	-10.137	-9.5979	-11.013	-11.216	-11.034	-11.014	-11.448	-10.492	-9.6175	-11.311	-10.539	-9.5702	-10.95	-10.633	-10.408	-11.258	-8.7685	-11.001	-10.827
-2.4696	-3.2475	-3.5074	-2.4748	-3.5628	-3.3586	-3.1367	-2.6796	-4.0135	-3.0864	-4.3226	-2.9106	-3.004	-4.5482	-3.8631	-3.5389	-1.9683	-3.7005	-4.292	-2.9769	-3.682	-4.3675	-3.0307	-2.4116	-2.2774	-2.9196	-2.6728	-3.6383	-3.6799	-2.2177	-3.857	-3.7276	-4.1889	-2.907	-4.3271	-3.9196	-3.6209	-3.0539	-2.1278	-3.37	-3.4815	-3.7039	-2.2235	-4.116	-4.6301	-2.6591	-3.3531	-2.4269	-3.9946	-3.5224
-6.8113	-6.2029	-6.6462	-5.7167	-4.6272	-6.8035	-5.603	-6.3162	-6.7623	-6.6963	-6.3934	-7.2531	-5.7288	-7.4461	-6.4858	-5.7574	-6.1786	-8.3535	-6.174	-5.7988	-7.1607	-6.1482	-6.8255	-5.9862	-5.2068	-5.3179	-7.1671	-6.5103	-6.7728	-6.6774	-6.1368	-6.4734	-7.4668	-7.6571	-6.4671	-6.0658	-5.8844	-5.3784	-6.4362	-5.3133	-5.9755	-6.5351	-7.0207	-5.847	-6.2884	-6.5735	-6.3891	-6.3932	-6.7058	-5.6307
-3.5665	-4.1123	-1.908	-3.3894	-2.9555	-3.2383	-2.9807	-4.4222	-3.8362	-3.0253	-4.1814	-3.2515	-3.3012	-1.9331	-3.4485	-2.9026	-3.3733	-2.6447	-4.0397	-3.2569	-3.3119	-3.2932	-3.8029	-3.6771	-1.9584	-3.4139	-3.8154	-3.1054	-2.8723	-2.669	-4.4108	-2.6088	-3.4876	-3.995	-2.9355	-3.7392	-3.3837	-2.9285	-3.7421	-3.708	-2.6085	-4.0013	-3.4307	-3.2958	-4.1975	-4.0673	-2.7363	-3.3334	-2.7788	-2.7465
-2.264	-1.4812	-1.0285	-1.3643	-1.4212	-1.8891	-1.8254	-1.6374	-2.2666	-0.8988	-0.90925	-1.5722	-1.5105	-1.6994	-1.6756	-1.3248	-1.0851	-1.4238	-3.4741	-1.7397	-1.9782	-1.0655	-0.18482	-1.4114	-0.81535	-0.4916	-1.8333	-2.3684	-0.8042	-2.9185	-1.7287	-1.618	-0.10372	-0.75834	-1.2381	-0.86448	-1.0888	-0.98172	-1.135	-1.7948	-1.9572	-1.3592	-1.6392	-1.7437	-1.5384	-2.2787	-1.3901	-1.4351	-1.0519	-0.64298
-0.51197	-0.82177	0.21435	0.22625	-0.57815	0.63211	-0.5604	-0.2387	1.1605	-0.3986	-0.76382	-0.14754	0.17682	-1.0706	-0.040628	1.6205	0.41919	-0.70801	-0.065173	-0.068899	-0.12748	0.34983	-0.7256	-0.64682	-1.274	-0.40105	-0.52333	0.096844	-0.43259	-0.8378	0.52605	0.12667	-0.34505	0.23509	-0.23469	-0.0014192	-1.2658	-0.095278	-0.43178	-0.40529	-0.1801	0.89044	-0.66933	-0.11618	-0.74077	0.029254	-0.38832	-0.46216	-0.53129	-0.39972
-9.137	-9.5723	-8.7206	-8.504	-8.6964	-8.6637	-8.8766	-8.4011	-7.824	-8.0509	-9.4505	-7.8218	-9.7417	-8.578	-9.3463	-7.8334	-8.7494	-7.539	-8.3394	-8.2818	-8.9178	-8.9244	-8.3549	-8.7411	-10.121	-9.6434	-8.5944	-9.4336	-8.5639	-8.3011	-8.7374	-7.8093	-9.0112	-8.184	-8.0945	-9.6412	-8.9241	-9.5751	-9.0692	-8.3361	-8.5103	-9.3327	-9.3209	-8.237	-8.9915	-9.6736	-8.4965	-8.6138	-9.122	-8.8924
-12.761	-12.767	-14.13	-12.749	-13.144	-12.534	-12.275	-12.523	-13.294	-12.444	-13.455	-13.263	-12.992	-13.921	-13.35	-12.776	-12.389	-13.815	-12.755	-13.037	-13.517	-12.604	-13.9	-13.066	-12.318	-13.799	-12.844	-13.199	-12.382	-13.105	-13.261	-14.079	-13.391	-13.932	-13.455	-12.686	-14.13	-13.151	-12.607	-13.577	-12.307	-12.933	-13.306	-12.631	-13.484	-13.535	-13.602	-13.226	-12.425	-13.375
-21.877	-22.973	-21.764	-22.056	-23.427	-22.06	-21.437	-22.615	-22.294	-22.889	-22.312	-22.022	-21.7	-22.244	-22.213	-22.222	-21.721	-22.894	-22.07	-22.716	-22.109	-20.807	-22.331	-22.038	-21.803	-23.422	-21.859	-22.335	-22.337	-21.921	-22.603	-21.554	-21.474	-21.776	-23.563	-22.076	-21.896	-21.685	-22.329	-22.047	-22.302	-22.491	-22.895	-21.925	-21.642	-23.26	-24.088	-21.567	-22.629	-21.73
-2.2848	-1.8204	-2.1915	-2.743	-3.2597	-2.5626	-2.9282	-1.6178	-2.1085	-3.2866	-2.0234	-2.0426	-1.999	-2.847	-1.1431	-2.2132	-2.9892	-1.4417	-3.3347	-1.409	-2.834	-2.818	-1.4077	-2.507	-1.9252	-2.8602	-2.7204	-2.9588	-1.863	-1.1109	-4.2127	-2.4158	-2.6778	-2.1765	-1.572	-2.7634	-2.6393	-3.602	-2.6179	-3.3856	-2.6276	-2.6359	-2.7709	-1.5132	-2.5062	-3.4871	-2.8595	-2.4926	-2.5762	-3.1066
0.89011	0.70885	-0.01133	0.12347	-0.037644	-1.1935	-1.8693	0.79752	0.30987	-0.10415	-0.53303	0.73353	-0.51593	-0.6248	-0.020819	-0.7384	-0.80064	-1.0473	-0.85796	0.11827	-0.30551	-0.29376	0.23897	-0.15979	-0.55193	0.33335	0.39557	1.7011	-0.13036	-0.93043	-0.70322	-0.16068	0.6108	-0.4803	-0.063689	-0.85805	0.24178	0.38736	0.86862	-0.59044	-1.4545	0.082275	-0.9137	-0.45474	-0.66425	0.22244	-0.90364	-1.1902	0.05694	0.92545
1.7042	-0.4885	0.5274	0.26687	0.79153	0.58826	-0.98918	-0.76523	0.23314	0.73254	-0.11471	0.89919	0.21299	0.21418	0.090418	-0.7984	-0.29377	0.44601	-0.77695	0.041129	0.19057	0.027868	0.94984	0.15275	-0.82822	0.48179	0.14428	0.099611	-0.43585	0.84317	-0.028079	0.37391	-0.068372	0.2186	-0.13134	-0.98817	-0.099696	-0.08398	-0.13392	0.097093	1.1248	0.25582	-0.62922	-0.95828	1.5544	-0.23023	-0.50361	0.79056	-0.3084	0.9113
-11.722	-11.776	-11.603	-11.734	-12.097	-11	-10.873	-11.728	-11.845	-11.612	-12.078	-11.633	-11.644	-11.623	-12.027	-11.001	-11.878	-11.472	-11.837	-12.13	-10.209	-12.079	-11.559	-11.458	-12.33	-12.774	-10.832	-12.355	-12.295	-10.619	-11.325	-11.237	-11.335	-11.58	-11.443	-12.454	-11.481	-11.519	-11.784	-12.244	-11.733	-10.018	-11.675	-10.818	-12.125	-10.225	-11.216	-10.875	-12.041	-10.647
1.7824	0.49136	1.2723	2.1548	2.635	0.97202	1.6592	2.1522	1.1218	1.5229	1.5748	1.6638	1.8794	0.94608	1.3481	0.86667	2.1384	1.1801	1.77	1.2805	0.66367	1.8015	0.9636	0.78025	1.5323	1.5629	2.0273	1.2278	0.57987	1.5216	2.3565	1.6352	2.332	1.3145	2.0753	0.67929	2.0956	1.4864	2.3099	1.9841	1.9957	2.3841	1.0936	2.2184	1.6256	1.6225	2.1393	0.63896	1.2821	0.56141
-10.782	-11.167	-11.31	-10.688	-10.584	-11.189	-11.84	-11.558	-10.417	-10.475	-11.498	-12.05	-10.555	-9.8722	-12.381	-12.152	-10.574	-10.918	-11.285	-11.799	-10.389	-12.362	-10.948	-10.99	-11.878	-11.809	-11.419	-11.629	-12.19	-11.164	-10.764	-10.87	-11.967	-11.703	-11.195	-11.893	-10.465	-12.592	-12.353	-11.369	-10.584	-11.021	-11.554	-12.203	-12.059	-11.216	-10.982	-11.513	-11.862	-12.533
-9.9166	-10.434	-10.678	-9.7108	-10.137	-9.3122	-9.9619	-11.226	-10.034	-9.8588	-10.16	-10.614	-9.6741	-9.6191	-10.803	-9.9703	-10.21	-10.54	-9.4767	-10.191	-10.18	-10.143	-10.583	-9.8524	-10.828	-10.154	-10.898	-10.604	-9.8634	-9.9348	-10.025	-10.363	-10.01	-10.041	-11.177	-10.22	-9.8226	-10.949	-9.601	-9.3079	-10.376	-10.822	-10.637	-10.009	-9.4894	-11.038	-9.9338	-10.962	-10.529	-10.048
-1.0338	0.54529	0.24723	0.17345	0.84783	0.10496	-0.21314	-0.83305	0.15501	-0.50286	-0.17209	0.080468	-0.57617	-0.18291	-0.28104	-1.2196	-0.80637	-0.071888	0.58932	-0.42723	-1.1309	-0.10867	0.26161	0.3539	0.0063004	0.63074	-0.82248	0.61951	-1.2867	-0.35934	-0.17013	-0.042079	-0.15151	-0.19971	-0.38396	-0.67097	0.13942	0.042769	-0.51137	-1.1386	-0.12687	-0.0040706	0.34278	-0.48306	-0.8355	-0.057162	0.54869	-0.074524	-0.88246	-0.42561
-1.0814	-0.053519	-1.5842	-1.2761	-1.8587	0.57991	-1.347	0.095914	-2.1176	-1.2646	-1.7278	-1.798	-1.1319	-0.65509	-0.31681	-1.1563	-0.90618	-1.9056	-1.83	-1.9545	-0.10014	-1.1993	-1.0737	-1.6623	-3.2637	-1.2751	-2.0746	-1.7209	-1.7013	-1.8878	-1.6477	-0.83526	-1.1605	-1.2115	-1.4816	-3.0612	-2.1401	-0.34331	-2.6522	-1.5048	-2.6233	-2.7767	-1.4368	-2.2584	-1.77	-1.1808	-0.97542	-1.5725	-0.48964	-1.4103
-4.9728	-5.633	-6.6159	-4.5676	-5.885	-4.7942	-4.9729	-7.0737	-6.3472	-5.6885	-5.6585	-5.5423	-5.4957	-5.6852	-5.4508	-5.4598	-5.1261	-4.8665	-6.7214	-5.2421	-5.4267	-4.4167	-5.8085	-6.4703	-4.8517	-5.8963	-4.8872	-5.3644	-4.9	-5.0554	-5.8166	-6.0715	-5.5532	-6.1093	-5.8765	-5.3476	-5.4147	-3.9876	-6.1618	-5.838	-5.6717	-5.4584	-5.2173	-4.9411	-5.3055	-5.7208	-5.2686	-6.1006	-6.0002	-4.888
-10.328	-10.084	-7.9836	-9.4126	-8.5115	-9.8557	-9.6516	-8.8863	-9.0796	-9.551	-10.131	-9.0402	-9.5307	-9.2692	-9.1717	-9.9156	-9.0999	-8.979	-10.024	-10.333	-8.8744	-9.48	-9.4334	-9.9651	-9.1689	-9.4424	-8.7268	-9.5172	-10.118	-8.2528	-11.095	-8.9415	-9.3095	-10.209	-9.3235	-9.4917	-9.1584	-9.4702	-8.2328	-9.2703	-10.204	-9.3187	-9.0662	-9.1953	-8.2346	-9.1033	-8.5097	-8.2556	-10.711	-9.7611
4.4059	5.5559	4.805	5.2391	4.3785	3.6126	4.8906	5.0376	4.0961	5.1466	3.4213	4.9959	3.8707	5.9287	4.2231	4.8931	3.8776	5.9069	4.4651	4.6273	4.1974	5.2767	5.0965	5.2927	4.6845	5.0137	5.4208	4.537	5.4331	4.5235	5.3154	4.8086	4.9474	5.0351	4.1448	5.8608	5.4369	5.6337	3.8321	6.4446	5.1152	5.3295	5.0631	4.0653	5.149	5.7713	5.095	5.7647	5.219	4.221
-3.7896	-3.2265	-3.4292	-3.5226	-3.8083	-2.5803	-3.0867	-3.3243	-3.7174	-3.7071	-3.6814	-3.0059	-2.0048	-3.8639	-4.3616	-3.7308	-3.2812	-3.6244	-2.8594	-2.6849	-3.8122	-3.1276	-3.4215	-3.2007	-4.0728	-3.0266	-4.0887	-3.5068	-4.0959	-3.1551	-3.9023	-4.1268	-3.7885	-3.641	-3.3555	-2.9329	-3.5788	-3.9231	-2.5042	-3.5534	-3.3	-3.5546	-3.6781	-3.2153	-2.9696	-2.8365	-3.3577	-4.2318	-4.1229	-2.5173
-5.9667	-6.4865	-6.5436	-5.8621	-6.3077	-5.7234	-6.7177	-8.2385	-5.3314	-7.5284	-7.1018	-6.2054	-6.6908	-7.2163	-6.1253	-6.1131	-6.6788	-5.8028	-6.8637	-6.9681	-7.7586	-6.4748	-5.7314	-7.1169	-7.0789	-7.0399	-5.691	-6.9292	-6.5992	-7.5501	-6.7207	-6.3796	-6.5768	-6.6925	-6.7043	-6.3128	-6.0748	-6.7021	-5.766	-6.6321	-7.0144	-6.557	-6.0545	-6.7972	-7.2624	-6.4154	-4.6879	-5.3857	-6.301	-7.2999
-0.56743	-1.8775	-2.3617	-1.2297	-0.85167	-1.2333	-0.76323	-0.9947	-0.69436	-0.58198	-1.4372	-2.2943	-1.6432	0.60412	-0.37141	-1.0152	-1.1494	-0.71383	-0.55703	-0.92145	-1.6886	-1.1677	-0.28567	-1.5881	-0.15724	-0.36408	-0.48318	-0.88269	-1.1244	-0.91076	-0.62413	-0.70891	-1.2133	-1.4607	-0.75275	-0.46767	-1.417	-0.62596	-0.046931	-0.35521	-0.4957	-0.30582	-0.5791	-1.0274	-0.21043	-0.74894	-0.42177	-0.059995	-1.368	-0.37821
-13.19	-14.826	-13.079	-14.25	-14.011	-13.633	-14.259	-14.16	-13.094	-14.041	-13.614	-13.16	-14.671	-14.025	-13.952	-15.027	-15.248	-14.205	-13.088	-14.624	-15.344	-13.656	-14.309	-13.465	-13.395	-13.536	-13.255	-13.343	-14.143	-13.997	-14.112	-14.312	-14.336	-12.764	-13.145	-12.883	-13.588	-13.807	-13.697	-13.441	-14.233	-14.685	-14.232	-15.26	-14.614	-12.811	-13.09	-13.661	-13.559	-14.198
-12.563	-13.57	-13.426	-14.071	-12.966	-13.151	-12.696	-13.826	-13.46	-14.599	-12.954	-12.961	-13.659	-13.868	-13.22	-13.384	-12.281	-12.548	-12.049	-12.967	-13.095	-14.15	-12.267	-12.525	-13.061	-14	-12.671	-12.262	-13.153	-14.255	-13.164	-13.669	-13.044	-12.577	-12.651	-13.56	-12.026	-13.348	-12.969	-12.511	-13.529	-13.707	-12.823	-12.686	-12.878	-13.77	-14.345	-13.696	-12.726	-13.036
-0.91961	-1.4497	-1.9754	-1.7347	-1.6676	-0.18579	-0.18972	-0.17356	-1.6614	-1.8579	-1.2988	-0.75509	-1.7618	-0.90618	0.30672	-1.7967	-0.0015323	-1.6742	-1.3879	-1.0754	-0.85632	-1.17	-1.1036	-1.1562	-2.2716	-1.7913	-2.4366	0.24403	-0.31137	-1.115	-1.0006	-1.7747	-0.9486	-2.182	-1.057	-1.3404	-1.0351	-1.6649	-1.4512	-0.76299	-1.7009	-1.5853	-2.5567	-1.1252	-0.40701	-0.64179	-1.2905	-1.4435	-1.5628	-1.2912
-4.2521	-4.6606	-5.6954	-3.7016	-5.254	-4.8061	-3.6266	-5.5008	-4.5051	-4.3441	-4.5842	-5.3117	-4.0764	-3.8718	-5.0914	-4.6647	-5.7542	-5.3063	-4.7647	-4.293	-4.0867	-3.5874	-4.7782	-4.6932	-4.0778	-4.4223	-4.3941	-5.5611	-3.5761	-4.8925	-4.9076	-4.6719	-5.4408	-4.3291	-3.4076	-4.5444	-4.8456	-5.5116	-5.5072	-4.4274	-5.9778	-5.009	-3.5928	-4.4321	-4.1982	-2.7566	-3.544	-5.7723	-3.8944	-4.6725
-10.965	-10.782	-11.195	-11.75	-12.079	-11.175	-13.038	-11.354	-10.677	-10.851	-12.193	-13.208	-10.582	-11.469	-11.529	-12.051	-11.204	-11.388	-10.888	-10.916	-11.364	-10.961	-11.1	-10.126	-11.053	-11.423	-12.493	-11.456	-11.715	-10.975	-11.464	-11.718	-12.159	-11.559	-10.989	-12.488	-11.017	-11.146	-11.699	-10.582	-11.944	-11.097	-12.305	-10.806	-12.39	-11.627	-11.902	-10.515	-11.733	-11.414
-4.1241	-2.7221	-4.9663	-3.6566	-4.1849	-3.3908	-4.5319	-3.7343	-3.6381	-4.5992	-3.929	-2.7571	-3.6385	-3.9524	-4.7365	-4.7217	-3.1679	-3.5125	-4.2449	-3.5484	-4.202	-4.5922	-4.7705	-4.0019	-4.4057	-3.6944	-3.1342	-3.4468	-3.7279	-3.9573	-3.7903	-5.0301	-3.884	-4.1849	-4.698	-3.0243	-4.3964	-3.3355	-4.215	-3.2554	-3.7006	-2.6583	-3.3945	-3.8578	-4.2136	-4.6533	-3.574	-3.4649	-3.7369	-3.9464
-9.8241	-9.2829	-8.9498	-9.3067	-9.7278	-8.9206	-9.422	-9.2257	-8.0064	-9.3096	-9.419	-9.0175	-10.518	-9.35	-8.8837	-9.065	-7.8109	-9.5469	-10.477	-8.706	-9.6181	-10.701	-8.5676	-9.1375	-8.9942	-10.122	-10.176	-9.6681	-8.2794	-8.3903	-9.6504	-10.358	-9.1148	-9.5161	-9.3877	-9.1841	-8.6327	-9.2659	-9.4831	-9.7305	-8.8647	-9.3141	-8.9132	-9.5043	-10.035	-8.7161	-9.4628	-9.3154	-10.658	-10.282
6.6054	6.9087	7.0863	5.958	7.506	7.074	6.652	6.69	6.3647	6.4376	7.1832	6.8171	7.1176	6.9139	7.0899	7.1605	7.5089	6.7773	6.2496	6.9332	7.2852	6.3667	6.2878	6.6267	5.7583	6.0889	6.128	5.8058	7.4106	6.4337	7.0002	7.2163	6.9747	7.1674	6.3248	6.2183	6.354	7.6051	6.6221	5.2173	6.3283	5.7357	7.1481	6.2486	6.5798	5.9678	6.3689	7.238	6.131	7.3739
0.87332	0.51141	1.7301	1.8658	1.9467	1.209	0.66085	2.498	1.4344	0.73096	2.1063	2.3727	1.1639	2.0559	2.0095	2.4254	2.7394	0.76705	1.9366	2.6342	2.098	1.9438	1.5439	2.0224	1.3656	2.7182	1.7285	2.0865	2.2299	1.167	2.5262	2.0096	2.0379	1.8144	1.8837	2.9171	1.1375	1.8202	0.48766	1.1925	1.7149	1.5124	2.515	2.3424	2.2414	2.0455	2.2056	-0.08652	1.4425	2.1
-11.334	-10.66	-11.044	-10.271	-9.7845	-10.755	-11.406	-11.049	-11.556	-11.057	-10.572	-11.177	-11.072	-11.222	-9.7193	-10.465	-11.157	-12.034	-10.733	-10.395	-10.291	-10.341	-10.814	-10.487	-9.897	-10.681	-9.7671	-10.988	-10.694	-10.413	-11.232	-11.475	-11.223	-10.578	-11.441	-10.88	-10.864	-11.666	-10.174	-10.591	-11.436	-9.767	-11.043	-9.7652	-9.8323	-10.629	-10.565	-11.958	-11.557	-10.794
-10.395	-10.747	-12.489	-12.926	-11.298	-10.963	-10.732	-10.475	-11.567	-11.436	-12.332	-11.167	-11.178	-11.218	-10.645	-12.254	-12.105	-11.646	-11.901	-10.465	-11.706	-10.85	-12.28	-11.312	-11.356	-12.162	-11.454	-11.066	-11.559	-10.44	-11.62	-11.351	-11.865	-11.953	-10.955	-10.363	-11.077	-11.396	-11.343	-10.641	-11.553	-11.759	-10.848	-11.807	-11.613	-11.726	-10.966	-11.522	-11.279	-10.89
-0.44536	-1.2324	-2.1877	-2.0772	-0.83659	-1.4168	-2.4303	-2.3893	-2.0153	-2.112	-0.85105	-0.44691	-0.39845	-2.1178	-0.16932	-1.788	-0.80641	-1.4157	-1.1851	-1.4573	-0.72639	-0.59923	-0.50327	-1.7429	-1.3285	-1.432	-1.1625	-0.2324	-1.6813	-2.3599	-1.3157	-1.469	-0.4437	-1.3816	-0.51936	-1.0371	-1.7384	-1.4978	-1.4134	-0.78928	-1.6407	-1.8122	-1.626	-1.2623	-1.3138	-1.9734	-0.73072	-1.1307	-2.0165	-1.5399
-2.8441	-1.6061	-2.6623	-3.1123	-3.2798	-2.3036	-3.4552	-3.2257	-2.2046	-2.1915	-2.5472	-3.3293	-1.9809	-3.5613	-2.4342	-3.1922	-2.4185	-2.3739	-3.5624	-1.6827	-2.5153	-3.1393	-2.4977	-3.0602	-2.7743	-3.0882	-3.1124	-1.6364	-3.0673	-2.6055	-2.0162	-2.6652	-3.4195	-2.5605	-3.2399	-2.191	-2.4409	-2.4589	-1.1313	-3.0304	-2.1083	-2.932	-2.5426	-1.921	-3.1966	-2.7268	-2.8959	-2.6528	-2.3866	-1.6405
-20.273	-21.185	-20.98	-19.807	-21.858	-20.33	-21.543	-20.523	-20.951	-21.189	-20.287	-20.805	-21.551	-20.819	-20.871	-20.869	-20.941	-20.465	-21	-20.48	-19.471	-20.174	-20.923	-20.802	-20.781	-20.872	-20.437	-20.562	-20.621	-20.152	-21.157	-21.63	-21.037	-21.424	-21.498	-21.192	-21.207	-20.427	-21.138	-21.548	-20.815	-21.523	-20.743	-21.211	-20.757	-19.948	-20.609	-20.801	-20.677	-20.442
-22.53	-22.564	-22.788	-22.772	-21.304	-22.798	-22.185	-22.544	-22.602	-21.305	-22.012	-22.715	-22.283	-23.227	-21.949	-22.2	-23.357	-22.031	-21.88	-23.223	-22.113	-22.921	-20.76	-23.138	-22.802	-22.112	-21.96	-22.069	-21.186	-23.099	-21.407	-24.132	-22.224	-22.419	-21.873	-21.256	-21.977	-22.559	-21.395	-22.825	-21.714	-22.296	-22.684	-21.852	-21.969	-21.917	-22.421	-21.468	-22.524	-22.964
-0.64636	-2.0321	-1.5719	-1.2314	0.0020497	-1.7261	-1.5398	-0.93303	-0.54987	-0.2502	-0.73168	-1.2177	-0.86532	-1.3303	-1.3211	-1.07	-2.5004	-1.0054	-1.4381	-1.1731	-0.45555	-1.1056	-0.78558	-1.0333	-1.2045	-1.0367	-2.9286	-1.7781	-1.7591	-1.3094	-0.88949	-2.5619	-1.8589	-2.2626	-1.1784	-2.0549	-0.98849	-0.29892	-1.2011	-2.1405	-1.4278	-1.4613	-2.0711	-1.2392	-1.8359	-1.282	-1.8022	-2.1573	-1.2103	-1.399
-10.432	-9.6674	-10.014	-9.7669	-9.5153	-10.265	-11.104	-9.5779	-11.31	-10.282	-10.452	-9.8934	-9.1512	-10.483	-11.169	-10.799	-9.6803	-9.3043	-9.8763	-11.147	-9.714	-10.42	-9.1968	-9.6809	-10.435	-10.372	-10.03	-12.146	-11.048	-10.968	-9.727	-9.8464	-9.7024	-9.9298	-10.272	-10.47	-10.654	-10.622	-10.022	-9.5956	-9.5564	-10.487	-10.269	-10.534	-9.5591	-9.3351	-9.8071	-9.0339	-10.619	-10.028
-1.8709	-1.7286	-2.3091	-2.4018	-2.7154	-2.8557	-3.175	-1.6775	-2.199	-3.1896	-3.7128	-3.013	-2.8179	-1.8135	-1.9079	-2.6479	-2.1331	-3.0777	-3.7197	-2.434	-2.2604	-2.7949	-3.0088	-3.0183	-2.4519	-1.4505	-1.2358	-2.8091	-3.3144	-2.31	-2.9781	-2.9647	-2.278	-3.4153	-2.5047	-2.7574	-3.464	-2.9062	-2.2694	-2.1771	-2.3454	-2.6371	-2.549	-2.8939	-2.9217	-2.0778	-2.4035	-2.1529	-1.6622	-2.7031
-11.234	-9.5465	-11.017	-10.566	-11.714	-9.6048	-10.49	-11.704	-11.972	-11.275	-11.159	-10.074	-10.622	-11.924	-11.488	-9.3694	-9.8584	-11.412	-9.9856	-9.7895	-11.161	-10.72	-10.789	-10.646	-10.153	-10.832	-10.814	-10.558	-11.336	-10.747	-10.603	-10.908	-10.711	-10.598	-10.666	-11.812	-10.487	-11.19	-10.292	-10.359	-10.742	-10.65	-10.717	-10.633	-9.2893	-9.6808	-10.434	-10.459	-10.338	-12.128
-8.9413	-8.5752	-8.7716	-8.163	-9.1871	-9.4826	-10.958	-8.3403	-9.0976	-8.701	-8.89	-8.9486	-8.3811	-9.1195	-9.4044	-9.2823	-9.266	-9.2304	-8.8304	-9.2415	-10.039	-8.7268	-8.3897	-8.669	-9.3096	-9.6892	-8.7349	-8.1637	-7.9946	-8.3196	-8.7253	-9.1024	-9.3724	-10.025	-8.6703	-9.1221	-9.4458	-9.6386	-9.8204	-8.4703	-7.4187	-7.9951	-7.7214	-8.1051	-8.6294	-8.9134	-8.466	-10.117	-7.9327	-10.215
2.1482	2.1477	1.0416	1.4048	1.107	0.97663	0.36576	2.211	2.6375	2.1119	1.2795	1.3734	1.4923	1.3815	2.6506	2.1252	0.91059	1.3728	1.7402	1.9073	1.2935	0.17988	1.7072	1.8234	1.5725	2.4609	1.3229	2.1515	1.2437	2.2086	1.7675	2.3895	2.1052	2.2285	0.94904	1.4166	1.5284	2.0481	1.8943	1.4516	2.211	2.3738	1.5281	2.4684	1.7305	2.2131	2.1013	1.5774	2.3523	2.1674
-0.6291	0.35213	0.15496	-0.049603	0.38537	0.05271	0.029994	-0.87541	-0.25566	0.030124	0.03783	-0.14641	-0.38019	-0.13329	-0.58159	-0.81604	0.11065	0.3594	-0.64065	0.85311	-0.10532	0.19187	0.41555	-0.29092	-0.63162	0.64073	-1.1684	0.26248	-1.3276	0.13667	0.17687	0.15169	-0.72102	0.096408	0.33773	0.27495	-0.44589	0.25749	-1.5698	0.72027	0.4357	-0.34659	0.48822	-0.76631	0.58493	-0.20759	-0.089882	-0.7784	0.55713	0.065141
-14.057	-14.468	-14.178	-13.177	-13.818	-14.306	-13.092	-14.016	-14.394	-15.038	-13.84	-13.569	-15.038	-14.347	-14.156	-14.425	-14.413	-13.603	-14.165	-14.548	-13.588	-13.302	-12.751	-13.982	-14.139	-13.086	-13.699	-13.151	-13.941	-14.698	-13.372	-13.749	-13.793	-12.943	-14.833	-13.946	-14.333	-13.781	-13.976	-13.145	-13.857	-14.431	-14.291	-14.302	-13.834	-14.283	-13.509	-14.797	-15.417	-13.134
-4.8706	-4.6468	-4.1254	-5.5732	-5.429	-5.6174	-5.1202	-5.1678	-4.9039	-5.1551	-6.216	-5.0687	-4.3744	-5.3832	-4.8477	-5.891	-5.775	-5.4294	-4.6119	-4.6691	-5.4392	-4.0376	-5.5283	-5.2409	-4.4872	-4.0801	-5.2633	-4.8828	-6.615	-4.4019	-4.8787	-5.4108	-5.987	-4.7197	-6.1192	-4.1585	-4.7343	-4.0982	-4.6578	-3.8513	-6.6226	-5.3132	-4.0038	-4.7771	-4.5693	-4.8587	-5.7283	-4.6411	-4.6982	-4.7179
-12.996	-12.918	-13.691	-14.029	-12.046	-12.079	-12.541	-12.956	-12.729	-12.653	-12.926	-13.921	-12.785	-12.803	-11.552	-12.78	-14.318	-13.369	-12.175	-12.69	-12.739	-12.177	-12.988	-11.699	-12.658	-13.38	-12.567	-13.561	-12.678	-13.322	-12.824	-12.731	-14.028	-13.476	-12.576	-13.888	-12.61	-12.122	-12.777	-11.557	-13.871	-12.595	-12.854	-12.446	-12.746	-12.74	-12.349	-12.86	-12.026	-13.445
-4.6228	-4.2206	-5.3884	-5.3934	-4.6889	-5.2419	-5.6965	-5.489	-5.5729	-3.7842	-4.0149	-4.2467	-5.8782	-5.2035	-5.1581	-4.747	-4.9343	-4.7391	-4.3854	-2.9848	-3.6694	-4.5056	-4.7182	-4.0739	-5.0804	-4.6186	-4.2811	-4.0432	-4.9042	-4.0596	-4.912	-5.5642	-4.8363	-4.8748	-5.0402	-4.3388	-4.1764	-5.3108	-4.3465	-4.0038	-6.0426	-3.3993	-4.4323	-4.7625	-5.6077	-3.8684	-4.3932	-4.8193	-3.3654	-4.0849
-10.035	-10.029	-10.601	-10.272	-11.026	-9.4582	-9.8103	-11.213	-9.7677	-9.6018	-10.086	-9.4548	-10.951	-9.1708	-10.752	-9.2471	-10.995	-10.154	-10.962	-10.683	-10.245	-9.4041	-10.978	-11.689	-10.455	-11.476	-10.653	-11.505	-9.7296	-10.529	-8.7646	-9.5697	-9.6028	-9.5677	-10.864	-10.032	-9.9018	-9.8818	-8.7913	-10.149	-9.7598	-11.806	-10.293	-9.7486	-10.594	-9.5228	-11.065	-10.394	-9.7539	-10.574
-0.040694	-0.37232	-1.0102	-0.40304	0.19244	-0.33011	-0.78152	-0.42083	-0.076786	0.4677	-0.79996	-0.97617	0.47726	-1.1197	0.78718	-0.46547	0.21479	0.30324	-0.21087	-0.44475	0.12944	-0.17308	-0.67951	-1.0075	-0.36861	0.63072	0.37318	-0.10908	-0.075913	0.30794	-0.17755	0.18443	-0.26415	-0.062536	-0.184	0.14568	-0.48145	-1.4481	-0.47595	-0.18916	-0.92001	-0.10032	-0.9076	-0.65824	0.69877	-0.66677	-1.1684	-0.12259	-0.37986	0.016113
-14.407	-13.924	-14.787	-15.657	-15.477	-14.051	-14.504	-14.71	-14.994	-14.968	-14.283	-14.681	-15.383	-15.554	-14.574	-14.126	-15.748	-14.716	-13.91	-14.628	-14.764	-15.263	-13.446	-16.192	-13.358	-14.267	-14.034	-14.135	-14.481	-14.107	-14.944	-14.35	-14.576	-15.331	-14.875	-14.782	-13.945	-15.425	-14.772	-15.466	-15.281	-14.934	-15.53	-14.318	-15.346	-15.17	-14.59	-13.169	-14.767	-14.308
-14.225	-15.158	-15.651	-13.893	-14.329	-14.945	-14.232	-13.778	-13.752	-14.59	-15.6	-14.477	-14.396	-14.627	-14.125	-14.642	-14.661	-15.653	-14.937	-15.056	-14.568	-14.353	-14.328	-15.231	-14.726	-14.596	-14.785	-13.834	-13.687	-14.97	-14.277	-14.244	-14.801	-14.988	-13.466	-14.87	-14.16	-15.303	-14.082	-15.666	-14.344	-14.877	-14.247	-14.546	-14.599	-14.197	-14.331	-14.004	-13.949	-14.835
-2.1066	-2.6144	-0.75552	-3.2532	-2.396	-2.4914	-0.87915	-2.5377	-2.9186	-2.4145	-2.8276	-2.253	-2.5124	-0.79431	-1.6982	-3.0072	-2.8024	-2.4357	-2.9331	-2.8374	-2.1821	-2.438	-2.3954	-2.2101	-2.6703	-2.2113	-1.8077	-2.7642	-2.2866	-2.2155	-2.6599	-1.7438	-3.2225	-2.1391	-1.6555	-2.1903	-1.4949	-2.3453	-2.8633	-1.6132	-3.0121	-2.2303	-2.6215	-2.4648	-2.0404	-2.5568	-1.536	-2.898	-2.0375	-3.5004
8.5444	7.821	7.7928	7.614	7.5824	8.4876	7.5478	8.3176	9.0367	8.7789	8.0913	7.418	7.4292	8.1502	7.9253	7.6275	7.3648	7.266	8.0101	8.1405	8.1647	8.0625	7.8799	7.5403	7.7598	8.2003	8.4236	7.7174	8.9988	8.7456	7.5803	7.4194	8.5309	8.368	8.0814	8.524	7.7781	7.0687	8.3085	7.6043	6.0471	7.4189	7.0516	7.7069	8.0205	7.7972	7.9163	8.3271	8.3501	8.1577
4.7052	5.6768	4.9472	3.6907	5.3541	4.1512	5.393	5.9506	5.0264	4.3357	4.1262	4.4302	4.0934	4.941	4.7227	4.1689	5.8779	5.0249	4.8034	4.9319	5.2312	5.1838	5.4857	5.0548	4.8515	6.1193	5.1277	4.5626	4.6487	5.5452	4.536	3.9839	4.9148	4.6476	5.5315	5.0032	5.8507	3.7337	6.1203	4.4879	4.3901	4.7145	4.307	4.0992	6.1382	4.723	5.2781	4.8041	5.0349	5.3322
-13.397	-13.304	-14.382	-12.716	-13.177	-12.694	-12.238	-13.458	-14.052	-14.149	-13.656	-13.332	-13.158	-12.273	-14.663	-13.074	-13.116	-13.358	-12.984	-12.629	-12.049	-13.922	-14.028	-13.342	-12.245	-12.337	-13.502	-12.75	-12.323	-12.939	-13.31	-13.823	-11.677	-13.86	-13.955	-13.388	-13.34	-14.614	-12.55	-13.154	-13.387	-14.147	-13.071	-13.178	-13.928	-13.014	-13.174	-12.205	-12.675	-12.66
-1.2333	-0.83346	-2.0426	-0.33025	-0.34451	-0.02434	-1.1943	-1.1788	-0.66174	-0.89956	-0.24496	-1.3548	-0.14443	-2.1041	-1.0601	-0.86475	-0.83918	-1.3996	-1.2407	-1.2236	-1.3218	-0.89962	-1.9888	-1.3025	-0.93776	-1.1079	-1.3562	-1.5771	-1.4476	-1.4219	-1.6729	-1.7771	-1.4545	-1.3873	-0.82812	-1.9651	-1.5775	-0.51392	-1.0467	-1.4182	-0.26421	-1.5955	-1.4069	-1.0149	-1.0435	-1.567	-1.5418	-2.1246	-1.4666	-1.5504
7.3208	6.0395	6.0586	7.0872	7.4615	7.5046	6.2546	7.6724	6.5663	7.8995	7.099	6.1652	5.9762	6.7189	7.3083	6.1797	6.6978	6.9837	7.8844	7.1079	6.458	6.5763	7.2513	6.7799	7.6499	7.3068	7.5793	7.9407	7.3079	7.2276	7.0568	7.0483	7.2436	6.6246	7.4133	7.4285	7.6852	6.5775	7.1606	7.4291	6.3205	6.6105	6.8936	6.7216	7.2259	6.4701	7.5864	7.5241	7.2234	6.4272
-0.27285	-0.63422	-0.20312	0.3651	-1.6334	-0.1072	0.2217	0.57323	-0.32772	-0.15938	0.15746	-0.059462	0.52432	0.75061	-1.1397	-1.232	1.3012	0.78212	-0.091325	-0.73386	0.86412	0.19802	-0.63118	-0.22958	-0.56067	0.20769	-1.0651	0.033384	1.2248	-0.14841	1.0069	0.030657	1.2395	-0.31924	0.7041	0.87238	-0.73401	-0.87524	0.15211	-0.11549	0.45748	-0.78906	0.75828	-0.42564	-0.44906	0.54613	0.22773	0.062725	0.70042	1.0992
-1.7607	-2.4593	-0.50469	-1.1092	-1.195	-2.1763	-2.4108	-0.78284	-1.6326	-0.52891	-1.6709	-2.4341	-1.5086	-1.1838	-2.2244	-1.2829	-0.10484	-2.2738	-1.2696	-1.3269	-1.2965	-1.1404	-1.5476	-1.0496	-0.70018	-1.5215	-1.5458	-1.7158	-2.3671	-2.4204	-2.0761	-1.0417	-1.0821	-1.8237	-0.83109	-1.0915	-1.574	-1.5758	-1.5458	-1.2025	-1.1047	-2.3676	-2.7946	-1.1098	-2.0825	-0.78167	-1.2161	-1.2816	-0.67106	-1.7682
-20.799	-20.736	-21.853	-21.159	-20.782	-21.385	-20.338	-21.003	-20.402	-20.472	-20.242	-20.907	-20.121	-20.629	-21.126	-21.838	-21.061	-20.814	-19.764	-20.821	-20.209	-20.733	-19.6	-20.605	-21.617	-21.215	-23.025	-20.79	-20.669	-20.288	-20.547	-22.275	-20.17	-21.236	-21.15	-20.408	-21.2	-21.154	-20.062	-20.436	-20.919	-20.625	-21.038	-21.248	-20.333	-21.24	-19.985	-20.49	-20.413	-20.647
0.44053	-0.28416	0.81268	-0.46551	-0.085132	0.32656	0.347	0.72002	0.79744	-0.071891	0.92427	0.1117	-0.99243	0.86569	0.31548	0.92911	0.55385	0.79835	0.91939	-0.50476	-0.43798	0.89792	-0.017989	0.63677	2.2168	0.17319	0.93999	0.69651	0.98754	1.3721	1.0435	0.26828	0.24645	0.00822	0.38534	-0.83361	1.0269	0.090714	0.60246	0.29675	0.1397	-0.12928	0.96579	0.29568	-0.21854	0.13833	-0.060816	-0.2297	1.76	0.63729
0.62542	0.60818	0.62681	1.2227	0.021937	0.31078	-0.60017	0.93259	0.76837	0.13405	-0.047078	0.21343	0.086305	-0.10175	1.5318	1.092	0.97943	-0.19471	0.33169	0.44338	-0.11008	0.2732	0.20981	0.00032331	0.28333	1.4181	1.1394	0.1227	1.2597	-1.1711	-0.1648	-0.52942	0.7327	0.44036	2.229	0.25366	0.20684	1.1768	0.61517	-0.099477	1.469	0.99539	1.276	1.0878	0.35053	-0.23014	1.5859	0.0834	0.11912	1.1075
-0.054167	0.67701	0.19329	0.20674	-0.61856	-1.5228	0.051071	0.34766	0.29805	0.084417	-0.47729	-0.59563	-0.44538	-0.86193	-0.79227	0.23085	0.41483	-0.08082	-0.0012547	-0.65839	0.22081	-1.0664	0.37532	-0.51748	0.083245	-0.64057	0.6158	-0.16637	-0.37427	1.16	-0.092937	-0.87603	0.0046655	-0.66311	-1.185	0.73676	0.38487	-0.074806	0.59491	-1.3085	-0.64714	-0.08804	-0.73328	-0.067311	0.029149	-0.4158	-0.19951	0.44121	-0.852	0.24149
-0.96634	-1.3134	-1.8897	-2.2176	-1.5507	-1.6713	-1.7389	-0.94681	-0.53389	-1.4752	-0.80866	-1.1984	-0.56365	-1.1087	-1.1741	-1.576	-1.4578	-1.5338	-1.0598	-1.0149	-3.2794	-1.1587	-1.033	-2.1028	-1.7282	-1.2267	-1.1218	-1.7475	-2.5253	-1.8343	-2.0205	-1.6019	-0.97477	-1.8739	-0.94567	-1.5114	-1.904	-1.8654	-1.1876	-2.0358	-1.156	-0.95145	-1.3809	-1.6468	-1.5322	-1.2356	-0.85166	-1.6417	-0.38598	-1.6161
-0.98104	-2.8147	-3.3731	-2.5899	-2.3532	-0.84883	-1.7887	-2.9339	-2.6349	-2.5456	-2.0614	-1.3933	-3.0057	-3.1354	-2.6657	-2.8978	-1.5971	-2.3187	-2.0671	-2.2414	-2.5755	-2.0765	-1.8567	-2.3907	-3.8558	-1.632	-2.7774	-2.3425	-2.7886	-3.2488	-1.5773	-3.0937	-2.4427	-3.7404	-2.5511	-2.4016	-1.5756	-2.9152	-2.3933	-1.2791	-2.7656	-2.0966	-2.2284	-2.6931	-2.2439	-2.9945	-2.0928	-1.6483	-2.2572	-3.4893
-13.543	-13.728	-14.06	-12.656	-12.426	-14.104	-14	-13.103	-13.415	-13.459	-13.283	-13.074	-13.309	-13.04	-12.647	-12.04	-12.44	-12.6	-14.534	-13.976	-13.217	-12.875	-12.421	-13.996	-13.071	-13.467	-13.456	-13.317	-14.259	-13.753	-13.564	-12.682	-13.04	-12.587	-13.086	-12.894	-13.734	-13.148	-12.319	-12.056	-13.307	-12.838	-13.031	-12.814	-12.353	-12.936	-13.91	-13.803	-11.908	-12.612
-13.996	-13.378	-12.385	-13.308	-13.862	-13.215	-13.61	-13.23	-13.949	-13.346	-12.387	-13.265	-13.045	-13.692	-12.988	-13.286	-13.972	-13.063	-13.248	-12.748	-12.68	-13.347	-13.169	-14.044	-13.323	-13.526	-13.692	-12.723	-13.585	-13.618	-12.835	-13.656	-13.11	-13.989	-13.866	-13.751	-13.333	-13.207	-13.528	-12.595	-13.905	-11.979	-12.749	-13.463	-13.445	-13.337	-13.557	-12.93	-14.001	-13.049
8.1368	7.7369	6.7852	9.4268	7.675	8.4385	7.4317	7.9216	7.4556	8.327	9.2386	6.8709	9.1532	8.5982	8.2946	7.5477	7.1464	8.0495	7.0279	7.5155	7.6628	8.4909	8.5405	7.2613	8.8362	7.1519	6.5239	7.5745	7.2473	7.2645	7.8687	7.5134	8.4822	8.3204	7.4955	7.2526	8.0376	8.5037	9.3188	8.3833	7.084	9.307	9.3545	7.9204	8.2229	9.2196	9.0418	8.2992	8.0616	9.0778
-10.066	-8.611	-8.6488	-8.6444	-9.5224	-8.8914	-9.3332	-9.1145	-8.3845	-8.8984	-10.041	-8.8218	-9.2386	-9.4739	-7.8617	-9.4353	-9.7297	-9.7804	-8.6655	-8.8404	-9.5763	-8.5704	-8.4078	-9.4048	-9.0004	-8.3073	-9.025	-9.2548	-8.7717	-8.2838	-9.0367	-8.9403	-8.6288	-8.5914	-8.9488	-8.5094	-9.1672	-10.78	-9.3609	-9.6078	-11.019	-8.7599	-8.8065	-9.0931	-8.2597	-8.0337	-9.5312	-8.9386	-8.4723	-8.9354
-13.001	-14.144	-13.57	-13.197	-14.66	-12.787	-12.606	-13.51	-13.482	-13.797	-13.043	-13.348	-12.896	-12.538	-13.2	-13.702	-13.742	-13.486	-12.385	-12.446	-13.972	-13.47	-12.369	-13.138	-14.887	-13.056	-14.8	-12.804	-13.158	-13.478	-13.643	-13.153	-12.939	-13.084	-13.719	-12.917	-13.248	-13.027	-13.128	-13.392	-13.701	-13.059	-13.619	-14.058	-12.616	-14.175	-13.449	-13.341	-13.916	-13.686
-13.957	-11.745	-12.827	-13.882	-12.482	-13.306	-12.509	-10.757	-12.496	-13.105	-14.474	-12.858	-13.828	-13.027	-12.902	-13.902	-13.063	-12.919	-12.915	-12.01	-13.043	-11.67	-12.442	-12.214	-12.304	-13.493	-13.203	-12.987	-12.61	-13.273	-12.643	-13.467	-13.524	-12.686	-12.973	-12.482	-11.951	-12.502	-13.016	-13.148	-12.626	-12.008	-13.209	-12.84	-12.975	-13.498	-12.228	-12.007	-12.687	-13.292
1.6804	1.7529	1.3115	1.0071	2.0566	2.1286	2.9319	1.5884	2.1356	1.0968	1.2487	1.7475	2.3011	0.84686	1.1536	1.7214	1.3729	2.3346	0.075813	1.959	2.0608	1.817	0.8444	2.6302	1.853	1.833	1.8602	2.1783	1.561	1.8232	1.7764	2.5923	0.41357	1.0104	2.1677	1.69	2.0219	1.9113	2.169	0.38671	2.4862	1.4818	1.8515	0.83488	1.9673	0.53144	2.3739	1.7716	2.496	1.5044
-1.2881	-2.0217	-0.77385	-1.8901	-1.5916	-0.83536	-2.5477	-1.6559	-1.9029	-0.73989	-1.4997	-1.5696	-1.71	-0.79066	-2.2781	-1.6475	-2.0106	-1.7595	-2.0116	-2.1115	-1.5989	-1.4331	-0.82303	-2.2829	-0.71137	-1.3594	-2.2944	-1.2576	-1.1056	-2.8694	-1.3973	-1.0787	-1.6201	-1.7124	-1.7515	-1.748	-2.6019	-0.3639	-1.7426	-1.1277	-1.3117	-1.1637	-0.56643	-0.80971	-0.92323	-1.8464	-1.8148	-2.0718	-2.472	-1.655
6.6241	5.6072	6.8595	6.0578	8.2881	6.5793	5.9983	6.7026	6.488	6.7524	7.8984	7.352	5.39	5.6079	6.8814	7.2137	7.567	6.894	7.2877	4.8869	7.6105	7.1636	7.5111	7.3194	6.6666	6.2773	6.8995	5.9609	7.0331	7.0347	6.5662	5.9904	7.7295	7.1043	6.6604	6.049	7.0774	6.3859	5.9846	6.7749	7.0932	6.8321	6.8952	7.3111	6.0178	6.1153	6.5509	8.5367	6.6585	6.8629
-1.8349	-1.9938	-1.3637	-2.1358	-2.516	-1.7392	-1.0937	-0.97857	-1.6153	-1.6436	-1.4306	-0.95828	-1.0255	-1.4017	-1.7591	-2.2538	-1.3039	-0.11059	-1.6921	-1.7036	-1.6389	-1.7534	-2.8294	-1.6472	-2.1315	-1.1675	-0.69675	-1.0956	-0.91383	-1.8363	-1.0531	-1.5752	-1.2222	-0.34262	-0.25237	-1.6856	-1.6106	-1.43	-1.4317	-1.2478	-1.5201	-0.60998	-0.47579	-2.1889	-1.7585	-1.3568	-1.3196	-1.3859	-1.7274	-1.2854
-20.572	-21.395	-20.589	-21.107	-21.099	-21.053	-21.654	-21.007	-20.723	-20.391	-21.434	-21.02	-20.821	-20.798	-20.617	-21.403	-20.167	-20.554	-20.847	-20.564	-20.649	-19.502	-21.088	-21.592	-21.629	-21.462	-20.741	-21.384	-21.012	-21.466	-21.903	-20.963	-20.577	-20.629	-20.731	-20.513	-20.198	-21.842	-20.462	-20.88	-21.695	-20.003	-21.177	-20.512	-20.288	-20.553	-20.66	-20.564	-20.39	-19.841
-9.823	-8.4028	-8.0086	-8.6155	-8.4811	-9.3874	-9.1934	-8.6019	-7.7185	-8.5164	-10.144	-10.008	-8.4736	-8.7231	-9.53	-8.7593	-8.9041	-8.5382	-10.054	-8.7179	-9.7861	-10.255	-9.3192	-9.2489	-9.3387	-9.3804	-8.852	-10.284	-8.5146	-9.0934	-8.7783	-8.8106	-8.2684	-8.8548	-8.2653	-8.3807	-8.6584	-8.6932	-9.7989	-10.137	-7.2711	-9.5083	-8.8739	-8.9711	-10.748	-9.3001	-8.2755	-8.7001	-9.3188	-8.4936
-4.2113	-4.8574	-6.6271	-3.9979	-5.4887	-5.4601	-6.2105	-6.3892	-5.8224	-6.2958	-6.0058	-6.3218	-5.2634	-4.7228	-5.7025	-5.404	-5.6936	-5.3923	-5.9302	-4.1282	-7.4882	-5.4711	-6.4411	-5.7015	-5.9107	-5.6373	-5.2271	-6.3838	-5.3542	-6.936	-4.8269	-5.3911	-5.7248	-5.6556	-5.1842	-4.974	-5.3473	-6.397	-5.1378	-5.6059	-6.203	-4.6946	-4.4701	-4.4509	-5.7111	-5.7977	-4.64	-4.9805	-6.596	-6.3236
4.0564	5.5714	4.3652	4.9865	4.7904	5.9316	5.9466	5.3835	5.0529	4.6537	6.2101	5.515	5.6763	5.2886	5.6399	4.9929	4.6367	4.6966	4.2707	4.6358	5.0983	3.9565	5.9452	4.3487	4.9117	6.1707	5.4963	5.9834	5.1035	5.3978	4.7207	5.4281	5.0946	4.9041	5.3801	5.7248	5.0732	3.705	5.1879	5.5869	4.712	5.7581	5.6096	4.2351	5.0819	6.4572	5.3221	4.6613	4.4447	4.7762
3.1904	2.7869	3.2746	3.1907	4.3588	3.2249	2.915	4.2505	2.8264	1.625	2.596	3.7347	2.8549	2.8516	2.9197	3.1729	3.1455	3.7073	3.1495	3.3295	2.3366	2.7751	3.1569	2.4855	2.6061	1.9063	4.0953	2.1573	3.1721	2.8318	2.3447	3.7173	2.7202	4.6993	3.5175	2.4187	3.1892	2.3129	3.7561	2.7737	2.8167	2.5737	2.4876	3.5191	2.9786	2.7255	1.8656	2.8445	3.3596	1.9122
-5.0523	-6.3988	-5.7695	-7.1316	-5.5657	-6.6053	-5.5306	-5.619	-5.5212	-6.1925	-5.4679	-4.5034	-6.1841	-4.8714	-5.1889	-6.2817	-5.6658	-5.6432	-5.8522	-4.7451	-5.7713	-6.4809	-5.5112	-6.0321	-5.0327	-5.5733	-5.1302	-4.8778	-5.4954	-5.3207	-4.6696	-5.5895	-4.5314	-5.5233	-5.4166	-4.9022	-5.0437	-6.4252	-4.8359	-6.2939	-4.8611	-5.3343	-4.9379	-4.9177	-6.0424	-5.8905	-5.3452	-5.3856	-5.8355	-5.9168
1.5897	1.3919	0.84323	2.1793	1.349	0.32546	1.4312	2.5715	1.6712	2.7232	1.0948	1.9802	0.60264	2.1941	2.4667	1.4156	1.5127	1.4986	0.2812	0.63206	2.6616	1.9063	1.6006	1.2699	0.77208	1.137	0.78277	2.4613	2.1034	1.0775	0.94084	2.9016	1.979	0.41427	1.5256	0.78342	1.9015	2.016	1.5003	2.5	2.0058	2.1661	2.0649	2.4654	0.20622	1.2486	2.1956	0.70752	0.88359	2.3295
-11.821	-11.053	-11.06	-11.003	-11.024	-11.276	-11.206	-11.643	-12.894	-12.109	-11.994	-10.92	-11.144	-11.95	-10.787	-13.34	-11.588	-10.914	-12.123	-11.862	-12.238	-12.106	-11.173	-12.001	-11.542	-10.955	-12.129	-11.833	-10.302	-10.591	-11.519	-11.467	-12.212	-11.694	-10.482	-12.167	-10.754	-10.832	-11.208	-10.909	-11.529	-12.028	-11.229	-11.24	-12.229	-11.662	-11.199	-11.556	-11.98	-11.916
-22.17	-21.738	-21.536	-21.956	-21.548	-23.055	-21.901	-22.298	-22.553	-22.147	-22.264	-21.043	-23.077	-22.257	-21.914	-22.075	-22.176	-21.544	-21.742	-21.225	-22.68	-22.866	-23.798	-22.144	-23.073	-21.932	-21.291	-21.723	-21.58	-24.403	-22.302	-21.75	-22.567	-22.622	-22.721	-20.994	-21.405	-22.687	-22.134	-22.915	-22.282	-21.364	-22.04	-21.259	-22.026	-22.79	-22.05	-21.077	-21.646	-23.019
-4.1181	-5.522	-5.328	-4.3692	-3.5711	-4.7966	-4.3201	-4.4753	-4.6822	-4.3397	-5.497	-4.5402	-4.6943	-4.5373	-5.3658	-4.4528	-4.6885	-4.8478	-4.0329	-4.7855	-3.9091	-4.0601	-3.8058	-4.9729	-4.154	-4.4085	-3.887	-5.1157	-4.8303	-4.2553	-4.7943	-4.9912	-6.3374	-4.2904	-4.2229	-5.227	-4.9008	-3.964	-3.9402	-4.0171	-4.0313	-4.6133	-4.2497	-5.1552	-4.4146	-4.5611	-4.8319	-4.9757	-4.7708	-5.2463
0.70184	0.47353	0.35638	0.20733	0.83475	0.69751	-0.073275	-0.51321	-0.53153	1.1575	1.8502	-1.0609	-1.2864	1.0761	-0.55014	0.90838	-0.21605	-0.24128	0.13791	0.29994	0.49898	-0.34939	-0.24686	-0.76605	0.33261	1.0629	0.11556	0.23791	0.18686	0.69298	1.0181	-0.37952	1.3428	1.4139	0.29731	1.3422	-0.35332	0.057568	-0.42116	1.5511	0.46944	1.4135	-0.053889	0.27093	0.39357	0.72548	0.96576	-0.197	0.995	0.47176
-20.819	-21.035	-21.489	-20.645	-20.164	-19.641	-21.584	-21.61	-20.628	-21.157	-20.842	-19.886	-21.217	-21.681	-20.606	-21.378	-22.003	-21.742	-21.153	-20.566	-22.086	-20.93	-21.997	-21.071	-21.558	-22.014	-21.888	-21.9	-21.012	-21.484	-20.474	-21.637	-20.738	-21.624	-20.682	-20.947	-21.636	-21.154	-21.328	-20.025	-19.821	-19.951	-20.558	-20.754	-21.374	-20.449	-20.895	-21.741	-21.781	-21.681
-11.133	-9.786	-9.9467	-11.511	-10.704	-10.306	-10.396	-10.005	-10.177	-8.971	-9.3584	-10.781	-10.734	-9.133	-9.9642	-9.4389	-10.29	-10.168	-10.806	-10.026	-10.384	-9.8258	-10.979	-10.413	-11.1	-11.127	-10.235	-10.492	-9.4416	-10.284	-11.186	-9.82	-10.613	-10.356	-10.138	-9.7113	-10.188	-11.016	-10.101	-10.247	-10.971	-9.995	-9.4527	-9.4304	-10.362	-10.507	-9.6842	-9.7471	-10.203	-11.466
0.37291	0.76402	-0.068192	0.32246	0.24747	0.17809	-0.58259	-0.44328	-0.60588	0.49601	0.85162	-0.98375	-0.03702	-0.16297	-1.0848	-1.339	0.098495	0.13633	-0.3629	-0.53514	-0.039199	-0.38297	0.62887	0.39363	-0.80453	-1.7296	-0.24479	-0.5218	-0.62422	0.29393	0.19177	-0.21752	0.19654	0.033248	-0.59785	-1.1862	-0.19464	0.34937	-1.4735	0.11426	-0.25662	-1.8726	0.96263	-0.23909	-0.10782	-0.63466	0.11503	-0.58283	1.3992	-0.38464
-2.8381	-3.3795	-3.2098	-2.9804	-3.2612	-1.8429	-3.4733	-2.4052	-3.5268	-3.2553	-4.0458	-3.8853	-3.5376	-3.0224	-2.5462	-3.6827	-2.6797	-4.2116	-2.7509	-2.5478	-2.7881	-3.3443	-3.7631	-3.5229	-2.6274	-2.891	-3.1181	-3.0844	-2.85	-3.0715	-3.8231	-2.3321	-3.0712	-3.1815	-3.4982	-3.5419	-3.7798	-2.9532	-2.4764	-2.3865	-2.7052	-3.1015	-2.3904	-2.6618	-3.0055	-2.7398	-3.7805	-3.4875	-3.1864	-3.7671
0.27501	-0.058865	-2.2186	-1.0358	-0.40818	0.29024	0.68093	-0.13222	-0.24466	-1.2648	0.85878	-0.31619	-1.5026	-0.41598	-1.2106	-0.47331	0.38593	0.50126	-0.33465	0.55856	0.8792	-1.1758	1.0353	1.4485	-0.40945	-0.65243	0.020499	-1.1287	-0.19225	0.69992	0.51686	-2.2017	-0.65906	0.11226	-0.4117	0.25324	-1.6735	0.50555	0.84739	-0.4682	-0.95373	0.21858	0.13537	0.02032	0.11297	1.4346	-0.019915	-1.4153	-0.8185	0.50969
-0.57758	-1.5676	-2.114	-1.3396	-1.6487	-1.5287	-0.76238	-1.2629	-0.79473	-0.68002	-1.1677	-1.1704	-2.0356	-1.9093	-1.6819	-0.48428	-2.0255	-1.8138	-0.55118	-1.1777	-1.0523	-1.5721	-0.96699	-1.4128	-1.9981	-1.4258	-2.7889	-0.63976	-1.5284	-1.2113	-0.91587	-2.7867	-1.266	-1.0029	-0.84513	-1.8619	-1.0126	-1.5931	-1.5182	-1.3039	-1.5782	-1.9229	-1.4163	-0.57995	-0.96817	-0.68964	-0.65799	-1.235	-1.7565	-1.8466
-4.4577	-3.5366	-2.1325	-4.2727	-3.5884	-3.9137	-4.4325	-3.8843	-3.5222	-3.7605	-3.5818	-4.1563	-4.4728	-3.7931	-3.9923	-3.6296	-3.9427	-3.8254	-3.2808	-4.4901	-3.6253	-3.4901	-2.668	-3.3632	-3.84	-4.3067	-4.5256	-4.4341	-4.0495	-3.6256	-4.0699	-4.0728	-3.7034	-3.1427	-3.4586	-2.803	-2.462	-3.7654	-2.9886	-4.3027	-3.5997	-2.7638	-3.781	-3.947	-4.4334	-3.7198	-4.7107	-3.3518	-5.1464	-3.4667
-2.1359	-1.7541	-2.8013	-2.333	-2.3777	-1.9607	-1.5075	-2.7378	-1.364	-3.1206	-3.0705	-3.3211	-1.9442	-3.1886	-2.6874	-2.4016	-3.3643	-2.042	-2.8803	-3.2026	-3.4425	-3.1742	-1.7814	-2.0326	-2.7701	-2.8541	-3.566	-1.8269	-2.5147	-2.4242	-1.9713	-3.2195	-4.4847	-2.3552	-1.7351	-2.4083	-2.8964	-2.1547	-2.5777	-2.1423	-2.4228	-1.5231	-2.3777	-1.7352	-2.2877	-3.0235	-3.9335	-2.4386	-2.9125	-2.5861
-0.41578	0.021064	0.21611	-0.19807	-0.37935	-0.58314	-0.50678	-0.58885	0.21178	-0.3676	-1.7234	-0.0091774	-0.04129	0.44632	0.42402	-0.17346	-1.5836	-1.3297	-1.2231	-0.15196	-0.73826	0.85263	0.18039	-0.18649	-0.89988	-0.51151	-0.77044	0.58749	0.26039	-0.01972	-0.94353	-0.1812	0.30941	-0.23015	0.12231	0.34076	-1.278	-0.37387	0.28372	0.0075306	-0.57801	0.47509	-0.15306	-0.59458	-0.75911	0.82894	0.03932	-0.51483	-0.26389	-1.0227
-0.41169	-1.0543	0.3547	-0.58051	0.12114	-0.030183	-0.17021	1.2811	0.77359	-0.18435	-0.60133	-0.76082	-0.93047	-0.033858	-0.31587	0.12613	-0.67906	-0.042822	0.18369	0.56219	0.39795	-0.13491	0.076724	0.078959	-0.75617	-0.41074	-0.26571	-0.31651	0.54362	-0.73846	-0.48691	-1.3051	0.50225	-0.62209	0.068238	-0.10837	-0.35319	-0.60065	-0.07596	-2.0015	0.34218	-0.20081	0.24487	-0.44515	-0.32369	0.10805	-0.62625	0.3997	-0.92437	1.1158
2.6507	2.8357	2.8755	2.1252	1.9482	4.5988	3.5479	3.5991	3.1988	3.4053	3.3583	3.3826	2.675	3.1732	3.1443	2.4686	3.2581	2.4572	3.4532	2.1571	2.1198	2.7649	3.1685	3.7507	2.8984	2.609	3.9031	3.5578	1.5928	2.9461	3.1541	3.4181	3.1956	2.6824	2.6104	2.9448	4.1287	3.1635	2.8529	3.1782	2.9971	2.7111	3.3213	3.5036	2.2346	3.747	2.9417	2.7386	4.0894	3.1376
-6.3109	-6.5485	-6.3264	-6.2639	-6.1329	-5.6232	-6.1147	-6.1572	-7.1199	-6.7476	-6.4204	-6.8499	-6.6509	-6.301	-6.2355	-5.9178	-7.09	-5.5584	-5.9914	-6.2469	-6.8226	-7.8433	-5.7469	-7.4426	-5.3528	-6.1925	-7.2802	-7.3714	-5.9045	-6.4405	-5.877	-5.8481	-5.8162	-6.1167	-6.0438	-6.6131	-6.3444	-7.3281	-5.7217	-7.2263	-6.3581	-6.1197	-6.9996	-6.6431	-6.4169	-7.2179	-6.5049	-6.9412	-6.752	-7.7754
-6.6523	-6.8756	-6.6996	-6.3721	-5.9261	-7.0422	-5.3242	-6.3987	-6.5329	-5.5573	-5.7405	-5.6232	-6.4914	-6.6423	-5.3612	-6.1606	-5.7147	-6.4997	-7.2063	-6.6758	-5.2712	-7.2723	-7.1776	-7.9164	-5.4685	-7.3091	-6.3118	-7.2544	-7.1379	-6.9388	-4.9775	-6.0496	-6.1889	-6.5489	-5.8975	-6.2237	-6.1426	-5.808	-6.1149	-5.5153	-5.8082	-6.7697	-5.5518	-5.7019	-6.8264	-7.4457	-6.5026	-7.1577	-6.8133	-7.0639
8.8375	9.2579	7.9754	8.503	8.6992	8.5989	8.9399	7.1347	8.6378	7.7576	8.0433	6.2439	8.2546	7.3499	7.5803	8.1966	8.7459	8.9636	7.3058	7.6287	7.8444	7.2277	7.6405	8.2018	8.7187	8.0004	7.4194	8.1451	9.4166	8.3876	7.4089	8.539	8.1051	7.2822	7.3948	8.0446	7.5061	7.3404	8.2982	8.5573	6.2443	9.132	8.2029	8.3731	8.4597	8.6911	8.568	8.0756	8.5455	7.444
-13.275	-12.731	-12.791	-13.687	-12.459	-14.07	-11.997	-13.671	-12.895	-13.143	-12.985	-13.167	-13.685	-13.486	-12.922	-13.745	-12.381	-13.265	-13.054	-13.829	-12.665	-13.314	-12.651	-12.262	-13.743	-14.337	-13.333	-13.798	-13.958	-13.485	-14.135	-13.965	-12.732	-12.202	-12.257	-12.597	-13.173	-13.068	-11.988	-13.032	-13.269	-13.048	-14.049	-12.832	-13.206	-13.097	-12.642	-12.774	-13.341	-13.61
-2.79	-2.0882	-3.0485	-2.5096	-1.5587	-2.6384	-3.4417	-2.5517	-3.5997	-2.2587	-3.5899	-1.9742	-2.2112	-2.7277	-3.1082	-2.6292	-2.7831	-1.9477	-3.4221	-2.6097	-2.6539	-2.8595	-4.0638	-2.1361	-2.5952	-3.0955	-1.5912	-2.1376	-2.155	-1.4725	-2.2807	-2.8306	-2.0327	-4.1062	-1.7124	-2.695	-2.2671	-1.934	-2.1985	-3.3034	-1.5321	-1.8092	-1.8783	-2.9427	-2.5796	-1.8825	-3.1454	-2.3318	-2.2354	-3.3896
0.51964	-0.54849	-0.43919	-0.60165	0.22842	0.013513	-0.52045	-0.48716	-0.036082	-0.99302	-0.26264	0.12187	-1.5905	-0.52743	0.51115	-0.25606	0.16653	-0.89404	-0.053073	-0.22172	0.34829	-1.0378	0.071029	0.27978	-1.5805	-0.9003	0.156	-0.9852	-0.40568	-1.2378	-0.73602	-0.22356	-1.2045	-0.72284	-1.5924	-1.1213	-0.70787	-0.066244	-0.36234	-0.17919	-0.24614	-0.93112	0.39445	-0.74173	-0.80726	-0.14188	-0.27689	0.66797	-0.33679	-0.64543
-1.3128	-0.9826	-1.8918	-1.6895	-1.7789	-1.0614	-0.78511	-1.4491	-0.58434	-1.3275	-0.65417	-1.1794	-1.8083	-0.82974	-1.5557	-0.72525	-2.0668	-0.17173	-0.64602	-1.1937	-1.3925	-0.63357	-2.1782	-0.84711	-1.3006	-1.7597	-0.81658	-1.4693	-1.1767	-2.281	-1.7406	-2.2772	0.79469	-1.7275	-1.6705	-1.0476	-1.3259	-1.8699	-1.8458	-0.41652	-0.776	-2.1904	-1.2987	-0.6098	-1.3526	-0.68505	-1.0461	-1.4421	-0.11335	-0.8064
-2.063	-4.2887	-3.1761	-3.2922	-3.8782	-3.2929	-3.6592	-2.6752	-4.1258	-3.1379	-2.9784	-3.1753	-2.7341	-3.4912	-3.5596	-2.5348	-2.6415	-2.9763	-2.8927	-2.8824	-3.8308	-3.1604	-2.6512	-3.8049	-3.3247	-2.7954	-2.6439	-3.0373	-3.3886	-3.3428	-2.9976	-2.5481	-2.0948	-3.3936	-2.765	-3.2257	-2.564	-2.6051	-3.2784	-3.5276	-1.6083	-3.4481	-2.49	-3.3664	-2.5988	-2.8791	-3.4146	-3.3594	-4.2244	-3.5167
-1.8072	-1.5026	-1.8683	-2.156	0.088884	-1.7923	-1.5182	-2.4757	-1.18	-1.4766	-1.9202	-2.7822	-0.38231	-2.1541	-1.3738	-2.1468	-0.72316	-2.0887	-2.1637	-1.364	-0.042149	-0.38616	-2.6862	-1.5294	-2.0337	-1.2089	-2.4644	-1.1695	-2.0475	-1.4394	-2.1332	-1.5653	-2.2725	-1.1806	-0.97148	-1.1147	-1.5915	-1.3344	-2.0631	-2.6155	-1.3511	-0.31202	-1.1909	-1.4716	-1.1289	-2.248	-1.3596	-1.3051	-1.2491	-2.5088
-1.1227	-2.119	-0.73931	-0.90829	-1.8912	-0.93218	-1.8179	-1.6694	-1.2609	-1.7379	-1.0656	-1.4642	0.022843	-1.8864	-1.5727	-0.94494	-1.2634	-1.9178	-0.43475	-1.1622	-1.1577	-1.0619	-1.1561	-0.89998	-0.73887	-0.88794	-1.8585	-2.1162	-0.73159	-1.6719	-0.72387	-2.7655	-0.58951	-0.25177	-0.59915	-0.34501	-1.3855	-1.5422	-0.68946	-1.4697	-0.60539	-1.3359	-1.0771	-1.6008	-0.55285	-1.1534	0.0049205	-1.2317	-0.39667	-1.1276
4.0251	4.855	5.607	5.6469	5.5619	5.5249	5.4886	4.0532	4.9469	4.9777	4.8356	5.0592	5.0044	5.2552	5.149	3.7181	6.0585	4.8079	5.825	5.4923	5.2715	5.5815	4.5186	4.8937	4.6702	5.0511	4.4884	5.2925	5.5192	5.5554	4.891	5.066	3.7584	3.715	4.849	5.7528	4.711	3.9936	5.1829	4.6521	5.6268	3.4303	4.6824	5.157	4.839	4.4606	6.0079	5.2275	4.725	4.8215
-5.0141	-3.2703	-3.6243	-4.2567	-3.9964	-3.3001	-3.6741	-4.1252	-4.2662	-4.3035	-4.6619	-4.0323	-4.3728	-2.6395	-3.6438	-3.6264	-4.2971	-4.4641	-3.8582	-3.6593	-3.5398	-4.8759	-3.7441	-3.5066	-2.9104	-4.3588	-4.0794	-5.033	-3.4004	-4.0247	-3.6858	-3.6091	-4.4043	-4.9775	-3.4421	-4.4321	-4.9334	-3.4672	-4.2489	-3.8018	-5.0173	-3.7062	-3.865	-3.8256	-4.3008	-4.512	-4.6301	-4.1565	-4.1571	-3.9344
2.0229	2.3376	1.5473	2.1173	2.0034	2.2612	1.1029	1.0051	1.534	1.6593	1.2535	2.0528	2.5441	1.0887	2.3253	0.71367	1.8587	2.2013	2.6342	2.3053	2.7088	1.2094	1.3188	1.3267	2.7808	2.5041	1.992	1.9191	1.8701	1.9453	1.057	1.4766	0.38637	2.4491	1.0241	3.0521	1.272	2.4712	1.4741	1.4697	2.1248	2.6101	2.0702	1.9388	2.5302	2.3824	2.2213	2.4658	2.4981	2.0323
5.1783	5.3073	4.5013	4.832	4.53	5.4647	4.2016	5.6451	4.663	5.1167	4.4094	4.8597	6.4666	6.1574	4.1517	4.008	4.122	4.3067	4.9367	4.2819	4.5854	6.4883	4.7059	3.9761	3.6599	5.0158	5.4915	5.0926	4.0553	5.2701	4.3554	4.1121	4.3081	4.0329	4.2628	4.4619	5.5612	5.4966	5.5428	5.4057	5.384	4.2815	5.7682	4.5796	3.9398	5.1256	4.1072	5.6942	5.5564	4.656
-10.124	-9.1928	-8.4786	-9.0947	-10.282	-8.3825	-8.4648	-8.35	-9.3565	-9.6558	-8.6856	-9.7377	-8.2803	-8.515	-9.7409	-8.8415	-8.7448	-8.5906	-9.1355	-9.1708	-9.0337	-8.8904	-9.2392	-10.323	-9.6122	-9.5027	-9.1853	-9.4592	-9.9806	-9.6174	-9.2734	-9.4869	-8.6207	-7.7876	-9.0975	-8.9983	-8.3748	-9.3857	-9.4603	-8.9818	-8.4584	-9.8671	-9.3223	-8.3231	-8.6793	-8.6463	-7.7948	-8.8622	-9.5406	-9.4965
-0.16988	-0.085767	-1.087	-0.83472	-0.15221	0.56769	-2.2024	0.014176	-0.093608	0.34542	-0.93143	-0.6166	0.20851	-0.34819	-0.247	-0.41997	-0.35758	-0.87499	-0.33624	-0.3933	-0.5656	-0.21156	-0.6763	-0.98812	0.58961	-0.46823	-1.047	1.0907	-0.26692	0.82065	-0.73091	0.010914	0.020436	-0.10718	-1.801	-1.0498	-0.41946	-0.0018417	-0.27814	0.66651	0.60125	0.2436	0.53911	-0.28615	0.067698	-1.4345	-0.03665	0.21264	-0.24994	1.2608
-12.699	-13.557	-13.668	-13.075	-14.176	-13.806	-13.81	-14.066	-13.642	-11.979	-14.005	-13.68	-12.537	-13.705	-14.05	-13.918	-14.03	-13.687	-14.533	-13.789	-13.321	-14.409	-13.847	-12.827	-12.558	-13.57	-12.631	-14.3	-12.962	-14.252	-12.187	-13.321	-13.707	-14.059	-12.829	-14.43	-13.4	-13.065	-13.966	-12.835	-11.961	-13.861	-13.015	-13.088	-12.575	-14.419	-12.787	-13.333	-13.526	-12.643
0.28749	-0.025785	-0.47801	0.46085	0.48262	0.013203	-0.14821	0.10343	-0.36766	0.60125	-1.5398	1.0809	-0.39052	0.29974	0.22988	0.38957	-0.61753	1.1637	-1.514	0.5299	0.95195	0.15716	0.15194	0.062078	-0.13059	-0.99085	0.63635	-0.32082	-0.6276	0.2805	-0.38963	0.071423	0.14864	-0.022253	0.20507	-0.12513	-0.32103	-0.018195	0.036569	-0.084762	-0.16897	1.3922	0.38157	1.1547	0.35023	0.34687	-1.0665	0.58036	-0.23618	0.47994
-21.231	-22.199	-22.368	-22.678	-22.304	-21.791	-21.143	-22.141	-21.704	-22.588	-22.12	-21.753	-22.494	-20.914	-22.851	-20.982	-22.911	-21.646	-23.687	-21.553	-23.213	-21.877	-20.957	-22.676	-22.785	-22.494	-21.564	-22.331	-22.011	-22.362	-22.177	-21.267	-22.252	-22.746	-20.813	-22.883	-22.536	-22.364	-23.489	-22.931	-21.816	-21.801	-21.837	-21.765	-22.044	-22.446	-22.688	-22.029	-22.25	-22.706
1.4075	2.6276	2.0427	0.74517	1.1429	1.498	1.8969	0.95052	1.5613	1.0312	2.0056	0.59646	1.1153	1.8555	1.6899	1.048	2.51	0.23218	-0.77942	1.6277	3.032	1.8486	1.3057	2.3198	1.1873	2.0736	1.4868	1.4172	1.8758	1.607	1.3049	1.0002	2.9402	2.0832	1.1084	1.1362	1.7207	1.3775	0.62625	1.3486	1.206	2.7296	1.807	2.2238	1.5125	1.3434	1.547	1.1621	1.0485	2.4117
-11.07	-12.425	-13.809	-12.403	-12.817	-12.249	-12.828	-14.316	-13.59	-12.158	-13.783	-14.223	-12.77	-13.687	-12.754	-13.022	-13.11	-12.749	-13.416	-12.636	-13.795	-13.25	-12.661	-12.514	-14.048	-12.203	-12.086	-12.51	-12.558	-12.007	-13.813	-13.113	-13.114	-13.511	-12.902	-12.425	-12.513	-11.858	-12.565	-12.439	-11.685	-12.453	-13.305	-14.131	-12.207	-12.26	-13.013	-11.596	-14.465	-12.893
-4.5603	-5.1195	-4.3305	-4.4359	-3.5315	-4.2873	-4.5345	-4.777	-4.0505	-3.9628	-3.788	-3.2563	-4.5702	-4.3716	-3.1851	-4.7034	-3.8356	-3.4516	-5.0531	-5.618	-3.7656	-5.0842	-3.4349	-4.5267	-4.6032	-3.7217	-3.3185	-3.3833	-4.3909	-4.5301	-3.0511	-3.151	-3.3147	-3.3768	-4.1887	-4.0408	-4.4808	-4.342	-4.0526	-5.0011	-5.1638	-4.033	-4.5494	-4.0734	-2.8362	-5.3524	-3.6973	-4.7572	-3.5256	-5.3696
-20.927	-20.615	-20.298	-20.954	-20.352	-19.274	-21.272	-20.327	-21.023	-19.842	-20.146	-20.992	-21.441	-22.088	-21.339	-21.684	-22.521	-20.313	-20.129	-20.853	-19.361	-20.783	-19.647	-19.903	-20.434	-19.93	-20.585	-20.281	-20.657	-21.266	-20.772	-20.789	-20.606	-20.839	-20.193	-20.698	-22.044	-21.717	-22.263	-22.075	-21.393	-20.852	-21.414	-20.796	-20.876	-21.085	-21.037	-20.81	-19.52	-20.728
5.859	4.3509	4.0261	3.8281	5.3724	5.4446	4.0834	3.9788	4.0613	5.3535	4.1529	4.4973	4.5668	3.9493	4.4231	3.7073	4.833	4.0075	3.6617	4.6045	5.3183	3.5863	5.1832	5.1935	4.5902	4.1177	4.89	3.7425	3.8362	4.0818	3.9112	4.8521	4.7958	5.3788	5.7196	4.7023	4.6058	4.0884	4.8421	3.9376	3.01	3.9222	4.0933	5.3853	4.3458	4.9079	4.5229	4.552	3.5064	3.563
-14.87	-14.598	-14.458	-15.061	-15.295	-15.796	-14.489	-14.375	-14.68	-15.592	-15.487	-15.206	-13.971	-14.766	-14.941	-14.797	-13.771	-15.106	-14.824	-14.294	-15.221	-15.657	-15.134	-14.678	-15.379	-13.265	-15.16	-13.966	-15.385	-15.047	-14.32	-14.204	-15.001	-14.456	-14.797	-14.03	-16.03	-14.941	-15.34	-14.009	-14.688	-15.543	-14.183	-15.163	-15.041	-13.202	-14.221	-14.628	-14.911	-15.554
-3.1572	-3.8078	-3.6894	-4.0479	-2.2959	-4.1802	-2.2466	-3.5511	-3.6273	-2.1511	-2.8274	-2.9725	-2.6941	-2.8847	-3.5824	-3.9662	-2.9312	-2.5048	-3.3408	-3.0267	-2.7506	-3.7384	-3.0503	-3.4428	-3.0834	-3.185	-2.7884	-3.3928	-4.0156	-3.4859	-1.4001	-4.3082	-4.0011	-1.6275	-2.4647	-3.9991	-3.723	-4.1266	-3.3402	-3.4223	-3.048	-2.0307	-2.7159	-3.0043	-2.4466	-3.824	-2.792	-3.8907	-2.5835	-2.5085
-2.9539	-2.8029	-3.31	-2.7869	-3.4622	-3.6124	-4.1702	-2.7008	-3.9916	-2.1354	-2.7577	-2.5793	-2.7405	-3.6174	-4.195	-3.1039	-3.139	-2.8041	-2.6657	-3.3784	-3.6096	-3.3554	-2.566	-3.9929	-3.0692	-2.9299	-3.5262	-3.8279	-2.3934	-3.0913	-4.0132	-2.5729	-4.3653	-3.8082	-3.2577	-2.4491	-3.4893	-3.753	-3.9907	-3.5485	-2.8333	-2.0681	-3.7368	-2.4232	-3.363	-3.3737	-4.0708	-2.8249	-3.2108	-3.447
2.5372	1.696	0.96303	1.1949	2.4458	1.2149	1.6418	1.4573	2.0468	1.5848	2.8603	1.2624	1.7642	1.8685	2.4828	1.6926	0.25613	1.7744	1.2738	0.96771	1.3267	2.2109	1.614	2.8253	1.7305	1.246	0.69988	1.74	2.0513	2.1852	1.4473	1.6063	1.5081	1.6728	1.6894	1.7402	1.3692	1.2238	2.1443	1.4905	1.6469	1.6252	0.97761	1.6336	1.7302	0.68749	1.6482	1.2716	2.4791	1.7082
-9.5642	-9.0749	-8.8849	-8.138	-9.1986	-8.7322	-9.3864	-9.2252	-9.5717	-8.2326	-9.0989	-10.002	-9.3318	-7.6068	-8.2512	-9.1835	-8.4595	-8.5846	-8.8577	-8.3751	-8.4277	-10.673	-9.3677	-9.8158	-10.091	-7.9344	-8.9117	-9.4687	-10.178	-9.5138	-8.7993	-9.5919	-9.2762	-8.2028	-8.8786	-9.3322	-9.5604	-8.2008	-8.9937	-9.4102	-9.0708	-9.9691	-9.6297	-8.2421	-9.6978	-8.8657	-9.5228	-9.7275	-9.9179	-8.4689
-3.822	-2.8298	-4.4775	-3.2798	-2.3952	-4.1018	-3.3898	-3.7582	-2.1393	-3.1108	-3.7859	-3.3764	-3.501	-2.2882	-4.7232	-3.1857	-1.7392	-2.7657	-3.7654	-4.3671	-4.9181	-3.7964	-4.3604	-3.8673	-2.7076	-3.5497	-3.3603	-2.8022	-2.9473	-3.1374	-3.7206	-3.3787	-3.7289	-2.6854	-3.3002	-3.0847	-3.7289	-3.1597	-4.2264	-2.6581	-3.8702	-3.8006	-4.5093	-2.9213	-3.7466	-3.7477	-4.6119	-3.4217	-3.1035	-4.3048
-4.1027	-3.387	-3.7149	-4.9064	-3.9214	-5.4664	-4.2781	-5.1888	-4.953	-4.4555	-4.3898	-4.0091	-4.9019	-5.739	-5.6405	-5.4428	-4.5148	-5.0141	-5.48	-5.7885	-3.8396	-4.9214	-5.8931	-4.3917	-5.26	-5.3196	-5.5779	-5.6487	-4.8611	-4.6113	-6.5598	-5.0933	-5.5938	-5.1102	-5.0808	-3.6222	-5.467	-5.93	-5.0595	-5.1215	-4.0479	-5.6639	-4.5916	-5.5036	-4.8928	-5.0417	-5.1906	-3.9968	-5.6131	-6.1047
6.263	7.0769	6.3557	5.7399	6.9752	6.5471	6.6433	6.4567	7.5605	5.9579	6.0009	6.8051	6.9802	7.6975	7.6646	6.1585	6.5952	6.1016	7.8289	6.0913	6.8596	6.6913	6.3241	6.7883	6.2877	6.3037	6.7185	6.7524	7.1765	7.3103	6.8336	6.0528	7.9401	7.1713	7.3762	6.2123	6.1916	6.2172	6.2003	6.3641	6.4176	8.0592	6.5953	7.3519	7.7762	5.8561	6.293	6.0563	6.9833	6.8957
-12.127	-11.456	-10.875	-12.02	-12.232	-11.94	-13.214	-12.628	-11.68	-11.486	-11.489	-10.826	-10.395	-11.225	-11.819	-11.564	-11.952	-11.481	-11.625	-11.528	-11.921	-11.019	-11.74	-11.919	-12.799	-12.01	-11.467	-11.628	-9.9836	-11.249	-12.3	-12.044	-11.759	-11.171	-11.264	-10.853	-12.191	-11.523	-10.665	-11.205	-11.226	-12.256	-10.941	-10.818	-12.816	-11.066	-10.751	-10.981	-10.647	-11.938
-12.427	-12.213	-11.474	-11.507	-11.352	-9.7685	-11.931	-11.695	-11.242	-11.409	-10.854	-11.531	-11.626	-10.996	-11.669	-12.144	-12.854	-11.406	-11.547	-11.134	-12.288	-11.536	-11.259	-11.867	-10.879	-11.69	-12.089	-11.043	-10.575	-13.721	-11.68	-10.777	-11.271	-11.867	-11.772	-11.733	-11.239	-11.55	-11.867	-10.48	-12.002	-10.344	-12.392	-12.052	-10.055	-12.577	-11.818	-12.494	-10.902	-11.369
0.59586	0.1824	1.6028	2.0346	0.83932	1.7682	1.2874	1.9403	0.79348	1.2061	1.1127	1.4632	0.21192	1.0787	0.76926	0.51491	2.0867	1.9675	1.0456	1.3882	1.7226	0.88798	0.39514	2.3924	0.47468	0.32398	0.9163	1.1921	0.96192	1.3287	1.923	0.68578	1.4202	1.8964	2.3439	1.9371	0.67481	1.0806	1.4413	0.89502	1.5146	1.5176	1.9026	0.79168	2.4904	0.054152	0.89781	0.9595	1.051	0.92666
-14.606	-13.83	-13.946	-14.173	-13.294	-12.865	-13.724	-14.324	-14.151	-14.494	-14.299	-14.344	-14.322	-13.429	-13.478	-14.519	-13.723	-12.945	-13.625	-15.867	-14.702	-14.281	-14.794	-13.399	-14.76	-13.056	-14.21	-13.623	-13.331	-13.116	-14.304	-13.988	-13.961	-14.472	-13.223	-14.727	-13.776	-13.39	-14.606	-13.951	-14.482	-14.691	-13.885	-14.982	-13.156	-13.298	-13.945	-13.332	-12.368	-13.551
-2.7401	-2.8916	-3.8072	-3.7815	-2.712	-2.7944	-2.7354	-3.235	-3.1785	-4.516	-2.4978	-2.839	-3.7081	-4.4552	-3.288	-3.1383	-3.203	-3.3362	-2.9791	-2.8178	-2.7481	-2.0738	-3.9243	-3.2461	-3.052	-2.3429	-3.5677	-3.1689	-2.9558	-4.5084	-4.081	-2.4918	-3.5385	-3.6294	-2.7897	-2.5299	-3.8517	-3.6456	-3.2254	-4.3161	-2.5808	-3.5201	-3.7724	-3.1439	-3.5436	-3.9019	-3.9454	-3.6511	-4.4214	-2.659
5.0358	4.6423	4.1598	4.3552	4.6926	4.5464	4.8649	4.5038	3.9968	4.9687	4.5447	3.5945	3.3158	3.7853	4.4741	3.6143	4.9812	5.0435	3.6099	5.5972	4.3949	4.6375	5.3066	3.6359	3.7183	4.6762	4.1569	4.524	4.5632	5.0544	4.3501	4.7448	3.898	4.7683	4.7536	4.4744	5.0637	4.3879	4.7226	4.5516	5.0637	4.9973	4.4417	3.9458	3.4422	5.6169	4.3289	4.2173	5.2258	3.2206
-22.49	-22.106	-21.701	-23.248	-22.542	-21.941	-23.736	-22.378	-22.042	-22.227	-23.449	-21.627	-21.466	-22.291	-21.208	-22.219	-22.556	-22.31	-23.383	-21.734	-21.861	-22.865	-21.96	-21.234	-21.36	-21.809	-23.656	-22.334	-21.114	-22.716	-22.82	-22.04	-22.219	-22.904	-21.83	-20.863	-21.823	-22.171	-21.958	-22.61	-21.547	-21.363	-22.18	-22.468	-21.769	-22.087	-21.666	-21.723	-22.248	-20.902
2.4459	2.7657	2.1354	2.9707	1.8767	2.2891	2.8729	3.0577	1.9903	2.2818	2.6664	2.5612	1.4032	1.807	4.1632	2.2455	2.8893	2.5735	3.1259	2.5926	2.9655	2.2108	3.4734	2.8401	1.7835	3.0008	3.6447	2.0934	2.4184	3.1464	2.469	2.4588	2.4907	3.1564	2.3057	3.3471	2.62	2.5652	2.5107	1.3487	3.6743	1.7388	2.4898	2.2011	2.4367	2.393	2.4453	2.4441	3.2224	1.9261
0.73437	-0.15423	-0.02344	-0.40354	1.5239	0.1325	-0.61281	0.71359	1.0188	0.49916	0.15308	-0.22528	-0.62564	0.36277	1.7367	-0.52728	-0.83362	-0.44199	0.2863	0.67597	0.70155	0.60179	0.24372	0.033714	0.29994	0.71911	-0.064607	-0.69952	0.073189	0.12723	0.86333	0.60016	0.77285	0.31452	0.76989	0.2135	0.90258	-0.19178	0.15114	0.17888	-0.10008	0.15268	0.75586	0.19987	0.0096814	-0.40505	0.073553	0.28087	-0.57417	0.3186
8.5021	7.9237	8.8116	8.5968	7.7059	7.1841	7.7921	8.5381	8.1975	7.9446	8.2943	7.9895	8.0814	7.9773	8.4257	7.964	6.9334	9.6018	7.1898	7.8555	8.7788	8.1457	8.075	8.3463	8.1089	7.5044	8.9672	8.1583	9.0416	8.3458	8.2923	7.1638	8.7115	8.0876	7.6957	6.24	8.8476	8.4047	8.1723	8.6345	8.1154	8.5129	8.0347	8.1667	7.5275	8.1667	8.6769	6.6924	8.5667	7.7924
-0.53009	-0.53167	-1.4769	-2.4995	-1.0266	-0.9037	-1.2668	-0.7413	-1.7064	-0.27621	-0.2287	-1.6077	-1.1176	-1.2999	-1.1565	-1.522	-1.017	-2.2011	-3.1556	-0.99629	-1.5728	-0.52796	-1.66	-2.3207	-1.6192	-1.3238	-2.0044	-2.1775	-1.6328	-2.1014	-1.0443	-1.1282	-1.7628	-1.4177	-0.94979	-1.8281	-1.9409	-1.5	-2.1177	-2.1944	-1.9852	-2.0199	-1.0012	-1.2514	-2.3647	-0.73921	-2.6781	-0.86754	-2.9107	-1.3739
1.2557	0.82337	1.8323	1.4763	0.77748	2.0969	1.3765	1.6798	-0.10511	1.2633	1.8562	1.1186	2.1044	2.1069	0.86275	2.0088	1.8434	1.03	1.0726	0.69847	0.85066	1.4931	1.685	1.9025	1.3101	1.5715	1.7728	1.9157	2.149	2.1277	3.2744	2.2652	1.908	0.80689	1.7567	1.4943	2.2796	1.4837	2.3228	1.8806	2.72	0.76183	2.1393	1.7623	1.8223	1.8722	1.2114	1.6942	1.0074	2.2002
-11.957	-13.25	-12.75	-13.662	-12.396	-12.522	-13.562	-12.456	-11.683	-13.867	-12.232	-13.458	-13.362	-12.696	-12.931	-13.943	-13.662	-14.392	-13.78	-14.615	-13.519	-13.739	-13.907	-13.867	-12.956	-13.409	-14.223	-12.338	-12.209	-12.348	-12.55	-12.583	-13.987	-13.26	-13.511	-13.847	-12.061	-14.735	-13.287	-13.87	-13.139	-12.869	-13.742	-13.662	-13.711	-11.963	-12.445	-13.518	-13.148	-13.63
-1.4654	-3.2927	-2.0078	-2.8109	-1.6536	-1.6913	-2.3091	-2.2322	-1.8731	-2.8318	-2.6253	-3.3728	-1.84	-2.934	-2.7752	-2.0844	-2.3675	-3.6909	-2.5255	-2.9645	-3.4134	-1.4922	-2.9416	-2.7973	-2.0504	-2.3956	-2.3561	-3.7773	-3.2273	-3.6448	-3.6629	-2.3089	-2.3559	-2.7492	-2.4522	-2.0618	-2.2975	-2.0283	-2.1991	-3.8132	-2.8719	-2.4313	-2.9095	-2.446	-1.5067	-2.2595	-2.0852	-2.3785	-3.7477	-3.3961
6.7661	6.4089	7.0873	7.4091	6.447	6.2854	6.7145	7.1423	6.9404	7.8367	6.4505	7.9251	6.9223	6.9138	6.6574	5.8652	6.4581	5.5767	6.7578	7.4358	6.6251	5.8541	7.6522	6.5524	5.9827	6.3869	6.9426	6.5429	6.7879	5.5153	6.7221	6.611	7.4718	7.9429	6.2431	8.1612	6.4758	6.9446	7.1277	8.0576	7.738	6.0025	6.7625	7.1948	6.5713	6.964	6.9259	6.8959	6.9184	6.0103
4.0426	5.2584	4.7548	4.659	4.2071	5.0684	4.0789	4.0451	4.562	4.5792	3.3882	3.5824	4.193	4.9442	4.3607	4.7616	4.4688	5.2584	4.4492	4.1306	4.3182	4.8065	4.7164	5.5023	4.6268	3.8886	3.2711	3.1835	4.4465	3.3384	4.148	4.6896	4.2323	4.0048	4.02	5.0733	4.6181	4.9171	4.4556	3.3052	3.844	4.17	4.5722	3.9284	4.2914	4.2407	4.545	4.3423	4.4818	4.7748
-11.48	-10.486	-12.675	-9.9005	-12.232	-10.509	-12.927	-12.399	-12.212	-11.236	-11.495	-11.6	-11.276	-12.257	-12.211	-11.847	-12.984	-12.045	-12.678	-10.949	-12.91	-11.956	-11.652	-11.951	-11.887	-11.789	-11.619	-10.963	-11.094	-12.208	-11.218	-11.065	-12.007	-11.977	-12.079	-11.433	-12.544	-13.12	-11.464	-11.908	-11.518	-11.312	-11.655	-11.75	-11.165	-11.817	-11.081	-12.09	-11.326	-11.827
-13.568	-12.858	-12.18	-14.366	-13.054	-13.301	-13.315	-13.469	-12.477	-13.66	-13.09	-12.324	-14.489	-13.621	-13.105	-12.788	-13.742	-13.304	-13.363	-14.475	-13.578	-13.647	-12.571	-13.725	-13.287	-14.072	-13.399	-14.189	-13.829	-13.486	-12.695	-13.465	-13.583	-12.671	-13.059	-13.444	-12.729	-13.28	-13.399	-14.031	-13.028	-13.788	-13.532	-12.719	-12.695	-12.734	-13.107	-12.527	-14.072	-13.41
-3.9153	-5.2851	-4.8868	-5.4388	-5.7466	-4.7177	-4.9583	-5.3094	-3.9646	-5.0382	-5.0894	-5.6602	-4.8774	-5.3875	-5.0145	-4.4589	-6.8909	-5.6552	-5.7008	-4.8819	-5.1363	-4.5097	-4.9135	-5.2385	-6.8211	-3.988	-4.9693	-4.5288	-5.1761	-4.5777	-4.8808	-4.8539	-4.3265	-5.0144	-5.2263	-4.2515	-5.2448	-4.6291	-4.4542	-5.7959	-6.146	-5.0705	-5.3643	-4.7834	-5.4792	-4.5195	-4.6322	-5.0105	-4.8388	-5.7015
-2.687	-2.3694	-3.3539	-3.5962	-2.033	-4.3482	-3.1986	-3.9095	-2.7598	-3.1902	-2.7575	-3.8971	-2.5491	-3.4968	-2.8521	-2.3605	-3.068	-2.6744	-3.3951	-3.5894	-3.5562	-2.8308	-3.1915	-4.2886	-2.6375	-3.8921	-2.8598	-3.0046	-3.1877	-3.5293	-3.4299	-2.9042	-2.9008	-3.9665	-3.4968	-2.0377	-3.2726	-2.7804	-4.1382	-4.4037	-4.9279	-4.6724	-3.3523	-2.3497	-3.4011	-4.2957	-2.9217	-3.7423	-3.1826	-2.6944
-21.783	-22.723	-21.505	-22.684	-21.562	-21.625	-21.955	-21.451	-22.488	-22.577	-22.543	-22.311	-23.337	-21.97	-22.419	-22.33	-22.743	-22.001	-23.135	-21.824	-21.647	-22.053	-21.575	-21.162	-22.369	-20.977	-21.931	-21.859	-22.277	-21.543	-21.328	-21.666	-22.821	-23.042	-22.545	-21.994	-23.096	-22.632	-22.99	-22.09	-22.066	-21.893	-22.703	-22.926	-22.818	-21.648	-22.13	-22.252	-22.777	-23.084
-5.4185	-3.9822	-5.3169	-5.9145	-5.6958	-5.3068	-5.1425	-4.6394	-6.3644	-4.8806	-5.0439	-5.3751	-5.5873	-5.6974	-6.0442	-4.6802	-4.9529	-6.0266	-5.4643	-4.3519	-4.9527	-6.1055	-5.7005	-5.2775	-6.874	-4.9587	-4.6911	-5.7968	-5.9618	-5.4423	-5.5911	-4.7643	-6.067	-6.7487	-6.0856	-4.3894	-6.1916	-5.9286	-5.8664	-6.323	-6.0832	-3.9896	-5.5465	-6.2337	-6.0056	-5.4047	-6.074	-5.9622	-4.9087	-3.7285
0.1612	0.20573	0.051929	0.89651	0.41124	0.19201	0.88324	-0.011944	0.088902	-0.65826	0.041682	0.58399	0.93111	-0.34964	-0.94329	1.6206	-0.85671	-0.31748	-0.16399	-0.82595	0.84788	0.49309	0.12844	0.22566	1.0321	-0.38907	0.28801	0.96221	0.50029	0.40113	-1.1104	-1.2928	-0.61759	0.72572	0.57842	0.88561	0.39995	0.5339	-0.73721	-0.50093	-0.40506	0.8169	-0.78347	-0.90574	0.61558	0.615	0.423	-0.32071	0.23587	0.83683
-12.42	-11.454	-11.39	-10.766	-10.863	-11.169	-11.546	-12.018	-11.969	-11.321	-11.769	-11.621	-12.18	-11.812	-12.41	-13.049	-11.04	-12.193	-10.549	-11.073	-11.769	-11.631	-10.06	-12.035	-12.457	-12.106	-12.371	-11.407	-10.826	-10.309	-11.091	-11.001	-11.451	-12.236	-11.32	-11.411	-11.45	-12.95	-11.14	-13.55	-11.567	-11.197	-10.593	-10.934	-11.975	-12.021	-11.099	-11.815	-12.358	-12.015
-22.659	-21.785	-22.458	-22.418	-22.368	-22.197	-23.211	-22.462	-21.748	-21.927	-21.461	-21.652	-22.566	-22.36	-21.487	-22.233	-22.44	-22.921	-21.769	-21.885	-21.369	-21.053	-21.787	-22.477	-21.397	-21.872	-22.2	-21.908	-22.656	-22.495	-23.097	-22.001	-21.736	-22.366	-23.154	-22.514	-21.795	-21.839	-21.5	-22.82	-22.895	-22.756	-22.043	-22.443	-20.987	-22.449	-22.21	-21.854	-22.462	-21.029
-0.89837	-0.42279	-0.18105	0.058446	-0.79826	0.31398	-0.24621	0.31147	0.040754	-0.084521	0.017995	-0.40215	-1.0185	0.10793	0.070914	-0.31125	0.65479	0.89416	-0.1204	-0.083202	1.2501	-0.91579	-0.4902	0.72129	-1.706	-1.1257	0.23603	-0.065947	0.39358	0.13242	-0.34326	0.12849	-0.54971	-0.54981	-0.99538	-0.73183	-0.010191	0.28531	-1.1381	-0.72045	-0.40657	-1.078	1.0225	-1.2217	-0.39157	0.047141	1.0622	-1.1468	0.99442	-0.0064571
-11.06	-11.079	-9.8912	-9.1585	-10.569	-9.6964	-10.501	-10.812	-11.366	-11.05	-11.675	-12.199	-11.892	-11.717	-10.519	-11.731	-10.981	-11.557	-10.37	-10.574	-9.6766	-10.589	-10.85	-11.067	-10.945	-11.184	-10.952	-9.765	-11.564	-10.205	-10.316	-10.492	-11.656	-10.719	-11.328	-10.559	-10.939	-10.816	-10.887	-10.146	-10.84	-11.541	-10.287	-10.681	-10.531	-10.584	-11.329	-10.567	-11.253	-11.302
-5.3026	-4.2576	-3.9689	-5.2354	-3.869	-3.7305	-4.2469	-4.4793	-4.2034	-4.1016	-4.4964	-5.5414	-5.0058	-3.76	-4.6322	-4.6263	-4.0552	-4.5429	-4.3202	-5.0442	-4.8216	-3.4425	-6.008	-4.8803	-3.7554	-5.2442	-4.9181	-4.7764	-5.1373	-4.961	-4.6335	-3.7862	-3.7742	-4.896	-5.1756	-5.4442	-4.7288	-5.1269	-5.587	-4.6383	-4.5185	-4.8516	-4.5648	-4.7302	-4.9605	-4.5138	-3.8894	-4.9198	-4.117	-4.6223
-12.644	-11.638	-11.933	-11.508	-10.803	-11.272	-12.816	-10.857	-10.8	-10.508	-11.447	-11.857	-10.446	-11.772	-12.226	-10.858	-11.106	-11.977	-10.852	-11.643	-9.871	-11.57	-13.048	-11.503	-11.467	-11.452	-10.671	-11.603	-11.78	-10.438	-11.481	-11.916	-11.583	-12.422	-12.036	-11.389	-12.151	-12.22	-10.73	-12.158	-11.106	-11.361	-11.32	-11.452	-11.744	-11.329	-11.515	-12.797	-11.517	-11.246
0.19109	-0.33478	0.26226	-0.15183	-0.55055	0.37354	-0.20282	0.20293	-0.2479	-0.25854	-0.29832	0.5664	-0.76458	1.2146	0.67178	-0.59134	0.99598	0.11465	0.0017734	0.83351	0.86513	-0.44218	0.36712	0.77781	0.090486	0.71865	0.81797	-0.0038999	0.62375	1.7142	0.4853	0.71738	0.011199	-0.15805	1.6559	-0.10228	0.34187	-1.0586	0.88197	-0.046876	0.50422	1.6227	-0.026647	-0.61386	-0.4958	0.62635	1.056	1.5276	0.31051	0.3388
-0.42562	-0.5011	-0.90121	-0.31345	-0.92431	-1.205	0.31467	-0.3718	-1.8697	-0.8291	-1.728	-1.1255	-0.44133	-0.51386	-0.0050802	-0.66808	-1.257	-1.4864	-1.1341	-0.45418	-0.64812	-0.59062	-0.59352	-1.3035	-0.8065	-0.53733	-0.32105	0.18671	-0.22101	-0.34967	0.14989	-1.9316	-2.0412	-0.29279	0.12373	-0.91097	0.81958	-0.8087	-1.1967	-1.1971	0.11623	-1.3936	-0.63855	-1.2362	-1.2547	-0.82427	-0.083771	-1.1219	-1.2563	-0.78139
-1.3956	-0.69768	-1.5563	-0.34476	-0.94955	-0.95608	-0.5861	-1.3834	-0.89595	1.7774	-1.5761	-0.77229	-1.8639	-1.4382	-2.1175	-0.006482	-1.1433	-1.2838	-1.7105	-1.4255	-0.84938	-1.7766	-1.0581	-2.0026	-1.3347	-1.3973	-2.4058	-1.9147	-1.6926	-2.4467	-2.2059	-2.4271	-1.5611	-1.8447	-1.5893	-1.3797	-1.5584	-0.31425	-2.0854	-0.29941	-0.67962	-1.3661	-0.5225	-0.80828	-1.1341	-1.1683	-1.6508	-2.6922	-1.3353	-1.1296
3.7917	4.9752	4.8019	4.9702	4.6324	5.1374	5.1585	3.9591	5.2711	4.4946	4.1787	4.8154	3.9888	3.4154	5.3564	5.5268	4.6728	4.8069	5.5138	4.3756	3.1989	4.9079	4.2061	5.2565	4.9396	5.1777	6.5459	5.202	5.864	4.7876	5.4939	4.8286	5.2103	4.6965	4.7854	4.7831	4.4304	4.8883	4.7453	4.4977	5.5242	4.7404	4.9019	5.4481	4.8568	6.4375	3.9983	4.5288	4.3954	5.2134
1.5904	2.5735	1.6403	1.8961	1.9274	1.4184	1.6234	1.4919	2.1827	0.98886	1.4675	2.3258	1.5296	1.5614	1.3396	1.349	1.1968	1.6024	1.4044	1.2827	2.1295	1.3615	1.1599	1.4715	1.8005	1.2895	2.9789	1.1525	2.3916	1.4239	2.2259	1.2089	1.9144	2.4179	1.6868	1.9628	0.42199	2.5306	1.3318	1.9603	1.0395	2.2221	1.7846	1.3039	2.0742	1.4183	1.4754	1.664	1.6147	2.2418
-7.8825	-8.3707	-8.3591	-8.0998	-9.2998	-7.7326	-7.7708	-8.4668	-8.2259	-8.8703	-9.939	-9.1293	-8.3462	-9.7875	-8.8319	-9.2647	-9.079	-9.8269	-8.488	-9.3602	-7.3542	-10.179	-9.1368	-8.8463	-8.8265	-8.1449	-8.9759	-8.8994	-8.3215	-8.9797	-9.2012	-9.4872	-9.4675	-9.6353	-9.6111	-9.1501	-8.6626	-8.1569	-8.0676	-8.106	-9.4573	-10.065	-8.848	-10.623	-10.476	-9.5909	-8.7904	-8.923	-8.5983	-10.234
5.3033	5.2902	5.4907	4.4798	5.5723	4.0757	4.2302	4.3713	4.3642	5.3688	4.5553	4.7372	4.4301	5.8257	4.6842	5.7549	4.2736	5.3978	5.6116	5.1148	6.7335	5.4604	4.5005	4.8718	5.7978	3.7908	5.9175	5.1511	3.6316	5.2434	5.2552	4.9998	5.6866	4.6681	5.6484	4.5717	4.6789	5.826	4.8904	5.4956	5.3748	4.9227	4.982	5.2495	4.6717	5.3678	4.7012	4.9911	5.0578	5.3562
-3.1375	-4.221	-2.7763	-3.9462	-4.2421	-3.3337	-2.8887	-3.4392	-4.118	-4.1397	-3.9019	-2.308	-2.8642	-3.1853	-3.213	-4.1984	-4.4326	-3.4831	-2.2354	-3.139	-3.4203	-3.5922	-3.4498	-3.1849	-3.3396	-2.9499	-4.4052	-3.5757	-3.3	-3.9893	-3.9765	-3.926	-3.4919	-2.0386	-3.6541	-2.9697	-2.7785	-2.5409	-3.1089	-2.1833	-3.7543	-3.9143	-3.4173	-2.8255	-2.7808	-3.9571	-3.4039	-3.0237	-2.4719	-3.6777
-4.3085	-5.4083	-5.5832	-4.3951	-5.2332	-5.1399	-5.2683	-4.9236	-5.2758	-5.3299	-3.9652	-4.4506	-5.4314	-6.4523	-4.8678	-4.728	-4.9555	-4.608	-5.2556	-5.5006	-4.1576	-5.4635	-4.2388	-5.1619	-3.109	-4.9292	-4.708	-7.0906	-5.9779	-5.4919	-4.409	-5.6081	-4.5108	-5.1965	-6.0597	-4.0837	-5.2541	-5.8139	-4.3026	-5.3233	-5.8716	-4.203	-4.6716	-4.1434	-2.9748	-3.9737	-4.7269	-4.6101	-4.6299	-4.8302
0.69382	2.0888	0.99963	1.5534	0.41329	1.2029	1.5173	0.85645	1.1645	1.9033	1.9051	1.5231	1.8844	0.81953	1.718	1.3563	0.70675	1.3593	0.37813	1.4112	1.9759	2.0396	2.4012	1.8622	2.314	0.83767	1.3353	1.9337	1.5096	2.0906	1.6619	1.1104	0.77999	1.693	1.7009	2.3917	1.4848	1.5856	2.1567	2.3529	2.8162	0.2075	1.6636	0.52805	0.83511	1.1421	2.0408	1.995	2.3891	2.1456
-1.4403	-3.1602	-3.3776	-3.2252	-2.5231	-2.1189	-3.1553	-2.096	-2.0314	-2.6762	-2.1159	-2.7174	-2.4562	-3.1397	-1.1667	-2.3955	-3.1077	-1.6613	-2.6839	-2.7019	-3.1257	-1.9397	-3.3035	-1.8217	-2.5189	-2.7082	-2.0634	-2.4588	-3.2204	-3.032	-2.3205	-2.995	-3.082	-3.2149	-2.9021	-2.1896	-2.4376	-2.8418	-2.2347	-2.6291	-3.469	-3.161	-3.0082	-2.0117	-2.4909	-1.9975	-3.4318	-2.1624	-2.619	-1.6361
0.83514	-0.5896	-0.072029	0.43484	0.032901	0.038018	1.1101	0.352	0.74819	-0.11144	-0.18029	0.25077	-0.059832	1.1678	0.33241	-0.20226	0.26198	0.91851	-0.1309	-0.28952	0.93868	1.0535	1.4271	-1.1587	-0.091553	1.2689	-0.012555	0.48464	0.18062	0.26485	1.3654	-0.027732	0.53307	-0.11182	-0.12512	-0.03088	0.23975	0.26072	0.17308	0.41727	1.5329	0.029153	-0.76086	0.20951	0.84558	-0.44859	0.752	-0.22387	0.8393	1.7059
-19.977	-21.484	-20.941	-21.101	-20.572	-21.17	-21.082	-22.132	-21.218	-20.942	-20.788	-20.886	-21.085	-20.239	-21.779	-22	-21.542	-20.193	-21.355	-20.049	-20.691	-20.142	-21.327	-20.048	-20.012	-21.273	-21.042	-20.767	-21.744	-20.469	-21.071	-20.976	-21.398	-20.848	-20.659	-20.857	-20.251	-20.961	-20.742	-21.543	-21.38	-21.383	-20.783	-20.883	-20.797	-20.936	-21.905	-20.517	-19.698	-22.023
-3.9314	-4.3761	-4.9082	-4.3071	-4.1976	-4.022	-4.7724	-4.2733	-3.8125	-4.5358	-4.8856	-4.2918	-5.6026	-6.1414	-5.198	-4.9468	-4.4511	-3.8853	-4.3957	-4.6383	-3.9937	-4.1258	-4.6205	-5.0588	-3.5709	-4.0741	-4.1095	-4.3431	-4.5262	-4.2666	-4.9757	-3.7688	-5.2623	-4.4539	-5.2224	-5.4048	-4.6797	-4.2745	-3.6834	-4.1369	-4.4219	-4.5199	-5.2747	-4.6828	-4.4949	-3.9751	-4.1903	-4.1958	-4.3653	-4.3
-2.7451	-3.3055	-2.0078	-2.4127	-1.9717	-3.1804	-2.264	-3.0618	-2.5187	-2.2537	-2.3504	-2.3955	-2.9434	-2.8661	-2.9227	-2.8413	-2.7608	-2.889	-2.9783	-2.4105	-4.3267	-1.4047	-2.6768	-3.1972	-3.061	-1.3376	-2.1223	-2.1266	-3.3061	-2.1665	-1.4909	-2.9011	-2.8103	-3.6354	-2.1365	-2.3174	-2.5411	-2.272	-1.1469	-2.1218	-2.4702	-2.6586	-2.0825	-2.0036	-3.6859	-1.9085	-3.0485	-3.6416	-3.115	-1.3648
0.48032	0.50723	-0.082706	-0.33221	0.90896	0.51721	0.67307	-1.2474	-0.43687	1.2606	0.7525	1.3171	0.93474	0.25335	-0.057745	-0.6901	0.64958	0.34513	-0.39837	-0.15413	1.2574	0.45088	-0.063702	0.066929	-0.79756	0.61088	0.1362	0.17884	0.17106	-0.086624	-0.37589	-0.28067	1.3402	0.42927	0.1163	0.46925	0.012444	0.93867	1.2856	0.11652	0.33108	0.50048	0.62826	-0.034532	0.41964	0.78941	0.057259	0.92937	1.6529	1.6281
-5.1492	-4.401	-5.3356	-4.0432	-4.8514	-4.4762	-4.7758	-5.0649	-4.8935	-4.558	-4.4214	-4.0056	-4.4654	-5.393	-4.0568	-4.1621	-4.9486	-5.1478	-4.1249	-4.1222	-4.3112	-4.5358	-4.5103	-4.2259	-5.8129	-4.6698	-5.0857	-4.3502	-4.9303	-4.0929	-4.4856	-3.2234	-4.3507	-4.6751	-3.6882	-5.1523	-4.8461	-4.3413	-4.6681	-4.4571	-5.0209	-4.4985	-4.449	-3.593	-5.6591	-4.4863	-6.1193	-3.5717	-5.7536	-3.7731
-7.1262	-7.8062	-6.5794	-7.771	-6.6643	-7.7961	-7.2341	-6.8355	-6.8246	-8.1133	-8.0682	-7.5932	-8.7407	-7.7564	-6.75	-6.8845	-6.9299	-7.6887	-7.142	-6.7128	-6.777	-8.966	-7.6874	-7.8996	-7.7654	-6.9798	-7.8939	-8.0662	-7.8076	-8.2799	-7.7087	-7.6296	-7.6208	-8.119	-7.8128	-7.5295	-8.1083	-8.2197	-8.2433	-6.8847	-6.265	-7.859	-7.5001	-8.5583	-7.9348	-6.5282	-7.2016	-6.7676	-8.3689	-7.6931
-4.7172	-2.4978	-2.9529	-2.7626	-2.6558	-2.7577	-2.8187	-2.444	-2.6671	-2.7027	-2.6155	-2.7008	-2.3026	-2.6768	-2.2143	-2.7398	-2.7706	-2.388	-1.9556	-2.7423	-2.5565	-2.7911	-2.0656	-2.195	-2.3907	-1.1978	-3.3499	-1.8361	-2.3633	-4.0959	-4.5727	-3.0258	-3.2417	-3.5866	-2.4409	-3.8331	-2.5561	-2.6524	-2.853	-3.1144	-2.7003	-2.7427	-1.797	-1.8104	-4.1157	-3.4474	-2.1504	-3.4199	-2.864	-3.1318
-13.752	-12.403	-13.355	-12.764	-12.078	-11.724	-12.15	-11.86	-12.878	-14.544	-12.027	-13.307	-12.387	-13.349	-12.816	-14.188	-12.657	-12.343	-13.668	-13.696	-12.613	-12.612	-12.82	-13.143	-11.959	-14.084	-13.04	-13.978	-12.626	-12.666	-13.954	-12.208	-12.714	-12.745	-12.447	-12.858	-12.391	-12.908	-13.275	-12.181	-12.364	-12.989	-12.756	-13.278	-12.519	-13.101	-12.293	-11.901	-13.215	-12.876
-10.863	-10.941	-10.948	-9.9588	-9.7393	-11.557	-11.065	-9.9597	-10.758	-10.122	-10.344	-10.921	-10.875	-10.42	-11.121	-12.287	-10.074	-10.047	-10.69	-10.631	-10.542	-11.982	-11.673	-11.903	-10.059	-10.783	-11.725	-10.559	-10.642	-10.958	-10.609	-10.027	-10.105	-10.044	-11.633	-10.791	-11.134	-10.784	-9.7209	-10.386	-11.445	-10.035	-10.878	-10.299	-10.28	-10.389	-9.8776	-11.563	-11.128	-10.794
-9.9065	-11.192	-10.334	-10.109	-10.591	-11.085	-11.324	-12.081	-9.9806	-11.313	-11.057	-10.339	-10.469	-11.112	-11.113	-10.981	-11.501	-10.371	-10.014	-10.841	-10.448	-11.337	-10.937	-10.044	-11.216	-11.775	-11.602	-10.179	-12.35	-10.7	-10.052	-10.158	-11.836	-10.357	-11.111	-9.6832	-11.31	-10.352	-10.674	-10.806	-10.177	-11.577	-11.503	-11.451	-11.02	-10.825	-10.151	-10.098	-11.409	-10.269
-3.5761	-3.3437	-3.3943	-3.9521	-4.2826	-3.7267	-3.4703	-4.4987	-3.8491	-3.0127	-4.1407	-3.0794	-4.8769	-2.3228	-3.8112	-4.3625	-4.2514	-4.0875	-3.9198	-3.1742	-3.2346	-4.3577	-2.0776	-3.5012	-4.4788	-5.1254	-2.4686	-3.8409	-4.1814	-4.2707	-3.9452	-3.0558	-4.4744	-3.3063	-5.5321	-3.8118	-2.1104	-3.9638	-3.8402	-2.6441	-3.6612	-3.743	-3.3844	-4.7277	-3.9721	-3.9221	-3.692	-3.865	-3.5215	-3.0552
-5.661	-5.6935	-5.6125	-6.7188	-5.2922	-4.9374	-5.1049	-6.4305	-5.2675	-5.9645	-6.0759	-5.455	-6.1656	-5.3597	-5.3811	-5.2847	-6.3906	-5.0781	-5.5322	-5.0835	-5.1102	-5.4042	-5.547	-4.9564	-5.1796	-4.7626	-5.4301	-4.1889	-5.7829	-4.7572	-5.4271	-5.617	-6.4984	-6.0716	-5.1861	-5.9499	-4.9108	-6.6838	-6.4185	-6.3984	-5.4526	-5.5402	-5.8178	-5.0485	-5.1822	-4.3942	-5.1885	-5.1591	-5.43	-5.2778
0.95454	-0.53455	0.7576	-0.72427	0.77074	0.23103	0.4218	-0.60562	1.0634	-1.0175	-0.15009	-0.5727	0.030433	-0.011669	1.3321	-1.125	0.85338	0.45717	-0.41199	-0.077882	-0.73839	-0.91486	-0.0037041	-0.41867	0.23139	0.36382	0.26264	-0.19997	1.1415	0.73536	-0.47354	-0.83578	0.0046453	-0.52577	0.31599	0.69334	0.86972	-0.99079	0.23662	-0.30181	-0.43464	-0.36032	0.10119	0.18746	1.1267	-0.27927	-0.032275	-0.18336	0.51456	-0.41915
-0.21713	-0.19224	0.54867	2.1532	0.67945	-0.16432	-0.43651	0.31631	0.99603	0.53765	0.23538	-0.23856	0.26114	0.015029	0.29412	0.1772	0.45056	-0.00444	-0.32006	-0.63868	0.35343	1.3235	0.54056	1.0635	0.21584	-0.21201	-0.30794	0.65802	-0.31875	0.046862	-0.61714	-1.243	0.84065	-0.63589	0.26009	0.68405	-0.3751	-0.042807	-0.20693	-0.47002	-0.063033	0.10965	-0.23466	0.27247	-0.5921	-0.43277	0.31737	-0.18616	0.48748	-0.45546
-4.1814	-4.6847	-4.0123	-3.3188	-4.0573	-4.5298	-4.0271	-3.792	-3.2496	-4.4599	-3.4588	-4.4461	-4.2266	-3.2603	-4.0091	-3.2424	-4.2045	-4.6235	-4.6494	-3.559	-4.3925	-3.5831	-3.375	-4.468	-3.4881	-2.1885	-3.9947	-2.8775	-3.5519	-4.7512	-4.2331	-3.8147	-4.0849	-2.7835	-4.9622	-4.5729	-3.1229	-3.5105	-4.061	-3.8697	-3.1855	-3.2461	-2.8055	-2.8015	-3.6424	-3.6328	-3.5746	-3.3665	-3.8107	-2.9745
-4.4319	-4.1302	-4.9227	-3.5202	-4.1162	-3.9209	-5.4056	-3.5661	-3.9109	-3.371	-4.4314	-3.5611	-3.4726	-4.6381	-2.7706	-4.088	-4.8731	-4.3779	-3.9343	-4.2334	-4.9054	-4.115	-3.6176	-4.8697	-4.0114	-4.5027	-3.7399	-4.071	-3.3945	-4.4105	-2.8869	-4.6484	-4.7887	-4.2176	-4.5807	-4.3457	-4.0687	-3.5597	-3.8912	-4.6055	-3.9687	-5.0725	-3.5688	-3.7449	-4.7419	-3.7978	-4.4781	-5.1373	-3.3639	-4.714
6.232	6.1848	5.9655	5.7325	5.9171	5.0869	4.8271	6.0925	5.4891	5.0972	4.8302	5.6205	5.9666	4.9654	5.8014	6.128	4.6916	5.0831	5.0425	6.0075	7.1124	5.0535	5.2934	5.5726	6.8703	6.4908	5.8222	5.5594	5.6905	5.9377	5.1731	5.6377	5.5994	5.146	5.49	4.977	6.3171	5.1099	4.9686	6.2453	4.8891	7.0774	5.3023	5.7015	6.2765	5.0019	5.078	5.3927	5.102	5.9706
-13.841	-14.678	-14.674	-14.212	-13.905	-14.489	-12.723	-14.433	-14.564	-13.336	-14.31	-14.36	-13.833	-14.207	-13.366	-14.533	-14.035	-13.459	-13.492	-12.447	-15.075	-13.427	-13.424	-13.942	-14.787	-14.1	-13.281	-12.197	-13.861	-12.914	-14.275	-14.68	-13.473	-14.741	-13.041	-13.467	-13.063	-15.086	-14.755	-13.752	-13.522	-14.477	-14.186	-13.781	-13.307	-13.366	-14.916	-15.152	-14.51	-14.885
-0.029306	-0.48364	0.96065	-0.25509	0.67109	0.69238	0.13585	0.98516	0.43974	-0.57327	-0.1524	1.1709	-0.70376	-0.35141	-0.51324	-0.92224	0.85799	-0.90204	-0.41371	-1.0464	0.16285	-0.3197	-0.46867	-0.26624	-1.1869	0.40591	-0.7664	0.35834	0.71398	-0.082217	0.51396	-0.43766	-1.0523	0.83654	-0.027263	0.18019	0.21562	0.39568	0.20053	-0.22393	-0.43759	-0.77051	0.65128	-0.49062	0.34411	0.23575	-1.5738	-0.27863	-0.53526	-0.1931
-3.3565	-2.7357	-3.0498	-3.1165	-2.964	-2.8782	-3.4952	-2.8364	-3.7256	-2.5129	-2.409	-3.3185	-3.8274	-2.91	-3.3912	-3.5485	-3.7411	-3.2256	-3.3465	-2.5174	-2.8636	-2.8658	-3.4023	-2.8564	-3.8607	-3.2357	-3.0613	-3.6035	-3.1893	-3.344	-2.9931	-2.5738	-2.9732	-3.9529	-3.5849	-2.7164	-3.3467	-4.4382	-3.471	-2.5862	-3.2463	-3.9067	-3.7561	-2.296	-2.4121	-2.4917	-2.837	-3.558	-3.281	-3.819
0.94745	-0.76257	0.20298	0.24374	0.96372	0.45414	-0.31006	-0.46361	-0.72292	-0.70575	-0.04268	-1.1965	0.28294	-0.27178	0.069556	0.050915	0.4507	-1.119	-0.12507	0.024339	-0.5838	0.074758	0.60539	0.013192	-1.2086	-0.9717	0.25444	-0.11975	-0.56086	0.37153	-1.1988	-0.05729	-1.0042	0.63107	0.33942	-0.61019	-0.19529	0.1745	-0.19022	0.27203	0.67931	0.68691	0.10695	0.32214	-0.14655	1.0602	-0.32947	-0.57438	-0.71327	-0.12139
-12.961	-11.686	-11.399	-10.751	-11.826	-11.679	-12.502	-10.382	-11.353	-11.497	-10.757	-12.35	-11.551	-11.42	-11.862	-11.41	-11.651	-11.018	-9.9686	-11.092	-11.996	-11.821	-12.101	-11.743	-10.783	-11.731	-11.455	-10.719	-10.926	-11.379	-11.42	-10.717	-11.183	-12	-11.264	-11.879	-12.384	-11.477	-11.607	-11.438	-11.914	-11.691	-11.653	-11.744	-11.439	-10.779	-11.734	-11.377	-10.524	-12.081
3.4714	5.4163	4.7066	5.2547	5.3584	4.5077	4.1728	4.1815	3.9732	5.1688	4.6148	4.4722	5.3272	3.6459	5.1688	3.8534	4.947	4.0441	4.2764	5.401	4.5525	5.5703	5.7867	3.9848	5.0014	5.8019	4.9281	5.0836	5.7923	5.18	5.4996	5.1225	5.5512	5.2497	4.1037	5.1169	4.9763	5.5798	5.506	5.454	6.2373	4.3653	4.9063	5.8268	5.4218	5.3153	5.2514	5.2772	4.9152	5.0521
-3.5465	-1.7691	-3.542	-3.7421	-1.492	-2.3928	-2.8069	-1.9595	-2.2042	-2.5281	-1.7582	-2.2921	-1.6441	-4.018	-2.9656	-2.099	-2.8883	-3.3751	-3.7218	-3.768	-2.8516	-2.7291	-2.0988	-2.7024	-2.1242	-2.4808	-3.0906	-2.6335	-2.6861	-2.8543	-3.2751	-2.1869	-2.6861	-3.1361	-2.8688	-2.4177	-2.1723	-2.0688	-1.7453	-2.5385	-2.2707	-1.7855	-3.8647	-1.9377	-2.5255	-2.4575	-4.2554	-1.8336	-3.1985	-2.5299
-3.8138	-2.9155	-3.2548	-4.221	-3.5743	-3.8722	-3.1918	-3.9698	-4.0287	-4.4117	-3.6989	-2.5167	-2.9893	-3.2863	-3.7631	-3.8881	-3.4997	-3.6607	-3.6646	-4.0648	-2.7948	-2.7819	-2.8825	-2.9829	-2.5529	-2.6015	-2.7602	-2.7212	-2.8328	-2.6792	-2.8208	-2.7248	-3.256	-3.1364	-2.6948	-2.9903	-3.3131	-2.7944	-3.5778	-3.4362	-2.5286	-4.1461	-3.3816	-2.9168	-3.4679	-3.8277	-3.5782	-3.6182	-3.1177	-2.3484
-4.2029	-4.9044	-5.9854	-6.2048	-4.8703	-5.1624	-3.9896	-4.8458	-5.0986	-5.2113	-5.1805	-5.4451	-4.631	-4.8443	-5.5235	-4.8923	-5.2788	-5.6537	-4.2673	-4.4042	-4.4319	-5.4863	-5.5137	-5.5583	-5.0532	-5.0208	-5.3852	-5.3106	-5.0209	-5.6433	-5.029	-5.1353	-5.1874	-5.3953	-6.0535	-5.2929	-5.4083	-5.3963	-5.0848	-5.6747	-5.6322	-5.156	-5.6779	-5.0298	-5.8999	-4.4942	-4.5612	-5.4547	-6.1068	-6.0896
-8.5732	-9.5688	-9.3014	-8.1474	-8.853	-9.2936	-8.4769	-9.648	-8.3976	-9.8967	-9.1729	-9.247	-9.9373	-9.0888	-9.3304	-9.3214	-8.7088	-8.9944	-9.4921	-9.0643	-7.9976	-9.5269	-8.4986	-8.6082	-10.074	-9.1075	-7.9964	-7.8653	-8.7588	-10.111	-8.7824	-9.2195	-9.4063	-8.2323	-9.8704	-10.054	-8.4187	-9.4872	-8.2456	-8.9002	-9.4916	-8.6437	-9.7675	-9.4478	-8.9267	-9.4529	-9.0542	-8.9954	-8.5953	-9.485
0.68227	0.39308	0.34941	0.10114	0.056177	-0.30934	0.52028	-0.2564	-0.31058	-0.63023	0.67793	-0.24547	0.090065	-0.76595	-0.0359	1.4679	-1.2783	0.41511	0.043456	-0.3509	1.0597	-0.46505	0.078166	0.44614	0.062635	0.10142	0.43524	-0.37253	-0.90201	0.51815	0.28241	-0.21595	1.1319	-0.17777	0.44426	0.36737	0.36265	-0.061057	-0.25884	0.31031	0.10086	0.32964	-0.53579	-0.62227	0.11121	0.16034	0.68279	-0.12549	-0.67449	-0.063113
-0.95939	-1.2788	-2.206	-0.44726	-1.2023	-1.7967	-1.0721	-0.46806	-1.5338	-1.2183	-0.84567	-0.83277	-2.1077	-2.7803	-2.4042	-2.5629	-1.143	-0.9341	-1.4532	-0.80089	-1.5751	-1.4947	-0.069065	-1.1333	-1.1224	-1.6135	-0.7551	-1.0104	-1.7511	-2.248	-1.2494	-0.63079	-1.8575	-1.6196	-1.608	-0.90536	-2.5621	-1.8611	-1.8582	-1.6083	-1.2912	-1.4551	-2.2394	-1.8242	-2.6868	-1.504	-0.3364	-0.98959	-1.3057	-0.99432
-7.0675	-6.1197	-6.3723	-6.8548	-7.2098	-5.7566	-6.459	-5.8854	-5.517	-5.9936	-5.6419	-6.8506	-5.6564	-7.6253	-6.6264	-5.4538	-6.7809	-7.4494	-6.0648	-6.3392	-6.7104	-6.4911	-5.581	-5.4081	-7.2601	-6.9055	-6.1949	-6.1253	-4.8618	-5.4205	-7.0291	-5.6998	-6.0711	-6.5685	-6.7459	-6.8088	-6.1512	-6.1134	-5.1279	-6.405	-6.3661	-7.0625	-5.1237	-6.5537	-6.4267	-6.4186	-6.7015	-7.2998	-5.7694	-5.632
-4.0986	-3.5981	-2.7303	-3.751	-4.381	-3.7479	-5.5703	-4.1685	-4.3094	-3.7104	-4.7731	-4.3632	-5.2171	-5.1917	-5.3347	-5.0544	-4.4783	-3.5446	-4.0265	-4.6877	-4.6743	-4.5179	-3.6575	-4.5769	-4.4746	-4.384	-4.8329	-5.2119	-4.7537	-4.4985	-4.3036	-6.2063	-4.8612	-4.5606	-4.3919	-5.4526	-4.9512	-5.4763	-4.6673	-4.1649	-5.6812	-5.2511	-4.2579	-3.6867	-4.3056	-3.8281	-4.7133	-5.8836	-5.8597	-4.8352
-10.992	-10.654	-10.571	-11.02	-10.68	-10.474	-10.818	-10.681	-10.479	-11.284	-10.782	-10.01	-10.685	-10.652	-11.169	-10.193	-10.551	-10.728	-11.116	-11.493	-11.418	-10.275	-10.402	-11.423	-9.788	-11.071	-10.416	-10.222	-10.814	-11.539	-10.551	-10.039	-10.271	-11.196	-11.486	-11.484	-10.689	-10.514	-9.7207	-11.814	-11.454	-11.624	-10.115	-12.276	-11.366	-10.087	-9.9704	-11.209	-10.775	-11.166
-4.5683	-4.9254	-4.2679	-3.4282	-4.5631	-3.8351	-4.2534	-4.3392	-4.0456	-4.0051	-4.1033	-5.1352	-4.0256	-5.2425	-4.498	-3.6178	-4.6031	-3.6906	-4.3752	-4.9926	-4.0179	-3.1129	-3.7918	-4.3849	-4.1019	-4.7198	-4.5739	-4.6144	-4.0873	-3.0665	-5.6261	-4.4428	-3.3546	-3.934	-4.2432	-3.6256	-4.4962	-3.7619	-4.8371	-3.3476	-5.3943	-3.9108	-3.6563	-4.9447	-3.88	-4.851	-3.5297	-3.8451	-4.3967	-4.6671
-2.6188	-2.7783	-3.1619	-3.4823	-2.545	-2.8476	-3.1805	-2.5842	-2.6074	-1.8404	-1.3799	-2.7239	-1.9325	-1.8372	-2.5072	-2.7203	-2.7953	-2.0789	-3.7209	-2.9502	-2.4979	-3.2496	-2.7875	-1.5822	-3.1843	-2.2073	-0.99502	-3.4724	-3.6811	-1.6404	-3.2067	-2.2293	-1.9607	-2.5821	-2.4737	-3.0387	-2.9889	-2.7058	-2.0041	-1.8497	-3.1358	-1.5706	-2.52	-3.0109	-2.9267	-2.5124	-2.1631	-3.3875	-2.7152	-1.5664
6.4333	5.5301	7.5693	6.8384	6.3083	7.1557	6.2044	6.9025	6.1107	5.9382	6.3826	8.4734	6.3644	6.9565	6.3706	6.904	6.8756	6.6287	7.0599	6.9259	6.9649	6.3026	6.7827	6.5834	7.5631	6.8242	7.7824	7.1379	6.6168	7.4774	8.0128	7.1826	6.9575	7.764	6.4246	6.0162	7.3419	6.4782	7.2407	7.2119	7.9108	5.1273	6.5236	6.9925	7.2682	6.5324	7.6269	6.1438	5.8622	5.9195
-8.8153	-9.1423	-8.5987	-8.8098	-9.4923	-8.2365	-9.483	-8.7764	-9.4832	-9.7086	-9.0388	-9.2025	-8.2865	-10.229	-8.7125	-8.8593	-9.0767	-9.101	-8.7457	-9.0046	-9.3332	-9.1948	-9.3926	-8.5217	-8.128	-9.2267	-9.3171	-9.6947	-8.6332	-8.7646	-8.9368	-10.211	-8.98	-9.1063	-10.25	-8.8724	-8.6641	-8.2322	-8.794	-7.6006	-9.1144	-9.4385	-9.098	-9.317	-8.7272	-7.8185	-7.9237	-9.739	-10.237	-8.7495
8.9527	8.4213	9.2849	7.9543	8.476	8.7766	8.6972	7.6092	8.9911	8.131	8.7862	10.234	8.5237	8.0538	7.8079	8.3601	8.9428	8.979	10.078	8.5516	9.1156	7.3015	9.8695	9.1408	7.4918	9.0896	8.8654	8.037	8.0797	8.6846	8.7662	7.6166	8.9147	8.8934	8.6135	9.0689	8.2837	9.8489	9.3427	8.1771	9.1668	8.6078	8.6499	7.7307	7.6092	9.0684	9.9875	8.6401	8.9358	8.2351
6.7131	6.1544	6.9504	6.7508	7.4456	6.6693	6.5427	6.1576	7.0877	6.5308	6.9898	8.1728	6.7295	7.1139	6.6415	6.8944	8.1974	6.6081	7.5835	7.4014	7.2828	6.3538	6.5117	6.0969	6.208	6.3134	6.9928	7.3232	6.2583	8.3303	6.8709	7.2639	7.5564	6.5025	6.0488	7.4552	7.5556	7.4615	6.3472	6.5658	5.8775	6.1992	6.2116	7.4649	8.0771	6.2098	7.1785	6.8808	6.1016	8.0613
-7.2325	-7.7068	-6.5939	-7.4497	-6.878	-8.5502	-7.882	-7.481	-7.4881	-8.4023	-8.123	-7.0805	-7.7298	-7.8869	-8.4317	-7.9267	-8.1482	-7.9531	-7.4893	-6.2592	-7.5735	-7.3651	-6.9137	-8.6407	-8.2355	-6.8262	-7.3648	-7.1836	-8.573	-7.7722	-8.7587	-7.8069	-7.2744	-6.8556	-8.503	-7.8507	-6.4831	-7.6537	-6.8152	-7.4508	-7.6448	-8.4609	-6.149	-7.8555	-7.6812	-8.352	-7.6533	-6.7329	-8.5025	-6.8205
9.3504	9.6358	9.3068	9.5322	10.077	8.8037	8.9691	9.6073	8.9296	10.383	9.6451	9.8299	8.3786	11.093	9.8877	9.8732	9.8916	10.753	10.323	9.9715	9.4505	10.195	10.865	9.64	9.6413	10.282	10.16	9.1982	9.9026	10.652	10.621	9.8563	8.6365	8.3444	10.433	9.3024	10.311	10.015	9.6727	8.9727	9.8963	10.448	9.2544	9.6557	10.217	9.5514	10.433	9.3416	10.548	10.057
-6.5495	-5.6895	-6.724	-5.8261	-6.6965	-6.0785	-6.3024	-6.447	-7.1555	-5.6293	-6.9807	-6.4227	-7.5451	-6.0151	-5.5614	-6.1264	-6.1234	-6.8625	-6.2777	-6.2164	-6.7772	-6.9406	-6.3952	-5.4501	-5.6838	-6.686	-6.3914	-5.5649	-7.1893	-6.061	-6.9682	-6.8274	-6.4905	-6.4365	-6.8993	-6.0629	-6.2853	-6.1352	-6.5371	-6.5606	-5.4126	-6.1861	-7.3626	-6.3096	-6.7048	-5.2432	-6.3778	-6.8488	-5.9025	-7.05
-12.242	-11.907	-13.459	-12.456	-13.396	-13.021	-12.879	-12.382	-12.099	-11.698	-12.52	-12.519	-11.35	-12.924	-13.199	-12.996	-12.708	-13.865	-12.349	-12.692	-13.143	-12.52	-12.484	-12.078	-12.528	-12.5	-11.795	-13.688	-12.981	-12.915	-12.663	-12.44	-12.354	-13.685	-13.115	-13.339	-12.855	-12.674	-13.131	-13.222	-13.209	-12.943	-12.891	-11.468	-13.046	-12.012	-13.602	-12.197	-13.267	-12.495
-14.167	-13.911	-13.049	-13.213	-12.837	-12.996	-11.951	-13.397	-12.74	-13.476	-14.501	-12.655	-13.095	-13.566	-12.442	-12.984	-12.895	-12.558	-13.614	-12.315	-12.849	-12.58	-13.819	-13.083	-13.07	-13.541	-13.34	-14.413	-13.775	-13.591	-12.63	-13.177	-13.348	-11.683	-13.887	-13.836	-12.892	-13.194	-12.045	-12.786	-13.407	-13.617	-12.492	-13.116	-12.998	-12.98	-13.833	-13.578	-13.257	-13.379
-1.6887	-1.9029	-0.72721	-1.0648	-1.3762	-1.4128	-2.2209	-1.748	-1.8295	-0.961	-1.9464	-1.1316	-1.86	-2.0145	-1.4497	-1.8881	-2.1777	-2.2639	-0.80926	-1.4075	-1.5054	-1.2518	-0.93051	-1.8766	-0.2392	-2.9503	-1.4639	-1.2383	-2.1704	-0.8475	-0.42247	-2.2277	-0.35102	-0.57706	-1.3031	-1.2119	-1.2265	-0.37386	-2.0994	0.076433	-1.4152	-1.8565	-0.96242	-2.3088	-2.2378	-2.2511	-1.7799	-1.5877	-1.3037	0.19566
1.4995	2.4102	0.86995	0.80791	1.2723	0.79975	1.6538	1.3912	1.7096	2.2507	1.6214	1.3731	2.8357	2.2411	0.49075	2.7866	2.5637	1.5793	1.5117	0.47435	0.86542	1.4838	2.7271	0.51954	1.7478	2.2898	1.1389	1.4039	2.1057	1.7549	2.1611	1.1618	2.4013	2.1414	1.6746	1.9603	2.2432	1.2798	0.42235	1.3369	0.88557	1.6366	1.6413	0.97782	1.3617	1.161	1.3902	0.97586	1.2848	2.0707
-14.487	-14.256	-14.263	-15.584	-15.129	-14.807	-14.769	-14.651	-14.589	-14.349	-15.594	-14.389	-14.372	-13.252	-14.185	-15.348	-14.504	-14.088	-14.72	-15.937	-14.291	-14.273	-14.795	-15.271	-16.132	-14.935	-14.706	-14.387	-13.542	-14.266	-14.038	-14.664	-15.407	-14.472	-14.419	-13.491	-15.202	-15.328	-15.686	-14.263	-14.506	-15.339	-14.705	-15.03	-13.82	-15.392	-14.077	-14.546	-14.391	-13.576
-2.8904	-2.5351	-4.0133	-2.2848	-1.8358	-2.8668	-3.4245	-1.8439	-2.5618	-3.3469	-3.2758	-2.4189	-2.9788	-1.4916	-3.902	-2.4349	-1.8971	-2.5453	-3.7705	-3.2709	-3.0939	-2.4557	-2.081	-2.4142	-3.3232	-3.322	-1.6478	-1.7709	-3.0696	-1.9251	-3.0553	-2.3914	-3.5715	-1.6586	-2.7186	-1.7782	-2.6078	-1.2862	-1.806	-2.2928	-3.162	-2.3759	-2.2657	-1.7968	-2.0315	-2.876	-2.515	-3.2322	-3.0552	-3.3549
-14.038	-14.562	-14.986	-14.24	-14.983	-13.856	-14.904	-14.31	-13.684	-13.701	-15.736	-14.57	-14.573	-14.992	-15.155	-14.772	-14.545	-13.636	-16.166	-15.098	-14.207	-14.391	-13.126	-14.428	-14.612	-15.263	-14.317	-14.405	-15.303	-14.989	-15.414	-13.444	-14.134	-15.753	-14.611	-13.348	-14.493	-14.718	-12.921	-14.702	-14.108	-14.9	-14.788	-14.978	-15.667	-13.337	-14.022	-15.029	-14.107	-14.899
2.351	2.1363	2.4087	2.4218	1.4844	2.4375	3.5726	2.5571	4.6925	2.7414	3.0113	2.4184	2.8617	2.5569	2.1627	2.9389	1.9219	1.9974	2.4637	2.5962	3.6148	2.6832	2.8727	2.273	3.1187	2.9968	2.4583	3.7915	1.9993	2.514	1.7301	2.8757	2.9541	3.6824	2.2115	2.1422	1.7984	1.8317	2.7331	2.6059	3.3402	2.004	2.8185	2.9477	3.6608	3.0658	2.2238	3.3268	1.8232	2.4218
-3.0947	-4.0274	-2.9962	-1.1012	-2.7718	-1.6065	-2.2131	-3.3822	-2.9186	-2.9527	-1.0814	-3.5932	-1.8417	-2.2234	-3.193	-1.2904	-2.953	-1.7159	-2.655	-3.237	-1.6513	-2.1016	-2.0576	-2.735	-2.3958	-1.3767	-2.3057	-2.4057	-2.4164	-1.8546	-2.5485	-1.9943	-1.6515	-2.0073	-2.0511	-1.3266	-1.5673	-1.9062	-2.6306	-1.8555	-2.8585	-2.6847	-3.2789	-2.7796	-1.9692	-3.271	-2.7185	-1.478	-2.8831	-2.1149
10.326	10.595	10.193	9.3156	9.7611	9.3308	9.5326	9.5938	9.9275	9.0148	8.8426	8.9118	8.3063	9.4923	8.9007	9.4757	9.9844	9.2868	9.9927	9.654	11.149	10.69	8.3243	9.8809	9.4367	10.761	10.255	10.663	9.518	10.151	9.548	10.276	10.125	10.865	9.2703	10.163	9.57	9.8207	9.0001	9.125	9.5572	8.8811	8.9611	9.379	10.068	9.483	9.4669	9.2344	10.66	9.9429
-0.21284	-0.11492	-1.3235	0.24186	-0.3147	-1.0028	-0.1902	0.0196	-1.0348	0.010227	0.39579	0.22051	-0.2331	-0.089679	0.25683	0.044014	-0.48575	-0.67913	0.93738	0.20306	-0.76965	-0.11818	-0.72756	-0.41798	-0.78473	-0.18649	0.031303	-0.51912	0.58138	-0.77486	-0.45735	-0.7392	0.40628	0.44276	-0.89151	-0.80374	-0.80591	-0.17531	0.86259	-1.2262	-0.74824	0.71036	-0.18689	0.13191	-0.070047	-0.60187	-0.47622	-1.0751	-0.075251	-0.27836
-0.61399	0.63947	0.96075	-0.48244	0.33045	0.57653	0.13025	-0.32032	-0.48725	-0.0005939	-0.34065	0.34611	-0.32054	-0.37887	-0.1289	-0.03231	0.30809	-0.87198	-0.21256	0.3156	-0.712	-1.0451	-0.29578	-0.50306	0.16583	-0.045356	-0.90302	-0.50436	0.66897	0.57333	-0.32405	0.91573	0.24502	-0.16071	0.51712	0.34413	0.091668	-0.62435	0.11435	-0.14862	0.44855	-0.14168	-0.051924	1.1481	0.8221	-0.18409	-1.112	0.20436	-1.1274	-0.25017
6.1401	8.177	7.2295	6.2984	6.4546	6.42	6.2591	6.1529	7.0397	7.3049	7.6962	6.2484	6.6866	7.1138	7.0865	6.5829	5.4954	6.787	6.1819	7.4239	7.5453	7.6939	6.0679	6.4154	6.6557	7.9069	6.7915	5.4775	6.6881	6.2593	6.6277	6.8043	5.5898	6.7797	7.0779	6.8888	7.2096	6.545	7.1379	6.661	8.214	6.6472	7.3294	5.9649	7.1323	5.5779	6.9257	7.2793	6.9033	5.8832
-11.29	-11.633	-11.561	-10.832	-11.744	-10.481	-12.178	-11.944	-10.569	-11.58	-11.969	-11.573	-11.447	-11.674	-12.06	-12.206	-12.407	-11.957	-11.588	-11.156	-9.9201	-12.269	-11.697	-11.611	-12.841	-11.531	-11.723	-11.523	-12.693	-11.002	-11.506	-11.593	-11.193	-11.152	-10.929	-11.602	-11.942	-11.689	-11.893	-11.826	-10.636	-11.702	-11.995	-11.15	-12.144	-11.445	-12.322	-11.257	-11.118	-12.833
-12.814	-13.926	-13.801	-13.183	-13.823	-13.104	-13.468	-13.513	-11.984	-13.78	-13.179	-12.421	-13.824	-14.403	-13.101	-13.219	-12.721	-14.358	-13.953	-11.837	-13.068	-13.089	-13.286	-13.442	-12.925	-13.423	-13.229	-12.438	-13.549	-14.698	-13.796	-13.2	-12.846	-13.738	-13.038	-13.719	-14.05	-12.252	-12.909	-13.78	-14.06	-13.213	-13.082	-12.896	-12.285	-13.229	-12.838	-13.075	-14.464	-13.734
-1.4672	-1.9072	-0.89531	-1.3656	-1.4818	-0.5161	-2.1885	-1.3497	-1.0541	-1.287	-1.1623	-0.36484	-2.4858	-1.5857	-0.85744	-1.5015	-1.8004	-0.98621	-1.2993	-0.81437	-0.43633	-1.5307	-0.76419	-1.5175	-0.85091	-0.41792	-1.7387	-1.353	-1.5952	-1.3803	-2.3527	-0.87038	-2.1527	-0.93193	-1.2829	-2.1809	-1.1352	-2.048	-0.92831	-2.4347	-1.391	-1.6692	-1.9248	-1.9259	-1.5714	-1.9882	-1.6849	-0.90741	-1.0267	-2.1347
-5.6197	-5.4943	-6.0853	-6.6692	-5.5628	-4.7113	-5.6628	-5.1825	-5.14	-5.771	-5.8578	-5.0909	-4.8976	-5.2569	-6.0676	-5.4801	-6.2721	-5.2406	-6.6248	-6.2794	-5.9017	-5.4608	-5.8696	-6.5675	-5.8518	-5.7843	-4.8579	-5.2201	-5.4861	-6.0367	-4.688	-5.9027	-6.1434	-6.3395	-5.7389	-6.2018	-4.5311	-4.9208	-5.9457	-6.5051	-6.1905	-5.0932	-5.777	-5.54	-5.8966	-5.6476	-4.9999	-5.3986	-5.4991	-5.3988
-13.412	-12.461	-13.155	-13.314	-12.867	-13.204	-12.754	-12.454	-12.722	-12.548	-13.181	-13.282	-13.333	-12.617	-12.824	-13.216	-14.125	-12.013	-13.356	-12.829	-12.863	-12.875	-13.222	-13.385	-12.659	-13.935	-15.401	-13.759	-13.265	-13.644	-12.921	-12.768	-13.24	-14.226	-13.739	-13.71	-13.584	-14.356	-13.359	-13.462	-13.082	-12.54	-11.709	-13.965	-12.59	-12.731	-13.414	-13.006	-13.498	-13.654
-11.105	-12.275	-10.595	-11.173	-11.644	-9.732	-10.284	-12.107	-9.3928	-10.634	-11.225	-10.342	-10.609	-10.786	-10.683	-10.812	-10.738	-10.195	-10.241	-10.889	-10.222	-9.8713	-10.949	-11.459	-10.549	-10.912	-11.295	-10.521	-9.7072	-10.588	-10.956	-11.462	-10.694	-11.761	-10.504	-10.241	-10.284	-10.767	-10.582	-11.066	-11.402	-9.9622	-10.383	-9.7473	-9.1025	-10.823	-11.244	-11.01	-10.236	-10.907
2.366	2.2927	0.31112	1.4919	1.6006	0.60262	2.1743	1.9942	0.47449	1.5717	1.1947	2.5493	1.077	2.1825	1.6114	0.39665	0.96038	2.0059	2.5838	1.9366	1.5787	1.834	0.82139	0.84712	2.2651	1.606	2.2679	2.5661	1.5179	1.5581	0.9795	1.9555	1.9145	0.79074	2.4074	1.6551	2.349	0.86592	2.185	1.771	1.5919	0.77966	1.7418	1.901	1.796	1.3236	1.465	0.87527	2.5016	0.84207
9.6203	10.675	10.603	9.953	9.1978	10.008	10.019	10.036	9.4944	8.9449	9.6903	9.6509	10.332	9.3674	9.4538	10.585	10.083	9.9771	8.9424	10.178	9.5582	10.094	10.267	8.3855	10.51	9.8968	9.9173	9.9846	10.465	9.9441	10.713	10.071	9.6354	10.433	10.58	9.7091	9.2202	10.21	7.7565	9.9302	10.189	9.9766	9.271	9.3447	9.7322	9.8114	8.7207	8.4934	9.6128	9.9576
1.1581	-1.0931	-0.54031	-0.25327	-0.8168	-0.74227	-0.51783	-0.14522	-0.82849	-0.6583	1.0919	1.2505	0.69791	-0.65605	-1.0257	-0.0076605	-0.36486	-0.072104	-0.63359	-0.68927	-0.21164	-0.41407	-0.60017	-1.0459	0.61824	0.72125	0.094448	0.91848	-0.29047	-0.3043	-0.28492	-0.092262	-0.87426	-0.47314	-1.2192	-0.28967	-0.025272	-0.84056	-0.009313	-0.13977	-0.94911	-0.01787	0.3674	-0.35049	0.15156	0.018007	0.24334	0.049414	-0.80776	-1.4031
-14.769	-13.526	-15.163	-15.295	-14.17	-14.09	-13.887	-15.36	-15.115	-14.448	-13.914	-14.62	-14.165	-14.686	-14.413	-14.051	-13.851	-14.58	-13.509	-14.134	-14.929	-14.022	-14.978	-13.802	-14.139	-14.949	-14.437	-15.673	-15.266	-12.995	-14.38	-13.568	-14.412	-15.477	-14.596	-14.485	-14.163	-14.496	-15.528	-15.697	-14.957	-14.32	-15.014	-15.059	-13.848	-15.224	-14.297	-14.515	-13.768	-14.187
9.1018	7.5923	9.3199	8.6362	8.3803	8.2799	8.1978	8.8038	8.7973	9.7712	8.1407	7.5719	8.2464	8.584	6.8614	9.9491	8.7118	10.131	9.0809	7.2075	8.6982	9.631	8.4003	8.9766	9.0705	8.7729	8.5057	9.2639	7.539	9.0226	9.0499	8.6159	8.5327	9.053	8.527	8.9211	8.8555	8.0436	8.5761	8.7002	9.4084	8.6894	9.2776	9.7159	8.1962	8.9065	8.3955	7.9753	9.4604	9.3663
-7.9786	-7.7266	-6.9243	-7.5051	-7.1804	-8.7333	-8.1385	-8.0572	-6.7457	-7.6516	-7.8478	-8.7562	-7.7671	-7.867	-8.8129	-8.5664	-7.9769	-7.6594	-7.676	-7.7596	-6.089	-6.8049	-7.2479	-6.3354	-7.4635	-8.0903	-6.9053	-6.7758	-7.6048	-7.5245	-6.995	-7.6675	-8.6628	-8.1206	-7.8298	-7.6596	-7.148	-7.5241	-8.054	-8.3554	-7.0137	-8.3459	-8.3653	-7.5624	-7.3316	-7.4569	-7.8798	-7.4424	-7.3351	-7.7921
-11.13	-11.154	-10.842	-11.218	-12.395	-12.056	-12.382	-12.882	-13.303	-11.146	-11.015	-11.183	-11.588	-11.535	-10.623	-12.317	-11.458	-10.959	-12.294	-10.942	-11.663	-10.767	-11.93	-11.605	-10.842	-12.568	-11.296	-11.187	-11.445	-11.311	-11.79	-12.787	-11.535	-11.189	-10.388	-10.674	-11.706	-11.432	-11.773	-10.601	-12.397	-11.929	-12.974	-12.014	-10.932	-10.674	-13.293	-12.218	-11.937	-11.55
-0.1995	0.37218	0.07013	0.59866	-1.5653	-0.28451	0.77602	0.82686	0.34077	-0.057701	0.55984	1.2446	-0.19011	-0.18796	-0.030069	-1.134	0.29141	-0.44426	-0.72739	-0.44144	-0.85475	0.23523	0.13635	0.94309	0.61747	-0.10004	-0.049789	-1.9126	-0.5458	-0.57448	-0.020066	-0.66414	0.93974	0.20584	-0.32567	1.2942	-0.45857	-0.072342	-5.8636e-05	-0.050613	-0.23675	0.70769	-0.61625	-0.41926	-0.6571	-0.21802	-1.2714	0.17762	-0.52857	-0.3155
-12.697	-12.655	-12.74	-12.082	-13.828	-13.119	-12.986	-11.594	-12.334	-12.763	-12.848	-12.202	-13.076	-13.107	-12.646	-12.752	-12.462	-12.783	-12.164	-13.719	-13.246	-12.622	-12.321	-12.791	-12.725	-13.006	-12.096	-12.13	-13.144	-12.138	-12.591	-13.087	-12.589	-12.931	-12.04	-13.52	-13.033	-11.696	-13.197	-13.008	-12.839	-13.253	-12.136	-12.325	-12.775	-13.311	-12.723	-12.37	-12.77	-12.429
-5.3756	-7.6119	-6.6307	-6.0815	-6.9819	-6.3689	-6.6149	-6.0526	-6.1287	-6.2309	-5.3569	-6.4016	-6.6562	-6.6251	-5.7308	-6.7765	-6.8521	-6.4372	-6.5675	-5.7173	-7.0272	-5.6093	-5.6772	-5.2906	-6.7659	-7.4248	-6.045	-6.6174	-6.5229	-6.2573	-5.9763	-6.6497	-6.808	-5.9458	-6.8236	-6.5095	-5.4709	-6.3494	-6.4498	-5.5025	-6.2268	-5.4623	-6.8158	-6.8589	-6.0133	-6.0299	-6.8549	-7.736	-6.3835	-6.3027
-9.5534	-8.7165	-9.5555	-9.08	-9.0443	-8.6265	-9.3163	-8.734	-9.1238	-9.5452	-8.2735	-9.4578	-8.444	-8.9482	-8.7784	-9.6243	-9.3482	-9.6871	-9.3994	-8.9182	-8.4164	-8.4283	-9.4828	-9.2839	-8.5389	-9.3304	-9.2511	-9.3937	-9.2709	-7.9803	-8.1809	-8.8511	-8.2707	-9.6106	-9.5673	-8.3375	-9.4194	-8.8119	-9.5146	-8.3425	-7.4963	-9.4787	-8.4675	-8.1968	-9.4017	-8.728	-9.0635	-8.6495	-9.9293	-9.1334
-11.303	-11.436	-10.965	-11.997	-11.215	-11.7	-12.117	-11.967	-11.579	-11.644	-9.9404	-10.784	-12.737	-10.659	-11.09	-11.647	-12.706	-11.433	-11.271	-11.759	-9.4929	-11.822	-10.716	-11.344	-11.835	-11.627	-12.374	-10.855	-11.13	-12.816	-12.241	-11.673	-11.98	-11.538	-11.338	-11.183	-11.134	-11.932	-11.176	-12.537	-12.314	-12.417	-11.972	-11.791	-12.285	-10.712	-10.83	-11.149	-10.932	-10.904
-9.1114	-7.6905	-9.1746	-8.0747	-10.131	-8.833	-9.5206	-8.2572	-8.2218	-8.1071	-9.4048	-7.3305	-7.676	-9.2878	-9.3917	-10.425	-9.1686	-8.5163	-9.6387	-9.1529	-9.4562	-8.8003	-9.4885	-8.0987	-8.7644	-8.5953	-9.0415	-9.1468	-9.0598	-9.2765	-9.0435	-8.3214	-9.2905	-9.4476	-8.9688	-9.6719	-8.8508	-9.6258	-9.8416	-9.3224	-8.1036	-9.7761	-9.0642	-8.6982	-9.4333	-9.0117	-9.0387	-9.212	-8.7149	-8.0248
-3.8873	-4.3171	-3.7131	-3.355	-3.2464	-3.8825	-2.9351	-3.7767	-2.6593	-4.2867	-2.9982	-2.8115	-3.8242	-4.5057	-1.8928	-4.1095	-2.9244	-4.4179	-2.5106	-3.5324	-2.9106	-2.8215	-3.4772	-4.1664	-2.4815	-3.3419	-3.4838	-3.395	-3.2211	-3.2605	-3.1956	-3.7952	-2.4673	-3.1525	-4.335	-3.4953	-3.9382	-2.9536	-3.2233	-3.6117	-4.1761	-4.0396	-3.2014	-2.1103	-2.508	-3.4374	-3.4984	-2.8417	-3.259	-3.1217
-11.27	-11.374	-12.196	-11.346	-11.321	-11.142	-10.616	-11.28	-10.621	-11.548	-12.02	-12.209	-11.122	-11.766	-11.235	-10.985	-12.361	-11.688	-11.243	-11.043	-11.845	-10.839	-12.692	-10.977	-11.436	-10.962	-11.166	-10.881	-11.24	-11.672	-11.701	-10.484	-11.329	-12.508	-11.034	-12.778	-12.232	-11.877	-11.748	-11.964	-11.589	-11.925	-11.797	-12.38	-12.06	-12.155	-10.768	-11.082	-12.307	-12.013
-9.4591	-8.6352	-9.6997	-8.983	-9.5126	-11.076	-9.2096	-8.7438	-9.9039	-9.1378	-9.8773	-8.4315	-9.5827	-10.361	-8.946	-9.7974	-9.4412	-8.5144	-8.8709	-8.9191	-9.0475	-8.7162	-7.8499	-8.6544	-10.403	-10.619	-8.8247	-10.182	-8.3651	-9.1934	-8.9093	-9.1302	-9.3586	-9.6968	-8.5851	-9.6786	-8.746	-9.5364	-9.3814	-9.1391	-8.1538	-9.7921	-9.5427	-9.6149	-9.4527	-9.6667	-8.8324	-9.0283	-10.277	-9.407
-22.082	-23.042	-22.387	-22.341	-21.313	-22.135	-22.551	-23.119	-21.047	-21.759	-21.802	-22.319	-22.291	-22.265	-22.018	-21.997	-22.592	-23.206	-21.571	-21.674	-22.09	-23.197	-22.784	-22.601	-22.359	-21.883	-21.777	-22.697	-21.626	-22.203	-23.157	-21.732	-21.181	-22.124	-21.195	-22.217	-21.649	-23.38	-22.846	-22.343	-21.724	-21.907	-22.219	-22.5	-22.146	-22.069	-22.534	-20.907	-22.266	-22.114
-12.831	-12.978	-13.551	-13.892	-13.429	-13.434	-13.833	-14.021	-15.016	-13.06	-13.322	-13.895	-13.196	-13.085	-13.977	-13.66	-12.95	-13.806	-13.413	-12.803	-14.055	-11.78	-13.211	-12.641	-12.937	-14.028	-13.481	-12.901	-14.342	-13.364	-13.788	-13.094	-13.749	-12.673	-13.733	-13.224	-13.461	-12.691	-12.627	-14.015	-12.603	-12.487	-12.182	-13.683	-12.816	-13.537	-13.505	-13.355	-14.2	-12.465
-2.6383	-2.8199	-1.5506	-3.3667	-2.2354	-1.353	-2.8062	-2.242	-2.6	-1.883	-3.458	-2.7833	-3.226	-3.4127	-2.5697	-2.7245	-2.7734	-2.3921	-3.3934	-4.3525	-2.6129	-2.7319	-1.786	-2.4166	-2.7136	-2.1152	-2.1721	-2.0663	-4.0951	-2.4033	-3.492	-3.0078	-2.8438	-2.9517	-1.7106	-2.6595	-2.8762	-3.5131	-3.3189	-2.1758	-3.6959	-2.6164	-3.4192	-1.8737	-2.3969	-2.733	-2.6974	-2.6542	-2.9135	-3.1592
-13.163	-13.594	-13.073	-12.981	-13.245	-11.671	-13.49	-13.261	-13.598	-13.541	-14.116	-13.416	-14.579	-13.275	-12.978	-12.561	-13.96	-13.859	-10.832	-13.69	-12.579	-12.703	-14.876	-14.451	-12.309	-13.104	-11.463	-13.599	-14.137	-13.118	-13.614	-13.519	-12.716	-12.513	-13.153	-13.233	-14.469	-12.887	-13.099	-13.301	-12.671	-12.686	-12.489	-13.284	-13.125	-13.229	-12.279	-13.961	-12.918	-11.634
-15.563	-14.138	-15.352	-14.389	-14.665	-13.45	-15.495	-14.902	-15.529	-14.716	-13.858	-15.633	-14.503	-13.877	-14.705	-14.552	-15.265	-13.538	-15.104	-14.685	-14.346	-14.652	-15.054	-15.529	-14.429	-14.813	-14.537	-15.298	-14.048	-14.979	-14.886	-14.665	-15.252	-14.151	-14.272	-14.634	-14.13	-14.811	-14.798	-14.285	-14.156	-13.917	-14.704	-15.668	-15.316	-14.286	-15.334	-13.468	-14.893	-14.27
-14.901	-15.117	-14.092	-14.533	-14.151	-14.779	-14.311	-14.385	-14.501	-13.902	-14.764	-12.791	-14.067	-14.176	-12.844	-13.727	-13.738	-13.985	-14.37	-12.434	-14.617	-13.482	-13.396	-13.034	-14.011	-13.772	-12.661	-13.935	-14.169	-13.531	-13.876	-13.125	-13.251	-14.017	-13.401	-14.179	-14.242	-13.814	-14.307	-14.906	-14.796	-14.708	-14.019	-14.113	-15.143	-13.939	-14.589	-14.716	-13.47	-14.167
-11.821	-11.11	-12.365	-11.355	-12.255	-10.967	-12.318	-11.336	-11.354	-11.823	-11.459	-12.249	-12.507	-11.78	-11.93	-11.45	-12.262	-13.541	-11.943	-11.825	-10.587	-11.569	-11.549	-11.412	-11.338	-10.634	-11.216	-11.477	-11.597	-12.449	-12.717	-12.2	-12.571	-11.231	-11.634	-12.488	-11.625	-12.747	-12.17	-11.667	-11.923	-11.942	-11.467	-12.071	-11.304	-12.926	-11.431	-11.439	-11.156	-9.7221
-1.7638	-1.4757	-1.7029	-1.8521	-1.9416	-1.8147	-0.98787	-1.0847	-1.4754	-1.9171	-1.8163	-2.2246	-1.2334	-1.0294	-1.2057	-1.7678	-1.0355	-2.2187	-1.9314	-1.6052	-0.69917	-1.6153	-1.315	-1.8665	-1.7178	-1.5913	-0.60961	-1.718	-1.2026	-0.77892	-0.78441	-0.27442	-1.6521	-1.675	-1.238	0.66399	-1.5053	-0.26115	-1.4677	-1.1122	-2.2494	-2.5015	-0.26414	-0.5879	-0.73405	-1.9163	-1.9195	-1.3113	-0.26637	-1.1815
-3.2026	-3.6589	-3.4042	-3.6968	-3.5155	-4.0385	-2.289	-2.9454	-2.9949	-3.27	-2.3881	-2.4131	-3.0079	-4.0672	-3.2959	-3.9433	-3.9677	-3.0694	-4.5222	-2.6485	-3.4642	-2.7906	-3.584	-3.5336	-2.3138	-3.1195	-3.4599	-2.3166	-3.4235	-3.6483	-2.0346	-2.2521	-2.7676	-4.1532	-3.149	-3.5729	-3.1029	-2.5384	-2.8452	-3.9097	-4.5426	-2.6084	-3.0657	-3.2689	-2.5665	-3.1544	-2.3476	-3.0974	-3.316	-2.6068
4.9286	3.8058	4.6829	5.7707	4.2176	4.9199	4.6358	4.0008	3.9918	3.1917	4.3035	4.8027	3.6947	2.8626	3.745	4.4145	3.907	3.5545	3.7487	3.9194	3.0747	4.9379	4.4517	4.931	3.9226	3.9846	4.629	4.5993	6.1731	4.4783	4.6664	4.1748	5.7176	4.3503	4.2694	2.8756	3.7539	4.8011	6.0371	4.8748	3.7494	5.0047	3.793	3.7492	4.6499	4.0987	4.759	4.9848	3.8936	3.5647
-4.3135	-4.3439	-4.4113	-5.7005	-5.19	-4.6558	-5.3389	-4.69	-4.2641	-4.468	-4.7326	-5.1063	-5.0587	-3.6118	-5.895	-4.8178	-5.856	-4.9968	-4.9487	-5.3	-6.2583	-5.308	-4.5496	-4.3054	-5.4405	-4.6873	-5.8163	-5.3498	-5.7602	-4.8014	-4.6675	-5.4233	-4.8849	-5.3988	-5.1995	-4.9884	-5.2608	-4.1754	-2.6949	-5.5391	-5.934	-5.4929	-5.4077	-5.1144	-5.4263	-3.7407	-5.5649	-4.5475	-5.3213	-4.9589
6.8522	7.8322	7.0207	6.9167	7.0006	7.1933	6.4045	6.3119	6.6179	7.0544	7.2574	6.1946	6.01	6.9534	6.9311	5.5104	8.1801	6.4141	6.3357	7.4568	6.0604	7.3077	6.9698	6.2484	7.1205	5.2676	6.7142	5.9449	6.6656	6.9937	6.8351	6.926	6.6977	6.7364	6.9682	6.6221	6.7014	7.1495	7.5489	5.2202	6.5644	6.4132	7.6251	7.2671	6.7921	6.2032	6.5628	6.6742	7.1192	6.4062
-11.211	-9.2252	-9.8422	-10.576	-11.139	-10.4	-10.695	-10.683	-11.781	-11.241	-11.319	-11.096	-10.263	-10.146	-9.7579	-10.893	-10.246	-11.675	-10.574	-10.74	-10.317	-11.138	-11.464	-9.6691	-10.821	-10.604	-11.217	-10.859	-10.942	-9.4233	-11.165	-11.755	-11.593	-10.592	-10.403	-11.214	-10.678	-9.8355	-11.304	-10.227	-11.579	-11.222	-12.276	-10.225	-9.992	-11.201	-10.482	-11.232	-11.172	-11.242
0.40627	0.22811	-0.013419	0.93056	0.46857	0.62492	-0.30355	0.92447	0.36595	-0.24006	0.43496	0.22071	0.23933	0.09169	-0.38406	-0.39835	0.44808	0.49976	0.67712	0.22144	0.33392	-0.35308	-1.0941	-0.023588	0.59401	-0.21716	0.96167	0.8315	0.83778	-0.068188	-0.072432	0.57237	0.33453	0.66016	0.75679	0.19389	0.64029	0.35802	-0.32981	0.46275	0.19022	0.38714	-0.69881	0.3927	0.39001	0.5646	-0.064343	-1.0042	0.90884	0.019994
-9.8094	-9.6773	-9.2996	-9.84	-8.9199	-9.5031	-8.6157	-9.3066	-8.6148	-8.8719	-9.8831	-10.431	-8.7774	-9.3682	-8.7091	-8.9724	-8.5128	-7.9874	-9.5824	-9.6731	-8.7441	-8.2314	-9.1549	-8.6194	-8.6087	-8.9897	-9.2509	-10.642	-7.7733	-8.4162	-8.8616	-7.7507	-8.8562	-8.6267	-7.9359	-9.2697	-9.7786	-9.7954	-9.2156	-8.8097	-8.2047	-9.6838	-10.586	-9.0248	-8.3497	-9.5654	-9.0399	-8.4817	-9.6463	-8.5779
-22.985	-21.422	-21.504	-21.169	-22.964	-21.562	-21.21	-22.161	-20.884	-22.894	-22.311	-20.702	-21.692	-22.041	-22.199	-23.656	-22.461	-21.661	-21.661	-20.911	-21.673	-21.991	-22.156	-21.582	-21.168	-22.211	-22.203	-21.142	-21.646	-22.487	-23.005	-21.169	-22.045	-22.822	-21.924	-22.464	-22.861	-22.306	-22.163	-22.248	-21.437	-22.968	-21.874	-22.101	-21.505	-22.513	-21.336	-22.292	-21.689	-22.32
6.957	7.1957	7.6728	7.2926	6.4073	7.8872	6.0704	6.9836	7.5082	6.5066	6.7468	6.5507	6.8864	7.3903	6.2857	7.5097	6.27	7.1291	5.8417	7.4073	5.7893	7.5088	6.9976	6.1859	6.8238	6.8137	6.6761	6.6058	6.9552	6.4218	6.5757	8.2855	6.0664	6.646	6.6792	6.6514	7.2606	6.893	6.7306	7.6052	7.3406	7.1285	6.9973	7.8079	6.6659	5.6567	6.9447	5.7543	7.222	6.6159
3.4473	4.7495	5.4205	3.7134	3.2702	3.724	3.5653	4.2788	4.7495	4.6263	4.1201	5.1879	5.0418	4.8794	3.7498	4.7594	5.9331	5.2156	5.4837	3.8015	5.1831	5.1297	3.1361	3.7551	4.6886	4.0281	4.0294	4.6532	4.9332	3.7423	3.7147	4.6614	4.2302	4.4022	4.3947	4.0478	3.7412	5.0013	4.6221	4.892	4.4527	4.5631	4.8188	4.568	4.6503	5.269	3.2817	4.318	4.7387	5.1763
-9.081	-10.861	-11.209	-10.54	-10.255	-11.253	-10.81	-10.36	-9.9942	-9.1003	-10.905	-10.011	-9.4213	-10.198	-9.4678	-10.04	-10.508	-10.428	-10.443	-10.727	-10.001	-11.039	-10.085	-10.645	-10.08	-10.479	-10.748	-9.989	-10.944	-10.115	-10.917	-9.9301	-9.6969	-9.2064	-10.038	-10.136	-10.244	-9.6613	-9.4033	-10.345	-11.298	-10.06	-10.729	-10.614	-10.759	-10.621	-10.173	-10.922	-10.291	-10.948
-3.3594	-2.2257	-3.2367	-3.6362	-2.9175	-2.4803	-2.6778	-2.7979	-2.3959	-2.5945	-2.0154	-1.6225	-3.5975	-2.8743	-3.7523	-2.1755	-1.7907	-2.8741	-1.8372	-2.6285	-2.268	-1.2045	-2.5983	-1.6362	-2.8406	-2.0193	-2.9842	-4.2363	-2.187	-2.3881	-0.82277	-2.2084	-2.6676	-3.3391	-1.803	-2.6526	-2.5871	-2.7041	-2.5471	-2.1597	-3.2012	-1.2814	-2.1857	-2.8618	-2.3157	-2.3058	-0.91889	-3.2553	-3.5099	-2.3243
-3.0705	-2.0413	-2.1475	-2.3257	-2.8143	-3.0011	-2.8591	-2.0606	-2.5511	-2.3975	-2.3888	-1.6431	-1.699	-2.4392	-3.246	-2.5971	-3.3385	-2.0318	-2.6198	-2.5893	-2.8612	-2.78	-2.7505	-2.8112	-2.6961	-2.2294	-2.5777	-1.0258	-2.9074	-2.3209	-2.3007	-3.0317	-3.1336	-2.7376	-2.5675	-2.34	-3.02	-3.2312	-3.0347	-2.6407	-2.2461	-2.6194	-3.8868	-2.7459	-3.3218	-2.8174	-3.0037	-3.6227	-3.031	-2.9008
8.426	7.3108	7.2215	7.0619	8.0836	9.0951	7.7275	8.0788	8.8853	7.9857	7.8162	8.9361	8.5137	8.0749	8.2851	9.2518	8.3758	7.804	6.5662	7.8958	8.4655	8.585	7.4612	8.2453	7.7314	7.0968	8.4598	6.9571	8.0529	8.2381	7.6072	7.3729	6.6882	8.6365	8.695	7.395	8.1429	8.1808	8.0095	8.5663	8.0936	7.5726	9.2464	8.3841	8.7804	7.7241	7.5443	7.1927	7.4301	7.3426
-5.3485	-6.6719	-4.6664	-5.1339	-5.8764	-6.4784	-6.0581	-5.4544	-6.3419	-5.3722	-4.4739	-5.0511	-4.8327	-5.5218	-6.7108	-5.707	-4.5599	-5.101	-5.3985	-5.6302	-5.1432	-4.602	-5.5198	-4.7211	-4.0627	-4.7576	-5.5713	-7.4856	-6.0097	-5.3877	-5.5354	-5.8041	-4.4132	-5.7225	-6.4759	-5.8076	-6.5841	-5.7157	-5.4285	-5.0749	-5.9169	-6.192	-5.5897	-5.5207	-5.7287	-5.2281	-5.3528	-4.6187	-5.7563	-5.1948
-9.3136	-9.3914	-9.0374	-9.1423	-8.4415	-9.1339	-9.4728	-10.263	-9.4304	-8.1133	-8.5755	-6.9095	-9.0143	-9.283	-8.6142	-8.2183	-8.621	-9.3608	-8.8115	-9.2671	-8.4147	-9.0446	-8.9435	-9.4897	-8.2489	-8.5062	-8.8008	-9.5413	-8.4868	-9.2891	-8.8453	-9.3559	-9.5851	-9.6295	-9.0513	-8.202	-8.9793	-8.3746	-8.6889	-8.219	-8.6955	-9.4554	-7.2922	-8.749	-9.4005	-8.0953	-8.425	-9.7508	-9.8634	-8.682
-1.7243	-3.3122	-2.0809	-1.8368	-1.1717	-2.0133	-2.1591	-1.8391	-2.3936	-0.58892	-2.2002	-1.4928	-1.8206	-1.5352	-2.2078	-2.2768	-2.1527	-2.0073	-0.53317	-1.7491	-1.4303	-1.13	-1.4394	-1.7999	-1.1576	-2.7356	-2.2904	-2.2318	-1.9507	-2.0477	-2.8556	-1.9696	-2.0114	-2.0153	-1.1499	-2.1767	-1.7175	-1.3799	-1.249	-1.3767	-2.8587	-2.0942	-1.6985	-2.1734	-2.0781	-0.38199	-1.4891	-0.53567	-1.7594	-1.8461
-11.292	-11.145	-10.36	-10.393	-11.278	-12.68	-11.927	-11.66	-11.706	-11.884	-11.854	-12.857	-10.954	-11.293	-12.413	-10.137	-11.879	-11.316	-12.351	-11.619	-12.617	-11.213	-10.933	-11.228	-11.134	-10.402	-10.746	-10.681	-11.374	-10.944	-11.824	-11.678	-11.352	-11.58	-12.541	-11.788	-11.396	-11.314	-11.28	-11.58	-10.87	-10.846	-10.097	-12.235	-11.581	-11.753	-11.661	-11.513	-11.859	-10.717
5.6186	5.1185	4.9106	5.1049	4.5849	5.0437	5.5714	4.5556	4.7304	5.0615	5.4595	5.2123	4.6402	5.7708	5.3279	5.4977	4.91	4.8835	3.9958	5.9083	5.8008	5.4331	4.997	4.2368	5.0689	5.6483	5.0968	5.1321	5.393	4.8123	4.1388	5.2044	3.231	4.6463	3.7724	5.0086	5.0222	4.6271	5.518	3.7236	4.1753	5.4571	5.3373	4.4176	4.9337	6.3248	4.3441	5.6448	5.3681	5.4291
2.5761	2.9777	3.4944	2.3583	3.6331	2.5635	2.4301	3.2431	3.2624	3.5918	1.8325	4.0663	3.8378	3.5144	2.1451	2.8348	2.3563	3.7611	1.8019	3.3885	2.4627	2.4529	3.3809	3.3172	3.051	2.5508	2.7067	3.5949	2.6467	2.4083	3.3776	2.4289	3.1601	3.359	3.9961	3.5269	2.7179	3.0506	3.4318	3.5126	3.3823	3.6635	3.0325	3.7832	3.0453	2.5708	3.229	2.7938	1.5141	2.5949
-13.747	-12.71	-14.166	-12.745	-14.028	-15.128	-13.29	-14.071	-13.123	-14.181	-12.766	-13.101	-13.344	-11.859	-12.29	-11.979	-12.681	-12.141	-13.4	-12.045	-13.743	-13.431	-14.805	-13.198	-13.397	-14.042	-13.802	-13.305	-14.481	-13.513	-13.296	-12.798	-12.288	-13.263	-12.132	-13.351	-13.029	-12.768	-13.332	-14.324	-14.59	-12.911	-13.901	-12.616	-13.214	-12.913	-12.537	-12.95	-13.229	-13.733
-21.812	-20.374	-20.043	-20.214	-20.913	-21.488	-19.897	-19.867	-19.489	-21.3	-21.291	-21.117	-21.155	-20.882	-19.77	-21.648	-20.573	-21.269	-20.362	-20.512	-22.482	-20.902	-21.022	-20.394	-19.767	-21.889	-19.819	-22.267	-20.496	-20.892	-21.218	-21.566	-20.378	-19.448	-20.683	-20.76	-21.256	-21.152	-21.004	-20.507	-20.987	-20.036	-20.129	-19.805	-20.184	-20.644	-21.547	-20.319	-21.065	-20.35
-22.01	-22.286	-22.203	-22.073	-21.167	-21.407	-22.312	-22.657	-21.924	-21.322	-22.705	-21.288	-23.091	-22.122	-22.193	-22.339	-22.827	-21.729	-22.704	-22.3	-22.148	-22.366	-22.35	-22.129	-22.714	-22.637	-22.604	-22.085	-22.729	-22.165	-22.181	-22.466	-23.293	-22.595	-20.721	-22.136	-22.109	-22.568	-22.138	-23.358	-21.682	-21.53	-22.745	-21.812	-21.327	-24.126	-22.631	-22.059	-21.453	-22.723
0.11513	1.3274	-1.0861	0.11062	1.0216	-0.46498	0.48071	0.82314	0.73672	0.64802	1.4673	1.2446	-1.2296	1.1017	-0.31361	1.0881	0.014306	0.10361	0.69037	0.034695	0.67525	0.038238	0.056039	0.19487	0.51366	0.38885	0.6462	2.1044	0.054898	-0.23229	0.033355	1.1394	-0.22529	-0.23016	1.0802	0.23807	-0.035791	-1.4173	0.65959	-0.36805	0.59433	0.26518	-0.16216	0.73366	0.15713	0.26885	1.4155	-0.43725	-0.25043	0.6725
-10.507	-10.23	-10.144	-10.379	-9.7339	-10.625	-10.043	-10.502	-9.5501	-10.783	-10.646	-10.36	-10.003	-10.817	-10.517	-9.7511	-10.411	-10.372	-8.6323	-10.762	-9.2646	-9.837	-10.882	-9.847	-9.8022	-10.74	-10.047	-8.9824	-10.295	-11.016	-9.3786	-9.7819	-9.5678	-10.443	-10.168	-10.576	-10.382	-10.277	-10.414	-8.988	-10.089	-10.319	-11.695	-9.724	-10.142	-9.7646	-10.891	-9.6109	-10.749	-10.102
-1.6441	-2.2023	-2.2044	-2.3435	-1.0644	0.45505	-0.96173	-1.2656	-1.9952	-1.3163	-1.0271	-2.697	-1.1337	-1.0336	-1.1254	-0.16193	-1.5499	-0.81657	-0.90009	-1.4318	-1.4025	-2.3347	-0.0096019	-0.64561	-0.75947	-1.3274	-0.7612	-1.0594	-1.7753	-0.89794	-1.2626	-0.079578	-1.9221	-0.69112	-1.262	-1.145	-2.0393	-1.0348	0.0099178	-0.49332	-1.7149	-1.0636	-0.92728	-0.79973	-1.2491	-0.97411	-2.2504	-0.5182	-0.56632	-1.2228
-2.002	-3.6192	-3.7091	-2.8406	-2.44	-2.8759	-3.0348	-2.5186	-2.3127	-3.147	-2.1209	-1.9426	-2.2476	-2.7924	-3.1016	-3.0974	-1.8802	-2.4756	-2.4073	-2.6153	-2.8964	-1.873	-1.8549	-3.2304	-3.2059	-1.6474	-2.6132	-3.3329	-2.9107	-2.2833	-2.9451	-2.4221	-2.4676	-3.0382	-2.552	-1.8604	-2.6817	-3.1771	-2.7282	-2.1417	-3.0329	-2.6455	-1.9267	-3.02	-2.7508	-3.5215	-3.2872	-2.0356	-2.613	-3.0129
4.8179	4.7793	5.5105	4.3498	4.0807	4.6351	4.8548	5.527	5.3356	4.7148	5.1578	4.8341	4.9624	4.6687	4.603	4.428	4.0923	4.5032	3.7066	4.7522	4.7318	5.6826	5.9232	3.8842	4.0135	5.1508	5.1913	4.781	3.9426	5.1868	3.8123	5.4405	4.8908	5.2129	5.8683	5.3602	6.0632	4.9956	4.4478	6.1999	5.5779	4.9873	5.0179	4.8145	4.5416	4.8615	5.9985	5.0983	5.797	5.205
-13.994	-15.259	-14.062	-14.854	-14.382	-14.499	-12.968	-14.96	-15.656	-15.2	-14.529	-14.899	-14.728	-14.432	-14.701	-14.745	-14.286	-14.055	-14.853	-14.469	-14.417	-15.282	-14.833	-14.858	-13.482	-14.157	-14.258	-13.915	-15.131	-13.538	-14.739	-15.261	-14.431	-15.214	-14.244	-15.332	-14.629	-14.163	-14.36	-14.445	-14.537	-13.692	-14.292	-15.015	-14.653	-14.878	-13.493	-14.772	-14.588	-14.944
-3.0296	-2.868	-3.4856	-3.8011	-2.8769	-2.8144	-2.8789	-2.8211	-2.9118	-3.0272	-2.1735	-1.8892	-2.6769	-3.865	-3.5697	-2.9236	-3.2371	-3.5926	-3.0401	-2.9237	-2.5441	-3.5759	-3.1786	-3.5409	-2.6636	-3.6537	-1.7764	-3.9209	-3.6299	-2.1781	-3.9704	-2.5962	-4.0613	-2.7031	-2.6088	-2.9172	-4.4315	-3.0447	-3.7823	-3.4918	-3.9824	-3.3632	-3.8589	-3.1285	-3.7721	-3.8541	-3.5936	-2.4205	-3.0754	-2.8105
-2.1364	-1.3393	-1.1857	-0.62672	-1.3853	-0.94545	-0.53378	-1.2811	-1.7404	-1.0186	-1.0945	-1.5025	-1.4268	-1.8854	-1.1891	-0.53048	-1.3101	-0.78443	0.047161	-1.9449	-1.4205	-2.3213	-1.5095	-1.4411	-1.9128	-0.71375	-0.63131	-1.6462	-1.3405	0.55181	-1.0542	-1.221	-1.8841	-2.1662	-1.5938	-0.85728	-0.86401	-1.6289	-1.7189	-1.6895	0.21295	-1.1476	-1.3067	-1.1916	-1.0898	-1.1154	-0.3144	-1.6967	-2.3103	-1.2995
-5.6448	-4.5163	-4.3328	-4.5786	-6.3108	-4.9315	-4.9667	-4.7738	-4.4479	-5.9418	-4.7023	-4.7171	-4.7759	-4.4009	-5.1453	-5.0272	-5.0338	-4.5831	-4.1486	-5.3226	-5.5726	-5.0157	-5.6606	-5.3395	-5.2902	-5.0975	-5.9832	-4.4165	-3.7537	-5.0418	-4.7868	-5.2235	-4.7905	-4.5156	-4.7335	-5	-5.848	-6.022	-5.8913	-6.5369	-4.4618	-6.218	-4.5831	-5.0579	-5.5289	-5.1815	-5.2398	-4.8152	-4.6436	-3.8083
-1.7425	-1.5915	-2.168	0.060582	-1.0294	-1.9593	-2.4438	-1.8743	-2.3215	-1.3135	-0.68542	-1.609	-1.5667	-0.76979	-1.7338	-0.5853	-2.5661	-1.9486	-1.1389	-2.2128	-1.4956	-1.7339	-1.2983	-1.1513	-1.8205	-0.10761	-1.7008	-0.09891	-2.2328	-0.82175	-1.595	-1.3894	-1.2025	-1.5654	-0.81791	-1.4684	-1.5492	-3.3428	-1.674	-1.3073	-2.307	-0.44196	-2.1323	-1.2299	-1.7321	-0.88562	-1.7921	-0.80925	-0.39353	-1.4393
-2.561	-3.4192	-2.739	-2.2098	-3.2443	-3.2747	-2.5066	-2.5181	-3.0976	-4.5864	-3.375	-2.9216	-2.7853	-3.5241	-2.6754	-3.9896	-3.4132	-3.4532	-2.9393	-3.2383	-2.0656	-3.1685	-1.7441	-2.8976	-2.9637	-3.6677	-3.1735	-4.112	-3.1236	-4.4323	-2.7126	-2.6145	-3.0277	-2.3767	-2.9253	-3.1925	-3.8839	-3.0225	-2.3901	-3.2284	-2.7518	-2.8428	-2.6271	-3.7262	-2.9305	-2.2568	-3.6347	-2.8271	-1.6565	-2.3267
-14.096	-12.337	-12.912	-13.995	-13.408	-13.001	-11.538	-14.111	-13.172	-11.967	-12.078	-13.42	-13.619	-14.276	-13.081	-13.27	-13.006	-13.432	-12.908	-13.064	-13.438	-12.702	-11.572	-13.038	-13.518	-14.625	-12.604	-12.564	-13.032	-14.904	-12.981	-14.483	-13.865	-13.149	-14.536	-13.993	-13.204	-13.579	-13.575	-12.335	-12.309	-13.315	-12.738	-13.467	-13.036	-13.146	-14.239	-13.168	-13.025	-13.086
6.8159	8.2633	8.4399	7.6261	8.5211	8.4499	7.7788	8.7616	7.7928	7.5836	7.5403	8.1317	8.3404	8.07	7.5604	8.2227	7.4283	9.0187	6.8968	8.329	8.1423	7.1872	7.2832	8.389	7.6038	8.3302	8.7355	8.5943	8.7537	8.7697	7.1683	7.2784	8.1855	7.8773	7.9508	7.1177	7.4065	8.1239	7.338	7.3231	8.2283	8.0613	9.0995	6.7055	8.9963	7.4329	8.1837	7.9358	7.7388	7.8835
-9.0284	-7.9446	-8.496	-9.0706	-10.187	-10.768	-9.4177	-10.071	-8.9525	-10.026	-9.0253	-8.1137	-10.631	-8.9482	-8.9449	-8.9398	-9.4803	-9.3814	-9.3256	-8.4019	-9.0166	-9.5801	-8.8062	-10.335	-10.128	-9.0974	-7.7651	-9.6597	-9.3928	-9.2945	-10.245	-10.339	-10.894	-10.055	-8.8077	-9.7119	-8.0487	-8.9268	-8.9876	-9.9542	-9.4733	-7.8924	-10.681	-9.4124	-9.2955	-9.731	-9.1137	-8.857	-9.1879	-9.3751
-11.62	-11.644	-12.542	-10.926	-10.945	-11.04	-10.765	-11.109	-13.122	-11.51	-11.417	-11.299	-12.194	-10.864	-12.119	-10.562	-11.309	-11.595	-12.447	-10.796	-10.475	-12.887	-12.462	-11.292	-10.949	-11.048	-10.562	-12.124	-11.637	-11.425	-11.343	-10.649	-11.143	-10.922	-11.759	-11.778	-12.307	-11.186	-11.555	-11.353	-10.673	-10.461	-11.764	-11.64	-11.452	-10.857	-10.376	-11.437	-10.812	-9.8497
-9.1499	-8.5435	-9.6774	-9.8654	-9.6473	-10.084	-8.9853	-10.206	-9.5209	-8.1049	-9.5851	-8.6162	-8.6634	-11.172	-9.109	-9.387	-9.842	-9.147	-10.191	-8.9657	-10.339	-8.6996	-8.6457	-9.3786	-10.023	-9.6994	-9.0852	-8.8351	-10.216	-8.9998	-9.3034	-10.321	-8.7723	-8.2133	-9.629	-8.4462	-8.7275	-8.8295	-9.2488	-9.6141	-9.8124	-9.3965	-9.6502	-8.5235	-11.295	-10.257	-9.8644	-8.4539	-9.7394	-9.0925
-5.8745	-6.5773	-7.0826	-5.5943	-6.865	-7.0348	-5.6813	-6.3221	-5.6439	-6.1478	-5.8041	-6.7857	-4.7388	-7.0479	-6.8477	-6.9014	-5.8425	-6.746	-6.4811	-7.4455	-6.7581	-6.8119	-7.2647	-5.3781	-6.2175	-6.5797	-6.3607	-7.4755	-7.2671	-5.7468	-6.8695	-5.582	-6.1492	-6.3125	-6.8769	-6.0739	-6.361	-6.7985	-5.5455	-5.6145	-6.9172	-6.3627	-7.3834	-5.8832	-6.0777	-5.7049	-7.5529	-6.3637	-7.7574	-5.5296
8.4648	7.9968	8.1013	9.1517	8.1009	8.0097	8.3897	8.6433	8.0236	8.318	8.2781	8.9875	6.7646	8.449	6.3232	7.5605	8.9402	7.9882	8.2063	8.5891	7.4194	8.3384	8.4123	7.3468	7.2052	8.0496	8.6787	9.3071	7.5505	6.3103	9.0094	8.5363	8.2373	7.661	8.1279	7.945	9.5165	8.4471	8.063	8.8897	7.7164	7.0036	7.5312	7.7083	7.4489	6.9631	8.1653	8.6254	7.2191	8.2685
-2.6117	-1.7273	-2.367	-2.4783	-3.4835	-3.5034	-2.6291	-2.516	-3.0433	-2.3879	-2.967	-2.1839	-1.7364	-2.5015	-1.8053	-1.1257	-3.5067	-2.3457	-3.1665	-3.0738	-3.6812	-2.3931	-2.0929	-2.6865	-3.042	-1.8505	-2.3819	-2.0107	-3.5022	-2.2047	-2.4738	-3.7456	-2.5201	-1.1613	-1.8635	-1.623	-2.8667	-3.2663	-3.3539	-3.0605	-2.4845	-2.5711	-2.5305	-1.8034	-2.028	-2.0247	-2.526	-3.8835	-2.5349	-3.3036
-22.754	-22.237	-22.127	-22.276	-22.504	-23.112	-21.397	-21.514	-21.46	-22.312	-22.858	-22.076	-22.229	-22.123	-21.17	-21.562	-22.159	-22.385	-22.677	-21.897	-22.245	-21.211	-22.831	-22.353	-22.324	-22.383	-22.339	-22.483	-21.758	-22.169	-22.041	-22.666	-21.422	-22.487	-23.11	-22.259	-21.297	-22.731	-21.823	-22.174	-22.756	-21.823	-23.208	-22.291	-22.995	-21.698	-22.624	-22.939	-22.747	-22.246
-11.564	-13.212	-12.456	-12.905	-12.69	-11.756	-12.031	-12.426	-13.809	-12.359	-12.867	-13.103	-12.802	-12.696	-12.489	-11.786	-12.33	-13.257	-13.378	-13.05	-12.329	-13.311	-12.047	-13.436	-11.798	-11.949	-12.37	-11.482	-12.454	-12.658	-12.74	-12.981	-12.887	-13.559	-13.578	-11.858	-11.893	-13.586	-12.26	-11.693	-12.297	-11.8	-13.253	-11.992	-11.445	-12.763	-11.797	-13.563	-12.259	-14.32
-1.1423	-0.92251	-1.4635	-1.9159	-2.2187	-1.4297	-1.2129	-2.5426	-1.6854	-2.0774	-1.4055	-1.2914	-1.7976	-0.9892	-2.6243	-2.5741	-1.3467	-1.6429	-1.0047	-1.6692	-0.84688	-0.93137	-1.1584	-1.7271	-1.9734	-1.3906	-1.536	-0.8898	-1.3363	-2.1214	-1.6341	-1.1669	-1.4971	-2.4657	0.99773	-1.6625	-1.0849	-1.1771	-1.1794	-0.82999	-1.4402	-1.2445	-2.6503	-0.77375	-1.2073	-1.1216	-1.003	-0.37259	-0.20874	-1.5243
4.8691	5.098	3.7548	4.461	2.7938	3.3777	4.9035	5.0034	4.0828	4.2565	4.0148	5.1082	4.6172	4.1275	4.0398	4.0846	5.4083	4.0918	4.4568	4.6437	4.5549	3.6663	3.9379	3.7435	4.874	5.537	3.7615	4.4671	4.7909	5.3226	4.3151	3.8555	4.6599	5.3118	4.2371	3.7227	3.3176	3.5516	4.3917	4.2716	4.3903	5.1315	4.6637	3.8576	4.4543	3.8879	4.4285	4.9233	4.2049	3.4649
8.9498	8.3846	8.6848	8.6396	9.0593	7.5354	8.3569	9.4383	10.026	8.8869	8.472	8.2685	9.0986	7.3001	8.4828	7.5591	8.0048	7.4343	8.5622	8.5491	9.3265	8.7816	9.0858	9.3176	7.9406	8.2932	7.8886	8.6891	8.3208	8.519	8.5321	8.0186	8.4193	8.5841	8.559	8.7002	9.214	9.798	9.2778	8.3779	8.6264	8.4853	8.0469	8.6098	8.7581	7.1354	8.1328	8.1342	9.2254	8.5771
-20.967	-20.666	-20.45	-21.893	-20.948	-19.703	-21.571	-21.322	-20.888	-21.026	-20.085	-21.418	-21.191	-20.936	-20.692	-20.583	-19.349	-21.538	-20.367	-20.349	-21.415	-21.512	-20.1	-21.622	-21.414	-21.581	-20.562	-21.865	-20.635	-21.15	-20.666	-20.387	-20.72	-19.883	-20.37	-20.49	-21.23	-20.537	-21.272	-20.555	-18.957	-20.568	-21.36	-19.978	-21.295	-20.473	-21.286	-20.751	-20.704	-20.455
-13.09	-12.721	-12.524	-13.256	-13.85	-13.163	-12.748	-13.045	-13.592	-13.188	-12.275	-12.857	-12.639	-12.326	-13.155	-12.954	-12.093	-13.322	-13.176	-14.755	-12.115	-13.149	-12.974	-12.596	-12.083	-12.444	-12.953	-12.81	-12.948	-13.142	-12.626	-11.98	-13.228	-13.463	-11.559	-12.066	-11.918	-12.491	-14.324	-13.535	-12.617	-13	-13.206	-13.143	-13.158	-12.477	-12.64	-13.524	-12.929	-12.801
-11.901	-13.125	-11.427	-13.508	-13.007	-13.574	-13.245	-12.75	-12.601	-12.891	-13.299	-14.452	-13.613	-13.28	-11.641	-13.349	-12.988	-13.959	-13.48	-13.31	-13.313	-13.032	-13.842	-13.477	-13.33	-13.889	-13.421	-12.023	-13.008	-13.143	-12.794	-14.809	-12.646	-12.598	-13.092	-13.415	-12.544	-11.726	-12.984	-14.37	-13.278	-13.406	-13.686	-13.587	-13.389	-13.389	-12.496	-12.174	-12.929	-13.552
3.6551	2.4827	2.7463	2.4783	3.1306	3.4156	2.9158	2.8471	2.1192	2.32	3.4066	2.7293	1.2491	2.5977	3.391	3.2543	2.8589	1.9003	2.6731	2.3033	2.1859	2.9733	3.3408	3.263	3.3189	2.8329	2.8189	1.8326	2.4346	2.451	3.0287	2.5602	2.7754	3.2915	2.2444	2.381	2.6594	3.2308	2.7368	2.176	1.1247	2.0792	2.2219	3.1959	2.3527	2.6416	1.9935	2.168	2.6995	2.63
-1.1263	-1.1156	-1.1354	-0.83109	-0.60054	-1.7541	-1.7952	-0.85347	-0.93943	-1.5502	-1.1941	0.30116	-1.5709	-1.6915	-0.77919	-1.548	-0.17053	-2.1435	-1.0155	-1.2927	-1.0519	-2.9013	-1.3	-1.1	-1.444	-1.7478	-2.1725	-1.9221	-1.6837	-1.3561	-1.0923	-1.3177	-1.6226	-1.7794	-0.62379	-1.9717	-0.32808	-0.68656	-0.10087	-2.3983	-2.7853	-1.1766	-1.2008	-2.2782	-1.9878	-1.3391	-0.66821	-1.67	-1.8754	-1.4623
-9.6219	-11.871	-11.827	-11.582	-12.654	-12.577	-11.24	-12.037	-11.348	-11.646	-12.555	-11.436	-11.78	-11.394	-11.863	-12.759	-11.97	-11.453	-11.332	-11.571	-12.25	-11.898	-12.212	-11.774	-12.75	-12.531	-11.346	-12.454	-10.918	-10.42	-11.939	-12.307	-11.457	-11.769	-11.286	-12.54	-12.411	-12.599	-10.876	-11.616	-11.883	-11.917	-10.891	-11.436	-10.922	-11.569	-10.662	-11.328	-12.481	-10.859
4.4055	4.6601	4.9287	3.1866	5.0214	4.7225	4.2477	3.3205	4.3088	4.3235	3.4046	3.7987	3.856	4.2413	4.6637	5.0557	4.8446	4.67	3.8325	4.9651	4.6304	3.9113	4.4545	3.8895	4.8708	5.87	3.6364	4.2601	3.525	4.7817	5.0704	4.1925	4.3466	3.1388	3.7898	4.9668	5.1841	4.0511	4.9332	4.7247	4.1996	4.7928	5.6324	4.2065	4.2117	5.3911	4.3676	3.7602	3.4494	4.3999
0.083731	1.4728	-0.71361	0.89979	0.96506	1.6012	0.277	0.92766	0.61223	0.30447	0.21245	0.55424	-1.1738	-0.36216	0.97779	0.6804	0.47726	-1.0429	-0.2281	0.89572	0.12264	0.96702	0.65425	0.37603	0.49764	-1.1883	1.2212	1.4611	-0.43298	-0.57964	-0.11373	0.23681	0.17452	1.3009	-0.23319	-0.045537	0.41222	-1.1292	0.25284	1.3394	0.6842	0.14589	0.1544	0.32191	0.89025	0.53566	0.93348	-0.12267	1.6992	1.2287
-4.9579	-4.8239	-3.3995	-4.2409	-4.4137	-2.4565	-4.2768	-3.4656	-4.3593	-4.0797	-3.5868	-3.7682	-3.7017	-3.7223	-4.1123	-3.3914	-5.3446	-3.4847	-2.8057	-3.8739	-2.8761	-3.612	-3.3897	-4.4478	-4.4732	-3.8789	-3.2655	-3.8678	-4.0233	-2.9896	-3.537	-4.9208	-3.6385	-2.8481	-2.8801	-4.7867	-2.8837	-4.6607	-4.7041	-2.9426	-3.3941	-3.5724	-3.5808	-3.7598	-4.2749	-3.5916	-2.2453	-4.9635	-4.7315	-3.479
6.9816	6.3477	7.3244	6.5707	6.5308	6.7851	5.5052	7.0787	6.0765	6.0496	7.1814	7.2353	7.1549	7.3351	5.6856	7.7485	7.4195	6.2323	6.3614	7.3627	7.2213	6.4579	7.7648	6.0085	7.6447	7.4498	6.8987	7.1716	5.7053	6.4448	6.4573	7.4029	5.1336	7.1569	6.6032	7.5831	7.562	6.8241	7.1804	7.7727	7.0007	8.052	7.0065	7.4192	5.9781	6.3711	7.972	7.6344	7.1057	7.0633
-8.8759	-9.9607	-9.1214	-8.6175	-9.6018	-8.8274	-9.1604	-8.9263	-10.061	-8.7823	-9.7098	-9.2938	-9.5835	-9.1114	-8.463	-8.9371	-9.569	-9.1862	-8.6772	-8.231	-9.3372	-9.4795	-8.555	-9.0987	-9.0418	-9.1339	-8.2594	-8.5769	-8.7417	-9.4171	-9.4785	-9.4669	-9.2914	-9.8071	-8.9444	-8.966	-7.6398	-8.8862	-9.693	-9.5083	-9.2525	-8.0509	-8.3081	-9.4845	-8.8142	-8.4932	-9.3127	-8.1581	-9.7265	-8.8873
0.96343	0.086098	-0.25766	-0.25949	-1.122	-0.33423	-0.2597	0.23984	-0.20813	-1.3288	-0.65047	-0.17035	-0.45294	0.30483	0.87403	0.37985	0.33415	0.21727	-0.63158	0.31965	0.093186	0.22557	0.42421	0.28984	-0.49074	0.21383	-0.87772	-0.56236	-0.038372	0.61576	0.49442	-0.53222	-1.2473	-0.76696	-0.035851	0.042437	0.093627	1.0423	1.2143	0.80011	-1.0825	-0.35827	1.2248	-0.84143	0.072221	0.032394	0.3602	-0.4292	0.51952	-0.21984
-12.125	-11.885	-12.297	-11.604	-12.808	-12.073	-12.109	-13.941	-12.614	-12.059	-12.434	-12.909	-12.744	-12.46	-11.384	-12.44	-12.789	-13.738	-13.179	-11.16	-13.29	-12.729	-11.861	-12.979	-11.898	-13.26	-13.051	-13.167	-13.052	-12.603	-12.56	-11.835	-12.48	-12.924	-14.644	-13.352	-12.995	-12.145	-12.254	-13.274	-11.298	-12.319	-12.373	-12.28	-14.542	-13.124	-12.551	-12.924	-12.991	-13.282
-9.999	-8.2126	-10.508	-10.526	-9.2425	-9.7379	-10.106	-9.4493	-9.7572	-9.9237	-9.672	-10.391	-9.0608	-9.8284	-9.068	-9.3454	-9.2359	-8.7568	-9.8897	-9.5917	-10.134	-9.0141	-9.6603	-9.4406	-9.1447	-10.585	-10.363	-9.2281	-8.852	-8.5168	-9.1726	-9.8123	-9.1372	-8.3656	-9.6057	-9.9727	-9.5643	-8.8806	-9.6532	-9.9057	-9.6362	-9.3056	-8.8621	-9.8298	-9.4654	-9.4357	-9.8344	-8.0684	-9.109	-9.6704
-6.291	-6.3594	-7.3684	-5.8847	-7.1364	-6.4882	-7.0189	-6.077	-6.4324	-6.7908	-6.1779	-6.8777	-6.748	-6.5681	-6.0841	-5.7049	-6.1566	-5.7962	-6.1232	-6.0406	-5.9666	-6.6755	-6.7431	-5.6123	-6.8594	-6.7766	-6.7087	-5.6205	-6.1247	-5.2512	-6.6495	-6.0614	-6.2229	-6.7835	-6.8607	-6.1187	-6.5291	-6.127	-6.4801	-5.1552	-7.0261	-5.8257	-5.2724	-6.5814	-5.9741	-6.7876	-5.5206	-6.744	-6.8596	-7.1715
-7.0886	-5.5625	-4.8106	-6.7761	-6.9846	-6.5749	-7.429	-6.9319	-5.443	-6.947	-5.3851	-6.3213	-6.063	-7.0922	-6.3399	-6.456	-6.5271	-7.3228	-6.0324	-6.8491	-5.6872	-5.8301	-5.5699	-7.1784	-6.1507	-5.7867	-6.111	-5.9861	-6.4809	-6.3205	-4.4558	-6.6214	-6.9485	-6.472	-5.8693	-6.534	-6.0895	-6.2299	-6.639	-6.6761	-5.608	-6.4232	-6.1938	-5.6227	-6.067	-6.7219	-6.7528	-7.4106	-6.2934	-5.6451
9.5978	10.109	8.9721	9.8838	10.044	11.628	10.468	9.7712	10.946	10.437	10.336	10.714	9.6688	9.5305	9.0824	9.7861	8.9687	9.6251	9.813	9.5486	9.654	9.7462	9.975	9.2085	9.5435	10.778	9.273	8.835	10.344	10.681	10.148	9.7396	9.3522	8.7109	9.8981	8.7952	11.094	9.8089	9.3512	10.025	9.116	9.7651	9.4142	8.7304	9.5906	10.102	10.05	9.9223	9.9247	10.316
-11.063	-10.967	-11.781	-11.447	-12.537	-11.393	-11.679	-11.374	-11.805	-11.644	-10.62	-11.862	-12.705	-11.183	-11.777	-12.836	-11.601	-10.91	-11.026	-12.047	-11.092	-10.832	-11.468	-12.151	-12.034	-11.317	-11.137	-10.354	-11.469	-11.076	-12.083	-10.828	-10.669	-10.668	-11.915	-11.872	-11.695	-12.201	-12.047	-11.394	-10.856	-10.53	-11.553	-12.121	-12.065	-12.025	-12.377	-11.56	-11.314	-11.264
-6.5177	-6.5812	-7.0306	-5.2996	-5.3394	-6.5192	-7.1337	-6.0202	-6.0052	-7.4417	-6.8961	-6.1423	-6.6834	-6.6715	-5.8531	-6.0151	-5.8425	-5.5519	-7.1851	-5.8236	-6.1696	-6.4285	-5.9362	-6.059	-6.7331	-5.7722	-7.3007	-6.0406	-6.0416	-5.6894	-5.9656	-5.815	-7.4637	-6.6675	-5.6341	-6.7482	-6.6379	-6.6892	-5.7112	-6.4584	-7.0425	-5.7086	-6.1518	-7.5282	-5.732	-6.4924	-5.4674	-6.6249	-6.2466	-6.8951
-0.18436	-0.068999	0.50559	-0.4214	-0.32171	-0.33675	0.28016	0.25558	-1.2495	1.1098	-0.55029	-0.057064	-0.23224	-0.98898	-0.097721	0.43676	0.595	0.51357	-0.38102	0.5104	0.2711	-0.71285	-0.14555	-1.1521	-0.9174	0.35793	0.48139	1.1265	-0.47646	-0.52571	-0.062114	-0.82105	-0.37728	0.0493	-0.55277	-0.84041	-0.28892	-0.63977	0.36136	-1.3237	-0.7849	0.023927	-0.2065	-0.25808	0.093102	-0.40319	-0.28218	0.20138	0.53211	-0.93426
-11.314	-10.848	-11.5	-10.551	-10.564	-11.171	-11.642	-12.146	-10.829	-12.272	-12.177	-11.982	-12.933	-12.879	-12.329	-10.621	-12.54	-10.409	-12.668	-11.72	-11.937	-11.809	-12.244	-11.112	-11.978	-12.223	-11.56	-11.196	-11.857	-12.382	-11.942	-12.32	-9.8127	-11.177	-11.994	-11.872	-10.657	-10.931	-10.15	-12.098	-11.056	-11.768	-12.676	-11.223	-10.927	-11.647	-10.652	-11.175	-11.502	-12.746
-3.5239	-4.2114	-3.2111	-3.9884	-2.7141	-4.0339	-2.1154	-2.449	-4.5977	-2.8981	-3.835	-3.4805	-4.08	-3.1986	-3.0623	-5.346	-3.6615	-3.9375	-4.249	-3.4653	-4.0883	-3.6377	-3.6239	-4.5697	-4.2913	-3.9479	-3.4742	-4.5267	-3.1545	-3.8853	-4.3767	-5.4107	-3.4981	-3.5116	-3.9006	-4.1643	-4.1218	-5.6108	-3.3099	-2.9415	-3.3967	-4.5757	-3.9605	-3.6556	-3.9432	-3.5965	-5.0216	-3.9457	-4.0548	-3.2393
-1.2716	-0.30159	0.96667	-0.64049	-0.086576	0.4117	0.16054	-0.36104	-1.3074	-0.29978	-1.3348	-0.5559	0.19157	-2.2242	-0.46117	-0.41208	-0.20271	0.59492	0.36496	0.46171	-0.92763	0.29555	-0.5245	0.69539	-0.033199	-0.23802	0.32818	0.8381	-0.51725	0.15516	0.2792	-1.9723	-0.38266	-0.20991	0.15083	0.45241	-2.184	-0.098829	-1.2662	-0.15631	-1.2781	-0.093692	-0.22565	-0.31454	-0.98414	0.25034	-0.82708	-0.39611	-0.53185	0.6385
0.86513	0.56222	1.7939	1.1792	2.0678	0.24048	0.99315	1.6999	0.20657	1.5625	1.2022	0.54874	1.0792	1.151	0.63731	1.3638	1.3559	0.34261	1.122	2.007	1.1652	1.4895	0.73028	0.97227	1.4893	1.8989	0.57298	0.95553	1.2201	2.3393	0.9082	2.9418	0.8581	0.21244	1.6025	0.66597	0.028968	-0.27164	1.7897	1.1283	1.5119	0.26922	1.2087	1.8593	1.2267	1.6539	1.7965	1.0439	0.92611	1.9136
-3.1	-1.9795	-1.8278	-2.6649	-2.5822	-2.4444	-1.4783	-2.0964	-2.2254	-2.1335	-2.5424	-2.7246	-2.3733	-2.8826	-3.2854	-3.0488	-1.8972	-2.5799	-2.7761	-3.4027	-1.7457	-2.1873	-1.3848	-3.6061	-1.7233	-2.417	-2.092	-2.5575	-3.3562	-2.2006	-1.7581	-3.3436	-2.4511	-2.4081	-2.8648	-1.8079	-2.6941	-1.6924	-2.7718	-1.8149	-2.785	-1.9549	-1.5626	-2.2794	-2.9205	-2.2746	-2.1328	-3.0681	-2.0585	-2.0499
-7.0256	-7.3398	-7.6737	-6.8725	-6.3636	-7.6364	-7.4998	-6.9941	-7.8974	-7.8501	-8.0971	-8.1637	-7.8327	-6.998	-8.1667	-8.0307	-7.6971	-7.9702	-7.6371	-7.7624	-6.8252	-8.8687	-7.0763	-8.0416	-7.8677	-7.0086	-7.1401	-8.0331	-7.7467	-8.2552	-8.2519	-6.7582	-6.2395	-7.0982	-6.9858	-6.4808	-7.6813	-8.7528	-7.5101	-8.1942	-7.9974	-7.4615	-7.1339	-6.2631	-7.5759	-7.634	-8.867	-6.7904	-7.3363	-8.1434
-3.2099	-3.1294	-3.786	-3.5089	-3.732	-3.0553	-3.1204	-3.0831	-3.4371	-3.6577	-2.989	-3.6031	-3.0788	-2.6659	-2.6232	-3.5592	-2.9857	-2.0242	-3.257	-2.294	-3.1834	-3.4831	-3.3247	-3.843	-2.9821	-3.6412	-3.7775	-2.272	-3.5476	-4.0478	-3.9033	-4.0318	-4.1862	-2.9819	-2.9773	-1.3601	-2.0961	-3.1732	-2.7828	-3.0925	-2.2919	-3.3713	-4.4757	-3.8383	-2.5994	-2.4561	-3.1417	-2.554	-2.2009	-2.5887
-1.0734	-2.12	-0.089655	-1.4204	-1.3218	-0.65916	-1.0153	-2.1861	-0.59126	-1.2307	-1.0384	-2.2899	-1.2571	-2.3063	-1.5537	-1.5703	-1.3399	-0.11018	-0.78459	-1.1391	-1.3624	-2.1076	0.30679	-1.9169	-1.6996	-2.0848	-3.0056	-0.049133	-1.1357	-1.2918	-1.0166	-1.893	-1.6046	-1.6361	-1.3244	-0.30249	-0.80366	-1.6286	-2.3291	-1.5213	-1.0875	-1.3986	-1.8014	-2.1484	-2.5569	-0.90226	-1.0374	-1.161	-0.48208	-1.2377
2.7457	2.5836	3.8924	3.3414	3.5777	2.6119	3.1395	2.7283	3.2383	3.2191	2.0259	3.056	2.9606	2.7886	2.9697	3.4181	2.6423	1.8794	2.705	3.6219	1.9031	3.021	3.2348	1.9161	2.6724	2.4804	2.9738	3.877	3.7547	2.9797	3.0651	3.4204	2.8427	3.0919	2.9809	1.6974	2.302	2.9466	3.9747	1.3442	2.9003	2.7294	2.6738	2.6454	2.8105	3.1283	2.501	3.5611	4.023	3.1403
-5.9226	-6.5063	-4.9181	-5.7035	-6.8412	-6.701	-6.2248	-6.6992	-6.2125	-7.0026	-6.2194	-6.4733	-4.977	-5.9927	-7.3629	-6.2381	-6.3715	-6.1846	-6.4497	-6.0275	-6.6697	-6.9021	-6.2625	-6.1535	-6.8636	-5.8573	-5.917	-6.9392	-6.0324	-5.7503	-6.9377	-6.4515	-6.469	-6.6069	-5.6984	-6.9547	-6.4938	-6.5425	-6.4973	-5.6116	-6.3836	-6.2907	-6.4385	-7.6851	-5.9649	-6.0174	-6.0708	-6.0327	-6.2369	-4.9734
1.5747	2.1146	2.2235	2.6628	2.4274	1.9569	1.0438	1.6931	1.3039	1.946	2.3917	1.9105	1.4384	1.6732	2.3008	1.5674	0.84476	0.95502	1.2511	0.50515	1.5967	0.11846	1.3615	1.1225	1.2447	2.4996	2.5343	1.8338	2.4463	2.1727	1.4892	1.7689	2.6698	1.286	1.9067	1.2072	2.8813	1.3322	1.3072	1.7598	2.5102	0.86854	1.8763	1.2025	0.77943	1.4817	1.6705	1.4407	2.0087	2.3848
0.28528	-0.55079	-0.87402	-1.0904	-0.37859	-0.96427	-0.94585	-1.3849	-0.7272	-0.40383	-0.90939	-0.79392	-1.013	-0.58536	-1.9773	-0.97541	-1.6363	-0.74817	-1.0602	-1.4721	-0.62085	-1.7917	-1.2496	-1.0523	-1.7844	-0.1963	-0.88521	-1.022	-1.0703	-2.2109	-0.58628	-1.1207	-0.76275	-0.81085	-0.51251	-0.37168	-0.33952	-1.9439	-1.4155	-0.85578	-0.28794	-0.32252	-0.88525	-2.0772	-1.0314	-0.91973	-0.4893	0.0054909	-1.5127	-0.90307
-10.099	-11.89	-10.913	-11.038	-13.005	-12.304	-11.534	-10.72	-11.014	-11.606	-12.404	-11.655	-12.856	-11.553	-11.232	-11.259	-12.592	-11.78	-11.295	-12.052	-11.073	-11.417	-12.402	-11.179	-11.853	-10.496	-11.814	-12.411	-12.176	-13.021	-11.957	-10.801	-11.606	-11.609	-11.459	-11.991	-12.498	-11.596	-11.676	-11.663	-10.688	-12.32	-9.7299	-11.875	-12.74	-11.533	-12.704	-11.165	-11.657	-11.895
6.4534	5.826	5.9386	6.6636	5.0233	5.2229	5.6963	6.0869	5.5488	5.7728	6.1879	5.0635	5.7598	5.1661	5.1963	6.4504	5.6892	5.8895	6.0715	5.7167	5.7912	6.0501	6.6334	5.8102	4.4445	5.7975	5.0519	6.6064	5.9622	4.5717	6.9627	5.858	5.2622	5.2861	5.9858	5.6801	5.6353	5.8662	5.8129	6.0118	4.7688	5.3456	6.264	5.8861	5.7643	5.6847	5.0186	6.2659	5.8524	5.3466
-10.551	-9.8486	-9.8016	-11.032	-10.376	-9.5649	-10.79	-9.5555	-10.41	-10.127	-10.057	-10.573	-11.326	-10.133	-9.4496	-9.2861	-10.054	-10.204	-9.947	-10.06	-10.122	-10.897	-9.7166	-9.6552	-10.037	-11.605	-10.202	-10.051	-10.905	-11.731	-9.8689	-9.7109	-9.9946	-10.675	-10.98	-10.288	-11.023	-9.4094	-9.8004	-10.034	-10.468	-11.073	-9.8751	-9.8735	-9.6098	-10.899	-9.873	-10.37	-9.8036	-10.392
-0.34324	-1.0307	0.18184	0.22296	0.44868	-0.25124	-0.088614	-2.2832	-0.45633	-0.065207	-0.27451	0.32075	-0.60854	0.049595	-0.22101	-0.29065	-0.020397	-0.91751	-0.29872	-0.26427	0.70628	0.094391	-0.011821	0.57503	-0.82883	0.25423	0.026084	0.91873	0.2114	-0.47045	-0.62879	-0.2115	-0.026972	-0.58332	-0.10065	-0.54134	0.068935	-0.9	-0.27462	0.48383	-0.26646	-0.49542	-1.1463	0.26403	0.10593	0.25239	0.5748	1.1578	0.45552	-0.31642
4.1135	4.9113	4.9721	4.8328	5.1535	4.8464	4.3702	5.892	5.3423	5.2118	4.2976	6.3139	4.5568	5.0563	4.6949	5.0397	6.3237	4.1585	5.0764	4.9731	4.559	4.1598	5.2225	4.5505	5.3454	5.5624	5.0698	4.7878	4.6365	4.0584	5.1181	5.2677	6.1143	4.5503	3.4928	6.0231	6.1473	5.0998	4.3966	4.2936	5.4832	5.2464	5.9607	4.1588	5.4183	3.3381	4.7064	5.1119	5.5379	5.3051
6.3404	6.1901	7.3947	7.3266	6.5931	5.8208	5.834	7.1934	6.1966	8.0917	7.9109	6.9463	5.9039	6.7984	6.4569	7.1945	6.7605	6.5338	6.6792	7.0183	6.8494	6.3654	5.6985	7.9273	6.6804	6.6992	7.2755	7.1589	6.4584	6.457	7.5339	5.5736	6.239	6.1377	6.1195	7.4945	7.0651	6.1929	6.8154	7.3063	6.2354	7.2765	6.0845	6.3303	7.0885	6.7805	6.1948	7.5403	6.7634	8.5773
-3.1254	-2.9686	-2.6325	-2.2217	-1.8026	-2.7127	-1.4767	-3.6328	-3.2219	-2.4235	-1.7174	-2.1753	-1.9265	-2.6556	-2.3632	-3.5112	-3.2458	-2.5344	-2.0167	-2.3301	-2.2687	-2.5675	-3.6855	-2.7605	-2.8089	-2.5145	-2.3559	-4.0006	-3.117	-1.9751	-2.751	-1.5272	-2.1371	-2.684	-3.3643	-1.7955	-3.2179	-2.6193	-3.0861	-2.6399	-3.3784	-2.4613	-1.6004	-1.6591	-3.9253	-1.0301	-2.1309	-2.3506	-3.4388	-3.6071
0.75651	0.12682	0.1452	0.34097	-0.46564	0.38667	0.1402	0.30685	0.78812	0.41552	1.3719	1.2513	0.19516	0.79244	0.51297	0.099484	0.73041	-1.5674	0.21882	-0.48903	-0.66951	0.23121	0.10641	0.61884	0.30645	0.39826	-0.087332	-0.57093	-0.41898	0.39508	1.0152	-0.45304	-2.0229	-0.50746	-0.13026	0.32334	2.3873	0.12371	-0.26396	0.1962	-0.51887	0.96642	-0.57555	0.038512	0.86534	0.79062	0.37869	0.35114	0.46085	0.43129
1.0712	0.856	0.28855	0.44214	-0.59542	0.65571	0.64425	1.978	0.78279	0.61835	0.43896	1.3885	0.8995	0.036214	-0.24523	1.1098	0.5785	0.70117	-0.13724	1.3519	0.54221	-1.0426	1.0021	-0.51818	-0.090716	1.5208	1.212	0.62745	-0.56498	0.22554	0.005879	1.0757	-1.1256	1.0652	0.6394	1.0968	0.56601	-0.84004	0.58647	0.13838	-0.50269	1.1872	-0.10792	0.60158	1.3634	0.83023	-0.53332	0.18152	0.34957	0.11718
4.5932	5.4111	5.0374	6.0175	5.3543	6.8468	4.9873	5.1083	4.72	5.4612	6.1722	4.6835	6.7762	5.9446	4.8956	6.1697	5.3298	4.1587	6.0258	5.2604	5.869	5.5291	5.1989	6.4289	5.4868	5.6977	5.9929	5.8449	4.7437	6.2721	4.655	5.8677	5.9748	4.814	4.7617	5.6142	4.8773	4.7109	5.5691	6.469	5.5576	4.6574	7.0921	4.8947	6.5748	5.8427	4.6806	5.4341	5.2169	5.3336
9.7416	7.8837	8.476	8.1639	8.9667	8.2162	8.5496	7.9575	8.1399	8.3828	8.2912	8.772	7.4754	7.7281	8.4767	8.9369	9.3774	8.8587	8.0905	9.0383	8.3341	8.4422	8.431	8.8795	8.7795	8.2204	8.6534	8.7502	8.7882	9.0974	9.6962	7.8057	8.1522	8.5123	9.0745	8.2752	8.7318	8.0728	9.6574	7.7659	9.7644	8.088	7.7101	8.1332	8.5107	7.7918	8.1212	8.9169	8.317	7.9849
-11.919	-10.145	-11.623	-10.794	-10.796	-9.3917	-11.052	-10.829	-10.622	-9.7537	-9.8007	-11.608	-9.6163	-10.453	-11.143	-10.795	-12.274	-11.011	-10.482	-10.679	-10.161	-10.083	-11.339	-10.906	-10.401	-10.588	-10.655	-11.608	-10.638	-10.253	-10.435	-10.438	-11.905	-10.728	-11.57	-11.15	-11.242	-10.785	-11.663	-11.021	-10.044	-10.592	-10.995	-10.868	-10.518	-10.427	-10.311	-11.464	-11.026	-10.215
1.1484	0.05934	0.75037	0.63202	0.34219	1.2429	-0.085601	0.85878	1.0458	0.30969	-0.066065	0.32118	-0.084146	0.99686	0.19998	-0.10608	0.47544	0.19006	0.46689	0.98862	1.308	-0.051273	0.078802	0.19957	0.63945	0.7566	0.60621	0.86836	0.33738	-0.062052	-0.33451	0.83309	-0.14368	1.5912	-0.59611	-0.05288	1.2289	0.69225	1.0925	0.71914	0.62027	0.34677	0.55665	0.69813	-0.48706	0.67519	-0.39656	-0.37085	0.18354	0.56759
-3.4016	-2.7332	-2.1205	-2.9473	-3.655	-3.1506	-2.4271	-2.7883	-1.4603	-1.3611	-3.1789	-2.2515	-2.395	-1.9467	-1.9962	-3.1028	-1.3547	-2.7511	-2.3013	-1.7344	-2.343	-2.2989	-3.4422	-1.5284	-2.4688	-2.6608	-3.462	-3.3912	-2.8863	-1.7186	-2.7321	-2.6731	-1.6377	-2.2485	-3.0937	-2.109	-3.0988	-3.1516	-1.6866	-2.6498	-1.4	-2.3591	-2.7278	-3.0442	-2.7824	-3.1186	-2.7097	-2.3335	-4.2417	-2.4513
-1.3744	-2.1946	-3.2419	-1.6492	-1.6273	-2.0161	-2.7608	-2.2429	-1.2219	-2.5698	-2.6091	-2.8078	-2.4782	-3.032	-3.4383	-1.4817	-1.6035	-2.9494	-1.8825	-1.9557	-2.5268	-2.381	-1.9859	-1.8417	-1.8592	-1.3159	-1.5635	-1.635	-1.7216	-1.3624	-2.6485	-2.3721	-1.9154	-1.4335	-3.2331	-2.2606	-2.4813	-1.8811	-3.9033	-3.4212	-1.6521	-2.0446	-2.4327	-2.5778	-2.192	-2.9467	-2.1437	-2.1389	-1.2536	-1.2115
-14.054	-14.654	-14.751	-14.31	-13.427	-14.205	-13.856	-15.043	-13.841	-13.783	-13.832	-14.454	-13.153	-13.842	-13.809	-13.567	-13.482	-14.035	-14.023	-12.234	-14.029	-14.05	-14.755	-14.349	-13.33	-13.943	-14.21	-13.604	-14.723	-13.578	-14.014	-14.092	-13.665	-14.502	-13.008	-14.063	-13.674	-14.836	-14.81	-14.274	-13.381	-15.702	-14.305	-13.645	-13.812	-13.351	-13.509	-13.257	-14.342	-13.929
6.6786	7.5862	6.9256	7.8797	6.2352	7.5159	7.1829	6.9125	7.4501	6.9128	6.9991	7.7995	6.5825	7.0911	6.5928	6.632	6.5096	6.0382	7.1424	6.8109	7.6919	6.7277	6.2214	7.3249	7.0842	7.2956	7.2034	7.0698	6.5902	7.0089	7.1493	6.7055	6.8767	6.0379	7.4663	5.8982	6.9481	6.9993	8.0053	7.2025	6.055	7.5536	6.7625	7.118	6.7721	7.2	7.2094	6.9905	5.8179	6.1918
-1.6737	-0.27171	-1.8585	-1.5204	-1.2	-2.2907	-2.1822	-2.2013	-1.3483	-0.83558	-0.66919	-1.1716	-1.8038	-1.7056	-1.8562	-1.8593	-1.3711	-1.07	-1.5307	-2.2354	-0.52252	-1.3187	-2.5109	-0.56398	-1.7123	-1.7032	-1.307	-0.68023	-0.078278	-1.7928	-2.9449	-1.119	-1.2713	-2.6239	-2.3697	-2.4204	-1.8708	-0.4741	-1.4926	-1.5019	-1.6804	-1.016	-1.8647	-2.8223	-1.3604	-1.0055	-0.044911	-0.4435	-0.6979	-2.1671
-12.767	-12.743	-12.757	-12.336	-11.696	-14.254	-13.347	-13.189	-12.694	-12.641	-11.669	-12.876	-11.454	-13.497	-13.158	-14.331	-12.845	-12.908	-12.563	-12.326	-13.178	-13.085	-13.548	-13.343	-12.862	-13.508	-12.847	-12.811	-12.816	-11.822	-12.446	-12.89	-13.184	-13.045	-13.8	-12.498	-13.338	-12.993	-12.874	-13.583	-11.989	-12.367	-13.731	-12.857	-13.665	-11.648	-11.941	-11.627	-12.433	-12.379
-7.9402	-7.733	-7.9347	-7.5861	-8.2575	-8.3272	-8.4854	-8.3494	-6.3184	-7.8781	-8.8641	-7.1884	-7.4915	-6.6376	-7.9138	-7.9226	-8.3124	-7.9434	-7.1286	-7.6945	-6.7364	-6.7702	-7.5031	-7.495	-8.4171	-6.5833	-8.4985	-6.3348	-7.8213	-7.4227	-7.8662	-7.4808	-7.3843	-6.957	-7.5561	-7.872	-7.2342	-6.7897	-8.5428	-7.2937	-7.6239	-8.5529	-6.7707	-6.9512	-8.5748	-6.7059	-7.3471	-6.7822	-7.4853	-7.5769
-9.7551	-8.6893	-9.5151	-8.2306	-9.2632	-9.0479	-8.6198	-7.6773	-9.4474	-8.5692	-8.2304	-9.6195	-10.466	-8.7603	-9	-8.7295	-8.6981	-8.6123	-8.4834	-8.8368	-9.4179	-9.9796	-9.1345	-8.0558	-9.5433	-8.5863	-9.2305	-9.3163	-10.159	-8.6982	-9.5941	-10.798	-8.4134	-8.7786	-9.41	-8.4348	-9.7536	-8.7602	-9.0471	-9.4568	-9.5468	-9.1722	-8.9207	-9.3583	-8.0391	-9.4679	-8.6147	-8.3231	-8.3903	-10.098
-3.3099	-3.0234	-1.7831	-2.8789	-3.4788	-1.7044	-2.7342	-3.7392	-1.7614	-2.6543	-1.9688	-2.3514	-2.2954	-2.9563	-2.5422	-3.0171	-2.6852	-1.8383	-1.7685	-2.7582	-2.798	-2.7952	-1.3052	-3.3802	-3.5491	-2.2407	-3.2035	-3.476	-3.6195	-2.1228	-1.9654	-3.482	-2.7578	-2.1963	-2.8813	-2.6541	-2.9944	-1.6861	-1.7143	-1.4052	-2.2887	-2.8862	-3.354	-1.1323	-1.5447	-2.8697	-2.6305	-2.8553	-2.0876	-3.2155
-20.44	-21.975	-21.42	-20.993	-20.815	-20.823	-21.104	-20.275	-20.736	-20.671	-21.081	-21.45	-21.692	-22.12	-20.732	-20.789	-20.147	-21.032	-19.576	-21.876	-20.669	-21.598	-21.102	-20.557	-20.729	-19.617	-20.261	-20.826	-21.225	-21.931	-21.415	-20.732	-21.87	-20.465	-20.952	-21.214	-19.904	-19.472	-20.342	-22.073	-20.796	-20.283	-21.53	-20.66	-20.668	-20.375	-22.499	-21.333	-20.896	-19.997
1.3683	1.6353	0.018733	1.2277	1.3843	0.040662	1.9814	-0.79689	1.5301	1.1346	0.62315	1.0766	2.5201	1.708	0.11755	0.99148	0.39504	1.3304	1.9229	0.76737	2.0875	1.3983	1.9907	1.6579	1.5924	1.8301	0.6619	0.86859	1.165	0.76744	2.2863	2.2313	1.1856	1.1684	1.8616	0.9817	0.77566	0.93854	0.80398	1.5113	0.13222	2.4592	1.8129	1.6445	2.3602	2.1861	1.3359	0.94318	0.81659	0.3208
-1.3651	-2.3176	-0.92667	-0.64446	-1.5399	-0.90001	-1.5567	-1.6779	-1.66	-1.3978	-2.0044	-1.2786	-0.67842	-2.3261	-2.1448	-1.2979	-1.5352	-2.1179	-2.1046	-1.3562	-2.6465	-1.3284	-0.75437	-0.91156	-1.0652	-1.3439	-1.7444	-2.4716	-1.4283	-1.7945	-0.82038	-1.0417	-1.1547	-1.9088	-1.3652	-1.5538	-1.7628	-0.90545	-1.1965	-1.4642	-1.0749	-1.4907	-0.2669	-1.3811	-1.5076	-2.5147	-1.99	-1.3925	-0.16092	-0.64632
2.7653	3.2841	2.6125	2.6092	1.067	1.6425	3.4564	2.7676	2.5919	2.9261	2.9958	2.9302	2.8548	2.7607	2.1879	1.853	2.4399	3.5975	2.5693	3.4744	2.6395	2.822	3.6477	2.7824	3.0529	3.143	4.3536	3.3604	2.8742	1.8306	1.8423	2.4905	2.9232	3.502	2.2079	3.4433	2.1757	1.7522	3.2257	2.2782	1.4779	1.8168	2.6937	2.8914	3.1323	3.6262	3.6506	2.6511	2.2339	2.0686
-0.0075719	0.19469	1.4966	0.20768	0.7972	1.0235	1.0641	0.71971	-0.12082	-0.041243	0.73569	-0.23251	0.17963	0.64929	1.2248	0.81514	0.073917	0.047882	1.1699	0.67292	0.73367	1.434	0.16621	1.6321	-0.69115	0.44954	1.0075	0.2382	1.4419	0.30713	0.36489	0.86554	1.2015	0.86342	1.7902	-0.1149	1.5114	-0.45601	-0.076419	0.89161	0.73296	1.7976	0.87124	0.71991	0.63104	1.123	0.40908	0.88695	0.75533	1.3271
-5.6191	-5.4314	-6.509	-6.3277	-6.3123	-6.8574	-6.2978	-5.9162	-5.5318	-6.1294	-5.6565	-6.0466	-6.4884	-6.4768	-6.572	-7.0216	-6.6847	-5.4364	-5.367	-5.9641	-7.1982	-5.9523	-6.5009	-6.0401	-6.7303	-7.2416	-6.924	-7.35	-7.223	-6.7335	-6.0886	-6.2865	-5.9009	-5.2483	-6.2347	-6.0933	-5.1689	-6.5336	-6.096	-7.2168	-6.3023	-6.4576	-6.3683	-5.8226	-6.1348	-7.3939	-6.1536	-6.4387	-6.2966	-6.5472
-10.08	-9.9622	-10.398	-11.22	-11.569	-10.928	-11.559	-10.081	-11.169	-9.6267	-10.711	-9.9023	-10.553	-10.393	-10.783	-10.548	-11.92	-10.854	-11.027	-10.362	-11.031	-10.893	-10.913	-10.329	-10.652	-11.099	-10.971	-9.1585	-10.258	-10.201	-9.8261	-11.499	-10.72	-10.786	-10.992	-10.904	-11.883	-10.836	-9.8395	-10.918	-9.6312	-10.901	-10.515	-11.492	-10.119	-11.075	-11.169	-11.031	-11.557	-11.469
-21.651	-22.588	-22.261	-24.138	-22.267	-22.801	-22.572	-21.729	-22.028	-22.109	-22.542	-22.392	-22.191	-22.275	-21.136	-22.296	-21.731	-21.396	-22.751	-22.636	-23.29	-22.027	-22.283	-21.724	-21.842	-22.631	-21.698	-20.766	-22.638	-22.527	-21.414	-22.127	-21.505	-23.476	-21.78	-23.172	-21.934	-22.168	-22.245	-22.57	-21.047	-21.209	-21.408	-21.403	-23.244	-22.35	-21.308	-22.141	-22.224	-22.136
-11.288	-12.398	-11.079	-12.195	-11.061	-11.426	-12.039	-10.762	-10.61	-10.323	-11.371	-10.711	-9.681	-11.29	-10.54	-10.994	-12.15	-11.174	-11.446	-9.9844	-11.735	-11.251	-11.39	-11.76	-10.663	-11.309	-10.699	-10.919	-10.874	-11.014	-11.202	-11.026	-10.545	-11.466	-10.472	-10.176	-11.287	-11.106	-11.254	-10.305	-10.981	-11.223	-10.881	-11.394	-10.428	-11.371	-10.195	-11.159	-11.262	-10.501
-7.583	-7.2564	-8.2154	-6.7455	-7.3988	-7.945	-7.4964	-7.7303	-6.7629	-6.6669	-7.5904	-7.5721	-7.6244	-8.1709	-7.986	-6.7996	-8.3804	-7.592	-7.1259	-6.8643	-6.7326	-7.3516	-6.9679	-7.79	-6.3709	-7.7124	-6.9065	-8.0878	-8.0622	-8.2161	-7.0454	-7.7833	-8.4868	-7.657	-7.402	-8.2871	-6.927	-7.0782	-7.7032	-7.0228	-8.232	-8.1538	-7.4701	-7.8392	-8.0106	-6.9056	-8.81	-6.6885	-8.23	-8.2826
-4.6795	-5.0172	-5.0283	-3.536	-4.9213	-4.3068	-4.1135	-4.7683	-4.9599	-4.7378	-4.2452	-4.0462	-5.2387	-4.9124	-3.7064	-4.7959	-4.8262	-5.218	-3.2883	-4.0489	-4.2245	-4.6858	-4.4735	-4.7429	-5.2112	-5.2832	-4.999	-4.4483	-3.781	-5.6657	-4.3462	-3.7849	-3.208	-4.3606	-3.5216	-4.7564	-3.6342	-4.7412	-4.8269	-4.7314	-3.7403	-3.7566	-3.9351	-5.4836	-5.5607	-4.368	-5.8428	-3.826	-4.7624	-5.1964
-12.18	-10.68	-10.473	-10.368	-10.835	-10.294	-10.715	-10.571	-10.262	-10.401	-11.195	-11.361	-10.38	-10.881	-11.838	-10.105	-10.942	-10.693	-10.052	-10.643	-9.9819	-11.065	-11.026	-11.074	-12.22	-10.686	-10.466	-10.683	-10.482	-10.707	-10.169	-9.6337	-10.631	-10.907	-10.804	-11.381	-11.294	-11.031	-9.7463	-11.594	-10.777	-9.9454	-10.997	-11.745	-10.091	-10.621	-11.05	-9.8077	-10.229	-10.55
-0.99487	0.29269	0.22361	-1.2139	1.0521	0.47596	1.0898	0.50697	-0.61084	-0.65212	-0.22047	0.0089763	0.25312	0.26633	0.081938	-0.96363	-0.91022	-0.093981	0.036664	0.33108	-0.47575	0.82348	-0.55408	-0.52307	0.33788	-0.33023	-0.20222	-1.4322	0.017821	0.2462	-0.61088	-0.47269	-0.34533	-0.37791	-0.20145	-0.39698	-0.91537	-0.28582	0.43494	-0.14778	0.44493	-0.25848	0.3582	-0.142	0.31619	0.69935	-0.23161	-0.1731	1.0415	-0.72275
-1.616	-1.5884	-1.6648	-0.78189	-1.961	-0.76845	-1.7483	-1.4483	-0.53705	0.30465	-2.119	-0.93825	-1.9165	-1.323	-0.79	-1.588	-2.8815	-1.973	-2.0531	-0.9939	-0.8802	-0.90214	-0.51527	-2.7724	-1.5202	-1.1189	-2.0251	-1.2747	-1.4207	-1.5045	-1.2641	-1.2419	-2.0604	-0.65595	-1.8996	-0.18498	-2.0297	-1.5686	-1.0611	-1.8966	-1.9405	-1.0774	-2.4501	-0.74037	-2.6648	-2.1318	-1.4494	-1.9419	-1.3617	-1.0983
0.30128	0.36484	-0.57293	0.084924	0.2177	0.49044	0.73139	0.34522	-0.89673	0.51521	0.62535	0.51025	0.58906	-0.44668	0.81248	0.92579	0.80347	-0.02748	-0.55477	0.37165	-0.080311	-0.15783	1.7406	0.50653	0.27293	0.32253	0.69991	0.74529	1.0908	0.42372	-0.28038	0.399	-0.21342	0.019418	-0.66166	-0.39862	1.2391	1.037	-0.14907	0.54325	0.72391	1.1932	-0.05189	-0.60329	0.67833	0.79244	0.51658	0.23015	0.23672	1.2138
-5.3408	-5.2414	-5.5558	-6.1211	-4.8928	-5.3819	-5.2694	-5.9712	-5.2992	-6.6763	-6.1111	-5.9553	-5.266	-6.3148	-5.5129	-5.2512	-5.8581	-6.0627	-5.8481	-5.8004	-5.0161	-6.3183	-4.7773	-6.4559	-3.9145	-5.3682	-6.0143	-6.2581	-6.5496	-4.9125	-5.7701	-5.5106	-6.2476	-5.4124	-5.3755	-6.0114	-5.6738	-5.0714	-5.7925	-5.1027	-5.3871	-5.9547	-6.0134	-5.671	-4.9397	-5.7607	-5.2713	-5.7147	-5.6259	-5.6328
-7.7061	-6.9208	-8.0343	-7.9628	-7.8433	-8.5882	-6.245	-8.2809	-6.9561	-6.9674	-8.3134	-6.5046	-6.9339	-7.8105	-8.564	-8.3457	-7.0034	-7.5487	-7.8106	-7.2111	-8.3546	-7.4052	-7.1254	-7.9914	-6.999	-8.3321	-7.4748	-8.4996	-6.7213	-7.8953	-7.3446	-8.3675	-8.6426	-8.0639	-7.9715	-7.5628	-8.0466	-7.4001	-7.5429	-7.9614	-8.2232	-8.3346	-8.0588	-7.7794	-7.2395	-7.3581	-7.2425	-6.1326	-6.6789	-8.7195
7.1679	6.7863	6.96	7.0336	6.2094	5.9459	6.0967	7.1214	6.8858	6.6627	5.4017	7.3656	6.9549	6.7361	6.9888	6.951	6.8207	7.0525	6.8027	6.2614	6.8615	6.5508	6.1689	7.0848	6.9264	7.6216	6.8123	7.2665	6.9331	6.1211	6.6079	7.6337	6.3673	8.259	6.4489	6.841	5.4951	6.3491	7.9395	6.2711	7.5017	6.2307	6.5137	7.813	5.4402	8.4913	6.2405	6.9789	7.5291	6.6023
-5.5947	-4.2759	-4.4103	-6.0013	-5.4636	-5.4038	-6.5328	-6.067	-5.1744	-5.3225	-4.6318	-5.6685	-5.3267	-6.077	-5.7189	-6.0826	-5.2654	-6.2819	-6.2139	-4.4757	-6.376	-6.0407	-6.4365	-5.0916	-5.4084	-5.6534	-6.4621	-4.5279	-6.0646	-5.706	-6.2849	-5.2488	-6.093	-5.7447	-5.8232	-6.3275	-5.4366	-5.487	-5.7595	-5.8314	-5.5738	-5.0584	-5.7696	-5.6959	-5.2903	-5.7634	-5.8975	-6.3692	-5.8074	-5.7787
8.8533	8.2901	9.0645	7.9255	7.8465	8.1597	8.3341	8.7826	8.8053	7.601	8.1323	9.3825	8.6892	7.7324	8.4938	9.6253	9.8321	8.3626	9.7829	8.7652	8.1402	8.6932	7.7512	8.0194	8.6156	8.9433	8.8438	10.266	8.065	8.3097	9.5416	9.7386	8.5967	8.2255	9.9724	8.7771	7.869	9.0725	7.7809	8.2847	7.7934	7.7633	7.4235	9.7736	8.4832	8.8561	8.6264	9.1425	8.0493	8.4244
-6.9458	-5.05	-5.5986	-4.5396	-4.8473	-5.1477	-5.426	-6.1027	-5.1766	-4.685	-5.773	-6.4747	-5.9797	-5.2558	-4.8662	-5.9296	-4.771	-6.0559	-5.3785	-4.961	-4.9535	-6.6133	-5.35	-6.4082	-5.6929	-5.596	-6.0069	-7.2855	-5.2729	-6.3437	-4.4034	-5.4935	-5.2775	-5.1514	-4.8069	-5.8594	-4.9892	-6.8363	-7.0639	-4.856	-5.4037	-4.9905	-5.7375	-6.335	-5.4905	-6.1882	-5.7449	-5.6786	-5.1941	-6.0714
0.85917	2.3747	0.41823	0.71827	1.7597	1.0396	1.3528	1.2964	1.1369	2.1983	1.7002	1.1452	1.4002	0.18494	-0.12667	2.2805	0.58277	1.501	1.8269	0.42113	1.7045	1.544	1.7883	1.9222	1.5684	1.4295	1.2443	1.4593	1.9119	1.4313	0.066893	0.16526	1.1219	0.72619	1.4313	0.55312	-0.064322	0.9729	-0.51429	1.1801	1.604	2.4658	1.3649	0.98574	1.8968	0.99121	1.4982	-0.0353	1.664	1.5002
6.7789	6.722	7.1142	6.4395	8.289	7.0713	6.4828	6.3876	6.8424	6.4743	6.6866	8.1504	8.5402	6.6274	7.7234	6.1636	7.0977	7.4631	6.5476	6.9473	7.7703	5.9968	7.5028	7.5616	7.199	5.1428	6.737	6.3877	6.9104	8.1325	6.7437	6.9257	7.6717	6.4122	6.4967	6.9995	6.9542	5.8918	6.3199	7.1423	6.2798	7.2108	7.4651	7.7005	6.3156	6.5834	6.7545	7.2308	6.6721	6.5408
9.0508	7.4927	8.3497	7.4924	8.2733	8.5233	9.3344	8.0141	8.8256	8.8211	7.645	8.9338	9.3469	8.5295	8.5435	7.8452	8.7856	7.8505	5.8932	7.4511	7.4006	8.4155	8.7522	8.0338	9.0822	8.7282	9.0954	7.6253	7.1657	8.1181	7.1555	9.3086	8.4407	8.7011	8.0981	8.4786	6.7981	8.0249	7.7615	8.8099	7.6269	7.3865	7.3713	8.4527	7.8647	9.0402	9.3935	8.1989	7.5511	7.3594
3.7838	4.4784	3.9118	4.019	3.717	3.4106	4.5032	4.5277	3.9906	3.5618	5.0611	4.5166	2.7355	4.0064	3.9211	4.3027	3.1005	4.2076	4.7805	3.9812	4.8579	4.7779	5.3332	3.8757	5.1314	5.2318	4.3219	4.5485	5.0346	4.4049	5.5074	5.3114	4.5832	3.6525	5.7584	3.8319	4.8618	4.0132	3.7383	5.5484	4.6495	4.0051	4.5433	4.1982	4.8973	4.528	4.517	4.2973	5.0916	4.2207
-2.5388	-1.7048	-1.6189	-2.398	-2.7721	-2.4947	-2.8952	-2.0808	-2.1765	-2.3858	-1.7323	-2.6	-3.2559	-1.8804	-3.1182	-2.6058	-2.5414	-2.7469	-2.5553	-1.5949	-2.617	-2.5745	-2.6249	-2.0497	-1.8783	-1.7472	-1.3962	-2.7622	-3.0264	-3.0662	-1.892	-1.4895	-2.1127	-3.7953	-2.5946	-2.4678	-1.7501	-1.8769	-3.1495	-2.3182	-2.7791	-3.3947	-2.2855	-2.2887	-1.9138	-2.8671	-2.3586	-2.9398	-3.1446	-2.3904
8.8161	7.9611	8.4582	7.5335	7.5755	7.972	7.2103	9.012	7.6263	8.776	7.5953	7.9021	7.8338	6.5312	7.813	8.3693	8.9239	7.5859	7.3076	8.9297	7.5704	7.2886	7.6818	8.4239	8.3853	7.956	7.7921	8.3668	7.719	7.7767	7.5059	7.9424	8.4615	7.4648	6.9683	8.7715	8.3664	8.2104	9.1294	7.3421	9.6755	9.0987	7.6706	6.9207	8.3044	8.1817	8.384	8.3586	8.8327	7.3979
-3.499	-5.8511	-4.3092	-3.6156	-4.8268	-4.4138	-4.4218	-4.2327	-3.9753	-5.4793	-4.2217	-4.4527	-3.7765	-5.0521	-5.4749	-4.916	-5.2942	-4.3206	-4.2877	-4.781	-5.532	-4.6672	-4.776	-4.1903	-4.8057	-4.42	-5.2627	-5.905	-4.6922	-4.4876	-4.3235	-4.454	-5.9627	-5.1195	-5.1381	-4.0124	-4.7436	-5.2524	-3.6525	-5.1002	-4.9686	-5.5589	-3.986	-4.3756	-4.8466	-4.8779	-4.505	-4.3897	-3.7699	-3.4283
-3.4206	-4.2237	-5.1493	-4.8997	-3.7208	-4.3754	-5.7284	-3.8492	-5.3068	-4.395	-4.8458	-4.9973	-4.7727	-4.267	-3.5764	-5.184	-3.8045	-4.4867	-5.2317	-4.7876	-6.3935	-5.8099	-5.1067	-4.4279	-4.5266	-4.2554	-5.0563	-4.35	-3.9149	-4.6978	-4.948	-3.611	-4.8842	-5.9279	-4.1746	-3.8674	-3.9877	-3.8117	-4.8207	-5.347	-4.6661	-3.4284	-4.0719	-3.4543	-5.086	-4.5576	-4.3698	-5.6792	-3.1577	-6.3548
-14.579	-15.289	-14.638	-14.658	-15.291	-14.774	-14.805	-13.924	-15.249	-14.936	-14.973	-13.914	-13.441	-14.303	-14.622	-14.333	-15.403	-15.345	-13.972	-15.783	-12.817	-13.615	-14.342	-14.661	-13.743	-14.851	-14.677	-14.885	-13.521	-13.815	-14.434	-14.667	-14.944	-15.118	-14.416	-15.451	-15.306	-14.714	-14.202	-14.166	-14.606	-14.504	-14.74	-14.741	-16.21	-15.633	-14.513	-14.546	-14.604	-13.514
-6.2111	-6.1539	-5.5567	-6.8367	-5.8906	-5.6799	-5.4148	-5.5732	-6.2998	-5.7551	-6.3545	-6.491	-7.2551	-5.4529	-7.8196	-5.6248	-5.5839	-6.8267	-6.0842	-5.5914	-6.1385	-6.2637	-6.7894	-6.9586	-5.8404	-6.7521	-5.9404	-5.7371	-6.649	-7.0682	-6.6867	-6.0729	-7.1458	-6.6219	-6.0274	-7.374	-6.2791	-6.8564	-5.6482	-7.4186	-7.0727	-6.7864	-7.3156	-6.0642	-6.9256	-6.4732	-6.1477	-5.9106	-6.1333	-5.491
-0.51292	-0.25248	-0.26314	-0.057602	0.51854	0.58513	0.48384	-0.94766	0.37839	0.27887	0.1315	-0.39165	0.14952	-0.014075	-0.013754	0.23265	-0.25741	-0.66002	0.19288	0.3026	-1.2424	0.14435	-0.0087097	-0.20616	0.38135	-1.099	-0.23837	0.76521	-0.7185	0.47251	1.0012	-0.10448	-0.50501	-0.62506	-0.25195	-1.5265	0.76222	-0.20908	0.33997	-0.10306	-0.12761	-2.3933	0.74045	0.067962	0.033487	-0.19031	-0.12761	0.28314	-0.91064	-0.85181
-3.9892	-4.155	-4.3495	-3.9545	-4.3737	-4.8623	-4.5846	-4.4642	-4.6113	-3.7145	-4.4378	-3.7137	-3.6035	-4.6044	-4.7617	-5.0171	-4.8551	-5.2509	-6.4176	-5.5296	-5.1156	-4.3241	-4.0192	-5.3821	-4.3155	-4.6764	-5.1586	-6.9689	-3.7094	-3.8381	-5.329	-4.4934	-5.6962	-5.1035	-3.766	-4.4259	-4.634	-4.5381	-4.6261	-5.3497	-4.2112	-3.9752	-5.9485	-4.1962	-5.3841	-4.657	-4.7153	-4.9269	-6.478	-5.446
-5.3924	-5.2075	-4.4247	-4.5204	-4.7649	-5.7795	-4.8211	-4.4731	-5.5667	-4.8364	-4.9508	-5.2413	-5.4488	-5.7196	-5.3723	-4.3403	-6.5333	-4.8002	-4.3467	-5.9241	-5.2574	-5.3695	-5.056	-5.1233	-4.6234	-6.4168	-4.8736	-5.9071	-5.1833	-6.1966	-5.9882	-4.6669	-4.7758	-4.5077	-4.5566	-4.0689	-5.5543	-4.2099	-4.6762	-4.2986	-4.6102	-4.8342	-5.0308	-4.4741	-5.9855	-4.7889	-4.1978	-5.5687	-4.4478	-4.9251
-14.458	-13.471	-13.281	-13.721	-13.825	-13.54	-14.418	-13.518	-14.613	-13.985	-11.924	-13.357	-14.815	-13.353	-13.106	-13.844	-13.374	-14.453	-14.128	-13.973	-14.086	-13.446	-14.018	-13.969	-14.766	-14.518	-14.278	-14.257	-13.858	-14.412	-13.22	-14.616	-13.678	-14.127	-14.317	-14.381	-13.808	-14.187	-13.814	-14.392	-14.329	-14.121	-13.588	-15.662	-15.01	-13.371	-13.493	-12.725	-12.252	-13.286
-1.7019	-1.9207	-0.94202	-0.82661	-1.1122	-0.59429	-1.8312	-1.9845	-1.9364	-0.91093	-1.4602	-1.3378	-0.90992	-1.5208	-1.1969	-1.1856	-0.94896	-1.017	-1.2699	-1.261	-0.73642	-2.9288	-0.71717	-0.047941	-1.9147	-0.81267	-0.24385	-1.5369	-1.0977	-1.2604	-2.2	-1.7039	-1.6216	-1.8568	-1.7372	-1.2453	-1.8526	-1.9779	-2.0546	-0.53182	-1.8296	-0.88232	-1.0846	-1.1789	-1.3683	-0.68833	-1.115	-2.7638	-1.6247	-1.6658
5.0116	5.2277	4.4571	4.9045	3.1414	4.3772	3.9341	4.5384	5.1587	3.1761	5.695	4.2707	3.9281	4.3655	4.3297	4.7657	4.974	4.6347	4.7954	6.2374	4.2382	3.7304	4.5769	4.2737	3.4059	4.8042	3.8137	5.034	4.5261	4.1891	4.1628	4.3114	5.7146	4.9814	5.0663	5.0054	4.3397	4.3473	3.8421	5.2268	4.1021	3.6794	4.2082	4.7433	5.4886	3.8493	4.619	4.6598	5.0622	5.0853
-1.7231	-1.7228	-1.2786	-0.77596	-0.99204	-0.99361	-1.7078	-2.1729	-0.38134	-1.0919	-1.3609	-0.99282	-1.3843	-0.20942	-1.2302	-1.3145	-0.87781	-0.26994	-1.4779	-2.0193	-0.75744	-1.0084	-0.94216	-1.6134	-0.78773	-0.084169	-0.88408	-1.874	-0.62651	-2.4228	-1.3287	-0.96728	-1.0433	-0.70465	-0.8482	-1.3739	-1.6404	-2.1883	-2.1859	-0.40622	-0.94619	-0.98739	-1.942	-0.86383	-1.2529	-0.88095	-0.88063	-0.22168	-0.89957	-1.1319
-1.1999	-2.1179	-3.3345	-2.0165	-3.3533	-3.975	-2.6114	-2.0591	-2.0639	-3.1988	-2.2503	-2.8193	-2.7669	-2.0186	-2.9434	-2.4048	-1.3834	-2.5928	-3.4363	-2.1	-2.6379	-1.7613	-2.3822	-1.5639	-1.7775	-1.8123	-2.9668	-2.566	-1.9576	-2.3737	-3.0111	-3.3752	-3.3164	-2.0004	-2.2456	-3.1244	-2.9052	-2.6684	-3.0529	-2.6492	-2.3955	-2.7702	-3.2099	-2.4752	-2.4627	-1.9895	-1.9428	-1.5671	-2.5821	-1.3049
-4.5254	-3.4053	-4.0215	-3.1165	-4.2027	-3.7084	-4.1408	-3.2916	-3.3899	-4.2917	-3.9703	-3.5193	-3.882	-4.0257	-3.6936	-3.0253	-4.2892	-4.0106	-3.011	-4.1167	-4.2019	-4.0968	-4.1996	-4.2015	-4.4642	-3.451	-4.0266	-3.9937	-4.4608	-4.0436	-2.7363	-3.2933	-5.0614	-4.1799	-3.1503	-2.558	-3.6851	-3.7585	-4.0816	-3.4941	-4.6291	-4.244	-3.0185	-3.3994	-3.6719	-3.3669	-3.6528	-4.1329	-3.727	-3.2582
-4.0924	-5.1564	-4.5774	-4.909	-5.218	-5.1329	-5.2077	-4.2132	-5.7784	-5.1118	-3.888	-4.514	-3.9018	-4.742	-4.7615	-4.9018	-5.0498	-4.9152	-4.823	-4.6556	-5.4353	-4.9954	-5.8575	-3.9657	-4.9809	-4.3056	-5.3667	-4.6068	-5.6641	-5.7279	-5.0231	-4.0448	-4.7297	-5.155	-5.4926	-5.5114	-4.6436	-5.5814	-4.1193	-4.8334	-4.4505	-5.7707	-5.9736	-5.9756	-5.1125	-5.5435	-4.4135	-4.6456	-4.5978	-4.9172
-6.3319	-7.1091	-6.1828	-6.5246	-6.0396	-5.8881	-6.8155	-6.0286	-7.2449	-7.8363	-6.9173	-6.5688	-8.522	-5.7459	-6.5101	-7.0901	-6.2705	-6.4638	-6.7034	-5.8012	-5.7701	-6.506	-5.8929	-5.5397	-7.4743	-6.9406	-6.3079	-6.9061	-6.9379	-6.8555	-6.4265	-5.3146	-6.5448	-6.2706	-6.8673	-5.2006	-5.6788	-5.7523	-7.2896	-6.9868	-6.338	-5.9999	-6.7824	-6.0856	-5.4013	-7.4825	-7.2957	-6.5892	-6.6209	-7.021
-13.042	-12.979	-11.642	-13.669	-13.247	-12.734	-13.695	-12.203	-13.011	-13.772	-13.412	-13.518	-13.096	-13.169	-13.36	-13.735	-13.143	-13.059	-11.911	-12.797	-13.239	-13.621	-12.769	-13.54	-14.241	-12.457	-13.082	-13.337	-12.73	-13.676	-13.81	-12.428	-13.313	-13.475	-14.529	-13.631	-12.507	-12.73	-12.816	-13.983	-11.531	-14.036	-14.23	-13.395	-13.211	-13.586	-12.966	-12.898	-12.855	-13.831
3.1194	1.5503	2.795	2.8055	1.9677	1.9421	1.5702	2.4561	1.253	2.2207	0.99659	3.1008	2.2577	1.9468	1.9382	3.1101	1.5014	1.8014	1.1939	1.9876	2.5989	0.69252	1.5215	1.5841	2.2762	1.1816	2.0058	1.5545	1.09	2.0451	0.8569	2.6065	1.3798	1.5012	1.2244	0.72245	1.6544	1.3064	0.64532	1.3272	0.99516	0.96675	0.90866	1.9036	2.3838	1.1486	2.1152	1.6273	1.9822	1.3693
2.6602	3.0413	3.8106	2.6883	2.6106	1.9714	2.445	3.7058	1.8348	3.0394	2.6517	3.5098	3.1588	3.5425	2.276	3.4629	4.4577	2.4244	3.4518	3.1285	1.8042	2.7365	3.1164	3.7498	3.3494	3.4371	2.7409	3.4744	3.6634	2.2356	2.8299	1.6225	2.6293	4.5696	2.0527	3.172	3.132	3.3834	3.7183	2.2445	2.2925	3.0435	3.4586	2.9959	3.1128	2.0602	2.2973	3.1811	2.287	1.6779
5.471	5.9582	5.3133	5.3058	5.3773	5.7339	5.4396	4.1171	4.6403	5.4789	5.7493	5.7089	6.5471	5.6884	6.1497	5.0478	6.039	4.6247	5.3939	5.9182	5.416	5.3263	6.0138	4.8989	6.7946	6.4043	5.7181	5.2286	5.9164	6.2194	4.9936	5.7068	5.2948	5.4566	6.0282	6.1331	5.5143	5.7072	5.8944	6.3007	5.4572	6.5854	4.3433	5.2768	6.4536	5.3316	5.7786	4.8882	5.4601	4.3898
2.6921	2.8759	2.4967	2.9459	3.5171	3.024	2.8796	2.8785	2.8666	3.6968	4.3021	3.631	3.348	3.0199	2.7951	3.8404	3.5821	3.4911	4.2356	2.8455	2.6069	2.7903	2.9414	2.6218	3.2809	3.4535	3.0332	2.9178	2.5492	4.4939	2.8697	2.8893	4.3253	3.2375	3.0287	3.4402	2.909	2.9133	3.0909	3.0321	3.6034	0.91865	1.8217	4.0325	4.7419	3.2096	3.4757	1.955	2.38	4.1912
-0.95796	-1.4585	-1.3073	-0.8178	-2.52	-0.92057	-0.6086	-1.1056	-2.1399	-1.7285	-0.97415	-0.34987	-0.49387	-0.99926	-2.1002	-1.9614	-1.0415	-1.7433	-1.2422	-0.98484	-1.7804	-1.148	-1.2567	-0.65701	-0.60541	-0.88051	-2.4177	-0.7681	-1.9109	-1.6095	-0.86732	-0.54033	-1.3113	-1.7225	-1.5389	-0.83484	-1.0152	-1.5671	-1.5859	-1.6189	-1.7212	-2.2348	-0.39851	-1.0498	-1.7195	-0.63287	-1.5817	-0.85874	-0.5408	-1.7771
-13.298	-14.76	-13.895	-14.976	-13.402	-12.885	-14.054	-12.469	-13.261	-12.775	-13.964	-13.354	-12.85	-13.003	-12.466	-12.478	-13.674	-12.93	-13.265	-12.585	-13.91	-12.835	-12.984	-13.127	-12.963	-12.358	-13.745	-13.295	-12.902	-14.036	-13.401	-14.054	-13.652	-12.633	-12.619	-13.255	-12.585	-13.645	-12.86	-13.845	-13.222	-13.729	-14.404	-12.329	-13.817	-13.029	-12.087	-12.744	-13.005	-13.171
-2.5104	-4.0801	-2.2799	-4.0325	-2.9676	-4.1226	-3.2202	-4.2612	-2.6717	-2.8504	-2.8433	-2.7296	-1.8018	-3.0241	-3.7344	-3.1598	-3.3312	-2.7951	-2.6898	-3.0597	-3.7658	-2.8122	-2.9708	-2.9915	-3.3985	-2.7839	-4.7334	-4.0812	-3.9614	-3.501	-3.1674	-2.6707	-3.4966	-3.9987	-2.9204	-3.1334	-2.8598	-3.4858	-3.8347	-2.9787	-3.3714	-4.2131	-1.4813	-2.9929	-2.7198	-3.5727	-1.7902	-3.1767	-2.7148	-3.1522
10.129	9.517	9.4155	10.614	9.2727	10.093	9.5898	9.0171	9.3537	9.9567	9.0541	9.5017	8.8578	9.1156	8.9469	8.7623	8.9889	9.6786	10.469	10.567	8.6006	9.3538	8.6044	9.5826	8.5915	9.5343	9.085	10.9	10.376	10.259	10.344	10.072	9.7032	8.7315	10.575	9.7681	9.6823	9.961	10.141	9.5703	9.0567	10.465	10.238	9.3414	9.6557	9.669	9.7356	10.056	9.7872	8.6794
-10.78	-10.244	-11.139	-10.477	-11.328	-11.236	-10.092	-10.639	-11.168	-10.083	-10.369	-9.3265	-10.958	-10.046	-10.513	-11.001	-10.458	-10.822	-10.8	-10.255	-10.823	-11.246	-10.86	-10.902	-11.008	-9.8202	-10.621	-10.814	-10.584	-9.4215	-11.951	-10.799	-10.82	-10.605	-10.947	-10.828	-11.884	-11.226	-10.701	-10.979	-11.252	-10.34	-10.989	-9.8727	-9.6577	-11.474	-10.824	-9.3322	-11.197	-11.027
-14.154	-14.383	-14.183	-14.725	-15.078	-14.972	-14.67	-13.858	-14.057	-14.767	-14.556	-14.428	-13.789	-14.646	-13.844	-13.048	-15.005	-15.983	-14.921	-14.591	-14.09	-14.664	-15.209	-14.365	-15.367	-15.377	-15.464	-14.347	-15.026	-14.48	-15.126	-14.621	-14.695	-13.468	-14.496	-15.413	-15.579	-14.307	-14.631	-13.41	-14.505	-14.155	-15.081	-15.044	-14.239	-14.258	-15.566	-15.099	-14.95	-14.049
-8.5842	-8.7562	-10.727	-9.3523	-10.353	-9.2336	-8.0448	-10.564	-8.164	-7.9277	-8.8177	-9.7318	-10.117	-8.7466	-9.0511	-10	-10.242	-9.9797	-9.5698	-9.9349	-9.3166	-9.8627	-9.2944	-9.1659	-8.7512	-9.1172	-10.795	-9.1014	-8.4423	-9.5988	-9.2794	-10.033	-9.9575	-9.2118	-9.5634	-8.3872	-9.5372	-8.9099	-10.245	-9.1528	-10.377	-9.2744	-9.8753	-9.3119	-8.3837	-9.7325	-9.6521	-10.447	-9.1663	-9.223
-12.516	-11.419	-10.354	-11.129	-11.468	-11.81	-10.967	-11.525	-11.607	-10.943	-12.084	-10.871	-12.408	-12.214	-12.442	-11.849	-11.719	-12.328	-12.195	-10.661	-13.31	-12.11	-11.311	-11.687	-11.989	-10.33	-11.921	-11.654	-10.599	-10.725	-11.142	-11.598	-10.654	-12.696	-12.228	-11.407	-12.436	-11.655	-11.209	-11.205	-11.989	-11.443	-10.803	-10.264	-11.837	-11.495	-11.225	-11.339	-11.613	-10.926
0.50389	0.33465	0.49557	0.35419	0.2818	-1.4745	0.22981	-0.18549	0.9027	0.22489	0.1075	0.23173	-0.10458	0.055199	-0.56722	0.0031539	1.3886	-0.29568	0.38335	1.7905	-0.47648	0.64235	1.0377	-0.00116	0.39935	0.19137	-0.10668	0.15926	0.87264	-1.2063	1.1704	1.1084	0.84456	0.40017	-0.14756	-0.35265	-0.18995	0.38312	0.37568	0.76059	0.08428	0.97926	0.60055	0.1935	0.38827	1.0334	0.43408	0.054257	-0.76136	0.38189
-15.03	-13.087	-14.726	-14.275	-15.016	-15.454	-15.111	-15.629	-14.492	-14.376	-14.331	-15.056	-15.322	-15.772	-15.005	-14.522	-14.475	-14.822	-14.05	-14.14	-15.357	-14.168	-13.996	-14.024	-14.123	-13.516	-14.288	-15.051	-15.326	-13.778	-13.822	-14.96	-14.538	-14.924	-14.425	-13.973	-14.112	-15.294	-14.885	-15.253	-15.513	-14.654	-14.395	-13.908	-13.908	-15.325	-14.1	-15.278	-13.268	-13.178
-3.067	-2.4264	-2.6516	-2.364	-2.8462	-2.3872	-3.2706	-1.5876	-2.6366	-2.436	-0.96884	-1.8579	-3.3028	-2.03	-1.934	-3.5041	-1.6724	-3.079	-2.783	-1.7888	-2.6311	-2.491	-3.7029	-3.0152	-3.2068	-3.5902	-2.7598	-1.8572	-2.8004	-1.1093	-3.1625	-1.8754	-1.7585	-2.4266	-3.2359	-1.9584	-2.7549	-3.4414	-2.3667	-3.4919	-2.1517	-3.3081	-3.3663	-3.0616	-1.9895	-2.5281	-3.2151	-2.1915	-2.7578	-2.707
-1.7752	-2.7928	-3.0774	-3.811	-2.1116	-3.2584	-3.3846	-3.0525	-1.4623	-2.6209	-1.0847	-2.0663	-2.4538	-2.2175	-3.0402	-3.094	-2.0748	-2.5968	-1.9429	-1.3624	-3.0293	-2.8768	-3.9396	-2.5654	-2.7069	-2.8165	-2.1448	-2.0197	-1.4962	-3.689	-2.401	-2.2946	-2.8546	-2.0208	-2.8053	-2.8264	-2.1133	-2.3302	-2.9607	-2.7908	-1.8295	-1.6721	-2.9287	-1.9383	-3.0404	-2.1131	-2.4972	-1.8474	-2.2368	-3.1779
-1.1823	-1.7082	-1.1681	-0.20737	-1.9889	-1.1858	-1.4052	-1.2375	-1.3229	0.28896	-1.1744	-0.70476	-0.32408	-1.9143	-0.74585	-1.845	-0.3634	-0.18223	-0.55784	-1.4641	-1.244	-0.86515	-1.8239	-0.61367	0.2142	-1.6017	-0.84503	-0.12371	-1.5757	-1.2132	-0.59064	-0.91513	-1.4068	-0.26158	-0.81894	-0.86293	-0.70079	-1.4279	-0.56722	-0.74324	-1.2221	-0.11356	-0.95083	-1.6155	-0.45966	-0.54199	-0.40935	0.343	-0.22137	-0.64695
-2.3919	-2.8144	-3.8698	-3.1374	-2.9789	-3.1428	-2.296	-2.2994	-3.236	-2.1713	-2.5087	-2.3059	-3.2331	-3.4207	-2.6228	-3.0701	-2.2317	-2.4689	-2.7694	-2.8424	-2.0165	-2.7133	-2.7476	-1.9606	-2.7401	-2.7014	-2.729	-2.5503	-1.9297	-2.6656	-3.3447	-2.5403	-3.3019	-3.6862	-3.0087	-2.1857	-2.734	-2.9362	-2.2544	-2.9689	-3.0851	-1.2824	-2.0235	-1.9602	-1.4923	-2.3581	-2.9535	-2.7566	-2.0849	-2.7495
-1.5436	-2.3267	-1.06	-1.8967	-0.80824	-2.227	-0.41568	-1.8989	-1.4345	-2.0325	-2.605	-2.5259	-1.6663	-2.0795	-0.80775	-0.92166	0.090809	-1.7698	-1.7798	-1.6322	-1.748	-2.6434	-1.0053	-2.479	-2.903	-1.2204	-1.849	-1.843	-1.9571	-1.4916	-2.0967	-2.1773	-0.93673	-1.4466	-2.6142	-2.4037	-2.0069	-2.2041	-1.7387	-2.2043	-0.81025	-1.4682	-0.94318	-1.967	-2.4961	-2.6213	-1.5781	-1.6574	-1.1345	-1.5452
7.678	7.9035	7.6792	8.4817	8.1088	8.4662	8.2371	8.5438	7.8964	7.479	8.3869	9.1516	9.0791	7.2594	7.2975	9.9547	7.71	8.884	8.5433	8.1708	9.0779	9.57	8.6779	8.1417	9.5337	8.1628	9.066	9.1553	9.7579	8.4362	8.4749	8.8576	9.3048	8.683	9.2685	8.8977	9.3542	9.2115	7.9499	8.4724	8.5662	8.1907	8.5447	8.1045	9.4544	9.126	9.4004	7.6569	8.5938	7.7039
1.1951	0.48781	1.3635	0.83444	0.58802	1.1398	2.1734	0.96542	0.73253	1.5276	1.2991	0.76112	0.09257	1.7546	0.78562	0.80312	1.71	-0.13628	1.0581	0.84398	1.3657	0.22337	1.7777	-0.45174	1.3213	0.93458	1.3168	0.69321	1.4812	1.8059	1.4543	0.11671	1.0702	0.94796	0.52409	0.53863	1.4318	0.73593	1.6134	-0.22715	0.26956	1.5919	1.6328	1.8745	1.369	1.5576	0.46784	0.25711	1.2334	2.633
-10.819	-9.5974	-9.6133	-9.9949	-9.8563	-9.6135	-10.075	-10.494	-10.313	-10.123	-9.7671	-10.792	-10.704	-10.182	-10.026	-9.5088	-10.503	-9.8367	-9.2239	-9.7622	-10.174	-9.965	-10.319	-10.421	-10.356	-11.088	-9.0693	-9.6992	-9.486	-9.4627	-11.791	-9.698	-10.232	-10.757	-10.132	-10.577	-10.061	-10.263	-9.6943	-9.877	-10.444	-10.849	-9.8516	-10.13	-9.5776	-9.8968	-9.9644	-9.187	-11.249	-10.351
-13.822	-12.843	-12.232	-12.559	-11.672	-13.337	-12.717	-12.396	-12.713	-13.384	-13.19	-13.322	-12.747	-15.044	-11.737	-12.735	-13.334	-13.275	-12.836	-13.696	-13.14	-12.897	-13.112	-14.159	-13.545	-13.442	-13.364	-12.676	-12.849	-12.959	-13.96	-12.655	-13.947	-13.048	-12.939	-11.576	-12.635	-12.815	-12.162	-13.289	-13.309	-13.495	-13.44	-12.383	-13.568	-11.782	-12.508	-12.776	-12.556	-12.844
4.2933	3.3781	4.305	3.9165	5.1242	5.0146	4.4972	3.4604	5.1736	4.4324	4.3191	4.0856	5.1607	4.3986	3.8342	4.3747	3.556	4.5839	5.3164	3.9514	5.0892	3.3527	4.836	4.6176	4.526	3.6279	3.9628	3.2659	5.0666	3.6598	4.1577	4.5156	4.7143	4.6446	3.4909	3.7845	3.7808	4.6059	3.7466	4.4329	4.8493	4.8624	4.1481	4.1771	5.1507	4.9167	4.0874	4.662	3.5047	4.3388
0.6019	-0.27907	0.83159	0.48059	0.39957	-0.41092	0.55953	-0.055196	0.4194	-0.25698	0.64047	-0.88729	0.47994	0.77991	0.25678	0.042342	-0.55491	0.57822	0.82823	1.0931	0.23735	-0.087528	0.80846	-0.23739	-0.12716	-1.4859	-0.32253	-0.51956	-0.26815	-0.12395	0.64414	-0.41441	-0.81873	0.76876	-0.48361	-0.70114	0.42728	-1.0181	0.33361	1.2604	-0.63576	0.60721	0.5111	-0.024237	0.98422	-1.5857	-1.104	0.39813	0.26182	0.027229
-0.24124	-0.10918	-0.854	0.19366	0.84849	1.2406	-0.61416	0.60638	0.88245	-0.4023	0.11551	0.069076	-0.10462	0.58697	0.070013	1.1519	-0.88298	1.1458	0.41327	0.42296	2.0729	-0.3628	-0.94891	0.66401	0.13329	-0.86165	-0.13586	-0.022129	0.080661	-0.33151	0.13035	-0.044687	-0.53687	-0.74028	-0.21904	-0.88197	0.20982	-0.054124	-0.50267	-0.11889	-0.7846	-0.20881	0.090071	-0.26433	0.10209	-0.67609	-0.9859	0.40556	-1.0454	0.30339
-3.6894	-3.7029	-4.3258	-3.6986	-3.4236	-3.331	-4.4146	-4.777	-4.3252	-4.1112	-3.7512	-3.0232	-4.1444	-4.1271	-3.7376	-3.6321	-3.221	-3.896	-4.0251	-3.3751	-3.7333	-2.8873	-2.9332	-3.4441	-3.6789	-3.559	-3.8398	-4.5344	-3.3796	-2.2231	-4.0256	-3.7052	-4.0875	-3.9697	-2.2737	-4.1775	-3.5357	-3.8724	-2.8243	-3.2915	-4.3094	-3.5454	-3.6918	-4.5175	-4.3829	-1.3209	-3.6377	-3.0455	-3.9651	-3.7849
-13.101	-12.695	-12.49	-13.28	-11.127	-12.18	-13.275	-14.699	-13.16	-13.488	-13.097	-12.913	-12.914	-13.14	-12.666	-12.99	-13.574	-14.551	-12.629	-12.883	-13.087	-11.789	-12.962	-12.469	-13.898	-13.349	-14.066	-12.701	-13.878	-12.813	-13.768	-13.426	-12.249	-14.028	-12.604	-13.83	-13.288	-12.72	-12.572	-13.6	-12.831	-14.226	-14.358	-12.488	-13.185	-12.352	-11.831	-13.475	-12.556	-12.756
-0.20444	-1.0963	-0.75391	-1.8165	-2.3224	-0.55333	-1.115	-1.8676	-2.287	-0.66834	-0.89174	-0.67266	-2.2644	-0.50816	-0.35286	-2.4042	-1.4467	-1.9611	-0.9525	-1.0972	-1.4163	-1.506	-2.1592	-1.4831	-1.0165	-0.54868	-0.13223	-0.37277	-1.3506	-0.39633	-0.6101	-1.198	-2.8961	-0.86129	-0.70029	-2.523	-0.95286	-2.4529	-1.3237	-1.1811	-1.0835	-1.3113	-1.3099	-1.2268	-1.7591	-1.3219	-0.74016	-1.6439	-2.0388	-1.3623
-0.97051	-0.65585	-0.9477	-1.2503	-0.79162	-1.8741	-2.0142	-0.10558	-0.43977	-2.1129	-0.77657	-2.4738	-1.2028	-1.9898	-0.9726	-1.7098	-1.3114	-1.1845	-1.7278	-0.20425	-1.4863	-2.0282	-0.53205	-1.8452	-0.88349	-2.216	-2.1209	-1.8933	-1.6526	-1.1174	-1.9884	-1.434	-1.9468	-2.2451	-1.2895	-1.5764	-1.7709	-1.2263	-1.6591	-0.55037	-1.4622	-1.3797	-0.84068	-2.2745	-1.6899	-1.0211	-1.741	-2.3675	-0.99464	-0.81673
-10.181	-10.306	-10.105	-10.296	-9.4277	-10.754	-10.71	-9.8681	-9.4628	-9.5179	-9.6736	-10.269	-9.3307	-9.1586	-10.526	-10.377	-11.112	-11.43	-11.404	-9.8974	-10.932	-9.3592	-10.565	-10.665	-10.053	-10.682	-10.632	-9.9896	-10.583	-11.346	-10.054	-10.986	-9.9518	-10.083	-9.8414	-9.6559	-11.784	-9.5033	-10.429	-10.122	-10.439	-9.6529	-8.9136	-9.0637	-10.503	-11.403	-10.826	-10.162	-9.9099	-10.03
8.5404	9.2252	10.047	8.959	9.1153	8.6017	8.2782	7.737	8.4816	7.574	8.501	8.6601	8.1573	8.9027	9.6897	9.1711	7.8709	7.9862	7.0349	8.9535	9.5265	8.8953	9.0082	8.6737	8.8046	8.2566	7.6272	8.7304	8.3667	8.644	8.1291	8.3455	9.1919	8.1977	9.2301	8.8279	8.8744	9.2823	7.897	8.7968	8.4047	8.7402	8.206	8.43	8.3708	8.5274	8.2319	8.0078	9.1751	7.8121
-9.0959	-11.017	-11.523	-10.682	-11.163	-10.921	-9.9923	-11.95	-10.428	-11.288	-10.281	-10.831	-10.601	-10.628	-9.616	-10.923	-11.191	-10.849	-11.38	-10.401	-11.2	-9.8485	-9.7362	-10.208	-10.099	-10.588	-10.075	-10.645	-10.563	-10.245	-10.941	-10.808	-11.318	-10.18	-9.9238	-10.275	-10.311	-11.052	-10.929	-11.079	-11.154	-9.9307	-10.702	-11.601	-10.43	-10.996	-10.234	-11.603	-11.415	-11.327
-1.1459	-1.4736	-1.3652	-1.8603	-2.7821	-1.563	-1.4019	-1.0262	-0.85128	-1.2538	-2.0621	-1.8647	-1.5743	-1.1577	-1.0363	-1.9643	-1.0062	-2.3097	-1.8973	-1.9901	-1.2847	-1.8808	-1.3628	-2.1795	-1.3408	-1.8691	-0.96767	-1.3546	-0.77427	-1.4629	-1.4799	-1.7717	-2.3967	-1.5978	-1.6836	-1.1947	-0.94502	-2.1784	-0.98967	-1.5639	-2.4527	-1.4415	-1.2005	-0.99118	-1.3444	-1.6034	-1.9126	-2.8504	-0.28932	-2.5332
-10.749	-11.493	-12.217	-11.459	-11.914	-10.349	-11.374	-12.19	-11.348	-11.766	-11.71	-12.137	-11.477	-11.43	-11.807	-11.687	-11.299	-11.946	-11.109	-10.441	-11.466	-12.133	-12.394	-11.951	-10.312	-11.701	-12.6	-11.274	-10.911	-11.898	-11.079	-11.983	-12.315	-11.734	-12.517	-10.931	-11.189	-12.723	-11.958	-11.067	-10.756	-12.239	-10.754	-12.25	-12.047	-12.715	-11.116	-10.944	-11.037	-11.497
-4.8817	-5.3863	-5.7494	-6.0899	-6.0738	-6.0183	-5.2067	-5.8199	-5.3896	-6.2633	-6.9607	-5.6347	-6.3844	-5.2337	-6.3354	-6.6172	-5.3763	-6.1772	-4.9265	-6.4302	-6.192	-5.6769	-5.3358	-5.7744	-5.5766	-6.1492	-5.5652	-5.1923	-5.9645	-5.293	-7.2802	-5.0996	-5.4881	-6.7292	-5.8945	-5.0523	-5.4664	-5.6792	-5.8516	-5.4293	-5.9712	-5.373	-6.3026	-5.7639	-5.6879	-6.9231	-5.9176	-6.1759	-6.1525	-4.5351
-1.0626	-1.843	-1.3693	-1.755	-1.7814	-1.1901	-2.1064	-1.562	-1.2341	-2.8501	-2.2803	-2.5341	-1.0677	-1.1749	-1.0396	-1.0232	-1.4353	-2.5313	-3.0725	-1.5419	-1.9282	-3.0568	-2.6501	-1.4995	-0.76395	-1.9796	-1.9502	-1.5681	-1.8559	-1.7377	-0.76549	-1.4924	-1.7851	-1.4356	-2.3854	-1.7804	-1.7648	-1.4034	-1.5785	-2.6191	-2.2863	-2.2159	-1.0413	-1.6405	-1.7452	-2.303	-1.1585	-1.6688	-0.7514	-1.4686
-2.4752	-3.0613	-3.2632	-3.7353	-3.3015	-3.1463	-3.6081	-2.403	-2.1078	-3.8207	-2.6575	-2.7155	-3.597	-4.8702	-3.394	-3.2311	-3.3299	-2.9087	-3.4293	-2.4173	-3.7241	-2.3895	-3.3703	-2.9861	-2.5795	-2.1145	-3.7715	-2.6261	-2.4651	-3.1082	-2.9716	-3.5029	-2.715	-3.9418	-3.1183	-4.8818	-3.586	-3.2194	-3.1428	-3.6098	-3.0501	-2.4555	-2.9927	-2.9221	-2.9086	-2.7209	-2.9686	-3.4343	-3.2443	-3.5008
0.10231	1.387	-0.5066	1.0106	-0.2527	0.40001	0.13961	1.1986	1.1081	-0.39694	0.96261	1.6937	-0.26612	0.01929	1.0728	1.289	2.032	0.57936	-0.1129	0.82931	0.99037	-0.014627	0.69999	0.48606	-0.04779	0.90739	0.34933	1.5984	1.4854	0.99068	0.65839	2.1251	1.2763	-0.31381	-0.02348	-0.081868	-0.82264	0.86195	0.0054433	0.34254	0.34147	0.47111	1.1228	0.3365	0.95349	0.16162	-0.85554	0.31273	-2.5495e-05	-0.29821
-5.5996	-6.0664	-5.3054	-4.9142	-5.7035	-6.104	-5.9389	-4.6682	-4.6925	-5.4205	-4.7886	-5.969	-5.2279	-5.7035	-5.7963	-5.7959	-5.0854	-5.258	-5.4364	-6.3267	-6.1282	-5.2432	-5.5535	-4.9702	-5.1658	-5.5607	-6.425	-5.7461	-6.2435	-5.423	-5.0015	-5.5988	-5.6796	-5.0389	-5.7649	-5.9919	-5.2273	-4.8159	-5.6934	-5.2863	-5.7726	-6.684	-5.6104	-6.2462	-5.7463	-5.8266	-6.4263	-5.2687	-6.6676	-5.9596
-2.6764	-2.2639	-2.7209	-2.4929	-2.7687	-4.1212	-2.6418	-2.8869	-2.407	-2.2762	-3.0432	-2.5588	-2.3689	-3.5328	-2.7825	-1.8493	-1.9437	-3.1763	-2.5633	-2.7703	-3.1098	-3.6584	-3.5125	-2.8936	-3.2027	-2.3067	-2.4246	-2.4256	-1.6035	-3.0226	-2.1174	-3.1478	-2.5676	-2.0714	-2.7155	-2.2954	-2.8249	-3.7077	-3.0461	-3.6693	-1.5518	-3.0469	-1.5341	-3.063	-1.5971	-1.8085	-2.5367	-1.0859	-3.2672	-1.8639
-22.455	-22.446	-20.918	-21.07	-21.77	-22.386	-22.306	-22.553	-22.201	-21.791	-22.395	-21.591	-22.492	-22.521	-21.666	-21.941	-21.446	-21.291	-21.935	-23.003	-23.357	-22.252	-22.439	-22.212	-22.486	-22.142	-22.037	-21.227	-22.256	-22.135	-22.309	-22.026	-20.536	-23.223	-22.259	-21.826	-22.555	-22.814	-22.713	-22.646	-22.116	-22.33	-21.732	-22.729	-23.202	-22.969	-22.476	-22.026	-21.615	-23.563
-5.19	-5.4989	-6.1235	-5.2566	-6.8772	-6.3639	-5.603	-4.8077	-4.9169	-5.5842	-5.2034	-5.6381	-5.7926	-6.0154	-5.9694	-5.9537	-6.1086	-5.4383	-4.376	-7.1411	-5.1291	-5.2727	-6.2486	-5.4657	-6.5363	-4.5949	-4.5164	-5.3719	-5.4191	-5.913	-4.4939	-4.7588	-4.6111	-4.8	-5.152	-6.2291	-7.2502	-6.3199	-4.7949	-5.4593	-6.0534	-5.4492	-5.8908	-5.0454	-5.754	-4.7996	-6.3104	-6.0705	-4.8368	-6.216
6.7328	6.6633	5.9701	7.4517	6.25	6.4353	6.3059	7.7508	6.8501	5.9461	7.6853	6.5651	6.128	6.7095	7.3115	6.368	7.4929	6.6204	6.9117	6.7839	7.3563	5.9451	5.9852	5.735	7.731	7.4233	7.4986	6.4594	6.2928	5.7933	5.8345	7.2639	6.6529	5.5906	6.3107	7.3023	6.3153	6.7334	7.2076	7.1369	7.1777	6.585	7.2111	6.0751	6.4995	6.7836	5.5888	6.8622	7.081	7.1613
3.0944	3.5652	2.9432	2.8998	2.4669	2.3816	3.4664	2.8631	2.8896	3.4067	3.0754	2.7071	2.8888	3.291	3.2256	2.7749	2.4033	2.2719	2.2397	3.272	2.3592	3.8125	2.2643	3.6156	2.9331	3.3872	4.0096	4.1434	3.049	2.9214	2.1861	2.3201	2.8754	2.4196	3.4971	3.4048	2.7045	3.1742	3.3575	3.3049	4.0713	2.9934	3.8167	2.3332	3.4742	2.3796	4.1995	2.421	3.4452	3.7016
-1.5993	-0.18414	-0.85266	-0.9594	-0.37291	-0.53127	-0.84514	-0.606	-0.76238	-2.3541	-0.76929	-2.1449	-1.4427	-0.60671	-1.1086	-0.61408	-2.7289	-1.1637	-1.3767	-1.5539	-0.46593	-0.74178	-1.2802	-1.9306	-2.0216	-2.6654	-1.9825	-0.87966	-1.0539	-1.1156	-1.0024	-1.2554	-1.9321	-2.261	-1.6063	-1.3009	-1.2832	-0.34369	-1.3618	-0.9097	-0.23235	-1.0488	-2.5171	-2.3534	-0.1189	-1.4048	-1.073	-1.2574	-1.9638	-1.2484
2.2916	2.7821	3.1108	1.5987	2.7748	3.0295	3.0794	3.111	2.2924	3.0133	3.2491	2.1063	2.3816	2.5883	1.9769	3.2777	3.953	2.3826	2.3393	3.1348	1.855	2.8217	1.6599	2.1499	2.5881	3.2001	3.3765	2.8265	2.2826	2.818	3.3227	2.1475	3.6483	2.364	3.7538	2.7082	2.4257	2.1746	1.69	0.84512	3.6729	1.8246	2.7319	4.3603	2.5107	2.3855	2.5022	2.9047	2.8651	2.7588
-6.1033	-5.7699	-7.115	-6.6358	-6.3494	-7.3922	-5.5746	-6.8677	-5.9771	-5.8055	-5.8802	-6.2225	-6.4317	-6.852	-6.0544	-6.2113	-5.5365	-7.0304	-4.7952	-7.0996	-7.1589	-7.2282	-5.0264	-6.253	-6.7611	-5.2299	-7.2562	-6.9776	-6.2157	-6.1302	-6.4726	-5.9459	-7.2538	-6.2458	-6.5184	-7.436	-6.2837	-5.719	-5.8384	-6.5252	-6.2429	-6.0411	-7.1204	-7.4562	-7.0503	-7.5946	-6.1699	-7.7198	-5.2689	-6.7586
-12.106	-12.705	-13.12	-13.047	-13.151	-11.961	-12.325	-12.428	-13.081	-12.807	-13.889	-13.275	-14.251	-13.886	-11.453	-13.361	-12.023	-13.556	-12.325	-12.358	-12.275	-12.706	-13.395	-12.693	-14.142	-12.405	-12.928	-13.5	-14.007	-12.045	-13.013	-13.71	-12.175	-12.521	-12.918	-13.005	-13.812	-12.915	-13.511	-12.504	-12.536	-12.732	-12.338	-12.308	-11.957	-12.502	-12.964	-12.836	-13.267	-13.839
-3.4211	-4.8891	-2.8131	-3.7322	-2.4929	-4.0588	-2.1805	-2.4984	-3.0274	-4.6348	-4.1763	-3.6757	-3.3598	-4.3212	-3.7908	-3.0193	-2.6412	-2.9289	-4.0999	-3.9508	-2.6492	-3.763	-3.7418	-5.3508	-3.7343	-2.9359	-3.7101	-4.0815	-3.3373	-2.3606	-2.8809	-3.1878	-2.5774	-3.4227	-3.0593	-3.5262	-2.3457	-3.9917	-3.4453	-2.8413	-3.1799	-4.0926	-3.0063	-3.3317	-3.8933	-2.5811	-4.2158	-2.5985	-3.6515	-1.9295
-12.782	-12.516	-13.324	-13.764	-13.066	-11.966	-13.676	-11.635	-13.285	-14.117	-14.323	-12.899	-12.801	-12.821	-13.704	-12.781	-13.378	-13.771	-12.672	-12.772	-13.419	-13.728	-12.951	-12.852	-13.709	-12.695	-13.338	-14.154	-13.124	-14.105	-13.875	-12.793	-14.119	-13.522	-13.087	-13.194	-13.146	-12.013	-12.905	-13.304	-12.879	-13.177	-12.238	-13.701	-13.225	-13.12	-13.373	-13.371	-12.552	-13.022
-1.6857	-1.7586	-0.61315	-1.735	-1.9652	-2.1939	-1.107	-1.2701	-1.8522	-2.1173	-1.7342	-1.1525	-2.329	-0.44224	-0.84657	-1.4084	-0.23737	-0.99767	-0.75477	-1.3357	-0.86518	-1.1325	-0.2045	-2.2163	-1.9991	-0.86686	-0.57959	-1.0778	-0.97247	-1.4486	-0.93345	-2.2705	-1.7085	-1.5249	-0.57519	-1.0339	-0.61696	-1.1965	-1.2249	-0.99901	-0.82432	-1.9644	-0.95633	-1.9035	-1.6203	-1.1807	-0.96726	-2.7848	-0.53174	-1.4748
-2.5591	-2.7622	-3.337	-3.3088	-1.708	-2.4512	-0.94619	-2.9492	-2.6866	-3.0219	-1.2327	-2.2476	-2.0038	-3.2552	-2.0592	-2.7755	-2.8897	-3.7409	-1.1174	-2.0205	-2.4717	-3.1578	-3.0632	-1.6316	-3.1221	-3.2024	-2.8296	-2.7566	-2.5735	-1.751	-2.6237	-3.9377	-2.6587	-1.5507	-2.0919	-3.0461	-2.5991	-3.0913	-2.9432	-2.9812	-2.8201	-2.566	-1.6418	-1.1189	-2.4735	-2.5635	-2.3461	-2.5483	-2.235	-2.2577
-3.5139	-4.818	-3.3684	-3.4832	-4.1904	-3.9724	-3.5289	-2.7112	-3.1589	-4.5611	-3.5236	-3.5474	-4.3289	-3.4536	-3.6527	-3.4391	-3.7162	-5.3336	-4.0732	-4.8152	-3.2429	-3.8921	-3.615	-4.1777	-3.6266	-4.046	-4.5734	-4.5807	-3.6623	-3.8053	-2.4861	-4.6159	-4.2196	-2.8185	-3.2062	-3.9717	-3.6107	-3.5414	-4.2492	-4.1068	-4.2096	-3.1452	-3.0472	-2.9356	-3.3273	-3.3749	-3.7015	-3.3027	-4.2945	-4.9924
-0.31483	0.52562	0.44427	-0.21294	0.73139	-0.44749	-1.3735	-1.1899	-0.2992	0.84184	-0.15834	-1.3413	0.43496	-0.15101	-1.5646	0.57661	-0.70102	0.51947	-0.27148	-0.51035	0.015186	0.24019	0.4777	0.86105	0.42972	-0.27997	-0.063451	-1.1566	0.53808	0.0020658	-0.47032	-0.093676	-0.13552	0.46945	-1.0733	-0.095692	-0.79152	-0.12057	1.1748	-0.8707	-1.031	-0.098102	0.25886	0.34244	0.35418	1.3076	0.58644	-0.16711	0.43138	1.1135
-0.16608	0.95967	0.1403	-0.86249	0.1379	0.60777	0.54501	-0.501	1.2824	0.34765	-0.044378	0.87459	0.72614	0.55708	0.51127	0.19306	0.26531	0.3163	-0.50832	1.417	-0.12377	0.070014	-0.81931	0.8128	0.88122	0.32657	0.15359	-0.79716	-0.36781	1.26	-0.4019	0.64441	-0.05463	0.47956	1.4759	0.56269	0.009737	1.1662	0.11369	-1.3897	0.22478	0.13391	-0.2699	0.38632	0.16001	0.32119	0.9887	1.2599	0.36044	-0.095754
0.92095	0.98439	1.3554	1.2105	0.76406	1.0578	1.6007	1.258	1.0909	1.1248	1.2559	0.69647	1.3985	1.4536	1.3266	1.1542	1.6507	0.14369	1.0487	1.9999	0.098291	1.0152	0.28387	1.8434	1.9581	0.99894	2.0172	1.557	1.1417	0.66588	1.0036	1.5214	1.9179	0.58783	1.0688	1.9503	1.6682	1.4782	1.6203	2.5477	1.8178	1.7214	0.78152	2.8836	1.5559	1.0641	1.28	1.2446	1.6506	-0.048395
1.5524	1.8294	1.6038	2.2706	2.6394	1.9072	3.019	0.1546	1.1915	1.9976	1.2449	2.1428	1.89	0.75191	1.8912	2.3865	1.1041	1.5355	1.7367	1.5103	1.5311	1.6719	2.1271	0.46516	0.75711	2.1422	1.7874	0.32374	2.5987	1.4687	2.1412	1.3319	-0.42172	1.6561	0.74142	2.3714	2.1389	1.7839	2.8943	2.2798	0.77321	1.1558	2.2064	1.1015	1.9176	1.4187	1.6275	1.059	0.93152	1.4094
-11.136	-12.047	-11.559	-12.437	-11.115	-11.164	-11.355	-11.99	-10.757	-11.618	-11.726	-11.86	-10.657	-11.656	-10.893	-12.633	-11.323	-10.958	-11.064	-11.761	-11.526	-11.247	-11.403	-12.382	-11.822	-11.159	-11.264	-12.267	-11.018	-11.784	-10.99	-11.964	-11.934	-11.897	-11.546	-10.572	-11.392	-11.932	-12.178	-12.562	-10.855	-11.749	-11.362	-11.058	-11.543	-12.258	-11.945	-11.627	-9.8522	-11.774
0.99606	1.0394	1.4139	0.90199	0.77029	1.2637	0.51019	1.8549	0.55691	1.6908	1.7726	0.5385	1.5011	0.72841	1.1513	1.3511	2.6956	1.2845	0.9009	1.0345	1.8921	1.7758	1.1625	1.8633	1.134	1.3935	1.3509	1.5338	1.8557	0.63697	0.5861	2.1605	1.5647	1.984	2.075	0.59598	0.53858	0.84133	1.9689	1.5791	1.3811	0.72379	1.717	2.1748	0.47609	0.9232	0.54667	0.91562	2.0075	1.4164
6.2686	4.965	6.1482	4.8281	5.2195	4.9131	4.648	4.6042	3.4588	4.9381	4.8401	5.0514	5.6673	5.9997	4.2953	4.8516	5.7513	4.7551	4.9243	5.7042	4.673	5.7581	4.9447	4.7119	5.8391	5.8387	5.0107	5.7147	5.4538	5.2564	5.0498	6.2404	4.4494	6.0155	5.0268	5.4511	5.2078	4.807	5.9529	5.4145	4.6241	4.7749	4.3204	5.0581	4.6183	5.8376	4.8231	4.454	5.2056	5.7137
-2.4511	-1.828	-2.4662	-3.2644	-0.89481	-2.7759	-2.5413	-3.0079	-1.6756	-3.8725	-3.2494	-2.1624	-3.2031	-1.9495	-3.0512	-2.578	-3.4517	-2.9009	-2.337	-1.0532	-2.8597	-2.0224	-2.4387	-2.1944	-2.2407	-2.3865	-1.3914	-2.2651	-2.6602	-2.7229	-3.0631	-2.9979	-2.8666	-2.7935	-3.3854	-2.0931	-3.1759	-2.4552	-2.0792	-2.4886	-2.4779	-2.0069	-2.441	-2.7038	-2.1213	-2.2991	-2.9509	-3.2351	-1.4704	-2.4445
4.4028	4.8503	5.9471	3.1457	4.7204	5.264	4.2331	4.5379	4.6308	4.8924	3.5764	3.533	4.425	4.9843	4.3923	4.8807	3.2754	4.312	4.084	3.9388	4.7939	4.0326	2.5682	4.6882	3.3425	4.6075	5.1558	4.1978	4.8909	5.0375	4.0468	4.197	4.4339	4.3329	3.134	3.2892	3.3714	4.65	4.8623	6.059	4.8443	3.3933	5.343	4.0802	4.0853	5.035	4.6859	4.1452	4.6623	3.2014
7.7521	7.9406	8.2542	8.3839	8.8242	8.1751	7.9882	7.978	7.5338	8.2476	7.9071	7.9858	8.5673	8.0136	6.6606	6.8754	7.5407	9.2005	8.4799	7.5025	8.3979	6.9255	7.1671	8.4127	7.0195	8.134	8.6036	8.2682	8.8718	8.55	9.2794	7.9598	8.3248	6.3473	7.8939	7.2858	8.7588	7.8522	8.175	7.1445	6.9147	7.3494	7.0267	8.5005	9.1414	8.5693	8.6963	8.7667	8.0522	9.4556
-12.491	-11.432	-11.602	-11.066	-12.102	-12.162	-11.689	-10.54	-10.224	-11.201	-11.894	-11.237	-10.726	-11.082	-10.172	-11.061	-12.178	-11.137	-10.927	-12.478	-11.03	-11.432	-11.02	-11.854	-12.121	-10.703	-11.137	-10.638	-11.818	-12.08	-11.535	-11.183	-11.892	-10.993	-11.14	-10.866	-11.251	-10.603	-12.724	-10.785	-10.993	-10.707	-11.615	-11.311	-10.988	-11.588	-11.519	-10.62	-10.802	-11.321
6.3645	7.5653	6.8979	7.9602	6.2932	6.5734	6.7221	6.9397	6.5267	7.0759	7.3617	7.749	6.3427	6.5197	7.38	7.1739	6.8682	7.5017	8.1142	6.6061	5.948	6.616	6.5839	6.5719	6.8333	6.8255	7.0752	6.5023	5.9013	7.211	6.7187	6.6954	7.6277	6.3056	7.0933	6.1945	6.1406	5.8139	6.3281	7.0933	6.084	7.647	7.221	6.5014	7.087	6.1331	6.2924	6.729	6.9675	5.4484
2.3324	2.8924	0.96182	2.6542	2.8179	2.7183	3.6702	2.3958	2.1673	2.5156	2.591	2.4431	3.1647	2.9804	1.3642	2.173	1.3087	2.8398	3.3126	2.2008	3.0279	2.3185	2.8554	3.0449	2.9002	2.4341	2.1421	2.7991	1.2075	1.3976	1.7956	2.8712	2.0455	1.7853	2.8583	2.6529	3.5341	3.2103	3.2285	2.9142	3.2443	2.6988	3.3955	2.8485	2.0806	2.3724	3.9849	1.444	2.4948	1.7457
-1.5721	-2.2489	-1.5468	-2.1505	-1.459	-2.213	-1.2528	-1.6184	-2.5257	-1.1476	-0.40776	-1.8952	-1.7381	-1.6769	-2.2747	-1.4746	-1.074	-3.0455	-1.8956	-2.1304	-2.2483	-1.7906	-2.0778	-1.6665	-1.5486	-1.2863	-1.9097	-0.57622	-1.3239	-2.1554	-0.82165	-1.081	-0.93456	-1.0368	-2.9062	-1.1763	-2.1753	-1.7407	-2.0284	-2.6644	-3.0312	-1.3971	-2.0385	-1.9117	-2.0058	-0.53994	-1.8878	-1.7919	-1.6148	-3.6333
-3.0735	-2.7285	-2.2251	-3.0293	-3.0557	-3.5025	-2.9245	-1.4094	-2.6441	-1.4269	-2.323	-3.2705	-3.2143	-2.8388	-2.7754	-2.3804	-2.3149	-3.098	-2.2683	-2.1646	-3.5699	-2.9712	-2.3287	-2.1494	-3.2765	-2.3174	-2.6818	-3.7465	-3.4304	-2.9779	-3.0592	-2.1042	-2.7959	-2.7977	-2.7617	-1.5384	-2.6877	-2.4827	-4.4165	-3.9997	-3.314	-3.921	-2.5704	-3.6686	-2.4909	-2.3522	-2.8634	-3.5789	-2.9319	-1.4745
-8.4435	-9.3705	-8.3116	-9.418	-8.4434	-9.7686	-9.8914	-8.5411	-9.6143	-9.0304	-8.4683	-11.047	-9.1196	-8.7571	-8.4859	-8.8911	-9.1187	-9.7048	-9.2709	-8.9095	-9.4092	-9.6431	-9.4398	-8.5117	-9.6294	-9.1537	-9.7929	-8.2099	-9.2882	-9.3798	-8.8446	-7.9512	-9.8941	-9.9889	-9.5873	-8.5748	-10.417	-7.8864	-8.4941	-9.1976	-8.4052	-7.7673	-8.7629	-9.4605	-8.7877	-8.3043	-9.136	-9.6507	-9.2851	-8.3483
2.3349	2.2615	2.652	1.2509	2.9546	1.7294	3.4501	1.5936	3.0323	2.2956	3.3969	3.3994	2.5921	2.4362	1.696	2.6849	2.9404	3.2865	3.0129	1.792	1.0348	2.7476	2.1746	2.2612	2.6877	3.5777	2.7304	2.2912	3.6918	2.0189	2.072	1.8625	1.6261	1.6584	2.3395	2.6478	3.0304	2.9197	1.9893	2.4894	3.0345	2.8169	3.9926	2.7362	2.418	2.208	2.729	3.7329	2.9263	3.0495
-1.5143	-0.80163	-1.6845	-0.86994	-2.2237	-1.3645	-1.9192	-0.76207	-0.26719	-1.3954	-1.0252	-0.92554	-1.4427	-0.97975	-0.97371	-2.2098	-1.6593	-0.8879	-1.6759	-1.7013	-0.52281	-0.96745	-0.81153	-2.2535	-1.0467	-0.57256	-1.2539	-0.82684	-1.9684	-2.5914	-0.86199	-1.8011	-0.53199	-1.5913	-0.56011	-1.0537	-2.544	-1.2566	-1.0177	-2.0725	-1.5294	-2.0055	-1.7516	-0.93326	-1.2959	-0.97588	-1.1152	-1.3229	-1.9096	-0.7521
-0.40973	0.32989	-0.43044	1.473	1.0104	0.3522	-0.4472	-0.09128	0.7485	1.0992	-0.17893	1.3115	1.0989	0.4531	0.91611	0.20371	-0.045351	1.0268	0.54732	0.57782	0.98489	-0.1143	-0.18462	0.30385	0.06135	0.92863	1.2743	0.55688	-0.36936	-0.22196	0.33903	0.27014	1.4637	0.30504	1.1074	0.7209	-0.12896	0.9305	0.078286	0.45272	0.85143	0.80477	0.38367	-0.3653	0.036532	-0.032475	0.2077	0.92212	0.13029	0.10843
-2.8182	-3.1597	-2.0631	-3.0869	-3.2047	-3.7685	-2.9568	-2.7036	-3.0989	-4.0408	-2.6151	-3.0802	-3.227	-3.6203	-2.8214	-3.9655	-3.8226	-2.9377	-2.0848	-3.7908	-3.4867	-2.4742	-3.5859	-3.0594	-3.7573	-3.2117	-2.9168	-3.5728	-3.2452	-4.451	-2.5118	-2.9966	-3.3836	-4.2757	-2.4696	-3.2841	-3.2333	-2.7952	-3.6916	-1.9753	-2.4668	-3.7748	-2.7579	-2.7079	-3.8367	-3.0197	-2.6463	-2.7135	-2.5139	-3.0899
-9.8446	-9.3218	-9.4182	-8.963	-10.318	-9.791	-8.9685	-9.4696	-9.9953	-9.5866	-8.7961	-9.6148	-8.9611	-9.8	-10.314	-9.6567	-9.1832	-8.1439	-9.5278	-8.6634	-9.474	-8.3428	-9.1423	-9.7624	-8.8584	-8.9949	-10.053	-9.8025	-10.126	-10.187	-9.9653	-9.307	-8.2906	-10.62	-9.0908	-8.9875	-8.3765	-9.1567	-8.8654	-9.3091	-10.423	-10.035	-10.494	-8.6181	-9.1252	-10.248	-8.1057	-9.0024	-9.3792	-8.7733
0.141	-0.16151	-0.69381	-0.18637	0.89875	-0.87632	0.91238	0.79757	0.97101	0.99052	0.19349	0.1954	-0.15705	0.79582	0.1895	0.32236	0.6061	0.13633	-0.80982	-0.30499	0.42193	1.009	-0.37547	0.58905	0.279	0.59015	0.39946	0.24425	-0.64575	0.76678	0.56494	-0.59641	0.52348	-0.89268	-1.308	-0.87159	-1.4121	-0.024036	-0.32599	0.040114	-0.82685	-0.03644	0.32117	-0.61117	0.03814	-0.99363	-0.2032	0.39683	-0.71677	-1.2109
0.36175	-0.12799	0.073438	-0.088257	-0.1783	-0.069078	0.067864	0.3287	-0.163	-0.12811	0.66013	0.25357	1.8713	-0.31051	-0.37706	-0.25333	-0.2068	-0.5892	-0.43427	-1.4737	0.20178	1.2618	-0.83322	-0.52713	0.26925	0.28361	1.5383	1.1323	0.43738	-0.16581	0.0021942	-0.58969	-0.11768	0.20792	0.65554	0.24487	-0.54779	0.20315	0.14848	-0.10435	1.0204	-0.248	-0.23942	0.38146	0.34851	0.39364	0.90338	0.090964	1.3546	-0.52818
-4.8259	-5.3185	-6.7256	-5.834	-4.6351	-4.5185	-5.8184	-5.4043	-5.6453	-5.7491	-5.5763	-6.1605	-4.984	-4.5417	-5.4388	-5.1401	-6.0679	-4.9338	-5.1466	-5.1955	-5.6849	-6.598	-5.7994	-5.5362	-6.1329	-5.9255	-6.3713	-5.652	-6.1383	-6.7894	-6.4564	-5.0279	-5.3344	-4.866	-4.6673	-5.4706	-6.476	-5.58	-4.627	-5.4808	-5.9543	-5.503	-5.2391	-4.9911	-5.8929	-5.0653	-5.1131	-5.4803	-4.9402	-3.7681
-3.2047	-5.6381	-3.9014	-4.0042	-4.1314	-6.0949	-4.692	-4.6123	-4.8071	-5.4661	-4.3652	-4.7782	-4.5133	-4.3809	-4.4995	-4.4373	-4.8114	-4.6196	-4.507	-3.5785	-4.605	-4.9409	-4.2416	-4.2351	-4.5552	-4.4735	-4.543	-4.6079	-3.9945	-5.343	-5.3673	-4.0177	-4.6392	-5.0709	-4.8375	-5.1236	-4.1227	-4.6905	-4.9463	-4.8734	-4.7916	-4.8425	-4.0267	-4.7554	-4.268	-5.1206	-5.3572	-4.1607	-4.202	-5.4983
-14.697	-14.367	-13.298	-13.819	-14.153	-13.594	-13.134	-14.196	-13.292	-13.557	-12.636	-14.015	-13.546	-14.088	-13.461	-13.883	-13.376	-14.639	-13.362	-13.782	-12.737	-13.964	-13.749	-13.807	-13.315	-13.907	-14.248	-13.399	-15.162	-15.292	-14.938	-14.574	-13.148	-14.41	-12.942	-13.94	-14.525	-14.039	-13.511	-13.778	-13.948	-12.93	-13.932	-13.637	-13.849	-14.52	-14.107	-13.613	-14.909	-14.042
-12.704	-12.678	-13.744	-15.351	-12.11	-13.522	-13.415	-13.272	-12.47	-13.937	-13.387	-13.485	-13.677	-13.028	-11.941	-12.531	-14.276	-13.35	-12.831	-12.356	-12.795	-12.575	-13.316	-12.65	-13.835	-13.736	-14.225	-12.841	-13.296	-12.6	-13.738	-13.893	-13.127	-13.316	-13.072	-13.199	-13.168	-12.395	-13.522	-13.278	-13.176	-12.972	-12.792	-13.319	-13.319	-13.707	-13.756	-13.472	-12.339	-13.405
-13.089	-13.053	-12.946	-12.82	-12.004	-12.583	-13.102	-11.838	-13.668	-14.181	-14.112	-13.112	-13.346	-14.062	-12.756	-13.915	-12.71	-14.259	-13.528	-12.371	-12.34	-11.925	-13.26	-13.351	-13.241	-12.036	-11.688	-12.846	-13.136	-13.143	-12.508	-12.436	-13.274	-12.35	-12.735	-12.374	-14.375	-13.84	-13.101	-13.416	-13.437	-12.903	-12.535	-13.95	-12.618	-13.272	-12.641	-13.652	-12.278	-12.527
-3.3285	-3.3589	-1.9907	-1.4359	-2.5029	-2.2389	-3.2166	-2.7188	-2.7827	-2.7095	-2.6267	-3.0357	-2.3631	-2.4021	-2.3308	-2.0785	-2.3367	-2.646	-1.651	-3.1378	-2.5921	-2.8749	-3.2428	-2.834	-2.2859	-2.2079	-2.1061	-2.5559	-1.996	-1.193	-2.7934	-2.4918	-2.2929	-3.1849	-1.2507	-2.1459	-2.5984	-3.8165	-2.9921	-3.6022	-3.1714	-2.5261	-2.2707	-3.0437	-1.9344	-2.7815	-3.2218	-2.6632	-2.401	-3.2979
5.9194	7.0353	7.047	7.5435	6.9918	6.1294	7.9007	6.183	6.8977	6.0392	7.0876	7.7184	6.3184	7.5351	6.5446	6.9579	6.1834	7.8083	7.2699	7.1927	7.4227	7.0952	6.9689	6.5759	6.555	6.5151	5.8025	7.8936	7.915	7.2406	6.5012	7.8619	7.448	7.005	6.6862	6.5229	6.2841	6.3565	6.3651	7.0514	6.7706	6.3721	5.9874	6.9536	6.8415	8.4534	7.0669	7.7532	6.453	6.5787
-12.931	-13.613	-13.461	-12.265	-13.646	-13.316	-12.51	-12.937	-12.654	-12.77	-14.078	-13.115	-13.287	-13.353	-12.656	-13.534	-12.708	-13.52	-13.573	-12.482	-13.055	-12.903	-13.065	-13.996	-13.292	-13.33	-12.515	-12.723	-14.218	-13.863	-13.196	-13.265	-13.864	-13.504	-13.275	-13.107	-13.758	-13.965	-13.133	-12.963	-12.726	-12.365	-12.583	-12.815	-12.945	-14.277	-13.412	-13.959	-13.316	-13.562
-2.3909	-3.0789	-1.5483	-0.59	-0.7085	-1.1142	-1.2102	-1.6076	-0.68027	-0.4833	-1.4812	-2.4697	-2.6046	-2.6706	-1.7648	-2.217	-1.3084	-1.5958	-0.64419	-0.79428	-1.4312	-0.48308	-0.80918	-1.4687	-1.6104	-1.5737	-1.1943	-0.63541	-1.727	-1.9074	-1.7176	-1.4994	-1.6521	-2.1886	-2.0226	-0.058239	-2.1791	-1.3595	-1.5811	-2.1149	-2.4063	-1.1994	-0.71525	-0.46744	-0.77589	-1.3782	-0.59853	-0.77629	-1.3951	-2.0294
2.487	0.074741	2.0386	1.4042	1.4489	1.8321	2.8469	2.0043	1.4171	1.7814	1.5629	2.5271	1.1553	0.4846	1.779	1.5819	2.6563	1.6008	1.956	0.80297	1.2441	1.6542	3.0399	0.85428	0.39737	2.279	0.83256	2.0355	1.2877	1.9448	1.8356	2.1423	2.6814	2.9001	2.175	2.3699	1.6889	1.7348	2.0426	2.6423	2.6457	3.3828	1.5844	2.1947	2.7095	2.2726	1.7532	1.6477	1.3754	1.6676
0.40917	-0.26167	0.0036669	-0.35653	0.5262	1.1126	-0.04083	-0.6353	0.33203	0.86485	-0.038751	-0.29361	0.90448	0.5277	0.084616	0.48618	1.0081	0.80302	1.1608	0.33327	0.76256	0.33024	1.7502	0.59416	-0.86572	0.86548	0.23555	0.77749	-0.35392	1.1129	1.5267	0.39702	0.47239	0.87477	0.36074	0.2113	-0.14338	0.36077	-0.50284	0.15251	0.36325	0.95525	-0.32023	-0.80041	0.80014	0.27363	-0.43154	1.7332	1.3171	0.24789
-2.1773	-1.7221	-1.7425	-2.4334	-3.2743	-1.9679	-3.0613	-3.1623	-2.4682	-1.9323	-3.8649	-3.614	-2.8668	-1.9088	-2.4308	-2.3351	-2.9697	-2.8118	-2.9151	-1.9365	-2.5897	-1.77	-2.5689	-3.052	-2.3505	-2.8124	-1.7989	-2.6282	-2.2103	-2.4497	-1.5894	-1.6696	-1.6027	-3.0574	-1.5221	-3.7663	-2.2532	-1.56	-3.0964	-3.0568	-2.6563	-3.0029	-2.1217	-3.1732	-1.7201	-3.1036	-3.4322	-1.8911	-3.2422	-2.2765
5.7315	7.1779	7.3625	5.3601	6.9504	6.5448	6.8555	7.6615	6.4619	6.6486	6.5186	5.9931	6.4037	5.1821	7.8937	6.0226	6.3466	7.3343	6.5467	6.4993	6.6388	6.9809	6.38	7.3219	7.3612	7.1614	7.0362	7.1647	6.7611	6.7806	6.2751	8.0432	7.2635	7.441	7.4465	7.1313	6.8596	5.7937	8.0563	7.0044	6.9985	6.4959	6.5724	7.5288	5.4407	7.9649	7.8099	6.6598	6.3612	7.1321
-15.098	-14.357	-14.108	-15.113	-14.552	-13.992	-14.431	-14.878	-15.791	-14.804	-13.742	-14.824	-14.865	-14.145	-14.127	-14.565	-15.19	-14.603	-14.048	-15.565	-14.418	-14.05	-15.427	-14.491	-15.449	-15.113	-14.512	-13.751	-13.696	-13.815	-15.246	-13.864	-14.877	-13.452	-14.347	-15.356	-14.819	-15.383	-15.086	-14.418	-15.505	-14.926	-14.476	-14.284	-14.346	-15.712	-14.597	-14.755	-15.126	-16.106
-3.8641	-3.0344	-3.3902	-2.6186	-4.2196	-4.5961	-3.1477	-3.3058	-3.8479	-2.4186	-3.7228	-3.3624	-2.9848	-2.8175	-3.8178	-2.4482	-3.3497	-3.3588	-2.9759	-3.3879	-4.0421	-2.7308	-4.1555	-3.145	-2.7548	-3.5425	-3.1388	-3.3055	-3.0095	-2.9517	-3.6889	-3.2049	-3.5738	-3.5834	-1.8926	-4.4148	-3.0577	-3.3391	-3.7041	-3.0722	-2.4595	-3.7471	-4.3053	-3.0426	-2.9641	-2.9302	-4.3503	-3.6909	-3.4968	-3.0442
-3.1137	-2.7599	-2.2482	-0.97929	-1.7693	-2.3809	-2.0794	-2.6475	-2.1339	-3.0266	-2.9249	-3.1269	-2.0912	-2.9307	-2.5937	-3.2188	-1.8536	-3.2865	-3.1883	-2.6442	-3.4345	-1.827	-3.0645	-2.4682	-3.2107	-2.9577	-3.1915	-3.6883	-2.0372	-2.9635	-2.5552	-2.0497	-2.9186	-2.2934	-2.0572	-2.7235	-3.3019	-1.8757	-2.8609	-2.4561	-2.79	-2.6186	-0.69467	-2.0228	-2.4156	-3.1175	-2.5544	-2.2156	-3.6683	-3.3643
-11.066	-12.53	-11.986	-11.079	-11.329	-11.584	-12.01	-11.304	-11.811	-12.035	-11.803	-10.957	-11.187	-11.312	-10.299	-11.571	-12.27	-11.994	-12.233	-12.237	-11.729	-11.679	-12.985	-11.613	-12.09	-11.204	-11.49	-11.35	-11.507	-11.022	-12.03	-10.432	-11.03	-12.894	-12.659	-12.193	-11.948	-12.107	-11.576	-12.906	-11.892	-11.305	-12.026	-12.217	-11.557	-12.967	-12.14	-12.494	-11.916	-11.227
-12.569	-13.798	-14.063	-14.892	-13.892	-13.658	-13.537	-14.221	-13.539	-13.481	-12.88	-14.01	-12.324	-12.706	-13.379	-15.08	-14.818	-14.442	-14.067	-14.163	-14.147	-14.88	-13.77	-13.554	-14.387	-14.756	-13.441	-14.103	-12.915	-14.642	-14.554	-13.542	-13.766	-14.081	-14.61	-13.769	-12.904	-13.179	-14.573	-15.168	-13.538	-13.071	-14.013	-15.082	-13.941	-13.995	-14.945	-13.988	-13.832	-14.22
-3.0002	-2.8744	-3.4071	-2.4552	-2.2293	-4.0535	-3.5686	-3.6389	-3.2453	-3.4783	-3.2357	-2.1398	-2.8725	-3.1647	-3.555	-2.88	-3.4301	-2.1405	-3.6786	-3.3037	-3.7262	-4.0555	-2.5557	-3.6492	-3.3919	-3.3866	-3.944	-2.6794	-4.3971	-4.573	-4.0179	-3.2366	-3.4397	-3.593	-3.173	-3.9776	-3.2316	-2.6858	-1.8847	-4.2892	-3.3104	-3.2294	-4.2463	-2.7352	-3.8099	-3.4334	-3.2005	-4.1803	-2.5078	-3.7327
1.6986	1.374	1.1781	0.51664	1.1291	1.4633	1.158	0.90815	1.5851	2.3493	1.3199	2.8306	0.17351	1.6132	1.3674	1.5451	2.4635	0.96443	1.3479	1.6399	2.2529	3.7207	1.7672	2.3362	1.9823	1.1228	1.1341	1.3534	2.1107	0.56957	1.932	1.8392	0.9618	1.0671	1.9972	1.9632	1.1132	1.3909	2.1381	2.5713	1.4902	2.2553	1.6402	0.90097	1.9555	1.3219	0.90699	1.3761	2.0429	1.4209
-5.7907	-4.9489	-6.0509	-6.526	-5.2146	-6.2491	-5.006	-4.7339	-5.548	-6.3091	-5.1397	-5.6909	-4.3375	-3.6967	-4.9756	-5.8822	-5.8865	-5.3195	-4.8401	-4.856	-5.0401	-6.4195	-5.3094	-6.0791	-5.55	-6.7089	-5.3395	-4.2065	-6.258	-6.294	-6.0832	-7.2261	-6.4045	-5.3577	-5.0796	-6.2206	-5.6626	-6.2954	-5.9871	-5.7354	-5.0821	-5.9217	-5.7687	-5.9714	-6.583	-5.459	-4.8678	-5.6575	-5.2703	-6.2053
-4.3752	-4.0075	-5.1047	-4.9299	-3.8532	-3.5477	-4.5898	-3.3361	-3.7467	-4.8966	-4.1681	-3.7264	-3.8647	-3.668	-3.6279	-4.1408	-3.9408	-3.6604	-2.5774	-3.4446	-3.6321	-3.7314	-4.3552	-2.622	-3.8876	-4.5362	-3.8078	-3.5383	-3.4347	-5.5301	-2.8807	-3.8778	-4.475	-3.5114	-3.5896	-3.7685	-4.3641	-3.3519	-3.5863	-4.1139	-3.7538	-3.779	-4.386	-3.7682	-4.7068	-3.9332	-4.0514	-3.3533	-3.7977	-3.8848
-12.687	-12.371	-12.517	-12.969	-12.06	-12.544	-12.018	-13.143	-12.946	-12.719	-13.668	-11.82	-11.664	-13.738	-12.737	-12.389	-12.388	-13.262	-12.545	-13.592	-12.286	-12.919	-13.294	-12.677	-13.036	-13.207	-12.911	-12.643	-12.281	-12.936	-11.721	-12.126	-13.42	-12.138	-12.673	-12.933	-12.508	-13.294	-13.396	-13.522	-13.438	-12.197	-13.069	-12.961	-13.103	-12.678	-12.64	-13.22	-14.288	-13.222
-14.638	-14.986	-14.856	-14.339	-14.131	-14.488	-13.71	-15.329	-14.813	-14.495	-13.579	-14.646	-15.473	-15.435	-14.71	-14.838	-14.266	-14.916	-14.075	-15.057	-14.636	-14.767	-14.273	-14.687	-13.72	-14.983	-14.424	-15.255	-13.897	-13.986	-15.556	-14.094	-15.035	-14.7	-15.134	-13.432	-15.344	-14.159	-15.047	-13.715	-13.998	-13.669	-14.732	-14.481	-14.896	-12.75	-14.549	-15.266	-14.617	-15.226
-12.996	-11.809	-13.5	-11.218	-14.07	-13.084	-13.524	-12.756	-13.376	-13.733	-11.794	-13.238	-12.775	-12.23	-12.727	-14.307	-11.867	-12.615	-13.468	-13.51	-12.631	-13.025	-13.721	-13.033	-12.422	-12.987	-14.236	-13.194	-13.849	-12.361	-12.79	-13.806	-13.386	-11.261	-12.857	-13.031	-13.46	-13.25	-14.023	-13.279	-12.489	-12.404	-12.084	-12.525	-12.499	-12.422	-12.958	-11.914	-12.37	-14.045
-2.137	-1.2691	-1.7543	-2.1439	-1.1312	-1.2504	-2.309	-2.5136	-1.4664	-1.9061	-0.32113	-1.5951	-1.7541	-1.7221	-1.3658	-2.042	-0.93974	-1.9758	-2.6499	-2.169	-1.0238	-0.91995	-0.93619	-0.96023	-1.3043	-2.8173	-0.073402	-1.1165	-2.2993	-1.1408	-1.0725	0.54445	-0.83607	-0.7619	-1.1882	-1.51	-1.1537	-1.2434	-2.1493	-0.7563	-1.3453	-1.9959	-2.3902	-2.1864	-1.1794	-2.1034	-1.7173	-0.69498	-0.78102	-2.2368
-2.6211	-1.9656	-3.3134	-3.4084	-4.5611	-3.751	-2.935	-3.219	-3.5043	-2.9313	-3.3614	-2.7364	-3.781	-4.3631	-3.3915	-3.1534	-2.907	-2.744	-2.6153	-4.2164	-3.5271	-3.2649	-4.6372	-2.8653	-3.1738	-2.9379	-2.8257	-3.1522	-4.2071	-2.3428	-3.4915	-3.134	-1.8684	-3.0909	-2.5601	-2.8105	-2.9568	-2.2459	-3.1706	-3.2665	-3.4298	-4.0772	-4.6249	-3.0039	-3.1358	-2.9306	-3.1563	-2.8451	-3.7327	-3.0131
0.40684	1.6739	2.1587	2.1165	1.5517	0.83423	1.4469	1.7014	1.6133	1.1771	2.7206	2.1463	0.58869	2.2494	1.7631	2.2211	2.8028	0.80111	0.94625	1.3927	1.4934	2.3161	1.5153	1.4783	1.6023	1.2079	2.6189	1.9267	1.6398	1.3979	1.0471	1.383	2.1589	2.1049	2.4877	2.7002	2.0523	1.9929	2.3743	1.7108	1.3412	2.5676	1.1717	1.9861	1.086	2.4351	2.2754	2.0093	1.282	1.8631
-10.516	-9.7183	-9.8122	-9.0452	-11.241	-9.8532	-9.5392	-11.243	-9.935	-8.9815	-9.9403	-10.778	-10.816	-11.693	-10.666	-9.9411	-10.014	-10.146	-10.52	-9.4917	-9.2358	-10.193	-9.8369	-8.7211	-11.09	-11.111	-10.483	-10.319	-9.7864	-10.421	-10.626	-10.609	-9.492	-8.9651	-9.47	-10.246	-10.135	-10.633	-10.84	-10.029	-9.7786	-9.3391	-10.674	-10.306	-9.6504	-9.8385	-8.9939	-9.911	-10.882	-10.669
-2.9293	-3.8494	-4.0882	-3.6668	-4.4793	-3.275	-4.8495	-2.3976	-3.521	-4.224	-3.289	-3.7632	-3.0479	-3.4147	-4.7323	-3.781	-4.9077	-3.4835	-2.9627	-3.7952	-3.3121	-4.7096	-2.9478	-4.4058	-2.821	-4.4109	-3.5784	-3.0283	-4.0862	-3.684	-4.0067	-3.3567	-4.9332	-3.6495	-4.1278	-4.1703	-3.6616	-2.9706	-4.4524	-3.4625	-4.7867	-3.2696	-4.3334	-3.2844	-4.088	-3.7827	-4.1084	-5.0749	-2.6002	-4.4916
-7.4843	-7.802	-8.0771	-6.9258	-8.0096	-6.8709	-8.049	-7.8727	-7.3365	-7.0132	-7.1005	-7.3738	-6.9438	-7.8677	-7.5965	-6.7085	-6.8676	-8.6229	-8.3383	-7.3822	-8.4021	-6.6072	-6.9631	-6.8685	-6.7288	-6.5427	-7.4947	-7.938	-6.9384	-7.4373	-8.2254	-7.0372	-8.0027	-8.1954	-7.5636	-8.1152	-6.7882	-8.5023	-7.7666	-7.5222	-6.2692	-7.3384	-7.6275	-8.4051	-7.3613	-9.4663	-7.1082	-8.3438	-7.5369	-7.1644
-1.1013	-0.014203	-1.9139	-0.9215	-1.5944	-2.4003	-1.2488	-1.4018	-1.3466	-1.3267	-1.587	-1.4431	-1.4585	-1.0351	-1.9227	-1.2118	-1.212	-2.37	-1.608	-1.7796	-2.1041	-1.3905	-1.2659	0.16449	-3.125	-1.4221	-1.4694	-0.43733	-0.85906	-0.86341	-1.415	-0.18909	-1.6921	-0.95744	-0.83214	-1.8744	-0.75845	-1.6132	-1.8598	-0.81232	-1.496	-0.86399	-1.3568	-1.0179	-1.2497	-1.892	-1.9382	-3.0647	-0.40618	-0.25939
-1.5813	-1.8203	-1.1208	-0.56149	-1.7698	-2.281	-1.4204	-0.38964	-1.4893	-1.859	-1.1914	-2.3535	-0.54208	-0.46232	-0.89407	-0.48852	-0.84815	-1.7931	-1.7139	-1.8189	-1.3698	-1.375	-1.0743	-1.2196	-0.9836	-1.672	-1.5593	-2.1115	-0.27553	-1.8896	-2.0162	-1.0489	-1.6304	-1.2648	-1.4026	-1.6008	-1.9712	-2.1226	-1.4638	-1.6283	-2.581	-1.4137	-2.018	-1.473	-0.56472	-1.5693	-2.2898	-1.9016	-0.89383	-1.5928
-10.6	-9.9917	-10.676	-9.9127	-9.9093	-9.9656	-10.726	-9.5308	-10.111	-10.356	-11.06	-10.232	-10.332	-11.067	-10.318	-11.112	-10.793	-11.786	-11.162	-10.923	-11.554	-10.063	-10.954	-10.467	-10.755	-11.241	-11.363	-11.589	-11.341	-11.221	-11.017	-10.75	-10.352	-10.358	-10.044	-10.538	-10.889	-10.811	-11.198	-11.209	-11.019	-10.271	-10.245	-10.177	-10.772	-11.383	-11.122	-10.736	-10.986	-10.543
-12.372	-13.076	-12.953	-12.505	-13.086	-13.008	-14.151	-14.125	-13.461	-12.984	-12.844	-15.366	-13.496	-13.203	-11.621	-13.912	-13.135	-13.426	-13.398	-13.548	-12.481	-12.398	-13.05	-12.966	-12.841	-13.458	-12.155	-13.172	-13.018	-12.681	-12.696	-13.738	-12.322	-14.425	-12.857	-12.704	-10.925	-12.631	-12.877	-13.013	-12.846	-12.294	-13.649	-13.218	-12.298	-13.052	-12.614	-15.127	-13.985	-13.587
1.1408	1.5232	1.5034	2.3399	2.8963	2.3064	2.3637	1.2941	2.4473	1.1959	2.0088	2.5678	2.4239	1.7182	1.2536	1.4216	1.7322	1.639	3.1185	1.3716	2.4761	0.95065	0.894	1.4311	1.41	2.2907	2.137	1.3629	1.3702	0.99449	2.2544	1.5124	1.4378	1.1174	1.2958	1.9253	1.7208	1.6432	2.1095	1.3544	1.5646	2.4811	1.2556	1.1754	1.3414	1.0388	2.2961	2.267	2.2282	2.2448
-2.6427	-2.3034	-3.1886	-1.1407	-3.3313	-3.2305	-2.5889	-3.4604	-2.8117	-3.567	-2.5204	-2.4212	-2.6771	-2.8786	-2.5164	-2.2296	-2.5034	-2.3626	-3.5599	-2.3507	-3.217	-2.7849	-2.8142	-2.3321	-3.106	-2.5469	-3.9328	-3.2274	-2.6384	-2.7434	-2.6245	-2.6567	-3.371	-2.8005	-3.1787	-2.058	-2.1262	-3.3083	-2.0305	-1.7738	-3.514	-2.526	-2.8458	-3.1767	-2.0422	-2.1664	-2.9015	-2.145	-2.5166	-1.1834
5.4759	5.5003	6.1504	6.377	5.7313	5.9927	5.6081	6.6053	5.7556	4.7961	5.2426	5.6758	6.8068	6.5418	5.346	4.9216	5.8106	5.7251	5.2406	5.379	5.1202	6.2742	5.5837	5.1268	5.7781	6.022	6.2105	4.7167	4.8162	5.0243	5.6185	5.3701	5.5666	5.8292	5.9054	5.4825	5.654	5.2084	5.4976	6.3531	5.0013	4.5189	4.86	4.7882	5.2996	4.6693	6.4284	5.5911	6.3517	4.9619
1.7442	1.9655	1.3505	2.0719	1.8114	2.1085	0.93603	3.379	0.048218	0.79731	1.252	1.8411	2.4544	1.8049	1.153	1.0576	1.9169	1.2576	2.3169	2.4595	2.7798	1.5918	1.8965	1.4669	1.7878	1.8781	1.2235	0.34889	1.4741	2.2519	0.91212	2.2083	2.1498	2.3555	2.069	2.4502	2.6593	1.4761	1.9694	0.41721	0.44636	1.2853	1.141	1.9427	0.92492	2.2255	1.5583	1.8823	1.5782	1.3612
0.25355	1.103	-0.3751	0.52662	-0.41661	-0.69109	0.19419	-0.44435	0.2429	-1.0167	-0.028585	-0.073085	-0.12367	0.076772	-0.039308	1.2023	-0.5537	-0.76138	-0.080957	-0.62667	0.20216	-0.37507	0.088882	0.59112	-0.8406	-0.13969	-0.40198	0.25838	0.66838	1.2134	-1.008	-0.70765	-0.31498	-0.19275	-0.10368	-0.47107	0.84358	0.54697	-0.87381	-0.46099	-1.7292	-0.14303	0.6581	0.6296	-0.17441	-1.3364	0.42273	-1.0381	-0.44544	-1.6808
-13.892	-11.873	-12.874	-13.584	-11.597	-12.94	-12.153	-13.972	-11.755	-12.836	-11.967	-13.175	-12.65	-13.014	-13.174	-13.25	-13.143	-12.086	-13.322	-12.993	-11.658	-13.099	-12.77	-11.704	-13.087	-13.085	-14.665	-12.884	-12.479	-12.972	-11.947	-12.744	-13.344	-12.905	-12.504	-13.048	-12.27	-12.39	-13.436	-12.269	-13.057	-12.897	-13.514	-12.188	-13.34	-12.737	-13.216	-12.74	-13.169	-13.114
-8.0819	-8.2241	-7.6283	-9.7815	-8.195	-8.3235	-9.208	-8.5357	-7.8488	-9.6716	-8.887	-8.7353	-8.331	-8.3461	-8.2704	-8.847	-9.6602	-9.4816	-9.0461	-9.3167	-9.1036	-7.7432	-9.879	-8.6246	-8.9435	-9.8944	-9.6854	-9.8389	-8.2803	-8.8237	-8.5239	-9.5209	-8.2927	-8.565	-8.8592	-9.6106	-9.1675	-8.9508	-8.9337	-8.3833	-9.1361	-9.2904	-8.2804	-9.0023	-10.132	-9.0655	-8.1756	-9.4655	-8.7622	-8.7357
-3.1234	-3.8613	-3.3562	-2.9562	-2.5415	-3.4029	-2.4627	-3.8828	-4.3788	-3.6318	-5.0474	-3.7841	-4.1301	-2.9653	-4.2914	-3.6663	-3.5344	-3.6734	-2.7932	-2.323	-3.7492	-3.9882	-3.9236	-3.1478	-4.0038	-1.9933	-2.9798	-3.3579	-3.5244	-2.8258	-2.9039	-3.5114	-3.1957	-3.1047	-3.4728	-2.3991	-3.6947	-4.3866	-4.3165	-3.7261	-3.4038	-3.667	-2.946	-3.6138	-4.3329	-3.6049	-3.8807	-2.9295	-3.3657	-2.3494
-8.3	-7.2813	-6.2953	-6.8819	-7.8819	-6.5767	-8.2237	-7.0507	-7.4042	-7.6162	-6.8344	-7.6789	-7.25	-7.1755	-8.7666	-7.2325	-7.242	-7.0597	-6.7538	-7.3956	-9.1638	-7.4262	-7.3712	-8.7001	-8.1405	-7.0546	-7.9879	-7.7746	-8.2291	-7.0395	-8.3232	-7.9031	-8.2298	-7.3699	-6.8354	-6.6764	-5.9109	-7.5158	-8.5771	-7.269	-7.6522	-7.2599	-7.2566	-7.7772	-7.9101	-7.5861	-6.9561	-7.9229	-7.9767	-7.2554
4.4502	4.2335	3.8736	4.2343	5.2152	4.0562	3.6944	4.0186	4.6113	4.1272	4.307	4.2138	3.5974	3.7519	3.9596	3.7571	3.8493	4.6797	5.3054	3.5723	4.605	3.6036	3.8937	3.8428	3.9913	4.8007	5.2362	3.9746	4.5355	4.1459	4.9575	4.4629	4.3067	4.6318	3.3073	2.579	3.606	3.6541	4.4662	3.6822	3.8319	5.1002	3.3011	3.975	5.041	3.9835	4.4029	4.3298	5.1023	4.1954
0.24117	0.18791	-0.13488	0.093352	0.34411	-0.4484	0.30288	0.0060083	1.5691	0.97759	-0.12734	-1.3486	-0.043511	0.74161	0.44171	0.57193	0.54446	0.28984	-0.12543	0.4471	0.090119	-0.59972	-0.339	-1.1403	0.052977	0.31457	-0.18317	-0.42978	0.055437	0.39393	1.4797	-0.21461	-0.24811	-0.19277	0.38465	-1.1075	-1.5035	0.6145	-0.25844	0.71578	-0.40687	-0.32432	0.53349	1.726	-0.50663	1.4408	0.42488	0.026499	0.67343	-0.20482
-6.1845	-6.6969	-6.3641	-6.486	-6.0058	-5.4218	-5.2191	-5.3003	-4.9198	-5.9131	-6.0557	-4.8402	-5.4665	-4.3329	-4.9935	-4.6949	-5.1854	-5.7343	-6.2501	-5.7862	-6.1575	-5.6564	-7.0129	-4.8412	-6.0053	-5.4791	-4.7494	-5.7837	-5.0506	-5.6318	-6.6572	-5.8023	-5.0232	-5.6255	-6.473	-6.7754	-6.3256	-6.8083	-6.675	-5.5317	-5.4031	-6.5469	-4.1701	-5.3998	-6.3396	-6.0885	-4.6681	-5.1064	-5.7459	-5.1491
-10.559	-11.364	-10.877	-9.7744	-10.493	-10.343	-9.8968	-10.14	-10.555	-10.596	-9.5719	-10.491	-10.399	-8.5811	-10.921	-11.32	-11.2	-10.358	-10.446	-10.992	-10.78	-11.741	-11.152	-11.262	-10.182	-9.8165	-10.281	-9.4059	-10.237	-10.632	-11.593	-10.57	-11.268	-11.85	-10.895	-10.25	-10.318	-10.496	-10.309	-11.489	-10.239	-10.781	-11.382	-10.779	-10.936	-9.8208	-10.559	-9.9814	-11.512	-10.633
-12.983	-13.636	-13.335	-13.35	-11.998	-13.425	-13.477	-11.908	-12.43	-13.812	-13.852	-13.039	-12.004	-12.764	-12.329	-13.299	-12.749	-13.584	-13.7	-13.284	-12.61	-12.613	-13.315	-12.111	-12.427	-13.609	-12.411	-12.827	-13.342	-13.791	-13.158	-13.065	-13.553	-12.957	-14.073	-12.825	-13.392	-13.927	-13.065	-13.693	-12.482	-12.74	-13.933	-12.353	-13.462	-13.111	-12.901	-12.548	-12.227	-13.638
-11.9	-11.586	-12.755	-11.537	-12.498	-10.547	-11.271	-11.639	-11.821	-11.917	-12.115	-11.927	-12.341	-11.779	-11.72	-12.144	-13.179	-11.281	-12.583	-12.488	-12.278	-11.833	-11.56	-12.465	-11.38	-11.713	-11.309	-12.038	-12.383	-12.075	-10.668	-12.307	-10.938	-12.862	-12.131	-11.104	-11.26	-12.146	-11.467	-11.987	-11.285	-11.057	-11.883	-11.293	-11.966	-11.644	-12.421	-10.902	-11.468	-10.49
1.1226	0.65515	2.2055	1.5929	1.2005	1.6388	1.9541	2.6241	1.6822	1.633	1.9196	2.0081	2.7525	1.2099	2.4714	2.6024	2.4061	2.4917	2.6359	2.2522	1.3457	2.1355	1.8602	1.5586	2.0115	0.68646	2.0556	1.9798	1.5759	2.1454	1.4322	1.5228	2.0874	2.4665	2.3303	1.764	1.9451	2.9253	0.81025	1.4285	2.1183	3.3404	1.9672	2.1666	1.4098	2.463	1.8459	1.0951	0.91479	1.1835
-3.6572	-3.4549	-2.9444	-4.4634	-2.1261	-2.5414	-3.4054	-2.4041	-3.3981	-2.8462	-2.9412	-4.0565	-2.4714	-2.4134	-3.7238	-3.3705	-3.6268	-3.4251	-2.8366	-3.1467	-4.1893	-2.7346	-2.8665	-2.9832	-3.1327	-3.8586	-2.9281	-3.1066	-3.3763	-2.6334	-3.2214	-2.4957	-3.1366	-3.2009	-2.4795	-2.3838	-2.5615	-3.2702	-4.4893	-1.6704	-3.5407	-2.9486	-3.1496	-2.4704	-3.5394	-3.0583	-3.963	-2.7393	-3.9074	-4.3744
-14.509	-15.151	-14.374	-13.907	-14.486	-13.741	-15.377	-14.629	-13.666	-15.297	-15.39	-14.346	-14.055	-15.052	-14.837	-14.653	-14.678	-15.064	-15.233	-15.654	-14.58	-13.613	-14.951	-14.753	-13.938	-14.073	-15.142	-14.432	-15.151	-13.461	-14.869	-15.371	-13.786	-14.149	-15.392	-14.631	-14.508	-14.638	-14.57	-14.353	-15.961	-13.577	-13.792	-14.7	-16.915	-14.722	-15.044	-14.56	-14.379	-15.061
-8.1166	-7.8321	-7.8117	-8.1116	-6.7261	-7.7936	-8.8904	-6.4058	-6.6959	-8.0423	-8.152	-7.0527	-6.8769	-6.8443	-6.4032	-7.4693	-7.164	-8.3385	-8.0616	-7.6902	-7.8867	-8.7078	-7.8472	-6.825	-7.3913	-6.8034	-8.3341	-8.2283	-6.4199	-7.6623	-7.4357	-7.3609	-7.8686	-7.1083	-8.2046	-7.4947	-7.7236	-7.2926	-7.4859	-8.314	-8.01	-8.8219	-6.4519	-7.4538	-6.8317	-7.1175	-8.1643	-7.7295	-7.1303	-8.7973
-13.939	-14.922	-14.341	-15.704	-15.087	-15.544	-15.598	-14.554	-15.118	-15.456	-14.926	-14.978	-13.721	-14.069	-14.586	-14.956	-14.284	-14.994	-14.685	-13.673	-14.3	-14.984	-13.601	-14.436	-14.415	-15.14	-13.867	-14.273	-14.228	-14.148	-13.751	-13.515	-14.895	-14.229	-14.444	-14.061	-14.106	-15.039	-15.263	-14.009	-14.154	-14.837	-14.613	-14.068	-14.944	-16.218	-14.263	-14.655	-15.799	-13.342
-5.6195	-5.1935	-5.8325	-5.7213	-4.8108	-5.668	-6.0395	-6.0861	-6.1642	-5.7867	-6.0287	-5.7732	-6.1171	-5.2774	-5.8442	-6.2064	-5.1037	-3.3885	-6.1161	-5.5073	-5.6867	-5.4466	-5.034	-5.0868	-5.664	-5.8887	-5.5331	-6.6012	-5.1289	-5.3533	-5.7542	-5.4782	-7.0313	-5.5819	-5.4734	-6.0747	-5.0721	-6.0489	-4.2657	-5.4665	-5.8797	-6.5759	-5.8176	-4.775	-5.521	-5.9335	-5.0393	-5.1787	-4.6428	-5.8283
-3.516	-2.8525	-3.3929	-2.2885	-3.2156	-2.694	-3.5241	-2.7811	-2.816	-3.7145	-4.1604	-3.2251	-2.7096	-3.2523	-3.7235	-4.1498	-3.5018	-2.2034	-3.3387	-3.0407	-3.5512	-3.2525	-3.8526	-4.0089	-3.8609	-3.4077	-3.4678	-3.1123	-3.7059	-4.314	-2.6185	-4.5767	-1.9628	-2.8256	-3.2546	-2.6315	-4.4423	-3.1212	-3.6691	-3.2094	-3.6057	-2.789	-3.6052	-2.6223	-3.6198	-3.8786	-2.739	-3.112	-3.7822	-4.3816
8.7823	8.0425	8.2474	8.2147	8.1743	7.7722	8.9645	8.9271	7.6711	8.9536	8.0034	8.9075	8.4054	8.6033	8.668	8.8989	8.6831	9.2177	8.728	8.2451	9.2292	8.1377	8.5926	9.1432	7.9648	7.7989	8.0208	8.6569	7.5674	8.669	9.0144	8.7461	9.1453	8.5046	8.4492	8.1278	7.3998	8.5358	8.1868	8.1844	9.5905	7.882	9.1679	8.7935	8.4733	9.0335	8.5707	9.0453	8.4724	8.8262
-9.8739	-10.465	-9.6971	-10.74	-8.6948	-10.373	-11.345	-10.113	-10.429	-10.45	-11.265	-9.3071	-9.3354	-10.681	-8.8954	-9.7598	-10.017	-9.6919	-9.29	-8.4484	-9.6387	-9.174	-11.156	-11.123	-10.892	-10.195	-11.35	-11.139	-10.259	-10.74	-10.955	-10.116	-10.479	-9.7455	-10.453	-10.129	-10.627	-10.569	-9.6029	-9.2951	-9.1147	-11.019	-9.0098	-9.9142	-10.72	-10.91	-10.75	-9.9872	-10.352	-10.854
6.3879	4.459	4.6847	4.5454	4.945	4.835	5.3176	5.0983	5.8947	4.6875	5.7576	3.719	5.8921	4.8148	5.7072	4.9778	4.0356	4.8099	5.1874	5.8482	4.4008	4.8794	4.3741	4.6102	5.2818	4.8289	5.5997	4.725	4.8569	4.4248	4.6203	4.6002	4.6718	5.3808	5.4865	5.2622	5.3777	5.0739	4.9974	5.479	6.9402	4.5187	5.2715	5.6611	5.5224	4.3498	5.2376	4.3083	3.2689	4.3073
-3.1665	-3.4808	-2.8363	-3.3898	-3.5212	-3.3471	-2.6267	-2.3767	-3.7053	-4.1657	-4.3812	-3.5688	-2.4578	-4.2618	-3.7302	-2.0755	-3.5995	-3.109	-3.1	-3.613	-4.3215	-2.963	-3.0158	-2.4657	-3.3384	-4.0278	-4.0529	-2.6577	-3.8578	-2.7804	-2.7062	-3.6476	-3.6191	-2.7577	-4.2365	-2.7841	-3.2765	-3.6036	-2.834	-2.6315	-3.5527	-3.1775	-3.6315	-3.0009	-3.2607	-3.2632	-3.3789	-3.5776	-3.4356	-4.0625
-12.878	-11.749	-12.149	-13.42	-12.955	-12.018	-13.419	-12.641	-12.453	-13.339	-13.219	-13.79	-13.428	-12.748	-13.107	-14.036	-12.686	-12.702	-13.19	-12.184	-13.236	-12.643	-12.749	-13.582	-13.434	-13.139	-12.679	-13.489	-14.105	-13.013	-12.892	-12.464	-13.24	-11.932	-11.804	-12.433	-12.965	-12.707	-13.097	-12.315	-13.353	-12.705	-11.775	-13.144	-12.599	-13.746	-12.592	-12.462	-11.72	-13.572
-3.0547	-4.3447	-4.1505	-5.0029	-5.6219	-3.769	-3.3964	-3.7668	-3.8127	-4.6561	-4.3373	-4.1017	-4.2573	-4.1009	-4.0952	-3.6581	-2.3938	-3.9073	-4.7896	-4.6237	-4.7624	-4.5288	-3.9939	-3.522	-4.1667	-3.8509	-4.3413	-3.2619	-4.0827	-3.2348	-4.1825	-5.286	-4.0583	-5.1189	-4.9721	-5.0472	-4.5089	-3.4977	-4.5296	-4.0128	-4.2402	-3.9226	-4.0735	-3.1388	-4.3075	-4.4392	-4.2228	-4.8292	-4.7107	-3.9897
10.184	8.971	8.3087	11.186	9.987	9.7853	9.7552	9.8436	9.0876	8.1421	9.0181	10.39	9.3877	9.7906	10.565	10.263	10.18	9.6362	9.3883	10.006	10.929	9.6054	9.2822	10.52	9.7195	9.7189	10.504	9.2774	9.931	9.2972	10.069	9.9765	9.956	10.66	10.1	9.1591	9.8348	9.6884	9.9157	9.7428	9.4939	9.3875	10.078	9.5891	10.382	9.5362	10.457	11.395	10.794	9.9867
-13.939	-14.412	-14.296	-13.956	-13.309	-13.611	-13.968	-13.915	-13.913	-14.706	-14.073	-13.461	-13.585	-14.801	-13.908	-12.873	-14.576	-14.925	-14.665	-13.711	-13.933	-14.691	-13.382	-14.023	-14.158	-13.833	-14.762	-14.426	-14.155	-14.823	-14.776	-14.696	-13.48	-14.321	-14.975	-14.042	-14.527	-12.901	-13.586	-14.664	-14.472	-14.757	-14.184	-13.667	-14.251	-13.289	-13.805	-12.929	-14.099	-14.09
-3.3789	-2.6445	-4.0343	-2.3557	-2.0167	-3.0785	-1.9115	-2.4878	-2.2743	-3.1499	-3.2785	-3.3513	-2.1204	-2.3384	-3.5312	-1.0696	-1.9643	-3.677	-3.6478	-2.9159	-2.2213	-2.6452	-2.3295	-3.3779	-2.7723	-2.6477	-2.6897	-1.8268	-1.3375	-2.9385	-2.7634	-2.6591	-2.5974	-3.7267	-1.7015	-1.4896	-2.0684	-2.4359	-1.8549	-2.4748	-3.3547	-3.4162	-1.7718	-1.5389	-2.5041	-2.0205	-2.9917	-2.6916	-1.1991	-2.2883
-1.8337	-0.89814	-0.73811	-1.1647	-0.91439	-0.89073	-1.742	-1.196	-1.5339	-1.0551	-1.5315	0.071873	-1.2748	-1.545	-1.8646	-1.636	-1.2102	-0.53861	-1.9252	-1.5109	-0.96884	-1.5478	-0.98632	-1.0974	-1.7251	-2.5654	-0.51557	-1.0011	-2.1104	-1.4043	-0.38546	-2.0445	-2.193	-1.0962	-1.4881	-1.2142	-1.3838	-0.29123	-0.25019	-0.78737	-1.9318	-1.0345	-1.9461	-1.1101	-1.7393	-1.704	-2.5491	-1.9427	-1.6787	-1.4178
-13.701	-14.629	-15.069	-14.097	-14.825	-15.384	-14.094	-15.175	-14.168	-14.664	-14.292	-14.7	-14.074	-14.438	-14.462	-14.782	-14.82	-15.246	-14.094	-13.59	-14.17	-13.3	-14.508	-14.167	-14.293	-14.456	-14.657	-14.394	-14.044	-14.997	-13.853	-14.811	-14.806	-14.391	-15.307	-15.407	-15.476	-13.66	-15.668	-15.655	-14.34	-15.345	-13.918	-14.333	-14.473	-14.483	-14.993	-12.661	-13.303	-13.896
-12.949	-14.181	-13.958	-13.936	-13.447	-14.895	-14.797	-14.36	-14.422	-14.259	-14.327	-14.686	-14.358	-13.949	-14.645	-14.093	-14.249	-13.948	-14.254	-14.169	-13.176	-14.147	-14.954	-13.126	-14.095	-14.458	-14.357	-15.218	-14.747	-14.077	-13.954	-13.956	-13.811	-13.356	-14.423	-13.278	-15.084	-13.041	-13.952	-14.12	-13.371	-13.707	-13.558	-14.542	-14.474	-13.231	-13.164	-14.121	-13.938	-13.253
-13.379	-14.182	-13.326	-12.658	-13.44	-13.56	-13.027	-13.045	-13.326	-13.761	-13.32	-14.158	-13.743	-13.755	-12.905	-12.4	-12.707	-13.39	-14.168	-13.513	-12.921	-11.924	-13.512	-13.285	-13.011	-13.865	-13.766	-14.404	-12.138	-14.202	-12.625	-14.267	-13.804	-13.681	-13.716	-13.478	-12.965	-13.57	-12.203	-12.654	-13.643	-11.787	-13.312	-13.744	-13.386	-12.805	-13.977	-13.181	-13.947	-13.785
-14.22	-13.897	-15.037	-13.824	-15.05	-13.683	-15.734	-14.082	-14.193	-12.276	-13.298	-14.661	-13.431	-14.333	-13.374	-14.255	-15.129	-12.915	-13.664	-13.654	-13.901	-13.603	-14.37	-13.614	-13.976	-13.999	-13.801	-15.172	-13.993	-14.131	-14.801	-14.032	-14.285	-12.409	-13.091	-15.297	-14.329	-13.774	-15.087	-13.847	-13.502	-13.826	-14.507	-14.366	-13.812	-14.545	-13.631	-14.649	-13.903	-14.293
-12.662	-13.217	-12.655	-12.547	-12.517	-12.517	-13.633	-12.088	-11.572	-12.441	-12.408	-12.889	-13.396	-12.333	-12.699	-12.774	-13.448	-12.568	-11.957	-12.815	-13.37	-12.058	-12.789	-11.839	-13.436	-13.085	-11.948	-13.172	-13.592	-11.359	-13.35	-11.861	-12.341	-12.537	-13.301	-13.231	-12.422	-13.392	-13.659	-12.375	-12.81	-12.021	-12.32	-12.99	-12.676	-13.706	-13.298	-13.433	-12.63	-13.64
-12.712	-12.507	-13.36	-12.516	-12.449	-12.953	-13.114	-13.156	-13.192	-11.799	-13.571	-12.41	-12.655	-12.991	-13.33	-14.576	-12.291	-11.416	-12.644	-13.084	-13.183	-12.33	-13.991	-12.386	-13.01	-12.904	-12.493	-13.006	-13.055	-12.894	-12.812	-12.312	-13.036	-12.731	-11.952	-13.285	-12.087	-13.776	-11.928	-13.566	-13.247	-12.508	-12.66	-12.222	-12.272	-12.599	-12.879	-12.803	-12.67	-12.964
-1.7873	-1.1452	-0.26938	-0.62143	-1.1077	-1.4136	-2.0098	-1.0282	-0.41608	-1.7244	-1.779	-1.2416	-2.0677	-3.1048	-2.5114	-0.83443	-0.35922	-1.6681	-1.5322	-0.773	-0.50609	-0.77729	-1.1379	-2.4672	-1.0425	-0.72808	-0.95832	-1.0214	-1.2259	-1.387	-0.71382	-2.4849	-1.3457	-1.5085	-1.6032	-0.43679	-2.216	-2.376	-1.5665	-2.0633	-2.1971	-1.5893	-1.6212	-1.7013	-1.6494	-2.2585	-1.259	-0.98627	-2.3467	-2.0704
0.083873	0.67225	0.38857	0.28552	-0.24434	-1.2775	0.075926	-0.68935	0.048741	0.2163	0.67153	1.3386	-0.17131	0.019861	-0.87524	0.57627	-1.6436	-0.11374	-0.1832	0.069402	0.57504	0.0051384	1.043	0.46926	0.48249	-0.29941	-0.2986	0.68395	-0.40356	-0.28246	0.27393	-0.88734	-0.949	0.3685	1.0545	-0.40385	-0.048015	0.58824	-0.91854	0.58651	-0.16709	-0.96219	-1.1098	0.59491	-0.35584	0.084053	-0.26694	0.37509	0.33714	-0.42347
0.51128	2.095	0.35889	1.5963	1.9311	0.096329	0.99288	0.61952	0.80151	0.47358	0.98761	1.6231	0.54105	0.25497	2.8561	1.6677	1.0813	0.89734	1.2808	2.0192	1.2983	0.092672	1.0891	0.95518	0.93703	0.65886	1.5619	1.7089	0.55623	2.0581	0.90869	1.4176	1.6937	1.7063	0.70047	1.949	0.88959	0.75679	1.2519	0.6441	1.0273	0.063377	1.9341	1.3771	1.1937	1.3179	0.86328	1.4636	1.3802	1.5849
-13.553	-13.823	-13.014	-13.482	-13.438	-13.158	-13.556	-13.374	-12.927	-12.34	-12.106	-12.688	-11.844	-12.056	-12.252	-13.339	-13.676	-12.657	-14.971	-14.17	-13.716	-13.62	-12.351	-14.169	-14.364	-12.633	-13.453	-12.778	-13.286	-13.404	-13.86	-12.793	-14.062	-13.812	-14.213	-13.7	-13.654	-13.185	-13.489	-12.682	-12.885	-12.859	-12.831	-14.125	-13.053	-13.186	-13.652	-13.189	-13.996	-13.586
-11.505	-11.485	-11.8	-10.882	-11.164	-12.217	-11.836	-11.426	-11.575	-12.078	-10.739	-11.115	-11.144	-11.152	-10.92	-12.083	-12.242	-10.65	-10.67	-11.704	-11.195	-12.415	-10.886	-11.084	-11.64	-10.312	-11.583	-12.272	-11.656	-12.064	-11.186	-10.467	-10.948	-11.107	-10.398	-11.721	-11.358	-11.978	-12.424	-11.644	-11.773	-10.8	-10.716	-10.932	-12.053	-11.947	-12.538	-10.755	-11.849	-11.634
-2.0094	-2.8431	-1.699	-2.938	-2.5083	-2.5391	-2.4339	-3.0205	-2.8745	-2.1672	-2.6713	-2.8994	-3.1128	-2.5954	-1.8983	-3.6389	-1.9759	-2.6022	-2.8318	-2.052	-2.9347	-2.5575	-2.2185	-3.0729	-3.307	-2.3127	-3.4277	-1.2496	-2.4459	-3.4415	-2.0428	-2.1883	-2.7138	-2.2817	-2.1865	-1.9416	-2.7563	-1.5039	-3.4891	-2.188	-1.9845	-1.9655	-2.3651	-3.4358	-2.4913	-2.6105	-2.9339	-1.7644	-2.1418	-2.5733
-2.9133	-1.879	-2.4875	-1.8789	-0.90805	-2.7888	-0.96792	-1.1601	-1.5105	-0.51957	-1.9336	-0.88768	-0.6547	-1.1976	-2.511	-2.3106	-1.9019	-2.3657	-1.5211	-1.5981	-2.4201	-1.9832	-2.2151	-2.7812	-2.5501	-1.9284	-1.8881	-2.0717	-2.7204	-2.2617	-1.8189	-1.8153	-1.6015	-2.1333	-2.1111	-2.2659	-2.28	-1.4434	-2.3108	-2.5972	-1.4935	-2.1354	-2.5769	-2.0293	-2.9244	-1.936	-1.3831	-2.5739	-0.98192	-2.3152
0.25521	0.23469	0.74441	-0.37836	0.1279	0.84463	0.85134	-0.74527	-0.86395	-0.12928	-0.17525	-0.23338	0.30601	-0.063109	0.15172	-0.43812	-0.98446	-0.85663	-0.14524	-0.73279	0.096997	-0.22621	0.43735	-0.75396	-0.41844	0.34148	1.0887	-0.48023	0.27655	-0.29219	-0.83568	0.031629	0.82586	0.66587	0.50155	-0.33791	-0.23399	0.25897	0.57585	-0.77483	0.55396	-0.50176	0.28024	0.23831	-1.7778	0.26628	-0.42709	-0.40602	-0.18377	0.35835
-0.89196	-1.0919	-1.2899	-0.9707	-0.38771	-1.8942	-2.4826	-0.79071	-1.0037	-1.457	-1.1428	-0.10019	-2.0495	-0.48841	-0.1348	-1.3023	-1.1219	-1.7644	-1.082	-1.2375	-1.6648	-2.2409	-0.9798	-0.84968	-1.6595	-1.4586	-2.3632	-1.6882	-0.75368	-0.31547	-1.9128	-0.98346	-0.94161	-1.1666	-1.5855	-0.91255	-1.9598	-0.92496	-1.2571	-1.466	-1.0085	-1.149	-0.30868	-1.4988	-1.6748	-1.1085	-1.2691	-2.9774	-1.3533	-0.81916
-10.835	-10.588	-11.595	-10.837	-10.754	-11.43	-11.646	-9.5299	-10.886	-10.14	-10.357	-9.7343	-11.125	-10.278	-10.131	-10.655	-11.097	-10.853	-10.536	-11.035	-10.622	-10.789	-11.242	-11.338	-10.58	-10.929	-11.008	-9.9693	-11.521	-10.438	-9.4633	-10.969	-10.961	-10.671	-11.54	-12.367	-10.41	-11.963	-11.45	-10.828	-10.145	-11.095	-11.285	-9.7725	-10.938	-10.675	-11.433	-11.088	-11.783	-10.949
-3.4296	-2.8293	-2.2324	-1.6943	-2.5021	-3.1451	-1.4487	-1.3584	-3.5802	-2.8551	-2.9565	-2.2137	-2.0399	-2.7299	-2.5498	-1.9548	-2.643	-1.5975	-2.5384	-2.4795	-0.58489	-1.9741	-2.5853	-1.1162	-1.6883	-2.4987	-1.9545	-2.5492	-1.8925	-1.8038	-2.6169	-2.7174	-2.201	-2.783	-2.4758	-2.6413	-2.1631	-3.3032	-2.974	-1.9136	-2.195	-2.1936	-2.1396	-2.7857	-1.1421	-2.2827	-2.2335	-1.9985	-2.5336	-2.7902
-3.8803	-4.1062	-2.7327	-4.3581	-3.9829	-3.158	-5.0016	-3.1472	-4.2538	-3.6155	-5.2035	-4.7954	-4.1129	-3.8869	-4.6321	-5.0309	-5.2183	-3.1941	-3.5678	-5.0185	-4.7222	-3.3894	-4.1855	-5.1466	-4.6439	-4.8299	-4.7396	-4.4454	-4.0925	-3.3572	-5.1921	-2.814	-3.7515	-3.8723	-4.7959	-3.9366	-4.9195	-4.3761	-4.8149	-4.7747	-4.8695	-3.3083	-3.6577	-5.0298	-4.1453	-3.8598	-4.1455	-4.2378	-5.0618	-4.155
-4.4992	-4.5339	-4.3534	-4.9924	-5.005	-5.4782	-3.8636	-5.0653	-3.6365	-3.3355	-5.6691	-5.21	-3.3243	-5.165	-3.6555	-5.1022	-5.9723	-5.0126	-4.3719	-4.4346	-4.4917	-5.1898	-3.5552	-4.8817	-4.8648	-5.2933	-5.1574	-5.4899	-4.922	-4.6789	-3.5461	-3.9913	-4.9322	-4.7746	-5.6022	-5.0108	-4.1946	-3.9658	-3.9729	-5.0402	-4.6634	-4.7361	-4.6661	-5.3363	-4.5508	-4.3968	-5.606	-4.9441	-5.0705	-4.0706
-12.69	-13.028	-14.728	-13.054	-13.992	-13.479	-13.118	-12.742	-13.47	-12.88	-13.736	-11.745	-13.244	-13.379	-13.763	-13.074	-13.127	-13.456	-13.471	-13.428	-12.884	-13.702	-13.611	-13.782	-13.084	-13.378	-12.535	-12.715	-12.704	-12.774	-14.26	-12.642	-13.388	-13.679	-13.9	-14.07	-13.708	-13.025	-13.668	-12.995	-11.667	-13.1	-12.709	-12.596	-12.915	-13.733	-12.313	-12.432	-12.927	-12.631
-4.1897	-4.8189	-5.2144	-4.8873	-4.3261	-5.0667	-4.2404	-4.8466	-5.8364	-4.904	-5.1565	-5.3242	-6.6969	-5.3381	-4.1993	-5.7067	-5.2894	-5.7897	-5.2648	-5.0035	-4.8272	-5.3947	-4.5718	-4.2476	-4.3544	-3.872	-5.709	-5.4421	-5.2953	-5.841	-4.3706	-4.6325	-4.9355	-4.7155	-5.4456	-5.5479	-5.5044	-6.0439	-5.7081	-4.8505	-3.7628	-4.4135	-5.6358	-5.4605	-5.8746	-5.0932	-4.6308	-5.7078	-5.3159	-4.6017
0.9091	1.5366	1.3637	1.4217	0.708	2.4662	1.6166	0.85642	2.1004	1.5549	1.5197	0.39579	0.86213	1.7046	1.3681	1.1932	1.5031	1.9351	2.5455	2.4156	1.1572	1.0727	0.99782	2.2922	1.3152	0.55339	1.4976	1.0955	3.1657	0.92137	1.9632	2.5822	2.9739	0.9887	0.96483	1.7895	1.7748	1.4141	1.741	2.507	2.6287	0.80009	1.8435	1.1665	2.3727	2.1226	2.0504	1.4797	1.1756	0.93728
-2.3489	-0.79726	-2.0741	-1.5899	-3.3272	-1.4949	-0.43838	-2.563	-2.1333	-1.4661	-2.0942	-1.8337	-2.95	-1.9094	-1.9674	-0.53072	-0.68661	-1.8085	-1.6333	-1.3093	-1.3998	-1.1917	-2.1282	-1.3718	-0.48857	-2.0723	-1.3626	-2.0889	-2.2482	-2.6764	-2.7189	-1.8941	-1.1226	-1.6243	-2.2308	-2.0056	-1.2748	-1.1315	-2.0202	-0.75547	-1.0281	-1.5366	-0.87385	-2.3222	-2.762	-1.1491	-1.102	-0.89331	-1.4126	-1.8449
7.8737	8.6291	7.2505	8.7222	9.2655	8.376	9.2958	8.8883	8.9968	8.8769	9.3012	8.6572	8.155	9.8518	8.8178	8.999	9.4288	9.7568	8.2472	8.4808	8.437	9.0183	9.2215	8.9725	8.8831	8.6521	9.1974	8.6957	8.294	7.9162	9.002	8.6652	9.0219	7.7394	8.1405	8.7569	8.5472	9.3863	9.6745	8.4476	9.5603	8.7384	9.1244	8.6882	8.367	8.3058	8.8405	9.3308	7.4962	9.1679
-7.389	-8.04	-8.7447	-9.4311	-9.6188	-8.9527	-8.3352	-8.368	-8.8148	-9.3484	-8.8355	-8.4579	-8.6269	-10.197	-7.9048	-8.5935	-8.4319	-9.3313	-8.8478	-8.9774	-9.0964	-9.412	-8.9278	-9.0652	-8.6234	-7.5526	-8.7358	-8.3191	-9.2823	-8.621	-9.1969	-8.9825	-8.8042	-9.3102	-9.3898	-9.7354	-7.8743	-9.0969	-9.0228	-9.2725	-8.7726	-7.8122	-9.7189	-9.2427	-9.1807	-8.9003	-8.5015	-9.3772	-9.8012	-9.1706
0.58777	-0.67628	0.18211	-0.8886	-0.15921	0.13234	-0.14098	0.61586	-0.2196	0.22775	0.70041	0.56326	1.1338	0.45826	0.78975	-0.62049	0.4854	-0.71479	-0.44861	-0.66267	-0.39997	-0.043764	-0.20643	0.60011	-0.1679	0.45124	-0.91017	0.87544	0.55451	-0.58347	0.64402	-0.30723	0.5781	-1.1779	0.39416	0.26393	-1.166	-0.033303	0.29931	0.36571	0.86995	0.24722	0.60229	0.39244	-0.89558	0.39355	-0.7136	-0.62264	0.018418	0.68485
-0.25151	2.0236	0.042323	1.4282	2.575	1.0224	1.4301	0.77577	2.0368	0.9602	0.33884	1.1017	0.82317	2.2194	0.64539	-0.41784	1.4372	1.1576	1.7965	0.23353	1.0936	0.42853	1.3628	1.0925	0.59023	1.6036	0.69269	1.8881	1.2816	0.6622	0.53564	1.3557	1.3848	2.4749	2.0828	0.7523	1.5742	0.37063	2.5513	0.5727	1.0601	0.98609	0.15088	1.0257	1.7146	2.4998	1.2454	1.2016	0.70527	0.36952
-2.9896	-2.473	-2.5195	-1.421	-2.4736	-1.6529	-1.6474	-3.4062	-2.9733	-2.4949	-2.8022	-2.9022	-2.9669	-2.4807	-3.0298	-1.5586	-1.3833	-3.5781	-2.2661	-2.7189	-2.2473	-2.1874	-2.4928	-2.4673	-3.8905	-2.819	-2.7244	-3.0733	-3.9415	-2.0078	-3.092	-2.6382	-3.9129	-3.0127	-1.0574	-1.8528	-3.1818	-2.1919	-2.5462	-2.65	-2.8769	-2.8207	-1.9442	-2.6412	-2.0345	-1.9519	-3.3526	-1.5246	-2.7938	-1.5721
-0.40041	-0.26808	-0.13437	-1.1383	-0.60833	-0.14266	-0.84194	-0.73415	-0.09025	0.1859	0.30204	0.60426	-0.44953	-0.15765	-0.66269	-0.22727	-0.22394	0.90957	0.1435	0.59337	-0.66604	-0.99236	-0.078507	0.65846	-0.92024	0.59261	-0.63275	-0.027619	-0.086794	0.88745	-0.94446	-0.39005	0.23155	-0.15329	0.48344	-1.3841	-0.27304	-0.11735	-0.53629	-0.48559	-0.88354	-0.97058	-0.10232	0.57504	-0.37033	-1.298	0.12393	0.67749	-0.91103	-0.11764
9.0181	8.7883	8.272	9.5523	8.1474	9.2794	8.4962	9.5577	7.9902	7.591	9.2546	7.8892	9.0263	8.5355	8.0766	9.5718	9.7848	8.8555	8.3939	10.108	8.8671	8.901	8.1889	9.2346	7.743	8.8531	7.7458	8.7743	8.2791	8.7514	10.374	8.5977	7.9779	9.2133	7.5874	8.6918	8.4525	9.2112	9.2039	7.977	8.2796	8.0664	8.6645	8.0725	8.1794	9.2885	7.7173	9.0328	9.2299	9.5723
-13.019	-13.392	-13.344	-12.442	-11.705	-14.355	-13.622	-13.409	-12.74	-13.254	-13.625	-12.373	-13.562	-13.091	-14.06	-13.212	-12.55	-13.673	-13.449	-13.338	-12.821	-12.895	-12.274	-13.395	-13.36	-12.746	-12.758	-12.966	-14.058	-12.543	-13.639	-13.382	-12.979	-13.025	-14.511	-12.393	-13.411	-12.585	-12.794	-13.27	-12.879	-13.474	-12.731	-12.881	-14.637	-13.538	-14.416	-13.669	-13.514	-12.684
-4.0853	-3.781	-3.3432	-4.5042	-3.9218	-3.8871	-3.5965	-3.6974	-4.5606	-3.2196	-2.8268	-4.8244	-4.0756	-4.74	-4.0074	-3.1651	-3.8623	-3.3279	-4.0142	-3.1051	-2.8811	-4.292	-4.6317	-3.882	-2.8434	-3.8112	-3.5538	-3.0537	-3.4461	-2.2942	-3.2968	-3.4812	-4.3408	-3.3165	-3.6073	-3.4821	-3.7691	-3.6157	-4.3301	-2.8897	-4.5166	-3.5151	-4.3548	-3.3906	-3.4297	-4.2141	-3.4976	-3.8951	-3.6568	-4.308
-4.1037	-3.5385	-3.9674	-3.9251	-5.0264	-5.0921	-5.3759	-3.6174	-4.497	-5.4328	-4.8787	-4.9744	-4.4977	-4.1097	-4.7245	-4.9987	-4.8846	-3.2078	-5.8447	-4.9431	-4.6657	-4.7437	-5.1245	-4.025	-3.5527	-4.4537	-4.4422	-4.1995	-4.6862	-4.0683	-5.14	-4.125	-4.7734	-3.8729	-4.8284	-4.0945	-4.953	-4.9985	-4.8267	-5.2975	-4.5278	-3.4863	-4.4265	-3.8236	-5.6039	-4.7368	-4.1927	-5.0805	-4.3083	-3.679
8.6766	7.6482	8.3488	8.158	9.7651	8.955	8.1759	10.089	8.1471	7.2589	8.2683	7.9925	9.3956	9.2627	9.0415	9.3471	7.6133	7.6493	7.6296	8.7001	9.2776	8.6742	8.9719	8.932	7.6689	9.1215	8.1432	7.0474	8.6537	9.0876	7.8712	7.7795	8.4164	8.992	9.4139	8.2376	7.872	9.1892	9.8067	8.9373	8.3761	8.7488	8.5577	8.1784	8.3509	9.1795	8.5776	8.6024	8.8718	8.5078
-9.8063	-10.161	-9.9282	-10.068	-9.8301	-9.29	-9.6007	-10.618	-10.735	-9.3028	-9.148	-11.024	-10.254	-8.752	-9.9955	-10.906	-9.176	-10.783	-8.5836	-10.952	-10.24	-9.7024	-9.592	-10.451	-9.5082	-9.1774	-10.134	-9.9887	-10.345	-9.9844	-9.9782	-10.659	-10.005	-10.738	-10.484	-9.6332	-10.331	-10.09	-10.569	-10.88	-9.9065	-9.7348	-9.3082	-9.5252	-10.364	-9.7569	-8.991	-10.182	-11.109	-10.462
-12.058	-11.171	-11.961	-11.604	-11.846	-11.25	-11.403	-11.65	-11.885	-11.612	-12.753	-10.88	-12.003	-10.849	-12.222	-11.196	-11.635	-12.117	-10.958	-11.819	-13.014	-12.396	-11.578	-12.249	-11.937	-10.367	-12.048	-11.393	-11.24	-11.81	-10.923	-11.734	-11.933	-11.564	-12.18	-12.559	-11.868	-12.042	-12.792	-12.345	-12.211	-11.81	-11.866	-11.962	-12.137	-11.865	-12.125	-10.728	-10.938	-12.182
0.54237	-2.3347	-0.69465	-0.54192	-1.0497	0.17202	-1.2617	-1.5011	-0.7963	-0.68325	-0.23327	-1.1268	-0.84348	1.0542	-9.5749e-05	-1.4163	-0.60737	-0.40597	-0.37317	-1.4091	-1.8443	-0.25936	-1.0708	-1.6374	-1.1887	-0.91507	-1.4434	-0.48889	-0.33799	-0.11012	-0.59449	-0.57685	-0.57434	-0.5519	-0.44115	-0.54972	-0.54177	-0.43289	-1.2386	0.16324	-0.54836	-0.65768	-0.66586	-1.2128	-1.9505	-1.0222	-1.6868	0.73728	-1.2166	-0.77018
-7.2427	-7.1409	-6.8033	-7.1063	-8.3488	-6.3069	-7.4492	-8.8507	-8.0937	-6.8272	-7.549	-7.121	-6.8358	-7.5037	-7.3048	-6.3568	-6.9236	-6.7622	-6.9295	-7.4013	-6.5281	-8.2066	-6.9734	-7.4448	-7.8312	-8.4976	-8.5256	-7.1532	-6.7091	-7.1323	-7.9604	-7.65	-7.4669	-8.7901	-7.674	-8.2215	-8.0756	-7.3869	-6.5815	-8.3296	-8.8575	-6.9567	-6.9532	-6.5602	-8.5589	-7.8324	-8.2203	-6.4513	-8.0663	-8.301
-11.758	-11.227	-12.34	-10.973	-11.635	-10.837	-12.772	-11.576	-11.424	-12.145	-11.199	-12.386	-11.808	-11.476	-11.806	-11.118	-11.611	-10.719	-11.966	-11.195	-11.249	-11.954	-11.698	-10.926	-11.051	-12.468	-11.514	-11.185	-12.896	-12.816	-11.65	-12.101	-10.822	-12.558	-12.517	-11.085	-11.838	-11.939	-11.101	-11.965	-12.43	-11.242	-12.039	-11.144	-11.212	-11.252	-11.907	-11.287	-11.177	-11.247
-11.284	-9.6908	-11.356	-10.366	-10.498	-10.592	-9.934	-10.596	-11.498	-10.842	-10.577	-10.646	-10.983	-11.698	-10.787	-9.7376	-10.512	-11.1	-10.891	-11.024	-11.16	-10.901	-11.664	-10.246	-10.374	-10.505	-11.469	-11.512	-11.182	-11.216	-9.8527	-11.173	-10.766	-11.379	-11.079	-10.524	-10.125	-11.707	-10.064	-11.173	-11.598	-9.8345	-11.816	-10.417	-11.27	-10.859	-10.432	-9.2769	-10.445	-8.6945
-2.97	-2.9357	-2.5013	-2.8498	-1.8453	-2.8796	-1.258	-2.1197	-3.1089	-1.9116	-3.6567	-3.1282	-2.6945	-2.1644	-1.3646	-3.4633	-2.5479	-3.8085	-3.8859	-3.819	-2.7943	-2.8656	-2.1648	-2.1215	-1.8853	-1.9425	-2.8478	-1.372	-0.88138	-2.8269	-1.5549	-1.8043	-3.2342	-2.7043	-2.3098	-1.6065	-1.9344	-2.8487	-3.5278	-3.7898	-1.4285	-1.7731	-2.7906	-1.9677	-2.3134	-2.7371	-2.2216	-2.637	-1.9187	-3.6941
4.4794	4.6625	3.992	5.4665	4.6659	5.6989	4.7495	5.9469	4.1632	5.2536	5.5331	5.938	3.9954	4.9092	5.6474	5.6174	5.4312	5.0684	4.8642	5.0057	5.2667	3.9995	5.0148	5.0864	4.6353	4.9815	5.1966	5.3365	5.1238	5.2701	5.1318	5.0349	4.3649	4.9467	5.2117	6.2279	4.833	4.7191	4.9258	4.7422	5.2768	5.5792	5.872	5.3372	5.9503	4.4714	5.6671	4.7293	5.2135	5.0151
-0.42337	-0.18447	0.0040922	0.65574	-0.048814	-0.77182	0.14214	-0.80312	-0.91996	0.068598	-0.36563	-0.3846	0.41594	0.056612	-0.65625	0.19581	0.40665	0.52872	-0.11869	0.19369	-0.83784	-0.56725	0.64144	-0.023813	-0.76701	-0.16343	-0.82269	0.75982	1.0189	-0.32353	0.78877	-0.17607	0.33179	0.13955	-0.56405	0.070906	0.75245	-0.5673	0.10187	0.35562	0.054718	-0.53362	1.1203	0.66021	-1.1474	0.024166	0.77946	0.10275	-0.58428	-0.061499
-9.5486	-8.1676	-9.1569	-8.7535	-9.3099	-10.111	-9.1007	-8.8599	-10.365	-8.9822	-8.9883	-8.8024	-8.1884	-9.665	-9.3044	-8.4259	-8.1745	-8.7534	-8.9498	-8.6012	-9.79	-9.5387	-8.9831	-9.308	-8.6458	-8.1138	-9.8014	-9.2765	-8.1807	-9.8601	-9.0925	-9.9924	-8.742	-10.209	-8.6461	-9.5276	-8.2518	-8.0572	-9.4138	-8.8721	-8.25	-9.105	-9.1398	-7.9669	-8.105	-9.0014	-8.7649	-8.914	-8.3783	-9.3925
8.1616	8.4077	8.838	8.3644	8.3642	9.1518	8.9969	9.2976	8.4927	8.6176	7.6714	8.605	8.2355	7.3798	8.0771	7.5954	8.9555	9.207	7.9797	9.9094	8.7284	9.0946	8.7819	8.5592	8.269	8.209	8.5736	8.2976	8.5727	7.3618	8.6568	8.648	8.4254	8.5614	8.856	8.7014	9.6349	8.7198	9.4922	8.6418	9.1972	8.4176	8.535	8.5364	8.4402	8.0968	8.191	9.0783	9.2132	9.3401
-0.1176	-0.042211	-0.18763	-0.14733	0.5526	0.97099	0.029555	0.26486	-1.1285	-1.2625	-0.40953	-0.14186	-0.63787	-0.20542	-1.0315	-0.31515	-0.8163	-0.7151	-0.12321	0.27199	0.72295	0.049998	-0.28386	0.30049	-0.76875	0.80999	-0.58878	0.34821	0.092132	0.71012	-0.28695	-0.33727	-1.6076	-0.015051	0.85934	-0.11614	-0.40019	-0.048946	0.57475	0.55349	-1.1938	0.33714	0.84763	0.36587	-0.72636	0.13777	-1.5609	0.040922	0.074989	1.2577
-5.9078	-4.3482	-4.9625	-4.9869	-3.7369	-5.6039	-5.3232	-6.1268	-5.2718	-5.437	-5.2687	-3.7955	-4.3367	-4.0553	-4.2407	-4.6195	-4.3799	-4.1904	-3.6369	-5.6139	-6.4403	-4.3607	-5.1725	-5.7466	-4.8589	-4.9108	-3.6247	-5.5395	-4.1472	-4.6911	-5.1969	-4.8113	-4.2694	-5.2481	-6.4175	-3.5896	-5.6874	-4.3486	-4.3276	-3.5755	-5.2246	-4.8623	-5.5908	-5.7609	-4.5034	-4.7209	-5.164	-5.0612	-4.7336	-4.2819
-11.553	-11.326	-11.754	-11.231	-11.529	-11.09	-13.057	-11.618	-11.402	-11.3	-11.495	-10.969	-11.634	-12.669	-11.118	-10.118	-11.55	-12.163	-10.653	-11.866	-10.835	-11.999	-12.361	-11.453	-12.378	-12.975	-11.242	-11.058	-11.698	-11.273	-10.987	-12.127	-11.96	-9.4651	-11.99	-13.172	-11.395	-12.135	-11.001	-11.836	-11.374	-11.607	-11.466	-11.446	-11.999	-11.612	-11.45	-11.096	-11.374	-11.288
-11.008	-11.561	-11.463	-11.559	-11.135	-12.196	-12.336	-11.054	-10.907	-12.083	-11.397	-10.79	-11.271	-10.741	-11.476	-11.34	-12.382	-11.194	-12.446	-11.498	-10.894	-11.683	-12.159	-11.535	-12.611	-13.399	-10.848	-10.574	-10.68	-10.176	-12.654	-10.826	-12.407	-11.016	-11.314	-12.69	-13.045	-10.791	-10.81	-11.815	-11.12	-11.586	-10.266	-11.384	-12.536	-10.312	-11.223	-12.336	-12.032	-11.152
-13.942	-14.679	-13.687	-13.516	-14.25	-14.487	-14.539	-14.746	-16.636	-14.475	-15.061	-14.632	-14.418	-14.217	-15.54	-14.088	-15.253	-14.272	-14.776	-14.95	-14.114	-15.515	-13.966	-14.197	-14.412	-14.545	-14.648	-14.943	-15.658	-15.248	-15.816	-14.575	-14.454	-14.66	-14.863	-14.898	-14.568	-15.163	-15.085	-15.881	-15.154	-14.763	-14.418	-15.122	-15.585	-14.03	-13.749	-15.379	-14.772	-15.444
-3.335	-4.858	-4.318	-3.5712	-2.1045	-3.3035	-2.678	-3.5713	-3.7021	-2.4722	-4.005	-3.483	-3.0496	-3.286	-4.5595	-3.2279	-3.6409	-3.3195	-3.064	-3.9835	-3.0577	-3.716	-3.8942	-3.365	-4.6928	-2.4622	-3.2464	-3.3943	-2.855	-3.7499	-3.2387	-3.558	-3.0099	-3.4782	-4.5072	-3.9669	-3.0664	-2.6981	-1.5934	-2.7359	-2.919	-4.2787	-3.6754	-3.6424	-3.0689	-2.6523	-3.9258	-2.7552	-2.6281	-3.8632
-12.243	-11.903	-13.182	-12.943	-12.806	-12.525	-12.719	-13.725	-13.478	-11.921	-12.723	-13.407	-12.659	-13.353	-12.838	-12.852	-12.962	-12.755	-12.204	-13.134	-13.537	-11.774	-12.453	-12.942	-12.418	-12.828	-12.685	-12.699	-12.166	-12.099	-12.108	-13.183	-13.297	-12.877	-13.175	-13.315	-13.172	-13.997	-12.565	-12.474	-12.014	-12.47	-14.084	-12.118	-12.674	-12.52	-12.941	-12.67	-12.176	-11.848
-11.155	-11.031	-10.406	-10.753	-11.543	-11.196	-10.551	-11.69	-10.511	-10.518	-10.414	-12.262	-11.152	-10.372	-10.761	-11.2	-11.018	-10.827	-10.911	-11.44	-11.797	-10.384	-11.106	-9.727	-10.476	-11.486	-10.218	-11.238	-11.354	-10.206	-10.086	-10.624	-10.124	-11.262	-11.493	-10.762	-10.704	-11	-11.687	-10.871	-9.6265	-9.4865	-11.466	-11.032	-10.712	-10.468	-10.943	-10.467	-10.459	-10.453
6.7826	7.6546	6.6101	7.053	7.1025	7.0433	7.136	6.0246	6.1106	6.497	6.2855	6.1555	6.2485	6.4162	6.5221	7.0491	6.9539	7.07	6.6943	5.6901	6.2709	7.0348	6.16	7.3911	6.4899	7.8404	5.9554	6.8059	7.2657	6.8685	7.2248	6.9749	5.7726	7.4452	5.8685	5.0975	6.5184	7.642	6.4695	6.8051	5.6848	7.2378	6.6719	7.3707	7.7804	5.8701	6.3101	6.8226	6.5599	6.854
0.087779	1.0974	-1.403	0.085721	0.69367	-0.72619	-0.13011	-0.28659	-0.55582	-0.89714	-0.99997	0.72591	-0.54038	-1.357	0.01249	-0.096848	0.34069	-0.72288	-0.95143	0.93182	0.77878	0.68152	-0.80784	0.51273	-0.90369	0.81168	0.39468	0.72979	0.03893	-0.60176	0.21776	0.56721	0.4666	0.90539	-0.63018	-0.29762	-0.82445	0.57479	0.32607	-0.37052	0.5899	-0.46113	-0.0051368	-0.84552	-0.98373	-0.55884	0.34426	-0.52367	-0.035114	0.23509
-0.19219	-0.81731	-1.747	-2.2552	-0.81455	-2.044	-1.6826	-1.1775	-1.8217	-0.691	-1.0994	-0.45746	-0.37964	-1.454	-2.279	-0.69536	-0.5566	-1.962	-1.3978	-0.042218	-1.3895	-2.7551	-1.6799	-0.91248	-1.024	-1.2916	-1.5199	-2.0516	-1.2058	-1.136	-1.6643	-0.93716	-0.44856	-1.5136	-1.4282	-2.1974	-1.1822	-1.9796	0.31722	-1.0562	-0.92765	-0.98113	-1.8667	-0.54111	-1.6465	-1.306	-1.6487	-1.5988	-0.54856	-1.1611
-3.3838	-2.4906	-2.8061	-2.5302	-3.6055	-2.82	-3.6223	-2.8706	-2.627	-2.9374	-2.1326	-3.2077	-2.6469	-2.7359	-2.8056	-1.9101	-2.5285	-2.3367	-2.6498	-2.9663	-2.6553	-2.5901	-3.0456	-2.2364	-1.9658	-3.8684	-1.8479	-2.8121	-1.2509	-2.4809	-3.0161	-1.9386	-2.3784	-2.7571	-2.1309	-3.7061	-2.07	-2.3103	-3.0647	-2.6757	-2.6816	-2.4106	-3.2759	-2.4827	-2.8536	-4.1853	-1.7841	-2.1547	-1.9082	-2.471
-13.017	-13.257	-13.967	-13.356	-12.905	-12.849	-11.296	-13.239	-12.121	-13.292	-13.136	-14.192	-13.493	-13.949	-13.24	-13.77	-13.695	-13.448	-12.922	-13.192	-13.235	-13.183	-13.102	-12.482	-13.419	-13.959	-12.846	-13.651	-13.448	-13.141	-12.222	-12.278	-13.288	-14.426	-12.9	-12.843	-13.057	-13.818	-13.579	-12.659	-13.299	-12.76	-12.93	-13.901	-14.426	-13.867	-13.426	-14.688	-13.388	-13.564
-8.0289	-6.9792	-7.9913	-7.6199	-7.6116	-6.5365	-8.0284	-8.1349	-7.7903	-7.546	-6.5498	-7.3902	-7.7799	-6.9017	-7.5838	-7.2996	-7.045	-7.2524	-7.3019	-8.1258	-7.2789	-8.6737	-7.9835	-8.2969	-8.5076	-7.3329	-6.4147	-8.4384	-7.4235	-7.5308	-8.7264	-7.3143	-8.1067	-7.3173	-6.3472	-8.3409	-7.7151	-9.1026	-7.2134	-7.0816	-6.7654	-6.3218	-8.1226	-6.48	-7.5235	-8.2092	-7.6523	-7.8001	-7.6199	-7.5812
-11.765	-11.933	-11.091	-11.28	-10.442	-11.701	-11.138	-11.357	-11.827	-12.438	-11.783	-11.409	-10.146	-11.45	-10.933	-11.487	-11.216	-12.425	-11.191	-11.274	-11.435	-11.172	-12.484	-11.564	-12.162	-11.564	-11.54	-10.873	-10.814	-11.559	-11.254	-11.19	-11.326	-12.955	-12.032	-11.161	-11.309	-11.843	-11.685	-11.596	-11.334	-11.312	-11.179	-10.533	-10.454	-11.164	-11.241	-10.864	-10.835	-11.843
7.9267	8.4943	7.5199	8.6808	7.5121	8.0927	7.6319	7.4284	7.4497	8.8514	8.1558	8.2897	7.5923	7.9644	7.2025	8.1143	7.367	7.6649	7.7421	7.5964	7.7852	7.9072	9.0128	7.9915	7.6528	8.5521	7.3785	7.7355	7.0279	8.0663	7.3184	8.2424	7.7045	7.1667	8.5634	8.141	7.4671	7.8023	8.1913	7.5561	9.2896	7.4895	6.773	7.784	8.3473	9.0576	8.8855	8.1079	8.0118	7.4581
3.8278	4.4469	4.1912	4.0298	4.0222	4.5602	3.2419	5.2193	3.9426	3.4333	4.7412	4.7899	4.8426	4.6321	4.629	4.4185	4.2392	4.7991	3.6631	5.3897	3.7419	4.3183	2.9542	4.1278	5.2025	3.3024	4.397	4.0534	4.0563	4.8096	4.3821	4.2108	4.8214	5.7286	3.6423	5.0111	5.093	3.5004	5.4392	3.7538	5.0529	4.7612	5.3332	3.5419	3.1206	4.5482	3.2709	4.3456	3.534	5.054
-9.5169	-9.9581	-10.512	-10.666	-10.702	-9.2985	-9.9215	-10.158	-10.454	-11.023	-10.673	-10.963	-9.7114	-10.387	-9.6601	-10.155	-10.945	-10.382	-10.274	-10.721	-10.235	-10.579	-10.303	-10.975	-9.7426	-9.7426	-9.7306	-10.167	-10.001	-9.089	-11.395	-11.88	-11.124	-9.6329	-10.691	-9.6366	-10.713	-10.621	-10.298	-10.6	-9.8748	-9.3599	-11.254	-11.56	-10.194	-11.454	-9.5252	-10.195	-10.128	-10.183
-0.70644	-0.64389	-2.4308	-0.38914	0.20937	-1.5907	-1.1621	-1.8421	-1.5712	-1.7403	-2.4625	-0.77587	-1.4037	-1.4499	-1.2117	-1.353	-0.71407	-1.9634	-0.76433	-1.4889	-1.5943	-1.3508	-1.421	-0.52487	-0.91395	-2.9571	-0.27694	-0.8407	-0.39695	-1.5867	-1.5938	-1.1389	-0.77222	-1.2298	-0.93509	-2.0033	-2.4404	-1.4935	-1.735	-0.95568	-0.6378	-1.5199	-1.6068	-2.0425	0.07862	-2.1235	-1.1303	-0.59393	-2.1803	-1.5751
-11.341	-10.933	-10.994	-10.612	-10.623	-11.666	-9.674	-11.419	-10.62	-11.84	-10.48	-11.506	-10.836	-10.897	-10.15	-10.985	-9.8187	-11.787	-11.46	-10.636	-12.024	-10.799	-12.027	-11.072	-11.501	-10.229	-10.94	-12.173	-10.332	-10.7	-10.556	-10.296	-11.019	-11.293	-10.558	-11.23	-10.43	-11.177	-11.209	-10.079	-10.708	-11.003	-10.818	-10.703	-10.154	-10.61	-9.9457	-11.262	-10.856	-10.902
-11.158	-8.6119	-10.028	-10.865	-10.593	-11.326	-12.037	-9.0771	-10.111	-11.244	-10.075	-9.3724	-11.098	-9.0627	-10.756	-10.736	-10.256	-9.3501	-10.012	-9.7393	-10.352	-8.4869	-9.5558	-10.287	-10.179	-9.7999	-11.423	-10.834	-10.444	-11.248	-9.4006	-10.888	-10.41	-10.669	-10.213	-10.745	-9.8285	-9.5544	-9.5551	-9.7267	-9.3694	-11.226	-10.597	-9.3002	-10.723	-9.6549	-9.8619	-10.122	-10.31	-10.112
-11.721	-12.49	-11.722	-11.623	-12.993	-10.841	-12.358	-11.087	-12.404	-11.839	-12.165	-11.579	-12.263	-10.107	-12.048	-11.881	-12.222	-11.461	-12.321	-11.15	-12.444	-11.03	-12.101	-11.619	-11.508	-10.561	-12.123	-12.683	-11.348	-11.273	-11.592	-11.169	-11.845	-12.462	-12.04	-13.079	-11.951	-11.398	-12.228	-12.652	-12.036	-11.727	-12.796	-11.735	-11.554	-12.317	-11.69	-12.21	-11.094	-11.601
-13.921	-14.808	-14.716	-14.941	-15.173	-14.171	-14.308	-14.567	-14.185	-15.225	-14.442	-14.903	-13.986	-14.287	-14.487	-14.318	-14.269	-15.135	-13.872	-14.57	-15.139	-14.049	-14.784	-14.804	-15.725	-14.198	-15.004	-14.221	-14.262	-14.524	-14.51	-14.183	-13.867	-14.287	-14.805	-15.424	-13.917	-14.271	-15.124	-14.962	-15.071	-15.136	-15.577	-14.192	-14.39	-14.353	-13.714	-14.845	-13.911	-15.662
-0.70424	-0.9504	-1.8626	-0.9721	-0.96485	-0.8623	-0.80725	-1.4206	-1.0203	-0.19537	-1.7927	-2.1124	-0.577	-0.32211	-2.7839	-2.1147	-1.6404	-1.1939	-1.367	-1.6185	-1.5371	-0.95386	-2.5542	-1.7545	-1.7052	-0.62696	-1.1724	-1.9492	-1.8001	0.14802	-1.163	-1.3245	-0.00083016	-0.92455	-1.3908	-0.82621	-1.291	-0.21325	-1.1989	-1.2311	-2.0896	-1.0938	-1.6511	-0.28672	-2.3675	-0.50409	-2.2097	-1.2722	-1.5126	-0.088652
-3.4169	-2.3565	-3.496	-2.41	-3.0172	-3.6002	-3.2303	-2.3367	-3.4192	-3.536	-3.3624	-3.2803	-2.3735	-3.0666	-3.1535	-3.5978	-2.6472	-3.9808	-3.2967	-3.3646	-2.7558	-3.262	-2.8097	-3.1253	-3.1499	-2.92	-2.5743	-2.9605	-3.4394	-3.8427	-3.1535	-2.7863	-2.3369	-3.6557	-4.2519	-3.2875	-3.6835	-3.2604	-2.585	-3.9353	-1.5343	-3.4387	-2.8806	-3.7385	-2.5822	-3.3384	-2.7912	-2.9176	-2.5116	-2.7451
-1.4381	-2.0775	-2.7931	-2.7414	-2.5036	-1.549	-3.1876	-2.511	-3.1479	-2.9326	-1.9454	-2.246	-2.6523	-1.9135	-1.3314	-3.2959	-2.8004	-1.7877	-1.9273	-2.426	-2.984	-2.3354	-2.5328	-3.2603	-2.8697	-2.659	-2.6162	-1.9486	-2.0687	-3.0243	-2.937	-2.9337	-1.8415	-2.3913	-1.836	-2.7981	-2.399	-2.9098	-1.8181	-1.9972	-3.0635	-1.9309	-1.882	-2.7178	-2.5361	-1.6149	-2.5253	-2.6007	-3.2711	-2.6739
-1.4948	-1.0739	-0.87244	-1.3413	-1.0053	-1.897	-0.40369	-2.4115	-1.9773	-1.5535	-2.0386	-1.2272	-0.53717	-1.0566	-2.3807	-1.9973	-1.2445	-0.58892	-2.2339	-1.6557	-2.237	-2.7768	-2.5374	-0.4116	-1.6419	-1.6563	-0.68603	-1.7889	-0.9744	-2.3443	-1.0601	-2.2736	-2.4811	-2.2872	-1.7302	-1.4187	-1.6964	-0.87417	-1.5561	-0.69122	-1.5019	-1.0948	-1.255	-0.61297	-1.1995	-1.6288	-1.0355	-1.1064	-1.2827	-1.6207
-13.607	-13.112	-12.984	-12.528	-13.968	-13.472	-13.307	-13.113	-13.197	-13.311	-12.768	-12.826	-12.908	-13.845	-13.541	-13.878	-13.464	-12.967	-13.698	-12.624	-12.244	-13.247	-12.92	-13.469	-13.219	-13.493	-12.999	-13.457	-12.591	-11.92	-12.963	-13.215	-12.5	-13.355	-12.946	-12.655	-12.258	-13.209	-13.026	-13.327	-14.782	-13.592	-13.454	-13.037	-13.061	-12.904	-13.698	-13.057	-13.894	-11.743
-7.4632	-8.3277	-7.5198	-7.5659	-7.676	-7.3326	-8.3039	-6.8747	-7.3451	-8.1933	-7.1465	-7.7009	-8.3354	-8.0576	-7.1549	-7.629	-6.6286	-8.8838	-8.6622	-7.9588	-7.4471	-6.1831	-8.7165	-6.8779	-7.5821	-7.3404	-6.9232	-6.7455	-8.1118	-6.3895	-7.6238	-7.6008	-7.3609	-7.8647	-7.3561	-7.8701	-6.8233	-7.0745	-6.9766	-7.9346	-7.1421	-7.6062	-6.7815	-8.3305	-7.651	-7.7813	-8.3946	-7.0993	-6.8461	-7.8255
-0.62019	0.20444	0.15103	-1.0697	-0.37644	-0.59765	0.70601	0.49811	-0.31287	-0.37809	-0.031527	-0.58396	1.1188	0.30327	-0.51911	-0.39526	-0.64891	-0.28349	-0.30948	0.45284	0.57305	0.44445	0.11719	-0.33222	-1.3077	-0.27279	-1.0242	-0.94537	-0.027182	-0.50687	0.5719	-0.38539	-1.037	-1.357	-0.65495	-0.094402	-0.52359	-0.65298	-0.24415	-0.077555	-0.29671	-0.40591	0.65094	-0.17397	0.087158	0.31438	0.12276	-0.79214	0.42509	0.44678
4.2718	3.2942	4.3745	4.0624	4.8826	4.7911	3.2525	4.8944	4.1668	4.4452	4.6008	4.1469	5.2526	5.1957	4.0713	5.8159	4.0156	5.3275	5.0242	4.9907	3.667	4.0554	4.6045	4.2495	4.8299	3.2472	4.404	4.8685	4.1879	4.9396	4.8451	3.4896	3.9115	4.0108	4.5539	3.9002	5.634	4.2869	4.5187	4.101	5.4898	3.9523	3.8666	4.2881	3.6906	4.4722	4.7877	5.0566	4.7363	3.7061
-4.9466	-5.8807	-5.3688	-6.2843	-5.8424	-5.8873	-5.7883	-5.7963	-6.1767	-5.7578	-5.2484	-6.0372	-6.0627	-5.317	-5.49	-5.8548	-5.5392	-5.7462	-6.1044	-5.291	-6.7832	-6.3308	-4.8506	-5.181	-6.214	-5.6086	-6.0564	-6.2264	-5.2044	-5.4354	-6.2169	-4.17	-5.3425	-6.0794	-5.7303	-6.0158	-6.2187	-6.0448	-5.8064	-5.5065	-6.0336	-6.3929	-5.3992	-5.0696	-5.1894	-5.7697	-6.8816	-5.811	-4.8554	-4.9249
-3.7152	-4.8732	-3.8418	-2.96	-3.842	-3.3121	-3.7188	-3.8382	-2.9037	-3.4345	-3.8048	-3.3477	-4.0072	-4.4844	-4.9511	-3.4355	-3.9989	-3.6891	-3.4486	-4.8206	-3.5022	-3.8495	-3.6136	-3.7666	-3.2513	-4.0596	-3.5277	-3.7433	-3.885	-2.7338	-5.0856	-3.3942	-3.4841	-3.9528	-4.1532	-3.2792	-2.7716	-4.7181	-2.4196	-3.8056	-3.7361	-2.5757	-3.9069	-3.2022	-4.4336	-3.6866	-3.4878	-3.4663	-3.3289	-4.3689
-21.751	-21.784	-21.157	-21.503	-22.784	-21.709	-22.653	-21.505	-22.174	-22.256	-21.791	-23.035	-21.635	-21.437	-22.158	-21.98	-22.263	-22.061	-22.751	-21.436	-21.574	-22.293	-21.323	-20.962	-22.662	-22.112	-22.389	-22.087	-21.516	-22.16	-23.005	-22.374	-22.13	-22.761	-21.272	-21.601	-20.856	-21.988	-22.266	-21.755	-22.704	-22.908	-21.562	-22.118	-22.254	-22.472	-22.694	-21.955	-22.142	-21.647
-11.123	-11.286	-11.206	-11.596	-11.781	-12.105	-11.863	-11.559	-10.495	-10.789	-10.804	-11.59	-11.005	-10.948	-11.713	-11.154	-10.642	-11.685	-11.171	-12.133	-10.834	-11.972	-11.856	-11.242	-12.19	-12.052	-10.166	-10.768	-11.368	-10.671	-10.94	-11.467	-10.594	-11.035	-11.283	-11.859	-10.594	-10.71	-11.677	-10.957	-10.467	-11.018	-11.128	-11.935	-11.575	-10.955	-11.369	-11.494	-11.885	-11.727
-13.933	-12.985	-12.613	-12.834	-12.697	-12.656	-12.688	-13.631	-13.221	-12.583	-12.146	-12.947	-12.381	-13.504	-13.008	-12.69	-12.932	-13.083	-14.199	-13.245	-13.17	-12.925	-13.441	-13.121	-12.692	-13.194	-13.306	-11.975	-13.53	-12.409	-13.065	-12.869	-13.244	-13.342	-14.124	-12.902	-13.574	-12.107	-12.687	-13.696	-11.292	-14.194	-12.565	-14.184	-12.901	-13.145	-13.592	-11.755	-13.021	-13.091
-4.2391	-4.6749	-5.1783	-5.9779	-3.5198	-4.8397	-5.2974	-5.3928	-3.8746	-4.0211	-4.8498	-4.5823	-4.4437	-5.3432	-5.0801	-5.0884	-3.2075	-4.6929	-4.3079	-5.0315	-5.1943	-3.9338	-4.2642	-5.2672	-4.4538	-4.4742	-5.2233	-4.1566	-3.7561	-4.9528	-4.7121	-4.2768	-3.9361	-5.5436	-4.604	-6.0073	-5.3491	-4.7086	-4.4286	-4.4543	-5.346	-5.0191	-4.9264	-4.627	-4.828	-5.1364	-5.6453	-4.7788	-5.0434	-4.0872
-1.2886	-0.11002	0.29123	0.016126	-0.2348	-0.50667	0.65614	-0.53136	-1.0672	0.21136	-0.031231	0.088454	0.90165	-0.19361	-0.51132	-1.1005	-1.1094	-0.45251	-1.0548	-0.25512	0.0027322	-0.55931	0.52308	-0.016362	0.39866	0.81315	0.16482	0.70367	-0.88034	-0.53461	0.18481	-0.17218	0.28904	0.15303	-0.65313	-0.57915	-0.016347	-0.78971	0.029679	-1.3943	0.62282	-0.19822	0.02914	-0.079438	-1.2113	-0.4858	-0.62372	0.53265	-0.21886	0.37726
-12.593	-12.075	-11.774	-11.557	-12.185	-10.727	-10.483	-11.055	-11.673	-10.251	-11.797	-11.697	-11.849	-11.447	-11.208	-11.052	-12.096	-10.944	-11.681	-12.235	-11.148	-11.519	-10.624	-10.311	-10.802	-11.362	-11.398	-12.137	-12.289	-11.809	-11.588	-11.202	-12.065	-12.055	-11.823	-11.204	-11.64	-11.619	-12.028	-11.49	-11.279	-12.394	-11.163	-11.479	-11.314	-12.916	-12.147	-12.53	-12.008	-13.212
0.86586	-0.012092	0.81256	-0.17501	0.6137	-0.70686	0.83652	0.31483	1.2895	-0.21038	-0.55185	0.88041	0.18712	-0.93487	0.2382	0.022753	-0.14971	-0.47943	1.6943	0.60955	0.1787	-0.39203	0.80863	0.17483	-0.85997	0.32254	0.59189	-0.17379	-0.15341	0.96618	-0.90416	1.8093	1.3549	0.73857	-0.22416	0.86801	1.2167	0.1184	-0.81163	0.27353	1.0561	0.48245	-0.98267	-0.63551	0.558	-0.93494	0.73374	-0.45408	1.7098	0.45575
-0.92652	-1.305	-1.7912	-0.82681	-0.98319	-1.4395	-1.3099	-2.3948	-1.1834	-1.6491	-1.6619	-1.4113	-0.91593	-0.46937	-0.19745	-1.6301	-1.9878	-1.1193	-1.689	-1.0606	-1.6125	-1.2849	-0.77305	-1.5005	-1.2545	-1.8278	-0.93284	-1.0704	-1.815	-2.7663	-1.5982	-1.5671	-0.34025	-1.4175	-1.9864	-1.613	-1.2296	-1.6497	-1.542	-0.40933	-1.0815	-0.6172	-1.4174	-1.6909	-1.571	-2.3612	-1.4719	-1.1205	-1.1392	-1.3563
-10.944	-8.5601	-8.424	-8.2582	-8.9074	-10.88	-9.5111	-8.3283	-9.5683	-8.6695	-10.12	-8.5168	-9.1938	-9.3466	-8.9733	-9.7911	-9.8558	-8.7683	-8.5776	-8.5672	-8.8982	-9.2421	-8.5432	-9.0538	-8.581	-9.4889	-9.3673	-7.8344	-8.7343	-9.1807	-8.4217	-7.7522	-8.7325	-9.4615	-8.6794	-9.1542	-9.4547	-10.179	-9.3476	-8.4877	-9.6734	-8.9328	-9.3642	-8.8933	-9.8385	-10.031	-9.5045	-9.7678	-9.7231	-9.5444
-8.9245	-10.192	-9.0689	-8.4923	-9.6847	-9.484	-9.8509	-8.6462	-9.8044	-7.6669	-8.8746	-8.9637	-9.5088	-9.2484	-9.2975	-9.3585	-8.3872	-10.487	-9.3479	-9.2904	-9.0821	-8.9973	-8.6367	-8.9926	-8.5706	-9.0574	-8.8119	-9.2073	-9.3149	-10.063	-9.1556	-8.9128	-9.7064	-8.9204	-8.876	-8.8584	-9.1467	-8.6909	-10.181	-8.4372	-9.2265	-9.0295	-9.4854	-8.9426	-8.4602	-8.8585	-9.9286	-8.452	-9.2611	-9.7534
7.7499	8.3459	7.9005	8.07	9.2702	8.9654	8.3169	8.8028	7.3212	9.4351	8.2592	7.7394	9.2388	9.1083	7.4998	8.1735	8.5789	8.8713	8.072	8.4898	8.8233	8.0128	10.212	8.6225	7.9347	8.8632	7.3505	8.5575	8.6509	8.9476	6.9158	9.0715	7.6977	8.0238	7.9266	8.5779	8.6541	8.628	8.1497	8.1177	8.7916	8.5771	9.5326	10.045	8.4854	8.4834	8.9146	8.677	8.9755	7.4506
-4.5537	-5.0916	-4.8893	-4.5698	-4.7788	-5.551	-5.5781	-4.7777	-5.6154	-5.3092	-5.5201	-4.7008	-5.518	-5.3094	-4.8364	-5.8655	-4.7337	-4.2721	-5.6181	-5.5973	-4.8866	-4.2236	-4.5796	-4.8502	-3.7437	-3.9967	-5.4808	-6.101	-4.9953	-6.1336	-4.3311	-5.5794	-5.7249	-4.8716	-4.0384	-4.466	-5.2351	-6.0484	-4.6898	-5.1068	-4.7743	-4.8391	-4.0577	-4.6033	-4.0426	-4.4439	-5.2013	-5.7926	-6.4862	-5.36
-6.1436	-6.2482	-6.1197	-6.4617	-5.7103	-6.4424	-6.2277	-5.9952	-6.0237	-5.7825	-6.8792	-5.2103	-7.8276	-5.8506	-7.6196	-6.94	-6.1316	-6.8465	-6.4044	-6.094	-6.5411	-6.6623	-7.4605	-5.4019	-7.4828	-6.3196	-6.5866	-5.0184	-6.0214	-6.9982	-5.7186	-7.6888	-6.5823	-5.7893	-5.9466	-6.2102	-5.9045	-7.549	-6.874	-5.3651	-6.0154	-5.7969	-5.8154	-6.9899	-5.3347	-6.6181	-5.298	-5.7477	-6.2239	-5.8057
0.95849	0.46289	1.5597	1.6749	0.50402	-0.36374	0.44628	-0.097416	0.42998	0.76431	-0.19444	0.90028	0.74523	0.45736	0.34296	0.0022039	1.7879	1.3288	0.36607	-0.29851	-0.16724	1.025	-0.090996	0.57023	0.012074	0.7923	-0.22488	1.179	0.044232	-0.23283	1.3987	0.68422	0.76109	-0.062951	0.20089	1.7785	1.084	0.21778	1.0628	1.7929	0.0041337	0.5099	0.95886	0.30989	0.18629	-0.14919	0.11593	0.89543	-0.80247	0.014678
-14.345	-13.681	-15.051	-14.235	-14.78	-16.312	-15.174	-14.933	-13.758	-15.666	-14.832	-14.512	-16.184	-13.719	-14.345	-13.994	-14.425	-14.083	-14.071	-15.035	-14.843	-15.069	-13.148	-15.059	-15.39	-16.054	-14.166	-15.118	-15.572	-14.545	-14.689	-14.208	-13.447	-15.337	-14.057	-15.149	-14.216	-14.704	-14.085	-13.197	-14.94	-14.468	-14.067	-14.275	-15.162	-14.122	-15.568	-14.239	-15.484	-14.516
0.059394	-0.3636	-0.44938	-0.8455	-0.97767	-0.52815	-0.46445	-0.74894	0.088071	-0.0023039	-0.29554	-1.3888	-1.9242	-1.5768	-0.71328	-0.60778	-0.70985	-0.088353	-0.66549	0.18019	-0.27684	-0.49341	-1.4282	-2.1642	-0.33223	-0.12143	-0.70908	-1.1501	-0.30402	-0.98001	-1.064	-1.7384	-1.2517	-1.1006	-0.88781	-1.0808	-0.534	-1.8661	-1.2365	-0.65325	-1.1755	-1.4207	-1.1707	-0.76372	-0.53323	-0.60772	-1.1563	-0.52964	-2.0012	-0.40593
-13.553	-12.954	-13.242	-13.164	-11.773	-13.141	-14.244	-12.743	-13.595	-13.421	-13.673	-14.057	-11.94	-13.85	-13.528	-13.797	-12.436	-13.024	-12.739	-12.994	-13.847	-14.202	-12.401	-14.067	-12.58	-13.809	-13.478	-12.515	-13.378	-13.814	-13.557	-15.288	-12.082	-12.52	-12.847	-13.166	-13.274	-13.177	-12.855	-12.948	-13.019	-13.136	-12.752	-13.57	-13.75	-13.438	-11.814	-13.028	-12.873	-14.373
5.3551	5.6758	5.3878	5.0122	5.8688	4.9698	4.6081	5.4325	5.6361	5.8297	5.9888	4.579	5.5046	5.3773	6.1621	3.5166	5.4047	4.8237	5.0004	4.1021	5.8822	3.909	6.7098	4.6727	3.9584	4.1962	3.7214	4.5589	5.7087	4.4297	4.3146	5.2635	5.0193	4.7818	4.5785	4.8518	5.2187	5.1968	4.9429	4.8301	4.8552	4.3447	4.296	3.8114	6.6631	5.5743	3.7512	4.7459	6.0804	4.2848
-12.233	-10.425	-11.809	-12.231	-10.826	-10.483	-11.106	-11.735	-10.849	-11.586	-11.844	-11.499	-13.006	-11.865	-11.819	-11.234	-10.856	-12.433	-12.734	-11.455	-11.446	-12.498	-12.118	-12.503	-11.787	-12.483	-12.129	-11.706	-12.375	-11.902	-12.106	-11.923	-11.21	-11.806	-11.743	-11.615	-11.71	-11.398	-10.629	-11.468	-12.816	-12.957	-11.128	-10.675	-12.098	-12.296	-11.377	-11.487	-11.084	-11.982
2.2176	1.068	2.3371	1.3039	1.7651	2.5151	2.0103	1.6658	1.8066	1.8797	2.3382	3.0751	1.4059	1.1754	1.6327	1.4612	0.91052	1.7683	2.1014	1.2043	2.5748	2.284	1.6647	2.4188	1.6147	2.4916	0.826	1.4287	1.4426	1.6285	2.35	1.3389	2.1306	1.6016	2.6651	2.0207	2.0827	2.0961	2.6299	1.4182	1.3262	1.5844	2.4432	1.8998	2.2665	1.5733	1.0632	2.6936	2.1066	2.7594
1.5548	2.2691	1.4345	1.2282	1.8291	2.6874	1.4041	1.9476	2.0311	0.85055	1.7933	-0.0078621	0.39104	1.9505	1.8839	2.0797	1.0285	2.1688	2.05	2.3929	1.7589	2.3457	1.6753	1.5211	0.28279	1.1646	2.3889	1.0313	1.6465	1.5283	0.6315	2.7585	2.7711	1.8096	2.9244	1.0785	2.156	-0.085989	1.703	1.8106	1.9524	1.1215	2.2592	1.1114	2.2522	2.1968	1.8392	1.5604	1.3233	0.91517
-13.06	-11.663	-11.758	-13.607	-12.133	-14.088	-13.789	-12.103	-12.768	-13.45	-13.505	-12.397	-14.236	-13.712	-12.652	-13.691	-13.002	-13.789	-13.047	-12.616	-13.699	-13.116	-13.638	-13.118	-12.181	-13.434	-13.005	-14.345	-13.693	-13.336	-12.588	-13.822	-12.905	-12.518	-13.484	-13.59	-13.239	-13.23	-13.135	-12.565	-12.749	-13.056	-12.712	-14.476	-14.063	-13.063	-12.37	-14.775	-13.291	-13.429
-11.641	-10.698	-10.973	-10.838	-12.525	-10.152	-10.388	-10.638	-12.368	-12.233	-11.244	-9.9869	-10.797	-11.28	-9.9653	-12.232	-10.614	-12.574	-11.187	-10.878	-12.415	-10.016	-11.77	-10.707	-11.227	-11.477	-10.806	-12.1	-10.903	-11.595	-9.8012	-11.172	-10.294	-11.462	-11.423	-11.807	-10.924	-10.554	-11.466	-11.016	-10.629	-11.624	-10.795	-10.075	-11.859	-10.439	-10.679	-11.755	-11.249	-11.858
-10.017	-10.304	-10.489	-10.597	-9.9729	-10.215	-9.6962	-11.201	-10.136	-10.879	-11.527	-10.063	-10.602	-9.5462	-9.5754	-10.358	-9.9489	-9.8648	-9.7583	-9.6667	-10.219	-10.149	-9.2695	-9.948	-10.236	-9.7706	-10.291	-9.9595	-9.5974	-10.361	-9.1824	-10.038	-9.3779	-10.853	-10.012	-10.533	-10.238	-10.46	-10.014	-9.8385	-10.535	-10.462	-10.367	-10.489	-10.566	-10.953	-10.479	-9.9842	-10.977	-10.004
-0.045289	-0.12259	1.4264	0.64319	0.00088206	1.5301	0.16518	1.4579	0.54224	0.8726	-0.33803	0.35261	-0.64024	0.53914	0.016416	0.36104	1.4449	0.43048	0.51886	0.24983	0.34087	0.89267	1.2755	1.2136	1.532	0.31638	-0.83925	0.64571	0.34738	1.7426	1.2396	0.65245	-0.35023	0.5485	0.78932	-0.017177	0.12381	0.60062	0.16899	-0.11243	-0.40863	0.034793	-0.070242	0.17044	1.1616	0.76933	0.84451	0.3867	0.71073	0.88101
-12.83	-13.59	-12.843	-13.165	-13.101	-12.056	-11.627	-11.777	-12.646	-12.92	-13.234	-13.363	-13.455	-13.651	-13.03	-12.968	-12.511	-13.92	-12.324	-12.805	-13.379	-12.476	-12.812	-13.261	-14.528	-12.972	-13.411	-13.465	-13.123	-14.007	-13.215	-13.477	-12.201	-13.158	-13.224	-13.76	-12.508	-13.847	-14.27	-13.488	-13.226	-12.396	-13.366	-13.235	-13.394	-13.954	-12.507	-13.129	-13.551	-13.515
1.0497	0.42451	0.72944	0.83268	0.40196	0.23009	0.03124	0.32704	0.20843	0.73777	0.93175	-0.25275	-1.0561	0.85894	-0.069024	0.24256	-0.16353	-1.1866	0.28045	0.79485	-0.66081	0.93013	0.60239	0.29251	0.8749	-0.015698	0.14569	0.55349	-0.14927	0.22104	0.46545	1.0162	0.83256	0.12511	0.068961	0.009943	0.2733	0.47697	-0.23752	0.34563	0.078406	0.49479	0.98905	0.65662	0.042392	0.73169	0.39621	0.55398	0.43867	0.28565
-12.696	-12.229	-12.141	-13.775	-13.456	-13.848	-12.624	-13.494	-13.3	-13.281	-13.607	-13.625	-13.092	-13.111	-12.918	-13.361	-13.011	-13.169	-13.462	-12.376	-12.153	-13.485	-13.264	-12.147	-12.742	-14.012	-13.519	-13.488	-11.222	-12.645	-13.589	-12.396	-12.202	-12.25	-13.459	-13.399	-12.989	-13.112	-12.299	-13.343	-12.305	-14.231	-12.301	-14.215	-13.348	-13.614	-13.085	-12.112	-13.548	-13.668
-2.4156	-2.6313	-2.2008	-2.2617	-2.526	-3.0448	-3.3983	-2.5295	-2.5681	-2.2817	-1.9886	-1.6667	-3.3226	-2.0702	-2.4679	-2.0403	-2.6507	-2.899	-2.4442	-2.1112	-3.6292	-2.9447	-1.8495	-1.815	-3.0506	-3.1532	-2.1725	-3.5062	-1.6517	-2.8874	-2.1213	-2.3765	-1.849	-2.3239	-3.7696	-2.4323	-2.8671	-3.9767	-2.8662	-3.032	-1.6253	-4.0235	-2.2823	-2.2212	-2.6907	-2.6164	-2.4537	-1.9477	-3.1069	-3.9432
-1.2221	-1.4013	-1.1454	-1.3469	-0.56098	-1.1975	-0.86741	-0.94453	-1.441	-1.3041	-0.44668	-1.3788	-2.3129	-1.1893	-1.9736	-2.7735	-1.2231	-0.59854	-1.6711	-0.50706	-1.5149	-0.92984	-0.88238	-0.41802	-1.4884	-1.2886	-1.6982	-0.84672	-0.64	-2.3785	-2.1818	-0.87017	-1.1075	-0.32661	-2.3179	-0.42033	-1.2281	-0.68658	-1.1774	-1.6222	-1.7	-1.6364	-2.5799	-0.47555	-2.2748	-0.46319	-1.953	-3.1032	-1.5253	-0.64106
7.0217	8.0382	7.667	7.1737	7.8156	9.228	7.5394	8.0187	8.4688	7.3502	8.4274	7.9594	8.2075	8.8635	7.7794	8.3526	7.8888	7.3353	8.5669	8.7121	7.9927	7.7663	8.6557	7.2593	8.4073	7.3384	7.9046	8.3785	7.7855	9.3009	9.2586	7.4526	8.6611	6.7213	8.6112	8.5435	7.1501	7.7377	7.8252	9.3956	7.5291	7.6831	7.9032	7.8607	8.5017	8.695	7.3978	8.9517	8.0822	8.5666
-13.933	-14.861	-13.816	-14.84	-15.413	-13.951	-14.588	-14.91	-15.085	-14.966	-14.482	-14.293	-14.881	-14.206	-14.678	-14.168	-14.567	-15.11	-15.71	-14.723	-14.009	-14.706	-14.308	-15.276	-15.033	-14.956	-13.909	-14.094	-15.385	-14.066	-13.724	-14.37	-13.985	-14.652	-14.583	-14.397	-14.815	-15.592	-14.057	-14.837	-15.666	-13.854	-14.966	-13.359	-13.748	-14.475	-14.625	-15.14	-14.953	-13.837
-11.095	-10.512	-10.404	-9.3538	-10.19	-10.169	-10.226	-10.922	-9.767	-9.7592	-9.603	-9.6213	-10.847	-10.56	-10.023	-11.005	-9.9058	-11.532	-10.134	-9.7836	-9.9451	-10.245	-10.238	-9.0188	-9.6091	-10.436	-11.23	-10.529	-11.011	-11.322	-9.3755	-10.536	-10.236	-10.426	-10.225	-11.311	-10.142	-9.4321	-10.702	-10.429	-10.964	-9.8289	-10.412	-9.1822	-10.619	-10.185	-11.051	-10.136	-10.539	-11.067
-11.376	-11.526	-11.78	-11.967	-12.933	-11.869	-12.651	-11.141	-11.114	-11.572	-11.552	-12.418	-11.647	-11.573	-11.125	-11.298	-12.157	-11.786	-11.358	-12.356	-12.593	-11.573	-11.964	-11.44	-12.191	-11.942	-12.377	-11.96	-11.557	-12.512	-11.93	-11.596	-11.725	-11.738	-11.797	-11.536	-12.559	-11.434	-10.6	-12.564	-10.704	-11.981	-11.612	-11.101	-10.95	-12.597	-11.96	-11.573	-11.168	-11.325
-3.6849	-3.7109	-3.4826	-4.2749	-3.2105	-3.4191	-3.3124	-3.2942	-4.2535	-4.5938	-4.9176	-3.8724	-3.8616	-3.3601	-4.4772	-4.7335	-2.9359	-3.579	-2.2002	-3.7929	-3.8801	-3.1265	-3.93	-2.3859	-3.8037	-4.6368	-4.9625	-4.7925	-3.3838	-2.9277	-4.454	-3.4741	-4.6345	-3.9604	-2.8939	-4.1792	-4.6575	-3.7892	-3.5643	-4.1433	-4.1316	-4.3578	-3.283	-3.5782	-3.7482	-3.978	-3.9753	-4.2975	-2.7779	-3.6091
-13.984	-14.243	-15.516	-13.771	-15	-15.169	-14.014	-14.508	-14.593	-14.875	-14.125	-15.411	-15.419	-15.252	-15.402	-15.326	-14.051	-14.662	-14.409	-15.807	-13.831	-12.31	-13.496	-13.767	-15.384	-14.618	-14.548	-15.189	-13.9	-16.076	-15.671	-14.264	-14.816	-14.028	-14.125	-14.779	-14.402	-15.099	-15.507	-15.439	-14.643	-14.711	-14.941	-13.669	-14.178	-13.826	-14.372	-14.63	-14.694	-14.843
-1.3843	-2.5761	-0.35825	-0.41145	-2.055	-0.46246	-1.2598	-1.0843	-2.1771	-1.2442	-1.3071	-1.909	-1.5215	-2.4925	-1.0675	-0.69678	-2.2451	-1.7632	-1.2981	-1.8663	-1.48	-1.3845	-0.75653	-2.1187	-2.0841	-0.66085	-2.2648	-1.9594	-1.1159	-1.2214	-1.6965	-1.6102	-1.3867	-0.52455	-3.2838	-1.995	-0.59403	-1.1282	-1.3231	-0.9629	-2.1338	-0.8619	-1.4122	-1.3151	-1.2272	-1.296	-2.2003	0.54945	-2.1192	-1.4821
2.4789	1.7846	1.6061	1.8872	2.1125	1.4793	0.6393	1.6418	0.23273	0.76337	0.82813	1.4607	1.3964	2.3943	1.7758	1.2703	2.3434	2.1298	0.97877	2.8389	1.6851	2.5187	1.8459	1.5177	1.2312	1.2848	0.89296	1.8653	1.4501	1.2181	1.7245	2.7684	1.5322	1.8703	2.0753	3.1377	3.658	1.0931	2.69	2.225	2.0366	1.0873	1.2069	0.49362	0.97436	1.5539	1.6618	1.0596	2.4094	2.3048
-11.341	-12.747	-12.925	-11.879	-10.618	-11.254	-11.454	-10.776	-11.323	-11.663	-12.488	-11.1	-11.829	-12.084	-10.839	-11.465	-10.827	-11.253	-10.99	-11.723	-13.505	-11.647	-10.551	-11.289	-11.841	-12.407	-11.37	-12.349	-11.366	-11.843	-12.023	-11.089	-12.031	-11.37	-11.273	-10.675	-11.628	-10.514	-11.603	-10.029	-12.2	-12.089	-11.553	-11.734	-11.68	-10.719	-11.53	-10.858	-11.19	-11.075
5.782	5.8766	3.6056	4.9874	5.2117	4.9442	5.5837	5.0805	3.4189	4.3956	4.5657	5.7292	5.5337	5.5013	5.8122	4.8545	5.9771	5.2353	5.906	3.9188	4.5232	4.8668	5.3512	4.3767	5.2725	4.7898	3.9396	4.149	3.646	4.7201	5.7966	4.9069	5.2197	6.1076	5.68	5.0285	5.4903	5.2132	5.3094	5.3333	5.7649	5.8071	4.5066	4.6002	5.4632	5.0908	5.8517	5.1828	4.8185	4.4331
1.3041	1.8271	1.6083	1.9018	1.3101	0.64927	1.9612	1.2184	1.7293	1.4022	1.6632	1.4103	1.018	1.7797	1.4249	1.7654	1.2754	0.098761	1.7307	0.45555	0.82864	-0.66098	0.74059	1.4029	0.80503	0.42932	-0.2429	1.4975	0.37537	0.78028	0.080081	0.47296	1.0569	0.77741	1.0384	0.43421	1.1666	1.0499	1.9468	0.72848	1.1413	1.6269	1.3615	2.2021	1.5801	0.64462	0.92986	1.3424	1.3223	2.7559
-9.4353	-7.5589	-8.56	-9.8141	-9.4101	-8.8046	-8.4796	-9.41	-8.5059	-8.8831	-8.1537	-9.5107	-8.9365	-9.1743	-8.6302	-9.0528	-9.5427	-8.5992	-8.5546	-9.7353	-8.357	-9.8931	-9.6224	-9.3165	-8.5295	-10.435	-8.5824	-8.6439	-8.5294	-8.5258	-8.4676	-8.1916	-9.7621	-8.6706	-7.7632	-9.1303	-8.6439	-8.3043	-8.2362	-8.6038	-8.7379	-8.9774	-9.1866	-9.8548	-8.4212	-9.2397	-9.623	-9.3188	-8.6494	-8.8059
-13.906	-13.953	-14.157	-13.627	-14.43	-13.337	-14.316	-14.475	-15.288	-13.462	-15.052	-14.896	-12.42	-13.787	-12.796	-13.579	-14.253	-14.924	-13.382	-13.67	-14.506	-13.061	-13.435	-14.078	-13.855	-13.988	-14.114	-13.65	-12.631	-14.253	-12.523	-15.362	-15.285	-13.202	-14.365	-13.929	-13.592	-13.272	-13.228	-14.385	-14.782	-13.183	-13.797	-14.81	-14.573	-13.437	-13.79	-13.701	-14.393	-14.239
-8.3587	-8.3554	-9.5057	-7.7212	-8.9522	-9.0104	-8.6155	-8.6048	-8.5229	-9.1692	-9.6644	-8.1063	-8.432	-8.6009	-9.3162	-8.712	-8.685	-8.4847	-8.597	-9.4546	-8.9777	-8.1867	-9.7176	-9.4005	-8.374	-8.9568	-9.104	-8.5788	-9.7374	-8.6462	-9.6451	-8.2283	-9.3061	-8.0221	-9.9616	-8.523	-9.4475	-9.0713	-8.7918	-9.5059	-10.08	-8.1969	-8.9904	-8.7352	-8.1533	-9.8999	-8.6108	-9.1279	-9.7023	-9.053
-2.3416	-2.735	-1.8386	-3.5918	-2.3598	-3.1754	-1.5208	-1.7165	-2.1909	-2.4336	-2.3388	-2.2436	-3.0255	-2.1959	-3.3278	-3.0177	-2.7997	-2.1349	-2.7593	-2.8358	-2.8923	-3.0712	-1.0399	-3.519	-2.6593	-2.2175	-3.6054	-2.9008	-2.9543	-2.8427	-2.2178	-2.6544	-2.9325	-2.9511	-2.363	-3.4271	-2.6843	-1.5961	-2.6027	-2.5624	-2.2511	-3.1982	-2.0166	-2.2096	-2.4309	-2.8367	-3.6308	-2.4865	-3.3758	-1.9074
-22.755	-22.191	-21.83	-22.041	-22.811	-22.896	-21.971	-22.311	-23.605	-22.11	-23.065	-21.946	-22.956	-21.953	-22.921	-21.634	-23.062	-23.197	-22.091	-22.538	-22.108	-23	-22.458	-22.077	-22.849	-21.62	-21.037	-21.52	-22.069	-22.07	-22.586	-22.504	-22.519	-22.779	-22.117	-22.632	-22.436	-21.546	-23.306	-23.735	-24.007	-23.052	-21.255	-22.453	-21.828	-22.458	-22.033	-21.977	-21.835	-22.812
-0.97796	-1.6324	-1.7968	-1.6314	-1.4283	-1.4991	-1.0079	-1.2524	-1.8274	-0.81163	-1.7266	-1.4381	-0.99032	-1.2794	-2.0558	-2.0646	-1.32	-1.6173	-0.42708	-1.2694	-0.80472	-2.3206	-1.6341	-1.4563	-1.1602	-1.8225	-0.091479	-1.5297	-1.4309	-1.3158	-2.214	-1.026	-1.7398	-0.8117	-1.7704	-0.92143	-2.0329	-1.0541	-1.3455	-1.8007	-0.74004	0.22538	-2.2228	-1.1607	-1.8146	-1.4954	-0.91887	-1.5203	-1.4076	-1.563
0.8432	-0.29744	1.2666	2.1921	1.3181	0.20331	0.36171	1.0853	1.6324	1.6853	0.6808	1.336	1.3905	1.4507	1.1261	1.8771	0.95988	1.9405	0.29206	1.5006	0.76514	0.15537	1.7954	0.62911	0.54472	0.61536	0.59557	1.7028	0.62131	0.70279	1.9781	0.8937	0.13412	-0.079811	1.4634	1.2044	0.86715	1.3632	1.3048	1.298	-0.024835	1.6856	1.532	0.80671	0.42793	2.4341	0.43428	0.97329	1.4919	0.84446
8.8899	9.3565	9.691	9.3381	9.8311	9.396	10.296	10.602	9.6273	9.1237	10.909	9.682	10.158	10.116	8.6245	9.4881	9.5464	10.191	9.8409	11.029	10.007	10.261	10.74	9.7354	9.3496	8.9527	8.8267	8.8418	8.5609	9.5687	9.0234	9.5299	9.981	9.6809	10.077	10.174	9.467	10.656	10.347	10.188	8.985	9.7156	10.738	9.9828	10.588	9.7723	8.9779	8.8968	10.122	9.4696
-12.377	-13.505	-11.629	-12.978	-13.636	-13.429	-12.217	-14.696	-13.302	-13.907	-13.126	-13.513	-13.261	-13.17	-13.141	-13.258	-12.497	-14.49	-13.452	-12.638	-12.916	-13.818	-13.585	-13.648	-13.189	-14.906	-13.609	-14.296	-12.895	-13.257	-13.205	-13.561	-13.511	-12.68	-14.219	-13.519	-13.064	-13.644	-12.631	-13.327	-12.488	-14.164	-13.389	-13.477	-12.881	-13.535	-12.816	-13.673	-12.97	-13.681
4.1794	5.8919	4.8783	6.0355	5.0448	4.5184	4.9892	5.4769	6.0072	5.6817	5.3618	4.6319	6.1671	6.2781	5.0183	5.0232	5.8448	5.782	5.4771	5.9038	4.7152	5.4796	4.6422	5.2817	5.7713	5.5758	6.1098	6.9787	5.2615	4.8426	5.4357	5.75	4.9274	5.0362	4.4413	5.8557	6.0765	5.0174	6.4139	5.1864	5.8745	5.3564	6.2996	6.084	5.0457	5.3445	5.057	6.3804	5.5993	5.6225
-0.52048	-1.6872	-1.1504	-1.7424	-2.6994	-1.4943	-2.0253	-1.3374	-1.1407	-0.39718	-1.5381	-0.86916	-1.8355	-1.2497	-2.196	-1.8211	-1.7242	-1.3253	-0.57167	-0.77312	-1.9831	-1.8584	-1.6325	-1.9009	-2.0369	-0.99012	-0.45651	-0.82731	-1.0585	-1.6867	-1.7171	-2.2725	-1.1332	-2.2538	-1.6872	-1.0072	-0.68591	-1.3291	-1.8274	-1.1145	-1.2573	-2.7591	-1.4768	-0.93692	-2.1506	-1.0484	-1.7106	-1.4125	-0.626	-2.1336
-14.321	-14.133	-13.54	-14.611	-14.296	-14.193	-15.427	-13.481	-14.624	-15.426	-14.264	-14.222	-15.099	-14.166	-14.232	-14.313	-15.266	-15.405	-15.362	-15.142	-14.456	-13.815	-14.05	-16.068	-13.598	-15.173	-15.371	-15.338	-13.408	-14.677	-15.248	-13.971	-15.547	-14.553	-14.191	-15.482	-14.778	-15.925	-13.236	-15.38	-14.736	-14.368	-15.498	-14.533	-14.315	-14.714	-15.87	-14.907	-15.766	-13.665
-3.1193	-4.0038	-4.3141	-2.7693	-1.7672	-2.823	-3.5286	-3.4034	-3.0435	-3.3466	-3.353	-4.1977	-3.5635	-3.5932	-3.8063	-2.9364	-3.4552	-3.4497	-2.7409	-2.9096	-3.179	-3.7959	-3.0118	-2.6051	-4.0663	-2.7636	-3.0844	-3.8927	-3.5082	-2.3458	-2.5135	-3.9189	-3.6067	-3.2615	-3.3928	-3.718	-3.2302	-2.0344	-2.3315	-2.8548	-3.1841	-2.1811	-2.7515	-2.5245	-3.8538	-2.5206	-2.7514	-3.9168	-3.598	-2.7012
-4.2619	-3.7647	-4.221	-4.2917	-4.8026	-3.2897	-4.7489	-3.9824	-2.9846	-3.8674	-3.8292	-4.2731	-4.1633	-4.4631	-3.8713	-4.2404	-4.3061	-3.5097	-2.1796	-5.3541	-3.1496	-3.4062	-3.7488	-4.5113	-3.6396	-4.5958	-3.9107	-3.8483	-4.4928	-3.7199	-4.0803	-4.3125	-4.002	-3.2697	-3.0061	-3.8032	-3.9693	-2.781	-3.7132	-3.2646	-3.1924	-3.3949	-3.0042	-3.3167	-4.2542	-2.7839	-4.6549	-3.4227	-3.6875	-3.0889
-11.008	-11.012	-11.245	-12.068	-10.749	-11.038	-10.417	-9.8594	-10.468	-10.578	-10.493	-11.452	-10.884	-11.187	-11.407	-10.475	-9.8184	-12.257	-10.84	-10.293	-10.299	-11.283	-11.183	-11.634	-10.604	-10.56	-12.194	-10.457	-10.769	-10.915	-9.5832	-11.178	-10.766	-10.204	-10.846	-10.352	-10.276	-10.078	-10.194	-11.418	-10.821	-11.529	-10.843	-10.939	-10.335	-11.088	-9.7171	-10.151	-11.348	-10.538
-3.6814	-2.9797	-2.8048	-2.436	-3.3693	-4.3024	-3.3835	-2.4827	-3.9092	-4.6279	-2.6064	-2.7899	-2.9595	-2.6735	-2.5112	-3.0823	-2.7426	-2.3863	-2.401	-3.2057	-3.3172	-2.9428	-2.7204	-3.1107	-3.1663	-3.3655	-4.0778	-3.008	-2.4567	-3.4155	-3.8737	-2.2047	-3.1676	-2.6593	-2.7793	-3.3871	-3.5698	-3.3168	-2.8532	-2.7984	-2.456	-2.9153	-2.9986	-3.4616	-3.7204	-2.9468	-3.3155	-2.5946	-2.3184	-2.364
-14.898	-15.166	-14.554	-13.7	-13.89	-14.092	-14.365	-15.011	-14.366	-15.342	-15.048	-13.899	-14.654	-13.531	-14.054	-14.935	-14.803	-12.94	-14.274	-14.365	-14.852	-14.315	-14.657	-15.586	-13.92	-15.074	-14.23	-14.861	-13.945	-15.226	-15.075	-14.21	-14.761	-14.557	-14.572	-14.141	-13.844	-15.869	-14.943	-14.826	-14.408	-15.464	-14.991	-14.171	-13.818	-14.416	-14.146	-14.646	-14.635	-14.371
-1.2251	-1.2906	-0.88101	-2.4914	-1.4498	-1.5783	-0.50309	-2.2668	-0.67753	-2.1786	-1.8801	-0.95047	-1.519	-1.1603	-1.4419	-0.81571	-2.1628	-0.91632	-0.66744	-1.7136	-0.21007	-1.2719	-1.6217	-2.0091	-0.51655	-1.788	-1.8171	-1.29	-1.4212	-2.1977	-1.7257	-2.0942	-0.63928	-0.7619	0.27278	-1.8754	-1.4378	-1.3127	-1.0241	-1.4537	-1.9007	-1.2638	-1.7667	-0.83437	-2.1372	-1.4413	-1.1223	-0.66093	-1.841	-0.98573
6.0852	5.9854	5.7581	4.8905	5.7411	5.9611	5.3468	5.2184	6.4225	5.7222	4.775	5.7824	6.6962	4.9007	5.5466	5.2751	4.1005	4.9723	5.7492	6.3969	5.0129	5.5311	4.9586	6.0804	4.4006	4.6042	5.7175	5.2234	5.8094	5.6	4.9088	5.9395	6.465	4.8792	4.4069	6.3525	5.8079	4.7949	5.1978	6.539	5.9617	6.103	5.7673	4.6846	5.8832	6.3854	4.6913	5.5357	6.3127	5.4993
-2.3086	-1.5108	-3.0046	-2.1709	-3.5798	-2.8664	-3.1928	-1.4212	-2.5919	-2.6985	-3.2362	-3.1157	-0.90528	-2.3889	-1.6992	-1.8586	-1.8065	-2.7031	-1.8851	-2.156	-2.1814	-2.8928	-3.817	-3.0917	-2.9301	-1.9813	-3.0779	-3.0091	-2.4869	-2.2207	-3.7377	-1.8395	-2.3614	-2.842	-2.4074	-3.1247	-1.9829	-3.2811	-2.971	-3.6867	-2.2751	-2.9298	-3.0224	-2.3393	-3.0379	-2.5381	-2.1338	-2.4796	-1.8243	-1.4132
3.816	5.6483	4.1234	4.5934	4.0845	4.5299	4.5069	5.0052	5.183	4.7504	3.8586	3.933	5.0877	2.7406	4.4117	4.5885	4.5975	5.169	3.9366	4.0232	3.9061	5.1819	3.3551	4.1336	4.9205	4.2237	3.9765	4.096	4.0957	5.4319	4.3465	5.3132	4.9817	3.5479	4.5683	4.4212	4.6671	4.6437	4.5638	5.141	4.7257	4.8897	5.135	3.9036	4.6025	3.3777	4.1279	4.032	4.0151	4.4264
-10.274	-9.3114	-10.041	-10.222	-9.8912	-9.8721	-9.6533	-9.6749	-11.438	-9.5734	-10.658	-9.3759	-10.46	-9.2533	-9.138	-10.834	-9.6924	-10.275	-10.603	-9.9604	-11.121	-10.848	-10.996	-10.519	-10.947	-10.578	-9.2955	-9.4069	-10.768	-9.9606	-10.174	-10.009	-10.217	-10.876	-10.299	-9.9271	-9.5947	-10.526	-10.988	-9.6802	-10.014	-9.8001	-8.6567	-9.0758	-9.8348	-11.376	-9.2335	-9.5576	-10.284	-9.6514
-14.23	-14.494	-14.205	-15.123	-16.031	-15.401	-14.679	-14.876	-14.857	-13.006	-14.368	-13.698	-14.68	-14.143	-14.264	-13.77	-14.459	-14.452	-15.06	-14.107	-15.183	-14.679	-15.178	-13.917	-15.433	-15.232	-14.71	-13.542	-14.172	-14.53	-14.444	-13.545	-14.039	-14.676	-15.609	-13.774	-14.485	-14.096	-15.206	-13.707	-13.507	-14.654	-15.616	-14.412	-14.465	-14.91	-15.484	-14.946	-13.849	-13.513
2.671	2.689	2.5929	3.3658	1.3814	1.0621	3.4784	1.8189	3.1782	2.3762	2.5906	3.1432	1.9206	2.2711	2.4619	3.4048	2.0629	2.8211	3.1458	2.0788	2.0867	2.0388	1.5068	3.3581	3.1443	2.9697	1.6397	2.9129	3.7145	2.167	1.9095	2.997	2.8875	2.1565	2.4896	1.9348	2.4357	2.418	1.6735	1.8066	1.3529	2.3361	1.9015	3.4315	3.7273	2.8687	3.0565	1.3315	2.9124	4.1443
9.777	10.267	9.8258	11.112	10.673	9.7825	9.9575	9.5564	10.447	9.6143	9.9459	9.9119	10.246	8.8369	9.5324	10.496	9.0222	10.311	10.905	9.7586	9.259	9.4985	9.7804	9.8693	9.1086	10.252	9.3836	9.0109	10.586	9.0299	9.7515	10.155	9.0895	10.079	10.547	9.303	10.454	10.29	10.002	9.0752	9.3914	9.2249	9.2814	10.258	9.0943	8.8187	9.7104	9.8899	9.6895	9.8043
4.8224	4.6741	4.7545	5.5422	5.1218	5.2724	5.3486	5.253	4.8677	5.2564	4.7261	5.0949	3.9884	5.029	5.645	4.746	5.7822	5.586	4.8395	4.5456	6.2563	4.6774	5.0143	4.6179	5.8612	4.2675	6.0012	3.8024	5.7139	4.6047	6.0263	4.9222	4.4686	5.3195	5.5266	5.1447	6.0894	5.4663	4.8025	5.2724	6.2026	4.5352	5.5157	5.0984	4.4636	5.7389	5.7031	4.9517	5.0403	5.1404
-1.436	-1.9632	-0.086018	-1.838	-1.555	-1.7461	-1.6818	-0.59421	-2.4642	-1.4683	-1.4068	-3.3192	-0.94361	-1.5906	-1.1921	-2.1381	-1.2516	-1.5816	-1.5641	-1.7181	-1.2146	-1.6895	-1.0407	-1.6411	-2.3861	-2.1601	-1.3242	-0.39793	-1.2807	-1.759	-1.2253	-1.999	-0.98052	-1.6356	-0.83392	-1.3658	-1.3141	-1.8875	-1.6956	-2.0374	-1.4746	-1.5602	-1.2552	-1.7106	-1.2529	-1.4421	-1.708	-1.7312	-1.3509	-1.1678
-11.549	-11.619	-11.723	-12.078	-11.115	-11.858	-10.202	-11.971	-10.313	-11.072	-11.422	-11.129	-11.052	-11.864	-10.455	-11.749	-11.265	-11.257	-10.803	-10.677	-12.115	-11.239	-11.219	-11.445	-12.052	-10.653	-10.98	-10.813	-11.049	-11.17	-10.576	-11.349	-11.385	-12.618	-11.835	-10.986	-9.9171	-11.804	-11.3	-10.295	-11.082	-11.623	-11.422	-10.993	-11.195	-11.541	-11.866	-11.534	-11.079	-11.911
-1.7008	-1.3055	-2.0802	-0.35979	-1.3862	-0.98972	-1.8488	-1.8453	-2.8793	-1.7558	-0.62088	-0.0643	-1.998	-1.7929	-2.1039	-0.99757	-2.1107	0.27622	-1.3562	-2.0164	-0.65698	-1.5733	-0.48853	-2.1582	-1.3091	-1.396	-1.7893	-1.5725	-2.0878	-1.175	-0.22673	-2.0458	-1.7724	-0.5644	-0.81486	-2.1445	-1.8928	-1.6135	-1.5543	-0.93379	-2.0732	-1.3816	-1.6378	-1.5634	-1.9038	-0.75305	-1.521	-0.18583	0.0039915	-0.82202
-10.931	-9.6516	-11.376	-10.973	-10.312	-11.118	-10.605	-11.67	-10.006	-10.535	-9.4316	-12.247	-11.085	-11.875	-10.749	-10.853	-10.38	-10.485	-11.236	-10.525	-10.922	-11.163	-10.7	-11.212	-10.461	-9.877	-11.118	-10.25	-10.77	-11.972	-10.05	-10.5	-10.902	-10.835	-10.026	-10.119	-12.509	-11.528	-10.61	-10.391	-10.973	-9.3488	-10.22	-11.073	-11.946	-10.065	-10.154	-10.909	-10.301	-10.56
-1.431	0.033159	-1.8134	-1.264	-0.5227	-1.3408	-0.81613	-1.0177	-1.7695	-1.4844	-1.9173	-1.2858	-0.70326	-1.9491	-1.2432	-2.0224	-1.9387	-1.8102	-1.2793	-1.0387	-1.4532	-0.49608	-0.37705	-1.3058	-1.6206	-0.41104	-1.0863	-1.1616	-1.2822	-1.0266	-0.58438	-1.2727	-1.0551	-0.91674	-1.7607	-1.1591	0.19016	-1.7026	-1.0327	-1.455	-0.37559	-1.0475	-1.6448	-1.9066	-2.3491	-1.4658	-1.4584	-1.042	-2.5135	-1.2637
1.6811	1.0808	1.9112	1.1091	3.048	1.361	2.8032	3.2484	1.8329	1.931	2.778	1.549	1.6166	2.4925	1.9229	1.619	2.0236	1.2729	2.1005	1.1074	1.9824	1.7861	1.7684	1.4683	1.2741	1.2543	2.1666	1.6536	2.5928	1.7016	1.0578	1.6689	1.7966	3.1404	1.2866	0.67662	0.21653	2.1468	1.2076	1.7382	1.9473	0.39824	1.3879	1.0157	1.6009	0.76381	2.0772	1.1963	2.4014	1.5079
0.27833	0.15724	0.17496	0.17835	0.44117	-0.65451	0.06183	0.25632	-1.5293	-0.08911	-0.58789	-0.20497	-0.3367	-0.04819	0.28234	0.2007	0.070073	-0.25738	0.59624	0.19036	0.083765	0.46011	0.80639	0.72651	0.40918	-0.32356	-0.95805	-0.51931	-0.42262	-0.66532	0.68015	0.31407	-0.16276	-1.1074	-0.11006	0.33782	0.79256	0.50824	1.5914	0.36693	0.45516	0.36429	0.70812	0.12098	0.34228	0.90494	0.70422	1.4289	0.28273	-0.63976
-13.574	-12.764	-12.753	-13.208	-14.162	-12.973	-13.741	-13.571	-13.296	-12.955	-12.979	-13.207	-12.974	-13.592	-14.198	-12.959	-13.3	-13.153	-13.743	-14.101	-13.566	-13.697	-13.167	-13.372	-13.639	-13.28	-14.034	-12.701	-13.13	-13.907	-12.886	-13.054	-13.219	-14.423	-12.19	-11.867	-12.805	-12.674	-12.921	-13.061	-13.103	-12.774	-13.155	-12.217	-13.811	-12.859	-13.798	-13.416	-13.275	-13.184
-4.5433	-3.9634	-4.8275	-4.6378	-4.1357	-4.1789	-3.9986	-5.0085	-3.6507	-5.2142	-4.2459	-4.2821	-3.9563	-5.1153	-4.4185	-4.9037	-5.7552	-4.4395	-4.4499	-4.7514	-5.2132	-5.3566	-4.7205	-5.038	-4.04	-5.316	-4.2212	-4.8314	-4.3755	-3.6204	-4.6118	-3.9073	-4.1193	-4.7531	-5.5581	-5.0214	-5.333	-3.9708	-3.5596	-4.6914	-5.0207	-4.1918	-3.9529	-3.8666	-5.9606	-4.628	-5.1911	-5.3821	-4.2624	-4.0093
-11.442	-11.244	-12.616	-11.216	-10.063	-11.048	-11.229	-11.499	-11.671	-12.023	-11.246	-11.142	-11.057	-10.327	-12.175	-12.192	-11.384	-11.46	-11.298	-11.839	-12.245	-12.305	-12.513	-10.744	-11.057	-11.46	-11.978	-11.385	-12.196	-11.425	-11.522	-11.306	-10.913	-10.358	-10.798	-11.438	-10.662	-12.589	-11.069	-12.33	-10.202	-11.575	-11.846	-11.83	-11.093	-11.492	-11.592	-12.316	-12.153	-10.843
-4.8555	-4.288	-3.9542	-4.8105	-2.9911	-4.8796	-2.0603	-3.2636	-3.314	-4.3694	-3.2781	-4.6322	-3.5691	-2.605	-4.8449	-3.2319	-4.1937	-3.6413	-3.2712	-3.8534	-3.9497	-4.0013	-3.8986	-3.6716	-3.3669	-4.9403	-3.4825	-3.8497	-3.6491	-3.997	-5.1675	-3.6231	-4.2266	-4.4117	-3.0719	-4.0117	-4.7077	-4.6468	-4.8287	-4.6575	-3.0264	-3.0011	-4.1168	-4.1953	-2.1555	-4.4083	-3.6422	-5.526	-4.3252	-3.5565
-1.8305	-2.6714	-1.2416	-1.9778	-1.7673	-1.7521	-2.28	-2.6707	-0.75353	-1.1563	-0.57881	-1.2404	-2.1455	-0.099493	-0.85894	-0.28593	-1.3008	-0.31739	-0.96952	-1.7345	-2.0792	-0.90415	-1.515	-0.67943	-0.42602	-1.8158	-1.4061	-1.7075	-1.4067	-1.8099	-0.11743	-0.52254	-1.8394	-1.1841	-1.917	-2.5134	-0.74849	-1.8423	-1.5733	-1.8718	-1.091	-2.3625	-0.87013	-1.7648	-0.87168	-1.66	-1.3961	-1.823	-0.79283	-1.7893
0.55945	0.29938	0.021451	0.84362	-0.028134	0.60568	1.08	0.99774	0.63016	0.37586	0.77426	-0.061125	0.34005	0.37268	0.51219	0.50852	-0.018974	0.50497	-0.1028	0.38344	0.8215	-0.010483	0.031613	0.39555	0.87387	0.31501	0.89453	-0.3651	0.98849	-0.62007	-0.32891	-0.79858	1.7646	-0.085493	-0.12056	0.44697	-0.50482	1.4795	1.2754	1.5193	0.6036	0.92522	1.2587	1.337	0.064705	0.10331	-1.1538	0.43308	0.43635	1.8425
4.993	5.4062	5.3123	5.5726	5.1752	6.2465	5.5281	5.0191	5.3001	5.0351	6.3243	4.7798	6.0899	4.6179	4.8989	5.7008	5.2187	5.3597	4.7163	4.985	4.9105	5.8738	5.0846	4.9595	5.261	4.33	4.5117	4.3803	4.9402	5.2414	4.5786	5.4068	5.2937	5.5835	4.7186	5.3081	6.3377	4.6755	4.9483	5.4804	5.3196	5.0628	5.5067	4.8265	5.3623	4.4772	4.864	5.1486	5.2789	4.8754
1.7875	0.31819	1.6229	1.89	1.9055	0.83431	2.7697	1.963	0.07547	2.3181	1.0485	1.6659	1.6988	2.116	2.9686	2.581	0.96167	1.7762	1.9521	2.8157	1.6442	0.32912	2.3183	1.717	2.3502	2.1546	1.3144	1.1915	1.8934	1.5074	2.0094	2.1979	1.7246	1.9078	2.5211	1.0641	2.035	2.6598	2.2277	1.9174	0.53885	0.72213	2.0917	1.2207	1.647	1.7552	2.1244	1.9067	1.7043	2.5489
-13.014	-11.824	-13.574	-12.245	-11.94	-13.636	-13.137	-12.172	-12.341	-13.16	-13.146	-13.263	-12.937	-12.089	-13.662	-12.782	-12.655	-12.767	-12.139	-13.008	-12.741	-14.336	-12.359	-13.541	-12.799	-13.136	-12.23	-12.294	-12.678	-13.776	-13.478	-12.746	-11.976	-13.548	-12.397	-12.192	-12.419	-13.278	-12.296	-12.496	-12.883	-12.229	-12.554	-13.118	-14.572	-12.998	-12.078	-12.38	-12.499	-13.373
-11.543	-11.097	-12.593	-10.643	-11.706	-11.503	-11.338	-12.155	-12.29	-11.021	-11.179	-11.794	-11.383	-9.7994	-11.197	-11.393	-11.552	-11.484	-12.176	-12.185	-11.423	-11.269	-12.364	-11.975	-11.303	-11.808	-11.926	-11.548	-11.865	-12.08	-10.579	-11.722	-11.422	-10.964	-11.028	-12.38	-11.126	-11.412	-10.526	-11.198	-11.79	-11.327	-11.057	-10.463	-13.159	-12.996	-10.99	-10.799	-11.313	-11.693
-1.7266	-1.0711	-2.1707	-1.4307	-1.5287	-1.8423	-2.8703	-1.7923	-1.0363	-2.0636	-2.2869	-0.45184	-1.5658	-0.56825	-1.5768	-1.3677	-1.607	-1.7479	-1.1707	-1.0257	-0.70691	-0.92609	-1.1529	-1.6454	-1.7822	-1.3002	-1.193	-1.42	-1.7889	-1.0235	-2.0363	-0.99323	-1.2679	-0.70303	-0.58854	-0.28232	-1.5783	-2.3769	-0.5036	-1.7906	-0.062046	-1.7689	-1.6259	-1.3767	-1.799	-1.1656	-1.1086	-1.3956	-2.7808	-2.1631
-10.356	-10.751	-9.5144	-10.524	-11.912	-11.759	-10.597	-11.477	-10.085	-11.036	-11.222	-11.667	-10.793	-11.28	-11.469	-10.997	-11.569	-10.303	-9.3669	-11.176	-11.687	-9.9372	-11.55	-10.457	-11.248	-9.6617	-11.017	-10.638	-10.971	-9.7225	-11.693	-12.266	-11.755	-11.346	-11.566	-12.149	-10.913	-10.345	-11.423	-10.694	-11.433	-10.087	-10.717	-10.337	-10.228	-9.9449	-11.369	-11.125	-11.976	-10.752
-10.35	-10.922	-11.223	-10.481	-10.378	-10.643	-10.719	-10.554	-11.642	-10.212	-11.125	-11.091	-10.653	-10.187	-10.628	-11.068	-10.672	-11.036	-10.241	-11.039	-11.234	-11.262	-11.093	-11.657	-10.168	-10.985	-10.168	-12.149	-11.105	-11.14	-10.536	-10.983	-11.076	-10.308	-10.849	-10.469	-9.0186	-12.084	-10.33	-10.69	-10.066	-11.233	-10.628	-9.6339	-11.145	-9.9612	-11.022	-11.67	-10.421	-9.6152
-8.7601	-10.947	-10.628	-10.129	-9.0177	-10.457	-9.8555	-9.7996	-10.266	-11.903	-9.8458	-11.285	-10.275	-9.9005	-10.216	-9.9353	-10.284	-10.339	-11.191	-10.055	-10.065	-11.032	-9.3618	-9.1458	-10.475	-10.066	-9.4355	-9.569	-10.04	-10.466	-10.281	-11.134	-9.8339	-8.9862	-9.6501	-9.0876	-10.231	-11.117	-9.2689	-10.788	-11.006	-10.947	-10.552	-10.207	-10.391	-10.044	-10.865	-9.8306	-10.493	-9.4708
7.7143	6.3021	7.9617	6.9383	6.8427	6.9113	5.9339	6.8323	6.7013	6.311	7.0104	6.856	6.2911	6.1253	7.4004	7.3993	5.2612	6.3295	7.0882	6.9196	6.2804	7.0745	7.4494	6.7513	6.3347	7.331	6.2744	6.6327	5.5957	6.401	7.2757	5.953	7.4637	7.2263	7.0361	5.8239	6.8889	6.6197	7.7234	7.039	6.9418	6.719	7.1285	6.9352	6.4381	6.4945	7.1854	8.0555	6.6929	5.5206
-0.85537	-3.4164	-3.07	-2.0824	-2.4245	-2.1678	-2.8698	-1.9415	-1.58	-3.4691	-3.4236	-2.6123	-2.9824	-3.8973	-2.6613	-3.9832	-1.4344	-3.6254	-3.5651	-3.0801	-2.672	-3.2315	-3.7673	-3.5394	-3.7198	-2.6631	-4.2456	-2.7048	-2.2803	-2.6652	-2.3207	-2.7989	-2.287	-1.7843	-2.5853	-3.4385	-3.0284	-2.0629	-3.095	-3.0298	-3.5804	-2.0379	-2.7964	-2.8054	-2.47	-2.2958	-2.1695	-2.3202	-1.9259	-1.5193
1.8086	1.3304	1.9098	1.5163	1.0712	2.4294	1.5937	1.8404	1.41	1.8643	1.1136	1.5425	2.3253	1.3804	2.5927	1.8054	1.6048	2.0633	0.69187	0.48204	1.254	2.128	0.80027	1.908	2.2171	1.835	1.3992	3.1696	1.6034	1.5569	2.5609	1.7043	1.7491	0.75386	1.6272	1.4824	1.3551	0.95152	1.8611	1.3283	1.5207	0.88244	2.5229	1.6869	1.9281	1.6148	1.6483	2.2274	2.7238	3.0515
-13.203	-14.572	-12.654	-12.378	-13.961	-13.472	-12.852	-12.818	-13.641	-13.084	-13.645	-13.161	-12.463	-12.687	-13.061	-13.067	-12.765	-12.466	-13.376	-12.887	-14.186	-13.805	-12.444	-11.153	-12.348	-13.627	-12.208	-12.969	-12.407	-12.747	-13.76	-13.035	-14.12	-13.897	-11.595	-12.115	-12.297	-13.935	-13.587	-12.559	-13.198	-13.339	-12.312	-14.291	-12.621	-12.771	-13.814	-13.212	-13.462	-11.896
-8.2785	-8.5145	-8.3948	-8.0476	-8.7243	-8.6386	-8.9706	-9.7851	-8.8059	-8.6686	-9.4755	-9.4661	-9.684	-9.1903	-9.4578	-9.2145	-9.3525	-10.116	-9.6387	-8.5822	-8.3148	-9.6648	-9.0164	-9.5926	-9.7744	-9.0018	-10.004	-9.1802	-8.908	-8.985	-7.9514	-8.4896	-8.637	-9.3782	-10.132	-8.553	-9.3715	-9.1761	-9.232	-10.041	-9.4174	-8.5225	-9.5136	-8.97	-9.774	-8.6528	-8.0985	-9.1806	-9.9234	-9.4514
1.6412	0.39178	0.25942	-0.25484	0.91803	-0.13776	-0.022456	-0.13127	-0.42702	-0.083614	-0.038911	-0.25518	-0.28671	0.20289	-0.87639	0.35364	0.25223	-1.6137	-0.53533	-0.53125	1.5723	-0.13893	0.80549	0.050571	-0.050482	0.28596	0.26589	-0.16112	-0.10736	-0.032093	0.81637	0.09642	0.70352	0.60816	-0.22599	-0.17369	-0.61715	0.44386	-0.19171	0.29149	0.096333	-0.46515	-0.15954	0.36865	-0.70445	0.22846	0.74577	0.90855	-0.28319	0.6697
-12.852	-12.737	-12.984	-13.098	-13.782	-13.691	-14.622	-13.278	-13.295	-12.209	-12.593	-11.73	-14.062	-12.814	-14.735	-12.917	-13.129	-14.06	-13.99	-13.861	-13.939	-11.833	-12.198	-14.143	-12.626	-13.444	-12.669	-12.972	-13.03	-13.068	-13.474	-14.121	-13.379	-13.103	-11.522	-12.602	-14.586	-12.311	-13.207	-12.647	-13.818	-13.026	-12.437	-11.993	-12.813	-12.797	-13.316	-12.382	-13.43	-13.424
1.5481	1.1928	2.9934	1.6959	0.49736	1.9194	1.3672	1.8417	0.33009	1.1975	0.67935	1.3617	1.5207	1.2578	2.4429	2.4239	0.6454	1.6632	0.66165	0.19325	2.4878	2.3118	1.6683	1.7066	1.0149	1.0683	1.4275	1.4941	1.3285	0.091251	2.145	1.7948	1.2366	1.4212	1.6503	1.1329	1.8475	0.83846	1.0584	0.55558	2.3042	0.9974	2.6722	2.2112	2.6618	1.3014	2.9242	2.3558	1.9031	1.8759
8.958	8.1834	8.4973	6.8884	7.9517	8.8727	8.5156	9.105	7.7844	10.062	9.266	8.373	8.3021	9.0735	8.9388	8.871	8.2664	10.317	8.7251	8.0427	7.632	7.9404	7.9216	8.2041	8.5056	8.9293	8.2424	8.5423	8.9083	8.2988	8.283	9.1556	9.1646	8.8178	10.079	8.5407	8.179	9.9763	8.2517	8.5828	8.7395	9.1418	8.4789	8.2462	9.1282	8.6864	8.6257	8.7742	9.2573	9.1335
-14.955	-15.271	-14.187	-13.788	-15.248	-14.613	-14.23	-15.422	-14.019	-15.036	-14.431	-15.102	-14.455	-14.449	-14.572	-14.305	-15.449	-14.315	-13.732	-15.813	-15.735	-14.349	-14.372	-14.671	-14.906	-13.757	-15.069	-13.984	-15.068	-14.547	-13.414	-14.791	-14.19	-14.13	-14.142	-14.72	-14.641	-13.781	-13.649	-14.111	-15.491	-14.31	-15.073	-14.405	-15.122	-14.466	-14.582	-14.853	-15.767	-14.076
-4.1353	-4.671	-4.0979	-3.429	-3.123	-3.8861	-5.1407	-4.4354	-4.4135	-3.5351	-3.8609	-3.5159	-4.4884	-4.4916	-3.9052	-3.1451	-3.8391	-4.3602	-4.255	-4.746	-4.1118	-4.3052	-3.8785	-3.7143	-4.3441	-3.8938	-4.147	-3.0292	-4.784	-4.1753	-4.2878	-3.9205	-4.4004	-3.6273	-3.923	-4.5219	-3.9294	-4.1094	-2.8619	-4.3076	-5.0827	-4.2825	-4.6275	-4.7763	-4.7842	-4.0402	-4.5856	-4.0173	-3.9384	-4.1045
0.91129	1.1702	0.9252	2.5066	1.9102	1.5809	1.1414	1.6301	2.6434	1.3527	1.1187	1.5468	0.75503	-0.028144	0.47216	1.696	0.80655	0.28711	1.4704	1.8404	1.6966	1.3016	1.8374	0.2028	1.4909	1.0757	0.90109	1.7335	1.915	2.6747	0.42236	1.5369	1.3453	0.75631	0.49576	1.2692	0.94427	1.7219	0.7114	0.90726	1.1806	1.5811	1.0561	1.1902	1.1846	1.5235	1.4904	1.3539	2.1569	1.4972
5.5066	5.8654	6.8331	5.878	6.3802	5.9872	5.7571	6.1879	5.8516	6.4955	5.9001	5.2611	6.1252	6.2314	5.9539	5.1195	6.1465	6.3379	5.6734	5.723	5.0499	6.3286	6.8368	5.7209	5.1568	5.8255	5.1294	4.9047	6.0425	5.3998	4.4244	6.1544	5.6828	5.1948	4.6343	5.8122	5.6841	4.8178	6.1312	5.1933	5.7986	5.12	6.0599	5.0376	5.6011	5.0572	5.4892	6.525	4.3987	6.6833
-13.004	-14.917	-14.395	-14.304	-16.348	-14.824	-13.629	-14.46	-13.478	-14.286	-14.538	-14.055	-15.165	-15.397	-14.266	-14.635	-15.004	-14.41	-14.973	-14.368	-15.069	-14.944	-14.758	-15.086	-14.367	-13.772	-14.315	-14.44	-14.105	-15.205	-13.576	-14.593	-15.314	-14.262	-15.009	-14.583	-14.355	-15.726	-15.193	-15.596	-16.242	-14.436	-13.985	-14.392	-15.607	-14.923	-14.114	-13.244	-14.818	-15.471
-1.2882	-1.5031	-1.6107	-1.1007	-2.4364	-1.0453	-1.8617	-1.0483	-1.6335	-1.344	-2.4727	-1.2021	-1.3048	-1.6448	-3.4238	-1.7108	0.061872	-0.87323	-1.3969	-1.3997	-2.1642	-1.6308	-1.4068	-1.5973	-1.8868	-1.0776	-0.45379	-0.41125	-1.4391	-1.0655	-0.77645	-2.4332	-0.69517	-1.8928	-0.10906	-1.828	-2.7592	-1.2009	-1.4133	-1.757	-1.7161	-1.0711	-0.82482	-1.0017	-2.4382	-1.0804	-1.4519	-1.5006	-1.2926	-2.1944
-2.7028	-1.9713	-2.6739	-1.4031	-1.5794	-2.2368	-1.9774	-2.3699	-2.417	-2.1818	-2.4072	-2.3669	-1.4765	-1.9549	-1.9076	-2.3699	-3.5271	-2.4072	-2.1503	-2.3523	-2.2603	-1.5216	-2.5855	-1.8902	-2.375	-2.5651	-2.3051	-2.8578	-1.9694	-2.3553	-1.8051	-1.7665	-2.5587	-1.6045	-2.2335	-3.1585	-2.7526	-2.1741	-3.2204	-3.312	-2.0494	-3.0482	-2.9163	-2.7286	-2.4253	-3.2552	-1.1438	-2.3709	-3.0735	-2.0231
-5.7062	-5.3657	-5.7862	-5.6736	-6.7349	-5.7081	-5.5904	-5.4566	-5.4632	-5.7225	-5.7652	-5.0037	-5.1917	-6.2374	-4.9354	-6.4676	-6.1571	-5.0744	-6.5161	-6.2927	-5.5222	-6.2381	-5.2282	-5.4626	-3.7861	-5.7849	-5.4576	-5.138	-5.868	-6.2925	-6.9483	-6.1363	-5.3933	-5.4909	-4.6353	-4.9226	-6.3124	-5.3049	-4.8084	-6.0667	-4.5459	-5.0164	-5.0214	-5.1457	-5.1335	-5.5542	-6.1262	-5.5094	-5.8523	-5.7771
-1.9451	-1.034	-1.6988	-1.5381	-0.60503	-0.80975	-1.1049	-1.0694	-1.9975	-1.784	-2.4224	-1.6256	-1.9952	-1.2993	-1.4365	-2.7892	-1.9317	-1.6948	-2.0627	-0.48293	-2.9809	-1.5139	-2.8222	-0.81999	-1.8531	-1.7074	-2.5811	-2.5725	-2.6769	-2.1648	-1.303	-2.233	-2.5712	-1.8588	-1.8847	-1.303	-2.0145	-2.411	-1.0684	-1.9909	-2.0331	-0.88557	-1.8299	-3.0517	-2.6253	-1.4697	-1.8757	-1.2785	-1.8104	-2.4905
-4.603	-4.9923	-3.3937	-3.9378	-4.0955	-3.1812	-3.3744	-3.975	-4.9917	-4.4482	-3.4894	-3.9089	-4.6721	-3.8979	-4.0898	-2.7488	-3.3693	-2.7864	-3.9177	-5.0343	-3.6744	-4.982	-4.2815	-3.1155	-3.1602	-3.7753	-3.076	-4.383	-4.858	-4.0722	-3.988	-2.6111	-2.9593	-4.4589	-4.5538	-4.2838	-4.6982	-4.4677	-3.0941	-4.4059	-3.3793	-5.1474	-3.7799	-3.7765	-3.0737	-3.5206	-4.5251	-4.2427	-3.0403	-3.7167
-4.9713	-5.0072	-5.4342	-5.4593	-6.1341	-6.4748	-5.6325	-4.6463	-5.7756	-5.0555	-5.3819	-4.1433	-5.5725	-4.9799	-5.2934	-4.4913	-5.3799	-5.1062	-6.2043	-5.0178	-5.1195	-6.2899	-5.4511	-5.1761	-5.2914	-6.2299	-6.0199	-5.545	-6.7207	-5.0623	-5.5019	-4.4204	-5.1965	-4.5861	-5.7675	-5.4407	-5.3176	-5.1374	-4.4003	-6.0461	-6.2782	-5.6212	-5.9082	-5.6879	-6.3316	-6.3315	-5.3247	-6.0102	-6.0626	-5.1749
4.1052	1.8621	2.7633	3.6686	1.7676	2.0674	3.8953	1.7096	2.7079	4.0196	2.2207	2.1373	2.0257	2.1481	2.3024	3.1929	2.8553	2.0503	2.2322	2.1948	2.7146	2.5805	2.296	2.8595	1.9217	3.1161	3.638	2.6611	2.5946	2.3012	2.5169	2.8659	2.1457	0.88289	1.7207	3.4268	2.3333	2.1699	2.1244	2.9774	2.6379	1.4106	2.5735	3.3861	2.9794	2.0793	1.5811	2.6808	1.7758	3.5683
-6.0202	-3.8505	-6.156	-4.4121	-4.5432	-4.744	-4.6427	-4.4189	-4.4788	-4.9651	-5.1026	-4.5271	-4.1753	-4.7635	-5.1896	-5.4352	-5.8658	-4.4739	-5.1583	-5.511	-4.616	-4.426	-4.7696	-3.7526	-5.6183	-5.3421	-3.773	-4.7515	-4.6109	-5.0573	-5.3945	-5.7894	-6.4528	-4.2919	-5.8991	-5.5148	-4.0709	-5.1583	-4.2994	-4.3341	-4.7885	-4.996	-5.2921	-4.3094	-5.2786	-5.3446	-6.0437	-5.6691	-4.2911	-5.2971
-3.4897	-2.0131	-1.0554	-2.7588	-2.7325	-3.1699	-2.9362	-2.9567	-2.2482	-1.8492	-3.1165	-3.1114	-2.9715	-3.3529	-1.1946	-1.7149	-2.7887	-3.1842	-3.2443	-1.8887	-2.1296	-2.2524	-2.5498	-3.0202	-2.3447	-2.4974	-2.2579	-2.7195	-2.9315	-2.0884	-4.6107	-2.9485	-2.6842	-1.677	-2.5654	-2.2855	-1.1528	-3.3203	-2.6959	-2.3347	-3.6708	-2.8609	-2.7472	-1.8852	-3.2883	-3.3725	-2.8199	-1.0385	-2.417	-2.9672
-2.3363	-1.8792	-2.4042	-2.3269	-2.1039	-1.7659	-3.2511	-2.1286	-3.1058	-2.809	-3.4634	-2.6463	-1.4807	-1.4173	-2.2992	-2.1702	-2.212	-3.2987	-2.4892	-2.6757	-2.7283	-2.0173	-1.8052	-2.0653	-3.0712	-2.2347	-2.8974	-2.2347	-2.3537	-2.3177	-2.2382	-2.5898	-2.6361	-2.5527	-0.49777	-1.9846	-2.5173	-2.64	-2.1673	-3.4019	-1.7544	-3.2187	-3.0892	-1.8113	-3.0041	-1.8885	-1.4964	-3.2684	-1.6885	-1.1658
1.766	2.5126	1.2623	1.7072	1.7246	2.2031	1.7751	1.6881	1.9471	0.9547	2.1629	1.5345	1.0432	2.4964	0.49136	0.61182	1.3056	1.0877	1.2743	1.3577	1.1418	0.62623	1.2612	1.4953	1.3409	2.4463	2.7497	2.0819	2.0692	1.8446	1.8845	3.2432	0.88623	1.4979	1.3682	1.3452	0.98047	3.3103	0.93301	1.3168	2.0736	1.1532	1.3861	3.0619	0.82781	1.3855	1.6128	2.8916	2.5435	2.3933
-3.4514	-3.0268	-2.7001	-3.473	-2.8732	-0.99706	-2.7302	-2.8075	-2.0461	-2.1349	-2.5605	-2.0703	-2.7693	-3.0178	-2.3316	-2.1504	-3.2071	-2.3304	-2.0346	-1.5114	-2.6169	-2.7601	-3.1629	-2.5101	-2.624	-1.7033	-2.4909	-2.5987	-1.6602	-2.5251	-4.0041	-3.1014	-2.8413	-3.349	-3.6329	-2.5514	-3.0873	-2.8989	-2.7076	-2.7481	-2.0243	-3.5642	-2.5316	-2.6575	-1.4333	-2.5955	-1.7774	-1.5636	-3.574	-2.1524
-2.6293	-3.6101	-3.0883	-3.5742	-3.5919	-2.7934	-3.6411	-2.8493	-3.2361	-3.6199	-5.3334	-3.1908	-3.1993	-3.7354	-3.903	-3.5403	-4.1298	-3.9976	-4.9986	-2.4674	-3.9941	-3.0578	-2.4878	-3.5215	-3.3189	-3.1824	-2.8922	-2.7176	-4.0012	-4.1314	-3.3384	-3.8626	-3.734	-3.0627	-3.7278	-3.324	-3.3656	-4.4549	-3.2663	-2.6989	-2.8916	-4.282	-3.4987	-3.6534	-3.3408	-3.925	-2.8588	-2.6068	-2.4945	-4.1023
-5.0954	-4.3195	-4.5644	-4.4415	-5.9467	-5.0203	-5.562	-5.5239	-5.7134	-5.147	-4.9409	-5.2208	-5.3115	-5.5239	-4.6398	-4.501	-4.6538	-5.6761	-5.0943	-4.4868	-5.0124	-4.4778	-6.1479	-4.3914	-3.9412	-4.2328	-4.9305	-5.0246	-4.9338	-5.3919	-6.5663	-4.917	-5.3182	-4.9864	-4.3486	-4.6293	-5.3018	-4.8109	-5.5227	-4.4489	-4.9364	-5.1852	-5.378	-4.4803	-5.2029	-5.8444	-5.1264	-4.7972	-4.9799	-5.799
-13.303	-14.186	-13.937	-12.561	-13.414	-12.64	-13.794	-14.111	-13.323	-14.094	-13.159	-14.112	-14.119	-14.472	-14.379	-12.243	-12.678	-13.362	-12.401	-12.243	-13.665	-13.25	-12.816	-14.865	-13.248	-13.273	-12.892	-13.305	-11.464	-12.401	-12.955	-14.539	-12.598	-14.386	-13.4	-12.951	-14.452	-12.998	-13.007	-13.682	-12.108	-13.792	-12.183	-13.395	-13.364	-12.7	-12.577	-12.556	-12.53	-12.831
-8.8909	-9.0872	-9.696	-9.0289	-10.676	-9.1749	-9.0755	-9.3825	-9.7695	-9.9056	-9.4457	-9.4144	-9.4562	-9.2253	-9.9593	-9.5484	-9.5557	-8.4725	-9.4949	-9.5498	-8.8643	-8.4649	-9.4989	-10.309	-8.5764	-9.8976	-10.393	-9.5338	-9.72	-9.4951	-8.5486	-8.2127	-8.8883	-8.7976	-9.0898	-8.4041	-9.1104	-8.6308	-9.7002	-9.2808	-9.5837	-8.5559	-9.1218	-9.8428	-9.9639	-9.0524	-10.176	-9.0253	-9.6076	-8.0925
-0.826	-1.9826	-1.9574	-1.7825	-1.0108	-0.52217	-1.4532	-1.4973	-0.13869	-1.2729	-1.8205	-1.2474	-1.009	-1.6416	-1.2651	-1.6322	-1.8773	-0.5823	-0.93965	-0.40242	-0.22763	-2.0117	-2.2325	-2.2583	-1.6854	-2.0689	-1.3968	-2.3754	-1.6038	-0.83885	-1.7431	-0.84818	-0.85164	-0.26156	-1.3296	-0.78683	-0.39309	-0.81572	-0.4257	-0.44479	-1.2291	-0.29666	-0.9929	-1.9522	-0.98896	-0.85923	-1.9009	-0.64753	-1.0179	-1.564
-6.4761	-6.6308	-7.692	-5.8231	-6.2781	-6.212	-5.7219	-7.3917	-5.9293	-5.6352	-6.9395	-6.6906	-6.9207	-6.3433	-5.7622	-6.0875	-5.894	-7.7073	-6.9892	-5.5379	-6.1546	-6.4444	-5.5382	-6.1841	-6.7316	-8.1937	-6.1285	-6.228	-6.6345	-6.1731	-5.1349	-6.4957	-7.3059	-6.782	-6.4134	-5.6713	-6.1294	-5.8784	-6.6919	-7.6903	-6.9818	-7.0052	-6.414	-6.2028	-5.0453	-5.1497	-6.5229	-6.5204	-5.6596	-6.2716
1.2033	0.84798	1.9046	0.99407	1.9199	2.3211	1.021	2.0236	2.3569	1.4838	1.7631	1.6692	1.4283	-0.12087	2.4054	2.2029	2.4432	2.2328	1.3455	0.84396	1.1602	1.0226	1.2628	2.0116	1.2982	0.78893	1.7565	2.1838	1.2831	2.8567	1.7942	1.2924	2.1754	1.4063	2.0773	0.63167	1.7986	0.57083	1.2541	1.2097	1.3777	1.0794	2.4593	1.8075	0.8504	2.3576	2.5905	1.8532	1.6367	2.3229
-14.484	-13.897	-14.257	-14.865	-15.692	-14.899	-15.001	-14.898	-14.96	-14.843	-15.083	-13.75	-14.19	-14.221	-14.266	-15.282	-15.232	-14.057	-14.354	-14.298	-15.017	-14.611	-14.73	-14.855	-14.253	-15.942	-14.834	-14.147	-14.387	-14.339	-15.053	-13.631	-14.564	-14.489	-13.868	-13.995	-14.043	-14.957	-15.233	-13.74	-14.254	-14.548	-15.741	-14.258	-14.535	-13.386	-15.329	-14.229	-13.835	-15.392
1.3885	1.9991	0.95797	2.3803	1.0469	2.5794	2.096	1.6223	1.6927	1.8308	0.6732	1.0686	0.80257	0.75783	0.42786	1.1187	2.0271	2.7784	1.1322	0.86822	1.6117	0.80046	2.4921	1.3768	1.8363	2.3196	0.72111	2.0458	0.76823	1.6506	1.422	1.9294	0.93637	1.934	1.7175	1.8834	2.6235	0.80409	2.366	1.6743	1.4781	1.0414	0.46609	2.0411	0.88255	1.2437	-0.80093	1.3862	1.0756	2.5057
-4.2418	-4.7557	-5.008	-5.3727	-4.6272	-5.2648	-4.4927	-5.329	-5.955	-5.2183	-4.2137	-4.7073	-5.5391	-4.324	-4.516	-5.6898	-5.2269	-5.2366	-3.6136	-5.5617	-5.5378	-4.6955	-4.0221	-5.2783	-5.3834	-5.3681	-5.646	-3.5337	-5.9627	-4.8123	-4.717	-4.3713	-5.8192	-4.2049	-4.5424	-4.9861	-5.251	-5.1723	-5.4314	-5.6342	-6.4281	-5.4281	-5.1329	-5.0407	-5.0391	-5.4087	-4.4614	-4.0154	-4.9383	-5.4128
-4.2717	-3.0815	-4.3356	-4.2179	-3.992	-3.981	-3.6433	-3.9629	-4.8255	-3.7592	-4.2962	-4.1762	-3.3437	-3.8181	-4.9668	-4.3623	-4.011	-4.3322	-5.2682	-4.0213	-4.4892	-3.231	-3.4051	-4.6866	-4.9852	-4.636	-3.2891	-3.5077	-3.4331	-4.964	-3.8346	-4.3408	-4.8604	-4.6696	-4.3557	-4.0592	-4.6423	-4.28	-3.372	-3.7097	-4.4216	-3.7644	-3.1578	-3.884	-3.817	-3.3633	-3.3234	-3.9763	-3.1561	-4.6671
-8.4411	-8.9032	-10.104	-8.0007	-8.2681	-9.8837	-9.0069	-8.1597	-9.184	-8.5695	-9.8583	-8.2073	-9.9027	-8.814	-8.1886	-8.5644	-9.2452	-9.0852	-8.5425	-9.7085	-8.5916	-9.7265	-9.5234	-8.5942	-8.8025	-8.5261	-9.4496	-8.8013	-8.9698	-8.8283	-8.8491	-8.0706	-9.1131	-9.6079	-10.127	-9.8865	-9.0519	-9.4792	-7.5578	-9.4746	-8.9283	-8.4461	-8.556	-9.129	-9.1497	-9.8626	-8.7616	-8.8312	-9.1805	-9.914
-14.494	-13.744	-13.766	-13.79	-15.12	-15.385	-14.632	-14.044	-14.276	-13.66	-14.472	-15.007	-14.626	-15.526	-16.23	-14.8	-14.165	-14.662	-14.345	-13.937	-15.123	-14.796	-14.184	-15.305	-14.156	-13.841	-14.317	-14.692	-15.302	-15.48	-14.671	-14.937	-13.58	-14.384	-14.683	-15.157	-14.89	-13.186	-13.877	-13.689	-14.932	-16.823	-15.719	-14.616	-15.447	-15.633	-14.961	-13.822	-13.807	-14.714
0.15165	-0.39681	-0.36802	-0.57399	0.069007	-0.25418	0.48415	-0.49806	-0.21003	0.54217	0.60527	-0.27536	-0.077097	-1.0664	1.1104	-1.265	-0.0046661	-0.2065	0.8612	-0.27957	0.51308	0.10747	-0.46107	0.34816	0.19005	0.33809	0.096055	-0.086305	-0.6533	-0.084781	-0.27293	-1.5344	0.40893	0.076634	-0.023428	-0.38403	1.2969	-0.058853	0.68189	0.053787	-1.051	-0.39286	0.14321	-0.62354	-1.4326	-0.059192	0.59417	0.25195	-0.8088	0.043255
3.9156	3.4267	4.0762	4.1928	4.3973	4.9925	4.9259	4.3963	4.1377	3.6348	3.2863	2.8663	4.7684	3.0394	4.9162	5.3313	3.5396	4.4402	4.7188	4.2052	4.8821	4.2668	4.6287	5.3698	3.8543	4.9203	3.7869	4.4318	5.1917	3.654	4.4339	4.41	4.9231	4.3371	4.4914	4.3129	4.4481	4.5098	3.7259	4.1174	4.308	4.3646	3.5208	4.6146	4.5617	4.0432	3.9041	4.4571	3.9417	3.6078
-3.7678	-2.4594	-2.5757	-1.7369	-2.8146	-3.0495	-1.8601	-3.478	-2.2188	-2.2636	-2.5995	-2.4098	-1.9803	-2.9783	-3.5479	-1.7512	-2.2689	-2.8978	-1.6748	-2.1074	-2.6473	-3.0143	-2.9333	-2.8637	-2.4811	-1.2292	-3.3963	-3.6719	-2.632	-3.4713	-3.1127	-2.4957	-2.6951	-3.0841	-3.106	-1.577	-3.6231	-1.7271	-2.7354	-1.7789	-2.2398	-1.4257	-2.5153	-3.3078	-1.9429	-3.5646	-2.6529	-2.9875	-2.4375	-2.3492
-4.0436	-4.2583	-5.4087	-3.9508	-5.2655	-3.7497	-4.3234	-4.545	-4.2707	-3.3189	-3.5942	-4.3316	-4.7904	-4.1656	-3.1657	-3.8852	-4.1496	-4.1582	-4.2938	-4.4548	-5.4561	-3.9693	-2.7428	-3.9114	-4.6146	-4.4027	-4.6919	-4.2248	-4.9396	-4.9747	-4.297	-3.6549	-3.8032	-3.7689	-3.5257	-5.4051	-4.6975	-3.6116	-4.5614	-3.8899	-5.3159	-4.1866	-4.0888	-3.1717	-2.8533	-3.2827	-3.3124	-4.6231	-4.8694	-4.7393
0.98493	0.43413	-0.38989	0.57067	-0.39355	-0.41276	-0.84698	0.21125	-0.46955	-0.097796	0.60572	0.1238	0.0063008	0.3524	-0.20546	-0.064942	-0.070311	-0.47562	0.1634	0.63563	-0.17788	0.34327	-0.23504	0.56918	-0.34233	-0.066881	-1.2805	-0.11953	0.9472	0.71345	-0.7432	-0.27805	0.54117	0.84099	-0.34984	-0.44158	0.91362	-0.25888	-0.038386	-0.39112	0.17061	-0.85491	0.35473	0.84506	-0.45589	-0.42943	-0.069474	-0.88579	0.69798	-0.92306
-3.0834	-2.8323	-2.3489	-2.4912	-2.8643	-3.274	-3.824	-2.524	-2.7322	-3.1788	-4.0293	-2.8651	-3.0863	-3.1432	-2.5839	-3.2079	-2.1648	-2.7107	-3.1596	-2.7777	-3.6253	-2.3517	-3.5864	-3.5772	-3.2621	-3.2962	-4.0662	-3.4653	-2.3174	-3.7271	-5.362	-3.8613	-3.334	-2.5966	-2.9549	-3.401	-2.6193	-2.9707	-2.4791	-4.066	-3.5585	-2.0715	-2.5652	-3.6328	-3.7118	-3.6765	-2.4094	-3.2424	-4.5898	-3.7344
0.71433	-0.42866	0.7625	0.10153	-1.7038	0.050502	-1.0051	-0.4592	0.60875	-0.029073	-0.13394	-0.82264	-0.43806	0.77114	0.34114	-0.17686	-1.3702	0.035674	-0.011924	-0.71176	-0.69082	-0.052434	0.61883	-0.48472	-0.24753	0.15357	-0.67564	-0.035104	0.45381	-1.1483	-1.3386	-0.81335	-0.60011	0.20004	-0.18246	0.27548	-0.17589	0.81941	-0.73097	-0.44461	-0.57673	-1.3902	0.32278	-1.3517	-0.6056	0.6679	-0.85493	-0.54109	-0.38518	0.01529
-10.583	-9.3115	-10.297	-10.84	-10.464	-11.594	-9.7479	-10.171	-11.151	-10.256	-10.356	-10.754	-9.1865	-10.101	-9.3715	-10.394	-10.813	-10.704	-9.4312	-10.821	-10.354	-10.203	-9.9534	-10.243	-9.8397	-9.238	-10.476	-10.326	-10.558	-9.0499	-10.052	-9.7123	-9.9614	-9.3448	-11.295	-11.032	-10.415	-10.138	-10.672	-10.149	-11.725	-10.427	-10.192	-9.6521	-10.545	-10.585	-9.8427	-11.146	-10.801	-10.025
-13.143	-13.155	-13.614	-13.593	-12.718	-13.762	-12.592	-12.701	-13.701	-13.775	-13.266	-13.607	-12.811	-12.592	-12.942	-13.35	-14.455	-13.585	-13.22	-14.269	-13.99	-13.781	-12.565	-12.586	-12.835	-12.79	-13.913	-13.05	-13.976	-12.363	-12.09	-13.88	-12.666	-13.503	-13.92	-13.268	-12.193	-14.662	-13.82	-13.147	-12.193	-13.695	-13.325	-12.55	-13.443	-14.108	-13.025	-13.362	-13.293	-13.172
-14.281	-14.875	-14.953	-15.303	-14.092	-13.636	-15.348	-15.151	-14.045	-14.02	-15.073	-13.956	-15.406	-15.006	-14.72	-14.953	-15.357	-13.57	-13.163	-14.4	-16.15	-15.234	-13.607	-15.039	-14.131	-14.985	-13.761	-14.449	-13.915	-14.735	-14.767	-14.668	-15.013	-14.346	-14.336	-14.916	-15.171	-14.191	-14.335	-15.311	-15.308	-14.354	-14.208	-15.13	-15.595	-14.693	-14.55	-12.926	-14.654	-15.117
0.067162	0.15558	-0.54662	1.3123	0.23867	0.94317	-2.0471	0.19485	-0.044704	0.046294	-0.74907	-0.1083	-0.59454	1.4875	-0.53733	0.3608	-1.2712	0.14401	-1.0689	0.21892	0.68514	0.84502	-0.84612	-0.84645	-0.63316	-0.36575	-0.65998	0.10614	-0.79995	-0.3164	-0.34898	0.16589	0.54451	0.024382	1.1375	0.074687	-0.61294	0.34008	-1.0018	-0.10538	-0.82731	0.26109	-0.24942	0.96299	-0.66521	0.57224	-1.0544	0.72916	-0.56417	-1.2525
1.7467	1.3402	1.1168	1.7999	1.469	3.0513	2.0484	2.0479	2.7335	1.6211	0.89576	2.3395	1.397	1.607	2.464	0.9337	2.2639	1.701	1.8904	1.6683	2.8844	0.83765	2.5271	2.147	1.0198	1.8527	1.6456	2.0715	0.97295	0.93346	1.5292	1.7635	1.6047	1.2699	2.6763	1.7647	1.412	2.0291	2.9169	1.7744	2.2092	1.8711	1.2524	1.9697	0.90883	1.4976	1.1712	1.1632	2.107	1.6466
1.7221	3.5717	2.3136	2.3631	2.4951	1.7303	0.59274	1.4189	2.4497	0.73419	2.1353	1.3614	1.5785	1.938	2.3075	1.8171	1.4404	1.9774	2.7135	1.2201	1.3019	1.6037	2.8512	1.592	1.5382	1.6524	1.6238	1.5238	2.3763	1.3708	1.7873	1.6995	0.9546	1.2323	1.1158	1.5991	2.1998	1.7581	0.88869	2.1995	0.57868	1.9587	2.484	1.7851	2.6565	2.237	0.90973	1.5702	2.0333	2.2708
-1.1735	-1.6102	-0.60342	-1.4739	-0.078933	-1.0149	-1.2802	-2.2054	-0.10275	-1.4479	-1.5928	-1.0462	-1.8684	-2.2959	-1.8839	-1.2625	-1.364	-1.412	-0.85852	-1.6766	-1.4772	-1.9392	-1.7294	-1.0377	-1.2778	-0.94157	-0.94953	-2.3856	-2.1032	-1.729	-0.74798	-2.5055	-1.3325	-1.5456	-1.6601	-1.4977	-1.7482	-1.6773	-1.3264	-1.5468	-1.007	-1.1272	-2.0846	-0.54135	0.43404	-0.87126	-1.5236	-1.1965	-1.3862	-1.5278
-2.1626	-1.1408	-1.8613	-0.27969	-0.84569	-1.6133	-2.0308	-1.5998	-1.4943	-1.4993	-0.6525	-1.5322	-1.4465	-1.305	-2.2283	-1.4447	-1.9199	-0.8737	-1.029	-0.97124	-2.4148	-1.9513	-2.5081	-0.99615	-1.0626	-1.3922	-0.22452	-1.3996	-1.7795	-1.3557	-1.7485	0.056192	-1.6864	-1.1229	-2.67	-1.2548	-2.0317	-1.0882	-1.3622	-0.64141	-0.14438	-1.9476	0.51043	-0.40986	-2.0586	-1.0772	-0.95573	-1.7306	-1.0069	-1.6867
-13.686	-12.83	-12.813	-12.877	-13.332	-12.816	-13.427	-12.793	-12.914	-13.162	-12.752	-13.534	-12.246	-13.127	-13.385	-12.283	-13.055	-11.145	-12.008	-12.935	-13.411	-13.319	-12.785	-12.337	-12.111	-13.08	-12.701	-12.426	-12.889	-12.158	-13.394	-13.012	-13.341	-11.985	-11.961	-12.329	-12.712	-12.155	-11.75	-12.415	-12.602	-12.619	-13.089	-12.238	-13.913	-12.438	-12.498	-12.575	-12.67	-13.015
0.30777	0.99117	-0.29307	0.4077	0.69948	0.75415	0.14751	-0.15906	0.26158	-0.8694	0.5361	-1.5829	-0.44664	-0.060453	0.24988	-0.8769	-1.3677	-1.1238	-1.4025	-0.52878	0.11427	-0.092562	-0.33722	0.003361	-0.065498	0.21615	-0.56483	0.41968	-1.8009	-0.39803	-0.71465	-0.39539	-0.41833	-0.10312	-0.34233	0.2864	-0.3008	-0.48942	0.16459	-0.1815	0.14824	0.18703	0.69246	0.094242	-1.0108	-0.16577	-0.40762	0.20028	-0.90578	-0.026324
8.5637	8.794	9.037	8.1165	9.2658	8.9157	9.4312	8.5026	7.8648	8.9572	8.7006	8.0866	8.4546	8.0945	8.7659	8.6135	7.8932	8.7702	9.5297	9.5964	7.3544	7.9742	9.6882	8.741	9.0829	9.2571	8.8161	8.7386	8.9629	9.2284	7.5222	8.1256	8.9958	8.6648	8.9592	8.0114	8.3718	7.7746	9.1319	9.038	7.9115	8.2888	8.0436	8.8247	8.8719	8.3984	8.6767	7.3067	9.6732	8.9263
-12.995	-12.473	-13.27	-12.862	-12.755	-14.23	-11.972	-12.636	-12.557	-12.828	-12.102	-14.246	-13.291	-13.307	-11.719	-13.825	-12.747	-13.221	-12.427	-12.158	-13.422	-13.278	-12.918	-12.407	-13.451	-13.122	-11.639	-12.512	-12.16	-12.972	-12.762	-13.167	-12.672	-13.196	-13.123	-12.505	-13.62	-12.449	-13.097	-12.872	-12.821	-12.412	-12.012	-12.455	-12.948	-13.127	-13.454	-12.657	-12.889	-13.012
1.8144	2.3621	2.0008	1.9552	1.9419	2.369	2.2333	1.9719	1.4796	1.75	1.8543	1.7947	2.1506	1.3909	0.92035	1.9588	1.486	0.61672	2.521	3.706	1.0308	3.266	1.0928	1.8237	1.5966	2.3506	0.64661	2.7615	0.55346	2.5817	2.4356	2.4395	1.0555	1.2538	2.368	1.7456	1.5736	2.2051	2.3463	2.8378	2.6047	1.2938	1.7217	2.0833	0.38034	1.3501	2.6621	1.6104	1.322	1.3439
-12.896	-13.079	-13.106	-13.764	-12.663	-13.575	-13.835	-13.459	-13.526	-13.716	-13.175	-13.274	-12.959	-13.531	-14.399	-12.511	-12.628	-13.484	-13.107	-13.484	-13.819	-12.738	-12.688	-13.431	-14.147	-12.59	-13.61	-12.976	-13.183	-13.9	-12.639	-12.542	-13.17	-13.255	-11.722	-13.627	-12.146	-13.735	-13.402	-13.731	-14.102	-14.925	-13.623	-13.629	-13.347	-12.265	-13.97	-12.272	-12.32	-12.422
-2.2158	-1.7312	-1.0685	-1.9555	-1.4707	-0.2854	-2.174	-1.4119	-1.9649	0.3765	-0.70902	-2.1597	-1.9158	-1.3078	-1.5135	-2.4602	-1.1138	-1.3347	-1.0877	-0.94407	-1.3517	-1.6609	-2.5638	-0.76016	-0.96039	-1.2355	-1.3	-1.3727	-1.7606	-2.3539	-1.0964	-1.7693	-3.069	-0.96223	-0.66137	-2.3413	-0.84015	-1.694	-1.385	-2.7393	-1.3458	-1.5059	-1.5442	-0.40067	-2.1764	-1.9787	-0.98797	-0.92686	-0.85394	-1.4308
10.497	9.34	9.5136	9.2644	9.9758	10.846	9.9248	8.6697	11.033	11.018	9.1198	9.8139	10.56	9.02	10.079	10.105	8.6618	10.604	9.1407	9.7651	10.766	9.5646	9.4064	9.5321	9.4377	11.048	9.2306	10.235	9.7804	10.36	10.026	10.022	10.118	10.842	9.4152	8.8723	9.5728	10.015	9.6181	9.9049	9.8218	10.515	9.1462	9.9917	10.254	10.113	9.4215	9.8144	8.9887	9.5763
-2.0652	-4.1286	-5.341	-3.0788	-4.4371	-3.8939	-3.0924	-1.7877	-3.5186	-3.5746	-3.3369	-2.5961	-2.5162	-3.0906	-2.7149	-3.8566	-3.9405	-3.1921	-3.5687	-3.6077	-2.736	-3.0719	-3.1716	-3.5266	-3.5394	-3.9935	-3.9735	-3.4778	-4.1374	-3.3826	-3.5738	-3.4981	-4.2711	-2.9908	-2.5681	-2.3853	-4.1986	-3.3989	-3.3846	-3.2455	-2.0244	-4.6228	-2.7829	-3.8096	-3.5692	-2.3623	-3.1836	-3.11	-3.5535	-2.5401
-1.9628	-3.0508	-2.4612	-3.5727	-2.7792	-2.9968	-2.0865	-4.6582	-1.8864	-1.8696	-2.9916	-3.0283	-2.9396	-2.9864	-3.406	-3.551	-2.7039	-2.6135	-3.1449	-3.3324	-2.2814	-1.6674	-3.3575	-3.7467	-3.9681	-2.3596	-3.26	-3.6717	-2.9716	-2.9297	-3.2472	-2.8263	-2.3701	-2.7583	-1.8893	-2.5427	-3.2895	-2.3581	-3.5974	-2.3605	-3.1347	-4.5161	-2.8025	-3.8506	-2.3636	-2.3464	-2.0634	-2.52	-2.3109	-2.0621
-4.313	-6.1808	-4.0549	-5.0908	-5.7822	-4.9742	-5.2703	-5.2041	-5.0433	-4.2816	-5.566	-6.1681	-5.2415	-5.4115	-5.0383	-4.9666	-4.9439	-5.9423	-4.8152	-5.024	-4.1596	-4.3468	-5.3006	-5.4495	-5.2462	-4.4757	-4.7045	-5.4888	-4.8188	-4.8026	-5.5288	-5.7475	-4.2657	-6.0869	-4.5124	-4.6471	-4.5428	-5.2772	-5.6707	-4.7322	-4.6562	-4.8586	-4.6894	-4.391	-4.9605	-4.7877	-5.6233	-5.4049	-3.9214	-4.7314
-5.0476	-4.793	-4.4911	-4.5258	-4.5889	-4.0973	-3.8575	-4.2154	-5.5906	-4.2104	-5.252	-3.3015	-4.1328	-5.4617	-5.2471	-4.5727	-5.0949	-4.2013	-4.7101	-4.3079	-4.2799	-4.8355	-5.0967	-5.2595	-4.6182	-5.0879	-3.1605	-3.7845	-4.1644	-4.3268	-5.3232	-3.1648	-4.698	-6.0205	-5.078	-4.9652	-3.4432	-3.7968	-4.4372	-4.2091	-5.5273	-4.4395	-4.7493	-4.9022	-4.4636	-4.3763	-4.6694	-4.4289	-4.7625	-5.0135
-15.246	-14.339	-13.009	-14.753	-15.081	-14.973	-14.793	-14.853	-14.621	-14.711	-15.247	-15.022	-14.052	-14.821	-14.569	-14.352	-14.402	-13.45	-15.136	-15.275	-15.002	-13.972	-14.684	-14.048	-13.99	-14.852	-13.854	-14.247	-14.866	-14.602	-15.059	-15.187	-14.102	-14.286	-16.324	-14.738	-14.23	-14.579	-14.631	-14.201	-14.972	-13.608	-14.565	-14.626	-15.091	-15.427	-14.144	-15.26	-14.249	-13.881
-0.73772	-1.1763	-1.9076	-0.83103	-1.1956	-0.9143	0.0075057	-0.83207	-0.49767	-1.8051	-0.41693	-1.0113	-0.17619	-1.9341	0.21673	-2.3213	-1.6498	-1.8037	-0.59122	-1.3509	-1.9754	-1.0833	-0.62658	-1.4629	-1.539	-0.69604	-1.4055	-2.3071	-2.2393	-1.0922	-2.1427	-0.56412	0.082883	-1.8547	-1.9893	-0.84871	-1.1048	-1.871	-0.95671	-1.8971	-0.82127	0.021407	-0.35227	-1.4376	-1.4669	-1.4534	-1.2929	-0.93422	-1.1217	-0.95884
-12.794	-12.889	-13.325	-13.233	-12.178	-13.075	-14.364	-13.641	-13.539	-13.184	-12.812	-12.639	-13.31	-13.566	-12.522	-12.85	-13.183	-13.285	-13.282	-14.333	-14.093	-13.538	-14.281	-12.588	-13.148	-13.548	-13.099	-11.667	-13.742	-12.295	-12.848	-12.643	-14.105	-12.932	-13.025	-12.935	-12.568	-12.523	-13.348	-13.385	-12.614	-13.018	-12.959	-14.069	-13.904	-12.529	-13.409	-13.65	-13.578	-13.613
-4.5348	-4.2475	-3.57	-3.8258	-5.0554	-3.3095	-4.8112	-3.7595	-4.5048	-4.0579	-2.2689	-2.6636	-3.9299	-3.8467	-2.9801	-3.3151	-4.4661	-4.2503	-4.3631	-2.691	-2.9722	-4.1608	-3.8893	-3.3794	-4.0967	-3.8421	-4.2629	-3.5341	-4.2002	-3.2309	-3.5558	-3.4605	-4.1427	-4.5663	-3.779	-4.0707	-4.2866	-3.519	-4.2884	-3.3217	-3.6468	-3.6001	-4.2893	-2.5165	-3.6247	-4.0128	-4.2809	-2.8172	-4.083	-3.0736
-13.137	-12.964	-11.608	-13.449	-12.155	-13.41	-12.643	-13.841	-13.248	-12.846	-12.24	-12.801	-12.751	-13.412	-12.484	-11.45	-13.463	-12.43	-13.081	-11.644	-12.499	-13.004	-13.039	-13.393	-11.628	-12.02	-11.712	-12.824	-12.031	-12.255	-11.779	-13.319	-12.359	-13.09	-13.966	-12.161	-13.837	-12.723	-11.919	-13.612	-11.842	-13.102	-13.4	-12.349	-12.964	-13.098	-13.652	-12.494	-12.44	-12.697
-1.8636	-0.93739	-0.57001	-1.2261	-2.3473	-2.1805	-1.7651	-2.1122	-1.5273	-2.4398	-2.5463	-1.436	-1.9405	-1.6699	-1.7614	-2.1441	-1.2642	-2.2518	-1.9527	-2.4533	-2.1376	-1.5576	-0.74122	-1.4926	-2.098	-2.6747	-1.0385	-1.2702	-0.34054	-2.3924	-1.6959	-0.40747	-1.5913	-2.1754	-1.5561	-2.2151	-2.8618	-1.4736	-1.4865	-1.7897	-2.4868	-1.0475	-2.3845	-1.8351	-2.3984	-1.3701	-0.91346	-0.88174	-1.7556	-1.7679
-0.84312	-0.55067	-0.48885	-1.6302	-1.826	-1.7125	-1.1675	-1.5306	-2.5399	-1.4954	-1.3842	-1.9353	-1.9558	-1.8366	-1.365	-0.21785	-1.0847	-1.6531	-1.9838	-2.0645	-1.6449	-1.2075	-1.6565	-0.90957	-1.7301	-1.7031	-0.61403	-1.2201	-0.9296	-1.1257	-2.0487	-1.8545	-1.1984	-1.4487	-1.3625	-0.52172	-1.0768	-1.1984	-2.5754	-1.1399	-0.45238	-0.94045	-1.3746	-1.4842	-1.2515	-1.5728	-1.6532	-0.096451	-0.47702	-1.7462
-5.0814	-3.4902	-3.1554	-3.4111	-3.4303	-4.0598	-3.8373	-2.8279	-4.8709	-4.0056	-4.5374	-4.105	-3.7846	-3.1562	-4.2131	-4.004	-4.0603	-3.6334	-4.2294	-4.951	-3.8501	-3.1162	-5.3426	-4.3186	-3.0323	-4.3388	-3.883	-4.2494	-3.5573	-4.1768	-4.2015	-4.0686	-2.7873	-3.6725	-4.469	-3.3281	-3.6919	-3.753	-3.8067	-3.8204	-4.096	-4.2331	-3.423	-4.0438	-3.1674	-3.3394	-3.1454	-3.6211	-4.4154	-3.6351
-1.9367	-2.7911	-1.1231	-1.2027	-1.5841	-1.0342	-0.67063	-2.0479	-1.6393	-1.9619	-1.6152	-0.32486	-2.1924	-1.4882	-0.62759	-2.1241	-2.149	-1.2489	-1.4643	-0.95686	-1.2997	-1.8551	-1.9324	-2.1306	-1.9043	-2.1296	-1.6494	-0.67556	-1.9893	-1.6317	-2.0958	-0.49193	-2.7216	-1.1616	-0.70686	-0.44156	-1.6905	-2.3604	-1.9576	-1.2523	-0.95856	-1.6011	-0.70476	-2.9745	-0.60649	-2.3029	-2.6199	-0.76946	-1.7121	-1.6633
-4.2065	-3.6829	-2.5064	-2.4856	-3.6688	-2.8439	-2.354	-2.9004	-3.274	-3.5981	-3.0215	-2.9484	-3.0716	-2.1602	-3.3738	-3.3499	-4.0065	-3.0085	-2.9046	-3.0671	-3.4419	-2.7832	-2.077	-2.7999	-2.7459	-3.0989	-2.6362	-2.4899	-2.4409	-2.6493	-3.4967	-3.3392	-2.4416	-3.4896	-3.345	-2.9151	-2.5338	-3.9509	-4.2026	-2.5713	-2.471	-4.2654	-3.6298	-3.798	-2.4647	-3.2518	-3.2497	-4.7671	-4.0262	-4.9294
-13.57	-13.281	-12.548	-12.706	-12.32	-12.734	-12.966	-13.049	-12.316	-13.087	-13.026	-13.159	-14.038	-12.533	-11.524	-14.43	-12.905	-12.774	-12.388	-12.378	-12.888	-12.306	-13.582	-13.474	-12.584	-13.162	-12.747	-12.367	-12.156	-12.032	-12.761	-13.805	-11.877	-12.445	-12.689	-12.679	-12.662	-13.089	-12.951	-13.359	-14.098	-13.111	-12.701	-12.631	-13.491	-13.378	-12.889	-13.002	-14.001	-12.471
-1.6839	-2.3259	-2.5531	-2.0296	-2.2838	-2.3788	-2.8638	-1.2681	-1.3971	-2.9096	-2.4678	-3.278	-2.1912	-3.9184	-2.703	-2.7909	-2.58	-1.8381	-3.1658	-3.1409	-2.2506	-2.0237	-2.7694	-2.1933	-2.1487	-2.7462	-3.2244	-2.9762	-2.5877	-2.2138	-1.8002	-2.2658	-2.5604	-3.4204	-2.689	-1.6239	-2.3007	-2.3633	-2.2706	-3.2348	-2.3891	-1.7542	-3.1815	-2.1718	-2.4502	-1.5289	-1.2327	-2.1448	-2.053	-2.0857
9.589	8.7831	8.6124	9.9567	8.1773	7.5597	8.4844	10.431	7.7578	7.5674	8.8802	8.7596	8.0378	8.5787	7.7359	9.0632	8.1661	8.2146	7.9096	8.7867	9.3816	9.0914	8.3312	8.1568	9.3912	8.5799	9.4474	8.1431	8.6583	9.3236	9.0004	9.8105	8.562	8.6874	9.0449	9.2213	8.9276	7.9109	7.1704	8.098	7.7706	9.5754	7.8709	8.9337	8.8223	8.8266	9.4382	10.046	8.2376	7.7309
0.45672	0.7415	-0.094236	-0.14267	0.8908	0.14416	1.1534	0.35282	0.69385	0.40831	0.47588	-0.23501	0.35735	0.39516	0.80149	0.16889	0.33435	0.052791	0.15822	1.1198	1.5235	0.64916	-0.34015	0.34396	0.21672	1.0709	0.53082	0.045499	0.4435	-0.71745	0.042068	-0.022531	0.838	0.99334	0.47445	0.20113	-0.04181	1.0223	0.44069	0.78783	-0.20643	0.31892	-0.14268	-0.65087	2.0532	0.70996	0.35872	0.48354	0.3795	-0.26613
-3.2756	-2.8515	-2.1805	-3.2169	-1.0397	-3.1959	-2.0015	-3.7329	-2.5806	-2.4149	-2.4014	-1.8713	-2.5406	-2.985	-3.1408	-2.1689	-3.1503	-2.0798	-2.8505	-2.068	-2.9246	-2.5966	-2.7975	-3.1939	-2.5368	-1.3523	-2.8149	-1.8686	-1.7422	-2.5657	-2.6511	-2.9397	-3.0027	-2.4413	-3.404	-1.4888	-1.7343	-3.4023	-3.5214	-3.0351	-2.1204	-3.1577	-2.158	-2.2982	-2.7294	-3.1023	-2.324	-3.48	-2.0862	-1.6489
-3.727	-1.9368	-3.4534	-4.3413	-2.5317	-3.0821	-2.7013	-2.9432	-2.8751	-2.7833	-4.5438	-2.8325	-2.563	-2.24	-3.5921	-2.6221	-3.0119	-3.6696	-2.9829	-2.8528	-2.3495	-3.26	-2.7284	-3.0658	-2.4642	-3.232	-3.5763	-4.1497	-2.8691	-3.1496	-3.7036	-3.0657	-3.3109	-1.8912	-2.473	-2.4705	-2.9862	-3.9313	-3.0762	-3.2281	-2.7171	-4.1887	-3.0213	-3.5283	-3.6804	-2.4975	-3.5634	-2.8478	-2.4168	-1.7848
-1.8697	-1.6982	-1.6483	-2.0578	-2.0121	-1.4319	-3.1718	-3.5097	-3.1252	-2.4475	-3.563	-2.4784	-1.1827	-2.9306	-2.9324	-1.6845	-2.2555	-2.8521	-3.4322	-3.7184	-3.3725	-2.6291	-3.3813	-2.0096	-2.4793	-2.8167	-3.4141	-3.001	-2.6913	-1.7829	-4.3245	-1.9286	-2.1429	-2.4798	-2.5416	-2.5094	-1.7187	-2.7196	-3.9827	-3.3878	-2.205	-2.4242	-2.1462	-2.3061	-3.4545	-2.2749	-2.7611	-2.5072	-2.8728	-3.7308
-3.4158	-2.6932	-2.8812	-2.1362	-3.4818	-2.7007	-2.1992	-1.9502	-1.6558	-3.3962	-3.1055	-3.0884	-2.6264	-1.3116	-3.4229	-2.5482	-1.7776	-2.6308	-2.4991	-2.9132	-2.8449	-3.514	-2.2905	-2.6403	-2.4819	-3.2378	-2.5889	-2.3347	-2.0489	-2.6132	-2.5411	-3.2139	-1.9281	-3.6796	-2.6998	-2.0233	-2.0617	-2.1802	-2.1757	-3.435	-2.5801	-2.7588	-2.3023	-2.097	-3.9003	-3.2991	-2.449	-2.3994	-2.6336	-2.8501
-0.12566	-0.2852	-1.4936	-1.864	-2.0705	-2.8068	-1.9051	-1.9448	-2.0126	-1.8042	-2.2885	-3.0299	-1.1452	-0.71201	-1.2735	-2.8241	-0.97576	-1.7526	-2.3614	-2.8937	-0.53026	-0.65533	-1.5494	-2.0172	-2.0924	-1.8445	-2.3636	-1.5729	-2.7334	-0.44246	-1.331	-1.8458	-1.6219	-1.835	-1.9989	-0.22076	-2.0964	-1.7424	-2.6428	-0.26112	-2.1932	-1.1756	-1.1001	-0.78466	-2.0468	-1.3764	-1.3044	-2.1021	-1.2761	-1.9101
4.1703	5.973	5.8867	5.2842	6.0219	4.7718	4.9414	4.8129	4.967	5.0338	4.7788	4.6282	4.3572	4.3487	4.413	4.2418	5.4797	4.7541	5.885	6.0105	4.6885	5.4505	5.5325	5.9293	5.2395	5.5423	4.9235	4.7985	4.7599	4.8641	5.4214	5.2793	4.2804	5.1757	4.7735	5.0428	5.285	5.3337	5.3534	5.038	4.649	3.7059	4.9174	5.4647	4.8645	5.7438	5.8493	4.5029	4.8465	5.6769
1.8532	1.7283	0.96174	3.2485	1.4942	0.49851	1.7096	1.7659	1.6884	1.7509	1.8647	1.4879	2.4736	2.2145	2.6931	1.8863	2.1767	1.316	2.1737	1.7067	1.8215	1.8526	1.5161	2.2964	1.0233	1.7999	1.5127	2.2433	2.0995	1.9435	1.3228	0.88518	1.8521	1.2483	0.20148	1.34	1.9158	1.4634	1.5593	1.1603	1.375	0.79745	1.4609	1.7354	1.8971	1.8317	2.2476	2.0725	1.3141	1.8132
-23.006	-22.964	-22.361	-22.339	-22.184	-22.235	-22.268	-22.801	-22.25	-21.59	-21.907	-21.919	-21.041	-21.811	-22.541	-22.055	-20.878	-22.257	-22.888	-22.005	-22.095	-21.837	-22.239	-21.775	-22.42	-22.104	-22.357	-21.732	-21.876	-21.4	-22.624	-22.662	-21.565	-21.917	-22.098	-21.893	-21.435	-22.577	-22.123	-22.444	-22.681	-21.562	-22.522	-22.293	-21.293	-23.159	-22.769	-22.992	-23.059	-21.559
1.348	1.2099	1.1515	1.3124	2.548	1.0876	1.5679	2.0529	2.1513	2.1626	2.5178	1.6802	2.7501	1.9268	1.1794	0.44313	0.72015	1.2775	1.3872	1.1373	1.3256	1.4874	0.77112	1.5998	0.44781	1.4538	1.6435	1.0375	0.74383	2.1747	1.2008	2.9502	0.9778	0.81702	0.69989	1.6761	1.8007	2.2006	2.3529	1.7271	2.2854	2.081	1.3637	0.2122	1.3013	1.2853	1.6889	3.0638	2.1733	2.2115
-9.3691	-10.752	-8.1921	-9.6189	-9.3027	-9.2517	-9.1417	-9.3001	-8.1892	-8.2342	-9.3404	-8.8782	-8.3391	-9.7588	-9.6418	-8.4652	-8.9244	-8.998	-9.9155	-10.037	-8.8981	-8.5824	-9.2062	-9.5213	-8.1303	-8.1977	-8.3798	-9.263	-9.174	-9.42	-9.2182	-8.8585	-8.6804	-8.5673	-9.3777	-9.1295	-9.0473	-10.523	-9.6904	-9.189	-8.0813	-8.2188	-10.288	-8.4607	-9.1101	-9.1828	-9.3425	-8.2079	-8.3847	-9.5017
2.2509	1.5127	1.64	1.6321	1.2238	1.3034	1.544	1.8704	2.3017	1.887	2.0541	0.64182	0.94391	1.6995	1.6994	0.10352	2.4271	1.7242	1.6571	1.77	2.2366	1.4583	1.7982	1.8375	0.47316	1.5976	2.2606	1.3468	1.3114	2.2093	1.326	1.388	2.1495	1.1858	2.2508	1.9838	0.41068	1.9931	2.4155	1.0063	1.7801	2.1286	2.3178	0.99695	1.9916	1.6107	1.962	2.8006	1.0929	1.8416
-2.6058	-3.4849	-2.7966	-1.6954	-3.4836	-2.7743	-3.8301	-4.1178	-2.8656	-2.8015	-3.5044	-2.702	-2.5175	-2.9375	-2.3244	-3.1037	-3.9731	-2.8622	-2.9533	-3.9299	-3.2024	-3.1403	-3.0443	-2.228	-3.6399	-2.4891	-3.9598	-4.6584	-2.9755	-1.4304	-3.1309	-3.6222	-4.1956	-3.4694	-2.4252	-3.956	-3.3778	-4.5178	-3.3751	-2.2178	-2.4682	-3.2852	-1.8309	-3.3008	-2.5478	-3.311	-2.9031	-3.4419	-3.4679	-3.0268
-21.182	-20.797	-19.989	-21.59	-20.34	-20.795	-21.017	-21.052	-20.392	-20.484	-20.317	-20.639	-21.576	-20.522	-21.089	-21.104	-20.661	-21.678	-21.901	-20.61	-21.063	-20.498	-21.259	-20.809	-20.92	-21.752	-20.786	-20.351	-21.683	-21.482	-21.18	-22.689	-20.786	-21.019	-20.867	-21.467	-20.473	-21.069	-21.91	-20.757	-20.909	-21.064	-20.465	-20.271	-20.282	-20.421	-20.95	-20.691	-20.478	-21.755
1.4771	2.4996	1.1911	2.1818	2.2525	3.087	1.4736	0.53222	0.50834	1.2335	1.1835	1.7936	1.113	1.196	0.82361	1.5971	1.7103	2.0641	1.3961	0.74564	2.7996	0.66475	1.8725	1.0502	1.8479	1.448	1.0214	0.84612	3.0182	1.2402	2.4281	1.8877	2.5387	1.6442	3.0355	2.548	3.0975	0.43152	1.3743	1.641	1.1156	1.1712	1.3337	1.2949	1.3224	1.7691	1.873	1.6757	0.83289	1.6678
-3.7176	-3.2754	-4.6195	-5.0375	-5.1502	-2.6455	-3.0695	-4.5537	-3.5004	-4.8291	-5.0147	-4.5408	-3.6265	-3.6252	-4.0025	-4.5903	-4.003	-4.2826	-3.8668	-5.1651	-3.6327	-4.687	-5.7713	-4.9192	-3.216	-4.4804	-4.6251	-4.3036	-4.283	-3.8416	-3.4728	-4.0186	-4.1489	-3.824	-4.1081	-4.122	-3.9609	-3.6713	-3.6034	-4.0308	-2.3353	-4.2476	-4.5006	-4.4107	-4.3431	-5.3599	-5.1324	-4.8803	-3.8048	-3.2915
-3.9988	-4.2176	-4.7568	-2.6714	-4.4822	-3.4705	-3.0776	-3.7927	-3.941	-3.0979	-4.2421	-3.8745	-4.0584	-4.1813	-3.4976	-2.8258	-4.2005	-4.5012	-3.673	-4.0083	-4.9053	-4.2342	-3.0892	-4.4569	-4.5451	-4.7691	-2.6482	-2.9944	-2.9479	-2.7012	-3.445	-4.2438	-4.1099	-3.855	-4.8127	-3.6723	-4.3742	-3.147	-4.5348	-4.7785	-4.0295	-2.4852	-2.8743	-4.316	-3.5277	-4.192	-4.1302	-5.063	-3.0771	-3.8041
-1.3681	-1.3842	-1.5029	-1.4139	-2.0959	-2.8417	-2.0586	-1.8228	-1.2774	-2.045	-1.234	-0.99837	-1.2608	0.32941	-0.54902	-1.3607	-1.5398	-1.2004	-1.6135	-2.2533	-2.0802	-2.2789	0.24004	-2.3642	-2.5458	-1.2612	-1.0167	-1.0761	-1.4004	-1.3703	-2.1655	-0.60406	-1.0146	-0.84667	-1.4742	-1.7513	-1.5041	-0.81272	-1.7611	-1.1558	-1.8874	-1.6497	-1.3976	-1.6659	-0.20916	-0.84766	-1.7573	-1.3247	-1.5107	-2.1637
-15.529	-13.252	-13.588	-14.303	-15.278	-15.219	-14.878	-15.138	-13.633	-13.452	-14.915	-14.328	-14.52	-14.595	-14.043	-14.991	-14.736	-15.272	-16.022	-14.077	-15.496	-14.231	-14.84	-14.652	-15.188	-14.056	-15.048	-14.525	-14.248	-14.557	-14.669	-15.791	-14.411	-15.828	-13.237	-13.443	-14.864	-15.769	-14.881	-13.493	-15.367	-14.621	-14.604	-14.857	-14.877	-14.904	-14.453	-14.915	-15.748	-14.913
1.0183	-0.17749	-0.45525	0.30814	-0.65577	1.4695	-0.39454	0.093374	-0.29123	0.4961	1.0675	0.60015	-0.17341	0.41582	-0.773	2.0223	-0.50984	-0.30341	-0.10151	-0.069046	1.3235	-0.055583	1.0791	0.19688	-0.043235	-1.2194	0.034065	0.11317	0.76202	-0.09177	0.53666	1.2146	0.66123	0.86987	-0.099551	-0.039037	0.34352	0.17849	0.14873	-0.2598	0.63064	1.414	-0.25857	-0.21798	0.81758	0.41106	0.3614	1.2844	0.41161	0.41542
-10.688	-11.528	-11.598	-10.911	-12.232	-10.7	-11.185	-10.475	-10.103	-10.724	-12.351	-10.74	-9.8746	-10.091	-11.406	-10.736	-11.822	-11.64	-11.335	-10.961	-10.516	-10.594	-10.264	-11.054	-11.407	-9.9225	-11.346	-10.264	-10.839	-10.81	-10.6	-9.8622	-10.825	-10.519	-9.443	-11.525	-11.8	-10.745	-10.017	-10.449	-10.669	-9.6545	-11.217	-9.7594	-10.694	-10.844	-11.008	-10.561	-9.7127	-11.004
5.6997	6.5287	5.8321	7.0407	5.1423	6.803	5.6687	6.5522	7.8907	8.5984	7.2104	6.804	6.1745	7.7062	6.6325	5.7161	7.2924	8.2421	6.9767	6.3886	6.7876	6.1917	6.0039	6.5735	5.9674	6.536	6.5838	6.5433	7.8945	6.5712	6.2099	6.5519	8.1313	6.4183	6.7675	6.0084	6.4259	7.1844	6.7118	5.8978	7.4714	7.5539	5.868	5.7279	7.1902	7.1208	6.9629	6.6335	7.1139	5.778
-11.514	-10.271	-11.161	-9.8191	-10.167	-10.876	-11.004	-10.045	-9.9824	-10.521	-9.6154	-12.189	-10.58	-10.931	-11.014	-10.442	-11.854	-10.461	-11.257	-11.371	-11.293	-11.285	-11.017	-11.399	-9.9505	-10.09	-10.71	-10.203	-9.9295	-10.918	-10.067	-9.8204	-10.594	-11.268	-10.428	-11.292	-10.369	-10.726	-10.442	-11.297	-10.604	-9.8563	-10.899	-10.508	-11.144	-10.29	-10.37	-10.539	-10.598	-10.082
-22.464	-21.845	-22.873	-22.162	-22.484	-21.187	-21.876	-21.687	-22.61	-21.481	-21.864	-21.915	-22.996	-21.965	-22.804	-21.943	-22.552	-22.068	-22.681	-21.299	-21.705	-23.063	-22.041	-22.235	-22.321	-23.199	-23.012	-21.907	-22.122	-22.394	-22.625	-21.825	-21.826	-22.08	-21.544	-23.144	-21.685	-21.681	-23.004	-22.001	-22.626	-22.097	-21.641	-22.227	-21.853	-22.617	-21.537	-22.375	-22.457	-22.694
1.4178	0.22007	0.73699	-0.93561	0.72756	-0.046935	-0.30045	0.75444	-0.69528	0.5607	-0.75773	0.82909	-0.22755	0.068445	-0.054646	0.23974	-0.61242	-0.90713	0.11839	-0.37768	-0.40222	-0.40621	-0.59868	0.4228	-1.4066	0.021676	-0.46428	0.72377	-0.25916	0.50265	0.21214	-0.11627	-0.7603	0.54215	-0.1725	0.36161	-0.736	0.47384	0.43027	0.70629	0.40437	-0.85896	0.42001	0.30487	1.2847	-0.0086708	-0.63321	-0.36815	-0.093055	-0.27233
9.8532	9.6161	10.449	10.042	9.7684	9.2434	9.7816	9.5335	10.172	9.5281	9.07	10.044	10.02	8.0815	10.116	10.508	9.051	9.2722	10.412	11.098	9.2192	10.276	10.015	10.244	9.4348	10.398	9.8071	9.6998	10.922	8.7982	10.566	10.206	10.018	9.5855	10.623	9.592	9.6376	9.7904	9.0091	9.6972	9.6102	9.2851	10.002	9.8522	10.695	9.3788	9.4036	10.578	9.0563	9.8808
-6.2133	-6.2238	-5.5352	-5.6859	-6.1193	-6.7152	-6.8135	-7.0146	-6.2839	-6.3463	-5.6961	-5.5003	-6.1805	-7.263	-7.61	-7.0207	-5.7221	-6.037	-5.1112	-6.1676	-7.2528	-5.6186	-5.5975	-5.8347	-6.2541	-7.2802	-7.3837	-7.354	-6.3119	-6.1354	-5.4306	-5.298	-6.9509	-6.3051	-6.2602	-5.8113	-6.7618	-6.6908	-5.6707	-6.5571	-7.2042	-5.3903	-6.1515	-5.3559	-6.8024	-6.7516	-6.7749	-6.6992	-6.7937	-6.0441
-11.709	-10.835	-11.091	-10.748	-10.843	-11.558	-10.438	-9.8192	-10.464	-10.503	-11.455	-11.609	-10.39	-10.554	-10.773	-11.269	-11.338	-10.074	-11.162	-9.9453	-11.035	-10.615	-10.53	-11.391	-11.998	-10.682	-11.8	-11.397	-12.139	-10.837	-11.895	-11.717	-12.439	-9.8862	-10.574	-10.311	-11.154	-10.867	-11.152	-10.858	-11.16	-11.53	-11.164	-10.576	-10.209	-11.583	-10.993	-10.218	-10.693	-10.904
-1.5822	-1.4331	-1.1324	-0.90809	-1.266	-1.5277	0.43814	-0.87096	-0.36932	0.13682	-1.4782	-0.9857	0.45321	-1.5916	-1.1474	-0.49149	-1.2775	-2.0113	-1.9289	-0.37524	-1.5393	-1.2221	-0.6935	-1.3629	0.23424	-1.7531	-0.87784	-1.7282	-0.87356	-0.79458	-1.8083	-0.95552	-1.079	-1.0858	-0.14522	0.18439	-1.7302	-1.7657	-0.48923	0.1014	-1.344	-0.82081	-1.0193	-1.2408	-1.9995	0.088263	-1.8664	-0.50337	-0.8917	-0.85804
-5.7419	-6.1177	-6.1561	-6.4004	-6.8959	-6.3202	-5.6072	-6.9687	-6.4457	-6.7659	-6.4556	-5.9498	-5.17	-7.0292	-6.4345	-7.6621	-5.1701	-7.0161	-6.5459	-5.4299	-6.807	-6.5225	-6.9063	-5.8843	-6.458	-5.4592	-7.7708	-7.2542	-5.8147	-5.9243	-5.8167	-5.7644	-5.1988	-6.024	-6.5521	-6.0522	-5.764	-6.5219	-7.3428	-6.6854	-6.0999	-6.47	-6.6071	-6.7604	-6.0393	-6.4871	-6.81	-6.2503	-5.3652	-5.3823
-12.909	-14.147	-14.467	-13.72	-12.226	-13.296	-12.374	-12.49	-13.274	-13.506	-12.952	-12.593	-15.012	-12.446	-13.149	-13.418	-13.763	-13.963	-12.857	-12.695	-13.642	-13.254	-13.113	-12.968	-13.561	-12.631	-12.593	-13.007	-13.633	-12.308	-13.423	-13.855	-13.58	-12.193	-13.048	-12.882	-11.283	-12.919	-13.142	-12.405	-12.759	-12.621	-12.835	-12.818	-12.724	-12.768	-13.977	-14.563	-13.781	-12.138
-0.29791	0.64957	-0.65276	0.60205	0.80683	0.82311	0.075444	0.87043	-0.58977	-0.1142	0.36088	0.027628	0.43102	0.10685	0.49796	-0.30095	0.21016	0.49479	-0.76609	0.68365	-0.25968	1.2284	-0.42669	0.79154	0.17798	0.2258	-0.17703	0.54654	-0.25831	0.2709	0.39833	1.4036	-0.27574	0.53919	-0.29011	0.018455	0.96967	-0.92412	0.40834	0.81688	0.65654	-0.47421	-0.1642	-0.026935	-0.076562	-0.01315	0.091479	1.4908	0.11982	1.1216
-3.9182	-3.6937	-4.6282	-4.8976	-4.6243	-4.8676	-4.8975	-4.2841	-4.6296	-3.3791	-4.1868	-3.4052	-3.8094	-3.3617	-4.0133	-3.4038	-4.4319	-4.719	-3.7944	-4.0108	-4.5646	-4.1217	-4.9982	-3.8074	-3.5544	-3.5897	-3.78	-3.8532	-4.159	-5.9256	-4.0144	-2.1928	-4.1183	-4.27	-5.4425	-3.7138	-4.9877	-3.829	-4.3692	-3.9918	-3.825	-4.6601	-3.8712	-4.2937	-3.6224	-3.5192	-4.6771	-5.1187	-4.9279	-3.6874
-12.708	-13.496	-12.51	-12.221	-12.488	-12.414	-12.22	-12.486	-13.922	-12.898	-12.484	-12.147	-12.414	-13.821	-12.112	-12.368	-12.279	-12.988	-12.993	-12.11	-12.948	-14.176	-12.625	-12.04	-12.09	-12.863	-12.994	-13.708	-12.899	-12.657	-12.724	-11.962	-12.767	-13.591	-13.374	-13.249	-13.352	-12.078	-13.958	-12.252	-12.72	-12.872	-12.664	-11.631	-12.026	-13.309	-13.309	-14.035	-13.633	-12.768
6.299	6.2061	5.6024	6.2224	6.1972	5.8629	5.896	5.4779	4.6192	5.797	5.3754	5.1151	4.9677	4.7531	5.3666	6.2813	5.7411	6.5762	4.5837	5.9459	5.2228	6.7203	5.8563	6.0405	5.348	4.6465	5.3109	5.1072	4.7295	5.4605	6.0609	6.2076	6.1484	5.3393	6.1415	5.3827	4.8132	5.5657	4.1762	6.3743	5.9316	6.9704	5.0125	6.0421	4.6346	6.1901	5.9359	5.571	5.8613	5.5758
-12.315	-14.427	-12.384	-13.466	-14.402	-14.95	-13.832	-13.37	-13.259	-13.086	-12.433	-12.985	-13.747	-13.682	-13.654	-14.237	-13.464	-13.639	-12.6	-13.385	-13.594	-13.666	-13.465	-13.098	-12.983	-12.927	-13.356	-14.235	-12.976	-13.331	-13.89	-12.765	-13.31	-13.679	-12.517	-12.957	-13.735	-12.846	-12.632	-13.858	-13.735	-13.045	-12.517	-14.186	-13.545	-14.18	-12.141	-12.563	-13.645	-12.969
2.302	1.5283	0.29064	0.69971	1.4822	0.41328	1.6465	2.1931	1.1548	2.9136	2.0566	0.73156	1.4576	1.4503	1.4587	2.8168	2.697	1.7561	1.7649	0.56618	1.8736	1.2694	1.2169	1.5485	1.9423	2.0593	1.5554	2.1528	2.3311	1.9836	2.018	1.0603	2.5351	1.9676	1.3828	1.9218	1.6024	0.4614	1.8442	1.9776	1.4451	2.7856	1.7888	1.6253	2.0645	2.0245	1.6255	3.2138	1.3987	2.9849
-4.596	-4.1368	-5.6456	-3.9648	-3.3548	-3.5328	-4.2663	-2.0635	-3.6855	-3.1543	-3.7579	-4.7636	-4.2074	-4.6588	-3.1898	-4.0977	-3.9247	-4.7336	-4.0456	-3.5515	-4.1688	-4.2421	-4.9915	-3.2039	-2.7882	-4.3206	-3.5548	-4.7035	-3.3683	-3.813	-4.6009	-4.9702	-4.1099	-3.8869	-5.1931	-3.0612	-3.6694	-4.1896	-3.127	-3.8694	-3.869	-4.6103	-3.044	-3.331	-3.6503	-2.6899	-4.0017	-3.3971	-2.7418	-3.8335
-22.415	-22.691	-21.888	-20.458	-21.755	-22.56	-22.277	-22.358	-22.694	-22.155	-21.067	-23.093	-22.364	-21.529	-21.554	-21.969	-20.592	-23.467	-22.411	-21.334	-22.701	-21.585	-22.227	-22.175	-22.521	-22.295	-21.789	-22.312	-21.765	-22.716	-22.343	-21.797	-21.455	-23.038	-22.586	-21.946	-23.078	-23.458	-22.56	-22.483	-22.42	-22.352	-23.978	-21.476	-22.471	-22.47	-23.13	-22.444	-22.473	-22.574
-12.057	-11.159	-12.324	-11.233	-11.442	-11.171	-12.445	-11.687	-11.298	-11.623	-11.489	-12.107	-11.863	-11.904	-11.895	-11.795	-11.157	-12.044	-11.641	-11.755	-12.465	-11.683	-12	-11.985	-11.574	-11.217	-10.521	-12.346	-11.811	-11.647	-11.23	-10.995	-11.399	-11.644	-11.496	-11.198	-11.157	-11.529	-11.956	-11.462	-11.026	-11.128	-11.244	-12.239	-12.617	-12.334	-10.965	-11.739	-12.908	-12.106
0.018183	-0.088251	0.29162	0.40213	0.92804	0.25312	-0.31141	0.67862	-0.9225	0.99972	-0.72036	-0.234	0.04124	0.54206	1.2376	1.0691	1.174	-0.18792	0.82212	0.8694	0.9738	0.86029	0.55957	0.86253	0.043956	0.77972	0.070227	-0.74798	0.56503	0.32756	0.85941	-1.033	0.66024	0.42639	0.85703	0.026556	0.0059477	-0.13206	0.38832	-0.068477	0.44336	0.52016	0.6432	1.1888	0.33734	0.79532	0.48328	0.63903	0.15868	1.4737
0.005617	1.4534	0.11328	1.9742	1.663	2.455	2.1663	2.3873	1.5081	2.163	0.80468	0.674	2.5551	0.86023	0.60099	2.1811	1.4908	2.6088	0.8202	1.6067	1.6564	2.9381	1.4935	0.67831	2.3758	1.2647	0.95324	2.9234	2.2519	2.2574	1.8623	1.5854	1.7197	1.9401	1.073	0.74291	2.3944	0.95444	1.0475	1.5783	0.46247	1.5951	1.8125	1.6815	1.275	2.1299	0.59336	0.77389	1.8492	1.5604
-6.1902	-3.9754	-3.5863	-4.7595	-3.7545	-4.5085	-5.0907	-3.1444	-3.2355	-2.7517	-4.3507	-4.4987	-3.5055	-4.741	-4.3125	-2.1465	-3.2813	-4.0799	-5.6555	-4.2677	-4.6536	-3.4532	-3.6887	-4.8182	-2.9945	-4.103	-3.5418	-4.3639	-3.3712	-4.5857	-4.3674	-4.2552	-3.4288	-4.3432	-3.8222	-4.7077	-3.6771	-3.3273	-3.8752	-2.7937	-3.9546	-5.0319	-4.7172	-3.8076	-5.0931	-5.1215	-3.2506	-4.9892	-4.1643	-4.9035
0.87973	0.16627	-0.10393	0.10032	-0.30543	1.929	-0.016791	0.098634	0.54891	0.5002	0.41615	2.0385	1.8664	0.22752	1.0774	1.8347	0.21419	-0.11883	0.94353	1.3986	-0.19686	0.20534	1.7732	0.7506	1.3127	0.90306	-0.11709	-0.11815	0.49744	0.926	0.18058	0.27125	1.2422	-0.28066	2.1605	-0.19879	0.96745	-0.68782	-0.77794	1.073	-0.61232	-0.060397	0.14118	-0.014793	0.27724	0.92298	0.78709	-0.46295	0.97267	0.45731
-3.5396	-3.0811	-3.4212	-2.3305	-3.0438	-3.5537	-2.407	-1.9432	-2.9763	-2.8963	-3.0652	-2.1407	-4.0977	-3.0396	-1.3754	-3.2338	-2.8593	-2.9326	-3.5443	-2.9475	-3.0731	-2.8699	-3.9657	-3.7316	-2.4615	-2.5729	-2.7462	-3.5177	-3.0216	-3.9879	-3.1631	-3.1486	-2.3348	-3.3208	-2.1679	-3.6487	-3.8839	-3.1143	-3.7106	-4.1017	-3.2705	-2.9765	-3.7413	-4.2053	-3.6447	-3.244	-2.1586	-3.0254	-2.997	-4.0373
-14.794	-13.371	-14.08	-14.578	-14.228	-14.058	-12.886	-15.221	-14.248	-14.593	-14.473	-14.833	-15.428	-14.46	-14.209	-15.524	-16.419	-13.807	-14.681	-14.431	-14.407	-13.993	-14.57	-14.397	-14.472	-14.797	-15.13	-14.386	-14.296	-15.969	-14.232	-15.175	-14.593	-14.727	-14.164	-14.859	-15.217	-13.956	-14.879	-14.206	-15.874	-14.752	-14.999	-15.719	-14.93	-14.609	-15.34	-14.747	-14.97	-14.393
-2.1178	-3.8006	-2.1859	-2.9832	-2.2605	-3.1059	-2.5208	-1.5606	-2.8981	-2.5011	-2.2209	-1.9729	-2.0682	-2.446	-2.597	-1.6489	-2.8471	-2.0411	-3.7981	-1.7484	-3.7285	-2.2904	-3.1049	-2.8381	-2.0136	-2.5568	-2.6364	-3.0918	-2.0547	-2.0698	-2.1204	-2.5408	-2.9204	-3.2356	-2.0114	-1.8592	-1.856	-3.0471	-1.9163	-2.0289	-1.5264	-2.32	-2.3605	-1.1056	-2.0948	-2.8069	-2.1727	-1.7809	-2.7654	-3.7947
-22.057	-22.842	-22.618	-21.502	-23.201	-23.525	-22.183	-22.688	-22.877	-23.125	-21.844	-22.148	-21.363	-21.948	-22.811	-22.238	-21.787	-21.687	-22.352	-21.829	-22.744	-22.159	-21.593	-22.346	-21.702	-21.618	-21.975	-22.243	-22.463	-22.803	-22.352	-22.968	-21.851	-21.855	-22.079	-21.416	-22.311	-22.907	-21.074	-22.086	-22.291	-22.571	-22.112	-22.041	-22.181	-21.356	-21.988	-22.792	-21.78	-21.279
-3.6716	-3.7997	-2.8378	-3.287	-2.6934	-2.3634	-2.5634	-3.4786	-2.305	-3.3145	-3.4429	-4.1718	-3.0661	-3.0401	-2.6056	-3.4495	-2.0524	-3.6645	-2.9027	-3.5918	-3.0053	-3.7977	-2.9159	-2.9557	-3.6996	-3.2033	-3.1666	-2.1129	-2.9355	-2.7646	-3.334	-2.0848	-2.0193	-3.2052	-2.5337	-3.158	-2.9501	-2.7567	-3.2445	-3.1323	-3.2019	-2.2014	-2.9385	-3.5332	-2.9025	-3.1504	-3.1041	-2.7448	-3.6084	-3.0699
6.5311	6.2037	5.7825	5.8886	5.7083	5.6249	5.9082	6.2676	5.9053	5.6287	5.3917	4.5753	5.6366	6.4586	4.9306	6.3305	5.0921	5.707	5.7645	5.5437	4.7704	6.6755	4.8298	4.5405	5.5958	5.7112	5.8361	5.7102	6.91	5.4437	5.6927	5.9581	5.1424	5.4581	5.7352	5.5732	5.4266	4.959	6.6934	6.0702	5.5566	4.6425	5.9437	6.2384	5.973	6.1453	4.8521	5.9127	4.6211	5.274
-3.2177	-4.1623	-3.4536	-4.374	-3.6241	-3.5149	-3.4795	-4.2063	-3.3828	-3.2114	-4.1326	-2.9014	-3.8296	-4.6826	-3.2764	-3.6801	-4.0749	-3.7431	-2.7296	-4.0319	-4.1436	-4.0513	-2.8451	-4.4239	-4.3021	-3.7374	-3.6679	-4.3611	-4.7948	-3.3831	-4.9138	-3.8888	-3.8789	-3.6088	-4.6831	-4.0167	-4.5569	-3.938	-5.2665	-4.5449	-3.4839	-4.374	-3.0302	-3.4252	-4.835	-4.0573	-3.1357	-4.4756	-3.8514	-3.4642
1.1719	1.303	2.3046	0.44138	-0.050544	0.58779	2.4837	1.6764	1.2105	2.1618	1.6185	1.3225	1.136	1.7763	2.3861	3.2079	1.2687	1.914	1.6163	1.7616	2.4068	1.169	2.1901	0.98652	1.7105	1.4055	1.5596	1.4789	-0.13722	2.1441	0.6336	0.62651	0.57557	0.36788	1.0926	1.8517	1.904	2.518	1.7912	2.2174	1.3256	1.9591	2.2044	1.9321	3.0151	1.1365	2.1465	2.4601	1.8708	0.81405
3.8437	2.2008	2.5158	2.2424	3.1656	1.9979	3.6088	1.8721	2.0069	2.8259	2.5019	2.0446	2.7583	2.612	2.1225	2.7337	1.4314	2.9723	2.8417	4.0033	3.9098	2.4159	2.4753	2.7974	2.1702	2.9891	1.6297	1.3629	2.8795	3.2901	2.337	3.1488	1.9092	2.4512	2.083	2.4164	3.0225	2.4867	1.5212	1.7402	2.2582	4.1979	2.7242	3.1038	4.2932	1.7684	2.0469	2.9107	1.4462	2.3002
-0.40295	0.19936	-0.29345	-0.79475	0.29846	-0.049808	0.82215	-0.51593	0.67242	0.83637	0.50058	1.5001	0.011271	-0.3768	0.032304	-1.3176	-0.1453	0.32705	-0.64713	1.4913	0.47795	-0.79045	-1.087	-0.073134	0.17421	-0.16075	0.38199	0.016629	-0.037731	0.84416	0.97699	-0.1622	-0.06413	-0.80439	-1.5412	0.16193	0.30054	0.084871	-0.45737	-0.28312	-0.040073	-0.20344	0.18887	-0.87623	0.29003	0.18926	-1.4676	-0.41536	0.4711	-0.71309
-12.254	-13.676	-13.118	-12.079	-13.232	-12.1	-13.198	-12.415	-12.344	-12.963	-13.009	-13.342	-12.374	-13.304	-12.033	-12.673	-12.924	-13.111	-12.966	-13.225	-11.757	-12.257	-12.433	-12.622	-12.931	-12.746	-13.301	-12.039	-13.655	-12.368	-12.961	-12.702	-13.462	-11.98	-12.738	-12.429	-13.637	-12.084	-12.992	-13.431	-13.347	-13.016	-11.921	-12.799	-12.411	-14.129	-13.02	-12.761	-12.514	-13.006
-7.8898	-6.1576	-6.5819	-7.573	-8.3141	-8.1692	-8.2393	-5.6948	-8.4476	-7.1276	-6.8174	-6.714	-8.5888	-7.4929	-7.5718	-6.7052	-7.4183	-8.9442	-6.06	-8.4578	-7.3379	-6.9627	-7.8259	-7.694	-7.2623	-6.8403	-7.9782	-7.4478	-7.785	-6.9864	-7.3301	-7.859	-6.7182	-7.3657	-7.3841	-7.1451	-6.9128	-7.9567	-7.7282	-7.4151	-7.7598	-7.5769	-8.6575	-6.821	-7.6238	-7.2794	-9.3116	-8.2114	-8.509	-6.7439
-11.261	-11.039	-11.452	-11.461	-11.863	-11.508	-11.44	-11.475	-10.733	-12.393	-10.423	-12.724	-11.86	-12.183	-11.833	-10.811	-12.379	-12.26	-12.672	-11.901	-11.195	-11.743	-13.01	-11.575	-11.813	-11.886	-11.915	-11.655	-11.207	-9.6381	-12.268	-10.547	-12.031	-10.964	-13.068	-11.865	-12.249	-11.672	-11.562	-11.563	-11.05	-11.586	-11.359	-11.837	-11.736	-13.186	-12.112	-12.051	-11.389	-11.638
2.5651	1.2311	2.0382	3.0588	1.1417	1.74	2.1389	1.6195	0.93059	1.4647	1.8411	3.0224	1.8354	2.2831	1.0317	2.5195	3.1455	1.0628	1.9002	1.5457	1.5858	1.5905	1.6894	1.7562	2.7078	3.092	1.5569	1.596	1.7786	1.6706	1.626	1.3133	1.4111	2.3693	2.0705	2.6882	1.9592	1.1184	1.051	3.2605	1.7823	1.7424	1.8414	2.4267	0.44945	2.1378	2.2153	2.6721	1.6752	1.7902
-4.0296	-4.4918	-4.3568	-3.884	-3.2439	-4.021	-3.9841	-3.4423	-4.3671	-2.9342	-3.9065	-2.3338	-4.1303	-3.3108	-3.6726	-3.2791	-3.3919	-4.398	-3.0429	-3.2386	-4.0253	-3.343	-3.5973	-5.4872	-4.4356	-3.9603	-3.6607	-3.8903	-3.4046	-3.0714	-3.5795	-4.77	-4.1254	-3.7081	-4.2931	-3.6173	-4.2412	-3.8029	-4.75	-4.1013	-4.0219	-3.855	-4.1567	-3.7027	-3.8294	-3.1539	-3.9489	-4.3491	-3.7117	-3.2811
-14.611	-13.931	-13.691	-14.356	-13.989	-14.866	-14.297	-14.05	-14.592	-14.862	-13.924	-14.445	-14.253	-14.137	-14.444	-14.369	-13.743	-15.068	-14.31	-13.161	-14.595	-14.345	-15.102	-13.812	-13.915	-13.142	-14.216	-13.411	-13.637	-13.737	-15.002	-13.82	-14.212	-14.601	-13.622	-13.756	-14.77	-13.192	-13.618	-15.05	-14.322	-14.291	-13.334	-15.166	-13.843	-14.002	-13.026	-12.879	-13.616	-13.726
-11.652	-10.65	-10.858	-9.7754	-11.103	-11.254	-10.224	-11.067	-9.9767	-10.13	-11.102	-9.9616	-10.368	-10.399	-10.075	-11.339	-10.87	-9.1073	-10.007	-10.849	-10.814	-11.89	-10.716	-10.581	-10.977	-11.594	-10.725	-9.8599	-11	-9.539	-11.159	-10.743	-10.397	-11.307	-11.394	-9.2692	-11.248	-9.7962	-11.03	-10.294	-11.197	-10.413	-11.09	-12.411	-12.723	-10.441	-9.3254	-10.698	-8.5674	-11.675
-1.6644	-0.61432	-1.389	-2.4196	-0.28361	-1.3437	-1.0228	-0.87205	-0.65535	-0.93361	-1.2555	-1.0569	-0.26429	-1.7536	-1.6026	-1.1342	-0.60061	-0.4398	-0.75595	-0.94576	-1.5489	-0.1862	-1.9259	-1.363	-1.5362	-2.6195	-0.52999	-2.4172	-1.9984	-0.84067	-2.1379	-1.4297	-1.329	-0.66931	-0.34044	-1.2045	-1.5769	-2.1383	-1.2992	-1.332	-1.4593	-1.0561	-1.1232	-0.70166	-1.2219	-1.485	-1.3242	-0.27263	-1.4837	-2.1623
-1.091	-2.2151	-1.1789	-1.1007	-0.78361	-2.3102	-1.0066	-1.1132	-0.93176	-1.3695	-0.92029	-2.0073	-1.5214	-1.6108	-1.8552	-0.99886	-1.7436	-3.5698	-1.2331	-0.85693	-1.0971	-1.9198	-1.5116	-1.2572	-0.84743	-2.1517	-1.0854	-1.1184	-0.65257	-1.0069	-1.0116	-0.62951	-0.14305	-2.3034	-1.4483	-1.6836	-1.4718	-1.5437	-1.7333	-1.5824	-1.1458	-0.18753	-1.7025	-1.8056	-1.3216	-2.1773	-1.839	-1.4404	-1.0593	-0.71851
6.7471	6.7816	6.8811	6.5526	6.1745	6.7247	6.5201	7.3946	6.8702	7.5306	7.8848	7.4699	7.1159	6.9493	6.8986	7.7891	6.2911	7.4955	6.6111	6.7916	7.0389	6.615	6.7617	7.9127	6.6957	6.3215	6.6356	6.5561	7.2617	6.6489	6.4132	7.2324	7.6521	7.0334	6.956	7.1876	6.675	8.6474	6.8162	6.7071	6.2705	7.0574	6.2329	6.9192	6.2746	8.2865	7.35	8.1315	6.5316	7.2
-0.86664	0.28712	-0.73208	-0.24496	-0.312	0.71213	0.87665	-0.16577	-0.15924	-0.036818	-0.32407	-0.22476	-1.2059	-0.34352	0.48772	0.45422	0.29717	0.54668	0.26393	1.0397	0.11359	-0.73442	-0.34085	-0.39082	-0.47517	-0.70273	-0.28467	-0.20186	0.19497	0.081036	0.49008	0.73619	0.075522	-0.21555	-0.7773	-1.1976	-0.66797	0.14063	0.0022952	0.35129	-0.49623	0.78227	-0.2953	-0.47709	0.98555	-0.50711	-1.0527	0.16311	-0.55934	-0.87647
-12.21	-12.085	-11.828	-12.71	-11.984	-12.754	-10.86	-11.759	-12.114	-11.783	-11.67	-11.917	-11.526	-11.88	-12.591	-11.911	-12.174	-11.261	-11.788	-12.196	-11.118	-12.046	-12.239	-11.069	-13.334	-12.349	-11.581	-12.789	-11.388	-11.035	-10.816	-12.026	-12.453	-12.406	-11.035	-12.843	-12.305	-11.881	-12.408	-11.503	-13.011	-11.26	-12.084	-12.403	-12.538	-10.863	-11.841	-11.437	-12.263	-12.427
-1.8046	-0.99266	-1.5468	-1.0876	-1.1377	-0.26169	-0.39284	-1.6312	-1.2725	-1.0668	-1.2418	-1.1271	0.38768	-0.84673	-1.2272	-1.6834	-0.86379	-1.0077	-0.38407	-0.49295	-1.3802	-0.85399	0.20096	-0.37447	0.0074618	0.30705	1.1812	-1.5847	-0.62117	-0.012285	-0.72096	-0.36155	0.092418	-0.17497	-0.68864	-1.3245	-1.4693	-0.82387	-1.7119	-1.0153	-1.4782	-0.38301	-1.9832	-1.4608	-0.83625	-1.1258	-1.4073	-0.13262	-1.8908	0.28651
6.7448	6.8294	6.4275	7.0819	7.332	7.4578	6.5583	6.2164	6.1473	6.545	6.5458	6.8254	7.5733	6.5585	7.1334	6.4817	6.4579	7.4949	5.4078	7.3499	5.7994	7.2912	5.6896	7.902	6.1851	6.6544	7.1953	7.219	6.1213	6.6747	6.6206	6.9309	7.0992	7.166	6.8568	7.6049	7.2691	6.0335	6.5105	5.7361	7.7678	7.2227	6.0345	5.6607	7.8199	5.5325	7.1448	6.8856	7.0504	6.2465
1.7303	1.5136	1.2007	1.6572	1.0517	1.6297	1.1451	1.3441	0.794	0.38652	1.7542	1.2348	0.84027	2.7814	1.7243	1.5473	0.20695	0.91148	1.3884	1.3154	1.0426	1.4272	1.8624	0.89072	2.0167	-0.19049	2.2133	1.2465	1.2446	1.9608	1.1048	-0.069384	1.2112	1.2884	1.1324	2.2311	0.5079	1.319	0.19633	-0.26274	1.6539	0.25944	-0.16461	1.6494	0.65425	1.3184	1.8503	1.6627	1.2236	0.95456
5.3022	4.8701	5.2059	4.7892	4.9642	4.8478	4.6957	4.9881	5.0073	4.2987	4.6827	5.675	5.7534	4.878	4.6171	5.3682	4.4423	5.612	5.2588	4.2709	4.4211	5.002	6.1934	5.373	4.104	4.4301	3.6425	4.8982	5.4416	4.2113	5.0486	5.4585	4.8083	4.7127	5.0644	5.0795	4.8126	4.9077	5.6808	3.253	4.3562	4.7584	5.8369	4.435	4.692	5.0437	4.5172	3.7458	4.9239	4.5662
-12.087	-13.675	-13.45	-14.038	-13.219	-14.056	-13.392	-13.425	-11.378	-12.841	-14.089	-13.566	-12.814	-14.498	-13.715	-13.506	-12.88	-11.84	-13.173	-12.601	-13.227	-14.342	-13.39	-12.577	-12.683	-14.412	-13.129	-13.91	-13.336	-13.726	-12.527	-11.819	-12.586	-13.003	-13.796	-13.564	-13.908	-14.344	-13.706	-12.705	-13.494	-12.62	-11.914	-13.868	-13.917	-14.375	-13.646	-14.041	-12.52	-12.287
-4.9692	-4.0023	-4.498	-4.3559	-4.0855	-4.0906	-4.2334	-2.8935	-4.1025	-4.2661	-3.0659	-3.3419	-2.8735	-3.5554	-3.5517	-4.2433	-3.2821	-3.6559	-2.7131	-3.8195	-3.0387	-4.0642	-4.096	-4.1439	-2.8209	-3.8304	-4.0288	-4.0799	-4.0931	-4.3449	-4.4107	-4.8829	-4.2536	-4.1978	-3.295	-3.7067	-3.2699	-2.5685	-3.7408	-3.2205	-3.7351	-4.0772	-4.2576	-3.3878	-3.5686	-5.0199	-4.885	-4.2021	-3.2288	-4.6411
-1.8123	-1.3425	-1.718	-0.72314	-1.2025	-2.0166	-1.2004	-0.41034	-1.2826	-1.8366	-1.3384	-0.87012	-1.0292	-1.4649	-1.3236	-1.8475	-1.688	-0.98627	-0.71872	-1.4021	-1.9431	-0.41734	-2.1388	-1.6958	-2.1347	-1.0254	-0.77682	-1.0503	-0.59744	-1.2746	-1.3968	-1.8384	-1.7889	-0.8051	-2.3382	-0.97685	-2.7211	-1.7253	-2.3877	-1.7243	-0.69327	-0.42764	-1.671	-1.2198	-1.4654	-1.4266	-1.3979	-1.4268	-1.3337	-0.88622
5.55	4.4907	3.8765	4.2079	5.2224	3.1619	3.7362	3.9607	4.2303	4.876	3.4011	5.1921	3.5878	4.0776	4.985	4.2602	3.843	4.6051	4.6523	3.5009	3.9235	4.3694	5.3373	4.6046	3.7612	3.2997	5.4923	3.3428	3.7577	4.4216	4.2156	4.5926	4.0498	4.3397	5.1067	4.1784	5.2732	4.9999	4.5104	4.7088	5.168	3.3662	3.6727	5.1769	5.2106	5.1674	5.0658	4.2284	4.4042	4.1695
-11.857	-12.357	-12.536	-11.89	-11.754	-11.497	-11.523	-12.088	-11.246	-12.368	-11.3	-10.226	-11.092	-12.489	-12.119	-11.147	-11.055	-10.892	-11.339	-10.14	-11.994	-11.218	-12.069	-11.083	-11.048	-11.184	-11.15	-12.404	-11.452	-11.901	-11.659	-11.299	-10.792	-11.024	-11.878	-11.933	-11.432	-12.315	-11.18	-11.644	-9.717	-11.104	-11.364	-12.45	-11.982	-11.544	-11.679	-11.775	-11.246	-12.608
-20.826	-20.511	-21.217	-21.635	-21.798	-22.028	-20.774	-20.853	-20.36	-21.15	-21.245	-21.078	-21.562	-21.149	-20.122	-22.102	-20.928	-21.452	-19.87	-20.788	-20.393	-20.754	-19.97	-20.049	-20.307	-21.239	-21.373	-21.152	-21.123	-21.895	-20.273	-20.842	-20.948	-20.011	-19.825	-21.527	-21.752	-21.281	-20.659	-21.048	-21.513	-21.915	-20.782	-20.889	-20.346	-20.446	-20.626	-21.098	-21.298	-20.589
-1.7238	-2.6015	-1.2338	-2.2765	-0.80021	-0.87659	-1.6069	-1.3953	-0.81513	-1.7862	-1.83	-1.5685	-0.8042	-2.7896	-1.0653	-1.5463	-2.7217	-1.5328	-2.0732	-2.2589	-0.66803	-1.2524	-1.6253	-1.3784	-1.0766	-2.0044	-2.0104	-1.4475	-1.6794	-2.2374	0.49878	-1.8368	-1.595	-1.62	-0.96945	-0.97044	-0.94713	-2.4736	-1.4278	-1.6627	-2.0828	-1.3205	-1.0116	-1.0559	-1.1848	-1.446	-1.5915	-0.17046	-2.1786	-2.491
-7.9918	-7.364	-7.8935	-6.7902	-7.0321	-7.4212	-8.0747	-7.2132	-7.0073	-8.3754	-7.4599	-7.7885	-7.0133	-7.0181	-7.2997	-7.6213	-8.009	-8.1531	-7.5806	-7.6389	-6.7735	-8.7985	-8.2183	-7.618	-7.7456	-7.599	-7.4564	-6.8183	-8.4019	-8.9909	-7.5955	-7.4049	-7.9545	-6.8693	-7.6344	-8.0735	-6.9784	-6.4217	-6.8689	-7.2202	-7.4393	-6.5271	-7.0738	-7.3259	-7.9042	-8.0229	-8.2739	-8.3774	-6.8285	-6.9518
-11.985	-11.586	-11.839	-12.678	-11.92	-12.268	-11.516	-11.244	-12.821	-10.825	-11.845	-11.777	-11.09	-12.073	-11.378	-12.321	-11.803	-10.331	-11.008	-12.262	-11.967	-11.948	-12.118	-10.788	-11.08	-10.733	-11.133	-11.853	-12.701	-12.295	-11.481	-11.072	-11.572	-12.349	-12.765	-11.368	-11.846	-12.753	-10.57	-11.158	-11.082	-11.226	-11.441	-11.182	-11.696	-12.773	-11.192	-11.232	-10.668	-11.382
-4.6362	-3.4592	-3.6236	-4.1435	-3.7608	-4.1766	-3.7948	-3.8573	-3.9133	-3.4532	-5.6508	-3.8222	-4.7048	-4.312	-4.5325	-4.5153	-5.1327	-4.0641	-5.2428	-3.3884	-4.5294	-4.2509	-5.1496	-4.3394	-4.5372	-4.6931	-2.7067	-3.9221	-2.6811	-4.0567	-4.3956	-4.4668	-3.925	-3.4185	-3.6561	-4.0763	-4.4043	-4.2531	-3.8251	-2.7808	-3.9722	-4.5424	-4.4118	-3.9016	-3.3266	-4.3206	-4.6735	-3.8047	-3.7042	-3.2287
1.0268	1.7974	2.1884	1.2269	1.9739	1.5091	1.8227	1.4341	2.2301	0.3478	2.421	1.3375	2.3608	1.2311	2.068	1.8261	0.21676	1.5393	1.7686	1.4385	0.98994	0.12913	1.033	1.6321	2.1969	1.6047	1.3995	1.54	2.503	0.36982	0.90087	1.0083	1.7601	1.1134	2.0399	1.9042	1.3889	1.7946	1.9057	1.6785	2.6732	3.0679	1.6445	1.5099	1.2668	1.7798	2.7348	1.6265	2.3693	1.44
-11.329	-11.815	-11.541	-12.185	-11.245	-11.597	-12.331	-10.76	-11.851	-13.452	-11.492	-10.488	-12.475	-11.327	-10.989	-12.885	-10.7	-11.76	-11.456	-11.514	-12.037	-11.845	-11.296	-11.577	-10.791	-10.408	-12.446	-10.917	-10.729	-12.296	-11.406	-11.273	-10.852	-11.267	-12.357	-10.713	-11.929	-10.984	-12.222	-12.018	-10.82	-10.694	-10.762	-11.038	-10.819	-10.628	-10.99	-12.135	-11.902	-11.243
-11.105	-11.846	-11.038	-11.61	-11.872	-12.015	-11.162	-11.641	-13.175	-11.388	-12.204	-11.504	-11.251	-12.188	-11.199	-10.085	-11.701	-12.379	-11.965	-12.558	-10.975	-11.7	-11.304	-12.325	-11.816	-11.439	-11.037	-10.798	-11.843	-12.497	-10.614	-11.358	-11.258	-11.649	-11.819	-13.37	-11.695	-10.53	-11.195	-11.848	-11.664	-11.868	-12.024	-10.633	-10.845	-11.986	-11.742	-11.271	-10.981	-12.044
-10.005	-10.922	-10.711	-10.925	-11.002	-10.398	-10.6	-10.713	-11.474	-11.677	-11.686	-11.74	-11.907	-10.909	-11.304	-11.26	-11.103	-11.127	-11.72	-11.184	-11.356	-11.971	-11.207	-11.332	-11.697	-10.865	-11.063	-11.548	-11.626	-10.999	-11.479	-10.99	-11.258	-10.597	-11.19	-11.764	-12.016	-11.57	-11.459	-11.69	-11.893	-11.392	-12.232	-10.335	-10.599	-12.52	-10.568	-11.196	-11.116	-10.489
0.79717	0.37071	-0.23163	-0.43468	0.29399	-0.7387	-0.60501	0.41888	0.76798	0.54448	-0.51781	0.3049	-0.15805	1.091	0.16474	0.53797	-0.40885	-0.12605	-0.35746	1.1916	0.79471	0.70367	0.27905	0.074291	0.98205	0.95295	1.2944	-1.0561	1.9037	0.12115	0.4912	0.63295	0.97102	0.9559	0.89556	0.24787	1.7967	0.017729	0.77233	0.90186	0.4635	0.14367	0.48921	0.52176	0.89799	0.97655	1.582	1.7652	0.83881	0.94414
-12.676	-13.058	-12.124	-13.579	-13.268	-13.271	-13.029	-14.079	-12.785	-13.433	-12.439	-12.933	-12.725	-12.867	-13.339	-13.683	-13.77	-13.324	-12.013	-13.049	-12.896	-14.186	-12.005	-12.896	-12.629	-13.15	-13.369	-12.751	-13.377	-13.499	-13.559	-13.285	-12.472	-13.42	-13.193	-13.048	-12.622	-13.373	-12.899	-13.26	-13.037	-12.853	-13.326	-13.838	-12.944	-12.685	-12.93	-13.197	-13.032	-12.849
-9.7689	-9.0342	-9.9432	-9.2402	-8.7533	-7.5384	-9.0017	-8.9859	-9.1925	-9.0288	-8.6219	-9.3595	-9.4077	-9.2241	-9.7124	-9.8023	-9.1654	-10.153	-7.6624	-9.148	-10.443	-8.4812	-9.4393	-8.1494	-8.3335	-8.6503	-9.2505	-9.3226	-9.4865	-8.7127	-9.1936	-8.6813	-9.5583	-8.6063	-9.6002	-8.098	-8.881	-8.752	-8.3574	-8.4962	-7.5651	-9.8846	-9.8457	-8.7767	-9.118	-9.8698	-9.8808	-9.5384	-9.9418	-9.9015
10.019	9.9547	9.9563	10.35	10.44	9.5851	9.8938	9.1583	9.9892	9.0059	10.004	8.3059	8.9924	10.084	9.5918	11.067	10.924	9.5354	9.4471	9.3158	9.9683	10.496	10.465	9.2485	9.5713	10.427	9.9756	9.1222	9.2801	10.358	9.0944	10.361	10.458	10.018	9.8513	9.8036	8.9455	9.9	9.4367	9.7644	9.7146	9.1782	9.2172	9.8167	9.6884	10.41	10.625	9.9288	9.5494	9.4586
-12.166	-11.999	-11.298	-12.116	-12.805	-11.934	-11.968	-12.031	-11.85	-12.075	-12.448	-11.267	-11.547	-11.844	-10.523	-12.052	-11.682	-11.295	-12.4	-12.37	-10.392	-11.867	-11.361	-11.033	-11.663	-11.233	-11.238	-11.177	-12.238	-12.409	-11.127	-11.945	-12.148	-12.118	-10.321	-11.175	-11.489	-10.917	-10.58	-11.987	-11.184	-11.863	-10.848	-11.494	-12.122	-11.047	-11.297	-11.146	-12.156	-10.703
-3.244	-4.0341	-3.2433	-3.8017	-4.3704	-3.8385	-2.6755	-4.7347	-4.6777	-4.309	-4.1878	-4.358	-3.5315	-4.2367	-4.2965	-4.725	-3.5755	-4.27	-4.3413	-3.4093	-3.1386	-3.4567	-3.7438	-3.5771	-3.9618	-3.3259	-3.1256	-3.5109	-3.843	-3.7522	-3.2348	-2.9057	-4.4053	-4.1596	-3.9276	-3.372	-4.5781	-3.5053	-3.9366	-3.3917	-4.7315	-3.977	-3.9093	-3.8098	-3.1151	-2.773	-3.1357	-2.9292	-4.75	-2.7836
-2.8035	-2.823	-4.199	-3.1838	-2.6596	-3.8365	-2.8965	-2.116	-1.9757	-2.8829	-2.2834	-3.1723	-3.5556	-4.0728	-3.5997	-2.8032	-3.1571	-3.981	-4.0251	-3.0855	-3.7808	-3.8808	-2.8527	-2.3623	-2.7535	-2.7638	-3.4413	-2.509	-3.7399	-2.2743	-3.2852	-3.09	-3.7386	-4.0051	-3.3289	-3.96	-3.291	-4.0922	-3.4788	-2.5142	-3.2854	-3.3929	-3.446	-3.7676	-3.3102	-2.7554	-2.1915	-4.3636	-2.6468	-3.4208
-11.223	-12.726	-11.083	-10.975	-11.493	-12.408	-11.768	-11.421	-10.709	-10.906	-11.836	-11.855	-11.515	-11.417	-10.97	-11.536	-10.999	-12.07	-11.896	-11.319	-12.31	-11.461	-11.662	-11.525	-11.191	-11.451	-10.977	-11.623	-12.494	-12.243	-11.727	-12.238	-11.225	-12.63	-10.994	-10.871	-12.15	-11.686	-11.722	-12.2	-11.289	-11.617	-11.926	-12.216	-12.546	-12.41	-11.304	-10.593	-11.144	-10.456
-1.0146	0.1015	0.41503	0.077325	-0.61647	-0.082443	0.53787	0.24553	0.015827	0.33804	-0.50006	0.019317	0.35126	0.17841	-0.63686	0.047176	-0.15048	0.94381	0.64521	-0.084018	0.73258	-0.40341	-0.8466	-0.43246	-0.63195	-0.18851	0.30046	-0.4389	-0.49674	0.65081	-0.80164	-0.49905	-0.078929	-0.53358	-0.33724	-0.29242	-1.0104	-0.59472	-0.80245	0.1783	0.60985	-1.2142	-1.2648	-1.0796	0.34307	-0.46787	-0.20639	-0.36666	-0.63756	-0.63061
-13.484	-13.355	-13.546	-13.11	-12.595	-12.766	-12.391	-13.308	-13.897	-11.679	-13.075	-13.192	-13.206	-13.443	-13.406	-13.434	-13.275	-13.786	-14.054	-12.687	-12.165	-12.764	-14.387	-11.635	-12.434	-12.445	-12.507	-12.241	-13.233	-13.874	-12.771	-12.27	-13.494	-13.746	-13.72	-12.693	-12.853	-12.246	-13.408	-13.532	-14.067	-12.285	-13.858	-13.709	-12.619	-13.375	-12.419	-14.21	-12.693	-13.447
0.15933	-0.67526	-0.30531	-0.34768	-0.78594	-0.81082	-1.1081	-0.56803	0.757	-1.1483	-0.11398	-0.64738	-1.6493	-0.54241	-2.2785	-1.6629	-0.71652	-1.7324	-1.1254	-1.22	-0.45556	0.073921	-0.70547	-0.15032	-2.3089	-0.28598	-0.67632	-0.94439	-0.37895	-1.0139	-0.47016	-1.0479	-0.87351	-1.5538	-0.29798	-1.0376	-0.90676	-0.98512	-1.468	-1.9431	-0.71783	-1.079	-0.19903	-1.2471	-0.69755	-0.35365	-0.84614	-1.2221	-1.1714	0.039801
-3.0646	-3.559	-1.994	-2.6271	-3.0633	-2.9803	-2.8382	-3.883	-1.8432	-2.8914	-3.099	-2.9883	-1.6806	-1.5752	-1.5187	-2.7286	-1.9531	-2.4768	-2.0193	-2.0306	-1.9254	-2.8556	-1.7751	-2.4426	-3.1886	-2.88	-2.7879	-2.1825	-2.2484	-2.749	-2.0371	-2.7343	-2.6469	-3.2814	-2.276	-2.4337	-2.9117	-1.357	-3.1998	-3.33	-2.3578	-1.551	-3.8578	-2.2599	-2.4551	-2.1805	-3.1931	-2.1461	-2.4979	-1.7923
6.6171	4.935	5.512	6.4952	5.8964	6.0739	5.2048	5.8041	5.7395	5.3985	6.1994	4.9397	5.0429	5.7403	6.5758	6.0534	6.0241	6.464	6.1562	6.5178	6.3555	4.9921	6.3369	5.1595	5.1341	4.9291	6.0403	6.071	5.9181	4.908	7.2698	6.2648	5.4353	6.0892	5.3007	6.1329	5.2128	5.8409	5.3023	5.2782	5.5272	5.4536	5.4096	6.0541	5.4682	5.7318	5.9182	6.2036	5.7274	5.3506
0.30321	0.058843	0.049226	0.3482	-0.28868	1.033	0.11793	-0.2609	0.018153	0.53042	-0.21061	1.3336	0.4143	0.60663	0.92243	0.58884	0.25347	-0.061951	-0.76219	1.1112	1.0683	0.72214	1.478	-0.057398	0.62293	-0.25865	0.061136	1.3487	0.49154	-0.27141	-0.3512	1.1586	-0.17141	0.53251	1.2792	-0.021651	0.58387	0.41953	0.46421	0.96226	-0.53613	-0.11142	1.4033	0.51646	0.22321	0.81005	-0.25895	-0.4472	-0.0663	0.73503
-5.3459	-4.3837	-4.6789	-4.2269	-5.2484	-4.0054	-4.0119	-5.0481	-5.0817	-3.1475	-3.8627	-5.5511	-3.7814	-3.7781	-5.1119	-4.4972	-3.8719	-5.7161	-4.6917	-4.0614	-3.72	-3.3123	-4.2827	-3.5324	-4.3916	-4.0429	-4.3191	-5.74	-4.2429	-3.2894	-3.8083	-5.7929	-3.2394	-4.2631	-4.3188	-4.4167	-4.3556	-3.4053	-3.7699	-4.7986	-4.3327	-5.6479	-4.7944	-5.5113	-3.6173	-4.0298	-4.1957	-3.3793	-4.4596	-3.9201
-3.3102	-2.7326	-3.7681	-3.1646	-3.8168	-2.92	-3.2955	-2.1243	-2.7355	-2.7422	-3.2389	-3.0538	-2.4562	-3.6633	-3.2465	-2.8286	-3.8038	-3.0109	-3.5325	-2.9939	-3.8668	-3.5897	-3.0973	-3.1331	-3.0984	-3.0681	-2.8912	-2.4771	-2.6791	-2.454	-1.9214	-3.3705	-3.7104	-3.8151	-4.5071	-2.9022	-4.3938	-3.2312	-3.2238	-3.9232	-2.8095	-2.099	-3.7357	-2.9032	-4.2119	-2.8923	-2.6292	-3.4424	-3.6558	-3.141
-3.1129	-3.2955	-3.3916	-2.8315	-2.9952	-4.5707	-3.2663	-2.4924	-3.0882	-3.0103	-3.1885	-3.2746	-3.4814	-3.58	-3.7804	-4.0065	-3.4852	-3.2425	-3.7738	-2.9549	-3.0123	-3.0665	-2.2873	-3.668	-3.6044	-3.6593	-3.5905	-3.5312	-2.8248	-2.079	-3.6119	-3.578	-3.2942	-4.3224	-2.1739	-3.9883	-4.1998	-3.7768	-4.0797	-2.9788	-2.4956	-3.4921	-3.8769	-2.9086	-3.4656	-3.4414	-3.7771	-4.8596	-2.8939	-2.795
5.9731	5.0697	5.8615	4.8212	5.009	5.2501	5.3207	6.2451	6.2713	4.5867	6.4271	4.6761	6.3981	5.2132	4.9746	5.8605	5.6807	5.9971	6.1261	5.4288	5.4	7.1783	5.5926	6.8472	6.5373	6.0269	5.8417	6.5577	6.014	5.7422	6.6454	4.7319	5.7926	5.2309	5.8553	5.8538	6.2812	4.8166	5.6146	5.3015	6.5624	6.263	6.4456	4.6933	6.3859	6.4799	6.0533	5.7006	6.3574	5.6807
0.15981	1.6772	0.11727	1.5926	0.10261	0.17521	0.35727	0.2507	1.0693	0.55694	0.12662	0.50668	0.27283	0.97484	-0.48753	-0.18356	0.3601	1.2126	1.3505	-0.31215	-0.32068	0.086474	-0.28276	0.32829	1.748	0.4592	0.65076	0.97959	1.2742	0.29988	1.2834	0.51266	0.60966	-0.43908	0.80614	0.52794	-0.37542	0.40558	1.6367	0.64763	0.47805	0.3437	-0.26318	1.1822	0.018086	0.43716	1.0738	1.7962	-0.2649	-0.17069
-4.364	-3.349	-3.0754	-3.8962	-1.8017	-3.6794	-4.1735	-4.019	-4.1967	-3.0519	-4.1839	-2.8733	-3.8155	-4.5242	-4.7973	-3.4759	-3.1359	-4.2296	-4.0507	-2.922	-3.5185	-4.1799	-4.1894	-4.2327	-3.9249	-3.9233	-4.0831	-4.4215	-3.5641	-3.3653	-3.7684	-5.6204	-2.7855	-2.0656	-3.8275	-3.7949	-2.8119	-3.8936	-3.0776	-2.3665	-3.281	-3.5605	-2.8451	-4.1758	-3.6925	-4.7225	-3.3899	-4.0371	-4.5633	-3.6176
-12.133	-12.113	-11.644	-12.216	-11.307	-11.106	-12.014	-11.215	-11.518	-11.434	-10.95	-11.681	-11.293	-11.732	-10.498	-10.462	-11.183	-12.675	-10.463	-11.6	-10.17	-11.731	-11.404	-10.969	-11.804	-10.616	-11.451	-11.071	-10.323	-11.914	-11.005	-10.917	-10.752	-11.425	-11.734	-12.006	-12.304	-11.695	-11.606	-11.724	-11.926	-11.27	-11.92	-11.152	-10.849	-11.327	-11.714	-11.91	-11.621	-10.738
-13.469	-13.713	-13.991	-13.408	-13.853	-12.516	-11.883	-14.084	-13.059	-13.756	-12.684	-12.847	-13.141	-13.209	-13.14	-11.941	-14.057	-13.512	-12.777	-14.083	-14.062	-12.8	-13.997	-13.225	-13.134	-12.493	-12.849	-14.045	-13.324	-13.309	-13.978	-13.225	-13.163	-13.792	-13.132	-12.777	-13.167	-13.636	-12.066	-13.443	-14.432	-13.645	-13.699	-12.862	-12.035	-13.724	-12.411	-13.492	-12.777	-13.246
-9.8769	-10.752	-10.266	-11.292	-10.504	-11.019	-10.895	-10.375	-10.455	-10.606	-11.82	-10.22	-10.771	-10.668	-11.073	-9.4387	-11.345	-10.491	-10.412	-11.154	-10.359	-9.5496	-9.854	-11.068	-10.602	-10.927	-11.177	-11.33	-9.6813	-9.6359	-11.201	-10.966	-9.4416	-11.434	-9.3458	-11.836	-11.234	-9.3383	-10.736	-9.7198	-11.113	-11.334	-10.144	-9.3635	-10.483	-10.547	-11.321	-11.416	-9.7849	-10.976
0.26204	-0.37959	-0.35221	-0.76368	-0.21854	-0.20483	-0.095517	0.30406	-0.28236	0.39034	-0.70214	0.50936	0.22495	-0.2997	0.0031087	-0.19273	-0.24738	0.52159	-0.3258	-0.051531	-0.64688	-0.81748	-0.79559	-0.9593	0.44299	0.39007	0.067768	-0.34489	1.5619	0.5423	0.54086	-0.4108	0.46001	-0.31015	-0.28293	-0.72526	0.46451	-1.1532	-0.50062	0.15038	0.081372	-0.19424	-0.13791	1.4852	0.43363	-0.1933	0.097464	0.86619	-0.081369	0.433
-1.6221	-2.1509	-2.4394	-0.87897	-0.17269	-1.0574	-1.8145	-1.6316	-0.32721	-0.6784	-0.96991	-0.97737	-0.59069	-1.5375	-0.33007	-0.23809	-0.12977	-1.0891	-1.2782	-0.23127	-0.07296	-1.4078	-1.4552	-1.3898	-2.133	-1.2682	-2.0662	-0.50228	-1.6004	-1.8438	-0.49095	-0.52369	-1.1442	-1.8841	0.05874	-2.1886	-0.93766	-1.9217	-2.4491	-0.39209	-1.8657	-0.29149	-1.2694	-1.6869	-0.60977	-0.44682	-0.54318	-0.74122	-0.54612	-0.13381
7.7462	8.2853	7.9858	8.2618	7.3842	8.6016	8.3431	8.6753	8.7581	7.752	8.1239	8.0395	7.8413	7.7759	8.4271	8.2359	7.8219	8.3734	7.5055	7.6947	8.4865	8.5384	7.6959	9.3857	8.2153	8.0553	7.7159	8.4025	8.0384	8.0104	8.9054	8.4613	7.2296	8.2232	8.2756	6.7722	7.7438	8.1176	7.8099	7.486	7.2416	8.9265	6.8568	8.1856	7.3404	8.3683	8.2075	7.1818	6.6612	7.7689
7.9325	8.2293	7.9383	7.5735	7.3209	7.4382	8.2683	8.2217	7.52	6.5956	6.8883	8.163	8.2086	8.189	8.5857	7.0244	7.86	7.3112	7.0819	8.8397	8.3287	7.7032	7.916	7.834	9.1371	7.6189	7.2302	9.3429	8.1365	7.5699	8.3227	8.9654	7.8912	7.8765	8.4086	8.7064	7.1864	9.1118	7.9132	8.6058	8.3067	7.7861	7.7193	9.213	7.5924	8.2885	8.4495	7.6905	9.203	5.8535
-21.621	-21.423	-21.347	-21.058	-21.349	-20.596	-21.418	-20.2	-21.002	-21.533	-21.978	-20.527	-20.746	-20.242	-20.983	-20.553	-20.445	-20.119	-20.81	-21.601	-20.834	-20.778	-20.262	-20.361	-21.353	-20.279	-20.717	-21.214	-20.771	-21.772	-19.801	-19.811	-20.958	-21.362	-21.179	-20.917	-19.985	-21.332	-20.577	-21.694	-20.249	-20.101	-22.204	-21.234	-21.044	-21.04	-20.245	-20.153	-20.96	-21.467
-1.3864	-1.0263	-1.5307	-1.9027	-2.0155	-1.47	-1.2807	-1.6164	-1.8184	-1.1419	-1.3371	-1.2055	-1.2751	-2.7061	-0.84369	-1.5774	-1.5889	-0.8136	-1.7384	-0.94664	-1.0567	-1.7808	-1.4057	-2.3465	-1.5254	-1.1979	-0.6157	-2.1607	-0.37723	-1.2223	-1.4583	-1.07	-1.6355	-1.7999	-1.6961	-0.26769	-1.2722	-1.4089	-1.9987	-0.96169	-1.7306	-0.9221	-2.3233	-2.5833	-2.4372	-1.1227	-1.1817	-1.2007	-1.8654	-1.433
-3.4414	-3.9244	-3.586	-3.4071	-3.0283	-2.94	-2.184	-2.2448	-3.4009	-2.4069	-2.4087	-2.6028	-3.8893	-1.9811	-3.1603	-1.2428	-2.0776	-3.1285	-2.3172	-2.5565	-3.3267	-2.5258	-3.655	-3.2819	-2.9886	-1.5298	-3.4457	-2.6907	-2.5788	-3.5535	-2.9091	-1.8621	-1.8476	-2.4967	-3.8049	-2.6291	-2.2906	-3.4756	-3.3177	-3.0086	-3.1592	-2.9157	-1.8831	-2.8056	-3.2077	-2.3784	-3.31	-2.2361	-2.2988	-1.7794
-3.1769	-4.7268	-4.1874	-4.484	-5.3531	-4.5583	-5.5279	-5.0809	-5.0813	-4.2284	-6.1681	-4.3581	-3.8036	-4.9249	-4.8306	-3.9583	-5.1835	-5.3463	-4.8745	-4.7566	-4.6614	-6.0717	-3.6308	-4.4318	-4.1141	-5.6181	-4.6444	-5.0275	-4.0592	-4.3803	-4.7803	-4.7708	-4.8561	-4.8703	-4.3681	-3.8365	-5.0646	-4.8326	-4.6201	-5.161	-5.0646	-5.6867	-3.5922	-4.2229	-4.7106	-4.854	-4.8763	-4.8992	-4.6727	-5.1158
-6.0646	-5.9343	-5.2896	-4.0842	-5.1324	-6.2959	-4.9846	-3.8897	-5.2184	-5.07	-5.2442	-4.5153	-4.9977	-5.6049	-5.0173	-4.9208	-5.9164	-3.5893	-5.0929	-5.3623	-4.1797	-4.493	-5.0209	-3.7001	-4.725	-5.5768	-5.5883	-6.0169	-4.558	-5.0811	-4.8573	-5.0635	-4.6232	-4.7524	-4.2529	-4.3246	-4.9613	-4.8694	-5.4941	-3.7543	-4.8551	-5.2013	-5.1671	-4.6724	-5.648	-4.7756	-4.6153	-6.1998	-5.8155	-4.1307
-11.801	-11.391	-10.533	-10.685	-10.623	-11.158	-9.6905	-11.438	-10.031	-10.583	-10.812	-9.791	-11.138	-10.917	-10.125	-11.286	-9.8539	-11.646	-11.575	-11.306	-10.966	-10.431	-10.626	-10.745	-10.424	-11.976	-10.787	-10.728	-10.87	-10.828	-11.017	-11.463	-10.471	-11.215	-10.935	-11.921	-11.118	-10.988	-11.095	-11.296	-10.631	-11.301	-11.196	-10.032	-11.437	-11.296	-12.102	-11.072	-11.541	-10.749
2.2962	1.7608	2.1447	1.7997	0.82072	2.8276	2.06	0.39837	2.2828	1.3775	2.3247	1.9998	1.7244	1.9695	1.3472	0.61117	1.3148	1.2558	1.9441	1.6238	2.2063	1.019	0.78908	1.2947	0.50594	0.39989	2.0221	0.83533	0.99247	2.1893	1.6747	1.9554	2.2003	2.2579	1.25	1.1254	0.73447	0.78568	2.0617	2.636	1.6974	1.7815	0.46958	0.6848	2.2708	1.3625	1.3156	1.3494	0.90428	1.2237
0.75065	0.54128	-0.38763	-0.31929	0.096657	1.0301	0.23953	1.9253	0.52656	0.034609	0.015584	0.16954	0.24155	0.35096	0.41385	0.49926	0.45313	-0.32161	0.91095	0.65887	-0.033353	-0.228	0.85207	-0.036963	-0.72013	0.12151	0.39399	0.95728	0.87347	1.3939	0.13477	1.2156	-0.01063	0.79806	0.15429	-0.2134	1.1121	-0.1845	-0.24381	-0.20975	1.2279	0.17618	-0.95899	0.028033	0.97148	0.3393	0.11358	1.1617	-0.41897	0.84019
-13.113	-13.06	-13.039	-13.843	-12.45	-13.445	-13.24	-13.657	-13.863	-13.218	-14.03	-13.364	-13.853	-12.771	-12.758	-13.388	-12.862	-13.574	-13.912	-12.846	-12.932	-13.031	-12.525	-14.339	-13.171	-12.944	-13.363	-11.874	-12.962	-12.51	-13.505	-13.017	-12.819	-13.882	-13.071	-13.24	-12.537	-12.535	-12.51	-13.823	-13.267	-13.906	-12.849	-13.109	-12.945	-13.278	-14.513	-12.187	-13.84	-13.623
-4.96	-5.6429	-4.1897	-5.1661	-4.7594	-4.9667	-4.8403	-4.8451	-3.5292	-4.3115	-4.4673	-5.0835	-4.4529	-4.4334	-4.0177	-4.5911	-3.8359	-4.8969	-4.6254	-3.8643	-4.9312	-4.9946	-4.0698	-5.4992	-4.7378	-4.2575	-4.1541	-5.1293	-4.1832	-5.6203	-4.6486	-4.5011	-5.1898	-4.4317	-4.0545	-3.3485	-5.2626	-5.1403	-3.8279	-4.6123	-4.2069	-4.6526	-4.0483	-4.9934	-4.7077	-3.2521	-5.0027	-3.6073	-4.7533	-4.2512
-1.8303	-1.6554	-1.2065	-1.568	-2.15	-1.4733	-2.0192	-1.381	-2.0247	-1.6202	-0.50702	-1.3819	-0.02671	-2.131	-0.95527	-1.1712	-0.65604	-0.5918	-0.91992	-2.4225	-1.8624	-1.0874	-0.99309	-1.1326	-1.6159	-2.2974	-1.7764	-0.38183	-2.2863	-1.3606	-2.2177	-1.2301	-1.6135	-1.0579	-1.9654	-2.2706	-0.46735	0.0069754	-1.3925	-2.0618	-1.7533	-2.3841	-0.79437	-1.537	-1.3	-1.5264	-2.307	-1.0426	-0.86166	-0.8531
-13.771	-12.637	-14.2	-13.095	-12.966	-13.336	-14.281	-12.874	-13.136	-12.65	-12.794	-12.191	-12.636	-13.545	-12.508	-13.329	-13.172	-13.516	-13.508	-14.128	-12.456	-13.903	-12.924	-12.542	-12.933	-12.686	-13.074	-13.485	-12.909	-12.804	-12.979	-12.632	-12.841	-13.595	-14.673	-14.29	-13.697	-14.364	-12.708	-13.263	-11.576	-12.83	-13.929	-12.95	-12.002	-13.557	-13.024	-12.342	-12.735	-13.183
-23.459	-22.97	-21.996	-22.492	-20.878	-21.799	-21.788	-22.761	-21.291	-23.431	-21.423	-22.39	-21.028	-23.914	-22.766	-21.874	-21.783	-22.06	-22.561	-22.059	-21.812	-22.011	-21.605	-23.316	-23.055	-22.413	-22.458	-21.261	-20.8	-22.878	-22.038	-21.94	-22.424	-21.516	-22.165	-21.303	-21.765	-20.691	-21.518	-22.361	-22.023	-21.804	-22.597	-22.627	-22.338	-20.841	-21.464	-21.487	-22.755	-22.322
-14.993	-14.726	-14.75	-14.761	-14.085	-13.987	-15.445	-15.121	-15.239	-14.623	-14.495	-14.883	-13.547	-15.702	-13.671	-14.149	-13.541	-14.445	-15.075	-14.077	-14.376	-14.177	-14.553	-14.933	-13.454	-14.222	-15.34	-14.972	-13.835	-14.073	-13.62	-14.663	-14.561	-14.442	-12.162	-14.101	-15.059	-14.276	-14.248	-15.719	-14.826	-14.232	-14.034	-14.815	-14.06	-14.781	-13.31	-14.942	-14.937	-14.639
-2.6995	-2.6277	-2.391	-3.1549	-1.9513	-2.5571	-2.8187	-1.6672	-2.1437	-1.4891	-2.9779	-1.7339	-2.8074	-3.4707	-3.5239	-2.3686	-2.3303	-3.1668	-3.1459	-3.5782	-2.8595	-3.2004	-2.0716	-3.266	-3.0446	-3.2583	-3.0538	-2.7647	-1.6053	-2.3735	-2.6261	-2.5002	-0.92219	-3.1351	-3.3636	-2.1069	-1.3359	-3.4843	-3.3491	-1.8374	-2.6128	-3.1557	-2.6557	-2.6028	-1.5479	-2.115	-1.9103	-1.8575	-3.4196	-2.7572
-8.6923	-8.8309	-9.0876	-8.151	-8.6622	-8.2419	-8.2612	-9.8559	-8.7519	-8.6488	-9.1711	-9.8139	-9.3451	-9.358	-9.7449	-9.581	-9.7134	-7.4951	-8.3428	-8.9265	-8.6275	-9.1798	-9.0317	-8.0934	-8.3761	-8.1822	-9.9083	-9.5821	-8.823	-9.4018	-9.025	-8.7702	-9.3717	-8.3974	-9.5148	-9.6503	-9.7644	-9.1241	-10.068	-8.8701	-9.2267	-9.2162	-7.9609	-9.6763	-8.0768	-9.4999	-8.5896	-9.6088	-8.5272	-9.6311
-2.3579	-1.8824	-2.2951	-1.8948	-2.7553	-3.9282	-2.0411	-3.2693	-3.1525	-2.2745	-1.8418	-2.4573	-1.5345	-2.4052	-2.8611	-1.7813	-2.4232	-3.7524	-2.1759	-2.6568	-1.5145	-3.1654	-2.3275	-3.1173	-3.8151	-1.9821	-1.8228	-2.8612	-3.1289	-2.5813	-2.7405	-2.2415	-2.5035	-1.6851	-3.127	-2.5528	-1.6604	-3.9569	-2.7431	-2.2259	-2.1733	-0.64227	-2.3262	-2.4617	-3.8114	-2.6043	-1.4987	-3.331	-2.3586	-2.3103
-3.6515	-3.6228	-3.2331	-2.5513	-2.3689	-3.6653	-2.989	-3.1161	-3.8866	-3.0686	-3.6112	-3.2729	-2.4111	-2.4809	-2.3798	-4.1003	-2.538	-3.5852	-2.6358	-3.5036	-2.9399	-2.9845	-2.2343	-2.833	-2.508	-2.9709	-3.8277	-2.8344	-3.252	-3.6443	-2.3946	-1.9194	-3.1239	-3.5626	-2.1231	-3.7304	-3.0336	-2.4034	-3.1674	-3.1828	-2.9002	-3.8851	-2.6495	-3.7246	-3.8354	-3.2973	-3.244	-2.4848	-3.6494	-1.583
-14.754	-14.475	-14.787	-14.607	-13.51	-14.691	-14.287	-13.501	-13.291	-13.538	-14.117	-13.089	-13.465	-14.615	-13.771	-14.077	-13.896	-14.416	-13.717	-14.441	-14.414	-13.888	-14.373	-12.891	-13.381	-14.026	-14.019	-13.674	-13.096	-13.759	-13.452	-13.868	-13.604	-15.302	-14.133	-14.117	-14.414	-14.175	-14.961	-13.689	-15.012	-13.328	-15.132	-12.969	-13.986	-13.83	-14.214	-14.118	-15.195	-13.465
-16.883	-16.32	-15.758	-15.075	-13.239	-14.454	-13.795	-14.516	-14.186	-14.776	-14.655	-14.528	-13.967	-13.833	-14.612	-15.173	-14.397	-15.232	-15.138	-15.961	-14.61	-15.439	-15.244	-14.654	-13.875	-14.381	-13.151	-14.205	-14.883	-14.42	-15.762	-13.661	-14.198	-12.748	-14.49	-14.667	-15.003	-14.643	-14.494	-15.413	-15.596	-15.043	-14.842	-15.188	-15.525	-15.482	-15.235	-14.353	-14.678	-14.643
-13.483	-13.245	-13.445	-12.75	-14.635	-13.076	-14.47	-11.782	-13.494	-13.945	-12.496	-12.886	-12.737	-13.191	-13.872	-13.738	-11.508	-12.362	-13.283	-13.624	-13.851	-14.453	-13.323	-13.159	-12.79	-12.611	-12.795	-13.665	-12.825	-13.29	-13.363	-13.436	-13.178	-12.029	-13.433	-13.775	-12.969	-12.675	-13.017	-14.151	-12.547	-13.607	-12.916	-13.485	-12.168	-14.023	-12.261	-12.56	-12.82	-13.32
-14.436	-15.736	-15.336	-14.596	-14.117	-14.339	-15.419	-15.438	-14.315	-14.978	-14.741	-14.132	-14.781	-14.394	-14.152	-13.742	-14.507	-15.251	-14.689	-14.816	-13.804	-14.665	-14.029	-14.838	-15.616	-14.562	-14.005	-14.484	-15.175	-14.778	-13.727	-14.49	-15.331	-13.972	-15.136	-14.905	-15.565	-14.117	-15.227	-13.744	-15.757	-14.026	-14.3	-15.065	-14.541	-13.98	-14.795	-14.869	-13.931	-13.253
4.474	5.7273	4.9838	5.8634	4.2717	5.8897	4.5075	5.0634	4.6016	5.9073	5.8679	5.6016	4.3733	3.6513	5.8487	4.5675	4.4588	3.7743	5.8115	4.7282	4.3679	5.5525	4.2491	4.605	3.6279	3.3927	4.8866	4.7613	3.7449	5.3901	3.7364	3.5182	5.4033	5.1817	5.3601	5.1053	5.7522	4.5521	5.5826	5.1038	5.0458	3.8106	4.692	4.4532	5.8166	6.1223	4.8148	4.9923	5.1151	5.1998
-11.257	-11.999	-12.189	-10.734	-11.757	-11.994	-11.442	-11.951	-11.282	-11.832	-11.453	-10.795	-11.509	-11.747	-12.874	-10.574	-11.252	-10.557	-12.145	-11.563	-10.991	-10.639	-10.732	-11.523	-11.618	-11.108	-10.527	-11.078	-11.446	-10.811	-10.507	-11.758	-11.071	-11.281	-10.908	-11.31	-11.296	-10.486	-10.965	-12.007	-11.179	-10.404	-11.845	-11.265	-10.548	-11.024	-11.443	-11.048	-11.195	-11.21
-11.724	-13.687	-13.233	-13.41	-13.99	-12.354	-13.427	-13.474	-13.624	-13.686	-14.125	-12.814	-13.446	-13.743	-13.479	-12.836	-13.432	-13.274	-13.418	-13.709	-11.648	-13.121	-13.563	-13.426	-12.561	-12.343	-13.368	-13.789	-12.975	-11.741	-13.002	-13.458	-13	-13.351	-12.784	-12.418	-12.626	-12.911	-13.785	-12.264	-14.426	-13.868	-12.163	-13.536	-13.013	-12.679	-14.014	-13.297	-13.07	-13.007
-12.535	-11.25	-12.442	-12.185	-12.637	-12.987	-12.352	-13.991	-13.07	-13.062	-12.039	-12.465	-11.965	-12.103	-13.957	-12.55	-13.548	-12.515	-12.621	-13.01	-12.597	-13.942	-12.273	-12.921	-12.208	-12.693	-12.18	-13.22	-12.688	-13.417	-12.42	-12.733	-11.804	-13.003	-12.558	-13.777	-12.141	-13.068	-12.626	-12.86	-12.891	-12.998	-13.057	-12.622	-13.081	-13.032	-12.282	-13.574	-13.084	-12.561
-3.289	-2.2913	-4.212	-3.8989	-5.1604	-4.4466	-3.6831	-4.4325	-3.94	-3.8401	-4.0971	-3.7445	-5.3927	-3.2225	-2.7851	-3.7672	-3.7138	-3.4794	-4.171	-3.2343	-3.6325	-3.1154	-3.9954	-3.8414	-3.6876	-3.7658	-4.8107	-3.6265	-4.2421	-3.1118	-3.4776	-3.8371	-3.4392	-3.3941	-3.5569	-4.1066	-4.4973	-3.6515	-3.5425	-4.8191	-3.6853	-2.7335	-3.337	-3.3152	-3.6692	-4.2894	-2.7875	-3.4298	-3.7358	-3.3826
-22.813	-21.757	-22.289	-22.067	-23.335	-22.631	-21.573	-20.888	-22.156	-21.973	-22.329	-23.187	-21.751	-23.05	-22.378	-21.007	-21.211	-22.69	-23.155	-21.884	-20.998	-22.14	-22.3	-22.231	-21.601	-22.705	-22.997	-21.402	-22.584	-21.946	-21.913	-23.069	-22.676	-22.41	-21.954	-21.782	-22.372	-22.778	-22.212	-22.416	-21.575	-22.812	-21.698	-21.509	-21.17	-21.319	-21.838	-21.781	-21.333	-23.355
-8.6272	-9.3939	-9.5338	-8.2963	-8.9932	-9.0463	-8.1328	-8.4683	-8.3371	-9.2888	-9.899	-9.0042	-9.5669	-9.2118	-7.8085	-7.885	-8.8724	-8.8614	-8.5814	-8.9593	-7.8037	-9.1296	-8.9005	-9.0188	-9.9651	-9.1529	-9.288	-9.3878	-8.8197	-9.1361	-8.9036	-8.8649	-9.0884	-9.9413	-9.1691	-7.9091	-9.1399	-9.8556	-9.733	-9.8166	-9.2006	-8.8785	-8.6072	-9.3906	-8.5917	-8.5965	-8.6765	-9.4844	-9.4556	-8.4998
-1.3801	-1.0721	-2.6445	-0.097626	-1.0673	-0.69258	-1.226	-0.82286	-2.1069	-2.6834	-1.6398	-1.392	-0.66176	-1.4197	-1.6397	-2.0078	-0.95178	-1.3955	-1.7467	-2.2445	-1.8184	-0.5872	-2.2425	-0.38159	-0.68842	-1.5585	-0.92909	-1.6908	-1.4499	-1.884	-1.6137	-1.3106	-2.3926	-1.757	-0.13912	-1.5456	-0.4651	-1.5449	-1.4243	-3.6513	-1.6781	-1.5482	-1.7292	-1.2961	-1.483	-1.2959	-0.6944	-0.73478	-1.0901	-0.62016
-1.6402	-1.8534	-2.0985	-1.3943	-2.3392	-1.3586	-2.1364	-1.5218	-2.4318	-0.56874	-1.2438	-1.8706	-1.2172	-1.2015	-1.6615	-1.2609	-1.1145	-2.5267	-0.081761	-1.4499	-0.87468	-1.1773	0.22638	-1.7446	-1.1834	-0.62532	-0.88014	-1.6315	-2.654	-0.97464	-0.82439	-1.0477	-1.006	-1.8495	-2.1207	-1.3968	-1.9275	-1.3885	-2.0802	0.090655	-1.393	-1.94	-0.75664	-0.091394	-1.3994	-1.2551	-1.0767	-1.5415	-2.3352	-1.561
1.0661	1.4308	3.148	0.51714	0.69479	0.62141	3.1521	1.3355	1.7349	2.2552	1.1929	1.8821	1.588	0.77116	2.2703	1.4784	1.443	1.0169	1.5336	0.032464	0.50489	1.0907	1.8845	2.1267	2.9386	3.0884	1.3825	1.9025	1.7324	1.2878	1.8934	1.8901	2.6972	2.0127	0.61268	1.4114	2.1914	0.7007	1.4338	2.4556	1.2276	1.4263	0.88248	0.92018	1.5966	1.9679	1.809	2.726	1.7883	2.4887
0.15787	-0.67127	-0.17878	-0.45461	-1.215	0.29455	0.22622	-0.21791	0.57117	0.2531	-0.67871	0.081375	-1.3262	-0.29285	-0.51729	0.93092	0.17633	-0.026385	-0.58679	-0.66524	-1.0699	-1.0636	0.31171	-0.97775	-0.28997	-1.0838	-0.74885	-0.6823	-0.44072	0.18854	-0.59633	-0.79197	0.35197	0.27739	-0.64739	-0.1516	0.19906	-0.091851	-0.92161	-0.10741	0.26536	0.65786	-0.19916	-0.65377	-0.719	0.21529	-0.10071	0.96928	0.193	-0.24322
-3.1274	-4.2192	-3.2525	-3.2754	-2.3618	-3.84	-2.8431	-3.4619	-4.6378	-2.2255	-2.3837	-3.263	-2.2576	-3.1636	-3.7504	-3.3827	-2.8667	-3.2043	-3.161	-3.0672	-2.7112	-2.3852	-3.1646	-3.0394	-3.0894	-3.0012	-3.4103	-4.5579	-2.6102	-3.1318	-5.2578	-2.9707	-4.0493	-3.0358	-2.5957	-3.3281	-3.0839	-2.4664	-3.9761	-2.6597	-2.8711	-2.5705	-2.4948	-3.4438	-2.7961	-3.6248	-4.7695	-2.7328	-3.3567	-3.1972
-4.4909	-3.5537	-2.8548	-3.4807	-2.5321	-2.439	-2.4242	-2.4221	-2.9236	-3.8924	-3.7667	-3.635	-2.6395	-2.6156	-3.3347	-2.0677	-2.9733	-2.9154	-3.7959	-4.4321	-2.9759	-2.638	-3.6185	-3.1231	-2.1518	-4.4231	-3.3919	-2.8701	-3.1716	-2.9536	-2.7404	-2.3015	-3.6764	-4.6605	-3.5492	-2.2314	-3.2174	-2.9934	-2.6928	-3.521	-2.1928	-3.4081	-4.0208	-3.6322	-2.8751	-3.4211	-4.9026	-2.7762	-3.3201	-2.8429
-2.1161	-2.2602	-2.7686	-1.3911	-2.3738	-2.4144	-3.4809	-2.7167	-3.5669	-3.0119	-2.9752	-2.8075	-3.1022	-1.588	-2.9593	-3.2817	-3.6139	-0.57004	-3.0917	-2.3107	-2.3954	-2.7779	-1.868	-2.3721	-2.2716	-2.129	-1.7978	-2.2695	-2.7622	-1.4808	-2.2107	-2.1368	-3.1974	-1.9599	-2.7267	-3.2178	-2.8164	-2.7481	-2.6453	-1.6346	-3.0789	-2.0338	-3.2658	-3.2941	-2.207	-3.872	-2.4795	-2.5348	-1.3673	-2.3022
-6.1462	-5.8306	-6.2592	-5.544	-5.1685	-6.2204	-6.4191	-4.1721	-5.4194	-6.6589	-7.0746	-6.7106	-6.3922	-6.2844	-5.5511	-6.2838	-4.8462	-4.7379	-4.949	-6.9496	-5.1664	-6.3693	-6.7839	-6.8443	-5.3875	-6.4576	-5.7439	-5.4818	-5.1269	-5.467	-5.4542	-5.0515	-5.4694	-5.9439	-5.548	-5.7791	-6.4035	-5.4286	-4.6671	-5.5315	-5.5044	-6.5664	-5.2296	-5.4516	-5.7752	-4.4289	-4.6307	-5.8281	-6.2444	-5.8531
9.0643	10.389	10.134	9.689	10.208	10.304	9.7867	9.5811	9.934	9.8734	10.122	9.8967	9.3081	10.036	10.146	10.32	8.7446	9.5371	9.745	9.743	10.271	8.5936	10.28	10.49	11.059	9.1784	8.5783	10.173	9.4455	10.027	9.2009	9.3356	9.5004	10.057	10.505	9.6459	10.021	8.8567	9.4573	9.9978	9.804	10.282	9.0951	9.7872	10.409	9.5299	9.6226	10.306	9.6728	10.587
-0.90584	-1.3707	-1.6099	-0.785	-1.9692	-0.61567	-2.046	-1.1677	-1.1525	-2.2344	-2.4517	-1.6427	-1.0928	-1.8507	-0.97317	-2.0015	-1.1327	-1.4373	-0.72551	-1.0378	-1.0605	-2.2277	-1.3629	-2.4563	-1.2851	-1.5541	-1.3412	-2.1263	-0.94559	-1.0779	-1.576	-1.5799	-0.8864	-0.055035	-1.376	-0.53847	-2.5949	-1.7464	-1.6558	-2.3388	-1.2502	-1.696	-1.4701	-0.25433	-1.0494	-1.4226	-2.6426	-1.0895	-2.1706	-1.2754
-14.961	-13.158	-12.63	-12.715	-12.471	-13.113	-13.308	-13.355	-13.271	-13.269	-13.829	-13.311	-14.422	-11.772	-12.612	-13.145	-13.413	-12.867	-12.802	-13.011	-13.763	-13.03	-12.457	-14.27	-13.331	-13.466	-13.269	-13.439	-13.268	-12.075	-12.611	-14.008	-12.486	-13.975	-12.855	-13.741	-13.293	-13.339	-12.67	-13.417	-12.862	-13.175	-13.012	-12.544	-13.897	-13.649	-12.879	-12.501	-13.796	-12.339
-0.87301	-1.707	-1.4859	-0.7079	-0.74701	-1.8234	-2.3876	-1.1062	-1.0007	-1.285	-0.22018	-2.6181	-1.5044	-0.74685	-0.80961	-1.4942	-1.5641	-0.80898	-1.7785	-1.2904	-1.9893	-1.4112	-1.1152	-1.8378	-2.359	-1.679	-1.9598	-1.4983	-2.5764	-1.9266	-1.5838	-1.2991	-2.1795	-2.2347	-0.29602	-0.92386	-1.6377	-1.9044	-0.76566	-1.3658	-1.5728	-0.41556	-1.6809	-1.1094	-1.4427	-2.0328	-2.4792	-2.2769	-1.7873	-0.5108
2.2437	2.2845	1.2502	1.9499	1.5551	1.9303	2.0316	1.1826	1.6395	1.5417	1.5939	1.7082	1.3481	0.89702	1.4953	1.6332	0.6512	2.5261	0.78911	2.2261	1.4651	1.7299	1.2369	1.4507	0.49712	2.2203	1.0116	0.99973	1.264	1.121	2.9604	0.68589	1.2685	0.67352	1.3446	2.2058	1.3137	0.70196	1.6077	2.1342	0.94802	1.3237	1.9717	0.12898	2.2036	1.1604	1.0023	1.5516	1.761	1.3361
-14.754	-14.643	-13.766	-13.226	-14.128	-15.125	-14.586	-15.33	-13.714	-13.89	-14.878	-15.093	-15.368	-15.233	-14.852	-14.836	-14.66	-14.063	-14.721	-14.105	-14.389	-14.791	-15.44	-14.987	-14.564	-14.806	-14.201	-14.132	-14.579	-14.674	-15.211	-14.679	-13.797	-14.538	-13.937	-15.591	-14.396	-13.619	-14.746	-14.667	-14.59	-13.447	-12.816	-15.268	-14.559	-15.079	-14.28	-14.716	-14.603	-15.154
-4.5892	-5.2667	-5.2829	-3.8018	-3.953	-4.0514	-4.6436	-5.2145	-2.5895	-4.4886	-4.1338	-4.1046	-4.3141	-4.1278	-4.4904	-5.416	-4.6033	-4.3578	-4.866	-5.2402	-3.7256	-3.4096	-4.3422	-4.7349	-5.5864	-5.1808	-3.6024	-3.741	-6.04	-4.3395	-5.0865	-4.97	-5.1115	-3.8443	-4.6613	-5.2403	-4.2218	-5.1975	-5.3737	-4.7257	-3.7691	-3.8849	-3.8742	-5.2208	-4.1714	-4.023	-5.4856	-4.6808	-4.5692	-5.3307
7.5821	7.1653	6.2031	6.437	7.0885	7.1262	7.2168	6.8333	6.8188	6.079	6.2555	6.2449	6.1707	6.2151	6.8673	8.152	7.229	6.8412	5.7578	8.0477	5.8132	6.3416	7.1055	6.0159	7.1175	7.1377	7.5051	7.1922	5.3912	6.2652	6.9314	6.6776	7.6794	5.6615	8.0591	6.9168	5.8979	6.4629	7.7406	6.7004	6.2644	6.45	7.2577	7.2798	6.5621	6.7756	6.261	6.7465	6.9681	6.3755
-9.4663	-8.4574	-10.018	-9.8717	-9.1268	-10.504	-10.247	-9.4297	-9.4738	-9.0363	-9.4913	-9.7641	-9.0904	-10.079	-9.7078	-8.6071	-9.2289	-9.7929	-10.023	-9.7458	-9.3864	-8.1252	-9.9092	-9.2563	-8.9051	-9.2336	-10.43	-8.8478	-9.7541	-9.2726	-10.078	-9.1227	-9.0944	-9.3567	-9.7023	-8.5531	-9.8556	-8.4072	-9.8795	-8.8777	-9.0467	-9.8624	-8.4796	-9.384	-10.593	-9.7651	-10.283	-8.8186	-8.7362	-10.223
-0.16361	-1.4341	-1.7413	0.042598	-1.6511	-1.6099	-0.98861	-0.87884	-0.67637	-1.3682	-1.4669	-2.0224	-1.6331	-0.47709	-1.5608	-1.2318	-0.92254	-1.3778	-1.5373	-1.0586	-1.7395	-0.96889	-2.0234	-0.97781	-0.91253	-1.051	-1.275	-1.6656	-1.0271	-1.4831	-0.85034	-0.83503	-1.3424	-0.43136	-0.97467	-0.3585	-0.66525	-1.7682	-2.313	-0.66351	-0.50539	-2.0851	-1.8052	-2.1311	-0.73902	-1.3505	-0.96031	-0.21605	-0.29813	-0.76916
4.2583	4.5563	4.7383	5.0292	5.2693	5.4743	5.8643	5.1984	4.9948	5.1085	3.2212	4.3963	4.4632	4.0066	4.3436	5.7754	3.9389	5.4093	4.3654	2.9585	5.8035	4.6029	5.2376	5.3115	3.5092	4.2387	4.5651	5.6163	4.8991	6.2007	4.7587	4.7584	4.1373	5.5708	4.2279	5.8019	5.582	5.0177	5.571	4.6766	4.5009	4.3876	5.428	4.295	4.0243	4.046	5.0007	4.773	4.1114	4.2356
-13.597	-13.468	-13.077	-13.215	-12.373	-13.789	-11.857	-12.598	-12.943	-12.221	-12.731	-12.762	-12.803	-12.709	-13.036	-12.5	-13.278	-12.09	-12.538	-12.757	-12.948	-12.649	-12.485	-13.695	-12.652	-12.739	-13.602	-13.502	-12.412	-12.664	-12.567	-12.95	-11.569	-12.33	-13.349	-12.036	-12.637	-13.378	-13.409	-12.826	-11.921	-11.495	-12.734	-12.602	-13.621	-12.85	-13.743	-12.753	-12.648	-13.426
6.8463	7.1951	5.6852	6.816	6.2197	7.5774	6.912	6.2533	7.3715	5.3018	8.0047	7.7863	6.8229	6.816	6.8568	6.6364	7.3636	6.4076	6.075	7.7087	7.1265	7.2885	7.2683	6.2008	7.1515	7.3709	6.6961	6.743	6.7983	7.4712	7.5273	7.1552	7.2631	7.2977	7.0411	6.7545	6.714	6.441	7.1825	5.4545	5.6514	6.727	7.3922	6.0689	7.4198	6.5024	7.1149	5.6162	7.5725	6.6928
-3.2833	-2.468	-1.7903	-2.2591	-2.6634	-3.2486	-2.6509	-1.7656	-1.8987	-2.6823	-2.1196	-4.1413	-2.5414	-3.3423	-3.2205	-1.9266	-2.7543	-2.7563	-2.9023	-2.0173	-3.2013	-2.2697	-2.0057	-0.66003	-2.4467	-2.4392	-2.5485	-2.1005	-1.8905	-2.4759	-1.9841	-2.4471	-2.3077	-2.1709	-1.8025	-1.4646	-2.3996	-2.2347	-3.6275	-3.0072	-1.5885	-2.0966	-1.9251	-1.3523	-2.2123	-3.2102	-2.9824	-1.9771	-1.6996	-2.0601
-10.951	-10.461	-11.251	-11.586	-11.52	-10.944	-10.169	-11.526	-10.5	-11.097	-11.026	-10.387	-11.652	-9.8167	-11.058	-11.08	-11.385	-10.867	-11.582	-11.332	-10.12	-10.962	-11.47	-10.519	-11.184	-10.506	-11.999	-10.478	-10.429	-10.188	-10.683	-11.088	-10.922	-11.5	-11.34	-11.291	-10.63	-10.887	-10.973	-11.03	-10.492	-11.097	-11.211	-10.478	-11.115	-10.296	-9.9252	-9.0593	-10.145	-11.875
1.7647	2.3623	1.9218	1.5789	2.4912	1.205	1.4508	1.4049	2.0333	1.4404	1.313	1.0032	0.8844	2.5075	1.3625	2.7651	1.7183	1.2616	1.9658	2.7332	1.6627	2.4802	2.667	1.526	1.3529	1.761	2.6174	0.77525	1.9839	1.8654	1.2383	1.9624	1.8946	1.1941	0.93021	1.1679	1.2081	1.7235	1.9181	-0.15923	2.5192	0.84341	2.2222	1.2177	1.5355	1.2078	2.0901	1.9576	2.0062	2.2434
-3.308	-1.8014	-3.1098	-3.418	-3.3008	-2.9128	-3.2398	-3.8499	-2.7893	-4.5878	-2.5407	-3.5018	-2.7431	-2.4299	-4.4788	-2.3107	-4.0688	-2.8331	-2.3723	-2.4479	-4.1163	-2.4819	-3.2326	-2.9137	-3.5832	-3.1201	-4.3125	-1.3747	-2.4759	-3.1021	-3.3076	-3.0468	-3.3436	-3.7678	-3.6237	-2.6439	-3.087	-4.0244	-2.2258	-2.2416	-2.9958	-1.5342	-3.1014	-2.707	-3.3724	-2.9587	-3.676	-3.8513	-3.2411	-2.4622
-0.89167	-2.1003	-1.1466	-0.86597	-2.1571	-1.4121	-0.72377	-0.17767	-1.5382	-0.66035	-1.2921	-1.4744	-2.1008	-2.9551	-2.0573	-1.649	-2.1486	-1.2316	-1.9541	-1.1188	-1.2532	-1.0245	0.087208	-0.80664	-1.1413	-2.4394	-1.5252	-1.0756	-1.1322	-2.2434	-1.8645	-1.7269	-1.0638	-1.5409	-0.085763	-1.0173	-0.93815	-1.3857	-1.8651	-1.7262	-1.8342	-1.2166	-0.94097	-1.3721	-0.79199	-2.3536	-1.1884	-1.5586	-1.0611	-1.4364
5.8062	4.2481	5.2428	4.8939	6.528	6.2179	5.7663	5.3292	6.5121	6.5374	4.4823	5.3266	4.9697	5.3585	5.8378	5.213	6.111	4.8722	6.1	5.5095	5.2856	5.97	6.0364	5.0193	4.8287	5.5352	6.6553	6.0343	5.9238	5.9857	5.8978	6.1118	5.1776	5.6977	5.5991	4.7406	5.6888	5.2911	5.1928	4.5281	5.4923	5.229	6.1578	4.5113	5.758	6.0978	5.1965	4.9012	4.9066	4.8846
-5.007	-4.4451	-3.7016	-3.5267	-4.6106	-4.927	-4.2246	-4.9706	-5.5469	-5.0665	-4.6119	-4.8793	-4.4947	-5.885	-4.1944	-4.0798	-6.0134	-3.9515	-5.0194	-4.8731	-4.8533	-5.583	-4.5695	-4.1445	-5.8506	-4.0381	-4.0464	-4.9809	-4.961	-5.0258	-4.2795	-4.1985	-3.7564	-5.5118	-5.5521	-4.4428	-4.2986	-4.9144	-4.8457	-5.3773	-4.8163	-4.6953	-4.3324	-4.6119	-4.2182	-4.1105	-4.3912	-4.0974	-4.3254	-4.2781
0.94178	0.8745	0.28078	1.4375	1.9818	0.86755	1.5075	1.5086	1.9559	2.0177	1.3084	2.1038	1.9724	2.6276	0.89141	2.4084	1.8284	1.9602	2.4047	1.943	1.0862	0.87552	2.903	1.8132	2.2075	1.3197	2.7274	1.4443	2.1868	0.9729	1.8673	2.5653	2.3649	0.50014	2.3635	1.5563	1.5535	1.7886	1.9212	1.5011	3.2568	1.5636	1.8841	1.9563	1.7538	1.6997	1.2446	2.0627	1.9612	2.3888
2.2599	2.5331	2.8403	2.1056	2.4778	2.018	1.6652	2.5909	2.0648	2.2782	2.3488	2.8935	1.6405	3.0307	2.6123	2.0187	2.5531	2.3006	3.1753	2.0337	2.0359	3.5958	3.5258	1.8676	1.9879	1.4994	2.2104	2.0582	1.5191	2.8461	2.6626	2.4871	2.5414	2.0241	3.1346	3.4035	3.9195	2.3529	3.568	1.757	2.7716	2.4642	2.2015	2.5996	4.0109	3.3627	3.0409	2.4684	2.3707	3.2442
-3.506	-2.9462	-3.0697	-2.4192	-2.5751	-3.312	-2.4502	-3.5642	-2.5413	-2.8387	-1.7594	-4.0339	-3.3839	-2.5871	-2.7681	-2.8216	-2.6952	-2.5197	-2.5632	-2.7717	-3.447	-2.4342	-3.2259	-2.1471	-2.9739	-1.9385	-2.6951	-2.9824	-2.326	-2.7835	-2.7912	-2.8879	-2.5479	-2.969	-1.9743	-2.6204	-3.1534	-2.8489	-2.2841	-1.708	-3.1896	-3.0229	-1.1025	-1.239	-2.1827	-3.0311	-1.0583	-2.0724	-1.9251	-2.2616
-0.38405	-2.4523	-1.4649	-1.8675	-1.5452	-1.0966	-2.3389	-1.6031	-1.3502	-1.5372	-1.5538	-0.67758	-0.62759	-1.5065	-1.3942	-2.3656	-1.3254	-1.1023	-1.8916	-1.1309	-2.1914	-1.0152	-0.19307	-1.1227	-1.8771	-1.7592	-0.96549	-1.7983	-0.83832	-1.3479	-1.949	-1.2228	-2.0111	-1.1126	-1.5849	-0.69406	-0.81717	-2.6907	-1.2249	-1.381	-1.2925	-1.1057	-1.9249	-1.2462	-1.4615	-1.6764	-1.736	-0.9903	-1.5437	-1.248
-3.3828	-3.3436	-2.0958	-3.2382	-3.0823	-1.441	-4.146	-3.1672	-2.0694	-3.2163	-2.9774	-4.3247	-2.9342	-3.6727	-3.2868	-2.9181	-2.6495	-3.0809	-2.6256	-2.9016	-2.5117	-3.7801	-3.8295	-3.4706	-2.7029	-2.6426	-3.0275	-1.6871	-3.7825	-3.8897	-3.5404	-2.4494	-4.3732	-2.9766	-3.5883	-3.736	-3.9522	-3.4692	-3.8468	-3.949	-3.6458	-2.7072	-4.2492	-3.983	-3.1355	-2.7797	-1.8721	-2.9028	-3.3616	-2.7702
6.6845	6.8462	6.6334	6.4372	7.8651	6.7634	6.8457	6.763	6.0799	7.3801	8.0987	6.9238	7.3341	6.5608	6.4882	6.8545	6.6459	6.2487	7.2708	6.6262	7.5933	7.4132	6.4676	6.6139	6.9222	6.3833	6.2518	6.9945	6.3282	6.5961	6.5218	6.8433	7.4037	6.2588	6.7206	6.9985	6.5945	6.1718	6.8835	7.0718	7.1471	6.5525	7.1634	6.1933	6.4455	6.8772	7.0053	6.2252	6.5188	6.748
-2.0718	-3.0995	-2.8195	-2.7217	-2.0811	-2.021	-2.4003	-3.1466	-2.5193	-3.0789	-2.5865	-2.1382	-3.4941	-2.1429	-1.8934	-3.1001	-1.5962	-3.7928	-3.0621	-1.9663	-2.7996	-1.8488	-2.0718	-1.6904	-1.8207	-3.3905	-1.8956	-2.5366	-2.4181	-3.1211	-2.6568	-2.9542	-4.0163	-1.8013	-2.2285	-2.5886	-2.5199	-1.3286	-2.927	-1.5152	-1.7074	-3.252	-2.0035	-1.1287	-2.0957	-1.1761	-1.7806	-3.4721	-3.2038	-1.8163
9.5596	8.6094	9.7539	9.9085	9.4952	10.654	8.7503	9.7505	10.014	8.6185	10.869	8.9928	9.9552	10.719	9.086	10.002	9.9931	8.7029	9.8425	10.343	9.2683	8.9944	10.268	8.0478	8.8009	10.355	9.2788	8.7798	10.54	10.309	10.723	8.7125	10.717	10.914	8.6661	9.8738	10.14	9.9251	9.4793	9.6436	9.8005	11.81	10.208	9.53	9.7259	10.355	9.5793	10.453	9.3315	9.5989
-2.955	-3.629	-3.9914	-4.7523	-2.9939	-3.8111	-3.6983	-3.6921	-4.0725	-3.2552	-3.9017	-4.1724	-2.9766	-4.0093	-3.4069	-4.0372	-3.504	-4.3173	-4.2412	-3.2242	-3.7176	-3.6967	-3.467	-3.9774	-4.0914	-3.4405	-4.6211	-4.7683	-2.6368	-3.9221	-2.5976	-4.3139	-4.6082	-3.2099	-3.7248	-4.0428	-3.8863	-4.2062	-3.1704	-4.639	-3.279	-3.816	-3.7571	-3.4828	-3.7008	-1.9186	-5.1234	-5.7581	-3.1916	-2.739
-5.2593	-5.0693	-3.671	-3.8494	-4.8742	-5.1866	-5.6987	-5.1286	-4.3817	-4.1129	-5.133	-5.0324	-4.4038	-3.8096	-4.9453	-4.5035	-3.921	-4.4863	-3.8055	-4.3275	-5.4098	-4.3888	-4.3526	-4.5878	-5.3011	-4.002	-4.1437	-4.1374	-3.7756	-3.6486	-5.0451	-4.4678	-5.1636	-5.2903	-4.0824	-5.7204	-5.5798	-3.8635	-5.0553	-5.5343	-3.8215	-4.9801	-4.1751	-4.5209	-5.6056	-3.5406	-4.4917	-4.2838	-4.0285	-4.3413
-22.219	-22.503	-21.881	-22.139	-21.714	-20.742	-21.623	-22.417	-22.083	-21.792	-22.495	-22.648	-21.997	-23.005	-22.263	-22.771	-22.329	-22.731	-21.735	-22.526	-22.24	-21.83	-21.964	-22.891	-23.229	-21.608	-23.489	-22.18	-22.916	-22.948	-21.823	-22.145	-21.106	-22.337	-22.738	-23.032	-21.774	-21.267	-22.467	-21.763	-19.843	-22.294	-21.277	-21.869	-22.784	-22.068	-21.779	-21.738	-22.467	-23.075
1.3462	0.62774	1.6806	1.2931	1.7278	1.9969	1.6751	1.1507	2.4521	2.2213	2.0193	0.61409	2.0511	0.7911	1.4002	1.5732	1.3611	1.3577	2.7232	1.4924	2.7989	1.9053	2.0016	0.67303	2.485	1.0902	2.486	1.2388	1.1528	2.1752	1.2916	1.4579	3.0708	2.8295	3.1474	0.92691	0.53431	2.0939	2.1451	1.3942	1.1878	1.0039	2.1531	1.636	2.0008	2.179	0.73619	1.6108	2.0444	0.80881
-0.89881	-1.228	0.23397	-1.3361	-0.50039	0.33227	-1.0289	-0.94094	0.19526	-0.77138	-0.32456	0.95271	0.42497	1.1221	-0.18839	0.11514	-0.40524	-1.4959	-0.28365	1.2956	-0.4504	-0.095697	0.088258	-0.78281	0.51749	0.024451	-0.11326	-0.076885	-0.55239	1.4529	0.066306	-1.3281	-0.71972	-1.1893	-0.80967	-0.63946	-0.41118	-0.91949	-0.5487	-0.13007	-0.091603	0.43346	0.13296	0.36129	-0.15377	-0.41488	-0.57629	1.1014	-1.4169	0.28862
-2.1238	-2.7854	-4.1105	-2.3076	-2.2799	-2.6584	-2.0788	-1.2597	-3.166	-2.7563	-2.9328	-2.5367	-2.9102	-1.2317	-3.9982	-3.3655	-1.541	-2.7316	-3.2451	-2.6401	-2.0132	-4.3828	-3.6183	-2.3645	-2.6425	-1.6549	-2.5588	-2.5024	-3.2422	-3.5132	-2.0328	-2.564	-1.8427	-3.0353	-2.4993	-3.497	-2.79	-2.5054	-3.3427	-2.8273	-1.9253	-3.3057	-3.1922	-3.1725	-3.6384	-1.4872	-2.6889	-3.3895	-2.1773	-2.0757
-0.76633	1.0065	-0.52512	0.60577	0.2939	-0.8064	0.45895	-0.55215	-0.00014812	0.30327	-0.056902	0.56985	-0.21535	-1.3712	0.45906	-1.504	0.44104	0.40436	-0.72437	0.30003	0.5656	0.43334	-0.47471	0.69657	0.057905	-0.26587	-1.2992	-0.80486	1.3904	-0.11602	0.079784	0.25313	-0.37658	0.22016	-0.35443	1.0256	1.1818	-0.24318	0.59507	-0.1271	-0.017487	0.16006	-0.11732	-0.34572	0.66412	-0.019248	0.39521	0.69917	0.28493	-0.61774
3.9641	5.3767	3.4911	4.2778	4.8522	5.0489	4.6007	4.0088	4.4799	3.4846	4.5988	4.4774	3.9557	4.5853	5.7974	4.3473	5.2639	4.0239	4.5752	4.7992	4.1636	4.7923	4.1041	3.8761	3.6843	4.7293	4.4303	5.3408	5.2419	3.903	4.1269	4.6969	4.6971	4.1677	3.6026	3.072	4.0757	4.9864	5.0855	4.7645	3.4942	5.2241	4.3279	5.1197	4.8424	2.9404	4.4884	4.4132	4.4834	4.4397
-0.39418	0.50962	0.090902	0.21438	0.025485	-1.1932	-0.11826	0.63155	-0.62804	0.27246	-0.94955	-0.38496	-0.40711	0.77308	-0.91583	-0.75775	0.88455	-1.0506	-1.3514	-0.11499	0.14505	-0.58687	0.84937	0.29644	0.36417	-1.1755	-0.45963	0.31694	-0.73271	-0.72821	-0.33037	-0.38827	-0.45888	-0.51354	-0.11273	-0.83372	-0.39107	0.5224	-0.93779	0.174	0.59454	-0.36985	0.036898	-0.32751	-1.1131	0.11147	0.24785	-0.38354	1.0976	-0.16397
-13.607	-12.466	-12.681	-13.232	-13.524	-11.885	-12.744	-13.893	-12.978	-12.272	-14.138	-13.003	-13.738	-12.569	-12.096	-12.47	-13.118	-13.256	-13.207	-11.666	-13.15	-13.461	-13.446	-13.215	-14.107	-13.248	-12.545	-12.962	-12.801	-13.435	-13.42	-13.109	-13.051	-12.839	-13.109	-13.421	-13.266	-13.277	-13.676	-12.881	-13.931	-14.01	-13.11	-14.124	-13.115	-12.509	-12.218	-11.95	-13.062	-14.065
-9.1166	-9.9672	-9.5389	-10.695	-10.374	-10.419	-9.1768	-10.516	-10.077	-9.3002	-10.194	-10.145	-10.344	-10.767	-10.868	-10.427	-11.073	-9.0117	-9.5965	-9.8515	-11.383	-9.6619	-9.3032	-10.205	-10.397	-9.8714	-9.8342	-9.3007	-10.013	-10.301	-10.648	-10.724	-9.3231	-10.845	-9.8586	-10.681	-10.487	-10.663	-9.5959	-9.2352	-11.371	-10.697	-9.9834	-10.811	-9.7542	-11.456	-10.915	-10.786	-10.325	-9.9953
-0.9253	-0.43669	-0.42539	-0.12305	-1.0091	1.099	-0.72088	0.14007	-0.2488	-0.26339	0.65708	0.11068	-1.0946	-0.58849	-0.32363	0.43251	-0.47412	-0.5275	-0.51818	0.40482	-0.56682	-0.95442	0.040238	-0.11453	0.2292	0.72767	-1.3142	-1.2713	0.54055	0.39773	0.0037357	-0.34772	-0.72621	-0.49199	0.34449	0.71866	-0.30215	-0.4719	-1.2208	0.067259	-0.32207	-0.32405	0.39916	-1.1703	-0.25205	0.54732	0.23688	0.35876	1.2951	-0.53863
-3.2013	-2.7917	-2.9733	-2.5404	-3.4166	-3.2675	-4.1009	-3.6879	-2.3635	-5.4193	-2.5135	-3.3894	-3.6766	-3.2364	-2.5019	-3.6046	-2.6133	-3.5203	-2.3645	-2.7907	-2.2839	-3.4595	-3.2612	-3.1613	-1.8609	-3.9474	-2.2631	-2.9765	-2.0467	-1.9498	-2.0325	-3.5798	-3.0066	-3.4233	-3.9383	-4.2894	-4.0472	-3.2469	-2.7792	-2.6258	-3.2359	-3.9538	-2.2025	-3.5425	-3.6535	-2.7015	-3.2878	-3.2744	-3.9895	-3.0666
-11.808	-12.846	-11.883	-11.558	-11.438	-12.18	-11.511	-11.707	-13.199	-12.19	-11.903	-11.843	-12.074	-12.805	-11.484	-12.616	-12.382	-12.572	-10.895	-11.354	-11.618	-12.179	-12.262	-10.871	-12.568	-11.837	-11.636	-12.05	-12.242	-11.67	-11.724	-12.032	-10.555	-11.984	-11.84	-12.285	-10.938	-11.095	-11.927	-12.603	-11.928	-11.915	-11.041	-12.496	-11.005	-10.873	-11.497	-10.765	-11.634	-12.327
-13.534	-12.155	-11.653	-13.409	-14.1	-13.009	-14.67	-12.825	-12.296	-14.715	-13.246	-12.764	-13.726	-12.749	-12.181	-13.643	-13.883	-12.281	-13.629	-13.568	-14.291	-12.984	-14.028	-12.393	-12.928	-12.65	-13.391	-11.716	-13.059	-13.558	-12.784	-13.816	-13.127	-13.115	-12.743	-12.884	-13.866	-12.917	-13.713	-13.86	-12.313	-13.051	-13.656	-12.791	-12.977	-14.077	-12.958	-14.972	-12.915	-12.352
-10.619	-10.271	-9.6303	-9.4386	-10.924	-11.557	-9.3772	-10.833	-9.9206	-11.035	-11.707	-11.021	-11.087	-10.173	-10.312	-11.282	-10.598	-10.897	-10.246	-10.767	-10.543	-11.444	-10.71	-10.63	-10.931	-11.872	-9.7778	-11.683	-10.34	-10.574	-11.271	-9.8155	-11.432	-11.008	-11.288	-11.202	-10.824	-11.474	-10.41	-12.201	-10.182	-11.186	-10.681	-10.63	-11.336	-12.089	-9.8292	-10.672	-9.4017	-10.548
0.4367	0.84321	0.71685	-0.074098	-0.48442	-0.25648	-1.2834	-0.023775	-0.58188	-0.43995	-1.4297	0.91601	0.23052	0.6714	0.12406	-0.2304	-0.51208	0.56866	0.26766	0.76912	-0.026705	0.76872	0.15389	-0.81838	0.80835	0.9103	-0.12357	0.13309	0.067956	-1.0073	0.042601	-0.30534	-0.14542	-0.046457	0.075972	-0.63627	0.3141	0.4088	-0.44505	0.51069	0.40439	0.58395	-0.099768	0.35163	0.20046	0.60595	0.89637	1.2669	1.2352	-0.055959
-2.8305	-1.5949	-0.8815	-1.1556	-1.2204	-1.2439	-0.88728	-1.5158	-1.463	-1.6087	-0.47023	-1.8593	-2.0413	-0.78379	-1.8492	-1.9165	-0.62447	-1.7227	-1.9167	-1.1457	-1.1022	-0.71421	-2.2434	-1.1821	-1.3927	-1.8707	-1.2384	-1.6258	-0.38295	-1.7671	-1.2792	-0.77652	-1.2394	-0.83901	-1.8423	-2.1374	-1.6844	-1.4688	-0.6215	-1.79	-1.3308	-1.839	-3.1843	-1.7792	-1.1	-1.8887	-2.2939	-1.5053	-1.1757	-2.5305
-9.0077	-9.9931	-10.039	-9.229	-8.8546	-9.3973	-8.5187	-8.7935	-8.8919	-9.2112	-9.9748	-8.7201	-9.2545	-8.6328	-9.9144	-8.9616	-10.345	-9.2341	-8.0902	-8.09	-8.6982	-8.8381	-9.0537	-8.7414	-8.9978	-8.7498	-9.6257	-7.889	-9.0335	-8.1047	-8.6301	-9.7515	-7.912	-8.8819	-9.6458	-9.1001	-9.2931	-8.8185	-8.7516	-8.1916	-8.8629	-7.7242	-8.5332	-9.3051	-8.6978	-7.8843	-8.57	-7.5754	-9.3918	-9.4274
-11.017	-9.6569	-10.788	-10.526	-11.577	-10.146	-10.672	-10.32	-11.749	-11.78	-11.189	-11.597	-10.271	-9.9438	-10.009	-11.78	-10.986	-11.811	-10.657	-11.515	-11.462	-10.367	-12.031	-10.766	-11.057	-9.306	-10.69	-10.254	-9.4722	-10.095	-10.364	-9.9355	-11.173	-9.5474	-10.51	-11.514	-12.401	-12.303	-10.631	-11.178	-11.807	-11.101	-10.356	-10.76	-11.43	-11.24	-11.196	-10.989	-10.818	-10.472
-19.741	-20.886	-20.666	-20.384	-20.31	-21.508	-21.718	-20.793	-21.708	-21.523	-19.672	-21.037	-20.7	-20.913	-20.754	-20.964	-21.591	-21.562	-20.224	-20.998	-20.242	-20.89	-20.065	-21.421	-20.657	-22.177	-20.376	-20.66	-19.151	-21.289	-20.393	-21.373	-20.37	-21.245	-20.204	-21.007	-20.628	-20.761	-20.691	-19.708	-20.7	-20.829	-21.263	-20.39	-21.321	-21.566	-20.356	-21.106	-21.733	-20.59
-3.4912	-4.2558	-2.3661	-4.0813	-4.529	-4.1811	-3.8387	-3.3764	-3.4141	-4.8425	-3.3297	-4.4591	-4.1929	-4.2	-3.7808	-3.076	-4.6182	-2.6948	-4.3901	-4.954	-3.8661	-5.2556	-3.3204	-3.837	-2.6496	-3.3753	-3.7883	-2.9198	-3.3795	-3.2635	-4.2602	-4.2761	-3.3455	-3.2083	-3.0466	-3.9795	-4.6608	-3.0901	-3.7992	-4.083	-3.7891	-4.8178	-3.2619	-3.9139	-4.2772	-3.9166	-3.688	-4.6808	-3.7294	-3.9013
-2.6791	-3.4684	-2.7097	-3.9781	-3.2427	-3.4557	-3.1779	-2.8116	-3.6921	-4.0837	-2.9365	-2.8262	-2.3045	-3.5852	-4.346	-4.3225	-4.056	-3.5856	-2.2789	-3.8734	-3.073	-3.7353	-3.875	-2.1652	-2.4242	-3.1372	-3.4438	-3.9797	-3.4879	-3.7099	-3.5697	-3.8575	-2.6176	-3.4848	-3.276	-3.2541	-2.8614	-3.0467	-4.1181	-2.5378	-2.3497	-2.4577	-3.254	-3.0961	-3.2334	-2.3197	-3.1894	-3.2674	-2.9884	-3.4263
[truncated: 381 more rows]
[truncated: 150 more columns]
