# Supplementary material for: Genetic dissection of main and epistatic effects of QTL based on augmented triple test cross design
Source: PLoS One. 2017 Dec 14;12(12):e0189054. doi: 10.1371/journal.pone.0189054 (PMC5730204; doi:10.1371/journal.pone.0189054)
Supplement: S7 Supporting Information — (ZIP) [file pone.0189054.s007.zip › z2_1400_0.8_5.csv]

-11.988	-13.746	-13.493	-13.953	-12.695	-13.819	-13.232	-14.443	-14.441	-13.86	-13.161	-13.885	-12.72	-13.897	-13.691	-13.321	-13.969	-14.654	-13.158	-13.602	-13.116	-14.338	-14.027	-12.71	-14.963	-12.961	-13.268	-13.777	-14.976	-12.332	-11.551	-12.8	-13.47	-13.403	-12.956	-14.371	-13.296	-12.881	-12.469	-13.424	-13.223	-13.252	-13.199	-14.132	-11.095	-12.777	-12.347	-12.416	-14.795	-14.165
-1.1358	-3.7252	-1.703	-2.2992	-3.3593	-3.8218	-3.8493	-1.9681	-3.6113	-2.8619	-1.986	-3.0311	-2.0447	-2.3591	-3.2325	-3.5011	-2.2091	-4.124	-2.3469	-3.1929	-2.8275	-1.9436	-1.8605	-1.8438	-2.1795	-3.3947	-2.4968	-1.2915	-3.639	-2.8139	-2.7727	-2.2923	-1.6979	-2.4508	-4.1316	-2.782	-2.3832	-2.8029	-1.6161	-2.5487	-2.4114	-1.4525	-2.6272	-3.3683	-3.1965	-3.3896	-2.7168	-3.8504	-2.3498	-2.1471
-22.173	-22.464	-22.822	-23.063	-21.672	-22.541	-21.264	-21.637	-21.814	-21.509	-22.893	-22.255	-22.468	-23.291	-22.436	-23.276	-22.067	-22.61	-21.328	-21.953	-22.348	-21.987	-22.474	-23.505	-22.751	-22.583	-23.408	-21.666	-21.684	-21.032	-22.618	-22.661	-22.352	-21.36	-22.03	-22.305	-22.527	-23.331	-22.579	-23.963	-21.223	-21.256	-22.266	-21.586	-22.227	-22.76	-22.102	-22.49	-21.364	-23.126
8.7062	8.5794	8.5633	8.3508	6.4192	6.4257	6.9247	8.3197	9.7068	7.4901	10.299	8.5347	8.7747	8.9401	7.7915	8.406	7.9165	7.9879	7.9214	7.7817	8.3896	9.0205	8.3232	9.0854	8.1943	7.742	8.7447	10.456	7.8458	8.2546	10.224	5.8774	8.5334	9.6234	7.8031	8.4476	8.4425	7.4762	8.0277	8.9594	8.4363	8.9866	6.3366	6.9112	7.512	6.912	8.9428	7.5678	9.2422	7.9299
-4.2588	-2.6546	-3.8395	-3.0887	-2.6493	-1.4708	-4.2808	-3.7547	-2.28	-2.4086	-3.1656	-4.5235	-3.1697	-3.8796	-3.0691	-3.119	-2.42	-4.0595	-3.2679	-3.7338	-3.0338	-3.6284	-3.8674	-1.1361	-3.7084	-2.9507	-4.1548	-3.7879	-2.1896	-2.8559	-3.5483	-3.9994	-2.0982	-5.1857	-2.2811	-2.1334	-3.6391	-4.1394	-2.5803	-2.3112	-4.2565	-2.2237	-3.0916	-3.9359	-2.8444	-2.7999	-3.8331	-4.873	-2.2453	-1.8155
7.7106	6.0663	8.0457	7.9022	6.4678	5.2728	7.0186	6.1861	6.7215	5.1453	7.4595	6.0732	6.9308	6.7415	6.366	7.7736	5.8779	7.3832	7.3657	6.742	6.4729	6.515	7.6139	7.5909	5.3762	6.9838	6.9486	6.087	8.0725	7.1117	6.408	6.4211	7.5645	7.3381	6.6726	7.0053	6.0428	6.534	6.6473	8.1632	5.0928	6.8672	7.229	6.6193	6.9815	8.667	6.8549	6.5999	6.9824	6.6979
3.6437	3.2133	1.3105	1.0856	1.6282	3.2286	3.1123	1.1912	3.0481	1.5487	3.6938	3.306	3.4137	1.9244	3.6957	1.4966	3.5026	2.3604	3.8922	4.0176	2.376	1.8491	3.2133	2.5805	1.4924	3.2979	2.6948	3.3882	2.5492	1.9238	2.0553	0.25077	2.3429	3.4568	3.1808	2.8367	3.836	3.4997	1.9454	3.9855	2.1878	2.634	3.4197	2.0848	2.4647	3.0514	2.2254	2.597	2.9516	3.8249
-1.907	-1.0945	-1.5984	-2.6408	-2.6763	-1.3454	-1.6228	-2.5346	-1.4453	-3.1452	-0.17444	-1.2391	-0.6057	-0.74188	-3.3165	-2.9602	-1.8129	-2.4584	-2.2287	-1.8038	-2.0962	-1.9875	-3.0375	-1.4177	-1.5904	-2.716	-2.209	-2.3952	-2.0176	-1.71	-2.7208	-3.1451	-2.7804	-1.7987	-2.0716	-0.74601	-0.85772	-1.3193	-2.4109	-3.3553	-2.004	-2.4401	-1.7619	-0.94256	-2.302	-1.964	-2.2353	-1.2203	-0.98557	-0.71074
-10.687	-12.056	-10.486	-12.057	-12.584	-10.287	-11.07	-11.36	-10.715	-11.185	-11.415	-11.903	-12.631	-11.496	-11.092	-11.31	-12.638	-10.903	-11.778	-11.305	-11.26	-10.752	-11.464	-10.915	-11.205	-12.151	-10.946	-11.471	-11.064	-10.528	-11.628	-9.9344	-11.442	-10.387	-13.147	-12.451	-10.966	-11.377	-12.473	-9.5331	-11.678	-10.65	-11.885	-11.907	-12.059	-11.099	-11.452	-11.954	-10.644	-12.191
7.1804	8.113	8.0479	7.0281	9.8673	7.8795	8.14	8.1076	6.6992	9.182	8.3379	9.9391	7.4797	8.8442	7.9721	8.6642	7.9377	7.7354	7.0668	7.3675	8.7454	9.1499	7.8409	8.7154	8.2952	7.7261	7.7239	9.9562	9.0009	6.4444	7.7226	8.3858	7.3563	7.2947	8.7027	8.9685	6.7598	7.4066	7.1236	9.5771	7.7619	9.4848	7.4673	9.0063	8.0629	8.121	7.7532	7.1259	8.2579	7.998
-13.039	-13.255	-12.582	-12.049	-13.041	-11.629	-12.78	-11.361	-12.966	-13.406	-12.527	-12.589	-12.585	-12.075	-13.416	-11.616	-12.76	-13.848	-14.137	-13.066	-13.197	-11.828	-14.215	-13.127	-13.338	-13.819	-13.096	-12.352	-12.071	-13.098	-13.745	-11.417	-12.084	-12.957	-12.754	-14.436	-10.95	-13.646	-13.369	-13.633	-12.884	-14.213	-12.47	-13.607	-14.09	-13.527	-12.769	-11.38	-13.383	-10.626
9.7062	10.015	7.8654	8.9183	8.9357	9.7244	8.1419	8.4737	10.024	7.8747	9.4205	8.8446	9.4041	9.1127	10.276	8.3866	7.3124	6.5369	8.3092	9.1718	8.5294	9.452	5.6741	8.9622	9.8363	8.9465	8.6184	7.6553	8.1357	8.8524	8.0283	8.7212	8.0055	8.8254	8.4465	9.7908	6.3912	9.3099	9.7227	8.7921	9.1023	8.5581	8.732	7.4411	8.8382	9.4199	10.298	7.6048	6.7923	9.2362
-6.2675	-6.2295	-6.1522	-5.2906	-7.9104	-5.3238	-4.645	-7.6758	-4.9841	-7.4778	-6.1678	-5.9407	-6.3433	-5.2579	-7.1197	-5.7488	-5.6794	-5.4079	-6.5946	-6.3928	-5.5985	-6.1058	-5.0241	-8.494	-3.5289	-7.292	-7.2726	-5.0401	-6.1022	-6.8117	-6.6305	-4.8447	-5.1776	-6.8429	-5.5873	-7.8347	-7.0118	-8.1541	-6.6267	-6.7052	-5.2118	-6.8813	-7.1651	-6.5373	-4.4017	-7.1649	-5.6484	-3.525	-6.2099	-5.2555
0.7404	0.22898	0.39583	-0.55829	1.4268	1.7319	0.83387	0.18895	0.68669	0.3913	-0.80061	-0.68405	0.68833	0.0044221	1.2201	0.17835	0.74625	-1.2586	-0.54523	0.67852	-1.1025	1.6263	-0.32658	-1.5513	1.7108	1.1535	0.25406	0.95255	0.70002	0.54911	0.61803	0.13037	-0.01306	0.40911	-0.61455	0.8224	-0.39123	0.16637	-0.43839	-0.26864	0.8678	-0.14631	1.5179	-0.90655	-1.5404	0.93738	-0.42232	-0.67764	-0.22725	-1.292
-4.1983	-4.6121	-4.9974	-4.8485	-5.0775	-5.398	-4.7546	-4.2261	-5.7464	-6.1648	-4.714	-6.3329	-6.1066	-3.832	-5.3871	-4.2478	-6.539	-6.0369	-6.0464	-3.2884	-4.9578	-2.8853	-6.8419	-5.2248	-5.3001	-5.4396	-5.5602	-3.9793	-4.5738	-4.6365	-4.237	-5.1104	-4.59	-4.6387	-4.5664	-4.8985	-5.6529	-4.7686	-5.8427	-6.4638	-3.6279	-4.3437	-5.2297	-5.0134	-5.3206	-4.7598	-5.0216	-5.2283	-4.2455	-5.7566
-6.1708	-4.9649	-4.5031	-4.3949	-4.6729	-4.5044	-5.973	-5.6717	-3.9163	-3.8383	-6.0583	-4.9694	-4.4277	-2.8436	-4.4448	-4.235	-5.4099	-3.2271	-4.7336	-4.3573	-4.7756	-5.2921	-4.9904	-4.4632	-3.4136	-6.0232	-5.7475	-2.6778	-5.9812	-4.7095	-6.607	-4.9447	-3.5165	-4.1431	-5.151	-4.6848	-3.9834	-1.2618	-4.968	-5.3223	-4.5845	-6.1545	-4.384	-4.0329	-4.9939	-4.1824	-5.6477	-3.916	-4.9449	-4.6875
4.7871	4.0706	3.8118	5.2462	3.4685	4.7375	5.2638	5.6935	5.4084	4.2009	5.4655	5.1152	4.9671	3.8444	5.3368	4.1342	6.1388	6.9938	4.6405	4.7929	3.5741	6.6423	3.4366	3.4909	6.5619	5.4332	4.4464	4.2804	6.8413	4.3341	3.8831	5.3897	6.8279	6.212	3.8228	4.1692	6.0958	4.8327	4.4978	5.4551	4.6869	4.6405	4.839	4.1042	5.1824	4.2931	4.4805	4.5156	5.7059	3.7729
5.2932	5.4455	7.7421	6.8865	5.2566	5.455	6.2888	6.9042	7.2991	6.8801	6.4741	6.4407	7.3835	7.6582	7.83	7.3674	7.0848	6.5084	6.0942	6.1768	6.4771	5.9364	6.1821	7.2622	6.2603	6.687	7.416	7.8369	8.4022	7.1502	5.599	6.3313	6.1905	6.6619	6.6929	8.047	6.5274	8.4675	5.9463	6.6312	7.3427	5.7629	7.5567	6.6511	5.883	6.3117	6.5601	6.9559	4.4585	6.8151
6.5292	5.3361	7.2247	5.5807	3.8239	6.6913	4.3024	5.1073	5.5434	4.7292	5.3984	5.4987	5.185	5.1669	3.6988	5.5236	5.5955	4.4614	5.2401	6.3018	6.2023	6.4512	5.0962	5.9469	3.9497	5.8968	6.448	6.2222	3.9512	6.7307	6.5213	5.3658	5.5727	4.4613	8.0682	6.1298	5.1566	5.3385	4.2204	5.5671	6.3025	6.3613	4.7965	6.4451	5.1908	5.0007	3.3447	5.1521	6.2722	4.3318
-15.572	-13.811	-13.751	-14.117	-13.571	-14.377	-14.104	-14.804	-13.279	-13.421	-15.907	-13.393	-15.91	-14.283	-13.822	-14.476	-13.53	-14.629	-14.653	-14.963	-15.23	-15.192	-13.346	-15.401	-15.536	-13.273	-14.105	-16.244	-13.014	-14.786	-16.473	-14.694	-14.378	-14.874	-15.019	-15.302	-15.709	-14.517	-15.409	-14.991	-16.042	-14.928	-15.247	-14.571	-14.442	-14.449	-16.71	-16.431	-15.135	-13.49
6.9478	7.06	7.5175	6.1417	6.617	8.1306	7.567	9.4533	6.9283	7.1985	8.6158	6.531	6.4976	7.5268	7.0924	8.7671	7.0881	6.6376	6.2775	4.7981	6.2949	5.7376	7.7527	6.8572	7.4434	6.3554	4.8664	7.5415	7.6307	8.862	6.9053	8.1415	7.1342	6.2082	8.1315	6.1945	7.7995	5.8381	7.3951	5.888	7.9583	6.474	6.8079	7.287	7.6029	8.3832	8.3797	8.6972	8.1579	6.3414
-7.0126	-7.4218	-8.3997	-7.8611	-8.705	-6.4573	-7.1007	-6.3556	-7.8682	-9.9391	-7.0345	-6.2333	-7.229	-6.9056	-8.6838	-6.9937	-8.1146	-6.8958	-7.6012	-8.2251	-7.2151	-6.6439	-7.715	-6.8388	-8.4163	-8.7861	-6.2767	-8.2821	-6.9105	-7.3803	-8.0193	-7.9846	-7.5972	-8.4862	-9.6383	-8.5078	-9.096	-6.771	-7.1239	-9.2009	-7.1434	-8.4464	-7.8869	-8.1674	-8.3572	-7.0607	-8.2609	-7.8327	-8.7217	-6.8062
6.0281	6.9076	6.7349	5.9036	6.4188	6.3275	7.035	5.1749	5.8482	8.3931	5.203	5.7922	7.8192	6.0466	7.3708	6.8823	6.7597	8.5692	6.9184	8.3132	6.1324	7.8025	7.3827	6.2643	5.9937	6.6099	7.4184	6.8649	6.7541	8.0781	6.9824	5.9599	6.4587	6.7184	6.1697	6.5852	6.6819	5.9597	5.7855	5.9054	6.4324	8.9237	5.729	6.5275	5.9771	7.5438	6.7352	6.8135	7.8508	7.7006
-3.6288	-3.5256	-2.1168	-3.1987	-3.964	-4.6584	-3.0258	-3.3322	-2.3508	-2.7505	-2.2903	-2.1915	-3.2029	-2.2716	-4.7991	-2.5941	-3.4017	-1.9299	-3.2121	-4.553	-3.6607	-3.4038	-3.9937	-5.0868	-3.1565	-2.7644	-4.2312	-4.4278	-3.1152	-3.0866	-1.7144	-2.1497	-3.6665	-2.6965	-3.8443	-2.4451	-2.7996	-4.0032	-1.8315	-2.4559	-3.8876	-3.9222	-3.5386	-1.0136	-3.1158	-3.3706	-0.95945	-4.1923	-2.1848	-4.0347
-10.518	-10.804	-9.8701	-10.364	-11.576	-8.6348	-10.257	-9.823	-10.111	-10.928	-9.4637	-9.2212	-8.4119	-10.322	-9.009	-9.6984	-11.216	-10.6	-8.2743	-9.5976	-8.469	-9.9319	-10.097	-11.571	-10.35	-10.456	-9.5522	-10.712	-9.4142	-9.6671	-9.5309	-9.1285	-9.6821	-9.5645	-8.9267	-10.792	-10.95	-9.2187	-11.6	-10.249	-11.394	-9.5185	-9.3258	-11.308	-9.6193	-10.444	-10.239	-10.683	-9.4336	-9.2857
-10.33	-9.2793	-10.283	-9.1421	-8.4489	-8.5875	-8.886	-8.4027	-10.218	-7.9963	-8.2984	-9.4794	-8.0808	-11.081	-7.6645	-7.7189	-8.1735	-9.6115	-9.2862	-10.132	-8.2884	-7.9845	-9.05	-8.9319	-8.2623	-9.2051	-8.4507	-9.0525	-7.8826	-11.023	-9.8977	-9.5013	-9.1328	-7.519	-8.8345	-9.8626	-8.7188	-7.9496	-10.503	-9.0219	-8.6713	-9.1564	-9.7074	-11.189	-9.7388	-8.5033	-9.7263	-10.357	-8.6341	-9.2719
-4.403	-3.6243	-3.9771	-4.6111	-3.2693	-4.9424	-4.1895	-5.4052	-4.194	-5.1892	-4.4729	-3.2797	-3.5314	-3.3189	-4.7396	-5.549	-3.2929	-3.2581	-5.4206	-5.2289	-3.4169	-4.1503	-2.3735	-4.8567	-4.3753	-4.3657	-5.8712	-5.4399	-4.4311	-4.2652	-3.3941	-3.2294	-4.146	-4.2793	-5.1495	-4.1927	-6.1065	-4.681	-3.5858	-5.6044	-4.3842	-4.2741	-4.0764	-3.533	-4.5752	-4.9826	-3.692	-3.9234	-3.8016	-4.5228
-3.7506	-3.1542	-3.859	-2.0675	-2.2277	-2.234	-1.9482	-3.9836	-3.4123	-4.1604	-3.8662	-3.376	-1.9988	-2.1253	-2.9378	-2.1197	-2.0272	-1.255	-2.3316	-1.467	-3.154	-3.2138	-2.3258	-2.2261	-1.7948	-2.4852	-2.2615	-2.3523	-2.6423	-1.805	-2.5588	-2.5111	-4.423	-3.7672	-3.6301	-2.3531	-2.0824	-2.3189	-2.3088	-2.1833	-3.0873	-3.3917	-2.6674	-2.237	-2.1539	-3.3627	-3.1067	-2.7664	-1.4036	-0.89224
2.4861	1.3925	3.3381	3.1317	1.8311	1.1891	2.2728	2.3579	4.035	3.0469	1.3352	2.7599	2.5951	3.1883	2.9169	3.0545	2.3659	1.5151	1.387	4.1694	0.99921	2.3511	1.9547	2.1764	2.7873	3.6688	3.1874	0.51678	2.8028	2.7911	2.0935	2.2645	1.7049	2.2429	1.8262	2.6605	2.3609	2.7463	3.0921	3.6927	2.7319	3.7487	1.0176	3.5547	2.4699	2.9579	4.1215	2.8019	3.4895	3.0037
4.8971	4.2438	4.0853	6.0144	3.7979	4.7042	4.9088	3.9818	5.6895	3.5244	5.1061	4.7003	4.1059	5.3571	5.8222	4.3681	3.2936	4.2031	3.7959	4.6742	3.8747	3.2807	6.7758	3.4685	5.1743	3.9697	4.7954	6.2605	3.7342	3.5445	4.2014	4.1037	4.7702	4.6677	4.5179	4.6464	4.5454	3.824	2.5571	4.1307	5.8344	5.2808	4.7238	4.4349	4.9057	3.9591	5.3587	3.9804	5.2463	3.9744
-0.1111	0.32619	-0.70786	1.3501	-0.75071	0.87352	0.37287	1.2401	-1.5578	0.50529	-0.10916	0.023805	0.021134	-1.4806	0.46203	2.0318	0.28038	0.93204	-0.30173	-0.62476	0.40923	-0.77862	0.92504	0.087276	-0.79638	-0.025801	1.7994	-0.84719	-0.1032	0.5022	0.6986	1.1899	0.3442	0.89533	-0.44728	1.9165	2.3316	0.68653	0.80414	0.3815	-0.26699	2.3396	-0.15537	0.83391	0.11822	0.91589	2.6491	0.87609	0.84317	0.21262
-4.2913	-5.8455	-6.1183	-5.5708	-6.188	-4.2322	-5.4797	-3.6656	-4.9589	-4.6175	-6.0416	-6.401	-3.6681	-4.1536	-5.505	-3.7978	-4.5605	-5.8498	-4.3481	-5.2482	-4.8917	-6.1428	-4.7199	-3.5539	-5.0307	-4.9671	-5.0862	-4.4063	-5.4909	-6.1475	-5.2217	-5.9011	-4.5308	-4.3797	-5.7502	-5.2365	-6.3716	-3.4864	-4.6059	-3.7859	-4.4631	-5.8419	-4.3383	-5.6789	-4.067	-3.2952	-5.7901	-4.3429	-1.7386	-6.1266
-5.2283	-7.2675	-4.0302	-4.2683	-4.1876	-6.2024	-5.4747	-5.1306	-5.7397	-6.2879	-5.8385	-5.9661	-6.0061	-5.5511	-6.5422	-6.8095	-5.9995	-6.7832	-6.6293	-6.478	-7.8742	-5.245	-5.3213	-5.1843	-5.402	-7.2792	-5.653	-4.9323	-5.8693	-5.7303	-4.9832	-5.6145	-4.5007	-4.7751	-5.4988	-6.8085	-6.1514	-5.7331	-5.6799	-6.4028	-6.5645	-5.564	-3.8747	-6.4111	-5.4305	-6.1462	-4.8986	-6.2883	-5.7351	-5.7817
-3.4957	-3.0985	-3.5424	-4.7117	-4.6459	-2.7729	-5.1926	-3.7235	-3.3082	-3.5629	-4.7726	-4.6513	-4.6568	-4.457	-3.0309	-3.2915	-3.7241	-5.2047	-3.4202	-6.059	-4.0407	-5.3945	-4.266	-5.2837	-4.0454	-3.8621	-4.0736	-3.6273	-3.8324	-5.0592	-3.0621	-3.5221	-5.3885	-4.0818	-4.8758	-5.5798	-2.7619	-6.1731	-3.1424	-4.2746	-1.8924	-4.7072	-3.9182	-5.4109	-3.2558	-4.514	-4.5763	-5.2645	-5.8163	-3.6051
-21.035	-22.07	-22.133	-23.048	-20.841	-23.523	-22.21	-23.155	-23.115	-22.335	-21.592	-23.112	-22.205	-22.468	-20.71	-21.08	-21.819	-21.808	-21.815	-22.026	-21.743	-21.246	-21.704	-22.716	-24.587	-22.904	-21.195	-22.434	-22.788	-21.39	-21.682	-21.99	-22.044	-22.426	-23.184	-22.657	-22.867	-24.2	-20.883	-23.256	-22.128	-22.37	-22.812	-21.94	-21.693	-22.109	-23.027	-20.926	-22.839	-23.435
-8.7226	-7.812	-8.4246	-8.5911	-6.7171	-8.4702	-8.051	-6.801	-6.6519	-7.7197	-6.7556	-7.0083	-7.6712	-8.0552	-7.2082	-8.0771	-6.3466	-7.43	-8.9341	-5.5872	-7.0768	-8.8312	-7.9259	-6.8034	-6.8021	-7.4803	-7.6277	-7.4536	-7.9735	-7.0529	-6.3126	-8.4001	-6.7994	-6.0298	-7.0039	-6.5395	-9.0063	-6.1533	-10.3	-6.5043	-9.2771	-6.0731	-7.676	-7.5535	-6.37	-7.0438	-8.0174	-6.6429	-8.8332	-6.4518
-1.351	1.0158	-1.332	-1.5069	-0.12659	-1.0671	1.2664	0.23224	0.50661	-1.0402	0.36888	-2.0804	0.20078	0.81592	0.79799	-0.38328	0.33032	-2.0658	-0.71586	0.74518	0.40801	1.3675	-0.3692	1.522	-0.02607	0.73974	1.3262	0.40519	-0.36469	1.1038	-0.37756	0.90436	-0.95392	1.3761	0.47473	-1.332	0.45791	-0.48249	0.09419	-0.64611	-0.91496	-1.0851	0.60607	1.1797	-0.40389	0.40788	-1.465	1.0712	2.5653	-0.46131
8.3673	8.966	8.1205	8.5506	8.419	9.3702	8.8183	8.9501	8.7737	9.1577	5.8766	8.1994	9.3663	8.5732	8.3705	7.9505	8.8628	9.1789	9.5869	8.528	8.8926	7.7433	7.4711	9.2258	7.9806	6.5599	9.6236	6.6723	8.5815	8.7261	7.8414	9.0061	8.5861	8.4316	7.5248	7.6843	8.292	6.8033	9.1001	9.0763	8.8624	8.047	9.5113	6.1516	9.1563	8.2255	8.9469	6.3925	7.1456	9.4942
-11.055	-10.438	-9.7409	-7.9924	-7.8951	-9.2698	-9.6692	-9.1656	-9.0947	-9.6601	-8.0086	-9.698	-9.235	-10.082	-11.257	-9.545	-10.493	-8.7525	-7.2263	-9.2987	-9.8274	-8.4691	-9.1368	-10.67	-10.282	-8.612	-9.7117	-9.3138	-9.3054	-8.3996	-10.274	-8.7355	-9.4581	-8.8985	-8.8502	-9.5146	-10.229	-7.4916	-9.7514	-8.1374	-9.1577	-8.7972	-10.145	-8.8802	-10.604	-10.051	-8.8605	-9.2703	-10.026	-10.461
-2.5102	-3.2302	-3.9658	-3.1583	-2.3241	-3.4754	-3.2019	-2.98	-4.9834	-2.2392	-3.5163	-1.0012	-3.0304	-1.482	-2.4236	-0.68068	-3.6846	-1.0718	-1.9669	-1.5943	-2.2887	-2.7827	-3.4743	-3.5676	-2.1574	-2.1171	-2.6172	-1.4965	-2.0985	-2.0472	-1.9704	-1.5416	-3.4352	-4.9039	-2.3078	-3.0687	-1.5342	-2.5394	-0.46486	-2.1172	-2.5015	-4.2671	-2.6027	-2.1352	-2.2256	-1.6621	-3.129	-2.2026	-2.4109	-1.9613
-5.4345	-2.9887	-4.3188	-3.4662	-4.5445	-4.5188	-3.0527	-5.0193	-3.265	-2.7629	-5.5557	-5.3321	-4.2994	-4.0021	-4.2035	-4.3389	-3.2368	-3.5986	-3.6821	-3.9773	-3.8495	-4.8391	-4.8718	-3.9245	-4.0985	-3.1425	-4.157	-4.0831	-2.6595	-5.0454	-3.1887	-4.9403	-4.5842	-4.211	-5.2921	-3.3013	-4.9116	-5.462	-4.2196	-6.5457	-4.6851	-3.2815	-3.1051	-3.9367	-2.5402	-3.3537	-3.7975	-3.7968	-4.0727	-3.5523
-5.569	-5.4697	-6.1573	-5.5426	-4.2269	-6.1103	-4.3922	-4.1831	-5.1441	-5.4867	-5.5446	-5.3895	-5.0144	-4.8154	-5.2932	-5.6165	-5.9107	-6.3123	-6.3891	-7.2653	-6.2769	-7.0064	-6.5658	-7.33	-5.032	-5.3383	-6.5705	-5.2671	-6.0155	-6.2016	-5.6418	-5.5396	-6.7395	-5.9459	-5.6916	-5.126	-4.3911	-6.1643	-7.2609	-4.6172	-5.5361	-5.8351	-5.8143	-5.0671	-4.9272	-5.4601	-4.4293	-4.6028	-4.6314	-6.0374
-21.569	-20.714	-20.726	-23.369	-20.519	-22.158	-20.951	-21.071	-20.458	-19.689	-20.034	-20.932	-20.845	-20.117	-19.948	-20.351	-20.888	-20.88	-20.747	-21.372	-20.592	-21.916	-22.11	-20.719	-19.769	-21.255	-20.817	-21.531	-20.75	-19.433	-21.572	-20.12	-19.612	-19.94	-21.279	-21.303	-20.265	-20.189	-20.474	-20.646	-21.944	-19.49	-21.679	-20.953	-21.824	-19.782	-20.933	-21.228	-18.413	-21.901
-13.781	-13.23	-14.185	-11.27	-13.94	-14.537	-14.089	-12.703	-13.831	-13.944	-13.736	-13.508	-14.969	-13.016	-12.962	-14.34	-12.424	-14.519	-12.193	-12.761	-13.93	-13.099	-12.689	-13.478	-13.312	-13.2	-14.219	-13.651	-13.182	-13.221	-13.151	-14.57	-13.638	-14.129	-14.43	-12.937	-14.224	-11.728	-13.359	-11.696	-14.448	-12.662	-12.821	-13.027	-11.868	-14.654	-12.602	-14.351	-11.981	-13.403
-6.6125	-4.5221	-5.5406	-6.0086	-5.6259	-4.6968	-5.9651	-6.7759	-6.3562	-5.1419	-6.226	-7.0595	-5.8987	-3.9903	-4.8459	-5.0986	-5.542	-4.5298	-4.3855	-5.1386	-8.6348	-4.3934	-5.8261	-5.0588	-5.2744	-5.9692	-5.4901	-6.6489	-4.8089	-5.0021	-6.3295	-4.9359	-6.6154	-4.271	-4.0897	-4.476	-3.6381	-6.5812	-5.7392	-5.9639	-5.501	-4.9351	-5.3159	-6.0258	-4.4906	-4.754	-4.8547	-4.6196	-5.1556	-5.8336
-5.5858	-4.9576	-5.3468	-4.0535	-4.9028	-3.9447	-5.1577	-5.7598	-3.9717	-4.7352	-3.8219	-5.5095	-4.6797	-3.8919	-3.2931	-6.0872	-4.6624	-5.9378	-4.9559	-5.0463	-4.7755	-4.0009	-4.1082	-5.4272	-5.8117	-5.3889	-5.133	-5.3994	-3.3869	-5.0321	-4.875	-2.3764	-5.6335	-5.4591	-3.9651	-5.4966	-5.0388	-4.5116	-4.4444	-2.0156	-4.4071	-3.3028	-4.6359	-3.6504	-4.1756	-5.2525	-4.4549	-2.8385	-4.9922	-5.0066
-10.856	-10.042	-12.701	-10.645	-11.051	-12.852	-11.494	-11.421	-11.817	-11.32	-10.775	-12.058	-10.936	-11.168	-11.304	-11.202	-11.473	-10.812	-10.727	-11.145	-11.015	-10.309	-11.539	-12.699	-10.732	-11.112	-12.648	-9.9454	-12.842	-11.454	-10.318	-10.212	-12.443	-11.874	-11.417	-12.689	-12.927	-11.629	-10.17	-11.349	-12.264	-10.192	-11.72	-11.177	-9.3089	-13.254	-10.945	-12.803	-12.194	-12.033
-1.5557	-1.7999	-1.6621	-1.2048	-1.6797	-3.0596	-1.7906	-1.5814	-1.063	-3.1648	-1.763	-2.9914	-0.40418	-1.3541	-2.174	-0.52485	-2.8603	-0.82104	-3.2746	-1.1974	-1.9885	-1.3215	-0.087143	-1.8643	-3.3305	-1.3982	-0.86932	-2.1386	-1.2394	-1.6681	-1.414	-1.6879	-2.6594	-2.8056	-2.6341	-1.5874	-1.4524	-3.0928	-2.1571	-1.589	-0.51897	-2.608	-3.0734	-2.4604	-2.6982	-0.80063	-2.6367	-1.3647	-0.36485	-2.2312
-5.3282	-3.6366	-4.4755	-5.0376	-4.5294	-4.6622	-4.7874	-4.4094	-5.2194	-3.438	-3.8058	-4.9509	-4.1511	-4.1809	-4.4887	-3.868	-5.1713	-4.5722	-4.4618	-3.3536	-5.5356	-4.3875	-3.8278	-4.4556	-4.4641	-5.1604	-6.3386	-4.9465	-5.9339	-4.682	-5.1876	-5.0257	-5.2297	-4.1292	-4.7776	-4.1017	-2.0608	-5.3325	-4.8107	-4.1766	-4.8083	-3.3112	-3.1848	-4.7601	-4.9103	-5.2548	-4.2296	-4.8953	-5.3315	-6.0791
-11.5	-12.861	-13.54	-11.693	-12.792	-12.687	-12.599	-14.731	-11.588	-13.216	-13.175	-12.966	-13.5	-12.34	-13.078	-12.965	-13.633	-13.008	-10.728	-13.758	-13.337	-12.444	-10.055	-11.938	-12.459	-12.751	-12.213	-12.952	-13.745	-13.768	-13.336	-12.575	-13.328	-13.166	-13.211	-11.797	-12.116	-12.365	-13.071	-13.47	-12.213	-13.085	-13.426	-12.966	-12.15	-12.842	-11.688	-11.227	-13.872	-12.377
-2.3465	-3.0258	-2.3023	-3.0414	-0.24888	-3.6749	-1.6908	-3.1077	-2.7384	-2.5816	-1.515	-4.1565	-1.9827	-1.0874	-1.1529	-2.9554	-3.0156	-2.0293	-2.3007	-2.985	-2.1946	-2.2509	-2.4942	-2.2998	-3.1663	-3.4727	-3.7797	-2.4727	-1.774	-2.1181	-2.2537	-3.3447	-3.0026	-1.3967	-1.8078	-1.5077	-3.9077	-1.4449	-1.5428	-2.8952	-3.8927	-2.3964	-1.3061	-2.6592	-1.5871	-1.6283	-3.4313	-3.0712	-1.6182	-2.9437
-10.078	-12.225	-10.827	-9.4828	-11.359	-9.7865	-10.93	-9.8167	-10.39	-11.639	-10.969	-10.853	-10.464	-11.725	-11.494	-9.8212	-12.067	-10.775	-9.9678	-11.286	-9.9649	-10.966	-11.299	-8.2142	-10.16	-10.398	-10.95	-10.46	-11.284	-10.325	-10.14	-10.207	-12.227	-9.9099	-9.9587	-11.8	-11.463	-10.461	-12.219	-10.571	-11.833	-11.394	-11.552	-10.409	-11.226	-10.179	-11.095	-10.496	-11.262	-9.3885
1.0119	-0.6674	0.67638	0.25917	1.4292	0.94017	0.62205	1.709	-0.511	-0.49613	2.0324	2.0328	-0.53735	0.70121	1.5313	0.67672	0.34947	-0.023993	-0.27661	1.0104	-0.44416	0.99363	-0.25917	0.44858	-0.20409	-1.8603	0.99627	0.98217	1.8179	0.32847	-0.13676	2.3091	-0.17913	0.29607	1.1103	0.51825	1.7514	-0.77485	-1.2778	1.3314	-0.076732	0.19073	0.64744	0.61724	0.048939	0.69077	0.78801	0.74119	1.7916	-1.6319
0.33271	0.18192	0.19619	-0.4285	1.1025	0.98678	-0.42638	-0.33245	-0.55197	0.58914	-1.5037	0.50495	0.25406	1.262	1.3356	1.4939	-0.11059	-0.048644	0.81286	0.37096	-1.3928	-0.59526	0.50211	-1.02	2.6219	1.5572	-0.66028	0.11712	0.068278	1.4439	-0.52562	-0.56287	0.74332	-0.49604	1.458	0.40499	0.69558	0.334	0.33433	2.0223	0.61334	0.85002	-3.0283	1.9804	1.1943	-0.40987	-0.35397	-0.757	0.91784	0.45746
-11.126	-10.345	-9.7345	-12.091	-11.655	-12.455	-11.347	-12.838	-11.562	-10.67	-10.855	-11.173	-11.887	-12.138	-12.189	-10.159	-11.492	-9.8603	-10.45	-10.538	-10.394	-12.449	-9.8431	-12.366	-11.532	-12.078	-9.497	-11.201	-12.602	-10.956	-9.5525	-11.608	-10.657	-11.331	-10.839	-11.326	-10.413	-12.004	-10.74	-9.8143	-10.849	-9.9216	-10.351	-7.9741	-10.164	-9.7626	-8.8808	-9.6971	-10.874	-11.278
1.1268	0.35514	1.3595	-0.12128	0.0094071	-0.7468	0.49724	-0.52886	-0.011215	0.80577	-0.20438	0.63962	-0.098494	1.5284	0.45629	1.3281	-0.12301	-0.27835	0.35843	0.81288	0.19476	0.56137	0.72544	1.0448	0.21811	0.41269	1.3377	-1.3843	0.63213	-0.39013	0.17339	2.0993	1.0297	0.37726	0.60742	1.6255	0.43562	-0.24439	1.262	0.00068699	0.89597	0.02107	-0.11314	0.35252	-0.14554	0.82126	1.2181	-0.56174	-0.40856	-0.80634
-12.255	-12.462	-14.668	-12.725	-14.455	-14.302	-12.753	-13.65	-13.098	-12.61	-13.015	-12.592	-12.723	-13.059	-12.616	-13.55	-14.488	-13.418	-10.765	-13.942	-13.394	-14.035	-12.792	-13.495	-13.797	-12.434	-13.478	-13.25	-13.412	-13.722	-13.342	-14.475	-12.927	-13.546	-14.438	-13.555	-14.823	-12.553	-13.941	-13.141	-12.139	-15.019	-13.413	-13.807	-11.579	-13.858	-12.512	-12.909	-13.587	-11.29
6.4113	7.9403	7.1273	7.7569	5.455	6.3604	6.3511	7.2114	8.2808	7.441	6.6851	5.8165	7.3191	5.7452	8.3025	6.0383	8.48	5.5176	6.1223	6.137	6.8224	6.8474	5.0916	7.0875	5.6708	7.9363	7.11	6.3198	5.2341	6.7086	6.4393	6.5714	8.0011	9.0806	6.7308	7.2678	6.291	6.9456	5.9872	7.4186	6.9942	7.5894	6.5043	6.7767	7.73	7.2137	8.1879	5.1243	5.4661	7.1254
-3.21	-3.688	-1.7401	-2.567	-1.906	-3.453	-2.9609	-4.5364	-5.5327	-2.9258	-4.9087	-4.1074	-3.5793	-3.3666	-2.6053	-3.7052	-3.2829	-2.4129	-4.7502	-5.1287	-2.7343	-3.4746	-2.447	-1.5355	-2.6634	-0.52781	-4.4739	-3.5012	-4.0468	-3.2122	-3.1111	-4.2759	-2.2613	-4.1097	-3.2592	-3.1567	-3.9025	-3.6841	-3.2854	-2.7874	-1.7461	-2.574	-4.8361	-4.2846	-3.9304	-3.8627	-1.2872	-2.3937	-4.9981	-2.347
1.5345	1.3774	1.9117	-0.095517	1.0398	0.53892	1.3871	1.8511	0.66285	0.95279	0.71013	1.1344	1.374	2.4334	2.0904	2.1165	0.47734	1.4954	1.2264	1.8898	0.7614	1.7151	2.833	1.3577	1.2009	1.9218	0.59363	1.624	1.0668	1.7168	1.9381	2.6992	2.0103	1.1777	1.3266	3.4727	0.73687	2.1343	2.5034	2.1849	3.0983	0.083885	1.6045	2.6624	1.2703	1.2126	2.7627	0.91968	3.7244	1.0913
-0.77689	-0.56652	-0.027309	-1.2036	-0.99069	-2.9637	-1.9308	-2.9539	-2.8748	-1.5394	-1.7191	-0.88906	-0.89245	-1.3985	-1.879	-1.3897	-2.6416	-1.0507	-1.8254	-2.7755	-0.92513	-2.0928	-1.5439	-1.9113	-2.2697	0.33112	-0.67111	-1.9861	-1.6169	-0.51746	0.077016	-2.1125	-1.6326	-0.96614	-1.6136	-2.4762	-2.7034	-0.75365	-1.4598	-1.1749	-1.1799	-1.9481	-0.54545	-0.76059	0.6923	-2.227	-2.8462	-1.9997	-0.90163	-1.8554
-0.79895	0.79585	1.0568	1.5804	-0.17103	-1.1701	0.88107	-0.49166	0.24731	1.1925	-0.81483	0.40337	-0.27655	0.33798	-0.36429	1.6901	-0.68758	-1.1811	-0.47197	0.99539	0.58175	1.0196	0.42429	2.2309	-0.37593	-1.0353	-0.04369	1.1584	0.4429	-0.82115	1.0225	0.59223	-0.15718	2.2754	0.36682	0.55036	1.0191	-1.4097	-0.32862	-0.53526	0.80244	-0.68013	-1.0319	0.52065	0.47768	-1.3186	-0.20691	-0.5746	0.25887	0.59064
-3.8327	-5.0603	-3.02	-3.273	-4.0023	-4.27	-3.0115	-3.9945	-3.0254	-5.2108	-5.0114	-3.9375	-4.1208	-3.7616	-5.1233	-5.1379	-2.5972	-3.6337	-3.2598	-3.2295	-3.8497	-4.8372	-2.9999	-3.202	-3.8289	-4.1227	-3.2623	-3.236	-4.7068	-4.0373	-4.192	-3.6642	-3.4638	-3.4988	-3.8003	-3.5908	-2.888	-4.4466	-4.2605	-2.6553	-4.1057	-3.6422	-3.5737	-2.4869	-3.6768	-4.5511	-4.9768	-3.3625	-3.7175	-4.1504
-0.46457	1.2499	-0.19291	-0.083953	-1.1668	-0.98603	-0.91775	-0.97906	0.51003	-1.9419	0.51632	0.17097	0.81862	-0.83943	-0.71757	0.27021	-0.33508	0.29581	-1.3849	1.3092	0.14213	0.7008	0.41752	-0.45128	-0.32624	-0.46102	0.45877	-0.39899	-0.37125	0.24045	-0.43793	-0.79405	0.048668	-0.29097	0.43747	-1.0111	-1.0221	-0.66646	-0.10918	-0.11335	-0.2317	-0.48454	-1.7873	-0.23163	-1.0171	-0.15181	-0.53121	-0.62973	0.84833	0.40565
-10.185	-10.744	-10.977	-10.126	-10.276	-10.709	-10.063	-11.157	-11.523	-9.9427	-11.141	-12.017	-9.602	-10.211	-10.598	-12.48	-9.6086	-9.4655	-9.7211	-9.2234	-10.161	-11.399	-9.569	-10.207	-11.14	-9.2777	-9.7894	-9.9085	-11.479	-11.162	-10.458	-8.1012	-8.2992	-9.0775	-9.2554	-10.582	-11.016	-9.7328	-10.485	-8.1097	-10.482	-10.501	-10.453	-9.8826	-8.4331	-8.3308	-11.785	-11.554	-10.566	-9.2149
-1.1371	-2.687	-3.944	-4.0314	-2.4212	-3.3949	-1.3414	-3.5646	-2.1978	-4.3217	-3.3216	-4.1228	-3.7491	-2.8769	-3.918	-1.5551	-4.1374	-4.6857	-3.6252	-2.9373	-2.596	-2.5267	-4.5483	-4.4578	-2.9891	-1.9251	-3.3047	-1.9585	-4.5691	-4.7158	-3.2245	-4.6088	-4.0466	-0.3505	-2.5744	-2.9637	-1.7317	-3.0764	-2.4705	-2.9241	-2.7703	-3.9778	-4.3783	-4.8494	-4.5146	-3.375	-2.8109	-3.437	-3.6114	-2.022
6.5919	4.9156	4.0103	5.1008	5.1784	4.8908	5.4175	5.9218	6.6016	4.5774	5.0155	5.321	5.0681	5.3639	5.9227	4.2822	6.4787	6.8819	5.7368	3.9396	6.0168	6.0102	4.2205	6.1521	5.7966	4.7078	4.7384	5.4894	6.3028	6.0403	5.4038	4.7278	6.788	4.9326	5.1018	3.3764	4.3133	5.508	4.5434	5.4734	4.2222	4.6585	6.5933	5.0268	4.4763	4.624	5.6949	5.2249	6.4499	3.7182
-13.492	-14.113	-13.441	-12.58	-13.513	-13.718	-13.177	-13.712	-13.85	-13.049	-13.652	-13.769	-12.877	-11.241	-13.557	-12.853	-12.801	-12.82	-12.574	-14.514	-15.004	-13.392	-12.122	-12.412	-13.363	-13.059	-14.831	-12.629	-12.89	-13.696	-13.635	-12.946	-12.759	-13.398	-12.86	-12.409	-11.779	-13.182	-12.7	-14.794	-12.829	-13.745	-13.148	-13.377	-13.551	-12.942	-13.819	-13.256	-11.662	-12.503
0.8366	2.5382	-0.26304	0.67945	0.38385	-0.1485	1.1587	0.45125	0.12045	-0.78104	0.58052	1.9594	0.65405	0.94277	-0.89359	0.39374	0.083304	2.024	0.91859	-0.58084	0.50565	1.8585	0.8874	-0.45434	0.64077	-0.32879	1.358	-1.3076	2.3643	0.64177	1.1823	0.88674	1.3314	1.1829	1.0251	0.19778	0.087827	1.713	1.536	1.886	1.1569	1.1758	-0.51257	1.41	0.4507	0.53223	0.3111	0.77075	-0.7775	0.064897
-2.5352	-2.1599	-3.4283	-3.8138	-2.474	-3.2195	-2.8989	-2.7815	-4.3671	-2.6552	-3.851	-3.0605	-4.0379	-3.9169	-3.5023	-2.1231	-2.0524	-1.794	-3.4528	-3.8923	-4.1129	-5.0905	-2.3603	-2.6768	-3.714	-4.3651	-4.0845	-3.5112	-4.2637	-3.9387	-2.633	-2.9867	-4.0747	-2.8953	-3.4776	-4.7748	-3.0655	-1.8583	-3.1366	-3.7244	-2.2133	-2.4694	-3.6688	-4.1272	-3.5474	-2.9806	-3.2952	-1.6423	-3.3892	-3.282
-11.941	-12.425	-11.97	-13.216	-11.935	-11.756	-12.972	-13.12	-11.594	-12.121	-12.578	-11.357	-11.863	-12.368	-12.322	-13.38	-13.622	-13.077	-11.701	-11.254	-11.631	-11.617	-9.9417	-11.633	-12.243	-11.736	-13.062	-11.277	-11.447	-12.993	-13.507	-13.473	-12.758	-12.388	-12.104	-12.335	-11.913	-12.106	-12.573	-11.354	-12.522	-10.693	-12.762	-12.578	-12.665	-13.205	-12.994	-11.133	-11.551	-12.803
-14.729	-13.789	-12.565	-12.677	-13.608	-13.033	-13.264	-13.271	-13.054	-13.324	-13.473	-13.878	-12.38	-13.204	-12.345	-12.436	-12.905	-13.698	-13.369	-12.217	-13.848	-13.544	-13.544	-13.433	-14.186	-13.625	-11.739	-13.446	-13.635	-13.744	-14.485	-14.413	-12.937	-13.4	-11.919	-14.163	-14.085	-12.926	-13.003	-10.885	-13.221	-12.726	-15.241	-13.146	-12.278	-14.341	-14.073	-13.471	-13.786	-14.605
-4.3928	-2.8592	-4.3853	-3.5161	-3.4587	-1.6739	-5.2609	-4.8238	-3.7241	-2.3686	-3.856	-4.2926	-2.4034	-2.9775	-4.3382	-2.3856	-2.751	-1.6674	-6.4002	-3.8847	-4.5206	-2.8776	-2.015	-4.4983	-5.4073	-4.6312	-4.1432	-3.243	-5.2085	-2.7727	-3.4	-3.7995	-3.5401	-4.2056	-3.2733	-3.7444	-5.3084	-3.8258	-5.1813	-5.2284	-4.7367	-3.5886	-1.7468	-4.1027	-2.5702	-4.0048	-4.5301	-3.0895	-4.0199	-4.7429
-0.14519	0.19469	0.68849	0.039061	-0.47698	1.0131	0.34711	1.024	-0.31656	-0.36656	-0.36271	1.9829	0.10759	0.74464	0.38706	-0.085311	0.76904	0.37428	-0.7913	0.81994	-1.2736	0.56517	0.16256	1.0655	-0.07641	-0.40931	1.6577	0.21969	1.5731	-1.1285	1.201	-0.59549	0.70757	-0.76863	0.20677	0.21624	0.47107	0.71252	0.050046	0.48376	-0.64715	0.96008	-0.82233	1.8561	1.0527	0.87118	0.42031	0.25802	-0.93538	0.30211
0.1696	-0.74874	1.6212	-1.8693	-0.33411	1.3127	0.43289	0.043498	1.4371	0.38327	-2.2185	0.53032	0.7686	0.81062	-0.61184	0.46904	-0.48989	0.99849	-0.86259	0.32346	-1.8334	-1.4503	-1.8834	0.64261	0.22289	-0.087257	1.0371	-0.037413	-0.34697	-0.094569	-1.1426	0.1189	0.46983	-0.49687	0.32003	-0.28588	-1.0774	0.39262	-1.6638	-0.69448	-0.18688	-0.75513	-0.46447	0.29722	-2.7932	-1.2236	1.0281	-1.102	0.98003	-0.62832
-20.97	-21.833	-19.242	-20.036	-21.099	-22.37	-21.498	-21.016	-20.108	-20.691	-20.896	-21.096	-19.941	-21.681	-21.537	-20.473	-21.182	-19.601	-20.699	-20.006	-20.704	-19.662	-20.518	-20.865	-21.368	-21.567	-21.493	-20.889	-20.448	-21.612	-21.35	-21.249	-20.574	-21.433	-21.134	-22.166	-19.666	-21.373	-20.449	-20.487	-20.322	-19.513	-20.158	-21.065	-20.882	-22.071	-20.425	-20.834	-20.321	-22.6
-10.235	-10.273	-10.726	-12.135	-9.9703	-10.836	-11.067	-10.149	-9.9637	-10.618	-10.919	-9.7772	-10.905	-11.171	-10.565	-9.3228	-11.081	-10.172	-10.047	-10.467	-10.657	-9.7917	-10.224	-9.1046	-9.1405	-9.0728	-9.605	-11.766	-8.569	-11.33	-10.919	-9.9815	-8.5846	-9.7988	-9.8519	-10.487	-10.003	-10.105	-11.9	-9.6603	-8.7775	-10.432	-9.3351	-10.474	-10.31	-9.7545	-10.304	-9.8926	-10.889	-10.64
11.116	7.935	10.58	8.4701	10.339	9.5628	9.6396	9.467	9.4235	11.45	10.667	9.6396	8.7542	8.7377	9.0147	8.9169	8.4162	8.596	9.9698	10.63	9.7496	9.6204	9.0102	11.477	9.2998	9.7332	9.5592	9.7096	9.1017	11.915	10.333	10.553	9.7363	8.9443	8.4173	9.0617	9.4166	9.0512	8.9275	10.955	10.433	9.3956	9.9241	9.8239	10.393	9.9539	10.58	9.023	10.18	12.336
-7.0484	-5.0134	-5.5745	-7.0167	-7.3675	-5.2978	-5.9207	-7.3171	-6.0598	-4.4196	-7.3645	-7.0776	-7.7419	-5.6169	-6.1013	-6.1759	-7.7108	-6.7521	-6.4286	-7.2668	-6.3984	-5.9203	-6.5631	-6.0087	-6.873	-5.2647	-8.1441	-7.1318	-5.7538	-7.3501	-6.5338	-6.4181	-6.7425	-5.3509	-6.6651	-7.507	-7.7641	-6.5463	-5.9612	-7.2443	-5.8949	-8.0067	-7.4035	-6.3123	-5.5737	-6.2229	-6.2267	-6.6527	-5.9069	-6.0943
7.7144	7.3589	7.6532	6.6818	9.2805	7.5286	7.5376	7.8219	7.6495	9.1118	9.3655	7.5795	10.152	8.1272	9.1821	7.203	7.4392	9.2924	8.5436	8.677	7.4308	8.6302	8.6388	8.2846	7.8711	8.2294	8.0423	8.1983	7.7477	8.5724	8.0138	7.0282	6.6531	9.1851	8.5339	7.4831	7.3859	8.1603	8.0934	6.7004	8.948	8.6421	7.6495	9.8675	7.6558	8.0822	8.5874	8.4815	8.1694	6.6579
0.86145	2.0761	2.8987	2.7106	1.913	0.28332	3.0371	0.48134	3.485	0.99446	2.0173	2.1672	1.4043	2.5607	1.6908	0.81869	2.4166	-0.15675	2.3328	2.3365	1.5922	0.83539	0.88835	1.071	0.95533	2.2618	2.2336	2.4649	1.9873	2.1991	2.1034	1.5206	1.5211	1.8308	2.4881	1.7877	2.2694	1.424	2.6158	3.3802	1.5192	2.4629	1.2629	2.6923	1.3094	0.58833	1.5535	2.2662	1.9387	2.4081
-3.6718	-3.8751	-4.4228	-2.8925	-3.4623	-3.9574	-4.4665	-2.7208	-3.9823	-3.7571	-3.5254	-3.9365	-4.0042	-2.888	-1.8897	-3.5303	-3.8318	-5.0331	-2.6325	-4.3703	-3.8205	-2.8657	-3.2943	-2.6564	-3.0093	-4.5039	-2.7797	-4.5315	-4.7808	-4.8019	-4.5797	-3.4492	-3.9524	-2.6655	-4.2196	-3.1882	-4.1539	-3.6259	-5.2018	-5.1326	-4.7194	-2.7552	-4.9957	-5.4733	-2.4434	-3.8409	-3.0023	-4.3088	-3.8175	-2.8758
8.3843	7.8683	7.5022	8.3033	8.4467	7.4561	6.9479	8.4364	9.9982	7.2626	8.9089	7.9412	8.5906	8.7334	7.94	8.7541	8.2355	7.8039	6.1153	7.761	8.0346	7.4113	7.2218	8.7042	7.9216	8.8266	8.4008	7.0156	7.6675	7.6016	8.6236	8.8658	7.7558	6.3748	8.5611	8.2888	9.2087	8.8769	7.8396	8.1349	8.0641	8.0347	8.3373	7.5428	6.8339	9.0714	8.733	7.9503	8.8606	8.8336
-5.7765	-5.4543	-6.7886	-6.1562	-7.9216	-6.1758	-7.5093	-4.716	-6.1806	-6.2584	-8.1419	-6.5672	-6.5061	-6.8732	-5.4408	-7.0968	-5.0761	-7.4725	-6.7356	-5.87	-5.7878	-6.3848	-7.8325	-4.4518	-5.4066	-7.253	-5.1643	-5.7296	-6.9763	-6.8492	-5.7841	-8.428	-5.9152	-6.169	-6.6424	-4.8361	-6.9138	-5.4179	-4.8134	-5.7397	-6.6468	-6.652	-6.9394	-6.3181	-5.5817	-6.5226	-6.3463	-5.2385	-5.9048	-5.2398
-4.6636	-5.5651	-4.3719	-4.0288	-3.4613	-4.1502	-5.8831	-4.6804	-4.6626	-3.648	-5.8419	-3.5323	-4.1675	-4.7682	-3.8862	-5.2751	-4.1523	-5.4861	-4.1329	-5.1909	-4.9603	-3.5416	-3.4451	-3.522	-4.0209	-4.4997	-4.8261	-4.2137	-3.0025	-4.5451	-4.6518	-4.926	-3.4599	-6.5231	-4.183	-5.9999	-4.0981	-3.8581	-4.4981	-5.6279	-4.495	-4.6214	-3.993	-4.2672	-4.5051	-5.1183	-3.6946	-4.6266	-5.6067	-4.0585
-4.7364	-2.207	-2.4338	-4.4996	-5.1166	-2.7692	-2.0242	-5.2352	-3.0089	-3.6769	-2.9093	-5.122	-3.634	-3.8788	-4.9768	-3.0281	-4.352	-2.7391	-3.4327	-4.2833	-3.7353	-5.7528	-3.9123	-4.3735	-3.6871	-4.7012	-2.9977	-4.5643	-3.1505	-4.0929	-3.2329	-5.5161	-3.5466	-3.6684	-5.0202	-3.3087	-2.7018	-3.8568	-3.6867	-3.7467	-4.7236	-3.2752	-3.2074	-4.1419	-5.2979	-3.7919	-3.2387	-3.4099	-4.266	-4.833
-11.423	-12.063	-12.21	-11.682	-12.264	-11.457	-11.328	-12.335	-10.809	-11.303	-12.21	-10.971	-12.244	-10.717	-10.783	-10.791	-12.21	-12.232	-11.525	-10.833	-12.762	-11.138	-11.335	-13.405	-11.313	-12.373	-13.017	-10.662	-10.135	-11.804	-13.278	-10.701	-11.986	-11.507	-11.651	-11.964	-11.794	-10.563	-10.654	-11.932	-11.35	-11.65	-11.001	-10.182	-11.165	-11.524	-12.149	-11.52	-10.226	-12.755
5.2834	5.5315	5.2222	8.4556	3.3172	5.768	4.5266	5.0297	5.3845	4.2342	8.1064	5.3192	5.1482	5.5584	4.5495	6.2177	5.0863	6.9802	5.2734	6.0346	4.7557	6.0517	5.382	6.2262	4.0866	6.2033	5.7181	5.6344	6.7983	5.3127	5.1239	5.0366	5.9028	5.1426	4.4079	4.9664	5.7225	4.1323	4.5513	3.9655	6.2266	5.7268	4.3807	4.4849	6.3987	5.3049	5.1688	5.8124	7.0771	5.3315
-0.18081	-0.70031	0.32126	-0.8843	1.9636	-1.1112	-0.24782	0.48242	-0.14966	-0.25369	-0.7416	0.70568	-0.22596	0.1731	0.66251	-0.66926	0.056177	0.59387	1.2387	0.36472	-1.3072	0.42822	-1.6551	0.393	0.25268	0.95356	-1.0634	-0.12296	0.39203	-0.068421	1.6382	1.0441	0.29433	-0.2411	-2.342	0.39957	-1.4237	-0.43242	-0.34719	1.2071	-1.0516	-0.55855	1.0047	0.33511	-2.0026	-2.2979	-0.41255	-0.55717	1.3592	1.936
0.22771	-0.27517	-2.3835	0.15037	-1.0776	0.15961	-1.5002	0.11642	0.022461	-2.4357	-0.43162	-0.20941	-1.6703	-0.75531	-0.57815	-2.1634	-2.441	-1.6434	-2.2191	-2.1518	-1.787	-2.011	-1.9439	0.36629	-2.2496	-2.0976	-1.9834	-2.4171	-1.2234	-0.074917	-1.7194	-1.5516	-2.4315	-1.6116	-1.5099	1.0452	-1.2828	-2.9428	0.36687	-2.8395	-0.48315	-0.72464	-1.2383	0.21915	-1.8962	-1.6253	-1.8625	-0.80357	-2.3589	-2.7358
-12.194	-10.036	-10.34	-9.7178	-10.903	-11.242	-10.106	-10.458	-11.869	-11.594	-10.796	-11.666	-12.692	-10.962	-9.4133	-12.073	-11.774	-10.675	-9.9234	-11.719	-11.028	-9.4257	-10.459	-9.6401	-11.528	-12.129	-12.008	-10.72	-10.048	-10.472	-11.358	-9.2138	-12.377	-11.242	-10.846	-9.6448	-10.711	-10.395	-11.745	-10.583	-10.626	-9.8058	-11.494	-11.53	-13.432	-9.8896	-13.06	-11.49	-11.864	-10.901
9.4114	9.182	8.6433	8.3702	8.9634	9.0747	9.3592	7.1528	7.7767	7.851	8.0291	8.4013	8.2442	8.7065	9.4267	9.1823	7.956	8.7228	8.5067	8.3889	9.581	7.2673	8.0214	8.7126	7.758	7.1042	7.3576	8.3492	8.3571	7.6113	7.7936	6.9426	9.4514	10.086	8.5914	8.6345	8.0846	8.3296	7.9432	8.3333	7.7743	7.9891	6.6336	7.7606	7.9368	8.4536	8.6804	7.7739	6.6456	7.7673
-0.38245	-2.2417	-3.6661	-2.9286	-3.1894	-3.1461	-0.89326	-2.4521	-2.0239	-0.83449	-1.4394	-3.3451	-3.1621	-2.3581	-3.7561	-3.592	-2.2304	-2.1622	0.42177	-3.414	-2.1672	-2.3846	-2.0671	-3.2801	-2.8909	-2.4714	-3.0322	-3.5547	-2.369	-2.0539	-4.2005	-2.8509	-1.7541	-1.8096	-1.6501	-2.9245	-1.7012	-3.2093	-2.5132	-2.2183	-2.9601	-2.8443	-1.5596	-2.4425	-1.0361	-2.7833	-3.2113	-2.8286	-4.5058	-3.4858
-0.62624	0.17026	-1.3482	-0.91668	-1.7151	-1.1922	-0.14843	-0.73254	-0.65178	0.17411	-2.2003	-0.12126	-1.0172	1.2724	-1.6309	-1.7976	-1.4393	-2.6545	-0.031479	-1.4812	-1.4934	-1.366	0.21214	-0.26587	-1.875	-1.7494	-0.66678	-0.35217	-2.5431	-1.5858	0.048576	-0.72585	-0.43024	-1.3211	-0.40091	1.0767	-0.39163	-2.8118	-1.4183	1.074	-0.46936	-0.39639	0.10893	-1.0238	-2.1998	-0.76732	-0.57027	-0.028832	-1.1213	-1.1272
-2.3044	-2.6299	-2.5666	-2.2614	-2.7089	-0.65821	-2.7034	-2.6038	-2.0378	-2.8448	-3.9189	-1.3937	-2.7551	-3.609	-2.2229	-2.7565	-1.4444	-1.0669	-1.7562	-3.0143	-1.8905	-3.9505	-3.0244	-3.0822	-2.1988	-2.0004	-1.508	-1.8656	-1.5923	-1.0335	-3.3431	-2.8282	-2.2146	-2.4955	-2.1464	-2.2734	-2.546	-2.7596	-3.8896	-2.5867	-2.1176	-2.002	-0.80689	-1.2275	-1.2272	-1.4863	-3.9417	-2.0591	-3.5387	-0.4053
-10.812	-11.834	-11.007	-9.5476	-10.502	-10.351	-10.738	-11.399	-11.211	-12.303	-10.618	-10.225	-12.888	-11.19	-10.959	-10.775	-13.378	-11.04	-10.489	-10.852	-12.796	-11.056	-12.646	-10.935	-9.0434	-10.713	-11.148	-12.118	-12.202	-11.596	-10.765	-9.6107	-11.959	-10.055	-11.085	-12.099	-11.738	-9.465	-10.804	-11.935	-9.7804	-9.1494	-10.806	-8.9026	-12.136	-9.7528	-11.411	-9.399	-10.963	-12.486
4.3467	4.0666	6.595	4.2411	4.008	3.4035	4.5241	5.0212	4.479	4.8999	4.235	5.2772	4.42	4.3829	4.7137	4.7855	4.6754	3.1088	3.2751	6.095	3.5032	4.7806	5.2551	4.5512	3.5853	6.1337	3.6542	5.0878	4.8548	4.2729	3.4932	5.2696	4.9279	4.0939	2.7113	4.9278	4.2074	3.2729	4.1246	5.6407	6.283	4.6135	4.2341	4.7495	4.2865	3.7155	4.993	5.0545	4.7857	5.2575
-12.951	-11.928	-12.235	-11.802	-11.843	-12.227	-13.172	-13.828	-13.734	-11.987	-12.623	-11.562	-13.824	-12.48	-13.479	-12.056	-14.162	-12.718	-13.995	-13.463	-13.257	-13.7	-15.868	-11.499	-13.357	-10.425	-13.135	-10.701	-12.832	-13.706	-12.686	-13.335	-12.534	-12.143	-12.861	-11.785	-12.48	-13.409	-12.196	-13.151	-13.148	-12.717	-13.733	-12.361	-13.109	-12.481	-12.242	-13.319	-13.023	-11.728
-11.905	-10.424	-12.444	-12.616	-10.414	-12.685	-11.52	-12.812	-11.474	-11.504	-12.632	-10.695	-11.113	-10.316	-10.105	-11.423	-12.328	-11.642	-10.896	-12.401	-11.354	-11.63	-11.258	-11.869	-11.249	-11.99	-9.3605	-12.422	-11.827	-12.139	-12.075	-12.624	-12.713	-9.6573	-11.534	-12.507	-10.147	-12.596	-11.369	-12.716	-12.438	-12.231	-13.08	-11.276	-10.565	-9.9455	-12.206	-13.509	-10.345	-11.127
-13.722	-13.024	-13.636	-13.671	-11.369	-12.238	-12.341	-13.815	-13.643	-14.157	-14.629	-13.088	-13.803	-13.146	-14.616	-14.206	-12.594	-12.883	-14.856	-14.015	-13.759	-12.846	-14.862	-13.693	-15.111	-14.018	-13.255	-13.574	-13.203	-12.602	-13.36	-15.447	-12.344	-13.586	-12.239	-14.059	-14.155	-12.256	-13.692	-14.387	-13.588	-13.67	-15.721	-13.67	-13.559	-14.487	-12.703	-13.455	-14.697	-14.123
-12.58	-13.953	-14.969	-13.046	-13.504	-14.537	-13.719	-12.569	-11.973	-13.338	-12.658	-14.054	-12.939	-13.166	-13.497	-12.832	-14.518	-13.21	-13.349	-13.431	-13.098	-12.325	-13.574	-13.248	-14.9	-13.284	-11.847	-13.102	-10.386	-12.991	-13.168	-13.299	-14.367	-11.116	-12.971	-13.091	-13.231	-12.052	-12.653	-14.153	-13.381	-14.332	-13.256	-13.307	-15.267	-14.208	-14.073	-12.449	-11.321	-13.136
-0.69767	-2.2433	-2.831	-1.1778	-2.2463	-2.201	-1.5286	-3.3724	-1.3469	-4.0553	-2.3654	-2.4596	-2.4714	-1.6423	-1.3546	-1.5275	-1.7475	-3.0852	-1.2132	-0.978	-2.5206	-3.2308	-0.88614	-2.2986	-1.973	0.20059	-0.99319	-1.877	-1.7797	-2.2465	-0.95169	-2.7313	-1.2277	-1.3976	-1.2765	-0.47957	-0.9625	-1.7897	-2.7786	-1.6216	-1.4885	-0.45614	-1.4493	-0.88478	-2.357	-2.2219	-2.6171	-1.8593	-1.7826	-2.0954
-1.5066	-2.1542	-1.0686	-0.89192	-0.64232	-1.7434	-3.0028	-0.62454	-1.2464	-0.68768	-1.842	-1.7077	-3.0513	-2.4844	-0.98802	-1.511	-0.85451	-1.9712	0.21341	0.28601	-0.47694	-0.94288	-0.33789	-0.89015	-1.2271	-0.27703	-1.0844	-0.42737	0.4832	-0.79384	0.78073	0.18817	-0.89686	-1.5806	-1.9303	-1.7882	-2.2394	-0.95308	-2.1175	-0.22261	0.25099	-0.5146	-0.72564	-2.7467	-1.0671	-1.7341	-2.3918	-1.1524	-0.46893	-1.4951
-11.775	-14.595	-12.54	-12.724	-13.071	-13.459	-12.597	-11.738	-12.91	-14.061	-12.078	-12.12	-13.03	-14.192	-13.206	-13.287	-13.624	-12.691	-11.733	-12.414	-11.152	-11.236	-12.51	-12.037	-13.417	-11.759	-12.39	-11.745	-12.291	-13.917	-13.032	-13.667	-12.949	-13.975	-13.028	-13.455	-11.866	-12.735	-13.703	-12.198	-11.98	-14.901	-12.38	-12.285	-12.055	-12.284	-13.027	-10.525	-12.72	-13.151
-3.7451	-1.825	-1.87	-3.077	-3.8554	-2.2346	-3.7777	-2.0884	-1.9693	-2.1356	-3.0702	-2.853	-4.7513	-2.1063	-2.603	-2.8717	-2.974	-3.4481	-2.952	-1.3053	-2.9481	-2.868	-1.7527	-0.39668	-1.9232	-2.8036	-1.535	-1.7102	-2.6474	-2.5096	-1.6767	-3.2415	-2.7618	-2.792	-2.8688	-4.5114	-1.7846	-1.7684	-3.7756	-1.8325	-4.828	-2.0998	-3.7349	-1.5647	-3.0891	-6.3552	-3.1946	-2.2806	-4.6629	-2.3341
-14.594	-14.946	-15.274	-15.714	-14.485	-13.282	-14.923	-13.788	-13.086	-16.176	-15.23	-14.574	-17.116	-13.764	-16.073	-15.879	-13.781	-14.079	-14.733	-14.98	-15.842	-15.26	-14.611	-13.923	-15.848	-15.89	-14.919	-14.911	-15.293	-14.071	-13.539	-15.067	-14.117	-13.77	-13.786	-16.011	-15.239	-14.13	-14.818	-14.537	-14.599	-16.884	-14.255	-14.56	-13.429	-14.272	-14.172	-15.994	-15.725	-13.351
-12.375	-12.263	-15.484	-13.488	-13.043	-14.198	-11.995	-13.392	-14.643	-12.833	-13.91	-13.634	-14.285	-14.339	-12.782	-13.994	-13.307	-13.952	-11.35	-14.237	-13.589	-11.425	-12.085	-13.631	-11.745	-11.132	-13.003	-14.327	-14.26	-13.118	-14.795	-14.407	-10.957	-13.38	-12.269	-12.032	-13.082	-13.179	-13.562	-15.576	-10.925	-14.726	-12.86	-15.583	-14.387	-12.281	-11.296	-12.443	-13.213	-13.692
2.586	1.5498	0.73747	1.3417	2.8122	0.30236	2.5775	2.1456	-0.33813	3.178	0.40521	0.42434	1.3168	0.082962	0.78785	1.1163	0.46566	2.0789	0.14504	0.19459	1.8814	1.7175	3.0396	2.4727	1.6722	3.1832	0.44365	1.2531	-0.4842	1.1035	0.74798	-0.060106	1.2357	1.8043	2.6981	1.2145	2.181	1.2392	1.6466	-0.34685	2.3231	0.4049	0.34394	1.614	-0.10948	2.0384	-0.11083	1.5251	2.264	3.6305
7.3042	8.7469	9.686	9.6524	7.4516	9.0829	7.5166	7.6126	7.4565	8.2844	10.112	9.097	7.1323	9.1052	7.572	8.7322	8.396	9.5381	9.7342	8.0433	8.8007	7.5494	7.7368	8.8185	8.6549	8.9177	10.297	7.0447	9.7113	8.0357	9.3653	8.29	7.1994	7.6868	9.3042	8.414	8.5778	10.122	7.9843	8.0928	7.8585	7.1426	9.5876	7.6235	8.3999	8.3438	7.7201	8.8121	10.849	8.4897
-11.282	-11.693	-9.8758	-10.888	-11.284	-10.079	-11.211	-11.202	-11.423	-10.652	-11.446	-11.425	-12.9	-10.788	-10.052	-10.246	-8.5661	-10.875	-8.9614	-10.105	-9.7887	-11.812	-10.503	-10.078	-10.367	-11.765	-10.639	-10.69	-9.4837	-9.7328	-11.658	-12.534	-11.436	-10.426	-10.5	-11.329	-9.8856	-11.115	-10.528	-9.1305	-12.026	-12.754	-10.474	-11.831	-9.1583	-11.279	-11.263	-10.19	-10.374	-8.2746
-1.6049	-1.4214	-0.97981	-1.2618	-1.0608	-0.48322	-2.1898	-1.1189	-1.0292	0.6259	-2.2452	-1.7809	-3.0538	-0.42678	-1.3546	-1.6352	-1.0994	0.55429	0.1186	-2.1255	-1.8569	-2.4005	-0.66025	-1.8991	-0.74249	-0.19196	-1.2873	0.4617	-0.27128	-1.0617	-1.7822	-1.7359	-1.7961	-0.45753	-1.9102	-1.1268	-1.4753	-1.6429	-1.6669	-2.4307	-1.9024	-2.9482	-1.8929	-2.671	-0.27661	-1.6227	-1.2288	-1.3935	-1.3056	0.15518
-0.75054	-2.694	-3.3653	-3.537	-1.9306	-1.3809	-3.6978	-1.5239	-1.633	-3.9756	-3.4128	-0.88358	-2.7649	-3.2535	-2.3604	-2.4508	-2.4626	-3.6107	-2.5873	-3.3134	-2.4953	-2.8464	-1.8013	-4.059	-1.6704	-0.7277	-2.4017	-1.7541	-2.8886	-3.222	-2.5431	-2.4929	-3.5162	-2.2186	-1.5074	-2.1027	-2.3008	-2.6553	-1.7001	-2.8009	-2.2472	-2.1434	-2.4687	-4.4115	-2.6718	-2.8949	-1.2279	-2.3405	-2.7006	-2.1687
0.18709	-1.2715	-1.3491	0.80012	-0.40099	0.27171	-0.043674	-1.2513	0.28859	0.82324	0.64516	0.47166	-0.69215	0.31398	-0.045369	-0.72635	0.44648	-0.82985	0.85046	-1.8251	-0.82465	-2.4145	-0.093753	-0.13214	-0.34695	-0.13232	1.5157	0.08202	0.37022	-0.66924	-1.0193	1.1012	0.91238	-0.65571	-0.21561	0.62392	0.46129	0.072652	-0.46322	0.093008	-1.1542	-0.3823	-0.043191	0.732	-1.2841	-0.5467	1.4614	-0.37053	-1.0124	-0.25543
1.2499	-1.1552	-0.71068	-0.4743	1.4053	-0.57019	2.0215	-1.5782	-0.23286	1.1491	-0.74331	-0.72061	-1.1143	0.041757	0.41941	0.38564	2.0377	-1.5335	-0.56963	0.12192	-0.42634	0.7082	1.0329	-0.2087	-0.88901	0.25532	0.8231	0.92848	0.59805	1.2159	-0.78309	1.0112	0.1838	-1.2015	1.8935	-0.034435	0.89426	0.97725	0.75877	0.96065	-0.34767	-0.69999	0.10397	0.22909	1.6192	-0.40557	0.27238	-0.61612	0.75863	-0.14714
-1.0233	-1.8877	0.075636	-2.4472	-1.9601	-1.1095	-1.59	-1.5877	-2.0586	-1.6095	-2.7843	-2.4103	0.51856	-0.65749	-1.5314	-1.0191	-0.84695	-1.4924	-0.7565	-1.9692	-0.82319	-0.4866	-2.239	-1.5959	-0.9904	-1.1842	-2.2952	0.006917	-1.521	-1.814	-0.18955	0.33986	-1.9749	-1.5129	-1.093	0.25339	-2.1125	-1.0035	-1.727	-1.8938	-0.93996	-2.2024	-1.4126	0.36635	-3.4615	-0.98404	-0.6131	-2.6442	-2.0992	0.63627
-21.989	-21.038	-22.195	-23.215	-23.433	-22.656	-21.506	-21.791	-20.086	-19.782	-22.069	-25.601	-21.54	-21.571	-22.474	-22.633	-22.882	-22.565	-22.381	-23.128	-21.404	-22.307	-21.433	-22.682	-22.022	-22.541	-22.255	-21.548	-22.431	-23.122	-22.443	-22.804	-22.581	-22.814	-21.633	-21.794	-21.414	-22.762	-21.145	-24.298	-21.337	-22.223	-21.601	-22.432	-19.97	-22.64	-22.467	-21.456	-22.261	-21.85
-12.89	-14.547	-13.836	-13.75	-13.637	-13.901	-13.389	-12.148	-13.412	-13.128	-13.239	-12.556	-13.041	-13.209	-13.595	-13.578	-12.976	-12.713	-12.362	-13.283	-11.875	-13.861	-12.73	-11.609	-13.859	-12.444	-14.1	-12.626	-13.049	-14.404	-13.265	-12.366	-14.504	-11.94	-12.363	-12.814	-13.156	-13.381	-10.705	-13.405	-12.851	-11.616	-11.903	-12.219	-12.337	-12.415	-12.591	-12.262	-13.444	-13.234
-20.151	-19.92	-20.67	-22.067	-20.645	-21.373	-19.585	-20.015	-21.027	-20.487	-22.093	-21.267	-20.945	-18.899	-20.337	-20.089	-19.879	-21.95	-19.535	-21.573	-21.01	-20.918	-20.164	-22.271	-21.227	-19.571	-20.505	-21.867	-20.431	-21.052	-21.542	-20.641	-21.492	-20.357	-21.302	-21.122	-20.524	-21.556	-19.887	-20.799	-21.735	-21.552	-22.544	-22.135	-21.29	-20.025	-18.666	-20.837	-19.783	-23.243
10.068	9.7032	10.27	10.594	8.7478	9.3316	8.8869	11.284	9.3368	9.5591	9.0689	9.9385	9.9317	9.8622	10.436	10.223	10.666	9.7445	10.257	9.7324	8.0941	9.7643	10.098	8.1317	11.497	10.432	8.961	8.1151	9.2831	8.1411	9.9393	8.5503	9.368	9.0757	9.3986	10.504	10.218	9.0376	9.9369	7.956	8.5525	10.834	9.5763	8.8483	10.308	9.5244	9.3491	9.4027	9.8438	8.7697
7.8483	8.6285	7.8657	7.1619	8.8224	7.4771	8.1263	7.894	6.2138	7.7865	8.9494	7.4023	8.1213	9.3296	7.3787	8.2836	7.953	9.3409	8.2596	7.5014	6.3967	8.7124	8.6976	8.2684	8.4349	7.6076	8.2196	7.3421	7.2716	8.4979	9.1865	7.2244	6.8492	7.8793	7.9801	8.7233	9.0209	6.2284	6.8134	7.6066	8.5654	8.694	7.9889	8.6207	6.5602	8.9197	8.6711	7.6387	7.28	7.214
-3.9031	-0.86665	-1.0477	-1.7938	-0.89776	-1.2734	-2.892	-1.167	-0.94526	-2.0819	-1.6972	-2.447	-2.1187	-1.6884	-1.9794	-1.4384	-2.4632	-1.6248	-1.7115	-1.0489	-2.6095	-1.8183	-2.5795	-0.78134	-3.2666	-1.3064	-2.1645	-2.9715	-0.17479	-3.801	-1.3284	-1.8276	-0.80963	-1.2719	-2.1355	-1.7047	-1.7067	-2.2555	-0.97065	-2.2037	-0.83491	-0.8779	-2.3298	-2.0301	-2.2672	-1.038	-1.8772	-2.0764	-3.2206	-1.2745
-0.37044	-1.1006	-0.92428	0.22479	0.71401	-1.5983	-0.8413	-0.2897	-2.3871	-1.872	-0.37109	-1.1287	-1.2627	-1.9293	-0.68963	-1.4156	-0.82174	-2.4022	-1.3185	-1.7169	0.020616	-0.45184	-3.0606	0.66889	-1.9994	-1.0179	-1.4175	-1.4971	-0.9421	-1.732	-3.7744	-1.604	-1.573	-1.8215	-0.13147	-0.36868	-3.0522	-0.31249	-1.1691	-1.8116	-0.92981	-1.1833	-0.97608	-1.4289	-1.6507	-1.2366	-2.1132	-2.5504	-0.96007	-3.112
1.5326	1.6819	0.54507	0.4425	2.7193	1.5006	2.7595	3.1955	3.2346	0.99286	1.3236	0.59148	1.6768	0.71187	0.6376	1.4223	2.0009	1.2401	1.262	1.5154	3.6108	2.986	1.5382	0.915	1.8946	2.4958	2.5261	0.21468	1.7024	1.2947	2.3624	1.0505	1.5557	3.0628	1.5469	2.2378	3.2122	1.7953	2.0257	0.51739	1.2618	0.53679	3.0609	3.0622	2.4585	3.4701	2.6933	0.13942	2.4461	0.93162
8.787	10.496	10.089	9.7011	12.158	10.426	8.4734	10.437	12.268	10.307	10.351	9.2644	11.719	11.107	9.8632	10.886	9.3803	9.9562	9.7701	9.9651	11.853	9.9704	8.2897	9.5137	9.6495	9.7573	10.109	9.4687	9.3284	9.6763	11.028	7.9341	9.6345	10.034	10.885	9.8337	9.775	7.937	10.951	9.576	11.622	10.001	9.8086	8.8976	9.5078	9.1996	9.1124	10.048	10.492	10.877
-3.9055	-5.1863	-5.1369	-5.371	-6.2041	-4.3824	-5.4592	-4.1458	-5.1069	-5.4788	-6.0193	-6.5241	-5.1195	-4.3588	-5.9283	-5.3303	-4.7242	-5.4672	-5.1235	-5.1865	-4.4749	-5.7702	-5.3219	-6.716	-5.2538	-4.0998	-5.3136	-4.6443	-4.9961	-4.3864	-4.3819	-5.9816	-5.4967	-4.4599	-6.0286	-5.9785	-5.1531	-3.8157	-4.8621	-5.3922	-4.0215	-5.256	-6.6834	-6.2187	-4.5458	-4.7116	-6.2245	-4.9384	-4.4913	-5.7972
0.56283	-0.753	-0.23031	-0.22777	0.11221	0.94037	-1.2308	0.30475	0.93237	1.872	1.1803	0.05159	0.18395	0.34934	-0.73187	0.064459	0.1233	-0.04908	-0.34105	-0.05201	-0.34256	-0.069179	1.4057	1.1091	1.1175	0.74495	0.92588	-1.5981	0.54367	1.4544	-0.39887	-0.63463	1.5978	-0.35073	-0.5987	-0.23405	0.2501	-0.53414	0.5862	0.062462	0.33002	-0.88259	0.80007	-0.76829	-0.88944	-1.137	0.082198	1.3824	-0.94139	0.69412
-1.141	-1.7536	-2.2637	-2.7728	-3.4257	-3.4378	-2.8373	-1.744	-3.0512	-3.0875	-2.981	-3.4046	-2.9839	-4.0097	-3.0156	-2.6844	-1.8841	-3.66	-0.91136	-1.9542	-4.1972	-2.868	-2.3372	-3.5747	-1.0805	-1.5947	-2.9949	-1.1659	-3.6988	-1.9228	-0.97101	-2.5332	-1.3118	-1.1194	-1.768	-2.2382	-2.1092	-3.4744	-2.2791	-1.9716	-2.842	-3.7081	-3.6015	-2.7758	-2.6857	-2.5106	-3.571	-1.8714	-2.0877	-2.5024
-14.013	-13.202	-11.919	-13.559	-10.802	-13.268	-10.323	-11.253	-11.179	-10.304	-11.614	-11.47	-11.692	-11.974	-13.161	-11.885	-11.788	-11.539	-11.525	-10.485	-12.747	-10.234	-10.862	-13.272	-11.41	-10.281	-11.136	-10.747	-11.317	-13.241	-10.587	-11.768	-11.847	-11.845	-10.26	-12.072	-13.942	-11.317	-12.997	-13.254	-11.332	-10.978	-9.8513	-11.606	-9.29	-12.707	-9.6514	-12.514	-12.056	-12.838
-4.3828	-6.0053	-6.6824	-6.6309	-7.8612	-6.4289	-6.9713	-6.73	-5.1245	-6.2924	-7.5651	-5.9684	-6.1825	-5.4544	-6.5389	-4.0271	-7.4855	-5.4898	-6.4479	-7.6737	-7.2853	-7.2219	-5.4087	-5.5234	-5.8501	-5.8789	-5.6927	-7.2013	-6.1562	-7.0719	-4.8528	-7.1015	-5.6625	-6.1388	-7.0342	-6.6732	-6.3137	-7.3566	-5.9908	-7.6206	-6.9559	-7.2163	-4.5504	-6.6956	-6.2867	-4.4268	-6.3226	-7.3608	-7.3375	-5.7319
-23.63	-21.819	-21.145	-21.313	-22.246	-20.666	-20.661	-21.73	-22.965	-21.773	-22.363	-23.503	-21.485	-22.032	-21.865	-22.496	-21.132	-20.524	-24.362	-22.155	-22.819	-21.729	-23.004	-21.656	-21.72	-22.905	-22.394	-23.722	-21.777	-22.236	-22.694	-23.005	-22.043	-22.448	-21.265	-24.23	-22.779	-23.744	-23.924	-21.179	-22.514	-22.639	-22.067	-21.69	-23.631	-21.417	-22.604	-23.843	-23.552	-21.793
5.1578	6.3335	4.9421	4.5425	4.1922	5.1517	4.651	5.7495	4.5046	5.6938	5.4167	5.2647	4.1416	5.0112	5.083	4.5653	3.8967	3.7379	5.9091	3.2153	4.1588	5.7409	5.3772	5.5549	3.6123	5.3155	3.8658	4.7276	5.2804	3.8465	4.9255	5.7324	3.7487	5.6582	4.5178	5.7119	5.6832	4.1096	5.128	6.1745	5.0476	6.2631	5.1311	4.4955	3.8551	5.5732	3.9331	4.1364	5.5972	3.9597
-23.607	-23.239	-22.6	-22.731	-23.784	-21.815	-23.429	-22.11	-20.704	-21.108	-20.373	-22.526	-24.773	-23.55	-21.647	-22.491	-22.655	-22.94	-21.565	-22.893	-22.251	-22.512	-21.939	-21.316	-22.422	-21.714	-22.832	-21.657	-21.704	-22.012	-22.45	-23.261	-22.392	-23.039	-21.418	-22.789	-23.108	-21.683	-21.82	-21.938	-23.369	-22.442	-22.42	-21.151	-21.75	-21.842	-22.274	-20.859	-24.043	-22.634
-5.6716	-5.3054	-4.9346	-6.3259	-5.5963	-5.0569	-5.5406	-6.205	-8.2185	-4.4676	-4.2325	-7.5926	-6.335	-4.1179	-4.9434	-4.1944	-5.855	-3.5086	-5.181	-5.7365	-6.31	-4.8783	-6.4698	-6.3391	-5.8614	-5.6151	-5.3106	-5.8715	-4.9253	-6.0548	-5.407	-6.2963	-5.3494	-5.5793	-5.3037	-5.7012	-5.7534	-5.9093	-5.0483	-6.6551	-6.8919	-5.6428	-6.4123	-6.2899	-6.4422	-5.264	-5.2935	-4.4539	-4.5419	-6.3055
-10.76	-10.636	-11.168	-11.831	-13.025	-12.229	-11.379	-13.1	-11.909	-11.152	-11.015	-10.684	-9.8459	-10.984	-12.656	-11.429	-11.992	-11.086	-11.587	-10.969	-11.878	-12.109	-10.201	-11.807	-11.502	-10.998	-11.367	-10.89	-11.151	-11.693	-12.553	-11.045	-10.196	-11.777	-11.125	-10.548	-11.896	-10.938	-13.318	-11.897	-12.402	-11.941	-13.274	-13.489	-11.3	-9.0592	-11.257	-11.678	-10.19	-10.802
9.0475	7.2132	8.8936	8.9658	8.9544	7.5643	7.8942	6.5657	7.13	9.2001	5.6245	8.2003	7.8076	7.2655	7.8895	7.6764	10.66	9.1986	7.7639	7.7314	8.3013	8.1064	6.5134	5.8648	7.1729	9.4997	8.2602	8.1415	8.252	7.7294	6.3737	7.6319	8.4916	7.5293	8.5985	7.8107	8.2674	7.3243	7.6899	7.8806	7.266	8.1893	6.5729	7.8476	8.2033	6.4434	9.0785	8.5883	9.2343	8.1574
-12.457	-11.322	-11.983	-12.546	-13.415	-11.343	-12.91	-13.72	-13.467	-13.905	-13.666	-12.136	-13.38	-14.627	-12.803	-13.021	-11.106	-12.147	-12.702	-13.06	-12.668	-13.12	-13.372	-13.529	-12.625	-13.493	-12.105	-12.662	-12.875	-12.669	-12.5	-12.229	-12.236	-13.915	-12.642	-12.038	-12.686	-10.115	-13.026	-12.897	-12.177	-10.873	-14.314	-12.294	-12.548	-13.211	-12.291	-12.907	-12.281	-12.757
4.9996	7.6787	6.1825	6.4622	6.6304	6.26	7.507	5.5785	7.1721	5.7818	6.722	7.0257	6.0416	7.6911	7.0013	6.8642	6.4881	7.9291	6.987	6.5634	8.6789	5.9477	6.94	7.3208	5.9884	5.7302	5.8124	6.6837	6.5922	7.4311	7.5682	7.5203	6.8089	7.0211	8.1973	6.7504	6.3539	5.8078	7.2421	6.4347	7.0109	5.6698	7.509	6.6248	6.7186	5.0547	6.9697	6.4257	7.1054	7.8894
-8.1196	-8.711	-8.0116	-7.5478	-8.108	-10.089	-9.3617	-9.1712	-8.9759	-9.4865	-8.1843	-8.5976	-8.6825	-9.0725	-8.541	-9.5269	-8.6578	-9.4899	-10.399	-10.594	-7.2177	-8.8755	-9.5194	-8.8408	-8.8825	-9.3332	-7.8782	-9.2203	-9.506	-9.5438	-9.0878	-7.785	-10.929	-9.2643	-9.2626	-9.114	-9.236	-9.7322	-9.066	-9.2352	-9.9814	-9.7419	-9.0691	-6.4676	-9.8803	-9.2766	-9.578	-8.6515	-10.465	-9.2263
-8.5725	-9.783	-9.1213	-9.4007	-9.4091	-8.7366	-9.1467	-8	-10.643	-8.4318	-9.4085	-9.7031	-9.1873	-9.0526	-8.4834	-9.823	-10.272	-8.4124	-8.3033	-8.4203	-9.2767	-8.7021	-8.7563	-9.8674	-9.974	-9.8455	-10.268	-10.482	-8.6654	-9.4595	-7.7758	-9.86	-9.4127	-10.487	-10.212	-8.4812	-8.692	-9.878	-9.9189	-10.521	-8.6053	-9.3745	-9.6421	-9.178	-10.031	-10.614	-10.102	-10.342	-10.43	-8.8179
-12.873	-14.364	-11.571	-13.215	-11.151	-14.292	-13.131	-13.472	-13.349	-12.024	-14.087	-14.199	-12.499	-11.488	-13.382	-12.899	-15.657	-11.848	-13.67	-13.887	-12.224	-13.148	-13.474	-14.239	-14.468	-14.996	-14.301	-14.335	-13.177	-13.204	-11.325	-12.452	-12.667	-14.136	-13.911	-13.464	-12.531	-13.742	-10.99	-13.81	-13.229	-13.093	-12.931	-12.506	-14.918	-13.722	-12.108	-12.168	-12.439	-13.72
8.2103	7.3186	7.4504	8.1121	10.808	8.4915	7.3017	9.382	7.6635	8.9167	8.0615	9.2291	8.6098	8.4004	9.7714	8.7461	8.8413	9.6924	8.7808	8.7146	8.6065	8.3634	8.2505	7.6785	8.0995	7.2202	8.693	10.143	5.9753	10.047	9.1367	8.0294	7.3238	8.4364	9.6519	7.2167	9.305	9.2102	8.9619	9.3988	8.3961	10.316	8.8244	10.087	8.043	7.4494	9.769	9.7701	8.0921	10.143
-0.62381	0.0035662	0.82048	-0.84828	-1.5904	-0.018661	-0.023003	-0.37831	1.5917	0.095382	-0.22674	-0.93116	-0.93005	0.95043	0.31958	-1.2095	0.021506	0.87852	0.58445	0.68162	1.2252	-0.042211	0.41408	-0.010725	0.8822	-1.0549	-0.094633	-0.072405	-0.20457	-1.2348	-0.86958	0.90857	0.73634	-1.6797	0.10622	-0.043844	0.13919	0.082121	0.24871	1.313	0.79301	0.83247	-0.10569	-0.36892	-0.33024	-1.0715	-0.23763	-0.58145	0.92819	-0.95702
0.90906	1.8675	1.3894	2.1091	1.1008	3.3273	1.9075	2.1076	5.0506	1.3948	0.58572	1.0216	2.577	2.4417	1.8356	1.2797	-0.21653	2.5921	2.0276	2.4311	0.077817	3.0492	1.6461	2.2888	0.98789	0.32292	2.9968	2.2473	1.6975	2.5496	2.351	3.1075	0.52234	1.2147	1.3684	3.7274	2.2781	2.7646	1.5595	0.8836	2.7755	2.1529	2.0139	-0.37237	1.6537	0.99333	1.6321	1.2226	1.1437	1.3545
4.4036	4.5714	5.1002	5.3189	5.0992	4.5967	6.1014	5.8641	6.7755	5.4188	4.5128	5.4789	4.5445	6.3443	6.8069	4.9107	5.6665	6.9995	5.5079	5.6241	6.318	5.6574	5.4516	6.6824	6.737	4.9867	5.7628	5.9209	6.6024	6.6638	5.8723	6.7214	5.2491	5.0755	6.6305	6.7168	6.2207	5.0355	4.5688	5.5332	5.3553	4.052	3.7593	6.2692	5.9988	4.8627	6.478	5.51	5.3073	6.6044
-14.012	-12.76	-15.628	-11.097	-12.312	-13.407	-13.028	-13.013	-13.105	-12.079	-12.438	-13.595	-12.607	-13.889	-12.829	-12.288	-12.326	-13.9	-12.604	-13.533	-13.996	-12.976	-13.756	-12.729	-13.121	-12.767	-13.317	-12.704	-14.753	-13.752	-13.217	-12.834	-14.798	-12.776	-13.857	-14.433	-13.008	-13.122	-12.967	-14.179	-12.167	-13.688	-13.83	-12.34	-14.991	-13.448	-14.082	-11.35	-13.337	-14.536
0.99475	0.81524	0.044925	1.2349	-1.8216	2.0977	0.94328	0.41154	-0.67848	-0.74304	-0.6337	-0.21467	-0.31828	0.57984	-0.42647	-0.6224	-0.094748	1.2391	0.25226	0.91651	0.5725	-0.89955	-0.25639	0.091559	1.5107	-0.14366	-0.57384	1.8164	-0.1879	-1.2827	1.2905	0.26381	-1.3994	0.42981	-0.041782	-0.59378	-0.78791	0.36125	-0.11709	-0.095967	-1.4314	-0.44507	0.85157	0.1921	0.65959	0.83811	1.9574	-0.25227	-0.60232	-0.7089
4.8954	4.6698	6.3324	2.8899	5.2704	6.1325	3.5999	7.089	4.3983	5.5667	4.0578	4.8344	4.4351	3.718	4.5404	5.5981	4.1846	6.151	4.4723	4.2153	2.7597	3.9989	4.9634	5.031	4.4706	3.6995	4.3497	4.9466	3.788	5.2149	4.021	2.558	5.5543	2.6686	3.8474	3.4278	3.9428	4.6702	4.2659	4.8381	5.6319	5.1894	3.9513	5.1833	4.0063	4.9868	4.0242	4.1915	5.3498	4.3579
-13.823	-11.901	-13.914	-12.856	-12.057	-14.603	-13.352	-13.596	-12.916	-13.992	-13.072	-13.465	-13.761	-13.438	-13.479	-13.312	-12.726	-11.967	-14.242	-14.178	-11.887	-14.21	-14.089	-14.895	-12.263	-13.23	-11.305	-12.424	-13.696	-12.398	-12.717	-12.456	-12.865	-13.164	-12.466	-12.366	-12.274	-15.049	-13.952	-14.667	-13.507	-13.037	-14.584	-13.05	-13.733	-12.922	-13.376	-14.174	-13.776	-12.445
-13.103	-14.72	-13.367	-12.024	-13.763	-13.537	-15.342	-13.585	-14.195	-14.109	-12.839	-13.785	-12.73	-13.356	-12.356	-13.904	-13.238	-13.729	-13.574	-11.143	-13.487	-11.403	-13.705	-12.279	-13.321	-13.193	-12.72	-13.007	-12.748	-11.883	-14.053	-13.603	-15.166	-13.712	-13.449	-12.744	-10.354	-12.089	-13.074	-13.354	-12.533	-12.073	-14.101	-13.111	-13.607	-12.853	-12.692	-14.336	-13.672	-11.434
1.213	-0.022159	0.82348	2.1683	-1.449	0.063597	0.18464	0.94084	1.7091	0.39126	0.80699	-0.72626	-1.6657	0.56705	-1.6832	0.11915	-1.6565	-0.37375	0.92582	0.35592	0.54365	0.6894	-0.47099	0.18368	0.4804	0.61451	0.40788	0.42557	0.38734	1.2685	0.60194	1.5833	2.4253	0.93864	1.2449	0.39014	0.42927	0.34385	-0.15153	1.234	-0.69175	0.83775	-0.8111	0.10592	-0.25228	-1.1511	-0.36714	0.12525	0.49793	-1.1382
-12.313	-13.179	-12.149	-15.438	-12.645	-13.485	-14.098	-14.394	-14.655	-12.006	-11.438	-14.889	-13.022	-12.592	-11.335	-11.619	-13.448	-12.443	-14.669	-12.981	-12.183	-12.884	-14.674	-13.796	-12.618	-14.647	-11.869	-10.691	-12.555	-12.038	-14.618	-11.28	-13.36	-11.647	-12.141	-12.022	-13.863	-14.136	-11.46	-11.934	-12.715	-11.887	-13.65	-12.396	-13.104	-13.171	-11.682	-12.857	-10.992	-14.036
3.1433	2.5729	2.8257	2.5632	3.931	2.1865	2.5962	1.7138	3.3552	2.0065	2.606	2.3636	1.5981	2.2748	3.3393	3.2931	2.4101	1.3622	2.513	3.1106	2.9355	3.0667	3.5238	3.0101	4.0793	2.7924	3.5559	0.37534	1.0733	3.9996	4.3821	2.9752	1.2119	2.6564	1.8529	2.9052	3.0215	1.3418	2.4421	5.2312	3.0015	3.5647	3.463	2.1302	3.2931	3.9416	4.004	2.5169	4.2835	1.7504
-23.071	-21.724	-23.629	-20.97	-22.851	-23.529	-22.693	-21.956	-20.381	-21.98	-22.068	-24.081	-23.352	-22.026	-23.372	-23.633	-23.359	-20.867	-21.836	-21.768	-21.49	-23.361	-23.253	-23.961	-22.803	-22.121	-22.307	-22.378	-23.542	-23.929	-22.079	-23.29	-22.538	-22.257	-22.324	-21.924	-20.901	-21.555	-22.313	-21.958	-22.583	-22.265	-21.912	-22.881	-22.095	-21.394	-23.328	-20.888	-22.513	-22.573
-3.4977	-1.7108	-3.3736	-3.3836	-3.4256	-2.094	-2.5598	-4.5701	-4.8722	-3.7427	-1.3873	-1.3281	-3.9725	-3.1819	-3.5374	-3.334	-3.2537	-3.0975	-3.4629	-3.2568	-3.4413	-3.9232	-3.766	-2.4428	-2.5514	-2.1136	-5.0585	-3.9879	-3.0484	-3.0255	-2.9111	-4.2088	-3.309	-2.5582	-3.5503	-3.1889	-3.4274	-2.3705	-3.3039	-3.0786	-5.0241	-3.3664	-1.6777	-3.5581	-3.77	-3.3237	-3.0117	-5.1539	-4.1695	-2.3573
9.3162	7.5693	8.5473	8.3398	8.1684	8.6867	8.5481	9.4682	9.1841	9.5648	8.4781	8.5834	7.0893	8.0357	7.7932	9.4471	8.7712	9.2573	7.7677	8.8875	8.588	8.9735	9.3441	9.2147	8.655	9.1233	9.0092	7.2667	9.1635	9.0231	8.4859	8.8906	8.4896	8.2567	8.2477	8.1095	9.7172	8.8603	9.5087	9.296	8.8808	8.6317	8.789	9.5512	9.3025	8.9141	6.4837	8.091	7.4727	8.6511
-0.99907	-2.3787	-0.86243	0.34717	0.73772	-0.031419	0.87115	-0.7459	-1.3264	-1.3407	0.2535	-0.29941	-0.65322	-0.23679	-0.041955	-2.9178	0.53303	0.35725	-1.3437	0.3495	-1.0417	0.44668	1.1245	-1.3728	1.2866	-0.02404	0.048175	-1.4043	1.2418	-0.24913	-0.50769	-1.4415	-0.36321	1.0624	-1.4959	0.15407	0.14318	-0.93277	1.3814	0.80838	0.095891	0.4513	-0.96545	0.095221	0.81127	-0.33562	-0.99662	0.71857	1.6631	-1.2976
-4.485	-4.0945	-3.3441	-4.5177	-3.8536	-6.7274	-3.8327	-3.8211	-4.4243	-4.0924	-3.3277	-4.597	-3.1971	-2.9461	-4.7426	-4.9343	-3.9871	-4.0401	-4.385	-3.2197	-5.3506	-3.3595	-4.743	-3.693	-2.9623	-4.2304	-6.2027	-4.5551	-4.5072	-3.6819	-6.5338	-5.2356	-3.8746	-3.4899	-3.4424	-2.9069	-5.0308	-3.9546	-4.3523	-3.3726	-3.5269	-5.524	-4.4118	-4.0048	-3.8125	-4.211	-4.2284	-1.8276	-5.9424	-3.6812
6.7445	7.9313	7.0497	6.2445	5.5346	7.1969	7.3294	6.2472	7.6721	8.3644	6.7701	7.3466	6.9196	6.6491	7.7396	6.8427	5.9487	6.5623	7.0094	4.9953	6.0032	7.5965	7.1838	7.9229	7.6455	7.5515	7.569	6.8944	5.6709	8.4516	6.8258	6.6568	6.1264	7.421	6.6418	5.8706	5.5952	5.9464	7.3814	6.4877	7.6211	7.2033	6.836	7.0805	6.4175	8.2091	6.8008	7.6036	6.7181	7.507
7.5171	5.909	5.7958	6.3537	7.2965	7.013	6.4645	8.2669	7.8602	6.4394	5.5832	6.1396	7.3723	5.9804	6.127	6.7875	7.5423	5.2206	5.7494	5.9778	5.9497	7.377	7.4913	8.0732	8.975	6.5107	5.7634	7.2572	6.1269	7.4077	6.8432	7.144	7.788	5.1159	6.7363	7.2908	6.6363	6.9452	6.9575	5.2836	7.0076	8.6199	6.3634	5.7172	7.0987	8.515	9.2148	5.7583	6.9972	6.4592
2.4249	4.0325	4.0314	2.2323	2.0741	2.1548	2.1997	2.2519	2.7571	4.3494	2.1321	4.3199	2.3453	1.687	2.8857	1.7894	2.9436	2.2203	3.7056	4.2164	2.1648	2.1699	2.8062	3.648	3.3372	3.5551	3.4347	4.7995	2.9064	1.9403	3.7774	3.6111	2.0949	0.49704	2.4286	3.8147	2.5082	2.2746	1.5583	2.5726	2.0734	3.8047	3.6868	3.7266	3.2031	2.7027	2.2057	3.9024	1.5427	3.5676
-2.3741	-1.4877	-1.372	-3.1283	-2.1347	-2.4183	-1.8362	-2.7255	-1.8608	-1.4034	-1.3375	-3.912	-0.5728	-2.1704	-1.8475	-2.0081	-2.5009	-1.3559	-2.0033	-2.5072	-1.8836	-2.3651	-2.3267	-2.0158	-2.0951	-0.11011	-1.9985	-2.9548	-1.1949	-2.1516	-0.10448	-1.4606	-1.2266	-0.66615	-0.60518	-3.0441	-1.3138	1.1654	-1.8011	-2.6619	-1.4175	-2.1654	-0.78107	0.045297	-1.5218	0.66758	-2.8143	-2.167	-2.5986	-2.2169
0.070522	-0.60909	-0.63029	0.073756	-1.0051	-1.1349	-1.149	-0.29954	-1.024	0.057444	1.0589	-1.8907	-0.41858	-1.6969	-0.083197	-0.022777	-1.0694	0.2912	-0.62035	-1.7744	-0.66131	0.27919	-1.6339	0.1049	-1.4598	-0.075015	0.20756	-1.0211	0.14762	1.3065	-0.68116	-2.0557	-2.1934	0.37446	-0.99805	-1.138	-0.22463	-0.047877	-3.2201	-0.25965	-0.86218	-0.53674	-1.036	-1.5261	-0.96272	-0.5207	0.36678	0.3599	-1.4307	-1.9245
-0.94118	-2.3918	-1.162	-2.5431	-1.2489	-0.36424	-1.9724	-0.071299	-1.2297	-0.82661	0.35989	-2.6766	-2.9097	-1.2178	-1.3824	-2.0719	-2.532	-1.7875	-1.5733	-2.0127	0.45984	-0.72773	-1.6477	-2.2055	-2.4916	-0.34888	-2.169	-1.3593	-1.9904	-0.71819	-2.4659	-0.38349	-0.83237	-2.0404	0.42912	-2.1733	-1.8874	0.23391	-0.37543	-2.8303	-0.88671	-0.92678	-0.76485	-1.7708	-2.1269	-1.9788	-0.31222	-0.44655	-0.47748	-0.76572
-3.0257	-0.69065	-2.5939	-2.8995	-1.5302	-2.7555	-2.5896	-0.85216	-2.8242	-1.6691	-2.5447	-1.9369	-2.6254	-2.0545	-3.0438	-0.81385	-1.1887	-1.4001	-1.2207	-3.802	-1.9554	-3.118	-2.0313	-3.047	-2.7183	-1.8755	-3.4395	-1.9279	-3.9784	-2.9769	-3.1118	-2.4351	-2.2233	-2.9235	-1.6653	-3.7431	-2.6162	-2.2332	-1.6555	-0.9373	-2.7934	-2.2872	-2.322	-3.3551	-2.0119	-3.8594	-3.8675	-3.8666	-3.7026	-2.6952
-13.128	-13.764	-12.972	-14.531	-12.761	-12.213	-13.667	-12.14	-13.02	-12.427	-14.298	-13.807	-12.999	-13.572	-10.838	-12.451	-12.177	-12.817	-11.949	-13.425	-11.137	-12.496	-13.743	-13.149	-13.665	-13.825	-11.969	-11.828	-12.289	-13.406	-11.851	-12.463	-12.736	-11.664	-11.726	-12.687	-11.957	-12.137	-11.183	-12.919	-13.74	-13.945	-12.353	-13.087	-12.596	-14.227	-11.577	-12.653	-13.064	-13.518
7.5035	9.2973	9.0567	6.1685	8.2589	7.7994	9.3626	9.184	7.7425	8.5697	7.7078	9.918	9.887	9.373	7.9212	7.1952	6.526	7.9538	8.3614	8.7632	7.8695	6.8332	7.8725	7.353	8.8192	8.1917	8.5324	7.9504	7.7404	9.4086	7.6913	8.3571	8.5195	9.209	8.1407	8.2811	6.5557	8.5655	9.0367	7.9476	6.2122	7.5531	7.4482	7.9109	7.2666	10.506	7.7208	8.5159	7.6501	8.4456
-7.861	-7.6089	-7.6671	-6.6489	-8.0977	-7.4815	-8.3897	-7.7083	-7.6736	-6.8749	-7.1026	-8.4801	-7.0877	-9.0494	-8.2059	-7.6217	-7.2109	-8.4875	-7.6846	-7.6831	-9.576	-7.1557	-7.133	-8.9326	-9.3384	-6.7306	-7.5854	-7.0451	-8.382	-6.941	-9.4291	-7.0281	-8.9075	-8.0624	-7.5437	-5.9125	-6.7885	-6.071	-7.8652	-8.5715	-5.9619	-8.6096	-6.9216	-7.7009	-7.7009	-6.1413	-8.9476	-8.3871	-7.5543	-9.5055
-3.3774	-3.836	-3.0809	-3.9399	-3.2072	-2.6571	-5.0938	-2.5025	-3.9423	-3.5516	-2.1734	-1.8703	-3.2425	-3.0744	-2.9019	-3.3964	-2.6453	-3.4533	-3.5669	-2.4779	-3.2388	-3.937	-3.6473	-2.8573	-3.6626	-3.419	-4.3669	-4.4729	-4.7547	-3.2609	-3.7715	-2.543	-3.4998	-3.8023	-2.9023	-1.8594	-4.5014	-3.0675	-2.8079	-1.9455	-3.1608	-4.9224	-3.1389	-1.9835	-1.9625	-2.7849	-2.4793	-2.9181	-2.8875	-1.9538
-21.532	-21.438	-20.176	-19.939	-19.728	-21.894	-19.78	-20.93	-22.005	-20.316	-21.056	-21.417	-21.089	-20.438	-21.467	-20.882	-19.43	-19.741	-19.876	-21.105	-20.674	-22.054	-21.559	-20.035	-21.562	-19.754	-20.562	-20.292	-21.287	-19.805	-21.941	-20.256	-20.388	-20.44	-21.25	-22.22	-21.061	-21.545	-21.742	-21.297	-20.303	-19.919	-20.544	-21.077	-22.106	-20.145	-20.133	-21.198	-22.298	-21.723
-5.7832	-1.765	-2.1901	-2.8605	-3.7925	-3.8546	-4.5039	-5.5522	-3.7414	-4.288	-3.1198	-1.9485	-5.0759	-3.2714	-4.4579	-4.3732	-3.281	-3.9075	-2.9954	-5.5966	-4.7227	-4.345	-3.8968	-3.5263	-4.5233	-2.6081	-5.0527	-4.2305	-4.4278	-3.2879	-2.3316	-4.0616	-2.5234	-3.2856	-3.2144	-4.6745	-4.1153	-4.0594	-4.1754	-4.9806	-2.9955	-3.0067	-2.3217	-4.1566	-3.0145	-3.8863	-4.4171	-3.7903	-3.7098	-2.726
0.33388	-1.5821	-1.7523	-1.5261	-1.7095	-0.94352	-2.189	-0.70931	-3.2665	-1.103	-0.69866	-2.0695	-0.74759	-2.5804	-1.8372	-1.0567	-1.0642	-1.0982	-1.205	-1.4062	0.24019	-1.4695	-1.2885	-1.1543	-1.1425	-2.5275	-2.0546	-1.3096	-1.5285	-1.4365	0.039406	0.1194	-1.5554	-2.2445	-1.7534	-1.2904	-2.6302	-1.6114	-0.253	-1.1714	-2.8543	-0.67143	-1.9567	-2.3672	-1.5755	-1.1077	-1.8707	-1.1766	0.084843	0.046677
-1.0424	0.76867	-1.1958	-1.1381	1.0926	0.36146	0.90969	0.60095	0.79692	-2.1034	-0.18134	-0.16877	-1.1445	-0.1329	0.88364	0.10056	0.91344	-1.0339	2.805	1.6731	0.41409	-0.39547	0.65621	0.42027	-0.11857	-1.0817	0.14797	-0.54401	-0.82146	0.013416	0.20365	0.28594	1.6351	1.8118	-1.441	-0.43828	0.57282	1.4791	-0.49362	0.29305	0.81599	0.46892	0.39035	0.92009	0.15201	-0.72159	0.023097	0.14109	-0.30106	0.47381
-14.53	-14.485	-15.049	-14.1	-16.582	-13.735	-15.076	-14.332	-15.184	-13.024	-13.113	-13.68	-15.409	-13.065	-13.616	-14.292	-14.699	-14.343	-15.364	-13.8	-12.56	-15.611	-15.345	-14.096	-14.627	-15.209	-14.252	-13.093	-15.445	-14.934	-15.082	-14.505	-13.711	-15.748	-14.95	-15.227	-16.173	-14.575	-15.705	-14.679	-13.775	-12.703	-14.171	-15.758	-15.571	-13.607	-14.391	-14.735	-14.699	-13.24
-11.132	-11.214	-11.054	-11.967	-11.905	-11.589	-10.967	-12.337	-11.091	-12.585	-13.89	-11.39	-11.789	-12.137	-12.085	-12.941	-11.63	-12.051	-11.016	-11.09	-11.179	-10.346	-10.791	-11.402	-11.802	-13.448	-12.202	-11.95	-11.245	-12.96	-9.3716	-10.521	-11.898	-11.775	-10.559	-9.7774	-11.211	-11.529	-11.397	-11.579	-11.947	-10.423	-11.786	-13.104	-10.569	-11.74	-12.695	-10.965	-12.858	-11.415
-10.984	-12.716	-11.958	-10.593	-11.114	-11.506	-10.35	-11.175	-9.9585	-13.438	-11.819	-10.238	-10.734	-10.46	-11.782	-10.851	-13.872	-10.641	-10.076	-11.121	-10.606	-11.256	-10.61	-12.21	-10.967	-12.377	-12.144	-12.027	-12.093	-12.069	-10.67	-11.403	-9.9165	-10.043	-12.081	-10.806	-11.383	-10.807	-11.725	-13.106	-11.284	-10.641	-12.519	-12.219	-9.9829	-10.9	-9.5672	-11.6	-11.507	-11.46
-13.085	-12.089	-12.017	-12.191	-12.741	-12.691	-11.923	-12.545	-12.94	-13.692	-13.398	-11.145	-10.568	-12.52	-12.197	-12.774	-13.646	-12.097	-12.956	-11.545	-13.706	-12.94	-13.809	-11.126	-12.469	-12.036	-13.651	-11.143	-12.818	-12.363	-11.758	-12.541	-11.892	-11.501	-14.034	-13.453	-13.49	-14.517	-12.737	-11.904	-12.722	-13.466	-14.084	-13.478	-12.89	-12.926	-13.5	-12.114	-12.051	-11.121
-13.674	-13.781	-14.114	-13.59	-11.194	-13.448	-13.4	-14.341	-15.155	-14.133	-12.043	-13.272	-13.55	-12.573	-12.821	-13.697	-12.072	-13.186	-14.364	-13.989	-14.526	-13.827	-13.897	-12.402	-14.591	-13.532	-13.182	-13.084	-13.018	-12.739	-11.944	-12.655	-14.221	-13.727	-13.973	-14.121	-13.916	-13.719	-12.14	-13.553	-13.837	-14.188	-12.706	-13.312	-12.903	-11.901	-14.195	-12.73	-11.174	-13.865
-2.5431	-2.3401	-1.6245	-1.8878	-4.2821	-2.7295	-2.7591	-2.9407	-3.2994	-2.6222	-2.0541	-3.3235	-2.6422	-3.5997	-3.5223	-4.5586	-3.7435	-2.8395	-3.2918	-3.3206	-3.0829	-2.9382	-4.7236	-3.7252	-1.274	-4.6776	-3.8131	-1.9196	-4.4209	-4.5477	-3.8716	-3.4938	-4.0811	-4.6875	-3.768	-3.7561	-4.7531	-4.527	-3.7324	-2.9324	-2.9581	-4.0727	-3.9078	-2.5804	-4.3518	-2.5671	-3.0846	-5.2939	-2.1036	-1.9828
-2.1507	-0.88815	-0.46694	0.13461	-0.70575	-2.5583	0.5695	-1.4415	-0.55743	-2.7339	-0.43127	-2.0424	-0.60446	0.66215	-0.41489	0.35231	0.56751	-0.52732	-1.331	-0.4691	-1.1447	-2.2273	-2.1602	-0.19132	-0.73767	-2.0407	-0.86886	0.11685	-0.5542	-1.6387	-0.22108	-0.54343	0.090054	-0.76624	-0.70479	-0.6307	-0.70826	-1.5873	-1.1306	-1.0268	-1.0199	-0.37448	-0.37246	-1.9736	1.5693	-0.98848	-1.2432	-1.3279	-0.5083	-1.2511
-13.426	-14.215	-13.554	-15.085	-14.792	-13.538	-13.215	-14.65	-15.431	-14.378	-14.746	-15.765	-12.013	-14.999	-16.019	-14.723	-15.729	-13.293	-14.144	-16.062	-15.312	-12.631	-14.195	-13.937	-12.693	-13.864	-15.638	-14.527	-14.812	-14.262	-12.791	-12.942	-15.406	-14.626	-13.717	-13.043	-12.209	-13.253	-12.647	-13.065	-13.172	-14.23	-14.044	-15.428	-13.015	-12.942	-15.871	-13.562	-13.262	-15.501
8.2159	8.6832	10.558	8.6119	8.0243	8.1168	8.1166	7.4189	9.2387	6.8029	7.6252	7.7267	6.4814	7.4356	6.9879	8.0913	7.9393	8.8794	10.653	7.5312	6.9799	9.3107	7.2315	8.4396	8.2778	6.3724	9.8941	8.4775	7.9692	8.6974	8.7987	7.4769	8.0001	8.2973	6.1426	10.081	6.7566	7.8775	6.9606	7.1051	8.0316	7.913	7.6975	8.1903	7.4826	6.9656	7.213	8.0336	8.1699	7.1862
-13.568	-13.342	-13.402	-13.805	-11.273	-12.554	-14.01	-14.889	-11.733	-13.889	-13.211	-12.852	-13.505	-14.071	-11.643	-14.17	-11.496	-14.736	-11.485	-13.734	-13.632	-12.967	-11.373	-12.347	-13.766	-13.23	-13.505	-14.149	-13.723	-14.855	-13.741	-13.169	-11.593	-12.81	-12.822	-13.8	-13.055	-13.71	-15.235	-14.266	-13.634	-12.157	-11.896	-13.678	-12.114	-11.816	-12.25	-13.468	-14.622	-12.697
-9.7504	-11.038	-9.444	-8.5977	-9.3698	-9.3775	-9.6121	-10.305	-10.242	-9.6343	-9.0392	-9.9935	-8.4203	-10.404	-11.211	-9.7369	-9.7032	-11.144	-9.8725	-10.703	-9.7028	-9.8941	-9.8821	-9.1228	-9.3549	-10.143	-9.6228	-8.7305	-9.111	-8.2896	-9.1441	-8.9127	-8.87	-9.3813	-9.5373	-9.7292	-9.4034	-10.295	-9.6302	-9.2353	-8.6695	-9.5691	-10.066	-9.8181	-10.09	-10.543	-7.6484	-9.0779	-7.3752	-8.4195
0.65575	-0.048906	-2.3576	-3.3719	-1.5116	-0.50067	-0.50163	-1.4194	-1.6178	-1.5498	-2.5555	-1.3552	-2.3511	-1.7656	-1.9685	0.22209	-1.3939	-1.1573	-1.6804	0.73315	-0.7653	-1.048	-0.79114	-1.6089	-2.4216	-0.12292	-2.4303	-0.99623	-2.0739	-1.9378	-3.1296	-0.74282	-2.4542	-0.29249	-2.7103	-1.7236	-1.6583	-1.7311	-2.3444	-1.8135	-3.5748	-2.1329	-0.37857	-2.0148	-2.1126	-2.5982	-1.9472	-1.1031	-0.21261	1.0598
-2.1477	-0.58324	-1.2293	-1.0216	-1.1206	-2.312	-1.9027	-1.122	-1.0659	-2.847	-1.8055	-1.6033	-2.1685	-2.6553	-1.5989	-2.1919	-2.0304	-2.0161	-1.081	-1.4943	-0.33312	-1.8739	-1.4924	-1.6962	-0.86144	-1.434	-1.039	-0.2299	-1.0306	-0.57424	-1.928	-1.5079	-0.71894	-2.8772	-0.74209	-1.7329	-1.2578	-3.134	-1.0444	0.33986	-0.16273	-0.6815	-2.1068	-0.64047	-1.9355	0.22082	-2.5499	-1.0122	-1.7903	-2.5906
-5.2806	-3.8986	-7.1223	-6.5243	-4.6927	-6.9261	-6.6241	-5.019	-4.7911	-5.7348	-5.9081	-5.2696	-2.8386	-6.0424	-6.0166	-4.291	-5.8782	-4.4292	-5.3374	-4.821	-5.5625	-5.8683	-6.126	-6.7543	-6.5553	-6.3828	-6.1218	-5.9673	-6.4709	-6.2763	-4.6032	-5.5471	-4.6642	-5.0965	-6.1424	-6.5302	-4.1115	-7.1268	-6.5734	-5.859	-5.1686	-5.2831	-6.003	-4.8016	-5.1848	-5.0575	-4.9461	-6.6912	-4.7841	-5.9451
-1.7178	-1.0546	-0.1285	-0.47992	-0.99836	-0.46721	0.16107	-0.82048	-1.1496	0.34031	0.14052	-0.2844	-0.31424	-0.25201	0.48387	-1.6351	0.0028891	-1.4989	-2.2886	-1.5079	-0.25729	-0.66573	-0.7928	-0.77506	-1.2083	-0.60569	-0.51112	-3.2937	-1.8849	-0.52109	0.017924	-0.40433	-1.5171	-1.7847	-0.65614	-0.87615	-0.17192	-0.61191	-1.253	-2.1244	-1.022	-1.4218	-0.14977	-0.8955	-0.070786	0.41908	-1.5037	-0.93153	-0.93887	-0.17109
0.60593	-0.19487	-0.43319	-0.97825	2.3128	0.57808	-0.26919	1.3602	-0.5252	1.8088	1.1213	-0.13684	-0.43461	1.0634	0.41745	-0.5042	-0.31066	0.9722	-0.15692	0.80073	-0.9337	-0.24779	-0.032683	0.88353	1.2962	0.11843	0.47272	0.31597	-0.067851	1.1385	3.1047	-1.8226	1.2594	1.2781	-1.1065	-0.33672	1.4507	0.48062	0.66203	-0.19389	-0.75431	0.82863	-0.85409	0.75129	0.40322	-0.31445	1.6143	-0.29562	0.86706	0.43595
-4.6451	-4.486	-4.8531	-4.6627	-3.8068	-4.8919	-5.1953	-4.5688	-3.1803	-4.2627	-4.6106	-4.5684	-5.2521	-2.5056	-3.1786	-4.8125	-3.6952	-5.4709	-5.7605	-4.996	-4.3807	-4.4352	-4.4664	-4.1434	-3.4508	-5.2734	-3.7619	-5.2034	-4.6123	-5.67	-4.1888	-4.9899	-5.2469	-4.486	-3.8555	-4.1386	-3.1507	-4.8529	-4.257	-4.3401	-3.9145	-4.5338	-4.6082	-4.0299	-4.1648	-4.8013	-3.6047	-3.8766	-3.7316	-5.8164
1.1527	1.0257	1.3546	-0.31128	2.2601	1.9857	2.0729	2.6207	0.12068	0.49358	1.3696	0.09683	3.0025	0.92486	0.022876	3.2476	1.0819	0.08353	0.1252	3.7103	1.1757	0.50599	-0.28612	2.9235	0.69586	1.6069	-0.15802	2.2381	2.6623	1.8995	-0.0052475	1.164	0.014004	-1.9425	0.24376	1.5288	1.2031	-0.075067	0.82452	0.16171	-0.47512	1.6193	0.93175	0.42404	1.0979	0.94224	0.32154	0.5971	3.1198	1.7851
-5.794	-3.418	-4.6181	-6.9587	-2.9226	-3.7667	-6.1522	-4.0757	-5.7203	-4.482	-5.9975	-6.3197	-4.4402	-4.8006	-5.5872	-6.2649	-5.9621	-5.4537	-5.4974	-4.588	-4.089	-5.0707	-4.104	-5.7725	-3.24	-5.9258	-5.2434	-4.2219	-5.5937	-5.3563	-6.1377	-5.2936	-5.9701	-4.4868	-6.2643	-5.8428	-5.7539	-4.8887	-4.4307	-3.9962	-3.7284	-4.3092	-5.2534	-3.7102	-4.9674	-4.2199	-6.1127	-5.0516	-5.1525	-4.521
-1.759	-1.2899	-1.6158	-0.62962	-1.0064	-0.015988	-1.8653	-3.1356	-2.093	-0.82213	-1.5577	-1.346	1.4031	-2.1942	-1.2143	-2.4125	-0.41741	-0.56939	-3.4608	-1.5566	-1.6127	-1.5561	-1.2251	-2.3009	-1.4853	-0.13422	-0.14879	-2.1364	-2.2387	-2.2645	-1.4047	-2.1691	-1.04	-0.11507	0.23559	-1.8297	-1.9035	-2.3789	-1.1264	-2.525	-1.5578	-2.2157	-3.7447	-2.8445	-2.7524	-0.75693	-2.5889	-0.15432	-1.1512	-1.1548
-9.9299	-9.4084	-9.4641	-10.107	-9.7303	-11.158	-10.63	-10.617	-11.463	-10.456	-8.9883	-10.714	-10.437	-8.9708	-9.1057	-11.13	-9.9614	-10.235	-9.5086	-9.8555	-9.0498	-12.019	-11.717	-10.795	-9.9061	-12.563	-10.865	-8.9815	-9.8848	-12.237	-10.212	-8.1434	-10.345	-9.1492	-10.024	-9.3717	-9.7304	-10.678	-11.987	-10.173	-10.655	-11.22	-10.459	-9.56	-11.074	-10.735	-10.706	-11.497	-8.7415	-9.7229
-11.686	-11.767	-11.825	-13.108	-11.94	-12.628	-11.543	-11.169	-12.266	-10.954	-10.203	-11.283	-11.151	-12.191	-12.2	-11.212	-10.484	-11.99	-11.059	-10.756	-10.647	-11.455	-10.821	-11.546	-10.074	-11.803	-10.787	-12.176	-11.36	-12.106	-12.845	-11.729	-11.062	-10.921	-12.3	-11.64	-10.666	-11.817	-12.256	-10.139	-11.196	-11.086	-11.825	-9.8027	-12	-12.788	-10.663	-11.635	-10.777	-11.667
1.6271	1.5294	1.2581	0.81191	1.6962	2.8676	2.4566	1.2562	2.6706	0.99378	1.541	2.8594	1.8746	0.1395	-0.031875	2.2489	-0.10452	1.7293	2.2149	-0.84708	2.9161	1.2878	1.3342	1.0686	2.8837	-0.019846	2.4734	1.3187	2.5795	2.6329	1.4339	3.9748	0.66165	0.044507	3.0359	-0.046987	2.6455	2.4308	1.0487	-0.47293	-0.2524	3.6244	2.2921	2.5199	0.60951	1.8994	2.3791	1.7785	2.418	2.2962
-0.18653	-0.73902	-0.028051	0.63261	0.8251	0.45916	1.2998	-1.2206	-0.86496	1.6868	1.9079	0.41563	1.6918	-0.21988	0.10379	1.8341	0.6975	0.095333	1.2281	1.1634	2.4268	-0.52185	1.4504	-0.072357	-0.35488	1.4175	-0.0091026	1.0808	-1.3267	2.085	0.77175	0.088598	1.3653	0.75358	-0.46429	1.9848	1.9442	0.59755	1.7765	1.6641	1.581	1.0165	0.76098	2.4961	-0.29172	0.94759	1.2509	0.55411	-0.45465	-0.0025107
-1.8628	-2.6695	-0.78547	-1.5507	-1.8164	-2.9817	-2.5492	-1.3241	-1.0707	-2.0379	-2.0912	-1.162	-1.4063	-2.491	-1.6132	-1.5858	-2.5805	-1.3485	-2.0857	-2.6615	-1.9609	-2.1754	-2.4732	-3.2457	-0.73207	-2.4886	-1.3664	-1.7615	-2.0067	-0.78989	-1.5029	-2.0564	-0.5327	-1.6954	-3.1861	-2.1304	-2.1792	-2.0363	-0.959	-0.8952	-2.9521	-1.7829	-1.8406	-1.8287	-2.7208	-2.8535	-1.9244	-0.80518	-0.63751	-1.8564
-15.194	-14.239	-14.285	-12.715	-11.884	-12.899	-12.973	-13.123	-14.375	-13.569	-12.601	-12.136	-13.093	-12.778	-13.37	-12.567	-13.029	-12.783	-13.736	-13.729	-14.249	-12.656	-12.942	-12.172	-13.065	-12.811	-14.086	-12.584	-12.507	-12.363	-13.201	-13.23	-13.915	-12.134	-13.073	-12.364	-14.754	-12.548	-13.137	-12.983	-12.077	-14.704	-13.917	-12.269	-11.943	-14.242	-12.075	-11.445	-14.481	-11.527
8.8796	7.0304	8.3514	9.1387	8.0103	9.2239	7.8278	7.769	8.1288	8.3494	7.722	7.7133	7.4511	7.9326	7.5033	8.1601	7.1465	7.0588	7.2531	8.5985	7.7906	8.0352	6.3458	7.5654	8.3517	9.5663	6.7061	9.2953	8.1031	8.0885	9.6752	7.3134	7.8301	6.8485	7.9407	9.6038	10.121	7.5999	6.7956	7.1327	7.424	9.1893	7.1964	8.5658	7.3849	9.3944	9.1077	7.4988	7.3486	7.144
-4.9914	-3.818	-2.7897	-4.7951	-3.6728	-4.7126	-3.3527	-5.1176	-4.3841	-4.9063	-3.8155	-4.0724	-4.9523	-4.1298	-3.7953	-3.2508	-3.9146	-4.3381	-3.1137	-3.7257	-4.6353	-3.9956	-4.0878	-3.6879	-2.6125	-3.3149	-3.1549	-3.1087	-4.6876	-2.9081	-4.4834	-4.1737	-3.3803	-2.6063	-4.0427	-4.0631	-3.268	-3.8456	-5.842	-4.0034	-3.7779	-3.5287	-2.9462	-3.5448	-4.7839	-5.5368	-3.9928	-3.4223	-3.0975	-5.5817
-12.666	-12.485	-12.209	-13.084	-14.941	-14.245	-12.782	-12.499	-14.978	-14.533	-13.803	-14.321	-14.953	-12.28	-15.119	-14.381	-13.445	-13.267	-15.156	-15.397	-15.076	-14.065	-13.253	-14.022	-13.288	-14.747	-13.464	-14.369	-14.991	-15.285	-14.607	-14.944	-14.704	-13.755	-13.353	-13.076	-16.252	-15.477	-13.387	-14.531	-14.414	-15.093	-13.401	-14.395	-13.739	-14.368	-13.853	-12.608	-13.957	-14.373
-3.9597	-5.1589	-5.1029	-4.1125	-6.3299	-3.8888	-5.3711	-4.716	-4.7371	-5.3693	-5.573	-6.083	-4.7145	-4.2282	-5.9722	-4.2252	-3.699	-5.5528	-5.4016	-5.7325	-6.228	-7.5649	-4.2947	-4.8477	-5.5244	-4.844	-5.3293	-4.3382	-5.5291	-4.5712	-3.8033	-3.0844	-4.9521	-7.1268	-4.3051	-5.3442	-5.2469	-5.6752	-5.5824	-5.9081	-4.8397	-5.061	-7.2442	-5.7175	-5.6448	-5.2292	-4.4044	-3.3179	-4.1051	-5.7834
0.97717	1.4964	0.42668	2.5993	2.2519	0.53038	2.0454	0.28323	0.95134	1.5062	1.8346	0.046733	-0.39386	1.4344	1.7875	1.9573	-0.24887	0.080147	1.17	1.7428	-0.18568	2.5414	0.81171	2.5006	1.839	0.97835	1.8196	0.52101	2.4736	2.9218	1.4493	0.6447	1.2856	0.4778	0.50846	1.7744	0.86295	2.1757	2.0989	0.57137	1.3214	1.666	1.9254	0.85677	2.812	0.89294	1.9126	-0.3296	0.71224	-0.49621
-0.86629	0.55873	-0.65865	-0.5626	-0.67984	1.0694	0.45921	-0.2536	-1.0393	-0.92001	-0.41981	0.86619	-0.047269	0.60499	2.2613	1.5016	0.029457	-0.78809	-1.8145	-0.33431	0.047107	-0.79883	0.043926	1.7611	-2.0358	0.7691	0.2	-1.5018	0.22276	-0.95797	-0.83817	0.050765	-1.0419	-0.60782	-0.0035891	-0.4647	0.081535	1.5163	-1.8058	2.0495	0.81991	0.67753	-2.3263	0.071938	-0.28911	1.4997	-0.069739	0.3782	-0.42539	0.90788
-12.054	-13.314	-12.792	-13.138	-11.344	-13.519	-13.35	-12.037	-12.149	-15.012	-13.371	-14.335	-14.422	-12.411	-14.147	-12.427	-15.363	-14.495	-14.203	-13.626	-12.979	-12.752	-11.169	-13.923	-12.197	-13.267	-14.64	-12.597	-13.074	-13.453	-14.036	-15.052	-13.083	-12.36	-13.29	-12.383	-13.264	-13.525	-12.961	-12.191	-12.611	-12.107	-13.023	-12.088	-13.362	-13.638	-12.673	-14.049	-14.669	-12.628
10.434	9.7305	11.119	10.013	10.42	10.284	11.543	10.704	11.358	8.802	9.788	9.4071	11.959	8.5047	11.472	10.916	10.54	9.8608	8.6409	9.9287	10.098	9.9866	10.214	10.802	9.6052	10.657	9.9152	8.53	10.588	9.0475	10.294	8.4039	8.7826	9.8511	8.1383	8.2331	11.259	9.1525	10.255	9.1601	10.004	8.2254	9.7279	10.552	9.2802	9.8894	9.8577	9.6721	8.0621	10.289
-14.289	-13.765	-12.691	-13.105	-12.512	-12.147	-13.409	-11.941	-14.242	-13.288	-13.842	-14.405	-11.901	-11.909	-13.149	-13.53	-13.036	-14.806	-13.157	-12.359	-12.079	-13.627	-13.255	-13.26	-13.733	-12.794	-12.385	-12.011	-14.163	-12.642	-11.793	-12.757	-13.162	-14.016	-12.366	-12.837	-13.846	-13.693	-14.153	-11.903	-13.856	-13.098	-13.364	-12.375	-10.738	-12.848	-13.998	-14.211	-12.555	-13.473
-11.555	-14.043	-13.714	-13.626	-14.287	-13.46	-11.645	-12.656	-14.595	-15.041	-12.643	-13.576	-12.716	-12.851	-14.252	-13.787	-12.593	-12.305	-12.514	-13.723	-13.068	-13.607	-13.617	-14.684	-13.309	-12.786	-12.354	-12.987	-11.879	-13.037	-12.751	-13.458	-14.037	-12.798	-12.825	-13.859	-14.654	-14.237	-12.634	-12.815	-13.971	-13.138	-13.774	-12.029	-12.327	-14.641	-13.846	-11.52	-14.654	-12.851
8.8095	6.5268	6.8222	7.145	6.6105	10.976	7.9312	7.6645	6.6467	7.6108	7.3416	7.3635	7.6563	6.0632	8.4665	7.7585	6.7365	9.0891	7.4643	7.6652	9.6864	8.9026	7.5791	6.6897	7.5088	8.2939	6.7026	6.4166	9.1782	8.5869	9.4264	7.5818	9.0375	8.3565	8.0997	7.4542	6.8334	8.8954	7.353	8.5152	7.3869	8.1485	8.969	5.8091	7.1024	8.3711	9.7455	7.7568	6.8048	7.0351
-2.5768	-2.8213	-3.6063	-2.7698	-2.5741	-3.8229	-2.8766	-1.8064	-0.82043	-2.4105	-2.5428	-2.162	-1.5209	-2.9818	-1.1755	-0.9944	-3.1967	-2.5846	-3.2334	-3.1287	-2.9952	-2.568	-4.2179	-0.51477	-3.653	-1.7035	-2.9508	-2.072	-1.3008	-3.9619	-2.1749	-1.3842	-2.5131	-2.0119	-2.2337	-3.7107	-3.8279	-1.9665	-2.3435	-2.8323	-2.4525	-3.2763	-3.8178	-2.8626	-3.7951	-2.1923	-4.1822	-4.4361	-2.4075	-2.8504
1.2632	0.83546	1.0312	3.3012	0.44026	1.243	2.4558	2.4921	1.1227	2.0503	3.7335	2.0655	1.8528	2.1781	1.9919	0.95085	0.58879	0.11785	2.4718	0.74633	2.44	1.5478	2.474	1.3249	0.70088	2.598	1.8893	2.2714	0.94595	2.8004	3.2248	3.3785	3.2703	0.28159	4.2283	2.9421	2.6146	3.1913	1.0706	1.4634	0.62196	0.30858	2.3463	2.0188	3.691	0.77643	3.5752	2.0038	0.65736	1.374
8.2441	8.7327	6.6872	7.8783	8.1913	5.9618	9.2609	8.0567	7.8925	8.8777	6.1128	7.7765	8.7173	6.8266	10.053	9.1363	8.0405	7.8242	8.5913	7.0759	7.7402	8.2055	9.1813	7.6063	7.2068	8.9654	8.3975	8.0497	7.1068	7.7003	6.8092	7.0742	9.8465	9.5093	8.4768	6.7435	8.3191	8.0148	7.6032	7.3854	8.4668	6.7349	7.7367	8.7735	7.147	5.4594	7.5162	5.8494	6.7926	8.2549
-5.5757	-5.2545	-5.2693	-5.6599	-5.9547	-4.5915	-5.0528	-5.9139	-5.186	-3.1008	-5.0325	-5.9132	-5.2571	-6.1548	-5.1328	-3.8042	-6.4693	-3.9733	-5.4472	-5.9258	-5.3647	-4.7702	-5.0808	-5.997	-4.3827	-4.1482	-5.4982	-6.5016	-3.4316	-4.3767	-5.4894	-5.3936	-4.0998	-4.9307	-5.7958	-5.4913	-5.6518	-4.8836	-6.3637	-5.6908	-7.2036	-5.8509	-5.5416	-5.8269	-4.4917	-4.3422	-5.3109	-6.1741	-4.2906	-4.6179
6.3848	8.0916	5.0919	7.0773	7.5916	5.9743	7.395	5.315	6.8362	7.2558	5.4397	7.5915	5.7045	5.9816	5.6966	6.9318	5.7709	7.803	7.1141	7.8318	6.3933	6.2185	6.7074	6.6319	7.544	7.7521	5.719	6.9137	6.3784	7.4047	7.974	4.6967	6.1352	5.2844	6.189	7.2014	7.2902	9.0508	6.9925	6.4686	7.8795	6.7496	5.9181	5.078	8.1966	5.1674	7.1462	5.7238	6.4309	6.5669
-1.9766	-1.6777	-1.6435	-1.5567	-1.0525	-1.4454	-2.2578	-3.0865	-2.6249	-0.27907	-0.15444	0.17494	-2.6374	-0.76058	-2.4056	0.16986	-2.4882	0.0087932	-0.38585	0.12649	-2.4309	0.64389	-0.59974	-1.4695	-0.49047	-1.9361	-2.6548	-2.6546	-0.62675	-1.1064	-1.0161	-0.75905	-2.5182	-0.3757	-2.2763	-3.1433	-0.63875	-1.4941	-1.5908	-0.75093	-0.83823	-3.1277	-1.6221	-0.81044	-1.0681	-1.8815	-2.3963	-1.083	-1.8265	-0.84709
-14.078	-12.819	-15.049	-14.057	-14.594	-14.235	-16.465	-14.406	-14.889	-14.636	-13.429	-13.782	-15.532	-14.078	-15.407	-14.024	-15.278	-13.379	-16.032	-13.785	-14.547	-14.386	-16.764	-14.729	-14.773	-14.877	-15.685	-13.125	-14.302	-14.237	-13.824	-14.848	-16.151	-14.062	-15.523	-14.903	-14.462	-14.622	-15.383	-14.588	-13.975	-13.294	-13.045	-15.055	-14.849	-14.558	-15.336	-15.012	-14.988	-13.563
-22.41	-21.532	-22.362	-22.127	-22.569	-23.04	-22.161	-23.884	-21.907	-21.789	-22.969	-23.049	-23.262	-21.538	-22.086	-20.95	-21.895	-20.963	-21.806	-21.489	-21.546	-21.926	-21.903	-22.805	-22.797	-22.373	-22.09	-21.221	-22.107	-22.211	-22.093	-22.849	-22.341	-21.066	-22.571	-20.704	-21.509	-21.193	-22.59	-21.112	-21.819	-22.884	-21.207	-22.239	-21.763	-21.935	-22.488	-21.536	-23.323	-20.447
-14.362	-13.577	-13.712	-15.639	-13.043	-14.956	-13.416	-11.642	-13.447	-13.483	-14.503	-13.723	-11.947	-13.234	-13.075	-13.689	-13.818	-13.31	-12.604	-12.456	-12.846	-11.658	-13.929	-13.282	-13.216	-13.703	-13.379	-13.115	-13.355	-13.657	-13.659	-14.032	-14.038	-14.194	-12.686	-14.126	-14.085	-12.689	-13.882	-14.641	-12.678	-12.792	-15.572	-14.48	-12.707	-13.498	-14.98	-14.149	-13.323	-13.129
-2.7474	-2.089	-2.5552	-2.6213	-1.3769	-0.78193	-3.8323	-1.1023	-2.0362	-2.389	-1.5079	-2.6872	-2.8062	-2.2418	-2.8261	-2.2918	-2.6072	-3.9309	-2.2194	-2.1142	-2.2174	-2.5802	-2.8351	-1.2402	-1.7227	-2.2267	-2.5125	-2.4077	-1.4743	0.19353	-1.4151	-2.8131	-2.188	-2.1602	-1.9994	-3.6432	-0.98722	-3.4535	-4.2787	-2.6364	-1.4484	-4.2206	-3.2262	-3.4752	-2.3767	-2.4246	-2.5187	-3.137	-2.2349	-2.8078
-4.1998	-4.2567	-5.4318	-5.1548	-2.6226	-4.1404	-2.6658	-3.7776	-4.3048	-5.4218	-3.3308	-3.2799	-4.218	-4.8574	-4.1761	-4.2806	-4.2736	-4.9293	-3.5117	-4.7479	-5.2495	-4.9909	-4.6125	-5.5425	-4.3745	-4.537	-3.65	-2.7651	-4.6458	-2.2426	-3.4574	-3.5571	-4.786	-3.5214	-5.0277	-3.6175	-3.1764	-4.9007	-4.1435	-3.4702	-2.3635	-3.5435	-3.9238	-2.932	-5.5352	-4.118	-2.7773	-5.8123	-3.6591	-5.571
-2.2128	-3.5149	-3.3535	-2.6274	-2.4255	-0.73048	-2.3123	-2.3385	-3.0654	-5.2895	-2.671	-3.3501	-3.469	-1.5975	-3.4467	-4.5825	-2.4028	-1.8933	-1.6809	-1.5752	-2.26	-3.0501	-1.7745	-3.6744	-0.88238	-1.8071	-3.0849	-3.3438	-1.8842	-1.3515	-3.5868	-2.1536	-2.0903	-2.4827	-1.5889	-4.6945	-2.5465	-1.9088	-1.216	-2.2816	-2.7306	-3.6705	-1.6344	-1.9018	-2.8137	-3.1364	-1.9059	-0.36837	-3.0738	-1.7378
-20.686	-20.037	-21.531	-19.291	-21.69	-20.95	-21.339	-21.264	-20.657	-20.214	-21.322	-20.702	-19.542	-19.021	-21.251	-20.84	-21.535	-21.22	-21.812	-20.016	-20.338	-19.844	-21.348	-21.696	-21.294	-21.995	-21.955	-21.666	-21.772	-20.281	-21.402	-20.403	-21.61	-21.173	-20.001	-20.246	-21.657	-21.038	-20.506	-19.701	-22.698	-21.492	-20.682	-19.5	-18.614	-21.11	-19.789	-21.597	-21.868	-20.845
-12.194	-11.504	-10.725	-11.971	-12.409	-11.48	-11.449	-12.303	-11.831	-11.313	-11.472	-10.973	-11.95	-12.239	-11	-10.909	-11.078	-11.994	-11.771	-10.836	-13.957	-11.244	-11.969	-11.091	-9.8912	-9.8585	-11.954	-12.112	-13.472	-11.455	-11.374	-10.624	-12.425	-10.638	-12.657	-11.069	-11.883	-11.066	-10.37	-12.671	-13.962	-10.126	-11.209	-9.9901	-10.61	-11.387	-13.086	-12.385	-11.684	-13.253
-0.4108	0.85945	-0.21397	1.1458	-0.61536	0.125	1.6356	-1.5321	-0.1143	-0.36948	0.86823	-0.15068	0.72347	-0.1649	-0.64098	-0.51084	1.0106	1.3604	-1.6055	-0.59597	-1.6345	0.61257	-1.4446	1.1704	0.25289	0.62386	0.43677	0.39549	-1.4134	-0.22624	0.66238	1.2348	-0.6477	0.75933	0.83167	1.1356	0.72815	0.62902	0.082588	-2.7143	-2.0046	1.0109	1.041	0.21216	-0.51652	-0.3459	-0.67263	-0.94024	-0.19222	1.8644
-2.522	-3.1656	-3.3949	-3.3473	-1.952	-2.8698	-4.427	-5.024	-4.4119	-4.1147	-4.2721	-4.0923	-3.7135	-2.9123	-2.1891	-3.2792	-1.7226	-1.8743	-3.0011	-5.1183	-3.7379	-4.0827	-3.0655	-1.2285	-2.477	-4.401	-3.456	-1.7124	-4.0526	-2.3853	-2.8033	-2.3067	-5.2144	-1.9545	-2.9776	-2.7685	-2.9007	-2.6627	-2.4538	-2.7422	-4.0156	-2.8966	-5.0243	-3.4494	-3.9642	-2.2154	-2.3029	-3.5545	-2.8774	-4.0381
-3.3361	-1.9195	-3.867	-1.675	-1.0721	-2.6391	-3.4968	-3.8937	-2.1547	-3.3019	-3.4264	-4.8859	-2.9758	-3.372	-2.1225	-3.8142	-2.1269	-3.1329	-4.7906	-3.4053	-3.8408	-3.8363	-3.0417	-4.0556	-2.539	-1.8492	-4.6251	-2.7819	-2.8008	-3.1032	-4.2739	-3.5929	-3.0057	-1.8297	-1.5044	-1.8742	-4.2236	-1.7566	-6.2351	-3.1078	-3.528	-2.625	-2.8775	-2.5236	-4.5101	-2.614	-2.7863	-3.5236	-3.8416	-2.7973
-12.624	-12.606	-12.617	-11.853	-11.792	-12.45	-10.684	-10.949	-12.098	-14.032	-10.949	-10.417	-11.121	-13.063	-11.046	-12.071	-11.675	-10.449	-12.741	-12.072	-12.471	-11.631	-11.52	-12.202	-11.751	-11.594	-12.43	-11.157	-10.027	-12.472	-9.2345	-10.996	-13.347	-13.051	-13.718	-12.377	-12.141	-12.845	-9.4001	-11.027	-12.582	-11.464	-12.542	-11.481	-12.446	-11.964	-11.561	-12.177	-10.817	-10.104
-15.318	-14.814	-15.748	-14.377	-15.068	-14.585	-12.612	-14.834	-16.641	-14.572	-13.448	-15.037	-14.87	-15.588	-13.733	-15.742	-13.714	-15.742	-13.577	-13.973	-12.88	-13.59	-15.172	-14.903	-15.729	-14.281	-13.405	-14.604	-14.255	-14.458	-13.161	-15.135	-14.67	-15.043	-14.414	-15.19	-15.722	-13.468	-15.245	-14.634	-15.193	-15.561	-14.907	-15.231	-14.452	-14.039	-15.419	-15.051	-15.42	-15.848
-5.4302	-3.5016	-2.9993	-4.2581	-3.7603	-5.4586	-5.2372	-4.6155	-5.7217	-4.5789	-5.449	-5.3519	-4.8557	-5.0879	-5.8162	-4.1714	-3.6688	-5.2261	-5.9601	-4.4889	-5.7025	-4.1899	-4.9976	-4.8153	-4.5215	-5.3207	-4.4271	-5.0234	-6.0216	-4.9182	-4.6689	-6.5198	-4.5974	-4.7876	-5.7116	-4.6613	-4.944	-4.86	-4.6905	-4.2579	-4.8882	-5.3372	-5.1277	-5.8374	-5.2254	-4.9078	-5.4906	-5.0675	-5.1968	-4.6021
-7.0625	-10.282	-9.4249	-9.9904	-9.0331	-8.4849	-10.103	-10.824	-8.2258	-8.9018	-9.9028	-9.0692	-10.683	-8.0835	-7.9211	-8.7394	-9.2411	-10.282	-7.041	-10.164	-9.5229	-7.9155	-9.0149	-7.8551	-9.0604	-8.9666	-9.2835	-10.554	-10.303	-8.8998	-9.9189	-7.8506	-9.5034	-9.2747	-9.661	-10.858	-9.9514	-9.2929	-8.6478	-9.6829	-11.266	-10.435	-8.485	-11.42	-8.7274	-8.6072	-10.033	-10.511	-8.316	-9.7806
-1.169	-0.78106	-1.9397	-1.0211	-1.7118	-0.78593	-1.8349	-1.4106	-1.1387	-1.3509	-0.75617	-0.79077	-1.6702	-0.84911	-0.39592	-1.5657	-2.0861	-2.6854	-0.91138	-1.1803	-1.9054	0.1534	-1.4082	-1.8749	-1.0058	-2.8085	-2.9435	-0.65117	-1.8981	-2.0207	-2.2204	-0.97966	-0.44159	-2.1201	-1.4997	-2.2249	1.0058	-1.87	-1.3291	-1.1571	-1.383	-0.84431	-1.3549	-1.3931	-1.2531	-2.7073	-1.5918	-1.8708	-0.038424	-1.8432
-0.74102	-0.15554	-0.54436	0.9077	-0.23554	1.2664	-1.4241	0.54854	-0.024287	1.5222	1.0024	-0.35238	0.25942	-0.27704	1.8254	-0.090578	0.54051	-0.47194	1.3664	-0.98846	1.885	1.2942	1.7742	1.2666	-0.37427	2.4697	-0.40868	-0.93118	-0.57844	0.086054	0.52954	0.76362	-0.21475	0.64938	-1.4514	-0.52718	0.0091743	-0.39884	-0.1925	1.0557	0.4406	0.027176	-0.15187	1.7693	0.12454	-2.266	-0.11355	1.1587	1.3875	0.79189
3.8663	4.3727	5.3115	5.4143	4.5995	3.8562	4.2029	4.5695	4.037	0.86964	2.7928	3.0621	4.9819	4.2388	3.681	3.1607	3.6682	3.8984	5.199	2.347	4.7641	3.6071	3.0606	4.3686	4.7168	4.3582	3.9722	5.9994	3.9673	4.395	3.8111	6.2764	3.6713	2.687	2.2881	5.0245	5.6067	5.9048	5.34	5.5117	5.2241	2.8004	4.3198	6.6749	3.1894	2.2635	2.9535	4.6958	4.2259	4.8982
-13.831	-13.772	-12.89	-13.013	-12.179	-13.809	-14.164	-13.672	-14.142	-12.353	-13.088	-12.8	-13.5	-14.392	-13.392	-13.649	-13.436	-12.186	-12.91	-12.634	-13.441	-13.373	-11.786	-12.344	-14.288	-15.001	-14.672	-13.675	-14.441	-13.736	-13.349	-12.696	-13.509	-12.696	-13.791	-14.079	-12.497	-14.299	-13.087	-11.807	-14.092	-15.093	-13.727	-10.559	-13.173	-12.122	-13.72	-13.446	-14.075	-15.424
-9.0176	-10.765	-8.4134	-10.546	-9.1422	-9.5283	-8.0291	-9.399	-8.9805	-9.123	-8.709	-9.2877	-9.4226	-8.6701	-9.6835	-10.01	-9.0685	-10.154	-8.7706	-8.9286	-8.3908	-9.7407	-9.2252	-9.0072	-9.208	-8.2489	-9.577	-10.376	-8.1798	-9.5044	-8.5747	-8.0653	-9.5761	-9.4399	-9.6362	-7.7528	-7.5416	-7.9486	-8.7927	-9.4642	-8.6599	-9.5374	-8.9675	-8.6535	-8.4821	-8.647	-8.4863	-7.2368	-10.487	-9.5357
-8.5481	-8.8549	-7.7283	-10.558	-10.778	-9.0903	-9.7891	-9.5187	-9.1633	-8.5029	-9.1029	-8.8701	-9.3606	-10.462	-9.3374	-10.634	-9.1912	-10.748	-8.0028	-9.3792	-10.155	-7.5532	-6.4414	-9.6729	-10.002	-9.7544	-9.9253	-9.3436	-7.8215	-10.457	-9.4317	-8.3425	-9.0998	-9.1335	-9.6322	-8.857	-8.3231	-9.3804	-9.6389	-9.6856	-9.7862	-8.4557	-8.4992	-8.1643	-9.3847	-10.072	-8.841	-9.341	-9.1975	-9.1114
0.57473	1.1775	1.0053	0.30091	1.887	1.858	1.9999	1.6418	1.8368	1.3991	2.0185	1.9372	2.7097	0.5601	0.99512	1.493	1.1708	2.2402	2.0623	2.0671	-0.4204	1.8348	1.752	0.987	1.7771	2.3049	1.0611	1.1202	1.3616	1.9822	2.0031	2.2902	1.2512	0.57767	2.0828	1.61	1.7986	2.9314	2.9354	0.51952	3.5305	2.9851	0.76264	2.8215	0.68556	1.2099	2.3324	1.5614	0.58686	1.3795
-2.2322	-1.1605	-4.7436	-4.2015	-4.1258	-5.0116	-1.8543	-3.941	-3.7228	-2.864	-2.7873	-4.9349	-4.0866	-4.2989	-2.5827	-4.8903	-3.0636	-3.4911	-2.7101	-3.9149	-5.588	-4.4338	-4.05	-5.005	-1.796	-3.9801	-3.8804	-5.777	-3.3448	-3.2506	-2.6405	-2.5881	-4.292	-3.6953	-3.0277	-4.4466	-3.9197	-2.8998	-4.1398	-2.5552	-4.3069	-2.679	-5.7294	-5.197	-4.2833	-4.5886	-3.4143	-4.1431	-4.6089	-4.7342
2.0287	-0.72517	-1.0305	-0.89479	-1.254	-0.27482	0.39212	0.66407	0.996	-1.4134	-0.95726	-0.21247	-1.5965	0.75096	0.10921	1.1771	0.32836	-0.12184	0.29978	-0.63247	-0.98579	-1.2459	0.27758	-0.246	-1.1173	-1.2224	0.78453	-0.91158	-2.4891	0.54897	-0.92734	0.40599	-1.0246	-0.50635	-0.67613	-2.0284	-0.58863	0.32422	-0.6867	-0.1506	-0.8382	0.89675	0.52998	-0.68946	-1.8879	-1.0494	1.0952	0.72137	-0.84069	-1.0638
0.57888	-0.29939	-1.0251	-0.75665	-2.4713	-2.361	0.075904	1.0035	-0.86856	-0.82317	-3.0779	-2.8298	-0.83717	-0.9745	-1.3519	-1.3483	-0.55049	-1.0176	0.16621	-2.6984	0.5574	0.8879	0.86915	0.77813	-0.31722	-1.4435	-0.49272	-1.5468	0.34289	0.013363	-1.8667	-0.35394	1.3331	0.38845	-1.379	-1.1935	-1.2312	-1.6174	-1.5118	-0.58677	-1.6351	-0.10828	-1.1832	-2.8245	-2.3838	-2.1142	-0.061041	-0.79053	-1.9048	-1.1889
9.2413	8.1224	8.3348	7.6433	8.3055	9.0559	8.6081	8.4157	9.5107	8.1124	9.8307	8.1694	8.0436	6.7974	6.8482	7.9421	8.0351	8.6854	7.9064	9.8164	9.5312	8.2718	8.2348	9.1344	7.1452	9.8074	8.5739	9.6068	8.8172	9.1132	9.6186	9.3883	7.4996	9.549	8.2681	8.9706	7.8525	9.1556	7.5763	9.1121	8.082	9.4228	8.8503	8.799	9.9718	9.1893	9.3237	8.6374	8.9207	9.7655
-0.41507	-1.4322	-1.5569	-0.14334	-1.3307	-1.9653	-1.465	-1.4635	0.17266	1.1202	-0.50477	0.051635	-2.2165	-1.4869	-0.9104	-2.3544	-1.5078	0.396	-1.5596	-0.93436	-1.304	-0.25563	-0.66552	-2.3321	-1.9982	-1.2321	-0.41591	-4.0601	-1.1676	-1.9616	-0.58113	0.24895	-1.7382	-0.67712	-3.181	-2.2678	-1.1672	-1.425	-0.61634	-0.76167	-0.73249	-1.1912	-2.7655	-0.41213	-1.1321	-2.4832	-1.3364	-1.8019	-0.96401	-1.6018
-2.6319	-1.9211	-3.1714	-2.387	-4.3708	-2.6513	-3.7163	-4.232	-2.9497	-2.5172	-3.3305	-2.1048	-1.823	-3.6552	-2.1596	-2.2417	-1.6246	-2.3154	-3.5432	-0.4441	-2.7947	-2.6589	-2.9683	-3.0729	-2.3996	-2.3628	-2.9591	-2.1892	-2.029	-2.2531	-2.2789	-1.6939	-3.7442	-2.9516	-3.2194	-3.2247	-1.1113	-2.1654	-1.9445	-2.8395	-1.9177	-2.127	-3.9023	-3.1267	-1.6921	-1.9524	-2.8409	-2.7849	-2.4212	-2.6903
-1.3211	-0.9288	-0.69527	-0.54224	-1.4784	-1.4777	0.49149	-0.54526	1.2857	-1.9231	-1.9055	-0.98197	-1.095	-2.2493	-1.5987	-0.039076	-1.3997	-0.41758	-1.0935	-1.9517	-0.72506	-1.0992	-0.25898	-1.1816	-2.1732	-0.71285	-0.86584	0.018838	-1.3574	-1.0847	-1.3913	-1.2638	-0.17316	-0.59724	-2.3702	-1.5094	-0.78675	-0.68561	-2.666	-1.7221	-2.2695	-1.4196	-2.5757	-2.2408	-2.1241	-1.9195	-0.85994	-0.18625	-2.1252	-0.56311
-12.615	-11.942	-12.331	-11.135	-11.101	-10.742	-11.488	-10.266	-12.27	-12.756	-10.524	-13.094	-11.955	-12.595	-11.905	-10.783	-12.116	-13.429	-11.365	-12.637	-11.86	-12.278	-10.076	-12.604	-13.342	-11.735	-10.564	-11.769	-11.441	-11.401	-12.305	-9.846	-10.467	-13.759	-11.14	-12.171	-12.775	-12.384	-12.067	-10.425	-11.284	-10.78	-13.645	-13.175	-11.458	-12.114	-12.463	-11.949	-12.086	-12.416
-10.792	-11.726	-11.502	-11.055	-10.144	-11.892	-11.949	-11.968	-11.438	-10.075	-12.306	-10.34	-10.895	-11.899	-9.2256	-11.823	-11.575	-10.508	-11.563	-9.7566	-11.134	-10.184	-11.639	-11.756	-10.566	-10.598	-12.5	-12.157	-12.732	-10.671	-11.173	-10.804	-9.7804	-11.808	-10.547	-10.425	-10.842	-10.697	-12.871	-12.849	-11.43	-10.445	-11.739	-11.051	-8.8424	-12.446	-10.622	-9.7642	-12.041	-11.346
-2.8074	-2.3723	-0.42917	-2.8436	-2.4972	-1.9172	-2.8276	-3.9493	-4.0643	-3.4208	-3.3229	-2.9988	-1.7351	-3.0707	-1.7873	-3.2362	-2.7028	0.14567	-3.8385	-3.1281	-1.9225	-1.6859	-2.5136	-3.7319	-2.6315	-0.86424	-2.5527	-2.5045	-1.0667	-4.4819	-1.5194	-2.1172	-3.2865	-2.0118	-3.4602	-2.5569	-2.8592	-3.361	-2.5875	-2.1031	-3.2053	-2.1657	-2.84	-3.9115	-2.4129	-3.0966	-3.0464	-3.9678	-2.9834	-2.4327
-2.2084	-3.774	-4.0485	-3.5924	-3.5895	-3.6539	-3.5959	-3.2267	-4.6689	-4.9899	-3.4562	-4.3091	-2.8715	-4.5838	-4.5879	-3.3526	-3.8551	-3.3482	-3.9801	-4.9288	-4.9982	-3.8471	-2.8914	-4.0233	-3.1212	-3.9932	-4.2086	-3.9504	-3.3494	-4.1541	-5.5664	-3.5807	-4.6547	-2.7605	-3.6532	-1.9167	-3.3354	-5.1362	-2.7415	-2.8829	-3.537	-5.2789	-3.9522	-5.5263	-3.7693	-5.2591	-4.4919	-3.5648	-4.939	-3.9219
-1.2874	-0.7467	-2.8121	-0.48421	-1.4046	-1.3764	-1.2282	-0.39103	-1.1836	-1.098	-1.0233	-2.2476	-1.7185	-0.98453	-1.1222	-1.8769	-1.3733	-1.0451	-2.6964	-0.71013	0.77678	-2.2163	-1.3945	-0.79571	-0.51227	-2.0422	-2.4713	-1.4805	-2.5268	-2.6041	-1.0569	-1.919	-2.0121	-0.66248	-0.4392	-2.1571	-0.33126	-0.083607	-2.1801	-1.0644	-2.8595	-2.1515	1.0502	-0.77392	-1.1519	-0.65509	-1.1774	-0.38767	0.16419	-1.4655
-9.1019	-9.8718	-9.6849	-9.7176	-9.4378	-9.536	-9.7876	-10.014	-8.6542	-9.2297	-8.6856	-8.1511	-10.095	-8.6281	-9.8522	-10.135	-10.716	-8.9979	-10.696	-8.7891	-8.3958	-9.388	-8.3411	-9.2761	-10.089	-8.2092	-9.8143	-9.9463	-9.3532	-11.065	-8.5906	-9.6607	-8.3953	-8.3253	-7.2011	-9.1027	-8.8201	-9.5625	-8.0573	-9.5268	-10.012	-8.8731	-8.8518	-8.8538	-10.387	-9.925	-8.9129	-8.2546	-10.488	-9.4462
-10.871	-9.4902	-9.5984	-9.1646	-10.91	-11.314	-10.079	-9.8845	-11.05	-10.535	-11.68	-10.786	-8.5289	-10.611	-10.317	-11.669	-9.8747	-10.33	-10.954	-9.4265	-9.2681	-9.4624	-9.008	-9.4636	-10.608	-8.759	-8.977	-9.1277	-11.113	-8.6796	-9.6534	-10.523	-11.766	-10.139	-9.1095	-10.245	-10.419	-12.777	-9.4021	-11.483	-9.0355	-9.9543	-11.03	-10.357	-12.631	-9.2058	-9.5374	-10.285	-10.947	-10.246
-14.929	-15.392	-14.667	-13.685	-15.707	-14.862	-15.03	-15.187	-13.36	-14.863	-16.395	-14.36	-15.262	-15.542	-14.519	-13.929	-15.202	-15.148	-13.353	-14.101	-13.991	-14.439	-14.836	-14.218	-14.589	-14.182	-13.097	-15.41	-13.671	-14.781	-15.849	-15.008	-15.368	-14.831	-14.725	-13.683	-14.203	-14.26	-13.768	-14.444	-13.813	-13.458	-13.461	-14.758	-15.913	-14.163	-15.429	-15.067	-14.995	-15.184
-7.6319	-9.3917	-6.8254	-8.9392	-8.2068	-8.1111	-8.171	-7.6452	-6.8781	-8.8652	-9.0797	-8.3312	-8.4696	-7.026	-8.7444	-7.8126	-7.3891	-6.9277	-7.9468	-6.5765	-7.4662	-7.8906	-7.9421	-7.7444	-9.4856	-7.4442	-8.8096	-7.6805	-7.9803	-7.5642	-8.0701	-6.5626	-6.88	-7.4366	-6.9851	-7.4844	-7.2024	-6.8184	-7.6538	-7.6659	-7.9427	-5.5524	-7.892	-6.7316	-6.6387	-6.9335	-7.7552	-7.4457	-8.6601	-8.4017
-13.409	-15.018	-12.552	-13.905	-14.19	-13.527	-12.992	-12.883	-12.39	-12.693	-13.664	-14.184	-13.822	-11.728	-13.285	-12.733	-12.403	-11.699	-13.237	-14.639	-13.394	-14.292	-13.026	-14.139	-12.503	-13.815	-13.912	-12.162	-13.773	-12.75	-13.434	-13.455	-13.933	-14.989	-13.204	-12.663	-13.25	-12.372	-13.206	-12.561	-13.583	-14.383	-14.486	-13.097	-12.388	-12.558	-13.819	-11.351	-14.455	-14.193
-5.6918	-7.7465	-6.7419	-6.3383	-7.3031	-5.4129	-5.1558	-4.2568	-6.9757	-6.2578	-7.0222	-4.405	-3.5963	-5.5027	-6.5263	-4.9197	-5.3185	-6.642	-6.4153	-4.9168	-5.5989	-5.5251	-4.9293	-4.0111	-4.3979	-6.4991	-4.9434	-4.4616	-6.738	-4.2535	-3.8504	-5.9526	-7.0054	-4.7185	-5.9836	-4.4948	-6.6789	-6.1913	-5.6375	-5.4568	-4.7931	-5.4167	-6.5462	-4.4233	-5.6675	-5.3301	-4.915	-6.5708	-4.3613	-6.7323
-14.475	-15.507	-12.089	-14.73	-14.95	-13.662	-15.382	-16.577	-15.546	-14.071	-15.537	-14.466	-15.215	-14.91	-14.026	-15.665	-14.037	-14.557	-15.383	-13.003	-13.25	-14.595	-15.732	-14.826	-16.173	-14.478	-14.187	-14.386	-15.658	-13.808	-13.307	-15.621	-14.187	-16.531	-15.529	-14.738	-15.308	-14.824	-14.064	-14.376	-14.772	-15.13	-14.193	-16.786	-13.821	-15.957	-14.763	-15.322	-14.16	-14.888
-12.028	-9.4146	-11.147	-10.223	-10.471	-10.568	-10.457	-10.322	-10.353	-10.877	-11.354	-9.7008	-12.192	-10.971	-10.695	-10.523	-10.247	-11.796	-9.3504	-11.75	-10.374	-10.926	-9.9688	-11.566	-10.913	-11.911	-11.215	-10.419	-12.823	-9.6245	-10.248	-10.712	-12.159	-10.201	-11.646	-10.499	-9.2616	-11.631	-12.006	-10.878	-11.071	-9.833	-12.021	-9.4099	-9.5142	-9.5901	-10.879	-12.044	-10.753	-9.3525
0.11155	-0.49164	-1.8877	-1.4526	-3.1507	-0.38495	-1.1696	-2.7983	-0.76433	-1.0078	-1.5382	0.91021	-0.18451	-1.6542	-1.1121	-1.4073	-1.4183	-1.9482	0.51444	1.0806	-0.46381	0.20054	-1.6811	-1.8226	-1.7133	-1.76	0.14775	-1.2546	0.52281	-2.696	-2.082	-0.98578	-1.7198	-1.8023	-0.50808	-1.1893	-0.8735	-1.6434	-3.4202	-3.2301	-0.23658	-0.79522	-1.9956	-0.85629	-2.5959	-1.439	-1.8251	0.24034	-0.52739	-1.2859
-6.5484	-6.5387	-6.0916	-7.6882	-6.5988	-9.5575	-7.6857	-7.8715	-6.8031	-7.3653	-7.9055	-7.0539	-7.271	-8.0898	-6.3829	-8.3565	-9.0726	-6.5743	-8.3028	-8.2683	-6.9728	-7.3525	-7.5291	-7.7257	-7.438	-7.4976	-7.6904	-7.2191	-7.9366	-7.0401	-8.3001	-7.5679	-8.3801	-9.093	-7.5136	-8.2053	-5.7797	-6.8146	-7.0701	-6.5436	-7.5736	-7.443	-8.0712	-8.7976	-6.2772	-7.1631	-7.1726	-6.5005	-7.8049	-6.0307
-12.868	-14.283	-13.85	-15.017	-13.315	-13.022	-14.322	-12.58	-13.076	-13.388	-14.318	-12.2	-14.437	-12.913	-12.798	-13.085	-12.878	-12.696	-12.63	-14.825	-14.899	-13.237	-11.82	-12.871	-12.479	-13.733	-11.825	-12.668	-13.392	-13.808	-13.244	-13.628	-11.283	-12.347	-13.648	-12.674	-13.834	-13.936	-12.72	-12.561	-13.535	-13.169	-13.58	-13.553	-12.92	-13.91	-12.704	-11.582	-12.933	-12.749
5.332	8.2453	5.7266	6.4405	6.8546	6.7337	6.226	7.3666	5.9586	5.6694	7.2397	8.6065	5.9487	7.6131	7.2536	6.5249	6.0318	7.9616	5.4331	5.3709	6.8985	4.4863	8.1719	6.3071	7.4322	7.2493	5.8245	7.0002	7.5543	7.3847	5.4449	7.6226	7.0647	8.4121	6.6315	6.639	8.7459	7.7251	7.3229	6.9201	6.9885	7.7266	6.7761	7.8284	7.4285	8.0348	6.5676	7.2389	4.7044	5.4056
1.106	1.4888	2.2714	2.0564	0.66413	1.1568	1.648	0.75873	2.7207	1.9528	0.81369	1.4309	0.32317	0.14274	1.5322	2.039	2.9823	0.52142	2.2706	1.4625	3.0918	0.088356	1.6108	1.1669	0.545	2.3459	2.745	-0.25467	2.5722	2.4308	0.55321	0.70827	1.5406	1.0239	1.2515	1.4409	1.3107	2.154	1.3133	0.60655	2.064	2.5839	1.3403	0.68445	2.0339	2.133	1.3107	2.1321	2.4307	2.1591
3.7795	5.1986	4.4961	3.8158	3.8958	4.4273	4.1654	3.4946	4.9016	5.3286	4.6174	2.387	5.6977	4.1746	3.2517	4.9224	4.0736	4.3119	4.0584	4.5886	3.8842	5.1437	4.6457	4.897	3.3726	6.2052	5.7581	5.123	3.1571	4.3894	4.1751	4.6316	4.3706	3.637	5.4289	2.4518	3.6978	3.9081	4.669	4.3143	3.5236	4.0633	4.7642	5.0636	4.0026	2.8272	4.9187	4.0192	3.4116	4.3382
-5.1834	-3.8765	-2.9831	-3.1741	-3.0135	-2.4504	-2.0448	-1.8145	-5.0038	-2.8715	-4.1765	-5.2696	-3.6373	-3.9811	-4.9531	-3.4597	-4.3366	-3.7449	-4.9514	-2.6722	-4.2271	-4.1225	-3.9928	-4.3362	-2.4705	-3.7442	-4.9189	-2.6246	-2.8809	-3.0702	-3.7519	-2.8566	-5.0662	-3.7852	-4.3853	-5.2415	-4.8397	-3.3106	-3.5918	-4.484	-4.4419	-1.0022	-3.9887	-3.8864	-5.227	-3.0919	-4.0488	-4.573	-3.5879	-3.1441
2.0521	2.7786	2.5477	2.4454	1.2863	2.0303	2.9328	1.8607	-0.18375	1.9658	1.6498	1.3313	3.7339	1.2648	2.5373	2.0599	1.2876	0.43194	2.1273	3.5907	1.5842	2.1112	0.97115	0.42206	1.6169	1.246	0.44718	0.8506	1.9221	0.82798	0.78988	2.0087	2.0771	1.5879	2.0539	2.7414	3.6503	1.1523	1.9576	-0.22574	1.0731	0.78738	1.9036	2.428	1.3829	2.0842	1.3237	2.0649	2.036	0.18315
0.034424	-0.91343	1.7835	-1.6302	0.50482	-0.0081488	1.0804	0.15958	-0.52624	0.81382	0.68632	0.4914	-0.63212	-0.17441	-0.15137	1.2942	1.1722	0.70659	-0.43243	2.0567	1.8352	0.80961	-1.3456	-0.4575	0.76995	-0.10661	0.23042	1.0407	-0.018225	1.1427	-1.5082	-1.1928	0.94129	0.55942	1.3278	-2.6031	-0.52213	0.60483	1.9376	0.40537	0.22854	-2.307	-0.91005	1.1453	-0.1234	-0.24256	-1.0326	-1.1143	-0.02695	-1.1446
-0.73639	-1.0715	-1.6209	0.66869	-0.11912	0.46983	-0.88132	-0.75997	0.049402	-1.9671	-2.1808	-0.42026	-0.83404	-0.64164	-0.93054	-0.6351	-1.5313	-2.7508	-0.55198	-2.9482	-1.6802	0.038451	-0.69721	-0.84743	-0.58358	-1.3959	0.94219	-1.0084	-0.54544	-0.13985	-2.4405	-0.19978	-0.18447	-2.8753	0.447	-1.3687	-1.7637	-1.4359	0.93099	-0.76673	-0.0062247	-2.1953	-0.28026	-0.56431	-2.0061	-0.48729	-0.32609	-0.5647	-0.57126	-0.40012
9.5566	7.8496	8.0518	9.2589	8.2295	7.4556	7.591	8.468	8.5095	7.7682	6.7622	8.2979	6.9378	5.9853	8.7275	9.3879	8.2415	8.1483	7.1387	7.9957	9.1692	7.8306	9.4683	7.5205	7.6254	9.7491	8.1738	8.9203	5.9806	9.4428	8.4494	7.4315	6.3252	8.4033	6.3955	7.9317	8.1027	9.037	8.2953	9.1098	8.0978	7.4618	8.3689	9.6332	6.7692	8.0623	7.8282	8.0016	8.9305	7.5453
-14.482	-14.518	-13.56	-14.497	-14.236	-13.772	-14.173	-12.823	-15.128	-16.312	-13.452	-14.734	-15.208	-14.289	-13.406	-15.336	-15.873	-13.069	-14.696	-15.794	-15.621	-13.271	-14.438	-15.614	-15.194	-13.652	-14.149	-15.562	-15.788	-15.193	-15.673	-15.49	-15.647	-15.239	-13.722	-14.139	-12.942	-15.383	-15.792	-13.289	-16.315	-13.711	-13.33	-14.966	-13.581	-14.117	-13.15	-15.334	-12.141	-15.621
-7.938	-6.8161	-6.1477	-6.4072	-6.6606	-7.1495	-7.2065	-6.6393	-7.5249	-5.6601	-5.6329	-6.0286	-6.6641	-6.5884	-6.9841	-7.1284	-5.751	-6.1052	-6.392	-6.1717	-6.4638	-7.9002	-7.9515	-6.1389	-5.6454	-6.2624	-6.3847	-7.041	-7.1982	-6.9342	-6.4539	-6.5714	-6.0125	-6.8345	-6.7214	-6.5727	-7.7052	-7.6523	-6.6295	-6.7949	-6.8388	-6.9519	-5.0881	-5.77	-7.1181	-6.1215	-5.0325	-6.7617	-6.397	-6.8002
6.4227	6.0444	6.3281	7.7961	4.8603	5.9579	5.3646	4.9909	6.414	6.1404	5.1252	6.2884	4.3286	6.7347	6.198	5.2133	5.6674	5.5077	4.7971	5.2295	6.369	6.3068	5.5966	5.6268	5.4154	5.1959	5.9327	5.3359	4.4004	4.5892	5.4198	6.9944	7.011	5.2844	5.4635	5.2331	5.3128	5.9642	5.0296	5.5981	5.2971	5.9794	4.7157	5.4724	4.9573	5.2826	5.412	5.3412	6.5881	5.7382
-13.756	-13.183	-12.39	-12.623	-12.329	-13.27	-14.587	-12.8	-13.914	-13.628	-12.289	-12.748	-14.898	-14.266	-12.387	-13.995	-13.601	-13.202	-13.656	-14.293	-10.972	-10.989	-12.62	-12.522	-12.949	-13.457	-13.247	-11.975	-13.368	-13.671	-13.975	-12.273	-13.056	-14.857	-11.429	-13.755	-13.176	-11.934	-13.778	-14.952	-12.85	-12.136	-14.318	-13.679	-13.423	-13.811	-14.367	-13.926	-12.561	-12.723
-11.919	-11.238	-13.868	-13.656	-13.377	-12.177	-12.827	-13.22	-13.409	-13.769	-13.896	-13.494	-13.133	-13.238	-11.473	-13.657	-11.892	-12.804	-12.074	-11.916	-12.921	-12.248	-14.035	-12.449	-13.655	-13.419	-12.257	-13.017	-11.649	-12.913	-11.34	-12.585	-12.304	-13.084	-12.368	-12.63	-11.508	-12.735	-11.888	-13.701	-13.419	-12.559	-13.055	-13.08	-12.969	-12.55	-12.238	-12.272	-13.171	-11.991
-1.9342	-1.6425	-3.1329	-4.5266	-3.3533	-5.401	-1.6596	-3.3358	-2.7745	-3.05	-4.0648	-4.5662	-3.8078	-1.0876	-3.0027	-3.7335	-2.3353	-2.6043	-3.9563	-3.1162	-3.0674	-2.8294	-2.9615	-2.177	-3.585	-4.0563	-3.7328	-3.5185	-3.9847	-3.1683	-4.6756	-2.6645	-4.1121	-1.15	-1.8393	-3.1887	-1.0592	-2.6147	-1.6678	-2.6786	-3.6003	-4.6018	-2.7096	-3.8212	-3.3647	-3.5152	-1.6968	-3.4628	-2.9022	-3.4107
-4.7585	-4.8735	-6.1916	-5.3747	-5.7206	-6.3531	-4.1377	-5.1407	-5.7133	-5.3507	-7.9909	-4.5334	-5.9684	-5.4044	-5.0276	-5.1463	-5.7238	-4.9956	-5.6789	-6.1583	-5.3395	-4.9526	-5.3548	-5.1213	-5.7786	-7.2182	-5.8441	-5.5623	-6.1599	-6.4292	-7.2462	-4.6978	-5.35	-6.434	-4.8971	-4.685	-6.0799	-5.2527	-6.3855	-6.0634	-5.5094	-7.7493	-4.4443	-6.899	-6.2041	-5.9702	-6.2232	-5.3956	-5.44	-5.4157
0.70942	1.181	1.8846	0.55654	1.0627	0.8837	0.42619	1.8684	2.4462	2.0604	1.859	1.9886	1.243	2.9207	1.4834	0.1965	1.0602	2.0204	3.1621	-0.14335	2.187	1.8832	2.3753	2.6225	1.3815	1.7298	2.639	3.2518	0.25107	1.5681	1.0496	0.32478	1.6128	1.996	1.7261	1.9214	2.0699	0.6286	2.6483	-0.015982	1.6893	1.9784	1.6938	1.6033	1.8968	2.2635	2.1651	1.845	1.5321	2.288
-6.2782	-6.4912	-5.7767	-4.4773	-4.9682	-6.097	-5.2711	-5.1998	-5.9629	-6.1534	-7.1131	-5.9335	-6.1068	-6.465	-6.8767	-6.2513	-7.195	-5.3723	-4.2994	-6.3951	-5.0931	-5.8365	-4.5409	-7.3149	-4.8992	-7.0596	-5.534	-5.4079	-5.912	-5.5273	-5.9777	-4.7653	-5.0964	-8.057	-6.434	-5.2468	-6.5929	-5.0664	-4.617	-4.6013	-6.1496	-3.626	-2.2897	-5.9452	-6.6067	-5.7909	-3.8041	-4.7505	-5.5033	-6.0639
-1.2141	-1.7998	-1.4567	-0.3075	-2.1596	-2.389	-2.208	-0.99277	-0.28047	-1.625	-1.5598	-0.99142	-2.6409	-0.62956	-0.34452	-1.3782	-1.5646	-1.4018	-1.3011	-1.6365	-1.2093	-1.4587	-0.9348	-0.87899	-1.275	-1.6249	-1.9203	-1.3928	-2.4423	-3.0896	-0.73755	-1.1073	-2.5943	-2.4309	-2.1208	-2.117	-2.7049	-0.68029	-2.7113	-1.0821	-0.62269	-1.2252	-2.3269	-3.0087	0.23331	-0.63175	-1.7304	-0.68544	-1.5973	1.1708
-1.7947	-2.7722	-0.6836	-0.8667	-2.4164	-0.75753	-0.71302	-0.96735	-1.8593	-3.3924	-2.1574	0.53809	-0.33626	-0.67388	-1.9652	-0.15448	-1.2007	0.010649	-2.9629	-1.5318	-1.2394	-1.1938	-0.83072	-0.82247	-2.2093	-1.4697	-0.75551	-1.9146	-1.7753	-1.9741	-0.18673	-0.56172	-2.027	-1.1877	0.99816	-1.122	-1.1484	-2.0349	-1.5414	0.039658	-0.15619	-2.6327	-1.9821	-2.0997	-1.0352	-1.6087	-1.6628	-1.4846	-1.1595	-1.7442
6.6874	6.2768	7.5407	7.6158	6.3474	6.7039	8.9042	6.0987	8.6757	5.5157	6.75	8.4358	7.8621	7.3434	5.9232	6.6749	5.8414	5.6721	7.5034	7.2325	6.203	8.4077	7.215	7.8525	7.8137	6.3897	6.4353	5.9897	5.9695	7.3276	6.7812	6.5726	5.9868	6.1342	7.9136	6.9803	5.3826	6.4541	6.4035	6.1359	6.9942	7.3022	7.0078	6.6523	7.5144	6.2614	6.5181	7.2384	6.6399	8.3984
-2.2076	-3.706	-3.5884	-4.575	-1.2941	-3.9819	-3.0199	-4.2539	-2.6474	-4.4211	-4.6514	-2.8472	-5.0289	-3.4557	-5.5079	-4.8337	-3.8544	-3.6775	-3.2816	-4.4596	-3.7263	-3.1444	-4.7697	-3.9916	-3.261	-3.842	-4.2654	-3.0922	-4.4127	-5.0808	-5.1398	-6.2559	-3.3472	-4.1398	-3.5106	-3.648	-3.5089	-2.3369	-3.4563	-2.7746	-2.2013	-3.5278	-4.5674	-4.3659	-3.8933	-3.5606	-4.0333	-3.909	-1.9937	-4.5552
-9.3195	-11.529	-8.6726	-11.668	-9.3385	-10.514	-9.4993	-11.391	-10.329	-10.194	-8.5568	-8.6009	-11.912	-10.66	-9.7315	-11.118	-11.899	-11.942	-9.8887	-9.5086	-10.857	-10.527	-10.538	-10.047	-10.932	-8.2279	-9.355	-8.4823	-10.605	-9.4922	-10.416	-10.115	-9.9667	-10.002	-9.7153	-8.6768	-11.158	-10.504	-10.645	-10.998	-11.165	-11.261	-9.8961	-11.653	-11.342	-9.0717	-9.8338	-10.741	-9.3704	-9.5678
-2.5932	-3.1341	-2.4405	-2.0937	-1.9306	-2.3727	-3.1968	-2.2545	-2.4082	-1.7506	-2.0801	-1.6222	-1.3349	-2.4885	-2.809	-3.819	-2.19	-2.6177	-3.0353	-3.2803	-1.2121	-3.7304	-4.0084	-3.2022	-1.6791	-0.94591	-4.4631	-3.0819	-0.7932	-2.4846	-3.6637	-4.1373	-1.4288	-2.0072	-1.8243	-4.2247	-1.4594	-1.3176	-3.1015	-1.1964	-2.2666	-3.0777	-2.7603	-2.8602	-0.40253	-2.0055	-2.2869	-3.4808	-2.8502	-2.9745
9.9527	7.3169	8.5186	6.5613	8.4874	8.1173	6.3287	7.7982	7.1252	8.2817	7.3415	8.2195	6.6921	7.2361	9.6643	7.5879	6.8785	8.7318	7.2555	8.5519	7.2472	8.1255	7.9034	8.9726	8.5311	6.6189	8.898	6.1595	7.806	7.1984	7.2629	9.2383	7.6281	9.1605	7.5177	9.366	9.2381	7.7088	7.4886	7.9681	6.8605	9.0453	6.7026	7.6537	6.8782	7.2745	9.0823	7.2061	6.5171	8.2206
-8.7799	-9.8045	-8.7438	-8.93	-7.7861	-9.3828	-8.4633	-9.7991	-9.0423	-8.3452	-10.099	-8.1953	-10.17	-8.0896	-10.53	-8.9336	-9.1643	-7.5667	-9.6004	-8.4396	-10.458	-11.302	-9.4467	-8.4988	-9.0068	-9.3268	-10.699	-6.533	-9.2367	-10.663	-8.0927	-9.0073	-9.699	-9.6447	-8.1236	-10.018	-8.1968	-8.7062	-9.7636	-8.2772	-8.4959	-8.8637	-9.1271	-10.121	-9.0176	-8.5418	-9.4529	-9.5257	-8.6956	-8.6523
-4.9972	-4.8035	-3.9745	-5.6008	-4.2978	-6.5858	-4.5305	-5.3296	-4.7876	-6.2718	-5.1249	-6.1501	-4.7011	-6.5757	-5.4939	-3.9121	-6.053	-4.4799	-5.0887	-3.7894	-4.6025	-5.7756	-5.1058	-4.7364	-5.8567	-5.0199	-5.7238	-4.63	-6.2881	-6.1227	-6.124	-5.6377	-5.4301	-6.8344	-6.0616	-6.0235	-5.3223	-5.6195	-6.1966	-5.6711	-4.7411	-4.9561	-5.9123	-5.74	-5.4115	-6.8416	-4.8917	-3.7731	-5.3351	-4.6901
-9.752	-11.404	-11.459	-10.877	-11.112	-12.133	-10.877	-13.281	-12.05	-11.791	-12.365	-10.593	-12.031	-11.073	-11.092	-10.993	-11.712	-10.569	-10.254	-11.718	-11.746	-11.07	-11.293	-10.952	-10.753	-11.743	-9.9748	-11.319	-11.962	-10.992	-11.857	-10.936	-11.263	-12.562	-13.171	-12.355	-11.568	-11.359	-11.877	-12.955	-10.661	-13.796	-11.061	-13.078	-12.682	-10.585	-11.622	-11.513	-11.104	-11.419
1.8338	0.3787	1.048	0.39252	0.28222	2.8669	0.40654	1.4912	2.4959	0.53285	2.5357	0.025272	0.078491	1.6106	2.5554	2.6194	1.1746	2.3666	0.20444	0.93373	0.57409	1.9998	0.62324	1.8476	-0.057152	1.1868	1.5338	1.3653	2.6761	1.5102	0.91158	2.0843	1.7756	0.69918	2.0228	-0.18727	2.7264	1.449	0.63785	1.1784	2.2402	1.1041	0.86674	1.8859	-0.22175	0.24118	1.5117	1.4311	2.3896	2.9352
-5.8623	-4.0738	-6.5835	-5.9045	-4.4162	-5.8526	-5.7996	-5.1305	-5.2762	-6.119	-6.5554	-7.2494	-5.2612	-5.681	-5.0571	-6.2628	-4.9604	-6.5665	-4.7101	-6.0267	-4.0235	-5.3091	-5.8271	-6.2103	-5.1729	-4.6913	-6.6897	-5.2371	-6.2644	-4.6815	-6.3209	-6.2745	-4.6201	-6.0404	-6.0177	-5.7014	-5.8331	-5.6496	-4.4994	-5.2593	-4.9186	-5.7909	-5.036	-6.3491	-5.5766	-6.1349	-6.1143	-6.4029	-5.0979	-6.7653
-20.277	-20.193	-20.957	-21.363	-20.396	-21.677	-21.861	-21.509	-20.144	-21.848	-21.442	-21.187	-19.696	-20.873	-20.919	-19.154	-21.001	-20.749	-20.683	-20.551	-20.284	-20.892	-20.643	-21.538	-20.942	-18.979	-21.217	-20.493	-21.504	-22.282	-18.081	-19.751	-21.091	-19.637	-20.996	-20.158	-20.624	-19.864	-22.331	-20.619	-22.117	-19.325	-19.279	-21.782	-19.918	-20.127	-21.558	-20.884	-21.072	-20.677
-1.2535	0.23639	0.79865	1.1986	-1.0661	1.1904	0.8243	1.2562	0.65351	0.33993	-0.28016	0.41033	0.29756	0.56584	0.27939	0.031959	0.51396	-1.4127	-0.072544	0.28582	-0.81738	0.11099	0.90103	1.2876	0.34698	0.54924	0.092237	1.5137	0.74203	0.80652	-1.2619	1.1604	1.7478	1.9552	0.51377	-0.084994	1.8637	0.18928	0.40013	1.3221	-0.043139	0.3688	-0.24969	-0.3014	0.85172	0.90163	-0.93282	-1.3668	-1.0676	0.74489
-1.5599	-1.5031	-1.6322	-2.1247	-1.0107	-0.61082	-0.24756	-1.5983	-0.28666	-2.4437	-1.2869	-1.81	-1.0481	-0.45876	-0.90984	-3.1496	-3.0072	-1.4261	-0.19953	-0.73849	-0.88561	-1.1061	-2.6704	-0.95239	-2.5457	-1.81	-0.76192	-0.90353	-2.6969	-2.6118	-0.74973	-1.1095	-2.3579	-0.41241	-1.8144	-1.2582	-1.4295	-1.7625	-2.3738	-2.0506	-0.64753	-1.535	0.55173	-2.2151	-1.5406	-0.24036	-2.5289	-1.9742	-1.1951	-1.5239
-1.7516	-0.56656	-2.051	-3.857	-2.6125	-2.6596	-1.6091	-2.0721	-2.1962	-1.0704	-1.3341	-1.9588	-2.688	-3.6833	-2.9235	-2.5601	-3.2228	-2.9467	-2.0535	-2.6131	-3.506	-1.6839	-0.28411	-2.4767	-2.6167	-2.4656	-2.144	-1.6446	-2.4087	-2.7037	-1.7209	-2.1182	-1.6629	-2.8919	-2.4824	-1.4004	-2.0086	-2.0388	-1.9701	-3.0815	-0.86658	-2.6704	-2.8292	-2.0098	-3.183	-3.2873	-1.2695	-2.2652	-2.9402	-3.702
4.8833	4.7709	6.015	2.6212	4.8562	5.5455	5.2795	4.0594	4.2247	5.1354	4.9297	4.6663	5.3629	4.3401	3.7634	6.459	4.3759	4.2707	4.1641	3.8468	3.6705	5.3105	4.114	7.3166	3.9777	6.0018	6.5467	5.202	6.321	4.9928	6.7278	6.1573	5.0692	5.4287	5.7842	3.0553	5.3544	4.9872	4.5915	5.4127	6.3102	5.2301	5.2623	6.8221	6.318	5.6422	5.1153	6.125	5.1467	4.7627
-14.124	-14.35	-13.578	-14.176	-14.227	-15.303	-14.127	-15.314	-16.031	-14.573	-14.917	-15.215	-14.666	-14.544	-15.123	-14.545	-13.536	-16.438	-16.209	-15.015	-15.372	-16.532	-14.366	-15.132	-14.013	-14.569	-14.918	-14.469	-14.923	-15.142	-15.033	-13.365	-14.704	-16.01	-13.963	-14.239	-14.074	-15.277	-15.06	-15.68	-14.764	-15.296	-15.918	-14.216	-13.58	-14.199	-13.593	-15.456	-14.168	-15.4
-2.0154	-1.3632	-2.1268	-1.3739	-1.5272	-0.27365	-2.4483	-1.9918	-0.58485	-1.0712	-0.79782	-0.55565	-2.1719	-0.68776	-1.5062	-1.588	-2.11	-1.4292	-1.7739	0.50619	-1.0353	-0.69673	-2.4729	-1.5073	-0.74268	-0.55303	-0.52096	-1.6641	-2.0051	-2.4799	-0.89429	0.86307	0.053696	-0.47581	-2.7081	-1.2361	-1.9846	-1.4032	-0.91689	-1.0525	-1.519	-0.89524	0.20758	-1.1025	-2.3381	-1.9214	-2.1208	-1.0856	-2.4009	-0.35985
-6.4224	-5.7312	-6.8873	-7.5111	-6.6029	-7.2846	-7.1455	-7.1835	-6.236	-6.388	-6.9809	-5.1516	-5.5996	-7.4461	-5.6698	-8.2013	-6.7831	-6.9399	-5.5935	-6.6145	-4.1682	-7.4653	-6.2369	-6.3099	-6.8219	-6.7977	-6.4545	-6.0875	-7.2101	-5.9724	-4.6334	-5.6705	-6.4143	-7.3991	-7.6181	-6.0039	-7.8062	-7.8174	-5.4534	-6.8338	-6.7403	-5.6629	-7.2053	-7.9547	-7.0498	-6.6944	-6.9854	-6.203	-6.5043	-6.3
-12.54	-13.746	-14.402	-12.312	-12.617	-14.098	-12.458	-13.853	-11.97	-12.943	-13.118	-13.822	-11.519	-14.052	-14.468	-13.223	-12.84	-12.563	-13.329	-13.546	-14.187	-13.187	-14.155	-11.9	-14.143	-12.754	-13.064	-14.34	-13.946	-14.531	-12.531	-13.652	-13.762	-12.893	-13.799	-13.104	-13.199	-12.386	-13.189	-14.193	-13.035	-13.463	-13.675	-11.778	-12.266	-13.326	-12.969	-13.975	-14.27	-11.737
3.9733	4.6553	5.5556	4.8449	3.4332	3.4053	5.6615	4.8626	4.4148	4.651	3.8456	4.2249	3.232	4.4539	4.6156	3.9659	4.0917	3.7269	5.2734	4.4448	3.8178	4.1169	3.7272	3.3205	3.6965	4.1506	3.2083	5.8186	3.5104	5.3398	4.436	3.3638	4.6784	3.6269	3.9583	3.573	3.1176	4.4115	4.168	4.9039	4.2074	4.1113	3.4946	4.9201	4.7697	5.8295	4.5362	1.7685	2.454	4.8106
-15.213	-16.457	-13.542	-16.898	-14.005	-15.024	-14.272	-15.052	-14.555	-14.206	-14.812	-15.135	-14.887	-14.775	-14.172	-14.931	-13.853	-14.575	-14.472	-14.974	-14.707	-14.551	-14.7	-15.277	-13.938	-14.847	-15.175	-15.608	-16	-14.604	-13.976	-14.044	-13.404	-14.415	-17.141	-14.71	-14.918	-13.25	-14.707	-14.549	-15.141	-14.826	-14.549	-14.675	-13.589	-16.244	-14.998	-14.845	-15.046	-16.439
-11.881	-13.089	-12.097	-12.606	-14.105	-13.583	-12.968	-12.541	-14.881	-13.532	-13.372	-14.36	-12.829	-12.159	-12.716	-12.336	-13.713	-12.86	-13.344	-12.223	-13.584	-13.896	-12.361	-13.264	-13.387	-13.237	-14.718	-12.79	-13.716	-13.191	-12.378	-12.534	-12.151	-13.716	-13.86	-13.403	-12.575	-13.262	-12.915	-11.265	-14.853	-12.835	-13.267	-12.904	-13.716	-11.415	-12.448	-12.336	-10.706	-12.904
-1.2554	-1.3642	-0.73524	-2.2034	-0.023118	-0.76139	-4.0519	0.74168	-1.7484	-0.040487	-2.248	0.86373	-0.21176	-2.4173	-0.46945	0.099587	-2.0326	-0.87131	-2.6906	-0.98916	-1.0465	-1.4559	-0.17917	-1.3327	-2.1175	-1.243	-1.5344	-2.5977	-2.598	-1.988	-0.90925	-1.7655	-0.3126	-0.35372	-2.2096	-1.502	0.17051	-2.3548	-1.2059	-0.81423	-2.4293	-2.1801	-0.3624	-1.8064	-1.4336	-1.1723	-0.48524	-2.6075	-1.2985	-1.0035
-12.782	-12.764	-11.991	-10.4	-11.88	-9.825	-10.732	-11.417	-11.928	-11.462	-10.808	-12.551	-11.912	-11.272	-12.044	-10.918	-9.224	-12.562	-10.889	-11.331	-12.332	-11.901	-10.695	-10.646	-12.291	-10.402	-10.605	-9.2509	-13.015	-10.148	-12.087	-14.223	-10.249	-11.055	-10.391	-10.646	-11.954	-13.181	-10.424	-12.905	-11.406	-9.9677	-11.194	-12.724	-9.3031	-10.975	-12.638	-12.644	-11.261	-12.658
-3.1291	-2.4834	-3.6143	-3.144	-4.3945	-4.5968	-2.9774	-1.7173	-2.8585	-3.3508	-1.6804	-1.594	-1.9952	-4.6056	-2.8403	-3.2826	-2.8682	-3.5175	-2.527	-3.7286	-3.3977	-4.0276	-4.6985	-1.7637	-4.1806	-2.6885	-3.0842	-4.1875	-3.2237	-2.6067	-2.9184	-3.5471	-4.8098	-3.9215	-2.6682	-3.3535	-4.3619	-2.2945	-3.6896	-2.9744	-2.291	-2.8435	-2.7323	-3.3576	-1.9944	-3.4206	-2.2065	-2.064	-2.9286	-3.7592
-9.7855	-9.193	-7.8361	-5.4481	-9.4069	-9.5209	-8.1486	-9.9678	-9.014	-8.6467	-8.7979	-8.8688	-10.033	-9.3003	-9.6334	-9.0835	-9.0097	-8.5471	-8.9498	-8.7688	-9.196	-10.159	-8.5356	-9.9387	-8.7701	-8.6933	-11.247	-8.7223	-8.9891	-8.0731	-10.928	-8.2865	-8.4711	-8.2865	-8.7604	-9.7474	-10.029	-8.6763	-8.7355	-9.9724	-8.4955	-8.43	-9.8657	-10.934	-9.2797	-11.074	-7.5242	-9.7943	-7.6164	-8.7922
-3.0687	-4.0169	-3.6004	-2.9768	-2.1598	-2.9483	-4.6157	-3.005	-4.7443	-4.629	-2.9565	-4.9072	-2.6607	-4.405	-3.4982	-2.7231	-2.9016	-3.0551	-2.3471	-4.0296	-4.7086	-3.8325	-4.7106	-4.2737	-4.9008	-4.4714	-3.3754	-4.9031	-3.856	-4.2012	-5.4104	-3.5932	-3.9612	-4.0092	-4.0684	-3.8577	-4.9435	-3.0555	-2.1733	-3.2634	-5.4216	-3.9856	-3.7524	-3.6043	-3.0842	-1.842	-5.8993	-2.9132	-3.6647	-3.2941
-2.1613	-1.8727	-4.1302	-3.5942	-2.8254	-4.1541	-2.5113	-4.4641	-2.8947	-3.3056	-3.5784	-6.1874	-1.5436	-2.8502	-3.3769	-3.0194	-4.001	-3.8708	-3.0276	-3.0354	-2.5764	-1.9855	-1.5649	-1.2929	-4.4336	-2.8951	-1.594	-3.6103	-3.2351	-3.4534	-2.3798	-3.9706	-2.3412	-3.3298	-3.3784	-1.432	-3.7459	-3.573	-2.5989	-4.3832	-4.7561	-2.4314	-4.3809	-3.0786	-3.5276	-1.9426	-5.1108	-3.2981	-2.8609	-3.9216
-0.47713	-3.3509	-2.8109	0.2981	-0.65957	-0.13945	-0.89388	-0.7662	-0.25519	-0.56347	-0.26519	-1.0692	-0.45298	-1.3201	-2.2705	-3.0356	-3.5549	-0.24041	-1.0372	-0.27834	0.12157	-0.35447	-2.0178	-1.8092	-1.7008	0.31148	-1.4789	-1.9847	-1.3513	-0.83056	-1.6611	-2.3187	-3.2944	-0.9127	-1.707	-2.5376	-2.2883	-2.1795	-1.2403	-1.6817	-1.4965	-1.2818	-1.8894	-3.5549	-3.3042	-2.912	0.68866	-2.5882	0.24799	0.29912
-11.995	-11.212	-11.279	-11.655	-11.403	-12.178	-12.302	-11.221	-12.193	-11.66	-10.565	-13.175	-11.235	-11.544	-10.949	-11.624	-10.35	-10.434	-13.412	-12.67	-12.181	-10.678	-11.814	-11.547	-10.856	-12.137	-10.986	-10.485	-10.81	-12.602	-11.022	-10.718	-10.52	-11.808	-12.28	-9.7778	-11.946	-8.9085	-10.077	-12.283	-11.146	-11.908	-11.246	-10.241	-12.138	-11.344	-11.636	-12.759	-12.261	-12.075
-12.416	-12.92	-14.386	-13.753	-13.616	-13.527	-13.83	-12.681	-12.838	-13.575	-12.746	-14.333	-12.992	-12.586	-12.892	-13.231	-12.837	-12.272	-12.615	-13.316	-12.676	-14.274	-13.039	-13.083	-11.242	-11.697	-12.091	-12.7	-12.058	-14.409	-12.588	-13.26	-13.54	-13.69	-12.463	-11.759	-14.187	-13.12	-12.887	-13.31	-14.073	-12.801	-11.101	-12.422	-13.195	-12.277	-14.416	-10.787	-12.452	-13.22
-0.55229	-0.75486	-0.93518	0.36089	-1.0354	0.64587	0.32325	0.57432	1.5962	-1.721	-1.0719	-1.2156	0.31484	-1.1246	-0.20461	1.2242	1.0168	-1.0353	-0.63724	0.22818	-0.6998	-0.28629	0.024894	1.0356	-1.0099	-0.59065	-0.16431	-0.63055	0.38859	0.99444	0.80572	-2.0074	-0.79176	0.18114	-1.3402	-0.58963	-1.6752	-1.518	1.8728	-1.3764	-1.3603	0.040344	0.39843	0.90293	0.10975	0.28427	0.37987	-0.11223	-0.028616	-1.3154
-14.011	-12.535	-13.431	-13.72	-11.709	-12.687	-12.283	-14.022	-10.906	-13.583	-11.997	-13.207	-13.409	-12.891	-10.886	-14.417	-12.526	-11.505	-13.921	-14.114	-12.472	-13.292	-14.328	-14.466	-13.048	-12.048	-13.503	-12.9	-12.029	-11.82	-13.617	-12.388	-12.328	-11.377	-12.324	-11.555	-14.607	-12.804	-13.713	-12.456	-13.714	-12.568	-13.399	-12.099	-12.668	-12.365	-11.525	-13.552	-12.885	-14.539
5.1837	6.5698	6.5821	6.728	4.7404	6.5722	6.8444	4.4909	6.7496	6.3589	6.617	5.9662	4.6182	6.1332	4.7085	6.6233	5.6063	5.016	5.5043	4.9537	6.2029	5.6013	4.187	5.47	5.5923	5.322	5.2369	5.5661	5.3041	6.1711	5.5834	5.7826	4.9944	5.5364	5.7783	4.6059	4.8543	6.2573	4.5759	6.6761	3.8974	4.7704	5.0387	5.7633	6.6333	6.974	5.8893	6.1087	5.3478	3.8962
-2.238	-0.13509	-0.11783	0.82065	-0.72885	-0.48769	1.0952	0.09946	-0.55912	-1.0508	0.12276	0.66014	1.6016	-0.48229	0.90135	0.66088	0.56331	0.63627	0.14294	0.58572	-0.65554	0.47363	-0.011219	0.85133	1.2149	0.86481	-0.59062	-1.8609	0.64202	-0.68049	-0.24355	0.29815	0.33103	0.4708	0.40848	-0.50168	-1.2624	0.54615	1.7926	-2.3108	1.4871	0.98555	1.7809	-0.7276	0.28092	-0.98621	0.44975	-0.68162	-0.057347	-0.59076
-22.582	-21.589	-21.786	-21.328	-22.496	-22.011	-21.547	-21.811	-22.636	-21.474	-22.673	-21.952	-22.223	-22.487	-21.759	-22.794	-22.39	-22.472	-21.891	-21.085	-23.028	-22.636	-22.181	-21.427	-21.208	-20.788	-20.238	-21.99	-21.33	-21.269	-23.665	-21.552	-22.776	-23.131	-22.114	-22.471	-21.955	-24.101	-21.938	-22.386	-21.891	-21.29	-21.654	-22.33	-22.499	-21.185	-22.465	-22.419	-23.538	-21.466
-3.7776	-3.673	-4.9933	-3.5861	-4.9943	-4.6981	-4.9156	-4.5612	-4.9717	-4.9049	-4.9957	-5.1044	-4.7369	-4.1283	-4.1546	-4.929	-3.9425	-5.4131	-4.053	-4.6467	-3.6578	-4.7962	-5.2222	-5.2161	-5.2101	-5.2444	-5.3332	-4.5584	-5.3822	-5.5251	-5.3891	-4.9061	-3.8364	-4.9488	-5.6663	-4.2103	-5.5139	-5.0177	-3.4247	-4.2404	-6.2687	-5.1354	-4.1879	-4.1616	-5.0393	-3.7967	-4.6182	-4.7693	-4.5486	-3.6709
-7.8938	-7.3503	-8.0974	-8.0547	-5.994	-7.2842	-7.2772	-6.475	-7.0119	-7.2238	-7.6321	-8.6378	-7.6265	-6.1608	-8.0037	-6.9485	-7.3377	-6.9851	-8.391	-8.4583	-7.8177	-8.0372	-7.5639	-9.0661	-5.786	-7.1188	-7.4545	-6.964	-8.718	-7.6252	-8.7845	-7.7392	-8.5025	-7.6718	-8.0228	-8.302	-6.8144	-7.9773	-6.8514	-5.9698	-8.7825	-7.9565	-8.9248	-7.4147	-8.6201	-6.3275	-9.1206	-5.4653	-6.7306	-6.2542
-2.7681	-1.6207	-3.4512	-3.1378	-3.7264	-1.9492	-1.3343	-2.1296	-2.8567	-2.0006	-3.9848	-3.3703	-2.8069	-2.1262	-2.8854	-2.5837	-2.2881	-3.5439	-1.5764	-3.7713	-2.415	-0.29657	-1.3474	-2.6023	-2.068	-2.1621	-2.2041	-3.0655	-2.4083	-2.9498	-5.3928	-1.3597	-2.4339	-4.3109	-1.9959	-2.4076	-2.8142	-1.9365	-3.0274	-1.8142	-3.1053	-4.6072	-4.2869	-4.219	-2.26	-2.7889	-3.4936	-3.9162	-4.7772	-2.3351
-0.42036	1.7878	1.3896	1.9552	2.4509	2.2838	0.60914	1.1626	-0.10601	3.9201	0.64313	0.92325	-0.41182	1.6673	1.7562	1.7496	2.094	2.9739	1.6234	1.5454	2.0658	0.01795	1.1032	1.0888	2.3895	1.8501	1.9284	2.3137	1.8266	1.7086	1.665	0.83954	2.3205	2.7548	1.4873	-0.83333	0.35086	2.373	0.031116	1.3865	2.14	2.2563	1.3547	1.8649	1.9113	2.6521	0.8826	1.3055	1.2644	1.1035
-2.5732	-2.3208	-3.4371	-4.0457	-4.3837	-2.2985	-4.4781	-3.6346	-3.1431	-3.1394	-0.9079	-3.7634	-4.3559	-2.8821	-1.9342	-2.95	-3.7022	-4.4389	-3.3373	-1.8066	-2.6389	-2.3549	-3.1056	-3.5425	-2.7875	-3.3879	-4.5989	-3.822	-1.9314	-1.943	-2.8417	-1.4971	-3.984	-4.2106	-3.0352	-2.1146	-4.6067	-4.3301	-3.8959	-3.6629	-3.3568	-2.2264	-2.758	-2.0871	-2.3914	-2.5676	-3.7119	-3.0111	-2.7817	-5.3462
-13.908	-10.967	-12.846	-13.115	-13.396	-13.024	-11.744	-13.599	-13.825	-13.454	-11.256	-15.535	-11.679	-13.954	-13.533	-13.33	-11.642	-11.736	-12.751	-13.474	-14.614	-13.961	-13.5	-14.795	-13.912	-12.21	-11.682	-12.706	-14.386	-13.5	-13.836	-14.067	-13.87	-13.958	-12.652	-13.626	-12.275	-12.977	-12.661	-12.082	-10.56	-13.307	-13.411	-13.213	-12.18	-14.127	-12.005	-12.825	-13.738	-14.31
-0.51005	0.92425	-1.2064	0.80332	-0.2544	-0.86328	0.25782	1.1643	0.89835	-0.66287	-1.0076	0.72683	-1.4223	0.57275	-0.084111	0.27349	-0.65713	-0.62005	-0.15095	0.68726	-0.863	-0.49839	0.74592	1.2871	-0.77087	-0.11723	0.50727	0.29606	-0.33982	-1.0482	0.17647	-1.2274	-0.588	-0.1535	1.1334	-0.45011	0.26425	0.95003	0.99478	-1.125	-1.1599	0.96523	-0.95404	0.18321	-1.1303	-0.83931	-0.75828	0.33614	0.6362	-0.64601
-2.7172	-2.2671	-4.1952	-4.982	-3.7028	-2.4346	-1.9902	-3.2657	-2.2874	-3.689	-2.4802	-2.3763	-2.8726	-4.2191	-4.9655	-1.5606	-2.595	-3.7817	-4.352	-4.3353	-2.2769	-4.3181	-3.9558	-4.889	-1.2495	-3.4336	-3.3035	-2.3055	-2.9535	-2.6952	-1.8204	-4.3542	-3.2389	-2.7007	-3.3664	-1.9453	-1.3937	-3.5285	-2.9889	-2.7377	-4.7291	-1.2142	-3.5998	-4.8453	-3.3467	-1.2458	-3.2383	-2.2373	-2.411	-3.8211
-9.0529	-9.5169	-10.656	-9.2002	-10.558	-10.286	-9.9326	-9.7359	-10.555	-8.7158	-8.5451	-9.7639	-8.2617	-10.043	-9.3274	-9.573	-9.8727	-7.7	-7.9913	-8.0681	-10.63	-9.4378	-9.1747	-8.7221	-9.7434	-10.077	-9.432	-10.117	-10.501	-8.8138	-9.6248	-9.4356	-9.2673	-8.1465	-7.9391	-10.716	-9.5045	-9.8891	-10.304	-9.6663	-9.7687	-10.9	-9.2315	-10.456	-8.9581	-9.574	-8.6163	-10.558	-11	-9.4834
-2.4705	-1.7008	-1.9885	-2.64	-1.4689	-2.3026	-2.4556	-1.9841	-2.3921	-2.4315	-1.4591	-1.1617	-1.8961	-1.9545	-0.42201	-3.0883	-1.4893	-4.0655	-3.4558	-2.976	-1.2137	-4.0382	-2.5372	-2.2518	-2.4066	-2.5679	-1.9929	-2.6597	-2.1422	-2.2037	-2.8342	-2.6912	-3.5226	-3.2788	-3.2165	-2.8315	-3.6402	-2.7513	-3.2929	-2.7699	-3.2814	-2.5752	-0.777	-3.9582	-3.7812	-3.5406	-3.5904	-2.7613	-1.7587	-1.5533
-3.269	-3.2473	-3.1288	-4.4903	-3.637	-1.9706	-2.7758	-2.0529	-3.8338	-2.1963	-2.7963	-4.1911	-1.7619	-1.9396	-3.1867	-3.6063	-3.2016	-4.0709	-3.7275	-3.2368	-1.2706	-3.3528	-2.8786	-3.8968	-3.3251	-4.1945	-3.7714	-2.1892	-3.4074	-2.3981	-3.461	-3.5403	-3.0801	-3.3638	-1.6003	-1.9155	-1.6974	-1.7263	-3.9472	-3.711	-2.0296	-2.7392	-2.9749	-2.9876	-3.1178	-2.9428	-2.8086	-3.2815	-3.1359	-3.4714
0.31866	-0.11904	0.88929	0.87083	1.4769	0.38882	0.68043	1.2176	0.5339	-0.12228	0.20208	-0.80506	0.32276	0.07131	0.69465	0.47902	-1.4597	-2.072	0.67983	-0.026607	-0.29792	0.55823	-0.014908	0.54573	-0.24938	-1.8609	1.369	0.44115	-0.9703	-0.97023	-1.0866	2.7023	1.44	2.3639	-0.45264	-1.6187	-2.5768	-0.35507	-0.079278	0.094617	-0.0004871	-1.1641	0.51314	-0.01704	0.25316	-0.083677	0.052366	-0.039592	-0.013341	0.7404
-10.803	-10.814	-9.9225	-9.9475	-10.415	-9.9569	-10.07	-11.252	-9.2062	-11.475	-11.29	-8.6724	-9.8442	-11.787	-10.721	-11.249	-10.798	-10.699	-10.734	-10.213	-11.495	-10.859	-11.103	-10.48	-10.876	-10.041	-10.84	-9.5992	-11.868	-10.313	-10.547	-11.907	-10.955	-11.066	-12.548	-11.369	-10.329	-9.9652	-10.994	-10.907	-10.629	-10.08	-10.926	-10.818	-11.869	-12.175	-10.21	-11.847	-11.153	-12.268
-0.21051	0.1612	1.1495	-1.5451	0.46721	1.3537	-0.22223	-0.46979	-0.41707	0.28649	-0.11568	-0.82453	-0.6676	0.42015	-0.34378	-0.10044	-0.56252	1.3435	0.73486	-1.0702	0.98743	0.47804	-0.044709	-1.2078	0.82422	0.83402	1.4279	-0.83495	1.0247	-0.017601	-0.69812	-0.75061	0.021435	0.6062	-1.6879	-0.582	0.2992	-1.2656	-0.41487	-0.97454	0.26079	0.059411	-0.1931	-0.42228	-1.7723	1.0549	-0.66532	-0.32817	0.74593	0.41151
-8.8327	-9.0866	-11.185	-11.133	-10.84	-9.0739	-11.345	-8.9196	-10.495	-9.8508	-11.695	-12.25	-8.9549	-10.773	-10.927	-9.2443	-10.677	-9.5323	-10.406	-10.902	-10.09	-10.385	-11.468	-9.7195	-8.4495	-9.5884	-10.476	-9.5801	-10.194	-9.8172	-10.362	-11.081	-10.438	-11.957	-10.837	-9.3172	-10.381	-9.9136	-11.224	-8.6304	-9.606	-10.577	-9.0895	-10.23	-9.8559	-11.174	-10.194	-9.0918	-10.128	-9.8961
-3.2971	-1.8117	-4.1	-1.9741	-4.1853	-2.184	-1.8983	-2.4408	-3.7191	-6.3349	-2.2112	-4.706	-4.9334	-3.3012	-3.1317	-3.1087	-4.5046	-3.479	-2.7171	-3.498	-3.7087	-4.0133	-3.9758	-3.1479	-3.5182	-2.5336	-5.4198	-4.1354	-2.8954	-4.0816	-3.5549	-4.115	-3.606	-2.8699	-4.0494	-3.9441	-3.5757	-4.21	-2.7915	-3.6285	-4.0697	-2.9807	-2.6215	-2.1513	-4.3501	-2.8374	-3.6176	-1.3849	-3.6652	-3.0001
-8.9503	-9.3661	-8.9685	-9.8166	-9.702	-8.5426	-10.401	-8.3592	-9.4447	-9.5868	-9.9389	-9.6352	-10.146	-7.8228	-8.4726	-9.1223	-8.9711	-9.5463	-9.5398	-10.439	-9.9729	-11.005	-8.4999	-9.0209	-10.465	-11.039	-8.2588	-9.6175	-9.3213	-8.9467	-9.7202	-9.8882	-10.286	-9.1135	-8.5486	-10.188	-9.7668	-9.2289	-8.3756	-7.6512	-10.266	-8.744	-9.8107	-8.9857	-8.3846	-10.663	-9.0635	-8.4178	-8.8976	-9.2874
-1.5582	-4.8711	-4.2266	-5.416	-1.4648	-3.4866	-4.8472	-2.1616	-4.3223	-5.1806	-4.832	-4.6576	-3.9264	-2.6411	-4.6947	-3.7539	-6.0015	-3.4034	-2.3075	-4.7216	-3.4551	-3.8661	-2.529	-6.2206	-3.3442	-5.2211	-3.4136	-4.4464	-3.4174	-3.0967	-2.629	-3.482	-2.1261	-3.8473	-3.79	-4.6419	-3.5895	-3.2775	-4.7942	-4.3349	-3.3662	-3.4099	-3.4709	-3.6593	-2.8389	-3.4427	-4.7234	-3.9144	-4.0656	-3.9738
-2.1294	-3.1814	-2.5828	-3.2301	-4.1215	-2.1425	-3.4769	-3.3324	-3.3346	-2.291	-1.4386	-2.3791	-4.0999	-2.3173	-3.5632	-2.6558	-4.1877	-2.4347	-3.1893	-3.4596	-4.4953	-2.5887	-3.5144	-4.5448	-2.2192	-3.4433	-2.0584	-3.0821	-4.36	-2.2352	-3.7634	-4.0452	-3.843	-2.2061	-3.3588	-2.6586	-3.548	-3.4694	-2.7212	-2.4595	-4.32	-4.0505	-3.8448	-1.4394	-3.8318	-4.1912	-3.2738	-2.5759	-2.7248	-2.2369
1.2605	-0.082772	0.56335	-1.6718	-0.7515	1.3404	0.34361	-0.84907	-1.4718	-0.43477	-0.57342	1.0797	-0.78934	0.14612	-0.30177	-0.33081	0.43466	-0.21668	0.6082	0.28782	0.95051	-0.45064	0.29509	0.96892	-1.4444	-0.86598	1.317	1.4935	-1.0925	-0.6835	0.83667	-0.21471	1.2186	0.67789	-0.15312	0.53569	0.90422	0.74397	-0.99967	1.4323	-0.1095	-1.0702	-1.0015	0.25015	0.9674	0.21293	0.24593	0.45038	-0.38407	-0.33997
-10.878	-11.286	-10.284	-10.844	-10.992	-11.538	-10.976	-10.944	-11.133	-11.615	-12.218	-11.841	-12.645	-11.995	-11.865	-10.038	-11.782	-11.169	-11.727	-10.555	-11.366	-11.619	-11.161	-11.648	-12.67	-12.361	-13.017	-10.377	-11.333	-11.713	-10.852	-11.307	-11.758	-11.46	-12.137	-11.042	-11.909	-11.66	-10.708	-12.124	-12.671	-10.887	-12.718	-12.029	-13.291	-11.465	-12.065	-12.376	-11.239	-10.35
-0.014333	1.1362	-0.1372	-1.5471	0.68078	1.2396	0.75083	-0.44759	0.3305	-1.3689	-0.29652	-0.47177	0.56627	-0.51659	0.45625	1.1928	-0.23395	-0.4617	0.86965	-0.50047	0.4033	-0.020806	-0.29324	-1.4573	-0.91925	0.50565	-1.9627	0.263	-1.1007	-0.61568	-0.73732	-1.4914	-0.21215	0.81779	0.046834	0.27021	-0.051444	-0.13852	-2.4592	1.6046	0.2475	0.097762	0.80845	-0.6227	-1.4713	-0.08884	0.58386	-1.1588	-0.06442	1.7332
-2.0115	-0.74922	-1.7886	-1.3786	0.36589	0.16888	0.38294	-0.54117	-1.2582	-1.3671	-2.0071	-0.14238	-2.4746	0.01706	-0.52602	0.48181	-0.020363	-1.4851	-1.3976	1.7769	1.1685	-0.18435	-1.4255	0.49428	-1.9242	-0.22538	-0.62069	-0.56122	-1.984	0.073794	-0.74271	-0.085485	-1.1591	-0.28765	-0.98448	-0.83482	-0.50799	-1.923	-0.82455	-1.0172	-0.47879	-0.23614	-1.0957	-1.494	-0.18631	-1.6091	-1.337	-2.5671	-0.023367	0.92302
-0.37123	-0.23059	-2.7611	0.66117	-1.0108	-0.32864	-1.3917	-2.3592	-2.9247	-0.88561	-1.7519	-0.90362	-0.39544	-1.5946	-1.556	-1.9245	0.024114	-2.0381	-0.46344	-0.5264	-1.5422	1.0871	-1.6264	-1.417	-1.3322	-1.1364	-2.4423	-0.63433	-1.1035	-3.6954	-0.44562	-1.3157	-1.4176	0.74218	-0.27942	-0.87757	-1.1276	-1.7318	-0.31444	-2.1642	-0.097402	-1.7581	0.46691	-0.9502	-1.7276	-0.90164	-1.3715	-1.0232	-1.1215	-0.36845
-9.3763	-9.7775	-7.7093	-7.4979	-7.698	-9.588	-9.5094	-9.3585	-8.8931	-8.484	-9.9155	-9.1716	-8.7887	-9.89	-8.5164	-7.814	-8.9838	-9.0031	-9.7702	-9.233	-8.6069	-9.9119	-9.8547	-8.9715	-9.3734	-9.2445	-8.7158	-8.6278	-8.8539	-7.9185	-10.19	-9.637	-8.0994	-10.006	-9.1424	-9.2183	-7.7249	-8.5592	-10.77	-9.5143	-7.8575	-10.323	-8.1292	-9.0778	-8.7857	-9.9473	-8.8935	-8.8754	-8.3887	-8.8831
-3.4348	-2.4346	-2.7468	-0.71902	-3.0609	-3.0275	-1.65	-3.1705	-1.9208	-1.7218	-3.6644	-2.7892	-2.761	-0.89366	-2.6557	-1.6704	-1.8193	-0.69969	-2.826	-4.1095	-2.711	-3.1997	-2.073	-2.2634	-1.7661	-3.1796	-1.1602	-2.2179	-2.1339	-2.7321	-2.2351	-1.8056	-3.0107	-2.7497	-2.3901	-0.57089	-2.0202	-2.4287	-0.77064	-2.1466	-2.6896	-2.8041	-3.8272	-2.6841	-2.2026	-2.0274	-2.9883	-2.7632	-2.7376	-1.5065
6.7984	7.9639	7.2292	8.5498	7.1088	7.549	7.4503	8.8126	8.9199	7.212	7.7847	8.8322	8.9558	7.4584	8.2846	6.9978	7.6483	7.5628	8.0507	7.958	7.3013	7.8061	8.1606	8.6682	8.0568	9.428	8.2822	7.7774	9.0884	7.4492	7.9359	9.3042	8.0621	10.037	7.2757	9.3462	7.4646	6.7848	7.9952	8.0978	8.4326	6.7791	7.1853	7.1095	7.0658	7.1413	7.8791	7.1274	7.7305	8.7293
-4.4233	-5.285	-5.4754	-4.0231	-4.1869	-4.1808	-4.9769	-5.669	-4.5542	-4.5141	-5.3614	-3.7523	-5.8165	-3.7529	-4.5492	-3.0575	-4.3156	-5.7448	-5.3493	-3.2233	-5.9479	-5.0162	-4.2881	-5.0519	-4.2137	-4.6834	-5.0574	-5.2474	-3.322	-4.5414	-4.8052	-5.3885	-4.5708	-4.1159	-4.2426	-5.6975	-4.1309	-4.9779	-3.9898	-5.6423	-5.0506	-4.8088	-5.0459	-4.7799	-5.6474	-4.3834	-4.4495	-5.342	-5.8127	-5.8168
-1.3875	-0.84775	-0.19702	-1.5056	-1.0657	-1.6826	-1.1032	-0.89127	-1.7833	-0.9401	-2.24	-1.7451	-3.0689	-2.6901	-2.0527	-0.33728	-2.4773	-1.5039	-2.1575	-1.4198	0.16252	-1.7661	0.013523	-0.79419	-0.46131	-2.5167	-1.719	-2.0822	-1.4304	-1.2053	-2.044	-0.37135	-2.0183	-0.49413	-1.0748	-3.1292	-0.5619	-0.2549	-0.05443	-1.1536	-1.3497	-1.9378	-1.5544	-0.21131	-1.5856	-1.5776	-2.4404	-1.9965	-0.25904	-2.0798
8.3773	8.5071	8.1341	8.3872	7.6248	8.943	9.3073	9.6853	9.0696	9.2878	7.8072	7.8196	9.2149	7.8323	7.3484	8.8521	7.6949	8.7228	6.1195	9.4287	9.7327	9.5793	7.4844	9.4937	7.9455	8.4088	9.1477	8.4076	9.449	6.271	7.913	9.5371	8.8187	8.1696	8.5926	6.8648	7.7757	7.6561	8.85	8.3221	7.3436	9.7233	7.4768	8.6994	8.5904	8.3585	8.5484	7.5916	10.101	9.3559
-3.0577	-2.4702	0.11	-1.7158	-1.317	-2.5897	-1.3766	-1.5595	-2.2879	-1.9208	-1.9053	-1.5513	-0.42533	-2.2919	-1.9108	-0.64346	-0.60925	-1.7063	-0.39219	-1.8054	-1.4922	-1.8416	-3.474	-0.96218	-1.1756	-2.3881	-2.4345	0.14832	-0.97101	-1.2116	-1.1358	-0.88614	-1.7479	-0.63752	0.044524	-1.4266	-1.1855	-2.1769	-0.78408	-1.4367	-0.97426	-1.463	-2.4698	-1.1822	-1.0591	-2.1423	-1.3942	-1.8637	-2.2716	-1.9715
-1.0191	-1.2998	-0.9105	-0.17242	-1.0612	-0.5236	-1.8193	-2.6133	-0.34265	-1.9268	-2.0468	-2.0213	-1.9963	-1.7426	-0.089166	-1.7107	-1.7306	-1.8812	-0.80098	-3.1327	-0.3241	-0.64199	-2.0559	-2.6283	-1.8195	-1.8706	0.22042	-1.3936	-1.7699	-1.0425	-0.41832	0.12803	-1.2433	-0.98857	-1.4913	-1.4258	-0.9365	-3.8351	-2.459	-1.4655	0.45594	-2.0007	-0.72382	-3.1199	-0.25107	-2.0741	-1.5112	-0.94167	-1.9479	-2.1221
-1.7501	-1.1329	0.039733	-1.2904	-0.51939	-1.0292	-3.3172	-1.6053	-2.377	-2.6811	-2.3956	-2.5998	-0.88144	0.1284	-1.1221	-2.417	-2.3364	-2.0549	-3.5558	-2.8129	-1.3274	-1.3674	-3.1232	-1.9367	-0.91379	-2.3514	-2.5691	-2.5945	-2.3024	-1.3573	-0.42349	-1.6269	-1.3816	-1.499	-2.1483	-2.4105	-0.98234	-1.8499	-1.5309	-2.4132	-2.3842	-0.68851	-1.3736	-2.2078	-2.7584	0.0041358	-1.3232	-1.2869	-1.6421	-0.48685
-11.354	-11.723	-12.245	-11.375	-13.082	-12.693	-13.082	-9.4208	-12.571	-11.731	-8.8491	-11.43	-11.973	-11.121	-12.317	-10.359	-12.929	-11.87	-10.737	-10.726	-12.158	-11.798	-11.571	-12.372	-10.25	-10.337	-12.883	-11.681	-10.613	-11.312	-10.872	-10.966	-11.471	-11.312	-11.128	-11.25	-11.912	-11.212	-11.233	-12.239	-11.056	-11.227	-11.105	-10.218	-11.827	-12.184	-12.43	-10.725	-10.838	-11.785
-2.7838	-3.3968	-3.8873	-3.3944	-3.316	-1.4895	-3.782	-4.4001	-4.1128	-2.6215	-5.0924	-2.088	-2.7179	-4.0132	-4.681	-4.8066	-4.052	-3.8784	-3.8289	-4.2698	-4.3786	-3.7992	-3.7169	-5.4194	-3.7601	-2.8451	-4.8176	-4.2319	-3.5854	-4.8454	-3.6976	-3.273	-4.2064	-2.5847	-4.4423	-5.7952	-4.1322	-4.2967	-2.1858	-4.8506	-4.5681	-2.7389	-4.215	-4.6155	-5.3237	-4.0858	-3.8796	-3.6343	-1.3735	-3.0799
2.3393	1.954	2.1994	1.3143	3.5036	4.353	1.7088	1.4456	3.4252	1.7301	1.2706	2.4731	1.803	2.6651	2.9274	3.9049	3.353	2.6433	2.7356	2.1637	2.3356	0.56415	2.2203	2.0192	1.8379	3.0696	3.9047	3.6583	3.113	2.7322	4.5104	3.0306	1.7439	3.217	3.2872	2.2885	2.782	2.6621	3.2092	3.7011	4.0205	3.3194	2.5828	2.4187	2.1767	0.79198	1.7079	1.74	2.5757	3.6966
-1.5008	-1.0388	-2.5809	-3.286	-1.8249	-2.3949	-2.32	-2.9315	-3.1977	-2.3238	-1.8326	-3.5794	-1.8407	-2.9675	-1.9988	-3.6382	-2.4223	-2.2782	-1.6175	-1.7513	-0.97896	-1.0626	-2.288	-1.4624	-2.6407	-2.9941	-2.5138	-2.9015	-3.7164	-2.2958	-3.2242	-2.6566	-3.4391	-2.496	-3.229	-1.6212	-2.8724	-3.6919	-2.1779	-3.4987	-0.70359	-3.8833	-1.6468	-3.5722	-3.7502	-1.6632	-2.7126	-2.1198	-2.7497	-2.0348
-15.326	-14.919	-15.499	-14.34	-14.935	-13.524	-14.352	-15.357	-14.565	-14.415	-14.518	-13.778	-12.768	-14.381	-12.967	-13.171	-15.127	-13.968	-14.974	-14.566	-16.94	-14.31	-11.506	-14.476	-15.677	-14.467	-14.949	-15.026	-15.98	-13.958	-14.476	-15.454	-15.366	-14.056	-13.026	-14.687	-14.504	-14.016	-14.717	-14.022	-13.998	-15.083	-13.092	-14.148	-14.371	-14.621	-15.624	-15.161	-15.301	-15.466
1.0076	0.088956	0.7862	-0.15901	-0.9509	0.48156	0.39487	-0.4779	-0.51844	-0.34348	0.52886	0.5333	0.34757	1.777	-0.0098874	-0.11569	-1.9674	0.53307	0.64061	0.54571	-0.13551	0.84206	-0.61339	0.19407	0.18487	1.1231	1.0303	-0.53229	-0.59627	0.17547	0.78546	0.58589	-1.2807	0.76396	0.12281	-0.9784	-0.094099	-0.46168	0.88852	-0.94691	1.1903	-0.84978	-1.0394	-0.14587	1.1025	1.0536	0.4457	0.54546	0.71878	-1.4035
-6.9335	-8.1431	-7.4656	-8.2725	-6.7055	-7.4343	-6.8579	-6.846	-7.7915	-8.1671	-6.7662	-8.9824	-8.2193	-8.101	-7.6161	-7.4073	-7.1357	-6.9485	-8.3597	-8.9438	-8.2781	-9.1072	-8.7844	-7.7491	-6.9828	-6.827	-8.0083	-7.1813	-8.6247	-6.1184	-6.7986	-8.8089	-7.2608	-6.5012	-5.6469	-9.0173	-7.5635	-7.5504	-7.5473	-7.5504	-7.6811	-7.3632	-8.3808	-7.8017	-7.4998	-7.6001	-7.6027	-7.1846	-8.6458	-7.2422
-3.5191	-3.5816	-1.5921	-4.1376	-1.832	-3.5354	-3.0371	-2.5481	-0.093407	-1.2504	-1.2705	-3.6477	-1.8322	-1.3395	-2.6693	-3.0388	-2.272	-2.8259	-1.9864	-3.3784	-2.6828	-1.0734	-1.7221	-1.7971	-2.7571	-3.5335	-1.4036	-2.5975	-3.0722	-2.2028	-1.7692	-1.9335	-1.4678	-1.8424	-2.4047	-1.4851	-1.5273	-2.4117	-2.0537	-2.1542	-3.0804	-1.4577	-1.3356	-0.73134	-3.5756	-2.3875	-1.334	-1.8059	-2.226	-4.3031
-11.656	-11.753	-11.068	-11.954	-10.696	-10.252	-11.247	-10.557	-10.414	-10.026	-9.9937	-10.309	-11.479	-10.769	-10.658	-10.846	-11.545	-10.975	-10.58	-11.722	-12.086	-11.995	-10.597	-11.292	-11.155	-10.083	-11.004	-11.576	-10.084	-11.665	-9.8782	-11.187	-10.88	-10.553	-10.567	-9.4881	-9.7029	-10.208	-11.174	-9.6682	-11.48	-10.048	-10.873	-12.914	-10.921	-11.861	-9.3782	-10.14	-9.9562	-10.329
8.6463	9.8801	10.327	11.066	9.0089	9.4868	10.469	7.8941	9.9761	9.3937	9.0028	9.7124	9.1041	9.5008	9.548	10.257	9.852	9.4091	10.671	10.158	11.062	10.108	8.7634	10.531	9.5881	10.687	9.8092	8.5734	10.362	10.113	8.178	9.3202	10.889	10.993	10.448	10.006	8.4483	9.2174	7.4587	10.359	9.8367	10.355	11.237	9.2339	11.117	10.408	9.2852	10.108	9.6261	8.4628
3.0261	3.2036	3.4648	1.6667	3.958	2.1709	3.9362	2.3519	3.2392	2.2116	2.9321	4.3006	2.3981	2.5338	3.1076	3.3003	4.155	3.4054	3.6959	2.1387	2.9657	3.3789	3.169	2.7364	2.4424	1.7162	3.6813	3.0709	4.357	2.6668	2.6385	2.8999	1.8755	3.5893	3.378	3.0708	3.0979	2.1647	3.0093	2.9883	3.8741	2.0797	3.6367	3.1274	2.3993	3.423	3.705	3.577	2.9462	2.5162
-4.1213	-3.6998	-2.9224	-3.6184	-4.496	-5.493	-4.2156	-4.1364	-2.7217	-3.8466	-3.5678	-4.6535	-3.6315	-3.192	-2.2925	-2.2411	-2.337	-3.174	-4.8947	-3.4598	-4.4922	-4.989	-3.4448	-3.2734	-3.321	-3.58	-4.7469	-1.7893	-4.8633	-4.5802	-2.7693	-3.2214	-4.36	-3.643	-3.4532	-3.2277	-4.1921	-2.0345	-3.1813	-4.1558	-2.7595	-3.4208	-3.1291	-3.419	-3.8352	-2.0473	-4.7896	-3.9973	-4.5508	-2.4949
8.0564	7.2241	6.0656	7.7114	5.2476	6.6917	6.8252	6.693	8.3017	5.2612	6.9729	7.1202	7.0739	5.7559	8.0406	7.0188	7.2294	5.3857	7.8065	6.2685	6.6344	6.8079	6.8342	7.2932	5.6915	7.9275	7.2751	6.4495	7.8265	6.088	6.9347	7.0745	6.2925	9.0644	5.304	6.8188	6.3798	6.0524	7.6224	8.0183	6.7064	6.8898	6.4353	7.9665	5.4166	6.0043	6.1845	7.243	6.6711	6.4369
-6.9558	-6.2187	-5.3377	-7.1667	-7.1379	-6.8968	-4.1431	-4.7639	-5.1404	-4.314	-5.3821	-6.2923	-5.5468	-5.3821	-4.2761	-5.3448	-6.1699	-7.1409	-6.9986	-6.8285	-6.1022	-6.0631	-5.7295	-4.8129	-5.0691	-6.1245	-5.7367	-7.9195	-6.3997	-5.8945	-6.8037	-4.9484	-6.5894	-6.072	-4.4289	-5.225	-6.4008	-5.039	-6.0175	-5.9796	-6.4878	-6.7226	-5.4657	-5.8486	-5.5682	-5.6447	-5.6857	-6.5288	-6.3249	-4.8664
0.21499	0.30778	0.02706	-1.2577	-1.1701	-0.96129	0.38919	-0.13271	-1.5846	-0.58808	-0.21169	0.77667	-0.87472	-0.63902	-0.63317	0.40291	0.14186	-0.90398	-0.35763	0.40138	0.3292	-0.32555	-0.15737	-0.025818	0.45075	-1.0423	-0.83533	0.31942	-0.17561	-0.1338	0.55239	-0.78848	-0.31858	0.20323	1.2209	-0.46846	-0.15617	0.18819	-0.93101	0.82982	0.087911	-0.32821	-0.91946	-0.33395	-1.7966	-0.63939	-0.33823	-0.62519	-1.1516	0.36631
-2.6873	-1.4989	-2.8995	-1.2602	-2.5488	-3.5222	-3.0701	-4.2268	-2.7125	-2.1667	-3.0699	-2.1968	-3.5026	-2.6935	-2.2241	-2.2965	-3.0096	-1.8694	-2.6519	-3.6584	-2.0292	-1.8342	-0.94764	-2.2842	-2.662	-3.1718	-2.5717	-0.16948	-3.568	-1.6084	-2.5004	-2.9453	-1.6874	-2.3086	-3.3851	-1.3236	-0.5921	-4.0247	-2.5258	-0.83382	-2.606	-3.2194	-2.0739	-1.6946	-1.17	-3.292	-2.6935	-1.8069	-1.639	-0.74273
-5.7349	-5.8151	-5.2647	-4.2323	-5.7178	-6.1805	-4.9122	-5.1743	-4.7776	-2.8819	-5.585	-3.7844	-4.2542	-4.5492	-5.4851	-5.2729	-5.9756	-6.3725	-4.2075	-4.9102	-4.7377	-5.175	-5.7351	-5.8168	-6.2643	-5.4971	-6.5137	-4.8797	-4.8384	-3.5131	-5.1375	-2.8519	-7.4596	-3.7743	-5.5849	-5.466	-5.0424	-4.46	-3.3932	-6.5478	-5.9572	-4.48	-5.6135	-5.234	-4.7774	-4.6667	-5.9052	-6.0207	-4.0328	-4.7158
-12.357	-12.873	-11.866	-14.581	-12.311	-11.687	-12.624	-12.613	-13.421	-13.386	-12.835	-12.831	-13.383	-13.246	-13.248	-13.347	-11.715	-11.609	-12.066	-12.485	-12.869	-12.248	-13.38	-13.675	-10.815	-13.909	-13.18	-13.271	-11.837	-14.266	-14.343	-12.537	-12.821	-13.223	-11.434	-15.093	-13.094	-12.668	-12.906	-13.274	-13.362	-13.754	-12.552	-11.383	-12.165	-13.506	-11.716	-11.753	-11.722	-14.663
3.0713	3.8745	3.3032	2.6954	3.2669	0.98606	2.9419	1.1013	4.6571	3.1497	2.5209	2.7513	3.5723	4.1869	3.0658	3.3767	2.6113	3.3351	5.1476	3.0734	2.5081	1.8363	2.628	2.798	2.0814	2.6411	2.5241	2.3906	3.4186	1.4379	3.0323	2.4033	3.7537	3.188	4.1979	2.8751	4.0282	3.4137	2.0106	2.3221	3.4967	2.4819	3.3008	3.2454	0.9935	4.7587	2.4603	1.9398	4.8056	2.6908
-1.4118	0.10207	-0.16477	-1.152	0.19389	-0.28265	-1.0109	1.2542	0.016629	0.52352	0.88814	-0.33983	-0.27606	0.34944	-1.3175	-1.2849	0.94718	-1.4873	1.474	0.0014849	0.48492	1.9621	0.061929	0.95221	-0.02692	1.2358	2.8086	-0.1834	-0.046812	1.7055	-0.56295	-0.53884	0.083001	0.064983	-0.096318	0.86899	-1.7063	-0.58568	-0.36992	0.56716	0.74556	0.66179	0.1072	-0.25573	-0.16722	2.2586	-1.1235	0.3725	-1.3325	-2.198
-2.1845	-3.7059	-4.1603	-2.3942	-3.1467	-2.7377	-3.6819	-3.8277	-2.9441	-0.89468	-2.0096	-2.1812	-1.7686	-3.7564	-3.0126	-2.5067	-2.8002	-2.1266	-3.9075	-2.8894	-3.0209	-2.7398	-3.3883	-1.5489	-3.1806	-0.75781	-5.2935	-2.7424	-3.5597	-2.9788	-4.1155	-2.8644	-3.0389	-2.8777	-4.3691	-3.4446	-2.8137	-2.3925	-3.8435	-0.061315	-3.6234	-3.5686	-2.3629	-3.9659	-1.75	-1.5469	-1.5139	-1.909	-2.5657	-2.5269
-2.9909	-4.3149	-4.0829	-4.1267	-5.8848	-6.206	-4.2263	-5.3807	-4.5604	-4.1237	-5.6293	-4.4224	-5.2487	-4.2841	-5.9791	-4.8378	-4.824	-4.2331	-5.3958	-4.8558	-5.2951	-5.7378	-5.9499	-5.907	-6.617	-6.8126	-5.7084	-4.0587	-4.6628	-4.9704	-4.5321	-5.0564	-3.4066	-4.9434	-4.4745	-3.9027	-3.6298	-5.8107	-5.017	-6.1893	-4.8801	-5.7469	-5.2708	-5.4523	-5.3783	-4.1473	-5.1826	-3.9082	-4.2548	-5.2356
-12.794	-15.565	-13.665	-13.445	-14.286	-13.101	-14.095	-14.341	-14.286	-14.623	-12.171	-14.895	-14.162	-12.818	-15.6	-15.525	-15.451	-16.441	-14.413	-15.203	-15.369	-14.776	-15.929	-15.36	-13.353	-15.151	-15.418	-13.603	-13.036	-15.661	-13.674	-14.832	-15.122	-15.928	-15.553	-16.245	-14.468	-15.53	-14.713	-14.511	-15.032	-13.872	-14.524	-13.757	-15.509	-14.371	-14.144	-14.762	-14.583	-12.906
8.0676	9.5821	8.6683	10.536	10.09	10.735	9.5491	9.6967	8.0421	9.6833	11.105	9.4688	7.4995	9.5859	10.625	7.7643	10.518	10.737	7.8184	9.1803	8.7691	9.2828	10.031	9.7682	8.6648	8.1192	9.6181	11.033	11.158	9.3967	8.5324	9.2585	8.2686	11.081	8.7954	8.8972	9.6166	9.1079	9.6634	8.6567	10.472	10.482	10.23	11.313	9.1823	9.8565	10.074	9.8491	8.1409	9.3325
-12.64	-12.797	-14.529	-14.532	-12.713	-12.863	-13.266	-13.011	-11.939	-12.462	-15.406	-12.274	-14.922	-12.194	-11.115	-14.964	-10.332	-11.879	-12.609	-14.174	-13.999	-12.829	-12.917	-12.736	-14.109	-11.886	-12.628	-13.044	-13.593	-14.045	-14.896	-12.699	-11.197	-13.494	-12.793	-13.301	-13.638	-13.847	-12.197	-14.101	-12.975	-12.98	-12.535	-12.33	-13.871	-13.999	-13.727	-14.317	-12.572	-12.861
-9.954	-10.682	-12.13	-11.647	-9.804	-8.9504	-11.198	-10.705	-11.019	-10.625	-11.033	-11.206	-11.244	-10.34	-10.977	-12.19	-13.335	-10.858	-11.078	-10.961	-9.4993	-10.682	-13.237	-10.176	-11.119	-11.634	-11.689	-12.146	-10.464	-12.702	-9.5567	-9.8108	-10.795	-11.306	-10.539	-10.851	-11.642	-10.301	-11.418	-11.357	-11.995	-10.603	-9.9244	-11.095	-11.273	-10.237	-10.534	-9.9326	-10.901	-11.473
1.2526	0.26857	1.6447	-0.99956	1.0878	0.99663	0.83758	2.6418	1.0021	0.44722	0.14106	0.22886	2.724	-0.021598	1.7187	0.4382	1.4208	2.2688	1.0328	1.715	1.7489	1.6883	0.84698	0.30334	1.2624	2.3017	1.2466	0.19007	1.3447	1.5343	2.3547	0.44776	0.01248	2.8737	0.25438	0.15251	1.8921	1.2874	1.2461	0.29223	0.12312	0.46315	1.3999	0.60312	2.4469	1.2871	1.7609	0.13513	1.2043	-0.22391
-7.2994	-7.8783	-7.0122	-8.7045	-7.6452	-7.8082	-6.3689	-7.3305	-8.8194	-8.4678	-5.2959	-6.5322	-7.4095	-7.7985	-8.4654	-7.3657	-9.2596	-7.5586	-8.6323	-8.3095	-6.8968	-7.0203	-6.9875	-6.9581	-8.3721	-6.4655	-7.2087	-6.8797	-7.261	-8.1983	-7.5196	-9.0528	-6.8228	-8.5507	-8.4868	-6.4704	-7.1397	-8.7364	-9.0316	-6.1563	-7.6993	-7.9774	-6.2565	-7.3181	-9.3076	-7.5803	-8.866	-8.1164	-8.4393	-6.9447
-1.2764	-2.5057	-1.6258	-0.94125	-3.1118	-2.6576	-0.18662	-1.3318	-3.0865	-1.7783	-2.0282	-0.49578	-2.1488	-1.4778	-1.6071	-1.35	-1.3245	-3.1073	-0.65606	-1.5911	0.017995	-2.2855	-2.446	-1.7063	-1.7372	-0.80044	-1.8949	-1.1402	-0.1665	-0.95278	-1.7099	-2.2477	-2.6785	-1.1909	-1.9761	-1.7774	-3.4664	-2.2088	-2.5104	-0.88595	-1.5353	-2.047	-0.64565	-2.589	-0.0024984	-1.212	-2.6838	-0.60709	-1.9013	-3.1024
-11.968	-9.2041	-9.8221	-9.493	-9.4059	-10.831	-10.008	-9.0181	-9.5119	-10.501	-8.4367	-9.5366	-11.057	-10.381	-10.939	-10.729	-10.495	-9.1948	-11.318	-10.244	-11.006	-8.8673	-10.855	-11.567	-11.341	-7.672	-9.3313	-10.902	-9.3612	-9.9948	-10.757	-9.6212	-10.115	-11.526	-9.373	-10.394	-9.1083	-8.235	-9.7198	-9.4308	-10.733	-9.3569	-9.4587	-9.9928	-11.017	-10.388	-9.794	-9.3504	-12.035	-9.769
1.8343	1.2054	1.4455	-0.67951	2.1114	0.54988	-0.6271	1.0193	3.597	-0.095785	2.1773	-0.46817	1.2749	0.99944	0.52749	2.5442	1.5389	2.0375	1.3798	1.6964	2.2118	1.1079	0.3745	0.95436	1.5542	1.9582	2.3279	2.4885	2.5132	2.1652	0.77106	1.0614	0.6473	3.0941	0.78364	1.4928	1.5896	0.41397	-0.013201	2.9299	1.2835	1.8504	2.6377	1.5271	-0.2395	0.25873	1.4924	1.9835	2.0731	0.4053
-4.664	-4.8834	-6.1613	-5.0039	-6.1274	-4.7692	-5.9198	-5.4919	-4.1566	-5.6682	-5.7916	-4.7275	-5.9028	-4.2243	-6.6785	-6.5363	-4.8332	-5.236	-5.8567	-5.3954	-5.9857	-4.5885	-6.1609	-5.1906	-7.0578	-4.421	-6.2857	-5.1325	-6.2589	-4.8636	-3.9973	-5.2993	-6.2486	-4.288	-6.6961	-6.2719	-5.2253	-5.5818	-6.7619	-3.9815	-5.7616	-4.7368	-4.7363	-5.6918	-4.3846	-5.4918	-6.651	-5.8344	-6.5705	-4.1895
-5.1785	-2.8399	-3.7939	-4.11	-3.0632	-4.3131	-3.0196	-2.2381	-3.1647	-2.4133	-4.5663	-3.3477	-3.1699	-2.5189	-2.0831	-3.2824	-4.1743	-4.1356	-2.3915	-2.9478	-3.9609	-4.9098	-4.099	-3.6935	-3.5009	-1.9243	-4.4105	-4.8022	-3.3953	-3.942	-3.8208	-3.148	-2.7423	-3.6904	-3.4615	-2.4731	-2.3015	-2.4192	-3.3172	-4.3737	-3.3759	-2.3623	-2.797	-4.2007	-3.7044	-4.5851	-4.9016	-5.4157	-4.8212	-3.9837
0.21368	0.29061	1.0906	1.5486	0.35237	-1.9874	2.0881	-1.6384	0.18968	1.1418	-1.172	0.14526	-0.018999	0.89462	2.3639	0.02659	-0.68704	-0.22465	1.1582	1.554	-0.54519	-0.060965	-1.513	-0.12008	0.48874	1.4951	0.22998	3.2476	0.17595	2.28	0.78258	0.65694	2.5059	1.3917	0.58444	-1.7955	0.67228	0.51069	0.31066	-1.6181	0.81402	0.64995	2.3228	-1.1606	1.639	1.6434	-0.5098	-0.59097	2.097	0.32617
8.463	8.8214	9.9752	10.45	9.2694	10.424	9.3172	10.403	8.7724	8.811	9.9206	10.188	7.9858	8.7095	9.6283	9.8812	9.8324	9.064	11.068	9.8039	10.617	10.345	10.287	9.3554	11.033	9.0939	11.29	9.6268	9.5754	8.6445	10.048	9.0908	9.7023	10.203	8.6017	8.9026	8.5345	10.144	9.5505	9.5034	10.069	10.493	9.9371	10.022	8.7655	9.4899	10.083	9.4895	10.642	9.9069
-5.6874	-4.0626	-3.8686	-3.9188	-4.3727	-4.4327	-2.3929	-3.1779	-3.5439	-2.0017	-4.5909	-3.9524	-3.4857	-4.3596	-3.0008	-3.2659	-3.8569	-2.7987	-3.1502	-3.2284	-4.2079	-2.1601	-3.9674	-4.8303	-4.3363	-4.047	-2.7264	-5.0442	-3.625	-4.4579	-2.9212	-3.9777	-5.9351	-4.0865	-3.3556	-3.7627	-5.5158	-4.5407	-3.7957	-2.9827	-3.9414	-4.0944	-3.1161	-3.0865	-2.5781	-3.236	-4.4479	-3.632	-2.4192	-3.1013
5.2263	1.8775	5.8218	3.2434	5.0339	5.7316	4.6695	6.0958	5.3914	5.5957	3.5664	3.0187	5.0856	6.0373	5.1187	5.3356	4.5814	4.7866	4.8563	4.4731	5.419	3.7421	4.4529	5.5633	2.9562	3.9641	4.2453	6.1857	5.0817	5.0394	4.5417	6.1148	4.8276	4.4372	5.4273	6.2788	5.4845	4.5668	6.2283	4.5864	5.1952	2.5359	3.9539	6.4962	6.3306	5.494	4.0894	4.8158	5.3938	4.9345
-4.5465	-1.985	-2.8023	-4.6121	-2.2378	-3.5533	-3.2312	-3.6278	-4.4468	-1.7708	-3.7132	-4.4611	-2.9439	-4.6943	-2.9689	-3.2239	-1.9322	-2.8739	-2.6028	-3.3637	-3.149	-2.8203	-2.903	-3.8605	-2.7226	-2.0237	-3.1368	-2.9034	-1.81	-3.7352	-2.2038	-2.8105	-4.4541	-4.0636	-2.0889	-3.3303	-3.284	-3.8001	-2.3257	-2.3486	-3.6309	-2.2577	-3.0022	-2.0625	-2.5134	-3.2372	-2.9945	-3.3472	-2.0032	-3.5996
-9.3216	-10.655	-11.157	-11.502	-10.81	-9.4714	-8.8973	-11.236	-10.143	-10.543	-11.733	-11.488	-11.362	-10.418	-9.7983	-10.534	-10.491	-11.161	-9.8432	-10.374	-11.25	-11.004	-11.261	-10.454	-11.798	-11.357	-11.119	-10.199	-11.245	-10.561	-8.8337	-11.971	-10.29	-10.729	-10.979	-12.069	-9.4618	-10.626	-11.4	-9.0169	-11.099	-11.97	-11.172	-10.706	-10.584	-10.271	-11.108	-13.344	-10.221	-11.596
-2.0967	-0.6884	-1.4932	-1.4215	-0.77086	-1.6526	-2.9447	-1.0461	0.25102	-3.6005	-0.73091	-1.5903	-1.528	-1.659	-1.3232	-0.8639	-1.7381	-0.91993	-2.1071	-1.3856	-0.8731	-0.23875	-0.67833	-2.7001	-1.8103	0.32604	-0.9022	-0.99219	-2.2524	-0.77592	-1.2819	-1.8435	-2.0869	-0.0012503	-2.229	-1.5378	-1.2868	-1.7107	-1.4671	-1.9586	-1.1969	-1.3476	-0.28547	-2.8578	-1.645	-1.6594	-1.6407	-0.69689	-2.0706	-2.4063
-10.449	-10.339	-9.7	-9.9683	-10.298	-10.586	-10.971	-10.296	-10.264	-10.223	-11.442	-11.894	-11.058	-10.464	-10.604	-12.538	-10.231	-9.8976	-10.508	-11.723	-10.641	-12.332	-10.048	-10.248	-9.774	-11.806	-10.685	-12.198	-10.992	-10.336	-10.7	-12.077	-10.638	-10.532	-10.385	-11.443	-12.372	-9.8437	-11.311	-11.207	-11.277	-9.0929	-12.497	-11.082	-9.8952	-11.643	-10.239	-10.585	-8.6641	-11.26
-10.333	-11.697	-11.886	-10.792	-13.895	-12.861	-11.686	-10.943	-12.648	-11.878	-11.927	-11.981	-11.658	-11.056	-11.855	-11.351	-11.933	-10.909	-11.048	-9.7688	-9.3186	-10.273	-11.81	-12.879	-11.785	-12.244	-11.316	-12.134	-10.1	-12.293	-11.917	-11.123	-12.808	-9.6951	-9.8392	-10.767	-11.055	-12.517	-12.597	-9.933	-10.391	-11.151	-12.267	-12.487	-11.777	-12.277	-11.183	-11.418	-11.653	-10.61
-20.7	-20.399	-20.632	-21.675	-21.055	-20.129	-21.361	-21.607	-19.418	-20.739	-21.566	-19.91	-20.823	-20.224	-23.503	-20.873	-19.271	-18.953	-22.352	-22.025	-20.531	-19.925	-21.074	-21.156	-19.73	-21.344	-21.777	-21.201	-19.058	-20.674	-19.11	-21.868	-21.005	-19.603	-20.609	-20.148	-20.887	-20.475	-20.179	-20.639	-21.191	-22.601	-18.485	-20.452	-21.237	-21.225	-21.06	-19.894	-22.37	-20.364
-1.0038	-2.5326	-0.12444	-1.833	-0.65251	-2.0837	-1.6543	-1.8387	-1.0173	-0.41023	-1.4238	-1.5674	-2.8582	0.15834	-0.47156	-0.98255	-0.76449	-0.87673	-1.39	-0.89357	-0.85801	-3.1544	-1.2375	-0.61041	-0.89887	-2.0635	-1.6153	1.0691	-0.76803	-0.67392	-0.51915	-1.314	-0.76657	-1.5337	-1.306	-0.12721	-1.5703	-0.80405	-0.58939	-1.557	-1.3053	-1.6406	-0.56216	-1.7678	0.17157	-0.71144	-1.2339	-2.8125	-0.07421	-0.40771
-3.1697	-2.6054	-5.3324	-3.7059	-3.7994	-1.6032	-4.1188	-3.729	-2.4788	-1.883	-2.2363	-2.8416	-3.7082	-3.0063	-2.7733	-2.6719	-3.1055	-2.0617	-2.6675	-2.0834	-2.8215	-3.6859	-2.3276	-2.1201	-1.5059	-1.2115	-1.6773	-4.1112	-2.202	-3.7768	-2.5346	-2.9565	-3.1783	-4.1738	-2.159	-3.4233	-2.0197	-2.5077	-4.1179	-3.7839	-3.7959	-4.3059	-2.2218	-3.1927	-4.0482	-3.365	-2.9423	-1.3294	-3.2969	-4.0521
-0.070454	-1.1619	-1.1577	-1.4043	-1.6547	-1.098	-1.5263	-2.4147	-0.32002	-0.58264	0.55385	-4.2495	-0.18609	-1.3017	-0.86389	-2.2493	-0.39537	-1.415	-2.1012	-0.58885	-2.3297	-0.57633	-0.61059	-0.6589	-0.87492	-0.85539	-0.20233	-1.3554	-0.93525	0.14806	-2.4205	-1.3101	-1.5579	-0.44853	-0.45313	-1.1276	-0.61194	-3.9261	-2.073	-2.1697	-1.466	-0.2407	-1.0222	0.059633	-0.45359	-1.2988	-2.6789	0.065172	-1.3627	-2.6215
-4.105	-2.3044	-3.7598	-3.3257	-2.9422	-3.9673	-5.1393	-2.6302	-1.4665	-2.3539	-3.8937	-2.5332	-2.9528	-3.9641	-4.4102	-3.5508	-2.5884	-1.8822	-3.9509	-2.8873	-1.8506	-5.094	-2.7502	-2.9615	-2.9311	-2.5089	-3.8198	-4.0198	-3.4592	-4.7238	-2.8809	-4.0954	-5.2112	-4.0286	-2.0778	-4.4453	-2.2134	-3.5642	-2.7269	-3.127	-3.298	-3.3187	-3.5215	-1.8068	-3.7432	-2.7398	-2.9105	-2.2025	-2.4538	-3.5188
-2.7735	-3.9731	-2.6326	-3.8061	-4.6291	-2.2579	-3.4301	-4.7723	-4.7657	-2.2842	-4.767	-3.5155	-3.3412	-1.1387	-3.4539	-4.4727	-2.5232	-4.1584	-5.1969	-3.8568	-4.0452	-2.6015	-2.6629	-3.6721	-3.6202	-2.896	-3.4772	-2.5413	-3.4056	-3.805	-3.7478	-3.5145	-4.2677	-3.7862	-4.014	-4.458	-2.0629	-3.0899	-4.4414	-3.2333	-3.5235	-3.3706	-3.2097	-2.2754	-3.9301	-3.6257	-1.0581	-2.1257	-4.2911	-4.2076
0.50616	1.4215	0.65585	0.73064	1.3444	1.1183	1.1456	0.9208	-1.2438	1.7477	0.016892	2.056	0.85516	-0.55824	0.75269	2.3132	0.33459	0.9561	1.3017	1.8641	0.38474	0.70957	-0.92148	-1.0976	1.247	0.4282	2.1947	0.93236	0.35663	0.24753	0.73042	-0.64816	2.2118	1.0866	0.5584	-0.14737	0.43438	1.6102	-0.54907	1.5066	0.85747	0.7907	1.5334	0.82364	-0.31845	-0.43682	0.021681	-0.50766	0.16081	0.076946
-0.16461	1.6947	-1.4585	-0.79045	1.4763	-0.3165	-0.86335	-0.049081	-1.4383	0.48684	-0.30763	0.40313	-1.4336	0.42695	1.2933	1.6596	0.337	0.68759	-0.28831	1.1107	1.98	1.5509	0.063847	-0.49004	-0.4357	-1.01	-0.59116	0.017118	0.047994	-0.054779	-2.2092	-0.71975	-0.33787	-0.44519	0.62285	0.13088	-0.41117	0.79199	-0.23697	0.22171	0.34973	-0.19535	0.85019	0.66048	-0.30004	-1.6508	1.226	0.29254	0.3092	-1.0704
-9.1716	-7.0766	-7.3513	-7.4058	-7.2157	-8.7608	-7.2225	-5.9701	-7.8081	-8.8504	-8.4196	-8.2438	-8.0115	-7.4708	-8.6412	-8.6637	-9.0155	-7.1494	-8.2911	-7.0939	-6.1726	-7.2327	-8.6287	-8.4388	-7.0412	-7.5026	-5.7081	-6.7857	-7.0667	-6.7978	-8.2652	-6.3668	-7.1146	-7.6467	-6.2107	-7.2324	-7.5267	-7.9917	-6.7249	-7.5104	-6.8727	-6.8435	-8.7438	-8.2221	-7.9815	-7.6273	-7.7631	-6.8137	-8.282	-4.7989
-1.1149	-1.6472	-1.6307	-1.807	-0.44881	-1.1855	-1.8106	-2.2848	-1.772	-2.2071	-1.3258	-0.72301	-0.67392	-1.7822	-1.5036	-0.57188	-1.2717	-1.0641	-1.2929	-0.91378	-0.57689	-1.1102	-1.3091	-2.0928	0.83985	-0.36384	-0.27566	-1.1705	-1.2231	0.27657	-0.88059	-0.40577	-0.5236	0.31607	-1.9067	-2.3428	-0.19127	-1.2156	-1.7778	0.28675	-1.4255	-0.84458	-1.6376	-1.8141	0.063527	-0.44866	-1.2275	-0.06816	0.1128	-1.3708
2.8086	2.6104	0.80045	2.9694	0.89081	2.528	2.1697	0.20084	1.5311	2.5014	1.9075	-0.37489	0.44281	1.9269	2.1212	1.7002	1.5434	2.1099	2.3145	1.7747	1.298	0.55845	1.3075	1.9806	1.9982	1.2188	1.8244	1.4331	0.61759	1.3129	1.4548	0.73396	2.059	1.2123	1.6025	1.5884	1.4942	1.5441	1.2282	2.0386	0.93819	1.4685	2.7581	0.61015	2.3372	-0.43848	2.0002	0.94797	2.2004	1.0169
5.7339	6.0117	8.3631	7.1966	7.4844	5.1483	6.9604	7.1959	6.7425	7.7047	9.2124	6.7542	7.4425	6.5538	5.9791	5.6891	5.7852	8.3082	6.0928	6.9035	7.2816	8.036	6.5707	5.6228	7.3778	8.0785	7.5116	7.4108	5.7044	6.7171	8.8253	8.4477	7.1793	6.216	8.2651	5.8118	6.0945	7.1678	7.5876	6.3396	8.5574	6.5005	6.3345	8.1695	5.1496	8.0836	7.8409	6.4117	6.4087	6.2428
-5.1194	-5.0604	-6.1488	-4.9832	-4.6628	-5.7457	-6.1932	-4.6564	-5.0752	-6.9357	-5.2321	-5.6418	-4.7567	-5.5766	-5.6098	-4.5074	-6.6503	-3.9627	-4.5099	-4.0424	-4.5592	-5.9204	-5.7874	-3.1146	-5.7102	-5.6547	-4.7011	-5.2811	-6.6911	-4.5106	-5.2221	-5.7195	-4.9249	-6.3317	-5.3207	-5.3505	-5.1034	-6.4831	-4.5648	-4.558	-5.5255	-5.7198	-6.0501	-3.998	-4.6331	-3.9153	-4.4898	-4.1758	-4.9077	-5.4347
-14.06	-13.568	-12.682	-14.421	-11.659	-12.625	-12.5	-11.476	-13.976	-12.564	-14.007	-12.802	-12.818	-13.279	-13.561	-11.685	-12.898	-13.538	-13.198	-13.748	-13.929	-14.817	-12.557	-12.662	-12.49	-12.917	-13.055	-11.658	-13.9	-13.9	-13.233	-12.686	-12.473	-13.245	-13.581	-13.122	-12.329	-11.632	-12.302	-13.639	-12.939	-13.504	-14.155	-14.636	-13.327	-12.587	-13.083	-11.603	-13.239	-13.291
-5.8883	-6.4617	-7.0461	-7.4339	-4.8922	-6.2269	-6.8925	-5.9081	-5.6049	-7.7735	-5.436	-5.1293	-5.3563	-6.8974	-5.709	-5.6646	-7.1848	-5.0145	-4.7542	-6.4759	-6.9372	-5.6045	-6.5488	-5.9851	-6.498	-5.6554	-6.1863	-4.7365	-5.6823	-5.3378	-4.6922	-5.0669	-6.1581	-4.7521	-4.26	-3.8189	-4.9007	-6.7125	-5.8504	-4.5952	-4.5072	-4.8378	-7.0464	-5.4996	-4.7308	-4.8186	-4.9825	-6.5067	-5.1584	-5.5315
1.5919	0.6377	0.86712	0.26097	0.34908	0.31299	-0.25514	2.4362	-0.85331	-1.4648	-0.97385	0.48758	-1.638	-0.48894	0.11133	-0.092943	-1.4653	-0.98796	-0.72684	1.5367	-0.34632	0.831	-0.008443	-0.85192	-0.75978	-0.94376	0.32665	-0.7791	-0.041155	-0.88251	0.65344	0.72884	0.84831	-1.5999	0.40094	-0.38443	1.6353	-0.88087	-0.32636	-0.22671	-0.19345	1.0165	-0.12929	-0.78548	0.72192	1.3975	-0.024112	-1.6902	-0.19112	-0.56804
-11.314	-10.261	-9.5569	-11.037	-9.3099	-10.85	-9.4729	-10.723	-9.5542	-10.164	-9.8902	-9.2997	-10.331	-9.0069	-10.116	-11.006	-8.5622	-10.133	-11.356	-10.593	-10.876	-10.966	-9.6643	-11.541	-8.2802	-11.059	-9.3556	-10.501	-8.6091	-9.6317	-9.4268	-10.601	-11.256	-12.397	-12.183	-10.118	-9.5547	-10.791	-10.349	-9.2572	-9.7632	-12.084	-9.0018	-11.036	-9.2641	-10.135	-10.973	-10.537	-8.5357	-10.963
-14.958	-14.153	-16.144	-14.466	-14.817	-14.04	-13.322	-14.378	-16.529	-14.484	-15.942	-12.875	-13.42	-12.509	-15.68	-15.134	-12.062	-14.828	-15.751	-15.883	-14.636	-15.237	-14.508	-14.239	-13.617	-13.699	-13.953	-14.43	-13.53	-12.83	-14.543	-15.17	-14.837	-14.545	-15.462	-15.682	-15.263	-13.66	-15.278	-15.409	-15.16	-15.829	-14.138	-14.363	-15.398	-12.843	-16.451	-13.832	-15.595	-13.8
8.331	9.0472	7.9384	7.5558	7.8158	9.6567	7.2002	9.0554	6.7086	7.4286	9.2331	7.4827	7.9332	9.1383	7.2429	4.7183	7.6267	8.1313	6.4034	9.436	8.9282	7.3817	8.9274	7.4547	9.1963	8.4765	8.4199	7.4999	8.0645	7.7828	7.9741	7.9887	7.8699	9.0017	8.5846	6.1989	7.3228	7.8584	7.1423	7.5848	8.1671	9.3408	8.1194	7.1501	6.4406	8.0612	7.7757	7.8748	7.2578	7.9864
5.9894	7.0977	5.2689	7.8036	7.1141	7.0869	6.4405	7.7724	8.6044	6.3939	6.4291	8.191	7.5765	7.1314	6.8121	7.3613	6.2929	5.5446	6.3198	7.7164	6.3577	7.368	7.0898	8.779	8.5886	5.8174	6.3228	7.6807	6.7835	6.185	6.0033	6.8324	5.9687	7.0163	7.2019	6.0879	6.0011	5.2883	7.9668	7.1884	8.9064	4.9954	5.8201	6.8386	7.1162	7.411	6.8854	7.2033	8.1686	6.0106
1.318	0.71161	-0.19588	-0.59845	-0.95694	-2.0397	-1.1726	-1.148	-0.33054	0.055887	-0.35887	0.22875	-0.2258	-0.54064	0.67181	-2.1915	0.045085	-2.3835	0.23773	0.0084517	0.44808	-0.083709	-0.53742	0.70767	-0.77283	2.9141	-0.83037	-0.53004	-0.09657	-0.55885	-0.35521	0.42743	-0.57725	-0.86434	-0.66147	0.21541	-1.1636	0.7288	2.5551	-0.088797	1.0834	0.66528	0.73334	1.1272	-1.4682	0.30151	1.2217	-0.22277	0.22685	0.45142
7.7228	6.3065	7.8946	6.4127	5.7847	6.6545	6.8692	6.6512	5.6554	7.2666	4.7809	8.2907	6.7091	7.5644	6.4504	6.268	6.6235	7.0641	6.6555	6.1859	6.7795	7.7134	5.5709	6.2778	6.1422	7.1613	6.9778	5.2481	6.9997	5.7447	6.9937	6.9195	7.5636	5.4866	7.5315	4.0308	7.634	6.4331	6.1828	6.7598	7.1249	7.1842	8.3898	5.2532	6.6481	5.1662	6.4124	6.0675	7.3796	6.9081
-0.35971	0.23736	-0.404	0.90381	-0.86343	1.624	-1.4469	-1.2974	0.8066	-0.18752	-1.2262	-0.12409	0.55516	0.35998	-1.0772	-1.592	-0.74583	0.88575	0.98157	0.13082	-0.40743	-1.5773	0.24355	0.10757	-1.6703	1.4404	0.60013	-0.52092	-0.22074	-1.0054	-0.95003	0.96648	-1.8143	0.9144	-0.67317	0.9015	-0.47049	-0.067502	-0.20241	0.015659	-0.32199	-0.743	0.14575	1.5384	0.5025	-1.3308	0.39973	0.015939	-0.12057	-0.40714
8.0331	7.9402	6.6688	8.627	8.1018	6.5671	8.1277	7.7646	9.0972	9.0743	7.4426	8.2634	7.3581	7.8491	8.2289	6.4564	9.7138	6.1435	8.9753	8.3491	9.0291	7.3214	6.8746	7.3214	9.2942	8.0289	7.3971	6.7805	7.9426	7.3071	7.5603	8.6431	8.0767	9.4321	7.8827	7.0332	7.2159	8.5841	6.7903	7.3722	8.6071	7.7271	7.3776	7.2258	6.9218	8.1607	7.6034	9.2274	7.8866	8.6878
-0.89485	-2.9744	0.31953	-1.9757	-0.15836	-1.4178	-1.4912	0.19689	-0.26608	-3.1361	-1.7461	-2.1724	-2.2656	-0.18389	-1.8593	-3.0743	0.38413	0.003286	-1.0798	-2.175	-2.2525	-1.7335	-1.3593	-2.0782	-2.8092	-0.60286	-0.36464	-0.56057	-0.045224	-1.6166	-2.9264	-0.76283	-1.7367	0.2944	-0.76984	-2.9534	-0.29975	-1.6847	-1.6585	-1.2907	-2.4506	-0.71848	-0.64605	-1.0937	0.10969	-2.6772	-0.09392	0.39756	-1.3166	-0.84398
-2.6575	-2.0526	-0.98519	-1.5691	-0.97001	0.10166	-2.1501	-1.7813	0.54107	0.82067	-1.985	-2.349	-2.7229	-0.67785	-1.1869	-1.7515	-0.49554	-0.99591	-0.9402	-0.23817	-1.8676	-0.45148	-2.282	-1.1663	-0.60744	-2.1463	-1.1141	-1.289	-2.0308	0.67999	-1.6443	-1.0467	-1.6485	-1.2579	0.16194	-1.4439	-1.8769	-1.0759	-3.4837	-1.2194	-1.3048	-0.13695	0.0050686	-1.9351	-1.7916	-1.9834	-0.11016	-2.9084	-2.4638	0.019371
-1.9098	-2.8495	-3.226	-2.5548	-1.2572	-2.6565	-3.5801	-1.5781	-1.6951	-3.1431	-1.0013	-3.249	-2.8576	-5.2997	-2.0196	-3.0509	-1.8453	-2.4496	0.035571	-2.1149	-2.1078	-3.31	-2.2638	-3.4581	-4.0041	-2.4576	-3.407	-2.0206	-2.3253	-1.7457	-3.139	-1.6869	-1.2864	-3.0654	-4.2259	-2.5704	-2.3009	-3.1242	-1.6334	-3.274	-1.4216	-2.8037	-2.1274	-0.53568	-3.0562	-4.4735	-3.2633	-2.8334	-1.1479	-3.2183
0.3979	-1.4768	-1.1823	0.82605	-1.2517	-0.47643	-1.4758	-0.30863	-0.066534	-0.42024	0.30414	-1.584	0.29294	-0.79762	-0.12924	-0.56845	-0.63516	-0.62436	-1.3475	-0.42571	-1.9397	-1.6821	-3.1551	-0.56468	0.10134	-0.83468	-1.7111	-1.9886	-1.0993	-0.5824	-1.5156	-0.18239	-0.12917	-1.0777	0.52305	-0.75591	-0.64775	-2.978	-0.40824	-0.29277	-1.4397	-0.18839	-1.4932	-1.7205	0.99351	-1.1174	0.85309	0.5283	-0.59431	-1.0269
-3.0894	-2.891	-3.151	-0.54432	-2.4222	-3.471	-2.8869	-3.1633	-2.217	-2.7401	-1.3929	-2.5999	-2.6383	-1.6243	-0.94637	-1.5289	-3.1223	-1.9354	-2.7975	-2.7084	-3.4547	-2.1036	-1.8401	-2.8751	-0.91261	-2.2538	-3.6237	-3.441	-3.1275	-2.4004	-2.8409	-3.0045	-2.5981	-4.0607	-4.3198	-1.1323	-2.0501	-2.2044	-2.3374	-1.7587	-1.3639	-1.4479	-2.0008	-2.4984	-1.0647	-2.411	-2.4744	-2.593	-3.0497	-0.67215
-19.747	-21.228	-20.606	-21.438	-20.259	-19.561	-20.075	-21.135	-19.187	-20.901	-22.582	-20.758	-21.366	-21.022	-21.675	-22.07	-20.298	-21.041	-21.128	-20.011	-20.225	-19.683	-20.008	-22.76	-21.008	-19.938	-21.862	-21.064	-22.904	-21.213	-21.263	-20.576	-20.131	-21.131	-20.08	-20.362	-19.696	-20.15	-21.032	-21.414	-20.306	-19.886	-20.061	-21.447	-20.695	-19.73	-20.802	-21.945	-21.14	-21.436
-3.2016	-4.2763	-3.2618	-2.0355	-4.1337	-3.9906	-2.5601	-3.2026	-3.7087	-3.9175	-2.4163	-3.4378	-4.273	-4.4756	-3.5997	-3.7322	-4.185	-2.4241	-3.4981	-3.1532	-3.046	-4.5562	-3.7011	-2.6612	-4.6163	-3.2257	-4.6933	-4.7292	-3.4461	-2.8018	-2.7818	-3.0366	-3.841	-3.2401	-3.4055	-2.8673	-3.7221	-4.0438	-3.5649	-4.5517	-3.8517	-4.3823	-4.2844	-5.3492	-5.4985	-3.3283	-3.4049	-2.78	-2.2867	-4.5539
-2.0901	-1.5204	0.23416	-2.0903	-1.6222	-0.1068	-1.3085	-3.1867	-3.4732	-1.8222	-2.4337	-1.4202	0.16248	-2.4487	-1.9809	-2.7029	-1.9819	-1.7322	-2.1858	-0.2481	-0.77753	-0.65258	-0.61986	-1.4412	-1.28	-0.7584	-1.8145	-1.9421	0.48815	-1.7643	-0.95389	-0.82987	-2.8986	-2.1074	-3.9887	-1.6975	-1.0317	0.19469	-1.5623	-1.5856	-1.2873	-2.2916	-1.296	-0.41877	-2.551	-1.3539	-1.3929	-0.62169	-0.76173	-1.7249
8.2819	10.394	9.0821	9.0753	8.6939	10.358	9.298	9.9647	8.982	8.652	10.488	9.7338	9.5836	9.0053	10.958	9.8914	9.583	9.8399	8.7313	9.8465	11.348	8.4962	9.8578	10.068	9.4725	9.9415	9.971	8.8665	10.144	8.4812	10.243	9.0654	7.7424	9.9849	9.6893	10.952	8.3061	9.3643	10.724	9.9758	9.8328	10.117	10.136	8.0481	8.1268	9.7421	8.4919	9.6079	9.3463	8.8659
0.20355	-0.38357	-1.9106	0.37536	0.55585	-0.47541	-0.023275	0.51442	-0.80978	0.68171	-0.023986	0.9233	0.17851	-0.854	0.93879	-0.98781	0.88505	1.2593	-1.1436	0.19988	0.052092	0.62199	-0.77137	0.40614	1.5417	-0.43064	1.7518	-1.3817	0.76898	2.7396	-0.57311	-0.42792	0.21714	-1.8867	1.9383	-0.78688	0.70847	0.27076	-1.1325	-0.85308	-0.040912	0.078256	-0.5568	0.59995	1.0717	0.68272	-1.1719	0.97288	-0.082215	-1.6587
-6.6086	-5.3091	-5.2355	-5.5554	-5.9111	-5.7983	-6.3006	-4.7038	-6.0435	-4.9004	-5.1904	-4.5476	-4.7479	-6.3381	-3.9813	-6.9628	-4.6694	-5.9927	-5.7416	-4.637	-6.0157	-6.7801	-5.301	-6.3997	-5.7466	-6.1613	-5.5095	-5.3919	-4.6693	-6.7532	-2.9111	-7.2736	-5.903	-6.3812	-5.0001	-5.7927	-4.6441	-5.7042	-5.7973	-5.2972	-4.9991	-6.011	-4.4461	-5.8027	-4.5452	-5.7127	-6.3495	-6.5553	-4.8503	-5.5007
-12.799	-12.939	-16.094	-15.164	-14.668	-15.52	-14.609	-12.552	-14.551	-14.2	-16.191	-14.242	-13.866	-15.537	-14.527	-15.39	-16.589	-14.828	-14.51	-15.089	-14.996	-16.937	-15.815	-12.707	-13.091	-13.597	-14.341	-16.006	-14.813	-13.742	-12.916	-14.399	-15.227	-13.849	-15.046	-13.631	-15.877	-13.337	-13.673	-14.01	-13.777	-13.436	-14.768	-13.35	-12.357	-16.537	-15.35	-13.845	-15.498	-14.32
-3.0175	-3.9997	-4.7527	-4.2014	-3.7442	-4.2623	-3.2594	-5.1384	-5.2365	-3.709	-4.7788	-3.5012	-4.1689	-3.2524	-4.2243	-3.7931	-1.7659	-2.7457	-5.1422	-4.2512	-3.8322	-3.3814	-5.3989	-3.5603	-4.4122	-2.9559	-3.8678	-5.4392	-6.1437	-5.5471	-5.4122	-2.6124	-3.3687	-3.7497	-3.4871	-4.0123	-2.6308	-5.0406	-4.9528	-4.0473	-3.369	-6.622	-2.8906	-3.7026	-2.6749	-4.1912	-5.1438	-2.9377	-2.9439	-3.0531
-14.015	-13.542	-12.092	-12.062	-13.683	-14.568	-13.247	-12.386	-13.119	-14.306	-12.558	-12.739	-13.479	-13.806	-13.915	-12.7	-12.977	-13.106	-12.974	-13.487	-14.494	-12.734	-13.55	-13.765	-12.245	-13.13	-13.859	-13.846	-13.775	-13.089	-12.432	-13.776	-13.731	-14.786	-13.191	-14.768	-13.883	-14.51	-12.309	-15.211	-12.709	-12.286	-11.658	-12.011	-11.157	-12.593	-14.45	-12.93	-12.314	-13.578
-11.781	-11.959	-9.3653	-11.436	-11.462	-11.976	-12.645	-11.718	-12.534	-11.52	-10.567	-10.062	-12.166	-10.224	-12.244	-12.193	-12.248	-10.96	-11.906	-11.015	-10.796	-10.927	-11.751	-9.7335	-10.084	-12.838	-13.203	-11.724	-11.988	-12.497	-12.253	-9.8172	-11.54	-12.032	-10.032	-12.663	-11.641	-11.7	-9.484	-12.311	-11.659	-11.141	-9.5913	-11.138	-12.407	-12.025	-11.49	-13.719	-11.908	-10.343
-22.05	-21.96	-22.917	-22.085	-21.394	-21.26	-23.149	-22.556	-22.294	-22.131	-20.939	-23.075	-21.843	-22.089	-22.713	-22.213	-23.035	-21.714	-19.219	-23.358	-22.082	-22.826	-21.906	-22.943	-23.091	-20.817	-21.589	-22.447	-21.023	-22.9	-22.2	-24.116	-22.245	-21.183	-22.392	-22.704	-22.089	-22.916	-21.576	-23.383	-22.14	-22.511	-22.353	-20.711	-22.373	-22.481	-23.585	-22.098	-20.452	-23.692
-7.1079	-8.9633	-6.8537	-6.3939	-7.816	-6.7899	-7.2152	-6.1429	-8.3343	-8.0613	-7.7667	-7.0691	-7.2965	-4.4672	-8.0632	-7.9327	-7.3845	-8.4919	-8.7738	-7.5682	-9.293	-8.2707	-6.7438	-7.2358	-7.5228	-8.1647	-8.4851	-7.9095	-7.6305	-5.1802	-8.0722	-7.5908	-9.2426	-8.0244	-9.5883	-7.118	-7.242	-6.6582	-7.0826	-6.4934	-7.5562	-8.6689	-9.0315	-8.4571	-8.4264	-8.4593	-8.2814	-6.7439	-7.5031	-7.6621
-4.9499	-6.2191	-5.7431	-5.6774	-4.2445	-3.3961	-5.355	-3.6433	-4.6169	-3.808	-5.1408	-5.5459	-6.0274	-4.9295	-6.1936	-5.0636	-5.8221	-4.8628	-6.6408	-4.6288	-5.0911	-4.5812	-5.3938	-5.7445	-5.4616	-6.0225	-5.0927	-5.6901	-6.7871	-6.4865	-5.9055	-2.8605	-4.6528	-4.9959	-4.0915	-4.6127	-3.6426	-4.8748	-6.5113	-4.6627	-5.3808	-5.592	-4.5982	-3.9619	-4.3237	-4.9021	-5.2438	-4.2664	-4.8238	-5.8548
-6.4158	-5.8913	-4.8791	-6.7377	-5.549	-4.0217	-3.901	-6.4817	-6.4105	-6.3591	-5.4773	-6.9642	-5.0686	-6.2674	-5.8782	-5.947	-5.9979	-5.3345	-6.4197	-5.6764	-6.6668	-6.1406	-5.3214	-4.5359	-6.2294	-6.8495	-5.9343	-7.267	-5.5013	-3.7576	-5.0709	-6.0997	-5.959	-6.3429	-6.4461	-4.3407	-6.5988	-4.6981	-5.8372	-5.6416	-4.8227	-5.992	-6.0512	-5.7974	-5.5681	-6.8396	-4.8915	-6.3201	-5.3773	-6.0751
1.0883	1.6732	3.7644	0.73439	1.0827	1.1405	1.566	1.0196	1.1782	1.8541	3.1447	3.8395	0.981	2.2986	-0.045085	1.421	1.8648	1.2962	2.3469	1.5738	-0.44769	0.5356	1.618	1.8339	1.5682	0.38184	1.8129	2.0678	1.2832	1.8243	2.3973	1.7926	3.7848	1.6868	0.84543	1.9398	-0.22941	1.4772	0.42969	1.9183	4.4826	1.9275	1.2306	2.96	1.668	2.2977	1.9447	0.42148	2.9922	2.8658
0.7444	-0.78015	-2.6605	-1.2699	-0.78048	-1.1832	-1.8902	-0.91072	-1.533	-2.5919	-1.6725	-2.3608	-0.85081	-2.0194	-1.8838	-0.81084	-2.0066	-1.72	-1.0105	-1.5532	-1.0647	-0.26351	-1.6654	-2.9416	-2.3892	-1.2999	-2.9326	-2.0897	-1.177	-1.4919	-2.925	-2.4574	-1.9722	-0.63321	-1.9396	-0.89712	-1.7245	-0.68245	-2.7622	0.50352	-0.33701	-1.73	-1.0227	-2.5547	-0.87258	-1.0427	-1.0716	-0.68432	0.18912	-0.44736
0.44396	-0.055314	0.067653	0.43787	-1.4058	0.76981	-1.5853	0.29791	-0.0064343	-0.078153	-0.23493	-0.21536	1.1218	0.14242	0.59442	-0.25732	0.72676	-0.15969	0.72354	-0.080683	-1.1444	0.56935	0.61443	0.0060896	0.76313	0.83946	1.2094	1.0887	-0.59126	-1.3955	-0.25708	-2.2054	0.17467	0.25713	-0.12254	0.19358	-0.59717	-1.4896	1.3374	-0.51189	0.18943	-1.9276	0.30102	-0.39413	-1.3408	-0.38105	-0.89329	0.59251	-0.27214	0.30435
-12.157	-13.44	-13.572	-12.938	-13.175	-14.652	-12.754	-12.668	-14.875	-14.184	-12.413	-13.354	-12.58	-13.102	-13.477	-13.233	-13.282	-12.85	-13.227	-12.181	-13.379	-12.662	-10.677	-10.825	-11.665	-12.521	-11.969	-12.524	-11.9	-12.775	-13.621	-12.39	-12.915	-12.531	-14.062	-12.771	-13.941	-12.74	-11.701	-12.922	-14.18	-13.031	-12.982	-13.389	-11.511	-12.36	-12.044	-13.82	-12.825	-12.075
0.56655	1.5391	-0.72557	0.66525	1.6808	0.13769	2.028	0.1629	-0.43013	2.3171	0.54082	-0.13202	-1.8007	0.52872	0.86942	0.18021	1.5928	0.62464	-0.87311	1.7136	-0.15603	0.02464	-0.43167	1.0097	0.0042393	-0.023736	0.38962	0.37842	-1.0029	-0.10832	-1.5508	-0.63594	2.1123	0.47793	1.445	1.7487	1.6164	0.37881	1.4589	-1.0303	1.4257	1.2021	0.38521	0.35394	-1.7065	-0.024627	0.26099	-0.68933	1.7347	0.019311
-8.6736	-8.1452	-8.8994	-8.7761	-8.8248	-9.9369	-8.9937	-7.9864	-9.2924	-9.6174	-8.7205	-10.093	-8.7884	-7.6206	-9.6129	-9.6516	-8.1707	-9.7403	-8.1015	-7.815	-8.7589	-8.1419	-10.782	-9.0781	-8.5097	-6.8299	-10.866	-9.6411	-7.9259	-10.637	-7.592	-9.7984	-10.232	-9.8357	-9.7841	-9.5629	-10.07	-9.8597	-8.7629	-7.254	-9.2531	-8.6725	-8.679	-9.2048	-9.7219	-8.9188	-9.881	-9.218	-10.541	-8.9013
-1.0829	-0.51355	-1.0615	-1.205	-1.3719	-0.27245	-1.8546	0.076175	-0.73563	-0.44428	-1.0952	-2.8095	-1.9018	0.62291	0.014631	0.61005	-0.94867	-0.3702	-1.4306	-0.91907	-0.95045	-2.335	-3.2596	-0.25455	-1.8049	-0.59484	-0.39054	-0.68228	0.34865	-1.47	-0.84557	-0.40893	-0.25305	-1.6549	-1.273	-0.95096	-0.85509	-1.6232	-1.8319	-1.0367	-0.99477	-1.1408	-1.3234	0.10107	0.021478	-2.1629	-1.2394	-0.30102	-1.7657	-1.6047
-0.98818	-0.3483	-2.7022	0.28919	-1.1469	-0.54939	-1.9509	-2.7848	-2.0038	-1.2783	-0.15711	-2.8371	0.061006	-2.3425	-1.621	-0.56352	-1.2376	-1.2079	-1.28	-1.6551	-1.3653	-3.2008	-1.1758	-2.8226	-1.4335	1.6167	-2.1532	-3.1935	-1.0934	-2.2901	-0.23436	-0.75075	-1.9927	-2.251	-1.6302	-1.4857	-1.6047	0.42478	-0.9272	-0.62017	1.5425	-0.39835	-1.0413	0.26925	-2.0925	-2.3491	-1.4001	-1.8411	-1.4394	-0.90015
5.7807	6.8312	7.6973	5.7695	6.3178	6.8035	7.5132	6.4545	8.4775	6.5295	8.0444	7.0368	6.2246	6.9756	5.8076	5.9238	6.8583	5.2521	7.5461	5.4034	7.8984	6.3415	5.9375	5.639	6.8999	7.7373	7.6998	8.2382	6.0011	6.7457	9.0427	6.8537	6.7878	5.5889	6.785	7.0933	6.8481	5.1132	5.5133	6.7859	6.7062	6.1252	6.1264	7.3843	8.5311	6.0439	7.6014	5.8806	5.7718	7.8338
2.8993	2.9641	3.1496	2.1143	3.989	2.2036	0.48332	0.6199	3.1862	1.4549	1.6252	0.67461	3.0284	1.8269	1.5079	0.85749	1.4628	0.69276	2.2605	-0.60552	2.642	1.8444	2.5967	1.6452	1.9418	1.8689	1.7484	0.58405	1.0183	3.7777	1.4231	1.2816	1.5018	1.0525	2.2624	2.1097	1.1485	1.8404	1.6959	1.8336	3.0547	3.4826	2.4756	0.46947	0.8368	1.8477	2.7691	1.7975	1.7311	1.6163
8.9823	8.7639	8.1553	8.4725	8.2015	9.3526	8.4194	9.3741	8.9194	7.2494	8.4175	8.5851	7.5401	8.5994	10.391	9.6235	9.5069	9.4165	10.006	10.144	9.4066	8.525	9.7194	9.4519	9.0735	8.0734	9.4579	7.3572	8.3046	7.4646	8.5485	10.742	7.3373	8.5691	8.54	8.2651	8.4892	7.8593	9.8486	9.0058	8.4513	8.5181	8.198	9.597	7.9696	8.1874	8.8687	8.7183	6.2606	7.803
-12.025	-10.393	-11.702	-10.792	-12.905	-11.493	-11.15	-12.52	-11.305	-10.647	-11.667	-11.127	-11.477	-11.697	-11.791	-10.701	-11.425	-10.333	-10.823	-13.748	-10.454	-10.809	-11.819	-11.949	-11.908	-10.455	-11.659	-10.45	-11.544	-11.11	-13.4	-11.184	-11.108	-13.1	-10.671	-9.5664	-12.173	-12.803	-10.962	-12.381	-11.138	-14.17	-11.776	-11.665	-12.012	-11.247	-10.178	-9.9756	-11.624	-12.713
-11.261	-10.683	-10.259	-11.547	-10.001	-9.576	-9.9022	-10.058	-10.943	-12.06	-10.709	-10.762	-11.149	-10.482	-9.1438	-11.133	-11.244	-11.794	-12.457	-11.18	-10.474	-12.137	-9.2354	-10.909	-9.8441	-12.418	-11.386	-11.366	-10.101	-10.912	-9.1393	-10.986	-11.179	-11.108	-11.799	-10.427	-10.429	-10.184	-12.998	-11.486	-9.8096	-10.544	-11.005	-11.938	-11.704	-10.283	-9.3259	-11.726	-9.1173	-11.822
-0.89379	-0.096721	0.3815	0.083104	-0.39313	0.84815	-0.53291	-1.0333	-1.122	-0.061269	-1.4014	0.51229	-0.35894	0.92944	-1.8177	0.90742	0.13679	0.032844	-2.1389	1.2151	-1.2672	-0.44282	-0.015965	0.62905	-0.4922	-0.32358	-1.1068	0.31426	0.07643	-1.107	-0.79452	-1.9759	-0.50276	-0.44797	0.15083	-1.1172	-0.022292	0.0064299	0.39977	-1.231	-0.073862	0.91502	-0.56467	1.6941	0.48912	0.18891	-0.65752	1.526	-0.37497	0.92362
-4.1797	-3.5714	-4.3513	-3.7486	-3.5104	-3.9006	-2.4294	-3.7152	-4.4425	-4.716	-5.5491	-5.3529	-3.4788	-3.5336	-5.1422	-5.1724	-3.8713	-4.9508	-3.4826	-4.0164	-3.8343	-3.856	-4.4354	-3.8425	-4.3263	-3.4846	-4.5483	-3.5426	-3.5131	-4.0375	-4.5078	-2.9915	-3.4598	-4.8793	-4.6958	-4.8542	-2.9268	-5.6176	-5.6501	-5.2227	-5.0129	-6.4966	-4.3009	-4.0452	-4.0699	-4.0479	-3.5652	-4.3105	-4.1669	-3.1766
-0.61559	0.2572	-0.58817	-0.4827	-0.62935	0.905	0.33936	-0.34342	0.88095	-1.0117	-0.47478	-1.2955	0.37072	0.23939	0.95144	0.31511	-1.509	1.2317	-0.94875	-0.55621	1.1855	0.37378	1.0869	-0.42875	-0.092304	0.090537	0.23178	-0.056961	1.1928	0.77105	0.14449	-0.45612	-0.061408	-0.30605	-0.46916	-0.52806	-0.46146	-0.71044	0.9696	-1.3407	-0.8376	-0.73651	0.70748	-0.68198	-0.32687	-0.30815	-1.5966	1.4175	-0.88025	-0.32361
-13.523	-14.043	-14.609	-15.168	-13.18	-15.872	-13.415	-14.689	-15.286	-14.839	-14.551	-14.262	-12.366	-14.735	-14.239	-14.669	-15.807	-14.253	-15.786	-14.695	-13.68	-15.366	-15.044	-14.488	-14.708	-12.971	-14.899	-14.99	-13.409	-13.602	-13.838	-14.455	-14.551	-15.408	-14.458	-15.599	-13.934	-16.505	-13.618	-14.57	-14.634	-14.216	-14.848	-15.378	-14.748	-13.327	-13.711	-13.873	-14.613	-14.645
-0.75556	1.3497	-0.53615	-1.039	-0.45	-1.4903	-1.8717	-1.4199	0.70988	-0.98219	-0.037828	1.0737	0.25036	-0.026721	0.081145	-0.53606	0.19497	-0.67181	-0.42272	0.50364	1.7445	-0.020568	-0.68018	1.4341	1.8083	0.063036	-0.26663	-0.43047	-1.6218	-0.29214	0.13594	1.3325	-0.82032	0.34473	-0.60701	0.78517	-1.9502	0.45509	-0.060863	-0.18382	-1.2818	-0.76984	-1.8872	0.45561	0.88899	0.42024	-0.36554	-1.9798	-0.86374	0.23958
-3.6923	-2.8688	-2.6464	-3.6779	-4.1291	-3.3919	-1.4907	-2.6255	-2.5348	-4.4542	-2.3092	-3.6694	-4.0134	-4.0378	-1.8185	-3.3386	-4.0424	-4.0419	-3.7546	-2.7003	-3.2572	-3.4439	-2.8927	-3.4618	-3.3786	-5.0667	-3.399	-2.2429	-4.1752	-4.3448	-2.6784	-3.4858	-4.518	-3.5844	-2.3536	-2.2782	-2.6849	-3.5283	-3.4097	-2.473	-3.309	-3.1031	-4.3393	-4.2684	-2.9675	-4.4309	-4.5313	-0.93577	-2.3599	-2.1016
-0.52838	-2.7719	-1.1454	-2.5862	-3.0516	-1.4855	-1.734	-0.45545	-1.1311	-3.1338	-1.757	0.20834	-0.29555	-0.070421	-0.09025	-2.2612	-0.30049	-1.8405	-1.5833	-1.8437	-0.88433	-0.75738	-0.34894	-1.5597	-1.8219	-0.64319	-0.17166	-2.2956	-0.67733	-1.6605	-0.54944	-1.2392	-0.25362	-1.4709	1.7321	0.63957	-1.5199	-0.91247	0.20703	-0.66003	-0.86435	-3.1986	1.1549	0.058113	-1.3396	-2.3487	-1.9194	-0.38432	-2.3181	-1.2727
-11.95	-12.853	-11.165	-13.111	-12.198	-12.644	-13.073	-12.386	-11.814	-9.458	-12.097	-12.809	-10.837	-11.49	-10.67	-11.977	-11.415	-11.241	-13.349	-11.525	-12.204	-12.483	-11.162	-11.478	-11.458	-12.398	-10.051	-13.402	-11.611	-10.956	-10.418	-12.109	-10.736	-11.924	-11.458	-13.199	-12.431	-11.322	-11.059	-11.828	-12.542	-13.044	-12.395	-10.951	-11.229	-11.499	-12.616	-10.755	-12.697	-11.734
0.80092	1.5494	-0.092801	2.2661	0.3596	-1.0554	0.4524	1.0404	0.25533	0.79477	0.62617	0.63415	-0.21069	-0.94539	0.52715	0.40137	1.6993	0.12047	-0.14657	1.8852	-0.22391	0.88336	1.3899	-0.77879	1.6407	-0.14869	-0.1087	0.35462	-0.7699	0.24526	-1.0054	-0.56799	2.2909	0.91615	0.32753	-0.32353	0.08609	0.44961	0.99574	0.1332	1.2652	1.1091	1.1885	0.50071	1.6149	1.4986	0.61729	0.45164	-0.61392	0.75566
1.634	1.2229	0.20776	0.97804	-1.6413	1.7445	0.83162	-0.21241	0.076744	0.84162	1.012	0.11805	-0.20101	0.65548	0.6158	0.89711	-0.53867	1.6795	0.70001	0.47522	0.95722	-2.0244	-0.08404	1.5926	-0.5431	-0.35117	-0.60675	1.4317	0.27479	0.94787	0.87993	-0.086893	-0.30406	0.95895	1.8672	0.2638	0.16709	0.49189	-0.11001	0.68357	-1.1429	0.96146	-0.6518	-0.14103	1.5965	-0.24527	0.66987	0.57965	1.2547	-0.42126
0.02532	1.1545	1.0168	-1.5468	-1.1934	0.80085	-0.34844	0.15863	-0.98777	0.82557	-0.75649	-1.0165	-0.97137	-1.064	0.34181	1.888	-0.44199	0.15185	1.0017	-0.75799	1.3773	0.20083	0.5879	-0.37358	-0.87957	-1.1021	2.3712	-0.77977	-0.60218	0.024352	0.11135	0.72461	0.31677	0.10685	-0.35148	-1.1018	0.59994	-0.41932	0.19559	-0.73566	-1.6618	-0.84622	-1.2331	0.56039	-1.5703	-0.68565	-2.1796	0.03221	-0.13347	-0.070589
-2.7182	-1.5726	-2.7609	-0.0064875	-2.0004	-2.446	-2.7314	-3.1963	-2.1338	-3.4705	-1.3962	-2.5198	-2.5784	-2.3774	-2.8048	-2.9184	-2.8626	-4.1255	-2.9103	-2.356	-2.4123	-3.5092	-3.6635	-2.7272	-2.9436	-0.9707	-2.6834	-1.1618	-2.6971	-2.1616	-4.6378	-1.1127	-1.5701	-3.0014	-1.8579	-3.9361	-3.1319	-2.596	-3.9307	-3.4694	-3.1795	-0.70955	-4.012	-1.562	-3.2629	-2.1537	-2.897	-3.1825	-2.8988	-3.218
-0.16846	1.7854	2.8033	2.6132	0.82678	1.1862	2.9466	2.067	1.378	0.87936	2.8228	1.8711	2.132	2.8108	1.391	1.5692	1.8506	0.016673	2.5567	3.0173	2.2688	2.2789	0.75738	2.5379	2.4137	1.6133	3.1711	2.7901	4.234	3.2459	3.0845	1.083	1.5354	1.5115	1.725	1.3442	0.51593	1.434	2.683	1.92	2.8427	1.9781	1.6606	1.461	-0.23887	1.3576	2.3883	2.1972	2.7649	2.7126
5.3754	6.4633	5.7922	6.736	7.1931	6.1301	5.8411	6.9375	8.4598	6.0683	7.2083	6.1272	7.8658	6.0136	5.0894	7.5297	7.7544	7.9337	6.1054	7.626	6.594	7.6749	6.8614	7.7163	7.1471	5.9993	5.7116	5.9356	6.2679	6.7373	6.7096	7.4839	7.2915	5.9315	7.87	5.348	5.8309	7.6289	7.8114	5.7567	6.5024	6.365	7.2298	6.151	5.2793	5.9537	7.4786	7.7507	7.0765	6.035
-3.1272	0.25843	-0.95952	-0.46083	-1.3783	-1.9377	1.1654	-1.5331	-1.9105	-1.1852	-2.0358	-1.3735	-3.1566	-1.7565	-1.673	-1.4691	-0.49181	-1.8864	-0.43129	-2.0986	-1.7336	0.005647	-0.84403	-1.5591	-0.29226	-1.2418	-0.85599	-1.6132	-0.566	-1.9047	-0.30621	-3.516	-1.1776	-2.0725	-2.2688	-1.8611	-0.84918	-1.5483	-1.9172	-1.4782	-1.3657	-1.6911	-1.7551	-0.17135	-1.3425	-1.8891	-0.68851	-1.1756	-0.58507	-2.4305
2.1751	3.5961	3.959	2.6855	2.7487	2.7665	1.5893	3.0435	3.0587	2.8133	2.6001	3.9331	3.5683	2.3291	3.7707	3.461	2.1233	1.951	2.6994	2.2869	2.4058	1.4021	2.6523	2.6359	3.5861	2.3069	2.5887	2.2233	3.8027	2.7065	3.2177	4.5173	3.8431	2.9812	4.1132	0.90317	2.6123	3.7769	2.7108	2.9763	2.98	3.78	3.0706	3.9688	4.396	5.0016	3.0583	2.3947	3.2419	3.0724
-6.0342	-5.0445	-2.7309	-5.0351	-3.0852	-3.0993	-4.7826	-3.8661	-2.0537	-4.753	-4.0297	-4.8543	-3.8392	-3.996	-4.2275	-3.3877	-1.8947	-3.9271	-5.6107	-3.2974	-4.8704	-3.0999	-3.4803	-4.2267	-4.3117	-4.0916	-3.0824	-4.1859	-4.0181	-3.8972	-4.4892	-4.5287	-2.6559	-3.979	-2.8681	-4.1633	-3.5318	-3.3739	-4.7018	-2.4873	-5.3136	-4.0466	-4.7148	-3.732	-2.682	-2.8401	-3.1511	-5.0289	-4.0976	-3.3787
1.4247	1.9055	1.545	2.2833	-0.027017	0.31122	1.2342	-0.60241	-0.43566	-0.85563	0.31154	2.0706	0.76037	1.6258	2.1557	1.1102	0.2125	1.8222	0.69238	0.14033	0.31563	0.31805	0.71122	0.77336	1.7775	1.2518	-0.19113	1.6201	0.071705	1.3646	0.26169	1.1851	0.23752	2.2003	2.9191	2.0642	1.2197	0.9149	1.3045	1.3217	0.049816	1.9508	2.1113	0.85426	1.8259	3.1785	2.753	0.049602	0.46502	0.33875
-11.666	-13.65	-14.581	-14.001	-12.63	-13.442	-14.073	-11.988	-12.243	-13.526	-12.708	-15.131	-12.067	-12.65	-14.132	-13.334	-13.283	-12.497	-12.929	-13.255	-12.984	-14.047	-13.374	-12.251	-12.941	-12.209	-12.327	-12.843	-13.306	-10.881	-13.831	-11.53	-13.669	-12.44	-14.782	-13.43	-13.153	-12.363	-13.617	-12.968	-13.416	-12.148	-12.413	-12.574	-13.653	-12.276	-12.818	-12.755	-14.555	-13.632
5.8892	8.2698	6.9206	6.1571	8.2685	5.4534	6.5351	7.674	7.2694	6.6291	6.4073	6.4158	7.0175	6.6283	5.589	7.7414	7.3028	4.0872	7.9653	6.2974	5.9379	8.1972	5.1077	7.3348	6.77	7.0398	7.1353	6.8316	6.7494	6.0577	5.7771	6.7042	8.7749	5.9002	4.2243	7.0945	6.1806	6.2033	7.2533	7.4138	6.3944	7.231	7.0369	4.4008	5.753	6.8517	6.739	6.337	7.5832	7.4004
-0.37263	0.73493	0.72663	0.79978	0.31539	0.11821	0.85601	0.71051	1.0232	-0.45828	0.92391	-0.1432	0.31159	0.99905	1.0739	0.037771	0.60455	1.5874	0.39898	0.61688	0.83415	1.2204	0.032342	0.78368	-0.802	-0.77381	0.74218	1.3942	0.70457	0.65269	1.7704	0.89264	-0.68254	0.083452	-1.8596	0.8078	2.372	0.44517	-0.29282	0.29995	0.85482	0.39602	-0.54314	1.2642	0.55743	0.9483	1.0217	0.8103	0.26435	-0.25008
-10.656	-9.7574	-12.996	-12.153	-13.115	-12.398	-11.318	-12.474	-12.1	-12.391	-11.918	-12.006	-10.948	-11.644	-11.766	-11.054	-11.643	-12.692	-11.211	-9.6956	-12.032	-10.589	-10.077	-11.884	-11.326	-13.46	-12.012	-12.005	-11.361	-12.315	-11.333	-12.11	-10.409	-11.03	-13.639	-11.162	-12.809	-11.534	-11.312	-11.576	-10.856	-13.525	-11.998	-11.482	-12.334	-11.379	-11.299	-11.067	-10.217	-11.598
-7.4075	-7.2312	-8.1343	-9.0575	-8.6278	-6.1451	-8.2731	-6.8533	-7.6262	-8.6941	-7.1976	-7.3898	-6.5189	-7.5879	-7.6854	-8.5493	-8.8804	-5.8096	-8.3967	-7.4812	-7.5159	-7.044	-8.1036	-6.4783	-8.0948	-8.2326	-9.3216	-7.5443	-7.4231	-6.482	-9.3288	-6.5764	-8.4341	-7.1116	-7.0221	-8.0427	-7.2477	-7.1912	-7.2397	-7.1483	-6.5028	-8.445	-7.5465	-6.9839	-8.2502	-7.1729	-5.8897	-6.9666	-7.1128	-8.406
2.7623	3.4321	2.442	3.39	3.4478	2.8687	3.9322	0.90222	2.4794	3.0328	3.0918	3.6099	3.359	2.6497	3.2499	3.2171	2.2663	1.8145	1.6834	1.979	4.6859	3.6223	2.8117	3.4563	3.0975	2.5661	2.9003	3.5908	2.7477	2.3321	2.8037	3.5347	2.536	2.1036	3.4497	3.9637	3.0028	1.8809	1.827	2.8554	2.4167	4.1466	4.1588	3.2683	1.9635	4.2698	0.96262	2.4155	2.6447	2.0452
-1.0532	-1.4727	-2.5582	-1.2687	-1.6787	-1.7839	-1.2166	-2.026	-1.7475	-0.98994	-2.1344	-2.2584	-2.2904	-2.2565	-1.2155	-0.72216	-1.556	-1.0126	-2.9607	-1.9715	-1.7742	-2.4652	-2.97	-0.94611	-0.73445	-1.8004	-2.0466	-1.1005	-1.5067	-1.2793	-0.59234	-0.89088	-0.69204	-2.0899	-1.8025	-0.020917	-2.7023	-2.5998	-2.496	-1.9366	0.15035	-2.2718	-0.47334	-0.98829	-1.1487	-1.42	-1.3612	-1.48	-3.0562	0.0013659
0.92036	3.0862	3.2199	1.9568	0.80097	2.649	1.3895	1.2226	2.2257	3.2975	2.4018	1.4142	0.89431	0.71192	1.6521	3.4953	1.5567	1.026	1.601	0.26489	1.0379	0.8842	3.07	1.5538	0.4776	2.1258	2.6124	3.0842	0.93447	1.5551	0.70374	2.8938	0.84917	1.3372	2.3016	2.3225	2.7556	0.9986	2.3826	3.6944	3.0929	2.536	1.3748	0.45343	0.20136	-0.56435	2.0074	1.4199	2.5586	0.44898
-0.7772	-0.59998	-0.54691	0.19843	-1.9053	-0.72508	-0.68259	-1.5589	-1.0824	-0.60961	-2.2197	-1.3652	-1.3078	-1.8751	-1.6709	1.0672	-0.67366	-2.1636	-2.1621	-0.42314	0.24986	-2.2622	-1.7684	-1.8251	-0.68677	-0.38591	-1.7812	-2.2233	-0.72225	-1.5953	-0.28523	-2.5834	-2.5681	-2.0875	-1.1181	-1.2127	-1.8179	-2.2981	-2.65	-3.0864	-1.3636	-1.6	-1.9876	-1.2046	-2.9882	-1.8137	-1.7736	-1.969	-1.6818	-2.01
6.4142	7.3322	6.0945	6.0348	3.4409	5.6228	6.5248	5.151	5.8612	5.5006	4.8988	3.9003	4.6861	5.3302	6.8108	4.9288	4.9977	5.2051	5.4445	6.3276	4.6142	5.9718	4.3339	6.2095	5.0858	3.1806	6.0172	5.3124	5.8708	4.6947	3.7878	4.965	7.113	5.9655	5.103	4.3528	6.3692	5.5597	5.881	5.0357	4.7856	5.88	5.8453	5.2945	4.1002	4.3098	6.4747	5.8045	6.1188	6.3757
-21.849	-22.333	-21.081	-21.698	-21.344	-22.289	-21.29	-21.442	-21.509	-22.55	-22.486	-21.137	-22.827	-20.805	-22.869	-21.581	-22.875	-22.743	-22.297	-23.544	-22.201	-22.226	-22.908	-21.973	-21.533	-23.088	-22.663	-22.315	-20.904	-23.331	-22.618	-21.955	-21.493	-22.914	-22.326	-23.11	-22.464	-22.225	-22.099	-21.557	-21.958	-21.628	-21.663	-22.211	-23.318	-21.081	-21.94	-21.656	-22.275	-22.228
6.912	7.5453	6.4845	5.9077	6.5027	5.1335	8.5551	7.7105	7.958	6.2776	4.4754	6.31	7.2438	7.1381	6.7189	5.915	5.2095	6.1047	4.9953	5.8291	7.1111	7.0323	7.3697	8.0113	7.4478	7.371	8.3621	6.5303	5.757	7.7082	7.3509	7.0634	8.0536	7.0739	5.5019	5.5045	8.9167	7.3314	5.8807	6.0809	6.3034	6.8791	7.4356	7.2581	5.8584	7.7371	6.9074	7.4289	7.4498	6.7843
0.10143	0.54145	1.5402	1.5404	-1.4386	-1.6665	0.063257	-0.4195	2.4943	1.1523	0.13361	-1.8355	1.2628	-0.0267	0.35288	-0.26489	0.65794	1.6596	0.3932	2.3259	-0.82709	2.6393	1.5373	-2.1256	-0.43329	-0.85358	0.27841	0.67368	0.87715	1.0392	1.5901	0.78131	-0.24774	0.28454	1.19	0.10138	0.55332	0.97921	1.7215	0.12172	0.75907	-0.32794	0.60467	0.70984	1.293	1.1918	-0.19258	0.45597	0.17355	1.2651
-0.32209	-0.33823	-1.4112	0.71095	1.9477	-0.55301	-0.22852	0.77021	0.9464	-0.32237	0.45105	-0.49255	0.14593	-1.4958	-1.2807	0.20412	-2.2779	0.80964	0.13162	-0.47134	-0.27549	-1.4128	0.46848	-0.57405	-1.7174	0.68123	-0.49261	0.18551	-1.7277	0.094448	-0.75881	-0.70729	-0.99971	0.536	0.032377	-0.13431	-0.067464	0.94354	-1.0639	-0.87978	-0.25175	2.3335	-0.34279	0.21962	-0.49691	-0.058552	-0.23721	0.68951	0.74534	0.11823
-6.0078	-5.5992	-4.4093	-5.1651	-5.4886	-6.2836	-7.421	-7.0393	-4.71	-4.5819	-5.7576	-5.039	-7.6525	-4.0435	-5.7911	-4.6801	-4.7203	-4.9775	-4.1059	-3.5568	-3.7464	-6.3084	-4.7368	-4.795	-4.7309	-6.4796	-4.0304	-6.1667	-5.1846	-3.9532	-6.6644	-4.9778	-5.191	-7.5171	-3.718	-5.5142	-6.1005	-6.7798	-5.0275	-5.3909	-7.6194	-5.1273	-5.7451	-5.8857	-7.4638	-5.1871	-4.7403	-5.2394	-4.8203	-4.308
11.144	9.2506	6.9471	9.6193	8.7271	8.0908	8.5708	8.2691	9.9825	8.7214	9.5732	8.4693	9.4539	9.2346	8.43	7.4355	9.241	8.466	8.4406	7.113	8.6543	7.9211	9.1241	8.52	10.811	8.1581	7.6057	8.6392	8.3914	8.1599	9.374	9.0206	8.5403	9.7512	8.693	7.9076	8.6288	8.3078	8.4575	7.9121	9.1329	6.5204	8.3399	7.0975	7.9815	8.6587	9.5191	8.8871	7.6683	8.393
-13.297	-12.731	-14.051	-12.54	-13.583	-13.444	-14.719	-13.025	-14.845	-13.477	-13.923	-15.273	-12.589	-12.284	-13.118	-13.188	-12.987	-13.213	-14.15	-14.805	-13.901	-13.396	-14.108	-12.682	-12.986	-13.263	-12.618	-12.798	-14.163	-12.6	-12.617	-14.9	-13.757	-14.317	-13.266	-11.14	-13.475	-13.801	-12.054	-11.293	-12.744	-14.139	-13.053	-12.283	-11.782	-13.403	-12.972	-11.774	-13.65	-13.296
-13.756	-14.223	-14.689	-15.2	-13.785	-13.302	-14.911	-14.556	-13.404	-15.004	-16.026	-14.108	-14.127	-15.16	-15.382	-15.019	-15.494	-14.727	-15.196	-14.769	-13.416	-14.508	-12.943	-13.178	-13.65	-13.726	-13.792	-13.739	-14.56	-16.483	-16.413	-15.839	-15.244	-14.294	-13.742	-15.036	-14.307	-14.488	-14.07	-14.724	-15.424	-14.257	-15.707	-14.694	-14.201	-15.035	-12.76	-14.178	-13.913	-15.325
11.127	11.538	11.039	10.215	9.3601	9.8886	9.8102	10.257	9.807	8.9532	10.151	8.6351	8.639	10.443	10.712	10.583	9.9448	10.228	8.97	9.1643	11.065	10.087	9.4157	9.3111	10.053	9.7517	9.9701	9.6628	9.6905	10.175	9.7419	9.0547	8.5502	8.2913	9.1935	11.428	11.156	8.733	8.3457	9.7177	10.208	9.7445	9.1794	9.2374	9.0853	8.8311	9.4216	9.922	7.613	9.8809
-14.447	-13.584	-13.469	-13.214	-13.901	-13.44	-13.053	-12.382	-14.517	-12.662	-12.984	-13.245	-12.217	-11.587	-13.059	-13.872	-13.791	-13.318	-13.405	-11.274	-12.857	-11.581	-12.559	-12.793	-12.725	-13.169	-14.023	-13.027	-12.447	-14.198	-13.547	-12.971	-13.447	-13.131	-12.372	-11.921	-12.476	-15.044	-13.99	-13.256	-13.263	-14.192	-13.915	-14.428	-13.756	-14.002	-14.774	-13.61	-14.693	-13.506
-11.806	-13.771	-13.249	-12.363	-14.48	-16.009	-12.114	-14.646	-12.822	-12.727	-13.824	-13.758	-13.567	-13.452	-12.678	-12.611	-13.019	-12.871	-13.332	-14.036	-14.448	-12.158	-13.227	-14.19	-15.29	-14.174	-12.687	-12.855	-14.522	-13.559	-12.89	-14.481	-14.028	-13.828	-13.056	-12.511	-12.803	-14.108	-13.206	-13.986	-10.968	-12.503	-13.11	-14.426	-13.693	-14.508	-13.43	-12.576	-13.895	-13.369
4.54	1.7187	2.8936	2.4846	3.5546	3.4752	2.4055	1.8124	3.7973	4.0008	1.3819	4.0593	2.3869	5.1326	4.7097	3.1058	2.266	3.5035	4.3035	2.6223	3.456	3.56	2.1593	3.1938	4.0825	3.1221	1.7049	1.6572	1.3225	3.7543	3.5747	3.6955	3.4361	4.4681	4.8877	3.3103	1.5123	2.9617	2.5718	1.1867	2.5845	2.7015	3.8964	4.0557	1.9897	4.4371	3.4785	1.3294	3.5783	5.7493
2.2317	2.8691	2.2238	3.6875	0.66926	1.9406	2.9073	1.9874	1.9048	3.0271	2.6336	1.8378	5.6471	3.0724	1.6312	1.938	2.7472	1.538	3.1967	1.2431	2.9236	2.7788	1.9758	1.9193	1.8196	1.9441	3.6422	3.7679	3.3802	1.6573	1.616	3.1554	3.0604	3.4312	1.3383	3.3778	1.2957	4.0059	2.6612	3.6258	1.9541	2.6026	2.5322	2.5439	2.6926	2.1759	2.8877	2.6639	2.6454	3.3923
7.1624	5.9424	6.6629	5.9928	7.1732	6.4354	5.0053	5.0856	6.6986	6.157	7.679	5.9009	5.965	4.3959	7.406	7.9906	7.8611	5.9785	6.1739	6.49	7.2066	8.4009	7.2396	7.0919	6.3933	6.9562	6.6524	7.7457	6.4966	6.134	6.8134	7.0586	6.5201	8.0914	7.0082	5.7693	6.1914	7.522	5.9814	5.5464	7.8375	7.5537	5.7129	8.4474	7.2441	7.7316	5.5749	7.2645	7.1808	7.6279
-13.417	-13.796	-11.808	-13.711	-13.957	-14.497	-14.009	-14.145	-11.928	-14.198	-13.192	-12.925	-12.586	-14.074	-12.663	-13.029	-12.145	-12.926	-12.456	-13.193	-12.37	-13.696	-11.445	-12.834	-13.346	-13.67	-10.975	-13.64	-12.316	-13.423	-12.808	-13.331	-13.131	-13.703	-13.506	-14.54	-13.075	-10.648	-16.105	-13.65	-15.171	-13.846	-14.038	-14.021	-12.263	-13.108	-13.119	-13.44	-13.339	-14.438
-0.31645	-0.1677	-0.68757	-0.33901	0.99186	0.1424	-0.54191	-0.17904	1.0411	0.1713	-0.6631	0.040318	1.7949	-0.82188	-1.379	0.30406	-0.11008	-1.6342	0.49559	-0.16496	-0.93801	0.53261	-2.0303	0.36199	-0.27809	-0.8217	-0.30107	-0.73354	-0.2806	-0.33464	-1.1733	-1.1927	0.95031	-0.0066455	0.089233	-0.32353	0.046332	-0.45294	0.46876	1.0508	0.97432	-0.61295	0.78034	0.56271	-1.0655	0.18339	1.2638	0.58516	-1.2993	1.2631
5.934	5.8601	6.8654	6.7234	3.9636	5.2104	6.1187	4.6656	5.7533	5.8582	4.4868	6.4518	5.6815	4.9113	4.1198	6.4516	4.1748	5.635	7.9008	6.7526	5.5823	5.7146	5.4887	5.9633	5.2416	6.9435	5.5721	5.4151	4.9017	6.5549	5.9829	5.2216	5.0153	5.9168	5.8063	5.3675	6.1499	6.9155	3.9193	6.1682	6.3849	6.1663	7.7292	4.8645	4.1258	6.0799	5.3234	6.5209	6.0293	6.1215
9.2122	7.7602	6.5732	8.4882	8.2353	7.5556	8.8353	8.597	8.8937	7.1352	6.3786	8.9929	7.6895	6.9863	7.3456	8.062	9.3714	8.4385	10.064	6.5035	7.2963	6.7278	7.9441	8.2234	8.0613	7.466	5.9304	9.0825	8.3992	8.3301	8.6235	7.8516	7.0923	9.1326	8.2905	7.9925	8.1258	7.166	10.208	6.6084	7.4834	8.7836	7.9966	7.303	8.3713	8.6772	6.5303	7.5964	6.012	9.0872
-7.0819	-9.5801	-9.6191	-8.6006	-9.8805	-9.1854	-7.13	-9.9108	-7.9946	-9.5505	-7.5093	-8.175	-8.1642	-8.8037	-8.8374	-9.1441	-9.9155	-9.322	-9.3695	-9.092	-7.66	-9.7531	-9.3227	-8.2894	-7.5371	-8.4285	-9.8783	-8.692	-8.7422	-9.395	-9.5652	-9.4411	-8.9906	-9.2463	-9.8043	-9.3194	-9.0117	-6.9294	-9.8966	-7.7453	-7.9697	-9.1838	-8.1869	-10.892	-9.2905	-9.3213	-8.5703	-8.3884	-9.6971	-8.8198
-10.855	-10.285	-10.361	-9.912	-10.971	-10.067	-11.551	-13.694	-12.385	-12.306	-9.242	-11.504	-10.756	-10.45	-9.7719	-11.943	-11.74	-11.345	-10.339	-12.024	-12.569	-13.285	-13.74	-11.361	-11.125	-11.105	-13.495	-13.61	-10.57	-10.834	-13.063	-11.891	-10.638	-11.832	-13.152	-11.927	-10.346	-10.325	-10.412	-11.88	-10.542	-10.855	-12.104	-11.378	-11.385	-12.147	-10.452	-11.42	-11.875	-11.727
-12.244	-12.541	-11.185	-10.368	-10.78	-11.789	-10.427	-13.474	-12.22	-12.046	-12.606	-11.126	-12.729	-11.287	-11.661	-11.96	-10.062	-11.631	-10.429	-11.321	-12.12	-11.181	-12.568	-10.364	-12.712	-12.447	-13.2	-12.748	-10.102	-12.498	-10.709	-11.159	-11.766	-11.503	-12.332	-10.252	-11.122	-11.447	-10.06	-11.161	-11.136	-11.69	-12.222	-11.972	-10.999	-10.168	-10.755	-10.081	-12.53	-11.146
-4.3939	-5.5674	-5.7267	-4.9771	-4.6376	-5.7163	-4.7233	-6.7861	-6.425	-5.6998	-6.8392	-8.3325	-4.5507	-4.0453	-4.5979	-5.7269	-5.9021	-6.4586	-5.2167	-5.7636	-5.6448	-5.0395	-4.0539	-7.6672	-6.4866	-5.2942	-5.6767	-6.1106	-3.6608	-5.4457	-4.8402	-5.1538	-6.7699	-4.9292	-7.1369	-5.6509	-6.3629	-5.6912	-4.9305	-5.8516	-4.7333	-5.8038	-5.1013	-5.6687	-7.646	-5.2111	-6.267	-6.1414	-6.8365	-6.7265
2.4132	1.9011	2.2729	2.8049	1.0296	1.8696	0.85912	-0.11446	3.3983	0.1387	1.3778	0.90449	0.058533	0.50389	1.2397	0.88807	1.4288	1.7349	1.1898	0.56817	0.64876	1.953	1.1535	2.7805	1.5937	2.3947	0.79189	2.1484	1.6994	1.5753	1.2888	2.0221	1.8944	0.78581	1.4642	0.55389	0.87025	0.68168	0.94384	1.5863	1.0585	0.62761	1.6936	0.89172	1.27	1.9362	1.0878	1.3002	1.6264	1.8645
6.1788	7.3731	5.7634	7.2188	6.2802	5.9551	4.2479	7.2423	6.8127	5.9396	7.1575	7.5837	8.5166	7.3051	7.4516	5.6572	6.1125	6.6578	4.1326	5.8442	7.1676	6.1802	8.6824	5.8047	6.3665	7.5533	6.5707	6.9514	7.8395	6.9817	7.0991	6.7061	6.8771	7.3896	6.327	7.6036	6.761	5.7018	5.8248	7.9016	6.7306	7.4288	5.9129	6.1727	7.0755	6.0739	7.594	6.8845	6.5534	7.3563
9.4578	10.898	10.419	10.16	9.646	8.7925	11.203	11.204	7.9911	10.997	9.3648	11.141	11.23	9.6773	8.5726	9.8665	10.399	9.0113	8.5065	10.172	10.235	8.1365	9.1501	11.176	10.09	8.9091	9.6976	10.957	9.7207	8.0807	10.352	9.4457	9.6344	7.7647	9.6797	8.8975	9.4754	8.632	9.8068	9.8639	9.4879	9.5392	8.521	10.215	10.192	10.616	9.2606	11.246	11.085	10.309
0.47704	-1.1793	0.032829	-0.89503	-1.577	-0.018402	-0.65352	-1.4718	-1.7475	-0.91578	-3.0414	-2.4781	-0.72769	-0.90978	-1.8897	-1.7454	-0.6026	-1.5459	-0.89958	-2.7402	-0.74451	-0.27029	-1.2403	-1.8933	-0.97693	-1.6346	-0.15828	-1.7398	-1.7268	-1.3807	-1.5717	-2.1297	-1.3236	-2.4513	-1.8755	-2.6107	-2.989	0.44772	-0.35523	-0.15933	-2.1804	-1.6344	-0.18247	-1.2094	-1.6311	-1.1382	-1.1293	-1.4629	-1.4739	-0.761
-21.644	-21.515	-21.755	-23.035	-22.394	-23.601	-21.285	-23.9	-22.602	-22.488	-23.473	-22.718	-23.135	-22.899	-22.145	-20.656	-21.429	-22.263	-19.882	-24.778	-22.394	-22.489	-21.055	-21.533	-22.592	-22.73	-21.923	-22.974	-21.536	-21.923	-20.429	-21.555	-21.839	-21.597	-23.531	-23.743	-24.247	-23.221	-22.292	-22.552	-22.813	-22.887	-21.765	-23.672	-20.783	-22.013	-20.951	-23.772	-23.107	-22.786
-15.129	-14.573	-14.724	-16.298	-12.53	-14.814	-14.214	-15.442	-15.727	-14.552	-13.409	-14.715	-15.678	-15.312	-15.824	-15.235	-13.56	-14.135	-14.644	-14.371	-17.133	-13.448	-14.101	-14.85	-14.258	-13.894	-14.437	-14.032	-13.61	-13.543	-13.222	-14.527	-14.592	-13.381	-15.057	-16.3	-13.708	-15.925	-14.531	-15.557	-15.109	-14.63	-15.232	-16.067	-15.434	-15.972	-15.815	-15.816	-14.767	-15.007
8.0569	6.6283	8.3096	7.5646	9.1822	8.9393	8.2123	9.4167	7.8445	7.0764	6.7497	7.288	7.7501	8.5785	6.3084	7.6695	8.2631	6.74	8.0052	7.7332	8.1391	7.5744	8.9386	6.4923	8.0885	8.1761	8.4779	7.3146	7.3507	5.9649	7.5371	6.8678	7.9326	6.5013	8.0886	8.6876	8.1666	7.5154	6.5376	8.2745	7.8464	8.513	7.6773	9.2396	7.6632	8.3158	8.1424	7.0717	8.5656	7.5266
-10.895	-10.91	-12.837	-11.876	-9.9221	-11.077	-10.991	-11.334	-11.459	-12.413	-9.6577	-11.088	-11.123	-10.506	-11.344	-12.058	-10.467	-11.292	-10.89	-12.848	-11.398	-11.279	-11.146	-11.922	-11.492	-10.991	-12.466	-10.063	-12.203	-10.515	-12.491	-11.838	-11.114	-9.6374	-11.646	-11.179	-12.091	-12.518	-11.045	-10.78	-12.49	-10.487	-11.317	-11.032	-10.877	-11.619	-11.811	-12.544	-9.5479	-10.538
-23.486	-21.016	-22.988	-22.553	-22.857	-22.854	-22.926	-22.124	-21.377	-21.91	-24.021	-22.872	-21.522	-22.861	-22.939	-21.566	-24.876	-22.175	-23.364	-21.725	-21.311	-22.454	-21.121	-21.493	-19.425	-22.604	-21.018	-22.322	-23.044	-23.338	-22.41	-22.009	-21.552	-24.71	-22.688	-22.07	-21.098	-22.108	-21.976	-23.525	-21.922	-23.45	-20.549	-20.31	-21.073	-21.28	-22.563	-22.384	-22.773	-21.195
4.7463	4.5453	3.6737	4.7134	3.7877	4.1034	2.7544	4.0338	2.222	3.8556	4.437	5.7379	4.0858	4.3527	6.6448	4.7433	6.1762	3.2693	4.594	3.4743	4.519	7.0777	5.2686	4.4515	4.7728	6.1103	2.0673	3.5232	3.7649	4.236	2.7551	4.1316	3.1574	4.0935	3.4946	3.391	3.909	4.6709	5.0757	4.5547	4.2713	5.071	3.3218	4.6389	2.8915	3.6749	4.0986	2.682	4.722	4.4329
-11.528	-12.326	-13.359	-12.127	-12.608	-12.556	-14.052	-12.221	-11.988	-13.599	-13.008	-13.033	-13.229	-12.853	-12.887	-13.137	-13.689	-13.572	-12.308	-12.112	-12.825	-12.791	-12.494	-12.727	-13.723	-14.544	-12.251	-13.885	-14.321	-12.02	-12.852	-13.889	-12.894	-14.04	-13.751	-14.415	-12.395	-14.183	-11.539	-12.797	-13.347	-12.221	-14.496	-12.806	-14.3	-14.863	-13.068	-12.332	-13.212	-14.725
-0.74701	-0.67885	-1.6849	-2.5796	-1.2391	-0.33128	-0.90486	-1.1994	-1.6045	-0.72593	-1.4433	0.093271	-1.1646	-1.142	-2.4389	-1.6104	0.22589	-1.1954	-0.7149	-1.15	-1.5277	-2.4402	-3.3892	-1.7502	-0.83595	-1.5818	-2.9394	-0.89324	-0.67351	0.7985	-1.9651	-1.7709	-0.80066	-2.9935	-2.9034	-1.6734	-0.34109	-1.3226	-1.8705	-0.063446	-1.8723	-0.49197	-1.0995	-1.4718	-0.7294	-3.1012	-1.4409	0.43363	-2.1983	0.47432
0.68453	0.96748	1.3976	1.8027	0.56358	-0.13959	0.70958	0.95006	1.6282	-0.060784	0.87189	0.070517	-0.14169	1.5823	1.289	1.1552	1.567	0.87736	-0.85772	1.7605	0.68244	1.0618	1.7783	0.91189	2.6071	2.4342	1.3943	1.4104	0.66471	2.5697	1.9913	1.6975	1.7886	1.1661	0.40376	3.4165	0.54571	2.9871	2.1752	1.7235	1.5947	-0.50906	2.3801	1.3826	1.3291	1.2704	0.78872	2.1311	2.3889	0.95624
-11.36	-12.101	-11.233	-12.87	-13.563	-13.62	-13.35	-13.605	-13.11	-12.718	-12.688	-14.675	-12.364	-12.732	-12.201	-12.425	-13.492	-10.963	-12.719	-12.655	-12.916	-14.68	-12.066	-13.64	-12.803	-14.372	-13.595	-12.184	-11.423	-11.856	-13.489	-13.339	-10.317	-14.641	-13.27	-10.491	-11.222	-12.753	-12.964	-11.802	-11.784	-13.054	-13.995	-12.564	-11.767	-12.375	-12.303	-13.432	-12.142	-13.79
1.645	0.89293	1.2357	1.0735	1.3267	0.63902	3.0539	0.77595	1.9643	0.76074	0.095288	0.56021	1.218	1.3021	1.4192	1.9422	3.0748	-0.28506	3.6769	2.6477	0.42587	1.7951	2.6111	0.61162	1.3027	-0.64066	0.92306	0.83262	2.1578	2.7604	1.3631	0.39118	1.8839	1.3153	0.098355	2.0933	1.9155	0.94228	1.4088	1.3519	0.56241	0.8154	2.9557	2.4026	3.6239	2.0313	0.25267	0.90914	2.232	1.3703
1.4992	2.3774	1.8242	1.5541	1.9024	1.3032	1.5041	2.076	0.8072	0.55581	-0.1038	0.38584	3.0785	0.95151	0.60825	1.6326	0.9068	1.7273	2.3954	1.4646	0.92026	0.49522	-0.11926	1.8662	0.35166	3.7375	1.968	1.869	1.7742	1.2815	1.2144	1.3052	2.722	2.0099	0.82216	2.2882	1.2078	1.1551	0.73411	0.42608	1.6645	2.8082	0.24277	2.005	1.1298	1.1286	1.3804	0.47026	1.2592	0.25418
1.0216	0.17324	-0.77896	-0.39398	2.5099	0.32379	-0.43035	1.9037	0.029883	1.2648	-0.68929	0.66756	0.94975	0.091474	0.30662	-0.66888	0.93207	0.15835	0.70322	1.0073	0.80211	0.90633	0.4103	0.072165	1.053	0.66317	0.70796	2.2868	2.4411	0.48303	0.53999	0.49486	1.1237	-1.8644	0.79451	0.72108	1.6715	0.90655	0.3161	1.2749	1.018	1.5222	0.12469	0.48848	-0.65879	2.0887	0.59464	2.4769	2.936	2.1541
-1.8464	-0.61502	-1.3718	-1.6455	-1.1339	-1.6982	-0.27055	-1.9191	0.1451	-2.0299	-0.59094	-1.324	-1.7402	-1.6906	-2.6239	-2.3749	-0.12691	-0.31243	-2.4939	-2.0195	-2.5866	-2.4968	-1.3564	-1.5348	-1.5394	-1.3968	-1.7297	-0.52327	-0.51787	-1.314	-0.65062	-0.59906	-1.5194	-2.8395	-2.2604	-1.4979	-0.47861	-0.98703	-1.8047	-0.28563	-2.1123	-2.2958	-0.84093	-1.2873	-1.5763	-1.0396	-2.4462	-2.1974	-1.9775	-1.7379
-13.294	-13.333	-14.698	-14.2	-13.763	-13.802	-14.655	-13.002	-13.939	-14.114	-14.885	-13.053	-13.604	-15.445	-14.422	-13.898	-15.241	-14.863	-12.93	-14.976	-14.939	-14.043	-14.294	-14.852	-12.969	-14.144	-13.226	-14.148	-14.784	-12.121	-14.004	-14.136	-14.539	-14.804	-14.196	-13.643	-14.23	-16.725	-13.861	-13.814	-13.888	-14.15	-13.692	-14.961	-13.351	-11.526	-14.703	-13.071	-14.433	-13.455
-12.811	-13.492	-13.839	-13.112	-12.841	-12.307	-15.102	-12.789	-12.598	-12.663	-14.052	-13.764	-13.408	-13.752	-11.083	-13.051	-13.657	-12.24	-13.667	-13.687	-14.277	-11.963	-11.883	-12.705	-14.105	-14.029	-14.391	-11.816	-14.578	-14.2	-14.01	-13.413	-13.906	-13.028	-14.63	-15.078	-12.998	-12.305	-13.474	-12.414	-12.174	-14.155	-13.738	-14.141	-14.13	-14.133	-13.24	-13.233	-14.244	-13.074
-4.2786	-2.0689	-3.7641	-3.1167	-1.9057	-2.1716	-2.0028	-2.5385	-3.598	-1.9975	-3.5177	-3.0783	-2.8341	-2.3437	-1.1015	-3.1686	-1.4022	-3.4288	-2.5692	-2.4084	-2.5776	-2.7661	-2.3465	-4.166	-1.9465	-2.3233	-2.0128	-3.5399	-1.7409	-1.7073	-2.689	-2.0057	-2.0214	-2.0985	-2.5262	-2.1522	-2.4967	-2.423	-2.5246	-2.3041	-2.3378	-3.4842	-4.7087	-3.5932	-3.5761	-3.0864	-1.0317	-3.7112	-3	-2.5558
-22.912	-20.668	-23.316	-20.728	-23.106	-21.974	-22.226	-23.429	-22.995	-22.367	-23.551	-23.198	-22.071	-22.15	-20.853	-21.23	-23.372	-20.861	-22.8	-21.487	-22.35	-21.014	-22.972	-23.214	-23.676	-22.16	-21.958	-22.388	-21.981	-23.909	-20.535	-22.665	-22.041	-20.916	-23.546	-22.491	-23.877	-21.47	-23.104	-21.564	-23.309	-21.428	-21.176	-22.813	-21.611	-22.117	-20.919	-22.352	-22.484	-23.293
-10.721	-10.759	-10.732	-12.531	-9.2146	-11.17	-10.525	-10.345	-9.0439	-11.683	-9.4102	-11.047	-10.79	-10.192	-7.7776	-10.313	-9.9333	-8.5942	-10.412	-10.182	-11.282	-11.019	-11.64	-9.6799	-8.4038	-9.775	-9.1955	-10.465	-10.061	-10.058	-11.28	-10.52	-8.8356	-10.793	-10.18	-10.751	-10.12	-10.69	-10.05	-9.3983	-11.407	-9.4922	-9.3375	-9.0291	-11.489	-12.093	-10.129	-11.682	-10.121	-9.7667
-1.5908	0.78195	-0.21644	0.28902	-0.5667	0.6939	0.39218	1.2178	-0.56058	-1.7364	-0.27839	1.4512	0.37448	-1.4364	1.0054	-0.14065	-1.5502	0.14742	-1.2681	-2.1865	0.28698	0.86736	-0.39075	0.73594	-0.51285	-0.050209	-0.068286	0.31314	-0.73096	-1.3781	-1.2589	0.95819	-2.748	0.28546	0.78644	1.1415	1.5273	1.521	0.32945	0.33573	0.49121	0.60217	0.41034	0.28884	1.099	-0.26866	1.0156	0.54345	-0.8368	1.522
-1.5906	-2.5548	-3.3043	-4.9104	-3.4181	-4.0803	-2.6067	-4.6476	-2.6841	-3.6172	-4.6983	-4.3979	-3.962	-2.884	-3.1623	-1.7283	-1.2648	-4.6867	-2.9732	-3.6414	-3.932	-2.4381	-4.5734	-2.6179	-2.9969	-3.347	-3.0616	-2.7466	-2.8339	-2.0741	-3.013	-3.7252	-4.9623	-4.8963	-5.7068	-3.5893	-4.473	-3.6629	-3.7554	-4.0515	-3.7674	-4.7902	-4.8794	-2.1388	-2.9946	-2.7612	-4.1787	-2.8769	-2.8631	-2.7108
-2.8653	-1.2326	-1.3765	-2.4026	-0.66677	-1.8231	-0.81492	-1.8762	-1.5233	-2.7571	-1.5394	-1.2742	-2.5692	-1.0249	-0.49267	-2.6303	-2.5994	-1.5546	-1.6079	-1.521	-1.6364	-1.829	-1.7945	-0.88353	-2.9961	-0.97409	-1.7439	-2.2158	-3.7306	-2.0883	-3.198	-1.0387	-2.4155	-2.4377	0.19349	-1.1608	-0.13483	-0.40594	-0.79234	-0.89284	-1.2396	-0.95463	-1.232	-3.9186	-0.73372	-2.7158	-3.0818	-2.539	-3.0891	-2.5752
-14.496	-14.666	-15.506	-13.729	-14.664	-14.586	-14.704	-13.568	-13.458	-14.354	-15.646	-15.614	-14.939	-12.925	-15.079	-15.131	-14.822	-14.684	-14.081	-15.03	-14.947	-13.726	-14.861	-12.29	-13.707	-14.705	-15.84	-15.1	-14.339	-14.782	-16.132	-16.068	-14.525	-14.622	-13.535	-13.093	-14.649	-15.38	-14.615	-15.383	-15.568	-14.882	-13.858	-13.365	-15.795	-14.894	-14.221	-14.457	-15.095	-14.328
-10.204	-9.6621	-9.8565	-9.9389	-8.8357	-11.838	-9.4325	-10.723	-10.462	-8.6415	-9.1286	-10.906	-9.341	-9.3558	-10.269	-10.798	-11.262	-9.6885	-10.677	-9.9165	-9.9019	-11.157	-9.5583	-10.029	-10.977	-10.224	-10.595	-11.635	-9.4426	-9.9616	-9.6053	-10.984	-10.257	-11.325	-8.645	-10.731	-8.6885	-8.0845	-9.681	-11.257	-10.941	-10.371	-8.3239	-11.478	-9.1686	-10.941	-10.347	-9.2846	-7.0142	-9.8959
-11.309	-13.286	-11.229	-10.95	-11.591	-11.682	-11.552	-11.747	-11.991	-12.256	-10.884	-10.989	-10.303	-13.275	-11.069	-10.557	-9.3439	-12.481	-12.904	-12.08	-13.491	-10.969	-12.805	-12.067	-11.908	-11.883	-11.377	-11.707	-10.474	-11.033	-12.076	-11.076	-11.509	-10.038	-12.325	-12.907	-12.019	-12.376	-12.513	-11.972	-12.26	-10.94	-10.29	-10.977	-12.694	-12.758	-11.558	-12.082	-11.69	-11.436
-14.338	-13.057	-11.973	-12.012	-13.557	-14.209	-13.479	-13.808	-12.29	-13.926	-13.403	-12.776	-12.78	-11.994	-11.353	-11.085	-13.076	-11.816	-13.985	-12.7	-12.536	-12.701	-13.42	-11.815	-11.596	-12.142	-12.794	-13.915	-10.977	-14.428	-12.946	-12.286	-12.514	-11.902	-12.12	-13.266	-12.194	-12.276	-13.694	-12.641	-12.394	-13.378	-12.206	-12.483	-13.98	-12.364	-12.837	-14.397	-12.365	-13.467
-21.739	-22.765	-22.525	-23.638	-22.532	-20.908	-22.433	-23.549	-20.855	-22.229	-22.225	-20.866	-21.015	-22.145	-23.715	-21.799	-20.467	-20.776	-23.148	-24.062	-20.797	-21.5	-22.357	-23.513	-21.683	-21.259	-21.382	-22.453	-18.634	-22.179	-21.932	-22.98	-22.864	-21.769	-23.009	-23.511	-21.369	-21.661	-23.412	-22.221	-21.716	-22.666	-22.693	-22.427	-20.463	-23.051	-21.148	-21.838	-23.413	-22.021
-3.0634	-1.3817	-1.6612	-1.314	-2.8918	-2.0735	-2.1853	-1.8344	-3.1665	-1.3396	-2.0704	-1.7302	-2.2315	-1.3423	-2.5334	-3.1593	-4.2741	-2.464	-4.2592	-1.2536	-3.469	-0.49382	-2.1321	-1.0166	-1.2684	-3.2987	-3.2463	-2.674	-0.91218	-2.3649	-2.9549	-1.6016	-1.4193	-0.78724	-1.5748	-1.9244	-4.0947	-3.0047	-3.0354	-2.3898	-3.2207	-1.9018	-2.8406	-3.7387	-2.0687	-2.1446	-1.8933	-2.6644	-2.8388	-3.2968
-2.3246	-2.2753	-0.015127	-1.8002	0.40711	-1.2325	-1.967	-0.83881	-2.9084	-1.6849	-2.0835	-1.829	-2.9099	-1.9452	-1.7378	-2.0643	-0.92303	-1.4775	-1.5638	0.080815	-0.50864	0.52023	-2.789	-0.84303	-0.40407	-1.2795	-0.88652	-0.84704	-2.6171	-1.0039	-1.2956	-1.0346	-0.35431	-1.0053	-1.4033	-0.82949	-2.2659	-1.5875	-1.456	-0.48327	-1.2109	-0.86607	-0.89781	0.58783	-1.2965	-0.85247	-1.5838	1.057	-0.60983	-2.1805
6.2953	6.7554	5.3348	6.4597	4.913	6.7963	6.7421	5.0663	7.6075	7.1175	7.9117	7.4183	6.305	6.6834	8.3799	7.9043	8.4522	7.8616	5.894	5.5169	7.6869	7.4895	5.8062	7.0061	8.0204	6.4364	6.2531	6.87	6.4585	5.6955	5.2568	7.5968	8.0275	6.0463	6.7525	5.762	6.3864	7.3437	5.3643	8.529	4.9747	5.8064	8.9565	7.1446	6.7953	8.6263	6.8174	7.7528	6.5872	7.5879
6.7252	4.7504	6.0175	5.9139	5.5656	4.0501	3.5742	6.3599	3.9722	6.8089	5.4409	5.8309	5.3146	4.2295	6.0077	5.0893	3.8373	6.4535	6.2701	5.026	6.5089	4.7883	6.1328	5.1389	6.1208	5.2286	5.928	5.0219	4.9876	4.7576	5.8407	5.7184	6.6028	5.2224	5.651	4.6135	4.777	6.7835	5.4058	4.9161	4.2445	7.1805	4.7745	5.6447	5.3448	6.9274	4.5412	6.2192	5.481	6.1852
-8.8964	-9.3685	-10.4	-8.076	-8.7635	-10.255	-8.3942	-10.36	-9.9524	-10.015	-10.227	-10.243	-8.5002	-9.4977	-8.6611	-9.9474	-9.7853	-10.512	-8.9545	-8.8131	-10.01	-9.5184	-9.2991	-9.8034	-7.6563	-7.2346	-9.1431	-8.603	-9.6949	-10.068	-10.033	-9.1737	-9.8797	-9.3459	-9.1332	-10.288	-8.0835	-11.094	-10.572	-10.302	-10.817	-10.387	-9.5239	-9.2105	-7.6201	-9.1535	-6.4731	-12.152	-11.069	-10.606
-1.494	-2.1294	-3.0891	-2.8779	-3.9144	-3.0212	-1.0389	-2.222	-2.1097	-2.8917	-4.0368	-1.7324	-2.0835	-3.095	-2.2367	-2.9912	-2.7969	-1.1781	-0.38965	-2.8221	-0.97439	-1.1657	-3.5467	-2.7095	-4.14	-1.5135	-2.7204	-1.6922	-1.6324	-1.5227	-2.9374	-3.3304	-2.3633	-1.6688	-1.18	-2.3476	-2.0102	-1.9124	-2.6134	-2.4321	-2.5634	-1.691	-2.748	-2.9176	-3.0342	-2.71	-2.8131	-1.7223	-2.1076	-3.2162
-20.926	-19.96	-21.763	-21.214	-21.143	-21.17	-20.937	-22.333	-20.976	-21.688	-20.036	-20.815	-21.496	-21.188	-20.596	-20.836	-19.072	-21.345	-21.502	-21.438	-20.047	-20.034	-20.606	-20.964	-20.639	-21.724	-20.571	-20.649	-21.439	-21.897	-20.596	-19.19	-20.461	-20.942	-21.154	-20.579	-22.141	-20.507	-19.374	-20.65	-21.021	-20.896	-20.1	-20.625	-21.186	-21.499	-21.645	-20.732	-21.364	-19.848
0.47166	-1.525	1.4155	0.31341	-0.078929	2.3278	-0.23649	-0.012704	-0.34902	-1.032	0.09771	0.44103	-0.48269	-0.071497	-1.1801	1.0917	0.071738	-1.3817	-0.63368	-1.4783	0.1404	-1.9958	-1.4815	-0.37612	-0.15127	-0.75115	-1.1106	-0.25317	0.11763	1.225	-0.58717	1.2446	-0.45006	-1.4747	0.082383	0.11205	-0.44038	-0.058461	1.2832	0.60162	-0.66123	-1.4684	-0.23734	0.74133	-0.19816	-0.35185	-0.050355	-0.21438	-0.049272	-0.90759
-3.7385	-2.7277	-2.5029	-2.5399	-3.335	-2.5074	-3.5862	-4.5844	-2.0863	-3.545	-3.2396	-3.5555	-2.9112	-2.9397	-2.1812	-2.5524	-3.9244	-2.2486	-2.712	-4.0861	-3.2477	-3.3242	-3.3374	-3.6401	-2.3512	-4.1015	-6.3307	-5.247	-2.9171	-1.729	-1.6561	-2.3514	-3.4512	-2.8008	-2.163	-2.9095	-2.4127	-2.8328	-2.938	-3.345	-3.7799	-4.093	-4.6513	-3.8874	-4.7976	-2.7712	-2.8838	-2.9009	-3.7802	-3.2088
-3.4309	-3.6142	-2.4722	-2.2509	-1.7734	-3.2517	-2.3077	-3.3682	-4.1281	-2.0749	-3.7713	-2.6211	-3.1699	-2.726	-4.1448	-5.4471	-4.3265	-1.9012	-3.4863	-0.77033	-1.9538	-4.0218	-3.0368	-2.7037	-1.4729	-4.1144	-2.2127	-3.1573	-2.1241	-3.4574	-2.6221	-3.4837	-2.8572	-2.8309	-2.4095	-2.837	-2.5779	-3.2937	-4.3385	-2.8712	-3.2449	-4.2617	-4.7925	-3.9139	-4.0921	-3.9589	-3.3895	-2.9749	-3.4247	-3.2313
-0.55619	0.468	-0.23472	0.46952	1.2202	0.89018	-0.80164	0.24794	0.93155	0.064757	0.22848	-0.14125	-0.91524	0.10408	1.2398	0.93285	0.21333	0.7621	0.37451	0.5987	0.33592	1.7524	0.91617	1.5025	-0.37414	-0.39046	-0.43609	0.15784	-0.15413	-1.0046	0.7725	1.2428	-0.21262	0.92057	1.0179	0.74025	-1.1761	-1.4849	1.7949	1.3997	1.0178	-0.3108	-1.0066	-0.37269	-0.30078	1.2706	0.4651	1.6829	-0.16067	0.51955
-1.8403	-1.6301	-1.1621	-1.2396	-3.742	-2.1966	-1.5521	-2.8425	-2.4839	-1.5997	0.21191	-2.8781	-0.45057	-0.84053	-2.1023	-1.5899	-2.517	-0.76396	-1.0367	-2.5669	-0.48549	-1.0073	-3.2302	-1.9245	-1.0215	-0.84422	-1.1047	-1.2835	-1.4149	-0.086556	-0.99692	-1.8987	-1.9704	-1.0644	-0.48747	-1.1862	-1.1122	-1.7187	0.75407	-1.3202	-0.13134	-0.55626	-2.8905	0.00027087	-2.4703	-1.3824	-1.564	-2.0401	-0.48307	-1.3776
-0.6983	1.8859	0.54267	-0.58729	-0.041407	1.1726	1.023	0.80268	0.17982	-0.090542	0.091544	0.0098797	-0.15574	-0.099353	1.5748	1.589	-0.41654	-0.21739	0.96237	-0.33692	-0.04213	-0.82315	0.98641	-0.8883	-0.83349	-0.43896	0.9449	-0.21674	-0.55878	0.72085	0.17336	0.23841	0.61732	-0.052434	1.7376	2.5277	0.85408	-1.1887	1.8574	0.56041	0.5727	-0.17884	-0.92274	0.68441	0.1008	-0.33462	-0.44495	1.7911	1.4617	-0.00093266
-13.88	-13.842	-14.842	-14.458	-13.713	-13.692	-14.677	-13.164	-15.427	-12.036	-14.767	-13.329	-13.863	-13.896	-14.708	-15.188	-12.32	-13.897	-14.626	-13.615	-14.335	-14.74	-13.996	-14.209	-13.945	-13.691	-14.429	-13.936	-15.439	-15.303	-14.233	-15.02	-14.464	-14.52	-13.928	-13.128	-14.732	-13.637	-12.881	-12.244	-13.655	-16.656	-13.778	-15.725	-13.936	-14.759	-12.903	-14.993	-13.821	-14.975
-15.264	-16.49	-14.856	-14.269	-15.225	-12.719	-15.09	-14.646	-12.612	-15.151	-13.693	-14.666	-15.564	-12.363	-13.746	-13.955	-14.355	-13.396	-13.359	-13.669	-14.663	-15.837	-15.198	-13.952	-15.437	-14.104	-12.204	-13.297	-15.668	-12.614	-13.716	-15.472	-13.934	-14.717	-14.629	-14.582	-13.206	-14.094	-14.528	-16.358	-14.78	-13.613	-15.222	-14.437	-14.086	-13.32	-12.56	-13.683	-14.411	-14.513
-1.5908	-0.97663	0.63619	-1.9048	-1.7266	-0.91223	-1.7618	-1.9457	-1.3314	-2.4297	-1.4102	-2.7438	-1.641	-1.6178	-1.2892	-0.15348	-1.8085	-2.3134	0.42342	-1.7977	-3.5661	-1.6655	-1.3604	-1.073	-2.3121	0.22278	-1.9885	-1.8545	-0.35225	-2.6282	-2.0602	-1.8967	-1.3086	-1.0662	-1.0241	-0.55542	-1.1918	0.013232	-2.155	-0.87902	-2.2327	-0.68751	-1.5709	-2.6634	-0.8196	-1.1557	-1.1516	-3.019	-2.5141	-1.1478
-2.6966	-3.9501	-5.1067	-2.3917	-5.2511	-4.9189	-3.3504	-3.4313	-4.1508	-3.3842	-1.871	-3.5331	-4.0144	-5.336	-3.7716	-4.4168	-5.9192	-4.5005	-3.1472	-4.0285	-3.0381	-5.3144	-3.6709	-4.4364	-2.4929	-5.4731	-3.4812	-3.6641	-6.2357	-3.0551	-4.1555	-1.8552	-5.4431	-3.4713	-5.6607	-4.6208	-3.5515	-2.6928	-3.7389	-3.6176	-5.433	-3.4626	-4.2698	-4.0474	-4.3461	-5.8627	-3.7318	-4.1539	-3.7303	-2.6806
-1.5262	-1.1427	-0.75456	-2.6624	-0.6821	-2.6763	-1.2624	-1.9029	-2.5877	-1.6203	-3.0005	-3.0421	-2.8736	-0.87083	-0.89128	-1.3785	-2.975	0.17276	-1.807	-1.1327	-3.4878	-1.7156	-0.44622	-2.5743	-2.0314	-1.6792	-1.6886	-2.9108	-1.8234	-1.8235	-1.674	-2.1273	-1.3643	-1.5795	-0.079254	-3.0828	-0.61467	-2.174	-2.9806	-2.5936	-1.8944	0.32788	0.63228	-1.6148	-1.6596	0.288	-3.1419	-1.9706	-1.3936	-1.8405
2.6544	1.022	2.9719	2.7076	2.3324	2.6606	2.5033	1.5528	1.5309	3.5675	4.1525	2.9323	1.9056	3.3808	0.85585	1.3058	2.4091	3.4513	4.6134	2.4065	2.9192	2.783	1.675	2.18	1.9124	1.6303	3.2224	3.2247	3.4214	3.2923	3.4443	2.4413	3.6014	3.3331	2.249	4.4653	2.934	1.283	2.2131	3.19	3.5722	3.2286	3.1773	1.5902	2.0679	2.8581	3.8251	2.9595	3.4712	1.5318
1.2638	2.8944	1.9064	1.5386	2.4045	2.6292	1.5263	2.3989	-0.6316	0.77243	0.95028	3.2265	0.3979	2.1045	2.4397	1.5687	2.4592	2.9222	1.3362	0.55206	2.5457	2.5122	2.2472	1.6923	1.5451	1.8012	2.3903	2.018	2.0183	2.898	0.87044	0.45962	2.8228	1.168	0.99357	0.63183	2.1266	1.5581	2.1975	2.1338	3.3976	2.8922	0.37604	1.8008	0.42681	0.9832	1.4829	2.536	1.2697	1.7882
-0.3613	-2.9336	-1.0002	-2.8947	-3.5715	-2.2051	-1.9048	-1.7394	-2.8094	-2.0589	-1.8209	-2.6646	-1.9856	-2.5372	-1.8518	-1.8277	-2.4764	-1.7287	-1.8427	-1.337	-1.7492	-2.242	-1.2292	-4.2768	-2.9561	-1.4301	-2.2336	-1.2612	-3.0883	-3.3284	-1.4284	-2.483	-2.8049	-1.0974	-1.6443	-2.8735	-4.1101	-3.019	-1.2537	-3.0044	-1.5771	-1.773	-1.7895	-2.1199	-1.6179	-2.9268	-1.6611	-2.2937	-5.0609	-3.0608
7.1782	6.7884	7.6478	6.7768	6.3541	4.6133	7.7859	7.5221	5.9882	6.9133	5.7775	6.7814	4.5848	7.3057	6.7301	7.0756	6.5477	7.1576	6.905	8.6855	7.6447	6.7461	6.613	5.7298	7.7794	5.9284	6.7038	7.3398	6.3059	7.841	7.0177	6.3586	6.9855	6.7692	5.4133	6.3585	6.7573	6.5347	6.399	7.0626	6.7508	7.6094	5.216	6.5641	7.4809	5.3357	5.8076	4.8802	6.9957	7.8275
-15.628	-14.287	-13.498	-15.555	-14.625	-15.184	-15.056	-13.642	-14.976	-15.752	-14.621	-14.013	-14.394	-14.342	-16.397	-15.153	-14.401	-15.068	-13.773	-15.419	-14.214	-15.07	-13.866	-14.602	-15.735	-15.278	-13.598	-15.273	-15.006	-14.544	-14.9	-15.792	-13.894	-13.772	-16.824	-15.879	-15.433	-15.008	-14.941	-13.661	-14.847	-15.702	-14.069	-13.717	-13.776	-14.946	-14.199	-14.679	-16.179	-14.859
3.3964	2.648	4.9117	3.16	2.1079	2.8682	3.0234	1.8989	3.051	1.2519	3.2885	1.6994	3.3974	4.779	2.9299	4.4178	2.7135	0.77265	2.126	1.7013	2.6173	3.0502	3.2342	2.9201	4.0015	1.9789	3.6491	1.4217	2.7591	3.7846	3.0595	3.4094	3.3271	3.8793	3.4972	3.401	2.0019	3.2044	2.0735	1.7832	3.044	2.5397	2.8202	2.9878	3.791	2.605	2.2856	1.8448	3.3156	2.614
-0.18085	-0.44096	0.20458	0.58321	-0.24599	-1.0207	0.76808	-1.7171	-1.7495	0.77426	-0.91065	0.24395	-0.54495	-0.62023	-1.1557	0.59208	0.81295	-0.93633	0.696	1.2403	-0.36726	-0.39678	0.36847	-0.21078	-2.788	0.45965	0.30867	-0.49961	0.86257	0.663	-0.13814	-1.7007	-0.51118	-2.148	-0.85542	-0.62661	0.58881	-0.45755	0.022509	0.28564	-1.0168	0.74008	0.55281	0.28193	1.6929	0.28011	-0.013767	0.35216	-1.1378	0.32646
-23.021	-22.921	-22.176	-21.138	-22.649	-22.328	-22.923	-24.039	-21.123	-22.923	-22.817	-21.573	-21.539	-22.744	-21.46	-21.596	-23.515	-21.971	-20.383	-21.697	-21.811	-21.843	-22.239	-22.548	-22.309	-23.242	-21.645	-21.253	-22.387	-22.032	-22.493	-21.412	-20.958	-21.157	-22.613	-23.098	-21.561	-23.139	-22.629	-23.472	-22.783	-21.879	-22.661	-21.937	-20.613	-22.606	-19.876	-22.019	-22.078	-20.137
-0.65787	-1.592	-0.16148	0.9617	-2.3117	-0.0491	0.49026	-0.22436	1.3441	0.59627	-0.98045	0.79428	0.50532	1.1905	0.72089	0.10373	-0.3681	0.30399	-0.46103	-0.46751	-0.34362	0.89367	0.64283	-0.14154	-0.3652	-0.89051	1.0077	0.31216	0.35446	0.0065005	-1.4291	-0.27104	1.2011	0.15748	-2.2291	-0.53516	1.6875	0.12575	0.97197	-0.012175	0.42147	0.23661	1.5605	0.74443	0.14682	0.82695	0.17852	-0.26123	-2.1847	-0.30379
-1.0684	-2.0932	-1.736	-0.050526	-0.53676	-0.84621	-1.5024	0.10677	-0.10504	-1.279	-1.1248	-2.6183	0.50574	-0.5819	-1.5791	-0.92469	-0.36629	-1.1535	-1.4324	-1.5837	-2.6428	-0.67076	-1.6468	-0.87016	-1.2395	-0.39996	-0.87232	-1.5872	-1.5771	-3.2842	-0.90555	-0.91673	-1.5482	-0.95249	-0.75147	-0.61069	-1.3628	-0.71614	-0.55139	-0.078765	-0.41484	-0.64861	-1.0217	-1.4647	0.72558	-1.8594	0.017636	-0.2703	0.52742	-1.9319
-1.3945	-2.315	-0.27169	-0.52874	-1.3245	-1.6286	-2.2441	-1.3366	-2.1567	-1.355	-0.87042	-1.6418	-1.8309	-1.0288	0.084917	-3.1196	-0.19083	-2.1645	-1.8331	-2.6857	-1.7939	-2.2093	0.38046	-1.2128	-1.236	-1.039	-1.5655	-1.5134	-2.2354	-1.8203	-2.9547	-0.86795	-0.62536	-0.53057	-1.8533	-1.0943	-0.38693	-2.3308	-1.8555	-1.3172	-2.1154	-1.5201	-1.3522	-2.6995	-1.1786	-1.8807	-2.3074	-1.7321	-1.6629	-2.1462
3.025	2.0571	2.8495	1.3962	2.6964	2.237	2.7631	4.4628	2.3468	2.2447	3.5701	2.8386	4.3773	1.4603	2.8224	1.7518	3.6889	2.8618	2.6114	4.7813	3.6012	2.8537	2.8226	3.0307	3.4354	4.1646	3.1337	2.1028	2.9121	2.213	2.5522	2.5156	0.9389	2.4088	1.9351	4.4601	3.1479	0.69599	3.1238	2.5782	1.7591	2.861	3.2862	2.4279	2.3366	3.3656	2.4202	2.302	1.9702	2.9413
1.6867	0.12005	-0.15995	-0.12661	-0.14996	1.1171	0.26592	0.27255	1.3828	0.34456	1.1971	0.38375	0.31417	-0.20904	-0.89967	1.6778	0.078583	0.7183	-0.52537	-0.0080799	-0.08767	0.56136	0.020193	-0.48818	0.1929	-0.20046	0.50349	0.15459	-0.36053	0.88261	0.86374	-0.90812	1.1374	0.95147	0.34276	0.69221	-0.32838	1.6423	0.16762	0.92754	0.39072	0.1682	1.212	0.084689	1.1507	-0.15515	-0.84198	0.27714	-0.30454	-0.49993
-14.859	-16.038	-14.522	-12.798	-16.062	-13.235	-15.64	-14.288	-14.703	-15.208	-15.16	-14.831	-14.514	-14.827	-16.488	-13.229	-14.794	-15.32	-14.525	-15.142	-14.678	-12.43	-14.961	-14.247	-14.885	-15.835	-15.553	-13.826	-14.936	-14.929	-14.064	-13.901	-15.991	-15.931	-15.566	-15.19	-14.297	-14.676	-15.195	-16.012	-12.963	-14.307	-14.583	-14.236	-14.473	-15.132	-15.737	-14.512	-14.18	-12.802
-4.4892	-5.3997	-4.3861	-5.4067	-4.787	-4.3373	-5.4542	-5.2112	-3.769	-5.2767	-4.6886	-5.0675	-5.4414	-5.9336	-5.1053	-4.1286	-5.2013	-5.6359	-3.3774	-4.4881	-2.9516	-3.8229	-4.3148	-4.9572	-4.1117	-4.9052	-8.0061	-3.3868	-3.4887	-5.3002	-3.9635	-6.4394	-4.7813	-3.8685	-3.6875	-5.5944	-4.9271	-5.7991	-4.9069	-3.7431	-3.9352	-4.5963	-4.8552	-4.7166	-4.675	-4.9257	-5.0131	-7.3008	-3.7155	-4.9028
-10.626	-9.5366	-7.4895	-10.634	-10.236	-9.1127	-9.912	-11.133	-11.511	-10.252	-10.802	-11.246	-10.631	-10.623	-12.228	-9.373	-10.675	-10.931	-10.203	-11.342	-10.781	-11.112	-10.869	-10.179	-11.343	-10.652	-7.9988	-10.142	-11.271	-10.488	-10.069	-10.93	-8.6626	-9.1284	-10.349	-9.0254	-12.264	-10.1	-9.1095	-9.8748	-10.678	-9.6249	-9.8393	-10.897	-8.6219	-8.6641	-10.235	-9.9316	-9.5027	-11.537
2.4335	1.5276	2.4537	2.4232	-0.16704	0.084082	2.6966	1.4233	3.4535	3.056	1.359	1.735	1.9964	1.2652	1.9387	1.4259	2.3916	1.5999	2.5676	1.8428	2.4983	3.8686	1.5309	-0.11112	1.9658	2.7748	3.0463	1.829	0.92811	2.0833	1.8011	1.5492	2.1305	1.7806	1.6674	2.9337	2.806	2.2418	1.0166	2.6786	2.3225	2.3898	2.1164	2.158	2.4616	0.84382	1.6879	0.88701	2.9235	1.2163
-3.7072	-4.0693	-2.9317	-3.5063	-3.4311	-2.1514	-3.7277	-4.97	-3.6053	-3.6223	-3.0052	-3.0229	-3.5908	-2.6312	-4.6307	-4.973	-3.6462	-4.0573	-3.3662	-2.956	-4.6919	-2.7859	-2.6713	-1.9355	-2.3891	-4.3067	-4.2768	-4.2618	-4.5584	-3.1637	-3.4862	-4.6683	-4.3917	-3.1774	-5.0783	-2.9289	-4.0245	-3.3876	-4.4842	-3.5832	-3.3589	-2.888	-4.3071	-4.3707	-4.2228	-2.2323	-3.7249	-4.2288	-4.1033	-4.851
-12.107	-13.208	-12.271	-13.054	-12.608	-13.594	-13.871	-13.309	-13.269	-13.472	-13.052	-13.238	-13.848	-13.539	-15.424	-13.669	-12.723	-13.4	-13.975	-13.086	-13.564	-12.869	-13.094	-13.248	-14.213	-12.118	-14.062	-13.514	-13.264	-12.726	-12.246	-13.987	-14.29	-12.854	-12.7	-14.344	-11.796	-14.088	-14.154	-12.466	-11.133	-12.081	-13.077	-11.811	-12.591	-13.924	-13.625	-13.624	-12.537	-13.478
4.0549	3.0218	1.9888	2.703	2.6092	2.3508	2.8457	1.8015	2.432	0.55298	3.1935	0.93557	1.8529	2.693	2.4065	3.195	3.6718	2.6691	3.4142	3.0157	3.0432	3.0839	2.0025	2.4439	1.8352	2.7031	1.9378	2.1377	1.0045	4.8201	2.5679	2.8006	3.2558	2.6403	3.7736	4.2763	2.9026	2.7755	4.3145	3.0755	3.2544	3.0361	4.1597	2.4099	2.8968	2.0117	3.3003	2.4027	2.3951	1.5145
-21.652	-23.075	-23.349	-23.086	-20.817	-21.993	-22.553	-22.368	-22.215	-21.602	-21.679	-21.993	-21.138	-21.607	-22.549	-22.157	-23.453	-20.435	-23.807	-22.978	-20.097	-22.243	-22.646	-22.994	-23.045	-23.056	-22.667	-22.487	-23.192	-22.187	-22.519	-22.531	-22.965	-23.25	-23.204	-22.571	-21.676	-23.704	-22.628	-21.598	-22.569	-23.274	-22.554	-20.658	-22.074	-20.69	-21.617	-22.976	-23.268	-22.12
-0.66535	-0.23532	0.13374	0.46821	2.1499	0.97436	0.9127	-0.49081	1.8833	-0.93194	-0.29243	1.0254	0.46965	0.035916	0.098666	-0.29612	0.8438	-0.6331	1.4648	-0.92499	0.84393	0.28126	0.52589	0.30275	1.4247	-0.032515	0.23634	0.086826	0.7129	0.37465	-0.085474	0.84358	0.23302	0.69898	0.15489	1.7916	-1.0129	-0.38462	-0.90011	-1.0859	-0.74733	-1.9639	0.34831	-0.40168	2.4674	1.9397	1.7675	0.047591	0.34709	0.86331
-2.6008	-4.722	-4.6854	-3.5084	-2.2102	-3.3243	-2.447	-2.2743	-1.4378	-2.469	-3.1015	-3.0623	-4.0216	-2.9708	-2.4166	-3.8784	-1.7457	-4.5583	-4.4896	-3.9043	-4.9108	-4.2394	-3.1576	-2.4889	-4.1261	-3.2158	-1.8337	-3.3223	-3.3563	-3.781	-4.4269	-2.4114	-3.2815	-2.0663	-2.0423	-2.5225	-4.0792	-2.0159	-1.5995	-3.5362	-2.6438	-3.2453	-3.7515	-2.8915	-3.8759	-3.5703	-2.6821	-3.1636	-3.2078	-3.4652
-9.9697	-11.033	-10.739	-10.433	-11.153	-12.023	-10.42	-8.8991	-10.9	-10.924	-11.876	-10.519	-10.618	-9.0743	-8.7396	-11.065	-11.375	-12.286	-12.13	-10.601	-11.654	-11.151	-10.914	-11.211	-9.1417	-11.285	-12.032	-11.805	-10.979	-9.8625	-12.148	-10.154	-10.567	-11.764	-9.9551	-11.194	-10.959	-9.7421	-10.325	-9.7264	-8.5634	-11.904	-10.843	-11.704	-11.613	-10.277	-13.141	-10.472	-10.353	-12.076
-3.2548	-2.9905	-3.9711	-2.7295	-4.8607	-4.4007	-5.5191	-2.7897	-3.6295	-2.9953	-2.9402	-2.7949	-4.379	-4.4708	-2.7774	-2.5795	-4.2778	-4.6865	-3.5676	-5.4183	-3.2201	-3.9468	-2.5848	-3.8428	-6.2707	-4.3751	-4.0179	-3.0842	-3.3831	-2.6089	-4.1372	-3.1461	-4.6066	-4.0882	-3.2098	-3.2692	-3.3662	-3.201	-4.6695	-2.1919	-3.4214	-4.1664	-1.9584	-2.3856	-4.739	-4.4883	-4.1052	-4.3426	-4.4627	-5.5847
-6.2599	-4.7351	-5.7898	-5.4561	-6.5206	-5.3513	-6.329	-6.4569	-5.2531	-6.1767	-5.4648	-5.0246	-6.4365	-5.8194	-7.2515	-5.7037	-5.1712	-4.7684	-4.115	-6.4223	-8.5811	-6.1925	-5.7448	-5.3965	-6.1629	-5.8126	-5.2552	-5.1259	-4.897	-5.3774	-7.126	-6.8009	-5.4171	-5.2604	-4.7856	-6.6057	-3.4752	-5.2009	-5.5867	-4.3307	-6.579	-5.5648	-6.2273	-5.4162	-5.5845	-4.626	-6.2387	-6.289	-6.331	-5.6399
-12.406	-12.674	-13.143	-12.403	-12.673	-12.07	-12.157	-12.991	-14.154	-12.814	-14.083	-11.944	-14.259	-11.821	-11.328	-12.544	-11.117	-12.863	-14.251	-13.654	-12.791	-13.194	-13.715	-12.765	-13.37	-13.108	-12.422	-12.911	-13.231	-13.796	-12.578	-13.139	-13.164	-11.882	-12.768	-12.631	-13.242	-12.92	-12.35	-12.236	-13.219	-12.955	-13.327	-11.718	-12.714	-12.274	-11.297	-12.203	-13.427	-12.223
2.5919	1.6704	1.4498	2.4113	2.4169	2.3971	2.2149	2.6211	2.5784	1.9843	2.7818	-0.37531	1.2381	1.363	0.69669	1.0628	2.1254	2.0587	0.86638	1.7492	1.0545	-0.10773	1.092	2.3986	1.9559	2.2037	2.4525	3.8991	2.0171	1.6383	2.3508	0.39255	1.1229	3.0126	2.0268	1.3056	0.37882	2.5036	2.5666	0.8224	1.5622	0.20903	2.4401	0.83946	1.2608	2.9796	2.4049	2.5194	0.22313	1.1297
-19.181	-21.919	-19.583	-22.787	-20.274	-21.562	-20.213	-18.851	-21.508	-20.395	-21.973	-20.775	-19.885	-19.224	-21.854	-21.629	-20.437	-19.258	-21.938	-20.893	-20.908	-21.08	-20.164	-20.485	-21.202	-20.186	-21.052	-21.027	-20.954	-21.097	-22.595	-21.914	-20.092	-19.703	-20.429	-19.973	-21.077	-23.413	-19.325	-21.354	-19.339	-20.183	-20.691	-21.785	-22.87	-21.52	-20.97	-19.413	-20.563	-20.94
-1.4804	-1.4952	-0.81595	-3.4415	-1.0253	-3.7261	-1.1156	-0.99776	-2.4721	-0.74493	-2.3101	-2.7973	-1.2134	-1.1172	-1.016	-3.1201	-0.89546	-1.6076	-0.293	-1.6747	-1.2525	-1.6791	-2.7912	-1.481	-2.1018	-1.384	-2.2394	-0.29511	-1.5386	-1.2093	-1.2205	-1.3297	-0.56164	-0.8935	-0.49631	-0.39257	-0.2479	-3.5892	-1.1875	-0.831	-1.908	-0.74894	-0.90093	-2.399	-1.3234	-1.0568	-3.0385	0.010402	-1.7568	-1.4086
-0.42781	-1.9807	-2.1066	-0.89048	-2.3648	-0.26088	-2.7329	-0.12714	-3.9089	-1.5759	-1.3407	-1.7906	-0.83561	-1.4663	-2.4855	-2.2465	-1.8632	-4.1618	-0.0075505	-1.5822	-0.95741	-1.993	-1.303	-1.9201	-1.1262	-2.7063	-1.0707	-1.9192	-1.1263	-1.9479	-2.4094	-1.171	-0.74096	-0.39392	-2.9312	-1.6436	-1.4677	-1.1856	0.95821	-2.275	-1.5613	-0.50911	-1.4281	-0.91907	-2.867	-1.9373	-1.8146	-0.61046	-1.6081	-1.5361
-0.3364	-0.96293	-1.4807	-0.85422	-1.0357	-0.80327	-0.90011	-2.6144	-0.84645	-1.1119	-2.1012	-1.2213	-2.0216	-0.93179	-1.5249	-1.6299	-2.014	-0.92669	-1.2215	-0.50037	-0.89141	0.0019664	-2.7803	0.44683	-0.93226	-0.91941	-1.9583	-2.9454	-2.5035	-2.1017	-1.3101	-1.173	-1.7891	-1.6353	-2.2543	-1.0156	-0.1261	-1.3343	-1.899	-1.2756	-0.16694	-0.48849	-1.1742	-1.4241	-2.5094	-0.95126	0.16046	-2.0331	-1.0316	-1.003
-9.8959	-10.499	-9.8266	-9.081	-9.6527	-10.455	-10.565	-9.7109	-10.488	-10.127	-10.487	-10.925	-9.9642	-10.872	-9.6712	-10.385	-9.9105	-11.697	-10.678	-10.535	-9.6195	-11.35	-10.33	-8.8719	-9.4829	-10.357	-10.302	-9.415	-11.156	-10.349	-11.046	-9.0536	-10.573	-9.2027	-11.556	-10.528	-10.757	-10.718	-9.5311	-11.348	-9.7289	-9.3525	-10.538	-9.4082	-10.102	-10.465	-10.541	-11.151	-11.649	-9.3085
-10.174	-8.5182	-8.1175	-8.0951	-7.677	-9.0964	-9.0639	-9.7345	-9.8621	-6.7499	-9.3576	-8.4672	-7.902	-8.0614	-7.4931	-10.15	-8.6885	-9.491	-8.8069	-8.4889	-9.5152	-9.6503	-9.7599	-9.2957	-9.5597	-10.633	-7.8446	-9.3079	-8.8814	-8.7705	-8.8169	-8.6706	-9.7507	-9.4667	-10.173	-10.385	-8.5727	-7.8917	-9.4592	-9.1777	-8.5027	-8.413	-9.3209	-8.6202	-9.1423	-9.003	-10.243	-8.1464	-10.545	-8.3094
-1.4975	-1.1605	-3.0114	-3.4787	-2.7801	-2.4822	-0.93794	-2.5935	-0.75755	-2.6685	-0.77925	-3.1692	-1.6183	-2.1779	-2.7036	-1.8165	-1.657	-2.1026	-1.2868	-2.0922	-3.4304	-0.79356	0.67522	-2.5772	-1.1554	-2.6894	-2.0023	0.39687	-1.4661	-1.8263	-1.6627	-1.9782	-1.3192	-3.0293	-2.1338	-2.0369	-0.48153	-2.0332	-1.3915	-3.0289	-2.7086	-0.79484	-0.4047	0.20893	-0.3981	-2.4791	-2.915	-1.7247	-0.69954	-1.4857
-0.15522	-0.66472	-1.215	-2.217	0.6458	-0.59507	-0.36647	-0.55287	-1.0825	-0.39571	0.18761	-0.77492	0.75959	1.9562	0.88165	-0.23983	0.27646	-0.43251	-0.69663	0.64262	-1.6392	-1.2319	-0.13483	0.13036	-0.20458	-0.15594	0.85687	1.5301	0.98894	0.2277	-0.40161	-2.1664	-0.86042	-0.83385	-1.468	-1.8867	-1.3169	-0.29261	-0.55421	0.90814	-0.35858	0.11875	0.29108	0.60595	0.16286	-0.34088	-0.085049	-0.9543	1.141	-0.35552
2.3363	2.5292	1.7732	0.41396	1.396	1.6569	0.71265	1.9929	1.6423	0.95269	-0.34958	1.6908	0.75809	1.2311	1.5472	1.2348	1.507	2.4797	1.9772	4.9985	0.91425	-0.8893	1.6169	2.892	0.9891	0.78274	1.1211	1.5181	0.15959	1.8649	1.0005	0.9912	0.97678	1.0236	1.5972	1.4739	1.3211	1.3246	1.7037	3.2203	1.1333	0.29968	-0.23945	1.2557	1.1317	1.8166	1.8698	1.2165	2.3367	0.44441
-9.3013	-9.823	-8.45	-8.8477	-9.5616	-8.9348	-8.0404	-9.2669	-9.9917	-10.482	-10.056	-8.849	-7.3254	-9.7436	-9.3333	-9.1509	-8.1951	-8.6295	-8.5021	-7.8652	-10.124	-9.4874	-8.6727	-10.375	-7.7461	-10.053	-9.7493	-8.26	-9.4905	-8.2483	-8.4051	-8.8027	-9.3185	-9.048	-8.5017	-11.403	-10.483	-9.0561	-10.162	-9.0042	-9.7285	-9.1011	-10.194	-10.215	-9.5325	-10.849	-9.1509	-10.5	-10.858	-7.9645
-0.66555	-1.5624	-1.3281	-0.745	-1.585	-1.5367	-1.2787	-1.4956	-1.5896	-1.5749	-0.17349	-1.6755	-0.7689	-0.60049	-0.43412	-0.94054	0.20475	-2.9587	-1.4769	-1.5163	-1.6538	-1.0005	-1.1244	-1.0052	-1.9936	-1.7717	-1.4999	-1.6505	-1.1066	-0.64157	-1.5609	0.2564	-0.80818	-2.023	0.61537	-2.12	-0.2521	-1.0362	-0.87371	-2.1967	-0.83727	-0.70917	-1.634	-0.82651	-0.95062	-0.49042	-1.4044	-1.2404	-1.4733	-1.0002
-10.641	-11.373	-11.651	-11.538	-11.592	-11.821	-12.44	-10.973	-11.257	-12.149	-12.256	-11.746	-13.308	-11.156	-11.725	-11.153	-12.619	-11.285	-11.287	-10.96	-10.539	-11.753	-10.773	-11.484	-10.921	-10.841	-9.4444	-11.795	-11.402	-12.38	-10.206	-11.825	-10.327	-11.818	-12.14	-11.261	-12.638	-11.916	-11.368	-10.58	-10.693	-10.061	-11.338	-10.803	-12.285	-10.841	-10.995	-12.552	-11.468	-11.547
-2.4293	-2.4233	-3.0585	-2.6103	-4.1109	-3.0847	-3.2282	-2.7058	-4.096	-2.5548	-3.0809	-2.9521	-3.7631	-2.9664	-2.0228	-1.7535	-4.0497	-2.4313	-4.4969	-3.2639	-2.2016	-1.0227	-3.429	-2.6361	-4.5606	-3.3009	-2.5775	-4.6597	-3.5354	-2.8581	-5.3759	-3.9391	-2.2903	-1.535	-3.0805	-2.4663	-3.1454	-3.0206	-2.9946	-4.125	-1.3358	-2.3039	-1.686	-3.324	-2.7471	-2.0653	-4.2638	-4.6563	-2.2482	-4.3845
4.2368	4.3418	5.8925	2.0151	5.4542	3.4916	5.0383	5.4802	5.817	4.5393	5.5898	5.4635	4.6149	5.3099	5.6596	3.3294	5.0373	5.5133	5.1924	6.5018	6.1283	6.3296	5.8406	3.095	3.2673	5.6501	4.7213	4.3823	5.1878	5.109	5.2749	5.411	6.7398	5.5196	3.9756	5.1769	5.9578	4.461	4.8539	5.8554	4.9311	4.6771	5.938	3.9233	5.4721	3.9979	3.4957	4.0186	6.093	4.3478
-11.419	-10.326	-10.964	-10.824	-12.538	-11.98	-9.1486	-10.41	-10.324	-12.152	-9.8749	-11.675	-9.1676	-12.119	-11.249	-11.521	-9.8838	-9.4123	-11.463	-9.78	-11.326	-11.271	-12.309	-11.332	-11.691	-11.632	-10.777	-10.467	-10.232	-11.813	-11.536	-10.4	-10.866	-11.508	-11.045	-11.721	-10.584	-10.908	-12.905	-11.187	-11.156	-10.859	-8.8027	-8.4227	-11.42	-10.567	-10.776	-10.846	-11.176	-11.026
-4.3778	-5.7254	-5.039	-6.5032	-4.8737	-6.2103	-5.7685	-6.1615	-4.6151	-5.4727	-4.5667	-5.3122	-3.8095	-4.7309	-4.486	-6.6762	-4.2618	-4.9624	-4.4853	-4.6467	-3.8581	-4.7684	-3.8812	-5.9622	-5.2272	-6.5566	-6.6916	-4.8662	-4.3586	-7.3752	-4.913	-5.5497	-5.2337	-4.9239	-5.6446	-5.7782	-6.3307	-6.0979	-4.91	-3.9964	-3.4631	-4.344	-5.2599	-3.029	-6.5282	-4.3983	-5.7627	-3.9271	-3.63	-5.8914
10.191	11.62	8.8009	9.4628	10.094	9.8064	9.2681	10.391	9.3659	10.119	11.092	9.7033	9.637	10.95	10.732	8.0268	10.389	9.642	10.198	9.6565	9.7625	10.14	10.357	10.815	10.326	11.184	8.5004	10.014	9.3437	9.9261	10.06	11.756	8.9731	10.506	8.2598	8.7645	9.247	9.0658	11.068	8.9959	9.5005	11.058	9.4909	10.376	9.8808	8.8776	9.8811	7.6535	10.706	10.973
-13.686	-12.707	-15.153	-13.901	-14.983	-14.6	-13.99	-15.367	-14.425	-16.727	-15.141	-13.8	-13.602	-13.86	-15.265	-13.164	-14.679	-13.767	-13.936	-15.191	-15.049	-15.056	-13.663	-13.465	-13.66	-14.847	-13.573	-15.711	-15.542	-14.839	-13.703	-14.515	-15.48	-15.962	-14.595	-14.997	-16.181	-15.957	-13.4	-16.347	-14.298	-13.473	-15.725	-14.494	-14.564	-14.292	-15.243	-14.326	-13.806	-14.581
1.6175	1.1694	0.71177	1.2067	1.1804	2.0451	3.1739	-0.25188	2.1165	0.55998	-0.56546	0.17761	2.8697	1.002	-0.28688	1.2289	2.9815	2.513	0.5673	1.6858	2.3646	0.66714	-0.20545	2.5632	2.7695	3.4955	2.3347	2.752	2.5871	3.1537	0.37494	0.47957	1.1019	2.5987	2.3426	2.7689	1.8434	0.40781	0.4406	1.1608	0.88855	1.5404	2.9754	0.62386	1.6369	0.92897	2.932	1.9678	0.55892	1.1813
0.78015	-1.9772	0.72795	0.03867	0.47107	0.12509	1.9529	-0.8366	1.3143	1.3342	-1.4617	-0.63299	1.0772	0.033751	-0.10108	-0.054459	2.0347	-1.0173	0.35158	0.4124	-0.12183	-0.24535	-0.20251	0.86044	0.98133	0.65353	-0.20915	-0.18844	1.7199	0.17329	0.77373	0.92569	0.10781	1.1278	0.7132	0.61117	0.40062	0.49189	0.037571	1.365	0.6828	0.83177	0.36562	2.3001	0.46242	0.34278	-1.3058	-0.90517	0.86862	1.8158
-9.6678	-9.1931	-10.295	-7.9657	-9.5256	-7.5305	-8.1722	-8.2307	-8.4492	-9.1159	-8.8082	-8.8106	-9.2993	-9.385	-9.6867	-9.4901	-10.833	-8.0056	-9.313	-8.2631	-8.5941	-8.5896	-9.3896	-10.433	-8.4815	-7.4797	-10.47	-8.4504	-8.3704	-9.2032	-6.811	-8.5488	-8.5066	-9.3135	-9.7916	-10.807	-9.5484	-8.1592	-8.371	-10.091	-7.9047	-9.0655	-9.573	-8.0206	-7.995	-10.048	-9.2281	-10.829	-8.967	-8.9354
-8.6351	-7.1848	-7.128	-8.2222	-6.6817	-8.8536	-8.1156	-8.8539	-7.491	-7.1623	-6.8716	-8.3161	-6.5269	-8.1781	-8.1472	-6.7942	-6.4859	-7.2056	-8.6369	-7.2097	-8.4288	-7.6778	-6.3794	-8.5551	-8.337	-8.2297	-8.738	-7.3381	-7.221	-7.3661	-7.3499	-7.1484	-7.6288	-8.8657	-7.3235	-6.0839	-7.5235	-7.9203	-8.157	-7.8342	-7.2081	-7.4525	-7.3139	-7.6252	-7.6781	-7.7289	-7.0348	-6.8035	-7.1643	-5.7815
-0.24369	-0.70759	-0.46963	-0.93554	0.024839	-0.93506	-0.36426	-1.0951	-1.6067	1.073	-0.11316	0.30544	-1.2232	-1.5214	-1.719	-0.78702	-0.21191	-1.5035	-0.40039	-1.238	-0.95716	-0.88923	-0.43043	-1.049	0.76938	-1.4056	1.0825	-0.99456	0.94244	-0.63188	-1.3824	-1.6447	-1.4206	-1.326	-0.65441	-1.6179	-1.2845	-2.1121	0.90971	0.28216	-1.1491	-0.19905	-0.81984	0.19544	0.55618	-0.78712	-0.80618	-1.8442	-1.3915	0.17225
1.9321	1.7894	3.0689	1.9179	1.2588	0.55323	0.3845	1.1547	2.8156	2.0803	0.12293	2.1656	1.42	1.6416	1.6809	1.0268	2.3773	0.080313	2.5779	2.7794	1.9579	1.7875	0.53189	0.53978	1.5124	-1.1388	3.6967	1.9366	2.2573	1.841	1.2493	0.84793	2.8769	2.3764	1.7916	2.1661	1.9739	0.12513	2.4197	1.4215	1.6981	1.6063	1.7916	1.4929	0.24707	1.0379	-0.25114	2.0614	1.3693	1.7854
-1.4802	-0.9842	-2.2419	-2.1135	-0.61758	-2.2104	-0.51874	-1.7294	0.28078	-0.92491	-1.9028	-1.3214	-1.2339	0.13531	-1.7793	-1.0238	-1.8353	-1.5559	-0.90123	-0.86167	-2.3364	-0.25385	-4.3983	-2.227	-2.4576	-0.42949	-2.8201	-2.0778	-0.48397	-2.0679	-1.9759	-2.4713	-1.5357	-2.152	-1.4538	-1.2345	-2.2467	-1.4385	-1.0901	-1.3081	-3.1204	-0.72999	-1.6378	-0.95507	-0.066788	-1.3441	-1.4479	-1.1313	0.27272	-1.7553
-1.2635	-3.2524	-1.6608	-3.8966	-3.4619	-3.3314	-2.862	-4.2633	-3.2617	-2.5223	-3.5065	-1.1748	-2.7686	-1.7496	-3.1941	-0.15678	-1.8234	-1.1772	-3.3179	-2.6634	-2.1394	-2.3579	-2.3911	-4.3689	-1.5504	-1.7102	-3.0457	-3.1615	-2.1555	-2.8654	-3.2359	-2.7142	-3.6567	-2.9704	-3.6561	-2.5475	-2.2392	-3.831	-1.3733	-1.8897	-3.1931	-2.7741	-1.784	-3.4344	-2.8757	-3.2031	-4.658	-2.6405	-2.894	-3.9935
-5.837	-5.0096	-5.0915	-6.1289	-7.8067	-5.4659	-6.1971	-5.194	-5.6232	-5.4834	-6.6695	-7.4365	-4.7586	-5.0008	-4.891	-5.137	-5.1335	-4.9119	-7.1722	-7.1903	-6.1238	-6.3111	-5.6348	-6.1845	-6.4482	-7.7414	-5.3594	-3.7485	-5.7414	-7.1194	-5.4529	-6.1001	-7.659	-4.2044	-3.8516	-6.318	-5.4003	-5.8156	-5.8953	-5.313	-5.9429	-5.3187	-5.7141	-4.5079	-5.5526	-4.789	-6.4961	-6.693	-5.9893	-4.9419
8.2977	7.5041	9.0937	7.5846	9.3959	7.7922	8.0822	7.9187	7.6697	7.5443	7.3669	8.7968	8.2744	8.4068	8.1954	8.1892	8.1619	9.2826	8.8075	6.3578	7.6148	5.4871	8.5628	8.5948	9.3374	7.6562	7.7089	9.4359	7.8327	7.139	8.7639	9.6273	7.9613	8.5726	8.7874	7.4631	6.4966	6.7112	7.1888	8.5255	7.4755	8.4967	8.5531	7.2946	7.9971	8.5458	9.035	8.4659	9.7507	7.761
-1.1435	-2.1928	-1.1893	0.17407	-2.638	-0.3495	1.1321	-1.2727	-0.49601	-1.9509	-1.3467	-2.0434	-1.9719	-1.412	-1.1123	-0.52121	-1.5874	-2.1058	-2.0051	-1.052	-1.7789	-2.4736	-0.76753	-1.3892	-1.2808	-1.3033	-1.3018	-2.2038	-2.3047	-0.74734	-0.4844	-2.3921	-1.4759	-0.3367	-2.9118	-1.6505	-1.6372	-2.3131	-0.69436	-0.30375	0.44216	-1.402	-1.0802	-2.2019	-2.0228	-0.30476	0.53231	-2.3479	-0.97143	-2.1577
-11.139	-11.828	-12.161	-11.858	-11.694	-12.165	-14.222	-12.132	-12.355	-11.585	-10.965	-12.661	-11.082	-11.712	-12.156	-12.191	-11.777	-11.582	-12.433	-11.081	-11.339	-11.683	-11.637	-11.197	-11.293	-12.272	-11.299	-11.412	-12.622	-13.746	-10.549	-10.952	-9.2099	-10.803	-12.289	-12.749	-11.668	-11.687	-11.379	-12.821	-12.65	-9.875	-11.655	-12.145	-12.742	-11.8	-10.532	-12.198	-11.961	-12.112
-5.3972	-4.8635	-3.9565	-4.5205	-3.9695	-4.3515	-5.4005	-5.6527	-5.1096	-4.7641	-5.1805	-5.1109	-6.1491	-4.3793	-5.0209	-3.6349	-4.6074	-5.2157	-4.6852	-5.6149	-5.983	-5.4912	-3.1167	-4.2534	-6.9058	-6.3079	-4.5084	-3.4856	-6.3802	-4.2509	-6.1593	-4.7356	-5.9139	-6.738	-3.7199	-6.3033	-2.7293	-3.5941	-4.4878	-5.3248	-3.8599	-4.6953	-5.4868	-4.0529	-5.3423	-4.4256	-5.2577	-5.2184	-3.6009	-4.5242
-2.1916	-2.6979	-3.3158	-1.5424	-3.1	-1.3601	-4.1267	-3.3377	-3.1703	-2.1617	-2.5078	-1.5504	-3.3072	-1.8567	-2.0863	-1.9527	-2.1459	-2.6527	-2.0785	-3.4463	-2.5737	-0.79034	-4.4301	-2.6838	-2.3084	-3.2515	-4.0741	-3.6169	-1.1867	-2.8728	-2.0263	-1.2523	-1.1897	-3.0707	-1.7142	-3.3239	-1.9942	-1.853	-2.2237	-2.841	-2.3808	-1.3578	-2.9113	-2.6581	-1.0116	-2.4151	-2.4562	-2.3349	-2.3846	-2.2494
-6.5839	-6.213	-6.5818	-5.5038	-5.5132	-6.6904	-7.9668	-7.9545	-6.3242	-5.9726	-5.9299	-6.6324	-7.1378	-7.6085	-7.6165	-7.6785	-6.5136	-6.4474	-6.7106	-7.2486	-5.5073	-6.654	-6.0917	-6.0885	-6.9147	-5.9616	-6.591	-6.1478	-5.473	-7.966	-7.6605	-8.1285	-7.2073	-5.8861	-6.6242	-7.3485	-6.234	-5.431	-6.3909	-5.9228	-5.8328	-5.0691	-6.464	-6.7507	-6.5615	-6.2536	-7.5339	-5.9283	-7.3794	-6.1715
2.3922	3.6749	2.6632	2.8134	3.5765	1.6227	1.2594	3.0632	1.6501	2.3277	3.0742	2.7274	2.9108	3.4848	2.0706	2.0984	2.3298	2.9197	3.7397	4.1921	2.6337	2.6774	4.4832	1.9305	2.642	1.7149	1.1176	3.1443	1.8925	4.232	4.2307	1.5771	2.2569	1.7819	3.0395	1.7634	4.456	0.70649	3.7864	2.7937	2.3337	2.9514	2.2216	2.1402	1.2802	4.3764	2.5012	2.1999	2.9853	4.2217
7.7846	9.7803	9.395	9.3526	8.827	9.9633	9.8247	7.7861	10.424	10.899	8.8522	8.0644	12.33	10.563	10.91	9.812	8.5955	9.0221	10.915	10.173	9.6978	11.107	9.7712	10.139	10.358	8.2227	9.8648	9.4224	10.397	10.697	9.4335	9.9223	10.46	9.0986	10.17	9.5825	9.8466	9.9389	10.146	10.401	9.4056	10.849	10.215	10.019	10.265	9.2823	9.2938	10.053	10.48	9.5048
-1.6325	-1.0771	-2.2401	-2.258	-2.1025	-0.60044	-2.7097	-2.6514	-4.5018	-3.0084	-2.1035	-1.4647	-2.709	-3.3022	-2.3528	-1.91	-2.2747	-1.0405	-2.3621	-3.0805	-2.0506	-2.6078	-1.8943	-2.9798	-1.5887	-0.51627	-2.5444	-1.3386	-1.538	-0.4944	-2.7723	-2.1456	-4.4605	-2.7738	-2.4627	-1.589	-1.6086	-2.3623	-3.3202	-2.0826	-2.5065	-2.1691	-3.2134	-4.7931	-2.977	-3.9877	-2.3291	-2.0693	-0.40313	-2.5345
-12.157	-11.561	-12.903	-13.564	-12.332	-12.659	-13.405	-12.375	-12.119	-13.743	-13.782	-12.19	-9.95	-12.632	-13.604	-14.545	-14.96	-14.233	-12.762	-13.092	-12.679	-12.899	-13.204	-11.695	-12.62	-12.188	-12.831	-12.568	-12.811	-12.577	-12.457	-13.295	-12.405	-13.441	-13.128	-12.541	-11.713	-13.145	-13.58	-12.662	-11.872	-12.496	-11.6	-12.606	-14.05	-13.95	-13.641	-11.529	-11.473	-12.261
-5.1534	-5.393	-3.7902	-4.1345	-2.3641	-3.9389	-6.5957	-4.0055	-5.1204	-4.0472	-4.2562	-4.0306	-3.2875	-3.8934	-5.2551	-4.76	-4.9713	-5.5057	-6.7887	-5.9693	-4.6484	-7.0945	-4.9909	-4.6977	-4.7826	-4.4359	-4.0195	-4.1584	-5.5277	-4.4227	-4.3947	-5.6385	-4.9599	-3.6888	-5.3927	-4.7145	-4.4465	-4.8748	-4.5181	-5.8187	-5.0631	-4.2548	-4.2711	-4.5339	-5.2781	-5.5283	-4.4634	-4.5085	-6.272	-5.52
1.3935	1.757	1.6358	1.7174	-0.49759	1.1707	-0.46783	0.98216	0.57596	0.48571	1.0155	-0.033946	1.0204	1.2971	1.9562	0.88987	1.6013	-0.45775	0.76993	1.1224	0.5678	3.383	1.2838	1.1904	-0.15607	1.5884	2.0783	1.0711	2.6732	0.1755	1.4205	0.087953	1.5421	1.7533	1.9891	0.79603	2.2981	2.4742	0.13908	1.7347	0.76366	1.4971	0.97619	1.4014	1.0487	0.663	1.1651	1.2273	0.30877	3.3924
1.7686	1.4078	4.4814	2.1703	2.213	3.2698	3.2042	2.1088	2.0908	3.0192	3.0173	4.1487	2.945	3.6419	3.2451	2.3673	3.4101	3.3086	2.1925	3.1549	4.4449	3.5379	2.558	3.4303	1.7851	3.1639	4.9442	3.0625	3.4065	2.8465	0.32308	2.8147	3.5275	3.3111	2.7544	2.1215	3.223	3.3278	2.7903	2.3082	3.656	2.7359	2.933	2.5769	1.7692	4.6206	1.2447	3.3813	2.3191	1.6135
-11.988	-11.88	-11.431	-11.969	-10.892	-10.32	-12.952	-10.947	-12.041	-10.371	-11.624	-11.313	-11.102	-12.393	-11.058	-12.031	-12.424	-12.892	-12.46	-12.846	-12.64	-11.511	-11.91	-11.066	-11.599	-11.473	-12.305	-11.555	-12.138	-10.718	-11.398	-11.632	-11.277	-11.011	-12.018	-11.151	-12.869	-13.858	-11.395	-12.018	-13.065	-11.773	-12.793	-12.216	-10.761	-10.375	-11.071	-11.359	-8.4821	-11.354
2.4114	2.9637	2.7773	2.1911	3.5783	3.6661	3.5599	4.0812	3.1911	2.2814	2.9738	1.7172	3.3418	2.2921	1.6995	2.2191	2.7807	2.7634	2.4185	5.1422	2.4845	1.3023	2.1149	2.8317	3.1073	2.7763	3.0467	3.0252	1.6143	2.9855	4.8255	3.655	2.7141	2.6578	3.0733	2.7204	1.3762	2.3474	3.0093	2.9999	2.2306	2.4083	3.0411	2.8748	2.6181	2.024	3.236	3.2527	1.4288	2.5794
-13.219	-12.798	-13.225	-11.775	-13.467	-12.418	-10.922	-14.663	-12.783	-12.107	-11.681	-11.199	-11.051	-12.675	-13.412	-11.81	-14.164	-13.248	-12.253	-12.606	-13.564	-12.756	-12.439	-13.458	-13.382	-11.991	-13.548	-12.826	-12.956	-12.294	-12.992	-12.442	-11.738	-13.041	-12.476	-11.788	-12.57	-12.7	-13.416	-12.747	-14.444	-10.337	-12.287	-13.375	-14.269	-12.917	-12.506	-13.425	-12.072	-13.616
-3.8998	-4.5218	-7.1501	-4.9789	-4.4809	-3.5423	-6.3165	-5.1012	-3.7954	-2.7888	-4.9731	-4.8749	-5.0877	-3.6502	-2.1779	-4.3967	-4.2715	-4.0029	-4.4592	-2.3928	-5.9945	-4.2084	-4.9827	-4.3054	-4.8123	-5.0292	-3.8892	-4.2524	-3.8903	-4.4964	-4.3012	-4.3497	-4.3302	-4.7863	-5.9656	-5.3754	-3.4262	-5.0989	-5.1041	-3.1432	-4.6421	-3.0425	-3.6236	-3.8967	-5.4074	-2.6163	-3.9706	-4.9443	-5.4224	-4.9162
-1.0606	0.91844	0.23523	-0.3703	0.27548	0.49795	0.50538	-0.72867	-0.06767	0.43929	-0.12127	0.72679	-1.407	-0.20002	-1.2655	0.31926	0.19928	-0.65428	-1.5715	-0.76549	-1.2186	0.046464	-0.7493	-0.45692	-0.32052	-0.85275	-0.31184	-0.24965	2.4137	-0.39371	0.3719	0.055932	-0.36883	-1.5981	0.3272	0.73412	-2.2457	-0.1991	-0.31964	-1.3231	-1.7772	-1.1863	-0.075401	-0.94845	-1.3803	-0.12738	0.75563	-0.67845	-0.46421	-0.11156
6.8353	6.7199	7.1534	5.3613	7.6	7.4422	8.5232	7.8338	7.6568	8.6083	7.7082	7.179	7.5003	9.4702	8.9632	8.6308	6.6136	7.3362	7.7317	8.1447	10.43	9.2096	7.9384	7.9444	8.0705	7.8704	7.6288	7.5042	7.095	7.7862	8.8362	7.2528	7.0762	8.4469	7.2162	6.9044	9.1764	7.7635	9.9471	8.9995	8.0254	8.0291	6.7432	7.1052	9.9857	8.9271	7.0559	7.4612	7.7255	8.5131
6.7596	6.3267	5.248	5.6789	7.3515	6.1435	5.7759	6.39	7.3342	5.8096	6.608	5.8834	6.4508	7.0894	6.4473	6.9793	7.9945	5.6347	5.3675	7.4349	6.1367	7.702	6.5219	7.1737	7.1341	6.5854	5.8604	7.5586	7.5928	6.3176	7.0282	5.962	6.8875	7.0867	6.4727	5.4767	7.1832	7.6205	7.5144	4.7792	5.364	5.9163	6.2534	7.601	8.0211	7.5168	7.4344	7.7959	7.1732	7.5618
-11.203	-11.27	-11.213	-10.374	-11.429	-10.791	-12.711	-11.772	-12.397	-9.9724	-10.526	-11.549	-10.858	-10.742	-11.247	-11.53	-12.041	-10.531	-13.411	-11.294	-10.603	-13.01	-11.124	-10.457	-12.527	-11.381	-10.887	-10.99	-13.938	-11.353	-11.366	-10.961	-11.888	-11.978	-11.252	-12.555	-12.365	-11.899	-10.938	-10.409	-12.046	-12.833	-11.016	-11.539	-9.9815	-11.703	-12.437	-10.324	-11.835	-12.427
9.497	10.196	9.0961	9.6404	8.958	7.8725	8.9985	7.7556	7.5091	9.3457	7.6042	9.1071	8.1595	8.693	7.2968	8.8181	8.2235	8.4392	8.4154	8.3001	9.0317	9.2128	7.447	8.396	7.5341	8.0579	8.3726	7.667	7.8297	8.2416	8.3935	7.3468	7.5101	8.8594	9.4872	9.0792	8.6217	9.4317	6.8743	7.6753	8.8501	9.766	8.4698	9.9984	10.105	8.4984	8.6457	9.4263	8.3839	7.848
0.84371	-0.78917	1.3442	-1.0889	-0.17029	0.82278	-0.51535	-0.40615	-0.023556	1.1577	-0.40872	2.1473	0.48147	0.93992	-1.3113	0.02469	-1.1756	0.37431	-0.57418	1.2197	-0.53602	-1.1364	-0.026059	0.055827	0.85637	0.11309	0.12551	1.1046	-0.19133	0.84693	-1.1556	-1.7248	-2.0089	0.094176	-0.64516	-0.10011	-0.005396	-0.74274	0.17685	-1.2157	0.40616	-1.2131	-1.3428	-0.29869	1.4088	0.17852	-0.49622	1.7704	-1.0242	-1.5301
-3.717	-3.2447	-1.432	-1.3357	-1.2788	-3.4796	-3.5703	-4.4688	-2.8803	-4.2611	-1.7998	-3.8409	-2.9551	-2.6864	-2.7029	-3.7936	-3.4858	-3.8659	-3.7539	-3.2981	-3.0497	-4.4229	-3.8438	-3.1868	-2.4872	-2.9521	-2.4155	-3.6893	-4.7071	-2.5187	-4.154	-4.3927	-3.3611	-3.5827	-3.4325	-2.5189	-2.8659	-4.4878	-2.5873	-2.7644	-3.06	-2.0824	-1.7179	-1.552	-4.3475	-2.5761	-4.1466	-2.9742	-2.7607	-3.2835
-11.182	-11.7	-11.29	-10.665	-12.096	-10.581	-10.329	-10.654	-11.638	-11.155	-11.043	-10.154	-8.7982	-10.14	-9.3984	-10.902	-10.592	-11.173	-12.081	-10.393	-11.188	-11.932	-11.883	-11.125	-11.514	-10.753	-11.652	-9.1954	-11.352	-12.24	-11.142	-11.397	-9.8732	-10.03	-11.424	-10.521	-10.205	-10.427	-11.127	-11.189	-9.4338	-10.976	-11.472	-11.039	-13.681	-12.087	-10.819	-12.72	-8.6621	-11.504
-13.368	-13.853	-12.763	-14.628	-13.189	-13.646	-11.974	-13.705	-13.922	-11.714	-13.595	-13.316	-12.769	-15.089	-13.405	-12.888	-12.422	-11.974	-14.331	-13.353	-11.933	-12.923	-12.637	-13.356	-13.955	-13.795	-13.492	-12.589	-14.487	-13.552	-12.548	-13.29	-14.521	-15.083	-13.929	-13.852	-12.65	-14.182	-13.431	-14.404	-14.279	-13.222	-12.672	-14.082	-12.851	-13.224	-13.467	-12.703	-11.748	-11.873
2.0085	3.0231	2.9697	2.5308	1.4044	2.3096	2.0969	1.9113	2.355	1.5066	4.338	1.1423	1.9773	4.1306	2.7977	4.5231	3.7057	2.4888	0.55381	1.7341	2.1841	3.4454	0.67785	2.9654	1.1908	1.6887	4.1438	3.5625	2.2175	2.7898	1.821	3.8802	1.3704	1.8337	2.3489	2.9552	2.7329	1.2761	1.9154	2.7184	2.0897	2.2384	2.1539	3.1411	3.6319	1.8755	1.8596	1.7273	3.3079	4.8255
-15.547	-14.44	-13.056	-15.178	-15.193	-12.015	-15.026	-15.877	-13.929	-13.148	-13.924	-13.823	-14.906	-15.587	-13.918	-13.68	-16.323	-12.931	-13.664	-13.33	-14.649	-13.836	-14.527	-14.325	-14.999	-14.323	-14.479	-13.353	-14.464	-14.036	-16.153	-14.905	-14.776	-13.872	-14.52	-15.745	-14.387	-15.009	-14.499	-13.419	-15.852	-15.938	-14.27	-15.424	-15.32	-14.537	-15.511	-15.68	-14.598	-13.996
-1.6071	-1.1286	-2.2036	-2.6674	-1.0734	-0.80459	-1.3947	-0.324	-0.63842	-1.8912	-1.9647	-1.1181	-2.8039	-0.56692	-2.0402	-0.82129	-1.5916	0.34522	-2.2033	-1.5046	-0.7824	-0.82415	-2.4786	-2.5571	-1.891	0.19691	-1.2963	-2.1722	-0.54033	-1.3224	0.35753	-1.5898	-0.35333	-2.3807	0.069745	-1.2795	-0.88565	-0.12415	-1.0137	-0.41169	-1.7549	-1.5065	-2.3637	-1.2082	-1.1419	-0.78934	-0.71272	-2.1563	-0.7355	-1.1823
-5.8928	-5.6877	-3.9097	-5.1444	-4.9432	-6.0868	-6.7265	-6.3855	-6.0997	-4.9521	-5.1741	-6.8576	-5.1987	-5.8703	-4.8293	-6.3292	-5.8476	-6.0353	-6.5555	-6.9168	-5.7966	-6.0768	-6.3015	-7.053	-5.886	-6.6158	-5.6911	-4.8979	-5.2009	-5.3992	-5.9325	-4.734	-3.9731	-5.769	-4.1115	-6.7911	-7.1434	-4.947	-6.221	-5.4003	-5.8622	-5.6552	-6.3122	-5.5976	-6.8659	-5.9564	-6.1065	-4.4941	-5.4549	-4.593
0.95056	2.1759	-0.20661	1.1113	0.35084	2.6569	2.4742	3.1153	1.7024	2.1713	1.2812	0.67836	0.81673	0.95388	1.7332	1.1882	1.5121	1.9029	2.0829	1.0448	2.1236	3.5819	0.77705	2.3144	2.1938	0.53168	1.4702	2.4505	3.0749	2.6789	0.9479	2.7604	1.0629	1.5109	2.8497	1.3747	1.1811	1.0206	2.2781	2.9994	1.0119	1.3409	1.0624	2.0508	2.0157	1.1053	0.77675	1.7233	2.3793	0.15344
4.0757	3.3118	5.276	3.7233	4.7931	4.3327	5.2465	4.2033	4.3513	4.8746	5.1042	3.9814	3.8918	3.1609	4.0946	6.2377	4.2804	4.1062	4.7812	5.8967	3.9238	4.8536	4.6222	5.2403	4.3159	4.9753	3.3447	4.2679	5.3849	3.9163	4.3567	2.9188	4.2354	3.7844	5.3805	3.6427	4.2303	4.8777	2.1706	4.6633	3.5669	6.0717	3.4829	4.1005	4.2857	3.9406	4.4132	5.3403	5.0865	4.8899
-5.6185	-2.7081	-2.695	-2.4628	-3.5596	-2.3542	-2.7827	-3.3072	-2.4149	-1.7175	-1.9511	-3.0605	-2.4449	-3.7549	-3.3902	-3.1952	-3.2849	-2.1051	-4.0102	-4.0523	-1.5183	-2.7353	-3.7392	-3.695	-4.5981	-2.8369	-2.1894	-2.5793	-2.3729	-2.6111	-4.0365	-2.0529	-4.5906	-2.8831	-2.9617	-4.3349	-2.8657	-3.9751	-2.8987	-3.929	-2.4458	-2.5673	-2.6213	-2.1297	-2.908	-3.0466	-2.4079	-3.8023	-2.4714	-1.5958
0.27594	0.64899	-0.32806	0.78012	0.21402	-1.1289	0.79375	0.077097	1.5763	-0.12044	-1.2054	-0.34601	-0.34942	0.80662	0.32733	-0.71598	0.27591	-1.0715	-0.04141	-0.19309	-0.037946	-0.70288	-1.0391	2.6869	-0.25917	0.022325	-0.55686	0.12761	-0.93815	-0.21284	-1.93	0.24128	0.18258	0.53352	0.9773	0.1672	0.21683	0.43546	2.3799	-1.1636	0.22338	0.84546	1.5036	-0.40146	-0.94633	0.13144	0.055853	0.95898	1.3432	0.99557
-6.3396	-5.0528	-3.696	-6.0202	-6.3801	-5.0973	-6.1195	-5.1167	-3.7678	-6.1839	-5.9118	-3.1621	-4.0745	-4.7488	-4.9029	-3.9104	-5.0666	-6.4612	-4.9815	-5.8169	-4.8312	-5.1264	-7.6466	-4.3447	-5.2673	-4.2089	-5.0167	-4.1997	-4.3076	-5.5279	-5.4799	-4.1965	-5.3574	-5.6811	-5.5906	-4.5065	-4.9887	-4.5797	-5.6112	-5.6252	-4.2683	-5.4803	-4.0489	-5.7983	-5.2468	-4.7221	-6.6183	-4.5132	-6.609	-5.028
-11.769	-11.835	-10.938	-11.397	-12.259	-11.689	-10.724	-10.617	-11.178	-12.667	-13.019	-11.434	-10.704	-11.818	-12.588	-11.196	-12.501	-12.708	-12.817	-11.684	-12.143	-11.278	-12.273	-11.856	-12.033	-11.222	-12.369	-11.782	-11.385	-11.264	-11.852	-12.152	-11.478	-10.915	-11.189	-11.596	-12.824	-11.131	-11.12	-11.34	-10.108	-10.583	-11.548	-11.905	-12.3	-10.69	-11.263	-11.866	-14.168	-11.689
9.2809	10.411	8.5856	9.2215	9.5313	10.781	8.9505	9.1021	10.253	11.36	8.5134	9.8817	9.9206	10.448	9.887	8.1795	10.192	9.2175	9.0946	10.668	10.258	8.4941	9.4831	10.376	10.054	8.8862	9.1054	8.44	9.6238	9.3386	9.1502	10.571	9.7462	9.0198	9.0249	12.658	10.22	9.8747	10.968	10.556	9.9606	9.418	8.8404	11.348	10.903	9.2065	10.417	9.5399	10.382	9.7507
7.6473	8.6744	8.4338	9.9549	7.739	8.4265	7.8233	7.58	7.7159	9.3282	7.256	8.6628	9.2699	8.4819	7.5212	9.9602	8.3023	8.4228	8.408	9.247	9.424	8.005	7.0947	8.3626	8.4911	7.9905	9.8172	10.254	7.3441	8.5885	7.2519	8.9005	9.0546	8.578	8.5114	9.8027	8.3225	8.5062	7.448	9.3833	8.7474	9.8819	9.3289	9.493	7.5106	7.6155	9.1806	8.2022	7.7819	9.1189
-10.635	-11.745	-10.528	-9.7848	-10.267	-9.9927	-11.443	-10.556	-10.902	-10.942	-10.116	-11.043	-10.301	-11.277	-9.1325	-10.602	-10.93	-10.276	-9.8601	-9.572	-9.7912	-9.7443	-11.584	-9.5651	-10.849	-10.158	-9.5334	-10.906	-11.306	-11.201	-9.3142	-10.705	-10.249	-11.743	-9.7485	-9.9071	-11.35	-10.839	-10.311	-11.731	-9.9564	-11.534	-9.3078	-9.5788	-11.879	-10.052	-11.534	-10.604	-11.932	-9.6789
-2.1657	-0.32919	1.5038	-0.14613	-0.092808	-1.9557	1.2036	0.13551	-0.44525	0.14221	0.4354	0.2835	1.125	0.6841	-0.44771	0.83015	-1.2657	0.71735	1.2547	1.3082	0.35662	1.0724	-0.13639	0.54812	1.4316	-0.029098	-0.88808	-0.11143	0.16468	1.1934	-0.12271	-0.65845	2.1572	0.76517	-1.7522	0.22893	1.4242	-0.056713	1.1655	0.46324	0.98056	0.62027	2.276	1.5662	0.81545	-0.4672	-0.10854	-0.53931	0.24397	0.95454
3.4671	3.4145	2.3694	2.7385	2.9415	3.8975	3.4434	4.0265	3.5746	2.7483	1.6637	3.0455	2.6288	2.6844	1.6822	1.8109	3.0166	1.5198	3.9078	3.7096	4.1678	1.8576	1.8053	2.3412	3.2555	2.8936	2.7193	1.0636	3.3105	3.0104	2.8035	4.0677	2.3009	2.908	1.9918	3.0682	4.3955	3.5676	3.147	2.5556	1.8006	3.4366	2.7441	3.447	2.361	2.3959	3.3745	4.4464	2.6754	3.5788
-4.2287	-0.66056	-2.9143	-4.323	-1.711	-2.6112	-4.1787	-4.465	-3.773	-2.5453	-4.3837	-4.1076	-2.6499	-2.7927	-2.5502	-3.4908	-2.059	-2.0335	-1.079	-3.3102	-2.9599	-2.7982	-3.4303	-3.1818	-3.4854	-3.0279	-1.7929	-2.8217	-4.7325	-4.5675	-3.6791	-2.7748	-2.7028	-3.2327	-5.5714	-3.5849	-1.5768	-1.1373	-4.3402	-2.3686	-3.1327	-3.8741	-3.7424	-5.412	-1.9427	-3.3236	-3.6637	-4.4488	-4.077	-4.2299
-5.6932	-6.8533	-5.6358	-4.9674	-6.2707	-7.1227	-4.6604	-6.54	-7.1473	-5.0526	-6.0326	-6.7548	-3.9332	-4.7594	-5.7726	-5.7925	-4.8853	-4.4933	-4.8917	-5.4873	-5.9401	-6.2402	-5.8522	-6.729	-6.7412	-5.1454	-4.9514	-5.1978	-5.0381	-5.0621	-5.5674	-5.9426	-4.8623	-4.8436	-6.1188	-6.1472	-5.2978	-5.4456	-6.0933	-4.7821	-6.4922	-7.1871	-6.3165	-5.3999	-5.4277	-5.7895	-5.6627	-5.7999	-4.9653	-4.9951
1.6716	2.1097	3.4899	2.9347	2.7683	1.8642	2.696	4.1662	4.2054	3.8131	3.3961	2.9449	2.8777	3.0294	4.0816	2.9708	1.8292	2.7178	3.6282	2.3362	2.2784	1.4443	3.2383	3.2078	2.7674	2.8755	1.9033	3.491	3.93	1.9156	4.1871	2.4609	2.6257	3.4922	2.4139	3.5464	3.6543	1.6179	2.2221	3.8122	2.1985	3.9336	3.4546	1.857	3.2736	3.0767	3.3257	2.4268	4.0587	3.8395
-11.791	-13.174	-9.7009	-11.627	-11.944	-12.363	-13.251	-10.678	-8.7435	-11.705	-10.801	-10.587	-11.786	-11.788	-11.867	-12.205	-13.756	-11.728	-11.22	-10.426	-9.4271	-11.646	-11.687	-11.574	-11.361	-12.64	-10.298	-11.331	-11.225	-11.382	-11.301	-10.857	-12.083	-10.783	-10.94	-12.72	-10.491	-11.253	-10.624	-11.116	-11.249	-12.034	-11.618	-11.951	-10.925	-10.655	-10.578	-10.17	-11.905	-9.9977
-9.3506	-8.5139	-8.9804	-8.8513	-9.9628	-8.0192	-8.5224	-9.4926	-9.9106	-8.0964	-10.465	-10.92	-8.1412	-9.1498	-10.096	-10.323	-10.233	-10.027	-10.412	-9.8521	-8.5316	-7.8219	-10.078	-9.864	-9.6399	-9.8072	-9.7669	-10.122	-8.9114	-9.6514	-9.9511	-8.3724	-10.226	-10.043	-7.9043	-9.2485	-10.312	-9.765	-9.7508	-9.1902	-10.466	-8.8984	-9.0248	-9.6953	-9.4682	-8.6372	-9.1754	-8.0528	-9.9895	-9.6547
0.75981	-0.12198	3.0463	2.2404	1.614	2.0588	1.5538	0.92514	1.4116	1.9682	1.2215	1.4481	3.1373	0.21419	1.8113	1.1862	1.6502	0.88662	1.4977	0.27973	2.4475	1.0868	1.6756	0.56979	2.1426	1.0624	0.56665	2.7302	1.6255	1.3105	0.88228	0.16955	1.5015	0.99773	0.94649	1.5083	0.84622	2.1722	1.3784	0.32098	2.2383	1.4272	1.8989	0.50961	2.0598	1.2361	0.31057	1.8024	3.088	1.1089
-3.3581	-3.7526	-0.88349	-1.8386	-2.642	-4.3805	-2.7074	-2.4879	-2.0636	-1.7815	-1.7416	-3.1086	-3.7876	-0.87713	-1.4782	-3.3803	-1.914	-3.3845	-3.202	-2.8507	-3.6866	-2.3088	-2.3013	-3.1217	-3.4517	-1.9834	-3.4231	-2.2678	-2.5794	-3.0642	-2.4205	-2.281	-1.5826	-2.7482	-2.6899	-2.0797	-3.1584	-2.8796	-3.4932	-2.9417	-4.4524	-2.853	-2.5855	-3.9875	-4.5083	-1.7479	-2.9895	-3.632	-2.9142	-3.9878
0.89443	2.693	0.01892	2.2604	3.0638	2.2813	2.8113	1.4952	0.25655	2.7707	3.4653	3.6148	2.372	1.2019	0.94225	-0.19576	0.80141	1.1221	2.2508	2.3801	3.3369	1.3577	3.6257	2.4038	1.0627	2.3982	2.3782	-0.11945	2.0676	1.5484	1.4597	2.1481	1.1659	1.5037	1.8239	1.751	2.3336	1.025	1.889	1.2752	1.8231	1.1351	0.85266	0.88601	2.2718	1.6569	1.1669	0.0059428	2.3547	1.4696
-10.559	-11.863	-12.52	-11.941	-11.361	-11.869	-10.774	-10.43	-10.964	-10.221	-11.897	-11.227	-11.541	-11.917	-11.622	-12.505	-10.044	-11.556	-11.107	-12.618	-11.544	-9.5098	-11.059	-9.8919	-9.6149	-10.794	-10.643	-11.748	-10.637	-10.814	-12.34	-13.152	-10.633	-10.772	-13.088	-11.966	-12.803	-11.986	-10.546	-12.593	-12.885	-11.027	-12.149	-10.193	-11.841	-9.8279	-11.24	-10.48	-12.137	-10.457
-1.2043	-2.4808	-2.8901	-1.7853	-2.4642	-3.5949	-1.2677	-1.6182	-1.387	-2.465	-1.8785	-1.4361	-1.0735	-2.496	-1.9478	-3.4215	-2.5836	-2.4546	-0.79587	-0.86858	-2.0992	-1.6346	-2.6665	-0.81004	-1.4563	-2.0637	-1.477	-1.1313	-0.7087	-2.2666	-3.101	-3.002	-1.0306	-2.9811	-2.3878	-2.6824	-1.7199	-1.089	-1.5444	-1.9716	-2.0003	-0.97588	-2.1672	-1.4169	-1.2194	-1.9716	-2.6055	-1.6009	-2.2961	-1.8677
-1.2244	-2.4658	0.052273	-1.0915	-1.5277	-1.0589	-1.5735	-0.025085	-0.83609	-0.4235	-0.49393	-1.3945	-0.64477	-0.21521	-0.97384	-0.83198	-1.5973	-1.2098	-1.6353	-2.9113	-1.6956	-1.0745	-2.4908	0.080983	-1.61	-3.0909	-1.8515	-1.9862	-0.23446	-2.5696	-1.3739	-2.1683	-0.26264	-1.1153	-2.2597	-1.0155	-0.56151	-1.7967	-0.51293	-0.20844	-1.6377	-0.84409	-1.2356	-0.74594	-0.89689	-2.7902	-1.6038	-1.6726	-2.358	-0.85313
-11.07	-10.322	-10.192	-11.262	-10.852	-11.412	-10.878	-10.534	-10.282	-10.135	-10.057	-10.083	-9.9556	-12.348	-10.598	-9.7721	-10.601	-8.8755	-10.966	-10.58	-11.348	-10.195	-10.667	-10.254	-10.597	-10.666	-9.851	-10.555	-9.4093	-11.139	-10.314	-10.921	-11.258	-11.358	-11.29	-10.566	-12.094	-10.626	-9.8751	-10.912	-10.093	-10.403	-11.248	-10.141	-13.272	-10.881	-10.809	-10.114	-10.992	-11.083
9.6676	10.214	9.9575	10.197	11.48	10.602	10.598	11.025	10.539	8.8057	10.415	8.6632	9.0885	11.163	9.9217	9.3622	11.914	9.9828	10.379	6.987	9.6544	9.9437	9.9196	9.629	9.024	8.9369	9.7502	9.0904	12.206	9.3381	9.1523	10.67	10.498	9.4781	10.416	9.9174	10.032	9.6356	9.437	11.687	9.605	12.153	9.5875	9.2148	9.6251	9.1793	10.633	8.8733	8.8886	10.837
-8.1667	-8.8282	-7.7492	-8.5415	-8.9806	-9.2377	-9.1511	-10.782	-8.4349	-9.3549	-8.7996	-8.6393	-8.959	-9.8315	-10.214	-10.431	-9.4731	-8.8265	-9.4966	-9.641	-8.6	-8.6906	-9.225	-9.5657	-9.0015	-9.4864	-8.3163	-8.431	-7.9488	-10.112	-8.9376	-9.3686	-8.3882	-9.9517	-8.6149	-9.8492	-8.3664	-9.2414	-10.063	-9.1584	-8.5646	-8.632	-7.7418	-7.4782	-6.9863	-9.8715	-9.5932	-6.9105	-9.1265	-9.0393
-21.006	-20.338	-21.087	-21.658	-20.584	-20.964	-19.912	-20.881	-21.727	-20.276	-20.093	-21.906	-21.366	-21.332	-20.068	-20.459	-20.296	-20.398	-20.471	-22.357	-19.231	-21.671	-20.464	-21.439	-20.971	-20.007	-21.883	-21.204	-20.455	-20.066	-21.223	-20.648	-20.524	-20.722	-21.459	-19.562	-21.443	-21.301	-21.213	-19.83	-19.101	-20.254	-21.751	-20.121	-21.443	-21.056	-20.284	-21.794	-20.535	-20.012
6.3775	7.5608	9.4338	9.5301	9.0033	8.9143	9.3787	9.4378	8.9864	6.8418	8.1014	8.4328	9.5144	9.1482	7.5571	7.4836	7.6366	9.032	8.7411	8.4577	8.249	9.2739	7.4663	8.3149	6.9375	9.4778	6.7487	7.6167	8.8065	8.6931	9.36	9.02	10.183	6.9623	8.1337	8.1731	9.4197	8.8536	8.9977	8.2238	8.2897	8.1637	9.035	9.2264	9.2059	7.3982	8.0543	9.5883	7.6321	8.277
0.54683	-0.73594	1.0268	0.24858	0.57409	0.13415	0.84717	1.0398	-3.0311	-0.22674	0.064366	1.4046	-1.2855	0.53072	0.63567	-1.2909	0.77385	-1.3897	-0.61324	-1.22	0.32109	-1.1338	0.26189	-1.023	-1.1913	-0.48143	-0.086056	-0.37949	0.23574	-0.6445	0.96052	-1.1237	-1.2465	0.0071826	1.0379	-1.3086	1.4697	0.01106	-0.86592	-1.5948	0.42736	-0.77717	-0.44846	0.55057	-0.26787	0.034467	-0.97829	0.31555	0.15521	-0.46897
-13.845	-14.518	-12.549	-13.67	-12.753	-14.166	-10.137	-11.796	-13.885	-13.345	-12.961	-13.924	-13.563	-11.735	-15.018	-12.495	-12.97	-12.119	-13.999	-13.804	-12.822	-15.514	-12.669	-14.252	-12.476	-13.403	-12.482	-13.033	-11.061	-13.314	-12.838	-12.62	-15.313	-11.186	-13.022	-12.589	-12.212	-14.099	-12.127	-14.314	-12.578	-14.631	-12.499	-12.917	-13.2	-12.275	-12.501	-13.585	-14.076	-12.413
-2.175	-0.20662	-1.0023	-1.7075	-0.57295	-0.12956	-1.6149	-1.5938	-2.4831	-0.11674	-0.36339	-2.4639	-1.8795	-1.1885	0.37227	-1.1094	-2.9535	-0.79925	-2.3102	-2.4697	-1.1494	-2.2103	-1.4838	-0.53877	-1.8598	-1.6245	-1.7744	-1.1155	-0.988	-1.6472	-2.3623	-2.1949	-2.0431	-1.1617	-1.8763	-1.2547	-0.86901	-0.96695	-0.65356	-2.4642	-2.8737	0.036131	-1.2829	-1.3845	-1.3797	-1.6226	-0.5595	-0.99812	-1.9175	-2.6767
-5.6409	-7.5203	-6.7382	-7.1812	-8.3779	-7.6536	-6.9008	-8.5689	-8.7397	-8.263	-7.9994	-8.2503	-8.3797	-8.3259	-6.8566	-8.217	-7.6377	-9.5242	-6.9575	-7.9305	-8.1707	-6.7303	-8.2281	-8.5109	-7.8974	-7.9736	-7.5737	-8.2347	-7.0717	-6.9608	-8.9379	-7.1245	-8.1522	-7.9789	-7.1954	-7.2401	-8.8984	-8.2027	-7.4985	-7.8229	-7.5614	-8.0659	-7.4554	-8.7437	-7.1445	-5.5892	-7.2248	-6.5309	-7.1523	-7.7697
1.5667	1.1728	0.67911	1.1651	1.5365	2.4321	0.44225	1.6357	-0.40731	2.9382	2.973	0.2852	1.6598	1.5355	2.6035	1.2816	1.7355	1.9504	1.4329	1.7753	1.1002	1.722	1.9974	2.2106	2.4546	-0.38187	1.6349	2.0881	0.83665	1.4498	1.6582	2.6209	0.95882	2.2664	0.88145	2.4983	1.3586	2.0537	0.3829	1.0175	1.1651	3.2939	1.6763	1.1447	1.829	1.7987	1.824	2.0257	0.85015	1.4075
-12.831	-13.8	-12.313	-12.813	-13.141	-13.615	-13.773	-12.998	-12.002	-13.665	-14.292	-13.749	-12.416	-13.217	-12.535	-14.06	-13.04	-13.318	-14.459	-12.056	-12.286	-12.899	-15.11	-13.111	-12.233	-12.206	-12.687	-13.438	-12.91	-12.177	-11.477	-12.182	-11.602	-14.253	-11.959	-12.528	-12.822	-14.706	-12.227	-12.59	-13.635	-12.475	-12.271	-12.455	-13.107	-12.262	-13.617	-12.796	-11.661	-12.913
-4.1039	-2.0449	-3.5337	-3.3883	-6.2184	-3.1624	-3.6268	-5.4101	-3.396	-5.4443	-4.7197	-3.6329	-5.6096	-5.5292	-4.6002	-3.0968	-3.4648	-4.5002	-3.7172	-5.6455	-1.8728	-4.468	-3.041	-3.2332	-3.2888	-4.079	-3.8926	-5.2281	-5.2062	-4.7237	-5.4949	-4.0348	-5.3632	-4.5007	-4.5393	-3.2773	-3.9584	-2.9928	-2.938	-3.5942	-3.8957	-4.1408	-3.9558	-3.5812	-4.5409	-5.3625	-3.916	-3.4183	-3.8547	-6.7343
-12.512	-11.844	-12.037	-10.729	-9.644	-14.166	-11.578	-12.038	-11.223	-11.772	-11.33	-10.07	-12.043	-11.723	-12.131	-10.883	-13.292	-11.252	-12.912	-11.776	-13.179	-13.189	-13.257	-12.479	-11.804	-12.291	-11.9	-13.372	-12.733	-12.096	-12.815	-12.717	-13.076	-10.976	-11.88	-10.832	-11.744	-11.674	-12.044	-11.817	-12.945	-11.314	-12.085	-12.175	-11.716	-9.6337	-11.558	-11.158	-12.216	-12.885
-2.1055	-2.452	-1.2154	-2.3909	-1.7913	-2.2883	-0.53981	-2.8675	-1.7986	-2.9811	-1.5094	0.1242	-1.4558	-0.67894	0.2264	-1.6677	-0.81842	-1.8726	-1.1225	-0.64429	-2.2881	-2.1038	-3.6038	-1.8233	-0.46294	-0.83036	-0.44646	-1.874	-1.0088	-1.4043	-0.99748	-2.5097	-0.97299	-0.83148	-1.8319	-0.73659	-0.30654	-1.7709	-0.79162	-1.2238	-0.3935	-2.0938	-2.2989	-1.2662	-1.1499	-2.41	-1.88	-1.7153	-1.2782	-3.0274
-5.9754	-5.5938	-5.0705	-3.8218	-6.5962	-5.95	-6.6511	-5.5855	-4.2952	-6.985	-6.2399	-5.7626	-7.0653	-5.8444	-4.64	-5.0406	-6.2774	-4.1112	-5.3386	-5.6292	-6.1084	-5.1791	-5.7007	-4.8982	-5.2905	-6.7094	-5.0336	-5.5369	-4.5493	-5.7878	-4.5867	-3.7611	-4.6462	-5.1911	-6.9991	-5.8729	-6.8426	-6.4336	-5.3191	-4.6596	-5.1708	-4.2307	-6.4383	-4.3831	-3.549	-5.5678	-6.599	-6.2777	-5.9463	-6.2639
-0.36636	1.1905	-1.3603	0.57066	0.076072	-1.3815	0.27967	-0.014461	-1.2228	-0.45061	-1.3791	-1.1299	0.01641	-1.0565	-0.92042	-1.9317	0.37453	-0.67514	0.37009	-1.0575	-0.64407	1.0921	0.42265	-1.3605	-0.1487	-0.89357	-2.2011	-0.54774	-0.50277	-1.0449	-0.86524	0.26229	-1.3638	-1.6842	-1.8131	0.98915	-0.98777	-1.6206	-1.7897	0.14379	-1.9991	-0.96735	-2.0827	-0.49297	-0.54574	-1.9838	-1.813	-2.5248	-0.95493	0.2785
-12.637	-15.499	-14.441	-13.092	-14.937	-14.995	-14.752	-14.388	-14.617	-15.553	-14.89	-12.816	-14.618	-14.232	-14.808	-15.278	-15.746	-15.684	-14.38	-14.897	-14.841	-14.812	-15.343	-14.513	-13.943	-14.84	-15.746	-15.584	-14.058	-15.21	-13.816	-15.713	-14.404	-12.43	-15.258	-15.006	-14.773	-14.003	-13.977	-15.256	-14.926	-14.471	-13.742	-15.016	-13.852	-15.603	-15.499	-14.511	-14.806	-15.898
-12.013	-11.583	-12.382	-12.529	-11.9	-12.038	-12.654	-11.145	-11.269	-10.745	-12.645	-12.181	-12.674	-10.353	-11.112	-11.595	-11.044	-12.983	-11.562	-11.725	-12.006	-12.024	-12.282	-11.768	-10.428	-10.877	-12.123	-10.823	-11.611	-14.241	-12.962	-12.578	-11.619	-12.578	-11.55	-13.321	-12.043	-11.127	-11.862	-12.099	-11.546	-12.303	-12.691	-11.874	-12.31	-9.9219	-12.055	-11.208	-11.842	-13.893
8.3413	7.1286	7.0767	8.0801	7.6604	6.5458	7.5832	7.2219	6.7117	7.8966	6.7681	6.3724	7.2454	6.5601	7.1454	5.8637	6.5555	7.0309	5.8306	6.3332	7.1018	4.9634	7.1284	6.2192	8.1605	7.7495	7.8065	6.056	6.6952	7.3157	6.699	6.4613	7.7333	6.5834	6.0709	8.1112	9.0986	6.3545	9.5021	7.0614	6.4317	9.3603	7.2131	7.1877	6.2544	7.0757	6.4723	6.0952	7.0382	6.568
-0.92668	-3.2586	-2.9972	-2.5968	-1.8482	-3.5196	-3.402	-1.9786	-3.3414	-1.7931	-3.7369	-1.3836	-0.30717	-3.0686	-2.1799	-3.9871	-3.9751	-2.5609	-1.3033	-3.3005	-2.0982	-3.1106	-3.0894	-3.8282	-3.3375	-2.3187	-1.5272	-2.8912	-3.4996	-3.9406	-5.0648	-3.7719	-2.1269	-3.7504	-3.0902	-3.7089	-2.4348	-2.0622	-3.1253	-1.7638	-1.8874	-1.3971	-3.6921	-3.9899	-3.8218	-2.2374	-2.372	-2.2557	-2.3823	-3.5316
4.1779	4.2569	2.9057	2.1604	2.8137	4.8081	2.3434	2.2437	3.2948	1.6071	0.78304	4.4726	2.4808	4.7339	1.8089	1.8387	2.4259	2.7266	2.1865	2.2817	2.5009	3.3947	2.3878	3.007	3.314	3.5078	3.9373	2.2895	1.4539	3.4929	3.9311	3.1797	1.6986	2.9274	5.3509	2.8858	2.4244	3.8273	3.2584	1.2567	4.1567	2.6508	2.3692	2.1109	2.5272	3.2548	3.6744	2.206	3.0914	2.9558
-7.1058	-5.4975	-4.8028	-5.9856	-8.3526	-8.2837	-7.2605	-7.2643	-7.8572	-6.6098	-5.6456	-4.9424	-5.3087	-5.9509	-5.5299	-6.3068	-7.5566	-7.2439	-6.5475	-5.9126	-5.3358	-5.5242	-5.6789	-7.8997	-5.9634	-7.5592	-6.5326	-6.5203	-8.2195	-5.8267	-7.2422	-5.6587	-5.0711	-5.5342	-5.2803	-6.3602	-6.4982	-6.4964	-7.8867	-5.8075	-5.6369	-5.6532	-6.5899	-6.2967	-7.1016	-6.2931	-5.3091	-5.891	-5.7908	-5.791
-10.333	-10.664	-11.967	-9.5862	-12.682	-11.435	-10.59	-11.129	-10.971	-12.018	-10.611	-12.685	-11.587	-11.412	-10.491	-11.529	-10.955	-11.426	-11.092	-10.511	-12.627	-11.852	-12.072	-12.029	-13.056	-11.429	-10.642	-11.525	-11.135	-10.974	-12.142	-12.03	-10.58	-10.652	-10.805	-11.644	-11.998	-12.144	-10.37	-10.346	-12.401	-11.7	-10.986	-9.9929	-10.221	-10.768	-10.605	-9.774	-12.335	-11.278
8.0012	9.9499	7.0464	11.182	8.7583	8.8471	8.7857	7.7388	7.862	9.327	9.0228	7.9825	7.1704	7.9419	10.018	7.4775	8.2658	8.4299	8.3424	8.3787	7.7289	8.2263	8.9367	8.7351	8.8936	8.1968	7.6393	8.8723	8.8461	7.6996	10.049	6.5785	8.128	8.5418	9.5586	9.9115	7.4498	7.8434	8.9403	9.0025	8.0844	7.4863	6.1668	9.6425	7.0775	8.696	8.5555	7.9647	8.5225	9.6784
1.0528	-0.14635	-1.7372	1.7447	-1.3744	-0.48905	-0.86453	-0.32018	-0.66229	0.25949	-1.1245	-1.847	-0.28607	-0.24588	2.3202	0.027925	-0.55144	-1.1243e-05	-0.8668	-0.23481	-0.40833	1.4662	-0.67646	-1.0329	0.35286	1.5151	-2.4143	-1.617	0.69286	-1.4271	0.60895	0.10408	0.95994	1.6891	0.49688	-0.52484	-0.51962	-0.41743	-0.46864	1.2357	-1.0753	0.075717	-1.0376	0.8766	0.86729	0.62682	1.0731	-0.12908	-0.042642	0.20502
-3.6765	-1.9106	-2.7417	-1.5921	-4.1762	-1.7353	-1.2681	-3.012	-2.9508	-1.4007	-2.97	-1.9654	-0.98085	-3.3406	-1.308	-2.8792	-1.1659	-1.5287	-1.6183	-1.4271	-2.7579	-0.56652	-2.1208	-3.4283	-2.2606	-1.9316	-4.0051	-3.0154	-0.98125	-2.3223	-3.8924	-2.5569	-2.8744	-2.0557	-3.137	-1.3306	-2.2785	-2.607	-2.6814	-2.6306	-2.599	-3.15	-2.4137	-0.46553	-3.9491	-1.446	-1.8697	-2.0703	-3.8206	-2.5098
1.3368	0.67305	0.40643	-1.3106	0.0067978	-0.1411	-0.3277	-0.45981	0.44393	-1.0574	-0.0057208	1.2028	2.2339	-1.6042	0.12344	-2.7516	0.069342	-1.1827	0.61761	-1.233	1.2472	-0.1343	-1.8205	-0.49854	-0.039266	-0.5424	-0.51277	-0.27747	-0.17266	-0.68063	0.45762	0.21231	-0.50051	-1.0021	1.2771	0.091336	0.26686	-0.23784	-1.0491	-2.2688	-1.0598	0.13787	-0.0015684	0.52376	0.86566	-0.91486	0.38798	-0.9349	0.70141	-0.76304
-2.3721	-6.2778	-5.2761	-5.8757	-5.5432	-5.6709	-4.7782	-5.9593	-7.8157	-4.8748	-2.1899	-4.4311	-4.4476	-5.6967	-6.5025	-5.4462	-5.5154	-5.5804	-5.6771	-6.2545	-5.3753	-4.7591	-5.1094	-4.488	-5.0332	-5.0741	-5.6036	-5.3792	-5.6036	-5.8567	-6.1345	-6.8507	-4.6214	-7.2705	-5.9321	-6.5316	-5.363	-5.1726	-6.2677	-4.1328	-5.8417	-5.1536	-5.12	-4.7568	-5.5189	-7.543	-5.4739	-3.0696	-5.4014	-6.2144
-2.3212	-2.3749	-2.4053	-2.1421	-1.5375	-1.615	-1.5193	-3.797	-2.4149	-4.7575	-3.4694	-1.7569	-2.5671	-1.4698	-1.9966	-3.2627	-2.7337	-3.3107	-3.9275	-1.2951	-2.3895	-1.9143	-1.9467	-3.0799	-2.5726	-2.3749	-4.3776	-2.9119	-1.4787	-2.4249	-1.2592	-1.4764	-1.209	-3.6008	-1.6618	-2.4363	-2.715	-3.4487	-1.4985	-2.7058	-2.532	-4.3329	-1.9045	-2.9535	-2.6666	-3.6185	-2.195	-1.9756	-3.1514	-3.5202
2.7221	1.7075	1.8879	1.2582	0.56568	2.7145	2.7829	1.2205	2.8586	0.87203	1.7974	1.8889	1.1935	1.8507	1.4487	2.0413	1.2477	1.3797	-0.74025	1.2362	1.4633	1.5175	-0.022908	0.075973	2.2936	0.74327	3.6547	2.6255	2.365	2.2381	2.3	1.9209	2.8379	2.0464	3.9141	2.1057	2.9047	2.3751	2.7152	2.059	2.2988	1.9454	2.1363	1.4986	0.45318	1.6522	2.9529	2.3136	1.6586	0.30209
-13.469	-13.396	-13.645	-14.08	-13.08	-12.144	-13.566	-13.832	-12.695	-13.888	-12.25	-13.096	-12.977	-11.932	-12.584	-13.125	-13.035	-13.336	-12.739	-13.245	-12.431	-12.79	-12.793	-12.378	-12.218	-13.379	-13.382	-11.908	-12.708	-14.487	-13.648	-13.306	-12.92	-14.139	-13.068	-14.411	-13.616	-12.933	-13.624	-13.876	-13.691	-12.303	-10.714	-12.869	-13.493	-12.242	-13.604	-13.67	-14.733	-13.389
-1.8144	-2.1058	-1.9135	-3.1888	-2.7164	-0.87083	-1.6775	-1.2108	-1.0704	-1.937	-1.1497	-0.79031	-3.3	-1.463	-0.98097	-2.0611	-2.1854	-0.83733	-2.6004	-3.0122	-2.2728	-3.0597	-1.3194	-2.8991	-2.806	-3.7807	-3.1623	-2.0703	-1.5135	-2.0746	-3.2489	-2.1913	-2.0939	-3.0758	-1.3933	-2.1912	-2.5579	-2.112	-3.1461	-1.5504	-1.9955	-0.60068	-1.0594	-2.1027	-1.8567	-2.3771	-2.93	-4.2104	-4.3744	-3.7168
-10.926	-10.944	-12.68	-10.38	-10.019	-11.767	-10.942	-11.282	-10.395	-10.617	-11.919	-9.1772	-11.024	-9.7228	-9.5046	-11.868	-9.3142	-11.411	-11.452	-9.3093	-10.084	-11.522	-10.619	-10.987	-11.041	-10.723	-11.518	-10.827	-11.478	-11.537	-10.694	-10.683	-10.901	-9.6764	-10.845	-11.301	-12.438	-9.656	-11.124	-10.85	-10.273	-11.515	-9.4482	-11.142	-11.372	-10.824	-9.9696	-10.885	-11.375	-11.212
-14.347	-14.131	-12.949	-14.922	-14.699	-15.316	-14.754	-13.359	-14.129	-14.013	-14.207	-15.088	-14.777	-13.153	-14.418	-14.969	-13.772	-13.292	-13.359	-14.041	-13.845	-14.441	-14.915	-13.892	-13.931	-14.177	-14.003	-13.984	-14.966	-15.641	-14.313	-12.895	-14.519	-13.664	-13.462	-14.575	-15.356	-14.832	-14.195	-12.443	-13.796	-15.341	-14.473	-14.757	-14.008	-13.864	-14.939	-13.922	-13.778	-12.794
0.92265	1.5809	-0.28135	-0.069896	-1.0335	0.030463	-0.02125	-0.26492	2.1941	-0.34999	0.99666	0.74259	-0.76923	0.85279	-0.5576	-1.0852	-0.68219	-0.8654	1.8548	0.72366	1.0529	-0.3796	1.1815	0.13628	-0.36173	0.98008	0.20061	-0.67258	2.0979	0.35886	-1.0732	1.1843	0.23158	0.84315	1.7433	1.2656	0.066544	1.4943	0.044745	0.3252	0.029998	-0.10072	0.52987	0.82812	-0.186	0.66656	-0.85695	-1.5009	1.0748	1.3964
-2.4672	-0.97048	-2.656	-0.84493	-1.2454	-1.7569	-1.7089	-1.4949	-1.8159	-1.408	0.11044	-0.59634	-1.321	-0.65648	-1.3812	-3.2585	-1.6107	-1.3913	-1.3494	-1.4953	0.40184	-1.2746	-0.46354	-1.5328	-1.8679	-0.72203	-1.2866	-3.1951	0.50329	-2.647	-2.4311	-2.1359	-0.62307	-0.42201	-0.79175	-1.2636	-1.3581	-1.4392	-1.5908	-0.68927	-0.48943	-0.81416	-0.52957	-2.1527	-0.36034	-1.5816	-1.9163	-1.2417	-0.76146	-2.4508
-1.0587	0.13121	1.4321	0.098083	-0.32689	-0.45747	-1.1378	-0.9361	1.2676	0.65418	-1.2923	0.12577	-0.43711	-0.18397	0.5383	1.9953	-0.2438	1.8329	-1.0602	-1.2004	-0.97626	-0.51857	-1.147	0.1045	-1.0666	0.70943	-0.012531	0.16047	0.76765	-0.24954	1.0339	0.42959	1.1067	-1.7774	-0.33363	0.14884	1.9409	-0.29015	0.64747	-0.037544	-0.2179	-0.88313	2.5331	-0.28366	0.38569	-0.068303	-0.062797	0.70032	0.75692	-0.90713
10.777	9.2843	9.4086	8.0991	10.751	8.6194	9.4592	8.97	9.7064	9.6075	10.501	10.005	9.5072	10.163	10.23	9.6988	9.3275	9.2929	10.487	9.4169	10.002	10.237	7.5928	10.228	9.0698	10.12	10.394	8.5051	10.824	7.496	9.5008	10.301	9.9092	10.913	10.754	10.319	10.239	9.1701	8.9348	11.28	9.7693	8.2683	9.3745	7.4672	9.1461	10.218	9.8165	11.428	9.461	9.6443
1.007	-1.0079	-0.07	-0.61347	0.66095	-0.29723	1.3098	2.2001	-0.1105	0.071918	1.4585	0.12728	1.1709	0.26156	-0.33055	0.79482	-1.0576	-0.032931	-0.31266	-0.0023035	0.21051	1.817	-0.62864	-0.42219	-0.068382	-0.78728	0.68283	-0.10439	-0.59703	-0.93305	-0.75655	0.20923	0.031686	-0.097766	-0.14321	1.1901	0.59526	-0.64773	0.46177	0.1406	-0.31965	0.74414	1.9642	-0.24576	0.36142	-0.015709	-0.31977	-0.20958	0.39543	0.41196
-0.57834	-1.4507	-0.47138	-1.8393	-0.5384	-3.2174	-1.1334	-0.95823	-0.82965	-0.09879	0.16016	0.089499	-1.2635	-1.498	1.0098	-1.8373	-1.6747	-1.6147	-1.8019	-1.5168	-2.0255	-1.8269	0.1707	-0.15289	-1.147	-2.0407	-1.6949	-2.7478	-0.59474	-2.7286	-1.6078	-0.30359	-0.65657	-0.96398	0.44288	0.63741	-1.2202	-1.5535	0.22564	-2.9396	-1.6193	-0.8172	-2.2864	0.70856	-0.56846	-1.5847	-1.5038	-0.49311	-1.9257	-1.607
-10.706	-11.559	-12.587	-12.047	-11.513	-13.512	-11.655	-11.641	-10.967	-10.629	-10.013	-10.908	-12.838	-12.285	-11.417	-11.596	-12.26	-13.137	-12.555	-11.585	-11.643	-11.549	-11.493	-10.732	-11.826	-10.232	-12.915	-10.329	-10.266	-11.713	-11.785	-11.374	-12.166	-10.118	-13.13	-12.561	-11.162	-12.92	-12.503	-10.795	-11.974	-10.67	-10.776	-11.431	-10.516	-10.659	-11.491	-11.912	-11.474	-11.729
-7.5498	-7.3145	-6.9176	-7.0277	-7.6045	-8.3698	-6.8151	-8.191	-6.3371	-6.8618	-6.8635	-6.8287	-7.9652	-6.481	-7.2622	-9.6054	-7.0844	-8.3113	-7.7402	-8.5857	-7.5442	-7.3109	-8.6243	-8.7998	-9.1609	-7.4272	-8.8138	-6.8187	-7.349	-7.1357	-6.2881	-7.5	-7.2581	-6.6525	-6.5359	-8.0468	-6.5297	-6.8014	-10.003	-8.2224	-7.1996	-8.6632	-7.9676	-6.5019	-8.3223	-7.7596	-7.7541	-7.9741	-9.0701	-6.1886
-0.58739	-1.1558	0.54024	-0.096467	-0.22422	-1.3135	-0.21902	0.31439	-0.68037	1.4238	1.7951	-0.39128	-1.5915	0.93608	0.63534	-1.7872	-0.5734	0.82843	-0.14235	0.80203	-1.4759	-1.3179	0.011431	0.022534	-0.020833	0.26995	-0.28795	-0.63994	0.94555	-0.24426	1.0907	0.28608	0.64765	-0.19656	-2.4601	-1.4607	-1.3621	-0.38866	-0.33577	-0.35534	1.1357	-1.4923	-0.60309	-0.24527	-1.4737	-0.82125	-0.62095	-0.5785	0.67843	0.61203
4.0135	5.0941	4.0731	4.3633	4.2397	3.7106	4.9623	5.0018	5.7364	4.2697	3.4079	6.3047	4.1333	4.6198	3.7311	5.9583	4.8514	4.3306	3.4563	4.6282	4.0875	4.7908	3.5681	5.5422	4.6721	2.9519	4.4124	3.2765	4.9949	3.9762	4.7117	5.09	4.6279	4.5634	3.722	4.0714	3.491	4.8423	4.0717	5.8001	4.4804	4.5371	4.955	4.4386	3.2317	4.1087	4.8322	4.6179	4.9043	4.7999
-10.757	-11.896	-11.135	-10.68	-9.8567	-13.197	-10.279	-11.59	-10.932	-10.238	-10.906	-9.6804	-12.29	-9.987	-11.728	-9.4533	-8.7943	-12.549	-11.088	-10.288	-11.636	-11.417	-10.495	-11.938	-9.9482	-10.275	-10.557	-10.596	-10.724	-8.9775	-10.516	-9.5863	-11.805	-10.271	-11.237	-11.006	-12.48	-10.414	-10.222	-10.077	-11.81	-11.873	-9.5556	-10.943	-9.222	-9.6321	-10.322	-10.799	-10.267	-10.782
-0.72346	0.19973	-0.78399	-0.87476	-0.17285	-0.72554	-2.3364	0.92194	0.69595	-0.24188	0.034233	-0.36175	-1.4299	-0.44324	-2.2114	-0.69799	-1.1113	-1.1744	-0.19876	-2.9522	-1.3879	-1.4471	0.19135	0.27512	-2.1301	-1.3753	-1.709	-2.1175	-1.9084	-1.797	-0.76856	-1.6215	-0.46591	0.9998	-0.55753	-0.76339	-2.0797	-0.69951	-0.025811	-1.1403	-0.36983	-0.83965	-1.7549	1.2665	-0.5833	-0.50856	-1.9884	-0.64185	-1.3893	-1.3927
-11.275	-12.195	-10.941	-9.8345	-11.927	-10.482	-10.641	-11.785	-10.638	-10.374	-10.606	-10.582	-13.276	-11.31	-11.418	-10.397	-9.9988	-10.627	-8.7377	-9.0712	-12.127	-13.068	-10.609	-11.319	-10.842	-10.89	-11.265	-9.6458	-10.209	-11.193	-9.6148	-10.792	-10.629	-12.056	-9.8673	-11.359	-9.8498	-9.648	-12.456	-11.174	-10.046	-10.857	-11.603	-9.9012	-11.663	-11.597	-9.9776	-9.7877	-10.238	-11.753
-4.6976	-4.5787	-5.0965	-3.0103	-5.6683	-5.2032	-3.2634	-4.9429	-4.123	-4.0778	-4.0905	-3.3367	-4.0482	-3.8748	-4.1894	-4.7954	-4.1279	-2.9624	-4.37	-5.6735	-3.5759	-6.3834	-6.5467	-5.2162	-5.0415	-4.0354	-4.4427	-6.5346	-3.7589	-3.3715	-3.9979	-4.5756	-5.2013	-4.7526	-4.8097	-4.4057	-5.2473	-4.6547	-4.8308	-5.7982	-4.8931	-3.6735	-5.2713	-6.1127	-5.0076	-5.9572	-4.731	-4.6345	-2.894	-4.4106
-7.5726	-8.2281	-7.0777	-6.0692	-5.9283	-9.179	-7.4167	-8.8575	-6.2782	-7.2833	-6.7064	-6.664	-7.7875	-6.8205	-7.3308	-7.0187	-8.96	-7.1954	-6.4514	-8.4229	-8.6846	-7.0448	-9.7141	-7.8102	-7.6406	-6.2399	-7.8708	-8.7868	-6.9068	-6.8853	-7.5621	-7.035	-7.0369	-5.7823	-6.7207	-7.7801	-6.351	-6.4753	-8.2602	-8.5776	-7.0161	-9.2927	-8.7628	-6.4343	-6.4323	-7.5703	-8.1609	-6.7927	-7.8378	-9.4512
-1.5448	-2.3717	-1.6577	-3.4683	-2.0195	-2.6646	-3.5363	-2.6898	-2.9134	-0.9824	-4.1434	-3.9927	-3.8637	-1.8352	-2.6041	-1.0361	-1.5305	-1.7265	-2.573	-2.8483	-3.0431	-4.0402	-2.5034	-3.3081	-1.4818	-2.3928	-2.7004	-3.4209	-2.6307	-1.9003	-2.1769	-2.4101	-2.4431	-4.0782	-3.2324	-2.3764	-1.6594	-3.0084	-2.4344	-2.9716	-2.0063	-2.3898	-1.4397	-1.8313	-1.9738	-1.626	-2.6281	-1.4812	-0.72305	-1.1172
-13.858	-13.093	-11.333	-11.042	-11.177	-11.198	-11.358	-12.358	-10.48	-10.879	-11.759	-9.7762	-11.806	-11.999	-11.68	-11.403	-11.697	-11.586	-11.019	-9.4974	-11.323	-10.679	-11.738	-12.552	-11.162	-11.276	-10.843	-11.056	-11.466	-10.787	-9.6715	-11.531	-10.146	-10.061	-12.798	-11.418	-10.723	-12.763	-10.603	-11.4	-11.217	-10.396	-11.422	-10.834	-11.023	-11.747	-11.552	-9.0684	-11.499	-12.074
6.5924	7.188	7.6782	7.6835	7.5179	6.9911	7.0789	6.317	7.0913	6.7319	7.7378	5.4253	5.3375	5.0104	7.7819	5.6902	5.71	7.3762	4.7445	5.6642	7.1673	6.3856	5.7732	8.0412	5.6824	8.6982	7.2528	5.8688	6.2133	6.3422	6.1615	6.0818	7.0207	5.1843	6.6844	8.1492	6.9211	8.5012	7.8063	8.148	8.4761	6.6889	5.2358	7.2507	7.8334	7.2881	5.3973	7.2524	6.8181	6.379
0.26576	-0.048252	-0.91487	-0.23846	-1.9971	-1.9691	-0.41694	0.11342	1.6142	-0.96652	-1.4212	-0.70912	-0.017714	-1.1943	0.59596	-0.25542	-1.0616	1.265	-0.28525	-0.093169	-0.55161	0.31938	1.154	-0.52258	-0.37728	-0.65878	-0.22841	-0.011655	-1.3711	1.0726	0.78784	-0.62088	-0.35194	-1.8344	1.2805	-0.13716	-1.0249	-0.2837	0.36546	-0.25671	0.051693	-0.74685	0.35876	0.8986	0.10912	-0.21635	0.0772	-0.013747	-0.65258	-0.61516
-1.1866	-0.68451	-2.1039	0.74765	-0.37843	-1.1688	-0.74536	-2.451	-0.026886	-0.66884	-1.1139	-0.42952	0.18353	-1.3923	-1.7965	-0.91692	0.93221	-1.0863	0.56714	-0.83092	-2.0826	-1.7034	-0.96562	-0.3788	-3.6538	-1.6167	-2.7822	-0.2796	-0.38126	-0.27472	-0.34808	-0.97887	-0.69756	-0.61797	-0.98331	-1.833	-1.7327	-1.4627	-0.64925	-1.3256	-2.5897	-2.6338	0.33953	-0.54928	-3.5458	-2.2368	-0.71286	-2.2692	-1.9357	-0.26695
-0.52394	-1.2908	-1.0994	-0.086996	-1.3464	1.1235	-0.66508	0.6762	0.58555	0.67414	-0.88513	-0.19416	1.0954	-0.034102	-0.59848	-0.52664	1.5139	-1.7163	0.48901	0.84905	0.30494	1.0163	-0.22212	0.36802	0.53697	1.5064	-1.076	0.30222	-1.4713	-1.2593	0.0529	-0.59066	-0.59623	-1.2794	-0.78913	0.75356	0.078696	0.25763	1.1085	0.69285	-1.2203	-0.20051	1.2801	-2.3794	-1.741	0.1169	0.15311	-0.33193	1.8299	-0.389
9.2258	8.6223	7.5723	6.9886	7.6055	8.5386	10.429	6.3775	6.9789	6.2343	9.3334	7.9551	8.9503	8.5334	7.7828	7.5947	8.4441	6.836	9.2452	7.998	8.227	8.5903	8.3579	8.7724	7.948	8.047	8.0388	7.1947	9.2147	7.4525	8.5892	6.0798	6.9365	8.3398	8.4939	8.1395	9.772	6.3579	9.1444	7.1512	8.6459	9.8406	9.0093	8.6413	9.4889	7.4175	8.6154	7.5344	8.8411	6.9311
-5.2042	-4.9222	-4.8394	-4.724	-4.1797	-1.6725	-4.0356	-2.1705	-4.2436	-3.8951	-3.7779	-3.8808	-5.1132	-3.4576	-5.6774	-3.6985	-4.0359	-4.8545	-2.89	-3.3886	-3.2641	-4.2522	-5.2063	-4.2923	-4.5295	-3.2272	-4.5703	-3.8617	-4.8096	-4.2061	-3.6685	-3.2785	-3.4796	-3.7466	-3.1842	-3.8519	-4.3197	-4.6353	-4.0571	-4.6265	-4.0724	-4.5825	-3.9936	-3.3033	-3.16	-3.9951	-4.8536	-3.274	-3.3267	-3.2426
-3.6586	-2.5632	-3.0396	-1.9888	-2.8971	-4.4144	-3.6764	-3.781	-3.5817	-1.5592	-4.2452	-1.8558	-3.0263	-4.0863	-4.3656	-3.1525	-2.7468	-2.827	-2.4514	-6.7099	-3.9182	-2.1599	-3.9706	-3.0385	-2.3774	-3.3191	-1.0303	-3.0486	-2.7646	-3.8267	-2.7946	-2.8278	-4.7831	-2.7207	-3.5359	-1.7852	-3.7211	-2.8979	-2.9939	-0.68525	-3.0478	-3.1258	-3.2784	-3.6684	-4.0497	-3.8082	-3.7805	-2.1206	-2.4593	-3.2257
0.23721	1.6386	-0.0098973	2.4955	2.7914	1.1504	-0.054661	2.3102	0.73649	2.0893	1.2741	0.99853	2.298	0.91983	-0.35194	2.3103	2.3124	1.8872	3.8854	1.6018	0.81232	2.4431	1.6838	1.8573	2.1676	2.8272	3.667	2.9682	0.97607	1.2946	2.6847	3.3541	1.2262	3.2762	1.5679	0.80069	2.3995	2.504	1.0344	3.1289	2.069	0.45901	0.42092	1.7268	1.1635	1.1423	0.58385	1.9279	0.95536	3.7718
6.1797	5.0595	5.9933	5.4155	5.8339	4.6627	3.8092	5.9128	3.6659	4.3339	4.0876	5.7819	3.1154	4.88	6.2812	4.0606	4.2113	5.4938	7.536	5.6465	4.0617	5.364	5.2826	4.2865	5.7228	5.6144	4.8727	5.4423	3.8007	5.0321	5.007	5.9909	3.7993	6.9971	5.8626	5.6725	5.2351	6.0685	5.3764	4.4096	3.7457	3.6396	5.5347	4.7271	5.8541	4.9441	6.0853	5.796	4.987	3.5551
2.2394	1.5648	0.34815	1.929	1.5073	2.2552	0.96672	2.8364	1.6506	0.1214	-0.67773	1.3244	2.0734	0.64951	2.6732	1.6369	1.3152	1.3718	2.1968	1.7301	1.8029	2.5798	1.2192	1.764	0.57212	2.5187	1.5001	2.1987	2.4432	1.1323	1.1304	4.8419	2.7346	1.3521	1.8931	1.6678	1.6653	1.9285	-0.070746	0.91137	1.3038	3.001	2.3515	1.8225	1.9515	0.30162	2.3759	1.8305	3.5098	1.9254
-13.342	-13.791	-14.311	-13.793	-11.756	-11.392	-14.37	-13.589	-14.825	-14.44	-12.854	-12.032	-13.48	-14.037	-12.89	-12.302	-12.589	-12.644	-12.498	-12.661	-13.491	-13.494	-11.31	-12.537	-12.888	-14.172	-13.94	-12.361	-13.797	-12.814	-12.873	-12.885	-12.006	-13.477	-13.369	-12.432	-13.453	-15.545	-13.571	-12.315	-14.426	-15.498	-13.24	-13.549	-12.408	-12.625	-13.181	-12.767	-13.794	-12.993
6.4838	7.8473	6.808	6.3855	6.7363	6.6881	8.0929	6.5789	7.7421	5.1407	6.0147	6.3419	6.9032	6.6071	7.9685	6.6165	6.4425	5.778	6.5084	7.9412	7.3624	5.2821	6.7517	6.2059	7.6044	8.4332	6.101	7.147	6.1375	8.1018	5.6953	6.0613	7.4147	7.1626	6.8133	7.9272	5.8828	8.0414	4.9845	7.0916	8.8728	7.266	8.6109	6.0944	7.5928	6.2942	6.7805	7.58	7.6164	7.0963
9.0574	7.8837	7.3844	7.64	8.7451	7.7603	7.9387	6.983	9.0262	8.0208	8.5299	7.1034	8.7207	8.5407	8.1639	8.1226	8.5528	9.3165	8.4104	7.0243	7.0957	8.7342	8.1599	8.5855	7.5425	8.0341	8.8244	7.6744	8.9341	8.8275	7.199	8.9344	8.3006	9.1911	9.2697	8.437	7.8032	7.8103	7.3129	7.5488	8.0556	7.0495	7.9335	8.1546	9.1045	7.0683	9.5042	8.3996	7.9779	6.9731
1.7904	4.0745	3.4309	2.2756	2.5139	2.5981	2.9753	1.865	0.45729	1.4548	2.7546	3.0579	3.8435	1.9297	2.8026	0.8818	5.0339	2.6953	2.8041	3.2841	3.8873	2.7098	2.2313	1.9383	2.1031	3.6821	0.81674	1.7041	4.4015	3.9369	3.4902	2.0603	3.3265	1.7229	3.1342	3.6068	3.3251	2.5407	3.9256	2.5645	1.9494	1.0142	0.55322	3.6651	2.114	1.9499	2.4302	3.0555	3.6523	2.9634
-12.195	-11.427	-12.076	-12.679	-14.265	-13.499	-13.717	-12.724	-14.312	-11.686	-11.184	-12.914	-14.387	-12.775	-12.982	-13.389	-13.239	-14.481	-12.967	-11.711	-13.158	-11.989	-13.677	-14.236	-11.698	-13.316	-11.46	-11.608	-12.848	-12.631	-11.288	-14.603	-12.164	-12.409	-13.968	-13.816	-12.184	-12.328	-12.767	-13.857	-11.948	-13.03	-12.682	-12.161	-13.264	-13.505	-11.899	-13.839	-14.546	-11.749
-3.7681	-3.3092	-3.8689	-2.7457	-2.5183	-3.9899	-3.5569	-3.3229	-5.7047	-3.3945	-4.0994	-3.3251	-2.7574	-1.4636	-2.4829	-4.6237	-4.765	-2.3926	-2.942	-3.097	-2.4705	-3.465	-3.0583	-4.1848	-1.7712	-1.2916	-5.6459	-2.3868	-4.4513	-3.8676	-2.3671	-3.0317	-3.0046	-2.6535	-4.5182	-3.1821	-4.961	-3.1528	-3.9332	-2.9116	-4.2877	-1.8926	-2.8189	-3.3884	-4.0086	-4.2547	-2.3601	-4.0078	-3.2808	-3.3905
0.64465	-1.0115	0.49335	-0.59773	0.46043	0.20087	0.16147	-0.53418	-1.5632	0.90999	0.036185	0.50875	0.19869	-1.2384	-0.70818	-0.72858	-0.015126	-0.75902	0.49309	1.4223	0.29315	-0.37057	0.34362	0.0983	0.059352	0.72222	0.70122	-0.58384	-1.3617	0.17204	0.042871	1.4197	1.1303	-0.012602	-1.3378	0.7292	-0.22629	-0.059106	0.54817	0.4581	0.21278	0.29372	-0.018543	-1.0131	-0.45873	-1.1454	-0.45245	-0.26413	-1.2607	-0.28137
3.7896	4.1624	4.0495	4.3713	4.6272	3.8958	2.3666	3.9973	1.9317	1.8437	2.9201	1.6952	3.3306	4.003	3.2928	2.4378	3.5671	0.80253	2.6842	1.5647	3.6489	4.8868	2.716	0.93153	3.1401	3.7295	2.4129	2.586	3.2798	2.4239	4.0376	2.7663	2.5084	1.6729	3.363	4.1672	2.4093	1.9428	2.0217	3.6909	2.8615	3.7359	2.6419	2.9697	1.6449	3.308	2.4021	2.6037	2.8628	3.9151
-13.065	-9.7903	-13.538	-12.177	-11.582	-11.934	-10.113	-10.88	-13.146	-9.7553	-11.204	-11.745	-12.092	-12.148	-12.237	-10.172	-11.034	-11.805	-10.585	-10.869	-9.749	-11.544	-11.389	-11.832	-11.421	-11.408	-10.75	-13.93	-11.851	-11.704	-11.592	-11.544	-10.873	-11.459	-10.016	-10.887	-10.833	-11.04	-10.432	-10.745	-11.192	-13.04	-9.755	-9.3304	-11.914	-13.002	-11.333	-10.842	-10.948	-10.87
3.3222	1.9536	2.9659	5.9711	3.0036	3.631	3.63	2.7615	3.4057	5.3579	3.5803	2.3704	3.4301	2.8421	2.6918	1.4698	2.7217	1.9997	1.7579	1.7066	2.3	3.4764	2.8084	1.1303	2.9753	2.9817	4.4559	4.8022	3.0184	1.501	3.499	3.5164	4.4085	3.4065	3.1963	2.6577	3.6692	3.6786	2.1213	3.9978	2.1076	3.5623	2.0241	3.2481	3.9256	2.8025	3.6066	3.0306	3.1374	3.0721
0.37183	0.074584	1.9419	0.017393	0.067053	-1.7302	-1.2166	0.69004	0.72767	-1.1746	0.17071	-1.0105	-0.23668	0.093952	-0.92509	-1.4144	0.4055	0.3485	-1.5596	0.5206	1.1262	1.3137	0.89949	-1.0147	-0.24037	-0.47399	1.3693	1.2069	-0.42198	0.12209	1.134	-1.0698	0.25093	0.0059488	1.3241	-0.075284	-0.47574	-0.03495	-0.046646	0.617	-0.7494	-0.5226	0.2323	-2.4384	-1.4461	0.073257	1.373	-0.57164	-0.7222	1.2684
-10.525	-8.4915	-10.673	-10.79	-10.681	-10.754	-10.778	-10.087	-11.014	-12.043	-11.359	-10.983	-12.334	-11.113	-9.9492	-10.664	-10.727	-12.136	-10.445	-10.861	-10.055	-10.439	-10.035	-9.9988	-10.196	-10.198	-9.1982	-10.236	-10.791	-10.729	-9.5047	-10.652	-11.281	-10.765	-12.086	-11.654	-13.65	-10.645	-11.412	-11.917	-11.309	-11.901	-8.3349	-11.156	-9.9258	-10.786	-10.435	-11.599	-12.044	-10.537
-7.4045	-7.6669	-8.1625	-7.3837	-7.3757	-8.9386	-7.0721	-7.3094	-8.2085	-5.5974	-7.6316	-7.9324	-8.7014	-7.1227	-7.1671	-7.3806	-6.4071	-7.9312	-6.6261	-7.12	-5.7542	-5.9896	-9.1806	-9.2543	-7.3803	-8.9736	-8.498	-6.2906	-7.8979	-5.9628	-7.4263	-6.3397	-6.8193	-8.0737	-8.3129	-6.4184	-9.4999	-8.0131	-8.6576	-9.415	-9.1	-7.2199	-7.211	-6.959	-5.7342	-8.2164	-8.3487	-8.9985	-8.1567	-8.2349
-15.525	-15.188	-12.166	-14.167	-14.476	-13.937	-13.654	-14.549	-14.782	-14.155	-13.09	-13.433	-14.286	-11.705	-14.014	-13.784	-14.728	-15.462	-15.752	-13.866	-14.567	-14.741	-13.103	-13.718	-13.662	-15.162	-14.877	-13.703	-12.241	-12.045	-16.283	-13.666	-14.152	-14.63	-13.546	-14.447	-15.903	-12.676	-14.653	-13.698	-14.067	-14.375	-13.423	-14.628	-14.37	-13.318	-13.568	-15.332	-13.398	-13.965
-3.2497	-3.4804	-4.5371	-3.3474	-2.43	-3.1927	-2.8883	-3.6599	-2.2071	-3.8662	-3.9598	-3.0667	-2.4299	-2.3393	-5.6883	-3.8408	-4.4939	-3.0018	-2.9565	-4.5394	-2.6451	-5.0179	-2.7802	-3.5955	-5.1615	-3.5962	-3.7277	-4.1129	-3.6137	-3.8779	-3.7886	-3.0297	-3.9738	-4.8029	-3.6982	-2.8567	-2.7757	-4.2746	-4.5381	-2.9949	-2.4171	-4.5354	-2.453	-4.7821	-2.5824	-3.6487	-3.328	-3.0377	-4.7681	-2.9759
10.191	8.61	9.4595	9.3904	10.143	10.499	10.136	9.6441	10.693	10.939	9.9077	10.063	10.515	10.174	10.097	10.951	10.972	10.983	8.0686	8.4683	8.2224	10.323	8.8417	9.2627	9.7517	10.001	10.659	9.7038	10.843	8.831	8.8874	9.2809	10.176	8.7504	9.2883	12.058	9.5131	10.135	9.1417	9.904	10.376	8.8185	10.224	9.5911	8.2494	9.0514	8.5032	8.4075	11.151	8.8399
2.2767	3.2989	1.7433	0.594	0.9636	1.5133	0.67901	1.519	1.3503	0.94297	0.92285	1.8728	1.9079	0.93007	1.6878	3.0561	1.3329	1.4519	2.5145	3.2967	1.4781	2.8793	1.6971	4.6681	0.77988	0.99048	0.13136	1.2658	1.0433	3.0663	2.1769	0.46797	-0.21503	2.2989	2.2532	2.567	3.3005	0.89821	0.55866	1.4583	2.0139	2.3665	1.2138	2.4549	1.0787	2.4803	1.9137	1.9502	1.9334	0.67344
-0.027048	0.27254	2.0728	2.3727	2.6578	-0.27945	0.52317	0.90328	1.0874	0.058112	1.5703	1.8487	0.49587	0.61213	0.5726	2.2781	0.72672	0.45338	1.6129	2.1715	-0.048466	2.4518	1.4564	1.6992	1.3877	0.76256	-0.53122	1.8289	0.80957	0.83937	-1.1787	1.4808	1.4761	1.7418	-0.0082332	1.0556	0.49773	2.4891	-0.73401	1.1018	0.72946	2.3564	3.1844	1.8455	0.87883	1.6428	1.4475	-0.43928	2.8579	0.66771
-20.64	-20.964	-21.683	-20.868	-20.718	-21.396	-21.189	-18.74	-21.674	-21.101	-20.899	-20.59	-20.375	-19.541	-21.836	-19.274	-20.096	-22.051	-20.086	-19.462	-22.259	-21.477	-21.388	-22.551	-20.945	-18.555	-19.726	-20.513	-20.486	-20.529	-21.353	-20.134	-20.034	-21.606	-19.711	-22.028	-20.029	-20.046	-21.574	-21.639	-21.001	-22.059	-21.856	-20.793	-22.058	-19.918	-17.976	-21.581	-19.948	-19.055
-9.8289	-9.8404	-10.668	-10.677	-10.199	-10.753	-8.9204	-11.16	-9.3156	-9.2723	-10.626	-10.739	-10.155	-11.692	-10.259	-10.191	-10.868	-8.7426	-11.625	-9.9103	-10.194	-11.387	-9.4736	-10.403	-10.138	-8.5109	-10.272	-10.689	-8.8218	-9.5437	-10.372	-12.026	-11.123	-10.591	-11.772	-9.7731	-10.37	-10.716	-11.021	-10.2	-10.248	-9.4591	-11.02	-10.148	-9.2019	-9.9093	-11.185	-11.489	-10.709	-9.5378
9.5822	9.5771	10.264	11.75	9.1903	9.2795	8.6418	10.178	10.206	9.8472	10.187	9.9103	8.298	8.1672	10.123	10.58	8.7894	9.0267	9.1932	9.6184	9.4835	8.2157	8.9646	12.055	8.9691	8.7469	9.3991	9.5889	7.85	7.8559	11.228	10.844	9.9297	11.022	10.158	9.5419	9.8214	10.632	9.5019	10.146	9.3393	9.243	10.562	8.712	7.9625	9.0895	9.6838	9.3469	9.8551	8.3177
-0.64893	-0.099031	1.9293	0.98541	-0.18051	0.70269	-0.20478	0.57007	0.42525	0.50967	-0.4388	-0.11224	1.5677	0.61919	-0.14006	-0.40379	0.45841	1.6768	-0.17749	0.42588	0.45378	-0.18228	0.40911	0.96788	0.52107	-0.95765	1.937	0.095484	-0.9608	0.43913	0.096584	0.90289	1.2854	0.23978	0.32947	-1.594	0.93049	0.66009	-0.37164	2.4838	1.3302	-0.29411	2.1248	1.0675	-0.3766	1.2311	-0.20812	1.1891	-0.43284	0.11656
-4.6739	-3.7667	-2.177	-3.2416	-5.1779	-4.56	-2.1197	-3.8389	-3.9846	-4.7295	-3.3223	-4.5717	-2.9536	-4.3268	-4.861	-3.1735	-2.2242	-3.2114	-2.8423	-4.219	-3.0185	-3.119	-3.1832	-4.6285	-3.8617	-5.953	-3.3166	-3.6419	-3.2029	-1.6144	-3.4743	-2.4744	-3.3702	-4.1478	-3.0043	-2.9982	-4.253	-3.6947	-1.5801	-4.1936	-3.3193	-2.1659	-4.6911	-4.6851	-2.7831	-2.9984	-4.9566	-3.578	-2.759	-2.6671
-22.536	-21.543	-20.17	-20.645	-19.689	-20.931	-21.758	-20.569	-20.605	-22.267	-21.939	-21.481	-20.656	-20.687	-19.764	-20.253	-20.589	-19.793	-22.904	-19.083	-21.38	-20.422	-19.22	-20.853	-21.125	-20.806	-21	-19.73	-22.041	-21.108	-20.249	-21.013	-20.102	-20.842	-21.51	-20.021	-21.99	-20.266	-20.337	-23.369	-19.563	-19.576	-20.894	-21.177	-21.993	-21.278	-18.813	-20.736	-19.342	-21.002
-13.44	-13.477	-14.817	-12.168	-13.301	-11.679	-13.449	-13.371	-12.261	-10.735	-13.962	-13.599	-11.483	-13.137	-11.947	-11.839	-14.281	-12.15	-11.814	-15.302	-13.72	-12.696	-13.47	-13.698	-13.139	-13.278	-11.921	-13.143	-13.441	-12.419	-12.094	-14.969	-13.568	-11.879	-12.61	-11.598	-12.29	-12.654	-13.253	-14.139	-13.911	-13.425	-13.558	-13.824	-13.524	-12.374	-12.305	-12.596	-13.582	-12.832
8.2627	10.23	9.958	8.3719	9.7456	8.79	8.5289	7.6615	10.875	8.3409	9.8867	7.1883	6.9812	8.2372	8.051	8.0601	8.2527	8.5977	10.034	10.208	9.4448	9.8284	8.1219	9.5771	8.1829	9.0035	8.0922	8.6309	6.6398	8.7288	8.4472	9.3124	9.0399	8.1962	8.336	8.6169	7.6762	9.2939	7.8984	9.2299	8.0229	9.5836	8.7586	8.7906	8.2943	9.0507	8.1503	8.0631	7.8348	8.4687
-10.169	-9.3385	-11.709	-8.9836	-10.294	-11.32	-9.5668	-9.709	-10.603	-11.403	-9.1422	-9.5401	-11.875	-9.671	-10.767	-9.8567	-10.5	-10.793	-11.22	-9.7946	-10.464	-11.718	-11.019	-10.465	-10.675	-8.7141	-9.2481	-9.5201	-10.465	-9.0915	-8.9089	-11.867	-11.432	-10.959	-9.7771	-9.468	-8.9494	-10.148	-9.4889	-10.563	-11.451	-9.8877	-9.8841	-9.0944	-9.1679	-9.8308	-10.722	-9.7274	-10.613	-10.861
-13.369	-12.374	-13.972	-14.653	-13.777	-12.813	-13.316	-11.791	-12.162	-12.373	-12.892	-12.674	-12.735	-12.784	-11.596	-11.063	-13.111	-13.527	-11.194	-12.482	-12.06	-13.918	-11.866	-10.974	-12.015	-13.449	-12.076	-13.609	-11.362	-12.268	-12.875	-12.472	-13.243	-13.996	-11.944	-12.492	-12.548	-13.205	-14.014	-13.085	-13.38	-12.719	-13.229	-11.44	-12.082	-11.478	-12.792	-14.6	-14.523	-12.174
1.9477	2.482	1.9952	2.1122	2.1612	0.70864	3.3974	3.4289	2.2591	2.4064	2.2726	3.5731	3.8549	3.7587	2.4649	0.39732	1.5272	1.8375	3.0524	1.3645	2.4126	3.2593	3.4971	2.3624	2.4269	1.1972	2.3962	2.9659	1.6045	1.7966	1.4053	2.7164	3.1146	2.3507	3.2238	3.1032	2.9373	2.2255	2.9168	1.9644	1.7137	2.5187	1.9428	2.1752	2.1805	2.4467	2.0186	1.0029	2.0187	4.6318
3.0042	1.2286	2.018	1.1416	1.2612	1.3974	2.8018	2.0322	0.12055	3.3278	2.4644	0.26285	1.4283	0.6286	1.1581	2.2543	2.9036	2.2688	3.8175	2.0124	1.186	3.9518	1.7095	0.955	1.4719	1.7776	1.8491	-0.66563	1.7781	2.0315	2.4365	1.9764	1.4653	1.2969	2.8958	0.77514	1.2312	2.502	1.7373	1.856	0.69189	0.62398	3.0477	2.2586	1.9255	1.293	1.7232	0.931	0.53864	1.0524
-12.253	-13.219	-12.741	-14.442	-13.578	-14.239	-13.311	-12.711	-12.88	-13.452	-13.554	-13.614	-12.351	-13.594	-12.46	-12.782	-12.97	-14.549	-12.74	-12.73	-12.993	-12.668	-14.325	-13.923	-13.554	-12.779	-14.101	-14.386	-13.28	-12.485	-14.526	-12.72	-13.201	-13.309	-14.507	-14.035	-11.798	-12.784	-14.13	-12.048	-11.622	-12.58	-13.213	-14.13	-14.266	-13.901	-11.818	-14.933	-15.26	-14.179
-20.524	-20.761	-20.945	-21.28	-19.823	-17.429	-19.873	-19.984	-19.777	-20.313	-19.419	-20.584	-20.723	-20.171	-21.774	-21.663	-21.36	-20.717	-19.954	-20.545	-20.772	-20.057	-19.622	-20.76	-21.051	-19.374	-20.195	-20.644	-20.886	-17.765	-20.844	-20.729	-21.825	-22.201	-21.071	-19.759	-19.801	-21.37	-21.557	-21.232	-19.05	-21.529	-20.892	-19.819	-21.777	-21.166	-20.184	-19.867	-19.832	-20.915
1.0046	-0.32171	0.82194	-0.07172	0.70904	-1.0718	-0.60588	-1.2332	-0.77498	1.4331	-0.32318	-0.25598	-0.12284	-0.44725	-0.24842	-0.059168	-1.7503	-2.0828	-0.0040667	1.4015	0.020783	-0.90445	0.13273	0.20297	0.13827	-0.8832	-0.46379	0.48368	0.3428	-1.407	0.8513	-0.23953	-0.55326	-0.52634	-0.8109	-0.93516	0.78055	0.35895	0.28186	0.3352	1.1118	0.043513	-0.47216	-0.35499	0.097279	-1.3859	-0.84921	1.6128	0.61601	1.4877
-1.6532	-0.048289	-2.0177	-2.4394	-1.3916	-2.1551	-1.0053	-2.0275	-2.9181	-0.55437	-1.6638	-2.3783	-1.3166	-1.1617	-2.6719	-0.33307	-3.4581	-1.9693	-1.9391	-0.88628	-1.7121	-0.90791	-0.28679	-2.1777	-0.94817	-0.68825	-1.6433	-0.43903	-2.5406	-1.5014	-2.0635	-1.2822	-1.9828	-2.8175	-0.74933	-1.7339	-1.3396	-1.8414	-1.979	-1.5581	-1.4275	-1.4277	-0.55797	-2.5357	-1.1234	-2.3715	-2.6691	-1.622	-2.6569	-0.39966
7.0058	5.7382	7.4682	6.5777	7.1601	8.1563	6.9719	7.9004	7.6808	7.5149	7.6349	7.0857	7.1144	7.7536	7.8056	8.3248	7.6582	5.0759	7.572	7.789	5.8704	7.7896	6.6693	6.7988	5.8241	6.5355	7.4257	5.059	7.6707	5.5268	7.1101	6.9604	8.1843	6.7682	8.0115	7.9219	7.9327	5.1147	7.8934	6.0553	6.5798	5.8329	6.79	7.9553	6.6688	8.8168	6.2538	7.4139	7.1175	4.8852
2.2107	-1.2844	0.65392	0.54088	1.5391	1.6164	1.4962	-0.52114	0.31411	1.7497	1.3181	1.6431	0.12969	0.51033	1.3248	1.0515	2.029	1.3635	1.3466	1.659	2.167	0.49108	-0.34117	1.5434	0.33954	1.5223	-0.031806	1.1899	3.0096	1.1538	0.13566	1.3245	1.6985	1.0802	1.6739	2.5343	0.76916	0.54854	1.8042	0.4312	0.85	1.3405	1.6771	2.9241	0.55328	1.2116	1.6262	1.8688	0.48191	0.86195
-2.3651	-4.2484	-3.6868	-1.7968	-2.6207	-2.2876	-2.5782	-2.9508	-1.9073	-2.9302	-4.0075	-2.0113	-3.2655	-3.1941	-1.8732	-2.8758	-3.8925	-2.7465	-3.8208	-2.1208	-2.1958	-1.9951	-3.6795	-1.5466	-1.5717	-2.4532	-2.4194	-2.3193	-3.4531	-3.3614	-2.1188	-2.1813	-2.3414	-2.2524	-2.3073	-4.3314	-2.4771	-3.3173	-2.2429	-1.0387	-3.3296	-1.719	-2.4738	-2.5725	-3.2068	-3.0604	-2.6975	-2.1109	-2.8194	-2.5837
-13.34	-14.852	-12.676	-13.93	-11.724	-12.518	-12.441	-11.347	-12.256	-11.508	-13.037	-12.625	-12.215	-14.158	-13.585	-13.986	-11.795	-12.69	-12.675	-12.767	-13.91	-13.687	-12.813	-12.696	-11.941	-11.36	-12.89	-14.705	-13.133	-14.453	-12.916	-13.835	-11.419	-13.449	-13.822	-11.769	-11.846	-10.964	-14.146	-13.083	-11.952	-12.663	-12.124	-12.495	-14.185	-14.485	-13.238	-13.651	-12.347	-13.004
-1.9065	-2.1565	-3.7011	-1.3348	-1.1898	-1.9377	-1.3634	-2.2199	-1.798	-2.8174	-3.3854	-1.9094	-3.3515	-1.1971	-2.41	-2.008	-3.3527	-2.9692	-2.6106	-0.72944	-0.55239	-2.0018	-2.0036	-3.2987	-1.6548	-0.71082	-1.4986	-3.7932	-3.2206	-1.6899	-3.1176	-2.1878	-0.78167	-1.8242	-3.3693	-2.7671	-1.3284	-3.1553	-2.3572	-3.8637	-2.9626	-1.784	-1.6615	-2.6135	-2.5642	-1.1938	-0.57226	-3.0886	-2.2824	-2.6361
-2.5038	-1.4215	-4.3051	-1.9139	0.057373	-2.6108	-4.2854	-1.7088	-1.8867	-3.7167	-1.8843	-3.377	-3.9789	-2.3122	-2.77	-2.5333	-3.2113	-3.5241	-2.8861	-2.262	-2.6659	-1.7863	-2.1916	-4.1209	-3.2277	-1.3676	-3.3414	-1.5669	-3.0028	-3.2767	-2.1913	-0.96927	-2.6685	-2.0668	-1.7998	-3.8757	-2.5194	-2.8565	-4.0934	-2.8233	-2.2679	-2.0094	-1.9134	-2.7087	-2.6222	-2.7003	-4.6447	-3.8529	-0.23298	-2.1459
2.5211	1.5868	-0.47612	1.4117	1.7155	0.47302	0.63082	1.0714	2.4536	1.1092	1.0379	-0.29426	1.6594	1.3002	1.7401	0.57995	1.4969	2.1229	0.43174	2.9367	1.4867	-0.77692	0.68475	2.5913	1.3455	2.982	1.2972	1.4533	1.8835	2.4261	1.3441	2	0.93763	3.4012	1.804	2.1796	1.0935	1.3008	0.26971	1.68	2.2834	-0.17051	1.8981	1.2624	2.0579	0.644	2.6635	1.448	2.407	1.5137
-1.832	-1.9283	-2.0015	-3.0791	-4.5146	-3.3502	-3.3568	-2.3422	-3.0766	-2.722	-3.4253	-4.4512	-3.6721	-2.724	-3.6235	-2.8646	-4.8584	-3.0696	-3.9315	-2.6925	-3.5276	-3.0501	-1.6455	-2.9713	-3.6303	-3.3227	-2.4192	-3.0163	-3.1463	-4.005	-4.4442	-4.7824	-3.3046	-2.8057	-4.352	-3.6683	-2.2808	-4.9096	-5.0099	-3.4915	-2.622	-3.463	-4.1301	-4.0562	-3.2659	-4.6728	-2.2216	-4.1041	-3.6069	-3.5298
-2.5382	-1.5335	-3.3383	-3.5492	-3.2304	-3.0075	-2.9469	-3.4533	-1.8595	-2.179	-3.9109	-3.9323	-3.2875	-1.6002	-2.1267	-3.6248	-1.7508	-3.5395	-2.3925	-3.5391	-2.5303	-3.3297	-2.7049	-2.392	-2.9767	-4.8067	-2.8805	-2.9541	-3.9497	-5.3388	-2.9053	-2.1461	-3.146	-4.3954	-2.8282	-4.8998	-3.5448	-0.59383	-4.0174	-3.5996	-4.847	-2.0758	-3.6528	-3.6676	-3.3086	-1.0759	-5.6364	-3.1137	-5.4479	-3.6492
-4.8547	-3.7412	-4.3614	-4.9725	-4.5409	-3.1692	-3.5624	-3.6317	-2.6146	-2.895	-2.5693	-2.5166	-1.4137	-4.3799	-4.3463	-3.9237	-3.7365	-5.1194	-4.7193	-3.8801	-4.6184	-3.2941	-4.6182	-3.5932	-6.4716	-2.6423	-3.5573	-4.1383	-2.8582	-2.6947	-4.3035	-3.4458	-4.1691	-4.6046	-3.2841	-3.3584	-3.7885	-4.1901	-3.9767	-3.4507	-2.2944	-2.6249	-3.8894	-2.4815	-4.6799	-2.4675	-3.6074	-4.481	-1.5092	-4.8054
2.9338	3.749	2.5391	2.7225	2.9844	2.3442	2.0876	2.137	2.3137	2.8826	3.1149	3.3272	2.7934	1.8545	1.4119	1.6853	2.7367	3.0471	2.1905	4.4087	2.6009	2.6903	3.1553	2.1177	0.84	2.1414	2.0727	1.3945	2.1746	2.2179	2.8664	2.9409	3.3498	2.937	2.5033	3.8713	1.944	3.2744	3.1758	1.6284	0.67973	1.6219	3.2237	2.0381	2.3113	3.4668	1.4869	1.434	2.9726	2.0008
0.64703	0.03296	0.30986	0.050689	-0.35605	1.4843	0.52849	0.26015	-1.5584	-1.2311	-0.304	0.36777	-0.26637	0.79524	-0.122	1.1519	-0.5876	0.72648	0.43071	-0.46937	-0.76724	-0.74724	0.93486	1.1097	-2.0263	0.073222	0.45569	-0.90738	0.80319	0.66596	1.5863	0.89349	0.96643	-0.20542	0.3721	-0.74676	-1.0494	-0.1404	-0.27202	-1.2958	-1.1387	0.73283	-0.95335	0.69007	-2.0524	-1.0738	-0.49112	-1.2326	-0.65585	-0.079095
-4.5482	-6.3784	-4.3653	-4.5539	-4.1729	-4.702	-4.2774	-6.3276	-4.4605	-4.1246	-5.2774	-4.1313	-5.0082	-5.7193	-5.1215	-3.9283	-4.1318	-4.2048	-4.4621	-5.2061	-3.3135	-4.5042	-3.0082	-5.4083	-5.5733	-3.3414	-4.635	-5.3139	-4.8395	-4.9977	-4.2468	-4.6264	-4.3502	-4.0567	-2.7682	-3.6387	-5.5339	-3.6284	-5.6001	-5.5422	-5.3544	-4.4127	-5.4936	-4.946	-5.6035	-4.691	-5.478	-4.8019	-4.6451	-5.2309
-1.4488	-1.0417	-4.5884	-2.4191	-2.8251	-3.0483	-1.8096	-3.8552	-2.6573	-4.6498	-3.5954	-2.675	-1.4548	-1.9452	-2.8936	-3.6156	-4.6925	-3.8354	-3.7374	-4.7315	-2.2858	-2.3012	-3.2235	-1.8744	-2.83	-2.6487	-2.6012	-4.0229	-2.4559	-2.3658	-3.3743	-1.7203	-4.7913	-3.9708	-4.1477	-1.5678	-2.366	-3.1991	-4.3623	-3.4299	-1.3431	-3.693	-3.3457	-3.2158	-2.218	-1.5121	-4.0259	-3.6032	-2.7497	-2.0766
4.8609	5.8517	5.6962	4.7428	5.454	5.9215	5.9846	4.6128	5.268	5.7461	4.767	5.6901	5.6943	5.982	5.5368	5.5127	3.9617	4.9949	5.2614	5.5349	5.09	5.3255	4.5933	7.3229	7.45	4.8462	6.2969	5.8068	6.3794	5.6555	5.7161	6.7702	6.0616	6.2225	5.2137	6.6015	7.588	4.7168	4.692	4.4906	5.8779	5.8525	4.0715	5.694	5.2464	5.7206	5.3382	5.1978	6.5782	6.2426
-2.4606	-1.9178	-3.5535	-2.4147	-1.626	-2.6607	-2.9622	-2.7098	-2.326	-3.161	-3.4197	-1.4093	-2.6915	-2.0156	-1.8095	-2.3112	-2.019	-3.1191	-2.5204	-2.8248	-1.856	-3.465	-2.8221	-1.7263	-3.1823	-2.1333	-1.3627	-2.7233	-4.1743	-2.4539	-0.73972	-2.8506	-2.1674	-2.9952	-2.0374	-2.2342	-2.7377	-2.5705	-2.4717	-1.6604	-1.8236	-2.1492	-1.816	-2.9632	-2.8222	-3.3319	-3.9412	-2.7654	-3.3624	-3.2056
-10.128	-9.1027	-9.7512	-9.2039	-8.3491	-6.75	-8.0056	-7.8676	-11.316	-10.155	-8.8318	-8.4559	-9.1483	-8.845	-7.4833	-9.763	-8.3133	-10.112	-9.633	-9.336	-9.2501	-8.8896	-7.5159	-8.8086	-8.9323	-9.0626	-10.222	-8.5909	-8.4867	-9.5975	-7.7729	-7.5004	-7.4893	-8.0453	-9.1973	-8.4661	-8.5119	-9.4469	-8.5386	-9.1933	-8.9916	-8.7607	-8.3195	-8.7309	-10.311	-7.6743	-8.461	-9.392	-7.5162	-9.8255
-0.84939	0.29076	0.47443	0.46252	0.51195	-0.66466	-0.55767	-0.7503	-1.3217	-1.6439	0.38541	-2.1613	-1.9177	-1.072	-1.5864	-0.17967	-1.8581	-1.929	-0.9521	1.3797	0.7627	-1.5509	-0.20343	-1.6161	-0.86681	-0.51214	0.78111	-0.057606	-1.0679	0.39217	-0.30942	-1.2145	-0.69297	-1.1242	-1.8799	-1.2848	0.20032	-1.4245	-0.69831	0.53355	-0.91611	0.56575	1.5057	-1.1942	-2.0908	0.64033	-0.37305	-1.3475	0.094529	-2.2371
4.2246	4.688	4.766	3.9923	4.9581	3.7579	5.6024	4.4797	4.8169	4.4344	3.6144	2.7583	4.5555	5.635	4.9759	4.0137	4.4735	3.6488	3.5832	5.5929	4.8695	6.1432	4.4898	3.9462	5.455	6.0719	4.3737	6.0858	4.7477	4.8617	4.4668	3.8252	3.2693	3.5083	4.5805	3.4346	4.0148	5.0797	3.293	3.341	4.7419	3.7593	5.1668	5.441	4.7221	3.3189	4.6287	4.9101	4.1504	3.7712
5.4186	4.7164	5.4565	4.7635	4.7886	4.056	4.7436	5.6195	4.5518	4.1902	3.9323	4.4735	3.6027	3.5123	5.1271	5.5199	4.2074	4.4814	3.6616	5.0085	5.4175	3.2406	4.5663	4.8517	4.9973	4.7474	4.8123	5.9462	3.6169	3.0835	5.1556	3.7834	2.989	2.7409	4.3374	5.339	4.7515	4.1341	3.6772	4.51	4.1943	4.8058	4.6366	2.6336	4.0949	3.4582	4.9093	5.748	3.8366	3.659
-11.74	-12.384	-10.894	-12.174	-10.9	-9.7732	-10.137	-11.042	-11.253	-11.905	-11.102	-10.74	-11.836	-11.324	-12.617	-11.755	-11.218	-12.257	-13.879	-10.406	-12.351	-11.887	-12.434	-12.404	-11.081	-11.586	-10.981	-12.186	-11.387	-10.572	-10.712	-10.549	-11.246	-10.459	-13.294	-11.923	-13.126	-10.972	-11.182	-12.495	-12.006	-11.153	-11.56	-11.744	-11.164	-14.212	-11.248	-11.77	-13.177	-11.812
-8.1891	-8.3314	-9.9266	-10.118	-9.2026	-10.479	-9.5098	-6.2587	-8.7259	-9.5645	-8.6242	-10.17	-10.229	-10.205	-8.7636	-9.2961	-7.7595	-8.7324	-9.3722	-9.522	-7.8985	-9.7184	-10.583	-9.7412	-9.9916	-9.1511	-9.0635	-8.1883	-8.2269	-9.7899	-10.336	-7.1542	-9.1584	-10.016	-8.6369	-8.5856	-9.0127	-9.1733	-9.8173	-8.9758	-8.1903	-9.2141	-9.3002	-8.2403	-9.7735	-9.849	-8.6302	-8.6216	-9.2804	-9.0376
0.78037	0.97963	0.40185	-0.046457	-0.76553	1.5594	0.14027	0.55814	1.1361	-0.83576	2.4111	1.3317	2.4652	1.8489	1.0509	1.0696	1.8422	1.2361	1.7104	1.894	1.0947	0.26186	1.7257	1.5182	0.83039	-0.22031	2.0093	2.2776	2.3408	1.4546	2.2189	1.1811	0.82786	3.9474	0.4757	1.1205	3.0967	0.56087	2.7467	3.0679	2.2896	2.8025	1.9218	-0.17952	0.44608	1.8121	1.1909	1.45	1.1544	0.031317
1.9097	1.686	0.63309	-0.052738	0.81888	0.64389	1.8002	-0.78991	0.24338	1.3906	0.88515	1.7654	0.5215	1.1714	1.7788	0.14816	0.023442	0.34151	0.29384	1.2163	0.87576	0.70195	0.60926	-0.99046	-2.0329	-0.16477	0.21072	1.3924	0.91973	0.19021	0.54684	0.81436	0.88246	-0.46218	-0.5521	-0.50928	-0.12996	0.20578	-0.43942	0.31453	1.3557	-0.97461	2.4458	1.1826	0.75917	-0.73048	1.7041	0.031508	0.72196	1.3619
-8.6084	-6.3292	-5.8605	-4.5571	-4.9235	-7.9947	-6.4106	-6.6592	-6.3958	-6.7505	-5.6134	-5.8672	-6.0287	-5.8637	-5.9723	-7.5382	-7.6631	-3.8185	-6.965	-6.0246	-6.4773	-4.5586	-7.1649	-6.0192	-6.4969	-5.1641	-6.4948	-6.3004	-4.4055	-7.9634	-7.9755	-6.8395	-6.3115	-6.9815	-7.0286	-6.444	-5.32	-6.2768	-6.8454	-6.3746	-5.095	-6.6669	-6.5412	-6.6411	-6.8019	-5.9516	-6.4386	-5.1684	-6.4323	-7.7508
-11.051	-10.424	-10.991	-11.248	-10.356	-12.881	-10.888	-11.35	-11.473	-11.546	-11.161	-10.695	-11.455	-9.1527	-11.787	-10.878	-7.7874	-11.609	-10.804	-9.6472	-10.468	-10.49	-8.9337	-11.365	-11.086	-9.9378	-10.451	-10.32	-9.5773	-9.6404	-10.362	-10.18	-9.5577	-11.933	-11.81	-9.8328	-10.418	-7.5451	-10.718	-11.427	-10.487	-10.098	-11.118	-11.255	-11.141	-9.9916	-11.251	-11.861	-11.754	-11.423
-7.0137	-7.7072	-7.7947	-7.4248	-7.1141	-6.7804	-8.2371	-7.606	-7.4709	-7.3361	-9.4361	-6.6528	-7.3624	-7.0313	-8.4479	-8.3263	-8.0864	-7.762	-9.3481	-7.5629	-8.2048	-6.2649	-8.1907	-7.5807	-5.7666	-7.5663	-7.7438	-8.1773	-8.5179	-8.6793	-6.6468	-9.2473	-7.3225	-7.0258	-8.8222	-7.4151	-8.1024	-7.3256	-6.1029	-8.2283	-8.4076	-6.9834	-8.4039	-7.1522	-8.0372	-7.6263	-9.3246	-6.5848	-5.9365	-8.1545
-8.511	-9.2786	-8.9152	-9.5621	-8.0652	-10.187	-7.5544	-9.0519	-9.6427	-8.9552	-8.9535	-9.567	-8.3415	-9.6073	-9.5296	-7.2927	-9.4076	-8.4071	-9.9628	-9.2916	-7.0705	-8.2448	-9.6385	-10.479	-8.231	-8.2871	-9.3516	-8.4657	-7.523	-9.2043	-9.5398	-7.8085	-9.377	-9.4478	-9.592	-8.1467	-8.8277	-9.7407	-9.5174	-8.858	-10.517	-9.0204	-8.9847	-11.266	-8.2946	-8.3664	-10.18	-10.154	-10.59	-10.425
2.2024	2.6887	2.5525	0.91083	2.089	1.6958	0.98449	1.4578	2.1794	1.6909	2.9807	0.98487	0.76733	0.85869	0.99832	1.42	2.0273	2.6874	2.1741	1.7284	0.96065	1.2006	0.93676	2.1179	0.39335	1.6621	0.67453	2.2347	1.7106	2.0712	1.0911	1.3798	1.7111	0.79966	2.9563	2.2423	1.605	1.2756	0.80199	1.9733	1.9187	2.0603	2.5475	0.597	1.5613	0.56397	1.572	2.605	1.2839	1.7038
-14.322	-13.716	-14.084	-14.967	-15.474	-14.963	-14.858	-14.293	-15.591	-14.03	-15.3	-16.508	-15.65	-15.317	-14.675	-15.034	-14.112	-16.882	-14.17	-15.588	-14.685	-15.261	-15.191	-14.614	-14.182	-14.311	-15.976	-14.219	-15.816	-15.685	-12.57	-14.279	-13.424	-16.54	-15.226	-14.636	-14.548	-13.335	-14.66	-15.785	-14.114	-14.869	-14.425	-14.541	-15.314	-14.857	-14.217	-14.186	-14.307	-14.521
-14.145	-14.053	-13.903	-12.072	-13.004	-11.761	-13.855	-12.27	-13.082	-12.371	-12.45	-13.999	-13.489	-12.838	-13.484	-13.175	-12.613	-14.676	-14.099	-13.353	-13.51	-13.833	-14.3	-14.42	-13.534	-14.262	-12.154	-12.225	-12.331	-13.458	-13.434	-13.862	-11.618	-14.073	-13.299	-13.201	-13.321	-14.183	-12.636	-12.111	-13.607	-14.006	-13.365	-13.234	-14.014	-15.547	-12.292	-12.528	-15.468	-12.456
-2.8312	-2.7982	-4.5095	-3.5819	-4.9503	-3.7928	-3.6729	-2.9202	-2.7609	-1.7176	-2.4663	-2.3403	-3.2218	-3.1249	-2.8671	-2.3875	-3.5081	-5.1792	-2.407	-4.5881	-4.8651	-4.6481	-3.8791	-4.0634	-2.502	-3.1245	-4.3591	-2.6995	-3.9252	-4.3491	-2.7309	-4.235	-1.8656	-3.8952	-3.6547	-4.2649	-3.943	-2.2825	-2.5949	-4.5957	-5.3486	-2.5368	-5.1442	-3.8189	-4.7785	-2.6013	-2.6076	-4.8734	-1.4738	-3.3647
-12.391	-11.108	-12.512	-11.662	-10.581	-11.929	-10.217	-12.53	-11.606	-11.482	-9.0201	-11.004	-11.155	-13.198	-12.435	-10.47	-11.485	-12.31	-12.443	-12.75	-10.379	-11.017	-12.089	-13.166	-11.335	-11.98	-11.467	-12.66	-11.979	-11.354	-9.5272	-11.794	-10.595	-11.693	-12.525	-12.632	-12.383	-11.665	-10.452	-10.601	-11.83	-12.488	-10.623	-12.656	-12.056	-11.334	-10.675	-11.437	-12.35	-12.167
-14.963	-15.838	-13.716	-14.66	-15.752	-16.01	-13.974	-14.551	-15.477	-12.632	-15.658	-15.571	-15.131	-15.728	-14.933	-13.861	-15.541	-13.575	-15.919	-15.307	-13.242	-14.651	-15.547	-14.895	-13.131	-14.557	-14.267	-14.662	-15.918	-14.914	-14.633	-12.723	-14.168	-13.495	-14.547	-14.595	-15.551	-14.423	-13.072	-13.805	-14.109	-15.049	-16.336	-14.022	-15.458	-13.456	-14.788	-14.915	-13.571	-14.496
-0.050157	2.6292	0.54213	0.87449	-0.51582	1.8248	-0.6827	-0.41963	-0.43834	-0.56822	1.5847	-0.29157	0.58112	-0.58878	2.4547	0.78592	1.2115	0.56465	-0.65076	1.1958	1.307	0.95175	0.6117	0.30422	0.62097	1.1389	-0.87173	0.07397	0.66983	0.69227	0.00073419	-0.081733	-0.84212	2.0588	0.51392	0.86861	-0.068551	-1.0171	0.54905	0.49254	-0.5848	0.2869	-1.895	-0.040154	0.050787	0.13945	-0.056576	1.7413	-0.21915	-1.0083
-14.868	-12.825	-15.689	-14.563	-15.65	-13.133	-14.464	-15.862	-14.491	-14.302	-13.841	-13.901	-14.424	-14.73	-14.366	-17.726	-14.872	-14.022	-15.123	-14.531	-14.48	-13.301	-15.764	-13.25	-13.559	-15.712	-14.817	-15.472	-13.971	-15.14	-14.527	-15.552	-14.368	-13.424	-16.406	-14.63	-14.571	-16.04	-14.104	-14.019	-15.359	-14.63	-14.718	-15.65	-15.39	-16.151	-15.498	-14.255	-14.496	-13.716
-10.524	-9.7797	-9.2554	-10.759	-8.8006	-8.9168	-11.033	-10.868	-11.48	-11.071	-10.925	-10.797	-9.3368	-10.759	-10.213	-8.6839	-9.5004	-8.7929	-10.697	-10.456	-10.244	-10.502	-10.39	-9.563	-11.334	-9.0657	-10.294	-10.47	-9.9767	-11.177	-10.082	-9.4181	-11.303	-10.099	-9.8022	-9.8985	-11.27	-11.389	-10.373	-11.528	-10.632	-9.3546	-10.268	-9.8516	-10.977	-9.1595	-9.4047	-9.1993	-10.299	-13.088
-5.1624	-6.133	-4.7381	-5.4007	-3.6066	-7.5633	-4.7338	-5.9347	-5.4516	-4.4263	-6.0319	-3.0096	-4.9354	-4.066	-3.6266	-6.5173	-5.6458	-5.6885	-4.929	-4.7076	-4.3142	-3.874	-4.7051	-3.6841	-3.4141	-5.6835	-6.4345	-6.7623	-6.2019	-6.1979	-6.717	-6.6025	-5.8972	-6.5967	-4.8748	-4.6819	-4.031	-6.7067	-5.1337	-5.2309	-5.7378	-2.964	-6.1282	-5.4973	-4.3292	-5.7576	-4.3423	-4.9695	-4.0753	-6.106
-21.075	-21.927	-21.06	-21.021	-20.938	-20.828	-20.981	-20.518	-21.09	-20.069	-19.583	-19.132	-21.997	-21.381	-20.886	-19.946	-20.738	-21.719	-20.353	-19.336	-20.599	-21.089	-21.651	-20.213	-20.804	-22.17	-21.594	-22.611	-21.169	-22.055	-22.326	-19.679	-21.368	-19.901	-18.349	-21.361	-20.835	-20.171	-21.911	-21.612	-19.656	-20.844	-21.346	-20.74	-20.05	-20.288	-20.158	-18.435	-21.913	-19.928
-0.843	-1.1507	-0.38724	-2.1306	-2.3539	-0.26728	-0.25772	-1.5303	-0.9081	-3.2132	-0.78936	0.074173	-0.93636	-1.5194	-1.5831	0.31247	-1.7307	-2.7278	-2.2886	-1.5727	-0.91977	-2.0078	-1.1348	-0.28987	-0.28395	-1.9724	-1.5661	-2.0896	0.083785	-2.6869	-2.2305	-0.57492	-0.70311	-0.61128	-2.451	-1.4685	-1.4421	-1.4606	-1.8058	-2.409	-0.60075	-1.5324	-2.7042	-1.1728	-3.1678	-1.0741	-0.37658	-0.95582	-2.0421	-1.4087
-6.2203	-5.7147	-7.3722	-5.7662	-6.4753	-7.0412	-5.6885	-5.5096	-7.8128	-6.4977	-7.0735	-6.1614	-6.2715	-8.3307	-6.727	-7.1832	-7.6329	-6.6052	-6.5035	-7.572	-7.0654	-6.3786	-6.1308	-5.8317	-5.9371	-5.3433	-6.1221	-5.2099	-6.4378	-8.249	-7.3058	-7.6456	-5.9942	-6.9343	-6.9933	-5.7649	-6.9263	-5.8241	-6.5191	-6.4739	-5.412	-4.6668	-6.6622	-5.135	-7.0166	-7.5326	-7.0076	-7.5162	-6.9733	-6.8172
-11.989	-9.6733	-9.0707	-10.112	-9.9059	-9.4429	-10.135	-11.339	-10.122	-7.7664	-9.0825	-8.56	-7.9289	-10.161	-8.6077	-9.6119	-9.1273	-8.6017	-9.1449	-8.2867	-8.5179	-10.206	-8.5833	-9.2195	-9.5969	-9.5695	-8.1335	-9.3845	-8.1988	-9.7307	-8.3927	-8.3323	-8.2438	-10.993	-8.8869	-9.8654	-9.4005	-9.7952	-8.9295	-10.044	-7.8094	-11.676	-7.4753	-8.3636	-8.7394	-7.7074	-7.9607	-8.1452	-8.6294	-9.7428
-13.77	-14.044	-14.724	-13.978	-16.391	-15.21	-14.707	-13.213	-14.285	-15.361	-14.952	-13.077	-14.659	-14.364	-14.666	-13.343	-14.976	-15.007	-15.433	-13.8	-14.449	-14.875	-14.277	-12.823	-15.078	-15.051	-13.273	-15.013	-13.802	-14.621	-13.758	-13.021	-14.536	-15.026	-15.684	-14.615	-16.546	-13.789	-16.365	-13.975	-15.61	-15.372	-13.721	-14.665	-13.884	-14.69	-14.604	-15.124	-15.171	-14.983
-4.1944	-3.286	-3.8952	-3.0334	-4.3159	-3.4116	-3.5982	-2.2953	-4.1014	-3.9887	-3.0063	-3.468	-2.9433	-3.8276	-3.6336	-3.8015	-2.6123	-3.0451	-2.5791	-2.7371	-3.4907	-3.5803	-2.2979	-2.9357	-1.3681	-3.1807	-4.296	-4.0511	-2.7034	-4.596	-2.7838	-5.0332	-3.2416	-3.7235	-4.1245	-4.6296	-4.2442	-3.1075	-2.7853	-4.0266	-4.4348	-4.2368	-3.955	-3.44	-3.0931	-4.5372	-3.4374	-4.6798	-3.1511	-4.352
10.067	9.1488	10.021	10.457	9.086	9.3866	9.9235	9.0708	8.946	9.9085	9.1033	11.26	9.9113	8.621	10.803	9.9833	9.3104	10.992	10.966	9.7172	10.684	9.3344	8.4045	9.4939	9.4533	8.2646	9.8921	9.454	9.5807	10.664	10.561	9.4187	9.041	9.5958	11.444	9.5146	8.9272	9.4467	10.08	8.8266	9.1485	9.3778	9.7495	9.6217	8.2953	10.305	10.779	10.059	10.595	10.54
-9.1607	-7.8343	-10.079	-7.8611	-7.8273	-10.015	-11.09	-7.4233	-9.125	-8.608	-9.445	-8.033	-8.9915	-10.349	-6.8271	-8.6835	-9.7468	-7.3028	-9.1993	-10.497	-8.9665	-8.5749	-8.4554	-9.1372	-8.7164	-9.9962	-8.8179	-9.0393	-11.414	-10.077	-8.3866	-9.102	-8.5799	-7.9657	-9.5812	-9.4556	-7.8126	-9.2675	-9.3502	-10.641	-9.6407	-9.4704	-8.2036	-7.047	-10.61	-10.152	-6.7843	-8.1023	-9.6321	-10.456
-16.115	-15.855	-13.116	-13.534	-14.189	-16.352	-14.915	-13.483	-14.382	-14.412	-15.138	-14.807	-13.885	-14.185	-13.889	-13.654	-13.908	-12.828	-13.289	-14.584	-14.366	-13.943	-14.723	-14.749	-13.838	-14.503	-13.793	-13.902	-13.186	-13.31	-15.597	-14.792	-16.564	-14.795	-14.599	-15.874	-15.332	-14.727	-16.521	-14.015	-14.117	-16.128	-13.38	-14.158	-13.081	-13.355	-15.26	-13.809	-14.653	-14.808
-13.241	-13.037	-11.47	-12.851	-12.332	-12.387	-11.083	-10.957	-11.31	-10.699	-12.887	-11.681	-11.24	-11.839	-8.7995	-12.251	-10.26	-10.098	-10.299	-11.063	-12.4	-10.497	-11.453	-11.6	-10.19	-11.369	-11.143	-12.44	-11.268	-11.192	-11.312	-11.554	-11.24	-12.148	-11.984	-12.988	-11.459	-10.891	-10.248	-11.239	-12.815	-10.609	-11.453	-10.191	-11.642	-10.725	-12.598	-13.144	-11.932	-9.9339
-3.4195	-2.574	-0.85028	-1.6202	-3.1458	-1.5925	-1.6896	-3.9063	-2.6486	-3.1426	-2.3494	-3.7878	-2.637	-1.4125	-2.6533	-2.9039	-2.6204	-3.513	-1.8538	-3.5253	-1.988	-2.1561	-0.83974	-4.6373	-2.7152	-1.6757	-4.2439	-2.8317	-3.6954	-3.887	-2.4451	-3.3332	-1.4946	-2.1772	-2.7531	-2.8848	-1.7418	-1.317	-1.5309	-1.0117	-2.1313	-1.0611	-2.6276	-1.8854	-2.908	-2.4019	-3.4379	-2.9903	-2.1692	-3.5909
6.1534	5.5431	3.5386	6.059	6.2908	5.9326	6.346	6.877	8.4	5.7987	6.8042	4.7063	7.9444	6.8733	7.1688	8.2329	7.5	5.9983	6.4969	6.1108	6.3369	4.699	6.9729	6.2678	5.2853	7.0355	7.4324	6.0597	7.2809	7.4464	6.7978	6.5323	5.4112	5.841	6.173	7.0252	7.7143	7.7539	6.7653	5.7937	6.8284	5.1809	5.7513	7.0418	6.5187	6.9417	4.1256	5.6652	6.1771	7.073
-3.8038	-4.568	-3.8051	-4.2057	-3.6183	-4.9874	-3.4078	-4.0643	-2.6581	-3.914	-3.9393	-4.6158	-5.1116	-3.8167	-3.934	-3.912	-3.0175	-2.9729	-4.9996	-3.4152	-2.838	-1.7337	-3.2432	-2.9785	-5.324	-5.683	-2.845	-3.436	-4.1653	-3.7673	-5.1134	-3.3139	-3.6894	-4.118	-1.2849	-3.9037	-3.8712	-3.524	-4.3558	-4.5977	-4.8699	-5.9845	-2.2736	-5.425	-3.9412	-3.8606	-3.7576	-3.5396	-3.6803	-3.7059
-1.9675	-1.4057	-1.597	-1.5128	-1.8594	-0.89293	0.062006	-3.516	-1.4043	-1.3942	-0.64461	-0.89243	-0.93516	-1.5357	-2.0809	-1.0769	-1.554	-1.9338	-1.3102	0.018484	-1.5154	-0.47724	-1.7157	-1.2554	-1.2475	-0.32575	-0.084411	-1.8832	-1.3178	-1.5284	-1.1989	0.71025	-2.2698	-1.8451	-1.0058	0.47521	-3.12	-2.0424	-0.31603	-2.5364	-1.3387	-0.56326	-2.0605	-0.36265	-0.88931	-1.9512	-3.8074	-2.1836	-1.2115	0.062254
-13.818	-13.969	-15.773	-14.336	-14.325	-14.216	-15.663	-13.628	-13.895	-12.871	-14.361	-15.449	-14.21	-15.277	-14.168	-15.103	-13.696	-13.755	-13.661	-15.013	-13.48	-15.351	-14.786	-12.935	-12.973	-14.436	-15.169	-15.1	-14.027	-12.926	-13.753	-14.368	-15.307	-15.462	-13.746	-14.354	-14.91	-13.329	-13.238	-14.514	-14.962	-13.133	-13.658	-14.683	-14.853	-14.569	-14.849	-14.813	-14.281	-14.665
0.35257	-1.5028	-0.40179	2.8477	-1.63	1.0419	-0.3912	-1.6338	-0.0072387	-0.32745	1.2746	0.46853	-0.99732	-0.33846	1.2687	0.45534	0.16783	-1.9753	0.43847	-0.63129	-0.21014	-0.96261	-0.45192	1.1379	-0.15618	-1.4642	-0.44142	-0.87974	-1.1563	-0.94663	-0.89125	0.34499	0.37414	0.13608	-0.44958	0.94774	0.13576	0.82905	-0.18461	0.14701	-0.65244	0.1398	-0.57909	-0.34854	-1.2528	0.12991	0.11467	0.1567	0.88713	0.39893
-12.001	-13.235	-10.855	-13.156	-11.418	-13.228	-12.052	-12.682	-12.177	-13.131	-13.05	-11.918	-10.836	-10.907	-13.451	-13.133	-12.332	-13.267	-13.005	-11.655	-11.092	-11.805	-11.571	-15.31	-13.57	-11.205	-12.979	-12.684	-13.298	-13.686	-11.879	-12.656	-13.733	-13.305	-12.876	-12.598	-13.551	-12.497	-12.455	-12.993	-11.312	-14.092	-13.064	-13.012	-12.548	-14.277	-13.802	-12.756	-12.7	-13.218
-13.778	-13.915	-12.934	-12.954	-13.659	-12.361	-12.445	-11.397	-12.284	-12.718	-13.186	-13.842	-13.574	-15.11	-14.278	-12.675	-13.485	-12.598	-12.416	-12.49	-14.588	-12.289	-13.984	-12.799	-12.551	-12.932	-13.052	-13.469	-13.866	-15.053	-14.441	-12.868	-12.356	-13.543	-13.091	-11.836	-14.357	-12.419	-14.393	-13.956	-12.756	-13.299	-11.648	-12.798	-13.293	-12.779	-11.458	-12.912	-13.747	-12.691
-11.086	-12.031	-12.164	-11.563	-12.824	-12.128	-10.485	-11.822	-10.112	-12.175	-11.453	-10.556	-10.764	-11.244	-11.124	-10.506	-12.127	-10.148	-12.197	-11.986	-10.563	-11.527	-11.446	-13.209	-9.4894	-10.199	-13.234	-12.461	-11.115	-11.413	-10.972	-12.409	-10.948	-12.515	-10.697	-11.481	-11.693	-9.8788	-10.432	-10.237	-11.4	-10.794	-12.368	-10.868	-10.936	-10.986	-11.044	-11.061	-11.88	-11.741
-0.99944	1.1714	-0.7397	-2.4616	0.20586	0.68608	1.0329	0.87276	0.028719	-0.25714	-0.16773	-0.47437	0.6429	1.0807	0.2325	-0.62003	-0.1804	0.14492	-1.1193	-0.084861	-0.4979	0.43501	-1.1903	-1.4609	-0.51352	-0.45043	0.64902	0.42307	-0.60774	-0.042986	0.063439	1.3636	-0.38613	0.65944	-0.62835	0.72665	-1.0977	-0.047996	1.3742	-0.11861	-0.17379	-0.9091	1.2641	-0.59167	1.2302	-1.1421	-0.55382	-0.72434	-1.6225	-1.8271
8.9849	8.4046	8.3611	8.5863	8.3691	7.4809	9.3089	10.906	7.5394	8.7558	8.8239	6.966	8.5478	9.3355	7.7434	7.4198	7.8649	9.0827	7.127	9.403	9.5734	8.0874	9.7025	9.9126	9.4937	8.1649	8.9958	8.2802	8.0801	9.2356	8.233	7.3782	8.22	7.2371	7.7277	8.3336	7.9055	9.4412	8.1996	7.5445	8.9465	9.1309	8.4758	9.479	7.3514	9.2977	9.1764	8.7459	8.0257	8.6313
-4.3618	-3.4256	-2.967	-3.2972	-2.8535	-3.3342	-3.6523	-3.6633	-1.6868	-3.0154	-2.2588	-1.8061	-3.4249	-4.4956	-3.5179	-4.3909	-4.1661	-1.8882	-2.3914	-2.1214	-4.2399	-3.2977	-3.8912	-3.3845	-2.5747	-2.2148	-3.5039	-4.8061	-4.6461	-2.1793	-1.9038	-4.2626	-3.4928	-3.4186	-3.0743	-2.9344	-2.653	-1.2189	-3.5072	-2.1675	-1.4893	-2.4024	-3.6397	-4.4588	-2.9219	-2.5265	-2.3335	-2.6477	-2.5237	-2.3636
-16.146	-14.082	-14.365	-14.629	-13.628	-13.43	-14.134	-13.975	-13.883	-13.912	-14.296	-14.855	-15.174	-13.907	-12.489	-13.428	-15.872	-12.859	-15.585	-14.583	-15.214	-14.083	-14.269	-15.013	-12.132	-13.753	-14.803	-14.015	-14.294	-13.806	-12.832	-13.366	-12.176	-13.123	-13.677	-13.689	-14.665	-11.857	-15.614	-14.85	-12.808	-15.026	-13.99	-15.965	-12.086	-14.439	-13.042	-13.687	-14.763	-13.315
-11.065	-11.405	-12.479	-11.632	-11.924	-8.7155	-11.856	-11.557	-9.6036	-11.793	-10.351	-11.715	-10.97	-10.158	-11.324	-11.941	-10.43	-12.052	-12.159	-10.428	-10.969	-11.141	-10.271	-11.085	-11.542	-10.963	-11.669	-11.308	-11.038	-11.898	-11.307	-10.354	-12.741	-11.266	-11.072	-11.262	-12.209	-10.535	-12.713	-10.561	-11.428	-11.573	-11.862	-12.354	-11.405	-10.637	-12.537	-9.8473	-11.448	-13.52
-13.858	-16.343	-14.352	-13.842	-14.015	-13.41	-13.975	-12.972	-14.561	-13.74	-13.017	-13.302	-13.308	-12.645	-11.649	-15.05	-14.618	-16.056	-13.757	-13.939	-13.293	-12.946	-14.367	-13.261	-13.777	-12.319	-15.207	-13.568	-13.643	-15.065	-13.595	-12.9	-13.255	-13.282	-13.938	-16.158	-15.158	-15.028	-13.355	-12.72	-13.711	-14.885	-13.395	-13.878	-13.887	-15.981	-14.041	-15.422	-14.133	-14.224
-1.2929	-1.2086	-1.3019	0.062419	-0.15401	-0.64142	-1.1188	-1.3043	-1.5678	-1.1939	-0.97259	0.43148	-0.61198	-2.0159	-0.3872	-0.74154	-0.47764	-1.3733	-0.38303	-1.5274	-1.4612	-0.77834	-1.0635	0.016424	-1.2577	-2.1029	-0.52876	-1.6696	-1.8477	-0.41203	-1.6406	-2.6385	-0.46173	-1.5314	-0.1621	0.7806	0.97598	-1.8457	-1.5185	-1.3318	-2.7929	-1.1215	-2.1006	-1.4691	-1.1945	-1.5324	-1.675	0.77161	-0.89935	-0.079851
3.4656	7.9246	5.4982	5.8424	4.9535	4.5623	3.7347	6.5138	4.7944	7.5059	4.1756	5.7197	6.1829	6.2162	6.1795	5.9496	5.7673	5.0501	5.427	5.4189	5.6975	5.2044	4.5542	5.7652	4.0187	3.2597	3.9523	5.9378	6.2205	5.2027	6.1717	6.4223	4.6486	5.3074	5.595	7.042	4.0578	6.8762	4.9353	5.6105	6.7453	6.6823	4.8527	6.0537	4.72	7.1765	6.7232	6.7006	5.3622	5.1888
-11.633	-10.26	-12.504	-9.5025	-10.145	-11.602	-10.274	-11.365	-11.776	-12.523	-11.06	-11.188	-12.517	-11.472	-10.777	-10.939	-12.123	-11.137	-12.56	-11.653	-10.815	-10.963	-11.03	-12.641	-10.209	-11.795	-10.296	-11.726	-11.547	-13.629	-10.964	-10.865	-10.137	-12.447	-11.868	-10.934	-12.455	-10.521	-12.211	-11.832	-11.191	-11.797	-12.645	-12.476	-11.318	-11.472	-9.9125	-11.372	-11.449	-10.111
-12.022	-11.063	-12.379	-10.42	-11.949	-11.099	-10.877	-12.554	-11.177	-10.932	-12.276	-10.269	-12.186	-11.336	-11.464	-11.237	-11.136	-10.478	-12.404	-12.317	-10.958	-10.572	-11.289	-10.426	-12.162	-11.191	-12.032	-11.96	-9.5958	-12.029	-12.438	-10.924	-11.51	-11.296	-11.624	-11.596	-12.843	-11.594	-11.834	-10.601	-12.227	-10.687	-10.115	-11.474	-12.644	-11.25	-11.749	-10.608	-13.293	-11.142
1.0488	1.6734	1.7763	0.66643	1.9534	0.13442	2.452	0.7595	1.9606	0.89774	2.5213	2.7783	1.2131	1.7378	2.1819	0.72076	1.5547	2.6608	1.8479	1.8541	1.3464	2.2895	1.8507	1.6303	2.4996	2.294	1.2175	0.25727	2.3932	0.82089	3.143	0.96575	0.80747	1.9707	1.1178	1.2034	1.4853	-0.40829	1.6493	0.57343	0.12515	1.8743	1.8007	0.85573	2.0935	1.5468	1.6532	1.5921	2.3436	2.0264
-0.80391	-3.0869	-3.141	-0.55582	-0.9131	-0.75151	-1.3657	0.19688	-2.0824	-1.8114	-2.4531	-0.87904	0.28219	-1.0573	-1.273	-1.3154	-1.0828	-1.5048	-0.15905	-1.0716	-0.77725	-1.7991	-1.8508	0.031221	-2.0113	-0.55688	-0.81359	-1.1658	-2.2159	0.15816	-0.53042	-1.3818	0.67796	-3.7791	-1.2978	-0.52805	-1.7512	-1.1713	-1.7234	-1.0333	-2.1827	-1.588	-2.1844	-0.44745	-1.5618	-1.3787	-2.099	0.12662	-1.8598	-1.7448
-13.411	-13.756	-14.003	-12.143	-12.485	-12.636	-14.491	-13.571	-12.927	-13.157	-12.867	-12.223	-14.571	-13.363	-11.75	-11.855	-14.528	-12.87	-13.795	-13.603	-12.974	-12.652	-14.175	-13.438	-12.218	-13.406	-14.356	-11.786	-13.288	-14.594	-13.129	-14.076	-11.193	-12.824	-13.293	-12.14	-13.488	-13.572	-13.658	-13.454	-12.828	-11.321	-12.897	-11.519	-14.836	-14.805	-14.571	-12.994	-12.6	-11.684
-0.89303	-2.4275	-0.21828	-1.3387	0.22401	-1.0891	0.37118	-1.8737	-1.7712	-1.0537	0.59877	-1.0739	-0.81313	-0.51148	-1.3367	-1.9461	-2.2171	-0.7968	-0.28326	-0.37275	0.85591	-0.09797	-0.75378	-1.8221	-1.0205	-0.35422	-0.70747	-1.305	-0.30076	-1.1393	1.4053	-0.18591	-0.046661	-1.2535	0.034919	1.1684	0.19122	-1.0661	-1.307	0.2425	-0.86894	-0.29288	-0.91227	-0.38883	-1.8069	-1.3845	-1.1538	-0.54246	-0.01906	-2.2575
8.0987	8.0819	7.5889	6.5086	7.6122	7.9983	6.3847	8.3092	6.8451	6.9901	5.6762	7.4267	6.6252	6.5815	6.019	7.8657	6.5604	6.5667	5.8288	6.0336	5.4439	5.0803	6.3237	5.4723	6.9816	5.6596	6.4469	6.3497	7.6249	5.9431	8.0783	6.8695	7.3491	7.3496	6.9248	5.8024	6.4071	6.1814	6.4102	6.7749	7.2493	7.1914	7.9722	6.6316	6.6988	7.629	6.4553	7.5916	6.6322	6.5448
-1.653	-3.1249	-3.0878	-1.8938	-2.4191	-2.3655	-4.1339	-3.2758	-1.2891	-2.8036	-2.7933	-3.714	-1.4083	-2.3956	-2.4055	-3.7726	-1.9056	-2.7316	-2.9988	-3.1947	-2.8285	-2.5344	-1.988	-2.5445	-3.2809	-2.5232	-2.3278	-1.0758	-2.4086	-3.1354	-3.0447	-2.4464	-3.1134	-3.9415	-3.6288	-2.4316	-3.2012	-3.2873	-3.4406	-1.9813	-1.9732	-2.1705	-3.5107	-2.6346	-3.1899	-2.6784	-2.0633	-2.2267	-2.3149	-2.62
-1.6899	-2.1238	-1.9178	-0.88278	-0.41978	-2.0808	-1.4977	-2.1889	-1.4319	-1.071	-2.8604	-3.4244	-1.2013	-2.208	-2.7563	-2.9815	-1.7058	-1.2444	-0.51184	-0.99015	-0.26515	0.22978	-1.8123	-0.092964	-1.8906	-0.91285	-3.7602	-1.0609	-2.8324	-0.6898	-0.93058	-1.1721	-1.2579	-0.097203	-1.8804	-2.635	-2.0397	-3.8508	-0.84831	-1.9949	-1.0811	-0.49372	-2.09	-1.2851	-0.87482	-1.7963	-0.94682	-2.0697	-1.494	-0.4102
1.6763	0.87047	1.3533	0.43426	0.14941	2.3429	1.4575	-0.82009	2.0397	2.2806	0.020074	0.80214	0.87605	1.6503	0.66121	2.8262	0.051972	0.70109	0.89505	1.7784	2.1663	2.4843	1.2773	2.7492	1.7786	1.4546	2.2167	-0.12578	4.2448	0.62854	1.3704	-0.17675	3.022	0.89717	3.3928	1.1182	2.2343	1.7097	2.4223	0.52016	1.5284	1.7829	0.77788	0.84636	0.93027	0.9201	0.45829	1.3402	0.67483	-0.33127
1.9746	0.78265	2.7362	1.8035	1.8968	1.0833	-0.33934	2.9658	0.53461	0.91813	-0.37303	-0.21392	1.5513	2.1318	0.90583	1.3879	1.2373	1.7336	1.8295	-0.73396	2.7874	-0.32559	1.0623	1.7858	2.2225	1.1235	0.18325	1.4944	1.9127	2.6	0.21881	2.1597	1.962	1.2436	0.64957	0.66078	1.2334	0.60251	1.8028	0.30242	0.51244	1.4659	-0.38035	0.97474	1.4482	-0.23251	0.46515	3.6555	1.0011	1.4304
-1.5824	-2.1485	-2.0379	-1.4343	-2.2849	0.55373	-1.3407	-0.53864	-1.643	-1.5022	-1.4282	0.046936	-1.2666	-2.1256	-2.3135	-1.3761	-0.62714	-1.8016	-0.62537	-0.80678	-1.636	-1.9877	0.3207	0.099643	-0.12131	-0.18384	-0.40129	-0.3051	-1.3589	-2.3632	-1.4358	-2.1669	-1.1856	-0.41299	-1.0557	-0.16023	0.39183	0.5033	-1.7951	-2.2343	-2.5858	-2.5084	-1.3452	-1.2058	0.26146	0.076307	-1.1569	0.31623	-0.074505	-0.37259
1.9459	2.2901	1.2145	3.4177	1.6483	0.72936	4.2103	3.9319	2.0279	1.5431	3.934	3.2019	2.6261	2.0653	2.3902	3.2095	2.3939	2.8657	2.4762	2.8441	2.4743	2.985	4.0867	3.241	1.7263	2.0083	2.5492	2.1478	2.2992	3.5101	3.864	2.0601	2.6306	5.0418	2.8371	2.2124	2.8512	3.46	2.2312	2.878	1.5658	2.9726	2.1178	3.5214	0.87759	2.8446	3.4929	2.5295	1.9339	3.2837
-3.3523	-2.2946	-3.5206	-3.2938	-3.1494	-3.1082	-3.462	-4.3112	-3.5374	-4.3496	-2.4533	-4.2232	-3.8975	-4.7706	-4.0121	-3.583	-4.3044	-2.7989	-2.8695	-5.2924	-3.5847	-3.2715	-3.6516	-5.4328	-3.5133	-4.6185	-6.0651	-3.4761	-1.0274	-4.3201	-4.0206	-4.2062	-4.1351	-4.4268	-2.6528	-4.6918	-4.7466	-3.6687	-5.5065	-4.9665	-3.8909	-5.9343	-3.8544	-3.8476	-5.1982	-4.0911	-5.6623	-4.359	-4.152	-3.5046
-12.622	-11.025	-13.377	-13.696	-13.077	-15.459	-11.677	-13.216	-14.387	-12.766	-12.989	-14.061	-14.114	-13.413	-12.78	-12.701	-13.293	-13.558	-11.527	-14.259	-13.607	-12.344	-13.419	-12.124	-11.825	-13.347	-14.474	-13.525	-14.426	-14.891	-12.113	-14.234	-12.973	-13.062	-12.24	-13.547	-13.98	-13.961	-14.052	-13.783	-12.708	-14.434	-12.107	-13.623	-13.112	-12.813	-12.197	-13.314	-12.977	-14.564
-3.8044	-4.3694	-4.4211	-3.3971	-4.1477	-3.983	-4.7199	-5.1418	-6.1475	-4.7291	-5.9055	-4.0842	-3.6122	-2.9213	-3.366	-2.7872	-4.2109	-4.1199	-3.8281	-4.633	-4.9363	-2.2913	-4.4853	-5.2554	-4.9486	-4.9362	-4.2066	-4.2324	-3.4619	-5.1645	-4.634	-5.0214	-4.696	-5.4327	-3.394	-4.7644	-3.494	-3.9409	-4.366	-3.426	-4.7953	-4.0514	-4.8359	-3.1338	-4.9324	-4.3739	-4.9348	-4.9869	-5.1335	-4.736
-2.2228	-0.11718	-1.8013	-1.9568	-2.5507	-1.617	-1.7612	-0.17639	0.12124	-0.93263	-0.87103	-0.7587	-1.27	-1.2671	-1.399	-1.1068	-3.3517	-3.1052	-0.58272	-2.3556	-0.76676	-1.0105	-0.97455	-2.3767	-1.2699	-1.2622	-0.59645	-0.81211	1.2424	-0.82713	-0.68707	-3.3266	-2.7169	-3.7457	-2.4549	0.44114	-1.1695	-0.19453	-2.9766	-0.96566	-1.3906	-1.6716	-1.7795	-1.4032	-2.0306	-0.1546	0.16402	-0.52587	-1.7539	-1.5265
1.7198	1.7834	1.6265	0.95248	2.0797	1.8007	0.68926	1.3231	3.0927	2.0261	3.5061	1.3685	0.56809	3.8822	3.0909	0.63644	3.3278	1.6587	2.168	1.3775	2.2446	1.1521	2.209	2.5865	0.40774	2.6999	1.923	1.7934	1.958	1.1954	0.75996	0.58644	1.6025	2.0033	1.8556	1.6551	0.84689	0.0073904	1.7762	2.3414	1.6582	2.0977	2.0388	2.5516	3.1672	0.86888	1.271	0.66168	1.5687	2.0632
-4.059	-4.4657	-3.8254	-3.8471	-4.6383	-1.9332	-2.9632	-3.758	-2.9423	-3.6134	-3.3708	-3.6519	-3.7904	-2.6211	-3.0896	-1.7138	-4.5392	-3.3651	-1.981	-3.4667	-3.0592	-2.0948	-2.0261	-2.8478	-3.2191	-2.0398	-2.6408	-2.5836	-3.25	-3.0366	-3.4345	-2.9025	-2.0967	-4.2021	-2.2446	-3.2206	-3.644	-4.7445	-4.0121	-4.5304	-3.0716	-2.2751	-2.4885	-3.1932	-4.0001	-2.9437	-1.7897	-2.5569	-3.8898	-2.7724
0.93933	1.6047	1.7391	1.9962	0.60313	2.0188	1.2759	2.7316	-0.39751	1.9473	2.3827	0.39362	2.3092	2.3849	2.2941	0.13485	1.4014	2.746	2.01	1.8029	0.90769	2.6131	1.7281	3.807	2.6321	1.2536	2.4803	2.8877	3.0079	2.8432	0.073458	1.6895	1.243	2.3749	-0.063114	1.2543	1.6858	1.0729	1.2339	1.3505	1.599	0.70204	2.0839	0.87372	1.4072	1.0329	1.0718	2.5216	2.5084	1.5437
-12.513	-11.727	-10.957	-11.907	-11.255	-11.742	-12.539	-13.281	-11.424	-11.773	-11.277	-11.868	-9.3789	-11.452	-11.153	-12.343	-12.218	-11.047	-11.454	-10.839	-11.399	-11.653	-12.917	-11.27	-11.535	-12.37	-11.178	-13.166	-11.07	-11.589	-11.788	-10.666	-11.116	-11.859	-11.419	-11.551	-10.408	-12.075	-12.356	-11.632	-10.577	-11.065	-11.218	-12.781	-12.484	-9.8758	-12.564	-11.858	-10.762	-10.939
-3.0068	-2.1191	-1.7163	-0.89129	-1.9721	-1.6009	-1.2821	-2.9678	-3.3747	-4.7514	-0.95567	-3.6231	-2.7471	-2.6741	-1.4298	-2.5896	-3.7299	-1.9352	-1.5734	-2.2554	-2.2903	-2.0859	-0.71847	-3.6931	-2.8516	-1.7198	-1.1363	-3.8147	-1.7545	-3.3684	-3.2303	-5.0294	-2.9619	-2.9301	-1.6944	-2.4637	-0.62039	-2.1913	-2.0765	-3.0438	-4.0442	-2.0592	-3.5768	-2.4932	-2.5432	-2.0354	-2.3825	-2.849	-3.745	-2.9157
-5.0283	-4.6218	-7.1112	-4.6416	-3.5841	-4.1508	-5.0267	-4.9507	-2.5571	-5.172	-4.2359	-4.5687	-4.2971	-3.4469	-4.0245	-4.0958	-2.4135	-3.8496	-5.2972	-4.4951	-5.2621	-3.3095	-3.0713	-4.7912	-3.6602	-3.0472	-3.8946	-5.8675	-2.2285	-4.0336	-3.1214	-4.9438	-4.6286	-4.2722	-3.9379	-4.3898	-2.8721	-4.9428	-4.1272	-5.5266	-2.7548	-3.2664	-4.6955	-4.1269	-3.0066	-2.7069	-3.8641	-4.5235	-3.6651	-3.6682
9.1914	9.2003	9.6876	10.091	9.8317	9.4904	12.281	11.545	9.3282	11.813	9.5527	9.5689	9.4751	11.159	9.0251	9.6688	9.0339	11.485	9.2067	8.4991	10.644	10.327	10.547	8.0494	8.3384	9.3057	9.6648	9.6178	10.109	9.3437	10.963	10.266	9.0116	9.5967	9.3423	7.0301	9.4035	10.442	9.9677	9.8718	9.029	12.063	9.2885	9.9217	8.3159	9.6783	11.829	9.3351	9.8498	9.4699
0.4983	0.59687	1.4477	1.7381	2.664	1.6051	2.0515	2.8897	0.82132	0.658	1.2075	1.9174	0.062902	2.3086	4.2962	2.1931	2.0311	1.3575	3.3117	3.1073	0.8111	1.5499	1.9708	1.7598	1.4811	1.6482	1.714	2.602	0.1765	1.3641	-0.11077	2.5175	3.0191	-0.25384	0.4236	1.8296	1.5906	2.4385	2.7073	1.1407	2.5265	2.8181	1.8771	1.6754	2.4905	2.1906	2.1688	1.7448	1.2076	0.4165
-23.06	-22.028	-19.971	-22.398	-22.722	-23.508	-21.217	-21.712	-21.549	-22.255	-21.422	-21.178	-21.835	-22.624	-22.334	-23.121	-21.724	-23.436	-22.324	-23.121	-22.008	-22.363	-23.364	-21.961	-22.925	-21.172	-24.27	-21.899	-22.831	-19.542	-22.831	-20.681	-22.206	-22.647	-22.137	-22.571	-23.065	-21.215	-24.098	-22.443	-22.616	-22.4	-20.204	-22.756	-22.896	-22.37	-20.394	-22.249	-23.269	-21.478
-1.8026	-0.25198	-1.5758	-1.8508	-3.3109	-2.4676	-2.6089	-0.73784	-0.88643	-0.81158	-1.4263	-0.30303	-1.8415	-3.3855	-2.2262	-0.758	-2.5289	-2.5154	-3.7429	-1.8062	-2.2494	-1.6135	-2.035	-2.8991	-0.34103	-0.96579	-1.6192	-1.4806	-2.16	-1.9038	-2.2251	-0.99485	-2.4186	-1.547	-2.4434	-1.1746	-2.3671	-0.73363	-2.4617	-0.75751	-2.7925	-3.0677	-1.9143	-1.5973	-0.79956	-0.2245	-1.3683	-1.8527	-1.1366	-1.445
-8.9399	-10.642	-8.2356	-8.678	-8.9706	-10.061	-9.767	-8.6418	-8.7628	-9.3497	-7.5241	-10.909	-10.886	-7.5835	-8.7712	-9.4947	-8.1589	-10.677	-7.9878	-9.7156	-9.2193	-8.4348	-9.3725	-9.065	-8.5586	-10.064	-8.8834	-8.8477	-9.3759	-9.0423	-7.546	-8.0423	-8.9518	-10.543	-9.6634	-11.513	-9.4531	-10.299	-8.3242	-10.39	-10.006	-9.3547	-8.8497	-9.9952	-8.5147	-9.1476	-9.8834	-8.9671	-10.045	-7.8237
-13.986	-11.955	-12.558	-13.284	-13.426	-13.951	-13.59	-12.694	-13.573	-13.548	-12.063	-14.566	-13.041	-13.585	-13.767	-11.637	-11.695	-15.099	-14.03	-13.523	-12.042	-13.591	-12.65	-12.564	-12.368	-12.789	-13.355	-12.941	-12.506	-12.764	-11.074	-11.744	-14.554	-12.432	-11.79	-13.844	-12.642	-11.423	-13.178	-13.204	-12.045	-14.168	-11.643	-11.873	-12.846	-11.316	-11.486	-14.462	-11.636	-14.964
-14.981	-14.578	-12.4	-13.758	-13.666	-14.033	-14.935	-13.994	-14.607	-13.017	-15.724	-14.139	-13.106	-14.138	-14.564	-13.724	-13.127	-13.824	-13.571	-13.851	-15.037	-14.346	-14.264	-13.656	-13.441	-13.488	-12.612	-14.502	-13.819	-13.761	-13.599	-14.904	-13.693	-13.846	-15.036	-12.16	-14.192	-13.86	-13.906	-14.146	-13.403	-13.128	-14.086	-14.717	-14.765	-13.293	-13.856	-13.464	-13.931	-13.2
-10.805	-11.749	-11.149	-13.596	-12.939	-13.638	-11.128	-11.96	-11.89	-13.129	-11.828	-11.713	-13.449	-12.755	-12.566	-12.689	-12.974	-12.581	-12.992	-12.498	-12.752	-13.408	-13.174	-13.72	-12.362	-12.801	-13.912	-12.64	-13.365	-12.329	-12.298	-12.666	-12.047	-12.48	-12.107	-13.17	-12.797	-13.567	-13.758	-11.876	-11.692	-11.527	-13.711	-12.553	-12.157	-12.277	-13.823	-12.085	-11.224	-12.262
-12.98	-13.505	-13.257	-12.864	-13.708	-12.738	-15.984	-13.052	-12.713	-12.599	-10.835	-12.837	-12.437	-13.535	-13.169	-11.987	-13.522	-13.382	-12.141	-14.089	-13.642	-13.589	-13.955	-12.541	-12.703	-13.002	-12.957	-15.753	-12.035	-13.254	-14.609	-14.103	-14.038	-11.942	-12.88	-12.117	-15.512	-12.126	-13.111	-13.588	-14.597	-12.869	-12.362	-13.421	-13.814	-12.59	-14.019	-14.066	-12.951	-13.631
-20.985	-21.719	-22.576	-23.54	-21.852	-21.614	-20.141	-22.535	-21.971	-21.389	-22.811	-21.377	-22.539	-21.917	-21.639	-22.653	-22.237	-21.733	-22.962	-23.218	-20.702	-21.529	-21.263	-20.802	-22.435	-22.91	-20.521	-21.641	-23.837	-21.637	-22.768	-22.847	-22.914	-20.983	-22.874	-21.466	-22.883	-22.087	-22.097	-19.941	-20.997	-20.839	-21.65	-23.072	-21.583	-21.938	-21.373	-23.143	-21.448	-22.286
-4.6407	-4.0285	-4.2726	-4.332	-5.5235	-5.4992	-2.9552	-3.9645	-4.542	-3.402	-4.2523	-4.2004	-2.2432	-5.2849	-5.2706	-4.3476	-4.2835	-2.4822	-4.4791	-4.4115	-4.3625	-4.5908	-4.8402	-2.6249	-4.2146	-5.9496	-4.6576	-3.5145	-3.2632	-5.4547	-2.981	-4.4886	-3.0953	-4.0865	-4.3762	-5.4857	-2.7977	-4.1137	-3.9672	-2.9722	-3.1186	-5.0628	-3.8447	-4.753	-4.2953	-4.4885	-3.3032	-4.8462	-3.9148	-3.5156
-11.611	-11.777	-10.484	-10.895	-12.669	-11.293	-11	-12.763	-11.012	-12.354	-11.031	-11.78	-10.163	-12.582	-10.846	-12.877	-11.623	-11.57	-12.41	-10.332	-11.051	-15.168	-12.671	-11.426	-10.941	-10.056	-9.285	-11.069	-12.511	-10.284	-11.702	-12.88	-11.484	-11.921	-11.985	-12.779	-11.262	-10.319	-12.164	-13.467	-10.816	-11.176	-11.318	-12.615	-14.315	-10.763	-11.412	-12.427	-12.716	-12.148
-3.076	-4.5356	-3.4095	-4.9623	-5.2054	-4.2728	-5.0281	-3.6283	-4.8956	-4.17	-5.2609	-5.0983	-3.9325	-2.6467	-4.345	-4.5542	-5.8221	-2.6882	-4.3111	-4.1463	-4.4474	-5.8917	-4.4498	-3.6593	-2.1297	-4.2925	-3.9176	-5.36	-4.9209	-5.2576	-5.6117	-3.2319	-4.0247	-4.5793	-4.3146	-5.0476	-4.3503	-3.0285	-4.4775	-3.0521	-4.3087	-2.7005	-4.2291	-3.6047	-5.3313	-4.6408	-4.2915	-3.9505	-4.8212	-3.6344
-4.3685	-4.2524	-3.236	-4.5621	-2.4344	-2.6044	-1.954	-3.1492	-3.9554	-3.9853	-4.03	-6.393	-3.7095	-3.038	-3.5866	-3.9243	-3.9428	-2.5428	-3.1465	-3.7787	-2.2579	-3.9768	-4.4138	-6.3906	-2.5298	-2.9412	-4.59	-3.7638	-5.2888	-5.2734	-5.2142	-3.7107	-4.6241	-5.7554	-5.1864	-2.4401	-4.4588	-4.9713	-3.6416	-4.6422	-4.9846	-3.4043	-6.1631	-3.6454	-3.3744	-4.3519	-3.2737	-3.3615	-3.2278	-4.2777
-14.573	-15.582	-14.329	-14.198	-14.408	-15.138	-14.495	-15.189	-16.395	-16.623	-13.314	-15.888	-14.396	-14.307	-14.931	-14.179	-13.163	-15.3	-14.39	-14.241	-14.809	-14.424	-14.895	-13.779	-13.738	-14.768	-13.391	-12.974	-15.598	-14.811	-14.13	-13.186	-16.846	-13.775	-15.835	-14.479	-13.71	-14.234	-16.704	-15.073	-14.998	-13.588	-14.665	-14.845	-14.841	-15.259	-14.248	-16.406	-14.744	-15.058
0.72744	0.2256	0.87669	1.5562	0.91779	0.47929	-0.026133	0.80717	0.85304	0.64545	0.40673	0.36352	0.05274	-0.35912	0.99674	0.79091	0.44483	1.7089	1.7543	1.332	0.47969	-0.40677	-0.23952	0.64534	-1.2082	1.3739	2.544	1.8092	0.69973	0.19518	0.84409	0.56528	2.1985	0.20112	1.4719	0.93423	0.57674	0.55235	0.39903	0.75098	-0.38685	1.5667	-0.73325	0.63715	0.55083	0.88874	0.0026385	1.603	0.87649	0.20805
0.30782	-1.4615	-2.6841	0.28576	-1.1115	-0.37775	-0.71495	-0.36962	-0.44397	-0.81818	-0.50343	-0.052646	0.99609	-0.78136	0.037114	-1.6885	0.78185	0.1072	0.63956	0.0080419	-0.40238	-1.8464	-0.38732	-2.1512	-0.22261	-1.9771	-1.6259	-0.53088	-0.14738	-1.2983	-0.13217	0.25324	-0.25053	-0.80443	-0.4886	-0.74002	0.19012	-2.8524	0.41782	-1.209	-0.020159	-1.6456	-0.63978	-0.29399	-0.054767	0.5948	-2.0808	-1.6564	-2.6768	0.57188
-1.8666	-0.48898	-0.621	-1.8829	-3.3337	-0.7452	-1.4289	-2.6164	-1.7718	-0.56917	-1.9401	-1.3534	-3.1268	-1.3279	-0.63521	-0.681	-0.41754	0.058094	-0.22181	-0.58596	-3.633	-1.2119	-0.74285	-3.3379	-1.3643	-2.3702	-1.0535	-1.6635	-1.9755	-1.812	-1.455	-1.9066	-0.92321	-0.82867	-1.3932	-1.8509	-1.9187	-2.1862	-0.5844	-0.82736	-0.86806	-0.73082	-1.2424	-0.29131	-2.3454	-0.76282	-1.9518	-2.7259	-3.0243	-0.41227
3.2734	2.1909	3.1949	2.4558	2.0577	2.1401	4.6979	3.2455	3.656	1.1139	3.3825	2.4571	3.4304	2.28	1.849	1.6052	0.67024	1.9372	3.6973	0.8965	3.8482	3.0052	2.2055	2.1373	3.4345	3.3122	3.2113	1.7909	2.825	2.9499	2.2041	3.4074	3.4342	3.3466	2.7649	3.0329	3.1749	2.0235	3.4462	2.942	2.2678	1.9259	3.4232	1.8246	1.9003	2.5071	2.9313	2.8985	2.7446	3.2312
-21.547	-21.643	-20.8	-20.437	-21.296	-21.044	-21.951	-19.611	-20.663	-21.002	-19.775	-21.277	-20.171	-19.369	-21.769	-21.036	-20.705	-19.967	-19.074	-19.84	-20.796	-21.307	-20.28	-20.659	-18.934	-21.028	-22.033	-21.68	-19.486	-22.118	-20.568	-19.828	-20.344	-21.604	-21.081	-21.369	-20.669	-21.344	-21.931	-21.296	-19.144	-20.348	-22.895	-20.246	-20.375	-19.909	-21.212	-20.755	-19.356	-19.986
-13.17	-13.533	-14.962	-13.324	-14.101	-10.772	-12.282	-14.037	-13.198	-14.259	-12.906	-12.481	-12.028	-13.89	-13.535	-14.536	-15.301	-11.569	-12.962	-13.302	-12.194	-11.129	-14.682	-14.308	-13.65	-11.762	-13.267	-12.379	-13.502	-13.046	-12.901	-12.694	-12.767	-13.539	-12.104	-11.749	-13.693	-12.213	-12.152	-13.009	-12.547	-13.015	-12.569	-13.65	-13.229	-14.413	-13.569	-14.132	-11.673	-13.527
3.5528	2.0065	2.9569	2.6629	1.0278	2.748	1.9416	3.3124	3.3376	3.4172	2.6513	3.6138	1.7819	2.4955	4.1831	2.4347	1.9354	2.5345	3.6893	1.7498	2.2817	2.0928	3.3853	1.7411	2.2966	1.7689	2.3263	1.7332	2.0591	2.8179	2.3348	2.6967	2.7204	1.1468	1.7496	1.6115	2.6953	1.5356	4.1015	0.87913	3.6118	2.7711	2.6934	3.6684	3.2159	3.7701	2.1002	3.8996	2.239	1.5338
-11.878	-11.358	-12.024	-11.198	-11.5	-11.935	-12.049	-10.82	-13.645	-11.841	-12.417	-11.152	-11.897	-13.316	-11.511	-11.898	-11.133	-12.604	-10.825	-10.728	-12.57	-11.893	-10.662	-10.189	-11.779	-10.635	-10.5	-10.651	-13.152	-11.414	-11.526	-12.986	-11.761	-10.952	-12.115	-10.746	-13.423	-11.393	-10.904	-11.242	-11.86	-12.271	-10.834	-10.215	-11.44	-11	-11.609	-12.587	-10.114	-13.051
-4.9598	-3.855	-4.9693	-5.2479	-6.3692	-4.6821	-7.9921	-3.7398	-6.9718	-5.3304	-3.3765	-3.7887	-3.517	-6.1191	-6.2698	-4.3557	-3.624	-4.0918	-6.6858	-4.2319	-4.0162	-5.4381	-5.7815	-4.975	-4.755	-5.8468	-5.2224	-5.3467	-5.0445	-4.4192	-6.776	-5.2785	-5.3568	-6.1694	-3.9203	-4.8862	-5.2567	-5.4744	-5.1125	-3.8434	-5.341	-5.1388	-4.951	-5.5091	-4.5019	-2.9547	-5.2212	-5.0482	-6.9896	-5.64
4.2987	3.893	5.7558	4.1192	5.1173	4.4299	5.1443	4.9476	4.2664	4.8827	4.9289	4.6603	5.152	6.7228	5.3187	3.9915	5.3596	6.8981	3.5477	4.9148	6.3641	5.2904	5.4015	4.1478	4.7052	6.1318	5.8956	5.7718	4.9316	3.8703	4.6341	5.2241	3.6646	5.7473	5.2495	5.2766	4.4045	6.3369	6.4209	5.8058	5.7671	4.825	3.8426	4.4623	5.8491	5.3313	6.382	4.3422	3.631	4.8433
3.632	5.3803	3.5108	3.6267	4.8515	4.1078	4.0433	4.1617	4.9456	5.0606	4.8155	4.406	5.4053	4.6551	2.8563	4.5444	4.3296	4.2847	4.1416	4.0956	3.1617	5.912	4.627	4.554	4.5666	4.4192	3.7907	4.1114	4.2938	4.8462	3.9529	2.7693	3.6465	3.6788	4.4681	4.6074	3.1353	2.835	5.6119	4.1476	5.2578	4.4042	5.4043	5.2721	4.9566	5.1813	4.2633	4.3333	3.3869	4.6604
-1.2008	-1.7586	-2.5711	-1.5684	-2.0021	-4.0471	-3.3656	-0.62461	-1.9101	-2.4179	-2.9994	-1.1663	-0.86752	-1.2204	-1.4113	-1.1331	-3.5522	-2.2422	-3.5263	-0.99873	-3.0181	-2.1187	-1.5756	-0.71018	-0.16717	-2.1118	-2.4204	-2.1781	-2.7218	-1.5307	-2.7613	-2.9181	-0.76117	-1.8507	-1.3926	-1.0473	-1.2173	-0.94335	-3.0391	-2.8966	-2.274	-2.2216	-2.2548	-1.8343	-2.312	-0.93538	-2.5984	-2.5679	-0.8822	-0.82103
-9.7584	-8.4009	-9.1357	-10.052	-9.3491	-8.0663	-10.494	-7.9405	-9.9424	-8.3027	-8.4616	-9.8207	-9.0007	-9.2515	-8.1423	-7.6867	-9.0935	-8.9099	-9.8929	-8.6446	-8.7916	-7.0475	-8.2222	-10.172	-9.6174	-9.1855	-8.2732	-8.5652	-8.8526	-9.2217	-9.5553	-9.2212	-7.9538	-8.4417	-7.984	-7.8229	-9.1712	-9.0837	-8.5119	-8.9299	-8.3326	-7.8576	-8.941	-9.9981	-9.3512	-10.102	-7.4391	-7.5138	-8.5963	-8.1538
-23.224	-22.979	-22.948	-22.285	-21.322	-22.319	-21.889	-21.525	-21.703	-21.293	-18.839	-21.151	-22.095	-22.775	-22.31	-22.744	-21.635	-22.3	-20.951	-21.041	-20.857	-21.511	-20.655	-22.628	-21.874	-22.888	-22.615	-22.366	-21.266	-22.902	-23.266	-21.44	-21.488	-19.402	-22.023	-20.989	-21.713	-24.638	-22.094	-22.803	-23.398	-22.26	-23.475	-23.436	-21.202	-22.869	-22.254	-21.385	-22.948	-23.167
-14.746	-12.765	-15.965	-14.732	-13.999	-13.743	-16.071	-14.887	-13.204	-13.745	-13.034	-14.827	-13.552	-13.351	-15.054	-14.723	-14.273	-14.793	-16.548	-13.602	-14.734	-13.3	-14.193	-15.168	-15.031	-13.696	-15.106	-14.89	-13.811	-15.569	-13.38	-15.022	-14.071	-14.423	-13.626	-14.462	-13.654	-14.657	-13.635	-13.346	-15.763	-14.11	-15.551	-13.302	-14.092	-13.725	-15.698	-14.514	-16.122	-14.957
1.1731	-0.11264	-0.85701	-0.51774	0.40519	0.25135	1.661	-1.6032	0.96681	0.51316	0.79174	0.78377	-1.1074	-0.20242	0.86803	0.25882	1.3641	1.3765	-0.15923	0.96837	-0.63744	-0.11506	-0.26868	-0.38069	-1.2143	-0.017856	0.058573	0.52663	0.8161	1.3412	-0.67579	-1.6421	0.10228	0.3639	-0.46885	-0.69815	-0.60652	0.056133	-0.39885	-1.1603	-1.1322	0.20254	-1.4411	-0.11802	0.61153	0.50117	-0.74253	0.021132	-0.084375	-1.356
1.4208	1.0955	2.5673	2.7447	1.8854	1.5754	2.3053	-0.10431	2.3297	3.1907	0.81881	0.73507	2.0857	1.3537	1.9505	1.8856	2.8464	1.1619	1.4149	1.4012	1.136	1.2562	3.4899	2.3211	2.6723	1.7199	1.4782	1.8513	2.1394	2.2744	0.6873	2.697	3.1757	3.0416	1.7323	1.668	0.53783	2.6722	0.94874	1.5338	0.077837	2.7733	2.067	3.2301	2.0217	1.0307	2.5245	1.2399	3.2731	-0.27068
-4.5869	-1.2879	-3.1502	-2.6559	-4.9552	-2.427	-3.1753	-4.689	-3.2381	-2.7834	-1.2003	-2.0747	-2.9954	-1.9012	-4.4307	-0.96575	-4.2391	-3.9193	-2.2903	-4.1224	-3.8581	-4.941	-3.2163	-2.9374	-5.0218	-3.047	-3.0745	-2.8495	-1.9088	-4.8711	-3.1148	-1.2441	-3.8366	-2.2472	-4.3434	-1.6907	-3.0107	-3.7799	-1.5409	-2.1011	-1.663	-2.9036	-3.9556	-3.0224	-3.6057	-3.0849	-3.4992	-1.7	-3.2799	-3.8054
-2.8475	-2.627	-1.9923	-2.7356	-2.2125	-4.1671	-1.8955	-0.83112	-3.3817	-3.5905	-2.9758	-2.9246	-2.7836	-2.2145	-2.3528	-4.3315	-3.0337	-3.1985	-2.6005	-3.4642	-4.4056	-2.9694	-3.7528	-1.798	-3.4321	-2.1202	-2.5861	-4.1681	-1.8415	-2.402	-2.5662	-3.1385	-0.73787	-2.402	-2.4971	-2.6291	-3.0367	-1.3711	-1.7704	-2.9077	-3.758	-2.6709	-2.9224	-2.7209	-1.8721	-3.5746	-2.0521	-2.44	-2.8394	-3.2566
7.9138	8.1703	7.4845	7.9783	8.8388	8.8924	8.423	6.9763	6.3832	10.406	8.4131	10.953	8.2481	8.1866	8.9526	9.3725	10.161	11.34	7.3179	8.6121	7.8845	8.0077	9.2269	8.4075	6.7536	8.3857	7.7871	7.5581	7.7728	8.1693	7.4265	6.8058	9.6752	7.1761	6.9051	8.4502	7.2422	8.4836	7.72	8.2537	10.537	8.9485	9.8186	9.1532	7.8157	9.4478	7.822	9.0357	8.6809	8.1946
-2.8888	-2.4268	-3.0651	-4.5016	-1.7994	-3.6606	-1.6832	-3.441	-3.378	-3.6586	-3.8424	-1.4111	-1.8777	-1.9769	-1.8335	-0.74455	-2.1279	-3.1666	-2.56	-4.4104	-3.6128	-2.1108	-2.6969	-2.3887	-2.8348	-1.8816	-3.5134	-1.7078	-2.1975	-2.9531	-3.5253	-3.0459	-4.1054	-1.5318	-1.3685	-3.3485	-3.3367	-3.3182	-5.209	-3.173	-2.5238	-2.6374	-1.4601	-2.3548	-1.6998	-4.445	-2.4063	-1.263	-1.3139	-3.8182
-0.44246	-1.6338	-2.5673	-2.503	-2.7442	-0.82499	-2.8584	-2.1449	-2.5469	-1.4817	-1.4941	-0.73936	-3.3263	-2.835	-4.0536	-2.1018	-0.22038	-2.3308	-1.4997	-2.3109	-1.6532	-1.1777	-1.6996	-2.8712	-2.5055	-1.4174	-2.7557	-2.0053	-3.0385	-2.2324	-1.0414	-2.6218	-2.4165	-3.0073	-2.485	-3.3423	-2.9919	-4.4063	-3.2797	-1.7277	-3.4252	-2.9579	-1.1741	-1.8276	-3.2268	-2.1853	-0.94582	-3.4836	-2.7988	-1.8403
3.8835	5.6931	6.6944	5.7028	6.4386	6.5663	5.252	5.8501	4.6292	6.3317	5.6158	5.3189	4.5963	5.5056	5.1524	5.4302	4.2783	5.7568	7.4144	6.1657	5.6754	5.7511	6.2545	5.2942	7.3119	5.8125	5.3033	5.418	4.8141	6.6775	4.4087	4.996	6.9392	6.6509	5.4827	5.3631	4.743	5.2347	4.9305	5.2505	5.8068	6.0102	3.5535	5.9733	6.7031	5.019	5.6991	5.9412	6.0297	5.264
-21.765	-23.032	-21.278	-22.183	-22.727	-21.433	-21.935	-22.155	-20.525	-20.775	-20.427	-21.426	-21.805	-21.406	-23.303	-21.839	-22.296	-21.818	-20.546	-22.567	-21.952	-23.258	-22.692	-21.69	-22.56	-22.545	-22.572	-22.385	-22.679	-21.391	-21.569	-21.927	-22.598	-22.128	-21.456	-22.161	-22.006	-23.339	-22.246	-21.42	-22.76	-20.48	-23.075	-21.685	-22.192	-21.271	-23.09	-23.413	-21.872	-21.08
-11.979	-11.238	-12.038	-10.43	-10.496	-11.3	-11.81	-11.176	-11.283	-11.633	-10.964	-10.241	-11.168	-11.079	-11.361	-11.895	-12.318	-11.73	-10.422	-12.648	-10.77	-10.306	-12.183	-11.264	-10.869	-11.524	-11.19	-9.9908	-11.838	-10.457	-11.134	-11.788	-12.977	-12.299	-11.904	-11.874	-11.826	-12.511	-13.579	-11.427	-11.234	-11.894	-10.517	-11.072	-11.877	-11.034	-11.444	-11.512	-12.378	-10.734
-4.315	-4.3373	-4.3714	-5.0838	-3.9958	-3.4588	-5.7004	-5.0474	-4.3427	-4.1	-4.2531	-3.4132	-4.3945	-3.9343	-3.9845	-5.4452	-2.3138	-3.5232	-5.0008	-4.684	-4.3525	-5.9158	-3.8474	-5.0339	-6.4761	-5.5849	-4.8316	-3.4826	-5.8076	-4.7348	-4.6204	-3.3315	-4.4639	-5.1497	-2.5657	-3.5443	-5.4695	-5.5328	-5.6833	-4.4096	-3.659	-4.1968	-3.5804	-3.3256	-4.9765	-4.6121	-4.4246	-5.1673	-5.8556	-5.9422
-12.116	-12.927	-13.017	-12.411	-13.828	-14.788	-12.358	-14.634	-13.384	-14.451	-13.855	-13.314	-13.243	-14.475	-13.415	-12.85	-11.742	-13.25	-14.053	-13.2	-12.752	-11.148	-12.766	-13.302	-14.35	-12.106	-13.546	-11.169	-12.499	-12.883	-13.978	-13.542	-14.317	-11.301	-14.65	-12.014	-12.376	-12.245	-13.416	-14.571	-12.837	-12.599	-13.689	-12.335	-13.044	-12.642	-12.668	-12.871	-12.986	-14.521
-4.5236	-4.0292	-5.4223	-4.8365	-3.2352	-3.5514	-4.7605	-5.0725	-5.9438	-4.8802	-5.8331	-5.4669	-3.3146	-4.1586	-3.9472	-5.1553	-3.8454	-5.9515	-5.0092	-6.2234	-4.0022	-5.1047	-2.7101	-3.2404	-5.1309	-6.5641	-4.9606	-5.4153	-5.78	-4.0089	-5.6328	-5.4204	-5.3467	-4.5228	-4.9528	-4.1589	-5.2521	-5.9723	-3.948	-3.7668	-4.3054	-5.0106	-5.5688	-6.0205	-5.8736	-7.2672	-5.3587	-4.4777	-5.3874	-4.0527
-1.9745	-3.3333	-1.9736	-3.8944	-2.4695	-3.6729	-4.2724	-3.6975	-1.7132	-0.96501	-2.0719	-0.89946	-1.5961	-1.4757	-3.6757	-2.899	-2.8626	-2.1677	-1.5918	-3.3184	-2.0907	-1.9257	-2.6806	-2.7505	-4.1107	-1.3996	-2.3468	-4.2503	-2.8121	-2.2	-2.1419	-1.3687	-3.5719	-1.6585	-1.594	-1.6551	-3.3631	-1.1242	-0.86707	-1.6899	-2.9064	-1.6148	-2.7159	-2.3576	-0.15237	-2.6473	-3.2674	-1.7968	-2.8187	-2.4117
2.5796	0.42834	-0.56662	-0.36767	0.92637	-2.0096	0.7577	-0.36213	-0.83208	-0.52902	1.0079	0.1737	0.75758	-0.43772	-1.2319	-0.3996	-0.77246	-1.0336	1.2137	0.15595	-1.4149	0.46434	-0.66093	0.69471	-0.45732	0.23088	0.051129	-0.20236	0.36061	-1.9683	-1.1879	-1.2276	-0.24443	-0.36307	-0.3217	1.1515	0.50037	0.37129	0.16467	0.10446	0.28603	0.15617	-0.69466	-1.0901	-1.3739	-0.35052	0.36759	0.0059879	-0.027606	0.81528
-13.384	-12.896	-13.105	-12.781	-13.173	-14.478	-13.169	-13.042	-12.464	-11.47	-11.871	-13.918	-13.538	-13.757	-13.01	-13.644	-11.964	-13.163	-13.364	-13.022	-13.05	-12.666	-13.495	-13.812	-12.525	-12.041	-13.815	-11.957	-12.916	-13.422	-14.265	-13.936	-12.927	-11.998	-12.616	-14.213	-12.44	-14.179	-13.229	-13.28	-11.616	-13.859	-13.903	-12.157	-12.851	-13.587	-12.149	-12.66	-12.395	-14.348
-2.8874	-1.3706	-3.7454	-1.0568	-1.4701	-2.7835	-2.7636	-1.1781	-1.0057	-2.678	-2.429	-1.6829	-2.7007	-1.2353	-0.23115	-3.0019	-3.0934	-0.53906	-2.7021	-2.554	-2.9513	-2.7909	-1.7449	-1.3239	-1.7706	-2.158	-2.0997	-2.6556	-3.0749	-1.1381	-3.0142	-2.4292	-0.29653	-1.3347	-0.38114	-1.2797	-3.1084	-0.70204	-1.8401	-0.48693	-2.9823	-1.4814	-1.6929	-2.0025	-1.129	-1.9589	-0.8643	-1.1042	-2.4316	-1.4785
1.667	0.96161	0.8874	1.1609	2.0354	1.9136	1.1904	3.9847	0.29836	2.8227	2.478	2.4265	1.8171	3.1369	2.0131	1.2831	0.62939	1.9311	1.0768	0.84712	1.9891	1.1416	2.5601	0.79971	1.3045	1.7065	1.7482	2.4513	2.7399	0.59891	1.7485	2.3229	0.73513	0.49759	1.2637	0.85448	2.7102	2.6503	-0.25205	0.75894	3.0777	1.5894	1.9738	2.8735	2.3848	1.4293	1.5471	-0.18665	2.4858	-0.019164
-12.715	-15.924	-15.084	-16.231	-14.271	-14.197	-14.478	-15.82	-15.196	-14.691	-15.47	-15.195	-14.158	-16.46	-14.646	-15.052	-14.934	-14.794	-15.422	-12.72	-14.831	-15.36	-14.404	-14.763	-14.513	-13.813	-13.045	-14.184	-14.332	-14.924	-14.504	-13.008	-14.237	-13.74	-15.1	-15.045	-14.78	-15.004	-15.824	-14.174	-14.051	-15.526	-15.372	-14.916	-14.739	-15.483	-15.093	-14.253	-14.668	-14.725
-14.754	-11.647	-14.077	-12.969	-13.509	-10.606	-13.324	-12.202	-12.299	-13.711	-13.843	-15.002	-12.701	-13.336	-13.273	-14.256	-12.884	-13.574	-13.141	-12.957	-13.799	-12.295	-13.473	-13.1	-11.685	-12.61	-14.416	-14.082	-13.055	-13.382	-12.941	-12.811	-14.126	-14.675	-13.334	-14.753	-12.732	-13.66	-12.426	-13.679	-13.724	-14.69	-11.63	-12.857	-14.532	-12.799	-14.872	-14.095	-14.132	-14.043
-10.556	-9.972	-8.9372	-8.6503	-13.125	-10.81	-10.294	-9.981	-10.474	-9.2462	-9.935	-10.921	-10.405	-9.557	-10.693	-9.4874	-8.932	-9.7937	-11	-9.1677	-9.9067	-10.467	-10.531	-10.23	-10.025	-10.222	-10.569	-11.277	-10.361	-9.941	-10.209	-9.9369	-9.3855	-10.205	-9.608	-9.9776	-10.513	-8.7509	-10.443	-12.009	-9.1943	-10.99	-11.554	-8.7281	-10.671	-9.372	-9.422	-8.7982	-11.092	-11.041
-2.0649	-2.5294	-3.1333	-0.38532	-3.6292	-1.9728	-3.2058	-2.8236	-3.6732	-2.1267	-3.6508	-3.7756	-2.6435	-1.522	-3.2645	-1.7332	-1.9956	-3.4568	-2.2688	-1.9573	-3.2407	-2.7989	-3.4627	-2.0167	-3.4419	-4.2829	-3.5512	-4.4683	-1.093	-0.47482	-2.0083	-2.7435	-2.6559	-1.5298	-3.6441	-3.9224	-1.8538	-3.7229	-3.659	-3.1771	-2.9843	-2.7384	-2.4614	-2.9319	-3.3366	-2.3484	-3.65	-2.4204	-2.4389	-4.0374
-1.5068	-3.4125	-1.9769	-1.7061	-2.4976	-3.6367	-2.0363	-2.5236	-3.9536	-2.3089	-2.2988	-1.3756	-1.8997	-1.9599	-1.6393	-1.4787	-0.39294	-4.0875	-2.5432	-1.9814	-3.81	-3.5969	-1.6338	-2.1898	-2.5138	-3.1523	-2.0413	-2.6046	-1.7114	-2.6282	-2.0813	-3.2997	-0.43793	-2.2838	-0.7863	-2.6471	-1.7925	-1.9027	-2.8979	-3.5509	-2.5318	-2.0298	-2.4161	-2.4322	-2.5909	-2.1704	-3.567	-3.834	-2.7782	-4.2775
-2.8588	-2.091	-1.2045	-1.5927	-1.2259	-2.8341	-1.5608	-1.4862	-1.0824	-0.13233	-1.6807	-0.76869	-1.1116	-1.794	-1.6175	-0.91175	-1.8556	-2.4579	-2.2931	-0.38792	-0.31669	-1.6143	-2.066	-1.8204	-0.83735	-2.6079	-0.98309	-1.3228	-0.86085	-2.2186	-2.4386	-1.4994	-0.62125	-1.0225	-2.7175	-2.3867	-0.89368	-1.3716	-3.2565	-0.92132	-0.43375	-3.1351	-2.0375	-1.4991	-2.3268	-0.54736	-0.66711	-1.1507	-1.6398	-1.0399
-12.997	-12.128	-12.183	-12.282	-12.815	-13.696	-13.94	-13.71	-13.076	-13.167	-14.872	-12.551	-13.984	-12.956	-13.083	-13.05	-12.681	-12.474	-12.49	-13.762	-14.022	-11.637	-13.323	-11.825	-14.412	-13.651	-14.028	-12.861	-13.788	-13.775	-13.739	-13.028	-13	-13.146	-12.41	-13.407	-12.445	-11.431	-12.923	-11.202	-14.688	-13.519	-13.616	-12.434	-11.989	-11.857	-12.571	-12.99	-12.375	-11.887
-6.3268	-6.0549	-4.4291	-5.2685	-5.4165	-6.412	-5.9927	-4.883	-4.8572	-5.458	-4.1811	-5.0086	-3.8765	-6.5289	-4.7886	-5.1441	-6.5198	-5.2399	-5.6153	-5.8303	-4.3863	-5.2664	-5.715	-4.8186	-6.361	-5.976	-7.6982	-4.0009	-7.0059	-5.6948	-5.0385	-6.7039	-5.4973	-6.7031	-5.5246	-5.5598	-5.6672	-4.9032	-5.2277	-6.2524	-4.6844	-5.1157	-4.6205	-6.5907	-6.6815	-4.8707	-4.571	-6.3457	-5.9422	-6.2324
-3.5308	-3.0194	-1.3255	-3.0961	-4.6249	-4.0348	-3.6134	-2.9446	-3.4063	-3.1011	-3.7799	-4.3585	-3.0699	-2.1446	-3.6001	-4.3364	-3.8013	-2.7987	-3.9828	-1.7244	-3.557	-4.8991	-3.5674	-3.7893	-3.483	-3.4648	-4.8241	-3.6387	-2.8622	-2.5385	-2.9883	-3.5902	-3.513	-4.3269	-4.4356	-3.5966	-3.8019	-2.0019	-3.2425	-2.9783	-3.3816	-2.4257	-2.4978	-0.63165	-3.4739	-3.531	-4.4254	-2.9699	-1.4378	-3.0708
-9.9647	-8.0938	-9.3595	-8.7947	-10.204	-9.4322	-9.4489	-8.9361	-7.3875	-9.3845	-7.9633	-8.7503	-9.9756	-8.0488	-9.5212	-9.5409	-9.2485	-9.0392	-9.4503	-9.3042	-8.6265	-7.9372	-8.1897	-10.05	-10.315	-7.5846	-8.3754	-9.3544	-10.237	-9.3283	-8.5851	-9.3754	-10.427	-8.0745	-10.98	-9.2153	-8.2066	-8.0664	-10.084	-8.304	-8.6969	-10.425	-8.9064	-8.885	-9.9866	-7.9176	-8.531	-8.3017	-9.875	-7.494
-7.2072	-7.4857	-8.0113	-8.3298	-7.9174	-7.0694	-7.587	-8.1567	-5.8956	-7.9211	-7.1718	-8.7197	-8.7071	-9.499	-7.0781	-6.197	-8.9018	-8.0978	-7.9343	-7.2587	-6.0402	-7.3275	-7.8738	-7.3195	-6.5895	-7.5386	-7.4523	-5.4019	-6.6076	-8.0795	-6.3648	-8.1249	-7.705	-7.8047	-5.7002	-7.421	-7.9575	-7.5608	-7.1575	-7.6433	-8.4653	-7.4887	-6.5874	-6.9815	-7.9609	-7.7163	-8.2497	-7.1499	-6.689	-7.1288
-0.014953	-0.74579	0.98146	0.38253	0.10529	0.74779	0.66378	-0.12382	-0.78205	-0.90623	1.0116	-0.72351	0.072004	-0.58936	-0.17525	0.17273	-1.6331	-0.73626	1.6218	-0.53903	0.12994	2.1032	0.43057	-0.48881	1.8815	-0.43015	0.74261	-0.50531	-0.21203	2.4206	0.11656	-0.19531	1.7537	-0.30814	0.81947	0.89606	0.83117	0.39756	0.099894	-0.13017	1.0695	0.73129	0.71462	0.065979	-0.24001	-0.096086	0.791	1.0694	1.1707	2.0464
0.706	0.3926	1.7979	0.096585	-0.46846	0.049921	-1.2385	-1.272	0.46573	-0.001848	0.021665	0.73633	0.88187	3.3392	1.0204	1.0197	-0.88276	0.38067	0.46928	1.029	1.108	-0.32297	1.8635	0.088741	0.92646	0.29654	0.4045	-0.139	0.91166	-1.0693	-0.38287	2.3029	-1.2452	0.64595	2.4418	0.30253	1.7317	-0.23579	0.34896	0.48842	-0.18966	0.85093	-0.64445	0.60064	0.85881	1.1881	-0.57869	0.18246	-0.84389	0.13869
6.6101	7.5734	6.2209	6.6865	6.6008	7.1981	6.1281	7.6883	5.7444	6.7069	5.5771	5.9758	6.9778	5.6842	6.3772	5.9566	6.5189	7.6065	5.2135	6.522	5.8529	5.9527	7.8913	6.5443	6.4223	7.1953	6.4082	6.0148	7.2889	7.822	5.4224	7.3666	5.2293	4.7395	7.1562	6.87	7.6757	6.7705	6.9471	7.62	6.82	7.0258	7.4095	6.2454	6.579	6.9268	6.6431	6.9979	8.2552	7.6973
-7.7235	-5.7976	-6.5965	-4.9642	-4.368	-7.2185	-6.3984	-5.6354	-6.0581	-5.7596	-7.2004	-4.4099	-5.8758	-5.1473	-5.8826	-5.2763	-5.5256	-5.3677	-6.5595	-6.3236	-6.4238	-5.6199	-5.7612	-4.7358	-5.8344	-5.6821	-6.6566	-6.525	-4.1195	-5.5339	-5.5551	-5.7562	-6.6922	-6.0557	-4.3498	-6.5582	-7.4995	-6.3123	-4.3522	-7.1245	-7.0997	-6.577	-6.9472	-6.9044	-4.0054	-5.1289	-6.9797	-6.7651	-7.9576	-6.4783
-8.9387	-10.344	-8.1643	-9.7653	-8.7737	-10.193	-8.8359	-9.0436	-8.4111	-8.4823	-8.7662	-11.67	-10.662	-8.9915	-10.303	-8.482	-9.563	-7.7232	-9.1444	-10.137	-10.18	-8.555	-9.8355	-9.2388	-9.1092	-7.528	-9.0701	-8.5766	-10.612	-8.458	-9.7345	-9.5863	-11.294	-8.972	-10.296	-10.105	-10.637	-9.614	-8.8347	-9.7939	-8.7329	-9.2973	-10.319	-11.198	-10.903	-9.5447	-10.637	-8.9258	-8.8158	-10.783
-4.1612	-6.6417	-4.7301	-5.2371	-5.4271	-5.4862	-6.801	-7.3571	-5.4531	-5.4386	-5.821	-5.0172	-5.2191	-5.5564	-5.8418	-6.5014	-5.0042	-6.3742	-4.6151	-5.576	-5.946	-5.8705	-4.1327	-6.3759	-7.1309	-6.4707	-5.5034	-6.701	-6.0324	-6.8163	-4.9331	-5.8763	-7.0776	-6.4882	-5.0735	-5.9071	-4.7441	-3.9925	-5.915	-5.2862	-6.4047	-6.2913	-5.601	-7.0403	-4.3173	-4.8412	-6.0112	-5.5686	-5.0639	-4.7893
6.2686	6.8588	6.8584	7.1515	6.5054	5.9725	6.6222	6.7817	5.0145	4.3296	7.6718	7.7741	7.5046	7.0339	6.616	7.2607	5.9386	7.2969	6.7162	6.5946	6.5627	7.9075	7.0789	6.7583	6.5937	7.4879	7.4592	6.5084	7.8188	7.9973	7.328	7.6367	6.1706	6.827	5.6634	7.0228	6.8172	6.2539	6.3144	8.2562	8.9552	8.1724	7.3882	8.2247	5.8471	6.9424	7.0515	5.1817	6.3382	6.9131
-11.81	-10.852	-11.879	-10.64	-12.626	-11.328	-13.099	-11.647	-13.394	-10.607	-11.966	-11.538	-11.169	-11.34	-9.9095	-10.628	-10.872	-12.112	-11.939	-11.729	-12.238	-10.913	-11.773	-11.372	-12.301	-11.112	-11.702	-11.002	-11.822	-11.02	-11.37	-10.839	-12.232	-11.179	-12.806	-10.565	-11.058	-12.407	-12.308	-10.091	-12.968	-10.83	-9.9517	-13.53	-11.264	-11.422	-11.428	-11.795	-12.155	-10.631
4.0626	5.7161	5.0679	7.6268	4.9458	5.5203	6.8818	5.5752	3.9895	7.0757	5.6788	5.5636	7.0623	4.6085	4.9681	7.8144	4.8457	6.3353	4.9965	5.4302	5.7329	5.669	3.773	5.5697	6.2744	5.2458	5.6582	6.3707	5.9564	5.9079	5.7316	4.213	5.2736	6.3251	5.6704	5.0694	4.437	4.8542	6.3864	5.0261	5.5098	5.3942	6.3806	7.0146	4.7345	4.8239	5.6741	6.8197	6.5365	7.043
6.4558	4.8613	5.5133	5.1247	5.4702	5.1345	4.6055	4.6726	4.7728	4.782	4.7196	6.0887	4.8999	5.8347	4.2253	6.4063	5.4815	4.5497	4.0884	5.9105	5.1088	5.0197	5.0978	5.3702	4.286	3.7163	3.947	5.9595	5.6005	5.2992	5.1075	5.1635	5.1063	5.0482	5.4806	5.8946	3.7978	5.5456	4.4486	5.4789	3.6578	4.2645	4.4576	5.5073	6.8135	4.4723	4.6882	6.0873	4.71	6.9653
-4.1743	-1.3105	-2.529	-4.5288	-3.1618	-3.4993	-2.5857	-4.399	-4.027	-3.8544	-3.6286	-1.5625	-3.3521	-2.3577	-3.8495	-2.6718	-2.6943	-2.8003	-4.2864	-4.1318	-4.518	-2.2344	-2.5239	-2.4535	-2.7324	-2.8703	-2.8487	-2.1631	-3.4924	-2.1495	-3.0436	-1.9598	-1.4572	-2.4232	-3.7189	-2.4333	-1.2242	-2.5261	-3.1824	-2.011	-2.6966	-2.2637	-3.4641	-3.5276	-4.1488	-2.1108	-1.2777	-2.669	-2.3888	-3.1921
-10.59	-9.8607	-11.841	-11.702	-9.7405	-11.759	-11.593	-10.447	-11.748	-11.586	-11.069	-12.205	-10.814	-11.378	-10.302	-12.146	-11.094	-11.367	-10.719	-11.871	-9.6887	-11.941	-11.565	-10.942	-11.45	-12.35	-11.029	-10.222	-12.902	-10.245	-9.6459	-12.862	-12.328	-10.934	-11.238	-12.009	-12.554	-13.225	-11.651	-10.289	-11.783	-11.252	-11.506	-8.6524	-12.067	-10.688	-9.9567	-8.9044	-11.996	-11.419
-2.5976	-3.4096	-3.0078	-1.5718	-2.1317	-2.7157	-3.5626	-2.3119	-1.782	-1.4057	-4.7254	-2.876	-4.1688	-1.8417	-2.9283	-2.3003	-2.6268	-4.0903	-1.7103	-3.8708	-1.8001	-3.0693	-1.6562	-1.2622	-1.918	-3.5038	-2.7411	-2.9999	-1.4681	-2.6815	-1.8858	-1.6893	-1.893	-2.3062	-3.2682	-1.4243	-3.247	-2.6487	-2.5384	-2.5673	-0.50833	-2.836	-3.4592	-3.5918	-3.3806	-2.972	-4.1361	-2.6138	-1.6319	-0.95998
-21.852	-20.966	-21.675	-20.809	-21.254	-22.145	-21.722	-22.249	-21.995	-21.943	-22.446	-23.426	-23.298	-21.587	-22.709	-24.355	-22.465	-23.358	-23.184	-21.675	-22.508	-22.621	-20.522	-21.837	-21.544	-22.108	-21.013	-22.737	-22.144	-22.846	-19.997	-21.907	-22.12	-22.111	-22.423	-22.034	-22.554	-20.835	-21.844	-22.443	-22.91	-23.128	-21.559	-22.21	-21.329	-22.738	-22.1	-21.842	-22.255	-21.322
-0.1337	1.2681	0.43595	1.0946	-0.43494	-0.053094	-0.95659	-0.96535	-1.3938	0.73285	-0.74081	0.37503	0.021196	0.61563	1.5283	1.7901	-0.76491	-0.74679	-0.15467	0.22488	-0.90215	1.7403	0.080883	1.8887	0.43317	1.8731	2.3795	-0.4248	1.0002	1.969	-0.45834	2.3997	1.2726	0.75583	0.96402	-1.247	0.26171	1.4189	1.5616	-0.098093	-0.065084	-0.29624	0.04573	1.5292	0.10255	0.071332	0.33601	-0.87633	-0.14831	-0.025529
-1.9091	-3.4501	-1.2831	-3.643	-4.7155	-2.0525	-2.9139	-5.207	-3.9822	-1.9412	-5.5845	-4.7055	-4.4862	-2.681	-4.2872	-3.0863	-1.0051	-2.8585	-3.6692	-4.1952	-3.2876	-3.1817	-3.0196	-3.4368	-3.7337	-3.1759	-3.3089	-3.7899	-3.3309	-4.7691	-2.6493	-4.2709	-2.9326	-4.0579	-3.7199	-3.9598	-2.685	-2.935	-3.4511	-4.1023	-2.3218	-1.8711	-3.8909	-3.3505	-2.558	-1.3174	-3.7863	-4.4482	-4.163	-3.0021
-21.15	-22.028	-21.93	-22.67	-22.91	-20.482	-24.375	-23.066	-21.967	-20.49	-23.233	-23.669	-21.137	-22.168	-21.125	-22.957	-23.124	-23.13	-22.451	-21.449	-22.161	-24.187	-21.517	-23.317	-22.839	-20.941	-21.929	-21.168	-21.003	-22.539	-23.412	-21.533	-22.388	-21.737	-22.802	-21.588	-22.311	-21.184	-22.246	-20.462	-21.909	-22.665	-22.11	-22.94	-20.796	-22.942	-22.914	-21.95	-20.487	-23.101
-7.9087	-6.9952	-6.4018	-8.9556	-9.2168	-7.6677	-8.4049	-7.3651	-7.748	-8.1908	-6.3305	-7.0338	-7.8052	-6.3523	-8.0346	-7.5649	-7.4582	-8.0202	-9.1508	-7.4348	-7.7029	-8.9684	-6.9147	-7.6258	-6.5266	-8.756	-7.0922	-7.8017	-8.2008	-6.2928	-7.7359	-7.7755	-8.3309	-7.4196	-8.2784	-7.8683	-8.222	-6.249	-7.4157	-6.1103	-8.9265	-8.3522	-8.8607	-7.6978	-5.9505	-7.4815	-6.2736	-6.3343	-6.2612	-8.5971
-12.207	-12.571	-13.271	-11.395	-13.88	-13.238	-12.802	-13.233	-13.903	-12.453	-12.522	-12.95	-13.304	-14.091	-13.777	-13.119	-13.122	-14.858	-11.823	-13.343	-13.527	-13.929	-12.289	-12.095	-11.815	-14.09	-13.651	-12.578	-11.614	-13.208	-13.911	-12.177	-11.903	-12.865	-13.651	-12.59	-13.638	-13.204	-13.402	-12.082	-14.477	-12.779	-13.311	-13.966	-12.415	-12.622	-13.899	-12.958	-14.64	-12.734
-4.0188	-3.7174	-3.2936	-4.4918	-2.397	-3.9708	-3.0895	-4.0066	-3.8878	-2.2991	-5.7961	-3.7633	-3.9413	-1.9909	-3.9872	-2.8629	-4.0083	-3.8793	-4.2351	-4.8055	-4.9942	-3.6899	-4.4108	-3.781	-3.4478	-3.6854	-4.2519	-5.7876	-2.8455	-4.2472	-4.3987	-2.6902	-4.0607	-3.4603	-3.3292	-4.2488	-2.5189	-2.6534	-4.3759	-3.5318	-3.8179	-3.3441	-3.4324	-4.2166	-4.727	-3.0592	-3.0906	-3.9776	-4.714	-3.2072
0.78082	-1.9513	-2.1271	-2.3591	-1.9491	-0.82069	-0.25733	-0.94984	-1.3708	-0.99829	-0.61893	-2.3253	-1.3506	-0.63081	-1.1578	0.15368	-0.28162	-1.9972	-1.944	-2.6753	-2.2612	-1.0042	-1.068	-1.8319	0.14371	-2.5522	-0.15692	-2.2046	-0.514	-1.0975	-0.66626	-0.55396	-2.3606	-1.143	-0.66388	-0.35007	-0.52988	-0.73306	-3.0878	-2.1452	-0.34747	-2.2292	-1.5036	-1.4681	-1.2984	-1.3024	-1.1687	-1.2629	-0.61186	-0.80883
-8.1142	-8.3936	-8.409	-10.278	-9.4661	-8.2336	-9.3534	-9.9965	-7.7815	-9.0618	-8.4381	-9.8156	-6.7326	-7.8539	-10.562	-8.3228	-10.246	-9.4278	-8.6263	-9.1799	-9.7275	-8.3941	-8.2369	-10.341	-8.9674	-8.4062	-10.04	-10.406	-7.2856	-10.931	-9.3202	-9.5401	-10.012	-8.662	-7.8516	-8.6234	-7.7033	-8.4659	-8.3968	-9.7525	-9.7454	-8.7052	-9.8077	-8.853	-10.246	-10.791	-8.7473	-10.621	-8.9987	-7.8044
1.0422	0.62618	1.7922	2.2258	0.5471	2.2155	0.97283	1.5519	1.1701	3.091	0.74265	1.507	1.0923	2.6235	1.2188	0.90983	0.44317	2.7579	0.45665	0.34333	0.77676	1.3167	1.055	2.1592	1.1097	1.6385	1.6135	2.3748	1.8402	0.92237	0.49639	0.36979	2.0188	0.52379	0.77788	0.41092	1.4709	1.7196	2.3621	1.9106	1.7045	0.24983	0.90384	1.8546	1.7776	2.7513	2.3542	2.1064	1.977	2.2529
-10.596	-12.747	-12.79	-10.462	-11.647	-12.636	-11.359	-10.571	-10.446	-12.389	-12.468	-10.966	-11.714	-11.948	-10.352	-11.896	-11.702	-10.801	-12.339	-10.318	-12.534	-10.078	-13.417	-11.755	-11.572	-10.706	-12.553	-11.909	-13.334	-13.556	-12.053	-10.984	-10.269	-10.673	-10.64	-12.883	-10.574	-11.791	-10.738	-11.88	-12.022	-10.873	-13.029	-11.886	-11.238	-12.656	-11.816	-12.02	-12.083	-10.605
-15.51	-14.988	-14.308	-13.941	-13.289	-15.263	-14.819	-15.705	-15.079	-14.87	-16.157	-14.162	-14.699	-13.681	-14.59	-13.365	-14.309	-14.331	-14.952	-13.588	-13.868	-13.544	-16.473	-15.104	-14.286	-15.34	-15.297	-14.239	-13.912	-14.455	-15.117	-16.464	-13.746	-16.955	-15.11	-14.506	-14.156	-14.262	-13.867	-14.672	-14.551	-13.95	-15.865	-14.758	-15.482	-14.413	-17.576	-13.373	-14.407	-15.79
-11.608	-12.206	-11.246	-12.325	-10.885	-11.038	-12.518	-11.95	-11.001	-10.731	-11.942	-11.073	-10.933	-11.433	-11.73	-11.447	-11.158	-10.965	-11.487	-11.347	-10.788	-11.032	-10.334	-12.26	-11.917	-12.294	-11.286	-11.81	-12.158	-12.126	-11.725	-12.135	-12.482	-11.401	-12.757	-11.11	-10.828	-11.19	-10.87	-11.829	-11.794	-11.938	-11.538	-9.5071	-12.546	-10.892	-11.507	-10.366	-13.151	-13.526
7.4458	7.0869	7.189	6.8634	6.5197	7.1864	5.7162	5.703	7.4191	5.8968	6.8928	5.5231	4.8583	7.5664	6.5502	7.8421	9.12	7.5518	4.4583	8.8449	7.4219	5.6724	6.5639	8.5099	6.9239	6.8917	6.3368	6.0866	5.4224	5.8075	7.8842	7.0554	5.1012	6.2067	7.0038	5.7628	5.6974	6.694	6.2482	6.2503	5.9504	5.6576	6.7896	7.0719	6.8672	7.0873	6.9784	5.619	6.889	7.7316
-12.85	-12.322	-13.163	-12.228	-11.943	-13.251	-12.924	-13.362	-12.295	-13.876	-13.408	-13.022	-11.317	-12.619	-12.83	-13.067	-14.42	-12.903	-12.873	-11.79	-13.343	-13.477	-12.227	-10.597	-12.152	-12.287	-12.338	-14.438	-13.274	-12.707	-13.453	-15.002	-12.829	-13.17	-11.694	-10.665	-13.882	-13.253	-12.977	-14.326	-12.583	-12.564	-12.312	-13.538	-12.52	-14.505	-13.056	-14.02	-12.519	-12.334
-8.4496	-9.0606	-8.3304	-9.0144	-9.7309	-8.2354	-8.6855	-9.219	-8.3413	-7.9061	-9.6435	-10.044	-8.9472	-10.205	-10.358	-8.7544	-9.9381	-9.3952	-9.4169	-9.7198	-9.8959	-9.3741	-7.9253	-9.0385	-9.4633	-8.8901	-10.379	-7.1777	-7.9868	-8.6736	-7.3494	-7.9683	-7.7937	-8.9717	-7.8022	-7.6621	-9.2406	-9.8142	-8.2382	-9.1152	-8.1651	-9.2886	-9.3449	-8.836	-8.6423	-8.1757	-9.4928	-9.5198	-8.8244	-10.724
-3.6182	-5.0874	-3.7438	-2.9835	-3.1794	-2.1059	-4.2714	-5.318	-1.6682	-3.3096	-3.584	-2.222	-3.0217	-4.0543	-4.3909	-3.1243	-2.5934	-4.4146	-3.331	-1.7851	-3.0087	-1.2505	-2.4569	-4.0378	-3.5473	-3.1207	-2.4072	-1.1989	-4.0763	-3.3327	-2.5818	-2.7602	-3.7705	-3.7838	-5.155	-3.4679	-4.3105	-3.2992	-1.4373	-3.5084	-2.127	-3.93	-4.1992	-3.904	-4.6646	-1.4338	-2.8827	-4.1294	-3.9305	-4.811
-9.4456	-9.6774	-9.7527	-8.2742	-9.8292	-9.6592	-8.8697	-8.5576	-8.2712	-9.266	-6.2999	-9.4117	-8.3881	-9.426	-9.433	-9.69	-9.3946	-11.682	-9.4327	-9.9121	-9.4831	-9.2218	-8.5057	-9.5424	-9.5157	-10.059	-10.069	-8.8168	-9.4521	-9.1545	-7.9518	-7.9756	-8.8851	-9.5549	-7.3755	-10.33	-8.3528	-8.1631	-9.9985	-9.6679	-10.111	-8.849	-9.2693	-9.2382	-7.1595	-10.99	-11.346	-7.2305	-8.2079	-8.6103
8.6567	6.8116	7.7772	7.4835	5.2055	6.3376	6.0433	5.6771	6.738	8.5917	6.75	8.0031	5.5933	7.2627	7.15	4.8601	6.8652	6.6259	6.0374	6.9539	6.2378	4.6938	5.4206	6.0564	6.9852	6.7474	6.2596	6.2959	6.9825	7.0111	6.3596	5.4356	6.541	7.4495	6.692	6.5975	6.6794	6.4702	6.0385	8.1832	7.3879	4.1899	7.5884	6.1918	8.4264	7.8107	7.1433	6.9606	5.5407	5.907
9.2279	8.8691	9.2742	7.4716	7.5209	7.7779	8.9583	9.2411	9.1286	8.4317	9.9676	7.2847	8.8292	8.8271	7.8814	9.7054	8.7405	8.587	7.2538	7.6689	7.7149	10.244	7.5873	10.101	8.9263	8.9328	8.4833	9.1277	9.883	8.8883	8.0526	9.8624	6.9217	9.0226	7.695	9.0077	8.0978	7.2745	8.3092	9.3361	7.8034	10.399	9.7694	8.3586	8.9781	9.6907	9.964	9.1765	8.7897	9.3198
4.9994	3.3237	5.0882	3.9023	6.0424	6.2096	3.7136	4.3267	4.9036	5.2062	5.2357	5.5891	4.1919	4.677	3.3033	4.3136	5.5703	6.1397	6.257	5.7526	4.9572	4.4436	5.4322	4.9276	5.1278	4.3831	4.9471	7.6991	4.4671	4.5251	5.2839	5.0545	6.7416	4.8655	4.7966	5.4044	5.3008	5.9416	4.6855	5.4372	5.5086	5.4459	4.2068	6.046	6.0113	5.4507	5.4043	3.8501	5.2172	5.3785
-13.804	-13.071	-13.978	-13.395	-13.679	-15.082	-14.286	-12.749	-13.272	-14.361	-14.474	-16.093	-14.638	-13.364	-12.902	-12.596	-15.183	-13.013	-13.943	-14.111	-13.624	-14.183	-14.803	-12.969	-14.881	-12.386	-13.386	-15.193	-13.525	-13.937	-15.711	-13.214	-13.5	-15.059	-14.465	-13.599	-14.976	-14.213	-13.188	-14.131	-14.549	-13.79	-12.899	-14.718	-15.678	-11.98	-14.823	-15.106	-13.168	-14.645
-8.9873	-7.5708	-7.3319	-8.6064	-7.7162	-8.3269	-7.0715	-7.8813	-7.1073	-6.9176	-8.578	-7.152	-7.4825	-7.8691	-7.6241	-6.6861	-8.0915	-6.485	-8.3241	-8.7874	-7.0496	-8.2469	-6.9731	-7.1771	-7.0575	-6.2216	-7.2057	-8.4359	-8.0156	-6.5408	-8.1457	-6.5673	-8.8157	-7.3297	-7.8316	-7.8161	-7.4903	-7.6357	-6.6828	-7.5917	-8.237	-7.989	-6.453	-6.9564	-9.0785	-9.1622	-8.6356	-6.6683	-6.6399	-7.8175
-6.2531	-4.451	-6.7418	-7.6334	-7.4413	-6.7469	-5.7129	-6.1996	-6.3624	-5.1265	-5.6526	-6.4658	-6.5622	-6.8314	-6.1305	-5.5136	-6.9039	-5.5134	-4.5191	-5.9167	-8.0637	-7.5545	-6.4344	-6.9962	-4.5444	-6.2581	-5.1178	-7.5064	-5.5464	-6.5189	-5.7485	-7.1816	-5.2063	-6.0979	-8.0762	-5.7947	-6.4124	-6.5734	-6.4011	-5.8479	-5.9408	-5.9949	-5.9698	-5.9876	-6.2682	-6.7495	-6.0444	-4.9709	-7.1183	-6.8075
-0.90504	-0.37141	-0.34896	-1.3698	-1.5306	-0.97526	-1.0007	-0.27838	-0.81769	-0.57602	-1.5371	1.2719	-1.9211	1.2657	-0.034213	-1.6836	-0.72602	-0.29564	-0.31535	-0.34962	0.32755	-0.46651	-1.5528	-0.088768	-1.2103	-0.057154	-0.077162	-0.1614	-1.3652	-0.31964	-0.32644	-0.49827	-0.27856	-1.6899	-1.7714	-0.74495	-0.8321	-1.5889	-1.0607	-0.93323	-0.30965	-0.65228	-0.14794	-1.2018	-1.6823	-1.0999	-1.1319	-1.0738	-0.64538	-1.4305
-0.23289	2.1556	1.4493	0.60519	1.7338	-0.87552	1.9096	-0.49653	1.8048	1.6009	1.9024	3.1828	0.87319	2.5196	3.3538	2.7958	1.893	0.8545	2.2899	0.4049	0.70686	1.7679	0.82774	2.0261	2.3633	1.5409	3.3566	2.7501	0.62734	2.7696	2.1033	1.1973	0.94489	0.69939	1.2475	-0.13274	2.0707	1.9214	2.2178	2.0855	0.669	1.0107	1.0672	0.89453	0.54455	0.86387	3.022	1.4117	3.7208	1.5686
-3.2904	-3.603	-3.381	-2.7045	-2.5837	-2.3546	-3.9288	-1.8989	-3.9794	-2.6066	-2.2687	-3.3639	-3.6553	-4.0958	-2.3566	-3.4127	-1.7797	-2.9253	-2.7601	-2.2649	-3.5603	-1.7672	-3.1666	-3.1576	-4.5877	-4.3989	-2.5323	-4.1501	-3.5665	-2.6618	-3.9588	-3.1722	-4.918	-2.6038	-3.2818	-4.6787	-4.1805	-3.3742	-4.3158	-3.2953	-4.1155	-3.5107	-4.4984	-3.2507	-3.8653	-5.2157	-3.6784	-4.6131	-2.6552	-3.7712
-12.911	-10.461	-12.444	-10.986	-9.7475	-11.531	-11.77	-12.328	-13.06	-11.475	-12.02	-10.665	-10.862	-11.984	-11.58	-9.9595	-11.259	-14.083	-11.905	-12.651	-12.635	-12.158	-11.414	-10.894	-11.165	-13.207	-11.015	-10.642	-12.731	-11.28	-12.61	-11.057	-11.852	-12.249	-11.739	-10.845	-11.823	-12.194	-12.418	-10.603	-10.858	-11.78	-11.257	-10.857	-11.463	-11.092	-10.75	-11.878	-11.99	-13.091
-0.27196	1.7405	-0.37214	-0.93121	1.1041	0.25222	-2.0088	0.29382	0.076123	-1.0552	1.7204	-0.12811	-1.101	-1.0365	1.4468	-0.40944	0.41617	-0.24017	1.1185	-2.0778	0.51477	-1.0335	-1.0303	0.32797	-1.3424	2.0974	-0.1934	-0.57943	-1.2644	0.37244	-1.4611	0.64975	1.734	0.85149	-0.56234	0.51461	-1.0944	-0.7646	-1.2454	-2.7362	0.965	1.9011	-1.0639	1.7576	-0.48135	-0.27687	0.75555	1.2211	-1.2204	-1.0238
-0.36122	-0.17506	-0.19097	0.18131	0.89435	-0.84762	-1.3659	-0.98857	0.3256	1.697	0.87418	-1.1065	-0.91523	0.11573	-0.40167	-0.7354	-0.41605	-1.1703	0.53747	0.69823	0.36429	0.47299	0.02958	-1.9513	-0.22198	-0.95202	0.093699	0.36442	0.82224	0.16855	-0.032158	-1.5607	-0.26648	0.64458	0.17819	0.99463	0.59995	-0.01342	0.62578	-0.99726	-0.35878	-0.50526	1.3293	-0.44121	-0.82798	-0.4908	-0.41045	1.4927	-0.21123	1.0373
-11.949	-12.121	-10.08	-12.426	-11.446	-11.164	-11.519	-11.773	-12.099	-15.339	-10.759	-12.814	-12.823	-10.333	-9.8825	-12.191	-12.152	-13.481	-10.595	-10.514	-11.706	-12.336	-11.129	-11.627	-9.6864	-11.63	-12.209	-12.428	-11.847	-11.112	-12.333	-9.502	-12.163	-11.965	-11.244	-9.9453	-11.088	-12.24	-13.178	-10.833	-10.874	-12.261	-9.7239	-13.096	-12.369	-10.907	-11.8	-11.013	-9.6228	-11.812
-0.97455	-2.6461	-0.48133	-2.5184	-2.0028	-1.4456	-0.56596	-1.3984	-1.3653	-1.1176	-1.9643	-3.0727	-2.3075	-2.1655	-2.0176	-0.96192	-1.0692	-2.7717	-0.74869	-1.8739	-2.1874	-2.2936	-0.61335	-0.81366	-2.3037	-2.2556	-1.8964	0.31481	-1.2971	0.12021	-0.66901	-1.4658	-1.3369	-2.9314	-0.68923	0.68304	-0.17039	-1.4808	-3.3252	-1.7249	-2.0223	-1.5899	-2.2352	-0.031429	-1.662	-1.5983	-0.17603	-2.4769	-0.09789	0.19977
-9.678	-9.9384	-8.6162	-9.912	-9.0575	-9.9839	-9.0976	-7.5141	-9.2754	-10.495	-10.446	-10.006	-9.3655	-10.633	-8.0154	-8.9026	-7.8677	-9.0895	-8.5692	-9.7132	-8.3968	-9.2854	-10.014	-9.2868	-9.6226	-9.7919	-9.3447	-7.2649	-9.9535	-8.7886	-10.307	-8.6435	-8.8858	-10.681	-9.4908	-8.0978	-10.707	-11.834	-9.6684	-8.5673	-8.9599	-11.188	-10.848	-10.234	-8.0909	-9.8061	-8.953	-9.9147	-11.59	-8.9725
-2.6011	-1.4502	-3.5364	-3.0637	-1.7271	-2.4494	-4.3073	-2.225	-3.2948	-3.355	-0.6851	-2.0917	-4.2651	-3.9678	-1.7137	-1.5198	-3.8743	-3.2051	-3.5885	-4.2417	-5.008	-2.9012	-3.7764	-1.4564	-3.159	-1.5273	-4.6573	-2.7395	-3.668	-2.8144	-5.193	-3.6575	-2.3538	-3.9855	-3.8545	-3.9923	-2.2127	-4.1514	-2.9208	-2.5835	-2.8227	-2.4087	-3.9315	-3.5055	-3.7765	-2.5548	-2.1885	-3.5973	-3.0573	-2.4127
-11.262	-12.238	-9.9746	-10.406	-9.9246	-9.8441	-9.074	-10.194	-9.7703	-10.623	-11.938	-8.8753	-9.785	-10.773	-9.6032	-8.521	-10.477	-10.782	-10.293	-10.419	-9.6152	-10.438	-10.506	-11.412	-10.028	-10.145	-9.5298	-10.459	-10.857	-10.345	-10.967	-9.2791	-10.297	-10.166	-10.438	-9.7122	-12.008	-11.115	-11.287	-9.7847	-9.8924	-10.764	-9.0791	-10.004	-11.141	-10.631	-8.8115	-10.864	-10.844	-9.6514
-20.228	-20.762	-20.408	-21.167	-20.657	-20.615	-20.827	-19.245	-21.585	-20.277	-22.663	-20.424	-21.057	-21.011	-19.729	-21.534	-20.816	-20.999	-20.333	-21.58	-20.092	-21.923	-19.706	-21.135	-21.303	-20.421	-20.712	-20.309	-21.005	-22.157	-19.947	-20.472	-20.427	-21.279	-21.134	-20.813	-19.721	-20.407	-20.636	-22.003	-20.443	-20.71	-22.581	-18.973	-21.999	-19.963	-21.884	-20.484	-21.907	-21.761
-1.9256	-3.3113	-3.4771	-1.9028	-1.8333	-2.3106	-2.5095	-4.2955	-2.8861	-2.0184	-3.214	-4.283	-2.4141	-1.4021	-3.6463	-3.1587	-2.1049	-2.1777	-3.4792	-1.6912	-3.1598	-2.9475	-2.2778	-2.3704	-4.0676	-2.8115	-4.3516	-2.8244	-1.3494	-3.0306	-1.3426	-2.7715	-1.0107	-1.8222	-1.7324	-1.9708	-2.5106	-2.0284	-1.7553	-1.7137	-0.14564	-1.7795	-2.1654	-1.7332	-2.4392	-3.4752	-2.1258	-2.1546	-1.6181	-1.4385
-9.9431	-10.335	-10.065	-11.736	-11.019	-10.71	-10.655	-9.7237	-9.7468	-10.463	-10.02	-11.763	-10.889	-11.999	-8.9069	-10.462	-11.397	-10.925	-9.9819	-10.129	-11.786	-10.583	-10.158	-10.56	-11.021	-10.499	-10.808	-10.851	-10.601	-11.119	-12.165	-11.24	-13.134	-11.78	-11.631	-10.381	-10.005	-11.597	-11.755	-12.148	-9.2042	-10.904	-9.5919	-11.724	-12.183	-10.317	-10.096	-12.244	-10.14	-11.322
2.7037	3.5957	3.0793	3.5418	3.4191	3.2714	1.591	2.8352	3.0541	3.8735	3.0671	2.8726	3.3255	1.6567	2.3416	3.1918	1.9207	2.4892	4.0134	2.8343	2.1918	2.0636	3.4035	2.4729	2.0194	2.9774	3.784	3.6433	4.023	3.1373	3.4851	3.241	2.9534	3.3369	2.7133	3.4726	2.016	2.2867	2.1523	1.4733	1.8897	3.0243	2.6846	4.2106	3.7318	2.4268	4.848	3.2063	4.075	3.5424
-4.5914	-4.0027	-5.0873	-5.4683	-5.7	-3.532	-4.241	-3.9927	-6.8888	-4.1183	-4.2591	-4.5595	-4.8879	-4.1917	-2.9795	-5.1443	-2.8846	-6.3706	-4.7717	-3.7832	-5.1201	-4.6336	-4.1981	-4.9059	-5.1385	-4.2937	-3.4155	-5.7067	-4.2217	-4.5838	-3.6188	-5.3786	-4.5971	-4.2014	-4.6509	-4.1753	-5.296	-4.5839	-4.8694	-5.2663	-3.9151	-7.1472	-4.0586	-5.6058	-3.5309	-3.9332	-4.8652	-6.4732	-4.2471	-4.0026
2.2794	0.5659	2.0886	-0.02358	1.6253	-0.20505	0.50498	0.97752	0.76553	1.8861	-0.82671	1.4489	1.8277	2.836	2.7466	0.7706	-1.5413	2.216	1.8838	1.4855	0.59274	0.42939	0.53461	1.888	1.5173	2.6012	-0.039969	0.37206	0.36407	0.87502	0.9469	2.3724	1.9691	1.3766	0.58006	1.5774	0.87707	-0.18096	0.13211	0.82814	-0.24555	0.83962	0.84041	1.8705	1.1333	2.4798	1.5269	-0.3096	0.66714	1.9456
-0.5746	-0.78313	-0.69638	1.1358	0.23912	-0.87193	0.40121	-0.66609	0.14759	-0.92371	-0.25051	-1.376	-1.6811	1.1971	-0.85249	1.2911	0.19737	-2.3657	-0.65019	2.0021	-0.60591	-0.57019	-0.17466	-1.2378	0.19968	1.6635	-1.2475	1.2103	-1.043	-0.15323	-1.1098	0.74025	-0.4828	1.7124	-0.61641	-0.43292	0.15464	0.92069	-0.84284	-0.15517	-0.62763	0.34484	-1.7808	-1.3555	1.7524	-0.5674	-1.4983	0.7224	-0.32602	-0.21156
-13.136	-13.363	-13.346	-14.062	-12.531	-12.913	-13.511	-14.081	-13.11	-15.143	-13.909	-13.376	-12.42	-12.513	-13.767	-14.543	-14.257	-13.783	-12.847	-13.486	-14.021	-13.897	-13.849	-11.932	-15.231	-13.5	-12.497	-12.754	-12.659	-14.497	-12.365	-12.964	-13.444	-13.555	-11.755	-14.433	-13.882	-11.694	-13.736	-12.49	-12.606	-12.922	-12.644	-13.881	-12.375	-14.581	-13.167	-13.466	-13.992	-12.336
-4.0115	-2.5492	-5.2058	-3.232	-1.7954	-2.5825	-2.6359	-1.3227	-2.9697	-4.4782	-3.3242	-3.9705	-3.5408	-2.2943	-2.2528	-1.6582	-2.2023	-4.0405	-2.6129	-2.0746	-4.9411	-2.7972	-2.8671	-4.5243	-2.6849	-3.3486	-4.2116	-3.0403	-2.5291	-3.2598	-2.7191	-4.4138	-4.5075	-3.7874	-3.9461	-4.4428	-3.3234	-2.876	-3.2369	-3.7344	-2.1678	-3.9193	-2.4958	-2.567	-2.8437	-2.5763	-3.2007	-3.6412	-3.3396	-2.202
-12.211	-13.06	-13.694	-11.977	-14.396	-13.089	-13.219	-12.069	-13.5	-13.691	-15.14	-13.529	-12.86	-14.32	-12.932	-11.098	-12.648	-14.439	-14.548	-13.085	-14.281	-13.199	-12.221	-12.363	-12.725	-12.405	-14.051	-13.405	-13.028	-12.941	-13.591	-14.182	-14.018	-12.711	-13.934	-14.216	-12.79	-13.755	-15.378	-13.316	-12.27	-13.295	-13.243	-13.083	-13.967	-13.573	-12.962	-12.047	-11.566	-13.89
-1.9904	-1.6555	-0.87313	-1.7874	-2.0698	-0.55584	-1.0636	-1.1564	-0.91116	-1.3849	0.47507	-1.7813	-0.51848	-2.1414	-0.76576	-0.33854	-1.0568	-2.2162	-0.37648	-0.54264	-2.8305	-0.95595	-0.52553	-2.6991	-0.23149	-0.41733	-0.94953	-1.7977	-3.2072	-2.096	-1.5652	-1.8489	-1.4384	-2.3846	-1.7181	-1.6525	-1.3746	-0.89331	-0.49946	-0.077226	0.45537	-1.031	-2.6908	-0.24561	-2.0991	-0.41426	-0.90733	0.09942	-1.7157	-1.1279
1.019	0.54415	1.6557	0.53561	0.74819	-1.1177	1.2394	2.0722	1.1812	0.85191	0.38271	0.34375	-0.38665	-0.14008	0.26587	0.42224	1.056	1.2149	0.92923	0.57369	0.45791	-0.92104	1.0602	-0.50954	0.69564	0.32861	-0.94893	0.6463	-0.25046	-0.67723	0.031426	0.88064	-0.29442	0.48073	1.5592	0.30132	0.30055	-1.9198	1.2193	-0.15053	0.96335	-0.31808	0.91431	0.35779	0.079195	0.71676	-1.2018	0.057188	-0.78984	-0.014199
-11.71	-10.444	-12.68	-11.673	-12.783	-11.919	-12.527	-9.4284	-11.062	-13.281	-10.938	-10.519	-13.401	-11.13	-11.083	-11.983	-13.54	-12.066	-12.391	-12.153	-11.633	-11.533	-13.269	-13.109	-11.688	-11.676	-12.272	-10.834	-12.559	-12.571	-12.117	-11.328	-12.989	-10.76	-10.249	-12.996	-12.04	-12.42	-13.193	-12.167	-11.427	-10.812	-10.424	-11.547	-11.272	-11.322	-12.79	-11.925	-10.968	-11.244
-8.9794	-9.4174	-10.714	-10.23	-9.7745	-10.694	-10.963	-9.6679	-9.066	-8.1158	-8.7641	-11.06	-10.975	-10.653	-8.7514	-11.371	-9.9021	-10.293	-9.786	-10.762	-9.1249	-8.9894	-10.624	-10.569	-10.973	-11.705	-10.498	-10.957	-8.4307	-11.962	-10.738	-10.198	-9.2553	-10.159	-10.452	-10.424	-10.255	-10.984	-8.9942	-10.202	-9.1913	-9.4981	-9.907	-9.0367	-10.138	-9.4703	-10.151	-11.06	-10.597	-11.043
-2.1604	-0.34401	-2.6848	-1.131	-1.3361	-1.945	-0.68952	-0.84388	-2.6231	-0.93135	-0.024003	-0.91484	-1.1756	-0.55976	-0.86166	-1.3176	-0.56913	-1.382	-1.3808	-0.51067	-2.4846	-0.6326	-3.4648	-1.4488	-2.9161	-2.1363	-2.3441	-2.6564	-2.4453	-1.4277	-0.93996	-2.169	-1.4659	-1.3452	-2.2073	-2.5652	0.37323	-0.95521	0.053524	-2.2122	-2.0606	-0.53737	-1.1939	-3.0355	-1.3485	-1.3872	-0.19289	-2.1057	-1.4324	0.30557
4.5787	4.0344	2.0473	2.3214	1.0066	3.8802	3.0572	3.1703	2.1553	1.2915	2.45	2.6644	1.4579	2.1794	2.3936	3.0292	1.769	1.8752	2.9115	2.9443	2.0825	1.9611	0.94605	2.5057	5.0185	1.2567	3.9425	2.416	1.256	2.0368	1.9519	2.5246	3.4448	3.0677	1.8046	1.3599	3.2515	1.8095	2.1534	2.8331	1.67	1.9295	2.1924	2.0944	3.445	2.0861	2.0871	3.48	3.8752	2.0062
-12.486	-12.862	-11.283	-10.471	-10.082	-11.514	-12.232	-12.86	-11.275	-10.256	-12.129	-12.232	-11.831	-13.526	-13.682	-11.485	-11.192	-12.569	-11.925	-12.181	-12.739	-11.14	-11.537	-10.788	-12.069	-12.488	-10.946	-10.249	-10.789	-10.209	-12.014	-10.315	-10.573	-12.073	-11.574	-12.054	-13.951	-10.569	-11.978	-12.165	-10.098	-11.02	-11.109	-13.101	-12.056	-13.271	-11.85	-10.765	-10.524	-12.521
-12.924	-14.274	-13.809	-15.194	-13.925	-15.251	-15.575	-14.097	-13.584	-14.165	-14.624	-13.7	-14.808	-14.924	-15.554	-13.649	-16.776	-15.121	-15.14	-14.805	-13.707	-14.319	-14.128	-15.007	-14.033	-13.829	-15.905	-14.775	-14.501	-14.617	-13.826	-15.435	-15.255	-14.419	-14.248	-13.512	-14.204	-15.611	-13.894	-15.452	-14.886	-14.643	-14.632	-14.511	-15.77	-15.965	-14.08	-12.895	-13.836	-13.701
-2.3008	-2.6261	-3.7225	-3.4268	-3.8769	-2.7208	-3.8374	-2.038	-3.5701	-2.8985	-4.1892	-2.9805	-1.3474	-3.7643	-3.0227	-4.5549	-3.131	-3.671	-2.4061	-2.0112	-3.9375	-3.8457	-2.7684	-3.2726	-3.6479	-3.1074	-3.9344	-4.122	-4.0111	-4.9737	-2.9357	-3.3695	-1.6913	-2.2168	-3.7232	-4.1376	-3.0734	-2.0163	-2.5435	-3.7221	-2.8176	-4.3098	-3.3553	-4.7521	-2.4457	-4.0303	-2.2265	-2.414	-3.542	-2.7988
-11.648	-13.227	-13.395	-13.666	-13.062	-13.116	-14.337	-12.609	-13.126	-12.894	-10.924	-12.061	-13.378	-13.317	-12.405	-13.972	-13.747	-12.555	-12.858	-14.081	-12.127	-13.335	-14.981	-12.255	-12.983	-13.206	-11.682	-12.53	-14.338	-12.375	-13.626	-12.09	-13.172	-12.43	-12.324	-12.765	-12.904	-12.537	-12	-11.224	-13.054	-12.585	-11.966	-13.86	-13.374	-11.081	-12.95	-14.501	-13.427	-13.695
-12.465	-12.42	-11.438	-12.561	-13.548	-11.595	-12.416	-12.005	-12.294	-11.84	-11.827	-11.925	-13.195	-12.322	-11.352	-13.228	-12.581	-12.225	-13.465	-13.859	-12.31	-9.9263	-13.132	-12.773	-12.699	-13.775	-13.495	-13.317	-12.23	-12.442	-12.779	-13.089	-11.33	-13.49	-14.771	-14.312	-14.45	-16.3	-13.052	-13.493	-13.789	-14.575	-12.125	-13.04	-13.057	-12.498	-14.417	-13.794	-13.571	-14.54
-11.892	-12.682	-14.906	-13.359	-14.156	-14.266	-13.183	-14.5	-13.236	-13.186	-14.012	-13.404	-13.054	-12.076	-15.154	-14.022	-14.362	-12.149	-13.983	-13.843	-13.914	-13.404	-14.393	-13.272	-12.218	-14.044	-13.258	-13.743	-13.298	-11.806	-12.836	-13.093	-12.971	-12.583	-12.641	-13.645	-13.501	-12.187	-14.381	-12.031	-14.29	-13.283	-11.175	-14.056	-12.188	-12.42	-14.158	-12.894	-13.087	-13.93
-10.547	-11.112	-14.206	-10.967	-11.548	-12.445	-9.2717	-10.827	-11.871	-10.323	-10.104	-12.144	-10.204	-10.389	-11.244	-10.666	-8.4794	-10.426	-12.515	-11.888	-10.681	-11.731	-10.205	-10.753	-11.57	-10.458	-9.4343	-11.82	-9.0072	-9.8234	-11.102	-10.608	-12.048	-10.609	-10.143	-12.787	-11.021	-11.405	-11.029	-11.104	-11.658	-11.065	-9.5863	-11.011	-10.389	-10.825	-11.001	-11.113	-9.2433	-11.645
-10.97	-11.325	-13.937	-12.626	-10.361	-13.164	-11.75	-11.574	-11.67	-11.681	-12.176	-10.837	-11.91	-12.276	-13.397	-11.48	-11.002	-13.066	-10.364	-11.042	-10.004	-12.455	-10.599	-12.772	-11.149	-11.757	-13.269	-11.103	-12.518	-10.655	-12.104	-12.29	-11.501	-10.75	-13.077	-11.987	-13.117	-10.794	-11.314	-12.056	-11.99	-12.718	-11.321	-10.034	-10.966	-10.914	-13.61	-11.541	-10.987	-12.487
4.2592	3.3963	4.6433	3.8638	4.2832	5.6905	5.0401	4.3937	5.7126	4.8326	4.0009	4.0311	4.9168	3.792	4.2544	2.6755	3.4434	5.2328	4.5861	6.0345	3.1767	4.2812	4.6542	4.5024	3.5619	4.2397	3.438	5.5065	4.8188	4.2354	6.2605	4.9552	4.7909	6.0229	4.1951	4.2626	6.1155	3.1309	4.0844	4.6378	4.2276	4.5188	4.742	5.7549	4.5908	4.743	5.869	5.1824	4.6921	4.0725
-6.0776	-5.9625	-6.819	-4.4662	-5.2607	-4.4571	-4.7153	-4.1936	-5.8112	-5.7252	-5.142	-5.6242	-4.3413	-5.6036	-6.0813	-5.22	-6.5457	-6.5451	-4.4541	-6.7463	-5.4108	-5.7114	-4.7356	-4.2646	-4.7262	-5.5752	-6.2535	-5.1389	-5.3226	-5.7279	-6.4805	-4.7018	-5.689	-4.9651	-4.8256	-5.931	-5.6237	-5.0225	-4.1834	-5.9718	-5.9244	-6.394	-5.0094	-6.6908	-4.9479	-7.2767	-5.8436	-5.4741	-4.6121	-6.8765
-2.2658	-1.3912	-1.6982	-1.1678	-3.0643	-2.0623	-4.2866	-1.7942	-0.99522	0.38094	0.59531	-2.1082	-3.0606	-1.229	-2.33	-1.24	-1.8149	0.66821	-1.8329	-2.2764	-1.1867	-2.2981	-1.7095	-2.3029	-2.4474	0.15955	-2.7886	-3.0389	-0.42049	-1.5278	-0.69372	-1.3997	-1.0755	-3.3302	-1.3067	-2.8181	-1.0247	-1.5213	-2.8345	-2.4851	-2.9919	-0.067742	-0.41698	-0.069601	-2.894	-2.756	-2.3382	-0.56169	-1.1656	0.20723
-10.654	-11.738	-11.442	-11.399	-11.499	-10.921	-12.549	-11.215	-9.4579	-11.131	-10.423	-11.117	-10.736	-10.772	-10.252	-11.329	-11.503	-9.1896	-10.884	-11.911	-11.317	-10.486	-11.536	-9.852	-9.7363	-10.558	-11.014	-10.087	-10.132	-8.3298	-12.898	-12.169	-10.005	-10.168	-11.561	-9.6088	-10.681	-10.066	-10.72	-10.853	-10.384	-10.476	-9.2657	-9.5441	-10.399	-12.413	-10.767	-9.9947	-9.9879	-9.322
-5.1161	-5.3248	-5.4155	-3.836	-4.8878	-5.314	-5.6305	-5.2026	-4.1983	-4.1054	-5.2797	-5.0777	-5.2405	-5.521	-5.5694	-5.4187	-5.9811	-3.8428	-5.1958	-6.1142	-3.8389	-3.9929	-4.5971	-4.8008	-5.2682	-4.0253	-6.2206	-5.0079	-5.3398	-5.5675	-4.9115	-6.3392	-6.1027	-4.1634	-4.2937	-3.8965	-5.3266	-5.5046	-4.9565	-3.9168	-5.7784	-5.5462	-5.4314	-3.5052	-5.1282	-5.3715	-3.5182	-6.0322	-5.0105	-4.2937
4.6318	2.0744	2.8556	6.5581	5.4269	3.8839	2.8161	4.009	3.9471	4.0142	4.6419	4.9609	4.3359	5.3284	4.2682	4.8201	3.075	5.1732	4.3037	4.2243	4.3022	4.2922	5.4813	4.5697	3.1989	4.5699	3.8024	4.8818	4.7033	3.839	3.7966	4.0041	4.2295	3.8508	4.6516	3.725	3.3876	2.8074	3.7198	5.6721	3.0064	3.8516	5.1868	4.5275	4.2935	3.9975	3.7115	5.6659	5.1611	4.7275
-15.082	-14.877	-15.578	-15.785	-14.901	-13.914	-13.887	-12.833	-13.686	-15.353	-13.798	-14.154	-14.387	-14.704	-13.095	-14.643	-14.383	-15.025	-15.6	-13.773	-14.06	-14.101	-15.509	-13.826	-13.933	-15.09	-16.021	-16.266	-15.206	-14.867	-13.612	-13.953	-14.035	-15.383	-13.815	-13.767	-14.928	-13.742	-16.183	-15.407	-14.959	-13.779	-13.145	-14.879	-14.071	-13.349	-14.1	-14.059	-14.842	-14.52
-4.4941	-7.2454	-4.2783	-4.6849	-5.3154	-6.0907	-5.1528	-5.708	-6.3765	-4.7978	-7.0377	-4.8885	-5.9626	-5.7094	-5.5346	-5.1942	-6.6817	-6.2328	-7.0223	-4.9719	-6.3337	-5.1323	-7.0322	-5.9516	-5.4091	-5.6034	-4.7508	-5.8587	-6.2744	-5.5547	-5.528	-5.174	-4.5071	-3.97	-6.2696	-5.9738	-4.8088	-3.9991	-6.3115	-5.3971	-4.8911	-5.397	-5.5715	-5.0595	-5.355	-4.8607	-6.7141	-4.7957	-5.8021	-6.2939
2.9445	1.5004	2.5602	1.3305	0.10377	2.1911	0.446	1.6691	3.2643	2.3887	1.3829	2.722	3.6258	2.6973	1.3432	0.65484	-0.19262	0.069048	1.9128	0.90852	0.53946	1.0673	1.009	2.3002	2.8352	0.14629	1.3822	2.4648	2.6329	0.38857	3.1682	0.66211	1.797	0.15096	2.8954	0.74804	2.2681	1.3496	2.5015	1.7139	2.5076	0.27921	2.0592	1.8834	2.0597	0.50998	0.98479	1.9307	0.98522	1.8838
-2.752	-2.9182	-1.7557	-3.4496	-2.1626	-2.5483	-2.7422	-2.2462	-3.0483	-1.97	-2.8141	-1.52	-2.5177	-3.065	-2.7251	-1.2579	-2.5193	-4.3684	-1.5663	-4.6589	-2.539	-2.598	-2.9617	-1.6444	-2.897	-3.5191	-3.243	-3.2393	-1.3724	-2.4223	-2.1163	-2.6651	-2.9874	-3.003	-1.2283	-3.644	-1.9117	-2.7787	-4.0807	-1.7858	-2.2702	-2.1979	-0.62965	-1.4639	-2.9061	-3.0199	-2.0034	-1.4973	-2.0104	-2.4819
7.9731	6.2292	5.2285	9.0534	5.8715	5.4647	6.391	6.0528	8.0457	7.4294	5.6219	7.7104	6.467	6.8358	6.2266	6.3952	7.1292	6.3033	5.2719	8.1126	6.9897	8.0538	7.0098	6.8726	5.2231	7.4717	7.5202	7.4443	6.0396	7.0541	6.4558	8.4608	6.9674	6.9653	5.0843	8.4077	5.4047	5.9524	7.3496	5.4112	6.2534	5.7153	5.6384	8.0826	6.3845	7.7081	5.6603	8.4784	7.4089	6.1205
-8.0191	-6.6105	-8.0484	-8.2196	-8.5315	-6.88	-8.3622	-9.2418	-7.4817	-7.7337	-8.6677	-7.7192	-8.2851	-7.1026	-7.7986	-5.942	-9.4549	-7.9748	-6.7929	-7.072	-6.8097	-7.8209	-7.6287	-5.4589	-9.0107	-8.7676	-9.1892	-7.8197	-6.9884	-7.0326	-6.4707	-5.8676	-8.9808	-7.6019	-6.5698	-9.158	-8.1387	-7.064	-7.8464	-6.9215	-7.2835	-8.615	-6.9028	-7.2745	-7.5094	-8.244	-8.0859	-7.0316	-9.1198	-6.6049
-0.9198	-4.3124	-2.7693	-2.6334	-3.2156	-4.1932	-2.6073	-2.8697	-2.3803	-2.576	-2.9509	-2.2744	-1.9925	-4.0304	-2.9661	-4.2478	-3.4763	-3.5357	-2.6776	-3.952	-3.3611	-2.8801	-3.5007	-3.1967	-4.0179	-2.4295	-4.7475	-2.5526	-2.5514	-2.5899	-2.922	-3.4701	-3.5177	-3.3453	-2.3221	-2.7161	-4.4004	-3.432	-3.6288	-3.8953	-2.2168	-3.3542	-4.1272	-3.6151	-3.7881	-2.8977	-3.7643	-2.9305	-2.8331	-2.6368
-13.026	-11.007	-11.29	-11.798	-11.982	-11.715	-10.254	-11.815	-10.929	-12.751	-13.06	-10.319	-13.281	-11.285	-11.899	-13.645	-13.395	-12.305	-12.884	-11.345	-13.392	-12.772	-13.589	-12.73	-11.55	-12.149	-12.126	-11.334	-13.468	-12.315	-11.697	-11.331	-12.972	-10.799	-12.314	-10.427	-10.936	-10.928	-13.187	-11.889	-12.565	-12.449	-14.376	-10.218	-11.297	-12.219	-9.9012	-12.47	-11.999	-12.046
-1.0648	-0.95823	-0.42196	-2.3432	-0.60814	-0.99569	1.2625	0.43641	-0.82681	-0.22837	-0.14332	-1.4024	-0.95389	0.091192	-2.4057	-0.67434	-2.4851	-1.0889	-0.47454	-3.1056	-2.1093	-2.8974	0.58835	-1.9829	-1.7967	-0.31045	-0.79169	-1.814	-0.2857	0.28845	-1.0593	-2.4133	-0.36964	-2.3345	-3.0825	-0.97113	-0.23253	-1.3041	-1.3717	-2.666	-0.50749	-1.1774	-1.1528	-2.1619	-2.0766	-2.3526	-1.5455	-2.3322	-0.96962	0.53079
-5.3002	-5.6589	-4.6156	-5.5007	-3.9256	-4.2586	-6.5931	-3.4472	-3.2787	-5.6719	-7.1581	-6.9159	-6.193	-6.8129	-5.1168	-4.9849	-6.6215	-6.2336	-6.0688	-6.8545	-5.2103	-6.7232	-4.4441	-5.0794	-3.7146	-6.5639	-3.9111	-4.6801	-5.9187	-5.5635	-4.2399	-6.426	-5.5239	-6.0663	-3.2339	-3.9276	-6.0946	-8.5386	-5.7399	-5.4799	-4.6087	-6.3067	-7.1149	-5.0246	-5.5437	-5.2965	-6.5685	-5.9339	-6.673	-5.0745
4.2394	4.7723	4.6329	3.4757	5.6938	2.7065	4.8187	4.917	5.6935	4.5386	4.8291	4.6196	2.8623	5.0976	5.6146	5.2579	3.918	4.8932	5.0849	3.2126	3.4702	4.9466	6.4985	2.9977	3.3285	3.9502	3.749	4.4213	5.1473	4.4015	4.3078	2.7092	5.0386	3.9391	3.8498	4.7632	3.9582	4.2794	6.1745	3.6442	4.1667	5.5943	2.4399	4.6879	4.4467	5.0529	5.7087	3.9178	4.0762	4.5748
0.14903	1.5267	2.2218	1.5631	1.8717	2.4953	2.7333	3.2358	1.6614	0.85635	1.794	2.4069	1.8133	0.67211	1.5439	1.5343	1.4301	1.333	1.6403	2.0712	2.4724	0.83198	0.31144	1.2412	0.51349	2.2366	1.1545	1.6733	1.9133	2.3383	1.5469	1.0197	1.6573	0.92591	-0.31547	-0.35764	1.1316	1.5689	1.4487	0.15817	2.8439	1.2248	2.1624	2.8725	-0.13666	1.2931	1.1402	1.4472	1.046	1.187
-2.6398	-3.6421	-3.5008	-2.2688	-1.4241	-3.1944	-2.4955	-3.8256	-2.3433	-2.1051	-3.501	-3.6537	-4.2808	-3.3159	-2.3042	-1.3768	-2.4171	-2.3052	-1.5065	-4.0377	-3.3117	-3.2368	-3.2583	-3.5977	-2.8905	-3.6482	-2.1023	-2.8145	-3.1799	-3.0719	-2.8146	-3.7727	-1.9824	-2.3969	-4.2059	-2.5647	-2.602	-2.0949	-2.8103	-1.954	-2.049	-1.8587	-1.981	-3.2099	-1.836	-3.1175	-2.0259	-1.5202	-2.4826	-3.0859
-12.963	-14.184	-13.692	-13.875	-14.203	-15.639	-14.863	-13.538	-14.261	-12.707	-13.027	-14.381	-14.468	-13.969	-14.096	-13.285	-14.371	-12.967	-13.454	-13.318	-14.045	-15.07	-13.461	-14.811	-13.581	-15.041	-13.834	-15.098	-13.836	-14.516	-14.396	-14.078	-14.081	-14.962	-14.008	-14.117	-14.09	-13.65	-14.179	-14.493	-12.507	-14.663	-13.611	-12.514	-12.974	-14.862	-13.197	-15.21	-13.099	-15.819
4.1629	3.0047	4.7916	3.0753	4.6771	3.4631	3.783	5.217	5.6637	5.8523	5.2537	4.6513	4.8605	4.7214	2.1848	5.7168	5.5372	6.4764	5.2801	5.0695	3.8043	4.2919	3.7924	3.9545	4.5478	4.5462	4.6569	4.2734	5.9656	3.9988	4.232	4.2727	3.7335	3.8083	4.4822	4.2968	4.3859	5.0272	3.6928	5.515	5.1024	4.782	3.4857	3.9148	5.393	5.9319	4.545	3.7845	4.6272	2.6874
-7.2261	-8.2158	-7.8808	-7.2486	-8.3964	-7.9501	-6.7198	-7.0096	-5.8464	-7.5057	-8.8135	-7.3265	-8.0447	-8.2072	-8.962	-6.8744	-6.5457	-6.9936	-9.3144	-7.9078	-7.3723	-6.6363	-6.449	-8.4148	-8.4994	-7.2723	-8.9691	-6.4444	-8.1851	-7.0324	-7.1448	-6.7765	-6.2559	-6.8645	-7.4107	-7.1048	-7.3409	-7.8786	-7.2214	-8.325	-6.1558	-7.8618	-9.1115	-8.4438	-9.5055	-8.7534	-6.6915	-8.1578	-7.7698	-8.1569
-21.579	-21.274	-21.379	-22.011	-23.66	-21.717	-20.818	-22.39	-22.542	-22.66	-21.531	-22.54	-22.84	-21.324	-20.464	-21.09	-22.422	-22.59	-23.225	-22.507	-21.921	-21.821	-22.111	-22.757	-21.564	-23.042	-22.807	-23.233	-21.028	-21.372	-23.869	-21.999	-21.647	-21.982	-21.604	-24.434	-23.212	-20.199	-21.457	-22.297	-23.383	-22.804	-21.569	-20.633	-20.837	-23.025	-22.598	-22.439	-22.276	-22.04
-15.889	-14.569	-14.543	-14.799	-15.91	-15.175	-14.532	-14.918	-14.664	-14.527	-15.391	-13.816	-13.421	-13.95	-14.065	-16.257	-15.14	-14.996	-13.728	-14.146	-14.161	-15.298	-14.204	-13.361	-14.409	-13.994	-15.07	-13.602	-13.156	-15.733	-14.635	-15.426	-15.588	-15.31	-14.121	-13.063	-15.73	-13.979	-15.277	-15.897	-13.124	-14.685	-15.766	-14.097	-14.366	-13.667	-13.789	-14.361	-13.917	-14.655
-9.1396	-11.268	-8.6809	-9.6152	-11.145	-11.537	-9.0015	-10.385	-8.7395	-10.749	-11.809	-9.8256	-9.368	-9.4613	-9.6616	-11.152	-10.248	-11.388	-9.6275	-10.491	-8.8695	-10.7	-11.454	-10.791	-10.947	-11.472	-7.9377	-10.609	-10.539	-10.696	-10.229	-11.06	-9.5272	-10.346	-10.952	-11.268	-10.183	-10.135	-9.3941	-10.41	-7.8499	-10.539	-10.112	-10.026	-9.0641	-9.6274	-10.503	-9.0168	-9.9383	-9.9776
-20.646	-21.622	-20.605	-23.118	-21.747	-21.859	-23.277	-22.831	-23.776	-22.409	-21.639	-21.917	-24.453	-21.882	-23.634	-20.918	-22.107	-21.768	-21.389	-21.628	-21.782	-21.467	-23.054	-22.746	-21.648	-22.214	-22.109	-23.224	-23.549	-22.5	-22.241	-22.337	-23.236	-21.382	-21.715	-23.267	-22.078	-23.305	-21.771	-22.66	-20.128	-22.018	-21.775	-21.847	-20.941	-23.063	-21.213	-21.404	-22.806	-22.4
-1.9013	-1.4932	-3.714	-3.6611	-1.5967	-1.9321	-2.4511	-2.701	-1.4368	-2.5675	-1.9442	-2.0383	-3.045	-1.5499	-2.7447	-3.3089	-3.4704	-1.3126	-1.865	-2.6747	-3.3549	-2.5595	-1.7215	-1.5552	-4.0533	-1.5402	-2.833	-2.1709	-2.6756	-2.8401	-2.3711	-2.7998	-2.7567	-3.3814	-4.2863	-1.6234	-3.0188	-2.8622	-2.2822	-3.4957	-4.8659	-2.3248	-2.8135	-2.3449	-2.4333	0.076551	-3.5162	-3.6709	-3.1371	-3.8393
-8.5808	-8.7723	-7.2678	-7.3462	-6.1537	-7.5162	-7.8064	-6.9567	-8.24	-9.124	-7.8927	-7.6937	-7.7943	-6.8514	-7.2158	-8.3903	-8.1333	-9.6683	-7.8993	-8.3875	-7.9826	-8.129	-5.9512	-6.6905	-8.6494	-7.5248	-8.0437	-7.3533	-8.2356	-8.5408	-8.3371	-7.6099	-7.7354	-7.9265	-7.3392	-7.6917	-6.6471	-7.1631	-6.3473	-8.4983	-7.7013	-8.6805	-7.4024	-7.6495	-6.9466	-7.9152	-8.6373	-8.0699	-8.4927	-7.3335
-4.3734	-2.9541	-4.5087	-4.7664	-5.9203	-4.3166	-4.7686	-3.9478	-4.6005	-4.5899	-5.8572	-5.5635	-6.0595	-3.7289	-4.8346	-3.8842	-4.0466	-4.1275	-4.7617	-5.2538	-4.9559	-4.4717	-5.0864	-3.8416	-2.7565	-3.369	-4.6203	-3.6789	-4.2295	-4.0618	-3.6035	-4.2626	-4.6513	-5.285	-3.4622	-4.8545	-5.6161	-5.2299	-3.4886	-5.0172	-5.6183	-3.5196	-4.6259	-4.0527	-4.1928	-4.7469	-4.6735	-4.908	-4.9337	-6.7473
-10.027	-9.9161	-11.998	-10.437	-9.5516	-11.341	-8.6573	-10.686	-10.002	-8.8562	-10.757	-10.434	-9.6528	-10.322	-10.085	-9.3367	-9.5718	-9.5346	-9.7473	-9.9011	-10.796	-10.06	-9.7393	-9.7575	-10.315	-11.059	-9.3419	-10.265	-9.4375	-11.13	-11.221	-8.6276	-11.815	-10.244	-9.4652	-10.188	-9.8787	-8.8372	-10.949	-8.1957	-11.089	-11.018	-9.6817	-8.1186	-10.023	-10.887	-11.961	-11.083	-11.02	-9.7958
0.39053	-0.39134	-0.65569	1.2429	0.73892	-0.072006	-0.29156	1.351	1.5915	0.6201	1.527	0.89677	0.041385	0.79226	-0.96687	0.13586	-0.69832	1.1889	1.7677	1.3347	0.97987	-0.37209	0.58379	0.43875	1.2271	-1.0363	-0.67917	-0.94118	0.25677	0.68066	1.708	0.83633	0.96486	0.45776	1.0558	0.26026	-0.02613	0.62113	1.2686	-0.030304	-1.2976	1.8131	0.62766	-0.8243	0.85316	0.58268	-0.49692	1.3207	1.0305	-0.98163
-13.795	-12.658	-13.076	-12.25	-12.798	-13.948	-12.072	-13.029	-12.415	-11.921	-12.607	-14.19	-12.347	-12.553	-11.261	-12.499	-12.108	-13.346	-13.726	-13.966	-14.386	-12.418	-12.104	-12.532	-13.716	-12.028	-12.974	-14.552	-12.834	-14.5	-13.138	-12.108	-13.467	-13.442	-13.146	-13.132	-15.465	-13.242	-13.944	-12.374	-12.617	-13.493	-14.921	-12.947	-12.707	-11.207	-12.935	-13.069	-11.86	-12.377
-4.2625	-3.1092	-4.2589	-3.4048	-2.4197	-3.2426	-3.5416	-2.7819	-2.7923	-3.8873	-3.8015	-3.2025	-3.056	-4.6903	-3.9233	-3.6856	-2.3831	-4.3838	-3.3558	-4.4752	-3.3887	-3.7011	-4.6774	-4.5205	-3.3029	-4.3619	-4.2049	-2.1559	-3.0357	-4.9129	-3.7181	-3.7073	-2.7622	-3.9356	-5.28	-4.7309	-3.8092	-3.1243	-3.0506	-2.9321	-3.292	-2.3459	-3.4948	-3.3009	-4.1764	-2.8764	-4.6385	-2.9811	-4.3935	-3.4529
-1.9234	-1.2555	-2.9052	-3.4665	-3.2098	-1.9836	-2.0655	-2.4213	-2.7238	-2.6634	-1.8075	-2.299	-3.2182	-3.8786	-0.78711	-3.9193	-3.0112	-2.6946	-2.8329	-2.3844	-2.844	-1.5776	-2.6083	-3.7238	-5.1219	-4	-2.2335	-3.4672	-3.0001	-3.1025	-0.88673	-2.1321	-2.057	-1.6944	-2.6221	-3.9579	-3.5305	-3.6532	-2.8212	-2.4148	-2.6304	-2.7953	-3.164	-3.4821	-2.8282	-4.1025	-2.4153	-2.2594	-3.4589	-3.3957
-5.9163	-4.0859	-4.8129	-3.9477	-5.2547	-5.0795	-4.8643	-4.1814	-6.0269	-4.5504	-5.0101	-3.68	-5.4835	-4.2298	-4.9858	-3.7117	-4.2232	-4.5156	-4.3314	-3.9526	-5.0623	-5.2177	-4.6364	-4.8192	-6.4365	-5.0287	-5.9726	-5.0798	-5.099	-5.2902	-5.3633	-4.5063	-5.4502	-4.1602	-4.6441	-4.2984	-4.894	-4.4271	-5.0287	-4.0992	-4.7643	-4.7527	-4.0541	-5.3282	-6.25	-6.3913	-6.1709	-4.8589	-4.1135	-3.8925
-2.3006	-0.87001	-0.22806	-0.30201	1.9781	-0.18376	-0.62871	-0.7304	0.85181	-0.79378	-0.77083	-0.23571	-0.43783	-0.38055	-0.49336	0.75733	0.80831	0.96545	0.48042	-0.85722	-0.85779	0.51725	-0.41973	0.03299	0.48336	-0.76143	-1.2788	-0.89823	-0.23752	-0.26541	-0.22558	0.034087	-0.8888	0.32958	-0.47349	-1.1465	-0.86691	-0.028111	1.7028	0.45615	0.72573	0.82709	0.92419	-1.2404	0.43261	0.27145	0.012613	0.40679	-0.28707	0.039249
-0.22185	0.13937	-0.17814	-0.86521	-0.11903	-1.1419	-0.65571	-0.16881	1.517	1.3677	0.77851	-0.29005	-0.93545	-0.067052	-0.62307	0.18152	0.8614	-0.031583	0.07247	-0.42531	-1.0993	0.70301	0.73631	0.55049	-0.68916	-0.3567	-1.1827	-2.0701	-0.23313	2.7173	1.3278	-0.38068	0.020145	-1.1951	-0.65357	-0.92896	0.50046	0.10165	-1.5952	-1.3483	1.2819	-0.16638	1.1871	-0.70864	1.94	0.1792	-0.49541	-1.3648	0.34878	-0.17364
7.1096	5.6851	6.5211	6.3044	7.8717	5.6009	7.4961	6.9726	6.7524	6.5761	6.698	8.5363	7.3257	6.7891	6.007	8.2328	6.1267	5.8709	7.817	7.9499	7.6432	6.0814	7.1289	7.2529	6.3132	6.5353	7.2796	6.7318	5.7553	6.5247	7.3635	7.6402	6.6401	7.1202	7.3389	7.1331	6.524	5.4198	7.6165	6.728	7.197	6.4053	8.06	6.5266	5.1344	5.9647	7.3896	6.9755	4.688	7.5256
-7.6438	-4.8651	-7.3051	-6.2855	-5.6541	-5.8894	-6.5127	-6.837	-8.1306	-5.8102	-6.6474	-6.6064	-5.7035	-7.4514	-7.0089	-7.1284	-6.8836	-8.8898	-7.6213	-6.2693	-6.1257	-6.5138	-6.0188	-6.6155	-6.0677	-5.892	-4.0049	-5.1663	-5.5362	-4.9075	-5.004	-7.1355	-8.3717	-5.3241	-6.2707	-8.5315	-7.4526	-6.2075	-6.8878	-5.8438	-4.9186	-6.8395	-6.5763	-6.8393	-7.0295	-6.8243	-5.4164	-5.7251	-6.8447	-5.4232
8.9224	7.679	7.2448	10.064	9.615	9.7224	6.6185	9.255	7.3841	8.437	6.6499	8.3929	8.5747	7.4703	8.5808	10.165	8.7139	8.5748	8.2137	7.131	8.3657	8.5392	8.3717	6.9902	8.3287	7.764	9.6608	8.1749	6.9454	9.9924	8.9987	7.1351	10.568	6.8904	8.5122	9.0557	8.8147	8.563	7.8742	7.9476	7.6553	7.2551	8.3144	9.394	9.1237	9.0322	8.9963	8.6189	8.8027	9.068
-3.7836	-3.8736	-2.8156	-2.3116	-1.834	-3.0588	-3.5465	-2.3908	-2.7826	-3.1606	-3.132	-3.3673	-2.3799	-2.6189	-2.1215	-3.2807	-3.4402	-2.6969	-2.1762	-3.4385	-2.2606	-1.7322	-2.6923	-3.5072	-1.4275	-4.2378	-2.9985	-1.8076	-1.9203	-4.0962	-2.649	-1.9957	-3.2603	-3.5745	-2.2776	-1.2216	-3.631	-3.4122	-3.0774	-2.6933	-3.5957	-1.9921	-3.0188	-2.9627	0.0036677	-3.0717	-3.3277	-2.9101	-2.4812	-2.5195
-1.5273	-1.5633	-0.35679	-1.4455	0.12498	0.24117	-0.49861	0.16541	-1.0581	0.33075	-0.76457	-1.8396	-1.5385	-1.5001	-0.93888	-1.7783	-1.6664	-0.85591	-0.18463	-0.78972	-1.247	0.46368	1.3391	-0.25162	-0.37739	0.70024	-0.37929	-0.74655	-2.2	-1.2391	-0.63724	-0.58589	-1.3758	-0.95667	-1.8039	0.21092	-1.3719	0.1975	0.080324	-0.59016	-0.81363	-0.040517	-0.75032	-1.9272	-1.3542	0.12847	-1.0429	-0.98807	-0.15517	-0.097475
-22.356	-25.525	-23.93	-22.392	-22.158	-20.986	-22.673	-21.478	-22.245	-21.818	-21.267	-21.013	-21.612	-21.074	-21.325	-23.383	-23.916	-23.779	-22.652	-20.597	-22.113	-20.938	-21.016	-21.813	-22.251	-22.222	-23.543	-23.388	-21.626	-21.919	-23.083	-22.31	-23.986	-24.664	-23.11	-21.567	-23.45	-22.181	-22.92	-21.827	-22.815	-21.723	-21.197	-22.076	-22.943	-21.341	-23.538	-20.802	-21.08	-20.956
2.1785	1.174	1.8155	1.3476	1.574	0.41759	2.1395	1.3103	0.74875	0.88614	2.0624	1.7735	1.0079	1.419	1.0649	1.1888	1.8489	1.6528	3.8352	1.8417	1.0995	1.777	1.2453	1.1579	1.9895	2.2336	1.868	2.2841	1.6397	1.412	2.4945	3.3394	3.0417	0.84285	1.8117	0.63942	2.2155	3.3177	2.5734	1.5903	2.2976	1.9781	1.3324	2.4563	0.30695	1.1491	0.90534	2.6444	1.9355	3.5609
3.9511	5.0421	3.9296	4.1481	6.2377	3.5894	4.4647	4.0758	3.9085	4.5748	4.0336	3.6508	2.6808	5.8596	4.1457	3.1492	4.3421	4.6536	4.419	4.8462	4.8925	4.4155	6.0796	4.7263	4.4892	4.243	2.9563	3.8277	3.9033	3.3373	4.2874	3.7511	5.1862	4.7194	4.185	4.2421	4.389	4.0605	5.2055	5.0219	4.7726	5.2583	3.817	3.0067	6.0058	5.276	5.7637	6.3349	5.8247	3.6382
5.1903	5.2293	5.6127	4.2922	3.9009	3.4243	4.3476	6.2114	4.2859	5.7093	6.1005	4.9926	4.5191	6.5096	4.2144	3.4214	3.1307	5.0472	2.3161	4.6233	3.7735	4.7635	5.3333	4.055	4.3648	4.7016	3.45	5.268	2.678	5.1979	4.7807	4.668	2.3319	3.1799	5.4011	3.8833	2.8578	4.1716	3.7774	5.7135	4.4476	5.7366	3.4304	4.213	4.2691	5.4262	4.869	5.7029	4.3543	3.6618
-12.202	-14.009	-13.264	-13.266	-12.536	-13.018	-12.803	-14.031	-12.49	-11.494	-13.519	-14.009	-12.306	-13.264	-13.558	-14.417	-13.61	-13.845	-13.616	-13.922	-11.952	-13.508	-12.03	-12.903	-12.466	-10.96	-14.176	-12.554	-12.587	-13.694	-14.487	-13.211	-11.179	-15.743	-14.347	-14.318	-12.582	-13.573	-12.184	-13.397	-12.955	-13.285	-12.019	-15.01	-15.454	-13.392	-13.458	-13.697	-13.268	-11.796
-1.1732	-2.4062	-2.5063	-2.01	-4.1112	-3.3368	-2.4849	-3.6797	-2.6279	-3.425	-3.4293	-3.5293	-3.4955	-3.6271	-3.6152	-3.4771	-5.3005	-1.859	-3.2304	-3.8253	-4.4341	-2.0764	-4.112	-3.805	-4.7408	-3.4662	-1.4204	-4.1565	-2.9917	-3.4908	-2.871	-3.6128	-3.3599	-3.6277	-3.5085	-2.0726	-2.9159	-3.1539	-3.2785	-2.8142	-2.2515	-4.3808	-4.7448	-2.8276	-3.0529	-1.9164	-1.742	-4.8299	-2.096	-3.246
-4.1385	-4.386	-4.5904	-2.5205	-2.3612	-4.3334	-2.6122	-3.2716	-1.6061	-4.2661	-3.8366	-3.2204	-2.6887	-2.8951	-3.5622	-3.2954	-3.9424	-2.797	-2.4683	-4.2893	-3.4747	-5.4242	-2.7943	-4.3534	-2.1372	-3.4387	-3.1865	-3.7027	-2.6101	-2.5283	-3.7537	-2.5828	-3.1811	-2.8572	-3.5827	-3.871	-2.6981	-5.606	-3.6343	-2.3351	-3.1053	-4.8924	-3.8984	-2.8823	-4.5187	-3.2396	-1.7371	-3.3583	-3.673	-5.2777
-8.0426	-5.2398	-7.0453	-5.5898	-7.0974	-5.3726	-5.3517	-6.6011	-5.73	-5.8361	-6.9971	-7.4695	-6.2615	-7.2671	-6.5114	-5.8835	-5.6513	-6.9373	-7.4909	-6.4995	-5.7999	-5.5075	-7.2225	-5.98	-5.3985	-6.6041	-5.203	-4.5392	-4.8637	-7.599	-7.2774	-6.2888	-6.7456	-4.9602	-7.2807	-6.4882	-8.2568	-5.2709	-6.5242	-6.2394	-6.1648	-6.9691	-7.5473	-6.612	-5.9853	-7.0013	-7.7333	-6.0331	-5.7653	-7.282
0.3389	-1.3323	-1.0968	-1.5197	-1.751	-0.9954	-0.25523	-0.26325	-1.1822	-1.4564	-1.4265	-0.92784	0.49103	0.0085696	-0.19579	-0.085407	-0.74071	-0.57349	0.62493	-1.4374	-0.79983	-0.23495	-1.1766	-1.4353	0.34434	-0.91259	-0.80399	0.21444	-1.9883	-1.8082	1.4722	-1.1932	0.45541	0.69203	0.71215	0.83217	-1.2782	0.24619	-0.28629	-0.82938	-1.8851	0.215	-0.28855	-0.49732	-0.95401	-2.8702	-1.5173	-0.64848	-0.3537	-0.89735
9.8508	9.6153	10.014	10.103	10.068	9.9162	9.8169	9.6907	9.5835	11.435	8.9343	8.7658	9.8825	10.243	8.9366	8.9287	8.3285	8.6723	9.244	10.071	12.061	9.4854	9.2131	8.8837	10.287	10.338	8.7805	9.334	10.372	7.9443	9.2266	10.167	9.5144	9.866	9.0375	9.6311	8.5088	10.606	10.454	10.518	10.533	11.127	9.6472	7.6853	9.2273	9.762	9.1972	9.6185	8.9094	8.9935
-11.084	-11.351	-12.06	-8.419	-11.91	-11	-10.328	-10.224	-12.424	-9.9873	-12.15	-10.264	-11.181	-10.55	-10.55	-11.94	-9.438	-10.56	-9.4843	-11.433	-10.528	-11.768	-10.945	-10.966	-10.964	-10.397	-10.174	-12.094	-10.864	-9.8764	-10.364	-12.02	-11.712	-11.811	-11.895	-9.9146	-10.296	-9.7905	-11.533	-10.867	-10.873	-10.068	-9.9767	-10.895	-10.08	-9.5685	-11.954	-10.051	-9.9519	-10.794
-2.9735	-4.2608	-3.5279	-1.7239	-2.9059	-0.48494	-2.8053	-2.9073	-1.6776	-1.8308	-4.4177	-0.5119	-3.1705	-2.9691	-1.2873	-2.7238	-3.2201	-3.3992	-4.291	-3.7873	-3.364	-3.0378	-3.4277	-2.7938	-3.7895	-1.1816	-2.4495	-2.8319	-3.6693	-2.9385	-3.2051	-0.74278	-2.9405	-0.80984	-2.4343	-2.6598	-3.66	-2.3141	-2.9385	-2.0185	-2.7881	-2.6982	-2.6087	-1.9658	-2.6076	-3.0275	-2.5604	-4.0686	-3.3305	-3.4324
-2.5437	-3.5373	-4.8213	-3.9789	-4.7173	-3.5907	-2.6221	-3.8054	-3.8409	-4.8105	-3.6458	-3.4282	-3.2421	-4.2627	-3.124	-4.6564	-3.6664	-4.9678	-3.9584	-2.0215	-2.5399	-3.4226	-4.1301	-3.4521	-2.5667	-4.9716	-4.0165	-4.3609	-3.6319	-3.616	-3.5666	-3.043	-3.0489	-2.2426	-3.5737	-2.3823	-4.0462	-3.1666	-2.628	-3.173	-3.112	-2.5067	-2.8237	-3.1454	-3.6026	-4.3307	-3.9793	-2.9025	-2.6243	-1.9528
[truncated: 379 more rows]
[truncated: 150 more columns]
