# Supplementary material for: Genetic dissection of main and epistatic effects of QTL based on augmented triple test cross design
Source: PLoS One. 2017 Dec 14;12(12):e0189054. doi: 10.1371/journal.pone.0189054 (PMC5730204; doi:10.1371/journal.pone.0189054)
Supplement: S7 Supporting Information — (ZIP) [file pone.0189054.s007.zip › z2_1450_0.2_10.csv]

-15.13	-9.5141	-9.8624	-6.433	-10.536	-8.0456	-11.015	-10.005	-8.1083	-14.816	-9.7719	-7.2355	-10.361	-9.4537	-15.078	-11.632	-6.8362	-14.841	-10.841	-11.71	-11.778	-14.165	-12.151	-11.284	-13.308	-10.597	-13.404	-14.07	-8.0113	-10.522	-15.193	-8.0617	-6.306	-10.388	-10.187	-13.725	-11.083	-12.906	-11.08	-9.641	-11.575	-6.4844	-13.904	-14.897	-10.965	-7.9508	-16.467	-13.355	-8.9014	-10.795
-7.3164	-2.3505	-2.8381	-3.241	-7.0957	-6.501	-3.9009	-6.0714	-2.6156	-7.5863	-7.082	-2.3153	-6.9149	-1.9062	-6.7452	-9.4945	-3.3554	-5.8534	-2.9775	-3.1913	-2.4052	-6.4654	-2.1428	-7.6746	-0.28829	-8.8284	1.4855	-6.1732	-4.4746	-6.3969	-1.4489	-7.5854	-2.3864	-3.5404	-5.4957	-1.7759	-4.2226	-7.1765	-6.2437	-2.5309	-2.636	-4.9648	-6.3328	-4.3862	-5.7495	-6.0946	-4.3871	-3.6167	-3.7884	-5.4933
4.1937	4.9272	2.2593	2.328	-2.8275	0.047719	2.7108	3.8862	0.15302	-0.49741	3.449	3.215	2.5359	5.9253	0.89769	4.1237	0.51541	1.0555	1.1457	4.79	3.9808	6.9984	5.2792	0.63915	2.7547	3.6413	-3.1722	2.0001	0.96084	3.0274	2.9202	4.5565	1.4726	3.8667	0.43096	2.3692	7.9404	-2.5411	1.5903	5.6699	2.1569	3.0907	1.9657	3.2056	-0.94096	-2.2024	1.699	-1.713	-0.45634	2.2577
6.4537	4.7131	9.8206	7.9675	4.0939	2.5342	1.5743	6.4748	9.2166	6.8928	7.7738	8.2768	4.7925	5.1956	9.6434	8.5093	10.203	2.0742	4.0156	5.549	5.1974	7.3252	7.6753	10.412	9.0909	4.1403	5.24	5.7827	2.7496	6.7944	8.165	9.4902	3.8209	4.7582	6.1846	6.3652	3.7484	1.6467	8.9638	10.28	7.7302	11.078	6.9961	5.7218	11.206	6.1042	9.9246	9.4398	5.5891	10.486
-2.8705	0.79787	-3.4719	-3.2014	-5.8418	-3.3669	-1.0478	-0.98412	-5.1804	-1.6194	-1.0134	-2.8237	-5.1146	-0.56638	-1.929	-7.2643	-5.6958	-1.1677	1.2895	-4.1599	-3.272	-1.9495	-0.99127	0.48343	-2.7628	-1.8302	-2.1945	0.98852	-3.9348	-2.815	-3.7562	-3.7635	1.3142	-3.5197	-1.9218	-2.8502	-0.49953	-5.2534	-1.0604	-0.2912	-2.2504	-1.3191	-3.2439	1.644	-0.7941	-1.2953	-4.8785	-3.8657	-4.4125	-0.4622
-15.256	-13.707	-10.285	-12.005	-14.357	-12.424	-9.6864	-11.636	-15.374	-12.637	-15.096	-12.102	-13.805	-10.744	-11.827	-18.321	-13.269	-13.483	-12.156	-9.2785	-13.928	-14.382	-9.214	-12.921	-9.5298	-14.585	-16.009	-9.9383	-12.74	-13.558	-10.964	-9.7196	-14.279	-14.276	-9.0447	-12.51	-8.9414	-11.42	-12.571	-19.887	-14.35	-12.275	-7.9813	-8.2263	-15.038	-8.7121	-13.618	-14.655	-16.182	-15.244
-2.4446	1.3129	5.7603	6.269	0.30205	3.4099	2.6148	3.7885	2.8291	1.5221	1.157	-0.57175	5.8297	4.2344	5.177	2.6586	5.0127	0.63532	6.1087	1.4827	0.050696	0.5498	2.8	6.7117	2.0546	4.834	0.58962	6.6842	1.013	3.0912	3.0816	5.2624	4.0172	3.7713	-0.90654	1.8107	8.1739	4.9142	3.6954	1.5325	0.84688	0.1569	0.27416	3.8638	6.6286	2.3221	0.92348	3.1295	5.2169	5.6834
-14.974	-17.794	-16.592	-13.705	-20.152	-17.263	-12.227	-16.785	-15.033	-12.782	-15.441	-17.221	-14.22	-18.097	-13.689	-14.029	-15.235	-16.796	-12.166	-13.764	-18.666	-14.652	-16.319	-9.9848	-14.854	-11.751	-15.381	-16.736	-16.369	-15.169	-17.228	-14.638	-18.973	-12.771	-19.205	-10.36	-11.866	-16.263	-12.298	-14.68	-13.627	-10.95	-16.473	-6.6321	-16.712	-17.811	-16.407	-13.763	-13.992	-17.131
2.4896	-0.47141	-0.78442	1.7011	-0.19526	1.0799	1.2287	-1.714	-3.0014	0.87303	-0.53103	1.9843	0.44946	-3.2017	-3.6317	-0.37161	-3.0872	-1.5986	3.4024	5.9927	-1.4132	2.9476	-0.17491	1.3783	-2.5347	-0.11498	0.81279	1.0645	0.82593	0.22512	-5.7847	1.412	-4.1276	-2.2619	-4.4099	2.5737	-1.5411	-1.4517	0.62164	0.51892	-1.2439	2.1793	2.6727	-2.3776	-3.1559	1.2149	-1.8749	-2.2886	-6.0143	-3.1584
-11.028	-12.306	-11.89	-16.313	-13.428	-13.431	-16.66	-9.5463	-9.9579	-14.635	-12.549	-8.9831	-10.166	-13.08	-16.699	-9.5029	-17.377	-19.182	-15.195	-12.177	-14.285	-11.733	-14.55	-10.152	-13.791	-13.824	-11.451	-14.028	-11.224	-11.079	-11.735	-12.295	-10.249	-7.8528	-11.213	-12.608	-18.418	-11.869	-14.984	-14.885	-9.6368	-10.094	-15.297	-13.226	-11.795	-11.293	-14.625	-16.57	-9.961	-13.437
-15.691	-9.3716	-9.5284	-12.215	-12.492	-14.354	-10.442	-9.4712	-8.5145	-18.591	-9.2783	-15.796	-13.561	-8.823	-13.296	-8.3607	-11.46	-20.994	-17.196	-11.589	-13.167	-15.01	-13.757	-6.3612	-13.847	-10.879	-11.994	-13.712	-10.07	-14.7	-17.698	-12.194	-16.029	-11.155	-12.041	-11.059	-13.021	-13.565	-15.521	-14.674	-16.052	-14.254	-13.406	-12.897	-13.632	-12.302	-15.756	-13.629	-11.25	-15.855
-1.621	-5.6705	-2.0752	-3.9169	-0.5787	-1.0839	0.35563	-2.877	0.98319	-2.2338	0.020282	-0.51448	-0.7139	-1.1345	-0.57591	-3.5435	-2.6731	-3.1154	-2.7635	-1.2089	-2.1274	-2.4579	-6.354	-1.9482	-4.9274	-4.5504	-7.5427	-6.1968	-2.1202	-6.2229	-0.64833	-6.0505	-3.3632	-1.9814	2.7921	-2.5628	3.4	2.4441	-0.22532	3.6616	-0.88002	-2.5078	1.6518	-7.6755	0.036868	-0.75605	0.17609	2.6932	-5.0454	0.39945
-14.332	-16.571	-17.157	-15.866	-10.674	-15.661	-13.105	-12.745	-12.608	-14.856	-13.881	-10.979	-13.9	-12.838	-13.648	-12.364	-17.553	-15.314	-13.593	-14.138	-12.485	-16.198	-12.153	-12.042	-11.359	-15.045	-10.153	-12.252	-11.542	-11.799	-15.572	-8.8525	-10.26	-12.095	-14.814	-13.747	-13.638	-16.118	-11.22	-12.195	-12.638	-12.584	-16.355	-17.99	-11.301	-12.088	-14.731	-17.582	-15.348	-15.047
5.446	1.7146	3.1464	-0.42909	2.6954	0.052903	1.9898	-1.0285	0.22049	1.1011	1.7006	2.8748	2.2166	1.6899	5.074	4.0087	0.50752	1.2301	0.82275	6.0429	0.78567	-5.0103	3.4197	1.2555	0.02704	2.0409	-1.3787	2.7542	-0.21852	4.9067	5.3922	3.3727	-1.5211	1.4412	1.7776	2.6847	1.0059	0.82612	2.0586	0.40229	3.1164	1.2295	1.7015	2.5251	-0.31556	2.0695	-1.2562	7.1902	0.50694	0.23113
-12.349	-11.941	-10.342	-10.53	-13.389	-13.879	-13.421	-11.741	-15.344	-11.839	-16.43	-11.969	-7.5011	-14.748	-12.956	-18.471	-15.501	-12.6	-13.886	-9.6616	-12.597	-16.978	-13.736	-5.7495	-13.27	-16.723	-16.874	-12.018	-10.897	-8.1887	-11.372	-12.775	-13.556	-15.408	-16.676	-7.8126	-11.687	-17.163	-12.061	-10.402	-12.538	-15.69	-16.288	-12.376	-11.802	-14.931	-16.709	-16.269	-11.88	-11.114
-16.054	-17.216	-15.067	-10.742	-16.43	-13.676	-11.109	-13.238	-15.269	-17.565	-15.783	-13.527	-15.044	-13.981	-17.621	-13.606	-13.223	-16.415	-11.271	-14.045	-12.925	-18.131	-12.174	-16.023	-15.675	-11.533	-9.9842	-17.544	-13.432	-14.143	-14.605	-14.42	-13.456	-13.61	-8.1913	-11.391	-10.3	-15.569	-15.581	-10.207	-11.535	-16.332	-12.42	-16.865	-15.977	-11.269	-13.468	-16.475	-14.793	-15.608
-0.17133	0.91877	-1.6899	1.2206	-1.9425	-2.5024	0.73424	-2.8907	-1.7272	-0.8636	2.1896	-3.408	-2.6537	-3.5784	-0.26369	3.2617	-2.8721	-0.84678	0.4127	-1.7162	-5.5946	-4.7036	0.018561	-1.271	0.73316	-4.3096	-0.75019	-1.6427	-0.82114	-2.3341	1.3182	-2.3407	-0.28092	-4.0824	-0.89601	-3.3582	-0.53555	0.032416	-2.2555	-1.7381	-0.62061	-3.0971	2.1912	-3.1898	-1.17	-3.5888	-1.1515	1.4521	2.0908	-0.74718
-22.182	-21.168	-21.296	-20.85	-18.968	-24.991	-20.908	-22.551	-22.616	-23.924	-19.943	-24.735	-18.866	-17.402	-25.862	-23.055	-22.68	-22.249	-21.838	-19.939	-22.162	-21.155	-25.021	-19.559	-24.905	-22.438	-23.209	-16.789	-24.784	-25.137	-20.97	-20.618	-21.163	-18.142	-26.587	-21.359	-17.711	-23.85	-25.046	-20.47	-22.957	-25.091	-22.468	-24.902	-22.742	-22.022	-19.525	-19.574	-22.447	-21.285
3.3792	1.9449	5.4786	5.8377	6.41	7.3394	2.621	8.1782	5.2091	7.0143	10.379	6.0856	11.105	2.317	1.968	5.3573	6.5811	7.4403	6.4999	2.829	11.511	3.3227	0.97649	7.3488	6.6688	5.3295	5.4526	4.2097	4.2298	4.7429	6.917	12.257	6.9399	2.6412	8.6027	8.1511	10.539	5.7058	2.567	6.8068	5.7824	9.6044	6.6812	5.4611	5.9187	3.5414	7.3779	7.3578	6.2209	8.4227
-1.8325	1.6759	-0.47049	0.86218	0.49097	2.8035	0.41583	-0.57638	0.95014	-2.1587	-2.6213	-0.39369	-1.4545	-2.0774	-0.33024	-2.163	-2.3832	0.41987	-2.5478	1.3863	2.3953	-2.653	0.51986	5.3025	-0.059873	2.0571	2.3684	1.3884	0.15292	-3.3423	2.5144	-5.2318	1.9572	-2.3975	0.2212	1.4534	3.9703	6.4924	-0.79133	-0.41066	0.14489	0.71204	1.6618	3.7826	0.16864	0.82303	0.0072904	-2.445	-2.083	4.5132
-12.984	-11.824	-11.658	-14.924	-14.622	-14.08	-15.321	-13.486	-14.671	-11.968	-11.014	-11.879	-11.461	-11.603	-13.61	-15.06	-15.837	-11.935	-14.769	-13.43	-15.909	-9.2309	-15.029	-18.374	-8.9009	-12.927	-16.434	-12.057	-16.615	-15.03	-10.963	-5.8764	-12.167	-13.608	-12.124	-16.353	-13.749	-11.612	-12.582	-16.109	-8.6527	-14.85	-10.466	-12.638	-18.046	-15.758	-15.467	-18.038	-10.762	-15.139
-9.8038	-15.635	-10.759	-12.364	-19.138	-10.379	-11.558	-10.001	-15.07	-12.968	-10.106	-17.584	-8.8209	-13.25	-9.9778	-8.4706	-9.3357	-5.5089	-11.215	-10.287	-11.963	-13.79	-11.484	-11.779	-10.238	-15.327	-11.713	-16.532	-13.226	-11.334	-14.94	-12.704	-15	-9.2524	-11.723	-17.443	-12.39	-12.588	-10.976	-16.398	-13.122	-13.445	-13.429	-12.413	-11.596	-11.309	-13.197	-9.6453	-14.133	-10.202
-12.26	-9.5831	-10.367	-10.108	-11.676	-17.162	-12.35	-8.377	-12.682	-9.7056	-11.19	-11.541	-15.104	-17.073	-10.457	-11.426	-10.39	-9.5053	-10.649	-13.138	-10.259	-13.598	-11.626	-8.528	-5.9814	-10.266	-10.504	-10.547	-13.677	-9.5807	-6.6554	-10.745	-12.635	-13.895	-14.854	-9.2094	-11.773	-10.124	-11.647	-11.732	-10.284	-10.184	-10.426	-9.7	-12.774	-10.713	-8.9903	-10.84	-12.088	-13.911
-11.292	-10.068	-10.767	-12.351	-7.8422	-10.621	-11.092	-7.8474	-10.941	-9.5287	-9.2591	-12.441	-7.3572	-8.6778	-13.33	-10.527	-9.5786	-8.6378	-9.3514	-9.4754	-13.008	-9.8958	-12.365	-8.7466	-7.4054	-13.306	-10.059	-10.035	-13.102	-12.31	-10.201	-13.547	-10.122	-11.697	-8.8507	-7.4451	-10.074	-12.015	-9.9176	-9.874	-10.167	-11.914	-15.142	-11.395	-12.011	-8.8671	-11.088	-10.573	-10.462	-9.5155
-20.177	-26.443	-17.963	-25.533	-22.555	-22.876	-17.197	-20.579	-19.73	-23.785	-24.788	-22.282	-23.513	-22.997	-26.258	-23.127	-22.418	-22.348	-20.501	-23.476	-24.427	-21.575	-22.126	-23.466	-17.985	-22.125	-23.326	-22.661	-24.997	-19.878	-20.414	-24.449	-24.58	-18.3	-25.018	-25.658	-20.203	-21.494	-22.609	-28.111	-24.19	-22.489	-22.815	-26.459	-23.504	-20.103	-21.226	-17.766	-21.785	-27.879
-13.285	-7.6401	-10.628	-7.8306	-11.926	-9.5423	-10.248	-13.867	-8.5855	-11.524	-11.972	-10.964	-11.67	-14.758	-13.306	-16.905	-11.692	-8.508	-8.6295	-10.105	-9.3624	-10.054	-13.721	-9.4256	-12.859	-7.6792	-15.907	-9.6712	-12.341	-5.8995	-10.578	-17.541	-6.9629	-15.367	-11.515	-10.514	-11.297	-12.532	-8.7526	-9.2748	-9.2992	-12.311	-13.532	-13.313	-11.16	-8.6554	-11.073	-13.719	-12.892	-9.5878
-10.214	-11.09	-13.298	-12.753	-11.211	-12.58	-11.472	-14.336	-10.78	-9.064	-8.7787	-9.6953	-10.097	-11.29	-11.964	-6.9157	-10.951	-15.395	-10.452	-13.447	-11.778	-9.6883	-14.61	-13.306	-12.131	-6.0509	-10.352	-10.992	-11.465	-10.478	-14.856	-9.443	-10.507	-8.962	-14.692	-12.96	-11.167	-13.366	-12.016	-8.1132	-9.2252	-8.914	-12.374	-13.832	-8.7121	-9.6577	-10.289	-9.844	-11.244	-10.762
-13.972	-11.776	-9.6598	-11.278	-8.8964	-11.39	-12.931	-14.481	-14.341	-12.109	-8.7585	-14.255	-12.025	-7.306	-12.721	-10.042	-14.544	-13.102	-12.661	-11.711	-12.908	-11.326	-8.0427	-11.524	-13.233	-12.135	-12.295	-13.994	-13.407	-11.31	-12.816	-14.647	-12.414	-11.123	-9.6709	-12.958	-13.705	-12.203	-10.609	-10.784	-7.6475	-10.291	-9.1971	-12.488	-6.5377	-9.0714	-8.4863	-8.6856	-14.203	-9.5168
-4.8788	1.3579	-2.3948	-0.43532	-2.3041	-1.393	-0.35152	-2.9937	-3.2509	-3.0524	4.2053	2.5314	-0.40661	-0.21668	-2.9518	-4.4	1.2996	-0.048323	1.4333	-0.13777	-1.4369	0.065185	-2.4299	-2.8221	0.23326	-2.5759	0.25869	0.4515	-5.4916	-0.82374	-1.8485	0.35646	-2.6429	-0.71135	-4.0129	1.0088	-0.0010049	-2.6369	0.27721	1.0725	0.27144	-3.1963	2.4628	-4.1359	-2.8741	-2.787	1.0246	-2.4813	0.583	1.0444
6.2079	5.6762	7.4471	4.1758	6.8519	9.4745	6.005	1.2263	5.0069	9.0956	5.2789	14.446	9.4938	5.1496	2.4621	7.2936	7.9892	11.908	7.0329	5.2684	9.9319	6.4268	3.9316	6.0772	7.4219	7.1261	7.0495	7.1802	5.7645	2.1572	7.1573	8.5286	4.9952	6.1991	5.3197	3.477	8.1512	7.0062	5.486	9.846	8.3716	5.1293	9.0635	6.7804	7.9331	5.6732	7.8551	4.0766	4.8392	9.0697
-5.1205	-9.929	-3.4536	-3.232	-6.2709	-5.1009	-4.8945	-9.2964	-5.7109	-1.8224	-6.989	-0.11847	-5.9817	-5.4879	-6.1677	-4.0315	-4.5823	-6.1041	-3.2769	-2.9339	-3.7774	-4.6953	-3.5121	-1.6376	-5.0738	-5.9489	-4.2852	-2.7302	-1.3229	-1.6984	-5.8524	-3.9342	-3.5656	-5.3571	-6.8089	-4.09	-3.7597	-3.5972	-5.2916	-1.7598	-5.4175	-3.8527	-8.6727	-6.0345	-3.038	-4.4088	-2.4878	-4.1417	-6.7272	-5.0294
-7.0119	-12.37	-9.9467	-8.8982	-4.1192	-4.8035	-13.627	-9.471	-9.9034	-10.489	-9.9897	-8.6495	-7.4527	-10.538	-5.1691	-8.4348	-2.6841	-7.2443	-7.5849	-12.763	-11.521	-10.821	-9.7752	-10.963	-10.593	-9.6676	-10.111	-8.4225	-6.4584	-9.1837	-7.9034	-10.983	-4.3464	-11.174	-9.84	-4.1293	-10.157	-12.937	-11.276	-11.919	-3.4397	-9.1574	-7.2293	-7.7737	-13.597	-7.7903	-8.863	-7.5188	-9.7945	-6.3653
-2.48	-0.68763	-5.9616	-3.6931	-5.0766	0.38572	-6.4592	-4.5419	-4.9875	-6.5134	-5.9139	-3.0349	-3.4535	-7.8842	-8.3349	-5.6941	-4.8287	-2.2892	-5.0892	-6.5957	-4.7532	-7.4467	-7.7233	-6.0954	-4.4132	-0.42982	-3.4344	-3.6989	-3.0574	-2.3664	-6.9947	-2.6235	-7.0639	-4.1283	-8.9182	-5.1487	-3.4431	-5.6946	-2.0442	-4.0477	-8.8112	-1.8911	-4.4468	-5.3626	-7.0138	-6.0733	-8.9898	-6.4922	-3.4208	-2.2232
-21.909	-22.333	-18.066	-18.067	-22.468	-22.398	-23.296	-20.173	-17.084	-19.164	-23.61	-19.028	-24.482	-19.981	-21.219	-19.908	-19.051	-26.221	-20.116	-19.885	-22.09	-20.228	-19.304	-22.378	-21.786	-17.683	-25.427	-20.086	-24.609	-24.765	-23.007	-24.191	-16.884	-18.806	-21.295	-21.552	-24.084	-20.983	-23.912	-19.454	-20.587	-26.782	-22.306	-18.642	-24.448	-22.696	-21.067	-19.993	-18.793	-21.87
-7.5589	-4.0551	-12.76	-12.363	-20.656	-11.029	-13.734	-9.7852	-14.117	-11.897	-15.867	-12.786	-12.592	-15.769	-9.9584	-14.128	-10.932	-10.839	-7.5665	-11.115	-14.893	-11.343	-10.588	-11.582	-13.137	-15.438	-12.973	-7.7196	-8.78	-15.09	-14.551	-17.935	-16.297	-15.618	-16.614	-11.026	-14.114	-14.661	-14.594	-10.816	-12.563	-11.526	-15.618	-15.363	-13.422	-8.6676	-10.68	-10.032	-11.773	-12.075
-0.152	1.7076	0.35164	-1.7395	0.71828	-0.017803	3.2289	-0.36107	1.6297	1.1645	4.463	-0.93224	1.1956	4.8394	-0.080729	-2.1265	1.1037	-2.2124	-0.96802	-1.5745	-1.9426	5.0661	-5.7663	-1.8361	-2.481	1.3299	4.9005	3.8041	-5.8109	0.28477	0.65842	1.2594	2.9144	3.4548	3.5446	0.39767	1.7236	-2.2074	-0.93798	0.95954	-3.3773	-4.5918	1.8544	-0.59879	-1.4795	3.3939	-0.50988	-0.53532	-2.4869	2.9521
3.8313	3.3588	-0.8592	-0.46386	0.58333	2.7763	-0.18369	2.1033	3.3738	3.9046	0.72862	1.1668	-0.86182	-0.061012	-1.5133	-0.66531	4.6758	-1.7177	3.4932	-0.81269	-0.096146	-1.7084	-0.30715	-1.7183	2.0651	-1.3637	-1.9644	-1.5033	3.0925	-0.8707	-0.051653	0.96941	4.0865	-2.4442	-3.78	0.30279	-4.0133	-0.45984	-5.2671	6.067	-0.60242	3.4304	-8.1147	-3.2639	-3.0974	-3.502	-0.82611	0.84448	0.98524	4.6199
-4.958	-2.8385	-0.82991	-1.8704	-4.4766	-2.4373	-1.0729	1.2639	-5.7992	0.39018	-2.2482	-0.98851	-3.1651	0.78639	1.6412	-2.8427	-0.84633	0.024394	-1.1795	-2.2299	-5.3061	-2.5684	-7.2529	0.1406	-4.1041	-1.5034	-0.17654	-1.0891	-4.2683	-1.0918	-0.4102	-2.4149	0.024011	-2.4712	-5.4314	-4.6063	0.93423	-3.1124	-2.8298	-7.0269	-1.7985	0.39783	-4.4177	-4.3603	-0.066691	-2.3142	0.70778	0.26559	-4.7807	-4.6939
0.43347	-1.4111	0.36306	-2.9831	-5.2239	-3.0661	-0.92311	-0.71632	-2.5031	1.6272	-2.0428	2.5366	-0.045298	2.2503	-3.6573	-1.0027	-3.1486	-0.9865	-6.2052	-3.1049	-3.0328	-2.8009	1.8786	-3.7696	-2.4179	-3.3475	-4.8095	-0.63344	0.45498	-1.7189	2.0924	-6.7889	-2.5815	-0.29691	-1.3534	-4.5023	0.4133	-2.7616	-4.8707	-0.44355	-2.146	-4.8763	1.6825	-0.10597	2.6467	1.4708	1.7437	-2.8178	-0.69054	-0.66831
-6.6744	-11.859	-11.805	-13.376	-10.389	-10.91	-12.716	-7.2848	-13.081	-7.3553	-8.9368	-9.0889	-9.0538	-11.566	-11.279	-15.233	-14.607	-11.287	-8.9006	-7.9882	-10.192	-14.224	-13.102	-10.852	-11.395	-11.202	-7.1388	-12.546	-15.257	-11.705	-14.218	-10.441	-10.887	-17.191	-12.302	-9.0085	-12.826	-9.6957	-11.305	-7.2143	-17.302	-7.925	-11.821	-7.8344	-16.448	-7.2	-8.9079	-11.565	-12.931	-12.771
-20.407	-18.451	-26.964	-21.176	-22.446	-21.417	-19.141	-24.304	-20.587	-19.342	-19.172	-22.182	-16.547	-16.356	-24.559	-25.402	-18.353	-21.459	-27.126	-19.15	-22.889	-24.888	-23.619	-18.033	-21.181	-18.055	-26.537	-19.479	-19.062	-24.219	-17.01	-20.77	-17.515	-20.745	-23.458	-22.725	-21.243	-20.143	-22.405	-20.306	-20.477	-20.844	-18.96	-20.781	-22.747	-20.066	-21.639	-24.485	-24.43	-21.23
-14.219	-12.343	-14.776	-15.472	-14.666	-12.701	-12.064	-15.146	-10.196	-15.805	-10.568	-15.144	-17.69	-16.408	-9.9309	-15.977	-13.076	-16.92	-8.2721	-10.249	-14.418	-15.439	-12.322	-12.698	-14.166	-15.251	-10.877	-12.672	-15.128	-8.5731	-10.376	-9.1976	-12.489	-15.816	-10.763	-14.947	-12.4	-10.996	-15.019	-13.111	-12.37	-6.9162	-18.717	-14.508	-14.801	-9.2013	-15.149	-14.123	-15.342	-15.624
-3.6757	-2.8785	-0.24541	-1.7051	-2.1769	-1.2206	-1.9645	1.9173	-1.0289	3.0463	0.68349	-2.2587	-2.3636	-1.155	-0.14159	-5.4184	-6.5132	-2.9209	-0.44419	-3.6081	-5.4057	3.2808	-4.1856	1.6777	-5.1107	-2.6579	-2.1631	-1.1935	-1.8368	1.4887	-0.77101	4.8522	-5.4074	-0.33019	-2.8493	3.1786	-1.8607	-3.0725	-0.97456	-2.8233	0.098062	2.1335	0.88702	1.3911	2.6713	0.72785	-1.9453	-3.5392	0.31554	-2.1792
1.7756	-1.3666	1.0566	-2.0938	-0.15792	2.5022	-2.3266	0.55368	1.2276	-0.076277	-4.3012	-1.3611	-7.9843	1.0499	-2.7848	-1.336	-0.89936	-0.91423	4.5287	-1.6402	-6.3237	0.85702	-0.29401	1.1797	-2.3306	-2.4405	-1.9318	4.5952	0.94218	4.5987	-0.71024	-1.4057	0.05232	-2.08	-2.0677	-0.33573	-3.0482	1.8568	3.5414	-8.2589	2.1599	2.2748	-4.6079	-0.48317	1.1944	2.0213	-0.60628	1.0883	-4.3267	-0.96279
11.109	4.9616	2.3078	5.4966	3.7855	3.5826	5.1933	7.9461	10.171	0.52386	6.3782	5.2733	4.6979	8.0908	7.8365	6.5674	5.4374	2.0956	7.3039	6.5683	9.1694	4.9935	3.9013	5.0826	2.4444	6.1248	6.9769	1.2431	10.227	1.5211	10.584	1.4104	14.705	4.6863	7.9807	7.6722	6.5673	7.6581	7.5442	2.3686	4.9781	6.2182	6.2831	5.6714	7.5899	2.9984	5.3238	0.41974	7.6115	5.2511
-5.1772	-5.9782	-1.6846	-2.8739	-6.9604	-5.4112	-3.9279	-8.3676	-4.0577	-0.91382	-6.6312	-8.8426	-3.9004	-5.1951	-8.1201	-4.9861	0.71676	-9.352	-4.1951	-2.9738	-7.3348	-6.8442	-2.3695	-8.9707	-2.7346	-4.315	-4.7993	-1.464	-10.119	-4.4765	-6.7091	-5.374	-5.1877	-10.008	-1.3416	-2.1066	-0.81126	-5.2805	-5.2763	-5.9465	-8.1355	-3.1119	-5.1464	-9.9691	-6.7745	-6.7505	-8.6409	-2.6023	-5.2689	-8.284
-11.089	-16.271	-11.071	-13.189	-12.986	-12.301	-11.913	-15.636	-12.757	-9.0667	-13.784	-10.445	-14.034	-6.5127	-9.9736	-12.973	-11.449	-11.698	-12.436	-4.9584	-11.218	-7.6702	-11.661	-8.1792	-8.9947	-6.9676	-7.8817	-14.654	-14.49	-10.764	-9.3044	-10.756	-8.7193	-12.976	-8.5641	-14.131	-9.643	-6.0906	-10.657	-11.226	-15.821	-13.341	-9.3038	-13.069	-11.024	-7.3838	-14.008	-10.138	-14.032	-6.5188
-8.1923	-6.4503	-8.6151	-11.23	-7.2483	-11.017	-1.7948	-11.181	-10.231	-6.8797	-10.462	-7.2564	-9.2521	-10.954	-9.107	-8.4674	-4.1004	-4.1316	-9.8339	-13.188	-7.2008	-8.6519	-5.5238	-7.6997	-9.6867	-7.0175	-8.1511	-8.0512	-11.896	-10.278	-7.4573	-10.349	-9.1256	-6.5856	-9.2419	-10.128	-4.7378	-10.921	-8.0828	-9.5965	-11.278	-6.4832	-10.719	-10.345	-10.536	-5.5223	-9.8304	-7.3864	-7.9057	-6.2728
-11.55	-13.019	-8.9877	-10.376	-10.696	-12.859	-13.43	-15.007	-12.846	-11.75	-10.378	-14.285	-13.119	-12.98	-8.7849	-5.0457	-12.113	-7.9973	-13.637	-11.651	-13.738	-10.448	-9.7345	-9.6885	-9.8236	-11.927	-10.139	-12.306	-12.684	-11.092	-12.555	-10.217	-14.866	-11.714	-12.834	-11.863	-11.396	-14.093	-14.136	-11.113	-10.603	-14.751	-11.966	-10.345	-9.0511	-9.7194	-10.967	-9.5499	-8.9572	-11.732
-10.625	-8.1518	-7.8919	-9.7882	-3.7192	-11.087	-8.7367	-10.907	-5.6276	-10.657	-6.5161	-2.5654	-10.04	-6.8466	-4.5264	-11.752	-6.9081	-9.1843	-7.6352	-9.7411	-9.9006	-8.3243	-6.0339	-9.7448	-8.1068	-2.5487	-9.2469	-9.0831	-5.6106	-13.303	-6.0591	-6.4864	-6.0987	-6.7705	-12.808	-8.05	-11.858	-11.43	-8.5194	-10.154	-8.0385	-6.6221	-8.1236	-3.4572	-10.936	-6.8446	-11.435	-4.3502	-6.1914	-12.352
-2.4792	-5.7175	-4.0568	-5.5681	-5.7842	-7.3942	-4.8773	-3.1465	-5.6835	-5.6917	-7.5965	-7.0436	-7.1935	-3.5226	-2.4218	-4.6874	-4.5325	-2.6622	-3.3966	-4.021	-2.4503	-0.69978	-7.4601	-1.958	-1.8815	-3.4286	-6.8263	-4.1965	-4.3947	-5.8519	-4.9283	-11.002	-5.33	1.8018	-6.0796	-5.1495	-3.3561	-3.4105	-2.2309	0.42324	-7.1007	-4.1932	-5.0306	-7.8625	-2.9171	-6.2378	-3.6666	-6.0915	-4.1799	-4.4044
4.3966	5.4551	9.3868	5.17	7.7363	6.279	9.1056	9.833	10.669	4.5068	6.1916	6.9442	8.3089	5.3712	11.433	10.295	4.2516	10.256	0.86988	8.3009	9.4934	10.136	4.4533	4.8185	9.7524	5.9431	9.5936	17.156	6.8341	3.9021	11.317	8.5205	10.439	9.5895	3.993	10.302	4.748	8.3631	10.006	5.7856	5.061	5.2698	8.494	9.1243	8.7244	10.623	6.473	5.8573	0.57253	8.9772
-4.1424	-2.3358	-5.1843	-5.9196	-6.4356	-5.7948	-3.2131	-0.16526	-1.0971	-7.4374	0.27506	-7.2957	-3.2254	-1.079	-2.1403	-2.0989	0.46972	-8.6233	-5.7773	-3.6742	-2.5234	-3.2767	0.92179	-5.5584	-5.0778	-4.5653	-4.9202	-5.763	-5.3935	-3.0628	-4.4328	-1.7891	-2.8503	-3.9381	-7.5985	-2.5762	2.1023	-7.2364	-5.3053	-6.0764	-8.4856	-5.8196	-3.8414	-5.9532	-3.3951	-6.088	-1.2944	-3.257	-6.1722	-2.0767
-13.768	-9.7822	-11.203	-10.022	-13.732	-13.353	-9.2969	-12.264	-6.9884	-13.502	-17.03	-4.8748	-8.7701	-10.456	-11.632	-13.471	-13.116	-13.868	-14.42	-9.9009	-10.548	-10.519	-8.4879	-10.447	-13.301	-9.4045	-5.6798	-12.032	-8.3734	-8.925	-10.431	-8.5222	-14.725	-14.287	-16.047	-11.814	-12.225	-16.641	-10.95	-4.6224	-12.792	-9.3423	-7.6294	-11.388	-14.414	-5.1157	-12.446	-13.984	-13.243	-10.883
-23.954	-22.251	-16.642	-19.986	-19.198	-22.975	-20.847	-21.982	-17.56	-21.092	-22.681	-19.017	-18.861	-18.261	-21.959	-21.877	-23.222	-22.903	-16.93	-17.403	-24.383	-20.503	-17.415	-24.848	-23.508	-20.65	-21.08	-24.591	-18.053	-20.172	-22.496	-18.7	-21.541	-22.384	-22.847	-17.049	-20.201	-19.941	-23.797	-19.519	-21.517	-22.183	-22.898	-23.759	-21.642	-25.501	-24.807	-17.606	-19.052	-23.62
1.5368	2.3777	3.3037	4.1048	1.0962	5.7096	-5.7244	4.0621	2.4294	0.51784	-0.88611	-1.0433	5.0026	9.1414	2.199	-0.69392	3.4087	2.8569	1.0502	-1.2509	4.2727	3.3678	3.2351	1.9125	0.70001	0.98502	3.3614	1.4577	2.122	1.0881	4.7611	-1.9172	4.4498	-3.8625	0.86299	-1.4213	0.63082	-2.2273	2.1022	-0.25122	0.60679	-2.8819	0.60573	-0.71979	1.4942	3.1006	-2.5015	4.4356	-1.2559	2.2307
-15.078	-9.5343	-12.821	-15.235	-10.929	-11.587	-10.589	-16.843	-16.981	-18.259	-12.672	-14.982	-19.469	-15.304	-16.394	-17.851	-14.256	-19.758	-13.281	-17.463	-13.463	-13.768	-14.635	-10.979	-6.8865	-13.773	-12.524	-16.823	-11.947	-16.377	-14.302	-19.063	-15.401	-13.124	-13.067	-12.393	-18.211	-16.412	-9.8813	-9.6836	-15.147	-16.128	-12.88	-13.746	-13.067	-14.67	-13.909	-8.5925	-13.464	-16.062
-9.8021	-8.4256	-7.5806	-13.569	-7.8705	-6.6371	-13.015	-8.9283	-6.4558	-9.4061	-6.2098	-16.449	-8.8271	-11.861	-11.178	-5.3567	-5.2844	-8.5284	-10.432	-12.91	-9.4315	-10.736	-4.7549	-10.014	-10.333	-7.9811	-14.287	-9.9497	-12.169	-6.6356	-4.7585	-9.5016	-9.7006	-6.7785	-8.5607	-11.32	-13.764	-8.8044	-7.6813	-3.8939	-8.1544	-11.752	-11.213	-7.3545	-6.4472	-9.1585	-11.343	-9.1706	-12.609	-8.5468
11.849	11.109	9.8726	9.7289	6.9166	11.475	15.194	8.2951	10.453	12.281	11.973	10.772	9.0966	8.6055	10.966	11.669	6.2083	9.5851	13.152	11.001	7.8349	10.428	12.864	8.6794	11.928	9.9091	9.7271	4.8286	10.957	8.774	8.432	6.9808	11.112	12.234	11.769	7.8043	9.5016	11.21	8.6183	6.6758	8.2485	6.7389	8.1205	8.6738	11.546	9.8472	7.8172	10.273	12.001	7.9997
4.2402	2.4804	3.8832	1.6788	4.1179	5.9316	0.17379	5.0745	1.3542	0.83451	0.93389	5.0624	-4.0091	1.9253	-0.36548	4.9909	5.1397	3.5654	1.4351	0.83372	2.3377	7.5362	6.518	3.8528	-0.55357	4.3556	-2.819	5.8403	3.1121	4.864	1.2757	-0.23021	4.3888	3.4649	5.1196	5.3641	2.6577	-0.32829	3.4175	-0.76104	3.653	-0.3205	3.2609	0.58965	0.67636	4.7748	4.8394	0.20378	3.1535	3.9419
-15.258	-10.437	-9.7573	-12.375	-9.8483	-16.623	-13.304	-13.504	-12.365	-7.7826	-14.781	-8.7979	-15.875	-11.962	-13.144	-9.8842	-11.148	-16.982	-15.851	-9.6834	-10.112	-8.8435	-8.6828	-11.782	-8.6224	-12.188	-9.0923	-16.875	-11.73	-10.861	-15.07	-15.735	-10.634	-10.751	-13.569	-11.026	-9.2396	-17.065	-7.7556	-10.275	-6.4612	-11.395	-17.302	-13.418	-6.9706	-10.882	-9.5577	-11.304	-12.615	-11.68
-3.852	0.53209	-6.421	-2.2955	-2.8011	1.0971	-3.1698	-4.4862	-0.23152	1.1175	-1.3875	-3.6629	-4.1547	-4.0599	-3.576	-6.5761	-4.593	-5.6864	-3.9654	-5.2403	-4.4504	-4.6233	3.3498	-0.39355	-2.7429	-3.0829	0.87597	-2.2558	-4.6471	-2.7811	0.99548	-3.9834	-2.3748	-6.0592	-0.70071	-5.5663	-6.7321	-5.2084	-3.9925	-3.3295	-2.0257	-2.3341	-3.1279	-0.85388	-5.4729	-6.2493	-3.8341	-4.5046	-3.2899	-2.0553
-22.192	-24.505	-25.255	-19.98	-19.204	-23.332	-22.251	-19.109	-21.561	-23.369	-18.533	-20.824	-23.051	-21.19	-17.694	-24.495	-20.82	-21.189	-21.68	-21.434	-21.26	-22.149	-25.703	-23.362	-22.723	-22.971	-20.003	-20.714	-22.395	-20.067	-21.16	-28.06	-21.065	-19.605	-23.344	-24.548	-27.83	-25.671	-26.107	-20.231	-23.659	-20.285	-19.858	-23.125	-25.129	-18.672	-18.945	-23.414	-25.878	-19.429
-0.33298	-1.0082	-1.0744	0.12186	0.75029	-2.9353	0.75116	-3.4723	-1.6241	3.1458	1.4317	-1.4933	2.0687	-1.4279	-0.42344	-1.1416	-4.0209	-4.4521	1.0318	-0.77762	-4.2925	-1.2843	1.0618	-1.0441	0.18523	4.0125	1.5352	-5.2123	5.0267	2.3766	2.5099	0.4222	-1.3293	-1.7651	0.79919	-0.24144	-4.3369	2.2345	-4.8045	-2.1689	-0.072234	3.8777	-0.97858	-0.089313	-3.6697	-0.22748	1.5065	0.63705	0.21025	-1.0913
0.91706	2.0578	-0.80427	0.73756	-0.79514	-0.45671	2.8566	3.0277	-5.6878	3.7684	3.0034	-3.511	2.0018	0.81143	2.1002	-1.5664	-1.5955	0.54173	1.9608	1.0151	4.4368	-5.434	1.2312	-1.6449	-4.3564	-0.099582	0.68181	1.4788	-3.1064	-1.1147	-2.8004	1.3506	1.1202	0.24477	-0.98236	2.1547	-0.63687	-2.394	2.0307	0.4124	-5.5381	3.5396	-3.338	0.26474	3.7401	-3.3538	-2.5127	-2.2331	3.4584	-2.5238
-4.7459	6.9577	-1.0519	0.9293	-1.375	-2.4824	3.122	-0.69687	-0.63905	2.2179	0.096306	1.9748	1.79	-1.6996	-0.967	-2.1466	1.8117	3.2176	7.4009	3.784	-0.60438	3.1587	5.1919	3.8928	3.6872	0.13609	5.6348	-0.041142	-1.7482	-2.7128	-2.3993	3.6207	1.2752	0.21136	-0.95785	3.954	3.3922	1.0607	-3.2883	2.4294	2.5738	-0.81808	-1.4917	0.41474	1.3114	2.4945	1.3987	-4.1309	0.3444	0.0078744
-9.1937	-3.474	-5.3332	-7.0009	-1.2716	-4.8343	-4.0556	-5.1213	-4.0789	-2.5768	-4.8075	-4.161	-8.66	-2.7271	-9.2913	-6.7626	-5.4683	-8.5935	-3.3173	-10.47	-7.9636	-10.613	-6.0883	-7.6813	-5.2317	-4.2519	-6.1582	-5.1539	-1.8504	-3.645	-9.3248	-4.0512	-4.3937	-3.444	-7.4404	-3.3987	-11.107	-7.314	-9.9548	-7.1359	-8.5579	-3.3718	-9.2011	-6.7685	-8.3931	-2.9731	-6.3753	-5.2802	-10.319	-7.2371
-11.283	-11.572	-13.409	-11.363	-10.342	-13.536	-10.327	-12.394	-12.941	-11.049	-11.95	-9.4383	-11.255	-12.05	-11.209	-9.548	-11.211	-11.308	-9.6579	-15.959	-13.119	-14.98	-10.362	-16.568	-13.775	-16.712	-13.855	-11.121	-12.843	-13.635	-12.29	-12.753	-12.654	-10.564	-12.964	-12.129	-13.982	-7.9796	-14.241	-17.8	-16.32	-12.985	-13.212	-11.169	-13.649	-10.579	-12.902	-12.839	-9.5631	-12.456
-12.043	-10.281	-4.5376	-9.9023	-8.0642	-9.4574	-4.9836	-12.033	-14.646	-8.3188	-5.2478	-7.8883	-12.14	-8.4629	-7.754	-11.422	-10.372	-9.1485	-8.9398	-9.1653	-9.2812	-9.4278	-5.7768	-9.2443	-10.183	-8.6225	-10.844	-11.402	-5.2913	-5.1882	-13.916	-7.8146	-11.633	-5.4893	-10.661	-10.19	-6.6181	-6.3674	-7.5531	-8.3044	-13.067	-8.6202	-7.8547	-5.3439	-9.193	-4.8482	-6.5176	-11.604	-4.2238	-6.0154
-21.074	-23.144	-24.326	-25.997	-22.047	-21.853	-26.75	-21.99	-24.223	-28.741	-20.227	-24.309	-23.136	-19.896	-24.681	-24.682	-20.855	-21.166	-23.626	-22.536	-18.371	-20.801	-21.388	-21.12	-21.245	-23.336	-23.493	-24.092	-21.891	-20.288	-23.987	-19.932	-23.058	-19.466	-17.693	-22.435	-18.651	-24.052	-16.169	-19.037	-28.933	-21.67	-21.162	-22.357	-23.157	-18.887	-23.869	-18.261	-22.135	-24.194
-13.705	-10.702	-15.761	-15.184	-12.191	-10.918	-13.697	-15.934	-6.6181	-13.839	-14.986	-10.316	-14.656	-14.59	-11.028	-7.6837	-14.434	-12.185	-12.26	-11.747	-12.304	-11.647	-13.874	-7.5878	-13.935	-8.2458	-16.932	-12.595	-13.085	-15.518	-15.451	-16.403	-13.583	-13.458	-10.815	-7.7751	-11.723	-13.171	-11.875	-13.74	-9.9626	-18.165	-11.24	-17.163	-12.094	-15.117	-14.286	-18.071	-14.928	-10.254
7.0911	-0.28139	-1.0213	1.2029	-2.9634	-0.32722	-1.2024	-3.3946	-6.1505	-1.6238	3.6012	-0.80182	-1.6654	0.31293	-1.1218	5.2261	-0.42787	-1.2029	-3.6539	-1.434	1.1414	-4.4624	-0.14481	-1.3403	1.9494	-0.46735	5.8917	-1.5739	-1.5765	-5.0619	0.54647	-1.6234	-4.4677	0.9178	1.986	-2.9042	-1.1966	-2.751	2.4453	-0.25751	3.9954	-3.1565	2.6508	-1.0053	-1.1384	1.3937	-3.6923	-1.0487	0.38618	-1.7564
-15.602	-14.548	-11.952	-18.215	-12.751	-13.258	-13.83	-16.275	-15.742	-15.564	-15.833	-13.772	-18.862	-16.249	-15.788	-15.358	-8.151	-19.808	-13.169	-12.76	-16.995	-12.372	-14.507	-14.232	-13.689	-18.155	-15.503	-18.755	-8.5152	-14.721	-14.281	-14.233	-17.375	-14.742	-13.351	-15.176	-12.166	-12.516	-15.331	-16.259	-18.183	-15.897	-14.619	-15.221	-14.371	-14.846	-13.386	-11.555	-15.999	-16.478
-3.2592	-5.6597	-0.95865	-2.4394	-2.1441	-4.8371	-1.5334	-2.6039	-2.217	-1.8919	-4.5614	-5.4761	-2.9545	1.388	-1.7964	2.1965	-5.0143	-0.29102	-6.7277	-2.7391	-4.4778	-3.5975	-0.40051	-5.3618	-4.0685	-7.9971	0.45844	-2.4673	-2.8785	-9.1092	-3.6483	-6.373	-1.9457	-1.93	-1.6158	-2.4125	-1.6971	-3.1721	-3.1094	-1.6048	-1.5063	-4.5028	0.5678	-1.5647	-5.2266	-3.9914	-5.9304	-0.49067	-1.4224	-1.8984
9.1117	7.8947	3.8374	3.0579	7.285	7.0845	4.8605	5.1006	2.6414	5.7423	5.0474	4.402	6.8948	3.9266	8.2701	9.2108	4.7024	9.0134	2.1432	5.3665	3.4808	4.4262	6.4643	6.2227	6.0977	5.9925	4.4594	6.7016	2.8431	7.7782	5.8431	3.5059	9.9346	4.0528	3.5164	6.1822	3.3024	5.2897	2.5268	2.8057	3.4522	2.3386	10.4	6.2602	10.307	6.1251	6.9945	1.5461	7.0338	4.2535
0.49001	-2.1478	-3.002	3.561	2.1827	-0.8853	0.3871	-2.6584	1.6974	1.3514	-0.064637	-2.5358	2.9315	2.2612	-1.9188	-3.8575	-5.2122	-0.3314	-0.4533	0.3536	-0.49615	2.27	0.90876	-5.9853	-2.3944	1.5947	-2.2788	0.74919	2.684	2.0094	-1.9681	2.0302	2.8398	2.0939	3.7202	-0.32371	1.154	1.3414	1.6666	2.4317	0.37342	-2.2611	1.0136	2.4714	0.77739	-3.0784	1.9517	-0.29009	-1.0122	-4.3385
-0.82453	-3.7594	1.7471	-5.9559	-1.969	-4.0614	-2.393	-1.3692	1.5292	-1.0875	3.9296	-5.4779	-3.5532	-2.115	-1.3541	1.0716	-2.9767	-1.7497	-2.8533	-0.45123	-6.8228	-1.2004	-0.77547	-2.7259	-1.5773	-0.31161	3.0564	-0.83623	-1.6584	-0.98103	-2.4609	-6.1649	-7.2153	-5.1638	-1.8578	-1.9834	-6.6513	-2.8862	-3.4013	0.55951	3.1865	0.071178	-2.6759	-2.5149	-1.3096	6.2201	-1.0127	-2.9748	0.2009	-0.55985
-10.256	-9.0503	-8.0436	-9.2653	-6.0747	-12.538	-9.8879	-11.93	-11.056	-11.59	-7.8418	-7.9493	-6.7323	-7.7675	-9.3793	-9.59	-12.668	-7.1822	-10.952	-6.1619	-7.8943	-8.9421	-7.2034	-8.5129	-10.698	-8.1029	-6.0659	-10.558	-7.6858	-12.638	-6.8985	-10.209	-11.87	-10.277	-11.185	-5.1518	-10.341	-11.463	-11.201	-9.7103	-12.806	-11.834	-15.564	-12.27	-7.5654	-9.8358	-9.7218	-11.124	-10.126	-10.442
-9.51	-13.415	-10.508	-9.8143	-11.002	-13.197	-10.864	-13.524	-12.717	-11.922	-14.962	-12.441	-13.861	-8.4238	-16.815	-12.025	-16.42	-8.7255	-7.3884	-10.166	-11.832	-12.647	-14.07	-10.609	-12.825	-13.738	-15.301	-10.17	-12.149	-8.6047	-12.526	-7.447	-10.455	-11.928	-10.868	-10.97	-11.45	-15.14	-11.246	-13.954	-10.406	-10.883	-10.615	-11.936	-6.0891	-12.683	-10.271	-13.159	-8.5476	-8.4143
-7.4949	-1.7958	-8.5329	-7.1321	-9.0259	-3.6611	-2.4379	-1.354	-3.4064	-5.7943	-2.2192	-0.6767	-4.4075	-3.8226	-4.5285	0.61371	-4.1903	-3.7873	-0.56333	-5.9379	-1.6107	0.074051	-1.5103	-7.075	-0.84693	-6.1953	-3.9806	-2.3878	-0.77907	-2.4408	-6.0708	-5.7553	-6.236	-2.4925	-1.8398	-5.4292	-3.9935	-2.8245	-2.8071	-4.0177	-6.3992	-4.1892	-9.9146	-9.1642	-2.3236	-2.9324	-2.0722	-3.6811	-8.1499	-4.6706
-10.564	-13.352	-13.935	-10.803	-8.6721	-6.926	-10.668	-11.582	-11.284	-8.0671	-8.6718	-9.7373	-8.6007	-9.5934	-8.9462	-8.8621	-10.7	-7.9896	-14.162	-6.3522	-8.8779	-9.7054	-13.2	-9.0124	-10.364	-11.247	-10.209	-14.759	-8.9921	-7.5584	-12.146	-8.5839	-14.374	-5.7896	-8.7691	-9.322	-7.1448	-11.804	-14.436	-7.1957	-5.0873	-8.8511	-11.939	-8.2915	-4.2009	-7.2388	-10.618	-8.3586	-7.2957	-7.6815
-3.2746	-7.0868	-2.5802	0.97306	2.8176	-0.85103	-3.5305	-7.4592	-2.2112	-2.4309	-0.52938	-2.3591	-3.6711	-0.92757	-1.8101	-4.5089	-6.6433	-2.5053	-5.2564	-4.4656	1.2117	-1.0559	-2.5907	1.5027	-0.28047	-2.705	-6.1817	2.3456	-0.21354	-2.5919	2.838	-2.156	-0.48036	-5.3722	-1.4343	0.63962	-5.1558	-3.4453	-3.5712	-1.7217	3.1411	-5.4636	-2.0115	-6.0055	-4.1428	-5.7743	-3.6757	-1.4668	-1.6054	-1.9491
-3.8452	-3.8474	-3.1932	0.63318	-4.6177	-4.0926	-3.2545	-1.913	-3.4134	-2.3094	-6.3363	-2.3017	0.08857	-9.3216	-6.1843	-1.8911	-2.4865	-3.3149	-2.1816	2.8728	-2.9073	-2.2211	-4.7827	-5.1699	-7.5457	-0.39814	3.8563	0.01559	-3.3422	-3.5575	-3.6284	-6.6484	-2.0078	-1.4695	1.1979	-1.4788	-5.108	-4.2768	-7.8859	-5.4393	-8.4544	-7.4271	-7.6066	0.27564	-3.4739	-5.8233	-2.9186	-3.9664	-3.8796	-4.2375
9.3177	4.7933	11.899	9.9498	5.9408	11.274	10.793	9.2062	8.0051	6.571	8.5758	7.6136	7.1222	9.7563	8.7317	3.5013	10.739	10.362	9.051	10.904	4.3092	8.6994	9.4387	9.8401	10.366	8.6688	9.4291	11.339	10.195	13.945	10.879	10.938	13.895	11.258	11.352	11.47	13.416	11.445	7.3127	9.2415	11.882	8.6253	8.7538	8.1063	12.992	8.4698	8.0017	13.188	12.556	13.085
-6.0522	-4.6805	-4.7716	-5.7348	-2.8515	-7.2823	-0.92455	-6.5144	-1.6083	0.22133	1.9663	-2.8478	-4.4862	-3.229	-3.766	-4.8239	-1.394	-6.2762	-3.0362	-0.32561	-0.90446	-4.9746	-2.6356	-8.6348	-2.3883	-4.7573	-3.7218	-1.1318	-6.1509	-4.1797	-3.2647	-3.6041	-5.6093	-6.5951	-2.7856	-1.718	-4.9676	-7.9581	-4.7236	-3.569	-2.5044	-3.7392	-7.9388	-5.1873	-0.48572	-5.9504	-4.6196	-4.7079	-1.8586	-4.9395
-18.853	-15.893	-19.395	-25.574	-19.862	-20.464	-19.7	-21.472	-22.033	-16.215	-26.324	-20.954	-19.013	-20.902	-23.491	-23.293	-22.822	-23.514	-21.229	-20.266	-25.575	-19.825	-26.228	-20.066	-19.401	-19.478	-25.56	-24.038	-22.05	-22.644	-17.953	-24.935	-25.609	-21.37	-20.581	-17.799	-23.363	-19.598	-24.47	-21.9	-24.119	-20.433	-23.873	-20.166	-22.589	-21.625	-26.643	-18.856	-20.834	-22.972
-3.0164	-4.092	-4.3945	-0.60221	-8.1021	-1.7859	-6.3067	-0.74796	-10.042	-3.2456	0.49105	-3.9735	-2.1832	2.796	-0.50022	0.60616	4.332	-3.5075	-0.43121	-5.1475	-1.6026	-4.1937	-6.9929	-3.713	-5.285	-0.34578	-4.8821	2.1229	-3.2235	-1.2411	-6.9516	-4.7988	-6.629	-1.7691	-5.6425	-0.089801	-0.65256	-2.6364	-1.9292	-3.3448	0.13449	-1.6635	3.2196	0.048063	-2.0519	0.7877	-5.8487	-4.3869	-4.6928	-5.9506
5.2651	11.317	10.89	8.5749	10.824	7.4213	10.055	5.6231	6.4443	11.294	7.095	12.766	5.7428	10.975	7.1533	9.415	7.3476	9.4322	15.159	12.274	7.8673	8.8418	12.648	11.864	7.8592	8.6084	9.5788	12.626	10.19	13.25	9.0286	8.4408	13.942	12.926	10.755	11.047	6.6532	8.4826	11.172	11.704	14.513	11.735	9.9253	8.4587	11.335	12.916	12.117	13.258	10.125	13.162
-1.4492	0.035183	-0.060637	3.1102	-1.8579	-0.32344	0.8715	1.37	-0.26362	2.4923	0.085743	2.3445	-0.09025	-0.4444	1.6489	-1.2523	3.2278	-0.76159	1.0013	2.5838	1.3097	-3.0732	-0.85657	0.36231	-3.4029	1.2045	-1.632	3.011	1.5132	0.27606	-1.6697	-0.30604	3.5686	1.0643	-5.9543	3.4745	-1.2103	1.0499	-0.51525	-1.8419	1.1353	0.23515	-1.5247	0.78056	3.0791	-0.98368	2.0375	-0.095241	1.2602	-2.3094
-17.447	-12.157	-19.188	-12.326	-15.372	-9.2626	-11.723	-13.457	-12.725	-15.775	-13.798	-14.523	-10.233	-6.6559	-14.912	-9.8975	-15.044	-11.873	-17.772	-10.85	-16.902	-17.717	-20.286	-11.618	-15.106	-10.985	-12.743	-14.192	-13.697	-13.856	-17.74	-15.815	-16.087	-15.086	-13.553	-12.703	-15.543	-13.103	-8.8646	-15.83	-11.526	-11.716	-10.609	-13.813	-11.273	-17.33	-13.634	-8.7782	-17.108	-6.4089
-0.82675	-2.9102	1.0522	-5.3505	-1.0831	-2.2428	-6.0235	-7.052	1.8981	-2.8435	-2.1394	-1.8283	-3.0805	0.14066	-3.9077	-2.7801	1.8463	-6.287	2.4639	-3.5872	-2.1252	-1.1622	-2.1062	-4.3924	1.1066	1.2388	-1.9428	-3.2253	-3.5615	0.82866	-2.0217	-2.1403	-0.29461	-5.848	-3.2453	-3.2861	-5.8454	-4.3293	-0.82671	-2.2584	-4.8134	-1.165	-3.2434	0.77578	-5.1553	-1.7537	-2.129	-5.1318	-3.6394	-2.0056
3.2927	1.6939	1.3215	-1.9397	-0.7465	3.728	-1.3879	3.5493	0.65644	1.9622	-3.3396	0.51018	0.9531	0.83241	-1.705	-1.0279	2.123	0.63471	0.2933	4.9367	-0.49417	-0.72861	1.7836	-0.71614	4.7369	1.5044	-7.2085	-2.7384	-0.26618	2.5105	4.3412	-1.0224	3.5477	1.6177	-1.7521	1.4706	-0.35031	-3.3018	2.9714	0.35068	-2.8635	2.2973	-1.2811	5.9462	2.3699	-0.93871	2.2577	0.10201	-0.18183	0.52964
0.83878	3.0121	3.1292	-2.6234	4.0079	-1.5076	1.6658	3.9883	5.3376	5.8305	2.8108	1.1207	1.9394	4.3442	-1.3989	3.7269	2.4799	0.42725	2.7366	0.52585	1.0835	5.9037	3.5158	-1.0078	3.7871	5.8783	-0.010387	4.1292	-1.7621	4.6617	4.0941	3.9631	3.6928	1.3931	1.8089	-5.5598	4.3129	2.6933	1.4697	1.6504	1.2802	-0.21566	4.7451	3.0551	1.3514	-3.6244	5.7714	3.4808	-2.0272	0.12415
1.7645	1.2098	-0.96859	0.37696	3.5739	-1.128	3.3003	1.6916	5.7976	2.8753	-0.50737	3.4044	-1.8127	2.8044	3.7219	5.297	4.711	5.6163	5.9039	-0.71318	-2.3799	2.112	0.64872	1.0928	1.8983	1.2371	3.6919	0.46559	3.462	5.5133	2.2412	3.6282	-0.1716	-2.0695	2.4116	-4.5994	2.4425	1.9836	3.053	5.0305	4.9476	1.4675	2.6426	5.6652	2.9414	2.7133	2.7315	0.96476	3.4935	2.9894
0.56007	-5.3129	-3.0821	-10.958	-9.2167	-5.6069	-7.7812	-4.5785	-6.4952	-11.575	-4.2045	-5.9458	-10.247	-2.6501	-5.744	-8.7991	-9.0509	-7.2441	-6.152	-6.0496	-8.457	-8.942	-12.034	-8.1656	-0.41488	-5.6975	-10.139	-9.1089	-9.9062	-13.458	-8.661	-6.2327	-11.893	-5.8972	-8.4382	-9.7387	-12.164	-7.2738	-9.7134	-7.1666	-6.0843	-5.0371	-8.7423	-6.054	-8.8837	-9.1111	-8.9148	-8.3258	-7.2736	-10.4
-21.82	-19.221	-19.036	-22.764	-18.433	-25.095	-23.927	-23.654	-20.175	-19.027	-21.224	-16.413	-23.575	-17.102	-19.089	-22.195	-23.623	-22.738	-19.008	-21.26	-19.899	-26.092	-26.549	-13.116	-19.834	-22.452	-21.926	-19.706	-18.228	-22.67	-19.472	-22.005	-21.619	-26.466	-22.203	-21.475	-21.424	-19.791	-19.832	-17.877	-17.305	-21.767	-18.069	-18.84	-22.997	-23.475	-20.637	-25.42	-19.619	-16.486
3.218	1.0758	2.9806	5.1068	0.068505	3.5279	1.064	4.2159	2.265	-4.505	2.8914	-1.9906	1.4169	2.3133	1.3882	3.0676	2.2652	2.5349	5.2474	6.281	1.3738	1.2785	3.8526	4.6527	-1.0086	2.7369	-0.29695	2.171	-0.56903	-2.3162	1.6294	0.48648	0.085788	3.0004	5.7709	0.8929	-0.014437	4.6775	4.5708	3.1567	1.5197	5.5848	0.41148	0.79333	4.3256	2.8901	3.03	0.32503	0.69632	4.361
-6.5016	-5.1738	-9.5875	-5.9296	-6.05	-0.25751	-8.8152	-6.4652	-3.9426	-5.6336	-8.8076	-5.9336	-6.4438	-8.4127	-9.9261	-8.5395	-9.9843	1.9506	-6.5019	-5.7197	-6.6903	-7.8477	-4.7189	-2.2887	-3.4665	-5.7056	-8.0482	-9.8853	-10.154	-6.4341	-7.8674	-3.9271	-4.6433	-5.6197	-7.1487	-8.7972	-7.2493	-9.3833	-4.3715	-5.5955	-7.931	-2.9596	-3.5208	-6.0637	-6.7318	-10.159	-8.5434	-5.9511	-5.278	-3.6067
-13.846	-16.22	-13.627	-11.02	-13.636	-14.845	-16.995	-13.588	-14.775	-14.081	-13.278	-16.033	-17.092	-12.96	-15.814	-12.012	-13.665	-15.836	-14.448	-14.901	-12.209	-13.52	-14.651	-16.931	-12.397	-15.354	-17.592	-15.373	-13.719	-14.442	-13.831	-12.951	-15.043	-18.203	-14.311	-13.705	-16.526	-14.633	-14.401	-15.623	-14.612	-16.467	-16.282	-16.317	-17.179	-19.365	-10.268	-13.385	-15.747	-17.298
-4.2664	2.9907	-1.7536	-7.2081	-2.6034	-4.2777	-2.8317	-2.4082	-0.49418	-5.1758	-0.28386	-5.8382	-5.2635	-0.70677	-1.9275	-3.9799	-2.1851	-0.33143	-4.0794	-1.3161	-1.4626	2.0026	1.7074	-0.15387	-4.0778	-1.9131	-1.8034	-1.367	-0.81982	-5.2402	-7.3495	-0.72379	-2.9844	-1.2475	-3.6387	-7.4705	0.27004	3.718	0.19716	-4.5022	-3.9517	-3.6734	-0.97635	2.7338	-2.8893	-3.2271	-1.6134	-4.2524	-0.81345	-5.7432
-14.706	-11.381	-17.349	-9.9754	-17.69	-13.276	-11.936	-12.406	-13.563	-13.709	-16.732	-17.224	-13.552	-13.62	-12.458	-14.837	-12.867	-16.109	-13.262	-16.376	-10.948	-12.148	-11.491	-15.048	-8.1228	-17.145	-14.269	-7.7822	-9.7772	-13.2	-12.226	-13.788	-16.411	-8.6511	-15.524	-12.52	-12.176	-13.525	-13.388	-13.68	-11.593	-14.997	-15.005	-11.135	-14.474	-10.332	-15.949	-18.458	-8.5243	-7.967
-9.6641	-10.972	-5.6924	-10.139	-8.07	-12.875	-9.5162	-6.451	-8.5502	-9.193	-7.1808	-6.1015	-9.8862	-6.2595	-13.076	-12.63	-5.9931	-7.7561	-5.8666	-10.022	-6.5477	-11.155	-5.5032	-11.514	-13.536	-8.3904	-6.7756	-6.5097	-15.111	-10.347	-12.168	-9.8456	-12.712	-9.1959	-7.0528	-9.1105	-5.0282	-9.1644	-8.5301	-6.5965	-5.4393	-7.9728	-13.184	-13.098	-8.1076	-4.1058	-5.3492	-8.8302	-7.5958	-10.803
2.805	2.7799	9.5103	9.5093	-0.12849	6.7146	5.4365	5.3414	3.986	6.1039	2.9142	3.1562	3.256	3.7151	5.7002	7.4099	2.6088	8.6667	2.9368	5.1691	6.0748	4.699	0.71333	-0.30487	8.552	-0.61195	9.413	2.7844	0.27488	2.6817	3.7181	2.0855	4.4952	3.545	1.3479	4.6828	3.3855	2.2338	4.0903	2.5326	-0.12856	3.374	4.4172	2.6793	5.4028	0.62529	2.4824	7.6408	3.3767	1.0711
-8.7852	-13.819	-7.5801	-9.733	-11.855	-9.6093	-11.83	-8.3169	-6.6803	-14.192	-13.196	-6.2384	-10.836	-8.5055	-7.0869	-6.4404	-7.2752	-11.184	-8.9715	-11.077	-9.994	-7.287	-11.364	-9.6302	-8.416	-6.4607	-8.9596	-9.7162	-9.6601	-13.091	-10.556	-12.861	-13.871	-9.222	-10.712	-7.7909	-8.9595	-9.881	-9.8957	-8.8391	-10.088	-7.6214	-12.339	-11.491	-13.459	-9.8496	-12.217	-4.48	-3.253	-10.283
-2.149	-6.7408	1.5178	-4.6633	-1.4608	-4.8919	-2.0422	-3.6943	-2.5969	-3.3998	1.7002	-0.3008	-2.277	-3.9149	-2.7571	-3.7515	0.45573	-2.3257	-3.2309	-3.981	-1.5656	-4.8062	-1.9723	-1.8808	-4.3425	-4.005	-2.0363	-6.9639	1.2328	-4.9563	-2.3816	-4.4668	0.92047	-4.8247	-2.1474	-0.45414	-3.7215	-6.5464	-4.9794	-3.8191	-3.4898	-1.2214	-0.8545	-7.4945	-8.2449	-1.7788	-4.3364	-8.8151	0.28823	0.44068
-15.375	-15.097	-16.624	-12.792	-12.095	-16.153	-17.567	-13.156	-14.156	-10.691	-14.746	-13.936	-9.87	-14.568	-6.8617	-14.169	-10.345	-11.115	-17.505	-10.485	-8.2083	-11.607	-12.379	-10.974	-15.211	-14.378	-18.412	-11.369	-10.762	-14.753	-17.205	-12.391	-11.982	-16.186	-10.546	-12.462	-11.928	-11.952	-13.489	-11.727	-10.31	-14.176	-7.3995	-13.966	-14.596	-15.018	-10.213	-15.129	-12.959	-13.805
-6.4449	-12.291	-10.511	-13.618	-11.316	-13.346	-9.1256	-11.006	-10.954	-10.82	-8.8845	-10.052	-9.8861	-7.2256	-13.044	-13.903	-10.164	-7.3836	-11.839	-10.689	-14.614	-8.4052	-9.5767	-9.819	-12.307	-5.3737	-15.368	-12.764	-6.2966	-3.6754	-7.6076	-8.2784	-8.9064	-8.0463	-7.6398	-7.5134	-9.0391	-9.5222	-8.0591	-11.148	-13.731	-7.606	-13.844	-9.881	-10.423	-10.707	-11.863	-8.7569	-6.509	-9.6385
-13.679	-15.683	-9.7834	-15.179	-13.245	-12.149	-14.347	-13.86	-14.023	-20.4	-13.436	-15.672	-18.624	-13.997	-13.665	-14.945	-7.2942	-13.254	-12.215	-18.023	-12.336	-12.585	-18.085	-15.221	-13.898	-16.431	-15.132	-12.273	-11.991	-10.204	-9.5138	-8.3991	-18.504	-15.268	-11.151	-16.638	-13.059	-15.016	-14.732	-19.244	-15.368	-13.153	-13.226	-12.081	-16.379	-17.153	-15.68	-16.294	-17.329	-15.419
-6.3863	-3.2353	1.02	-4.8439	-5.8132	-3.565	0.15344	-4.8237	-2.7115	-2.9374	0.49591	-5.0772	-2.7229	-6.8947	0.63605	-4.558	-6.2015	-2.7529	-4.8171	1.5905	2.1807	-3.0569	-4.565	0.17635	-0.92626	-1.4336	-4.6968	-6.6419	-1.5619	-2.8638	-3.6938	2.7316	-2.5703	-2.3301	0.65565	-1.299	-1.6616	1.9392	-7.5167	-5.1035	-1.3852	-0.74286	-3.957	-0.7113	-0.344	-3.497	-6.2414	-5.1047	-2.0529	0.18583
0.59314	-1.8504	-3.5087	-1.3787	-1.9635	-1.0547	-3.6905	-1.8223	-3.4494	-0.38534	-3.397	0.76607	-3.7436	2.8867	-1.6394	-4.3241	-6.9493	-2.6271	2.2572	-2.4739	-2.6169	-0.76595	-3.061	-5.7898	-6.4124	0.88464	-2.3891	-0.92846	-3.8137	-3.6305	-3.9711	-3.0021	-2.0169	-1.4644	-2.0729	-0.4193	-1.5554	-5.4514	-2.5559	-0.6391	-2.1394	-2.6497	0.3488	-4.7765	-0.017886	-1.6708	-0.55832	-3.3829	-3.1449	-3.0829
7.8636	5.2229	7.2183	4.2799	1.1248	5.6919	4.4936	3.1034	4.8642	4.8508	5.3937	4.7187	6.4609	8.1254	7.2136	9.3627	5.4032	4.3587	6.7291	1.0373	8.3589	7.5397	2.839	6.8521	11.69	2.387	5.2396	3.6022	6.8304	4.1064	13.004	3.8948	6.8696	8.2211	7.9276	1.1808	3.9699	0.72131	6.7709	2.4454	8.3647	3.8797	4.8686	5.9822	4.0693	1.3657	1.2345	5.6931	3.176	3.8465
7.9831	10.801	7.2717	3.1028	12.864	10.798	9.9125	7.2849	6.2333	8.2962	4.6704	5.9271	6.7654	7.3862	6.8796	8.1117	4.7853	9.2223	9.462	7.2024	9.7957	8.699	12.945	6.3346	7.7933	7.0769	1.9929	10.478	10.889	7.7831	12.008	13.628	7.3781	9.3376	7.8933	11.961	12.121	6.8231	7.8503	7.6913	7.5124	9.9719	5.9588	8.1443	9.9607	7.2787	10.394	7.9133	5.6902	11.863
-18.249	-23.691	-21.47	-22.295	-20.788	-26.137	-25.471	-19.79	-24.613	-20.291	-24.827	-21.751	-23.182	-26.977	-19.346	-18.915	-23.989	-24.016	-24.002	-23.776	-22.324	-19.02	-23.375	-24.744	-18.095	-23.626	-23.659	-20.056	-22.115	-21.469	-19.737	-21.402	-22.442	-19.59	-18.469	-23.744	-25.141	-20.863	-15.264	-19.979	-21.559	-15.108	-22.379	-25.754	-21.242	-18.088	-22.727	-21.321	-24.685	-22.404
-10.19	-12.862	-12.601	-8.877	-10.494	-13.132	-17.448	-15.643	-11.279	-11.181	-9.4539	-13.921	-13.751	-14.117	-12.783	-14.38	-11.365	-15.419	-13.216	-11.838	-16.329	-14.832	-14.453	-14.584	-14.935	-12.914	-11.13	-15.751	-11.864	-12.617	-12.631	-7.7454	-11.987	-5.9845	-10.799	-15.752	-16.121	-12.159	-7.7164	-8.548	-15.165	-14.439	-12.241	-11.352	-10.908	-12.199	-19.419	-7.4414	-12.809	-14.158
-12.618	-10.143	-13.911	-18.268	-15.988	-15.886	-10.439	-14.402	-14.522	-16.601	-10.097	-13.148	-10.491	-14.528	-16.941	-11.464	-6.9757	-13.737	-11.538	-14.285	-12.93	-16.916	-11.244	-9.2348	-7.842	-19.091	-10.567	-14.748	-10.443	-13.155	-12.249	-10.598	-12.511	-15.406	-11.847	-15.599	-12.782	-13.719	-14.516	-9.2393	-15.947	-16.132	-12.283	-11.037	-16.519	-11.759	-16.137	-12.302	-9.5682	-11.815
-23.197	-23.22	-25.904	-21.769	-23.971	-19.255	-25.695	-24.178	-22.455	-26.029	-21.361	-27.662	-19.84	-19.962	-23.574	-19.927	-23.412	-20.947	-25.415	-21.751	-19.351	-20.531	-23.899	-22.503	-19.557	-20.817	-22.306	-23.312	-20.172	-17.376	-21.895	-22.376	-25.367	-20.499	-22.465	-24.329	-26.138	-21.494	-21.125	-23.745	-24.831	-22.525	-23.775	-21.534	-19.878	-24.15	-17.721	-17.191	-23.978	-20.815
-10.283	-11.077	-10.646	-6.9567	-13.347	-12.039	-11.04	-14.263	-13.872	-12.146	-13.555	-9.8716	-11.034	-13.211	-14.497	-11.983	-13.38	-11.124	-16.234	-13.522	-14.07	-10.386	-13.678	-12.787	-17.725	-13.981	-9.3186	-14.753	-12.29	-13.039	-9.5928	-12.167	-6.8545	-11.243	-11.525	-12.44	-11.062	-12.095	-9.7176	-10.07	-10.448	-15.061	-14.984	-13.846	-12.931	-9.4847	-14.164	-15.314	-14.598	-15.046
-2.6548	-2.8269	-3.2932	-2.156	-3.3577	-3.0542	-1.2837	-1.6863	-5.1719	0.11193	-3.0075	-3.1421	-4.0241	4.4532	-1.4771	-5.9079	-1.1036	-0.65782	0.70589	0.56778	-3.2821	0.94133	3.8036	-2.8008	1.9662	0.69528	-1.1153	0.14286	-3.2217	-3.2581	-1.6297	0.80258	-2.0055	-5.5449	-3.3105	-1.8493	-5.3905	-2.2989	-3.7292	0.87399	-3.6318	-6.9247	-2.3963	-2.0547	-3.3594	-2.8549	-2.9467	0.62815	-4.4037	-2.0228
-19.242	-21.055	-19.4	-25.138	-25.701	-24.103	-23.94	-23.615	-18.735	-18.079	-23.943	-29.092	-21.759	-25.736	-25.957	-21.787	-19.941	-27.605	-24.335	-22.064	-26.141	-21.014	-23.464	-23.07	-19.817	-27.793	-24.856	-18.044	-21.352	-22.885	-22.153	-18.653	-21.303	-21.37	-25.515	-26.038	-22.305	-21.169	-23.249	-20.508	-19.418	-24.156	-26.172	-21.355	-20.549	-23.979	-24.42	-19.243	-21.78	-20.493
-1.0749	0.58741	1.3984	-2.2963	0.9799	1.2747	1.9907	-1.4152	-3.1184	-0.50125	4.9261	3.3675	1.594	-1.0709	0.24787	-0.19246	-2.5614	-1.2414	3.6584	-1.0331	0.84201	0.38758	-0.23887	-0.058911	1.2607	0.70968	3.7683	0.23414	0.18999	4.7752	-1.8033	-5.3275	1.6608	0.51224	2.6171	1.2648	1.1534	-0.70607	-2.0143	-3.4968	3.126	-1.8235	2.1826	2.4864	-0.38287	0.30043	1.2737	4.2651	2.007	1.4055
6.2791	2.6245	0.30255	2.0833	0.2268	-0.15992	0.43291	3.6907	1.3449	3.966	0.32528	3.2493	5.8016	1.6662	5.9581	6.1903	3.9379	4.2691	1.5069	4.2025	3.7893	5.7787	2.6077	3.7484	6.824	5.4932	5.5751	3.1851	3.1091	2.2464	0.3139	1.5243	-1.7497	0.38703	0.10507	5.661	1.9221	3.4027	2.5735	4.2067	2.467	1.2292	-0.039362	5.6641	2.042	0.031047	6.7142	0.742	4.2021	7.3241
-4.4782	-7.8984	-6.2908	-4.1201	-3.9624	-9.2138	-3.9391	-6.9232	-4.7555	-4.457	-6.557	-3.0824	-1.1395	-4.9099	-3.2499	-6.3419	-0.47304	-2.3726	-5.091	-1.2963	-5.5252	-5.715	-4.1939	-6.8592	-4.3985	-3.8622	-5.1248	-7.0851	-9.4167	-7.2089	-3.2085	-4.4761	-2.0727	-1.2061	-10.979	-4.6152	-5.6056	-1.3361	-4.4181	-7.3108	-9.1714	-4.5063	-4.1727	-3.9776	-3.1906	-1.8259	-3.0235	-2.1682	-6.6043	-7.4873
-2.4627	-1.0009	0.34046	-4.4689	0.16931	-4.1798	-5.0965	-5.3677	-1.8686	-3.324	-0.66753	-0.24928	-4.6801	-3.3064	-2.7251	-0.90894	-3.3537	-0.57673	-0.40931	-7.625	0.90004	-5.8647	0.77861	-5.9412	3.4812	1.6719	-3.755	2.9395	-0.68836	-2.1017	-1.7618	-4.336	-0.94155	-3.7331	-3.8231	-0.85501	-2.2785	-2.05	-2.1435	-0.58039	-4.1228	-3.6541	-7.5894	-3.3736	-2.8029	-0.74211	-0.069034	0.47573	-3.8861	-0.26899
-1.9658	-3.2922	-10.231	-3.4707	-4.5194	-1.7272	1.2357	-2.0645	-3.3964	-2.7522	-5.3525	-3.7562	-3.4844	2.2119	-6.4183	-5.5414	-1.9633	-2.6871	-7.5261	-3.0177	-5.533	-4.3519	-5.311	-5.8535	-2.5941	-4.7708	0.098177	1.065	-4.8928	-6.4524	-3.4946	-4.6397	0.23507	-5.5643	-6.4232	-3.7497	-1.9039	-3.6535	-1.5929	-3.0018	-5.4655	-4.1875	-3.8101	3.026	-2.1651	-5.5751	-3.9894	-7.1585	-2.2268	2.5044
-9.7499	-10.807	-4.1904	-12.858	-6.9994	-8.4034	-8.6308	-8.4481	-8.8446	-10.973	-6.1058	-11.557	-5.8844	-14.779	-8.7847	-9.1995	-12.36	-10.224	-11.044	-8.01	-8.6716	-14.516	-5.7229	-4.8396	-8.9235	-9.7274	-11.878	-8.0586	-10.674	-10.78	-10.961	-10.032	-8.8241	-8.1669	-13.304	-7.4282	-6.2586	-9.8052	-13.645	-6.3823	-13.347	-6.6976	-10.12	-11.326	-10.762	-10.44	-5.4769	-6.0817	-12.635	-8.9984
-13.045	-10.983	-9.1097	-10.347	-14.384	-10.632	-12.383	-10.955	-10.484	-11.472	-9.9842	-13.911	-11.938	-9.1786	-9.7762	-10.651	-10.964	-13.865	-11.525	-11.246	-13.499	-9.2578	-8.8701	-12.487	-10.487	-8.1345	-11.385	-10.059	-9.4994	-9.9447	-8.1925	-13.556	-9.6106	-12.202	-8.4749	-7.8458	-13.122	-8.5505	-18.428	-13.439	-10.637	-9.4534	-9.5313	-9.2838	-11.3	-14.341	-11.475	-12.369	-4.6004	-13.481
-8.5789	-14.882	-9.9901	-9.801	-11.763	-10.938	-12.14	-13.499	-13.29	-11.423	-10.407	-10.595	-10.608	-14.026	-11.229	-15.548	-14.497	-13.165	-14.136	-11.319	-12.628	-13.617	-13.9	-15.797	-7.9533	-12.759	-11.906	-11.31	-11.597	-10.194	-10.077	-13.086	-12.64	-10.731	-9.0568	-10.539	-8.8914	-12.416	-14.694	-14.148	-13.794	-6.6543	-13.937	-14.222	-11.246	-11.019	-9.5798	-11.904	-10.015	-9.1992
2.1748	3.2533	5.9966	2.0105	7.9195	8.8365	10.085	3.2973	2.9518	4.9186	5.0881	10.04	5.3983	2.1523	7.3083	6.3095	4.1455	3.3077	2.1938	11.029	5.25	8.5794	7.9639	10.912	2.5109	13.46	3.379	7.2024	9.4437	4.7253	4.3571	5.2962	9.7359	4.357	5.3141	10.532	6.0131	4.0273	7.2049	5.6417	7.4154	3.3584	2.5428	8.2696	6.7368	7.1756	7.9732	8.4489	10.808	8.4346
-4.7845	-3.4854	-5.1528	-9.6517	-0.74831	-2.3142	-2.7784	-1.9641	-2.4656	-2.4373	-3.7905	-1.9036	0.28012	-5.0254	-6.6469	-3.5979	-2.7313	-5.0906	-4.1856	-1.7242	-4.3859	-2.5396	-4.8932	0.6611	-5.4765	-3.1783	-9.5785	0.00062482	-6.6367	-6.6427	-4.9918	-4.7903	-5.975	0.83499	0.18029	-3.9051	-1.4547	-0.92984	-8.4272	-5.3572	0.42377	-3.8946	-1.0676	-2.4685	-4.2497	-3.1144	-4.34	-3.3823	0.89101	-7.9314
-0.51684	-0.24288	1.7023	3.7446	2.0618	5.8449	0.34582	0.77799	2.8163	6.3816	4.4927	2.2774	2.8193	1.6964	-0.64815	2.2275	-3.3365	4.4689	2.2749	-0.65555	-1.0954	0.86689	1.3342	1.9847	-2.3875	1.9535	1.987	-5.2017	1.0465	2.5343	-0.88607	6.0608	0.31023	7.1994	2.3905	2.8601	0.33951	4.8202	0.33236	0.7325	7.1013	2.3441	4.2569	2.8175	-1.8046	4.5652	0.22522	4.1721	1.1823	3.8378
-9.7274	-4.5048	-12.903	-6.3207	-3.4742	-10.635	-6.3004	-7.2816	-10.815	-11.064	-10.014	-4.9788	-7.8616	-10.722	-4.1324	-6.2218	-8.6594	-6.7555	-9.1445	-5.6548	-5.2631	-10.099	-4.9896	-6.425	-5.843	-7.9467	-5.5975	-9.2463	-5.8813	-5.8039	-5.5841	-9.3218	-9.5132	-8.0818	-4.386	-7.0337	-15.901	-5.1813	-7.4188	-12.43	-10.162	-4.407	-7.9173	-9.3674	-10.139	-6.2993	-7.6565	-8.1083	-12.297	-12.823
0.58476	5.0533	10.012	6.9071	6.7137	6.1883	5.112	6.2708	6.6411	9.3305	13.667	4.7327	9.2724	5.482	4.17	7.1313	8.9762	5.0984	-1.2876	5.1117	6.6049	9.5983	3.2304	5.077	8.9715	6.1909	5.0246	2.9179	9.6689	7.4423	7.3006	10.262	4.2195	7.4	10.218	6.1507	6.9389	6.9949	3.5612	9.0075	4.4554	11.148	10.409	12.676	1.7474	6.6332	6.779	8.6018	10.256	7.2452
-1.0386	-3.2996	-5.6535	-3.2955	-6.8089	-3.04	-0.82006	-2.9564	-0.42299	-1.0119	-4.2674	-5.975	3.4634	-0.77587	-3.1787	-0.18243	-2.88	0.72684	1.1549	-1.9973	-0.22372	0.56625	-2.2234	-0.57261	-3.1475	-3.5778	1.6671	-2.0455	-6.1857	-1.811	-4.1335	1.5043	1.164	-0.022608	-0.18683	-3.5157	-2.1968	-5.9663	-2.6047	-4.2753	0.0043534	-3.6845	-3.9787	-2.5224	-4.3564	-0.47327	-3.1889	2.5205	-7.5039	-4.0936
-3.7125	0.0092397	-0.72928	4.0584	-1.4221	3.0111	0.80375	0.31172	2.2125	2.7882	-1.4523	-0.24456	-0.25832	5.0538	0.31784	-1.4169	0.70322	1.5866	4.9396	3.6314	-0.48254	1.9876	-0.23598	-0.62975	-1.406	-1.5002	1.3003	-0.34786	1.3441	-2.0749	-0.062779	1.1805	2.6485	-0.87835	0.93908	-2.3958	3.8815	0.59953	2.0695	-1.3611	-0.91896	0.19567	-1.0495	0.5294	1.6151	-0.45037	-4.097	2.314	4.9002	-3.0587
3.2196	0.012757	-0.58694	-1.4599	4.383	-0.8912	2.0598	2.4471	4.6863	1.1496	1.8478	2.2654	-3.7965	1.7396	1.978	6.1845	1.3622	4.9872	5.1408	5.324	4.1284	5.3964	3.7811	9.9539	3.5207	-0.65284	5.2595	5.0378	1.1956	1.9957	5.4198	0.090631	3.5708	3.4178	4.1114	-0.82718	0.2671	3.8897	3.0959	1.9109	1.9237	5.5315	6.3962	5.0524	-0.36987	1.5906	-0.30993	1.7655	5.419	2.4301
-7.3906	-17.097	-17.094	-19.676	-14.111	-11.426	-19.083	-14.59	-10.021	-15.519	-14.057	-17.623	-16.787	-14.558	-16.325	-14.107	-12.981	-16.43	-14.811	-18.169	-13.076	-15.511	-10.459	-14.261	-19.001	-14.627	-15.801	-14.17	-16.248	-14.239	-14.428	-12.787	-18.283	-10.841	-14.387	-11.978	-13.323	-14.471	-10.424	-14.276	-14.681	-15.937	-14.31	-14.16	-14.966	-10.385	-15.171	-17.992	-9.7598	-16.189
-11.525	-13.506	-12.38	-11.4	-7.4385	-12.37	-10.5	-11.206	-11.027	-15.83	-14.175	-16.989	-12.372	-7.6171	-9.804	-15.344	-16.628	-13.871	-9.8166	-8.8895	-14.1	-11.009	-9.017	-11.24	-7.4799	-10.036	-13.002	-10.047	-11.264	-10.273	-15.46	-11.876	-12.965	-11.619	-11.57	-15.648	-7.8613	-9.2435	-9.7243	-12.846	-13.45	-11.553	-13.536	-9.5612	-16.879	-16.397	-10.876	-8.6999	-15.684	-11.016
3.7526	2.3674	4.3886	2.4526	7.8232	5.3321	3.8082	-0.25517	6.318	6.7337	-1.2961	4.0872	7.4227	0.39131	5.3924	2.5695	8.4828	7.4711	6.4006	6.6421	7.1386	1.6007	6.2542	1.2329	3.1987	4.8768	5.7808	3.1736	3.0083	4.5841	1.6532	4.8231	5.857	6.4628	4.5145	6.5037	3.9934	4.316	1.1999	3.4827	4.8236	2.4284	8.3813	7.36	5.7185	5.6774	8.8253	5.9285	6.5139	5.4006
-1.1936	1.9089	0.56031	2.5046	-0.31709	0.14608	1.9404	-1.6827	-0.4788	3.3193	2.0014	0.1221	1.0125	2.6609	6.0215	5.7264	4.5752	3.2031	2.779	0.22308	2.7687	-1.8789	6.9042	-1.8638	-0.9107	3.407	-4.6379	5.5339	-0.052466	2.113	1.0175	0.085519	2.8639	-0.31649	-1.1094	0.04478	1.6486	1.958	6.2209	1.3298	7.0441	1.8038	-0.42142	0.0059498	-0.61769	-2.8276	0.35032	3.7537	-1.1479	0.15555
-14.384	-15.216	-13.282	-13.91	-14.508	-8.9856	-12.273	-14.032	-17.09	-10.923	-11.532	-10.653	-13.857	-16.061	-12.874	-9.6826	-15.066	-16.046	-17.022	-12.274	-16.738	-12.471	-14.33	-14.91	-17.838	-14.665	-11.588	-11.279	-9.158	-17.549	-10.125	-12.017	-14.409	-12.37	-12.887	-15.377	-19.011	-15.019	-10.8	-12.094	-15.812	-14.84	-19.241	-11.019	-19.399	-15.017	-13.783	-8.9997	-20.94	-7.7992
-1.347	-3.6122	-1.7941	-2.7875	-3.1451	-1.8465	-5.0573	-6.9975	1.5406	0.58968	-0.76693	-1.1082	-1.9098	-0.42245	-4.1554	-0.12249	-1.99	2.6214	-5.0844	-5.7565	0.39577	-4.8188	-6.0762	-0.74286	-3.817	0.066273	-1.4318	-8.0508	-4.388	-3.1189	0.40199	2.1669	-0.95233	0.033274	-0.15634	-0.13358	1.4485	-4.1129	0.23709	-4.2281	-3.0766	-5.1197	-2.0195	-2.0212	-0.5421	-2.5538	-4.9644	-2.0508	-1.2346	-4.7148
-4.6347	0.26363	0.82926	-0.78832	-2.0298	-2.0486	-2.2004	-3.3488	-0.5437	1.9662	-4.6878	-1.5484	-6.2793	-1.2572	-0.74815	-3.0921	-4.5079	3.7618	-4.3439	-1.725	-0.50367	-4.676	-0.76843	-1.7019	-3.1586	-3.8525	-2.2667	-1.3708	0.031099	-1.8936	1.9777	-7.2913	-1.5137	-2.0122	-6.9836	-1.3988	0.17509	-1.1225	-0.74625	-2.2896	0.94599	-1.75	2.0576	-1.1695	-1.0605	-3.4352	-1.5459	-0.7605	0.75079	-5.318
-2.7562	2.2267	2.6695	-0.90711	-0.56852	-3.1098	1.1516	-0.83522	0.576	-1.9606	0.73499	-0.65016	0.11954	-0.81954	0.71368	2.3409	-5.4308	-2.8959	-0.90008	-3.3371	1.4359	2.8924	-0.013006	1.7384	4.2033	-0.94186	1.5795	1.2921	2.7703	-1.3582	1.6649	-2.2186	0.065776	5.8681	2.3779	6.4459	-3.4864	4.4852	1.6708	-0.46729	-3.0281	3.2164	-0.60742	6.5751	0.67743	2.5324	-1.0871	0.96143	-3.3441	2.4125
-6.719	-0.57486	-1.1445	-4.9837	-4.2761	-4.9836	-4.9273	-2.7015	2.0157	-0.10942	0.49207	1.2544	-1.3403	-0.47396	-0.8239	-4.1348	-3.2372	-5.844	-0.10265	4.5455	0.91875	-1.8336	1.3173	4.6337	6.1122	-4.7578	0.44432	-6.1467	1.4093	-1.8062	-5.5567	-3.0258	1.1113	-6.3379	-4.4451	-0.61616	-0.5414	-3.1161	-0.43921	1.531	-5.4535	-6.0908	-5.5538	-3.7656	-1.9355	-3.1874	5.5893	-1.9435	2.9659	-1.9328
-8.8167	-7.1697	-8.2448	-4.3555	-9.6283	-3.5107	-1.9681	-6.531	-8.1397	-5.6926	-0.22804	-0.021249	-2.0935	-7.2584	-4.832	-7.0499	-7.7602	-6.231	-4.8321	-4.2888	-7.5283	-4.9414	-8.6574	-5.8208	-1.661	-5.5081	-6.35	-3.8719	-5.9763	-7.2734	-2.5981	-3.9817	-0.89239	-5.8543	-12.681	-7.6889	-6.7547	-9.4324	-10.275	-5.1555	-2.8942	-7.5829	-5.5016	-4.9625	-3.4964	-9.016	-5.0687	-5.0811	-6.4016	-1.1799
-1.3006	-6.004	0.5545	-4.3827	-8.8801	-2.3455	-1.9904	-0.93513	-0.36984	2.6288	-4.429	-5.2881	-6.8681	-0.93108	-3.4926	-2.3558	-2.3334	-3.7985	-4.3952	0.23401	-2.419	-4.7725	-2.3844	1.0225	1.6289	-4.5631	2.4574	-10.139	-2.8137	-1.2087	1.8184	-1.6698	-0.45375	-0.37676	1.3367	-7.2134	-4.4047	0.066108	-2.0315	-0.8825	0.58727	-1.5938	-5.5362	-4.4855	-0.072187	-5.9845	0.1838	-4.3299	-3.4646	-0.73065
-1.7298	-1.2066	-5.8766	-3.4308	-4.9633	-4.8909	-2.8414	-3.9644	-8.1212	-0.64791	-2.9774	-2.233	-8.2203	-4.2832	0.9023	-3.6829	-7.6067	-7.3815	-6.264	-2.165	-4.9346	-3.433	-5.0626	-1.1218	-5.007	-1.0314	-0.19386	1.363	-3.1107	-1.0898	-2.7572	-0.68253	-4.7243	-2.6582	0.019056	-2.3502	-4.1241	-4.0154	-3.3932	-5.0511	-4.9142	-2.0362	-4.2569	-4.5562	-7.3223	-2.6788	-3.1464	0.59879	-0.65604	-3.9479
-2.3838	0.51651	-2.045	-6.5807	-0.88555	-1.7819	-2.6564	-0.41783	-9.5274	-1.5098	2.3609	-0.9041	0.59667	-1.7867	-0.33789	1.4677	-0.062078	-0.059226	-5.0724	-1.3979	-0.19873	0.79619	0.12397	0.87996	-4.0303	-5.0713	-1.6255	3.3705	-3.8568	-1.6711	-2.4953	-0.15281	-4.309	-6.2996	-3.1698	-3.5238	-0.060172	-3.4714	2.5486	-3.5702	-1.6215	-1.4361	-3.2434	-1.9907	-2.1314	-3.4264	-0.64338	-1.7153	-1.2242	1.3855
-6.4647	-1.6116	-7.0846	-2.2938	-2.7246	0.34434	-1.8392	-6.0897	-1.2576	0.37845	-3.0526	-3.4031	-2.5122	-0.38308	-4.8496	-2.1185	-4.2414	1.163	-4.7101	-0.94115	-2.3366	-1.5015	-0.96358	1.9534	-5.7812	-4.8632	-1.7825	-5.7182	-3.2326	-6.2342	-0.26708	0.75787	-8.3069	-5.4257	-0.91982	-1.2674	-4.0783	-3.616	-0.67929	-7.6391	-3.0174	-4.6716	-1.5065	-3.5786	-4.7656	-5.6406	-6.0408	-2.1488	-8.5554	-6.8102
-12.135	-10.441	-10.608	-11.946	-10.24	-9.7448	-9.5528	-14.941	-13.2	-14.435	-12.834	-15.639	-7.4051	-14.955	-12.88	-11.276	-9.5963	-14.724	-15.017	-8.5582	-13.038	-7.4404	-11.69	-10.823	-8.8884	-14.183	-11.021	-12.187	-12.978	-10.77	-10.642	-13.945	-9.6999	-11.898	-8.882	-13.937	-9.4933	-14.798	-15.578	-12.911	-5.9137	-10.963	-13.71	-7.8402	-14.576	-10.828	-12.955	-6.4605	-14.275	-13.096
-1.9928	1.7899	2.5723	-0.59356	1.1489	-1.0132	1.5032	-4.26	2.59	0.057961	-5.7962	-3.7248	0.89712	-1.8356	-1.8634	0.22797	-0.5017	4.4709	-4.5993	-0.80819	-1.6599	-2.886	2.828	0.33482	0.77613	-2.467	3.4382	-1.6809	-0.40324	-2.1867	0.33303	1.2435	-0.89469	-1.7443	-1.7086	-2.8604	-2.9615	1.6541	0.87965	2.6028	-3.824	1.0219	-0.24478	5.1636	2.6189	4.1176	0.39337	2.2857	0.38082	-3.0445
-6.9501	-16.673	-10.189	-6.5141	-10.42	-8.4024	-5.9658	-2.1206	-8.1409	-11.636	-7.7399	-9.8609	-9.9357	-9.6944	-8.8506	-10.379	-14.301	-9.1812	-11.262	-12.085	-13.281	-12.872	-13.257	-9.5396	-8.407	-14.389	-12.247	-9.4616	-9.1318	-15.349	-9.3811	-11.575	-13.252	-10.074	-9.5159	-10.109	-9.8123	-8.3104	-11.796	-9.0113	-11.317	-9.4176	-7.9928	-10.17	-11.252	-6.7095	-10.682	-11.315	-7.7745	-13.166
-5.675	-11.785	-3.0762	-4.3492	-2.4591	-2.6096	-6.3425	-9.8625	-2.6044	-8.8015	-9.8776	-12.879	-6.7331	-2.9175	-5.3165	-10.148	-4.6409	-4.6164	-3.7363	-3.6021	-5.0248	-6.0484	-0.99284	-4.3098	-9.3816	-8.9137	-4.9657	-4.1943	-3.0177	-4.9843	-5.6298	-4.3115	0.31637	-5.5926	-4.0555	-8.0601	-8.4205	-4.9264	-8.4169	-7.0458	-7.7791	-1.6197	-4.8086	-9.4171	-4.6877	-5.086	-9.0481	-4.6219	-6.3406	-5.0762
9.8945	4.5171	0.16377	7.8997	1.838	1.4324	2.6176	4.9053	3.9543	6.1945	6.1534	5.4462	6.447	7.0909	4.9418	4.2317	2.3762	4.4796	2.1276	7.3506	7.5264	6.6216	7.8725	9.7362	5.4125	5.0464	4.7772	4.6339	2.5021	6.4451	6.0294	0.73967	5.1282	3.3176	6.9598	4.3017	7.5131	5.5573	5.3319	2.6751	0.84027	6.8255	1.996	3.8958	4.7846	4.8984	4.3924	7.7794	8.7984	6.4099
-15.03	-12.735	-12.369	-11.141	-10.571	-11.382	-7.6076	-13.918	-9.8315	-5.1929	-11.619	-6.4195	-5.999	-15.52	-10.425	-11.787	-12.074	-5.1956	-9.5407	-10.292	-3.239	-13.022	-10.197	-11.076	-6.8926	-10.275	-11.824	-12.637	-10.103	-11.417	-5.595	-13.536	-11.866	-11.161	-11.264	-14.562	-11.223	-13.417	-7.4066	-10.923	-8.5262	-11.633	-9.5784	-8.1466	-9.5618	-9.9362	-12.096	-11.315	-9.7736	-9.1199
-16.183	-16.335	-14.56	-12.98	-17.944	-13.879	-12.564	-17.83	-15.56	-10.594	-10.308	-18.124	-15.49	-17.426	-14.241	-14.57	-10.366	-13.539	-12.967	-18.294	-16.979	-13.514	-15.787	-13.079	-12.813	-14.626	-10.739	-13.033	-12.382	-15.676	-13.062	-12	-18.879	-15.268	-12.483	-14.778	-10.567	-15.627	-12.808	-13.565	-14.353	-13.739	-11.875	-15.219	-13.542	-17.228	-15.912	-14.652	-16.258	-16.092
2.2698	-1.2507	-2.7112	-2.5336	-2.3141	4.0932	-0.85179	4.2708	-0.52263	-0.72982	-3.1026	1.9846	5.6767	-1.2823	-1.402	3.9902	-2.5235	-4.15	0.91885	-1.4704	-0.74006	-2.9047	-4.0161	-3.1215	-4.6053	-4.3946	-4.0041	1.0488	-2.4772	-1.5071	-2.7031	-0.53987	-2.9364	-4.6799	-4.5538	-1.0338	-4.0244	-1.3383	1.4298	-0.86658	-4.0391	-2.7217	-3.0434	-0.53902	-4.3167	-3.5632	-5.3338	2.1377	0.74495	-2.858
5.6909	-1.8039	2.0097	-0.066556	-0.15803	2.2175	0.33335	0.92751	0.25771	-3.0753	1.7563	0.54211	0.14039	-1.6934	-4.9534	-2.2989	-4.4296	-2.4048	1.8784	-2.5184	2.1731	3.1161	0.40345	0.89742	0.046405	0.42627	-0.94486	-0.66144	-1.6419	-2.1606	-0.7909	2.3909	-0.53694	-1.0362	1.2981	2.868	-2.3486	1.1044	0.52033	0.35466	4.2819	3.4082	5.5614	-5.2553	-1.3668	2.2953	0.91913	-1.5682	-1.8616	1.7037
-14.638	-15.293	-10.802	-16.148	-12.259	-15.615	-12.037	-14.214	-16.914	-18.405	-15.213	-14.76	-13.63	-15.067	-11.152	-13.5	-13.87	-9.2977	-16.916	-10.905	-17.208	-14.48	-13.87	-12.698	-14.497	-12.837	-18.545	-11.94	-15.065	-9.7709	-17.55	-10.172	-10.451	-14.663	-9.4294	-13.502	-12.153	-14.209	-12.38	-13.739	-10.876	-12.357	-9.5941	-14.63	-9.4163	-16.596	-9.9957	-13.787	-14.622	-14.109
-9.2532	-10.393	-12.053	-13.567	-14.347	-11.863	-14.754	-14.953	-7.0151	-14.523	-8.4636	-11.047	-10.306	-10.992	-9.3725	-9.5675	-14.89	-8.4464	-8.4031	-9.0174	-8.5333	-12.838	-14.077	-15.14	-11.813	-9.2389	-9.6322	-13.159	-12.298	-11.152	-9.9347	-9.8655	-13.985	-13.131	-18.543	-15.399	-9.2911	-12.266	-12.446	-10.168	-12.947	-11.508	-10.924	-12.981	-8.2591	-12.312	-10.839	-9.8652	-11.949	-13.399
-2.7969	-5.3714	-0.64892	-4.4454	-2.1212	-5.6094	-4.5792	-5.4587	-2.19	-4.6642	-3.8961	-4.3958	-2.901	-4.9387	-5.1365	-2.7951	-3.3515	-2.5236	-3.2397	-4.9638	-9.1608	-5.1701	-1.9487	-3.4997	-5.1217	-0.10337	-4.2015	-4.3975	-1.6596	-3.4303	1.7778	0.28528	-3.5688	-3.1435	-2.0564	-3.1451	0.78806	-5.7449	-2.1621	-3.8183	-0.1425	0.1483	-1.6733	-4.1458	-3.9538	-0.87053	-0.84757	-5.9795	-4.302	-4.0532
1.7927	-3.992	3.6326	1.7251	2.6258	-0.45991	0.28	0.40393	1.0871	0.41384	2.8856	-3.586	3.6668	-1.7483	3.702	-1.8184	1.4662	0.95046	-0.97313	2.1287	3.5147	0.86921	-0.62495	7.6376	-2.3078	5.7673	0.89868	1.1084	2.2895	-1.9969	5.6645	1.5716	-0.14156	3.8021	1.7183	6.0643	-0.98674	1.1637	2.5032	1.7364	3.5312	2.4869	5.3987	3.4681	1.9859	2.465	1.8668	-1.9512	2.2247	5.3141
-1.7577	-2.742	-1.6425	0.67127	-5.8441	-2.4462	-4.4773	-3.1455	-2.0217	-4.5388	0.45999	-2.6523	-0.2721	-3.4219	-1.0613	-0.46523	-8.4	-4.8203	-4.3655	-7.4128	-3.5689	0.36879	-3.3527	-0.89661	-0.54452	-3.5187	0.23567	-7.0039	-2.6825	-2.8278	-1.801	-0.045442	-0.93773	-4.9167	-0.76096	-1.8828	-1.8653	-3.56	-2.8101	-6.3758	-2.7801	-4.8717	-1.5217	-4.0733	2.1028	-3.4312	-1.733	-1.5479	0.31224	-0.079127
9.3942	7.1499	9.9706	9.1076	9.4909	10.593	12.25	7.7968	9.4966	11.614	6.7426	7.0735	7.3475	9.208	4.1535	10.171	6.5985	13.962	11.263	8.0181	8.4831	14.639	8.5654	10.26	9.3729	8.5051	9.671	12.538	11.198	13.077	12.819	12.703	5.1573	9.5153	5.7094	9.6452	11.011	12.154	10.581	8.1591	9.3212	8.813	13.386	8.4429	11.878	8.7487	7.7135	13.169	8.2002	9.2881
-1.8903	-2.269	1.1219	-1.8336	-1.6227	-0.99459	0.82784	-3.5205	-5.6468	-0.16422	-8.029	-1.9756	-1.5244	-1.7098	-6.6102	-0.78266	-3.363	-2.3925	-5.8601	-6.3622	0.50866	4.2631	2.4992	-0.84038	-3.2828	-5.1796	-1.8121	-1.6506	-1.3931	-2.5189	-4.476	2.3672	-1.4125	-5.7926	-3.3468	-2.7672	-2.0059	-5.3765	-5.9104	-1.9088	0.28578	-2.2169	-3.7332	-0.59386	0.72527	-1.0604	-3.7665	-7.7778	-3.4892	-1.7554
-14.733	-14.737	-14.719	-11.843	-10.516	-13.306	-10.908	-10.913	-11.526	-16.956	-15.724	-14.229	-14.851	-14.033	-14.316	-12.095	-16.353	-16.608	-13.684	-16.034	-14.456	-17.466	-13.84	-11.667	-16.007	-18.799	-16.057	-8.9653	-14.695	-10.084	-16.567	-15.543	-19.841	-15.525	-16.902	-8.9961	-10.814	-14.55	-14.224	-11.638	-9.2453	-9.9413	-10.392	-10.591	-11.118	-16.346	-14.742	-11.3	-13.237	-14.641
0.74635	-1.2011	1.6772	3.575	2.3084	1.5854	-1.8158	1.0108	5.9776	0.94025	-3.137	4.0071	-0.14211	-0.012819	0.41409	0.1528	-0.41075	3.8504	-1.2935	-1.0101	0.11286	2.3116	0.49263	1.4682	1.7713	0.63225	1.2081	-1.9941	1.7919	0.83078	0.86907	3.6857	-1.4055	4.9202	-1.9218	-1.7002	2.4359	0.55646	0.94684	2.2834	-2.6682	-3.3736	-0.32238	0.67368	-0.94691	-0.78959	1.3693	1.7438	1.6231	0.98112
-1.7651	-2.0859	3.3235	2.0957	5.1265	-2.4837	-0.40135	5.3154	3.6765	0.38534	-1.0913	-4.135	-2.8142	0.68332	2.7111	-0.65519	-2.1947	1.1658	2.7422	4.9623	0.023183	-2.2093	5.2421	-1.0457	4.6964	2.3156	0.6775	0.81423	-2.3139	1.1373	1.492	2.9995	-0.696	1.3693	-0.32772	4.6775	1.051	5.1721	-0.90232	-2.9426	1.3547	-0.10849	4.6027	0.036704	4.0372	1.6937	-0.37374	0.86527	2.0144	3.5555
-11.003	-10.816	-5.2419	-9.8033	-9.6577	-16.187	-9.8552	-9.276	-10.391	-13.447	-12.413	-12.695	-10.207	-9.0629	-11.225	-9.8917	-13.324	-10.136	-10.152	-10.772	-8.797	-11.131	-8.2647	-14.643	-11.606	-8.3442	-11.362	-10.233	-7.8837	-15.258	-8.3934	-8.7153	-11.969	-11.646	-8.2445	-12.576	-14.203	-10.863	-10.535	-7.4958	-13.759	-6.251	-16.472	-13.629	-17.585	-7.9545	-12.107	-10.123	-8.3864	-7.4806
-26.124	-24.291	-25.012	-24.586	-21.773	-22.299	-22.16	-21.702	-27.042	-20.982	-19.174	-25.383	-19.844	-17.517	-22.903	-22.115	-20.565	-19.102	-20.118	-21.662	-21.134	-23.963	-23.433	-25.158	-25.37	-24.183	-24.323	-21.412	-25.462	-24.915	-21.342	-19.612	-25.239	-23.201	-22.346	-24.392	-20.152	-24.895	-20.957	-23.267	-17.16	-24.83	-22.667	-18.495	-23.195	-25.057	-19.928	-22.553	-21.603	-21.869
0.89178	-2.6717	1.7934	-7.4158	-0.90157	-1.4451	-4.2621	-2.046	-2.6425	-6.1999	1.3996	-1.2375	-2.8078	-1.5578	-4.9367	3.2219	-1.6668	-1.7803	2.8974	-1.1422	2.6845	0.51384	-3.2787	1.808	0.17967	-1.5454	0.011582	-2.5626	-2.9419	-4.2625	-2.6308	1.9557	4.3179	-2.1835	-0.95495	-4.4274	-5.8636	-1.9668	-0.29693	-3.4609	0.078741	0.11014	-1.4253	0.29472	-1.2984	-0.73844	-3.1344	-5.283	0.86305	0.99612
-10.085	-12.645	-9.6896	-15.071	-11.556	-12.054	-14.805	-10.981	-10.416	-16.712	-10.79	-14.751	-11.554	-11.782	-14.115	-10.13	-12.424	-10.407	-10.925	-9.1094	-12.339	-18.065	-17.022	-10.226	-9.0131	-7.5282	-7.4029	-16.839	-9.7877	-13.517	-10.149	-12.833	-9.1793	-14.516	-13.055	-13.757	-12.089	-13.581	-9.8302	-10.828	-10.193	-13.475	-9.5887	-9.5237	-11.989	-15.27	-12.315	-9.5412	-11.641	-11.163
-15.23	-16.085	-14.552	-13.522	-18.735	-17.068	-13.2	-18.432	-13.745	-14.564	-14.275	-12.083	-13.913	-13.107	-12.292	-12.181	-15.037	-12.012	-20.843	-12.508	-15.125	-13.115	-12.863	-14.461	-14.625	-8.9732	-11.315	-16.153	-15.59	-14.051	-15.002	-17.314	-12.35	-9.2404	-11.606	-18.144	-13.316	-13.127	-18.462	-13.421	-13.25	-13.947	-12.785	-12.618	-12.715	-13.202	-11.006	-13.797	-14.676	-11.925
-8.4402	-11.5	-8.3891	-10.621	-8.5896	-8.6002	-8.4083	-6.8432	-9.17	-13.073	-8.6375	-11.129	-13.093	-9.1005	-15.328	-12.185	-8.2517	-9.8427	-8.7618	-9.8934	-8.8087	-11.302	-8.8453	-10.028	-8.0817	-9.7183	-10.06	-14.064	-9.7896	-10.743	-11.486	-11.886	-11.241	-11.408	-6.7404	-10.794	-11.169	-10.312	-12.386	-10.346	-15.37	-12.053	-11.137	-12.15	-8.3321	-13.312	-10.611	-5.9794	-12.409	-9.6899
0.30569	3.1406	7.0865	9.9251	5.9655	4.5561	6.7878	6.3218	4.6315	10.662	7.8924	3.2126	6.2342	6.7198	12.74	7.8835	3.9574	0.98188	2.6741	6.303	10.199	6.6147	6.3955	3.3389	1.3521	6.6616	9.0386	6.1507	8.656	5.4069	8.1499	5.2082	2.9789	6.9255	5.8141	4.0804	5.2088	5.8172	8.6565	6.1058	3.4653	3.68	6.3104	1.999	4.7503	5.6913	2.6244	9.4303	2.6747	4.6846
0.42752	-1.53	-0.19106	-0.9454	1.6542	-1.5385	-3.905	-2.5022	-2.3728	-0.27638	-1.4216	-0.80007	-2.3498	-5.388	-3.7601	-2.8339	-1.563	-1.1622	-3.1015	-0.6587	-4.1223	-0.49335	-0.66958	-1.2775	5.3282	-0.72418	-4.2843	-0.5426	-1.7071	-1.2633	-3.3056	-1.1602	-3.6088	-3.2965	-5.7085	-1.8773	-4.2122	-0.0014804	-2.2925	-2.9745	-0.48523	-3.2149	-3.4066	-0.026818	-0.2581	3.5944	-3.2001	-3.5749	-2.5857	-2.1187
-2.1993	-0.98692	0.72022	-1.7052	-1.5127	3.1019	-1.9171	1.7531	-3.9662	2.2109	1.5657	-2.3652	0.23354	2.1205	-2.5341	5.1693	2.3208	0.66317	0.021747	-1.1268	-5.0447	-3.3265	4.8471	-2.0124	-3.1708	-0.33626	-3.3908	-0.09464	-0.56049	-2.3425	-0.72351	-2.2931	3.0024	-1.3177	-4.0667	-5.3006	1.3129	-0.54674	2.3769	1.7018	1.4567	-0.10918	-0.15077	1.4299	-4.914	0.68508	-1.2134	-2.8428	1.6464	0.10706
-5.9348	-11.114	-5.0772	-6.0448	-5.9856	-9.783	-4.947	-8.233	-9.4196	-7.6888	-6.9999	-7.5933	-8.1522	-3.8932	-4.6679	-3.0003	-8.9876	-12.075	-9.2915	-6.9412	-2.8527	-5.5783	-7.9723	-8.8404	-4.0243	-11.302	-2.0143	-10.282	-7.3612	-12.455	-6.8694	-10.099	-10.492	-5.2337	-8.2942	-9.9088	-10.554	-5.0073	-6.532	-7.1691	-8.3651	-11.384	-3.2475	-7.4074	-12.755	-6.4117	-8.925	-3.8428	-7.3318	-8.3363
1.0661	-2.1208	-3.1516	1.5812	-4.6404	-1.5607	-2.1867	-3.8559	-4.3043	4.0808	1.2483	1.4069	-7.2196	-0.80951	2.4147	0.89512	-0.38825	-6.9165	-1.6608	-1.266	-7.3599	-3.9171	-3.4852	-1.963	-4.6586	-0.61896	-1.2371	-3.5093	1.2943	-6.0224	0.71544	-5.4882	-3.0209	-1.8851	-2.2749	0.19914	-5.7052	0.041194	-3.8183	-2.599	-0.18011	-1.6456	-4.0074	-6.2354	-0.061103	-3.2415	-0.20949	-5.5339	-6.8198	-4.0958
-4.4098	-7.6512	-9.0228	-7.9733	-6.0388	-5.3531	-7.7917	-4.4926	-4.998	-5.0506	-5.5475	-11.171	-3.4425	-7.5363	-0.014887	-4.0494	-3.8709	-5.2376	-3.4146	-2.4436	-7.6863	-5.8491	-6.38	-8.9426	-5.7301	0.40626	-5.5743	-6.907	-2.4669	-4.9548	-3.2717	-9.1016	-1.7907	-7.9812	-3.142	-6.407	-5.993	-9.6478	-3.3951	-3.7164	-4.7664	-4.5057	-4.8301	-9.1751	-0.1674	-6.5403	-0.50638	-8.024	-8.1149	-7.7656
-17.614	-16.679	-12.068	-9.3837	-12.777	-10.336	-13.682	-15.139	-10.209	-15.495	-13.451	-13.39	-13.421	-12.024	-11.501	-12.121	-11.728	-17.161	-15.338	-13.438	-14.306	-12.615	-10.089	-11.141	-12.53	-10.635	-15.368	-12.015	-14.261	-14.506	-11.059	-10.086	-14.919	-10.485	-9.6059	-13.614	-16.184	-15.814	-18.117	-14.085	-14.329	-9.8876	-15.166	-13.389	-10.854	-14.379	-15.281	-13.139	-18.355	-14.014
-6.6126	-2.9655	-3.3967	-2.5807	2.061	4.8379	0.74444	-5.3565	2.2651	0.3545	-2.5925	-1.2204	0.66112	-3.4548	-2.4703	2.302	0.60226	-1.1476	2.3193	-1.2145	1.0522	-0.37652	-0.94083	-3.6923	-1.3567	2.0515	1.8987	0.039015	-2.6038	-0.036807	-5.5829	-4.2187	-0.41356	-3.6356	1.8894	-4.579	-4.6376	-1.3791	-3.1499	-2.0953	-3.21	-3.3016	-1.9537	-1.9786	-0.84705	-1.4622	1.5602	1.1436	2.885	-1.3729
8.4653	8.6353	8.5522	4.6354	5.2997	9.7185	8.2318	6.8921	2.4847	4.5226	4.4618	5.8141	3.8398	6.9601	7.7498	3.9321	7.8429	4.6754	2.4516	9.2038	11.023	3.4578	9.548	6.5346	5.2104	4.7741	6.9005	11.042	1.4864	4.9359	7.2506	7.9022	4.9321	5.7525	8.0599	7.7649	10.791	4.1946	1.8042	8.6503	7.4667	9.9249	8.6481	8.8222	9.2383	5.9026	6.6223	7.3024	7.3333	7.0244
-1.1524	-8.1933	-4.115	-6.3128	-6.0043	0.83841	-4.9153	-4.0523	-4.7665	-6.3812	-4.0736	-4.8592	-1.974	-3.9788	-6.6567	0.59858	-3.5845	-9.4315	-4.4869	-6.7376	-3.3466	-3.2588	-3.8979	-7.5223	-7.3462	-5.6693	-3.574	-3.2198	-7.6283	-1.6185	-6.7434	-6.4651	-4.5818	-4.856	-8.5926	-3.6492	-6.1669	-7.9404	-1.049	-8.2486	-5.4753	-5.5719	-2.3779	-5.3142	-3.7172	-3.3071	-7.4192	-4.262	0.28143	-5.0968
5.4344	-0.17012	1.0695	2.715	3.5693	7.5187	2.2692	5.2286	5.2422	2.9797	4.4595	0.75681	0.83891	2.1545	3.7027	-4.9528	0.37693	-0.90848	1.8141	3.721	0.13685	5.2185	1.9167	1.8576	3.4843	1.261	2.0251	0.036005	3.3221	-2.4532	2.8788	1.3969	-1.745	0.035343	2.1037	0.35765	-1.2065	1.3951	0.45904	1.0551	0.57456	3.8241	1.3726	2.2467	4.1178	2.2265	0.80984	0.20635	0.17198	2.3099
-5.1206	-1.0679	4.0609	0.12258	1.8382	-0.53961	3.3382	1.2458	-1.0724	0.45581	2.4355	2.2636	-1.4391	4.2762	2.3617	0.36037	-3.0568	-0.28365	0.45357	-1.0921	-1.2539	3.9366	2.5213	-1.9352	-0.52081	1.632	1.6046	-0.061049	1.1477	1.7033	-1.6099	0.688	-3.5723	0.95233	3.0833	-2.2889	1.3686	2.7321	3.7492	-0.87849	1.0486	-1.2666	2.9978	3.5332	1.2405	-0.38213	-3.0199	-2.7545	5.2744	-0.77924
6.0911	4.1373	0.87785	5.8903	2.8779	6.4427	7.496	5.0842	1.6452	11.15	1.5597	4.7406	2.8379	8.6567	2.4418	3.339	4.3034	6.3967	5.3285	3.902	3.2155	-1.1705	4.1063	8.0239	3.1907	5.6578	6.1889	4.2082	3.1261	2.45	4.5856	5.3747	6.3783	5.8198	6.2995	8.4332	5.3086	4.8135	4.6581	1.3232	4.1892	1.5485	7.8692	7.3398	6.6459	9.144	4.9978	5.6234	6.0058	6.0015
-2.285	3.9991	-1.0217	3.2823	0.26186	3.1791	-0.84276	-1.7774	-1.2456	1.8307	-0.90784	-1.7607	-0.53816	4.0624	1.5852	-0.54918	0.20064	2.192	0.84782	-4.475	-1.9721	-6.364	-0.39694	1.0304	0.139	2.5433	1.1054	2.5179	-3.6663	4.5909	-0.23277	1.3199	-1.8913	-1.7165	3.756	3.1933	-0.60988	1.806	1.3758	-2.702	4.3688	2.9721	3.0844	-3.077	1.9025	-4.8566	3.5078	3.2613	0.97932	0.71418
-0.97441	-6.1571	1.9929	3.5424	-5.761	-0.0024897	-2.1835	-0.90767	0.70711	1.8877	-4.8389	-2.8076	-2.38	1.8326	-2.3729	4.4841	6.0992	-6.3085	-0.99578	2.2938	-3.9368	-0.19572	-3.2392	-4.9362	3.69	0.85792	-2.2481	-3.9775	-2.0748	0.6769	0.1391	-0.83677	-4.5949	-0.88181	0.5708	-4.569	0.34203	-5.5358	-2.8944	2.1669	0.74393	1.7307	2.7964	-1.2691	2.3827	1.571	0.73862	3.1513	2.0065	-0.44658
-2.6691	-2.4741	0.010933	0.041373	-4.6881	0.21302	-2.8675	-3.6718	-2.5607	-0.68048	-4.1609	2.5481	-3.9151	-2.3786	-3.0845	-1.0548	-4.1241	-5.1608	-5.0534	0.22708	-1.5659	-3.2957	-3.8444	-4.3588	-2.0702	-1.5378	1.0532	-3.6236	-4.0316	-0.83325	-1.611	3.7721	-2.9557	-2.3672	-2.1496	-2.8098	3.6896	1.9533	-2.2836	-1.56	-6.0894	1.6623	0.73873	1.7094	-0.12218	-3.5775	-2.2277	1.1066	-0.53111	1.884
-0.32328	-9.1331	-2.5025	-1.656	0.68022	-2.6222	-0.6944	-2.6646	-0.57774	-4.7837	-1.5229	-1.0897	-1.0955	0.75579	2.2127	-0.085725	0.84807	-4.315	0.23563	-3.9735	1.7446	-0.25371	-3.4801	3.5351	-1.5774	-0.69033	-1.6759	-1.023	0.50487	2.7339	0.75334	-1.2257	-0.6714	-0.27286	-0.32617	-7.7567	0.46777	0.95445	-5.2372	1.8685	1.1359	-3.9073	2.5467	-3.2062	1.2108	-3.7562	-5.2852	-0.1587	-0.23493	1.2773
-9.6494	-10.992	-8.7509	-6.2364	-8.417	-9.7392	-16.359	-10.13	-9.7742	-9.718	-11.453	-4.9594	-6.6212	-9.7318	-7.4777	-10.7	-8.6183	-10.852	-12.157	-10.724	-5.4703	-8.7384	-11.139	-11.615	-14.452	-7.3434	-13.863	-10.012	-10.627	-7.8323	-8.0961	-9.264	-13.085	-8.8571	-7.5165	-7.5179	-8.2299	-8.3147	-9.3446	-9.1505	-6.8096	-4.8409	-7.2689	-5.3894	-10.974	-5.7718	-11.063	-9.8721	-7.5423	-6.5529
-0.22464	0.89151	-4.979	-2.7641	-3.1373	-1.989	-6.0154	-8.2791	-2.8238	-8.8271	-4.4016	2.0136	-5.0343	-5.8579	-1.456	-1.6753	-2.4947	-5.4233	-2.556	0.06581	-2.5763	-1.2938	0.3689	-4.6032	-6.2469	-4.4243	-2.6876	-8.1131	0.3313	-2.3257	-4.8912	-4.6438	-5.3008	-3.372	-4.5689	-1.7062	-3.039	-1.3363	-3.3449	-0.52897	-1.6878	-4.8968	-3.1956	-2.7884	-5.719	-1.4778	-6.6391	-3.2942	-1.8456	-6.6592
6.5045	6.7322	6.2396	6.3597	7.2362	9.7604	4.9785	5.1452	9.0685	5.2149	8.0819	4.7565	7.9044	9.9706	8.6798	7.74	9.2537	7.4245	8.1165	9.8468	4.9119	4.1652	3.8891	4.666	6.6849	8.2893	4.5704	10.231	3.8021	7.163	8.1701	5.4464	6.7713	6.918	4.9169	8.7356	5.9779	5.5857	2.9998	3.6236	8.0725	4.8603	9.2121	7.9351	9.481	7.8875	10.391	8.6786	6.4883	5.1793
2.3401	3.8601	2.3409	-1.0548	-2.5313	0.93215	4.5274	-3.0003	2.6385	-2.617	3.3779	-1.7276	6.1212	1.6645	3.2865	-0.84398	3.1804	-1.3981	4.2413	2.0961	3.8303	-0.93777	-3.025	0.053994	5.4047	1.3967	0.36205	4.6476	2.5802	-1.6562	3.2267	5.5504	0.073752	-1.9506	2.0585	-0.54168	0.52931	-4.0589	0.78601	-3.5091	-0.89375	2.1537	-1.6881	-0.59068	5.3647	5.5434	6.3387	1.0805	2.9541	2.3523
-0.99839	3.532	0.044721	0.50342	0.18898	0.80206	-1.8916	2.2273	-4.2468	1.3632	0.0077755	-5.1466	3.919	-1.2281	-1.0583	-0.90604	0.58215	-2.1961	-3.2889	2.6332	-5.6552	3.3391	-5.8617	0.12513	4.1306	0.6059	3.6912	0.78826	4.9516	-0.86556	0.94994	1.078	-0.64092	4.0419	1.9683	3.4989	3.1962	0.15071	1.4412	-4.7984	-3.8809	-0.72231	-3.3395	0.17586	-4.2941	0.010341	2.1901	1.1788	1.6612	0.4659
-3.8015	-1.7886	-7.0793	-0.42259	-3.419	-2.3908	0.66148	-1.08	-0.090281	-4.1459	-3.199	-3.2702	-3.4913	-1.8511	1.9752	-4.2948	-6.6635	-2.1203	-2.1256	-4.8813	-2.1311	-1.6722	-5.5864	-2.4886	-2.964	-1.8219	-3.8474	-2.6851	-3.4272	-0.38049	0.97222	-3.0968	-1.4831	1.1697	1.8785	-6.8424	-0.923	-3.0091	-2.0586	-2.0295	1.3864	-3.2957	-2.0771	-5.76	-6.8755	-2.3111	-2.3757	-2.7987	-5.4004	-0.78192
2.395	-3.3254	1.3565	-1.3993	2.7823	-4.1692	-4.8103	-0.95555	-1.49	-0.85322	-2.3713	-3.3875	-0.12192	1.1006	-1.016	-2.3122	5.8319	-5.3546	-3.2313	4.3666	0.27749	0.23209	0.89939	0.022182	-0.66574	-1.5373	-4.3852	-1.398	-1.6896	-0.87826	0.39979	5.3954	-1.4873	3.7157	-2.4341	0.16327	2.6299	-2.0545	-3.8519	-1.2168	-0.32915	0.15417	-3.2319	-5.5634	0.63408	2.1182	0.28538	1.0532	3.8262	-0.61209
4.8774	-3.415	-4.9405	-0.051421	-3.6398	-0.82653	1.268	0.60508	-2.4803	-2.6084	-2.1346	0.5581	-4.0447	-4.4148	-1.568	-5.7481	-3.3452	0.058792	-3.191	1.3278	-2.9951	1.3592	-3.2642	0.73293	0.49431	-3.9295	1.9169	-5.5677	5.0211	1.4609	1.4323	-8.7001	-3.2066	-2.3031	0.10352	1.5305	-1.0628	0.75704	-3.6219	2.0961	0.68264	-0.39252	-5.8979	0.82438	-0.11487	-1.4538	-3.8762	-3.3369	-5.3777	-2.979
8.7491	0.69473	2.82	4.0743	-0.53229	3.1841	-0.63524	1.6047	4.1344	-1.9767	-0.64381	1.5892	3.5072	-0.90506	-0.64931	0.22688	2.2792	0.98565	4.8564	0.067692	2.5236	-1.7936	-0.83743	2.3092	-1.8314	1.8194	2.5435	4.5212	1.626	5.3097	2.7899	5.9081	-1.3782	-1.1475	4.1658	0.9292	-0.28593	-0.82326	6.3183	3.2683	4.9809	1.7068	3.2448	-3.0527	0.38803	-3.0683	2.74	-0.77492	4.9038	-0.71796
-15.252	-12.968	-11.203	-16.924	-13.632	-12.103	-17.406	-13.864	-8.4661	-12.297	-14.851	-17.186	-11.257	-11.81	-13.014	-14.393	-12.988	-12.854	-14.542	-11.005	-17.247	-8.0776	-14.252	-17.16	-14.362	-16.487	-12.095	-16.735	-13.84	-15.263	-13.364	-8.6962	-16.759	-14.943	-12.552	-11.385	-13.046	-15.053	-11.206	-11.449	-15.987	-17.907	-12.671	-16.036	-14.101	-14.72	-14.387	-13.727	-18.404	-13.835
-0.80621	-3.949	-1.1672	-3.8557	-3.7995	-6.0967	-2.2949	-2.9942	-3.7312	-2.5948	-2.1869	-1.5306	-3.3702	-4.7089	-3.9388	-2.085	-1.3674	-0.27477	-3.1673	-7.3909	-6.6257	-4.9253	-0.51912	-7.7574	-6.3486	0.44368	-6.4541	0.672	-4.7128	-4.2716	-2.7	-2.8682	-2.9738	-3.5283	-1.819	-4.5809	-0.44929	-8.2043	-5.5859	-8.2668	0.68202	-0.49125	-4.8722	-3.0116	-1.986	-3.0839	-3.9207	-4.3302	-2.9685	-5.3719
-12.707	-11.077	-7.4121	-7.6981	-13.576	-12.61	-12.955	-8.8172	-8.6265	-9.5216	-14.51	-10.843	-16.03	-7.6623	-15.534	-11.223	-15.339	-10.921	-13.134	-12.635	-11.413	-11.443	-9.5911	-13.088	-12.37	-13.897	-12.49	-14.06	-13.028	-8.3773	-7.3856	-11.26	-11.898	-8.84	-13.081	-10.134	-10.212	-13.697	-15.09	-11.802	-11.128	-14.105	-6.827	-10.631	-9.9991	-9.9673	-9.1405	-8.0508	-6.7209	-6.1322
1.2083	0.29897	3.1491	-1.9316	1.3559	0.97931	0.96045	4.3329	1.1965	-1.6707	4.3815	1.0884	1.5017	1.4803	-1.6454	0.22515	0.55772	3.407	1.9988	5.0099	-3.3991	4.3391	1.2771	-2.1478	-0.0043729	-0.25821	3.6519	0.088651	1.7952	2.8854	-2.3114	-2.7445	-1.0133	-1.3725	3.2453	1.6926	-1.2168	2.9085	0.52031	-1.0025	5.2527	-3.2095	2.5341	-0.3067	3.1162	1.2687	3.183	1.615	2.4837	0.29979
-10.745	-9.2731	-9.2097	-11.841	-8.2301	-8.9206	-8.9523	-9.1196	-12.63	-11.848	-4.3907	-8.0529	-7.3602	-8.7912	-11.492	-14.189	-10.452	-12.697	-11.333	-10.932	-5.4882	-10.626	-12.881	-7.3312	-10.233	-12.819	-6.0627	-12.95	-8.5108	-9.0003	-10.027	-9.5212	-9.547	-12.533	-5.3532	-13.373	-9.199	-12.487	-12.886	-9.619	-11.424	-15.373	-13.344	-10.715	-14.426	-7.7823	-8.0199	-8.5408	-4.8222	-10.112
1.2519	-5.3343	-3.685	0.43634	-2.9612	0.62098	-5.1071	-0.63524	-4.4846	-4.3647	0.98049	1.3434	-3.1773	-5.1019	-3.9369	-2.6136	1.7919	-2.6276	4.2024	-0.48959	-6.7491	-4.366	0.38772	0.46206	-1.9941	-3.1136	-1.155	-0.3068	-3.7583	-2.4416	-1.3807	-0.38481	-3.5761	0.3451	-1.9705	2.8182	-1.2707	1.5395	-4.8002	-0.57195	-2.6313	1.2678	-5.1564	-3.3186	1.8042	-2.5885	-4.5691	-1.2565	-2.4876	-3.7108
-2.757	-4.6887	-6.1311	-7.311	-6.2924	-5.3474	-5.6172	-3.7058	-9.41	-7.0224	-6.9441	-4.6985	-13.546	-6.5206	-8.5865	-6.4572	-6.7071	-6.5433	-6.2504	-10.428	-4.136	-4.8756	-2.7882	-7.7234	-9.0074	-5.9355	-8.2522	-11.429	-7.9981	-7.0486	-2.466	-8.8772	-7.6072	-4.583	-3.5756	-6.8398	-3.1174	-2.9656	-7.883	-5.5597	-1.4449	-8.1816	-7.3555	-3.0579	-3.1061	-6.1492	-7.7861	-1.8082	-4.9331	-9.0774
-16.065	-15.74	-18.376	-12.422	-14.59	-10.985	-16.9	-12.871	-15.623	-13.109	-16.651	-16.474	-13.799	-15.85	-18.472	-11.127	-15.404	-14.15	-17.897	-12.432	-16.837	-12.051	-19.921	-16.975	-19.095	-16.045	-13.149	-14.366	-14.325	-13.933	-14.571	-14.974	-16.218	-20.231	-15.575	-13.615	-19.908	-15.775	-14.813	-13.601	-13.704	-16.176	-14.68	-14.951	-15.203	-13.817	-14.26	-14.656	-13.777	-15.896
-1.3197	0.84456	-2.9187	2.3106	3.8076	-0.73541	-3.1128	-0.35429	0.3792	-0.14248	-0.71549	-1.7735	0.74872	0.92334	-2.4397	-0.43135	0.51807	-1.5751	-1.4959	0.16733	1.68	-3.5184	-4.5481	2.0556	2.3175	1.5675	-0.75889	0.4949	-1.5894	-3.0708	0.055338	0.69862	-4.1807	-0.44487	-1.0686	-1.0934	-2.5506	-0.91779	2.1356	1.0706	-2.3945	1.3753	1.6387	-1.6638	0.072929	-3.3655	-1.282	-3.3518	-0.2315	-2.2189
-0.58613	-0.90038	0.13054	-3.1928	-3.9287	-0.72785	1.6677	0.71448	-2.9616	-0.82025	1.0447	2.1618	3.9374	1.2203	4.2852	0.47294	-0.019737	1.8328	-1.3023	3.5582	1.3394	3.5902	3.4138	3.6084	-0.57549	1.6635	-3.2787	2.4492	-0.46935	-0.15854	0.11886	-0.21707	-0.32008	-1.5375	-1.2019	3.2323	-1.7915	0.043931	-1.6726	3.6247	-3.0071	4.6014	4.0195	3.1373	-2.2696	3.7099	0.014723	-0.069379	-2.7535	-2.1069
-12.164	-15.433	-8.6128	-13.431	-9.8718	-16.223	-12.114	-15.587	-12.096	-12.769	-13.774	-12.097	-10.002	-8.8276	-8.4957	-12.623	-14.799	-15.238	-12.167	-12.688	-11.854	-12.173	-12.004	-12.167	-13.414	-14.582	-19.608	-9.8516	-11.398	-13.155	-11.849	-10.976	-15.585	-12.523	-13.033	-11.201	-13.878	-9.678	-16.204	-14.353	-13.444	-9.6768	-13.554	-14.165	-17.129	-12.453	-18.537	-14.997	-14.892	-11.017
-5.3369	0.88425	-2.1565	-1.8998	-2.8419	-0.65833	-0.94752	4.9716	-3.8506	1.0299	-4.0186	0.73687	-0.41253	-3.2194	-2.5534	-0.48833	-0.39491	-4.5444	1.0093	1.3319	-0.68519	-1.8222	-4.6775	0.025181	-1.2757	-0.62346	-3.1175	1.0698	-4.4862	-0.5737	-2.002	-4.3976	-3.0628	-2.3244	-1.0739	-4.017	-1.9544	-1.8036	-3.2822	-1.0646	-4.3034	-1.5495	2.0068	-4.3859	7.1998	-2.1587	-5.2785	-4.9263	0.62185	-2.6791
-1.0655	-4.9594	3.0681	0.53721	-0.11216	1.0455	-0.36121	-0.30592	0.85584	3.6008	-0.13628	-2.2503	-0.28072	-4.5112	-4.6099	0.50367	3.3886	1.2458	-3.4291	-4.7756	-0.39931	-3.6896	1.8066	-0.50925	-0.5835	-0.31588	1.6181	2.6115	-2.185	1.4847	3.7028	1.1717	2.2577	-3.043	1.9015	1.2289	3.8247	0.13549	2.8941	1.7409	1.1483	3.5687	-1.915	0.71942	-1.1494	0.52758	-3.4932	-1.3294	4.0359	2.3721
-9.727	-6.5384	-11.605	-7.1929	-12.703	-13.803	-8.4712	-8.0558	-5.7035	-10.411	-8.6989	-9.1015	-9.9851	-10.976	-11.502	-10.749	-3.7587	-9.7582	-11.056	-3.8663	-12.589	-6.483	-9.4153	-10.977	-4.9255	-6.5441	-6.5769	-6.3419	-5.8102	-10.66	-5.1248	-6.2803	-11.034	-8.6729	-9.45	-11.217	-11.251	-10.134	-12.509	-10.271	-10.325	-7.062	-12.786	-11.377	-11.762	-14.358	-10.21	-9.6224	-17.041	-10.001
-3.2824	-1.1425	-0.56056	-1.7364	-4.6218	-5.9691	-5.9957	-2.5753	0.57036	-1.4064	-4.9078	-2.1772	-3.7539	-8.1009	-3.4201	0.15225	-5.7724	-3.8382	-8.461	-2.4394	-0.91701	0.24941	-1.6406	-4.1866	-6.5128	-4.2038	-5.5003	-2.8216	-1.4933	-0.86855	-2.8893	-0.23373	-5.7839	-8.6743	-5.3529	-3.6422	-4.304	-3.4121	-5.5488	-3.1234	-5.6773	-4.2678	-6.3286	-5.8953	-0.42063	-4.7303	-5.3133	-3.3145	-5.0668	0.12915
-3.382	-4.0031	-0.12762	-3.2231	1.0912	-3.5911	-3.045	-0.34711	-2.0458	0.88313	-1.5617	-0.67917	-1.5542	3.8559	-2.5691	0.93441	-3.1574	0.4773	-3.3081	2.2873	-1.3358	-1.4252	-2.4293	2.792	-2.4396	-6.6288	-2.9011	-1.3604	0.6008	-2.094	-6.7196	0.99687	-3.4295	1.8456	-3.8865	-3.4485	-3.7591	-0.34535	-2.4791	-2.4982	-2.3173	-1.92	-0.97752	1.0001	0.70949	-1.0199	-0.59343	2.4105	-2.6867	-1.379
-0.53753	-2.639	-8.0896	-4.8046	-7.3558	-4.7279	-6.1656	-4.3404	-7.7006	-3.1949	-3.3925	-3.7179	-2.939	-1.3591	-6.3806	-6.8863	-4.8538	-0.23893	-3.5746	-0.86151	-3.841	-7.5939	-0.085401	-2.1184	-3.6556	-0.39741	-5.2791	-7.3294	-7.1866	-6.2688	-4.8875	-5.2232	-1.6877	-5.0901	-1.3564	-3.7964	-5.5313	-1.5988	-7.1544	-4.8699	-2.5792	-1.9989	-1.8804	-7.3427	-4.3954	-2.5816	-4.3946	-5.993	-4.8051	-3.7085
7.882	10.743	4.7975	10.356	10.565	3.875	6.2395	8.2464	6.9119	9.8471	4.5584	5.9596	7.2969	14.526	10.325	3.7327	5.8589	5.3834	5.2508	2.1347	7.6121	5.0894	8.0614	7.7773	8.3281	6.6478	7.4617	4.0908	4.496	3.2143	9.3785	5.6754	7.5215	9.2606	11.716	6.0749	7.9904	4.162	8.3645	10.193	6.1138	7.1606	5.6171	6.0413	5.8883	7.6642	3.3387	5.7254	8.2471	9.9554
-9.3577	-12.593	-7.457	-6.7237	-7.614	-9.0205	-9.722	-8.8464	-7.595	-7.6127	-4.3859	-7.6223	-16.022	-7.4828	-11.114	-6.2262	-8.6658	-12.658	-8.4296	-6.9199	-7.2817	-8.0008	-13.673	-8.9895	-6.5757	-8.33	-14.754	-8.2749	-8.7059	-11.517	-12.224	-2.6677	-11.929	-7.3092	-10.101	-10.002	-8.928	-6.9378	-5.8558	-9.3352	-8.2726	-9.2468	-2.8226	-4.7856	-8.8902	-8.7408	-8.826	-6.6501	-12.389	-12.021
-11.404	-11.016	-14.51	-19.197	-5.8334	-9.5478	-16.718	-16.53	-11.216	-9.6782	-10.579	-11.081	-10.271	-12.749	-16.169	-9.8157	-9.6361	-7.3243	-13.404	-13.596	-15.781	-15.564	-10.257	-9.5511	-8.843	-11.364	-10.953	-8.8671	-9.3536	-14.101	-13.669	-13.683	-11.156	-16.199	-12.27	-15.994	-13.794	-7.8623	-13.165	-13.807	-11.329	-16.635	-12.323	-8.175	-12.212	-12.588	-12.063	-10.909	-9.6038	-14.806
-20.328	-25.069	-22.148	-23.919	-21.104	-24.12	-21.795	-22.92	-17.899	-21.844	-24.303	-22.836	-23.901	-23.034	-24.242	-24.396	-24.215	-22.412	-23.94	-24.515	-21.408	-22.085	-20.358	-19.855	-20.495	-21.97	-22.106	-18.67	-24.89	-23.224	-22.857	-24.701	-18.493	-24.498	-19.936	-20.239	-22.605	-17.777	-20.763	-19.569	-22.878	-16.866	-20.222	-22.581	-15.69	-23.907	-22.043	-21.299	-23.021	-25.285
4.2332	1.4886	2.6187	-0.71677	-4.7757	-1.6404	-0.29863	1.6705	1.3452	0.58637	-0.45476	-3.0002	-4.9442	1.3243	-2.6487	-1.7504	1.4417	-1.6764	-0.77255	0.29157	1.8077	1.1947	1.3035	-0.41777	-4.0319	5.3574	5.3712	0.052734	-8.2337	1.6181	0.89719	0.89299	-0.82263	-2.987	-4.0738	1.12	2.2478	2.9084	0.11801	-5.2228	4.8168	3.0801	-1.333	-1.3086	2.6789	1.8699	-0.88139	-0.14351	-3.057	-1.9603
-1.5746	-2.3861	-0.84083	-4.8801	1.3468	-2.0172	0.32284	-2.289	0.80471	-0.75118	-6.1333	-5.462	0.028285	-4.2975	-2.487	-1.9035	-2.3214	1.2815	-4.1093	0.21117	-1.7936	-6.3758	-3.7235	-3.2481	-2.9414	-3.9153	-4.531	-3.52	-6.0212	-5.6248	-0.62997	-3.0178	-2.3134	0.4876	-5.7485	-0.85762	0.21045	-0.61594	-2.7533	-1.7098	-3.0937	0.32051	-4.6982	-3.1604	-1.9841	-2.4481	-2.134	-0.59049	-3.4019	0.87275
-10.144	-7.0647	-5.3143	-2.5305	-3.4375	-5.5063	-14.079	-8.4892	-2.5462	-6.806	-4.6028	-8.9063	-5.2665	-1.1937	-4.8808	-4.9786	-9.4025	-3.6225	-7.7672	-0.90475	-5.6012	-7.4445	-5.223	-3.7933	-6.4216	-3.4574	-6.4743	-2.2635	0.3707	-6.2422	-4.046	-2.7513	-7.8749	-4.624	-9.2583	-4.5683	-4.6957	-6.0891	-4.4088	-5.0954	-4.9662	-6.1596	-4.0058	-5.7062	-7.266	-8.3525	-7.3094	-3.7629	-6.5369	-5.7336
0.85819	4.2763	3.2255	5.2127	6.0248	1.1917	2.4645	2.7636	2.9366	6.1225	0.68613	5.1616	0.36614	2.926	2.3494	6.9454	1.8781	6.2494	5.8894	2.7602	4.3238	1.6938	4.5932	6.7903	4.4545	3.2628	2.1308	3.2707	0.058486	-1.0304	4.0999	1.5276	5.3837	1.2921	4.6359	0.48093	4.6931	2.9349	0.64523	3.178	4.4446	2.059	2.7486	0.82293	3.6509	4.754	5.1337	4.5445	-0.28861	2.1414
-11.917	-17.056	-11.871	-13.588	-16.224	-17.562	-19.252	-12.24	-8.2847	-13.264	-11.881	-10.379	-13.453	-15.744	-14.411	-13.29	-16.559	-16.494	-17.639	-13.383	-12.791	-19.025	-10.912	-15.036	-13.676	-12.795	-11.94	-22.328	-15.795	-13.581	-16.424	-16.184	-13.59	-14.739	-18.982	-17.509	-10.957	-11.823	-13.602	-12.308	-20.71	-15.186	-13.676	-15.336	-15.076	-15.484	-13.512	-19.111	-19.49	-17.489
-14.419	-11.016	-15.232	-14.285	-13.826	-13.367	-12.704	-13.696	-13.767	-15.88	-12.443	-13.269	-14.275	-18.614	-15.762	-19.121	-18.951	-18.789	-14.336	-13.06	-14.868	-15.633	-15.664	-12.958	-8.1931	-16.756	-13.75	-14.69	-18.924	-15.72	-10.651	-20.445	-11.777	-16.471	-15.494	-16.252	-17.387	-14.253	-15.751	-14.845	-18.882	-12.472	-15.607	-13.08	-17.578	-10.702	-11.595	-16.999	-14.014	-10.992
-3.071	-6.2802	-1.6093	-2.0429	-0.56414	-7.6175	-0.90497	-0.90023	2.1239	-3.4685	-2.7106	-9.2797	-4.2036	-1.018	-5.2527	-0.56858	-2.8458	0.57761	1.74	-0.04241	-1.2129	-0.12937	-5.668	-5.4373	-5.4994	-2.833	0.097015	-3.4362	-1.6926	-2.2342	-2.2098	-0.67045	-3.087	2.3232	0.65636	-2.2345	0.6808	-4.163	-7.1144	-0.15929	-4.817	-2.7875	-1.4869	0.23968	-1.2485	-2.6846	-4.6599	-0.42017	-6.2756	1.1058
2.282	0.79787	1.3965	-2.3334	1.1796	5.5669	3.4376	1.7283	0.43843	1.0811	-2.4949	4.127	4.525	-2.5066	4.3393	0.77806	0.24803	1.661	4.4628	6.0305	-2.769	0.85263	3.343	2.2905	0.9934	4.4105	0.31749	1.3962	6.783	2.4758	2.1386	3.031	6.6408	-3.171	1.6141	3.3227	3.6373	2.4635	-5.7703	0.65142	2.4324	1.9708	1.6817	7.4676	2.9555	-0.92182	-0.99579	7.1398	3.4218	-0.44915
-13.546	-15.199	-11.563	-11.736	-14.193	-15.701	-10.775	-13.673	-11.122	-14.979	-12.479	-14.331	-12.385	-14.51	-14.247	-15.186	-13.415	-12.238	-14.348	-10.421	-13.506	-11.949	-13.806	-13.084	-13.457	-13.243	-11.941	-13.119	-11.04	-13.071	-12.08	-14.938	-12.099	-12.148	-17.765	-16.008	-13.682	-13.937	-15.627	-12.069	-9.9338	-14.738	-17.841	-16.284	-13.772	-15.093	-13.102	-15.529	-15.179	-13.832
4.061	0.43261	0.75581	-1.0479	1.2443	-0.53061	-1.8782	-1.5104	-1.9575	-1.6419	3.1867	3.2256	2.5258	3.8807	-3.3001	3.2753	2.0781	0.53635	1.7315	-1.7204	-0.15863	2.4451	-3.3277	1.2605	-2.0507	-0.35185	5.7291	1.284	-1.3769	-0.95572	0.34304	2.2094	-1.2636	2.8848	-5.4465	-0.46361	-0.85705	3.1615	-0.72095	-2.1533	2.0116	1.1721	1.6516	3.2406	1.9697	3.5753	4.0366	-0.61438	-0.50163	-2.631
-0.49092	-2.6299	-4.8305	-0.039656	-1.9544	-2.2684	-2.4342	-3.7525	-2.2716	1.0841	-3.3738	-2.1022	-1.7954	-2.116	-1.9603	-2.5211	-0.1945	-2.3001	-1.4594	2.3728	-4.2599	-3.7439	-1.7461	-2.6299	-1.4982	0.037554	-3.7018	-2.4918	2.9707	-0.062959	-3.6308	2.277	-0.68848	-2.9446	-0.13591	1.5177	1.2039	-0.69889	-5.0051	0.73947	-0.38325	-4.5136	-3.0317	-7.3792	2.4669	-1.9944	0.23864	-0.090317	0.89126	-0.1118
0.88942	5.5234	3.2014	1.0986	2.8612	4.3899	-0.164	-0.24615	2.5926	0.91612	-2.7101	1.9921	-2.461	-3.4962	-1.1376	-2.1305	-0.30115	-1.7034	-2.7079	0.67606	0.8591	0.060627	0.47007	-0.76446	2.3515	-2.1163	3.3315	5.1989	0.12057	-4.9625	-0.32896	0.7055	1.2423	4.0516	-7.3967	1.7806	-3.1953	3.5758	3.1573	2.1725	1.272	-1.5961	0.50702	1.2374	2.5341	-2.2052	4.7354	-0.079649	3.8954	-2.1318
-3.0916	-0.33809	-4.0784	-5.8166	-2.3387	-7.5575	-7.4774	-5.186	-4.922	-7.508	-11.159	-4.3377	2.684	-4.4714	-4.5648	-3.8405	-3.1641	-8.0747	-1.6277	-0.81323	0.90003	-3.261	-4.7491	-4.716	-3.6003	-2.6777	-6.6812	-3.3397	-2.0998	-4.9111	-7.2247	-3.9872	-6.6935	-2.7639	-2.8183	-4.4164	-5.9334	-3.135	-3.4494	-1.318	-1.2633	-1.9714	-4.5608	-3.2169	-5.6936	-2.8873	-5.4835	-2.9142	-5.8801	-2.9741
-0.27233	-5.4491	-4.6317	-3.5665	-5.2535	-3.7364	-2.5682	3.9178	-4.8265	0.89297	-5.7007	-5.5429	2.0622	-1.4135	-6.5123	-5.5276	-2.6468	-6.4588	-0.78638	-4.3552	-2.5984	-2.391	-1.4062	3.671	-2.1219	-2.4703	0.24843	-1.7138	-5.373	2.9466	-1.0402	-3.4509	-3.2824	-2.2075	-5.6594	-5.0978	-2.891	-1.8371	-0.23485	-5.9226	-5.4923	-2.6387	-3.778	1.7841	0.23401	-1.026	0.81948	-5.5855	-5.0093	-3.9176
-6.9795	0.71645	0.85184	-2.0176	0.73812	2.9202	0.20415	-1.5708	3.763	7.5782	-1.0862	-0.82945	-0.24509	0.34175	-0.12958	0.93186	-1.667	-4.3273	-0.51531	0.17127	5.5645	-3.0499	-4.6462	-2.2423	1.5569	0.033135	0.15289	1.1675	-1.4691	0.9989	4.7128	0.14748	-1.3811	0.89443	-0.1432	-1.6175	0.89634	0.25301	-3.7728	-1.0161	1.5648	-2.3206	0.14972	-0.075071	2.8741	-0.86072	-1.7333	-0.32917	-2.1575	1.5369
-9.5311	-8.6869	-14.404	-11.698	-14.456	-13.157	-14.316	-9.4415	-8.7389	-12.072	-15.847	-12.677	-10.349	-7.5066	-11.112	-15.048	-12.397	-5.0009	-9.9696	-10.677	-10.966	-10.479	-11.576	-7.836	-13.028	-10.534	-7.6515	-11.464	-12.131	-10.321	-11.779	-15.016	-11.992	-12.946	-14.561	-14.364	-7.3716	-9.3381	-8.3284	-9.7068	-11.199	-8.7694	-12.15	-7.9857	-7.0501	-11.858	-13.572	-14.693	-9.7566	-7.929
-4.4446	-6.7794	-7.3643	-8.1758	-7.1715	-11.343	-6.6313	-7.058	-6.8579	-4.84	-10.751	-7.1219	-12.219	-8.6105	-9.9011	-3.6482	-10.704	-4.632	-0.44541	-10.731	-12.399	-5.4802	-10.485	-8.5617	-8.0773	-1.7646	-4.9443	-2.8493	-3.4582	-8.2151	-6.5303	-7.5033	-8.6627	-6.3447	-4.9286	-2.0656	-10.201	-12.971	-7.9677	-4.7555	-6.5561	-7.7419	-7.5772	-7.9475	-5.5629	-6.4204	-6.6135	-9.369	-5.1247	-8.3223
0.5102	3.9874	-1.3897	-1.0056	0.48633	2.8898	1.75	-1.827	6.3089	1.9191	-0.21795	0.77932	-0.78854	5.3107	0.64254	1.4347	4.7742	0.85528	4.5873	-0.33265	3.5658	0.94877	0.72587	7.3775	0.14063	2.4754	2.6855	-2.1277	1.9963	0.41782	0.14301	4.2358	1.8828	-1.4826	4.3257	-0.84904	4.1897	1.0718	-0.12879	-1.1629	-0.88083	-0.3209	3.9941	3.7117	-2.7532	2.7569	-0.8457	0.075067	4.871	2.4952
-13.809	-13.924	-13.644	-15.561	-11.445	-11.595	-19.354	-12.124	-8.3168	-12.61	-10.218	-12.859	-17.43	-16.437	-11.867	-14.835	-16.141	-11.438	-10.977	-8.5766	-10.168	-11.03	-16.136	-13.868	-11.483	-16.044	-14.564	-12.817	-10.983	-15.977	-10.291	-12.262	-11.488	-11.813	-12.474	-11.819	-12.097	-12.594	-10.511	-9.8456	-15.254	-12.269	-13.862	-17.007	-11.37	-16.658	-12.236	-10.171	-12.628	-14.719
-15.782	-18.558	-16.477	-13.786	-16.813	-9.5876	-12.014	-14.853	-16.159	-10.777	-13.133	-14.312	-10.632	-13.822	-9.1296	-16.591	-14.16	-18.068	-12.559	-12.054	-17.404	-15.062	-16.449	-14.957	-7.3851	-15.375	-12.446	-10.201	-11.435	-11.857	-9.6518	-14.533	-15.298	-14.493	-10.558	-15.548	-10.892	-17.164	-15.645	-13.514	-15.288	-13.445	-13.498	-10.329	-13.33	-13.007	-12.614	-12.684	-12.363	-11.596
-10.454	-14.879	-13.423	-10.992	-12.092	-12.181	-11.224	-13.542	-9.9471	-11.26	-12.967	-14.517	-15.651	-14.534	-15.28	-7.7978	-10.51	-11.507	-14.071	-13.706	-10.88	-8.7709	-14.852	-9.0641	-12.853	-17.531	-14.26	-13.021	-10.998	-14.318	-12.807	-11.004	-10.689	-12.213	-15.703	-13.004	-16.1	-10.144	-11.101	-9.4678	-13.675	-12.976	-9.1457	-9.0054	-11.764	-14.363	-12.804	-8.2975	-15.449	-12.136
-1.6025	-2.8405	-3.0847	-5.3364	-0.092515	-3.2227	-5.2877	-6.0459	-3.0108	-3.6284	-3.4269	1.4091	-3.6276	1.3365	-4.2517	-0.046382	-3.2573	1.1607	-3.3296	-3.4628	-4.0252	-4.8072	-1.6143	-3.3516	-1.302	-6.732	-4.7417	-4.484	-0.65289	-4.0556	-7.1866	-7.0333	-6.5323	-3.4825	0.5649	-8.2349	-3.9681	0.027515	-6.2071	-0.36253	-4.6303	-3.0865	-5.4806	-4.4736	-1.3053	-4.2078	0.62107	-4.1369	-2.9268	-3.248
-4.8992	1.6671	-0.69283	-1.4608	-0.29552	0.64979	2.4027	1.7053	-3.3035	-3.9958	-3.228	-1.5695	-1.8285	-0.69638	1.5993	-4.4142	0.53037	-0.72153	-2.3805	-3.0809	-2.788	-1.5014	-2.8598	-4.8958	-3.925	0.57445	-2.7521	-1.2813	-0.20012	-3.4136	-1.5679	-0.98544	-3.3613	-1.8393	-1.2681	2.5879	-4.2805	3.4072	-0.23276	-1.7809	0.43824	-7.0186	-3.1614	-2.1826	2.4438	-2.2969	-1.9987	-4.789	-3.7239	-3.8389
-0.84263	-2.5734	2.4427	-1.1928	-3.3199	-4.0778	0.73609	2.9298	-6.0078	-0.5228	-0.63423	-1.8753	1.0524	-4.8325	-3.709	-2.1349	-0.27494	0.17743	0.62159	-1.032	2.1442	0.43426	2.0777	2.257	-0.70099	-2.0884	3.4502	1.5934	-3.3476	2.9475	1.5805	-1.8766	-0.55437	2.487	2.2344	-1.891	-1.4996	-0.44793	1.5163	0.6091	-0.25627	-1.8403	1.1124	1.4942	2.7976	-1.4945	2.9447	1.1594	-0.19494	5.1604
-3.8817	1.8704	-4.2642	-0.36497	-0.94165	-3.9183	-4.7483	0.49975	1.0288	0.03388	2.0508	-4.2268	-4.613	-1.1241	-2.6022	-3.2693	-2.9829	-3.476	0.53583	-1.7497	-5.4836	0.069141	-2.9952	-4.0394	-1.7541	-1.1821	-1.481	0.41351	-5.0091	-2.0848	-6.4683	-4.649	-0.96658	-5.3071	-3.5975	-2.6729	-3.9724	-1.5046	-1.0007	-6.3523	-7.6271	2.3286	-2.4826	0.22455	-6.0036	-3.9202	-2.2928	-0.99799	-3.8807	-3.3115
-8.7492	-14.162	-16.36	-8.9233	-10.694	-11.481	-12.227	-15.139	-10.027	-10.952	-12.573	-8.8901	-7.0851	-13.985	-13.926	-6.9052	-9.9058	-11.61	-12.48	-10.026	-10.79	-6.5929	-9.3005	-11.68	-7.3962	-11.896	-15.09	-6.5498	-11.995	-7.1277	-11.852	-12.121	-6.3471	-10.811	-10.545	-11.514	-10.928	-14.025	-12.132	-8.3838	-15.199	-10.31	-10.718	-9.8554	-8.0644	-10.11	-8.5279	-12.934	-13.84	-11.234
-11.584	-14.745	-10.23	-11.653	-10.048	-11.342	-14.153	-15.302	-13.313	-10.043	-13.409	-5.1458	-11.664	-14.215	-14.731	-15.375	-12.965	-7.542	-8.7294	-10.984	-9.436	-6.4703	-14.413	-8.6777	-12.401	-10.012	-10.645	-16.057	-11.018	-16.121	-15.109	-11.473	-13.855	-11.355	-11.395	-13.423	-9.2846	-17.403	-11.656	-14.586	-10.676	-13.445	-12.829	-13.101	-12.576	-13.363	-7.1533	-11.174	-8.9524	-11.758
5.8353	3.0881	2.337	4.5709	5.7687	4.9745	2.8724	3.0308	5.7859	3.1515	0.49453	4.6427	2.403	2.4583	3.5061	2.3251	3.265	2.0342	0.35326	4.8147	6.0884	6.9442	1.3649	6.0287	10.015	1.9014	3.8386	6.1128	0.45311	-1.6896	1.4566	-0.032718	-1.4999	4.2113	-1.6011	2.6127	5.5326	1.1057	4.7848	2.6263	2.5343	4.8854	1.9735	-0.040242	0.74029	3.0374	2.6747	3.6032	-0.86572	1.0825
-12.453	-15.346	-13.473	-14.608	-12.806	-13.999	-16.197	-14.782	-11.712	-12.64	-10.387	-16.14	-14.63	-12.205	-13.445	-10.867	-12.872	-13.561	-7.9217	-12.979	-18.263	-13.249	-17.119	-14.912	-10.347	-14.588	-14.97	-15.522	-12.713	-12.115	-12.407	-16.536	-12.639	-13.42	-11.019	-12.852	-12.399	-15.707	-16.909	-12.944	-14.281	-10.13	-14.684	-17.824	-13.977	-13.899	-13.847	-17.267	-11.863	-12.834
-3.43	-7.6681	0.24573	-0.45198	-3.6852	-7.3714	-2.3568	-3.158	-3.649	-1.2559	-0.48307	-1.6582	-2.8798	0.2614	-3.0421	-3.0309	-3.417	-7.2709	-3.298	-3.2076	0.8787	-4.1532	-1.8629	-1.6856	-1.8885	1.8182	-1.7623	0.7123	-3.4718	-6.778	2.2888	-3.1029	-3.9039	-3.4482	-1.9871	-5.1506	-3.8867	1.4846	-1.4542	-6.6716	-2.8402	-0.73632	-2.4037	-1.7104	-6.423	-0.1672	-1.3222	-3.5154	-0.4006	1.3102
0.036207	3.7046	-2.431	1.8849	0.87236	4.309	6.6929	-0.91734	1.7146	-3.5372	0.068041	-0.014202	0.55892	0.47745	2.3134	2.4085	0.37644	2.1771	0.44494	1.5044	-2.0561	0.30512	4.1352	7.0883	-0.67135	2.2724	2.8455	3.4253	3.0713	-0.87056	5.207	0.076897	-0.72377	-3.3908	1.3256	0.58947	-2.4696	-0.16292	3.1794	1.1929	-0.88718	2.4459	1.7327	-3.34	-1.8299	1.6603	5.1774	6.4869	2.6201	-1.0645
-2.9587	-1.0611	-4.0251	-6.7531	-7.7591	-1.5278	1.4602	2.945	-2.5076	-3.6154	-1.323	-1.6577	-2.3415	-1.9054	-3.3073	-1.4233	2.1655	0.62504	0.45963	-5.2822	-3.8719	-0.66474	1.2073	-0.79871	-2.9267	0.58131	-0.27887	-2.0102	-0.144	-1.4753	-0.80438	-1.1062	-3.2922	1.0679	-0.74674	-4.4369	1.0383	-4.7994	-3.0551	-1.1836	-2.3778	-6.4482	-2.421	0.019377	-1.7262	-0.99285	-2.8218	-1.1918	-5.2225	-2.8393
-11.174	-15.595	-13.938	-8.9985	-13.961	-12.537	-8.9497	-17.75	-13.457	-10.259	-10.824	-9.3862	-14.278	-11.661	-12.492	-8.4389	-14.759	-11.619	-8.8168	-15.122	-12.495	-12.61	-12.436	-10.423	-7.3348	-19.532	-9.5927	-13.708	-10.988	-15.872	-14.837	-10.966	-13.504	-13.735	-9.7282	-12.225	-13.412	-12.595	-12.302	-11.652	-11.86	-11.289	-14.276	-14.07	-14.616	-10.985	-14.172	-11.413	-10.762	-11.675
1.8953	-0.10884	-3.0494	2.8547	0.90486	-4.1354	-1.2731	0.28399	-1.0749	0.68398	-1.498	0.097757	-2.7603	2.441	0.18268	2.1612	-1.0597	3.7526	-2.4154	1.6122	-3.9053	0.57243	0.7034	-0.80057	4.9818	0.45993	-1.8559	0.46876	-4.1805	-1.379	-2.1676	0.22316	0.465	-1.1496	-0.81179	-3.6397	3.1945	5.3637	4.6231	3.1365	-0.84593	-3.0599	2.4273	-2.337	-4.6518	-2.7539	6.1156	-0.76522	0.53912	1.5381
0.56212	0.12611	-1.3282	-4.3022	-8.1763	-5.2991	-5.2106	-5.004	-3.2195	-3.3216	-4.8238	-8.1173	-1.9888	-5.065	-5.585	-2.5375	-7.3834	-4.8531	-2.5796	-8.0662	-3.8938	-0.81851	-0.83114	1.8706	-3.8596	-3.5779	-5.6009	-3.7715	-0.65715	0.64781	-2.7849	-2.3423	-6.957	-2.1903	-9.2081	-6.0658	-4.0157	-4.2724	-4.1176	-1.4228	-1.5533	-2.3847	-1.3189	-4.9633	-2.9564	-1.4504	-2.4886	1.0183	-4.581	-7.6539
-15.941	-11.439	-11.884	-14.544	-8.7499	-13.542	-13.407	-15.5	-17.61	-15.138	-17.408	-18.262	-11.62	-14.399	-14.921	-17.124	-11.652	-18.732	-17.287	-17.494	-11.569	-14.698	-13.962	-16.405	-13.823	-12.162	-15.755	-13.741	-11.17	-12.784	-15.122	-17.443	-18.394	-18.509	-18.489	-11.479	-15.483	-15.557	-17.077	-19.098	-11.593	-17.396	-15.927	-14.105	-15.571	-11.9	-16.253	-19.173	-12.089	-15.953
1.4432	2.2675	-2.438	-5.7726	-3.4463	-7.749	-6.0142	0.49004	-6.1892	-2.7498	-4.4863	-1.2648	-4.2822	-3.7528	-1.7905	-5.2051	-5.6205	-3.8909	-3.1669	-3.845	-0.43899	-6.0906	-0.95655	-4.3221	-0.83528	-3.0758	-4.3789	-0.094686	1.5725	-0.91684	-3.2064	-3.3111	1.2667	-2.3345	-2.9983	0.41092	-0.89345	-3.3657	3.0011	-5.2503	-5.2987	-4.8226	-1.688	-2.5246	-0.020992	-3.4909	-1.3785	-3.4614	2.9617	-8.7042
9.4805	6.8443	3.44	3.8855	6.0843	2.6974	5.9561	7.1304	3.1417	9.8033	4.8961	-0.63197	5.6572	-0.90127	2.6101	6.9025	4.5236	8.0788	8.3818	4.8118	3.5029	2.5643	3.292	6.2627	7.2864	7.9607	3.1954	2.6595	10.783	7.2403	6.6437	8.3637	7.0842	4.8491	6.5896	6.2067	4.8104	4.9757	4.7303	7.5848	3.7583	1.9472	4.4629	11.565	2.6221	4.0149	6.1118	3.5727	6.2333	2.9047
1.6236	-0.25458	1.557	1.2581	-2.0119	-6.4894	0.83203	0.069447	-4.5749	4.9697	1.0641	-2.2645	-5.6294	-0.97297	-3.1724	-2.3726	-1.1223	1.7577	-2.4987	-1.9081	0.064402	-0.16114	1.2272	-2.4431	1.0512	0.4162	0.19865	-2.5663	-2.3301	-0.74123	3.9496	-0.97578	2.9888	-1.4845	2.0214	-8.6101	0.72992	-1.4798	1.1947	-1.311	-4.7465	-0.019626	1.5798	2.114	-0.58324	3.601	-1.0778	-1.3066	2.2967	1.8929
1.2352	0.92117	1.6185	-0.39489	3.935	1.4745	1.4238	1.1533	4.0932	5.511	3.0251	3.1883	3.8007	5.1124	3.8203	2.3018	1.4657	2.648	-2.3735	1.4073	3.0688	0.96903	3.4715	5.6653	4.6617	5.0351	0.54681	-0.22173	7.0105	-2.6263	5.9273	4.449	-1.4535	4.0789	-0.46407	-0.35041	3.7135	0.65116	-0.7452	1.6233	2.0818	2.8524	5.8669	-1.9887	2.4771	1.2451	2.3358	1.6299	4.4582	4.243
-11.941	-8.9688	-9.1621	-10.826	-12.942	-16.525	-12.708	-9.9625	-13.411	-8.6786	-12.603	-9.9486	-5.4083	-15.885	-7.3949	-10.883	-12.619	-9.266	-10.047	-10.003	-11.555	-9.6229	-13.061	-5.7266	-11.972	-12.787	-14.388	-11.465	-11.331	-11.455	-17.294	-11.397	-10.716	-12.554	-10.631	-12.23	-10.143	-6.3258	-8.1046	-10.868	-10.581	-12.511	-7.225	-15.594	-10.438	-8.7937	-10.76	-12.399	-10.445	-10.037
-5.644	-8.8415	-9.2945	-9.3086	-8.6246	-6.6983	-6.9377	-9.7746	-13.302	-11.318	-8.2023	-6.5591	-8.1547	-10.325	-8.1775	-6.0266	-5.7914	-11.735	-12.589	-9.4038	-11.709	-9.539	-10.557	-7.1049	-6.0129	-7.0701	-5.1893	-14.495	-7.9139	-11.006	-3.9852	-15.198	-7.7577	-12.441	-7.0522	-6.2541	-6.6252	-8.2234	-7.3729	-6.808	-6.8167	-10.988	-3.8484	-9.4565	-6.008	-8.5618	-14.959	-12.412	-5.4761	-13.391
6.3432	9.2955	6.0887	8.058	3.6185	7.6199	9.474	5.4543	8.8663	9.8253	9.4109	7.9927	7.2983	11.03	9.1324	8.7128	10.984	8.0732	8.177	12.135	7.6298	10.616	5.8935	7.2156	10.735	0.54558	2.8425	8.0595	9.7853	9.1493	7.4732	12.81	5.061	3.3989	6.4246	6.9877	7.7461	8.2142	12.437	6.1295	8.9943	6.4808	11.365	3.2164	7.7747	9.1432	4.3266	9.7558	9.3512	9.6692
-9.8749	-5.3849	-8.462	-10.001	-8.3597	-9.5014	-11.505	-11.606	-9.2631	-11.458	-7.9579	-7.8196	-8.5449	-8.8252	-10.044	-4.1294	-12.521	-9.4477	-9.9551	-6.5939	-14.713	-9.3296	-8.0095	-9.3706	-6.467	-11.499	-11.128	-13.004	-14.092	-8.6433	-6.0292	-12.878	-9.9161	-7.9958	-10.012	-9.7112	-9.2061	-9.7785	-3.6471	-6.6717	-14.771	-6.8452	-11.877	-10.494	-8.9886	-6.2614	-8.0852	-7.0363	-12.414	-14.17
-3.2096	-0.40397	-2.9631	-3.3271	-3.526	-1.0267	-4.7175	-1.7013	-2.7841	-4.4067	-4.9832	-1.716	-1.6996	-3.9807	-6.7558	-1.7814	-1.4432	-4.4517	-3.5906	-1.8462	-0.10482	-4.361	-3.3583	-2.2234	-0.80149	0.20014	-6.7433	-1.0776	-4.2031	-2.1528	-8.1066	-4.9101	-1.2764	1.1173	-2.1431	-1.1353	-1.7121	-3.1745	-1.9041	-2.3515	-3.7135	-2.1377	1.9106	-6.6438	-1.7616	-3.3108	-4.7116	-5.0557	-2.3266	-2.8936
-9.4758	-9.1193	-11.065	-10.201	-8.3611	-10.483	-10.692	-10.113	-8.3339	-8.4709	-8.8811	-11.715	-7.7657	-16.027	-10.358	-15.15	-7.48	-9.2201	-8.5044	-14.886	-11.537	-7.9158	-7.9357	-10.854	-9.0349	-13.32	-12.169	-5.9744	-9.4046	-9.4658	-9.456	-11.918	-7.2861	-10.696	-8.4852	-12.004	-14.945	-10.836	-6.8872	-10.659	-9.0206	-9.7742	-5.3567	-8.8449	-10.079	-12.572	-12.876	-11.676	-12.486	-12.553
-17.544	-13.066	-14.023	-12.721	-13.729	-12.351	-14.005	-12.47	-16.707	-16.137	-13.02	-15.668	-14.719	-12.028	-11.985	-10.707	-12.28	-9.5615	-11.918	-13.039	-10.363	-14.339	-11.233	-14.306	-10.815	-15.874	-7.5837	-15.406	-15.328	-10.39	-16.326	-12.623	-12.039	-15.923	-13.907	-15.299	-13.943	-16.067	-13.049	-12.905	-17.264	-13.957	-11.706	-12.739	-11.233	-14.078	-13.377	-16.328	-13.327	-12.321
-9.1315	-10.173	-9.5134	-5.2485	-11.265	-13.634	-11.515	-11.692	-7.8103	-14.56	-12.051	-9.9604	-11.104	-9.4839	-13.061	-12.092	-12.979	-12.65	-10.51	-14.239	-8.8706	-9.4283	-9.2086	-15.785	-6.4885	-6.0813	-10.264	-12.602	-12.418	-14.31	-11.458	-11.718	-10.664	-9.238	-10.681	-9.7534	-9.6922	-9.4962	-11.572	-14.183	-9.3342	-9.7409	-11.288	-8.071	-12.85	-6.6808	-6.2377	-12.29	-7.3544	-8.4766
-0.88195	-1.1839	2.0718	-2.8264	-4.6092	0.93596	-1.0292	-2.6978	1.9975	-2.0176	-1.3721	2.6276	1.5438	0.26442	-6.0015	-1.2783	-1.093	-4.4821	-2.153	-0.044612	2.3286	-1.9793	-1.4712	-0.062516	-2.6565	-1.6127	-3.7364	-0.307	-1.9119	-0.7963	-1.2819	-0.83489	2.3314	0.23184	-2.9716	-1.8757	-1.7283	2.3284	-3.063	2.7142	-5.0584	0.53893	-4.2552	-0.46114	0.28414	-2.2391	-1.9	-1.074	1.5277	-5.3164
1.3261	-1.2483	1.6664	0.96056	5.254	1.0143	1.4867	1.9523	-2.1335	-3.2012	4.2552	6.3889	1.7028	6.0004	1.224	-0.9189	-1.102	0.54887	5.8517	-1.5018	1.3305	-1.94	-4.6167	2.2354	3.1521	-0.40556	-0.93143	1.1548	3.7497	-0.47395	-1.516	-1.1002	3.0139	3.3677	3.0927	-0.95583	2.0616	2.4714	4.435	-0.57655	6.9204	3.1651	-2.5598	4.5678	1.2585	-0.60962	4.8401	6.2811	0.075565	1.4924
2.7175	5.7661	5.0851	5.5997	3.3674	4.2437	5.4061	7.0429	8.6222	5.1028	7.5633	5.8731	11.786	5.1579	8.7796	5.1015	7.8044	2.5111	4.5326	4.7613	6.0404	8.7097	2.3884	7.2466	11.217	4.1581	6.6427	2.3235	5.2627	5.7582	6.5981	5.1098	6.8795	4.2241	6.6619	1.8061	6.5859	4.1629	6.9636	4.8175	5.308	4.5054	8.2891	7.6491	2.2344	5.8896	5.8547	6.812	3.8505	3.7063
-13.353	-15.631	-14.988	-11.441	-12.501	-9.4607	-14.695	-14.911	-12.557	-14.242	-10.246	-18.402	-16.96	-11.459	-14.834	-14.161	-9.5746	-15.967	-7.247	-11.353	-16.383	-12.844	-11.302	-11.623	-17.389	-14.546	-14.862	-10.928	-9.9723	-15.627	-16.376	-11.095	-9.8091	-8.1017	-11.78	-13.337	-10.544	-13.025	-10.187	-13.605	-15.373	-13.83	-14.022	-14.579	-10.698	-9.2136	-13.239	-15.478	-16.862	-10.827
0.08168	-5.7558	-0.26969	6.6067	0.29804	-1.2062	-2.7488	-1.7657	-2.5632	0.083058	4.2653	0.66006	-3.053	-2.2617	-2.0893	-0.0277	0.21407	1.2512	-3.5559	-1.8102	3.0694	3.1817	0.63316	-3.5898	-6.0498	-2.6911	-2.3909	2.5947	-1.5311	-1.686	-0.8506	1.634	-4.3961	-2.4457	-2.217	3.9979	-3.087	-2.6422	4.4021	-5.174	1.3626	1.32	-1.8216	-3.6834	-0.19725	-1.2021	0.30573	0.943	1.3368	2.4633
-10.197	-13.232	-12.627	-13.28	-15.516	-10.821	-15.284	-10.783	-11.361	-12.602	-12.402	-16.805	-15.351	-12.835	-15.077	-15.328	-13.445	-11.038	-16.008	-8.8114	-12.714	-12.407	-8.7667	-7.7182	-8.7389	-11.894	-11.612	-11.858	-14.56	-12.52	-9.465	-13.8	-12.393	-11.001	-14.035	-15.056	-9.6412	-10.266	-14.314	-13.47	-16.258	-12.239	-13.106	-11.599	-12.518	-11.081	-11.801	-13.027	-12.476	-13.444
0.85941	5.5385	3.338	7.0506	6.2002	5.0735	2.6916	3.8594	9.1576	4.1451	0.31247	6.5104	1.6855	6.4125	5.7751	6.7792	4.835	9.0288	3.7197	1.5784	7.2833	3.8066	3.4317	2.4908	7.1589	7.307	3.2637	4.6576	6.1493	8.8919	7.1941	4.5681	8.0554	2.2839	3.5015	7.0113	4.7036	6.1348	6.6361	3.382	5.6673	9.8648	5.4401	5.3768	6.2959	2.5564	4.2865	0.91669	6.2268	7.1581
1.4025	3.7434	8.7213	1.3694	2.606	10.404	6.5973	3.1655	5.9294	0.46543	2.4873	-1.3824	5.5875	2.1579	0.24885	3.4612	7.67	-1.5465	-1.0404	2.7502	0.26778	3.4127	5.2684	3.876	7.7224	1.81	3.8425	2.6253	3.5305	2.6055	0.49635	6.4739	1.5826	0.24297	1.9405	0.62267	2.9121	-0.65069	2.4717	3.7233	-2.0494	8.8114	5.6525	6.9739	3.1674	3.3769	3.3801	0.20962	1.2585	-0.83874
-12.47	-15.932	-13.188	-17.716	-16.6	-12.704	-17.461	-13.74	-13.482	-16.198	-14.455	-12.643	-10.968	-11.33	-12.338	-11.842	-14.209	-14.281	-15.272	-8.8377	-14.978	-13.49	-13.1	-13.02	-12.977	-15.798	-19.673	-11.384	-9.2423	-14.924	-11.713	-15.005	-12.881	-16.189	-14.72	-13.271	-14.789	-10.473	-15.866	-10.306	-15.735	-16.11	-13.837	-13.116	-13.679	-11.785	-8.1355	-14.489	-13.981	-12.036
-18.933	-25.428	-27.429	-20.578	-18.762	-25.029	-23.245	-23.555	-23.716	-21.869	-21.599	-26.182	-16.605	-23.923	-20.547	-21.681	-22.322	-22.241	-21.444	-18.28	-27.21	-22.556	-22.933	-25.158	-19.414	-16.047	-23.825	-22.586	-18.899	-22.317	-23.523	-24.356	-18.606	-24.839	-25.728	-23.303	-18.857	-19.449	-23.22	-24.212	-26.534	-24.735	-19.666	-22.372	-22.362	-25.905	-24.061	-25.242	-25.089	-21.908
11.228	11.686	7.3534	10.052	9.989	6.1313	7.1845	5.1729	5.4143	4.7909	6.0036	1.974	4.8322	3.938	5.5785	8.3914	7.3675	4.4676	3.3684	7.1631	7.0018	8.1435	6.3811	6.8602	9.798	6.05	1.8174	7.1644	8.1535	10.212	10.282	7.3426	8.8792	9.1525	9.3305	6.567	3.6072	4.7109	11.934	6.9877	6.4596	9.0875	6.0589	5.4707	6.3464	7.2887	6.5134	5.0956	8.6027	7.6855
5.6078	2.2037	3.1858	5.0606	2.1877	2.3647	0.85433	4.621	-2.1525	-1.8287	1.8915	-1.8949	4.5733	4.3845	-2.6552	1.0126	-0.8888	2.1218	-1.6293	0.10114	1.8425	0.61298	1.8867	1.9842	5.5776	1.0314	-1.9767	4.2588	4.9925	3.4788	-1.2138	2.3042	1.3314	-1.3705	4.5364	0.7471	3.8455	3.336	2.6799	1.0958	-0.91209	-2.2389	-0.80303	-0.14171	4.6308	6.1082	2.5517	3.5822	-2.0777	3.397
3.2635	-4.2915	-1.1575	1.5426	0.24076	-0.088064	-0.85582	-1.6373	0.59861	0.98715	3.4992	2.1531	-0.58641	2.5947	2.0954	0.74439	-4.4716	0.066748	-5.9527	5.9897	0.36003	0.74236	-1.9635	-3.0428	-0.084985	1.3126	1.2608	0.8749	-0.85822	-6.9192	-1.5356	-1.8027	2.58	-0.71764	-2.4321	-2.2467	-0.11699	1.405	1.1883	-1.3756	-0.30697	4.1866	-4.8498	-1.9643	0.3276	2.2141	0.41069	0.98607	4.5434	-1.3055
-1.2441	-4.664	-9.2859	-2.8301	-3.4377	-6.1821	-3.0324	-8.2588	-4.0472	-5.7989	-1.3001	-8.8204	-0.080743	-5.1627	-2.1874	0.46989	0.10472	-1.4674	-3.1511	-9.3465	-4.4789	-1.9802	-1.9496	-7.6576	-3.5236	-6.2671	-2.7732	-2.5591	-0.96555	-8.0704	-6.8859	-2.2314	-3.189	-0.83402	-4.6727	-2.9981	-2.5168	-4.884	2.7887	-8.0043	-2.4057	-2.7831	-2.9704	-5.4073	-4.2079	-2.521	-6.2583	-0.23216	-5.1336	-5.4003
-6.2257	-2.9527	-5.9473	-3.9915	-12.757	-9.4683	-8.4335	-7.4387	-4.6445	-3.2559	-6.8083	-6.9896	-0.99725	-9.2806	-5.5879	-8.9364	-10.247	-7.3896	-13.338	-8.1512	-8.9713	-5.4465	-8.1458	-3.916	-6.1499	-7.0123	-3.0766	-8.4657	-0.77584	-7.195	-6.3016	-4.9577	-9.402	-8.0768	-10.128	-11.286	-9.448	-6.3336	-9.2153	-7.7782	-7.3082	-10.464	-10.514	-3.9021	-11.771	-6.0274	-6.3546	-7.2935	-12.482	-10.053
-2.8787	-4.1706	-7.5777	-0.531	-4.7068	-0.046905	-6.856	-3.9769	-3.4578	-4.5652	-7.0961	-3.1656	-6.8114	-7.0328	-5.7956	-5.042	-1.9262	-8.6324	-5.8359	-8.6042	-5.6914	-0.82924	-5.3566	-2.7022	-3.414	-3.3458	-6.2141	-4.3164	-7.3686	-7.861	-3.0724	-4.2112	-9.139	-3.7995	-8.8795	-7.4251	-4.2208	-4.6224	-1.2793	-6.1587	-0.80832	-6.2799	-4.8687	-7.4467	-6.3838	-6.849	-4.6105	-1.2675	-6.2121	1.6966
-9.6397	-11.474	-16.39	-13.405	-14.689	-15.374	-13.252	-13.299	-12.369	-12.025	-11.042	-12.077	-16.179	-15.032	-13.385	-14.761	-15.066	-14.678	-14.642	-14.438	-17.242	-11.845	-10.91	-17.006	-9.2588	-11.418	-17.806	-11.051	-17.512	-14.861	-15.11	-17.547	-12.998	-11.436	-14.016	-13.175	-15.547	-16.588	-11.123	-13.408	-9.9279	-16.58	-11.385	-7.2722	-9.4328	-15.486	-14.714	-12.718	-14.407	-13.443
4.23	8.8449	0.74937	2.6096	4.7181	-1.5515	0.21074	1.7277	8.7578	1.972	8.3126	7.7033	3.8969	7.1427	7.8846	6.1643	2.7259	4.9333	8.2701	4.215	3.9583	1.724	2.7971	8.8449	4.1053	3.698	3.6827	8.9704	5.6264	1.0881	2.8015	7.7346	2.3382	6.5244	1.0533	1.7832	2.3323	-2.0659	3.5589	6.8834	0.254	-1.6766	2.5027	3.2371	0.62692	8.17	2.757	0.45689	3.6181	3.6621
0.71731	-0.43515	0.43489	0.62455	3.9681	4.5057	-0.35256	0.39452	2.4337	0.4001	-0.60412	3.8838	0.55219	2.8432	-4.5397	-2.6745	0.26273	-2.1078	-0.755	-0.85825	-2.3124	0.95599	3.7853	1.9057	0.95442	-0.36708	4.9101	-4.1894	4.8531	-1.8942	-1.7574	-0.41229	4.3041	0.94087	-1.5045	0.063362	-3.4137	0.50741	2.3696	1.814	0.44067	-0.75173	2.4117	2.2361	-0.28419	-4.8937	3.2556	2.0458	1.5992	0.52109
-7.2905	-4.8259	-2.3854	-7.5242	-1.722	-7.5847	-0.041098	-8.0822	-4.8064	-1.4914	-5.1217	-4.209	-2.8892	-4.3036	-7.4212	-1.7752	-7.6066	-6.7927	-1.8286	-2.625	-3.0058	-3.3684	-0.55837	-5.9907	-7.4668	-1.5564	-10.4	-6.1542	-1.9891	-4.2053	0.14709	-4.316	-2.3081	-1.2738	-2.4209	-4.3255	-3.1721	-5.2457	-3.2775	-5.4685	-6.6151	-3.1528	-3.3353	-0.62336	-4.222	-1.3277	-2.0142	-8.3839	-4.6441	-3.0819
3.3599	0.75352	2.4751	4.2315	-0.91786	1.1975	5.3713	3.2953	4.0103	2.4494	6.8493	4.1255	4.8221	1.5819	0.07176	2.1968	4.8655	0.10118	3.5613	1.0964	5.7949	2.15	3.58	-1.3697	4.4575	3.4748	5.0357	3.6314	-2.8637	4.0889	-2.3629	1.8665	3.7394	4.8976	3.6102	1.6957	-0.64681	0.099034	6.7954	-1.3367	4.4166	4.3265	0.84651	4.9789	3.3736	0.61593	5.1411	1.9206	0.98496	1.2428
1.1782	-2.2479	-0.86513	-0.26986	-1.193	-1.5823	-0.059976	0.17437	-2.6951	-0.98131	1.0592	2.0658	-0.032463	-0.88994	-3.3707	-2.5834	-5.309	-1.4746	-2.9495	-2.4056	-5.7725	-2.4778	-0.54032	-4.4874	-2.3617	-0.78394	-1.7961	-0.10156	2.9664	-2.4603	-2.104	4.2597	-3.8047	1.9214	-6.607	-0.54064	-1.3186	-4.333	-2.2804	-2.577	-5.1279	0.28775	0.043225	-3.831	-2.2268	-1.5245	-2.2041	-4.1105	0.86306	1.2517
-9.5013	-4.8469	-7.4212	-6.2623	-7.1315	-6.0745	-3.9791	-12.269	-7.3581	-8.6217	-4.4083	-6.0436	-8.9592	-12.974	-1.8654	-5.8176	-10.596	-8.8305	-10.123	-11.779	-6.531	-9.7005	-5.0203	-2.2241	-6.3939	-8.8755	-2.3321	-11.586	-8.2225	-9.7535	-8.6769	-6.4483	-5.203	-6.7969	-7.7285	-8.446	-3.6261	-3.6263	-6.9025	-8.1917	-9.5304	-4.3822	-9.2981	-5.965	-6.397	-9.2364	-9.6819	-6.75	-8.8339	-10.264
-7.8689	-1.9505	-2.1117	-0.7156	-0.57543	5.6011	1.1527	-0.96176	-1.3529	0.048091	0.47728	3.3035	-1.7287	0.6256	2.2831	-4.1612	1.5495	0.173	-1.4545	-1.2449	-3.1982	-2.5305	-0.078621	0.60596	-4.1591	-0.47308	-4.3571	-1.8105	-1.3566	-5.0983	-2.6096	-0.39093	-5.0939	-1.4793	-2.1781	2.5032	-5.7587	-6.6361	1.7618	3.6537	-2.4727	0.73601	-1.9303	-0.66425	0.98674	3.6933	1.4484	-0.94268	-0.66538	2.2989
-8.1783	-12.117	-10.656	-11.973	-13.975	-13.412	-9.8241	-10.694	-11.653	-10.436	-10.104	-14.368	-12.412	-13.962	-10.457	-12.46	-12.583	-14.985	-7.8472	-10.894	-14.751	-5.027	-10.967	-13.845	-12.84	-9.9847	-9.4218	-7.6344	-12.242	-10.044	-7.5494	-14.242	-15.144	-15.58	-8.6628	-12.766	-12.486	-11.106	-10.998	-12.636	-9.3578	-13.888	-9.9827	-11.174	-12.158	-11.301	-8.8089	-11.836	-6.0075	-13.153
5.636	3.0859	2.4612	7.7198	1.8794	7.4499	3.0428	6.4672	5.879	0.61186	8.5106	11.483	7.2931	3.6538	2.7574	-0.1767	3.2499	2.9586	5.0532	9.0659	6.4781	3.296	6.6301	2.7502	7.8149	4.3597	7.4506	3.6419	3.9946	5.4187	11.378	3.7913	4.8811	6.8117	4.1789	3.9258	7.7679	2.7808	4.7444	6.1748	2.4355	3.492	4.5765	7.3123	6.8212	2.7276	0.16989	-0.88323	6.0531	4.4069
-12.035	-12.062	-8.9404	-12.969	-10.011	-8.6143	-11.494	-10.653	-15.23	-8.3757	-8.5145	-15.471	-9.3625	-10.912	-7.9634	-6.8915	-10.159	-13.062	-9.3139	-10.24	-8.0745	-10.147	-10.779	-14.567	-11.441	-9.0963	-11.754	-11.086	-10.136	-11.104	-7.2792	-12.907	-9.1395	-10.978	-13.918	-13.399	-10.055	-8.0396	-12.931	-11.999	-12.331	-11.87	-12.563	-10.615	-13.627	-12.717	-14.769	-12.81	-10.253	-12.356
-16.423	-14.914	-10.284	-11.592	-13.922	-11.586	-13.11	-9.0092	-11.974	-16.159	-8.4	-12.676	-8.2613	-17.742	-15.125	-12.168	-7.2918	-13.202	-9.8289	-9.8646	-16.71	-14.274	-14.244	-14.641	-12.608	-7.3013	-10.017	-10.421	-9.1835	-15.16	-15.077	-16.068	-14.1	-7.979	-14.669	-16.266	-10.145	-7.2231	-12.97	-13.421	-14.194	-10.117	-11.555	-5.7748	-8.9415	-6.0305	-12.976	-12.221	-11.645	-8.1941
5.0542	3.8497	2.8973	9.5581	11.767	4.2533	6.7746	9.9455	8.5394	8.8308	6.8218	13.572	9.3818	10.807	7.2256	11.591	9.0397	6.1141	5.1424	7.103	4.0498	9.3624	10.029	6.6046	9.0745	6.742	8.3081	7.7114	7.9779	9.0588	4.5334	9.0167	7.3845	9.4793	8.755	5.6123	9.8284	9.6019	0.80608	10.68	9.1411	8.9398	4.9134	9.1632	5.1808	4.4092	10.717	5.9237	11.199	7.4878
-2.3229	1.455	-2.1192	1.4492	-1.3217	-0.58589	-1.1484	-3.2482	-0.69598	2.5743	-4.4029	-2.2235	-1.9755	-1.0363	3.6385	-1.2774	-3.3885	0.50285	2.6955	-3.7922	-2.7729	-2.251	-1.6707	-1.4064	3.6731	-0.84977	0.86975	0.064803	1.9146	-1.9501	4.5868	0.63183	3.5052	-1.7297	2.4257	-2.5455	3.8403	1.6237	-1.5214	-2.6935	0.046294	0.75507	-1.0041	-0.42473	-0.14245	2.2945	2.0519	-2.9992	0.20272	-1.7866
-1.0257	3.5069	1.6005	-2.9884	3.4274	-1.0175	2.922	2.7881	2.3991	0.70542	-0.72121	0.54547	-1.9555	6.8574	3.3041	7.7546	2.7067	-0.63937	4.261	1.1125	1.7398	2.1449	1.9064	1.2193	2.8305	4.2675	4.3953	2.4303	3.6143	-1.6613	2.8845	2.5898	1.0046	0.71719	0.47525	1.682	3.9889	1.9703	0.82188	2.891	0.8264	4.2774	0.07634	1.354	5.3005	4.2534	3.7567	0.4165	-0.097304	1.4829
-2.166	-2.9393	-6.1394	-8.4716	-7.5183	-3.8941	-8.5261	-12.143	-4.9186	-1.0094	-0.009733	-0.67375	-5.0367	-11.402	-8.8305	-2.9584	-5.7073	-7.3937	-3.2995	-4.6425	-4.3017	-1.6019	-4.8259	-5.0997	-6.8696	-7.1621	-7.7155	-4.507	-5.8843	-5.0076	-5.4459	-5.758	-4.0034	-1.6123	-5.9954	1.0612	-8.5256	-10.804	-1.5843	-7.7018	-8.149	-6.961	-9.7261	-7.9017	-6.8521	-3.9621	-4.3266	-3.501	-6.718	-6.7273
6.7793	10.195	3.5294	8.6511	4.9716	5.6514	4.5524	7.9338	7.2094	9.1595	5.874	6.8818	5.1478	8.9792	3.4782	4.3109	3.2564	4.3627	1.9086	6.972	10.663	2.2309	8.5863	7.3506	6.1244	3.5031	10.608	2.0824	8.3872	6.9224	2.2147	6.4584	2.7727	12.79	7.338	0.65079	7.5233	7.7382	5.0192	2.7354	7.2526	6.3478	7.0957	4.3132	5.058	6.1709	6.6523	5.3526	7.7085	10.095
-13.57	-11.416	-10.862	-11.99	-8.8271	-15.452	-9.4496	-13.355	-11.799	-10.504	-11.431	-15.967	-9.307	-11.06	-10.442	-14.608	-12.986	-7.373	-12.649	-9.922	-7.3653	-9.1048	-11.725	-7.5475	-10.822	-10.238	-8.4499	-7.8035	-12.606	-11.769	-14.269	-10.84	-10.648	-11.47	-11.039	-12.327	-17.436	-8.2637	-9.8313	-9.2675	-11.446	-13.056	-7.3157	-12.237	-10.623	-10.924	-12.526	-16.47	-11.433	-10.21
6.8034	3.731	6.7041	8.8705	8.815	11.055	7.7575	8.1194	14.288	10.48	9.9882	12.178	11.904	12.228	10.665	12.214	10.531	7.7947	5.1746	10	7.8212	13.772	8.3551	4.7099	10.514	10.23	6.3007	10.954	9.5176	8.3821	9.2391	9.2359	9.2693	10.996	14.817	6.8864	12.733	12.526	8.5542	14.533	9.3882	9.4034	10.175	10.103	7.5574	10.653	7.742	8.9851	9.4628	5.9261
0.86193	-5.4707	-0.88116	2.2003	-4.4277	0.56715	-5.0546	-0.45089	-0.57316	-5.7618	-4.2944	-1.4295	-6.042	0.25412	-1.3393	-1.8256	-4.355	-2.5007	-3.1928	-1.6393	-3.6415	0.2398	-1.7613	-3.295	-3.959	-6.3568	-6.3654	-9.2324	-4.0833	-3.8911	-5.962	-6.7752	-4.9294	-2.2388	-1.0774	-1.3381	-5.9429	-2.5271	-3.5629	-3.2197	-0.79054	-2.9109	-2.9769	-2.9109	-5.2475	2.1242	-7.2534	-5.7816	-4.6588	-5.0455
-4.1554	-5.9886	-8.5305	-5.676	-5.8528	-0.98883	-5.3068	-1.8844	-1.0886	-5.5286	-3.8448	-1.9386	-5.2117	-9.0129	-4.4443	-8.9972	-3.9626	1.3596	-9.8758	-4.4267	-6.5332	-5.7632	-6.2686	-4.2376	-4.0349	-4.2526	-2.9131	-2.2619	-3.3759	-4.3431	-7.4063	-5.7987	-2.5074	-6.702	-8.41	-5.376	-4.4431	-3.1164	-6.0183	-3.5283	-5.0867	-6.4816	-3.4684	-2.5928	-7.096	-4.8048	-3.9189	-2.047	-3.8961	-0.67786
-9.0065	-0.29295	-8.6965	-1.9811	-3.5176	-7.9786	-5.9686	-6.435	-5.8319	-4.8913	-5.7733	-4.3051	-0.019727	-5.1116	-3.5174	-0.52177	-2.3069	0.2757	-1.1204	-6.6268	-6.5111	-4.3163	-2.7831	1.4247	-11.831	-4.4876	-3.1505	-6.6632	-3.5336	-8.9984	-9.1864	-2.0638	-4.2829	-6.6582	-7.822	-3.6675	-2.7435	-4.71	-3.6594	-3.8013	-7.188	-5.1489	-3.8962	-9.4099	-4.5862	-1.2872	-3.8944	-4.5655	-5.3182	-0.23242
-2.6055	-4.2355	-4.0125	-2.2915	1.7999	-2.5025	-1.1255	-2.8331	-3.6672	-1.5504	-1.3101	-3.8999	-4.1261	-1.9357	2.8062	-4.0488	1.3974	-2.6634	-4.689	-0.75948	3.8257	1.492	-2.5097	-2.6793	-2.8234	-1.9121	0.33793	-0.76318	-5.1366	-4.0426	1.7593	-3.5753	-3.1684	-1.7722	-1.2238	-0.37792	-1.4453	0.25712	0.97695	1.8869	-0.72101	1.3171	2.2767	0.53887	-1.2097	-3.2175	-1.9201	-3.9959	-2.1824	-3.6056
4.6272	2.8803	-3.3761	-1.5297	7.1548	2.9152	1.933	-0.76848	0.25093	0.1103	0.85663	-1.5952	-0.73564	2.2713	3.7544	5.7013	0.33429	-0.79422	1.2399	-1.0593	-0.20087	1.8008	2.0132	0.69476	-1.1491	2.2642	-1.1294	0.69166	5.2851	-2.3538	-1.3087	3.3576	1.907	2.2408	1.134	2.8915	3.3405	0.23836	1.8397	0.3324	-0.3264	1.7042	-1.781	2.8862	-0.73087	1.3425	2.2749	1.7314	1.2819	1.3197
-2.1893	-4.0834	-4.9323	-3.5407	-2.0775	-5.5676	0.21263	-6.1759	-4.7245	-3.6627	0.10341	-7.814	-1.2783	-4.8144	2.2416	-2.2195	-4.9767	-4.2492	-2.1312	-4.4185	-1.1458	-7.4482	-0.38768	-5.8441	-5.9478	-2.9422	-2.6293	-3.6159	-1.6757	-7.101	-5.63	-5.1786	-6.3517	-1.7494	-2.5826	-3.2012	-1.6329	-2.6833	-5.3196	-4.9969	-4.0483	-5.5742	-2.3511	-2.0144	-2.9715	-2.3544	0.85029	-8.4317	-2.3931	-8.497
-0.35168	-0.85062	-4.3889	-1.9142	-0.65107	2.6424	-0.14538	0.76088	7.432	-2.9438	-1.1507	-1.9828	3.7797	1.4015	-0.58415	-3.7809	-2.49	-3.3243	-2.4274	-1.0733	-4.8301	0.046103	0.72144	-2.8956	-2.0319	2.9106	-0.48401	-4.2014	-3.2551	-0.91198	-4.7459	-2.4424	-3.4981	2.369	-1.721	4.5725	-1.0903	-8.178	-1.1281	-2.8503	3.2496	0.98301	3.7902	2.1846	2.1451	-3.2391	-1.8034	-0.43189	1.5041	1.8466
12.01	9.8785	5.8254	11.52	10.347	7.4906	7.9116	11.021	13.342	8.8239	11.066	11.293	7.7457	8.3529	6.918	6.819	9.4424	5.9969	13.119	6.7143	10.246	9.0292	9.0347	9.373	3.5266	9.7202	8.3253	6.0827	10.114	6.9979	4.9404	8.9168	5.4686	5.4331	4.8903	10.834	8.1021	10.03	12.062	13.336	5.2724	4.9252	9.9882	11.35	9.8998	10.773	9.0502	5.5906	5.7274	9.3425
-14.448	-8.6623	-13.805	-14.611	-12.737	-12.301	-10.318	-11.576	-16.049	-15.502	-12.396	-11.457	-15.711	-11.449	-14.053	-10.438	-15.394	-11.095	-17.346	-12.288	-10.062	-13.891	-15.696	-10.952	-11.49	-15.238	-15.605	-10.574	-11.312	-13.046	-13.849	-12.586	-15.919	-11.097	-12.333	-12.179	-13.757	-11.175	-16.889	-14.98	-11.428	-12.469	-12.738	-12.164	-14.126	-10.374	-13.186	-11.559	-18.109	-13.324
-25.601	-26.016	-23.582	-22.181	-22.703	-22.087	-25.15	-14.999	-21.223	-20.623	-22.264	-23.685	-20.192	-21.577	-20.185	-21.108	-20.243	-23.595	-19.01	-22.617	-22.631	-20.574	-25.212	-23.447	-24.077	-20.86	-19.52	-18.782	-25.432	-20.422	-22.419	-24.264	-26.98	-23.64	-24.261	-21.358	-23.133	-25.87	-25.636	-19.281	-19.922	-17.261	-22.122	-22.256	-26.465	-23.279	-24.837	-21.734	-24.498	-24.273
-5.7901	-1.4824	-3.9297	-2.219	-3.6634	-5.0595	-2.659	-2.4099	-9.4365	-7.7944	-6.487	-3.997	0.4134	-5.0664	-7.373	-3.3835	-4.5677	-4.0117	-4.2377	-0.34033	-0.76568	-2.345	-6.181	-6.7085	-4.7713	-0.62942	-0.33501	0.026377	-10.277	-4.5478	-7.3695	-9.3325	-3.1746	-4.7556	-3.4237	-4.7821	-3.1046	-10.269	-6.9849	-4.4541	-3.3503	-1.2929	-4.4043	-5.6648	-2.3133	-5.2392	-2.2309	-2.7869	-6.2993	-1.9691
-18.92	-12.874	-12.254	-17.163	-16.481	-12.48	-11.725	-13.701	-15.925	-15.054	-18.263	-16.573	-9.4911	-16.12	-14.977	-15.579	-11.989	-16.249	-12.647	-15.654	-11.155	-12.528	-9.5454	-10.218	-12.861	-15.703	-10.937	-13.231	-11.829	-13.57	-13.573	-10.132	-12.765	-13.546	-14.889	-10.76	-13.476	-9.0079	-16.286	-14.652	-12.427	-10.792	-14.395	-15.886	-12.321	-14.282	-13.77	-16.808	-13.738	-11.238
6.3941	6.3521	10.037	8.1581	3.6331	7.7318	4.7973	6.4573	5.3242	5.7441	4.8736	9.1074	7.7269	10.093	7.7888	2.2011	6.6241	5.0918	10.239	2.562	5.6733	-0.62078	6.0007	5.6918	5.9223	4.5697	2.5159	3.2167	5.6773	10.299	4.0558	1.0224	5.9595	3.1515	3.3093	3.546	5.2944	5.1687	3.2316	2.393	0.38075	6.4128	1.9888	10.02	5.2807	3.0899	4.752	2.6097	8.3766	5.2316
3.914	3.7329	0.56222	3.2603	4.2953	6.0064	3.5703	1.1747	5.389	1.0798	6.08	4.993	2.1958	8.6077	2.1247	6.5753	6.6522	3.5192	4.8312	4.2555	-1.7415	3.3742	3.8129	1.9821	4.4437	6.5998	4.1898	1.6169	2.1301	3.3785	5.7668	-0.80427	3.2766	3.9559	3.3259	2.3924	7.0552	8.0113	3.8706	1.824	9.3266	4.4141	3.8482	3.3387	1.4568	3.583	3.7627	4.8774	6.3501	4.2187
-4.8477	-7.1841	-4.2932	-3.4284	-7.1027	-0.26499	-3.6756	-2.397	-5.0127	-4.914	-1.5287	-1.7963	-3.2483	1.01	-6.5778	0.46372	-3.5484	-2.662	-2.5812	-4.7071	-3.7402	-3.1127	-3.6739	0.60836	-1.1839	-0.11841	-5.133	-6.6996	-5.8728	-2.4817	-5.9988	-2.0257	0.08885	-6.4372	-0.27563	-1.2894	-1.5312	-0.66358	-1.3843	-5.6882	-6.3672	-3.3798	-2.4587	-3.3873	-3.7696	-4.8664	-4.2884	-1.2028	-6.6241	-5.7114
1.7287	-4.6189	-4.9884	-0.5294	-0.35488	-3.0345	0.65971	-3.0095	2.1332	0.46049	-1.8542	-3.2291	-1.8452	-4.6455	-5.0096	-4.8571	-3	-6.0226	-0.30952	-4.2292	-1.3756	0.1331	0.99771	1.7124	-3.925	-0.15097	4.3015	1.7266	-0.88275	2.0337	-2.4038	2.5561	-2.6563	-0.58685	-1.5766	-0.45296	-2.331	-1.3072	-1.4502	-1.2495	0.6533	-3.8577	0.42651	-7.4079	-3.9302	-3.438	-1.8339	-1.0294	2.6137	-3.228
-3.3491	-0.54046	-4.7199	-1.7929	-4.4428	-3.1891	-3.5194	-4.517	-0.086365	-2.42	-0.59173	-5.1715	-1.2884	-2.9928	-3.6874	-2.6841	-1.6012	1.5029	-1.8831	-4.1508	-3.407	-6.0315	-4.4199	-1.3893	-0.54365	-1.364	-4.166	1.8384	-1.4921	-5.8276	-3.7796	-2.0671	-3.0864	-4.1878	-3.8978	-3.9672	-8.2912	-0.7225	-3.3732	-1.479	0.50125	-2.1624	-3.8501	-3.6434	-1.9913	1.5938	-4.1771	-0.1172	1.09	-2.6697
5.2432	2.0027	4.2637	1.1654	1.7906	5.0679	1.7788	2.2006	4.7191	0.39372	0.51072	1.4926	1.2003	-0.73258	5.25	4.3351	4.6681	6.2306	2.0052	1.7294	4.5706	2.7994	3.259	-1.5151	-2.4776	2.0854	4.0528	1.4204	0.36254	5.8166	3.1174	2.4963	2.832	3.8629	0.58192	5.2453	3.0911	5.3157	-2.5393	0.13054	1.2414	-1.0425	1.6442	1.0524	4.616	-0.58591	3.4222	4.235	0.71635	0.12276
-10.664	-13.224	-10.105	-11.548	-11.692	-8.2183	-9.8508	-12.011	-14.304	-12.538	-10.765	-12.62	-3.8411	-17.802	-7.9187	-6.9798	-9.0329	-14.332	-9.5563	-13.637	-12.409	-11.294	-12.679	-7.7998	-6.4468	-7.8352	-10.782	-12.23	-10.328	-9.2657	-8.1603	-8.2887	-10.063	-8.2651	-5.8214	-13.719	-18.569	-13.82	-11.048	-14.552	-8.5417	-12.077	-11.458	-8.5081	-8.4365	-8.9614	-14.272	-12.505	-12.598	-9.0105
-9.2012	-8.4027	-6.3169	-6.8989	-11.891	-9.9803	-9.7088	-4.7491	-6.2552	-9.1464	-5.7144	-9.7592	-8.4559	-7.9111	-9.0946	-8.9187	-6.4353	-10.369	-8.2109	-10.151	-9.4603	-11.519	-8.0971	-8.442	-7.8612	-4.4422	-8.2129	-8.5248	-5.6854	-9.0475	-9.4183	-8.8503	-3.9409	-4.73	-8.4096	-7.5086	-4.4373	-9.5909	-5.6172	-6.881	-8.5377	-9.9986	-12.799	-10.137	-4.4964	-10.936	-10.462	-6.3612	-8.7366	-7.9299
1.6634	6.4141	4.2714	6.8846	2.9941	4.6817	2.3695	7.1228	3.0439	3.8703	6.4198	4.018	7.1515	1.2397	3.47	1.9403	7.0637	6.2386	3.9141	3.5683	3.8075	3.4999	4.7558	8.4588	2.8764	3.301	3.8372	1.5117	2.2425	1.4603	9.045	3.8444	3.3019	9.2961	3.9163	3.056	8.1696	5.3426	5.5703	4.6565	5.1918	2.923	1.859	5.0617	2.2823	5.66	3.7397	7.6813	8.096	13.615
2.5906	0.96889	1.9446	2.2185	-1.9933	-1.2863	3.6409	0.47544	4.581	-0.26888	-2.3753	4.1335	4.0812	0.29097	3.2931	-0.22432	0.86923	4.3309	0.30201	1.892	-1.0062	2.7622	0.84917	-1.6521	4.0305	1.0172	0.78814	2.8509	-2.2286	5.5591	6.497	0.85564	-2.6996	6.7476	-1.7419	2.1296	5.3996	2.0815	-1.3927	5.2236	0.25216	-1.8421	-6.124	1.9121	3.3171	3.7453	-3.5985	-0.041968	4.3115	1.8011
2.2491	0.97615	0.57798	-1.4367	4.1204	-0.065203	5.4144	1.6767	1.9023	1.8729	0.55053	1.1204	0.51381	3.2414	4.2541	-0.23752	2.8282	-2.6938	-2.3083	4.1831	-0.63636	-1.3076	-3.1436	0.94368	-3.9931	3.6201	7.2486	0.34332	5.1249	3.4894	-0.39519	-1.3757	-1.1553	3.368	1.0712	2.9634	2.8652	2.3963	0.74344	-2.0517	1.2084	0.73499	0.1556	3.4069	4.9679	5.0305	2.2207	0.44821	-0.037651	-0.42257
-9.5616	-12.983	-7.501	-13.904	-13.083	-9.5917	-11.255	-9.1264	-10.267	-7.5938	-9.2605	-9.879	-11.823	-11.913	-13.066	-8.9806	-11.738	-10.264	-11.399	-13.256	-10.125	-11.9	-10.147	-14.518	-13.891	-9.7674	-12.494	-10.474	-12.399	-7.715	-14.565	-10.896	-9.6722	-14.762	-11.102	-12.33	-9.591	-6.513	-9.5705	-9.0583	-8.79	-11.493	-9.4287	-11.951	-7.2053	-8.4573	-13.104	-7.8064	-7.8253	-11.511
-0.22838	0.22906	-3.1917	-0.86638	0.59949	3.31	0.033521	-1.6535	2.3802	3.2431	-2.8438	0.90573	-2.0629	4.0116	-2.9923	1.6635	2.4205	-3.8058	-3.7407	1.8165	-0.25858	0.23527	2.37	3.7257	0.35404	2.4408	1.2929	1.8903	0.7272	0.077622	-4.2555	-3.8357	-0.048477	-1.6724	0.82733	2.3474	-1.9603	-2.0474	-3.0734	0.9514	1.4659	3.9807	-1.8497	-1.5069	-0.1999	0.89684	-4.5365	-1.3807	-1.2017	1.567
-3.8887	0.78134	-4.232	-2.1137	-6.5544	-3.1386	-2.3353	-1.3334	-5.4244	-1.1266	-1.3294	-8.4723	-2.1012	-4.0267	-3.117	-3.9236	0.6181	0.34572	0.69663	-1.4045	-1.2534	-2.4106	-1.5775	0.28067	-3.7415	2.4314	2.527	-4.0126	-2.387	0.22474	0.45576	-2.0706	-2.2142	0.03757	2.7117	-4.3638	1.3659	-7.5956	-1.6955	-2.4184	-1.741	-1.6558	-1.2043	2.6222	-1.3811	-3.4014	-1.7637	1.7032	-2.4123	1.6365
-1.5696	-1.6261	-1.9733	-3.1204	-0.044869	-0.53841	-2.4596	2.599	-4.1117	-0.75817	-2.4074	-3.4623	-3.6925	-4.2028	1.5031	-5.8935	-0.68287	-1.4203	0.83	1.7298	-1.0374	-3.2316	-0.37606	-0.0037642	-2.9965	-0.57276	-6.9173	-6.866	2.4141	-2.7059	1.4968	-2.4623	-2.6754	-4.6975	-3.5499	-2.2689	-4.3708	-2.8437	-3.6981	-7.0496	-0.67906	-2.6537	-3.7647	-2.2233	-0.066513	0.8525	-3.8892	-4.9693	1.0404	-2.3182
-1.1828	-2.792	-2.7618	-4.6801	-3.3757	-3.8085	-4.3981	-3.9986	-5.4466	0.87357	-1.9798	-4.4269	-4.0992	-0.26227	-2.4525	-0.58382	-0.57297	-4.8685	-6.6387	-1.726	-4.4049	-5.4301	-5.0473	-5.3353	-0.59504	-4.9769	-0.89066	-2.0677	-6.6784	-7.4339	-2.4764	-0.38004	-9.518	-0.82259	-2.8742	-5.7411	-2.2503	-1.8097	-1.3823	-0.96739	-4.1396	-7.6114	-10.211	1.4161	-7.1047	-3.6576	-3.8311	-3.4949	1.5732	-2.2773
-1.1708	-3.5536	-3.7868	-8.6292	-1.6034	-3.7673	-0.85318	-4.5133	-2.0581	-5.288	-3.9524	-1.5364	-1.7182	-3.3193	-4.5019	-0.90965	-4.893	-7.7674	-4.617	-4.3293	-3.0132	-4.215	-2.3886	-3.5029	-7.1748	2.5091	-4.7264	2.1005	-5.7455	-6.47	-3.3587	-4.0869	0.096345	-2.6154	-1.6126	-1.489	-3.4839	-1.9176	-0.78344	-6.1496	-2.1987	-1.867	-1.9258	-2.7615	-4.3583	1.4705	-4.1907	-0.74136	-1.9606	1.1486
-18.497	-13.713	-14.232	-11.153	-12.647	-12.796	-13.908	-16.709	-13.979	-15.139	-17.07	-15.161	-17.073	-15.976	-13.949	-15.538	-16.563	-14.231	-16.644	-14.764	-15.055	-13.273	-9.5987	-5.4631	-12.444	-15.151	-15.801	-11.822	-12.514	-11.711	-12.223	-15.446	-16.571	-16.016	-13.292	-10.174	-12.295	-9.1948	-14.95	-15.193	-13.008	-14.585	-13.764	-14.183	-16.737	-14.815	-13.882	-18.089	-14.398	-17.029
-6.4984	-8.1789	-10.571	-9.2223	-4.3197	-11.845	-5.5662	-8.9003	-6.4432	-11.984	-7.5114	-10.632	-13.648	-12.927	-11.343	-9.6975	-11.626	-4.576	-8.2534	-8.8228	-7.0133	-6.0335	-12.33	-1.3487	-10.95	-10.339	-9.5606	-13.598	-12.495	-9.7355	-11.211	-8.483	-7.6762	-9.6897	-5.1235	-6.2075	-9.221	-10.386	-7.6019	-9.2825	-8.4189	-14.966	-10.277	-10.93	-5.819	-7.5392	-8.6868	-8.3677	-4.5177	-6.5288
3.6092	-3.3604	2.7778	-0.5049	-0.46052	-4.6062	1.6528	-0.6299	3.2631	2.181	-0.76506	-0.015175	-4.9084	1.6031	1.6192	3.5481	2.0626	-1.1967	2.171	1.8961	2.5122	-1.5641	0.7968	0.07468	5.0238	1.0473	2.4754	1.8742	-8.6457	0.91001	-4.4285	-2.4692	4.0648	1.4053	-1.055	2.8355	3.1305	-2.6698	-2.505	2.4448	-0.21639	-0.26799	0.044787	1.1446	1.4482	-5.814	2.592	-0.23165	-3.705	3.0745
-23.794	-22.713	-18.442	-22.706	-17.682	-21.62	-19.972	-22.082	-17.234	-15.634	-18.613	-20.734	-21.595	-19.589	-22.388	-18.289	-14.842	-24.932	-19.661	-24.801	-16.648	-22.58	-16.316	-23.184	-21.836	-16.79	-22.656	-19.33	-19.856	-21.573	-18.426	-27.307	-16.38	-20.301	-19.736	-23.236	-18.718	-20.19	-20.115	-18.133	-21.297	-19.095	-21.407	-17.883	-21.259	-19.312	-18.005	-21.26	-18.838	-20.216
-13.375	-10.613	-9.7676	-10.673	-7.1113	-12.086	-13.516	-10.001	-3.7061	-11.055	-8.4991	-9.3585	-12.935	-9.1511	-10.722	-14.428	-9.8399	-12.268	-11.496	-11.448	-11.115	-14.46	-13.686	-9.46	-15.151	-8.5201	-10.787	-13.875	-13.623	-8.0418	-6.5747	-12.162	-7.245	-12.511	-8.2061	-9.9054	-13.149	-13.027	-8.3713	-12.982	-7.0946	-10.341	-9.3954	-8.0723	-7.5056	-13.217	-8.7762	-13.946	-8.825	-12.59
-2.4248	-5.4495	1.9285	-5.1901	1.1379	-4.6582	-5.2317	-4.7607	1.7196	-1.9047	-7.1584	-4.0861	-5.0297	-0.7466	-1.3987	-0.72732	1.0377	-1.0164	-1.2005	0.26798	-0.37247	-3.04	-5.8217	-2.4616	-11.212	-3.8097	-1.6922	-1.8597	1.879	-4.5723	-2.1497	-2.5618	-5.5398	-4.0437	-1.1815	-4.2548	-4.2539	-1.0884	-2.0889	-0.72474	-1.4637	-0.074917	-7.6679	1.9155	0.18996	-3.3153	0.12202	-5.2998	-5.0096	-3.0434
8.1277	6.5115	2.7107	2.1095	1.9729	8.5563	7.2858	7.3198	5.9646	4.9255	3.7966	6.7321	5.3516	5.5796	2.0974	10.375	2.7063	4.8339	5.8958	6.2875	4.3458	2.6773	5.8949	3.4901	1.7986	4.064	9.0509	5.2253	7.4986	0.18674	7.48	5.0848	0.73989	-1.38	2.0016	2.8838	5.5196	3.6981	3.8856	3.4847	5.158	2.0955	3.9787	7.8851	6.2751	6.828	2.7159	5.7783	4.741	3.5792
-3.5831	-5.7683	0.76923	-3.2332	-2.5208	-5.6168	-5.7331	-6.0496	-1.5152	-8.765	-5.4135	-6.2937	-3.4961	-2.2831	-6.0478	-5.2306	-5.8936	-7.6834	-7.1356	-4.1134	-6.4285	-6.8462	-2.6691	-3.8125	-5.0087	-8.8432	-4.5301	-7.1872	-1.7533	-3.5135	-4.9284	-4.3205	-3.0456	-7.2066	-4.1023	-4.5584	-5.5717	-4.3038	-8.2233	-1.7288	-6.893	-6.9197	-1.1874	-3.1651	-2.3509	-5.1603	-5.2274	-5.9173	-6.1182	-6.7068
-0.46372	1.912	2.4654	-1.2144	-2.483	3.9238	0.62334	2.576	3.3114	-1.6871	3.787	1.3564	-2.0187	2.4724	-4.0232	-1.3631	6.5129	0.63279	0.99298	1.9959	0.68897	0.79042	2.2357	3.5298	-2.1491	-3.2067	3.5433	1.8591	5.0305	-2.558	-0.54894	2.27	0.1461	1.5247	4.2358	2.6249	1.8644	5.1353	2.7806	2.6048	1.9585	1.1047	-2.1433	3.6466	1.7	4.2281	4.948	-0.0039424	6.8013	0.15403
3.6776	-4.6668	-0.14288	1.5379	4.6075	0.15403	-0.084968	-3.3815	1.2027	1.3018	5.2131	2.0325	2.2014	-2.3671	-2.5395	-0.048545	-2.9589	4.1361	0.19286	1.5431	3.6799	1.123	-3.1428	7.1947	-1.8669	-1.3266	1.8053	2.9888	0.42236	-2.0492	4.8398	-0.82273	0.023819	3.0313	3.6755	1.881	-3.9293	-0.51959	0.51944	2.3335	0.33905	1.8514	-1.0357	-0.98738	-3.4542	-2.0099	0.57636	1.0359	6.349	2.9985
-12.328	-6.5219	-8.9587	-15.388	-17.185	-13.105	-11.987	-8.7085	-9.5538	-9.9822	-9.0553	-10.264	-10.662	-6.7589	-11.68	-8.8808	-9.8326	-15.366	-9.476	-14.056	-9.4087	-6.1504	-11.887	-8.2827	-11.437	-10.376	-11.808	-6.7154	-12.067	-13.555	-13.211	-10.398	-10.349	-10.819	-11.164	-6.985	-11.646	-8.6895	-12.169	-12.678	-11.064	-7.9546	-12.653	-8.9362	-9.4285	-9.659	-7.2465	-7.7684	-12.159	-9.77
-3.5841	-2.5766	-7.9309	-6.7971	-9.31	-6.0292	-8.0345	-4.8255	-7.5618	-5.6135	-8.8753	-5.0771	-7.31	-5.6149	-7.8196	-2.7061	-5.862	-6.8607	-8.3821	-10.139	-6.2723	-11.05	-6.3449	-8.5167	-10.113	-8.57	-9.371	-12.726	-5.4237	-9.3487	-8.8116	-9.5203	-7.511	-6.2701	-7.5882	-6.9276	-9.1744	-9.314	-5.6709	-6.651	-1.3679	-1.493	-9.553	-8.0951	-4.2306	-4.7298	-10.795	-5.8327	-9.8245	-2.6099
-4.9102	-8.8317	-6.9508	-7.4974	-5.2435	-4.513	1.67	-4.6196	-1.5926	-4.9202	-5.0673	-6.3033	-6.6287	-1.4657	-9.4809	-4.036	-1.9183	-5.9584	-4.3243	-5.8994	-3.6738	-8.0652	-3.4268	-2.4519	-1.699	-1.6148	-7.9485	-9.2898	-1.3731	-5.2392	-1.2898	-4.9928	-5.9194	-7.1731	-5.4485	-1.8374	-3.2161	-6.4199	-4.4074	-2.471	-5.921	-3.4706	-3.7892	-4.8616	-0.52634	-5.6333	-1.489	-3.431	-6.1705	-2.8843
5.3579	5.976	6.4411	9.1869	3.8992	5.3845	5.9557	4.0241	5.5002	5.553	5.1162	7.8879	3.1266	9.5128	6.6174	3.9745	5.4987	6.5364	9.6157	8.7676	8.3218	3.8625	6.4819	6.1556	5.3662	6.156	6.4274	13.952	9.0095	8.1291	7.6071	8.117	8.8159	1.9193	6.0659	6.4085	10.912	10.573	8.3285	8.6147	7.8745	7.5499	4.5215	4.6786	4.6721	10.877	10.492	10.066	4.9001	7.644
-11.986	-13.756	-13.039	-8.5863	-10.76	-12.343	-12.403	-8.3471	-12.51	-9.1097	-11.746	-8.5529	-14.996	-12.457	-8.7404	-13.975	-9.1069	-12.963	-8.2869	-10.228	-8.8126	-10.924	-10.063	-10.549	-11.247	-11.508	-17.226	-10.503	-8.4772	-12.568	-10.028	-11.706	-12.169	-11.062	-10.529	-11.522	-11.851	-13.889	-10.923	-10.308	-8.9253	-10.627	-13.767	-12.052	-15.056	-11.854	-10.527	-9.2832	-7.0725	-12.902
5.127	-0.82487	3.8667	0.66215	3.767	-0.44185	3.0762	8.9674	-1.0821	0.43877	4.6502	3.6774	-0.065908	4.348	-1.9771	6.5622	3.9742	3.8789	3.4552	1.6011	2.3203	2.2946	1.7521	4.7527	4.45	0.42134	8.1034	0.60904	3.6294	7.5608	-1.7055	3.3756	-0.94094	0.87615	-0.44256	5.6378	1.8232	1.2311	3.7537	2.5316	3.0256	-2.7292	2.3405	0.22546	1.1819	2.016	0.88414	3.5729	0.21381	4.2813
0.68796	0.64369	2.8229	-0.35904	-0.69498	-3.38	-0.57479	-0.43263	1.3705	-2.3376	0.16917	2.1997	1.7211	0.15715	0.98331	-5.3362	3.5062	-0.53734	-3.4805	-3.2268	-1.3381	0.88033	2.2924	0.13079	-0.43861	1.1419	0.65075	-1.1024	0.020834	1.6184	-1.1324	-2.8149	0.58956	0.18619	1.2836	-1.9561	-1.9093	-1.91	1.4792	-0.25715	-2.9575	-1.782	5.9401	1.9527	-1.6117	0.48639	-1.2619	0.35889	1.8292	1.7743
11.034	9.3214	9.3044	10.482	10.827	8.3161	8.8921	9.4033	10.944	7.7679	9.4126	9.7239	4.3155	8.7741	4.6636	4.5574	8.4195	7.8118	8.7987	4.3779	11.763	6.9242	5.8901	6.3578	3.2466	10.896	8.8471	4.6745	6.7248	8.4573	8.6748	9.9254	4.2365	5.3388	6.8616	11.556	8.2724	10.322	5.3468	4.5749	10.27	6.9008	2.999	10.24	6.6809	7.1383	6.2445	7.6793	6.4684	4.3415
-12.593	-6.145	-8.5406	-10.314	-8.9077	-10.059	-6.6484	-5.5686	-3.9026	-8.5272	-10.109	-4.1647	-7.275	-12.142	-7.5802	-9.7315	-9.489	-10.71	-13.106	-7.6547	-4.886	-7.3686	-11.88	-5.5556	-14.34	-12.24	-1.9111	-9.2286	-9.4645	-15.221	-6.9488	-9.4213	-11.28	-7.453	-10.195	-12.254	-8.0489	-2.5607	-9.0662	-12.546	-7.0549	-6.9009	-9.7885	-9.5574	-8.5933	-7.4751	-7.5359	-9.3014	-8.7646	-10.737
-9.7035	-13.834	-9.4274	-9.0572	-10.194	-13.272	-9.9558	-7.5374	-9.2931	-8.462	-10.247	-6.6297	-12.567	-11.141	-11.33	-10.711	-11.089	-9.876	-14.615	-10.754	-10.927	-13.556	-12.166	-11.071	-14.431	-10.498	-6.0237	-12.224	-13.553	-13.259	-10.811	-12.779	-10.628	-11.616	-9.8398	-12.27	-13.13	-12.885	-11.662	-10.064	-13.138	-10.109	-11.779	-13.098	-8.814	-8.8108	-12.105	-13.684	-13.06	-12.789
-1.6682	3.3917	-4.161	-3.9684	-3.7157	0.30848	-3.6941	4.0879	0.57681	-5.3055	-0.25638	-3.1835	3.8702	-4.0214	0.51454	1.3973	-0.41655	-2.3435	-2.3157	-2.5141	-4.9611	-6.7699	-5.8567	-1.8431	-4.6625	0.56229	-1.8366	-3.668	0.97313	-0.81742	-0.8146	2.023	-2.1469	-2.4571	0.36765	-0.8894	0.50304	-0.16235	-1.5589	0.67577	2.4995	-4.0615	-4.2593	0.14621	-0.22028	-6.609	-8.7283	-1.7796	3.6297	-2.0189
-13.312	-11.87	-13.934	-13.077	-11.729	-11.325	-10.586	-10.69	-12.749	-10.031	-11.598	-16.141	-11.943	-9.3968	-9.4291	-11.646	-9.8928	-11.028	-12.336	-8.7899	-12.422	-14.397	-8.8451	-12.403	-13.067	-10.938	-11.383	-8.2134	-9.9627	-9.0951	-13.275	-11.607	-10.585	-11.949	-15.73	-10.641	-11.77	-12.673	-16.102	-9.8322	-9.0394	-8.7132	-9.7318	-13.501	-8.8699	-11.37	-11.208	-15.437	-8.7218	-12.305
-5.3796	-10.151	-6.0987	-1.8405	-7.1299	-7.796	-10.6	-1.0387	-10.303	-7.1803	-4.2184	-4.5091	-7.5836	-6.8119	-7.0391	-5.6751	-4.0441	-9.3416	-8.868	-9.8734	-7.324	-8.8397	-8.8588	-4.4114	-11.943	-7.5486	-1.338	-7.1294	-7.7856	-10.098	-2.62	-7.7753	-8.2308	-10.633	-3.2712	-3.7484	-9.4174	-4.4082	-8.9081	-6.5012	-8.331	-2.7801	-5.5369	-4.7619	-7.4237	-8.7146	-6.5223	-7.9125	-6.5623	-3.295
0.56517	0.78259	-1.0869	-2.3523	0.0060785	-1.7157	5.5774	-4.3505	0.28493	2.6648	-1.8881	4.2321	1.5092	-2.0253	2.2695	-2.8942	-3.7647	-3.6631	0.70381	-0.43067	-2.5978	1.8733	0.16004	-0.33617	0.2005	-2.2598	0.095249	0.8952	1.4936	-0.0067914	0.14075	-0.45059	1.2679	3.2549	2.3796	1.8857	0.81927	1.4302	-1.5627	-1.2103	-0.083379	-0.36986	2.3765	0.0054593	0.56584	-0.22275	-0.52891	0.16793	-0.14877	5.7683
-6.5765	-2.6663	-7.5145	-10.244	-6.5298	-8.0751	-5.0687	-12.198	-3.3626	-6.5826	-8.2344	-11.318	-6.6777	-3.8402	-2.6863	-7.6768	-6.2194	-8.0401	-7.9513	-3.7376	-5.8931	-5.2845	-5.071	-8.0841	-5.5297	-4.0505	-2.4866	-14.37	-3.598	-4.9065	-8.0901	-1.3947	-6.3497	-8.9721	-7.5414	-6.2694	-5.4034	-5.0432	-5.9281	-6.7039	-6.5243	-5.5782	-9.6634	-9.6727	-6.0063	-6.1014	-8.0894	-11.213	-4.9241	-1.2818
6.847	8.1886	8.3505	8.7648	7.092	3.8655	5.4741	7.3032	4.6596	6.5946	3.7541	6.4548	6.2604	5.297	7.0691	6.2213	8.7457	6.3609	6.3086	2.8837	10.635	10.063	3.9012	5.9551	3.2558	8.8428	5.1646	8.0837	5.2137	6.0696	8.2273	10.479	6.7532	2.8125	8.4598	6.3306	2.8125	10.367	3.5505	1.3529	7.8439	6.9003	4.3337	11.141	11.943	3.7239	5.0377	5.0415	4.5606	3.2357
-16.559	-13.978	-17.866	-11.311	-16.813	-16.507	-12.52	-13.297	-15.589	-14.185	-17.25	-18.819	-14.352	-20.127	-15.308	-13.993	-8.2025	-16.464	-14.348	-14.101	-9.1633	-12.778	-11.954	-6.2944	-9.3957	-11.986	-9.6942	-15.914	-13.923	-15.546	-13.24	-11.618	-16.578	-16.854	-15.014	-17.18	-15.499	-12.694	-14.478	-16.635	-14.914	-11.559	-12.023	-12.034	-19.829	-11.521	-16.816	-17.258	-11.766	-15.007
-21.739	-23.086	-22.035	-22.538	-23.938	-18.982	-22.051	-22.862	-19.769	-17.984	-20.709	-23.531	-24.01	-21.119	-22.366	-22.852	-23.835	-18.548	-25.412	-23.372	-27.171	-20.34	-17.872	-25.098	-20.185	-26.071	-22.111	-23.119	-22.883	-20.392	-21.47	-23.222	-24.961	-22.572	-22.219	-21.377	-22.772	-31.087	-23.071	-23.058	-24.229	-24.488	-23.784	-22.059	-26.1	-23.008	-29.326	-21.795	-25.999	-23.696
2.7809	-1.0895	-5.7444	-2.9816	2.8361	-2.9432	-1.9761	-2.3093	-3.6123	-5.873	-3.0472	-5.5201	2.1129	-0.9717	-2.9735	-3.0158	-2.957	-5.579	-11.384	0.26959	-1.5087	-5.0728	1.583	1.6999	0.41835	-2.6718	0.65771	-1.423	-2.054	-4.2791	-1.8001	-3.9899	-4.9589	-0.87078	-9.9979	-7.4838	-3.414	-1.1276	-0.35541	-8.38	-1.7804	-2.8118	-2.6011	-2.7382	-3.1274	-0.39513	0.27083	-1.0178	-0.83717	-1.3456
-8.2536	-9.7956	-11.647	-8.7536	-13.106	-12.953	-13.05	-10.156	-12.257	-7.7325	-18.154	-11.772	-14.944	-13.974	-9.3299	-7.9931	-7.461	-6.2751	-9.8861	-7.8522	-11.939	-15.496	-11.11	-9.2979	-10.828	-9.3276	-9.276	-15.709	-10.58	-13.657	-11.576	-10.879	-15.582	-12.192	-12.069	-7.1142	-11.608	-10.92	-8.078	-16.909	-7.552	-10.461	-8.6459	-12.048	-13.96	-12.56	-10.846	-9.1723	-12.746	-10.041
-11.676	-12.862	-10.739	-4.9467	-4.518	-13.113	-8.6974	-7.3049	-6.3758	-10.289	-10.783	-10.074	-12.719	-6.4862	-7.3609	-12.709	-8.4887	-10.317	-7.3464	-8.1814	-12.649	-9.5366	-8.5934	-11.229	-3.8703	-5.9849	-5.9194	-6.0995	-7.2636	-9.8787	-8.8543	-6.6701	-11.588	-9.3548	-5.3311	-9.1863	-11.508	-11.786	-15.537	-8.2984	-14.159	-9.108	-12.218	-8.3398	-10.976	-9.8353	-7.7813	-6.4981	-3.6184	-11.347
-0.10639	1.4117	-1.0558	-0.75586	1.4369	-3.2905	0.39808	-1.2608	6.4075	-0.36939	4.3089	4.6843	-7.3171	-1.8674	2.0267	-4.6844	2.3432	-3.2898	2.2403	-2.3628	1.1691	-2.1498	1.3931	1.2985	0.31968	-2.1745	1.8956	3.6918	-0.021617	5.8539	0.68695	-0.14788	0.67105	-0.33369	-0.24019	-0.80804	3.0522	-0.82583	-1.8772	0.81343	-2.0344	-2.5691	2.2187	2.4749	2.1274	3.9232	-0.4943	0.64028	-1.9758	0.59612
-5.1171	-1.4835	-2.2452	-5.9532	-3.3839	-8.5568	-7.2573	-1.5996	-7.2593	-6.85	-4.3378	-4.9814	-1.6495	-3.4047	-7.6939	-4.1492	-4.5535	-7.5377	-5.8024	-6.8212	-3.8098	-6.3624	-7.2391	-3.0918	-3.6585	-4.4191	-4.5862	-5.4159	-5.1022	-4.0513	-2.7256	-7.6828	-4.4909	-7.3028	0.23333	-6.6073	-6.3974	-8.1876	-4.4022	-2.7463	-0.77523	-5.9585	-0.61448	-4.1823	-4.957	-6.0645	-1.2683	-7.1909	-6.101	0.63871
0.88825	-3.1046	-0.42719	2.469	1.4701	0.5819	4.8522	2.107	-2.7958	0.41659	-3.7788	-3.646	0.89844	1.2591	-3.6029	-4.1044	-0.21905	-1.9427	0.45094	-0.98291	0.1759	0.63092	0.49399	-6.5679	-3.6707	-0.22534	0.313	-0.31616	-1.3295	-4.4253	-1.2109	-2.496	-0.83968	1.861	2.5168	-2.5256	-0.32684	-0.37987	-1.4123	-4.6913	-2.4249	-3.2756	-2.8828	-5.0018	-3.8368	1.5263	-0.055557	-0.86367	-2.4772	-3.0365
-11.799	-10.622	-12.9	-14.641	-14.588	-11.778	-14.089	-11.694	-12.467	-9.237	-10.331	-10.918	-12.007	-9.0076	-9.9455	-11.895	-8.4287	-7.9491	-9.2723	-11.784	-7.6721	-12.217	-11.097	-9.9467	-8.4919	-10.52	-9.7177	-12.898	-12.695	-8.5617	-6.1155	-9.1163	-9.3834	-6.4407	-9.3834	-12.592	-11.472	-7.3857	-8.1168	-11.487	-11.67	-10.111	-8.7629	-11.775	-10.096	-8.6573	-9.4031	-9.5238	-10.62	-8.4921
-2.4098	-3.8165	0.092526	-3.2857	1.5101	-0.27157	-4.694	-2.524	-5.2963	-1.4255	-1.3034	0.68011	-1.7636	-2.076	-0.85078	0.93067	-1.7129	1.4007	-2.0351	-4.1485	-1.9145	-1.2858	-5.6112	-3.3229	-1.5435	1.3636	-0.71981	-1.626	-1.7394	1.2186	1.2594	0.24384	-2.6943	0.079662	-3.2544	1.2875	0.51904	4.787	-0.013369	1.1173	-0.60291	4.176	-5.5502	-1.6449	-1.4829	-0.032764	-1.8251	-4.8159	-1.361	-0.23253
-5.6504	-6.2803	-6.6365	-2.9152	-4.4598	-6.5399	-5.7737	-0.51154	-4.8526	-6.1158	-10.301	-4.5535	-1.7022	-3.3242	-3.6774	-5.9486	-5.8565	-5.3009	-3.5639	-4.7551	-3.2766	-6.9907	1.42	-2.0188	-4.4949	-5.1943	-4.9197	-2.1967	-0.99072	-4.0532	-3.9768	0.48049	-1.5306	-0.77612	-4.552	-7.0844	-2.8618	-2.7012	-2.9858	-5.5294	-2.2915	-9.8011	-4.5978	0.71412	-6.1719	-5.7737	-2.769	-4.7485	-1.1656	-4.1711
-11.186	-12.578	-9.7386	-9.0076	-5.781	-2.7052	-7.6384	-9.1558	-5.8271	-12.423	-6.5832	-9.5448	-12.209	-8.4789	-8.2104	-10.999	-11.611	-13.236	-8.2557	-9.0639	-15.797	-9.2642	-8.0128	-12.933	-5.6055	-6.4786	-9.402	-8.4828	-14.659	-9.7535	-10.148	-9.4356	-11.377	-12.057	-10.072	-8.4815	-8.0389	-6.0885	-9.9457	-12.266	-11.056	-10.065	-10.098	-8.8849	-9.3184	-6.7073	-8.7218	-10.655	-9.4112	-8.3581
-0.39696	2.0078	9.0568	3.3751	6.1278	6.1701	6.7383	2.4496	6.3883	2.9784	1.6458	-1.0866	3.4989	9.5408	3.4153	6.0646	2.4575	6.3024	8.5621	9.4744	8.9924	6.1581	4.6482	4.9908	3.8617	5.3827	0.19908	3.4764	4.3821	4.8308	7.8041	2.2178	2.2917	5.5914	4.5204	10.218	3.2931	6.1891	2.6915	4.5014	3.1907	7.3196	6.2656	9.2309	6.1471	8.496	4.3991	6.0568	5.0085	4.3022
-2.0341	-0.76404	-3.1259	0.1589	-4.7989	-3.7477	-0.70444	-0.48945	-1.5759	0.14716	-5.4967	-3.1661	-1.7674	-0.088148	0.4601	-0.99805	0.76353	-1.2057	-0.98232	-4.6213	-3.5693	1.3072	0.11164	-0.19416	1.4438	0.82779	0.73235	-1.8815	0.82128	-1.5263	-3.772	-1.9861	-2.1193	-3.271	0.042851	1.9566	-5.7579	-3.5009	0.2838	-2.9619	-1.1538	0.63426	-4.8592	-0.23336	4.2542	-0.55144	-2.9438	-1.009	0.69962	-4.0848
-7.445	-7.7259	-10.306	-5.9277	-7.7095	-8.0578	-9.8104	-6.9785	-1.2399	-11.274	-2.2672	-10.183	-10.338	-5.1645	-6.7076	-4.1437	-3.9828	-7.2875	-9.0703	-6.8406	-8.7967	-4.4825	-5.4352	-6.616	-4.696	-5.8306	-7.0805	-8.2451	-6.3718	-7.3961	-8.6297	3.0751	-8.0075	-5.688	-5.8614	-10.883	-5.9333	-4.7189	-6.4661	-7.5467	-7.0656	-3.6551	-7.6552	-7.4613	-8.7217	-7.0789	-9.6023	-7.5638	-3.9166	-7.9438
-3.4797	-4.4242	-6.3955	-4.8993	-4.3514	-3.725	-5.1919	-5.5254	-0.11058	-1.9883	0.23427	-1.2207	0.20926	-5.7524	-5.022	-4.2261	-1.9088	-4.5807	-0.75299	-7.5579	-1.5615	2.1239	-4.2455	-0.44818	-0.026398	-2.0078	-6.4865	-3.3102	-5.3435	-0.41136	-3.5623	-1.8986	1.9097	-5.7096	-4.2004	-2.7238	-1.4008	-2.7315	-1.7873	-2.9115	-0.47451	-3.5991	-1.1665	0.43591	-1.1277	-7.4422	-4.6243	-1.2075	-1.3503	-6.3323
-2.8294	1.2108	-2.4143	-2.3826	-2.5037	-0.71245	-3.6258	-4.4348	-2.2834	-1.5176	-0.49032	-1.3503	-5.8336	-5.7615	-1.2111	-4.0736	2.8886	-0.67304	-2.6581	0.16896	-4.5812	-5.7061	-1.3209	-1.8995	-6.5185	-1.7136	-4.3968	-4.7927	-7.4134	-0.35254	-8.6538	-3.1649	0.46491	0.22441	-4.134	3.3571	1.018	0.83202	-4.5758	-0.51138	-0.92315	-1.8619	-1.1757	-2.1893	-3.4996	-2.4707	1.5509	0.43449	-3.3804	-0.99012
-13.916	-5.0563	-12.649	-9.3178	-11.031	-5.5825	-9.9994	-11.736	-9.7353	-12.754	-7.8861	-6.9977	-11.427	-5.157	-12.336	-8.0445	-17.123	-17.053	-6.3941	-7.9508	-11.888	-6.5353	-12.498	-5.8466	-10.643	-3.8804	-10.162	-13.931	-9.054	-5.1596	-11.394	-9.9905	-11.53	-12.421	-14.997	-14.409	-7.1152	-7.6939	-10.963	-10.662	-11.317	-11.229	-6.3525	-3.3182	-10.685	-9.2008	-11.607	-9.6652	-10.793	-10.286
-13.469	-17.292	-17.861	-17.895	-17.057	-15.323	-13.445	-13.231	-13.441	-13.436	-17.557	-15.814	-16.925	-11.855	-18.245	-10.882	-16.65	-9.2055	-16.077	-10.176	-10.915	-15.365	-15.674	-13.826	-13.942	-11.374	-17.979	-20.263	-14.311	-15.094	-13.711	-14.663	-12.825	-15.626	-16.473	-15.046	-15.333	-17.644	-18.74	-12.822	-17.024	-10.41	-13.524	-13.408	-16.567	-16.876	-13.309	-14.143	-17.726	-16.19
7.8729	6.7853	5.9783	3.1131	6.3844	1.4031	10.285	4.3234	4.7842	3.9131	4.05	2.0673	4.0384	4.303	3.64	3.906	4.3128	6.3782	2.988	9.6784	5.509	3.4147	1.3397	10.253	4.8406	3.2306	4.5349	8.2734	3.5465	3.5587	5.0951	1.7141	8.4901	7.5778	-2.7826	2.6855	1.8519	1.878	6.3153	5.7727	3.9452	5.9765	4.9282	5.1127	0.57619	5.5421	6.0936	2.2455	6.5674	4.8674
11.65	8.6761	8.4822	10.341	6.8748	10.686	11.645	15.294	7.2392	6.812	2.4308	13.18	6.6204	5.4332	10.083	10.699	10.684	10.253	11.781	6.5212	8.0096	11.108	11.954	8.9561	7.6563	11.041	13.621	7.4527	8.5079	7.0078	8.9883	12.389	10.142	10.898	9.6323	11.298	8.8043	6.2008	7.7303	8.883	15.104	9.4038	10.057	9.9137	9.4598	10.925	10.949	12.672	6.8847	9.4258
-12.527	-13.474	-14.245	-11.248	-10.766	-15.207	-12.12	-13.595	-15.461	-14.647	-10.642	-13.952	-12.643	-13.899	-18.63	-15.515	-11.065	-10.154	-14.187	-15.03	-13.16	-13.502	-15.448	-14.917	-12.803	-14.426	-12.303	-10.168	-12.261	-13.314	-17.387	-8.6835	-14.773	-13.067	-15.202	-5.2261	-11.149	-10.495	-13.181	-13.638	-10.535	-15.232	-9.3114	-11.865	-13.068	-12.948	-13.834	-7.9545	-16.615	-11.327
5.174	4.4227	5.0574	5.2471	4.6259	3.2563	5.4913	2.3588	4.5692	3.2359	7.1819	-1.353	2.068	6.37	4.6326	4.397	8.7019	4.4834	6.9088	3.1527	3.2977	1.4886	2.788	1.5043	-2.4713	7.6494	6.8274	2.8342	1.9373	2.844	9.3574	3.8958	9.5275	3.6209	0.76351	3.9123	8.2315	3.0979	-1.0631	2.4513	5.4634	1.9851	5.687	7.4334	6.3711	2.9781	0.26824	7.0562	6.9135	8.1375
-5.1276	-1.582	0.72836	-1.6978	-3.9982	-1.2211	-6.001	-4.5373	-4.1984	-5.202	-6.3209	-3.9325	-5.4089	-1.6235	-5.5936	-1.5547	-7.0762	-5.8783	-0.85515	-4.0304	-4.3857	-5.0802	-1.4373	-5.3344	-2.8347	-5.7834	-2.3971	-0.41461	-5.9799	-7.114	-0.034642	-6.196	-5.323	-1.3624	-4.3391	-4.8192	-2.9591	-1.6129	-5.398	-5.0507	-2.3714	-3.7868	-4.0876	-3.3244	-8.3289	-2.6825	-4.4703	-8.274	-4.6679	-3.9247
-9.3477	-11.465	-7.3204	-9.5554	-12.359	-7.6144	-6.5467	-9.0751	-10.356	-11.269	-11.512	-12.015	-8.3565	-8.3695	-7.8905	-9.6906	-9.2463	-8.3408	-11.421	-6.3496	-12.067	-8.2804	-9.425	-10.876	-6.0726	-9.7968	-8.9542	-9.5381	-8.0627	-10.908	-8.0895	-11.95	-6.6088	-7.7457	-8.5572	-5.016	-6.0036	-9.0841	-7.8491	-7.4084	-8.3936	-11.79	-8.2884	-7.4362	-8.26	-9.89	-10.006	-9.5082	-11.447	-9.4767
-14.237	-19.193	-14.684	-10.782	-13.276	-13.941	-15.424	-15.622	-14.523	-8.1605	-8.6299	-18.983	-9.294	-15.955	-19.51	-16.302	-16.865	-14.37	-14.954	-14.258	-13.014	-17.595	-15.003	-14.288	-14.855	-12.467	-15.015	-12.918	-10.353	-19.075	-14.738	-21.63	-15.034	-14.499	-11.225	-18.317	-13.827	-16.87	-8.9	-14.366	-13.735	-15.999	-16.262	-14.317	-13.871	-14.308	-13.823	-12.707	-15.054	-14.4
0.99769	2.1951	-1.5333	3.7348	-0.26127	-2.9076	-0.40139	-1.8954	-0.45503	-0.52319	-0.88741	1.7147	5.9817	-1.1774	1.6929	-1.3607	0.88269	-3.3349	0.56218	2.8787	-8.9367	-2.7173	-0.51789	3.8107	1.8825	0.67009	1.4034	0.71093	1.1775	1.5532	-3.7277	0.92639	-4.7064	-3.1884	2.4274	1.879	-0.91071	2.1531	-2.6186	-3.1364	-1.7152	0.39848	-3.8381	0.30816	-4.6214	-2.541	0.28677	-5.7496	1.8325	-1.1289
-8.2787	-5.1896	-8.6858	-8.6636	-6.9856	-7.5561	-8.3143	-13.098	-5.779	-3.4195	-11.142	-4.103	-9.5837	-9.6714	-9.9201	-11.702	-7.46	-7.2154	-11.053	-10.319	-7.8329	-3.7531	-9.3638	-12.23	-8.6576	-9.1438	-7.4621	-8.7533	-9.6836	-10.504	-6.7682	-7.5933	-11.232	-10.3	-7.9356	-13.844	-9.9007	-12.335	-5.225	-5.577	-12.668	-9.5714	-9.4914	-7.2634	-4.0013	-7.5484	-12.896	-9.5738	-6.4762	-10.719
-4.2855	-3.8976	-3.3404	-1.6145	-4.9543	-1.2227	-6.3578	-3.1348	-6.0109	-4.1401	-2.9309	-5.7118	-3.7114	-7.5796	-2.3285	-4.5299	-4.7961	-6.5565	-4.1072	-3.0838	-0.48224	-3.4549	-1.4134	-3.9065	-1.065	-2.8398	-2.9848	-2.569	-1.1281	-3.0346	-5.4244	-4.3871	-2.2438	-0.57723	-5.6527	-0.32983	-1.7651	-4.2688	-10.164	-3.0579	-6.7254	-6.0828	-4.5828	-2.0271	-4.2578	-4.5971	-3.5795	-5.0469	-6.4513	-6.0668
-10.921	-5.5164	-11.602	-4.7529	-4.6288	-6.7948	-4.0883	-6.7512	-5.5853	-4.3372	-4.8897	-10.986	-7.4362	-5.1723	-8.4876	-7.634	-3.5841	-2.5855	-7.683	-6.652	-4.9789	-5.5665	-8.5896	-7.9681	-6.3141	-8.0908	-6.2563	-4.6549	-9.0444	-2.6095	-4.3538	-7.4238	-10.689	-4.8094	-7.1925	-8.7816	-8.8755	-7.088	-9.4799	-7.5927	-6.7972	-10.55	-8.8567	-7.6804	-5.1761	-8.374	-5.6228	-11.423	-7.6738	-10.596
-1.5548	-4.4777	-4.629	-6.5846	-3.4529	-2.5221	-8.7452	-5.3505	-1.6398	-2.2473	-5.7989	-3.8137	-3.7883	-1.7892	-1.9123	-2.9931	0.74397	-0.49027	-3.0824	-2.7182	-2.2856	-6.5034	-0.035905	-0.04718	-3.934	-2.6541	-2.1434	-7.1929	-0.27021	1.5477	-3.5401	-5.3002	-6.7421	-5.0372	-6.764	-3.4943	-6.1177	-5.4385	-2.6471	-3.34	0.37502	-4.4241	-2.3526	-6.9848	-5.2174	-6.1442	-5.4492	-0.35469	-1.8253	-3.9854
-4.329	2.1827	-3.5189	0.56399	-2.5762	2.5913	-0.14934	-0.64102	-5.9629	4.2146	0.9052	1.1245	-0.069437	-1.7971	4.7649	-1.2439	3.4455	3.1598	0.82269	2.2559	3.3478	0.15632	1.9555	-1.6486	-2.0292	-1.2304	1.8674	-0.73545	0.19942	0.52915	-0.15788	-1.4666	3.0986	-5.0848	-1.3667	3.028	0.70272	5.101	-0.60913	0.93552	4.0662	1.2858	2.7054	2.6242	0.85783	6.5035	-0.9394	-0.53268	-1.9525	-2.1984
-5.6186	-0.55897	-0.0058374	3.2671	-4.0321	-4.9431	-5.5501	-4.1836	-4.8241	-1.4089	1.7908	-5.2939	-0.5544	-2.8082	1.4832	-4.0626	-2.9021	-1.3674	0.79097	-4.7498	3.076	-3.3773	-5.246	0.43926	1.4461	-6.3321	-2.7346	-2.0044	-6.9583	-3.597	-2.1185	0.19456	-0.24196	1.741	-5.7607	-4.9061	1.221	-4.2189	-3.5912	-2.404	-4.0499	-6.686	-2.8911	1.5214	-2.6721	-4.9894	-0.63366	0.24296	-5.1611	-1.1453
-19.352	-27.606	-20.536	-25.538	-20.402	-20.593	-17.931	-21.799	-19.309	-20.27	-22.457	-19.253	-19.013	-17.685	-17.158	-17.354	-22.863	-22.548	-19.729	-15.721	-24.173	-17.52	-19.838	-20.197	-21.025	-19.552	-22.54	-21.882	-22.803	-22.127	-15.707	-17.516	-21.267	-16.815	-23.191	-20.843	-23.13	-20.689	-20.01	-18.953	-24.123	-24.71	-25.267	-27.559	-19.32	-20.378	-18.665	-19.011	-23.734	-17.722
-10.769	-5.9761	-8.2046	-10.581	-7.6021	-11.841	-7.3633	-6.184	-10.232	-12.962	-3.4059	-10.373	-9.9363	-6.7648	-16.229	-8.3171	-13.725	-10.702	-9.242	-8.7715	-11.189	-12.428	-8.7854	-9.9287	-8.182	-7.704	-15.29	-9.9354	-13.17	-11.14	-12.926	-11.262	-15.587	-9.365	-10.422	-10.205	-6.0655	-12.954	-8.0245	-12.699	-7.6638	-11.513	-11.622	-14.674	-15.918	-13.817	-11.284	-7.2735	-8.5853	-10.229
-4.0745	-0.4676	-3.4702	-3.3176	-5.0841	-3.8428	1.7654	-3.0135	-3.9754	-8.0419	-7.4582	-2.8341	-8.1992	-2.8428	-5.0825	-3.8518	-8.8017	-4.2171	-5.2698	-3.2994	-2.2312	-7.0598	-4.272	-5.7545	-2.6864	-6.2919	-7.8835	-1.0306	1.2432	-4.553	-2.2108	-5.2208	-0.79751	-9.0883	-3.7667	-5.0414	-6.3689	-5.171	-6.5911	-8.0698	-2.3766	-1.8854	-4.1236	-5.4291	-4.772	-5.2501	-1.1564	-3.2495	-0.79537	-6.7828
-5.6841	-5.5167	-11.191	-5.6279	-5.3273	-6.2694	-4.695	-8.9775	-5.0544	-7.153	-4.6986	-2.1234	-7.2282	-4.621	-6.3447	-5.302	-10.597	-8.3237	-5.3337	-9.8261	-3.8915	-6.7472	-6.9096	-6.0997	-8.9609	-7.929	-7.1345	-2.079	-6.1658	-6.4731	-0.89396	-2.1813	-6.6411	-9.8196	-7.2024	-4.1587	-4.2382	-1.4121	-9.9337	-7.0646	-9.3275	-10.296	-6.3899	-7.2801	-7.9092	-8.1354	-7.5357	-6.1833	-9.3151	-9.4769
-1.243	-4.564	-0.56895	-6.2157	0.00014202	-4.3851	-3.4836	-0.56691	-5.196	-1.5278	-5.5267	1.9201	-2.6585	-3.8784	-2.9101	-9.949	-2.2198	-4.7926	1.5426	-4.2679	-3.1622	-4.2653	-1.0677	-1.1956	-2.5353	-0.15829	-4.2215	-5.6393	-3.7869	-6.9428	-4.5082	-6.2088	-6.8884	-3.5538	-5.4651	-0.7204	-3.2953	-4.7252	-2.1401	-2.8995	-2.6927	-6.2491	-1.6322	-1.8103	-3.3674	0.76966	-1.8198	-5.0544	-2.1433	0.028658
-20.831	-24.867	-19.397	-20.776	-20.794	-16.464	-19.322	-23.29	-20.878	-21.148	-19.609	-26.56	-22.007	-23.527	-19.79	-21.501	-21.368	-20.992	-23.024	-26.517	-24.348	-18.551	-25.1	-24.572	-23.103	-20.007	-23.802	-22.576	-24.229	-21.202	-25.305	-25.749	-24.637	-20.349	-23.186	-23.58	-24.082	-23.266	-22.942	-22.493	-21.373	-25.101	-21.412	-24.041	-21.207	-21.267	-24.131	-21.1	-22.133	-18.764
-4.596	3.1047	-2.972	-1.5298	-0.37537	2.5389	0.59651	-1.4534	2.1409	0.79522	2.1336	-1.5108	4.626	0.18597	-0.1846	-2.9778	2.8186	1.2552	2.5654	-3.1462	-4.1992	3.1571	-1.3044	-2.2896	0.63378	-1.0221	3.1237	-2.773	1.3317	-5.3162	0.74594	0.1839	1.8123	1.8896	2.8825	-2.7635	1.3252	2.7833	1.2159	6.4012	1.4163	1.8505	3.4866	3.8604	1.5304	0.69723	1.2095	0.91278	1.1344	2.5052
-3.2511	-3.3541	2.4312	-3.0713	-2.056	-7.0608	-5.2691	-4.5513	-6.2268	0.8857	-1.161	0.50972	-3.4516	-1.5673	-1.1949	-0.45464	-3.5609	1.1899	2.1699	-4.717	-2.6281	-6.4888	-6.9802	1.2155	-2.3983	-2.9774	-1.8561	0.11299	-3.0227	-4.3521	-1.7416	-3.4249	-0.95993	-5.2036	-1.0589	-6.0194	-8.5123	1.1988	-2.1328	-1.4656	-2.4821	-4.5605	-0.95878	2.8169	-6.0394	-2.9935	-0.32463	3.0877	-3.6714	-0.67424
3.7305	1.0997	2.7443	5.6122	5.5569	10.673	7.4468	3.3303	6.6653	5.8081	6.3054	10.044	5.2685	4.8919	5.8283	7.0435	6.5607	5.9585	5.1163	3.6848	9.0913	5.7873	11.021	5.6088	5.5233	7.0268	6.1707	2.0637	5.9951	2.017	8.6318	7.1534	2.9489	7.8299	2.7393	6.8797	3.2724	6.8099	6.0002	7.826	4.4764	10.066	5.7102	2.5154	4.2934	3.9642	8.9723	5.186	4.1517	8.0137
-21.958	-23.568	-23.983	-20.221	-20.01	-25.8	-23.471	-21.004	-22.727	-19.972	-19.887	-22.162	-23.941	-22.242	-27.131	-26.608	-19.96	-15.066	-23.921	-17.596	-21.796	-15.627	-17.057	-24.324	-22.024	-18.804	-25.351	-25.605	-24.715	-18.79	-21.19	-25.012	-25.246	-22.765	-21.7	-20.919	-22.504	-21.681	-23.017	-18.553	-27.616	-23.95	-22.313	-22.673	-19.717	-19.593	-15.268	-24.461	-22.16	-22.21
-5.1091	-2.7998	-7.1252	-1.4852	-6.4227	2.0074	3.1968	-4.1611	-3.8178	-8.4313	-2.2998	0.61739	-4.8593	-2.5409	-0.97017	-4.2056	-0.39282	-6.6339	-3.4292	-4.8332	-6.8316	-5.3551	-0.48178	-6.6464	-4.9053	2.0738	-0.3311	-6.2777	-5.5947	-5.1969	1.4682	-2.527	-6.5696	-1.6319	-2.6719	-6.307	-1.6308	-4.5284	-4.0292	-2.7053	-2.8185	-0.18011	0.68088	-6.8316	-0.75787	-6.0176	-4.575	0.25886	-2.4406	-1.892
-10.071	-3.5462	-6.2801	-5.4782	-0.25186	-9.4346	-11.141	-6.0259	-5.2179	-0.86272	-7.1911	-3.0969	-7.8086	-10.046	-6.5771	-7.3126	-4.3819	-3.0664	-2.6789	-6.8341	-7.3714	-3.3407	-5.4748	-0.77762	-0.60249	-6.963	-3.8641	-5.5493	-0.045983	-2.7439	-4.4744	-2.5202	-8.4288	-4.5426	-7.0964	-5.9305	-6.6489	-4.8068	-5.0362	-2.727	-6.5191	-5.8521	-3.1662	-5.9226	-5.7566	-7.4253	-7.7044	-6.5331	-6.0534	-5.1108
-12.814	-10.126	-10.651	-12.984	-8.857	-16.713	-8.435	-13.818	-13.268	-9.8447	-13.79	-13.134	-7.3508	-12.862	-12.602	-12.445	-9.921	-15.604	-10.966	-10.341	-13.317	-10.357	-12.561	-11.204	-10.759	-15.485	-14.416	-8.7108	-7.1811	-14.18	-13.09	-13.138	-15.485	-15.762	-13.221	-10.806	-11.558	-9.6074	-12.363	-11.316	-10.036	-12.888	-15.532	-17.762	-14.299	-8.8001	-13.803	-13.57	-8.6866	-15.29
-15.499	-15.393	-14.137	-15.079	-15.989	-13.594	-14.641	-17.32	-13.844	-8.1244	-13.527	-19.483	-13.348	-11.172	-12.184	-11.782	-10.442	-14.601	-12.935	-15.264	-11.775	-13.012	-13.948	-9.8913	-10.246	-12.171	-12.625	-11.27	-10.665	-15.896	-17.436	-8.6813	-13.747	-7.8836	-11.913	-19.849	-15.199	-11.931	-9.6034	-11.206	-10.232	-13.344	-15.271	-14.806	-13.911	-14.921	-13.726	-15.419	-11.85	-11.259
-10.685	-13.734	-9.842	-13.455	-6.8773	-8.6023	-8.1111	-16.475	-10.296	-9.6719	-8.3613	-11.96	-11.857	-11.267	-8.5426	-12.28	-15.896	-8.7624	-5.4298	-11.436	-11.114	-9.3307	-12.98	-13.241	-12.13	-9.0451	-13.715	-9.0524	-9.7342	-15.55	-11.688	-6.078	-11.066	-11.626	-13.229	-15.439	-9.0158	-10.671	-10.584	-9.7984	-12.572	-10.244	-11.652	-7.0353	-11.8	-14.343	-12.734	-10.634	-11.641	-13.015
-2.1267	-3.3457	-3.7954	-3.6722	-3.9943	-4.7079	-4.2383	0.99276	1.0304	-3.5253	-0.097691	4.6312	-5.4554	-2.2992	0.79885	2.2755	-3.338	-2.276	-3.1313	2.2029	-1.5749	-1.1632	-0.71687	-1.6268	-1.0876	-2.1185	-4.4835	-1.3418	-3.2918	-4.0141	-0.49296	2.2709	-4.6825	0.18168	-4.7283	-2.888	-4.574	-4.3208	-1.2683	-1.1758	-4.6904	-2.3376	-2.8653	-5.7402	-3.3347	-3.9461	-3.3429	1.5031	-4.2936	-0.6328
-3.4067	1.4619	2.104	3.0275	2.7353	5.5842	1.6091	4.2386	4.9401	-0.27357	1.6949	0.6443	1.7163	0.92872	0.44733	-1.4689	0.89226	1.6974	3.0136	0.70836	5.0536	4.0432	-0.1859	-2.568	2.587	8.1688	0.36737	3.7619	2.0271	4.7494	5.7328	1.4889	4.0339	2.0493	-1.4432	5.7335	4.5845	-4.1383	-4.9653	-1.7754	0.85795	1.0288	-0.2567	0.17613	3.1181	0.47908	2.3982	-1.3002	-0.31483	4.1452
1.6334	-0.1507	6.3824	5.4827	-0.40677	-0.41266	2.7718	3.0004	-1.7575	0.12948	0.026565	0.27432	3.4385	5.9856	6.3004	1.157	-0.39839	6.3279	0.98936	-1.0955	-1.04	1.6642	4.1499	1.2639	0.44322	0.17991	1.4753	-2.1289	-2.8807	4.695	1.6845	-0.4858	0.65048	2.3094	0.042135	-0.13015	0.43383	1.2065	0.50064	1.2049	-3.7902	2.8686	2.6863	-1.0094	2.0216	3.1393	1.3748	-0.12161	2.0676	0.77421
-2.4371	-7.6766	-4.7812	-1.7994	-5.4675	-3.0016	-5.8632	-2.4114	-1.1399	-5.0554	-5.2748	-0.91245	-0.99209	-5.0365	-2.5825	-6.8673	-4.2735	-5.0002	-0.32247	-5.3449	-4.7539	-2.5225	-1.7713	-1.7198	1.7773	-6.09	0.12357	-1.0913	-2.4617	-3.5978	-5.8362	-4.1743	-2.6148	-7.218	-3.8067	-3.7726	-0.50147	-5.7957	-1.9632	-3.7974	-4.8545	-1.5322	-4.4375	-4.308	-3.4548	-5.961	1.826	-0.21009	-0.095186	-4.3067
1.4738	-4.3592	-2.159	-4.4157	-2.5584	-3.827	-7.6779	-5.2151	-6.6397	-5.9393	-1.8685	-1.5751	-1.9038	-0.82107	-5.8839	-0.35172	-2.4151	-1.0817	-5.1659	-5.7079	-0.67146	-3.4674	-3.6661	-2.3073	-2.49	-1.5167	-1.3284	-6.3511	0.66661	-5.3754	-4.6766	-10.853	-4.4968	0.43933	-9.4322	-1.0679	-0.84799	-5.1855	-3.6077	-6.5205	-1.4463	-0.96419	-3.3165	-5.3018	-1.9556	-1.0076	-3.8592	-5.4131	-7.5063	-2.1912
7.2324	4.624	4.0078	6.0762	7.5331	8.1187	7.5953	3.5367	4.0848	6.3938	7.0271	3.0971	5.03	5.6878	2.8004	4.3729	7.4764	2.9984	8.0577	3.772	1.58	0.98771	8.7156	4.1553	7.4697	3.663	9.3462	0.81194	6.0852	4.7841	6.9916	4.6771	4.2276	6.3393	0.67913	5.4688	7.4627	4.0097	3.3605	2.1626	7.4177	-0.19228	7.5504	1.3119	1.1706	3.9935	2.8809	3.9549	3.6083	1.8616
9.4927	8.598	9.598	13.154	14.021	7.3198	9.7776	10.175	9.9973	9.0219	14.279	11.019	9.2697	12.709	8.4333	13.949	11.504	10.611	8.9608	7.9178	5.4684	7.5704	7.5317	6.6919	8.8584	5.3474	7.1692	13.064	8.3137	9.6213	8.1534	10.404	8.7345	8.1086	8.9819	13.275	6.5792	8.296	11.344	10.726	11.655	9.1267	9.5297	15.127	6.944	10.34	12.786	12.124	11.004	12.041
-16.492	-11.317	-14.526	-9.9622	-12.251	-11.889	-12.481	-16.607	-13.463	-18.264	-14.574	-13.004	-13.421	-15.615	-10.88	-15.324	-17.889	-20.742	-16.141	-13.815	-10.148	-15.037	-10.819	-16.292	-13.404	-14.067	-14.838	-10.901	-8.6506	-15.781	-11.498	-11.238	-14.351	-12.549	-11.645	-9.6389	-10.495	-13.616	-14.127	-13.058	-15.915	-15.102	-17.747	-11.89	-17.286	-17.333	-15.036	-14.054	-18.989	-13.433
-5.3497	-0.99084	-5.8359	-5.4764	-5.3373	-2.9551	-3.0219	0.32309	-2.8892	-0.55883	-3.8723	-4.7212	-4.4289	-5.0551	-2.5781	-4.2511	-5.5618	-1.6889	-6.0325	-5.9102	-5.2605	-3.0742	-0.40454	-5.426	-8.325	-0.69065	-6.2889	-2.1773	-0.12847	-0.31666	-4.6564	-2.056	-2.3928	-4.0912	-6.2667	-5.1147	-3.229	-1.5331	-1.5126	-6.5293	-7.7672	-5.2251	-5.6564	-4.5671	-3.8442	-6.1636	-6.4859	-2.9859	-2.8127	-0.44923
-5.9443	-6.8223	-4.3541	-2.423	2.2568	-3.2966	-5.9706	-4.3925	-11.139	-3.3982	-2.6513	0.86194	-3.2976	-6.9547	-0.25805	-7.0922	-1.0785	-2.521	-2.5273	-0.73862	-5.9288	-2.1706	-0.48663	-1.6155	-0.1909	-6.0384	-0.95936	2.5041	-1.9331	-5.6937	-1.2722	0.38561	-7.8225	-3.1869	-3.6349	0.34963	-3.6616	-1.0443	-2.074	-7.9507	-2.0947	-4.9012	-0.57174	-5.9751	-1.7694	-5.1207	0.7101	-3.1635	-2.833	-3.7743
-6.1516	-3.9083	-9.7639	-9.0884	-6.7276	-7.6478	-6.2059	-3.5373	-4.3258	-7.5852	-3.9011	-8.0856	-0.19893	-3.4631	-3.9772	-1.5202	-6.4003	-6.4761	-6.0474	-4.5465	-6.4159	-3.0706	-5.8189	-5.2424	-10.596	-4.6521	-7.2128	-4.3932	-2.8801	-3.7612	-4.4462	-7.8523	-4.8956	-7.9526	-6.6163	-4.8844	-5.4626	-6.1331	-3.2543	-4.7578	-11.439	-7.5208	-7.7772	-7.0748	-7.4149	-3.762	-9.5561	-7.1602	-3.5104	-4.5161
2.5607	1.1193	1.7916	3.6911	4.064	0.95865	6.6826	1.3649	1.4655	3.0736	3.1568	3.8245	3.8151	3.9309	6.059	2.3599	7.3517	10.472	1.6815	6.0314	2.8587	0.16894	4.6545	9.8273	5.6635	4.3394	2.9751	0.033118	4.1767	1.18	3.5683	7.2089	3.9399	-1.5391	0.31856	4.8447	1.759	1.2978	4.7938	0.92127	5.4452	1.4444	3.6401	-3.1055	5.7748	5.8349	-1.4422	4.8147	1.077	2.435
-0.20442	-0.88071	1.2876	2.7349	1.6608	-2.0427	-3.7418	-0.58521	4.511	6.4948	-5.4075	1.1898	-5.3113	4.1928	-1.2877	0.80343	1.8402	2.7445	-1.3478	6.1982	4.2373	3.1534	3.8029	-3.0368	-2.1081	2.7416	3.4724	2.093	-2.1439	2.1891	3.0008	0.59707	-0.85627	-2.6905	3.584	0.85001	-1.2643	-0.24757	-2.0341	4.864	4.2834	5.8256	-1.8713	1.145	0.74976	1.0236	-2.8559	4.6957	1.7189	-0.047997
-3.3149	0.31665	-0.35383	-2.7677	-2.619	-0.59145	-3.3262	3.7589	-2.7731	-1.6211	1.4501	-0.60051	-2.7715	-0.89768	-3.6213	-1.7165	0.27616	-0.93733	-2.9598	0.024829	1.0366	1.8373	-0.5189	-0.78107	2.3686	0.92713	-4.1093	-1.3489	1.4189	-0.74636	-1.3632	-0.74739	-2.5173	-2.6332	0.39011	2.9199	-0.69627	0.49131	0.90045	-2.1571	-2.0988	-1.4874	1.5256	-2.3438	-0.64858	2.9899	-2.9362	1.816	-0.56423	-0.66464
-4.6522	2.3852	0.50457	-2.3686	-5.4479	-0.22003	0.052994	-1.6163	0.16797	0.53893	-0.43882	0.6039	-1.0764	7.687	-2.284	-4.9148	-0.64074	-0.03106	-2.2448	3.8301	-0.4026	-2.4318	-0.9735	-4.0364	3.0199	4.0829	-1.4162	-1.1886	0.39681	-2.0911	4.1656	-4.278	-2.3982	1.9989	-2.8849	-1.1344	0.48754	4.8675	-2.4698	1.6075	2.5507	-3.1449	4.1863	-0.025586	-5.253	-2.5416	-1.1554	-1.8862	-1.6508	-5.9623
-13.224	-11.894	-12.709	-12.545	-18.363	-10.288	-13.55	-15.23	-13.109	-10.019	-17.288	-9.3297	-9.8757	-13.861	-12.862	-14.374	-12.306	-14.313	-11.822	-13.256	-9.9562	-10.021	-10.545	-13.102	-13.766	-11.948	-12.548	-18.624	-12.29	-17.378	-13.054	-11.313	-13.286	-14.464	-17.142	-13.244	-8.1568	-11.002	-10.947	-11.723	-12.97	-12.03	-13.637	-17.925	-18.437	-13.455	-14.718	-13.353	-10.409	-15.013
1.9173	0.95467	0.82853	0.55322	1.1182	-0.88506	-5.518	-2.4686	-3.2379	-0.39215	1.1361	-2.0717	-3.3746	2.988	1.671	1.8423	-7.0777	0.41604	2.9014	-2.7772	6.1034	-1.4667	-2.9921	1.1151	4.2566	-1.3922	-3.9471	1.4868	-0.23397	-4.4979	-3.3145	2.1392	-4.4433	4.4057	-2.5397	-0.54505	1.676	-0.01467	1.1162	-1.7355	2.526	1.7393	-1.6746	2.5161	1.1908	3.3034	-0.56985	9.7582	-0.14951	5.3942
-8.9102	-11.594	-11.415	-8.4041	-11.559	-10.567	-5.4323	-13.384	-12.016	-11.428	-12.509	-9.9602	-8.6053	-14.732	-12.849	-13.282	-16.755	-11.88	-10.064	-12.634	-11.081	-7.1992	-4.2494	-8.5388	-12.174	-12.481	-9.9285	-9.0171	-12.316	-10.435	-11.358	-12.281	-10.067	-7.5579	-10.685	-11.758	-11.046	-11.639	-15.3	-10.588	-9.1706	-11.224	-9.4454	-13.791	-7.1667	-10.892	-10.665	-8.6262	-13.39	-8.9665
4.2811	2.6255	-5.3883	4.1214	1.675	0.70622	0.85036	4.9142	2.1441	2.6377	-1.0256	-0.10827	2.5107	-0.70475	1.6265	1.5712	1.6177	0.58176	-0.05782	-2.665	0.90937	-1.8495	1.3419	0.061933	3.0463	2.5926	1.5072	0.11674	-0.19099	1.2963	-2.7625	-1.8422	5.3197	1.3631	4.9152	-5.6012	0.78432	3.5056	-1.1123	1.8385	3.2839	3.0739	0.77935	6.5971	-0.32246	-1.726	-1.9235	-0.67522	-0.29405	-1.697
-1.0133	-2.5026	-2.5338	-1.4012	-1.4969	-4.4536	-6.6144	-0.73151	-2.2899	-0.49398	-1.0746	-5.2248	-5.3893	-2.3921	-3.377	-5.62	-3.9387	-2.4883	-1.6029	-3.3123	-0.6171	-5.486	-1.3272	-2.4479	-3.3958	-4.3937	-6.2115	-3.1746	0.72059	-1.4981	-3.6839	-2.8559	-6.1768	-4.4711	0.31323	-2.6302	-0.52045	-1.7756	-3.2921	1.4936	-1.6605	-1.2776	-1.3565	-1.6183	3.1594	-0.5377	-5.0695	-6.3445	-2.7396	-6.1509
-8.5186	-9.3593	-7.9563	-11.024	-10.77	-12.441	-10.287	-12.719	-11.085	-11.224	-19.789	-10.855	-9.8746	-9.5292	-10.636	-12.482	-11.865	-9.3213	-13.282	-11.582	-9.6382	-11.06	-13.913	-14.024	-9.7393	-5.7332	-13.692	-14.528	-8.9824	-12.042	-13.964	-10.276	-12.312	-16.492	-8.6511	-10.79	-8.235	-14.75	-9.7752	-10.128	-11.917	-14.807	-12.776	-12.96	-12.933	-9.9218	-10.349	-15.353	-11.013	-11.67
-19.53	-24.292	-24.462	-20.109	-22.031	-21.239	-24.111	-20.421	-21.008	-18.012	-22.562	-21.721	-22.439	-22.463	-22.855	-22.406	-22.038	-19.718	-24.906	-23.024	-17.438	-18.689	-22.698	-23.127	-18.944	-19.576	-20.596	-20.7	-15.66	-20.836	-21.788	-22.016	-21.555	-22.795	-24.047	-22.308	-22.934	-23.659	-21.017	-22.327	-17.873	-24.995	-20.838	-23.033	-23.333	-20.49	-22.887	-24.402	-20.428	-21.518
-1.1408	-0.030424	1.3156	3.4796	-1.4182	2.9764	2.0142	4.6442	3.2163	-2.4711	1.035	-1.5116	3.5697	4.3143	1.1998	3.9102	0.64868	-1.4136	0.41301	3.8051	-1.9457	-1.5348	1.7749	2.2964	4.0549	-3.2365	1.3278	-3.8217	-2.774	-0.9386	1.8333	0.96418	0.79067	0.50574	4.0071	1.2451	-3.1168	-1.3864	-0.75289	1.5857	1.4821	-0.22948	1.5656	-0.46054	-0.88587	-4.2436	1.0987	-2.349	3.6364	-0.26874
-2.3705	-2.1769	-4.1981	-0.099833	-4.7969	-4.475	0.57675	-0.3697	-1.3414	1.5129	-1.5673	-4.189	-1.2194	-2.1274	-4.7954	0.53252	-3.5348	-3.6105	-2.4466	0.27594	3.3228	5.3796	-0.58514	-3.6746	3.6241	-1.7394	-2.2504	2.8965	0.050259	0.046009	2.8662	1.8203	-2.6593	-3.053	-3.7854	0.22308	0.55566	-0.23051	1.3596	1.6789	-6.2475	0.67716	3.8375	-4.9953	1.4915	0.21107	1.3481	-2.3496	2.2128	-1.6656
-1.4633	-5.9429	-4.0839	-8.1571	-3.4234	-4.2837	-4.0283	-3.192	-5.4869	-4.5943	-4.0813	-5.935	-3.1239	-1.6375	0.19562	-1.0589	-4.583	-5.5854	-4.7201	-1.6514	0.15177	-1.586	-2.2892	-3.1469	-5.7943	-2.5171	-6.073	-3.19	-5.3459	-4.2512	-4.2877	-4.3351	-6.5269	-4.1677	-4.0175	-2.9809	-5.9778	-5.99	-6.701	-3.7649	0.78963	-5.1405	-8.2649	2.5179	-8.2301	-6.1124	-6.2323	-0.24723	-4.1961	-2.4893
5.653	6.2705	11.333	7.3108	6.7517	6.1146	11.475	7.8923	8.6116	12.418	5.7253	7.4773	10.022	6.8534	6.0957	7.7108	3.4862	8.9062	1.5226	3.7781	8.1779	5.9124	10.518	5.1776	5.4362	6.3823	8.0557	10.552	2.9957	3.7096	7.1569	4.1447	10.254	-0.13168	6.3195	4.6515	3.6571	5.3108	10.111	8.0593	1.1387	9.1948	7.8322	6.5133	6.2727	6.3766	9.6921	11.519	6.65	3.351
-8.47	-8.221	-9.9714	-10.088	-7.7265	-10.058	-12.23	-7.7338	-8.6853	-7.7237	-14.319	-9.8558	-8.6669	-14.533	-4.626	-11.32	-5.3639	-7.6305	-11.876	-8.4683	-4.4516	-8.7964	-6.3529	-10.245	-7.4443	-8.2775	-13.611	-7.8906	-11.513	-8.7151	-7.0995	-8.0105	-8.9639	-4.5905	-3.7198	-6.034	-13.912	-9.4344	-12.172	-9.7699	-10.188	-12.654	-12.171	-6.377	-5.9332	-6.21	-7.6906	-11.221	-9.7902	-7.7383
3.1574	7.0619	-3.7348	-1.7883	-1.1476	-2.755	2.2543	2.1996	-1.8192	2.8852	-1.6509	0.1435	2.4845	-1.4543	-1.3198	-5.7425	-3.3499	-0.98232	-1.4321	2.3422	3.8663	1.0081	1.4767	3.2946	-0.15227	0.65233	-1.0835	1.038	-1.7293	-0.075238	1.5329	-1.3037	2.0361	3.2367	0.52414	-1.8535	0.26795	-1.1149	1.1231	-0.12133	-2.2942	-5.7116	5.298	1.5708	3.3544	-2.5503	-0.13932	-2.4217	3.1203	-1.8893
-8.8807	-13.199	-11.528	-12.078	-10.475	-19.775	-16.439	-6.9666	-9.0464	-9.95	-7.7097	-9.2372	-9.4899	-10.701	-11.583	-11.441	-10.378	-13.975	-9.6343	-8.2193	-12.498	-10.087	-11.688	-10.618	-10.614	-8.1175	-15.695	-10.745	-15.148	-10.732	-15.448	-8.5913	-12.572	-12.316	-9.2687	-13.257	-14.505	-9.8859	-12.148	-10.139	-12.194	-16.683	-9.0755	-8.597	-9.6539	-13.183	-17.151	-13.371	-11.821	-12.073
5.8997	8.324	8.9275	5.5255	7.475	6.9984	9.2813	9.6702	7.4318	6.8265	8.0895	8.4341	4.3042	6.2089	5.2671	8.4032	4.9224	5.3978	9.8187	4.4182	5.8187	2.506	5.4323	5.3257	9.2178	5.4663	9.7655	11.747	9.173	6.076	7.7316	2.4553	11.293	5.1803	6.4384	11.081	7.3418	3.8422	8.6235	8.3792	6.6579	5.1427	7.636	3.0884	8.3491	4.4087	6.7866	4.9535	2.3644	6.75
-5.6853	-5.4744	-3.9496	-5.4509	-3.2401	-6.6341	-6.8932	-8.2316	-5.5105	-9.6554	-8.0458	-11.033	-8.1406	-10.011	-5.5271	-3.2794	-7.3847	-9.6596	-4.1751	-6.7817	-6.5281	-11.394	-6.7505	-4.3697	-10.916	-4.622	-12.39	-8.7158	-5.8482	-7.4656	-6.1356	-7.4493	-6.1022	-6.0741	-6.4114	-9.0563	-3.6037	-9.6183	-8.7068	-5.6993	-6.8181	-5.841	-8.6938	-5.5844	-5.507	-6.6404	-6.5218	-6.3951	-9.0053	-6.9599
-23.733	-20.525	-26.58	-18.005	-23.2	-25.084	-18.814	-25.132	-17.925	-25.337	-21.03	-21.457	-22.738	-17.816	-20.681	-21.178	-23.565	-24.429	-21.865	-23.831	-25.41	-19.281	-21.697	-22.684	-23.579	-24.41	-22.982	-24.842	-20.024	-21.254	-20.959	-22.962	-22.779	-19.729	-21.66	-26.814	-22.144	-24.94	-22.927	-20.088	-21.167	-19.634	-23.088	-21.697	-24.746	-25.894	-20.634	-20.647	-23.202	-21.714
4.1435	6.616	1.8686	4.4406	4.6109	4.5799	5.5581	-2.3827	5.3893	4.6229	7.8182	2.4726	4.0153	2.311	5.8164	4.2466	2.3807	8.1155	4.0864	5.2178	2.7011	5.1896	3.6852	10.436	8.9012	1.7741	7.0418	5.7478	10.132	7.1745	2.8008	-1.3734	3.7696	10.119	10.471	9.9205	9.8462	5.9457	5.8501	5.6633	9.0128	8.4158	9.5	5.8229	4.1389	6.5052	6.8023	5.8297	4.9755	0.49249
-3.6991	0.77573	5.1513	-1.0981	2.2263	3.3141	1.4443	3.2321	0.029646	-1.4188	0.14981	1.4088	-0.94674	-1.1309	-3.337	-2.4622	0.34471	-0.96783	-2.302	-0.57408	-2.7916	-5.4996	-1.4936	1.5957	3.6558	-0.99676	-1.3921	-4.1433	-3.9581	1.6295	-1.5274	2.3839	-1.8457	-3.4807	-1.275	2.3206	1.6749	4.5045	-1.3664	-2.5569	0.23918	-0.68098	-3.5024	-1.5567	0.79432	7.3581	-1.1514	-2.8448	2.9554	3.7489
1.552	7.8077	4.7775	5.5339	5.0582	10.164	5.6333	11.637	7.7983	4.9216	10.786	6.0867	12.459	6.8319	9.3934	4.2463	6.0513	6.7927	7.7399	5.5493	5.2294	4.7895	7.5783	7.7703	6.3965	4.4541	6.5633	4.8573	2.4514	3.7665	6.553	6.6085	2.7873	7.3686	4.5187	6.6939	7.2205	4.0109	8.8327	6.1765	7.7083	6.9547	6.5461	5.7298	8.8609	6.6533	10.219	7.0032	8.1157	6.0452
-6.3306	0.97139	4.1921	0.16468	-3.6885	3.0446	1.74	2.1458	0.71786	-2.1042	-4.349	2.3611	-1.0599	-1.7461	-2.9919	1.3457	0.922	1.841	6.5438	-3.3359	-5.4452	-0.0095304	0.79494	5.8289	-0.013137	1.7038	5.2566	3.1452	-0.31526	-3.881	-1.0983	1.3467	-0.14098	-0.42149	-1.588	1.2724	-2.1545	3.1309	2.206	3.8397	-0.1246	-2.2275	5.7468	2.7138	1.4566	1.7953	1.3765	1.3838	-0.79458	1.6524
-11.055	-10.07	-10.553	-10.529	-11.746	-7.7722	-10.071	-9.7647	-13.459	-11.071	-13.099	-9.7347	-9.866	-11.465	-12.087	-11.529	-7.8092	-11.564	-11.57	-12.696	-10.649	-6.6931	-10.971	-9.4974	-11.668	-6.0765	-5.9518	-11.358	-10.276	-13.383	-8.5907	-10.381	-10.229	-12.903	-10.531	-11.168	-12.173	-8.4157	-5.7853	-12.062	-7.9974	-11.056	-11.65	-7.2528	-11.063	-10.596	-12.71	-11.184	-10.852	-8.8635
-3.0024	1.9022	-3.9229	1.0351	0.20121	-2.0745	1.264	-2.2839	-2.9245	-2.2002	-2.5236	-9.7895	-0.86497	-0.36118	-2.6849	0.34747	2.3103	-1.2723	-1.6556	-2.5012	-0.45875	0.024312	1.1099	0.91198	-0.79141	-0.9645	4.3751	2.883	-3.6797	2.8567	-0.9413	3.4243	-2.3475	1.2221	0.13057	-3.0758	-1.5674	1.0874	-1.0316	-3.5795	0.4812	-5.0386	6.7175	-1.8409	-0.98542	-2.4798	-3.1877	-2.1068	-1.9562	3.1129
0.7398	-3.1698	-0.70734	-1.9314	3.5762	1.4995	0.12603	-3.3144	1.6122	1.1878	3.8037	-2.9242	3.8449	-0.31981	1.2352	0.34038	-2.8902	1.2644	-2.0595	-2.12	-0.057821	-1.8747	2.5008	2.2566	0.49378	0.099093	-1.4645	0.57311	2.952	-0.61417	-0.38232	-5.1997	1.8573	0.96296	-4.569	-2.6192	-0.49603	-1.076	-3.3818	2.8198	3.9529	-0.051161	-0.83987	0.72723	-2.172	-3.9375	7.1984	-2.8708	1.5028	-1.4369
-12.099	-9.2978	-10.756	-5.2845	-7.2336	-11.184	-9.9046	-9.3185	-11.377	-10.062	-10.885	-5.7723	-10.138	-15.7	-11.488	-7.0523	-9.6954	-7.0517	-12.364	-9.3512	-9.8919	-10.214	-8.5477	-12.865	-6.7264	-11.053	-12.096	-7.4852	-10.115	-5.499	-12.303	-10.629	-9.4879	-13.531	-13.639	-11.402	-9.2036	-5.2324	-11.405	-14.56	-7.9287	-11.498	-5.3366	-11.266	-11.445	-13.846	-5.7575	-8.1051	-10.011	-14.883
-2.895	-4.1296	-0.28154	-5.2037	-9.5845	-5.7554	-6.2917	-3.5981	-7.1076	-2.2487	-5.6424	-7.1891	-3.3411	-5.2009	-5.5219	-4.6371	-8.0872	-2.8565	-6.3821	-4.7862	-10.211	-5.2307	-6.3052	-8.5632	-3.9289	-7.4181	-5.6874	-2.1241	-7.9226	-3.1345	-5.1969	-5.4248	-7.8242	-3.9444	-9.8679	-3.5383	-3.0104	-7.3403	-1.5262	-5.1143	-1.7529	-1.0398	-1.9206	-3.1835	-4.5017	-1.0699	-8.0945	-3.2959	-2.3206	-10.099
-10.007	-8.6957	-8.8367	-9.203	-9.2946	-8.5386	-8.1448	-11.238	-7.445	-10.63	-8.9184	-12.565	-11.422	-8.9487	-8.0364	-3.8068	-11.145	-9.2632	-8.4879	-12.474	-9.7751	-10.61	-9.5213	-9.0565	-8.4051	-6.1031	-4.8356	-7.7637	-9.5637	-9.0177	-6.8575	-7.7696	-10.367	-6.419	-7.0866	-6.9906	-6.9057	-4.117	-5.1569	-7.4621	-7.5507	-4.793	-6.2638	-8.6471	-10.759	-6.4649	-7.9854	-9.5707	-8.7281	-11.716
-10.77	-12.57	-14.973	-11.987	-15.962	-7.6549	-13.502	-11.659	-8.1519	-14.683	-9.4569	-9.9645	-10.401	-9.368	-14.549	-10.643	-6.1414	-10.266	-10.208	-14.61	-11.629	-16.324	-9.6851	-11.095	-6.6546	-11.427	-19.329	-12.815	-9.7435	-14.12	-11.211	-9.9485	-10.302	-8.9859	-12.785	-14.747	-14.281	-15.542	-14.777	-9.9299	-10.584	-14.837	-7.2725	-10.844	-10.574	-7.3117	-11.973	-11.634	-13.88	-13.974
-7.7843	-12.119	-14.942	-10.044	-14.461	-11.576	-11.878	-14.046	-8.0243	-9.2066	-5.7771	-8.1295	-12.691	-7.2684	-12.226	-8.2581	-12.526	-10.726	-11.164	-10.662	-13.409	-12.123	-11.684	-6.046	-10.427	-12.453	-7.5061	-11.007	-6.1937	-11.147	-7.6636	-8.4432	-10.067	-6.8188	-12.884	-8.9853	-8.9943	-9.277	-7.5221	-11.048	-11.415	-9.4248	-6.9422	-15.916	-8.3203	-8.1032	-9.809	-7.2587	-7.6619	-13.475
8.3442	6.622	8.8964	7.1085	7.6547	9.4939	5.166	8.4882	10.067	8.8126	7.5419	8.4032	7.3614	4.4153	10.837	4.0491	3.7025	5.2052	1.7982	6.8152	5.2247	8.1229	7.8164	9.7227	8.042	6.2978	11.258	6.2487	2.3684	7.6477	8.4811	10.138	7.5843	7.697	6.7017	10.674	5.5439	6.5745	5.3757	7.1756	3.2019	8.1385	8.3184	10.224	7.3654	5.3974	8.7438	5.5911	10.549	2.65
0.18938	2.9547	7.2358	-2.1572	8.8204	4.7749	1.6061	0.62001	4.6116	5.7108	7.0799	1.0988	4.3183	0.26491	2.8021	2.5683	2.7098	8.2508	2.8263	-0.68398	7.425	3.368	4.7198	3.808	4.8519	0.3522	9.4498	0.63329	2.8406	7.1516	5.0747	5.526	1.1108	7.9029	3.6898	5.7218	11.679	6.4095	9.2646	9.7325	2.2554	1.1142	3.5098	0.82167	5.5067	4.2948	5.1178	1.6666	1.8524	5.3539
-7.8467	-6.9706	-12.128	-4.5978	-9.2559	-9.5687	-11.088	-8.9505	-5.1813	-8.6922	-7.7445	-14.993	-14.701	-8.2009	-9.8806	-9.5233	-10.628	-14	-9.6571	-10.033	-14.601	-11.29	-9.6412	-10.607	-6.9359	-6.5689	-7.9125	-8.1643	-6.3015	-10.856	-12.103	-8.8033	-12.69	-4.4635	-10.735	-12.296	-4.022	-12.765	-9.9772	-7.1673	-7.7095	-8.7103	-10.072	-9.8709	-13.814	-11.936	-12.621	-2.25	-13.464	-12.284
-6.0282	-9.2891	-6.0779	-6.9469	-6.6065	-7.3016	-6.8612	-10.664	-7.0628	-5.6096	-10.297	-12.316	-7.9946	-10.423	-5.7495	-3.3018	-10.911	-6.8317	-5.0284	-7.2259	-7.1599	-9.3088	-9.2842	-11.483	-10.603	-9.0652	-10.566	-11.78	-6.6508	-5.1377	-9.2414	-4.3922	-9.3771	-7.5567	-5.2954	-7.3936	-7.324	-10.201	-8.9072	-12.852	-7.0895	-4.9464	-8.3262	-7.851	-7.1464	-5.37	-4.327	-13.16	-8.5397	-6.5683
-4.6214	-3.2836	-7.5906	-4.1993	-3.1615	-0.1786	-4.0918	-3.3856	-4.8786	-1.3472	3.0275	-3.284	-5.3173	-6.5827	-3.0935	-5.2865	-3.3051	-10.522	-4.2804	-3.0759	-1.9595	-7.4934	-8.1515	-1.1059	-1.5186	-1.9093	-3.8564	-4.0571	-4.4101	-3.2529	-3.7643	-6.3783	-4.2661	-3.6065	-0.85675	0.80786	-6.5329	-4.937	-4.0044	-3.4908	-1.582	-0.42573	-7.0552	-3.1469	-4.9964	-0.32125	-1.6154	-2.5143	-1.1272	-4.4468
-2.0509	-5.4503	-6.2607	-0.471	-6.2598	-5.2131	-5.7384	-8.1845	-5.8178	-6.2064	-2.8499	-10.719	-12.213	-4.9066	-3.2964	-7.9717	-4.9889	-8.496	-5.182	-8.4161	-6.28	-2.9297	-6.6855	-7.7968	-4.3035	-6.1101	-9.5279	-5.5498	-8.983	-8.1022	-5.6669	-1.6915	-5.7149	-5.4645	-11.614	-9.7887	-7.3958	-7.5918	-1.0277	-4.3842	-4.6633	-3.0176	-0.2062	-4.2075	-10.314	-6.483	-1.7155	-4.7554	-4.7167	-12.301
-13.955	-20.556	-19.736	-22.136	-20.866	-19.058	-19.528	-23.53	-24.331	-23.186	-19.845	-19.433	-13.531	-21.936	-18.986	-25.685	-23.657	-22.289	-24.828	-25.198	-20.75	-18.557	-20.648	-19.66	-25.416	-18.856	-23.158	-23.591	-22.882	-23.934	-22.177	-21.336	-22.363	-19.577	-18.87	-23.461	-22.659	-23.357	-24.285	-21.383	-21.398	-20.999	-16.132	-23.99	-23.71	-20.144	-22.627	-21.834	-24.759	-22.23
2.3085	1.0679	1.4037	4.3966	2.7755	0.9487	0.063261	-0.49635	1.6289	3.6206	1.2998	3.6584	1.522	0.090362	2.6838	2.8621	3.6284	-1.1601	0.19181	-0.56311	2.4105	-0.083934	2.0857	-1.6603	-2.4611	1.6451	1.896	-0.45513	0.48984	1.6226	2.1812	-0.5226	-3.8848	-2.7767	-1.3944	-1.6266	-0.89786	-3.765	1.2722	2.9745	-3.8508	-0.28821	1.3534	0.79915	2.0376	0.92921	-4.6377	-2.1191	-1.2359	-1.3341
0.4051	0.04786	2.1045	-1.7253	-1.4149	2.2803	-0.85888	-0.69047	0.50516	-3.6226	0.31712	-1.3435	-3.7001	0.41478	-4.5376	-5.4287	-3.6681	-5.1662	-2.3129	0.79365	-2.7764	0.2727	0.8388	1.013	-5.7501	-1.748	0.44836	-5.9912	-1.2904	-1.6852	-4.4577	-4.6309	-2.7804	1.4968	-1.6639	-4.5708	3.2449	-2.0593	-1.7868	-2.9754	-2.095	-1.7518	1.4874	-3.8664	0.55423	-2.7525	-0.60492	0.31906	-9.6513	-4.0533
-9.1468	-9.2235	-10.54	-12.187	-13.818	-14.559	-13.539	-9.598	-11.751	-15.238	-11.412	-9.3636	-11.297	-10.199	-11.238	-8.8592	-8.4237	-12.443	-9.2393	-7.0479	-10.272	-10.782	-11.405	-11.014	-10.871	-10.194	-11.24	-9.7875	-10.543	-7.6424	-11.505	-8.2764	-14.398	-10.7	-14.035	-7.1067	-12.906	-9.7975	-14.783	-19.178	-11.403	-11.12	-8.9072	-9.0468	-12.878	-10.628	-12.21	-13.617	-8.4461	-12.117
-5.2448	-7.3166	-0.98653	-5.773	-0.96287	-1.8564	-2.347	-4.07	-1.3244	-1.7573	-1.816	0.25625	-1.5886	-1.1088	-4.5478	1.0226	-2.905	-0.48622	1.6685	-4.1393	0.27968	-1.083	-3.5926	-1.6905	-10.868	-5.0182	-6.0054	-1.8161	-2.9954	-3.7263	-4.44	-0.97374	-1.8379	1.3763	-6.3182	-2.9218	-4.5691	-1.6261	-1.6033	-0.43234	0.65174	-0.42156	-3.5442	-1.9263	-0.77394	-1.5415	-0.28783	-1.6919	0.3307	-2.0646
-0.86001	-5.6509	-2.0692	-3.1346	-5.0034	1.1888	-6.7937	-2.5739	-2.9317	-2.5752	-7.3964	-6.6505	-6.3102	-0.94216	-5.7068	-3.224	-1.9233	-3.5839	-2.5631	-3.8192	-1.5077	1.2315	-3.2728	-3.4136	-7.3237	-4.1968	-1.9871	-6.0229	-3.5524	-6.466	-5.0476	-0.49693	-6.4213	-3.871	-2.394	-4.1525	-5.1904	-5.1498	-3.4332	-4.7339	-8.2926	-4.2144	-4.5683	-3.7342	-0.98501	-4.9539	-1.5431	-3.2442	-2.3698	-4.0993
-1.3017	-2.4512	-1.8319	-1.3547	-3.7247	2.0384	1.1551	-3.5402	2.4221	1.5102	0.2674	0.065436	1.5383	2.9461	5.4163	2.3408	-0.92939	2.1359	-2.4742	4.4777	-0.95936	0.23679	1.964	-1.8313	-3.3012	-3.5877	1.9153	3.3468	1.8704	3.6929	-2.2569	-4.9562	-2.3262	-0.48571	-2.8944	4.8146	-2.1813	-1.052	3.5428	3.5192	0.082377	2.4818	3.6083	0.57771	2.2457	1.8966	0.10601	-0.71683	0.28463	0.72411
-3.2632	-5.8237	-7.7838	-9.7366	-8.9153	-10.954	-9.3651	-6.3595	-4.4692	-7.3654	-9.6268	-8.6283	-0.94022	-4.9725	-9.7949	-4.3342	-5.1772	-3.8542	-2.2029	-5.6938	-5.33	-5.1261	-4.6267	-7.558	-12.085	-1.5706	-3.292	-4.2632	-6.517	-8.7685	-6.6987	-8.6548	-8.306	-7.5051	-6.4746	-3.348	-10.009	-9.7771	-4.6467	-6.0284	-4.8305	-0.87035	-8.2577	-5.868	-5.1315	-8.3723	-4.3076	-10.281	-5.2941	-4.6631
-4.2948	-1.3372	-1.5314	-1.3062	-1.9116	-0.99755	4.1746	1.0301	-2.8302	1.8205	-1.7992	1.2325	-1.4553	1.3403	-2.4407	-2.0446	1.2674	-3.0005	1.6842	-1.5338	-0.75836	1.0452	-1.3269	-3.4114	-0.222	-4.4144	-0.644	-0.40564	-2.0743	-2.1241	0.14918	0.55489	-4.5133	-5.1118	-0.27848	3.2132	-0.12104	-2.3784	-2.0695	-0.48122	-5.0113	0.76894	-0.82339	2.6195	-6.7702	-6.0164	-4.9696	-1.4551	-2.8405	-1.0332
-1.2054	1.2115	2.989	-1.1466	4.1244	-0.88443	-1.5024	6.3213	1.63	3.802	1.1101	4.8685	4.3109	1.3029	-3.0174	4.6083	1.2679	0.055031	-0.57688	3.238	2.2208	2.9623	7.5916	4.2724	1.0337	2.2117	2.1129	-3.3191	1.8438	2.2957	3.5505	5.0852	0.69896	6.4227	-2.1154	3.1243	2.7856	2.0124	0.059129	-2.7419	2.8625	-0.62344	1.9389	2.3795	3.5876	2.1254	0.80837	1.9456	-2.2313	4.8379
3.4317	5.4345	2.2523	3.5344	4.5835	2.1396	3.5696	4.7246	11.746	-0.11932	6.557	1.7981	1.6895	-0.88782	6.1405	6.666	3.2882	1.3613	2.4431	7.4316	1.5506	4.3288	4.9748	4.543	8.0864	3.0872	2.782	1.8329	4.1342	5.6866	5.8613	4.1338	4.3608	1.1289	4.0466	3.935	2.1665	4.0509	7.6082	3.783	4.5318	8.0011	-0.14398	6.6211	7.3072	6.5694	2.0378	2.2256	2.5744	6.6322
-11.579	-7.1594	-7.8032	-12.596	-10.044	-13.183	-8.396	-12.028	-11.002	-9.4274	-10.533	-12.795	-13.136	-10.804	-2.3362	-9.0537	-6.2251	-8.9432	-11.75	-8.114	-12.957	-6.6416	-9.2941	-11.793	-11.748	-8.4082	-13.481	-9.1019	-11.925	-7.3727	-11.117	-12.873	-8.2644	-8.1868	-7.3201	-10.095	-10.168	-13.229	-9.6035	-15.06	-8.8492	-9.223	-12.462	-10.889	-9.3841	-10.602	-13.737	-8.5648	-13.523	-14.873
8.0321	7.9847	9.5454	9.4615	8.028	10.499	9.2789	8.4781	9.0072	5.5425	11.012	5.9319	5.5274	6.849	9.7949	7.5703	10.211	6.4317	10.265	9.7564	4.1479	6.4578	8.4982	5.4057	9.8213	8.3513	4.4442	6.7934	11.553	7.0433	8.2595	10.803	11.925	4.6	8.2695	4.373	12.903	7.869	8.8706	6.458	8.4611	6.9022	10.908	9.8858	10.004	10.388	9.7707	2.2495	3.1831	10.982
-1.9643	0.96581	1.1483	-1.3709	-3.7232	2.4201	3.5877	3.625	0.88676	2.3332	-0.8164	0.99131	4.0297	1.6685	7.6446	0.76527	7.7351	2.9254	2.9057	3.1449	1.1408	0.43367	0.046788	0.53424	2.1089	1.2744	3.5874	1.3632	5.7073	4.4137	2.124	-1.2964	1.2364	0.96508	6.7095	7.6663	-0.16251	3.8333	4.9155	5.0161	-1.5002	0.78902	5.0526	1.0475	3.8476	4.5655	2.7221	2.2429	4.174	0.55093
1.6495	1.2185	-1.61	0.83056	-8.5906	-2.2636	-4.1476	2.3464	1.8145	-3.7133	-2.92	-1.6141	-0.65011	-1.195	-1.7762	2.5221	-3.6682	-3.8069	-5.737	-0.37182	-1.0114	0.01507	0.40519	2.4216	-0.52646	-4.9281	-0.026939	0.37386	0.56751	-2.7272	-1.8228	-2.5984	0.6455	-0.6396	-1.2251	2.6525	-2.8121	1.3527	-0.45896	-2.5011	-3.1244	2.801	3.4048	0.65328	-2.8095	-6.211	-6.886	0.14656	-0.54934	2.6631
-3.3909	-2.2268	-7.7277	-3.1669	-1.4958	-7.8388	-5.4457	-3.456	-1.023	-4.2445	-4.1896	-4.0651	-3.1607	-7.7127	-2.3725	-5.9322	-4.8343	-2.941	-3.648	-3.2755	-3.2894	-4.8076	-6.1124	-1.8034	-2.2619	-6.7187	-4.9646	-3.6185	-6.2578	-4.0677	-3.8283	-5.3367	-2.3035	-2.5756	-2.2425	-3.4498	-0.4601	-0.023509	-3.4568	-6.0706	-0.90465	-1.8135	0.048026	-3.688	-0.042644	-5.4452	-3.621	-4.3331	-4.1284	-4.9629
-13.187	-8.8623	-13.171	-9.4959	-11.308	-13.189	-10.527	-14.296	-6.7187	-9.7776	-10.953	-14.899	-10.486	-12.388	-10.165	-9.5288	-8.0342	-3.6094	-12.438	-13.416	-10.578	-9.1117	-5.3934	-9.9296	-14.429	-13.217	-6.5408	-11.686	-5.5208	-9.4889	-10.334	-10.288	-7.6227	-9.0804	-8.3591	-12.053	-10.603	-7.6235	-9.9983	-10.587	-12.313	-8.3797	-10.077	-14.266	-9.8673	-6.8617	-7.2772	-7.8848	-9.6762	-11.189
-12.44	-14.137	-12.133	-12.113	-14.166	-14.167	-14.962	-13.324	-9.7863	-8.816	-10.515	-8.9612	-15.375	-10.646	-10.552	-15.65	-8.0257	-5.2308	-9.5731	-11.263	-11.853	-11.842	-12.883	-13.892	-7.8545	-8.2741	-13.672	-15.649	-11.33	-13.343	-5.872	-11.232	-14.135	-9.1515	-10.52	-13.105	-19.508	-11.948	-11.999	-10.928	-11.714	-9.4348	-7.7927	-12.382	-12.078	-13.163	-11.721	-13.859	-9.6367	-14.543
-6.4078	-7.0274	-6.8535	-8.7861	-7.3379	-6.4153	-8.0593	-9.3054	-10.976	-6.3039	-8.6461	-9.5074	-8.4597	-8.1336	-9.3171	-7.1027	-6.7952	-7.093	-11.149	-7.2026	-8.9002	-8.1164	-5.0646	-3.3568	-5.238	-4.1458	-6.3807	-6.4702	-10.662	-3.8919	-4.587	-7.6297	-5.7904	-4.4962	-10.449	-7.956	-8.7079	-6.1181	-7.5593	-8.1375	-8.6312	-3.8048	-8.3096	-4.4055	-6.3199	-7.4673	-10.475	-9.1501	-5.5796	-6.3484
4.4058	3.5167	-1.2315	4.3717	0.23034	2.7404	2.2397	2.6165	-6.1127	1.2509	-0.80311	4.3965	2.7304	0.88384	0.1236	-0.81977	-2.9744	1.4499	-0.070926	3.7111	-2.08	-0.65129	1.4996	0.27657	-3.638	-1.6721	2.2184	1.2295	-0.74333	0.74353	0.56196	-2.0873	-2.7435	1.9741	4.7855	-1.9636	1.3818	2.6116	-0.62183	-1.855	-1.3429	-0.41704	-3.5924	7.7556	2.2126	-0.83343	2.441	3.3068	0.55505	3.3831
4.4756	6.4224	2.9688	1.8424	-0.14433	-1.2859	2.6673	1.7728	0.7826	-1.579	0.75278	3.0867	2.0683	1.7191	4.2515	0.30774	2.9599	2.5601	-0.34126	0.34011	2.1488	3.1813	-1.8398	-2.8819	1.0925	1.6927	2.8833	3.8011	-1.2729	-1.2295	1.9113	-0.067974	-0.66664	3.8212	-4.3951	-1.2194	-0.16603	-4.352	-1.5827	2.0165	0.22139	-0.30708	0.16941	3.9229	-1.95	3.1792	-0.38616	-1.9596	-0.12129	7.5074
7.1983	7.4068	11.14	10.16	7.4387	8.3384	6.2921	8.4697	10.27	14	10.145	6.4718	12.527	11.827	10.387	6.3078	11.903	6.2079	10.523	10.57	11.152	12.109	16.533	7.0479	6.2048	11.014	12.543	11.59	12.741	14.414	6.1421	10.535	7.2012	11.322	9.9879	4.1112	11.513	10.859	8.2413	8.7015	11.49	7.4405	4.9051	12.4	9.9551	6.6408	7.2191	5.951	9.5484	10.051
-2.0326	-2.0879	4.8526	-0.48194	3.1798	-2.1045	-4.5718	-0.57422	-0.97043	3.4991	-2.6183	-0.56631	-2.0141	-6.7864	-0.88198	0.98722	3.9146	-4.3845	-2.8983	-0.012966	-1.9446	-4.9079	-4.1108	0.19156	-2.744	0.066083	-0.88469	1.6966	-1.2361	2.3661	-4.5188	-7.8368	2.2765	-1.2345	-5.1764	-4.0781	-0.28649	-1.3458	1.5055	-5.2403	-2.2135	-0.93163	0.98203	4.8288	-2.3448	-3.1747	-3.1266	-3.7203	-2.7491	-2.2527
-2.4395	-0.64855	-4.491	0.8323	2.101	1.3051	0.86977	-2.2926	-3.8384	2.9245	0.30659	2.4365	2.7024	-0.70199	-0.64272	0.032093	0.72008	0.34583	-1.0596	-0.4604	1.9641	-1.4514	2.0498	-3.5719	-0.59938	1.6322	-2.0996	-5.1655	2.758	-2.3676	5.0539	0.79982	0.081266	-3.7628	0.20546	0.6614	-4.0748	1.7919	4.9619	1.3149	-3.2914	1.9662	-1.3909	-3.6422	-2.8042	-2.7802	1.3245	-1.7745	-2.6293	1.2899
-2.2436	0.045528	1.602	-2.8181	-1.2635	-1.0767	-2.5126	-6.4205	-3.0148	-1.0679	-5.0327	-1.9875	-4.9867	-0.94761	1.7899	-6.0416	1.6186	-2.6796	1.6119	-2.0028	-3.2793	-0.4676	0.46217	-5.4936	-3.3293	-3.6988	-3.6441	3.8684	-6.8614	-8.3698	-0.267	-1.3344	-1.4602	-3.916	-5.3225	-2.2381	-3.5874	-0.75074	-2.633	-1.1624	-7.7306	-3.9794	-1.2613	0.60324	-6.3319	-4.6679	0.49648	-3.0321	1.2902	-2.0773
-3.467	-2.6523	4.8811	1.7309	1.849	3.1694	-0.42363	5.028	2.6207	-0.19064	1.0378	1.0822	-3.3295	2.6981	-1.2816	4.0295	4.3527	0.45952	-0.96265	2.3115	-0.49093	5.0909	-0.68427	-3.4146	1.4534	-0.7024	-3.6189	1.1829	4.1199	2.7251	2.678	-2.4583	2.8554	-0.33592	0.77163	5.5293	3.0271	5.712	1.5462	5.335	3.3115	-1.9903	-0.12128	-0.12324	-1.6759	1.2347	0.45056	3.0237	-1.4435	1.0207
-9.3554	-17.888	-16.096	-14.764	-14.429	-13.145	-17.433	-12.041	-16.386	-10.693	-10.811	-13.358	-19.062	-12.426	-11.961	-13.733	-12.909	-11.298	-15.49	-19.621	-14.483	-12.667	-17.876	-13.787	-13.632	-17.137	-11.653	-14.299	-17.586	-12.056	-15.327	-14.216	-16.394	-14.626	-14.665	-14.712	-17.567	-20.774	-9.8541	-14.441	-14.814	-13.728	-19.906	-16.931	-14.717	-17.501	-15.05	-13.419	-16.875	-17.198
0.87772	3.6619	-4.6833	-1.5802	-0.0042415	-0.91219	-2.0437	-5.3909	-4.0409	-2.7564	-4.2255	-2.8006	-3.0854	-2.0966	-3.7839	-3.4071	-3.8105	-5.8617	-0.31071	0.97548	2.2689	-0.42317	-3.9451	-4.915	-3.0144	-3.4148	-1.3827	-0.82867	-2.7241	-2.6647	-4.8756	-2.7804	-2.3276	-0.1266	-0.66498	-3.4084	-0.70556	-1.859	-0.97757	0.74687	-3.7319	1.3246	3.5466	-1.1861	-6.2578	-4.9047	-0.95518	-1.1198	-4.9239	1.5919
-15.67	-17.232	-12.459	-13.026	-12.632	-13.349	-10.577	-13.068	-13.817	-11.351	-15.959	-5.5148	-13.564	-12.479	-12.51	-7.474	-14.442	-14.594	-17.514	-13.85	-14.825	-12.334	-14.647	-14.392	-17.848	-13.036	-13.278	-11.445	-11.439	-10.672	-12.23	-14.452	-12.255	-18.043	-15.768	-14.551	-11.368	-19.06	-16.725	-13.675	-10.172	-15.071	-14.147	-15.45	-9.7841	-14.647	-15.83	-9.4985	-12.657	-15.039
-18.945	-21.638	-15.377	-23.87	-19.731	-20.939	-25.735	-17.593	-17.202	-19.035	-20.688	-20.141	-26.331	-17.534	-25.574	-20.597	-24.597	-18.156	-22.774	-23.903	-20.088	-21.984	-15.7	-18.709	-19.466	-23.049	-21.001	-16.485	-17.39	-21.432	-20.794	-17.907	-15.913	-20.518	-21.667	-17.969	-22.536	-24.144	-21.444	-20.196	-23.764	-22.124	-23.954	-27.556	-18.747	-26.338	-22.966	-25.699	-14.338	-22.597
6.9656	10.459	9.0465	8.434	12.335	8.2085	8.6934	9.2966	11.421	13.469	8.2535	8.8151	7.9411	6.6597	8.0247	9.7814	5.9102	11.674	10.936	11.969	12.873	6.4416	12.039	11.7	11.059	3.7351	5.9428	9.8711	8.2795	5.3322	17.814	10.748	9.4911	9.7654	9.1586	7.502	10.079	9.7183	11.211	14.226	7.0634	7.3501	5.039	8.6623	6.4702	8.3447	7.1046	10.851	7.3166	6.35
-4.4637	-1.1168	-3.4185	-4.2727	-2.9174	-3.5651	-3.3267	-5.2959	-3.8411	-2.2611	-5.3134	-4.2482	-4.14	-4.0836	-2.9686	-4.3757	-0.82029	-0.81658	-3.2032	-0.19882	-1.9491	3.8331	-1.6488	2.6903	-2.2311	-3.934	0.37127	-0.72118	-5.5098	-5.522	-1.4643	-0.35451	-0.46517	-1.519	2.1982	-3.6367	-1.5437	-4.1636	-2.9708	-0.8754	2.4934	-4.8442	0.93324	-1.4424	-1.7847	-2.2865	0.32054	-4.8359	-5.116	-0.43812
-1.0863	-1.7384	-4.2202	4.9719	0.85065	-0.58574	-4.1592	0.12141	-1.0633	-3.4706	2.2093	-4.7393	-4.4739	1.1663	-1.4787	2.4548	-4.3598	-3.0268	-1.8489	-1.7046	-3.7752	-1.4733	0.66077	1.2757	0.092448	-3.736	-3.0531	-4.0833	-0.30929	-2.5549	-0.74224	-0.55993	0.87383	1.4033	2.7124	0.84487	-4.5185	-0.08757	0.53754	-1.4472	-1.8834	0.73759	-0.74039	-2.1027	-0.79796	-4.426	-1.8581	-2.3892	-2.0916	-1.3053
-7.413	-5.6198	-4.4568	-4.7519	-2.07	-5.9013	-4.364	-5.4137	-4.0346	-0.35767	-4.9896	-5.1073	-6.1971	-4.3609	-6.6681	-4.9818	-3.4863	-2.7629	-6.1318	-3.9121	-0.31227	-3.8176	-4.1233	-5.008	-2.4675	0.93198	-5.9317	-5.618	-3.2438	-1.695	-7.915	-4.5142	-7.1292	-3.2233	0.01529	2.711	-0.047296	-3.9769	-5.9591	-0.26242	-2.0013	-7.2086	-2.3839	1.8371	-4.5748	-1.9391	-1.7514	0.048338	-8.4741	-6.8715
3.0453	4.4605	-0.90846	0.44186	5.5272	3.5953	3.102	1.3161	2.6688	2.2804	-1.0884	-1.9847	3.3326	8.2919	5.4222	-0.59057	3.4075	-2.0402	6.241	1.112	-0.50117	3.2297	3.0263	1.5034	3.4279	0.94996	1.6957	2.0575	2.104	7.3513	-0.45596	9.7838	6.935	1.3117	3.1814	0.62427	1.8391	-1.1134	3.5461	10.422	6.7579	3.1815	1.4348	2.6905	3.4701	4.8357	5.186	3.9955	1.2908	3.7281
-2.9938	-0.72496	-1.9484	-9.4781	-0.49809	-6.7099	-1.4536	-3.6903	-1.4071	-2.763	-4.8537	1.6616	-2.9532	-1.0229	-6.2584	-2.1914	-2.8301	-2.3689	-6.3155	-5.4274	0.051198	-4.516	-4.1387	0.27829	-5.3667	-8.5476	-3.3583	-2.4597	-1.4796	-4.3068	-3.9304	-3.2903	-0.24811	0.1752	-3.4128	-1.8624	1.559	-1.663	-5.7404	-4.4465	-3.0757	-0.75477	-5.1646	-5.6937	-6.8328	-3.9497	1.1118	0.75234	-0.78052	2.1352
-1.156	-1.3388	-4.8752	0.61481	-7.041	-1.9828	-6.1784	-0.11319	-3.4042	-2.3299	-4.7043	1.5865	1.501	-3.3012	-1.2253	1.9527	0.35414	-1.049	-1.9101	-6.1819	0.070142	-4.8903	1.1773	1.0587	-1.597	-1.2221	0.94996	-1.4422	1.4998	-1.5431	4.9325	-4.0882	-7.9283	1.423	0.52207	-1.1435	-1.6186	1.848	-2.6512	-0.62348	3.4969	-0.048186	0.38717	4.9031	2.7758	-0.1442	-6.3171	-0.34757	-1.6538	1.6566
8.2353	10.516	4.5526	3.5339	6.959	5.6972	8.1762	5.9262	10.053	15.728	8.1971	5.7326	11.445	11.132	9.5065	7.5702	13.506	3.7519	5.7991	3.3907	9.0972	8.8816	16.204	14.442	8.0237	7.0465	11.161	10.328	6.9584	6.6878	5.1145	9.9908	1.7648	10.398	7.5764	8.2901	10.068	8.6644	5.8676	9.7313	8.6803	12.481	8.2846	6.731	9.0098	13.27	9.3184	4.1288	8.3324	7.846
-23.368	-19.96	-23.259	-20.02	-19.054	-18.518	-19.804	-22.114	-20.104	-20.419	-19.737	-21.852	-15.246	-18.218	-21.097	-22.84	-14.985	-21.885	-27.447	-20.247	-23.958	-24.225	-18.006	-25.488	-25.773	-19.54	-24.791	-20.912	-26.102	-22.677	-19.188	-21.024	-19.723	-24.433	-22.28	-25.157	-16.571	-23.945	-18.291	-21.11	-23.995	-21.324	-17.863	-19.121	-16.711	-21.33	-25.211	-24.035	-20.284	-22.613
0.51591	4.5496	4.7365	5.562	5.9181	3.8165	5.2547	9.8034	5.1539	-1.2913	7.3247	8.8407	5.263	8.4038	3.9017	4.0715	4.6401	5.3062	4.5692	-1.739	4.0122	3.4219	4.9549	2.8334	2.061	1.9979	8.6902	5.0571	4.9827	1.3216	8.207	4.4015	6.6035	1.8421	10.825	2.777	5.0734	3.8549	4.876	1.0823	3.4467	1.2786	0.38379	0.09556	6.7985	0.56037	5.2617	4.8212	3.0047	5.7632
-8.236	-7.1751	-10.48	-9.1388	-9.9109	-9.0932	-14.113	-11.774	-11.8	-12.06	-12.263	-12.244	-9.7549	-9.9834	-11.22	-11.147	-13.173	-12.875	-13.817	-10.057	-11.018	-9.8116	-9.6108	-9.9572	-12.027	-9.1682	-12.439	-13.092	-13.26	-12.449	-14.546	-7.9387	-9.1024	-10.323	-8.4404	-12.645	-10.862	-6.5895	-11.325	-9.9523	-14.463	-11.997	-7.7209	-10.138	-9.5249	-8.2222	-7.6408	-7.8812	-12.464	-10.36
2.1093	3.6059	2.3677	-1.9049	-0.87247	5.3841	0.031556	3.7366	0.80573	-3.8743	1.4076	2.7125	-1.1505	1.1482	-1.5137	-4.6297	0.88316	2.4382	0.30345	-3.2874	1.1053	-1.4987	-3.484	4.574	-1.5671	1.3057	3.3688	2.7151	-1.8272	4.7222	-1.6369	-0.63028	-3.2413	0.33828	1.6387	5.1432	1.9812	4.7779	-0.54822	3.4513	2.6742	1.0743	-3.7775	-0.2763	1.6208	4.0116	2.1848	-1.927	0.32106	5.0077
0.25602	-2.8117	0.19974	4.0304	-1.0546	-6.0283	-1.8189	-0.20089	1.8871	-1.1669	1.6473	-1.0723	-6.0306	2.7564	2.8851	2.7537	-3.4597	-1.8309	-1.3395	-1.6977	1.6541	-3.7722	-3.1681	0.96792	-3.9832	0.70919	-5.108	3.4721	-1.2249	-4.0096	-6.2245	0.32843	-0.65461	1.1463	0.4191	3.9072	-2.9888	-1.2591	0.48783	1.2964	-0.16214	0.35326	-0.97863	3.7847	2.3342	-0.062511	-1.5793	0.70399	0.25109	-2.9309
1.8219	1.1497	-1.7482	0.25183	6.3639	2.6021	3.6869	4.4462	2.0828	1.0051	3.0421	4.7923	2.9667	3.0116	6.5495	4.1286	2.4552	0.59418	2.0574	5.0256	-0.077429	7.0406	5.4685	5.3628	2.8516	1.1557	0.77143	2.9889	4.3931	3.6195	3.2667	3.6355	-0.10991	1.4619	3.4112	2.0983	6.0938	4.0972	3.7044	1.0356	1.1643	0.75372	9.17	5.6254	3.345	5.3574	5.085	6.8566	7.2582	-1.2612
-9.3164	-10.315	-10.287	-14.926	-9.5794	-11.3	-13.251	-9.042	-7.7593	-12.963	-16.402	-10.817	-9.1483	-10.715	-7.4655	-10.366	-8.785	-12.65	-13.399	-8.9808	-15.485	-10.645	-13.915	-9.4229	-12.296	-13.943	-12.622	-11.457	-8.2444	-11.22	-12.647	-11.911	-10.767	-11.127	-10.382	-17.152	-10.265	-10.731	-10.151	-11.68	-12.243	-15.929	-7.9564	-9.2435	-8.136	-9.1519	-12.278	-11.192	-7.376	-9.2532
-18.318	-22.033	-22.034	-20.912	-16.898	-19.061	-22.232	-24.95	-22.248	-23.218	-19.805	-18.367	-24.322	-19.577	-24.022	-19.659	-21.15	-22.497	-21.699	-27.086	-23.008	-23.965	-21.681	-20.375	-25.171	-19.221	-20.918	-21.375	-19.51	-21.655	-23.087	-21.454	-25.017	-19.55	-24.676	-19.866	-20.439	-23.04	-19.601	-18.792	-23.431	-19.809	-17.797	-22.505	-24.243	-20.718	-24.05	-24.037	-19.981	-27.4
-8.3278	-2.5164	-8.3115	-7.1082	-5.632	-6.2429	-3.3316	-10.889	-0.15745	-1.7103	-1.9273	0.57082	-5.6472	-4.6193	-5.7449	-6.8269	-3.8618	-4.9543	-5.6331	-4.7732	-3.0901	-5.3274	-4.8293	-5.7249	-4.6229	-4.5412	-1.4848	-3.6027	-5.8115	-6.7037	0.83214	-6.0459	-8.2702	-4.5097	-5.2259	-4.2958	-1.6017	-2.7026	-5.6867	-3.8497	-3.0691	-4.6896	-8.1125	-3.4765	-7.8359	-5.4029	-2.4204	-5.331	-2.7227	-7.2446
1.1672	-2.8495	-3.8313	-0.65827	-2.8645	-2.2132	-0.37949	-5.4373	-0.78454	-4.598	-0.89082	-0.82304	-5.3739	-4.2455	-3.565	0.44913	-4.0652	1.3535	-2.336	-0.97204	1.6228	-1.6424	-4.9661	-2.8228	-6.2398	-1.2063	-5.283	-7.6129	-3.8388	2.5599	-3.7049	-2.9112	0.68155	-4.6951	-0.62397	6.3756	5.1756	-0.25679	2.5093	-1.0582	1.4996	-4.228	-3.2935	-3.0206	-2.2838	-1.7733	-10.569	0.77316	-1.3916	-2.1071
-6.1143	-7.1624	-4.6659	-5.8462	-4.7277	-1.815	-9.4429	-4.5279	-6.9087	-2.9556	-8.1754	-7.5549	-4.8623	-5.4295	-2.8165	-8.4544	-5.598	-4.5144	-6.363	-1.0586	-5.9731	-6.0612	-3.6294	-7.604	-5.5757	-5.3538	-6.2689	-7.9583	-2.7335	-6.1719	-1.1788	-4.8086	-3.2642	-1.7742	-7.3012	-2.0418	-13.066	-7.5365	-9.234	-8.4973	-7.3418	-4.6138	-7.5405	-10.48	-6.6357	-1.944	-7.6273	-2.66	-10.999	-1.8547
-1.3363	-7.2582	-7.7273	-8.0614	-7.1868	-9.0233	-10.616	-7.7503	-9.9318	-4.9663	-7.8397	-4.2465	-9.8292	-5.7419	-6.9918	-6.6542	-6.4625	-4.2026	-1.4903	-7.2872	-2.7326	-3.7778	-4.4068	-8.3487	-3.4012	-6.0991	-12.588	-3.5202	-1.7501	-5.0323	-4.7369	-3.8776	-8.1807	-9.4332	-7.0732	-4.5155	-9.2876	-0.51703	-6.3361	-7.8875	-5.6112	-5.7236	-6.0997	-2.4496	-4.0175	-1.6423	-6.9291	0.29616	-4.4815	-2.3214
-1.6705	-4.478	2.6	-3.8215	-3.5304	-3.524	1.3462	0.82162	2.564	-3.755	2.9189	-0.8506	-4.3713	-3.5998	-1.4998	-0.78155	-2.5204	-2.1895	-7.3404	-1.6633	-2.6436	-3.8089	-3.1941	1.2736	-1.2542	0.76397	-1.5847	1.7525	0.83112	-2.3834	-4.8183	-0.58326	3.0278	0.67932	-1.9529	-3.873	-2.5074	-0.39277	-1.086	1.6618	-5.3832	1.1424	0.19618	0.091626	-1.0962	4.967	-1.6996	3.4964	-3.5082	-1.5858
-2.5439	2.6548	-0.30317	0.025559	-0.15535	-1.4832	-1.9907	4.0644	-2.2971	-2.8014	-2.8958	-3.3515	3.2014	-1.7435	-1.3488	-0.19557	4.389	-2.159	1.9906	-4.3229	1.4544	0.38142	-0.2946	-2.1167	2.8511	-1.549	-1.713	-3.47	3.1232	5.3795	0.3411	-0.010229	-1.0444	3.1382	-1.647	-0.98901	-2.305	2.4018	0.021488	-0.49571	1.4249	-2.0886	1.4805	2.3291	-1.697	1.5854	0.40276	-2.5297	1.7146	-2.7401
-6.8985	-5.4379	-2.9469	-7.1454	-7.4472	-4.8896	-3.1567	-0.94592	-5.7245	-5.2864	-2.5555	-1.9365	-4.9746	-8.2401	-3.6615	-4.2513	-6.7082	-2.6655	-7.5888	-5.4977	-0.71712	-5.4685	-2.1216	-4.6612	-5.2037	-4.3986	-1.0887	-8.2968	-6.8597	-1.6637	-9.1523	-2.1087	-1.1624	-7.9546	-7.4759	-3.8921	-6.2832	-10.054	-7.1643	0.19989	-9.3297	-10.702	-5.5646	-5.5327	-2.0983	-7.3036	-5.3772	-4.6169	-8.5432	-6.6047
-11.232	-16.028	-13.019	-12.468	-10.23	-9.925	-10.05	-13.658	-9.6695	-10.729	-12.229	-11.037	-12.618	-7.3011	-12.566	-10.411	-12.611	-9.0945	-14.023	-10.067	-10.404	-16.104	-8.9169	-12.098	-8.9341	-13.899	-12.872	-9.5208	-6.609	-11.775	-13.27	-16.374	-8.7047	-13.447	-8.7456	-10.247	-11.284	-12.168	-8.9841	-14.099	-13.414	-6.4004	-15.705	-8.9628	-11.509	-6.6822	-11.925	-14.657	-12.772	-15.742
-2.9932	-0.17139	-2.4117	3.0718	-3.0478	-3.0614	-3.5591	-2.8008	-1.5456	-1.2726	-0.34393	1.0469	-2.931	-2.8662	-2.5229	-1.3131	-2.2804	-0.58369	-1.2278	0.83045	0.85867	-1.5168	-5.4683	-3.3843	3.0289	-1.7147	0.64386	-4.8021	-1.5034	-3.1846	0.39897	-0.38589	-2.7582	0.16644	-0.3223	-6.9555	-5.3362	-5.5482	-2.6678	-0.99376	-0.031447	-1.8427	-2.1324	0.8479	-5.731	-1.394	-1.5554	-5.7004	-6.6335	-1.2338
-11.04	-15.859	-10.689	-14.194	-14.882	-17.219	-8.6303	-11.511	-14.035	-11.952	-11.213	-11	-15.708	-9.2688	-13.363	-14.603	-13.075	-12.762	-13.316	-8.5298	-14.36	-12.416	-14.259	-12.799	-9.6539	-12.773	-13.118	-15.002	-14.805	-17.224	-11.45	-9.3349	-10.704	-14.098	-10.658	-6.864	-15.147	-12.046	-13.437	-13.401	-16.892	-10.669	-14.208	-17.257	-14.149	-12.309	-14.13	-11.465	-13.184	-13.683
-2.6477	-2.7302	1.1917	-5.9079	-4.1677	0.38387	-1.7709	-3.8279	-2.9464	-0.85012	0.64409	-2.1275	-2.1478	0.24975	-1.9728	-4.3728	-1.6944	-7.6576	-1.7085	-4.0433	-3.6534	0.0065435	-3.7381	-5.1077	-7.4882	-2.2947	-8.2307	-3.8495	-1.784	-5.4408	-2.1098	-2.9394	-2.2543	-2.8162	-3.2773	-1.5692	-4.8573	-3.0246	-2.9748	-1.3227	-4.6283	-0.0017841	-0.61943	-6.2199	-4.8527	-1.3339	-3.2496	-2.4898	-3.6858	3.8569
-7.9761	-12.844	-11.175	-15.806	-14.998	-7.7857	-12.848	-11.642	-14.689	-2.922	-10.638	-13.659	-12.544	-9.0058	-14.787	-14.564	-14.97	-13.444	-13.73	-8.5345	-10.839	-8.9137	-12.655	-11.059	-10.229	-7.9447	-9.2889	-12.632	-14.331	-10.268	-13.195	-11.19	-6.7655	-14.189	-15.822	-11.972	-13.33	-11.161	-10.64	-8.3952	-10.37	-13.425	-10.311	-17.292	-13.261	-12.418	-13.734	-12.677	-10.006	-15.233
0.13478	-0.063737	-0.21462	1.2033	-0.93552	-1.8219	-0.41891	-1.3219	0.12392	1.616	0.87366	4.744	-0.53283	-0.11928	1.0189	1.3389	0.42564	0.034632	1.9447	3.7979	-2.4473	-1.7321	2.1227	2.7815	2.8735	2.4966	-3.8304	3.2091	-1.043	-4.1884	1.8648	-1.1615	1.6464	2.9433	2.2452	0.29683	-2.3775	-1.6659	1.2222	1.3202	2.2874	3.9112	4.7353	-2.1784	-2.121	1.6317	3.07	1.1027	0.22462	3.0035
3.2592	3.8578	4.3083	5.3085	3.5787	3.9109	5.2451	2.3747	4.8336	6.9464	1.3309	1.1323	3.2461	9.4664	7.533	2.366	5.6637	5.8228	8.4779	6.1514	8.8555	0.93305	1.2994	7.4076	7.4806	7.6241	7.2789	6.0064	3.5082	4.7667	6.541	5.667	8.5634	5.4855	6.4634	1.0684	7.7295	1.4693	0.63621	4.8972	3.2586	3.9143	6.533	8.0409	6.8818	7.6784	2.202	2.7323	7.0531	4.6993
4.2576	2.6224	3.1471	2.0945	3.7196	1.2743	2.19	2.1982	3.6638	2.88	-0.18341	4.1865	-1.3639	4.9104	1.5892	-1.912	-1.7392	-0.87028	2.0828	-1.0272	0.22062	0.38248	2.2671	-0.30181	-1.7746	-1.8764	3.0711	2.2756	2.4178	-2.3588	6.1284	2.0754	5.7574	2.7178	-2.8213	0.1434	-8.4153	0.76233	3.8141	-0.74071	4.966	1.3471	-0.91377	3.9487	-0.26932	-0.22997	1.6959	3.5042	-2.4243	7.1266
-5.8517	-6.8327	-9.509	-4.8649	-2.7162	-6.8903	-8.0254	-3.5566	-9.8477	-8.2508	-9.1156	-3.7368	-6.6654	-4.1595	1.8907	-5.4264	-7.7749	-9.5162	-2.2517	-3.6375	-8.4127	-4.9423	-5.7397	-7.4469	-7.3101	-3.3426	-5.1812	-4.5869	-5.9626	-7.0434	-6.2154	-9.2851	-3.8717	-2.7657	-1.4089	-3.9655	-5.8624	-0.71035	-7.7908	-5.6559	-7.5113	-0.17683	-3.1179	-7.0771	-7.0831	-4.6135	-3.8858	-2.6085	-9.9345	-6.043
-18.942	-29.878	-22.55	-17.604	-24.37	-23.474	-25.638	-21.495	-23.777	-23.383	-21.842	-20.852	-24.589	-17.071	-21.324	-21.505	-21.832	-21.497	-17.906	-19.377	-17.438	-20.291	-20.94	-19.667	-24.228	-18.15	-26.235	-24.288	-18.211	-22.812	-21.002	-21.346	-23.262	-24.469	-25.499	-17.658	-20.236	-19.967	-19.534	-23.412	-25.038	-22.844	-23.148	-18.783	-18.62	-17.874	-23.6	-16.181	-17.979	-22.694
-7.4172	-14.675	-15.258	-13.735	-17.573	-14.206	-15.781	-13.824	-11.353	-13.714	-12.994	-12.009	-8.5595	-18.108	-15.667	-11.691	-11.298	-10.836	-10.272	-12.886	-13.078	-12.369	-8.1682	-15.143	-12.907	-11.165	-11.633	-17.99	-12.078	-12.436	-12.012	-12.719	-11.801	-13.412	-13.36	-11.421	-11.176	-9.5443	-13.506	-14.811	-14.035	-10.026	-16.918	-15.327	-9.8884	-12.104	-17.717	-12.429	-13.05	-18.428
0.99361	-3.9513	-4.7047	1.6642	-1.1914	1.4355	-1.3698	-2.4261	-2.8173	-3.3689	-4.7661	-1.9217	-1.7135	1.4345	-0.2965	7.118	-3.2082	-1.0867	-1.0046	-5.8645	-2.3731	-1.4212	2.9843	-0.59323	-3.3623	-5.4587	3.7665	-0.90609	-4.3451	-2.202	0.80476	1.4635	-4.3112	-2.8486	-5.0528	-7.8725	-3.6474	-4.6722	-0.78803	-1.7611	-3.7437	-2.2324	1.3061	4.8586	2.7548	-1.6748	-2.2613	-6.3984	-3.4466	-2.4281
7.0742	13.984	8.1605	10.003	9.8146	11.05	9.4155	9.4886	9.8882	9.2199	12.019	14.412	5.5449	8.6812	9.0545	6.5556	12.391	14.372	10.358	4.837	12.086	11.424	11.413	10.939	13.502	11.208	9.2694	9.6881	9.5711	14.039	8.7495	13.328	11.102	13.405	6.7017	8.106	5.1444	8.3811	11.87	8.2967	4.3189	11.774	7.8607	11.159	10.181	11.002	8.6559	9.4311	11.168	10.136
-8.8939	-9.4646	-5.1139	-7.5186	-8.5333	-9.2545	-10.847	-13.831	-7.3133	-7.4331	-12.271	-11.037	-6.9483	-10.04	-14.287	-11.872	-14.38	-14.587	-12.746	-11.735	-4.3095	-12.26	-11.583	-13.06	-13.024	-11.932	-11.641	-6.293	-9.9363	-7.5737	-11.389	-8.5705	-10.003	-10.18	-10.899	-6.0193	-4.8354	-11.407	-7.3521	-9.5627	-8.8297	-5.348	-14.397	-11.515	-13.449	-13.343	-12.635	-8.8543	-9.6903	-7.8381
-2.0601	1.2685	2.9991	-2.7357	-0.40772	4.1528	1.737	2.6333	-2.2111	5.7155	0.81292	0.72124	1.5795	-2.642	-0.99755	1.4516	-1.477	-2.2624	2.2362	1.4254	2.5779	0.49013	-2.7428	-3.107	-2.415	-1.4247	-3.645	-2.46	0.9844	0.53059	4.9657	-0.46477	3.4211	3.536	3.0037	-2.1703	2.002	0.88625	-4.0952	2.4169	-0.5775	-2.5184	0.61803	-1.659	-2.9617	-1.0545	-0.52784	4.3842	-1.7954	2.7513
2.8714	2.6543	0.37358	-2.6181	1.9597	0.31988	-1.0805	-1.174	1.8858	2.0812	-2.1281	0.67353	0.19516	-1.5802	-0.63898	0.22734	-0.41015	1.6565	0.99346	-0.54422	2.5256	2.5843	1.9836	0.35094	-0.25978	0.33182	0.24145	-3.2091	-3.5638	-0.83203	1.0595	-0.27829	0.80989	-0.71942	-4.2907	-1.4765	-5.2381	-0.53574	1.4851	0.92673	-0.56407	-1.3452	1.7572	1.3713	-1.0181	-1.0888	-0.068998	-0.43891	-2.8619	4.0854
-3.0211	-2.0831	0.82486	-2.6991	0.44197	-0.88478	1.6485	-1.3156	3.6203	-3.3056	-4.2846	-4.3192	-0.63207	1.7742	-1.1747	1.8615	5.807	-0.56878	-4.1272	0.3271	-0.9732	-3.5178	1.9042	-0.16071	-2.07	1.7893	-0.73455	-4.3963	1.2671	-1.9347	-2.1454	-1.4457	-0.13981	-1.2129	-0.13634	-2.4208	-3.7086	-1.9246	-1.7369	-0.025443	-2.8153	0.91109	0.57762	0.98181	-3.4731	-0.58176	0.41323	-0.49764	2.6553	0.72894
-1.7665	1.1928	0.7465	-2.2682	-4.5323	0.80467	-1.6081	-0.69437	1.4137	-0.52864	0.6868	-0.87306	-3.9633	-3.8661	0.66519	1.1788	1.0118	-0.58744	0.42034	-0.61994	-1.4424	-3.4216	4.3385	0.53445	-0.31196	-1.2343	1.3638	3.3424	-0.0063211	-2.234	0.93314	0.86279	0.52357	-0.15159	0.6044	-1.7129	0.62267	1.0577	7.3963	-0.84023	1.2916	-3.9451	3.9516	-2.8158	-2.2321	0.25459	1.6624	-4.8741	0.26506	3.2484
-9.1028	-12.302	-11.593	-5.7708	-8.6047	-8.4982	-12.657	-15.844	-14.165	-17.288	-10.343	-13.082	-17.205	-14.317	-10.576	-13.208	-10.76	-8.8398	-6.7793	-11.426	-13.334	-7.3302	-15.354	-14.338	-10.441	-7.5774	-8.9873	-8.7874	-13.229	-11.476	-14.882	-12.291	-9.9599	-9.8287	-15.38	-16.066	-8.93	-8.4603	-15.411	-12.845	-13.985	-9.6822	-10.582	-15.996	-8.542	-12.035	-11.816	-10.278	-10.783	-10.373
-11.252	-5.5857	-5.4971	-10.891	-9.8608	-10.753	-10.897	-11.45	-7.8589	-12.385	-9.8822	-6.5972	-11.336	-7.541	-14.242	-8.5262	-8.1735	-11.246	-13.669	-9.9267	-9.7054	-7.1147	-9.2017	-11.405	-9.9106	-6.8217	-7.0472	-4.0665	-4.6782	-10.803	-5.9531	-10.885	-7.6376	-8.3003	-10.537	-12.202	-7.9148	-11.362	-9.8764	-8.1262	-10.106	-10.186	-8.8319	-8.7489	-9.6507	-8.3753	-12.117	-9.4112	-11.74	-9.9104
-8.1319	-8.0499	-17.646	-6.6054	-14.111	-10.008	-16.066	-11.871	-15.052	-7.7784	-7.7345	-10.03	-14.292	-14.03	-11.425	-14.834	-8.5842	-12.893	-12.713	-14.954	-10.022	-13.305	-9.9414	-13.348	-10.491	-13.952	-14.721	-13.656	-13.483	-12.588	-12.613	-14.126	-13.916	-15.797	-14.82	-7.244	-10.12	-16.727	-14.647	-13.251	-13.472	-10.917	-14.2	-14.055	-9.3647	-14.358	-11.309	-12.757	-14.636	-14.178
7.9988	9.0406	5.2205	7.4466	6.9255	5.8196	6.9812	11.193	6.613	4.6958	11.91	8.0867	8.3208	11.214	2.3272	5.7105	11.7	11.298	7.177	7.8626	4.2741	8.8329	7.0818	4.9554	5.1979	1.7303	4.4062	5.7011	9.6525	6.9994	9.3695	7.8331	7.741	6.6575	10.473	7.4354	3.6443	5.6545	7.7748	1.8388	9.5009	6.393	10.932	6.5911	6.4151	8.0197	7.6652	10.413	5.195	7.9807
-12.852	-11.193	-12.722	-11.762	-11.469	-13.125	-14.224	-13.768	-11.41	-16.576	-14.687	-12.446	-11.931	-10.047	-11.691	-12.962	-17.127	-8.4067	-15.199	-13.042	-11.014	-11.092	-9.9685	-10.742	-15.303	-11.475	-14.531	-14.613	-14.767	-10.744	-11.973	-13.002	-9.5723	-12.019	-10.73	-15.352	-13.122	-9.1894	-14.48	-12.613	-10.856	-14.59	-12.093	-13.7	-15.549	-15.832	-17.575	-13.086	-15.194	-9.0352
-19.146	-21.543	-23.809	-24.896	-19.246	-23.238	-24.39	-24.099	-21.105	-25.968	-22.448	-23.79	-20.408	-22.862	-20.905	-24.269	-22.885	-18.758	-25.68	-24.224	-21.431	-17.642	-18.309	-20.822	-22.699	-25.919	-22.569	-17.885	-20.742	-25.155	-18.795	-22.663	-19.357	-22.875	-22.223	-26.621	-24.873	-22.299	-26.486	-20.246	-24.155	-15.539	-26.238	-21.203	-23.441	-20.573	-23.418	-20.055	-16.268	-25.431
-4.9103	-6.8842	-4.5509	-8.9924	-5.0565	-6.1716	-1.8235	-2.0785	-3.8859	-4.2865	-2.6734	-2.3815	-7.0532	-7.5012	-1.9927	-2.8954	-3.0196	-5.8785	-7.0718	-6.9578	-3.3545	-5.189	-5.4066	-0.09103	-3.2368	-4.4533	-7.409	-3.9966	-2.2752	-8.3263	-3.1273	-10.495	-2.9609	-6.0075	-5.2873	-2.5076	-6.2401	-2.7647	-3.7605	-3.3226	-3.7673	-2.9192	-0.53763	-6.4652	-1.2101	-2.1801	-1.7456	-4.2886	-8.0612	-4.7225
4.3816	4.1035	7.4372	4.2723	8.6395	5.9521	-1.2026	3.3841	1.4955	4.9607	1.1087	2.294	-1.1314	3.9231	6.988	3.9449	8.7909	1.3316	5.6424	3.8103	5.6654	2.0694	8.3337	7.8454	5.8251	5.7776	4.9438	2.3821	4.756	5.5434	4.6687	3.2335	-0.83524	1.525	1.1442	-1.0189	4.4904	3.4445	2.1975	6.1215	2.252	-0.10664	7.9863	4.5643	9.6172	9.9469	4.7556	6.3021	8.7889	7.0986
-3.9588	-7.9041	-8.1934	-1.7525	-5.5455	-1.0911	-7.3109	-4.2399	-5.8585	-0.44723	-4.9012	-4.5099	-8.6603	-6.3232	-3.5089	-4.3296	-6.5493	-6.0634	-1.1321	-4.2233	-6.3379	-5.1865	-2.9081	-6.6655	-6.2685	-2.9296	-6.1785	-3.2855	-7.2356	-2.7508	-6.6896	-6.5402	-3.5364	-4.4898	-3.3354	-5.7074	0.66711	-7.5675	-3.1496	-0.70491	-4.7345	-3.1724	-9.0612	0.89094	-0.42393	-5.9622	-4.8907	-9.0733	-9.244	-6.9213
-1.5065	-0.042483	6.7662	3.478	3.9643	9.0139	2.0637	2.01	1.0458	2.6836	4.3799	4.7606	2.2821	4.0668	-1.6955	0.75616	2.6235	6.5107	0.0099844	-0.039743	0.91455	3.5491	1.3114	4.4113	3.828	2.7462	1.5045	1.4455	3.8913	5.4818	3.2927	5.9445	-0.808	1.0188	1.3082	-0.75798	5.1673	5.4709	0.26935	1.3254	1.9912	4.0333	0.351	-1.1222	0.45713	6.4262	2.9266	0.3366	0.21101	2.8363
-11.961	-11.335	-11.457	-12.581	-11.029	-17.366	-12.031	-13.416	-9.5212	-15.923	-13.014	-16.042	-10.481	-15.03	-11.988	-12.991	-15.395	-15.037	-14.823	-15.307	-8.2125	-15.29	-17.292	-14.64	-11.683	-11.127	-16.483	-13.457	-11.68	-11.224	-11.614	-16.124	-15.545	-14.628	-8.9945	-8.4468	-11.475	-15.036	-13.526	-13.364	-14.4	-14.883	-13.462	-9.4252	-9.7652	-11.105	-12.65	-12.543	-16.072	-10.973
-14.755	-13.891	-10.004	-10.08	-12.965	-11.245	-16.883	-11.423	-10.037	-6.3853	-12.131	-18.929	-9.0557	-9.972	-9.1362	-14.332	-13.191	-10.979	-12.001	-16.288	-11.736	-14.944	-13.679	-11.8	-12.607	-13.775	-13.832	-13.575	-13.682	-13.087	-16.806	-6.4341	-13.768	-16.95	-12.127	-13.441	-10.414	-11.676	-13.679	-13.391	-13.038	-9.3917	-13.519	-17.594	-10.597	-18.47	-9.3013	-15.047	-17.698	-12.923
-1.1362	0.50136	-1.5646	1.116	3.4437	5.8054	-0.13099	0.97144	-1.861	1.3898	-0.80562	5.1187	-1.1131	2.8227	-1.0167	-2.1838	0.25646	-1.1382	2.5762	0.29642	2.2846	4.3418	1.7341	1.7582	4.5034	0.51171	-2.6428	-1.0053	5.852	1.6217	0.73202	2.068	-0.14902	2.6227	1.3032	-0.82394	-1.3096	-3.3271	-0.088434	-0.90892	-0.30455	3.1651	2.16	-1.9072	3.3404	6.0098	3.3996	-1.2454	-2.1814	5.9
-1.2017	-4.6709	-8.0365	-7.9118	-1.6584	-5.9869	-5.9013	-3.5631	-3.5023	-4.9161	-4.6525	-5.6956	-8.8166	-1.6654	-2.7188	-6.2845	-3.6492	-8.2086	-5.8435	-5.9514	0.11769	-3.4369	-3.3207	-2.5396	-7.5312	-2.8613	-7.4918	-7.4985	-0.63488	-2.5333	-6.5712	-6.3965	-7.1647	-2.7413	-4.5402	-3.8217	-3.0879	-9.5985	-4.4147	0.22435	-2.7944	-9.9232	-5.5881	-6.5714	-9.4986	-4.0906	-4.6701	-7.9217	-4.9559	-7.594
-20.181	-25.282	-17.697	-22.964	-21.566	-22.414	-21.416	-28.478	-25.495	-26.704	-24.765	-21.172	-24.14	-18.04	-19.789	-20.614	-20.692	-25.675	-20.022	-22.565	-19.732	-23.199	-21.781	-22.934	-23.52	-25.454	-21.202	-19.93	-24.904	-19.044	-19.119	-19.203	-25.022	-22.681	-24.814	-22.143	-23.266	-19.034	-20.434	-22.371	-25.754	-26.606	-24.598	-20.02	-19.572	-22.487	-21.269	-18.224	-20.283	-27.486
-2.2862	-3.0962	-1.7362	1.7431	1.3965	1.1725	-0.85991	-1.4948	0.26766	2.9328	3.7418	-0.41757	2.5333	1.8235	4.0043	3.7737	1.6994	-1.584	0.23934	2.9948	-1.6033	0.41382	3.8497	2.2477	-0.71943	0.30799	5.6387	0.77327	4.2997	0.8889	7.6845	0.39189	-3.1259	2.6931	4.3408	1.9219	2.1655	-0.0035919	1.4601	0.23685	1.4986	-1.3875	1.1823	-3.2901	-0.67312	-0.477	0.27198	2.2657	-1.6104	-0.40341
-11.757	-11.918	-13.416	-16.761	-13.992	-8.5406	-10.578	-12.625	-13.235	-9.0184	-15.283	-15.315	-14.853	-10.9	-14.939	-16.407	-12.004	-15.358	-15.016	-13.164	-16.179	-10.015	-12.303	-11.833	-10.177	-15.501	-14.734	-7.902	-14.549	-9.7527	-11.808	-9.6699	-12.06	-13.55	-15.001	-12.89	-13.465	-12.195	-15.317	-13.859	-9.6626	-11.999	-10.84	-10.767	-8.6156	-13.043	-13.767	-9.1395	-14.872	-10.946
-2.9082	-0.55606	-2.4467	0.34168	-3.4749	-7.2604	-5.6331	2.1949	-6.4622	-6.1537	-4.0018	-1.5448	1.7911	0.58859	-5.521	-1.1454	-2.5097	-2.8473	-1.3635	-2.3505	-3.2349	1.9565	-4.2475	-3.0932	-1.8408	-0.6949	-1.315	0.41096	4.6676	-1.0727	-1.4309	1.6861	0.0083975	-3.1654	-3.5247	1.5252	-2.6941	-2.2115	-3.5211	-1.0907	1.797	-0.30792	-4.3076	1.7993	-1.5781	-3.004	-2.7372	-3.5136	0.97566	-3.0229
-1.4071	-3.5165	-4.8869	-5.527	-1.4162	4.6814	2.0569	-4.0283	0.41271	-1.0455	3.667	-2.7923	-6.0212	-2.4714	-1.2577	-3.487	-5.0793	-0.93608	-3.8477	-4.942	-0.15967	-1.905	-5.348	-0.79464	-2.224	-5.4541	-7.1476	-0.36218	-3.3093	-1.8456	-6.8162	-1.7404	-4.3584	0.3102	0.62897	-1.9764	-3.3105	-8.0263	0.88554	-1.4505	-2.8543	-5.178	-2.0622	-5.4494	0.079135	-3.0514	-5.2104	-5.1047	-3.5244	0.46748
-12.475	-12.532	-12.784	-13.086	-13.03	-10.157	-10.727	-16.124	-16.027	-14.147	-13.815	-10.965	-11.822	-17.648	-11.43	-12.786	-12.498	-10.95	-11.74	-8.2859	-10.925	-12.526	-10.034	-11.174	-11.385	-15.212	-14.009	-11.327	-12.367	-15.243	-7.8894	-11.917	-13.182	-11.626	-10.906	-17.505	-14.102	-11.19	-11.974	-14.159	-12.501	-11.707	-15.017	-7.9365	-13.047	-9.6307	-12.545	-8.9612	-10.681	-8.9448
-10.477	-14.486	-13.014	-12.158	-14.383	-12.584	-11.49	-13.074	-11.896	-16.51	-12.459	-20.218	-12.018	-11.565	-15.426	-13.148	-11.924	-16.6	-11.688	-15.459	-15.093	-9.2895	-13.595	-12.689	-14.391	-13.775	-12.486	-12.291	-14.471	-10.906	-11.718	-12.885	-11.667	-11.766	-10.815	-13.967	-10.99	-8.1554	-9.9785	-11.963	-10.949	-11.053	-11.666	-11.986	-11.379	-13.404	-10.434	-12.285	-8.5558	-11.408
-4.3633	-1.2741	-0.27668	-3.2	-2.5883	-3.2505	-6.5546	0.45789	-3.0136	-8.9625	-3.9639	-0.8691	-4.6059	-7.4205	-3.4914	-8.1755	-6.2701	-4.8425	-7.3979	-1.1836	-2.5968	-0.98816	-5.0074	-7.3407	-0.53517	-4.5675	-4.9451	-6.6361	-7.1026	0.53972	-2.9976	-6.8827	0.64504	-1.245	-2.902	-6.2955	-6.1176	-5.1181	-1.0279	-3.5686	-8.657	-1.6432	-1.9245	-2.7473	0.15341	-1.2626	-6.4757	-4.4851	-4.3759	-1.6716
-5.7501	-9.8783	-10.942	-9.6134	-11.327	-10.224	-14.157	-5.3029	-7.3649	-7.4111	-9.6952	-8.5214	-10.287	-10.221	-7.6943	-9.5193	-6.8077	-10.989	-11.805	-12.414	-12.637	-11.106	-7.425	-6.6699	-7.5987	-10.453	-6.7273	-7.1588	-13.438	-7.8559	-10.182	-6.2655	-9.2068	-10.453	-7.0473	-10.977	-13.695	-6.0466	-10.473	-8.3844	-9.0953	-6.3712	-8.8268	-11.174	-9.0833	-7.8573	-7.3528	-8.9179	-13.578	-9.5035
1.4707	-5.9217	-3.9951	-2.9632	-1.9057	-3.0417	-0.040195	1.289	6.5715	-2.1221	0.10581	-2.2837	-3.3346	-3.9534	-0.90435	-1.2736	-4.6079	-3.7671	-4.214	-1.9306	-1.2518	-2.4702	-4.4753	-3.6946	-6.3508	-3.9739	-3.3144	-5.1484	-1.3426	-1.2206	2.4291	1.3094	-4.2221	1.2575	-0.38979	-0.76122	-5.4879	0.38476	-1.5851	1.2624	0.98302	-2.8454	2.1343	1.4776	0.36445	-0.12908	-0.78834	-2.6911	0.54193	-2.4912
-3.5017	-8.1518	-4.0134	-4.4863	-4.0462	-2.8564	-3.8863	-2.5228	-6.0168	-0.82258	-15.431	-8.4211	-6.9958	-5.5116	-1.6916	-4.0311	-7.8726	-5.6912	-4.3486	-4.8225	-2.4601	-8.1922	-6.011	-7.6385	-5.1767	-7.8167	-1.6912	-2.377	-6.8357	-5.2137	-9.0919	-9.1042	-6.329	-6.9271	-6.6382	-6.6243	-2.3815	-2.5945	-4.5013	-1.1385	-3.85	-6.0104	-6.9584	-5.5065	-2.8333	-4.4784	-8.7538	-3.4529	-7.8003	-6.8612
-5.0083	-4.8329	-1.3137	-4.1068	-4.6558	-4.0068	-4.6996	-8.9723	-9.5404	-4.7069	-4.7042	-3.4945	-10.201	-4.5135	-6.1208	-4.0902	-5.127	-6.2257	-5.3796	-6.471	-5.5748	-4.1024	-3.4551	-5.1287	-4.1883	-3.4915	-7.4986	-6.5197	-5.9101	-3.9331	-8.7524	-4.4161	-4.4987	-5.0314	-4.5587	-8.266	-7.4165	-3.8147	-6.4142	-7.7385	-7.596	-3.3838	-4.7044	-6.7114	-4.9174	-9.0402	-7.2452	-9.5768	-6.9534	-4.0725
8.73	5.341	12.73	9.9138	13.955	8.7295	9.8669	9.4403	13.106	6.7727	13.056	11.257	16.818	8.3663	12.354	8.6898	12.253	11.277	10.34	12.815	9.8525	12.352	7.2656	7.9893	9.1853	7.5916	9.5148	4.9451	10.012	16.924	5.0095	9.1175	10.894	8.066	13.3	10.741	7.9339	9.9738	4.2552	11.27	12.633	9.4379	9.0441	7.6289	8.9877	9.9617	9.5775	8.3652	11.823	6.1795
3.2796	2.5928	2.1265	1.3334	1.466	-1.3104	2.8358	-0.24847	-0.28149	1.7537	5.0637	-0.7966	2.8189	2.7637	7.0005	1.1414	1.3371	1.4701	-1.7989	-0.67982	3.8479	2.5567	2.0494	1.5004	0.19262	-0.38714	-1.1243	2.3527	0.76188	3.2917	-2.2737	2.1038	4.5455	-3.3772	0.091965	-1.6665	1.5874	0.15423	-1.3878	3.7999	1.6942	1.3991	1.1205	1.2901	3.0755	3.9093	-2.0196	5.1822	0.05343	4.6482
-8.001	-13.261	-9.1849	-8.1583	-10.078	-11.586	-11.34	-7.2856	-7.9047	-7.3652	-8.2264	-4.6954	-10.016	-13.807	-7.8538	-5.8239	-11.615	-2.732	-10.946	-7.4142	-4.4013	-8.0971	-7.6351	-5.3178	-9.1772	-13.072	-7.8222	-13.127	-10.803	-9.0796	-10.475	-1.2225	-7.8885	-12.021	-4.9522	-9.0076	-4.1336	-11.405	-10.682	-11.668	-7.7934	-8.8596	-3.906	-8.7347	-11.976	-9.8269	-7.2365	-9.1381	-8.9028	-9.0361
1.1492	0.26519	-4.1233	0.67993	-1.878	2.57	-3.5828	-3.4473	2.5606	-0.17938	-4.8075	-2.2384	-4.4918	-1.815	-3.055	-4.6363	-3.3931	-1.4341	-2.748	-2.1693	0.76448	-2.8891	-2.5927	1.2921	3.4764	2.7399	-3.1662	-4.1687	-0.091989	-0.18805	-0.020458	-2.0686	-0.96556	-0.053187	-1.3815	-1.9291	0.6206	-7.9624	-0.84359	-5.0313	0.32864	0.11735	2.1361	-5.2761	-1.7099	-4.5091	0.70985	-2.6869	-2.9432	-3.4464
-11.116	-10.453	-12.075	-5.5876	-11.805	-7.6031	-9.3044	-10.69	-7.702	-12.972	-11.863	-6.4404	-6.694	-10.246	-13.539	-12.349	-12.212	-10.521	-10.373	-10.728	-13.378	-12.099	-5.1174	-10.348	-12.775	-8.336	-16.519	-10.214	-11.197	-9.7601	-12.372	-10.783	-7.5261	-8.2524	-9.2269	-15.167	-13.341	-6.5263	-10.539	-6.5253	-9.6686	-11.939	-8.9056	-13.384	-15.827	-15.517	-11.227	-7.3458	-9.7949	-10.328
-11.454	-9.4859	-15.016	-12.472	-11.821	-10.437	-13.957	-13.583	-12.015	-9.2706	-13.529	-11.652	-9.8539	-13.632	-12.782	-6.7859	-6.3017	-6.649	-6.7742	-12.208	-11.351	-12.557	-10.914	-7.0923	-8.4097	-16.001	-6.9217	-7.1503	-10.186	-7.6193	-9.9974	-11.947	-7.0393	-11.113	-6.6684	-9.6787	-11.901	-10.548	-11.657	-12.236	-6.2519	-9.8486	-6.7984	-3.489	-8.4138	-7.1405	-9.0436	-8.0029	-5.339	-13.945
-4.0255	0.69094	-5.8675	-2.6712	-3.5758	-5.6081	-6.1112	-3.3643	-6.1333	-3.3705	-2.4681	-6.7216	-2.8057	-1.5601	-6.5863	-8.0782	-4.6146	-4.8918	-6.6763	-3.7863	-1.7272	-2.9435	-7.3896	0.21706	-1.6395	-7.3056	-6.4438	-4.4182	-8.0561	-6.6719	-4.214	-1.9318	-1.6265	-2.0728	-7.2377	-6.4145	-9.0134	-5.8059	-5.9571	-6.831	-5.6048	-1.538	1.4799	-5.9573	-10.752	-5.6425	0.69288	-4.6935	-7.0838	-0.37744
3.5917	-4.4279	1.7266	0.94356	2.7479	0.5147	-1.4231	-1.8515	-1.4547	-1.7088	4.1559	-4.4449	-1.8596	-2.1762	-2.3904	-4.9112	-3.5635	1.7289	-0.46718	2.3401	-2.0528	-0.24138	-0.7319	-0.52315	-0.74858	-1.7203	2.934	2.0867	-3.101	-3.8435	-3.9369	-1.3058	-5.676	0.42425	-5.3502	-2.7724	-2.0047	-2.8051	-2.9213	-1.154	-4.2336	-3.3156	0.053875	-1.1506	-2.3295	-0.73678	-3.498	-0.32339	-2.4605	2.5517
-11.335	-12.177	-15.262	-14.045	-10.877	-13.024	-14.963	-11.003	-13.517	-12.065	-11.655	-10.203	-8.7847	-14.745	-13.566	-14.021	-9.469	-10.553	-11.904	-8.5102	-14.665	-9.8327	-10.366	-11.764	-10.269	-15.594	-12.819	-11.216	-13.802	-10.753	-12.667	-16.914	-15.853	-10.441	-11.315	-13.646	-11.145	-13.621	-13.388	-10.702	-11.329	-13.508	-13.311	-14.863	-16.187	-12.625	-13.028	-10.126	-17.044	-12.482
-18.995	-23.847	-22.831	-26.19	-25.482	-22.777	-23.284	-17.207	-22.859	-21.866	-17.217	-19.862	-21.022	-19.448	-23.466	-23.461	-22.501	-24.306	-21.18	-21.022	-25.673	-19.045	-18.871	-17.961	-19.722	-24.039	-23.274	-24.177	-21.164	-22.669	-24.224	-26.989	-23.698	-21.565	-15.976	-25.961	-18.981	-20.699	-24.525	-19.997	-25.212	-21.759	-24	-21.59	-27.046	-22.079	-22.817	-20.549	-19.613	-23.077
1.3769	9.352	6.1115	4.5644	6.7094	-1.523	4.0116	-0.61216	1.6835	4.1029	6.6603	0.14937	1.3533	4.3788	-0.51036	2.8332	3.0629	7.3638	-0.23086	0.74771	3.3926	-2.2179	1.5947	3.4618	3.6382	2.4811	-1.3824	2.4973	4.0258	5.4822	3.4241	1.5748	-0.13987	-1.5144	5.9682	-0.45281	4.6127	1.4728	5.098	0.90795	0.8523	1.2794	-1.8897	3.923	0.59161	2.6377	3.1524	5.3272	6.495	3.3073
-13.226	-13.334	-10.958	-15.069	-15.791	-15.217	-18.628	-15.744	-14.914	-12.952	-10.815	-18.379	-11.631	-14.176	-15.47	-10.609	-14.771	-17.102	-14.615	-12.742	-13.972	-14.116	-13.172	-16.372	-11.992	-12.106	-13.434	-13.718	-15.161	-14.243	-15.026	-13.806	-12.671	-9.8097	-17.352	-14.614	-13.277	-12.794	-13.043	-13.57	-16.044	-19.494	-15.084	-16.38	-15.018	-16.282	-15.667	-10.65	-15.179	-15.069
-0.10423	-1.4202	-4.5193	-1.7598	-7.3289	-5.2324	-8.487	-2.9079	-3.6456	-1.7239	0.044427	-3.4683	-3.9528	-1.4001	-4.4551	-1.9384	-6.183	-4.787	-0.3247	-4.5885	-4.8945	-4.0291	-3.0493	-1.3133	-4.8419	-4.1258	-4.9349	-3.927	-2.336	-4.4192	-1.6575	-1.5728	-5.3957	-3.1436	-4.214	-2.8306	-5.646	-2.1198	-3.413	-1.5106	-2.6635	-5.7517	-0.23263	-3.0136	-5.2296	-4.7367	-2.2828	-5.3674	-0.75535	-3.9763
-5.544	-8.6129	-8.7976	-12.295	-6.5808	-5.8984	-5.9721	-9.2949	-9.6003	-8.307	-5.4521	-0.8039	-7.6584	-9.1222	-3.7757	-6.0344	-5.7742	-8.0071	-8.2032	-7.9148	-10.001	-8.8749	-7.1197	-10.22	-8.1293	-8.8505	-6.5616	-2.9964	-3.6378	-7.1706	-9.6949	-3.4316	-7.3045	-8.9459	-6.1098	-9.669	-10.857	-3.3308	-5.0777	-5.6446	-6.2917	-12.256	-4.6238	-10.856	-4.1319	-8.8287	-6.8381	-11.414	-10.638	-7.161
-15.97	-13.744	-9.0909	-11.988	-13.602	-12.679	-11.972	-15.658	-16.192	-12.383	-12.003	-11.058	-12.256	-11.489	-13.023	-10.58	-9.5904	-8.5166	-17.25	-8.9137	-13.154	-12.519	-7.8807	-9.9491	-15.633	-8.3562	-13.732	-9.7532	-8.6492	-9.3032	-13.013	-13.327	-11.678	-7.5007	-12.265	-15.59	-12.227	-10.378	-10.765	-14.875	-13.023	-9.9579	-11.969	-15.954	-11.838	-14.129	-9.1445	-13.349	-11.811	-10.856
3.5275	5.1469	1.7459	1.5342	2.3475	3.5267	1.7224	4.1968	3.941	1.8779	3.7856	4.4704	1.5074	-0.09119	3.886	0.59102	3.6895	5.4583	2.7763	0.72958	4.2791	5.0194	2.2111	1.2359	5.7686	5.6131	4.4662	0.64144	5.7035	2.1036	4.4646	-2.0313	-1.6604	-1.531	6.1504	2.0674	5.2695	6.6654	-0.01978	0.13275	-0.71897	6.8481	4.6945	2.3675	1.6334	4.2001	2.1734	4.6678	7.0551	3.5148
-14.233	-11.086	-8.2284	-14.516	-13.308	-13.479	-10.929	-8.4905	-12.692	-11.035	-12.75	-10.262	-8.9367	-10.707	-16.308	-8.5756	-14.102	-13.16	-17.106	-12.713	-12.576	-10.924	-13.906	-12.06	-9.7896	-13.066	-11.698	-11.644	-13.26	-18.235	-14.54	-15.123	-15.285	-14.463	-12.467	-17.24	-11.73	-13.967	-8.0604	-9.5719	-10.42	-10.677	-13.515	-12.445	-15.293	-14.692	-12.511	-8.9957	-11.555	-14.724
-1.8258	1.0474	-1.7444	-3.8651	-4.7884	-4.9762	-0.46645	-1.719	-4.8013	1.2306	-0.94534	-0.36516	0.26314	-0.36188	-4.4039	-1.9573	-1.889	-3.4457	1.7177	-0.030256	0.25424	-1.4335	-0.49312	-3.3845	-1.4647	-4.8408	-7.5566	1.296	-7.2396	-2.8603	-0.073448	-1.5309	-0.67126	-0.65052	-1.632	-1.8662	-3.1582	-0.65849	-4.5032	-4.1793	2.8003	-0.89186	-2.1	-6.1392	-0.35705	-7.6021	-2.7619	-4.8956	-5.6823	-2.2744
-23.209	-18.203	-19.534	-23.573	-24.108	-25.41	-21.82	-20.142	-18.902	-23.197	-20.221	-23.982	-23.292	-20.187	-20.462	-19.283	-22.46	-28.028	-25.944	-22.619	-23.892	-23.24	-23.313	-24.171	-23.952	-22.076	-21.8	-22.057	-22.083	-20.975	-25.861	-17.507	-24.853	-21.887	-20.663	-27.48	-21.903	-25.888	-18.087	-21.088	-18.923	-21.607	-23.291	-24.222	-19.644	-24.52	-21.619	-20.378	-20.843	-20.077
-3.0567	0.21626	-1.2807	-4.0417	0.96585	2.1837	-2.4512	0.25303	-2.844	-3.7876	1.8579	-1.4124	1.5096	4.9603	-2.7746	-6.9284	-4.791	-5.9065	-2.4895	-0.47219	-4.2444	-3.0613	-0.11229	-0.85786	-4.0991	1.7617	-2.5331	-2.6922	-3.8323	3.7849	2.3702	-1.8315	-1.1296	0.10801	-2.1544	-0.99763	-2.1404	-3.6169	-4.7948	-5.4623	-2.6656	-3.3468	2.3451	-0.6651	-2.9742	-5.3343	-1.7355	-0.65486	-0.032691	-3.2677
-10.426	-15.845	-14.677	-12.575	-15.212	-13.698	-16.077	-14.514	-16.854	-12.373	-11.553	-13.782	-17.755	-11.304	-10.992	-11.779	-12.868	-12.724	-16.202	-16.258	-14.995	-15.816	-14.818	-13.033	-14.319	-7.9719	-11.069	-13.574	-15.669	-12.684	-11.498	-13.983	-14.693	-13.534	-15.95	-13.955	-11.036	-15.413	-12.911	-11.859	-17.306	-11.093	-13.359	-14.493	-14.829	-15.548	-14.704	-13.329	-11.617	-13.886
-12.634	-10.755	-7.27	-10.667	-10.358	-6.5911	-7.2403	-7.4967	-12.759	-4.0653	-10.6	-10.793	-4.8149	-9.8364	-10.411	-10.607	-8.2581	-10.49	-13.206	-8.3184	-12.486	-6.6457	-14.124	-10.73	-11.429	-9.0981	-14.599	-6.0521	-11.49	-7.9293	-13.946	-12.424	-4.3844	-12.41	-11.293	-12.588	-8.1969	-7.4453	-13.384	-8.3407	-12.167	-9.4688	-8.4944	-13.095	-17.209	-12.813	-9.7917	-11.377	-8.6279	-10.129
-0.57088	-6.479	-4.5493	2.235	0.49131	-3.645	-7.7912	2.7947	-0.70952	0.5119	-1.4061	3.0964	-3.3423	0.4039	-2.3127	-0.50828	0.97687	-3.6097	-5.0273	-0.36079	3.7981	2.0696	1.8834	-9.1514	1.5408	-2.5333	2.1068	1.4054	-7.5116	-5.6538	-1.9135	1.3874	-0.50149	-1.5765	2.2487	-1.4464	3.0763	1.603	-0.62572	-2.4144	0.44087	-0.13411	-1.1165	-1.0549	-0.21949	0.54577	2.0236	-0.66428	-9.0009	-2.7087
-0.41253	-6.3422	-2.5415	5.1735	0.35794	-4.9066	-0.56512	-1.4922	-2.923	-3.7192	-2.2668	1.0684	-0.58229	0.61787	-4.0501	-4.3181	-2.7396	-5.0898	-5.1021	0.48243	-0.77929	-0.51583	-5.3827	1.0731	-4.6364	0.34847	0.17604	-2.3175	0.98916	-4.238	0.90026	-5.0207	0.39249	0.53122	-4.194	-1.4131	-3.8842	0.56184	-2.1005	-2.8161	2.7439	-4.4239	-3.0526	-2.4271	-5.0768	1.7695	-2.9922	0.55657	-2.7667	-5.0062
-3.5121	-5.8945	-4.8612	-1.1065	-7.0576	-2.1881	-7.4668	-8.5366	-3.3732	-4.0286	-2.0008	-2.244	-0.46516	-2.6679	-1.5069	-0.18851	-4.2243	-9.7306	1.367	-4.7543	-8.3465	-6.5888	-0.35923	-1.0242	-4.438	-5.1179	-5.3411	-5.182	-2.6895	-2.5975	-1.2609	-2.504	-4.8626	-3.2025	-3.4104	-7.9529	-10.391	-5.197	-4.6851	-3.0749	-6.7259	-3.3177	-7.3393	-2.6541	-5.8068	-6.0689	-0.36686	-5.017	-2.725	-5.5923
0.14093	-0.35606	-2.2601	-3.7591	1.162	-3.351	0.59832	-2.4701	-1.4957	0.47713	2.9887	-0.13106	-1.4843	1.5335	-2.4566	1.3399	0.30921	-3.8059	-1.0784	-3.0523	0.14151	-4.4146	-2.7805	-0.070056	-1.9844	-1.9468	-1.0361	-0.58263	0.48934	-0.41068	2.7528	-2.5872	-3.7308	-1.6829	-0.70074	-0.27341	-1.859	-2.6107	-0.8298	1.2944	-1.1338	0.12362	1.0327	-2.9809	-4.225	0.47571	-2.3502	-1.9544	-2.0652	1.4458
-4.3823	-2.577	-4.2259	-2.0741	-0.75464	-8.3114	-0.42644	-3.8792	-0.070768	-2.7267	2.6306	-0.105	0.13268	-0.89011	-5.3625	-4.6692	-2.2087	-2.2919	-2.4437	-4.6317	2.4486	-2.5522	-5.696	-3.5045	-3.717	-2.2405	-3.7704	-2.1654	-5.9522	-6.7142	2.2333	-2.8671	-0.93155	-0.62753	-4.5899	-6.1281	-2.2885	-3.3125	0.14159	-5.6932	0.68047	0.7086	-2.8874	-4.1596	2.1301	3.4562	-4.296	-1.8038	-3.2491	-2.0038
0.043072	-5.5417	-3.444	2.1587	-0.86564	-3.0824	-1.4874	1.0586	1.2135	-6.4811	-4.4019	-1.7577	-3.5992	-3.2815	2.4717	-2.1086	3.5736	-0.54984	-4.7336	-2.4357	-1.0665	-1.0789	-0.55428	0.023781	-3.3365	-4.3924	-2.5959	-2.7368	-4.5971	-5.011	-3.106	0.056742	0.60897	-2.3549	-4.585	-1.0768	-0.55492	0.65968	2.5587	-3.288	-1.8534	-2.2275	-0.99909	-1.5612	-2.7166	1.314	-3.234	2.2209	2.1759	-4.1948
-3.7941	-3.8832	-2.7008	-4.2647	-1.1919	2.5307	-5.057	1.2393	-4.8475	-3.7838	-3.3124	-2.1575	-3.034	-5.5813	0.17815	2.7744	1.6412	-3.7631	-3.5069	-2.1529	2.8547	-2.6426	3.9277	0.17183	1.3641	-7.9005	1.9227	-2.1142	0.45643	-2.1786	0.10265	-3.3946	-2.3574	0.65375	5.04	-0.50934	-2.4345	-0.33474	-5.644	-3.7569	0.51037	-0.23985	-3.6221	-0.25348	-1.5443	-3.5942	2.449	-1.3879	-2.0865	1.4396
-11.286	-17.468	-13.971	-13.516	-11.669	-14.804	-18.322	-14.658	-12.961	-16.025	-15.176	-15.603	-12.353	-12.152	-16.501	-17.979	-13.575	-12.187	-15.199	-13.406	-18.06	-15.616	-15.845	-11.44	-17.257	-14.044	-14.679	-7.5364	-13.889	-10.757	-17.236	-12.482	-16.804	-16.606	-17.1	-14.166	-10.848	-14.411	-11.609	-15.069	-14.288	-16.508	-13.385	-17.221	-15.743	-12.569	-7.7198	-11.639	-17.265	-14.558
-10.576	-10.574	-15.198	-12.572	-13.191	-15.642	-13.903	-12.423	-10.384	-15.053	-12.591	-13.593	-10.731	-12.899	-8.9522	-17.865	-10.511	-11.49	-10.223	-8.5191	-10.825	-13.558	-9.1534	-12.285	-16.02	-15.735	-14.683	-11.211	-11.437	-12.958	-12.508	-14.396	-10.33	-16.655	-12.779	-12.711	-15.701	-13.275	-11.251	-12.831	-16.246	-13.523	-13.018	-7.1917	-13.177	-10.651	-11.89	-15.055	-15.917	-13.291
-1.1324	-1.5712	-0.62988	-3.3709	-3.2827	-2.9033	-4.3484	-6.495	-1.8162	-3.1026	-2.9534	-2.0825	-2.6824	-2.2622	-1.1765	-4.5088	-5.2873	-6.5773	-1.978	-3.0158	-0.1538	-3.3711	-1.1071	-3.2566	-3.1738	-5.0759	-5.4291	-8.479	-5.8793	-3.2755	-8.4505	-1.7972	-4.6001	-5.7305	-3.961	-5.9222	-13.1	-5.7472	-1.3908	-5.2587	-2.4431	-6.8633	2.428	-2.635	-5.5892	-5.1539	-7.3591	-2.2193	-3.2929	-2.9993
-4.5924	-2.0891	-5.2643	-5.7086	-3.514	-2.7907	-3.0143	-2.5838	-3.3882	-4.16	-5.4759	-2.0313	0.17524	1.0543	0.11422	-4.2465	4.3219	-2.3098	-2.0298	-4.3881	-2.4721	4.1792	-1.1328	-3.7832	-5.3189	-9.2727	-1.5365	-6.865	-5.496	-2.9762	1.5395	-7.0813	-5.9299	-1.0321	0.34405	-6.6312	-3.5547	-4.4425	-4.1239	-4.5159	0.43954	-3.604	-2.9079	-2.9217	-1.1587	-3.0556	-3.3999	-3.054	-2.9606	-2.0711
-8.2042	-11.905	-17.535	-13.554	-14.088	-14.057	-14.506	-14.168	-16.223	-9.7724	-16.636	-10.643	-12.218	-9.5429	-14.029	-12.03	-9.1652	-10.407	-11.77	-13.8	-15.637	-13.189	-15.19	-15.909	-10.492	-11.957	-11.811	-11.718	-15.415	-12.907	-13.194	-11.985	-13.363	-10.725	-14.618	-11.541	-14.035	-12.284	-16.242	-16.148	-10.354	-12.147	-15.726	-9.7525	-17.815	-17.695	-15.583	-13.796	-10.757	-12.884
2.9446	0.684	1.3876	-0.72275	1.5517	3.5865	0.7391	7.8637	3.639	3.456	-2.6704	-0.18649	2.8796	2.3872	4.464	1.1116	3.3192	1.446	5.4402	2.0953	-2.1469	0.41833	-0.76355	-3.9251	3.4152	-0.70454	-0.8561	4.3807	-3.2191	5.2885	6.8643	4.9564	6.3757	-1.5983	3.373	3.437	4.1519	0.49008	3.376	1.0419	3.0039	-2.8648	6.7306	3.4023	0.31348	-0.93112	0.07538	2.1253	5.5795	-1.0769
-1.876	-5.1972	-5.0961	-6.3338	-1.3327	-4.99	-3.9241	-2.1546	-4.2195	-1.6386	-2.6035	-3.3254	-1.529	-1.8004	-1.8273	-3.7189	-0.68852	-5.7535	-2.4615	-10.164	-1.2928	-8.3397	-4.3675	-6.725	-5.7271	0.68734	-9.3594	-2.069	-2.8704	-3.7288	2.7888	-2.6095	-6.5193	-8.1794	-2.1003	-3.968	-0.50902	-1.0403	-5.3643	-1.4691	-2.7675	-0.67091	-0.40788	0.62762	-2.7853	-4.4826	-5.7739	-4.9018	-3.8714	-4.0605
-10.303	-9.3706	-11.543	-6.1305	-8.3125	-11.084	-6.339	-9.4739	-10.886	-8.6944	-8.6133	-10.185	-12.259	-9.1567	-8.1669	-8.3845	-6.6473	-11.413	-7.5316	-3.8308	-7.9759	-6.2107	-8.7128	-14.241	-12.814	-9.5874	-9.4379	-8.4037	-7.809	-9.3799	-10.519	-8.4785	-9.0321	-10.911	-6.6071	-10.511	-11.28	-10.826	-13.163	-4.0364	-6.1049	-6.0917	-5.7097	-12.436	-11.851	-12.641	-9.3008	-11.294	-6.2644	-10.967
-12.374	-14.312	-12.976	-12.862	-12.274	-12.569	-15.623	-16.669	-12.774	-11.144	-16.976	-18.698	-11.504	-8.6957	-10.634	-13.973	-10.17	-8.3647	-15.318	-12.058	-11.808	-15.548	-8.7738	-11.632	-11.333	-12.702	-12.659	-13.99	-17.103	-11.776	-10.951	-14.522	-17.57	-6.6756	-11.107	-10.879	-9.9677	-10.948	-16.091	-9.1395	-13.148	-12.064	-15.676	-17.203	-16.41	-13.106	-13.453	-12.055	-15.17	-14.63
-1.9164	0.88073	-0.27831	3.1029	-5.1545	1.0742	-3.453	0.15655	2.3424	-5.3484	0.41294	-2.5235	-0.89599	3.3229	-3.7753	-0.57711	-2.5531	-4.1188	-2.2779	-3.0909	-2.6145	-1.3552	-2.3432	-0.93138	0.021618	-5.0895	-0.029553	-4.109	0.57908	-4.528	-3.5764	-1.7523	-3.047	-0.29115	1.3999	-0.99116	-0.31534	0.59746	0.33521	-2.6942	-0.4275	-2.2512	-0.91605	1.735	-3.2448	-4.3771	-0.90251	-1.35	0.86834	3.7806
-7.9849	-3.5651	-2.6212	-1.9209	0.90451	-2.4473	-3.2402	-3.3898	-0.38632	0.31776	-1.9334	-2.0044	-3.3787	-1.5116	-1.8097	-2.562	0.44914	2.0825	-1.6354	2.1719	-2.0435	-2.9205	-4.6413	-6.1684	-1.552	-3.3913	-6.9367	-4.8558	-1.783	-2.7202	0.5032	-2.8601	-1.6796	-7.5239	-7.6992	-1.8179	-6.535	-2.1103	-6.6268	-2.315	-3.184	-1.2797	0.42604	0.48925	-5.4855	-2.1654	1.7514	0.20609	-3.7208	-2.1962
0.60971	-0.38722	0.36625	2.0475	-0.23667	1.6036	2.448	0.98063	3.1786	-0.95252	2.9593	6.2213	-0.90674	-0.36789	-0.16093	0.95689	5.8797	1.8763	0.92564	0.58807	0.435	4.3565	0.57284	5.4599	-1.2211	1.2498	-1.6659	-1.0616	1.4944	-0.8595	1.9077	0.80621	-5.6427	3.1173	-0.47071	-3.725	1.8012	3.1803	3.0579	2.0211	0.26814	-0.92639	1.9247	-1.9905	0.68208	0.054548	3.3387	3.5427	3.1316	0.94914
-1.044	1.5644	-3.446	3.9148	1.8532	-1.9362	-10.064	-0.59544	-3.4673	-2.1338	-1.8325	2.007	1.3848	-1.2636	-0.75263	-3.8049	3.8773	-4.6681	-0.26475	-1.1092	-1.2051	0.32003	-2.0397	-1.3441	-3.2233	-5.7435	-2.1706	-1.0501	0.77514	1.5409	0.42486	-2.1322	-2.6564	1.8055	-3.3288	-6.2461	0.33039	-1.1709	-6.2977	-3.2288	-2.7127	-5.05	-0.76649	-0.79514	1.1196	-1.2244	-5.4321	0.0018743	0.6085	-2.2931
-22.607	-24.033	-25.683	-23.624	-18.869	-18.424	-22.51	-22.782	-19.868	-24.032	-19.816	-22.316	-24.996	-24.668	-20.531	-20.072	-23.852	-24.256	-21.162	-21.471	-23.972	-20.356	-20.439	-21.154	-23.362	-19.12	-20.752	-19.83	-20.777	-17.143	-21.529	-18.496	-20.417	-25.603	-23.904	-24.803	-25.022	-16.533	-23.849	-19.981	-20.253	-21.936	-21.827	-24.066	-23.707	-20.055	-24.863	-21.288	-22.044	-24.41
-9.7006	-14.9	-10.1	-9.3056	-7.3153	-14.653	-5.7694	-7.2212	-6.8901	-13.889	-9.9419	-12.892	-7.1087	-11.222	-8.5146	-14.349	-10.447	-13.394	-11.903	-13.437	-16.103	-13.44	-12.283	-13.737	-11.494	-10.192	-11.02	-12.676	-10.314	-9.8867	-12.653	-11.647	-5.6504	-15.199	-12.107	-7.586	-10.587	-13.265	-9.7354	-16.473	-11.22	-7.8475	-10.087	-10.1	-8.7023	-6.9523	-12.362	-10.637	-10.18	-9.7274
-8.3458	-7.7812	-12.77	-4.9436	-10.698	-10.281	-7.3418	-13.169	-6.2795	-3.7285	-7.7341	-10.151	-8.8088	-9.0633	-14.694	-9.5606	-11.117	-10.295	-12.003	-10.056	-12.856	-9.8553	-13.713	-7.9438	-4.7324	-3.9669	-13.467	-13.285	-8.6461	-6.6243	-7.2696	-8.9757	-9.5957	-8.3908	-7.071	-8.9602	-8.3192	-9.9169	-7.1522	-6.913	-11.102	-7.5382	-8.7368	-9.8563	-8.5256	-9.4096	-8.1231	-9.9038	-11.734	-8.662
-1.6678	-0.85093	-6.2992	-2.0655	-4.0799	-0.87071	-2.1126	-2.4472	-7.7241	-6.0478	-5.8119	0.80624	-4.4122	0.85689	-6.6471	-4.453	-4.0165	-3.4203	-7.2085	-4.0569	-3.4706	-1.8188	-2.0598	-0.68605	1.2595	-4.3924	-1.3965	-0.39768	-2.1227	-4.034	2.2084	-1.7899	-5.1169	-6.0883	-2.4329	-0.47642	-4.0656	-1.4754	0.66402	-3.3447	-3.9591	1.2141	-6.3166	-3.8896	-2.0947	-2.8617	-5.6794	-1.3716	-2.6231	0.34688
-2.2915	3.8765	3.9601	-3.7194	-3.5786	-0.74714	1.7951	-4.0884	-0.66082	0.3601	-3.5288	-1.4483	-3.1489	-4.4217	-3.3312	-2.1661	3.4667	-3.1545	-1.4169	2.0215	-1.2297	-3.2784	-2.8429	-2.5892	1.279	0.97339	4.2398	2.2046	-1.3209	-0.20426	-1.6327	-0.82768	0.1217	-0.013673	1.2199	-0.4039	2.3027	0.31036	2.2466	0.63599	0.07827	-1.4591	0.89443	-0.85898	1.7896	-1.3708	-0.86875	2.5622	3.0998	-0.46642
-2.6105	-2.3871	0.29217	-5.6637	-6.847	-4.0665	-3.8002	-3.952	-4.1293	-7.7111	-3.6687	-4.1659	-7.7901	-3.7236	-5.5776	-7.629	-6.1119	-9.4876	-7.8503	-7.5896	-6.0486	-6.4489	-8.9466	-1.2428	-1.684	-8.8817	-5.6071	-7.2644	-6.2612	-7.8909	-4.1026	-2.8136	-6.5144	-5.6076	-3.9298	-4.033	-6.6862	-10.093	-0.085251	-11.241	-9.3085	-4.1578	-7.255	-8.9378	-1.0528	-2.0514	-4.9089	-3.6854	-4.3931	-4.877
-7.7236	-10.686	-7.3755	-8.0794	-6.0548	-5.1856	-10.6	-13.305	-7.803	-5.2788	-2.1099	-12.539	-5.2291	-5.3797	-8.6679	-9.2313	-6.1475	-8.1274	-9.5241	-9.5748	-12.968	-9.6597	-9.8933	-11.501	-8.0926	-13.227	-12.028	-8.7044	-9.0542	-7.5645	-8.3282	-7.8428	-9.0223	-9.0488	-9.1824	-10.693	-3.1005	-11.647	-7.0597	-12.528	-13.288	-4.8326	-13.87	-6.5193	-11.305	-7.6975	-8.7179	-9.0545	-8.5208	-3.9003
-14.876	-14.565	-15.557	-15.833	-14.587	-13.405	-14.283	-13.511	-17.84	-14.117	-13.798	-16.478	-12.782	-16.16	-11.296	-15.249	-14.207	-14.364	-12.417	-11.239	-14.41	-15.142	-16.067	-12.721	-13.737	-15.698	-13.277	-12.992	-16.058	-15.697	-13.779	-16.829	-12.184	-12.108	-12.721	-14.784	-16.943	-7.5309	-12.629	-14.006	-9.6988	-11.985	-14.362	-10.583	-17.538	-15.729	-12.59	-16.428	-14.676	-12.912
-2.6754	-1.0943	0.99033	0.80651	2.4502	2.3356	-0.29818	-0.52878	-5.0798	-1.6884	-5.7062	-4.7845	-2.1598	-3.0798	-0.1149	0.94576	0.54661	-2.431	0.12258	-0.31043	-4.8976	-1.1938	-3.7867	0.94973	-1.0322	-7.0819	-0.99128	-1.0732	0.041797	1.0831	0.029547	-2.0408	-1.7677	0.74199	-1.0527	-0.5579	-2.2531	-0.97783	-3.1439	-2.0263	-5.8331	-2.7051	0.1898	-4.4085	-2.4105	2.2722	-5.2048	-0.18581	1.4214	-0.09998
-3.5879	-3.5057	-1.949	-0.92706	4.0115	-3.094	-3.0916	1.5483	0.71534	-0.70571	-1.1165	-1.8744	2.1142	4.7029	2.3232	-1.4688	-1.2302	0.77629	-5.6887	5.1141	1.0344	0.10439	2.2494	-4.6485	-3.357	-0.34731	-1.0111	0.009028	2.086	2.4	-1.2374	0.52391	-0.52129	-3.7342	-1.2915	-0.45624	-1.3306	0.8056	4.1615	-1.421	2.8335	1.311	-1.191	-0.20319	-1.2436	3.916	-1.0335	0.85512	-3.0131	0.15067
0.20991	-0.64625	-0.29237	1.3763	0.054023	1.73	0.77993	2.833	-1.7188	1.8454	1.8639	1.9083	2.0229	0.82203	4.3752	1.1384	-2.382	-1.9486	6.6566	-2.0005	3.7053	0.57322	-1.8925	3.6311	3.5656	-1.7427	1.7707	1.3688	-0.052841	3.4811	-5.9702	-3.0291	6.7238	-0.9461	-1.969	0.66894	-2.3348	1.1731	-0.44823	-3.2266	-0.47177	0.42725	2.4638	-0.66173	-2.1608	1.2286	0.43521	5.7012	4.7783	-0.94616
-4.8835	-1.2101	-5.4128	1.9284	-3.9255	-5.5536	-0.71279	-4.8955	-3.8583	-2.4343	-5.2563	-10.266	-1.0305	-4.1471	-5.3141	-3.958	-3.4058	-3.2522	-4.5214	-7.2206	-2.1888	-2.5067	-5.9972	-5.7396	-6.008	-0.64258	-0.68518	-0.6356	-5.4617	-5.7195	-6.1113	-2.482	-1.461	-3.9024	0.30136	1.724	-7.0922	-0.61219	-4.1286	0.046406	-5.8082	-4.9953	-3.134	-3.0542	-6.0795	1.2969	-6.2516	-4.2502	-2.1749	-8.8083
-4.3054	-5.0275	-2.1961	2.07	-4.5261	-3.9386	-2.3246	-7.1296	-3.4211	-4.9018	-7.5247	-5.271	1.8196	-3.5616	-2.1515	-3.1723	-3.3354	0.25177	-2.5352	-4.9992	-2.2428	-3.1983	-1.6102	-5.3197	-9.627	-3.2022	-1.888	1.1558	-3.1939	-2.8642	0.088735	-3.0957	-5.8009	-6.9532	-0.52656	-5.2172	-4.7209	-2.5355	-11.496	-3.2139	-2.0736	-1.0231	-4.537	-3.6255	-5.9061	0.4304	0.50191	0.9205	-5.571	-2.1101
-12.88	-14.393	-12.604	-13.823	-15.35	-10.316	-16.919	-14.612	-14.249	-13.853	-13.649	-10.354	-12.715	-12.972	-15.002	-13.507	-15.524	-13.484	-11.588	-14.853	-14.398	-14.564	-15.779	-15.628	-17.281	-13.29	-17.187	-12.614	-12.409	-18.357	-13.02	-18.775	-17.342	-13.567	-12.896	-15.805	-16.519	-14.149	-14.974	-15.358	-17.079	-10.152	-13.043	-17.844	-13.239	-14.881	-15.934	-13.063	-18.101	-11.628
-8.5754	-8.6891	-5.6781	-7.5774	-9.549	-8.1214	-10.577	-9.5165	-8.3656	-2.238	-9.3728	-10.258	-6.7863	-10.859	-10.545	-7.7665	-9.5387	-12.405	-8.6697	-8.5694	-8.2821	-9.4136	-6.8997	-7.2818	-5.8316	-7.3725	-7.8745	-10.342	-9.5243	-7.4988	-9.3147	-8.9894	-8.9752	-10.042	-8.1068	-5.5313	-6.7602	-4.4508	-8.0237	-11.24	-5.5137	-7.85	-7.8937	-7.8938	-7.9609	-10.849	-11.28	-10.444	-9.8158	-9.4477
-5.6738	-7.3291	-2.5828	-1.8706	-2.4965	-5.5715	-5.1708	0.79345	-1.6751	0.32508	-0.87949	-6.4529	-3.1105	-0.086531	-2.5175	-0.66984	-1.4309	-4.72	1.8977	-3.0607	-3.5351	-3.1691	-0.48186	-1.1307	-4.8425	-4.8131	-4.7212	-2.9283	-6.7213	-5.0184	-3.4028	-2.0466	-5.8656	0.29651	-2.9359	-2.2707	-6.7212	-1.9205	-3.6541	-2.6847	-2.7663	-1.0644	1.426	-3.153	-2.337	-7.6712	-0.92389	-1.6943	-1.0489	-3.2288
-14.504	-9.7463	-11.755	-14.004	-14.541	-11.167	-13.716	-13.788	-15.752	-14.571	-18.453	-13.461	-10.9	-14.561	-13.899	-10.236	-16.544	-10.236	-11.892	-15.966	-12.892	-9.8993	-12.352	-10.397	-10.899	-16.05	-12.608	-8.6583	-10.034	-13.63	-14.786	-13.84	-10.653	-17.874	-12.609	-15.327	-16.716	-12.275	-10.966	-13.89	-16.648	-14.774	-10.442	-13.906	-12.301	-8.9656	-15.248	-12.746	-11.668	-12.434
-8.2604	-0.92879	-5.9831	-4.8441	-5.2368	-2.0817	-2.9804	-2.8703	-7.8847	-1.4396	-3.4649	-3.4653	-5.9534	-6.0549	-4.5005	-1.6327	-5.1511	-1.6969	-3.4509	-6.1236	-4.6946	-1.8811	-5.1518	-6.4666	-4.7493	-3.0981	-2.8888	-4.1524	-1.596	-2.3788	-2.9158	-4.8245	-2.9949	-1.8395	0.80344	-2.2507	-5.6246	0.34519	-5.9036	-6.1035	-6.6425	-2.3382	-9.4548	-4.5192	-5.0858	-6.2096	-1.93	-4.0642	-4.3647	-5.6175
-1.0296	1.6831	-2.6041	1.7156	0.49532	-1.6428	0.48195	0.073794	1.5954	0.28683	2.6973	-4.7838	-2.4727	4.8731	0.22294	-2.241	1.4458	1.5608	0.44048	0.30992	-4.1839	-0.58552	-5.6079	4.1246	0.28483	1.4082	-1.192	0.71229	3.4312	-1.421	-1.3401	-1.0608	2.163	0.50892	2.4283	3.6254	2.0501	-1.5527	-3.3744	2.7749	3.2627	5.1016	0.18734	1.3535	-2.2369	1.6271	5.4402	5.4494	-2.6179	3.3771
10.658	4.2979	10.866	4.2594	9.0495	7.2785	7.832	7.5109	11.319	5.6278	5.2055	6.7729	7.8771	3.5155	8.8641	4.9413	9.4749	1.6553	3.87	11.877	5.9996	5.4535	5.9172	7.9474	6.3601	9.204	4.5634	7.7257	3.8851	5.5993	9.3079	12.317	9.5485	9.5869	7.8723	6.7315	7.9634	10.838	6.5939	5.9706	10.375	3.7114	0.54345	8.7894	7.234	7.4179	5.8219	-1.2788	10.731	8.3457
-12.033	-12.306	-17.479	-11.575	-14.987	-14.807	-11.92	-15.641	-12.517	-15.577	-10.673	-12.712	-11.598	-12.984	-10.423	-16.15	-10.598	-10.972	-10.313	-12.376	-17.2	-8.9753	-14.518	-12.132	-11.614	-9.4494	-13.201	-14.577	-16.188	-13.064	-14.67	-13.449	-12.022	-14.112	-11.331	-11.639	-15.728	-13.618	-10.377	-10.241	-10.407	-17.097	-13.82	-15.311	-11.321	-13.258	-16.567	-8.7023	-12.06	-18.757
-0.67767	-0.010902	-2.6568	-1.0472	-2.9224	0.53639	-3.0499	-6.9847	-1.8581	-3.4064	-8.0596	-4.5863	-6.391	-6.174	0.56201	0.69577	-2.5947	-2.7287	1.496	-2.3667	1.6103	-3.7619	-2.4419	-4.5482	-0.4642	-3.769	-3.2514	-7.6989	-5.5351	-1.4961	-7.1117	-7.0515	-5.2852	-3.724	0.76265	-4.6206	-0.42448	-1.0905	0.97008	0.70195	-7.0486	-1.9641	-0.064055	1.2279	-3.4014	-6.5056	-4.8937	-1.5834	-4.2745	-2.6201
1.9057	1.2924	-1.7875	-5.242	-7.2095	-1.7202	-2.1446	-4.0364	-3.529	-2.4684	-2.2203	-4.8173	-3.1678	-4.0391	-0.1859	-5.1096	-0.65305	-2.5845	-0.63012	-4.1687	-5.2165	0.40152	0.39603	-6.3387	-3.0017	-2.1559	-2.0309	-1.6823	-2.7096	-0.34877	-7.2796	-2.0107	1.4902	-2.6494	-6.0911	-1.1198	-2.5792	2.2204	-0.10765	-6.4662	-7.3346	-2.4225	-1.9551	3.0053	-4.5996	0.99096	-2.9472	-3.7748	-0.96998	-4.9084
2.4065	-1.9321	-4.9937	-1.6516	-1.0234	0.89347	1.7166	0.93271	0.17572	0.29631	2.9896	-2.3478	4.4082	-4.1776	-2.3557	0.24081	2.3642	-0.6114	-2.8321	-2.3162	-5.7152	-3.4658	-1.969	2.026	-5.1065	-3.1534	0.11182	-3.9148	-4.1137	-1.7636	0.68414	-5.2833	0.69713	-6.0018	-0.45455	-0.51424	-4.8909	-1.9428	-6.0465	-1.5808	2.6482	1.4606	-3.0836	0.18265	-2.539	-1.3467	-4.3259	-2.7099	-2.4549	-1.4115
-10.349	-9.5434	-14.32	-12.285	-8.1798	-11.684	-12.198	-11.921	-9.085	-11.755	-10.954	-9.6872	-15.592	-9.4467	-12.753	-13.18	-12.944	-9.211	-13.742	-12.935	-12.02	-16.338	-7.4817	-12.131	-13.091	-10.575	-12.727	-12.928	-17.601	-13.496	-13.412	-14.173	-12.968	-7.3577	-14.383	-13.479	-9.9007	-8.9307	-13.662	-12.138	-10.971	-14.476	-8.4949	-15.866	-10.798	-11.222	-9.1032	-10.606	-12.534	-11.216
-0.81051	-0.92718	-3.0915	1.8428	2.0557	-1.5003	2.0125	-0.62032	-3.3204	-1.067	-3.5999	2.5484	1.0796	-3.0279	-1.5065	-0.18647	-2.1875	-1.2574	-2.123	-7.0026	0.3753	-0.11958	-1.341	-1.4574	1.4636	-0.30522	-10.438	0.60872	-1.541	1.9576	-0.97266	3.1325	0.46418	-0.44339	-4.7108	-5.5398	0.31703	-1.1915	-2.6456	3.0351	0.34653	-5.3469	-4.8749	-1.5881	-2.652	-5.2314	3.0453	-4.2888	-2.0928	2.4268
10.474	7.8762	8.0217	8.1233	9.0781	6.6371	8.0735	8.9426	9.8108	3.9211	10.416	8.2922	10.09	13.426	13.617	10.501	6.9158	6.0982	4.696	12.879	11.11	12.324	6.268	8.8934	11.183	9.0086	16.011	13.769	11.179	8.3342	10.798	16.052	10.949	12.992	10.186	9.361	10.457	7.0668	6.69	7.9831	10.259	12.218	9.5859	10.523	11.832	7.1678	5.9694	11.042	11.131	8.1123
-11.602	-14.39	-8.9325	-9.342	-10.559	-9.2678	-7.6273	-9.9364	-8.1844	-8.6463	-9.8192	-10.678	-10.434	-10.59	-5.8692	-9.2558	-4.297	-10.626	-10.753	-5.6232	-11.796	-13.28	-10.352	-8.4225	-12.491	-8.0456	-9.207	-7.4326	-8.2871	-8.538	-12.563	-9.0928	-11.658	-5.7866	-14.088	-11.062	-8.6082	-6.9533	-8.7457	-11.752	-11.94	-10.862	-6.4255	-7.0998	-5.5152	-8.3084	-3.4512	-12.869	-4.4401	-7.018
-6.5078	-5.5341	-8.8057	-9.5817	-6.2635	-11.12	-7.6589	-10.176	-8.7264	-9.6379	-11.678	-10.142	-10.409	-8.6863	-8.9807	-8.6988	-8.778	-9.9589	-7.9349	-10.144	-7.3318	-9.1524	-11.975	-9.4798	-6.1332	-7.1279	-7.2381	-8.2801	-15.575	-5.3244	-9.7738	-11.588	-9.6008	-13.216	-9.34	-6.312	-8.9766	-9.431	-7.7906	-10.749	-9.6377	-9.383	-9.8144	-9.2961	-7.278	-7.9575	-3.0934	-10.732	-6.4681	-10.267
-5.4222	-4.0392	-2.4596	-9.4564	-6.0556	-2.3524	-4.9852	-3.4829	-3.8925	1.3802	-4.5179	-9.7596	-4.4673	-4.8762	-0.82006	-5.0358	-5.4821	1.0111	-5.986	-3.9875	-4.2058	-1.6258	-3.6058	-3.3292	-0.67166	-1.5353	0.48234	-3.6821	-2.0593	-4.5926	-5.8957	-0.76362	-2.8486	-1.447	0.095127	-4.3541	-2.1739	-7.0067	-5.5935	-6.3183	-3.1311	-2.9318	-3.2001	-7.487	-5.6419	-3.5762	-5.5042	-3.1263	-1.4045	-0.71843
-15.93	-18.126	-12.778	-13.547	-16.342	-9.7774	-14.947	-13.949	-15.425	-14.147	-15.233	-15.927	-13.235	-12.435	-18.212	-12.077	-9.1718	-12.953	-17.027	-13.89	-15.546	-16.446	-16.78	-12.49	-11.609	-14.25	-18.077	-14.114	-10.297	-14.216	-18.641	-14.113	-11.21	-15.222	-18.54	-16.624	-15.381	-17.461	-13.026	-13.929	-12.049	-15.942	-15.236	-19.115	-10.469	-13.869	-13.191	-11.833	-14.961	-15.779
-23.655	-18.009	-24.145	-21.035	-18.415	-21.4	-15.809	-20.015	-21.158	-16.461	-19.286	-23.075	-20.276	-21.246	-26.351	-20.797	-19.844	-25.044	-14.083	-22.036	-20.684	-17.661	-22.364	-23.785	-22.688	-23.182	-18.494	-26.204	-24.5	-18.646	-23.271	-21.024	-21.817	-17.585	-20.282	-18.77	-19.99	-19.581	-18.634	-25.099	-23.741	-20.745	-19.796	-20.955	-21.472	-17.261	-16.669	-24.939	-23.655	-24.091
3.8595	3.9359	-6.672	-1.0394	0.75379	2.5281	0.098053	0.63885	2.6014	-2.8398	-0.51311	-4.6675	0.63355	0.5708	1.6488	-0.67075	2.7919	3.7208	2.0013	0.29712	-2.5077	1.9075	0.41468	0.08599	1.8708	3.5527	-0.47967	-1.408	4.0952	-0.14879	2.3088	-7.1132	4.2371	-3.5281	4.2295	-0.96825	-2.6623	2.0003	-0.40668	-9.2613	-2.3615	4.4508	2.9489	-5.4832	2.1299	-1.1327	-1.0654	-3.3125	-1.5727	2.9656
6.8135	8.9308	7.2176	7.5074	9.7275	5.5895	3.4112	7.2229	6.5259	9.7505	4.5663	4.5204	5.5061	5.5588	4.6666	4.4239	11.384	2.427	9.6563	4.8293	7.1339	9.959	12.798	6.3325	4.7735	4.7487	6.8858	4.1157	8.7372	6.6892	8.536	8.229	3.8636	9.676	8.7915	6.3861	6.6393	6.6124	3.7187	9.0696	6.6104	9.7337	8.3593	8.7098	7.4825	4.93	4.8692	9.8756	9.3677	7.5021
1.3375	5.7952	3.3707	3.5996	3.4131	9.0958	4.4279	6.1465	6.7231	7.0923	4.8517	7.0444	-1.8449	2.7545	3.2589	3.997	5.4879	4.8365	4.305	6.9748	8.8771	1.9574	3.9359	6.6808	5.6215	4.0807	5.8945	6.7129	4.1624	5.0742	7.9341	4.7348	3.1481	6.933	7.6517	4.0661	3.1471	9.2593	6.2865	6.2622	5.8689	1.0357	3.8994	5.9183	3.021	6.8857	7.4011	7.9435	9.2023	8.8514
-6.2166	-5.0214	-11.392	-5.6387	-7.0355	-4.3477	-2.6489	-5.1055	-8.8833	-8.011	-3.221	-8.7362	-5.9802	-6.1355	-7.3739	-8.0308	-5.7269	-2.8339	-7.0186	-5.4447	-2.3278	-4.7575	-8.8625	-6.8186	-4.9756	-5.0884	-1.4289	-6.2815	-0.54155	-10.613	-4.5477	-9.6637	-6.0676	-6.7866	-8.3541	-7.508	-7.8554	-6.4866	-1.1161	-4.1501	-5.6854	-4.4921	-6.3753	-4.9312	-8.7272	-7.8868	-3.6017	-3.5359	-1.1899	-7.3399
-9.8366	-11.664	-18.636	-13.833	-12.021	-10.208	-12.381	-14.082	-10.152	-15.69	-10.836	-7.0204	-14.393	-11.25	-12.592	-13.594	-10.25	-14.04	-12.34	-14.246	-11.028	-9.3091	-10.149	-13.276	-13.1	-7.9165	-10.262	-7.6718	-13.305	-12.042	-11.778	-14.414	-14.855	-11.422	-7.0684	-6.1854	-12.996	-14.184	-10.395	-12.988	-9.385	-9.4963	-8.6178	-11.585	-16.977	-12.736	-8.4773	-7.8884	-12.902	-8.8141
-4.4397	-5.9839	-4.3345	-2.6969	-2.8428	-4.8791	-3.2479	-5.6929	-2.2523	-3.5409	0.059112	-0.87003	-2.1749	-2.1737	-7.2898	-5.8571	-3.2094	-4.2996	-2.6739	-2.1726	-6.3946	-3.247	-6.2937	-7.4633	-8.3094	-7.7186	-5.782	-4.0388	-2.0924	-3.3858	-5.5481	-3.102	-0.67455	-3.6927	-3.9447	-2.666	-0.27475	-8.5381	-5.4663	-3.7079	-7.3281	-5.6511	-3.7437	-5.4944	1.8777	-4.9463	-4.2704	-2.3045	-8.035	-6.2969
-3.3278	-4.1384	-3.8341	-1.9876	-2.8708	-1.9842	-2.8867	1.3808	-3.796	1.9209	-6.3883	-5.1818	-3.8894	-3.0479	-0.92753	-7.2403	-5.182	-7.4937	-3.6178	-2.746	-5.9919	-9.5743	-4.035	-6.9303	-7.7303	-5.9383	-8.1104	-0.57589	-2.5543	-6.2967	-5.7169	-4.2316	-3.1066	-6.5561	-2.664	-1.7261	-3.6195	-3.7352	-2.7841	-4.5808	0.69462	-4.3627	-4.2195	-6.3016	-6.191	-6.0632	-2.2108	-2.8017	-2.4907	-6.9573
-9.0904	-5.0951	-5.3938	-6.9262	-1.8214	-5.9211	-7.8423	-7.1743	-9.2511	-5.8726	-2.8609	-3.3682	-4.6893	-6.1227	-9.625	-5.0808	1.4585	1.6011	-4.4199	-0.27369	-2.4292	-1.5626	-10.548	-0.54965	-3.8147	-3.8528	-4.4892	-6.3816	-7.2251	-7.4993	-5.4279	-0.19748	-2.0368	-7.16	-2.9033	-2.0976	-6.8452	-4.0616	-3.1837	-3.804	-1.2578	-5.2369	-2.8413	-0.98853	-4.4203	0.93868	-5.9298	-5.4225	-6.4635	2.4832
11.537	7.4748	9.2362	6.1224	7.2343	10.295	4.7866	6.9167	8.2401	5.9079	6.3608	10.039	9.3573	6.7848	7.7125	6.4346	10.886	8.684	4.7309	11.105	4.6693	13.56	8.249	11.542	4.8652	7.6395	5.1282	6.9274	8.3194	8.2906	10.063	8.1032	5.0302	10.402	10.251	6.9968	5.2108	5.6313	5.3626	5.5585	12.492	6.1331	6.9525	10.212	7.116	7.7417	7.9858	7.9473	10.779	11.598
-1.497	-8.644	-4.7125	-2.641	-3.9527	-6.1065	-3.699	-3.1536	-6.2467	-5.1375	1.9087	-7.113	-5.7221	-5.7118	-3.3601	-3.2409	-8.8617	-7.9396	-2.5469	-4.4617	-2.5213	-2.9757	-6.7412	-5.3763	-1.7645	-3.1813	-3.8249	-4.2144	-7.5856	-6.6008	-7.8971	-1.8827	-5.933	-7.5959	-9.1229	-3.9179	3.3928	-4.9243	-4.6099	-3.2842	-4.7082	-2.5333	-4.2607	-1.7262	-6.726	-7.37	-7.5289	-2.2314	-7.3538	-1.2625
-7.2457	-0.19219	-8.1982	-0.59979	-2.2236	-2.0432	-0.50578	-1.8868	-3.1468	-4.3692	0.34054	-5.4992	0.029539	-3.6873	-4.955	-2.2623	-4.9912	-1.8371	-2.9821	-2.8282	-2.844	-0.76805	-1.4107	-5.7428	-4.2203	-0.29709	-1.2537	-1.2853	-7.0375	-3.8486	-5.2857	-2.9229	1.3051	-3.7868	-9.077	-4.4263	-2.3075	-6.0094	0.22106	-3.7052	-5.8277	-0.020112	-1.8587	-4.2732	-4.4349	-1.8017	-3.7011	0.52063	-3.5125	0.54961
-12.215	-7.9542	-9.1436	-12.119	-7.1853	-7.1116	-10.63	-7.9166	-6.3084	-12.732	-2.6555	-4.2764	-9.7048	-7.9094	-9.8301	-10.303	-9.184	-6.3057	-8.999	-12.346	-6.2894	-9.5932	-7.5215	-10.531	-9.485	-6.6603	-7.4807	-10.16	-9.6511	-9.6619	-8.7572	-7.4056	-7.9647	-14.618	-7.0963	-8.3189	-8.1535	-3.964	-10.184	-9.1407	-4.8092	-11.136	-11.548	-12.579	-6.3633	-6.1131	-9.0934	-6.1806	-9.1113	-8.1756
-1.7841	-3.4491	-1.6226	-0.6789	-2.3762	1.875	-2.9916	-1.2295	-4.4695	2.0153	-4.2195	5.0282	-2.3929	-0.67135	-2.6437	-3.752	-1.9984	-5.8383	-0.63315	-1.3207	0.83568	0.048977	-3.9932	0.7341	-5.58	-1.7514	3.7165	-3.6023	-3.4475	-2.4523	-3.0027	0.61873	-2.4691	-5.5916	-4.54	-1.1207	-1.1492	-2.754	1.8412	-0.61556	-7.68	-3.6218	-5.1952	-3.5782	-0.99666	-1.8324	-2.6952	-4.7262	0.75186	-0.83084
-0.36859	-6.3455	-4.5435	-7.0629	-6.9951	-3.8196	-5.7489	-8.1331	-2.5058	-5.4659	-3.7117	-10	-1.9204	-5.3593	-2.7559	-4.9122	-8.0565	-4.7197	-6.0833	-6.0372	-2.411	-6.2796	-6.5213	0.84554	-8.652	-1.6747	-9.2551	-3.3112	-1.4228	-10.596	-1.5344	-5.8477	-0.75281	-0.33615	-3.8463	-8.6696	-3.0967	-8.6008	-5.2669	-5.263	0.095765	-5.4824	-4.0322	-4.7478	-9.8644	-8.6401	-3.347	-4.0887	-5.8	-3.5164
-12.514	-10.199	-13.207	-15.704	-11.97	-11.438	-11.299	-12.93	-14.503	-8.5928	-9.9188	-12.204	-13.776	-13.693	-15.595	-15.348	-8.0883	-14.875	-14.158	-11.671	-11.892	-12.227	-12.266	-13.686	-11.211	-14.194	-13.548	-9.1026	-12.901	-8.8902	-18.602	-8.6341	-10.365	-14.151	-14.192	-12.972	-14.35	-17.393	-15.674	-8.0706	-15.08	-14.401	-13.915	-14.132	-12.545	-14.033	-7.3987	-11.416	-13.039	-13.077
1.5892	-1.294	2.8447	-1.5271	-4.013	-3.5665	-3.9724	-0.36438	-3.2711	-2.5342	-0.26418	-4.8017	0.26004	-1.0922	-4.5328	-1.2835	-0.51798	-1.5202	-0.81899	3.01	2.1671	-0.81033	-5.234	-1.7409	-4.2373	-0.50484	-4.0467	1.0946	-1.8972	-4.5987	-5.1577	-1.1784	-4.2484	-2.8082	1.3488	-1.0125	0.26224	-5.8905	-4.2425	-2.5941	-4.1748	-2.7501	-4.2708	-1.0338	-0.75604	-0.55157	-1.9258	-1.2099	-1.5821	-5.7238
-11.674	-8.9637	-11.819	-9.5757	-13.234	-9.6582	-6.0846	-8.3682	-7.1045	-14.581	-6.7174	-9.0345	-9.3202	-4.1831	-9.3489	-7.5344	-10.951	-9.2289	-13.923	-7.0806	-9.5888	-8.5476	-9.7474	-11.479	-9.2726	-7.5462	-10.966	-11.86	-6.8013	-12.354	-10.926	-8.2436	-15.046	-12.817	-12.64	-14.024	-12.815	-10.858	-7.0133	-12.361	-8.3078	-9.212	-7.5684	-10.82	-13.538	-9.0575	-7.7216	-8.042	-9.9386	-5.664
8.9898	7.475	7.7337	9.5504	11.722	9.7931	8.6802	11.051	8.6641	7.2504	6.6902	8.7336	9.857	10.524	6.7413	7.6945	7.5033	9.3312	8.9052	10.582	4.5866	9.8662	7.5842	9.3254	8.9098	2.8224	7.4028	11.311	6.3107	8.2631	10.225	9.8487	11.546	10.773	10.135	8.3292	14.983	6.985	8.2226	9.4112	10.88	5.7168	10.748	9.2898	3.2917	8.4411	12.453	8.7786	10.542	8.1653
-12.089	-11.7	-9.6668	-13.821	-15.013	-9.6884	-12.089	-9.9186	-12.936	-13.317	-11.99	-13.509	-12.532	-14.305	-13.983	-12.88	-11.538	-12.296	-9.0168	-11.327	-16.696	-14.604	-13.479	-13.187	-15.248	-11.767	-7.8286	-8.4026	-11.795	-13.141	-5.686	-16.509	-7.8914	-10.81	-13.655	-8.099	-7.3898	-12.198	-11.347	-11.536	-9.9177	-14.784	-11.512	-13.664	-11.938	-13.909	-9.3396	-9.285	-11.43	-16.194
5.5447	7.4979	6.4342	7.685	5.4218	5.9118	7.644	7.2758	10.212	8.6811	5.8083	11.438	5.6813	10.699	7.8577	10.492	2.8593	7.7854	14.887	10.083	5.9174	11.672	10.915	6.9163	7.6789	13.304	7.2824	8.2621	9.8635	9.9194	7.0708	9.7003	5.2689	6.6339	6.2358	12.659	10.17	8.9468	5.064	5.4618	10.217	10.961	8.0931	9.8908	9.3556	4.7825	4.262	4.9678	9.8638	7.7204
-18.347	-15.577	-13.56	-16.381	-11.704	-18.498	-15.325	-13.223	-18.594	-14.875	-10.795	-14.513	-14.66	-14.231	-11.713	-14.641	-13.742	-11.945	-12.577	-15.097	-13.259	-13.205	-13.379	-13.646	-13.985	-20.143	-15.857	-15.645	-13.638	-17.068	-15.429	-17.242	-10.042	-13.333	-17.635	-14.463	-18.261	-13.663	-15.972	-19.186	-13.273	-16.31	-14.879	-9.6267	-16.041	-17.287	-14.865	-12.149	-13.702	-14.573
4.72	-0.35233	-0.27202	2.2319	0.85336	0.58435	2.3129	-4.6595	-1.9992	0.69065	-3.0015	-0.74704	1.6792	-1.6514	-2.6518	-1.7968	-1.7836	-0.14112	1.8708	1.8824	1.1827	3.3139	-1.1032	0.94184	2.3709	-0.83394	-1.1358	4.7482	0.48457	2.3228	0.73395	-5.113	-0.075064	-2.2101	-0.88803	1.8537	0.45761	-2.6446	-0.32204	-2.7717	0.23274	-0.20763	2.0751	-2.4717	-4.6731	2.1239	-5.1896	-2.557	3.0948	-3.242
2.0162	1.8228	4.0752	-1.7809	-3.0249	1.7497	-1.4362	-3.0785	-3.9319	-3.7725	-4.102	-4.2568	-2.5456	-1.9296	-1.0454	1.2338	-1.9725	-2.4725	-3.3957	0.35038	2.1914	-4.3969	-3.0696	-2.5558	3.6383	1.1345	-0.29019	-2.4299	-3.8237	-4.6312	-0.89505	-5.0819	0.57502	-0.098248	-1.8076	0.42382	-5.841	-0.86146	3.0833	-0.82493	-2.7481	-0.54473	-5.1134	-0.99097	-4.6506	-1.6715	2.144	1.7377	-0.87405	1.4644
-5.7278	-2.2547	-3.6975	-6.3296	-4.6369	-5.8461	-1.6452	-5.4027	-3.3468	-3.9828	-7.8583	-8.9213	-3.2513	-6.4393	-3.4455	-2.7263	-2.6691	-0.53832	-7.5129	-0.22839	-5.2716	-0.40419	-3.1636	-4.3811	-1.9984	-6.5572	-4.8661	-3.8751	-5.6545	-1.238	-6.131	-2.8546	-5.908	-3.6443	-9.7687	-5.3202	-7.1877	-2.1449	-1.3003	-4.0705	-4.776	-6.4691	-0.94625	-6.9556	-3.8473	-1.1037	-5.9954	-6.5348	-4.4041	-2.9246
-3.18	-3.863	-1.8642	-5.8933	-9.8962	-6.388	-4.6119	-8.0273	-4.1244	-6.5361	-6.2537	-4.3265	-9.467	-5.9175	-7.1316	-5.2826	-3.6027	-4.0223	-4.0182	0.50587	-1.7328	-0.26062	-2.5287	-7.5172	-7.3279	-7.605	-5.6613	-4.4531	-4.6805	-5.3945	-4.1777	-2.5104	-1.6322	-2.0685	-0.95139	-3.8247	-4.5842	-4.6726	-3.4614	-5.8011	-5.9624	-5.4215	-4.988	-4.6795	-3.3239	-4.2204	-6.153	-5.8038	-3.2817	-7.3083
-12.031	-13.715	-19.079	-13.703	-14.702	-17.264	-13.515	-11.605	-18.1	-16.793	-11.649	-12.024	-9.1741	-15.518	-12.977	-14.205	-14.764	-17.869	-16.326	-12.19	-12.208	-15.416	-18.102	-15.906	-18.404	-13.132	-15.485	-14.952	-15.982	-15.781	-16.586	-12.87	-15.735	-16.457	-18.594	-15.363	-12.661	-12.903	-14.233	-18.581	-21.632	-8.8059	-13.621	-13.772	-14.018	-15.512	-14.364	-11.893	-12.575	-16.315
2.5177	-3.4533	-1.4534	-3.9213	-0.023051	-0.17554	-4.2865	-3.6411	-4.7524	-1.0021	-3.2788	-2.6757	3.8721	-3.5876	-5.3101	-7.8279	-3.0447	0.095918	0.91183	-4.6291	-4.2878	-4.1041	-0.98931	-2.6258	-3.449	-2.956	-0.74745	-3.2791	1.7403	-4.5788	0.89766	-3.084	-2.1426	-0.1528	-0.53906	-3.2135	-2.7666	-0.16267	-4.2234	-0.15158	-0.11752	-2.5288	-1.1813	-2.1433	-6.6325	-2.8945	-5.2384	-7.0052	-2.0134	-2.4889
4.5563	2.2277	4.5763	3.0113	2.3208	3.0008	3.7499	4.9672	5.2594	2.0453	1.3851	4.9876	3.285	0.98791	1.5823	5.911	4.1918	1.7284	1.1895	5.2919	0.6432	1.9544	-0.54087	-0.028478	2.4146	1.6144	2.6452	4.0256	3.3786	1.7225	1.7868	5.1262	4.6368	3.8653	-0.24107	3.0218	3.226	-1.2971	0.87571	-0.045442	4.7383	4.2148	4.422	4.8729	2.4503	2.1097	4.4555	2.3563	7.3672	3.6837
-1.1753	2.935	0.60051	1.4896	2.5917	4.2	-1.6156	-0.029658	8.3352	-1.1193	-4.5042	2.2316	2.6374	0.60921	5.5607	2.7142	4.2572	2.6022	-0.53172	1.2557	3.8466	-4.1713	-3.4355	-0.068529	0.31734	2.867	2.0283	5.7947	0.38621	-2.3739	1.8003	2.297	-1.0496	2.7931	0.043246	3.2183	1.2071	-0.39986	7.4176	-7.2825	0.9841	1.6212	3.3908	-0.11193	1.8294	2.5422	0.074244	2.5526	0.8068	3.4109
-8.5395	-8.3416	-2.9312	-8.3887	-7.7459	-5.2033	-11.166	-6.9489	-4.8788	-5.6495	-11.41	-10.093	-4.7208	-10.229	-7.5199	-7.039	-8.6043	-10.41	-10.043	-4.4268	-7.5217	-11.257	-8.0394	-6.5112	-7.9814	-12.091	-11.529	-8.8369	-3.8487	-6.878	-10.009	-8.6024	-7.1876	-6.408	-7.608	-6.0365	-10.455	-8.2323	-9.185	-10.469	-7.9134	-4.2568	-6.7938	-5.1151	-10.705	-8.7421	-7.8224	-3.0402	-5.327	-1.8607
-14.579	-18.825	-14.348	-14.454	-17.808	-12.609	-13.948	-13.81	-15.867	-11.714	-14.01	-15.037	-14.658	-11.88	-12.265	-11.229	-13.583	-10.511	-13.129	-17.845	-14.984	-16.243	-13.219	-14.401	-17.562	-12.365	-17.551	-14.691	-16.413	-17.85	-11.706	-15.5	-17.715	-14.582	-14.947	-13.901	-15.832	-16.242	-14.748	-11.559	-14.134	-13.283	-12.562	-14.222	-14.745	-15.184	-13.923	-12.224	-13.674	-16.935
4.2715	3.7851	4.0248	8.0779	4.33	6.1027	11.183	7.9175	8.718	7.9066	10.81	5.6637	2.9652	2.5463	6.3572	5.9223	8.68	9.7457	8.083	5.9989	8.5342	0.80451	6.381	2.3982	10.414	3.3176	7.8924	7.685	6.8307	8.9695	7.8518	8.334	3.419	5.0565	13.903	5.5144	9.1923	9.3714	4.7726	6.5632	10.521	3.0726	4.216	3.9577	7.8895	7.4779	5.1849	5.6627	6.3801	2.6314
-3.8868	-5.1653	-4.3645	-2.7355	-3.2918	-4.2997	-3.0104	-5.4745	-7.264	-5.0421	-2.119	-1.7492	-5.5754	-6.7	-5.7808	-5.9568	-1.4198	-8.8564	-5.208	-5.1524	-7.639	-10.22	-8.7823	-4.854	-4.1601	-2.6641	-7.9809	-3.8192	-6.9185	-4.7752	-2.1471	-6.6277	-1.9365	-8.7064	-0.9177	-7.2944	-2.2937	-6.0448	-6.7757	-6.8327	-5.3719	-2.2635	-7.1167	-3.4345	-11.595	-5.4222	-7.004	-5.8841	-4.999	-4.3436
1.3205	-4.3197	2.9588	-2.4287	1.1324	-1.5951	-0.99092	1.2462	-0.35821	1.8048	-0.13617	-3.5463	-0.87613	-4.3775	2.2616	-2.6122	-0.81944	-1.2288	1.695	-0.84646	3.4461	0.85662	-0.38288	-2.5447	-4.4971	2.116	-0.20697	-0.56248	-1.6896	-1.18	-3.7414	-1.5563	-5.1614	-3.1774	-0.72038	0.28439	1.1981	-2.4667	2.1649	-0.14744	-2.7706	-1.5349	-0.31307	-1.4262	1.6767	1.1643	-0.46953	-0.88347	-5.1385	-2.5361
-4.8641	0.85833	-5.049	4.5108	2.3206	-2.3105	-2.1591	0.42184	0.94017	3.8325	-3.3938	0.64144	0.18945	0.86149	-4.0485	-2.0324	-2.0303	-0.03332	5.143	-1.5929	-5.3787	-0.40284	1.477	4.8309	-0.1738	-3.1053	-5.6754	-2.0251	-2.0122	1.1051	-1.9003	3.8521	5.0429	-0.87636	-4.4659	-0.77524	3.2424	-4.9746	1.3507	-1.9015	2.001	-1.5631	-0.03475	1.4434	-0.072061	-1.7539	-2.3129	0.89302	-2.467	-3.4371
1.0121	-0.057721	3.3744	-4.874	1.1197	-3.2972	0.8298	2.7916	1.5432	-2.1505	-1.3941	-1.0895	2.3655	2.8897	2.3576	-7.4911	1.2715	3.4088	-0.1027	1.201	1.3482	1.5298	0.6339	-4.2042	4.0967	-0.086747	0.59277	-3.8793	-3.1542	-1.304	-1.7757	-1.0758	-3.681	-4.5891	1.6157	-6.0029	0.21046	-2.8398	-1.5992	-1.7341	0.78278	2.2713	0.39244	-2.8644	0.26987	0.66657	0.53766	-0.45173	-3.6189	2.6505
-13.917	-15.193	-15.485	-11.001	-14.074	-10.309	-14.373	-16.725	-16.414	-14.205	-12.64	-13.232	-12.452	-9.8143	-10.727	-13.369	-7.903	-14.592	-12.905	-9.2782	-16.51	-16.184	-14.485	-13.598	-15.347	-17.991	-12.565	-13.201	-12.17	-14.304	-12.232	-12.161	-13.925	-13.085	-12.225	-15.512	-15.271	-13.895	-9.4647	-12.648	-10.89	-13.209	-10.566	-14.464	-16.416	-14.878	-16.794	-14.465	-10.418	-13.727
-9.9869	-13.366	-12.626	-15.66	-11.375	-11.679	-12.163	-14.619	-15.599	-12.345	-13.938	-15.199	-17.797	-14.297	-15.934	-13.038	-14.123	-14.437	-16.929	-13.351	-18.064	-16.224	-19.431	-16.119	-13.854	-10.171	-15.32	-13.372	-19.313	-14.566	-14.779	-12.217	-12.329	-13.1	-17.349	-19.712	-13.634	-12.193	-14.178	-15.662	-16.802	-18.321	-17.424	-12.308	-15.677	-12.481	-9.7121	-15.308	-11.987	-17.655
2.0378	1.1053	2.1447	-5.3775	4.2757	2.6701	0.67953	-0.84157	-0.36592	-0.92611	6.0345	1.0803	0.36915	-1.916	-0.75061	1.1824	3.7709	1.8546	0.84993	-4.6026	1.3198	-4.7969	0.95664	-0.41573	1.8799	-1.169	-0.71394	2.9854	0.22921	2.6611	-2.6578	1.1935	4.7615	-3.0801	1.0174	8.8672	4.1578	-3.5901	-1.3279	-0.97848	0.93029	3.149	-0.48012	-0.7787	-1.2234	1.5596	-3.2586	2.7172	2.6964	0.53107
-10.1	-9.7105	-12.164	-15.304	-13.857	-9.114	-9.7986	-13.84	-12.978	-9.3686	-16.208	-14.444	-8.2187	-9.5986	-10.465	-9.7163	-13.795	-13.833	-12.153	-11.3	-10.404	-16.001	-14.826	-18.161	-13.78	-10.796	-12.537	-11.85	-12.044	-8.0493	-12.397	-7.8081	-9.8051	-15.396	-10.893	-10.218	-15.199	-13.695	-14.398	-11.295	-13.221	-12.847	-12.529	-12.864	-12.803	-13.867	-13.715	-8.8863	-9.5467	-14.759
-15.745	-17.645	-13.726	-12.199	-11.973	-11.719	-14.235	-13.352	-10.624	-15.706	-11.671	-13.197	-14.412	-11.862	-13.615	-20.163	-16.57	-14.703	-16.045	-12.013	-12.996	-11.753	-12.514	-13.75	-14.355	-18.001	-15.717	-14.611	-13.035	-15.713	-17.577	-9.5992	-16.093	-17.694	-14.224	-12.98	-13.451	-18.08	-10.36	-15.389	-12.907	-15.037	-15.754	-10.467	-12.909	-19.427	-14.19	-15.693	-16.028	-12.106
-13.23	-13.197	-10.676	-11.559	-13.771	-11.433	-5.9147	-14.434	-9.7237	-6.1902	-18.537	-7.0199	-13.387	-7.945	-10.12	-10.384	-10.351	-15.03	-9.3294	-15.24	-12.573	-11.516	-13.275	-15.276	-13.963	-16.881	-12.5	-10.479	-12.522	-14.416	-14.92	-11.478	-8.1168	-13.147	-11.453	-8.1079	-13.609	-12.032	-12.101	-10.009	-10.122	-13.909	-10.333	-11.888	-11.693	-12.069	-14.326	-12.908	-9.5986	-14.035
9.3992	8.8777	4.923	5.334	3.9784	6.0696	2.897	6.4279	5.6754	5.283	2.2843	1.7759	6.2145	8.772	8.3967	4.9713	11.76	7.3602	5.3091	7.2742	8.2005	6.181	7.6122	4.6244	6.0126	2.0783	9.5041	8.147	2.5465	4.7535	10.204	5.1772	3.948	10.448	6.8242	7.6545	6.3356	9.686	5.4757	5.8061	6.1779	4.4326	3.3564	6.8163	6.9325	12.93	11.664	7.3222	7.6665	6.3678
-3.2702	-4.4418	-0.85902	-0.8877	-1.359	-0.60902	-1.0888	-1.2839	0.46157	-2.7467	-3.4683	-1.6418	-5.8421	-2.0255	-4.2792	1.0686	-3.54	-3.0478	0.082021	-1.345	-6.1929	-2.3922	-1.3052	-3.7047	0.32387	-6.1987	-10.523	-0.99219	-3.0055	-5.2014	-2.0529	-3.217	-2.8896	-0.26542	-3.2229	-2.9815	3.2954	1.4166	-4.6562	-0.81745	-4.4773	-3.5642	-3.5363	-7.2479	-2.6728	-4.9175	0.55153	0.46979	-1.6702	-5.0483
-4.2723	-5.5807	-7.5288	-4.5816	-7.3497	-8.7895	-4.1814	-2.8174	-10.586	-5.4102	-9.5536	-4.1708	-6.7414	-5.5074	-4.9693	-7.3719	-6.5698	-6.5478	0.010258	-10.79	-4.8231	-2.7913	-5.5127	-1.3909	-8.8849	-2.7269	-6.0577	-4.4886	-5.9454	-3.8082	-4.3452	-5.3649	-4.367	-4.1455	0.021556	-6.1368	-1.0481	-4.4475	-8.3137	-8.3776	-3.1626	-2.8004	-2.5059	-3.3807	-3.5271	-3.701	-4.3412	-3.419	-3.0377	-3.7316
1.9064	-2.578	-2.455	-0.80639	-0.89858	-0.26341	1.2665	-3.2401	-0.21821	-1.5184	1.7267	-1.608	-1.0493	0.36783	2.2533	-2.4698	0.98774	0.52443	1.4024	-4.1878	-10.964	-1.2537	-3.2245	-1.3342	-3.3508	-1.2849	-4.7452	-0.62254	-3.4794	-2.4737	-0.94701	-1.9441	-1.3312	-0.97713	-5.7581	-0.731	-2.8523	2.2678	0.8678	-0.41112	-2.774	0.30377	-1.7029	-1.0975	-2.2678	-2.1246	-2.3061	3.4493	-0.98958	-0.68989
-6.8134	-5.5085	-5.674	-2.5718	0.67292	-4.7672	-5.1598	-1.9002	-2.6632	-5.0953	-1.6517	0.29451	-4.7855	-7.4709	-6.3779	-4.8127	-3.5325	-3.8646	-4.4493	-6.752	-5.9232	-4.3094	-1.6061	-3.5155	-4.482	-3.6654	-5.1492	-7.3416	0.28347	-0.19205	-6.9171	-3.6127	2.5768	-2.5252	-5.5632	-1.9353	-2.4501	-1.9201	-3.258	-5.9625	-1.7636	-5.5689	-3.0905	0.42978	-3.4243	-0.48533	-9.9114	-5.9541	-1.1566	-1.0076
-7.4229	-7.1812	-6.1253	-7.4158	-6.4885	-9.7356	-8.8698	-11.092	-6.6122	-9.3823	-6.1761	-11.917	-8.4836	-12.484	-10.61	-6.2164	-13.247	-6.977	-6.8371	-6.2886	-8.2464	-9.9981	-11.405	-10.263	-10.233	-8.0959	-9.9145	-10.342	-10.507	-6.6774	-13.834	-8.1797	-7.3134	-7.8222	-7.9982	-11.516	-6.0237	-7.9358	-10.235	-14.116	-10.809	-11.429	-5.178	-9.9934	-8.3964	-13.371	-12.916	-4.587	-11.874	-4.6488
-15.57	-14.179	-12.165	-15.983	-13.681	-13.095	-15.382	-14.126	-15	-14.919	-11.011	-14.763	-14.127	-15.454	-14.377	-18.939	-11.569	-11.243	-11.489	-14.568	-18.97	-11.92	-12.23	-16.457	-12.558	-16.328	-17.243	-10.78	-13.659	-17.226	-16.383	-10.621	-9.8663	-17.54	-15.494	-18.716	-10.479	-19.447	-13.017	-14.125	-11.323	-14.33	-13.675	-15.491	-12.988	-9.54	-15.492	-11.06	-17.085	-11.856
1.1418	-1.4968	-5.5846	0.37335	-6.0811	-3.4056	1.701	-0.67403	-0.85154	-0.96355	-7.181	-5.4498	2.8535	-5.8703	-1.3476	-1.2794	-8.7385	-3.582	-1.5135	-4.0058	-2.6936	-4.8658	-1.7434	-7.2243	-2.4393	-3.889	-2.0647	-7.1916	-2.799	-8.1776	0.5108	-1.1673	-1.6536	-2.5668	-1.6208	-4.807	-4.3674	-4.6903	-1.6817	-6.1077	-0.96843	-2.6382	-5.1419	-4.904	-1.8962	-0.54389	-0.2929	-3.3303	-0.76006	-2.6218
9.5613	9.2745	12.269	9.6328	12.096	5.1721	12.144	8.1429	11.475	9.886	7.1974	16.813	10.802	12.29	10.309	11.351	8.7502	9.8023	12.968	7.3901	6.5942	9.3049	7.489	10.362	10.656	8.6263	16.674	8.2214	8.7979	12.484	11.369	10.304	14.828	6.0233	10.123	8.1501	7.7394	15.261	12.726	9.3503	11.851	8.496	12.369	12.024	7.6495	10.045	12.311	12.616	11.746	11.054
-11.953	-8.2094	-12.574	-14.918	-13.086	-8.4247	-12.857	-12.413	-13.257	-14.934	-15.878	-15.362	-14.841	-10.271	-7.6646	-12.953	-8.8325	-11.952	-7.2427	-12.614	-12.832	-9.2978	-11.718	-10.421	-8.2006	-10.233	-13.003	-10.574	-13.952	-12.659	-14.095	-13.673	-8.6153	-13.825	-7.4797	-14.602	-11.553	-8.5864	-10.562	-10.517	-8.9577	-11.217	-6.8013	-5.7559	-14.166	-12.056	-11.921	-12.399	-11.476	-11.03
-11.862	-14.955	-11.986	-10.922	-13.933	-16.91	-10.023	-10.331	-12.548	-15.67	-15.325	-13.454	-15.783	-11.311	-12.616	-11.873	-12.788	-13.701	-16.487	-9.608	-14.16	-10.063	-14.248	-9.4999	-13.627	-13.589	-16.085	-16.943	-12.773	-13.906	-15.969	-16.595	-13.265	-15.769	-12.459	-12.284	-12.775	-12.346	-15.184	-14.833	-15.463	-13.289	-14.93	-8.223	-9.5272	-12.036	-12.029	-17.819	-7.6013	-13.648
-4.6796	-7.214	-2.4546	-5.6232	-3.6278	-2.264	-4.3976	-3.0638	0.35792	-6.2009	-1.5957	-2.0087	-2.4262	-0.40486	-5.0228	1.4948	-3.5076	-4.7719	-3.5126	-6.4466	-4.1718	-6.1986	-3.6663	-6.2402	-8.7698	-3.2937	-2.6104	-6.6682	-5.5377	-2.2468	-0.44408	-7.6029	-1.8137	-10.127	-3.5357	-1.888	0.006301	-2.3152	-1.2267	-6.2828	-8.405	-9.0793	-1.9933	-3.3312	-9.9894	-5.7793	-5.0956	1.4057	-1.237	-3.5725
-2.0142	-3.5229	-3.9372	-2.1951	-1.5381	-3.6329	3.2436	-6.55	-3.1575	-2.8038	-2.6161	-7.651	-2.2644	-1.3284	1.4002	-1.4265	-1.5611	0.47722	-7.6824	-1.5326	-3.9315	-1.4645	-1.3496	-6.6456	3.2546	-5.1131	-1.8798	-4.674	-7.614	-2.0487	-0.56957	-6.6416	-2.5533	-4.0117	1.588	-8.2839	-8.6234	3.0693	-3.9817	-1.2291	-1.1328	-6.6187	-6.5958	-4.7404	-7.261	1.3774	-0.17086	-3.7728	-2.4177	-4.2457
4.2004	6.3897	5.7693	6.8731	5.0891	6.2872	6.4386	7.0067	7.9475	4.216	6.0711	7.4452	7.6956	4.689	8.0538	7.6377	5.9246	4.0515	8.7102	5.6889	5.9119	4.0463	-1.2153	7.484	4.3266	9.1693	4.4134	4.6368	5.635	8.0012	6.0114	2.9455	4.2626	4.0062	2.6592	2.6741	3.3392	4.9783	6.6337	7.9602	7.6571	6.4673	6.2674	6.6143	4.7519	12.761	7.5594	2.2761	4.5845	8.0176
-4.7231	-7.4392	-4.0793	-7.3152	-7.8578	-4.1325	-5.9001	-4.0744	-8.3889	-4.9572	-5.6675	-10.407	-8.3747	-3.5014	-11.839	-8.7	-9.7746	-3.9986	-6.8999	-7.5382	-7.4675	-8.9472	-7.7821	-6.6295	-9.9461	-5.8534	-10.291	-4.0923	-10.039	-5.8685	-5.8551	-6.9201	-6.3851	-10.603	-9.8506	-6.9669	-6.7169	-9.4697	-0.76586	-6.1401	-7.4443	-5.0284	-10.329	-7.3229	-11.072	-7.1489	-7.6784	-9.577	-6.7859	-11.376
-3.8835	4.409	2.3095	-1.0716	1.6773	-1.6924	-2.3758	0.76724	3.2436	1.1639	1.1411	3.924	1.4951	1.7576	1.5933	5.2747	1.8582	1.9316	1.464	-0.032127	3.6728	3.9349	1.945	-0.24672	0.97027	3.2601	-3.4303	4.3203	1.5373	0.79295	2.0263	-1.871	2.6191	9.6915	2.5535	-0.46668	-0.67067	1.9173	1.6043	2.4967	-0.84102	1.7117	1.9834	-1.5583	-0.3512	1.7746	0.022339	2.3259	4.848	1.937
1.9012	0.6678	-2.978	2.8099	4.1809	2.0827	0.42406	2.1492	-1.37	4.4458	-0.82262	-1.0579	3.3521	1.0436	-0.72488	1.0535	-4.8198	0.34809	0.6276	-3.2194	-6.0028	-0.068979	-0.59018	2.0857	-1.8978	-0.45044	-2.7132	0.60857	1.3476	-2.1337	3.3462	0.37459	2.1394	-3.4092	3.0501	-2.2899	-3.1861	0.87534	0.64566	3.7844	1.6907	-1.8805	1.3603	-0.4814	-0.91407	0.11213	2.4024	0.36645	-3.7106	-1.4079
-3.7315	-4.1346	-3.7474	-7.0915	-3.2471	-3.6789	-3.0431	-5.2427	-0.60863	-3.1449	-2.8706	-4.5062	-4.3463	-1.8181	-3.2731	-1.9935	-6.4431	-2.167	-3.5239	-7.9505	-5.1006	-4.2141	-1.8825	-8.1741	-0.49997	1.8053	-4.3658	-2.0939	-3.3053	-6.0356	-2.0434	-0.75518	-6.618	-2.3387	1.223	-5.0356	-2.0487	-4.4971	-9.9361	-0.84125	1.0114	-1.3335	-5.3969	-1.7785	-3.8096	-0.23465	-3.225	-6.8855	-1.8625	-3.1522
-5.6067	-8.5311	-4.5592	-3.0128	-4.4948	-0.40067	-5.0084	-3.8613	-6.0012	-6.3994	-5.3955	-1.8371	-6.3292	-3.7714	-5.323	-8.4448	-8.8438	-6.4269	-0.32288	-5.6547	-3.4474	-7.3252	-5.5154	-3.7326	-3.9233	-11.917	-5.236	-6.3283	-6.5041	-7.0696	-4.5712	-4.5653	-3.5451	-3.9564	-4.8358	-4.4491	-5.3004	-5.69	-6.3751	-3.4691	-8.6122	-8.9974	-5.0227	-9.2981	-4.0879	-5.9399	-4.0194	-12.183	-4.9831	-6.1614
-20.154	-18.184	-19.196	-21.237	-21.738	-23.606	-17.652	-18.802	-18.513	-20.289	-24.607	-24.158	-19.78	-20.863	-23.377	-18.641	-15.623	-21.636	-21.388	-23.908	-20.519	-19.203	-24.905	-24.176	-21.722	-20.286	-18.648	-20.772	-20.723	-20.909	-22.306	-23.971	-19.021	-20.617	-23.13	-21.297	-22.248	-18.779	-19.409	-23.105	-22.108	-20.072	-19.44	-17.165	-22.001	-18.67	-20.479	-20.165	-23.327	-25.076
-10.965	-14.7	-12.541	-13.754	-14.82	-14.504	-15.601	-17.141	-11.424	-9.2358	-8.5104	-10.486	-16.032	-12.595	-11.253	-12.995	-11.653	-14.529	-9.4459	-12.112	-15.405	-10.463	-9.4783	-10.307	-9.571	-14.944	-12.076	-10.402	-10.974	-9.2937	-15.572	-10.55	-12.579	-16.937	-13.928	-10.938	-10.802	-7.6839	-11.547	-9.9893	-13.158	-11.509	-13.786	-12.906	-16.349	-13.713	-10.758	-13.048	-15.752	-16.384
-8.7396	-2.951	-1.7962	-3.5159	-3.6854	0.033335	-1.0051	-3.7823	-2.7207	-2.5267	-3.9955	-3.2118	1.7095	-3.2927	-1.9101	-0.2549	-0.91338	-3.9244	-3.6393	-9.3556	-3.3565	-5.572	-4.2841	1.9286	-3.8385	-4.4594	-3.7577	-7.2031	-3.8082	-7.5399	-3.788	-8.5246	-6.036	-3.6361	-5.5407	-0.69696	-1.5669	-3.9424	-1.4668	-2.0923	-5.9785	-3.8199	-5.9989	-2.9378	-9.1676	-6.5558	-8.3091	-3.0977	-1.0693	-3.4941
3.7193	-1.1133	1.8273	2.6543	6.3599	0.60052	6.8243	3.0137	0.85634	5.0805	4.9557	5.9039	0.88965	6.5291	3.1068	7.237	7.2994	3.5018	4.2493	5.737	9.7636	3.9053	6.5141	2.5997	6.9419	5.7733	3.522	2.5402	1.2162	4.3455	1.8869	4.2693	5.8451	7.9567	7.099	5.9887	2.16	7.5361	5.4759	6.575	7.979	0.27545	4.9951	4.9368	8.302	4.9328	-3.6189	5.1455	4.6713	4.3437
-0.17283	-1.8915	-6.3071	-4.3455	1.7318	-3.6766	-2.4765	-1.6585	-0.65124	-0.91616	-1.2282	-0.56021	3.4334	-0.68024	-1.6588	-0.03601	0.94495	-3.0611	-0.32693	-3.9505	0.75712	1.1712	-6.2754	0.12562	-4.5843	1.845	-2.3616	-4.5777	-0.80878	-2.7322	1.8645	-1.2157	-0.67888	3.3381	-0.54871	0.12805	-3.0675	2.3748	0.41228	-5.2995	3.743	-5.6443	-1.8084	-2.1156	-0.9699	-0.61309	-4.521	0.46943	1.1535	-0.56672
-15.866	-16.173	-15.549	-14.001	-15.402	-11.634	-12.168	-11.747	-15.03	-16.253	-14.35	-15.802	-8.9388	-15.685	-14.785	-11.044	-9.1786	-15.522	-15.877	-15.199	-8.5139	-15.336	-17.292	-13.603	-11.126	-13.601	-16.37	-14.524	-15.377	-12.913	-12.162	-16.263	-5.6287	-9.8268	-11.772	-15.461	-14.623	-14.128	-14.388	-11.893	-13.567	-12.002	-16.802	-14.185	-14.183	-11.02	-17.583	-19.06	-16.616	-13.388
4.93	9.3906	9.4182	8.4328	4.0076	6.8249	5.2116	3.7587	9.4459	7.8314	6.3879	6.4665	5.897	6.3339	-0.44565	5.7915	5.128	5.1104	6.4877	7.4454	6.6191	9.0192	7.2461	10.124	2.2379	6.4257	8.9582	5.2715	9.86	7.5174	8.225	10.144	6.7091	13.725	6.646	5.8301	4.7489	5.6735	3.2658	8.377	10.274	9.1263	4.6128	10	7.6895	11.292	8.3913	7.36	4.9923	7.0766
-3.3961	-2.2417	-3.2696	-6.1476	-7.1915	-6.5354	-3.2086	-0.72104	-8.9529	-5.6592	-8.4949	-6.1943	-1.0966	-7.5837	-10.154	-8.0278	-4.3233	-2.2639	-9.2689	-7.1076	-9.497	-9.1439	-8.8983	-7.4337	-8.0671	-2.4799	-5.5516	-9.9779	-8.8467	-11.133	-14.954	-1.5503	-7.3848	-10.434	-6.368	-3.9479	-7.4818	-1.5043	-12.091	-7.2912	-10.173	-6.654	-8.2918	-8.2368	-15.024	-8.4439	-6.3937	-7.7405	-5.4056	-5.9549
-7.5965	-7.8269	-9.835	-6.0116	-7.0928	-9.3634	-6.9808	-7.4617	-9.7771	-9.7081	-7.0983	-3.4815	-8.3058	-14.087	-9.49	-8.695	-8.2158	-4.3988	-6.5834	-6.4735	-7.8333	-4.3523	-7.8357	-8.8287	-10.206	-8.6974	-4.0162	-12.036	-6.2671	-5.2262	-5.7223	-7.5848	-5.1706	-6.2795	-11.752	-5.4631	-6.8382	-9.3921	-9.5402	-6.888	-4.3764	-11.57	-4.4112	-11.253	-7.1574	-10.046	-8.423	-7.4741	-7.0295	-3.9586
-10.444	-15.855	-13.233	-12.252	-12.67	-13.787	-12.503	-14.311	-11.133	-13.16	-19.462	-12.658	-16.925	-12.63	-11.833	-11.528	-14.91	-12.573	-15.994	-17.075	-14.196	-9.5984	-14.358	-18.328	-13.428	-13.431	-10.976	-16.135	-14.055	-11.937	-13.428	-12.93	-9.6582	-13.453	-15.57	-9.6179	-13.469	-16.762	-16.45	-14.997	-15.007	-10.736	-13.604	-16.187	-17.471	-13.424	-16.515	-11.439	-13.709	-11.665
1.4313	1.249	-4.3739	-5.0947	-5.0698	1.4618	1.4266	2.2665	-1.1371	-0.78707	-4.6401	-0.25836	-2.7117	-0.58305	0.93092	-0.021804	0.22869	-3.6078	-2.0849	-0.77821	-1.6939	1.3395	-1.5308	1.1447	0.25159	-0.67626	-1.5446	-3.9272	-3.0315	-2.8137	-3.6768	-4.1168	-2.8067	-3.3655	-2.6953	-0.84017	-2.3566	0.94563	-2.8635	-3.7349	1.2062	0.98717	-4.7106	-3.8616	-2.6173	2.6474	-1.0781	1.6037	-2.9337	-0.36438
-2.8215	-6.3067	-0.56334	-5.2581	-5.835	-1.0362	-7.2807	-7.072	-3.6772	-3.5614	-5.3793	-3.5497	-3.2593	2.3216	-0.45519	-0.49265	-2.4553	-3.2875	-5.9022	-2.5701	-5.2213	-3.4469	-2.6153	-5.4938	-9.1603	-3.9843	-1.2278	-7.8758	-4.9921	-6.3603	-1.5657	0.90043	-3.2154	-1.2127	-9.6363	0.11973	-4.4962	-4.0711	-6.3455	-6.5836	-3.9065	-1.4396	-2.2397	-6.5698	0.81463	-0.81587	-0.36556	-1.8758	-6.4808	-4.2101
-3.1817	0.19251	0.94829	0.65859	2.4849	-1.77	-1.3283	-2.1439	-0.096501	-2.7753	-5.4861	-2.6093	0.36623	-4.3299	-3.9441	3.6913	-0.92473	-2.6232	-2.4269	-1.0488	2.1807	-3.9332	-3.4971	-0.95455	-3.1061	-1.3003	0.62381	-0.11901	-1.5923	-1.8481	-0.52645	-5.8527	0.18765	-2.0129	-2.1946	-2.0839	0.022798	-0.32214	0.47616	-2.0072	-0.87765	-0.26992	-3.6242	-4.6427	1.7295	-2.1397	-2.3897	-2.8182	0.98073	-4.2149
-4.7611	-4.6721	-6.8748	-3.7124	-0.54084	-6.3133	-7.2661	-8.5864	-8.8179	-2.9477	-5.5397	-7.9396	-6.3697	-1.2996	-5.6355	-11.303	-7.8653	-4.0126	-3.8641	-3.4285	-5.2205	-7.107	-4.5227	-7.502	-9.1949	-5.5545	-6.4817	-5.0103	-5.8361	-5.0093	-5.9621	-8.0242	-10.642	-6.5673	-8.3226	-1.0536	-5.7597	-8.2068	-2.5519	-6.0429	-10.332	-8.9704	-3.1426	-4.2718	-7.7252	3.1299	-2.6896	-6.4515	-8.2778	-4.7903
1.3232	2.6652	2.5074	0.89293	5.0804	2.5054	1.3673	5.3416	1.1506	2.6756	2.1159	1.8545	0.32946	0.1998	-1.2442	0.55852	-0.83658	2.1351	3.1708	1.309	3.8313	0.56792	2.1599	3.9913	0.15758	4.7197	0.88757	3.5951	-2.2429	0.70984	4.3104	-1.7114	0.033247	0.51591	6.9531	6.2545	-0.99871	-4.5239	1.9115	4.2687	0.23715	1.4676	0.77576	0.40512	3.8976	2.3194	3.8621	1.4233	5.1562	4.3314
-0.58881	-0.52414	1.434	-4.2449	2.3505	0.62338	-2.9418	0.20335	-0.63615	1.7421	-3.0409	-4.8733	-5.1637	-5.6691	-6.0208	-1.8197	-7.51	-3.7056	-0.73538	-1.8447	-0.47599	-1.4124	-2.6677	-2.6316	-6.9817	-5.6109	1.7239	-4.1793	1.3983	-3.7866	-5.886	-1.1635	1.0492	-0.60755	1.2267	0.021574	1.6854	-0.35987	-4.3103	-2.2429	-3.873	-2.0779	-2.5704	-3.9467	-0.90535	-0.98052	-3.2324	-3.3666	-3.8693	-3.6089
-4.42	-7.0112	-4.8854	-0.59654	-4.2489	-3.3002	-4.5144	1.1968	-3.8021	-3.0049	-3.6105	-5.7718	-3.2033	-0.30822	-2.1347	1.7556	-2.2614	-3.8969	-3.4087	-4.4116	0.24257	-0.28967	-5.6404	-6.2695	-4.1566	-2.0008	-4.3204	-1.5196	-2.4018	0.18532	-5.6695	-4.6061	-3.5599	-1.1748	-1.2385	-6.248	-0.34174	-0.34491	-5.0063	-4.6587	-4.0296	0.53221	-6.8048	-4.7418	-2.3161	0.18117	-3.1888	-0.97646	-3.2044	-0.78103
-16.057	-14.506	-12.852	-16.577	-10.733	-11.204	-12.485	-11.013	-13.559	-12.855	-14.295	-14.798	-15.224	-19.858	-15.452	-20.067	-15.609	-18.486	-14.421	-18.623	-16.905	-19.024	-16.254	-16.204	-15.169	-16.175	-14.04	-18.526	-18.589	-14.806	-10.377	-12.357	-17.728	-15.789	-16.946	-16.345	-13.715	-14.336	-13.151	-18.653	-17.441	-18.591	-11.83	-11.783	-21.22	-13.31	-15.221	-18.586	-13.263	-19.446
-1.0495	-7.747	0.34101	-2.081	-0.36791	-2.3672	-0.57154	-6.0151	-3.44	-6.7224	-0.56514	-0.85076	-1.4085	-4.2461	-7.101	-3.8484	-7.924	-3.4686	-4.6601	-0.97522	-2.4047	-3.5326	-4.6854	2.2985	-2.465	-5.8398	-4.3181	-3.4151	-3.4335	-4.3095	0.65497	-6.0539	-8.2811	-5.1914	-4.495	-1.5312	-2.0619	-1.7968	-3.8301	-3.6423	-4.8588	1.0336	-5.4194	-5.3504	-2.7339	-3.7409	-1.667	-4.7183	-0.4941	-5.1398
-13.115	-8.7192	-10.642	-10.534	-14.952	-14.778	-15.705	-15.707	-14.577	-13.681	-15.353	-13.953	-9.0914	-8.2602	-12.446	-14.806	-10.765	-13.568	-11.386	-10.438	-13.961	-10.529	-12.968	-8.3697	-12.819	-13.292	-17.567	-14.798	-15.284	-17.7	-9.2365	-14.447	-16.1	-13.462	-13.808	-12.734	-9.864	-15.992	-14.421	-11.059	-14.018	-11.346	-12.136	-12.372	-11.663	-11.199	-16.89	-12.399	-10.064	-13.488
-12.527	-12.214	-17.208	-11.433	-6.8407	-9.1252	-11.713	-11.994	-10.126	-5.7068	-13.817	-8.0325	-7.9642	-12.881	-14.222	-11.332	-7.8747	-11.325	-11.687	-10.674	-11.08	-10.949	-12.718	-7.4335	-8.8656	-12.565	-11.753	-19.342	-12.77	-12.153	-3.7499	-12.688	-6.1142	-9.1821	-10.291	-9.9865	-7.0088	-10.764	-14.371	-12.955	-11.944	-11.937	-7.3218	-10.752	-10.345	-10.628	-8.2088	-4.9706	-14.516	-11.685
-5.0621	-2.96	-4.9398	-2.9069	-4.0826	-3.4917	-4.3602	-4.4738	-4.0474	-2.5302	-6.0561	-2.7553	-5.3779	-3.5121	-4.7978	-5.6981	-7.9151	-4.2031	-6.1178	-1.3574	-2.5339	-1.758	-6.3848	-4.9621	-0.87522	-2.2211	-1.7958	-2.6058	-3.2594	-4.5198	-1.7576	-2.5078	-4.294	-7.4997	-1.2777	-1.9183	-0.4549	-6.2808	-5.8156	-5.1665	-4.0685	-1.5919	-1.2425	-7.7047	-3.3258	-2.3648	-3.6271	-6.8121	-3.1879	-6.1896
0.18694	-1.0873	-0.10489	-5.8114	-1.8722	0.10232	-2.1669	-3.46	-6.0378	-0.80007	-2.478	-5.0881	-8.0496	-7.9191	-5.0233	-5.3042	-4.4138	-0.7297	-4.9314	-1.3629	-5.7317	-3.0015	-6.8463	-3.6719	-8.5963	-1.4286	0.24214	-2.1708	0.53208	-5.1997	-3.9285	-4.2123	-7.3464	0.56928	-4.6573	-2.5298	-1.828	-3.1825	2.658	-2.6582	-4.1519	-3.1348	-7.7934	-0.45883	1.0948	-1.5355	-3.1962	-2.2492	-1.3103	-8.4887
-12.297	-8.9026	-13.845	-11.988	-9.5431	-10.063	-13.725	-17.113	-11.612	-14.215	-12.669	-7.3555	-11.221	-12.996	-13.191	-15.282	-11.909	-8.8282	-16.026	-11.217	-11.275	-7.4871	-12.205	-12.717	-11.529	-11.031	-13.741	-14.205	-8.4547	-10.658	-17.605	-12.74	-10.723	-7.8525	-8.6669	-11.968	-11.613	-6.6592	-15.788	-11.687	-13.909	-11.47	-13.844	-17.819	-12.03	-11.606	-14.404	-10.159	-10.803	-13.827
-1.2864	0.096561	-1.3184	1.4621	-0.55257	5.742	-0.5668	-0.89368	2.6447	-1.2905	-1.1082	-4.5483	-2.6378	-1.307	-1.5256	-3.7214	-2.6839	1.5548	0.0064132	0.57948	-5.123	-2.3686	-2.6091	-2.871	-3.2175	-1.488	-4.6889	4.8571	-3.759	-2.4168	-3.1113	-1.9511	-0.57308	-4.6002	5.9706	-1.8821	-0.07594	-3.3645	0.83905	1.3516	1.0479	-3.9096	-2.0855	-4.6959	-3.8513	-0.26821	-3.6055	0.36433	-0.77968	-0.34306
-1.3948	-2.1292	-6.391	-5.9674	-1.607	-2.1852	1.671	-3.5529	-6.9263	-9.0891	-1.8307	-2.0788	-0.18658	-3.0348	-6.0702	-2.7672	-0.34595	-2.262	-2.8307	-0.41222	-2.719	-4.5648	-0.73572	-1.416	-5.9934	-3.6411	-2.9089	-2.4591	-4.2659	-7.5722	1.5039	1.4661	-4.0467	-0.11337	1.0586	-3.6257	-2.9274	-1.6714	-2.5106	-2.8364	-3.6501	-2.9397	-0.70669	-3.3645	-1.2273	-4.8954	2.4102	-1.2886	-2.6373	-4.9558
-1.5296	0.23625	1.6748	-1.3125	-3.1305	-0.94658	-0.93304	-0.44248	2.84	1.3587	0.53534	-2.9059	-2.8699	-4.476	-0.37877	-1.9019	-2.5642	0.39872	3.4509	0.55213	-1.6151	0.59004	-1.9002	0.32869	-0.69532	-0.099584	3.9148	-2.233	-1.5036	0.58952	-3.4366	2.5235	-5.527	-0.46071	-0.74795	-6.2372	-4.2643	0.52454	7.1253	3.6607	1.3744	2.9424	3.8629	-0.57999	2.5416	1.127	1.7298	4.1927	1.5835	-0.43409
-13.237	-8.9353	-11.872	-12.177	-9.6798	-11.892	-6.8098	-11.359	-11.326	-9.3344	-13.41	-7.6436	-7.2409	-14.172	-11.76	-11.103	-7.9146	-9.8838	-9.4857	-9.7694	-11.918	-8.6673	-7.1067	-8.5734	-12.396	-10.244	-8.1418	-11.294	-14.306	-13.71	-13.809	-13.879	-9.8213	-8.0412	-10.871	-9.8846	-6.6531	-11.339	-8.7185	-11.977	-11.734	-14.69	-7.4643	-10.348	-15.315	-10.476	-12.771	-11.513	-12.468	-9.9415
-4.5795	-4.0066	-8.7616	-3.5035	-10.598	-3.7242	-7.9225	-8.262	-9.119	-13.046	-6.8377	-3.8263	-7.0704	-8.5876	-7.4063	-3.6472	-6.3265	-7.6276	-7.7503	-4.027	-4.0389	-7.8514	-6.291	-5.4631	-4.7898	-3.4515	-6.4427	-8.1565	-9.4837	-7.6007	-11.627	-5.0469	-2.1865	-5.2784	-6.9948	-3.2942	-5.7223	-8.4214	-8.0044	-10.321	-3.7817	-6.5852	-6.4836	-6.8424	-5.2915	-7.6098	-9.0618	-8.1575	-5.0778	-6.1476
-2.2181	-3.9089	-3.1009	1.2652	-2.9545	-3.9741	-1.6634	-6.6477	-4.1973	-4.0637	-1.483	-4.4925	-4.096	-4.7727	-2.5778	-7.0147	-3.4342	-5.5383	-4.0844	-1.5061	-2.674	-3.445	-4.4289	-6.0956	-4.6676	2	-10.251	-6.3719	-5.0668	-6.3414	-6.6852	-0.047463	-1.7516	-1.7716	-1.9185	-2.619	-0.86208	-4.8923	-6.9437	-5.24	-6.1109	1.7986	-2.7653	-4.2425	-4.1373	-0.95355	0.44801	-0.78186	-5.7128	-0.24973
2.0193	-2.0642	2.3263	-0.32423	0.068391	-3.4891	0.88794	-2.2766	2.6085	1.7289	-2.1356	-0.35024	4.2254	2.8827	-3.0362	0.8679	-2.4834	-1.9805	-0.97586	0.5862	1.5639	-0.65289	-0.80263	1.7532	-0.1962	-0.69348	-4.6427	3.5012	2.0668	-3.8359	1.6933	4.1136	1.6819	-1.5267	1.9802	0.99382	-6.5182	-4.1152	-3.3719	-4.4073	-2.9386	-0.60775	0.39932	0.6453	2.5326	2.1018	-0.67807	-1.7339	-3.3138	-1.8027
-10.398	-7.9794	-3.7528	-9.1627	-9.3139	-12.145	-10.568	-8.9863	-8.1352	-10.195	-11.545	-9.6759	-10.177	-7.96	-11.354	-8.0565	-8.8573	-10.473	-12.358	-9.7526	-4.4214	-8.0632	-14.21	-10.671	-9.7993	-7.1268	-9.9854	-6.4242	-8.4446	-10.951	-10.368	-7.3549	-9.0244	-8.7807	-10.113	-7.6186	-6.5848	-8.963	-10.202	-12.883	-8.956	-9.7293	-7.7007	-12.223	-8.6115	-12.246	-8.3293	-11.733	-17.551	-6.8502
0.76983	-0.60084	1.4637	0.87489	2.7712	-6.191	6.2708	-3.0183	0.18975	-1.3448	-1.5387	-2.0399	-0.55038	-2.0777	1.0206	2.03	-3.5516	4.0464	1.9007	4.9778	0.57939	2.2058	4.2295	-1.0682	1.8026	-1.2798	2.6425	-0.84044	2.3176	0.5436	-0.65547	0.010468	-3.9991	1.3032	5.0685	4.041	-0.12762	-3.3994	-1.2495	-2.823	-1.5626	1.5139	4.4739	0.57042	5.5495	0.96181	0.30237	-0.16808	-0.36891	0.47725
6.5672	2.587	8.4355	2.4663	-0.64562	3.3869	2.3052	4.3136	1.3771	3.6489	5.0869	4.334	6.3016	3.4939	3.5698	0.16813	2.8943	5.9812	0.96481	9.0126	6.7437	3.5502	5.6556	4.767	6.5335	8.3427	5.3661	7.8446	7.2676	3.4098	0.25655	7.3724	4.8519	3.1298	1.0731	4.7107	3.5189	1.3944	5.036	6.1555	7.34	4.0833	4.2599	0.92376	3.966	4.4656	4.9439	3.7965	6.2643	5.5447
9.8388	0.87039	5.4851	6.4746	3.3984	8.5835	4.7579	5.0164	5.5011	7.2629	7.0688	4.2863	8.2359	1.337	1.0089	4.7444	2.5504	4.5654	4.6002	8.7153	6.2558	1.2553	4.3831	9.3083	6.8821	5.7583	6.8514	1.4925	1.2569	5.0232	4.4538	3.8104	4.6714	1.9762	6.6948	8.4698	4.172	0.9113	5.9214	4.4462	4.3785	4.8236	5.453	2.0144	11.363	2.2972	5.1548	4.7485	7.3635	7.0266
-5.1044	-5.8083	-1.5527	-4.1493	-8.4554	-0.90942	-4.07	-6.5725	-3.8808	-4.4575	-2.2682	1.0608	-4.9577	0.873	-1.1553	-3.0364	-2.5171	-4.1081	-4.7192	-3.948	-8.6852	-4.4393	-5.2347	-6.3817	-2.5448	-3.3632	-5.5989	-6.1266	-4.8528	-2.4754	0.99128	-1.6959	-1.8494	-7.3459	-1.3473	-1.3272	-6.0928	-1.6109	-4.0698	-1.1967	-3.444	-4.9169	-1.4495	-1.9861	-0.73257	-2.6117	-3.3985	-2.9332	0.59222	-1.0551
2.6875	12.481	6.6924	0.77032	1.1855	7.1831	2.5718	7.3542	4.1725	7.3602	1.9049	6.9026	7.652	3.9957	5.3686	0.63627	5.7076	1.6464	8.4332	5.9125	2.7156	0.56107	3.845	4.5943	9.0408	3.1388	8.563	2.5191	6.1453	1.629	8.7181	0.81884	0.11611	3.7531	3.9707	0.17292	9.0063	7.6937	8.0551	8.4937	5.2291	6.8152	2.6778	6.2034	4.0518	3.49	7.4463	4.3248	3.4741	4.3161
-4.8303	-5.4678	-3.7597	-2.9553	-3.8841	-0.16935	-6.345	-4.7249	0.38156	-0.2297	-6.5881	-1.7951	-6.4188	-0.90063	-4.5622	-1.9303	0.17594	-0.77287	-0.94205	-4.8946	-1.4922	-5.9438	-4.6948	-1.8663	-0.90423	0.14387	-2.629	-2.8904	5.1827	-0.017992	-0.84716	-1.299	-7.0855	-1.9675	-4.3672	-4.2247	-1.6826	-0.2345	-5.7958	1.4614	-5.3219	-0.2283	-1.7468	0.41623	-1.1245	0.36392	-2.3412	-3.7746	-9.4894	-3.7373
5.6597	4.007	9.3149	4.8519	5.3895	8.454	2.6058	1.3562	8.1318	4.8215	6.2446	1.0283	5.3479	3.7224	5.6364	5.2701	6.4256	4.9261	7.2456	3.2432	6.3949	9.3186	4.6235	4.4374	2.6615	1.2006	7.2482	2.5199	7.3703	4.5636	3.4541	4.1506	1.3121	3.2809	7.766	9.2217	6.4734	10.531	4.7974	0.92025	4.1231	5.6111	8.8729	1.3609	8.1882	5.0949	8.0441	11.201	8.134	4.2112
-4.4885	-4.3129	-5.1727	-0.9012	-3.7668	-2.5629	-1.71	0.18514	-4.0456	-3.1648	-8.9707	-4.4202	-1.1516	-5.1914	-5.2001	-0.51264	-2.8843	-7.4067	-2.0671	-5.4792	1.2186	-0.65686	-3.5963	-2.0041	0.34359	-2.811	-1.795	-2.2067	-8.0718	-5.4477	-1.4345	-4.2786	-6.0497	-4.1094	-8.0686	-2.8507	-1.9452	-4.6409	-0.12811	-0.72118	-7.6513	-6.3956	-3.5013	-3.7798	-3.7191	-6.53	-5.2761	-3.4171	-2.6282	-1.5932
-9.4452	-7.907	-4.9853	-6.8755	-7.4448	-3.8206	-4.7842	-7.0754	-6.1523	-4.0315	-7.8493	-4.5219	-5.9805	-4.8163	-5.9405	-2.6284	-5.0835	-3.0079	-3.7426	-1.6223	-6.6864	-3.4943	-3.1276	-1.6236	-9.9756	-5.3785	-3.2125	-1.2446	-6.0302	-2.4705	-5.2305	-10.937	-5.9491	-6.6695	-4.9261	-2.5957	-6.4422	-6.6103	-4.8874	-4.4882	-4.9699	-1.3263	-2.296	-8.09	-6.2766	-3.9418	-4.1528	-5.6183	-10.376	-2.7187
-0.48209	-0.02189	5.4239	3.4981	1.0985	-0.12656	0.37149	0.33491	4.3656	2.5364	-1.1376	0.82666	1.2164	-0.52206	-0.04335	1.5679	1.819	-0.3681	-1.5944	-0.73453	2.8256	2.0352	-0.92144	0.3953	-4.5903	2.5202	1.1149	-0.93212	3.0631	-0.97357	-1.0047	-1.1639	2.0948	2.8012	4.3453	-0.86133	-0.146	0.63923	-0.060575	0.75471	-0.092312	1.5206	4.5166	3.0858	2.3435	-1.4338	2.8998	2.9233	2.9613	-1.0893
11.058	9.5848	10.106	11.111	12.927	3.092	6.1852	3.6805	7.1596	6.451	6.2616	10.068	7.3617	3.9642	10.915	7.6704	9.6791	10.859	5.4336	7.1952	11.329	8.6338	8.7871	7.175	11.074	8.259	8.7605	6.1873	7.9757	13.503	7.1309	13.083	6.69	5.0977	5.4738	10.402	13.469	9.1877	6.6477	6.2001	7.3199	10.458	7.3261	10.166	10.21	6.8635	10.025	7.4548	8.3937	7.458
-2.8	-3.5757	-5.1783	-2.7603	-2.6104	-6.7586	-2.5977	1.0034	-0.094957	0.21213	-6.3939	-2.803	-5.7848	-2.7067	-2.4459	-6.7512	-1.5251	-1.6154	-1.6903	-5.4554	-0.045519	-2.9105	-3.9636	-2.5594	-3.1851	-4.5337	1.1387	-5.3306	-3.3692	-4.1923	0.46641	-3.0619	-7.6167	-2.0632	-6.8127	-1.5782	-6.7661	-1.5036	-2.8887	-1.9313	1.8439	-4.6638	-1.156	-2.1146	-4.9249	1.2067	-5.3213	-1.7259	-1.2441	-1.3077
-12.301	-13.654	-11.498	-12.42	-7.2619	-16.336	-12.411	-12.313	-13.082	-16.579	-13.28	-11.913	-13.806	-15.72	-11.539	-11.848	-12.514	-15.214	-10.701	-11.056	-11.647	-15.926	-11.66	-16.715	-13.121	-11.101	-12.707	-12.203	-14.08	-12.526	-15.271	-7.0252	-11.122	-13.245	-9.8461	-13.145	-14.179	-12.293	-11.243	-9.977	-10.918	-12.237	-13.806	-6.5684	-15.074	-11.792	-13.608	-13.528	-5.2891	-14.839
-13.197	-15.866	-17.12	-12.428	-16.246	-7.3245	-10.425	-16.136	-14.478	-15.226	-14.21	-11.069	-8.9747	-14.874	-13.916	-15.952	-14.537	-10.021	-15.815	-12.991	-13.738	-9.9193	-11.787	-12.963	-14.26	-15.4	-15.586	-13.102	-10.589	-8.0389	-13.333	-11.76	-11.595	-14.12	-14.093	-11.448	-14.11	-16.189	-9.3467	-15.362	-13.599	-9.7726	-14.493	-17.492	-12.164	-15.348	-14.088	-13.328	-11.576	-15.044
-2.9133	-2.7491	-6.7611	0.25717	-0.93589	-1.2276	-2.2542	-2.4117	-0.85258	-0.59939	-2.6042	2.5458	-1.6588	-5.1762	-1.9187	0.21008	-4.1924	3.5869	-1.7122	-1.5728	-0.3269	-0.61071	0.31076	-4.3475	-0.7215	7.068	3.2945	2.3653	3.2137	-0.57522	-1.6758	-1.8288	2.0373	-2.291	1.8736	2.1615	-4.007	-2.2099	-0.87643	-2.8968	-2.1377	1.0261	-0.33737	4.4051	0.65943	1.0036	-2.1712	-6.4935	-0.061779	2.0316
-15.258	-13.776	-13.227	-10.051	-13.61	-10.604	-9.5173	-10.861	-12.065	-13.158	-6.1949	-13.802	-13.784	-10.455	-14.657	-5.8628	-11.631	-17.875	-13.581	-12.528	-11.859	-10.214	-9.5173	-12.314	-9.0768	-12.523	-11.861	-13.538	-12.273	-13.167	-12.344	-14.208	-11.112	-14.925	-13.652	-14.282	-10.088	-17.354	-14.593	-14.83	-15.409	-14.283	-14.004	-9.0241	-13.446	-13.547	-13.269	-16.43	-13.636	-10.01
-3.358	3.6177	3.5453	-1.9144	-0.028051	-5.243	-4.5407	-3.4	-1.6421	-3.2719	-2.8772	-0.81918	-1.0544	-1.4219	3.4795	-0.19435	-0.84807	-4.8146	1.9089	-4.7488	-1.1875	-3.7839	-2.0346	0.71503	-5.72	-5.2462	1.1433	-2.926	-5.5684	-1.5626	-4.1377	-3.7612	0.70998	-2.8087	-2.6554	-3.4701	-2.0812	-1.6474	-5.4975	-0.3738	-0.74269	-3.3563	-1.3543	-1.1852	0.8621	-0.21305	0.85109	-1.9078	-7.0918	-2.7501
-3.5484	-4.8632	-4.7329	-0.70329	-3.1989	-0.50078	1.082	-5.5021	-4.2911	-3.7482	-4.0222	-5.5411	-4.0489	-4.3782	-4.608	-0.69356	-2.8952	-6.4456	-3.7563	-3.1634	-2.7931	-2.573	-0.93748	-7.4581	-3.6115	0.79553	-6.3213	-5.3278	1.6897	0.69364	-8.0904	-1.7424	0.24519	-0.95324	-1.204	-6.0408	-0.52616	-5.7174	-2.3735	-3.6091	-1.4526	-5.6861	-3.469	-0.95618	-1.5526	-4.659	-3.5458	-3.3046	-4.4457	-0.67156
-4.3025	-4.982	-1.6212	-3.216	-3.762	-4.6746	-0.016012	-1.0802	-3.7912	-5.007	-4.5109	-5.8795	-9.1656	-2.0344	-3.9413	-0.22492	-6.0436	-6.0395	-6.3207	-4.3641	-0.27786	-0.54734	-3.8383	-4.379	-2.7037	-4.7726	3.2302	-3.397	-4.8846	-7.5506	-0.45017	-2.1435	-3.3022	-3.8405	-2.3764	-6.2845	-6.7974	-2.7043	-6.5703	-3.8383	-5.1669	-4.4858	-2.2182	-5.7211	-8.797	-5.8777	-9.4332	-1.5944	-5.67	-4.7013
-20.088	-21.655	-23.71	-24.247	-20.742	-22.384	-19.545	-24.541	-24.893	-21.662	-20.16	-21.634	-21.635	-25.893	-22.946	-24.592	-24.296	-20.424	-23.103	-21.884	-22.792	-20.791	-21.617	-21.653	-23.247	-22.547	-21.05	-26.662	-18.608	-20.803	-21.525	-19.13	-24.773	-25.724	-21.082	-18.878	-24.322	-19.183	-22.564	-24.211	-18.377	-24.458	-22.071	-24.117	-26.604	-25.056	-23.731	-20.447	-23.394	-21.287
-2.8598	-6.1374	-3.8823	-4.8593	-1.0782	-3.7917	-4.3346	-4.9186	-6.628	-4.2048	-3.213	-3.9667	-5.9225	-5.1095	-6.4345	-4.7268	-2.0488	-7.0176	-3.8966	-5.994	-9.6736	-2.3577	-2.4019	-5.034	-3.495	-1.48	-2.5711	-1.7539	0.23518	-2.8296	-3.478	-2.7247	-2.8934	1.2789	-3.4703	1.561	-3.2185	-1.9417	-8.5612	-4.2521	-4.3719	-8.4444	-1.3947	1.8488	-4.5471	-6.129	-4.3901	-4.2131	1.5024	-3.2117
7.1951	10.403	10.752	6.1173	9.4229	8.7427	4.4955	6.7904	9.6804	7.5281	6.9257	9.9082	7.9192	5.7824	6.0728	0.94005	9.058	6.4479	6.9231	1.0293	6.6619	5.4194	6.7589	8.9868	5.6264	4.158	7.0539	7.1862	7.2532	8.4275	10.055	7.6314	5.5444	5.7538	8.0697	7.1802	3.5777	7.8309	7.5452	7.7116	11.466	5.2613	4.8352	4.8782	4.6473	7.1593	7.6058	8.1594	3.9909	8.2531
-0.45486	1.1082	0.95674	3.2498	-2.4523	-1.4092	2.3388	5.2957	-2.3226	-2.3895	-4.7199	2.2237	-3.2979	-1.3376	0.070476	-0.49738	-2.0437	-4.3156	0.73188	-2.6582	3.5394	4.9206	3.8861	-1.3052	2.5009	-3.0505	-2.9439	-2.6478	0.20425	2.9644	-1.2978	1.1563	-2.7123	0.89894	0.67416	1.6517	-4.3499	-1.0604	-4.2291	-0.94347	-0.45167	-0.61466	0.13599	-0.4252	2.1344	-0.30403	0.27515	4.9348	-1.3693	-1.6811
1.9424	1.0983	-1.0736	1.3419	0.75874	2.9542	-2.4576	7.4986	2.2034	3.9654	2.8644	1.2728	1.8868	-2.0732	-0.29545	1.8964	-0.80418	6.2222	2.5028	4.0379	1.5561	0.018452	0.52086	5.0149	0.51686	0.54433	-2.7741	1.6071	2.3786	-0.50039	5.7338	4.4502	5.5295	4.1189	4.3583	1.5561	0.83566	1.6365	2.1321	5.9372	0.86468	6.0445	2.5524	-0.90035	1.2229	-1.4115	-5.8879	2.6093	5.0565	5.1042
-11.672	-11.296	-14.611	-9.3865	-15.229	-8.536	-12.805	-14.777	-18.118	-12.619	-7.9915	-11.531	-13.797	-13.282	-14.928	-11.119	-12.492	-6.7502	-11.185	-11.688	-15.476	-12.511	-12.024	-11.519	-12.693	-13.259	-17.716	-9.2623	-11.762	-11.575	-15.605	-15.385	-13.527	-11.786	-13.49	-11.11	-15.811	-10.456	-7.4413	-14.089	-13.16	-14.7	-16.714	-11.318	-17.119	-13.364	-16.284	-15.938	-12.685	-13.423
-7.0904	-7.316	-8.6902	-8.9303	-10.29	-7.6873	-11.834	-3.9492	-7.2523	-7.4656	-6.8027	-8.3429	-4.3505	-6.2649	-5.1571	-8.6896	-15.878	-8.5393	-7.0787	-10.369	-8.6448	-7.5981	-8.9033	-7.6404	-6.4547	-13.542	-15.892	-12.064	-8.2057	-10.252	-10.851	-6.8584	-7.7489	-11.797	-12.134	-9.8122	-8.4396	-8.2092	-9.9948	-7.0678	-15.039	-6.6454	-9.2579	-7.087	-12.59	-12.302	-6.178	-9.9557	-8.5672	-8.6162
1.2712	-2.0413	-4.6533	-4.403	-1.3624	-0.54255	-1.6988	-6.8297	-2.9187	-4.2212	1.3789	-0.20198	-1.1714	-3.6759	-1.2701	-3.59	-1.5274	-3.2099	-7.5391	-4.3826	-5.4319	-5.2307	-3.4575	-1.2878	1.2076	-1.2623	-3.9533	-4.6649	-2.8798	-7.4303	-0.8013	-3.0754	-1.0041	-5.3611	-2.041	0.69641	-1.7615	4.6099	-0.87662	-3.1521	-1.8247	-0.1461	-0.29654	-3.0984	-1.7583	-5.9477	-2.672	-6.1545	-6.869	-3.3933
1.2571	3.0401	0.82651	4.0986	3.1135	1.0296	1.3001	-0.28045	3.3228	3.5639	0.2885	2.423	2.2918	1.7256	1.8333	1.0189	0.6856	3.305	0.059572	-3.669	6.1726	1.6886	0.84444	0.23613	4.4478	0.53575	-1.5463	1.5634	6.0553	1.0018	3.4034	3.6414	2.2127	3.161	2.9696	0.65016	-0.43872	5.678	-0.39893	-1.6376	1.3687	0.58588	1.5083	1.5307	3.3605	6.2696	0.83486	5.4944	-3.2341	5.4621
-7.8611	-6.1842	-5.1973	-4.6713	-1.8271	-4.8858	-6.6884	-6.993	-4.1896	-6.3328	-3.0348	-8.0235	0.43609	-6.2752	-2.5613	-3.9173	-3.6106	-4.4139	-6.2795	-6.3732	-1.8655	-3.2591	-3.269	-13.997	-7.0838	-4.9156	-6.3986	-0.6446	-4.1519	-11.675	-1.1521	-7.3018	-3.1556	-5.4905	-3.9667	-1.2126	-1.0089	-2.2982	-0.87382	-7.3634	-8.0284	-3.776	-2.9835	-3.7361	-1.7573	-4.1962	-6.2797	-6.5403	-5.3034	-5.7076
-12.981	-8.7441	-8.2456	-9.5512	-12.999	-11.603	-6.5482	-10.508	-5.0959	-9.9107	-8.0406	-8.1896	-10.2	-7.3787	-9.8408	-9.9421	-14.023	-9.1603	-12.073	-11.541	-11.49	-6.896	-9.0964	-6.9319	-4.7558	-8.5165	-9.0769	-9.189	-12.347	-8.7153	-8.0937	-13.089	-7.8487	-8.3151	-3.4267	-7.5608	-12.138	-10.282	-5.4314	-7.3184	-8.3313	-8.9977	-9.9059	-10.958	-12.242	-9.1866	-11.909	-14.823	-13.444	-12.25
-21.777	-19.622	-19.423	-20.221	-20.258	-24.398	-16.977	-21.694	-22.758	-20.601	-18.234	-20.136	-21.122	-16.197	-21.474	-22.078	-18.648	-21.054	-19.444	-16.869	-15.78	-20.819	-17.353	-19.173	-19.425	-17.307	-19.541	-19.899	-25.332	-18.853	-19.495	-24.89	-19.724	-19.667	-20.289	-22.388	-23.167	-23.126	-24.795	-21.499	-21.881	-18.582	-18.816	-22.265	-21.589	-21.046	-18.192	-16.345	-23.574	-25.529
2.4076	5.1113	2.0255	6.8848	-7.5642	-3.6766	-2.7047	1.4645	1.6216	1.535	0.36667	0.9418	-0.10394	0.69709	3.459	0.82236	-0.52538	-2.714	1.4385	0.33466	3.5018	-1.1734	-1.6726	1.3568	3.9075	0.034428	-0.25097	0.84439	-0.14574	1.6123	-1.901	1.5635	0.21392	-0.0053639	-0.75591	-2.0054	-1.9688	-0.37781	1.8249	-1.3702	0.070392	-5.3182	-1.2814	-0.061394	1.3998	-3.7323	6.7516	2.4304	-0.22053	1.2035
1.1766	2.8699	3.5195	-0.14694	2.5307	-4.0628	2.253	-1.5439	-4.3848	0.98652	5.7139	-1.3763	0.37565	-1.7657	0.94725	7.3549	1.0824	0.33243	1.6876	2.2431	1.8031	5.753	4.383	0.10208	2.6977	3.5901	0.41742	-2.0618	-0.94109	-1.4166	-2.3557	-1.6757	-0.98108	0.55826	0.50183	1.0478	4.6732	1.9329	-3.4672	2.8945	0.079313	-4.011	-1.3587	0.47018	3.2333	-1.479	2.7878	-0.55607	-0.37902	3.4625
-10.001	-8.1557	-10.773	-14.041	-14.898	-12.001	-10.326	-9.0521	-4.6928	-8.927	-8.9285	-7.9277	-8.4424	-6.0199	-5.5938	-8.0343	-9.2835	-6.5682	-11.469	-7.0173	-6.3198	-5.2657	-9.8124	-16.585	-13.059	-6.6972	-7.6677	-10.406	-5.5941	-11.406	-8.2614	-4.53	-12.308	-9.8074	-13.879	-8.3781	-13.678	-7.8954	-9.5092	-6.5236	-10.296	-8.3075	-9.3519	-11.846	-9.8241	-7.0353	-7.7144	-7.3263	-9.9871	-10.891
-21.63	-12.213	-17.492	-6.8366	-11.012	-7.1182	-18.121	-12.877	-9.0713	-15.387	-13.697	-12.853	-17.882	-13.432	-10.918	-19.327	-9.3254	-14.72	-14.289	-11.873	-13.425	-12.447	-17.018	-11.458	-12.483	-12.232	-14.432	-13.247	-11.748	-13.385	-14.349	-14.152	-7.5907	-15.263	-13.655	-8.47	-13.874	-13.836	-10.476	-8.1489	-11.126	-12.731	-13.683	-7.4621	-9.7466	-14.081	-11.929	-15.014	-8.1605	-14.538
-3.2046	2.767	3.5271	0.35136	3.5656	0.041581	-1.5086	-0.25142	-2.1314	-3.1745	-1.5459	1.3093	2.7162	0.32654	3.65	-2.9059	-0.25314	-1.4503	2.1826	-1.191	3.4101	2.9197	1.8139	-3.0936	-1.4069	1.3154	0.86166	2.1823	1.4213	2.021	-0.22186	-2.6749	-0.58408	-3.1195	-4.6723	-1.4349	-0.28199	3.9199	-3.3159	0.6174	-2.7684	2.9488	-2.8991	-0.60889	-0.13642	2.7985	3.9079	-2.2469	-1.0051	-2.53
-4.5961	-3.3963	-3.1376	0.76841	-0.73921	0.56895	-3.0467	-1.8155	-3.5115	2.3154	-4.8325	3.2035	-2.1064	0.91383	-0.47939	-0.061725	-2.7342	0.41113	-1.1222	3.7345	3.2008	-1.6241	1.2772	-1.4076	-3.4601	0.38055	-1.7484	1.1078	-5.9808	-1.6803	-4.093	4.8241	-0.3242	1.7755	1.49	1.8824	2.3699	-1.228	-6.9614	-5.6815	-4.3212	-3.5112	-1.0477	-0.37402	-0.43756	-5.2103	0.79298	-2.3402	-4.6301	3.1539
-11.528	-12.92	-14.177	-10.956	-10.035	-8.7688	-10.829	-14.286	-13.856	-13.446	-18.054	-12.21	-14.319	-12.89	-11.317	-13.455	-12.693	-15.498	-11.307	-14.655	-11.649	-8.4545	-15.042	-11.405	-11.52	-10.731	-10.452	-13.001	-10.86	-12.1	-11.935	-11.863	-10.052	-15.037	-12.911	-13.314	-13.777	-14.6	-13.701	-10.104	-9.2651	-14.116	-14.012	-7.9172	-12.828	-7.4457	-14.435	-7.2046	-12.071	-11.942
-0.98537	0.58932	2.7922	-4.8736	-0.21831	-3.9846	-2.3504	0.63255	1.7028	-4.1143	-0.46221	-2.7852	0.45	-4.2126	-0.50292	0.33078	-3.723	-1.2933	2.6957	0.41411	-1.6848	-3.5105	0.010944	-1.7799	-0.45484	0.85091	4.5211	-1.9001	-2.7723	0.00059152	-3.1372	1.1312	0.27046	-3.7343	-1.4538	-0.85465	-2.6971	1.1971	-2.0622	-2.8759	1.5156	2.2823	-1.7922	-4.9184	2.0258	-2.5564	1.9354	0.24345	-3.0323	-1.5318
3.5695	6.5303	5.2731	-0.17226	1.6361	0.64115	0.57621	0.67349	2.6212	2.8786	6.0988	7.1803	-1.5138	1.3485	4.5752	0.23949	-0.31006	1.5374	-1.9771	3.1979	-4.1791	1.971	-0.077956	-0.42768	-5.05	-0.75931	3.7802	2.6286	2.6619	2.0566	-2.5332	4.0956	1.7233	-0.48963	4.5679	1.2996	2.5832	3.0492	-0.058535	5.297	0.7549	0.29897	3.3146	-1.6732	0.66388	3.3339	5.9449	1.8098	-1.3652	0.66273
11.033	4.7697	8.077	9.8411	7.9401	8.5805	14.104	5.2192	12.569	9.5956	8.9098	12.891	10.673	12.024	13.831	11.198	13.066	6.6709	9.9466	8.424	9.8896	13.154	6.5556	8.3606	13.295	8.4342	8.385	11.73	6.5001	7.4388	6.1583	8.7134	10.625	7.927	11.657	10.039	6.5386	11.094	9.3086	8.8501	9.5528	8.2127	11.185	11.761	14.29	12.321	12.264	6.2937	12.629	8.5765
-2.7391	-4.6782	-6.9972	-3.6299	-5.1819	-5.3986	-6.9748	-4.538	-3.0666	-0.94921	-4.5852	-5.5804	-1.1391	-2.4485	-4.0272	-7.1384	1.7509	-5.3256	-5.4837	-7.1564	-0.11846	-5.2019	-3.6983	-2.7645	-7.5766	-3.9348	-2.6705	0.13556	-3.6167	-0.63254	-6.1054	-3.4418	-5.6208	-5.5971	-3.6213	-4.8429	-4.8479	-7.3127	-7.3934	-3.7546	-3.425	-8.1616	-6.0113	-5.6049	-5.041	-2.1263	-1.7125	-1.3358	-3.1248	-3.9665
-1.4272	-0.3148	-3.5605	-4.4173	-5.8889	-1.9108	-2.8222	-4.8472	-5.0483	-5.653	-3.0052	-1.097	-2.8779	-4.6635	-5.9056	-4.2747	0.44767	-4.4839	-3.4067	-1.2033	-3.5157	-1.3335	-1.4713	2.6132	-2.2617	-1.6223	-1.7649	-3.087	-2.7138	-5.025	-1.5129	-0.95652	1.5481	-2.2344	-5.1456	-1.1953	-1.8565	-7.2763	-6.3284	-4.0422	-3.2424	-3.1823	-4.8975	-6.4604	-5.0803	-2.6002	-3.3026	-3.91	-3.2189	-2.9214
-2.4444	-0.55966	-2.8541	-4.7874	-3.1551	2.3859	1.5995	1.1119	-2.3991	-3.1529	2.3345	-1.0776	-0.60479	-4.1478	-0.63634	4.614	-0.33937	0.20839	-3.8154	-2.6972	3.2055	-2.5138	-4.7023	-1.1038	-0.79925	4.7207	-2.723	-2.8465	-0.84694	-1.1166	-1.7551	2.1679	-3.1837	-3.8335	-2.2874	3.1686	1.456	-5.5872	-2.4817	-1.8283	2.9921	-0.61384	-5.5021	-3.3593	1.896	-2.6541	-0.58372	-1.7503	0.50683	5.1157
-14.899	-12.795	-14.19	-16.768	-11.741	-12.92	-12.58	-10.628	-15.826	-14.101	-14.597	-13.871	-13.84	-12.34	-11.725	-12.117	-12.516	-19.058	-11.718	-14.025	-9.6505	-13.736	-13.334	-14.415	-8.408	-10.992	-10.542	-9.8666	-13.084	-12.114	-14.678	-7.2236	-11.566	-11.198	-12.343	-12.695	-9.0768	-13.149	-11.232	-13.801	-13.086	-13.47	-15.751	-16.313	-15.031	-10.055	-15.778	-14.224	-10.079	-10.492
-9.1659	-12.65	-10.776	-7.6449	-9.8787	-9.2765	-8.5524	-10.258	-12.345	-8.7173	-7.4134	-12.859	-11.051	-12.599	-8.0044	-6.672	-11.67	-9.8463	-11.568	-9.5763	-10.874	-8.3565	-10.266	-10.856	-14.887	-8.6708	-9.9372	-8.7214	-8.8685	-11.297	-17.333	-14.835	-7.973	-8.567	-6.7208	-9.5437	-6.0896	-10.931	-9.4954	-8.4464	-9.5946	-8.7018	-7.0161	-11.408	-10.117	-9.0971	-14.768	-9.0822	-7.7937	-10.279
-7.5978	-5.8216	-0.56375	-4.9772	-1.7286	-1.707	-4.6776	-8.6733	-2.3836	-2.1166	-4.72	-2.7651	-1.5439	-1.0863	-5.6576	-6.3348	-6.1022	-3.0222	0.42949	-4.2193	-7.4097	-3.588	-4.1068	-1.6107	-4.6628	-2.3872	-4.6354	-6.0432	-4.7801	-4.9052	-4.1846	-3.957	-0.91971	-6.4084	-4.7396	-3.0774	-3.6867	-7.4867	-5.8291	-9.622	-4.2323	-3.584	-6.0554	-4.4594	-1.5223	-2.144	-6.3336	0.32261	-1.3659	-5.9145
-4.1496	-4.8747	-1.6879	-3.3353	-2.5174	-3.3855	-2.9722	2.3221	-2.879	-4.7336	-4.8014	-5.2881	1.7445	-1.4837	-5.9213	-1.7898	-2.8594	-1.4534	-3.7065	-6.1839	-4.5584	-6.5963	-3.6734	-1.6838	-9.2864	-3.9479	-0.57832	-7.8866	-2.4814	-0.64257	-2.8153	-3.6748	-7.5038	-3.916	-5.3979	-7.0566	-6.391	-2.8434	0.24494	-5.1812	-5.3104	-4.069	-5.9591	-1.851	-1.9728	-1.6078	-4.619	-4.4008	-2.8561	-1.9163
-6.1481	-11.092	-11.474	-1.9747	-4.0876	-7.1582	-5.8982	-9.3309	-5.3697	-11.873	-5.5821	-14.467	-8.5565	-10.905	-11.051	-4.6398	-10.027	-9.1371	-7.6173	-10.416	-7.2918	-6.7372	-5.8126	-5.5316	-5.4164	-11.937	-6.8066	-10.738	-5.0482	-9.3116	-7.6359	-5.8042	-8.2239	-10.086	-10.042	-10.721	-7.8568	-7.8835	-8.8241	-4.7965	-7.9125	-11.38	-8.3003	-6.9876	-6.0291	-6.3073	-7.3063	-11.589	-9.2269	-6.6615
-0.50925	-3.0066	0.96568	0.36224	-2.0155	-3.0024	-4.0181	0.62482	1.7905	-2.9599	-4.6143	-0.14133	-4.64	4.1554	6.6263	-2.1679	6.1553	0.016543	-0.35217	-0.46001	0.40867	-1.0866	3.3165	-1.9162	-4.9557	0.77565	0.31781	3.5675	4.9825	1.9138	-2.0014	-1.0107	-0.76998	1.2027	-3.2739	-0.052097	0.74203	1.2098	2.0153	0.51068	-0.10358	-1.7581	-1.2456	0.0059593	0.22027	-0.14115	4.2529	-0.88254	-2.9839	-5.191
-11.517	-10.203	-13.025	-11.212	-10.219	-16.165	-12.468	-9.9972	-15.081	-13.051	-12.804	-10.748	-13.251	-12.02	-11.477	-13.038	-11.443	-14.421	-14.225	-8.2232	-15.067	-10.156	-11.857	-11.047	-11.915	-12.806	-10.049	-9.8954	-15.052	-11.953	-15.699	-9.854	-15.1	-9.679	-13.475	-13.813	-10.026	-13.545	-13.609	-13.473	-10.802	-13.406	-11.069	-12.416	-8.0233	-9.5639	-9.9006	-12.46	-10.527	-9.785
-8.7066	-6.7325	-8.4168	-10.37	-7.7704	-5.3045	-4.6696	-6.0792	-11.24	-7.3204	-9.5501	-9.0155	-2.9459	-6.8281	-15.166	-12.877	-5.3788	-5.1347	-9.4587	-11.638	-7.9037	-11.567	-8.6897	-7.3431	-8.411	-9.4964	-9.3037	-10.081	-8.4387	-10.018	-9.028	-5.6142	-10.045	-7.0089	-10.986	-10.326	-10.518	-9.9572	-9.5146	-9.4811	-7.1331	-12.192	-7.5642	-7.6228	-11.676	-12.724	-8.0154	-10.744	-7.8438	-10.327
-3.2049	-1.7984	2.5947	-2.0547	1.1646	1.5307	-0.21135	0.32802	0.51171	2.924	-3.9342	-3.0557	-0.5338	-2.3825	-7.525	-2.0568	-2.0782	1.0531	-1.4652	-0.20981	0.16754	-6.386	0.23534	-2.5986	-1.7376	-2.6248	2.2016	1.5264	-1.2675	0.2846	-1.2659	0.042195	-6.3121	0.80503	-1.2743	-0.53061	-2.427	0.42446	-5.2822	-4.024	-3.5982	0.0090781	-0.61388	2.4896	-2.9664	-0.83024	-4.8771	-0.0087303	-1.5161	-4.4489
-13.876	-11.691	-18.655	-15.233	-15.72	-14.437	-14.522	-12.015	-11.745	-14.49	-11.672	-14.007	-16.892	-10.461	-8.0153	-13.279	-11.213	-13.729	-16.652	-13.453	-15.32	-13.313	-11.209	-11.976	-10.34	-10.92	-15.971	-18.01	-13.643	-13.851	-11.845	-9.8451	-13.069	-13.196	-10.553	-11.705	-18.009	-16.465	-18.328	-16.124	-9.4845	-9.6731	-9.4908	-14.99	-13.249	-15.018	-11.676	-15.329	-14.677	-11.36
-5.5281	-2.7812	-3.3404	-2.4997	-2.7107	0.11365	-1.7611	-0.41387	-2.2849	2.4779	-1.6567	-0.19492	-2.6701	-1.3256	-2.1829	-2.9397	-4.238	-2.7375	-4.7179	-1.5792	0.24828	0.85652	2.4856	-2.5569	-0.28706	2.5152	-3.9792	-4.5712	-3.5958	-2.7179	-1.4026	-4.6333	3.1944	1.4257	-0.56427	1.9561	-3.0174	-3.1055	-4.3699	-6.029	1.4316	-3.5869	2.0676	-4.2844	2.3716	-4.1781	2.1273	-2.5691	0.99422	-3.5787
-2.8374	-3.6394	-6.3989	2.4937	-4.0308	-3.0696	-0.64084	-2.2471	-2.4297	-4.704	-6.3121	-0.0063888	-1.1339	0.28913	3.0777	-1.7881	1.0179	1.6291	-0.249	-3.0953	-3.0138	-3.298	-5.3098	-4.4607	-6.138	-4.4508	-2.72	-2.8402	-6.1782	0.96985	-2.0263	-8.1845	-0.12839	-0.60103	1.5496	2.0124	-3.3641	-1.5658	-0.62066	-0.3072	3.0344	-3.4143	-1.5172	-4.1345	-4.8131	1.2122	-3.1735	-1.6496	-2.1108	0.60463
2.2074	2.8669	-1.4332	-1.0772	2.5521	-1.0004	4.2699	3.3323	2.0061	4.4985	3.8001	0.42168	-1.0862	2.8747	3.2577	2.881	3.9382	0.14033	-0.0789	0.35783	-1.9628	-0.19243	-0.16904	2.7568	3.395	3.2409	2.7133	0.10608	-0.33747	5.475	7.5348	5.014	3.1539	3.6567	-0.25908	4.5007	2.9021	0.38489	4.1517	4.6418	2.0322	1.7679	0.84349	3.497	-0.58558	-0.2847	0.50956	3.4833	2.4179	0.20689
3.3501	4.0649	-1.9175	4.3695	0.56892	2.0525	6.1009	8.951	3.083	2.3872	-1.5257	-0.73366	-2.3886	4.2493	0.76393	3.0944	5.2875	3.7732	1.8644	3.1688	-0.13213	2.2962	3.8287	5.1858	4.7407	-2.8419	1.425	2.3062	2.0768	0.72855	-2.0153	1.2707	1.2298	0.28207	4.7118	4.1036	1.2174	1.3597	2.924	-0.47289	2.4571	1.5924	6.3993	-0.13953	2.3904	6.7688	4.202	1.1064	0.71385	1.8019
-10.982	-13.91	-9.4923	-15.162	-7.9472	-12.774	-11.668	-11.802	-8.2277	-11.636	-4.6976	-7.6951	-11.901	-12.581	-9.905	-7.0389	-9.6838	-8.978	-10.979	-10.261	-10.615	-14.383	-8.5484	-7.0197	-9.166	-13.7	-7.0121	-9.9697	-11.723	-12.521	-11.282	-10.299	-13.805	-11.777	-10.766	-9.0537	-12.14	-10.104	-14.525	-4.5636	-9.4874	-12.589	-9.7361	-7.2533	-10.871	-16.409	-9.1332	-14.387	-6.4412	-6.3974
0.5015	-3.2679	-1.0366	-4.3983	0.62339	0.15787	-1.9421	-6.5707	-4.5482	-0.25351	-1.2433	4.7664	-1.8149	-1.4655	-2.2216	-0.18239	-1.8956	-3.0008	-1.4372	-1.4345	-0.20531	-0.040578	0.88207	-3.7248	-5.5601	-2.1736	-1.2378	2.0722	-0.65845	-2.4237	-0.41113	-3.7615	-1.304	0.43255	-4.9811	2.7709	-4.8183	0.25135	1.2664	1.2486	-3.1943	-4.4246	-3.2001	-2.6765	-3.4806	1.2313	-0.15234	0.41571	1.5097	2.6078
-5.4738	-0.25101	-3.733	-1.8779	-0.49362	-2.2898	-6.0532	-8.746	-4.62	-7.8797	-1.0386	-2.66	-8.6487	-2.8534	-5.4216	-2.5621	-3.4632	-1.8715	-1.0728	-6.9346	-0.9436	-0.50145	-3.9356	-3.6442	-2.5979	-3.5059	-1.1366	-2.5119	-4.2103	-2.619	-1.526	-1.3361	0.16805	-0.44442	-6.4129	2.18	-3.1028	-2.0896	1.2055	-2.4155	-5.1967	-3.2769	-2.2249	-3.6623	-2.6299	-2.7863	-0.46596	-0.47197	-2.431	-9.8562
-0.94712	0.66499	0.057864	1.8332	-1.5479	0.71828	2.4189	0.87908	3.0335	-1.6585	-0.71497	3.3798	3.3597	-2.2719	0.19791	-1.855	0.18964	0.85221	2.5136	2.6812	0.88762	-3.3033	-4.4173	-4.4881	-0.26539	2.4347	-0.24937	2.1562	2.5294	-0.99646	2.8306	1.291	1.1666	3.665	-0.2554	-1.4506	2.004	4.554	-2.1592	-1.7367	3.012	2.2715	2.0633	-1.3979	2.8975	1.8264	0.8094	-4.2522	1.6791	-6.2348
-18.985	-15.141	-15.049	-15.467	-10.571	-12.711	-18.692	-14.262	-16.092	-14.658	-16.849	-11.069	-13.973	-12.272	-14.306	-15.048	-12.776	-17.338	-13.186	-13.046	-17.305	-14.111	-13.026	-14.45	-11.724	-11.811	-16.829	-10.979	-16.245	-10.992	-13.373	-15.795	-18.725	-13.065	-15.389	-15.181	-17.668	-13.404	-13.068	-14.286	-19.936	-13.446	-14.22	-14.451	-13.915	-10.868	-9.409	-15.01	-15.281	-14.374
1.9563	6.1313	4.7851	5.5819	1.0456	1.153	8.9607	0.66447	8.3451	-0.1662	2.0681	2.4755	7.4076	-0.11066	1.0828	2.2194	2.7253	3.6941	1.1529	1.5453	3.161	4.9336	1.2409	-2.8298	3.7994	0.34302	1.9124	-0.87713	-0.22677	3.1477	2.853	6.9677	2.8287	-0.15399	0.73186	0.81771	0.10287	2.3932	-0.634	-0.29509	4.0855	4.8099	0.4419	2.8507	1.9621	1.2817	-0.52857	0.80866	4.4209	1.683
-7.8238	-4.0258	-5.676	-6.4162	-5.9916	-3.5869	-4.4445	-5.9229	-4.3889	-6.4328	-6.3888	-1.6677	-4.9575	-6.7396	-6.107	-10.403	-4.7282	-1.4631	-3.8206	-4.7469	-5.8251	-5.6411	-3.5724	-5.0637	-5.5822	-5.858	-4.5158	-5.4998	-8.9436	-8.186	-4.3206	-5.1649	-7.733	-4.2438	-3.0882	-4.6554	-5.7391	-4.8416	-6.8095	-8.2069	-5.3435	-3.9342	-10.698	-3.9464	-2.213	-6.4597	-8.9639	-9.9374	-7.6539	-11.411
-3.345	-2.397	-1.9278	-1.1497	-4.0881	-3.3634	0.14886	-0.4918	-2.2009	-3.0612	-0.28287	1.433	2.6525	1.481	2.4567	-0.75324	0.85413	0.31855	-0.96951	-6.9254	-2.4491	2.0159	-1.3625	-0.35818	1.2589	-3.9115	-2.4246	-0.026724	1.1573	0.97073	-1.0645	-0.70473	-4.4	-1.5719	6.4621	-2.3843	1.8215	1.9149	1.1832	2.3044	3.1138	0.28052	-4.0952	2.7493	-1.3652	2.0714	1.4844	4.1111	-2.5568	3.941
-3.2314	-2.4435	-8.2693	-4.8314	-6.2909	-1.2251	-3.6273	-5.0705	-1.7033	-5.0123	-3.0804	-3.0804	-1.1455	-3.1903	-2.8861	-0.77356	3.1479	-2.0566	-2.6627	-6.9357	2.3326	-1.4702	-6.6949	-3.2474	-5.7561	-3.5932	-4.9754	-1.7416	-8.6884	1.1268	-0.59013	-2.1484	-2.7245	-7.2589	-2.833	-1.7272	-3.5004	-2.6286	-2.515	2.5028	-6.537	-0.1139	-3.7518	-3.8481	-1.4876	-2.6215	-6.8897	-4.4808	-8.6929	-4.3248
-0.95691	-7.7889	-5.9631	-6.5822	-4.2807	-4.3028	-3.0497	-7.6583	-1.882	-7.7446	-5.8716	-2.9626	-1.8654	-4.0929	-1.7249	-7.1045	-2.4986	-10.86	-6.0276	-4.8588	-6.8963	-2.4394	-8.052	-7.0661	-7.0471	-7.0549	-2.9643	-3.0692	-6.8251	-2.3753	-5.4345	-8.9069	-10.239	-6.77	0.71521	-3.6161	-7.594	-10.124	-3.4259	-4.2722	-5.1052	-7.3907	-2.5263	-4.6087	-6.9516	-4.7983	-3.5187	-4.1422	-1.366	-4.7722
-6.0348	-5.9822	-8.1065	-9.7549	-7.1162	-10.421	-11.679	-5.2262	-9.0648	-11.683	-8.4861	-8.7714	-9.9511	-12.03	-7.4713	-9.3872	-6.282	-7.8999	-9.9037	-10.636	-10.056	-14.098	-7.2585	-8.0514	-9.5167	-9.397	-8.3117	-7.0972	-9.8938	-11.906	-11.277	-4.0994	-9.6134	-6.4684	-11.57	-5.6525	-6.2249	-6.9606	-6.6324	-13.787	-3.1492	-10.31	-9.5597	-11.497	-9.4137	-11.013	-10.203	-9.4826	-8.0737	-11.629
-12.856	-11.709	-12.437	-9.7881	-9.2322	-13.248	-14.995	-14.982	-7.9216	-7.4585	-6.6546	-11.494	-12.689	-12.361	-11.094	-12.098	-7.2981	-9.1118	-10.042	-12.8	-7.234	-9.9805	-12.618	-11.87	-9.9964	-10.122	-10.427	-13.092	-12.14	-10.333	-10.317	-14.525	-16.507	-8.146	-9.6997	-11.482	-11.279	-18.041	-10.672	-12.259	-10.591	-15.851	-14.771	-9.8092	-11.439	-12.165	-14.334	-14.118	-6.8279	-15.627
-19.438	-21.165	-16.309	-28.424	-21.502	-21.542	-20.055	-19.643	-23.196	-19.892	-19.959	-22.399	-18.276	-20.667	-18.979	-20.664	-20.887	-21.353	-23.301	-22.32	-22.17	-24.174	-19.7	-21.742	-18.501	-18.947	-18.608	-24.59	-23.018	-16.663	-20.073	-22.986	-26.082	-26.103	-15.882	-21.035	-23.609	-23.584	-19.045	-17.812	-21.447	-22.876	-19.578	-17.238	-20.4	-18.747	-23.442	-19.35	-19.257	-25.554
-6.0061	-8.0869	-3.4697	-7.8194	-8.7807	-8.2291	-10.077	-9.1191	-6.0688	-4.737	-6.8714	-4.5084	-8.7562	-7.7668	-12.082	-11.074	-9.1096	-6.6501	-8.8389	-4.2723	-5.598	-8.3866	-5.8356	-6.9984	-6.8404	-2.0639	-8.994	-9.469	-5.0883	-7.2802	-5.6686	-10.019	-6.366	-11.743	-8.1711	-7.2535	-8.8339	-9.3439	-10.091	-8.1742	-8.3698	-3.5839	-8.4426	-9.4582	-6.3491	-11.795	-5.818	-9.6388	-10.811	-11.23
0.52652	-2.5529	-3.4583	4.9714	-0.65419	4.7577	-1.7401	0.85496	0.031402	-2.9452	-1.9711	3.6979	2.3125	3.242	2.7372	0.5154	-2.44	7.6532	-2.0724	4.7655	2.789	0.57929	5.6235	0.6868	0.62328	2.6908	0.15713	1.0051	3.4885	-1.3053	0.84061	-3.5046	0.79579	2.8694	0.42781	-2.7299	-1.3388	-1.4092	-0.31443	-1.2513	-0.33614	0.49227	0.21202	-1.4642	-2.2888	2.0868	0.44076	3.6694	3.502	1.6404
1.0551	0.64426	3.288	-3.7243	1.8167	-2.0712	-2.9682	-0.23199	1.3099	3.4624	0.2832	2.3496	-3.8316	-4.091	-2.7633	-2.6181	0.12036	-1.5127	1.3979	-2.8789	0.70304	-0.65577	1.4869	-6.2383	-5.0045	-1.2875	1.2996	-1.4375	0.40757	-1.9355	1.565	-5.6964	2.6871	2.7933	0.99128	-1.166	-1.8766	-0.68603	1.0997	-0.03497	2.0131	-0.58419	0.33397	3.518	1.9485	-3.9602	-1.235	-2.9405	1.6336	-0.47231
-22.803	-22.966	-23.299	-22.09	-20.071	-18.692	-21.751	-24.502	-24.49	-17.411	-20.206	-20.786	-26.868	-20.536	-18.967	-21.47	-21.439	-20.575	-24.16	-19.544	-25.11	-20.676	-18.622	-19.582	-20.25	-23.322	-20.164	-23.923	-25.36	-24.136	-21.061	-24.721	-24.27	-23.481	-24.923	-21.168	-27.142	-20.618	-18.427	-22.989	-19.773	-24.976	-25.197	-14.879	-22.279	-19.924	-23.972	-19.454	-17.941	-22.049
-4.7195	-3.7041	-4.5338	-3.9537	-8.7634	-0.31704	-4.4007	-0.93018	-6.1405	-3.6213	-1.3749	-4.1291	-2.1083	-6.2665	-4.307	-9.4318	-10.253	-5.7507	-6.4049	-4.6549	-3.3927	-3.9036	-2.6361	-8.2546	-5.8932	-4.3072	-2.2946	-5.2087	-7.7085	-3.2828	-3.1602	-4.7105	-1.2298	-3.3668	-1.0027	-5.6796	-5.3112	-3.4998	-3.8553	-2.487	-4.6696	-4.5056	-3.4149	-1.2996	-2.3672	-4.8154	-1.956	-5.2304	-5.1939	-1.6259
-3.942	-3.9577	-7.6076	-8.8632	-2.1335	-6.0654	-7.12	0.61623	-0.12448	-0.24919	-4.3207	-2.8085	-2.6658	-7.7858	-1.8814	-2.8088	-5.7448	-6.877	-2.869	-2.7055	-2.6163	-4.6901	-3.0518	-2.8801	-2.2147	-6.7958	-2.2045	-1.6148	-4.5914	-1.8621	-2.3984	0.33863	-3.8835	-7.9654	-6.0131	-7.7698	-3.3303	-6.8217	-4.2627	-5.0626	-0.94691	-3.6809	-3.3682	-4.1806	-3.7653	-2.5466	-1.2242	-3.6636	1.4431	-3.4205
5.1763	5.0294	5.6074	5.0152	7.5845	5.345	9.1195	6.0994	11.186	12.214	5.1751	9.4873	8.5978	5.8771	0.98599	5.2592	7.6168	5.7002	7.2695	7.8792	9.9642	3.3738	10.68	4.9866	8.5131	5.8598	9.5889	2.294	8.1235	7.416	5.1425	7.8164	6.8962	6.8776	11.164	4.3235	3.1751	8.9596	6.3465	2.5148	3.4699	7.6953	6.1844	4.2786	1.6351	5.9392	5.2936	5.6663	4.6464	3.0059
-8.6193	-4.997	-4.1626	-3.3737	-2.7316	-3.5954	-2.1305	-7.0236	-3.7113	-7.3481	-2.736	-6.7885	1.7781	-2.9344	-0.83743	-3.4356	-5.198	-4.9646	-8.4724	-1.9924	-7.8449	-5.2673	-5.4387	-5.3656	-6.3372	-0.45465	-1.9234	-2.0868	-2.2811	-1.9845	-4.5256	-2.5714	-6.5259	-2.0618	-2.8094	-4.8092	-3.1361	-10.057	-6.1981	-7.5804	-4.3691	-1.7811	-1.3716	-3.0445	-5.1682	-4.4201	-3.6878	-3.2107	-3.171	-6.464
-0.65323	1.0089	0.015235	2.3481	0.11336	3.0838	5.5895	-1.0263	-0.48047	3.7384	-0.24089	-1.398	2.2547	2.8116	0.31062	2.917	4.5975	-1.2636	2.1536	-1.4327	3.1349	0.84399	3.0624	2.6774	-0.59584	4.5479	-0.34775	1.9944	7.6481	2.7851	-1.3632	-2.6218	2.5116	-0.97633	3.6325	2.1514	6.4966	0.99239	4.9092	6.0004	-2.8775	1.4462	1.7256	4.4696	-0.64878	0.37711	-2.3949	1.4247	0.72084	3.1539
-0.57835	-1.7621	-2.0664	0.68519	-1.2902	-2.3862	-5.6212	-1.7087	-4.0561	-1.2574	0.58136	3.6935	-1.9446	1.8299	-1.3951	-7.0094	-2.9287	-1.0357	-0.55967	0.76274	1.1508	-3.3376	-4.4417	-2.1528	0.11501	-3.0094	-3.744	-0.77447	-1.401	-4.6146	-2.8212	3.2418	0.6599	-2.7048	-0.8961	1.8099	-0.58168	-2.7709	-4.683	-1.0099	0.61771	-0.96387	-4.3431	1.0298	-0.49502	-3.6926	0.91572	-2.3375	-1.5411	2.2544
0.99426	-3.8374	1.9131	-3.1468	-0.79689	4.8409	-1.801	-0.6798	-0.39545	2.3748	1.744	0.26975	1.3312	-1.2409	-3.7166	-4.3681	3.4932	1.3625	0.78518	3.8212	-6.5663	-1.4593	-0.72908	-0.60219	1.6919	-1.9924	-0.33146	2.7528	-0.33708	-0.24461	-1.2105	-0.17268	-2.1794	-4.3794	-0.37493	3.1383	2.8726	-0.46701	-1.5639	2.0239	3.5794	-1.7468	2.1821	-1.8501	3.808	-1.3193	-2.3087	-6.6654	-0.98924	1.5414
-23.616	-26.853	-20.875	-25.629	-24.821	-23.508	-19.584	-24.78	-20.256	-22.93	-22.895	-25.744	-23.473	-21.294	-24.266	-21.597	-24.295	-21.626	-17.591	-23.444	-22.235	-25.937	-22.56	-22.483	-21.489	-19.092	-20.412	-20.702	-23.472	-21.733	-27.573	-18.721	-20.533	-23.188	-25.642	-17.127	-20.896	-24.619	-23.392	-23.043	-22.293	-26.378	-21.457	-23.467	-23.056	-19.623	-19.8	-24.974	-19.618	-24.17
-5.1456	-6.2501	-7.1588	-6.6242	-6.0552	-4.4023	-7.3257	-8.2986	-8.6655	-4.62	-6.7591	-2.7105	-2.4215	-5.6321	-1.8539	-4.8277	-3.5983	-3.4448	-5.4115	-8.3076	-8.4442	-8.2275	-4.2538	-4.947	-4.8274	-2.9648	-8.7763	-6.1882	-6.2648	-6.6542	-8.3051	-3.3454	-4.4058	-4.516	-7.819	-13.32	-3.2497	-3.4475	-5.136	-4.0686	-4.0613	-9.0843	-4.3881	-8.0252	-11.096	-1.8935	-10.377	-1.1145	-4.9985	-9.3243
3.964	1.6546	1.1823	-0.63354	4.6286	1.7411	3.2833	1.2207	1.9993	-0.30643	4.6593	2.3812	-0.76353	-2.3425	1.02	-2.5626	0.13391	-2.8676	2.8614	-1.8358	-0.66717	3.0932	4.252	4.4578	1.1468	0.44188	-0.4618	5.9302	2.3663	3.2071	2.4046	1.0509	3.0867	3.3648	0.045122	-1.115	-0.10554	1.4821	3.5744	-2.1727	-0.90848	3.8103	1.3366	1.9537	-1.1258	2.3907	1.7156	0.067692	1.4823	2.1759
-11.293	-13.494	-11.061	-12.224	-11.952	-13.137	-11.95	-10.285	-11.061	-15.776	-17.024	-16.404	-11.132	-13.263	-15.322	-13.234	-14.263	-17.243	-15.663	-12.823	-11.822	-13.789	-13.102	-11.962	-14.718	-11.673	-17.039	-15.733	-10.48	-13.087	-15.224	-6.7504	-13.353	-16.259	-10.379	-13.52	-14.31	-11.829	-13.459	-12.477	-14.494	-12.888	-12.745	-12.786	-16.191	-15.528	-15.496	-10.303	-13.902	-15.899
-24.511	-22.481	-23.678	-21.535	-23.476	-21.85	-22.103	-24.475	-25.16	-23.146	-21.06	-19.124	-25.786	-21.699	-25.234	-26.163	-21.586	-23.314	-20.497	-22.004	-20.609	-24.128	-21.41	-22.841	-21.6	-21.286	-25.01	-26.853	-24.027	-20.44	-20.792	-24.975	-22.983	-19.76	-24.384	-24.806	-21.032	-18.599	-19.804	-20.899	-24.081	-23.414	-23.421	-23.787	-21.208	-23.811	-21.192	-21.093	-21.939	-18.246
2.9589	7.4686	10.281	12.87	5.2227	9.6417	6.6425	2.961	5.3922	4.4453	7.2542	7.3352	7.5768	9.7147	9.5484	5.6136	9.9483	2.632	6.0366	5.5034	4.2219	8.4074	8.2175	7.566	4.2025	3.0357	5.8779	4.0821	3.3207	7.4971	6.7773	7.6162	4.41	7.2419	4.2131	3.7725	6.1795	4.4301	6.5957	4.4851	6.0399	6.1993	7.7515	4.6248	7.8052	6.0834	9.9081	6.7995	9.3678	7.3869
-2.8127	-3.3905	0.2372	1.5918	-5.511	-5.0181	0.31389	-6.1795	-2.2036	-3.3194	-6.9393	-1.6746	-2.8915	-1.8506	-2.8598	-4.3385	-0.13245	-1.0785	-4.1428	-6.5852	-4.7317	-1.6035	-2.5877	-3.8154	0.051063	-2.5268	-5.8545	-6.9089	-3.4382	-5.353	-2.5438	-5.4853	-4.0745	-0.68385	-3.3153	-3.2245	-5.5333	-3.1257	-5.5655	-9.0773	-2.1536	-4.1136	-1.4573	-1.1454	-2.0701	-0.093479	-0.39575	-8.6705	-2.71	-2.9358
3.4075	3.9775	5.8294	8.6829	4.4621	4.6194	4.0568	5.1206	0.51374	3.7032	2.9832	5.5402	2.9064	5.9514	7.4601	4.3698	9.207	9.0799	3.739	9.7846	4.4131	1.286	8.1092	4.7839	5.1135	5.0593	9.9634	6.4969	1.9158	3.8537	0.34834	6.3164	1.2989	4.096	1.5767	2.408	7.0508	4.804	5.1273	5.3177	1.1318	6.1632	6.1059	5.5645	4.9439	5.8605	4.0493	2.7626	2.2346	1.8812
6.671	7.1068	11.535	6.8124	11.97	11.334	7.2068	10.542	8.4486	14.46	9.0623	13.173	0.57815	9.4361	13.584	7.8077	10.305	10.919	11.305	11.463	9.193	5.8587	7.4098	14.266	4.2618	14.217	13.513	13.234	8.6916	10.087	9.3618	10.241	4.6916	10.486	11.728	10.941	8.1238	8.4985	11.186	11.091	10.023	8.7933	7.0094	9.0249	8.6335	10.391	10.768	9.402	11.99	9.8742
-3.0871	-2.9744	-0.89136	-1.0788	-5.6177	-2.2618	0.32675	1.3953	-3.8329	-4.8103	-5.9069	0.88142	-3.7968	-0.92109	1.1357	-1.9275	-0.84108	-4.9374	0.40906	-1.5235	-1.0919	-3.5024	0.60582	-4.0884	-2.4841	-1.7284	-3.838	0.010038	-0.12209	-1.5581	-1.5152	-3.6553	-2.4145	2.465	-1.9707	1.3857	2.7049	0.52403	-4.8133	-7.7427	-1.5185	-3.1499	-5.3691	-1.3906	1.8556	-2.3278	-1.7318	-2.1378	0.8886	-3.5699
-1.3628	-4.3002	-4.5468	-5.5553	-4.9379	-0.56129	-1.3151	-5.015	0.70284	-5.627	-1.5516	-2.2898	-1.1714	-4.5386	-1.5002	-5.1387	-3.1456	-2.9034	-4.5563	-5.3011	-3.205	-6.7631	-4.94	-4.0208	0.61881	-1.0849	-3.2014	-1.0641	-1.3238	-3.7644	-3.661	-5.4671	-6.5722	-5.2145	-2.9309	-5.9216	1.979	-5.5888	-0.52216	-2.6843	0.019016	-3.4781	-6.1464	-0.40961	-2.1537	-6.8383	0.53691	-2.2789	-4.1568	-4.497
-0.62028	-1.8768	-5.1187	-2.0874	-2.1824	1.2255	-4.8745	0.48589	-8.1562	-3.6401	-2.8777	-3.2499	-1.0301	-0.7256	-1.9185	-1.3498	-1.38	-3.6658	-5.9903	-8.8417	-3.343	0.6257	-1.0832	-2.7647	-5.9598	-0.58978	-1.991	-3.7922	-4.0866	-5.8831	-3.7727	-8.9922	1.47	-3.3852	-3.6984	-0.98673	-2.3105	-6.2858	-4.9113	-0.40898	0.37534	3.0638	-1.76	-3.6165	-3.9213	-0.87619	-3.2475	-2.3489	3.8497	-2.7324
2.5176	5.585	2.1949	0.24453	1.7721	5.7951	2.5544	3.8456	-3.294	2.1612	3.5406	4.4896	4.2725	0.56886	2.2284	4.1611	6.7977	6.591	2.5558	-1.0627	3.1855	-0.55442	4.3979	7.6622	2.3628	-2.4995	-0.77886	3.5108	3.2261	1.0589	0.72937	0.066026	5.8212	-0.88905	3.0652	5.91	2.3891	4.115	3.9092	6.0794	9.1712	5.6208	2.8522	-1.0376	5.228	-0.63828	4.9078	2.4583	-1.9173	1.5251
-5.6261	-8.6647	-6.8663	-8.4051	-6.9081	-6.1444	-9.4857	-9.6636	-12.377	-9.6478	-11.868	-9.2777	-8.9354	-7.1707	-11.553	-10.107	-6.9151	-9.9153	-5.3134	-4.1738	-10.251	-4.8809	-10.461	-7.8195	-3.7513	-9.4052	-5.5072	-7.2904	-9.4212	-0.96267	-7.4948	-5.7464	-7.3259	-7.2302	-4.275	-7.1461	-6.0031	-5.0399	-7.1916	-9.4359	-6.0842	-4.8664	-12.023	-7.5091	-8.218	-8.3136	-5.1925	-9.2261	-0.98823	-5.8911
5.4577	5.4938	2.8735	4.8595	5.141	6.1695	4.5987	4.6558	4.6378	7.7645	3.5734	6.4261	1.7715	5.1076	6.0133	3.6586	2.3257	7.0913	7.3739	4.9512	4.3582	3.0591	4.1546	2.1781	5.1125	2.4693	3.9644	6.1053	8.6707	2.1569	4.4237	6.4822	-0.12918	4.0688	4.8589	1.2251	1.3661	4.7485	4.3003	4.7131	3.3178	2.7158	5.5675	1.8274	1.7811	5.3044	4.7768	6.0776	9.8763	5.5648
-2.9686	1.8565	-3.7787	1.8804	0.94593	-4.5282	0.80989	-0.26621	-2.1375	-5.0055	-0.2557	-1.6858	-0.61477	-0.37989	1.5701	4.778	-0.92424	-4.2767	-2.6281	0.82975	-6.6819	1.0064	-0.29993	-4.9244	-2.7527	3.8064	-2.7956	-1.7593	-0.82648	-2.7989	-4.714	-4.3964	-3.9212	2.1777	5.4331	-0.039787	-1.6516	-0.082856	-0.64023	-1.8972	-0.82771	-2.5093	1.6342	-0.44975	-3.4762	0.92432	-1.659	-1.8278	-1.8464	3.6458
-11.146	-13.64	-15.135	-12.978	-14.842	-14.458	-10.812	-16.167	-14.956	-15.427	-17.991	-10.664	-14.087	-12.374	-17.759	-8.3312	-12.437	-11.984	-15.206	-12.76	-16.981	-14.286	-13.801	-12.288	-16.276	-12.788	-15.6	-14.503	-14.339	-11.033	-13.152	-8.3005	-8.6509	-10.498	-14.123	-13.66	-8.7014	-16.247	-13.574	-10.438	-14.06	-13.358	-11.514	-11.964	-15.714	-5.9745	-13.416	-10.748	-10.568	-17.501
6.7456	5.9687	2.7393	6.356	6.1864	5.3675	7.132	7.0324	4.2631	5.4651	4.4661	6.6645	5.9001	6.6402	8.0348	9.196	5.7301	7.3817	10.298	9.7135	5.9215	4.7705	6.1078	6.6288	4.7818	12.102	10.272	6.0485	5.3173	10.978	4.7117	4.6971	13.38	8.1918	7.8638	8.8013	12.353	11.118	8.6638	5.8078	7.7974	5.7319	7.8545	4.5904	9.9735	9.1203	8.8169	4.613	6.8653	5.3225
2.6001	5.8258	-1.1531	0.1562	-0.31869	5.68	-0.46042	0.19232	0.71984	4.8111	6.4589	1.6561	-3.3956	0.55904	0.12373	3.8231	0.49461	-1.9127	4.7541	3.0127	-2.4617	0.5607	-1.654	-1.3423	-1.8625	0.77584	4.3709	-0.42729	3.8533	4.4999	2.0716	1.0849	-0.67729	4.1398	4.4366	0.83005	-1.6397	-2.8229	-3.2201	-2.1134	1.904	-3.7895	-0.16824	1.1595	-0.62038	0.38219	-1.052	2.0723	-2.3053	-0.72209
-7.0381	-3.516	-6.4335	-5.6771	-5.4482	-8.7827	-6.519	-2.5758	-2.9203	-5.6296	-2.0637	1.3364	-5.4991	-9.2385	-3.3815	-2.5983	-3.1161	-3.5883	-3.9018	-1.0641	-6.118	-2.1582	-5.3531	-6.5583	-1.9933	-5.1299	-6.0972	-0.72185	-3.8104	-8.8056	-11.065	-3.2027	-0.4512	-5.4113	-2.1284	-5.924	-5.1297	-2.1114	-12.131	-4.1394	-4.1893	-3.543	-3.095	-7.6527	-3.287	-2.9997	-4.7328	-5.6293	-5.7314	-3.6024
-8.6727	-10.793	-13.606	-7.6924	-10.416	-12.803	-8.7336	-15.389	-8.7282	-8.5165	-13.161	-7.4822	-11.321	-9.5383	-7.3028	-8.119	-9.1962	-9.8603	-9.3593	-14.825	-13.519	-13.538	-8.8485	-12.691	-9.1036	-10.482	-9.5536	-10.031	-11.027	-13.033	-9.0708	-13.069	-16.744	-13.927	-11.938	-11.514	-8.269	-10.233	-6.7328	-13.215	-8.725	-10.765	-9.328	-7.6729	-8.8437	-10.579	-9.9181	-11.333	-13.504	-9.34
-10.8	-12.877	-15.233	-13.989	-16.12	-16.015	-15.707	-16.73	-16.049	-15.171	-18.659	-13.655	-16.099	-14.466	-11.034	-18.099	-20.684	-9.3359	-11.474	-15.4	-10.254	-14.482	-15.39	-16.031	-14.46	-17.197	-11.187	-16.244	-15.301	-14.987	-13.001	-12.003	-14.347	-14.794	-13.4	-6.1741	-15.5	-11.173	-14.264	-16.541	-13.556	-9.5659	-15.272	-11.3	-14.568	-14.779	-14.359	-13.372	-10.292	-13.598
3.8125	-4.548	4.6101	0.021746	1.1837	0.98255	5.6703	1.3418	1.5425	2.0976	2.3686	3.1802	0.64997	2.8217	6.4253	4.154	-1.5909	-0.554	0.046423	0.89188	-0.69686	3.3774	7.0376	1.0139	3.2525	3.9781	4.5801	7.7013	-1.0467	5.5103	-0.67346	-3.9692	1.7926	1.6046	0.14758	-1.2229	0.83418	0.053852	-0.91033	1.8785	2.5029	5.0088	0.79674	5.4345	4.0232	2.1592	0.2939	0.27909	-1.3557	-1.9459
0.53791	-0.41277	2.1054	-3.5424	-0.20216	-0.17826	-0.57955	3.5589	-0.26791	0.6743	-3.0612	2.8022	1.7754	5.7142	-0.39932	3.683	-0.29351	-1.2944	0.984	2.5734	-2.0033	4.3426	2.3609	0.9815	0.10803	-0.40491	0.49479	3.0223	-2.7702	-0.81759	0.29656	-2.2506	0.17471	4.48	-2.4234	1.0863	2.7543	2.6456	0.036436	3.4759	2.9132	3.5155	1.2699	-5.3155	-1.8404	5.8426	-3.1422	2.5771	2.5162	-1.8492
3.5558	-1.7909	7.651	4.3844	6.5007	6.5665	10.588	4.8695	7.9351	0.95834	7.7138	2.9666	3.5543	4.5659	4.4351	5.99	1.9675	1.5767	5.2391	5.6819	8.5941	6.1101	5.0116	9.2527	4.092	3.7035	-0.69574	9.1148	7.6772	6.5642	3.8508	9.8339	5.6369	4.029	1.7401	6.3605	4.0318	5.4411	3.9168	5.8557	5.1169	3.735	3.9756	0.87144	5.208	6.0804	3.4641	7.1489	2.1399	4.6329
-4.4129	-2.816	-2.8556	-5.6221	2.9814	-0.78312	1.3783	1.314	-3.0594	-3.9128	-7.8262	-1.7339	-6.5478	-3.9717	-1.8701	2.1346	-4.6055	-4.7346	-1.6264	0.22637	-3.36	-1.4647	-2.4209	-7.0392	0.62079	2.7615	-1.6077	-4.3891	-2.3689	-2.4616	-1.1077	-1.4272	-2.2084	0.335	-4.4784	0.64647	-0.43667	2.2662	1.2795	-2.5349	-0.74698	-0.70461	-2.0386	-5.1015	-1.0664	1.8177	-0.18159	0.74193	-4.8181	-0.92813
2.6354	0.45849	4.0274	3.8897	-3.8895	-1.7467	0.32952	-1.4086	-4.3778	-4.1764	-4.6756	-0.18778	0.042707	-2.2041	-4.482	-0.91429	0.5398	0.77082	-1.6865	1.7988	-4.991	0.9066	0.42108	5.6376	-0.90669	-3.0947	1.5573	-0.59437	-2.1299	-0.82998	-1.7742	-0.39948	2.0786	3.011	3.231	-5.3973	2.5826	-1.6233	-2.5573	2.6673	-2.2224	0.6155	1.3228	-1.1054	1.7248	-1.7149	-0.65031	-0.12671	0.061768	-1.6586
-2.1914	-4.4459	-2.1277	-4.6062	-8.4006	-6.588	-7.38	-3.4767	-7.9559	-4.5715	-6.6209	0.20722	-2.0756	-7.1507	-6.99	-6.0369	-1.9246	-2.311	-10.39	-10.003	-3.5099	-10.972	-2.0822	-3.2259	-5.7237	-5.3745	-6.4768	-6.2831	-7.8758	-11.338	-1.887	-6.9728	-3.7766	-7.087	-9.5614	-5.2321	0.29938	-4.8818	-8.801	-4.7707	-4.3395	-11.171	-6.4426	-3.7338	-8.053	-5.2294	-5.9527	-7.7091	-3.4788	-6.4175
-7.7589	-12.241	-9.4219	-8.6505	-11.549	-11.682	-13.07	-15.542	-13.843	-12.432	-13.075	-15.649	-8.5465	-12.951	-11.237	-11.408	-18.65	-13.86	-13.097	-13.739	-13.599	-10.498	-19.769	-10.824	-12.274	-9.7775	-14.672	-13.675	-14.279	-12.664	-14.288	-13.793	-18.104	-12.456	-12.649	-9.5833	-17.864	-12.741	-20.064	-8.6465	-10.516	-12.527	-15.649	-6.817	-12.272	-12.111	-18.531	-15.871	-11.062	-10.327
-9.6021	-6.0569	-11.476	-10.809	-7.6735	-3.1227	-4.4015	-6.7135	-5.6286	-0.1192	-6.8602	-8.5585	-5.3814	-4.2827	-9.202	-7.8166	-8.0974	-5.5154	-6.0033	-6.9765	-9.0212	-8.6876	-10.386	-7.6672	-3.308	-1.471	-9.5186	-7.2629	-9.6545	-5.9949	-8.4672	-6.4506	1.4895	-3.4867	-10.361	-8.1138	-7.8408	-6.8334	-5.7431	-6.0465	-9.1813	-7.3625	-7.2151	-7.1287	-7.1259	-4.9235	-6.8996	-9.0274	-4.6212	-4.189
1.1219	-0.4607	-0.007531	2.156	-0.43277	-1.4328	0.54873	-2.8025	0.78038	3.924	2.5805	4.0969	3.901	4.4454	2.7603	-5.968	6.461	2.3722	5.672	3.6275	0.52669	-0.36275	0.8128	4.858	0.53203	0.20009	2.5011	6.4466	0.015567	3.4204	1.3308	1.9007	-0.37478	4.0969	1.5464	1.5212	1.1421	0.27934	0.15756	-2.8532	1.94	-2.9067	1.0189	0.37623	4.3006	3.7878	-1.7372	5.8007	0.3553	1.1098
-9.1198	-5.939	-3.1266	-4.1543	0.35329	-2.2294	-7.0837	-2.305	-1.8626	-3.2694	-3.9589	-3.9649	1.7338	-2.4699	-4.5542	0.062373	-1.2525	-5.8058	-1.4782	-3.6346	-3.7056	-5.4934	-1.2226	0.30278	-3.3759	-0.11291	-4.5791	-3.0997	-1.901	-4.3983	-6.1411	-5.0022	-3.9281	-2.6506	-1.7458	-8.8717	-5.3892	-4.5339	-4.749	-5.7553	-3.7593	-2.7423	-5.1709	-5.3387	-0.35482	-3.4316	-3.7006	-5.3701	-1.0067	-6.402
11.402	8.3485	9.8828	12.096	10.619	12.56	6.9066	13.329	3.8485	5.736	8.2222	4.8196	10.556	9.5026	8.6418	10.87	6.2821	7.527	10.603	10.05	9.0194	12.554	10.012	9.1137	10.387	7.7291	10.147	7.1549	7.8014	9.2211	5.5522	8.1353	7.6254	8.4252	8.3349	7.0293	8.3648	9.2182	8.5138	6.6139	10.47	7.1511	8.1129	10.972	8.7959	10.572	8.7067	8.3817	11.209	10.755
2.5209	3.7118	3.6081	-0.70476	1.1184	8.0389	2.2951	3.6582	2.1154	1.2182	2.3544	3.8069	2.1626	2.4089	6.5927	2.9767	3.6127	3.522	4.7423	2.984	8.2127	2.8244	5.6296	0.6059	-0.14885	5.0809	6.4734	1.9899	3.5344	1.0295	4.6133	7.665	3.4394	-3.5924	-0.23016	1.5687	-1.2995	3.6199	2.77	3.1147	5.7394	4.7843	5.4531	0.33553	-0.13719	2.3237	2.5223	3.2402	2.904	2.9427
-9.9099	-8.3002	-8.4152	-9.1563	-10.458	-12.113	-11.899	-8.6678	-12.375	-9.3001	-9.9466	-9.2837	-10.92	-10.019	-9.9145	-9.8432	-9.6968	-7.0776	-11.516	-12.567	-7.9407	-12.712	-5.3099	-8.082	-7.9984	-10.218	-10.916	-11.988	-9.2549	-13.523	-14.759	-7.9423	-9.5484	-9.97	-5.4371	-8.2666	-14.568	-9.6373	-10.689	-10.395	-7.977	-11.872	-7.2831	-14.055	-8.3922	-5.1251	-13.897	-7.6487	-7.5874	-10.815
-19.958	-14.539	-15.534	-11.115	-16.89	-15.834	-15.968	-13.213	-13.492	-16.099	-14.342	-13.182	-13.926	-15.588	-13.061	-12.64	-16.531	-14.316	-17.774	-12.974	-16.919	-14.953	-17.599	-16.103	-19.888	-14.049	-8.2653	-10.062	-13.634	-9.8618	-12.72	-11.528	-14.272	-19.24	-17.381	-16.651	-15.169	-17.044	-13.195	-11.247	-16.351	-14.731	-11.409	-14.411	-16.173	-9.2936	-16.105	-12.652	-13.894	-12.421
9.1802	7.0467	6.8968	6.6111	3.4744	6.4074	5.5202	7.2118	8.417	8.2784	4.8989	7.9701	4.6902	4.435	4.7087	5.6525	5.8893	5.6325	8.9986	8.7344	4.5081	5.1136	3.4829	4.6312	7.7429	9.202	6.0701	1.3659	9.8414	3.9043	9.4399	5.6375	9.9544	7.7456	3.3699	9.0991	11.348	4.0926	12.664	10.206	5.512	9.0469	7.5962	7.9773	6.8483	10.32	5.7756	5.2631	9.9373	8.2159
-5.3062	-5.7761	-7.0653	-4.9748	-0.58141	-2.7266	-3.2696	-7.8625	-6.2073	-5.2309	-8.8697	-5.8937	-5.7829	-6.0053	-5.9978	-4.1924	-4.2892	-0.75887	-8.9454	-9.2323	-2.6926	-3.9596	-0.30928	-8.4022	-7.0249	-2.1887	-4.711	-0.60197	-6.2851	-7.9221	-2.5944	-5.9221	-3.4976	-10.357	-5.9907	-8.602	-11.249	-0.38163	-6.5993	-2.6106	-5.5559	-7.3049	-2.2148	-5.9965	-9.0879	-0.87878	-8.9107	-2.7089	-5.2679	-6.0252
-5.0948	-1.5059	-6.1541	-6.2987	-1.7397	-1.1183	-2.1593	-2.3161	-1.4121	-1.3582	2.0197	-1.3784	-3.626	-0.10312	-5.1317	-0.12055	2.5456	-0.77937	-5.1268	-7.7253	-3.9233	-1.1596	-2.5871	-0.84014	-1.9386	-2.2831	-2.4476	-0.26928	-1.1081	-9.7317	-0.078925	-0.85132	-5.4402	-2.0343	-3.3211	-3.2561	-0.22221	-0.41048	-6.2337	-1.4888	-2.1391	-2.4445	-2.9066	-1.0834	-1.3939	-5.2085	-5.8712	-3.0466	-0.94543	-4.3201
-12.174	-15.12	-17.1	-13.294	-14.285	-17.818	-17.593	-13.827	-17.705	-16.054	-13.576	-10.036	-11.465	-13.57	-8.3519	-12.607	-16.68	-11.301	-13.744	-15.406	-13.658	-13.633	-14.999	-9.0679	-12.677	-15.671	-11.932	-13.686	-10.289	-13.165	-12.907	-14.398	-14.748	-14.898	-14.219	-13.47	-12.506	-10.238	-12.381	-18.833	-13.159	-16.602	-12.168	-13.646	-15.894	-14.299	-10.97	-12.58	-17.161	-12.978
-7.4974	-8.0712	-13.74	-10.064	-10.004	-13.331	-10.146	-14.943	-9.9054	-14.137	-13.783	-16.308	-12.273	-15.474	-9.9186	-14.762	-7.8667	-9.5324	-11.177	-11.672	-9.5758	-14.592	-8.9853	-15.578	-12.993	-15.158	-13.639	-12.665	-12.939	-12.865	-8.5142	-12.626	-19.915	-16.289	-10.329	-10.602	-14.961	-8.1506	-11.553	-9.8809	-10.084	-10.374	-10.669	-12.981	-10.662	-17.541	-13.335	-12.047	-10.752	-11.978
0.9079	-4.3425	-5.0917	-3.3135	-2.3492	-6.7564	-6.0724	-6.5615	-6.1006	-5.6753	-5.974	-2.8082	-5.3707	-3.605	-4.1781	-7.8513	-2.386	-4.1738	-2.4183	-2.7347	-0.5032	-6.1845	-6.819	-8.4228	-3.9775	-8.4177	-0.052486	-1.8155	-4.9817	-3.3843	-4.0163	-2.3589	-6.6137	-3.6824	-5.4186	-1.5114	0.53552	-2.7779	-2.9396	-3.239	-3.7726	-0.96282	-1.3233	-4.4221	-3.2998	-1.1199	-5.0563	-0.43142	-3.045	-4.2308
0.073363	-1.2777	2.7209	-3.916	-0.54751	3.2438	-1.894	1.2079	3.895	-1.1664	-0.39651	0.93589	0.92606	-1.6132	1.3169	4.4958	-0.11152	2.7344	-4.5402	1.2066	-2.22	-1.8556	-2.5724	-4.5984	1.2676	1.1393	1.2052	2.7549	-2.5808	2.0987	-0.16183	-0.25719	0.58485	-4.6616	-2.6273	-5.0527	-4.8845	-1.9742	-2.8061	1.3004	-2.0143	1.0649	2.9975	-1.5932	2.813	0.10852	-2.7625	-2.7797	0.073318	4.1492
-15.075	-12.376	-13.771	-14.366	-11.987	-16.067	-12.447	-12.122	-9.9359	-10.241	-11.04	-11.528	-11.664	-14.146	-12.433	-17.066	-10.983	-13.497	-11.529	-10.269	-11.78	-15.75	-13.38	-10.368	-12.508	-11.907	-12.099	-13.583	-12.147	-16.198	-18.479	-15.672	-15.349	-15.069	-17.749	-13.705	-17.743	-12.911	-14.005	-15.273	-13.819	-15.207	-12.996	-13.124	-11.426	-11.694	-13.964	-16.161	-13.392	-12.738
-17.969	-11.168	-9.7534	-12.462	-11.59	-11.451	-11.097	-14.646	-12.472	-10.663	-15.054	-10.508	-9.3406	-12.885	-13.419	-12.739	-10.712	-11.31	-13.155	-11.731	-8.3358	-10.776	-13.115	-13.577	-11.352	-14.081	-13.152	-14.437	-9.8629	-10.055	-11.148	-12.278	-9.8182	-11.989	-7.6587	-7.9088	-12.908	-9.5348	-8.7568	-13.352	-9.4079	-11.809	-7.0878	-11.321	-13.64	-8.3948	-10.838	-15.177	-15.884	-13.499
-23.211	-17.969	-22.568	-24.89	-22.339	-16.9	-23.849	-18.478	-19.881	-20.212	-17.646	-14.758	-20.55	-21.975	-18.776	-22.544	-20.155	-24.382	-21.987	-20.432	-18.628	-18.362	-19.925	-18.13	-20.783	-18.748	-18.527	-18.812	-23.551	-22.524	-18.967	-23.357	-20.178	-21.687	-24.542	-13.699	-22.318	-22.434	-19.518	-19.214	-22	-20.929	-19.969	-17.457	-19.734	-20.196	-21.747	-24.307	-21.309	-21.58
11.792	12.129	11.964	6.3366	8.112	11.744	7.8297	12.345	10.956	6.5689	14.506	14.313	11.715	11.304	11.661	10.209	8.9916	10.386	12.378	8.4044	14.562	6.8047	7.2756	9.9329	12.627	11.689	10.188	12.949	4.347	9.3033	11.803	14.703	11.308	10.058	8.11	9.7446	7.0578	10.229	9.1625	8.8878	9.1051	7.7015	13.013	9.82	11.04	5.0611	9.9605	9.6656	10.203	7.7415
-7.2513	-3.4212	-1.8277	-4.5613	-0.1413	-1.6951	-4.6259	-3.2802	-6.4269	-0.13179	-3.5207	-1.8227	-6.2218	-1.3241	-0.54607	-4.4299	-5.5037	-3.4646	-6.1741	-1.6448	-4.8817	-3.7509	-3.5988	-2.8199	-5.0292	-7.4384	-5.7191	-4.4163	-2.8541	-2.5711	-1.3652	-0.71443	-0.92927	-3.5115	-0.97645	-4.8385	-4.5154	-5.7398	-4.0051	-5.0851	-0.92475	-1.0851	-2.3377	-1.4901	-4.4198	-2.4684	-1.7389	-3.388	-2.6064	-2.5499
-11.5	-12.094	-9.7553	-5.2224	-4.4184	-13.538	-11.368	-11.164	-8.4631	-13.068	-14.317	-9.6085	-9.2147	-6.9774	-11.391	-9.9024	-10.66	-11.015	-11.471	-7.8629	-8.4318	-8.643	-8.931	-10.924	-15.211	-9.3375	-10.879	-6.8746	-11.365	-8.6618	-8.4134	-12.404	-11.376	-9.7465	-8.4503	-9.4059	-9.9314	-12.826	-9.135	-9.8036	-11.331	-8.824	-6.0506	-10.497	-12.537	-9.9767	-17.768	-7.38	-9.3572	-5.3775
-3.372	-2.1894	-4.8226	-1.6589	-4.2346	-2.8844	-4.5647	-4.0288	0.037807	-4.5426	-4.6237	-1.4804	-5.9336	-6.3677	2.9697	-2.2859	-5.26	-4.5782	-3.3376	-6.7234	0.68801	-3.9767	0.89569	-3.9407	-3.2329	-0.15042	-1.6064	-4.7165	-2.2037	-2.6095	1.7174	0.45012	-0.70668	-5.4808	-1.1571	-2.3746	-1.8155	-1.5694	-0.71266	-3.5216	-5.9994	-1.4657	-2.7387	-6.2338	-0.71922	-4.3612	-5.2866	-4.9806	-0.62899	4.1117
-8.7864	-10.633	-12.418	-5.214	-11.206	-9.3795	-9.7287	-10.475	-10.981	-4.4461	-7.6971	-7.406	-11.266	-12.906	-9.2502	-8.1677	-7.3683	-7.8209	-8.2257	-10.108	-6.906	-9.444	-10.361	-10.705	-9.4406	-5.0459	-7.6065	-11.321	-7.9685	-8.9044	-7.8673	-4.2628	-6.5022	-7.9744	-10.604	-12.233	-9.6552	-14.28	-8.5345	-5.8118	-10.232	-10.369	-7.5188	-8.2053	-8.6703	-14.561	-14.3	-5.5845	-7.295	-7.3101
-1.2231	-2.004	1.4422	1.4618	0.23554	1.7416	3.787	0.0622	3.4742	-0.018431	0.25102	4.7327	6.9453	2.6224	5.0713	-1.1378	0.98389	1.8416	1.2423	3.6052	0.28132	0.83648	-0.55205	3.7391	4.3924	2.355	2.4807	1.2465	2.1247	2.0708	0.43564	-0.26946	5.3019	3.7417	7.0342	3.4764	4.6623	5.9195	3.4628	4.5838	1.0232	7.5879	5.3928	3.247	3.4429	1.4433	-0.31669	2.7538	1.5326	3.552
-0.27953	-0.58897	-2.1948	-2.5531	-2.412	2.9151	2.6415	0.3388	-0.61194	0.47801	-1.0438	-2.3685	-4.5698	0.5831	-2.1654	-3.3249	3.0078	-0.19614	-1.7392	-0.62149	-4.0981	-0.69368	0.70993	0.94755	-1.8812	-1.5579	-0.41374	-0.64828	-2.7841	-1.4707	2.6632	-0.79701	-3.2054	2.0126	0.60661	-0.37521	1.3518	-2.1861	-0.11022	1.0314	0.012875	4.8741	-4.1925	3.5441	0.010131	-1.6618	-1.1388	-2.9155	-1.7913	0.12954
-0.61982	-2.4768	-3.5165	-8.4993	-1.4127	-5.7843	-5.2495	-3.4745	-2.3268	0.32445	-2.6986	-2.7428	-2.7034	-5.7177	-0.60794	-0.64033	2.1527	-4.641	-4.0385	-3.6665	-4.8249	-9.5761	-4.418	-2.8249	-6.0893	-3.7393	-5.2848	-0.061353	-2.3162	-5.7743	-3.3527	-1.1404	-1.4924	-2.7951	0.092749	-3.0509	1.7947	-5.5109	-5.1263	-4.1411	-0.65846	-2.962	-7.1555	-2.271	0.0035536	-2.4862	2.7067	-0.58471	-4.1206	-2.6219
-5.3376	-4.5072	-5.3184	-1.3073	-6.7336	-2.2221	-4.6357	0.37169	-4.5265	-3.1635	-1.8166	-5.0584	-5.7663	-2.1331	-3.6124	-5.8137	-0.83239	-0.19579	-2.2431	-3.8527	-5.199	-0.45147	-0.27474	-2.8132	-4.647	-4.079	-8.1843	-6.7152	-8.3507	0.051434	-8.5011	-5.9492	-5.8577	-4.0135	-3.2344	-3.655	-0.16016	-3.5095	-4.112	-0.90146	-4.103	-3.5522	0.61638	-0.65202	-1.2449	1.0778	-2.5942	-1.463	-5.5349	1.8688
-4.8758	-4.4448	-4.7292	-10.683	-7.6513	-9.4958	-10.415	-6.9697	-11.194	-9.0303	-8.185	-2.8794	-7.931	-8.7371	-9.6027	-4.9452	-5.7974	-3.9984	-4.0576	-5.8676	-6.3087	-6.4842	-8.3912	-4.5911	-7.335	-7.1608	-8.4714	-10.407	-4.6545	-10.646	-9.3796	-10.812	-3.1432	-7.7575	-8.329	-0.79369	-6.1837	-6.9892	-3.7385	-2.6447	-6.9404	-7.5568	-3.1149	-10.077	-6.4429	-6.3004	-7.2341	-6.9717	-9.1372	-3.5692
2.4462	1.9148	-5.307	-2.21	2.3646	-0.61747	-8.3684	-2.8101	-5.3171	1.0425	-0.87158	4.3343	-0.67669	-6.065	-1.7677	-2.1128	-0.63401	0.25603	-0.35554	-3.2024	-1.3071	-1.8223	-4.5602	0.91978	-7.337	-1.9532	-1.3279	-1.9815	2.6966	-4.008	1.3584	-5.2455	-1.3341	-7.7967	-2.4258	-2.2851	-3.6059	-2.6864	-1.8077	-0.08904	1.9706	5.42	0.70965	-2.6806	-4.2969	0.15015	-0.76809	2.7456	-0.42002	-2.2996
1.624	-6.5689	-3.1594	-7.3309	-7.2467	-5.1835	-3.1051	-9.706	-4.7144	-2.242	-2.721	-3.6025	-2.804	-3.0261	-5.7011	-3.3982	-7.2096	-4.7206	-4.4482	-5.4157	-4.8058	-4.4887	-6.5194	-5.6016	-6.7604	-6.7546	-4.6273	-2.1079	-3.5697	-6.434	-6.1443	-2.8718	-2.9245	-1.514	-3.5477	-6.9441	-3.985	-3.0118	-1.1351	-5.0032	-11.912	-3.1216	-6.4673	-6.5403	-4.0676	-8.4356	-4.2144	0.28845	-6.3203	-7.658
-7.0126	-7.0034	-8.3695	-3.6071	-5.9096	-8.276	-6.2994	-6.2933	-8.8026	-9.1386	-6.5382	-7.3022	-5.413	-7.045	-7.0548	-2.2388	-5.1295	-6.088	-5.8847	-8.2482	-6.2253	-9.3346	-6.7883	-6.519	-5.1528	-3.3916	-7.8361	-2.7138	-6.2169	-6.3255	-5.2665	-3.504	-3.4747	-10.77	-6.4149	-8.1585	-3.3703	-7.5264	-4.9263	-6.4445	-8.9007	-5.4504	-10.118	-5.5777	-4.6517	-6.9667	-7.6326	-7.3334	-5.2522	-5.464
2.0043	-1.7658	-2.2215	-2.7674	0.64138	0.79535	-5.9841	-2.7655	-2.936	0.5579	-4.5011	-1.8252	-1.2706	-2.8914	1.5319	2.8382	1.446	1.0078	-2.4085	-3.7998	-2.7873	-0.81998	-0.50685	-7.0722	-3.1128	-0.76298	-0.091725	-0.50303	-0.53454	-3.3243	-5.1622	0.4615	-0.40104	0.30923	-4.8303	-1.7508	-0.24939	-0.6268	-3.5539	-4.0443	1.6556	-4.2679	-5.4446	-1.2534	0.2712	-1.4546	-1.7217	-2.6428	-2.0522	-1.3966
-0.71019	-1.6683	-0.34218	-6.8011	-7.5234	-0.82265	-0.45293	1.8303	-3.4391	-2.1695	-9.113	-3.4284	-1.3136	0.32107	-2.8814	-7.1633	-3.8206	0.72482	-3.1776	-0.39103	-2.5064	2.8167	-6.4436	-6.7013	-4.0899	-3.5125	-1.6978	-1.7761	0.66556	-6.4691	-2.9089	-0.97237	-5.8338	-6.4364	0.12602	-4.3565	0.21161	-2.369	-3.2655	0.0069064	-5.54	0.1006	-3.7681	-2.4475	-4.2349	-2.0188	-1.1208	-3.5504	-0.058593	-1.0347
-1.1065	-4.4513	-2.4585	-2.567	-0.90457	-0.48827	-5.2561	-1.7959	-1.3651	-3.4494	-8.8904	-5.6713	-4.686	-3.4245	-6.991	-3.1844	-8.3892	-2.3205	-1.2769	-7.3717	-8.4126	-4.6269	-2.5925	-3.9072	-4.4014	-4.0035	-1.7023	-5.0276	-6.3005	-5.2159	-4.3171	-5.2233	-3.5437	-3.2575	-4.2754	-5.7826	-3.0491	-2.4862	-4.5068	-4.7902	-6.781	-1.4802	-2.2519	-3.6343	-1.4361	-4.8144	-3.2632	-2.4427	-2.4801	-8.3746
5.5051	8.2766	9.4741	3.7776	8.8488	4.063	5.6397	6.1473	10.93	10.428	2.5043	9.0864	7.1062	5.5729	11.253	8.1258	7.8255	5.8713	9.6578	3.1083	2.1019	7.2845	11.845	8.4846	8.5169	9.4138	11.465	6.0854	11.238	8.1046	9.7914	4.5332	11.638	6.53	8.0103	7.8683	10.892	9.9515	7.0776	5.5267	7.6176	10.679	7.7904	8.0773	8.9874	12.422	8.626	10.552	10.408	12.066
4.7747	3.1726	0.68028	-1.7592	0.61739	2.588	-0.22178	2.9863	1.0998	-0.66336	-0.38612	3.0344	3.5192	-0.73103	1.5924	1.3933	-2.9562	7.9743	5.2446	-0.61156	-0.71458	3.4272	1.9082	5.5276	-4.1572	1.375	1.1043	7.1318	5.2303	3.6551	0.57528	2.5373	-0.050467	2.5945	3.6526	2.5435	-0.06197	-1.9351	1.3826	0.7751	-1.1355	3.2164	3.2086	4.7797	-0.50453	1.1161	2.1686	1.9015	-2.8287	4.0237
-12.093	-12.508	-11.647	-12.379	-10.728	-14.649	-14.722	-11.952	-8.9511	-8.686	-12.431	-8.3459	-8.1326	-8.742	-12.355	-9.0769	-14.413	-11.93	-10	-14.112	-11.499	-13.371	-7.2476	-9.7755	-14.553	-9.0991	-12.788	-14.819	-14.179	-9.8617	-11.558	-10.336	-9.6472	-13.158	-14.17	-10.868	-11.267	-14.85	-10.748	-13.623	-12.58	-14.91	-14.092	-8.4679	-15.665	-12.043	-12.495	-12.487	-10.099	-11.686
-1.8641	-4.4069	-2.9808	-7.2822	-11.203	0.010506	-6.707	-9.6524	-5.1429	-3.6946	-5.9521	-6.4949	-3.1282	-2.8726	-5.8005	-3.7988	-7.1828	-5.0604	-6.8067	-2.2667	-2.8	-6.9976	-8.9717	-3.3475	-3.9004	-4.3381	-2.0325	-7.7826	-7.5933	-5.0451	-6.0376	-3.4528	-3.971	-3.9391	-5.8272	-1.8354	-5.9898	-8.9009	-5.3494	-9.7839	-4.1868	-2.7994	-5.2197	-5.7702	-2.4594	-11.588	-4.1063	-5.9796	-0.84029	-3.6296
-24.537	-23.046	-24.355	-24.041	-24.072	-22.652	-21.473	-20.701	-21.864	-22.102	-21.49	-23.526	-19.068	-20.601	-22.52	-23.219	-17.911	-17.489	-21.406	-21.341	-19.717	-23.843	-22.734	-20.732	-21.629	-21.469	-20.874	-23.528	-19.767	-27.643	-22.736	-23.895	-21.969	-20.377	-23.861	-18.412	-20.009	-25.789	-21.61	-22.718	-24.809	-18.62	-19.041	-21.658	-22.368	-20.595	-23.614	-20.004	-24.49	-19.361
-1.1391	-2.1914	-8.1787	-2.3486	-1.3666	-1.2568	-3.0278	-2.8188	-5.0895	-2.0827	-3.948	-5.6232	0.15664	-6.2271	-0.38347	-3.0856	-3.2586	-2.2661	-7.7569	0.34083	-4.3978	-2.9892	-3.3792	1.1055	-4.1538	-1.473	-4.5987	-5.9504	-3.3425	-1.2428	-9.483	-7.1279	-4.2632	-0.75458	-3.4577	-4.0968	-6.3822	-3.0235	-3.5592	-3.1636	-5.8895	-2.3776	-3.4077	-4.189	0.42647	-2.919	-5.1815	-2.0234	-1.4889	-6.0321
-2.4246	-3.9907	0.66857	-3.8359	-3.7262	-4.6162	-5.4181	0.5602	-3.9619	-2.6608	-5.2551	-4.4374	-3.965	-4.5688	-4.9661	-2.0423	-3.9626	-0.48971	1.7	1.0895	-4.321	-5.0086	-7.407	-2.5513	-3.6332	-2.908	-4.1486	-3.0966	-5.2164	-5.8173	0.86957	-1.6575	1.3978	-2.9282	-6.131	-4.0605	-1.8885	-5.8581	-1.5987	-5.8474	-3.1988	-3.1676	2.9355	-1.7916	1.2232	-4.6049	1.2413	-4.3858	0.094072	-1.8626
7.9178	2.8958	4.5801	2.2795	3.7141	6.2219	4.6628	1.7781	6.4616	2.8226	3.6386	4.0337	2.9658	4.8814	6.5463	5.7047	2.3543	2.943	1.0678	3.9091	2.8513	4.1832	4.506	7.4514	6.1598	2.896	3.8554	7.4235	3.3783	5.9102	2.4424	5.6776	3.8717	6.2435	8.0379	-0.098844	0.85783	3.4479	7.4557	6.0267	8.3456	5.7168	0.32472	3.2686	3.0182	5.1995	4.5534	3.6439	3.3411	4.101
5.8952	-0.41428	-2.427	5.3743	4.0515	4.7088	0.16184	7.5639	0.63512	1.0954	3.0073	-0.48473	-1.25	4.9892	4.0311	4.5195	-3.235	3.9942	-1.1226	4.9882	1.142	-0.348	3.4956	-1.4674	7.2012	-1.9719	3.2153	3.0247	2.4858	2.286	2.9714	6.0556	5.6809	-1.3257	0.52604	3.7776	-1.0563	-1.7567	4.2629	-0.61642	1.1926	5.5812	-0.70726	8.261	0.78348	3.3991	3.9508	-3.1113	2.5192	4.6988
-21.588	-23.255	-24.698	-26.691	-25.032	-23.218	-23.925	-24.243	-23.932	-20.039	-22.84	-20.121	-22.381	-19.956	-24.233	-25.332	-25.966	-25.417	-22.079	-21.659	-17.575	-18.15	-20.993	-23.53	-21.845	-20.648	-17.893	-21.948	-19.309	-22.664	-17.268	-24.215	-20.1	-21.149	-23.205	-17.051	-21.485	-17.925	-18.08	-25.573	-24.563	-21.291	-22.808	-23.446	-20.013	-22.631	-28.118	-23.1	-22.719	-19.404
-10.569	-13.109	-13.407	-13.878	-9.5974	-12.363	-13.892	-9.4402	-9.8593	-12.631	-8.8204	-5.0993	-9.4593	-12.233	-6.1432	-13.551	-7.7603	-14.275	-11.888	-10.018	-8.7486	-8.1457	-8.5992	-9.9256	-11.563	-13.24	-7.9901	-10.868	-9.7358	-16.719	-6.3433	-13.315	-11.702	-7.9674	-11.281	-11.556	-7.9387	-16.101	-4.0867	-10.744	-11.319	-9.9122	-9.486	-8.5247	-9.4053	-11.397	-9.3042	-11.468	-12.909	-10.287
-9.3414	-12.21	-12.456	-12.208	-10.909	-10.257	-13.162	-11.931	-10.283	-7.4875	-14.556	-9.5488	-11.702	-8.8594	-5.841	-10.27	-13.189	-9.4755	-8.5632	-7.9392	-10.096	-12.292	-11.681	-5.7672	-8.3891	-5.8728	-9.7163	-11.062	-6.0854	-7.496	-10.75	-8.5371	-8.0918	-9.0818	-9.434	-10.804	-11.963	-10.198	-10.066	-8.6432	-11.899	-5.6748	-11.354	-13.599	-7.7325	-9.3322	-9.0024	-9.8569	-11.013	-9.4337
1.3139	0.59934	2.0573	-3.7542	2.5932	-3.0887	-3.1756	-0.39322	-0.51576	0.22406	2.9969	0.1492	-0.093894	-2.9964	0.034952	-3.8892	0.64824	-1.0809	4.3363	1.37	-2.3349	-4.637	1.8937	-4.9107	-1.0091	-2.0577	-4.9055	-3.8653	-1.3181	2.2501	-0.2982	1.4419	-3.3581	-1.8474	1.2911	-0.90463	-1.3428	1.6806	-0.97768	-2.4151	-2.9631	-0.73654	-2.0964	0.91494	1.2427	-3.1192	-3.745	-2.879	0.49195	-3.933
-0.73358	-0.51026	-0.97171	1.5051	-3.6618	-0.83589	0.47198	-0.33848	-2.789	0.42493	-2.6042	-6.2662	-1.6227	-6.4409	-2.281	2.758	-2.1991	-4.0222	-5.6657	-2.7592	-5.5046	1.3284	0.13849	-3.3649	-1.719	-5.667	-2.6084	-3.2627	-1.6542	-6.7869	-4.6289	-0.29628	-2.3045	-0.30609	-3.1865	-4.6942	-2.9254	-2.9048	-3.3832	-0.090362	-6.4072	-3.0808	-3.66	-1.2118	-2.7129	-2.8261	-1.0969	1.6922	-0.68606	-3.3801
-11.649	-12.641	-16.372	-21.901	-10.32	-11.844	-11.408	-12.507	-12.115	-12.395	-14.269	-14.305	-11.192	-6.7887	-16.555	-17.035	-7.7821	-13.647	-11.407	-12.235	-13.828	-10.224	-14.727	-12.416	-18.686	-15.265	-11.685	-13.387	-14.042	-14.068	-10.573	-12.261	-12.478	-12.511	-10.833	-13.793	-14.598	-14.16	-11.677	-13.581	-16.511	-11.74	-12.509	-19.342	-14.066	-13.936	-9.7721	-9.326	-10.742	-12.128
-12.379	-11.031	-13.145	-13.233	-9.5359	-9.7717	-10.41	-15.457	-13.287	-8.5947	-11.044	-12.353	-12.422	-12.973	-11.647	-12.984	-15.85	-11.217	-16.465	-14.234	-10.548	-12.963	-7.9741	-9.35	-9.4798	-13.625	-10.219	-10.281	-12.254	-13.475	-11.844	-8.5758	-11.61	-11.956	-11.468	-10.368	-11.249	-11.445	-11.607	-10.759	-12.663	-18.619	-13.156	-11.101	-8.1518	-14.328	-11.189	-16.275	-12.346	-13.301
-8.4414	-2.5714	-5.4135	-3.2276	0.23568	-3.5326	-3.0408	-7.1674	-4.902	-1.5634	-4.4373	-5.3504	-4.8735	0.54636	-1.0739	1.6995	-1.6557	-4.7863	-4.3561	-1.7041	-1.7985	-3.1279	-3.4865	-0.99046	-3.2889	-4.8348	-8.2412	-4.5487	-4.8272	-2.3908	-4.0841	-3.2019	-1.5346	-0.0032913	-2.1879	-0.60186	-7.6289	-2.5747	-3.2733	-1.2642	-3.5946	-3.815	-5.0855	-9.7414	-5.5068	-0.96796	-2.5783	-2.2984	3.5409	-5.55
-13.656	-11.017	-12.472	-16.748	-14.417	-12.154	-14.926	-13.797	-13.252	-16.61	-14.658	-13.029	-8.8939	-11.099	-14.605	-15.945	-9.5903	-14.519	-15.664	-15.039	-13.774	-14.547	-10.022	-17.699	-13.084	-11.239	-12.575	-14.82	-11.775	-15.079	-14.394	-15.242	-16.544	-10.991	-16.1	-17.097	-15.64	-10.886	-13.183	-13.033	-13.632	-10.712	-11.61	-13.228	-15.142	-14.408	-13.265	-12.828	-13.583	-14.409
-16.804	-14.086	-10.678	-9.1277	-11.115	-10.361	-13.847	-9.6737	-14.939	-15.314	-15.411	-15.679	-5.9065	-13.195	-14.466	-12.468	-11.232	-14.478	-12.022	-14.703	-14.336	-13.603	-13.248	-11.122	-12.752	-12.202	-16.063	-9.478	-12.73	-11.586	-13.393	-10.652	-10.015	-13.991	-12.038	-13.426	-13.264	-11.543	-6.8054	-10.311	-13.162	-7.1437	-10.99	-9.4116	-16.153	-13.614	-10.173	-5.6761	-14.111	-12.367
-0.55637	-5.3924	-0.73384	-3.8709	4.4567	-0.94788	-0.87128	-3.4177	-4.6318	-0.93107	-1.8219	-7.034	-2.4766	-1.76	3.1974	-2.9147	-7.2445	-3.6117	-5.6938	2.4732	-2.8008	-0.44309	0.67643	-4.7282	-4.6187	0.70029	-2.7118	-5.4614	-6.5007	-0.034118	-1.9197	-3.9358	-0.48805	-3.8028	-1.3555	-3.2729	-1.8501	1.3949	-4.7534	-5.3273	-3.4143	-1.5827	-6.1688	1.8639	-6.774	-0.86194	-5.9512	-4.2218	2.2794	0.73077
-2.3273	-8.5334	-1.272	-5.7266	-0.52737	0.50962	-8.5429	-0.38965	-1.2843	-1.8748	-5.7246	-6.6369	-7.7241	2.1614	0.16397	0.26069	-1.0437	-3.5021	-2.8432	-2.982	0.42341	-11.174	-0.18989	-0.82703	-1.8176	-1.4533	-3.2145	-2.6873	-1.6646	-3.0021	-7.7416	-4.4343	-5.2352	-1.1698	-0.64408	-2.6566	-5.5302	-1.3151	-1.7472	-4.7403	-3.2017	1.5531	-1.9216	-4.3758	0.92529	-3.7636	-4.9247	-1.1535	-1.5873	-6.2328
-7.3529	-7.6671	-9.3262	-14.188	-5.3643	-5.5584	-10.338	-6.7343	-7.2416	-11.251	-12.316	-9.7075	-5.2925	-10.71	-11.856	-11.818	-11.004	-7.265	-7.9531	-9.1253	-4.7934	-7.407	-6.916	-4.852	-12.493	-10.075	-7.402	-11.652	-10.72	-12.069	-10.855	-12.063	-8.9148	-8.5071	-9.5554	-8.9792	-7.8128	-11.69	-10.151	-11.402	-4.1899	-5.4423	-13.942	-8.4724	-8.7721	-7.1354	-12.856	-9.8537	-8.8572	-7.5779
-20.108	-21.717	-17.937	-21.637	-20.659	-20.015	-23.045	-17.315	-22.961	-23.681	-23.707	-23.063	-22.973	-19.494	-19.64	-15.6	-22.215	-19.792	-20.021	-17.36	-18.39	-22.537	-19.559	-20.669	-21.671	-18.388	-20.914	-20.877	-15.497	-24.33	-15.592	-17.361	-19.088	-21.067	-23.051	-22.217	-25.273	-20.836	-20.092	-19.814	-20.064	-21.882	-28.59	-21.444	-17.022	-21.019	-21.509	-19.047	-21.339	-21.966
-9.7291	-18.042	-15.481	-16.978	-11.809	-16.062	-15.544	-16.323	-12.456	-14.287	-15.324	-15.608	-11.039	-16.782	-17.282	-8.4551	-9.8491	-14.015	-14.075	-12.15	-15.288	-8.5924	-15.725	-12.008	-14.35	-15.487	-7.4105	-11.334	-15.712	-17.223	-18.261	-17.21	-12.014	-12.738	-13.158	-11.233	-15.743	-16.402	-13.318	-11.274	-16.155	-14.561	-18.499	-12.855	-12.944	-13.024	-17.009	-12.884	-11.931	-15.144
0.61815	-3.4667	1.5844	-3.5883	-4.6323	-2.7928	-2.5209	-2.8005	-4.5455	-7.8187	-0.85153	-4.2164	-4.9098	-1.4183	-5.1317	-4.5175	-5.7915	-2.6682	1.0165	-4.148	3.9524	-2.7546	-3.4398	-3.9751	-4.7158	-3.4902	-2.8189	2.8501	-6.8368	-1.2727	-3.463	-1.3818	-1.7898	-4.6374	-1.2959	3.7335	0.3149	-1.4104	-4.5233	0.40472	-2.493	0.17725	-4.2568	-3.2211	-1.586	-6.2977	-1.9735	-5.2963	-0.24145	-2.2645
-14.295	-15.509	-9.5729	-16.2	-17.983	-8.2841	-10.451	-16.409	-11.504	-17.556	-9.8466	-17.945	-12.667	-14.907	-10.722	-15.792	-17.394	-16.29	-14.426	-14.901	-12.281	-18.255	-8.9295	-12.737	-9.9308	-11.767	-10.659	-13.282	-14.74	-10.86	-12.43	-13.734	-6.7281	-13.693	-13.352	-10.727	-14.177	-13.972	-13.595	-13.696	-17.343	-10.839	-9.4063	-14.06	-12.576	-8.562	-13.216	-18.231	-14.962	-11.565
-12.534	-9.3884	-11.524	-8.0754	-11.999	-6.4567	-9.524	-9.683	-15.01	-12.379	-12.001	-12.271	-11.788	-7.9145	-14.115	-7.6831	-9.0409	-11.944	-13.138	-10.229	-11.182	-11.902	-10.773	-16.401	-16.21	-14.25	-10.608	-13.075	-12.639	-10.435	-7.0815	-10.172	-13.562	-8.7838	-11.175	-10.087	-13.801	-8.4555	-11.799	-13.443	-12.482	-14.761	-13.064	-14.811	-9.2043	-13.926	-9.0165	-10.707	-12.603	-13.48
-20.755	-21.78	-21.571	-22.585	-19.134	-24.305	-23.428	-23.172	-21.051	-21.026	-21.179	-19.815	-19.073	-24.178	-22.116	-18.195	-20.002	-18.67	-20.862	-23.826	-20.118	-23.277	-23.083	-22.182	-15.049	-18.142	-27.923	-20.433	-18.426	-24.132	-21.748	-22.137	-21.859	-20.601	-21.091	-23.791	-21.022	-21.1	-17.052	-21.176	-22.133	-20.959	-19.666	-16.978	-18.252	-23.359	-23.703	-25.314	-23.715	-20.09
-11.966	-12.944	-10.861	-9.066	-10.195	-12.276	-14.249	-9.4488	-12.784	-10.912	-7.5125	-9.7085	-16.863	-16.271	-12.124	-10.093	-14.724	-11.85	-12.993	-16.893	-12.315	-10.237	-13.794	-13.925	-10.298	-9.0416	-13.825	-12.403	-10.616	-9.4171	-11.476	-10.501	-10.087	-11.446	-13.033	-10.507	-8.2538	-10.911	-9.1603	-4.9371	-11.459	-5.7243	-13.159	-15.537	-10.768	-14.193	-10.226	-12.98	-7.5103	-14.055
-12.751	-11.464	-11.835	-8.5095	-13.159	-15.852	-9.9275	-7.7866	-11.485	-9.6726	-15.011	-13.466	-11.011	-6.8556	-13.746	-5.3852	-11.456	-13.803	-10.95	-13.967	-7.238	-12.746	-14.732	-14.156	-12.456	-9.7151	-11.776	-11.946	-10.117	-11.629	-11.493	-9.024	-8.3114	-12.119	-9.5031	-12.944	-11.206	-13.446	-10.788	-13.034	-14.623	-16.565	-13.803	-13.509	-9.7619	-14.443	-16.099	-10.812	-10.153	-9.241
6.7168	5.1575	7.1496	4.6719	12.036	7.6443	10.612	8.243	9.4035	11.37	10.098	7.5228	7.1698	7.6114	9.4647	6.3763	10.427	8.8628	9.4433	5.4615	11	8.4287	5.0825	13.876	8.3201	10.529	9.1162	8.6908	8.3614	10.327	7.7963	4.1451	10.038	9.4945	9.3498	6.0333	4.9897	10.715	9.1268	6.3075	7.9633	5.5727	9.1949	10.282	8.7991	2.231	5.233	7.6207	7.6909	2.1587
-7.2574	-6.0886	-9.0164	-8.3105	-5.5584	-6.3689	-10.095	-11.204	-5.5888	-4.6522	-8.8404	-8.8551	-9.9058	-3.0247	-11.056	-9.311	-8.0371	-6.3813	-5.0039	-8.4762	-6.2331	-6.8157	-6.7637	-5.9	-3.8097	-7.9149	-10.044	-6.5063	-5.3002	-6.1025	-8.1855	-9.0475	-9.6687	-9.5313	-4.5692	-11.082	-6.6648	-9.8814	-6.1551	-12.026	-6.946	-8.7202	-1.2684	-10.854	-3.6759	-7.9244	-4.2089	-7.1469	-6.7619	-7.7354
-15.322	-13.167	-10.326	-12.059	-11.875	-9.6317	-15.694	-15.697	-12.374	-11.94	-11.511	-14.842	-14.04	-7.2732	-10.77	-10.93	-11.736	-9.6788	-11.356	-15.55	-11.624	-14.99	-17.409	-15.114	-14.802	-11.509	-13.569	-12.374	-12.584	-8.2477	-11.403	-13.723	-10.37	-11.259	-13.951	-12.406	-10.253	-13.847	-13.416	-12.392	-14.762	-10.451	-11.061	-10.998	-11.729	-13.022	-9.9382	-13.955	-9.5725	-10.858
1.3966	1.3883	5.7959	0.70983	1.0383	1.4874	4.2428	3.6352	6.1488	3.0053	1.031	0.53635	-1.6257	4.6335	9.0674	1.8477	6.8729	0.33866	6.9385	-2.1901	6.9404	8.2438	1.7354	6.7513	3.465	7.1896	1.33	2.8841	-0.28325	4.0989	3.8492	4.6191	1.2218	5.9474	0.85588	3.5466	2.3894	3.0745	7.2246	4.4084	-0.072695	0.59996	2.3643	5.9189	5.8623	3.0446	-1.1815	3.6775	8.6535	3.9615
-3.8471	-4.4678	-5.329	-4.1361	-6.3548	-5.6224	-6.0643	-7.2546	-3.325	-6.9163	-6.5674	-3.8302	-5.1978	-10.361	-8.2709	-4.1934	-3.7122	-5.5297	-9.8044	-0.55772	-6.2244	-6.6677	-4.8556	-11.239	-8.6909	-4.6872	-6.2811	-5.7563	-3.2369	-6.9699	-6.0006	-3.8941	-5.0298	-4.636	-4.8995	-8.9686	-3.1467	-3.9979	-6.3912	-8.4586	-0.12839	-4.4024	-7.0807	-1.0968	-4.0705	-5.6182	-5.7366	-5.9049	3.2854	-3.566
-10.973	-14.715	-16.068	-13.885	-12.486	-12.749	-8.7065	-11.778	-13.404	-13.208	-11.979	-13.72	-13.695	-11.874	-15.4	-13.116	-14.268	-15.034	-14.523	-17.42	-16.015	-13.541	-11.709	-8.1335	-17.041	-13.942	-11.526	-11.569	-11.891	-15.592	-14.87	-16.422	-17.753	-18.89	-13.415	-10.386	-11.635	-17.356	-15.476	-14.459	-15.511	-13.513	-15.957	-11.369	-10.467	-8.6132	-11.745	-14.132	-11.558	-8.269
2.7031	2.7895	3.0629	3.5803	8.1465	6.7213	2.9958	1.0826	3.5728	0.053974	5.44	1.0959	6.2081	3.97	1.5079	1.6495	3.9596	2.5301	4.6932	6.0219	0.9466	2.4804	2.9632	2.4215	4.014	0.68825	3.1709	1.9096	0.36247	6.3398	-3.7536	4.9532	6.7667	0.46308	4.306	10.006	4.2923	2.6002	4.3507	0.0050122	4.2195	1.931	3.0763	1.4263	5.0824	4.2624	2.9378	4.9347	3.5878	5.4649
1.2731	-3.4497	3.193	2.2433	3.7422	3.35	1.8629	-1.7906	-2.3608	2.0694	-1.8636	-0.57933	-0.21399	-0.26221	4.6634	-0.99146	3.971	7.0552	1.8728	-1.5413	-5.1795	3.2804	3.0216	-1.1767	2.4526	8.0238	1.7582	-1.9471	-1.1004	2.1054	2.126	-1.2614	-2.8856	-0.1462	2.1525	5.3145	4.9777	4.6024	1.1632	-0.34501	4.5921	2.9054	0.034608	4.2032	3.1001	-1.4989	1.8131	4.865	4.4733	-0.054208
-3.1482	-2.7073	-4.011	-1.7317	-3.9496	-2.3878	-5.8194	-4.6929	-0.2521	-0.80324	-2.5505	-1.4496	1.3478	-2.4504	-3.5129	-1.9562	-2.1491	-5.3523	-2.5853	-1.8769	-6.2797	-3.7437	-4.1872	-6.4401	-4.4948	-4.3643	-2.716	-5.5461	-2.0968	-2.4306	-4.5676	-5.7367	-7.2285	-1.8145	-2.55	-1.2466	-4.6512	-4.9973	-2.0823	-3.319	-5.9034	-5.1972	-6.2416	-3.5346	-7.0258	-2.5011	-3.8703	-0.32345	-5.3587	-6.2745
-14.666	-12.777	-15.937	-16.415	-17.278	-17.127	-14.031	-19.058	-17.512	-13.716	-10.801	-13.785	-16.934	-13.593	-15.455	-10.087	-16.069	-10.75	-16.003	-15.561	-14.916	-16.674	-17.512	-11.224	-10.552	-13.081	-12.234	-16.394	-13.199	-14.797	-15.289	-11.314	-20.531	-15.974	-15.06	-12.131	-19.936	-13.553	-12.588	-16.986	-19.811	-16.005	-13.051	-10.029	-15.424	-11.765	-13.208	-14.922	-17.991	-18.031
-12.221	-13.404	-12.588	-11.665	-10.816	-13.583	-12.181	-8.0581	-11.835	-15.333	-8.5009	-10.527	-8.617	-10.861	-8.7928	-19.008	-12.743	-5.4327	-9.2047	-13.117	-12.235	-12.585	-7.1011	-11.302	-9.5639	-9.5067	-4.7824	-11.497	-12.225	-7.8898	-15.977	-13.218	-7.6412	-15.522	-11.614	-11.231	-6.5262	-8.2754	-6.9425	-13.533	-7.4941	-11.711	-12.487	-10.592	-13.596	-7.864	-4.21	-10.464	-8.7098	-14.405
-11.955	-13.623	-12.1	-12.293	-9.87	-13.601	-9.3947	-6.7334	-12.632	-13.116	-10.084	-12.235	-11.251	-7.8794	-10.766	-8.7265	-13.436	-10.983	-11.906	-8.5884	-6.2961	-12.179	-9.4646	-12.519	-12.911	-12.451	-2.9513	-11.487	-11.924	-11.518	-8.6229	-10.026	-12.52	-8.5092	-12.078	-13.497	-7.6226	-10.24	-16.071	-11.54	-10.826	-8.1955	-7.3785	-5.8295	-14.74	-7.0234	-11.074	-13.941	-9.5639	-11.723
-1.2622	0.6431	-2.7328	-0.36845	0.40256	-1.6332	-4.0412	-4.362	-4.7583	-4.4681	-4.8406	-2.5499	-2.2424	-1.2227	-2.6476	-1.6586	-4.2026	-2.9232	-1.166	-2.6256	-2.4158	-4.4226	-7.4051	-3.0802	0.49072	-1.964	-3.6408	-5.1219	0.12721	-2.838	0.554	-9.1655	-2.2765	-1.1872	-2.3747	-0.45178	0.47938	-3.747	-0.80643	-6.2247	-2.6161	-6.1659	-4.8978	-0.31512	-4.0187	-4.4962	1.8977	-3.0911	-2.984	-3.0875
5.7777	10.948	5.966	12.674	6.8094	13.909	11.32	11.551	6.221	8.4559	7.1659	11.443	6.9878	6.5166	7.2037	9.2034	7.5927	10.432	10.192	6.4456	4.107	9.5148	7.1498	9.4929	10.747	13.714	5.7557	11.907	9.822	15.213	7.6787	13.287	4.4613	13.645	8.6679	6.7296	7.2646	6.1809	10.978	11.833	9.9241	7.5657	7.9602	5.8535	12.264	13.7	11.36	6.9594	13.857	13.459
-12.82	-10.54	-12.697	-13.966	-14.987	-12.63	-8.6505	-13.173	-11.968	-10.251	-7.5858	-9.5591	-9.3007	-15.2	-14.244	-14.14	-10.409	-13.414	-9.936	-14.556	-8.4798	-6.4361	-7.7738	-11.919	-11.631	-9.0072	-7.015	-11.46	-11.59	-10.571	-5.2417	-13.104	-10.168	-10.206	-12.344	-9.9819	-10.405	-8.4197	-9.1084	-13.282	-7.6635	-4.8387	-10.774	-8.3397	-9.0616	-7.2664	-3.5259	-12.711	-13.508	-8.6972
-12.259	-14.019	-11.008	-10.853	-9.8695	-12.607	-9.8621	-12.984	-16.804	-10.135	-14.878	-17.924	-13.349	-13.341	-13.209	-15.968	-13.05	-10.456	-14.599	-13.75	-15.883	-11.397	-12.121	-13.962	-13.514	-10.792	-16.959	-15.449	-13.986	-9.3	-11.739	-13.259	-14.978	-10.892	-13.228	-10.253	-10.894	-13.934	-11.643	-11.986	-10.523	-13.852	-15.668	-11.672	-14.373	-13.782	-14.83	-14.643	-18.081	-13.487
-2.0948	-5.7373	-0.4321	-0.96014	-2.5613	-4.3961	-1.4454	-4.9326	-1.0397	-4.4081	-4.0713	0.24953	-1.6751	-3.8115	-4.733	-6.0501	-7.7658	-0.61159	-9.5506	-5.1805	-1.8774	0.43727	-6.8359	-3.5725	-8.6686	-3.4503	-8.0003	-3.6797	-4.5873	-9.2252	-1.382	-6.6042	-8.5385	-1.8077	-3.2989	-10.309	-3.5074	-1.6256	-1.6178	-3.7867	-5.6158	-4.4567	-1.3082	-3.3036	-5.7177	-2.7219	-3.6019	-4.4769	-6.2018	-2.1488
-16.509	-13.977	-18.194	-13.949	-14.475	-16.663	-15.927	-12.276	-14.263	-15.229	-13.654	-16.92	-15.253	-14.037	-19.63	-10.742	-16.254	-12.116	-15.024	-11.895	-8.5648	-16.616	-16.312	-16.739	-14.801	-9.9557	-11.432	-16.32	-12.789	-14.44	-13.067	-16.482	-12.994	-15.179	-11.566	-14.19	-12.209	-10.707	-17.983	-16.861	-22.266	-12.525	-10.902	-16.564	-12.862	-16.697	-12.189	-15.965	-16.364	-15.134
-7.8303	-5.2433	-1.876	-0.74457	-4.8159	-4.2081	-3.2813	-2.5167	-7.4099	0.59096	-8.9848	-3.9835	-6.7731	-10.611	-8.0024	-10.71	-7.7772	-3.6702	-11.216	-4.4	-4.5502	-6.1126	-3.8186	-6.986	-8.1111	-6.1077	-9.0275	-10.308	-2.9808	-9.5612	-2.5206	-9.5662	-10.212	-7.5675	-8.1578	-2.0205	-3.5933	-2.704	-3.7498	-6.3875	-4.3574	-11.023	-8.8724	-7.8098	-7.4369	-9.5506	-7.6736	-4.0175	-3.7468	-5.6191
-14.086	-8.8768	-11.521	-15.569	-16.293	-18.719	-13.976	-11.128	-14.863	-17.178	-15.394	-13.923	-13.135	-11.788	-16.635	-13.753	-15.237	-16.867	-14.265	-18.042	-17.748	-12.765	-14.258	-14.267	-13.963	-13.914	-13.55	-15.757	-12.028	-16.227	-15.137	-14.439	-13.741	-11.642	-18.648	-15.206	-11.539	-18.207	-16.27	-13.8	-8.3056	-17.033	-14.022	-13.73	-17.678	-18.634	-16.444	-21.052	-14.709	-8.3095
-10.831	-10.699	-10.445	-12.756	-10.232	-19.044	-15.342	-12.797	-13.983	-15.458	-12.718	-14.652	-13.797	-11.987	-16.196	-15.912	-13.846	-15.408	-13.027	-12.726	-13.455	-12.687	-14.155	-14.064	-13.97	-14.841	-13.733	-9.2007	-16.35	-9.9103	-12.293	-15.549	-12.492	-15.673	-16.275	-19.08	-9.8737	-17.594	-10.529	-17.764	-13.36	-15.323	-16.028	-13.441	-16.178	-15.979	-10.091	-14.973	-13.491	-15.227
-11.506	-15.704	-14.426	-11.394	-12.857	-17.625	-9.6957	-12.059	-14.097	-7.0274	-10.534	-11.736	-11.946	-16.298	-19.32	-10.524	-14.637	-16.34	-13.961	-12.578	-9.5598	-13.024	-13.771	-10.719	-10.314	-12.87	-15.368	-17.01	-15.596	-10.812	-11.379	-11.079	-14.74	-11.078	-13.376	-14.687	-15.066	-16.714	-9.4536	-7.8085	-10.356	-15.812	-16.263	-17.854	-11.878	-12.37	-9.7979	-14.152	-15.791	-10.235
-5.9272	-4.8525	-1.509	-6.6103	0.48896	-5.2086	-7.6564	-4.3907	-4.8651	-2.3547	-6.3947	-5.2887	-5.9251	-0.26149	-4.562	0.95799	-1.8441	-2.3643	0.56569	-8.2228	-4.4197	-6.7292	-7.6059	-2.7419	-3.7029	-3.6064	-4.0303	-6.6653	-4.848	-1.1135	-4.7746	-3.6528	-3.4144	-3.4043	-4.5398	-5.2157	-4.2576	-2.7195	-1.1676	-5.5739	-4.7586	-4.3968	-3.77	-1.6121	-0.45031	-6.3156	-1.5296	-3.5915	-2.9245	-7.1627
4.1051	-5.3146	-4.0931	-2.6927	0.55723	-6.5926	-3.0657	-0.097075	0.88301	-0.37675	-2.2625	-4.6291	-2.7902	1.1235	-4.8953	-3.5609	2.5605	-1.342	0.42227	-0.18512	-0.12081	-1.3431	0.53866	-0.28597	1.6652	-4.7482	2.5026	-4.6848	-0.93488	-0.69573	-3.3694	1.7448	0.28958	-5.2298	-1.0399	-5.0781	-0.1776	-4.3106	-2.5737	-4.0682	-2.332	1.5032	-1.7571	-3.2445	2.1779	-3.7323	-2.5882	-2.1802	2.93	-3.2344
-7.3323	-3.3812	-7.5459	-5.3731	-2.4878	-7.8997	-3.378	-5.5962	-5.8932	-5.0427	-2.7435	-5.8754	-1.6172	-3.4725	-6.7348	-3.9714	-4.8859	-6.0103	-4.9702	-6.4732	-4.4118	-6.6561	-4.3654	-6.8515	-5.3527	-7.6665	-7.4238	-4.8753	-5.173	-3.3814	-6.1073	-6.2588	-5.4062	-7.2153	-3.0084	-1.5888	-8.4262	-1.4065	-4.7136	-5.4258	-2.1235	-0.6172	-2.8437	-6.1196	-4.4894	-5.411	-3.853	-7.5987	-4.1596	-3.5319
-10.795	-11.876	-9.5452	-7.8312	-6.8442	-8.8981	-10.345	-11.523	-10.413	-4.0099	-9.8113	-6.4738	-9.6652	-7.7959	-10.184	-14.573	-9.628	-5.123	-11.01	-7.1652	-7.5572	-7.946	-12.175	-5.1218	-9.3967	-9.7038	-6.2533	-16.137	-8.5866	-9.3495	-11.025	-6.5336	-7.5441	-14.605	-8.4679	-9.9197	-8.8472	-14.079	-5.1963	-12.91	-5.6786	-7.5242	-8.9962	-6.9765	-9.935	-7.7932	-5.6854	-6.7655	-7.1977	-9.2524
-18.411	-21.519	-18.637	-22.478	-20.405	-22.195	-24.344	-21.213	-23.513	-24.762	-17.192	-19.084	-26.686	-23.4	-19.525	-22.93	-23.641	-23.278	-22.887	-24.481	-21.266	-21.683	-24.553	-20.27	-23.592	-23.652	-26.715	-17.907	-22.729	-23.678	-18.684	-23.961	-21.232	-17.018	-21.661	-21.052	-22.86	-24.458	-22.308	-22.464	-25.675	-23.961	-27.685	-20.259	-23.98	-24.495	-23.585	-23.423	-23.77	-19.925
-9.811	-9.2911	-9.7709	-10.614	-8.825	-7.875	-6.9561	-6.8098	-6.3853	-5.0907	-10.184	-6.0492	-11.687	-7.7615	-7.1848	-9.6314	-5.2507	-6.5392	-4.5434	-7.2231	-9.6662	-9.5914	-5.5662	-11.698	-12.341	-5.5975	-10.032	-7.3517	-7.0056	-10.149	-7.4506	-4.6988	-9.9721	-9.7355	-7.101	-5.1672	-5.9579	-8.8694	-8.8986	-6.8283	-3.0784	-8.9165	-8.4141	-6.5221	-11.058	-6.9025	-4.5148	-7.1701	-7.6982	-8.6144
-12.452	-8.739	-6.6691	-2.6942	-4.4614	-3.7925	-13.025	-4.2048	-8.4387	-5.8788	-8.8252	-9.226	-5.6079	-4.2244	-9.4016	-7.8403	-2.0343	-7.8145	-8.3614	-7.1423	-5.9876	-5.7427	-5.9857	-8.0367	-9.6353	-6.9737	-5.382	-8.0382	-12.631	-2.8189	-8.089	-7.1875	-12.026	-6.3939	-8.6942	-8.4285	-6.1175	-4.8859	-10.339	-7.1582	-9.2862	-7.5261	-8.2622	-3.5945	-6.9915	-5.7699	-6.0711	-11.987	-9.0288	-6.6538
0.49356	-0.59376	0.87845	2.7127	-0.76415	-0.65695	2.9137	2.0226	-5.2635	5.513	4.0255	3.7893	0.9552	-1.6767	-1.1091	0.46773	-2.2007	-0.27899	0.22351	0.84093	-2.3422	2.032	3.6836	1.7658	0.44027	-3.7261	1.2367	2.3153	-0.29112	4.5044	-0.35833	-0.53112	0.11434	2.0962	4.5394	2.1846	2.0928	2.9875	-1.4573	-1.6063	1.2521	-1.7918	0.37114	3.477	1.3646	0.85786	5.6314	-1.1492	0.68506	0.70779
-15.381	-14.819	-12.982	-13.808	-14.897	-13.596	-14.549	-17.053	-14.056	-12.895	-13.416	-12.778	-19.417	-17.209	-13.759	-16.364	-15.513	-10.047	-12.865	-17.926	-11.477	-14.098	-13.822	-14.658	-13.947	-12.58	-13.948	-16.222	-12.599	-11.128	-18.878	-13.871	-10.241	-15.379	-17.415	-16.811	-18.521	-8.4624	-11.152	-15.404	-15.181	-10.888	-18.413	-15.693	-12.642	-13.346	-16.88	-19.2	-6.5644	-12.679
-9.4156	-1.1524	-7.529	-6.3548	-6.2332	-6.091	-8.2948	-6.8211	-2.2058	-7.1015	-11.26	-8.9505	-9.8093	-8.3901	-9.7225	-8.428	-3.4613	-6.7629	-9.2066	-7.514	-10.954	-10.453	-7.4856	-7.6396	-7.1183	-12.572	-8.9661	-7.5749	-9.1844	-9.1973	-8.7917	-10.061	-6.3326	-9.8749	-12.585	-4.3528	-7.6016	-9.8348	-5.7841	-10.615	-6.2006	-10.818	-3.5799	-11.413	-5.7432	-9.2802	-7.4322	-10.557	-2.6797	-10.233
-1.7691	-1.0384	1.335	1.1165	-1.0024	2.4055	1.3506	1.1435	2.8396	2.8883	2.2141	-0.3341	-0.23062	3.0754	-4.9043	-2.3216	2.5749	0.072821	0.44288	3.4014	-0.10755	1.6382	3.6049	-2.0476	2.0741	4.5144	-1.7213	-0.86687	3.9901	-2.1133	1.9568	0.52892	-0.98267	-0.41926	-1.0866	0.43337	2.0822	0.098219	3.3135	-0.25002	3.4148	-0.61717	-5.1241	1.9046	1.9208	5.3278	-1.0025	-4.948	0.91159	2.2274
-0.11571	-3.6536	-1.0595	2.212	-2.7239	4.1343	-0.93078	-3.1512	3.9645	5.32	-1.1178	-3.9573	2.1916	0.80799	-2.2642	2.5413	-1.2533	-1.1625	-7.7256	-1.3894	-1.3833	2.993	-2.682	-2.7793	1.5294	2.9665	-2.2802	-2.4411	-0.47123	-4.8014	-2.4202	-0.72599	2.5616	0.24863	0.63344	-3.44	-1.1375	-3.3253	-2.0066	0.12692	-2.0217	-0.86282	3.0571	-0.93382	-4.3079	-2.6769	-0.038168	-5.1241	-0.026464	-0.9759
-3.5967	-3.3673	-5.3192	-1.3037	-3.379	-3.5841	-4.1086	-5.0459	-4.2019	-3.7718	-3.4566	-4.5103	-9.3871	-4.3486	-1.1553	-2.1619	-8.5281	-4.3522	-5.2405	-3.5267	-4.8952	-9.3405	-6.5987	-6.7143	-3.2433	-6.0695	-5.469	-0.60062	-2.0662	-4.836	-5.0367	-7.9075	-10.327	-6.385	-2.6984	-3.7102	-5.8744	-5.6953	-10.165	-7.2324	-6.6921	-6.1898	-3.1284	-5.9155	-3.2727	-1.984	-6.9065	-6.2546	-3.4031	-6.0767
3.2506	4.493	5.5024	7.8741	8.102	2.5636	7.2501	5.7124	6.3831	4.1833	8.1549	8.1799	6.4164	2.6403	3.5439	5.9917	3.5981	5.8978	6.3218	4.5719	4.4261	7.47	11.77	9.0321	6.0814	6.1063	8.2259	3.504	8.2939	5.6871	4.9112	5.048	6.9065	9.1527	2.2621	8.3743	7.3842	9.0394	5.9818	3.9301	4.7511	2.2139	7.6952	8.86	3.0502	8.1408	5.1292	5.0404	7.8151	5.4875
-12.166	-12.926	-8.7952	-14.89	-18.05	-10.066	-11.347	-7.2116	-8.4139	-11.183	-10.318	-14.661	-12.579	-7.8981	-8.0281	-11.381	-8.7512	-3.9747	-10.717	-8.3268	-12.038	-9.1488	-10.649	-15.059	-7.5025	-9.628	-10.874	-9.41	-9.6805	-14.065	-7.659	-12.606	-12.564	-9.4903	-7.4857	-7.22	-11.947	-8.7444	-5.226	-9.838	-8.5643	-9.2413	-5.015	-8.7629	-6.4006	-10.574	-9.6267	-10.391	-12.695	-8.663
-10.165	-2.7591	-3.7503	-3.7133	-7.3347	-5.1809	-2.8027	-6.0211	-5.672	-6.6388	-2.6648	-3.0054	-1.9093	-10.142	-3.9325	-4.9389	-1.143	-4.4437	-1.0365	-5.168	-5.9587	0.30851	-1.5759	-1.8433	-2.5285	-3.7953	-1.0671	-3.4188	-3.6922	-4.9552	-4.6839	-4.9861	-1.4235	1.965	2.2682	-5.3255	-7.8653	-3.1699	-0.87506	-2.4475	0.38565	-0.61993	0.17778	-4.0604	-5.3975	-2.1802	1.702	-3.7242	-1.9096	-5.801
-8.6663	-12.744	-10.209	-8.1413	-11.827	-12.042	-9.2281	-14.38	-9.4165	-6.5283	-9.5677	-12.228	-12.626	-14.694	-9.2948	-12.382	-12.689	-10.519	-11.608	-14.913	-11.934	-12.691	-7.0992	-9.2158	-10.585	-10.647	-14.824	-16.731	-10.632	-10.001	-12.504	-10.484	-13.784	-15.221	-12.047	-10.731	-11.652	-11.677	-12.551	-12.693	-9.768	-14.386	-10.68	-12.692	-13.775	-13.154	-8.3542	-13.224	-12.319	-6.3087
7.9875	2.0059	7.7287	8.3056	7.3467	4.953	3.9689	6.5392	6.1528	8.8178	8.7074	5.7168	9.7068	5.1809	9.7399	2.5171	8.054	8.3683	3.1904	6.0102	9.1971	7.56	9.5773	10.84	5.9459	6.3362	6.8566	9.4584	4.053	7.2708	7.3131	9.7893	8.0164	8.607	7.9066	8.6195	8.3338	0.74843	4.6019	7.7398	6.1028	5.9652	7.4431	5.7273	8.7782	7.2259	8.0955	7.4776	7.4762	8.5115
0.045865	-3.2569	-5.3281	-5.1429	-0.94873	-4.3016	-4.0613	-2.4626	-3.3801	0.47219	-5.5417	-3.7747	-2.594	-3.4971	-0.94393	1.2913	-3.2275	0.61948	-7.092	-3.9702	-8.1422	-5.5134	1.4438	-0.49702	-2.94	-3.3726	-6.9423	-2.3691	-6.2574	-3.2676	-4.2419	-4.6211	-4.9893	-4.5968	-2.1863	-4.3196	-2.6233	-4.226	-1.4851	-6.8065	-6.0961	-2.9527	-5.0966	-3.9525	-5.0665	-1.1359	-5.4639	-4.836	-1.4615	-4.0907
-5.6939	-2.7128	-5.033	-3.0601	-9.6224	-3.0931	-4.8064	-1.4897	-4.4437	-0.83141	-3.5059	-4.0916	-4.2386	-7.8257	-4.3653	-8.7058	-2.2957	-5.3701	-8.9081	-6.85	-5.6305	-5.3393	-5.4697	-6.5339	-5.0157	-5.1873	-4.7575	-4.4722	-6.9421	-6.4983	-5.6261	-4.6442	-4.747	-1.3308	-9.3888	-0.27883	-1.0628	-3.8083	-3.134	-6.6841	-3.1538	-8.5412	-6.4598	-4.0202	-5.9061	-5.3668	-3.2808	-11.383	-5.3441	-4.4993
-3.7678	-3.8876	-6.2641	-5.0991	-4.6695	-7.1572	-3.1516	1.1647	-4.1038	-4.2555	-2.1938	-3.9677	-5.2304	-5.1897	-5.3884	-7.9066	-6.9977	-4.7127	-4.6704	-4.687	-3.0348	-7.1533	-3.1672	-5.1125	-4.3958	-9.6319	-2.3994	-2.7935	-4.7002	-8.2148	-6.988	-4.9059	-4.1846	-5.409	-5.2166	-3.149	-8.4746	-3.159	-6.8873	-6.2866	-11.677	-7.5513	-4.4256	-6.2276	-2.7988	-2.9711	-5.8018	-4.2614	-5.3494	-2.4439
-1.3747	-3.2924	-3.2433	-1.6478	-0.45826	-0.92139	-6.1327	1.0405	-3.3943	2.8979	-5.1324	-3.9053	-5.8976	-6.3446	-4.271	-2.6548	-2.9381	-1.7583	-3.633	-5.4482	-1.1093	-1.6184	-4.3714	2.8812	-2.7796	0.33417	1.7207	-3.7319	-2.1334	-3.4935	-2.1525	-1.117	-2.3222	-6.7395	-1.4639	-6.632	1.5242	-3.4964	-2.6645	1.691	-2.0234	-2.1112	-3.3331	-1.4923	-0.11441	-3.223	-4.3531	-6.7227	-2.7798	-4.0924
-14.394	-13.837	-11.704	-9.6585	-13.488	-11.231	-11.482	-8.5367	-17.319	-15.218	-16.963	-10.648	-12.725	-9.1283	-10.685	-12.206	-12.027	-12.612	-13.513	-13.223	-9.073	-11.516	-15.573	-8.5161	-11.051	-7.656	-10.549	-15.163	-14.545	-13.508	-9.02	-13.959	-13.291	-13.712	-12.467	-12.852	-11.299	-15.52	-10.363	-11.077	-11.927	-14.075	-10.934	-12.081	-14.382	-7.7621	-10.554	-14.048	-6.1676	-8.9645
1.5061	2.2337	-3.7121	1.0066	-1.5928	-2.323	-1.1784	-0.59001	-0.86326	-1.9802	-4.7008	-1.2379	-4.7567	-1.1484	-2.0167	-0.25592	-5.3289	1.6463	-5.4424	-5.8946	3.5279	-4.6871	-3.4747	0.73353	-0.23513	-6.374	-0.69559	-2.1454	-1.4318	-4.2562	-2.2117	-2.4208	1.2378	-5.6186	-0.87728	-2.6294	-5.021	1.506	-6.0793	0.58989	-3.9934	0.25855	-2.4984	-0.06086	-4.4995	0.6078	-1.6721	-4.4726	-3.4027	-1.8314
-7.0974	-0.080908	-6.3754	-4.0611	-2.1176	-3.9734	0.54935	-6.5025	-5.0129	-2.4963	-2.2544	0.81743	-1.4238	-5.4935	-4.2543	-2.8767	-4.4219	-0.084495	-0.85236	-4.4653	-7.4413	-1.2141	-7.5572	0.71485	-0.56756	-4.9995	-1.8708	3.4419	-5.1705	-4.9246	-2.6861	-0.4796	-0.061107	-5.756	-0.4772	0.4826	-7.7151	-3.988	-2.5407	-4.0494	-6.6436	-4.827	-3.3632	-5.8038	1.0358	-4.6928	-3.7536	-4.8946	-5.8362	0.2778
8.4545	10.623	6.7876	1.7524	4.9846	6.8213	6.3912	4.5102	4.0779	9.9874	11.145	5.8206	5.6808	2.1432	7.1003	6.5185	6.3024	5.1857	6.1987	7.8556	6.9774	8.2982	10.349	7.5542	4.296	2.5658	9.6354	6.5211	6.705	8.6081	4.547	6.9856	3.5276	2.7142	7.6821	9.8257	2.718	2.4946	8.7468	0.89068	6.9173	4.7013	5.6242	6.6949	8.6543	6.8709	7.3598	5.5874	3.397	5.8505
2.1107	0.49724	2.9359	3.2957	1.4669	3.1815	-0.14405	4.9836	-4.3913	5.0704	-1.5272	7.0254	3.5625	7.2513	4.6392	4.4779	0.64829	0.44383	2.8495	2.7702	4.2284	4.1628	2.3542	1.3716	3.0797	-0.5829	6.9827	-2.0887	2.4232	3.2408	4.6489	2.7424	1.7308	0.6645	4.7236	4.0869	6.3714	3.2135	5.2884	3.3072	6.5201	1.7699	0.42813	0.49026	3.214	3.0402	-0.31638	5.8746	8.8264	4.8515
-23.072	-20.216	-23.097	-25.062	-21.219	-23.223	-20.499	-19.885	-20.075	-18.442	-16.503	-23.264	-22.622	-22.798	-19.598	-23.152	-17.448	-20.445	-22.01	-24.384	-23.173	-23.759	-19.096	-20.939	-19.765	-24.259	-21.707	-17.117	-19.57	-20.041	-20.328	-21.926	-17.64	-19.196	-18.519	-16.815	-21.071	-17.313	-22.055	-21.919	-23.402	-18.297	-20.591	-22.46	-25.463	-15.795	-24.183	-21.128	-22.504	-20.856
-9.5945	-4.4873	-3.6989	-7.7698	-7.2148	-9.1131	-9.5383	-9.6583	-6.8892	-7.9092	-7.8141	-7.9973	-4.9408	-12.936	-5.8358	-7.6468	-11.115	-6.4674	-11.194	-4.1119	-4.6176	-0.80994	-6.6679	-7.4399	-5.5314	-7.6753	-6.1555	-9.1825	-6.79	-12.745	-9.0831	-7.2565	-6.314	-9.7913	-8.6373	-6.4894	-8.4697	-5.1765	-7.6264	-9.4223	-9.9315	-9.0728	-9.0195	-7.3389	-6.3142	-8.7464	-9.1522	-8.5219	-2.604	-9.1353
1.5214	3.5822	0.51176	2.0078	1.5136	2.9763	0.26542	2.7194	2.1433	1.2652	3.3567	4.4344	-0.45996	2.6323	3.6416	2.2676	4.4709	1.5448	4.4939	2.0402	7.2216	6.2033	2.5175	-0.15411	1.9493	3.4584	-2.4998	1.5833	0.032706	3.3641	0.37941	7.3688	2.2816	0.8604	5.0018	3.2002	3.42	-4.8133	4.5445	5.5395	0.96941	0.37789	3.6065	1.3788	3.2538	0.89778	2.9662	2.4186	-0.52433	1.503
3.8096	-4.0689	1.8183	3.0372	0.058092	1.8254	2.2839	2.1786	1.9595	3.3272	3.6952	1.5646	1.8261	1.4303	-0.45404	-3.2564	3.0303	1.7332	3.0519	4.9439	2.6579	1.1189	6.7243	-0.39391	7.7559	5.38	0.60372	-0.75556	1.2424	-0.49468	0.35242	3.8181	0.053545	-0.56282	1.1981	-3.2757	2.3884	2.8893	1.3023	-0.7408	1.2019	1.5741	4.0648	2.9364	1.1494	1.1399	-1.6414	0.16706	2.0829	6.4929
-3.0198	-1.6018	-2.9993	-3.6539	-2.3387	-0.41809	-1.2025	-3.2081	0.33856	-2.7685	-2.1298	-5.3763	-1.5781	1.105	-3.8106	-1.5809	0.1548	2.1694	1.2358	-0.67185	-3.0349	1.4187	-0.81141	-2.8896	1.0232	-1.6401	-2.3587	3.2336	3.0217	-0.76593	-0.43117	-2.1648	-3.1792	-1.6026	-2.0074	-4.5978	-2.831	-3.3934	-0.0048425	1.1595	-2.5666	-1.3859	4.1591	-5.3617	-3.1024	-2.5795	-6.1606	-3.1483	-4.0081	-6.399
-4.8143	-2.4111	-1.9626	-5.7301	-2.0327	-2.7345	-2.9787	-1.3291	-3.7657	-2.9802	-2.0215	-1.2141	-2.3383	-0.84298	1.0818	-2.819	-1.046	-1.5548	-0.82059	2.4856	-3.4669	-1.3993	-0.60828	-5.6973	-2.0025	-0.020432	-1.2529	-3.1686	-1.4128	-2.2272	-6.3783	-0.31491	-0.55836	-1.0233	-5.0867	-3.418	-1.9594	0.66183	-2.9383	-2.3651	1.8066	-3.7985	0.15945	0.62209	-4.3089	-0.47178	-5.1919	-1.5824	-0.64216	0.92972
-4.8888	-5.7593	-3.8496	-7.6343	-7.9019	-7.0835	-10.076	-8.6871	-2.5474	-2.7231	-8.3754	-0.77126	-5.9378	-4.1835	-7.1621	-5.9968	-4.5222	-5.1173	-4.0486	-6.7034	-0.61588	-6.1243	-4.0037	-0.11015	0.46831	-2.618	2.4636	-7.1381	-7.0606	-6.06	-5.7954	-4.5246	-1.7329	-5.3336	-8.7467	-9.532	-6.366	-9.4883	-4.0402	-3.5281	-8.8444	-7.159	-7.3499	-4.961	-7.312	-5.7097	-3.2638	-6.7394	-4.9776	-5.9807
-7.106	-7.8844	-10.715	-10.281	-11.862	-11.661	-12.99	-15.459	-12.972	-13.116	-12.73	-11.291	-12.151	-10.185	-12.323	-9.9928	-14.653	-11.372	-10.997	-12.043	-12.701	-13.394	-10.338	-11.619	-12.462	-12.055	-8.7807	-7.8383	-11.626	-8.0481	-13.434	-12.165	-9.7376	-12.255	-11.108	-10.96	-9.7001	-9.5292	-8.7145	-11.163	-7.4869	-14.105	-9.2544	-8.5781	-9.2249	-5.473	-11.514	-13.732	-9.0754	-16.559
-6.5333	-3.507	-3.9495	-2.1773	-6.1646	-4.5182	-3.0972	-5.0448	-5.5381	-1.6505	-5.7164	-7.0407	-5.4376	-1.8284	-6.0599	-9.3117	-7.4744	-3.663	-4.5327	-10.165	-2.381	-6.1917	-0.43248	-3.0467	-7.877	-8.1934	-4.3558	-8.9563	-4.9167	-6.3228	-7.5698	-4.8311	-8.9135	-3.2283	-6.9583	-6.129	-5.1598	-1.6244	-3.8414	-6.629	-3.2983	-6.5058	-4.1266	-1.096	-1.9068	-5.1388	-5.1887	-3.0092	-7.5058	-1.694
3.3284	0.70772	1.698	2.2993	5.7397	1.239	0.64424	5.3664	-0.052866	4.124	3.4113	-0.1052	-0.53164	3.6674	-0.96901	3.8364	0.62896	3.2956	1.7649	6.6903	2.2199	-1.0763	-2.2742	0.83405	2.7016	-0.48074	3.2547	4.0227	6.2516	-1.0286	1.7315	-1.2777	0.74744	1.4144	1.569	0.96327	3.5566	0.46196	1.8391	2.8428	2.4503	4.7157	0.17962	5.1224	0.73297	6.0334	0.6609	3.1426	-2.0764	4.3206
1.5533	4.7566	4.512	-2.7316	-0.39633	1.1468	1.3421	5.3601	2.233	7.2472	0.52999	5.22	3.1015	3.4532	4.7117	2.6885	4.1521	2.7774	1.15	1.4455	0.40904	4.6137	2.6661	-2.0558	0.30628	4.2633	0.46955	2.7628	3.1549	-0.7836	7.0541	1.081	2.1602	2.8676	5.9129	-0.11631	6.2077	4.501	4.8033	7.1446	5.2459	3.5298	4.1092	5.1523	2.9434	2.0477	7.7201	2.2084	1.95	3.7131
2.781	2.5786	0.26139	-0.35384	5.5736	5.2764	0.58311	0.33653	2.5105	1.6811	2.1095	-3.4295	4.3312	-0.42011	3.0228	4.3773	4.052	4.5053	1.6803	2.6877	3.3169	2.4081	1.1319	0.34315	0.21129	-1.6308	7.5653	3.4024	-0.52069	3.4697	6.1864	-2.6201	4.4116	2.6787	1.2663	1.886	-3.3555	3.1089	0.74568	2.9274	5.2291	1.0516	3.3824	4.8131	2.7284	5.985	6.9544	2.0473	0.67274	6.9894
-2.3961	-0.31188	-5.8121	-14.045	-5.6663	-4.9383	-3.3127	-3.8393	-2.7274	-4.4345	-6.8632	-5.1985	-8.614	-5.827	-5.502	-2.0204	-2.7617	-7.6275	-3.3084	-5.908	-6.9496	-9.5363	-6.4831	-9.0805	-7.3821	-2.1022	-9.2459	-6.7457	-5.7137	0.088623	-0.82522	-6.3362	-7.1242	-11.082	-8.2814	-2.2803	-3.4901	-7.4617	-8.788	-8.6208	-3.3615	-6.2998	1.1631	-6.4873	-4.493	-7.432	-3.4976	-6.9087	-5.3206	-2.0714
-2.7137	-3.7331	0.79204	-2.6738	1.4656	-6.2255	1.6593	-4.8857	-1.2626	2.1359	-0.13559	-2.3427	-4.0205	3.1728	-4.8253	-6.9723	-3.3436	-4.3009	-1.672	-2.4598	-0.49112	-1.5541	-5.8422	1.336	-2.119	-1.8628	0.063771	1.9557	3.6275	-2.7903	0.3261	0.43889	1.1745	2.1389	-2.7252	0.19381	-4.1933	-1.2245	-1.0156	-0.85369	-1.6534	0.66613	-4.5573	-1.6535	-1.6991	0.93531	-0.12998	-2.4182	0.047852	1.128
2.0567	0.13202	1.0497	-2.0862	-3.9785	3.856	-2.3868	-3.4954	3.7271	-1.7959	3.6075	2.5653	1.2251	1.5869	1.6324	1.3135	-2.7077	0.065237	1.8979	-4.9372	2.8906	0.020459	1.4827	-1.1681	-0.34981	-1.4475	1.7185	-1.0493	-0.32891	1.5472	-0.64151	-2.2165	1.1542	-1.027	-0.30278	0.5772	0.42565	2.5521	-2.2107	-1.0652	1.4748	-0.67163	2.2732	-2.0705	0.8224	-0.85163	-2.4917	-1.9699	-2.7401	-1.303
-3.2184	0.066918	1.7751	2.0491	-4.4942	-4.1412	-1.3436	1.3617	-1.1054	-1.3193	-2.7615	-0.89737	-3.8262	2.805	-5.0004	-0.39788	-2.3846	-3.1911	-1.0466	-0.1117	-4.5545	-2.8345	3.5346	1.9612	-0.09888	-0.92916	0.66888	1.828	-2.4758	3.7214	4.4724	2.6724	0.56231	-1.3814	-4.731	1.697	-4.4266	-2.1314	-2.6008	-5.7473	-0.031344	-1.3502	-0.1527	2.3766	-0.067577	-3.2515	-2.0723	4.9038	-5.0343	-4.4377
-13.194	-13.831	-12.649	-10.77	-12.849	-13.762	-14.632	-15.575	-10.671	-13.399	-15.189	-11.533	-15.821	-8.5135	-17.37	-17.471	-15.604	-13.673	-15.824	-15.41	-11.48	-13.695	-12.073	-13.12	-18.663	-10.731	-11.827	-11.385	-13.674	-9.4752	-12.631	-14.612	-14.978	-18.873	-12.3	-11.702	-14.403	-16.604	-14.289	-14.146	-15.633	-9.9144	-14.375	-13.952	-14.398	-11.131	-14.198	-14.215	-14.98	-17.176
-1.19	3.4038	2.3523	1.3592	-1.7843	2.1277	0.42961	1.9966	2.3036	0.5582	3.6615	2.8165	-0.93606	1.2964	1.7806	1.183	0.38512	3.6516	-1.0434	-0.079405	1.5671	-3.5248	-2.992	-0.11961	-0.71658	0.35011	-0.97356	2.7809	1.392	1.4475	-0.39892	1.1865	4.447	1.1851	1.1818	1.366	7.2188	-2.6734	1.0663	-1.5545	-2.7258	-2.2269	1.0528	-2.1007	2.9908	2.8079	4.7877	-0.38277	-1.6421	0.47473
-5.7514	0.73239	-3.9877	-2.6971	-3.2794	1.512	-3.9472	-2.4545	-4.1349	-4.2558	-5.7222	0.60186	-7.9499	-1.1781	-2.5844	-4.3911	-3.9781	-3.725	-2.0314	-3.4193	0.27188	-2.6962	-5.0547	-4.7845	4.509	-2.5701	-0.81404	-3.9727	-1.3071	-1.4496	-2.0221	-5.7896	-1.435	-0.061256	0.62166	-0.4755	0.47606	-0.23703	-4.8569	-1.7034	-2.6866	-0.87289	-2.2098	-5.0519	-3.0046	-6.0676	-2.2747	-0.084874	-0.99116	-2.8614
-9.7306	-17.778	-14.489	-15.979	-16.81	-8.0865	-12.162	-15.499	-5.8949	-14.664	-20.658	-12.867	-16.45	-11.22	-12.706	-16.517	-13.78	-14.857	-9.692	-12.332	-13.566	-14.254	-15.885	-15.997	-16.793	-13.931	-12.902	-16.712	-15.477	-13.823	-14.291	-11.413	-12.881	-16.41	-13.942	-14.21	-18.045	-11.049	-14.398	-13.346	-11.048	-14.742	-9.013	-15.411	-12.017	-10.707	-7.5168	-12.501	-12.537	-13.079
-0.080767	-4.4419	2.8762	1.6432	-4.1784	-0.92029	-1.6722	2.6194	0.71729	-4.0295	-3.3045	-0.96362	2.9165	-2.908	-4.0922	-3.6679	-1.0206	-3.4229	2.2069	0.55041	-1.4436	-2.9376	2.1263	-2.4593	0.13289	4.698	-8.0575	-6.5373	-0.86574	-1.0048	0.83982	0.3435	-3.5835	-2.5255	-1.5863	-2.6479	-3.4065	1.4103	0.61335	-2.5883	-0.87714	0.77917	1.5524	-2.8371	-1.7969	-3.499	-3.5735	2.9629	-3.5633	2.1586
2.476	3.4186	0.3579	6.7785	2.0226	-0.2095	6.1604	1.153	3.9967	-0.27823	-3.7026	1.9277	-1.9981	3.5452	-2.1147	2.1638	1.0009	2.9894	0.64378	7.094	3.9628	1.5872	0.76462	0.80376	4.0561	-0.22374	4.6768	-0.42305	-1.2667	0.65863	2.8179	-0.26933	-1.036	-0.015048	-6.3553	-1.9954	4.2915	3.7893	-1.5276	0.4357	-0.43143	0.88501	3.414	-0.072639	2.6773	2.32	2.2245	-0.65526	0.45549	2.7243
1.1341	4.3355	5.037	0.59865	-1.5116	8.8644	3.8514	6.086	-1.3622	3.6503	3.8057	0.085384	4.1481	7.4085	-0.43901	7.3103	2.7021	1.4411	3.2799	-0.35413	-3.175	5.257	0.29866	-0.64619	2.6163	2.83	0.73687	6.9555	6.116	1.4883	-0.34956	3.5304	-1.6083	-0.88593	3.3992	2.6817	-1.1197	3.958	-0.41974	1.6048	4.4862	2.1984	3.7105	5.374	3.926	5.9668	-1.7028	1.8535	3.8049	-0.87732
-13.037	-16.633	-6.892	-13.233	-8.5495	-9.7216	-7.389	-12.295	-12.366	-11.746	-8.0116	-14.205	-10.376	-15.102	-17.43	-14.54	-10.744	-12.591	-13.46	-11.486	-11.181	-12.401	-10.232	-8.2907	-14.469	-15.116	-11.15	-12.057	-10.546	-11.375	-8.1209	-12.489	-12.135	-11.433	-14.402	-10.865	-9.902	-12.641	-11.588	-14.127	-11.212	-11.691	-10.969	-9.9807	-13.741	-11.607	-13.754	-9.9135	-12.475	-11.886
-3.9209	-0.27897	-1.5868	6.5577	5.3302	-5.6789	0.24	5.0101	-0.66437	-1.8082	0.94364	-0.67635	0.96401	0.50716	2.4861	1.9392	1.2574	1.4989	2.5082	0.52066	4.9399	-0.05239	-0.10509	-0.79663	-0.55395	0.98317	0.14601	7.2388	4.6909	4.2539	0.34834	0.81223	4.1721	-0.63701	0.29339	-4.8037	-0.89832	-0.46505	1.595	1.7534	-2.5878	0.30154	0.31282	-0.53774	1.62	-0.11041	-3.6412	5.275	1.9351	-6.2518
0.8552	-1.9667	-0.86308	-0.49101	0.15684	0.88334	-0.25311	-3.2687	-1.6501	4.4376	0.47602	-2.8619	-2.1379	-3.9315	-1.347	-0.5652	-2.9287	-2.077	-4.9393	-3.4273	-0.21101	3.3835	-0.92626	2.0062	-2.3559	-1.3342	0.71837	-0.015768	0.85492	-4.6602	-4.5612	0.77668	-3.7055	1.8911	-0.68968	0.15945	-2.2	0.49551	-4.1306	-1.1417	-0.65225	2.7097	3.0286	0.071054	-2.8089	-2.0456	6.3145	1.0531	0.040462	-1.3901
-23.101	-20.485	-23.517	-25.443	-21.456	-16.381	-20.811	-22.456	-17.289	-20.472	-20.142	-17.584	-25.073	-19.215	-19.107	-24.438	-19.972	-21.75	-16.323	-21.034	-25.825	-21.202	-23.894	-17.925	-17.879	-19.44	-23.2	-22.987	-20.915	-23.247	-18.388	-22.445	-18.313	-21.976	-20.926	-21.913	-20.888	-22.796	-20.606	-19.964	-18.933	-21.83	-21.766	-19.851	-19.71	-20.361	-18.139	-23.899	-18.606	-24.085
4.7041	6.2114	0.50085	0.97177	3.7503	1.2503	-0.69601	5.2084	7.0513	-3.9498	4.8983	1.6144	4.1554	4.2458	-3.3666	6.8808	0.59231	2.4453	3.3516	-1.461	-0.049179	2.9591	0.90571	8.6717	-3.4159	1.068	1.5607	-0.39629	-0.0062658	4.9727	0.75555	0.87972	2.4385	2.9269	-2.8476	-0.68655	4.9704	2.0971	0.7205	6.9466	0.11792	-2.8159	3.1409	1.5526	3.0543	1.0156	-2.5279	-2.2325	3.3649	-1.6622
-5.3868	-3.3262	-0.70519	-0.91841	0.24613	-0.14595	-2.5287	-1.5764	-2.1053	3.2027	0.32096	-1.4563	1.0993	-0.093833	2.0271	1.5802	-1.5249	-2.8997	-3.3536	-3.3297	2.0959	-1.1878	-1.0961	0.089476	-2.7443	-8.5372	-0.91174	-2.4481	-3.6649	3.9993	5.2618	-0.97491	-0.14618	-8.1887	-3.4147	1.5653	-1.6247	-1.6982	0.50481	-3.0453	1.5215	-4.7071	-0.89489	-2.2467	-0.65481	-0.25874	-6.869	-2.5675	-0.87767	1.7383
2.9604	2.6624	0.052596	2.4992	5.0329	4.9045	0.029086	1.5667	2.3238	1.7156	1.0068	1.0991	2.1106	-2.2167	2.3781	-0.042039	4.773	7.1188	-4.867	2.0102	2.2227	2.9144	-1.3894	-0.83449	-1.7323	-1.4867	-3.172	5.1539	0.75081	2.77	1.3834	2.6993	-0.70338	2.644	4.7349	5.807	5.4375	1.2243	1.7961	-0.75027	4.7913	0.97298	-2.8225	-0.57597	3.669	-2.4583	4.6216	-1.7841	4.0953	0.24066
3.3178	-3.1895	-4.0617	-3.3458	3.8594	-0.25518	-4.1283	-1.1345	-1.4116	-3.261	-3.2287	1.1881	0.14571	-2.7629	0.44738	-2.6214	0.30997	-5.5023	-4.4979	5.186	-0.68442	1.5426	2.4464	2.3584	-3.366	-2.8376	-3.318	-4.6626	-0.065978	-5.9203	2.8396	0.91107	-1.7147	0.70386	-0.10025	-3.2925	-4.7451	-2.2992	-4.0583	-3.5078	-4.7992	-1.5056	-2.0495	1.1904	1.9078	-2.4485	-3.4813	-2.613	0.55557	-3.3234
6.5318	4.9442	4.4692	6.1986	4.5546	3.802	3.1917	6.555	4.2855	4.085	5.5103	4.1886	2.6352	5.7598	1.3899	6.6612	5.1348	3.1109	3.4335	3.7863	4.0383	5.4609	11.105	1.8127	1.4228	3.212	5.122	4.7964	1.044	1.6088	3.9769	2.409	5.8334	1.2566	6.4161	4.5277	8.1377	6.9205	4.6458	7.8349	4.2288	5.5444	0.61176	2.8202	4.1559	4.6836	7.4503	7.3821	3.7673	1.4432
-7.1005	-5.7439	-8.7617	-10.998	-12.194	-11.022	-4.4525	-10.264	-10.693	-6.8008	-12.301	-13.592	-9.0848	-8.9621	-17.28	-12.316	-8.411	-7.9285	-7.3663	-13.312	-13.378	-11.262	-9.7038	-8.9888	-6.6689	-8.4165	-10.438	-12.619	-9.2215	-10.853	-10.007	-12.326	-11.752	-10.09	-9.6112	-8.4486	-9.7243	-6.0478	-13.182	-11.839	-5.6212	-11.898	-9.0736	-9.43	-12.746	-8.1349	-7.4773	-11.035	-13.573	-11.427
-0.43535	4.333	0.21208	3.9962	-0.69521	1.9759	-0.081647	-1.7023	-3.6783	-1.6541	2.2539	-0.83155	1.7441	2.9462	0.40735	-2.9358	-1.038	-2.6461	0.83925	0.84589	2.3538	0.92799	-2.8747	-0.48247	2.0953	0.024315	-1.7294	-1.0056	0.61645	-0.47975	-0.28843	-5.8752	2.7945	4.8972	-0.83115	2.8341	0.8365	2.8494	1.0938	-0.84144	1.4075	-0.85273	-1.1882	2.5135	-1.2702	-1.1804	1.2859	-0.30875	-0.099225	-2.7809
-3.7852	2.9705	-5.6674	-3.5178	-4.5767	-1.7079	-7.1375	-9.0649	-2.9894	-4.3903	-2.5623	-3.8515	-5.082	-2.9171	0.96757	-1.8137	0.47244	-3.271	-3.6479	-2.9244	-4.4267	1.5036	-6.1327	-3.4305	1.2881	-2.7236	-4.2422	-1.4314	-4.8011	-3.5768	-5.909	-2.6354	-6.995	2.5426	-2.6547	-5.6876	-4.493	-4.4599	-2.0766	0.5082	-1.1817	-1.0583	-2.6663	-2.9203	-7.0998	-3.9492	-2.4061	-6.8043	-6.7797	-0.72947
-3.4738	-4.8784	-0.87567	-4.3101	-6.4243	-2.805	-3.6107	-1.7595	-2.2424	-3.2623	-4.7093	0.37776	1.8888	-9.0724	-6.2584	-4.7195	-3.0338	1.1367	-5.925	-2.7117	-3.738	-7.2546	-2.4199	-5.6264	-3.2353	-8.0191	-3.4002	-1.3117	-7.1141	-5.3851	-5.407	-6.4282	-0.74834	-2.7555	-5.8929	-2.3835	-6.1689	-2.26	-3.619	-1.2972	0.91955	-3.4814	-6.0102	0.078571	-2.421	-7.7926	-7.5149	-1.2086	-1.7304	-8.167
1.1193	0.67203	2.4112	-1.1404	-2.492	-0.31027	-2.3848	0.9749	-1.6732	-6.1883	2.7195	2.5424	-2.4809	-0.26674	-0.93381	0.10134	0.89813	4.0671	0.24349	-2.2869	1.8197	2.9888	-1.8465	1.2549	-0.47642	3.3511	4.9427	5.3687	4.2659	0.41254	0.2904	0.94587	2.5042	0.59541	-0.05945	1.8672	3.369	-2.1714	1.1593	2.9316	-3.2794	-2.3587	-1.092	1.1943	-0.67493	1.467	1.9166	0.67542	-2.6508	-3.3748
6.9344	6.8122	2.2645	2.5763	5.1715	3.2612	3.8278	5.8272	4.5647	6.6729	7.5259	-0.89577	-0.85972	7.2919	10.205	2.7121	4.7979	9.2172	2.4556	5.2885	8.0742	7.1577	4.0821	11.065	6.4867	0.25468	2.1709	2.1411	1.3385	3.2383	6.1802	4.0667	1.146	6.7342	6.0786	9.6421	5.2486	9.8953	6.5271	7.9208	7.9529	8.5178	6.2535	8.3024	4.949	3.1685	7.0569	2.1331	7.9957	9.0917
-13.432	-12.841	-13.763	-14.089	-10.462	-16.146	-13.786	-15.815	-17.479	-16.834	-9.9386	-14.628	-12.696	-15.584	-12.527	-12.578	-12.654	-14.61	-14.928	-10.094	-15.676	-13.127	-10.791	-18.915	-14.809	-13.289	-11.541	-16.223	-15.188	-15.816	-12.496	-14.856	-12.491	-13.634	-14.331	-8.3984	-12.903	-13.179	-19.514	-11.236	-16.703	-13.739	-11.047	-17.05	-15.874	-11.485	-14.711	-9.4216	-11.953	-14.687
0.56767	-0.32845	1.1553	1.022	-3.2768	3.1167	-1.3045	-2.0184	-0.26782	-0.51671	-2.4356	-3.4412	-5.532	2.5528	5.8079	-0.23723	3.0253	-0.14037	1.5972	-1.3753	2.7375	-0.47588	1.7597	1.8729	2.6863	2.1439	0.69743	-0.59454	2.8136	2.9786	1.6874	-0.78302	-1.404	1.0664	-3.4192	-0.31257	1.3414	-0.252	0.12037	0.016069	1.5994	-0.71358	2.9148	-1.7373	2.893	-5.2822	5.6543	-1.9701	1.7421	-0.14537
-6.6551	-7.3931	-7.5237	-0.047523	-2.6549	-8.9199	-4.8152	-6.2159	-7.0802	-4.6687	-7.6629	-6.3789	-1.5509	-7.6795	-6.4664	-5.1148	-6.4894	-8.0947	-5.0236	-3.6778	-6.0971	-9.8999	-4.1923	-1.4009	-2.6012	-9.0112	-5.4922	-5.4119	-4.3501	-7.6325	-4.3601	-3.1157	-6.1164	-4.1428	-8.0459	-7.4325	-0.70462	-8.7813	-6.1095	-6.1438	-6.5483	-3.6625	-2.4925	-10.939	-5.7557	-3.2216	-3.8978	-5.1496	-4.7342	-0.1338
-3.8479	-4.9925	-4.1361	0.86735	2.8789	-4.9271	-2.5636	1.184	-2.1056	-1.5709	-2.2256	0.71575	-0.98327	0.95663	1.9012	2.475	-0.13533	-0.45389	4.3259	5.8559	-2.4711	1.1425	-0.64566	1.5841	-2.2455	-1.4297	-5.8629	-2.8401	-4.8085	-2.677	-5.1852	-0.028974	-0.95019	0.19561	-4.1588	-2.4937	-1.6142	-1.0576	-1.8432	-2.7431	1.3463	3.1653	-5.1621	-3.6646	-4.9364	-1.5101	-3.2198	-2.5211	-1.4273	-4.619
-11.49	-9.9139	-10.635	-12.696	-10.188	-12.355	-12.065	-14.988	-11.434	-12.219	-13.616	-9.4976	-13.218	-12.059	-12.025	-12.441	-5.0921	-9.8448	-14.093	-5.2378	-7.3885	-9.2822	-10.86	-11.273	-9.1361	-12.844	-13.065	-13.847	-12.171	-11.572	-11.989	-11.621	-6.4292	-11.18	-13.056	-11.115	-16.856	-12.289	-12.431	-6.1223	-10.537	-10.196	-14.477	-11.476	-13.97	-6.1288	-10.62	-11.262	-8.4308	-9.7169
5.0944	0.088263	-0.60036	-4.3647	0.75048	2.0605	0.11939	-1.8991	-3.4245	-0.41509	4.6066	-1.4837	0.12853	2.8323	-2.956	2.1478	-0.60933	-0.28477	-1.2625	-1.8226	-0.056605	-2.747	7.8924	-1.4012	1.6751	-3.6373	1.6239	-3.1419	-0.16082	3.2753	3.0038	3.0546	-1.2835	-3.4591	2.1385	2.3055	4.2848	-1.234	2.5322	1.2424	0.89397	0.27596	-3.5618	-2.6926	-4.0886	-0.92499	0.92921	0.96802	-5.9135	1.4241
2.161	0.67955	1.4253	2.7214	2.4884	0.034452	1.8055	-3.0661	-0.3637	2.3771	4.4719	1.2111	3.3967	2.0849	1.4202	4.3886	-4.5143	-2.263	1.6154	3.9058	-1.1155	-3.1169	1.2496	-2.1394	0.21831	6.9202	2.4025	4.2099	4.4825	-0.42857	-1.293	2.6846	1.4698	3.2325	4.5971	2.3296	0.46688	-0.054487	3.6701	3.744	-1.4176	4.0554	5.0249	2.7658	-0.19319	-1.9928	2.7742	-2.2289	0.89326	5.207
-8.76	-13.103	-11.263	-11.537	-12.561	-13.025	-11.096	-14.67	-11.262	-13.177	-12.128	-14.167	-14.6	-11.523	-9.3783	-10.628	-15.868	-13.697	-13.853	-16.67	-14.705	-14.274	-9.3653	-11.335	-9.538	-12.038	-14.536	-13.223	-9.9625	-12.282	-10.375	-8.1406	-10.06	-10.453	-16.302	-11.291	-13.168	-15.966	-13.559	-15.666	-14.258	-13.821	-12.997	-8.7324	-13.009	-11.559	-12.472	-11.216	-13.988	-9.5066
-0.86513	-3.215	-1.8092	-2.8676	-3.1878	1.3726	-3.2499	-0.5901	-5.6983	-4.7148	1.3808	-2.5456	-6.2769	-5.0437	-3.8729	-1.5422	1.275	-1.3472	-1.2242	-2.706	-5.0693	-1.6915	-3.154	-7.804	-1.9671	1.6993	-3.6792	-2.4379	-3.8515	-1.4963	5.5865	-3.7689	-3.9026	-2.1998	-7.7549	0.22017	-3.9118	-8.1372	-1.4658	0.28209	-3.0174	-0.59632	-0.81807	-2.0356	-1.4724	-1.9581	-5.2656	-2.3949	1.4434	-0.32176
-4.4333	-3.7966	-0.042622	0.41851	-1.231	0.99092	1.8088	-0.68797	4.0683	-4.0706	-0.30144	-0.99719	-1.1816	0.6247	-4.326	-3.9194	-4.5384	-3.752	0.23644	-3.6566	-1.7578	-3.376	-1.7857	-2.0533	-2.4877	-4.5086	2.6399	-3.6241	0.51851	-1.0255	-2.8922	-3.4439	1.4783	-6.1121	-2.1131	-1.5045	-1.0242	-0.87745	-5.42	1.6801	-3.4744	-1.6214	-2.1654	0.020615	-1.3364	0.1713	1.0024	-2.0672	-4.6742	1.8782
3.3354	2.7483	-0.80287	-0.13506	-2.146	-2.5444	-1.552	-1.0728	-5.5548	-0.64275	2.3036	-3.6989	-4.5701	-1.07	-2.2564	2.5008	0.40049	0.43041	1.6751	3.0498	5.2293	-2.9437	-2.3741	3.0454	1.1032	-6.1461	-3.3967	5.9402	5.6169	-1.8667	-1.9853	-1.7708	-0.30725	-1.1047	-4.3977	2.554	-1.8434	-1.0951	3.6522	-0.21467	-3.2809	-4.6676	0.44816	2.3741	0.70202	-1.5058	-2.0873	1.3366	-0.26788	-4.8471
-2.833	-1.5395	-1.35	-3.6785	0.86634	-0.90191	1.0656	-0.17031	0.93437	-1.4087	-0.3599	-1.3561	-4.1925	-3.1933	-1.3079	1.6215	1.0492	1.0198	0.057454	-1.4959	-3.2486	-0.17808	-1.1733	0.19388	-5.8815	0.41948	1.3203	-4.9292	1.0214	-2.5304	-1.8634	-0.21223	-4.5641	-1.4556	2.4512	-3.3425	3.3485	-0.70504	-1.6631	-1.0476	-7.3427	-0.13328	-5.8292	-5.2956	1.3064	-0.55014	-1.6352	-0.98492	-3.2127	3.8954
-21.924	-22.334	-17.99	-22.484	-21.472	-25.894	-23.361	-20.778	-23.401	-21.283	-21.562	-23.351	-19.409	-16.018	-20.45	-25.17	-25.844	-23.705	-21.477	-25.021	-22.585	-25.847	-23.134	-24.332	-18.674	-19.499	-25.026	-22.531	-20.032	-21.244	-18.958	-20.98	-24.285	-17.196	-24.062	-19.513	-24.304	-22.169	-22.012	-21.59	-26.451	-17.881	-27.552	-21.475	-17.894	-23.376	-22.328	-21.781	-24.076	-21.015
-6.5293	-0.55551	0.26109	-4.767	-0.90459	-0.6347	1.2382	-2.4886	0.059089	-3.4715	0.26077	0.67408	-2.6272	3.5538	0.24364	-1.0023	1.024	-2.4008	0.11598	1.5292	-3.8668	2.4325	-3.5328	1.0136	-3.5261	-4.045	2.3597	-4.4347	-4.4581	-2.3613	-1.4202	-3.005	-2.9129	-2.3559	-3.0046	-1.5833	-4.1386	0.27443	-1.7581	3.9951	7.2519	-1.348	-1.4151	-0.9698	1.9329	-2.2937	-3.7308	-7.0786	-1.2368	-0.18856
-11.923	-12.11	-13.383	-11.934	-14.903	-13.263	-6.9438	-12.633	-16.088	-13.959	-13.759	-15.259	-13.924	-14.13	-13.075	-16.724	-8.4723	-15.053	-12.663	-8.1113	-9.6336	-13.084	-12.612	-12.948	-8.7088	-8.3449	-12.17	-14.505	-15.625	-8.2125	-14.107	-10.9	-10.657	-7.8107	-10.229	-12.038	-15.072	-12.168	-11.416	-7.9788	-12.847	-9.909	-13.775	-9.3166	-12.378	-10.198	-11.825	-14.668	-11.715	-11.503
-9.9209	-9.8325	-13.95	-8.5314	-12.309	-11.684	-12.129	-10.004	-13.94	-9.8298	-13.51	-10.925	-14.205	-12.057	-8.415	-11.106	-14.349	-10.57	-13.517	-5.7369	-14.944	-10.3	-7.9878	-12.671	-13.67	-13.539	-13.662	-6.7254	-11.34	-9.8826	-11.643	-11.366	-10.61	-10.335	-11.573	-12.824	-11.003	-11.641	-7.7628	-10.451	-12.487	-9.2432	-9.7386	-10.741	-13.596	-8.2962	-11.312	-11.203	-10.947	-9.6253
-13.669	-15.683	-15.321	-8.5263	-11.447	-21.022	-16.387	-15.16	-14.776	-13.951	-17.313	-13.807	-12.128	-18.496	-15.785	-16.088	-18.509	-14.634	-15.067	-14.567	-13.059	-13.013	-15.794	-13.399	-14.066	-16.449	-13.46	-16.324	-14.478	-11.27	-10.012	-14.154	-14.516	-10.011	-18.938	-13.29	-12.179	-11.625	-13.089	-16.82	-14.441	-12.719	-11.813	-13.218	-13.523	-8.927	-11.048	-16.374	-12.767	-12.534
-3.2341	-1.5276	-6.1533	-5.102	-4.4359	-1.3063	-3.7718	-3.1545	-3.6499	-7.7461	-2.3668	-3.8618	-5.2569	-0.29126	-0.49556	-5.7484	-2.878	-3.7852	-2.789	-4.8868	0.96709	-4.4795	-5.8652	-2.1725	0.10975	-6.6349	-6.1338	-1.791	-5.5974	0.040101	-8.1186	2.8684	-2.2867	-4.9225	-0.57082	-6.0489	-3.1015	-5.5397	-1.7052	-0.57198	-2.6878	-5.4835	-2.9606	-2.573	-4.7462	-3.6673	-4.9093	-3.3045	-6.4319	-7.5442
-6.6357	-7.6448	-5.2374	-7.1672	-5.3287	-6.8104	-0.81	-7.4685	-4.3785	-3.2477	-5.3131	-7.222	-8.2906	-3.5641	-5.2517	-8.1857	-4.6993	-5.575	-5.5273	-5.0571	-4.3814	-0.17429	-8.991	-5.9214	-5.5823	-8.7818	-8.9067	-1.8261	-0.91621	-3.1522	-6.4391	-8.8613	-6.1791	-3.8058	-4.7918	-6.53	-5.2679	-6.0163	-8.6214	-3.3732	-4.2044	-3.6659	-5.6233	-3.5101	-6.3429	-8.0677	-3.4442	-2.89	-5.2976	-2.5401
2.5826	-3.0049	-3.5679	4.4966	-0.26299	-0.43116	-0.50147	0.58528	1.9985	0.076279	1.2769	-1.7908	-0.92903	3.0089	0.34697	1.963	0.67938	-2.563	-0.15882	2.3858	-2.2046	2.1039	-2.0993	3.4435	3.6013	3.5453	2.5878	0.9383	0.51026	-0.46974	2.4371	4.671	3.2305	-0.39658	2.3154	0.040576	0.80138	0.32889	2.2476	6.4875	1.5772	0.16718	1.1401	4.5367	0.075022	0.33089	-1.7508	-0.85673	3.1927	-1.2269
-3.4655	-11.631	-6.9414	-6.1465	-7.0959	-8.5566	-1.6847	-9.9644	-2.4439	-6.4727	-3.5722	-7.0334	-7.7582	-9.7324	-11.136	-13.374	-7.4944	-6.0232	-3.9846	-10.784	-5.7739	-3.6345	-6.9223	-8.4454	-9.7149	-6.3313	-4.226	-6.7619	-7.4659	-9.0898	-8.0324	-8.2048	-5.8509	-5.5124	-8.9179	-11.888	-13.84	-3.9379	-2.7835	-10.179	-6.4047	-6.4746	-9.2475	-7.637	-6.6225	-7.4429	-9.5382	-7.8474	-4.88	-8.3899
-9.4858	-10.893	-9.3921	-8.8838	-9.2736	-8.3556	-12.012	-12.603	-1.6329	-7.1079	-7.5443	-12.179	-8.3255	-7.839	-10.311	-10.956	-9.907	-7.2809	-11.637	-10.176	-9.4189	-6.5841	-9.8606	-11.083	-5.6361	-10.294	-8.3915	-10.152	-11.942	-9.2758	-6.2544	-4.6525	-7.9696	-13.307	-7.3316	-6.6461	-10.047	-9.726	-6.9396	-8.3046	-11.551	-13.692	-12.469	-10.08	-8.1841	-8.8315	-9.0573	-9.8702	-10.935	-12.375
2.7497	1.227	2.0385	5.0181	-0.83411	5.5734	1.0076	-0.94922	1.7376	2.5226	4.6469	4.769	4.8533	0.62429	3.3844	2.7132	-0.84489	1.5761	-0.84297	1.7655	-1.8042	-2.323	4.1215	6.5492	-0.62581	5.4031	4.4618	9.8702	4.0231	3.8178	0.78989	1.8054	-0.67263	2.4024	5.09	2.1383	5.203	0.97544	5.2607	-1.4392	3.1566	3.4502	3.8807	2.1546	1.8141	3.8917	3.8294	3.0723	2.5153	5.0563
-1.3002	2.0109	-2.388	-3.118	1.5423	-0.95696	-0.11428	-0.42121	-1.2967	-0.35183	-1.802	-2.521	2.3323	1.2419	1.6672	2.8865	0.12014	0.096133	-0.83651	-0.84946	1.3938	-3.4944	-0.59067	1.324	1.7227	-1.7918	2.1372	-0.79867	0.70739	1.2963	2.4304	0.35087	0.063511	1.521	-0.71026	-1.8015	0.42344	2.8355	2.8208	-5.8603	0.2911	0.5367	-0.85151	2.0215	-1.4119	-1.9001	-2.0155	1.3809	-0.86341	-2.5857
1.7423	5.4079	-1.9089	2.4678	2.4257	-2.6708	1.6282	2.7545	-1.4032	-2.3599	3.1482	0.61485	-1.8634	3.1345	0.0037136	2.0635	-1.4552	0.19637	1.0027	0.051829	1.9189	1.3814	-2.3309	2.1184	-0.81249	5.4278	-2.8129	0.31296	3.6763	-0.5703	2.0059	-0.48521	1.7809	3.734	-1.5078	1.068	0.91001	1.5606	-0.20845	-2.7566	-1.9925	-1.1131	-2.5861	-0.26184	0.32206	-3.0999	2.2875	2.0245	-0.15013	4.3837
-7.0308	0.27123	-6.3492	-1.419	-4.5172	-3.8864	-0.36485	-2.7619	-7.0444	-6.3155	-4.5118	-3.6203	-2.6639	-1.1864	-3.2133	-0.69261	-3.8482	-3.7091	-4.4267	-1.9443	4.8516	-8.2717	-7.4385	-3.7932	-0.8533	-4.9553	-4.0758	2.7396	-8.1692	-5.5516	-3.6623	-2.842	-2.9942	-3.4572	-2.5876	-3.266	-0.60078	0.3278	0.78008	-2.7314	-3.7338	-1.5768	-4.7645	-3.7952	-3.0086	-1.0781	-0.4051	-4.9801	1.9676	-3.0777
-14.179	-14.56	-10.643	-13.189	-15.147	-12.628	-11.207	-14.346	-17.321	-12.965	-16.621	-13.392	-12.789	-9.0926	-10.897	-12.509	-15.003	-18.088	-14.796	-14.341	-15.221	-13.383	-13.125	-16.422	-16.807	-13.119	-19.628	-14.803	-15.963	-15.609	-18.911	-13.717	-12.576	-13.845	-14.65	-11.301	-18.402	-12.75	-12.01	-12.498	-22.082	-12.613	-15.304	-15.857	-12.009	-9.0587	-16.394	-11.363	-11.865	-13.027
-19.193	-28.482	-20.334	-24.948	-18.166	-21.926	-20.691	-21.458	-24.45	-21.03	-22.933	-23.056	-20.55	-24.992	-24.514	-22.58	-25.981	-22.955	-22.928	-26.135	-19.69	-22.05	-17.697	-24.647	-18.896	-22.655	-23.419	-22.482	-26.67	-26.328	-21.74	-21.746	-23.099	-19.208	-23.998	-20.133	-20.858	-17.375	-23.778	-24.527	-22.399	-21.955	-22.363	-23.119	-22.427	-19.27	-20.9	-19.717	-24.872	-20.425
-13.31	-9.5194	-9.359	-7.7824	-12.634	-13.273	-3.6897	-12.463	-12.025	-12.239	-9.2849	-10.536	-12.029	-10.395	-5.8463	-14.281	-7.0503	-12.731	-11.059	-6.3089	-8.7797	-10.763	-9.8309	-12.028	-8.797	-9.2107	-12.99	-9.2989	-7.0342	-11.812	-15.327	-12.079	-11.586	-9.2232	-14.672	-10.145	-11.833	-14.246	-15.028	-15.077	-11.447	-12.409	-17.457	-11.95	-12.896	-8.3475	-9.5532	-11.248	-17.418	-7.4466
-1.1644	-0.042931	0.51761	3.5439	-2.778	1.925	-4.3378	-3.2064	-1.262	0.36186	-2.0075	-5.0354	2.0109	-5.6202	-4.4453	0.59582	-1.8377	-0.07965	0.18139	-1.8706	-2.8612	-1.6351	-0.5808	0.017299	-0.21985	-0.069385	-4.5778	-1.8782	-3.8461	-1.7507	-4.3496	-0.69384	0.68536	2.0673	-6.1539	-2.2784	-6.042	-2.5385	-2.3743	-5.4936	-0.94903	-2.2498	0.88456	-1.0876	-0.49926	4.2476	1.5497	-9.3853	2.6737	2.1263
-16.461	-15.593	-11.344	-12.811	-13.98	-11.204	-10.991	-12.078	-14.365	-12.701	-18.162	-13.256	-11.097	-15.64	-14.83	-12.434	-14.862	-13.183	-17.473	-12.148	-12.772	-20.211	-14.86	-8.4928	-16.834	-9.417	-13.2	-16.962	-13.39	-13.134	-15.212	-14.521	-13.96	-14.474	-14.603	-17.324	-15.747	-17.396	-14.91	-12.496	-13.139	-15.806	-16.386	-13.476	-12.7	-9.1904	-14.381	-12.999	-11.289	-15.191
-10.468	-10.782	-12.259	-11.439	-12.364	-7.8223	-12.181	-11.274	-11.611	-13.153	-9.2932	-13.386	-12.873	-8.9721	-14.013	-12.226	-11.406	-8.0311	-10.236	-13.98	-10.991	-12.089	-13.898	-12.634	-14.22	-7.0813	-13.581	-14.689	-10.857	-13.815	-13.53	-16.389	-11.603	-13.818	-11.753	-12.9	-14.87	-11.092	-11.672	-11.911	-13.479	-10.822	-12.3	-10.266	-8.7621	-12.507	-13.419	-9.6947	-16.76	-9.9107
-12.724	-10.866	-13.136	-9.2215	-6.5447	-12.191	-8.8189	-12.854	-11.691	-11.296	-11.595	-8.7428	-15.891	-6.2363	-13.066	-8.702	-15.087	-11.833	-7.5928	-15.463	-3.1498	-8.7628	-3.5978	-10.326	-13.285	-10.876	-13.636	-10.792	-13.345	-11.805	-10.994	-6.6137	-15.791	-9.0922	-10.866	-9.6776	-8.3835	-7.0362	-7.3376	-13.029	-8.1876	-14.616	-11.943	-10.639	-12.71	-14.087	-10.425	-7.9262	-9.8799	-11.082
-4.8706	-1.8008	-0.86695	1.2319	-2.7214	-7.0559	2.0888	-4.9429	-2.9387	-2.4981	-2.8955	-1.9432	-1.1152	-0.28866	-6.1079	-1.9324	-0.38318	-4.3977	-0.50751	-1.099	-5.1664	-4.7053	-2.5568	-0.84578	-5.4407	-2.0863	0.50849	-7.9773	2.6315	-2.7727	-2.706	-1.8595	-5.5961	-2.1675	-0.34887	-0.83226	3.6812	0.75319	-1.7691	-4.0146	-6.739	-4.9795	-1.4204	-5.7092	0.66147	-7.3892	-2.5567	2.6772	1.6238	-1.6311
3.3207	0.28454	-1.2673	-5.3615	0.97414	-3.7957	-3.0115	-3.4606	-1.5331	-1.4438	-4.8668	1.4285	-1.5645	2.2728	-0.40271	-5.287	-5.1013	3.2335	-1.8005	-7.8862	1.1459	-5.147	-2.0389	-0.52991	0.83468	1.7202	-0.034958	3.0507	1.8165	-0.83153	-0.30536	-5.3769	0.56565	-4.8507	0.43393	-0.85724	-3.6206	-5.3225	-10.164	-2.4735	-5.5741	-7.1531	-0.7348	-6.8372	-5.8885	-5.0282	-2.5124	0.030445	0.10932	-0.3261
-12.173	-12.696	-12.501	-15.774	-13.835	-10.171	-17.433	-10.138	-9.1228	-12.87	-15.752	-10.499	-12.063	-14.425	-10.283	-15.064	-11.633	-12.366	-11.092	-13.921	-15.538	-8.3548	-9.5445	-10.346	-7.4762	-8.3063	-15.503	-14.343	-7.8433	-10.035	-16.485	-8.0487	-18.11	-17.053	-13.902	-11.486	-14.11	-11.108	-12.035	-10.203	-11.49	-9.7188	-12.304	-13.232	-9.0596	-13.152	-10.234	-10.002	-10.652	-9.8282
-14.662	-8.4554	-12.093	-12.257	-10.948	-15.606	-11.899	-15.936	-13.419	-7.7353	-12.964	-12.084	-12.909	-12.688	-12.113	-8.7491	-11.801	-15.049	-12.03	-14.013	-10.779	-9.2678	-12.323	-12.512	-9.8293	-11.655	-14.981	-10.32	-15.712	-14.569	-12.118	-12.76	-12.6	-11.572	-9.0194	-14.657	-11.977	-8.8626	-10.111	-10.315	-12.46	-12.336	-13.689	-13.486	-10.709	-9.9518	-12.022	-15.115	-11.094	-15.749
6.0083	5.8165	8.0561	4.2531	3.5259	-0.27383	6.2101	8.0971	8.3877	11.471	9.8189	8.4889	7.5981	10.339	8.4455	8.4138	3.5539	5.7306	3.4691	10.718	6.0832	6.7832	6.2283	7.7756	7.8339	5.4422	6.784	6.8937	10.151	5.3611	7.2445	5.2529	7.2356	9.2479	4.0223	2.5618	7.0242	7.7048	4.75	8.8407	6.6264	3.0021	7.8764	4.337	8.8419	8.9947	7.1622	6.0464	5.4452	6.6293
-6.0798	-9.0112	-5.1495	-12.562	-5.9041	-4.7422	-6.3199	-9.013	-7.0339	-8.2064	-6.8808	-9.7777	-5.8326	-6.2993	-11.315	-9.6153	-8.7986	-4.5888	-5.0355	-5.2319	-3.7606	-9.1709	-8.6821	-3.0755	-4.4399	-6.781	-9.4026	-3.2764	-7.0438	-10.009	-9.8775	-9.844	-8.1736	-6.5754	-2.1749	-2.7811	-7.7767	-6.4514	-7.2617	-6.5415	-13.114	-7.1796	-7.1356	-7.3218	-6.4263	-11.234	-9.8972	-10.565	-12.726	-5.8245
3.0897	3.6037	8.827	11.035	10.97	4.7173	9.0597	10.745	8.1565	8.9647	7.9269	4.323	6.9334	5.5213	8.6944	9.1731	8.6717	9.0654	7.8701	7.62	6.1513	13.284	10.459	13.373	7.4494	9.9889	10.02	9.6888	9.8135	12.09	8.6751	7.1154	7.0875	9.4844	8.0949	9.2673	9.1298	7.8374	6.2184	6.3517	7.9588	4.4932	5.8627	5.9945	9.2686	5.879	9.3105	6.7171	5.7907	12.271
-3.6429	-7.5076	-10.849	-7.5795	-7.8387	-7.7141	-7.428	-10.107	-14.162	-5.8707	-11.417	-8.0674	-9.4349	-7.9949	-8.3174	-14.537	-8.1289	-9.9589	-8.6186	-8.1393	-9.3617	-12.509	-8.9872	-9.205	-10.072	-10.465	-12.932	-4.5878	-9.5454	-11	-13.33	-10.882	-4.6345	-8.7014	-9.0851	-10.859	-11.683	-10.155	-6.4948	-11.657	-15.767	-7.8085	-9.0171	-7.2992	-12.547	-7.8804	-9.449	-11.829	-7.9605	-10.856
[truncated: 427 more rows]
[truncated: 150 more columns]
