# Supplementary material for: Genetic dissection of main and epistatic effects of QTL based on augmented triple test cross design
Source: PLoS One. 2017 Dec 14;12(12):e0189054. doi: 10.1371/journal.pone.0189054 (PMC5730204; doi:10.1371/journal.pone.0189054)
Supplement: S7 Supporting Information — (ZIP) [file pone.0189054.s007.zip › z2_1450_0.2_5.csv]

-3.65	-3.105	-1.5986	-5.9197	-5.0129	-7.7423	-5.0457	-7.2258	-2.2064	-6.2605	0.56035	-6.9001	-1.4988	-8.7299	-2.5438	2.8404	-5.6721	-9.1962	-9.3726	1.8924	-6.5117	-8.8988	-6.0667	-1.2044	-5.5954	-2.0929	-2.6246	-5.4225	-6.9245	-5.9418	-6.0342	-8.3666	-2.5662	-3.8401	-7.0859	-6.7348	-4.6938	-0.76584	-2.611	-5.6521	-0.62097	-0.57781	0.022275	-4.7447	-1.8128	1.6533	-4.3147	0.27323	-7.9847	-11.235
-1.371	2.857	-0.16328	2.6833	0.61908	0.18365	0.46628	3.1044	1.2035	-1.857	6.6402	-3.519	3.0327	6.1599	5.4051	-1.0063	-6.3646	-2.3958	-2.404	-5.2756	-0.62742	2.375	-4.6458	5.4547	3.6306	4.8034	1.2934	2.1148	-1.2298	2.8243	1.6135	1.5774	-2.4075	0.95211	-0.76025	6.1213	-0.72711	7.5851	0.73859	3.4671	14.861	3.2831	-2.7811	3.146	3.4649	4.5087	1.6469	5.8534	1.3762	3.9694
-3.879	-4.532	-3.5314	0.4875	-7.7252	-6.0211	-9.0854	-2.8122	-5.335	-8.2743	-10.692	-8.3993	-5.1984	-2.5413	-5.1197	-10.367	-4.363	-5.8975	-4.8693	0.92361	-9.5427	-3.0738	-10.518	-6.1091	-1.9174	-4.9557	-2.2893	-10.097	1.9208	0.80377	-10.875	-2.7799	-7.257	-2.8781	-8.7819	-10.206	-7.8388	-2.5256	-9.7803	-7.6247	-4.02	-7.3871	-6.4478	-1.8992	-5.1927	-5.8178	-7.661	-3.7692	-0.17084	-3.9172
-17.358	-15.48	-14.827	-12.299	-17.187	-16.86	-11.681	-19.951	-15.252	-14.601	-17.007	-6.9012	-7.1705	-14.856	-12.489	-7.6481	-14.264	-10.148	-16.229	-12.518	-14.082	-11.025	-8.7397	-12.194	-21.306	-13.699	-18.697	-16.137	-6.2673	-12.312	-13.45	-7.1477	-12.498	-14.77	-15.392	-17.337	-12.292	-9.9098	-18.529	-16.881	-14.489	-15.697	-12.971	-15.593	-12.144	-9.2665	-15.048	-18.763	-8.9296	-22.7
3.4669	-1.0937	1.3468	2.0652	-0.65119	-1.7	2.3851	1.1363	-0.24346	1.0179	4.2753	-4.0619	-1.968	1.2513	-7.9049	-0.96797	3.4401	-4.5029	-0.25128	-10.674	3.3974	-0.19277	2.8095	0.32504	0.04591	-4.9118	-1.1708	0.38869	-1.8486	4.2186	9.942	-0.92847	1.3605	-3.9985	2.4728	-0.42811	-8.5211	3.6352	0.60492	-7.7371	-5.646	2.9086	-1.0996	-0.68638	1.2923	1.0011	-2.068	-7.4371	-1.6848	-4.7182
-10.284	-11.425	-4.9649	-8.8294	-1.6915	-1.8403	-14.585	-5.4798	-11.217	-1.234	-6.032	-6.4623	-7.0348	-8.4283	-10.23	-7.2457	-5.593	-10.73	-6.8019	-9.0378	-11.963	-8.6309	-3.8723	-9.8685	-8.5745	-1.822	-3.5912	-3.8098	-5.7945	-9.8388	-4.6483	3.8898	-4.1265	-3.4056	-10.103	0.86896	-9.768	-1.4014	-3.0673	-8.7611	-5.2822	-8.9402	-9.5715	-6.8335	-6.9324	-8.2009	-7.8432	-7.8363	2.2581	-3.5621
-18.153	-19.877	-18.479	-16.691	-8.9224	-11.359	-12.886	-11.095	-20.247	-14.33	-15.729	-15.344	-10.583	-3.4597	-15.196	-18.391	-13.234	-9.5581	-14.733	-14.14	-16.087	-11.828	-15.861	-15.93	-12.791	-10.626	-17.944	-20.622	-16.079	-21.221	-17.344	-9.7124	-18.919	-13.902	-14.456	-14.561	-17.105	-13.055	-12.534	-9.6946	-14.377	-16.056	-12.015	-19.033	-13.275	-14.574	-16.868	-13.872	-14.147	-25.966
-11.406	-12.312	-14.903	-14.517	-14.291	-18.116	-18.67	-9.8417	-10.305	-3.4977	-7.3954	-15.4	-9.8437	-7.979	-14.46	-16.446	-12.525	-10.029	-18.104	-13.398	-16.91	-17.628	-13.231	-15.063	-15.152	-13.028	-15.945	-7.2069	-16.099	-18.495	-11.833	-16.574	-15.936	-19.879	-18.434	-10.899	-12.451	-16.868	-12	-10.351	-12.786	-12.576	-11.649	-5.8234	-12.846	-16.789	-13.801	-14.008	-17.622	-10.836
-2.8098	-9.8277	1.6515	-6.245	-6.4602	0.3037	-7.5184	-3.5208	-5.8378	-7.5987	-0.68096	-5.8047	-12.614	-0.45355	-9.1055	0.64211	-7.1785	-1.8342	-2.4217	-3.3779	-5.0362	-8.8844	-12.933	-4.1142	-2.4332	-6.7053	-13.213	-9.6598	-5.9289	-9.267	-6.4047	-8.3487	-5.3709	-7.2243	-8.9852	-3.7907	-5.6993	-0.2165	-3.1921	-1.208	-1.1436	-3.252	0.15289	-7.2723	-1.0242	0.64083	-6.9992	0.5931	-4.1639	-11.955
4.504	8.7106	7.6343	2.172	5.4214	0.73973	8.3789	5.0488	9.1656	7.1407	7.986	6.2933	10.036	11.03	14.567	5.0211	3.6996	4.5283	4.2105	2.4243	11.665	2.2083	8.8848	6.3951	7.3995	3.8817	11.107	8.4817	8.6825	9.0923	2.3139	10.733	-1.902	2.4903	3.126	6.8369	4.4404	0.29075	12.27	7.4531	5.7381	7.3582	6.9484	10.115	8.1763	10.776	5.8904	13.308	6.1739	7.3064
-11.531	-9.1017	-13.373	-17.023	-11.519	-19.379	-14.264	-13.479	-8.9894	-17.359	-12.059	-7.5147	-12.858	-14.613	-6.7804	-7.4017	-10.924	-10.808	-10.097	-10.31	-11.851	-13.941	-7.9566	-10.625	-11.166	-9.3061	-9.8358	-11.227	-11.359	-9.1242	-15.637	-12.497	-10.205	-4.3321	-8.1104	-7.6313	-10.93	-13.874	-9.7842	-8.6645	-6.804	-14.534	-8.9465	-14.31	-16.822	-10.682	-9.0738	-7.4029	-6.9809	-10.345
-5.4532	-0.15231	-1.735	-5.6538	-4.9933	-3.6856	-9.0827	-4.9978	-2.5179	-0.5732	-3.3905	-3.6243	0.48675	1.7853	-6.4628	-3.4849	-0.35282	-2.5038	-3.328	-0.27132	-4.3299	-5.9597	3.1345	-2.7639	-9.677	2.5532	3.8004	-5.7954	-5.3404	0.89984	-9.8816	-4.7596	-2.7916	5.8694	-3.2773	-2.0214	-1.1672	-2.1873	0.42703	-4.669	-1.3529	-0.21756	0.28891	-1.7033	-4.1273	-2.5644	5.1474	-3.2334	0.68026	-1.2195
-25.248	-16.85	-18.985	-19.436	-18.555	-20.016	-18.024	-25.213	-21.56	-23.314	-18.076	-15.967	-27.251	-23.605	-20.108	-19.869	-20.084	-18.572	-22.326	-12.621	-19.116	-30.872	-18.946	-16.854	-20.706	-17.274	-21.338	-19.286	-26.439	-20.008	-19.811	-16.749	-21.04	-23.963	-21.273	-17.232	-22.788	-14.236	-19.748	-17.812	-20.067	-22.451	-24.437	-23.492	-16.134	-20.365	-21.328	-21.553	-19.407	-13.453
5.4347	1.7934	-1.4764	-2.8037	-4.724	-1.0662	4.4039	1.5717	-0.29709	0.8914	-2.6622	-2.9379	3.2239	3.6927	7.3131	-5.8927	4.1358	3.9577	3.4955	-1.7488	-0.5615	-2.8715	1.4687	1.3939	2.4817	3.4382	3.1288	3.87	4.8303	0.73681	3.6238	-0.64252	8.2911	0.42317	6.9913	-0.72542	0.46451	9.2031	-1.2218	2.4159	1.5548	6.6355	2.9735	1.2489	-6.4175	8.6564	2.6634	2.6095	-5.7016	4.467
-24.294	-22.318	-22.762	-18.455	-19.352	-17.038	-21.024	-18.929	-16.78	-17.288	-17.933	-16.761	-13.947	-16.916	-19.898	-14.456	-17.48	-15.816	-14.705	-24.644	-18.376	-23.159	-26.106	-15.978	-17.302	-20.45	-16.086	-15.661	-15.97	-22.865	-16.572	-25.205	-23.757	-16.28	-19.195	-14.893	-26.541	-27.31	-21.966	-19.261	-20.06	-21.115	-27.837	-15.411	-25.537	-15.484	-22.879	-20.958	-21.71	-20.226
11.924	6.9348	12.71	5.585	13.484	14.389	9.6293	9.5515	11.415	16.746	3.2903	7.4279	8.9864	7.5404	12.917	8.2041	10.922	6.7601	11.967	4.8607	17.693	9.9382	6.0468	12.685	10.817	9.9704	11.359	10.276	12.285	10.02	3.0178	12.57	5.6137	14.367	19.721	1.5457	11.566	13.68	6.3046	8.0432	9.267	11.467	9.547	11.919	9.6248	13.791	7.5972	19.56	14.096	4.2118
2.0074	7.8272	2.3701	8.6363	6.8389	8.7771	7.8928	0.99231	6.333	-1.9218	1.5832	4.9103	6.2252	6.9558	11.588	9.8016	11.248	4.4578	3.7122	7.4236	1.3038	4.0598	6.0677	2.3836	5.3809	1.4368	4.4048	-0.22445	7.5867	10.315	2.0261	-2.1707	7.4821	4.0698	11.983	7.8659	10.045	7.145	6.5613	1.9672	3.9685	5.0221	8.1334	8.1061	8.5127	5.3878	8.5244	5.9538	7.413	1.6802
-11.997	-4.4448	-9.2062	0.28369	-5.8955	-4.3406	-3.0363	-6.9401	-2.4014	-1.2027	-4.9102	-5.1133	-7.993	-1.4684	-2.5131	-4.2027	0.22949	-6.557	0.54072	-3.5066	-7.956	1.175	-4.0292	-8.6824	-10.157	-7.8762	-8.3012	-7.9508	-12.615	-11.764	0.34729	-7.5065	-6.1811	-2.2165	-4.9441	-0.64449	-4.3214	-2.8383	-4.626	-3.9317	0.16027	-5.4	-7.7942	-2.9318	-7.37	1.5758	-8.8518	-9.3537	-3.1195	-8.2932
0.49022	-1.4811	-6.9414	-5.8758	-1.891	-7.7112	-1.6629	-3.9125	-6.3516	-0.72645	-5.3948	-4.6878	-3.3864	5.9963	-1.2121	1.9408	-3.2237	-4.5572	-4.8609	-1.5221	-12.942	-1.9112	-6.7737	-1.8262	-5.2544	-2.2894	-4.762	-6.1964	-8.5158	-2.8954	-5.3519	0.056374	0.41165	-2.0474	-7.2526	-5.1445	-1.7723	1.3893	-6.4619	-6.1668	-2.6317	-6.6961	-3.8323	-7.0405	0.4802	-6.5465	-6.0906	-2.8392	-3.9812	-2.2196
-5.3652	-3.8789	0.33822	-2.897	-6.1634	-2.5002	-10.721	-4.2437	-4.9222	0.3356	-0.65805	-3.2925	-4.4754	-4.332	-4.4799	-4.5321	-4.9504	-5.8916	0.40315	-3.522	-2.6508	-7.3321	-0.51005	-3.7951	-2.8508	-2.3588	-7.9589	-2.9516	-1.107	-3.0397	-2.7468	-7.2178	-5.5785	-1.8586	0.89839	-10.12	-5.6349	-5.8779	-10.053	-0.5943	-7.6298	-5.6257	-9.6189	-1.9906	-7.3578	-6.1675	-0.42186	-0.87825	-7.6115	-4.0517
0.79277	-8.262	-0.55129	-3.2332	1.2955	1.4748	-7.4957	1.2135	1.615	2.701	3.6865	-0.98265	0.73381	-5.3694	5.3923	-1.118	1.757	-0.71287	-6.5392	0.40496	4.5888	-8.072	-0.36621	2.0798	4.1509	3.6399	-2.3397	-8.2606	-4.8832	-0.97896	-5.0977	1.3022	-7.9699	-8.6192	2.9206	-4.3765	-0.20046	-2.97	3.2296	-0.15058	4.0688	-6.4612	0.74064	-2.2336	0.30681	0.62894	1.0644	2.0406	1.4738	-5.2505
-5.1888	2.306	-3.1482	-0.61579	0.41543	-6.2346	-2.3498	-2.0336	-5.2661	0.92763	-2.9763	-0.14578	-1.7403	-8.745	-3.9834	-6.3298	-4.3786	-10.136	1.0566	-3.023	-2.8572	-3.637	-1.4672	-5.1098	-10.188	-2.0798	2.4131	-4.3426	-3.1277	3.5025	-1.6516	-12.054	-0.33091	-7.2387	-5.8164	-6.6537	1.1632	-6.7505	-10.816	0.27849	-1.469	1.1554	-3.0684	-0.19007	2.1424	-0.62659	-8.9868	-3.5519	-2.3574	-6.8485
4.6128	0.11925	-2.6413	-1.7104	0.32679	-0.13813	1.0344	0.24514	3.3371	-4.478	0.63915	0.61269	0.90471	-0.31993	3.6539	3.4487	-0.44711	1.2475	0.021843	3.7925	2.4958	1.6332	4.0175	-3.4063	1.6059	-2.6428	2.188	1.1244	-4.1061	-0.089433	-2.8217	2.9362	3.107	1.7361	-5.1489	0.30764	-0.0255	-0.073163	-3.2941	3.8402	0.22813	4.1168	1.7897	-1.3752	-2.0308	-0.81115	1.2973	5.537	-1.6402	-3.1375
-24.484	-27.662	-26.566	-30.448	-19.247	-25.472	-17.521	-21.484	-26.064	-22.749	-20.275	-22.644	-19.951	-23.67	-15.915	-18.995	-20.552	-25.136	-19.197	-23.464	-21.752	-17.1	-21.527	-26.521	-23.634	-26.933	-22.395	-23.89	-16.508	-19.482	-20.768	-13.872	-15.637	-20.411	-20.349	-23.799	-26.295	-24.144	-24.71	-18.967	-23.754	-23.277	-22.067	-25.748	-27.918	-24.952	-22.395	-18.148	-21.124	-19.877
-4.9682	5.5879	-1.336	-2.9076	5.2122	-1.0886	-5.0984	1.568	3.9383	10.112	-4.1012	-3.3191	3.8229	8.2664	6.4223	-1.4739	2.1656	2.4882	5.5892	0.084398	-0.95191	-5.7488	2.5027	6.9002	0.70542	3.5526	3.7957	7.7164	1.6384	-4.7564	5.4448	6.695	1.8818	-1.4638	-0.34253	1.638	-3.7078	3.5797	-1.3586	1.9134	3.6215	1.9797	5.7397	6.2902	-0.32182	-3.3033	-3.8082	0.35876	0.73669	-0.14731
1.075	3.0037	4.1668	-4.5018	-6.2586	1.8008	6.6123	-1.7455	4.0141	4.9321	0.65165	-2.547	3.1777	1.3249	-0.5448	-2.5725	-7.726	2.882	2.5354	4.3881	4.1153	-4.9793	-0.075383	-4.1285	5.7567	2.2984	0.90785	-0.32288	7.0412	-3.8845	8.0542	7.0389	2.0135	1.1692	-0.17326	-3.3424	-2.1824	-7.1346	-0.48432	2.3906	1.7238	1.8397	4.545	-4.0449	7.9178	-10.954	4.2772	0.20472	1.7879	2.214
-5.8257	-3.3287	-1.3125	-3.0138	-5.5971	-2.9741	-0.72469	-2.559	-5.159	-6.8887	-2.9626	-9.9195	-1.7785	-8.7169	-6.9622	2.6017	-3.7476	9.1781	3.0582	4.4426	0.87788	-5.7109	1.2492	-0.31119	3.8878	-10.234	-2.6875	-3.1736	-5.7483	0.060294	1.203	-7.9438	-0.69642	-5.1143	-3.4223	-1.3396	1.5819	-4.2263	-1.2517	-5.6472	-8.493	-3.8492	6.0415	-0.35949	-3.2087	-7.3399	-6.0644	-0.11763	-1.026	-1.7263
-9.7388	-9.1741	-11.334	-9.4915	-13.93	-5.5177	-3.3051	-9.5461	-9.5165	-11.816	-4.47	-14.229	-4.6648	-10.932	-3.3608	-15.238	-10.067	-0.75116	-12.561	-10.667	-3.8982	-14.477	-17.159	-11.028	-9.0845	-5.8496	-12.051	-14.668	-9.4885	-11.721	-10.27	-6.988	-3.3117	-10.799	-14.064	-10.102	-10.189	-10.088	-3.3824	-14.605	-10.72	-4.0644	-8.0887	-12.984	-13.568	-7.4191	-8.3945	-8.6203	-11.255	-9.9472
-7.8149	2.3588	0.18817	-1.3307	-0.20119	-3.6066	-4.3543	-10.229	0.82746	-0.82009	-2.6308	-0.84172	-5.9237	-0.034725	1.486	-0.85394	-0.86579	-3.0868	-0.64768	3.669	-5.7908	-2.5118	-8.3845	2.2769	-1.4888	0.14441	2.0539	0.26464	1.5317	-4.9205	-7.2713	-4.108	-1.3866	0.96792	5.7437	-0.15122	-4.8955	-6.6141	-2.9232	-0.34629	-5.4117	3.3221	-4.4773	-0.78012	1.0145	-6.0763	4.1017	-5.3106	-9.8833	-6.3837
7.9225	3.139	7.0076	5.4416	6.7352	8.3287	9.2616	0.39136	7.5677	5.0707	11.153	8.1009	7.9264	1.0891	9.9458	4.3159	3.1441	1.1482	8.8413	5.3298	4.3782	2.2388	7.1994	-0.36101	5.5668	10.17	0.51207	4.6837	5.2409	3.4337	2.6363	8.8757	4.4888	9.9821	0.91328	5.0595	3.2128	1.3635	8.3623	4.8305	4.6899	5.2999	11.528	4.2389	7.2321	6.393	8.7497	2.9381	9.4302	9.1773
7.8589	8.5974	7.3981	5.6738	8.9221	12.527	0.26349	9.2962	0.39201	-0.72169	2.9714	3.5463	5.5662	9.3135	4.3191	11.449	9.8455	4.2545	5.6301	10.012	5.5617	8.2107	11.57	5.1359	0.80323	5.771	9.9784	6.596	7.5535	7.6169	2.5854	5.437	14.366	7.881	3.5766	10	8.5004	2.2984	5.5008	-0.93006	8.1631	12.859	1.9716	4.9501	5.453	2.2516	4.2568	4.9154	9.5769	6.2572
1.0999	-7.8709	-7.5925	-0.51149	4.4077	-0.43402	6.7182	0.65405	1.7402	0.76663	2.9225	1.5254	1.2287	1.3492	6.071	4.3927	-0.91624	-3.1795	5.8661	5.2451	2.5569	3.6577	5.6334	-0.17926	-2.3602	-3.7937	12.827	-3.1079	4.5687	2.4352	-4.1098	-3.5327	-2.9664	5.9058	0.4094	2.6651	-2.5062	2.6767	3.2	7.5022	1.8877	0.85038	3.0059	-2.3537	4.1464	-5.1195	1.3916	0.31148	0.62532	8.0523
-2.5785	4.8167	-6.3058	0.027756	-1.6893	-1.6825	-0.019943	-3.2694	-0.49379	-1.1842	-1.0077	3.1869	-2.1566	-3.6193	-4.5125	-2.1428	-2.9321	-5.725	-0.019515	-3.3073	-5.6768	3.8428	-6.6621	0.90676	4.5661	2.3249	-0.49845	-2.9324	-7.399	-2.8924	1.073	-6.6184	-4.3112	5.5568	-3.0838	4.0582	-4.8468	-6.0082	-1.8239	-2.4363	-5.4018	0.20321	-5.8255	-1.8188	-4.8572	-0.26311	-3.2477	-5.3485	-4.2006	-2.6877
-14.355	-11.938	-9.7711	-13.442	-11.369	-10.971	-14.33	-17.861	-12.56	-14.81	-7.3019	-6.236	-12.3	-7.5494	-15.691	-12.086	-18.224	-13.579	-12.686	-15.105	-17.013	-11.634	-15.042	-17.933	-11.951	-19.802	-12.737	-17.478	-15.815	-11.049	-13.295	-17.982	-14.709	-15.2	-15.133	-15.128	-18.238	-14.974	-14.577	-15.909	-11.683	-15.869	-17.97	-9.8967	-11.462	-13.782	-12.596	-15.32	-9.53	-8.0469
-1.1172	-6.6981	-5.0057	-8.6218	-5.688	-4.9859	-7.7275	-5.6832	-3.7422	-3.3641	-8.4591	-3.3133	-7.6301	-12.319	-8.1118	-9.3274	-13.714	-3.6704	-3.9264	-2.2649	-4.6319	-0.09326	-7.5325	-1.3384	-2.3956	-3.6509	-9.7569	-2.8105	-9.7121	-6.0036	-14.495	-1.8807	-7.9566	-4.7383	-10.854	-5.385	-8.4492	-10.074	-10.33	-3.557	-7.0941	-8.491	-9.6015	-6.4524	-6.6351	-9.8032	-3.151	-8.9919	-6.4436	-9.6665
-4.0347	1.1457	-0.98595	-3.9261	-5.4648	-3.2327	0.78161	0.97086	-7.1092	-5.7446	-8.7402	-6.452	-0.78483	2.7167	-10.768	-5.3576	3.0367	-2.8328	-8.6062	-8.1425	-4.6673	-1.1488	2.908	-2.9194	-7.4965	2.5739	-6.6919	-5.7429	1.6654	0.89522	-6.5228	-2.2355	0.82051	-11.055	-7.622	-13.388	-5.5562	-4.9522	3.3286	0.71139	-9.3712	-5.6062	-4.2266	-5.0595	0.94064	-4.3344	-1.0045	-2.2385	-5.4861	-2.5378
-8.458	3.9065	-0.94044	2.5909	2.7142	-8.0442	-6.3529	-2.915	-3.0333	-6.6442	-0.59141	-3.5453	0.66512	-2.5799	2.3548	-3.4799	-3.7582	-6.8004	1.4383	-7.6041	-6.9704	0.57946	-10.68	-1.6867	2.2768	-0.78995	0.14933	-2.755	-2.1571	-8.2243	1.4851	-1.2668	7.9403	-0.7124	3.1423	-14.792	2.8253	-1.5819	-4.4646	-6.0186	-4.1426	-6.2844	-6.1621	-0.9493	-2.6278	4.7086	-3.8336	3.9773	-5.3597	-4.39
1.0157	-3.2938	-7.3176	-8.6362	-6.1727	-0.5791	-5.7879	-9.1212	-7.5935	-5.5683	-2.8926	-1.5456	-1.4589	-9.3452	-6.8589	-3.5992	-3.797	-2.0232	3.6552	-14.209	0.022152	-6.6528	-2.2061	-6.5824	-5.0833	-8.4112	-7.6569	-2.5477	-7.8085	-2.5133	-11.347	-12.143	-4.1149	-1.8163	-5.0191	-5.5517	-6.9064	-10.058	-7.6352	-9.2341	-6.2257	-9.1424	-16.337	-5.9035	-6.0666	-6.4519	-1.6115	-4.8833	0.94481	-2.0266
-6.3136	1.408	0.40224	-1.1415	5.0331	-1.6789	-1.4988	-2.1073	-0.013229	-2.3379	-1.133	0.80438	-0.56923	-1.6176	2.6246	0.39591	2.0254	-3.5675	2.2606	-5.4218	2.0976	3.0531	4.344	0.1526	-2.184	3.7624	1.4698	-1.8317	-3.3269	-3.5511	-8.1069	5.7813	-0.98906	-0.18699	1.242	1.4178	-0.21751	0.32723	-2.1481	-0.046305	-4.7633	3.4459	-1.9541	2.074	2.8153	-1.7689	6.6943	0.87455	-0.96125	1.6062
-0.78399	1.3878	5.7535	0.037146	-0.13748	-2.4036	-1.3678	-0.59824	-3.1918	4.1542	-0.58289	4.7065	-2.0092	-1.2709	4.3791	0.67695	-5.0435	0.34478	5.2186	-8.1833	0.88981	0.18598	-3.9223	3.3767	-0.83731	5.8322	-5.1423	-3.4338	-2.4228	3.7495	-2.87	0.45493	-1.3937	-3.1265	1.194	0.9016	3.7781	-1.467	-4.342	-0.51082	2.1891	-2.3702	-1.4122	7.7057	0.53036	6.6125	2.7418	3.3907	2.5255	6.1428
-24.743	-22.293	-30.634	-18.18	-26.814	-13.143	-23.933	-21.45	-17.218	-18.688	-23.325	-17.843	-20.786	-20.256	-20.732	-24.514	-14.338	-22.715	-19.28	-14.824	-23.872	-21.54	-23.822	-15.687	-26.937	-16.895	-24.737	-23.532	-18.389	-24.085	-27.054	-25.726	-15.278	-24.055	-21.2	-22.088	-20.209	-24.829	-19.984	-21.429	-18.115	-23.017	-20.06	-11.489	-18.06	-14.87	-21.752	-21.604	-18.651	-19.987
0.47245	0.82993	-1.8679	-12.67	-1.9988	-0.14839	3.4628	3.5071	-7.7048	1.7978	-0.86824	-8.9255	2.1009	-1.6202	-6.2746	-5.813	-9.1668	-1.8436	-2.1587	-2.0195	-0.4495	-4.1712	0.71002	-0.25039	0.19464	-8.7303	-6.3422	-6.4631	-4.4817	-3.258	-4.5994	-2.3862	-2.9894	4.8507	-4.7426	-2.0501	1.0216	-2.3897	-4.5953	-8.4264	-4.7393	-7.1534	-2.2252	-2.2828	2.4942	-5.9511	-8.8139	1.6657	-5.3038	1.6446
7.5931	3.9743	1.7486	7.1375	1.7877	3.8132	9.5854	4.6833	8.0667	5.9496	5.5323	8.7128	10.371	10.58	7.6543	3.777	4.5471	7.7587	11.525	4.039	12.99	9.6047	7.8369	8.5618	6.8649	9.7415	14.716	5.8023	2.5483	9.9141	13.919	7.1915	4.0106	8.3063	4.0628	5.1755	2.0292	4.8087	7.7316	7.8271	7.3838	2.2021	0.89175	5.1217	4.2777	10.063	3.5584	8.3936	8.144	2.0583
4.4506	3.7856	8.0735	6.962	4.5335	6.3618	-0.55798	2.3891	5.4996	8.7523	1.1704	4.6698	5.1371	5.8484	5.7917	5.573	1.6936	4.7426	3.2855	5.1481	10.891	4.8713	3.7379	2.2642	11.757	1.2692	6.1872	9.6833	2.0045	3.1452	8.6645	4.4885	1.6062	5.1434	1.6204	0.10091	0.98984	6.6874	-0.13063	6.8783	4.8071	1.9559	1.7255	10.859	1.192	2.8472	7.1642	-1.6159	3.9866	4.4974
-1.9745	-0.46146	1.2371	-8.0527	-10.154	-5.2077	-6.9161	-7.3155	-1.176	1.1909	-9.6194	-10.269	-3.4871	-8.2012	-4.6032	-10.103	-6.2165	-4.3442	-9.6179	-1.1318	-2.7888	-7.5451	-6.1367	-2.5274	0.18122	-2.9614	-11.622	-2.7218	-0.019685	-2.8391	-2.87	-11.149	-2.4446	-6.3369	-6.6717	-0.37831	-11.218	-3.5021	-4.3936	-2.5443	-9.1792	-8.8046	-2.9379	1.1421	0.050429	-8.7242	-6.6805	-11.529	-0.89446	-4.1538
-1.1696	-5.9538	-9.1162	-7.9273	-8.1212	-5.2898	-8.3454	-8.3168	-0.3614	-0.46999	-2.2421	-9.9509	-3.8022	-6.8685	-9.2336	-2.7106	-2.8446	-0.10626	-5.1805	-5.27	-6.5665	-2.5486	-1.7022	-5.3532	-1.5243	-1.9697	-6.4706	-3.1475	-5.3482	-2.2216	-2.2173	3.0157	-4.3103	-4.5632	-6.092	-6.3399	-3.492	-6.5885	-9.933	-8.6771	0.4904	-2.1198	-7.1092	-5.4549	-6.4424	-2.2324	-4.0949	-6.4639	4.9137	-10.462
-0.36989	-5.4572	-8.5595	5.5817	-4.2209	2.1011	5.8541	-1.7004	-7.1786	-2.6543	-7.6014	-3.7982	2.2538	1.2378	-0.030715	2.6308	-3.0749	1.3213	-4.3184	2.7131	0.354	-0.73544	3.9533	-4.8767	0.16897	0.50517	0.98176	-0.79193	1.7433	-3.3554	-2.8371	-4.0403	-2.0787	-3.644	-5.67	-1.3389	-2.4481	2.136	-1.5939	-1.4859	-2.4266	1.5335	-1.2929	2.0059	-4.7991	0.2734	0.59019	3.5298	-1.9481	-1.7758
-10.939	-11.2	-14.13	-9.942	-11.412	-13.134	-16.025	-9.4753	-17.792	-15.637	-13.659	-17.623	-14.277	-9.753	-15.749	-9.934	-15.336	-13.82	-12.694	-8.3057	-12.69	-13.979	-12.123	-10.455	-8.6299	-10.774	-14.504	-9.3733	-20.555	-11.229	-17.292	-9.9886	-8.169	-11.263	-14.656	-13.192	-16.847	-2.7506	-13.887	-14.441	-12.732	-13.267	-17.772	-12.37	-8.6421	-16.352	-13.79	-21.033	-16.895	-11.8
0.88302	-2.0738	7.1599	3.2675	5.5464	-1.9521	3.3361	7.1254	9.44	8.7101	7.0088	3.428	9.4013	6.3935	1.0302	9.8902	4.7224	3.3121	3.7596	3.3995	-0.38414	7.6783	-0.34264	3.2811	6.4294	13.888	2.6542	3.2836	8.6556	6.2851	9.9429	3.7174	3.5096	2.8268	-2.901	-1.2787	2.5104	3.2118	6.3121	5.9805	5.6065	-0.56632	2.2963	6.493	4.5254	2.4928	4.8683	-1.2951	9.2378	5.8634
-9.0464	-4.0123	-13.088	-13.297	-10.711	-3.8299	-8.5817	-7.0229	-8.9154	-11.556	-6.6837	-9.442	-12.028	-9.0654	-9.8994	-6.1456	-13.231	-13.461	-6.6299	-10.368	-5.8512	-11.119	-7.7566	-8.4297	-6.3527	-10.509	-9.5187	-11.094	-9.9896	-5.8759	-3.871	-4.7216	-8.1688	-9.2826	-8.1745	-6.0473	-11.57	-16.198	-4.2472	-10.819	-7.3739	-10.693	-7.5316	-3.9109	-3.583	-4.6303	-7.0915	-11.376	-9.313	-15.982
-11.654	-2.4794	-11.229	-5.5923	-3.7854	-11.656	-12.667	-10.496	-7.558	-5.3682	-11.048	-6.2014	-6.9221	-4.7019	-12.348	-7.2866	-12.201	-13.74	-8.3012	-11.957	-11.371	-6.3611	-6.3552	-7.0351	-4.6812	-11.806	-7.3907	-10.445	-15.426	-9.2797	-5.5612	-8.6212	-12.05	-10.658	-9.6649	-7.4351	-4.6105	-8.0708	-10.138	-2.5844	-3.8613	-8.611	-9.8399	-6.3577	-1.2134	-3.9932	-14.528	-6.7452	-12.794	-8.6378
-4.3446	-1.799	0.8755	-0.35944	-1.6859	-1.7764	3.7681	-1.6476	-4.2763	-1.6374	-2.0203	-8.4448	-10.977	-2.162	-7.4571	4.7629	-4.2271	-2.084	3.0229	-3.7452	2.3901	-4.6587	-0.4478	-5.1259	-1.1221	-1.5925	-5.5434	-7.9999	-4.1222	-4.381	-1.7413	3.5098	-1.9274	-7.3482	1.2214	-1.853	-3.0535	-0.578	-0.78271	-4.341	-7.2839	-3.4882	-9.4064	-10.038	-3.3129	-5.0383	-2.0007	-0.4027	-8.0614	-3.3048
-0.48064	5.5116	4.3927	6.4731	1.1268	8.1691	5.2992	12.05	6.5915	13.224	9.939	3.433	6.5793	11.238	4.9284	9.5644	7.2941	12.093	6.3348	4.5783	7.1526	7.4369	9.2704	7.2434	7.9958	2.0146	12.94	11.798	13.151	4.9418	-1.5384	9.8426	0.35342	10.751	10.859	9.9056	6.9794	15.831	5.3308	2.8138	11.099	2.0148	7.3569	6.0976	6.348	2.5601	6.1806	10.969	5.104	7.1228
-1.5585	-7.2402	3.3342	-5.5644	-3.6848	-6.096	-8.5807	-2.7049	-3.3287	-4.2447	-4.5441	-5.2169	-4.949	-1.6827	-6.8737	-0.18359	-6.7651	-10.059	-11.037	-8.2524	-4.2696	-6.5694	-9.5085	-1.9627	-8.0055	-7.6202	-9.918	1.1804	-4.0706	1.3054	3.5568	0.17558	-2.038	-9.529	-6.2027	-5.6096	-4.175	-6.0269	-5.5029	-6.299	-9.3999	-10.304	-2.1338	-7.2947	-6.4015	-9.3306	-3.6578	-3.6694	-4.3427	-8.9144
2.6179	5.1379	1.3222	3.6135	1.8229	-2.7565	-2.4595	2.3519	2.5959	-4.0388	2.2122	5.2047	0.97677	1.5765	2.6548	-0.33486	-3.3118	-2.4143	-3.3317	0.83728	-2.058	-4.926	-2.9811	-0.52851	-2.6193	-8.4869	4.6804	-3.3278	-1.6964	0.70578	-2.2829	3.1845	-1.4933	-5.9591	0.61758	0.6603	-6.1703	-5.6473	3.0188	-2.4343	3.2919	-3.0382	-5.3855	-6.8473	1.4374	-2.7169	2.7297	2.6493	-2.3308	0.39812
-6.5891	-12.144	-3.6242	-3.9638	-8.594	-20.309	-5.4184	-9.0387	-7.9227	-5.7448	-9.9002	-7.5166	-13.768	-9.4346	-6.8128	-0.89431	-9.5088	-7.6775	-13.494	-10.043	-11.945	-8.3137	-7.6745	-8.712	-8.9694	-11.126	-8.3496	-3.7796	-3.5834	-10.522	-10.794	-3.5069	-12.094	-9.8554	-6.6875	-10.011	-7.7599	-8.2331	-10.684	-12.534	-8.1002	-11.967	-12.668	-6.8315	-5.1616	-11.257	-6.6332	-13.316	-6.0863	-11.244
-2.7425	-2.5432	-1.0829	3.9499	2.192	-2.368	-1.6314	-4.2349	-5.4978	-1.105	-3.0419	3.4489	-6.2229	-2.9303	-3.8746	-5.54	-3.1323	1.3755	-4.2451	1.4856	-6.5816	-0.64482	0.51829	-6.076	-8.1425	-2.0891	-0.89934	-2.598	-1.4376	0.71356	-5.6031	-6.7277	-2.351	1.8525	-3.7893	-3.4574	-0.60676	-7.4807	-2.9106	-1.2783	1.9194	-4.0357	-3.3576	-8.0497	-2.9113	-3.4274	0.21957	-4.9552	-3.0147	-4.1561
-1.5774	1.9589	-6.9947	1.8203	-4.5484	-3.1819	-6.2614	1.1261	-4.6892	-2.7785	1.6167	-2.0833	-1.5945	1.5089	2.2304	-1.9492	4.8065	-0.27895	-1.3857	2.7925	4.327	1.4741	-6.626	5.2214	2.3407	-1.8339	-3.8182	2.7124	-1.6759	8.783	-2.5732	-4.634	6.3018	4.6686	-1.3922	0.13964	3.5113	1.7492	-1.8039	0.33908	0.93063	-9.9781	3.8611	-1.0022	-0.024275	-3.4893	0.65856	2.7286	-2.3097	-0.99757
2.0723	8.3217	1.1038	1.4857	-0.39399	3.123	1.7749	2.6789	8.744	4.3719	2.0503	1.6439	2.3695	6.2144	2.601	3.354	-0.39421	1.1915	3.9806	4.7189	-1.0436	-0.6773	3.9989	-1.3723	4.677	-0.19667	3.4971	1.9307	1.6681	7.4722	-1.4582	0.39571	6.1322	0.32815	7.8383	3.0394	5.1222	3.1637	6.2137	4.4265	1.6634	5.4608	4.5585	5.8906	5.3567	4.9766	1.4301	-4.6907	5.5273	1.0744
1.4521	-9.7695	-6.1059	-3.8879	1.4643	-5.6147	-8.1343	-5.5205	-5.2411	-9.5924	-4.7026	-9.945	0.98911	-2.8053	2.676	2.7742	-1.6505	-5.9366	-2.3531	-8.9355	2.335	-5.5097	-4.5514	-6.1022	4.6695	-4.0291	-1.6194	1.5729	3.049	0.43752	0.053929	-1.1053	-1.5915	-2.8998	-2.3439	-7.9285	2.1974	-8.1424	-4.8995	-4.0877	-2.2485	-8.5813	-4.5266	-2.4387	-4.1513	-6.2522	-11.854	-1.1759	-5.9911	-3.5701
6.282	9.3048	5.7983	6.3026	3.107	3.2707	3.4819	6.7574	8.5819	4.9647	7.3962	4.6497	7.0863	5.0134	7.6593	6.7358	7.9048	14.372	9.6913	8.6089	9.5529	-1.22	3.2996	9.3293	6.4555	4.2418	5.3278	2.7595	5.3691	7.6818	10.09	9.8181	6.7998	12.675	2.4173	9.6764	9.9214	1.4092	5.4229	11.369	6.8456	3.0358	5.4446	0.36222	11.078	5.0497	6.1757	4.3233	3.4624	7.7857
2.4745	-1.7709	3.6966	0.11627	-2.4041	1.0997	-0.85113	7.4756	-0.81284	3.3288	3.0245	5.967	-1.317	-3.199	1.7241	-1.9846	0.92254	-0.25414	4.6145	2.2411	-6.8528	1.3167	-3.4347	4.8792	-0.74703	0.23268	6.4957	3.496	-0.80742	-2.3549	9.6955	-1.1703	-6.6495	1.7306	-4.0646	-2.3358	-2.566	5.7494	3.7451	-5.6554	-6.7854	-0.64967	-1.6185	2.4671	-1.8872	2.7308	2.2331	2.3752	2.5095	2.1965
8.4464	21.209	7.0595	7.1071	2.2224	8.9512	8.4216	12.911	5.168	0.39962	5.132	9.8036	7.4845	8.8527	9.4218	12.503	6.5575	4.7868	13.538	12.88	6.607	5.0823	11.291	13.347	10.097	8.5687	7.8485	2.9278	0.6166	6.0476	3.6623	12.6	7.2911	10.008	6.2255	10.225	8.4615	7.3253	2.6539	9.0932	9.9762	7.3262	2.7475	-2.5453	6.1066	9.1027	6.6676	10.767	4.522	8.1064
-9.761	-16.03	-5.3234	-14.908	-11.168	-8.5031	-15.307	-13.893	-13.308	-7.5909	-8.1835	-10.193	-7.9035	-12.682	-13.931	-4.2131	-17.945	-6.5207	-9.2051	-13.732	-11.075	-19.122	-7.6529	-14.371	-13.517	-15.177	-6.8665	-15.233	-11.199	-12.229	-14.246	-11.267	-15.672	-9.6442	-10.941	-13.345	-5.273	-8.769	-15.601	-11.432	-13.123	-11.244	-18.301	-15.263	-6.8557	-15.19	-7.9828	-10.969	-18.283	-10.957
-9.5018	-8.4563	-9.5584	-13.016	-9.8728	-6.0425	-5.3245	-8.4307	-11.175	-9.0441	-14.959	-8.4775	-6.6484	-9.7624	-6.9148	-13.939	-10.679	-5.8654	-11.2	-16.673	-7.745	-10.583	-10.363	-6.3095	-6.8501	-8.9986	-6.8977	-5.6958	-11.466	-8.4501	-6.6616	-3.1453	-8.3172	-7.8045	-1.025	-7.7568	-11.743	-0.89611	-6.7925	-14.286	-13.394	-9.4098	-5.9088	-8.8433	-3.0408	-11.478	-8.9181	-11.041	-11.119	-9.608
7.854	19.599	8.1533	11.879	8.3981	10.998	11.003	12.377	9.3001	16.149	11.802	10.959	9.1997	10.553	14.741	16.2	11.673	6.7794	12.137	10.265	10.371	10.775	11.965	8.1127	8.1684	7.9921	1.3313	12.435	11.266	9.6838	12.41	8.0306	6.8364	19.833	5.1114	13.236	10.198	10.871	14.325	7.0958	7.4027	12.098	10.8	12.825	7.9038	10.036	10.192	13.766	1.9194	15.683
-12.892	-9.5255	-15.531	-18.164	-9.243	-13.355	-15.861	-12.381	-10.486	-5.2182	-11.322	-13.547	-11.787	-12.244	-15.281	-11.878	-9.9652	-14.965	-11.171	-7.2838	-18.48	-15.08	-10.526	-18.553	-15.186	-15.638	-10.273	-9.1518	-11.939	-8.8178	-11.466	-13.314	-15.931	-17.609	-13.167	-16.539	-6.0362	-16.641	-13.213	-13.543	-10.061	-16.291	-7.9924	-10.095	-13.112	-13.854	-11.237	-13.807	-14.958	-15.962
5.4638	12.776	2.9246	5.4141	11.441	8.5572	12.127	6.1505	1.0474	-0.10027	5.9577	5.2865	8.1711	6.5185	7.0009	5.7776	6.1578	10.017	7.6875	10.978	9.0458	4.8251	5.495	10.837	8.4321	3.5131	9.3699	9.2511	7.8934	3.6239	12.492	7.658	13.074	4.4029	8.736	12.952	12.283	5.2839	6.456	9.6349	4.075	6.8187	4.4307	4.5276	8.0291	6.8313	9.4518	9.78	6.4501	9.867
-5.8103	-8.8927	-11.519	-6.03	-2.2695	-11.446	-10.423	-2.8066	1.1005	-17.413	-12.056	-9.3203	-8.4125	-6.6818	-1.4332	-7.5692	-6.3414	-8.6045	-11.281	-2.0203	-6.7863	-12.362	-8.0169	-9.1271	-5.1642	-5.5847	-4.8043	-4.5462	-11.523	-9.0012	-6.2347	-12.349	-9.5429	-2.8218	-7.0128	-9.7324	-4.7444	-4.5317	-3.3426	-13.033	-5.1469	-13.788	-4.8872	-6.3759	-7.7765	-4.2281	-5.771	-9.4385	-9.4985	-10.504
-3.0717	-3.3699	-0.25192	-9.0711	-5.2522	-14.458	-4.2428	-12.592	-8.9325	-4.7856	-6.8741	-0.88206	-3.9761	-10.988	-7.8029	-3.3413	-7.7499	-5.0784	-4.7334	-7.0307	-8.6799	-3.4815	1.4798	-2.3438	-4.9057	-9.8113	-4.993	-6.5977	-4.5948	-1.8904	-6.4554	-11.846	-1.6452	-7.3109	-1.69	-4.9702	-5.2479	-5.7413	-6.2886	-1.4809	-4.5947	-8.2932	-4.3882	-3.1281	-3.6755	-4.8582	-8.1721	-4.6402	-4.4432	-10.328
9.4601	-1.8315	-0.65436	-1.8099	2.0425	-2.2659	0.19506	2.9863	6.3566	3.9431	4.5019	4.0436	-8.7387	-5.0576	-2.5568	0.91068	5.2313	0.56673	-4.8339	-7.5296	5.5408	1.9552	4.819	1.2269	2.3229	-0.25184	-1.6069	3.1288	2.9413	0.25707	-6.1451	-3.659	-1.9491	3.0039	-6.0571	-1.2826	0.38418	0.79184	1.924	-1.9987	3.682	0.33879	3.8321	2.0973	-3.592	-0.74375	5.0143	4.4952	5.7119	4.3044
11.877	6.649	10.346	4.4224	9.1477	4.8362	11.264	5.5686	8.0067	3.4632	0.92918	13.407	6.9676	7.181	-2.8267	12.306	7.4557	7.1184	4.3631	6.7515	8.1851	9.8647	8.3064	9.2099	8.2011	9.4875	9.6317	6.8925	7.9346	9.2974	-1.6878	4.4526	8.3244	6.5888	9.7761	7.3539	12.294	8.0026	1.0092	16.775	3.9354	10.678	8.075	5.8265	7.1891	5.2519	16.073	8.232	6.9428	11.819
-9.8221	-16.23	-8.1846	-23.378	-8.856	-4.8419	-16.253	-8.6638	-15.89	-14.747	-13.874	-11.645	-7.8082	-7.1124	-19.93	-15.601	-8.2211	-11.939	-16.328	-18.217	-7.6552	-11.559	-14.397	-9.2771	-12.201	-13.096	-11.736	-18.006	-15.372	-3.3291	-14.732	-13.302	-13.946	-12.483	-11.477	-11.574	-8.8311	-12.11	-9.9174	-13.217	-20.407	-14.256	-9.4614	-12.364	-6.1695	-14.808	-7.5632	-11.851	-14.287	-19.456
1.023	0.63413	-8.8065	-8.1254	0.087191	-4.0301	-0.40289	-1.3577	-1.2412	-5.4142	-5.2885	6.5652	-4.1167	-2.5086	-11.523	-0.10584	2.0713	-1.9163	0.67761	-6.1365	-0.81962	2.7365	-5.9017	-1.9933	2.2397	3.7949	-1.4262	-3.6515	2.8302	-3.1991	2.5076	3.7643	-1.0649	-0.53781	2.803	1.7826	3.5493	1.3371	-7.1649	1.732	5.4092	2.3481	3.3879	-2.5561	-0.18148	0.21867	0.40037	-0.12428	-1.2019	2.5951
-11.197	-11.001	-8.0737	-6.448	-11.799	-14.261	-5.7797	-11.055	-5.0743	-8.5482	-10.851	-14.437	-13.106	-9.0504	-1.8874	-11.044	-0.24443	-4.4222	-14.824	-15.701	-7.3184	-6.5725	-4.9848	-3.2348	-6.6021	-7.81	-11.013	-7.362	-4.0153	-5.0861	-8.5178	-12.303	-14.657	-9.5365	-17.496	-6.6893	-8.3946	-8.927	-11.577	-15.839	-3.6991	-4.2604	-15.85	-12.163	-14.505	-5.196	-11.161	-9.2789	-4.7348	-7.518
6.819	0.74727	5.4702	-0.91412	-1.5668	4.3526	4.3886	-0.25803	3.8427	1.4311	1.7149	2.6927	2.486	4.642	4.9126	4.0432	5.9344	1.664	0.99051	5.9656	5.7326	5.164	0.52338	8.6686	3.4023	3.6551	-1.7382	-4.7987	-0.89185	2.8101	-9.7898	1.958	0.54684	5.628	2.5633	8.8185	7.2059	3.4005	5.1821	2.7787	0.62362	0.023639	-0.20992	3.8921	5.6166	-0.078582	5.9733	1.4489	1.6099	6.1615
-1.3259	-1.1793	3.1511	-0.4855	-2.4021	-3.5736	0.32503	-4.8192	-1.9756	-5.0467	5.4207	-0.51332	3.202	-3.2588	-0.31558	-5.3174	-1.8595	-3.3216	2.5129	-1.1828	-2.3986	-6.5833	-3.1024	4.0524	-6.7712	5.2639	-1.1344	0.78735	-4.5409	1.5118	-1.8787	-1.7476	0.66761	-3.9646	-6.3166	-0.72433	-5.2529	-1.7897	2.0025	1.7304	0.025976	-2.943	-3.7798	1.9777	-3.9422	-0.57268	-3.9214	-5.009	-0.6318	-6.1116
-5.5579	-6.0412	-8.9657	-6.6232	-12.301	-13.407	-9.2806	-8.6113	-8.6854	-0.64081	-13.503	-12.336	-10.876	-7.9217	-5.6907	-1.4831	-12.235	-8.9662	-11.502	-9.4368	-4.97	-4.1164	-14.726	-11.036	-6.0445	-5.0794	-4.8235	-9.3687	-9.3841	3.8	-8.663	-4.3202	-8.3526	-14.537	-4.8925	-5.9104	-11.036	-11.42	-4.2935	-9.8755	-8.5213	-12.397	-8.4845	-13.152	-10.146	-11.167	-5.688	-15.591	-10.388	-6.9556
7.9676	4.1288	6.933	7.2973	6.1037	9.5479	3.2914	8.6194	5.6091	5.2147	4.1182	11.919	7.6099	3.3081	8.7183	5.6432	8.1086	5.2018	7.784	3.0015	2.9227	6.0455	10.547	6.1558	5.2686	6.159	12.788	1.0836	6.9628	7.9576	5.9775	9.532	3.9033	12.883	4.7654	3.7271	3.4857	9.0493	7.6045	1.3489	11.199	5.0336	3.6879	10.393	11.261	4.9536	8.6715	5.2215	8.9773	11.498
1.622	-4.3432	-2.7764	-2.4818	-5.3357	-2.8285	-9.2847	-1.0452	0.51274	-1.2769	-9.3812	-0.84142	1.1174	-0.32003	-0.35217	-5.131	-4.0824	-6.6178	-6.0649	-7.728	-1.2498	-5.1501	3.9215	-4.8649	5.3144	-1.0543	-5.2317	4.0979	0.75213	-0.61449	1.6597	-4.541	4.9005	0.69537	0.51045	-6.7887	-1.2435	0.056449	-4.6446	-5.6362	3.9988	0.09106	2.5391	-3.6753	1.86	-8.8442	0.15223	-0.89842	1.1606	-6.1516
-12.279	-14.413	-16.31	-11.201	-18.143	-14.284	-9.5268	-10.825	-7.8305	-13.955	-13.285	-12.778	-12.221	-8.5673	-17.472	-9.1106	-12.883	-12.953	-16.952	-16.562	-15.552	-16.649	-20.354	-15.954	-8.2502	-18.804	-15.024	-13.315	-13.499	-13.443	-13.605	-12.344	-12.297	-17.492	-15.89	-9.6696	-9.8764	-12.832	-10.816	-11.609	-16.223	-15.788	-12.328	-5.5504	-16.908	-15.595	-11.552	-14.635	-17.069	-15.108
-2.1523	-4.7054	-3.6431	1.5428	-2.4134	-6.7209	7.6475	0.42609	5.7962	-1.4042	3.0641	1.6031	-7.6221	-0.89616	-3.7412	-4.9187	-2.8256	-2.2884	3.0289	-1.7716	4.0664	-7.6928	-2.8428	-2.0988	-2.7132	3.2882	-0.75582	-6.6354	0.44788	-4.0318	-2.8394	2.4875	1.7962	-0.95491	1.3578	0.41384	-4.6193	2.199	0.20435	3.2833	-2.0196	1.7845	-0.92553	-2.2874	-2.0581	-4.8261	3.1447	0.020384	-1.8464	1.5117
-17.88	-16.033	-16.2	-26.429	-23.14	-22.891	-25.82	-20.011	-21	-16.999	-26.22	-23.591	-20.812	-22.549	-21.751	-26.173	-18.004	-17.595	-22.864	-18.65	-14.559	-25.38	-18.885	-19.392	-25.847	-19.62	-17.347	-24.08	-26.796	-17.869	-21.292	-21.73	-18.578	-21.279	-24.468	-20.358	-24.448	-19.13	-27.21	-12.661	-26.012	-22.585	-20.998	-24.955	-21.566	-19.702	-20.855	-23.832	-23.176	-23.779
1.123	-0.67456	5.8678	-0.0072207	7.362	6.8632	1.9035	6.9363	3.8056	7.8054	1.6128	1.8509	3.5583	4.7383	5.7508	-0.73564	3.948	1.3659	1.9801	9.0185	-3.9989	-6.2555	3.4568	0.15576	2.0224	6.8051	1.9076	3.1952	5.9908	2.7679	-2.9216	7.4003	-0.31786	-3.5768	-4.8549	3.843	-1.7609	4.1634	3.8871	-0.83546	2.0291	4.1717	1.1472	0.98733	1.3248	-1.2897	-2.6005	-4.2933	0.11286	-3.0122
-3.3031	1.0273	2.4937	0.85537	2.0729	-2.613	6.3849	0.039237	0.53584	1.5724	-3.4186	3.6337	4.6202	-5.3727	-0.13562	1.319	-2.4695	3.388	-2.0708	-6.7083	-3.0056	-1.977	8.1351	2.9484	3.1502	2.1242	-0.25066	3.2148	-1.1732	5.4299	-2.47	5.6209	-1.9114	-3.3444	3.3652	-1.8072	1.1638	0.34371	-1.541	-5.5675	-3.2679	-6.8506	0.15158	-6.3952	3.178	-0.10703	2.4119	3.8504	1.9556	4.8908
-6.6891	-0.42647	-11.738	-8.3894	-15.715	-14.98	-13.913	-6.2082	-11.999	-9.9518	-7.9305	-10.796	-13.41	-11.069	-6.6586	-14.652	-15.662	-7.1503	-16.695	-8.2141	-15.562	-15.616	-7.1445	-15.857	-5.0672	-6.6304	-12.521	-12.274	-7.4458	-19.245	-15.849	-10.667	-14.472	-8.4838	-11.811	-17.519	-13.219	-13.788	-15.003	-11.24	-5.3069	-12.896	-14.075	-4.8828	-13.764	-12.504	-7.1532	-8.8222	-14.148	-17.4
-1.2148	5.9851	3.501	-2.8863	5.9096	-2.4289	2.3115	2.691	3.5428	0.80036	9.8464	-1.4819	3.5396	1.9443	6.3883	2.6794	5.6411	2.0756	12.78	0.41704	-1.2554	5.5284	0.35161	3.1062	1.4584	-0.032241	0.99111	3.3261	-1.0032	1.9558	3.8336	4.6568	1.1963	3.5566	2.9858	3.8453	-2.5304	1.4011	0.65268	-0.40023	-0.20306	3.8365	3.5471	2.0516	0.80603	0.4229	-1.9584	4.6914	-3.536	6.5479
-13.868	-16.691	-11.806	-16.029	-16.629	-19.167	-13.592	-17.104	-18.074	-14.579	-16.365	-14.442	-18.663	-12.042	-12.252	-12.098	-10.774	-15.285	-12.47	-14.821	-12.781	-16.717	-16.312	-14.686	-10.136	-14.935	-9.4047	-4.9224	-13.02	-16.852	-11.113	-10.101	-11.23	-8.0811	-19.161	-15.299	-12.843	-16.409	-17.018	-16.518	-8.9718	-15.55	-15.529	-6.907	-11.406	-15.22	-9.4172	-14.808	-10.362	-17.361
8.6873	10.468	4.578	-0.21713	13.148	5.2823	4.5778	7.6285	3.9055	7.1127	8.7255	11.616	10.297	5.5609	8.1155	11.474	7.4868	6.8457	3.872	6.4683	5.7143	10.099	12.682	4.8038	2.3845	7.232	10.055	12.75	2.9618	11.626	6.0681	9.2591	5.9227	11.958	8.5558	8.068	9.6596	9.6092	10.644	2.014	8.4179	8.5558	12.054	9.6994	9.6127	6.713	6.7275	14.603	7.1688	4.6865
-4.1531	5.5783	-5.0986	1.7643	-5.3013	0.88215	-11.871	-3.6757	0.40858	-3.062	3.6804	-5.1962	-1.6586	-0.49018	-8.0306	0.98591	1.8515	-0.91903	-3.7107	2.1003	-0.61518	0.52325	1.2039	-5.9627	1.5802	-3.2848	-5.2101	-6.1974	1.2036	0.059294	1.5537	-6.391	-3.6433	-0.26049	-4.2855	4.3035	-5.265	0.098388	-6.1472	-3.4256	-1.3522	4.864	-0.43869	-2.0377	-0.79254	-7.0788	-2.6607	5.2547	-0.42246	-1.8299
-7.209	-5.8895	-8.2561	1.9077	-6.6176	-5.9137	-0.76665	-12.235	4.0105	-7.8482	-2.7085	-0.63973	-1.005	-4.0193	-5.0171	-2.46	-2.5822	1.7877	-0.80188	-0.75071	-4.5774	-0.18086	-3.4479	-6.6674	-4.1719	-1.2109	3.506	0.44584	-5.1481	-1.3581	-7.856	-3.7827	-8.2283	-5.4778	-3.9963	-2.305	-4.2417	-2.8888	-10.111	-6.2919	-4.1638	-6.5251	-6.9136	0.70983	-2.0984	-10.095	-5.0869	-5.8548	-3.2188	-8.1036
-16.086	-9.5287	-14.663	-13.105	-18.047	-9.8064	-11.352	-12.898	-10.336	-12.556	-6.3442	-10.767	-8.9487	-14.508	-6.1622	-15.841	-16.141	-7.1081	-14.375	-12.529	-11.194	-7.27	-14.139	-8.6126	-21.547	-14.503	-7.5653	-14.83	-8.7307	-14.625	-9.2808	-14.619	-9.1511	-9.5103	-13.071	-13.462	-5.4398	-7.2643	-12.658	-9.8445	-9.6044	-7.0875	-14.16	-8.1681	-17.14	-16.492	-10.141	-12.976	-8.4936	-12.997
-7.6562	-7.3795	-2.4488	-6.1514	-1.1036	-4.269	-2.3925	-5.9081	-2.9966	-10.418	-1.1058	-6.3726	-1.4806	-4.418	-0.66605	-1.2768	-7.4895	1.6204	-3.061	-4.3065	-5.2781	4.0009	-2.2975	-7.954	-5.5264	-3.2828	-2.8454	-5.348	-4.0468	-1.2005	4.014	-1.5911	-1.8663	-3.2864	0.7725	-4.7138	-2.7656	-0.22052	2.1579	-4.3864	1.7054	-4.5685	-3.7167	-3.2964	-4.1803	-5.7683	-2.3853	4.605	-3.7837	-4.3717
-8.0471	-4.0969	-0.7864	-3.4907	-4.3567	-7.8444	-2.9677	-10.395	-6.1542	-6.6691	-2.9439	-2.7027	-7.9044	-1.9427	-11.052	-9.8606	-8.2275	-2.7576	-2.6298	-2.1788	-4.0841	-6.9885	-1.7717	-9.6184	-9.0409	-4.4886	-10.117	-5.563	-9.9128	2.6679	-8.5877	-9.8356	-13.329	-8.5327	-6.2835	-10.594	-6.2932	-4.4474	-9.1225	-2.0521	-6.5682	-4.8869	-4.3806	-2.479	-4.2336	-10.543	-7.5288	-5.4795	-3.2455	-4.2771
-15.449	-15.932	-9.0603	-16.412	-18.054	-11.299	-15.89	-13.749	-11.866	-17.23	-15.458	-12.102	-15.149	-18.151	-16.007	-17.936	-11.445	-10.745	-13.396	-15.232	-15.856	-7.5996	-10.564	-16.785	-13.977	-17.276	-16.591	-16.632	-15.003	-13.881	-9.1857	-6.7333	-11.163	-8.9233	-21.082	-14.574	-16.178	-10.846	-16.057	-11.668	-12.401	-9.0381	-13.305	-9.4576	-5.6069	-12.289	-10.404	-6.6914	-17.863	-10.759
-16.459	-8.7471	-10.467	-11.099	-7.447	-17.031	-12.646	-13.602	-9.2821	-8.8484	-14.691	-3.0259	-8.35	-15.184	-9.7846	-11.376	-16.949	-14.828	-11.839	-14.033	-7.9585	-12.503	-17.905	-13.421	-8.1776	-13.441	-11.068	-8.2741	-14.851	-10.138	-7.9048	-9.8203	-10.254	-8.1943	-8.4841	-15.067	-14.343	-5.7883	-10.821	-19.206	-14.349	-11.101	-9.1476	-12.713	-11.319	-13.84	-9.3145	-13.49	-9.2342	-13.234
-19.089	-24.858	-18.307	-17.153	-16.766	-15.444	-17.742	-17.132	-15.699	-24.52	-17.721	-18.67	-16.074	-18.641	-19.102	-26.207	-17.022	-17.831	-19.422	-24.5	-21.078	-25.234	-22.577	-23.25	-21.624	-21.208	-20.253	-16.007	-16.268	-22.717	-19.371	-14.152	-24.283	-18.127	-22.518	-23.503	-18.93	-18.642	-25.866	-24.507	-21.726	-21.712	-20.007	-24.425	-16.71	-25.724	-23.235	-18.913	-21.108	-18.825
-0.66181	1.9723	0.90943	-0.24514	0.76177	-3.9074	1.8536	2.9597	-3.4994	-1.5358	-3.0208	-6.0943	0.40261	-0.61294	-2.2525	2.0198	-2.8471	3.8235	0.068271	0.43593	-2.859	-0.10437	-0.093477	-7.5255	2.0636	4.0241	-5.026	-5.4979	-2.2777	-1.7961	0.39788	-1.8957	1.5924	-4.8104	-4.3024	8.3833	0.049222	0.41827	1.5757	2.7584	-1.6897	-3.1741	0.32271	-1.8472	-0.032039	-4.4957	-1.4553	1.8039	6.4331	0.33881
1.1142	1.8064	-3.6955	-1.0947	-4.8243	-1.9225	2.3497	-1.8967	5.0871	1.9927	0.56338	0.7567	-2.9379	1.06	4.9663	-2.6567	-1.9004	2.6697	-2.3156	5.5051	5.3777	1.5754	-2.5723	-2.3113	2.3007	3.8411	-2.5181	4.3255	0.82886	4.8933	2.5757	3.2629	-0.36317	1.3836	1.0052	5.3228	3.9127	0.70703	-3.3416	1.827	1.2338	-3.2213	-1.6456	2.2668	1.9231	1.3574	0.32726	-10.695	2.7859	-4.3087
8.6458	8.8497	1.4759	5.2151	4.0135	4.0873	3.6616	7.1022	0.05138	8.3449	7.6465	11.093	3.2532	3.4211	8.6337	7.2775	7.4802	12.307	12.533	3.2639	11.962	12.406	7.6551	12.498	1.6595	12.816	1.9877	11.051	2.4423	4.8017	3.7688	1.4763	5.4584	1.8978	4.4206	6.55	11.276	6.4944	11.099	13.163	1.2925	12.818	3.9077	5.7888	14.24	7.6797	6.6186	7.4762	5.3309	10.648
9.237	7.5147	11.521	14.732	15.072	4.3667	7.8603	5.3274	6.703	4.9789	11.944	2.2645	7.696	7.4927	8.7949	10.972	8.1549	-2.9211	12.048	4.4663	16.943	14.357	9.0552	7.4166	5.4578	10.427	11.407	3.4589	8.3489	0.71641	9.0634	13.869	13.595	8.2926	9.4913	2.4297	5.3658	9.0616	9.9156	11.246	1.2744	9.6307	8.879	11.618	-0.71777	3.7525	5.2669	12.508	11.039	8.9842
-8.0463	-12.416	-9.7634	-7.8823	-16.783	-8.1455	-15.648	-10.261	-4.7987	-10.088	-10.255	-3.7355	-10.159	-9.3155	-9.1248	-11.396	-4.6236	-0.78203	-10.504	-6.2297	-5.2135	-9.7413	-9.4385	-10.665	-5.9418	-8.5881	-14.436	-6.9645	-5.8502	-9.0585	-8.4782	-12.863	-16.934	-3.298	-12.106	-4.9663	-7.122	-9.937	-6.1008	-4.8792	-7.4603	-11.109	-10.481	-18.257	-11.756	-7.7204	-10.474	-7.6277	-12.985	-4.7563
-0.62852	-2.4354	-4.4361	0.1608	2.3354	2.7788	-4.5603	6.1045	-2.0916	0.16797	-1.4997	-7.0636	-2.8093	-0.70616	-6.0106	-3.7721	1.1805	1.1775	6.3249	5.2907	0.52782	-4.5066	0.53162	0.90436	2.8707	-5.7084	0.36564	-2.6436	-5.1038	0.64399	-2.0585	4.3147	-3.1375	-5.5962	-3.9892	-1.4368	-5.7824	-0.48324	-3.1519	-6.1123	2.0799	-3.1387	-5.9864	-4.0259	-5.0821	-7.0388	0.5214	-2.3951	-2.9666	0.64741
-7.6485	-9.0975	-7.6247	-10.054	-4.354	-6.7807	-9.0158	-3.7214	-8.8951	-12.902	-2.8971	-3.2735	-12.545	-2.9894	-15.324	-9.4984	-9.2405	-9.6672	-10.666	-10.033	-8.9272	-13.595	1.6667	-4.0304	-6.7519	-8.4809	-3.5025	-4.9172	-11.737	-9.2138	-4.3183	-5.2784	-5.7821	-2.9345	-14.519	-4.3469	-6.0991	-13.691	-6.261	-11.361	-11.633	-9.8603	-10.628	-5.1023	-5.4303	-2.4896	-8.8977	-8.0579	-7.5399	-12.922
1.7604	5.6281	10.169	7.8598	15.304	8.6211	11.727	12.868	7.2283	10.339	5.7983	7.1554	-0.31707	8.2104	7.0135	5.6732	11.404	6.2246	4.859	10.776	10.49	9.8651	10.805	3.615	6.418	0.67765	6.8014	6.0374	8.8371	1.3151	12.34	3.4657	11.417	8.5798	5.2294	6.5021	8.5186	5.4486	13.478	1.4546	0.70267	10.124	8.3376	5.0184	5.7007	11.071	10.687	8.0046	5.0931	5.2859
-14.595	-9.2306	-13.24	-7.5733	-13.906	-21.632	-13.789	-14.888	-12.099	-19.397	-12.759	-13.766	-9.8384	-8.4451	-10.592	-17.827	-14.815	-10.224	-17.844	-18.139	-9.8307	-9.0297	-11.58	-19.344	-19.017	-15.072	-10.501	-12.882	-17.533	-12.901	-8.6997	-12.396	-11.357	-9.4281	-12.874	-14.586	-6.6048	-8.2155	-9.2236	-15.636	-15.214	-15.689	-10.015	-16.098	-9.9871	-15.605	-10.714	-15.797	-9.7119	-10.035
3.1752	-2.7833	-6.8011	3.6934	-3.9478	-5.6126	1.3422	-3.606	-7.1266	-1.2537	-3.519	-1.8145	-3.083	5.2987	-0.50904	0.029977	-3.1089	0.53254	3.207	4.7418	2.5746	-0.14906	4.7172	-1.528	-7.5103	0.91618	7.305	-0.16831	1.8924	-5.1597	0.6136	-1.1981	-0.33095	-4.5103	0.042325	-6.3331	3.1585	4.3381	0.5168	-4.7757	-4.6724	6.2647	1.0446	2.6377	0.71271	1.6779	-4.7324	-3.4394	-4.5357	1.3468
-3.9936	-4.1531	2.5595	-2.4973	-2.1895	2.139	-3.7723	2.5931	-1.0594	3.9315	0.89103	0.79508	-4.4591	0.035173	-5.0943	0.022814	2.7785	-4.6302	-5.6413	-0.43425	0.0074836	-5.55	-0.58625	-1.1421	-0.042115	-4.0348	-0.84417	-2.9288	0.41014	-4.9844	6.3158	3.8169	3.2204	-1.9333	1.8774	0.93391	-8.4391	1.2122	0.61733	-4.0271	6.9978	0.8962	0.62065	-2.1522	-1.0486	2.5206	-8.0315	3.8606	-4.851	1.9555
-10.167	-8.9506	-3.3451	-5.6856	-0.21081	-0.14267	0.13633	-7.3866	-8.6895	0.29524	-7.9285	-4.518	-6.2909	-11.355	-4.2769	-8.0017	-6.3944	-3.9566	3.4657	-7.1222	2.4269	-6.8108	-6.0016	-5.1449	-9.9556	0.52827	-1.6865	-11.79	-3.5934	-6.6676	-6.4279	-7.0156	-1.8786	-0.1826	-1.7199	-8.7419	-14.762	-0.19195	0.57956	-3.4958	-4.702	-6.4872	-7.6823	-3.7046	-1.7005	-3.5877	-2.3367	-5.5745	-12.385	-8.7727
-1.2884	-0.014966	7.5844	2.7185	-5.6615	2.9023	-6.631	-0.87269	1.0774	-2.4791	3.2183	2.3769	2.1262	-1.3374	-1.8811	4.2654	-5.8912	2.7397	2.8035	-0.55672	-3.4877	2.393	-0.47579	-3.4443	4.2269	-6.4687	-0.12705	0.41126	-2.1203	3.42	2.7537	1.4824	-5.276	-9.0781	-0.87635	0.43719	0.27571	3.2767	-5.0364	-0.50306	4.7577	-2.6005	1.2867	-2.1435	3.5027	-5.0576	-3.9221	-3.4008	2.1971	2.8703
6.3729	9.7366	0.42372	1.1623	4.5146	4.9285	6.8355	2.309	5.9112	4.1558	8.16	2.3964	7.2003	6.437	4.0154	6.4441	0.028909	6.7521	11.617	4.5916	2.7688	10.025	6.6628	1.7703	1.2099	5.8387	5.227	4.2406	5.5177	3.8537	7.0652	-2.4426	7.3783	10.135	2.2515	6.9956	3.0175	5.4558	10.234	4.7509	10.358	3.1008	1.4734	12.879	6.086	5.7152	6.9626	2.8443	8.8991	6.0404
1.0742	5.5713	3.5016	-2.8928	5.7081	3.2685	1.6642	-7.6183	4.8221	1.5238	0.67393	-0.74442	-6.9723	-0.86543	4.459	6.0779	1.6833	-1.9332	-3.8036	0.32985	-2.6725	-0.43254	0.35725	-5.8062	-2.4235	-3.9324	6.0635	5.7614	-0.99032	0.07753	-6.3422	-0.47939	-2.5084	5.7701	6.477	-0.4775	-0.95776	-0.90252	-6.8377	-1.6235	-9.0077	0.52803	0.1942	0.13747	-1.742	1.7153	2.2874	-0.46517	-2.1809	2.3247
3.3749	-7.8802	4.4867	-1.7607	-6.1909	-1.959	-2.4149	4.504	0.69794	-0.74247	-0.7635	1.7928	-7.6396	0.022951	-2.2086	7.1453	7.4269	3.5931	3.8153	-1.5762	-1.5797	0.25324	-5.1808	0.16398	0.69298	4.2429	-0.33296	-0.54689	0.74256	-2.6333	-1.6325	0.19961	6.2744	-1.0269	6.714	-3.8072	0.60228	-1.8338	5.9318	3.5455	3.7235	4.4773	3.2748	4.7636	0.33158	3.3947	5.0526	3.0385	0.28403	0.79684
6.7592	-0.024895	2.4488	-3.2581	-0.16938	1.4361	-0.24166	-3.6746	4.5788	0.4131	-0.90903	-4.0111	6.1361	1.5198	1.8303	-0.3208	-8.7234	-4.5223	-8.7843	1.4149	3.2344	-4.5696	-0.81869	-0.021111	-0.78323	-0.2908	0.65374	-0.71517	0.085183	3.3794	-4.959	-2.2232	-2.3755	-6.9266	4.598	-5.8709	-3.7151	1.1155	-10.564	-1.444	4.5376	-0.62332	-4.2322	-6.0801	-0.61629	-4.3069	1.1351	6.8474	-1.9869	-8.1429
-7.9279	-15.736	-0.68862	-11.167	-5.7508	-2.2691	-8.3488	-8.7434	-8.1511	-4.1211	-5.8741	-7.8646	-8.2324	3.9302	-7.7849	0.66983	-6.7851	-5.86	-3.7988	-15.46	-7.792	-7.9225	-3.1826	-8.2123	-11.246	-3.4487	-0.71922	-1.5755	-5.8343	-1.6768	-4.3563	-6.6002	-6.6567	-3.2356	-6.1673	-10.234	-7.6851	-3.5563	-2.9334	-4.3434	-8.2733	-0.90534	1.1016	-1.7969	-7.7431	-1.3417	-4.3504	-6.4734	-1.9535	-6.2783
-5.8588	-0.93077	-3.4252	2.6536	1.1748	-3.0602	-3.4438	-9.7288	-4.5522	-3.6017	-1.7477	-3.2346	3.2723	-3.1592	0.89075	-0.47657	-2.3209	0.74728	-3.2309	6.7091	4.8018	-2.0665	-3.7351	-3.2069	-1.5725	-3.2447	0.3358	-2.3877	0.40801	-7.5011	-1.4676	0.14737	3.3956	4.8592	-0.9808	6.0699	-4.9862	-0.56	-1.6475	2.0961	-7.1258	2.4379	0.12629	-3.5962	-2.4678	1.3614	-5.0091	-1.5494	-2.216	-9.7246
1.9459	3.3144	11.596	5.2884	8.2098	6.991	11.547	6.178	1.1239	3.4167	9.2997	9.2175	7.967	9.7369	2.6671	4.4756	8.5236	13.206	1.6211	6.743	4.1398	11.204	14.502	11.906	2.6455	10.484	2.7702	3.4706	10.734	4.6034	-0.21857	7.1491	9.1378	11.959	10.057	1.2003	-0.65656	11.365	5.1023	5.1852	10.384	3.6105	16.593	3.6655	9.8101	8.5304	14.401	8.1022	2.0496	11.234
0.35421	-3.7041	2.2109	1.0542	-2.3297	-1.6319	-2.5545	0.050717	-8.0577	-0.2592	-9.6493	3.0357	0.32366	-2.8114	-2.3883	-3.8872	2.8544	-0.8961	-4.9265	-0.45505	-3.6374	-9.0047	-1.8568	-6.067	3.4495	-4.114	6.4216	-6.4288	-4.9147	3.661	1.098	-4.7575	-1.6316	-0.69873	-0.10543	-2.6794	-2.4009	-2.6947	-4.9247	6.2232	-2.8217	0.12145	1.432	0.14799	4.0042	-9.1912	0.44052	3.5768	-3.9598	0.34102
-4.1253	-0.070411	-0.63509	0.62535	0.63289	-7.2378	-1.1743	1.9168	-0.17567	6.0865	-2.7597	-0.96235	-0.43641	-1.3313	-0.83896	3.001	2.9488	-0.89397	-2.3881	7.9046	-5.61	3.6557	-8.6917	1.064	-5.5034	-1.436	-7.1822	-1.9216	-1.5675	4.3303	0.10239	-1.7513	-0.14009	-1.0668	-9.0115	-3.0586	-7.1081	2.9999	-6.2337	-2.7819	-0.37205	3.4412	-0.026159	-0.052937	-0.75929	-7.5511	0.46777	-5.3863	0.58244	-1.1733
-3.2081	0.71717	-3.2325	-2.2857	-3.2925	-5.1995	-5.0902	-2.2764	2.0497	-11.182	2.6602	-4.7312	-4.8607	-7.4152	0.085933	-3.73	-2.0861	-4.2327	-0.72144	-5.0719	2.644	-4.0446	-11.503	-5.9618	-6.3421	0.49235	-4.3975	-2.409	1.4147	-3.3712	-3.2018	-4.9597	-2.7325	-9.427	-4.2689	-0.58059	-5.129	-5.3812	-1.7769	-1.8029	-4.9405	0.99832	-1.9899	-3.422	-3.3225	-4.9396	-9.3347	-5.3818	3.8642	-5.3798
-5.7878	-11.233	-9.4558	-13.936	-13.174	-10.223	-14.128	-5.3612	-15.271	-13.322	-17.518	-14.498	-6.0004	-7.955	-10.395	-9.3887	-18.028	-8.4352	-17.549	-11.163	-17.357	-9.8739	-11.267	-1.7669	-8.8217	-9.2502	-7.1854	-9.3894	-10.421	-16.62	-18.46	-9.5434	-7.6916	-10.148	-12.445	-6.9159	-13.755	-9.9005	-14.222	-7.7881	-12.19	-8.9394	-5.0706	-12.072	-16.58	-8.5077	-12.645	-10.817	-13.921	-8.9615
-10.703	-8.3413	-11.565	-12.156	-18.809	0.21053	-16.581	-9.4963	-13.437	-13.354	-5.8868	-7.1954	-10.13	-14.086	-7.5016	-12.571	-8.4012	-9.0994	-7.4549	-10.349	-16.887	-11.206	-9.1851	-14.324	-8.4714	-10.825	-12.083	-7.5337	-6.0767	-17.152	-10.087	-7.7406	-9.2638	-14.363	-10.168	-10.26	-7.1434	-4.0663	-14.209	-11.353	-7.6725	-4.0482	-15.403	-7.1236	-9.9609	-12.102	-12.118	-11.65	-9.703	-13.614
-12.097	-5.8675	-1.8639	-11.223	-16.775	-16.561	-13.693	-11.25	-8.6748	-3.4891	-9.9888	-10.928	-7.3632	-9.5738	-12.878	-11.29	-11.226	-8.9189	-12.403	-13.43	-7.0454	-17.161	-12.501	-5.3894	-7.6751	-13.597	-9.072	-7.151	-6.6726	-11.812	-5.9735	-10.621	-12.419	-9.3427	-8.237	-10.914	-16.57	-11.271	-11.837	-16.207	-15.371	-9.6337	-7.784	-13.257	-13.679	-10.384	-10.279	-9.1356	-5.9944	-10.696
-2.2892	-0.28647	-2.4239	-1.758	3.8881	-5.7296	-8.595	0.98712	0.32818	3.2798	-6.4411	-3.5143	-5.2259	-2.2367	-7.1383	-3.1267	1.8442	-8.0421	-0.71703	3.1127	-5.0997	0.12199	-3.1335	-0.57003	-3.4937	-3.7764	-3.7838	-5.932	-1.7231	1.6693	2.1811	-1.2766	-2.5879	3.8245	-6.8303	-0.26407	1.5293	-6.5327	-4.6074	-9.8624	-4.5411	-0.19669	1.2655	0.27375	-0.51841	2.1437	1.3321	-3.4465	-2.6766	1.9033
-11.041	-8.8199	-11.973	-6.7219	-10.443	-16.229	-8.8736	-13.182	-20.239	-13.514	-12.348	-13.686	-8.6996	-16.33	-16.806	-11.553	-8.8487	-12.887	-17.68	-11.805	-12.682	-7.7873	-13.374	-4.5653	-11.024	-14.164	-15.494	-10.258	-11.85	-10.269	-11.466	-15.543	-10.591	-6.0281	-12.488	-11.564	-14.592	-13.784	-11.12	-11.431	-12.099	-5.4265	-11.546	-13.526	-10.731	-11.958	-14.146	-11.701	-6.7346	-12.935
-14.042	-10.914	-21.199	-15.475	-10.166	-8.2185	-11.202	-9.0336	-13.978	-14.473	-9.531	-14.787	-12.446	-17.489	-12.338	-14.015	-11.094	-13.206	-15.155	-9.018	-8.3299	-16.084	-18.895	-17.231	-16.285	-13.379	-11.034	-18.471	-9.825	-14.533	-13.724	-12.097	-5.8078	-7.4181	-10.661	-14.084	-8.3897	-13.058	-11.033	-14.19	-10.566	-7.9599	-13.571	-13.214	-10.78	-16.074	-12.05	-9.0953	-10.324	-6.3311
9.0903	8.4871	9.1719	5.3359	9.5845	-0.48285	9.8665	7.1232	8.6452	13.264	0.46939	4.5938	4.0925	3.3067	5.6541	5.7973	9.7258	4.0345	2.8775	13.458	8.909	3.1891	10.03	6.4563	6.7778	6.2945	5.2626	8.0488	7.6755	7.6369	2.0409	5.3453	4.0917	3.4997	6.653	9.5944	5.4552	6.6233	5.4541	6.6656	5.9821	6.9392	0.30347	2.4468	-1.5777	7.3588	6.9185	4.9674	12.99	4.6447
-2.3385	2.1218	-1.3456	-0.2076	1.4974	0.45551	-4.3996	-5.3629	-3.4465	-6.0722	2.5766	-5.5423	-2.6377	-3.2342	-5.7816	-1.4747	-4.3972	-0.33207	2.3123	3.2454	0.9258	-3.7628	-5.2466	-6.3009	-2.822	-1.2991	-7.0422	-6.9298	-1.2897	-3.9663	0.76474	-0.44378	-6.1032	-4.7701	0.043078	-1.214	3.3171	-5.0506	0.8424	-4.1192	-4.3543	-7.6463	-7.1504	-3.9177	-0.31204	3.7701	2.936	-0.98104	-2.2927	0.31404
0.24611	3.215	0.58872	-1.5063	4.0683	-0.94705	1.7787	0.43451	7.5038	4.4001	2.8638	-7.4464	2.8104	6.045	5.743	4.2918	-2.3766	-0.54216	3.0504	0.77943	3.8224	2.3123	0.19847	-1.1392	4.4255	3.1264	-1.9367	4.0795	3.4908	0.083388	0.36818	1.3691	-2.3511	4.1039	3.9238	5.0706	3.398	12.142	3.7284	-5.0869	5.002	5.1322	0.28222	6.1697	-1.0563	-3.0387	2.2159	-1.8841	1.1284	1.0966
6.1307	4.7419	7.2863	9.9233	10.161	12.96	8.836	8.1579	7.1453	10.354	13.062	13.028	9.8391	8.339	7.6065	2.3139	10.172	9.4825	4.7672	13.31	10.247	15.464	14.202	6.5086	2.8843	5.9363	6.6315	13.571	8.3007	6.0481	11.572	7.9814	7.4714	6.489	9.2003	14.021	3.6951	6.5272	10.071	8.3349	5.0902	7.4243	7.8972	7.5373	11.564	13.038	8.5758	9.5355	8.6888	8.9763
-0.33963	-2.0301	2.5868	3.0133	-0.90733	-2.4899	0.10745	0.7037	0.96412	-1.8709	-5.1737	-2.4908	-1.8126	0.45028	0.65877	-2.4811	1.5017	2.7931	0.14717	2.8754	4.884	2.4017	-3.0603	5.1537	-2.8259	5.681	-1.9154	-2.382	-0.8931	-10.068	-4.0206	3.6929	-1.0314	4.4634	-5.5176	3.5666	-0.50566	4.3037	6.413	2.6783	-6.3899	-2.3695	2.322	-1.6433	-2.1784	-0.42269	0.54784	3.8111	-1.895	0.20387
2.8343	5.3428	-2.9162	8.367	2.7591	0.64535	4.2965	1.2201	0.21604	-1.4831	2.8508	-1.7503	5.9013	2.4257	-1.8523	1.3814	4.5725	3.706	2.62	10.881	3.6898	4.6836	2.1131	9.3417	6.1039	3.3729	1.3189	6.0541	-0.24388	3.3084	-0.55841	-1.0555	1.0145	11.294	6.8123	6.945	4.551	4.8337	3.2226	9.8155	5.3407	-2.6969	-4.2087	1.416	2.7023	2.3046	-2.4265	6.9312	2.3071	1.8196
-11.755	-10.316	-12.691	-17.195	-11.947	-8.1327	-11.717	-17.255	-7.8514	-16.515	-14.493	-8.1262	-11.852	-15.232	-17.408	-5.8791	-11.781	-4.9047	-16.251	-10.487	-17.385	-12.614	-6.1917	-7.5788	-6.7425	-4.7972	-11.152	-16.905	-9.1919	-7.9946	-7.8379	-16.087	-15.004	-9.5496	-9.0525	-9.9411	-11.616	-9.6528	-14.284	-12.735	-11.411	-9.9989	-6.0746	-8.3412	-16.761	-14.659	-10.112	-10.593	-9.4195	-9.8018
-5.7767	-3.8401	0.048066	-4.5863	-2.3005	-7.5511	-12.442	0.92712	-4.6082	-5.0267	-1.6278	-1.2337	-0.76321	-4.1845	-6.0988	-4.4616	1.1695	-4.3849	-3.6895	-1.6984	-1.9392	-3.9953	2.4368	-1.5611	-5.6232	1.0071	-5.9406	-5.9802	-1.1888	-3.4518	-4.9103	-3.8396	-0.28384	-3.3507	-7.9805	-6.372	-0.81439	-3.7715	-2.5431	-4.484	-4.6339	-3.7766	0.13231	-6.9026	-5.155	-4.9505	-2.1869	-3.0351	-9.3429	-4.0242
-20.204	-23.594	-22.585	-19.773	-23.47	-22.077	-18.935	-20.168	-21.787	-30.514	-22.433	-21.997	-19.141	-27.896	-28.834	-24.738	-27.311	-19.194	-27.681	-17.122	-22.534	-18.638	-24.316	-18.779	-15.337	-20.741	-21	-23.728	-20.661	-22.414	-21.881	-18.162	-18.062	-18.825	-17.184	-23.61	-20.965	-26.854	-21.329	-24.46	-23.037	-22.416	-23.142	-18.965	-20.489	-19.901	-15.781	-21.619	-22.334	-22.926
-9.8144	-11.876	-9.3193	-7.1423	-3.7376	-10.515	-10.397	-4.9447	-6.3656	-11.224	-9.3742	-7.2149	-3.0669	-10.757	-4.0928	-10.611	-13.819	-10.146	-7.5661	-6.8388	-15.357	-7.6194	-7.9443	-6.7429	-11.386	-12.524	-5.6706	-10.918	-9.6056	-9.2577	-10.018	-14.513	-7.5842	-13.115	-9.8202	-12.275	-9.7886	-11.778	-11.4	-10.644	-3.9397	-7.8789	-12.097	0.65936	-13.179	-20.656	-6.925	-4.3704	-5.9248	-17.872
-8.954	-5.6892	-19.525	-18.747	-12.167	-10.7	-8.9603	-7.5365	-16.871	-14.237	-13.618	-10.87	-13.529	-15.251	-11.45	-5.6648	-10.193	-13.612	-10.494	-14.657	-10.939	-13.001	-11.885	-9.3024	-13.882	-14.272	-3.6842	-10.24	-14.128	-11.656	-18.476	-13.339	-18.247	-5.1559	-10.209	-19.571	-14.701	-8.457	-5.5151	-9.9844	-6.2336	-8.404	-15.205	-13.854	-13.537	-18.888	-14.595	-13.107	-14.856	-14.546
-21.077	-10.901	-17.808	-9.5629	-11.776	-7.0759	-16.69	-12.553	-12.028	-14.293	-15.481	-6.4263	-13.809	-2.7453	-16.54	-12.037	-18.291	-20.399	-15.326	-23.928	-14.145	-3.6391	-15.189	-14.457	-10.027	-15.609	-12.448	-8.8221	-6.0406	-11.66	-8.7952	-15.438	-18.896	-9.3269	-12.674	-18.569	-6.0987	-7.1951	-13.908	-9.9959	-8.7298	-16.198	-12.463	-8.9911	-12.242	-14.419	-12.418	-17.547	-11.918	-13.433
-6.6874	-2.1351	0.26463	2.8886	0.25685	-6.9859	-1.9932	5.0342	-6.391	-9.695	-5.1967	-4.5859	-2.5699	0.28015	-1.3876	-4.5734	-1.7392	-2.7826	-3.901	-0.27504	0.018246	-5.2379	-4.7959	0.37987	2.7453	-5.0148	1.65	2.5128	3.9263	-1.94	1.6162	1.56	-6.5889	-7.9743	2.8534	-1.5219	-0.19267	1.4538	-3.7352	-3.3683	-1.2252	-4.1686	0.10231	6.5316	-2.2501	1.8533	-3.3803	0.1686	2.1714	0.36933
-10.893	-9.8332	-8.1487	-9.3422	-5.7641	-11.968	-9.8419	-12.312	-13.094	-9.294	-12.298	-4.3065	-14.439	-13.779	-13.112	-13.532	-16.438	-16.634	-11.675	-13.272	-11.796	-14.716	-9.7356	-9.3903	-16.106	-9.0054	-10.584	-15.595	-7.1982	-9.8371	-9.3354	-15.369	-18.482	-10.593	-12.277	-11.497	-13.401	-13.871	-13.531	-12.948	-7.4194	-12.91	-8.4153	-9.493	-9.4129	-11.13	-10.651	-13.762	-10.914	-8.458
-0.098759	2.5458	-2.1053	4.4376	4.4734	1.3644	-1.3673	0.044273	-3.2218	-3.3293	-6.1022	-1.6776	2.3786	-3.8159	-2.3527	1.0293	-3.067	1.8852	-3.1304	-1.6483	-3.2576	-4.5829	-2.4965	-5.7672	-3.6656	2.2182	-6.9611	-2.2326	-0.046992	-0.81408	-10.168	-3.5534	-1.0413	-1.1513	-0.99289	-8.1013	-3.2932	-2.3499	-7.526	0.20582	-2.2674	-3.1231	-2.0386	-3.259	-7.9537	-6.2177	-1.4111	-10.064	-5.1589	1.1072
0.47385	7.8669	-3.6374	5.8734	9.0789	0.74043	16.172	10.164	-2.2458	7.1295	6.9545	1.635	7.8488	8.4999	3.3778	4.0075	11.826	6.4014	12.315	4.479	5.4626	3.9485	3.4288	10.619	2.7222	3.7067	1.3211	7.5383	5.4869	-0.24964	3.6039	1.9582	6.7254	3.8915	9.5417	3.2934	0.031528	5.9234	2.8003	4.8008	3.5194	2.753	6.6689	1.2048	5.2146	7.8079	3.263	1.8628	3.1311	0.56104
-11.058	-5.5785	-14.925	-11.159	-13.359	-17.515	-10.376	-13.209	-11.22	-11.096	-14.368	-15.207	-10.223	-15.722	-8.1705	-10.562	-9.986	-13.288	-3.5336	-9.4667	-17.034	-11.307	-8.703	-13.968	-18.019	-5.5216	-15.996	-11.083	-11.71	-16.625	-14.218	-11.766	-13.123	-10.371	-13.075	-11.984	-20.229	-14.951	-9.4744	-10.971	-10.687	-6.8466	-9.3233	-7.9614	-10.671	-11.765	-2.9567	-18.678	-8.7036	-15.808
0.38616	-4.1145	-0.35856	-5.6148	-7.6516	-3.1356	-1.2264	-2.8408	2.295	-4.5884	-1.6911	-3.8482	-3.3732	-3.3767	-3.6759	0.4131	-0.87389	0.40715	-3.9609	5.2724	-4.476	-2.0841	-4.3574	-6.7025	0.90105	-2.08	2.2174	-3.6446	-3.4732	0.26346	3.3551	-11.503	-0.86166	4.9746	0.012779	-2.5164	-5.8216	-1.0648	-0.46976	3.7019	-2.4869	5.6099	-2.2412	-4.8947	-0.89958	-5.4388	-0.75119	1.152	-3.2614	2.5954
-2.4619	-7.2194	3.1416	0.6796	-4.3672	-5.8067	-6.0095	-2.3401	-7.5022	-4.2427	-3.1313	-6.0808	-3.4306	-8.8237	-5.8494	0.69305	2.1055	-6.2608	-0.5412	-4.6809	-5.9669	-2.7956	-0.22696	-2.2341	-8.7738	-5.9672	-6.6354	-1.2668	-2.0057	1.2545	1.5826	0.54019	-8.5838	-4.0162	-5.5202	-2.4789	0.26756	-3.6684	-0.57806	-6.7771	-1.7203	0.99971	-0.34037	-4.8913	-4.3838	-1.8165	-6.0442	-3.9	-1.3953	-6.3394
5.7808	2.1783	4.7915	-0.77611	5.9295	2.7029	4.3596	2.094	-3.1981	-1.3456	2.4467	1.7435	0.93882	-0.27274	5.4572	0.34701	3.0487	-5.6921	3.4723	3.665	0.14116	-2.5296	5.1323	-7.5402	10.315	4.7262	2.1962	6.1543	8.3983	-3.1171	1.3055	0.31278	-1.0194	-3.1335	5.1694	0.60033	-4.5366	1.5716	2.641	4.1425	-0.70693	0.67187	0.025467	3.8233	0.92015	1.1636	-0.015321	5.603	2.1289	2.2107
5.625	-8.8407	5.3529	5.6141	1.8949	-1.5959	-1.4102	8.4954	-0.48966	-3.4854	-1.6871	0.44994	-0.63473	5.937	1.8363	-1.0453	9.0224	0.48054	0.60959	-6.3042	-3.0637	0.10201	-7.2847	1.8272	-5.5889	2.2294	0.42052	-1.528	-0.93777	0.84974	-3.3964	1.5224	5.4004	7.4252	-0.96585	-1.0309	-0.62533	-3.3024	0.93827	-1.1445	4.6821	1.3906	-1.6902	5.596	3.09	-0.46882	-0.63337	0.87138	-3.1445	-2.3481
-14.341	-12.043	-5.84	-8.546	-15.965	-12.816	-16.091	-9.511	-5.4444	-8.7011	-16.296	-7.6121	-8.1172	-15.014	-11.555	-11.135	-14.798	-14.75	-18.176	-18.869	-10.217	-9.0675	-15.465	-7.3685	-12.404	-7.7807	-10.553	-12.536	-16.156	-9.2517	-13.899	-9.5024	-18.593	-9.5519	-13.245	-9.9865	-8.333	-12.673	-13.112	-8.4117	-6.5202	-10.495	-19.266	-6.3609	-12.685	-11.68	-9.7171	-12.794	-12.816	-7.5783
-2.7521	-7.4039	-5.1196	-13.204	-4.7331	-6.4866	0.66093	-8.021	-4.2035	-3.9929	-3.2018	-7.6111	1.2698	-4.3902	-1.0847	-3.0647	-6.4824	-4.744	-3.2883	2.5603	-3.6916	-2.937	-7.3407	-2.0259	-3.5657	-5.8581	1.7776	-4.3788	-5.3645	-10.847	-9.6525	-8.6376	-5.2139	-2.0049	0.0055811	-3.4462	-9.661	-3.3344	-8.9673	-1.2315	-8.0279	-0.84007	-4.0726	3.5567	-13.67	-3.715	-10.57	-3.721	-12.463	-7.1608
-10.772	-11.189	-18.296	-10.167	-10.625	-10.61	-11.481	-11.478	-8.6686	-5.2173	-19.817	-9.4013	-6.9455	-12.495	-10.235	-8.8545	-12.353	-8.1989	-16.809	-11.341	-14.882	-11.008	-7.043	-10.016	-9.5817	-8.1066	-15.819	-12.747	-15.938	-10.702	-13.023	-9.4969	-6.6342	-8.2995	-14.597	-12.838	-11.31	-5.7184	-13.705	-13.404	-13.463	-10.961	-14.726	-17.319	-5.9339	-10.158	-16.686	-13.794	-17.116	-9.3535
-8.9139	-12.144	-14.459	-10.64	-10.963	-9.0791	-7.7619	-12.02	-10.435	-9.8732	-4.9779	-8.1937	-8.1418	-7.2235	-12.843	-9.6481	-9.5727	-8.4433	-5.4672	-10.347	-8.1623	-5.2541	-9.4136	-10.063	-4.134	-13.189	-9.4448	-12.04	-6.1864	-11.06	-3.9407	-8.6753	-17.901	-10.979	-10.188	-5.5608	-9.0485	-7.1498	-15.328	-8.1864	-4.6715	-7.0065	-16.329	-8.7738	-7.4511	-9.0445	-8.27	-4.9477	-9.4066	-6.5512
-8.1313	-4.6087	-4.4201	-8.9026	-14.034	-8.4547	-17.057	-8.5385	-10.493	-9.6829	-10.058	-19.659	-8.7039	-10.602	-6.0834	-7.2205	-6.9154	-11.339	-14.677	-8.918	-14.936	-8.3313	-13.03	-11.046	-6.8424	-7.779	-11.973	-9.2969	-4.9602	-13.142	-5.3489	-12.323	-5.7447	-7.1721	-7.3945	-9.2755	-5.1954	-7.2416	-5.7567	-6.5596	-11.987	-8.5474	-8.0642	-8.2794	-7.3268	-10.347	-9.436	-11.909	-12.405	-4.805
-6.0761	2.0518	-3.2636	-1.3387	-6.0873	-3.4086	-1.1515	-5.3333	-4.1539	-2.6783	-6.7991	-6.1745	-1.3688	-1.2475	-10.977	-7.9383	-3.4395	-1.7826	0.046862	-0.76746	-3.445	-5.4579	-6.3643	0.5885	-9.0003	-4.6334	0.53473	-6.7551	-6.7058	-2.7532	-9.0561	-1.7993	-1.6472	-3.2032	-2.1734	-1.2432	-9.6355	-11.462	-4.1169	0.11691	-8.5622	-1.6283	-0.56544	-5.3198	-4.7594	-2.8847	-4.203	-7.7109	-0.029611	-1.8742
-11.646	-6.6208	-5.3258	-1.1277	-4.5112	-7.4597	-5.713	-2.0791	-5.2891	-3.4052	-0.15939	-5.6033	-8.4332	-8.9147	-7.7429	-13.657	-4.6739	-7.1236	-8.4245	-9.972	-8.3608	-9.7944	-6.402	-8.0821	-11.523	-4.8863	-0.80976	-3.036	-6.8796	-1.8703	-3.7551	-2.1351	-4.2154	-6.9296	-4.6679	-5.91	-5.2138	-5.7846	-6.6277	-3.8369	-3.2967	-7.7602	-7.5363	-5.8256	-3.1529	-8.4065	-0.75023	0.11546	-2.544	-2.6479
1.54	-1.8813	3.0008	-7.0969	-7.3258	-4.9047	-1.3228	-3.1195	1.6132	-1.0432	-4.0332	-0.98483	-3.0327	0.60872	-0.80307	-2.5007	-3.1508	3.0599	-6.5924	-5.4444	-3.6112	1.8151	-4.8842	-4.6077	1.3601	1.3157	-2.668	0.40764	-4.1538	-3.2511	2.4569	-10.666	1.3733	-3.9561	-3.3641	-9.2833	-0.77707	3.5031	-4.0529	2.614	-0.41957	-1.8974	-3.1636	2.4288	-7.4477	-5.0892	-9.0932	1.2312	0.12887	-0.81433
-10.163	-15.441	-11.43	-14.072	-10.772	-12.104	-17.371	-15.996	-13.954	-8.656	-11.99	-12.557	-19.123	-7.5676	-11.611	-6.8481	-13.268	-11.28	-13.443	-7.7743	-15.619	-11.962	-13.977	-8.6695	-24.268	-14.55	-9.5205	-14.387	-13.566	-8.9035	-13.283	-15.992	-12.446	-10.612	-18.579	-13.251	-12.294	-15.072	-9.1922	-9.4374	-14.311	-20.565	-12.908	-13.989	-6.3706	-11.84	-18.313	-10.888	-13.424	-12.128
0.90898	4.4004	-2.0115	-7.1848	-1.2682	-1.6435	5.8411	-3.1022	-5.571	0.99108	7.4305	0.31465	0.16734	-3.658	4.4899	6.7985	2.9634	2.2166	-0.907	-0.40837	0.52384	1.8554	0.44836	4.17	-2.5852	-1.6352	2.1882	-0.025001	-1.245	-0.15747	0.35836	-5.1786	-2.1057	-7.6811	2.382	-1.3279	1.7397	7.7287	1.1911	-4.4654	6.5154	5.5427	5.1275	1.6686	1.6076	-1.1879	-0.88018	-1.5011	-0.22452	-2.1011
-9.0336	-8.564	-9.2982	-11.408	-14.013	-13.59	-1.5823	-9.6813	-10.54	-13.554	-7.7609	-13.785	-8.9522	-7.388	-11.14	-12.947	-4.8412	-19.045	-10.795	-12.032	-10.09	-4.1009	-4.3146	-7.304	-14.425	-10.023	-14.544	-6.9714	-10.417	-8.1645	-11.201	-7.5066	-10.359	-14.421	-19.02	-10.005	-11.135	-9.6403	-3.0711	-5.792	-3.3741	-10.751	-5.9434	-11.381	-5.2734	-2.4161	-5.4381	-15.88	-13.969	-15.425
-23.072	-17.971	-19.937	-22.991	-24.222	-22.555	-21.368	-22.895	-21.938	-26.541	-18.929	-20.491	-25.832	-24.379	-16.149	-19.575	-30.45	-24.061	-22.465	-22.086	-12.837	-21.732	-24.402	-27.326	-23.666	-17.654	-22.966	-20.635	-19.445	-27.501	-21.401	-26.063	-26.3	-27.449	-20.412	-21.714	-27.69	-24.957	-24.955	-27.235	-18.209	-29.841	-21.901	-23.979	-23.536	-19.99	-26.709	-28.589	-20.887	-15.354
-0.054224	-4.8359	9.4865	-1.6745	3.3266	2.1252	6.1389	-1.3489	-0.27789	7.8662	2.0846	7.6016	3.4268	-0.50844	-0.93853	4.3537	1.2358	1.3225	1.4046	-5.0907	-2.7423	-0.20475	-6.0965	-5.918	-0.2	4.2599	-2.7848	0.52269	-2.3555	4.5728	4.252	0.0057387	3.3726	3.6085	4.938	2.3279	-1.11	0.78595	-8.4961	0.085523	6.56	0.69282	-1.8057	4.9046	0.32826	-3.1194	4.887	4.4851	-0.59398	7.7996
-4.6101	-11.675	-4.6382	-4.5196	-7.2355	-6.8026	-6.1427	-5.6417	-5.6975	-2.9281	-1.1217	-10.422	-7.2079	-9.5628	-7.9104	-2.3765	-7.5814	-13.71	-3.204	-4.5593	1.9987	-7.0461	-5.9715	-3.1222	-11.673	0.71688	-5.9122	-10.888	-1.253	-1.6776	-2.1207	-4.4058	1.1895	-1.9814	4.5873	-7.9717	-5.3142	-6.7251	-5.1368	-7.7735	-0.022256	-11.323	-9.9854	-7.8981	-1.2914	-7.7152	-7.0544	-8.9461	-7.2486	-6.3645
0.63572	1.1	-6.1406	-6.303	1.9545	-2.1388	-4.7023	-1.2217	-6.8096	-1.9749	-2.7829	-1.1977	-2.9889	-0.82731	-7.4242	-8.2158	2.7353	1.7623	-2.9697	-3.9079	0.52977	0.35131	-0.29592	-1.2896	4.994	1.8472	1.4093	-1.2738	3.5427	1.7006	2.2113	-0.17708	-3.415	4.556	0.64253	-1.2485	4.2239	-2.0191	-1.6138	5.841	-6.7743	5.1079	1.8695	1.9849	-1.5262	0.0076941	-2.2383	-4.6357	3.3239	-1.602
0.035355	-7.3797	-1.2576	-1.839	0.0022701	1.4472	-4.3576	-1.3434	-3.8789	0.20462	-1.231	-0.37524	-4.4847	-2.3885	-6.0511	-1.9717	-1.1696	-7.4856	-3.2376	0.1933	-3.8002	-5.096	4.15	-6.7544	-5.8761	-1.1078	-10.199	0.9525	-5.7794	-4.4482	-4.1185	1.8398	0.40742	-3.0564	-8.3156	-5.1887	-3.2613	-3.5991	-0.48899	-0.74098	-5.1993	-3.3313	-5.7851	-3.2365	-3.5005	4.1086	-4.4418	-2.8092	1.992	-1.4529
-12.317	-14.738	-10.35	-6.4512	-13.281	-8.3855	-10.165	-11.134	-11.413	-11.147	-4.2074	-11.654	-13.7	-4.0925	-17.116	-10.868	-15.715	-7.6496	-11.863	-7.8839	-12.351	-12.559	-13.636	-12.591	-15.352	-15.231	-13.965	-20.92	-10.541	-8.9768	-11.048	-10.473	-14.86	-15.661	-15.422	-11.723	-18.484	-10.669	-16.165	-13.979	-14.66	-10.916	-19.915	-4.2264	-9.2289	-16.484	-6.1913	-11.068	-15.051	-15.173
-9.6289	-13.376	-15.446	-10.378	-2.6239	-6.344	-14.696	-13.992	-14.131	-7.349	-2.6437	0.15322	-6.6759	1.3342	-11.505	-6.6868	-11.811	-6.9019	-8.621	-6.6528	-10.864	-3.5549	-7.5718	-10.454	-9.3898	-11.832	-17.138	-5.8421	-6.1936	-9.1911	-7.8433	-16.756	-3.1088	-11.592	-3.7783	-13.241	-16.085	-8.2451	-4.0292	-0.73023	-8.7455	-8.6351	-1.7396	0.25671	-7.8826	-11.747	-17.222	-11.254	-3.484	-5.2684
-20.364	-17.524	-13.049	-17.141	-14.341	-13.88	-15.76	-15.636	-15.215	-13.651	-13.591	-15.094	-13.998	-14.097	-11.271	-18.055	-10.419	-13.878	-17.734	-7.9739	-12.495	-15.606	-11.178	-14.807	-15.879	-12.96	-17.286	-13.005	-20.514	-5.9069	-16.605	-13.537	-13.698	-14.869	-10.189	-17.839	-12.03	-10.305	-15.506	-19.539	-9.8013	-12.244	-24.174	-13.997	-17.642	-13.231	-15.3	-12.246	-18.233	-20.386
-6.3455	-4.5784	-5.8626	-6.3377	-7.9673	-3.1246	-5.6283	-6.5731	-2.5645	-0.91511	-10.298	-2.5622	-5.4059	-3.9409	-11.739	0.21891	-3.2544	-6.1073	-4.2446	-3.169	-6.7817	-1.7383	-1.1982	-10.406	-2.7038	-3.6828	-9.8272	-3.0717	-5.5582	-1.0738	-7.1417	-5.2488	-7.3233	-5.5104	-5.0364	-11.729	-6.3512	-7.062	-1.7848	-4.7095	-3.0251	-6.8141	-9.4193	-3.9767	-9.7683	-6.426	-2.5156	-5.9133	-7.8299	-2.6483
4.719	-0.14479	1.5586	7.1532	2.7068	-5.1824	-6.5957	0.043576	1.616	3.3078	-5.5648	-2.9752	1.9035	1.2329	-4.1729	2.5456	2.1657	-2.2793	3.4258	-1.1572	-4.9206	2.5977	0.16513	9.9233	-4.8321	-5.2428	-8.1353	-3.8393	-1.3264	-2.3843	0.52567	2.9743	-2.2088	4.3431	1.1957	-7.0386	0.72628	4.3585	-1.5003	1.0082	-1.2691	5.1824	-0.31821	2.3747	-3.4793	-3.2197	-1.6241	1.2674	-1.4983	0.66273
-11.518	-10.088	2.0501	-3.9096	-3.0345	-10.929	-8.0467	-5.1313	-5.4899	-6.3133	-7.5783	-12.181	-7.9	-7.7007	-4.643	-8.3428	-8.8965	-5.7837	-8.1485	-0.79279	-12.312	-9.9413	-9.1309	-1.551	-5.415	-7.2568	-2.424	-6.0974	-4.2076	-6.0452	-6.5698	-5.3708	-4.3661	-1.0372	-5.3549	-1.8675	-8.4867	-1.9224	-8.1204	-5.0202	-1.5657	-6.8335	-4.6716	-11.386	-6.0303	-4.1327	-5.3796	-2.4898	-3.6882	-9.3981
-0.91326	6.5092	-0.9576	-0.56548	-4.5692	-1.1164	-0.95182	-0.64328	-0.65821	5.3934	-0.48596	-1.233	0.091705	-0.36816	0.033415	2.2374	4.36	-5.0542	-0.51388	-0.81956	3.2224	0.89055	-1.3874	-1.0574	5.1499	2.2001	-0.64234	3.7832	-5.0869	1.5685	-0.32017	-2.4609	1.9815	4.123	-6.0517	0.2391	-4.4723	-1.9471	-0.99185	7.2231	0.7078	-1.3635	4.7217	1.9398	0.44734	1.5764	1.0929	0.84251	-0.13501	2.5132
0.047999	-4.0623	-12.258	-4.1681	-8.2473	-3.3716	1.7896	-2.8607	-3.1342	-2.5573	-5.7681	-7.2302	2.3929	-5.4919	0.4578	-3.549	-0.084392	-4.4745	-0.034064	0.82141	-1.7144	-6.5062	-4.95	-6.1723	-9.0443	0.095083	3.7118	-2.7173	-2.824	1.5739	0.38874	1.6703	-2.7546	0.89428	-10.603	-2.7221	-1.1835	0.89064	-2.5936	-3.8515	1.4141	-0.47261	-1.1405	-0.95391	-2.0772	-4.4843	0.53434	-1.5884	-0.8191	-0.0074607
8.0563	1.2332	-0.45977	4.7251	4.8364	2.7531	-2.3346	9.9687	6.984	1.3007	-0.2846	-4.0565	8.3603	5.0813	1.7099	-3.7353	2.9959	-2.6563	-3.5315	-2.1908	-0.24364	1.4638	2.6079	0.64847	5.0627	-3.6376	10.31	5.89	4.8246	0.73287	0.31249	-3.7896	-2.8135	-3.9514	1.7881	1.1605	5.7528	-2.2944	5.6298	-0.1769	0.57857	-0.46138	1.3654	-2.4603	0.99355	4.7019	0.85655	0.13233	0.35229	-2.6725
-10.552	-9.2123	-6.1486	0.41369	-8.2779	-12.234	-12.062	-13.77	-5.7496	-10.768	-8.574	-7.8119	-17.274	-13.082	-1.9709	-6.6353	-13.374	-17.408	-6.2543	-9.981	-10.313	-7.7002	-6.9983	-13.522	-11.385	-15.723	-3.4833	-5.3396	-4.0218	-11.871	-10.463	-13.264	-13.867	-4.6464	-8.9225	-14.587	-13.014	-11.732	-8.0596	-15.449	-11.048	-12.413	-1.1758	-14.787	-19.78	-7.9766	-9.3548	-9.1945	-6.7174	-5.6069
-27.685	-19.073	-25.557	-25.679	-22.67	-17.818	-25.016	-21.691	-22.187	-18.149	-24.676	-23.107	-21.727	-22.718	-24.804	-25.347	-18.847	-26.138	-26.066	-28.42	-21.632	-29.343	-12.649	-23.293	-23.65	-25.412	-22.601	-25.993	-21.844	-25.105	-20.236	-22.394	-26.7	-22.336	-24.332	-21.003	-26.471	-27.691	-24.817	-24.829	-22.141	-20.247	-23.273	-14.783	-18.602	-28.041	-18.928	-27.015	-18.106	-19.254
8.5672	7.8726	5.6071	11.211	3.1786	3.8876	11.122	0.76557	11.29	7.1802	0.73625	13.874	8.2257	10.493	4.3135	7.9246	11.22	14.621	9.1627	7.0991	9.2462	10.924	8.856	7.4652	7.0763	14.357	6.4095	9.5526	11.585	6.8834	10.091	9.3512	3.789	5.4436	4.6097	7.3864	6.9389	10.091	8.0979	7.672	10.599	14.883	5.9285	9.1515	7.7291	5.9415	12.768	7.3648	11.086	8.7249
-18.531	-17.333	-11.201	-10.798	-13.409	-12.599	-11.317	-7.2235	-14.923	-6.1706	-13.508	-15.198	-19.329	-12.248	-10.295	-7.1489	-14.807	-15.919	-12.431	-5.9703	-14.584	-8.3489	-8.6556	-22.053	-15.464	-7.9807	-14.262	-15.391	-13.033	-15.515	-7.0231	-12.611	-10.988	-6.74	-5.913	-10.124	-7.6748	-11.109	-15.618	-10.892	-17.047	-13.862	-10.202	-16.596	-14.767	-6.8937	-13.748	-11.979	-21.822	-12.701
5.0092	6.6919	2.6819	0.79206	1.7833	5.5839	8.2969	3.8301	-0.62295	9.6626	2.692	7.7384	7.6038	-1.1595	4.0159	11.389	0.45159	11.238	5.763	3.0669	4.2881	4.4478	9.5709	-1.7624	8.7303	11.207	4.568	5.0495	-0.61752	0.39093	4.7018	0.80838	3.3097	6.802	7.264	-2.9665	6.441	5.7706	4.2964	0.19428	11.134	5.1785	2.0725	-3.2642	9.0894	9.915	8.1512	0.70769	-1.1116	-0.039906
-1.41	-2.2576	-5.6051	-1.1996	3.9797	-1.8608	9.6448	2.0285	8.7677	-2.6111	0.15346	-0.56252	0.10157	-2.9335	-2.055	1.8716	-3.135	5.6506	-2.9644	4.0738	0.4773	0.5378	4.7625	-5.7518	0.42136	9.179	-5.253	-7.7785	-0.97946	5.9414	5.2065	-8.8482	7.0231	2.5768	0.74916	2.0201	0.93229	-1.6697	-2.8053	-1.7281	-2.9494	3.2928	-1.8221	0.25504	-7.1403	-1.2534	-2.3179	4.1301	-2.8097	1.9215
-7.6175	-11.374	-13.126	-11.423	-12.101	-9.1713	-11.777	-14.382	-4.9896	-8.9528	-10.142	-4.9881	-8.5536	-6.8702	-10.109	-9.624	-10.087	-13.148	-7.621	-7.9573	-14.099	-11.446	-7.3182	-10.099	-12.415	-8.1777	-16.816	-13.281	-6.1948	-14.868	-8.7907	-8.1252	-5.6037	-10.598	-11.07	-11.619	-11.939	-10.375	-12.129	-7.755	-17.76	-5.6286	-8.349	-12.419	-12.108	-3.639	-12.54	-20.647	-10.93	-11.784
9.3661	3.6511	-0.12306	9.1868	9.6576	10.826	6.5811	4.9942	12.851	7.7886	6.0743	9.3127	6.0485	6.2956	4.9329	3.2669	6.6909	2.9884	5.5963	11.121	7.1883	5.9725	10.55	2.9654	6.8995	9.3347	4.5947	10.045	5.1261	3.7782	8.0256	9.2808	5.8847	5.176	7.3289	10.99	15.832	2.12	10.128	1.9286	7.831	2.8296	2.0804	7.1922	1.1219	9.8698	11.451	7.3114	6.2137	8.4065
-1.5869	-1.3718	-1.2695	-4.4798	-0.64701	-4.8182	1.4389	-6.331	-1.8286	-8.6911	-3.5574	3.9533	-1.0306	1.685	-2.4844	-2.6324	1.8313	-0.86803	-2.0992	2.683	1.5878	-5.6022	-0.10557	-5.4801	-0.15905	-2.7518	0.67833	-8.1617	-11.114	-0.63433	-1.9917	-0.72466	0.21676	0.43158	-3.2487	-5.8129	-2.6948	0.3783	2.4201	1.2325	-3.381	-0.17215	-2.8246	-0.12832	1.0809	1.0558	-0.91864	-0.64224	-4.0226	-3.3479
-26.267	-22.412	-26.379	-26.098	-24.598	-24.116	-19.075	-15.307	-24.638	-20.591	-25.864	-15.037	-25.046	-25.059	-17.749	-23.143	-20.984	-27.777	-21.425	-20.805	-25.447	-13.647	-17.811	-20.01	-29.649	-25.136	-18.633	-20.318	-23.259	-19.03	-20.769	-19.702	-17.719	-22.546	-20.679	-29.398	-20.085	-21.25	-19.786	-23.155	-25.292	-20.895	-20.998	-18.159	-17.296	-22.336	-13.172	-23.119	-19.58	-18.16
-8.7782	-10.17	-12.118	-9.636	-13.406	-0.81427	-14.386	-15.968	-10.519	-8.8946	-14.96	-13.023	-9.8539	-1.1977	-18.324	-10.881	-6.6091	-7.6146	-12.92	-7.4839	-16.3	-14.624	-13.649	-6.4946	-8.3507	-11.754	-7.693	-11.027	-13.777	-15.551	-8.4229	-9.3101	-6.2874	-10.608	-10.396	-12.358	-14.289	-13.184	-11.719	-4.2747	-8.8393	-8.5276	-8.473	-9.1908	-6.3479	-4.3517	-11.097	-7.5912	-8.7808	-6.0492
-2.1846	-0.5029	-2.6993	0.3904	-4.2122	-4.5976	-7.2843	-0.58178	-7.318	-0.011076	-1.9459	-3.9074	-10.062	-1.6278	-1.4418	0.13063	-2.2458	-8.0576	-0.0086338	-3.1873	-3.3855	-0.46023	0.088006	5.2709	1.6645	-5.6602	-7.2567	3.8067	-6.392	-0.72318	5.8875	3.2233	-6.9434	2.6358	4.3344	1.0619	0.89722	0.27579	-0.46118	-0.19077	-0.94255	-0.72309	-9.2531	1.1493	-0.014959	-5.7751	3.1802	0.14776	-10.02	-5.7576
-1.6533	8.4843	-6.1889	1.8819	5.6544	0.15784	2.0559	-1.6033	5.6711	2.4527	3.7343	0.83843	8.9807	-2.6265	4.1195	2.5496	2.4925	4.47	3.9038	6.1222	1.6431	4.8422	5.3918	5.2351	0.012166	-5.982	3.0904	2.5053	5.0185	1.0943	-2.6779	3.651	-1.6145	3.6562	8.488	-4.3303	5.6772	0.92262	-2.6885	-0.65051	6.8372	3.7269	5.2038	5.0636	6.3021	3.1062	9.1793	2.1845	2.8424	0.81703
-24.897	-14.558	-8.1773	-10.78	-12.984	-10.285	-17.991	-12.992	-18.267	-12.26	-7.9699	-7.8312	-16.306	-14.998	-13.717	-10.326	-8.751	-14.152	-15.062	-12.571	-18.708	-7.1881	-15.361	-15.136	-13.185	-8.452	-14.859	-7.9388	-13.161	-12.712	-16.166	-16.239	-8.7049	-17.94	-15.006	-15.352	-12.707	-15.748	-8.6616	-18.889	-13.426	-14.481	-12.597	-17.439	-12.738	-8.4015	-7.33	-11.484	-8.759	-11.35
2.0647	1.3909	4.1223	0.71644	5.4178	0.61216	1.4389	7.4129	3.5765	10.914	5.2451	-1.3879	3.3522	-0.18177	-1.8488	1.4703	2.4674	5.7245	-0.34789	-1.522	0.062312	-1.5525	6.29	6.7087	1.0924	9.3514	4.8937	2.7331	3.1151	-4.6416	4.1829	-3.8929	4.1525	0.085179	2.5743	-0.95255	-9.2459	0.86991	0.52952	6.1125	6.6474	-2.0289	-4.326	-1.9555	-5.7237	-1.2571	0.53549	-1.172	4.0273	2.3312
17.352	5.9122	9.2372	9.4688	4.3944	1.1448	4.8055	4.9448	9.6111	5.3634	9.8641	2.9512	7.0901	12.024	7.3186	3.1072	5.4585	4.4738	6.168	8.3496	8.5922	8.7355	7.0753	5.8361	5.573	2.2412	6.3439	14.174	3.6569	1.3727	1.7372	-0.96059	8.6058	4.5201	4.55	14.18	3.7837	13.703	10.81	9.2356	8.515	10.679	7.3168	5.183	5.8881	6.5983	4.1416	11.242	10.369	2.9022
-0.78559	-3.6801	-6.1269	-6.5711	-4.8112	-5.9028	-1.6316	-0.3478	-3.2758	3.1326	-7.9793	-0.88015	-5.1232	-1.0784	-4.2343	-1.2444	-8.257	-2.7884	-0.41927	0.60981	-4.4504	2.7057	-5.2073	-5.0234	-5.1791	-5.0981	-3.6445	-2.9671	-11.79	-3.339	-3.0864	-4.6349	-10.83	-0.363	-2.8818	-7.9952	-4.7429	-2.2648	-4.5923	-6.0721	-4.4305	0.4921	-6.5481	-2.6079	-5.664	-1.3813	-1.0462	-5.176	-3.3976	0.027942
-1.8869	3.2343	2.0419	6.8474	-7.516	3.3216	2.7634	3.6618	0.017619	0.99493	-5.6933	8.8609	-0.81019	-4.0692	1.9301	4.4863	-0.95873	2.9369	5.1177	5.4294	0.7936	-1.5573	-0.88972	4.0006	0.37789	-1.9677	1.2812	3.6919	-2.0345	-1.1948	3.4688	0.56209	3.3554	4.8922	1.0012	-1.0148	3.9236	5.0836	3.2618	0.47766	5.2201	-1.9123	-1.9269	-3.8051	1.7519	5.6111	6.1173	2.9257	-3.0502	1.0427
3.4911	-4.3875	4.1028	-0.23937	-1.0776	6.9329	-1.7213	-0.086429	3.2228	-3.1997	1.2009	-0.97195	6.6344	3.0432	3.7129	4.4642	1.9656	0.79935	6.3713	5.5273	1.4011	-3.3735	-2.0886	3.3115	0.94222	-0.163	4.7573	-1.0103	5.8269	-0.030068	-3.4338	3.2605	-1.3308	3.1199	8.8529	0.33013	0.90894	0.99163	1.3214	2.3671	3.8844	-0.077284	3.4201	-0.066246	4.4856	0.4396	5.7872	7.6574	-1.7143	-1.6651
-19.134	-7.1288	-8.3334	-13.618	-10.408	-12.038	-16.536	-11.596	-16.076	-14.168	-12.695	-17.79	-11.868	-13.661	-15.948	-11.671	-11.417	-8.7647	-16.296	-14.383	-8.7622	-9.3356	-5.8623	-10.602	-14.59	-7.8722	-7.9337	-9.0027	-14.093	-15.491	-10.778	-7.7456	-9.367	-10.97	-14.181	-11.715	-15.738	-8.2424	-10.789	-10.414	-9.7476	-14.394	-12.862	-8.3547	-16.135	-7.0288	-15.022	-10.122	-8.7152	-8.3058
6.5455	6.5786	13.363	1.4104	5.4172	4.35	7.4352	8.0229	4.5073	11.454	-1.0381	7.0812	7.3324	4.5562	0.16404	0.36779	2.3964	4.5259	1.7657	1.8419	8.829	7.5717	7.8043	9.753	11.063	10.966	4.0273	2.3503	-1.0121	6.9289	11.481	11.248	7.4036	7.2364	10.946	4.7644	0.74643	-0.62645	2.7747	5.2758	3.6846	12.523	3.8394	2.4603	8.8816	6.1683	1.0328	6.7759	6.78	4.1474
-2.8128	-3.3728	-1.8153	2.7953	8.0428	-0.19974	0.33887	3.7205	2.9844	-0.53503	0.38386	1.4832	-4.0422	-0.13629	2.7987	1.5253	-2.9803	-2.861	-0.80037	0.051366	-2.4547	3.3255	8.0322	2.8573	-5.9088	1.2409	7.5875	2.2956	4.1442	6.7184	-0.97905	2.5479	7.4413	5.4227	-0.13721	2.6935	1.6577	1.5925	3.2056	3.8969	-0.96715	1.7776	-0.33081	1.969	-1.4633	9.1811	-2.4416	-0.041112	0.88072	4.8079
-5.7382	-6.9735	-7.5695	-3.2634	-1.6128	-9.6729	-7.5787	-1.2462	6.4208	1.6252	-4.1698	-8.6048	-0.80289	1.5867	-2.0467	-0.10677	-10.197	1.2354	-0.43143	2.6952	-7.6028	-1.8379	-1.3026	-5.4113	-3.4553	-4.3028	-3.4036	-3.206	-7.1679	-5.6691	-2.4989	2.7087	-8.4052	3.6604	-1.2725	-6.9868	-12.727	-0.8925	-6.4088	-4.8956	-4.8178	-10.902	-7.4064	-2.5991	-5.6236	1.6242	-3.9911	0.32028	-5.6046	-2.5282
-6.6767	-10.636	-10.682	-11.374	-13.791	-4.7306	-14.21	-11.738	-12.332	-10.967	-7.5112	-12.439	-13.384	-13.586	-13.137	-12.228	-11.335	-12.043	-11.426	-9.2909	-12.348	-12.329	-5.6395	-8.5198	-16.526	-9.988	-7.0907	-8.9156	-9.8643	-1.5204	-8.0029	-4.7882	-6.1071	-9.8722	-8.1977	-5.4125	-12.521	-10.361	-8.9733	-9.6779	-13.293	-9.3841	-14.446	-8.7519	-10.548	-8.6162	-10.053	-7.194	-8.9862	-8.3829
-9.4671	-9.2498	-7.2881	-7.8858	-7.7575	-10.575	-13.749	-6.7163	-9.7201	-8.9844	-7.7253	-11.838	-9.3822	-8.5636	-11.224	-7.6363	-15.916	-17.463	-6.6038	-7.8352	-12.495	-16.547	-12.8	-14.679	-5.3584	-9.1997	-9.5666	-8.425	-7.6886	-8.1535	-13.338	-5.7631	-12.079	-18.434	-14.279	-15.089	-7.9911	-13.1	-7.4536	-12.742	-14.737	-12.586	-7.3961	-9.977	-15.801	-11.981	-16.242	-8.6067	-15.242	-8.6889
-15.098	-17.863	-17.649	-13.134	-15.969	-13.853	-9.5806	-10.621	-15.384	-24.4	-12.209	-14.368	-13.656	-16.609	-22.403	-19.876	-16.095	-7.7117	-9.4009	-23.609	-9.9471	-7.3805	-11.671	-12.67	-14.456	-16.724	-18.788	-18.151	-9.0338	-5.8979	-15.688	-17.08	-4.606	-20.622	-15.864	-9.3938	-19.381	-14.398	-9.5604	-11.499	-11.391	-13.93	-12.217	-20.725	-10.626	-12.307	-18.296	-11.831	-9.2672	-14.761
-4.0356	-1.1639	-5.2549	-1.8712	-9.1508	-13.08	-6.6881	-3.9741	-4.2961	-5.4878	3.3482	-5.6804	-4.8884	-7.0182	-5.4544	-4.0314	-10.582	-5.1581	-12.55	-5.1543	-0.99786	-12.499	-3.1561	-4.4595	-6.3237	-5.5181	-2.4136	-5.185	-8.813	-7.3051	-2.0711	-8.5416	-10.482	-5.4841	-2.4617	-8.637	-6.5711	-2.9108	-10.255	-4.1568	-3.8798	-1.3272	-12.017	-8.3597	-5.3043	-3.1825	-9.4544	-5.0285	-3.5591	2.221
-3.2533	-8.3034	-1.9331	-1.9434	-14.447	-7.5857	-7.8796	4.0788	0.49998	-8.1883	-5.943	-10.44	-2.7853	-0.42868	-4.124	-5.4128	-2.2825	-4.6308	-2.5711	-7.161	-6.6746	-1.134	-2.7515	-4.2166	-2.9994	-5.3006	-1.046	-10.829	-10.778	-0.834	-6.0132	-4.3113	-1.08	-5.0571	-5.9465	-2.6128	-6.2253	-2.6998	1.7705	2.205	0.68035	-11.252	-5.2065	-13.297	-0.55659	0.16561	-5.6884	-1.4951	0.44405	-3.5751
-7.2924	-13.026	-9.5006	-2.0761	-11.338	-16.572	-14.711	-12.427	-9.1112	-15.877	-11.892	-16.104	-10.457	-8.1924	-10.849	-11.347	-9.3382	-14.01	-11.493	-5.8882	-18.556	-9.743	-12.211	-13.167	-10.424	-9.349	-12.948	-9.7105	-8.3302	-14.403	-10.769	-6.663	-12.718	-14.432	-16.324	-8.8811	-9.4788	-7.8941	-7.4308	-10.842	-8.7002	-11.165	-12.034	-5.5477	-15.159	-13.552	-7.7284	-10.267	-17.144	-14.495
-4.0953	1.8173	-1.6374	0.35961	-3.0538	-4.6732	-3.8408	1.6714	-1.3538	-1.7149	-7.4911	-1.8694	-2.682	-2.4367	-4.536	-2.5567	-7.3588	-6.6436	3.4936	-4.6172	-8.7168	4.1244	0.83685	-7.0067	-7.4092	-0.34611	-4.7388	1.1504	2.329	-4.9148	-2.7925	-3.063	2.0109	-0.64298	-0.97705	-1.0818	-2.8914	1.4261	0.29482	-5.4649	0.8903	-5.1357	-0.69692	2.9488	-1.0483	-3.1546	-1.7154	-6.3904	-2.9464	-2.6513
5.2843	6.4056	2.5255	0.27916	1.3484	-4.1116	3.2725	-2.0852	0.73212	5.1755	-1.9192	4.1866	7.3819	2.7198	1.2141	2.9036	-3.3907	2.821	4.8031	0.67623	-3.0821	3.9088	-0.9017	1.4118	-2.4607	-5.4158	2.3404	-3.2961	0.7928	3.694	0.54151	-0.23393	1.7025	-6.8495	-0.13417	5.6301	0.28307	2.3497	-5.1801	-1.0039	-0.66804	8.3747	2.4339	-2.4919	2.0127	3.6047	3.1139	-4.9809	2.8006	0.98874
-6.4395	-3.7343	-3.933	-3.2892	-3.489	-6.3069	-4.5488	-0.67979	-9.4066	-5.4532	-9.2286	-3.4483	-7.2087	-1.5074	-2.5508	-3.8788	-6.4657	-4.6246	-5.1868	0.71093	-0.16598	-9.7546	-4.2846	-3.8784	-4.108	-8.3502	-4.1561	-2.1626	0.099548	0.96066	-6.8138	-5.2646	0.27797	-0.9689	-8.8337	-7.2935	0.54802	-6.9638	-2.9678	-4.8621	0.38582	-11.173	-8.4513	-4.2562	-5.014	-3.7938	-3.8225	-2.1032	-10.786	-1.3664
1.7044	5.125	2.3718	1.3077	-2.9185	-0.61009	6.5868	0.60779	3.1438	-0.62891	8.6657	5.4334	0.92322	-1.5135	3.457	-0.89552	1.962	-3.329	-1.5729	0.032216	-7.7569	2.5818	1.1522	2.7972	-3.5211	1.8079	0.95502	-2.3807	-5.6708	1.954	-2.1676	-3.6585	3.995	2.7758	7.0578	0.46162	-1.4458	1.9575	4.6798	-5.6024	-4.6252	4.3397	-2.3649	6.452	-6.8014	-0.57693	4.727	-4.4664	-0.63728	1.4968
2.6796	6.7698	11.714	7.7227	9.6889	2.4596	3.2312	9.7984	7.1649	9.6279	1.9543	8.8464	5.0777	10.574	4.6276	3.9658	5.3751	7.3163	9.7309	7.3842	10.525	2.1897	0.82534	4.905	6.2159	12.757	-1.0602	17.499	4.1238	12.084	7.996	2.0957	5.8592	7.0999	5.7831	7.301	-1.2566	5.9173	9.8595	5.4821	8.1339	11.27	10.449	10.855	9.1656	10.31	6.5646	8.7386	4.7194	11.973
-3.4884	-11.281	-7.8482	-2.7948	-2.7721	2.2451	-0.31534	-2.328	-5.487	-8.1584	4.1308	-4.8559	-7.3553	-11.648	-2.856	-5.9361	-1.6948	-7.8157	-2.051	0.018601	-17.067	-8.4874	-8.7703	-2.1931	-2.0341	-3.6229	-8.3556	-4.1157	-3.0032	-6.1048	-6.0838	-0.51256	-3.3092	-3.1621	-12.746	-8.5512	0.69598	-3.6361	-4.1588	-2.2888	-4.0448	-2.8294	-5.2216	-5.244	-1.1475	-6.5294	-1.4226	-8.5085	-5.5233	-11.213
-3.9775	-2.2573	-2.5221	-2.7863	-9.6892	-11.346	-8.5402	-7.129	-3.7408	-3.9928	-1.28	-4.9031	4.4502	-10.886	-1.753	-0.51842	-7.5081	1.2841	3.7206	-2.8093	-5.5829	-3.9283	-1.7617	2.4504	0.94627	-2.0802	-2.0899	-1.8583	-2.8216	-10.757	-2.8471	-3.2565	-5.4333	-0.19962	-6.2864	1.596	-1.0001	-1.9616	-7.4718	-5.1472	-2.4824	1.06	-2.2867	-5.156	-1.3559	-2.2278	-1.9687	-4.6613	-0.09654	2.1677
6.1332	13.567	10.315	17.131	8.983	6.8747	12.558	2.8948	9.9169	12.157	5.324	8.0354	7.3656	1.6366	9.8663	3.7528	5.4361	13.375	7.6111	10.631	10.197	5.6364	11.015	5.246	9.2741	6.5406	11.497	9.3177	12.888	10.805	11.59	5.3723	9.2274	15.115	6.1329	11.91	11.584	6.3859	1.5973	3.6557	10.507	6.4943	11.846	11.696	13.236	6.8978	11.652	5.3809	6.5593	6.8257
-8.0824	-7.1471	-8.822	-16.586	-16.746	-11.691	-12.503	-10.025	-15.484	-12.327	-10.198	-16.953	-13.833	-10.719	-8.2391	-15.16	-11.811	-8.2797	-11.3	-16.743	-6.7938	-6.3264	-17.735	-8.3867	-8.4615	-9.878	-4.6718	-4.2382	-13.6	-9.2549	-4.4457	-12.481	-11.331	-6.879	0.86259	-9.3747	-8.3074	-8.8464	-5.37	-9.2473	-11.397	-8.1748	-8.5725	-8.4831	-7.5924	-8.8909	-9.0978	-11.882	-10.269	-8.7344
-4.4948	-7.0425	-18.532	-15.977	-13.59	-8.4215	-21.085	-13.764	-13.093	-14.515	-9.1747	-13.665	-2.6667	-6.6535	-13.984	-11.722	-14.802	-15.617	-11.763	-8.537	-11.645	-7.9559	-14.516	-13.167	-13.696	-14.245	-15.871	-8.292	-3.494	-13.795	-14.091	-14.5	-7.6371	-12.944	-12.111	-13.717	-11.406	-11.503	-14.164	-19.069	-8.6106	-14.04	-11.427	-13.127	-9.9629	-11.396	-11.661	-11.603	-14.593	-8.751
-4.7056	2.5988	-0.93061	0.62896	-1.4779	-2.0811	-6.5715	-3.8084	3.647	-2.3859	0.90688	-2.9323	-3.6003	-3.2547	-3.9813	-6.4507	-6.2364	-0.78625	-4.7801	5.6782	-2.1643	-1.6537	-7.315	-3.6303	-4.573	-6.5548	-2.1153	-2.766	-5.4399	3.7691	-6.4488	-3.8241	0.47272	-0.57288	-1.9428	-3.9816	-7.3026	1.568	-4.8343	2.5368	-6.0291	-4.4938	-1.2225	1.3331	-2.3895	-0.68417	-2.3924	-3.8983	-0.22251	0.96325
-14.161	-14.658	-18.141	-15.555	-13.602	-19.711	-5.8641	-16.493	-16.893	-17.354	-14.193	-18.532	-10.958	-20.481	-10.146	-13.612	-11.83	-21.172	-11.291	-14.752	-17	-16.805	-18.253	-11.871	-12.765	-12.808	-12.03	-14.024	-11.56	-15.372	-19.635	-11.865	-18.851	-12.384	-14.705	-10.753	-21.576	-15.867	-16.414	-9.6978	-12.829	-14.012	-21.055	-14.241	-15.559	-17.404	-15.342	-15.834	-15.891	-15.95
-11.376	-14.094	-8.8458	-3.9352	-11.432	-6.3348	-4.0913	-1.9147	-10.945	-15.227	-9.2945	-11.062	-2.8423	-9.3947	-14.588	-15.116	-6.8666	-15.852	-3.6187	-13.519	-11.196	-11.408	-9.5346	-1.916	-5.3512	-6.8562	-11.385	-8.7558	-11.076	-2.2101	-2.8272	-10.267	-7.7133	-9.9887	-7.0025	-10.352	-10.4	-3.1409	-14.929	-9.66	-14.628	-7.715	-5.5633	-8.4981	-9.6976	-13.002	-9.1087	-6.1167	-7.6036	-10.342
-16.821	-12.475	-12.283	-13.059	-10.099	-15.001	-16.468	-14.01	-12.907	-21.344	-13.48	-15.084	-12.742	-5.0246	-10.494	-15.096	-12.427	-10.892	-6.362	-10.543	-17.746	-16.868	-7.7492	-15.404	-15.889	-10.567	-15.923	-9.0217	-7.9198	-10.227	-18.223	-8.9084	-15.937	-13.399	-13.663	-16.648	-23.197	-10.049	-13.896	-7.7308	-12.967	-12.168	-9.8419	-14.199	-9.4292	-9.9578	-12.047	-5.3316	-21.425	-8.4923
-11.016	-23.05	-23.434	-17.778	-26.7	-30.403	-19.539	-22.566	-23.917	-21.543	-18.697	-21.298	-17.069	-22.845	-23.837	-24.812	-22.192	-19.51	-22.268	-25.309	-21.276	-22.003	-24.43	-18.275	-26.498	-19.741	-21.45	-19.547	-24.226	-14.534	-19.396	-17.775	-25.212	-21.534	-17.834	-22.422	-18.899	-21.834	-20.672	-22.388	-23.389	-28.658	-17.904	-20.64	-20.049	-17.573	-22.098	-22.28	-25.563	-24.741
3.7334	-2.4815	-9.046	-1.8401	-2.5828	-4.3576	-3.0825	1.8057	-6.4854	-6.9747	-6.0042	-6.5373	-10.204	-1.9161	-10.144	-9.534	-1.1658	-4.767	-7.3356	0.4987	-6.2905	-8.532	-5.8007	-2.7996	-2.5925	-3.8132	-9.8388	-6.9444	-3.8503	-8.0534	-7.8483	-5.8266	-9.1278	-4.9156	-1.1636	-7.0108	-0.85275	-2.4225	-0.64558	-5.276	-3.7436	-5.4523	-4.0101	-8.1054	-8.4239	-2.6883	-1.1428	-5.9522	-1.1449	-7.5215
-0.091684	2.9946	0.76064	3.7839	-0.63178	-2.6442	-3.3904	7.4476	5.9516	1.8333	4.1561	4.6219	3.7322	2.5102	-0.69847	0.92769	1.5093	0.38643	-2.1001	0.57877	3.6884	-3.4275	2.615	6.1004	1.4384	-5.1493	-4.04	-3.708	3.6666	-2.6964	-0.97705	3.3987	-0.88515	-0.89344	0.22983	9.7104	0.60913	3.4103	-3.8891	0.82646	-0.18535	2.7309	-2.338	-0.81031	-1.4971	2.8892	4.3978	2.3778	2.7339	3.8317
2.4421	-2.4484	-2.0813	1.7047	1.6229	-2.4336	0.8321	2.2351	-9.8645	2.241	-4.7807	-3.0954	-6.4983	2.4526	2.1019	-0.081904	-2.9969	-1.5142	1.9044	5.5457	1.2381	-4.9786	4.1721	0.24746	6.2336	2.2986	-5.7046	-5.2563	0.47503	4.6181	0.26639	-3.909	-2.6182	-5.8288	4.4373	-2.8248	-5.2111	-2.5431	-6.69	-2.7857	11.615	0.46497	-2.5252	1.7829	0.54413	-1.1849	0.24722	-2.366	-0.59384	-0.037203
-10.85	-8.9099	-11.917	-11.625	-11.885	-8.736	-12.988	-7.4284	-13.234	-11.287	-10.46	-10.104	-7.8872	-18.031	-14.53	-15.099	-14.079	-11.351	-13.865	-15.448	-3.2056	-10.918	-10.177	-13.269	-6.6092	-16.394	-20.403	-11.402	-8.4104	-11.264	-11.09	-11.369	-6.6958	-8.3652	-7.7804	-8.4929	-9.9659	-8.9059	-6.5752	-9.3814	-8.2722	-2.8182	-10.842	-12.85	-10.101	-8.2099	-12.427	-10.714	-10.313	-14.917
-7.075	-14.388	-10.102	-4.045	-6.0491	-14.522	-7.6218	-2.6918	-10.509	-11.425	-12.079	-2.7942	-11.03	-13.452	-10.748	-8.1245	-10.106	-5.7345	-7.7706	-8.8697	-10.909	-9.0464	-13.011	-5.0423	-10.095	-10.363	-11.084	-9.2532	-11.164	-8.3895	-9.0895	-9.5642	-12.796	-8.7694	-15.408	-5.7962	-6.7351	-2.8996	-7.6546	-8.8639	-11.4	-11.99	-9.2629	-10.628	-14.882	-9.0245	-7.0213	-9.8354	-10.115	-8.8491
3.9374	0.81002	1.6576	9.2735	0.36455	9.8146	7.763	0.082038	1.7561	7.914	4.0802	3.4494	10.52	4.4286	5.112	7.5882	14.887	0.72879	-0.76508	8.0358	3.5439	2.9187	1.0188	7.2521	0.0062496	1.4954	7.2131	2.0885	2.4104	6.7283	-0.34507	10.499	5.4464	2.8146	6.9179	1.3995	7.3521	2.2097	7.2423	-0.43698	10.752	6.3131	4.5535	8.0936	4.6584	9.3602	9.51	4.0678	1.7476	5.7923
-25.759	-14.813	-20.323	-18.63	-24.812	-23.511	-25.566	-20.823	-21.973	-22.4	-20.021	-24.564	-25.62	-19.382	-24.443	-20.335	-15.199	-21.016	-19.049	-19.333	-18.255	-18.503	-19.062	-17.566	-28.984	-24.393	-16.465	-23.624	-19.835	-22.768	-20.221	-17.049	-23.805	-14.62	-28.522	-22.363	-18.172	-19.966	-24.67	-17.258	-20.263	-19.161	-24.932	-21.821	-24.837	-22.699	-24.578	-17.69	-24.141	-24.298
-12.778	-4.2592	-1.7428	-9.8318	-6.9205	-8.8459	-2.3429	-10.065	-10.53	-5.0489	-7.2883	-8.5008	-12.106	-13.097	-12.511	-5.5252	-4.0156	-5.9364	-8.944	-3.9919	-10.636	-13.409	-5.305	-9.3155	-5.6297	-9.0678	-5.3436	-7.2934	1.8778	-2.2081	-1.7911	-1.5998	1.6324	-5.9354	-7.9567	-7.8818	-11.501	-9.7774	-6.4351	-8.0823	-6.3681	-9.2592	-8.378	-0.31953	-5.2046	-13.268	-1.5356	-12.395	-8.5268	-13.793
1.5039	5.3489	9.2015	-4.8004	0.33831	0.50983	-3.087	-2.9164	6.2376	2.399	-1.2853	-1.7199	-5.645	-0.32051	2.5076	-2.2828	-3.1357	-9.3351	-2.4902	-0.67169	-9.9649	-0.37348	-0.16022	-0.56814	1.8049	-0.033559	-0.7801	4.4031	3.0171	-2.3279	-6.5114	-2.0431	-6.8303	-0.71475	-5.8984	-2.6589	7.2405	-0.6857	-7.1895	-0.72249	-4.3896	-4.8637	-1.352	-3.242	2.9857	-1.8328	-0.90013	-8.5771	-2.2406	-3.5454
-4.875	5.1248	-3.3642	-2.2501	-4.2283	4.31	-2.7297	6.2262	0.11709	7.3066	6.5289	0.79613	5.1736	-9.2892	5.0188	-0.47512	2.8249	2.4637	1.1339	5.8792	0.89829	2.8426	2.6062	0.35808	2.4264	1.9866	5.881	6.1554	2.4125	5.673	-3.2581	2.5109	2.3505	3.1553	6.0363	2.1542	1.697	1.6534	-0.34902	-3.4445	3.1289	-1.7599	5.2293	0.23629	1.8769	-0.059646	0.69611	3.5053	-2.5022	-1.4804
-9.2965	-7.7288	-12.901	-11.055	-12.37	-10.125	-13.865	-20.65	-7.0218	-16.391	-11.137	-11.968	-6.6831	-10.676	-13.558	-14.175	-14.812	-4.9914	-8.2818	-11.719	-5.2543	-12.138	-9.3979	-8.8529	-9.4495	-17.587	-12.803	-7.8871	-10.916	-12.235	-16.233	-15.206	-10.802	-9.5375	-16.458	-15.252	-9.8399	-9.3404	-9.3632	-7.0199	-15.338	-5.1164	-8.0538	-11.819	-11.608	-7.0859	-9.7371	-13.477	-14.257	-5.9338
-7.0831	-2.8635	-4.3768	-9.2437	-12.49	-8.1667	-8.3314	-0.79387	-10.693	-4.062	-6.4664	-8.622	-5.6815	-7.4943	-9.1538	-9.3245	-12.972	-5.0513	-2.6814	-6.6224	-3.9028	-10.488	-4.2025	-4.9889	-10.092	-7.5237	-10.959	-11.3	-6.8226	-8.6123	-9.3128	-6.63	-6.8122	-12.139	-8.3884	-5.0678	-9.0112	-6.8066	-15.076	-1.9938	-5.8644	-6.2563	0.36508	-1.6178	-1.0944	-14.888	-6.182	-0.19087	-0.83312	-8.0096
-2.8681	6.4376	0.25954	-2.0784	3.3866	3.7048	6.1439	3.2822	4.1063	5.7672	6.8088	-3.5293	12.532	-0.20533	3.4556	4.0272	-1.6388	-4.5057	1.6077	1.2953	2.3124	-0.29839	-4.7411	0.93504	1.4594	2.5363	1.8245	2.9315	3.4117	2.1645	-4.8195	-5.6675	1.3408	1.4484	5.8427	-0.93947	-0.61306	2.6632	-2.7503	-4.0994	-0.45862	5.8359	6.0765	-4.0478	6.3369	-3.1712	0.74665	3.0589	-0.15102	-2.2733
-9.0888	-14.323	-9.0005	-14.898	-7.9722	-8.3836	-10.309	-10.543	-8.6935	-7.9547	-10.038	-10.879	-6.1733	-10.565	-14.61	-8.0779	-15.613	-16.5	-11.911	-6.994	-13.814	-7.161	-10.623	-12.876	-16.377	-17.083	-12.706	-10.812	-8.7459	-7.7367	-16.989	-10.328	-15.366	-5.747	-12.918	-10.18	-9.0912	-9.5998	-15.07	-9.2778	-11.781	-11.659	-14.138	-12.663	-12.465	-8.8948	-9.4012	-12.833	-11.602	-15.153
-12.092	-7.5277	-12.861	-5.5621	-14.715	-13.806	-11.933	-11.474	-24.365	-10.792	-14.112	-11.508	-22.541	-15.171	-10.852	-13.325	-9.4572	-16.323	-16.234	-6.9065	-15.36	-12	-13.233	-10.523	-11.816	-9.5737	-12.893	-7.4664	-3.584	-13.377	-12.36	-12.5	-12.526	-13.463	-12.274	-17.435	-11.538	-4.6554	-16.219	-13.419	-9.4586	-21.205	-7.6952	-1.9316	-15.358	-8.0085	-8.8193	-16.392	-19.562	-16.378
-3.7821	-3.5103	8.9185	1.0179	-1.9645	5.8849	-1.9214	-1.5401	-2.0042	-3.6635	1.7215	0.6133	-6.7601	5.0653	-0.14254	-7.7192	-2.5376	-4.7265	-5.345	-2.4182	3.4584	4.0881	1.0858	0.11543	2.3758	-2.496	3.7201	-5.1431	-1.0685	-4.3551	-1.1709	-5.0815	3.8098	0.1279	-3.5141	2.0523	2.5111	-5.8469	5.6213	5.0383	-2.4565	0.13639	-7.6608	1.2469	3.6232	-3.635	3.2261	1.0367	-5.8123	1.7846
-11	-11.007	-11.568	-14.181	-17.703	-12.867	-10.007	-7.1199	-15.545	-20.093	-7.8544	-13.49	-5.4536	-7.545	-15.07	-15.911	-8.9687	-9.054	-17.129	-8.6965	-11.813	-13.847	-10.682	-17.002	-12.173	-16.58	-14.262	-17.641	-5.3397	-10.784	-10.84	-12.566	-16.982	-14.022	-14.122	-13.236	-11.101	-11.702	-7.3362	-10.416	-15.155	-12.984	-18.056	-13.359	-10.217	-16.567	-11.617	-13.353	-12.741	-14.22
-7.3375	-9.8594	-6.0221	-5.2666	-14.13	-3.1897	-8.093	-6.7143	-12.738	-8.7142	-9.4805	-8.981	-9.4021	-11.112	-12.897	-10.267	-10.081	-6.6099	-13.416	-17.376	-11.681	-14.267	-9.6395	-11.262	-9.1702	-10.185	-9.9922	-9.9134	-17.768	-12.258	-12.537	-11.802	-7.0861	-12.626	-5.9489	-11.928	-15.964	-11.519	-14.575	-9.8866	-12.837	-9.714	-7.3902	-5.628	-7.6288	-9.4484	-9.2261	-10.451	-7.668	-13.073
-3.4049	-5.1088	-4.4845	-0.24546	4.381	-9.391	7.824	-0.54243	-2.0603	-7.2178	2.0247	1.4051	-10.183	-2.0043	1.7817	0.097728	-0.62909	-6.2159	0.66102	-3.3148	-3.2622	2.483	0.2739	-1.38	-1.0129	-3.0372	0.72473	0.09258	-5.1471	-1.6985	-4.1675	6.4228	-4.3813	-1.2149	-5.3664	-3.0762	-3.2243	2.7081	1.4783	1.6061	-6.1679	-2.3147	2.4783	2.1612	-3.7927	-2.1241	0.076752	-6.7399	-2.1821	-1.5571
1.9942	-4.3505	-1.6269	-2.943	-4.3057	-2.3469	1.5398	3.2634	-1.8011	-0.63591	0.26388	-1.4262	1.1387	2.1931	8.2656	-1.9566	-0.062129	0.61947	-2.4967	1.639	4.9306	-0.243	-6.5504	-2.7045	-6.2472	1.2967	-4.2772	-4.2874	-0.97199	5.8229	1.2099	-6.136	4.697	-7.1516	0.5139	-1.6384	-4.6778	0.48572	-4.3921	-4.8942	-0.27372	4.5042	0.52414	-0.18009	0.24148	2.2851	4.4878	7.6844	0.76319	-1.6671
2.3024	2.3103	3.2732	0.035608	7.5534	-1.0863	5.1641	-0.45686	4.2246	3.2658	-2.1131	4.1996	-1.5943	-0.52565	0.90467	0.91201	1.3708	4.5528	-3.3587	-0.19922	-2.4985	6.5073	6.9659	1.3409	0.59877	5.0415	5.3526	11.717	-0.33366	4.3518	2.868	-5.7629	-4.018	3.1344	1.3147	-0.81373	-0.74437	3.4802	2.6289	-1.3122	5.3614	-1.06	-1.2156	1.3336	1.3166	3.0099	-3.4657	2.3267	3.1411	-3.5572
-12.526	-15.748	-11.219	-15.792	-7.7044	-17.603	-11.822	-14.47	-11.622	-6.5718	-13.788	-8.6507	-12.556	-9.3193	-9.0707	-9.8282	-5.6075	-9.6161	-12.603	-13.925	-9.373	-15.172	-4.9012	-11.163	-12.548	-8.6768	-10.264	-15.821	-15.115	-12.875	-10.15	-12.19	-11.284	-14.834	-17.606	-10.611	-13.902	-6.6416	-12.566	-13.143	-7.6512	-12.406	-9.9874	-10.108	-15.736	-9.9952	-17.261	-10.095	-9.2009	-9.2009
-9.2994	3.9369	-4.0748	-3.7283	-9.4337	-1.4391	7.6122	7.5047	-5.5054	2.6961	-0.80907	-8.3379	-2.1052	1.0099	1.3227	0.49045	0.83691	-0.87557	-5.445	-7.678	0.78614	-4.7812	-7.9043	4.2175	-0.36822	-4.728	-0.292	-2.5549	2.0328	2.3143	-4.6991	-4.2413	-3.4684	-8.1573	-4.8197	-1.0769	-1.4689	0.46285	-1.5827	1.2381	-3.9481	-4.3885	-1.7708	-2.6941	6.0213	0.31726	1.7406	-6.7892	-2.5134	-7.0089
-3.2073	-8.2242	-1.5246	-8.1078	-12.991	-2.8066	-1.5978	-7.4083	-12.702	-0.99112	-6.1714	-10.39	-0.61855	-4.4266	-11.196	-5.5756	-6.3101	-3.5388	-7.0428	-8.1626	-4.9484	-6.2113	-5.4711	-7.4164	-4.8729	-6.6435	-4.7593	-10.761	-9.8316	-9.1736	-7.8874	-5.7781	-11.114	-9.0085	-9.1105	-4.9433	-8.1399	-5.0721	-6.9954	-4.9927	-2.3697	-7.4166	-15.692	-4.0916	-3.6714	-0.16152	-10.188	-6.7537	-6.0298	-4.3597
-18.599	-7.5369	-18.682	-11.931	-14.291	-20.325	-15.483	-13.957	-14.652	-10.41	-16.697	-17.227	-15.448	-13.802	-10.508	-17.059	-12.737	-10.887	-12.464	-16.446	-15.304	-16.516	-16.531	-15.865	-13.912	-11.835	-20.595	-16.216	-10.581	-18.299	-13.741	-15.935	-13.783	-9.9746	-18.586	-5.5596	-12.772	-17.348	-17.414	-10.709	-8.385	-8.2819	-15.557	-8.1119	-17.066	-23.708	-13.595	-14.547	-15.864	-11.093
7.2064	-1.893	8.355	-2.4147	2.2769	-1.3924	5.5171	1.6189	4.2372	-0.8094	2.1198	4.1752	-3.0023	4.9284	1.6539	0.33858	3.3387	-6.352	2.1305	-1.9463	-2.5615	0.26709	-1.3309	0.3881	0.40751	-6.3844	-3.3588	0.39431	2.6367	1.7279	-5.8488	-2.0962	0.8262	-1.4416	-0.89341	5.6924	4.4898	2.2299	-4.7237	0.36779	-5.3081	1.216	0.35173	-1.0557	-3.0964	-0.1202	7.2613	-9.6614	-0.22453	5.803
-11.31	-15.207	-7.1081	-11.871	-11.697	-12.128	-7.2862	-13.132	-8.3698	-13.314	-9.5801	-18.032	-2.6263	-13.658	-9.6448	-12.009	-8.5784	-13.584	-10.631	-10.286	-11.951	-14.442	-11.579	-11.571	-15.194	-10.232	-6.9859	-5.2681	-13.247	-18.972	-3.6885	-13.33	-5.9314	-14.794	-17.804	-6.7995	-14.854	-13.153	-10.842	-17.545	-12.892	-14.247	-19.957	-14.25	-7.4678	-12.881	-12.762	-18.506	-16.244	-18.204
6.3625	7.808	8.8952	9.2121	4.7814	0.53035	4.7669	9.4972	2.0004	8.1742	9.6041	10.481	7.7594	4.7804	7.7608	3.69	2.0713	5.5962	7.2243	5.9145	3.5841	13.019	7.798	6.8898	5.5118	4.1965	5.1681	9.2883	13.149	3.6097	4.9407	2.1713	-1.1878	6.4333	0.35158	-0.084923	6.3334	6.6877	0.87743	8.129	7.9252	6.7419	14.006	12.266	13.214	4.425	4.9677	3.4565	4.7579	12.326
3.538	14.735	8.9449	10.337	11.505	2.5716	15.689	11.592	8.5425	3.0983	14.213	6.5858	5.4901	8.6573	11.507	8.0918	8.9835	9.138	9.6353	9.0927	12.635	7.8737	8.4037	7.0233	8.7371	2.6965	9.9337	2.5733	7.5682	16.519	9.808	7.5707	9.3854	8.4364	6.3995	8.0197	12.112	9.9349	1.7524	3.8998	16.993	16.062	10.907	8.0082	3.918	9.1259	6.4773	6.7438	4.1904	5.4857
-20.231	-14.917	-17.631	-13.083	-6.901	-11.134	-14.068	-19.48	-14.561	-13.348	-10.536	-14.193	-11.839	-6.4806	-15.042	-13.704	-12.971	-13.938	-16.155	-18.32	-14.118	-10.148	-6.9265	-13.478	-7.5285	-17.06	-15.422	-8.731	-12.426	-6.4556	-16.293	-17.701	-8.0128	-5.8685	-18.624	-16.733	-8.8093	-14.219	-12.723	-9.9265	-18.508	-9.1947	-14.283	-14.73	-14.675	-16.621	-11.438	-8.6167	-14.205	-16.195
3.6487	0.0096135	0.95786	-1.1574	6.0328	2.6034	4.9568	3.3259	-0.10475	1.9693	3.461	0.8946	-4.4394	3.1729	5.9904	-0.52053	-0.22411	5.9089	0.75782	4.5553	9.068	2.7304	-3.1809	-0.89131	0.36627	2.7265	-2.4932	0.47168	-3.3533	1.1806	2.951	-4.3097	1.9431	-3.56	-2.6833	-3.3965	-0.45881	0.36526	1.0781	4.5072	3.0557	-2.8907	5.1932	3.8473	8.1993	2.6748	0.086172	0.38704	1.7062	-1.0368
-3.7313	-6.7336	-11.322	-4.9436	-4.2699	-7.0895	-2.8043	1.3597	-10.402	-4.4461	-5.2019	-5.8785	-4.4493	-3.4545	-7.7104	-3.8097	-8.141	-8.03	-0.33815	-8.2078	-9.0793	-5.8411	-9.3348	-6.5053	-5.9933	-4.7644	-8.3632	-10.076	-6.225	-9.5181	-8.6507	-12.224	-6.2028	-8.7573	-5.031	-2.2737	-16.393	-7.9677	-2.9609	-11.837	-6.5873	-11.174	-3.8039	-11.519	-4.1157	-5.7168	-7.8714	-2.8398	-3.3875	-5.2152
-14.243	-14.803	-10.514	-13.592	-19.388	-12.935	-16.71	-11.611	-21.296	-8.2009	-11.148	-14.941	-13.374	-13.406	-15.15	-15.7	-18.109	-10.267	-12.728	-12.808	-14.965	-16.902	-14.358	-15.858	-10.15	-15.294	-10.273	-14.429	-8.589	-17.736	-18.642	-6.92	-15.645	-14.11	-14.332	-14.904	-14.999	-15.336	-17.524	-10.762	-7.7757	-18.551	-5.9264	-14.786	-17.271	-15.342	-17.065	-10.999	-9.0861	-13.705
-4.2308	-0.64265	-8.8409	-0.21931	-3.5895	0.89296	-3.851	1.9231	-3.1768	4.5908	-1.8687	-8.2078	-8.4487	-1.2505	-5.3057	-0.73313	-1.9462	2.4119	-0.10445	2.5903	-0.017757	-3.3274	-3.1663	-4.7295	1.411	-3.2154	-5.8783	-5.2756	-2.6991	-1.8861	-8.5716	1.5454	-7.7426	-4.3785	0.87589	-1.6137	-3.2884	-1.9737	-2.2048	-0.87498	-4.0576	3.6191	-4.3588	-0.084533	-6.2744	-12.676	5.2904	-6.6041	0.20013	-6.535
-4.493	-8.5309	-12.557	-3.1369	-8.519	-3.0609	0.20026	-3.0518	-4.7006	-0.027097	-2.1575	-1.3773	-3.4935	-7.1778	0.99615	2.1599	-10.644	-2.4819	-6.4216	-9.9479	-3.749	0.26476	-2.0016	-3.2872	-3.3174	-5.9746	-0.91441	-8.1909	-6.4467	-3.0874	-13.144	-3.1294	-6.7482	-1.2877	-7.213	-8.4855	-7.91	2.1564	-4.7659	-9.6277	-2.6755	-2.7577	-9.1378	-3.0664	-4.809	-7.1425	0.066349	-7.5395	-4.3439	-8.8154
2.4433	-0.49111	-2.1978	1.2712	1.6908	3.8678	1.2719	0.4949	4.7906	5.0228	3.4993	-3.5227	3.7837	2.9741	6.6657	0.94761	1.7314	4.0171	4.1337	1.9321	5.1917	6.0404	7.7897	3.3748	4.805	3.7197	2.1929	1.265	4.3525	1.4608	-0.47898	3.0648	3.0811	5.1093	0.64375	4.8631	6.9025	4.1221	-6.1529	0.050776	-0.91818	7.8524	2.1794	3.3594	5.9552	2.6432	7.0098	-0.58774	6.5099	0.71377
-3.4576	2.2959	-1.3254	-5.5509	-4.0257	-7.3777	-6.2486	-4.3032	-5.9003	-1.4945	-3.6574	-1.7071	-9.6469	-8.5025	-2.67	-5.9426	-7.8386	0.19771	-5.9202	-8.5481	0.38333	-2.038	-0.67913	-0.065447	-10.81	-5.32	-2.7147	3.5708	-2.7641	-6.2427	-5.0492	-0.36219	-5.5042	-2.705	2.9154	-5.9001	0.11701	-4.7683	-6.6201	-2.4144	-10.534	-4.6803	0.90496	-5.6449	-4.8926	2.3553	-1.9983	-3.2756	-0.77954	-4.1566
-2.8602	-0.44956	-3.4584	-3.292	-2.8777	-2.5383	-0.85531	6.2472	-3.4404	-4.1938	4.3978	1.0094	2.7953	-0.51205	9.22	-1.0108	2.0907	-3.4154	-3.2974	2.7134	-2.5606	-0.7727	1.6125	2.7859	-1.0192	3.6597	-0.93346	-4.1375	-3.9514	-9.8899	-0.59658	5.0192	-3.5481	-1.7229	-3.9945	-3.9526	-3.0983	5.6202	-1.6696	3.483	0.6218	-2.599	-0.13573	0.62759	-6.7904	3.1646	0.93499	1.546	-2.2812	1.671
-8.3681	-12.496	-8.8464	-9.0888	-13.987	-8.9409	-14.859	-11.039	-10.201	-5.2172	-4.9435	-16.218	-5.5002	-14.634	-18.696	-5.5055	-7.0467	-7.6617	-7.6969	-9.4373	-0.95643	-2.6486	-9.2537	-9.8463	-9.352	-7.83	-9.0049	-5.2395	-7.1735	-4.9588	-11.294	-12.114	-12.587	-7.1992	-12.795	-7.136	-11.692	-12.163	-8.0403	-5.0803	-6.1946	-9.903	-8.4224	-13.746	-4.6356	-12.265	-7.0262	-14.83	-10.405	-5.5238
4.4686	5.143	6.9328	-1.3601	6.0209	11.006	3.3813	-1.3309	11.561	5.09	6.957	8.3251	6.3975	8.7143	10.532	1.9408	5.8251	5.6052	1.9144	11.044	5.8516	-5.1519	2.7061	2.0194	3.7056	10.754	5.1002	2.9327	6.119	12.58	7.6011	5.8471	4.1438	2.6109	6.2457	6.4761	12.862	9.3515	5.9262	10.296	9.3343	9.7927	1.5497	4.3345	11.507	8.6987	2.3923	9.571	6.4907	3.0923
-6.1061	6.1746	1.5999	-1.4699	-4.6334	-3.3982	-3.984	-9.8798	-3.1115	-1.1007	-1.9242	-2.1806	2.5805	1.7914	-2.6685	-2.4111	-1.6359	-0.88933	-1.1722	-8.2378	-7.5647	2.691	-1.8714	-2.3612	-0.62526	3.9151	12.864	1.562	-2.2492	3.4913	0.76866	0.51751	-0.65686	0.90753	-5.8802	-0.81849	-3.272	1.0246	-5.7991	-1.6549	-1.9283	-7.4337	-3.0281	-6.319	1.0233	2.1099	4.9217	5.8931	-7.1088	-4.9295
-8.0361	-8.8741	-10.006	-14.281	-12.516	-17.829	-12.196	-11.668	-2.5184	-10.293	-22.305	-13.208	-7.7325	-10.661	-10.038	-5.4162	-12.86	-9.8656	-7.8945	-13.164	-8.875	-9.2872	-14.636	-15.357	-21.308	-7.4968	-12.154	-11.596	-11.026	-8.0809	-12.016	-7.7035	-8.2532	-7.5027	-10.291	-14.738	-12.205	-9.1935	-12.905	-7.5663	-2.7049	-11.24	-12.034	-12.017	-13.437	-8.6128	-16.795	-11.461	-10.962	-10.143
-6.8234	-0.21137	4.7579	-6.8285	-0.78853	-3.455	-5.5805	-3.9841	-0.043775	-1.9176	0.43945	-3.274	3.8773	-7.3996	-2.4069	2.406	-10.188	-3.1287	-1.8002	2.4598	-6.5337	0.71695	-7.7776	-3.7146	-1.5392	-3.2818	-11.602	-5.6779	-5.496	1.1608	-3.7169	-7.624	-5.5014	-5.426	-3.6419	-1.3416	0.68318	-7.7757	1.7195	-8.5415	-3.273	-1.138	-0.11939	-1.6254	-6.4815	-1.9502	-10.331	-1.3127	-5.7429	3.7567
-1.0713	1.2936	3.4563	-2.3418	2.7144	2.7021	-3.4432	2.3787	-1.9588	2.3235	-2.6703	-0.76678	6.0207	-7.3334	-1.2068	-1.0708	-6.7218	-2.5181	4.4974	-1.4998	0.28159	-0.33025	-1.2049	-3.3601	0.25326	-9.4699	-0.063522	-5.1538	-2.5571	3.5109	-3.8813	1.9868	4.5932	-2.3572	-2.29	-0.25498	-5.1251	0.75237	-0.13424	-1.0467	-3.0643	7.9685	3.2108	-5.5044	-3.6888	-0.32021	-5.5803	2.0155	1.4798	-3.0512
-14.531	-14.355	-12.045	-9.4906	-7.5018	-13.093	-15.213	-10.212	-12.948	-6.3244	-8.79	-10.735	-6.3715	-19.319	-11.906	-8.8235	-8.9074	-7.6296	-8.3641	-11.498	-12.013	-15.889	-13.141	-9.3219	-11.714	-15.298	-9.8515	-16.943	-12.07	-15.988	-17.207	-6.8578	-8.6253	-8.9623	-15.208	-14.501	-16.298	-13.373	-13.66	-10.941	-18.853	-16.55	-13.175	-15.652	-16.091	-8.2225	-3.5249	-8.9876	-16.114	-9.357
-5.1955	0.52678	-2.1074	-1.3464	-1.2082	-4.8846	1.239	-1.8762	0.6168	1.4278	1.0186	-4.9046	4.8216	-0.21902	-4.3772	2.0991	-5.9038	-4.0783	4.5328	-0.17729	-6.457	-9.2521	-1.37	-5.5385	-1.8931	-4.4127	3.5308	-8.3285	-1.8213	-4.7873	-4.4375	-6.5632	-4.7665	-0.11778	-2.9745	0.71576	-6.273	2.3198	-2.7983	-2.0349	-9.9109	2.073	-2.6048	-1.7539	-4.4081	-3.0505	-2.5708	-2.3091	-4.1502	3.18
-4.8496	0.27936	-0.16455	-4.1627	-1.2548	0.79471	-0.73165	-2.8946	-4.2354	-0.91941	4.3142	-1.3136	-1.0449	-0.88721	-2.1561	2.096	-6.9845	-2.4341	-3.5004	-4.8135	-1.2475	-2.1878	-3.0974	-3.6265	-0.024914	-0.50791	-5.8511	-6.5941	-5.4846	-2.7846	-3.9291	0.77535	-1.4777	-5.5506	2.7079	-0.48115	-6.2312	3.3079	-3.4222	-4.218	-1.4628	-5.319	-5.2438	4.7513	4.6643	-8.0467	-7.6267	-4.3384	-4.2152	-6.0774
-8.7991	-2.6153	-2.19	-4.4258	-0.929	-1.9744	-4.0142	0.61793	-0.75829	-5.8284	-2.6895	-9.2399	-5.2944	-6.5857	-1.9026	-1.4165	-0.62964	-8.2947	-6.1506	-6.1428	-6.6582	-0.11333	0.52958	0.42262	-5.6524	-5.1847	-1.9941	-3.1254	-3.1592	1.4033	0.77293	-4.1111	1.2917	-8.6651	9.2624	-7.0302	0.76123	-8.3017	-10.175	-3.3132	-3.6807	-6.4755	-9.2747	-7.6618	-6.8841	-9.2775	0.80706	0.58087	-5.7902	-6.4563
-6.7401	-12.143	-2.9695	-15.81	-6.4013	-7.8921	-8.3961	-7.4689	-11.664	-6.4433	-10.624	-7.5402	-3.6659	-1.1067	-7.0721	-9.3307	-7.2292	-5.3384	-10.011	-10.062	-6.8909	-6.9185	-8.9078	-7.8082	-7.7804	-3.662	-7.5781	-5.5138	-9.8739	1.2912	-6.4229	-11.94	-4.1607	-4.5566	-9.4988	-6.4293	-8.0755	-2.7689	-8.3152	-3.1083	-5.2311	-6.2568	-1.7291	-12.578	-8.7003	-3.6302	-9.5709	-5.5404	-9.7092	-13.294
-4.2163	-1.7191	3.8193	-7.3068	-6.8514	-6.0772	1.4009	-9.0122	-6.2796	-3.3114	1.0754	-8.6161	3.2664	-4.873	1.9259	-8.3739	-5.8302	-5.2303	-2.1818	0.4283	-2.1895	-4.5572	-7.3508	-7.603	-0.20989	-1.4741	-2.4001	-7.5998	-2.3775	1.9576	-7.1106	-7.7169	-5.9665	-12.073	-6.0716	1.7429	-9.2168	-1.6545	1.5423	-8.684	-5.6599	0.57865	-4.7131	-4.246	-5.1594	-4.581	4.046	-0.58977	-5.6354	-4.6792
-4.3152	-7.998	-3.5669	-1.6027	0.24735	-1.7618	0.57728	0.31618	2.1357	-1.5956	1.313	-1.5311	7.0616	-1.6545	1.9504	5.2366	1.1214	-4.882	-2.325	-2.2257	5.0272	3.5299	0.050568	-1.4398	-2.2834	-0.2308	-0.5762	2.0627	-1.4364	3.2646	1.1808	0.66321	1.2705	0.52109	-1.5513	-5.8493	-6.4204	-4.0328	-1.1984	-2.038	1.8514	-1.0089	0.53817	-0.83275	-1.5107	-0.92958	-0.37005	7.0704	3.5548	1.8572
-2.2634	2.1997	-6.3581	0.63861	0.8171	-0.20938	1.9086	1.2163	6.2294	1.8631	-3.9598	0.28378	2.5238	-1.7725	2.3646	5.9425	-4.8379	8.011	0.47408	2.2208	-2.3326	-0.98395	1.8541	3.2729	1.3293	6.5108	-1.4308	1.351	-0.84505	3.6349	-3.1115	-1.8518	5.062	5.723	-4.3582	3.5315	-2.2573	-4.4292	-0.34858	-5.046	-2.3449	-4.7351	-2.3565	-0.76291	2.4501	-0.91614	-2.2152	-1.9839	3.1543	2.6115
-11.675	-12.692	-14.205	-12.547	-9.4499	-8.7198	-10.614	-8.6713	-4.6221	-15.238	-13.499	-15.623	-17.206	-15.951	-12	-16.088	-19.227	-17.942	-12.576	-12.525	-12.46	-12.462	-8.5094	-13.343	-4.6422	-13.26	-12.506	-11.7	-11.893	-6.6247	-9.8455	-8.1599	-12.365	-10.848	-14.834	-13.306	-8.3976	-7.9243	-6.6496	-13.107	-7.3765	-2.8434	-18.796	-15.068	-11.242	-12.993	-9.6621	-12.545	-8.2917	-4.2698
1.3474	1.655	-3.6966	-8.6706	2.8854	-1.7554	-3.1698	-1.3935	-3.2401	-7.0242	-5.5003	-2.1995	0.29955	-1.9105	-1.097	2.0643	-2.7216	0.30065	-6.26	-0.87381	-1.9085	-2.1056	-3.8559	2.0603	-8.6232	-5.2951	-2.2026	-2.0703	-0.13412	-2.7359	-4.7883	-6.0622	-2.3423	-5.6273	1.4914	-5.9517	-6.3816	-3.245	-0.53956	-5.3265	-4.8792	-4.9185	-1.6352	-0.5847	-8.1516	-9.6102	-1.9022	-3.1869	-6.013	2.9201
-4.4158	-3.9923	-5.4477	1.8367	1.8636	-2.1169	0.3998	1.1023	-0.93933	-2.1939	-1.3445	-8.7797	0.23176	2.7788	2.854	2.6896	-8.2573	1.3672	0.15141	2.3579	2.4458	-0.093852	-2.4063	-0.88846	2.2604	-6.9242	-1.6409	2.4907	-1.3264	-2.3497	-1.4773	0.70148	0.54673	-3.7026	0.34337	-5.469	-0.21888	5.5417	-0.58663	3.285	-9.9113	-2.8061	-4.2678	-4.6111	-0.017446	2.9153	-0.42865	-2.9723	0.85439	-3.7836
0.34658	4.2725	-0.80767	-3.505	14.683	-1.9445	3.7551	1.6544	1.9485	-1.983	-0.15895	-2.4862	-6.3567	-3.0713	-4.9952	-0.4384	-0.50949	2.1585	-4.2853	5.0297	1.7379	-3.6275	-3.3159	2.3043	-5.4648	2.444	0.24378	-0.47849	-0.686	1.3836	-5.2416	-1.6358	-5.1737	0.54507	-1.3965	1.6468	-2.3363	1.114	-1.8205	-3.9035	-1.1373	4.055	1.2926	5.018	-3.4326	3.6948	3.311	-2.2692	-0.99176	3.8343
-11.266	-9.2149	-10.657	-9.6174	-8.1207	-9.7261	-7.2573	-7.0739	-9.0369	-9.5962	-13.654	-13.968	0.032294	-11.961	-7.2754	-7.2445	-8.954	-9.5811	-13.459	-8.5495	-7.3136	-5.8339	-8.2036	-6.1514	-2.6623	-7.5606	-7.8579	-8.0072	-1.1069	-10.427	-6.9495	-4.6727	-9.386	-1.1919	-10.904	-5.5753	-4.0389	-11.909	-11.864	-7.9598	-6.149	-8.9001	-9.6478	-13.038	-5.0857	-3.0053	-3.1666	-7.8537	-6.876	-14.571
-3.9399	-8.3343	-3.2162	-0.46176	-0.80417	-6.6776	-6.9112	0.58908	-1.4641	4.6954	-0.30311	-4.4486	-5.657	4.1237	1.0182	-1.858	-2.7086	-5.5416	-2.0101	-2.9186	-4.0773	-3.2275	-4.3636	-4.5098	-7.1231	-0.43643	-0.11764	1.1148	-1.4387	-7.1079	-6.5822	-3.4264	-12.157	-3.0876	-3.0059	-5.5412	0.74278	-8.4624	-6.4191	-4.8268	-2.2252	-5.1429	-0.92071	-2.4534	-6.0955	0.87328	0.33381	-3.1804	-9.4255	-2.9561
9.7347	3.1787	8.6701	5.5174	10.856	3.7176	3.504	7.0579	4.8961	6.1861	-1.6937	12.776	14.119	6.7262	3.5695	8.9661	3.5139	8.7962	7.075	8.1603	11.315	8.077	10.711	4.4094	7.5597	2.5021	9.9571	7.7323	5.8764	7.0695	8.3844	1.7417	8.8437	7.0095	5.5837	6.5257	7.7978	13.566	7.5037	9.5657	6.568	3.494	6.2748	9.7486	-2.3835	1.8793	11.837	10.613	2.5092	9.376
0.84194	-1.8521	-7.8151	-5.2522	-1.6326	-2.6882	-1.0514	-3.0059	-3.7751	-1.5181	-1.6883	-2.7241	-7.8524	-4.2023	-6.3037	-15.348	-6.2629	1.5276	-3.8736	-0.29073	0.60762	-2.9391	-3.1751	-8.1026	-4.1436	-1.3802	-10.364	-8.1842	-4.1827	-6.3447	-3.9158	0.38616	-7.0995	-7.1778	-2.9895	-1.7995	-3.7366	-4.5673	-7.1048	-2.3589	-6.4289	-10.994	-7.4528	-11.578	-4.8037	-2.9964	-2.1178	-2.0058	-13.673	-8.817
-14.945	-10.466	-15.035	-19.76	-16.713	-18.482	-18.119	-16.933	-15.431	-19.754	-19.244	-15.037	-9.7009	-13.015	-19.059	-20.53	-11.804	-15.74	-19.987	-14.871	-12.544	-15.397	-16.201	-11.374	-10.771	-14.706	-20.682	-14.117	-15.825	-17.869	-12.476	-12.33	-10.786	-9.5969	-20.677	-11.825	-17.14	-17.493	-8.91	-11.724	-19.351	-17.419	-11.839	-8.2995	-13.432	-11.961	-18.509	-14.172	-17.906	-16.737
-8.8042	-17.032	-6.8323	-19.881	-14.972	-10.962	-10.755	-9.6777	-4.5153	-9.094	-15.4	-13.388	-16.171	-10.521	-11.599	-9.9183	-15.553	-15.003	-10.365	-14.881	-10.851	-8.8509	-12.965	-15.769	-14.035	-13.952	-8.6665	-16.86	-10.709	-8.5542	-13.943	-7.0808	-13.567	-20.011	-19.848	-9.3456	-6.1583	-8.4517	-8.7006	-11.467	-4.7139	-15.542	-13.455	-15.74	-10.49	-10.759	-16.058	-10.128	-9.1484	-19.474
1.4077	7.2513	-2.3546	6.2647	2.3383	4.8432	4.1984	7.7231	-1.0906	-0.42476	5.7956	2.3155	-5.7222	0.91548	0.16504	-0.75505	-3.1986	4.0165	4.5398	1.376	4.1361	-5.2017	1.9723	2.7276	4.1259	4.1139	3.1945	-1.954	-0.97898	0.014852	6.7647	5.2233	4.7096	-1.8134	1.9672	1.8151	9.9698	1.4179	4.1796	-2.8998	1.9779	4.3157	3.3295	0.69873	10.906	3.1755	4.8047	4.6531	4.3645	4.483
-4.4188	0.63585	2.8131	-3.5361	-1.6805	-6.9213	-7.2424	-2.2248	-5.3942	-6.5877	-5.9407	-3.8932	-5.5809	-3.9577	-1.2885	-6.2646	-2.7035	3.6229	1.6836	-8.7912	-6.8257	-8.151	-4.6994	-5.7323	-2.4943	-7.9847	0.9422	-1.9235	0.32495	-4.7834	-6.3936	-7.6943	-2.0859	-6.4528	4.2104	-1.1005	-10.223	-5.3188	-6.2631	-1.2799	-0.92033	-6.0712	-4.8236	-1.6692	-1.2158	-2.3378	4.0794	-5.2163	-3.9564	-2.8152
-6.181	-5.2894	-2.0318	-3.0991	-8.991	-7.8484	-4.1915	-13.256	-12.368	-6.015	-6.0606	1.6954	-1.7079	-7.5674	-3.3306	-2.2131	-6.9493	-1.5433	-4.1965	-8.1493	-5.5621	-7.4102	0.41375	-1.464	-4.1676	-7.9467	-4.4767	-8.8072	-3.5228	-1.4563	-7.8169	1.5822	-2.8026	-6.9832	2.2106	3.5167	-0.25229	-8.9868	0.90968	-4.9893	-6.1972	-0.9291	2.113	-2.9702	-7.1	-2.9706	0.10742	-0.7047	-1.1192	-4.3837
-30.617	-24.518	-21.794	-23.785	-16.355	-25.222	-25.289	-18.198	-24.944	-16.271	-25.521	-19.294	-21.15	-22.299	-22.123	-19.441	-26.397	-25.777	-27.579	-15.174	-18.296	-24.118	-22.913	-24.034	-21.542	-26.773	-21.052	-15.609	-23.025	-24.854	-20.959	-22.175	-22.935	-22.494	-19.555	-25.953	-19.032	-22.6	-16.772	-16.654	-22.782	-18.053	-17.94	-22.115	-28.495	-27.046	-24.387	-23.731	-26.531	-17.257
-8.5782	-13.244	-15.119	-15.587	-7.0038	-11.364	-14.552	-7.3483	-4.8553	-8.6339	-14.256	-15.522	-8.9806	-10.253	-16.366	-13.943	-17.12	-19.147	-1.3519	-12.52	-8.35	-17.402	-10.534	-17.22	-11.692	-4.7958	-14.449	-13.295	-13.466	-14.397	-10.473	-12.128	-10.373	-12.69	-9.0703	-8.9816	-12.792	-18.964	-10.871	-13.49	-9.7594	-10.208	-8.7798	-9.881	-12.616	-15.829	-9.0809	-11.939	-6.4366	-16.084
-2.5926	-8.7428	-2.8495	-7.4905	-6.0156	-7.1467	-0.7655	-3.7401	-0.40657	-5.5827	0.26249	-12.604	-1.394	-0.5664	-1.1276	2.7973	-9.4554	-2.3136	-8.9402	1.7241	-5.7913	-6.0786	-6.2829	-8.267	0.91159	-7.1225	-0.8681	-5.5883	-9.8108	-6.6745	-4.4218	-6.7576	-9.8287	-0.7948	-8.0766	-4.5856	-7.0158	-6.6752	-3.6492	-1.8839	-9.5294	-2.1511	-10.209	-5.0784	1.6714	-10.28	-13.353	-5.613	-5.9018	-2.0372
-9.5644	-10.201	-12.286	-11.387	-7.7002	-12.947	-15.538	-10.607	-6.1052	-12.763	-8.2825	-12.39	-12.79	-16.859	-11.978	-12.449	-8.6914	-12.123	-12.741	-9.2431	-13.186	-8.0731	-13.956	-16.061	-12.326	-18.91	-17.032	-9.8701	-13.52	-14.634	-10.92	-4.0464	-14.681	-16.858	-13.957	-9.9492	-9.4132	-12.494	-12.981	-8.6335	-13.177	-9.0061	-13.084	-8.6993	-12.671	-9.1381	-11.038	-10.17	-11.834	-15.239
4.1955	9.4334	10.131	8.5437	7.5729	1.5063	8.8577	5.8676	7.7433	7.2363	7.6908	5.8909	8.441	4.1236	6.4356	8.9274	16.222	10.573	2.3258	9.2237	-0.41179	9.1688	3.258	10.402	10.05	2.6446	5.3023	12.198	9.165	2.3967	5.4246	10.049	1.1647	6.7568	3.3472	6.684	10.414	4.4042	6.3841	10.796	6.4475	8.6931	7.2003	6.6311	8.0997	4.8306	3.62	3.9748	5.1033	6.0003
-4.2613	-7.9648	-5.0635	-9.5749	-0.72281	-2.148	-11.667	-2.3668	-4.0425	-9.1033	-4.5281	-9.2696	-10.251	-5.7615	-3.3852	-6.5368	-15.36	-4.2978	-7.0303	-8.4243	-5.5296	-10.587	-12.573	-13.522	-2.0716	-6.3466	-7.5427	-7.6391	-8.2003	-4.923	-10.08	-7.1912	-8.9594	-6.2727	-3.9599	-17.527	-5.9752	-10.606	-12.276	-13.554	-6.4178	-6.0284	-7.0119	-5.0001	-12.361	-9.5714	-2.108	-6.9886	-7.3045	-2.3441
-10.346	-9.0639	-12.673	-4.1295	-11.076	-3.2164	-15.4	-9.8025	-9.4553	-9.1058	-12.292	-11.202	-6.8904	-2.7457	-9.9804	-10.316	-7.0786	-8.1258	-10.673	-11.745	-5.2343	-11.905	-4.4241	-7.2042	-14.413	0.03585	-8.784	-9.9586	-12.929	-3.1521	-8.2898	-9.9495	-13.657	-1.0714	-12.558	-8.171	-6.0014	-8.974	-4.5704	-6.5359	-7.4667	-7.3828	-5.4804	-8.5548	-15.579	-5.9858	-2.4899	-4.224	-9.0279	-19.694
3.1889	-4.6682	-7.6224	-4.7297	-8.0516	-12.529	-5.2627	-5.2823	-0.10712	-1.8648	-1.1396	-2.5589	-3.7253	-5.9998	-5.6097	2.5172	-6.602	-2.8195	0.19696	-3.7582	-1.189	-3.4459	-1.4257	-1.6769	-8.4673	4.0867	-5.6546	-5.5644	-5.0453	0.23017	-8.4073	-1.5381	-13.94	-6.5202	-2.5636	-7.6707	-2.259	-8.1738	-10.424	-10.327	1.9364	-8.6312	4.6736	-0.67265	-14.082	1.4749	-4.4349	-6.2905	-2.5386	2.4894
-5.6085	-3.4008	-6.789	2.3972	0.52095	0.23621	0.53197	-0.094255	-5.7803	-0.98237	-5.9207	-4.6557	9.2353	-2.8526	-3.8706	-2.145	-0.59843	-5.0471	-6.2735	-3.7523	-3.903	-5.4665	-1.4545	-3.0527	-5.0374	1.995	2.0701	5.6582	2.4069	3.0214	2.7767	0.65027	7.5997	-3.3769	4.5034	-0.36784	-8.4987	1.2038	6.5201	3.8569	-3.5001	2.7968	-7.1402	2.6444	3.2602	0.12633	-0.071508	-2.0019	1.958	3.7687
-19.52	-25.59	-29.114	-22.881	-21.862	-31.079	-15.708	-20.486	-17.146	-21.766	-14.025	-30.16	-21.681	-20.458	-25.068	-24.178	-22.873	-22.622	-18.033	-21.075	-19.203	-21.064	-23.972	-24.339	-19.119	-23.799	-19.967	-23.927	-21.296	-26.494	-22.019	-22.109	-23.874	-21.705	-22.033	-21.275	-25.026	-26.592	-18.747	-25.153	-23.595	-21.631	-19.395	-20.956	-27.605	-21.011	-22.369	-29.278	-17.427	-19.568
-11.57	-11.852	-9.1692	-11.61	-14.005	-11.826	-15.353	-11.507	-12.942	-8.4735	-12.065	-16.239	-13.199	-10.534	-9.3802	-8.5577	-11.56	-10.915	-7.5975	-15.167	-14.709	-5.5099	-11.24	-16.489	-8.6337	-13.575	-9.6838	-6.4716	-10.521	-4.6751	-11.614	-11.942	-8.9786	-9.5787	-2.9924	-10.493	-9.366	-15.03	-12.419	-7.0106	-17.158	-13.199	-14.026	-12.361	-9.4102	-9.309	-14.648	-16.854	-14.139	-12.479
-14.612	-7.2916	-10.814	-15.378	-6.8872	-15.714	-8.2641	-10.143	-8.9116	-5.7515	-15.765	-10.396	-14.84	-9.0594	-4.8968	-8.5839	-13.798	-6.9054	-16.117	-9.2406	-7.9766	-18.531	-11.391	-5.4958	-12.189	-12.675	-7.4464	-5.7519	-6.4139	-12.089	-8.4123	-2.2758	-12.785	-8.0455	-6.8659	-12.977	-13.156	-12.666	-10.165	-9.2316	-18.203	-8.0056	-7.6943	-7.301	-16.365	-4.642	-7.7926	-10.592	-7.4719	-7.9298
-1.9935	-0.75545	-5.877	-10.689	-3.5704	-1.6765	-7.9389	-9.9058	-7.2628	-8.5844	-2.4725	-6.8037	-4.392	-7.196	-5.8609	-2.3008	-0.075357	-1.6586	2.584	-8.8304	-1.583	-7.9148	1.0493	-9.2136	-7.7737	-3.2458	-7.5446	-3.4826	-9.5432	-5.5581	-10.725	-5.2927	-4.0354	-5.5846	-11.116	-3.3477	-2.0243	-8.7162	-8.5215	-5.1353	-5.4191	-8.607	-5.2018	-0.21095	-12.369	-4.7914	-4.7047	-5.1887	-3.0648	-6.8522
-18.764	-13.155	-20.092	-11.036	-22.246	-17.017	-11.922	-20.532	-10.179	-12.281	-22.264	-15.36	-13.951	-20.195	-8.3977	-17.345	-10.292	-21.542	-12.825	-15.262	-20.511	-13.199	-9.4751	-19.904	-21.934	-16.958	-17.75	-17.096	-12.467	-12.161	-13.353	-6.5022	-15.509	-10.773	-15.567	-9.7543	-19.396	-15.137	-18.018	-16.246	-10.306	-12.236	-13.747	-14.31	-9.6896	-12.482	-15.11	-16.865	-17.298	-5.888
1.0176	4.5851	-5.1482	-8.9153	-8.6773	-1.0934	-5.9028	-0.57341	-2.1485	0.14118	-7.6554	-9.628	3.0056	-1.5446	-7.8451	-6.6206	-5.8693	0.0047532	-0.43999	2.6027	-5.5306	-5.5156	-2.6523	-6.5164	-0.71836	-4.1059	-6.5065	-4.0962	-4.003	-3.1551	-4.2149	-7.9549	-7.2133	-7.7042	1.2015	-1.1997	-8.57	-1.593	-5.9671	-5.2144	-8.1685	-3.6109	-4.8248	-4.8672	-8.1534	-4.9711	-1.7748	-3.0682	-2.2347	1.3241
5.6414	2.9392	5.2497	10.332	9.4842	5.4404	5.7644	10.039	6.241	8.4627	7.4614	12.559	12.541	10.468	5.5054	3.5372	8.9553	6.4072	7.824	8.0096	8.0167	7.6449	6.7427	8.4021	1.2899	11.887	3.5971	11.514	6.392	9.3252	8.0813	3.4991	4.9471	4.4895	4.5826	5.7429	10.25	11.313	5.0618	9.7135	5.6551	8.2483	7.4846	11.345	4.0304	4.9938	5.2644	7.697	7.9418	4.8567
-0.1393	-5.9843	-13.846	-4.1927	0.38044	-8.8571	-3.9206	-0.26235	0.53986	-2.229	-1.6174	-2.2326	0.10653	-4.1721	-5.2707	-5.9163	-5.7197	-4.0691	-14.085	0.66205	-6.523	-2.7896	-12.122	-3.047	-10.255	-6.6781	-9.8132	-3.6341	-6.7544	-2.3263	-10.971	-7.7289	-8.4916	-4.7531	-1.3691	-7.4399	-5.6009	3.9115	-9.215	-2.617	-4.2528	-1.0737	-4.6437	-7.2109	-5.0959	-1.8356	-4.9883	-6.4342	-2.9275	-8.1276
4.78	5.8591	1.1346	7.9451	6.6036	5.7169	5.9682	0.049299	6.8482	-0.65851	7.3046	10.032	6.6461	2.3219	2.9676	-0.85283	-1.5885	1.1728	6.3917	10.351	3.3542	3.1762	5.0986	7.4413	5.398	2.3136	6.9343	3.9229	4.8262	9.5038	11.481	1.0813	3.9022	7.2827	4.2887	4.0964	11.512	8.1433	7.4621	3.5783	1.8639	2.7154	7.7806	-0.6139	0.3261	10.286	9.1846	6.8664	0.61902	3.2128
4.8046	12.18	4.0837	3.2573	4.8297	4.3511	-0.17071	2.0289	8.7414	0.26759	6.7252	6.4671	10.222	9.2339	9.2401	1.7105	7.4537	1.5424	2.0661	2.7931	2.5871	0.90036	4.0147	-4.004	7.5929	5.2911	4.5347	2.6179	7.0951	7.0772	3.4344	6.2683	10.685	4.2264	2.6264	2.8201	9.4474	6.7356	3.0707	-0.5726	4.0796	1.6123	5.7325	9.3053	5.3688	5.2892	3.5834	1.3874	-1.5267	-1.5243
-6.908	-16.589	-12.109	-15.495	-15.325	-14.123	-10.857	-15.044	-17.352	-11.371	-14.797	-20.675	-13.641	-13.203	-18.016	-12.95	-11.119	-17.73	-21.123	-15.278	-7.968	-11.743	-8.2249	-18.263	-12.5	-12.579	-15.497	-15.444	-16.241	-18.815	-17.658	-18.468	-11.22	-13.87	-9.9502	-10.7	-16.96	-7.421	-9.9503	-14.923	-17.416	-12.452	-17.43	-15.991	-16.048	-14.873	-1.3209	-14.021	-13.07	-18.191
-5.594	-1.1376	-2.6882	-4.7385	-4.2369	-6.1919	-11.274	-2.2298	-10.678	-5.6691	-9.5517	-6.9	-7.1579	-1.6408	-8.3793	1.7874	-3.874	-6.1168	-9.2972	-8.0647	-9.4668	-3.0917	-7.771	-8.3012	1.8089	-2.5204	-9.7526	-2.1955	-10.981	-3.7541	-3.5846	-9.1014	-4.3537	-8.752	-6.263	-5.6281	-13.761	-2.6171	-8.7145	-4.2624	-0.69787	-5.8567	-7.8085	-9.7097	-9.664	-8.5315	-10.984	-9.694	-4.2359	-4.2535
-14.573	-2.4844	-1.0114	-0.62046	-4.4456	-6.6893	-5.2118	-6.1555	-4.2415	-6.6402	-4.4087	-7.3953	-6.4398	-11.508	-1.7353	-11.01	-9.6428	-1.8196	-1.1863	-0.85545	-6.7676	-4.7633	-5.5958	1.9907	-4.3334	-6.7453	-6.0589	-9.3692	-10.793	-10.958	-11.034	-10.314	-5.0666	1.5121	-1.7258	-7.7031	-5.0627	-13.352	3.7354	-1.524	-5.6905	-4.4745	0.15154	-1.0736	-4.9728	-5.2496	-8.5743	-3.8119	-7.0852	-8.7804
-7.2403	-5.8677	-2.6831	-5.4133	-9.8012	-2.9384	0.15141	-3.9203	-6.4708	3.2005	0.74846	-7.3954	-8.4855	2.9653	-1.831	-6.426	-5.5811	-6.5142	-2.8796	-3.2026	1.8683	1.148	-0.25966	-0.8521	3.8119	0.065522	-3.4138	-7.346	-7.3963	-5.7931	-5.0178	-4.6742	-3.7859	2.3018	-2.5928	-8.9885	-1.6681	-3.7856	-6.0512	-8.2511	-3.7273	-8.5207	-10.152	-3.8976	-0.928	-4.5128	-5.4587	-0.19505	-4.4397	-0.52349
-2.7068	-3.8174	-4.3696	-2.1311	-6.9969	-2.4324	-1.6687	0.20002	-8.2042	-0.83751	1.8968	-2.1138	-3.5724	-3.2136	4.4078	-4.2901	-2.4778	-1.6902	-0.51454	-1.2066	-1.6643	-3.4747	1.7452	-2.1748	2.3823	-7.746	-8.1666	-2.6049	1.6186	-5.6596	-6.184	1.2718	-1.0775	-2.5681	0.71622	-5.4169	2.1471	-7.0254	-2.4254	-3.0391	-4.2208	-4.8484	-7.3808	-2.8293	-5.3795	3.9439	-1.4519	-9.1409	-7.7485	1.6615
-1.793	8.1183	3.9975	3.245	4.1465	0.88191	0.41107	-1.098	2.5306	-1.7383	-1.6629	3.1836	-5.7042	5.5822	5.0373	3.8906	8.3262	2.2544	2.4289	1.7861	0.95046	2.0124	-5.9016	3.7243	-0.96005	-0.56076	-1.8481	2.9869	-1.9935	2.0222	-6.8774	5.42	-2.4943	1.5267	0.074399	4.3321	-3.4616	1.772	-3.462	0.73776	1.5073	1.5137	-4.6509	4.1563	-3.0358	-4.8177	-1.8898	-0.83132	2.4256	3.6355
-10.017	-13.399	-17.408	-15.274	-12.605	-20.122	-15.523	-13.525	-13.2	-19.194	-13.15	-18.479	-13.544	-13.363	-11.476	-9.0426	-3.0702	-14.038	-12.068	-10.959	-14.077	-13.184	-15.799	-17.019	-9.5675	-12.982	-18.882	-7.9558	-19.632	-21.941	-8.4796	-10.061	-18.291	-19.262	-11.514	-18.067	-15.121	-15.484	-6.9693	-12.422	-15.483	-14.74	-14.148	-16.217	-22.015	-20.272	-19.158	-16.12	-21.229	-17.637
3.7534	11.462	-2.1612	1.308	-4.1037	-0.98428	-2.4259	-3.2654	5.512	1.2338	3.9602	-0.75856	-5.3258	1.5661	-0.027209	10.548	6.0568	2.9804	4.5268	3.627	6.6855	2.5859	0.93167	2.0527	-1.1887	7.618	2.6052	-0.20202	3.4969	-1.7774	0.74974	3.217	3.4615	5.9794	-3.2635	-0.047643	4.0293	6.5901	-2.4165	0.25608	4.6911	0.57347	-0.99417	3.1489	-2.4156	0.94111	2.3039	0.14743	1.6699	3.1417
1.0189	-1.9101	3.6189	-4.1919	7.8067	-3.5157	-0.46429	0.41589	-8.5053	0.046885	-1.5589	8.2621	-3.0839	-5.9653	-1.432	-4.544	3.6163	2.0341	3.239	0.02897	-1.1474	-4.1088	-1.9102	-4.0833	-2.5799	-1.2201	-4.2361	1.3161	7.9436	3.7771	-2.2511	-2.0099	-0.844	-6.6284	1.7653	-3.0304	3.9137	-6.7567	4.6601	3.9817	6.2095	0.31317	-4.7704	-4.9721	-5.2142	6.5721	-4.0037	-0.020432	0.30926	-2.4857
2.3015	-2.2482	2.3372	-7.6359	1.1973	4.9938	-4.3169	0.00020989	3.4643	-4.5235	-3.7601	-5.2509	2.2784	1.0482	-3.9837	2.5396	0.70023	-4.9213	0.71563	-2.2131	-2.4315	0.82211	0.087133	-1.836	-1.659	-4.3971	-6.5054	-6.0413	3.1394	-5.3916	-0.44729	-1.88	-5.92	-4.084	0.8207	-6.1734	-0.8952	-7.9294	-2.8147	0.16972	-5.0018	1.091	0.60955	3.5758	-1.2735	1.0353	1.4778	2.2478	-2.4886	1.4877
-6.2035	4.4399	5.064	4.5977	-2.119	10.312	-1.3449	0.88283	6.7708	4.734	6.8364	0.41956	-0.29506	-2.192	-1.9659	10.643	3.1305	-2.3479	5.193	9.7617	1.018	-0.35848	4.3967	3.3492	3.7817	5.5004	1.1498	-0.17466	1.183	-3.0663	-6.042	3.1796	1.5	1.2442	-0.40946	0.6406	-2.8194	4.6845	3.2524	1.7669	-1.1106	1.1861	4.4003	4.9013	-4.3834	5.374	-1.4713	4.3491	-1.6205	6.8417
2.3679	2.1438	-1.5686	4.6878	6.9885	1.1567	0.30827	-0.1111	1.6534	3.0515	3.3593	5.3343	7.4797	5.6491	1.9972	-1.7329	7.0348	1.6533	4.792	3.7629	-2.3328	10.143	-5.2519	2.4589	7.6477	4.1017	-0.49925	7.8035	1.648	1.5229	0.13688	3.207	6.6009	-1.0837	0.5849	2.9846	7.1061	4.7909	2.292	6.1072	4.0484	0.52976	-1.4103	2.7273	8.0103	-0.295	-2.9337	4.5186	4.8789	0.34883
-16.293	-14.826	-15.188	-1.1815	-16.998	-9.1852	-10.054	-14.344	-5.989	-19.26	-9.7104	-12.056	-12.777	-14.869	-12.519	-16.466	-12.106	-13.487	-17.584	-15.712	-15.594	-16.301	-12.37	-10.496	-14.957	-17.158	-8.1793	-12.048	-14.185	-12.804	-17.325	-11.435	-12.43	-11.297	-16.166	-8.315	-15.428	-12.087	-10.305	-17.506	-20.034	-6.4949	-12.383	-12.35	-6.8008	-8.995	-9.318	-11.669	-17.414	-12.677
-1.7542	-8.3998	-2.8756	-9.6172	-9.1156	-5.2013	-5.4824	-0.17079	-3.7108	-3.8413	-4.5611	0.01538	-0.702	-8.9906	-10.495	-4.3836	-4.3189	-3.0706	-8.8689	2.3476	-8.1655	-2.0124	-3.1319	-3.5614	-7.4221	0.21716	-3.8666	-0.23234	-4.1528	-4.0607	-3.8996	0.91179	-6.7109	-6.674	-2.4286	-0.37096	-3.9217	-8.3075	-1.4756	0.5117	-0.70584	-6.0355	2.9037	-9.8745	-0.72444	-4.7898	-7.0838	-4.7273	-12.243	-7.5193
-21.233	-21.652	-25.096	-22.906	-20.046	-20.19	-21.25	-23.167	-18.973	-27.822	-28.283	-22.492	-23.297	-23.354	-20.801	-14.285	-20.451	-22.611	-24.785	-23.681	-25.869	-20.535	-23.012	-15.564	-17.979	-24.931	-25.169	-24.901	-18.02	-21.199	-20.148	-22.351	-27.542	-24.672	-25.36	-30.178	-22.015	-20.762	-28.48	-27.24	-24.029	-22.613	-24.477	-26.218	-20.853	-23.506	-26.291	-18.297	-21.511	-21.152
-8.9983	-10.064	-15.051	-16.924	-12.459	-18.18	-14.21	-9.7229	-14.828	-14.891	-21.31	-15.136	-15.28	-19.853	-9.3134	-8.8596	-13.916	-11.437	-12.774	-12.063	-9.9387	-8.6889	-14.07	-13.319	-13.738	-15.06	-21.477	-10.207	-11.896	-14.991	-13.332	-12.116	-12.468	-20.056	-11.361	-15.367	-17.67	-11.099	-7.9073	-19.924	-12.516	-13.988	-12.552	-14.007	-18.99	-14.069	-11.074	-14.906	-13.634	-12.734
-15.579	-14.665	-16.508	-13.592	-10.098	-10.892	-10.55	-15.559	-19.231	-13.313	-13.297	-10.543	-15.786	-14.061	-12.551	-8.7587	-7.6714	-7.1054	-9.0985	-12.898	-14.39	-7.0212	-6.4664	-8.856	-4.3416	-13.758	-13.879	-14.274	-18.664	-9.8283	-12.962	-4.055	-13.5	-15.648	-5.1911	-7.5544	-10.194	-10.635	-14.453	-5.912	-7.7765	-14.637	-13.544	-13.872	-9.3853	-10.959	-6.249	-9.5373	-16.92	-6.5255
-12.709	-12.166	-14.937	-12.4	-10.974	-22.9	-12.324	-14.078	-20.976	-17.491	-12.817	-12.6	-17.822	-9.2144	-10.142	-8.0803	-14.027	-12.631	-14.679	-9.7437	-15.345	-9.4259	-13.977	-12.286	-16.017	-12.761	-11.599	-13.569	-16.24	-13.237	-16.166	-15.665	-10.963	-10.056	-15.275	-14.884	-22.864	-12.677	-16.755	-14.098	-10.691	-15.1	-10.283	-16.211	-18.308	-10.101	-12.447	-5.2233	-9.9133	-17.748
-2.6582	-3.9328	-5.5213	3.5399	-7.6543	-7.4107	-1.8495	-0.79219	-3.6178	-7.5385	1.1727	-3.6577	-4.1397	-5.6114	-5.2456	-1.3999	1.7848	-2.8316	-0.57311	-8.3212	-4.9958	0.31474	-3.8799	-0.6279	-5.8403	3.5542	-1.8879	1.9245	-7.1263	-3.9039	-2.7715	-7.4372	-2.7797	0.28151	-0.17315	-8.011	-5.8794	-6.3279	-1.67	0.25617	-1.3504	-4.4585	1.4005	-3.7603	-8.1783	-5.1399	3.9782	-0.19859	-11.917	0.71829
-6.7224	-5.8651	-4.6281	-8.5199	-6.5043	-1.98	-3.9426	-0.44709	-9.7785	-1.2088	-7.2499	-9.4051	-2.4493	1.6166	-6.7594	-0.10296	-3.1437	-7.8336	-11.966	0.40754	-8.4931	-8.9019	-7.2867	-1.4871	1.5072	1.12	0.55572	-2.1771	-12.622	-7.2248	-3.0945	-7.0037	-11.753	-13.379	-10.997	-8.0945	-6.3849	-2.5717	-10.28	-8.3238	-3.1412	-5.8313	1.9685	-8.8634	-3.0299	-7.9368	-5.3999	-0.43854	-9.05	-6.0443
-9.4727	-13.464	-12.218	-16.381	-11.162	-19.955	-6.1713	-14.421	-10.816	-11.592	-6.6198	-15.023	-20.498	-15.283	-10.04	-17.444	-15.202	-18.052	-7.624	-13.001	-18.498	-18.608	-15.448	-10.596	-19.671	-14.262	-13.671	-14.563	-13.409	-16.074	-16.353	-16.684	-18.082	-17.915	-20.341	-4.4811	-16.819	-17.06	-8.4737	-10.174	-12.182	-16.984	-17.551	-13.993	-11.057	-10.146	-13.605	-10.608	-12.056	-13.124
1.5916	1.3612	4.3018	-1.9261	-1.4914	-0.55981	5.897	-4.8966	-6.5062	8.6376	2.0961	6.8765	-0.26164	5.8979	0.49834	-2.2298	-2.7871	0.90633	1.1424	0.30516	-4.1955	-4.6536	-1.2895	1.1156	-0.028351	0.75429	0.48064	1.2782	2.9312	-0.92498	0.78842	-5.6577	0.70715	-4.0895	0.067127	-1.6166	3.5233	-5.1053	-3.3369	1.1171	-1.3085	-4.4251	5.8603	-1.9243	-1.1656	-6.298	1.0935	1.0655	1.3918	-1.1462
-10.138	-0.36633	-0.37224	-7.0152	-6.8732	-6.9493	-7.7348	-5.0593	-3.7519	3.2713	-7.6985	-8.6897	-10.723	2.8789	-5.8926	-10.071	-8.5542	-8.4405	-4.3027	-5.7031	-8.3061	-2.7439	0.79192	-2.6995	2.0323	-3.1706	-4.8104	-7.7704	-2.9892	2.0556	-4.3371	-10.229	0.48028	-0.98294	-4.1221	-8.2466	-4.3149	-7.4657	-14.934	-8.927	0.65302	-1.9701	1.8688	-8.9035	-10.958	-7.9951	-7.794	-10.923	4.4772	-2.7722
-1.2684	-1.5456	-0.62445	-1.8842	-1.1361	4.0684	-3.7919	4.3441	-6.0647	-1.5508	-1.7631	-6.8806	-3.9152	-5.2602	3.5671	-3.9242	3.2075	-5.9345	2.5731	-4.5786	5.8218	-2.5427	0.036156	4.6413	-3.1441	3.579	0.75436	-5.0803	5.1163	-3.8582	-3.1257	-3.8545	-8.3812	1.8757	0.30146	-1.2773	-4.2833	-2.9156	1.8308	-5.7697	2.229	2.7576	-0.44114	-2.5459	-6.5669	-1.4036	-0.598	-0.060278	3.7355	0.82796
-3.44	-6.9179	-5.4019	-1.792	-6.1182	-6.2435	-4.0252	-2.7105	-2.5217	-2.1434	-6.3407	-3.6862	-3.6728	-4.2439	-6.4717	-2.2776	-0.73073	-2.1879	-4.7892	-3.8207	-1.1028	-2.3557	-1.692	0.74899	-7.4346	-3.2804	-4.6772	-12.203	-6.8161	-3.9851	-2.7825	-1.0709	-5.552	-7.8385	-2.2394	1.5582	-8.5634	-5.3977	-8.8839	-3.44	-2.469	0.48508	-8.9179	-4.1162	-9.132	-12.227	-8.7858	-7.7629	-2.1192	-2.4269
-13.263	-7.0195	-10.614	-10.541	-6.6853	-15.132	-3.3644	-14.474	-14.355	-14.161	-8.6764	-20.41	-9.7335	-14.102	-15.249	-12.181	-11.576	-16.169	-16.905	-12.913	-8.7367	-12.747	-20.373	-11.136	-14.105	-13.059	-9.3731	-5.1346	-16.502	-11.679	-14.546	-15.015	-12.013	-11.263	-8.1563	-14.207	-16.062	-12.622	-13.685	-16.061	-15.787	-20.558	-14.851	-16.067	-22.039	-9.9063	-19.212	-14.439	-7.4494	-16.514
6.5927	8.814	8.9263	7.6977	0.73425	7.9218	5.1069	2.3772	4.8394	4.1916	2.8407	5.467	-1.9386	4.3288	5.0189	5.8875	1.6667	5.1222	4.6816	3.0629	11.414	3.4215	1.9382	7.8189	5.317	0.82636	9.6554	2.2807	4.0419	-0.33424	13.887	1.9656	5.0014	4.6702	-0.5942	10.657	2.046	4.9754	7.9674	11.227	4.9673	1.2962	8.2911	4.9815	17.564	9.4873	1.2586	-1.2979	1.2663	6.8811
-5.5661	2.6786	-3.19	2.199	6.7325	-1.8951	-4.486	4.0001	-5.1984	2.1647	-3.1995	-5.6058	-0.37426	-0.063028	4.2461	5.5645	-2.501	4.2716	1.3963	0.15678	-2.1481	-4.0859	-1.6084	10.749	4.1983	0.14092	-1.168	-1.5062	2.4269	-4.7574	2.794	6.5037	-2.3626	-2.8929	-7.3826	-0.68875	-1.2231	-4.625	-4.9612	-1.3388	-8.042	4.8138	0.92175	-1.5761	1.4409	-0.68497	0.21841	2.3075	1.5558	4.8401
-10.78	-7.3461	-9.1733	-13.691	-4.4367	-1.2427	-12.557	-14.406	-8.3137	0.11796	-9.9267	-9.0056	-5.0085	-8.8471	-7.8446	-15.446	-5.0444	-11.171	-3.1764	-8.1546	-9.8262	-7.657	-5.321	-3.3807	-11.313	-5.8022	-1.3449	-4.3605	-9.3892	-1.9291	-10.881	-9.3917	-4.8629	-3.4288	-4.7884	-6.5996	0.85332	-12.556	-3.6218	-13.331	-10.268	-10.754	-12.206	-4.8502	-1.6652	-7.9145	-8.85	-11.28	-1.4216	-4.6472
5.8627	-0.81179	3.3852	-3.7658	-0.95514	1.2329	-0.3475	-3.7684	2.757	4.2735	0.34421	0.099868	2.5337	1.0448	1.5895	0.62114	0.95091	1.3198	2.7821	-2.013	0.93116	3.2837	-1.336	-7.1785	0.65403	-0.37346	-1.1804	0.57705	6.4437	7.6823	-4.9748	-2.2189	0.48293	-1.7036	0.48099	1.6555	0.87042	1.9788	3.4375	-0.91241	-2.198	-4.8885	0.11086	-0.92355	-1.0027	-1.5455	-1.407	-1.9058	3.0608	-1.6618
-14.074	-12.744	-12.789	-10.692	-15.603	-16.193	-14.634	-10.45	-18.635	-6.9386	-13.884	-12.912	-13.451	-13.65	-8.5995	-14.239	-12.593	-16.582	-17.175	-10.74	-22.792	-10.713	-11.381	-14.11	-15.251	-12.92	-15.263	-12.663	-16.11	-13.698	-14.356	-15.844	-11.872	-14.291	-7.2125	-11.689	-13.505	-11.317	-9.781	-13.506	-9.1547	-11.161	-9.1627	-11.525	-9.7683	-16.852	-16.452	-9.7175	-9.0682	-11.141
-4.2274	-5.6749	-6.744	2.4831	-2.9213	-5.797	-8.1265	-5.0582	-0.98302	-4.0853	-7.1297	0.72119	-5.987	-4.7062	0.40693	-3.0729	-4.0708	-4.1485	-7.0021	-7.9454	-5.7021	-5.6686	0.30484	-10.996	-2.8926	2.3759	-7.0976	-4.9377	-0.31683	-9.8997	-0.9565	-8.9278	-5.1068	-0.12694	-4.3243	-9.5849	-10.84	1.0496	-2.3325	-8.215	-7.9177	-2.2819	-2.947	-6.8104	-8.6045	-3.279	-4.0063	-6.7053	-6.3769	1.4219
17.79	10.988	7.2279	11.428	9.0873	6.2214	10.626	11.667	8.4463	8.8038	14.244	12.582	10.319	8.1203	10.993	9.6347	11.07	2.6637	12.946	7.5967	15.337	8.9694	17.245	2.6075	7.4184	7.3509	11.604	5.8145	9.6122	8.5791	5.0631	13.825	3.7016	1.4159	9.4563	12.326	6.2496	8.626	13.651	13.881	5.5912	15.97	12.482	8.4865	11.017	15.573	9.3599	10.016	2.7309	6.94
-8.9824	-5.7323	-5.7961	-12.567	-14.24	-11.36	-11.76	-8.7308	-9.1066	-11.251	-3.7265	-2.9124	-3.9733	-11.604	-14.867	-8.4342	-8.8222	-0.90882	-9.8189	-10.467	-5.7671	-11.429	-14.067	-4.3417	-7.706	-8.7125	-19.918	-8.3247	-8.3806	-3.5217	-12.577	-7.6099	-11.679	-10.434	-8.9807	-12.436	-6.1383	-10.697	-8.3224	-11.762	-14.235	-7.2482	-1.8437	-8.6858	0.069513	-6.1473	-7.1952	-7.3812	-10.581	-9.9256
-15.783	-13.855	-11.654	-15.903	-14.137	-9.4567	-8.8451	-17.966	-10.322	-13.62	-15.264	-17.376	-16.22	-11.773	-17.501	-9.7892	-18.293	-8.7959	-8.7227	-10.871	-13.392	-12.291	-16.96	-13.602	-16.684	-13.298	-16.173	-12.985	-12.139	-17.989	-12.104	-16.618	-14.151	-15.317	-14.043	-17.565	-15.667	-13.852	-15.7	-13.363	-10.916	-14.196	-11.473	-12.606	-6.0742	-8.7705	-8.3053	-17.557	-13.86	-13.196
9.2499	10.953	7.8417	1.003	5.9357	3.2692	4.3985	8.9296	0.035372	10.289	4.9038	10.602	5.6517	8.6196	5.7542	5.3395	7.7153	10.361	2.3398	2.5779	2.8832	2.0563	9.7613	7.4377	7.7914	5.0315	6.5291	9.7981	4.4676	8.4543	7.5265	3.7304	9.2925	6.2939	-2.1511	2.905	3.4113	1.4708	0.1158	2.0962	5.759	3.002	5.8176	4.867	2.521	9.8238	2.9979	7.0789	7.6817	4.1282
1.6326	5.5113	2.731	-0.81949	3.3918	-0.2151	3.3842	4.5663	6.9638	1.0279	7.6778	3.8308	2.1497	7.9868	4.6109	4.5108	2.9266	9.5448	9.8779	6.4626	3.5078	4.1071	1.4275	5.1089	3.157	0.019686	6.6777	2.5116	3.6996	2.094	4.5545	4.8784	2.4962	3.184	3.3758	9.6527	3.7555	8.8718	2.6195	9.374	8.0123	3.7767	8.0968	0.52721	2.0663	2.7786	0.75037	5.6281	1.1477	5.8599
-2.7972	-5.8758	6.7084	-1.9053	-4.1993	1.3703	-2.5747	-0.43267	-7.0717	-5.0124	-6.0036	0.10066	-4.6353	-8.6322	-8.3125	-5.3704	-1.0636	0.15256	4.103	-2.8992	-1.4231	3.035	0.57918	-3.0735	-0.27792	-3.5394	4.8434	-2.1493	-0.26491	-0.077886	-3.3731	2.4301	-3.3786	0.74254	-1.2547	0.47022	0.44665	-0.84187	-5.1979	-6.55	-2.1358	-5.4169	-0.4078	-1.99	-9.3106	-9.0041	0.26094	-6.5823	-6.4964	0.25453
7.7107	-0.34438	8.7189	0.9164	4.543	-3.255	-1.6427	3.5798	7.4141	6.8036	8.8094	1.8234	-0.12356	8.374	9.0981	7.2353	0.49531	5.7686	13.221	3.086	-1.574	-2.9052	9.9426	5.1091	2.4017	0.70893	5.0031	5.9093	10.016	-0.54826	4.9575	9.2466	1.1502	6.9712	-0.61828	9.8203	5.5369	3.5025	4.2731	2.379	-1.0445	5.8732	2.8876	7.4081	4.3003	-1.7496	3.4067	6.0959	3.6734	2.0699
-24.757	-22.966	-16.781	-26.884	-19.358	-22.102	-19.813	-15.905	-17.194	-25.769	-24.458	-20.842	-26.354	-20.586	-13.317	-23.316	-22.602	-21.088	-19.756	-27.454	-25.739	-18.01	-18.983	-15.097	-22.28	-22.913	-20.704	-20.241	-22.994	-19.753	-22.358	-18.319	-18.994	-25.041	-17.422	-21.406	-31.084	-18.711	-17.69	-18.914	-27.446	-22.725	-23.804	-17.568	-22.345	-21.516	-24.227	-17.521	-18.455	-20.563
-0.74319	-3.4299	2.327	5.101	1.515	1.6754	1.7747	-3.5887	-3.5331	-2.4018	2.717	-1.6669	-2.08	-0.47015	3.8434	-4.3044	-1.3144	-2.1771	-4.9157	1.0699	-1.2832	-0.0098239	-4.1124	-1.7107	-0.18568	4.335	-2.4411	-5.7621	-2.2251	-8.0629	-3.4365	0.0065297	3.1199	-7.3994	-0.32562	-3.3802	-0.64513	0.89287	-3.3347	4.087	1.0895	-8.2123	-2.9629	1.2049	-3.109	-3.2388	-0.6966	-2.9819	-1.7665	-0.31528
-8.6958	-10.023	-17.004	-9.9229	-6.6924	-15.699	-14.348	-13.276	-11.14	-15.24	-12.068	-13.367	-15.894	-9.2843	-10.322	-15.947	-11.441	-15.637	-17.659	-14.5	-8.4994	-19.757	-12.621	-14.971	-16.594	-15.771	-14.418	-15.289	-12.705	-16.413	-12.986	-15.804	-7.33	-13.459	-18.127	-17.922	-15.783	-20.811	-12.314	-17.172	-15.575	-16.281	-15.022	-9.8818	-8.0085	-14.718	-16.7	-20.88	-12.137	-15.769
-5.0167	-4.5656	2.5952	2.8608	0.043419	3.3976	2.0924	2.0984	-0.12155	-4.217	3.9407	-2.1161	-2.0672	1.6764	0.37678	-0.019747	-12.261	2.9312	1.1741	1.8983	2.9774	3.2522	1.9371	-2.5463	2.6068	-0.42056	1.3784	3.2335	-1.6183	5.5688	7.9047	-0.15069	2.6045	-4.205	4.5587	-1.6878	0.62194	-0.74182	0.30503	3.6418	2.1076	0.89856	-0.24363	-1.3181	-0.50014	4.1173	-3.8341	-2.5185	-1.1917	0.54439
-8.6779	-13.302	-13.233	-12.919	-8.8325	-10.322	-8.752	-11.846	-10.929	-8.7899	-16.212	-16.182	-18.851	-12.991	-13.605	-8.3229	-12.843	-10.196	-9.8598	-9.6202	-7.8575	-14.413	-3.9534	-12.836	-14.094	-16.88	-10.928	-7.1283	-13.567	-11.252	-20.231	-4.6741	-7.8303	-16.724	-18.64	-10.87	-11.203	-16.297	-10.488	-12.928	-8.638	-9.4038	-17.415	-14.396	-8.7925	-12.63	-10.954	-12.916	-8.4565	-10.809
2.4806	8.3903	8.0745	-0.51411	-2.7767	4.0451	-0.58776	-1.1223	4.8113	6.8521	-1.3328	9.2684	-0.076041	3.2484	-6.7805	3.936	-6.3738	4.7954	5.5755	-1.9012	10.385	-1.5687	9.4071	-3.2334	2.2134	6.3069	0.9042	5.2759	2.8414	-3.2178	6.6946	-0.42117	9.2012	-3.3888	-6.5434	1.9184	-1.6396	-0.3359	1.3618	1.1831	1.3542	1.6839	6.1139	2.4505	3.6073	-1.3701	6.158	3.7139	8.0966	1.7531
-6.9535	-6.9163	-6.2352	-8.5986	-16.425	-5.0095	-13.428	-11.51	-9.5651	-10.689	-9.1596	-9.9383	-8.476	-11.599	-4.0767	-8.2195	-6.6595	-14.099	-5.9401	-13.134	-10.474	-16.388	-3.1194	-7.1065	-5.18	-12.697	-11.816	-16.871	-7.8394	-10.324	-8.9225	-8.0039	-14.155	-13.828	-10.737	-7.512	-5.9798	-4.1818	-9.7345	-5.965	-8.2525	-7.9619	-4.8836	-14.123	-7.3922	1.6445	-11.688	-11.45	-5.1964	-11.334
-5.4846	5.0682	0.91932	-1.9918	-4.9926	-6.0958	-4.4105	-2.63	-2.9789	-5.1639	-5.2099	-3.1999	-5.0493	-1.622	-5.7167	-6.7907	-6.3596	-8.1367	-5.4269	3.186	-1.6127	-4.3743	0.067099	-1.797	-0.23621	3.3217	-5.5848	-1.002	-5.2489	0.95028	-4.3347	3.2521	-3.3749	-4.5169	-6.5917	2.8055	-2.4409	-8.0028	-1.6841	-3.4054	-2.8184	-3.187	-4.2374	1.4285	-0.32677	2.1301	-7.4525	0.98102	-3.0551	-7.397
0.27142	-0.30849	2.3058	2.8816	-4.605	-4.0752	6.3183	1.2619	0.24256	2.9448	0.71313	3.9908	1.1132	-8.4965	4.1365	0.061331	3.5405	-0.44375	-0.63569	2.2179	-0.0328	-3.639	-4.498	-1.6399	2.3726	-0.18618	1.5382	1.4523	0.73438	-0.66079	4.3834	2.9304	4.2712	-3.9171	-0.53485	7.8619	3.4281	2.4024	0.051967	-11.432	-1.4051	-1.2162	-3.452	1.6048	5.1025	-0.3753	1.1786	5.9765	0.32498	-7.495
2.1161	0.89587	0.74105	-2.1319	-0.15475	3.2785	-1.3164	-3.7981	1.301	4.9403	-3.1537	-2.8132	-3.4681	1.0356	3.1668	8.9773	-2.5665	-0.77241	-2.4278	3.386	-6.6876	9.3815	1.0625	-2.5009	2.9315	1.0066	-1.7953	1.5637	-0.55933	1.0389	-4.6504	-3.9447	0.046942	-1.5991	-1.9155	-3.9816	0.38385	2.2862	-5.4215	-0.82088	5.3579	-4.3498	-4.3525	-6.125	3.7811	-3.1503	-1.6434	-7.4295	-4.2663	2.5206
-10.685	-15.555	-17.068	-10.01	-17.849	-15.569	-8.7616	-20.705	-13.481	-9.6747	-8.755	-10.314	-12.741	-19.843	0.10269	-11.35	-9.1861	-12.041	-11.429	-9.894	-4.7019	-17.254	-15.064	-15.895	-13.907	-14.188	-11.893	-17.873	-11.759	-7.3959	-14.294	-14.379	-12.553	-9.1472	-8.3159	-11.121	-14.462	-14.011	-13.427	-6.2255	-9.1341	-11.316	-8.2157	-13.733	-13.791	-14.084	-14.897	-12.639	-13.267	-14.928
-14.365	-12.071	-14.285	-13.318	-14.186	-9.4442	-14.237	-14.311	-12.116	-10.596	-8.539	-15.145	-8.9556	-17.289	-17.348	-13.751	-13.066	-10.388	-16.788	-14.133	-15.732	-17.532	-15.874	-12.614	-18.523	-16.999	-16.041	-11.18	-13.748	-10.208	-13.456	-16.955	-15.193	-11.749	-10.848	-14.658	-20.508	-16.12	-16.542	-14.114	-12.839	-19.884	-19.186	-16.131	-12.137	-12.871	-15.749	-9.957	-8.6889	-12.124
-12.125	-9.0906	-10.321	-11.645	-8.0774	-7.4744	-7.7028	-11.155	-14.827	-9.5469	-7.3349	-10.793	-8.9644	-12.689	-7.8458	-10.862	-15.056	-4.1773	-13.007	-10.107	-12.149	-5.4286	-9.3268	-11.267	-12.38	-14.73	-12.155	-9.7484	-10.217	-15.526	-9.3974	-11.044	-9.2743	-15.87	-18.305	-10.103	-1.5929	-8.7073	-14.296	-10.418	-9.7401	-8.7865	-15.357	-13.901	-7.9561	-14.826	-12.325	-6.5673	-12.093	-13.066
-4.4573	-5.8676	-1.6408	-6.1273	-5.9081	-9.2838	-5.9618	-7.5843	-16.902	-2.1328	-2.8735	-4.2262	-5.6047	-6.004	-4.8945	-0.84034	-7.8396	-0.076909	-2.9919	-2.4023	-6.2412	-5.8605	-10.291	-2.8241	-1.771	-9.6484	-5.8753	0.47245	-7.3185	-0.95113	-8.4755	-4.1481	-0.034661	-6.407	-8.5573	-6.6053	-6.7464	-8.3762	-7.4732	-6.456	-10.701	-2.2378	-2.6208	-3.7373	-6.9064	-1.8577	-10.959	-13.238	-11.172	-8.0454
13.939	2.8447	9.7171	7.5398	10.68	10.914	9.2941	11.889	11.614	8.4036	12.785	16.826	9.0437	7.4078	8.8706	8.8229	10.52	13.392	6.2015	5.0478	4.015	12.109	9.967	10.669	1.4939	12.033	12.532	6.3691	9.2411	16.425	8.4601	15.28	8.0232	9.6097	11.503	14.051	2.5317	11.721	13.243	10.999	11.378	10.287	9.8099	12.738	5.8838	11.96	11.43	6.2288	8.0918	8.3929
0.71731	6.2533	3.0322	4.7329	-1.5318	2.7917	1.4608	-1.0521	1.9905	0.37654	1.0858	-0.56252	0.63564	4.5783	3.1031	3.0162	2.4963	0.84984	-0.66812	0.4837	0.33727	3.8814	5.246	-2.2624	-1.3483	2.0786	3.2875	4.3448	3.616	2.4175	8.1961	0.19174	-1.6686	-2.2405	3.1529	-0.33474	1.295	4.273	2.3855	3.7665	4.3634	-1.0643	11.974	-5.6541	3.0517	5.3219	4.8902	-0.025751	3.1705	2.0101
-6.9482	0.045848	-2.3222	-2.2713	-8.8947	-1.0978	-4.0422	-3.8686	1.6249	-11.169	-4.9586	-2.7231	2.0798	0.030479	-10.288	2.6502	2.1343	-7.5936	-6.9538	0.69935	2.3504	-8.1916	-0.31463	-2.2595	-1.9646	-5.9244	-3.3189	-7.5233	0.75564	-1.8958	3.3216	-2.8951	-3.9183	-3.6988	-4.4731	-4.9195	-8.786	4.0197	-3.5399	-2.4721	-6.0832	-1.2307	2.6825	-1.09	1.6714	-1.7592	-1.2383	-5.9384	-4.3818	-0.6883
-1.6962	-12.115	-4.1589	-11.636	-6.4637	-9.1486	-7.1796	-12.351	-13.502	-7.0608	2.5176	-1.4373	-3.8455	-8.0161	-6.2459	-6.6975	-1.3698	-5.0136	-6.7364	2.1886	-7.8932	-5.8602	-5.6131	-10.266	-4.6019	-2.1407	0.94052	-6.4429	-4.0723	-4.5646	-11.308	-4.8618	-4.1154	-1.9814	-11.153	-7.0638	-10.831	-11.85	-3.1244	-8.8852	-8.2237	-7.3645	-6.3763	-7.6012	-4.2573	-7.6021	-1.9274	-10.352	-4.0835	-5.6941
-9.9675	-13.478	-15.704	-13.051	-6.3191	-6.6897	-4.8309	-6.3154	-10.32	-6.9018	-8.2763	-6.9612	-6.9025	-8.8978	-6.8535	-6.5251	-3.6586	1.1277	-8.4989	-7.323	-6.9928	-5.7003	-3.8054	0.93394	-8.0447	-7.6888	-7.7084	-9.9006	-15.695	-2.6146	-10.17	-17.082	-7.2514	-9.3375	-10.39	-10.043	-6.2709	1.2175	-13.701	-10.796	-16.609	-13.017	-4.4925	-11.5	-10.762	-2.6242	-13.231	-9.4428	-7.9138	-11.409
3.6014	6.959	4.6451	16.549	13.055	1.5483	11.396	-0.25006	6.8748	6.8311	7.6822	5.4866	9.3256	9.0322	5.1925	5.8185	2.5213	11.962	9.7582	1.5247	11.626	6.2099	12.99	8.8121	4.0214	4.5256	7.4844	11.444	2.2316	4.4321	9.4693	0.44676	11.091	8.7917	2.8256	4.1161	10.302	9.632	3.077	8.8917	2.1932	3.804	5.7357	1.8477	10.361	11.043	4.814	10.516	7.3886	11.935
4.3201	0.037679	3.6501	1.0445	-6.3695	1.0466	-4.8153	3.3966	-0.44458	-1.0425	-2.3592	-4.0988	0.095065	-1.4197	-2.652	-1.6422	-2.9059	0.85009	-3.367	1.121	-1.6343	0.97157	-4.579	0.88424	-0.72909	2.2051	1.7177	-4.2638	-1.3288	-0.23828	-0.88817	2.6814	0.36799	-1.3118	-5.005	0.50437	3.3234	0.64011	2.3729	-1.2501	-1.1455	5.9774	0.51383	4.1953	-0.96513	1.2475	4.457	2.7723	2.4952	1.1522
2.7259	8.9017	8.0542	9.5537	4.6069	8.1534	6.0775	2.8618	4.5512	5.898	8.3773	14.915	11.46	7.0743	3.8791	2.3134	9.7506	9.7067	11.904	3.7223	12.736	6.0913	7.3124	7.4759	10.895	8.1903	6.5735	6.003	7.3466	9.2256	12.989	8.6354	5.0549	1.5238	10.178	10.906	7.9889	18.821	8.1203	10.787	9.2746	10.264	12.524	7.748	6.984	11.696	6.7268	6.6093	15.262	5.6699
-3.6671	-4.3181	-3.7513	-3.9079	-17.678	-8.1136	-7.1928	-7.2145	-9.8173	-14.88	-13.648	-10.593	-8.1022	-9.1381	-13.056	-11.377	-9.1136	-14.598	-6.5292	-8.0805	-11.211	-7.3297	-7.2704	-6.3171	-10.785	-8.846	-11.153	-12.903	-2.4209	-5.5687	-4.3089	-9.0264	-11.51	-10.419	-8.9017	-15.258	-5.4356	-7.4917	-12.911	-7.439	-15.075	-14.348	-5.6645	-11.072	-9.2105	-11.132	-8.0578	-4.0693	-2.5486	-10.003
-2.9472	-6.1478	-3.039	-0.33334	-6.3327	-7.1882	-7.1249	-5.2981	-6.4276	-6.5399	-11.58	-8.1894	-9.5627	-0.87542	-13.82	0.59426	-6.2394	-7.8347	-7.7484	-8.1849	-5.3574	-4.9031	-2.4912	-5.2352	-6.3629	-9.0982	-2.5783	-5.1851	-3.061	-7.4663	-9.6558	-1.7586	-2.5748	-0.21473	-11.881	-1.7903	-5.3107	-6.5846	-0.35991	-8.9397	-2.4644	-3.1284	-5.2608	-6.6525	-2.6067	-5.0319	-7.2335	-11.665	-0.24888	-6.2983
1.1749	-3.5793	-11.728	-7.5171	-5.0735	-4.1895	-4.6971	-9.0137	-3.4182	-2.9005	-4.9354	-4.8129	-6.7475	-2.99	-5.7164	-7.1484	0.78783	-6.078	-4.9949	-9.5718	-7.9895	-1.6735	-9.9751	-3.1002	-2.4137	-9.6137	-8.7878	-4.0794	-8.1694	-1.1393	-8.4611	-6.91	-5.1847	-5.509	-0.1409	-6.7677	-2.5587	0.84064	-0.48359	-1.0052	-4.4686	-5.2384	-9.1747	-5.4004	-9.7895	-0.31591	3.9894	-5.0986	-4.9957	-2.3741
-8.1426	-11.827	-10.535	-10.278	-11.971	-13.372	-13.83	-8.363	-12.999	-16.352	-9.6773	-11.705	-10.005	-9.7338	-7.8645	-10.932	-9.2421	-18.411	-3.2413	-4.8211	-12.7	-9.159	-13.952	-13.456	-14.296	-7.807	-10.049	-6.1437	-7.6179	-10.823	0.68169	-13.249	-11.813	-5.5021	-7.9886	-11.752	-13.237	-7.3777	-5.7192	-11.5	-13.092	-11.628	-6.8756	-8.2127	-5.1863	-8.9874	-10.107	-10.889	-14.276	-10.285
3.354	4.9484	-2.1549	3.8961	6.8499	0.89021	1.1049	3.4415	6.4873	-0.20274	2.748	0.45066	12.25	4.8451	6.1135	5.2299	-5.9622	-0.06996	4.0387	5.1533	1.0387	0.094356	4.8092	0.20421	5.1737	6.1664	6.7051	0.71219	-1.7593	1.001	-0.84771	7.9549	-0.77112	6.2748	1.3321	0.97673	1.5231	2.6418	1.8711	-3.8692	2.8304	-3.9598	6.7976	1.7214	2.7959	4.4548	3.3814	7.3192	0.19417	3.2141
-6.3381	-9.0358	-5.274	-9.3534	-11.489	-11.017	-15.06	-10.718	-13.193	-14.108	-14.229	-10.191	-11.247	-5.8699	-7.3174	-16.126	-11.136	-14.191	-7.5279	-14.284	-7.6011	-13.444	-10.893	-14.283	-5.3742	-14.756	-17.099	-8.2575	-7.2836	-7.7459	-9.4981	-11.073	-16.702	-11.334	-3.8481	-12.431	-11.021	-8.8953	-14.916	-9.6617	-13.681	-6.4785	-18.045	-13.795	-12.766	-12.82	-10.659	-8.4576	-11.826	-11.439
-2.0553	-0.015627	-2.5456	3.5872	-0.041135	-1.9252	-1.226	-0.7989	4.8599	-2.7729	-7.3747	-3.8306	3.8151	-3.4721	-1.1427	-2.3662	-1.6548	3.5566	-1.8771	0.073916	-4.8329	-6.3081	-1.555	-3.9671	3.0224	4.9854	1.0424	-0.17596	-7.1538	-0.56659	-2.1188	6.8876	-3.1525	-0.089899	-1.2263	3.0234	0.40417	0.28563	2.733	-1.3737	-1.736	-3.9797	-2.9172	2.2608	-0.91277	-5.5615	-3.3471	1.6313	-2.1574	-4.3513
-2.0198	-0.42869	1.0062	3.6775	-4.0741	-2.5178	2.0083	3.75	-0.3698	-0.041509	3.7025	-5.9871	-6.0215	-7.3129	2.6608	5.3362	-1.5912	-3.8151	-7.2729	0.38572	1.372	3.2672	-1.4109	1.6598	-2.874	-5.3753	2.5248	-2.4366	-3.4453	-4.2353	0.012694	-1.3528	1.464	6.6007	-4.4833	-2.991	3.3518	-2.0869	1.1159	3.3031	-1.674	2.4742	-4.7305	2.0402	3.0483	-1.8723	-2.6311	-0.54081	-9.0786	-10.969
-7.2795	-10.319	-13.049	-9.4216	-10.034	-13.617	-11.568	-6.8427	-16.955	-13.015	-10.55	-8.9913	-13.036	-10.011	-15.5	-15.477	-14.921	-6.9007	-18.471	-13.236	-12.722	-11.954	-12.001	-21.358	-6.6819	-13.8	-8.8888	-11.738	-9.3369	-13.906	-15.233	-2.9822	-17.279	-15.584	-19.852	-10.337	-12.172	-14.349	-8.7811	-18.209	-17.775	-16.338	-15.852	-10.186	-17.052	-14.202	-10.553	-12.289	-16.934	-9.5324
-11.868	-14.824	-15.846	-5.0956	-3.2874	-9.8264	-9.9256	-9.8274	-6.7864	-6.6829	-9.7437	-6.755	-1.5131	-6.0461	-6.6219	-11.19	-13.823	-17.854	-13.34	-6.5624	-9.7461	-2.9518	-11.892	-14.759	-9.185	-2.9024	-8.4949	-8.0925	-5.1777	-8.5805	-13.358	-7.133	-8.1432	-7.1796	-7.2556	-9.4831	-7.8057	-10.728	-9.9687	-8.3925	-8.3899	-14.526	-6.6629	-8.9153	-7.5009	-10.534	-11.015	-14.672	-17.676	-4.417
2.868	7.3464	7.931	3.6298	12.19	8.0412	9.2168	7.8662	4.6689	7.5674	4.7169	9.8695	5.3483	8.4404	1.8081	2.8419	3.8101	0.46156	4.6101	-2.2198	4.7303	8.1218	2.4283	0.82371	0.31289	5.367	7.7865	-2.2266	8.1409	11.284	4.0391	4.6886	1.7824	3.5973	10.732	1.844	12.019	7.7306	5.4998	9.8619	5.4891	0.0071153	3.9425	2.0399	3.2452	7.8758	8.6402	7.9287	11.169	7.745
-18.164	-12.973	-8.1954	-16.415	-7.814	-10.137	-14.333	-12.089	-7.9462	-12.606	-15.99	-7.7535	-10.634	-17.331	-8.8767	-11.23	-10.697	-22.48	-12.172	-16.603	-15.184	-9.7834	-12.149	-21.185	-9.1446	-12.066	-11.502	-14.87	-11.759	-8.6483	-12.317	-13.814	-16.159	-14.311	-13.128	-9.2246	-14.651	-15.664	-13.492	-20.36	-18.358	-11.249	-10.573	-10.956	-16.814	-10.955	-18.593	-16.861	-9.1123	-16.843
-17.186	-14.19	-14.645	-14.126	-14.388	-13.469	-8.7849	-13.547	-15.593	-13.259	-12.907	-14.872	-15.525	-15.279	-6.9085	-11.779	-7.6145	-13.267	-12.844	-7.8956	-9.3895	-12.676	-21.537	-7.7221	-18.425	-9.9695	-17.35	-14.299	-20.232	-17.732	-11.458	-13.001	-13.136	-11.441	-16.769	-12.872	-6.2399	-16.781	-8.868	-5.5282	-11.046	-10.503	-4.4688	-10.959	-7.2197	-11.919	-11.893	-13.8	-13.453	-7.1558
-1.2955	-4.0086	-0.4043	-4.0968	0.26666	0.10039	-1.4914	-1.5228	3.9186	-4.1766	2.1209	-1.1136	5.3667	-1.7425	1.3615	-4.1111	-3.1322	-1.5158	-2.8729	5.2901	-4.1644	-6.0627	-4.4898	4.0618	-9.1444	-6.2772	0.88353	-5.9918	-3.839	-4.9006	2.6329	-0.28989	-1.4765	-6.3189	-1.6361	-3.2789	-0.17949	1.3537	-2.3179	5.565	3.3312	-4.8475	-5.6001	-2.5661	-1.3276	-1.0899	-3.3363	1.5977	-2.6862	-2.1643
1.4889	-0.75447	-1.3583	-2.7002	-0.60301	-4.2525	-4.749	-4.6643	-2.7794	0.38869	-5.8606	-1.9261	-0.031225	1.3963	-3.6417	-2.0262	-0.23344	1.9104	-2.3966	0.74427	-1.9068	0.92544	6.1639	-3.9482	4.5825	5.0871	-1.3172	2.3358	0.034645	-1.4221	0.14458	0.29453	-0.036919	-5.2454	-0.19394	-2.0982	-0.60986	0.26549	4.8695	-2.4495	-3.4091	1.3092	-6.1767	-5.9368	-0.37056	-2.1892	-8.1305	0.69851	-5.9622	-1.0027
-13.587	-11.567	-9.7852	-4.4771	-15.275	-8.0337	-16.116	-10.273	-7.3052	-7.0336	-7.9737	-10.914	-4.0249	-7.972	-6.3801	-14.64	-8.3555	-16.977	-10.183	-9.7435	-11.157	-5.7895	-17.579	-13.058	-16.009	-9.2445	-8.3336	-2.7898	-8.69	-13.394	-9.481	-7.6566	-9.0413	-9.4675	-6.4308	-5.7747	-12.547	-13.612	-11.15	-8.7277	-15.172	-12.051	-12.601	-13.236	-13.063	-13.774	-8.484	-8.7376	-15.696	-9.7273
-3.5286	-4.8728	-6.592	-3.9495	-0.83223	-3.8284	-6.6678	-2.0163	-6.2614	-7.2326	-8.0885	-13.767	-5.9067	-12.599	-2.366	-6.4887	-1.0487	-5.4341	-8.1014	-11.919	-3.7715	-6.3314	-7.5739	-8.1124	-6.1111	2.5262	-12.905	-3.0368	-1.1728	2.1526	0.95432	-8.8614	-7.5408	-7.2386	1.0151	-2.0613	-7.472	-4.3646	-1.8407	-9.9038	-6.7309	-1.4309	-6.6924	-5.2596	-7.4291	-2.5535	-7.5006	-6.8895	-1.7068	-3.3793
-21.084	-18.682	-20.272	-21.098	-24.495	-19.038	-26.004	-22.738	-27.322	-16.819	-14.71	-17.807	-24.33	-21.765	-23.522	-14.215	-15.227	-21.252	-14.028	-22.133	-23.475	-26.265	-18.04	-17.607	-16.347	-21.487	-23.762	-19.53	-24.729	-22.404	-20.465	-20.945	-20.618	-18.974	-10.688	-16.446	-24.155	-17.175	-24.955	-23.158	-20.101	-21.41	-17.523	-16.909	-22.191	-23.437	-25.081	-18.411	-22.469	-20.169
8.7281	2.0667	11.274	6.3554	4.485	7.5618	5.6773	10.617	10.025	11.953	5.8746	3.9368	8.1987	8.0994	4.4734	10.477	6.7088	9.0514	4.9848	7.1359	4.9723	8.4419	10.379	8.997	8.6374	3.7622	10.489	10.184	7.6483	2.1787	5.7326	6.3433	5.6942	0.89901	3.3612	4.7383	6.4013	10.783	7.9218	13.026	8.5511	8.5082	8.6866	6.8642	4.0475	14.37	9.8449	3.1374	10.866	3.1394
6.8909	2.2063	0.03212	0.58033	6.4131	8.3264	9.5668	7.6981	4.4792	2.7668	-2.1686	2.0447	5.2965	4.0294	5.6555	3.1003	6.2515	3.3408	1.7124	4.2274	-1.5689	4.1452	0.73118	3.0797	-1.6724	9.4388	2.877	-0.031724	-1.1523	-6.5187	2.8242	3.5368	7.4086	0.29003	6.3447	0.77568	2.4882	7.9337	1.7662	-4.6672	5.2109	-1.7106	3.374	4.8677	10.57	8.4111	-1.6108	-4.3081	1.8047	-2.0401
-1.8844	-8.963	-4.8404	-2.4203	-0.27177	-11.042	-0.82527	-5.0272	-12.43	-6.3121	-10.543	-2.7593	-7.1429	-7.0156	-1.1719	-10.284	-3.1801	-8.6761	-5.0307	-2.1487	0.019972	-13.671	-3.9616	-1.8785	-2.7707	-3.2634	-10.073	-5.3034	-0.89511	-3.2864	-5.1078	-15.282	-2.4685	-2.6068	-8.9739	-8.3871	-0.91573	-5.0088	-0.45912	-2.5294	-10.91	-6.7835	-4.9645	1.3494	-1.8258	-1.5031	-5.4937	-7.4868	-9.9483	-4.5763
-10.164	-11.856	-12.654	-1.8537	-7.8948	-4.9499	-8.8733	-6.272	-4.2712	-6.2071	-12.187	-8.7955	-1.2065	-4.1742	-11.698	-9.1811	-3.556	-8.6154	-7.2691	-3.0627	-2.0234	-3.283	-12.357	-12.802	-6.2865	-6.3546	-17.156	-9.4172	-8.1987	-2.3544	-6.1687	-6.4318	-10.553	-12.791	-5.2207	-4.4404	-11.182	-6.3967	-10.505	-6.7687	-4.9518	-5.8317	-3.7509	-10.115	-1.8967	-14.828	-10.015	-10.135	-7.9754	-6.2418
-6.8688	-10.962	-15.242	-14.585	-12.873	-15.071	-12.71	-12.303	-12.383	-11.894	-14.928	-8.0777	-15.691	-13.699	-9.6163	-15.681	-8.9198	-11.958	-16.159	-14.858	-16.869	-17.376	-13.64	-19.716	-16.965	-10.377	-13.696	-14.467	-16.031	-13.394	-18.075	-10.468	-18.008	-8.9227	-7.7979	-15.157	-16.888	-16.875	-13.34	-14.625	-11.771	-9.39	-15.131	-16.149	-9.256	-17.154	-9.2383	-18.577	-10.428	-11.219
9.4369	15.13	6.6427	8.6956	9.7652	6.959	17.386	6.6566	10.94	7.4687	6.9827	0.17703	8.7345	4.7869	8.2517	11.453	7.7891	7.0406	7.1252	6.4929	5.7414	6.3835	10.111	13.566	12.003	6.4749	13.677	5.0931	4.4383	7.8936	11.606	4.0251	7.7375	8.1214	13.431	7.7952	10.617	2.3856	8.2839	13.809	9.9565	7.8322	11.929	11.742	9.1806	15.203	8.9572	5.0674	7.9473	4.7561
-19.528	-16.8	-25.258	-18.809	-23.324	-17.193	-17.393	-15.085	-15.098	-19.12	-17.886	-26.469	-22.473	-23.608	-19.422	-24.263	-14.004	-19.462	-14.452	-18.998	-20.246	-18.202	-18.385	-17.916	-17.775	-24.617	-24.533	-21.712	-22.269	-25.435	-21.313	-23.444	-24.555	-23.262	-26.801	-22.377	-21.306	-22.288	-26.835	-21.123	-19.284	-20.891	-17.946	-17.79	-22.928	-27.333	-11.24	-24.545	-19.029	-18.805
0.1553	-5.2666	-8.8496	-3.9728	-9.6346	-8.4375	-9.5573	-2.6285	-2.5683	4.8786	-4.5449	-3.3	-5.3212	-7.7492	2.913	-6.8251	1.3395	-6.2834	-1.1014	-10.883	-6.1309	-3.1553	-8.6929	-0.085774	-1.3578	-1.698	1.2193	-4.4742	1.9071	-0.67664	-4.2004	3.4042	-2.5137	-0.91502	5.2772	0.96931	-3.8264	-11.932	-4.1063	-2.3335	0.61687	-5.9156	-6.3802	0.01965	-1.8256	-3.7943	1.082	-2.4074	-6.3864	-4
-3.2386	-5.3612	0.95491	-1.9546	-1.7143	-2.2578	3.2273	0.33156	4.42	-1.7539	0.0097764	-0.37373	-1.6869	-4.6697	-0.018871	7.1178	-1.4931	5.1783	-6.4337	-0.49205	-3.06	1.5801	1.6093	-1.9648	0.18737	-2.2875	-0.036671	-2.4048	-3.6307	0.67185	-1.5709	3.5691	-2.6491	-4.8385	3.8287	0.033111	-2.4673	-6.0199	-1.4288	7.7445	1.4887	-1.7106	-8.5832	4.5294	-3.3842	2.8534	-1.023	-2.7952	1.5968	2.7191
9.118	9.9025	15.196	4.8853	19.047	10.558	2.6203	8.2686	4.2175	12.493	11.736	7.4834	7.0886	4.6255	11.231	10.427	5.5047	10.894	9.8639	11.599	17.948	9.8418	9.5911	9.329	8.1376	11.826	13.661	10.759	14.052	8.636	17.266	10.001	8.5316	8.1992	12.722	15.232	12.124	7.3119	-0.029153	15.773	11.88	10.104	9.8062	11.495	8.3511	10.276	7.776	12.245	9.4005	7.3676
1.9309	-4.6679	-0.40675	0.18679	-0.011821	-0.51647	0.8086	-2.6137	-3.2985	4.6852	-2.3493	4.8014	-3.0533	0.24741	-0.81833	-0.67258	-4.2274	-4.1653	-0.0022643	-3.4815	0.58493	-0.28569	-4.3965	-1.0237	-0.098116	-6.9139	-5.4439	-1.6918	-5.2922	3.8599	1.9095	1.9744	-2.9001	-3.0244	-3.6729	-1.9849	-4.2109	-0.3049	-4.1888	0.0029856	-7.1262	-1.0317	-0.38457	-4.2076	0.43258	2.2655	-1.3166	2.6199	-7.9747	-3.8808
-3.309	-5.7859	-4.9655	4.7266	2.1613	-6.4389	-5.6732	-0.87814	-1.9343	-0.83213	-5.5015	-6.2583	-1.3861	0.38387	0.98724	-4.9814	-2.9861	-3.1226	-1.8685	-1.3514	-9.665	-7.1912	0.98724	-1.5695	-5.0739	-4.3521	-4.1982	-7.1912	-3.8726	0.45987	-2.4512	-0.25857	3.0305	-3.8462	-2.2755	-2.73	-2.5967	-3.4297	-5.8901	1.6163	-3.8432	-6.434	0.19582	-0.67393	-1.0871	-0.24213	4.5449	-1.8924	0.58075	-0.50909
-16.124	-11.183	-15.638	-17.634	-11.807	-14.22	-7.2392	-17.774	-12.972	-11.64	-11.202	-15.081	-15.972	-2.7698	-15.894	-9.2812	-4.3706	-12.999	-8.12	-18.12	-14.94	-16.338	-8.0168	-17.21	-16.696	-8.8771	-19.132	-12.607	-18.627	-13.019	-11.702	-10.22	-16.842	-13.63	-11.322	-17.052	-10.448	-8.9861	-14.015	-11.937	-11.238	-16.563	-16.089	-12.923	-13.325	-13.234	-9.84	-15.444	-13.479	-15.598
-0.4949	4.2682	1.6168	-5.4519	-4.4837	-0.16277	3.5189	1.3594	1.212	-0.77066	5.7143	-4.7048	-1.0552	3.2248	4.6788	-2.2735	-8.8511	-0.9861	-1.7597	9.3949	-5.645	-4.1357	-3.7874	0.0048418	-1.8261	-3.152	-2.0474	-6.9483	2.6295	0.12798	1.645	3.6317	1.4662	4.1231	0.70907	5.0084	-1.9707	-0.91959	4.3391	1.6099	-2.1634	3.9364	4.1837	3.7805	0.54264	2.5834	2.4311	1.9118	2.0883	-0.54167
-2.9505	-3.7512	-12.328	-3.14	-15.953	-7.8516	-5.7583	-15.422	-6.1518	-8.117	-2.5412	-6.7307	-5.5744	-5.0683	-2.6147	-9.6765	-5.7191	-10.927	-13.125	-12.364	0.18384	-11.727	-3.939	-5.7619	-0.68068	-14.005	-4.5209	-5.7486	-11.604	-5.3951	-14.611	-5.0101	-10.593	-9.4266	-9.457	-12.162	-1.3295	-11.526	-7.903	-12.841	-7.3423	-15.801	-5.8284	-11.18	-6.7959	-12.734	-10.498	-10.547	-14.18	-4.5388
-5.1053	4.0846	-3.5471	-4.4427	-2.1189	-7.2151	-10.743	-10.213	-3.7733	-6.4088	-2.5274	2.1126	-3.5147	-0.51132	-5.625	-1.8042	2.682	-0.44514	-2.8666	0.54482	-6.5794	1.7457	-4.4525	-4.5672	-0.91711	-4.4779	1.2005	-5.1027	-6.9521	-13.127	0.88751	-8.3219	-5.2528	3.1707	-2.4496	-1.1725	-0.74286	-1.0267	4.1952	-6.219	-2.0319	-0.31892	-2.1539	-1.5766	-5.6559	1.6935	-5.2594	-5.2879	-3.4646	-0.73266
-8.6503	-3.5288	-7.0098	-11.021	-10.243	-8.1521	-10.313	-11.011	-9.7949	-7.816	-9.5036	-14.939	-8.29	-10.339	-14.116	-5.759	-7.6435	-10.43	-5.6604	-11.188	-13.949	-9.8416	-7.599	-10.33	-8.7789	-8.9357	-7.0081	-9.5731	-7.6065	-9.3476	-9.3001	-8.2767	-5.5026	-13.396	-14.283	-12.415	-10.058	-12.126	-13.474	-11.626	-16.812	-7.0441	-14.261	-6.682	-12.895	-3.6819	-16.29	-7.106	-10.718	-9.469
-7.8741	-7.5189	-5.0976	-10.959	-13.622	-6.9727	-12.33	-11.221	-9.6355	-18.044	-15.841	-14.623	-16.342	-10.363	-8.5922	-17.494	-9.1281	-14.162	-15.1	-12.993	-13.505	-16.037	-9.3856	-9.7403	-10.717	-15.065	-11.332	-13.227	-5.5424	-5.515	-20.743	-10.619	-13.133	-8.0303	-15.28	-8.5395	-8.3598	-9.9614	-7.8195	-6.7264	-8.7133	-19.18	-7.847	-10.04	-8.9796	-7.6293	-9.1129	-13.302	-13.737	-10.518
5.661	0.14744	4.3045	5.1643	6.5359	2.9759	4.9232	5.3882	7.3017	7.2347	8.3824	5.9754	10.766	4.0755	6.6676	10.166	2.8054	9.9577	7.7059	0.59942	7.2963	8.0707	4.665	7.5317	8.546	8.2803	10.815	12.209	3.0878	3.9374	4.7676	-0.45135	9.8279	15.601	4.5765	-1.916	5.6467	6.2076	2.7746	2.8928	8.7842	9.9755	11.845	2.52	14.922	4.7627	0.38406	2.931	5.2982	11.196
-4.4861	-0.14279	1.3251	-4.7933	-0.23416	-6.9589	-9.0744	-5.3594	-1.8287	-8.6062	-2.5838	-6.3468	1.6269	0.88597	1.6741	-0.28563	-4.2551	-3.9188	-0.43625	-1.2726	-9.2694	-0.38405	2.1542	-2.7034	-5.8542	1.3753	-0.1897	0.30148	-4.3421	-0.74454	-2.4288	-2.1474	-5.0294	4.9942	-6.2529	-4.1071	-6.7175	-2.7361	-1.1596	-6.0155	0.39214	-3.373	-5.0751	-5.0109	-1.0948	-5.1537	-0.27095	-1.645	1.0508	-0.82406
-5.886	-7.9991	-10.276	-4.8765	-8.0317	-12.609	-12.586	-5.2628	-13.357	-14.274	-6.3376	-14.196	-10.367	-13.473	-11.279	-7.5768	-10.185	-1.6472	-15.593	-9.6029	-2.3045	-9.2633	-6.0298	-15.076	-8.6543	-9.5799	-8.6892	-5.5725	-9.1789	-11.962	-9.288	-2.8236	-12.006	-13.216	-3.3717	-15.028	-10.236	-4.4379	-8.9907	-13.245	-10.348	-5.8709	-2.8655	-8.8938	-14.047	-8.0097	-10.4	-4.8663	-9.2009	-6.0857
-16.938	-11.335	-15.655	-12.041	-11.783	-11.453	-15.807	-5.8616	-7.9269	-5.6434	-3.1261	-7.4906	-1.544	-14.341	-8.7603	-6.7463	-12.648	-12.537	-11.103	-8.8725	-12.025	-7.6168	-4.6656	-13.819	-11.41	-13.392	-15.629	-10.31	-9.6614	-13.1	-14.489	-15.032	-17.663	-7.0166	-5.0808	-7.6087	-9.2858	-12.585	-2.2235	-9.2782	-12.592	-8.5447	-13.728	-13.463	-5.8528	-4.643	-12.618	-6.8359	-14.28	-13.345
-13.984	-11.928	-14.598	-14.89	-11.52	-12.633	-17.572	-10.641	-13.908	-10.116	-15.645	-18.84	-7.2359	-11.823	-12.583	-6.5993	-16.008	-15.584	-13.845	-16.06	-15.871	-13.884	-15.834	-11.979	-7.8755	-21.59	-10.715	-15.299	-19.014	-12.655	-13.212	-10.771	-17.02	-11.593	-10.938	-12.618	-17.877	-14.206	-9.9259	-10.668	-15.247	-10.98	-11.006	-7.2849	-12.346	-4.7763	-12.685	-16.506	-10.339	-11.304
-8.4123	-9.2858	-0.74411	-5.1202	-9.1877	-10.592	-5.4478	-9.5314	-7.9945	-12.225	-5.4839	-11.365	-4.5886	-11.767	-15.419	-5.2257	-10.33	-2.3839	-9.3581	-14.924	-12.299	-18.425	-12.418	-6.4762	-11.2	-7.2372	-7.7478	-6.3436	-13.458	-15.297	-8.3842	-12.695	-7.4628	-4.4402	-4.2821	-12.962	-9.2134	-7.3276	-10.094	-8.2101	-13.152	-6.3893	-4.0035	-5.3827	-6.6908	-2.728	-11.892	-5.4517	-11.177	-11.462
7.1206	3.5968	0.37553	-0.11111	-1.9261	2.3056	-0.75074	2.2423	-4.3018	-2.073	1.3167	1.1898	-3.2004	-2.2006	4.4471	3.6084	-1.9403	-6.7233	4.2914	1.8967	7.1682	2.1952	9.2455	-1.2401	1.4659	-0.76411	5.747	-0.71036	-10.524	0.45519	2.1277	-2.5587	0.0094939	-0.24444	-1.1126	1.9575	1.1271	4.2173	-1.3841	-2.3211	2.3982	2.9947	-1.9538	-6.1711	-5.1539	2.8152	5.3691	-2.8122	-4.7616	1.8842
-2.4742	-7.3863	-2.0526	-8.2465	-3.2974	-5.8013	1.8339	-9.4872	-0.73099	-4.6165	-5.434	-1.1838	-4.4136	-0.77767	0.83396	2.8228	-5.4745	-2.7941	-3.093	-7.4515	-7.584	-2.5529	-5.6537	-7.9976	-7.1021	-6.1255	-9.6656	-5.0523	-2.2797	-7.1139	-2.4226	-1.0461	0.23378	-8.3911	-8.0403	-8.3389	-8.103	-3.0207	-0.30577	-1.3211	-10.756	-9.8401	-9.5778	-7.2157	-11.501	-7.7092	-1.9315	-0.18433	-5.8345	-3.1914
-0.59147	3.3666	-3.5937	-5.0779	-10.875	-2.5116	-6.503	-4.0739	0.70648	-4.2265	-0.33049	-0.73204	-6.4178	-3.7635	-7.7961	-0.66699	2.5053	-5.1835	-0.28431	-8.587	-2.8635	-3.3626	-3.6488	-5.6156	-0.21268	7.2674	-2.9158	-3.586	-2.2359	-3.0149	-7.04	-4.7261	-3.3425	-1.3813	-8.6882	-7.9991	-1.1622	-1.5444	-7.3377	-9.6443	-6.5143	0.64701	-8.6443	-16.933	-2.1227	-10.144	0.066695	1.1111	-5.5834	-6.2799
-13.684	-15.84	-14.605	-18.465	-13.79	-14.157	-19.805	-14.863	-15.236	-9.6887	-7.1879	-9.0589	-13.714	-13.888	-12.17	-16.587	-14.959	-13.706	-12.034	-19.908	-19.107	-11.082	-16.926	-12.755	-18.954	-13.853	-12.848	-11.128	-11.673	-16.528	-13.962	-16.482	-15.221	-13.422	-21.755	-15.658	-17.722	-20.826	-13.002	-6.756	-22.91	-16.034	-17.283	-12.948	-12.573	-21.618	-12.676	-9.6373	-19.178	-14.855
5.129	-4.0811	1.5043	-0.62654	-0.85996	3.2533	3.3668	1.9003	6.1169	-2.0709	0.0041179	4.2183	5.4629	2.3517	-1.126	-2.7688	0.68624	6.3733	2.9998	4.3743	2.54	1.1786	3.199	-1.443	2.4247	-1.9341	4.4843	6.6138	2.9549	-0.82216	3.5666	-3.1147	3.6684	2.8873	4.2379	-2.9705	-1.7335	-0.52483	-2.9524	4.3942	-0.010409	0.30766	3.5917	2.1179	6.3352	-3.8298	-3.7014	2.4041	3.1726	-0.7857
-0.048302	-2.3384	0.96748	5.6987	1.2478	0.57219	1.4097	-1.5225	-1.194	4.2241	1.3018	-0.44751	0.025491	2.2913	-8.3185	-0.41007	-5.7277	4.1322	-3.0927	-0.45194	-1.6083	1.5012	6.238	2.3919	-1.9783	1.441	-1.6549	1.0325	-3.9844	-2.4067	3.1965	-3.2281	-4.8357	5.7825	3.1385	-2.9855	-5.7295	1.0313	3.8064	-2.0756	-2.453	-5.2458	0.91052	1.0687	-4.1155	0.36144	-2.5119	-0.66521	2.8059	-0.6378
5.8495	4.148	7.29	5.6671	10.188	7.6928	5.4631	3.0403	5.835	9.9052	12.078	7.248	2.4361	7.485	6.8346	9.1948	11.226	-0.37691	7.6079	7.9989	10.202	8.5444	6.3651	9.0131	6.8933	4.7099	4.7489	7.5567	10.494	11.048	16.061	8.0816	11.333	9.9848	10.215	12.925	7.7003	3.906	8.517	14.286	6.3077	6.0449	9.0105	-1.1423	9.6913	7.416	10.398	11.492	11.149	1.9056
-0.98308	-1.3066	-3.4643	-0.75962	-2.0522	2.0216	-2.1101	-0.12266	0.95742	0.71395	-1.4819	0.22475	8.0648	-3.3936	-4.6835	3.8523	-4.3342	1.4391	-4.1863	2.9099	2.9174	-0.59611	2.7088	-6.0902	1.678	6.5505	2.7587	1.9838	-3.4656	-5.7771	1.2269	5.5285	6.1621	-0.39977	-0.36135	-2.7311	0.79503	-1.0145	-1.9751	-1.2474	3.8597	8.3923	0.036848	3.2977	-1.126	3.6489	-0.51969	-2.7223	-0.96329	-4.1136
-3.4408	2.1657	-3.7719	1.0454	-3.5516	-2.1321	5.6307	3.541	3.4497	3.5384	4.9303	1.3822	2.0553	-2.8071	3.6749	4.3786	-2.4641	9.2503	-0.62181	-1.0486	-3.168	-8.1801	2.1641	-4.6465	-1.1772	-2.1671	0.34734	8.1554	1.3794	0.89295	1.9598	4.7391	-0.84579	-5.1982	6.7052	6.2814	-2.0803	1.3684	4.5348	1.0652	3.1679	1.6275	4.5608	-2.5429	2.5633	4.2754	-0.48735	-4.0586	-4.7494	-3.2044
-6.4356	7.0016	-4.1555	-3.213	-3.2936	-4.0245	-3.0518	-6.3804	5.5409	-7.0458	5.6939	-0.12352	0.70668	2.0454	-5.1338	1.8551	1.5562	1.3318	-6.5714	-1.1727	4.9383	5.7951	1.2039	-7.2813	-2.0799	-7.4396	-4.303	-1.0015	-5.3246	-9.1671	-0.33985	2.2085	-0.2406	0.40294	1.2107	-2.342	3.0017	-2.7426	2.1666	3.5835	0.93166	2.5828	0.83354	-0.80361	1.4151	-0.6343	1.1043	1.1564	-2.3509	-2.9509
-1.5957	-8.4184	0.32679	0.69521	-5.7133	3.5898	-3.7571	-1.2603	-1.0482	1.0797	-1.9367	-4.2883	8.4215	-5.5946	-3.7983	-4.1573	-3.8961	0.32883	-0.71779	-2.9535	-3.8394	2.9104	-3.9382	-1.9551	4.4821	8.6887	-6.2453	2.4432	3.2576	-3.816	-6.3603	1.3988	-9.3393	-7.6163	-5.3338	-1.0774	-8.4369	-5.7436	-6.2885	-1.8364	7.6871	-3.0625	3.7837	-9.3348	-4.7657	-6.6248	2.8724	-4.3337	-0.17205	-1.4024
0.20025	5.5968	-2.3142	-3.091	-1.9428	-2.2754	8.5645	-3.2753	-6.5081	-6.0672	1.1729	0.72848	-4.5854	-2.6142	-6.7001	-1.6228	4.2102	3.5391	-2.3807	-8.1193	2.7272	-4.459	0.2555	-2.9914	-4.5343	-2.4132	2.5342	-5.429	7.256	-3.5304	-2.239	-1.768	-1.4188	-3.3955	3.8114	-3.1866	0.59741	-5.7875	-4.0186	-3.1978	-0.081316	0.54082	-8.517	-0.96268	-4.8639	-0.34172	-0.18141	-0.66527	-4.143	6.0711
-0.22654	-1.4247	1.8997	-5.9878	7.413	-0.17858	-2.5697	-0.58588	-1.3373	-3.1302	-5.0984	5.2216	-6.8459	0.80057	-3.7474	1.9426	1.9958	5.9298	-3.0049	-1.8537	-1.2218	-7.5019	-1.9963	-0.44057	8.7436	3.1444	-3.9117	4.2712	3.2957	-4.5036	-4.7569	-10.095	-1.5532	7.6319	-1.0405	2.2976	-1.6959	-1.2904	-1.7808	1.1698	4.9776	-2.2258	-4.0435	-1.1158	-1.3399	-1.6146	1.2836	1.7713	2.204	-1.615
-6.501	-7.4997	-2.3479	-3.5273	-0.97943	-5.7322	-1.7463	-1.5972	-0.45855	3.0539	-2.2936	-4.5252	-9.1546	-9.7133	-8.6679	-7.1926	-3.028	-4.9726	-4.6018	-5.5518	-5.8551	-5.3216	-5.7681	-6.5924	-2.0408	-8.192	-4.6686	-7.4318	-8.4187	-4.3053	2.4839	-4.6926	-4.2315	2.3127	3.4824	-9.7587	-4.0963	-6.7592	-3.3004	-9.5604	-9.3009	-7.3852	-7.3107	-4.7366	0.60777	-5.0084	-3.9982	-5.7896	-3.8408	-7.118
8.208	6.1024	3.515	-1.0005	-5.4455	2.5024	6.1785	1.3545	10.532	1.7271	-0.072961	3.4055	2.941	0.26123	-2.8188	5.9201	-0.79139	4.3277	1.1897	0.98623	1.6042	-1.1757	5.1075	1.8946	4.6304	3.9749	1.4705	-3.2769	3.5935	5.7903	1.3209	-0.19021	3.9632	5.0497	0.69165	4.2	-0.35464	4.8004	-2.5875	0.20338	-1.2671	-3.7428	2.527	0.53178	7.0137	1.4791	4.6302	-0.44332	5.3294	1.8483
-9.4002	-9.6624	-13.82	-14.012	-15.845	-4.2189	-14.444	-12.519	-7.418	-11.847	-11.59	0.97156	-8.2124	-5.537	-14.495	-17.179	-11.112	-3.6639	-9.5464	-14.422	-10.979	-5.363	-11.093	-9.6437	-14.03	-4.7939	-10.443	-9.2643	-9.6873	-17.198	-6.2521	-12.382	-12.889	-13.589	-11.345	-14.561	-10.904	-18.341	-9.9024	-11.506	-14.748	-4.8934	-8.3891	-15.539	-7.2666	-9.1939	-10.956	-14.249	-14.844	-11.734
-5.7877	-0.62666	-7.9096	-0.42983	-5.6122	-8.2194	-3.0322	-0.7069	-1.6776	-2.2849	0.30979	-5.1151	-1.5309	-6.7255	0.089688	-3.7464	-2.6823	-2.8316	-1.0556	-10.042	-2.2072	-7.405	-1.8793	0.20884	-5.0856	-1.924	-7.9196	-13.453	-5.3182	2.0707	2.3678	-2.1185	-7.7748	-8.458	-7.183	-0.17444	-4.7448	-6.809	-0.64801	-7.2226	-2.1494	-8.7269	-3.4094	-0.21709	-1.469	0.10513	-5.2448	1.1167	-2.344	-6.7388
-14.094	-14.748	-13.301	-20.295	-11.858	-14.226	-13.97	-19.558	-12.894	-9.5327	-17.508	-11.614	-17.205	-21.488	-8.7383	-19.982	-12.459	-16.106	-15.377	-9.7908	-11.113	-14.523	-13.764	-15.878	-16.629	-16.205	-11.799	-19.484	-15.618	-13.927	-16.331	-23.244	-14.114	-14.479	-11.484	-10.485	-7.8736	-10.963	-19.33	-14.647	-11.431	-15.242	-15.686	-18.291	-15.609	-18.255	-16.689	-20.821	-15.231	-11.702
-16.467	-14.302	-9.0835	-13.076	-11.326	-6.0555	-8.9104	-10.203	-13.276	-9.8059	-13.267	-19.975	-15.038	-14.156	-4.5582	-9.4423	-11.12	-15.487	-13.204	-12.918	-15.717	-10.689	-16.707	-10.301	-12.483	-16.36	-16.534	-11.695	-21.344	-6.4493	-16.152	-11.726	-17.806	-13.091	-13.511	-16.485	-12.564	-12.519	-12.818	-13.737	-13.2	-15.464	-11.869	-17.238	-14.059	-16.933	-14.49	-14.735	-17.538	-11.607
3.3894	4.5085	13.046	2.8756	7.4983	10.376	4.6628	8.1949	6.3205	13.18	4.3941	8.0874	4.1536	12.597	2.9872	5.2551	5.1966	17.466	12.576	-0.25017	3.1107	6.425	3.9195	7.1812	11.283	8.8617	1.1525	4.6395	11.586	6.0875	5.5389	0.25784	9.3224	5.365	5.5834	6.0556	2.338	5.8403	11.294	2.1879	8.4288	13.04	10.345	8.9671	9.9252	12.199	9.4927	7.4314	5.1742	4.424
-11.023	-15.08	-13.968	-9.5013	-7.9841	-16.048	-9.1156	-13.716	-13.338	-8.9425	-10.436	-11.455	-12.192	-10.878	-10.755	-14.704	-11.597	-16.859	-14.156	-17.249	-12.479	-6.5506	-10.924	-10.434	-13.257	-16.263	-14.736	-7.8597	-11.666	-11.11	-10.69	-12.086	-13.6	-8.3504	-13.303	-13.748	-16.96	-10.309	-6.28	-9.0822	-11.44	-7.5802	-14.413	-8.0345	-6.1621	-13.927	-12.404	-8.5727	-12.172	-19.222
-7.5732	-14.226	-11.236	2.046	-3.7854	-11.831	-6.575	-1.786	-4.3506	-3.0207	-12.988	0.44539	-5.4042	-2.0333	-4.1199	-7.3077	-8.8014	-7.0354	-3.9161	-4.3352	-4.5936	-7.1031	-8.9889	-6.3602	-5.4872	-3.5736	-6.5577	-9.0882	-7.6418	-6.4719	-5.9915	-8.3304	-7.3757	-4.5846	0.64948	-5.9671	-8.7937	-8.1482	-1.7722	-2.8499	-6.6509	-0.25087	-2.6054	-4.0925	1.2192	-0.1491	-6.8783	-5.1026	-0.68365	-2.3017
2.0078	4.6533	-0.65034	3.4997	-2.9755	-0.054575	0.54753	1.7382	-8.5813	3.6332	3.3396	4.462	-2.622	2.0722	2.1685	0.69154	1.6068	1.2021	1.3584	-0.20806	0.7913	7.5569	1.5548	-7.2137	6.4698	1.6777	-5.216	2.9973	-3.3475	-4.3997	1.4333	0.44829	-0.80269	5.5395	-1.1715	-5.0632	-1.2216	8.2012	6.392	-1.6979	1.0055	3.7542	-4.1015	0.79579	2.9975	-2.8928	-2.8566	-4.6332	7.9401	-1.9858
-1.014	-3.5962	1.636	-6.1956	-4.9048	1.2039	-2.1742	-3.7149	1.7509	-4.398	-0.85887	-0.11273	-2.4114	-7.537	-4.9368	-0.97235	-5.7662	-2.3747	-3.6536	-6.0842	-5.8235	-0.57586	-2.8019	-2.193	-6.9835	0.87339	-3.4001	3.0051	-5.3151	-5.5083	1.6266	-2.2175	-0.32751	0.85485	1.1611	-6.5444	-5.144	2.5866	-0.278	-7.7486	-4.2108	-2.613	-3.9891	2.0999	2.1477	-4.1609	-2.4325	-3.0796	-0.095447	-4.4709
-8.2678	-3.1018	2.3219	2.452	-2.3277	0.9721	-6.1507	0.5216	-0.57524	-8.2183	-1.7693	-7.6374	-4.2396	0.20196	-3.8253	1.9154	-0.82856	-2.9292	-0.65986	-8.0346	-5.1816	-1.3757	-6.6998	3.7487	-4.5537	-1.4631	-6.5331	-5.0169	-6.1141	3.5739	1.3849	-9.4642	-3.5945	-5.106	0.53478	-7.0981	-2.9379	1.1695	-6.1808	-2.481	-2.7676	-5.0702	3.3714	2.7023	-3.277	-6.9082	0.094024	2.0381	-2.6116	-0.39383
-0.96863	-1.4718	-5.6876	0.664	1.8666	1.7548	-6.2018	5.1966	-0.79838	-5.0444	-0.9767	1.3724	5.4187	1.5317	-5.57	-0.15138	0.59939	0.70598	0.35942	-3.4177	-3.2289	-3.2778	1.819	-1.9037	1.221	-5.7398	-1.0673	0.81579	-2.1583	0.13762	-2.3243	0.39996	-8.406	-7.033	-0.66965	-2.4242	-0.60523	-6.3956	-4.9761	-1.4355	-4.355	-3.9021	-6.1877	-2.9377	-1.3791	2.9746	3.3902	-3.0503	3.2154	-4.1062
-18.438	-8.7464	-5.0397	-12.988	-12.522	-14.094	-8.2479	-12.468	-12.69	-13.546	-10.367	-11.821	-13.039	-13.427	-11.137	-14.095	-12.179	-11.228	-11.674	-8.3995	-9.1843	-13.391	-8.9336	-5.9236	-10.174	-15.054	-13.291	-12.264	-13.538	-8.0848	-10.521	-9.9873	-7.3825	-11.584	-10.92	-10.198	-10.908	-14.005	-9.8792	-9.9563	-15.817	-10.963	-12.672	-15.647	-18.84	-13.475	-8.8869	-16.276	-8.8267	-14.319
-8.6261	-17.821	-17.971	-18.411	-16.68	-14.598	-11.532	-13.116	-19.147	-10.51	-13.965	-10.451	-10.222	-18.591	-14.398	-15.115	-6.9941	-11.976	-19.442	-13.739	-15.86	-20.086	-14.451	-13.71	-16.144	-9.8673	-9.2426	-17.263	-14.125	-19.898	-17.59	-14.158	-13.542	-20.235	-18.316	-10.688	-13.712	-10.935	-10.668	-16.516	-13.268	-13.542	-16.204	-17.473	-16.01	-20.482	-5.8692	-11.842	-18.744	-10.184
2.4504	11.318	11.716	7.5192	0.38212	7.5432	6.2841	7.2898	7.1681	-1.5465	5.9234	0.062666	-0.43895	10.586	-3.4591	8.7946	8.7451	5.2277	0.73649	5.1941	4.184	8.1424	5.962	5.5072	4.6196	5.5237	4.5057	5.4156	6.1156	4.5592	0.96955	3.8469	6.9416	12.126	8.6565	3.9054	6.8483	5.2339	1.926	12.033	6.2762	6.9535	0.013521	9.3566	0.3544	3.3653	6.7413	-1.5628	7.9712	0.19006
0.096507	1.6228	0.43817	5.0063	-5.8663	1.4773	-2.5069	-0.59477	-4.9671	1.7261	4.1499	1.4499	6.8652	2.4049	3.8231	-1.1947	-5.5726	6.0018	0.129	-3.1258	2.7654	2.279	9.9182	-5.0998	6.5558	-2.8111	5.1028	-4.7944	0.8895	7.3425	2.0663	1.1061	7.9096	0.69509	3.5648	10.249	2.0484	0.38165	4.1486	-1.3117	0.060354	-2.4237	-4.2321	0.79531	5.4775	2.0874	4.1513	0.68421	2.8139	-2.6317
-12.816	-11.573	-14.612	-12.121	-8.7936	-12.819	-16.734	-5.9736	-15.931	-13.847	-11.978	-11.188	-13.686	-10.919	-13.428	-19.94	-16.368	-19.907	-10.605	-15.191	-17.199	-7.6127	-12.659	-22.665	-15.904	-13.119	-15.189	-9.1309	-10.273	-13.253	-12.5	-8.4563	-17.292	-13.621	-15.33	-16.799	-19.996	-13.141	-15.271	-12.815	-14.222	-10.43	-16.819	-13.61	-11.454	-12.574	-12.072	-16.444	-11.332	-16.243
-2.7486	-5.8145	-1.002	2.5071	-9.136	1.5147	-2.8557	-3.269	1.3466	-5.1359	0.73462	-5.3113	-4.532	-0.45459	0.087019	-1.3064	-4.2428	0.054725	-3.5981	-6.382	-7.6922	-6.9043	-6.3956	-0.20215	-4.3403	-3.5539	1.2	-0.013453	-5.4959	-9.2797	-3.9454	-5.8364	4.0682	-1.8931	-0.59341	1.0019	2.0643	-6.4505	-11	0.12636	-1.7616	-4.4924	-6.9633	-5.3823	-2.9834	0.67471	-0.17064	-4.5859	-4.4596	-7.893
-1.1972	-7.2797	-0.62579	-5.0886	2.6763	2.6028	-9.0135	-0.27081	-2.8544	1.635	3.4672	-4.2481	-3.1856	5.198	-7.7455	-4.3076	6.995	-2.9313	0.48466	-3.4372	-3.4142	1.9415	1.0573	-8.1812	-8.1069	-0.74945	2.0921	4.0185	-5.6648	-3.7035	-4.5617	-5.1421	-3.9972	-3.5161	-0.64239	-0.24537	5.6216	-6.1363	-9.0186	3.7654	-14.09	-0.13933	0.91275	-1.8858	-3.4884	2.6882	-0.97441	1.6401	-4.8383	-6.1716
-3.4821	-6.1676	-7.4708	-3.6763	-3.8613	-7.003	-3.3073	-4.4315	-0.74484	5.2227	-10.45	-3.0406	1.8706	-7.6186	-0.92312	-4.0303	1.9875	-9.5323	-6.3751	-4.4543	-4.8134	-5.7101	3.4395	-7.1408	-1.8949	2.5794	-3.9351	-5.2473	-4.5743	-7.9904	-9.6387	-5.9138	-3.7316	-8.3593	-5.5791	-3.6171	-6.9659	-6.1406	-8.8794	-4.6677	-7.7737	-10.056	-0.19937	-6.6301	-5.9951	-5.3261	-4.1734	-6.4721	-1.8089	-3.5893
-15.04	-8.9185	-15.474	-7.2612	-9.6736	-7.0741	-3.264	-16.155	-3.0835	-10.715	-11.02	-11.374	-11.079	-10.293	-7.6627	-10.499	-11.619	-9.9998	-9.7829	-5.0344	-3.6987	-9.0162	-11.306	-10.032	-9.5748	-5.2924	-10.601	-8.0524	-10.233	-10.05	-13.444	-4.5036	-7.7334	-13.563	-5.525	-5.9803	-4.7538	-9.8946	-7.8346	-3.4661	-11.001	-15.494	-9.2371	-9.065	-11.417	-5.0118	-11.85	-10.88	-9.0207	-5.7616
-0.52924	-3.8831	-2.0062	-4.1606	-6.7067	-4.5169	-8.7112	-1.0499	-0.14916	-0.8503	-6.3198	-4.6479	-4.2865	8.4833	-7.8489	-0.61794	-4.3782	-5.9408	-4.0524	5.7904	-4.5937	-1.8184	-1.5825	-5.5364	-2.8134	1.4017	-2.583	-7.6863	-5.3432	2.8109	-1.1373	-3.1735	-2.3589	-15.289	-5.8813	1.612	-8.0459	-9.081	-4.6552	-4.109	-0.34202	-7.6591	-9.8237	-1.993	-5.7011	-5.1493	-4.0663	-3.545	-2.4654	-5.2638
-2.7793	2.6582	4.9223	4.1593	2.0676	3.7976	5.2373	10.453	4.2015	3.1691	4.2838	0.93211	2.1003	2.7178	2.3853	2.315	-0.43102	-2.1083	0.24175	2.3957	1.1795	8.225	5.7402	-1.1157	-1.1126	6.445	10.16	-0.59496	-0.76627	5.94	3.0164	8.0718	3.5769	-1.3046	4.4138	-0.8408	6.339	4.9141	7.7274	4.1282	9.5888	1.4747	5.1771	4.1905	-1.7412	3.7101	-9.3511	-2.0727	0.86644	-0.94135
-2.9125	2.8849	-1.6089	-1.9467	-7.6297	-4.8028	2.553	-3.198	0.46659	-2.601	-1.7726	-4.3158	-10.66	-3.8494	-8.2928	-3.8786	0.031242	-4.9538	-0.15094	-3.2981	-0.85642	0.53264	-2.2654	0.22783	-2.3501	-6.8209	-6.9478	0.83761	3.4841	4.1587	-5.6053	-0.32542	5.9318	-5.5575	3.797	5.8507	-4.0964	1.4057	-4.6814	-8.8771	0.21014	3.6433	4.9989	-8.2631	-1.3044	6.0699	-9.0172	-0.30849	-4.3309	1.031
-3.9703	-1.1234	-1.071	-6.6631	-5.8582	-6.5192	-8.3233	-6.826	-5.161	-4.9439	-4.9823	-1.3038	-8.3236	-9.8004	-4.6469	-2.6682	-1.1567	-6.066	-2.6262	-0.15556	-3.3205	-9.6072	3.4117	2.6014	-5.5803	-0.1469	-4.2469	-0.35574	-7.7282	-7.0553	-1.6274	-0.22754	-7.1007	-5.4633	-4.454	-1.6401	-4.16	4.2599	-0.45427	1.2245	-0.64522	-0.0058181	-5.5004	1.2087	-9.2917	2.4503	-4.2841	0.22429	-5.9906	-0.86044
3.4933	-1.9725	-0.31315	-1.0759	-3.2313	-2.9826	4.173	-5.734	-2.9367	-3.0366	-11.011	-5.8836	0.1121	-2.422	2.277	0.99476	-7.5759	0.97418	-0.8126	-2.7423	2.6283	0.16648	-3.0267	0.71232	-9.0701	2.4127	-5.972	2.1087	0.89825	0.67808	1.9816	-6.5316	1.1334	-1.5616	-2.5511	1.8205	0.028849	2.7488	0.88575	-3.6616	5.939	-5.8501	-2.8347	0.88057	-3.4044	1.5789	-2.1287	2.8073	-7.0856	2.8021
-8.0029	-2.4567	-6.0921	0.71745	-11.772	-10.918	-1.8471	-8.4034	-4.8671	-8.6022	-2.3928	1.6138	-5.1111	-1.3976	-0.35912	-2.2947	-1.9325	-4.8228	-4.7897	-6.1612	-7.1334	5.6026	2.0229	-2.7984	-1.4507	-6.0794	0.52744	-4.1622	-7.2745	-4.4822	-4.4852	-3.9445	-6.4881	-4.1943	-0.27919	-5.9433	-9.8235	-7.1537	-5.6627	-5.9832	0.67497	-6.8724	-7.8503	-1.9385	-2.6237	-4.7133	-1.7115	0.17437	-1.7552	-1.7115
-13.236	-7.9189	-16.652	-8.0038	-14.228	-16.466	-7.0081	-8.5611	-13.667	-15.004	-16.279	-15.228	-13.942	-13.728	-13.691	-16.592	-14.705	-8.286	-13.694	-15.584	-9.6439	-16.547	-13.323	-12.692	-20.097	-10.252	-11.345	-13.997	-13.671	-14.235	-6.89	-13.678	-11.599	-12.541	-15.807	-9.1311	-19.353	-17.164	-10.999	-6.4468	-16.136	-7.113	-13.468	-14.221	-9.6139	-9.3809	-14.329	-14.855	-15.594	-10.592
10.926	11.981	10.614	17.343	3.7343	6.9632	8.3405	2.0197	5.5845	7.5357	18.419	9.9323	4.1209	7.3479	6.5585	8.0194	9.8509	9.8759	7.7287	0.6819	10.654	11.012	8.8492	11.797	8.8196	13.501	6.8751	5.749	14.729	5.3125	3.2429	8.3118	8.4507	2.9908	10.929	12.889	9.5931	12.959	8.0106	6.6544	7.5238	5.9518	13.735	9.0561	5.4872	12.854	8.9772	8.564	9.3203	6.9266
4.5452	5.8807	0.11186	5.2664	2.9816	1.1813	1.2314	2.3742	4.3859	-2.5592	4.2293	-1.2898	-0.11843	-0.35216	2.3134	5.0241	-2.3864	-1.0561	-0.34695	3.6187	-0.031838	2.1845	0.96713	0.9546	0.39174	2.6734	-3.161	-0.65462	4.5688	5.0506	3.378	2.2343	1.2972	1.3517	-3.5758	-1.3706	7.6714	0.55616	-3.6625	-1.4456	5.3261	5.1141	5.6436	1.6784	-1.3342	3.8244	7.441	1.6297	0.042961	4.1664
-18.114	-19.113	-8.323	-9.0687	-12.46	-16.273	-12.863	-10.523	-15.548	-14.508	-9.9772	-11.431	-7.0432	-14.081	-12.585	-10.375	-8.4524	-10.021	-10.64	-19.832	-8.3233	-11.676	-5.3709	-12.741	-10.561	-11.388	-9.6519	-8.4473	-10.937	-9.6012	-12.786	-13.85	-14.04	-12.939	-14.333	-2.4658	-13.063	-7.5715	-6.1259	-13.609	-11.067	-8.9688	-14.025	-10.721	-13.653	-11.321	-11.203	-18.465	-8.311	-11.818
-10.488	-16.508	-11.276	-8.0288	-11.665	-12.532	-11.112	-8.6384	-8.4821	-13.748	-18.793	-13.093	-14.244	-9.2514	-16.379	-7.7665	-10.897	-13.526	-16.444	-16.592	-7.9686	-13.298	-21.108	-12.418	-11.641	-10.599	-9.5135	-7.5181	-13.297	-8.7629	-10.084	-8.9877	-5.6527	-9.4047	-15.866	-10.737	-15.439	-12.561	-14.175	-7.5329	-12.226	-16.374	-10.099	-11.72	-15.774	-15.422	0.0020598	-14.98	-9.8584	-8.1164
-4.5774	-3.4354	3.7064	-6.7522	-4.3705	1.7184	-3.6953	-7.6957	-1.7167	-1.7789	-4.4875	-7.9678	-2.1691	-2.8068	-5.4077	-1.4284	-0.37607	-6.5663	-10.096	-11.372	-6.7978	1.1576	-4.069	-2.0887	-4.7776	1.158	-8.7183	-2.8052	-3.7098	-5.1671	-5.9464	-10.106	-4.9881	-2.0777	-2.787	-4.213	-6.101	-4.1987	-7.9031	-5.9699	-4.294	-7.9844	-9.156	-1.7203	-5.8413	-7.1498	-3.1448	-6.8585	-7.9654	-4.295
-1.4193	3.581	3.9053	-1.0532	-2.1933	2.6913	1.0804	6.4508	-2.5462	1.5301	5.1196	3.5798	5.3449	2.6202	-3.6642	1.5476	-0.99782	-2.8858	-2.5362	4.8967	3.6839	2.3863	-2.693	4.1017	0.54361	-4.8396	-1.7244	0.31702	-6.88	3.3008	-0.99225	1.3106	4.071	-1.4987	0.4557	1.0065	0.3482	-1.5345	5.8977	-1.5834	7.8226	1.3193	0.74379	3.2243	0.74775	1.4865	-0.25836	2.4575	2.2245	-1.5766
0.091638	-3.5576	4.3666	2.045	-1.8257	3.6855	5.2482	1.4649	2.1443	-1.3569	-1.6796	-0.20799	-0.26365	3.5097	2.6251	-2.2639	1.1192	4.6961	1.8231	-6.4001	6.1183	0.39354	-2.3958	0.55755	-7.3623	4.0594	3.5795	2.2937	3.978	-4.1798	4.5238	1.5435	-2.3435	-0.68397	6.1605	5.3336	5.5048	4.7091	0.86163	-3.3231	-1.5776	-3.9303	1.9023	0.75358	1.9486	-3.7553	-4.309	5.4681	0.77266	2.4798
8.5759	7.0005	0.76895	-5.4386	-0.82527	0.81619	3.4585	-1.3317	1.0445	-1.3478	1.8155	-1.8719	0.88215	2.1062	5.0213	1.1588	3.2593	-1.711	4.3497	2.2306	-1.6295	-0.94478	3.228	0.070961	-0.90609	0.50714	3.4094	2.5421	5.045	3.346	-2.9918	7.4291	-0.33864	-0.88032	4.5286	-1.0972	-0.33384	-5.0709	2.2493	0.8005	4.6181	-2.2122	0.42138	7.8162	-2.6525	3.0635	1.4542	1.0847	5.1744	7.7287
-8.0833	0.23638	-8.7529	0.84131	-1.7138	-6.6853	0.50221	1.7503	-3.9256	-7.2301	3.414	4.1341	-7.6142	-4.6111	-0.14767	-1.4094	0.76985	-6.1039	-7.2997	3.3028	3.611	-4.0917	-0.45792	-2.787	0.96528	-2.0505	-1.9771	-5.4532	-11.043	-0.79329	-5.347	-3.1322	-1.869	-5.6612	0.5708	3.5151	-1.4541	-1.3088	0.44131	-1.5424	-0.40452	0.19082	-1.001	6.048	-0.38188	-1.4634	-3.3378	0.84868	-2.8715	-8.4655
-16.414	-10.371	-9.5172	-5.0529	-7.519	-8.7252	-12.548	-15.393	-11.712	-7.518	-12.051	-13.246	-7.975	-14.244	-5.4005	-11.613	-10.015	-11.325	-5.6656	-16.733	-7.0459	-11.431	-9.3396	-5.3252	-13.124	-11.471	-11.424	-10.519	-8.4622	-4.7613	-7.9318	-16.265	-9.8511	-10.364	-7.5002	-9.0804	-9.6736	-13.525	-4.2004	-10.246	-11.906	-3.3585	-7.4588	-12.758	-7.0918	-9.8772	-10.193	-9.1813	-9.4235	-8.9676
-9.0334	-12.91	-8.1595	-14.494	-13.825	-12.981	-6.3142	-20.857	-11.712	-9.9213	-9.1074	-3.1599	-11.546	-14.389	-11.458	-8.9947	-15.604	-12.865	-10.366	-9.1209	-15.98	-7.3537	-4.8237	-10.819	-12.775	-18.166	-10.319	-17.217	-14.457	-9.9638	-12.517	-5.3735	-12.993	-10.872	-15.486	-16.214	-6.8305	-8.6784	-15.829	-16.267	-17.489	-8.8377	-10.319	-12.528	-13.232	-11.282	-14.736	-10.789	-2.7655	-9.8922
-5.1952	-7.1154	-9.5614	-3.5235	-10.406	-4.0585	-11.845	-4.9985	-3.8031	-5.9427	-6.9418	-6.4672	-12.449	-13.081	-4.0033	-8.7618	-0.52545	-3.6239	-8.2506	-0.73768	-6.1884	-0.97665	-7.4844	-5.2946	-5.5937	-7.2369	-11.392	-4.7117	-0.41706	-4.6181	-2.0229	-8.721	-8.624	-5.398	-4.469	-10.235	-11.82	-4.7379	-8.938	-13.846	-2.3215	-3.9988	-14.357	-3.441	-0.16661	-7.0105	-12.753	-6.7725	-6.7652	-3.4314
-5.5652	-8.4162	-0.095729	-5.0114	-0.072482	-5.9747	2.4394	-1.077	-1.9439	-3.9564	-8.3631	-8.0437	-0.546	-10.48	-0.25278	-7.7107	0.089275	-6.5955	-5.6999	-7.0339	0.15737	-4.365	-7.8147	-5.268	-5.0595	-1.5311	-4.3069	-7.9769	-6.2524	-6.5331	-6.3746	-7.6406	1.3135	3.9971	-2.2333	-4.8929	-4.9522	-5.2181	-1.5664	-2.068	-2.6417	0.70119	-6.51	3.2458	-2.8774	-5.6707	-7.3521	-4.8214	-8.116	4.6303
-13.496	-9.3149	-11.052	-10.123	-10.21	-15.761	-10.144	-9.9171	-4.2158	-6.4459	-11.6	-11.178	-11.52	-17.906	-6.2883	-8.0356	-10.879	-9.2065	-9.5002	-16.094	-10.079	-6.7409	-13.853	-7.9233	-11.972	-8.4906	-9.5115	-12.348	-13.862	-9.7768	-2.425	-8.8314	-11.744	-1.0451	-15.832	-12.762	-16.705	-13.338	-16.878	-13.699	-10.925	-11.011	-6.4318	-15.474	-14.598	-23.218	-10.23	-13.685	-4.2767	-10.154
2.2772	7.0859	10.092	13.774	10.228	13.538	4.1768	14.799	11.9	8.7386	8.6992	13.058	3.5676	6.8316	8.0592	8.1889	2.4236	12.993	12.281	1.4024	6.6524	12.751	6.0856	7.1488	13.206	2.062	9.6712	8.1024	13.913	10.307	10.484	11.34	14.322	12.886	11.135	14.234	9.3335	5.1769	12.134	14.008	8.0926	11.79	6.6782	5.5614	10.257	10.864	7.233	8.5327	13.316	9.4723
-0.98639	-4.1797	4.7518	-1.2753	-0.41845	4.7088	5.0048	-1.2834	2.2552	-5.0919	-1.4569	1.1941	-3.8409	-5.3502	-12.038	-0.80911	4.3176	-4.8356	0.92918	-3.9072	2.4054	-6.779	1.2296	5.012	3.881	-4.4619	4.6183	-2.002	0.2045	-0.27067	3.8524	-0.54431	-1.9249	5.6683	-2.4424	1.6145	0.1563	0.59357	-6.1521	-2.6226	0.26489	3.7272	-4.6342	1.1967	-3.9333	6.0262	-0.43788	-0.74021	-7.1576	-3.8555
-2.4222	-3.8911	-2.652	-1.8415	-0.05175	-3.3116	-1.8726	0.2675	-0.9868	3.1496	-0.081506	6.0724	-5.9611	-1.1204	-5.0881	3.926	0.12701	-3.3049	1.5468	-1.1102	2.2159	-2.075	2.9981	-1.7799	1.6266	-0.089796	6.438	-1.542	-3.7049	-6.2347	-3.1587	4.8325	-1.5203	6.2151	-0.021419	-3.6477	-2.9444	9.2362	-0.9805	-4.3524	2.5706	0.15269	-0.11077	-5.5457	-5.6391	-5.9421	-5.7807	0.48961	-0.88999	-3.0422
-11.431	-13.947	-12.548	-13.169	-6.927	-14.546	-13.075	-11.772	-10.26	-7.3188	-11.117	-8.259	-10.359	-7.3751	-14.873	-14.272	-6.7855	-19.444	-16.048	-13.343	-12.988	-13.703	-8.9372	-16.526	-8.9305	-9.9165	-9.0374	-17.416	-7.5606	-13.317	-12.687	-8.5328	-7.5983	-10.771	-6.3339	-15.18	-5.7989	-11.479	-15.461	-13.143	-10.882	-14.714	-8.4151	-9.6942	-17.334	-13.195	-2.6122	-7.1768	-4.024	-11.378
-8.0845	-13.667	-7.3068	-9.7305	-11.856	-14.428	-13.687	-13.561	-11.097	-16.598	-8.5054	-12.15	-9.3576	-11.232	-16.849	-11.364	-16.347	-11.298	-11.723	-8.7917	-15.508	-12.783	-15.416	-16.218	-15.491	-13.814	-10.693	-9.9986	-9.788	-2.6243	-3.5423	-11.957	-15.322	-8.7751	-11.26	-11.354	-2.9988	-16.42	-18.519	-13.471	-12.89	-17.888	-8.5207	-10.804	-11.079	-14.285	-14.003	-12.174	-15.9	-10.833
-23.166	-19.803	-26.714	-21.326	-21.52	-21.494	-19.485	-18.492	-21.735	-23.204	-19.926	-16.597	-11.582	-23.143	-18.592	-23.793	-22.22	-23.847	-25.152	-19.603	-23.713	-16.304	-22.887	-16.72	-23.304	-22.229	-18.554	-25.13	-23.428	-26.828	-16.956	-22.297	-18.422	-18.297	-21.645	-21.478	-24.798	-23.569	-16.703	-21.115	-18.931	-24.107	-20.27	-24.513	-25.007	-22.639	-18.897	-20.891	-20.873	-17.698
-17.093	-14.392	-8.9057	-12.755	-12.334	-9.3789	-23.514	-10.274	-12.352	-8.0898	-14.553	-17.854	-6.5418	-11.91	-12.037	-12.075	-13.638	-25.377	-8.9019	-6.8021	-9.2355	-10.778	-8.5842	-9.3206	-13.439	-11.538	-12.725	-6.8798	-19.128	-10.112	-19.32	-13.05	-11.336	-9.8872	-9.888	-10.839	-9.8942	-7.8593	-9.6192	-16.679	-14.897	-6.16	-18.457	-6.6743	-11.153	-11.458	-14.57	-10.714	-8.0126	-13.291
2.6391	8.019	7.2879	-2.2793	-6.1246	-4.7422	2.374	-1.09	0.66599	0.45773	3.4863	4.081	-3.5258	0.92876	-1.8099	4.4638	-4.3156	-0.29655	0.61894	4.5141	1.161	4.4136	3.8207	2.7186	-3.309	-1.2802	-4.3823	1.6717	-3.5723	2.3011	0.8013	1.7225	0.59991	5.4692	-4.7633	0.62726	7.7725	-1.2704	3.4471	-1.6636	-3.537	2.6771	1.9543	5.6205	4.163	-1.3112	2.341	1.6741	-1.1738	-5.0335
-16.237	-12.733	-17.384	-10.176	-10.991	-10.573	-9.8815	-11.053	-11.837	-8.0125	-13.762	-14.732	-7.0541	-10.127	-10.421	-7.0128	-9.5915	-13.926	-13.216	-10.143	-10.914	-8.0416	-9.2392	-8.1241	-17.952	-9.0893	-17.394	-8.8873	-6.3151	-14.555	-15.359	-7.0948	-10.101	-12.121	-1.0035	-13.542	-4.3715	-10.242	-12.165	-14.17	-7.967	-9.6813	-17.682	-13.277	-14.443	-11.203	-8.6643	-12.982	-9.2498	-9.6966
-4.2763	-3.4081	0.13938	2.7755	1.3443	-1.8791	-7.0481	-1.2471	1.9195	5.4641	-2.6617	5.4006	-0.94404	-1.6775	3.6661	4.6191	5.0506	-1.9734	0.40752	4.0108	1.8032	3.9124	-1.9268	0.053544	-2.7622	0.043944	-2.5559	4.0177	-6.6652	-8.8646	4.2782	-0.39613	2.6435	-0.17192	-2.4607	1.0618	-3.7423	-2.9024	-4.6806	-5.4421	-1.1613	-0.66968	-1.786	0.2596	5.4237	-4.0497	4.8853	1.6679	0.65224	6.1995
-9.3071	-13.639	-17.435	-19.1	-12.93	-18.786	-16.656	-13.935	-13.024	-17.702	-13.443	-19.198	-17.273	-9.9164	-17.77	-12.692	-22.79	-16.262	-9.9812	-15.292	-17.736	-17.006	-14.089	-11.973	-15.873	-11.247	-15.575	-11.843	-14.868	-12.339	-14.374	-18.003	-16.503	-15.687	-14.049	-15.825	-14.419	-15.486	-16.133	-13.789	-17.029	-12.453	-19.256	-19.93	-14.342	-21.215	-17.586	-8.3505	-8.7025	-20.195
-5.7478	-3.8234	-1.0401	-5.1048	-3.7502	-4.9784	-7.5432	-3.2989	-1.0513	-9.189	-4.8911	-4.0647	-6.6842	-0.44492	-1.333	-10.653	-10.86	-9.0558	-3.0959	-9.7862	-9.1488	-6.8345	-8.564	-11.991	-9.6501	-0.97533	-1.7568	-9.6277	-2.6957	-1.045	-7.1266	-7.0675	-3.3833	-5.375	-5.6499	-10.696	-9.504	-9.923	-13.576	-17.323	-8.7381	-13.627	0.72844	-4.5713	-9.0655	-4.3631	-9.8439	-9.127	-9.7681	-6.386
9.8116	6.4481	7.7359	7.3872	5.85	1.0858	3.3647	0.12515	11.71	3.4816	3.8026	6.4862	5.3776	7.4656	5.8373	7.926	5.6691	11.855	7.1142	14.495	15.796	0.51275	9.1705	4.3105	10.459	9.429	7.4647	7.8546	4.2191	8.8354	7.3115	1.5931	6.5086	7.0967	7.1068	13.522	8.1357	0.9475	6.9118	9.9986	6.1967	9.6865	6.1378	10.36	11.076	5.156	4.452	-2.449	5.524	9.7626
-6.5989	-7.4106	-11.576	-3.2758	-6.3384	-0.0086875	-5.6859	-9.6637	-1.6109	-6.9207	-4.0449	-5.795	-2.1263	-2.4596	0.27548	-7.2706	1.222	-5.7294	-1.5869	-4.2485	-3.4009	-8.66	-1.6887	-10.013	-4.3008	-5.6227	-3.9952	-12.936	-6.6838	-6.2136	-5.7627	6.1223	-4.3157	-4.1271	-6.5104	-6.866	-3.7621	-3.6103	-5.1883	-1.4582	-4.5288	-7.4171	0.90483	-3.2141	-6.4792	-5.0787	-6.344	0.92491	-2.7564	-3.0724
-2.6024	-2.5843	1.0029	-0.26606	0.48354	-1.3993	7.9789	-6.8401	-3.8652	1.2064	4.3886	1.56	-2.3313	-4.3029	-3.6035	3.9937	7.917	-8.7028	-0.39499	4.7799	-3.6122	-1.5119	-0.67208	7.6683	2.5256	0.42678	2.8647	-4.1743	-0.68428	-1.296	-2.1397	-1.0121	0.56719	2.0299	-5.1135	1.1666	0.13019	-0.092806	1.2796	1.9518	-0.68596	-5.4859	-2.9333	-5.7101	-2.1039	0.65311	5.9564	-1.1237	1.1051	-7.4113
-22.285	-17.611	-13.185	-13.936	-22.193	-9.1584	-16.125	-14.263	-10.116	-11.942	-11.084	-14.464	-9.2411	-11.778	-15.969	-9.9349	-9.7474	-0.36028	-10.575	-18.944	-10.883	-16.798	-11.732	-18.783	-17.122	-13.122	-17.26	-10.019	-10.229	-16.466	-14.157	-13.25	-9.0919	-10.701	-16.367	-13.196	-13.639	-6.78	-17.581	-18.286	-11.995	-10.752	-9.1623	-13.372	-12.547	-13.082	-10.042	-2.6813	-13.262	-14.268
-14.372	-15.796	-14.772	-6.8539	-12.7	-9.4061	-16.058	-6.5005	-15.592	-9.3644	-12.086	-9.7922	-11.405	-9.5084	-11.637	-8.5536	-14.861	-12.137	-13.828	-12.364	-7.929	-10.705	-13.878	-20.58	-15.704	-13.983	-9.1482	-5.4034	-9.22	-9.7025	-13.75	-12.221	-13.196	-14.648	-9.9328	-14.856	-21.212	-10.143	-19.809	-9.9868	-11.877	-14.136	-5.0157	-8.0723	-11.786	-13.7	-8.1803	-15.457	-13.038	-15.085
-6.5655	-5.414	1.8794	-4.0514	-14.071	1.732	-4.5767	-5.8658	-11.981	0.74397	-2.8631	-4.3026	-0.76962	-3.9506	-0.10063	3.706	-0.095807	-1.2658	-3.2472	-1.5534	-0.78574	-3.0916	-0.4064	-6.5611	-9.4163	-2.5991	1.8417	-6.486	-5.419	-3.9126	-0.55962	-6.6255	0.47383	-5.2545	3.0365	1.3569	4.4985	-5.1565	-1.5205	-0.42584	-8.6606	-4.5316	-6.0056	-2.9014	-2.8648	-5.9918	-0.30169	-8.388	-3.25	-3.1831
-1.9044	-10.331	-1.3503	3.232	-4.2642	-4.2759	2.9286	-6.7776	-2.6038	-2.1137	-1.5933	-4.1253	-4.5345	-4.2014	-11.232	-4.7599	-2.8731	-4.1021	-4.9706	-1.1564	-1.8853	-1.7021	3.4588	-4.3045	1.2807	0.092359	-1.6215	-2.6551	-10.936	-0.34091	-3.7027	-2.2547	-10.436	-5.5777	-5.8029	-0.80419	1.701	-0.82792	0.37595	-5.1119	-3.1954	-5.2658	-6.5549	2.6663	-1.5303	5.2243	-3.8381	2.0756	-1.6971	-1.2656
-2.6724	-10.187	-10.515	-4.7386	-9.5109	-6.3465	0.11228	-4.3933	-3.5618	-8.6819	-7.7419	-2.8589	-1.3274	-6.2109	-9.6828	-3.5059	-8.1058	-9.9239	-9.1897	-1.6023	-7.9967	0.50777	-10.188	-3.0464	-9.4802	-5.2676	-11.196	-5.3663	-7.9986	-3.8319	0.24709	-6.8404	-9.3659	-5.945	-5.9873	-11.951	-6.091	-10.918	-4.7916	-8.6327	-3.0437	-5.3981	-12.061	-11.054	-7.1641	-4.4272	-12.091	-7.0395	-2.7367	-6.8491
-6.6363	-13.354	-19.097	-6.9782	-10.046	-8.237	-12.655	-3.4061	-6.3777	-14.539	-9.0634	-6.2649	-15.078	-10.714	-13.21	-16.036	-9.8822	-11.361	-14.148	-13.52	-11.986	-7.683	-15.317	-8.0039	-7.9589	-8.8777	-4.1875	-9.5203	-9.1085	-8.9496	-9.0242	-13.739	-8.6667	-9.8444	-5.4959	-4.7874	-9.7139	-10.316	-5.0672	-8.8498	-12.075	-10.372	-16.931	-16.107	-11.389	-10.363	-16.471	-11.862	-11.911	-4.8071
3.4904	-1.1002	-2.2965	-3.2177	1.1282	0.46029	-7.367	-8.2543	8.3333	5.4867	1.1931	3.1759	-2.7177	-3.2771	0.88097	3.2428	2.2792	1.6932	-4.4832	1.4501	-1.2828	0.6347	-2.872	-0.54276	0.96924	2.1517	0.61767	0.055343	-1.1302	-3.885	-0.73541	5.1297	3.4397	8.6106	4.6824	3.5188	-0.69491	-2.1354	-2.0291	2.0526	-1.7722	0.6396	4.3922	2.9157	5.153	0.46481	1.5585	0.90776	-0.75858	-1.7321
-2.1844	-1.6515	-1.8439	-2.4668	-0.073087	-6.526	-2.9587	-3.135	0.059051	-4.2485	-4.5269	-0.69517	-5.504	-3.2032	0.70816	1.8876	-1.7575	2.5901	-5.8677	-6.3308	-5.7553	4.2654	-0.052242	0.52812	2.4466	-6.9969	-3.7877	-4.0282	-2.6297	1.0667	-0.71035	0.30732	-6.4145	-1.7126	-1.0006	-6.5085	-6.5433	-8.874	-10.165	0.084594	-3.9306	-5.5301	-6.961	-1.2239	0.72405	0.9018	-0.74513	-3.5734	-2.891	-0.60639
2.2237	2.3665	2.0498	6.0531	3.693	2.7875	-4.0537	-2.1311	7.5901	0.9653	-1.0375	1.8818	2.5587	6.4797	1.4893	0.78186	-3.587	-0.37033	1.1796	5.2807	2.1953	11.492	7.7192	-0.17762	-1.4044	0.27041	-5.7155	-1.7323	4.5106	6.7286	0.30839	5.3439	0.89633	0.71046	6.8127	-1.6793	-0.03617	3.3567	0.066351	-1.494	2.0088	-3.7433	3.2863	4.0146	-0.191	7.7978	5.5702	0.28152	1.3301	0.68716
-1.3536	1.348	0.014015	1.7361	0.56744	0.068292	-0.1969	-5.2266	7.9807	1.4396	4.0089	1.6052	1.4053	0.85397	0.61744	-6.4696	-5.5066	3.4913	2.6982	-0.96019	0.037632	0.32477	2.3576	0.72202	3.3676	0.43596	1.0348	4.1969	1.6687	2.0827	1.4553	2.6313	-5.106	4.3811	-1.3199	-3.8654	-4.8024	-2.6745	-1.826	-1.9168	-1.6722	-0.17017	3.1707	-1.4877	6.2116	0.17098	-1.0966	-3.9551	-0.56001	0.18295
-2.451	-5.7134	-11.401	-4.0173	-1.0409	-4.1071	-4.2576	0.82754	-2.5389	-1.468	-2.5425	-0.80286	-2.1226	-0.14245	1.477	-9.0373	0.91884	-0.95291	0.80216	-8.5396	-3.1879	-6.2473	-1.5761	1.022	1.8594	-9.4141	0.20242	2.2564	-2.2148	0.5171	0.47632	7.1962	-5.9218	-3.1897	3.0999	-6.971	1.1903	1.2306	-2.6973	3.0046	2.914	3.4096	-1.4916	-5.3801	2.092	3.4519	-8.5588	-6.3469	-2.9799	-0.57455
-0.14867	-3.472	-8.2733	-7.1821	-4.2494	-2.2484	-5.706	-2.4026	-4.9115	-2.6291	1.2213	-7.9522	-2.3582	-2.5991	-0.005566	-3.7494	-1.067	-2.6454	-5.0502	-4.6506	-4.9087	-4.1017	-1.7356	7.3912	-1.933	1.0803	-6.5049	1.0391	-11.462	-1.9711	-4.9559	-6.4786	1.7104	-7.5188	-4.1523	-5.6601	-1.5767	-2.1153	-1.9665	-2.314	-4.7043	-4.4704	-4.1031	-6.7453	-3.6187	-2.0339	-5.4881	-6.2673	-4.4952	-6.4715
-10.035	-6.6673	-0.10565	-3.3022	-12.192	-7.7801	-4.4526	-8.8309	-11.464	-10.791	-1.8645	-5.1261	-6.2096	-3.7325	-3.9205	-7.2241	1.0193	-10.274	-3.1001	-5.5435	1.4463	-8.3119	-6.6079	-5.4409	0.13333	-4.7172	-4.692	-4.9648	-8.3958	-6.0438	-2.9684	-3.1281	-2.9222	-1.9069	-7.0725	-1.091	-3.067	-5.2439	1.5897	-8.3519	-3.6525	-8.4369	-8.6437	-9.8153	-3.3917	-5.745	-5.5314	-1.7828	-4.8944	-7.4803
-7.275	-10.383	-11.115	-8.6205	-8.2778	-3.7383	-18.441	-14.058	-9.4718	-0.57273	-12.265	-4.6288	-9.002	-15.939	-9.4553	-4.6537	-9.737	-11.898	-11.018	-8.9581	-13.462	-12.493	-6.4943	-9.7981	-13.521	-13.567	-10.002	-6.0816	-4.5229	-4.974	-7.8243	-12.797	-5.6492	-6.2016	-14.472	-5.4047	-12.284	-11.714	-0.43809	-18.948	-9.0541	-7.3314	-9.679	-9.4452	-3.8643	-9.7508	-13.919	-11.492	-11.907	-15.97
-0.808	-1.8285	-2.9575	5.1108	1.6512	-0.0059711	4.7353	2.2159	2.6252	5.0864	8.5178	3.4079	1.8772	-1.3042	2.8668	6.9587	-2.9914	6.4123	0.78012	1.5328	5.2259	3.3344	8.1884	-1.378	-1.239	-0.66267	9.9939	4.5643	6.6251	0.39437	0.2868	0.61337	-5.7129	9.744	5.9641	3.1366	0.94272	1.9313	1.6532	1.8617	4.795	5.319	1.2772	-0.3101	5.2577	2.9078	2.7691	-1.5466	-2.4011	0.5589
-19.111	-18.913	-15.735	-16.529	-19.91	-8.3032	-11.594	-13.281	-16.747	-15.154	-9.7287	-13.047	-16.046	-17.63	-15.753	-12.888	-9.7027	-15.763	-7.6707	-19.626	-11.202	-12.082	-14.99	-13.476	-14.781	-15.977	-16.492	-13.308	-17.245	-12.937	-9.144	-15.848	-5.5658	-19.504	-8.2561	-9.389	-13.762	-14.895	-17.531	-9.7104	-13.108	-15.466	-18.831	-7.8707	-13.251	-10.933	-16.067	-15.506	-10.67	-11.323
3.3883	10.281	4.4477	7.6528	8.5003	10.859	5.0152	2.7177	5.4252	2.3523	0.051276	5.6669	9.6931	-0.82537	-0.073603	4.6081	3.734	9.6394	-1.8694	7.307	2.8791	-0.16406	5.1714	7.0038	3.7663	1.3151	5.4668	7.898	-2.2404	1.4743	2.8873	8.7287	5.5052	3.7872	4.5363	10.048	5.1189	0.49832	-1.3604	1.4958	11.567	9.0649	3.6064	3.8678	13.81	3.5944	1.8973	5.9292	4.1415	7.7815
-0.92875	3.9538	0.62271	5.6521	5.6129	-2.4136	1.8104	5.9709	2.7804	0.52196	4.9211	7.0126	6.5791	2.6819	13.698	2.1065	7.8231	1.7294	6.6565	6.2426	3.7937	1.2284	12.239	5.7387	5.0629	7.1936	2.7186	-3.3925	1.1492	2.4653	5.588	-0.056316	-1.6866	5.64	4.7397	10.047	6.4717	-0.20249	1.3307	2.7187	1.4324	8.7788	5.3189	6.8735	1.7989	9.5755	-0.22975	3.1225	4.9667	-1.5793
-6.4978	-2.814	-5.154	2.1336	-4.5552	1.6801	-3.9147	-7.485	-3.8821	-4.4528	-0.83067	-8.3863	-7.7059	1.7409	-12.018	-3.2391	-4.9431	-2.2759	-7.0191	-0.49939	-3.9927	-2.5747	-9.4384	-2.1743	-4.9025	-7.6498	-3.8017	-3.2555	-5.1635	-4.326	-1.9301	-5.8799	-3.4192	-0.92501	1.4203	-5.2508	-5.2956	-8.3184	-2.7662	-5.0544	-2.5589	-5.7223	-8.1059	-1.6028	-5.5614	-6.9757	-4.847	-6.2949	-2.8542	-0.5931
0.92153	3.6095	-1.2598	2.4445	6.7823	3.9444	-4.9393	1.4929	1.1779	-0.34565	0.81979	-2.3564	3.2005	-0.87535	5.4674	9.5726	-4.8182	0.29468	0.60292	-0.33407	-4.6784	-2.7803	-0.98049	0.15113	0.21509	-8.2683	-4.1605	-0.4407	5.3079	-4.838	-0.76923	-4.227	3.7844	4.5081	3.0078	-0.75449	-0.06149	1.4223	0.9593	1.655	1.0263	1.2887	-0.73687	-2.8485	-4.9917	0.16447	3.5499	6.1732	1.4416	-1.6179
0.43114	3.7687	-2.7887	-1.4975	-1.7279	-5.0676	-1.1517	-1.7002	5.1499	2.8205	-1.0383	-2.1313	-3.6533	-3.6855	-3.6988	-1.7356	-3.3823	1.9131	0.16245	5.9415	-3.1836	3.9307	-3.1622	-3.6405	1.1214	2.1684	-1.9753	-6.4966	-3.3408	-0.69845	1.9714	1.1549	-4.8826	-1.7529	0.19495	2.9042	1.9906	4.5422	4.4229	0.35355	-0.45307	-5.9589	-1.871	3.1373	-2.34	-4.5255	5.5717	1.6908	1.3354	-7.9094
1.6712	6.8616	9.3484	6.9491	7.7043	1.8361	12.984	7.7822	4.3824	4.2228	10.589	3.8741	3.9604	9.458	11.748	1.2278	2.1538	8.1429	3.7782	6.8078	13.944	11.264	3.6983	11.959	10.402	9.3621	10.141	9.9104	7.9714	4.957	2.5753	5.5308	9.5442	9.2867	6.5946	10.198	6.8386	3.2788	8.3625	0.87768	10.932	10.087	8.0925	14.029	6.6168	9.7487	10.222	11.928	3.965	6.6903
3.361	-4.4849	-3.8893	-2.6268	-2.8758	-2.8503	-1.3923	3.3875	5.3193	3.7472	4.0608	1.8822	1.8623	-0.72305	-3.5549	-1.4713	-4.0919	1.5191	-4.09	-3.9158	-10.084	1.7948	-3.232	-3.7558	-0.72747	-3.2032	1.3948	0.31189	1.9206	3.448	-4.3859	3.2023	-2.7321	-4.3137	3.6017	0.44722	2.0052	3.6413	-3.2175	-2.5271	5.2999	5.8362	-2.6595	3.8623	-4.3776	-0.66494	1.3297	-2.61	-11.017	-5.5049
-1.5726	-3.4821	-3.0338	2.0335	-3.0219	0.22876	3.726	0.33203	2.3681	-0.9219	-5.8025	7.516	3.7488	5.4475	1.4576	-0.3017	2.1919	-1.7432	1.6849	-4.9027	-0.80292	-4.3772	0.13918	-4.2216	3.1015	-5.0662	-2.7353	8.3016	-1.5677	2.6262	-5.1886	4.3712	5.4105	5.0463	-4.0146	5.9934	-2.3473	0.015543	-0.18388	0.12806	4.5771	-2.9368	-7.6191	0.43347	4.0654	-1.219	-1.2792	0.24869	-3.834	-3.8892
-2.5982	-1.8204	0.45709	-1.8266	-4.6345	-5.6656	-2.108	-3.9024	-1.4305	-3.6231	-3.3171	4.4546	-3.2401	-6.0748	-2.2351	-0.78267	-4.3294	-6.2316	-2.7969	-3.8825	-1.0666	-1.5489	-7.6789	-2.9964	-0.70567	-4.6273	-8.5681	-4.4417	-6.382	-4.7744	0.5836	-3.9942	-8.9536	-3.3604	-5.281	-2.1282	-8.6508	-3.3571	-2.0377	-1.4133	-1.4027	-4.6848	-4.6081	-4.9901	-1.9076	-7.3657	-0.099436	-6.5083	-4.1962	-0.57732
-20.996	-25.447	-19.213	-22.677	-22.585	-22.208	-23.835	-25.334	-18.648	-20.727	-20.188	-17.798	-23.991	-26.66	-21.622	-18.731	-23.02	-24.497	-20.616	-23.235	-23.438	-16.199	-23.887	-22.744	-22.517	-25.735	-26.892	-21.25	-26.233	-24.873	-22.058	-16.379	-19.344	-28.872	-15.997	-17.499	-16.446	-10.212	-18.23	-20.226	-13.25	-22.487	-22.648	-15.926	-22.076	-19.823	-22.562	-25.008	-24.753	-22.697
-1.7218	0.48484	-7.3578	2.9168	0.61283	1.4965	4.5368	-2.6409	10.411	-5.142	2.3003	-1.1202	4.7029	3.6633	-6.0489	0.0096619	-0.91487	-6.3076	-3.5245	2.5362	0.12605	-1.8236	-7.9438	4.4488	-5.2893	-1.1844	3.6656	3.7455	-4.8035	-2.1407	-5.3466	-5.0647	1.3152	2.097	-1.1856	0.89495	-6.5304	2.0792	-0.3159	-4.6757	-2.4741	2.7364	-3.4811	-3.1485	-3.3275	-5.561	0.56177	0.17555	-3.7423	-5.2317
-10.927	-1.6116	-2.5522	-0.69058	-0.26958	-0.70459	-1.0662	-4.8402	-2.1217	-1.0744	-0.83568	1.7368	-0.6895	-0.11704	2.2163	-0.7008	-3.5612	-1.9581	1.4317	3.0114	-4.6163	-0.59952	-3.5683	4.2744	-4.1239	0.31545	-2.1973	-11.963	-1.5879	-3.8035	-8.1394	-5.5404	-6.7201	-3.1139	-3.6311	-2.8743	1.4531	-6.1651	-3.2639	-9.0881	0.080997	1.0009	-2.528	-2.6707	-1.4693	-2.2348	-0.27455	-10.93	0.86067	-6.816
-7.3167	0.50266	1.822	6.2355	-1.1841	-2.8881	-0.41321	0.074902	3.3109	2.8323	1.3345	3.2964	-2.4811	-1.0468	-1.6405	2.947	2.1161	3.6695	3.3555	3.6282	-2.5855	-2.7302	-1.499	-3.5473	1.8956	-4.9484	-0.35181	0.59785	-0.27035	0.27763	0.83399	-4.4449	-0.081937	6.5518	0.57462	0.34861	1.9583	2.6242	0.13715	3.1714	0.17359	-1.5036	0.7756	0.24331	-2.0901	0.50023	-3.9995	-3.2613	-2.8562	-1.0629
-2.5253	-0.93975	-0.3081	-4.4321	-3.5982	5.0596	3.2744	-3.957	-5.3555	-0.27952	4.5838	-3.9475	-1.7705	-9.4988	4.9692	1.6897	3.2131	-0.96403	2.4409	-1.1285	-3.2937	1.0011	-4.6579	-5.1351	-6.4199	2.8742	4.5847	-2.6478	0.51329	3.7221	-2.3999	-4.9373	-0.10086	-4.1871	-8.0075	0.8508	1.4341	-3.6585	-1.3494	-8.4983	-7.0487	2.1604	-4.9217	4.457	0.40765	-5.4224	-2.5398	-5.7533	-6.932	1.7003
14.617	3.4764	10.458	7.479	4.6659	10.04	5.6466	5.7543	0.1374	8.1957	1.2387	2.2075	6.5355	5.8941	9.9003	9.0913	4.4319	7.2609	3.7768	3.7717	4.0533	10.186	10.901	3.3361	3.3064	8.5529	2.5994	9.8744	4.3239	6.1064	4.862	8.1978	8.8951	8.817	6.3479	8.6269	6.793	-4.6093	5.6981	12.93	6.631	7.5897	7.9451	5.9699	5.2192	7.6299	0.35359	8.4413	4.8461	5.4357
7.9196	-2.7765	-1.5883	-3.164	1.3523	2.7055	-8.3014	-1.3062	-1.3569	-4.834	-11.264	-0.86573	-0.13885	2.675	-6.0497	1.5032	-0.25439	-7.2177	-1.2362	0.15193	2.3399	-0.78577	3.2987	-0.063669	-1.258	-3.874	-8.2043	1.3565	-5.1461	-4.4158	5.727	-4.4394	-6.6892	-1.345	1.02	-4.01	-1.8821	-0.32158	-6.656	-7.9465	-2.0521	-3.9792	-5.2624	3.0954	-1.3104	1.1342	-0.1011	-5.7303	2.3125	1.6182
-2.4754	5.5122	5.5907	3.8371	-1.4	7.2472	-5.2551	3.1925	3.7399	5.1505	-7.4469	3.1718	3.7866	1.3206	3.9273	2.8313	-1.3641	-3.3617	4.0975	-3.7917	2.7935	-6.634	1.4874	-4.4367	0.13949	2.8864	-1.6426	-3.3546	-2.8654	3.6297	-1.0267	1.1093	-1.4606	4.7103	1.6464	0.31804	2.6712	-1.8181	-1.687	-1.8205	2.5207	-1.3903	1.6932	4.9965	-5.3046	-8.2689	-1.4171	-1.9097	-0.12181	-2.6913
10.227	4.3147	9.0743	2.6779	4.4427	5.4054	9.6052	13.881	8.3717	7.2873	14.292	5.8782	7.9766	12.369	5.9172	-0.78338	10.647	9.4503	10.53	5.4108	11.142	14.963	0.6505	9.5363	3.1517	12.721	8.4802	9.8107	9.1955	12.99	9.6199	8.8869	9.1468	4.4584	6.1443	12.025	6.0796	8.0744	11.947	14.616	6.5393	9.659	11.178	7.242	11.25	13.9	3.5285	6.1779	-0.03343	1.8507
-9.5891	-11.199	-15.067	-16.649	-7.221	-7.7908	-14.885	-14.141	-11.712	-5.9009	-13.46	-9.2909	-14.839	-10.106	-13.389	-10.996	-13.702	-11.03	-16.39	-11.783	-10.088	-11.049	-8.4505	-9.8566	-16.171	-10.551	-10.941	-11.796	-16.287	-5.6789	-10.705	-12.335	-9.6444	-10.266	-11.444	-11.574	-13.721	-9.3011	-6.7186	-9.5328	-13.122	-7.9148	-12.879	-6.0475	-13.971	-11.925	-13.908	-15.05	-5.578	-9.9535
-17.417	-14.755	-16.718	-21.849	-16.353	-24.1	-19.171	-22.24	-20.286	-16.662	-23.454	-19.484	-22.131	-18.527	-15.794	-15.359	-22.763	-11.809	-15.167	-23.901	-29.343	-21.887	-18.141	-20.61	-20.058	-18.484	-19.33	-20.459	-23.135	-21.726	-24.071	-16.84	-22.261	-23.03	-13.502	-15.58	-16.413	-20.245	-22.553	-18.189	-19.252	-19.655	-25.38	-21.861	-18.202	-27.703	-19.941	-18.098	-23.277	-21.794
-1.361	-3.8163	4.6874	-5.7366	-1.446	-1.6686	-2.4001	-1.1674	-0.20759	-0.6702	-1.8823	1.3182	2.4255	6.0406	-2.3911	-0.85388	-10.007	-4.8557	-8.1256	-3.7713	2.8196	-7.7246	-5.335	-6.7024	-0.20519	-2.4892	-0.25442	-5.0349	0.47431	-6.2835	-4.7816	-1.001	-5.8571	-4.3008	-0.0058797	-5.2563	2.8346	-0.31502	-5.702	-7.0951	1.8849	-1.0087	1.9451	-6.7602	-0.69827	-8.61	-5.6777	-4.3445	-3.8848	-0.71526
-10.446	-10.233	-3.9411	-11.413	-4.1474	-6.789	-10.751	-5.6391	-1.9089	-6.4432	-6.7341	-7.0688	-9.3267	-9.938	-7.0261	-7.7808	-0.21315	-6.2447	-9.4213	-5.5983	-1.437	-13.38	-1.5773	-13.394	-3.027	-5.0166	-1.994	-3.4173	0.30907	-1.5581	-5.4416	-3.7192	-12.043	-6.6531	-4.5209	-4.4957	-8.0061	-7.0058	-6.1891	-4.2695	-2.4893	-6.019	-8.1547	-11.371	-6.2587	-9.7194	-5.8527	-2.7937	-7.425	-1.3491
-10.95	-16.831	-7.1732	-16.05	-12.117	-11.21	-11.986	-17.145	-9.2967	-21.31	-14.921	-13.691	-11.801	-12.42	-15.329	-9.4282	-15.81	-11.484	-12.006	-14.117	-14.871	-14.093	-18.592	-15.002	-15.013	-10.085	-10.176	-3.351	-21.013	-17.22	-10.329	-13.46	-13.929	-17.326	-20.535	-10.072	-19.084	-13.81	-11.051	-9.0245	-8.1564	-13.994	-13.342	-16.215	-14.735	-13.076	-14.983	-11.328	-13.131	-11.867
-10.864	-11.156	-12.409	-15.613	-10.157	-14.889	-12.932	-19.447	-15.586	-11.739	-19.6	-9.6517	-10.603	-18.53	-14.665	-16.642	-11.666	-13.967	-15.876	-16.22	-15.184	-13.153	-8.9095	-12.169	-14.168	-17.76	-8.5671	-17.759	-14.856	-15.321	-10.525	-13.268	-9.4706	-10.227	-11.08	-16.237	-14.913	-7.9597	-14.658	-13.65	-8.8926	-15.965	-11.591	-9.5151	-8.9082	-15.709	-8.8253	-15.593	-16.131	-10.9
-2.2926	1.8792	0.20037	-2.9269	-2.355	-1.9402	2.9939	-5.6017	-1.562	2.7844	-2.581	4.9253	-2.3178	-3.3516	6.2944	-0.6901	-0.31468	-2.2518	-3.0013	-3.3669	-2.6106	0.78219	2.9117	1.3314	0.94634	3.2701	-5.3373	0.0065669	1.9054	1.2073	5.6408	-0.015834	-3.4723	-8.9209	-2.9498	-0.060897	2.3721	1.1265	1.8503	-0.89773	2.417	-4.6408	4.1294	-7.201	-1.4137	3.7	2.4714	-4.0818	-3.3044	-3.5581
2.6253	1.5368	0.7426	1.3078	-0.54351	0.040963	3.5017	3.0587	5.7823	-1.3859	4.3708	-6.276	3.4652	2.4232	1.5689	3.6252	-3.6664	-1.1383	2.0942	-1.1	6.5347	0.90543	5.082	1.5122	4.4801	2.6554	3.468	4.8362	-2.1825	1.1961	-5.6648	-2.2827	-0.34642	4.6152	3.9026	1.2254	-3.3783	-4.5672	1.6051	1.3524	1.9573	6.8346	1.9124	2.2629	4.9973	3.3293	-1.1458	-0.65982	-3.5996	-1.9863
-4.502	-6.8918	-4.7125	-5.2566	-4.2629	-6.4812	-3.253	-2.7909	-7.5193	-12.523	-2.5695	-3.5961	-2.8487	-0.37423	-0.1289	-1.3915	-0.33183	-3.8626	2.3231	4.4585	-4.5132	-0.0052741	-3.492	-4.6961	-7.2949	-6.8589	-2.6077	-7.0676	1.823	-6.2111	0.37637	1.9204	5.9857	-4.5164	-3.9537	-0.36415	-5.8079	-5.0396	-8.5173	1.3215	-6.6562	-2.5501	-1.8125	-3.8834	-1.1589	-1.2347	-3.5343	-5.2472	-4.2315	0.92695
-15.983	-15.307	-10.441	-12.436	-5.9255	-16.464	-9.0151	-15.79	-6.8147	-8.5303	-10.332	-15.055	-8.6587	-10.447	-1.84	-13.303	-9.7388	-11.086	-10.014	-5.7752	-15.002	-7.8041	-13.257	-13.102	-9.115	-5.2997	-12.127	-7.2629	-13.687	-8.8406	-12.017	-16.398	-6.7187	-12.855	-7.1473	-17.562	-8.6077	-7.5278	-11.323	-9.2548	-9.6164	-13.643	-16.176	-4.2878	-19.056	-18.839	-14.212	-17.166	-4.5839	-6.235
-2.6468	-1.0339	-6.1695	-4.0596	-7.2365	-1.4137	-6.4364	-8.4539	-3.5802	-8.6041	-2.3528	-13.658	-12.115	-7.6258	-5.8495	-7.5509	-1.5948	-3.4233	-0.93927	-9.7384	-13.434	-8.3494	-11.35	-7.9706	-7.8925	-5.4153	-4.5697	-11.007	-12.059	-4.2998	-5.2412	-9.309	-12.034	-8.0459	-3.5311	-2.6182	-10.577	-7.0319	-11.341	-4.3789	-4.2583	-3.2483	-6.0078	-14.322	-7.7494	-2.5952	-9.2755	-8.9505	-6.5375	-7.76
-0.23498	3.6396	0.94425	-2.0035	1.3162	-2.2757	1.3818	2.3845	-1.3339	-1.0691	-3.0156	-2.5927	1.1137	-2.298	-5.311	9.6078	-1.2922	1.9955	3.4042	6.6384	7.4444	7.9835	-2.5327	0.24592	3.4157	1.5435	-0.6931	-2.8761	5.2453	5.5116	3.2303	-1.2969	2.0994	2.2751	3.6185	4.0747	2.7634	-4.849	3.9888	0.08659	2.5274	-0.54516	-1.145	-1.1873	-4.4182	-3.189	2.1186	2.2058	0.59386	8.5291
-9.4312	-5.5537	-6.6529	-7.3044	-7.2586	2.5538	-4.7114	-0.7273	-2.8788	0.47152	-5.9676	-1.1728	-7.8243	-4.8378	-7.0215	-5.8155	-8.9137	-4.0541	-0.44734	-6.7936	-5.9864	-10.891	-2.1758	-11.744	0.43832	-6.4793	-2.0732	-2.6599	-7.8894	-7.7881	-9.1541	-0.7059	-9.4793	-7.4899	-2.7517	1.8824	5.583	-4.581	-6.3469	-7.5679	0.19962	-3.5068	-7.2849	-8.8247	-2.7557	0.67358	-4.1913	-7.5218	-9.2396	-7.1
-3.1337	1.9551	-2.9879	-0.88935	-2.3598	-0.20915	5.3598	-4.9052	-7.9789	4.7435	-4.0188	-1.2083	-0.29147	-0.52731	1.7339	-0.13465	-2.9527	-0.93558	-1.1901	3.103	-4.541	-1.919	-3.3374	-2.3928	-2.1669	-0.5568	5.7949	-2.7651	-3.6716	-5.8247	-3.4246	-0.87876	-1.4413	0.9747	-4.4732	-3.2423	3.5749	-3.1577	-1.8866	-6.5575	-4.5419	-7.0139	-3.3189	3.0391	-1.9813	-6.583	0.5597	-10.162	-1.84	5.2219
-10.559	-14.692	-6.5867	-13.534	-15.696	-16.659	-21.053	-12.865	-13.288	-11.628	-8.2775	-15.237	-11.38	-18.235	-8.8966	-12.29	-12.927	-8.1536	-16.996	-14.355	-15.461	-13.212	-5.6825	-11.71	-6.1042	-11.862	-16.76	-15.739	-14.98	-10.526	-8.9805	-11.536	-16.815	-11.365	-11.296	-17.669	-12.79	-13.787	-15.973	-17.255	-11.139	-10.791	-15.265	-17.699	-14.848	-18.55	-8.9957	-6.3521	-16.402	-13.953
-4.093	-0.44563	2.3313	-6.0479	-9.5446	-9.3408	-5.9362	-8.5891	-5.2973	-5.9992	-6.0819	-8.6273	-9.6189	-6.6021	-7.9179	-6.3403	-3.8102	-6.18	-10.464	-3.2662	-6.6863	-7.4763	-3.327	-0.33393	-3.0012	0.36931	-3.2201	1.7137	-8.4239	-5.1936	-8.917	-10.306	-1.5393	-6.9647	-5.9309	-8.7551	-2.9832	-4.2018	-4.3596	2.7578	-2.6839	2.0877	-4.7834	-4.6413	-5.4809	-2.4284	-4.0395	-3.1147	-5.8739	-2.7675
-11.062	-10.153	-4.2553	-9.4925	-6.6945	-7.8942	-10.781	-14.044	-11.545	-12.637	-17.61	-9.7906	-14.381	-6.2322	-13.38	-10.565	-11.439	-11.717	-9.428	-13.743	-14.358	-10.157	-11.79	-8.7322	-12.081	-11.143	-10.233	-7.8357	-18.402	-16.507	-6.3621	-9.205	-17.191	-10.475	-7.469	-13.183	-18.137	-14.664	-9.7368	-13.85	-5.5392	-7.3599	-9.9435	-14.202	-11.732	-13.097	-5.5877	-0.34656	-4.4146	-11.505
3.2034	0.8888	8.2481	-4.9085	7.5127	7.0236	1.0784	3.7328	1.6066	3.0478	0.11587	-2.7945	8.8256	10.391	12.115	2.8125	0.57896	-0.99274	-5.1501	6.4558	5.9608	-0.32226	2.7158	8.4952	7.7077	0.60585	-3.5704	5.6203	10.414	0.31492	4.2796	10.598	-0.97443	4.3553	8.7173	-1.1958	0.5107	6.1934	6.4208	-2.6685	6.6257	7.2499	7.5863	0.42298	5.7875	7.684	3.9053	-2.3326	2.2213	1.6455
-1.2178	0.26606	2.4464	-1.871	0.30494	-2.9493	-2.6698	-0.74774	0.90449	6.7136	4.5255	6.3651	2.7162	-2.1186	1.5837	-3.5272	-12.04	-4.7957	-2.0089	0.3879	4.6388	2.8078	4.371	-3.3818	6.0387	1.3162	7.311	-0.0060453	0.60657	1.0061	-1.9313	0.10185	7.3557	-0.80685	0.83411	0.64478	-6.6341	-3.0588	-1.5594	-2.2105	2.3193	3.299	-3.8645	0.45462	-0.74909	-8.66	-3.8332	4.8993	1.6793	3.0784
-15.281	-11.166	-14.061	-9.7876	-13.468	-12.485	-9.1049	-7.4187	-12.335	-13.676	-8.0886	-11.802	-12.279	-4.0491	-11.168	-11.632	-8.2335	-9.8229	-7.1273	-16.344	-11.137	-10.123	-9.1716	-14.879	-9.6828	-8.7996	-13.719	-10.372	-6.755	-14.973	-12.581	-16.148	-10.297	-11.567	-11.927	-12.854	-10.323	-11.876	-14.624	-7.4233	-9.1206	-9.0828	-8.1816	-10.166	-10.005	-8.785	-6.8047	-10.468	-15.757	-10.077
-8.8969	-11.021	-7.9013	-15.201	-11.703	-11.574	-7.768	-12.549	-19.803	-6.1743	-9.1134	-10.209	-12.804	-14.022	-9.0025	-10.124	-12.398	-8.1104	-11.217	-13.296	-11.344	-13.637	-6.9928	-5.1564	-6.5586	-5.3406	-20.148	-11.806	-11.272	-16.222	-10.049	-7.7629	-6.8814	-12.182	-14.848	-7.0511	-9.6041	-10.869	-6.1433	-12.298	-9.3806	-10.412	-14.519	-7.5176	-5.7062	-11.496	-9.4089	-8.1305	-12.4	-3.339
-5.0214	-3.2041	-3.5922	-3.8928	1.9103	-0.55741	-1.2734	-8.2075	-0.22495	-2.0601	-3.8377	-3.5436	4.5946	-1.1725	0.72715	1.3637	-2.5813	3.8088	-3.5099	-0.70316	-6.3743	0.99014	-2.6046	-4.5628	-1.3775	1.3373	-2.5159	6.0409	0.59426	4.9382	-4.6377	-2.6635	-10.311	1.4182	-1.6992	-6.6395	-4.8997	-4.5232	-2.111	1.0073	1.5324	0.66295	-0.2859	4.4116	0.21511	4.1473	-3.8836	-5.0271	-1.0692	3.1359
6.6268	5.5425	0.21655	7.9499	3.0842	0.10442	5.4161	4.5984	4.3133	-1.1441	0.59734	3.8051	4.3564	2.0419	-3.7028	-2.6132	3.9676	0.92322	0.41815	-5.4572	-0.49355	1.9499	0.78701	-0.69144	3.3255	-4.6672	0.87904	-0.55597	8.8368	-3.4615	-0.46696	3.9342	0.62384	6.3927	7.963	1.473	4.8021	4.5949	6.5967	-0.31404	5.2989	-1.659	8.0506	3.1148	4.7018	-0.6491	-0.056888	1.6405	-2.4217	-2.1991
-6.1057	-15.134	-8.3553	-7.8281	-15.398	-16.256	-13.042	-13.357	-13.045	-9.8201	-17.29	-12.319	-10.611	-19.296	-13.96	-14.858	-15.642	-14.989	-16.111	-13.368	-13.115	-9.7913	-12.75	-9.0258	-10.413	-16.872	-9.3359	-5.1362	-10.17	-18.715	-8.461	-17.388	-11.746	-14.046	-10.907	-13.286	-9.7769	-7.6591	-9.8592	-13.663	-11.811	-14.239	-12.403	-17.741	-8.6889	-7.3024	-12.197	-17.035	-13.068	-12.778
-1.6384	-2.9165	-5.2487	-7.0111	-2.7808	-3.6419	-8.3596	1.1308	-5.5151	0.22682	-7.0436	3.2236	-3.9531	-6.1635	-6.8424	1.8229	0.58833	-4.6227	-2.8454	2.2126	-2.6115	-7.0752	-0.58581	-5.9157	-5.3668	-11.861	-12.786	4.4493	-5.9582	-2.8572	-4.2256	-3.7742	-1.7293	-1.7894	-3.8493	4.0371	0.64065	-9.0883	-4.436	0.20939	-6.174	-2.6205	1.0095	-0.26455	-8.6402	-5.0301	-7.422	-1.8493	-4.9549	-0.43548
-14.063	-16.97	-11.486	-10.368	-9.6655	-7.0395	-11.344	-10.01	-14.437	-11.943	-7.127	-12.709	-9.7471	-7.297	-14.409	-11.194	-11.167	-13.28	-17.747	-9.3128	-12.598	-9.4891	-11.926	-12.023	-15.181	-8.4797	-6.4313	-15.663	-8.0331	-10.227	-5.4557	-11.606	-10.589	-11.916	-11.052	-14.305	-12.369	-14.486	-8.867	-8.1811	-7.9086	-9.5211	-12.236	-10.337	-1.6253	-8.6363	-9.5455	-8.3802	-15.849	-7.8165
-1.5626	1.5627	-2.7121	-0.83957	2.0605	-0.65536	-2.9079	-10.636	-1.2802	2.0875	6.4971	1.6855	-3.2799	-3.4725	-2.8474	2.4972	-3.1417	3.1643	4.4983	-1.3946	4.6957	-4.0854	4.9458	0.88708	1.0977	-0.10443	-0.82408	0.42797	-10.728	-1.1407	-2.0356	9.5561	-1.3162	3.6784	-1.1707	-2.3756	4.7795	-3.7781	-4.3883	1.6333	-4.4124	1.9444	5.6479	1.7897	-2.2918	2.4574	2.5972	2.644	5.2782	-4.8784
10.09	0.85191	5.1513	7.4813	9.2243	8.5007	6.6244	6.9525	13.702	4.7877	8.0534	7.7219	0.10038	1.0684	10.485	10.762	0.10705	12.977	13.594	10.994	8.7577	12.521	5.0249	8.0888	6.4383	5.1766	2.0352	9.3977	13.759	10.486	8.8159	7.1448	5.601	6.2995	3.2301	7.0871	8.1573	5.8773	7.9672	4.3246	3.8097	9.7797	9.0899	9.5639	6.1758	5.7455	12.096	2.0903	7.0133	0.38089
1.4433	-3.1877	-0.50982	-5.5074	0.21321	1.0842	3.3562	4.2096	-5.1544	3.823	-9.431	0.046906	5.1953	0.96638	-1.1262	-2.6496	-2.277	-2.1505	0.74633	5.5416	-0.031564	-5.8454	-2.1267	8.1918	-3.5955	3.4522	-2.8738	-2.4419	0.29523	-0.87954	0.45028	2.258	-3.8559	-2.1454	2.6548	2.0221	5.8968	0.13355	1.1196	3.4413	0.16106	-0.5429	-1.448	0.39939	0.20192	1.6379	3.7243	0.80873	4.0336	0.87508
14.337	6.6098	8.5368	9.9215	6.3631	10.354	8.7641	6.3314	12.573	12.994	11.267	11.286	14.729	6.9939	4.2302	6.0579	6.8107	13	13.83	8.6021	11.776	8.0555	6.3841	12.423	11.338	14.973	15.077	12.967	9.6431	6.1631	10.876	12.628	5.3883	9.3503	11.259	10.846	17.076	19.264	15.714	6.9489	9.6248	7.6553	7.8904	5.4544	6.8195	11.779	9.4598	5.7005	8.2064	5.3901
-6.6665	-0.040193	-1.8593	8.6835	6.6681	7.007	0.20585	6.1347	10.688	6.382	-0.20562	2.4092	-3.371	-0.39755	-2.7223	0.74379	4.2237	-2.8374	7.7193	-2.2435	10.046	3.5074	5.4711	-2.6758	9.0929	3.1166	4.7105	-1.4799	2.5829	5.0012	-2.5104	2.5011	2.9998	3.5786	2.2931	3.2997	3.7333	-5.8723	1.1502	5.6786	-3.5631	2.8783	0.050889	4.5047	-1.3795	1.7881	-0.1271	0.59688	5.3109	2.5557
-3.0921	-10.664	-8.0969	-2.1122	-9.3993	-2.4176	1.8666	-5.5827	-4.6828	-13.107	-9.0981	-6.5585	-9.0962	-3.0476	-5.6967	-10.062	-3.5271	-11.702	-12.154	-1.6351	-10.093	-9.8101	-7.8631	-8.6499	-7.2221	-8.7988	-7.4755	-1.0683	-6.8977	-8.4488	-6.0641	-4.1211	-9.2932	-12.568	-9.5063	-4.8822	-14.185	-2.6932	-9.3943	-14.893	-6.4982	-8.3134	-7.6439	-4.4593	-12.719	-4.2858	-13.994	-11.435	-6.4633	-6.5919
-4.4142	-5.2536	-4.7358	-4.3783	-3.1554	-8.5633	0.74686	-1.7776	-3.7775	-11.311	-2.9258	-3.2912	-7.0086	-3.5739	0.083555	-6.902	-6.4309	4.8817	-2.1209	-5.5517	-3.8319	-2.4345	-7.8574	-3.8338	-6.5459	-4.8271	-8.3385	-4.1268	0.72383	-2.1379	-3.9388	1.0732	-9.8079	-0.87485	-1.0192	-4.8712	-4.354	-0.28292	-7.9038	-0.67343	1.3857	-5.1208	-1.2922	-9.5049	-2.6633	-4.8607	-5.9453	-4.3481	-8.8855	-3.99
-3.4084	0.3018	-6.664	-3.9618	-2.1606	3.7322	0.034694	-2.8339	-4.8039	-0.87937	1.7189	-2.7256	-0.41429	4.6798	-0.066272	-6.091	4.7409	-5.2836	-6.1928	2.1408	-0.71959	0.48575	-8.8969	0.16786	4.6203	-1.2482	-0.74314	-0.43565	-1.8603	-3.3955	-1.6028	-5.0419	-6.611	0.85537	-2.4138	1.3277	-3.4384	-4.7899	-1.3635	-6.8482	-5.567	1.0435	-1.7869	-4.0041	-0.096508	-5.2307	-5.779	-1.3382	-2.922	-6.996
6.6511	3.1439	0.095765	-1.5958	9.7379	12.148	1.959	3.05	-0.72326	2.2994	-3.072	3.7705	3.7304	0.88868	0.71701	2.7395	5.3102	6.67	3.0317	1.0795	-3.0631	-1.6768	6.759	-1.3433	-1.8448	-0.59904	2.0429	1.4306	2.26	-3.2068	4.5421	4.717	3.8679	1.0353	-1.3619	-0.66586	2.1349	1.6501	-1.4716	1.4299	3.1942	-2.1671	1.5694	9.6286	4.8241	11.273	3.8025	2.4264	5.3933	9.61
-16.248	-12.464	-11.447	-10.631	-15.158	-8.2792	-5.6756	-7.5382	-12.502	-12.022	-5.5059	-7.1934	-10.442	-6.4986	-6.9851	-10.772	-5.813	-10.305	-12.722	-7.5507	-8.5939	-9.2388	-11.33	-6.8321	-10.688	-5.1031	-5.7083	-5.2334	-4.261	-10.037	-9.4772	-9.5373	-6.0874	-11.291	-14.304	-6.1568	-8.433	-10.542	-7.9024	-7.3098	-11.873	-7.6042	-5.7598	-13.24	-9.9858	-7.4527	-6.9146	-1.6404	-3.6351	-11.418
-1.5509	1.3277	-0.87589	-1.1685	-0.33618	-1.8818	-0.10388	1.4582	6.2204	-3.6483	-2.7159	5.7171	3.8883	4.6966	3.782	3.7839	-1.423	4.7332	-0.76952	-0.42102	0.45868	4.4637	7.5631	7.5856	3.4515	1.2732	-0.59335	-0.27374	0.33401	-0.92612	3.0515	1.4503	-5.6695	6.5565	-2.2678	7.7737	-2.9998	-3.5688	-2.395	-4.8123	-4.508	5.232	-3.3392	-2.8799	-0.94573	5.1511	-0.366	4.5002	4.2284	4.5288
-8.2604	-9.2389	-12.32	-6.7835	-9.3414	-11.192	-12.464	-6.6761	-11.75	-5.6603	-2.7376	-10.6	-7.7237	-8.1873	-7.1398	-6.6102	-11.187	-11.676	-10.914	-11.002	-2.6178	-9.3964	-4.4117	-11.954	-9.3792	-9.0486	-8.7773	-11.895	-6.0746	-8.504	-9.5611	-6.4429	-13.078	-9.4012	-10.506	-6.4625	-9.9598	-7.7048	-9.4068	-10.969	-9.7887	-6.9623	-4.6304	-1.3525	-10.033	-7.4174	-6.4582	-6.6406	-11.763	-8.9253
-1.7296	-8.0179	-2.7031	-2.9593	-2.0859	-4.7307	-4.1629	-6.8091	2.8542	-5.7602	-5.0423	-4.6585	-2.7293	1.6667	-3.5118	-6.5564	-1.7954	-2.4569	-3.8473	-4.4808	-6.1823	-7.1168	-8.3435	-3.5087	-4.1556	-4.698	-3.7398	-0.96003	-4.9206	1.9588	1.643	-6.4129	-2.3365	3.8252	4.6546	-3.7505	-8.066	-2.9048	-2.4625	-6.639	-2.3853	2.0745	-3.2221	1.9101	-9.3045	-2.5542	2.4309	-8.0252	0.23767	-3.0494
-13.625	-13.462	-14.023	-13.346	-9.798	-14.307	-15.781	-7.8857	-13.905	-5.4223	-8.6335	-10.555	-8.0899	-11.103	-7.7182	-12.69	-12.873	-11.488	-12.497	-9.5569	-13.525	-12.471	-7.6715	-5.3479	-11.506	-10.989	-13.798	-8.0357	-9.6826	-9.0129	-15.157	-11.406	-9.4739	-6.7899	-14.99	-11.98	-13.751	-13.02	-19.069	-10.326	-8.3394	-13.756	-12.73	-16.373	-6.7391	-9.346	-13.312	-17.619	-14.268	-12.862
0.45471	-0.27535	-1.1868	-5.0636	-0.21468	-1.7688	6.0072	2.916	-0.077675	-0.38443	-1.2799	3.9127	3.0354	-1.2159	9.2407	-0.19303	1.6277	-3.2162	5.6021	6.6216	-3.5495	0.096033	1.0056	4.682	3.1263	-3.0676	3.6584	5.1856	0.69147	3.4777	6.7699	-1.7611	-0.45955	4.504	0.44513	-4.6975	-5.0926	-3.2374	-2.7568	3.1391	-3.3575	5.3048	-5.8173	-5.1685	0.86728	3.9048	-4.4841	-3.6498	1.2742	-0.93911
-0.37872	-0.20643	1.8735	2.1782	6.3888	-1.9596	10.177	0.94365	-6.8054	0.76837	2.7581	-1.7123	1.2536	3.5537	-0.85984	0.42299	-0.95211	0.86636	0.83047	4.5708	0.5078	-0.74544	-2.3066	-5.2096	5.6395	-0.41567	-2.8221	1.5342	-2.4568	6.5818	0.8486	-0.054707	-1.2941	-3.2547	2.7236	3.2559	-0.91114	4.6987	-3.6584	0.30966	-3.0197	3.8806	4.6661	1.9116	3.0159	0.72238	2.888	0.91918	2.3234	-1.9268
2.7512	-0.11378	-0.75911	0.57136	3.7406	2.1614	-4.5105	-0.47388	-1.7247	0.50161	4.194	1.6472	-7.2718	-2.2974	-4.6075	-3.6473	0.49424	-3.9426	0.98353	0.87978	-1.1733	0.78748	-4.1998	-5.9876	-0.52826	0.3672	-3.9446	2.6988	2.4466	4.5786	-2.6472	-8.2611	2.1467	-4.4359	-3.5698	1.1351	-10.844	1.4672	1.6874	4.4379	-1.6524	-4.9477	1.7782	1.0784	1.458	5.8964	3.9517	1.2623	-7.1869	0.086421
-1.6986	-0.92207	-2.787	-4.4569	-1.0415	0.4454	-2.555	-8.5645	-1.1825	3.0866	-5.1794	-7.8387	-3.2233	-4.0963	-0.11676	-2.0015	2.9594	-0.73869	-6.5343	-7.9098	-5.8128	-7.8675	-11.94	-6.3279	-6.4323	0.9891	-1.9022	-1.7856	-0.7356	-7.055	-0.75901	3.7878	-0.22572	-2.38	-4.037	-2.9164	3.2943	-6.0096	-11.572	-2.686	-4.1212	-0.58493	-4.8321	-3.1006	-3.7709	-9.302	-0.1719	0.7249	-3.9663	-3.2058
-5.804	-6.6629	-4.3361	-5.005	-5.7174	-5.3359	-2.3681	-5.5891	-3.8012	-1.6738	-5.9323	-11.332	-6.5792	-8.0776	-2.5753	-1.3677	-5.3919	-3.7074	-4.2235	-3.9016	-4.6084	-7.6817	-3.6177	-2.3493	-7.9989	-10.422	-7.2815	-10.159	-3.2039	-4.568	-6.0121	-0.42049	-8.9783	-8.199	-10.213	-5.9514	-5.2397	-1.4602	-3.9775	-11.085	-6.4652	-7.7043	-12.512	-1.2365	-13.185	-4.2175	-10.385	-3.6386	-5.5202	-6.4707
-3.4769	1.0818	-1.9798	0.71116	-1.6868	0.47878	-7.1393	-2.1329	2.0134	1.1671	1.4028	1.5224	6.0664	-1.5638	8.9249	1.8186	0.73478	4.7994	-3.5093	3.1706	-7.313	-0.83418	6.1045	1.2929	-3.5465	-0.41553	-6.2509	-0.15583	-2.0649	4.4556	3.0408	3.0205	4.3126	1.5121	0.31449	6.9706	1.3072	2.9022	-1.7282	-3.0584	4.9402	0.09758	-0.99911	-0.75458	-0.67036	0.6249	1.4476	0.22221	-1.3586	-0.54784
-13.655	-4.6612	-6.5195	-7.9163	-5.8017	-8.8341	-7.1591	-9.9049	-6.4931	-7.197	-5.6791	-5.644	-7.8119	-7.8768	-9.6778	-5.086	-5.2898	-10.215	-9.2945	1.0676	-8.2885	-6.4158	-10.13	-0.12305	-10.78	-5.1424	-10.802	-5.8669	-7.4151	-4.1569	-9.4674	-6.345	-7.7834	-9.028	-9.202	-3.0102	-10.573	-5.4627	-3.9882	-7.4388	-5.8906	-7.7185	-10.132	-10.665	-10.014	-9.8484	-6.8392	-10.019	-0.2612	-6.7525
10.991	12.229	8.8403	4.3633	8.2077	11.557	6.872	10.887	7.6299	3.8435	13.437	6.9087	4.0461	5.1882	-2.079	7.4617	12.729	16.429	9.2695	11.126	3.0615	9.0154	9.8503	8.9975	9.005	3.8834	9.4492	12.086	6.0062	10.599	10.832	12.77	8.3934	7.3436	11.319	15.402	8.9406	5.9216	7.9167	11.417	5.9358	6.6945	3.127	10.329	15.841	7.2482	7.9938	4.1269	15.673	6.9856
-13.76	-8.4345	-8.6786	-0.47833	-11.969	-4.7812	-11.937	-12.196	-6.5665	-10.639	-6.0075	-8.2861	-10.333	-15.545	-7.9055	-12.187	-6.3316	-12.018	-6.9351	-10.83	-15.595	-8.1947	-12.113	-1.6721	-9.5459	-8.1305	-11.799	-10.976	-4.093	-6.9484	-3.7518	-8.7774	-9.0599	-4.7723	-5.6243	-7.4495	-14.367	-7.6234	-9.6482	-7.7355	-5.3186	-7.544	-10.81	-6.8281	-11.247	-3.3048	-9.7905	-8.6924	-11.202	-7.2004
-11.804	-10.407	-13.829	-8.1188	-12.668	-3.3131	-8.185	-11.493	-11.306	-14.935	-14.421	-11.633	-13.299	-10.751	-11.382	-9.0329	-15.481	-11.326	-18.1	-14.132	-19.856	-8.7555	-10.722	-14.124	-14.775	-10.901	-10.782	-7.5291	-1.1978	-10.638	-12.755	-7.5192	-5.7447	-5.1402	-7.9776	-10.109	-6.7202	-14.588	-6.0225	-15.428	-8.1772	-8.7513	-6.4436	-8.6619	-9.1442	-4.6289	-10.753	-13.741	-9.3627	-11.952
-14.347	-14.335	-13.706	-11.603	-15.944	-10.95	-10.702	-14.857	-14.299	-7.9212	-13.756	-15.29	-14.063	-11.266	-13.882	-2.3957	-10.335	-14.554	-9.3873	-15.306	-8.6004	-15.978	-16.23	-11.383	-9.1589	-8.4711	-11.504	-10.345	-11.119	-16.328	-13.852	-10.841	-16.24	-10.007	-15.154	-12.164	-15.651	-9.6597	-15.043	-10.637	-10.987	-15.32	-16.258	-8.7435	-14.871	-12.856	-14.365	-9.0439	-11.352	-6.7935
-4.2401	-2.0345	-2.5929	-6.6608	-5.0374	-0.15991	-3.8317	2.3129	-11.163	-5.9508	2.5064	1.384	3.5834	-7.251	-2.043	-3.5411	-13.62	-4.2672	-2.8638	1.1234	-6.9977	3.6981	-5.1043	-1.2876	5.1667	1.1236	-2.4499	4.6953	-4.898	-11.33	-0.72729	-4.4979	-4.1877	-8.3832	-6.7169	-1.084	1.7917	-0.92163	-0.90306	-1.3112	-2.3784	-5.731	-2.7257	-11.599	-2.5108	-2.2243	-5.4003	0.85789	-3.2587	0.86632
-11.349	-10.233	-16.469	-12.086	-15.18	-6.5045	-1.0655	-12.622	-9.5403	-6.9933	-11.713	-3.4658	-9.6105	-10.683	-12.055	-12.915	-12.389	-11.814	-19.156	-10.485	-7.3429	-15.02	-11.859	-8.8835	-13.79	-12.761	-12.568	-13.888	-13.672	-8.7674	-12.288	-10.046	-11.296	-14.42	-7.8175	-13.133	-10.405	-13.244	-13.579	-10.848	-10.7	-8.7084	-6.5015	-12.381	-9.2264	-17.085	-6.1705	-13.54	-10.925	-5.708
-7.8177	-2.4548	-7.8325	-4.4338	-1.2773	-0.19426	-3.0075	-0.18588	-1.294	-2.3919	-2.4643	-2.4476	-3.3054	-1.8624	0.81715	0.6142	2.1264	0.10648	-9.9088	0.44994	-0.72988	-1.3344	-0.48716	-8.3687	-2.1603	0.19547	-3.3389	-0.55009	-0.10221	0.73517	1.89	0.31629	-7.1478	4.0133	-3.605	-1.3915	-2.653	-3.2386	0.21307	5.5628	-3.4881	1.4652	0.39608	-2.6297	1.5425	-0.043379	-4.4745	-5.865	2.6126	-4.111
10.434	8.9596	16.149	6.9424	8.4794	7.1669	11.102	7.5538	10.373	10.536	10.349	5.6702	1.5837	7.5467	15.238	6.8826	6.5308	9.789	14.872	6.8307	16.594	14.363	9.1201	6.0337	13.828	8.262	9.5191	14.555	16.016	8.9054	13.564	8.9983	9.0778	12.907	7.2119	12.113	12.088	11.134	8.6835	13.433	8.1554	4.1631	7.1122	11.257	7.754	8.3659	5.008	13.246	7.6396	16.774
7.2347	7.1085	5.8205	4.8463	-0.43712	6.1101	10.424	6.8203	-2.6769	7.4879	4.2451	8.4054	5.5768	2.1149	5.5835	-0.96008	0.96225	0.99231	1.3419	9.2367	8.1868	3.8005	1.9599	1.7711	8.1164	2.5155	-2.4443	0.53946	2.5775	3.0219	4.4025	-3.8819	7.0635	4.6874	11.322	3.4946	6.8918	1.4055	-0.55838	2.0068	4.7506	1.2636	2.6503	4.0499	3.1389	3.5989	-2.3117	-2.0735	1.8856	3.3415
-10.237	-11.635	-12.718	-15.142	-15.381	-9.1091	-15.451	-11.742	-12.974	-11.848	-12.874	-18.36	-19.15	-14.123	-11.384	-12.457	-15.879	-15.355	-12.061	-14.259	-12.989	-16.085	-9.5563	-9.3514	-9.8145	-10.324	-9.1205	-14.122	-14.942	-10.306	-9.2998	-13.661	-11.669	-17.545	-12.986	-11.123	-11.645	-16.32	-14.906	-12.711	-15.763	-10.648	-15.058	-17.48	-9.0242	-8.8303	-1.8169	-9.3619	-14.664	-21.126
0.90378	2.6479	5.5814	-5.0251	-0.91673	-1.0858	-1.3063	-2.0725	-2.8819	-0.45418	-1.5468	0.48334	3.7885	5.0692	1.2179	5.708	0.7949	4.4091	-1.0011	-0.75476	6.832	6.7609	2.6145	5.2501	1.6735	8.5216	7.1918	4.9389	-3.0363	2.4591	9.5267	-4.1992	-3.9248	2.948	4.5845	-2.2148	2.4947	-1.3084	3.22	-5.9689	-0.54912	-3.0511	4.0546	2.5875	-5.4163	0.44353	3.9937	-0.951	6.1813	-2.7428
-1.8444	2.1585	3.3146	2.5801	4.6337	-4.5143	-3.2562	-0.93536	4.473	10.134	-2.1259	-1.7025	4.6396	3.4419	2.0113	-3.7287	7.2987	1.8677	-2.1657	5.4981	0.22516	-8.7064	-3.6497	3.1082	-1.4267	1.795	1.2281	1.6851	1.1678	3.7241	5.3948	-4.1995	0.25737	-4.168	0.021496	-5.1687	-1.9288	5.8974	1.0988	-3.8325	-5.6868	-10.188	3.2267	0.23339	2.7191	1.5187	-5.8938	2.7637	3.7887	-2.7451
-12.796	-15.509	-17.355	-10.731	-10.743	-10.992	-13.398	-9.5909	-9.3129	-8.7632	-11.153	-11.897	-11.461	-12.867	-8.6433	-14.489	-16.283	-13.226	-11.057	-8.7737	-17.946	-8.2238	-11.869	-8.418	-6.0267	-5.386	-7.2714	-8.3977	-11.021	-9.9028	-12.955	-11.694	-15.46	-16.529	-4.8081	-9.0513	-16.956	-10.555	-11.241	-13.472	-13.167	-11.546	-12.308	-13.532	-11.283	-15.825	-9.4523	-7.913	-12.469	-10.521
6.7287	10.873	8.9464	1.8258	6.0797	9.3389	1.8965	12.797	7.6503	6.9797	9.571	13.908	11.138	8.5855	12.428	8.4921	5.5302	8.5435	4.6828	7.903	6.6363	9.3696	12.576	7.0922	4.7256	1.6257	9.117	10.611	11.372	6.8181	10.03	6.9789	8.7217	4.7745	9.702	10.105	11.453	7.5761	5.5587	10.415	3.7393	6.2969	12.004	13.374	2.3951	5.1344	9.3245	9.4567	-2.0543	5.4199
-2.7113	-3.0998	-8.9563	0.66096	-2.0648	-9.3568	-1.743	0.53967	-3.6155	0.04541	0.75578	0.27534	1.7827	1.3079	1.6079	-2.4302	-8.0514	-5.1797	-2.3082	-4.3721	-9.1549	-3.0363	-2.1425	0.99601	1.6676	-1.8104	-2.7719	-4.0176	-5.3016	-4.4201	-9.4168	-5.2562	-5.4983	-5.0175	0.66	-3.7777	1.4683	-5.2829	2.0912	-1.3535	0.47351	-5.366	-0.092239	0.93704	-4.9667	-3.87	-7.1209	-5.4396	-5.5849	-1.1094
-7.0867	-0.93947	-5.1486	-5.4612	-6.0205	-6.6197	-1.7804	-0.25075	3.8835	-2.8013	8.8059	-0.48622	1.665	-0.20032	-4.1331	-0.42623	-1.7347	5.7663	1.8999	3.1566	-1.358	0.49968	-2.6094	-1.1157	-0.9557	3.1077	-6.3326	-0.58462	1.1507	-5.11	-3.3948	-3.0308	1.5054	-0.89945	-1.8333	3.5291	-7.1712	0.58052	4.0003	2.6751	0.48333	6.366	0.53982	-4.2971	0.67856	-3.2192	-4.3269	-8.1488	-1.6436	1.7824
0.12856	-8.0705	-11.368	-8.9457	-4.9151	-0.53882	-14.613	-1.6961	-2.5256	-2.092	-3.1381	-0.79722	-1.4269	-2.0103	-1.1533	-1.5447	-5.929	-0.25889	-3.0247	-1.3932	0.72497	0.85927	-2.1735	-2.6577	-1.95	-2.3711	-1.6225	1.1923	-3.6053	-2.4755	-2.1327	-3.4944	-1.4436	-3.2343	1.1994	-2.6335	-4.0723	-1.4898	-7.5328	-0.9185	1.6589	-2.2725	-1.6146	-7.6	-7.7568	-4.1726	-0.74084	-4.4709	3.4673	-4.3089
1.844	-6.1049	0.084288	3.2762	-3.043	-8.0276	1.9142	-3.9893	-1.3266	-4.9963	-2.8303	4.2325	-6.8303	-2.4692	-1.156	-2.7345	-2.5897	-1.9382	-2.1149	2.6917	-0.2621	-4.2333	0.3345	1.5779	-0.41185	-6.8823	-3.7952	-2.3176	-5.2742	-7.9114	-0.75572	-9.0604	4.4811	-7.5419	-9.0913	1.4093	-5.2575	0.41262	-9.3563	-13.647	1.1998	-8.7325	-0.35428	-1.3939	-7.9591	3.8235	-4.4891	0.059252	-6.0386	-6.5967
0.47579	1.3693	1.7263	-0.069302	-3.7578	-5.5116	-0.97081	1.6733	4.0298	-1.6714	5.1408	-0.07209	-3.0706	0.65638	-0.77804	-1.9095	6.2151	1.7429	5.3052	-1.9904	8.0848	5.4689	-1.7834	4.1892	0.2111	0.58895	-0.41909	2.0393	-4.9366	0.6848	0.95862	2.6053	-4.322	-3.2528	-4.0612	1.3423	0.4539	-3.0147	6.4087	4.4707	-0.1915	2.8644	0.19016	-2.3434	-2.1305	-2.1746	4.4697	-1.0344	1.425	3.4785
-23.162	-8.8371	-20.848	-10.948	-9.3258	-17.592	-10.295	-7.5958	-17.402	-16.133	-15.325	-0.013278	-9.7991	-9.4156	-6.12	-13.318	-10.605	-10.13	-12.77	-14.908	-10.81	-12.056	-16.937	-11.656	-10.49	-18.293	-11.599	-9.4936	-9.6398	-12.667	-1.1976	-19.983	-13.309	-8.7692	-15.656	-6.9709	-11.822	-13.015	-16.823	-12.273	-10.212	-16.798	-16.199	-13.989	-8.6267	-10.666	-15.904	-17.208	-15.427	-15.106
-12.49	-11.282	-12.984	-10.312	-12.262	-14.16	-13.066	-7.7971	-10.548	-17.271	-14.433	-15.566	-17.367	-12.688	-12.459	-12.15	-13.199	-17.292	-12.149	-13.03	-12.19	-4.682	-17.211	-10.768	-15.138	-14.26	-15.148	-17.196	-16.551	-12.082	-10.147	-16.946	-10.699	-13.227	-12.739	-7.0639	-16.885	-17.966	-3.6344	-12.725	-19.541	-14.245	-13.464	-20.775	-15.708	-12.656	-14.254	-14.899	-11.313	-16.044
-5.117	-3.5247	-2.3496	-1.3174	1.1526	-6.9048	-0.83271	-1.3944	-3.4923	1.9377	-0.064489	-3.0899	-2.5536	-5.0916	0.10945	4.9425	-1.8344	-0.28196	1.5874	-2.3759	0.24409	-2.0925	-0.91208	4.5071	-1.6908	-7.0133	-1.2397	-3.176	1.8047	-12.142	0.28516	-2.6047	-5.2951	-6.0037	1.3277	2.4915	0.41645	-2.8394	-0.91906	-0.79461	2.6917	1.1483	-5.3484	-1.7001	-3.414	5.1845	-1.9844	-7.1026	-0.92715	-4.9821
-12.654	-13.056	-3.0898	-15.441	-12.962	-9.0593	-10.993	-9.8361	-9.1867	-10.445	-13.916	-15.198	-5.8231	-13.873	-9.1575	-3.808	-5.7282	-9.4123	-10.426	-12.082	-10.356	-4.0322	-12.04	-7.0979	-10.289	-10.409	-7.3937	-15.367	-9.9148	-11.273	-8.2241	-12.367	-6.2566	-9.0913	-5.2946	-15.969	-11.645	-11.647	-12.215	-4.0364	-9.6274	-14.368	-7.451	-12.134	-8.4024	-17.802	-4.9219	-5.981	-4.7	-12.553
-6.0218	-1.2113	-6.0316	1.5413	-3.6041	-0.72815	-4.7422	-7.8487	-2.2694	-9.4602	0.89419	-5.3016	-1.1442	-5.8724	0.53743	-3.884	-8.9748	-1.6928	-1.0192	-4.8886	-6.3701	-5.4298	-7.295	-8.718	-3.0783	-3.9317	-11.433	-7.5644	-6.5692	-5.9135	-5.5149	-1.1158	-4.8198	-5.9163	-15.046	-4.8986	-7.3703	-7.3243	-1.8877	-9.6013	-7.274	-7.2799	-3.5246	-9.2566	-5.1298	-1.2988	-8.2996	-3.6999	-3.0354	-5.789
3.021	6.5507	1.8934	3.2118	-1.2007	1.2854	9.4925	-6.1734	2.0472	2.326	8.9559	4.9754	4.7254	0.46039	-2.1616	3.7947	-1.4994	2.4674	5.7389	-2.8775	4.9176	0.74979	3.3878	-1.2851	3.8035	4.2014	2.1609	4.2486	-0.52122	-1.8485	1.4334	2.9796	-1.1399	0.25995	2.9019	9.6009	-1.5872	-1.2067	-2.3974	3.008	6.6704	6.3795	-0.17928	1.8706	3.6374	0.95423	1.8037	3.1376	2.5794	3.2452
0.32984	-3.6741	1.2628	-2.994	4.3944	3.4324	-6.1501	5.4107	-5.0085	-1.2353	3.8949	1.2844	2.6288	-5.035	-0.016307	4.9674	-1.6105	-2.6491	3.987	3.8328	-1.5031	4.9082	3.1492	-2.166	4.1225	4.3506	-10.585	2.3649	1.4397	0.075841	-4.0883	3.3663	5.8486	1.5458	2.9657	-1.9644	-1.2476	-1.5165	-2.5301	-1.8141	-1.3109	7.557	2.0208	-3.2563	-4.6522	1.298	-3.3193	-1.1728	-0.58428	4.4281
-8.134	-9.6996	-12.664	-7.7329	-4.7885	-8.5753	-9.4569	-5.2721	-8.2979	-7.7027	-11.237	-12.461	-13.031	-12.362	-5.7096	-4.9086	-6.615	-11.767	-11.948	-11.603	-12.463	-9.9922	-10.115	-14.073	-8.5063	-10.414	-13.679	-9.2685	-9.1376	-3.9255	-11.14	-6.2188	-7.2101	-7.7891	-8.4639	-11.279	-6.4555	-5.7887	-17.23	-13.803	-6.1148	-7.0336	-6.0269	-6.2499	-10.854	-19.26	-6.9139	-7.9519	-3.0311	-7.2459
-6.9677	-9.1142	-3.498	-3.9422	1.2664	-2.2616	-4.4965	-7.4125	-3.3961	-3.1427	-9.1048	1.6505	-10.964	-4.4835	-4.6431	-7.0553	3.7612	-3.9399	-3.078	-9.9559	-8.9352	-3.0421	-4.7587	-6.9382	-6.5917	-7.4167	-8.676	-1.3972	-5.9821	-1.2449	-5.1298	-3.5987	-4.3655	-6.2937	-2.6699	-1.4039	2.021	-4.9356	-1.2417	-4.5787	-5.2983	-9.1203	-3.8376	-2.2859	-2.9517	-2.6038	-7.8933	-3.3595	-7.786	-5.1356
-6.8882	-8.622	-12.137	-14.684	-11.36	-9.7826	-19.409	-17.291	-10.859	-14.485	-5.8023	-5.5125	-4.2881	-8.5793	-10.739	-12.075	-6.7676	-12.753	-15.8	-13.264	-9.7765	-5.6795	-16.771	-11.149	-11.687	-9.412	-10.927	-15.935	-19.654	-11.092	-13.433	-16.472	-14.251	-7.2497	-7.3039	-8.3744	-7.1694	-5.0614	-12.854	-12.252	-15.602	-10.116	-14.554	-14.611	-12.629	-13.412	-14.344	-9.2692	-12.818	-12.472
8.2658	5.3097	5.5294	1.6678	9.1567	12.606	17.112	6.0631	11.689	0.89969	1.158	13.771	6.8845	7.1032	8.8587	8.4943	13.618	5.4223	7.5677	5.4221	7.4763	6.9406	4.3304	6.5679	3.772	9.0184	6.379	-0.348	5.1054	2.4596	5.602	7.2146	4.8054	12.175	5.6898	2.2957	6.1945	5.1633	5.3252	7.5354	10.552	9.9879	14.705	10.037	12.954	8.2109	-4.1842	3.0445	8.2771	6.546
9.0054	4.8626	4.0475	7.8722	-7.76	3.9839	2.9687	2.9019	0.11689	3.7836	4.491	1.1288	1.4854	0.74075	1.0941	4.247	3.7066	4.4863	9.2515	3.3062	3.9429	0.26718	2.5025	2.4256	-0.53215	1.2403	7.541	4.5942	3.75	9.152	9.1225	2.7768	3.1722	-3.8999	6.4495	1.0597	5.6147	-2.4876	-2.0352	2.9028	1.8687	3.2981	5.2879	-0.27291	-0.336	7.2396	7.5609	4.2144	3.5929	10.997
-14.784	-6.687	-2.3678	-18.044	-11.076	-10.366	-6.5967	-7.6131	-12.566	-9.724	-11.061	-12.783	5.0808	-10.928	-9.2499	-15.72	-6.6736	-14.413	-22.665	-12.525	-12.973	-15.47	-10.16	-9.6688	-9.6336	-13.257	-12.592	-10.011	-8.4433	-7.1885	-19.467	-4.1255	-10.16	-9.9225	-10.381	-18.514	-9.1686	-12.024	-11.287	-8.4099	-8.6334	-11.762	-15.966	-9.5293	-5.5496	-9.9296	-11.145	-13.404	-13.614	-2.9183
-17.017	-19.791	-4.2727	-15.099	-14.774	-10.458	-14.44	-12.772	-17.68	-8.0047	-13.229	-9.7493	-7.658	-14.914	-12.926	-16.929	-18.514	-4.5965	-16.298	-10.51	-17.568	-12.976	-17.807	-11.286	-17.841	-18.456	-13.052	-18.232	-16.895	-17.277	-18.657	-18.265	-12.607	-16.494	-11.865	-9.8801	-16.702	-12.641	-16.736	-15.661	-9.2164	-11.542	-10.248	-10.762	-14.603	-18.013	-18.401	-16.723	-15.432	-6.8813
4.8182	16.388	5.5638	6.6922	7.2136	10.091	3.9512	9.7425	2.4433	-1.7224	5.2237	3.8747	2.7148	6.3586	6.37	7.565	1.3668	7.6049	7.7081	10.413	9.8356	6.868	5.9067	1.0959	3.7699	-0.56884	10.264	3.7295	9.5502	12.794	4.5522	7.1638	2.3493	4.922	2.0803	9.7117	9.4927	11.061	7.5758	9.2518	15.853	9.3168	13.11	6.7782	8.3092	6.4769	6.5646	7.6062	4.6994	8.0593
-11.995	-14.282	-17.116	-13.065	-4.6935	-13.348	-16.191	-17.985	-17.818	-9.8816	-15.16	-14.265	-11.995	-15.301	-22.417	-16.103	-9.4061	-17.628	-10.429	-12.079	-11.89	-17.841	-16.101	-16.456	-11.334	-9.0274	-15.027	-15.624	-12.504	-13.056	-16.066	-19.821	-15.138	-16.507	-13.865	-18.128	-8.6167	-9.5852	-19.801	-12.456	-7.6731	-12.205	-14.18	-15.132	-16.793	-11.573	-5.7134	-12.207	-11.138	-8.5223
-16.919	-16.196	-25.702	-13.347	-21.294	-19.636	-19.754	-26.123	-24.607	-26.761	-24.705	-22.187	-15.17	-20.124	-18.629	-19.803	-14.764	-22.22	-25.328	-17.374	-18.376	-14.169	-19.073	-18.1	-22.811	-23.067	-17.56	-22.862	-21.027	-16.111	-17.363	-21.347	-19.656	-19.81	-17.786	-18.746	-13.406	-26.275	-20.495	-19.761	-23.561	-24.353	-15.789	-18.542	-24.432	-17.286	-14.561	-27.492	-19.406	-18.211
-1.4532	0.8945	-1.7235	2.0748	2.0844	1.1086	5.1429	-0.9167	5.7975	0.75119	-3.4654	-8.2485	-1.5347	-4.3937	-7.0963	1.0168	-3.7216	1.277	-1.2628	3.1469	-5.9835	-2.6489	-0.75984	-0.53286	5.4603	-3.9756	4.4534	0.015217	2.8042	6.3901	6.2834	0.2586	3.5975	-2.6967	-3.3627	0.84445	7.1195	-0.5484	5.9027	2.1637	0.43311	5.6302	-1.5999	0.33697	0.678	3.9041	-1.1076	-1.2596	-2.6842	2.2445
-0.91243	-1.363	-1.4002	3.0619	1.5298	0.099063	-1.5097	-7.0881	-2.9772	2.742	-7.523	-1.2093	-6.5583	4.4088	-8.1435	0.89851	-3.3639	-0.60401	-1.1659	-2.5587	0.25579	-4.4651	0.1878	1.3979	-4.1813	0.17423	-6.321	2.0329	1.8329	2.1986	-0.58829	-0.79054	-1.9741	-2.5542	5.1943	5.2704	0.87472	9.977	-0.53342	-0.88883	0.058435	0.10675	-6.8363	-3.1375	-2.1514	0.30557	-1.3771	-0.65944	1.0495	-3.6055
-9.0924	-15.1	-13.778	-9.3065	-7.5011	-12.793	-13.347	-3.1601	-2.8976	-4.4564	-9.6606	-8.4922	-4.3505	-5.3475	-10.036	-9.2775	-14.774	-13.54	-9.3583	-8.5709	-5.9053	-6.9499	-4.9047	-6.3805	-5.4173	-10.511	-11.257	-8.2805	-3.4031	-10.148	-7.6724	-7.8323	-8.7963	-4.72	-8.8372	-10.823	-6.8542	-6.7432	-1.1473	-7.6432	-11.469	-5.6977	-11.031	-6.5977	-12.381	-9.4336	-15.786	-9.619	-6.1082	-10.026
-5.0244	-13.491	-15.622	-11.786	-9.0025	-15.722	-17.796	-5.7396	-16.014	-7.5897	-14.256	-10.624	-9.4778	-16.676	-11.069	-8.8291	-13.801	-14.643	-10.345	-17.891	-14.693	1.9835	-16.511	-15.745	-16.934	-16.454	-11.049	-12.406	-14.912	-17.142	-11.223	-11.077	-10.25	-9.4045	-12.092	-17.302	-7.159	-19.309	-7.4628	-18.731	-14.617	-13.661	-9.5183	-12.84	-9.2862	-18.085	-14.61	-10.176	-18.46	-10.401
-6.163	-7.7007	-3.1238	-8.4638	-5.3032	-11.161	1.2372	-3.6437	-12.54	-7.442	-10.104	-11.858	-7.786	-10.505	-7.7177	-1.8835	-9.5687	-7.7109	-7.3669	-7.7788	-10.957	-5.6872	-2.2262	-4.216	-9.1571	-10.495	-4.3462	-1.1536	-7.89	-8.835	-8.4143	-9.6603	-8.2416	-10.149	-7.3195	-3.2818	-8.482	-1.3432	-8.213	-14.557	-7.7764	-1.3798	-11.067	-8.0881	-2.3533	-9.8223	-0.95814	-10.905	-9.2466	-2.2258
-0.14825	0.71906	-4.0369	0.38489	-1.0671	5.233	-3.545	-1.6185	-1.2268	1.6878	-1.8102	-3.9388	-2.4534	-0.95134	-1.0428	-7.8249	1.1401	-1.9918	-4.0778	-3.2677	1.8141	-3.3577	0.84174	-6.3196	-6.3659	-5.3032	-0.093104	-4.7951	0.32921	-4.9686	-1.6043	-4.603	-1.7471	-0.58231	-4.3295	0.5963	-2.3535	-2.0619	-4.8218	0.96042	0.62763	-4.1334	-11.642	-1.6975	2.9753	0.50081	-5.7376	2.1844	-3.1851	-7.2905
-22.153	-20.889	-18.918	-18.005	-18.473	-22.871	-19.126	-20.119	-19.037	-21.007	-14.628	-20.704	-19.519	-20.69	-23.097	-21.851	-9.8722	-21.726	-20.082	-23.619	-19.678	-18.722	-19.83	-22.627	-19.802	-18.039	-19.901	-24.999	-22.065	-18.495	-20.071	-18.151	-13.491	-19.655	-21.889	-23.021	-21.759	-15.407	-25.004	-25.038	-16.012	-24.878	-28.052	-19.947	-23.836	-11.391	-19.531	-23.089	-16.018	-15.027
-5.4667	-3.8319	3.0332	2.2771	2.5444	5.5418	6.0585	-3.4109	-1.7424	1.8441	-2.2438	-1.336	5.1416	1.0363	-2.0842	-1.7035	-1.3157	-3.5932	0.17382	1.9231	1.2836	-6.8268	3.1035	6.175	0.45584	5.079	-1.8924	5.2158	-0.66107	-1.0229	0.1141	0.89978	0.028128	3.6883	5.2436	-5.0036	1.0085	-3.9437	-2.953	-0.015532	-2.5473	2.7955	2.4692	-1.4244	3.9243	-0.064005	1.8497	-0.017697	3.4826	-2.8157
-4.3135	5.5526	-5.6521	4.4508	-1.7358	2.0827	-1.8219	2.584	-1.2633	-3.6134	-6.4666	4.5144	-2.7394	-2.2262	5.8872	2.9903	2.6868	0.69725	4.1575	0.55507	-5.4594	-1.747	-8.3197	1.498	-3.4784	3.6353	-1.6442	4.2196	5.3676	6.7298	3.2396	-0.9747	-3.2996	1.2783	-1.217	-2.7744	-2.1712	5.9885	2.9205	-1.3771	0.90043	2.9002	5.1553	0.42354	1.7372	-0.26052	-2.5388	0.69092	1.412	-0.32234
-6.6085	-3.6755	-5.51	-9.2606	-6.2128	-5.8861	-6.6679	-10.311	0.023885	-3.5569	-4.1953	-4.2173	-5.1537	-5.953	-5.1065	-3.288	-7.4902	-8.786	-3.6289	-0.95089	-8.0436	-6.2432	-4.1661	-4.0858	-12.385	-0.99445	-8.9578	-7.8762	-1.8191	-6.4949	-9.3965	-8.02	-10.47	5.2093	-9.798	-0.48228	-8.3004	3.246	-8.0008	-5.7305	-2.4761	-2.3342	-0.70577	-1.8749	-2.7349	-5.9375	-2.1762	-6.4143	-0.84015	-9.1755
-13.25	-17.144	-13.321	-23.164	-20.341	-14.981	-17.995	-11.735	-13.107	-12.874	-8.8564	-11.566	-16.998	-11.885	-15.794	-10.46	-20.504	-11.633	-18.066	-13.458	-9.1762	-15.256	-14.615	-21.118	-14.004	-13.398	-17.829	-11.529	-17.299	-12.211	-14.005	-16.61	-12.786	-15.218	-13.204	-12.04	-10.01	-11.024	-13.846	-17.523	-11.961	-16.635	-12.867	-20.101	-15.536	-15.257	-15.928	-15.2	-16.07	-10.781
-1.662	-4.3052	-14.483	-7.748	-8.1822	-0.19543	-2.4834	-4.0398	-7.3175	-7.6312	-6.1364	-10.6	-12.728	-2.4717	-8.6508	-3.061	-6.3328	0.36175	4.2397	-4.2068	-0.49969	-6.4588	-5.2302	-8.0163	-2.6063	-8.2914	-5.3948	-3.8291	-9.9071	-5.4072	-8.5167	-4.3676	-2.5018	-5.1654	-4.2315	-4.5461	-5.8427	-14.565	-4.1198	-7.5517	4.6035	-11.701	-8.7677	-2.5146	-1.0113	-8.1701	-9.3812	-4.6264	-6.7423	-6.8564
1.0034	-7.2116	-6.0763	-2.8288	-6.625	3.2793	-1.9873	-1.3316	0.53149	-0.22172	-5.4049	-3.4627	-0.61816	-3.7986	-3.7514	-2.1214	-2.0637	-8.4123	1.5124	-1.8499	-1.0313	-2.5387	-2.3445	-4.4593	-0.48402	-9.5353	3.2528	-8.0884	-8.5132	1.7076	-0.45731	-0.18733	1.7066	-2.6992	2.5654	-0.14368	-5.2568	-3.3869	-8.3707	1.0854	-1.7	2.191	2.3078	2.8931	-1.6481	-2.7937	-4.187	-1.5929	2.6053	-0.11539
-14.831	-15.545	-18.124	-10.191	-13.263	-21.036	-10.082	-11.893	-15.326	-17.6	-10.472	-13.396	-19.806	-13.84	-12.167	-13.824	-23.294	-5.1939	-16.972	-9.9305	-13.436	-12.057	-11.446	-13.01	-7.4908	-9.43	-16.993	-15.071	-15.999	-13.867	-12.079	-16.501	-17.249	-8.9658	-13.827	-12.904	-9.1236	-14.8	-13.035	-22.989	-12.805	-18.145	-13.64	-13.198	-8.5573	-9.5859	-11.711	-4.0743	-13.592	-11.898
1.0222	1.8296	2.3538	9.178	2.4976	2.3007	-0.66662	5.4469	-4.4338	1.5996	8.3314	1.6042	-1.3848	2.0164	-2.4428	5.0016	2.6293	-5.9798	1.2429	5.7695	3.2233	8.3321	-0.22611	-1.5724	8.6808	-5.3575	2.482	3.4458	-3.2216	4.4378	3.4436	-2.3438	1.4366	-2.2577	-0.77798	1.5601	3.1922	-0.7355	-0.45735	2.9131	1.4953	6.1256	6.2203	-0.18805	2.2401	6.8281	4.6202	4.9454	-0.57185	5.2089
-1.0875	-5.0854	-10.636	-3.5291	0.51379	5.1897	-10.364	-5.6265	-3.0335	-4.7512	-2.953	-6.4783	-5.7923	-6.1097	-5.6215	-5.0707	-5.1896	-3.5535	-0.95529	-8.3649	-6.54	-8.8971	-1.5406	-6.5822	-2.411	-11.551	-8.9275	1.5403	-7.9223	-3.0692	-5.1116	-4.7204	-5.2605	-7.7086	-11.437	-6.8417	-5.8031	-1.457	-10.082	0.87355	-9.2204	-12.051	-10.241	-8.8083	-6.7557	-4.5597	-2.1561	-8.8219	-4.8563	-6.1452
7.7872	8.6673	19.622	8.7923	3.2199	7.8454	10.984	8.3538	8.4486	9.3809	8.4967	13.094	12.535	9.9246	7.9908	5.2932	13.943	15.803	3.3735	11.927	13.259	10.893	6.7305	11.243	9.1438	6.6109	6.957	6.6084	9.7112	4.775	8.8575	12.516	6.3868	10.399	14.364	8.4269	8.7159	8.4291	10.555	0.74545	14.978	10.896	8.6749	15.391	17.113	12.49	9.9769	12.686	6.9185	11.129
-9.2909	-0.1121	3.4866	0.66184	-1.242	-1.7389	-8.5583	-0.48356	0.80021	-4.4814	-0.5289	-4.1665	-4.009	-2.5496	-1.9045	-7.713	-7.3988	-3.7324	3.2504	-7.1432	0.089302	-1.0417	-1.6155	-3.9853	3.0924	-0.10392	-1.8202	-0.7972	5.7988	1.9629	-4.8128	-2.7072	-0.2322	-3.5791	-6.9697	1.1837	-2.2074	-5.2763	0.10023	-6.2135	-0.55211	-1.3998	-0.82184	-6.6358	-6.3331	-3.9481	-2.7774	-0.57802	-1.0607	-4.2579
-21.69	-20.818	-26.023	-27.578	-21.74	-22.023	-22.773	-28.887	-21.137	-20.041	-14.59	-25.543	-20.54	-24.528	-25.952	-23.903	-20.41	-22.873	-20.147	-25.226	-13.885	-18.418	-21.475	-20.848	-24.931	-27.782	-24.507	-23.235	-19.131	-29.866	-20.089	-18.003	-18.742	-24.299	-22.766	-20.121	-27.196	-23.161	-25.086	-16.307	-17.677	-23.452	-29.519	-20.706	-21.103	-21.644	-16.102	-24.479	-13.753	-22.909
-4.5387	2.2303	-5.5683	-0.98084	-4.2918	-0.2088	-2.5181	0.4561	-13.412	-4.0337	0.12471	-5.5348	3.1839	-1.47	-5.2517	-4.1695	-3.4657	3.6111	0.091548	6.8162	1.6836	-0.5292	-1.5914	9.6246	-0.0028707	-2.1937	-1.7719	-3.5876	-5.0369	3.1705	-3.6903	-1.3132	1.6814	2.4576	0.091177	1.7408	-2.0271	-4.8775	-2.9552	-3.6346	-0.53625	-3.6431	-3.9096	1.1374	1.4932	1.5464	5.4162	-1.4806	-6.1771	-5.6724
-4.7514	-6.9891	-3.7317	-2.2005	-6.1713	-3.6724	-4.6074	-4.2339	-9.7177	-10.938	-4.2955	-0.080408	-4.0047	-4.4127	-5.5606	-11.433	-9.0213	-1.9755	1.0984	-3.3683	-8.3399	-8.4012	-1.7454	-6.0894	-4.2622	-12.519	-3.5345	2.947	-8.7842	-1.7593	-6.0512	-3.9713	-0.65761	-6.2869	-4.1711	-7.7204	-5.9197	-7.1454	-3.9532	-9.1201	-3.6732	-0.55594	-5.4784	-4.192	-10.688	3.8775	-9.0305	-6.7892	-2.9345	-12.758
4.9737	-1.5934	-6.3376	-0.15327	0.29722	-6.5616	-2.535	1.6713	-4.2801	-6.9826	-4.1413	-6.3829	-6.0327	-2.64	-4.0111	-4.68	-8.433	-1.657	-0.53109	-5.2925	-2.8266	3.5346	-0.13557	-1.4974	-1.0994	-0.6716	4.2727	-7.2756	-2.6596	0.25894	-4.7571	-5.8879	-0.58687	-7.2603	-7.0146	-3.4787	-1.2004	-3.8442	-7.4547	-0.96254	-3.0398	-0.66186	-8.994	0.64217	-7.1108	-0.79366	-1.6066	-1.0486	-6.508	2.9022
7.1696	-1.3062	3.9479	-3.6606	0.21812	-0.44446	2.5342	0.25377	-5.4752	-7.5564	-0.81437	6.4507	-0.79305	-5.3779	-0.42414	0.30557	-9.4475	1.1387	-1.1182	-5.6252	-6.0392	-3.6029	-5.7241	-4.3174	-1.324	-3.8392	-0.10911	-6.6212	-2.4786	-0.82244	-0.56854	1.5705	-3.7776	-4.0077	-3.2821	1.0721	0.84586	0.65677	-6.8197	6.8216	1.3139	3.1153	-0.63738	-1.3881	-4.8257	0.4851	-2.4168	-1.3546	-3.9319	-0.12162
3.5944	2.9603	3.4807	2.0093	2.8584	3.7353	7.6598	4.0014	3.7032	-0.23683	8.6716	4.3114	10.069	0.30505	0.16121	2.3462	4.7456	10.9	1.1514	7.6359	0.32364	6.5258	1.3021	5.5778	4.9903	5.6851	7.5606	11.052	5.2026	7.4495	2.5899	5.1665	0.68041	-1.9188	2.5658	5.6419	-0.89522	0.024775	8.1502	1.9175	-2.17	5.9564	7.5653	-3.0054	9.1505	1.3984	-1.2967	0.58474	2.136	0.20288
-5.0217	-14.601	-9.4998	-7.2909	-14.243	-11.155	-11.045	-9.5924	-12.874	-14.788	-13.489	-12.096	-15.47	-10.184	-10.878	-11.352	-5.326	-18.801	-11.644	-13.422	-9.9499	-12.469	-13.251	-6.2338	-8.7774	-21.729	-8.4221	-9.1029	-13.491	-15.114	-15.09	-13.235	-8.3821	-18.699	-11.637	-10.968	-12.826	-7.6494	-14.462	-14.162	-7.3688	-11.922	-14.545	-5.6494	-6.6994	-10.513	-18.05	-11.715	-14.91	-6.0537
-10.74	-11.963	-9.6097	1.2656	-7.2187	-13.242	0.6826	-9.0281	-9.1402	-10.007	-10.799	-4.9278	-11.991	-4.5365	-8.6136	-11.798	-14.709	-9.3638	-6.546	-9.1032	-6.5982	-12.218	-5.0619	-7.0884	-10.537	-10.717	-6.1963	-6.1759	-9.5529	-11.662	-9.0558	-10.708	-14.485	-7.2111	-13.357	-4.5634	-6.6867	-5.231	-6.5487	-12.88	-9.5063	-9.6235	-12.518	-5.9931	-6.1469	-7.488	-8.91	-8.2961	-14.224	-3.3434
1.247	1.7179	0.8635	4.3142	0.58559	1.6733	5.8897	7.8225	-4.8636	-1.0682	3.0389	-4.564	0.48935	5.1259	-3.1799	4.74	-0.83668	-4.808	0.84486	4.5544	-3.6755	4.1736	6.5643	3.3064	-5.936	4.4324	7.4931	4.3138	4.3938	0.40453	3.8321	-2.6107	2.3941	-4.5161	8.984	-1.8926	1.1507	1.828	3.1285	-0.15594	0.25404	5.853	9.4957	-0.74223	3.8459	-1.0798	0.90915	-0.63724	-0.65849	4.76
-5.4229	-7.5999	-6.5448	-2.6765	-6.8668	-5.2927	-6.2206	-1.9371	-5.9008	-11.6	-4.6988	-8.532	-10.255	-10.111	3.4331	-5.8968	4.1646	-8.1447	-6.7446	-6.3819	-8.5346	-9.3315	-6.2287	-11.25	-1.7978	-10.194	-6.6626	-5.3019	-4.6416	-2.1128	-3.2112	-6.0296	-0.85552	-2.6247	-7.1618	-5.4468	-6.1058	-8.6985	-2.9986	-3.4961	-6.4689	-6.4499	1.2113	-6.5988	-4.2195	-12.964	-0.44089	-0.4598	-10.666	-7.8618
0.35428	-4.9405	-9.2814	-1.5864	-2.1844	-5.3881	-4.0973	-4.3562	-7.0172	-0.12354	-9.801	-6.9848	-7.3778	-2.5677	-7.5463	-7.4092	-7.0878	-0.39667	-7.6358	-10.915	-6.8429	-0.21032	-5.4072	-3.3827	-4.1311	-5.6316	-7.6207	-3.3217	-8.1854	3.249	4.4774	-5.7458	-5.9926	-15.04	-5.0326	-0.76727	-8.508	0.46072	-6.8503	-10.732	-3.8886	0.57754	-12.024	-7.2569	-10.892	-7.7976	0.30253	-2.2641	-5.1589	-7.4575
5.5066	-2.9619	1.5053	0.30779	4.948	5.9067	0.59196	-2.6498	4.316	5.9263	5.6115	7.6354	8.4637	-3.5664	2.4041	5.1156	1.7688	-2.4406	3.9124	3.6234	1.6972	0.23517	-1.2866	-5.0558	3.5334	5.6629	1.274	4.1889	-6.4652	-0.76565	-3.3959	2.8972	1.87	-0.070673	-0.72736	-0.64448	4.9918	-0.4136	-0.89337	-1.6765	4.6778	1.9221	2.1797	-6.6466	10.353	-4.2273	1.1632	6.7853	1.3094	-0.93195
-2.2828	-6.242	3.6562	1.4722	-1.6624	-2.3151	1.3995	-0.085526	1.1856	1.1549	-2.8704	3.8982	-0.63925	1.0643	-3.3711	-3.4248	-1.7074	1.8389	-2.7899	1.3593	9.6296	3.0054	9.1671	-7.4464	-5.8357	3.9557	-1.8567	-2.525	-5.9064	3.8948	-1.8282	-2.8444	-2.1173	-2.0089	4.0485	-0.87911	2.1032	-3.5452	2.9965	2.0329	2.998	-1.3427	-1.7315	0.43428	-4.9892	2.487	-3.7282	0.037946	-7.6108	3.2657
5.3501	-1.3046	3.9231	2.7042	3.4417	-5.0342	4.6205	-0.063686	4.3754	5.0937	-5.3969	-0.52422	1.7545	-2.1383	0.76737	-0.10218	4.7971	-1.6644	4.4782	0.30827	-3.5143	4.7592	1.8434	5.5003	2.0181	1.7421	-0.29376	8.3175	-2.3154	-1.5309	3.8859	5.1846	2.5925	3.2989	-1.2352	5.5579	2.6984	2.0286	-2.2008	2.5001	3.8065	0.79906	0.91163	0.0075977	3.0346	0.62859	5.4991	3.6396	5.0124	1.9375
-4.9035	3.3618	1.0264	-3.427	-6.401	1.2883	6.0652	0.35087	2.0293	1.5013	9.2556	-2.0119	3.9633	0.40444	3.3623	1.6408	-2.623	-0.20541	-0.71564	-0.18557	-2.1986	0.16584	2.5144	-1.6286	4.75	-0.51524	1.4788	2.0241	4.4129	-3.068	-0.38765	2.8269	0.75226	-5.3006	2.6874	1.2088	-2.5577	-3.5645	-0.60047	1.3358	-4.0763	2.0835	-4.9361	6.2587	3.7327	0.63491	5.7066	1.4021	-0.37091	-1.2975
-15.939	-4.6037	-11.814	-10.644	-11.333	-12.692	-8.2441	-6.74	-6.9074	-9.2869	-17.9	-6.8308	-8.0791	-15.025	-13.175	-13.893	-7.3005	-7.9444	-16.036	-8.8678	-14.039	-16.06	-18.557	-14.205	-8.718	-13.398	-16.688	-12.132	-14.92	-18.911	-13.859	-12.633	-10.968	-16.857	-14.488	-10.411	-16.21	-11.504	-13.294	-11.061	-10.15	-12.394	-8.0984	-15.2	-16.299	-2.8626	-19.236	-8.3082	-10.003	-10.57
-7.7929	0.52665	-2.8789	-9.8306	4.13	-3.7131	-3.6926	-2.0108	0.89808	0.35944	-6.712	-2.3146	-6.4439	-1.5741	-4.1831	-2.7828	5.8247	2.141	-0.93904	1.4759	0.10607	6.4524	-0.98848	-0.57238	-2.6152	3.6302	-1.6462	5.0764	-4.1718	-3.5848	-5.1949	-0.34018	-3.8567	3.307	-3.1805	-3.858	1.8985	0.38264	5.2422	1.8155	-0.19689	-2.9715	-5.6999	5.3954	1.9307	2.2313	-5.5342	5.5434	-5.0853	4.9394
-3.7678	-3.1288	-2.444	-4.7941	2.5279	-5.8161	5.6337	-8.948	0.50722	-5.0783	0.99646	-2.3522	-8.9376	0.66392	-9.1606	-3.2598	-11.595	-6.8051	-1.6051	-10.155	1.8737	-5.7287	2.5867	-3.8522	-0.80032	-4.0555	2.9722	-5.574	-2.4345	-3.6856	-0.97609	-6.2914	0.73141	-7.6112	-2.5412	-8.2989	-3.8711	-0.40573	-2.9301	-4.4302	-1.173	-6.0758	-9.7747	-1.6126	-1.5567	-0.88846	-1.021	-0.12325	-13.498	-5.441
-16.39	-16.74	-19.328	-12.976	-19.518	-10.159	-22.04	-8.7651	-12.755	-10.811	-7.3476	-11.588	-9.7335	-15.542	-15.355	-20.399	-18.837	-10.591	-12.179	-17.005	-10.449	-9.3826	-10.878	-17.735	-14.063	-13.297	-12.815	-7.5882	-11.614	-14.785	-9.1103	-12.895	-13.136	-18.238	-8.4165	-12.854	-15.836	-13.042	-9.7714	-14.372	-15.406	-15.672	-9.2602	-12.575	-12.414	-22.714	-13.583	-15.903	-19.973	-10.778
-7.013	-9.5946	-14.129	-10.158	-7.6909	-1.7963	-8.7168	-9.8216	-7.6262	-7.1629	-9.1019	-6.5618	-15.03	-12.598	-15.354	-19.007	-9.4176	-6.0849	-9.1747	-7.8798	-6.2968	-10.169	-8.4398	-15.969	-4.3049	-1.0684	-2.5803	-11.542	-14.826	-3.4087	-13.3	-12.238	-10.633	-11.613	-6.2536	-11.709	-7.0635	-6.9043	-5.2017	-13.632	-7.2261	-5.0246	-5.1219	-9.1616	-4.589	-4.1885	-16.051	-7.7671	-6.6978	-14.94
-11.849	-7.7563	-4.1207	-7.3745	-11.722	-7.0255	-13.502	-5.9598	-17.656	-13.405	-9.2221	-10.456	-13.553	-7.4331	-11.233	-11.136	-12.509	-14.176	-11.16	-13.544	-11.662	-10.131	-14.198	-6.8709	-14.115	-10.436	-8.0975	-17.601	-15.473	-8.2441	-10.389	-14.338	-6.7053	-10.831	-18.616	-13.536	-11.141	-17.424	-10.184	-12.968	-11.501	-9.6499	-9.1208	-1.31	-9.9613	-9.5991	-11.551	-15.979	-9.3638	-9.6948
-19.448	-13.742	-14.582	-9.5606	-6.8177	-11.153	-6.7653	-7.7106	-12.397	-17.887	-14.494	-1.3638	-10.231	-4.3602	-10.516	-9.2246	-11.997	-16.974	-3.6556	-13.955	-8.6405	-9.3293	-6.2279	-11.92	-7.6986	-12.648	-5.5548	-8.363	-3.7487	-14.199	-15.003	-9.1998	-10.728	-13.181	-15.571	-8.9798	-4.837	-17.411	-11.099	-11.553	-10.385	-9.8715	-13.153	-14.563	-5.2349	-9.5609	-9.054	-10.951	-7.3122	-8.8792
9.3243	8.1778	1.9223	4.5304	0.030698	-0.94215	1.558	7.3069	7.8484	1.0937	3.5478	0.54607	3.8434	0.33422	8.7453	-0.29287	3.6503	-1.2651	3.0003	2.2663	-1.8699	3.3273	4.183	6.0759	-3.2924	4.2094	4.6753	2.0743	2.1995	3.441	6.0209	2.2883	0.78964	5.8926	2.4685	0.23109	4.7655	-7.6707	5.4579	5.8509	3.9782	4.1686	4.7071	3.448	4.7629	6.8286	2.0582	2.5654	-5.0339	4.064
-2.4166	-1.3887	-0.44835	0.2172	2.2523	-6.6142	6.5253	-8.8207	-5.0263	-2.8758	-1.225	6.9594	-0.80634	1.5308	-0.87178	0.085825	0.023104	2.212	-1.0761	1.1441	-5.4129	-4.1568	-3.6688	-1.0483	-4.6233	2.5087	-1.304	-2.3606	0.57291	-4.3963	-11.018	0.40726	-1.6613	-5.6891	1.0994	-6.9155	-1.5999	7.913	5.1475	0.10807	6.2041	-5.9657	-6.0208	1.7558	-0.11838	1.4632	2.5371	-1.9593	-2.4331	-4.6229
-12.229	-15.042	-9.8958	-6.4125	-9.6985	-14.115	-6.0336	-13.592	-11.914	-14.711	-9.9676	-7.6022	-9.474	-3.0461	-10.244	-11.68	-15.071	-11.41	-6.5167	-8.1495	-15.313	-5.7606	-12.578	-4.3642	-14.713	-13.686	-13.585	-11.331	-13.461	-1.3617	-8.6061	-15.922	-8.583	-13.359	-9.2141	-8.0007	-9.6797	-3.0195	-9.1023	-7.1888	-7.5575	-11.587	-15.889	-12.48	-9.4617	-13.689	-11.779	-4.3616	-10.941	-4.9306
-2.2913	-0.27479	4.7638	6.9769	3.1972	6.3831	-2.7194	2.8886	0.47201	2.0004	-4.1147	-4.4721	4.166	-0.5078	4.6936	4.8189	3.6151	-0.88394	0.70627	4.5511	-1.5654	-1.345	7.6022	-6.8745	-1.6919	1.2152	-2.4713	4.9198	2.0185	-1.8825	-5.9281	4.2773	0.14591	3.0357	5.6635	-1.4139	-3.5505	-0.35209	2.4613	0.065879	-4.9286	-0.061569	-2.1812	-5.3482	0.81406	-5.6053	1.0853	-1.8759	5.0114	-7.0518
2.3075	-2.8921	-4.6008	4.1262	0.25125	-3.4733	-0.29928	1.04	5.2779	-6.3418	8.2241	5.1712	2.1031	0.074274	2.1706	-0.99087	0.27481	-3.1763	1.5214	1.1774	-2.4858	8.8564	-1.651	-1.409	-1.6269	-3.3524	1.0239	5.3602	2.5311	4.9878	-5.1805	-0.53463	3.576	2.7674	4.9745	-4.4448	-0.55142	-4.7432	0.32285	1.5664	4.2925	-2.7885	0.56651	-1.1084	-3.1327	-0.67604	0.019695	0.0071309	5.8574	-2.1405
-13.703	-4.8061	-17.593	-8.3081	-10.608	-7.6375	-13.424	-7.6432	-12.98	-10.417	-5.5661	-7.4713	-17.336	-9.5736	-8.6932	-13.473	-11.161	-3.7765	-10.713	-11.021	-11.044	-14.612	-8.7349	-14.405	-9.0969	-11.409	-9.0929	-15.872	-4.1689	-14.447	-8.1976	-11.36	-9.4234	-11.069	-11.424	-5.2904	-16.475	-6.6956	-14.216	-4.5356	-11.047	-8.9067	-12.267	-3.3339	-5.1232	-12.279	-7.3138	-10.586	-7.235	-16.134
-15.186	-11.418	-10.324	-13.666	-12.703	-9.3805	-13.135	-13.546	-14.746	-10.978	-8.3518	-11.684	-14.6	-14.725	-10.738	-13.344	-20.937	-5.7561	-14.465	-8.7292	-16.691	-13.597	-11.577	-9.1113	-18.375	-14.54	-6.6564	-11.777	-11.463	-9.6473	-13.337	-10.229	-9.7879	-13.899	-13.347	-10.169	-10.474	-8.7484	-12.321	-16.345	-15.402	-12.54	-15.878	-16.72	-12.195	-12.394	-18.736	-12.512	-11.337	-12.114
-9.9201	-13.772	-7.9659	-5.9295	-12.685	-5.4014	-10.394	-10.907	-14.612	-7.252	-11.869	-13.276	-6.2447	-12.859	-17.238	-10.971	-9.3627	-6.4885	-8.31	-9.0634	-19.9	-10.18	-16.294	-11.332	-11.649	-10.761	-10.414	-6.9938	-5.6928	-6.1442	-14.801	-8.0829	-13.608	-11.193	-7.3269	-9.774	-9.7396	-9.7346	-7.1059	-15.553	-7.1977	-7.5044	-10.925	-9.813	-8.0657	-17.613	-14.127	-14.395	-2.6256	-7.8798
4.8561	-2.1812	-1.9868	4.4953	-3.0881	5.7315	2.9529	-1.3634	0.46144	0.10558	-1.7186	4.4856	6.2484	2.4638	1.4403	-10.241	-0.13224	-0.4083	-3.9629	-4.7886	1.0384	-2.5185	1.954	4.4073	0.44813	2.3923	-1.0392	0.41483	3.4743	-7.4633	5.0042	-5.7809	-0.98727	3.0762	7.1064	5.6269	-2.6418	-10.719	-0.7759	-4.4313	-2.8196	-2.2951	-1.033	-3.7363	0.20541	8.3188	-4.9564	-0.7281	-6.762	1.7134
-4.8902	-1.4457	1.3687	1.8371	-0.7731	-0.0017331	-0.9509	1.5947	-1.7176	-3.62	-4.9181	-4.4021	1.4385	2.7954	3.9587	-1.7307	-1.8931	-1.5618	0.76446	-0.27796	-2.4441	0.90292	0.55396	-4.5089	-5.7204	-1.7107	-1.49	-0.79191	-5.9763	-3.1378	0.27995	5.9611	-5.209	-2.2827	-1.139	2.3717	1.6809	1.2971	-3.59	1.5723	3.5932	-3.0288	4.1338	2.3798	-1.7157	0.13026	1.2021	2.3839	-1.772	-0.64827
3.8093	-1.5098	7.3826	7.9794	4.4208	-0.11171	1.0896	-0.70693	-2.4076	-0.039972	-2.5911	-7.4503	0.24001	-0.38824	-3.9533	2.9702	7.9194	4.0756	0.83319	3.6518	-0.6872	-5.1212	-3.605	1.3232	-0.90491	4.2782	4.916	-3.7332	8.9656	-0.027275	-3.8987	-4.2126	4.1044	-0.76365	-3.1002	-2.6263	-3.4927	0.30224	-3.3119	3.111	1.4677	-6.2357	-1.3602	2.5342	2.0485	0.87612	-2.2807	-0.53905	-0.91443	4.5685
3.2526	-1.5562	0.14791	3.1505	-4.2841	1.2781	-3.8124	0.14249	-0.50516	-1.0759	1.0027	-1.7981	5.5656	-2.3424	-7.2179	-3.448	-0.72688	5.0581	4.7337	-1.8753	0.043692	-0.19432	-3.2608	-1.381	-2.0313	-5.1875	0.83788	6.1528	-6.3733	-0.021661	2.5009	2.1704	-1.3496	-5.9921	-4.6569	-5.2471	-5.1988	-2.242	-2.2717	0.24944	-3.1946	1.206	-0.23257	-7.0182	3.5826	1.8495	0.42968	-4.3241	-1.918	-9.539
-5.3986	-1.0939	-8.3347	-4.7789	-6.4053	-2.7839	-3.3864	-0.3713	-8.3795	-7.4657	-3.3812	-1.354	-7.781	-1.2646	-2.6718	-9.1426	-4.5404	-4.3788	-7.1058	-8.8468	-10.272	-9.0084	-9.1423	-7.3811	-6.0475	-11.598	-4.0187	-4.0185	-0.85039	-1.3933	-9.9934	0.68838	-3.9841	-9.1203	-13.464	-5.2452	-5.2589	-4.7178	-9.4594	-6.4528	-1.6568	-4.2671	-6.0148	-12.182	-6.2141	0.086673	-2.6505	-12.937	-3.7176	-11.978
-9.8578	-14.603	-11.307	-10.866	-8.2341	-13.719	-7.9254	-12.247	-14.523	-10.648	-14.412	-14.34	-10.375	-13.717	-15.729	-7.2988	-13.359	-14.393	-7.6118	-10.271	-13.457	-12.596	-12.988	-13.079	-7.7977	-16.742	-10.221	-11.803	-9.4378	-16.718	-10.526	-6.4364	-16.243	-8.9633	-8.5848	-8.6723	-7.6779	-16.685	-12.593	-8.9025	-11.895	-6.9706	-11.701	-10.147	-10.599	-10.599	-15.12	-8.9181	-18.654	-13.538
-10.547	-13.62	-9.4206	-10.94	-7.7861	-11.317	-12.98	-11.554	-11.118	-10.464	-9.6653	-10.563	-10.147	-5.3823	-12.208	-15.195	-10.769	-17.811	-10.847	-11.567	-16.026	-3.5468	-9.4804	-16.564	-9.7115	-13.06	-8.0048	-7.7599	-13.204	-5.2553	-11.749	-13.266	-12.986	-8.8326	-4.7322	-16.776	-7.247	-8.5815	-11.785	-12.615	-13.014	-12.554	-5.9351	-14.395	-3.3454	-22.798	-11.049	-15.002	-11.152	-14.652
-0.84235	4.5498	6.3959	-3.7633	2.3742	3.3728	7.0821	2.9715	10.648	9.1139	-1.1228	2.4143	3.7748	5.1656	-1.4916	2.3828	5.2921	-0.29593	3.0038	5.7339	0.45352	2.9921	7.4378	2.3968	3.54	2.2194	10.165	2.1708	1.9535	6.9668	8.1886	-4.777	3.1729	10.754	-1.3604	6.8286	5.7842	6.5449	-1.644	11.291	10.29	-1.249	5.34	-2.0639	7.3758	8.454	4.7844	6.788	5.1673	3.6298
-6.765	-5.0112	-4.685	4.138	-2.3859	-5.7009	-9.363	5.8735	-4.5398	-6.2998	-0.08556	0.5792	-6.7837	-0.70442	-1.1714	-0.61324	-10.017	-4.1809	-3.2925	-2.4273	0.55712	-0.92703	-2.5232	-8.1749	-6.5993	-4.1216	-1.4032	-6.3794	-4.8992	-1.2775	2.8633	1.5276	6.4011	0.16015	-2.4009	-0.57539	1.0077	-3.0769	0.042837	-6.9629	-2.0706	-7.3834	-3.6303	0.41018	-14.583	-1.8277	2.4718	0.30215	-8.8011	-4.6602
-7.1768	-17.578	-9.9193	-8.5803	-9.0634	-11.152	-16.362	-10.723	-14.006	-14.058	-10.214	-17.616	-13.214	-5.9481	-14.99	-14.035	-9.5047	-17.041	-8.3707	-15.247	-10.133	-9.3207	-18.125	-8.9086	-12.552	-14.796	-10.298	-10.805	-15.872	-12.116	-13.469	-8.5243	-9.9542	-7.352	-12.473	-12.402	-12.868	-7.2499	-15.965	-8.2001	-14.441	-9.7341	-6.7006	-10.457	-8.6372	-15.811	-8.7776	-8.1435	-6.1678	-13.143
-10.012	-12.911	-15.582	-16.41	-5.6541	-20.258	-17.478	-14.858	-12.586	-16.253	-10.208	-14.031	-17.897	-15.276	-10.582	-9.2006	-17.448	-18.062	-11.538	-8.6026	-9.384	-9.4381	-16.349	-13.244	-12.348	-14.421	-14.136	-10.426	-19.372	-18.204	-8.3399	-17.722	-11.726	-20.676	-11.708	-14.595	-16.926	-23.401	-13.994	-11.814	-15.939	-10.594	-9.676	-13.838	-13.727	-11.304	-10.93	-12.671	-15.959	-16.036
-7.8181	-7.5648	-0.078496	5.0419	-3.3679	-7.8717	1.3974	1.2423	-6.1512	4.5983	-6.0203	-1.2872	-5.9444	0.53778	-1.6997	-0.27546	-7.9692	-3.8196	-11.468	-7.4367	-2.1635	-5.5348	-7.5976	-13.161	-2.7502	3.6217	-2.0952	-0.796	-1.8855	1.3543	-8.5504	-6.2733	-5.9071	-0.90926	-5.7809	-7.2242	-6.7923	-3.6861	-8.6152	1.3316	2.8116	2.7328	4.1559	5.0538	-7.3847	-7.8574	-12.678	-9.6384	-5.4066	-9.4521
-14.769	-12.674	-17.007	-9.2841	-12.119	-10.673	-13.15	-21.472	-7.6781	-4.342	-12.092	-17.242	-8.7458	-15.523	-15.335	-19.307	-15.904	-21.283	-12.669	-12.366	-13.041	-12.5	-12.009	-9.5608	-6.5413	-18.497	-14.258	-12.777	-10.871	-14.839	-17.844	-15.168	-8.5777	-13.042	-16.088	-16.263	-16.577	-11.804	-17.705	-9.5691	-19.184	-18.161	-11.105	-8.3219	-14.484	-10.871	-18.325	-16.49	-17.855	-13.97
-7.3496	-1.437	0.84554	3.6	-3.8903	-5.5149	-3.4715	-5.1639	-5.5536	-2.5218	0.55803	2.0292	-1.5091	0.26669	-0.60586	-0.66139	1.7897	-5.5001	-2.0299	0.73446	2.8498	1.9141	-0.31659	0.9489	3.4802	2.7851	5.5164	0.23007	-4.1324	1.3086	2.8704	2.3198	-4.4839	-5.2434	0.083869	-0.65122	-1.8772	-2.0411	-0.81452	2.8712	0.65497	4.0277	4.2792	-0.71382	-2.2725	0.60125	-3.8292	4.1015	-5.6368	-2.8927
-1.3761	0.58249	-4.1146	3.132	2.2752	0.97746	-6.5621	4.0489	-2.0047	-2.6651	0.70788	-2.8734	-7.9551	-6.1158	2.7584	2.0565	-2.2842	-4.231	-1.968	-0.3772	0.53402	-4.3944	2.7291	-0.55574	-1.6669	1.0306	3.7483	-7.2489	-2.3906	-6.4262	-0.33157	-1.9217	0.048958	-2.0549	-12.561	-2.1262	-1.2216	-1.5845	-6.6131	6.0621	-2.0682	3.9315	-4.2627	-6.2702	-0.91832	0.071741	-5.6827	2.3625	2.3417	-1.5426
-11.187	-8.3291	-9.5564	-9.1809	-11.67	-13.525	-10.424	-12.589	-8.2297	-12.671	-17.769	-9.9956	-14.151	-12.042	-13.992	-7.1103	-5.6181	-11.837	-11.069	-10.245	-7.5673	-9.9532	-11.577	-8.6011	-5.0459	-9.2857	-14.161	-9.0902	-8.9949	-14.592	-14.257	-13.953	-12.524	-14.327	-13.65	-8.9962	-9.7385	-13.413	-12.231	-9.5356	-8.7758	-15.177	-18.955	-10.075	-4.6038	-13.428	-11.802	-14.99	-7.0347	-8.2885
3.973	6.6001	15.764	16.749	12.776	2.1886	1.1896	8.1803	4.5848	5.3621	6.7915	2.7598	7.9354	-0.58384	6.3977	7.4732	5.9728	-1.9159	6.7183	7.3086	11.24	3.5246	-1.8393	-3.3218	6.1804	5.9992	0.91492	4.4462	2.6153	8.4362	2.2899	8.6885	6.2647	9.4317	2.4654	4.1594	5.2011	7.0373	15.023	7.7325	1.2036	3.2956	6.6139	5.1853	2.8545	11.15	5.2225	10.036	7.2311	3.773
4.9064	4.6589	1.3063	2.5068	-1.4625	1.6588	4.8709	7.3771	1.8065	-1.7859	9.7221	6.109	10.216	2.2386	4.1829	3.783	1.5035	4.9173	9.7619	2.0834	10.537	4.6491	6.2943	6.1938	6.3208	4.1526	4.7021	0.37881	5.6937	6.3796	7.8808	6.3671	6.7485	1.3417	-3.3635	5.3359	10.851	-2.5135	-5.9114	3.2406	5.4541	7.4056	2.7014	-3.1016	0.83382	11.032	8.1014	5.4143	4.6569	4.745
-6.7015	7.1218	0.69513	3.309	5.3348	7.7279	3.7921	7.1582	1.0031	0.92893	7.004	3.2503	7.7755	-0.76326	-0.2006	-5.9555	3.1463	1.3999	4.3942	3.8676	-0.080188	6.6291	3.4269	3.9485	-1.4819	-0.37734	-2.8066	1.8828	-0.65129	7.6083	-2.0487	-2.2214	4.0927	0.56081	0.75702	7.7544	2.4886	0.91386	-1.7214	1.7291	0.81906	-1.7892	-8.8888	2.0345	1.6038	3.9078	1.6368	6.463	0.7561	-0.1866
8.4159	5.6546	3.0781	-1.1073	2.071	1.3857	0.91477	-3.7201	2.5719	1.2314	4.8172	8.6863	-5.0632	4.4572	4.7479	1.5066	8.3489	5.137	7.2824	2.7248	-2.7103	8.894	4.4987	11.244	4.4069	-2.0289	-0.79507	3.7192	1.6328	4.0082	5.9902	0.39365	4.9567	-2.2851	4.4038	3.8607	0.18876	1.6595	9.5218	6.0772	3.8181	3.9753	6.3656	3.6031	-1.9008	6.9381	7.3954	-3.2674	6.0295	3.619
-7.7061	-0.4941	-3.172	-1.2818	-11.92	-3.7939	-1.6183	-5.3202	-3.9334	-1.7983	-2.7231	-1.453	-12.43	-3.6212	-6.9247	-3.4879	-1.9594	-5.0687	-1.3819	-0.97788	-5.8975	-8.2288	-11.381	-1.3135	-4.5088	-4.0213	-6.5347	-2.1516	1.7073	-2.0942	-11.307	-10.538	-2.5594	-11.681	-8.4225	-11.643	-1.37	-7.7872	-1.7109	-8.7967	-8.4586	-6.8446	-6.3127	-8.531	-2.0732	-5.9062	-8.2761	-0.35164	-0.96596	-1.3065
-7.8219	-11.443	-1.361	-5.1382	-9.2525	-5.4749	-9.5593	-4.1957	-7.2395	-0.35204	-8.0871	-4.2507	-6.1609	-4.4296	-3.2217	-7.9303	1.7962	-9.3577	-1.4401	-2.2345	2.504	-8.8597	-5.2651	-9.0034	-3.7604	-5.4278	-6.8327	-5.7876	-9.3727	-11.482	-8.619	-11.143	-9.4361	-0.79809	-4.4857	-3.7741	-3.9468	-4.5311	-11.808	-8.0086	-2.7681	-2.2279	-6.7111	-7.8587	-5.9381	-8.1008	-6.5554	-11.416	-7.9674	-6.8826
-10.056	-14.693	-13.631	-10.16	-10.593	-10.431	-16.428	-12.935	-9.3422	-10.814	-13.658	-11.866	-13.478	-14.486	-12.974	-8.9521	-13.004	-14.067	-13.892	-9.7615	-11.159	-14.912	-16.005	-7.5483	-9.1155	-17.831	-11.875	-16.195	-7.8261	-10.89	-17.099	-13.801	-11.233	-11.439	-17.297	-4.3558	-13.863	-16.218	-7.4563	-14.749	-16.127	-14.054	-11.858	-16.377	-11.562	-15.8	-6.2965	-12.327	-6.601	-8.8467
-1.5961	-1.4594	-1.1844	-2.1866	-3.1244	-5.1995	0.18543	0.072014	-1.0996	5.4893	4.3156	-2.2871	1.7312	4.7463	4.5711	3.8377	-8.7378	-0.77225	-1.1072	3.5235	-2.731	4.579	-5.2392	11.28	-1.4432	8.423	-2.4344	1.4931	0.07172	-4.7028	0.31744	-3.3056	0.86402	-0.1017	-3.0264	-1.7017	-8.0099	-9.488	1.1554	2.1811	-0.032508	1.5895	1.932	-1.3963	2.733	0.55113	-3.8087	-4.316	4.1791	-3.0466
5.4908	9.676	1.7076	4.0844	1.5739	2.5775	5.3019	3.7941	6.0014	1.2923	6.3979	2.8042	3.6967	4.7617	9.9385	7.9431	7.8048	6.4083	3.0258	13.332	-0.59118	0.27274	0.83878	7.2283	2.0727	4.3544	2.4832	1.3094	6.2547	10.873	1.949	5.5401	4.241	8.4879	5.4465	8.4203	-0.022911	8.5087	4.691	6.6884	10.198	3.9098	4.5084	5.2645	5.3225	2.6412	1.2292	3.1826	4.5678	2.1196
-24.957	-19.278	-19.264	-27.098	-17.618	-23.378	-19.739	-21.799	-20.366	-18.238	-21.221	-20.645	-18.157	-20.692	-24.01	-24.704	-21.901	-21.753	-18.173	-17.41	-20.604	-22.823	-22.388	-20.837	-23.089	-19.053	-18.043	-21.032	-17.773	-32.438	-29.699	-17.992	-21.807	-24.645	-19.364	-17.711	-18.684	-21.705	-24.615	-21.436	-21.858	-17.471	-22.74	-21.853	-23.506	-25.073	-22.407	-26.165	-26.102	-22.736
-0.16855	-0.66964	1.3305	-3.295	-4.255	-0.72636	-2.6381	-3.9278	5.0367	-3.5252	3.5735	0.30444	0.57021	-4.3736	-3.4093	-1.0055	-2.5518	-1.5703	-5.466	-1.0988	0.93701	-9.5758	-2.4524	-2.6113	-1.6557	1.322	-4.361	-0.2205	-2.6382	0.82045	-1.3392	-7.3651	-3.4657	0.66584	-3.2342	-2.1161	-3.9415	-1.8461	-3.9513	2.7697	-1.4009	-4.2932	3.8583	2.3771	-0.82972	0.71605	0.61861	-2.398	-2.3086	-5.0428
-4.8029	-3.8947	-13.227	-9.7329	-17.607	-8.8457	-14.238	-8.2615	-9.4879	-6.3805	-13.179	-10.504	-11.238	-14.418	-8.9443	-12.493	-13.082	-2.8913	-17.092	-6.7144	-7.5727	-14.997	-11.3	-15.412	-13.191	-18.835	-9.1382	-5.9291	-15.199	-11.209	-17.196	-11.582	-9.9127	-5.9409	-7.6495	-13.421	-8.4919	-12.344	-9.8695	-15.316	-10.999	-9.749	-13.773	-13.252	-12.335	-5.885	-5.2794	-17.898	-14.053	-12.376
-12.726	-12.808	-17.136	-10.519	-17.024	-22.443	-13.246	-12.217	-15.506	-16.146	-11.496	-15.938	-11.718	-11.771	-14.285	-17.355	-17.75	-7.725	-9.9525	-14.797	-15.288	-16.624	-10.746	-18.544	-15.539	-13.334	-17.356	-15.669	-15.988	-16.853	-14.512	-12	-10.3	-15.082	-15.719	-13.255	-14.742	-16.911	-16.426	-9.6111	-14.476	-14.993	-12.403	-9.0633	-16.281	-16.513	-12.063	-16.331	-14.036	-8.0839
-2.0759	-1.8415	-1.4873	3.1496	-2.8089	2.9218	-4.3717	4.2145	4.3939	-2.6835	3.6178	0.79854	-0.35627	-4.0737	-0.74521	3.7729	1.7291	4.9902	5.6169	-0.012125	-1.9565	3.0595	-0.33651	3.7041	1.7185	1.0526	1.8838	4.4058	6.8455	-0.57013	3.9417	5.5843	8.9734	-5.6937	-4.3386	1.1762	5.627	5.7025	-8.0712	3.0895	-2.9819	5.0909	1.9353	0.9563	6.7033	-0.88141	3.8779	0.29542	2.8031	-1.9066
10.39	13.15	10.652	8.5947	12.59	6.0735	9.7651	8.17	3.4915	8.7552	13.834	12.478	15.224	11.564	14.912	4.8556	5.1459	4.9883	8.5831	7.6468	6.3001	10.93	9.4485	8.1911	7.5735	8.204	17.415	10.491	6.1405	8.3805	4.5702	8.8896	14.757	14.796	7.7637	7.6646	10.445	13.439	12.028	11.859	17.311	15.793	7.1048	10.857	12.038	2.2422	9.2675	14.865	13.898	8.6947
-10.773	-14.259	-10.184	-14.326	-13.204	-16.147	-19.334	-11.105	-15.755	-13.08	-11.626	-12.758	-14.195	-20.806	-12.816	-19.533	-14.208	-12.852	-13.988	-12.39	-22.151	-8.9212	-14.324	-13.364	-11.75	-14.193	-12.874	-15.165	-15.128	-13.871	-6.0937	-14.294	-12.179	-16.091	-8.3246	-12.228	-10.036	-14.891	-10.874	-16.385	-12.042	-9.6463	-9.19	-18.97	-13.322	-13.955	-14.371	-15.521	-16.598	-12.383
-9.3017	-4.0998	3.9052	-8.8777	-4.9364	-3.9518	-3.5981	1.3883	-6.7253	2.4155	-0.078231	1.5053	-2.8052	-6.8206	1.0237	-2.7591	-0.095023	-5.2202	-3.847	-1.4157	0.63136	-0.85312	-1.1869	6.1567	-2.8019	-0.29407	-4.9368	0.47697	-3.4413	6.6124	-0.40884	-1.1634	-5.6719	-1.0262	-3.3361	-4.3585	-2.8092	-3.2368	0.86452	-3.7802	-1.9062	-3.9147	5.7975	-2.0033	2.9727	-11.184	-2.6742	2.5273	3.0017	-2.516
-8.4434	-13.166	-7.5607	-13.796	-6.3486	2.1222	-9.887	-8.9905	0.78204	-3.0491	-7.1117	-1.5773	-5.8806	-5.0075	0.51971	-5.6822	-8.6374	-9.8105	-1.7197	-7.1191	-9.4327	-9.5407	-6.7738	-5.2885	-7.0314	-8.1686	-11.739	-8.7522	-6.1469	-4.0762	-7.5397	-3.9629	-9.2915	-9.5566	-9.7689	-6.997	-8.954	-8.8408	-11.541	-0.23343	-8.1615	-6.0585	-6.7769	-4.1819	-4.609	-8.7782	-9.1684	-7.2723	-6.5393	-6.7215
-5.9744	1.1074	-7.7217	-5.0106	-11.723	-3.1853	-7.0709	-16.265	-6.1018	-10.11	-11.43	-13.891	0.069668	-10.901	-12.094	-10.793	-2.2423	-6.7301	-0.26115	-9.8949	-14.935	-2.2386	-2.3638	-10.142	-8.7766	-10.036	-8.9565	-14.056	-9.8117	-8.1676	-4.1876	-7.2312	-9.4929	-6.2563	-8.0718	2.2034	-2.4661	-6.1625	-11.699	-11.951	-10.255	-5.5992	-11.198	-4.0075	-4.9917	-5.3124	-11.811	-6.3564	-5.9632	-10.327
-2.9025	-7.0078	-6.1503	-11.321	-6.048	-3.8193	-6.4863	-4.0648	-3.4599	-4.9908	-0.12656	-12.981	-8.5011	-4.745	-5.4977	-0.041266	-5.7725	-10.217	-9.2353	-8.7243	-3.5047	-4.4921	-7.3026	-14.643	-8.9932	0.20619	-2.8931	-1.9965	-5.798	-4.2521	-4.5609	-1.4949	-8.7286	-7.3198	-13.829	2.6277	-5.2369	-1.831	1.303	-2.3392	-2.822	-8.0723	-6.9381	-7.6547	-9.6577	-13.127	-10.988	-3.161	-10.386	-2.5208
-4.3928	-7.5382	0.66187	-2.448	-3.7536	-3.2205	-8.6622	-8.4594	-2.4532	-2.3001	-2.7475	-2.3372	-1.341	-5.9745	-5.3675	-8.1831	-2.3003	-3.7526	0.21414	-2.2927	-5.9816	-4.2621	-3.2448	-1.6976	-2.7638	-2.8881	-9.2442	-7.3367	-10.145	-5.9327	-3.1097	-2.6181	-1.6373	-4.1295	-1.9225	2.7584	-10.469	-2.3452	-1.2708	-4.9458	-2.964	-0.23677	-7.1218	-0.41743	2.388	-2.5148	-4.091	0.85432	-4.6794	3.0279
-5.5086	0.54318	2.7441	-0.25141	-8.8866	-2.567	1.306	-4.3916	4.9477	-3.8195	-7.3419	-8.3432	-3.8827	1.6247	-0.63286	-4.1425	-2.6872	-0.43137	0.35798	-11.305	-3.8616	-3.6834	-1.9742	-6.0354	-9.0768	-0.5314	-5.9569	-7.3392	-9.563	-8.4653	-6.167	-1.558	-2.4645	0.79549	-0.47412	1.1811	-4.54	-0.57115	-1.0949	-2.2691	-0.012865	-5.6976	-2.4927	-3.4325	-0.08962	0.10686	-1.0231	-2.4092	5.1167	-8.6478
-1.9704	-8.6136	-6.934	-1.3846	-0.63469	-0.11624	-10.407	-2.8122	-3.7506	-0.43684	-8.3007	1.1514	-6.2147	0.90337	-4.8551	9.1231	-2.7002	-2.2618	-3.347	-3.1254	-5.6223	-10.967	0.26769	-7.4449	0.56494	-0.70553	0.71222	-0.55152	-8.2992	-2.3026	0.065758	-5.6751	-4.1303	-2.8376	0.96569	-0.84339	-4.2397	-2.6942	4.1293	-2.3628	1.1885	-8.2371	-1.2848	-2.0288	0.20827	-3.5254	-10.622	-4.0299	-5.5486	-1.391
-1.1937	-0.3647	-2.4574	-2.5822	4.6169	-1.1731	1.9883	-3.789	1.0011	-7.4554	2.8577	-0.092657	-0.81391	-2.0722	-4.7696	-5.802	1.5703	-7.5633	1.1843	8.7126	0.056082	-2.9817	-6.1755	-5.4854	-5.317	-6.003	-2.6339	-2.1259	-4.04	4.8553	1.6777	-3.7302	-2.9498	-0.12242	-4.5027	1.4387	-1.3902	0.010848	2.7583	-5.5513	-6.3496	2.841	-5.2807	-1.3232	0.28296	-3.2257	-7.8526	-0.31397	-4.1477	-5.2311
-0.18803	1.9557	-2.7888	-2.8858	-1.487	0.42777	-2.1375	-12.544	0.58147	-2.533	-3.5924	-5.5033	0.013278	0.29488	3.7819	3.3901	-1.5355	-6.0984	0.14432	-3.726	3.9848	-1.2554	-7.1693	-1.3134	-2.314	0.14928	0.43009	-0.75957	-0.88219	2.7879	-1.6297	-9.6903	5.3043	-1.8821	-0.50025	-6.3103	-3.1816	-3.1874	-3.9136	0.33257	-1.8226	-4.3027	-6.7867	1.7524	1.2509	1.4205	1.7734	-5.3672	-1.8368	0.4756
-14.698	-9.0487	-11.944	-9.5957	-14.829	-14.15	-10.45	-8.7573	-10.983	-10.552	-2.6304	-4.8705	-6.0078	-11.044	-13.659	-5.648	-7.903	-5.4444	-9.5908	-8.1547	-13.956	-6.4351	-8.5979	-9.1506	-11.553	-12.268	-7.8095	-12.24	-10.485	-6.5893	-10.249	-12.704	-7.5044	-8.0373	-8.6944	-12.698	-1.818	-13.416	-8.8969	-9.4994	-7.8215	-11.586	-0.3315	-13.399	-5.4593	-16.147	-9.7508	-6.8849	-18.355	-11.663
0.89623	-1.1403	3.2386	-5.5944	-8.8423	0.8915	-11.098	-2.1554	5.3912	3.7788	0.13216	6.8798	-0.70023	-1.7417	-4.5519	-0.78669	3.7069	4.2453	-0.23692	-2.0837	-0.9418	-1.5274	-1.5585	-1.037	5.5356	-0.77219	-0.2928	-2.8486	2.1914	-0.72698	6.7738	-10.284	-0.44162	-0.93514	3.1214	2.2046	-3.5387	-0.86493	3.6012	5.334	-5.4954	5.19	3.1159	-2.9256	0.093871	-1.798	1.8709	-5.7109	-0.075276	3.8906
-1.6634	5.3827	4.7253	3.3269	-4.614	1.3404	4.4601	0.85853	3.8849	6.2834	4.602	-1.7368	3.5401	-0.98049	-2.2145	-3.4576	0.89807	1.0184	7.1645	2.4225	4.5872	3.7233	-2.9629	1.159	5.9386	4.5356	9.5839	1.1364	7.6359	0.76011	2.2824	5.3132	2.5468	4.8986	5.0456	3.0635	-0.70107	4.7751	-2.5664	2.3166	-0.98792	1.6839	2.0104	-1.7178	0.39039	0.91836	1.8487	-4.9495	1.2358	4.4405
0.036289	9.8038	-3.8384	-4.7032	-1.2271	0.7921	-0.1808	-6.4097	3.0756	-3.7191	-0.508	-4.7837	3.0652	5.0239	0.22578	-0.02766	-9.3245	-7.6938	-1.0097	3.7329	-4.6266	0.76432	1.5472	-2.0355	-5.021	1.2007	-0.67306	-2.2328	-2.8779	5.9379	4.0951	1.5243	-2.9127	-0.90362	-1.91	2.1914	-3.5525	-3.7424	3.239	1.3834	5.1382	-4.7514	-0.65932	-2.697	-3.1859	0.34908	3.006	0.91856	-2.5217	-3.1558
-6.9579	-4.2927	-12.314	-2.7675	-5.3702	0.40751	1.0625	-9.2086	-3.8748	-7.1761	-0.2576	-8.3563	-4.2196	0.70114	-5.3595	-3.6668	-5.9871	2.182	-2.165	0.10333	-2.2924	0.53178	-4.4096	-10.919	-3.9842	-1.8217	2.0323	5.2415	-6.2241	-3.3779	-2.1867	-6.0994	-3.9791	2.2522	4.8639	-11.985	-2.0548	-1.4754	-4.5664	-8.54	-8.2415	-0.11011	-5.186	-8.0185	-3.0887	-5.3353	-6.3271	-0.63443	-6.7606	0.79144
-9.5137	-7.8935	-12.074	-1.9896	-11.659	-4.1342	-7.8071	-2.0699	-6.9259	-5.7839	-7.9838	0.45729	-10.548	-4.7797	-4.5271	-0.5545	-3.3854	-7.6414	-3.504	-9.0264	-10.818	-8.6829	-1.5215	-13.919	0.42221	-7.4491	-3.9119	-1.951	1.8147	-9.8826	-11.435	-7.4551	-3.2153	-9.8846	-2.4243	-3.3357	-11.48	-0.60077	-7.7544	-1.3499	-6.4179	-2.3574	-8.8323	-12.977	-2.2001	-3.6481	-7.3184	-8.8287	-12.904	-5.1882
13.955	2.5757	2.3538	6.8941	7.3534	6.8216	6.0045	5.3442	5.5225	1.8265	6.6457	6.4742	6.233	4.9937	5.8704	6.4985	-5.4039	0.57889	8.2283	5.5175	3.9893	12.073	4.2986	-0.69112	5.6462	2.6023	2.962	9.1321	7.5794	1.412	6.8438	4.2512	5.7765	4.1526	6.5097	10.335	9.1256	8.6431	4.6372	1.6337	2.9215	2.6939	-1.0529	5.4068	-1.5701	12.617	-1.1275	2.7772	10.613	8.1302
-23.353	-20.551	-18.771	-23.109	-16.745	-16.522	-15.288	-23.824	-14.855	-22.742	-26.208	-13.805	-14.212	-25.604	-22.672	-21.775	-23.499	-17.324	-21.368	-18.187	-20.236	-14.966	-23.885	-27.313	-24.753	-17.702	-22.719	-19.027	-19.839	-24.151	-21.937	-17.987	-23.722	-18.904	-20.132	-19.392	-21.086	-23.579	-18.001	-14.969	-20.523	-23.354	-23.941	-21.348	-22.275	-18.324	-20.133	-16.565	-20.826	-17.678
-2.697	-7.0839	-1.6988	-0.71449	-11.834	-6.7325	-3.6676	-11.769	-9.2636	0.29784	-9.7916	-8.1403	-6.6078	2.0315	-1.3767	-4.3774	-4.5875	-1.9613	-6.2743	-11.196	-5.1209	-7.5334	-8.2777	-6.0072	-1.825	-3.5057	-2.4015	-2.3867	1.2603	-3.3249	-7.1715	-3.6631	-5.4101	1.1252	-4.7053	-4.0963	-11.679	-2.5238	-9.7025	-4.3004	-0.37889	-1.1644	-1.5226	-5.3579	-2.8619	-2.5208	4.4244	2.9157	3.6826	-5.6262
-2.1705	1.1753	-0.53963	-2.9068	-10.34	-2.2201	-3.0691	-1.4532	-6.1193	-0.3026	-2.8951	-3.7781	-2.0137	-7.1775	-15.715	-5.055	-2.3699	1.0727	-5.958	-1.7406	-1.8088	-1.2955	-5.3229	-2.774	-2.2914	0.56132	-3.8836	2.0025	-7.053	-2.8915	-5.1132	-4.165	-4.0651	1.5646	-2.5174	-4.028	1.0667	-2.6237	-3.184	-8.9528	-2.1254	0.66729	1.208	-5.0362	1.2941	-6.1817	-1.4731	0.27912	-3.0074	-3.9478
-6.1477	2.94	2.4552	-9.645	3.7614	-11.168	-6.6589	-0.54268	-0.36153	-4.7742	-5.5585	0.19077	1.0836	-6.6672	-0.5627	2.0396	-7.8652	0.01295	4.2069	1.5596	-0.90135	-4.4885	-7.0531	-6.4182	-5.2102	-6.8542	0.1109	-5.4316	-4.6897	-3.1352	-0.80288	-2.7874	-1.5956	-1.0335	6.103	-10.739	-10.451	-0.32086	-3.6456	-2.1381	-4.0879	-1.4601	-7.5381	-0.51739	-6.82	0.20753	-4.979	-11.676	-5.4953	-3.2756
-6.2761	1.0576	0.056169	-2.5428	-4.6181	-4.8798	-0.64133	0.74188	-3.6642	1.7545	2.9594	-1.1061	2.3995	-5.7987	-0.4006	-1.5028	2.2708	1.9133	-0.99336	4.9294	3.5785	6.7417	-1.6259	-5.6335	1.0896	-0.85965	3.9596	-5.7754	5.8404	-3.4774	0.54967	-4.125	4.7949	-0.84943	-3.3826	-6.2004	-0.60285	3.175	-3.6532	-2.7706	3.7425	4.9667	2.3799	0.92244	-0.18294	-2.6379	-2.5692	0.27043	7.5202	-3.3174
-8.6119	-6.4145	-5.4893	-9.2485	-11.949	-1.8765	-5.0207	-3.2489	-9.1615	-11.133	-9.7449	-15.087	-10.155	0.17811	-4.651	-7.4915	-12.618	-7.4025	-8.8166	-8.1287	-10.235	-7.9445	-1.5905	-5.3449	-5.7033	-5.3341	-5.2821	-9.7215	-9.4446	-3.8252	-12.04	-3.3671	-5.1797	-2.5442	-5.2206	-6.1233	-4.5723	-7.0067	-11.085	-9.5495	-5.38	-6.4712	-7.7284	-11.708	-5.0739	-8.2173	-2.0159	-3.9524	-8.2885	-8.5781
-15.653	-17.253	-18.145	-12.564	-22.273	-16.268	-12.57	-17.174	-15.465	-16.348	-10.3	-18.623	-9.1618	-17.474	-14.263	-13.398	-19.438	-20.21	-11.734	-12.418	-13.866	-11.681	-9.5404	-12.565	-18.144	-9.777	-20.468	-15.902	-17.69	-16.342	-15.313	-14.804	-6.985	-16.013	-17.351	-10.261	-16.693	-20.808	-10.936	-15.89	-22.763	-13.682	-16.517	-5.4757	-14.066	-12.62	-12.791	-12.141	-11.872	-10.665
3.0466	10.799	5.5641	4.4827	-0.77465	4.7613	8.903	1.5986	6.7403	2.378	14.131	2.3804	9.0115	2.2256	2.5222	6.701	9.7865	-0.06722	1.9036	4.1338	3.1545	5.2663	2.6475	4.1915	8.0604	7.5254	8.1302	0.99684	14.133	-5.3353	8.7007	0.88159	5.0699	1.6931	-3.4689	1.6447	8.6496	10.121	7.8285	3.8834	6.3645	0.41616	8.2721	5.7003	4.322	5.9471	5.4126	4.0983	-1.9657	12.9
-9.3805	-4.5909	-5.4227	1.4324	0.41272	0.53104	-3.1491	-6.7904	-6.1513	-3.0463	-10.67	-7.3135	-6.4033	-6.1505	-4.9758	-1.5951	-9.2222	-0.15664	1.3611	-8.1831	-0.03466	3.8294	-1.3395	-3.0945	-6.3266	-5.9463	-14.442	-5.2583	-7.0581	0.88806	-4.754	-1.7218	-6.7479	-2.5073	-8.184	-3.8889	-7.5455	-1.3729	-2.2732	-5.885	-5.011	-3.5784	-4.8414	-3.1696	-6.9109	-8.8025	-11.027	-7.6318	-8.1529	-6.4731
-13.312	-15.225	-8.3684	-8.735	-12.784	-15.241	-10.268	-13.571	-6.3913	-11.127	-11.281	-10.583	-8.7327	-10.636	-14.117	-15.184	-15.562	-14.968	-8.387	-11.592	-9.3667	-7.8012	-12.44	-16.122	-13.958	-8.3089	-14.478	-10.675	-3.5917	-12.211	-8.1483	-4.7364	-12.494	-14.866	-14.026	-7.8979	-11.445	-17.582	-19.704	-8.391	-14.618	-18.018	-8.0768	-18.805	-8.2493	-7.7655	-10.219	-6.5985	-3.7438	-12.702
-7.1949	-10.231	-8.9908	-10.395	-14.031	-10.643	-12.28	-1.7909	-10.563	-4.8454	-7.0892	-8.0201	-1.1544	-7.3395	-10.632	-10.338	-11.677	-5.1775	-9.329	-8.9675	-9.5567	-10.813	-11.57	-10.371	-8.5164	-2.2298	-9.7964	-11.355	-7.5328	-10.533	-15.447	-9.355	-10.533	-10.609	-13.264	-6.7985	-6.1961	-8.7917	-8.3659	-14.238	-9.9452	-5.9636	-10.709	-12.707	-10.729	-10.156	-2.0473	-9.6667	-6.3616	-11.806
-9.2001	-5.1177	-9.9749	-8.2338	-11.105	-6.3012	-1.4793	-8.4643	-4.2389	-7.4345	-9.905	-10.806	-7.0547	-5.8174	-13.456	-16.546	-11.159	-7.2256	-4.7269	-11.811	-15.269	-4.5014	-6.8547	-9.7109	-8.5343	-4.9658	-13.589	-10.525	-6.0832	-8.4342	-8.8424	-8.5914	-14.309	-11.258	-15.38	-7.6293	-10.342	-7.6204	-7.9527	-10.468	-12.34	-5.1173	-6.2607	-3.4555	-14.204	-8.7027	-15.898	-8.9741	-10.858	-11.787
-5.6023	-5.2374	-0.78897	-10.085	3.9901	-5.3244	-7.7874	-3.3659	-0.080661	-2.5563	-2.5262	-1.7852	-4.522	-6.3401	1.6344	-0.59908	-3.6818	-5.587	-5.2451	-2.4874	-0.95512	-4.3791	-3.5392	-7.3706	-6.4238	-5.93	-4.5078	-5.1408	-2.8439	-4.7944	-2.0618	-3.4447	-1.4944	-9.423	-4.1495	-2.9247	-3.1782	-8.0442	-11.817	-3.4694	-1.2547	-2.3247	-7.7816	-2.9572	-6.2313	-8.701	-5.7271	-15.785	-2.5841	-1.2158
-9.1418	-12.873	-5.0822	-11.464	-14.755	-12.153	-7.512	-10.494	-6.8678	-13.647	-14.328	-11.756	-13.48	-11.997	-14.843	-18.822	-10.471	-13.778	-3.5142	-5.6925	-14.772	-13.127	-11.538	-12.202	-5.107	-11.827	-9.878	-13.195	-13.186	-14.489	-10.232	-7.6819	-8.6243	-15.099	-13.626	-8.3466	-0.423	-13.167	-16.262	-8.9861	-10.127	-10.958	-17.97	-10.081	-9.7131	-14.785	-16.104	-7.9901	-9.2639	-5.208
-7.148	-9.7672	-10.824	-15.611	-13.746	-8.6485	-11.464	-11.224	-13.883	-13.686	-8.7638	-10.995	-15.12	-10.775	-13.583	-12.781	-10.709	-8.1185	-13.111	-6.7452	-6.9489	-6.625	-9.1964	-14.981	-10.112	-7.1732	-14.667	-13.171	-15.6	-14.193	-11.681	-8.1033	-13.888	-9.8293	-20.264	-11.39	-13.869	-15.91	-15.754	-10.569	-14.112	-12.89	-11.434	-14.165	-12.762	-14.436	-11.534	-5.0107	-13.081	-11.444
-17.455	-20.353	-20.415	-19.798	-24.085	-21.722	-18.184	-16.041	-25.337	-21.688	-17.626	-23.519	-24.064	-18.727	-19.38	-23.998	-18.947	-20.797	-30.606	-24.972	-22.826	-18.475	-19.145	-22.702	-20.437	-34.033	-18.285	-20.993	-18.164	-24.388	-23.492	-25.481	-19.175	-24.008	-22.97	-22.746	-19.913	-21.333	-18.106	-25.221	-20.844	-27.146	-19.983	-22.982	-23.607	-28.249	-21.785	-23.319	-25.819	-20.294
5.9924	-0.21194	3.4906	9.5998	5.944	4.3472	5.9499	1.8427	5.0685	1.7365	6.5492	5.7142	4.5194	4.6732	9.7088	12.216	7.0199	8.4759	1.467	4.6896	2.1493	4.9898	7.1089	8.0292	0.53072	1.1723	2.0782	-1.9412	5.8772	8.3221	3.3239	11.43	4.5055	-5.4296	4.7858	3.427	-0.71917	5.8507	11.844	4.2343	4.3914	5.9934	1.581	3.9783	5.4918	-0.9248	-1.3343	0.94398	3.4685	3.0718
1.9859	6.1574	-0.15673	4.4959	1.6342	5.8081	-2.0488	8.2448	3.0735	-2.3525	0.38954	-5.5616	-4.1557	0.14673	2.2465	5.613	6.0951	-0.1902	-2.4231	4.7684	-1.6041	9.1567	3.0388	5.4714	-1.3574	7.3824	-2.0549	1.6187	0.38196	-3.5595	-0.80814	3.0066	8.5842	5.599	0.037219	0.0069096	2.6695	2.1524	-0.31372	1.1805	-0.2459	1.4419	12.427	5.3622	5.5471	-6.8674	2.0856	5.3038	8.0094	0.40999
1.2384	-5.4709	0.86745	0.10768	0.56874	-4.3369	-0.82336	5.2689	6.0423	-2.0523	5.4769	0.21379	-2.1202	6.0537	0.77276	-4.1925	-5.2706	2.7232	-2.3007	-5.3701	4.7303	-4.7999	-4.2481	-1.3106	1.4498	0.34428	6.9869	-7.6986	1.0192	-4.1091	7.5335	2.6023	1.5618	-0.53789	3.8135	0.75788	-8.4361	5.8747	-0.16676	-2.3274	-0.85894	2.2419	-0.29281	-2.5503	0.72951	0.41468	-4.467	1.8847	-7.6108	2.3425
-6.7184	-4.6887	-5.9494	-7.5768	-2.9497	-2.3662	-8.0062	-3.9741	-1.2787	-3.3803	-2.0302	-5.6476	-9.9728	-5.7661	-4.9557	-0.45154	-8.2715	-8.6796	-5.6162	-9.1404	-9.027	-4.1961	-4.5357	-3.7199	-10.142	-5.4827	-7.683	-1.2575	-3.1517	-6.5198	-6.5774	-2.8955	-10.44	-5.1441	-1.952	-3.2546	-5.5286	-9.0188	-2.6569	-4.1964	-9.3479	-3.6914	-5.1784	-5.0784	-3.4352	-1.9894	-5.305	-7.8397	-11.306	-4.2325
-1.2085	-1.0506	-7.0181	2.5075	-0.14271	5.3168	3.2893	-2.217	-5.6836	-5.3808	-0.4759	-1.0599	-6.5554	-8.8091	1.9783	-2.0947	0.2208	0.29357	-8.7789	-1.1238	-2.7267	-1.4662	-0.91299	-2.2961	-3.1283	-5.7978	-3.6729	-3.3964	0.26532	-4.5876	-7.7285	0.47747	0.70753	-2.6355	-3.568	-1.4761	-2.6821	-7.3604	-7.6358	-4.8323	-3.4158	-4.6664	-3.9958	-1.5276	-1.6135	-3.094	2.9585	-1.1836	-3.2223	-2.239
-11.56	-10.934	-6.5246	-12.761	-19.538	-10.213	-13.201	-8.1518	-10.623	-13.545	-10.577	-13.977	-3.4857	-10.709	-6.5264	-8.9269	-13.681	-7.9001	-10.506	-18.351	-14.46	-11.096	-18.839	-10.74	-15.392	-19.471	-11.459	-8.9943	-10.682	-9.0392	-11.327	-9.4791	-9.3873	-8.4729	-9.8794	-13.859	-13.557	-10.015	-8.4455	-8.8964	-13.181	-14.389	-9.0383	-12.931	-6.5916	-10.258	-10.868	-12.458	-11.598	-13.019
-4.6568	-3.6467	1.067	0.30975	-1.7011	0.092369	-1.8076	-0.34161	-0.3849	-3.0589	-7.1005	-0.078042	-3.4956	-4.0917	4.3077	-2.9379	-3.4864	0.11653	-1.2997	-0.10499	0.99897	0.3174	-6.7034	-5.6654	-0.30377	-1.9184	-8.3227	-2.3497	-1.191	-4.1014	-1.6788	0.92672	-4.2601	-2.1703	-0.26869	-0.36154	-4.7908	2.731	-3.2598	3.9664	2.5472	-1.0423	-4.8068	-4.8173	-1.6351	2.3573	-4.1473	-0.85352	3.1978	-2.5013
8.4679	-0.25527	-0.45101	1.8904	1.3071	2.3388	7.4024	-1.4904	8.2117	6.4125	4.9046	6.9034	2.5476	7.1538	7.0598	5.6489	9.7074	8.7372	8.9971	4.8082	7.544	1.4594	1.8324	7.5673	-0.10216	3.7201	3.6422	1.5706	5.0171	1.054	1.8964	-2.9007	3.4212	4.7827	0.33458	4.2817	5.6463	-0.62834	3.6121	8.5628	4.0463	4.8745	6.6239	6.0435	5.2463	8.5704	8.5563	3.7624	4.9225	2.2489
1.824	12.393	7.3039	2.1607	2.6197	12.533	9.8618	7.7629	2.85	12.23	4.7722	9.0185	5.2685	7.845	7.9385	11.477	3.1808	7.1715	1.5791	11.802	3.1583	5.7688	1.3417	2.9727	6.9573	5.7713	11.719	6.0016	6.3523	9.1494	4.7182	-1.7299	9.52	3.9585	7.0361	8.2699	1.4188	2.8897	10.354	12.461	14.435	9.6887	4.9133	9.9731	6.0389	10.255	10.199	4.1899	7.041	1.4151
-7.6569	-7.9828	-9.8226	-10.405	-15.408	-11.116	-9.4207	-5.9538	-14.168	-20.038	-9.2113	-15.127	-2.959	-13.089	-16.948	-14.208	-11.688	-8.6616	-15.71	-11.435	-21.288	-12.087	-11.916	-9.1095	-11.955	-1.541	-8.8287	-10.81	-9.1398	-11.115	-15.541	-6.7138	-5.2864	-11.271	-11.376	-7.3688	-12.972	-13.919	-7.5454	-12.913	-8.0401	-6.5716	-10.788	-9.8132	-12.662	-6.9468	-16.386	-16.468	-9.9115	-15.955
-16.991	-15.126	-14.085	-13.833	-10.055	-15.054	-20.208	-22.563	-9.6196	-16.579	-13.806	-20.041	-11.08	-11.367	-12.917	-16.336	-15.96	-15.633	-16.134	-13.654	-11.185	-14.593	-23.164	-12.397	-13.368	-20.836	-13.527	-19.377	-10.864	-11.423	-15.876	-8.8364	-11.619	-14.571	-19.158	-9.0771	-17.083	-14.603	-18.586	-18.325	-10.452	-14.567	-12.897	-12.649	-15.57	-13.665	-17.19	-9.9868	-7.8064	-14.101
-11.889	-24.538	-16.458	-22.724	-20.466	-17.297	-17.24	-18.313	-19.626	-21.905	-24.426	-23.58	-22.323	-17.497	-22.009	-21.768	-20.692	-20.922	-19.045	-27.828	-23.036	-17.664	-21.598	-21.696	-19.726	-20.323	-31.323	-16.73	-23.065	-19.136	-22.601	-21.255	-14.454	-24.511	-23.099	-22.686	-19.967	-22.964	-18.737	-17.951	-20.879	-20.422	-21.291	-24.563	-31.344	-19.851	-22.682	-23.175	-24.563	-17.849
-27.574	-25.9	-21.661	-16.553	-24.871	-27.185	-19.468	-22.186	-19.78	-27.639	-23.819	-19.078	-21.311	-25.232	-22.761	-22.761	-17.769	-24.109	-27.307	-20.751	-17.906	-24.525	-20.511	-19.93	-16.151	-21.254	-17.112	-17.824	-24.527	-25.16	-19.314	-17.478	-18.153	-22.29	-22.376	-27.874	-22.106	-26.801	-25.796	-21.57	-22.922	-24.878	-15.398	-23.128	-22.416	-22.138	-21.71	-21.969	-16.582	-15.724
-4.2007	0.65568	-7.0941	-5.1874	-3.5788	-0.97666	-4.3604	-2.0324	0.13736	-7.7643	-7.0604	-0.56811	-7.1997	-0.24465	-0.31173	-3.266	-6.5665	-4.5213	-4.9722	-3.1937	-0.87156	-5.5187	-5.6316	2.2271	-6.9577	3.3867	-3.8371	2.5297	-3.366	-9.4078	-4.6781	-8.3232	1.4314	-6.402	-2.0862	-5.263	-7.3017	-4.6926	-1.109	-2.2861	-3.5325	-5.3533	-3.7391	-2.1146	-4.1037	-7.371	-2.8608	-2.2429	-5.4592	-1.9674
-3.4502	-6.0855	-7.8417	1.7338	0.63339	-0.48117	1.9895	-2.9361	-0.086772	-2.5277	-4.9957	-0.22086	-1.282	0.059135	2.7871	-0.9583	-4.8662	-4.3303	-6.6762	-1.222	-6.703	-2.0955	-1.6418	1.7946	3.7422	-6.1867	-2.2994	-4.8415	0.2007	-2.1372	-5.5735	-7.488	2.4375	-2.8131	-2.5176	-6.7215	1.5078	-2.4598	-3.9161	-7.3538	0.21666	0.70585	1.0656	-4.4382	-1.6221	1.7655	-3.2462	-4.617	0.85338	-6.426
4.1307	1.3031	-0.14571	-3.698	-2.1987	-0.16596	-7.6026	-0.70382	6.3804	0.91287	0.22756	-3.8664	-6.4252	5.0196	4.3403	-4.79	6.0254	-3.7389	-0.60623	-7.3636	-3.1481	-2.7006	1.0472	1.8509	-1.4768	6.57	-3.616	2.7572	5.2258	-1.2986	1.4749	0.44651	1.3748	-0.46017	1.6177	2.6332	-3.6171	6.5082	-3.0575	0.36723	-1.1921	1.5267	5.0119	-1.6154	-3.117	-0.69611	0.56134	-1.4164	2.8567	-2.1271
-28.186	-26.327	-21.905	-17.595	-22.276	-14.012	-26.172	-13.927	-24.916	-27.592	-26.03	-28.692	-18.69	-26.494	-18.635	-26.637	-21.702	-24.986	-22.095	-17.364	-23.451	-20.109	-23.496	-25.702	-20.153	-22.307	-24.091	-25.704	-19.462	-26.836	-22.992	-17.772	-15.98	-22.142	-22.14	-22.548	-20.534	-20.911	-26.125	-22.849	-23.27	-22.871	-27.035	-21.851	-24.315	-24.258	-21.139	-26.832	-19.882	-25.075
-1.4822	-0.77241	-3.2059	-1.2114	-4.0723	-1.3123	-4.4	4.2143	-1.1902	-0.18217	-10.65	-4.9594	-2.1284	-6.0119	-2.9549	-2.3307	-0.12669	-2.0554	-1.4805	-5.0612	-2.3179	-2.9719	-1.3333	-4.2079	-1.1872	-2.0683	-7.2627	-10.65	-7.6355	-3.6672	-6.8407	-1.1799	-0.70515	-0.98582	-1.7572	-8.0528	-3.2233	-7.6227	-3.3714	-8.7412	-12.264	-5.1553	2.0161	-2.0135	2.5961	0.089677	-2.6253	1.644	-5.3329	-5.9447
1.6841	3.0915	0.84641	0.61157	5.7781	-6.2739	7.2852	6.2892	0.30073	-4.4729	-3.7246	0.12103	2.6782	3.9688	-6.2824	-2.8985	3.979	5.5025	-1.5487	4.959	2.6894	2.0238	2.4309	-1.2969	4.5234	-0.42714	-6.2548	-6.8695	-4.9715	0.32905	0.16332	-1.492	-4.0073	2.2855	3.1958	-1.4972	4.6469	0.77038	-4.3722	4.8387	-2.0587	-3.4824	-4.5001	0.036997	8.357	1.0393	-0.54747	-2.5037	-2.9202	2.0937
-7.4255	-12.815	-5.1954	-7.0785	-8.1062	-4.7113	-5.1766	-5.9799	0.85334	-4.9083	-8.6145	-1.4435	-10.34	-7.322	-2.6803	-10.157	-5.4353	-8.2876	-7.3492	-7.8676	-3.9471	-7.2496	-5.6392	-9.1839	-9.4212	-15.608	-6.6517	-9.0086	-8.8097	-1.4208	-3.2105	-6.6584	-0.64762	-10.195	-8.8165	-6.5992	-8.3333	-6.4609	-5.716	-3.0146	-0.27289	0.17278	-8.5366	-5.1109	-6.0732	-8.7777	-4.5087	-11.067	-7.0985	-4.9616
-0.086637	-6.5294	-8.5428	0.39446	-2.5563	-3.4594	1.1405	-7.9461	-7.1789	-7.9492	-1.9851	1.0771	-2.4143	-6.005	-6.0448	0.84461	-5.5711	0.20549	0.12419	0.60473	-7.0457	-7.6258	-2.3638	1.5428	3.9959	-6.0711	1.802	1.3155	-2.758	-6.1835	-3.825	7.3608	-4.7846	-1.9007	-7.5879	-6.7842	-8.6794	-8.1847	-3.1055	-5.5506	-7.5535	-9.4523	-1.4245	-6.9055	-4.1615	-4.6562	-1.6069	-9.6851	-3.2061	2.4258
-19.195	-15.78	-10.548	-17.824	-15.192	-8.9226	-13.819	-14.385	-16.033	-15.649	-13.974	-17.584	-17.628	-10.024	-11.365	-10.722	-18.959	-16.217	-13.045	-19.421	-13.58	-9.9014	-10.792	-15.884	-20.253	-17.224	-14.668	-18.265	-14.309	-22.219	-15.971	-8.8421	-25.029	-14.953	-14.466	-19.303	-11.99	-21.459	-11.691	-12.551	-18.019	-12.877	-9.2483	-15.466	-22.118	-15.02	-15.724	-7.0734	-13.679	-15.669
9.1334	6.2707	10.962	8.0898	12.227	9.5262	4.3225	5.0941	6.1208	8.8067	13.809	3.0681	8.5734	5.6186	5.5643	8.2649	8.8717	3.6667	13.221	11.81	3.1338	8.6538	6.5723	6.9396	7.0325	7.5077	5.4479	8.8347	4.3658	4.8539	2.7347	11.062	16.915	13.124	9.1785	4.4937	3.6467	10.322	12.273	2.4344	10.086	4.0459	7.2345	4.9845	10.707	8.0169	14.887	6.6608	8.9665	9.7477
-5.0899	-5.9566	-9.2939	-6.5734	-1.4519	-7.2996	-9.5781	-4.8567	-6.6268	-5.5954	-4.6583	-4.8225	-6.7448	-1.5991	3.5685	3.784	-7.344	-7.5293	2.6015	5.9336	-3.2859	1.3756	-3.8144	-2.0801	-5.4893	-9.6585	-4.3321	-1.6606	4.9824	-9.5819	1.9998	-8.0657	-4.5772	-2.2717	-0.95914	-0.0076518	-3.0371	-11.402	-2.7359	-6.4495	-14.23	-4.408	-5.4627	-5.7214	-4.7218	3.607	-2.4588	-6.4335	-5.2186	-8.245
-9.1353	-15.259	-6.9447	-8.2566	-9.0621	-6.7947	-18.061	-12.822	-12.953	-7.5613	-10.576	-14.354	-12.091	-9.0702	-10.226	-7.8346	-8.7164	-14.801	-13.979	-14.721	-6.1769	-10.663	-18.055	-10.81	-4.2895	-17.227	-11.871	-11.415	-10.056	-13.392	-8.9885	-7.2066	-9.1098	-12.458	-5.3382	-3.3648	-14.789	-0.92693	-6.8016	-21.692	-6.531	-7.3773	-11.229	-7.0133	-13.18	-8.1063	-16.129	-11.283	-6.0904	-8.6998
-17.722	-13.501	-18.579	-7.8675	-9.9508	-17.398	-11.606	-14.307	-11.258	-14.909	-22.83	-6.2707	-14.289	-4.2817	-17.071	-13.698	-13.68	-15.774	-17.306	-14.099	-14.779	-15.535	-10.698	-11.541	-6.1581	-13.573	-10.978	-14.557	-10.453	-9.1412	-10.255	-14.161	-9.5967	-12.291	-16.07	-12.898	-16.489	-17.019	-6.7823	-16.321	-9.4374	-13.306	-21.296	-19.401	-13.103	-8.4815	-8.8473	-19.066	-13.413	-13.893
-11.902	-10.576	-13.218	-13.994	-19.89	-15.286	-11.226	-12.525	-13.84	-17.707	-18.072	-11.845	-13.525	-14.615	-19.032	-15.82	-8.483	-13.125	-8.531	-2.9788	-16.266	-8.9973	-16.165	-16.077	-13.832	-10.784	-14.063	-15.307	-17.471	-13.072	-18.252	-4.2654	-13.388	-8.9438	-10.88	-9.7019	-15.358	-18.451	-15.352	-23.539	-17.126	-3.0486	-15.914	-12.883	-13.614	-17.234	-15.276	-10.742	-8.7768	-9.0832
6.6706	18.729	3.5631	7.7588	7.8827	6.8233	5.0189	7.6427	14.001	13.925	14.384	18.378	11.337	15.281	5.8418	9.963	7.4388	13.306	17.069	17.695	8.1172	12.288	10.053	8.6153	9.8019	15.201	15.271	19.594	15.532	16.452	10.813	12.087	8.1762	10.199	7.1363	19.199	12.3	8.0611	7.1138	15.612	7.8355	10.415	13.643	11.452	8.8808	3.4778	12.148	11.279	6.9208	13.585
-2.6525	-3.5607	1.3021	-2.2602	-5.3038	-4.6784	-6.2104	-3.0742	-7.9853	-2.005	-2.294	0.44709	-8.2762	-6.1005	0.16886	-3.1758	-9.9072	-2.3842	2.2075	-4.7041	-9.6602	-3.8369	-3.6248	-5.6726	-2.3477	-7.4998	-5.4583	-1.0692	-1.7443	-4.6563	-12.002	-3.8377	-6.3582	1.6587	0.208	-6.3204	3.5434	-3.1583	-3.095	-5.5828	1.9896	-0.63283	-4.3919	-3.603	-4.1979	-3.1104	-6.8407	-4.9672	-9.3275	-3.5786
-4.9176	-0.43354	-0.97331	6.3363	-7.0055	0.80862	-4.1482	-6.399	-6.8851	-10.668	-6.1234	-3.0028	-5.9291	-8.7377	-3.8153	-4.7616	-5.1016	-6.2426	-5.1052	-3.8193	-4.1934	-1.3717	-2.1047	-3.6072	-7.7617	-6.7825	-3.8903	1.4963	-4.7427	-1.3883	-3.9941	-6.2289	-4.2026	1.7972	-4.8784	-3.4434	1.2262	-1.9778	-4.7605	-3.6495	1.7464	-0.75767	-2.6676	1.281	-5.8583	-2.5726	-5.3556	-6.3915	-5.7531	2.0987
0.021766	0.24393	5.0609	0.62587	-5.1375	2.6596	-2.1048	-3.0646	4.1354	-2.4772	-1.3155	-2.2267	-6.1498	-7.9033	-6.6954	-7.9318	-3.9159	2.8872	-3.1478	-0.12398	2.289	-4.5977	-1.9252	0.31424	-0.86045	-5.8955	-1.7912	0.18191	-2.84	-0.28625	0.51208	-0.60823	5.4543	-7.1106	2.8009	2.6137	-1.0206	-1.9764	-2.8849	-3.2109	-3.8457	2.1061	2.3704	1.0496	1.5333	-1.6458	4.1116	-4.7454	-3.3563	0.25331
-7.1007	-12.418	-10.442	-8.6924	-11.518	-8.9114	-9.2862	-9.1005	-7.9751	-8.9636	-8.6903	-2.5827	-13.945	-7.0995	-11.985	-9.3951	-13.153	-12.912	-7.4086	-9.293	-7.481	-10.811	-8.2076	-11.361	-9.9835	-13.973	-11.103	-7.3133	-9.9905	-9.3399	-14.993	-6.5524	-11.744	-12.409	-13.098	-13.261	-7.4888	-9.3285	-15.001	-4.2845	-9.2558	-17.584	-14.098	-13.278	-10.218	-5.9276	-6.8463	-14.109	-11.454	-17.357
-13.063	-10.427	-13.488	-12.635	-11.589	-8.8886	-12.874	-10.621	-16.17	-18.323	-11.765	-13.322	-13.675	-9.5749	-13.833	-17.285	-9.6854	-7.7252	-17.92	-18.849	-17.364	-16.038	-16.537	-8.8772	-10.161	-18.584	-13.18	-11.281	-9.7564	-13.201	-4.5103	-14.087	-17.86	-10.329	-11.411	-16.178	-16.516	-18.566	-15.477	-13.472	-17.702	-13.361	-14.811	-19.314	-21.864	-6.8933	-7.2571	-10.564	-10.407	-14.277
0.45466	-5.1096	-3.6279	-0.16533	-6.6171	6.4623	3.9559	-5.5825	-6.0674	-3.6794	-3.9548	-2.8663	-4.7027	-4.1936	-6.3352	0.25372	-3.4684	-0.054429	-5.1331	5.0015	-6.1733	-5.3951	0.0067167	-1.3518	-1.5906	-2.7361	-4.1434	-2.1165	-1.4516	-4.5724	-1.553	-5.1617	-2.6656	-4.4837	-0.46643	1.255	-0.81067	2.0902	-5.1526	-2.7093	-1.0524	-9.246	-7.1325	2.3376	-4.2254	-4.1338	-8.1805	-7.8046	-4.4	-4.3533
-15.67	-9.4713	-12.997	-14.189	-11	-12.408	-19.562	-12.277	-11.308	-12.414	-8.5486	-16.999	-15.231	-16.441	-8.9121	-18.094	-17.373	-21.925	-11.203	-14.843	-13.447	-10.584	-11.537	-8.9763	-20.97	-13.62	-19.375	-6.0054	-15.114	-13.779	-13.245	-11.386	-11.492	-11.523	-13.279	-9.4085	-20.166	-9.263	-12.469	-8.9949	-9.2399	-10.147	-13.308	-15.126	-13.554	-18.278	-12.696	-12.719	-9.821	-14.165
4.6756	-3.5992	3.7195	-0.36605	9.6745	8.5879	-2.898	2.6288	0.97057	5.5349	2.7385	4.9612	1.8797	8.1047	2.1382	1.9513	8.7868	4.4841	2.6165	6.4343	10.35	-1.7849	9.7719	10.308	4.617	2.5513	2.1108	1.1118	6.6817	8.9581	9.6023	-0.8034	2.6779	10.364	4.8813	9.6867	4.9941	2.0828	5.9887	11.977	4.1236	0.027792	2.4773	0.43222	6.3673	7.095	4.7763	6.3926	4.737	11.28
-10.068	-11.044	-5.5876	-1.9131	-8.0737	-8.98	-14.908	-8.8234	-6.2945	-11.077	-6.9735	-17.199	-12.116	-14.483	-6.5243	-11.248	-12.415	-4.4051	-8.1053	-11.996	-10.142	-11.353	-5.9225	-12.987	-9.8911	-5.0828	-6.363	-7.3085	-10.617	-3.3488	-10.048	-6.3824	-5.3503	-7.5273	-8.8542	-9.7468	-8.3774	-9.6963	-10.181	-6.5945	-8.4865	-10.545	-11.427	-7.6272	-7.2483	-7.1266	-9.1038	-15.092	-8.255	-10.065
-5.9077	-3.1297	0.38226	0.48058	-5.8832	-4.7861	-3.2927	-1.3104	-1.3649	-2.7863	3.9775	0.55168	-2.1893	-1.8782	0.60037	-9.9665	-5.6736	-6.1404	-3.3131	-8.186	-7.1504	-2.4435	0.024383	-13.801	2.431	-5.5999	-7.0856	-3.6178	-0.28439	-9.1386	-4.0063	4.0333	0.31185	-1.6288	-2.3197	3.6593	-1.5113	-2.4536	-2.6433	0.57509	1.6608	-1.924	-2.4326	5.8916	-6.5231	-1.1101	-4.3429	-5.2177	-3.7322	0.58575
-3.2698	-1.0528	4.9081	0.96769	4.0412	1.1071	0.064422	9.008	3.5936	-0.12256	4.9257	-1.3715	-8.6642	6.2878	7.6095	-1.9067	-0.67206	7.7711	7.5216	1.2978	3.5074	-3.4587	-0.19587	2.4298	-3.5629	-3.448	1.4955	-3.3173	-1.1095	-1.9848	0.91601	-1.3319	5.5485	1.4714	4.456	4.4595	0.16395	-4.2624	2.8327	-2.987	10.43	1.8967	2.953	1.4944	5.2975	-1.3514	1.0734	-1.5838	-0.7218	2.2133
-15.688	-10.059	-7.4905	-16.336	-4.5296	-21.243	-12.51	-6.4519	-9.9925	-7.6471	-9.5837	-12.704	-12.197	-5.6824	-10.754	-11.134	-9.2625	-5.8309	-5.6524	-10.382	-13.865	-12.84	-5.7321	-5.9704	-8.5443	-10.769	-12.011	-9.1469	-8.6312	-7.1599	-5.4496	-5.8082	-9.8801	-14.438	-13.03	-11.487	-8.8934	-9.9916	-8.5512	-6.8367	-5.8836	-8.5634	-15.365	-6.2227	-8.482	-8.4922	-8.7164	-9.3002	-8.4134	-5.8209
-7.1229	-6.7103	-4.8781	-4.1525	-4.4407	-7.1377	-4.8968	-7.496	-2.6575	0.18619	-6.0436	-4.3407	-5.1923	-2.2843	-5.9536	-8.8295	-2.4137	-5.2797	-3.1563	-5.9536	-3.67	-4.9529	-2.113	-6.9425	-4.394	-8.7071	-6.0616	-5.4367	-3.1925	-8.0089	-2.0799	-5.5207	-3.4683	-0.47504	-10.92	-0.98195	-4.9584	-4.2297	2.6126	-6.03	-5.6336	-3.6716	3.3198	-5.2854	-1.6161	-5.1907	-3.9382	-8.2262	0.52319	-6.1121
-11.198	-10.247	-12.796	-17.905	-14.336	-16.141	-10.239	-11.986	-18.883	-12.703	-9.8245	-14.952	-8.1814	-9.4663	-14.821	-21.459	-14.06	-13.223	-11.641	-5.8935	-12.591	-14.152	-10.813	-14.551	-7.7969	-10.567	-17.278	-18.503	-14.062	-18.256	-11.077	-14.154	-15.868	-16.927	-10.042	-9.1197	-13.103	-10.2	-15.053	-13.985	-5.0417	-16.209	-9.2517	-15.554	-14.842	-23.908	-4.9361	-19.214	-14.14	-12.401
-2.1393	0.53927	0.70605	8.0735	1.7563	5.0031	3.7465	3.5125	2.1703	3.4377	10.459	-4.273	-0.95663	1.3738	5.7389	7.4473	0.10305	2.7238	-4.0537	5.9762	6.8296	-2.8327	3.6306	-1.7678	1.4883	2.9384	2.8874	0.058056	-0.28783	-1.3006	-3.8987	-2.8025	8.5268	9.4924	-5.1971	-1.1745	2.1226	1.1892	-7.8213	2.787	-0.49453	1.7287	2.773	-0.52684	3.0435	4.29	-7.0448	-0.32669	-4.4684	2.2817
0.55186	-4.9685	4.8568	-3.4585	6.6796	0.43712	-6.5301	-5.3082	4.724	-3.0196	5.1629	0.10644	8.4509	-5.2193	-5.0509	-1.4382	7.5039	-1.1118	-2.1108	-2.9538	-0.3657	0.47104	-2.798	0.73196	-2.4666	-1.1347	-3.064	0.8135	4.6159	0.4576	8.1852	5.3523	-0.060357	-2.1342	-8.9931	-4.4817	-1.5184	2.8702	-0.75061	-2.8732	2.9293	-0.9986	-6.2677	0.012529	-1.0663	8.2123	-3.2784	-0.19443	-2.7779	-3.7757
-8.8685	-2.8784	2.3671	-7.6056	-2.7722	1.0806	-4.0866	-6.6702	-2.3372	-0.065673	-5.7175	3.6844	-4.2682	-4.1964	-2.1311	-2.7586	-3.4012	-7.8206	-12.268	-4.5989	-6.0129	-6.0853	-6.9561	-3.9404	-6.7259	-5.3652	-3.2574	-4.0879	3.1498	0.37861	-7.2687	-3.5102	-5.956	-3.7216	-1.8066	1.4732	-12.909	-6.9431	-0.74077	-7.1156	-3.9579	0.28919	-4.5228	-3.8883	-2.2612	-1.7487	0.18496	-3.8688	1.8148	4.2125
-16.909	-28.55	-16.421	-25.123	-23.838	-21.915	-25.919	-21.435	-25.985	-32.88	-22.111	-22.956	-25.053	-24.371	-22.7	-18.205	-26.733	-18.881	-20.344	-18.027	-22.506	-17.792	-20.081	-22.674	-21.042	-21.054	-20.079	-19.929	-26.972	-25.28	-16.469	-22.76	-22.67	-26.721	-24.02	-24.515	-28.141	-25.418	-13.917	-19.681	-21.874	-25.46	-23.674	-18.201	-22.237	-20.156	-23.739	-18.826	-24.143	-25.951
-1.5751	0.38543	5.5055	-2.0039	-3.1375	-2.5469	2.303	4.9986	-2.9045	2.3381	6.276	-0.65431	-9.0317	-7.1508	3.7947	-0.64069	-3.3968	0.42444	-5.4116	2.0227	-2.3553	-3.4244	-3.7478	1.9825	-2.9888	-5.1372	-1.1359	4.3401	-3.0092	-7.3717	4.559	0.18991	1.7211	-5.4037	-2.4073	-4.9328	-1.1715	-0.33993	-0.85904	-1.9006	-4.3056	0.96025	-2.4043	-3.6098	1.7504	2.2954	-1.4666	-0.25017	-2.2009	-2.5896
0.15784	-0.09835	-0.73268	5.3804	-0.92056	3.2137	2.861	6.0159	4.0051	3.5241	8.1975	2.7595	2.5928	1.3037	1.3379	4.9617	0.35244	-5.8394	1.2949	-1.5129	-0.96953	3.6703	7.6707	-1.1164	-4.144	-2.0641	1.5083	3.2489	2.3302	0.98635	1.5202	-0.051923	3.6922	-2.0344	3.1439	-2.9489	2.8444	0.52722	2.9109	-7.9547	-0.23221	2.7418	3.649	3.2158	1.7801	-1.8419	3.2063	4.7572	-1.8024	-0.41955
-5.117	-5.5865	-4.8148	-5.2016	-3.4724	-3.316	-4.8568	-6.6023	-2.4045	-1.4238	-4.1226	-1.1254	0.98543	-8.7925	-5.4187	5.2863	-2.2909	-4.4702	-6.6473	-2.6962	-2.8739	2.1871	-6.0896	-5.6261	-4.0459	-4.3641	0.086411	0.98851	2.3919	-2.1793	-5.2278	-1.3956	-8.7625	3.4842	-4.5334	-4.5583	-9.6907	-5.8021	-7.6737	-2.3431	-0.89088	-3.221	-2.5798	-3.0868	-5.6935	-2.5016	-1.6287	1.5518	1.7262	-9.4433
-0.92802	-1.3741	-0.96169	-0.76044	2.6564	1.7188	4.8696	-2.4129	-0.77813	-0.34524	2.5214	1.9748	3.369	-4.3872	3.7702	1.8884	-1.4762	-2.3338	-1.9906	7.041	3.0359	-8.7414	0.50029	3.0729	3.4552	0.035978	-2.2286	5.2104	-1.314	-0.66346	3.7675	1.72	0.62327	0.58637	-2.9298	-1.3148	3.4559	-0.27705	-1.8366	-0.82049	-7.526	-3.6897	0.030352	-5.6081	0.84718	-3.7451	3.8304	1.2493	-1.3454	4.8289
-8.0123	-15.85	-10.935	-12.137	-7.4789	-16.809	-16.837	-16.223	-5.5008	-5.4337	-10.182	-14.798	-11.063	-11.412	-12.085	-9.0565	-17.674	-6.6226	-7.8151	-9.4562	-16.401	-12.457	-12.66	-10.992	-12.252	-15.048	-19.934	-14.59	-18.012	-13.666	-13.54	-12.701	-17.101	-14.373	-10.818	-15.495	-13.226	-17.98	-11.065	-13.532	-14.909	-14.143	-12.473	-14.311	-8.4105	-15.721	-9.3142	-13.114	-18.718	-13.165
0.45388	1.6635	1.3898	-3.9589	-1.874	-1.2395	-2.418	-6.2883	-0.24171	-0.26647	0.97097	-0.95865	1.0098	-4.0753	0.15035	-6.4046	-7.9261	-3.1061	-3.1466	-7.1669	-7.741	5.0005	-5.0753	2.4727	1.1039	-2.2125	-3.3344	-5.5414	-1.1924	-5.0025	-0.33937	-11.644	-7.9964	-2.3183	0.93906	4.8476	-1.4644	-4.2272	0.11394	1.4352	0.11361	2.1815	1.8873	-1.982	-0.51827	-0.96336	-4.8606	-0.49133	-5.8728	-0.27563
0.26719	0.1431	-0.041218	-5.879	-0.3066	2.4716	-1.8292	2.6096	2.0729	-1.7804	-0.023109	1.412	-3.6736	0.82302	0.54776	1.7978	-3.905	-1.2894	1.2384	-1.2947	0.69533	1.4103	-5.5305	1.4993	0.48423	13.262	11.02	-1.6741	-3.2161	-0.35061	1.5645	-5.2536	1.3434	-3.5164	-1.6968	1.3462	-0.1195	2.6133	-3.0982	-3.8635	-2.3223	-0.66125	3.7784	-1.096	5.3078	3.0868	-2.0077	-1.0634	1.9295	-2.7252
-14.157	-5.3418	-12.383	-11.875	-10.833	-18.295	-5.481	-14.232	-8.2273	-14.35	-13.247	-11.164	-7.0049	-8.7955	-12.441	-9.3134	-12.86	-12.522	-14.408	-13.68	-9.9117	-9.5365	-7.6897	-7.6223	-14.453	-6.1295	-11.554	-20.05	-10.204	-12.278	-13.406	-15.2	-19.002	-8.9623	-7.2079	-5.6637	-10.993	-11.339	-14.489	-6.1098	-19.613	-15.861	-9.568	-14.591	-11.592	-11.803	-15.998	-7.3652	-12.685	0.32392
-18.559	-14.626	-18.771	-25.257	-20.185	-18.41	-28.305	-18.774	-27.862	-20.839	-23.051	-16.237	-18.024	-24.574	-16.76	-21.706	-19.652	-20.908	-21.258	-21.585	-19.132	-17.663	-20.767	-17.736	-19.254	-18.211	-18.459	-20.125	-25.161	-20.409	-19.305	-28.586	-20.033	-14.9	-18.955	-19.397	-18.991	-24.681	-23.519	-26.63	-19.383	-19.454	-18.57	-26.149	-19.488	-12.05	-21.211	-22.689	-23.07	-15.156
-10.152	-7.9281	-7.9705	-8.5181	-12.061	-14.393	-10.689	-9.7691	-10.055	-17.964	-12.866	-8.9377	-15.019	-10.923	-10.439	-5.9963	-15.791	-11.715	-14.831	-9.8882	-12.467	-13.802	-6.254	-4.6045	-9.9754	-13.937	-12.622	-10.199	-11.589	-10.936	-3.5118	-6.6197	-12.513	-11.967	-10.136	-15.4	-11.397	-8.16	-7.9939	-10.508	-7.9976	-10.788	-3.6513	-9.9433	-14.368	-9.1629	-5.7298	-10.94	-7.1992	-8.7957
-7.2242	-9.5265	-3.7492	-5.5971	-4.4558	-5.7052	-6.3178	-7.8381	-10.72	-7.4661	-3.5509	-3.4752	0.48259	-2.9402	-7.7582	-12.137	-7.0128	-2.9855	-1.6815	-2.8235	-0.9233	-2.902	-0.15893	-13.057	-9.1295	-3.0843	-4.0186	-8.1818	-6.1307	-10.039	-7.1567	-4.9332	-9.9766	-7.0434	-7.2354	-4.6999	-7.8655	-6.0268	-10.1	-7.9579	-3.2059	-9.8954	-1.619	-8.3979	-5.6309	-1.7422	-1.2219	-6.7379	-7.4781	-4.673
-17.138	-9.5902	-13.037	-11.157	-6.4285	-15.81	-11.028	-14.575	-11.433	-9.2117	-19.991	-12.88	-10.118	-5.5789	-10.766	-13.314	-16.007	-19.663	-16.873	-15.736	-9.8281	-11.685	-11.29	-10.619	-8.6431	-15.191	-13.675	-19.073	-13.238	-12.805	-18.859	-13.526	-11.65	-10.351	-16.389	-14.549	-13.432	-16.425	-21.55	-15.472	-8.0716	-11.324	-14.991	-13.622	-12.34	-18.285	-10.02	-15.376	-9.8207	-17.068
-14.644	-11.403	-19.635	-14.391	-13.917	-15.346	-13.16	-11.711	-9.3698	-21.223	-11.117	-6.9495	-12.75	-11.926	-18.14	-12.983	-16.078	-15.781	-12.273	-10.209	-19.008	-13.075	-14.733	-20.062	-17.054	-16.722	-15.237	-22.378	-13.24	-8.9892	-15.216	-13.14	-19.208	-11.661	-21.116	-17.711	-14.753	-14.345	-18.224	-15.03	-15.204	-15.384	-18.776	-14.146	-20.769	-14.814	-20.215	-13.051	-14.074	-14.716
-23.368	-27.903	-27.712	-22.665	-19.09	-22.304	-19.072	-19.576	-20.341	-22.617	-22.948	-25.091	-15.797	-23.405	-16.815	-24.313	-27.716	-21.139	-23.396	-14.931	-22.848	-24.037	-22.617	-26.115	-18.444	-16.451	-18.686	-20.107	-21.513	-25.718	-30.701	-14.312	-23.314	-25.504	-15.664	-22.968	-20.104	-30.384	-21.895	-24.318	-17.823	-24.218	-23.419	-20.269	-22.035	-23.609	-23.919	-23.293	-20.19	-22.947
-6.4614	-10.738	1.1276	-2.4867	-5.5702	-0.7196	-2.1089	-8.4461	3.8411	-7.1136	-5.2121	-8.8162	-9.7191	-2.7344	-8.0757	-8.7672	-2.0167	-3.5015	-5.3441	2.31	-9.1314	-2.3632	-3.0816	-6.9049	-5.4264	-3.1128	-9.8825	-2.6242	-5.7003	-5.189	1.0072	0.58616	-6.0588	-7.0294	-6.9042	-9.8522	-2.7617	-4.0222	-12.204	-2.6082	-8.5638	-5.6252	-7.6565	-2.863	-9.2102	-1.6902	-3.6524	-2.5586	-1.5693	-8.2035
1.8623	2.8754	2.7425	-3.1148	1.3439	-1.2604	-3.1682	-4.9074	-2.4093	-0.11201	-2.0577	-1.3552	3.5461	4.269	2.3278	1.6935	-2.6477	1.6575	-5.3968	-2.4928	-5.3063	0.67621	-1.8289	0.4666	-1.7916	-1.1566	0.3658	-4.6038	8.7657	-1.9776	1.9871	1.9657	-0.97475	-2.3593	3.6245	2.3899	-4.9932	-1.6382	-2.3382	-2.791	4.4743	-1.055	-4.3959	0.7467	-2.7068	2.7843	-0.83691	-7.604	-1.0942	-3.3241
-7.5857	-8.7201	-12.779	-14.318	-11.632	-7.8307	-10.48	-15.359	-16.147	-14.516	-14.177	-11.74	-14.246	-6.5369	-4.0452	-7.1075	-10.01	-9.8964	-8.9455	-18.144	-7.1662	-15.864	-14.092	-11.16	-9.6267	-17.447	-15.827	-5.9495	-15.692	-13.18	-21.124	-15.322	-12.481	-11.673	-15.526	-8.2607	-13.235	-18.851	-7.3432	-13.267	-13.154	-9.9254	-16.185	-16.887	-9.4019	-12.535	-7.0863	-10.692	-5.7096	-7.6287
-8.9201	-11.774	-10.197	-15.737	-11.141	-9.678	-7.82	-3.7044	-10.247	-11.858	-1.8294	-11.651	-7.8174	-5.1735	-3.7413	-10.685	-16.032	-10.072	-14.974	-10.272	-13.672	-13.419	-10.596	-12.534	-12.645	-9.5988	-9.1652	-5.1565	-11.963	-10.136	-9.8662	-2.4956	-3.4569	-8.3561	-9.2757	-12.106	-13.088	-9.3303	-1.4519	-14.115	-4.0383	-4.8464	-13.605	-5.0168	-1.992	-7.5129	-7.1167	-7.3253	-8.0705	-2.0408
13.096	6.4682	3.906	3.702	7.4432	8.2077	10.158	6.0032	8.3571	7.1885	0.66865	13.71	4.3072	10.928	8.0792	2.4353	5.9972	4.775	4.0351	7.1189	2.6104	8.511	5.5224	8.1614	10.78	7.9943	1.9051	6.5899	-0.50433	1.1543	7.048	7.6007	8.1816	6.9145	-3.1206	3.555	6.9795	4.2445	4.2168	10.73	3.0857	3.5535	6.7179	7.4963	6.566	8.6588	5.7534	6.4531	12.048	1.7594
-20.545	-11.063	-14.738	-8.8918	-13.399	-12.625	-13.785	-11.484	-16.7	-18.302	-13.445	-15.856	-12.631	-10.044	-14.629	-15.84	-5.6614	-8.5476	-14.019	-12.775	-17.304	-18.339	-13.807	-15.375	-15.342	-12.899	-6.745	-10.765	-13.869	-11.148	-7.359	-19.691	-13.434	-13.294	-14.327	-14.146	-20.761	-5.0558	-4.2474	-14.395	-18.038	-9.2116	-16.45	-10.731	-6.1984	-10.219	-7.0716	-12.742	-11.551	-8.8471
-4.0576	-2.1819	-0.36245	-0.42734	-6.0522	-0.082393	-8.7455	-6.3415	-2.3891	-1.1936	-0.34538	-5.146	-1.2765	1.0672	-0.26205	0.74745	-3.6291	-1.8485	0.036895	-6.0102	0.53667	0.026475	0.0009859	0.23637	-7.8841	-6.5639	-8.1827	-0.84312	-5.9351	-4.4095	0.13611	-1.5223	-5.1464	1.0628	-0.12747	-3.0692	-0.64746	1.7011	0.73296	-11.066	-3.1018	-6.1334	-2.8731	0.25717	-6.4144	-1.7599	4.0961	0.81326	-0.4057	-1.7994
-7.3149	-16.133	-15.21	-5.5949	-9.3959	-14.202	-8.1158	-6.9049	-14.326	-10.058	-5.5815	-5.3221	-10.323	-11.849	-9.2445	-8.6007	-6.5897	-13.433	-6.7566	-5.5066	-8.0751	-6.8832	-10.433	-8.1528	-7.6673	-14.265	-9.8955	-9.238	-7.1564	-8.4308	-3.6423	-6.7	-12.29	-7.8632	-17.825	-8.6986	-9.5234	-13.776	-6.4398	-9.3264	-5.7557	-13.03	-14.545	-4.5161	-13.333	-12.49	-11.604	-9.536	-19.468	-13.991
3.8808	3.334	2.7732	0.13676	-0.50276	2.7761	3.3376	-2.9966	11.153	3.309	3.3016	7.4664	-2.0354	4.4362	1.7713	2.8003	2.8385	2.9505	7.7932	4.4679	-1.7118	4.822	7.3667	0.38496	2.3137	2.1199	-0.79091	7.0053	-1.8262	2.8602	-1.9283	0.80609	-0.076504	7.095	6.6324	1.6915	-1.5411	2.1832	2.4464	2.2234	7.4833	-7.29	-0.9114	3.881	-3.7474	1.0364	3.3024	3.8124	0.64942	-6.1721
-11.7	-16.58	-14.888	-16.454	-11.462	-15.111	-18.594	-11.176	-9.5908	-10.258	-6.4126	-15.529	-8.5759	-15.784	-15.266	-13.977	-9.1132	-14.018	-20.185	-13.606	-16.519	-2.5633	-15.227	-15.685	-11	-12.285	-8.5461	-5.3995	-13.863	-11.448	-13.616	-12.797	-8.0397	-14.378	-14.549	-15.69	-12.916	-14.783	-10.004	-14.246	-16.11	-13.101	-11.239	-16.457	-7.119	-5.4903	-13.017	-11.504	-22.366	-12.245
-5.5867	-9.2088	-8.3856	-5.1761	-0.71601	-5.5881	-3.1469	-11.332	0.44237	-6.6138	0.97782	0.23606	-5.4933	-2.5824	1.5823	-2.3242	-1.8062	-0.72177	-3.9161	-1.5951	-1.4565	-6.9937	-4.4569	-9.3315	-6.6685	2.7891	-11.688	-6.0233	-8.9335	-2.6082	-1.3754	-4.1641	-2.4169	-7.2382	2.0066	1.3604	4.6706	-7.3106	-8.9665	-4.5782	2.7642	-7.7532	2.1154	-4.6231	-2.1183	-2.4628	-4.7658	-4.6845	-5.2439	-3.2936
3.1697	-5.8946	-1.7533	3.4182	-0.42599	-3.6601	-1.631	3.9179	3.6733	-0.83479	0.013452	3.3703	4.4071	-3.1737	1.4988	1.2475	6.0572	7.1788	2.1808	-3.7232	2.0914	7.9979	-1.1185	1.022	1.0249	-0.20838	2.4502	-6.8944	0.17718	8.1657	-2.3399	1.0393	-2.0785	6.1305	0.26709	-1.568	1.1448	0.77599	-2.0635	1.0193	-1.8385	0.46047	2.0973	-2.5206	4.7124	-1.5048	-0.014667	7.5941	-7.7597	0.40843
-11.558	-10.653	-14.13	-2.2184	-12.483	-9.823	-11.198	-14.506	-8.338	-12.769	-10.856	-6.8738	-6.2445	-10.048	-9.3894	-13.969	-17.808	-11.322	-19.351	-10.802	-10.483	-10.059	-14.721	-9.1957	-12.346	-15.626	-16.886	-11.602	-11.5	-12.152	-13.073	-1.377	-12.414	-11.618	-13.388	-15.869	-5.6309	-9.8348	-4.9575	-12.909	-9.5292	-12.772	-9.3615	-16.752	-8.4894	-13.267	-14.438	-6.8873	-15.434	-16.269
-8.2323	0.40972	-5.2518	-11.509	-6.9635	-8.1568	-2.0988	-3.7149	-5.2665	-8.832	-6.7435	-9.1971	-0.58522	-6.0844	-2.3672	-1.3287	1.1534	-5.3179	1.1628	-2.8075	-6.1673	-4.3358	-6.7841	-6.6891	-7.4489	-11.184	0.46796	-2.2748	-10.046	-3.4338	-7.1935	-10.375	-4.3954	-13.355	-6.8022	-7.7854	3.3591	-7.3179	-3.5468	-2.3936	-5.5661	-2.1837	0.21202	-8.9691	-12.083	-0.80568	-3.1628	-5.0918	-2.6847	-1.3209
-12.433	-10.158	-17.291	-11.281	-12.575	-8.6747	-14.711	-12.827	-17.26	-12.092	-16.078	-16.902	-14.543	-9.5381	-14.157	-13.139	-11.228	-18.879	-17.536	-14.257	-8.5696	-14.204	-10.752	-13.988	-16.359	-18.664	-13.467	-18.113	-17.375	-12.294	-13.524	-14.225	-17.73	-16.198	-8.4645	-11.41	-13.31	-13.676	-17.46	-15.538	-11.589	-6.5234	-16.655	-14.075	-13.506	-15.672	-10.089	-4.5943	-15.262	-15.38
-0.69121	0.35285	1.6413	-4.4903	1.1849	-3.3964	-1.0846	-2.1586	-3.3406	-4.0928	-4.5835	-2.898	-2.1005	-8.472	-4.3812	-6.7662	-2.6784	-7.042	-9.5342	-2.1792	-5.6198	-2.5289	2.3202	-5.0833	-2.1874	-1.2759	-0.2358	-8.2234	-6.2837	-9.6392	1.8202	-4.6189	1.2272	-5.9903	2.8855	-2.5113	-0.31773	-2.6787	-4.4911	-4.835	-6.4365	-5.0545	-8.6816	-10.157	-1.5086	-6.2118	-3.1165	-4.7354	-4.0545	-0.41372
-2.5956	-2.1916	-4.3779	-4.2382	-3.7007	2.4288	-1.6039	3.5623	-2.8751	-8.7343	-5.32	4.0411	-2.3676	-2.4825	4.3509	-0.37676	-0.14296	-2.3754	-0.52659	1.5885	-2.4998	-3.3897	-7.757	0.058667	2.6942	-4.5644	-1.295	-6.1546	-2.4358	-10.442	-0.38924	6.0439	-3.8845	-2.9362	-0.92191	-3.2507	-5.3145	0.42102	-4.3028	-3.2907	-0.025258	0.27829	-0.69152	4.7273	-1.4126	1.4657	-1.5558	3.3216	-5.3379	-1.0217
-3.9208	-6.1608	-2.393	-4.8095	-4.0362	-9.0626	-10.756	-10.96	-4.4847	-6.7257	-9.8196	-5.8794	1.3418	-0.01175	2.3608	-3.482	-2.0842	-4.1612	-2.155	-9.5808	-10.813	1.7957	-7.7247	-8.9042	-6.4967	-4.8274	-0.53839	-4.2581	-4.9196	0.016513	-7.3248	-5.4854	-7.7127	0.48389	-7.6559	-3.8093	-5.9887	-7.2456	-4.3348	-5.0005	-5.4505	-6.7031	-5.7305	0.13568	3.3844	-5.1419	-7.3179	-5.0504	-5.1766	-1.6164
3.0757	1.8809	0.2431	-4.921	-2.7834	-3.0947	-7.4155	-0.7295	2.9403	3.1603	0.4222	0.013874	-2.451	-6.2179	-0.63907	-5.921	1.6859	-5.3825	1.3355	2.6388	2.283	-6.7264	-7.7371	-2.405	-4.0458	-2.2697	-3.7088	-4.404	-4.242	2.5161	-8.6488	-9.7774	-2.5312	5.1811	-7.0072	-4.8799	-0.87231	2.053	-6.9717	2.7284	2.2326	-6.2411	0.32791	-4.0702	-4.3735	0.73	-8.9919	2.7657	0.31671	-1.4166
0.10868	1.4009	-6.8974	-4.2191	-3.7873	-5.4884	-2.8982	-7.9569	-2.2923	-4.2864	-2.5776	-0.93272	-2.6489	-0.65443	-4.289	-8.9566	1.1927	-1.8822	0.47479	1.0359	-0.1794	-1.9888	-2.6124	-4.648	-8.5034	2.7699	-2.1089	-3.3139	-4.9476	-3.3103	-1.0237	-4.949	2.5016	-4.6329	-2.4981	-2.9316	-7.2985	-2.1877	1.8014	-11.742	-7.8113	-4.1463	0.71379	-6.8945	-1.741	-4.6223	-6.64	-7.4611	0.40724	-0.77908
-10.764	-13.462	-8.0732	-9.1841	-12.275	-10.255	-10.088	-10.057	-7.5269	-16.684	-10.457	-13.043	-11.073	-11.326	-5.106	-13.446	-4.6872	-16.531	-5.089	-6.2095	-14.571	-12.907	-15.404	-9.8789	-14.811	-10.491	-7.0514	-9.339	-11.205	-5.8381	-15.447	-12.698	-7.6404	-9.9112	-10.142	-14.577	-5.0636	-12.126	-9.5108	-11.011	-17.216	-5.4038	-4.1995	-10.266	-13.967	-11.199	-12.355	-8.4636	-8.6158	-11.465
-15.439	-8.1998	-15.181	-9.0721	-10.002	-11.904	-12.473	-11.387	-6.4163	-16.695	-5.3648	-12.339	-8.747	-12.672	-6.0736	-9.7622	-7.5101	-8.0857	-11.668	-13.012	-2.3725	-10.093	-12.686	-10.94	-13.292	-12.987	-5.7663	-16.429	-8.3169	-12.183	-9.4774	-10.474	-16.518	-10.662	-11.086	-11.241	-18.462	-15.042	-10.718	-11.017	-14.799	-14.73	-14.945	-13.776	-17.016	-8.8415	-10.366	-15.93	-15.666	-8.5717
-8.9209	-7.1438	-15.062	-10.609	-11.991	-6.4065	-8.3073	-13.249	-14.274	-9.973	-10.426	-9.5715	-6.7623	-7.1889	-12.25	-9.5814	-10.088	-13.785	-2.531	-9.6284	-7.4905	-13.686	-5.8627	-6.6918	-10.526	-13.419	-12.016	-3.8945	-9.8308	-2.1467	-12.897	-15.711	-12.759	-11.338	-10.104	-8.6903	-8.8354	-12.448	-14.444	-5.6129	-10.796	-14.982	-12.228	-9.5151	-10.848	-10.443	-13.661	-10.524	-10.748	-5.4614
0.96806	-4.2061	-1.3814	2.8973	-1.3415	0.74977	7.0214	-3.7842	-2.4811	-0.50225	2.3945	-9.6329	-4.8872	-1.0743	0.64916	0.55093	3.8964	-8.2003	2.2333	0.57297	-0.66486	-1.4775	-3.9662	-1.9393	0.929	8.0088	1.3076	2.1596	0.68365	-3.9507	-1.5194	1.8247	0.61604	-0.091946	5.3271	-4.8081	-3.9953	-8.5933	-0.0036925	3.4218	1.0587	-1.8396	-1.658	-0.89171	-2.2642	-1.2401	3.3041	8.398	-1.8415	-1.593
-17.875	-17.504	-13.799	-12.089	-16.939	-9.8922	-12.045	-11.798	-11.324	-8.9804	-13.172	-6.9418	-11.438	-13.526	-11.685	-12.168	-15.768	-15.295	-17.895	-9.1713	-11.903	-11.049	-15.38	-5.8219	-7.0221	-13.161	-15.114	-14.019	-16.338	-8.7052	-13.028	-15.899	-15.16	-11.569	-7.3467	-12.498	-6.6771	-9.2599	-13.442	-10.968	-18.86	-12.041	-11.273	-14.665	-10.413	-7.6071	-15.97	-10.711	-13.49	-11.232
-10.863	-1.8841	-2.2749	1.1222	0.23473	-1.9506	1.3481	-5.5014	-2.6416	-6.6046	-0.56326	-4.6518	-4.9372	-0.65564	-9.1579	-0.31235	-4.0028	-7.5355	-8.4169	-3.4251	1.5295	-4.6281	-6.7193	-4.6965	-9.1432	-4.2983	-3.2945	-4.39	-5.6865	-8.1747	-2.6214	0.12594	-3.9338	-3.7035	-4.1632	-5.5263	-3.0632	-3.5991	-0.65077	-3.5177	-2.6374	-1.105	-2.7884	-2.9871	-7.849	-4.7095	-10.422	-7.9465	1.2186	-6.7128
9.6038	1.6776	13.914	10.441	1.6517	4.8464	5.3019	6.8434	11.059	6.3752	4.6497	5.9681	11.79	9.0938	0.35691	5.8718	3.6561	4.1913	9.3677	5.2192	4.7013	-1.7676	6.0629	4.5275	9.3346	7.3045	3.1501	1.3673	9.9697	4.594	5.3223	0.89246	6.071	3.0073	4.9856	7.451	8.1351	6.8782	8.4901	-0.90361	11.347	6.8715	1.9073	5.4962	5.0195	2.2047	8.8825	4.3191	5.0081	8.7606
-19.681	-25.077	-22.527	-23.72	-25.937	-15.825	-24.029	-13.232	-22.286	-19.356	-18.058	-19.432	-23.853	-21.725	-17.255	-20.904	-25.381	-16.251	-19.79	-18.616	-26.239	-21.663	-16.932	-27.009	-21.765	-23.62	-22.06	-18.955	-26.082	-17.65	-15.278	-21.974	-22.876	-21.95	-18.88	-21.905	-20.948	-25.616	-27.728	-17.776	-21.997	-19.847	-11.507	-18.382	-19.91	-20.387	-26.473	-18.533	-22.438	-20.712
-10.559	-19.141	-6.3764	-12.973	-12.949	-8.4547	-20.003	-17.643	-16.649	-16.071	-14.543	-12.155	-14.444	-10.597	-10.22	-9.7888	-20.482	-15.786	-11.06	-17.674	-14.965	-12.907	-14.947	-13.703	-16.69	-16.318	-21.279	-18.565	-16.867	-8.9519	-4.6847	-13.317	-9.3581	-22.502	-14.269	-16.176	-15.626	-10.992	-16.367	-8.5781	-13.216	-12.946	-17.063	-5.4821	-8.3409	-11.168	-12.507	-9.9881	-14.622	-13.013
-3.3475	1.3587	-4.9253	-2.6568	-6.1911	-3.0305	-3.5101	-6.3807	-8.8695	-0.36005	-3.1612	-1.832	-9.7107	-4.5537	-1.3894	-1.8086	-3.801	-0.022516	0.38653	-9.0816	-3.5015	-4.1263	-2.1557	-3.7514	-9.2971	-1.9205	-2.1363	-6.2971	-2.0015	-8.9131	-7.5998	-4.8738	-4.1808	-3.3028	-5.5737	-8.9756	-3.2561	-10.307	-6.2956	-10.963	-4.4864	-0.2561	1.9074	-12.624	-7.5258	-6.8582	-3.6643	-5.9436	-9.4541	0.77532
-4.6403	-4.5637	-9.4951	-1.496	-9.0932	-6.4964	-5.0911	-7.4496	-5.947	-11.086	-6.379	-7.8434	-7.9827	-1.6706	-3.7791	-4.977	-0.98337	-12.515	-7.3647	-10.363	-7.5787	-7.227	0.36663	-5.2112	-3.5109	-10.598	-0.90786	-6.8001	-1.7012	-8.1918	-2.8787	-9.4696	-9.4928	-1.8116	-6.0447	-6.8093	-10.661	-9.5439	-1.908	-11.75	-5.5672	-3.6848	-9.8486	-3.8754	-9.8476	-2.7001	-7.6481	-3.4969	-7.5612	-6.7479
-3.9304	0.93107	1.2145	-6.0843	8.7091	-1.2981	3.2903	-0.39317	-3.7005	3.9359	-0.6942	-1.0995	0.22068	-2.1344	7.7014	2.2029	0.025054	2.9074	-5.6804	0.82977	-0.661	2.5475	-2.2093	2.4194	3.1121	3.3989	5.5568	-5.5955	-0.0016075	1.7596	-0.26119	-1.7925	-4.275	1.8465	0.81043	1.0782	3.2427	1.6632	1.4779	-0.74109	-3.6016	-3.5174	-5.7485	1.6005	4.2601	-0.93497	-1.2293	-4.865	-1.3078	6.0126
-12.231	-5.314	-2.6938	-10.076	-10.424	-1.9385	-3.9287	-4.1874	-12.588	-5.6512	2.17	-2.378	-13.464	-6.0868	-4.6282	-2.8886	-4.2448	-4.5769	-2.2627	-0.46449	-5.8056	-2.9796	-6.201	-8.1865	-4.4546	-3.9106	-5.8179	1.4858	-1.8383	0.80027	-10.945	-6.029	-7.1379	-2.2454	-6.7604	-2.9662	1.0497	-3.7226	-5.2379	-7.0446	-6.4923	-8.6098	-11.171	-3.9513	-2.9558	-5.2083	-0.85471	-4.1617	-3.8314	-0.034218
0.98856	2.5766	6.2399	0.20608	1.5244	6.7123	6.6346	6.5155	1.8272	13.514	5.1147	6.622	10.459	1.0878	1.2286	8.4773	5.7551	10.889	6.0914	12.758	8.963	10.968	4.9488	3.1488	1.8404	5.1371	0.40373	5.2738	7.5429	7.1094	3.7523	0.88496	1.2628	5.1715	6.102	4.6081	5.9533	7.438	8.7153	10.203	5.3755	7.2346	4.3895	11.394	5.8685	9.398	1.0655	8.8871	3.8537	11.088
0.17334	0.18607	3.4158	2.4352	-5.6691	0.74391	1.4088	0.026053	0.58446	-3.8026	-2.1976	4.7895	4.1049	-4.4578	-2.7048	-0.33071	-9.3961	-4.8585	-3.8088	-2.817	-10.693	-8.1131	2.6	-1.4911	-1.7572	-2.3863	-2.5226	-4.3547	-5.7759	-0.65358	-2.9114	1.9854	-2.1523	-0.13575	3.6868	-3.3349	-2.5761	-7.3539	-0.13233	0.77638	-0.83197	1.264	-5.2219	-0.071777	-1.6634	2.9827	-3.6357	-4.649	-0.735	-5.5115
-4.3782	-8.9895	-4.3673	-4.6873	-2.8549	0.99859	-9.3092	-2.9493	-7.9663	-10.086	-2.9944	-2.4596	3.0174	-3.7798	-4.1058	-4.0473	-1.8645	-10.397	-7.3125	-4.5679	-1.987	-7.2735	-10.16	-1.8087	-1.0217	-5.0312	-3.7405	-5.7027	-11.283	-9.1822	-10.032	-4.164	-1.5816	-9.287	1.0001	-9.9514	-5.2083	-5.2105	-3.0662	-7.3486	-1.9795	-4.7107	-3.5954	0.016335	-0.77297	-2.5608	-8.7377	0.15256	-5.3049	-6.624
-23.614	-24.504	-26.805	-22.906	-19.454	-17.171	-21.761	-24.156	-20.387	-16.604	-21.923	-19.957	-21.672	-19.271	-22.276	-21.75	-23.834	-26.494	-25.216	-25.253	-21.04	-17.421	-18.792	-22.168	-17.28	-22.272	-21.211	-26.688	-24.485	-21.797	-22.025	-23.564	-21.754	-20.808	-18.45	-20.082	-22.202	-15.976	-17.118	-26.327	-14.629	-23.436	-28.318	-25.423	-24.442	-25.023	-26.766	-26.963	-26.622	-14.958
6.8905	5.8251	6.5708	5.4868	8.6751	5.3512	2.4874	6.8841	4.3214	11.633	3.1704	4.2207	10.925	7.4101	5.6529	8.3888	4.668	11.108	3.8938	4.6269	6.7519	3.5761	9.4621	4.203	3.888	11.51	3.5288	10.724	9.8384	6.8158	1.7212	8.1647	11.775	7.7688	1.3616	7.3968	6.961	5.1129	14.256	8.7629	6.9403	13.597	7.8805	5.2624	3.4154	11.265	10.188	7.6746	9.4662	5.5245
-14.346	-14.115	-9.1208	-10.498	-5.727	-6.6291	-19.763	-3.5257	-15.738	-13.918	-12.386	-12.788	-12.071	-11.661	-10.964	-9.5788	-4.6369	-8.3373	-10.025	-9.7091	-8.3161	-11.776	-6.9248	-6.8842	-12.446	-19.139	-16.748	-8.4375	-11.628	-7.3825	-14.444	-4.5711	-6.7945	-20.146	-17.027	-8.679	-6.3838	-10.426	-10.473	-15.069	-2.5258	-9.4427	-5.6892	-17.581	-9.2679	-10.194	-10.398	-12.922	-13.957	-9.8805
-26.693	-25.779	-25.483	-19.799	-20.998	-17.29	-27.829	-17.294	-27.693	-24.412	-11.875	-17.68	-19.971	-16.589	-22.096	-24.617	-20.508	-26.763	-17.52	-16.7	-24.138	-19.533	-26.295	-19.15	-24.324	-26.869	-17.848	-18.02	-24.064	-27.806	-20.26	-20.585	-26.172	-27.28	-20.345	-25.872	-24.203	-27.97	-27.72	-15.177	-25.767	-22.07	-22.926	-16.519	-21.838	-17.999	-25.731	-21.198	-25.693	-23.272
-7.8488	-5.9833	-8.9628	-7.2597	-6.8838	-4.5599	-3.274	-1.6805	-8.6498	-1.8475	-4.1775	-8.9916	-8.6899	-6.0797	-10.283	-7.4711	-12.028	-10.46	-5.7408	-9.6246	-7.9041	-3.6549	-6.4176	-10.831	-8.1801	-13.261	-10.327	-5.8761	-7.7859	-3.7022	-0.032646	-9.5227	-1.5966	-4.3867	-13.887	-5.9638	-4.5915	-2.1439	-8.6053	-10.549	-5.0017	-3.9965	-8.7888	-5.7	-5.307	-7.8358	-7.9226	-7.5957	-10.256	-2.4323
3.8103	-1.8992	0.85806	-0.23426	7.1177	1.5885	-0.97459	1.4064	-2.2143	2.1808	2.0581	6.9774	1.8765	0.72397	-2.6894	-2.5234	2.4824	-2.8038	6.4635	5.0802	4.3339	6.4217	-1.2429	-0.8846	-2.354	4.1901	1.045	4.177	3.9687	-2.7198	-2.4303	2.1689	1.5874	-1.2439	3.0641	-4.0531	1.5808	0.16563	1.6996	-0.00038337	4.5183	3.0072	2.2926	6.2273	-0.030948	7.2977	0.30031	4.5842	-3.403	6.6656
-0.3674	0.47577	-3.5785	0.41938	-0.052464	3.5339	-2.9965	4.2945	0.83537	-0.70721	-2.1451	0.045836	-4.5595	3.6818	-0.8065	-2.3313	3.6242	0.43997	-4.4231	1.934	-4.1389	-0.71048	3.1386	-1.3171	-3.9204	-4.051	-0.24387	-9.0865	0.77156	-5.2916	3.6617	-2.9907	-2.4586	1.6241	1.5108	0.080726	-1.3543	-1.9604	0.25323	1.6343	0.29059	-4.8266	-1.1321	-2.1751	-0.23781	-1.806	0.99331	-0.45497	-0.73169	0.79581
-1.4261	-10.467	-4.0989	-4.1604	-8.7429	-3.3933	-6.0264	1.7936	-2.9863	-2.9058	-2.012	-6.2576	-1.228	-0.99827	-1.3484	-4.6277	-5.7403	-0.49964	-11.09	-4.9345	-2.6271	-8.4188	-10.405	-3.2549	-1.0037	-9.1874	-4.5143	-6.1929	-0.020296	1.273	-1.7918	-4.7903	-8.2642	0.60071	-7.307	-4.0342	-5.7012	-6.3497	-4.9533	-3.188	-7.8823	-7.0874	-3.1354	-2.906	7.4309	-2.2848	-3.3977	-10.728	-7.8763	-0.35434
0.03708	-2.7115	3.7195	-5.1211	1.5587	3.4959	-4.0767	-2.8716	1.8801	-7.8057	-2.7417	-3.8574	-2.4757	-1.5341	-2.0403	-0.54617	-7.497	-10.135	-0.4788	4.4344	-5.1886	-1.3588	-5.726	-5.4687	-3.5033	-7.1792	-4.4396	4.8027	-7.0113	0.5363	-2.1686	-2.1786	-3.5273	-4.2475	-6.8424	-2.3297	-7.0024	3.2774	-1.7736	0.7815	3.3274	-2.6836	2.5569	-4.1806	2.7562	1.3854	4.4344	7.9858	-6.7426	-1.6122
-11.974	-10.752	-14.754	-12.02	-12.345	-8.1557	-9.151	-8.2314	-9.4001	-16.702	-13.724	-15.931	-13.637	-2.9239	-6.2183	-15.908	-10.155	-11.657	-16.317	-4.2078	-4.8546	-18.567	-11.997	-5.9418	-17.114	-10.936	-14.363	-13.053	-10.793	-1.8079	-19.235	-6.9144	-13.072	-4.6947	-10.162	-5.4966	-6.0433	-12.73	-10.836	-7.4706	-13.894	-14.319	-11.682	-14.216	-11.045	-11.382	-8.6662	-11.515	-14.738	-16.411
-21.04	-19.264	-12.201	-16.348	-20.882	-26.896	-22.81	-20.777	-24.666	-30.175	-17.743	-23.338	-24.001	-19.746	-22.452	-19.916	-24.554	-21.162	-20.763	-22.579	-22.231	-19.27	-30.919	-13.411	-26.35	-24.625	-19.47	-21.925	-29.828	-25.96	-20.06	-25.58	-21.665	-26.508	-21.974	-26.486	-23.044	-21.18	-25.556	-24.331	-26.652	-16.689	-20.188	-20.321	-21.504	-25.113	-16.116	-24.713	-18.325	-22.764
4.6433	-6.3384	0.76611	-0.58076	2.6969	-0.66182	-8.3418	-3.6123	3.0253	-4.0794	-2.0282	-6.9124	-3.7202	-0.15978	-0.19249	-5.8868	-2.2761	-2.2874	-2.1143	-0.97935	-0.73995	6.8363	4.0051	0.28561	-0.91616	-4.3482	-2.6843	-2.1565	1.5534	-2.6925	1.8339	-3.2407	0.19441	-3.053	-9.3625	-0.68911	0.55182	0.22987	4.1804	-0.022889	-2.2416	0.75604	6.0286	-6.3612	3.1341	0.1147	-0.36112	-3.7709	-1.8642	-7.775
4.6819	-5.3648	-1.4279	6.0148	3.955	-0.40196	0.15361	-2.2551	-0.65235	1.3859	0.98768	6.8258	-2.6913	0.43638	2.4241	-1.321	4.3493	-1.6546	2.7203	0.62226	-1.6803	2.2102	-12.076	0.57792	-0.082606	1.7185	2.636	0.65657	5.8805	-0.58404	-2.2499	6.1435	0.34924	-0.86607	2.9761	-5.4518	1.0785	-0.55053	0.98178	1.4323	0.79281	-4.4387	2.6886	0.49695	0.76823	2.9255	-1.0159	0.12825	-2.2637	-0.35769
-10.059	-13.953	-10.11	-16.188	-16.443	-12.711	-11.502	-18.929	-11.559	-10.053	-20.84	-11.723	-11.93	-7.581	-16.58	-9.7828	-17.78	-13.986	-12.271	-10.015	-13.416	-6.3188	-11.673	-18.174	-16.312	-15.184	-12.893	-10.387	-10.124	-20.069	-19.558	-10.071	-17.602	-14.706	-12.58	-9.802	-15.814	-17.114	-9.3566	-8.3996	-18.578	-14.597	-12.739	-14.003	-11.192	-13.59	-5.2544	-10.953	-16.128	-8.9814
-9.0166	-8.7129	-4.0113	-12.358	-12.754	-8.8119	-12.85	-13.149	-14.982	-5.3641	-8.5082	-6.5482	-3.3959	-10.568	-8.6332	-9.7025	-3.2212	-8.8412	-12.474	-4.8678	-9.2946	-15.29	-8.7003	-5.9517	-7.2404	-11.19	-11.124	-14.058	-10.854	-8.9863	-7.8249	-8.2095	-14.676	-10.694	-10.5	-8.1558	-9.5838	-8.7259	-12.07	-5.8582	-9.1201	-11.548	-5.0736	-8.3732	-5.7921	-11.033	-6.3233	-6.8095	-2.5117	-7.747
-9.329	-15.727	-17.667	-13.768	-15.433	-18.449	-13.608	-14.619	-14.664	-13.15	-15.697	-14.657	-19.951	-13.968	-10.86	-11.062	-14.132	-11.414	-8.3155	-12.134	-13.922	-9.7661	-7.6619	-17.613	-13.862	-13.355	-21.757	-15.464	-15.331	-14.046	-14.745	-14.226	-25.397	-16.326	-18.893	-16.857	-18.313	-17.881	-16.932	-12.937	-18.85	-13.78	-14.953	-13.72	-3.1873	-14.478	-11.324	-17.317	-11.773	-10.76
-5.6114	-12.437	-4.9482	2.7262	-2.2967	-9.2384	-3.155	-10.485	2.0079	-4.943	-1.2885	4.546	-6.5889	-0.39091	-4.3212	1.365	-3.9929	2.8882	-7.2944	-3.1998	-6.3339	-7.8578	2.032	-12.793	-3.056	1.8313	0.30641	-1.7777	-2.4375	-6.0993	-1.5697	-5.7106	-0.96401	-6.2165	-1.8888	-2.2434	0.67988	-8.8198	3.2722	-5.0271	-3.016	-0.93204	-8.0397	-4.4668	-3.8842	-11.545	-1.6516	-10.308	-0.74671	1.7665
-1.4405	3.4779	-3.8512	-1.0171	1.0456	1.9108	-2.2461	2.0578	-1.6943	-1.2546	-4.2776	-1.7398	4.2623	-6.8037	0.19834	1.9598	-1.6265	-3.1469	1.1525	-1.5063	1.4815	2.93	5.5074	2.7889	5.385	5.1388	-3.2844	4.4593	-7.1818	0.14186	0.86693	-5.3872	5.7121	2.6129	2.2684	-2.3877	-4.875	2.4943	0.84304	-0.68013	-3.4997	0.33067	-2.2375	1.4824	-1.9927	-0.12008	-3.7813	1.4206	-8.3072	-5.5463
-6.1713	-4.7407	-9.2507	-4.1406	-10.178	-4.3006	-6.9946	-6.6428	-5.6851	-2.6846	-12.454	-5.6424	-2.8895	-9.9768	-2.4729	1.3332	1.8697	-6.1025	-4.1331	-3.521	-1.1101	-4.2342	-6.3175	-1.8447	-2.6883	-6.1253	-4.4708	-1.9966	-4.7433	-12.985	-5.9489	-1.5931	-3.6442	-7.0675	-6.2044	-13.048	-1.969	5.2259	2.3339	-8.2172	-4.8194	-3.5858	-8.7317	3.1652	-6.5714	-6.6884	-4.4384	-10.181	-5.1518	-8.239
-1.2242	-9.0802	-12.134	-0.058413	-3.6704	-3.1004	-0.13054	-11.453	-4.9191	-6.1582	-4.0305	1.1285	-5.2063	0.24858	-6.6192	-3.9316	-7.3794	-1.8921	-6.2125	-6.1895	-1.993	-7.2053	-3.689	-7.6879	-9.349	-7.4115	-6.4775	-6.5853	-7.0857	-8.8368	-7.5529	-9.9443	4.1351	-8.4643	-10.973	-6.3975	-5.5143	-7.4732	-10.961	-7.1626	-2.3963	-8.1591	2.5434	-10.075	-4.7221	-4.2739	-6.7654	-9.8056	-7.2499	-8.1116
1.8662	1.152	-2.9413	3.0704	5.6042	5.7412	-0.21262	5.5385	-6.554	-4.7529	1.171	-5.8555	1.239	1.603	3.8459	4.8444	-3.3994	-6.5178	2.4002	3.5868	-2.1214	-6.6306	4.3965	-0.6176	0.068437	1.5359	-1.3817	3.9822	-3.1365	2.7145	5.5625	-2.6731	-4.8301	-3.2692	8.5136	-6.2957	0.91818	4.2506	2.8766	-0.28244	-0.061625	-4.3745	-3.6898	-6.5243	2.3424	-1.4334	-0.063337	-0.40939	2.7765	2.1984
-2.1252	-0.85523	1.3707	4.2815	0.96563	-1.3157	-0.46977	-3.7306	3.6077	8.0354	3.3371	-1.977	0.99945	-3.0731	0.084232	5.2016	3.9459	0.098241	-3.0066	-5.8783	0.014367	-2.2987	-3.3194	5.2195	-0.25085	-1.9251	-8.3935	4.4919	-2.0735	-3.4155	-0.62839	0.84696	3.8253	-4.3253	-0.96611	-5.7693	5.0702	5.3285	-3.9657	1.95	-4.98	0.59909	-0.16798	-3.3081	2.769	0.63794	0.21628	-0.18571	2.3848	10.173
-12.79	-7.4818	-13.294	-8.9053	-8.6836	-9.8736	-13.916	-4.3538	-9.7272	-8.1546	-11.826	-12.046	-9.3397	-9.1768	-13.22	-13.083	-8.8988	-9.1719	-13.643	-10.903	-10.034	-6.8499	-17.022	-12.841	-8.7382	-10.092	-11.213	-5.2619	-13.103	-19.035	-9.7241	-12.075	-10.003	-18.158	-18.45	-13.084	-16.024	-6.01	-18.664	-15.53	-6.9625	-10.959	-12.03	-14.413	-14.806	-8.9909	-20.768	-8.209	-13.191	-11.137
1.907	-8.1593	-8.1641	-1.3406	-7.2021	-2.3557	-2.898	-5.7018	-8.7688	-5.2297	-7.3095	-15.173	-7.9664	-3.3762	-5.3552	-6.6283	-9.315	-7.6178	-9.1421	-0.786	-5.8853	-1.2913	-7.7479	-2.6811	-3.2228	-2.082	-6.0434	-9.6111	-6.8118	-6.2356	-5.9656	-5.0262	-6.4399	-3.8874	-5.8129	-5.4636	-3.9782	-8.4388	-6.4343	-7.4041	-0.059948	-4.2699	-3.9163	-7.7453	-6.9782	-4.1175	-3.2799	-6.2452	-2.955	-7.3575
5.6606	1.5668	-2.3825	-0.00070405	-0.93191	-2.9269	1.4366	-3.1969	-1.1757	-3.4044	7.085	2.1009	-0.17594	-4.5014	6.3815	-0.46207	1.5195	5.2291	-0.60547	-2.9983	2.8019	-3.7478	1.0732	6.1525	0.97595	-0.62139	0.92146	0.84729	-0.72613	0.2279	-1.4361	-0.31619	-0.18556	-6.5154	-6.6696	-0.82302	3.4339	-3.3685	-3.0101	-3.3059	2.4693	-0.75336	-4.4743	-3.8375	1.46	4.8939	2.8232	-1.1171	1.9882	-3.1542
-7.6472	1.3601	-2.2962	-8.3358	-3.0519	0.59207	1.5345	-7.1281	-3.8833	-4.4971	-8.4248	2.6007	-1.8696	-12.144	-3.6224	-4.4935	-2.5065	-2.2785	-1.5525	-10.141	1.347	-1.3662	0.69854	0.54066	-8.3529	-11.784	6.6076	-6.4403	-3.8559	-5.9974	-3.4064	-0.69592	-8.0687	-2.7104	-4.7981	3.3471	-8.2596	3.3318	-5.4649	-3.0093	-6.638	-3.2616	-3.1849	-2.5876	-5.4192	-5.9431	-1.0706	-1.6899	-2.5006	-8.9317
-1.5686	-6.8472	-12.173	-0.40901	1.2789	-8.6169	-6.2249	-6.6333	-2.3715	-0.98671	-6.0691	-1.4825	-4.3668	-3.3334	-3.7243	-0.74292	-2.1252	-7.1351	-1.8615	0.15488	-4.82	2.3909	1.5673	-0.73264	-2.5872	1.7373	-4.8328	0.64738	-2.5589	-2.9086	-3.4381	-2.1418	-3.996	-0.37106	-4.8396	-3.1216	-7.2209	-3.2034	-2.9423	-2.6761	-0.84557	-4.2556	0.77658	-0.77423	-4.5871	8.8135	-4.7665	-2.6951	-1.9235	-3.5224
-9.6741	-11.257	-9.4498	-18.5	-18.21	-16.222	-11.522	-11.124	-11.542	-14.731	-12.735	-14.209	-15.686	-15.087	-13.953	-13.882	-11.861	-14.052	-18.079	-17.383	-16.006	-8.4483	-11.291	-23.502	-14.667	-10.425	-15.533	-16.687	-6.7487	-15.3	-14.938	-13.584	-7.357	-11.948	-11.57	-15.617	-12.457	-15.008	-10.522	-13.473	-9.0842	-7.7525	-13.74	-16.153	-11.99	-12.408	-22.367	-16.517	-15.341	-18.333
5.2185	1.3642	2.0454	-0.29792	2.2513	4.2613	3.9691	-3.7391	-3.9246	-8.5378	2.3223	-6.3054	1.2041	-0.066862	9.9318	5.5458	5.1775	7.1145	1.8194	1.1134	4.9489	-1.5562	-6.0168	-6.7013	-9.0108	0.38452	-1.5335	1.1958	-1.0117	1.2018	-3.7557	5.6539	-5.5694	-4.0371	-0.89023	2.5985	3.893	1.3509	0.87579	1.9475	3.063	7.1959	6.0964	4.2121	5.8953	5.151	1.1201	0.93189	2.2725	3.6263
-10.714	-17.324	-12.362	-13.361	-17.222	-13.776	-8.666	-17.21	-12.811	-13.099	-9.1205	-18.5	-14.828	-13.7	-13.966	-17.499	-10.579	-17.439	-13.975	-10.184	-13.299	-14.343	-14.809	-16.161	-12.918	-20.067	-15.77	-15.642	-12.734	-19.025	-14.766	-16.378	-9.9503	-15.794	-14.482	-16.387	-15.871	-18.547	-7.2062	-5.8317	-21.353	-16.712	-15.183	-18.717	-15.487	-20.368	-15.633	-17.098	-16.089	-13.23
-2.79	-4.3853	1.64	-1.9845	-0.16436	1.766	-0.66984	-3.6898	-1.4855	0.23506	-1.0501	-0.62261	-6.9436	1.4967	-3.021	-1.8951	2.5808	-3.8772	5.1794	-1.4047	2.8301	-0.61285	-2.9966	-1.1124	4.0745	-0.47187	3.3152	-6.2269	0.42757	-4.3698	2.9713	-3.707	0.35655	-4.098	-3.0699	5.3302	-0.81802	1.9809	7.3459	-0.66412	-2.4268	-2.8135	-4.9611	1.3519	-4.9361	1.4339	-2.2751	1.861	0.48177	-2.6494
-1.5344	1.365	-3.6569	-2.4147	-0.47818	4.4619	-10.351	-2.9755	-3.4871	-4.2557	-7.4623	-5.7378	-3.8193	-9.4545	-2.7234	-4.1042	-4.7938	-10.418	-7.3936	-5.0655	2.0101	-7.4436	0.36492	-1.7318	-7.9084	-5.4164	-7.9869	-3.1871	-2.8853	-2.7453	-8.0479	-8.5927	-3.2382	-6.2228	-2.6418	-8.0075	-2.7656	-4.5104	3.0824	3.5624	-6.1692	-10.176	-4.8879	-3.9379	-2.218	-8.5253	-8.3707	-10.313	-4.0716	-3.9972
0.87798	-0.096605	1.2709	-7.3439	-4.8854	-5.3691	0.1865	-1.485	-4.3937	0.036704	-0.6952	-9.0898	0.071842	-2.9489	-3.6132	-2.1743	-3.0224	-6.8183	4.592	-4.9826	-8.2579	0.2737	-4.7687	-2.5586	-2.1475	-4.5455	-10.657	-5.0831	-2.1979	-0.53435	-3.657	-1.6733	3.2799	-1.9313	-8.5725	-2.6438	-3.8174	-3.4618	-0.5834	-5.0724	0.41779	-0.9094	-2.7971	-0.7311	-6.3632	-5.6389	0.47136	-0.76097	-8.482	-6.6808
-3.3252	-1.6656	-2.8927	4.6403	-2.003	1.0272	-9.1439	-0.48708	-0.36942	0.26531	-2.0962	-5.9789	-1.5778	-3.0038	-0.11408	2.4179	-0.36991	-2.7286	-3.0451	-1.3612	1.3763	2.1163	1.2945	-5.344	0.65536	2.0959	-1.3541	-2.918	-4.5246	5.9841	-2.0477	6.7288	-1.2103	5.8206	-5.1852	-3.0511	-1.341	1.8656	-5.7198	-2.3422	-2.8352	-7.0467	-5.3229	-2.6692	3.4262	-7.1998	5.8516	1.1935	2.3847	-4.8823
-11.614	-8.9414	-11.267	-8.7643	-13.19	-12.694	-10.874	-5.236	-9.6458	-11.899	-8.2994	-18.625	-10.616	-4.2002	-6.6012	-5.7921	-9.6327	-4.7949	-12.651	-9.2455	-7.8076	-9.7718	-8.2971	-6.672	-6.6793	-7.6195	-10.938	-10.276	-7.7048	-10.709	-12.21	-10.203	-5.4599	-7.7338	-10.152	-11.039	-7.2742	-11.564	-14.095	-12.135	-8.5936	-10.679	-10.835	-8.4436	-11.368	-8.5379	-8.4715	-7.4138	-12.159	-8.0221
-17.139	-12.38	-9.229	-10.16	-14.401	-16.061	-13.512	-9.3133	-14.073	-16.306	-16.73	-16.345	-12.411	-7.8965	-7.6536	-8.9565	-13.28	-11.968	-21.428	-9.8057	-10.569	-12.996	-16.342	-11.903	-13.466	-17.123	-10.444	-10.456	-6.8727	-15.446	-9.7591	-13.089	-8.1598	-15.993	-11.157	-12.959	-11.387	-9.4753	-12.671	-11.977	-20.028	-10.293	-15.207	-12.09	-15.568	-2.3355	-15.257	-13.522	-7.2567	-17.412
-16.811	-16.085	-17.914	-7.8361	-10.482	-10.163	-13.696	-13.354	-17.994	-16.624	-15.866	-18.995	-18.505	-10.26	-15.411	-13.705	-13.293	-7.8727	-14.433	-14.357	-15.096	-11.499	-16.17	-14.471	-11.52	-10.009	-15.646	-12.711	-14.693	-10.586	-19.145	-10.687	-14.953	-8.7105	-14.221	-16.456	-11.592	-14.691	-12.812	-11.907	-15.788	-10.605	-15.861	-13.648	-8.6945	-18.87	-10.937	-13.772	-9.7115	-16.145
11.26	11.974	9.4245	15.231	8.6925	11.167	10.07	8.4608	15.269	9.045	5.3368	5.274	10.462	6.0762	7.1349	17.128	10.595	4.9642	3.7446	8.72	3.907	7.6926	8.5411	17.381	12.71	4.4134	11.374	4.6623	5.3385	13.302	13.197	13.844	16.904	6.8762	5.0091	10.724	9.3902	7.1486	8.0499	6.6441	9.5592	10.603	4.023	14.119	8.0719	11.197	6.3841	11.514	10.423	4.8401
-5.2156	-4.725	-4.9631	-4.1139	-7.1845	-2.4583	-5.7289	1.4914	0.24113	3.6394	-0.82768	-2.8452	-4.6418	-0.12392	-1.5778	-1.3355	-4.7783	-1.9636	2.2502	-5.8805	-0.40869	-5.1774	-2.2966	4.0968	-1.949	1.31	2.9177	-2.6662	-2.3432	0.19986	-6.6828	-3.9791	-0.13557	0.16525	-1.4987	-4.6856	-2.7769	-1.6037	-8.2764	-2.1075	-7.8522	2.3997	-8.1837	1.6021	-5.5809	-1.443	-2.3681	0.05772	-0.011761	-1.2746
-16.702	-9.6611	-13.21	-9.8144	-9.9154	-10.103	-13.227	-6.4321	-6.7743	-18.644	-18.546	-14.731	-9.7747	-11.174	-14.499	-11.026	-11.942	-8.9638	-10.901	-12.406	-12.16	-9.8085	-15.411	-10.282	-10.566	-18.587	-10.508	-7.8702	-12.965	-14.74	-11.935	-17.574	-9.8918	-16.608	-12.06	-9.5826	-19.065	-16.069	-9.5679	-13.405	-12.779	-13.054	-9.5008	-13.046	-12.378	-15.712	-13.904	-12.638	-13.894	-9.5862
-6.0563	0.97925	3.0592	-1.0847	0.1663	-5.6983	0.59654	-1.2465	2.5203	-0.21497	-2.1103	-2.2173	-7.9539	-5.0929	-7.3265	-1.7741	1.3424	4.3418	3.8105	-2.1979	-0.63306	-1.5339	3.6798	3.4961	1.0294	-6.6354	-11.105	-1.5459	-3.9202	-2.8127	-1.8358	-0.91349	-2.0295	-1.1096	-7.9569	-0.50192	5.7991	-3.3273	-4.1561	1.5809	2.7862	2.299	-7.5247	3.515	-4.7535	2.8061	1.235	5.4255	0.38096	2.393
8.048	1.5442	10.022	6.2399	10.182	11.136	9.7991	8.2559	4.2914	6.2704	8.1127	12.698	7.7977	10.194	6.7001	12.699	10.987	9.3844	7.9278	5.3207	11.246	-0.35343	9.5074	7.9367	7.2596	15.445	8.8093	4.9728	1.1149	2.4726	7.2381	10.742	7.1971	5.237	12.433	1.7335	11.127	7.4444	5.21	8.5175	16.773	5.8195	6.4426	10.229	7.6045	9.5373	4.1711	7.3262	8.2413	0.73741
-22.156	-23.739	-21.703	-22.429	-21.389	-24.264	-26.87	-24.281	-22.572	-20.902	-23.498	-24.057	-28.426	-22.809	-17.736	-13.322	-21.752	-18.228	-16.222	-23.285	-28.977	-25.481	-15.478	-27.485	-19.753	-30.273	-22.202	-22.409	-19.548	-19.594	-22.165	-17.752	-23.227	-27.869	-19.429	-20.753	-18.036	-17.473	-20.245	-17.014	-26.608	-23.67	-23.991	-17.593	-22.676	-20.623	-16.401	-23.786	-19.315	-25.205
5.6696	6.9649	7.2764	8.116	7.4636	2.9247	6.1606	16.386	14.646	3.3925	8.5914	11.015	6.0239	11.971	8.9391	-0.94228	8.2998	10.569	5.7789	12.044	6.8886	18.667	9.07	9.4989	9.5427	13.539	7.6674	12.326	2.2604	11.034	7.8145	-1.1629	11.101	11.145	8.8637	10.881	11.089	5.9154	8.5395	16.435	3.9091	6.4765	15.33	8.4667	7.741	6.5682	11.733	8.5677	3.2256	8.7773
0.67759	-1.0616	-9.5747	-0.66069	-4.0568	-3.204	-3.219	-0.26831	1.1904	1.8959	-1.563	-0.74708	0.093988	-3.1506	-1.2538	-2.3309	1.169	-3.2517	2.337	1.4185	-1.3061	2.8362	1.0196	2.4919	-3.2252	-2.9546	5.4998	-0.15783	2.8066	-3.3885	-1.3556	-0.57234	-2.6589	2.3254	1.5141	2.0967	2.2019	2.5224	-2.7116	0.2804	3.5173	-8.5625	0.56519	-0.93765	4.2761	1.9693	3.782	-1.8655	1.5756	-5.0499
-14.087	-18.142	-14.818	-12.743	-12.318	-13.742	-9.026	-14.844	-13.163	-14.748	-14.333	-10.869	-13.061	-12.73	-11.103	-9.8649	-16.552	-15.871	-13.562	-9.577	-11.888	-12.765	-9.1231	-15.632	-18.104	-14.051	-13.666	-11.139	-11.097	-16.513	-16.004	-13.719	-13.037	-15.792	-16.656	-11.914	-20.462	-10.243	-7.6965	-18.669	-16.89	-15.601	-12.023	-12.94	-21.278	-18.635	-10.027	-12.469	-19.351	-20.1
-0.081825	-6.5103	-0.36417	0.82872	-0.74078	-3.3605	-10.986	-5.3608	-7.7344	-5.6278	-3.6982	-6.6642	-4.0613	-1.8755	2.1027	-8.8076	-3.16	3.7181	-4.8924	-4.4021	-5.7163	-8.6599	-1.9468	-9.9486	0.81408	-2.4194	-4.8818	-6.0102	0.76477	-8.0566	-1.6456	-0.58034	-2.2781	-2.1413	-7.449	-3.5532	-8.3135	-3.0019	-3.0255	-3.3052	0.4564	-3.2985	1.5866	-5.2479	-6.4655	-0.90612	-4.2791	-8.2864	-2.6138	-1.1834
3.4844	3.4696	-0.4668	5.8886	5.0876	3.1916	0.62825	-2.6739	1.9328	-1.2403	4.2246	2.6271	4.1183	6.1111	3.7633	4.0607	0.085591	-1.1676	6.4471	6.2254	4.3814	-0.22643	0.46146	2.0782	3.2955	9.2183	5.3698	1.6011	4.7913	4.5721	-3.8265	0.91204	2.1335	4.4182	0.8152	-2.3922	2.0116	1.0841	1.1841	7.9104	2.6424	4.1012	3.9934	0.94218	-1.5658	1.7439	-2.2336	-0.86205	5.6949	-3.9037
-12.702	-12.805	-13.086	-9.8015	-13.4	-10.033	-13.249	-10.248	-13.964	-7.7341	-11.715	-8.8813	-11.958	-11.335	-13.141	-19.097	-18.353	-15.226	-17.373	-15.948	-13.68	-12.727	-11.234	-12.18	-14.931	-13.737	-17.908	-11.516	-18.57	-11.917	-16.059	-15.892	-15.866	-7.8868	-14.914	-12.471	-11.253	-18.712	-9.7446	-10.58	-14.142	-12.78	-10.255	-11.524	-14.465	-12.754	-12.822	-7.7667	-16.056	-16.876
-2.8365	1.4325	2.4079	8.5255	4.8815	-0.14757	-4.2388	-2.9621	-0.37818	-4.2488	-2.5671	-2.6854	-4.5882	-6.0923	1.4566	-6.984	-0.2954	-2.4212	-7.3107	-6.2051	-9.3192	-5.4682	-3.1896	-4.2234	-4.0173	-0.81901	-0.70008	0.91913	-5.3679	-0.73948	-3.0913	-3.4945	-4.1442	4.8008	-6.795	-4.1146	-1.4245	-1.0969	-0.6789	-4.5611	-6.8161	1.5372	-7.3344	-3.1229	1.9263	-5.1855	1.0837	-6.2162	-0.85103	-3.4518
3.5207	-1.6178	0.98194	7.6715	-4.1203	-0.50893	-1.0608	5.508	0.34457	-0.22798	-3.0504	0.39223	1.0167	1.355	5.1761	-7.0177	-4.1517	-3.1373	3.3434	3.9833	1.4038	-3.7873	2.1452	1.4136	1.2272	-1.1249	4.9963	2.611	2.6059	4.7317	-5.9304	-4.0353	2.4616	-0.67814	-2.1069	-2.1074	1.9206	-2.6958	-7.1025	-5.6787	2.8934	1.1472	0.84827	6.1384	-1.5509	6.0579	1.7084	0.20959	-4.5469	-4.8844
-6.9329	-1.0724	3.9107	2.4441	1.5171	-2.8047	2.9892	1.9786	-3.4989	1.488	-10.748	1.9166	1.7887	-3.0213	2.654	-7.1652	-5.159	-0.44696	0.64913	-2.9425	-0.90271	-1.4947	-5.396	1.4287	0.6674	3.4578	-2.6926	-1.7402	-1.9881	2.5361	2.6172	5.3175	2.9033	-0.38678	-1.4715	0.75385	3.2285	-0.053367	2.6662	4.8274	-3.8977	-1.7451	3.2323	-2.3373	-2.4045	5.2468	2.4605	-0.97957	-0.48647	3.236
-6.508	-0.52962	-0.32049	-0.39028	7.1414	0.66191	-4.1688	2.3524	1.9595	0.17152	-0.64203	3.3776	-2.7543	2.5346	-3.3902	2.7505	-2.8585	-5.3064	-3.7776	2.9418	-6.5612	-6.7484	-2.6481	0.22582	0.36596	4.5266	2.0766	2.4597	5.3448	-1.2842	-4.3649	-3.4306	0.94556	-1.2364	-2.485	-0.17229	5.4389	-7.6232	-5.3658	-2.125	-0.090139	-0.27822	-3.8108	2.8141	2.0519	4.2407	-8.8715	-3.4315	4.3491	-1.9004
-11.291	-6.853	-7.3467	-14.001	-4.5942	-8.9296	-6.6234	-6.1523	-14.445	-6.64	-15.403	-5.842	-2.9445	-5.8906	-11.234	-8.9962	-14.481	-5.3154	-4.4294	-1.8366	-9.9491	-5.2446	-5.4554	-4.6612	-8.5429	-9.5106	-8.2809	-15.825	-11.983	-8.2944	-1.7461	-6.4578	-5.8194	-5.491	-11.105	-19.134	-11.216	-6.4863	-8.2712	-11.911	-5.7237	-6.9036	-10.202	-8.9169	-9.2952	-5.89	-8.3288	-11.175	-5.7699	-8.6461
6.8468	4.5893	4.5285	6.1008	2.7386	4.6429	3.7576	4.0556	5.9704	5.0715	5.7694	11.981	-0.77753	2.392	5.4124	2.5103	10.225	6.0598	9.6971	-2.2127	8.0178	3.0268	3.9172	8.9913	1.1793	4.6176	2.8499	5.5025	3.734	8.7117	2.8841	0.74927	2.4753	3.7403	-3.1487	3.5894	7.7018	0.59456	7.6224	7.188	2.7195	3.3536	8.7176	9.8901	6.8141	4.004	6.0382	8.6732	5.023	7.1947
-1.0329	-0.74299	5.6079	-1.3522	3.2439	3.9175	-2.2762	2.9971	3.9809	0.25059	0.5381	2.6975	-1.156	-3.1426	-1.2668	-0.93941	-6.4331	-1.229	3.4913	-0.75057	4.8215	2.2392	0.6328	3.3999	-4.394	2.9756	-0.51521	8.5706	5.5659	5.6541	1.5382	5.3919	-3.3443	-2.0679	0.69864	4.6133	-1.5762	-0.15738	1.2415	7.8033	1.1353	1.6885	3.3203	-3.941	2.6554	1.2523	6.5119	0.5052	-0.66615	1.1941
3.5558	-3.2635	-0.98674	-1.6097	-2.2328	-3.762	-2.7422	-0.50474	-4.3659	-4.8221	-7.897	-6.5321	-6.0099	-7.5917	-4.7818	-4.8506	-6.7651	-5.5422	-6.5553	-4.206	-7.1455	-7.3907	-5.0194	-5.7321	-9.9492	-9.0876	-5.0248	-5.0225	-6.4697	-6.6817	-5.975	-6.8031	-11.357	-10.308	-9.577	-1.0436	-6.6774	-1.9298	-7.0351	-5.6799	2.016	-6.7155	-4.3894	-5.1073	-8.4415	-2.3954	-12.148	0.62056	-8.2346	-6.7038
7.2697	3.6542	9.2224	2.2219	7.4368	2.841	4.3071	10.208	2.6064	9.7045	2.0867	10.298	11.217	6.8465	5.6351	8.5473	13.46	4.9492	3.1278	9.6624	10.437	1.638	5.3762	6.467	8.999	9.7462	5.6219	2.0093	9.6794	9.5494	2.7684	0.41202	12.614	3.8971	13.323	2.9996	3.8527	7.8882	12.841	4.0141	2.7675	4.6789	7.3676	6.6791	-1.0362	12.003	6.4718	7.4389	6.2717	7.6358
-2.3351	0.081521	-2.2332	0.58257	-4.0262	-5.714	-8.1484	-0.2723	-6.2751	-8.5905	-6.239	1.6232	-3.4114	-6.3284	2.475	-8.9519	-0.23758	-4.805	-7.2622	-2.6566	-5.0305	-0.38407	-4.4919	-1.9984	-9.065	-3.6511	-8.1176	-1.215	-13.066	-7.2237	-1.137	-1.6424	1.6522	-1.4806	-4.1562	-3.184	-1.1705	0.16864	0.93599	0.66648	-3.7282	-2.9846	-6.3563	-4.1191	-5.0125	-4.9612	2.503	-0.848	0.020883	2.6312
2.6323	3.8304	-2.9778	-11.164	-4.7621	-2.2604	-8.7384	-7.0631	-3.6101	-2.2632	-4.8458	0.76747	-2.4254	-5.83	-3.997	1.9993	-4.9731	-5.3121	-5.5479	-4.2613	3.4125	0.32464	-5.5113	-7.6229	-5.4097	-3.8405	-4.8368	0.046126	-1.2845	-2.4339	-8.6146	-3.3897	-1.8431	-1.2949	-3.6819	-5.8156	-1.0923	-6.0675	-3.5926	-3.0692	-4.7278	-2.4997	-3.5542	-6.2628	-1.9163	1.0685	-6.5944	-2.9914	-5.5043	0.12177
-11.875	-5.7063	-10.879	-13.55	-7.1434	-9.123	-11.126	-10.891	-7.1106	-4.1691	-16.084	-3.6887	-8.3971	-9.5676	-11.808	-10.567	-13.589	-8.7126	-6.3507	-11.412	-1.4867	-12.227	-16.078	-16.898	-10.083	-12.858	-15.488	-6.9178	-13.701	-8.6306	-14.343	-13.006	-11.791	-8.4998	-10.535	-9.6206	-12.152	-7.4132	-12.661	-8.8681	-7.9676	-17.295	-9.0385	-15.298	-8.8098	-10.94	-4.142	-11.426	-8.9336	-3.2189
-11.228	-16.493	-10.181	-11.758	-16.764	-17.262	-9.9849	-11.271	-14.024	-16.645	-10.245	-6.4289	-8.7277	-14.04	-13.123	-9.0266	-7.2984	-15.685	-8.8405	-5.598	-10.988	-9.8457	-16.955	-12.794	-13.973	-10.696	-17.628	-14.972	-8.0143	-12.395	-19.578	-1.7417	-12.128	-15.807	-16.765	-9.0627	-18.93	-14.281	-9.7322	-11.4	-16.136	-20.071	-15.757	-10.355	-15.187	-10.524	-15.193	-14.463	-10.848	-14.359
12.321	9.5453	6.6732	9.3097	4.5047	8.3076	12.588	13.826	7.8606	5.1393	13.386	6.1605	9.0771	4.6594	5.9932	11.867	11.432	13.378	10.541	10.306	12.815	14.805	15.718	5.4345	8.6649	13.566	10.188	10.281	6.1694	5.7662	11.775	9.0283	8.4294	9.9422	7.902	-1.0939	13.504	15.258	5.1467	4.417	7.8365	12.649	6.1525	14.911	6.4759	4.7247	6.9972	10.254	10.967	9.3078
3.8857	1.8911	1.7403	4.7707	2.781	-0.045396	4.2716	1.5547	2.0117	7.3696	-3.9658	0.049953	3.2842	5.932	6.2916	-0.4087	1.5277	7.4582	0.7179	1.8584	2.5228	2.2116	2.3747	1.2398	1.6535	-0.73558	0.98938	1.5335	2.5689	-0.8661	1.1279	5.5023	1.3888	0.59451	1.9139	3.8264	-2.2762	2.8816	2.5682	0.73028	1.2048	4.7304	4.1797	8.2614	6.8061	2.2148	1.9643	5.9468	0.44491	3.842
-1.2378	-4.3366	0.20809	-2.6213	-2.7518	-3.0291	-4.4737	-0.79364	2.0062	-1.9053	-8.3115	-8.9916	2.2611	0.33827	4.3578	0.062039	-4.3589	3.3059	-2.5566	0.96264	-2.8709	-10.719	0.41026	-10.76	-12.084	-7.0197	-0.62416	-1.5015	-3.1206	-2.9912	-4.3609	-5.5683	-8.6135	-0.33447	-7.4765	2.0909	-0.56113	0.10142	-5.3596	-0.25328	-4.4163	1.0495	-4.0601	1.4145	-1.3719	-0.83727	-5.8279	1.21	-0.44416	-1.7928
-12.22	-12.429	-9.2708	-16.511	-13.051	-16.878	-13.674	-18.316	-12.279	-15.49	-20.647	-14.775	-22.852	-15.434	-17.265	-11.899	-12.729	-17.68	-12.046	-18.677	-8.8611	-15.057	-12.511	-11.997	-20.797	-14.796	-17.24	-13.088	-7.6973	-12.155	-17.908	-19.865	-13.154	-12.003	-18.336	-16.105	-15.056	-17.83	-17.42	-12.004	-16.554	-14.303	-12.506	-13.856	-18.854	-12.097	-10.559	-15.16	-19.559	-19.002
-5.7783	-4.1781	-1.1916	-6.6029	-3.3795	3.6829	-3.9215	-2.7971	0.31093	-2.8935	3.2294	4.727	-0.83634	7.1751	2.4147	-1.8176	2.712	-4.717	-1.9926	-1.5679	-0.44414	-1.708	-1.1471	2.7778	2.7593	-4.1814	0.86569	-9.3824	1.1621	1.2688	0.60139	-3.3281	2.213	-4.3117	-3.9059	-0.60405	1.6769	4.2302	-7.4622	-4.713	-0.84533	1.8527	-7.7771	2.0105	3.6423	0.34223	0.10856	2.4566	1.6603	-0.25861
8.8738	2.2507	7.0312	0.13615	-3.8326	-0.52698	-2.1923	0.55642	5.1394	3.3766	2.5801	4.5054	-0.92138	4.8518	0.82653	5.175	4.2373	-7.0352	5.6398	9.1815	2.7032	-2.3044	0.98965	4.7332	4.9287	2.0345	1.7577	4.4368	2.7301	3.9895	7.3904	4.9291	4.1254	3.1538	7.4979	5.0693	2.7897	8.4923	6.0106	5.9226	6.0675	4.4033	-2.576	6.3594	-3.5054	3.1333	8.6452	1.2419	7.5014	1.3867
-4.5287	-15.34	-6.1758	-7.7058	-4.9752	-7.3167	-8.4711	-10.411	-8.9716	-11.404	-6.6914	-14.888	-12.105	-15.947	-14.498	-3.7135	-8.7158	-8.4747	-14.237	-16.539	-10.968	-7.4044	-16.439	-4.7064	-12.705	-10.804	-12.086	-12.109	-10.235	-5.5184	-8.243	-16.013	-6.6805	-10.832	-11.132	-10.764	-10.932	-8.7165	-14.404	-8.1517	-15.055	-11.337	-12.96	-10.455	-11.319	-11.842	-9.3595	-9.0869	-11.067	-5.851
-1.7358	-4.5966	-2.2094	-0.042135	-0.35011	0.35225	-5.179	-7.3384	-0.98035	0.77943	-1.8508	0.97173	-7.3647	4.1257	-7.0487	-2.6701	-1.4854	4.7713	1.1913	-1.1288	-5.5132	4.9586	5.1347	-2.5803	-9.1252	1.3617	-8.5821	-3.4678	0.8514	-3.0405	-2.3642	-3.2833	-10.86	-5.7532	7.6955	-2.1013	-1.9564	-4.0391	-7.4915	0.042857	1.3296	-5.9277	-4.6092	-1.0473	-5.5903	-6.9399	-4.7598	-5.6238	-5.8638	-0.11615
0.070743	7.3427	-1.9917	1.6772	8.4562	2.9616	3.3902	-2.421	6.0482	-1.8691	-0.44685	-0.66214	3.5018	7.2734	7.5043	-1.3689	4.477	4.2034	6.3485	-1.0655	1.2967	3.2963	6.117	-1.5631	0.15883	3.2363	-0.95822	-2.7762	5.3162	3.6124	-4.2781	8.0246	2.7241	1.8509	9.0939	-1.637	1.0912	7.2873	-2.8425	4.8872	5.0412	-0.31998	4.9081	3.1219	1.1428	-1.7165	2.4156	-4.387	8.3592	0.90021
4.3235	1.9937	2.2288	-3.2517	-2.431	6.5168	-4.6764	-0.9754	3.3227	4.1849	-0.5834	4.7355	1.3854	5.8255	5.9523	-0.19683	0.3446	-0.71755	-2.5818	-2.0807	6.8678	-1.1518	1.5106	-3.0749	3.3791	0.50294	0.76665	-0.25941	2.758	0.054446	1.9502	-4.0065	-0.35224	10.107	6.0958	-4.7442	7.5765	4.0187	-0.83706	5.9196	0.32306	5.138	1.4069	-1.0215	0.61093	-2.8219	3.9701	-3.1268	1.5794	1.5763
4.1074	7.0147	8.7254	8.3183	6.1645	8.2904	8.3602	6.6593	5.3942	6.9706	9.2943	5.3652	10.124	13.578	2.9734	11.202	10.104	6.0115	8.1785	7.9368	8.1719	11.44	6.3698	7.1391	8.8217	14.749	8.4469	8.5904	5.62	7.3629	7.0337	7.1333	7.8382	3.3669	5.3773	14.212	2.8386	4.2907	1.6749	3.391	7.4812	7.5244	10.334	10.915	11.072	12.017	8.6903	14.25	4.895	8.4552
6.6682	-3.7325	1.3011	5.721	-8.9603	5.102	-1.0468	1.5068	-3.272	-0.38066	4.9927	-2.8197	1.1212	-0.3422	5.5376	-1.5618	-0.59509	-0.56327	-2.8994	-1.0719	-1.5326	1.5373	-1.6667	-5.0966	-2.6324	-4.4707	-2.2602	2.9673	0.72182	2.9589	-4.6685	-2.6353	0.75356	0.63326	-1.6458	1.9387	-1.6087	1.0072	2.1559	1.2504	-8.8767	-2.8986	-0.19299	-5.8027	4.9189	-1.4138	-1.8443	-3.2565	3.9116	2.4964
2.0489	0.92511	-1.0184	-0.7244	1.1506	2.5344	1.9412	10.166	3.7543	-0.48908	0.5132	-0.11608	6.2979	2.6523	-0.81793	2.385	2.5804	5.0472	2.7111	2.2068	2.1506	0.15519	3.9758	-2.9502	4.5231	2.889	0.38483	2.7877	6.8154	0.63121	3.9719	1.6472	-3.2118	1.508	-2.3869	-4.7863	-0.84003	1.5925	-2.0712	-3.5664	2.9093	-3.1701	3.7828	1.0491	3.1655	1.8004	4.7176	-1.135	1.6876	0.3689
-6.7181	-3.9536	0.82241	-4.5051	-5.988	-0.64781	-2.4904	-5.1557	-3.6102	-2.1578	3.474	-4.9983	-2.1182	-4.4424	2.4501	-1.4381	0.19949	-1.5865	0.71996	-3.1282	0.028076	-10.009	-6.4212	-5.252	8.8819	-2.586	0.82292	-12.34	-8.3622	2.4967	-11.095	-0.89819	-4.4657	3.5789	-3.0461	-0.63835	-0.55936	-1.8208	3.4818	-0.86099	-8.2508	3.9193	-6.8866	-7.4043	-2.1668	-5.9552	-4.5294	-4.2269	-1.0032	-1.7697
7.7186	3.1761	9.9069	6.8936	9.0349	7.6105	3.6895	0.74325	3.1716	4.2453	2.0134	5.6176	9.8299	2.6444	2.9127	9.4326	6.8616	0.98142	3.1323	2.579	4.1418	10.437	-0.24641	8.5815	2.3916	-0.9337	2.2682	2.3311	13.01	9.5874	-0.38223	0.79449	0.65462	5.3013	3.2175	8.003	4.8722	6.0677	5.7112	1.0169	1.9899	5.3366	3.4159	11.27	4.4104	3.5386	11.222	0.20342	5.3574	1.0829
-4.1995	-9.0182	-4.9437	-4.6614	-7.4349	-8.7706	-16.674	-5.5384	-5.2034	-2.7202	-7.4191	-3.2773	-6.1228	-5.4222	-1.3149	-5.9685	-2.6958	-6.2493	-8.4641	-4.7326	-5.2168	-1.0977	-9.113	-3.4032	-10.791	-9.3707	-7.1374	-13.021	-2.8442	-4.9898	-1.9035	-3.0485	-5.1559	-8.1583	-5.8233	-4.0819	-9.2297	-7.0075	-8.0931	-9.3075	-11.691	4.2825	-10.614	-4.4657	0.77705	-12.938	-12.229	-8.1746	-3.5656	-1.134
-2.8609	-7.86	-0.3606	-3.719	-8.2629	-7.4337	-4.4669	-4.5176	-5.363	-9.6742	-14.644	-9.0065	-6.751	-2.976	-2.6662	-6.2454	-7.6046	-7.9802	-6.0541	-4.4864	-5.0107	-8.1283	-10.763	-2.5422	-5.2269	-4.1168	-11.211	-12.437	-7.6543	-9.9622	-5.4876	-2.8622	-14.645	-7.3803	-5.6986	-5.2919	-11.727	-7.887	-6.9602	-4.4917	-9.5942	-0.44186	-7.1895	-4.7404	-10.238	-8.8519	-10.382	-5.4841	-12.88	-10.553
2.8936	-1.9747	5.8837	-0.71909	-4.1083	-0.45544	-2.7442	7.9625	0.59713	-0.29255	3.0963	-6.7178	-5.8662	-5.3515	-0.51306	-0.37616	0.23973	3.9186	2.8976	1.6985	-7.231	-1.3927	5.1053	-1.3871	-4.5769	-1.3057	-6.062	-2.8255	-7.5184	1.5496	-1.8197	-7.1031	-5.9685	1.1313	-3.1662	-3.3903	0.67893	5.6714	-1.6943	-0.33805	-0.1396	-2.5218	-1.8559	1.4698	-1.7737	-3.4815	-3.0612	-2.3526	-2.806	0.88208
11.479	4.6683	1.6793	6.006	4.695	7.2855	7.7043	9.3477	0.71209	6.5463	6.8743	8.1406	5.4098	0.28043	11.279	3.4656	6.914	10.256	6.1037	5.3275	8.9463	6.5047	0.73482	6.8429	2.0847	2.4662	2.6373	1.084	8.3609	8.8365	3.0042	3.45	9.08	7.4203	11.213	7.0685	-0.55594	1.4241	10.001	6.3364	9.9122	12.986	6.9428	13.059	10.604	7.5593	-3.9814	7.7535	3.4156	6.697
7.6996	4.3819	9.456	8.2259	8.9576	7.5244	13.296	11.383	4.9908	9.607	8.5318	8.3304	4.9519	6.7938	5.7025	12.538	7.4651	15.204	8.6048	7.7895	9.8502	-1.7328	8.9432	2.7089	16.049	9.2404	2.6481	10.666	3.3343	6.4937	11.249	9.1024	1.7613	12.123	7.9964	13.757	3.9984	10.985	8.9602	6.2203	2.7418	10.983	9.5696	6.7615	6.6478	9.2288	7.1609	10.926	6.3602	4.1677
-14.61	-17.769	-18.418	-12.775	-17.986	-10.151	-14.563	-13.08	-10.825	-9.1245	-15.312	-14.08	-16.99	-17.87	-12.28	-9.9405	-12.563	-10.126	-13.591	-12.03	-14.875	-18.018	-9.4308	-7.8226	-16.136	-15.084	-15.954	-20.806	-9.6089	-10.495	-16.671	-9.2026	-19.555	-15.657	-16.601	-16.92	-15.532	-9.9575	-13.57	-14.02	-10.38	-12.59	-15.848	-15.398	-11.682	-13.542	-15.636	-13.123	-16.494	-11.936
-5.5304	-4.9634	-8.4397	0.27902	-6.8491	2.3344	1.1046	-4.8195	-9.6803	-5.2006	6.6577	-9.9593	-4.2966	-7.7785	-5.5401	-1.4788	-2.4667	-5.3648	-7.1187	-8.9542	-5.5394	-2.4581	1.672	-5.031	5.6971	-3.8158	-1.7479	-1.2821	-0.21995	-8.6317	-2.0991	-3.7792	-9.0766	-2.8854	-6.7888	-0.62501	-4.2355	-7.1257	0.9804	-0.59347	-2.3141	-2.3007	-6.8042	-8.2422	-3.2547	-1.4269	-1.5271	-6.0625	-2.1454	-1.4107
-4.8077	-6.4057	-5.1058	-5.6191	-5.9855	-1.4473	-6.888	-9.6231	-4.8629	-6.1617	-1.8909	-2.217	-5.5809	-9.4495	-7.6963	-5.8887	0.82077	-8.2771	-6.058	-2.5202	-1.5057	-4.2246	-3.51	-5.7073	-1.8106	-0.15488	-6.8965	-7.0313	0.88258	-2.0655	-1.19	-2.4994	-5.6415	-0.68998	-0.25223	-9.3415	-6.761	-1.8782	-5.1975	-7.1718	-5.2145	-3.6166	-5.7885	-3.8923	-6.6965	-3.9225	-6.7758	-11.857	-4.4096	-1.365
-18.087	-12.701	-14.826	-13.644	-17.806	-7.5903	-16.633	-9.4145	-20.083	-16.59	-21.201	-13.826	-15.655	-17.059	-19.644	-14.755	-11.372	-16.506	-17	-11.999	-15.888	-14.631	-16.984	-15.216	-17.158	-14.292	-17.501	-18.927	-7.4034	-13.72	-12.32	-17.768	-13.675	-15.308	-2.9215	-9.563	-15.858	-13.832	-11.191	-19.663	-16.059	-16.65	-10.943	-12.717	-14.766	-12.082	-12.483	-12.64	-14.172	-12.96
-1.2204	-0.57231	0.28388	2.5363	12.837	2.6209	3.4018	5.7987	-2.6207	3.6929	0.56832	4.4956	2.4287	-0.62957	9.1074	5.3128	6.0385	6.4873	10.043	8.3043	4.431	1.8329	6.7012	3.7732	5.2825	7.7112	10.773	-0.94157	5.0925	8.6247	7.8396	4.2273	8.1654	1.2209	4.8086	3.6477	1.0738	1.083	0.62709	5.0778	12.353	2.2196	2.8102	4.6188	15.181	5.7387	3.4419	6.0127	-5.3182	-2.4485
-11.035	-15.124	-12.566	-14.862	-12.417	-12.872	-11.272	-7.2675	-16.02	-14.091	-9.9254	-9.1184	-12.841	-7.9181	-7.8807	-5.3579	-13.325	-16.192	-17.487	-8.3571	-12.776	-12.537	-16.448	-13.316	-15.296	-10.567	-16.495	-14.306	-17.445	-11.43	-18.296	-6.0728	-15.186	-12.676	-7.1661	-12.287	-11.19	-17.638	-18.292	-17.311	-10.872	-14.419	-10.274	-12.975	-18.439	-14.05	-12.363	-20.199	-7.5256	-11.82
-15.917	-9.9463	-9.7164	-13.697	-2.3651	-3.8424	-11.697	-6.1795	-6.635	-9.4004	-2.0579	-11.379	-9.4249	-1.6831	-12.24	-8.764	-4.8145	-11.463	-10.19	-5.7939	-11.522	-9.801	-16.144	-9.9886	-13.175	-10.225	-11.343	-12.6	-12.231	-5.7672	-10.902	-4.3025	-12.798	-8.0353	-6.6042	-11.65	-13.322	-6.7334	-13.374	-11.736	-13.963	-14.622	-11.999	-5.9115	-11.962	-11.518	-12.662	-11.578	-4.4175	-7.8973
-11.51	-16.99	-10.24	-10.6	-13.979	-16.619	-8.1944	-7.5393	-10.014	-14.748	-13.949	-14.879	-12.682	-21.911	-10.817	-6.3684	-21.489	-9.0266	-8.4718	-15.562	-10.282	-17.045	-17.831	-11.213	-12.378	-8.7828	-15.814	-13.069	-10.14	-10.088	-8.5486	-10.193	-8.1532	-9.8835	-14.886	-17.782	-15.48	-12.05	-10.785	-6.8521	-17.637	-12.744	-11.083	-9.2607	-11.378	-21.612	-16.97	-13.744	-12.006	-11.217
9.5301	9.8398	6.3569	-0.54052	6.9554	6.348	4.6662	5.4021	2.2377	7.2469	4.7336	3.9886	11.674	8.3996	1.7956	3.4458	4.8336	6.2428	0.6135	6.2481	6.2396	0.82288	10.553	7.0842	2.7103	4.7812	5.4099	3.4902	5.939	7.1279	7.3866	5.5438	0.4322	4.8491	-0.48648	0.52143	1.658	3.1215	8.5761	7.9738	1.4977	6.6563	1.9014	2.9912	4.882	5.9817	3.2829	0.24246	4.7118	6.1499
-7.0985	2.26	-1.6888	2.2769	-1.2613	-2.9203	-7.9024	-7.3627	0.39845	-3.4254	4.7734	-7.9016	2.244	-4.093	-1.1617	1.5998	-0.77438	-1.0668	-3.2196	2.189	6.1959	-4.9671	0.75343	-5.2355	2.5565	-2.9961	3.2219	-4.6904	-2.4433	1.2341	-5.724	-2.3569	0.96631	-4.7696	2.3204	-3.4468	-0.90068	-1.1711	2.2478	-6.5847	-1.0364	2.6546	1.5049	2.2879	1.1921	-3.4822	4.4743	0.6112	0.52268	-2.4093
-6.3988	-7.6071	3.9567	-7.061	-6.9186	-6.0654	-5.4885	-7.7114	-3.1414	-0.88575	-1.3425	-4.8249	-7.8842	-5.7185	-5.0507	-2.413	-7.2781	-1.8028	-2.8533	-11.086	-7.8827	-8.1889	-2.7904	-6.477	1.2681	-6.5834	-1.6993	-3.0755	-1.2107	-6.4384	-8.8158	-5.6648	-2.1575	-8.2587	-5.1634	-10.149	-9.6233	-8.2657	-1.7947	-1.941	0.31864	-10.237	-5.8712	-7.9089	-11.42	-8.8496	-13.36	-5.43	-8.0527	-7.4196
-15.098	-10.627	-10.136	-8.5131	-12.827	-8.0836	-17.106	-12.446	-9.4895	-8.6606	-6.3392	-12.492	-7.259	-10.384	-9.1026	-15.615	-10.969	-11.006	-16.126	-13.431	-10.394	-8.1971	-9.2191	-4.3415	-7.5359	-11.589	-3.2573	-9.8292	-13.059	-6.285	-13.972	-9.5082	-11.402	-13.113	-12.508	-9.2966	-16.067	-12.142	-12.77	-5.6721	-13.364	-9.816	-14.735	-11.516	-12.344	-4.9555	-11.803	-9.4141	-8.9623	-20.287
5.906	9.3497	7.8356	12.947	7.6504	3.465	5.8716	10.534	5.3941	12.541	6.769	6.3691	13.387	4.5056	-1.2671	1.7227	11.473	1.7407	11.334	8.9643	13.797	-2.7995	3.4622	3.0026	2.0391	5.6899	4.1714	15.249	2.8683	2.9141	17.262	6.7299	11.595	1.8507	9.2218	10.344	5.3402	4.7905	7.6903	0.91139	5.2137	2.677	6.5847	10.535	6.2015	5.3999	5.2598	11.605	-2.5225	11.439
6.1421	12.039	4.3571	2.1713	4.6192	6.3281	7.5636	14.722	9.3602	4.1068	4.7605	6.3327	6.2581	8.3769	13.113	5.4476	11.112	3.7097	13.697	3.1101	2.5439	4.1807	6.9345	12.206	0.6862	6.7781	7.6265	7.7843	2.4159	4.2541	4.218	9.6313	2.2677	8.0899	7.8009	5.5797	11.176	8.7728	5.381	3.9449	2.2226	1.8913	4.0455	10.188	7.5259	5.887	6.5173	4.3763	6.4877	12.317
2.3828	-7.9859	-2.5831	-2.9031	2.0657	-4.0667	-5.3566	-8.6725	-4.8964	1.1628	-11.792	-3.4678	-2.6046	0.26164	3.3303	-2.6699	-1.9	-2.3816	0.42634	-5.2091	-1.9897	2.8865	2.6053	-0.23551	-7.208	-3.7558	-2.6464	-6.6073	-5.2509	-1.5348	2.4604	1.758	-0.93691	-4.0557	-2.3905	-7.1718	-3.2811	-2.4125	-2.9496	4.6398	-0.9263	-7.0576	-4.6607	0.75646	-0.092415	-4.2055	-6.218	-12.314	-2.3738	-4.6919
-0.28204	-2.8866	-0.0083709	-2.7839	-2.2542	-5.1042	-2.8652	-3.3799	-5.3152	-3.7318	-3.6679	-6.8578	-3.3442	-1.3172	-0.44903	4.7556	-3.8168	-0.70468	-10.714	-3.0013	-10.736	-0.034226	-11.205	-2.8237	-4.8821	-3.0047	-0.68882	-9.7837	-10.717	-5.5396	-4.0179	-8.1727	-8.4954	2.0044	-6.7515	1.0747	-6.9922	-3.8222	-4.2201	-8.3951	-1.598	-6.113	-5.5516	-2.8553	-10.366	-2.3876	-3.767	-6.7538	-11.613	-6.1164
4.6443	6.3266	8.9563	8.1513	4.6618	4.2599	5.0268	6.1102	5.1998	5.4061	3.8651	3.0595	13.661	4.8103	8.5869	6.7736	-1.1827	7.9396	2.8769	8.3258	5.5244	7.7611	8.0557	7.989	4.7636	11.98	7.975	9.2999	10.88	7.9618	2.667	9.1027	9.1507	6.4372	5.1445	10.194	4.7994	6.1907	6.1645	12.736	11.635	4.6407	5.3662	10.258	12.635	6.591	4.7943	12.204	5.7455	3.3623
1.1265	1.7931	-1.7978	-1.8697	-1.0618	4.7796	2.1147	0.49118	-6.9826	3.1712	3.0968	-1.7336	3.0226	7.3182	-1.4599	-3.6402	-4.1184	1.0002	0.23452	1.4033	-0.78043	-0.44284	5.5201	0.77946	2.857	4.391	4.0266	5.3673	0.34661	-4.3431	2.942	4.2406	-4.3741	2.4324	5.6863	5.0036	7.7832	1.3239	-3.4201	1.6727	0.56055	4.3511	-0.5394	-2.2326	-1.1126	-3.1062	-2.0107	7.7786	5.1357	3.9018
-4.9269	-5.0006	-1.2557	-1.433	-4.769	0.68376	-2.2792	-3.5901	-0.027787	-0.89034	-6.9529	5.5967	-4.7205	-1.3583	1.1216	1.1772	0.37592	-3.7445	-4.7116	-4.1794	-2.1089	3.3088	0.964	-2.3978	-1.6341	-2.5068	2.6488	-0.60655	-1.2417	-1.4565	0.67286	-1.5937	0.64733	-1.7559	-2.6847	3.5973	-4.1656	0.66137	-5.9933	2.7349	-7.5178	-3.1917	-6.6086	0.086089	-4.1242	-4.1366	0.061489	3.8386	-1.1768	6.1612
3.5573	7.068	11.125	7.5013	9.95	5.8303	7.9958	10.401	6.6062	7.924	9.5585	13.811	10.33	5.3262	11.142	6.6279	4.9944	9.4429	5.9704	11.788	5.1842	6.7964	5.3528	11.197	10.283	14.573	10.046	3.2504	6.6619	6.4539	4.193	3.1349	11.465	13.009	9.0194	6.2793	11.286	-0.32075	12	8.2108	5.9529	6.7278	6.2165	7.9625	-0.12162	4.4416	5.7843	4.1121	7.7704	8.455
-9.4482	-8.1047	-5.27	-8.364	-3.6229	-6.7266	-7.1724	3.3086	-2.2142	-3.2421	-4.035	-7.5045	-7.8478	-8.5991	-6.404	-1.6392	-2.6877	-1.7606	-3.6015	-3.8438	-6.531	-4.5998	-7.8124	-4.8913	-3.1802	-7.4747	0.64121	-8.0058	-7.4877	-7.1129	-7.101	0.45854	-6.1208	-4.526	-7.8438	-0.22037	-2.1301	-10.701	0.44745	1.4595	-2.9906	-3.082	-1.11	-4.6764	-12.553	-12.341	-3.3968	-6.3731	-3.9371	-12.338
4.3979	9.6563	6.4282	8.221	2.4134	6.8962	11.184	2.704	6.9798	6.6556	7.5963	7.9269	4.6528	11.102	7.8149	2.102	5.4865	6.5412	8.0356	9.6843	3.1048	3.8466	8.6666	13.126	8.2349	10.633	15.838	7.7332	8.8362	8.5174	0.59594	4.3844	7.4572	2.8124	11.759	-0.11948	9.4534	8.1275	7.906	11.672	4.9565	8.368	10.334	9.022	4.7196	4.9636	6.9744	-0.35352	3.576	6.0856
-11.582	-8.044	-6.8234	-16.687	-9.9994	-8.086	-6.1172	-12.594	-18.972	-16.374	-10.333	-5.9872	-9.4143	-10.012	-11.546	-12.872	-10.85	-11.691	-15.773	-9.0504	-9.9131	-16.675	-8.3153	-20.369	-12.243	-17.4	-15.345	-6.3461	-12.457	-13.909	-8.9033	-7.4426	-10.735	-14.872	-15.225	-10.726	-10.309	-10.423	-13.654	-18.359	-10.013	-14.795	-12.06	-19.682	-21.317	-11.19	-10.636	-7.5594	-16.842	-8.0624
-19.249	-17.075	-14.463	-12.428	-5.3422	-14.994	-12.094	-15.058	-14.058	-18.655	-10.458	-11.828	-12.817	-13.716	-13.161	-13.323	-12.471	-16.725	-13.157	-13.611	-12.251	-13.441	-12.215	-17.097	-16.694	-6.642	-19.443	-7.7316	-11.103	-13.495	-12.267	-14.559	-9.3221	-12.84	-15.846	-12.66	-10.368	-12.008	-15.915	-12.993	-13.39	-11.131	-16.356	-16.091	-12.452	-12.799	-15.135	-6.3873	-18.831	-18.765
-13.597	-13.464	-13.632	-8.3449	-9.5843	-8.677	-9.3932	-16.986	-18.665	-13.176	-9.5707	-7.5483	-12.869	-11.997	-8.8843	-1.3245	-4.2914	-8.3671	-10.394	-13.32	-9.6246	-9.7482	-5.8445	-4.593	-10.628	-15.375	-15.868	-7.9796	-7.7932	-6.3998	-12.295	-16.01	-14.392	-12.891	-11.438	-8.3121	-9.7311	-13.313	-10.983	-14.642	-5.6744	-10.971	-13.183	-11.843	-16.598	-15.778	-8.4327	-12.719	-11.552	-11.805
-14.41	-13.431	-10.263	-10.275	-17.712	-16.898	-11.299	-10.093	-15.486	-21.022	-12.428	-17.675	-6.2366	-15.892	-12.73	-11.098	-10.259	-10.009	-9.9126	-10.109	-11.133	-14.643	-13.295	-16.998	-15.27	-14.515	-12.512	-12.415	-18.539	-6.127	-18.773	-15.718	-18.754	-13.265	-11.875	-5.545	-13.879	-12.431	-8.0444	-18.744	-13.383	-14.14	-9.8017	-14.615	-13.068	-11.03	-11.018	-14.142	-13.839	-20.395
-5.8039	-15.436	-6.1351	-12.61	-8.1098	-4.2255	-12.241	-6.2452	-5.5772	-7.6079	-11.018	-6.1191	-2.262	-12.935	-4.9724	-4.7191	-9.3909	-8.8051	-6.9257	-7.8237	-10.803	-11.276	-8.0049	-11.803	-13.786	-2.8684	-10.826	-8.1258	-5.3996	-5.2581	-12.428	-5.6694	-10.971	-8.3035	-10.986	-6.4136	-9.9473	-13.398	-9.5762	-10.677	-5.1217	-12.357	-5.1339	-12.261	-9.6087	-5.7808	-5.6353	-2.7877	-4.7163	-8.6057
-20.725	-26.119	-22.87	-22.982	-21.168	-23.367	-19.336	-28.2	-20.609	-20.245	-18.801	-20.138	-23.925	-16.182	-16.393	-19.49	-19.632	-20.156	-24.992	-16.737	-20.522	-23.192	-23.324	-20.537	-24.246	-20.472	-15.53	-16.497	-18.046	-19.579	-16.84	-20.88	-18.33	-17.727	-21.326	-14.625	-23.146	-17.645	-17.097	-16.116	-23.669	-20.844	-25.688	-16.647	-17.455	-30.618	-21.357	-23.283	-24.123	-24.567
5.7092	8.8801	10.105	0.78083	1.9107	13.981	0.9376	10.355	3.5921	8.195	9.167	8.3401	9.8914	7.7807	7.6127	10.483	7.2959	6.8322	7.3624	6.3719	6.6123	9.0506	9.2924	6.4675	9.9616	8.9294	2.1081	5.2322	5.0926	6.4768	11.222	7.7596	4.7756	4.4039	4.6008	10.58	8.0389	2.1673	4.5805	8.6831	9.1565	0.53805	14.114	8.8763	3.3337	5.86	5.8649	6.789	-0.53645	4.4842
0.89192	-2.7164	-1.2227	6.919	-3.4357	-0.11372	7.5024	2.6637	0.35603	3.8109	-0.97423	3.0145	3.379	10.655	-2.5165	8.5131	1.3951	0.37694	6.3292	-2.3156	5.5136	2.4687	-2.7317	1.6368	6.7354	1.0457	8.8117	5.8126	0.82307	1.7648	5.5614	5.7932	-0.48302	0.73182	2.9077	11.906	-2.3319	3.5186	9.6353	7.8629	0.73929	-0.32086	8.8476	4.3484	6.6686	5.0296	0.49666	5.8498	6.5834	0.26374
5.9108	0.064797	2.2927	1.223	9.8944	5.3784	2.9074	-0.2569	4.6472	4.1817	3.0186	7.3566	3.1316	4.0658	-0.82596	0.24436	1.3695	-0.51453	-0.33064	0.040229	10.212	4.4835	6.4618	8.445	2.0702	0.73021	5.1745	6.4767	5.9662	-0.69159	3.1167	3.4136	6.4356	9.8203	5.4102	5.2037	5.3738	5.8739	4.8321	3.7305	7.1169	3.8316	12.003	1.5365	2.5529	2.9419	9.4637	5.7345	3.8184	7.2877
-8.7216	2.3229	-3.3008	-2.8006	-0.020607	1.7237	-1.2749	4.7179	0.61825	0.30474	1.1662	2.2062	-0.08202	4.7468	-6.8194	0.062504	-0.12866	-1.4317	3.1759	3.1613	-0.78728	3.9833	0.72318	-1.9621	-0.71286	-1.684	1.044	-3.396	-2.4196	-0.23303	-9.1695	-5.5925	0.7741	-5.6432	2.3493	-2.0699	-1.495	-4.1452	-0.77993	0.54758	1.1254	3.02	1.4551	-2.7479	1.5342	-5.5509	-2.3123	-6.4169	-5.9448	1.2714
-6.4684	-14.792	-11.739	-14.529	-8.5139	-8.6802	-14.623	-14.969	-17.996	-13.25	-11.046	-9.0564	-11.144	-11.48	-15.432	-14.299	-6.8981	-19.131	-17.009	-13.625	-13.692	-10.322	-15.421	-14.228	-15.649	-9.152	-13.909	-14.701	-12.98	-17.576	-11.34	-15.099	-10.009	-11.501	-4.5565	-19.819	-10.274	-15.488	-15.287	-14.225	-12.273	-12.036	-18.099	-15.944	-9.5	-13.112	-12.031	-16.665	-11.355	-18.82
-5.2069	0.49861	2.7169	2.4324	-0.73198	-1.8267	2.3143	2.2626	-6.5585	3.4735	1.4867	-2.2098	1.2995	-1.0382	1.6139	-7.6752	-4.2333	-2.0428	3.5232	9.675	-3.9036	5.3783	-3.2057	-0.25729	0.72033	-1.0168	-4.5095	0.28484	-0.47768	-5.6684	0.46598	4.0359	-3.7344	1.087	6.1822	4.1145	-2.3856	0.70794	-4.115	-2.2241	-1.778	3.9535	1.4618	-3.119	-3.5409	6.9276	1.3872	-7.4571	-0.81638	1.8817
-4.2123	-3.0403	-8.8759	-8.0583	-6.3049	0.28581	-4.3665	-0.37861	-8.5611	-3.8436	-5.6976	-2.9979	-3.9458	-2.7298	-3.3325	-2.6381	-9.7396	-3.345	-3.9912	-10.777	-9.3112	-9.5429	0.5158	-6.8058	-2.4683	-7.7472	-8.9858	-10.425	-8.6377	-4.212	-5.1968	-10.222	-4.1917	-4.9921	-4.9957	-13.747	-4.6541	-4.1991	-0.89116	-6.7093	-10.113	-7.1007	-3.5278	-3.3729	-6.8756	-9.5795	1.7553	-2.2946	-4.3821	-6.3958
4.1263	4.4815	2.0569	-0.19225	2.93	3.6804	4.0634	5.342	2.7735	2.8291	3.9052	7.4439	4.3307	3.4253	7.6934	2.9695	-1.8249	0.3055	-2.7974	4.7979	5.2455	7.4486	-2.7161	8.2609	2.5539	4.4382	-6.4001	9.9303	1.9025	9.269	5.8032	3.8351	0.17115	1.0231	3.9809	-2.1246	5.1745	5.6902	1.362	-1.624	8.0153	2.4585	4.5598	5.3378	3.5017	5.6843	-2.6172	5.4507	-2.0152	3.222
-5.1298	-1.1363	-5.5077	-3.9485	-3.2819	-10.461	-3.38	-10.49	-4.4898	-9.1992	-7.7007	-4.2024	-11.896	-8.3671	-1.9554	-6.4031	-3.2136	-6.0983	-3.9075	-2.2576	-5.0483	-7.4893	-10.388	-10.577	0.17412	0.106	-3.1335	-6.9948	-2.8612	-5.3433	-8.56	-3.37	-10.301	-7.7127	-9.9118	1.3616	-7.7621	-1.8181	-11.611	-11.245	-9.987	0.57654	-3.2642	-6.6029	-5.9347	-2.5884	-3.3866	-8.2113	-7.498	-6.7417
-5.3181	-3.1545	2.1792	-0.67815	0.24587	-7.6566	-6.9009	-4.7636	0.71286	3.1627	-3.943	2.9141	2.4615	-2.2558	-3.9208	-0.16628	-7.8161	-0.45368	-5.1984	-5.0991	-1.6005	-4.2482	1.7475	-0.59787	-3.0641	-4.2357	-1.1177	-4.4366	0.56762	0.85929	3.9509	-0.30296	2.84	0.038795	-2.8884	-5.1036	-2.7946	-6.5513	5.766	1.8576	-2.2079	1.9061	8.1111	1.8702	0.4209	0.014274	4.7908	-0.095875	-1.2427	-1.6986
3.6628	1.8213	2.7318	-2.7281	0.45586	-1.2538	-5.2159	1.1912	4.6751	2.2693	-0.89351	-4.4188	-1.1937	-6.2068	-1.5311	-3.9517	0.079119	-4.8199	-2.2642	-1.997	1.2417	-0.30662	-0.19322	3.8104	-1.4631	0.35104	-5.3419	0.99917	-10.539	-1.3792	0.4232	-2.6667	-6.8395	-3.003	-3.3587	-5.6659	0.81693	-4.6103	-1.4702	2.7858	-7.2116	-0.020034	1.6613	2.3541	-8.0689	-1.6075	-5.0744	-5.6199	-3.6239	1.871
-7.0745	-12.041	-9.4302	-10.282	-10.629	-11.782	-9.8815	-4.9162	-15.284	-5.741	-11.978	-12.054	-11.404	-18.961	-4.0878	-7.0756	-10.613	-12.243	-16.948	-7.4085	-8.1701	-9.0232	-10.813	-22.794	-2.8739	-5.6115	-7.4317	-10.228	-14.212	-11.248	-14.975	-15.188	-13.565	-12.378	-10.607	-7.172	-11.393	-5.8183	-16.861	-7.3209	-12.422	-9.4768	-12.509	-17.373	-10.473	-11.223	-15.684	-11.743	-12.388	-11.977
-5.8502	1.381	-3.9357	-4.0884	-1.8966	-4.8414	-2.1004	-1.146	-2.7181	-6.0738	-0.68436	-2.4026	0.4004	-7.8166	-0.40696	-0.2302	-0.30498	3.166	-5.9699	-5.5322	-0.92455	4.6839	-3.5276	-7.602	1.3718	2.1935	-4.6792	-1.3693	-3.9153	0.70223	0.061855	-0.029755	-5.8478	1.342	-3.5334	2.1735	3.1614	2.1151	-8.8473	-3.9728	-1.2185	0.78553	1.4739	1.4575	0.83867	-0.49409	-2.4429	-3.6086	-1.4062	-5.5742
1.5026	-4.9681	-2.5232	-3.5892	-3.6198	-4.1791	-3.4587	0.36379	-0.15762	-0.85818	1.0211	-6.4746	-3.5253	3.3966	-4.8782	1.9257	-6.404	-1.6401	-3.7367	0.99253	-0.26023	0.86147	-3.1958	-2.3217	-2.4266	-1.7391	3.3447	-2.8379	2.1179	-6.7926	-3.1762	-4.9597	0.91906	-0.56285	-0.57253	-6.0022	-3.5962	-1.2086	-2.7166	-5.6756	-1.2361	1.9707	-3.7841	1.1336	4.9882	-1.0138	-0.53006	2.8819	-3.0001	-1.1979
4.9866	6.6281	2.9986	2.3575	-0.23966	-2.4089	0.92569	-1.7387	-0.37047	8.4189	-3.8595	1.3801	0.66319	-1.6068	-2.2101	0.79221	-3.983	-4.3065	0.62766	3.118	3.1082	4.0144	4.0319	0.33587	1.5246	-0.062406	0.90091	-0.43842	0.51544	-1.7835	-9.2151	9.0874	0.15872	-5.7126	5.0103	-2.7459	2.6935	1.5965	-2.3746	4.4627	1.5297	2.4281	-2.5495	-1.3969	-2.2325	-4.7371	6.4488	2.2302	0.79094	-0.14539
-5.9597	-11.161	-12.363	-11.373	-13.911	-7.3742	-6.2606	-9.109	-9.4532	-11.762	-10.581	-8.6821	-13.856	-12.479	-11.257	-5.9838	2.5269	-8.5895	-15.109	-3.6003	-4.4054	-11.7	-10.018	-11.626	-13.196	-8.3744	-9.7247	-3.5754	-15.383	-9.0674	-5.2691	-6.0075	-13.685	-8.9414	-0.20549	-7.8626	-11.27	-9.5202	-6.4824	-11.539	-6.3669	-3.6065	-13.731	-9.9978	-14.053	-12.168	-6.2496	-13.26	-14.972	-9.1514
5.204	1.838	0.64769	-10.321	-0.54876	2.3114	2.0076	2.058	2.589	-1.9626	1.318	-1.8817	4.4673	-0.18542	-3.2977	2.7439	9.9692	-4.8567	-1.4306	2.4643	2.934	4.0259	1.7312	-5.7381	1.8817	7.9544	0.6833	1.1429	-6.9451	4.856	4.9257	0.52194	-0.27251	-0.31652	-0.18837	0.58906	3.6448	1.2614	-2.1093	0.24693	5.4892	-0.54991	5.0102	5.1005	1.175	0.49506	-0.67611	-0.49019	3.72	-1.2312
-10.707	-11.24	-9.6504	-12.51	-13.961	-15.92	-9.4344	-7.5247	-12.728	-13.507	-8.4525	-11.964	-16.58	-11.255	-9.848	-10.107	-15.229	-19.209	-10.926	-12.042	-11.75	-12.95	-11.295	-9.784	-6.8653	-15.51	-10.653	-8.4278	-10.329	-10.177	-17.016	-9.3612	-11.038	-6.7885	-13.766	-13.756	-13.285	-13.013	-8.9094	-9.0979	-16.717	-4.8933	-16.274	-14.858	-10.698	-8.4394	-13.203	-12.037	-21.098	-9.7429
1.7325	-4.3536	-4.2129	7.7692	4.3073	-0.27643	-0.49281	-1.978	2.8947	-4.9133	2.4979	0.49316	-2.669	4.773	1.5663	2.9125	-10.197	-2.2471	5.9463	1.8756	-3.62	-2.0631	-2.6437	2.6548	2.8615	4.062	0.76988	-11.292	2.4429	-0.28271	-3.0446	0.085096	-8.544	2.1757	-2.0253	-2.7653	-6.7266	-0.6477	-4.0767	-2.014	2.4344	-1.2983	1.9201	0.07744	-4.6388	-3.5934	-4.7525	-7.4557	-4.1591	0.31089
6.004	1.3661	6.1228	8.7507	0.94598	5.3996	3.4629	1.4668	-0.36511	2.5296	5.859	1.7494	1.4467	-5.1762	2.3419	-5.0065	4.0718	-1.0073	-0.6561	8.2795	3.2571	4.4259	-0.74142	3.0231	1.6821	0.86252	2.6652	-2.9418	-0.71546	4.6891	0.31531	8.0847	-0.20381	1.9715	-1.3008	5.144	2.3406	1.6447	1.5153	5.0606	0.28263	-1.1648	-1.7221	-5.4969	2.6017	2.2661	3.6805	1.884	-1.9513	2.6324
4.3773	0.84477	8.3539	6.2906	-1.1618	4.6456	1.7783	4.65	6.1685	1.8656	2.5612	0.80104	6.01	1.9526	-0.86553	7.491	3.7138	-2.9078	4.2002	8.7269	-3.9658	0.0032289	2.9222	0.41695	10.637	13.47	9.6065	0.55115	2.5184	3.9435	3.282	4.6441	3.2439	7.9376	-2.0751	2.4343	8.1357	1.8897	-2.1291	2.1759	5.7655	-6.0881	0.87794	0.87092	-0.59613	0.91356	7.4148	7.2833	1.5322	0.7136
-22.96	-23.465	-19.399	-20.557	-20.505	-18.814	-21.102	-31.678	-23.916	-19.27	-26.254	-23.035	-15.467	-20.693	-24.398	-23.901	-24.059	-23.574	-21.595	-28.115	-22.214	-30.977	-21.018	-25.204	-26.539	-18.941	-25.894	-21.384	-20.481	-20.399	-25.288	-20.415	-19.917	-21.898	-21.001	-22.898	-15.31	-17.763	-27.673	-24.214	-16.699	-30.85	-23.837	-28.104	-23.169	-21.443	-21.714	-21.509	-26.747	-15.264
7.7254	9.0383	19.028	7.4566	13.581	6.3819	8.8303	10.252	7.6592	8.5975	9.5592	8.991	5.3095	7.6061	12.207	7.2002	5.2868	14.003	3.7085	12.277	9.8115	4.5628	7.6064	8.1585	11.262	14.443	1.441	7.8914	11.172	6.7701	5.3906	5.201	11.189	2.1868	9.3653	8.3162	14.088	7.054	7.3689	7.6174	6.1932	9.5505	7.2436	9.3257	4.0394	7.0842	8.5165	7.4072	0.95274	6.8569
-5.1164	-6.9181	-12.283	-13.758	-11.171	-13.519	-11.77	-10.754	-12.69	-12.911	-7.0554	-10.378	-13.076	-14.604	-15.68	-11.192	-8.9223	-15.239	-9.8929	-10.485	-11.205	-10.883	-22.819	-9.797	-8.1192	-11.657	-12.173	-9.4686	-14.401	-17.341	-9.8256	-12.279	-11.082	-9.814	-10.837	-8.698	-21.019	-12.462	-11.299	-13.536	-13.824	-6.8756	-9.0471	-10.09	-13.487	-9.3285	-14.686	-6.3367	-8.3828	-13.178
9.1525	15.213	8.2955	8.4622	9.6746	11.313	16.658	11.192	7.9229	4.0766	8.0379	9.1199	11.712	11.419	14.02	10.565	2.9753	8.1578	7.8324	13.479	13.186	13.91	-1.6374	11.449	11.888	6.7162	8.9502	8.6526	11.81	7.304	9.2836	11.4	13.138	19.309	5.7092	9.8504	6.6992	8.8572	12.781	9.4817	8.357	9.7953	3.5206	15.197	10.318	10.986	7.587	5.5116	2.1233	14
-9.4246	-19.181	-12.669	-7.4222	-10.606	-11.983	-8.4396	-12.63	-20.965	-13.683	-8.1484	-6.7492	-12.416	-12.141	-10.454	-1.4808	-4.761	-15.589	-8.7388	-14.972	-16.724	-14.27	-16.089	-7.5996	-13.81	-9.4633	-8.5139	-15.351	-16.258	-6.0785	-12.788	-12.139	-10.399	-10.027	-11.302	-9.2512	-9.1594	-13.462	-14.859	-11.827	-6.6436	-13.197	-12.24	-6.5903	-15.692	-11.316	-12.417	-11.39	-7.0335	-13.142
-12.546	-10.911	-17.998	-19.083	-14.412	-22.639	-14.523	-12.558	-6.7996	-14.347	-11.114	-9.5742	-22.826	-8.0281	-13.453	-16.902	-5.8143	-10.08	-13.026	-12.515	-15.476	-19.635	-9.6265	-16.121	-13.855	-13.947	-15.287	-15.499	-8.0375	-12.84	-11.383	-15.531	-9.1836	-13.582	-6.5914	-12.36	-11.869	-11.286	-15.771	-15.501	-9.6716	-11.438	-15.037	-9.7667	-9.2692	-7.6975	-7.8219	-11.23	-16.861	-10.063
-5.6709	-0.26461	-7.8357	-1.744	-0.36555	-3.8699	-9.259	-5.696	-3.3363	-3.3044	-2.6926	1.0897	0.73754	1.803	-1.1382	-6.5591	-3.037	-6.3875	-2.2191	-1.9077	-1.3178	-5.0651	-9.7837	-6.1902	-3.6126	-4.7385	-2.237	-2.3715	-11.875	-1.7307	-8.6025	2.1159	-0.30789	-8.7397	-7.4941	-6.2093	-2.6151	0.60229	-3.0018	-0.15483	-1.014	3.5643	-0.078619	2.9658	-0.15334	-3.7199	-8.5184	-12.167	-4.8995	-4.3731
3.2259	10.817	4.1734	7.1809	12.968	9.9299	6.4257	7.1088	-3.2389	3.2499	4.9791	1.5599	10.726	5.5967	5.4596	4.7532	11.09	7.5241	6.9137	5.2997	5.3332	5.7563	8.0373	3.0978	6.324	4.136	7.4005	-0.89868	3.981	11.954	4.3122	3.6441	7.5863	5.0434	4.8765	10.771	8.816	12.438	4.711	2.4112	2.1694	6.9129	-0.75626	8.2688	11.821	6.1648	8.7538	4.4058	5.4673	11.091
-10.372	-6.5779	-14.779	-16.507	-10.33	-5.1113	-9.0102	-17.587	-16.676	-19.087	-10.166	-14.914	-9.6879	-14.307	-15.787	-12.318	-15.996	-17.534	-13.829	-15.136	-14.235	-14.781	-14.586	-12.393	-16.819	-10.627	-14.663	-13.219	-21.785	-16.147	-12.458	-5.7778	-14.304	-11.571	-16.187	-15.962	-21.257	-16.578	-22.536	-13.15	-20.676	-16.5	-14.388	-12.99	-12.422	-16.659	-13.435	-15.831	-9.2247	-10.792
-0.42461	3.5769	6.0993	-1.1481	2.6729	3.36	-0.12221	-7.0241	1.7075	3.5661	4.598	2.0737	-3.3942	1.5305	4.274	0.075463	-0.53504	-0.47733	-1.3294	5.3051	1.1549	-0.068236	2.3353	4.9273	-0.88831	0.78112	5.0054	0.46339	2.0516	-1.9563	1.3379	-0.41009	4.2066	8.4003	-1.3311	-2.8959	4.6342	2.776	-2.456	0.81128	3.703	0.40518	0.79703	3.606	-0.72964	3.8413	3.6144	1.449	2.7815	-2.467
-11.48	-9.5409	-14.098	-8.6451	-6.6602	-5.6595	-4.1629	-7.3825	-10.806	-5.3147	-2.162	-8.8678	-5.7721	-11.333	-12.098	-8.4368	-7.7539	-0.068751	-11.826	-6.3283	-2.9076	-8.7537	-6.3536	-6.6014	-5.1286	-6.1163	-7.2388	-11.253	-9.4484	-4.8089	-8.458	-10.136	-11.134	-11.125	-1.6515	-11.016	-5.0808	-8.1615	-13.223	-4.2772	-6.6428	-7.5324	-8.6193	-1.6811	-6.8517	-2.5628	-4.1482	0.27633	-11.757	-0.14377
-5.9642	0.84775	1.9825	-6.7499	-3.1681	-0.39057	-7.8572	-4.4679	-3.1369	-0.42662	-1.501	-5.3613	-2.8706	-2.5671	-3.3783	-3.8825	-5.1063	7.1679	-1.6751	0.96871	-5.7788	2.082	5.8371	-5.1388	-1.3049	-4.9431	-5.043	-0.43797	1.7969	-8.6073	-5.9688	-7.648	-3.7076	2.7192	-2.1303	-3.1511	-0.17005	-1.7469	-5.2799	2.5092	1.8526	0.66289	1.7212	-2.7951	-5.2623	0.088073	-1.9633	-1.0957	-1.7527	-2.8854
-12.727	-13.266	-10.151	-9.7897	-6.7428	-3.6781	-7.0497	-12.729	-11.307	-7.785	-10.633	-2.6988	-15.529	-10.577	-5.9524	-13.316	-7.3274	-10.473	0.309	-5.9746	-8.0499	-8.7324	-1.092	-5.2741	-10.147	-6.5098	-7.5	-12.185	-11.411	-7.1725	-8.5234	-15.009	-2.9267	-4.8887	-9.2646	-4.2284	-5.156	-1.8578	-7.0785	-4.709	-5.6483	-5.703	-12.031	-8.9672	-8.0636	-10.551	-8.3573	-6.1379	-8.0956	-8.2938
-1.1231	1.1218	-1.7211	2.0977	-1.4567	4.0181	-4.9486	-3.8486	-5.5877	-3.1245	2.3465	0.63388	0.72664	2.8899	3.2195	-3.2957	1.3919	-0.082145	-2.2647	-1.0525	0.88351	-4.2211	-1.6834	-0.63025	-1.3723	-2.7483	-4.6852	-0.541	-8.5784	1.2938	-2.4138	3.6742	1.5907	-4.1277	-1.0262	-0.17448	-4.703	-1.4338	-5.1437	-1.4853	-4.8525	-3.8748	-1.5154	-5.4812	-6.0731	-1.0942	4.3603	-3.5161	-6.8084	-10.276
-25.433	-20.339	-20.62	-18.558	-23.254	-18.22	-24.954	-18.979	-15.679	-20.546	-18.844	-27.581	-18.171	-18.531	-21.574	-17.171	-14.809	-18.885	-22.659	-17.913	-23.907	-18.542	-22.605	-24.122	-13.768	-17.182	-19.366	-18.798	-25.848	-15.117	-16.951	-20.437	-15.418	-22.058	-20.091	-23.071	-19.706	-22.194	-22.612	-25.56	-21.004	-22.899	-21.51	-13.186	-25.491	-27.61	-19.066	-21.614	-20.215	-19.761
-0.95492	-7.0839	-5.9126	-4.0031	-6.3995	-3.6504	-9.4519	-0.21999	-2.1128	-2.102	-4.2522	-3.2507	-1.6015	-1.3198	-2.0234	-4.45	-0.6642	-6.4969	-5.7321	-2.6564	-3.6255	-6.0699	1.8692	0.56357	-3.2061	-4.4621	-3.2197	-3.0817	0.68732	-5.9204	-7.0914	-0.0094705	-0.97813	-3.4672	-3.1498	-3.1938	-5.0194	-4.0229	-2.0526	-7.0563	-8.5581	0.23778	-12.157	-8.3645	-9.2579	-3.9146	-7.3968	-7.7138	-0.97258	-1.1554
2.8101	-0.62421	-0.19536	0.91147	3.5858	2.0911	4.246	-1.3163	3.2546	5.5036	-3.7816	5.2138	-2.1598	4.0703	0.78376	-8.8819	0.37204	-0.12177	8.8512	2.2279	4.5034	2.9783	0.65374	4.4872	1.8218	0.92615	-1.9182	0.78062	0.36105	4.7671	-2.8499	1.3851	-0.93976	-1.9637	6.4736	0.84662	-3.2666	10.101	0.17592	-0.46954	5.3609	4.035	-2.8839	3.3418	3.091	4.9686	8.2572	4.5468	3.102	0.90846
-3.4323	-0.018164	-0.33342	3.1777	0.10175	-1.7878	7.2083	1.1694	-4.6333	0.072813	1.3407	7.555	-2.4647	2.8606	6.9859	-4.9734	1.8805	2.9401	1.3173	5.335	-4.9887	-0.55018	9.9649	2.5217	0.41641	4.5111	-4.418	-5.4817	1.6698	-3.6778	-5.2976	-6.7885	3.4781	-3.6935	-1.4338	2.8313	-1.8089	-5.2024	-4.2919	5.5303	-1.4034	0.23375	4.8066	0.23902	1.3339	-3.3056	-1.4947	1.7876	8.1244	-1.1303
-3.8817	-5.268	-7.3963	-2.6097	1.1694	-5.7306	-9.0314	1.1045	-3.8925	-6.3971	-3.2284	-2.1284	-5.3509	-8.3314	-8.8238	-9.9558	-1.6511	-5.8351	-2.479	-3.0502	-1.6678	-4.452	-10.386	-10.026	-5.0957	-1.2229	-8.171	-7.645	-6.7349	-7.5673	-0.85663	-6.8383	-9.9814	-2.8254	-3.691	-4.8982	-9.6286	-3.7065	-2.1811	-6.9211	-10.729	-5.0055	-4.5072	-9.8974	-0.54494	-2.1175	-3.2082	-9.1582	-3.3567	-5.3355
-0.78653	2.868	3.365	-3.0533	5.1167	-0.40069	-0.20585	-0.787	3.8495	-2.1791	3.7179	-3.162	4.6911	5.1412	-1.4694	5.2182	5.2581	0.60455	-3.3878	-3.0744	3.3221	0.71122	3.1142	-1.9646	0.80814	-1.3204	1.4599	-2.0065	-2.0464	-3.2445	-6.6131	-3.1021	4.4939	-2.1495	3.5413	-3.3253	-1.8507	5.4755	0.81162	0.18197	2.4701	2.2779	-5.6947	4.8172	-3.9467	-0.98697	-3.9284	-3.8588	-1.2376	3.5467
-6.101	4.2345	-1.1155	-10.49	5.5715	-4.3513	-0.67283	-3.1784	1.5507	0.83688	-1.1231	3.3495	4.9082	-2.2651	-4.4146	-2.3194	-2.3615	-3.7008	-4.1504	2.953	-2.754	-0.71154	0.03379	-5.1878	4.4336	1.6306	-2.9753	0.70403	-1.2819	9.203	-1.099	6.4902	3.6566	4.4051	0.85463	0.1672	-6.6552	-3.6441	-3.4533	-5.4375	5.0817	-3.4821	-1.4064	-1.0812	1.3154	-2.5994	-0.22224	1.1488	4.3432	-0.37003
4.7242	-2.145	-3.6393	5.8283	-4.8054	-0.33081	2.6609	0.50018	-0.62918	-1.5177	-1.823	1.894	2.3284	0.16516	1.6277	-2.6416	6.7419	6.2887	1.5283	7.1475	-1.236	-0.70868	2.5384	-1.7345	7.0618	4.4641	-0.45447	-1.624	8.8499	5.4098	2.656	0.97303	1.5514	-0.12764	1.5304	1.6651	9.3622	6.0147	10.178	0.50076	3.9934	9.1119	-0.98578	2.8459	-5.5606	4.7331	5.223	0.22772	3.0001	-1.6895
-7.2361	-3.1584	0.42665	1.7729	-5.7702	-3.5904	-4.1307	-3.1227	-3.6092	2.887	-2.8914	-4.107	-3.1625	0.073224	1.5065	0.17391	-7.5477	-3.2215	-0.32239	-3.1341	-2.6749	1.2809	-2.8889	1.4303	1.7588	-4.3161	-11.122	-4.1791	-2.5184	-4.7726	5.3057	-1.4489	1.4389	3.0332	-2.9332	-4.5566	-2.3884	-0.32001	-1.1566	-8.1169	-1.4919	3.6223	-0.69292	0.52408	-7.3925	-5.2311	-2.5098	-5.7062	-8.719	0.72046
-20.075	-18.109	-17.049	-19.705	-22.095	-20.665	-12.815	-14.083	-25.761	-21.267	-19.039	-17.534	-23.562	-19.709	-18.67	-18.354	-29.605	-18.271	-27.514	-19.442	-22.499	-18.742	-22.12	-19.267	-18.788	-13.807	-20.57	-30.445	-25.379	-19.32	-21.46	-18.409	-22.217	-13.875	-19.958	-21.46	-17.879	-21.64	-17.3	-17.245	-24.096	-20.563	-20.447	-19.219	-23.544	-17.247	-21.9	-21.567	-19.298	-23.304
3.9311	-1.6863	1.6645	0.73765	4.4459	-1.0446	3.7355	2.2741	-0.52317	-1.5794	-5.7155	7.0514	5.8534	0.54887	-5.3037	-3.7661	-6.7381	-2.6583	0.26083	-0.17058	-2.1702	-3.1006	-4.3114	-3.2368	-1.1636	2.2337	-0.63595	-5.0522	-0.80359	2.6921	-0.67123	1.0833	-4.9457	-4.7278	-1.9172	0.18165	-0.49856	-2.3528	4.8413	0.37729	0.01896	-4.6589	8.0545	-1.1508	-9.8095	-2.7842	-1.3528	2.4488	-5.5327	-5.2365
-8.4951	-6.1756	-10.872	0.09721	-6.5444	-10.759	-8.1363	-5.9749	-5.5875	-9.4857	-8.7387	-3.8162	-13.495	-5.5095	-13.473	-7.4589	-6.3899	-9.1722	-6.7736	-17.071	-6.8697	-8.3337	-7.9632	-5.474	-11.075	-15.025	-1.4455	-7.6378	-5.7104	-11.713	-11.642	-10.774	-5.7954	-2.536	-4.6775	-7.4695	-3.5815	-12.042	-12.184	-1.8961	-17.429	-2.2465	-12.504	-8.9655	-11.379	-4.0735	-6.5212	-5.675	-11.643	-4.6486
-5.1207	-1.2851	-4.0526	-0.90425	-1.3633	0.75927	-3.2487	6.6485	-3.4273	6.4295	-4.602	0.55955	-2.9057	-3.0416	0.32155	-4.2462	0.91435	-9.995	1.2226	2.1142	-1.9243	-2.2614	-2.2749	-1.5844	0.033109	-4.9185	-0.43485	-5.5415	0.10503	3.2186	-6.0245	-4.6641	4.0265	-1.2707	-1.6846	-2.5778	-3.1767	-5.418	-0.85548	-2.0845	-1.1466	2.9397	2.6078	-2.4182	8.0977	-2.1864	-5.9386	7.5391	-0.31643	-2.0256
-12.852	-11.547	-3.9833	-18.186	-13.362	-7.9369	-15.732	-7.1053	-12.173	-16.651	-3.8518	-7.6991	-10.154	-10.92	-8.9933	-11.658	-13.705	-10.988	-10.861	-11.506	-7.8737	-7.9359	-14.886	-10.076	-11.552	-10.928	-14.223	-7.8668	-8.0555	-14.392	-7.1785	-10.755	-14.959	-8.4207	-12.704	-18.347	-18.49	-13.975	-12.81	-10.747	-10.379	-9.827	-14.382	-13.184	-15.364	-11.762	-12.405	-9.3488	-15.405	-11.913
1.4767	2.1781	4.4234	1.6139	6.179	1.0464	6.2375	5.3966	-1.3075	-3.3903	-0.73493	0.12678	-2.2837	-2.1828	-1.289	0.83843	-0.37768	-2.6824	-1.8352	-1.4878	-4.1593	1.9674	4.9602	-0.6519	5.575	-2.181	0.70469	-1.5623	1.1931	3.4772	-4.2733	-2.7444	1.3748	1.0156	2.2797	-1.2851	5.8932	-6.696	0.49318	1.3693	1.3983	1.4584	-0.010893	5.6545	1.7458	2.2569	-0.24163	-3.178	0.82054	-7.1418
-10.57	-11.589	-9.842	-8.2696	-12.775	-17.854	-10.893	-12.395	-8.802	-11.405	-10.409	-10.339	-5.6895	-11.221	-14.685	-6.1855	-9.8944	-15.043	-9.7411	-9.6201	-7.8894	-10.541	-5.3971	-4.613	-7.5466	-12.178	-12.864	-12.207	-8.6108	-11.495	-15.777	-12.395	-8.9733	-17.793	-11.231	-8.0697	-10.737	-10.934	-21.041	-11.799	-9.5195	-10.118	-11.057	-12.412	-9.5174	-9.9036	-15.919	-11.54	-9.118	-11.852
-3.1568	-3.659	-4.1802	-6.0363	0.41095	-8.3127	-4.5647	-3.5048	-1.2352	3.7164	-1.5532	-6.3683	-6.8092	0.26143	-3.5521	-10.983	-7.2767	4.0625	-4.1527	-3.0887	-8.0709	-5.2209	-2.7652	-3.1166	-2.0236	-4.0759	-1.649	3.1447	-0.21139	-4.1881	-4.563	-4.1233	2.3838	-3.8356	-7.4082	-12.505	-3.5179	-5.4728	-0.31417	-1.6187	-4.937	-0.30719	-5.7047	-1.3431	-8.6152	-4.1467	-6.2192	-0.38534	-10.246	-3.5992
7.1794	0.33259	-0.84642	2.7195	-0.21912	-2.281	2.8121	0.090944	5.0272	-3.4283	-2.976	1.1356	3.9386	-1.2375	-0.15446	1.1498	0.17726	1.3528	2.2982	-1.9909	5.5087	0.18905	6.5872	1.2946	3.5741	-3.4037	0.7046	1.8084	-0.73582	-2.4897	2.8895	0.60718	-1.4824	6.0143	-1.4638	-2.4991	-0.73021	3.2034	2.6252	0.46584	-2.5513	4.6558	6.9694	-2.0095	-3.7423	2.233	0.32095	4.4743	7.1039	2.5528
1.324	-11.255	4.2563	-2.1378	-2.955	2.8535	5.6833	-6.0521	-0.95907	-1.0891	-1.1142	-3.4209	-0.24933	-0.019355	-5.8947	-3.2325	4.8707	4.1067	-2.8202	3.378	1.0153	1.3132	0.69449	-3.4536	0.24818	-2.5207	-4.2908	-0.47332	4.764	-3.6494	0.82389	-2.7515	-3.0747	-0.48084	3.0759	-2.2389	-3.287	-0.37993	-5.8424	-3.7648	-3.1315	2.1516	-0.85439	-1.612	0.35206	-1.8223	-2.5197	-4.2627	3.7179	-4.6525
-7.3225	-12.281	-16.754	-16.427	-18.657	-8.1573	-10.291	-7.8548	-13.39	-16.649	-12.895	-14.387	-15.976	-18.155	-18.581	-15.358	-18.343	-15.686	-17.861	-13.994	-15.476	-15.1	-15.602	-8.6419	-8.2015	-11.791	-15.636	-11.054	-14.749	-13.501	-16.976	-12.648	-12.491	-15.03	-12.6	-12.518	-9.302	-12.054	-17.668	-10.076	-10.697	-14.283	-14.763	-19.153	-10.604	-12.318	-12.449	-14.348	-13.2	-13.454
0.44575	-4.9681	-7.195	-9.9749	-1.5658	-1.3298	-4.3168	-9.0202	0.16603	-4.3762	0.38156	-7.9774	-0.43129	-1.443	-2.3636	-1.6261	4.6688	-9.7978	-5.835	-3.0433	-0.16388	0.067805	-0.31668	-1.8958	-7.9365	0.5676	-4.8983	-5.4216	-7.8768	2.1515	-2.5399	-1.4343	-3.4444	-3.9833	-4.181	-10.878	1.8742	-3.8995	2.7838	-5.0313	1.0186	0.27537	-2.8577	-6.376	-5.6489	-2.4667	-3.5278	-11.581	-4.581	-8.643
-6.8587	-3.7234	-6.7936	-7.8956	-1.519	-1.5914	-7.3686	-13.617	-10.049	-11.579	-8.4866	2.6647	-6.5695	-11.302	-10.398	-7.5427	-10.072	-10.185	-10.509	-4.4263	-2.9514	-7.3478	-6.8764	-9.2221	-10.626	-3.4928	-16.573	-7.8892	-6.8634	-3.1533	1.0508	-2.9258	-4.8273	-9.1119	-10.516	-6.0984	-5.4336	-11.798	-10.541	-4.5955	-9.757	-5.3761	-11.765	-6.0194	-4.1362	-4.2619	-9.3255	-8.2262	-6.2657	-10.952
8.219	7.1523	5.127	4.8033	10.939	12.273	3.5525	-1.4276	0.5526	7.2062	7.6947	8.3836	7.7411	9.0889	-1.2824	3.1709	4.2429	-0.4646	4.2142	6.2545	3.6841	4.899	6.4763	2.5626	13.293	3.2099	4.7475	1.1249	1.2802	6.1088	6.3752	8.3843	6.89	5.2439	0.46932	1.6805	3.4232	10.758	-0.42876	6.7006	6.2242	5.1654	6.392	4.3394	7.71	2.6657	5.8396	7.2929	6.035	6.5706
-2.3738	-7.5594	-3.7507	-6.2054	-5.3553	-0.14621	6.8529	0.96512	-2.2371	2.9563	-1.1095	-6.2642	2.4658	-4.4361	-0.4253	0.64456	-1.4713	-3.4787	-4.0485	-3.8075	1.7018	-5.0538	-4.9621	3.3303	-1.0826	-3.8861	-1.3374	2.4654	-0.34333	-6.1963	2.2206	-0.37569	-3.8446	-0.095845	-5.5321	-2.9496	-0.93427	-4.1521	-2.1026	2.3076	-1.4029	-3.7831	0.13946	-6.0284	3.2835	0.85914	-0.021197	-6.5108	-3.1507	-0.91531
-19.569	-12.676	-15.314	-10.59	-11.17	-10.787	-11.352	-10.511	-10.492	-17.263	-12.486	-3.324	-9.7317	-9.2969	-7.0452	-9.2681	-8.0142	-14.281	-16.08	-11.365	-16.853	-10.897	-16.051	-10.533	-10.945	-9.0922	-7.7036	-12.415	-9.693	-13.438	-17.609	-14.934	-12.785	-16.191	-14.032	-15.265	-15.65	-12.505	-12.881	-15.47	-9.92	-10.449	-9.9519	-12.791	-9.077	-17.949	-11.96	-15.021	-8.5548	-7.3636
-2.7779	-3.3806	0.62574	-1.4931	0.58226	-3.64	-11.484	-3.2334	0.9614	-6.3408	-6.253	-9.8186	1.6667	-2.0604	1.7279	-0.075641	-10.035	-6.8232	-3.6416	0.97127	-0.76803	2.04	-7.6798	-3.4964	-3.7527	-4.527	-0.54304	-9.2759	-6.1183	3.1649	-5.5728	-1.1857	-4.1277	1.3885	-5.4835	-2.1879	-2.4781	-4.3705	-3.3872	-4.4453	-5.1208	-4.4161	-0.86792	-6.3041	-7.3421	-3.6109	-9.604	-4.1189	-4.5408	-5.1219
0.040392	-2.0487	-4.5048	-3.1153	-7.5401	-5.7126	-9.288	-3.1787	-4.285	-3.4883	-3.1291	-9.7377	-0.26859	-7.0605	-4.1093	-1.3275	1.5047	-7.2547	-0.7271	-0.28801	-3.9713	-5.3057	-2.227	2.7737	0.18902	-8.2754	-3.2401	1.1161	-3.5387	-6.6354	2.4943	-1.1472	-8.0197	0.46202	-1.8826	-0.14882	2.8835	-6.1138	-3.66	2.8305	-3.1087	-5.1584	-5.0245	-4.4168	-4.8037	-8.7792	1.0128	-4.8554	-4.2749	-6.774
5.7845	4.7249	6.5936	1.6751	5.8314	2.1136	10.089	10.518	7.0128	2.8031	7.485	-0.47951	10.236	12.368	3.9241	2.8471	5.8619	0.96039	6.8242	9.0207	13.006	11.516	0.40212	-2.3917	9.8798	3.5862	6.7795	5.7687	6.2751	-0.70193	6.7439	1.7491	6.4057	12.369	4.1689	9.2823	7.9091	3.4814	4.9833	-3.4229	4.1197	2.1803	-0.2577	10.202	3.9507	10.632	0.3006	6.7302	6.1608	7.6319
-8.5665	-1.1097	-0.52908	-1.9236	-5.9514	0.025027	0.37839	-11.377	1.0052	0.76827	1.0217	-4.0843	2.3133	-8.1938	-0.60591	-6.3966	-3.3188	0.28885	-1.5479	0.27061	2.0296	-0.068758	0.13037	-1.3788	-0.046701	-2.3547	-1.6879	0.07802	2.4628	-3.3545	-2.3017	0.91722	-4.084	-0.068015	-2.0147	-7.3533	-4.3758	-3.9859	1.5969	-1.6679	1.2275	0.36115	4.0252	3.4859	1.1953	4.0742	2.0797	1.9975	-7.0721	-3.2025
-1.6502	0.6535	-0.034151	3.0713	5.4644	7.1041	-3.3853	8.412	-1.5857	0.35405	-2.6474	0.58582	1.1656	6.6173	3.0704	-7.7073	-6.439	7.4286	0.28713	-1.5906	1.3487	-0.35996	1.9362	10.566	-8.7716	0.62678	-1.2624	-4.4912	-5.3396	7.1382	2.8806	-0.091886	6.2168	-2.3506	-3.6362	0.56071	-4.1218	4.794	0.77908	-4.7058	-6.0713	3.9106	4.353	3.421	0.13036	-0.73578	-0.17381	-2.461	7.9526	3.9889
-2.8061	-3.44	-0.068106	0.4018	3.6871	9.0888	-4.7508	2.3687	8.3694	-2.6178	0.32718	4.4189	0.97428	3.1768	-5.2773	2.6793	-1.9645	5.4217	-0.58455	3.908	4.0804	2.9121	-0.47436	0.18279	1.6231	-1.03	2.4751	0.11768	-0.36206	5.5801	1.1299	-0.45828	-2.2342	-0.72203	4.0137	-0.97514	6.0205	-2.8795	-0.91088	2.0187	0.60283	9.8665	-0.7776	-1.7347	3.5437	-3.7122	2.6082	2.0241	3.6603	1.603
-12.474	-13.58	-10.932	-9.829	-13.126	-13.83	-18.023	-14.417	-16.664	-16.355	-15.596	-12.007	-12.421	-9.9424	-14.09	-9.7745	-16.206	-14.319	-14.599	-9.7473	-17.172	-7.2679	-15.482	-16.303	-16.606	-21.815	-19.306	-24.521	0.99367	-17.007	-16.726	-7.7857	-13.093	-9.6533	-23.005	-15.924	-15.921	-9.9684	-11.161	-15.29	-14.431	-15.103	-6.2921	-11.779	-9.4292	-14.597	-14.174	-12.183	-17.798	-12.886
-8.7241	-7.6084	-7.3571	-13.019	-14.173	-13.147	-17.634	-14.271	-17.416	-10.058	-14.939	-10.947	-12.393	-12.048	-7.2128	-12.036	-20.698	-15.624	-11.281	-13.604	-13.398	-7.8873	-16.43	-14.23	-7.8451	-20.397	-11.979	-9.1787	-13.065	-8.7222	-20.331	-13.36	-9.915	-12.821	-10.27	-9.914	-9.22	-15.47	-16.598	-7.6712	-15.32	-7.5553	-11.185	-11.129	-13.358	-13.428	-7.6671	-17.944	-15.745	-11.58
-6.0541	-0.95235	-4.2646	-6.846	-2.9795	-7.8744	-2.4743	-3.2854	0.86683	-3.8158	-6.4426	-3.7565	-2.1896	-8.3594	-8.2961	0.64683	-3.1105	-4.4614	-5.1476	-4.3822	-4.9772	-3.5799	-4.2097	-10.016	-3.1758	-0.61126	5.0988	-7.623	-9.6309	-2.2645	-3.638	-5.1966	-5.324	-2.2007	5.0261	-2.3879	-2.6355	-1.4641	-4.8498	0.21433	-3.1563	0.56621	-5.6816	-0.013808	-1.0339	0.12627	-0.34891	-10.545	5.108	-6.0349
-18.201	-15.33	-17.229	-19.384	-17.929	-19.54	-19.911	-11.084	-16.697	-20.053	-19.841	-27.769	-21.172	-17.242	-20.343	-21.811	-22.644	-23.322	-20.172	-19.368	-24.056	-19.043	-25.623	-18.431	-23.624	-27.423	-25.866	-19.387	-21.285	-19.485	-21.753	-23.444	-18.964	-24.591	-18.824	-23.62	-20.015	-13.75	-19.601	-20.157	-17.895	-15.634	-22.779	-21.973	-27.035	-22.129	-26.121	-19.201	-15.152	-21.662
2.9186	4.3928	-3.1536	-3.3698	-6.1238	1.3665	-2.3827	-5.1687	-4.7126	-5.2782	-7.4694	-5.2725	2.9315	5.2397	0.95967	-1.0557	-6.4649	2.455	-1.9874	3.3635	-6.3346	-0.90218	3.826	-1.9712	0.95182	-8.8424	-6.2853	1.752	2.431	3.7839	6.8206	-1.4524	0.20393	-4.3064	-2.4501	-5.518	-0.26885	2.5514	-0.36616	1.6337	0.081642	2.1742	-9.9209	6.3094	10.403	3.8638	-4.0265	-13.13	-6.4797	-2.4092
4.8041	-0.010998	-2.3505	-4.2114	5.6139	3.4001	-10.27	3.6444	-2.0601	3.5382	0.8571	-9.7929	-4.9494	-2.1096	-1.0301	7.8201	1.4575	-5.6061	-4.5787	4.7487	4.226	-1.6349	0.7085	-2.9739	0.51124	-1.5024	-4.7437	-6.0779	4.5391	-1.0326	-6.0415	-4.0635	-1.7811	-1.4425	1.5485	3.5383	1.0409	-2.284	-4.6137	-0.99608	-1.712	-0.28206	0.82703	0.033217	-0.93842	0.096615	-0.13838	5.6095	1.8585	2.8786
-7.8008	-16.842	-11.756	-13.613	-12.495	-10.066	-13.063	-8.5434	-12.442	-12.672	-13.489	-12.842	-7.3605	-9.744	-15.132	-9.5268	-10.877	-20.483	-4.5167	-7.5698	-7.3026	-6.4316	-7.3545	-6.6678	-9.6586	-9.7026	-9.2701	-12.215	-8.7602	-11.952	-10.957	-18.507	-21.417	-1.3705	-12.22	-12.834	-10.838	-12.751	-13.216	-11.391	-12.814	-13.123	-9.9642	-10.208	-14.401	-10.666	-9.1742	-14.429	-5.3684	-14.37
3.3269	-3.3696	-5.6726	-3.049	-4.2143	-0.54259	-3.7664	-2.2092	-0.26078	-5.0679	1.881	1.0157	-5.5262	1.9324	-4.014	-3.1842	-3.7252	2.1008	1.7833	-3.3169	-1.8473	-5.8581	-4.7842	-13.91	1.7404	-5.5278	-6.9918	-0.77077	1.5693	6.5292	2.4986	-4.5889	-2.8635	-4.3175	-2.557	-3.3915	-3.2928	-5.4773	-7.0554	-6.064	-6.9577	-6.5887	-4.8651	-0.96772	-4.2398	-1.1615	-1.4816	-5.8276	3.6044	-3.121
-1.3342	-4.2424	1.1941	-10.165	-2.0525	-1.2723	1.84	-6.6404	-7.7266	4.7019	-0.2427	2.1872	-0.33551	0.21889	-9.1571	0.075852	-0.18621	-0.4411	-4.992	-2.3642	-9.2795	-7.2042	-3.3168	-5.6912	-8.8917	-2.2492	-3.4951	-3.151	2.4167	2.9204	-2.9424	-3.763	-3.9229	-1.6882	-0.7661	-5.5551	4.0826	-3.3747	-0.86564	0.45344	-5.3213	-3.9681	-4.1853	-4.0565	-0.58904	-1.9858	-3.843	-2.5708	-12.55	-1.8665
-12.916	-1.6893	-7.9232	-1.9431	-8.2597	-5.4341	-18.804	-7.3362	-11.783	-8.2335	-8.2955	-9.0758	-8.7613	-12.017	-11.383	-14.827	-12.543	-6.1563	-5.8792	-5.2699	-1.9442	-9.8844	-7.0338	-11.894	-10.884	-3.4022	-8.1527	-11.78	-10.352	-8.5372	-8.0327	-14.498	-9.2319	-6.2009	-7.9979	-4.4044	-11.955	-7.0766	-12.964	-9.1852	-8.3558	-5.3566	-12.668	-4.5004	-16.07	-12.428	-5.7821	-16.785	-11.775	-5.6164
-10.726	-10.349	-16.076	-15.474	-7.9406	-8.922	-10.828	-11.67	-13.371	-9.0491	-15.246	-6.6683	-11.718	-11.588	-7.1591	-12.286	-13.199	-21.207	-12.208	-8.1453	-10.943	-11.737	-10.315	-13.703	-14.287	-17.517	-12.933	-8.9296	-17.909	-12.144	-13.379	-14.018	-12.794	-13.236	-14.496	-5.4045	-14.525	-13.032	-11.694	-9.3357	-19.564	-9.5954	-14.706	-10.457	-15.156	-3.9014	-5.8714	-15.207	-11.963	-9.1839
-8.6545	-6.2113	-17.424	-15.076	-9.0541	-13.159	-9.8364	-14.891	-12.962	-20.102	-16.732	-20.898	-14.316	-13.824	-8.6192	-11.881	-9.1752	-16.52	-15.374	-14.457	-11.077	-13.287	-7.868	-15.434	-18.683	-8.0807	-8.5988	-12.882	-10.732	-14.778	-10.33	-19.72	-13.508	-5.0813	-12.062	-8.5375	-7.6424	-7.1306	-3.7325	-10.355	-15.48	-14.135	-14.663	-5.8321	-10.56	-17.254	-12.838	-10.578	-7.9063	-18.438
-3.3396	-3.2237	-5.476	-0.086422	-3.0019	-7.4184	1.7393	-0.31668	4.57	-0.064566	-2.3076	3.3313	-0.69087	3.945	2.4705	-4.4891	-5.5684	-3.7927	-9.2733	-3.7989	-3.0665	-3.0543	-7.726	1.1832	-6.6514	-0.15014	-1.5869	-4.6831	-0.43489	1.3147	-0.85662	-12.553	4.0029	-4.758	7.2523	-3.1661	6.8509	-1.6143	2.8749	-1.7583	0.25249	4.0483	1.3811	-2.808	-1.2291	-5.5163	-0.11653	2.7648	2.7493	4.8295
-21.404	-21.487	-25.391	-21.157	-21.521	-20.047	-21.34	-20.792	-25.161	-17.353	-24.335	-24.855	-28.973	-18.055	-24.454	-19.579	-13.652	-21.617	-22.033	-28.533	-23.823	-27.25	-27.518	-20.157	-21.237	-19.993	-21.677	-25.667	-25.415	-23.208	-22.323	-23.727	-25.163	-20.037	-24.086	-22.514	-22.433	-25.661	-25.134	-10.097	-26.861	-23.356	-23.668	-22.415	-21.255	-13.377	-18.226	-19.671	-20.643	-18.938
-25.768	-17.98	-29.19	-22.695	-23.768	-17.554	-18.462	-22.371	-21.063	-20.182	-24.202	-29.32	-16.105	-26.985	-23.079	-22.078	-22.878	-17.355	-19.362	-24.099	-28.511	-22.763	-17.994	-25.307	-12.821	-16.872	-22.274	-15.51	-20.838	-27.365	-20.742	-24.161	-22.093	-23.56	-22.883	-25.785	-19.036	-24.965	-23.802	-23.613	-20.603	-20.519	-23.477	-22.521	-25.438	-25.385	-19.834	-22.288	-20.41	-16.127
-12.486	-1.589	-7.6035	-13.665	-2.2059	-7.6397	-11.423	-10.272	-9.8421	-7.2555	-14.457	-11.444	-8.4541	-8.8859	-4.9197	-6.8795	-5.0776	-9.0718	-13.131	-13.314	-8.5238	-11.366	-12.207	-10.156	-10.065	-7.3288	-8.6579	-0.0031556	-6.4319	-10.512	-9.3893	-3.4429	-9.2573	0.32758	-9.8491	-10.727	-11.614	-5.33	-11.558	-8.7443	-3.9731	-7.994	-11.285	-5.5819	-13.982	-5.1703	-8.4669	-9.7944	-12.116	-13.657
2.1352	-10.826	-10.407	-10.069	-4.5703	-0.45983	-2.6816	-7.8957	-3.6849	-5.1776	-5.7773	-14.569	-1.6924	-4.5697	-4.1475	0.67523	-4.8069	-4.3793	-10.395	-6.2813	-0.92078	2.7961	-8.529	-5.3441	-4.2485	-5.3957	-9.0184	-6.0031	-2.5276	-8.4174	-2.6067	5.2114	-9.3807	-1.0527	-2.5151	-0.65853	-11.872	-0.63559	-5.9665	-2.781	-6.6708	-3.8217	-4.7905	0.24673	-5.1177	-5.9198	-3.3721	-2.7397	-6.893	-8.2869
4.8358	8.8521	-1.2955	3.1328	5.6898	3.5616	10.247	4.2708	7.1499	5.5397	6.0778	4.5845	4.6194	10.59	7.9128	3.9692	11.177	3.395	1.0379	0.5848	2.4727	10.675	5.6725	3.2971	0.63696	2.0977	1.5549	-0.36213	7.5138	6.3075	9.3475	6.9879	5.9819	4.6528	7.4368	4.312	3.1628	4.6682	4.8601	-2.3303	3.0055	2.8799	4.1923	1.509	0.67722	1.2909	2.4976	11.229	11.776	7.2837
-4.0386	-2.3392	-0.86815	-10.865	-3.09	-5.6184	-3.7852	-6.6656	-9.6926	5.8468	-4.706	-2.0187	-6.0772	-3.6309	0.95853	-0.50095	-7.4307	1.0377	-3.0292	-9.0926	-8.45	-12.156	-7.2868	-5.4718	0.90239	-7.1524	-10.205	-1.6513	-5.0929	-9.3033	-0.93638	-6.1566	-8.075	-7.148	-5.2848	-10.6	-3.8818	-10.717	-6.4172	-12.7	0.21259	0.34478	-5.3118	-4.3992	-4.1302	-4.8427	-4.2711	1.1652	-10.642	-6.566
-11.986	-20.28	-11.18	-13.897	-13.123	-11.055	-13.152	-11.938	-10.038	-12.868	-10.96	-14.085	-19.985	-16.255	-9.194	-12.642	-11.555	-17.017	-14.267	-11.349	-13.237	-17.126	-15.928	-7.633	-12.357	-16.334	-19.337	-18.456	-9.5771	-3.8567	-14.663	-15.09	-10.949	-10.942	-15.88	-22.383	-12.385	-15.512	-11.392	-14.706	-11.981	-10.502	-13.982	-12.207	-19.747	-16.202	-12.156	-11.816	-14.864	-19.014
5.5429	-3.1794	-1.2596	3.2542	0.36885	1.2703	-5.2459	3.1581	-2.8413	1.082	-1.7303	6.6851	2.4188	1.8708	6.978	-6.687	-1.2098	0.32915	2.6214	-0.59937	3.9464	-2.9491	0.45983	0.76372	3.6039	-4.2502	1.2255	4.3556	5.5545	3.6728	1.3516	0.84696	0.95706	1.7684	-3.7245	-4.6934	4.8422	-2.403	-0.16824	-0.73379	-5.4225	-4.3353	4.4118	5.61	3.1956	-4.0413	-4.8134	5.3379	2.646	3.2592
-1.6564	6.1003	10.316	6.6464	3.0356	10.576	9.9634	4.4397	7.4653	4.2867	11.735	-0.11935	10.958	0.86102	13.05	8.6228	2.8156	12.576	4.5298	3.7674	-0.89072	1.3467	8.7347	-0.79231	1.3951	-0.93455	2.0503	5.8544	-1.8313	5.2323	4.4048	-0.26272	9.0863	-1.889	2.8346	8.6856	7.0071	4.3897	0.91033	0.52257	4.1475	2.3883	-0.92487	3.7796	1.1041	2.7901	2.5756	-0.75742	12.031	-0.80707
-9.1675	-11.454	-9.021	-7.5691	-4.8674	-10.966	-17.674	-13.16	-6.0072	-6.6783	-9.2155	-10.943	-13.035	-10.344	-7.5057	-10.965	-11.032	-2.9021	-11.825	-16.912	-5.8585	-5.6194	-13.412	-5.9802	-6.7811	-15.023	-11.065	-13.211	-10.082	-0.30009	-8.4812	-13.435	-8.1149	-13.17	-10.115	-9.1449	-4.3352	-6.0947	-8.6944	-6.9436	-11.14	-11.443	-7.2868	-9.1504	-13.244	-9.4068	-12.91	-11.129	-12.014	-7.9417
-10.429	-9.3738	-14.517	-12.405	-7.8699	-14.21	-14.115	-12.261	-12.201	-16.448	-10.811	-15.953	-18.856	-12.707	-20.837	-9.9563	-4.7443	-10.713	-12.106	-9.6407	-18.074	-18.233	-12.304	-17.176	-15.542	-20.572	-14.248	-15.718	-14.501	-16.015	-12.626	-16.31	-13.857	-14.778	-14.98	-14.877	-14.133	-12.667	-17.925	-17.782	-12.493	-13.975	-19.272	-15.344	-14.677	-9.7472	-15.35	-7.0315	-9.2718	-10.841
1.0535	-1.7391	5.9776	1.1623	2.4753	10.914	1.7841	-3.0968	-0.92895	-0.16868	3.558	7.8427	5.4356	3.8853	-3.7003	2.4955	4.4972	2.235	3.1395	0.44141	3.3408	2.7339	0.46093	1.2129	-1.0121	-5.2575	0.52416	8.1402	1.0186	0.38733	4.3555	-0.067893	-6.2158	-0.13027	4.8138	3.7286	2.2333	3.078	6.3248	3.9732	-5.5623	2.8283	0.055253	2.633	2.0887	-6.5632	0.42994	6.5757	1.9083	4.851
2.8146	2.8186	-0.57003	-3.9288	1.5972	1.8872	-9.7902	-0.72973	-5.9767	-4.2819	0.44348	0.98331	1.7814	-1.3612	-4.0345	-1.3726	-2.5617	-3.673	-4.0198	-3.6574	1.4025	1.7351	-2.9538	-2.2625	-8.7637	2.3432	-6.151	-4.9202	5.9042	-3.1712	-5.3702	-0.96085	-0.93788	-3.8289	-4.7416	-6.3796	-1.3903	-2.112	1.8816	-6.7956	-5.0801	-2.233	-4.3418	-4.1096	-6.087	-5.3482	-4.6016	-1.5451	-4.1263	-3.1795
-11.784	-9.1144	-19.463	-7.4348	-11.986	-17.499	-9.6234	-11.007	-14.665	-14.025	-9.8344	-15.506	-16.043	-8.9853	-11.408	-8.3779	-6.3558	-14.976	-11.71	-10.611	-12.509	-7.1557	-10.505	-14.527	-11.085	-17.551	-7.8726	-12.082	-9.0604	-18.327	-12.759	-15.403	-15.113	-12.498	-10.489	-7.9983	-18.787	-10.305	-7.5248	-9.8874	-13.996	-7.3505	-8.6408	-15.915	-10.467	-13.395	-15.104	-15.907	-16.229	-13.509
-0.76774	0.27399	-3.3137	1.51	4.7011	6.9949	0.42011	0.20399	-6.5045	-3.4532	-5.7652	-0.40694	0.20323	-0.11229	-1.7869	-2.9178	-4.871	0.22937	-1.0691	-7.4126	0.40819	10.241	1.707	-6.5972	1.808	2.9247	1.6668	-0.49581	5.6645	-2.6498	-7.594	-2.705	-1.6069	7.3244	-3.8962	4.8178	6.8976	2.7005	-1.7001	0.25573	4.3969	2.7852	-3.8777	-1.2391	0.21537	-2.8446	2.9906	-4.3427	-4.9458	0.42188
-9.5758	-11.65	-10.768	-9.1674	-12.705	-11.629	-13.123	-15.877	-9.5386	-7.6673	-16.614	-18.255	-12.977	-16.575	-6.3342	-7.952	-14.388	-16.054	-7.7801	-15.442	-10.186	-10.557	-10.468	-9.0404	-13.927	-15.228	-10.992	-10.885	-19.208	-9.8273	-9.3291	-13.554	-12.845	-15.004	-9.8278	-7.4229	-11.871	-13.113	-11.822	-9.1277	-18.97	-14.374	-11.788	-12.796	-11.748	-9.6089	-15.946	-21.285	-9.6676	-17.535
-21.496	-11.044	-10.429	-13.589	-12.175	-10.531	-11.221	-17.73	-9.3054	-15.716	-10.588	-7.2273	-16.88	-5.8877	-6.852	-12.839	-19.27	-14.807	-8.5561	-10.471	-15.992	-12.084	-8.6055	-20.885	-15.794	-10.819	-8.6292	-15.81	-12.227	-21.976	-10.302	-8.4287	-16.462	-7.369	-15.18	-12.056	-11.692	-19.299	-18.063	-12.581	-19.771	-14.107	-10.376	-16.861	-15.313	-7.4915	-6.2508	-19.67	-12.148	-12.58
3.096	2.7309	1.7873	0.7187	1.2776	2.0415	-0.51705	0.066782	4.5844	-6.8651	4.0973	-0.64985	1.532	-6.8596	8.7066	-0.2863	-3.0541	9.4491	1.366	-0.69796	-0.55976	5.9849	4.6809	0.31208	5.3623	1.4924	-1.2829	1.7203	0.94226	5.4921	-0.74502	0.78102	1.613	2.7237	3.7755	5.1295	6.7967	1.8187	5.8781	7.9602	0.77339	2.1346	6.7404	-1.1442	1.8594	0.76912	2.9986	-2.4977	5.5647	2.7675
-12.086	-11.987	-6.2611	-16.327	-12.837	-13.36	-17.651	-11.096	-12.64	-15.745	-14.337	-14.127	-16.011	-15.903	-7.4365	-14.827	-14.303	-11.561	-16.353	-18.951	-14.928	-13.679	-17.969	-17.638	-8.7592	-14.071	-19.727	-9.339	-20.042	-16.492	-12.976	-13.437	-14.133	-20.432	-11.562	-12.314	-18.69	-11.162	-19.481	-11.21	-21.482	-17.475	-11.161	-13.651	-13.911	-12.126	-21.283	-14.365	-12.508	-16.854
-5.6266	-3.1909	-0.19886	-0.49211	-1.4492	6.4966	-7.6195	5.5847	-4.4391	-0.10276	1.058	-1.2851	-0.84551	-3.6953	-2.2054	2.1772	1.1753	0.7531	-4.9126	-1.4248	-1.2455	-8.1339	-4.973	0.22322	-0.51012	-3.324	-2.143	-3.849	-6.7574	1.1327	-6.2611	-3.5694	-3.1415	4.0852	1.7015	0.66587	1.4282	6.8428	-5.1884	-3.477	3.3551	-0.6872	-5.8495	-2.6466	-0.2485	-7.2895	-6.7609	-3.374	-3.9323	2.5515
-3.9477	-9.3449	-8.1231	-4.2505	3.4646	-7.1746	-6.037	-1.0401	-3.372	-7.9313	-6.0062	-3.6241	-3.0244	-6.4346	-5.2636	3.5221	-6.1854	0.19969	-1.7898	-4.891	-4.5941	-5.722	3.3375	-6.314	-0.46595	-0.37236	-3.2835	-2.2	-7.5548	-3.312	2.8292	-5.4144	-0.12724	0.54159	-4.7412	-6.8883	-3.6778	0.55433	-5.9234	-9.9695	-7.1278	-2.4884	-5.8601	-2.5857	-5.4087	-5.1558	-8.0485	-7.208	-2.7657	-1.7875
-7.1874	-10.385	-8.0665	-10.317	-9.4291	-7.8848	-15.722	-7.7955	-8.4159	-7.6061	-14.388	-9.1294	-3.5232	-7.1128	-1.2979	-9.1979	-4.6047	-7.5695	-12.249	-10.098	-10.755	-14.669	-4.8392	-15.695	-6.514	-8.4257	-8.7284	-9.1882	-8.6631	-8.8961	-11.035	-11.36	-15.817	-8.0042	-6.8397	-9.995	-4.0648	-11.626	-8.0661	-4.8871	-6.6819	-8.5605	-18.515	-10.065	-6.965	-9.5108	-7.0745	-7.8404	-10.065	-5.4115
4.0927	-4.3044	-8.3902	3.3829	-5.875	-2.8896	2.5506	0.96422	-0.14598	-8.6348	3.145	3.8225	-2.3091	-5.0765	-8.4168	-3.3876	-3.3885	-3.3138	-11.113	-5.8665	-4.4189	3.4405	2.8979	-7.8872	-3.0173	3.2814	-1.1659	-7.3652	6.631	-1.7995	3.7606	7.6023	-6.9018	-3.8111	3.3528	-7.1288	3.5197	-3.5762	-3.5368	-1.6351	-5.4679	1.4788	-3.7023	4.0306	-5.197	-3.7805	2.3188	1.095	0.86275	2.0331
-0.57876	1.1252	-0.44248	8.0281	2.4411	4.4505	0.54069	4.6149	-5.1953	1.7794	1.1699	5.6648	0.35539	0.49123	-3.6869	5.7164	-0.95738	-2.4272	-3.6608	-4.1778	6.7605	1.8692	3.6121	2.2838	2.6167	-2.7002	-3.1398	3.5352	5.7752	1.3934	1.6401	-5.3414	-3.6303	-0.10935	1.9524	3.2962	3.7654	2.6055	2.9838	-6.9207	2.4067	-3.2385	-3.7037	-4.878	1.2393	3.8644	-0.26533	-3.0227	-3.5662	0.78299
-1.3715	-7.2858	0.43911	-3.8256	3.4328	-6.0658	-1.5046	-2.3953	-2.8613	-1.7204	-1.3896	-9.1555	-3.2246	1.103	-0.62692	-0.72337	-4.3396	0.66249	-9.3686	-2.5819	6.6755	2.8211	-1.2359	3.2746	-3.0825	-0.27724	-5.0012	0.24507	2.0798	-0.95788	-0.52743	-7.5788	-0.7447	-1.2929	-2.2342	-3.7045	1.8176	-2.9355	-3.4926	-0.027136	1.3473	-1.6856	-4.3763	3.7982	-1.259	1.0906	-3.8614	-8.1039	0.20628	-0.061214
1.5305	2.3813	8.6574	0.9953	5.9959	2.3734	0.45536	6.4626	7.07	1.629	4.004	1.8996	4.93	7.7825	5.3289	1.7129	3.9047	2.4672	4.4195	-2.2266	-2.2974	1.1551	0.63866	-2.4416	2.7291	2.4734	2.5967	-0.3387	-0.035325	3.3316	-0.13286	6.3838	0.47158	-2.5784	0.52629	4.2375	3.0818	1.0076	-5.3894	1.6058	3.8425	-5.2721	5.578	0.85019	1.2062	-1.7512	5.0604	-1.6287	2.4127	5.6316
-13.121	-1.9644	-3.6194	-4.8615	-6.8265	-6.6315	-6.6583	-4.9304	-3.6974	-1.079	-4.158	-2.632	-6.411	-5.3178	-9.7563	-4.3606	-2.4675	-6.8298	-4.4382	-7.6799	-2.1772	-8.606	-3.2366	-6.4156	-5.1299	-4.0732	-2.8452	-6.7806	-8.5068	-2.8537	0.027553	-11.883	-12.991	-4.7033	-3.8189	-2.092	-7.5143	-4.269	-6.163	-0.22295	-3.7725	-7.3907	-5.4696	-12.97	1.1426	-3.9149	-3.6441	-6.2703	-8.2378	-6.6887
-1.8029	-5.9276	-5.5295	-10.21	-5.6634	-3.3634	-7.7607	-0.056329	-4.3554	-6.695	0.22943	-7.6743	-7.0416	-6.1171	-7.8108	-7.2395	-4.5714	-3.3185	-1.2757	-5.7952	-8.039	-6.1428	-1.7904	-2.2948	-3.9795	-5.5351	-5.6714	0.71758	-3.7838	-2.4085	-10.813	-4.9912	-6.4049	-9.6307	-5.6684	-6.3591	-2.9733	-9.2945	-7.3018	-5.3462	-5.6869	-5.8052	-9.0258	-2.0434	-2.0735	-3.7518	-12.795	-0.24475	-9.2872	-4.9606
-28.755	-20.314	-23.076	-18.276	-14.425	-14.852	-22.229	-19.726	-24.287	-23.389	-25.42	-14.733	-21.521	-15.964	-19.633	-25.774	-19.287	-23.592	-21.443	-17.651	-23.8	-21.878	-15.883	-25.749	-21.631	-18.609	-17.707	-23.218	-20.447	-21.265	-20.773	-22.119	-18.564	-15.603	-15.308	-19.728	-22.123	-16.588	-18.973	-19.502	-26.495	-19.227	-18.818	-16.495	-25.107	-16.872	-13.277	-15.222	-22.721	-16.593
-6.6592	-3.0521	-3.9213	0.58287	0.069129	-3.9982	-2.1819	-2.2005	-7.245	0.65096	-1.9012	3.5414	-2.6286	-7.2325	-6.0034	4.3812	-1.375	1.6495	1.3422	0.86415	-5.207	2.2035	-3.8887	-1.2832	-1.1472	0.17172	2.5503	6.672	-4.2025	-2.5735	-6.3816	-3.6794	-4.7554	-2.9303	3.5144	-2.0609	-4.2798	3.4917	0.6272	-3.9388	-1.6471	-4.6689	-0.53001	-4.3313	-4.0881	-2.8908	-6.1375	-3.9996	-4.2909	-1.2931
-1.0608	-1.5672	-4.5789	-2.0408	-8.564	-1.783	5.3252	0.58477	0.027503	0.20567	-6.5828	-3.404	-5.2717	-3.0449	-2.9641	-6.935	-2.5533	-0.2227	-2.0211	3.6696	-3.1512	-4.1473	-0.41101	-7.4116	-5.0367	-0.40362	-2.1151	2.114	-3.5339	-1.1115	-4.126	1.8147	-1.0646	0.1691	-1.0114	-6.0319	-1.2987	-2.022	-4.5635	-7.1611	-3.3282	-1.7779	-3.5164	3.7047	-6.5675	1.5015	-2.2402	-0.40094	2.4648	-4.372
-11.456	-9.6088	-1.4274	-4.425	1.3209	-10.385	-8.4742	-3.4047	-11.517	-6.9548	-5.2319	-9.8463	-3.7102	-14.272	-0.3311	-4.0201	-5.2809	-4.0312	-8.6672	-11.148	-8.5459	-6.8821	-9.4102	-5.7046	-5.4539	1.9572	-5.4087	-0.51334	-3.6511	-5.1727	-5.2197	-1.984	-7.3448	-6.9807	-3.0018	-5.5151	-3.7025	-4.4972	-3.7123	-6.3721	-8.2198	-5.1524	-2.415	-4.5887	2.4814	-9.7929	-5.2605	-1.5859	-11.631	-7.1776
-10.47	-9.736	-5.5328	-4.5302	-12.383	-3.8142	-0.37306	-12.441	-14.169	-9.6103	-1.1901	-12.276	-11.568	-7.7394	-11.846	-13.715	-13.093	-9.1277	-7.9844	-6.8385	-4.4178	-8.4079	-8.549	-8.3458	-14.43	-8.1199	-6.2293	-8.1993	-3.903	-2.6597	-11.042	-10.058	-5.0058	-15.618	-6.9713	-7.3621	-6.0977	-10.544	-9.9132	-11.79	-11.303	-12.802	-12.968	-5.5302	-8.6336	-14.114	-8.6424	-9.7211	-8.4835	-4.9368
-8.4728	-13.233	-15.032	-5.6752	-13.831	-10.944	-12.105	-7.5495	-11.089	-16.171	-16.158	-11.555	-14.505	-9.9983	-6.7744	-16.959	-12.405	-13.54	-14.017	-19.21	-15.91	-15.852	-9.263	-11.844	-11.882	-16.367	-17.091	-9.555	-17.063	-10.994	-11.294	-4.5761	-14.404	-18.084	-12.218	-15.556	-12.857	-16.195	-14.938	-9.185	-17.247	-13.532	-13.408	-12.836	-12.03	-6.6562	-13.788	-14.836	-11.664	-10.436
-12.332	-14.283	-11.113	-12.61	-16.084	-13.652	-15.313	-10.798	-11.022	-14.959	-13.424	-14.9	-9.5843	-13.456	-7.9904	-16.285	-15.794	-6.3411	-14.365	-22.178	-16.581	-12.269	-15.864	-7.9993	-11.571	-14.547	-20.562	-14.629	-8.4308	-8.5757	-17.726	-12.771	-18.049	-14.659	-9.5173	-21.194	-12.54	-15.19	-11.553	-19.672	-15.011	-14.432	-12.846	-16.906	-13.156	-11.066	-10.492	-17.78	-15.439	-17.003
0.30888	-0.58649	3.1576	2.3737	2.2806	0.56142	-5.4674	1.6508	-5.1207	2.9743	4.2245	4.4287	1.6645	-2.2464	1.5554	7.3262	3.7295	-0.7704	2.192	-2.6278	4.6905	-1.8877	5.0628	2.4331	0.50406	-1.3858	0.7778	0.74642	6.7329	1.4669	0.60372	5.2476	5.4763	4.2326	-0.85461	-4.1225	-1.7566	2.9274	-1.2211	1.0141	3.4151	-1.3888	4.1358	-0.54466	0.78876	1.1574	3.4151	1.5889	-2.4471	4.2082
-12.608	-11.294	-12.68	-12.45	-11.031	-20.871	-12.111	-11.523	-16.44	-9.3869	-11.523	-11.381	-12.883	-17.732	-15.179	-13.736	-8.8164	-9.9326	-11.394	-14.899	-12.159	-15.679	-17.192	-9.3361	-14.79	-12.2	-15.655	-7.618	-10.826	-21.018	-13.501	-14.669	-15.982	-10.945	-12.304	-12.433	-21.588	-13.99	-21.615	-17.061	-11.303	-12.518	-14.578	-8.9224	-16.83	-17.028	-8.889	-18.354	-19.148	-10.825
-2.9434	-3.6821	-6.0809	-6.2939	-6.0319	-10.658	-7.2174	-16.633	-10.043	-6.7486	-5.1126	-8.8813	-8.5868	-5.9461	-11.997	-0.1922	-7.6198	-7.1076	-7.0783	-1.8529	-5.2125	-4.7367	-4.0248	-2.8813	-10.457	-4.6604	-9.2319	-9.2948	-13.424	-6.479	-0.71756	-9.3444	-6.5341	-10.025	-5.7664	3.7264	-4.3514	-3.7468	-2.9204	-12.878	-10.716	-6.886	-6.6921	-6.1487	-8.7917	-7.3865	-9.3948	-14.788	-7.8692	-3.5367
-11.984	-11.857	-13.279	-13.816	-14.216	-15.386	-16.021	-11.642	-12.598	-7.2847	-10.374	-21.594	-19.328	-16.097	-12.623	-11.06	-7.9017	-11.072	-6.6048	-14.261	-14.227	-8.8326	-1.7373	-16.701	-8.6483	-10.027	-9.3328	-8.6841	-13.991	-13.439	-15.164	-14.801	-7.5397	-11.836	-18.587	-14.858	-9.3883	-15.122	-7.7576	-10.553	-11.596	-15.076	-14.847	-18.533	-13.197	-13.797	-10.567	-7.7805	-16.57	-14.266
-18.313	-21.129	-19.126	-14.615	-26.365	-26.209	-23.158	-20.119	-28.878	-22.164	-19.366	-27.023	-12.287	-22.558	-28.184	-17.459	-22.107	-23.11	-18.024	-22.181	-29.164	-16.459	-24.575	-19.208	-26.965	-17.817	-21.824	-21.964	-21.959	-21.72	-21.403	-20.181	-19.277	-23.742	-23.446	-25.159	-18.58	-23.011	-17.683	-23.776	-23.167	-23.804	-20.265	-20.448	-26.101	-22.187	-22.764	-17.333	-21.874	-17.52
[truncated: 422 more rows]
[truncated: 150 more columns]
