# Supplementary material for: Genetic dissection of main and epistatic effects of QTL based on augmented triple test cross design
Source: PLoS One. 2017 Dec 14;12(12):e0189054. doi: 10.1371/journal.pone.0189054 (PMC5730204; doi:10.1371/journal.pone.0189054)
Supplement: S7 Supporting Information — (ZIP) [file pone.0189054.s007.zip › z2_1450_0.5_10.csv]

-14.635	-16.402	-13.46	-16.205	-12.679	-14.448	-15.126	-14.591	-14.649	-14.025	-14.567	-13.416	-15.252	-14.433	-14.825	-14.601	-13.254	-13.479	-15.192	-12.877	-14.595	-11.952	-15.078	-14.974	-16.42	-12.728	-14.5	-15.304	-15.885	-15.51	-14.021	-15.019	-12.853	-16.882	-13.934	-14.203	-13.657	-16.553	-14.162	-14.177	-12.999	-14.727	-14.066	-14.637	-14.535	-14.921	-12.933	-14.352	-16.892	-16.894
-11.56	-14.452	-12.021	-13.826	-12.903	-11.752	-12.989	-14.316	-14.158	-13.161	-15.236	-13.003	-10.276	-11.823	-14.561	-13.981	-15.881	-11.251	-12.72	-13.305	-13.93	-14.743	-13.886	-12.259	-12.696	-14.058	-11.74	-13.326	-15.347	-12.687	-11.212	-14.33	-12.059	-12.394	-13.619	-14.32	-11.581	-9.4579	-11.831	-13.462	-11.342	-13.977	-13.417	-11.526	-12.05	-15.101	-10.292	-13.204	-12.485	-12.657
-4.4482	-6.1706	-2.476	-3.6115	-1.8906	-3.1898	-4.4463	-3.5857	-5.5279	-3.4171	-2.5088	-2.4157	-5.1719	-4.4962	-2.8401	-3.9899	-4.1255	-2.2184	-3.0727	-3.1318	-3.5961	-0.69097	-3.619	-5.6673	-2.4959	-5.1125	-6.438	-3.7364	-4.38	-5.4866	-1.1821	-2.1021	-2.7631	-4.206	-2.3732	-3.1189	-4.0512	-2.763	-2.5269	-5.1381	-2.6118	-2.7111	-2.3831	-3.3134	-3.8161	-5.0772	-2.0608	-3.8508	-3.2594	-4.1537
-10.516	-12.294	-12.296	-9.9728	-9.2199	-11.01	-11.533	-9.5773	-11.808	-10.266	-11.019	-9.7822	-11.242	-10.829	-10.787	-9.7585	-9.6315	-10.223	-12.29	-12.619	-11.215	-11.534	-10.873	-11.153	-10.725	-11.686	-9.8443	-11.651	-11.339	-10.218	-11.335	-9.9436	-9.1214	-9.4981	-10.286	-13.396	-7.8682	-9.6872	-9.2704	-10.479	-8.9822	-6.8674	-10.21	-10.471	-11.073	-12.523	-11.285	-10.728	-12.969	-11.339
-0.20937	0.54278	1.8717	3.4218	2.0087	2.0014	-0.74447	2.2593	0.57436	0.31138	1.4776	1.5326	4.1831	3.151	2.8355	2.181	1.2318	4.8555	1.6311	0.93041	0.097388	-0.060937	0.33428	3.6062	2.3782	1.0657	1.9368	0.0084937	2.9396	0.87119	1.2097	2.197	1.3222	2.8646	3.1549	1.8225	2.6847	1.3869	3.2239	-0.14413	1.5808	3.2234	2.1109	1.4368	0.82625	1.2836	1.1251	-2.3023	1.662	2.3752
-8.7069	-9.1603	-12.726	-13.19	-10.788	-8.2929	-12.183	-11.66	-10.029	-10.379	-12.979	-10.222	-13.153	-11.244	-8.6731	-11.347	-9.7052	-12.094	-11.544	-9.0601	-14.308	-11.407	-10.453	-9.5504	-10.799	-11.602	-12.468	-10.583	-9.7218	-11.854	-10.14	-12.067	-13.431	-10.651	-7.4191	-9.1232	-12.373	-12.8	-9.1614	-10.688	-11.389	-10.491	-11.729	-11.748	-11.403	-9.1205	-12.09	-12.568	-11.634	-10.663
-4.6014	-4.8836	-5.5693	-6.2277	-4.9862	-7.1237	-6.8369	-6.0997	-4.8435	-2.9907	-6.5423	-4.8713	-6.6522	-5.2346	-5.6643	-6.9872	-4.5935	-5.5385	-4.7311	-5.7914	-9.1858	-6.7329	-5.8032	-6.6367	-7.1684	-5.2512	-6.6094	-5.8499	-5.4997	-6.6248	-5.8343	-6.9453	-4.4519	-9.0429	-4.8265	-5.8803	-8.602	-4.3433	-6.6962	-7.1533	-4.2632	-7.1421	-4.9582	-3.4479	-4.0718	-6.046	-8.2412	-6.7969	-4.8971	-4.247
-1.3068	0.88326	0.97398	-1.6274	-2.3634	-0.94436	0.0039118	-1.6403	2.4268	0.5528	0.29439	-1.2177	2.7031	-1.6467	0.86094	0.54503	-0.11224	-1.1487	-0.24129	1.2909	0.051303	0.37243	0.97757	-0.18062	1.1465	1.9504	0.26255	0.84776	1.8559	0.41271	0.55997	-2.2715	-2.2288	-0.049369	1.2596	0.6465	0.12008	-0.84362	0.70407	-0.088404	2.804	-1.933	2.1584	0.64508	0.14213	0.89744	-1.2677	1.8433	-0.97683	1.0414
-12.087	-14.131	-14.682	-14.832	-14.878	-15.833	-14.665	-12.889	-15.506	-12.44	-14.982	-13.978	-15.544	-17.918	-15.186	-13.997	-13.033	-15.681	-15.756	-11.112	-16.038	-14.389	-15.768	-17.076	-12.248	-17.171	-14.536	-16.015	-15.89	-13.546	-15.088	-12.913	-14.922	-14.757	-15.001	-13.423	-14.466	-13.158	-13.884	-13.172	-14.806	-14.582	-16.706	-13.469	-14.622	-16.301	-14.081	-14.27	-15.32	-16.556
-6.4815	-5.1766	-5.2828	-5.2057	-4.1798	-1.7641	-4.0433	-8.191	-5.3939	-6.9111	-5.4236	-6.2061	-5.6281	-4.7808	-3.8172	-5.8703	-3.7739	-4.6474	-7.4179	-7.5598	-6.5312	-6.6662	-4.8004	-2.8435	-4.7067	-5.7613	-5.0379	-4.9745	-5.2665	-5.6941	-6.1984	-6.3033	-5.7854	-4.2715	-6.8181	-4.683	-4.2997	-4.9077	-4.7326	-8.6257	-6.0763	-6.4901	-5.2273	-6.2597	-4.075	-5.6391	-5.2329	-7.8359	-5.2812	-5.2499
-4.8072	-3.6714	-4.3932	-3.8358	-5.055	-2.121	-3.2317	-4.6941	-5.3267	-2.9973	-2.9926	-3.0348	-4.1694	-2.7088	-3.1044	-4.8903	-4.7665	-2.9435	-2.6011	-4.8903	-6.3421	-1.7289	-5.6583	-2.46	-5.2019	-5.7761	-1.9536	-1.4961	-1.9939	-5.2454	-5.2891	-3.1699	-2.8637	-4.0262	-3.5325	-3.5516	-2.3354	-4.514	-5.7289	-3.7993	-2.581	-3.8596	-5.8071	-1.9745	-2.5559	-3.567	-5.596	-2.7737	-3.602	-3.7164
-16.081	-13.619	-12.797	-14.686	-13.829	-12.838	-14.04	-14.26	-13.129	-14.055	-12.328	-12.07	-13.475	-14.106	-16.012	-13.452	-14.322	-15.185	-14.911	-14.747	-14.361	-15.027	-13.27	-14.244	-14.346	-13.763	-13.573	-13.051	-14.639	-13.864	-13.662	-14.309	-16.225	-13.553	-13.772	-13.812	-15.101	-13.723	-14.854	-14.864	-14.26	-13.902	-13.499	-14.435	-13.864	-15.571	-11.417	-14.514	-13.391	-12.658
7.7084	3.3825	4.2381	5.0825	1.7649	2.9827	5.3451	5.1049	4.134	2.0918	2.5521	1.2302	5.8345	4.6645	4.9454	5.5642	3.8193	5.1875	4.5711	6.8233	4.8652	4.2456	4.0359	3.9935	4.295	4.5042	5.2052	4.3963	4.2842	6.6522	4.1165	5.791	1.7986	4.9284	2.8314	3.2652	6.0984	7.0733	4.346	6.5467	6.6397	3.1303	3.6808	3.213	3.9464	4.8545	4.9074	2.8831	3.6919	0.21948
-14.363	-15.569	-10.976	-13.687	-15.772	-15.409	-15.518	-13.606	-13.279	-14.52	-14.143	-16.131	-16.196	-15.208	-14.03	-13.792	-12.41	-13.532	-13.739	-12.982	-16.326	-17.218	-12.634	-16.143	-13.192	-16.273	-14.587	-16.129	-15.719	-15.325	-15.199	-17.138	-16.359	-15.231	-15.52	-14.419	-14.713	-15.29	-14.157	-13.633	-12.869	-13.462	-13.77	-12.662	-16.51	-13.583	-13.817	-15.754	-14.582	-16.011
-12.204	-11.89	-11.632	-9.1797	-12.915	-11.112	-11.677	-11.556	-12.4	-12.668	-12.352	-11.626	-11.093	-11.515	-13.567	-10.217	-9.2892	-11.768	-12.136	-11.686	-12.448	-13.221	-10.68	-10.906	-12.734	-12.406	-10.55	-12.547	-9.8058	-12.662	-10.372	-10.239	-10.829	-10.664	-12.042	-10.791	-10.418	-10.096	-10.222	-11.739	-10.156	-9.5881	-11.278	-11.409	-9.7376	-9.4607	-8.3892	-12.745	-11.073	-12.085
2.6229	0.06276	0.49017	0.028221	1.3285	2.4572	1.7535	2.7186	4.4053	4.2371	4.0076	1.5905	-0.25526	1.4128	4.1636	3.7686	3.5911	4.9276	1.5335	4.0989	1.593	0.60095	1.7003	3.1292	3.3003	0.21561	2.3023	1.1363	3.2257	2.8974	2.6896	1.8643	1.297	1.0692	2.022	2.5803	4.6435	4.2925	3.1265	0.44101	2.434	2.1683	3.2438	4.0167	1.2432	1.5083	5.5942	1.6654	3.6301	3.9357
-14.362	-14.941	-13.07	-12.307	-15.18	-14.409	-15.691	-12.192	-15.029	-14.799	-15.221	-15.842	-13.936	-11.794	-16.815	-15.539	-15.691	-14.256	-15.522	-13.548	-15.383	-14.269	-15.152	-14.058	-14.732	-11.946	-17.669	-15.333	-17.046	-13.762	-14.379	-15.571	-16.303	-17.117	-14.442	-11.831	-11.763	-16.149	-13.666	-15.191	-14.625	-14.58	-14.717	-14.105	-16.494	-15.05	-12.585	-12.161	-14.036	-13.237
-16.139	-15.672	-14.298	-15.919	-12.983	-14.527	-13.974	-14.359	-12.875	-15.948	-14.34	-16.509	-14.376	-14.648	-14.488	-12.133	-14.995	-12.253	-12.988	-13.821	-14.239	-14.728	-13.462	-15.711	-15.297	-14.491	-13.223	-15.04	-12.903	-13.644	-17.276	-14.413	-14.25	-16.372	-15.875	-13.807	-12.237	-15.058	-13.276	-14.841	-13.737	-14.708	-13.765	-13.942	-13.219	-12.324	-17.431	-14.586	-11.817	-15.182
-2.3862	-0.27747	0.09625	-1.8777	-2.2809	0.66412	-2.4741	-1.3109	-1.6633	-0.98199	-2.3694	0.16066	-1.6095	-1.6271	0.32864	0.68618	-0.77957	-1.6398	-1.2232	-2.0191	0.42436	-1.1606	0.47465	0.59193	-3.5184	-0.86162	-2.2481	-1.4375	-0.24335	-1.937	-1.4853	-0.64349	-0.16718	0.18472	-2.0733	-1.8147	-1.2252	-0.49936	-0.78509	-4.0417	0.12911	-1.8116	-0.90644	-1.8487	-1.0729	-1.3069	-3.0686	-3.5079	-1.9281	-1.1059
-7.767	-5.8994	-5.4231	-6.5568	-7.4269	-7.5592	-7.0627	-6.3613	-5.314	-7.4884	-6.315	-6.185	-8.6089	-5.3677	-8.0641	-5.1655	-7.0984	-7.7989	-6.7764	-5.2568	-8.9332	-4.1369	-4.2348	-5.9941	-7.6746	-8.1592	-5.7487	-6.6998	-5.5302	-6.0119	-6.9044	-7.3791	-7.935	-7.2468	-8.4566	-6.1907	-6.5131	-8.475	-5.4313	-6.6638	-6.9806	-7.5459	-7.2304	-7.1668	-7.6443	-7.1082	-5.9314	-5.8817	-5.2089	-7.3728
-0.3373	-2.5087	-0.94484	-1.6572	-1.0673	-2.4941	-2.0197	-2.2386	-1.4185	-0.57407	0.16227	-0.45396	1.1343	-1.2169	-0.16922	-0.73956	-0.81438	-2.1252	-2.3499	-1.3763	-3.2658	-0.042415	-3.4216	-1.3616	-2.0173	-1.4487	-2.7123	-0.046041	-0.50939	-1.3577	0.27117	-0.022513	-2.4409	-1.0673	-0.69527	-2.0494	-1.6463	-2.0393	-1.0606	-2.8203	-0.98548	-0.54087	-1.874	-0.65501	-1.7552	-0.091339	-2.0495	-0.36811	-0.80602	-0.96918
-0.87549	-0.66881	-0.56103	-2.8588	-1.1561	-0.32958	-2.044	-1.5249	-0.53856	-0.052081	-2.6254	-0.18848	0.10171	-0.75131	-1.1579	-0.92622	1.1644	0.75588	-2.1708	-0.8712	-0.14024	-0.81652	0.20847	-3.0018	-0.33442	-2.0993	-0.7609	-0.86988	-1.6938	-0.017865	-2.6316	-1.143	-2.0279	-0.54064	1.4064	-2.2481	-2.5269	-1.4839	-1.8254	-0.88642	-2.6942	-0.91276	-1.9301	-0.55019	0.012799	1.4869	0.37384	-1.7559	-1.6118	-1.2941
-5.0283	-2.856	-4.7275	-2.6501	-3.5444	-4.1361	-5.1366	-2.4599	-7.0541	-3.7823	-3.0904	-3.4225	-3.0535	-4.0401	-3.3664	-4.901	-4.9914	-4.3974	-4.376	-3.4262	-3.7727	-2.1375	-4.9703	-2.5371	-3.8112	-5.5911	-4.0796	-5.0364	-3.7251	-5.7239	-4.1082	-6.0628	-2.3037	-6.4301	-3.5049	-5.4861	-2.4191	-4.3456	-4.1961	-2.5337	-4.2129	-6.0389	-4.5322	-6.8121	-4.0089	-2.8903	-3.7709	-3.9803	-4.2569	-5.1024
2.0978	0.83313	0.34903	0.067942	2.4598	0.72942	0.73538	-1.6371	1.4069	0.087682	0.6795	-0.63239	-0.99244	-0.79489	-2.426	1.1835	0.075523	-2.7869	-0.34002	1.7485	-0.50201	-0.54846	1.714	0.075203	-0.44227	-1.7034	-0.56635	0.52786	-1.9673	1.5489	2.1583	-1.8672	0.60075	2.6816	-0.58776	-0.99254	-0.64969	-1.5697	0.20688	-2.1917	-0.99689	0.19709	1.3205	0.0095409	-0.023474	1.7393	0.10221	-1.859	-0.56777	0.51345
1.9267	3.7832	2.5099	2.8761	5.289	1.8371	1.5644	2.6456	3.2975	1.709	2.2975	0.79348	-0.48862	3.4013	0.12756	3.4482	0.70008	2.4845	1.0561	2.7879	2.3969	3.3462	2.9324	1.4397	3.2925	1.9398	1.1106	4.1665	3.4836	2.7393	3.3976	1.2651	4.1858	1.7009	2.9008	0.76058	-0.17592	3.9501	2.1993	2.9932	4.3498	1.8162	2.6403	3.9582	1.3843	1.4321	3.9783	1.378	1.8189	2.5131
4.1943	2.7377	0.67404	1.2019	3.3267	3.1459	2.4827	4.0795	2.7305	3.429	4.4911	4.4326	3.5016	2.8703	2.6064	4.9922	5.858	2.8542	2.7389	2.2782	3.4954	3.2832	0.98059	4.4716	0.6238	4.3781	2.4858	0.87258	2.8958	2.4097	3.3811	2.6487	5.3489	3.3	3.7603	1.4553	1.3694	2.3514	2.6089	3.0158	0.91483	4.9249	2.7609	2.058	1.2888	2.1374	1.5095	1.859	2.6815	3.562
-8.1783	-9.9803	-8.4801	-9.2849	-8.4041	-9.0157	-7.1399	-7.7178	-9.4298	-7.703	-8.0246	-7.0949	-7.518	-8.8591	-11.015	-7.943	-8.8744	-10.894	-9.6192	-9.8722	-10.588	-11.443	-9.702	-11.238	-8.4402	-10.212	-8.5388	-9.8169	-6.945	-6.5858	-7.8423	-9.7968	-9.1179	-7.819	-9.1654	-8.3836	-8.7181	-9.8919	-9.8325	-7.7464	-11.844	-8.0311	-10.612	-10.857	-10.788	-7.7387	-7.9013	-8.3154	-9.1537	-8.4279
-0.55451	-2.2419	2.3214	-0.75907	0.6485	0.80933	0.69329	-0.060542	-0.83802	3.5018	-0.88856	0.49953	0.96935	-0.99096	1.0977	-0.11602	1.2428	0.52083	2.1618	1.4766	0.80263	-0.64586	0.69827	1.4729	1.5523	2.518	1.0804	-0.38379	-0.76443	0.28215	-0.19527	-0.30461	-0.81233	0.21169	1.0801	1.327	-2.5643	0.34916	-0.093445	1.9634	-1.5031	0.085265	0.14794	2.7596	-0.19687	1.486	-0.34084	0.94995	0.33985	-0.12671
1.7939	2.2871	2.9883	1.7717	1.1097	0.21234	3.0967	1.8879	0.99193	0.23704	1.8268	0.61493	-0.3594	1.0854	3.3481	1.2106	0.83842	1.8861	3.0378	1.4262	1.814	0.42631	-0.0074332	2.4804	2.0042	3.1363	-0.73752	3.0389	2.0595	2.3548	4.2743	1.5269	2.2909	1.7393	2.8153	2.6837	1.5684	2.6151	1.4416	2.0396	1.5926	1.161	-0.32678	1.1651	0.5446	1.979	2.7324	4.8183	2.5379	-0.5069
-14.721	-12.886	-13.791	-15.042	-13.106	-12.938	-14.748	-12.406	-13.69	-14.95	-13.05	-15.733	-14.906	-15.607	-14.642	-11.615	-13.951	-16.393	-15.407	-15.509	-12.878	-14.529	-15.145	-13.242	-11.262	-15.88	-14.45	-12.566	-14.814	-13.79	-14.048	-12.84	-12.9	-14.69	-15.093	-13.769	-13.631	-11.461	-13.869	-15.424	-13.978	-14.544	-13.967	-15.349	-14.659	-13.468	-13.319	-12.513	-13.091	-14.723
-1.6865	-3.1839	-2.1759	-4.0313	-0.13129	-0.12554	-3.8064	-3.1837	-2.2899	-1.1836	-2.4281	-3.0472	-2.1694	-1.8008	-2.8777	-0.56877	-2.7939	-1.514	-2.038	-3.285	-2.7335	-3.2689	-0.013018	-1.4363	-4.6498	-1.8927	-2.0232	-2.0749	-2.3437	-4.4296	-5.5552	-4.4702	0.16872	-3.1701	-5.4742	-2.6198	-1.9998	-1.173	-0.8797	-2.3033	-1.7115	-0.086451	-4.7106	-1.6968	-1.8542	-1.4647	-2.3389	-2.5623	-3.2704	-1.8931
2.6451	3.2235	4.2953	3.2216	2.1606	2.4503	3.1544	0.82217	3.9582	1.6443	3.857	1.3977	-0.40505	2.6031	1.9042	2.2868	1.3011	2.2669	1.6257	4.5766	4.1891	3.0584	3.8685	3.373	2.7067	2.2608	0.46649	2.0659	3.1366	1.595	3.202	1.8487	1.2415	1.6146	2.6317	3.1176	0.81501	2.6512	3.8952	1.254	0.96647	2.5618	3.5591	5.4182	2.3875	2.3136	1.7439	5.0122	3.6471	2.2003
-4.0921	-5.6326	-4.1155	-6.2492	-6.6005	-6.1312	-3.8707	-4.8615	-3.9528	-3.4452	-3.9806	-5.3315	-7.3258	-5.1977	-5.8475	-6.2483	-5.3429	-8.9422	-5.1515	-5.6989	-3.4748	-5.3064	-5.9724	-4.5157	-7.1441	-5.8334	-5.2505	-5.6723	-6.1345	-3.757	-7.4117	-6.4395	-4.8475	-5.6191	-5.0979	-5.6536	-7.3107	-7.0641	-3.7977	-4.9091	-5.081	-5.2926	-3.1499	-5.3318	-6.1155	-6.0029	-5.2408	-4.7569	-5.4337	-4.497
-2.3303	-4.7825	-4.5442	-5.3465	-3.0606	-2.3093	-2.8814	-3.3002	-3.8254	-4.9739	-3.3002	-3.2844	-3.8639	-4.1955	-4.2818	-3.4639	-4.1523	-5.8594	-1.6634	0.52083	-2.7605	-5.42	-1.292	-3.8499	-3.7857	-4.3961	-5.704	-6.0403	-3.7541	-3.726	-4.2183	-3.8672	-3.0493	-3.0587	-1.3185	-3.7663	-1.4795	-5.2588	-3.9933	-4.1859	-4.6017	-4.6588	-4.114	-2.78	-4.8705	-5.3581	-1.3242	-2.8745	-5.065	-2.8383
-10.653	-7.4004	-7.1252	-9.6092	-7.9203	-7.224	-9.8532	-6.8241	-9.2715	-11.67	-8.8426	-6.5711	-8.1893	-8.0156	-8.3708	-8.1872	-10.305	-10.698	-7.911	-10.238	-7.8743	-10.513	-9.2074	-8.5629	-8.6326	-8.5595	-10.15	-11.123	-7.9356	-10.833	-7.4971	-8.0433	-9.7407	-8.9272	-9.0914	-9.5661	-8.5635	-9.0037	-8.806	-10.543	-8.0527	-6.0213	-8.6945	-8.9478	-8.7666	-9.1406	-8.2688	-8.2889	-8.6519	-9.5293
-12.104	-12.955	-13.234	-12.238	-14.314	-12.515	-11.706	-13.577	-13.842	-10.915	-11.895	-13.553	-12.691	-13.798	-11.695	-13.719	-14.17	-14.607	-13.334	-12.178	-14.728	-13.527	-13.832	-14.34	-13.902	-11.024	-13.554	-13.996	-14.302	-13.365	-14.478	-12.407	-12.666	-10.807	-12.097	-13.107	-12.746	-11.908	-11.72	-12.45	-13.007	-12.438	-16.985	-13.161	-10.956	-13.485	-12.558	-13.031	-13.583	-11.328
-13.767	-15.129	-13.669	-14.276	-15.4	-11.843	-12.112	-14.691	-12.633	-13.109	-10.589	-13.045	-13.08	-12.667	-13.466	-11.9	-13.637	-12.418	-15.119	-13.271	-12.174	-13.559	-13.276	-13.427	-10.585	-13.308	-13.022	-12.751	-14.346	-11.55	-14.075	-10.323	-11.085	-11.229	-12.082	-15.091	-12.223	-14.484	-13.413	-13.57	-13.25	-13.619	-11.935	-13.842	-11.723	-15.053	-13.608	-12.525	-13.268	-13.427
-0.50502	-3.395	-0.79944	-3.4827	-2.8665	-3.9206	-1.0845	0.15943	-3.3154	-1.3646	-0.24419	-0.95209	-3.2561	-1.1987	-1.9668	-1.3034	-5.3053	-0.78227	-0.44265	-3.011	-1.3252	-1.4054	-1.8793	1.1262	-1.5483	-1.2337	-0.2954	-2.2402	-0.64886	-1.6007	-1.8068	-2.823	-3.7398	-0.72602	-1.0436	-3.5796	-1.9214	-1.7484	-2.5391	-0.079468	-3.9068	-2.7849	-1.4827	-3.2633	-1.319	-0.5809	-2.1475	-0.080701	-2.1149	-1.9227
-6.8382	-4.454	-4.1968	-5.3639	-4.7932	-4.7263	-5.7284	-7.4732	-6.0315	-6.716	-3.3734	-7.1724	-6.0837	-3.8629	-5.961	-4.7823	-6.9067	-3.1603	-7.3461	-4.9897	-6.9763	-3.6627	-6.0111	-3.026	-6.4255	-5.1127	-6.7633	-5.9155	-6.2508	-5.4647	-5.869	-5.9855	-7.5987	-5.8468	-5.895	-7.3519	-6.6344	-5.8276	-3.6427	-7.6527	-4.4085	-6.0368	-6.2988	-6.1905	-5.3277	-3.6538	-5.9158	-3.8384	-5.455	-5.9226
-2.3042	-3.1208	-0.21811	-3.4255	-1.6941	-1.1487	-0.35523	-1.3019	0.11724	-0.72755	-0.56853	-0.76669	-1.0738	0.26801	-2.3944	-0.81848	-0.35491	0.049447	-3.6133	-0.17176	0.17264	-2.4453	0.54688	-2.6816	-1.0592	-3.1544	-2.1478	-0.84596	-1.4972	-0.29203	-1.0014	-2.1332	-1.8481	1.5593	-1.0459	-3.5382	-2.394	-2.3156	-0.56917	-1.871	-2.2149	-1.3858	-1.3054	-3.4802	-1.3491	-0.46296	-2.1368	-1.8021	-0.12322	-1.5343
-5.9309	-4.84	-3.9188	-5.2868	-3.6795	-5.2724	-3.2724	-4.6192	-4.8469	-3.8454	-4.2601	-4.8582	-2.7895	-3.0146	-4.622	-3.6954	-4.8478	-3.9407	-3.0612	-3.2815	-6.4976	-4.9816	-6.9302	-2.8322	-3.9737	-3.4353	-4.3248	-4.9053	-5.6264	-4.9246	-3.1654	-4.744	-7.5163	-4.8399	-3.3528	-2.7004	-3.2788	-2.0702	-2.5033	-4.8466	-5.0437	-4.0067	1.1219	-4.1774	-3.2573	-3.4286	-3.0946	-2.13	-3.3355	-5.5676
2.853	2.7144	3.0136	1.2947	2.1602	-0.79024	0.70037	2.1321	0.91901	0.30413	3.5444	1.0794	2.0568	-0.79783	4.2107	4.7998	1.2567	2.2532	5.2985	1.0185	1.1307	1.3664	2.2353	0.33285	1.1214	0.77616	0.045962	1.1356	1.9435	2.8299	2.8446	1.6578	3.0238	2.394	1.3707	0.22407	1.7133	-0.031764	2.0727	1.9581	2.4129	1.4034	2.8065	0.99648	2.237	0.43123	1.4169	0.62796	0.49128	2.1598
-1.2168	-2.1006	-1.5656	-3.7555	-2.6637	-1.2565	-2.3753	-2.5173	-3.5501	-2.6413	-2.5078	-0.51682	-1.2096	-3.5763	-1.9569	-2.7691	-4.2763	-0.55239	-1.3374	-0.94287	-2.9697	-1.0126	-1.4915	-1.6742	-1.6932	-2.4862	0.76548	0.79578	1.7839	-1.6406	-2.1716	-1.393	-2.6868	-2.797	-2.9065	-1.8327	-1.5511	0.22465	0.82694	1.6216	-0.59681	-1.7935	-2.6954	-3.1919	-1.4867	-2.7607	-3.5385	-2.4608	-1.2766	-2.7747
-3.6592	-5.4977	-1.5163	-1.8014	-0.97221	-0.45516	-1.1177	-3.517	-3.5213	-1.7663	-1.7863	-1.8466	-4.3164	-0.21554	-2.246	-2.9149	-2.4786	-1.3757	-2.5096	-1.2616	-3.1301	-2.3863	-4.0336	-1.2874	-3.2682	-2.7257	-2.4931	-1.4587	-1.5599	-1.8204	-3.8313	-1.0291	-1.4254	0.41249	-1.4105	-4.7879	-4.2768	-3.3291	-3.7041	-3.1281	-2.9177	-2.7214	-1.902	-2.8749	-3.7737	-1.2173	-3.3933	-2.3614	-1.8836	-0.57941
-12.203	-10.767	-12.48	-8.1868	-11.093	-10.7	-8.665	-13.036	-12.543	-8.6783	-12.929	-11.224	-11.303	-11.186	-10.962	-12.634	-10.289	-9.552	-10.352	-10.472	-10.925	-13.278	-11.254	-8.0354	-9.6311	-12.145	-9.9067	-12.898	-10.92	-11.104	-10.596	-8.8775	-9.8622	-8.8776	-10.959	-12.765	-11.249	-12.448	-9.6503	-10.112	-10.984	-14.603	-9.503	-11.119	-9.8443	-11.307	-11.036	-7.8118	-12.559	-10.67
1.4783	-1.4774	-0.62043	2.1946	0.51311	-0.46329	-1.0032	-0.55447	-0.88857	0.027259	1.524	-0.64938	4.072	-1.6694	-1.4702	2.1483	0.52578	0.22254	-0.64651	-1.093	1.1545	-1.7025	-1.7515	1.5215	-2.6277	1.279	0.80468	-0.74688	0.54064	0.73438	-0.56372	0.67336	0.033589	-1.4688	-0.23583	-0.049223	0.57164	-0.90578	0.024079	-0.8982	0.061238	-1.3982	-0.35632	-0.97487	-1.677	-1.3001	-1.8939	-1.2905	-0.38627	-0.25558
0.53672	-1.9338	1.4729	-0.7176	-1.3239	0.0070135	1.8536	-0.46369	-0.25819	1.6997	-1.8297	1.7578	-0.92819	-0.032242	-0.14946	-0.96676	-0.25359	2.6026	0.63331	0.0063763	2.5241	-1.4996	-1.3936	-0.67021	0.74661	-1.3649	0.58275	0.98323	0.58729	1.4856	1.1021	-0.15991	1.5056	-0.97735	0.66635	0.66601	0.0096632	1.487	-0.61446	-1.2503	-1.3064	0.85525	-0.044158	-1.7149	2.2213	-0.77651	0.75321	0.46162	-1.0284	0.93864
-8.893	-8.5276	-5.4556	-8.5728	-11.546	-8.969	-8.7349	-7.5889	-10.118	-9.1626	-10.626	-8.1909	-7.5042	-9.5571	-7.4724	-7.8836	-9.4571	-8.6386	-8.3848	-8.3383	-8.5097	-7.6146	-8.3456	-11.117	-8.8299	-8.1144	-12.392	-10.77	-9.803	-8.7523	-7.9689	-8.9093	-9.5727	-6.8555	-9.1621	-6.4502	-9.0492	-8.8713	-9.0955	-11.732	-9.0824	-10.461	-8.4754	-8.9386	-9.8291	-9.4276	-7.4966	-6.7339	-7.0085	-9.2022
-4.8485	-4.5792	-5.9905	-5.2688	-4.6789	-2.9086	-4.2534	-4.4689	-5.1769	-3.5712	-2.2293	-3.9215	-4.1983	-3.7678	-6.3578	-4.0119	-7.6377	-5.1627	-3.6535	-2.2998	-3.8786	-2.6952	-4.9637	-4.0285	-2.284	-4.368	-3.8768	-4.7249	-4.5418	-4.6927	-2.8761	-1.7265	-2.9658	-4.188	-1.6537	-4.3637	-5.8911	-4.0752	-4.4103	-2.4057	-2.9088	-3.8742	-5.0813	-3.2926	-3.7978	-2.4106	-5.6356	-2.4418	-3.8843	-6.0459
-6.3633	-4.8352	-4.4189	-6.6483	-5.8327	-5.8909	-4.3909	-5.0846	-4.598	-2.6673	-3.2852	-4.8849	-4.8555	-6.8983	-5.4047	-6.7905	-6.2365	-4.9791	-5.0146	-5.3225	-7.4333	-5.0172	-2.793	-4.1255	-4.664	-6.0175	-4.803	-5.7559	-5.0446	-5.306	-3.451	-7.2535	-5.0343	-6.0078	-4.0041	-5.3692	-6.7553	-3.582	-4.9675	-5.2791	-6.3018	-3.0368	-1.7696	-6.0749	-4.7442	-3.3627	-4.6594	-6.3777	-3.7891	-4.4162
-14.22	-11.864	-12.282	-9.7624	-14.751	-14.426	-13.697	-15.502	-11.519	-13.75	-12.23	-14.152	-14.56	-13.059	-11.966	-16.601	-12.804	-13.166	-14.206	-12.983	-10.222	-14.021	-14.347	-12.967	-15.804	-10.965	-11.185	-15.726	-14.515	-14.772	-11.048	-11.448	-13.414	-13.458	-10.881	-14.442	-11.344	-13.175	-11.748	-12.535	-12.56	-13.255	-12.542	-11.336	-10.962	-13.085	-13.175	-11.816	-13.135	-13.353
-11.26	-12.184	-11.173	-13.117	-11.628	-11.751	-11.077	-12.097	-11.223	-8.7221	-11.843	-10.806	-12.313	-11.342	-11.504	-8.9483	-12.369	-10.551	-10.983	-12.833	-12.133	-12.087	-7.8479	-10.656	-10.84	-12.506	-12.893	-13.044	-14.077	-10.878	-10.123	-9.8401	-10.754	-12.718	-10.464	-10.391	-12.082	-11.799	-8.695	-7.4883	-12.335	-12.318	-12.708	-10.646	-12.347	-12.195	-10.286	-11.885	-11.469	-12.493
-8.3106	-7.0271	-8.684	-6.7187	-5.2437	-8.572	-8.4993	-7.2173	-7.3386	-5.3677	-8.1481	-6.0439	-9.243	-7.8082	-6.3955	-7.5127	-7.5984	-6.5323	-5.8428	-6.8035	-5.7378	-6.4888	-6.9021	-5.782	-6.5298	-9.8434	-7.2739	-8.2446	-6.2488	-7.4169	-7.1111	-7.0428	-6.8553	-7.9455	-6.0985	-5.4216	-7.9136	-4.8169	-6.723	-7.7728	-7.2954	-8.0881	-7.4313	-8.334	-7.4738	-6.4393	-7.4059	-9.3868	-9.1647	-9.0621
-4.5257	-2.6544	-3.1135	-2.0512	-4.4091	-2.2373	-4.845	-4.0558	-4.1091	-3.6636	-1.5801	-5.5495	-2.8132	-2.8399	-3.7255	-4.4499	-3.5842	-4.2906	-2.5919	-3.1157	-3.0242	-2.9569	-5.0409	-3.2093	-1.5756	-6.8077	-4.5131	-1.0411	-4.9391	-3.8068	-3.1026	-4.4246	-1.5558	-3.0311	-4.6418	-4.8722	-3.3126	-4.4937	-4.0416	-4.7578	-2.2981	-4.2015	-3.8016	-4.4964	-3.5654	-1.0909	-1.0887	-2.3214	-3.1211	-2.8316
-11.322	-9.5467	-11.853	-11.027	-11.66	-11.444	-9.4963	-11.617	-11.941	-11.129	-10.915	-9.2475	-12.578	-11.456	-7.8629	-8.8849	-12.976	-13.113	-11.07	-10.804	-11.965	-9.6687	-12.069	-11.486	-10.653	-9.935	-13.181	-9.2525	-8.6403	-11.247	-11.607	-10.551	-9.683	-10.654	-12.905	-11.304	-12.064	-11.61	-9.1978	-11.08	-8.6649	-9.6945	-13.426	-11.476	-10.306	-10.585	-12.995	-10.445	-10.069	-11.998
6.0873	5.7082	5.733	6.8782	4.8768	6.2609	3.56	4.8996	5.2899	6.3813	6.6526	5.7654	5.8875	4.5388	3.3202	5.0017	4.56	5.1782	5.3573	4.3837	7.0408	8.181	4.7588	7.3816	5.7916	4.5146	7.0877	7.0545	4.1856	5.2527	4.9788	4.658	6.3653	4.7547	6.4733	3.8941	6.2534	6.4316	4.9318	6.3583	5.5739	5.0394	3.3153	4.4006	5.1179	4.5675	6.8858	3.3983	5.257	5.6589
-2.5642	-0.74716	-3.4605	-0.45164	-4.5393	-2.8568	-0.76827	-3.4676	-3.1439	-1.7453	-0.91305	-1.7418	-1.6433	-2.8833	-2.7302	-2.8639	-4.4407	-3.8405	-3.5981	-2.9912	-1.0756	-3.6621	-3.0443	-2.9946	-4.6078	-3.3127	-1.8919	-3.0769	-0.67678	-4.3387	-2.4	0.32477	-1.8732	-2.823	-3.3036	-2.0495	-2.8497	-2.5138	-1.1099	-2.2746	-1.7717	-3.6644	-1.5472	-1.1311	-4.1605	-4.9429	-1.57	-2.8057	-7.3935	-3.9018
-1.7891	0.94391	4.5542	2.0002	1.0506	1.001	1.43	3.0665	2.0073	3.1763	1.9609	2.0793	1.3327	1.7403	1.5153	1.93	2.8978	2.5341	1.3784	1.0064	2.7955	3.8718	1.3365	-0.27833	2.6598	2.6139	0.083373	1.5401	2.746	2.4794	1.0761	2.3257	2.9698	2.4859	2.9784	2.3621	1.6494	1.5581	2.6783	2.8917	-0.06338	2.4542	-0.21753	2.4747	2.3795	4.4872	2.3773	1.4665	2.0969	1.8195
-12.186	-13.422	-12.108	-13.726	-12.708	-14.02	-14.195	-11.811	-11.169	-14.398	-13.4	-12.957	-11.05	-12.386	-13.954	-12.959	-13.233	-14.965	-10.263	-11.786	-11.088	-13.199	-12.1	-11.412	-12.625	-13.665	-13.16	-13.137	-12.966	-10.774	-12.095	-10.253	-11.734	-14.029	-11.157	-11.821	-12.752	-14.801	-10.867	-13.061	-9.3618	-11.649	-16.326	-13.378	-9.8485	-10.222	-13.757	-14.812	-11.325	-13.412
1.4915	4.0252	-0.34635	2.1967	3.1186	0.92099	2.0396	2.8851	2.6036	2.1853	2.1619	-0.12907	3.6767	1.0841	2.2634	1.4939	-1.8083	2.803	2.4978	0.84282	2.6052	3.6157	-2.1181	0.75667	2.7647	0.89511	0.0446	1.9919	1.1877	0.075053	4.136	0.22229	0.86686	0.6755	0.71211	2.2072	1.6999	-0.053392	2.8116	2.0889	0.098513	2.2908	1.6558	1.6063	2.021	-0.49788	2.0964	0.20647	1.9046	2.43
-12.399	-12.838	-15.395	-14.569	-13.08	-13.64	-13.329	-13.266	-13.136	-11.485	-13.665	-13.631	-12.685	-14.008	-11.49	-13.794	-12.434	-14.865	-14.257	-12.444	-14.282	-9.6407	-13.452	-14.153	-13.245	-12.614	-12.613	-14.468	-12.052	-14.648	-14.28	-14.155	-12.484	-14.1	-13.546	-11.78	-11.469	-11.295	-14.538	-12.422	-13.758	-15.095	-12.618	-11.511	-15.502	-13.302	-14.451	-13.35	-13.65	-13.039
1.9907	1.2833	1.2161	2.2426	0.36073	3.1975	1.8624	2.0892	1.6673	3.3022	3.2394	1.5127	2.8359	0.69818	2.5704	1.5561	-0.067263	1.1804	4.373	3.462	1.0907	1.8214	0.83118	-0.85335	1.5096	0.43917	1.3304	1.9354	0.12754	1.5913	1.4229	-0.92942	0.29675	1.3736	3.1334	0.49201	0.16667	3.8543	1.6587	0.3284	0.040548	0.54529	2.7566	3.6264	0.97816	2.5532	0.94537	0.65088	1.9793	1.2839
-3.6521	-0.93359	-2.8014	-1.5176	-1.7513	-3.3069	-2.6345	-3.0884	-3.5937	-4.9801	-4.1221	-4.0316	-1.4729	-2.6449	-2.4899	-2.6623	-1.4283	-2.0821	-0.93881	-3.7779	-2.1041	-1.4397	-1.5373	-3.6965	-5.5406	-2.5752	-0.30842	-3.2486	-4.5492	-1.905	-2.6327	-2.2044	-2.8658	-3.919	-3.6801	-3.0511	-2.9546	-3.8879	-3.7789	-1.7703	-2.448	-4.2778	-2.1178	-3.2705	0.10496	-2.2419	-2.1081	-1.4007	-3.4341	-3.9788
-21.302	-20.196	-20.132	-22.266	-20.425	-22.593	-22.568	-20.864	-19.121	-19.993	-22.064	-20.587	-20.181	-22.135	-19.062	-23.389	-19.008	-18.835	-20.14	-21.083	-20.889	-19.866	-20.137	-22.21	-23.449	-20.94	-21.262	-20.928	-20.214	-20.028	-21.79	-19.431	-20.547	-21.845	-21.505	-18.518	-20.418	-21.266	-20.053	-20.585	-19.97	-18.986	-21.053	-19.986	-22.076	-22.801	-20.841	-21.863	-20.162	-19.692
-11.939	-12.81	-12.925	-13.439	-14.794	-12.169	-12.915	-12.049	-12.329	-15.451	-13.416	-13.207	-12.977	-12.075	-13.147	-17.413	-12.223	-11.764	-12.785	-13.778	-12.276	-14.347	-14.419	-13.034	-14.985	-10.408	-12.969	-11.374	-11.459	-14.008	-15.617	-10.311	-11.418	-13.707	-13.105	-13.341	-14.139	-13.266	-13.206	-12.181	-13.162	-14.449	-13.365	-13.098	-12.1	-13.633	-11.852	-12.543	-13.016	-13.59
0.25361	-1.6448	0.42618	3.0197	0.65067	1.2892	-0.75068	0.64993	3.4	1.9073	0.47817	0.25449	1.6675	-0.34193	-0.17395	2.8948	1.6517	1.7628	2.1433	1.2226	1.2026	2.2593	-0.55204	2.5238	1.875	3.5758	3.08	1.964	2.0515	2.9797	2.7277	2.5352	3.2503	1.9354	1.959	-0.67119	2.6783	0.87068	1.2086	1.5917	1.8285	1.932	3.2974	1.1476	3.1679	2.2114	2.6789	1.9646	-0.7454	0.093478
7.6146	5.5781	8.2312	6.6304	6.4669	5.9467	6.6864	5.8379	5.5374	8.266	5.5754	5.4071	6.4593	6.6583	5.7322	5.6315	6.7	6.3815	4.5343	6.8283	5.3427	7.7948	7.1211	7.2938	6.3516	7.0199	6.1081	10.677	8.031	6.4534	6.3717	7.0394	5.8545	5.7237	5.2423	7.2432	5.958	7.7289	6.5664	9.5459	9.3053	6.8674	8.446	6.0633	5.2676	7.907	7.8551	5.5859	5.997	6.5652
-2.5004	-0.74456	0.69595	-3.1541	-2.4473	-1.0535	-1.1969	1.1688	-2.6636	-1.4055	-0.72944	-2.7215	-3.0018	-1.2729	-0.12334	-2.0547	-1.8962	-2.1658	-0.66637	-3.5032	-0.26359	-1.3594	-0.70955	-3.1142	-1.0481	-0.28465	-1.0605	-0.86451	-3.5386	-1.4519	1.5077	0.33584	-1.9966	-2.6973	-1.8148	-2.3372	-3.236	-0.50838	-1.6595	0.37482	-1.024	0.18349	-1.6221	-0.59775	-2.8586	-1.6629	-1.5986	-2.4691	-0.32676	-2.026
8.1215	6.0374	8.2301	6.4217	6.2053	4.6479	5.481	4.7178	6.3322	5.2825	6.6679	6.1078	8.4178	6.3174	4.4462	7.3116	6.9344	8.1528	6.2622	7.5291	7.4291	6.3573	4.9035	7.1906	7.0611	6.0316	5.9152	4.4712	8.5726	6.8924	8.0326	7.3389	6.5366	7.7331	6.9359	7.6578	8.9878	7.8909	7.1919	7.4169	8.0279	7.4088	6.2373	6.6445	7.5567	7.8987	7.327	7.6796	5.0122	5.1726
5.05	6.0728	8.5767	5.8311	6.7537	7.9957	6.6136	5.713	6.918	7.5842	7.7488	7.484	6.2158	6.7628	8.2673	9.6825	6.2684	9.1618	4.3069	6.7709	6.7638	8.6569	6.2941	6.4282	6.3799	5.2304	7.0658	7.0897	7.9998	8.2583	7.8561	7.9519	6.1873	7.3335	7.0861	6.0849	8.4347	6.3731	6.8657	7.5391	6.0198	7.0646	5.4956	6.2703	7.279	7.1735	9.0161	5.9841	8.9679	7.1773
11.137	11.309	8.7376	8.8623	10.304	8.721	9.7484	9.924	12.471	10.468	9.9945	8.3969	10.754	6.617	10.07	10.917	9.6107	12.166	9.243	8.4777	9.7655	9.3425	7.0757	7.8079	10.022	9.234	8.973	10.545	9.2873	8.5403	10.691	12.035	9.9744	9.4017	9.6019	9.5	11.418	11.762	10.353	8.5208	8.3876	13.097	9.2273	9.7298	10.593	8.4103	10.621	9.911	9.908	9.4262
-2.0977	-2.1262	-3.4027	-2.8534	-1.9256	-2.6317	-1.7736	-2.3659	-2.6436	-3.0441	-3.644	-1.6514	-1.9294	-1.0489	-1.9542	0.64858	-2.682	-1.7987	-2.1149	-0.77884	-3.248	-1.6679	-4.425	-1.0272	-2.4249	-1.4742	-4.0176	-3.1361	-2.4373	-2.4785	0.60515	-5.4987	-2.2533	-2.7937	-2.2998	-1.917	-3.1635	-3.1326	-1.8457	-3.1773	-1.8021	-5.9815	-3.1605	-0.60618	-3.733	-2.3894	-1.7345	-1.7951	-3.7599	-4.5128
-7.9121	-7.1561	-8.5159	-7.4495	-6.892	-6.5145	-7.2991	-7.1911	-6.6719	-8.0238	-7.1023	-6.1784	-5.5067	-6.1355	-7.0751	-7.3609	-7.4622	-8.2134	-5.855	-9.0157	-9.6636	-8.9396	-6.5895	-7.4186	-5.8766	-7.7168	-8.8448	-8.2999	-8.2649	-8.1704	-6.0889	-10.988	-6.4604	-8.3532	-6.338	-4.8817	-7.559	-8.8406	-8.4389	-5.7473	-8.0907	-7.588	-7.1715	-8.3707	-5.7393	-8.0698	-10.581	-5.561	-7.7305	-7.4972
3.1833	4.0081	3.022	3.5825	6.5464	7.2284	6.2162	4.3283	4.8889	4.8204	5.1947	5.4246	3.0604	2.2562	6.1167	2.8766	5.6172	5.4862	3.9067	6.1778	6.6539	3.8833	5.1457	3.5965	4.9427	5.1365	5.4675	3.7377	4.9319	3.9951	3.0515	6.0549	3.6404	4.246	5.4232	4.996	5.4009	4.583	6.1942	4.272	6.1402	4.8207	3.615	5.0098	2.5858	6.8117	7.2376	3.0108	6.7163	5.816
9.1195	9.5026	9.8048	9.1615	8.0802	9.4252	9.0581	12.132	10.566	9.6913	9.8793	10.756	11.402	9.5707	11.923	9.6424	10.758	8.0827	9.0857	9.269	10.155	7.907	9.0101	10.233	12.156	9.0046	9.146	11.21	11.148	10.069	8.3616	10.545	12.895	8.6355	9.4267	10.775	10.784	11.125	7.7967	11.02	11.536	10.142	7.7406	12.473	9.3849	6.5571	9.4755	12.198	10.738	10.069
0.72954	-0.26289	-0.04556	-1.0163	-2.0293	-2.8159	-3.9156	-0.64219	1.4937	-1.6583	-1.4132	1.486	-0.52986	-1.1625	-0.84717	-0.25444	-0.42052	-1.1079	1.2638	-0.017287	-2.6274	-3.1461	-0.82848	-0.43537	-0.74697	-2.7136	-2.3964	-4.4319	-1.2852	-1.5094	-0.12257	-0.95716	-3.2965	-2.5722	-0.31471	-1.3848	-0.12806	-0.092092	-2.256	-1.4179	-1.8348	-0.82481	-0.94989	-0.50833	-0.49668	0.40156	-2.1266	-0.88281	-0.22617	-1.2938
-1.3253	-1.3285	-0.85081	-5.3696	-0.69232	-1.9536	-0.89789	-2.0113	-4.993	-2.7643	-2.4896	-1.6591	-2.8425	-2.4114	-2.5963	-2.8402	-1.7679	-2.2159	-4.5271	-2.0761	-4.3819	-3.4694	-2.4778	-2.8947	-3.7508	-2.238	-3.5299	-2.1416	-2.3924	-3.1355	-1.8245	-1.9572	-2.2796	-5.769	-3.1698	-0.17192	-1.7915	-2.2585	-3.3502	-2.5245	-1.2059	-3.1785	-4.353	0.86519	-2.6676	-2.7516	-2.4686	-4.6779	-4.1878	-3.687
0.96864	-1.6486	-0.19118	-0.26233	-0.33368	-1.2026	-0.46165	-0.6459	-0.47148	1.3282	0.49098	0.99697	2.1213	2.0379	1.1943	0.31173	2.8076	0.51129	-0.92718	2.1402	0.63498	-0.22888	-0.42723	0.69496	-0.20821	0.81519	1.4597	0.23051	1.1557	-0.66913	1.7254	0.6563	-0.82292	0.14266	1.1133	0.63285	-0.0074239	0.48689	-1.4089	0.96631	1.7308	1.1189	1.7365	-0.75094	2.1148	0.88179	-1.584	-0.65626	1.2582	2.5471
-0.14376	1.4463	1.682	1.7813	-0.082062	1.3862	0.73736	1.7162	2.7929	2.0217	1.2318	-0.34573	1.3273	-0.26411	2.1119	1.0531	-0.19314	0.97871	0.36532	-0.61924	3.0706	-0.049373	0.35122	-0.25601	-0.36851	1.6116	-0.033499	1.2825	0.89859	1.0197	1.392	-1.7793	1.6364	-1.0079	0.09853	-0.68867	-2.1519	1.9508	-0.065086	0.25313	1.4812	-0.28757	2.9748	-0.78121	3.4231	0.86285	-0.37742	1.3696	-0.29191	-0.37756
-6.891	-7.4083	-4.2697	-5.8796	-6.6906	-5.1326	-5.6272	-4.7556	-4.4455	-5.4024	-5.6883	-5.2521	-5.8743	-4.1645	-4.4732	-4.9759	-6.9943	-5.3602	-4.2898	-5.3952	-6.0634	-5.6613	-8.3705	-6.4489	-7.6045	-5.1186	-5.0984	-6.567	-5.7286	-4.9187	-2.854	-6.873	-6.6131	-7.0035	-5.2287	-5.9365	-4.2558	-4.1862	-5.8313	-5.5753	-2.727	-4.4363	-5.8019	-7.0212	-7.2796	-6.5786	-5.3391	-5.7865	-6.226	-4.8661
1.4734	1.7719	-2.401	-1.3734	0.18319	2.2335	-2.8907	1.3364	-0.75792	-0.49419	0.62032	1.7691	1.5233	-0.43693	1.125	-0.040239	-0.36531	1.3261	-0.26856	-2.2088	1.2403	2.6337	0.50193	-1.4048	-0.71107	1.3573	1.5362	0.23591	1.5336	-2.3272	1.3701	0.34587	-2.4185	-0.98832	-0.34136	-1.6147	0.49713	1.6336	-0.046099	-1.5853	0.84576	1.0128	-0.53373	-0.69894	1.9283	-0.63322	-0.93279	1.1155	1.5588	0.52657
-10.686	-14.193	-11.533	-11.51	-12.762	-12.348	-10.454	-11.349	-9.7189	-12.954	-12.853	-11.406	-11.619	-10.192	-11.261	-9.6416	-12.48	-13.033	-13.099	-11.809	-12.088	-12.675	-11.887	-9.7929	-11.24	-10.695	-12.08	-11.19	-12.37	-12.864	-10.981	-13.663	-10.374	-13.369	-10.793	-12.658	-10.619	-12.082	-12.111	-12.217	-10.39	-12.653	-12.875	-9.0107	-10.488	-10.385	-10.548	-10.515	-12.039	-11.43
-9.5167	-9.6528	-9.2141	-9.9347	-7.8066	-7.6831	-8.6098	-10.594	-9.7012	-9.9819	-8.1716	-7.4133	-10.215	-9.7639	-9.6277	-8.9985	-8.8316	-9.6786	-8.563	-9.3639	-9.6347	-7.8274	-9.073	-11.163	-9.3316	-8.5823	-9.0901	-8.7785	-9.1156	-10.684	-9.2438	-11.079	-10.535	-10.947	-11.2	-8.415	-7.3816	-7.741	-10.757	-7.4543	-10.423	-9.4186	-9.7987	-10.099	-8.9612	-8.2548	-10.963	-9.5726	-7.9433	-9.0511
0.44917	-0.92029	1.2513	-0.29652	-0.26572	1.2589	0.24226	-1.4249	1.8093	-1.1674	-0.49936	-0.6747	0.62739	0.89312	-0.39771	-1.8755	-0.39302	1.209	2.1961	-1.1329	-0.16367	-0.21756	-1.0273	1.2816	-2.3217	-1.4375	-1.0175	0.86072	0.24068	-0.86277	2.1215	-1.369	0.81826	0.21563	-1.1126	-0.60053	-0.87242	0.64116	-0.45906	-1.0413	0.83487	-1.4205	0.19458	-1.842	-0.084971	0.33607	-0.36093	0.01677	-0.24569	0.30122
8.3144	11.395	7.4115	8.2847	8.1585	9.2057	10.245	8.8275	6.9379	8.5564	9.2161	9.371	9.8997	7.6424	6.862	7.383	9.6459	9.3578	9.68	6.364	6.9024	7.1353	9.2768	7.4143	8.0684	9.2742	8.9772	8.6123	7.9276	8.3663	7.085	5.9976	11.936	9.3775	10.374	10.116	7.9999	6.9298	7.968	8.5263	10.141	7.7255	7.8219	8.4992	8.9845	8.9209	8.4035	12.258	8.4303	8.2765
-11.319	-15.325	-13.9	-14.665	-15.171	-15.932	-14.192	-14.12	-14.625	-15.394	-15.458	-15.388	-14.149	-16.761	-14.512	-13.688	-12.721	-15.457	-16.341	-15.482	-12.546	-15.668	-15.864	-16.315	-14.741	-12.889	-15.274	-14.188	-14.871	-14.755	-13.152	-17.21	-13.288	-14.642	-16.583	-11.82	-13.37	-12.248	-12.394	-16.766	-13.279	-16.203	-13.953	-14.55	-15.96	-13.185	-13.885	-14.868	-16.167	-12.903
-8.7154	-7.4416	-8.7643	-9.6841	-8.6149	-9.3719	-9.819	-11.271	-12.535	-9.1163	-8.7144	-11.982	-10.083	-10.552	-9.5886	-8.8659	-10.151	-8.9164	-7.8849	-10.07	-9.5194	-9.8334	-11.116	-8.1941	-12.695	-11.679	-8.5527	-10.483	-7.9983	-11.427	-8.8058	-10.051	-11.829	-8.7425	-9.8077	-9.5511	-11.319	-10.416	-7.3317	-10.871	-9.0464	-10.995	-11.351	-8.9981	-10.979	-10.348	-9.7539	-11.781	-12.037	-10.376
-2.4541	-1.4102	-5.9161	-5.7388	-2.739	-1.8855	-2.0911	-4.4889	-1.9304	-3.0542	-1.1668	-1.5619	-3.9722	-2.5881	-2.7646	-1.5558	-0.96592	-2.2745	-2.2201	-2.1945	-5.072	-1.6892	-5.7677	-2.6154	0.92875	-5.193	-0.70963	-3.0833	-2.1103	-2.8307	-2.9069	-1.8256	-3.4235	-1.1524	-3.5809	-2.3274	-4.0049	0.16379	-2.2479	-2.2184	-3.109	-1.4969	-2.0966	-2.1879	0.44797	-6.0251	-2.2857	-3.7137	-1.9882	-2.4296
-13.809	-13.796	-13.268	-14.023	-14.545	-12.922	-14.542	-13.452	-11.457	-12.356	-13.906	-13.822	-14.066	-12.369	-10.127	-14.446	-13.017	-13.851	-13.592	-12.216	-13.386	-11.494	-12.388	-13.444	-13.422	-11.388	-15.211	-14.825	-13.154	-13.581	-12.888	-13.643	-16.432	-13.487	-14.236	-13.247	-11.951	-16.204	-13.257	-14.227	-12.926	-12.213	-13.822	-12.471	-13.081	-13.939	-11.042	-13.137	-13.81	-11.936
-10.114	-9.0618	-7.9339	-10.378	-8.0782	-8.7112	-7.6158	-8.1897	-8.4129	-9.15	-10.022	-8.3503	-10.363	-9.3158	-9.9757	-8.5466	-10.163	-9.0867	-10.818	-9.6471	-7.1268	-7.2765	-7.4013	-8.31	-9.369	-8.7989	-9.3903	-10.068	-9.411	-11.098	-12.902	-9.1447	-8.9898	-7.3381	-6.8929	-6.8226	-7.3206	-8.2375	-10.381	-9.6927	-7.3677	-8.4175	-11.072	-10.153	-8.6888	-8.178	-9.8213	-6.0755	-8.1077	-9.0583
1.0967	1.0008	0.21925	0.64336	-0.17797	-0.42521	-1.2819	1.1087	-0.28599	-1.1187	-0.77181	-1.4282	-1.0392	0.70274	-0.63813	1.7909	2.3127	1.2812	-0.52539	-1.0369	1.3723	-1.4548	-0.35129	-0.29992	-0.20673	1.2676	2.7199	-1.5447	2.7534	-2.3925	0.82124	1.4608	0.74242	0.52511	-0.52188	2.1247	0.32794	0.17071	-0.054989	0.27008	0.7875	1.2223	1.041	2.4654	-0.93887	-0.97545	3.1234	-1.4826	-1.7312	0.8484
-0.88675	-1.6036	-1.8945	0.40589	-1.266	-0.64036	-0.1323	-2.6374	0.42281	-4.6802	-1.7325	-3.8208	-1.2409	-1.9614	-3.8149	1.539	-0.50206	-0.68862	0.84303	-0.51148	-2.7438	-1.9525	-1.5053	-0.39658	-0.12343	1.8523	-1.2893	-0.55783	-0.21035	0.77273	-1.652	-0.72937	-2.9469	-2.3819	-2.1219	-2.0755	-0.66074	0.4398	-2.8505	-1.7104	-2.3434	-1.4013	-1.0178	-1.0101	-0.27228	1.0375	-3.5577	0.83454	-1.7495	-1.3542
-6.0938	-3.8952	-5.1726	-4.5804	-4.602	-3.5928	-4.6906	-5.3265	-4.7017	-5.5927	-3.5021	-4.0045	-5.3644	-3.1872	-6.0943	-4.8962	-2.0449	-4.549	-3.0951	-5.0802	-4.1972	-4.9203	-3.4079	-5.6019	-2.9447	-5.0637	-4.9713	-0.75134	-3.8735	-2.9851	-4.4578	-2.9566	-5.4628	-4.7819	-4.8384	-3.2814	-4.5449	-4.2691	-5.0204	-5.8801	-5.9342	-4.916	-4.0196	-4.8081	-5.1819	-7.3704	-4.1558	-1.2412	-5.7111	-5.2054
-2.5136	-0.78911	-1.3483	-1.9392	-3.6703	0.057094	-1.2302	-1.1693	-2.8743	-2.1491	-1.5512	0.12646	-1.3433	-2.4204	-2.1071	-2.8696	-3.0026	0.32505	-1.9784	0.85106	0.040695	-0.3582	-1.7669	-3.0425	-2.343	-1.1445	-1.0885	-1.8395	-0.97082	-0.99034	-1.0321	-0.43484	-0.2214	0.90972	-2.4838	-0.83279	0.22687	-4.6591	-3.114	-0.60746	-2.4672	-0.12882	-2.0666	-2.3918	-3.0018	-3.6819	-1.9157	-1.0229	0.48386	-1.0563
-2.7734	-6.5421	-5.3107	-3.016	-2.696	-3.5709	-5.1174	-5.2777	-3.7625	-4.7385	-4.3707	-3.4737	-3.2662	-5.5139	-2.1501	-3.4952	-3.3257	-2.2706	-3.8268	-4.3473	-4.144	-2.3404	-4.1262	-4.9528	-4.3375	-2.7353	-2.9422	-2.7755	-3.8652	-4.0745	-3.0029	-3.9248	-7.1675	-4.7071	-5.7743	-3.1801	-7.0809	-4.0279	-4.9308	-5.2141	-2.5129	-3.5098	-2.7433	-3.6794	-1.7597	-2.0675	-3.7611	-2.0137	-6.0639	-2.8159
11.043	8.5606	10.183	8.6521	11.301	10.915	9.8091	10.06	6.4529	9.6815	10.343	10.602	13.016	9.8273	8.5905	9.9614	7.3501	11.921	9.8017	9.6172	10.666	9.1385	9.7859	10.408	10.242	8.8784	10.083	10.912	9.55	7.9579	8.7146	9.7595	11.769	8.1526	8.6887	8.7884	10.996	10.772	11.579	9.2157	10.866	9.8536	9.9758	9.1612	9.3585	8.5073	10.114	8.8486	8.6331	10.877
-1.0251	0.73577	-0.36471	-1.424	-1.8798	0.55989	1.6656	0.16031	0.24067	1.7537	0.28008	1.5224	-1.5112	0.0068	1.5175	2.0804	-1.34	0.83081	-0.078006	2.1763	-0.29754	0.35055	0.8222	1.8404	0.6914	0.47347	1.4324	-1.5984	1.1049	-0.63331	1.813	-1.3956	0.28148	-1.215	-0.44849	1.0784	1.0188	-0.16338	0.77219	-0.4934	1.3259	-2.5373	0.68286	-2.2961	-1.5372	1.5988	2.0343	-1.809	0.99872	-2.2004
1.9624	3.276	3.9071	4.5299	3.1086	2.0887	2.4833	3.4314	2.844	2.5629	4.3946	-0.16695	1.9563	0.68093	2.1963	2.8917	3.0065	3.7121	1.695	2.2754	2.753	2.2719	2.5453	1.0966	0.83606	3.6351	3.8158	3.0923	3.0149	3.8618	1.819	4.5919	2.2813	1.1822	2.0716	1.4237	4.8891	3.2818	1.1526	3.3273	2.6576	4.6955	4.0842	2.9731	1.9741	2.5311	2.8488	2.452	4.0602	2.5493
6.4876	5.2084	7.3851	5.4958	5.0275	3.9828	7.4109	5.3699	4.4915	4.4322	4.5637	6.6147	5.7232	5.0275	5.625	8.611	5.2202	3.8448	5.0572	6.7893	5.1161	7.4409	2.9822	6.0238	7.9967	3.4046	3.0701	4.4032	5.0517	4.2564	5.6959	6.1923	3.0449	5.0299	4.802	3.239	8.9336	5.2343	2.3844	4.8527	4.6496	4.9471	4.8004	6.2546	6.4776	5.2381	5.873	5.1159	5.6258	4.5653
-1.909	-3.6061	0.36841	-0.40518	-0.84229	-1.8561	-1.0279	-2.2846	0.95582	-1.4508	-1.7312	-2.7599	-2.7236	-3.9048	0.47761	-2.2828	-1.367	-0.79168	-1.986	-2.9488	-0.19012	-3.0603	0.76669	-1.2965	0.92009	-1.3854	-1.9968	1.3081	-1.0921	0.56257	-3.5748	-3.1617	-0.48922	-0.77895	-0.72101	-1.2695	-2.2824	-0.95441	-0.27151	-0.58287	-0.91325	-2.3505	-0.99011	-1.2444	-0.36698	-2.762	-0.6725	-2.3193	-2.1817	-2.8603
3.3838	3.1797	2.1211	-0.21909	2.2567	2.4767	1.2858	0.66504	0.95799	1.57	1.6866	1.2316	0.75911	1.6354	0.36	1.5932	1.2915	1.2874	0.15904	1.6281	0.65767	0.052094	3.5038	2.5807	-0.45239	-2.4146	1.6579	2.1919	0.46184	1.7622	2.0873	1.886	2.1881	-1.0243	2.363	-0.15549	1.3312	1.1884	-1.2653	-0.12786	1.9785	2.3973	1.6375	1.3183	2.0972	2.2976	1.8391	0.25081	1.6639	2.7488
-9.8266	-10.138	-10.36	-13.96	-12.015	-10.281	-10.393	-10.903	-9.8786	-11.012	-9.272	-10.676	-9.3243	-9.6009	-10.897	-10.316	-10.323	-9.1194	-11.079	-11.76	-10.311	-10.883	-10.326	-11.411	-12.661	-10.269	-12.914	-10.41	-12.382	-8.0746	-12.15	-10.543	-7.7627	-10.919	-8.1339	-13.331	-11.229	-10.007	-10.68	-10.268	-11.411	-10.791	-12.041	-11.045	-10.519	-12.149	-11.249	-11.859	-10.769	-10.894
7.1001	6.4374	7.0462	6.0116	5.8756	5.73	7.7345	9.5135	6.7086	6.8377	7.9481	7.1657	7.3359	5.9551	7.6941	7.0462	8.0531	6.7967	7.2989	7.1257	6.3089	7.2399	6.1665	6.429	8.3745	8.0413	8.525	5.5497	6.6018	8.0679	6.9277	5.0065	5.4554	7.9523	7.1581	6.2703	7.059	6.5395	7.0605	5.9164	3.4069	7.8496	7.4771	6.7811	7.1999	6.5833	6.3362	7.9855	8.0122	8.4682
-11.557	-8.2078	-10.178	-7.5498	-8.9854	-7.2306	-10.247	-9.2264	-8.9269	-8.3769	-9.8881	-8.3847	-8.1016	-8.1316	-8.4639	-8.7591	-7.9226	-10.626	-9.2052	-7.3721	-9.4769	-7.1974	-7.498	-7.8252	-9.1389	-7.6527	-9.35	-11.449	-8.8213	-8.7339	-6.759	-7.9154	-9.168	-8.2013	-10.488	-9.0962	-9.2165	-10.542	-10.331	-9.4562	-7.5459	-10.526	-9.0036	-9.9993	-9.0866	-8.0126	-9.8633	-9.8941	-9.4125	-7.6096
-10.065	-9.228	-9.2198	-12.468	-8.3017	-13.121	-13.185	-10.101	-10.011	-11.549	-9.8101	-12.033	-12.09	-10.277	-10.595	-12.352	-12.183	-11.447	-11.81	-12.669	-10.376	-9.2266	-12.456	-11.498	-10.771	-11.099	-13.283	-10.796	-12.582	-9.0056	-11.31	-12.155	-9.4414	-10.865	-10.558	-10.873	-10.175	-8.8389	-8.6415	-10.952	-10.29	-10.692	-11.458	-10.706	-9.6114	-10.753	-8.234	-11.602	-11.56	-10.606
2.6844	2.5811	3.2054	0.35037	4.1044	1.992	0.73311	5.477	2.7231	2.6065	2.6692	4.8474	4.5402	2.0256	3.2654	3.3785	4.218	3.9609	4.7362	4.4257	3.4531	3.1288	2.3327	2.9691	3.2122	4.1928	5.1215	2.2521	3.9769	2.0079	4.8964	0.61339	3.4271	2.7314	1.8718	3.6391	1.5612	3.9581	3.6222	2.5826	2.8015	3.9405	4.5334	3.5077	4.1025	1.8162	4.7782	5.0353	4.5406	5.1702
-1.7437	0.073848	-3.5453	-0.99091	-0.68524	0.39624	-0.35419	0.89246	-0.26194	0.35071	-0.76182	-0.67657	-1.651	-2.4643	-0.016052	-1.2574	1.3428	0.22523	-0.19099	0.067602	0.43079	-1.4533	-1.7559	0.15021	-0.2177	-1.4239	1.6559	-0.099241	-3.8261	-0.87987	-2.2734	-1.3933	-1.918	-1.9977	-0.44111	1.5392	-0.70828	-0.59229	0.77754	-1.2109	0.15574	-1.6799	-1.6803	-2.6612	0.90965	-0.34233	-1.46	-0.71929	-2.7168	0.094184
-2.4121	-5.2665	-6.2379	-5.7946	-5.2694	-5.4444	-5.9124	-6.9029	-8.6219	-7.373	-5.8628	-5.6762	-6.3289	-6.5595	-9.0389	-4.8239	-7.0987	-6.0337	-7.2619	-6.8333	-5.2634	-4.8666	-6.8064	-7.0198	-4.8126	-4.8537	-7.0263	-5.7413	-8.0874	-7.475	-6.9483	-7.2284	-5.2755	-6.7949	-6.2014	-6.1023	-7.912	-5.8006	-6.404	-6.3663	-4.6409	-7.212	-5.4011	-7.8133	-6.8946	-5.0524	-8.5107	-7.3278	-8.0308	-7.4607
-21.686	-21.184	-24.654	-22.971	-25.918	-22.806	-22.767	-23.281	-22.167	-23.352	-24.208	-25.402	-23.302	-23.592	-21.378	-20.945	-22.1	-20.545	-21.882	-20.267	-22.042	-20.501	-24.03	-21.218	-22.894	-19.423	-21.673	-21.804	-21.27	-23.626	-21.593	-21.244	-21.076	-23.366	-20.406	-23.343	-21.544	-23.041	-23.556	-19.508	-21.046	-23.637	-22.078	-20.816	-22.416	-20.531	-22.455	-20.767	-20.413	-23.397
-12.693	-11.993	-11.147	-11.704	-10.829	-13.024	-11.659	-12.997	-11.87	-12.073	-11.767	-13.215	-10.297	-14.805	-13.028	-14.073	-14.026	-14.136	-11.653	-13.165	-13.237	-12.677	-13.003	-11.949	-15.662	-11.252	-11.848	-10.682	-13.053	-12.644	-13.925	-13.462	-12.517	-11.759	-11.331	-11.588	-13.71	-10.695	-12.369	-11.298	-13.412	-13.683	-15.177	-13.825	-13.208	-12.804	-12.019	-13.154	-13.431	-11.665
0.3968	0.41625	3.4883	0.51461	0.15096	0.1508	-0.86315	1.2402	0.14754	2.0326	0.67103	1.5223	2.804	1.6525	1.8113	1.3746	1.7051	-0.4504	3.2211	1.178	2.8751	1.1906	2.7252	1.7829	3.1343	0.45427	1.3484	2.3263	1.7313	0.45585	0.54763	1.5511	2.5518	3.0344	3.882	3.1246	3.539	1.4774	2.3543	2.2578	1.5905	1.4685	1.3475	4.2183	1.0684	1.1934	0.85229	1.6032	3.4115	3.1203
-1.8553	-3.9327	-3.8134	-0.09242	-1.2346	-2.6459	-3.0035	-2.4738	-0.76194	-2.9228	-3.0603	-4.5882	-2.0919	-0.35184	-3.8478	-2.572	-4.3412	-3.9291	-1.0699	-3.754	-2.6483	-1.6681	-4.5739	-2.7185	-5.0126	-3.9175	-3.5612	-2.5989	-3.4521	-4.9365	-1.4229	-1.0448	-1.4188	-2.8883	-3.0242	-3.819	-2.0101	-2.649	-2.5522	-2.6392	-2.3497	-2.3891	-3.0163	-0.94657	-0.18487	-2.66	-3.8528	-1.8949	-2.0491	-5.5906
8.5986	6.825	6.9936	7.5695	5.1586	5.8655	6.158	6.0888	5.4634	7.1075	6.1015	4.8225	6.9584	6.5659	7.0356	7.6585	5.463	7.811	7.2041	6.3747	6.178	8.8027	6.8392	5.9044	5.4647	7.0958	9.8504	6.945	7.6669	7.872	6.4398	4.6232	6.4014	6.1028	8.9297	7.9955	7.3404	7.7321	6.2569	5.4485	7.8347	8.5924	6.0469	5.0692	7.1875	4.594	5.7087	5.7129	6.9637	6.433
7.059	6.459	11.484	5.2518	6.5231	8.4292	6.4207	8.2547	8.6268	6.2753	7.4738	6.1667	7.3717	10.252	8.1066	9.3681	6.6641	11.591	11.154	6.9952	10.242	9.1337	9.556	9.6611	6.778	6.323	8.5076	7.0448	6.6425	9.7944	8.0221	7.525	9.4941	8.4922	8.3204	11.296	9.3182	8.6695	9.3841	10.101	8.1285	8.6393	8.0249	8.7245	9.4697	8.7142	7.3616	6.9977	8.8466	10.159
-0.10396	1.2404	-0.41998	1.5474	3.3879	0.91437	-0.65458	-1.2371	0.48974	-0.287	2.7058	-0.065147	-0.33157	0.052103	-0.72518	1.6695	0.12418	-0.95768	0.72201	-0.11929	0.73839	1.5957	1.2092	-1.3744	-0.24208	-2.2075	-1.9139	1.3622	1.2076	3.7427	1.4331	0.35229	1.1326	-0.035186	-0.39506	-2.4201	0.5729	-0.79144	3.8371	0.94881	-0.54293	0.11615	-0.24129	-0.36029	-1.2462	0.48223	-0.77626	-0.93795	1.7384	-1.2117
-2.0138	-0.52355	-0.793	0.67989	0.040448	-0.87747	1.7636	-0.055821	0.40986	-1.6613	-2.1382	-0.41656	0.83212	-0.56207	-0.75267	-1.1667	-1.0246	2.4006	-0.030175	-2.295	-1.8756	0.76175	-0.41652	-0.60854	0.62483	0.4832	1.2085	-3.5642	-1.0903	-0.66131	-1.6354	-2.5985	-1.0614	-2.587	-4.0404	0.50032	-0.030881	1.4826	-1.0882	-2.6031	-1.2046	-0.95622	0.23325	-2.4478	-0.32882	-0.2132	-0.30724	-0.6514	-0.44799	-0.6218
-1.6572	0.13758	-3.0831	-0.57306	-1.7263	-2.9188	-0.6126	-2.6137	0.069152	-1.1941	-2.5345	-0.99174	-1.3643	0.18748	-2.2003	0.488	-0.33133	-0.9266	-0.43986	-2.8787	-0.84273	-1.2029	-2.9929	-1.9229	-1.0012	-3.3627	-0.72337	-0.73499	-3.7063	-1.2612	-1.384	0.16022	0.17853	-1.4591	-1.2134	-1.9679	-1.8845	-1.3151	-3.3544	-0.82777	-1.775	-2.0384	-0.12401	-2.8981	-2.119	-3.2666	0.1824	-0.59411	-3.3492	-1.9354
-10.278	-12.293	-13.694	-12.746	-12.941	-13.05	-11.02	-12.781	-12.36	-13.375	-12.043	-11.26	-11.655	-12.677	-13.532	-11.059	-11.465	-12.582	-10.089	-11.989	-12.765	-11.39	-11.018	-10.022	-11.838	-12.748	-11.8	-12.208	-11.615	-11.915	-11.154	-9.5939	-12.248	-13.283	-10.414	-12.218	-11.456	-13.379	-11.708	-12.169	-13.745	-12.387	-14.32	-10.339	-12.61	-11.896	-12.216	-11.587	-13.497	-14.007
-11.174	-12.475	-11.967	-12.832	-13.397	-11.957	-11.319	-13.46	-10.733	-11.897	-11.259	-12.499	-10.648	-10.729	-11.06	-12.477	-13.128	-12.986	-11.342	-11.557	-12.916	-11.317	-11.074	-9.0328	-11.019	-11.593	-10.85	-11.506	-11.211	-13.595	-10.672	-10.83	-10.357	-9.5416	-11.459	-12.874	-12.547	-13.981	-12.87	-12.165	-11.973	-12.663	-13.606	-10.268	-11.569	-12.614	-12.558	-11.999	-12.383	-10.499
-12.177	-13.394	-10.12	-13.785	-9.8402	-12.314	-12.62	-11.667	-10.165	-10.215	-11.855	-13.702	-12.837	-15.155	-9.0392	-12.283	-10.961	-12.415	-9.4089	-10.83	-10.364	-10.36	-11.173	-11.523	-10.029	-10.32	-10.843	-12.959	-10.184	-9.1966	-11.777	-10.365	-10.596	-11.128	-10.779	-14.009	-13.709	-11.374	-12.882	-12.684	-9.9171	-8.4798	-9.7197	-11.208	-11.607	-11.884	-12.189	-12.529	-11.395	-9.1475
4.8913	1.8094	5.227	3.2733	5.9845	0.42408	1.4959	3.9785	3.5418	-0.3086	5.1824	3.4634	4.2874	2.2373	4.0082	2.6806	4.5442	1.9947	1.3471	4.087	4.1058	3.4575	3.6527	2.5708	5.0944	6.198	4.2788	0.28389	1.5038	3.3992	1.53	3.8665	3.7663	4.4608	4.3941	0.025939	4.6021	1.8944	2.7068	3.0051	3.0548	2.4908	4.4655	1.7503	2.8685	2.608	3.5032	2.4474	4.2142	1.899
-9.3631	-8.4139	-12.13	-9.6305	-11.045	-12.636	-9.1708	-7.9233	-8.2256	-8.5162	-9.0775	-9.6099	-13.103	-8.2387	-8.1021	-9.0881	-8.4486	-9.4043	-8.2454	-8.5845	-10.353	-8.0767	-6.4839	-13.399	-11.51	-10.701	-11.564	-8.6518	-9.6331	-10.313	-9.2046	-10.934	-10.111	-9.2061	-8.6671	-12.319	-9.5745	-11.163	-10.785	-11.498	-10.816	-9.5788	-11.218	-10.077	-7.3414	-11.398	-8.2414	-10.181	-8.3512	-11.228
0.89508	-1.0379	-0.0249	-3.2448	-1.2397	-1.1067	-1.6706	-0.48414	-2.468	-2.2373	-0.705	-0.72574	-1.5605	0.87203	-3.7354	-0.49462	-1.7599	-0.10049	-3.0229	-0.85475	-1.667	-0.82213	-0.97464	-0.20205	-0.66378	-3.1661	-1.2247	-0.48285	-1.3592	0.94591	-0.30545	-2.895	-2.14	-1.9046	-3.9975	-2.56	-1.7464	-2.4981	-1.2137	-2.2971	-2.4671	-1.9765	-1.7885	-1.725	-2.0243	-2.4047	-1.6207	-1.622	-2.3569	-1.4801
-2.1839	-1.2197	-3.2703	-1.4558	-2.5335	-0.20735	-1.5003	-0.66484	0.46584	-2.6342	-2.7137	-2.5964	0.026069	-2.6527	-2.9636	-1.2142	-1.2456	0.92716	-2.2711	-0.7018	-2.2121	-2.0822	0.42291	-3.3867	-2.0132	-1.3852	-3.4737	-1.1614	0.038532	-2.5849	-2.8003	-1.4024	1.3366	-0.46873	-1.8775	-2.4453	-2.3745	-1.9724	-4.679	-0.20651	-2.8186	-0.18001	-2.6008	-1.9732	-1.719	-0.05518	1.2722	-1.0329	-3.1159	-2.4448
5.0697	4.6066	6.2282	5.1707	4.3549	5.5388	3.1981	4.425	6.1217	6.3544	8.059	7.0436	5.4246	4.4552	4.6743	7.3416	4.4554	4.2214	6.2711	5.0685	3.9858	5.8591	4.1184	8.4448	4.1087	4.4437	5.7096	5.9722	5.6076	3.1243	6.506	5.5808	7.9818	5.2625	4.3975	6.802	5.4853	4.6511	5.7354	4.6493	4.0747	4.1736	5.7734	4.7532	4.7634	4.7715	6.2983	5.9269	5.4802	4.1106
-19.42	-20.002	-18.348	-21.259	-21.061	-21.329	-20.523	-21.606	-19.749	-21.545	-18.679	-20.814	-20.483	-22.388	-20.423	-22.899	-17.878	-18.974	-21.303	-19.856	-22.975	-20.615	-19.978	-21.641	-20.745	-21.751	-22.369	-20.827	-19.382	-21.26	-19.166	-21.672	-23.493	-22.019	-18.471	-21.726	-21.228	-19.181	-20.693	-22.164	-22.816	-20.898	-21.368	-20.441	-20.489	-21.658	-19.574	-19.443	-21.959	-19.96
-4.433	-7.0661	-6.2643	-5.6533	-5.4327	-4.1043	-5.6429	-5.5588	-5.3021	-3.4331	-2.9841	-6.1943	-8.9458	-8.033	-3.6677	-4.9571	-4.1011	-5.1217	-5.3751	-5.3338	-5.8069	-4.5455	-4.8264	-5.9756	-5.6646	-7.8961	-6.5738	-3.8507	-5.6189	-5.1263	-5.2712	-4.5107	-5.1779	-7.682	-2.592	-6.39	-5.3652	-5.4945	-6.6391	-4.2578	-5.0285	-3.0507	-5.185	-5.6345	-4.6666	-4.7367	-8.2568	-5.5602	-7.704	-3.7019
-7.1926	-9.1559	-9.8817	-11.511	-8.3027	-7.9646	-8.9633	-9.909	-9.2028	-7.6056	-11.419	-10.225	-9.3894	-10.438	-7.7625	-8.4008	-10.168	-7.0786	-10.284	-9.9451	-10.473	-7.7964	-10.665	-9.9356	-10.756	-11.183	-10.428	-9.4812	-10.361	-9.5504	-8.5777	-9.1981	-6.9993	-9.9423	-6.1375	-8.9093	-10.326	-10.356	-9.7165	-8.8403	-9.1703	-9.7651	-9.3698	-9.5531	-10.486	-8.7776	-11.204	-9.4213	-8.8164	-9.2484
0.88128	0.60679	1.099	-0.63732	-0.055815	0.45153	-2.4079	2.1739	0.32933	0.96328	2.6347	0.12884	1.0882	-1.3261	-3.7048	0.59126	1.6586	1.5475	-1.3686	0.075922	-0.62588	-0.91614	0.17445	0.047287	-0.77496	-1.5323	1.1528	1.4671	-1.0184	0.12588	-0.015557	1.0744	0.98982	0.14345	-1.052	-0.77428	-0.95303	0.050115	-0.18136	1.0353	0.53789	1.5982	-0.27077	-1.1024	2.2769	0.87166	-1.0676	-0.44495	-0.39335	0.094287
-14.79	-13.788	-11.829	-12.578	-13.652	-16.79	-13.777	-11.609	-14.18	-10.971	-11.878	-12.551	-13.723	-15.45	-13.454	-13.323	-12.999	-13.543	-15.26	-13.903	-14.908	-12.684	-13.466	-14.488	-12.427	-12.789	-12.133	-13.577	-9.9155	-15.263	-16.322	-11.778	-14.631	-15.496	-14.789	-11.227	-14.153	-11.824	-13.049	-14.262	-12.424	-13.049	-13.056	-14.165	-12.145	-14.72	-12.2	-14.12	-12.445	-10.832
-3.2015	-0.28906	0.43753	-1.089	1.3754	-0.45969	-0.63382	-0.98098	-2.231	-0.91133	-0.53253	-2.4638	0.10762	1.3516	-2.1514	-0.010037	1.7524	0.95459	-0.16478	-1.0605	-3.0725	-0.65532	-1.9313	-0.5928	-2.023	1.9193	0.71107	0.9014	0.56001	-1.7553	-2.656	-0.96768	-0.4474	0.13086	-0.61621	-0.19948	-1.3433	-2.1027	-0.80254	0.97613	0.46228	-0.74686	-1.0412	-0.93857	0.76369	-0.12953	0.65768	1.0912	-1.8863	-0.6892
-16.327	-12.651	-12.543	-14.705	-13.862	-15.149	-11.51	-17.157	-15.011	-12.893	-12.113	-16.057	-12.223	-15.033	-12.344	-13.454	-14.506	-15.624	-14.015	-15.082	-15.134	-12.566	-14.169	-15.66	-15.274	-15.468	-13.183	-14.836	-14.414	-16.157	-15.015	-14.638	-13.585	-15.596	-14.143	-12.952	-15.927	-15.129	-16.5	-16.656	-14.812	-14.174	-15.533	-16.189	-16.396	-14.02	-15.221	-11.377	-13.675	-12.822
-2.0965	-3.2922	-1.8242	-2.8662	-2.2981	-1.3021	-1.6296	-1.1491	-4.4861	-1.6331	-3.2034	0.047155	-1.2088	-1.2736	-0.20281	-0.394	-4.7356	-2.2227	-5.452	-2.5341	-4.0528	-2.4497	-3.3581	-4.9568	-2.3966	-1.8189	-4.9406	-2.3421	-3.0035	-1.6416	-3.1508	-3.5958	-3.3762	-2.2745	-1.7589	-1.9501	-1.4955	-1.7405	-4.1469	-0.14255	-3.455	-1.0656	-3.7922	-2.2723	-2.1275	-2.964	-4.6111	-1.2374	-2.654	-2.4507
-9.9144	-8.3396	-9.4906	-10.267	-9.5488	-11.132	-9.5746	-10.921	-9.1861	-12.138	-11.145	-11.196	-11.287	-11.249	-9.9498	-12.536	-12.007	-10.673	-10.954	-10.186	-7.0825	-13.591	-9.8034	-10.657	-10.023	-13.149	-10.726	-12.171	-9.78	-13.328	-9.9677	-8.2387	-10.065	-12.005	-12.062	-10.981	-11.879	-9.0819	-11.249	-10.549	-8.7537	-10.029	-11.457	-12.48	-8.5565	-7.4363	-10.76	-11.51	-12	-10.782
6.0661	3.7498	4.6254	5.2333	3.7887	6.8848	4.3284	3.4726	4.1541	5.2418	4.5978	6.0312	5.628	4.0382	4.0622	6.6002	3.6216	3.6097	5.4155	2.3332	5.0097	4.1229	3.8596	5.3564	4.1286	3.9935	3.4777	6.2933	3.7077	5.5207	6.073	7.2808	3.688	2.628	5.5693	5.3649	3.3787	6.9157	4.4831	4.0418	3.1511	6.2742	4.7748	6.3793	5.4614	2.9957	3.0694	5.9974	6.6063	4.8075
-1.6843	-3.6436	0.5122	-4.1173	-3.2048	0.63067	-0.14244	-0.87282	-5.8836	-2.944	-3.5698	-4.3148	-3.0265	-2.2213	-2.7464	-5.5012	-1.4913	-2.3823	-2.2592	-2.8162	-3.4444	-2.1173	-2.3997	-0.36114	-4.0245	-2.5394	-2.873	-2.3893	-3.8995	-2.962	-5.2447	-3.9519	-4.1196	-0.87875	-3.2031	-2.695	-3.9165	-2.8175	-5.417	-3.8357	-3.9671	-0.32167	-2.0055	-3.3826	-4.0891	-2.8582	-2.6826	-4.109	-4.8904	-3.0676
-0.081502	1.4064	1.48	-0.59076	3.1472	1.8232	1.5907	0.1975	1.5473	2.2224	0.3738	2.8297	2.1409	2.3446	-0.00094666	-0.0053065	1.9585	-1.8242	1.7032	0.181	0.72998	-0.87313	0.14495	2.0996	-0.065581	1.0797	0.054874	1.3954	2.1709	1.0857	2.2141	1.2875	2.1773	-2.1584	0.43629	-0.64419	1.3172	2.0575	1.5654	1.4252	1.1557	0.37092	0.75341	2.7294	-0.70413	-0.5483	0.54004	1.043	0.84033	-0.1607
-4.0716	-4.4215	-3.6531	-1.7275	-4.1608	-4.0971	-3.3309	-3.8638	-2.1889	-2.6118	-3.8737	-0.76999	-1.5629	-1.3689	-2.7549	-2.0381	-3.3993	-4.2069	-1.1206	-1.4131	-1.8019	-2.296	-1.867	-0.20974	-2.7159	-2.9115	-4.0801	-2.2024	-1.7091	-3.1021	-2.407	-3.3363	-3.5287	-1.8649	-2.3007	-2.6073	-6.2651	-2.4164	-2.7081	0.69356	-0.66631	-4.2623	-3.5636	-1.5901	-5.0337	-2.1379	-3.0511	-2.0162	-3.4299	-3.1706
-3.2802	-4.1238	-1.9711	-3.829	-4.4281	-1.6579	-2.1544	-2.4485	-4.2616	-5.0645	-1.0192	-3.8207	-2.7522	-2.3486	-3.4539	-4.5985	-2.4812	-3.5957	-2.7387	-2.9555	-2.2197	-0.93562	-4.9973	-2.498	-2.8222	-2.4049	-1.8961	-0.5536	-2.9057	-4.9591	-1.511	-2.8443	-2.3348	-2.2314	-4.8064	-2.3697	-2.4363	-1.7825	-2.5355	-3.1028	-2.6126	-3.1082	-4.0583	-0.39728	-1.6679	-1.9479	-2.5334	-2.6963	-1.698	-2.4832
-15.151	-13.895	-17.97	-15.962	-16.944	-11.586	-14.163	-13.078	-15.697	-15.31	-13.962	-13.008	-14.979	-14.793	-16.318	-14.961	-13.324	-15.179	-15.681	-13.899	-14.18	-14.604	-13.947	-13.636	-15.325	-18.443	-13.401	-14.733	-12.976	-13.42	-16.918	-14.895	-13.678	-15.831	-13.669	-15.7	-14.792	-15.16	-14.485	-14.925	-14.055	-12.832	-14.928	-15.975	-13.968	-15.678	-13.158	-17.327	-14.648	-16.134
-14.161	-12.633	-11.536	-14.361	-11.474	-10.957	-12.254	-11.329	-11.78	-11.552	-8.5075	-10.698	-12.835	-10.315	-8.9891	-11.49	-11.702	-12.86	-9.4775	-12.38	-10.483	-12.257	-11.117	-10.499	-11.339	-11.923	-9.8425	-10.849	-11.965	-8.3052	-11.731	-10.858	-11.368	-14.699	-12.872	-11.734	-10.692	-10.432	-11.077	-11.445	-10.357	-10.365	-9.4371	-8.7869	-10.879	-12.044	-9.5683	-11.461	-13.12	-10.262
-1.4067	-3.3707	-2.7007	-1.6847	-1.6161	-2.9001	-2.2259	-4.17	-2.1634	-3.1057	-3.3197	-2.6255	-2.7769	-1.6764	-5.5832	-2.6757	-2.2911	-3.7442	-3.5948	-2.7945	-1.7115	-0.62054	-1.8037	-4.0816	-3.9786	-5.6844	-0.60141	-2.4558	-2.4006	-2.1179	-3.9291	0.13728	-1.8467	-4.6249	-4.7341	-0.32257	-1.8353	-0.49921	-3.2131	-1.1227	-3.3405	-3.3454	-3.8436	-2.1957	-3.5209	-3.548	-3.9968	-2.109	-1.6955	-5.2643
-9.7288	-12.966	-11.476	-10.803	-11.19	-12.758	-11.961	-10.842	-12.227	-13.353	-11.014	-11.262	-13.026	-10.252	-11.765	-13.287	-13.02	-9.7715	-9.9335	-12.893	-12.897	-11.86	-11.093	-11.082	-10.563	-11.023	-10.83	-10.081	-14.444	-9.672	-11.258	-12.592	-11.158	-11.477	-10.368	-10.109	-12.03	-11.597	-12.405	-14.693	-12.018	-12.503	-12.111	-11.322	-12.135	-13.173	-10.933	-10.724	-11.48	-10.104
0.0013109	-3.9819	-2.5671	-2.6639	-3.9739	-5.9174	-0.58297	-0.51427	0.59814	-0.4868	-2.0386	-2.3655	-2.0514	-0.5219	-1.4306	-4.6604	-0.16742	-2.1769	-2.556	-2.3867	-1.6107	-1.7706	-4.0551	-0.85012	-2.72	-1.0706	-2.8933	-3.914	-2.6588	-1.5092	-4.2994	-1.6253	-3.0435	-3.1919	-2.577	-1.7262	-3.2335	0.025997	-0.64322	-3.0412	-1.2143	-1.6187	-1.9672	-4.1537	-4.4479	-0.42822	-3.3608	0.29266	-1.7186	-3.4105
3.6517	5.4887	4.4639	4.4778	7.7423	4.0506	8.3471	7.133	5.9028	3.3587	5.9599	3.8767	4.7463	4.6577	7.3608	5.0279	5.0168	4.8355	4.0533	4.1157	4.1009	5.5261	6.868	6.6136	5.4782	5.9159	6.079	5.9399	3.9672	4.9048	5.9341	9.169	1.6668	4.9988	3.4822	4.8168	5.131	5.035	3.5864	3.5433	5.1873	4.6756	6.6415	5.0692	7.2165	5.2233	5.8398	3.2286	4.7308	4.9938
-8.7571	-7.123	-7.0932	-6.7794	-6.798	-5.7586	-6.2684	-6.7107	-4.276	-6.2028	-6.8441	-3.7091	-5.113	-7.8752	-6.9711	-6.4796	-5.7472	-6.1593	-6.341	-3.9246	-7.338	-5.7888	-8.0761	-4.8699	-5.2139	-6.9723	-9.7512	-3.2865	-9.0677	-7.4139	-8.7296	-7.0065	-6.1169	-8.1656	-6.6514	-7.6173	-7.3388	-8.7138	-6.8099	-4.3842	-5.3746	-4.8317	-7.1532	-8.112	-6.4536	-4.8676	-7.5116	-6.3408	-6.57	-4.834
-9.7584	-9.6938	-9.3335	-7.9397	-11.89	-8.6359	-10.005	-12.104	-9.1162	-7.657	-9.5282	-8.6146	-7.8224	-9.0283	-11.591	-9.177	-11.834	-7.6561	-8.8375	-7.2872	-10.301	-9.4641	-8.0779	-8.874	-8.5832	-10.758	-11.6	-10.806	-11.637	-10.761	-6.852	-8.6165	-9.2919	-9.2856	-10.377	-10.725	-11.047	-9.1434	-9.0079	-8.8789	-9.5691	-7.9376	-11.69	-8.0251	-8.4424	-9.3513	-8.2914	-8.8505	-8.715	-7.086
-2.5593	-1.6837	-2.4402	-2.134	-4.4133	-2.5723	-3.01	-1.9972	-3.2964	-3.5369	-2.6688	-3.2132	-0.97686	-3.1564	-1.1983	-0.71031	-0.032287	-4.9271	-3.2712	-3.0737	-2.8121	0.33758	-5.1635	-3.7362	-1.7889	-1.6853	-3.3901	-2.1443	-1.8059	-1.4822	-4.1829	-3.4806	-2.6266	-3.8583	-5.077	-3.5825	-4.1196	-7.7623	-4.635	-5.1677	-4.3968	-1.6817	-3.1356	-2.2263	-0.7936	-1.9776	0.19422	-3.4633	-2.6672	-4.132
0.29693	1.7737	0.099333	1.142	1.917	1.5989	1.7188	-0.6389	1.444	1.3987	0.14376	0.2913	2.5513	1.2442	1.0151	-0.96971	1.6215	1.6771	-0.57317	-0.19493	0.90146	3.091	-1.661	1.4887	0.53987	2.2089	-1.5097	-2.2264	0.52227	0.92466	0.7471	0.63518	-0.023955	-0.25472	1.0835	1.4999	0.048239	3.003	-2.9641	-1.5033	-1.5219	0.16373	1.8475	-0.52952	1.4528	-1.6527	-1.5234	0.45809	-0.5097	1.3173
-12.176	-14.132	-10.399	-14.004	-13.25	-14.254	-14.252	-17.368	-14.529	-14.921	-14.518	-12.434	-12.2	-16.128	-10.134	-13.437	-13.034	-14.974	-12.29	-11.794	-14.126	-11.797	-12.91	-12.302	-12.126	-14.257	-12.662	-12.997	-13.207	-13.306	-13.957	-14.44	-13.549	-12.517	-13.261	-11.57	-11.761	-12.625	-12.421	-12.897	-13.685	-12.982	-12.425	-14.279	-12.31	-14.268	-14.656	-13.756	-13.03	-14.131
0.40883	-0.66946	1.4114	0.22423	0.10902	0.78944	-0.20119	-1.8696	-2.1126	-0.8279	-0.27701	-0.43919	2.7554	-1.7882	-0.71294	1.9482	-0.84255	0.75141	1.2107	1.3187	-1.7366	-0.087302	2.1085	-1.0719	-0.30267	-1.1363	-0.26601	1.1353	-0.24664	-0.40025	0.70344	0.14764	-1.1426	1.383	-1.8348	-2.7472	-0.23387	-0.70867	-0.44545	-0.092266	-0.59283	0.3122	0.63436	0.080398	-1.8219	-0.28797	-0.61681	0.5664	-0.73567	0.17583
-0.46958	-0.43205	-1.1605	0.61704	1.1643	1.2664	0.038051	-1.0374	1.6288	0.10576	0.12673	-0.65583	-0.18522	-0.26862	-0.2271	0.94353	-0.058538	-1.2948	-0.66382	-0.81452	-1.7725	-1.2695	1.2101	-1.0869	-1.8687	0.015949	-2.4824	-0.60101	2.1466	-2.6457	-0.61605	-2.728	-1.8294	-0.68563	-0.88456	0.47752	-0.52732	1.4722	-1.5078	-0.38125	1.7932	0.84919	0.45634	-0.014771	0.30023	-0.91767	-2.9329	0.078275	-0.31675	-0.36571
7.7692	8.1411	7.4288	8.4664	5.9803	8.9657	9.1302	10.178	8.2999	8.9054	8.7384	8.5945	7.3525	10.485	12.344	8.5262	7.5735	8.9376	9.825	7.4504	8.9448	9.1776	8.1943	8.7129	10.128	7.5454	8.327	8.595	6.7456	9.0376	8.3176	7.4093	9.6318	11.089	11.353	10.353	9.0038	9.6755	10.072	8.8746	9.3837	8.4815	6.6267	5.9484	9.351	8.1122	9.4846	7.5899	8.7773	9.812
-3.2588	-3.841	-3.2167	-6.4582	-3.231	-3.644	-4.3266	-3.0787	-4.1719	-7.5407	-4.9679	-4.75	-4.1191	-3.9669	-1.5002	-3.5288	-4.4043	-4.597	-6.2365	-4.5006	-3.4301	-2.9462	-4.6236	-3.6347	-2.603	-1.2993	-6.8001	-4.4739	-6.645	-2.4418	-5.1065	-2.7262	-2.4608	-5.1994	-2.679	-3.521	-4.6871	-4.8987	-3.9494	-4.5898	-5.458	-4.4838	-5.4241	-4.9506	-3.3001	-2.5185	-4.286	-1.9085	-2.2653	-4.7571
-10.725	-12.318	-9.2283	-9.6111	-12.933	-13.449	-11.25	-10.256	-10.085	-11.081	-11.087	-10.677	-9.7224	-9.6023	-10.645	-8.6654	-8.4659	-10.817	-10.577	-11.187	-10.507	-11.777	-10.067	-9.5151	-9.3085	-12.119	-10.748	-11.295	-13.182	-11.505	-12.06	-11.065	-9.6141	-10.353	-9.0653	-10.739	-11.127	-13.001	-12.928	-10.29	-11.088	-10.381	-9.9587	-11.98	-10.805	-11.354	-10.442	-13	-9.6794	-9.4178
-1.5123	-0.036479	0.62212	-0.3702	0.74096	-1.3002	-0.084778	1.0804	-2.1092	-0.50117	-0.75081	0.98248	-0.74233	0.75783	-1.7219	2.4921	-0.39791	-0.02611	0.78501	-0.96429	-0.59017	-1.2158	-0.72549	0.025583	-1.3486	-2.1649	-0.48167	-0.14758	-1.0385	-2.238	-0.34671	-0.3689	1.5102	-0.42431	-0.53966	-1.8798	-0.2848	-1.2392	1.3485	0.42238	-0.50994	-2.2027	0.76647	1.4868	1.1685	0.17567	2.4902	-0.5998	0.50716	-1.7626
6.1884	5.0051	6.0514	4.8315	4.3235	5.243	4.5448	2.3885	7.1286	4.3452	4.8392	2.6693	4.8354	4.6763	5.1911	4.4071	3.4655	5.6912	5.2707	6.3604	4.668	3.1327	4.7242	3.1159	4.8478	4.3059	3.6103	4.8876	3.1504	4.6	4.8133	5.4559	5.0847	5.2779	4.7551	5.2405	4.8402	4.3725	2.513	5.613	3.5693	4.4446	5.2604	5.1362	5.6318	4.5951	4.2942	3.8077	8.4327	5.3197
-22.112	-22.344	-21.846	-20.448	-22.449	-21.612	-21.042	-21.864	-22.243	-21.58	-21.272	-20.546	-21.948	-24.361	-23.028	-22.021	-22.823	-22.641	-22.768	-21.968	-19.497	-23.226	-20.45	-23.472	-21.461	-19.521	-21.285	-19.073	-23.169	-23.054	-22.561	-23.308	-22.5	-20.163	-21.342	-21.151	-21.391	-21.317	-23.249	-23.74	-23.347	-21.618	-22.322	-20.108	-23.503	-20.143	-24.184	-21.917	-21.055	-22.108
-20.391	-19.259	-19.639	-22.997	-21.341	-23.888	-19.255	-20.549	-19.699	-20.946	-20.15	-22.182	-20.174	-19.798	-20.654	-22.334	-22.18	-20.602	-20.792	-20.035	-19.323	-21.597	-20.395	-21.919	-20.714	-20.588	-18.046	-18.609	-20.933	-19.033	-21.876	-21.606	-21.242	-20.902	-20.89	-21.109	-18.537	-18.903	-21.314	-20.04	-19.58	-20.987	-18.743	-18.391	-20.177	-21.578	-20.095	-22.986	-18.616	-20.064
-4.0615	-3.7827	-3.1915	-3.681	-6.2606	-5.0329	-3.8066	-5.1089	-3.7769	-4.4911	-4.0689	-5.75	-6.0834	-4.0542	-6.6945	-4.4908	-6.5722	-6.0653	-2.8805	-2.9024	-2.3294	-4.3014	-1.3165	-5.8507	-7.1816	-5.8574	-6.2015	-4.489	-3.5113	-2.6346	-5.8364	-5.3772	-4.8867	-6.5349	-7.1868	-3.9728	-4.5694	-3.4777	-6.5246	-3.9713	-5.813	-6.3687	-6.2496	-4.7397	-4.1219	-3.4176	-5.1686	-5.1985	-5.9682	-3.5391
-10.518	-12.368	-13.022	-10.077	-9.8309	-11.291	-13.123	-11.526	-14.592	-11.264	-12.234	-12.095	-11.207	-10.541	-8.7553	-11.705	-10.207	-11.921	-11.78	-12.703	-13.07	-10.7	-11.372	-14.476	-10.294	-9.6657	-13.018	-10.818	-13.215	-12.323	-11.585	-11.419	-10.344	-12.892	-11.263	-10.161	-10.929	-12.397	-9.9907	-11.935	-10.45	-10.898	-9.2344	-12.462	-10.913	-11.521	-11.487	-12.456	-12.015	-11.801
5.5361	5.2684	5.9761	3.627	7.1971	5.1063	5.847	1.9062	4.3861	5.8857	5.2132	4.8045	2.175	4.9077	4.7026	1.2889	4.3444	4.8631	3.6724	5.6087	4.5257	5.9104	3.9058	6.3375	4.1532	3.3569	3.2356	5.0429	7.2572	4.9701	4.9962	3.1361	6.9065	6.328	2.613	3.1084	3.13	3.5337	4.3561	5.5632	3.5663	3.1963	3.5075	3.3951	3.6463	3.9036	3.7041	4.4828	5.4954	3.4166
-3.2341	-2.4165	-1.4768	-1.2939	-0.79904	0.065917	-1.8494	0.33744	-0.89722	-0.32156	-1.2793	-1.0314	-2.1194	-0.56772	0.76993	-1.2826	-0.98152	-2.7576	-2.3012	-0.41488	0.44101	-1.4514	-0.012569	-3.2884	-0.89646	-3.4663	-1.8764	-0.60213	0.90706	-1.7723	-1.0409	-2.6517	-2.0319	-2.2578	-0.81278	-2.7501	-1.4665	-2.8934	0.044514	-1.9576	-2.4451	-2.9275	-1.355	2.4253	-1.918	-1.2347	-2.2188	-1.6239	-2.1167	0.048676
-12.387	-13.628	-13.197	-10.631	-13.187	-15.729	-14.654	-15.118	-12.836	-14.327	-14.313	-13.055	-14.228	-14.736	-14.073	-13.394	-15.682	-13.914	-14.688	-14.403	-11.866	-15.325	-15.401	-14.934	-13.613	-14.588	-13.324	-10.506	-12.671	-13.671	-12.47	-14.26	-14.299	-13.583	-13.352	-13.691	-13.89	-13.973	-13.972	-12	-15.124	-14.632	-14.888	-14.737	-16.108	-15.356	-15.237	-12.993	-17.156	-14.055
6.0606	4.0627	3.4933	2.4519	3.7342	5.326	3.0019	2.1783	4.5741	3.8417	5.204	3.9177	2.7578	3.1583	5.3283	3.6108	4.6119	5.9779	5.7668	4.9867	4.6669	5.527	3.1137	7.3337	6.4711	3.3443	6.465	4.0116	5.5234	4.7833	5.2132	1.2312	4.1876	2.516	4.0694	4.8885	4.9295	5.7331	3.7817	3.6626	4.6457	4.6152	3.29	5.6136	5.9055	3.1105	2.6367	4.4471	3.742	4.9248
-13.579	-12.258	-16.379	-12.609	-11.739	-12.726	-11.892	-14.357	-13.546	-13.619	-13.294	-12.795	-14.121	-12.049	-15.027	-12.467	-15.048	-14.037	-13.273	-11.913	-13.21	-12.275	-13.393	-13.24	-15.392	-13.01	-11.846	-12.133	-14.114	-14.997	-12.851	-15.772	-12.736	-14.073	-14.436	-15.345	-15.922	-12.431	-13.861	-14.205	-14.098	-12.984	-12.625	-12.454	-10.466	-14.512	-12.085	-13.192	-15.004	-14.82
-22.624	-20.915	-20.357	-19.213	-22.334	-22.621	-21.16	-21.034	-22.468	-19.256	-20.884	-22.265	-18.616	-22.481	-22.118	-21.915	-22.024	-20.973	-17.319	-22.475	-19.759	-18.94	-20.346	-21.339	-18.553	-18.867	-21.827	-19.95	-19.972	-19.809	-21.835	-21.546	-19.519	-22.339	-19.155	-20.882	-18.944	-19.282	-20.682	-18.142	-20.986	-22.012	-19.404	-21.253	-20.842	-22.132	-20.551	-20.026	-20.321	-22.413
5.6572	7.3644	9.156	4.8977	6.3112	7.6596	6.8576	6.1529	9.4124	5.1162	4.4649	6.1338	8.5604	6.2666	7.487	8.0378	7.9132	6.1356	6.931	7.8228	7.355	6.9283	9.0919	7.181	7.671	6	6.5503	7.4125	6.2288	4.3569	7.1313	6.4935	6.4219	6.8734	5.5861	6.9332	7.211	6.5965	6.6583	7.0926	4.7532	6.1392	6.3536	5.5034	6.293	5.7424	6.5686	8.3887	7.4279	7.063
1.8501	4.4019	5.4317	3.3849	1.4315	2.1622	2.8008	4.119	3.3494	4.9801	5.6201	4.5974	2.3446	3.9381	3.6862	4.762	7.0866	2.0979	6.0136	4.7369	4.3246	1.5301	2.9378	5.3097	4.3564	3.5624	4.9429	5.6206	5.9347	5.1014	5.592	6.5418	3.5516	2.9928	4.1141	4.1076	1.962	1.8494	3.11	3.7913	3.2213	5.2889	5.3218	5.0416	5.7012	5.2981	3.8832	5.7957	6.473	3.9691
-13.015	-15.107	-16.409	-16.406	-12.955	-12.565	-14.987	-16.173	-15.269	-17.837	-14.068	-13.15	-15.22	-14.93	-13.933	-16.078	-14.946	-13.84	-16.718	-12.124	-14.014	-15.259	-15.063	-14.009	-14.64	-13.717	-16.257	-18.019	-14.06	-15.209	-14.683	-16.808	-15.313	-13.319	-15.755	-13.718	-14.595	-13.067	-15.009	-17.434	-14.691	-13.464	-14.335	-13.042	-14.289	-13.609	-15.857	-13.616	-14.058	-14.443
2.2996	2.02	2.4621	1.3696	1.5115	0.035016	2.8042	3.4469	2.5347	-0.71196	3.6041	1.5764	2.672	1.4316	0.97548	3.3526	2.3738	1.8792	1.5738	2.8256	3.7926	-0.060162	2.5174	2.1957	-0.41105	0.90923	1.8303	-2.4712	1.6455	-0.51662	0.596	1.6523	2.0001	2.4938	2.3603	0.11178	1.3131	3.4437	4.0428	0.55782	2.0513	-0.72585	-1.4739	3.0904	0.62	0.51104	2.4139	1.1651	1.8546	1.5332
-14.324	-12.727	-13.934	-13.011	-13.592	-13.112	-11.218	-13.166	-13.888	-11.678	-14.515	-12.666	-15.265	-14.901	-12.689	-12.498	-13.507	-12.885	-15.715	-15.317	-13.027	-11.978	-12.678	-13.903	-14.267	-12.996	-12.523	-11.872	-14.743	-12.441	-13.452	-13.402	-13.637	-14.377	-14.429	-14.414	-12.284	-12.539	-12.91	-12.619	-12.896	-13.452	-14.572	-12.576	-12.555	-12.479	-11.703	-13.196	-15.625	-10.017
-12.115	-13.322	-15.312	-13.491	-11.758	-11.258	-13.485	-11.706	-12.267	-14.546	-10.023	-11.683	-13.153	-11.187	-12.39	-11.352	-11.715	-11.731	-12.003	-12.302	-10.47	-12.541	-10.585	-11.553	-10.947	-12.304	-13.088	-10.327	-11.244	-12.645	-12.705	-12.732	-11.767	-13.638	-10.397	-9.7563	-10.988	-11.363	-12.952	-11.583	-12.193	-13.646	-12.459	-11.815	-12.052	-9.809	-11.726	-10.575	-11.908	-10.177
-1.2935	1.5686	-1.3798	-3.6174	-0.54584	-2.3265	-1.3887	-0.49802	-0.92923	0.80601	-0.61138	-2.1265	-1.6574	-1.579	-1.3208	-2.3964	-0.20889	-1.7774	-3.8676	-3.1227	-3.0858	-2.6806	-1.3695	-1.7363	-0.44566	-1.4673	-0.75185	1.0808	-2.5472	-0.42837	-4.015	-1.735	-1.5915	0.75278	-3.0728	-1.5256	-1.6801	-0.053885	-1.2637	-0.25913	-1.5705	-2.1319	-2.2383	-2.2645	-1.9953	-1.5092	-2.0286	-1.5238	-2.7863	-0.9667
-8.231	-6.6978	-6.3756	-11.825	-8.1747	-7.0402	-9.2985	-7.2114	-8.0363	-7.4209	-7.6803	-6.6083	-7.7311	-7.6471	-6.1582	-7.4925	-7.0821	-9.3444	-7.2945	-7.0739	-8.5037	-7.3675	-8.4098	-7.5976	-6.2886	-8.8674	-5.919	-6.8564	-8.3531	-8.2464	-6.4288	-7.0626	-7.7563	-7.2585	-7.7776	-7.7254	-9.7782	-6.1703	-8.3321	-7.3399	-8.4707	-8.3504	-7.0129	-8.6365	-6.6933	-6.9495	-6.5426	-7.985	-7.8802	-7.4214
-0.46406	1.2248	-0.58538	-2.6885	-1.1247	-1.1661	-0.75687	-1.3453	-1.1452	1.371	0.041873	-1.8408	-1.7874	-0.83571	-1.1947	0.48278	0.046819	0.93594	0.12092	-3.425	-0.14961	0.86195	-0.64782	-1.8294	2.6998	-2.1596	0.87109	-0.83152	-0.70864	-1.6708	0.040694	1.7815	-1.2247	0.41616	-0.98546	-1.7742	1.3508	-1.8748	-0.51969	-0.69557	-0.97697	0.91109	-1.0321	1.9328	0.090476	0.86992	0.17801	-0.3949	-0.63499	-0.95635
-2.1345	-0.67555	-2.0756	-1.0006	-3.1927	-3.7571	-2.7738	-4.2266	-0.52918	-3.6392	-2.1918	-3.0956	-0.69262	-1.8027	-0.81667	-4.0393	-0.76222	-2.9409	-2.3996	-1.8286	-3.3667	-3.1675	-5.2233	-4.0092	-2.0789	-1.681	-2.7697	-3.641	-0.91488	-3.0348	-1.8854	-2.7279	-2.5789	-0.62529	-2.396	-1.0895	-1.7437	-0.68284	-1.2552	-2.1258	-3.9487	-3.8009	-4.8528	-5.8546	-0.1091	-2.8687	-2.6627	-3.4158	-4.2808	-0.25809
-4.0005	-5.9794	-2.6878	-3.379	-3.6223	-2.7501	-3.6257	-5.2202	-3.8247	-6.1362	-6.4161	-2.5077	-3.0967	-4.5425	-7.1482	-3.2305	-4.1821	-4.9802	-2.9473	-5.6154	-5.9428	-2.5342	-2.7545	-4.0838	-2.8572	-5.2387	-5.5459	-4.7949	-4.4222	-4.8633	-3.5826	-5.8732	-4.5933	-2.8649	-4.8278	-4.4164	-2.9793	-3.799	-4.4239	-4.7443	-4.8266	-3.301	-4.116	-2.5389	-4.1515	-3.802	-3.0384	-2.1188	-4.7243	-4.2643
-5.8478	-6.1673	-4.7612	-5.0909	-2.6646	-4.3651	-3.0794	-4.7099	-6.6796	-4.7653	-5.7744	-5.9744	-4.5451	-7.7153	-4.4789	-6.8187	-4.7187	-2.1769	-4.9659	-4.3173	-4.9523	-3.3597	-5.6705	-5.8697	-4.118	-4.5176	-3.3413	-3.4592	-3.3392	-4.2259	-4.4738	-4.8094	-5.6675	-7.146	-3.116	-3.3102	-4.5926	-4.0016	-3.2444	-4.6755	-2.3624	-5.1959	-3.1553	-6.1194	-6.5075	-5.3691	-3.2302	-2.3422	-4.9887	-4.4823
-5.3886	-9.5155	-7.3147	-8.5405	-6.1791	-8.2103	-7.2853	-6.9686	-9.1536	-6.8286	-8.6687	-6.9762	-7.7988	-7.2573	-9.3379	-7.1381	-8.7444	-9.3553	-9.5162	-8.226	-6.9701	-8.2163	-8.5387	-7.5679	-9.543	-9.6703	-6.6762	-5.6882	-8.7274	-6.2719	-7.4686	-5.754	-10.193	-7.3565	-6.3612	-8.744	-7.628	-8.0993	-7.0903	-7.8076	-5.4385	-8.5153	-7.8165	-9.0272	-8.9812	-6.2782	-8.712	-8.9867	-3.6539	-8.0479
-11.908	-11.604	-8.8592	-11.425	-11.182	-10.817	-11.127	-11.704	-10.906	-13.803	-14.449	-12.636	-9.9329	-13.118	-10.275	-12.351	-9.9593	-12.556	-13.875	-10.625	-12.393	-12.905	-11.111	-8.9548	-10.197	-10.822	-11.157	-12.729	-9.5813	-13.231	-13.772	-12.469	-11.032	-9.6242	-9.3169	-12.992	-13.028	-8.5555	-10.291	-11.094	-11.685	-9.5034	-11.48	-13.642	-11.308	-11.562	-11.17	-11.709	-10.86	-12.331
-14.187	-14.564	-13.091	-13.287	-11.937	-13.008	-12.362	-12.946	-11.796	-14.295	-13.82	-14.492	-14.373	-13.166	-14.143	-12.414	-14.181	-12.628	-12.933	-13.614	-16.921	-9.4941	-14.76	-14.134	-13.007	-13	-11.791	-12.641	-16.056	-12.947	-13.269	-12.86	-12.159	-12.044	-13.136	-14.094	-13.039	-11.839	-13.872	-12.395	-13.374	-14.161	-13.082	-15.616	-11.828	-12.498	-14.015	-12.439	-14.339	-12.658
-3.3142	-5.1526	-3.0368	-2.6095	-1.604	-1.8063	-4.0824	-3.0494	-4.3881	-1.3116	-5.7327	-3.5169	-3.6885	-5.8224	-3.6953	-6.4882	-5.0803	-3.7816	-5.5936	-2.8574	-2.3022	-3.7534	-3.0356	-4.2342	-3.3784	-1.817	-4.1995	-2.8614	-4.2352	-1.0492	-3.3708	-3.1522	-3.0019	-2.8896	-0.97333	-2.4737	-4.087	-1.9628	-3.895	-2.3586	-2.2816	-1.6511	-5.2306	-3.626	-3.0896	-2.2575	-2.803	-2.6829	-1.9846	-3.9092
0.21164	2.2203	0.14617	-0.5979	-0.18438	1.3443	0.3192	1.4319	-1.6852	-1.5082	1.5734	0.16943	0.64712	0.66655	1.0602	-1.8949	-0.7308	-0.71624	-0.96784	-2.4572	0.60968	1.3485	-1.6859	-0.69584	-1.3909	0.87694	0.44383	-0.67942	1.115	1.2366	0.30403	1.4657	-1.5124	0.51395	0.82163	0.14064	2.8241	-0.28208	2.4426	1.685	0.95754	-1.0957	0.76969	4.1815	2.3176	0.34302	-0.067959	1.5058	-1.6436	-0.65459
-21.274	-22.212	-22.014	-23.655	-21.002	-22.485	-20.793	-22.418	-22.417	-22.075	-21.733	-22.189	-23.496	-22.418	-22.248	-21.576	-23.351	-24.969	-25.43	-22.129	-21.574	-21.057	-20.847	-21.87	-22.719	-22.248	-21.458	-22.468	-24.299	-24.238	-23.199	-20.803	-22.751	-20.875	-22.373	-22.089	-19.749	-24.432	-21.609	-18.995	-23.977	-22.504	-21.138	-23.14	-20.584	-21.417	-23.215	-24.51	-20.735	-19.173
-0.89453	-3.1249	-1.5842	-0.84586	-0.95558	-1.4978	-2.7376	-4.371	0.97376	-2.5278	-0.3375	-1.8022	-0.30367	0.11867	1.1154	-2.2464	-0.25743	-0.0065875	0.42359	-1.9778	-1.1047	0.90664	-3.4309	-3.2302	-1.8508	-0.92977	-3.5986	-5.4751	-1.0239	-1.3209	-2.1688	-2.5264	-3.2134	-1.5454	-1.0594	-1.5885	-3.6576	-2.687	-1.6913	-3.6929	-3.4941	-3.5626	-0.82764	-0.69513	-0.64943	-2.0686	-0.8709	-1.6641	-1.7338	-2.1032
-14.104	-15.13	-11.43	-11.188	-15.685	-13.065	-13.4	-15.406	-15.421	-12.94	-16.181	-13.627	-11.564	-16.348	-12.702	-12.698	-13.601	-12.233	-14.974	-10.429	-15.085	-12.909	-11.493	-10.874	-12.881	-12.099	-12.81	-15.383	-10.828	-11.201	-13.448	-10.275	-14.287	-11.448	-14.601	-11.816	-13.225	-11.207	-14.298	-13.993	-13.789	-11.808	-12.163	-11.872	-13.62	-13.444	-13.541	-12.932	-13.152	-11.214
4.2144	7.1853	8.7603	5.6832	6.7063	7.4208	5.2809	8.3122	7.3926	5.0245	6.3166	8.3074	3.8243	7.3699	6.0187	6.071	5.7207	7.2803	4.3566	6.2083	6.3675	5.4464	7.4976	9.0245	6.713	7.5282	7.3118	7.7919	5.5153	6.3099	7.0456	7.2038	5.4885	5.1963	4.7362	7.7986	6.5605	6.1357	5.9066	5.9684	6.6536	6.2704	7.3027	8.185	7.2957	7.2891	7.6602	7.5196	7.0847	7.087
-14.967	-14.63	-14.151	-13.158	-14.29	-11.263	-14.967	-13.856	-13.147	-12.839	-11.988	-11.414	-13.857	-14.597	-12.857	-13.372	-14.365	-12.146	-11.017	-12.94	-11.935	-12.938	-13.49	-12.573	-11.378	-11.726	-14.11	-11.203	-12.364	-10.907	-12.71	-12.036	-11.298	-14.77	-15.188	-12.491	-13.031	-14.488	-11.99	-10.159	-14.668	-14.569	-11.811	-16.346	-12.474	-14.176	-13.64	-14.525	-12.562	-13.365
4.1935	4.0496	3.6497	3.8941	1.5565	2.0532	1.757	4.825	1.2207	0.31262	2.7797	4.0808	2.8822	1.3104	2.6106	4.5705	1.3355	4.7585	2.2437	2.0656	2.6241	3.5801	4.9856	2.3969	0.15257	-1.0654	0.5903	1.256	3.2867	3.1329	2.8171	2.3692	3.6144	3.6702	2.2458	4.5968	0.84228	2.8652	1.63	4.5481	2.6299	2.3114	3.9074	2.0516	1.6159	0.49601	3.6073	2.6475	2.4551	4.9126
-2.1079	-1.9949	-0.30242	-2.8293	-1.7836	-1.5918	-2.5524	-0.31089	-3.8296	-2.1411	1.2435	-2.0646	0.39674	0.53835	-1.5419	1.8467	-0.51037	-3.0787	-3.2736	-2.3726	-2.2789	-2.5285	-3.1413	-0.18517	0.23741	-0.37217	-2.3252	-1.1914	-2.5768	-0.65512	-2.0717	-0.27863	-0.82684	-1.856	-3.8127	-1.6066	-0.41804	0.37962	-1.3684	-1.5411	-0.96223	-0.11579	-1.7094	-1.4649	-1.7661	-2.9613	-0.026762	-2.7098	-0.26458	-0.50398
-8.7005	-8.0405	-8.4786	-6.5985	-7.2782	-6.2916	-6.0994	-5.9899	-5.6237	-6.2431	-5.7836	-8.6461	-7.518	-8.3817	-6.6095	-9.3886	-8.3015	-7.8875	-8.8958	-9.1395	-7.9622	-7.1426	-6.8482	-5.4198	-8.8536	-6.8423	-8.7845	-6.4069	-8.972	-6.6211	-8.576	-6.6303	-7.2906	-7.2804	-6.9232	-5.9237	-6.608	-9.178	-7.3325	-9.1257	-8.5927	-8.7781	-8.9786	-8.1374	-4.8935	-7.083	-7.3195	-7.7524	-7.4267	-5.6889
7.7245	8.6765	10.619	9.5935	9.6544	8.5774	7.2267	9.4268	8.2215	8.6208	8.5804	7.2693	8.9578	8.557	10.263	10.162	7.7736	7.7934	6.6209	9.7609	10.55	6.251	9.5964	7.3343	6.2558	8.1318	7.6275	11.527	6.7452	8.6643	10.166	7.5211	8.932	7.522	7.6148	7.7418	9.2517	7.66	8.6742	9.5277	6.3994	7.8719	7.4254	8.9553	8.4931	8.876	9.2282	8.708	5.9525	9.6597
-13.281	-11.045	-13.122	-14.081	-13.696	-12.559	-14.615	-15.547	-14.081	-12.49	-15.02	-13.487	-12.676	-12.985	-13.923	-13.205	-13.387	-13.486	-15.763	-14.354	-12.938	-12.235	-14.269	-13.614	-14.864	-11.289	-13.163	-11.867	-14.034	-12.681	-11.904	-13.305	-12.814	-12.934	-12.911	-14.077	-13.918	-10.942	-12.89	-13.119	-15.58	-14.049	-11.483	-13.345	-12.495	-13.26	-13.695	-12.955	-12.334	-11.972
-3.3463	-3.4581	-3.7813	-3.6204	-2.991	-4.8153	-4.2925	-3.5894	-0.23562	-1.3435	-5.0023	-5.5293	-3.3612	-4.263	-2.0392	-2.2202	-4.484	-3.3286	-4.222	-3.9756	-3.219	-4.6452	-2.6055	-4.4866	-2.7333	-2.4352	-0.67411	-5.8918	-4.5602	-3.9092	-5.1747	-5.6789	-3.5759	-3.2084	-3.1597	-4.2057	-4.0494	-0.51181	-3.5067	-2.0901	-2.7678	-3.8117	-3.7998	-2.0337	-4.8317	-3.1989	-2.977	-5.6502	0.10539	-3.3328
-20.472	-21.996	-20.867	-21.909	-21.603	-21.002	-21.941	-19.347	-21.171	-20.897	-21.273	-22.675	-23.716	-21.103	-21.535	-23.492	-22.502	-20.968	-21.688	-21.297	-20.066	-22.474	-24.024	-19.185	-22.524	-24.11	-21.888	-21.9	-24.574	-22.821	-23.942	-22.801	-21.918	-23.597	-21.141	-20.339	-19.998	-21.982	-22.015	-21.326	-22.077	-21.579	-23.178	-22.049	-19.52	-23.491	-22.118	-21.207	-23.6	-21.765
-10.829	-12.185	-11.997	-12.391	-11.983	-9.978	-12.122	-12.428	-10.151	-11.227	-11.677	-11.766	-10.314	-10.082	-9.4405	-11.499	-10.837	-10.711	-12.512	-11.766	-8.3312	-12.676	-11.637	-12.788	-7.9053	-8.9048	-9.3592	-10.055	-11.722	-10.581	-11.78	-9.9042	-9.3523	-11	-10.87	-11.12	-11.327	-9.3006	-10.654	-9.8583	-9.4707	-10.481	-11.303	-8.2789	-12.679	-10.629	-12.281	-12.942	-9.0992	-10.269
-9.748	-14.384	-11.684	-10.54	-10.846	-11.803	-8.6913	-9.8716	-8.3752	-11.339	-11.179	-11.071	-10.148	-9.9338	-11.675	-8.032	-11.362	-12.181	-10.295	-10.23	-9.4246	-11.904	-13.466	-9.9569	-9.5041	-8.4852	-7.4489	-11.965	-10.309	-13.225	-9.4457	-12.662	-13.856	-9.8903	-9.6891	-12.22	-14.103	-12.768	-10.588	-10.567	-10.668	-10.976	-8.7852	-11.791	-12.163	-9.4799	-11.537	-11.543	-10.034	-10.482
-5.4482	-7.0517	-6.8625	-6.9106	-7.3749	-9.5221	-6.0101	-7.7484	-8.6876	-7.5389	-10.653	-9.1313	-5.7426	-8.4446	-5.5416	-8.2939	-6.4909	-7.492	-7.8152	-8.9499	-8.4334	-8.2368	-9.9571	-8.3676	-6.7991	-7.3203	-4.9391	-8.8616	-5.0982	-7.0511	-9.2612	-10.755	-6.2418	-7.6214	-8.426	-6.4533	-9.3357	-7.5709	-8.5387	-8.8126	-8.5043	-8.2084	-8.5952	-5.0942	-7.8851	-7.965	-8.2805	-8.2197	-8.5616	-7.7507
-7.2913	-6.9357	-8.1574	-5.1854	-8.5835	-6.5373	-8.0329	-9.3189	-7.8739	-6.5026	-6.2975	-8.9304	-9.7028	-7.2413	-9.1738	-8.424	-8.6673	-9.811	-7.9036	-5.8881	-10.24	-9.8004	-7.1689	-5.6843	-8.2076	-6.4519	-8.6218	-5.5672	-6.7818	-9.7717	-8.5655	-6.4816	-7.3847	-8.3097	-5.9865	-7.5518	-8.0121	-7.2024	-6.7937	-7.3848	-8.0048	-7.5145	-6.645	-8.7816	-7.6735	-5.9055	-7.8894	-9.7229	-4.8516	-6.4311
-13.339	-12.295	-10.84	-10.672	-12.501	-11.351	-11.012	-13.961	-13.784	-11.413	-12.903	-11.77	-8.8874	-11.289	-10.685	-11.224	-12.12	-9.0823	-10.667	-11.263	-8.7713	-12.391	-11.38	-12.692	-10.698	-10.558	-11.022	-14.416	-12.541	-11.686	-9.2597	-10.836	-10.363	-10.838	-10.824	-12.282	-11.901	-11.105	-9.9536	-10.368	-13.925	-14.607	-12.819	-12.227	-11.053	-10.714	-12.32	-11.454	-10.65	-11.483
-23.663	-22.376	-23.767	-21.651	-20.712	-24.131	-20.612	-22.557	-21.68	-21.094	-21.964	-22.628	-23.164	-22.722	-22.523	-21.245	-22.112	-22.347	-23.703	-20.856	-21.43	-21.482	-23.215	-23.472	-21.568	-23.564	-22.277	-20.706	-22.661	-21.191	-22.183	-21.349	-21.65	-22.463	-19.925	-22.546	-21.413	-20.782	-22.438	-22.984	-22.699	-22.857	-23.912	-20.742	-22.479	-22.041	-21.805	-23.58	-21.588	-22.584
0.19049	-0.94626	-2.2572	-2.0449	-2.6398	-4.5245	-3.7293	-3.4433	-1.6993	-3.339	1.0972	-2.2471	-2.7121	-3.9766	-1.4796	-2.8585	-5.8767	-1.2223	-0.6543	-3.1401	-2.0483	-1.6647	-0.90285	-3.9106	-5.4331	-2.3603	-4.4524	-2.2023	-3.3551	-3.8325	-3.7114	-0.70101	-3.9186	-3.5754	-2.0021	-1.7423	-5.1858	-0.75921	-2.3453	-3.4963	-1.199	-1.1829	-4.2215	-2.2745	-2.0853	-2.5571	-3.0858	-1.9069	-2.8145	-2.0067
-3.4154	-1.8922	-4.0853	-2.8008	-1.8636	-2.9311	-3.6641	-6.5619	-1.152	-3.2778	-1.5307	-1.8333	-0.51777	-3.2313	-3.4998	-1.7464	-2.59	-1.4238	-2.5736	-0.67477	-2.4983	-1.2303	-3.0008	-3.8606	-2.2318	-1.9274	-2.689	-2.9035	-3.8449	-1.572	-1.3834	-4.2629	-1.5947	-3.6501	-1.0633	-4.1108	-3.485	-3.6824	-3.0755	-2.1133	-3.3107	-4.2398	-2.0746	-3.8994	-0.26066	-1.1969	-0.86048	-4.7195	-0.4312	-2.2314
-10.659	-10.484	-11.311	-8.4528	-11.019	-11.967	-11.767	-11.282	-10.48	-9.8088	-9.4923	-11.026	-12.287	-12.484	-12.792	-10.753	-11.197	-8.7769	-11.723	-10.417	-10.327	-11.499	-11.369	-10.057	-11.356	-8.2093	-10.622	-9.2028	-10.699	-11.707	-10.959	-11.538	-8.2772	-10.584	-10.392	-9.6008	-11.86	-10.577	-11.523	-12.532	-11.396	-12.681	-9.7812	-9.5651	-11.678	-10.663	-9.6272	-12.208	-10.586	-8.6789
-5.3165	-4.3361	-4.0605	-5.6375	-3.8724	-5.8551	-4.2103	-3.8964	-3.033	-4.7711	-2.4752	-3.4133	-0.83876	-5.2463	-6.0045	-2.4978	-2.7693	-3.2929	-2.2949	-4.7354	-3.6486	-5.0023	-3.4908	-5.6552	-4.1304	-3.3241	-4.6165	-4.225	-5.0927	-3.9	-2.562	-6.1935	-4.0158	-2.2233	-4.4314	-4.3702	-3.3411	-5.916	-4.1847	0.33643	-3.6079	-3.4506	-2.7282	-4.6499	-4.1197	-5.6676	-2.4573	-3.4721	-4.9381	-4.8522
0.10704	-2.1759	0.80959	2.2434	-0.68004	0.48475	1.0862	-1.4593	-1.668	1.053	-0.098301	0.27559	1.5063	-0.65575	-1.8958	-2.2858	1.2605	-0.73444	-0.61613	0.62454	-2.0699	0.6861	0.2675	0.93266	-0.70692	-0.059261	0.40046	-1.4613	-2.0379	1.6898	-0.43673	0.40251	-2.5399	-0.54775	-0.034987	-0.9175	1.2384	0.39362	-0.37501	0.99133	1.4618	0.60926	-1.083	0.19858	1.0118	-1.5582	-2.8486	0.55652	0.1679	1.282
1.21	0.35788	-0.44893	-1.0006	-2.0077	-0.50103	1.0548	0.030951	1.4772	0.53033	1.0296	0.4314	-1.9009	-0.11119	1.6862	-0.68771	1.8218	0.18242	-1.4762	-1.6161	-1.4962	1.322	0.5976	-0.59425	1.0867	-2.7766	-1.1009	-1.6625	-1.8326	2.5334	0.35116	0.2058	1.5106	-3.6408	-2.799	1.4907	0.85729	0.41019	-0.75487	-0.13757	-1.0252	0.12416	-0.89619	0.1692	1.0342	-0.20144	0.87097	-0.11723	0.24436	0.099724
11.083	9.2856	12.495	8.8649	9.2317	9.6742	8.2451	10.206	10.797	9.9362	10.533	12.289	7.8592	9.6947	8.9531	8.8942	7.5823	9.4734	10.194	10.714	10.259	7.6486	10.633	11.445	9.9243	11.999	12.059	10.966	11.927	7.0765	11.23	10.662	8.823	11.646	8.0852	8.2876	8.4107	9.718	9.561	10.99	8.89	8.1846	10.956	12.181	10.418	10.859	9.603	9.9179	10.627	8.9627
-10.168	-11.069	-11.181	-14.202	-13.189	-11.528	-11.241	-11.806	-12.762	-13.645	-11.899	-11.644	-11.319	-12.771	-14.005	-11.512	-12.489	-9.7818	-12.029	-11.216	-10.675	-12.137	-12.238	-11.621	-14.75	-15.876	-12.155	-11.957	-11.572	-10.349	-12.487	-12.618	-11.525	-12.622	-9.8454	-11.382	-12.557	-9.2248	-9.8664	-10.506	-11.365	-12.913	-9.2837	-11.962	-11.752	-9.7953	-11.618	-10.173	-12.853	-10.975
-2.0507	-3.6834	-1.1842	-5.1823	-4.1895	-3.9516	-3.093	-5.556	-3.5514	-5.8212	-3.4941	-5.0634	-3.6113	-4.1004	-4.9031	-3.5972	-4.1196	-1.2597	-5.7835	-1.4317	-4.335	-4.7133	-2.9731	-3.6766	-3.5865	-3.1301	-3.3519	-2.8943	-4.671	-3.0435	-3.719	-4.4946	-2.1469	-1.6623	-4.3773	-4.4921	-1.2269	-3.1383	-3.1844	-4.7679	-3.3171	-2.3538	-5.4296	-1.2429	-2.5338	-5.0774	-5.9107	-2.7709	-3.0362	-4.0671
-10.584	-9.3714	-8.5183	-8.4579	-9.5482	-7.6514	-8.6937	-6.1616	-8.4424	-9.6585	-8.596	-9.7547	-8.2332	-8.1145	-8.1518	-9.6369	-10.641	-7.6172	-8.9507	-10.988	-10.495	-7.923	-7.4091	-10.255	-8.6186	-10.549	-8.0409	-8.7567	-8.9431	-9.3073	-10.209	-7.6936	-8.037	-9.6302	-10.542	-8.7363	-9.4111	-10.537	-6.3878	-7.3575	-8.8527	-10.27	-8.7855	-9.7712	-10.048	-8.7038	-9.2663	-6.2605	-6.4729	-12.517
4.2652	4.6905	5.3587	5.463	6.0619	6.7401	5.3506	5.8835	8.5003	3.5608	4.3921	4.5459	6.8319	5.8835	5.4129	5.8404	5.4078	5.735	4.8309	5.937	5.1784	3.9316	3.1403	5.2465	5.6795	2.6894	6.3172	7.2366	4.7278	5.7575	5.2563	5.6555	6.7309	5.3604	6.6506	6.7735	4.494	5.673	6.6447	3.998	7.9417	7.6101	5.2818	6.2049	6.0194	4.4119	6.1389	6.2899	6.529	3.0659
0.37778	-3.6975	-3.0013	-1.0307	-2.8006	-1.8338	-1.4978	-3.1228	-3.096	0.63152	2.7865	-1.4625	-4.3825	-1.7708	-3.1354	-1.3501	-1.6482	0.10765	-1.4775	-2.3407	-2.5429	-0.631	-4.6087	-0.46886	-2.462	-0.14036	-1.9227	-2.4986	-2.2941	-3.0702	-0.41135	-1.3879	-2.141	-1.4414	-0.96604	-2.6582	-0.22202	-0.30222	-0.35288	-3.143	-1.8737	-0.43502	-1.0627	-2.9144	0.44059	-3.9017	-2.2883	-2.2449	-3.425	-2.4149
8.7721	9.0785	9.4194	7.4463	6.2006	10.081	8.8325	8.9689	8.255	9.9673	8.4431	8.7624	6.4224	8.4353	6.4808	9.5086	7.0876	8.041	8.5661	7.1957	8.8353	8.8038	9.7484	7.3442	8.7093	6.3669	8.812	9.3063	8.5134	10.148	7.3627	6.9132	9.0733	9.6864	9.5797	9.7801	9.1002	9.2044	6.7544	10.267	9.134	7.8395	10.357	9.2904	10.027	7.4807	10.221	8.0197	10.567	8.0887
5.6273	4.5618	3.4674	4.2181	4.7967	4.5037	5.3545	4.727	9.1361	3.349	7.3507	4.1677	5.1172	3.1897	4.5875	3.4004	3.7073	1.7339	6.8441	7.451	4.2853	4.8103	4.7995	4.5498	6.3929	6.3825	5.7026	6.1905	3.8209	5.7626	4.6934	4.8667	3.9995	4.3783	6.1729	3.096	2.7393	5.342	6.5712	4.8807	5.3896	3.0741	6.2005	5.8442	4.7455	6.1388	6.2999	4.1664	3.9222	5.4604
-14.37	-12.53	-13.402	-14.943	-12.495	-13.394	-13.316	-13.214	-13.367	-15.635	-11.55	-12.05	-13.237	-13.534	-12.958	-11.873	-11.65	-11.129	-12.991	-13.269	-12.061	-15.363	-13.242	-12.759	-12.205	-13.134	-11.127	-12.17	-11.827	-12.578	-13.216	-13.952	-15.021	-12.518	-13.797	-13.791	-12.373	-14.395	-11.986	-12.609	-14.287	-12.318	-12.951	-12.288	-12.038	-13.107	-14.303	-14.542	-12.53	-14.818
-12.192	-14.516	-12.556	-13.129	-12.151	-12.257	-12.681	-14.18	-14.504	-11.271	-13.84	-15.426	-12.369	-11.332	-15.874	-14.492	-14.718	-13.287	-13.06	-14.247	-12.052	-15.612	-14.075	-13.413	-12.67	-13.529	-13.284	-12.761	-14.322	-12.722	-13.989	-12.602	-12.241	-12.639	-11.225	-15.474	-12.061	-14.227	-13.812	-14.309	-14.275	-12.762	-12.44	-13.693	-11.32	-11.341	-15.216	-13.94	-14.179	-13.023
-8.4699	-10.015	-9.3268	-6.5251	-8.6793	-9.1348	-6.4948	-7.5882	-8.5868	-9.2389	-7.9706	-8.0071	-10.271	-8.0392	-8.4067	-10.059	-7.7998	-9.7312	-7.7199	-10.996	-9.7058	-9.3784	-8.4085	-9.1985	-8.3393	-10.209	-8.9014	-9.8536	-7.9682	-7.8898	-10.527	-10.438	-11.355	-8.5145	-9.4914	-8.7538	-9.0349	-8.7955	-10.586	-9.1883	-9.4275	-7.7367	-9.9923	-9.481	-7.1255	-9.6141	-9.4778	-9.0163	-8.1199	-9.1876
-14.666	-13.503	-12.736	-13.288	-13.653	-13.823	-13.721	-12.604	-13.092	-12.501	-10.769	-12.345	-13.153	-11.608	-13.633	-14.173	-11.399	-12.583	-13.624	-12.862	-11.983	-11.713	-10.864	-14.584	-13.594	-14.026	-13.525	-12.114	-12.872	-15.404	-13.111	-12.596	-11.697	-14.045	-12.984	-12.605	-12.442	-14.111	-12.352	-12.378	-14.558	-8.4401	-11.886	-11.308	-15.456	-11.422	-15.158	-14.417	-10.077	-15.319
1.038	0.57091	0.024848	-0.8866	-0.62576	0.72956	1.844	-1.5725	-1.0694	-1.1182	-1.2732	0.18111	-0.57809	-1.5478	0.15685	-1.3252	-1.117	0.52868	0.90923	-0.63056	-1.0427	-1.9213	-2.1143	-1.4151	-0.96755	-0.87873	0.47487	0.42631	-1.3127	-1.9552	-1.0268	0.61774	-1.134	-2.2538	-3.0228	-2.2902	0.70302	0.04278	-2.7394	-0.39449	-2.5469	-0.25437	-2.0776	0.22874	-0.52417	0.71793	-0.80572	-0.47012	-0.95526	-1.3713
-10.726	-9.7369	-9.6272	-7.9901	-8.8582	-9.6194	-9.0328	-9.205	-10.224	-8.9653	-9.5295	-8.1785	-8.3428	-8.9165	-8.4762	-9.8882	-8.6773	-9.854	-9.1345	-8.7373	-11.396	-8.503	-6.3925	-8.5928	-8.9024	-7.3893	-11.536	-10.259	-9.8172	-9.6956	-10.571	-8.816	-9.7671	-11.457	-8.1882	-6.0889	-11.202	-8.6004	-9.1419	-10.322	-9.097	-10.331	-11.04	-8.8451	-8.113	-9.2952	-9.4277	-9.5667	-8.2526	-9.2024
-7.4793	-7.527	-7.6624	-6.643	-4.4684	-4.1027	-6.9192	-6.3749	-8.0562	-6.1414	-6.4825	-7.7574	-6.7914	-7.4975	-8.8625	-4.3407	-4.9203	-5.8743	-6.5911	-6.5626	-6.7516	-7.0822	-9.5768	-9.295	-5.453	-8.724	-5.1143	-7.6815	-5.1824	-6.1468	-4.7242	-6.7083	-6.0804	-6.7222	-7.6073	-5.8374	-7.6254	-6.7024	-5.6548	-7.4359	-8.8452	-6.2336	-7.9023	-8.1202	-6.7642	-6.6364	-8.8378	-5.6663	-4.5887	-4.0688
4.383	2.0559	1.7604	2.1298	2.4917	2.8512	3.4024	5.5438	5.866	4.7049	3.1954	4.7515	3.0441	1.219	4.5431	2.3856	2.3482	2.6509	2.7365	0.85927	2.2405	3.2544	3.766	0.91074	1.9792	3.7192	3.5004	4.4944	3.5563	3.3232	3.5049	1.7841	0.65686	1.347	2.8425	2.7216	4.636	3.1876	2.5284	4.6103	1.9786	3.6257	0.71485	2.6517	3.66	0.30295	2.6275	3.5841	2.8806	2.6506
-8.6248	-7.9169	-8.7047	-9.3636	-8.763	-10.092	-7.26	-7.4626	-8.6014	-7.8884	-10.162	-6.248	-8.1247	-8.9739	-9.0082	-9.0107	-8.9864	-10.393	-7.7459	-7.1289	-6.4083	-8.8459	-9.6012	-7.1594	-8.9217	-8.4084	-6.5231	-9.4409	-8.0008	-6.4062	-10.124	-9.309	-8.8627	-7.7375	-9.9756	-9.7734	-10.612	-7.2364	-8.9833	-9.0014	-10.242	-9.6491	-8.0498	-6.5358	-6.8909	-8.5996	-8.7344	-9.0107	-11.797	-6.3317
4.4251	1.46	2.9794	2.0637	3.5929	1.6155	2.8082	3.1533	2.7412	2.555	2.9027	3.8892	2.9832	2.9326	3.5171	2.7662	1.604	2.8428	3.0778	1.6195	1.8783	1.6107	2.4957	4.5982	3.5664	2.6635	2.1351	3.5481	4.551	2.5349	4.0811	2.9966	0.63263	2.0302	4.305	2.319	1.6406	1.1306	1.4797	2.9158	2.0903	-0.75952	0.1846	0.18203	4.889	-0.24402	2.9455	1.4494	3.9206	2.6091
-2.5914	-3.2101	-1.8587	-1.9869	-2.6052	-2.1102	-4.609	-1.1727	-0.50088	-3.1812	-0.90753	-0.54467	-0.20171	-2.5398	-0.24377	-3.0139	0.40321	-0.66828	-0.62065	-4.4856	-2.2672	-1.7905	-4.7694	-1.9936	-1.9153	0.067289	-3.056	-2.134	-3.6425	0.15718	-2.402	-3.2745	-3.6635	-3.6263	-0.92699	-3.7759	-1.1238	-1.193	-3.1525	-0.6658	-1.9575	-1.6596	-2.1505	-2.9795	-1.2327	-2.0855	-0.023081	-1.7105	-1.3553	-2.6786
-10.588	-11.772	-10.319	-11.206	-10.22	-10.451	-10.242	-11.412	-12.965	-11.764	-11.263	-13.713	-11.867	-10.036	-8.3561	-10.284	-8.2739	-10.872	-12.694	-11.8	-9.9878	-12.804	-11.58	-10.629	-12.971	-12.337	-10.646	-11.759	-8.3081	-11.074	-11.024	-9.6708	-11.161	-12.734	-9.5951	-12.446	-10.639	-9.4448	-10.811	-11.289	-9.7674	-12.9	-10.388	-12.833	-11.247	-11.448	-10.476	-8.9284	-12.388	-8.9049
-10.757	-10.767	-12.064	-9.6277	-11.298	-10.871	-12.912	-10.424	-10.939	-10.026	-13.794	-11.773	-13.919	-11.784	-13.55	-10.267	-12.713	-10.97	-10.406	-12.245	-12.268	-12.022	-13.789	-10.893	-11.829	-10.94	-11.563	-10.996	-10.385	-12.059	-12.175	-10.764	-13.135	-12.413	-13.737	-8.4668	-12.663	-12.062	-11.768	-13.406	-13.152	-13.414	-11.292	-12.394	-11.79	-13.883	-10.903	-10.921	-10.414	-12.987
-13.672	-11.83	-15.245	-14.479	-14.602	-14.324	-14.767	-14.93	-14.711	-14.878	-12.502	-13.881	-14.847	-13.6	-15.102	-13.775	-14.195	-15.111	-14.538	-14.105	-13.642	-14.325	-14.534	-13.434	-14.358	-14.176	-15.644	-12.687	-14.032	-14.323	-12.421	-14.109	-13.793	-15.285	-12.487	-15.049	-13.512	-16.424	-12.946	-13.127	-13.593	-14.911	-13.92	-13.826	-14.573	-16.243	-12.578	-14.401	-14.193	-15.88
-6.0335	-3.8773	-1.2521	-5.5607	-3.3415	-2.9523	-2.1445	-3.8891	-3.7291	-1.641	-3.5893	-2.2027	-2.8508	-4.7587	-3.845	-4.6073	-4.2464	-3.5221	-5.0163	-2.1743	-2.6212	-2.2152	-4.0056	-4.3916	-1.6015	-4.2478	-4.0401	-3.0477	-2.7237	-3.9545	-3.2365	-2.4196	-1.3769	-5.1263	0.044557	-3.7459	-3.6198	-2.2159	-1.4741	-1.7209	-1.3058	-0.65728	-4.4263	-3.4435	-2.7702	-3.7529	-1.4694	-1.7213	-2.4877	-4.4181
6.1493	3.4688	6.2905	6.0745	4.4343	6.2454	2.904	6.7819	6.2297	6.421	5.6945	5.53	5.9746	7.0574	4.3249	4.0661	6.797	5.6839	4.1238	5.679	2.5727	5.551	5.1891	6.2691	6.2705	2.6514	1.6992	3.9389	6.8545	7.7675	5.8234	7.0179	7.8979	6.9962	3.8831	5.7949	7.348	6.9076	4.7359	4.642	6.2183	4.3358	3.9944	5.6469	7.1256	6.4789	6.4151	5.0329	3.818	7.3704
-7.2235	-8.0805	-9.737	-7.1809	-5.7575	-9.2306	-5.4383	-8.0875	-7.0893	-6.7271	-7.7293	-6.8548	-6.7473	-9.9002	-8.3072	-6.8081	-8.5917	-6.667	-7.1926	-8.8342	-7.9716	-4.6005	-7.3703	-6.6057	-7.626	-7.8295	-6.7822	-10.219	-7.6692	-8.8583	-8.3806	-6.6072	-6.8487	-7.1508	-7.057	-5.8744	-7.3495	-7.826	-7.7457	-8.6568	-8.1236	-10.111	-7.8983	-6.9891	-4.2277	-8.7274	-7.3142	-7.3704	-8.7575	-9.4428
0.20162	-5.759	-3.3638	-3.8502	-3.2685	-0.82013	-4.887	-4.9344	-1.8868	-1.3749	-0.94584	-0.68779	-1.1784	-4.3389	-2.6434	-2.7638	-3.7085	-2.2706	-2.0303	-3.6285	-1.6831	-0.53097	-2.6708	-2.7782	0.90301	-0.77004	-1.95	-4.0817	-1.2814	-3.2583	-1.8544	-1.934	-1.5306	-1.7778	-3.3233	-1.5959	-3.3272	-2.1385	-1.8427	-1.4807	-3.9038	-2.1251	-4.373	-1.6794	-2.5083	-2.6864	-2.0346	-4.8783	-2.0764	-3.9479
-11.946	-10.642	-10.933	-12.918	-10.884	-9.7708	-9.7876	-11.453	-10.306	-12.267	-12.748	-10.921	-12.251	-9.0547	-11.618	-13.857	-12.131	-13.999	-10.009	-11.288	-13.701	-12.201	-13.107	-12.195	-12.698	-10.391	-12.172	-15.394	-12.175	-14.307	-11.36	-12.471	-12.122	-11.527	-13.487	-12.76	-9.1233	-11.944	-11.862	-14.373	-12.645	-8.6621	-12.339	-11.155	-11.824	-13.13	-12.36	-11.519	-10.334	-11.725
-2.0618	-1.4389	-0.77098	-0.68825	-4.25	-4.4949	-1.3497	-3.5706	-2.6618	-1.9851	-3.7158	-0.91159	-3.2177	-2.7658	-4.9401	-3.2051	-2.9161	-1.6524	-0.33432	-3.8848	-1.4955	-1.8721	-2.1974	-1.4153	-2.0818	-4.0824	-0.90261	-3.1164	-2.5642	-5.5538	-3.3977	-3.2713	-0.94449	-2.5765	-1.8143	-2.646	-2.3727	-0.99715	-0.8866	-1.986	-2.0154	-2.8388	-2.6649	-3.512	-1.4749	-0.53372	-2.2092	-2.5931	-3.352	-3.1814
8.7436	7.3237	6.3166	6.2742	7.2998	6.6615	8.5178	6.7269	6.2308	6.8417	7.6575	5.9152	6.3146	7.5216	8.0431	6.6369	4.7227	6.2625	6.3127	6.5963	5.9185	8.9516	5.7391	8.831	6.1055	5.8004	4.3276	7.0445	3.9781	10.488	7.0706	6.437	7.5089	5.8455	7.2688	7.6271	7.3157	7.3189	6.8154	6.1849	9.007	4.9053	4.2881	9.1547	5.8227	7.8747	8.3067	4.4812	7.5428	6.6918
-2.0939	-0.94796	-2.9378	-2.1602	-2.0118	-3.2735	-2.4063	-1.5684	-0.83135	-4.8933	-1.2052	-0.096053	-2.1408	-1.1309	-0.8379	-2.3621	-1.7494	-3.8576	-2.912	-0.4005	-4.5645	-2.2171	-1.9647	-1.5966	-3.4538	-1.4859	-0.59862	-3.3365	-4.1113	-1.9162	-3.5603	-4.3508	-3.92	-1.0637	-0.015154	-3.2013	-2.6775	-3.2904	-2.8396	-2.2572	-1.6484	-3.1508	-2.9989	-5.3581	-3.1265	-1.0802	-4.1683	-3.0561	-0.80903	-0.34132
-3.5955	-5.4059	-3.4552	-5.3519	-2.3352	-6.6683	-5.0819	-4.6344	-3.2609	-3.6309	-7.59	-3.8651	-5.1313	-5.4981	-5.1541	-7.1217	-4.1591	-4.1781	-7.4347	-4.9939	-3.686	-5.4972	-4.9515	-5.6443	-3.5625	-5.3308	-4.2996	-4.4644	-4.1796	-5.3341	-5.2846	-5.9079	-4.2354	-4.0853	-3.9521	-5.1943	-5.7044	-5.6431	-2.6977	-5.0545	-4.4357	-3.9202	-2.5876	-1.7	-2.6839	-3.7222	-1.1942	-3.8391	-6.1248	-5.1002
-1.3152	-1.7833	-1.2692	-1.4434	-0.96738	-0.54203	-0.24777	-1.6799	-1.0298	-2.9551	-1.7006	-0.49527	-2.5781	-1.3733	0.85947	-0.64273	-0.4704	0.79994	0.12086	-3.9266	-2.7223	-0.062305	-1.4804	-0.73788	-1.0518	0.76688	-2.5436	-2.1465	1.1803	-2.2599	-2.6398	-0.039799	-1.1164	-0.40908	-3.4089	-1.7573	0.35377	-0.056278	-0.52452	-1.2131	-2.2327	-0.41144	0.93232	-1.8353	1.5842	-1.6372	-2.6136	-0.63724	0.20722	0.59518
-5.2451	-3.9611	-1.8037	-3.5287	-2.6386	-4.7092	-2.0341	-0.37905	-2.7573	-3.6354	-3.9049	-2.3902	-1.8684	-3.9453	-0.96228	-3.4796	-3.4821	-2.3407	-2.9572	-3.8762	-1.5936	-2.4973	-1.5197	-3.2678	-3.1404	-2.4647	-2.8664	-4.589	-2.4717	-3.4894	-6.4869	-4.6198	-3.3742	-4.3513	-3.906	-2.2233	-3.0275	-3.1258	-3.3969	-1.8625	-1.3895	-2.8127	-2.4229	-2.4441	-5.302	-3.083	-2.552	-2.4331	-3.2671	-0.49009
3.8338	2.179	4.2014	4.9514	0.72126	2.6562	1.3068	3.3753	5.3653	2.7589	1.757	1.5512	1.6927	4.0851	-1.3505	2.5155	5.4401	2.9474	2.6946	1.2214	2.1545	3.5015	4.1418	5.1592	1.6399	3.4837	1.7245	3.3342	2.4932	2.8369	1.2581	2.5548	3.2034	1.9175	2.7069	3.4949	1.7781	-0.56179	2.5102	3.8864	2.1449	2.31	3.2938	3.0679	2.3414	4.1787	3.2955	0.62312	3.2599	3.8206
-22.728	-20.985	-20.836	-23.219	-22.202	-24.207	-23.826	-23.233	-22.369	-20.342	-21.516	-21.751	-21.064	-21.983	-22.425	-21.201	-19.44	-20.933	-25.494	-23.603	-21.552	-21.533	-21.355	-22.54	-23.373	-25.092	-21.587	-22.862	-21.952	-22.245	-24.149	-22.93	-23.258	-21.32	-21.219	-19.974	-22.441	-24.621	-22.532	-23.103	-21.962	-21.24	-23.037	-21.846	-21.55	-22.476	-22.917	-20.729	-22.135	-22.859
5.1397	5.0012	3.0733	8.3002	8.5164	5.2451	7.5244	4.9637	5.0075	4.3676	4.5617	4.4781	6.2756	7.5161	6.2707	6.1447	11.442	5.2836	4.5343	4.8788	4.3868	5.1093	3.3969	5.2228	6.9074	6.0985	8.6565	6.9042	5.4294	4.7174	5.6007	6.8535	6.222	6.3448	8.0407	6.5671	7.251	6.4952	8.2312	5.9212	4.7402	5.6493	5.0404	5.2826	5.3558	8.4547	5.261	7.9684	5.4713	4.2326
8.8478	9.3646	5.9745	6.8721	6.5961	8.2038	6.9597	8.2325	10.153	7.7661	8.8193	7.05	6.8316	9.1387	7.9251	7.9132	7.9192	7.9934	7.4626	8.4101	10.231	4.4499	7.0345	10.018	7.5061	7.9042	6.7568	9.1758	8.3997	8.0991	6.5413	4.8714	6.6896	9.3002	7.8523	7.3848	7.9261	8.5924	9.5939	7.5039	6.7226	9.268	7.311	8.131	7.5791	6.5476	6.9209	8.0064	4.1546	6.45
-9.6738	-12.127	-12.894	-13.605	-10.112	-8.1027	-8.4717	-9.8529	-11.852	-9.2248	-11.455	-11.696	-9.2945	-10.344	-9.0305	-10.98	-10.337	-9.135	-11.16	-11.764	-9.0206	-8.0433	-10.987	-10.842	-10.003	-12.139	-11.948	-11.579	-13.575	-10.181	-11.242	-8.3946	-10.274	-11.655	-11.288	-10.608	-9.9997	-9.4434	-12.435	-10.055	-13.382	-10.061	-10.264	-11.498	-9.3969	-10.164	-11.515	-10.359	-11.404	-10.063
-7.1983	-7.9223	-9.3483	-8.9767	-12.51	-7.0549	-10.465	-8.1164	-8.4419	-9.4557	-9.7784	-9.4319	-9.5021	-11.786	-6.6877	-9.8054	-9.8006	-8.6659	-9.9316	-9.5924	-9.2293	-10.143	-11.953	-9.7519	-8.6782	-10.02	-9.3714	-9.7173	-9.6142	-9.0733	-8.7756	-8.2779	-9.5279	-11.705	-8.9858	-10.259	-9.9569	-11.28	-10.588	-9.1471	-8.2817	-10.149	-11.529	-11.942	-10.683	-9.2754	-10.313	-8.5404	-10.628	-11.983
0.23106	0.49	-1.0261	-0.58234	-0.046558	-1.3161	-0.7857	0.82409	-1.2652	1.1622	2.0535	-0.55608	-1.3076	-0.1182	-0.36494	1.3796	1.3848	-0.67183	1.2769	-0.70117	-1.2674	-1.0093	-0.052518	1.7382	0.7759	0.97815	-0.024661	-1.747	0.58796	-0.8736	1.4541	1.6721	-0.48462	0.39431	-3.6534	-0.63838	1.0592	0.011883	2.7814	-1.6315	0.64263	0.30277	-0.23392	-0.1206	-1.2222	0.90063	1.5861	-0.38524	1.522	-1.2255
-11.278	-10.446	-8.7603	-10.218	-9.0057	-8.4363	-8.4882	-9.5525	-9.6506	-10.046	-12.464	-10.039	-10.111	-7.4931	-9.7581	-8.3237	-7.6026	-9.1566	-9.2545	-7.5761	-10.86	-7.6682	-9.7738	-9.6989	-9.0188	-10.101	-9.8945	-9.7833	-11.43	-7.4751	-9.1277	-9.0379	-9.8689	-10.315	-9.1771	-6.8978	-10.648	-8.6807	-10.423	-8.7073	-8.9227	-8.1483	-8.4716	-9.789	-9.9919	-10.974	-10.281	-9.0983	-7.6106	-10.579
-23.366	-21.976	-22.761	-20.972	-23.055	-21.75	-21.657	-21.125	-22.806	-22.898	-20.039	-21.153	-21.862	-24.397	-21.716	-22.15	-24.058	-22.853	-20.968	-19.577	-23.021	-19.441	-22.66	-20.407	-20.461	-18.561	-24.171	-21.156	-21.917	-21.651	-24.02	-20.838	-23.116	-21.106	-22.23	-21.828	-18.275	-19.968	-22.924	-20.717	-20.544	-21.957	-21.286	-21.029	-20.46	-23.987	-20.65	-20.167	-22.089	-22.388
-4.6062	-5.5984	-5.2023	-3.6018	-3.6157	-6.4701	-5.1808	-4.6308	-4.9546	-3.7598	-6.1162	-6.9742	-4.8569	-6.3782	-4.7446	-3.968	-6.3502	-4.6213	-1.9578	-3.8058	-5.1856	-5.397	-3.3674	-6.5632	-5.3156	-5.804	-7.9855	-6.5707	-3.4837	-5.3228	-3.8741	-3.2881	-3.4091	-3.7637	-4.8162	-5.1553	-7.0826	-2.2378	-4.0784	-6.5349	-5.2086	-2.8515	-5.6006	-6.0843	-7.9188	-5.2837	-4.5188	-3.3296	-5.698	-4.2981
1.76	0.66147	3.0741	3.8827	3.2329	2.4912	3.2515	1.2132	3.7017	2.0781	2.9531	3.0886	3.4316	5.7351	2.0314	4.3343	2.5156	3.5666	3.5968	1.2643	0.11612	2.8625	3.6176	3.8259	2.3739	3.8434	3.7673	2.3113	1.6682	5.1248	4.8195	3.7605	2.4056	2.8451	0.87431	4.6933	2.8581	4.2579	2.9342	2.1082	2.4694	2.522	2.4182	4.2488	3.7429	4.1501	2.2805	3.8142	1.237	4.3802
-22.832	-20.959	-22.39	-22.621	-21.51	-21.302	-21.726	-21.826	-21.933	-21.047	-20.298	-24.049	-20.903	-21.798	-20.548	-22.043	-22.281	-20.302	-21.407	-22.984	-22.296	-24.067	-23.94	-21.966	-20.483	-22.825	-24.49	-22.781	-21.872	-20.795	-22.624	-20.258	-23.022	-22.234	-22.25	-21.315	-21.976	-23.341	-20.667	-22.82	-20.096	-20.232	-23.146	-23.558	-23.642	-23.775	-21.596	-23.091	-24.498	-19.32
-14.57	-15.619	-14.458	-14.727	-11.735	-13.454	-15.07	-13.718	-13.837	-13.989	-10.078	-13.826	-14.69	-13.843	-11.8	-12.526	-13.241	-13.03	-10.502	-11.54	-13.135	-14.254	-13.589	-15.52	-11.667	-11.207	-13.227	-13.699	-13.485	-12.135	-13.569	-12.432	-11.936	-13.659	-14.666	-12.778	-13.491	-12.193	-11.528	-13.065	-14.015	-13.959	-13.02	-13.637	-13.343	-12.882	-11.922	-13.529	-12.985	-13.438
-2.0699	-0.48637	-2.5458	-1.5935	-2.2877	-3.3102	-2.5046	-3.2916	-1.2019	-2.5824	-1.2475	2.4162	-2.786	0.19948	-2.1293	-1.4933	0.37756	-1.45	-0.41073	-2.7925	-0.040805	0.66038	-1.5602	-0.027796	-1.4427	0.3643	-2.5188	0.77206	-1.0168	-1.0889	0.36165	-1.2317	-2.0328	-1.8239	-0.57971	-1.323	0.1363	0.39116	-1.1461	-2.4118	-1.7935	-0.14271	-1.0657	-0.72594	0.059406	-1.5163	-1.3753	-2.5659	-0.066051	-0.37761
0.7455	2.1601	0.43174	0.98361	1.0229	1.2715	0.047354	1.5143	1.6985	0.70821	3.1821	-0.17663	-0.63852	-0.36186	-1.2559	1.3822	-0.9913	-0.60566	-0.21381	1.1586	-1.2185	0.57382	-1.3277	-1.0975	-0.85616	0.62546	1.233	-1.9089	0.54229	1.3023	1.5709	-0.035139	-2.8945	0.022278	1.7098	0.57802	-1.0246	-1.1927	-0.33629	0.76684	-1.4958	-0.29362	-1.4998	1.3407	1.0461	-1.6287	-0.44583	-0.018781	0.33938	0.087628
-0.89294	-0.35667	-1.9397	-0.92452	0.8402	-0.44084	-3.2721	-0.97226	-3.2726	-2.0978	2.1875	0.64823	-1.5123	-1.6992	-0.033894	-0.907	-3.738	-0.53302	-2.1346	-3.0882	-0.67541	-0.18468	-2.478	-0.90834	-1.5165	-1.9836	-0.60234	-1.3454	-0.30431	-3.5225	-1.3141	0.26867	0.14266	-2.0761	-2.2693	-0.17318	-1.6258	-2.9155	-1.6652	-2.6786	-2.5572	-2.1586	-0.28959	-2.2349	-1.7713	-0.25636	-1.3666	-0.93144	-1.8984	-1.0614
-3.5083	-3.5319	-0.078279	-4.351	-1.9589	-2.9874	-1.671	-1.4144	-1.5222	-1.0534	-2.5219	-1.3794	-3.5423	-1.4764	-1.8847	-1.1826	-5.0076	-4.7633	-2.5038	-1.943	-2.6001	-3.6686	-2.7347	-2.618	-2.1808	-3.4979	-1.1744	-3.411	-3.5782	-3.2879	-2.8628	-2.1478	-2.3181	-3.6816	0.10819	-3.1138	-2.827	-0.53554	-4.1351	-3.7991	-2.4353	-4.1072	-3.5532	-3.6022	-1.0112	0.17283	-0.57035	-0.72226	-0.80697	-5.1629
-11.876	-11.243	-12.565	-12.591	-12.687	-11.042	-12.179	-12.433	-12.795	-12.344	-11.368	-12.582	-10.898	-12.154	-11.277	-12.106	-13.315	-11.949	-11.783	-11.655	-7.9534	-12.045	-12.483	-12.558	-10.87	-12.887	-13.028	-12.142	-10.032	-12.123	-13.004	-11.359	-11.645	-13.498	-10.575	-13.535	-11.825	-12.696	-9.9755	-10.969	-12.464	-13.732	-11.925	-10.828	-12.694	-10.046	-11.437	-11.622	-10.231	-12.253
-1.5445	-1.7152	-0.79748	-1.4133	-1.8287	-0.82813	-3.982	-1.1898	-0.43167	-1.8984	-1.9525	-0.23997	-2.1503	-1.4534	-0.50971	-0.13459	-0.6064	-1.7353	-2.108	-2.5094	-2.0117	-0.92665	-0.30511	-1.1706	-1.3888	-1.8168	-4.3002	-2.5137	-1.8583	0.99663	0.29056	-1.3237	-0.34275	-0.68746	-2.4772	-4.8573	-0.03798	-2.6952	-0.35458	-1.2158	-0.31485	-2.906	-1.5742	-2.292	-2.4295	-0.30959	-1.4614	0.23124	0.13829	-1.068
-13.029	-15.018	-11.932	-12.662	-13.173	-10.059	-12.732	-12.29	-13.681	-12.35	-14.381	-13.475	-13.236	-14.419	-14.025	-13.583	-9.5686	-13.069	-15.714	-14.4	-13.705	-13.863	-12.401	-13.18	-11.456	-12.111	-14.769	-12.48	-13.59	-10.918	-11.991	-13.221	-13.021	-13.129	-12.593	-14.361	-14.682	-14.182	-14.276	-11.498	-13.199	-13.495	-14.318	-13.936	-12.83	-9.3561	-12.55	-13.887	-14.242	-11.237
-10.66	-12.682	-9.7904	-11.776	-9.9723	-12.235	-11.853	-13.367	-10.053	-12.885	-13.769	-9.8589	-10.85	-10.702	-12.031	-10.679	-11.954	-11.521	-12.909	-12.77	-11.351	-10.724	-11.45	-10.881	-13.403	-12.465	-10.912	-10.02	-12.478	-9.7353	-12.891	-9.8238	-12.193	-12.326	-11.989	-11.403	-12.461	-11.514	-9.2837	-11.849	-11.567	-13.301	-12.924	-14.474	-11.663	-12.155	-13.1	-12.384	-12.464	-10.185
-2.9934	0.42657	-3.4504	-2.2618	-0.096472	-2.0069	-2.7635	-1.0192	-2.3894	-0.50962	-1.5536	-2.5605	0.073971	-0.78	0.6676	-1.9474	0.69876	-2.5102	-0.86919	-0.9732	-1.1771	-1.9618	-1.4811	0.074255	-2.3159	-3.3372	0.54128	-2.2441	-3.3491	0.477	-2.2919	-0.48029	0.25053	-2.0881	-3.7028	-0.60149	-1.3816	-2.4009	-1.7075	-2.2124	-1.1987	-0.72601	-0.032291	-0.8391	-3.0676	-1.6653	-1.6104	-1.4174	-4.9232	0.67803
0.76187	-3.212	-1.6792	-0.2667	0.33528	-1.3465	-1.0347	-2.1143	-0.69433	-0.79275	-0.87857	-1.5467	-1.9383	-1.2361	-1.5132	-1.5481	-0.86694	-0.69224	-0.63587	-0.61626	0.5198	-0.61271	-0.56811	-0.74195	-1.7122	-1.1411	-1.6523	-3.6399	-0.92945	-4.2833	-0.93793	-1.4927	0.049034	-1.6637	0.43241	-1.5979	-2.3796	-1.4737	-0.077897	-4.4708	-1.915	-1.8314	-1.2803	-0.53792	-3.016	-2.2765	-2.3189	-2.555	0.75827	-1.2917
-14.337	-12.856	-13.772	-12.631	-13.027	-14.102	-14.627	-14.019	-15.818	-15.081	-13.955	-15.542	-13.535	-15.276	-15.683	-11.755	-15.051	-13.529	-12.414	-15.335	-16.07	-14.504	-14.043	-12.351	-13.331	-13.498	-12.85	-13.691	-13.595	-14.389	-11.752	-13.129	-14.075	-14.786	-13.385	-16.221	-14.731	-14.604	-14.707	-12.332	-14.2	-13.722	-12.288	-13.323	-14.45	-14.585	-13.065	-12.275	-13.002	-13.436
-15.856	-12.773	-13.128	-15.032	-16.122	-14.595	-16.66	-14.178	-12.434	-14.155	-13.846	-12.991	-15.05	-12.939	-12.818	-14.031	-14.213	-14.905	-14.712	-14.442	-14.43	-15.776	-15.122	-14.567	-13.963	-13.957	-13.237	-14.775	-17.013	-14.428	-14.037	-15.325	-13.492	-15.276	-15.297	-15.055	-15.339	-16.18	-14.304	-12.29	-15.665	-13.333	-14.109	-16.039	-13.399	-14.42	-13.764	-13.473	-13.716	-13.67
-13.071	-15.234	-13.374	-15.119	-14.038	-12.802	-13.172	-13.764	-16.397	-14.69	-15.496	-14.779	-13.08	-16.425	-15.664	-14.165	-14.197	-14.103	-16.388	-13.811	-11.869	-15.046	-12.338	-16.22	-13.475	-15.216	-14.328	-13.028	-15.923	-15.182	-12.17	-14.937	-16.196	-16.328	-15.071	-14.87	-13.269	-13.165	-15.149	-15.08	-13.954	-13.35	-14.825	-14.192	-13.879	-13.197	-14.928	-16.856	-15.815	-15.128
-3.8299	-4.1643	-3.8465	-2.6562	-5.2874	-5.5027	-5.1197	-3.9509	-4.3002	-4.8358	-4.7652	-2.3089	-2.7953	-4.3908	-6.9791	-3.7642	-4.7917	-4.8061	-3.2325	-3.839	-4.0994	-6.3386	-4.4855	-6.7545	-4.1699	-3.9926	-4.0258	-2.5032	-4.3669	-6.2246	-5.1678	-4.5136	-4.9247	-3.7761	-6.4067	-4.1527	-4.9631	-2.9033	-2.3939	-3.7703	-2.9229	-2.0018	-6.6163	-4.6901	-3.6174	-4.6463	-3.7369	-4.4364	-5.9993	-1.8904
0.42058	-0.70653	3.1326	2.1381	0.95861	2.6688	1.1102	1.6844	2.98	0.94644	-0.4517	0.73211	0.36311	0.45457	-0.055699	0.13959	1.8421	2.382	1.1255	0.98664	3.6663	1.0303	1.7345	1.8794	3.1251	-0.038326	2.1782	2.0339	0.17216	0.52238	2.1422	-1.1541	0.40991	1.9909	0.56929	-0.24819	-0.81897	-1.1182	-0.48397	-0.13541	1.5558	1.5967	2.506	-0.70838	-0.66455	3.0097	2.1086	-0.68131	2.4661	2.7732
-4.0844	-2.2555	-3.7818	-4.7845	-4.5401	-4.2581	-7.3321	-5.2512	-4.7517	-4.7466	-4.6488	-5.7627	-5.7629	-4.7739	-6.2184	-4.2951	-2.9816	-4.7961	-4.884	-4.8279	-3.4379	-5.9864	-6.0278	-3.4885	-5.5355	-4.7153	-7.7928	-4.406	-3.5091	-6.329	-4.6348	-3.8609	-7.3668	-4.8768	-3.0457	-4.6939	-2.9872	-3.2462	-5.6763	-5.9969	-3.1652	-2.8642	-3.9905	-3.8397	-4.916	-6.305	-6.6267	-4.5333	-5.1115	-5.9838
-12.89	-12.059	-14.021	-12.757	-12.611	-10.948	-10.517	-13.704	-11.894	-12.687	-11.718	-12.893	-11.413	-12.188	-12.658	-12.477	-11.027	-12.471	-12.378	-12.181	-12.651	-11.333	-11.348	-10.663	-11.921	-14.414	-11.9	-13.72	-14.889	-11.869	-11.326	-10.795	-10.452	-10.863	-11.44	-12.049	-11.414	-12.649	-12.326	-11.333	-9.814	-12.312	-11.824	-11.149	-11.505	-10.917	-12.692	-12.265	-10.949	-11.597
0.57018	1.1983	1.8038	-0.52663	-2.7082	-0.70927	1.7602	-0.75904	1.297	-1.5566	1.0053	-0.12785	-0.68505	-0.36164	1.2808	-1.0675	1.0317	-0.4613	-0.77783	-0.48045	-0.4442	0.57363	0.25081	-2.9494	4.5481	-0.063082	2.1506	-1.1991	1.3809	-0.63343	-2.1624	-2.4886	-2.5481	0.77795	-1.197	-0.45035	0.22609	0.44715	0.52938	0.7923	1.1874	-0.34652	-2.9594	0.79435	2.2352	0.2547	0.64191	-0.58964	1.0399	-0.65834
-7.7322	-5.4396	-6.7465	-6.8379	-5.2911	-4.8864	-3.4647	-8.3842	-6.184	-4.2504	-7.6855	-4.8819	-6.4673	-10.019	-6.212	-5.0607	-6.0036	-8.1234	-8.1072	-6.1118	-6.5983	-7.4223	-5.8944	-6.1846	-4.8603	-7.7957	-4.003	-8.3562	-6.2623	-4.8536	-8.6993	-5.9789	-7.3025	-6.6183	-5.7023	-4.4235	-6.2458	-7.5081	-7.5329	-7.2252	-6.378	-4.5653	-4.6426	-8.9805	-6.1263	-6.502	-6.4642	-6.8883	-4.585	-5.3907
1.5706	0.28238	0.61602	1.2246	-0.43647	-0.25395	0.12104	-1.8896	0.34743	0.62867	-3.3131	-0.42248	0.24349	-0.85275	0.68466	1.4325	1.2384	-1.1162	-0.25548	0.69046	2.0759	-0.75855	-0.23302	0.16573	-0.76415	0.24212	-0.6151	-2.229	-0.72073	-0.34557	-0.577	-0.97092	-1.933	1.2818	-2.2075	-0.96672	2.1164	-1.2678	-0.20434	2.7652	-0.39876	-0.39663	0.072839	-0.52724	-1.6263	1.0426	2.5256	1.1237	-1.6653	-1.0734
-1.3754	1.9085	1.6102	-0.21925	0.80072	0.23087	1.1996	1.1629	0.72908	0.96133	-0.91855	-0.76875	-0.50302	-1.8548	1.7476	0.029895	-0.01588	-1.5804	-0.4535	-0.53482	-0.2694	2.2209	1.0241	-1.534	-1.6823	-0.56439	-1.0669	1.0026	-2.0382	1.0975	0.59409	1.0866	0.53344	1.4911	-1.0308	2.5526	-1.265	1.4403	0.54889	1.3705	1.1161	0.73893	-1.2328	-1.3305	-0.28098	3.3913	-0.64858	0.77375	1.3739	3.3514
-5.3132	-4.8165	-4.2737	-8.0707	-5.8995	-4.4424	-6.0836	-6.3745	-3.7126	-7.8623	-4.0411	-7.2151	-6.1319	-8.8235	-6.2822	-5.1857	-6.3095	-6.4206	-5.4846	-7.0354	-5.3216	-7.5891	-7.6686	-5.7232	-4.7873	-5.3127	-7.2745	-4.8891	-3.9611	-5.9989	-4.7013	-5.6279	-5.8687	-6.4054	-5.478	-6.3475	-5.8288	-6.3924	-5.5241	-7.0626	-6.8995	-5.1848	-5.3057	-3.3037	-5.6941	-6.2544	-5.8089	-3.2546	-5.1255	-4.5586
-4.9525	-5.6665	-4.5743	-2.6087	-4.4768	-5.4095	-5.575	-2.8835	-4.1387	-4.6574	-3.2104	-6.6215	-2.926	-4.8736	-3.595	-3.298	-6.4384	-3.6609	-4.1863	-4.4008	-3.8257	-4.1829	-5.3788	-3.52	-4.6651	-3.6855	-3.5752	-2.8943	-6.1075	-4.7754	-6.8821	-4.1676	-5.6879	-4.3487	-4.4859	-4.8737	-6.5451	-3.8487	-2.8274	-4.657	-4.3769	-2.3875	-5.009	-5.5133	-4.468	-5.2654	-4.0193	-3.1547	-6.1849	-6.9865
-0.19512	-0.7397	-0.32786	-1.4992	0.095672	-1.0362	-1.1056	-0.60423	1.0124	0.56404	0.21754	0.38214	0.56517	0.53502	0.11194	0.51131	-0.6123	-1.3784	-1.3692	-0.46908	-0.49964	-2.5917	-0.77457	2.4854	0.52112	0.10333	1.0207	1.238	-1.2234	-1.028	0.30471	0.96441	-0.22525	1.501	-2.1039	-0.045782	-1.0952	-0.73552	0.73559	-0.88697	1.0936	-1.7374	-0.11603	-0.87518	-1.3991	-2.233	-0.087924	1.9586	0.82578	0.41605
-15.039	-15.291	-14.841	-15.655	-15.375	-16.368	-14.026	-15.557	-14.554	-15.693	-15.014	-15.381	-14.533	-13.567	-14.329	-12.636	-15.449	-14.748	-14.856	-12.524	-14.166	-14.96	-13.845	-12.65	-14.802	-13.841	-15.068	-14.721	-15.953	-15.5	-15.922	-14.152	-14.838	-14.863	-15.869	-12.86	-13.03	-12.511	-15.509	-17.496	-13.212	-16.099	-14.157	-14.652	-15.756	-14.265	-12.297	-15.226	-14.162	-14.887
-11.455	-13.117	-13.333	-12.332	-13.082	-14.076	-15.264	-13.626	-14.384	-13.005	-12.816	-14.502	-16.253	-13.144	-12.902	-13.396	-12.991	-14.683	-13.578	-14.626	-13.499	-14.599	-13.301	-13.65	-13.549	-12.453	-12.529	-14.804	-10.986	-13.022	-14.105	-12.277	-13.384	-14.809	-14.236	-14.666	-10.873	-14.314	-13.751	-13.124	-12.882	-13.178	-10.9	-15.377	-13.264	-11.649	-14.47	-11.988	-14.285	-14.309
0.77493	1.4463	-0.18753	-0.072846	-1.0356	-1.9676	0.39775	1.5043	-1.2965	-0.60099	-0.94196	0.76505	-1.2221	-2.0338	-0.4258	-3.8538	-1.8947	0.70863	-0.7914	0.58834	-0.86654	-1.9533	-2.4281	-0.53588	-0.076243	-1.672	-0.99473	-1.1832	-2.7931	-2.6029	-1.4894	0.023424	-3.4479	-2.0793	0.48172	-2.2491	-1.345	-2.0373	-1.2888	-3.536	-0.094345	-1.5492	-0.85057	1.4449	-1.6983	-0.63727	0.49576	-0.77853	-0.81843	1.4934
-2.1155	-2.9516	-0.81297	-2.7047	-1.0839	-2.1335	-3.486	-2.6074	-6.0562	-1.9763	-2.1236	-1.8417	-1.4747	-0.63385	-1.4819	-3.0988	-1.4105	-2.6689	-0.47647	-1.2149	-3.0984	-4.1028	-4.7467	-2.9465	-1.9801	-1.291	-2.2265	-2.3971	-5.046	-3.3255	-1.49	-3.0535	-1.8489	-0.48651	-3.1262	-3.0221	1.6855	-3.1555	-3.7003	-3.941	-1.7623	-3.503	-2.5658	-2.2897	-4.0437	-2.3592	-1.7007	-4.4304	-0.65023	0.27422
-13.517	-10.952	-9.9073	-11.643	-12.409	-11.152	-11.639	-12.686	-11.82	-10.744	-11.031	-10.143	-10.446	-13.092	-9.6813	-12.729	-12.832	-11.684	-13.937	-11.802	-14.024	-11.682	-7.9702	-8.1648	-9.8447	-9.9857	-11.177	-9.3741	-10.817	-13.233	-12.126	-10.987	-10.699	-11.722	-11.986	-11.026	-9.9739	-10.958	-11.903	-11.484	-11.237	-11.691	-14.016	-9.7445	-13.072	-10.936	-9.7594	-11.78	-11.664	-11.452
0.75279	0.84491	0.347	0.32081	1.665	0.84206	-0.95169	-1.7873	-2.1671	0.16095	-3.5784	-1.1135	2.1707	2.3852	2.2351	2.2565	1.1079	0.4996	0.67576	0.45058	0.81514	1.9271	0.58328	2.3953	1.233	2.4156	-0.4565	-0.27141	-0.37432	-0.63683	0.86003	0.52966	1.2662	0.49153	1.8496	1.395	-0.40343	-0.60116	0.75559	0.87439	0.18086	-0.23251	0.77818	1.3441	0.10093	-0.57505	-0.39901	-0.65719	1.9273	1.0189
-13.213	-12.991	-12.062	-14.245	-14.459	-16.004	-13.48	-13.507	-11.438	-13.853	-14.058	-15.543	-12.905	-12.109	-12.987	-13.383	-15.131	-13.529	-14.084	-11.281	-11.334	-13.967	-11.86	-13.277	-12.685	-13.675	-12.402	-14.375	-13.072	-13.105	-12.08	-11.708	-13.204	-11.482	-12.265	-12.687	-12.881	-14.347	-11.648	-12.768	-12.057	-14.339	-12.705	-13.938	-13.423	-14.577	-14.098	-12.428	-10.83	-13.503
-12.199	-11.37	-9.6873	-10.541	-11.994	-11.34	-10.936	-12.511	-10.945	-11.492	-9.4312	-9.6352	-11.023	-10.538	-11.087	-12.649	-11.355	-11.943	-10.92	-11.29	-11.994	-10.738	-11.556	-13.096	-11.578	-13.537	-12.565	-10.819	-11.589	-12.633	-12.202	-12.236	-12.725	-10.79	-11.248	-12.546	-11.951	-10.145	-11.866	-11.679	-11.106	-10.582	-9.9676	-9.4249	-12.003	-11.712	-9.6219	-12.996	-12.245	-9.4236
-0.85772	-2.133	-0.67287	0.839	-2.3162	1.7384	0.74815	-1.087	1.7895	-0.9488	2.2283	-0.7266	-0.031805	-2.1479	-0.73666	1.0776	1.3875	2.1674	-0.22842	-0.56946	0.99452	-0.018083	-1.058	1.9185	1.249	-0.31038	0.21543	-2.4543	0.47324	0.078225	-1.1804	-0.56181	0.10246	-0.00025691	-0.55296	0.1197	0.52306	-1.0641	-0.30787	1.1182	-1.7103	0.39829	-0.30744	-0.87449	-0.79512	-0.65823	-0.4331	-0.11588	-0.40595	-0.87054
8.2113	4.7105	6.7514	7.5306	5.9139	6.4396	6.5364	5.6363	5.7652	7.0142	6.4448	6.5085	5.8648	5.9341	8.3599	5.7376	5.5531	6.2459	4.8492	6.5164	6.3783	8.9283	8.7309	8.126	7.06	7.321	8.8232	6.6702	8.0552	6.5533	7.4708	6.2935	6.3438	8.0068	6.1843	6.8878	7.1126	8.231	6.0405	5.222	6.5818	8.4517	6.29	8.0098	7.991	6.8054	8.4416	6.8235	8.3591	5.4993
-1.834	-1.536	-0.99722	2.2323	-2.4126	-2.207	-2.6576	-1.1142	-2.0413	2.0224	-1.9996	-2.2778	-2.0431	-2.1475	-0.097233	-0.62954	-2.6273	1.6348	-2.2935	-2.8158	-0.78731	-1.7313	-0.17279	-0.99705	-0.10561	-1.1495	-0.51566	-1.5848	-1.1912	-0.92069	-0.29438	-1.3595	-2.1564	-2.4485	-2.3388	-0.036774	0.88822	-2.022	-1.0413	0.74292	0.0080711	-2.7133	-2.5995	-1.2385	0.75282	-1.2222	-2.7769	0.42593	-1.3796	0.51797
-5.5562	-6.2293	-5.3744	-5.257	-6.4218	-7.4639	-6.3495	-4.2142	-5.539	-5.1405	-5.2793	-6.1198	-5.3911	-6.4997	-6.8554	-6.7827	-3.7706	-3.8087	-5.0511	-6.064	-3.5424	-5.416	-6.7887	-4.4662	-4.702	-4.8822	-4.8042	-8.0166	-5.0132	-4.6428	-7.2542	-6.5212	-3.6443	-6.9709	-5.7448	-4.7485	-5.6989	-7.7865	-4.4677	-4.6686	-4.3033	-7.0897	-6.0138	-5.4789	-6.7849	-5.796	-5.1348	-3.8611	-4.663	-7.2935
1.1772	4.828	2.0065	1.0444	2.4878	4.7617	1.2059	-0.63719	1.9429	0.072323	4.0973	0.70018	2.5504	1.8903	1.3264	0.22004	2.1905	2.5153	1.7515	-0.2147	1.9309	-0.57823	1.8365	1.1612	1.991	0.7102	2.0083	0.37673	1.3507	1.3847	2.575	1.2832	2.5293	1.6094	2.4042	1.7471	2.3598	2.5087	1.7787	3.4198	3.0103	2.169	3.0262	-0.35482	-0.45295	1.693	3.6479	2.4149	3.1117	0.8333
-14.498	-17.071	-14.724	-14.279	-12.815	-15.326	-14.109	-15.274	-16.339	-16.647	-13.943	-15.717	-13.078	-17.733	-15.148	-16.105	-17.206	-15.328	-10.427	-14.788	-15.952	-13.243	-13.643	-13.328	-16.674	-14.198	-13.509	-16.309	-13.284	-11.836	-15.691	-15.056	-13.057	-12.082	-13.418	-15.124	-16.187	-14.272	-12.768	-16.224	-15.17	-13.786	-14.147	-13.101	-12.23	-15.602	-14.062	-15.334	-13.595	-14.181
-9.6016	-9.6486	-9.2223	-11.099	-9.0415	-12.47	-9.9982	-9.8969	-12.012	-10.592	-8.7747	-11.399	-10.874	-10.07	-10.558	-9.4037	-11.918	-9.5289	-10.994	-11.463	-11.753	-9.5979	-9.7522	-10.901	-11.909	-11.051	-9.1012	-8.3267	-8.7573	-9.355	-9.8023	-8.5925	-9.3441	-11.145	-12.731	-10.972	-10.859	-12.609	-10.421	-9.8466	-10.076	-9.4358	-12.052	-10.252	-9.0103	-10.117	-11.515	-8.7617	-9.1738	-10.529
-10.387	-13.382	-8.0813	-11.064	-8.7858	-11.708	-12.372	-12.004	-14.724	-12.582	-13.059	-14.351	-10.174	-13.752	-13.107	-11.997	-10.778	-10.423	-10.716	-10.83	-11.071	-9.5616	-12.622	-11.197	-11.276	-10.877	-11.709	-12.888	-10.319	-9.3974	-9.178	-11.552	-10.82	-13.999	-10.927	-9.9052	-10.045	-11.858	-11.547	-10.638	-10.408	-13.604	-11.712	-13.908	-12.158	-11.083	-10.612	-9.7424	-12.202	-11.116
-19.08	-19.769	-21.19	-20.949	-21.838	-23.248	-21.48	-22.272	-21.34	-19.558	-19.325	-22.979	-20.383	-18.609	-24.51	-20.699	-20.536	-20.32	-24.374	-21.443	-21.753	-20.837	-20.943	-21.4	-19.699	-21.031	-19.358	-20.853	-21.506	-21.207	-20.838	-19.726	-21.195	-22.234	-19.901	-21.649	-22.514	-19.14	-23.239	-21.582	-21.354	-19.709	-23.77	-19.869	-19.053	-19.746	-20.195	-21.205	-22.552	-21.599
1.1241	-2.3368	-0.71273	-1.9937	-0.29737	-2.5261	-2.7047	-0.18272	0.24843	0.59352	-4.5262	-0.29203	-1.3421	-2.7126	-2.5334	-0.41182	-0.28061	-1.8565	-0.61303	-1.4286	0.86601	-1.0272	-2.8144	-1.2602	-1.036	-0.32652	1.4575	-1.6717	2.0903	-0.52241	-0.81201	-1.6405	-2.4182	-1.2919	0.23058	-3.6353	-0.97561	-3.1736	-0.38461	-3.7668	-2.4858	-2.2835	-0.53016	-2.6061	-0.18049	-0.45186	-1.1382	-3.1106	-2.4937	-5.0704
-8.8712	-9.5294	-11.462	-10.282	-9.9475	-9.0832	-12.127	-10.928	-12.081	-10.657	-14.522	-10.431	-10.557	-9.9454	-10.297	-8.4523	-11.125	-11.812	-12.338	-9.239	-10.499	-10.311	-9.3705	-8.0717	-11.071	-11.342	-8.5214	-10.217	-10.797	-11.048	-13.236	-8.897	-11.098	-8.445	-10.549	-8.886	-10.29	-10.469	-9.6802	-9.5243	-8.0014	-11.737	-10.38	-8.5327	-9.2663	-11.822	-11.887	-12.146	-11.022	-11.143
2.519	6.4602	5.6296	3.126	2.1788	3.3086	4.8756	5.851	5.4916	2.9804	4.269	5.5844	4.3199	5.6797	5.1989	5.3489	3.7189	5.3564	5.4251	5.4871	6.4314	5.0603	5.4494	4.9468	6.0316	5.3287	4.8956	4.3853	6.1043	3.9078	7.2819	6.768	5.4468	4.5906	5.1238	4.1049	5.3569	5.717	2.987	5.3942	5.1309	6.7309	2.776	6.0991	4.7417	3.8653	6.3577	5.045	7.67	5.4382
-9.954	-10.922	-11.244	-11.097	-10.678	-11.797	-10.855	-9.0207	-9.0923	-9.1657	-10.986	-11.768	-9.929	-12.007	-11.948	-9.4304	-9.1961	-10.09	-8.8363	-12.767	-11.191	-8.8557	-9.3989	-10.905	-11.823	-9.6839	-12.022	-10.062	-12.661	-11.806	-9.8799	-11.993	-11.472	-9.5042	-8.2834	-11.846	-11.834	-10.246	-14.166	-9.4792	-12.116	-10.25	-10.043	-9.3449	-9.6116	-11.066	-12.275	-11.676	-11.072	-10.732
-18.852	-20.242	-21.737	-20.354	-20.509	-21.119	-21.449	-20.486	-21.925	-20.386	-20.274	-19.765	-20.382	-20.44	-18.956	-20.8	-20.089	-20.808	-20.673	-21.129	-20.333	-20.442	-21.194	-19.919	-20.276	-21.924	-19.079	-18.931	-19.353	-20.254	-20.602	-19.796	-20.326	-21.907	-21.127	-21.031	-21.98	-21.321	-18.601	-21.622	-20.848	-20.986	-21.833	-20.877	-22.785	-17.668	-22.255	-21.366	-22.354	-23.24
7.1664	6.0236	5.5899	6.5011	3.7847	7.5373	5.7488	6.7974	2.4969	4.9221	6.5941	6.9407	8.2437	6.2896	6.5014	9.487	8.8572	7.1225	6.4685	5.4277	7.2563	5.3761	6.2835	5.2422	9.2517	7.5471	6.9695	2.8968	7.2963	5.333	8.3792	6.8328	8.5382	7.811	7.6188	8.3085	4.8838	6.1879	6.2699	6.2435	5.872	7.5447	6.1311	10.147	7.4382	6.626	7.0227	5.2891	4.6027	7.0546
-1.1405	-2.0981	-2.8781	-2.3256	-1.234	-1.9133	-0.90697	-0.20646	-1.8554	-0.27725	-2.1765	-2.0188	-1.4054	-0.16599	-0.89281	0.89282	-2.1909	-0.039454	-0.19834	-2.4272	0.23588	-0.073616	-0.51244	-2.2969	-1.3983	1.2752	-0.94935	-2.2073	-1.9229	-0.84705	-1.324	-0.43852	-0.36647	-1.4317	-1.3669	-1.7143	0.64813	-3.3152	-0.1609	-0.78615	0.37029	0.52117	0.36994	-0.37108	-0.30293	-1.562	-0.12678	-0.56647	0.20424	-0.34555
-1.5678	-2.4689	-3.8444	0.018876	-3.2244	-4.0853	-1.2029	-1.9622	-2.717	-3.2439	-0.082488	-2.7636	-2.9501	-0.78111	-0.7746	-3.691	-4.2949	-3.4572	-0.90439	-0.42725	-1.656	-0.36182	-2.9926	-1.7136	-0.73083	-2.1837	-1.1157	-0.051573	0.4952	-0.89494	-2.1631	1.1166	-1.6983	-2.543	-1.661	-1.2966	-0.34014	-3.4112	0.90655	-1.8961	-1.2479	-0.82438	-0.28711	-1.2399	-1.8149	-2.7913	-3.3369	-2.0443	-0.90019	-0.52855
1.2131	-0.34239	2.1849	1.6417	1.56	0.098231	1.8389	1.6187	-0.43894	0.17489	-0.026133	-0.6704	0.55249	0.4967	0.20332	-1.3587	0.48795	2.0017	-1.6315	0.2043	0.92817	1.7426	-1.2968	1.2057	-1.5876	0.94236	-0.60669	2.6903	-0.32463	-0.046657	0.23863	0.60872	-1.3084	0.39804	-1.0076	0.84861	-0.19732	-1.0757	1.7881	0.12556	-1.014	1.0085	0.90481	2.1239	1.6258	0.25169	0.64243	0.57761	-1.4639	1.4353
6.1477	7.3648	6.0417	5.5041	6.857	7.6846	7.8035	9.208	7.1979	8.9987	7.7688	6.9075	7.8569	6.2928	7.4803	6.5059	6.7838	6.2146	6.5643	6.3701	6.364	7.4354	7.1436	7.3764	3.5502	8.7481	6.5658	5.1014	3.9134	7.4466	5.5492	7.7219	7.1766	5.5712	5.1001	10.075	8.1761	6.9996	6.3344	7.2968	7.1434	5.8364	7.3645	8.9982	6.761	7.2658	6.7256	5.5296	9.2005	7.7532
7.0975	4.5458	7.616	7.6774	7.7504	6.6859	5.3976	6.8717	5.7193	4.7965	10.302	6.0527	8.156	6.2212	7.8085	6.0633	7.7396	7.7801	6.8071	6.2996	7.4175	5.4957	5.8289	6.6268	7.6444	6.0145	7.2424	6.8657	6.8914	7.8993	6.5221	6.1892	7.3988	6.3375	9.131	7.4419	7.5438	7.8468	5.8366	7.5208	7.1234	6.0853	8.6051	8.0621	5.1831	7.9249	6.692	4.409	7.1645	5.5174
-2.981	-3.7449	-2.7921	-2.632	-3.4619	-1.7551	-3.3147	-1.2037	-0.97528	-4.1309	-2.6084	-3.1383	-2.0262	-2.3999	-3.9228	-4.4748	-3.951	-2.4997	-2.4187	-3.3433	-2.7139	-4.3442	-4.8794	-2.1029	-2.6717	-6.9332	-4.6444	-2.3209	-5.5928	-3.6123	-2.7091	-2.3833	-1.2576	-2.4153	-1.6089	-0.99237	-2.8277	-4.5556	-2.2702	-3.1265	-4.0684	-4.2772	-1.0444	-2.1749	-2.8966	-3.7546	-2.6648	-1.1061	-4.8681	-2.786
-3.0483	-3.3342	-1.8693	-3.9633	-4.4057	-3.0155	-5.8199	-5.6536	-4.5144	-6.4084	-5.0608	-4.019	-2.3074	-4.7323	-3.3645	-3.6418	-3.9473	-4.774	-3.3769	-3.8404	-3.3747	-4.3349	-3.8017	-3.9197	-2.2235	-5.3275	-2.8113	-2.7269	-2.4181	-3.0679	-4.1556	-5.1763	-4.4609	-3.6487	-3.4399	-3.4828	-3.267	-2.7896	-3.4344	-3.0044	-3.4354	-2.5565	-0.97278	-3.5263	-5.1222	-4.8428	-3.1095	-4.068	0.051063	-3.732
-13.863	-10.157	-10.986	-14.515	-11.858	-10.32	-10.492	-10.594	-12.686	-11.005	-13.687	-10.353	-10.522	-11.513	-12.618	-11.54	-8.5983	-12.761	-11.818	-13.784	-12.211	-14.832	-11.053	-11.165	-12.075	-11.441	-11.54	-11.559	-12.245	-12.631	-12.658	-13.119	-11.146	-11.422	-12.063	-11.684	-9.9289	-10.973	-10.388	-11.062	-12.313	-11.726	-11.562	-11.587	-10.961	-10.737	-9.8946	-11.578	-9.7846	-9.2021
2.6365	3.2177	2.2407	2.195	3.9181	4.0758	1.8547	0.81828	3.1382	0.64804	3.2936	2.2717	2.7057	4.0859	1.9252	1.4298	3.7954	1.6479	2.779	-0.78286	1.7301	1.8903	0.97276	3.3328	2.0875	0.67959	1.7708	2.2133	1.0056	1.0966	2.1286	3.2205	3.8858	4.8581	5.1249	1.6021	1.3116	4.3348	2.6439	2.5354	2.6424	1.569	1.4302	2.1531	3.0909	2.4481	3.2753	4.468	1.0998	2.5049
-13.769	-12.122	-12.174	-11.379	-13.192	-11.287	-13.612	-13.03	-12.765	-12.897	-13.031	-11.381	-12.505	-13.009	-15.347	-13.703	-14.129	-12.037	-11.429	-12.673	-13.181	-11.627	-14.42	-12.516	-13.314	-12.213	-12.543	-11.457	-12.641	-11.783	-13.472	-14.555	-11.999	-13.404	-12.595	-12.963	-13.264	-13.286	-14.099	-13.439	-13.974	-12.42	-12.433	-11.598	-13.217	-10.279	-10.343	-11.688	-11.796	-14.157
7.9091	9.5466	8.1975	5.5846	7.5305	3.9414	8.5864	6.667	7.5215	5.8696	5.7599	6.7872	8.9402	6.7212	7.8788	4.7257	5.4182	8.6876	6.8885	3.4116	6.2481	7.0516	6.8912	6.8427	6.6444	5.8734	6.3514	6.9245	7.2632	6.6736	7.1388	7.1109	7.7847	8.2518	7.8184	9.2237	7.3383	7.1214	5.948	6.4434	5.1365	6.4404	7.577	7.8993	4.1696	6.6611	6.2026	7.431	6.4609	10.542
-7.2305	-7.0454	-6.212	-6.0911	-7.6098	-9.7833	-4.5629	-8.9118	-7.7416	-6.4214	-4.8511	-7.3373	-7.0737	-8.719	-3.2964	-6.4537	-9.0264	-8.3787	-7.4128	-8.8383	-8.9724	-8.4779	-9.5185	-7.7771	-8.7854	-6.8703	-8.3684	-6.3951	-5.3995	-6.5672	-9.6167	-6.6792	-6.6652	-7.0099	-6.6969	-6.7862	-5.376	-5.8762	-8.8443	-8.0654	-8.8398	-8.6161	-6.4686	-9.0884	-8.7656	-7.7032	-8.037	-8.4609	-6.8961	-6.1716
-12.519	-10.791	-11.515	-12.396	-11.841	-12.841	-10.483	-11.132	-12.625	-10.606	-12.932	-12.369	-10.891	-11.885	-12.257	-10.721	-13.693	-13.295	-11.331	-11.237	-10.18	-10.951	-13.175	-9.0784	-11.479	-10.822	-12.963	-13.277	-11.514	-12.344	-12.547	-11.978	-13.304	-11.872	-13.761	-10.466	-13.096	-10.898	-11.93	-12.219	-10.918	-11.81	-11.771	-11.08	-10.818	-12.322	-11.155	-9.4485	-9.9197	-10.563
-11.583	-12.869	-8.636	-12.677	-8.801	-10.984	-7.8202	-11.882	-11.67	-9.7292	-8.1256	-10.17	-10.906	-11.164	-10.501	-10.041	-10.632	-11.938	-10.861	-11.451	-12.064	-9.3924	-9.3531	-10.095	-10.185	-10.44	-10.707	-10.312	-8.3363	-9.9832	-9.5703	-8.4601	-12.139	-12.17	-11.314	-10.314	-8.5029	-9.3877	-8.6726	-11.97	-11.228	-8.6914	-9.7019	-11.955	-10.137	-9.8141	-11.367	-10.957	-7.5506	-11.753
-9.6028	-12.033	-12.825	-11.587	-11.137	-12.716	-14.069	-12.052	-12.226	-11.694	-11.966	-10.091	-12.813	-13.696	-10.866	-13.932	-12.424	-12.714	-12.015	-12.988	-14.735	-13.064	-13.477	-12.525	-9.7429	-16.038	-13.433	-13.601	-12.345	-14.05	-13.554	-13.198	-12.612	-11.821	-13.668	-12.904	-13.498	-11.395	-14.258	-13.509	-13.091	-14.084	-11.292	-12.408	-12.253	-13.241	-14.724	-13.504	-13.249	-12.195
-10.5	-11.847	-10.95	-10.515	-10.553	-11.991	-11.168	-11.848	-10.685	-11.401	-10.245	-11.681	-12.304	-12.42	-11.717	-11.538	-8.1244	-10.544	-9.8767	-8.9269	-11.194	-11.642	-9.5403	-7.6801	-9.6323	-10.219	-12.109	-12.223	-12.409	-10.515	-8.885	-11.761	-10.676	-12.386	-12.177	-11.204	-9.4668	-10.607	-10.567	-11.378	-11.511	-10.884	-10.604	-14	-11.012	-11.104	-11.642	-12.162	-12.523	-12.024
-0.65205	0.97693	-2.368	0.13991	-1.4176	1.0503	1.3355	0.77671	0.83628	1.6477	-0.083264	1.8912	-0.93852	-0.30632	-1.2378	0.41917	0.29795	-0.26235	2.1362	-0.53978	-2.1006	-2.0963	-1.0081	-0.38254	1.7617	1.5381	-0.45778	-0.53473	-1.8086	-0.21369	0.88076	-0.28061	0.73878	-2.1361	-1.3952	-1.5044	0.52661	-0.91469	2.3754	1.2168	-2.3088	1.1046	1.0545	0.11115	-0.20922	1.3423	0.063546	0.87412	0.13189	0.96832
0.55764	3.1083	4.4446	2.1787	2.1205	3.4497	1.1129	2.7675	2.7574	5.3703	4.6495	3.2075	1.3914	2.9283	2.3342	1.2928	2.0778	2.1282	2.8579	2.0223	3.0359	3.6834	1.0142	-0.015901	0.94143	3.3754	5.7045	2.533	3.1955	2.5977	2.1146	3.2348	5.0641	3.1594	4.0683	4.2189	1.6475	1.3641	2.3623	2.0164	4.0097	4.3224	3.5066	2.6561	0.91067	3.0098	0.98304	2.52	2.272	4.3728
-10.676	-13.545	-11.208	-10.997	-12.966	-12.39	-11.713	-11.155	-13.183	-10.333	-10.138	-11.369	-13.063	-12.505	-11.137	-16.631	-10.728	-13.071	-11.438	-11.327	-12.911	-11.359	-11.062	-12.833	-12.374	-11.526	-13.728	-12.052	-14.227	-11.57	-10.18	-13.192	-12.883	-10.643	-12.573	-10.275	-10.87	-10.298	-13.229	-10.973	-10.334	-11.558	-7.8504	-11.667	-11.642	-11.382	-14.306	-11.626	-12.102	-10.048
-14.386	-13.136	-13.592	-10.707	-14.562	-13.521	-14.118	-15.11	-12.197	-13.864	-11.064	-13.027	-14.853	-14.09	-13.068	-13.819	-11.897	-14.491	-11.078	-14.38	-9.2308	-11.943	-14.629	-13.613	-12.663	-12.911	-12.067	-12.848	-15.825	-12.853	-12.477	-14.118	-14.736	-13.549	-13.284	-14.065	-13.727	-13.546	-14.293	-11.881	-13.168	-15.089	-12.494	-13.509	-14.319	-12.826	-13.86	-13.744	-11.545	-13.129
-6.7153	-5.6325	-6.8269	-7.356	-7.3561	-6.204	-7.0517	-9.62	-6.0874	-11.22	-7.055	-7.4036	-9.0211	-8.734	-5.9871	-5.8354	-8.6465	-6.0161	-7.0192	-5.6772	-7.2488	-8.1266	-7.7257	-8.6893	-8.802	-6.3857	-7.7366	-6.9797	-6.5048	-8.902	-5.5139	-6.9435	-6.2215	-5.6841	-6.2382	-4.1805	-9.6143	-7.1729	-6.6086	-7.6823	-11.33	-8.7217	-7.9722	-6.702	-9.0804	-10.362	-6.7192	-8.7961	-5.429	-9.4084
-9.3367	-11.208	-10.95	-8.5029	-9.4651	-9.9152	-8.1228	-8.6609	-10.81	-8.8418	-8.543	-11.035	-9.9156	-6.5676	-10.343	-9.471	-10.681	-7.5255	-9.1568	-11.988	-6.7946	-9.6192	-12.054	-9.6315	-7.6183	-7.5335	-7.0997	-8.8392	-9.7959	-8.9695	-7.6392	-7.5465	-6.947	-9.0572	-10.436	-10.29	-8.9144	-10.463	-10.308	-10.47	-6.9325	-7.1316	-12.229	-11.05	-8.7716	-9.9721	-9.1449	-8.3364	-6.1927	-10.486
9.5953	8.4977	9.2823	7.4886	7.6491	7.6339	7.5589	9.2934	8.6281	6.6296	8.0315	8.7127	5.6731	5.8925	5.16	8.2254	6.543	7.4146	8.7898	9.2837	5.4369	7.2738	8.3939	9.0805	9.0498	6.7379	8.2045	8.5668	8.8532	7.3188	7.4116	7.7423	7.2136	7.4728	9.0358	6.0959	7.5812	9.121	9.2201	9.2425	5.7166	7.4818	6.9771	8.3396	7.9102	8.969	6.8908	6.8186	8.0176	7.9537
-21.402	-24.263	-22.581	-22.148	-21.915	-22.615	-22.351	-21.051	-20.983	-20.631	-22.474	-19.136	-20.265	-22.061	-22.21	-20.998	-24.474	-21.538	-22.732	-20.632	-21.54	-23.894	-22.536	-23.26	-22.469	-21.65	-23.926	-21.876	-19.813	-19.512	-24.352	-22.45	-23.747	-21.609	-22.837	-22.57	-21.634	-19.659	-23.064	-22.497	-21.499	-22.929	-20.641	-23.148	-21.544	-21.73	-24.117	-22.395	-21.889	-23.084
-3.8573	-6.3179	-1.6988	-3.6756	-3.6108	-3.5411	-3.5234	-4.6599	-4.3023	-4.447	-6.8034	-3.1332	-3.2085	-3.5297	-4.5404	-4.8939	-3.5117	-4.1099	-6.0326	-5.4969	-2.2528	-2.952	-4.7176	-3.0984	-6.5486	-3.6947	-4.5339	-4.1312	-3.9077	-2.8493	-2.6507	-3.2981	-3.5041	-3.5318	-4.6936	-3.7214	-4.7334	-2.8328	-2.6453	-1.374	-4.9109	-3.7079	-1.9057	-0.99636	-4.5013	-4.0209	-3.6261	-8.049	-2.8613	-4.4801
8.0067	9.7284	9.5463	10.507	8.8289	9.2013	10.348	7.9549	9.7695	8.7234	9.5296	9.4733	8.172	11.365	9.8969	8.2984	11.571	9.5891	9.3998	8.2802	8.0098	12.49	12.093	9.5751	7.7161	10.656	11.071	11.774	9.3385	9.5733	9.856	9.9664	11.831	9.5819	9.4601	9.9504	7.9011	8.5063	9.3025	8.8297	12.541	10.195	11.427	10.582	9.4139	11.77	8.0352	8.9126	10.05	10.858
-8.9803	-10.501	-11.107	-8.6998	-10.389	-11.988	-11.134	-10.382	-12.026	-11.89	-10.768	-8.8787	-8.5897	-11.108	-10.457	-11.892	-9.3719	-9.2102	-11.92	-11.517	-13.722	-9.9256	-12.006	-12.079	-11.503	-8.8546	-10.19	-9.8457	-10.966	-10.87	-12.273	-10.845	-7.4823	-10.319	-10.661	-11.82	-12.03	-10.72	-12.126	-11.163	-11.108	-11.24	-11.642	-11.439	-10.715	-10.678	-10.479	-9.3797	-11.058	-11.44
-14.101	-12.516	-12.185	-11.866	-11.46	-13.862	-13.067	-11.585	-12.795	-13.147	-13.381	-16.778	-13.126	-13.337	-11.84	-14.311	-12.047	-11.863	-13.477	-13	-14.333	-13.816	-12.919	-12.688	-11.769	-12.559	-13.257	-13.119	-12.468	-14.013	-11.655	-14.616	-12.284	-14.177	-14.447	-12.437	-11.044	-12.183	-12.606	-13.915	-12.006	-12.653	-14.587	-15.748	-11.548	-14.205	-11.803	-12.489	-13.762	-14.921
-14.481	-13.769	-13.544	-12.337	-14.399	-13.872	-13.681	-11.3	-12.967	-13.754	-15.026	-13.365	-10.603	-14.435	-13.892	-15.142	-14.325	-15.397	-14.642	-15.294	-16.206	-14.354	-12.665	-14.05	-14.912	-15.546	-14.581	-12.017	-12.957	-13.507	-11.891	-13.933	-12.211	-14.902	-12.319	-12.183	-12.767	-14.352	-14.303	-12.382	-11.976	-15.595	-11.529	-12.562	-10.661	-13.859	-15.413	-12.166	-13.549	-11.466
-13.171	-10.992	-14.437	-12.073	-13.277	-13.319	-13.488	-14.406	-11.286	-13.555	-10.99	-13.756	-13.898	-11.604	-11.849	-12.985	-12.331	-11.563	-12.929	-11.044	-14.315	-12.782	-12.621	-14.058	-11.235	-14.774	-12.668	-13.556	-11.937	-13.069	-13.729	-12.045	-14.981	-14.701	-13.634	-11.809	-12.901	-10.612	-14.301	-12.995	-14.3	-12.786	-14.548	-15.268	-14.51	-11.019	-11.298	-14.097	-14.499	-12.928
-8.8545	-8.8811	-8.0469	-9.384	-8.5954	-8.819	-6.0502	-7.934	-10.579	-9.2315	-10.255	-9.537	-11.085	-11.049	-9.9174	-8.353	-10.772	-7.7848	-8.6266	-10.349	-8.5306	-5.3702	-8.0219	-7.8266	-10.12	-9.7805	-10.377	-6.9541	-7.1264	-7.8221	-9.4234	-8.2471	-8.6213	-8.7815	-9.1211	-6.672	-8.2729	-11.778	-10.443	-6.3153	-8.2615	-8.5044	-8.5747	-9.2615	-9.2866	-7.7372	-6.7776	-11.123	-9.8531	-9.2422
0.73279	1.2767	3.0211	3.5917	1.0627	3.2287	3.4255	0.26061	0.065458	3.6016	-0.19388	2.2729	3.2326	2.2266	1.6566	2.6202	1.9746	1.9437	2.3177	1.1566	2.4622	2.3597	1.0384	1.9433	2.2261	2.1874	0.78062	2.3656	2.6062	1.5213	2.9527	0.89247	0.84799	2.3813	2.692	1.193	1.2208	-0.91808	0.63848	1.6586	2.9244	0.65016	2.2286	1.7258	0.44078	-0.060308	1.3226	4.2743	5.0818	1.9156
-11.637	-13.219	-12.201	-10.338	-11.659	-11.926	-12.509	-11.536	-13.617	-9.3668	-12.387	-13.184	-11.697	-11.27	-12.708	-12.879	-13.137	-11.598	-11.941	-7.7661	-11.207	-12.585	-11.741	-11.972	-13.333	-12.532	-11.734	-12.175	-12.564	-10.7	-11.685	-9.7001	-12.566	-12.121	-12.586	-14.106	-11.354	-10.855	-11.611	-12.661	-10.926	-13.509	-13.322	-12.957	-13.798	-12.089	-12.158	-11.762	-10.714	-12.232
-6.8242	-5.4537	-7.1722	-8.2802	-9.5274	-8.0364	-5.1216	-7.93	-5.3143	-7.8155	-7.6147	-10.03	-6.5772	-7.3569	-7.5162	-9.5408	-6.3456	-7.7279	-8.1444	-9.3777	-8.4511	-8.6623	-9.9902	-7.2836	-6.8086	-11.055	-6.7691	-7.8263	-8.1761	-7.7959	-6.5517	-7.8039	-7.0133	-4.6984	-6.346	-6.8584	-6.6657	-7.8841	-8.6008	-7.9705	-9.7399	-6.4805	-7.9312	-7.3206	-9.2208	-7.6179	-6.6598	-9.6623	-8.2951	-8.3847
-12.025	-11.521	-13.499	-11.681	-13.934	-13.954	-11.4	-10.626	-13.128	-14.259	-12.522	-12.621	-12.215	-14.143	-10.37	-14.286	-11.894	-10.993	-13.106	-13.418	-14.208	-11.042	-14.069	-10.241	-11.579	-14.302	-10.859	-12.453	-13.268	-11.363	-12.241	-11.734	-12.81	-12.188	-13.877	-12.815	-15.958	-13.431	-12.323	-14.408	-13.291	-12.187	-15.05	-12.827	-12.626	-12.683	-12.836	-12.147	-13.486	-12
-14.497	-13.638	-16.116	-13.877	-13.282	-14.192	-13.737	-14.057	-12.993	-14.567	-14.176	-14.761	-15.343	-12.417	-14.835	-14.901	-12.008	-13.538	-16.211	-15.207	-15.408	-15.037	-10.834	-13.94	-14.721	-12.813	-14.22	-13.834	-12.921	-13.478	-14.349	-13.805	-12.807	-13.744	-14.533	-12.011	-13.265	-15.417	-15.051	-13.758	-15.524	-13.332	-14.22	-16.465	-13.507	-15.898	-15.006	-15.487	-13.501	-14.859
-2.1942	-2.263	-3.425	-2.8514	-2.613	-2.6402	-3.0349	-1.2105	-2.194	-3.5915	-2.3456	-1.0573	-4.528	-7.4311	-4.0807	-4.9214	-1.7601	-1.3878	-2.9007	-2.2646	-0.79059	-1.61	-1.4725	-1.1159	-1.8172	-5.7245	-2.7947	-2.5215	-3.3574	-3.3588	-1.2938	-2.7752	-2.5383	-3.4785	-2.0688	-2.0045	-1.7208	-1.5017	-3.3528	-2.332	-3.486	-1.4979	-3.9852	-1.4222	-1.9267	-2.9628	1.2539	-1.9586	-1.2317	-0.14397
6.1118	7.6871	7.7001	9.0883	9.1171	7.0045	7.7783	8.9136	8.8083	9.4596	7.1433	8.2879	9.3972	8.7828	8.3573	9.3551	6.6742	8.2859	6.3902	6.4292	6.4533	6.0282	8.4761	6.9172	8.7332	7.1315	8.0579	8.2501	9.2251	6.7542	8.6415	7.6548	6.2712	8.3353	6.5206	7.79	8.626	9.9699	6.4454	9.8323	7.4161	10.997	6.5287	5.8038	8.093	7.9937	8.7323	7.7302	9.7881	7.3015
3.505	0.33414	1.0256	3.104	-0.60604	0.61005	2.2951	2.3052	3.3586	3.5709	1.1049	3.2572	3.3077	1.8641	0.67232	0.88788	2.7378	3.018	1.5515	1.6585	-0.22591	1.6934	0.4528	1.0673	0.58969	1.2858	1.6341	0.93954	3.5295	0.39299	2.5407	3.45	0.90616	0.82491	3.5738	0.98073	4.3387	2.1316	1.3148	1.3575	0.51112	1.5551	1.0585	1.3958	-0.20319	1.996	3.3431	1.2727	0.92131	0.26512
-21.823	-19.134	-18.558	-19.821	-21.239	-21.698	-19.257	-20.796	-19.604	-19.024	-22.03	-23.519	-19.764	-20.746	-20.507	-20.859	-19.557	-18.995	-17.144	-20.256	-20.423	-19.356	-20.332	-18.712	-22.774	-18.842	-21.974	-21.15	-22.234	-22.426	-22.952	-20.647	-19.569	-18.913	-21.203	-20.783	-22.746	-20.564	-19.978	-21.324	-21.457	-19.238	-21.569	-21.51	-22.871	-20.328	-20.757	-21.894	-19.837	-21.329
-3.258	-4.1911	-2.1045	-6.2638	-3.4059	-5.5216	-4.427	-6.5875	-5.4471	-3.8793	-3.0412	-4.2931	-6.4017	-3.7918	-8.0714	-3.3648	-3.9347	-4.8038	-4.3526	-6.1727	-6.3651	-4.8424	-8.1457	-4.0421	-6.031	-4.4086	-4.0895	-2.8032	-4.1289	-5.5928	-4.1363	-6.9009	-4.4301	-5.3742	-5.3164	-4.0636	-3.7252	-4.9926	-5.1722	-4.7435	-3.5358	-5.6422	-4.7408	-5.3385	-4.1678	-5.6048	-4.2706	-4.8396	-4.1942	-7.1705
-15.732	-12.19	-14.399	-15.106	-12.793	-14.373	-14.248	-15.224	-15.414	-14.538	-16.105	-14.706	-14.085	-14.426	-15.314	-15.416	-13.468	-16.796	-17.697	-14.672	-14.081	-16.455	-14.752	-14.971	-13.61	-16.71	-15.379	-14.094	-12.164	-16.103	-15.956	-16.056	-13.426	-14.555	-13.932	-13.811	-14.388	-13.943	-15.294	-14.081	-15.582	-13.324	-14.992	-15.569	-15.166	-15.109	-11.536	-15.68	-14.67	-14.494
-10.109	-9.5125	-11.162	-13.198	-10.472	-9.983	-8.8325	-13.961	-9.8326	-12.114	-10.504	-7.7645	-12.142	-12.101	-9.4254	-12.826	-9.5609	-12.148	-10.877	-11.97	-11.232	-8.3884	-12.57	-11.23	-9.8888	-9.8272	-10.179	-9.056	-11.985	-9.9942	-10.963	-11.842	-11.305	-12.234	-8.353	-12.076	-11.943	-8.9383	-12.356	-10.249	-9.2977	-11.32	-10.86	-10.511	-11.898	-11.366	-12.156	-10.272	-10.696	-11.734
6.7276	2.6208	3.2291	6.1097	6.4774	4.5013	3.8104	4.1057	3.5415	4.1733	6.9736	3.4373	5.921	3.06	4.8703	5.2067	5.836	3.6771	5.6355	6.127	2.5587	3.6878	4.4193	4.7066	3.0506	5.9933	5.6693	4.7277	4.3681	5.082	5.2239	4.5652	5.3769	4.8011	4.8137	3.4501	2.8147	5.1926	5.2658	5.4153	3.4802	5.8477	5.3909	6.0068	6.0448	7.2743	6.0803	4.3483	3.6365	2.5414
-12.546	-10.875	-9.9568	-9.7352	-10.466	-11.455	-10.364	-10.803	-11.307	-10.826	-10.076	-11.457	-9.8177	-9.7328	-10.099	-10.088	-11.747	-8.0838	-8.829	-9.8448	-7.7184	-10.739	-10.78	-10.597	-9.8454	-9.7402	-9.3621	-12.107	-10.769	-12.113	-10.296	-10.215	-8.4211	-11.251	-9.9737	-9.8333	-11.236	-10.919	-11.623	-11.236	-9.3976	-9.7475	-11.375	-6.8699	-12.088	-10.779	-11.707	-6.9357	-10.806	-8.948
-1.8277	0.90819	2.1851	5.0505	3.8148	0.30039	0.39465	2.2234	0.53502	-0.1317	1.207	2.2595	0.89695	0.80171	1.7564	-0.37179	1.9649	2.3909	3.1671	2.2716	1.7963	3.3215	1.7245	2.4165	2.5672	0.10767	3.8514	1.2371	1.9134	-0.068645	0.83592	2.661	2.9983	-0.49854	-1.1683	-1.1689	3.4118	1.7071	4.1156	2.2667	0.48757	2.1051	1.3594	1.9419	1.4027	2.8008	3.9169	1.2673	2.9852	0.91709
-10.764	-12.248	-11.187	-12.547	-12.194	-12.381	-12.066	-13.974	-11.008	-13.166	-9.5834	-10.841	-11.594	-10.12	-12.741	-12.951	-11.732	-11.889	-11.821	-13.055	-10.422	-11.577	-12.681	-11.336	-9.9393	-10.834	-11.04	-10.636	-13.323	-12.806	-11.634	-9.4097	-11.608	-9.6717	-11.281	-13.485	-12.434	-13.788	-9.8428	-13.236	-10.901	-10.485	-12.714	-10.193	-10.986	-10.923	-10.713	-13.311	-11.583	-11.381
6.1556	4.8061	5.1835	11.132	6.1262	5.1025	6.8842	4.4317	6.8942	7.9916	7.325	7.6796	6.2618	8.1079	5.3844	6.7498	6.4598	7.3239	6.6886	5.6337	5.9411	5.7267	5.3125	7.182	5.6983	4.8087	8.3506	8.1865	8.3181	6.3904	5.6229	7.5286	6.2434	6.5983	8.8513	6.9017	7.686	6.5698	7.647	8.2464	5.0382	9.6285	7.3446	5.6194	6.4323	5.9783	5.0737	7.2829	5.0079	7.7271
-13.6	-14.038	-13.863	-15.583	-13.812	-15.977	-14.827	-16.235	-14.611	-15.373	-14.91	-14.037	-15.256	-13.922	-18.168	-13.816	-16.18	-12.339	-14.83	-15.876	-13.984	-13.612	-13.264	-12.349	-17.37	-14.835	-15.896	-12.186	-14.628	-16.384	-14.609	-16.131	-16.854	-17.365	-16.201	-14.488	-11.928	-13.915	-14.584	-14.426	-14.313	-14.933	-15.213	-15.831	-14.001	-15.981	-13.789	-13.435	-13.91	-13.866
-9.691	-11.731	-11.287	-11.898	-10.248	-10.086	-11.184	-12.221	-12.32	-11.432	-11.429	-11.57	-10.599	-9.5818	-9.8017	-10.559	-10.998	-11.718	-11.098	-9.3903	-9.5499	-11.202	-9.6654	-10.179	-10.707	-10.976	-8.9362	-10.753	-11.538	-11.708	-9.0555	-11.406	-9.8627	-11.264	-11.536	-10.951	-11.447	-11.789	-12.906	-10.792	-9.9734	-10.658	-11.436	-11.079	-11.052	-13.405	-11	-10.163	-11.37	-10.622
-8.8057	-12.026	-10.517	-10.277	-11.923	-11.845	-10.732	-9.1963	-10.033	-10.999	-9.799	-8.7551	-12.858	-11.297	-10.059	-7.3143	-10.505	-11.119	-10.58	-10.374	-12.709	-11.941	-8.8754	-10.605	-11.358	-11.942	-8.7573	-9.5436	-8.2377	-9.8246	-7.4474	-11.541	-11.35	-10.287	-10.879	-12.217	-9.2771	-11.881	-9.6834	-13.311	-11.004	-11.423	-10.613	-11.297	-11.793	-12.417	-10.857	-14.21	-11.768	-11.12
-2.4542	-2.2519	-3.9694	-2.9026	-2.4823	-1.1476	-3.6502	-1.8377	-0.61648	-0.76696	-2.4968	-2.1654	-2.8554	-0.1477	-3.5901	-2.1187	-2.4548	-0.97014	-2.3562	-2.4575	-1.5811	-0.28637	-3.5318	-1.9362	-0.95751	-3.1149	-0.8155	-2.011	-2.9395	-3.5481	-3.1751	-4.4369	-2.2711	-3.5087	-1.2081	-1.7979	-2.9341	-2.4339	-2.7811	-1.3892	-1.1131	-2.7215	-3.4356	-2.3377	-2.6911	-4.4063	-1.8539	-4.7692	-2.8816	-2.916
-5.5419	-2.7376	-5.4363	-5.7665	-5.1188	-7.3789	-5.2072	-3.9629	-7.7433	-5.4658	-4.8228	-5.5592	-4.7904	-4.1936	-4.7811	-5.218	-6.3026	-6.5087	-5.5797	-4.4424	-6.5718	-6.5837	-4.5022	-5.869	-5.8312	-5.1663	-6.7971	-4.8812	-6.7208	-6.1247	-7.3488	-5.0769	-5.0719	-8.0764	-6.3353	-5.9382	-7.3234	-5.4619	-5.0435	-6.5439	-5.482	-6.9383	-5.651	-3.8223	-5.1284	-3.8172	-3.4105	-7.0622	-5.8632	-4.0767
-11.155	-11.471	-12.821	-14.619	-11.859	-12.942	-11.409	-11.567	-13.551	-11.995	-12.508	-9.9271	-14.247	-10.216	-12.861	-12.106	-11.57	-10.889	-12.819	-10.511	-12.262	-10.385	-13.013	-10.042	-11.215	-10.058	-9.9856	-9.7438	-10.5	-11.649	-10.611	-9.4925	-13.185	-10.655	-9.7904	-11.311	-11.984	-9.4386	-12.206	-8.7747	-7.9242	-8.8836	-9.913	-12.485	-10.006	-11.833	-12.861	-8.858	-11.498	-11.154
-5.1379	-7.43	-7.1468	-8.2408	-5.8607	-5.8922	-8.4464	-8.6698	-6.8709	-8.1987	-8.0572	-5.4574	-7.3387	-7.2683	-9.4559	-6.9246	-6.8237	-7.5935	-7.3867	-8.3037	-7.6228	-7.2321	-8.0662	-9.2305	-5.9114	-8.2865	-6.967	-7.1438	-5.899	-5.2428	-5.1894	-7.621	-5.1208	-8.0902	-7.7163	-6.6302	-6.6659	-9.021	-8.2826	-7.4257	-8.1897	-7.9623	-8.6765	-7.0928	-8.2611	-8.5791	-6.3388	-7.1306	-8.3084	-7.2051
-7.048	-3.1904	-3.9504	-4.6442	-3.9802	-3.8525	-4.1468	-2.8797	-3.7714	-3.6674	-2.9875	-3.9211	-5.4658	-2.6515	-4.9398	-3.886	-2.487	-3.7666	-3.6439	-5.218	-3.836	-4.0789	-2.0269	-3.4315	-3.9334	-5.0435	-5.5608	-6.1503	-4.5225	-6.9587	-4.7085	-4.1143	-6.348	-3.7361	-5.5494	-3.7238	-5.1047	-5.6366	-2.7008	-5.4671	-3.9211	-5.6319	-3.9003	-2.0308	-5.1237	-3.3601	-3.3852	-4.1425	-3.3297	-2.8205
-8.0771	-6.5228	-5.7912	-6.5002	-6.8645	-6.6726	-6.7464	-6.0776	-5.2895	-7.8783	-6.3961	-7.3681	-4.4556	-6.6325	-5.6613	-7.6123	-5.1988	-8.6146	-8.7979	-4.5325	-7.1134	-7.595	-7.1069	-6.1889	-5.7837	-7.68	-8.4665	-5.4381	-6.5478	-5.434	-7.3469	-5.5418	-7.6092	-7.3105	-6.3967	-8.6182	-5.3051	-6.7408	-7.8458	-6.5841	-7.6499	-6.8443	-6.1655	-5.6307	-5.3208	-7.0218	-7.4052	-6.4823	-7.8958	-5.8863
6.0648	8.5177	6.5159	6.8658	5.5774	6.1255	5.757	5.2199	6.9196	6.814	6.9286	5.0561	5.1633	7.4666	8.8868	4.1769	6.3135	6.1699	4.4786	5.4527	3.7899	6.3911	5.721	7.2582	6.3856	6.0689	4.0972	4.6632	4.6382	4.8629	5.3611	6.5032	4.2278	6.864	4.5107	6.6053	5.6388	5.1417	2.5286	8.8967	5.396	3.9668	5.4578	5.7434	6.436	4.5807	4.7005	5.8689	7.7692	4.2322
-4.0458	-5.8664	-2.7253	-5.8951	-5.335	-4.8261	-5.1009	-3.1964	-3.4964	-3.1953	-3.2651	-5.4082	-6.0208	-4.4239	-6.6598	-4.3831	-5.999	-6.9032	-3.2465	-3.0342	-3.9888	-4.7658	-6.1348	-3.8241	-4.1546	-4.0688	-4.3927	-4.5065	-4.2005	-1.8428	-4.7759	-3.9056	-5.6641	-5.4981	-6.4309	-4.7386	-4.5093	-4.3	-4.5543	-6.4643	-4.1118	-4.9455	-5.0133	-5.904	-1.7289	-4.5874	-4.619	-6.1438	-4.6048	-5.8624
1.3011	1.16	-0.064664	0.73379	0.35123	1.058	-0.096966	-2.3214	-2.7174	-0.0020947	-1.05	1.0867	-0.76737	0.45339	1.9165	-0.94315	-2.3132	1.1049	1.4767	-0.79696	0.47981	-0.040483	0.88469	-0.38774	-1.0074	1.5229	0.80343	-0.92082	1.3705	-1.069	1.9071	0.22305	1.5419	0.82041	1.8653	-1.1903	-0.84501	1.7549	2.437	-0.94181	-0.15086	1.5054	-0.19807	2.2276	2.3189	0.74696	-0.19827	0.85198	0.3613	0.20073
-1.7587	-3.0792	-1.5623	-2.3298	-3.1696	-3.7473	-3.4028	-0.97626	-2.2122	-3.3734	-3.3021	-5.5101	-5.8061	-2.7938	-4.8509	-3.934	-5.7583	-1.47	-4.0789	-3.2205	-2.0014	-3.1172	-0.94036	-4.5375	-2.8681	-4.8033	-3.6947	-3.4896	-2.2969	-2.1532	-1.7239	-2.8794	-1.825	-3.2291	-5.2341	-1.3035	-1.217	-2.8038	-1.6145	-3.472	-6.2404	-6.1227	-0.029707	-3.6851	-3.5586	-5.8052	-2.0378	-3.4103	-4.9833	-2.7945
4.1786	2.8205	4.6565	4.6646	5.3813	3.2247	4.2662	3.2451	3.5247	5.399	3.4618	5.0333	5.8625	6.8481	5.6056	3.4329	6.2106	3.3291	3.2741	4.8806	3.197	3.8376	5.4308	5.7773	4.6725	2.6759	4.7359	3.813	4.5629	3.4776	3.1622	2.6826	5.2235	4.3192	1.7153	3.277	6.3494	5.0069	2.7857	2.7632	4.4557	2.8798	4.5239	3.1372	3.2828	1.1131	5.2192	5.2207	1.7506	1.2286
4.7747	2.6795	6.7068	5.24	6.3378	3.7008	4.5492	3.5875	5.9569	4.9439	5.7708	4.0048	6.2014	4.5832	5.2228	2.9932	3.7116	3.5099	5.5088	5.0607	4.2723	2.9435	3.7999	4.9719	4.2573	4.7905	2.1859	5.1081	2.3865	7.0212	5.1225	6.1187	4.5585	2.6982	3.2159	3.949	5.0226	4.8704	3.254	6.383	3.0833	4.755	2.4843	3.6199	7.2831	2.9512	4.449	3.1437	5.8059	5.6262
0.49541	-0.62639	-0.88236	-0.18176	1.2432	0.38072	-1.1923	-1.1166	-1.1985	1.4252	-0.76046	-1.1473	-0.58228	0.50869	0.76937	-1.2827	-0.62991	1.3083	0.40631	1.6762	-0.51782	-0.43863	1.2472	-1.4277	0.80222	2.0245	2.0188	0.32665	-1.1984	0.93304	-0.8259	0.36947	1.557	0.44975	2.2325	-0.34525	0.23578	-0.19235	-0.56769	0.90334	-1.9901	0.21416	-0.22599	-0.42519	-3.1706	-1.5804	2.2631	0.25133	0.73684	-0.87704
-3.1702	-4.4102	-0.34004	-3.425	-1.8889	-3.3031	-3.7568	-5.5792	-3.5011	-2.5715	-4.9679	-3.6609	-3.873	-3.6234	-5.0699	-2.0168	-4.145	-2.0513	-2.8051	-0.76082	-3.6502	-3.9775	-3.7835	-5.4892	-2.9382	-1.5086	-3.8102	-2.1546	-3.4356	-4.6667	-4.4384	-4.2957	-2.8893	-3.939	-1.6109	-3.6138	-0.38803	-3.2743	-4.5167	-3.327	-3.4814	-4.2358	-0.53393	-1.0483	-2.52	-2.1391	-5.6083	-4.1759	-3.2676	-4.0926
-1.4112	-0.92547	-0.7353	1.9084	0.88716	0.48681	0.14506	-2.6134	-3.7236	-3.1273	-0.81156	-1.6673	-1.144	-1.6436	-2.3048	-1.6939	-1.053	-2.6418	-3.761	0.99119	-2.8199	-1.6296	-2.7225	-3.1377	-2.2946	-2.303	0.70737	0.64431	-1.1647	-1.3384	-1.1968	-0.54678	0.0051345	-0.4943	-2.0822	-2.1673	-3.4452	-2.6549	-3.1368	-3.433	-0.26661	-1.7967	-1.0904	-2.1029	-1.3829	-3.0061	0.37043	-3.5666	-2.5119	-1.7145
0.13739	1.39	0.37669	3.2316	-0.33456	1.8016	1.6908	-1.1774	1.8435	0.061413	1.2363	1.7145	-0.36212	-1.1352	1.4977	-0.049379	-0.10311	0.24715	0.85829	2.6863	0.19128	-0.43739	-0.94371	0.8059	0.082779	-0.26245	1.0084	-0.58305	0.81401	1.792	0.1276	0.12885	-0.26444	-0.37321	0.75194	3.6517	-0.52162	0.90889	0.70082	0.60693	1.6554	2.4336	0.05906	0.46875	1.0775	0.89007	1.4045	-1.0969	-0.93601	0.48236
-1.7176	-0.52204	0.30396	-1.3208	-3.376	-1.725	-0.27094	0.97981	-1.9067	1.8958	-1.2169	-1.0481	-3.3494	-2.0457	-2.7544	-2.5436	-1.9207	-1.1987	0.37782	-1.6001	-0.56197	-1.8494	-0.66245	-0.46969	-1.4465	-0.15183	-3.1496	-1.8867	-1.8046	-1.0444	-0.7788	0.65898	-0.3773	-1.5775	-0.71193	-2.4422	-0.54476	-0.35747	-1.3085	-3.0162	-1.9098	-4.357	-2.5654	-1.2009	1.2275	-3.0755	-1.0967	-2.7299	-1.244	-1.5318
4.1928	2.3749	2.3942	0.80771	3.3824	2.2767	-0.065499	4.5505	2.6825	3.225	1.9505	1.4586	0.36483	1.4598	1.7447	2.2364	2.5575	1.7545	2.8524	2.1784	0.77769	0.77838	1.0051	2.1698	3.0634	0.80575	2.0809	1.4209	1.2541	1.9733	2.5097	1.8296	2.2501	0.44248	5.3685	3.1468	1.5732	0.50198	0.57634	3.3184	1.1744	2.1766	2.9572	1.7605	3.8947	0.79241	3.7156	-0.19306	-0.7005	1.8615
-6.5927	-3.2917	-3.4249	-7.2085	-6.7527	-4.1299	-3.8389	-5.725	-5.6434	-3.9292	-3.6612	-5.6839	-4.8909	-5.7379	-3.8184	-6.0205	-3.4688	-4.4033	-3.5966	-6.5869	-3.6911	-4.0389	-7.5796	-6.9527	-6.4017	-6.0002	-8.0184	-3.7987	-3.3569	-3.3157	-5.7276	-5.4989	-5.4546	-3.5171	-2.577	-5.9611	-5.5525	-5.6325	-5.8968	-4.8241	-6.0717	-3.6751	-3.8535	-4.117	-4.2719	-6.6309	-4.5647	-2.6614	-5.572	-5.2393
-4.4222	-3.3191	-0.2194	-2.9377	-2.9303	-0.73463	-1.574	-3.9754	-2.1633	-2.0218	-1.9884	-3.7861	-2.0686	-2.6912	-2.2203	-0.58832	-1.1577	-3.8335	-2.9908	-1.3301	-2.1381	-3.617	-5.36	-1.8422	-3.2247	-1.2504	-2.9462	-2.9992	-0.87872	-2.7373	-3.9851	-3.2737	-2.3113	-2.6174	-2.0041	-3.0215	-4.038	-1.8148	-1.8328	-3.2935	-1.4764	-4.0838	-1.1926	-3.3984	-3.3642	-4.3725	-2.3075	-2.5366	-1.2531	-2.468
2.5048	4.1108	2.3635	4.5794	2.8134	4.9855	5.5722	2.3389	2.9264	2.0568	2.8277	5.037	6.3476	3.2164	3.6781	2.5287	1.9459	2.4146	2.2113	3.4549	4.0782	3.9955	4.5324	0.2505	1.806	2.5379	1.5128	4.4454	1.3988	2.2613	2.6799	3.2276	1.5964	4.7678	1.4424	4.4699	2.0587	0.26859	2.2625	2.952	1.8641	4.1912	4.2008	5.7225	3.1252	2.5068	2.4861	4.2227	2.8306	3.7237
2.4789	-0.65952	0.34841	2.3276	0.8375	0.9114	0.43649	0.48284	0.69886	1.8236	-1.7124	3.7561	2.4296	1.5409	0.56957	2.4246	-0.14208	1.9912	2.896	0.53286	-1.0588	2.3672	1.6932	1.5727	2.31	1.968	1.9636	0.12116	3.5811	4.8128	2.9951	3.6463	2.5668	2.0514	2.2464	3.3003	1.1684	2.3091	1.2393	1.9358	-1.186	0.34173	3.6097	1.9866	1.189	3.5191	2.5823	1.8161	3.4311	1.0616
0.30645	2.5014	0.91219	0.85207	-0.86399	0.83323	1.1647	0.75058	0.13274	1.2134	-1.0385	0.049871	1.6129	0.056269	0.30152	2.8472	0.38856	-0.99721	-0.12526	-2.9742	1.2292	1.7231	-1.7198	-0.27334	1.8648	2.0225	-0.64127	1.2382	1.5955	0.81452	0.90727	2.6898	0.4393	-1.0469	-0.28067	1.0053	1.2853	-1.1099	1.0081	2.0063	0.20067	0.59222	1.4769	1.1043	-2.4689	-1.6457	2.0155	0.27372	1.8397	1.4148
-7.922	-9.377	-10.121	-10.588	-10.45	-10.606	-11.86	-8.089	-12.559	-8.2051	-9.7431	-11.744	-10.205	-10.167	-11.447	-10.31	-12.44	-9.7073	-10.884	-11.421	-11.379	-10.308	-12.413	-10.41	-9.6502	-11.794	-10.234	-10.74	-9.1906	-9.351	-10.121	-12.808	-12.099	-11.549	-10.242	-10.807	-9.8691	-7.6916	-10.331	-10.481	-10.506	-9.655	-10.627	-9.907	-12.011	-9.1768	-9.556	-8.6435	-8.7175	-10.589
-1.2686	0.090223	-0.83162	-1.0475	1.4277	2.0629	-1.3957	1.5182	-1.1995	1.2053	2.4259	0.96736	-0.88567	0.38653	-1.3173	-0.60421	0.6712	0.73431	2.1906	-0.57349	0.87383	0.78121	0.97242	1.3603	-1.2332	0.83241	0.1134	-0.35942	-0.16893	-0.97268	-0.78049	2.0931	-0.87341	1.978	0.12913	2.6176	0.013188	1.0704	-0.64355	1.1513	0.049716	0.045047	-0.62728	2.8644	1.133	2.4819	2.9517	-1.4625	1.0476	-0.60205
-21.222	-21.594	-18.124	-21.351	-22.724	-21.085	-21.602	-22.924	-23.003	-23.933	-21.27	-18.597	-20.132	-18.212	-21.695	-21.175	-21.822	-22.713	-18.69	-22.047	-21.464	-21.691	-21.677	-20.565	-19.106	-23.93	-19.565	-21.345	-18.589	-21.971	-21.447	-22.068	-20.374	-19.523	-19.347	-18.839	-19.937	-20.817	-20.58	-19.9	-19.74	-20.983	-17.922	-21.485	-18.654	-20.464	-20.209	-22.753	-22.21	-22.053
-12.502	-13.826	-15.204	-15.652	-16.017	-13.971	-15.405	-14.75	-16.36	-14.462	-14.122	-13.603	-14.831	-13.657	-15.228	-14.012	-14.469	-15.449	-14.176	-16.015	-16.348	-15.455	-12.986	-16.068	-12.027	-12.335	-13.884	-14.6	-16.364	-13.125	-15.854	-14.837	-13.739	-15.961	-12.843	-14.934	-17.329	-16.214	-13.704	-12.09	-15.568	-15.497	-15.541	-14.501	-15.691	-15.762	-13.638	-15.606	-13.14	-15.522
8.092	6.7702	6.6207	4.538	8.7573	5.3828	6.2372	6.524	9.1489	6.6088	6.5957	6.397	6.7761	6.6219	4.2565	8.037	6.4193	6.2622	7.3146	6.6887	6.2177	6.7203	7.888	6.9612	5.8592	8.8138	6.4875	6.0776	8.3147	7.9324	6.6657	5.165	7.0727	7.3413	5.4077	8.4551	7.5694	7.3166	7.7562	6.5186	7.9227	7.349	6.3527	6.6901	5.8674	6.9969	7.1727	7.9107	10.827	8.7623
10.158	8.2814	9.2761	8.0401	9.1895	10.449	10.339	8.3468	8.3765	7.3032	9.1196	6.6932	8.5759	9.3888	8.4381	10.704	7.7333	9.4469	7.5532	10.36	6.8858	8.3198	9.9948	8.8989	9.7141	7.5852	7.9609	8.3658	9.2622	8.3298	7.8401	10.108	7.9774	9.1823	10.188	11.521	8.9154	7.9229	9.6121	9.7656	11.251	8.863	8.7137	8.4876	8.5287	8.7638	9.3727	9.7981	8.7363	9.7481
0.56781	-0.42498	-1.0308	-1.5133	1.8041	1.8107	2.0597	-0.93961	1.8276	-0.62116	0.67017	0.043323	-2.2492	-0.91631	1.6991	-0.050095	1.3809	-0.65832	0.42198	-0.57812	0.27562	-1.8168	0.66925	2.2334	1.9349	1.4405	0.49277	-0.0040261	1.0119	2.6504	-2.1403	-1.0396	-2.7396	-0.45449	1.3097	1.9218	1.0351	1.7574	-2.9311	-1.5765	0.36088	-1.2317	1.3342	0.39204	-0.35784	-1.6003	1.2266	1.6716	-0.052957	-2.374
-5.5006	-3.2136	-2.2075	-1.883	-5.1601	-6.8641	-3.3809	-3.7109	-3.2588	-5.2109	-5.1581	-5.3267	-3.1049	-2.275	-4.0033	-5.2964	-3.5655	-6.285	-4.111	-4.3471	-2.7437	-4.9671	-6.3678	-4.9607	-5.2614	-4.0481	-4.6327	-4.1125	-5.8815	-6.9666	-5.4671	-3.9176	-6.1276	-5.4549	-3.8302	-6.3763	-5.0654	-5.7808	-5.3097	-5.279	-4.8098	-5.9528	-6.5327	-3.8974	-5.2042	-7.1377	-7.439	-2.6734	-5.3569	-5.0974
-10.585	-11.167	-12.702	-13.125	-11.327	-10.195	-10.67	-10.656	-9.2881	-11.935	-12.339	-11.382	-11.444	-12.013	-11.714	-11.919	-10.748	-13.853	-10.509	-10.648	-12.14	-11.894	-13.087	-14.093	-13.631	-11.302	-13.15	-13.35	-10.895	-14.184	-11.86	-12.192	-10.357	-11.251	-10.151	-10.298	-12.707	-12.186	-13.513	-10.386	-12.046	-12.617	-11.75	-11.753	-12.738	-12.594	-11.883	-10.233	-11.403	-12.133
-2.0502	-0.4351	-0.59075	-0.07175	2.1556	1.2907	-1.5119	-1.1911	-1.9126	0.92929	-1.2201	-1.2675	-4.7548	1.0201	0.11031	-0.96188	-0.58818	0.20992	-1.001	-2.7108	-0.46205	0.13478	1.5701	-0.73828	1.5905	0.56991	-0.80039	1.5952	1.4702	-0.16641	-1.6641	-0.29124	-0.31693	0.88491	-0.15747	2.919	-1.205	2.7434	2.29	-0.64407	-1.6611	0.70247	-0.5716	-2.3697	-1.5658	-0.55275	-0.34245	-0.89907	-2.2963	-0.088681
-7.2926	-9.0613	-8.8355	-9.5834	-7.1777	-10.09	-7.4873	-6.63	-10.468	-9.7272	-9.3396	-7.5025	-10.726	-7.8138	-7.7547	-6.7183	-8.8496	-7.4463	-8.2285	-8.4261	-7.5287	-12.36	-7.1701	-9.3656	-8.571	-7.9171	-10.7	-9.5501	-10.623	-8.049	-8.5508	-9.0221	-7.0843	-10.636	-8.2351	-9.7499	-7.9909	-10.661	-10.564	-9.3075	-7.8841	-11.375	-7.2425	-7.6806	-6.9511	-8.8712	-11.263	-8.4504	-10.217	-9.2692
-9.278	-13.658	-10.822	-12.515	-12.475	-12.22	-11.334	-7.9792	-11.894	-13.01	-11.311	-11.095	-12.324	-9.9013	-9.2928	-12.228	-12.68	-10.617	-11.837	-9.0745	-11.597	-12.311	-11.296	-12.69	-11.608	-11.68	-12.236	-13.696	-10.97	-12.653	-13.111	-10.457	-11.698	-13.432	-11.478	-13.083	-12.344	-10.518	-10.769	-10.884	-11.911	-11.097	-13.427	-13.273	-13.674	-11.54	-8.91	-11.503	-9.475	-12.468
0.39578	2.8728	1.6839	1.1887	0.88807	1.0514	3.2403	2.7769	3.0061	1.2801	1.4695	3.5141	1.2916	2.1075	1.8244	-0.99227	1.4674	0.12157	2.5564	1.5689	1.7566	1.3628	1.9826	3.1989	1.9555	1.9764	2.4985	1.7625	2.0115	1.6502	0.88035	1.3182	2.7383	1.0347	2.0738	0.50776	0.46823	0.60244	0.52879	2.3965	0.86849	1.5974	3.1942	0.3028	2.3792	2.0769	2.3572	0.8597	2.9473	2.1322
2.0577	1.3856	2.5736	4.5881	3.6398	3.7973	2.6687	2.6807	1.4047	2.1424	2.7351	2.507	4.2509	3.0324	3.5561	3.7188	1.4352	4.8184	2.2424	1.8473	1.0509	5.3182	4.626	4.8739	4.0226	2.0552	0.128	4.1727	4.0879	3.1365	3.355	3.5697	1.2684	1.257	2.4091	6.5702	2.4508	2.1948	2.8475	2.5389	2.0342	3.3863	4.2394	4.3918	3.5693	2.3072	3.1433	2.8123	2.9555	2.1124
2.4781	2.8213	0.44478	1.7414	2.25	2.4116	0.12895	1.6078	2.4971	1.5915	2.3898	0.70217	1.7865	-0.058637	2.2431	1.093	0.44891	3.9455	1.7261	0.23113	1.9497	1.4668	2.5795	2.4374	0.32553	2.4189	1.5614	-0.37665	2.1083	0.39004	3.9116	-0.13309	4.4203	-0.45818	1.4553	1.6077	-0.22526	2.4174	2.453	0.64439	1.9544	-0.56149	-1.7247	1.2651	1.9047	1.054	1.989	1.7828	0.71395	3.8221
-12.372	-12.805	-11.623	-13.364	-10.693	-13.871	-9.337	-14.841	-12.81	-10.447	-8.8049	-12.823	-12.986	-9.318	-11.633	-11.064	-11.561	-11.959	-11.656	-11.11	-11.53	-11.979	-11.061	-11.747	-11.981	-12.833	-10.587	-11.418	-11.619	-11.464	-11.597	-10.503	-11.665	-11.785	-13.096	-11.889	-10.834	-13.353	-11.501	-10.516	-11.444	-10.855	-12.605	-14.56	-11.515	-10.453	-12.241	-11.705	-11.984	-12.114
-0.83395	0.75519	-0.90249	-0.31624	0.3379	0.52867	-0.96832	-2.3607	-0.14822	-2.1898	-1.5535	-0.42694	1.3367	-1.7335	-0.99787	-2.771	-1.768	-1.1455	1.2832	0.57621	0.90094	1.1392	-0.10418	-0.11709	-0.6684	-0.42159	-0.92437	-0.26069	-0.28435	0.47453	2.38	1.1176	-1.709	0.62827	0.32254	1.7171	-2.0399	1.3697	-0.2729	-0.34107	-1.5981	0.40747	1.0857	-0.4019	-0.47991	-0.49841	-0.95676	-0.2403	0.48106	0.093267
-8.5189	-10.1	-9.6407	-8.7266	-10.168	-8.0119	-6.9353	-7.702	-10.998	-9.232	-10.08	-8.9695	-7.4783	-11.309	-9.4475	-9.7907	-8.9138	-10.701	-10.686	-10.264	-12.802	-11.122	-7.7332	-10.55	-9.7176	-9.3995	-10.399	-7.9911	-10.911	-7.9999	-9.8573	-8.5279	-7.6922	-7.9207	-9.5572	-7.3778	-10.757	-9.6098	-9.2327	-10.746	-10.595	-10.134	-11.44	-10.183	-9.8058	-9.5431	-9.6684	-8.292	-7.8573	-10.385
0.48159	0.43653	-0.53762	0.27063	-0.90567	-0.066774	0.52858	2.3393	0.54489	1.8047	-0.075874	0.31856	0.30825	1.6224	-1.4126	0.22979	2.2585	0.65488	0.035419	-0.63779	0.67449	-1.5221	-1.7538	-0.27392	0.25239	0.43359	0.69182	-0.33869	1.5921	-0.10046	-0.85322	1.4329	0.38175	-1.3934	0.68246	0.60784	0.21411	1.4882	0.20422	-0.43832	1.9342	0.54688	0.54001	2.4095	0.71122	-1.7715	0.3415	0.12915	1.7969	1.082
-10.749	-10.683	-10.536	-11.968	-11.219	-10.458	-8.8806	-9.9161	-11.898	-10.005	-11.883	-10.445	-9.8546	-10.704	-11.556	-8.5942	-10.609	-12.082	-12.262	-10.741	-10.053	-10.482	-11.182	-11.725	-12.319	-11.964	-8.6187	-11.156	-11.46	-10.974	-10.166	-11.861	-9.9906	-10.358	-11.577	-8.0823	-10.363	-12.023	-10.523	-9.5727	-11.372	-10.547	-11.441	-11.085	-12.721	-11.47	-8.9723	-11.998	-12.637	-8.5306
-0.31923	-1.8748	0.54932	-0.17657	1.0239	-2.6499	0.16447	-4.335	-1.6348	-1.8637	-2.9981	-4.1545	-3.1958	-1.5927	-1.2101	-1.084	-1.9595	-2.3084	-0.1338	0.12859	-1.4594	-1.548	-2.3468	-0.29806	-1.9886	-1.6862	-1.7973	-2.9186	-4.2148	0.15547	-1.8628	-1.269	-3.6692	-2.3528	-1.7187	-4.1968	-1.4571	0.60923	-2.5046	-2.7461	-1.0492	-3.8742	-1.3905	-3.9272	0.21968	-3.2965	-2.4975	-0.52209	-3.1459	-0.87149
8.4863	8.9576	9.4454	5.4528	8.4865	8.8266	8.0887	11.043	10.507	9.5659	10.472	8.0345	8.6857	9.5093	6.1666	8.4141	8.212	9.2236	7.2012	9.0663	9.0634	9.6311	8.92	8.3878	7.9007	7.7297	8.1913	9.3086	8.7805	7.5479	6.9998	7.3739	10.571	7.2578	10.662	8.5907	7.9925	10.463	8.7844	8.7955	9.6742	8.7766	10.608	7.7403	9.144	10.738	8.8299	8.0188	8.1163	10.163
-3.9875	-3.9199	-2.2658	-2.4986	-4.3087	-5.9359	-2.8048	-4.0468	-5.613	-5.0493	-4.235	-1.5089	-4.563	-2.2106	-2.4905	-1.793	-1.0629	-2.6431	-3.0854	-1.9323	-3.7004	-3.0226	-1.7603	-4.3137	-1.541	-0.98026	-2.0712	-3.105	-1.9731	-4.3125	-2.6349	-1.2596	-2.8773	-3.5069	-4.0559	-2.0795	-2.8061	-3.6189	-2.0035	-1.6783	-1.6209	-2.8494	-2.2669	-3.0959	-3.3816	-3.9051	-1.8941	-6.0064	-2.0431	-3.5793
-5.765	-2.6637	-1.5701	-4.1847	-3.9369	-3.1206	-3.923	-5.0029	-2.2591	-4.1077	-3.0706	-3.7792	-5.6385	-5.0955	-1.5628	-3.1994	-1.6801	-2.9439	-4.4198	-4.5931	-5.8315	-5.5781	-5.3072	-3.3838	-6.2874	-2.7208	-1.1755	-5.7181	-4.187	-2.3852	-4.2447	-3.673	-6.6227	-4.2883	-5.8552	-2.5843	-3.1171	-3.859	-5.149	-3.5657	-5.6787	-4.8647	-2.8377	-5.8039	-2.2156	-2.8055	-3.3233	-1.9962	-1.0965	-3.8733
-3.1259	-6.9517	-4.9529	-5.617	-6.1399	-6.4327	-6.5322	-4.1168	-4.0416	-4.1566	-4.7274	-4.2481	-6.6158	-7.5972	-5.4682	-5.0758	-5.4245	-7.3746	-3.066	-2.7853	-5.3278	-5.0959	-7.5948	-4.5739	-6.5966	-6.3394	-5.3013	-5.8775	-7.0774	-4.1171	-5.7261	-5.0402	-4.5108	-5.2542	-6.1889	-6.7044	-4.0467	-4.5347	-6.6685	-5.0161	-4.3835	-6.7371	-4.1711	-3.8801	-5.9978	-5.121	-6.2969	-5.0475	-6.8366	-2.9361
-0.48079	-0.2437	-0.26898	-0.22553	2.1136	1.7597	3.3548	1.9889	0.33005	2.2135	2.8209	0.64261	2.6242	-0.58355	1.9347	0.78951	0.07138	0.20897	-0.59749	1.923	0.34746	0.9973	1.1522	0.11377	0.67841	0.82871	-0.087407	-0.10065	3.1832	-2.2269	-0.11635	0.6957	2.9067	1.1067	-0.37305	1.3059	0.98015	-1.0618	0.98793	1.9925	2.0493	-2.0426	0.98203	0.86244	2.0187	2.5987	0.67268	-0.80078	0.80686	-0.98498
-2.3949	-0.06767	-1.8716	-1.1928	-0.065281	-1.8902	0.32306	-3.1424	0.00053457	-2.4137	-0.35585	-0.20095	0.17854	-2.8345	-0.93372	-1.2953	-1.563	0.14266	-1.4127	2.3572	1.7225	-3.2371	-0.18392	-0.78185	-2.2197	2.6618	-1.4026	-1.7741	-1.8109	-2.2794	-2.7789	-1.5985	0.25548	1.4443	0.64449	-1.6826	1.7652	-2.8498	0.080359	-1.55	-1.8591	0.61221	-0.030081	-0.12797	-2.7071	-1.9537	-0.036408	-2.3889	-0.46852	0.66873
-0.73872	1.3679	1.3923	-1.6225	-0.86358	-0.068957	0.44722	1.1215	-3.2366	0.62472	-3.2364	-1.2727	-1.8349	-2.5263	-0.97485	-1.2303	-0.18951	-1.8302	0.18921	-2.5325	-1.6437	-2.5716	-0.91818	-0.55925	-1.844	-3.8536	-1.7819	-1.2655	0.70015	-0.8354	-3.4158	-0.54131	-2.2107	-0.71655	-2.47	-0.66624	-0.33007	-2.1098	-0.20978	-1.3539	-1.3075	-1.8065	-1.468	-0.97682	-4.1156	0.40497	-1.1116	-2.7162	-2.0686	-3.0296
0.27044	-1.2145	0.80177	0.81483	1.6622	0.43645	0.17686	1.6568	3.5721	-1.0134	0.61051	1.1245	2.6489	1.6729	0.69881	1.2489	-1.2379	-2.0902	-1.042	-0.42466	0.054898	-0.31229	0.43101	-1.9671	0.79611	-0.17505	-2.8837	-1.0767	0.39885	0.32805	0.65119	-1.3401	-1.3749	0.9425	-1.1938	0.67425	-0.26547	2.7784	1.3049	2.9879	-0.64602	-0.41552	-0.52769	0.78284	-0.60775	1.2056	0.86129	0.72008	-0.19933	0.58178
-3.8555	-1.6073	-1.3586	-4.8322	-1.7358	-4.2863	-3.6161	-1.9863	-3.9721	-3.3588	-2.4118	-0.11544	-5.0254	-1.8789	-3.5095	-0.024902	-4.4551	-2.3735	-0.79577	-2.3338	-0.57508	-2.7837	-0.62141	-1.9969	-1.1228	-2.694	-3.8122	-4.2098	-4.0386	-1.4077	-1.5904	-3.7901	-4.4428	-3.4976	-1.7486	-3.9879	-3.291	-4.0612	-3.3372	-3.5357	-4.1444	-3.6204	-4.437	-4.0036	-2.6943	-2.4121	-4.5348	-2.3728	-2.766	-1.7642
-6.8014	-11.758	-9.0467	-11.73	-10.376	-8.8186	-9.1445	-10.197	-11.457	-10.069	-12.834	-9.9222	-10.871	-9.5679	-13.041	-7.0937	-8.9641	-8.9315	-10.362	-8.8135	-9.5556	-12.383	-8.5349	-10.219	-8.0982	-8.9946	-9.6083	-8.9858	-10.395	-9.2657	-11.09	-7.7814	-10.186	-9.6396	-10.115	-9.562	-11.305	-9.738	-10.203	-10.814	-9.0152	-10.127	-10.088	-10.552	-8.0321	-11.005	-10.689	-11.087	-10.493	-9.0363
-3.1788	-4.1528	-3.6064	-6.2028	-6.8261	-5.8277	-3.2641	-7.6549	-5.056	-2.7474	-4.4418	-3.0259	-5.9435	-5.4812	-5.318	-5.6667	-5.201	-4.9636	-6.0485	-5.3659	-3.4261	-6.8326	-3.4383	-3.695	-5.2944	-5.8647	-3.4633	-6.2192	-3.2167	-4.8641	-4.348	-4.1259	-5.1513	-4.5692	-1.9391	-3.6339	-1.2177	-4.8142	-5.6326	-4.0828	-4.8995	-4.3056	-4.1866	-6.2225	-4.2883	-3.3424	-4.3095	-7.08	-2.7015	-6.4708
8.0988	7.382	9.2381	8.5872	7.8696	8.5396	8.5284	8.741	7.7105	7.5215	10.116	6.656	10.355	7.929	8.0644	9.2093	9.3477	8.4256	9.919	8.5878	8.9117	9.1143	9.3905	7.1221	6.5405	9.0852	6.8473	10.533	8.0666	5.3533	7.6001	7.9039	9.2529	9.8075	9.7549	8.5601	6.0612	8.6012	8.5887	7.595	9.3393	9.3582	7.8313	8.7207	9.7989	8.8906	7.2769	7.9164	7.2613	7.6253
-8.8249	-9.4857	-9.393	-10.124	-10.618	-9.5472	-8.3776	-7.7938	-8.6609	-8.7557	-6.5249	-9.5043	-7.4662	-9.8049	-7.8317	-9.6321	-9.6392	-7.8177	-8.1109	-8.2845	-9.1321	-9.2724	-9.0894	-10.21	-9.2925	-6.5433	-10.124	-8.7045	-8.9557	-8.1413	-8.1669	-8.8205	-7.6096	-7.6134	-8.6136	-7.8849	-10.706	-8.9558	-9.4886	-7.5808	-8.5878	-9.3825	-10.07	-10.255	-9.7814	-9.5012	-8.5558	-8.2667	-6.9609	-8.2727
-5.9397	-5.5399	-1.4162	-3.0739	-4.2442	-4.9609	-4.8219	-0.71974	-3.76	-4.1173	-5.7402	-3.537	-3.9059	-2.8368	-2.8713	-2.4003	-3.5129	-6.3975	-2.678	-2.9701	-3.4522	-2.2826	-6.6084	-2.4668	-2.872	-4.6892	-1.8416	-4.7126	-3.122	-3.7212	-2.721	-5.8398	-0.98213	-4.8084	-3.6146	-3.479	-2.3756	-4.1263	-4.9752	-3.8311	-4.755	-3.9216	-3.2543	-4.4077	-3.4158	-3.0689	-3.281	-2.8319	-4.5246	-1.015
-10.035	-8.3587	-9.4858	-10.767	-9.892	-9.9871	-10.43	-9.4227	-8.3183	-9.1772	-7.538	-7.4806	-9.1745	-9.7421	-9.5785	-9.0731	-10.645	-8.5454	-8.0423	-9.4797	-9.2313	-9.9696	-10.414	-8.8303	-8.1048	-7.6028	-7.1895	-9.8282	-10.506	-7.3762	-10.164	-9.4315	-10.224	-8.9333	-10.68	-9.5539	-10.256	-10.035	-7.1608	-10.154	-9.7246	-8.8425	-6.6751	-11.097	-9.044	-7.188	-10.09	-8.7782	-9.0452	-10.46
-4.7217	-1.7022	-1.699	-2.2357	-1.3397	-2.5344	-1.8358	-2.9083	-2.4927	0.18745	-4.2851	-2.4564	-0.6294	-2.4587	-2.6445	-3.5279	-2.6306	-2.4985	-4.2815	-0.48991	0.015845	-1.1775	-2.0163	-3.4641	-0.94194	-2.6312	2.2677	-2.3098	-2.1163	-4.4718	-1.6758	-0.85434	-2.1388	-1.9085	-3.3666	-1.0336	-3.1785	-2.1226	-2.9653	-3.1095	-2.6962	-2.42	-1.2244	-2.5396	-4.0643	-0.97666	-1.4072	-3.6787	-1.4029	-2.5097
7.6783	9.5647	8.5088	7.2505	6.9617	8.6137	7.5412	7.702	9.1565	8.7038	8.9728	9.6017	8.0777	7.0545	4.714	10.409	8.0651	8.7077	9.5291	5.8529	8.6065	8.3299	8.9794	8.0669	7.1441	8.1964	7.5333	7.9382	9.1473	7.0469	8.4919	7.5995	6.4911	6.4025	7.0424	6.9301	7.471	5.5391	6.1499	8.147	10.641	7.4309	10.731	6.3245	9.8139	6.9687	7.4461	8.0342	6.8648	6.0483
-2.899	-2.7262	-3.3329	-3.3304	-2.2048	-0.79232	-1.4949	-4.2443	-3.1266	-2.6858	-1.2336	-0.89861	-0.68863	-2.8327	-0.83147	-2.4845	-4.1229	-3.644	-2.4326	-1.1354	-1.2995	-1.5444	-1.1527	-4.4181	-3.6525	-4.9872	-3.7473	-2.1649	-1.5316	-4.062	-1.0581	-3.6798	-3.7242	-2.1215	-2.2477	-1.5781	-4.1627	-2.822	-1.0672	-3.2127	-2.4545	-0.90518	-2.4115	0.6019	-1.8776	0.089076	-3.3451	-3.6595	-3.2313	-3.2212
-4.6108	-5.5689	-3.7017	-5.1176	-1.0243	-3.6167	-4.296	-4.627	-3.2771	-4.4893	-4.5735	-3.2179	-2.6706	-4.1746	-4.5494	-2.4048	-2.8533	-4.3054	-4.1649	-0.67248	-3.9978	-5.3794	-3.3898	-7.1439	-1.2644	-5.7395	-2.4575	-3.4551	-3.0977	-4.9757	-5.4803	-4.093	-1.3981	-3.3711	-3.912	-5.0994	-1.7812	-3.7949	-4.1079	-4.1497	-2.5244	-1.1504	-2.7714	-4.4937	-3.3078	-3.1584	-4.4442	-2.2666	-5.449	-3.2142
2.2355	1.0348	2.7766	2.0462	2.5504	2.9042	0.84542	2.9028	4.3241	3.0356	4.298	1.8233	2.7205	2.5994	2.7843	0.35911	2.6679	3.2288	0.8721	-0.6139	2.3099	3.2099	5.6496	0.60635	3.2723	3.6514	1.5067	4.0964	4.3104	4.1237	1.3331	3.7679	1.4994	5.1914	3.3305	2.2371	0.61708	2.3137	2.8254	2.6175	2.6152	4.7029	3.1929	4.197	1.7324	2.424	2.3874	1.0849	3.9137	2.5447
-13.038	-11.132	-12.022	-11.187	-11.372	-12.168	-11.422	-10.922	-11.114	-9.9326	-11.221	-11.47	-9.789	-11.694	-11.752	-11.399	-9.7305	-10.143	-12.897	-12.68	-11.507	-11.186	-11.848	-11.159	-10.024	-11.687	-11.996	-10.506	-11.749	-10.414	-10.807	-11.901	-11.245	-11.19	-11.631	-12.351	-13.24	-11.575	-12.07	-13.869	-12.13	-14.095	-8.5305	-12.192	-13.034	-9.7573	-13.61	-10.513	-12.473	-11.02
-0.15709	-1.182	-0.24505	0.30577	-0.07997	-1.16	-1.6323	1.3694	-0.46276	-0.84478	2.361	-0.99267	0.01331	0.21919	1.7515	1.7974	-1.9826	-2.2955	-2.2657	1.7535	-0.16888	-0.63674	0.10248	-0.66479	-1.0141	-0.55115	-0.42696	1.6089	2.0171	1.2398	-0.59426	1.3528	-1.0127	0.80421	1.6204	-0.44046	0.023196	-0.40503	-1.9445	-0.13328	-0.27551	1.513	-0.81084	-2.0735	-1.9543	2.0746	-0.33982	-0.2212	0.49343	0.094196
3.3792	1.3801	3.1965	2.8074	3.3592	2.6148	4.1702	2.8991	3.2171	4.1236	3.6075	0.98911	0.2228	3.2609	4.2807	4.0205	2.2427	-0.025714	2.0762	1.8796	0.32775	1.9488	2.3953	2.4636	3.8133	3.1103	3.318	2.8291	4.5047	0.11875	4.0001	0.42612	0.57912	3.2295	4.2858	1.615	4.7891	3.1013	3.447	4.4143	2.5232	2.1102	1.5425	2.1765	2.5396	4.0373	1.9979	1.2049	1.8881	1.5191
-2.3053	-1.5734	-2.698	-1.6995	-4.2847	-3.4238	-3.3797	-1.9129	-1.631	-2.3162	-2.6498	-3.158	-1.5014	-2.1351	-2.0355	-4.3702	-1.9562	-2.3978	-4.1462	-3.2591	-0.81749	-2.0921	-3.5075	-1.4887	-1.8648	-3.1213	-2.3685	-4.2498	-2.8424	-4.9007	-1.7487	-0.67286	-3.7349	-4.1907	-1.686	-2.8448	-0.53761	-3.6976	-2.3474	-4.2807	-3.6652	-4.7214	-3.127	-3.6196	-3.1927	-3.1093	-3.0882	-4.2894	-1.038	-2.3634
-5.8619	-6.0302	-7.849	-7.6528	-4.3866	-4.61	-7.7802	-4.7518	-6.2241	-6.2486	-5.7509	-6.5837	-5.4523	-6.6559	-5.3576	-8.2606	-6.2736	-7.8577	-7.6617	-5.8062	-5.393	-6.6473	-5.5766	-6.6411	-8.8034	-4.7967	-6.2156	-5.1756	-7.0717	-6.6764	-4.6047	-7.9961	-3.7925	-2.2216	-5.5376	-6.5919	-8.959	-7.7636	-4.8736	-6.2648	-7.9783	-6.6544	-8.3775	-2.484	-8.6535	-6.8378	-5.0632	-5.2805	-6.0021	-8.1351
-9.752	-9.3282	-12.422	-9.7468	-10.732	-10.022	-9.3578	-10.674	-11.213	-11.645	-9.6439	-11.554	-8.9609	-9.9349	-10.523	-8.2478	-9.6842	-12.441	-10.102	-10.749	-9.2837	-11.942	-10.539	-10.233	-10.883	-12.268	-11.25	-10.014	-10.849	-10.975	-11.345	-9.8385	-11.197	-12.652	-10.948	-8.0495	-11.033	-11.103	-10.88	-10.368	-12.723	-9.5768	-8.4461	-9.9046	-10.879	-9.6184	-11.241	-8.7531	-9.1939	-10.171
-3.2014	-3.9447	-5.185	-7.3106	-7.7475	-6.5457	-4.7238	-4.4221	-5.8773	-5.1515	-2.8555	-4.4956	-4.1604	-5.313	-7.9654	-5.431	-6.5899	-5.7441	-4.9016	-5.6513	-5.0537	-7.2835	-7.4064	-6.4813	-7.6549	-4.1091	-4.0605	-4.558	-5.9875	-7.0694	-5.6265	-6.698	-5.3639	-5.1631	-6.8729	-5.4818	-6.5125	-5.2645	-7.0772	-5.3644	-3.4004	-5.3211	-3.6443	-7.1657	-6.7449	-4.0698	-4.4318	-7.2354	-6.1624	-5.8247
7.5101	8.5961	6.207	6.5351	6.8796	6.3592	4.7664	8.1527	8.0871	7.3605	6.2669	10.077	8.049	8.1964	8.3428	7.1777	6.6158	9.3091	7.3167	7.7483	7.0878	7.5499	5.2965	9.256	8.1434	6.8068	7.5477	8.1245	9.2648	8.1944	9.0472	9.3677	7.6404	8.2275	9.0443	7.5717	6.5159	8.1358	7.307	8.6748	8.4828	6.7683	9.4643	7.5165	7.3335	9.573	9.6665	10.172	7.2826	8.9748
1.749	1.7525	0.58675	0.84659	1.9551	-0.3776	1.6666	2.1847	1.9886	0.56995	2.3832	1.335	3.5825	1.0479	2.0877	1.42	0.42101	0.10331	-0.78383	4.3815	-0.51943	5.0906	-0.69538	0.87218	0.22843	1.9511	0.42382	3.3544	1.16	0.73255	-0.14999	1.9246	0.90554	-0.37627	3.5244	1.5858	-0.61509	-0.22144	0.42531	-1.1457	2.9844	1.0885	0.21718	1.5286	1.8616	0.74142	1.632	0.66124	0.89249	-0.16542
-5.6484	-3.2252	-4.2895	-6.6461	-5.2817	-7.2038	-5.0658	-4.402	-7.1098	-3.6964	-4.2994	-6.2936	-9.5171	-6.0443	-5.503	-6.4365	-4.7087	-4.3993	-5.6772	-8.109	-8.9946	-5.9818	-5.6033	-5.35	-5.1771	-4.374	-3.8847	-5.3472	-4.1456	-4.0375	-3.6687	-7.65	-5.7184	-6.4198	-4.53	-5.9997	-6.1361	-2.8635	-6.167	-4.8292	-6.8624	-4.5928	-4.9174	-7.4795	-6.8037	-3.8596	-3.8843	-8.6134	-6.5617	-6.6034
3.8835	2.4593	-0.20532	2.5355	0.8233	1.8002	3.4522	3.9882	1.1862	1.9597	2.5293	1.2109	1.7172	2.7848	4.1419	0.090246	3.7825	3.2203	2.9562	0.70518	-0.16413	3.9196	2.7434	2.0829	2.234	2.3961	2.876	4.6256	1.8024	3.7635	4.7286	-0.61375	0.13912	4.7344	2.5477	3.2574	1.8709	1.9596	2.0224	0.011053	2.2891	3.3378	3.4097	1.5904	3.1179	2.4553	1.4733	1.9441	2.3016	1.3316
8.7296	8.7761	7.5252	10.244	9.3789	10.405	9.8484	8.5474	9.9191	9.3341	10.452	10.795	10.347	9.9801	12.321	10.581	9.2444	9.6541	11.453	9.458	9.9917	10.272	10.817	9.7632	10.07	8.4094	8.3489	7.9679	10.732	10.205	10.124	10.809	8.9735	8.9458	6.839	9.5679	7.448	9.501	8.5378	10.205	8.718	7.0565	10.716	10.921	10.007	10.72	10.975	7.9071	11.057	8.1043
-22.143	-24.369	-22.811	-22.355	-22.463	-21.737	-23.06	-20.874	-22.521	-22.262	-22.179	-22.198	-21.221	-20.832	-20.573	-23.063	-24.52	-22.034	-24.095	-22.976	-24.924	-23.184	-22.195	-24.68	-22.472	-21.135	-22.557	-23.317	-22.732	-22.504	-20.016	-21.601	-21.905	-24.044	-21.873	-21.877	-20.977	-21.286	-23.415	-22.73	-22.409	-21.449	-24.861	-20.852	-24.665	-22.267	-20.586	-21.707	-19.798	-24.094
7.9005	9.049	10.874	12.46	8.5865	8.8582	7.6654	8.0088	9.0422	7.7456	9.6944	9.2741	9.0151	9.272	8.8673	10.293	10.106	10.377	10.871	11.086	8.4927	9.1729	9.6097	11.908	10.091	9.7543	10.217	10.36	11.006	10.67	9.2964	10.998	7.9913	10.62	8.5818	11.152	8.8449	9.1632	9.1736	9.2648	9.9493	10.096	9.4794	10.158	12.207	9.5686	9.3578	9.588	10.897	11.365
1.3585	0.55645	0.52388	-0.39013	-3.124	1.2442	0.90965	-2.6185	-0.13243	0.55728	0.29048	0.12254	2.1167	-0.12288	0.0029147	-1.5955	0.3202	-1.6429	2.5133	0.46982	1.5637	1.3122	-0.25288	1.1723	0.88424	0.96688	-0.072081	1.481	0.54337	-1.3142	-1.014	-0.78363	0.15153	1.0334	0.37698	0.60176	-0.48509	-1.2185	0.21564	-2.6325	3.1552	-0.3569	0.43604	-0.42495	0.14611	0.49229	-0.23499	0.45119	-2.4222	1.0446
-2.7392	-5.2978	-3.8344	-4.0628	-1.9551	-3.0032	-1.5911	-5.9806	-7.2857	-5.1796	-2.9719	-4.0202	-4.9911	-3.2381	-4.3301	-5.3635	-2.638	-4.4673	-1.1878	-2.5997	-5.2321	-2.609	-1.677	-6.2195	-5.1014	-2.6281	-4.5149	-3.1945	-2.0611	-4.7238	-5.662	-2.6094	-3.163	-3.7703	-5.1774	-1.3183	-2.8924	-4.234	-2.8853	-3.5651	-0.39479	-3.8018	-4.3179	-3.7618	-5.1481	-1.0713	-3.8723	-5.6871	-3.8737	-2.7695
-12.466	-13.519	-13.177	-13.35	-14.1	-13.031	-13.047	-14.465	-11.661	-15.24	-12.599	-12.26	-14.067	-12.226	-12.245	-13.467	-11.783	-13.095	-13.13	-13.682	-10.634	-15.304	-12.784	-12.694	-14.374	-12.854	-14.433	-10.329	-12.404	-12.161	-11.474	-12.541	-10.461	-12.52	-15.296	-14.705	-12.434	-11.285	-12.744	-13.039	-12.23	-11.846	-12.71	-13.681	-11.004	-11.916	-13.465	-13.421	-12.765	-12.393
-21.429	-21.358	-21.031	-19.471	-19.207	-18.774	-20.444	-19.336	-19.916	-21.578	-21.596	-21.927	-21.51	-21.347	-21.273	-21.387	-22.432	-20.802	-21.639	-20.952	-22.033	-20.852	-20.518	-19.886	-21.106	-20.686	-21.025	-21.17	-21.195	-21.286	-20.603	-21.091	-18.96	-21.765	-23.025	-22.441	-19.643	-21.795	-18.402	-20.996	-19.928	-19.89	-19.857	-20.01	-22.66	-22.11	-20.088	-20.284	-18.192	-22.1
0.42261	-0.062762	-0.70743	-1.0254	-0.80881	-0.015583	1.249	0.74225	0.64964	0.098591	-0.64501	1.2217	1.2203	-0.11638	0.47649	0.8831	-2.4751	1.1411	-1.6385	-2.089	-1.3557	-1.4407	-1.7872	1.1625	1.3919	1.8071	-0.8293	-0.10797	-1.7941	-2.5616	-1.0729	0.44647	-1.5739	-0.59323	-0.97457	-0.94636	-1.5488	0.22042	-1.1101	0.86767	0.56144	-1.407	-1.3522	-1.9441	2.266	-1.0931	-0.58811	1.1948	0.37228	1.0642
-2.487	1.2639	0.05694	2.7452	0.30375	0.49784	3.2521	1.7839	0.73806	-1.1835	2.7138	2.5019	0.91715	2.5013	1.509	1.1865	2.3172	1.265	0.68094	1.8207	1.1413	1.9646	0.8735	-0.41864	0.53825	0.59022	2.5324	1.9271	2.5476	1.2672	1.9915	2.8801	0.3546	1.1991	4.5849	0.4737	0.4419	1.8217	3.5619	1.5233	2.9459	3.0095	0.70796	4.4073	3.3111	0.61126	1.1855	2.6347	2.2282	-0.32509
-15.636	-13.227	-13.283	-15.423	-12.65	-13.434	-14.978	-13.299	-15.372	-14.557	-15.362	-14.393	-14.514	-13.345	-13.405	-15.122	-12.811	-14.513	-14.265	-13.025	-12.96	-13.799	-12.814	-15.183	-12.573	-13.799	-14.073	-13.698	-11.333	-14.913	-13.625	-13.203	-12.828	-15.314	-14.36	-10.409	-14.718	-13.872	-13.647	-15.581	-14.704	-14.135	-14.971	-13.606	-13.367	-12.999	-15.225	-13.08	-13.38	-13.212
-22.354	-18.094	-20.569	-21.868	-23.426	-22.836	-17.553	-22.448	-20.376	-24.862	-20.589	-20.085	-23.522	-23.294	-23.26	-21.491	-22.428	-19.878	-20.879	-22.26	-20.678	-22.126	-22.547	-23.437	-22.825	-20.366	-19.533	-23.994	-21.54	-22.403	-23.269	-23.319	-23.085	-23.452	-21.826	-22.104	-23.075	-22.735	-23.218	-20.298	-23.544	-21.035	-24.056	-20.764	-22.034	-22.276	-20.419	-24.185	-21.487	-23.816
-12.029	-15.587	-13.129	-11.966	-11.657	-12.039	-12.222	-15.441	-12.273	-11.99	-11.003	-12.528	-13.97	-14.041	-11.33	-11.47	-12.189	-13.049	-11.447	-15.085	-13.483	-11.487	-13.586	-12.03	-16.444	-10.052	-13.171	-14.094	-12.327	-13.243	-12.47	-12.193	-16.532	-13.263	-12.119	-10.54	-13.53	-12.771	-12.754	-11.474	-11.05	-14.182	-11.677	-10.707	-12.78	-12.249	-13.982	-13.321	-13.458	-11.359
-0.061619	-0.14503	-2.2685	1.3029	-0.3486	1.383	-1.3126	-0.089862	-1.2374	-1.1803	1.0424	0.13758	-0.90948	-1.3549	-1.106	-0.85905	0.55514	-0.60726	-1.4062	-1.8482	-1.2114	-0.70307	-0.6553	-1.4772	0.44166	-0.68021	3.5853	0.62506	0.99518	0.59479	-0.54155	2.3845	0.038562	1.7538	-0.22322	-2.1072	1.249	0.88039	0.33121	0.46731	-2.0959	-0.49097	-0.32786	-2.3879	0.85194	-0.032828	0.59124	1.0268	2.4399	-0.31601
-9.541	-9.0551	-10.064	-8.5733	-9.3784	-8.9555	-8.5188	-8.1952	-7.4385	-9.6849	-10.123	-10.757	-8.5615	-7.9974	-10.112	-10.857	-7.6584	-10.24	-9.786	-8.6489	-10.508	-8.7532	-9.2274	-7.4953	-11.456	-8.1091	-8.7956	-9.3942	-9.6454	-7.8742	-10.771	-9.1511	-7.6587	-9.8375	-6.9754	-8.8098	-9.6251	-8.3282	-9.1687	-8.7428	-8.7363	-8.4981	-7.3406	-8.9052	-9.1907	-9.3295	-10.309	-4.9429	-7.3901	-8.6307
4.7361	5.1196	3.6514	5.0198	3.1713	2.7723	3.2114	3.903	4.1269	2.2259	5.8611	2.8885	5.0415	3.2596	4.8575	2.1929	5.7588	3.8501	4.7435	5.3985	5.7341	4.2378	6.774	5.648	4.2951	3.667	5.5178	5.1649	2.8072	6.5546	3.1268	3.0247	5.6936	3.9863	3.4207	4.3578	3.7092	3.9803	4.6945	7.1977	4.2483	3.1421	2.2791	4.5878	4.0543	4.3114	2.9819	4.3673	3.8973	4.1895
-3.1495	-4.2764	-6.279	-2.8753	-3.8535	-4.6927	-3.044	-4.2216	-3.0953	-4.958	-2.3048	-5.1314	-4.4489	-1.9876	-3.1669	-1.5297	-3.7491	-3.4725	-4.7721	-6.368	-2.1873	-3.7157	-2.1368	-3.1918	-5.0413	-3.4039	-2.873	-2.489	-4.9462	-0.21966	-3.4754	-2.8652	-6.595	-1.5832	-3.9891	-2.0903	-3.7324	-3.2024	-3.0919	-4.5362	-1.8841	-3.9369	-2.4564	-4.6906	-3.296	-3.4383	-3.0563	-3.4087	-4.4811	-3.8728
-17.603	-21.338	-22.919	-21.264	-21.279	-19.787	-22.237	-21.275	-22.738	-20.748	-21.995	-21.501	-20.393	-19.638	-19.735	-19.788	-21.514	-20.307	-18.68	-20.916	-19.338	-20.933	-20.999	-22.504	-20.844	-20.128	-21.388	-21.674	-19.495	-20.454	-19.444	-19.436	-21.275	-20.451	-21.41	-21.056	-22.37	-19.861	-22.578	-20.732	-20.961	-22.438	-22.285	-20.84	-20.485	-22.462	-20.824	-22.335	-20.635	-22.885
5.0041	4.7792	5.2225	3.3075	4.7122	5.4723	4.3815	4.8366	2.6363	8.1693	3.9209	6.6082	5.7505	3.8021	2.8694	3.9164	4.8145	6.548	3.0059	3.8869	4.1203	7.3005	3.4346	2.2043	3.3544	6.7334	5.5214	3.6248	5.4059	5.9488	4.7859	5.8654	3.9118	4.8608	4.9852	3.4616	5.3671	6.6927	4.2529	2.489	3.9179	4.4528	4.3658	4.5148	3.8714	5.747	5.631	6.7662	3.8784	3.3944
-7.4576	-10.032	-9.1911	-7.2268	-7.2521	-6.7429	-12.342	-8.9233	-10.04	-8.0134	-13.321	-9.4249	-8.8526	-10.665	-7.043	-7.8225	-7.0628	-10.697	-10.039	-9.9235	-9.1913	-10.13	-7.4823	-9.2834	-9.3265	-11.435	-9.3754	-10.138	-10.049	-6.1016	-9.3315	-8.7799	-9.816	-6.2046	-10.014	-11.523	-9.3895	-12.09	-9.5265	-9.973	-7.4431	-7.3125	-8.5187	-8.8408	-11.199	-7.848	-6.7428	-7.4447	-9.3854	-9.4673
-6.5215	-7.8355	-9.7787	-5.1502	-6.5167	-6.7574	-8.0876	-6.3108	-9.0221	-8.5274	-8.7035	-7.2026	-7.6136	-7.4102	-6.9238	-7.5788	-6.5983	-5.102	-7.5584	-6.9255	-9.7294	-7.3344	-9.3847	-8.2699	-7.7464	-9.5294	-7.6598	-8.2956	-6.4047	-10.217	-9.7794	-7.2679	-9.0711	-6.8522	-8.0271	-6.6228	-6.1974	-9.1204	-6.2145	-7.5817	-7.076	-9.023	-8.914	-8.5964	-7.2189	-6.716	-8.9201	-6.7313	-8.44	-8.8991
-1.6451	-2.3087	-3.7165	-3.8026	-3.1193	-3.0595	-1.2289	-2.4976	-1.6849	-2.727	-3.3397	-4.5796	-3.3321	-3.4179	-3.7789	-5.1618	-2.9767	-4.9083	-5.3614	-3.7415	-4.262	-2.6896	-1.8816	-2.2736	-1.3345	-3.5239	-2.8822	-2.7631	-1.7926	-1.7672	-2.986	-4.7774	-2.251	-4.7005	-3.7667	-2.6755	-3.3919	-3.0487	-3.6909	-2.9941	-3.8544	-2.7915	-6.0931	-2.931	-3.4917	-1.4813	-4.6913	-2.7351	-2.4292	-3.1672
9.7917	9.9345	12.294	7.3957	9.4501	11.103	11.232	7.4417	9.2051	11.39	6.7576	9.5687	6.0007	6.9706	7.0889	8.9461	7.5842	8.5878	7.3678	8.0937	8.6481	7.5753	8.4183	7.2772	5.5968	7.0116	8.4783	8.795	7.4228	9.1825	9.1097	7.6701	8.281	9.4797	8.7429	9.0673	9.0121	11.155	9.4429	9.4223	10.898	10.118	9.6026	7.3407	7.2498	8.6901	8.9823	10.53	7.3931	7.8911
-1.0591	-3.078	-2.8546	-1.9385	-2.2311	-2.4195	-1.858	-3.5857	-2.8897	-2.1806	-1.8135	-4.3096	-1.5925	-2.5747	-0.79112	-2.7963	-3.9671	-2.7331	-2.4793	-0.81224	-1.6917	-2.9109	-1.6576	-0.80468	-5.001	-4.8443	-3.2452	-3.4735	-0.56118	-0.60845	-2.9607	-2.3085	-3.711	-4.4635	-2.6163	-3.5231	-3.3995	-1.8434	-3.0628	-3.9221	-0.96011	-1.8045	-2.7435	-2.5582	-2.8139	-2.1606	-1.6455	-2.4486	-0.5188	-2.2796
-2.3619	-1.9357	1.0884	-0.66472	-0.20469	-0.16512	-2.5817	-1.1941	-1.7175	-0.56632	0.95896	-1.1222	-0.35965	-2.2558	-1.3959	-0.51188	-0.47549	-1.5003	-0.47865	0.025915	-1.319	-0.093928	-2.1039	1.4376	-1.6245	-0.51091	-0.19302	-0.79664	-4.3357	-1.7422	-1.233	-1.5334	-0.10456	-1.8746	-1.4899	-1.9627	0.19744	-2.3255	-1.0723	-1.8043	-0.31234	0.42957	-1.6479	-5.2067	0.53891	-1.5804	0.13681	-0.58243	1.2852	-3.4895
-8.9677	-8.3589	-8.648	-8.2485	-11.562	-8.1328	-10.842	-7.7832	-8.3166	-8.9191	-9.8207	-8.0394	-7.3368	-9.0428	-9.8502	-9.5296	-10.768	-9.7152	-8.9158	-9.4196	-10.14	-9.9748	-9.1245	-9.2659	-7.3263	-8.9291	-7.8146	-10.72	-8.2529	-9.7006	-9.3319	-5.5707	-8.7323	-10.047	-6.4918	-6.799	-8.0229	-8.6027	-6.3809	-7.3091	-8.3476	-7.0731	-7.3459	-11.174	-7.897	-9.1771	-8.4138	-8.1732	-6.7142	-8.7541
-3.5085	-3.322	-3.7705	-1.1702	-2.7163	-0.69635	-1.9303	-1.9123	-0.21143	-4.0094	-1.0468	-1.4786	-2.3596	-1.1012	-1.293	-2.8557	-2.6248	-3.4646	-2.1376	-0.5968	-2.929	-1.7595	-2.1797	1.2056	-2.8521	-3.346	-2.4788	-1.3097	-2.5144	-2.5788	-3.3953	-0.57311	-3.8697	-3.4281	-3.1584	-2.0067	-3.176	-2.404	-0.27942	-2.2654	-3.2528	-3.261	-1.4275	0.097243	-2.3472	-2.9646	-4.0396	-2.995	-3.1447	-3.5776
-9.6253	-9.7958	-8.7839	-7.9533	-8.9318	-6.8819	-8.362	-7.0915	-8.7002	-8.5779	-6.9123	-8.0706	-9.2964	-9.2616	-7.5864	-8.5669	-11.124	-5.4377	-8.2841	-8.4919	-9.9169	-8.0474	-8.5508	-7.3642	-9.4458	-9.4951	-10.818	-11.819	-8.8306	-9.659	-9.8565	-11.376	-9.5728	-8.3568	-9.1378	-8.2195	-9.9148	-8.0131	-7.7381	-7.629	-8.76	-11.253	-7.9638	-8.6183	-9.0309	-6.7754	-10.063	-8.6531	-9.3329	-10.736
-3.1039	0.3333	-2.009	-3.3098	-0.95322	-2.7811	-1.7866	-1.5433	-2.1886	-2.6402	-3.0383	-2.8033	-1.735	-2.7423	-2.7287	-1.2336	-0.769	-2.6971	-2.2413	-2.1393	-4.7259	-2.216	-0.21896	-2.6866	-1.1637	-1.58	-1.8155	-2.0463	-3.9047	-2.1711	-2.9032	-2.2301	-2.985	-2.6518	-4.0261	0.39191	-2.3197	-2.0739	-2.2391	-1.399	-2.4815	-2.2215	-3.4021	-0.83959	-1.1619	-3.6554	-2.6492	-0.194	-1.8959	-2.6482
-0.98575	-2.7342	-2.3181	-1.1893	-0.52094	-1.7836	-1.224	0.23325	0.026407	-1.1789	-0.92975	-3.1555	-0.27197	-3.1188	-1.7708	-0.72714	-1.8199	-0.94131	-1.5077	-1.5094	-0.69908	0.41874	-1.9265	-0.81956	-1.026	-1.6622	-0.081905	-0.26191	0.37619	-1.4578	-1.6805	-0.50476	-1.4924	-1.0326	-1.1059	-0.92238	-3.1765	-1.7801	-2.3908	-1.2537	-0.95278	-1.4123	-0.68788	-2.1612	1.7894	-2.9001	-1.9643	-3.6347	-3.2339	-1.0098
6.4868	6.8376	5.7229	5.1489	8.4275	9.5419	8.4105	7.0971	5.0321	8.7419	6.7855	8.6383	6.8121	8.2225	5.459	6.8815	8.0599	6.0586	5.0142	6.5097	7.8621	4.6684	5.6396	6.7983	5.4942	7.1993	8.6002	5.8489	6.3524	5.2459	7.9274	4.6786	6.6055	7.0368	7.0199	6.815	7.2252	4.1696	9.2583	5.8213	6.6338	7.1912	6.7187	6.6362	6.6214	5.5991	6.6018	6.7542	7.1832	8.6557
0.15184	-1.1631	0.77271	-0.85743	-0.51715	-1.4424	1.8296	-2.4914	1.8804	-0.5491	0.82047	1.053	-1.7425	2.5856	-0.0040141	-1.3199	-0.5413	0.47389	-1.0004	0.48768	0.30416	2.3069	-0.70266	-0.58681	-0.63543	-0.14318	-0.64511	0.51819	-0.59603	0.21837	1.261	0.14341	2.107	2.6873	-1.9798	1.4562	0.042508	-1.6889	0.9749	-1.984	-1.0589	0.20073	-0.23225	0.61546	-1.0198	-0.84119	-0.77037	-0.96456	-0.5527	1.2861
-21.277	-22.013	-20.127	-21.367	-22.287	-19.261	-20.749	-21.278	-20.711	-21.021	-21.622	-19.885	-21.072	-21.364	-21.828	-20.797	-20.179	-21.769	-20.329	-21.36	-19.206	-20.156	-19.529	-20.125	-21.705	-19.97	-20.534	-21.778	-19.173	-20.174	-21.085	-20.303	-21.948	-21.566	-22.393	-21.085	-20.212	-21.126	-20.176	-23.33	-20.788	-20.235	-20.518	-22.753	-20.363	-17.798	-19.721	-21.101	-19.328	-20.651
-1.3741	-1.4752	-3.1774	-1.0036	0.1862	0.13951	0.59399	-0.8196	1.5187	0.011937	0.067584	0.12384	-1.4423	0.62956	0.14423	0.61831	-0.71527	1.4742	-0.87129	-1.9785	0.19302	-0.86916	-0.15708	-0.26088	0.45504	1.6321	0.29576	-0.62357	0.33362	-0.30354	-0.13726	-1.1678	0.67079	-0.9529	-0.30084	-0.79208	-0.16816	0.73788	-1.0093	0.48469	0.26823	-1.6221	-0.7156	-0.081042	2.5863	-1.523	-0.99301	0.078855	1.1109	-3.6446
-5.0802	-5.7897	-3.758	-2.4149	-5.6848	-8.0342	-4.1444	-6.0709	-6.8779	-2.7461	-4.0795	-5.7724	-5.7853	-5.3027	-4.9835	-4.9211	-5.1428	-5.7328	-7.0169	-4.5456	-4.0161	-2.836	-5.3131	-3.4072	-3.7886	-2.1275	-5.1155	-5.5316	-3.5212	-3.086	-5.8052	-6.5726	-3.6985	-3.9626	-3.4479	-3.8724	-4.4054	-4.9491	-2.8093	-3.9595	-2.8285	-5.5751	-1.5959	-5.4028	-5.2687	-4.2666	-4.188	-5.2913	-3.8445	-3.9719
-3.6944	-4.3306	-4.2404	-3.7466	-5.0293	-5.456	-5.0079	-2.8873	-6.5546	-2.786	-5.1783	-5.7589	-4.1583	-3.9249	-5.3448	-5.7847	-2.2396	-6.9012	-4.8566	-3.9463	-6.5503	-4.7146	-6.8179	-6.0328	-6.4615	-7.0918	-5.8982	-4.8455	-5.3503	-3.8145	-6.6881	-7.2441	-6.9687	-5.0339	-5.7655	-5.1511	-5.2715	-4.8812	-4.3487	-5.3734	-6.8173	-5.1254	-5.6476	-2.9158	-5.0861	-5.5404	-4.3174	-5.7918	-4.4576	-5.7332
-1.5703	-2.4269	-2.791	-4.4289	-1.0675	-4.8214	-4.9965	-6.4076	-5.7208	-3.4867	-4.0209	-3.1762	-2.8426	-5.2173	-4.5268	-7.1825	-4.1224	-4.6613	-8.509	-5.1939	-4.5015	-2.8673	-2.5829	-3.7184	-3.0659	-2.2251	-4.1381	-4.4309	-3.7361	-5.3975	-1.9768	-5.2541	-4.4261	-2.208	-2.9911	-4.1878	-3.9345	-2.8676	-3.8478	-5.553	-6.2781	-2.5473	-2.6604	-4.2427	-5.4922	-5.2833	-4.9931	-4.616	-4.3551	-4.9913
-9.2881	-9.4096	-10.306	-9.6792	-7.7327	-8.4577	-9.5473	-7.6275	-8.5928	-6.5592	-8.0737	-9.0705	-9.5436	-8.6726	-8.718	-7.4822	-7.8167	-6.2289	-10.486	-11.014	-8.7471	-9.3373	-10.248	-7.1411	-8.625	-10.102	-10.575	-9.6793	-6.4863	-9.9483	-8.6502	-8.2203	-11.966	-7.1703	-9.2294	-9.9205	-11.278	-6.2923	-9.9413	-6.7691	-11.698	-8.1465	-8.067	-9.0018	-9.77	-9.6215	-9.1301	-8.4427	-9.2977	-10.87
-12.958	-14.399	-13.064	-16.23	-15.621	-14.337	-14.214	-17.126	-14.654	-14.734	-15.401	-12.939	-15.156	-12.074	-14.386	-12.281	-14.485	-13.019	-13.74	-10.387	-14.587	-14.265	-16.721	-14.499	-13.526	-15.292	-16.425	-14.99	-15.817	-14.376	-14.865	-14.026	-15.672	-15.093	-11.993	-14.915	-14.504	-11.573	-12.927	-14.06	-15.456	-14.853	-14.663	-12.726	-13.932	-14.941	-16.996	-12.445	-12.864	-13.475
2.5225	0.39625	2.3813	-1.4379	-1.567	0.56939	0.64497	-1.9082	-1.7866	0.60586	-1.0673	0.62402	0.026759	0.90796	0.83838	1.1486	0.26487	3.0896	-2.7467	-0.99836	0.23908	0.6332	-2.1385	-0.11855	0.968	0.04269	1.2569	0.48087	-0.35899	2.1278	-0.55796	-0.60117	-1.3394	-0.51683	-0.83753	0.82356	-1.2068	-0.54141	-3.2975	-2.0071	0.32153	0.22744	0.27139	0.43538	2.4006	2.0474	-0.40407	1.4855	-1.6217	2.1043
-0.086247	-2.2617	-1.5689	-0.86012	-1.8542	0.97116	-0.65959	-0.94108	-0.82414	-1.618	-1.6992	0.43101	1.0867	-1.5995	-2.3011	0.07433	-1.9036	0.84335	1.0969	-3.491	-2.1073	0.49099	-1.0933	0.75716	-3.2256	-2.1332	-2.9375	-2.3738	-3.388	-2.1576	-1.697	-1.2412	-0.81463	-0.74625	-3.1613	-1.2958	-1.2579	-1.6273	-1.7653	-2.3064	-2.4618	-0.38202	-2.587	-2.437	1.16	1.5944	-5.0764	-2.7853	-0.81272	-1.6899
-14.068	-14.913	-12.962	-13.205	-12.336	-13.874	-12.876	-13.459	-14.011	-12.059	-10.963	-12.095	-13.564	-14.794	-12.145	-13.614	-12.669	-15.366	-15.661	-13.519	-14.1	-15.454	-15.219	-9.9601	-13.222	-13.52	-14.4	-12.479	-13.57	-12.981	-9.8446	-14.599	-14.099	-12.05	-10.585	-13.592	-11.67	-14.627	-14.014	-13.402	-14.056	-11.838	-11.924	-14.598	-14.094	-14.129	-11.99	-12.14	-12.794	-13.109
-1.6845	0.96369	-2.5977	-0.50623	1.989	-0.56212	-2.1231	-3.3839	1.3404	0.26453	-2.7527	-1.069	-2.7999	1.2462	-1.8605	-2.7018	-2.4677	-4.2551	-1.8604	2.393	-0.55541	-1.3739	-3.8842	-1.0943	-1.4527	-2.6523	-1.4907	0.60944	-0.30097	-0.78454	-2.7726	-3.5965	-1.571	0.95045	-0.79588	-0.072213	-1.3037	0.85705	-2.9396	-0.4307	-4.5665	-0.0052408	-1.1561	-0.76559	-2.751	-0.51276	-2.5188	-2.342	-2.1437	-0.86849
-2.3167	-3.3326	-0.85521	-0.7839	-4.9322	-6.3253	-1.8372	-0.80554	-2.0283	-0.69692	-1.817	-1.6743	-4.6367	-1.4292	-2.5963	-2.5465	-1.3178	-2.9621	-3.3851	-1.7168	-0.52616	-3.0028	-5.378	-2.1721	-2.9468	-1.8785	-2.1273	-2.945	-2.4972	-2.5167	0.46005	-3.0004	-3.4796	0.54513	-3.8725	-3.3983	-0.54689	-1.9531	-3.1774	-3.751	-4.055	-2.995	-2.3512	-1.2579	-0.64196	-3.0498	-3.1137	0.65923	-2.0667	-3.9075
-3.2693	-0.93465	-4.1914	-3.5678	-2.0686	-0.40217	-2.4786	-0.40199	-5.4922	-1.7038	-1.515	-1.8542	-1.902	-2.922	-2.2836	-2.4725	-3.8905	-2.3434	-1.6869	-4.0183	-4.609	-4.7112	-1.804	-1.1076	-1.9895	-3.8402	-2.5023	-5.1831	-0.75578	-2.7911	-1.1293	-2.7332	-0.25092	-0.23153	-1.4659	-2.2558	-2.9049	-5.2242	-2.0665	-3.334	-2.4574	-2.5283	-3.2573	-1.63	-0.83794	-2.3708	-1.805	-2.7795	-1.2274	-1.0141
0.065717	-2.2741	0.72962	-2.5366	-0.57028	-1.1376	0.80141	-3.2075	-0.53833	-2.2129	-2.3141	-3.8059	-0.40491	-1.7769	-1.8501	-1.003	-0.57968	-1.1684	-1.3797	-2.3372	-3.1892	-2.3387	-2.0963	0.34632	0.23805	-1.5798	-1.6129	0.40286	-0.10704	3.1392	-3.1091	-0.65307	-0.24717	-1.7773	0.38255	-2.4661	-2.3176	0.015057	-0.77955	-0.30032	-2.7374	-1.196	-2.7054	-1.7797	-2.7979	-1.8521	-0.97079	-1.8624	-1.643	-1.2823
-1.3328	-2.394	0.18705	-4.2837	-1.7345	-1.8371	-1.665	-0.42562	-1.6798	-2.9274	-2.1218	-1.6006	-0.68153	-1.1929	-1.3274	-3.8354	-3.2778	-2.2773	-0.87047	0.93587	-0.62466	-2.065	-3.214	-2.6395	-1.8965	-3.2214	0.079992	-2.0065	-0.89806	-1.6264	0.43821	-0.6752	-2.9844	-2.8373	-3.4791	-0.75005	-0.45832	-1.8355	-2.0881	-2.0771	-1.1336	-2.5229	-2.0542	-0.22715	-1.7875	-1.2785	-1.7407	-1.0034	-1.0732	-1.1874
-1.872	-1.5786	-1.0931	0.56508	-0.59073	-0.98942	-1.7376	-1.9295	-3.5114	-1.3888	-0.084618	0.010065	-0.52475	-2.6347	-2.264	-1.9984	-0.98696	-1.6763	-1.767	-2.3	-0.95694	0.63469	-1.0969	-2.2685	-2.7202	-1.4415	-1.1167	-1.513	-0.82118	-3.4812	-2.5644	-1.3154	-4.8198	-0.20665	-1.2236	-2.5737	0.0055247	0.30475	-1.4809	0.38065	1.4696	0.099174	-1.8521	1.2531	-1.115	-3.5809	0.52926	-1.4289	-1.4152	-0.91068
-10.054	-10.654	-9.2497	-10.66	-10.065	-10.291	-11.352	-12.028	-7.2458	-9.2051	-8.9813	-10.173	-8.3489	-10.662	-8.8923	-8.6138	-8.5822	-9.8995	-10.074	-8.5172	-10.148	-9.5726	-10.517	-10.625	-9.9395	-10.207	-11.331	-9.1695	-12.356	-12.441	-10.255	-11.376	-11.002	-11.676	-8.2978	-9.7348	-9.6215	-11.014	-9.313	-8.3246	-10.345	-10.3	-10.02	-9.4184	-9.3053	-9.5196	-14.175	-9.0935	-11.162	-8.8455
-3.2529	-3.1529	-0.41563	-2.5572	-1.3076	-2.4594	-3.088	-4.8329	-5.9467	-4.1431	-6.2358	-5.5584	-3.1986	-2.7905	-3.0674	-2.8841	-5.6886	-4.323	-4.2608	-1.7512	-3.1786	-3.2488	-6.5898	-3.5735	-4.6847	-3.4588	-4.2671	-3.913	-3.4625	-2.3565	-6.1812	-1.9762	-3.5547	-2.4116	-2.3423	-3.2865	-1.5567	-4.208	-4.1082	-4.3467	-7.8412	-2.571	-4.8931	-4.3185	-3.3113	-1.3015	-2.7352	-3.2959	-2.1612	-3.6159
-2.5173	-2.5192	-2.9151	-4.1326	-5.622	-2.6844	-3.4146	-5.4195	-1.8331	-5.7824	-2.0807	-5.5593	-4.81	-1.8863	-2.699	-1.5296	-3.6642	-3.8638	-4.1649	-5.2265	-5.1013	-5.6099	-1.4891	-3.0949	-4.2613	-4.0897	-3.614	-6.092	-3.715	-4.1307	-4.2319	-3.4293	-2.4153	-2.929	-4.6269	-3.4549	-5.0091	-2.1546	-3.3729	-5.5568	-3.7888	-2.0635	-2.5193	-5.4987	-3.6603	-2.8178	-5.2345	-4.4856	-1.487	-0.85621
-20.803	-18.116	-22.305	-21.432	-22.363	-20.252	-21.992	-18.649	-18.995	-22.474	-20.577	-21.409	-20.437	-20.12	-21.558	-18.923	-22.635	-20.108	-21.531	-20.477	-19.938	-19.052	-22.099	-19.415	-20.446	-21.37	-18.609	-20.061	-21.685	-21.356	-19.75	-22.848	-23.548	-20.421	-20.475	-23.556	-22.134	-19.22	-19.459	-19.421	-20.977	-22.105	-19.787	-20.474	-18.886	-18.353	-22.463	-21.602	-22.014	-21.063
-13.045	-14.439	-14.895	-11.589	-13.78	-12.973	-13.489	-13.904	-11.404	-13.884	-12.643	-13.459	-12.686	-13.244	-13.819	-12.163	-12.952	-12.787	-11.286	-13.045	-12.72	-11.805	-12.002	-15.058	-12.65	-11.861	-12.635	-13.138	-11.751	-14.655	-11.722	-13.085	-13.407	-13.26	-12.037	-15.654	-14.356	-11.527	-12.187	-13.946	-15.349	-13.629	-14.135	-13.084	-12.678	-13.157	-14.605	-15.568	-17.188	-13.486
-12.832	-11.785	-14.214	-13.158	-14.84	-13.732	-13.059	-13.134	-15.063	-13.6	-11.055	-14.108	-12.574	-15.488	-11.723	-14.327	-14.757	-11.619	-12.698	-13.623	-15.978	-10.96	-13.096	-13.019	-13.933	-11.405	-12.328	-12.922	-15.428	-13.008	-11.032	-11.847	-12.956	-13.536	-12.465	-13.695	-13.689	-16.116	-12.888	-13.564	-13.331	-12.696	-12.006	-14.063	-13.997	-14.466	-13.098	-13.229	-14.056	-13.841
-21.144	-21.194	-22.764	-20.642	-19.095	-23.929	-22.609	-20.373	-21.283	-17.583	-19.889	-23.541	-22.014	-21.571	-20.029	-20.325	-21.464	-21.197	-19.842	-22.693	-20.7	-21.082	-20.129	-20.384	-20.824	-20.693	-20.652	-20.602	-21.4	-18.97	-18.924	-20.852	-23.345	-20.693	-19.115	-20.327	-21.218	-19.615	-22.736	-22.157	-19.58	-20.849	-20.432	-23.414	-20	-22.209	-22.331	-18.643	-20.495	-21.005
-14.39	-15.394	-17.61	-13.634	-12.838	-12.709	-13.31	-14.888	-15.162	-13.417	-13.476	-14.758	-16.325	-13.284	-13.2	-15.861	-13.054	-15.029	-12.491	-15.197	-14.576	-13.431	-14.953	-13.982	-13.366	-12.815	-15.024	-17.948	-12.047	-14.738	-13.596	-15.076	-13.708	-13.319	-12.301	-14.497	-15.135	-14.359	-15.05	-12.769	-14.083	-16.944	-14.296	-16.212	-14.972	-14.503	-12.327	-13.86	-14.431	-14.785
-12.056	-13.699	-13.313	-11.838	-14.413	-13.799	-11.155	-13.582	-12.865	-15.747	-14.453	-15.882	-13.236	-15.821	-12.33	-11.727	-11.65	-12.386	-13.495	-13.664	-14.624	-12.485	-10.855	-13.321	-13.864	-13.608	-12.094	-13.425	-12.919	-13.731	-11.828	-14.076	-11.807	-11.622	-11.282	-14.471	-16.535	-12.152	-13.706	-11.382	-13.705	-13.617	-11.116	-14.622	-11.357	-14.395	-10.323	-13.678	-13.922	-11.909
0.88635	-1.4267	1.886	0.80371	0.70358	-0.34475	1.1915	1.3765	-0.90669	-2.2351	0.34396	3.6561	1.6578	-1.2254	3.631	-0.33546	-0.031701	-2.022	1.1845	-1.6078	0.18684	0.37105	0.014766	0.37468	-2.7522	2.4382	-2.4204	1.7104	0.71666	-0.075796	-0.7473	-0.38202	-0.29424	-0.65809	0.18514	-2.5658	2.1517	2.9709	0.038887	1.9941	1.3635	-1.4109	-1.6574	-1.4219	0.61478	0.10903	0.21892	-2.1339	-1.0705	-2.6868
5.5042	5.9931	5.8788	8.9582	4.8509	7.5267	5.0027	5.4743	5.7789	8.0473	3.9942	6.081	5.0387	6.1296	6.1505	4.7182	3.86	5.2097	4.1596	6.3877	6.3014	5.8307	3.1054	5.9613	3.7503	7.6748	5.0005	7.2111	5.6435	5.6295	5.5461	7.3774	3.1316	5.1448	3.6336	5.7523	7.5802	6.2463	7.4077	5.8902	7.8328	5.5685	9.2616	7.1769	5.6828	6.3637	4.079	3.7875	6.8769	5.9901
-0.50773	-2.2257	-1.9304	0.69838	0.85456	-0.74289	0.11817	1.056	1.7486	1.3848	0.79065	0.9581	-0.58001	-0.6409	0.72911	0.62069	2.1922	-1.2376	-1.6176	2.9811	3.1084	-0.23306	1.819	1.4409	1.5852	1.8372	-1.2864	-0.71451	0.16806	0.50643	-0.93703	-3.1134	0.41289	0.57923	-1.349	0.076663	-1.6895	-0.82015	1.7642	-1.2583	-0.12507	0.56837	-0.74392	2.9467	2.3411	1.947	1.9847	-2.6557	0.92613	-1.4731
2.6738	4.6165	4.6262	4.0478	2.7299	3.9749	1.6929	5.3748	2.6864	4.452	2.0605	2.0384	1.5561	4.7104	3.3019	4.4282	3.7451	2.6755	3.01	2.4868	2.8478	2.7931	3.7459	2.5405	5.4025	3.149	2.9568	2.5993	5.1575	3.0058	1.6885	4.271	4.9624	2.9507	1.6141	4.471	1.9756	2.353	3.6028	4.6604	2.6141	1.9632	5.0512	2.7751	1.9542	3.8465	0.17698	4.5012	1.843	3.4171
-4.0455	-1.7079	-4.8712	-2.1165	-2.0053	-2.8102	-4.4506	-2.6652	-5.4703	-1.3538	-2.2387	-2.3565	-4.0162	-1.1639	-1.6566	-1.9094	-3.362	-4.1264	-4.8937	-2.0986	-4.7331	-2.6943	-3.1143	-2.3271	-2.3499	-5.9414	-2.7966	-4.1452	-4.2392	-1.8824	-4.1455	-1.9052	-3.5199	-1.9774	-1.2315	-3.0476	-3.7154	-1.3061	-2.0776	-3.3091	-2.4953	-4.6066	-5.4702	-3.0729	-2.2897	-4.9954	-4.4891	-2.4278	-4.5411	-1.8956
-1.8902	-0.40117	-0.39896	-1.1095	0.91769	-1.2955	2.8286	0.78654	-0.91192	-0.37065	0.082507	3.5941	-2.9529	-2.3106	1.1357	0.23458	-0.93537	0.42595	-0.33973	-2.848	-1.0812	-0.63399	-1.3611	-0.29984	-0.34899	-0.079041	-0.54926	2.1099	0.79429	0.89458	1.6722	0.44405	0.056444	-1.6606	0.19802	-0.32332	1.1094	1.9632	-0.48946	-2.1464	-0.4617	1.1972	0.76545	1.1505	0.34266	-0.52904	-0.039253	-0.53665	0.80284	-0.74849
-10.122	-9.5033	-7.5151	-9.4262	-9.6884	-7.4738	-8.4905	-9.1463	-8.8856	-8.8381	-7.8649	-5.9381	-10.394	-8.8273	-9.6225	-9.8904	-9.1943	-8.2451	-10.684	-8.9899	-8.6854	-11.661	-9.0608	-10.408	-10.313	-10.678	-7.7415	-7.1372	-8.2437	-11.24	-9.6313	-11.635	-8.446	-12.871	-9.4502	-8.3939	-7.1475	-11.654	-9.5751	-10.561	-7.7268	-9.24	-10.881	-10.079	-6.225	-10.094	-10.132	-8.8704	-11.778	-8.7201
-1.9672	-3.2328	-0.33986	-2.6828	-6.2174	-3.9506	-3.5396	-1.6482	-3.0991	-2.3975	-2.5438	-3.6348	-2.2576	-0.71805	-2.7642	-5.1238	-2.6707	-0.49963	-2.7662	-4.6899	-4.4217	-2.2482	-3.6231	-2.2567	-2.8466	-2.3241	-1.9573	-3.3289	-1.2975	0.48002	-1.832	-2.8448	-3.4389	-0.18866	-4.6078	-3.8269	-2.0932	-2.8541	-3.3171	-2.7556	-4.2845	-1.7431	-2.5079	-1.5421	-1.8978	-1.4773	-1.3886	-0.43583	-2.0989	-1.4587
-0.031221	-1.1034	0.42781	2.6612	-1.0604	-1.6344	0.81258	0.68947	0.26219	-2.504	-1.4197	2.0711	1.1739	0.56829	3.05	1.0326	1.0047	0.68261	-0.57161	1.2314	-0.17859	0.65887	0.44181	-1.7713	0.20588	0.067496	2.7995	-0.1017	1.7359	-0.68291	2.5914	1.4243	-0.18366	-1.6358	0.45658	1.5367	-1.0858	2.9849	0.60176	-1.1588	-1.0043	-1.7902	2.9903	-1.1134	-0.51912	3.4501	1.0366	-0.71642	1.9032	-1.2891
-0.57514	-3.5331	-0.48924	-1.9634	-3.338	-4.3021	-2.3081	-4.7553	-0.97489	-2.8104	-2.7931	-3.3002	-3.3527	-2.4528	-0.94955	-2.7412	-1.7595	-1.2707	-1.8664	-4.7798	-3.0695	-4.3321	-4.4505	-2.2013	-3.5895	-4.162	-5.3517	-3.0053	-2.1152	-1.4893	1.2107	-4.7303	-2.4577	-1.2951	-2.5588	-3.3651	-2.1869	-2.3356	-3.3687	-0.50262	-2.5838	-4.1831	-2.8374	-0.97576	-3.0876	-1.7424	-3.1275	-2.3389	-0.6856	-3.5131
-8.7986	-9.5449	-6.2605	-7.7087	-8.3522	-9.7652	-8.5015	-11.057	-9.3305	-7.9257	-10.718	-9.7738	-8.3596	-10.349	-8.0809	-7.4239	-6.8365	-10.245	-7.2872	-8.2609	-9.836	-9.1961	-8.1757	-9.2185	-8.9638	-8.1903	-9.6638	-10.363	-10.974	-6.8207	-9.2214	-9.2501	-6.2902	-8.8422	-8.5279	-8.4515	-9.5274	-12.889	-10.58	-10.657	-9.8475	-9.4956	-8.5796	-6.1383	-10.032	-6.9988	-10.747	-7.6747	-11.86	-6.9645
-14.01	-14.601	-12.645	-12.652	-13.7	-12.275	-12.85	-13.46	-13.775	-14.446	-12.533	-14.317	-13.628	-15.337	-12.015	-15.044	-13.482	-14.068	-14.136	-14.203	-12.33	-13.166	-11.506	-12.565	-13.368	-10.404	-13.996	-12.78	-13.519	-14.903	-13.197	-13.259	-11.436	-13.43	-13.988	-12.993	-14.25	-11.266	-13.774	-14.246	-13.29	-12.098	-12.233	-12.303	-13.573	-10.115	-13.469	-11.738	-13.077	-11.727
-10.419	-12.133	-11.798	-11.182	-11.681	-11.381	-9.3457	-10.742	-9.4523	-10.651	-10.611	-9.7801	-11.353	-11.687	-11.703	-13.087	-11.34	-12.776	-9.004	-11.278	-10.2	-10.798	-13.858	-12.605	-10.536	-11.557	-11.85	-10.135	-10.403	-11.178	-9.4157	-11.099	-9.9379	-11.593	-11.493	-9.1995	-11.869	-9.7827	-13.694	-11.944	-11.63	-11.099	-10.142	-13.254	-10.93	-10.289	-11.37	-11.601	-10.63	-9.5505
-3.0271	-1.1164	-4.8219	-5.0233	-2.9124	-4.3406	-3.3898	-3.503	-6.0751	-3.986	-4.5113	-5.6902	-3.942	-3.8717	-0.70942	-5.1446	-3.5226	-1.3734	-2.7901	-5.7107	-2.9635	-3.3002	-2.7608	-2.7791	-4.0702	-4.9434	-3.939	-3.0087	-2.5997	-4.6105	-4.7491	-3.7818	-3.3568	-4.2846	-4.7282	-5.4739	-3.4499	-2.6763	-4.0685	-0.048872	-2.861	-3.7587	-5.899	-4.5196	-4.0323	-2.5528	-2.7171	-3.2967	-5.109	-1.4338
-1.0389	2.0514	-1.2021	-0.0072867	-2.2061	0.14783	-1.6225	-0.45895	0.058953	-3.3222	-1.7225	-3.1675	-1.9067	-0.56226	-0.39626	-1.2261	-2.1631	-2.1332	-2.6312	-0.63396	-2.0715	-0.40227	-3.7569	-0.18176	-0.89703	-2.1007	0.29762	-1.8865	-1.3452	-1.5197	-5.8257	-1.8073	-1.1591	-0.1884	1.8216	-1.8598	-3.6417	-0.41991	-1.0109	-1.935	-1.1541	-0.8432	-0.77194	0.067915	-1.7501	-0.94096	-2.2617	0.84768	-1.7278	-0.52522
-22.17	-21.41	-23.017	-23.62	-23.148	-22.588	-22.686	-20.522	-23.727	-21.022	-21.188	-22.729	-23.059	-20.463	-23.667	-22.318	-20.869	-25.284	-21.562	-21.891	-21.79	-23.114	-21.097	-21.613	-23.748	-22.107	-22.669	-22.359	-20.003	-24.596	-21.306	-22.803	-20.523	-23.483	-21.647	-21.303	-24.054	-22.518	-21.318	-24.018	-23.478	-23.589	-23.101	-21.124	-20.678	-23.3	-22.444	-20.965	-21.071	-21.103
-2.0161	-1.6921	-3.6967	-2.7971	-2.8617	-1.6604	-1.1728	-2.5472	-0.81255	-3.3687	-3.8271	-4.6938	-2.6935	-3.7369	-2.6649	-2.0859	-5.4267	-2.9324	-3.0642	-1.6756	-4.5483	-3.1275	-4.5131	-2.8457	-2.6319	-2.2439	-3.2087	-1.2549	-2.4283	-4.4538	-2.2636	-3.5459	-2.8264	-1.8784	-4.1246	-2.4375	-3.0547	-2.9327	-3.2947	-5.8133	-1.3545	-2.3064	-4.4628	-1.8752	-4.9643	-4.6492	-4.2704	-4.6035	-2.5038	-2.3543
5.779	5.5943	8.1392	4.8749	4.2219	6.0382	3.4174	3.3328	7.0186	4.8247	4.7388	5.0876	6.4824	6.6075	7.6532	2.1028	6.8568	7.1805	5.1037	5.7677	4.8831	6.5572	7.788	5.4958	4.9337	5.5656	7.8944	5.4179	3.9155	7.0339	6.7018	4.6083	6.0694	7.1168	6.3881	6.1451	4.9246	6.7506	5.5195	6.2856	6.7763	6.1558	5.4705	4.9782	6.4679	3.9179	6.8107	5.5792	4.6741	7.0867
-13.717	-16.38	-14.807	-13.126	-11.982	-15.945	-15.317	-13.901	-13.16	-14.859	-14.64	-14.735	-16.864	-14.317	-13.933	-14.81	-15.932	-14.914	-15.588	-13.376	-13.301	-14.598	-12.391	-14.849	-15.426	-13.729	-12.767	-14.14	-16.29	-14.729	-14.575	-14.005	-12.045	-17.149	-16.861	-13.69	-14.357	-14.937	-12.735	-14.905	-14.748	-15.267	-13.663	-15.029	-15.021	-14.943	-15.905	-15.242	-15.132	-14.975
-2.6676	-2.5648	-3.1912	-2.2461	-1.7616	-1.1452	-1.4244	-4.2303	-3.7693	-1.8179	-2.9786	-2.3933	-3.621	-3.5376	-2.252	-1.6732	-2.261	-3.0238	-5.8429	-1.9104	-4.7683	-3.7683	-1.4036	-4.259	-3.1949	-2.7765	-4.1496	-0.62629	-2.8884	-4.416	-2.5506	-2.0499	-3.8356	-5.0612	-6.066	-3.7869	-3.9161	-2.9277	-2.9472	-3.2716	-5.0417	-4.5716	-4.1734	-2.9816	-0.57602	-1.7944	-3.0289	-3.0855	-4.4406	-1.625
-0.53685	-1.7176	-3.3528	-1.6983	-2.5265	-2.303	-2.8125	-2.6556	-1.5392	-1.9405	-0.58032	-1.1287	-2.449	-3.3998	-0.18536	0.74508	-2.4768	-3.2649	-3.6672	-1.8602	-2.0892	-3.3479	-2.0677	-2.7998	-2.2313	-4.6978	-3.8952	-2.5527	-3.4889	-3.9686	-4.0235	-2.6002	-3.4495	-2.0387	-1.8953	0.45464	-2.5593	-1.575	-2.4525	-1.1787	-3.3704	-4.8376	-4.1472	-1.8252	-0.75907	-0.80845	-3.7194	-2.2306	-2.7275	-2.9582
-5.2678	-5.9377	-3.6725	-3.444	-6.7248	-5.1853	-5.9724	-4.0795	-3.0777	-6.902	-4.1421	-6.5674	-5.7372	-2.9575	-4.7328	-6.4961	-4.633	-3.0157	-4.64	-4.0499	-6.3915	-4.511	-3.8774	-5.1037	-6.1773	-6.5563	-5.6142	-3.7884	-4.5829	-4.365	-5.1188	-6.3373	-4.546	-5.6489	-6.9589	-6.3143	-6.3492	-5.8994	-6.0796	-6.9727	-5.3353	-3.6264	-3.4823	-5.248	-5.5341	-3.8785	-4.4084	-3.8347	-5.1728	-6.5941
-5.4834	-5.2832	-4.3637	-4.1597	-4.0581	-5.0007	-2.7566	-5.4326	-6.4096	-6.2059	-7.8015	-6.6543	-5.4595	-4.3711	-7.0041	-6.511	-6.4224	-5.4365	-9.0351	-6.3402	-4.4827	-6.8418	-4.9848	-6.3856	-4.1398	-4.9742	-5.5972	-6.3529	-5.447	-5.418	-5.3188	-4.3922	-4.2881	-7.5064	-6.2288	-5.1164	-5.685	-5.9348	-6.4443	-6.3921	-5.2803	-7.1785	-4.9293	-5.4329	-6.4706	-4.1935	-3.6726	-4.2252	-5.1184	-6.2441
-4.872	-7.6076	-7.0844	-8.7466	-6.7821	-8.2596	-5.7822	-9.3248	-8.787	-8.5579	-8.6132	-5.7262	-7.1981	-6.4387	-6.9274	-5.5243	-7.9174	-9.9678	-5.5996	-7.9659	-7.3864	-6.9776	-10.382	-8.1578	-6.1242	-8.2173	-5.4971	-9.0162	-6.03	-7.5769	-8.7478	-7.4879	-7.6948	-7.8825	-6.6756	-8.2341	-8.0584	-6.7731	-9.4674	-9.6997	-8.8571	-4.8119	-5.0008	-7.9383	-7.1777	-8.2213	-6.918	-8.1639	-7.3014	-7.5025
0.3939	-1.0483	-2.3314	1.568	1.3529	0.58502	-0.86156	2.4581	1.7469	0.30798	3.0521	1.1833	2.4451	1.8381	0.54031	0.089378	-0.16938	-0.91733	0.14477	1.2608	0.68094	1.2983	0.040578	1.5925	1.6735	1.4008	-0.49046	-0.46842	0.080044	2.0017	-0.017618	0.89018	1.3762	1.9168	0.5339	0.21642	-1.1353	-0.35854	1.0647	0.74577	0.047292	-0.14944	-1.1478	1.6276	-0.86331	1.1041	0.72918	0.2355	-0.58345	-0.70498
5.1822	4.7907	6.8622	6.2657	5.6375	4.7293	5.4165	5.2164	6.8363	6.0183	6.2616	7.1709	4.709	6.8319	5.8202	3.1338	6.1919	4.3584	5.856	5.8517	5.3172	5.058	3.0841	8.2539	4.4014	8.5681	4.7925	7.2429	5.4515	4.3863	5.5752	6.0173	8.7916	5.5002	5.4082	7.3179	5.3291	5.0423	2.5735	4.8242	6.9085	6.6082	7.4197	3.5487	5.4374	5.7421	6.0342	4.6992	7.359	5.5708
3.847	4.9227	4.5663	5.4973	7.1314	4.6482	4.0125	7.1939	4.2765	4.8299	5.7306	6.9031	5.5884	3.7044	6.4672	3.0897	4.3418	5.9839	4.7116	6.0928	4.5385	4.581	4.4954	5.8698	4.9015	5.3998	5.4537	4.576	6.2171	4.3613	3.8469	7.2444	6.3593	5.7543	4.0758	6.1917	4.078	4.328	5.6453	3.8193	5.7113	5.5761	3.3969	4.0678	5.0162	3.3982	4.1616	4.9472	4.1763	2.6861
-14.964	-15.662	-14.92	-15.761	-12.892	-13.838	-14.68	-13.218	-13.975	-17.2	-15.241	-13.577	-16.33	-12.869	-14.71	-14.85	-14.632	-15.463	-15.503	-14.255	-15.713	-13.509	-15.822	-14.164	-17.172	-12.577	-15.855	-14.242	-13.141	-15.173	-14.749	-15.693	-14.843	-13.71	-15.359	-14.158	-15.282	-14.997	-16.036	-14.619	-15.036	-16.363	-14.364	-15.034	-12.935	-14.262	-13.047	-15.34	-13.511	-13.259
-9.0713	-11.134	-9.5149	-8.9001	-10.812	-10.834	-9.8586	-9.5342	-9.0223	-9.0565	-11.732	-9.9288	-9.223	-10.333	-10.271	-10.686	-10.472	-8.1239	-9.4637	-10.131	-10.833	-9.413	-10.12	-9.4429	-10.941	-11.478	-13.001	-10.073	-9.3421	-11.385	-13.192	-9.3666	-8.9698	-7.6928	-11.83	-9.6338	-9.7688	-9.656	-11.325	-11.436	-10.075	-10.273	-8.3302	-9.0736	-10.565	-12.539	-8.535	-9.8891	-10.866	-9.6486
-9.0453	-7.7521	-8.7891	-6.4221	-8.1111	-8.0016	-5.866	-8.8191	-6.175	-8.6216	-10.415	-9.2202	-8.5043	-6.2661	-5.7085	-7.2978	-6.3718	-7.2858	-9.1476	-8.2768	-8.9307	-6.542	-6.8798	-5.5586	-10.094	-7.3477	-7.6874	-6.1613	-5.7843	-8.7536	-8.9569	-7.037	-9.0485	-5.7519	-7.5977	-7.6902	-3.4145	-7.5314	-6.1114	-9.313	-4.8857	-6.8822	-7.4359	-7.1545	-8.7849	-6.6871	-10.614	-7.468	-6.2959	-10.151
-8.9473	-5.8751	-10.465	-9.2826	-11.388	-9.2015	-9.2792	-7.378	-10.65	-12.7	-11.025	-9.5859	-8.2926	-8.8251	-10.227	-9.9457	-9.6793	-9.4086	-8.0373	-6.993	-7.1983	-10.096	-11.536	-10.408	-9.0857	-5.955	-10.212	-7.5029	-10.295	-9.8408	-11.106	-9.1287	-6.4055	-10.037	-9.6268	-8.1596	-9.6935	-8.4475	-10.849	-9.4486	-10.83	-7.5998	-7.2887	-10.367	-11.066	-9.2284	-7.9265	-7.6849	-8.8878	-9.6245
-5.9815	-2.5498	-4.7481	-3.6374	-2.2366	-3.979	-3.8513	-6.0803	-5.4897	-5.2529	-2.641	-4.7894	-2.9799	-3.1492	-3.1857	-4.4994	-1.1091	-1.7117	-2.8864	-3.7884	-1.5314	-2.4669	-2.9971	-3.3107	-2.9992	-3.5427	-2.7514	-3.0079	-5.5953	-4.3593	-4.7126	-1.6966	-4.6564	-4.6883	-3.0827	-2.5146	-2.171	-2.4027	-3.4533	-4.3714	-2.4702	-2.4071	-3.5673	-3.4462	-2.4871	-2.6392	-4.4992	-5.3465	-4.2952	-5.3296
0.56032	2.8391	0.042674	0.12609	-0.8747	0.48791	-0.32986	-0.18878	-1.2029	1.2697	-0.81413	0.28757	-0.42046	1.4722	1.1622	-1.215	1.9703	2.4068	2.4003	0.27624	1.0157	0.476	1.848	-1.6738	1.1544	-0.72621	-2.145	-2.5396	1.1642	-1.5829	-2.6606	-1.82	2.2317	2.1687	-1.8307	0.47195	-0.33405	-1.3036	0.038014	0.2953	-0.48249	0.24365	-1.9274	-0.84402	1.4297	2.6487	0.8102	0.046987	0.94974	-1.5251
-2.6042	-0.39683	0.64119	0.65963	0.38842	-2.8548	1.1108	-1.0418	-2.1387	-1.755	-0.012818	-1.2589	-2.3129	-0.5158	-1.3633	-0.63229	-3.1772	-2.1676	-1.3924	-1.1228	-2.4401	-1.7063	-1.7607	-1.8709	-3.6047	-0.24557	-1.809	0.80043	-4.0724	-0.91262	0.12319	-3.0568	-2.1068	-2.3576	-1.3905	-3.5763	-0.35268	-0.44508	-0.2559	-2.3702	-2.1448	-1.3951	-4.0158	-0.81134	0.20292	-1.5778	-2.6928	-2.9404	-0.88628	-1.9764
-23.694	-21.814	-21.635	-22.876	-22.516	-23.255	-22.473	-20.92	-23.207	-22.527	-22.683	-19.055	-21.079	-21.879	-22.801	-22.13	-21.554	-21.734	-22.876	-21.554	-24.354	-21.965	-23.228	-21.189	-20.113	-23.715	-22.296	-20.484	-20.009	-23.147	-20.011	-21.672	-23.573	-23.593	-22.47	-26.629	-21.628	-21.899	-24.27	-21.905	-21.533	-20.9	-23.267	-21.357	-22.078	-23.019	-22.845	-20.918	-21.987	-23.112
11.45	9.6959	8.6521	8.9074	5.7416	9.3253	9.0876	9.9145	12.992	11.465	8.4189	8.42	7.4073	9.6097	9.0872	10.597	10.732	10.571	10.346	8.7567	8.5455	10.755	10.078	7.9174	10.48	10.45	11.077	6.8586	10.173	10.965	9.8568	9.1864	9.9832	11.214	9.861	10.454	11.658	9.3276	9.7933	9.5775	6.2991	9.342	9.6308	12.23	10.006	8.9516	9.7526	9.1247	11.047	10.843
-4.5525	-3.8212	-3.2775	-1.6123	-6.3601	-3.8533	-2.8945	-7.2363	-2.8002	-3.8894	-2.8784	-1.0417	-2.3538	-3.4694	-0.69198	-2.9763	-2.2116	-3.717	-2.5163	-6.1874	-2.1535	-3.6299	-4.2087	-1.6092	-4.7758	-4.9018	-3.4429	-5.0126	-3.5342	-2.9812	-2.4325	-1.8014	-4.1841	-0.3629	-4.0486	-1.2633	-4.0134	-1.1901	-2.6954	-1.9481	-3.4344	-2.9666	-3.2802	-4.2243	-3.8247	-3.8822	-3.9535	-4.4491	-3.2063	-2.5
-12.654	-10.547	-13.397	-9.4932	-12.37	-12.914	-13.114	-10.626	-9.9619	-11.462	-11.097	-10.934	-10.167	-11.473	-11.005	-12.64	-11.476	-10.305	-10.171	-12.388	-11.032	-11.917	-11.09	-12.708	-11.656	-12.486	-13.207	-13.009	-13.106	-10.311	-10.546	-11.838	-10.675	-8.9488	-11.689	-12.085	-11.339	-10.524	-11.157	-11.41	-10.943	-10.787	-10.28	-11.259	-13.687	-12.664	-12.506	-8.6899	-10.247	-13.976
-1.9198	-4.1281	-2.1737	-5.3385	-3.8018	-3.498	-4.8913	-3.3834	-5.7999	-4.4218	-2.5354	-4.5011	-4.0392	-4.7631	-2.2597	-3.5415	-4.7154	-4.9458	-4.8362	-4.183	-5.5844	-4.9762	-3.3897	-3.6946	-2.1548	-3.0206	-3.4456	-4.621	-6.1375	-4.162	-5.2828	-4.5765	-4.6075	-4.7345	0.079877	-3.7777	-4.016	-4.3647	-4.1365	-3.2007	-3.1129	-4.1926	-3.2246	-5.569	-2.8508	-5.7441	-8.0884	-3.3773	-2.8989	-1.5365
-23.105	-22.897	-22.588	-22.523	-21.841	-20.759	-22.505	-20.438	-22.539	-23.311	-22.606	-23.764	-22.687	-22.17	-20.98	-20.66	-22.11	-23.459	-21.551	-22.86	-23.362	-22.56	-22.687	-22.372	-23.579	-23.344	-21.1	-22.521	-24.823	-23.298	-20.877	-19.995	-22.922	-21.513	-22.833	-23.68	-22.171	-21.375	-21.144	-23.494	-22.623	-22.735	-21.153	-23.509	-22.028	-22.306	-20.88	-20.021	-21.678	-22.899
-2.6952	-1.6262	-1.3073	-2.9275	-1.79	-0.41019	-0.63397	-0.80455	-2.536	-1.298	0.15323	-2.178	-0.25188	-0.68333	-3.4393	-0.66205	-3.5675	-0.5355	-0.91911	-1.5058	0.97848	-0.89858	-1.4775	-0.36802	-1.5922	-2.4799	-1.3572	-0.51738	-3.1187	-1.4677	-2.7748	-2.818	-2.7605	-0.60199	-2.081	-2.2136	-1.8672	-1.1492	0.79149	-0.63986	-0.38056	1.6551	-2.8801	0.52395	-1.6872	0.75389	-0.55921	-0.66215	0.28429	-3.329
1.4849	-0.50638	2.6881	1.9839	-0.21229	3.0542	0.26185	-0.8642	2.5772	0.47112	4.1066	3.909	0.48526	0.98095	1.4706	0.71157	0.33128	2.7207	2.318	0.19111	3.3764	-0.25002	-0.0026329	2.2225	5.3029	1.806	1.3476	-0.67328	0.42112	2.5834	4.2674	2.2618	3.7377	1.2582	0.47095	1.9693	1.0322	2.1506	2.3583	2.8501	3.2054	3.4651	1.3769	3.3409	-0.78271	0.75409	1.938	3.8813	1.3731	2.3602
-5.1901	-5.2507	-4.6248	-4.4205	-2.3352	-4.255	-2.9753	-3.1727	-4.9902	-4.8248	-3.1346	-3.3045	-3.0434	-4.1712	-3.8408	-4.1734	-3.6789	-4.6331	-4.41	-5.6265	-5.8428	-4.5456	-3.5168	-3.9067	-4.815	-4.7614	-5.9827	-3.4014	-3.1618	-2.0939	-4.3008	-6.3291	-5.4677	-3.2663	-5.1348	-5.5109	-3.8457	-3.2687	-3.716	-4.2273	-5.7504	-3.8811	-2.4448	-2.5477	-3.2589	-3.1741	-5.4808	-4.2657	-6.0064	-3.6591
7.1075	9.2499	8.2614	7.1154	11.31	8.0355	9.0589	8.9069	10.5	7.2054	10.098	10.016	9.5124	9.0004	9.0278	9.5213	6.7877	6.9944	8.6408	11.414	10.899	9.2659	9.9268	9.9305	8.0173	7.3257	7.075	8.9235	9.0576	9.933	8.4247	8.3255	10.213	8.7042	5.6176	9.0745	7.0847	6.0391	7.6889	9.5584	9.1057	6.9879	6.885	5.9747	9.3885	7.9668	9.5994	10.821	8.8295	9.0417
-9.6913	-10.483	-11.529	-13.112	-9.9501	-9.9221	-11.312	-9.5114	-10.214	-9.661	-11.038	-11.466	-11.145	-11.074	-11.99	-11.578	-11.852	-10.77	-9.2656	-11.454	-10.942	-9.5288	-10.86	-11.381	-10.673	-9.2876	-11.945	-9.75	-10.855	-9.1582	-11.646	-11.407	-12.695	-11.243	-7.2622	-10.641	-10.66	-9.7976	-12.199	-10.668	-9.3431	-8.0768	-10.216	-10.252	-10.944	-12.379	-11.869	-8.716	-10.811	-10.848
6.798	8.3762	7.5532	9.0044	8.1394	8.8446	8.3039	8.185	7.3688	5.3047	8.1533	7.2159	4.2763	8.1853	8.2497	8.5428	10.54	8.1596	5.7416	9.3393	8.7301	8.1509	6.0857	8.8393	8.1152	7.7054	7.4476	8.9729	8.5945	8.809	9.1677	7.0794	7.6353	6.6976	7.7264	7.5395	12.005	6.7125	8.6679	9.9417	6.5663	7.7499	6.5672	8.8255	7.1851	8.3267	7.739	8.6764	6.8536	8.7515
0.68745	-3.11	-1.1439	0.076434	-0.89063	-1.2173	-1.0554	-0.42725	-1.3065	-0.76747	-0.22491	-1.3852	0.5627	-3.3526	0.82942	0.14048	-0.061992	-2.0702	-2.3282	-2.0758	-1.0361	-1.5045	-1.6324	-0.40081	-0.8698	-2.3947	-0.13993	-1.1085	0.2521	-1.4485	-1.2424	-1.6857	-0.94305	-0.76895	-1.1015	0.46735	-1.569	-2.6969	0.34724	-1.1002	-2.0625	-0.021961	-1.436	-2.0485	-0.82655	-2.7124	-3.1372	-0.039439	0.5423	-0.46805
-2.0673	0.022761	-1.3999	-2.3472	-2.2623	-3.2144	-1.8277	-2.1744	-1.7648	0.9201	-1.1088	0.49844	-0.70178	-2.0403	0.29183	-1.1143	-1.1079	-1.9468	-0.59408	0.040142	-2.2106	-2.3935	-2.145	-2.1394	-2.4083	-0.57836	2.8102	-2.0344	-1.4829	-1.6932	0.4357	-1.3134	-2.0429	-1.2316	-1.2867	-0.28395	-1.6954	-1.5887	-2.9238	-0.92454	-1.2937	-2.1136	-1.0499	-0.22035	-1.5593	-1.0108	-0.61168	-1.1002	-1.2408	-1.382
-22.472	-19.091	-20.542	-22.474	-21.307	-21.428	-20.358	-20.602	-22.485	-22.353	-23.459	-21.823	-21.604	-20.625	-24.092	-23.82	-22.688	-25.087	-20.987	-22.777	-21.51	-20.366	-23.108	-19.64	-21.603	-22.283	-21.91	-22.028	-20.31	-20.474	-21.146	-22.385	-21.929	-20.478	-21.467	-21.154	-19.715	-23.281	-21.332	-21.927	-20.008	-22.33	-21.576	-21.983	-23.196	-21.464	-23.432	-23.026	-21.286	-20.238
4.5369	1.481	1.931	5.3022	4.8719	4.4509	5.1746	2.4893	4.5231	5.92	3.3932	6.2222	2.6972	5.0428	5.8698	4.9091	4.1497	4.6427	4.3034	2.1991	5.3677	3.3259	7.0756	5.0734	4.6186	5.4224	5.3397	4.7185	5.419	7.2172	5.5764	3.2247	4.9884	4.4388	2.9646	3.7644	4.7906	4.4369	7.2755	5.1503	7.8181	6.8546	3.5251	4.4649	4.0686	4.9296	4.9908	3.4552	3.8774	5.8853
-6.2032	-3.733	-6.3057	-4.8392	-5.3971	-5.2916	-3.881	-3.6508	-5.2669	-5.2884	-4.4375	-5.5777	-6.1951	-7.2331	-5.805	-3.7052	-4.26	-5.2685	-3.44	-4.9629	-4.3727	-4.9903	-3.5638	-3.7979	-4.5767	-4.8271	-3.5396	-5.3656	-3.9761	-5.8247	-4.3542	-5.1603	-5.6363	-5.431	-3.9672	-5.2862	-3.9887	-5.6124	-2.473	-3.2039	-5.5849	-3.5774	-4.8659	-7.8829	-3.817	-6.0818	-6.115	-6.6229	-3.8369	-6.1385
0.46113	0.23959	1.1321	1.6331	3.1859	0.16272	-2.9055	0.6996	-1.781	0.57154	-0.020026	-0.57576	-0.18773	1.5423	-0.73553	0.54232	1.1596	2.3289	-1.6581	2.0613	0.44684	3.2091	2.7979	-0.46786	1.177	1.1914	0.39998	-0.042509	0.53849	-0.69318	-0.6525	1.1881	-0.8093	1.1956	-0.94276	0.60043	1.2859	0.60251	0.90021	0.32862	3.4535	-0.086118	1.7937	0.89777	1.0889	1.2411	-0.63781	0.69187	1.9891	3.2329
-0.84303	-0.42254	-1.7359	-2.2603	-2.6088	-3.4161	-2.3481	-0.52326	-0.13188	-1.7405	0.14929	-1.6598	-1.2491	-1.7388	0.85877	-0.82169	-3.1082	-2.329	-0.87327	-3.3052	-1.7369	-2.6417	-2.3441	-2.3731	1.1117	-1.9636	0.68953	-1.7124	-2.1864	-0.77517	-2.6959	-1.3902	-3.2402	-1.379	-0.27377	-0.53955	0.073355	-3.0417	-1.9713	-1.7484	-0.98823	-0.2684	-2.2828	-3.6141	-0.52179	-2.8532	-0.92707	0.13992	0.27783	0.46553
-15.001	-13.3	-13.176	-12.781	-14.928	-12.158	-12.658	-13.874	-14.052	-13.144	-14.175	-12.046	-10.546	-13.768	-10.177	-13.618	-13.335	-13.34	-12.635	-13.934	-12.445	-11.897	-15.359	-13.667	-11.393	-14.115	-14.454	-13.137	-10.665	-12.862	-15.095	-10.776	-12.929	-12.642	-13.268	-12.694	-14.036	-14.613	-12.52	-12.735	-11.637	-14.034	-11.454	-14.269	-15.014	-14.814	-12.773	-13.127	-13.906	-15.053
-6.1411	-11.144	-8.5055	-9.9195	-10.981	-7.4122	-9.3257	-11.613	-8.7212	-8.3009	-11.056	-9.5252	-11.307	-10.311	-10.658	-8.9881	-8.7101	-9.0572	-11.235	-9.6344	-9.1304	-9.5666	-10.747	-8.6623	-8.5904	-10.848	-7.9933	-9.6286	-8.8591	-9.0199	-8.2108	-10.162	-9.6158	-6.9448	-9.9655	-11.79	-11.406	-8.3501	-9.5319	-10.993	-9.2298	-9.7357	-11.236	-9.3264	-9.0684	-9.605	-11.238	-10.628	-9.6128	-10.491
-4.5664	-3.547	-2.3114	-4.7576	-3.1026	-5.0174	-4.3381	-5.0143	-4.3571	-5.6818	-5.8467	-2.4912	-4.7083	-2.8317	-3.4372	-4.8796	-4.3681	-4.0118	-4.3041	-4.094	-3.7614	-2.5524	-3.2504	-4.4218	-3.2839	-2.311	-5.4698	-5.1348	-5.3818	-5.6915	-3.9521	-4.4479	-2.9596	-4.2513	-3.4986	-5.7155	-2.3808	-2.101	-3.8053	-3.2701	-5.4642	-5.5048	-4.0844	-1.4866	-4.6475	-2.4607	-5.8328	-2.8812	-4.9703	-4.3148
-14.84	-15.025	-12.27	-16.619	-15.106	-12.811	-17.63	-14.915	-12.708	-12.292	-14.771	-14.706	-13.518	-15.609	-16.152	-14.826	-14.552	-13.913	-11.532	-13.169	-14.296	-14.435	-13.655	-15.612	-13.67	-12.676	-12.699	-14.214	-16.09	-13.913	-15.633	-16.162	-14.632	-13.968	-15.129	-14.169	-14.708	-14.99	-14.185	-12.801	-12.622	-14.857	-13.208	-13.99	-15.287	-14.091	-12.294	-14.441	-13.722	-13.879
-9.6909	-8.2088	-8.1438	-10.857	-10.609	-7.8193	-7.927	-8.8497	-8.8114	-7.8831	-7.7561	-11.85	-7.25	-9.5137	-8.9552	-8.8444	-9.7594	-9.5389	-6.8247	-9.6327	-10.106	-8.6217	-11.384	-9.1457	-9.1521	-9.2345	-9.8943	-8.9313	-7.334	-8.5347	-9.1841	-9.9463	-10.902	-8.8857	-11.439	-8.2411	-10.453	-8.9206	-9.9023	-10.523	-9.3857	-7.7889	-11.185	-9.4094	-6.5739	-9.5147	-9.544	-10.479	-8.0655	-11.746
-14.495	-16.705	-11.981	-13.926	-15.688	-14.078	-15.426	-14.045	-15.485	-15.532	-12.46	-14.922	-13.597	-16.611	-18.414	-15.728	-13.549	-15.031	-12.618	-14.947	-14.343	-16.998	-16.169	-13.305	-13.258	-12.34	-12.679	-14.896	-13.85	-13.893	-14.071	-13.073	-15.878	-17.344	-16.63	-13.737	-16.051	-14.963	-14.088	-13.355	-17.823	-14.383	-14.438	-13.362	-16.655	-16.277	-14.399	-13.855	-14.462	-12.739
-14.559	-13.58	-13.857	-15.781	-15.082	-11.472	-15.075	-15.629	-11.078	-13.128	-13.452	-13.045	-12.92	-13.619	-13.175	-13.812	-15.397	-13.037	-14.012	-15.769	-12.911	-17.187	-14.455	-14.438	-13.927	-13.704	-13.776	-15.697	-12.126	-14.7	-14.412	-14.521	-11.453	-14.696	-13.461	-15.228	-13.934	-16.265	-13.894	-13.714	-15.244	-14.025	-14.818	-14.569	-13.909	-12.905	-15.659	-13.049	-12.674	-14.838
-0.2837	-0.9875	-2.5858	-1.5651	0.75234	-1.6275	-0.06769	-2.2247	0.15098	-0.92944	-0.72579	-1.7088	-1.3989	-1.4341	-0.83457	-1.2491	-0.27126	-0.79888	-0.60224	-5.423	-0.61559	-2.5436	0.13379	-2.8733	-2.702	-3.0859	-2.4637	-0.15186	-0.38557	-1.0486	-1.0247	-4.0728	1.3616	-2.006	-0.4401	-1.5994	-1.0689	-2.7771	-0.712	-2.2293	-2.0608	-3.9281	-1.8359	-1.1396	-0.07881	-2.6655	-2.1637	-0.46391	-1.699	-1.1713
-5.2606	-5.9948	-6.4476	-3.1875	-5.3097	-5.0379	-3.8292	-5.3076	-3.9385	-4.814	-4.1744	-6.1246	-5.2299	-6.0605	-3.4683	-4.9963	-4.6404	-2.7668	-4.2046	-5.025	-4.7567	-4.3671	-4.2778	-4.5915	-5.4443	-5.1206	-4.772	-6.2366	-4.7306	-2.6874	-3.9379	-5.2163	-5.2157	-4.4254	-4.5083	-5.5729	-5.041	-5.2224	-4.6082	-5.5544	-4.7155	-4.8302	-5.1003	-4.8025	-4.5939	-6.1034	-5.8727	-2.9668	-4.6702	-4.3024
-0.15201	-1.8658	-2.5104	-0.33735	-0.88928	-1.0688	-2.4924	-0.95181	-1.5933	-3.2132	-2.7442	-0.85667	-0.91151	-1.4778	-1.2516	-1.078	-5.8852	1.1801	-1.7316	1.8433	-2.6434	-2.6523	-3.6524	0.33601	-0.65367	-2.2736	-1.5614	-2.0733	-0.09248	-1.0747	-2.2916	-3.2487	-2.4444	-4.6314	-2.9174	-1.0673	-1.9948	-1.5305	-1.8908	0.38044	-1.2579	-1.4629	-1.6388	-0.87264	-1.944	-1.39	-5.0679	-3.4046	-1.1563	-2.3422
-1.0174	-2.4392	-0.69115	-2.9851	0.25784	2.7598	-1.0711	-0.58697	-0.53302	-0.65127	1.2983	0.037767	-0.25464	-2.9361	1.2225	-2.3872	-2.2216	-2.5003	1.9063	-1.1986	1.0997	0.59109	-1.3489	0.52327	-1.0882	0.24945	-1.3513	-1.2694	0.12964	2.6849	-0.86051	-0.86958	0.3202	0.46771	-1.8089	1.0559	0.43102	1.0764	0.46296	-0.88598	-3.8338	-0.058012	-1.1324	0.097135	0.52802	-0.1825	0.67083	0.019426	-0.64895	-0.44589
-12.575	-16.177	-13.973	-14.992	-14.907	-17.078	-12.085	-13.755	-16.257	-15.618	-13.241	-12.395	-13.386	-14.081	-12.74	-13.05	-15.971	-13.744	-14.897	-14.789	-12.894	-14.138	-13.468	-14.316	-14.215	-14.507	-15.139	-13.796	-15.565	-13.835	-13.776	-15.891	-17.433	-14.728	-12.526	-14.468	-17.156	-14.064	-16.678	-12.62	-16.651	-14.374	-15.847	-13.245	-14.227	-15.347	-14.812	-17.167	-15.987	-13.143
-9.9552	-8.6407	-6.4952	-10.176	-9.4301	-8.7978	-10.71	-9.3426	-9.7177	-10.483	-6.8329	-7.4346	-6.5279	-7.7438	-8.4187	-8.7489	-8.8837	-9.0894	-9.1599	-6.9568	-8.9015	-8.8657	-9.8385	-5.8786	-12.007	-9.6325	-9.7698	-10.308	-8.5983	-11.018	-8.2352	-8.0717	-9.3793	-9.8452	-8.2325	-8.5398	-9.2514	-8.4164	-9.0932	-8.6359	-9.6641	-7.0903	-9.4803	-7.2725	-9.2216	-9.2724	-8.9429	-10.144	-9.1547	-8.3021
-1.4119	-1.2743	-2.1009	-1.1801	0.4652	-2.8155	-2.3616	-2.7472	-1.6823	-2.9318	-1.2854	-0.52793	-3.5401	-0.96009	-2.2688	-1.3157	-3.6992	-1.6704	0.021632	-4.1475	0.19503	-1.2478	-5.3427	-3.0874	-2.0461	-1.9332	-2.3988	-1.9668	-4.9252	-2.595	-2.7932	-3.9534	-0.83542	-2.4513	-3.0298	-2.0662	-2.0981	-2.0627	-2.3197	-1.959	-4.3189	-0.45944	-2.533	-4.3998	-2.2609	-3.5548	-5.7774	-2.0271	-2.3327	-2.7366
-22.545	-24.267	-23.511	-22.092	-23.014	-22.104	-23.661	-22.637	-19.868	-22.179	-20.982	-24.912	-22.584	-22.059	-20.157	-23.49	-20.668	-22.12	-23.142	-23.561	-22.713	-19.891	-19.477	-19.335	-21.267	-21.68	-20.993	-21.444	-21.724	-23.405	-20.531	-23.768	-20.496	-23.524	-23.063	-21.999	-23.081	-22.426	-21.993	-21.23	-21.302	-24.429	-24.741	-22.433	-20.039	-21.303	-20.537	-22.55	-19.885	-22.617
-11.495	-11.589	-9.8069	-10.396	-12.078	-11.31	-11.139	-10.952	-10.527	-11.544	-13.851	-10.174	-9.6039	-10.432	-10.783	-13.731	-8.5244	-9.4482	-7.4228	-8.6265	-11.088	-12.699	-8.3008	-10.727	-10.83	-12.652	-8.7397	-11.829	-11.488	-9.392	-9.066	-11.293	-10.628	-12.521	-10.473	-10.735	-9.6038	-11.246	-10.786	-8.8823	-10.814	-11.023	-11.878	-10.464	-10.402	-10.03	-7.9248	-9.3858	-9.3817	-10.192
10.574	7.792	8.2195	6.6217	9.2295	8.4956	8.3528	7.8328	8.8146	9.6541	7.4169	7.2386	6.7214	7.9093	8.3512	9.0543	7.266	6.8284	9.1933	9.2929	6.9497	7.7353	5.8952	10.174	8.4946	7.388	7.0759	8.1099	6.8959	9.6401	8.5895	6.8303	8.5006	8.0757	7.3921	6.8166	5.6798	6.2301	6.4875	6.977	7.2486	7.8809	9.3154	11.307	8.9015	8.1794	9.247	7.877	8.7254	9.3093
-12.11	-12.432	-12.216	-12.023	-9.4833	-12.009	-13.362	-11.258	-12.631	-12.744	-12.023	-12.272	-12.033	-11.284	-13.361	-13.201	-10.975	-13.497	-11.26	-12.449	-12.596	-12.119	-13.749	-12.288	-12.819	-12.624	-12.324	-11.726	-12.13	-13.084	-13.98	-10.455	-12.897	-14.905	-12.028	-13.94	-13.093	-14.458	-12.431	-13.615	-11.897	-12.043	-12.712	-13.054	-11.289	-13.436	-12.66	-11.677	-11.527	-15.234
-2.5725	-1.3304	0.23904	-1.3172	-1.2757	-1.9495	-2.8422	-0.23351	-1.3341	-2.1182	-1.6468	-0.67559	0.32859	-2.4907	0.49774	-0.79681	-0.3425	-0.002037	-1.6898	-0.48796	0.20629	-1.8957	-2.3697	-3.0241	-1.4525	0.4206	-1.8777	-0.70065	-2.0854	0.15	-1.088	-1.7329	-1.0296	-3.0013	0.92828	-0.74824	-0.4525	-0.69766	-0.39399	-0.16037	-0.054253	-4.3513	-0.49714	-0.48588	-0.18067	-2.8107	0.013952	-1.6794	-2.7289	-3.3348
-20.712	-20.578	-19.197	-20.775	-20.587	-18.325	-18.073	-21.31	-22.088	-19.896	-19.817	-19.298	-20.686	-20.692	-19.955	-20.793	-22.31	-18.38	-21.662	-20.049	-19.99	-20.266	-22.291	-22.156	-19.666	-20.483	-22.244	-23.507	-21.75	-20.996	-19.564	-22.012	-19.372	-20.078	-21.435	-20.214	-21.282	-18.961	-20.789	-23.298	-19.952	-19.479	-20.289	-19.975	-20.257	-21.075	-22.933	-20.903	-21.202	-20.324
-13.195	-12.483	-11.626	-11.057	-11.713	-11.832	-13.624	-10.268	-12.673	-9.3965	-10.876	-11.387	-12.537	-9.0167	-13.383	-10.403	-12.861	-11.878	-9.8411	-12.488	-12.102	-10.639	-10.8	-11.446	-10.432	-12.221	-13.465	-10.939	-10.787	-7.6139	-11.832	-12.998	-11.774	-10.074	-13.163	-14.171	-10.801	-11.252	-10.503	-12.222	-12.89	-10.784	-10.923	-12.709	-13.13	-11.252	-12.037	-10.367	-10.905	-12.604
7.8153	7.7346	7.1905	7.966	8.1482	9.1051	7.814	7.9788	7.3299	8.5004	8.7536	6.1401	7.2722	8.8757	7.8607	9.4419	10.653	10.095	10.77	9.6365	5.5602	9.3014	8.4276	7.8002	9.4908	9.2321	6.9861	7.4959	8.0327	8.9011	9.0736	10.151	8.2497	10.06	10.043	8.4042	8.5307	8.239	7.4017	8.4651	7.3473	8.8687	9.0836	7.7175	8.2988	8.3239	8.8624	5.5113	8.8924	11.893
-11.484	-13.569	-11.594	-12.294	-13.284	-10.29	-12.339	-15.132	-12.645	-9.8571	-11.765	-13.304	-10.938	-11.912	-12.296	-12.74	-12.665	-13.38	-12.526	-12.329	-13.456	-11.401	-12.484	-14.335	-13.271	-11.005	-11.613	-10.592	-13.329	-14.104	-14.267	-11.861	-10.441	-14.627	-14.813	-12.986	-10.682	-12.084	-14.84	-10.631	-13.024	-12.177	-11.551	-14.766	-9.63	-10.231	-11.846	-13.38	-12.774	-12.849
-2.2888	-1.8254	-3.4144	-3.0259	-2.3618	-3.3303	-0.67046	-0.72397	-3.3128	-1.1988	-1.5393	-0.55548	0.41239	-2.7265	0.47336	-2.4782	-3.5759	-0.57045	-2.3868	-0.19807	-1.413	-2.5298	-1.1915	-0.64238	-2.1101	-0.015093	-0.46472	0.32682	1.3375	-2.0706	-1.1355	-1.779	-2.225	-3.389	-1.0618	-5.631	0.46536	-1.9792	-0.61399	-1.1652	-0.0821	-2.4131	-0.72544	-1.5805	-1.5813	-1.9486	-1.063	-2.0512	-1.1968	-0.48216
2.191	2.1775	-0.41057	1.1821	0.7817	1.4537	1.71	1.5318	4.1784	2.2673	1.813	1.3795	1.1837	3.2776	0.42882	1.15	0.87233	2.8223	1.3891	0.19815	2.406	-0.094738	1.3651	1.9013	-0.35788	4.1553	1.4349	0.25189	2.019	0.34838	0.4287	1.4873	1.421	2.61	0.90204	3.645	2.753	2.0698	1.2251	0.22653	3.2913	3.883	2.634	2.141	1.1098	1.2472	3.7843	2.0179	-0.14038	1.4011
-16.71	-17.993	-11.76	-14.04	-15.71	-14.706	-14.126	-15.827	-15.228	-13.175	-15.381	-12.59	-14.648	-16.114	-13.903	-16.183	-13.853	-15.485	-12.461	-10.702	-17.135	-14.798	-14.534	-15.685	-18.333	-13.387	-13.885	-17.02	-14.493	-14.584	-16.5	-14.41	-15.919	-15.016	-12.492	-17.726	-12.136	-15.265	-16.414	-15.803	-13.468	-15.027	-15.288	-14.474	-15.86	-15.822	-14.852	-14.493	-13.48	-15.957
-12.599	-13.002	-11.553	-10.507	-11.116	-10.316	-10.178	-9.792	-10.783	-11.425	-11.657	-13.343	-10.89	-12.908	-11.16	-11.573	-13.129	-12.121	-12.246	-9.8637	-10.749	-9.8241	-12.297	-13.626	-11.535	-12.298	-11.669	-12.817	-11.281	-10.351	-9.762	-10.653	-9.5389	-11.106	-10.555	-12.576	-11.927	-11.485	-12.032	-12.39	-12.065	-11.321	-10.782	-10.872	-8.4125	-11.774	-12.128	-11.374	-12.007	-10.815
-3.6221	-1.5976	-1.7744	-5.6887	-4.9966	-3.993	-4.7993	-3.0896	-2.2319	-2.4886	-3.3624	-3.6031	-2.4398	-2.2894	-3.4751	-3.9961	-5.0823	-3.2218	-3.97	-3.8877	-0.87846	-4.7009	-2.4606	-2.5509	-4.8185	-4.6653	-4.2861	-1.8598	-2.6521	-1.3863	-3.8039	-3.4303	-0.70992	-3.6934	-3.1639	-3.4466	-2.1761	-2.9536	-4.1817	-4.5962	-5.0752	-3.1088	-3.4793	-4.3164	-2.9382	-4.5882	-2.6416	-4.9711	-4.6817	-4.3422
-10.034	-9.6756	-10.752	-6.7795	-10.631	-9.4571	-10.729	-9.5663	-8.7737	-8.742	-9.5074	-9.1125	-8.9192	-10.319	-9.7472	-10.722	-8.4642	-10.081	-10.167	-10.23	-9.8224	-8.5348	-8.7268	-7.8308	-10.514	-11.714	-11.201	-11.263	-10.816	-9.8497	-9.9162	-11.895	-9.5754	-11.799	-8.1391	-8.9356	-9.8114	-12.124	-10.885	-11.701	-8.9501	-10.489	-7.9251	-8.8626	-9.691	-8.1	-8.2531	-10.041	-9.2442	-12.636
-12.554	-12.117	-8.9064	-11.242	-12.706	-12.668	-9.8079	-12.21	-11.771	-15.018	-12.639	-12.753	-12.184	-11.277	-12.873	-12.028	-10.421	-12.802	-9.3762	-11.17	-10.351	-10.124	-11.786	-9.8676	-10.156	-12.751	-15.258	-13.27	-12.98	-10.215	-11.551	-12.464	-12.375	-11.622	-9.5404	-13.325	-11.191	-11.485	-13.279	-10.172	-9.3448	-10.979	-11.595	-11.207	-10.9	-11.784	-11.324	-12.628	-9.9607	-11.642
-1.5069	-1.933	0.21635	-1.0933	-1.3817	-1.2294	0.17374	0.52524	-0.4419	-2.1981	-2.2984	-0.87851	-2.4288	2.2123	-0.76174	-2.5675	0.60171	-1.1382	-0.44849	-2.7745	-2.4611	-0.93742	-1.7567	0.032376	0.27811	-1.2961	-2.5381	-1.5965	-2.1874	-3.6168	-3.5857	1.9147	-2.9668	-2.0497	-1.9249	-2.6049	-2.7881	-0.67127	-2.5244	-0.74766	-1.7864	-2.9017	-1.7819	-0.2451	-2.4807	-1.7504	1.8582	-1.1364	0.12169	-0.44664
-4.0681	-5.7681	-5.9951	-3.4733	-4.6777	-3.9418	-3.3739	-5.6751	-4.4431	-4.5296	0.2666	-3.5372	-4.8852	-3.136	-6.4298	-2.8072	-4.3007	-3.5957	-4.0146	-3.0068	-4.3943	-4.6062	-5.7796	-5.2665	-4.1314	-3.9924	-2.9101	-4.8619	-2.1609	-1.4127	-3.4105	-3.604	-3.1194	-3.8321	-2.2158	-2.4508	-4.5673	-3.8677	-3.6331	-3.9441	-4.2393	-3.5021	-1.5397	-4.5415	-5.8616	-3.8502	-2.1414	-1.991	-2.5123	-2.9794
-1.5428	-3.131	-3.188	-1.4402	-1.6627	-1.8853	-0.35684	-0.5859	-1.8355	-0.92008	-0.65341	-1.5945	-0.22519	-2.1487	-1.4969	-2.7552	-1.4637	-2.8044	-2.0411	-0.43686	-0.38984	-0.28167	-1.2624	-3.6646	-0.7527	-0.63506	-1.3695	0.87531	-3.4292	0.23038	-0.2025	-2.3569	-1.5883	-0.32661	-2.1948	-4.9302	-2.6714	-2.7195	-1.1269	0.35917	-2.4403	-0.30604	-2.8104	-0.13782	-1.105	0.16942	1.2333	-2.7405	-3.0633	-2.3789
-12.106	-9.8023	-11.68	-11.79	-9.8192	-10.54	-12.192	-10.657	-12.832	-10.918	-10.26	-10.683	-10.425	-10.582	-13.212	-12.388	-10.623	-11.525	-11.702	-10.746	-9.3772	-11.678	-9.3339	-9.5859	-12.281	-9.813	-11.153	-11.719	-10.695	-11.138	-13.102	-11.418	-9.8737	-11.019	-10.096	-11.846	-9.6289	-10.061	-11.042	-11.021	-9.7745	-9.8763	-10.12	-13.084	-13.779	-10.916	-11.597	-9.4626	-9.997	-10.494
2.1552	4.578	2.5905	0.49218	1.3729	-0.25109	0.16472	2.0224	1.7224	2.6466	1.5317	2.1963	1.3079	-0.17811	1.0762	0.67762	2.4454	0.12765	2.3821	2.2044	1.682	2.6408	0.70695	-0.11742	1.0011	1.2352	3.9403	1.719	3.9562	1.8057	1.801	0.66971	2.0445	1.0633	1.8157	0.90272	1.692	1.3868	1.8233	-0.39437	2.3567	1.8775	0.79191	1.1216	2.3961	2.4875	0.73511	2.5756	2.4995	2.9962
-7.6326	-6.6642	-6.9772	-7.8218	-7.4853	-8.7689	-9.0096	-7.9916	-9.8551	-7.7453	-7.6522	-7.3317	-4.9518	-4.9298	-8.5811	-8.4355	-8.4676	-8.0352	-9.8431	-6.811	-6.5011	-7.136	-8.3453	-9.2945	-8.8606	-5.6244	-8.3941	-8.1407	-6.8307	-5.5269	-6.8543	-6.6183	-7.0692	-5.9364	-8.6373	-8.7835	-8.4454	-7.4222	-8.459	-9.1923	-9.1557	-7.1982	-6.3405	-8.7929	-8.7534	-6.1349	-6.6926	-9.0062	-7.0876	-10.214
10.197	11.679	6.5283	7.2932	8.087	8.4725	10.239	9.4586	8.9231	7.3841	11.811	8.732	6.8942	12.799	8.7381	8.6943	8.0412	11.718	8.7631	6.5347	8.8908	8.1821	6.0955	8.6457	8.5339	8.7807	8.0317	9.8604	7.4595	7.5484	8.5088	9.1504	8.5428	7.382	6.7673	8.8388	7.7913	8.0594	8.7419	10.198	7.021	8.3231	8.883	8.368	8.2204	8.7535	10.295	6.4999	7.7581	6.9314
-3.3473	-2.4865	-3.5585	-2.413	-3.6997	-1.9189	-2.8762	-3.2024	-2.3506	-4.6893	-2.7739	-4.1099	-4.8511	-3.4082	-4.4458	-2.454	-4.0614	-2.6913	-2.4613	-4.8169	-4.2212	-3.1806	-4.3667	-2.9161	-4.3422	-5.5184	-1.8689	-5.1189	-2.5966	-5.3844	-2.4429	-2.2343	-2.3766	-0.92925	-4.1841	-3.2822	-3.4399	-2.2825	-2.728	-3.6067	-4.4996	-1.9263	-3.3968	-4.1104	-3.9222	-4.3792	-2.7961	-3.7117	-4.0864	-3.0968
-2.1079	-0.058157	-0.73712	0.4785	-2.2817	-0.56853	-0.83323	-0.48578	-0.19128	-0.8945	1.2728	0.02839	-0.40644	-0.05756	0.84165	-0.33528	0.039807	-0.42204	-0.66524	1.2118	-1.6144	0.1468	1.6121	-0.41961	1.641	-0.61435	0.8179	0.94961	0.90612	1.1416	0.58581	0.40406	1.8436	-0.31153	-0.14421	1.6538	-2.5869	0.41303	0.527	-0.23523	-1.6512	0.20012	-1.8321	-1.175	-0.036892	1.4335	-1.7819	-0.6317	-2.838	0.37971
8.4762	7.6179	9.3551	8.4984	7.0015	9.0149	8.1808	7.395	7.6411	8.3802	9.2424	11.284	8.2232	8.5498	6.6759	7.4899	8.9074	5.4464	8.4436	8.0702	8.0175	6.9674	7.7365	8.8284	8.4985	10.313	8.0733	7.5723	8.7064	7.1711	7.9996	7.5623	9.4061	7.1124	4.9735	9.9351	6.0229	10.228	9.2069	5.9977	9.1132	7.9459	10.111	7.7533	8.707	7.7867	7.8007	8.5444	6.3371	7.7249
-1.7259	-0.014314	2.6046	-1.1763	-3.6766	-2.5833	-0.24075	-0.5167	0.54487	-0.10434	0.5869	-0.16281	-0.453	-0.34222	-2.7829	-1.5065	1.6022	-1.3318	-0.99383	-0.30553	-0.26735	-0.36477	-2.086	-2.1364	0.50594	-2.8324	0.59309	-0.21906	-1.1867	-1.2894	0.028428	-2.907	1.0819	-2.5948	-1.2094	-1.4913	-2.7544	-4.1355	-2.4427	-0.76496	-0.23742	-2.0843	-0.65617	-1.8492	0.24716	-1.4535	0.093839	-2.1463	-0.64464	-1.716
1.058	0.40039	-1.0223	0.18064	2.0989	-1.5948	-0.2373	-0.17206	1.1183	-0.77307	0.71306	-0.1733	0.30881	0.066829	0.67579	0.31783	-0.14468	0.33418	-0.39429	2.5148	-0.39289	-0.59924	-0.87105	-0.44856	0.49661	2.3966	1.208	-0.57386	0.92128	0.32577	0.0059466	0.29355	-0.75988	2.1992	0.26399	0.30498	-0.36612	-1.1858	-0.40101	-0.68262	0.12691	1.6106	-0.7685	1.0184	-0.6472	0.90426	0.75148	-0.68389	1.7684	1.8581
6.1544	9.2326	8.6218	6.1462	5.8393	7.6428	6.6496	8.4348	6.8266	7.6654	7.5975	6.5822	9.1277	7.3715	6.9147	7.192	4.9694	5.1312	5.7824	6.1365	6.78	4.3635	6.2289	8.2181	6.534	5.364	5.7782	7.2006	4.8957	6.2764	8.8378	5.0849	6.698	7.4317	5.6021	7.5022	5.6114	8.5808	6.0882	7.2052	6.4827	6.1022	7.3898	5.6176	8.9011	6.3454	6.5394	6.0799	6.0253	6.3578
6.6211	5.6418	4.2078	3.8243	5.5185	3.8146	3.8263	4.0932	4.6863	5.9809	3.823	6.6672	4.7401	4.9037	5.724	5.1435	5.5922	3.6515	5.6834	4.9256	5.0087	6.8493	5.5732	3.4727	4.8378	2.2039	3.8483	3.3379	3.2524	5.0888	7.5857	6.6784	7.5009	3.2557	3.8552	3.7776	4.0885	6.009	4.8649	4.8988	5.5622	3.6078	6.4341	3.9439	4.7368	3.8555	4.2532	4.1151	5.4169	5.4191
-3.0016	-4.9474	-5.3317	-3.6971	-4.0176	-4.2091	-3.132	-3.875	-3.4781	-2.571	-3.9952	-3.7301	-4.1899	-5.504	-4.272	-5.2119	-3.5871	-3.5444	-2.7865	-2.0786	-2.7437	-4.1729	-3.7272	-3.125	0.4032	-4.4605	-3.039	-2.0655	-3.0589	-2.4747	-2.9225	-4.8278	-6.1508	-2.5841	-3.3759	-3.858	-4.0913	-2.0022	-3.4081	-4.2542	-3.618	-0.92694	-3.8912	-5.3773	-5.4315	-5.2245	-3.3132	-3.6135	-3.763	-2.9867
-1.2775	-1.6267	1.2755	-2.6261	-1.945	-0.81986	0.74133	-0.11509	-4.1022	-1.2087	0.37889	-0.78907	0.38631	-1.9446	-0.72716	-0.75027	-1.6001	-1.5388	-1.2626	-1.6956	-0.88515	-0.15599	-1.3624	-0.40191	-0.77672	-0.87547	-2.6842	-1.4814	-2.5048	-1.3776	-0.92657	-0.33052	-0.61866	-1.0826	0.54909	1.2607	-1.2871	-3.5193	-2.8898	-0.93405	-2.8725	-2.4266	-3.478	-1.5153	-1.6292	-2.6149	-1.6955	-0.83743	-1.3271	-1.6424
-2.0658	-2.3892	-3.1178	-3.1364	-4.5433	-2.4002	-4.4521	-3.4725	-1.7112	-2.7477	-3.3402	-1.8483	-3.2168	-4.9521	-3.5344	-0.44888	-3.6766	-3.3888	1.7274	-3.5097	-2.5379	-3.6938	-3.2637	-1.815	-4.4328	-1.0658	-2.2278	-2.9573	-3.0575	-3.792	-4.7514	-3.5411	-1.537	-3.9335	-2.113	-2.6713	-3.5324	-1.0039	-4.6669	-5.7389	-3.1568	-0.81636	-2.9899	-0.99135	-2.3461	-2.8842	-3.7409	-3.9519	-1.1133	-2.4473
2.7434	3.1797	4.5139	2.8431	4.0308	5.2354	6.2935	6.5537	4.9424	4.8902	5.0138	4.8984	5.1141	6.4313	5.2968	3.2536	4.3138	4.8367	1.695	4.0699	3.4725	4.0109	3.9906	3.2708	3.9895	6.2626	3.5514	4.3656	5.5765	3.7129	5.2722	3.5582	3.4067	5.3675	4.0879	4.429	3.4078	1.2062	6.2495	3.6978	3.4077	5.5828	2.6179	6.4255	6.3709	4.2988	3.6332	5.0642	1.8502	4.7759
-0.014374	1.0894	1.2339	0.50578	0.42623	2.1749	0.91904	0.14627	-1.5987	0.4375	-0.59085	-1.3791	3.0611	0.3419	0.10026	-1.3083	0.30885	-0.53497	2.63	1.657	-0.56232	1.1954	0.36848	-0.64037	-0.87524	0.13739	-1.5171	-0.59306	0.41736	-0.079414	-0.094355	-0.41925	-0.036532	1.1066	0.54732	-0.26012	-1.9763	1.3932	0.69256	0.53957	-0.14744	0.67769	2.0172	-0.052642	1.3932	1.3402	-0.22913	1.1541	1.7926	1.5123
8.2734	8.3144	5.2573	6.7545	10.247	10.438	8.0884	7.1276	7.3771	8.891	8.3132	7.2026	6.0671	5.7737	8.2381	8.1846	8.5705	9.1779	8.8407	6.8417	6.985	10.416	7.2145	7.8893	7.9171	7.9615	8.693	8.1726	7.7297	8.4571	7.001	8.0909	9.3461	7.8899	7.9697	7.963	8.3539	4.7949	8.4108	8.5517	8.5517	9.2002	9.544	6.0133	8.9346	7.3047	8.29	6.8517	8.9221	8.7447
-13.465	-10.661	-13.534	-10.727	-11.108	-13.848	-11.264	-8.771	-10.289	-11.422	-11.173	-15.004	-12.702	-11.236	-10.974	-10.936	-10.057	-11.785	-12.949	-9.0581	-10.858	-12.896	-9.2928	-12.072	-10.562	-12.286	-12.161	-10.546	-9.3429	-10.752	-12.245	-11.31	-11.999	-11.561	-11.167	-14.205	-11.519	-13.058	-11.661	-12.801	-13.923	-11.219	-9.0598	-14.6	-11.996	-12.598	-12.615	-9.9676	-11.816	-10.597
-12.515	-13.492	-15.186	-13.732	-13.517	-12.323	-12.747	-13.824	-14.693	-12.206	-10.461	-13.75	-12.547	-14.146	-9.7573	-11.764	-14.938	-10.141	-11.592	-12.344	-10.808	-11.8	-11.767	-11.676	-12.221	-12.723	-11.139	-11.336	-13.796	-10.496	-13.137	-12.023	-12.891	-12.884	-11.721	-11.52	-13.706	-13.866	-9.943	-11.697	-13.826	-12.261	-14.393	-13.906	-15.684	-13.62	-11.959	-13.716	-12.781	-12.481
-14.695	-15.224	-11.697	-14.755	-15.177	-14.819	-13.839	-14.832	-15.742	-17.299	-13.404	-14.563	-15.159	-13.781	-14.354	-17.426	-14.898	-14.469	-16.795	-15.766	-14.019	-14.755	-14.025	-14.508	-15.8	-15.267	-14.776	-14.978	-14.465	-12.884	-13.902	-14.889	-14.539	-15.401	-14.377	-12.91	-13.683	-13.603	-15.92	-14.011	-12.617	-14.508	-15.495	-15.744	-14.608	-15.991	-13.193	-15.812	-14.481	-15.242
0.3631	0.47034	-0.59442	-0.90156	-0.95456	-1.3899	-2.0679	-0.25684	-0.074822	-1.2961	-2.4348	0.086561	-1.9046	0.81861	-4.0522	-1.2039	0.13366	0.093755	-2.3496	-1.31	-0.11599	1.2896	0.69071	0.38394	1.6854	-2.1709	-1.0773	0.76069	-0.20292	0.81953	3.733	0.2956	-0.91955	-0.10706	-0.17601	-1.2399	-0.83021	2.3023	-1.1489	-2.1181	0.44316	-2.2974	0.93528	1.876	-1.0667	2.2613	-1.4007	-1.1036	-0.29276	0.54111
-12.885	-12.012	-10.861	-11.685	-12.252	-11.118	-11.398	-11.701	-11.122	-11.657	-10.76	-12.651	-11.318	-13.077	-11.215	-13.941	-13.175	-11.64	-10.402	-11.611	-10.924	-10.02	-11.153	-11.873	-12.801	-10.285	-13.853	-11.814	-13.712	-13.009	-11.377	-11.986	-11.161	-9.5211	-11.248	-12.932	-12.483	-13.731	-12.474	-13.602	-10.703	-10.993	-13.197	-12.509	-11.756	-11.46	-11.436	-11.654	-12.741	-13.611
2.7813	1.9927	1.4028	3.0083	2.7631	-0.83527	0.80667	-1.2067	0.69382	1.719	1.657	0.1984	-0.35077	-0.095142	2.944	-1.303	0.76006	-0.53572	-0.41087	-1.222	-0.50691	1.42	1.3742	-2.0652	-0.69261	3.369	1.0876	1.2523	0.53222	1.5662	-0.62768	-0.5102	1.3738	0.57333	-1.0613	1.714	0.84021	0.69642	1.0233	0.059128	1.0772	-0.19633	2.1523	0.70333	-1.4737	3.26	1.28	1.5255	0.19132	1.9448
-3.3284	-6.2534	-3.9033	-6.9168	-3.3622	-5.6595	-4.8573	-4.8091	-3.8485	-4.8074	-4.9198	-6.4702	-4.6385	-5.6538	-3.6581	-3.6025	-2.6415	-6.4272	-4.9053	-4.3833	-4.9926	-6.4037	-6.2702	-4.8858	-4.2219	-5.4714	-5.1897	-4.7345	-2.1098	-3.9817	-3.0299	-4.113	-3.432	-5.1127	-5.1531	-3.5567	-3.8536	-3.2535	-3.5745	-6.1853	-5.5636	-3.3679	-6.0626	-5.1431	-3.2669	-5.6044	-4.0304	-3.8949	-4.5	-7.433
-15.105	-11.361	-13.854	-12.426	-12.775	-16.248	-15.366	-14.881	-14.096	-14.743	-12.714	-12.46	-12.495	-14.907	-13.047	-10.702	-12.497	-14.289	-14.344	-12.857	-11.823	-14.02	-13.553	-14.209	-13.793	-14.131	-15.021	-10.769	-13.157	-12.192	-11.203	-12.292	-12.274	-12.352	-11.36	-12.757	-11.556	-14.382	-14.411	-14.002	-12.453	-10.849	-13.705	-13.65	-12.952	-13.412	-12.206	-14.909	-12.032	-14.269
7.7785	8.461	8.4708	8.1386	6.5948	8.9983	8.3802	5.4476	8.4661	7.5766	8.0984	5.8072	7.6026	7.1399	7.7529	7.933	7.4218	8.3505	6.6127	6.7514	9.3835	11.239	9.2992	9.0922	8.6109	7.935	6.6378	9.8512	7.8593	8.2795	7.3889	8.5526	6.1203	6.2612	9.4667	7.4268	7.2085	7.0072	9.0796	8.4526	8.8019	6.5935	6.5787	8.0323	8.8622	8.3985	7.6392	10.2	6.69	8.0563
3.3974	6.6052	5.8439	5.8212	7.7923	7.0704	4.7375	4.456	6.1617	4.9668	4.4644	4.8754	5.1967	5.6813	4.1299	5.9246	4.8256	4.8502	5.0921	5.8742	5.748	2.9047	5.5237	4.6778	3.6428	4.8609	6.3822	6.5452	5.1021	6.2041	7.9131	6.8067	3.5092	3.3978	5.0587	3.5389	4.536	4.7033	6.4311	4.5915	4.2043	5.3923	3.2961	6.2578	4.6291	5.9179	4.8552	4.818	4.0692	8.0314
-14.497	-13.244	-12.183	-13.732	-13.348	-13.295	-12.747	-13.274	-13.941	-12.398	-15.271	-13.116	-14.727	-14.994	-15.519	-13.326	-13.854	-13.642	-12.61	-15.446	-14.229	-11.285	-13.258	-15.187	-14.731	-14.703	-16.196	-14.225	-12.573	-13.579	-15.138	-14.12	-14.196	-14.849	-12.086	-17.396	-13.389	-13.373	-15.025	-12.764	-16.228	-13.457	-12.289	-12.438	-14.524	-12.883	-12.386	-12.603	-14.526	-13.787
-8.4175	-9.9057	-8.1876	-10.591	-9.6038	-9.5964	-9.731	-8.7983	-9.5396	-8.9113	-8.4403	-10.15	-10.061	-10.925	-9.1954	-8.4279	-9.959	-9.7682	-7.0818	-11.485	-10.782	-6.9386	-8.2014	-11.617	-9.2266	-9.1465	-8.5242	-9.5345	-10.433	-10.64	-10.18	-10.76	-7.0235	-9.5456	-10.051	-11.695	-9.24	-8.6256	-9.5827	-9.5853	-7.9737	-9.9679	-8.743	-9.063	-6.9591	-7.8877	-9.1914	-6.6902	-9.8109	-10.997
-2.6211	-2.0441	0.81741	-1.7988	-2.1398	-2.4113	-0.45372	-3.3629	-1.6423	-1.9286	-1.2303	-1.112	-1.804	0.22802	-1.0576	-1.3097	-1.5697	1.448	-0.20961	-2.8326	0.16442	-2.45	-2.0259	-1.202	-2.8102	1.5494	-2.368	-2.2556	-1.207	-1.9093	-0.90539	-0.48728	-0.84361	-4.6864	-1.2568	-1.0151	-0.80455	0.45129	-1.1511	-1.9626	-3.5057	-0.6736	-0.84177	-3.272	-1.4577	-2.5276	-2.6261	-4.2726	-0.024453	0.6954
-1.1022	-3.8535	-3.6599	-4.8534	-2.5284	-4.2443	-2.1682	-1.4895	-3.0389	-2.6965	-3.0462	-3.6951	-3.7877	-3.231	-4.4473	-3.0684	-3.3076	-4.5486	-2.508	-4.2299	-1.9878	-2.8765	-6.2812	-4.9262	-3.4695	-5.6096	-3.0047	-4.2154	-4.658	-5.8366	-2.5142	-3.7275	-3.299	-4.251	-3.1335	-3.8337	-5.0426	-4.287	-4.7845	-3.1591	-3.0686	-2.5323	-4.3785	-4.7932	-3.0586	-2.9378	-2.4912	-6.3229	-6.4415	-3.3423
-0.35942	1.6017	-2.2566	0.39678	-0.20324	-1.3417	0.14275	-0.64478	-2.2291	-1.3874	-0.83722	-1.5104	-1.75	-1.923	2.0353	-1.0201	0.93434	-3.2675	-0.032435	0.15733	0.65407	-0.86471	-2.9022	0.59567	1.6869	-2.6442	-3.0622	-0.36187	-1.0585	-0.67689	-1.3175	-0.30521	-0.62003	0.11968	-0.53808	-0.9337	-1.1041	0.54241	-0.59574	-0.28225	0.15799	-0.6104	-0.15909	-1.1629	1.0091	-0.79563	0.35121	-0.29714	-1.3407	0.71402
-0.72673	-1.9651	-2.084	-1.6977	-3.7496	-1.4843	1.2211	-1.9715	-1.3098	-3.3781	-1.1972	-0.92024	-3.5471	-1.5556	-2.1062	-1.6072	-0.74208	-1.9425	-1.8905	-0.21777	0.53824	-2.986	-2.8554	-0.19944	-2.3666	-0.49813	-1.1471	-0.30717	0.94167	-1.9869	-1.4052	0.98032	-1.4142	-1.8088	-2.7005	-2.4527	-1.9338	-3.5226	-0.79119	-0.88175	-1.082	-4.4568	-2.2359	-2.0927	0.34998	-4.0286	-1.7981	-1.3776	-0.9881	-2.3113
-20.753	-21.553	-20.418	-19.809	-22.102	-20.076	-21.088	-21.355	-18.599	-18.768	-21.41	-19.65	-19.448	-21.604	-19.762	-22.018	-19.775	-22.069	-21.116	-20.21	-18.552	-20.742	-19.628	-20.725	-20.25	-22.397	-20.864	-21.807	-22.206	-19.935	-18.021	-22.674	-19.356	-21.415	-21.905	-20.206	-21.726	-19.209	-22.474	-20.886	-20.128	-22.92	-18.036	-21.065	-20.199	-22	-19.004	-20.618	-21.492	-21.197
5.8492	4.3209	6.2721	6.6413	7.3541	7.4796	3.425	6.9102	5.9841	8.8325	7.9383	5.3207	8.2772	8.1182	6.9783	7.5915	6.3509	3.3065	8.2545	7.9544	6.2122	6.1699	7.4207	4.3074	7.2899	6.956	6.0341	5.338	7.6714	2.5954	5.9327	6.0564	6.1099	7.6246	6.631	7.383	9.1075	6.2892	5.3324	5.3709	6.2127	6.9804	9.9088	2.3465	8.2858	4.8049	7.1403	7.4143	6.8401	5.747
6.9079	6.7824	9.0509	6.1089	8.2882	6.102	6.8574	6.0706	6.8053	9.147	8.2332	6.2364	9.3798	7.0854	8.9466	8.0903	7.7263	5.1299	5.8274	7.431	5.0647	4.5465	8.3724	5.3537	7.0303	8.0749	8.8363	8.378	7.79	6.9133	6.0429	9.3219	7.211	6.6952	7.1093	7.294	6.5496	4.5151	6.8496	8.6575	5.9549	6.8417	6.3216	5.8011	4.7388	6.0631	8.9369	8.4191	6.2364	7.056
3.0262	1.2352	2.2428	4.6224	3.5855	2.7118	3.3977	4.3584	3.1	4.6965	5.2105	3.8531	4.8663	2.6821	2.7393	1.4151	0.38862	4.8327	1.951	4.1546	2.291	4.7514	4.567	4.7256	4.1208	1.2125	1.6881	6.0023	1.8225	2.6593	5.7381	4.276	2.0229	2.7788	5.1513	3.8426	2.6123	1.9159	4.3217	0.91786	0.72826	2.8878	3.3248	1.9547	3.0419	3.422	3.3913	4.0185	2.1899	5.3018
-9.9576	-11.685	-14.497	-11.392	-9.6426	-11.976	-10.42	-9.0217	-10.719	-9.9606	-11.202	-8.9316	-9.773	-11.083	-11.396	-12.535	-11.148	-11.746	-12.306	-10.896	-12.189	-9.5689	-11.15	-11.77	-13.458	-9.9098	-9.284	-12.619	-11.916	-9.7655	-9.9269	-9.9529	-9.6685	-9.9982	-10.581	-11.294	-10.973	-9.6174	-8.6897	-10.451	-11.121	-12.258	-10.623	-7.6397	-13.934	-11.373	-11.635	-10.942	-11.523	-9.82
9.5295	10.1	8.2316	10.725	10.54	12.198	11.102	10.236	10.178	6.8523	7.9369	11.258	11.808	10.003	10.27	9.7127	9.2152	10.694	8.6703	10.048	9.7008	11.933	11.541	9.6872	10.682	11.802	7.9428	10.285	8.207	9.6416	10.586	8.7364	7.9122	8.447	9.1626	9.8288	10.94	10.62	8.4829	8.3097	9.597	11.423	10.569	7.5484	11.558	7.7004	11.128	10.534	8.78	6.9563
-19.938	-25.452	-20.206	-24.375	-20.829	-22.776	-23.089	-20.243	-22.221	-22.962	-21.712	-20.146	-22.087	-20.914	-20.2	-22.238	-21.123	-24.017	-25.581	-23.017	-21.236	-20.66	-20.055	-23.796	-21.639	-24.892	-21.042	-22.171	-22.964	-21.077	-22.922	-19.38	-21.945	-22.787	-21.466	-21.031	-21.921	-23.715	-22.995	-23.135	-22.299	-21.884	-23.697	-22.804	-22.125	-22.392	-23.408	-22.254	-21.594	-20.575
-4.7477	-9.2896	-5.7768	-6.1754	-2.651	-4.1632	-5.3493	-2.291	-6.7327	-7.2173	-5.5168	-5.2063	-7.2177	-5.6386	-5.5089	-2.8673	-5.5063	-6.3261	-4.8934	-5.3473	-4.9671	-5.9731	-4.1877	-6.194	-5.3668	-5.3945	-7.8033	-5.0045	-6	-5.7278	-5.9768	-6.282	-6.7038	-5.8789	-6.4056	-3.3135	-7.3659	-6.7391	-4.5022	-7.1903	-7.2487	-5.1294	-6.227	-5.7372	-3.8222	-7.5249	-5.4631	-4.1947	-5.5715	-4.7742
-3.1396	-6.4542	-6.3964	-5.6299	-3.0463	-5.1008	-3.8714	-7.587	-2.3244	-2.5606	-4.2007	-4.7607	-5.9224	-3.5367	-5.3572	-4.5595	-2.8958	-4.2948	-3.8613	-2.2175	-0.60666	-4.6526	-3.5608	-3.6474	-5.7466	-3.14	-3.5558	-2.7932	-3.6687	-3.3146	-2.4378	-2.8915	-3.1836	-4.512	-3.658	-3.4928	-1.7199	-3.0177	-4.6664	-4.4125	-4.9261	-3.9152	-1.9159	-4.6677	-4.1462	-4.6149	-4.2653	-3.6017	-3.7178	-4.3885
-11.792	-12.797	-12.238	-12.309	-11.529	-13.65	-10.536	-9.9846	-13.076	-12.873	-11.622	-12.182	-13.198	-11.867	-10.499	-12.466	-11.54	-11.338	-11.53	-11.56	-10.503	-13.867	-10.771	-12.406	-11.203	-13.866	-13.691	-11.93	-9.0042	-9.7273	-12.203	-12.2	-12.119	-10.183	-10.077	-12.698	-12.138	-12.015	-9.5779	-11.33	-12.055	-10.228	-11.391	-9.6039	-12.046	-10.609	-12.487	-9.6623	-11.437	-11.827
5.7193	8.2904	6.3097	5.9051	6.08	3.3689	7.0712	6.682	6.1427	4.8592	6.9333	8.9468	5.4213	5.5392	6.1719	8.2465	6.7437	7.3503	4.6726	8.0431	7.6049	5.9488	7.1244	6.9444	5.6772	6.8456	6.7768	6.6568	7.0739	6.6722	7.9169	7.0648	6.843	7.4606	5.3493	9.2794	6.9904	7.1272	4.7677	6.0865	7.8537	6.8957	7.1511	7.9425	6.2581	4.2556	5.6269	6.8027	6.1773	5.7607
-12.109	-13.964	-14.093	-11.36	-10.562	-14.734	-11.568	-13.53	-12.867	-13.625	-11.181	-11.639	-12.092	-12.213	-11.255	-13.024	-11.853	-10.948	-11.289	-14.842	-15.112	-13.851	-12.211	-15.013	-13.229	-12.439	-12.888	-12.1	-11.773	-15.78	-11.177	-13.821	-14.669	-14.756	-11.586	-13.217	-15.51	-13.542	-12.312	-11.723	-13.053	-11.347	-12.232	-14.25	-13.659	-12.834	-11.918	-12.148	-13.477	-13.511
-3.652	-2.2089	-0.95315	-2.3254	-0.81422	-3.8838	-1.7083	-0.91627	-0.91801	-1.242	-3.5152	-3.0674	-1.4853	-3.2678	-1.293	-4.8641	-2.3227	-3.3599	-2.8722	-3.0696	-3.2268	-2.0456	-4.6189	-1.8292	-4.1958	-2.6572	-1.0284	-0.19629	-3.2067	-1.6904	-3.63	-1.085	-1.9355	-2.0499	-2.1123	-5.5143	-3.6571	-5.0572	-2.3107	-3.8293	-4.0222	-1.5506	-4.2113	-0.96558	-0.56652	-0.71654	-2.4221	-1.3483	-3.4108	-0.97221
0.0086517	-1.8298	-2.2301	-1.5096	-0.80782	-0.37317	-2.3594	0.74562	-2.1955	-2.164	-1.9869	-0.069939	-3.8905	-0.12792	-0.76472	0.064217	-0.80294	1.0649	-1.8991	0.10666	-2.3675	-1.306	-2.897	-1.6713	-1.2849	-1.7032	-3.897	-0.48646	-2.2411	1.7518	-0.2973	-1.0935	-2.5392	-1.9872	0.49218	-3.7024	-0.45692	0.050267	-1.4487	-3.5298	-0.4024	0.25055	-0.67507	-3.0154	-3.433	0.39379	-0.63758	-0.92208	0.88309	-3.2391
-6.388	-6.356	-4.418	-4.535	-8.3252	-7.0047	-4.4963	-4.0739	-5.4357	-2.2724	-5.2195	-6.7281	-8.1154	-6.6871	-6.3107	-5.2868	-2.6522	-3.5873	-5.456	-4.7343	-7.1972	-5.1193	-4.7591	-5.2455	-4.412	-4.5319	-3.5158	-5.1797	-7.0976	-5.001	-4.5371	-5.1329	-4.305	-6.9858	-5.4016	-5.181	-6.0357	-5.4455	-4.2046	-5.5912	-4.3537	-6.2562	-5.3144	-6.6328	-6.7759	-5.8344	-5.3937	-6.7169	-4.3502	-7.3927
10.419	11.894	10.749	7.2007	11.856	10.4	9.8783	8.3277	7.3391	9.9221	8.7482	8.0539	9.1824	7.8185	10.289	9.9729	9.7662	9.7281	13.993	10.722	9.0409	9.1188	8.2263	10.546	9.9436	9.9472	9.9598	8.1953	10.985	8.3819	10.58	10.074	7.6053	11.081	12.571	7.8473	11.016	10.422	7.5564	9.3299	10.954	9.3887	8.9734	9.72	10.85	9.9883	11.292	8.3593	7.7458	13.657
-8.0165	-11.944	-7.3327	-10.028	-9.338	-7.6246	-9.5029	-10.216	-9.0347	-8.5401	-7.4731	-10.422	-9.4811	-7.5415	-10.047	-10.451	-9.8938	-9.6587	-8.4962	-10.617	-9.8574	-9.4966	-8.9414	-10.624	-7.4439	-9.9315	-10.196	-10.967	-9.7793	-9.2757	-9.4877	-8.4961	-9.0291	-9.4192	-9.8104	-9.7624	-8.5459	-9.8948	-10.558	-11.377	-7.8847	-11.035	-9.5304	-8.2182	-10.984	-8.9854	-7.8086	-7.7255	-10.019	-10.217
-4.873	-3.9047	-2.7418	-5.2476	-3.1995	-3.4293	-3.2608	-3.5396	-3.1175	-3.9989	-3.3182	-5.003	-2.3518	-2.5214	-3.659	-2.5622	-1.1854	-2.0981	-4.5718	-3.9294	-4.2237	-2.5077	-5.057	-4.2614	-5.4309	-4.2063	-3.6275	-5.4225	-4.6244	-4.2977	-4.1443	-2.8975	-5.7203	-1.9703	-6.4112	-7.2078	-4.4419	-1.1666	-5.437	-1.9852	-2.5713	-4.8941	-6.0061	-2.202	-3.1481	-2.9374	-3.4167	-3.9206	-3.8968	-4.7456
-15.015	-15.194	-14.583	-13.256	-16.373	-12.306	-14.173	-13.06	-15.333	-15.359	-14.315	-16.247	-14.722	-14.32	-16.757	-14.214	-14.4	-14.802	-14.514	-14.413	-14.248	-15.223	-11.515	-14.293	-14.223	-14.462	-12.81	-14.436	-12.7	-14.528	-14.63	-14.519	-13.062	-13.728	-14.335	-15.867	-13.726	-13.586	-14.168	-13.946	-14.647	-15.127	-16.222	-14.276	-13.628	-12.816	-15.204	-15.33	-15.123	-13.86
-1.8499	-0.22093	0.31394	-2.1	-1.944	-0.73674	-0.67462	0.078016	-0.53301	-1.6297	-0.28426	1.6844	-0.63677	0.082095	0.19922	-0.5648	-0.063329	-2.0704	0.1326	-1.1029	-0.99081	2.0952	1.9276	1.6949	-0.28562	0.89892	-0.76803	2.1421	1.4048	-0.15223	0.47073	2.4067	0.71182	0.90878	-0.45594	0.081961	-0.31753	0.97517	-1.4188	0.13537	0.45434	0.20849	0.11099	1.5744	0.28825	2.2182	1.1634	-0.26085	-0.35241	1.2175
-13.666	-11.555	-11.347	-12.665	-13.496	-12.732	-12.901	-12.132	-12.253	-12.606	-10.383	-13.635	-13.367	-12.426	-12.266	-11.063	-14.863	-11.919	-12.484	-14.594	-10.792	-13.157	-12.404	-11.395	-13.308	-12.793	-11.557	-13.471	-13.273	-12.232	-10.939	-11.373	-12.599	-12.795	-13.938	-12.268	-10.03	-15.761	-14.47	-12.108	-12.665	-9.9098	-14.036	-10.75	-14.564	-11.82	-10.986	-13.066	-12.873	-11.451
-1.8712	-1.7196	-3.0264	-1.3169	-4.0945	-5.6227	-3.2025	-2.6122	-0.26563	-2.0933	-1.511	-3.4064	-1.4458	-1.0716	0.28883	-2.8774	-1.3769	-3.4003	-3.0577	-1.4248	-2.4844	-2.3588	-0.017254	-2.8742	-0.49988	-5.2692	-1.8741	-2.7842	-3.979	0.54291	-2.066	-2.5492	-0.89664	-4.1217	-2.7031	-2.2728	-2.7876	-4.0034	-2.7412	-0.90984	-1.4344	-2.1535	-1.2876	-1.7602	-1.8994	-2.5351	-1.6543	-1.4762	-2.0121	-1.7479
7.3097	7.0896	5.3081	6.7566	7.6141	7.6613	7.644	7.9606	9.8358	7.5363	8.1593	8.7607	7.6453	8.2798	7.0444	5.0305	7.8662	7.7624	7.5362	9.047	6.1463	7.5666	8.0978	5.9653	8.031	7.2114	7.1861	8.4267	8.7214	7.2627	8.0196	8.5459	7.9917	5.992	9.1052	6.8161	9.1205	8.9964	9.8531	7.6024	7.7183	7.2045	7.6532	8.9053	7.9389	7.4246	8.21	6.2459	7.1489	9.4583
-16.289	-11.596	-13.376	-11.092	-11.367	-13.314	-10.898	-10.987	-12.304	-9.6424	-13.645	-12.299	-12.348	-11.407	-12.018	-11.523	-11.993	-11.986	-12.558	-11.168	-11.211	-12.326	-12.349	-13.231	-12.127	-9.8893	-11.716	-13.384	-13.44	-13.375	-10.571	-10.634	-14.479	-11.62	-13.416	-12.299	-12.526	-13.646	-13.165	-14.47	-10.22	-10.549	-13.644	-10.125	-12.315	-12.916	-12.744	-13.032	-11.129	-12.637
2.1035	-0.19533	0.63255	0.33504	0.22766	-1.8725	0.060311	-0.4151	-0.071659	-0.77726	-0.43637	-0.87384	-0.86528	-0.7202	-0.32973	-2.3541	0.64059	1.046	-0.79194	-0.055489	1.7143	-0.88207	-0.07052	-0.65928	1.4502	1.0571	-0.74907	1.0857	0.28478	-2.6912	-0.51939	3.1781	2.0419	0.66296	-1.365	-1.4465	-0.46641	-2.0643	-0.25699	-0.38237	-0.85993	1.0996	-1.1018	0.40653	-2.514	0.72688	-1.8297	-1.0226	1.8367	0.10521
4.1951	3.9095	5.2555	5.0528	4.3045	3.3741	7.1621	4.5905	5.548	3.5333	5.4942	4.5402	4.7758	4.8028	3.4224	5.2009	7.7409	5.2915	5.7279	4.9026	5.0151	6.621	3.709	4.3389	4.0385	5.8112	6.3139	6.1943	5.3177	5.0584	6.6338	2.4899	6.6814	5.8447	7.5653	6.4655	6.3691	8.2607	3.5229	5.4242	7.0377	7.6273	4.4915	5.4202	5.2787	4.3196	4.7857	6.9111	5.386	3.6748
-13.429	-11.214	-12.158	-12.636	-10.918	-10.998	-13.055	-12.3	-14.781	-12.317	-14.491	-14.606	-13.629	-12.529	-14.057	-14.704	-15.327	-10.11	-12.963	-13.264	-12.815	-12.169	-13.958	-15.838	-13.623	-12.789	-13.063	-12.427	-12.135	-10.711	-15.203	-12.471	-14.111	-13.004	-12.479	-13.301	-12.531	-11.728	-13.301	-14.658	-11.598	-13.482	-12.516	-11.665	-13.503	-13.09	-12.217	-11.69	-13.879	-12.335
9.7328	11.466	8.9241	10.745	8.4796	11.089	10.465	11.092	8.5725	12.305	6.9372	10.752	11.125	13.64	11.369	9.4979	11.317	10.583	10.443	11.036	9.999	9.8496	10.356	9.3055	9.6692	8.1793	9.4925	8.6261	9.1015	8.7472	8.4936	11.835	9.5457	9.5699	10.379	9.7601	9.505	11.063	12.097	7.8207	9.8389	9.568	8.5801	10.144	7.4747	9.3207	12.237	10.544	8.8897	7.7209
-1.7054	-0.55148	-0.71078	0.64597	-1.8911	0.96374	-0.76645	1.1196	-0.034168	-0.44755	2.3038	0.89278	0.374	1.8246	0.37598	1.0642	-1.7834	-0.31516	-1.0737	0.28917	0.83438	1.2848	0.0053844	1.0142	-0.56432	-0.42654	-2.8206	-2.0319	1.04	0.39248	-0.78007	-1.6075	-2.2801	1.4427	-0.61538	0.086898	2.0475	-0.030702	2.5927	1.2253	-2.1239	-0.33235	0.20878	-2.7706	2.7345	-0.83787	1.1438	0.78268	-0.038912	-2.1096
-2.6026	-1.2137	0.13099	0.035001	-3.2339	-3.0205	-6.4754	-2.6882	-2.0904	-3.6404	-2.2425	-3.2985	-0.95787	-3.029	-4.1641	-4.5974	-1.5076	-4.2427	-3.9198	-2.4467	-1.3509	-1.7388	-0.75754	-0.44708	-1.112	0.13617	-2.7375	-0.63186	-1.8001	0.62556	-2.2935	-1.3841	-2.3199	-2.4487	-2.4242	-2.8254	-3.2091	-3.7001	-2.7873	-1.6237	-4.0853	-2.9653	-2.6995	-2.0067	-3.2682	-4.5758	-1.3411	-4.4831	-1.3845	-3.0241
-14.576	-14.808	-15.902	-14.86	-15.51	-14.127	-14.172	-13.775	-13.716	-13.077	-13.373	-15.935	-12.879	-13.227	-16.017	-14.409	-16.238	-14.973	-13.599	-14.849	-15.678	-14.151	-15.744	-14.272	-13.768	-15.655	-15.079	-14.886	-14.877	-16.09	-17.668	-15.28	-14.499	-16.093	-15.984	-13.991	-15.488	-14.621	-13.021	-14.575	-13.929	-14.904	-12.87	-12.969	-15.691	-16.1	-14.086	-15.999	-12.924	-15.293
-11.946	-15.666	-14.014	-13.3	-13.411	-11.702	-11.853	-13.812	-13.522	-12.698	-13.583	-13.382	-9.5619	-14.093	-13.773	-12.161	-14.07	-14.304	-11.159	-10.994	-13.731	-11.763	-11.842	-11.44	-12.914	-11.442	-12.614	-13.084	-9.9988	-12.655	-14.173	-12.616	-13.716	-14.588	-12.71	-12.777	-13.889	-12.904	-11.538	-11.291	-12.177	-10.867	-11.14	-11.35	-10.362	-12.851	-14.994	-15.261	-11.74	-13.334
-21.984	-21.474	-23.453	-20.75	-22.586	-21.73	-20.269	-21.8	-21.482	-21.304	-23.113	-19.766	-23.154	-22.58	-20.444	-21.261	-19.539	-21.47	-22.362	-22.837	-21.744	-25.013	-21.509	-22.152	-21.665	-22.162	-22.149	-22.904	-22.059	-22.467	-21.334	-22.332	-20.215	-22.666	-24.479	-22.768	-20.741	-21.072	-23.133	-22.655	-24.311	-21.016	-22.101	-22.221	-22.907	-23.585	-23.716	-21.788	-21.994	-21.601
-3.778	-3.11	-4.4946	-4.8777	-5.1092	-4.2186	-6.5116	-2.8279	-4.1149	-2.9225	-4.8633	-2.8212	-6.3598	-1.3661	-3.4951	-2.9087	-3.5915	-5.5894	-6.2563	-7.0973	-4.582	-5.3827	-4.6413	-5.5315	-4.5186	-3.6816	-5.1821	-2.0357	-3.9182	-3.2096	-2.4843	-3.7293	-2.3972	-3.7926	-4.4459	-3.1661	-3.9937	-3.9564	-4.6122	-3.113	-3.0841	-6.3817	-1.1022	-3.6186	-5.1504	-0.87069	-3.4355	-2.0788	-1.0173	-4.2835
-2.5416	-3.1832	-4.353	-4.0223	-1.762	-4.7516	-2.2997	-0.61365	-2.8657	-4.2564	-3.459	-2.4917	-2.8989	-2.5432	-3.3213	-3.3433	-2.5341	-2.9438	-2.7505	-1.7758	-3.8744	-3.3423	-2.958	-4.8228	-5.2293	-5.7361	-3.1925	-3.0601	-2.0592	-2.3885	-2.7155	-2.0722	-3.7989	-2.2429	-5.0493	-3.7956	-3.3399	-3.7296	-4.9966	-1.4636	-4.1763	-3.7549	-2.763	-3.1207	-2.4323	-2.437	-5.3016	-3.1503	-5.8564	-3.1884
-1.0248	-0.26541	-1.2181	-0.56213	-1.1048	-3.6448	1.2889	-1.9014	-2.3578	0.2473	2.0025	-3.621	-3.4219	-1.9333	0.10504	-1.6203	-1.2792	-0.01562	1.8421	-2.4174	-0.64094	-1.6374	-0.3606	-2.9246	-4.0801	-2.113	-0.88657	-2.5269	-2.5121	-1.5899	-1.9856	0.28546	-1.1446	-1.1871	-1.1129	0.44786	-0.0078676	-2.8019	-2.5112	-2.6488	-1.6159	-0.75634	-1.8253	-0.76327	-0.15822	-0.29633	-0.54475	-1.675	-1.9219	1.0698
3.0058	4.0348	0.89197	2.477	3.1358	0.73276	-0.42347	2.9743	1.9633	4.1798	1.8226	1.8226	1.3827	1.9709	1.8882	3.197	1.551	1.94	3.2767	1.3657	0.71781	2.6132	2.9108	-0.10022	-0.93339	3.4147	1.1712	0.39	-1.0641	2.0265	3.5572	-0.042904	1.9931	4.0854	0.94468	1.238	0.19811	1.3839	4.3707	2.0835	2.2288	2.5057	2.7241	2.6468	2.7953	-1.6223	2.3759	1.1372	0.67671	3.0359
-1.1356	-1.6708	-2.2428	2.2527	-2.365	-0.13522	-2.7918	-3.2027	-0.047711	-2.4535	-0.71977	0.94089	-0.83187	0.31002	-2.3261	0.1544	-2.6478	-1.3956	0.88942	-1.3999	-3.1111	-1.2601	1.2907	0.1007	-1.8524	-4.8347	-3.4212	-1.2563	-2.7342	-2.3992	-4.9616	-1.2722	-0.71795	-1.408	-0.75753	-1.8861	-2.5693	-0.30171	-1.9819	-2.5524	-1.5475	-0.34004	-0.0069079	-0.16036	-3.6685	-1.2077	-1.7761	-2.9134	-0.062378	-3.0196
-1.2152	-3.8834	-5.4533	-4.5134	-4.8563	-5.8388	-2.5735	-2.0132	-2.4315	-3.5366	-4.1389	-2.084	-2.5926	-2.5729	-3.2479	-5.2619	-3.3292	-2.9839	-2.6582	-2.3939	-3.3771	-3.7467	-4.9546	-4.3437	-3.2437	-2.5856	-2.0899	-5.7796	-1.2799	-3.4998	-4.3431	-3.1134	-4.5383	-4.2092	-5.2132	-5.7181	-4.4087	-2.4282	-2.8479	-4.636	-3.7684	-4.8632	-2.5456	-1.9982	-2.0017	-4.2492	-2.3063	-2.8131	-1.6028	-3.0007
-14.066	-14.291	-15.991	-17.576	-15.427	-14.436	-12.796	-12.298	-14.67	-12.631	-11.607	-15.262	-14.038	-15.346	-13.352	-16.444	-12.42	-15.232	-14.033	-14.772	-15.849	-14.478	-13.324	-14.423	-16.653	-14.619	-15.355	-15.275	-13.207	-12.315	-15.404	-15.035	-13.614	-15.135	-16.868	-14.397	-14.425	-15.504	-14.072	-17.277	-12.945	-14.995	-13.603	-14.136	-14.692	-13.623	-14.423	-14.502	-15.256	-12.684
-2.1444	-1.6117	-2.663	-1.7792	-0.99826	-3.6817	-2.3374	-2.3762	-3.401	-4.1135	-1.8143	-4.4362	-2.9686	-1.4283	-1.0571	-0.8144	-2.5049	-2.9874	-0.66408	-4.0955	-3.2116	-1.6673	-5.2715	-2.5849	-2.7195	-1.8439	-2.9029	-3.0574	-1.092	-4.8865	-2.4694	-1.6283	-3.6914	-2.5243	0.1768	-3.9648	-3.935	-1.6729	-1.6511	-2.0564	-2.0421	-2.4405	-4.1036	-4.0398	-3.7751	-0.43109	-3.4729	-1.4352	-3.0993	-2.136
-3.2454	-2.9165	-3.1546	-1.9069	-4.5023	-1.5902	-2.6292	-1.053	-4.1586	-0.40234	-0.71092	-1.7909	-5.5139	-2.0854	-2.773	-2.642	-2.8693	-5.9596	-1.6376	-1.667	-3.6016	-2.7199	-1.445	-1.0393	-2.3109	-2.4725	-2.4321	-3.4501	-2.7084	-2.2992	-3.453	-4.6276	-3.3569	-2.2406	-1.8592	-1.6786	-2.2866	-2.1361	0.13474	-2.8693	-3.9493	-5.3176	-2.3233	-3.0389	-3.5677	-2.4628	-0.41681	-1.4058	-2.9015	-2.6534
-1.1863	0.20302	2.5001	1.6377	1.5072	-1.6723	2.066	-0.11751	2.7665	0.6209	0.10621	0.55265	0.65851	2.5817	0.46519	1.4141	-0.92403	0.56837	0.18759	0.18723	0.39558	-0.14058	-0.42632	0.4583	1.8471	1.4847	3.0575	-0.41963	0.31703	-0.57349	-0.44784	-0.46873	-0.59158	3.4733	0.97908	-0.33954	1.5914	-0.6749	-1.535	-1.2367	-0.32504	0.36098	-0.41674	1.7188	-1.1032	2.2662	2.6441	-1.7929	0.30872	0.1342
5.0819	5.8528	5.3184	2.5059	6.4789	4.7946	3.9266	2.6979	2.5835	4.2661	4.1684	4.8438	4.2952	3.5241	5.1893	5.03	7.7298	6.2121	6.2878	3.2453	6.2627	1.6271	6.6141	5.102	3.6573	5.6188	4.7328	8.0798	3.9586	2.2353	6.4382	4.076	6.1093	6.9564	4.3217	5.0393	4.4475	4.2281	5.0081	6.846	4.538	6.665	4.2689	6.0022	7.9566	6.928	5.6009	5.5661	6.8025	6.4496
-3.8923	-3.4892	-2.9607	-2.4124	-2.1603	-1.4528	-4.8885	-4.6325	-5.0872	-3.457	-4.459	-1.7451	-3.6527	-4.4431	-3.2806	-2.8988	-3.3708	-2.0369	-4.09	-2.1813	-2.1089	-2.9156	-2.8964	-2.0452	-3.3273	-3.1193	-1.2517	-3.6397	-5.0725	-1.6717	-3.0995	-1.7784	-5.5119	-1.0457	-2.9148	-4.3775	-3.0863	-4.6901	-2.874	-2.218	-5.0417	-2.748	-6.2271	-1.3743	-3.2521	-3.0916	-2.2848	-2.8742	-1.1585	-3.2676
-5.2478	-6.6343	-4.3819	-6.2013	-6.4857	-5.7788	-4.8119	-4.7979	-6.8614	-4.8026	-5.5083	-4.3945	-5.523	-4.7281	-5.1855	-2.9976	-6.0984	-6.0222	-4.5454	-6.6017	-7.837	-3.7111	-5.2204	-5.4999	-3.6442	-4.9052	-6.2425	-5.3198	-4.2866	-4.6131	-6.4732	-3.1125	-5.5108	-5.5064	-6.0529	-5.7807	-4.4886	-4.7915	-4.4676	-7.2771	-6.404	-4.7998	-4.1984	-2.7211	-5.862	-5.9173	-3.7819	-4.9172	-5.5577	-3.659
7.1338	8.8342	8.7933	7.7066	7.1484	7.6084	10.25	8.4202	7.5554	9.6431	7.2562	8.8253	6.3683	7.6383	7.6868	10.602	7.4626	9.849	5.1648	9.1328	7.6276	8.8936	6.3114	6.3352	9.9364	8.047	6.77	5.0637	9.4152	8.2248	9.0644	9.7435	5.554	7.6396	9.4101	8.1934	7.3451	6.5984	8.5688	8.046	7.8962	7.6197	8.7331	7.0279	8.8876	9.8609	5.6993	8.2902	9.1775	9.2915
-2.5597	-2.9592	-2.3669	-2.02	-3.3831	-3.5492	-3.0934	-3.8844	-3.6084	-3.0201	-5.0128	-4.0034	-5.4653	-0.41571	-2.0414	-2.8633	-1.9645	-2.7173	-3.5637	-3.0273	-1.5177	-4.5483	-5.4229	-2.3457	-3.7596	-2.7923	-2.1601	-4.2912	-2.5246	-4.8653	-6.1115	-2.9409	-2.7868	-2.9915	-3.1028	-4.9972	-2.6033	-3.4042	-2.5531	-1.3127	-4.1393	-3.4456	-2.1748	-0.61782	-2.864	-1.5687	-4.5449	-1.3371	-3.7493	-1.5217
-2.2095	-3.687	-1.7221	-2.6262	-3.3127	-4.8994	-2.7939	-4.5492	-3.2374	-4.2555	-4.7634	-3.9029	-3.698	-3.8752	-3.5166	-3.8151	-1.1062	-4.4137	-3.5123	-3.8711	-3.7486	-2.6983	-3.066	-5.6743	-3.8718	-4.9359	-4.0432	-3.7594	-3.2637	-3.8727	-4.2815	-5.9367	-4.921	-3.5996	-3.6464	-6.8605	-3.047	-2.4879	-3.6164	-1.5831	-1.734	-2.9539	-2.2511	-2.7807	-3.2715	-4.7729	-3.9232	-2.414	-3.2343	-3.7002
1.0205	0.17757	2.4173	0.49928	1.531	0.33562	-0.65741	0.35424	0.97354	-0.0086756	0.36771	0.60418	0.56984	0.20942	0.14043	1.9371	1.6761	0.013898	-0.75627	-0.22009	-0.86347	0.66261	1.4469	1.1805	-0.53184	-1.8562	0.64779	-2.1374	-0.05791	1.8678	-0.29706	-1.8198	1.7817	1.0183	0.10355	2.0999	-0.75675	-0.19651	-0.051608	-0.46961	1.5306	1.861	2.876	-0.16585	1.1445	-0.014102	-0.19266	0.94071	0.63226	1.3402
-2.3574	-2.4574	-0.03795	-2.4493	-2.4781	-1.3034	-0.0051293	-1.8344	-0.11222	-1.7221	-2.2968	-2.7379	-2.3661	-1.2455	-1.0131	-2.5712	0.033552	-2.8528	-1.5516	-1.352	-0.86332	-1.0455	-0.33168	-2.7666	-1.5573	0.33769	-1.7106	2.1333	0.49567	-0.94462	-2.8925	-1.7533	-0.43849	-3.1207	-0.26751	-1.8208	-1.9954	-1.0356	-0.78958	-1.6451	-2.7361	-2.4374	-1.4939	-1.1275	-0.16412	-1.5735	1.4233	-1.0222	-0.89541	0.69888
-5.9238	-5.3845	-5.8438	-3.3319	-5.5933	-5.9457	-4.9691	-7.025	-2.9228	-3.9043	-5.4153	-4.2714	-5.0237	-2.5036	-4.2536	-4.8965	-6.7754	-3.9217	-5.5177	-7.5454	-5.9759	-4.1661	-5.2674	-6.2292	-5.9836	-4.832	-4.6283	-4.9336	-6.0223	-7.1769	-5.8023	-4.1958	-5.9935	-4.909	-5.377	-4.1498	-6.4486	-6.065	-5.2822	-7.1854	-7.1637	-6.3135	-6.052	-5.1072	-5.7707	-6.7984	-4.9821	-7.054	-4.9087	-5.8429
-5.0543	-2.4203	-6.5787	-4.4233	-6.6805	-5.5654	-4.4742	-8.6547	-5.1298	-5.7319	-4.2464	-6.7732	-3.9398	-5.3927	-5.0129	-6.2708	-6.0078	-3.4518	-5.1949	-7.5135	-5.484	-4.5798	-3.1192	-4.7943	-2.8425	-4.9525	-5	-7.8128	-5.9398	-5.4515	-0.73277	-5.7355	-5.4604	-3.4678	-6.2672	-5.6295	-4.5933	-4.1257	-7.215	-6.6285	-6.8241	-5.6016	-6.8573	-5.4773	-5.6556	-5.5929	-6.0435	-3.7236	-4.7262	-4.973
-1.5191	-1.24	-1.3481	-2.1307	-2.3549	-1.1062	-3.304	-0.30333	-0.2082	-0.51496	-0.9861	-0.44707	-1.5212	-2.8926	-1.8916	-1.8565	-0.87913	-2.8141	-1.225	-2.6756	-0.65632	0.22971	-2.1734	-0.6819	-0.83395	0.01055	0.27234	-3.2423	0.024797	0.050603	-3.7896	-1.3738	-0.62658	-2.2542	-2.5282	0.57491	-0.12884	-2.9059	-0.64973	-0.81797	-0.24711	0.81594	-2.5407	-1.7279	-2.6368	-2.0473	-1.0331	-1.7399	-1.1971	-1.3012
-9.1607	-11.688	-9.2216	-9.7695	-10.414	-10.408	-8.5199	-8.0042	-11.359	-9.3849	-8.6145	-8.9535	-9.2209	-11.04	-10.627	-10.218	-7.7452	-11.304	-9.4888	-9.6047	-8.1437	-10.187	-10.795	-11.72	-9.0478	-9.4184	-8.7006	-7.7101	-10.241	-9.3118	-7.8496	-7.4672	-11.578	-9.1668	-10.139	-11.531	-10.705	-9.8601	-7.6157	-9.4425	-9.3347	-9.676	-8.8183	-9.0088	-8.7053	-9.0877	-10.055	-8.791	-9.7483	-10.213
-11.047	-9.5542	-9.3402	-10.525	-12.594	-12.433	-9.9735	-9.2847	-9.5212	-12.64	-10.457	-12.676	-12.473	-11.054	-9.0715	-8.2715	-13.012	-11.836	-10.704	-11.131	-12.063	-10.831	-11.333	-11.515	-10.172	-10.059	-8.9445	-8.6951	-12.182	-10.293	-11.343	-9.5443	-10.618	-12.636	-11.389	-10.723	-10.182	-10.219	-12.69	-8.8339	-12.053	-10.674	-9.6758	-12.787	-9.4968	-10.418	-12.506	-11.468	-11.791	-10.612
-3.5627	-0.93745	-1.2422	-2.7597	-5.7294	0.10914	-3.0426	-6.186	-4.0913	-1.8832	-1.4934	-2.0325	-1.5374	-2.8838	-2.1456	-4.7948	-2.2479	-0.77712	-3.1229	-2.8655	-3.8067	-2.4571	-2.7055	-4.6415	-3.8817	-2.5197	-2.386	-2.5387	-1.969	-1.3174	-1.6691	-3.5394	-1.4485	-2.5512	-1.1999	-0.32709	-0.66711	-3.0213	-1.9926	-2.2986	-2.6806	-5.5424	-3.1151	-2.3365	-0.90108	-3.1853	-1.4536	-3.6236	-1.9502	-0.084905
-12.074	-11.356	-10.999	-13.725	-13.326	-9.4809	-11.523	-9.3673	-10.71	-12.508	-11.438	-12.874	-11.653	-10.781	-13.248	-13.095	-11.012	-12.183	-11.972	-11.856	-12.205	-9.7241	-8.249	-13.08	-16.21	-11.305	-10.872	-8.768	-11.293	-12.187	-13.477	-8.8179	-13.17	-11.025	-9.6902	-11.205	-11.293	-10.207	-12.369	-9.7299	-11.9	-10.125	-11.001	-10.528	-11.455	-12.617	-13.812	-11.049	-10.635	-12.812
-1.84	-1.9427	-2.6936	-1.9174	-2.3556	-0.85426	-3.6191	-1.6808	-2.856	0.34273	0.11347	-1.8152	-1.4527	-1.1134	-2.5151	-2.0756	-2.8065	-1.5756	-3.0649	-2.6886	-0.33089	-2.4431	0.10449	-2.7529	-1.9499	0.11879	-1.2107	-2.9907	-0.78266	-0.76323	-0.46819	-0.2523	-1.9752	-3.2974	-2.4542	-1.5281	-1.2461	-1.4838	-0.3211	-0.66352	-1.298	-2.0187	-2.0647	0.4617	-1.8859	0.94989	-2.9985	-0.48846	-1.2088	-3.6581
6.3954	3.018	6.2315	5.6043	4.9818	4.5524	4.9049	5.8053	4.1893	4.9586	4.3543	4.4137	5.4087	4.3717	4.4338	3.8174	7.401	3.9143	6.4267	5.9059	5.4663	7.3202	4.634	3.9436	4.8662	5.4674	5.3205	4.7177	3.2125	6.7951	6.6924	4.8283	4.607	6.6412	6.1055	4.3154	2.3134	4.1246	5.5803	5.4144	6.1244	7.2397	5.5082	3.6839	5.5787	3.1516	4.435	7.083	4.5609	4.7068
-13.331	-11.245	-12.952	-11.331	-10.345	-11.139	-10.498	-12.602	-9.9835	-10.887	-13.627	-10.865	-10.289	-13.316	-11.364	-9.4078	-11.405	-11.597	-13.303	-12.814	-11.534	-11.006	-8.7501	-11.655	-11.372	-10.855	-12.464	-14.034	-12.789	-11.52	-11.582	-12.211	-12.219	-10.832	-10.311	-11.076	-11.6	-9.461	-10.176	-9.1947	-12.753	-12.437	-10.346	-10.618	-10.756	-11.506	-12.462	-9.6655	-13.996	-11.334
5.4218	4.6564	3.2047	3.1335	3.5596	3.7081	3.752	2.1753	1.662	3.3451	3.9925	4.2244	5.8046	4.729	3.6395	4.4014	4.8455	5.0139	2.1426	5.7429	3.6405	5.274	4.8984	1.8092	2.8142	5.1964	4.3259	4.8082	5.5236	4.8661	3.1023	4.1053	3.6048	4.2242	2.9544	5.1247	6.8445	4.5804	5.23	3.2586	4.5698	2.9104	5.9481	5.1475	4.7882	3.6529	6.2681	5.3697	1.9951	4.1428
9.0538	6.1771	6.5677	6.7481	8.2119	7.4962	7.4271	8.354	6.7384	5.1648	8.532	4.9783	8.7636	7.3304	6.1572	6.5429	6.8288	8.2759	6.7123	5.1576	8.9122	8.465	5.7592	6.6598	8.9298	5.5171	6.2977	7.4985	7.8456	7.2943	6.5573	7.5018	6.9728	6.6434	7.0272	9.2997	5.7647	7.6625	6.8122	7.4563	6.9455	5.747	4.6926	8.0152	7.8237	7.1063	6.4769	4.7294	7.7426	6.7481
2.3473	2.1676	0.94909	-0.54502	0.58887	1.2318	0.48962	0.63566	0.079026	-0.018201	0.45568	1.4612	-0.92783	1.0078	1.1362	-0.66626	1.6863	0.87653	-0.76318	-1.2791	-0.30214	1.8179	0.33459	1.4592	1.3808	0.84705	0.071179	0.14421	2.3319	-0.85046	0.70327	-0.43021	0.19219	1.2412	0.11194	1.6307	-1.8072	2.2114	1.1719	2.0508	-1.3437	0.15087	0.28506	-1.313	-0.86186	1.0969	-0.70202	-1.2614	-1.3251	0.2948
-2.7108	-3.2258	-2.2831	-4.1821	-5.5265	-4.28	-4.8325	-6.1974	-4.9813	-3.3303	-2.0903	-4.1172	-3.7401	-4.1889	-3.429	-3.8743	-5.7564	-4.6489	-4.8128	-3.8107	-4.9612	-6.8419	-1.5435	-1.1773	-3.0695	-1.971	-4.1922	-2.9985	-3.1072	-5.9799	-5.6842	-5.0665	-4.5263	-4.5183	-3.9979	-4.0668	-4.1241	-4.305	-3.0213	-2.5864	-1.6055	-2.5827	-3.2118	-5.2936	-4.6598	-2.1309	-2.8246	-6.158	-5.327	-2.5881
-23.117	-21.662	-24.825	-19.987	-22.784	-23.636	-21.914	-21.672	-23.899	-20.459	-21.644	-20.675	-22.334	-23.439	-23.875	-22.49	-21.405	-21.066	-23.409	-20.818	-24.125	-21.858	-20.055	-24.843	-21.49	-22.222	-21.038	-21.091	-20.689	-21.869	-22.818	-22.131	-21.482	-23.588	-22.249	-23.65	-20.669	-22.216	-21.35	-23.115	-22.737	-21.089	-22.312	-21.722	-20.673	-24.261	-20.246	-19.456	-22.597	-22.124
-10.685	-14.034	-14.057	-12.396	-12.453	-11.458	-13.035	-13.616	-14.024	-12.824	-14.709	-13.257	-15.07	-13.317	-10.276	-14.624	-13.548	-13	-12.344	-12.878	-14.809	-15.349	-13.094	-13.733	-15.619	-13.965	-13.251	-15.85	-14.425	-13.393	-16.133	-15.221	-12.866	-12.423	-16.388	-11.25	-14.3	-12.27	-14.151	-14.807	-15.716	-13.291	-15.452	-13.592	-13.685	-12.896	-15.078	-14.695	-13.918	-15.134
-2.6496	1.9344	-1.4047	2.48	-1.885	0.42625	-0.13214	-1.7839	-0.22565	-3.6729	1.6788	0.35464	1.6599	1.0639	0.060542	-1.0472	1.5493	1.5838	0.052764	0.64094	1.3202	1.1027	1.9964	2.956	-0.34503	0.76571	-0.65416	-1.9473	-0.19065	-0.35202	0.30946	-1.1724	1.0726	-1.8491	-0.14644	-0.97412	-0.74964	-0.62099	0.36745	-2.2609	-1.5791	0.46576	-0.42127	0.43857	-0.058899	0.58573	-0.94486	-1.3487	-0.46746	-0.94225
-0.20915	-0.37658	-1.2891	-2.7983	-1.9074	-1.4631	0.89462	-2.6814	-1.3564	-1.8324	-0.34306	-1.8058	-1.4393	-2.3301	-1.5635	-0.90724	-1.6584	-3.475	-2.5043	-2.4487	-2.3076	0.64045	-0.83904	-1.4178	-1.341	-1.8695	-2.3501	-2.23	-0.78583	-0.92242	-1.6144	-1.1406	-1.8341	-0.25926	-1.4822	-0.43433	-2.3535	-0.20053	-1.0769	-2.2137	-1.0602	-2.3602	-1.5854	-2.7247	-1.0228	-2.6628	-1.1435	-3.0062	-1.7923	-2.1217
5.7042	5.17	3.9768	4.2109	4.9811	5.126	3.9174	6.2417	7.772	3.3981	2.0574	7.0529	5.413	6.6968	5.2532	5.3959	4.7493	5.2923	6.1966	5.553	6.1923	6.5138	5.0531	5.3182	4.1046	6.7692	3.8924	5.5675	6.3632	5.4537	5.3423	7.1016	7.9663	6.7316	4.1575	7.4159	6.7299	7.4809	6.4964	8.6587	6.6717	6.1979	4.5035	4.0339	6.3916	3.3099	5.061	4.6445	2.8173	6.2318
2.701	4.6343	2.8017	2.3467	2.8155	2.8114	3.3048	3.3016	3.8584	3.6784	3.4212	2.5456	3.9905	3.3157	0.61578	1.5505	3.137	3.157	1.0522	1.0643	0.81455	2.371	3.612	3.2375	2.9687	2.7654	4.1022	1.3284	2.212	3.841	1.8676	1.9895	3.7091	3.3866	1.658	2.5698	5.1192	0.73629	6.2106	2.0913	1.5053	2.5139	4.2867	2.8055	2.418	1.8537	2.9008	4.5619	2.4699	4.0925
-11.312	-12.135	-12.512	-12.129	-11.435	-10.588	-11.305	-12.127	-9.5229	-8.9321	-10.592	-11.789	-11.039	-10.251	-8.5116	-10.442	-11.618	-9.7008	-12.641	-11.081	-10.122	-10.531	-10.183	-10.378	-10.136	-11.272	-10.619	-12.045	-12.243	-11.321	-11.975	-9.2521	-10.644	-11.009	-10.055	-8.8926	-11.627	-9.9835	-12.335	-11.785	-11.156	-9.9775	-9.0479	-12.085	-13.495	-10.735	-9.9012	-10.474	-10.595	-12.161
5.9856	7.5124	4.1786	6.9406	5.9233	6.9139	7.3112	8.8928	5.1361	7.0141	8.6762	6.1419	8.4431	5.0267	9.2021	6.1899	7.8609	7.5844	5.5559	6.9945	5.8962	5.4066	7.0546	6.8038	6.7574	7.0475	5.2049	7.1715	7.8203	7.8501	4.2047	7.9593	9.8672	8.0012	4.0181	4.1413	6.5318	7.0267	5.7777	7.6486	7.676	7.6015	7.4899	6.6005	7.3432	7.7493	6.9695	7.0817	4.6391	7.0574
-12.748	-13.05	-12.96	-11.311	-12.644	-11.386	-9.8885	-11.803	-11.752	-12.453	-11.698	-13.832	-12.566	-9.3123	-14.043	-10.767	-10.817	-11.193	-11.084	-11.652	-11.121	-12.977	-10.978	-13.009	-14.147	-11.476	-10.609	-12.11	-13.792	-11.703	-11.18	-11.858	-9.5283	-11.249	-13.329	-12.663	-10.133	-13.255	-12.038	-14.412	-14.453	-9.207	-11.846	-11.841	-11.819	-11.867	-12.507	-11.853	-11.193	-11.946
6.9255	3.8828	3.755	6.9073	2.9697	5.0313	7.8148	5.1489	3.4405	5.5081	7.4788	2.6342	5.631	5.7014	4.501	6.9888	6.9326	4.3633	4.9422	7.0723	4.4711	6.1466	5.3354	4.2413	2.4269	5.6159	6.9795	4.2008	4.607	2.8328	7.0191	3.7341	5.2804	7.2931	5.2582	5.2769	6.9605	5.2395	2.5862	5.4302	4.6225	5.748	3.8897	5.5894	5.9243	5.8826	4.5473	4.3906	4.6832	4.4652
-12.598	-10.004	-8.3733	-11.374	-11.112	-11.505	-10.882	-11.672	-11.569	-11.5	-11.887	-12.88	-9.4211	-12.125	-12.08	-11.267	-8.6574	-11.157	-10.915	-10.966	-9.5962	-12.724	-9.3354	-9.8603	-8.5858	-9.7804	-10.542	-8.9326	-10.894	-10.649	-11.558	-9.8072	-11.297	-10.992	-11.039	-11.395	-9.9583	-12.206	-9.3556	-11.426	-9.1749	-10.832	-10.197	-9.2302	-13.417	-12.128	-11.929	-9.3109	-10.176	-11.232
-8.0033	-10.377	-10.489	-8.8604	-10.815	-11.269	-7.6814	-10.062	-10.689	-13.055	-10.169	-10.414	-10.213	-11.535	-11.83	-9.8887	-9.5639	-8.8943	-8.9657	-12.113	-9.8911	-10.017	-9.9161	-13.445	-11.339	-11.508	-9.8148	-8.7452	-11.554	-8.9646	-11.617	-11.139	-12.295	-10.11	-13.217	-12.04	-10.193	-11.085	-12.619	-8.2788	-10.604	-9.3311	-8.9613	-11.293	-11.625	-10.489	-10.259	-9.8404	-11.449	-12.016
-23.851	-21.17	-22.026	-19.964	-23.973	-23.581	-23.235	-22.57	-22.066	-23.758	-23.313	-21.479	-23.558	-19.445	-20.375	-23.873	-24.333	-22.973	-19.99	-21.045	-22.068	-20.196	-21.805	-22.053	-22.782	-23.24	-22.277	-22.601	-20.072	-23.747	-21.78	-22.231	-22.821	-22.956	-23.532	-21.009	-22.341	-21.04	-20.278	-23.098	-22.178	-22.989	-23.606	-21.83	-19.17	-23.386	-22.288	-21.962	-21.394	-22.069
-3.8484	-1.54	-3.1663	-0.010382	-3.3014	-3.0294	-3.8392	-6.6533	-1.8423	-0.6185	-3.4375	-0.21486	-1.7509	-3.4021	-2.681	-4.1605	-0.46977	-3.3808	-0.6713	-4.8798	-5.7962	-5.1673	-3.5611	-4.6066	-3.9173	-4.3758	-2.2218	-4.0655	-5.9031	-3.2426	-3.1989	-4.7824	-2.7813	-2.9786	-1.1698	-4.6046	-2.6405	-3.4793	-2.9089	-1.4391	-3.3995	-2.166	-2.9333	-4.3377	-3.4292	-2.4021	-1.5068	-3.4923	-4.5241	-4.4124
-3.5989	-2.6155	-4.053	-1.2875	-1.7311	-1.78	-5.1689	-0.4408	-1.7937	0.022584	-2.787	-4.2523	-4.1243	0.33599	-1.745	-3.1872	-2.0369	-3.6274	-3.9444	-1.4281	-0.22586	-2.0151	-1.6992	-1.7904	-1.8602	-3.0891	-4.4516	-1.9983	-3.2864	-2.5671	-0.65472	-2.3466	-3.0327	-3.4631	-2.5251	-2.425	-2.881	-1.3311	-2.9105	-1.6453	-3.168	-2.7271	-1.6694	-0.61381	-2.927	-2.5109	-2.4061	-2.7411	-4.3847	-2.5029
-12.419	-10.541	-11.429	-11.216	-11.88	-9.344	-8.2218	-11.006	-11.376	-9.539	-11.693	-10.449	-11.175	-13.142	-9.5721	-11.552	-8.9952	-9.9463	-11.641	-9.8247	-11.233	-11.259	-12.371	-9.6212	-8.6377	-10.414	-11.463	-12.018	-9.675	-13.459	-9.4419	-10.798	-13.179	-12.263	-10.146	-10.73	-11.826	-11.531	-9.6992	-9.7853	-9.595	-10.486	-10.78	-12.242	-9.4434	-11.313	-10.174	-11.063	-11.188	-10.913
-6.8038	-7.9222	-6.2927	-5.417	-6.9468	-4.6516	-4.3419	-5.9841	-3.2036	-3.9331	-6.267	-6.3203	-4.2254	-4.0598	-6.3327	-5.0143	-5.0727	-4.381	-3.5171	-6.0739	-3.1343	-7.4951	-5.7541	-4.5129	-3.8859	-5.015	-7.0597	-5.9666	-6.3146	-6.0163	-7.1938	-5.1358	-6.2823	-6.3415	-5.1478	-5.202	-5.8723	-3.3881	-5.5325	-6.0205	-4.6344	-6.612	-4.8934	-4.8096	-6.4485	-6.5459	-5.665	-6.0358	-8.0484	-4.7258
-2.5267	-3.362	-1.0924	-0.91378	-1.3615	-1.0236	-2.8423	-3.6172	-5.4947	-2.2144	-2.2503	-0.86662	-4.3588	-3.0508	-1.4366	-2.974	-5.669	-3.1277	-3.5799	-0.91467	-1.9496	-1.6131	-2.5128	-0.72382	-4.5192	-3.449	-3.7194	-3.7586	0.96597	-5.5982	-3.1698	-2.5704	-2.0148	-3.7795	-2.1604	-0.85745	-3.6531	-3.6058	-0.67059	-2.5249	-2.308	-2.9899	-3.0961	-2.2995	-2.7137	-0.47313	-1.3266	-1.2552	-1.013	-1.7761
-3.1433	-3.443	-3.7901	-3.9351	-3.9598	-3.6134	-3.9926	-4.0864	-4.3493	-4.4886	-2.8983	-3.0116	-1.8035	-4.1205	-4.1955	-3.5553	-2.2028	-2.491	-3.2752	-6.6045	-3.2701	-0.63262	-5.2155	-5.4275	-3.9544	-4.9614	-5.3291	-4.3521	-4.0815	-3.8358	-5.0608	-4.2306	-4.9845	-3.5234	-3.4492	-3.7173	-2.7285	-4.4675	-3.3291	-4.4928	-1.8791	-5.7093	-4.9276	-5.1104	-2.7555	-2.9305	-2.9547	-4.3661	-5.3177	-3.4525
5.3956	7.1205	6.6384	9.3013	4.2956	4.7403	5.5099	8.1747	8.2736	7.2496	6.3655	5.4448	5.8317	7.6369	5.2305	6.4724	5.5523	4.6241	5.4359	9.0977	5.8072	6.7358	6.4327	4.2714	7.7422	7.0597	5.4471	7.8929	5.6456	6.1237	4.4548	7.7605	7.7669	7.7071	6.9039	7.6131	7.8039	6.4725	4.9268	8.7254	8.2259	7.3345	6.9473	7.2145	7.4826	7.2706	5.5818	5.0938	4.4637	5.3814
-12.128	-10.273	-10.557	-13.593	-12.189	-13.434	-10.41	-10.048	-11.548	-11.213	-11.545	-10.776	-10.082	-12.529	-11.274	-10.561	-9.5931	-10.495	-12.286	-11.463	-10.928	-11.145	-13.361	-11.045	-10.849	-11.693	-11.84	-13.71	-12.322	-9.7914	-12.307	-11.916	-10.143	-11.082	-11.697	-11.702	-13.29	-11.818	-12.349	-12.261	-9.8177	-11.484	-11.766	-13.48	-12.1	-11.082	-9.7634	-12.1	-11.196	-10.925
10.117	7.7851	10.622	10.191	9.8188	9.6336	10.311	9.6218	9.7453	11.279	8.6479	10.814	9.3569	10.104	10.274	11.302	9.3747	8.0042	8.1523	8.4721	9.71	10.208	7.3404	9.1665	8.4813	8.4337	8.384	7.3265	10.508	10.912	8.6926	10.529	9.1736	8.5016	10.142	9.7378	11.124	9.8686	7.0192	8.3291	8.8662	10.77	10.728	10.704	7.0666	9.2435	10.099	11.137	8.1647	9.9738
-2.3768	-3.7143	-0.98117	-3.2332	-4.8504	-3.3231	-4.9342	-1.9747	-4.4716	-4.7994	-3.1254	-4.8974	-2.8389	-3.0635	-1.9355	-2.1907	-3.5335	-4.039	-0.43083	-2.0024	-2.764	-2.462	-4.0781	-2.5161	-2.515	-2.1571	-4.9293	-4.1003	-2.6224	-1.7946	-4.851	-4.7969	-2.1439	-2.9735	-4.3931	-2.7057	-1.6437	-1.7261	-3.2453	-2.7019	-3.7097	-3.4171	-2.5629	-4.5399	-2.7164	-2.7941	-2.2565	-1.8948	-2.5563	-1.1018
-1.5429	0.35698	-0.70852	-0.90503	-0.93452	-1.986	-1.2143	-1.1798	-0.62797	-1.368	-4.3094	-0.65009	-3.0218	-0.059909	0.9383	-0.47543	-1.9296	-1.0523	-1.8887	-0.099497	-1.2752	-1.8472	0.25372	-0.83029	-0.80452	-0.325	-0.086337	-1.2834	-0.32603	-1.2749	-0.7632	0.35659	-2.0481	-1.5745	-1.0051	-1.8084	-2.3884	-0.39254	-3.325	-1.9541	-1.6586	-2.1268	-1.9567	-1.3447	-0.029072	-1.6054	-1.6272	-1.9417	-2.4223	-0.88584
-21.812	-18.775	-22.191	-19.546	-20.797	-20.533	-19.237	-19.676	-19.959	-20.221	-21.34	-20.838	-20.495	-21.788	-22.207	-21.296	-21.42	-21.835	-21.21	-19.672	-21.381	-21.708	-17.963	-23.313	-18.837	-22.09	-21.045	-22.314	-20.51	-20.148	-21.066	-19.698	-20.878	-18.347	-21.104	-22.77	-21.764	-19.722	-20.869	-20.63	-20.797	-20.972	-20.213	-18.509	-20.007	-19.829	-19.662	-19.891	-19.485	-21.536
9.3398	8.4633	8.5217	7.2002	8.3099	10.127	9.4439	9.1371	9.5798	7.4209	8.9232	8.2711	9.4438	9.0567	8.8785	10.848	7.9972	8.861	8.7161	7.7962	9.4549	10.019	7.693	8.1702	7.7639	9.9797	8.6173	7.1212	10.397	7.6892	9.8642	6.2351	8.3566	8.6114	9.7239	8.023	9.4438	8.0262	6.5197	6.4568	10.174	8.9435	9.8031	10.503	8.3934	6.651	8.5356	8.4315	8.9769	9.1807
-9.8173	-12.285	-13.825	-13.453	-12.349	-12.063	-10.866	-12.626	-11.405	-11.666	-13.218	-13.113	-11.202	-12.828	-11.683	-9.668	-10.472	-12.217	-13.655	-12.495	-10.643	-11.348	-12.679	-10.848	-11.173	-11.39	-11.806	-14.113	-12.67	-12.729	-10.607	-14.175	-11.986	-13.228	-13.226	-10.943	-9.1836	-12.127	-11.518	-13.174	-12.167	-14.113	-11.903	-12.929	-10.625	-12.718	-11.683	-11.254	-10.211	-12.212
5.5184	3.7305	3.5872	4.0236	4.903	5.6993	6.559	5.9185	7.6002	4.4804	4.9538	4.1748	5.7731	4.2624	6.7605	4.9984	7.8452	4.6244	5.0688	4.5267	6.9717	5.3977	8.6699	5.8006	5.3645	6.4583	7.2605	6.3789	5.1127	6.9852	5.6341	5.6576	5.9627	4.7555	4.0129	5.1069	4.916	6.6839	5.6172	5.1366	6.4946	4.387	4.3062	6.4715	6.1082	6.0734	5.1101	7.8956	6.1169	6.2948
-0.6156	1.2512	-0.99239	0.97001	-0.061109	0.24554	0.011814	1.1494	1.4601	-0.12543	-0.94615	-0.30038	-0.023699	0.93625	-1.6792	-1.3446	1.5244	-1.4724	0.70645	0.47073	-0.40916	-0.65957	-0.501	0.92883	2.3052	0.70767	0.6383	0.37774	0.41365	0.98044	1.4645	0.84397	-0.72563	1.5999	-1.5236	-0.15295	-1.1026	1.1822	1.4988	-1.6266	-0.28878	-1.2061	1.1297	-1.0702	-1.7287	-0.13672	0.85353	1.8329	1.9417	-0.16309
-5.3424	-2.8544	-5.7307	-4.9343	-4.3095	-2.2822	-3.5239	-4.7948	-6.0416	-4.3637	-3.4155	-3.0046	-3.4759	-4.8524	-6.3394	-4.828	-6.6562	-3.0218	-4.7306	-4.9566	-3.8476	-4.6836	-2.7094	-6.3477	-3.6427	-3.5371	-3.7919	-2.4657	-4.9773	-4.3409	-3.0998	-2.59	-1.5719	-3.6522	-2.9194	-6.6634	-3.9158	-4.5391	-3.6595	-4.9733	-3.3046	-1.3826	-3.8041	-4.2719	-3.1022	-5.1127	-4.7364	-2.9967	-3.0715	-3.1282
-23.421	-22.039	-24.048	-23.272	-23.668	-21.863	-20.942	-22.466	-21.891	-21.077	-22.09	-21.544	-19.983	-21.714	-20.369	-21.629	-24.016	-21.991	-20.771	-23.484	-22.89	-22.282	-21.207	-21.926	-22.103	-24.754	-22.785	-24.326	-24.901	-19.972	-20.893	-20.832	-22.346	-21.783	-22.057	-22.124	-21.89	-22.999	-20.057	-23.418	-22.742	-23.351	-22.314	-25.358	-19.919	-21.953	-23.905	-21.061	-24.813	-20.868
-4.6693	-2.3318	-4.4551	-5.459	-3.636	-5.4368	-4.8255	-4.1262	-4.2167	-5.3077	-4.4677	-4.8081	-3.268	-3.9557	-4.5778	-4.7653	-5.4454	-5.8004	-3.4719	-5.0907	-1.6611	-4.4793	-4.0262	-5.1002	-1.9344	-6.2387	-4.6737	-3.7733	-3.6618	-4.642	-4.1023	-4.2534	-5.1875	-6.493	-3.7231	-4.1155	-3.46	-2.8141	-2.0626	-3.9138	-5.1423	-2.6577	-1.6406	-2.8624	-6.1289	-6.0905	-5.2439	-3.1494	-2.7056	-2.7502
9.528	10.219	8.054	6.8529	8.4564	7.4332	9.1822	7.2004	7.1413	8.8132	10.249	11.873	7.0815	6.7333	10.452	8.3886	9.0766	7.5245	7.9933	10.381	9.1321	8.8704	9.7635	9.9757	9.6596	9.3975	8.2124	8.8304	6.67	10.714	10.348	10.274	10.349	8.6565	9.1356	11.322	7.0434	10.845	8.7363	8.8726	8.1943	7.5143	8.9408	8.6553	7.9929	7.0795	6.1766	7.1774	8.5337	7.7715
1.9363	-1.8921	-0.69704	-0.20419	-2.3138	-0.47777	-1.5566	-0.013815	-2.6425	-0.8135	-2.4189	-1.5345	-2.0535	-1.4007	-3.8593	-1.7368	0.28964	-1.7658	0.46656	-0.97891	-2.1011	0.73538	-2.3097	-2.2869	-3.5693	-3.8325	-2.8289	-1.3024	-2.8389	-1.385	0.013871	-2.0063	-0.86757	-1.6311	-0.95495	-3.4186	-1.6702	-3.451	-3.219	-1.9085	-0.48235	-1.5434	-1.8294	0.44754	-2.7576	-0.20137	-3.2776	-0.41076	-1.9886	-0.09337
7.4051	8.906	10.469	8.0457	8.6534	9.2809	11.953	11.956	9.5876	10.854	9.306	8.4341	10.147	8.2755	9.9682	9.0945	10.175	10.693	9.7214	9.2798	8.7497	9.5451	9.3034	8.6144	10.92	9.1595	10.458	8.4896	8.8678	10.332	8.2619	8.2139	9.6836	11.816	10.785	7.268	9.209	9.854	7.6238	7.8853	8.3056	8.2875	8.9659	10.179	10.027	12.328	9.422	8.5904	12.307	12.663
-1.6737	-3.5841	-2.9633	-2.6505	-2.5986	-2.3343	-1.2964	-1.1825	-4.7729	-2.437	-2.1019	-0.95166	-4.4745	-4.1258	-1.9496	-3.2609	-2.3266	-0.40699	-2.4918	-3.4173	-0.29591	-4.3963	-4.5565	-0.89095	-3.7599	-3.5685	-2.662	-2.3503	-4.8387	-2.5319	-1.5717	-3.7212	-5.5748	-0.82434	-1.3922	-2.7144	-7.543	-2.6903	-1.6278	-1.6849	-2.0805	-2.1963	-3.2326	-3.1366	-3.771	-3.3895	0.88331	-2.4761	-2.3134	-1.4659
-8.45	-4.865	-6.7349	-5.6169	-7.3318	-7.7105	-4.7734	-7.1123	-8.0944	-7.1134	-6.8902	-10.233	-6.8793	-5.5247	-6.4917	-7.5536	-7.6692	-6.993	-9.3008	-6.0913	-10.417	-7.3403	-6.1552	-7.188	-7.6326	-8.9182	-9.5792	-9.1188	-8.2874	-7.8818	-8.6288	-8.5259	-8.0279	-7.8929	-7.3172	-9.2857	-9.1946	-8.2852	-8.1532	-6.7427	-6.4157	-7.2208	-7.1249	-9.3137	-10.497	-5.7375	-8.6688	-6.0203	-6.8269	-8.0594
-11.422	-11.085	-10.249	-9.3304	-9.4504	-9.175	-7.2122	-13.27	-10.602	-10.798	-10.636	-10.063	-10.206	-12.512	-9.0252	-12.147	-11.178	-12.338	-12.079	-10.713	-10.363	-10.235	-13.714	-9.3017	-12.823	-13.102	-10.228	-12.472	-10.852	-11.966	-11.552	-11.31	-10.4	-10.411	-10.291	-9.8179	-12.237	-11.032	-10.738	-11.022	-9.823	-10.392	-12.427	-10.186	-9.5372	-9.2227	-10.572	-13.426	-11.484	-10.876
0.92349	1.4229	3.4589	4.3502	-0.014146	1.211	1.4167	2.8709	3.7785	1.1114	0.44668	2.41	1.9884	1.8068	0.361	1.935	3.0301	1.052	-0.64498	3.9903	1.0712	1.2574	1.648	0.05022	1.3911	1.1016	0.49255	-0.14382	-0.0047004	1.5092	2.6322	1.9562	1.9937	1.6594	0.94025	1.7622	2.3664	2.8994	-0.28109	1.6251	1.4135	1.4495	0.60414	0.64121	0.85246	-0.43561	1.0102	-0.088023	2.0224	1.2801
-14.487	-15.353	-16.604	-15.273	-15.094	-12.437	-18.366	-15.403	-14.141	-14.22	-14.474	-13.934	-14.711	-11.599	-15.604	-17.169	-14.307	-13.149	-15.985	-13.949	-13.63	-14.229	-14.589	-13.761	-14.287	-12.631	-14.498	-14.753	-14.991	-18.077	-16.525	-16.77	-12.777	-17.12	-11.345	-15.274	-13.878	-15.311	-12.831	-12.028	-10.826	-14.285	-16.324	-15.886	-14.219	-15.007	-16.507	-14.317	-16.296	-16.957
-13.916	-12.357	-12.986	-11.616	-12.459	-13.935	-11.746	-12.985	-14.259	-15.736	-13.346	-11.673	-12.848	-15.147	-13.149	-12.542	-11.317	-12.096	-11.467	-14.128	-10.738	-14.334	-12.88	-13.538	-13.873	-13.226	-13.028	-11.663	-13.218	-12.599	-13.399	-16.861	-12.99	-13.618	-12.533	-11.943	-13.311	-13.646	-15.38	-13.469	-14.35	-17.338	-12.215	-10.712	-14.281	-12.314	-11.757	-14.506	-12.787	-12.68
-3.7154	-6.3585	-3.4695	-5.9916	-4.9933	-4.2035	-3.9809	-5.746	-4.8376	-3.1587	-3.5651	-4.588	-2.9481	-3.1793	-4.0199	-3.9185	-4.3335	-4.292	-3.1234	-5.6662	-3.6419	-4.6503	-4.0632	-7.2117	-4.9445	-3.7117	-5.3733	-5.4778	-4.7995	-3.9479	-3.7096	-3.2634	-3.6174	-2.4146	-2.9041	-3.8138	-3.9068	-5.6529	-5.3146	-3.3161	-2.7454	-4.7392	-2.2257	-5.1309	-3.3228	-7.738	-3.3964	-4.0197	-3.9804	-3.8233
-10.831	-12.087	-12.064	-9.6951	-9.5346	-11.066	-10.484	-8.7578	-11.776	-9.7237	-10.6	-10.857	-12.12	-12.126	-11.839	-12.534	-12.716	-13.101	-10.272	-11.007	-11.063	-10.58	-9.9022	-10.708	-9.2215	-10.225	-9.9106	-9.8052	-12.284	-9.5914	-12.15	-10.541	-10.975	-11.728	-9.7846	-9.8697	-10.857	-11.156	-11.093	-13.685	-10.478	-12.01	-12.34	-10.498	-9.9666	-8.9473	-8.5893	-11.349	-10.072	-9.4014
-11.731	-10.651	-9.9419	-10.685	-13.561	-11.561	-11.665	-11.307	-10.857	-9.7676	-12.704	-10.074	-11.761	-10.144	-11.813	-11.619	-12.586	-11.06	-11.199	-11.738	-10.763	-11.609	-11.025	-10.459	-12.813	-11.965	-10.469	-10.005	-9.3645	-14.039	-9.5758	-11.695	-11.515	-11.87	-9.5125	-11.091	-12.642	-10.683	-9.3459	-9.8435	-12.823	-11.16	-12.38	-10.691	-10.693	-12.511	-10.45	-11.543	-9.9421	-12.434
-12.841	-13.038	-11.042	-12.395	-14.149	-13.025	-14.765	-13.343	-14.066	-12.694	-12.586	-11.83	-13.559	-14.961	-13.034	-12.452	-13.052	-12.169	-14.834	-14.033	-14.732	-11.764	-12.995	-13.076	-13.619	-13.606	-12.326	-10.853	-12.386	-15.007	-12.67	-10.679	-11.606	-14.309	-14.614	-12.057	-14.417	-14.916	-11.246	-14.001	-12.504	-13.136	-13.663	-13.076	-12.719	-13.554	-14.689	-13.565	-14.014	-12.187
-1.4426	-2.4545	0.3502	0.066697	-1.8561	-2.4305	0.79303	-1.9761	-1.3433	0.94627	0.017337	-0.90739	-0.53612	-0.81734	-0.72686	0.11246	-0.76608	-1.6086	-3.6095	-0.5701	-3.8453	-1.1648	-0.91455	-1.7083	0.58343	-0.79546	0.54771	-0.083509	-0.68218	-1.8492	-1.6125	-2.1606	0.42739	-0.81907	-0.38955	-1.2669	-2.1771	-2.8731	0.66739	-0.85676	-1.3464	-2.0798	-2.8928	-1.7874	-0.96776	-0.67443	-2.228	-1.7648	-2.4672	-2.291
7.1159	5.3764	5.0921	4.2749	5.7207	4.4511	4.6322	5.0152	8.5464	4.6111	5.348	8.0806	7.7268	7.3624	6.9674	4.9861	5.9731	6.5701	4.5345	5.5427	3.6857	6.5347	7.7821	6.2643	6.5805	5.3381	5.4777	6.712	7.0136	5.6037	5.546	4.0658	4.8031	6.9676	4.9355	5.3125	3.9623	5.7444	5.8703	4.5665	5.177	3.2616	6.5927	4.083	9.0721	4.6795	5.9586	5.3021	5.6371	4.656
-13.768	-11.794	-9.8295	-12.172	-11.716	-12.562	-10.96	-13.806	-11.524	-11.262	-10.181	-12.535	-11.918	-12.383	-12.744	-11.406	-12.503	-12.861	-10.925	-10.941	-10.841	-10.975	-12.385	-12.473	-9.3547	-10.693	-10.626	-9.4628	-15.056	-10.923	-12.098	-10.774	-10.769	-11.883	-12.192	-11.271	-11.617	-9.1949	-11.603	-12.849	-11.799	-14.105	-9.2871	-12.362	-13.336	-10.665	-9.8326	-13.366	-11.202	-8.9292
-0.51829	-0.82085	-2.8285	-1.83	-0.43552	-3.8852	-2.0838	-2.149	-2.8306	-0.56483	-2.2979	-0.55819	0.25452	0.58392	-0.32948	0.90341	-1.9308	3.2682	0.22016	1.6584	-0.90953	-0.13474	-2.2856	-0.63615	-1.1259	-0.40311	1.2492	-1.4384	-1.7645	0.85253	-2.9656	-2.751	-0.0084424	0.87253	-0.80214	-1.5617	-0.89148	-1.6443	-1.0905	-3.2426	-0.40276	-1.4565	-0.33017	-3.1195	-2.7609	-1.3117	-1.4439	-2.2502	-3.2111	-2.2211
-8.443	-7.0494	-7.9457	-9.0237	-8.5965	-9.2451	-11.505	-10.377	-9.0973	-9.022	-7.6735	-9.8903	-9.0986	-8.4696	-9.9021	-9.6522	-8.9283	-10.531	-9.6159	-8.0504	-9.139	-7.5624	-9.3831	-9.337	-9.8019	-10.358	-9.7853	-7.4478	-7.7422	-5.8314	-10.334	-9.8898	-8.2743	-9.3069	-9.0284	-6.7745	-8.767	-9.4478	-9.0423	-10.48	-6.3925	-9.2653	-9.4778	-9.2214	-6.6736	-11.059	-6.7195	-11.459	-8.8487	-9.479
-13.929	-14.769	-13.534	-13.115	-12.327	-12.04	-10.375	-12.621	-13.234	-12.211	-11.646	-14.28	-13.888	-13.531	-12.14	-11.364	-13.755	-11.429	-11.533	-12.102	-11.248	-11.941	-13.723	-10.899	-12.206	-12.274	-16.725	-15.464	-12.351	-11.668	-11.935	-15.323	-12.332	-13.395	-12.935	-11.878	-13.457	-10.751	-14.594	-13.672	-12.654	-12.764	-15.439	-13.213	-15.261	-12.828	-12.577	-13.607	-14.324	-11.696
-13.906	-15.201	-13.028	-12.434	-14.766	-13.487	-13.763	-13.785	-12.971	-12.718	-13.281	-12.2	-13.37	-13.52	-10.404	-12.878	-12.872	-14.578	-12.872	-11.127	-13.017	-13.944	-13.83	-12.542	-11.333	-14.109	-10.067	-12.96	-12.469	-12.791	-13.323	-14.968	-12.2	-14.276	-14.534	-12.848	-14.14	-12.02	-12.382	-13.377	-11.983	-14.556	-13.611	-12.036	-10.863	-14.651	-13.635	-13.637	-14.951	-14.087
-12.191	-12.057	-12.266	-12.162	-9.9691	-10.804	-11.564	-12.466	-9.8388	-10.8	-12.182	-8.8339	-11.842	-10.528	-10.109	-9.2143	-9.3681	-11.602	-9.3723	-9.9039	-10.968	-13.103	-9.5341	-11.309	-10.208	-8.938	-11.447	-11.45	-10.169	-11.272	-11.174	-9.856	-8.8969	-11.318	-10.765	-12.075	-11.331	-9.5322	-12.711	-12.685	-7.5938	-10.504	-10.785	-11.268	-12.801	-10.179	-9.8685	-11.011	-12.269	-9.7972
-13.025	-13.298	-12.04	-13.336	-13.325	-13.581	-13.159	-13.559	-14.717	-12.182	-15.357	-14.702	-10.41	-13.119	-13.006	-13.645	-12.663	-16.497	-14.717	-13.183	-16.695	-13.491	-13.532	-13.898	-13.508	-14.559	-17.096	-13.359	-17.635	-17.373	-15.534	-13.97	-10.91	-12.894	-15.456	-12.768	-14.75	-12.928	-14.763	-12.495	-14.008	-13.085	-12.075	-15.009	-13.419	-15.58	-14.154	-13.665	-12.184	-14.939
-8.1509	-8.0826	-10.276	-6.56	-6.9601	-8.6955	-8.0387	-7.867	-6.7932	-7.9719	-9.0792	-7.6755	-5.2035	-8.2652	-9.0825	-6.4815	-6.5881	-7.1485	-6.1885	-8.5752	-6.4477	-9.2164	-7.1747	-7.7404	-7.4264	-6.2984	-9.4254	-8.0027	-8.7112	-6.4657	-7.0598	-7.0565	-7.4948	-8.8342	-6.7541	-7.6349	-7.7683	-7.6679	-8.5548	-9.7709	-8.5454	-7.4332	-6.1159	-9.1252	-6.5004	-9.1466	-7.0196	-7.0695	-10.055	-9.1113
3.2623	3.3645	3.8304	0.44058	2.1364	0.91407	-0.02598	2.4469	2.8431	-0.63231	3.3288	1.2838	1.7297	-0.22337	2.897	0.73972	1.4325	1.3205	1.3587	0.66837	0.91826	2.8087	0.95507	1.9158	0.88702	1.4826	2.7636	2.7695	1.9708	2.8695	0.18054	0.50723	0.81825	-0.6447	2.9701	1.8825	0.61278	0.29233	1.5362	3.0229	1.3904	2.7831	2.5205	1.4643	2.4452	3.8112	3.2254	2.1	0.73199	2.9968
-11.98	-9.753	-10.941	-10.684	-11.676	-11.18	-10.353	-12.521	-12.47	-11.644	-10.14	-9.2712	-10.14	-8.2344	-11.289	-12.899	-12.345	-9.1334	-9.1339	-11.03	-11.121	-12.451	-10.407	-11.417	-12.783	-11.188	-13.116	-9.6223	-9.9923	-11.997	-11.914	-10.871	-11.394	-10.379	-9.0638	-9.5354	-8.8117	-10.643	-11.023	-8.1438	-8.0264	-11.111	-9.4355	-10.189	-12.446	-10.913	-12.688	-11.617	-9.5574	-7.8272
-3.3573	-2.1385	-2.3848	-3.8378	-0.77831	-4.598	-2.9813	-1.3035	-2.8254	-2.5677	-2.0334	-4.356	-2.6054	-2.1152	-4.2751	-4.0337	-3.4826	-2.7526	-4.2882	-4.7518	-3.6771	-3.3848	-2.8548	-3.9577	-3.7304	-5.7102	-5.054	-4.2457	-1.6771	-4.302	-5.1502	-3.4663	-2.928	-1.1078	-4.1418	-0.73902	-4.4121	-2.0041	-1.265	-1.1982	-3.7714	-2.7091	-6.3	-2.4093	-3.7357	-5.1204	-1.437	-4.3673	-4.8838	-4.0686
5.6103	4.6372	7.3188	5.9724	7.5487	7.5878	4.4094	5.7422	5.2926	7.2049	5.5103	5.2438	5.9817	4.0878	4.7344	5.3705	3.8465	4.9237	5.4989	4.5946	5.4392	3.6095	3.39	5.2178	4.6631	6.1985	6.7638	4.0981	6.4285	4.7722	5.9424	5.1287	5.4693	4.9891	5.3997	4.2339	4.1799	5.0306	4.9043	5.891	1.3909	5.5847	3.5348	4.4956	5.8524	4.7832	5.4092	4.4235	6.775	4.3884
-12.511	-13.85	-11.806	-10.206	-11.263	-9.8179	-8.938	-12.141	-10.847	-12.335	-12.255	-10.09	-9.3327	-11.062	-9.5473	-15.438	-11.463	-14.198	-10.252	-11.271	-9.3191	-12.203	-10.162	-12.301	-10.724	-11.263	-11.371	-10.958	-12.607	-10.047	-11.566	-10.094	-14.372	-12.47	-9.8366	-12.537	-11.632	-9.9668	-11.177	-8.1411	-11.496	-12.481	-8.9709	-9.6258	-12.057	-10.747	-10.329	-13.163	-12.643	-11.09
-1.0718	-2.2133	-1.6197	0.056744	-2.9674	-2.6131	1.2972	-0.030618	-0.89232	-1.3044	-1.1497	-1.9343	-0.015008	-2.7049	-1.3856	-3.1947	0.35154	-3.7232	-1.8156	-2.0514	-0.32348	-1.6621	-1.6071	-1.1912	-2.5233	-0.95755	-2.0654	-2.1499	-1.1855	-4.0376	-1.6915	-1.0053	-2.1479	-1.9496	-1.5161	-0.8614	-1.0831	-2.0425	1.5229	-0.072445	-2.4955	-2.1729	0.70236	-1.3081	-1.3622	-0.84212	-2.1606	-1.6437	-1.7125	-1.9981
-4.9369	-4.7571	-2.7025	-2.5241	-4.947	-4.578	-3.3143	-4.4582	-4.582	-1.9486	-2.5674	-5.3956	-3.0398	-5.7702	-2.8889	-3.0802	-5.6719	-3.5975	-5.2838	-8.0568	-3.7727	-5.0011	-2.9108	-4.49	-4.5505	-4.5607	-3.2946	-3.9028	-2.7799	-5.2501	-4.9858	-5.6421	-4.3669	-6.0859	-3.7967	-3.2399	-5.0322	-6.8785	-5.0387	-4.0929	-2.3884	-5.5769	-4.9661	-5.048	-4.2244	-5.3853	-4.0101	-5.0508	-3.9576	-4.3914
-9.2682	-6.5822	-10.954	-10.721	-9.7375	-8.1741	-8.4067	-9.8534	-10.53	-9.0932	-10.248	-9.2821	-8.7475	-8.4704	-9.6294	-7.2855	-8.7791	-10.555	-8.2439	-8.7086	-7.5046	-7.5944	-9.0047	-7.7288	-8.5459	-9.6405	-10.46	-9.88	-10.159	-9.6949	-9.4215	-9.739	-9.8405	-10.371	-10.188	-8.5561	-9.1226	-9.0338	-9.3568	-9.7729	-9.2128	-7.7625	-9.2573	-9.8225	-8.2572	-8.3539	-9.3947	-9.8934	-10.075	-12.538
2.7428	1.1296	1.0915	1.5519	2.3912	3.2724	-0.014671	1.2881	2.6551	-0.44444	0.53802	1.6842	2.1938	2.1258	0.794	1.538	1.4228	1.6592	0.77829	2.2225	2.3731	0.29943	2.9421	2.6622	0.59205	0.66328	0.53121	0.17301	0.082354	3.9943	2.6984	2.0707	2.1379	-0.67785	2.1946	0.011414	2.9894	3.9195	2.3044	2.8022	0.57825	0.66231	0.77922	-0.69368	1.3852	0.63881	1.2023	2.657	0.84408	1.086
-4.8342	-4.7917	-1.7405	-3.0131	-3.5864	-2.6456	-2.4068	-1.7611	-4.188	-2.8568	-1.1943	-3.3892	-3.6834	-3.8269	-4.5168	-3.0163	-5.2897	-2.0753	-5.5275	-2.7887	-3.8612	-3.6954	-2.1573	-2.8939	-2.6075	-3.6077	-3.5893	-3.1082	-1.8568	-2.6785	-3.0164	-2.5988	-2.4152	-2.879	-1.4893	-3.7684	-4.0326	-1.9932	-0.04887	-4.7265	-3.1316	-2.0297	-0.76459	-3.0657	-3.8378	-4.8908	-1.5916	-3.8732	-2.3374	-5.3878
4.4161	5.8303	5.4624	4.3277	4.7848	5.7272	6.5713	5.9215	5.2416	7.1131	6.1676	6.2637	5.6104	6.7487	6.4816	7.3594	4.4435	5.8292	5.8552	4.7	4.6358	4.4863	6.8457	4.6027	6.6969	6.5035	6.3639	3.3725	4.5177	5.4363	6.7373	5.192	4.9714	6.1005	6.7746	4.2386	4.1705	4.9041	3.1682	7.5507	3.5783	4.2323	5.5286	3.9813	5.3002	6.7637	4.0915	6.8956	7.2379	7.4729
-21.479	-25.924	-23.62	-20.773	-22.751	-25.121	-20.661	-22.182	-21.765	-18.541	-22.861	-23.391	-21.976	-22.088	-21.185	-22.345	-21.112	-19.043	-20.162	-24.004	-21.123	-20.921	-21.551	-22.137	-21.324	-21.094	-22.49	-21.557	-21.363	-21.933	-21.611	-23.347	-22.4	-21.357	-19.345	-22.479	-22.2	-21.57	-21.035	-22.693	-22.647	-21.8	-20.618	-23.29	-22.797	-23.91	-22.187	-21.866	-21.228	-22.839
-0.054792	1.377	1.0036	1.9856	-0.18171	2.7809	-1.4589	-0.60806	1.655	2.8744	1.2344	0.4359	0.73675	-1.5996	3.5498	0.73804	-0.54941	0.13752	0.4865	1.9134	0.032495	-0.4216	0.097546	-0.069004	-0.98083	0.46726	0.84228	-1.7295	1.5039	0.61377	0.47676	2.2452	0.93503	0.73534	-0.35034	0.38556	-0.3856	-0.86721	0.34629	-1.0571	-1.0529	0.88351	-0.84783	1.0549	-2.0527	-0.57098	-0.85792	1.807	-1.1955	-1.0404
-0.21381	-1.0076	-2.4728	-2.7708	-2.8119	-1.9839	-1.9913	-1.3704	0.15452	-0.91982	-0.38115	-2.0373	-3.2903	-0.32179	-0.59519	-2.9105	-1.3114	-0.55916	-4.0644	-0.29876	-2.1392	-1.3623	-1.7589	-0.92721	-0.48013	-3.2542	-3.4319	-0.84222	-2.0652	-1.8779	-2.0601	-2.0721	-1.4993	0.45992	0.35732	-0.57595	-1.0067	-0.82112	-2.3597	0.060116	-1.8844	-2.4619	-3.6706	-2.7511	-2.5845	-0.13423	-0.77107	-0.81184	-1.2802	-1.3019
0.83333	-2.2009	-2.1574	-2.0415	1.2352	0.17475	-1.4176	-0.72047	-3.4376	-0.93709	-2.5529	-0.43769	-1.3283	-3.37	-1.226	-0.89442	-1.8494	-3.4082	-1.4213	-0.45229	-1.7066	-1.5801	-2.0655	-0.57825	-0.82438	-1.715	-0.61594	-0.8442	-1.046	-1.9816	-1.1339	-1.2751	-0.38503	-1.4819	-1.7222	-2.3447	-2.1939	-0.63757	-2.2317	-2.263	-2.6451	-0.54116	-0.56046	-1.7933	-1.5945	-2.2319	0.97769	-1.6819	-1.4513	-1.0784
-2.8819	0.21841	-1.5361	0.38367	-2.5497	0.032596	-0.28936	-2.6859	0.019117	-0.5618	-0.3901	0.33765	-2.2731	-0.85373	-1.4777	-1.9254	-1.7513	-1.9101	-1.327	-1.6676	-3.4329	-3.7852	-1.9229	-3.2811	-2.2331	-1.0491	-2.1279	-2.1815	-0.64855	-2.1797	0.52525	-1.8044	-1.1511	-2.7163	0.6004	-3.4182	-0.77769	-1.0644	-3.1947	-5.5002	-1.7812	-1.3833	-2.2475	-0.53807	-1.1914	-1.3042	-3.3274	0.071074	-2.4048	-2.2671
-7.8099	-9.4165	-9.4361	-9.2447	-8.3456	-9.9823	-12.23	-7.9473	-9.4722	-8.1999	-8.4875	-10.176	-9.9803	-7.7935	-8.8198	-8.1593	-10.419	-5.5255	-11.27	-8.4029	-6.6219	-10.529	-8.0403	-11.599	-8.2575	-8.9381	-9.2039	-9.5036	-10.113	-10.1	-10.979	-10.059	-5.9167	-7.6009	-8.6022	-10.73	-9.8572	-7.5094	-9.4621	-10.526	-9.1394	-12.488	-7.2659	-11.581	-8.5562	-7.9413	-8.5743	-8.7984	-8.3618	-8.8916
0.85802	0.91339	-1.4976	0.80057	-0.4341	1.3412	-0.52394	-1.3548	2.6887	2.0256	-0.014527	-2.6065	-0.68418	1.4605	-0.53185	-1.9927	-0.90161	2.5371	-1.2788	0.502	-1.1122	-1.5577	0.68491	-2.3103	-0.20511	-0.28054	2.4544	-1.1279	0.57272	-0.58437	-1.8913	-1.887	-1.1263	1.3731	0.8704	-0.48826	0.23633	-1.2717	-2.2791	0.97296	-0.47917	0.23408	-0.54636	-0.9925	0.30056	0.24359	-0.82486	1.3549	0.31608	1.2781
-7.3249	-8.6486	-7.7015	-9.0397	-7.6501	-5.4135	-9.7345	-7.3494	-6.8539	-8.2987	-11.825	-9.9272	-9.0215	-9.6266	-7.7217	-8.7608	-8.3046	-9.4557	-9.4867	-10.08	-8.8031	-8.0623	-10.076	-11.142	-12.095	-6.5545	-9.1112	-11.663	-9.1984	-10.668	-9.4485	-8.5417	-8.5359	-7.7938	-10.837	-10.401	-8.2999	-8.1597	-9.8044	-6.2052	-10.627	-10.831	-12.478	-8.4644	-8.8773	-7.5027	-9.6125	-8.6427	-7.8036	-8.7654
-5.869	-4.6901	-5.9887	-5.4381	-4.3966	-5.4508	-6.0346	-3.8994	-3.4246	-5.6806	-4.3644	-3.6711	-5.566	-4.8742	-4.4176	-4.518	-6.3807	-6.2088	-4.9747	-6.3593	-5.2714	-6.7847	-4.8687	-6.4643	-5.1714	-6.9739	-5.7666	-6.9543	-2.9106	-5.8917	-4.7673	-6.4351	-3.7388	-3.3694	-6.8026	-3.9427	-4.9694	-1.1597	-3.9287	-3.7902	-5.257	-6.2274	-3.8195	-4.3126	-6.045	-3.9049	-5.7193	-5.4657	-3.8031	-3.5685
-1.0089	-1.3773	1.1101	1.1579	0.5054	0.76595	2.1196	-0.96305	1.1495	2.3388	-0.45677	-0.22638	-0.71206	-2.8792	-1.8688	0.27595	0.38813	-1.3337	0.59108	2.207	1.6074	-1.3958	0.33419	1.8807	-2.0854	0.42466	1.6978	0.5202	-0.14548	0.019637	-0.077148	0.71737	-1.0454	1.0188	0.25253	-1.9615	0.35614	-0.51064	-1.5258	1.5388	1.2404	0.75513	1.3248	-0.85956	0.23547	-0.31644	0.008619	0.98502	1.2015	-1.3801
3.1629	4.4625	3.6453	3.5003	4.4542	3.7671	2.3981	4.9429	3.8453	6.1535	2.6938	4.6553	3.4402	4.9852	4.4694	3.829	6.468	5.3963	3.6339	4.6882	4.3745	4.5121	3.5453	6.5827	3.4068	5.9312	3.7615	3.2872	5.3088	4.1603	3.8526	3.7004	3.4576	2.2688	5.9726	2.8063	4.3634	5.5178	5.679	5.092	6.0159	4.3916	6.2791	3.4119	2.9233	4.8564	5.1147	2.9609	3.5891	5.6318
-2.4869	-1.0704	-3.7548	-3.2691	-2.0869	-3.1339	-2.3193	-1.646	-2.5814	-0.3387	-1.7802	-3.0721	2.6665	-3.4571	-0.86501	-1.1209	-1.4999	-0.48264	-2.3863	0.34236	-1.0312	0.59028	-1.6687	0.37364	-0.1159	-0.55602	-2.8977	-1.8765	-1.6394	-1.2023	-0.91805	-0.25419	-1.1136	1.5393	0.55238	0.44964	-2.5806	-4.2596	-4.1796	-1.3643	-2.6285	-4.0041	-3.2934	0.081112	-2.782	-1.3358	-1.3599	-1.732	-2.6763	-0.92282
8.1951	11.165	10.563	7.3038	9.2907	7.7749	9.9459	10.465	11.475	10.124	8.6131	10.191	9.0201	7.1815	9.6487	10.778	11.121	11.356	9.8403	9.9019	11.072	9.1459	9.8028	10.453	9.2566	8.5118	10.445	7.6466	8.5236	9.5328	10.021	11.946	8.2361	8.7378	9.7061	10.891	10.818	9.1421	9.1904	6.6104	9.9121	8.3395	7.0189	10.349	10.295	9.5039	11.11	7.0213	10.974	8.6413
-0.60442	-0.38909	-4.1584	-1.9661	-0.67883	-2.2004	-1.8947	-2.4774	-1.3471	-0.78891	-1.575	-2.773	-2.6735	-2.1419	-3.0966	-0.27148	-0.94179	0.18769	-0.44055	-2.954	-0.077227	0.66071	-2.8912	-1.1589	-2.8726	-1.0736	0.049276	-2.1341	-0.613	-2.9255	-2.5349	0.038133	-4.6404	0.92892	-2.2165	0.38478	1.4753	-0.87902	-0.85965	-3.0222	0.98604	-2.3597	-2.6872	-0.67133	-2.1325	-1.5346	-0.58077	-0.95173	-2.7638	-2.0184
-1.033	-0.038719	0.46213	1.2868	0.15496	-0.24979	1.5457	1.3331	0.20848	-0.50315	1.6972	-0.18172	1.1324	-0.65096	1.9944	1.1938	-0.11533	0.45615	-1.5869	-0.1872	2.1275	1.7232	-0.051525	0.22384	-0.40959	-0.99307	0.82014	-2.553	0.94175	-1.4158	-0.53461	0.35536	0.34377	2.2331	0.72414	-0.64642	0.91412	1.1785	-0.34619	-2.7137	-2.0846	-0.63305	0.22001	-1.718	0.56666	-0.37605	0.74787	-3.0814	1.2976	0.19683
0.54468	-2.0075	0.77745	-0.12205	0.64127	-0.30913	-0.022821	1.2757	-0.86438	0.11329	0.36921	-1.663	2.4555	-0.22312	1.3063	0.5046	0.065456	-1.4164	1.0206	0.84358	0.35059	-1.0746	-2.1742	-0.72095	-0.25017	0.99918	3.0076	0.78393	0.9815	2.4841	1.0939	3.7353	0.80268	-0.39784	-0.19825	0.27453	1.2026	-0.11121	-0.58792	0.67872	0.57141	-0.53238	0.79654	-0.037502	-2.342	-0.90891	0.22263	2.7997	1.4433	-0.097143
-4.0666	-4.1907	-4.8144	-4.7169	-3.9975	-5.0394	-4.5504	-2.2524	-2.6659	-4.2469	-2.7197	-3.5788	-6.6402	-2.7091	-4.3205	-4.4284	-2.5731	-1.1728	-3.2312	-5.2235	-2.8093	-3.5984	-0.92391	-1.1375	-3.7619	-2.5173	-4.2222	-4.5525	-2.5413	-2.3783	-3.5898	-3.2951	-2.3519	-5.4832	-1.7033	-3.5146	-3.3594	-6.028	-5.1098	-1.8319	-0.29856	-3.5477	-3.2468	-3.7325	-4.701	-4.2185	-3.9419	-3.8832	-3.4116	-1.8721
1.0924	3.7837	2.1964	1.4676	1.5578	1.8643	1.4119	1.3119	1.6252	0.8662	-0.45508	3.5488	-0.20115	-0.50371	1.7581	2.7822	0.80629	4.2092	1.3481	3.2198	2.7346	3.5416	1.0033	0.30852	2.8623	0.84393	-0.030966	-1.6217	1.1691	1.5423	2.2228	1.0407	0.54746	2.6276	0.5818	1.0431	2.5425	2.205	3.9594	2.0143	-1.2913	2.8916	3.7985	2.1341	1.572	2.3521	4.825	2.2813	1.4822	3.0301
-8.9633	-10.405	-9.2904	-7.421	-10.434	-9.8606	-9.3456	-10.315	-11.295	-10.034	-9.3233	-10.041	-7.9294	-10.209	-11.526	-8.3819	-8.8925	-9.3391	-9.2722	-9.6604	-9.2351	-9.755	-7.3497	-9.9285	-9.8449	-9.3366	-12.483	-8.8071	-8.7684	-8.447	-10.764	-10.278	-8.7128	-8.702	-7.9201	-7.468	-9.6574	-9.4821	-7.3361	-9.7557	-9.4081	-7.9578	-10.551	-7.9162	-9.3339	-10.574	-11.269	-9.2733	-7.4906	-11.02
6.6276	5.0444	7.7404	3.677	5.7245	6.364	5.3687	7.5424	4.6707	8.8402	5.1553	6.8611	6.7007	6.7516	4.6156	4.1608	5.7469	4.2833	6.9562	5.2608	8.0851	4.423	6.812	4.9898	6.412	5.4401	6.2946	5.6278	5.2043	4.5858	4.6452	4.1049	5.0274	4.8231	6.8691	6.4011	7.5735	5.0573	5.5388	5.0004	4.1196	6.0145	4.4773	4.6849	5.2441	7.3998	8.1574	7.1986	4.2201	5.2247
-13.849	-10.257	-12.896	-12.398	-9.1838	-11.412	-11.946	-11.579	-11.719	-9.1367	-10.486	-12.098	-11.594	-12.183	-13.412	-13.146	-10.411	-9.7773	-10.464	-12.331	-12.069	-11.038	-11.097	-12.26	-13.025	-11.121	-13.278	-12.565	-11.67	-13.371	-13.433	-11.44	-13.552	-12.113	-11.942	-12.612	-12.047	-12.248	-10.644	-11.256	-11.327	-13.359	-12.651	-11.37	-11.848	-10.983	-11.255	-13.43	-9.8631	-11.179
-4.2495	-1.9909	-4.2121	-5.2066	-3.9753	-2.6921	-4.9365	-3.2691	-1.8098	-3.8839	-3.6674	-3.7742	-3.8152	-1.9658	-5.7514	-4.4841	-0.78591	-4.7232	-3.3736	-3.6117	-3.0401	-2.9318	-5.7525	-3.4904	-2.1178	-3.7463	-2.6221	-4.9591	-3.2517	-1.4438	-2.5261	-2.8405	-0.79202	-2.9029	-2.7343	-4.866	-5.7189	-2.9814	0.14502	-1.6531	-2.481	-4.264	-1.6144	-4.1078	-2.5763	-3.0155	-1.2645	-5.5611	-3.3598	-5.4873
-22.871	-21.003	-20.566	-19.804	-21.058	-19.251	-20.99	-20.415	-20.613	-20.97	-20.505	-21.323	-20.92	-20.698	-20.053	-20.922	-21.631	-19.745	-21.448	-20.859	-18.247	-21.501	-20.248	-22.924	-19.46	-18.828	-20.017	-21.787	-19.782	-22.324	-20.099	-17.817	-21.617	-19.51	-21.554	-21.304	-17.805	-20.827	-20.244	-21.223	-19.983	-21.192	-20.993	-20.864	-19.123	-20.579	-21.171	-20.129	-21.153	-18.123
-5.888	-5.6221	-5.446	-5.0176	-6.3052	-7.2148	-6.7658	-6.8318	-5.8207	-3.0247	-5.0294	-6.3664	-4.8214	-6.2705	-5.2595	-6.8065	-8.215	-7.1134	-6.0934	-6.1828	-6.8874	-4.5582	-6.0198	-4.4018	-7.2134	-3.1032	-4.2508	-4.2703	-6.4073	-6.6539	-4.2958	-3.82	-5.8517	-6.7696	-7.5073	-6.3036	-4.81	-6.8518	-8.7427	-6.248	-5.697	-6.0371	-6.6684	-8.757	-5.3174	-7.1513	-6.8902	-6.1632	-6.3601	-7.9524
0.70693	2.5139	1.0393	-0.35262	1.043	2.6354	1.1233	1.2839	2.0838	1.8712	0.11595	2.1248	0.7935	0.30888	1.2227	1.3797	1.6368	0.002981	3.6703	1.6411	1.21	0.52269	1.4083	2.6086	2.378	-0.37453	1.3321	1.2831	4.4758	1.3313	0.13057	0.58267	0.40232	0.60447	1.2617	0.59127	1.8192	1.749	1.8221	0.41337	3.2365	0.80888	0.4337	0.060528	0.82555	1.3343	2.4217	0.42533	1.1697	1.1141
-0.45701	-0.35132	-0.19701	0.10847	0.33059	-0.96894	1.2318	-0.14386	0.47683	1.2962	-0.27077	-1.1297	0.76891	0.5347	0.098445	-1.8672	0.68543	1.2057	0.45662	-1.0253	0.17351	1.3348	0.70442	1.1672	-1.4672	-3.2882	-2.5956	-0.0089223	0.73068	0.2566	-0.76059	-1.8696	-0.15725	0.73603	1.3794	-0.99922	-0.62628	-3.0425	0.092202	0.34659	2.0094	-1.988	-0.83375	0.32326	0.25128	-1.6789	-0.69585	0.91704	0.49586	-1.6302
-1.2747	3.2385	0.85641	3.1494	0.92017	1.6019	1.2552	2.1762	1.081	-1.3534	1.4895	0.80135	1.6811	-1.1919	3.2783	2.0305	2.1914	3.4718	-0.32627	2.3999	1.2601	-0.50111	0.64101	-1.9348	3.0993	3.3616	1.2707	2.3667	-0.92296	2.187	1.7444	0.62389	-0.62336	1.9075	0.56328	1.1617	1.2602	1.6102	1.8338	0.60859	-0.8677	0.93621	2.3991	0.50383	1.8498	1.8528	1.1635	1.6642	-1.2161	3.3103
-1.2602	-5.2587	-2.4776	-1.4292	-2.5083	-2.7814	-1.363	-5.5241	-2.2161	-2.8744	-3.3331	-4.453	-3.7865	-1.3486	-1.7858	-2.1744	-2.361	-3.7538	-3.1892	-1.3965	-1.8488	-0.96677	-3.0571	-3.4634	-3.2988	-2.9813	-2.5254	-2.855	-2.7014	-4.9318	-4.1858	-2.8179	-1.6655	-2.2297	-1.0579	-3.1048	-4.7236	-1.5815	-1.6549	-0.43194	-1.4298	-3.6948	-3.0641	-0.46602	-2.1718	-3.2716	-2.1058	-3.052	-5.1424	-2.9196
1.7202	-0.20235	-1.3904	-0.85189	-0.042149	1.0027	2.2173	0.77428	-1.0642	-1.29	0.64612	-0.24285	0.45544	0.068314	-0.25237	-1.6523	-1.3772	-3.288	-2.2947	1.1087	0.4128	0.10893	1.1167	0.082606	-0.65961	-0.83447	1.3499	-3.7941	-0.54875	2.4875	0.15949	1.4608	-2.5611	0.43666	-1.3746	1.5144	-0.16444	-0.96138	4.7354	-1.2545	0.0070655	1.2842	0.60897	0.306	-0.49746	-1.1892	0.1926	0.51977	-0.85224	-0.67498
0.49812	1.8218	1.2478	1.3632	0.78846	1.0645	-2.1182	0.27977	3.1216	-0.54675	-1.0989	-1.6152	1.9089	-0.60238	0.68306	-0.21142	0.10848	0.67062	1.0339	-0.21646	-1.2754	-1.909	3.263	-0.31453	-1.9322	-0.32529	-0.24642	-2.334	0.27089	0.020064	-1.0449	0.48869	0.068629	1.341	2.0216	0.70345	-1.3149	2.1301	1.2598	1.7552	0.23655	-1.4216	1.514	-1.58	-0.59646	2.5704	-1.0151	-1.2089	0.32378	-0.25549
-0.021188	2.5232	-0.48106	0.1972	-0.2788	0.50355	-2.9738	0.18117	0.5067	-1.0187	-0.79516	-2.1084	1.6938	1.9922	0.068001	0.6762	2.3112	-0.27812	0.3769	-0.052229	-0.44604	-0.37897	2.8258	0.3548	-0.76152	1.2708	0.45464	1.1952	-0.23749	0.52147	0.73061	0.19402	-2.0163	-1.299	-0.043532	2.4317	0.7993	0.91696	-1.6692	-0.83033	-1.0933	3.7677	0.63352	0.90774	-1.9187	-1.7318	-0.6165	-0.57755	1.24	-0.70485
3.0384	4.7338	4.6865	2.4591	3.9672	7.0524	3.1201	2.3267	4.0623	2.9294	2.7141	2.5746	3.4667	2.9535	3.3793	3.1186	2.3922	3.1301	2.7663	3.1173	1.95	3.6041	7.0254	4.8923	0.42602	4.5691	2.8695	2.8262	4.2122	4.5694	0.56201	3.6723	2.5759	0.85937	1.7455	2.2339	1.8706	2.3675	3.3207	3.5572	2.923	2.6263	0.55979	1.0781	4.2001	0.77803	1.8361	1.4258	4.0528	5.4862
-0.23188	-2.2103	-0.58288	-1.0292	-0.24416	-0.4614	0.83401	-0.17107	-5.0896	-1.367	-1.1361	0.76387	2.7883	-0.11555	-1.0145	2.679	-2.4491	1.7293	-3.8825	0.85802	-0.31412	-2.6049	-0.33476	1.0571	0.45897	-0.67139	1.1493	-1.8564	-0.41734	-1.0871	0.12201	2.2804	-0.41129	0.025062	-0.24694	0.61087	-0.049707	-0.10649	0.86205	-1.897	-3.4872	1.0896	-1.1696	-1.9862	-0.80609	-1.0186	-1.8966	-0.51224	0.43045	-0.4112
8.4143	5.1622	6.9705	7.0137	7.3411	7.1488	8.0573	6.5458	7.3795	9.0424	4.3529	7.2097	6.4137	6.8941	6.9241	7.5818	6.8296	6.9971	9.1079	6.956	4.1409	7.1551	7.4154	7.1218	7.7258	4.4979	6.6517	7.0369	6.8696	7.8006	10.324	7.3783	5.9625	6.5377	7.0141	7.5204	7.7042	6.4625	7.9611	6.1572	6.2936	7.9678	8.2449	8.7766	8.8994	7.7927	5.1952	8.1357	7.6025	7.2599
-1.1568	-1.3092	-0.5213	1.3913	0.1181	0.56023	0.39224	-1.2011	0.57446	0.95649	-1.955	0.72814	0.7215	-0.42984	-0.33236	2.2263	1.3717	0.4167	0.3631	0.050652	-0.65745	-1.0494	-0.59727	-0.14505	-0.50634	-1.9158	2.7043	-0.29801	0.49987	0.27498	-0.58347	-0.24	-0.40516	-1.1438	-0.16552	-1.0871	-0.26866	-1.3805	-0.10839	0.38026	-0.5343	-0.62067	0.28747	-0.98362	0.043569	-0.17249	0.31084	-1.445	-0.0080971	0.042051
-0.57008	4.3124	-3.3093	1.0051	0.15565	-1.4977	1.0111	0.20394	-0.45172	-1.7579	-0.60456	1.5447	0.12287	0.44756	-3.0741	-1.8089	-1.6675	-1.4755	-2.4901	-1.4677	-0.35105	-1.6998	-2.1455	-0.25573	-0.59083	-0.59251	0.18521	0.71502	-1.5905	-0.032378	-1.2641	-0.48413	0.3501	0.56883	0.98943	0.34129	1.6283	0.80874	-0.90265	2.3878	-0.76462	-0.86314	1.695	-0.67824	1.0045	1.9682	0.59594	1.524	1.6922	-1.858
-4.6127	-4.1253	-1.2822	-2.6802	-3.8351	-3.0051	-3.0947	-3.8343	-3.5493	-4.2795	-3.259	-1.5851	-5.0043	-4.669	-1.2693	-1.8318	-2.3455	-2.4632	-3.3193	-0.78057	-5.2571	-3.7451	-4.1046	-5.6182	-3.2245	-4.4	-3.2028	-3.3489	-3.9089	-3.8014	-2.5458	-4.5465	-4.7194	-2.899	-2.1653	-1.6535	-3.6455	-4.3782	-2.0167	-3.0288	-2.8337	-4.7866	-3.0539	-2.4586	-2.2987	-3.179	-1.1894	-4.1493	-3.476	-4.376
-10.997	-12.781	-14.549	-14.162	-13.404	-12.905	-15.436	-12.191	-14.769	-12.206	-15.329	-15.319	-13.891	-13.718	-12.627	-14.398	-12.966	-13.009	-12.251	-11.995	-13.172	-12.472	-10.796	-13.437	-12.867	-13.711	-14.239	-14.276	-13.236	-12.716	-12.909	-13.112	-13.233	-13.306	-13.748	-14.432	-13.111	-13.625	-13.852	-14.662	-16.261	-13.466	-11.886	-13.788	-14.315	-12.399	-12.628	-13.33	-12.251	-14.188
3.055	1.3702	3.4824	3.7022	2.6675	2.5236	6.7992	4.8399	1.8929	3.1028	2.8852	5.0611	1.3987	4.4321	5.0248	3.3535	3.0948	2.1224	4.1845	2.5161	2.7849	2.6657	1.585	3.1062	3.4332	5.2523	4.4947	2.7729	2.4821	3.8834	5.0571	5.2004	1.5644	4.1487	1.6788	3.134	3.8677	4.2336	1.5692	1.5243	4.488	4.5197	2.745	5.6124	5.0944	5.0412	1.4797	2.6588	3.8649	5.6992
6.8685	9.4163	7.5883	10.71	9.9484	8.841	9.2711	8.395	8.7259	8.1748	9.038	8.8681	6.8324	7.5082	8.2791	8.8051	10.681	8.5805	8.6658	8.7833	6.7512	8.8903	9.3622	8.646	7.2107	10.018	8.1248	7.1859	11.071	9.0622	9.5325	7.7793	9.1299	7.005	10.947	8.216	8.8396	8.1587	8.0715	8.1957	9.494	8.545	9.2403	9.325	7.7896	8.7702	8.5131	8.305	7.9472	8.7624
6.9836	6.4902	7.3044	5.9048	7.8534	8.0319	5.6105	4.7263	8.2154	7.1739	6.4373	6.4375	7.1735	7.7142	6.9177	9.0779	9.0435	6.6873	7.2898	8.7661	5.5336	7.1625	7.7023	6.4059	5.9239	8.1368	7.0659	4.7245	7.7915	6.3901	8.4035	3.2595	7.5803	5.8542	8.6112	6.8279	6.8074	6.6018	8.6935	6.4825	7.2756	6.9111	4.7934	6.4387	7.6881	5.4062	5.9673	5.1217	6.9219	7.6923
-13.691	-14.584	-12.183	-12.899	-11.434	-13.458	-12.558	-12.256	-16.057	-12.836	-11.393	-13.176	-13.314	-13.37	-12.392	-12.978	-11.878	-12.251	-13.118	-12.347	-13.21	-11.237	-12.717	-12.067	-13.213	-12.921	-13.4	-12.598	-9.5073	-13.085	-13.243	-12.562	-12.165	-13.536	-11.825	-13.264	-11.058	-11.356	-14.315	-13.881	-14.791	-13.578	-12.18	-11.943	-12.257	-12.017	-14.95	-11.442	-11.361	-13.602
6.4796	5.0057	8.5522	7.3247	6.7982	5.925	7.0139	5.8586	7.41	7.6904	6.5311	6.6957	6.1462	6.9565	5.9123	5.5528	4.6837	8.7017	6.8121	7.0787	5.2772	6.5398	6.5375	6.8966	6.9762	7.2198	6.7975	8.632	8.81	6.6579	8.229	7.7015	6.9723	8.6288	8.8548	5.9011	6.9722	5.5646	6.4347	6.803	3.953	6.4537	4.2327	5.8078	6.4308	5.7463	7.8507	7.3983	6.7664	7.0651
5.7983	5.7539	7.2543	5.7401	6.5226	2.726	2.2913	4.5481	3.9207	2.6941	5.6203	4.0137	1.6401	4.6883	3.3874	3.8222	4.665	4.7209	1.0221	4.0771	5.6609	5.9087	4.8987	5.2652	6.0042	3.0482	6.4183	4.3696	2.5474	4.6021	5.8198	4.1534	3.6459	5.4387	6.6176	5.9344	4.7197	5.2215	3.2883	4.694	4.4572	2.9568	1.5249	8.3413	5.5064	1.3697	4.5222	5.1959	3.8716	5.718
-11.245	-13.421	-11.785	-9.8942	-12.254	-10.592	-10.001	-10.367	-10.843	-12.267	-12.511	-10.914	-10.801	-12.492	-12.943	-11.886	-9.305	-11.175	-11.266	-11.428	-11.731	-10.786	-11.05	-12.359	-10.659	-11.468	-9.6294	-12.078	-13.573	-10.011	-11.141	-13.569	-10.227	-9.2967	-13.277	-11.831	-11.019	-8.2451	-10.628	-10.748	-12.001	-11.32	-11.385	-12.508	-9.0816	-11.542	-10.663	-10.296	-11.069	-13.034
-0.16252	1.7883	0.42165	0.36547	1.7158	0.42943	0.81558	2.6728	0.23384	0.76373	1.5227	1.429	0.20631	-0.86762	0.94652	1.8876	5.5251	0.75991	1.0112	2.3641	2.6819	-0.010371	2.329	5.1603	1.7058	-0.048471	1.7926	0.81866	1.3199	2.5672	2.5293	2.8111	2.1417	-0.080685	2.29	1.2369	0.59456	2.2558	2.0821	0.25411	-0.54984	0.19843	0.36201	2.2921	-0.18765	2.2089	1.7811	1.9797	0.50497	3.0586
-13.799	-11.786	-13.7	-13.995	-13.415	-12.066	-13.291	-12.386	-12.253	-14.243	-13.377	-13.398	-14.028	-13.189	-12.37	-10.614	-13.834	-11.274	-12.132	-13.682	-14.209	-14.692	-12.709	-14.425	-14.324	-14.072	-13.071	-15.877	-13.201	-11.279	-15.841	-11.367	-12.747	-12.158	-13.487	-12.672	-14.527	-13.956	-11.933	-11.781	-9.5252	-14.481	-11.205	-12.509	-14.543	-16.468	-14.614	-11.973	-14.858	-13.607
3.6146	-0.066978	0.42251	-1.578	0.91428	-2.8674	0.70576	-0.6901	1.0965	0.21824	-2.1127	-1.534	1.615	1.7181	-0.56188	0.72995	-0.11626	-1.131	0.57444	0.51421	0.87092	0.84036	-0.0064026	-0.43522	0.37186	-1.2265	0.44354	-1.3775	0.82273	-0.30105	-0.99413	-0.77344	4.1781	-1.3609	-1.2785	0.72869	0.55265	0.81787	-0.99174	1.274	-2.5408	-0.11738	-0.9592	-0.33879	1.0325	-0.2838	-1.0595	-1.6865	0.26362	-2.1675
6.873	8.7066	7.9799	5.181	8.3291	7.591	8.6049	8.6328	7.109	8.0461	7.9477	7.7874	7.0248	8.5194	9.0007	8.9032	6.6233	9.8602	5.7636	4.7777	9.0157	7.9762	6.5459	5.7518	7.3272	7.6896	8.1796	7.9926	7.201	6.7045	7.4598	8.6362	8.4936	7.4753	5.6412	7.3342	9.021	9.9037	10.595	5.5488	8.5256	9.6772	7.2077	6.5558	8.1411	6.0227	9.0217	7.5527	8.043	7.5247
-14.085	-12.041	-12.641	-11.944	-13.436	-11.536	-14.061	-9.2319	-12.725	-12.39	-11.888	-11.912	-13.473	-11.74	-13.054	-12.338	-10.431	-10.771	-15.287	-13.65	-13.776	-13.665	-15.067	-12.78	-13.453	-13.679	-11.234	-12.106	-12.803	-14.585	-15.606	-11.225	-11.007	-13.145	-14.345	-14.236	-12.605	-11.932	-10.764	-11.425	-13.641	-14.139	-12.754	-11.783	-12.15	-12.249	-13.617	-13.701	-14.392	-13.086
0.37831	-0.0007888	1.146	1.1987	0.5454	0.07233	-0.20198	1.6662	0.84459	-1.3404	0.2763	-0.085926	0.21655	-0.74315	-1.1692	0.30339	1.6165	-0.28208	0.45939	0.48556	-0.56154	0.13446	1.7106	3.6303	0.54584	0.99736	1.4648	0.99396	0.54919	2.1196	-0.036943	1.4012	1.3127	-0.3998	1.9869	-0.95833	1.817	-0.84119	1.6597	-0.38018	-0.26277	-2.9704	-2.1446	-1.3475	1.86	0.57373	-0.2919	-1.9004	0.3032	-0.37993
5.8753	5.3458	7.3475	6.0031	6.3776	4.6335	5.4479	3.7244	4.1637	4.4269	4.5299	4.8632	5.8341	7.9185	2.9977	6.3168	4.177	6.0255	8.057	6.701	3.3246	5.012	5.649	4.8553	5.2827	5.4838	7.2617	5.2334	8.5749	9.0613	5.2372	4.5954	4.5447	4.2416	6.9975	2.999	5.7592	4.2676	4.0491	5.219	4.2578	4.6862	5.228	3.9433	6.6531	5.3934	3.7678	3.4641	6.2693	3.2529
0.84324	0.73129	0.77987	-1.3731	1.8818	-2.6106	0.29269	1.331	-1.2491	-0.29293	0.29782	-0.67207	-1.5536	-1.0564	0.12203	-0.53209	2.025	1.446	-1.3178	-0.18485	-0.38962	0.76379	0.69618	-1.0038	-0.080091	0.447	0.52062	-0.37405	-0.086236	-0.57938	1.2793	0.16603	-0.47268	0.86266	1.356	-0.26064	-0.99258	0.65864	-0.79354	0.27407	-0.24145	2.1553	0.90135	-1.6344	1.3678	0.646	-0.61681	1.7436	0.41333	0.94723
-12.485	-12.83	-14.853	-10.636	-13.899	-15.466	-11.417	-12.406	-11.427	-13.364	-12.869	-9.0048	-13.952	-12.54	-12.273	-13.661	-12.607	-15.56	-12.741	-13.128	-14.875	-14.754	-11.367	-11.832	-12.477	-10.943	-13.659	-12.11	-11.515	-11.496	-13.405	-12.207	-12.015	-12.633	-12.27	-14.001	-13.069	-12.905	-12.44	-14.423	-15.161	-13.142	-13.103	-12.365	-12.67	-13.363	-11.659	-11.867	-10.103	-13.864
-8.6019	-9.3679	-12.041	-9.0536	-9.874	-9.3411	-8.6098	-11.315	-10.057	-11.62	-9.642	-8.355	-9.3927	-10.917	-9.4678	-8.4604	-9.078	-6.9678	-8.0007	-10.364	-9.7196	-8.2053	-8.7156	-10.894	-9.2844	-4.46	-10.602	-8.4462	-7.9092	-7.3312	-8.177	-8.2088	-11.01	-9.4376	-8.6363	-8.3727	-8.2892	-9.5545	-9.885	-7.9079	-9.1764	-8.6594	-9.4112	-8.0161	-9.0404	-7.8878	-11.9	-9.9513	-9.0139	-7.7457
-22.83	-19.373	-24.121	-24.421	-22.647	-20.575	-21.221	-23.563	-21.236	-21.515	-21.148	-24.184	-21.025	-22.183	-22.583	-20.966	-21.708	-22.838	-21.546	-23.05	-22.117	-23.361	-21.018	-22.68	-21.468	-19.963	-20.508	-23.609	-21.874	-20.608	-24.249	-23.64	-20.805	-21.342	-24.364	-23.594	-21.634	-23.851	-21.873	-23.022	-22.83	-21.423	-24.083	-22.426	-21.661	-24.296	-22.807	-22.505	-21.827	-22.456
5.4643	6.8346	7.7273	6.2764	7.4857	5.4059	6.6599	6.823	7.0774	6.9216	7.5485	5.0459	6.964	6.4734	8.3449	5.4925	7.6159	7.1398	10.068	6.4283	5.1416	6.2102	4.571	5.5641	5.5218	5.4061	7.4592	8.0262	6.6347	3.4023	5.2036	5.8811	8.6716	7.6839	5.2747	8.3014	7.3103	8.7299	7.7171	7.0013	6.8187	3.8627	7.924	6.8335	7.1596	6.9783	7.2938	5.2306	5.3237	6.1155
8.2139	8.9855	8.0765	7.687	8.7457	8.6235	6.1004	9.246	7.0275	7.5005	6.1959	7.6134	8.175	5.9335	9.301	11.06	7.9878	9.8092	9.5356	7.5113	8.5463	9.097	8.8877	8.6869	8.5976	7.9651	8.2133	10.459	8.5116	7.9968	9.4113	7.0293	10.559	8.5756	8.4146	9.7589	9.3429	8.6861	9.7564	7.7193	9.4986	7.9406	10.215	5.7093	8.2363	9.9139	8.723	8.3936	8.2186	9.4808
-11.849	-9.5986	-11.463	-11.542	-10.486	-13.376	-10.77	-9.5217	-11.474	-11.181	-12.305	-10.284	-10.984	-10.342	-10.619	-9.6077	-11.067	-9.9368	-10.99	-10.067	-9.9061	-10.123	-10.898	-11.54	-14.371	-11.919	-11.593	-9.2905	-12.285	-10.927	-9.7974	-12.748	-10.478	-12.645	-10.69	-11.08	-11.938	-9.9096	-11.53	-13.066	-10.556	-11.592	-9.9863	-13.035	-10.391	-9.5976	-9.4239	-8.9521	-10.509	-9.7335
8.1995	3.821	6.2248	4.8251	5.6957	6.2049	7.4718	8.9708	4.7899	5.3634	6.5734	5.8346	4.4339	7.6756	4.1108	5.6154	2.7414	7.1462	7.536	6.3491	6.6176	6.1874	7.0101	6.6367	3.2336	4.8597	2.0967	4.7058	5.1747	6.2836	6.7404	5.6413	7.6306	5.1832	2.6105	6.3981	5.5173	5.8992	6.9558	7.5644	5.0801	4.6195	5.7336	5.4192	6.2033	6.2658	6.7499	5.4632	6.5819	5.2046
-12.69	-12.811	-12.889	-9.2577	-10.359	-12.104	-10.861	-11.194	-9.3176	-11.041	-8.6227	-11.988	-11.787	-10.877	-9.7583	-11.601	-11.099	-12.14	-11.835	-13.221	-12.829	-12.036	-12.694	-11.235	-6.6694	-12.648	-11.574	-12.14	-10.757	-10.263	-10.71	-9.6691	-9.6238	-11.014	-13.724	-10.292	-12.847	-9.1715	-10.496	-8.7192	-9.848	-10.633	-11.559	-10.899	-11.113	-10.059	-10.383	-10.255	-10.066	-8.9707
3.3865	6.0714	3.5906	2.9397	2.8492	4.0595	2.1312	3.6287	2.8402	2.7133	3.2492	2.9993	1.0708	4.7675	4.0425	1.7241	1.7037	1.3209	2.5529	3.0644	4.9665	0.85815	2.9459	3.6765	1.3067	4.1486	2.5861	2.1379	2.7907	2.0841	1.5377	0.71886	3.3621	2.1558	1.6529	2.5887	4.5727	2.6134	2.0363	4.1713	4.3256	4.2585	3.3885	5.0358	1.8749	3.5775	3.6187	3.2437	1.3619	4.165
-1.6591	-2.2528	-0.69355	-1.3578	0.42793	-1.1551	0.20452	-1.0354	-2.9968	-0.98722	-0.86371	-2.304	0.77359	-2.0604	-1.824	-0.13781	1.8396	-1.4505	-1.3995	-0.76029	-1.8641	0.50842	-0.65677	-3.858	0.20993	0.77723	-2.0049	0.52202	-1.774	-0.047561	-2.1076	-1.6901	-0.44469	-1.6756	-0.85652	-0.024462	-0.045869	-0.55489	-0.53654	-1.9238	-1.2324	-0.36679	-2.3133	0.23957	-2.1066	1.3735	-1.5464	-1.0421	-0.26936	-0.1856
-10.086	-11.261	-12.053	-10.564	-11.887	-9.6359	-12.025	-12.525	-12.438	-9.7148	-11.094	-10.23	-9.5133	-11.742	-9.2463	-13.211	-10.586	-13.589	-11.021	-10.466	-8.9377	-9.423	-10.612	-10.136	-11.887	-8.9922	-10.888	-9.3248	-10.027	-10.536	-12.518	-10.823	-10.871	-10.62	-9.2809	-9.6373	-7.512	-10.722	-11.374	-9.3035	-11.424	-8.3037	-10.71	-8.2072	-11.287	-12.964	-9.5051	-10.835	-12.925	-11.145
-22.658	-22.054	-20.87	-21.941	-21.356	-23.496	-21.697	-23.748	-20.638	-22.505	-21.469	-23.626	-21.741	-23.052	-21.417	-22.247	-20.89	-22.227	-23.369	-20.446	-18.447	-22.135	-23.185	-21.012	-23.768	-22.33	-24.126	-23.976	-21.156	-21.175	-23.136	-24.122	-22.5	-22.766	-20.728	-20.247	-23.503	-22.179	-23.939	-20.64	-20.043	-21.663	-22.724	-22.311	-22.411	-21.984	-21.29	-22.817	-22.738	-22.002
6.0469	6.5589	6.7056	5.0171	6.0937	6.1049	9.277	6.7694	8.2239	8.5766	5.6357	5.9493	6.1812	6.9062	7.7485	8.4095	6.1321	5.4623	3.9985	6.4511	8.2542	5.3181	5.3724	6.3638	6.0525	6.3733	7.5818	6.869	7.623	4.3101	7.8778	6.6566	8.0378	8.2735	5.8686	7.3569	5.5105	6.2293	8.374	6.2425	7.7892	6.0084	7.8729	4.9942	7.9804	6.446	6.7286	6.4224	5.3669	6.7048
0.24037	3.3389	1.1679	-0.19449	1.5874	-0.92611	3.2142	1.1162	-0.46561	0.67287	-1.1236	-0.79524	1.6928	-0.63343	1.6737	3.0719	1.6346	1.8355	3.86	3.1124	1.4198	1.2297	3.089	1.3185	-0.82489	1.0543	1.4438	1.287	1.4199	1.7197	1.9058	-0.16699	1.0023	2.1579	3.895	2.7368	3.1765	0.34655	0.85186	2.0555	2.466	2.1297	0.85163	2.9329	0.61049	1.6786	2.7122	1.8362	0.15842	2.2175
0.95688	0.98873	-0.69859	-0.83278	0.68104	-0.53949	0.37191	-0.24239	-0.43647	-1.3756	-0.77571	0.31514	0.98759	-0.89452	0.77846	-1.5349	-0.18413	-0.76339	-0.42602	-0.39955	-2.2722	1.313	-0.21843	0.7101	2.552	0.46138	-0.87752	-1.4647	0.24617	0.62566	1.1493	0.55612	0.58861	0.60182	-0.61426	1.4982	0.68049	-1.1119	0.0078803	0.9386	-0.25324	-2.5948	-0.24385	0.48314	-0.96073	-0.55235	-0.72611	-0.5003	-0.43706	1.3999
-8.9412	-8.1097	-9.3821	-9.1844	-10.39	-10.399	-9.1285	-9.0808	-9.0962	-9.7646	-9.847	-10.106	-9.8444	-7.7426	-8.7924	-7.9709	-8.235	-10.252	-8.7282	-8.5922	-8.2202	-9.6093	-8.6356	-7.9875	-9.835	-9.2557	-9.0133	-8.7053	-10.768	-8.946	-10.76	-10.474	-9.6791	-7.7434	-7.5634	-7.3089	-9.7518	-10.814	-10.612	-9.0631	-7.9902	-9.9791	-10.659	-9.5482	-5.793	-7.8215	-8.8968	-8.1544	-9.1906	-6.9525
2.2285	1.7659	2.45	2.9029	1.6253	-1.5472	0.25699	1.7482	0.51317	0.57821	0.43634	2.828	2.3767	2.9242	2.9397	3.2355	0.36976	1.7247	1.1196	0.89807	0.31479	0.65492	3.1221	-0.23192	2.066	2.0796	1.1316	1.3757	0.69123	2.6003	0.33651	3.0609	1.217	1.7516	3.9905	2.5445	0.40382	-0.097697	-0.046199	2.382	1.4527	1.1236	0.94482	0.19374	0.20767	2.3379	1.2468	1.3377	1.7902	1.95
0.10842	-2.0721	-3.271	-3.1885	-2.0148	-1.3731	-1.8285	-1.9877	0.99535	0.46797	-1.9905	-1.7832	-1.8212	-3.2381	-0.45772	-3.0565	-1.7279	0.69328	-1.4897	-1.5803	-2.1848	-1.5298	0.17781	2.1285	-1.2164	-0.0046984	-0.56303	-3.1191	-0.127	-3.9979	-0.70555	-0.72918	-1.4354	-0.03883	-0.28987	-0.16552	-0.19623	-4.1196	-0.16366	-2.0464	-0.30222	-2.9018	-3.0923	1.6228	0.55884	-1.2195	-0.68856	-0.13727	0.65881	-2.1342
-1.8768	0.5412	-1.5668	-2.9246	-0.171	-1.448	0.29462	-0.06364	-2.1123	-2.3949	-0.60189	-1.7404	-0.32776	-2.6312	-1.0045	-2.6119	-2.5802	0.093833	-1.208	-3.2398	0.25433	-2.0497	-0.01975	-0.27319	-1.968	-1.9216	-3.1085	0.63468	-0.1081	-1.1054	0.26583	-0.0083883	-2.3002	-2.2406	1.5196	-0.53557	-2.9732	0.4599	-1.3455	-3.8339	-0.91955	-2.0461	-1.2628	0.60525	-2.2987	-1.3964	-0.66746	1.9465	-2.6462	2.1512
4.56	6.1698	8.5146	5.9412	5.3563	7.6558	7.874	10.402	8.2648	6.7403	8.0922	8.1776	6.6712	5.4463	4.4273	7.3924	7.16	7.1151	6.5577	7.8623	5.4172	6.247	4.6824	7.1601	6.6752	5.4755	7.2971	8.7569	4.0954	7.4447	9.189	7.7568	6.5744	5.9057	5.2744	5.4012	6.4307	9.1574	7.9253	5.7201	8.7552	7.7306	6.8997	7.3481	8.2343	6.9705	7.9777	7.0212	8.2448	7.403
-13.252	-10.846	-13.06	-12.247	-15.304	-13.71	-14.287	-13.696	-13.828	-12.624	-14.639	-12.829	-12.884	-13.323	-11.543	-14.769	-12.568	-11.463	-12.6	-13.756	-14.429	-12.84	-12.186	-12.189	-14.02	-13.401	-12.698	-15.045	-11.386	-10.816	-13.692	-12.746	-10.731	-9.8973	-12.817	-12.833	-9.9257	-12.61	-14.585	-14.486	-14.055	-12.148	-13.65	-10.478	-15.193	-11.925	-11.537	-10.753	-14.587	-13.534
-11.607	-10.666	-9.8725	-7.1634	-8.7257	-8.6379	-9.4575	-8.6963	-8.957	-8.7364	-6.9035	-8.1881	-8.9313	-9.8461	-10.095	-10.235	-11.993	-8.3113	-8.1014	-10.154	-10.376	-9.6123	-9.506	-8.2158	-11.47	-10.099	-8.4026	-8.4548	-9.8742	-7.9038	-9.6148	-8.0209	-9.4563	-7.6171	-7.5539	-8.8326	-7.9298	-9.5845	-10.22	-10.701	-10.503	-7.6809	-7.8809	-10.124	-10.085	-10.031	-7.7557	-8.599	-11.601	-10.384
-2.8342	-2.0814	-2.9142	-2.3357	-0.093905	-2.9493	-2.077	-2.3531	-0.29203	-2.5878	-2.2938	-2.3571	-1.0828	-4.7515	-2.2338	-3.9942	-2.3154	-2.3644	-0.78245	-2.1586	-1.0947	-1.8808	-2.0711	-3.7497	-3.3555	-4.0169	-3.6	-1.1024	-1.8821	-2.5601	-2.4334	-0.96902	-1.5662	-2.4868	-3.1809	-3.26	-3.4976	-2.4424	-2.4572	-2.948	-1.8679	-3.6093	-1.2459	-2.9374	-2.3182	-0.36252	-3.1616	-0.77583	-0.28654	-0.37899
-1.2315	0.49379	1.8539	-0.010302	1.4931	1.8572	0.16666	-1.318	0.013203	-0.33317	-1.8367	-1.4379	-1.3082	-1.9279	-0.1313	0.40547	1.614	-1.8808	1.6442	0.78345	0.53262	-1.1403	-0.11382	1.3776	-0.19698	-1.0513	0.19852	0.12691	-1.8227	-5.0493	-1.5269	1.5868	-0.12714	-0.08404	0.14699	-1.5635	-0.31031	-2.8742	-1.0379	0.40224	0.46873	0.30268	1.2667	2.6625	-2.6678	-0.25747	-0.96753	-2.3395	0.021437	0.26658
7.9692	8.4584	8.2011	9.5698	7.3334	7.0312	6.2635	6.8776	7.071	7.9527	8.3666	7.2142	9.1854	6.599	11.012	8.5378	7.7688	8.0422	6.7558	8.7701	9.9746	9.3575	6.8001	7.9151	8.5035	7.5434	9.1081	7.8805	10.037	8.9469	7.8189	9.7698	10.988	8.8074	6.7446	8.3599	6.2393	7.9101	8.0355	8.6996	8.7564	7.0692	7.9118	8.5491	7.6189	9.9772	9.373	9.3792	8.298	9.1475
-10.142	-10.855	-10.494	-10.042	-11.547	-12.75	-9.5877	-12.722	-12.573	-8.8847	-11.611	-9.9807	-9.691	-10.454	-10.681	-11.867	-10.684	-10.808	-9.2658	-10.204	-12.999	-10.585	-7.2616	-9.6414	-9.6429	-11.908	-10.851	-10.671	-11.441	-12.412	-13.579	-11.422	-10.006	-10.914	-10.69	-10.488	-6.7071	-10.171	-12.609	-11.398	-10.134	-11.061	-12.329	-10.009	-12.077	-10.729	-8.4925	-11.463	-9.8191	-11.046
2.4509	1.767	0.42803	0.6606	0.55904	1.0683	-0.48747	0.96709	0.55732	3.2221	1.375	-1.4049	2.1004	-1.4717	-0.45909	1.5852	0.84074	-1.1423	0.98206	-0.79714	-1.1745	1.0825	-0.47088	-0.16774	-0.16657	-0.061609	-0.23131	-0.59359	0.50163	-1.047	-0.02016	-0.89518	-2.3463	1.1692	-1.656	-0.99025	-1.3628	2.0949	-0.92737	1.4103	-0.88276	-1.5934	-1.8201	1.6089	0.99379	1.7584	1.4186	-0.94331	1.8148	-1.0617
-12.27	-8.7683	-9.6115	-9.9896	-12.165	-11.224	-9.1522	-8.5784	-9.6086	-10.457	-9.6948	-10.426	-11.035	-11.542	-9.932	-9.7757	-9.9694	-10.963	-11.466	-11.714	-12.038	-9.8051	-10.668	-11.4	-11.157	-9.6081	-7.9759	-10.163	-10.703	-9.5029	-9.6588	-11.145	-10.607	-11.917	-11.337	-10.484	-10.443	-8.6521	-11.732	-11.388	-10.494	-11.472	-10.247	-9.405	-9.5555	-9.9083	-11.294	-10.322	-11.398	-13.572
-0.26454	2.0129	2.8193	1.5397	3.4119	1.313	0.57484	4.1377	2.2069	2.8485	0.64138	3.1344	3.9769	1.8288	0.87923	0.5933	1.3209	4.0355	2.944	2.8017	2.0405	-1.3556	4.4557	0.009921	1.6506	1.7925	0.62836	1.6875	1.8563	4.3684	1.3264	1.772	2.4004	2.8282	0.21482	0.49608	3.1964	-2.0914	0.66307	2.5468	2.1657	1.9387	2.0103	0.16148	1.0689	2.8265	4.0042	1.2588	1.9012	0.30614
-3.1381	-3.1723	-4.9004	-3.2547	-1.0523	-2.3526	-2.5383	-4.2652	0.28596	-4.4998	-1.3702	-5.1308	-2.8874	-2.3496	-2.1676	-2.4078	-3.3835	-0.24721	-1.6733	-1.8379	-3.8754	-2.2017	-0.4294	-0.27437	-3.2157	-3.0527	-4.7008	-2.0807	-2.3649	-3.0866	-3.0025	0.21714	-3.4867	-2.5552	-2.4326	-0.92829	-1.0544	-4.1659	-4.2726	-2.4585	-3.6352	-2.2108	-2.9303	-2.608	-2.7004	-3.7178	-2.4951	-3.5278	-3.7635	-3.5909
-2.4137	-1.2661	-0.26978	-1.658	0.66407	-2.6339	1.3074	-2.8544	-0.09815	-2.1755	-0.79146	0.077352	-1.4539	-1.4051	-0.84631	0.0057797	-3.5396	-2.8463	-2.3554	-1.1081	-0.52666	-1.0143	-0.97364	-0.91332	0.27937	-2.5579	0.060941	0.66823	-2.1983	-4.6217	-1.8021	-1.4723	-2.1305	-0.90939	-1.83	-0.67968	-1.6512	-3.2822	-1.4237	-1.4303	-0.34286	-2.6073	-1.94	-1.7879	-0.52431	-2.2043	-2.5933	-0.3567	-2.0361	-1.4333
-0.98137	2.4203	2.4394	-2.3815	-2.479	-1.4097	-0.35675	-0.46687	1.1089	0.52058	1.516	-1.3845	0.88288	-1.7865	-1.5366	-0.039924	-0.9848	-1.5597	0.49786	-0.80571	0.93914	0.85911	-0.51799	-1.0844	-0.91784	-0.052292	0.46565	-1.3154	0.70821	-2.8917	-0.13554	-0.12086	-0.39547	0.043179	0.2353	-0.71956	0.24011	-0.29936	-1.8633	1.1404	1.0034	-0.069815	-0.66533	0.56655	2.5194	-1.0754	-0.48586	-0.094209	-0.50381	1.166
-2.9273	-2.0903	-5.6044	-3.1144	-5.6663	-3.023	-5.8261	-5.0641	-5.3655	-2.988	-1.7462	-4.3287	-4.0176	-4.2471	-5.2269	-3.7425	-5.5959	-4.0734	-3.0918	-4.5952	-4.0239	-6.6885	-3.0979	-3.8441	-3.8789	-5.1025	-6.4731	-5.119	-2.8232	-3.2487	-2.8212	-4.722	-4.1241	-3.3578	-3.822	-1.5584	-2.4336	-4.4013	-4.0447	-2.9432	-4.9947	-6.0756	-6.822	-5.7734	-4.7946	-5.2475	-2.7002	-2.6381	-3.5366	-3.531
2.8736	2.7627	0.84294	0.049447	5.2013	5.0538	3.5998	4.9879	0.9777	1.9758	3.4712	2.5391	1.885	3.768	3.6054	2.9518	5.5163	4.4594	3.8095	1.3352	1.6647	3.6796	3.1421	4.5685	3.249	5.5511	3.8308	4.0972	3.7458	4.1075	2.5113	2.3105	1.4773	2.5217	4.2415	0.32576	3.4923	4.4542	2.6323	4.2389	3.8401	3.3186	4.2666	4.203	1.9549	3.3496	1.1029	5.8371	2.8002	0.18043
1.6571	1.2074	0.95447	-0.42022	0.65071	-0.20521	-1.5753	1.3918	0.19328	0.4671	1.0162	0.90022	-0.074774	0.10663	1.8006	-0.14788	-0.89628	-0.57339	-0.47501	1.7066	-1.2566	0.037983	1.2278	0.0082497	-0.20672	-0.96652	2.5658	-0.36197	1.3089	0.41885	-0.12407	0.54199	0.83502	-0.0069767	0.42353	1.4572	-2.9349	-0.077218	0.47325	-1.1375	0.8514	-0.14085	1.1384	-0.41239	0.22569	0.95258	-1.4161	-0.31571	-1.715	1.4252
-15.154	-13.395	-14.063	-15.227	-14.42	-16.172	-13.954	-14.913	-15.509	-13.507	-14.544	-12.573	-14.591	-16.341	-15.931	-13.993	-13.124	-14.685	-14.67	-13.43	-15.278	-14.645	-13.255	-13.7	-13.569	-16.577	-14.282	-14.579	-16.739	-13.597	-12.459	-15.746	-14.948	-12.957	-15.185	-14.162	-15.734	-16.862	-16.101	-11.836	-13.994	-11.604	-13.773	-16.795	-13.872	-12.81	-16.106	-15.535	-14.353	-18.261
-4.7826	-4.368	-5.4125	-6.0898	-5.6481	-4.1388	-6.8432	-2.497	-3.0298	-5.9292	-2.0401	-3.147	-3.9922	-3.4941	-2.7727	-4.8823	-6.6998	-3.6625	-2.9157	-5.1067	-4.6056	-5.4587	-6.2522	-5.8527	-3.9053	-4.3012	-5.7233	-8.7193	-4.0429	-4.7245	-4.3156	-2.9556	-5.5842	-3.8364	-6.0071	-2.6025	-3.74	-3.6486	-2.8556	-6.5081	-7.2751	-4.8184	-5.5212	-3.9105	-3.4084	-5.8394	-5.0942	-5.557	-3.4399	-3.6382
0.2173	-0.20018	-0.89379	-1.7527	-1.2833	-0.94203	-2.2106	-0.93917	1.1962	-0.23603	-2.6446	-1.021	-1.0554	-1.8843	0.051853	-2.1339	-2.9491	-3.0226	0.22626	-2.1419	-2.3723	-0.14109	-1.837	-1.712	0.17006	0.24915	0.040791	-1.3955	0.51076	-4.5208	-0.11584	-1.6298	-1.7898	-1.7619	-1.0202	-3.0118	0.22208	-1.8804	-1.0394	-2.3904	-1.6031	-1.8817	-2.2878	-1.833	0.063205	-1.3969	-0.3477	-1.0066	-0.7854	-1.508
-13.157	-13.055	-12.408	-12.403	-13.32	-11.702	-12.777	-12.777	-12.117	-14.013	-14.56	-13.856	-14.292	-12.537	-12.767	-14.522	-15.503	-15.476	-11.197	-12.272	-14.626	-14.494	-13.041	-14.48	-12.243	-15.702	-13.99	-13.571	-15.222	-14.268	-14.702	-14.479	-12.456	-13.774	-11.701	-12.138	-13.762	-10.771	-13.968	-12.164	-12.287	-13.163	-14.39	-15.202	-12.857	-13.009	-13.031	-14.393	-13.59	-13.962
9.112	8.5166	9.5745	8.3915	11.653	10.314	9.3109	10.821	8.8524	9.8867	7.8962	10.547	10.357	10.913	9.7911	9.9941	9.2873	8.489	7.9167	10.818	10.1	8.3283	11.605	5.0246	11.014	10.564	9.1926	9.4561	10.913	11.092	8.1361	9.2858	10.136	7.1848	7.2873	9.8931	9.3664	10.018	13.856	9.5038	10.618	9.2587	8.5918	9.6444	9.1962	8.4726	10.046	7.743	8.2468	10.797
-2.561	-3.8864	-2.1364	-1.078	-1.6397	-3.8798	-0.61315	-2.2049	-2.3782	-0.34256	-4.0707	-0.12946	-3.6473	-2.6265	-4.0944	0.4171	-2.8046	-2.8301	0.79157	-0.92162	-1.4631	-3.3412	-2.3973	-1.6546	-2.9906	-1.2608	-1.4194	-0.36065	-0.98739	-2.8234	-4.354	-4.1413	-3.6372	-2.384	-2.8587	-2.1265	-2.159	-3.8352	-2.2596	-1.2686	-2.2819	-2.8037	-2.312	-4.0394	-4.3442	-2.3266	-3.5186	-4.0048	-1.6153	-3.1946
2.6457	1.2826	2.3285	0.99103	1.8858	3.2167	-0.11173	0.16515	-1.2472	-0.074857	2.2552	4.2537	2.7914	-0.94941	0.46505	1.1867	2.8312	2.0609	1.5508	3.6551	2.8809	0.27359	0.79818	2.5146	2.1298	2.9322	2.5155	0.73092	-0.4191	1.9491	3.8598	-0.34965	1.6861	2.786	-0.57166	2.3915	1.6487	2.6321	2.8978	0.082247	3.4996	2.5528	2.9842	2.3141	1.2442	2.2454	3.1637	3.2893	-0.26887	0.99869
-21.799	-22.045	-22.398	-21.072	-20.364	-21.868	-22.147	-22.638	-22.986	-21.944	-20.732	-20.363	-20.371	-20.891	-22.529	-24.606	-21.253	-23.232	-22.217	-21.642	-23.936	-22.638	-20.843	-23.552	-20.567	-21.796	-22.623	-21.229	-21.563	-21.319	-20.385	-20.483	-21.407	-25.783	-21.433	-21.182	-23.923	-23.578	-19.773	-18.02	-22.274	-20.978	-19.714	-21.829	-22.582	-23.115	-22.72	-21.245	-23.516	-24.434
3.2248	5.6256	4.6075	5.9729	7.1645	3.3293	5.309	5.0955	5.1542	6.6661	5.8114	4.2173	4.2199	5.6962	4.9734	4.6262	3.6308	5.2757	3.9386	4.7971	5.8541	5.3393	6.6756	5.5391	6.742	4.6662	5.5306	3.627	5.0719	5.0983	4.2436	6.3713	6.12	5.4365	4.1822	6.4349	6.0229	5.0793	4.3507	8.0982	4.1205	4.5715	5.6798	5.9063	3.5444	3.4422	3.2936	3.1011	4.8575	4.2977
-1.0606	1.5773	1.7598	0.043464	0.87237	2.1753	-0.86454	0.43737	-0.13981	1.1561	-0.0070575	0.51724	-1.3816	1.7141	-1.161	2.1648	-0.024939	-0.86888	0.7356	1.1949	2.2956	0.94449	-0.9535	0.71956	0.49091	0.48865	1.7659	0.4955	2.7087	0.32114	-0.28538	-0.37728	1.1109	-0.23611	-0.061328	1.6625	-0.35567	-1.2441	0.73541	2.038	-0.82747	-0.51091	-0.19599	-2.7001	-1.0241	2.3562	1.2446	-2.9458	0.39742	0.95008
4.609	5.9553	3.9999	4.6823	7.3709	7.5112	3.8802	5.7512	6.0999	3.2777	4.7529	5.4683	5.1957	4.312	6.3778	5.8381	7.2071	4.4217	4.9173	5.9058	4.7074	6.1334	6.1547	6.4118	4.9654	6.64	5.555	5.3468	5.2301	5.3215	6.6723	4.0796	5.8932	6.5806	5.0515	8.0385	4.8033	3.7723	4.3995	6.7518	6.4699	6.6331	6.0933	6.497	4.6716	6.699	4.7026	8.5165	5.6329	4.8489
-2.4998	-2.6093	-1.7826	-2.6371	-3.8109	-5.2873	-3.6545	-2.1678	-5.1312	-4.7189	-2.2268	-4.1495	-2.3636	-3.2065	-2.2179	-1.0758	-4.3263	-4.122	-4.3402	-5.9516	-3.6857	-2.7348	-3.9031	-3.3644	-4.66	-3.7104	-3.3205	-3.5792	-5.1507	-3.9637	-1.4365	-2.1867	-3.8597	-3.7208	-3.5473	-0.95437	-2.368	-5.0242	-5.5488	-3.2631	-2.9371	-5.094	-6.1495	-3.7906	-5.3157	-5.0109	-3.7111	-4.4628	-2.6531	-4.0484
4.6282	6.6149	3.895	7.0005	4.354	6.6788	5.9013	6.7581	5.156	4.2208	3.3379	3.2113	3.2853	6.5634	3.5342	6.1785	6.0169	3.6057	5.3473	3.3424	5.8545	3.7642	3.8344	6.776	4.6545	5.237	3.1315	3.5047	5.9889	3.6905	4.4926	7.4705	4.408	4.551	4.925	7.813	3.4135	2.2343	5.1052	5.4104	5.4275	1.7988	6.2635	6.3641	5.3752	7.9095	4.747	4.2383	4.7327	3.9627
1.3952	-1.0193	1.3058	-1.514	-1.5335	0.77792	-1.9058	-3.4761	-0.77851	-0.40736	0.27244	2.52	2.861	0.030956	1.9981	0.20705	1.4557	-1.4757	-1.5017	0.57942	1.5796	-3.177	0.12808	0.56075	-1.1158	-1.043	-1.3515	1.2852	1.652	0.084643	-0.3493	-0.37748	0.033479	1.3133	-0.057035	1.2592	-0.75073	-1.5128	-1.9002	-1.475	-2.0822	3.0058	-2.1806	-0.11043	2.0668	2.1717	0.012123	-2.7002	2.0085	1.0881
-10.064	-8.3073	-9.226	-7.4199	-8.3581	-9.0293	-7.5464	-6.83	-8.1415	-9.6769	-10.752	-10.664	-11.609	-9.0017	-9.1326	-8.3398	-8.3014	-9.0935	-12.75	-10.737	-9.7256	-9.7654	-7.4323	-9.6399	-6.7973	-7.8627	-8.3713	-8.7145	-8.1951	-8.8054	-9.5696	-10.89	-10.132	-7.4359	-9.6774	-9.0212	-9.3566	-8.9475	-10.048	-10.468	-8.8584	-9.9175	-10.016	-7.2617	-8.9507	-9.5715	-9.2327	-10.517	-6.7984	-9.5208
5.057	1.4822	2.4138	3.0872	3.5261	2.8059	1.3808	1.9681	2.9986	3.079	4.8013	4.0618	2.0499	2.9347	4.209	3.5506	3.1712	4.6562	2.4713	3.6756	2.3532	2.5308	4.0263	1.764	3.2977	4.2446	0.79117	0.96431	3.553	3.7385	2.8418	3.3179	1.5652	3.3443	2.4639	1.5292	3.8868	3.1259	5.6423	6.3121	2.1486	3.1738	1.0334	1.741	1.4216	2.9133	1.9067	2.9154	2.5416	2.4256
1.7418	-0.50583	0.1848	-0.19116	2.7776	-0.82123	-0.60439	-0.79585	-1.8758	-1.2958	1.0968	-1.0934	0.10765	-2.978	1.6032	0.43383	1.0607	0.068133	-0.62164	0.16894	-0.80166	2.4864	0.015561	0.035021	-0.03207	-0.58211	1.8815	-0.27885	-1.3953	1.2808	0.86623	0.39253	1.4415	0.38303	-0.51358	0.64939	1.0273	-0.93443	-1.5264	0.0025617	-1.6494	-1.1427	-2.1096	-1.2906	1.7219	-0.73445	0.87411	1.4036	-0.79938	1.6761
2.6986	1.37	1.6546	0.079837	-0.18893	2.6688	1.741	3.386	0.30741	3.2108	0.72764	0.54356	0.40372	1.1298	1.7549	2.8141	2.3174	2.1384	2.7705	0.97482	1.6774	4.5347	2.1454	3.0062	2.9625	1.0415	1.9838	2.3886	4.2156	0.44754	0.40235	0.75807	0.18494	0.92471	0.21788	2.5898	4.2842	1.7091	3.4846	0.44018	3.3825	3.2016	0.25966	2.3753	1.1703	-0.65107	0.87761	3.5079	0.69178	0.65868
-12.302	-12.053	-11.482	-11.881	-12.291	-12.766	-12.246	-12.468	-13.485	-11.744	-10.363	-11.988	-10.253	-14.182	-13.401	-14.661	-12.094	-10.277	-12.822	-12.274	-13.474	-14.839	-10.488	-12.925	-10.502	-10.249	-11.423	-12.199	-13.415	-12.32	-13.231	-12.077	-11.584	-12.624	-13.602	-9.4023	-12.451	-14.483	-13.377	-13.424	-9.86	-12.864	-11.572	-10.295	-12.383	-12.375	-10.707	-11.074	-11.742	-11.207
-4.423	-6.469	-3.9919	-5.6566	-6.438	-4.4971	-5.7353	-5.3397	-6.1839	-5.2368	-4.1909	-4.7227	-5.4346	-4.3201	-6.3112	-5.7232	-7.6689	-4.1708	-5.1464	-7.6138	-4.1738	-4.6893	-7.2449	-6.9379	-2.3851	-6.4955	-4.7403	-6.2175	-6.3398	-4.6401	-4.8443	-4.3102	-6.8286	-4.1017	-3.4735	-3.415	-4.7562	-8.451	-6.0419	-4.2176	-6.8472	-4.7604	-6.5513	-5.8413	-9.1929	-6.4394	-5.5193	-5.5627	-5.7567	-6.0149
-21.829	-22.122	-20.192	-22.126	-20.813	-21.04	-21.022	-23.341	-19.722	-22.224	-20.592	-23.171	-20.112	-20.957	-19.341	-19.676	-21.369	-19.795	-20.463	-20.283	-19.706	-22.408	-21.466	-20.678	-20.225	-22.065	-17.96	-21.933	-22.936	-19.792	-20.105	-21.188	-20.02	-21.922	-20.431	-21.287	-20.801	-19.843	-21.195	-21.813	-18.972	-19.658	-20.657	-19.63	-19.937	-19.463	-21.31	-22.534	-19.04	-18.579
-0.21632	0.24534	-1.4545	-0.72233	-0.87082	1.4869	-0.019242	0.2345	-2.5626	0.32553	2.233	0.4848	0.33694	-0.067499	2.0577	0.6259	1.6781	1.5488	-0.67425	0.63578	0.60597	-1.0246	-0.59908	-0.49261	-0.31154	1.9812	-1.7108	-0.61131	-0.73487	-0.19794	-0.92993	1.2491	-0.76809	-0.49544	-2.03	0.7558	-1.127	1.8637	-2.0558	1.1598	0.12162	0.35115	0.72485	-0.34619	0.91171	0.28121	0.048662	-0.90851	0.38904	1.1417
-0.46765	-2.7982	-1.6865	-3.6662	-4.1561	-3.3689	-4.5381	-1.2083	-3.2129	-3.2317	-3.101	-2.7695	-3.9794	-4.096	-4.2919	-1.7933	-1.3155	-2.8951	-2.0987	-4.3389	-2.6568	-3.2328	-2.6991	-3.2607	-4.3735	-2.5561	-3.7619	-2.2385	-3.3486	-1.4142	-4.8268	-4.281	-1.7931	-2.548	-3.0908	-1.5625	-3.6011	-5.1259	-1.6871	-3.2719	-4.5918	-3.5344	-2.5609	-1.1154	-2.0982	-5.7071	-1.8925	-4.2076	-4.051	-5.3488
-6.7075	-7.4876	-7.9417	-8.4666	-9.3084	-9.1428	-8.1988	-8.9608	-7.6418	-7.0045	-7.4276	-10.336	-8.9843	-8.5138	-8.7007	-9.7317	-9.8412	-8.8209	-7.9781	-9.6844	-8.0588	-9.2476	-10.941	-8.9725	-7.4144	-11.869	-9.8689	-10.042	-8.8247	-11.283	-7.7603	-9.4976	-7.8532	-8.3368	-11.054	-8.9214	-9.5075	-9.3704	-8.2443	-10.913	-9.8622	-10.737	-8.5266	-10.027	-8.0404	-8.3369	-11.14	-9.8511	-11.851	-10.973
4.7526	5.3364	2.7351	5.9453	3.1418	5.6245	5.9957	6.6273	3.6853	3.6535	5.1012	1.691	5.6894	3.9926	5.3002	4.9238	4.5045	3.1447	3.9896	4.318	5.8445	4.4214	5.9005	6.4474	7.8435	5.8378	4.29	2.9271	5.6514	4.1841	6.4266	4.1804	3.1187	5.1873	3.075	5.8471	5.0494	3.9779	5.1921	6.3548	5.2131	6.1821	3.1919	5.1245	5.6572	4.3968	3.8259	4.7993	2.3463	7.4924
2.3131	0.30675	4.5124	4.8988	1.2049	1.4597	2.5055	2.6929	2.4811	3.3445	4.2907	1.4508	3.5755	5.183	2.2173	1.7603	0.95362	4.2244	1.3132	-0.57558	0.98386	5.0767	3.2973	1.7907	0.54791	1.9201	3.2687	2.2233	2.4582	2.3784	0.99218	4.9944	2.1253	1.9775	2.3005	5.7476	1.4041	2.0591	1.4949	2.9589	3.8839	2.586	3.0366	3.7656	3.2817	1.983	3.2315	3.6895	4.0552	3.4175
-4.3494	-4.3345	-2.632	-2.5988	-2.8754	-1.2987	-0.99201	-2.5362	-3.9518	-3.8801	-2.1875	-4.4968	-3.9919	-3.1798	-4.4506	-3.5868	-1.3819	-4.0261	-4.614	-1.3026	-1.2112	-2.9177	-0.50463	-2.1266	-2.9585	-2.499	-2.3925	-3.5786	-2.1582	-2.1428	-0.51418	-0.33571	-1.9816	-0.75199	-1.6543	-0.51793	-1.8015	-2.5146	-1.3561	-3.8718	-4.9278	-4.6792	-2.6363	-3.6605	1.1609	-1.4969	-3.9367	-4.8434	-2.1965	-3.1702
0.43512	2.7225	1.217	-0.023939	0.65255	2.3782	2.7802	3.9656	1.8307	1.8	1.5373	2.8741	1.0566	3.304	2.7114	2.3088	1.5846	-0.16663	1.7885	3.6306	1.9375	1.2201	1.1147	1.1654	1.9475	3.4284	1.76	1.2802	2.3287	1.3238	1.1543	1.6965	2.1862	2.0333	0.90492	1.9009	1.7706	1.6003	2.7363	2.1132	2.5434	2.3902	2.4419	0.4554	2.288	0.37131	2.2856	4.3883	1.3648	1.8805
-4.6556	-3.1052	-1.2556	-3.2807	-4.618	-1.5562	-2.3871	-2.0916	-2.637	-3.9674	-2.1604	-2.8508	-1.965	-1.7258	-1.6698	-3.2033	-3.4121	0.056718	-1.8314	-4.1913	-2.4811	-3.6331	-3.1354	-4.808	-2.2917	-2.6351	-3.8031	-2.706	-1.881	-2.4311	-2.6519	-2.8059	-2.5246	-0.19441	-2.4375	-2.5877	-1.8927	-0.18939	-4.6719	-4.2849	-2.9209	-1.9809	-3.0431	-1.6424	-2.1976	-3.9309	-0.87561	0.47033	-5.6469	-3.2726
-14.307	-16.242	-16.443	-14.265	-13.405	-14.275	-14.678	-15.447	-12.63	-13.323	-14.633	-14.072	-15.724	-15.134	-17.468	-16.87	-14.578	-13.812	-12.813	-16.536	-13.653	-12.268	-15.038	-13.501	-12.635	-13.709	-13.532	-14.262	-13.845	-13.939	-14.78	-15.944	-16.525	-14.141	-16.81	-12.004	-15.904	-14.869	-15.347	-13.047	-13.111	-15.418	-13.72	-14.383	-14.429	-10.191	-14.343	-14.043	-14.98	-15.377
-11.376	-13.138	-10.63	-12.778	-12.256	-10.838	-13.712	-14.292	-11.237	-11.129	-12.195	-9.8479	-12.27	-11.035	-12.804	-10.453	-11.501	-11.531	-10.797	-11.741	-13.312	-10.698	-12.011	-10.085	-12.249	-12.142	-11.048	-10.693	-7.0059	-12.432	-11.794	-12.97	-14.848	-12.086	-11.23	-9.201	-11.493	-10.905	-13.225	-12.738	-11.787	-12.47	-11.958	-11.7	-9.9386	-11.692	-12.603	-12.092	-12.984	-11.639
-4.6994	-6.7288	-7.2702	-5.3412	-3.6241	-5.9754	-6.2743	-3.4187	-3.4625	-7.6894	-4.2415	-6.3343	-5.4857	-6.5198	-7.1813	-5.3502	-6.6417	-6.61	-6.052	-6.2084	-5.279	-4.9998	-4.6942	-4.9464	-3.9833	-4.2733	-4.6983	-6.9814	-4.5249	-4.6202	-6.5053	-7.7779	-6.041	-3.5697	-5.9262	-6.0433	-6.0977	-7.1381	-4.3762	-4.6623	-4.8683	-4.8596	-5.1787	-5.204	-4.2162	-5.6925	-4.5512	-4.7789	-5.8927	-7.0459
7.5617	6.3875	7.8924	6.7377	7.1741	6.8417	9.061	8.7568	9.2587	8.362	5.9671	5.422	5.2235	5.546	8.7964	6.461	6.7147	6.9398	7.3746	5.0041	7.9393	5.7386	8.2221	5.3719	6.9856	9.3886	5.9284	6.0537	9.3905	7.0399	5.3613	4.2257	7.1745	5.4369	7.9132	3.9773	6.2493	6.8372	5.9652	6.3772	6.1876	8.8136	6.7115	5.8601	7.2339	5.9992	7.2557	8.7351	6.0296	7.3911
-23.88	-22.795	-24.017	-19.993	-21.951	-22.149	-23.519	-19.54	-23.135	-20.295	-22.608	-22.21	-23.337	-23.11	-21.273	-23.423	-22.919	-20.836	-20.628	-24.606	-24.011	-20.244	-23.665	-23.727	-22.25	-22.176	-20.957	-21.474	-24.673	-21.336	-23.316	-21.693	-22.981	-19.907	-19.663	-23.412	-22.897	-23.562	-20.461	-23.307	-23.898	-23.879	-22.745	-21.805	-20.497	-23.033	-22.088	-24.098	-23.192	-24.633
-7.1138	-7.536	-7.2946	-6.95	-8.54	-7.8674	-6.3595	-6.24	-8.2279	-7.0597	-5.0534	-7.0788	-6.9852	-6.8589	-5.3625	-4.4881	-5.7767	-4.897	-7.7574	-4.8235	-6.3935	-7.5914	-7.8132	-7.1479	-5.6944	-6.4149	-6.4212	-6.375	-7.8471	-5.5037	-7.5771	-5.9454	-7.8002	-5.2229	-5.6659	-6.6287	-7.5835	-6.1219	-4.6975	-9.0337	-5.0986	-3.9711	-7.7097	-5.352	-7.7988	-6.0818	-7.8376	-7.5781	-7.8525	-7.0065
-2.3959	-4.6741	-2.7632	-2.3259	-0.27808	-2.0185	-2.3555	-4.4804	-3.9608	-0.44766	-2.7702	-4.3432	-3.6215	-3.0991	-3.6049	-5.2532	-4.489	-1.3098	-2.7021	-6.4854	-2.6323	-4.1245	-3.8114	-4.8939	-3.7383	-3.1568	-2.7257	-2.1184	-2.6162	-3.5577	-3.4167	-1.1051	-4.6878	-5.1734	-2.3545	-2.716	-0.78698	-4.604	-5.3528	-1.2451	-0.99209	-3.2652	-3.6831	-3.3395	-2.8446	-3.2072	-3.1379	-4.4102	-3.7085	-2.2949
2.257	1.5173	2.8566	2.7333	2.3902	1.8652	0.52407	0.48985	1.6576	2.5979	3.6726	1.2083	1.0191	0.16732	1.1518	2.1089	-0.80104	-1.5663	2.2455	1.3529	2.0197	2.1857	2.9127	2.0378	1.3346	1.7219	3.4412	0.04903	3.0972	2.902	1.5424	1.9792	1.4504	0.3502	2.0385	3.1064	0.30742	2.3361	1.1741	2.7245	-0.39203	1.9846	2.0612	2.3078	1.1444	2.6402	4.1678	1.9985	0.6236	2.8074
7.6853	10.463	8.5681	6.9455	9.6552	10.564	12.212	9.0258	9.0505	8.5406	9.781	11.006	10.837	11.954	10.399	11.706	9.1261	12.074	10.234	9.7853	9.1902	8.669	10.337	10.415	11.984	8.3325	10.16	11.526	9.0423	9.6311	7.271	9.721	9.23	9.1053	9.7458	10.42	10.22	8.5618	9.7416	9.8205	9.852	9.1426	11.085	9.9913	7.6053	11.074	8.1523	11.83	8.1151	10.079
-23.138	-23.567	-22.716	-22.867	-21.101	-20.643	-21.568	-23.059	-21.529	-22.927	-23.601	-19.234	-22.908	-22.461	-24.853	-22.934	-23.143	-22.255	-20.399	-24.067	-23.588	-21.977	-21.765	-23.766	-24.825	-22.268	-23.764	-20.769	-21.093	-21.626	-22.207	-21.963	-22.344	-20.649	-22.88	-24.076	-22.799	-24.188	-22.343	-23.362	-20.801	-23.965	-19.214	-23.357	-22.57	-22.364	-22.554	-20.58	-21.051	-22.13
6.3713	7.4107	9.3683	7.2626	7.7202	7.1533	9.914	8.0001	6.7114	8.6625	8.5386	8.2381	6.461	9.1171	7.1692	5.8392	10.362	8.7149	10.185	9.633	8.0712	9.7743	9.0873	7.2315	7.4602	7.0803	10.432	8.2743	9.4975	7.8647	9.592	8.7856	5.9109	7.5662	7.7961	7.4693	7.6744	8.1888	10.077	7.0765	8.4705	7.9756	10.315	6.7369	7.5123	7.9278	7.1487	11.216	10.804	7.6492
-1.9121	-3.5883	-0.90377	-0.942	-3.9637	-5.0899	-2.8853	-2.5241	-3.3792	-1.7192	-1.3246	-1.8875	-4.105	-3.1173	-2.8883	-1.7907	-2.4173	-2.7098	-2.476	-1.6295	-2.7955	-3.3913	-1.8826	-4.0457	-2.0976	-1.284	-3.7626	-0.034685	-3.4519	-3.4065	-2.5625	-3.0041	-4.1115	-2.9694	-3.9079	-0.21249	-3.8505	-0.37674	-2.4978	-4.1771	-3.2326	-2.8336	0.29826	-4.9044	-1.767	-2.5797	-2.4831	-3.1019	-1.1482	-2.5422
-12.127	-11.453	-13.757	-12.744	-13.639	-12.987	-12.353	-11.585	-14.039	-9.6688	-12.856	-13.441	-12.596	-12.505	-13.213	-13.531	-12.023	-13.689	-12.517	-12.472	-12.44	-13.143	-12.718	-13.419	-10.754	-11.688	-13.47	-11.802	-12.027	-10.736	-12.112	-12.019	-11.198	-10.915	-11.702	-12.113	-10.005	-11.233	-13.605	-13.813	-13.424	-15.685	-11.81	-13.72	-12.381	-13.07	-11.892	-9.8862	-11.381	-13.821
10.363	7.6884	8.8273	10.71	11.798	8.7118	10.037	12.829	10.938	7.5773	7.9625	10	9.2677	7.5826	10.389	10.355	10.793	11.995	9.4727	11.557	9.1725	9.4965	9.6287	10.795	10.258	10.561	11.515	9.6113	9.1586	11.167	7.8049	8.1655	10.151	9.186	9.1026	9.3352	8.2899	12.113	11.113	6.3499	8.0614	7.8418	8.2098	10.125	7.731	7.6776	10.804	9.5186	9.1051	8.3898
-15.614	-15.016	-13.405	-13.795	-15.357	-16.863	-14.735	-13.676	-14.494	-13.393	-14.738	-12.77	-13.648	-12.592	-14.674	-12.969	-12.596	-13.42	-13.698	-15.278	-15.219	-15.45	-13.84	-13.935	-16.834	-12.385	-14.622	-14.128	-13.962	-12.789	-12.721	-11.328	-12.446	-12.373	-15.004	-14.221	-14.363	-13.307	-13.082	-14.193	-13.253	-13.761	-11.851	-14.149	-16.326	-14.135	-13.784	-14.78	-11.295	-12.641
-9.9603	-8.2439	-10.267	-8.9359	-11.412	-9.8016	-9.1967	-10.364	-10.493	-9.5166	-9.3757	-7.7672	-11.197	-8.4452	-9.9986	-7.9894	-10.072	-8.7372	-8.3422	-11.686	-10.918	-8.4942	-8.6821	-10.147	-10.226	-9.243	-9.0552	-9.9836	-9.9884	-9.5111	-8.1898	-8.1057	-6.9417	-10.463	-9.3779	-6.8753	-9.7042	-8.3629	-7.6943	-9.5189	-9.1902	-10.332	-11.127	-10.138	-8.1263	-11.472	-11.205	-8.1377	-7.8805	-10.821
-20.565	-20.965	-19.446	-21.458	-22.519	-22.531	-20.715	-21.337	-21.551	-20.411	-21.154	-22.145	-19.678	-22.479	-19.25	-20.571	-19.947	-20.571	-23.548	-20.297	-19.631	-19.941	-19.354	-20.623	-21.797	-19.132	-21.302	-22.169	-22.075	-20.182	-21.78	-19.142	-18.859	-20.992	-21.31	-19.773	-21.453	-21.969	-19.789	-21.2	-22.625	-21.938	-21.988	-22.273	-21.864	-20.286	-21.535	-20.585	-24.224	-20.207
6.2466	6.9052	5.9004	6.8343	4.6843	6.0333	5.7821	8.06	6.4836	5.6369	6.803	5.7146	6.1365	7.9297	4.7348	7.4457	6.9068	6.5121	7.8061	6.759	4.9358	6.6319	6.5016	4.4625	7.3384	6.3118	6.7581	8.9387	7.3993	7.074	6.8806	6.3858	8.0755	7.7151	7.3024	6.2812	6.6806	4.7789	7.5275	5.9341	6.347	5.8212	8.7372	5.206	5.0002	7.8098	4.9398	7.3004	5.5059	7.2812
-5.5906	-5.5562	-6.4888	-7.0114	-5.2018	-5.6772	-6.6472	-2.4565	-6.8191	-7.7891	-5.3062	-5.9608	-2.8161	-4.9085	-4.2377	-5.6594	-5.4812	-6.2857	-6.2452	-4.8469	-4.2447	-4.6118	-5.5179	-6.308	-8.6115	-4.2936	-7.7882	-5.7189	-7.0737	-5.4239	-5.3265	-3.3615	-6.026	-9.521	-4.3401	-5.48	-6.0796	-6.6061	-6.3361	-6.5754	-7.0897	-6.1095	-6.5327	-6.5007	-4.7575	-3.1624	-4.1692	-5.1441	-6.3864	-6.4839
4.0186	5.467	6.0243	6.3893	6.088	4.7143	4.4397	4.6082	6.1873	6.6268	7.9926	5.0643	3.9259	5.9188	5.8504	5.3617	5.3708	4.0797	5.6684	8.1119	5.2368	5.1094	5.7917	3.1597	4.6587	5.2912	4.9524	7.5023	3.7876	7.8497	5.3378	3.1476	2.7261	5.7595	7.1692	5.051	6.6871	5.725	4.9746	5.5943	6.2366	7.5423	6.4957	5.6304	5.5126	6.7264	2.8417	6.0679	6.1982	6.2304
0.96235	-0.87567	-0.84098	0.96331	0.50032	-0.44855	1.0915	2.5559	2.5893	0.90321	-1.6669	-1.9791	-1.3607	1.2697	0.3151	1.3678	0.33635	1.5848	1.0373	-0.89294	0.24139	1.4706	2.4605	-0.12198	-0.73439	0.40017	0.5535	1.4898	-0.050723	0.48408	-7.9196e-05	1.3995	-2.4275	2.1033	-2.2443	-0.10937	0.61649	0.4859	0.67955	0.76717	-3.2332	1.5539	0.73818	0.16469	-0.69368	0.72264	1.338	-0.42093	0.20217	-0.17668
10.136	8.5133	8.8401	9.0044	8.6219	9.7895	7.2586	8.7318	9.2595	7.5409	9.5713	7.7992	9.9177	8.1198	11.965	9.8446	7.3957	7.3612	7.9456	8.8648	10.473	5.7864	8.9429	9.4824	7.0284	8.4007	7.2434	7.8138	7.5727	10.01	6.5693	9.8737	9.9932	7.5607	7.8921	10.003	8.7289	9.5037	8.2392	7.476	8.8457	8.3781	6.8616	9.2429	11.008	7.9991	8.1917	7.0836	7.9302	8.8572
-12.804	-10.899	-11.878	-12	-11.364	-11.223	-12.587	-11.922	-12.332	-11.802	-9.0155	-11.665	-12.21	-11.465	-13.294	-11.256	-13.573	-8.1008	-10.771	-11.425	-12.151	-10.485	-12.348	-11.133	-13.09	-13.874	-14.747	-12.605	-11.41	-13.28	-12.211	-11.708	-11.718	-11.442	-13.053	-12.13	-13.024	-12.252	-9.0601	-12.559	-9.2401	-11.661	-12.273	-12.743	-10.793	-10.995	-13.662	-10.843	-9.9983	-11.795
4.2351	7.3178	8.4844	8.052	8.0755	6.2561	6.7764	5.0426	7.1577	5.4283	6.627	7.1007	7.9321	6.8721	9.5918	5.8395	6.945	6.2439	7.6557	6.8366	10.083	6.7218	3.9449	6.362	7.0591	6.7419	7.6482	6.1924	6.7975	5.4979	6.7275	9.412	9.7157	5.6355	6.3063	5.9382	7.5992	6.2431	6.0723	8.6548	6.6512	6.1484	9.8182	6.1423	6.0741	6.4196	6.5845	6.8096	6.1007	7.0542
-2.994	-3.4824	-3.9346	-2.1354	-3.3338	-2.9466	-3.6861	-4.8021	-5.2239	-5.6119	-6.7986	-4.2511	-4.36	-5.2985	-3.4252	-3.2786	-3.6552	-4.2469	-3.3942	-1.4153	-3.4263	-3.9701	-3.4285	-4.0071	-4.4741	-1.6501	-2.4921	-2.0493	-2.8126	-4.486	-1.4227	-2.3486	-3.2659	-4.0074	-5.0985	-2.9076	-4.0342	-2.8491	-4.1831	-2.4163	-4.3556	-1.553	-1.8572	-5.1338	-3.5123	-5.0008	-3.1076	-3.2467	-5.3235	-4.2674
-3.6367	-0.65257	-1.1408	-1.5611	0.74724	0.92931	-1.7837	0.084474	-3.1711	-1.4289	-2.1539	-2.7321	-1.283	-1.8332	-0.83691	-0.35498	-3.2898	0.15304	-3.4244	0.23263	-2.2861	0.61416	0.99905	-1.6597	-0.81423	-1.9897	-1.9638	-2.5581	-2.2173	-1.3703	-1.9686	0.16626	-0.064992	-1.8555	-3.2076	-1.4098	-0.022574	-1.9469	-3.0249	-0.90784	0.72669	1.5089	-0.96257	-0.98175	-0.49811	-1.5811	-2.9676	-1.0384	-0.7883	-0.92663
-14.091	-12.579	-12.881	-12.265	-13.751	-13.401	-12.841	-12.915	-12.233	-13.419	-13.863	-12.819	-12.651	-12.099	-13.813	-14.771	-11.513	-14.36	-12.77	-12.131	-14.085	-13.062	-12.734	-12.673	-11.471	-13.062	-10.951	-12.814	-13.25	-12.154	-13.61	-12.012	-11.814	-11.043	-13.649	-12.3	-13.144	-10.015	-13.51	-13.667	-12.787	-11.336	-13.609	-10.903	-13.329	-12.584	-13.391	-11.814	-12.789	-11.826
-7.7428	-10.295	-10.16	-10.484	-10.9	-10.733	-9.7897	-9.8088	-10.142	-9.3609	-8.4046	-9.5725	-9.1707	-7.1817	-6.7062	-7.7066	-8.95	-8.9262	-10.535	-11.546	-10.961	-8.7015	-10.048	-10.264	-7.8186	-10.079	-10.488	-10.671	-7.7896	-10.642	-11.139	-9.236	-9.7366	-10.187	-7.0341	-10.357	-10.318	-7.3672	-10.041	-10.178	-8.6185	-9.5576	-7.4234	-8.6498	-8.858	-12.774	-8.7714	-11.073	-10.464	-10.425
1.4632	0.66638	2.3058	0.15427	-0.46448	2.8394	3.048	-0.39371	4.6126	1.3296	2.0718	2.4175	1.7224	3.284	1.0084	3.7631	2.4564	2.108	-0.78336	2.6006	3.2523	1.6022	6.5034	2.9101	0.68626	-1.5131	0.76898	2.3734	-1.1591	0.64962	1.9224	0.92741	3.9468	-0.14242	1.9273	2.0611	1.2325	-0.55035	1.7491	2.3442	1.7306	0.35557	-0.32122	0.78039	0.43586	0.73702	1.6088	1.4359	1.4203	1.0774
-2.2929	-3.278	-1.298	-2.1312	-2.3365	-0.74432	0.31253	-0.19269	-3.2269	-1.9222	-2.7067	-1.8945	-2.0071	-0.1639	-1.7405	-0.92968	-3.548	-2.0045	-1.8969	-2.6786	-2.3951	-1.1883	-2.7299	-2.0345	-3.7712	-3.1527	-2.0249	-2.1505	-3.906	-1.5083	-3.5953	-4.7121	-0.0391	-3.3348	-0.81597	-3.8709	-1.8609	-1.5959	-4.9487	-2.7342	-1.3187	-1.0409	-0.18918	-2.4281	-0.95664	0.48371	-2.7335	0.51311	-0.8126	-0.94026
4.5733	8.6479	6.9962	7.1584	8.5754	7.1424	5.5686	6.1765	4.8393	8.9239	8.2295	7.6282	8.197	7.8452	7.1504	6.2017	4.958	9.6298	6.0182	5.5203	7.4457	7.2612	6.7631	7.2381	7.2839	6.407	4.7122	9.9417	6.7095	8.396	7.286	7.7153	5.7271	6.3667	4.9691	5.6644	7.4436	6.3347	6.5518	6.5508	6.3514	5.5922	10.358	6.1339	6.7719	7.7441	5.2175	6.7807	5.3579	5.7049
-12.217	-11.264	-11.768	-11.165	-11.593	-10.463	-12.822	-13.135	-13.118	-12.474	-13.731	-10.249	-12.13	-13.895	-11.23	-9.8512	-13.208	-11.196	-13.129	-9.5484	-13.409	-13.179	-11.427	-11.118	-10.236	-12.134	-11.711	-11.223	-11.254	-9.235	-10.936	-12.251	-9.302	-12.002	-12.297	-12.016	-12.185	-11.573	-12.079	-10.547	-9.5568	-11.571	-12.992	-12.549	-10.35	-9.814	-9.7056	-10.271	-12.362	-13.77
-2.9529	-5.614	-5.4688	-4.1187	-4.7459	-3.8349	-5.3972	-3.5137	-6.9383	-4.7978	-4.6515	-4.6879	-2.7212	-4.0699	-3.2782	-4.4897	-5.1894	-4.1121	-4.8381	-5.22	-3.0034	-3.3699	-3.7533	-3.4043	-5.6163	-4.0273	-3.0618	-5.5139	-3.9652	-1.6177	-4.292	-5.8864	-4.168	-5.4282	-5.3904	-1.9482	-2.9924	-3.6507	-3.2644	-3.6339	-4.3039	-6.6594	-2.634	-3.0368	-3.1026	-6.3963	-3.211	-2.2549	-4.0146	-3.049
-6.3508	-6.6166	-3.3118	-5.3279	-6.2996	-5.4477	-6.204	-6.2836	-5.499	-4.9309	-5.7951	-5.9109	-3.2579	-9.3717	-5.5411	-3.7232	-6.1817	-4.6232	-4.7795	-5.8818	-6.8753	-4.8859	-7.1758	-3.5715	-6.5206	-4.026	-5.3581	-5.1573	-5.8163	-6.9811	-5.3389	-4.9027	-2.8808	-5.8598	-6.7895	-7.0308	-6.2523	-6.8261	-5.1631	-4.3893	-5.443	-5.9355	-7.4716	-3.8277	-1.9882	-5.9613	-5.065	-4.1966	-3.0895	-4.5563
8.4643	11.318	9.1515	8.7666	10.085	11.087	10.786	8.8011	9.4908	7.4001	10.321	11.709	9.8717	9.3039	9.5925	8.3985	8.5642	9.2764	9.7922	8.5679	7.222	9.2255	12.048	11.26	10.693	9.8556	10.494	9.5858	9.6912	12.474	10.492	7.8336	9.5127	7.1943	9.5695	8.9657	12.387	8.6959	9.763	10.3	8.7638	9.0532	8.3214	9.1365	9.3472	9.9413	8.0799	8.4459	9.373	10.313
-8.192	-10.34	-9.5685	-8.0377	-8.0174	-7.8044	-8.1246	-11.645	-9.522	-8.0491	-9.9285	-9.2271	-10.152	-8.3921	-7.9035	-7.8242	-8.7577	-8.8159	-10.312	-10.297	-12.44	-7.4714	-9.8912	-9.9122	-9.0057	-10.283	-10.366	-9.0299	-8.6961	-9.8793	-8.2518	-8.9483	-7.2826	-7.4387	-7.5277	-8.7553	-9.1695	-6.9427	-10.711	-10.652	-7.8199	-9.0061	-7.7351	-9.346	-8.6051	-9.5936	-8.8763	-9.8258	-8.1314	-6.5865
4.5976	8.7991	4.219	6.2077	6.488	3.0934	7.6119	5.8268	4.5143	5.0039	6.9869	7.1725	7.5526	4.9625	5.4759	5.5345	5.8172	5.5789	4.2581	5.6983	7.1669	6.9004	4.0679	4.7495	4.7846	5.9029	7.791	8.3216	5.2873	6.862	4.8492	4.0435	5.1142	5.6032	4.576	6.6861	6.9356	6.2749	4.6987	4.3128	5.2708	5.8961	6.2262	5.9088	6.1675	5.4874	4.7943	4.3758	6.7034	5.09
-3.7054	-3.806	-4.7046	-2.4823	-4.6184	-3.1893	-4.7549	-5.0399	-2.1152	-4.9296	-5.5832	-3.9204	-4.7727	-6.3589	-5.2617	-3.04	-4.9773	-8.5512	-4.7147	-3.3856	-5.851	-6.5292	-6.2484	-6.2691	-6.6289	-4.8538	-4.8987	-4.6179	-3.536	-6.0859	-4.4439	-7.1601	-6.7874	-5.8717	-7.3136	-5.8516	-6.1887	-5.4475	-3.8016	-5.8886	-4.1097	-5.6125	-6.8101	-5.8078	-5.3767	-4.6978	-5.6728	-4.4736	-5.1516	-4.9968
-4.941	-8.185	-7.8183	-6.629	-9.5873	-6.7837	-9.4833	-7.6638	-8.0447	-6.8451	-6.2411	-9.9159	-6.9029	-6.4087	-8.2833	-10.238	-8.5398	-7.5352	-7.6118	-9.0868	-10.385	-8.0571	-7.1089	-7.3743	-6.7477	-6.2876	-7.6822	-8.1163	-7.2106	-8.434	-2.9452	-10.198	-4.4481	-7.4443	-7.2293	-6.9887	-7.0407	-8.0287	-9.2395	-6.7182	-6.4101	-7.6714	-7.4064	-6.9276	-7.9424	-9.3698	-5.7141	-5.8796	-8.4504	-8.3165
1.5281	1.3055	0.023711	1.905	0.93808	-0.66346	0.69976	-0.17629	-0.18689	-1.9648	-1.6006	-1.8384	0.59935	-0.53315	0.16995	0.52037	0.7839	-0.57005	0.71829	-1.4087	-0.26294	1.0818	-1.7595	-0.0030245	-0.81968	-0.039697	1.2915	0.83849	0.050436	-2.4189	1.0106	0.33079	0.72956	-1.5226	0.19128	0.76071	1.9888	1.014	0.29307	-0.11726	0.83349	0.66887	-0.92284	0.5777	0.018403	-0.40007	1.8446	0.10673	-1.1629	0.18233
0.16116	-0.31629	0.75669	2.8978	1.4397	2.642	3.3621	0.49943	2.6134	0.30064	0.015201	1.1766	2.3773	2.0483	2.2524	1.5588	-0.083331	1.7908	2.3716	0.94674	-0.76278	0.3124	1.716	0.24903	0.46126	0.57973	-0.10863	3.9242	3.0443	2.0891	1.7905	1.5852	1.3271	-0.064498	1.8747	-0.45289	0.4258	0.11098	1.9278	1.4138	1.0875	0.63374	1.582	2.3808	0.25087	0.12785	1.0969	3.4716	0.76407	-0.7544
-10.875	-12.173	-10.264	-10.686	-9.6702	-11.33	-10.976	-10.125	-13.504	-8.5602	-9.1407	-11.708	-10.762	-10.325	-7.6074	-11.445	-10.983	-11.874	-13.094	-9.7306	-9.085	-10.523	-9.9774	-11.761	-11.925	-8.1404	-11.83	-11.16	-10.686	-10.77	-11.333	-11.659	-10.043	-11.457	-11.603	-11.072	-9.9029	-9.747	-11.478	-9.094	-8.854	-10.799	-9.2598	-8.6861	-11.181	-12.12	-13.115	-9.6829	-12.04	-12.005
-4.3428	-3.6994	-4.4322	-4.2215	-4.2717	-3.6503	-2.2689	-1.5951	-2.5275	-3.0022	-3.6189	-4.2515	-5.0634	-3.1139	-2.2801	-3.0666	-3.2999	-3.6459	-5.8904	-3.355	-4.1945	-2.7528	-4.097	-2.7617	-3.3644	-3.5113	-4.8718	-2.9465	-4.5643	-1.3619	-1.3289	-2.4561	-3.5799	-1.6319	-1.4689	-4.5533	-1.6012	-3.3594	-3.7406	-2.968	-2.3044	-2.9272	-5.5599	-2.6988	-2.0779	-2.4147	-2.7784	-3.7678	-4.8434	0.014853
-0.98601	-0.9644	-1.6489	1.8144	-1.7543	-2.595	-1.1669	-1.9819	0.13636	-2.0363	-2.2656	-0.65526	-0.36215	-2.6765	0.74333	-0.78108	-2.9081	-0.26716	-2.0034	-1.9671	-1.6471	0.18859	-1.3265	-1.3056	-0.68645	-1.0492	0.23782	-2.2014	0.82328	-1.7086	-2.74	-2.8414	-2.0545	-1.2242	-1.0162	-2.7859	-2.4728	-2.6068	-1.5028	-4.4687	-1.1282	-0.42436	-1.7664	-1.5831	-2.3009	-2.2864	-1.0849	0.98492	-2.5206	-2.0378
-10.199	-12.658	-11.325	-12.021	-11.936	-12.906	-8.4204	-12.097	-13.484	-13.227	-11.369	-11.781	-10.569	-11.546	-10.386	-11.958	-11.39	-12.581	-11.456	-13.947	-13.857	-11.913	-11.34	-13.543	-11.649	-14.612	-14.071	-11.314	-12.432	-10.821	-13.107	-13.311	-13.045	-10.872	-12.975	-10.713	-10.589	-11.863	-9.6794	-12.348	-8.7714	-12.389	-12.494	-11.384	-9.2175	-11.798	-12.259	-10.758	-10.181	-12.363
-2.1999	-1.1844	-1.2254	0.27437	-1.4682	-2.0719	2.5921	-1.6137	-5.2655	-1.5193	0.49595	0.97208	1.2697	-0.27787	-0.18851	0.11592	-2.8859	0.18852	-2.563	-2.2035	-0.5966	-1.8887	-2.4064	-0.20381	-1.1746	-3.5839	-0.19782	-1.7979	1.4933	-2.5974	-0.2491	-0.12627	-0.67685	-2.2703	-2.9757	-1.0374	0.51175	-0.9186	-1.7125	-1.9789	-1.5769	-0.66114	-0.69564	-2.0175	-0.046733	-1.4776	-3.9455	-2.0706	-3.0957	-0.44857
-10.238	-10.188	-10.532	-9.1452	-7.5462	-10.722	-9.3703	-7.9523	-9.3119	-8.543	-9.1929	-8.0382	-12.134	-8.4819	-8.6636	-7.9252	-10.472	-9.5346	-9.6913	-8.6537	-8.0904	-11.974	-7.7996	-8.414	-9.3959	-9.1099	-10.18	-9.8459	-7.2949	-10.022	-8.3777	-9.4496	-10.081	-9.7816	-7.0692	-7.6621	-9.885	-8.722	-8.8372	-7.9405	-7.6538	-10.411	-11.523	-9.8765	-7.7999	-7.7563	-9.0122	-9.1829	-8.4143	-8.7938
-14.992	-15.796	-14.028	-12.114	-12.828	-13.838	-14.719	-12.426	-15.384	-15.803	-12.907	-15.317	-15.439	-15.123	-14.941	-15.442	-13.384	-15.444	-13.623	-14.524	-14.32	-15.485	-15.261	-14.392	-13.282	-14.098	-15.111	-15.707	-14.413	-16.471	-14.626	-13.195	-14.564	-14.965	-14.966	-15.084	-14.023	-15.424	-15.356	-11.592	-12.802	-16.303	-13.478	-12.36	-14.66	-13.803	-12.716	-13.602	-12.812	-16.151
-1.3504	-2.25	-3.1906	-2.0061	-3.7651	-2.3662	-1.9227	-2.2963	-1.4051	-1.4269	-0.47077	-2.1142	-2.4986	-2.5131	-2.7077	-2.9779	-1.6321	-3.0846	0.38347	-2.6174	-3.2487	-1.3787	-2.6408	-3.474	-2.2599	-2.7116	-2.8721	-1.8861	-2.1159	-2.7611	-1.2668	-2.8334	-3.1539	-1.2227	-3.1016	-2.5354	-1.7594	-3.3954	-3.6129	-2.3194	-2.7225	-2.2296	-2.7968	-2.7146	-3.3007	-2.2172	-3.1272	-2.2563	-0.36725	-2.4189
-15.072	-14.463	-13.195	-12.505	-13.164	-15.398	-13.358	-13.93	-13.952	-16.204	-18.667	-11.424	-12.945	-15.38	-12.153	-15.123	-15.783	-16.174	-15.095	-14.86	-15.435	-13.632	-16.339	-12.792	-11.727	-14.082	-12.667	-13.488	-14.521	-15.845	-14.206	-12.82	-10.912	-15.818	-15.505	-13.034	-15.876	-14.493	-14.976	-11.383	-14.096	-12.715	-13.172	-11.966	-14.722	-15.199	-15.649	-13.723	-12.416	-14.394
1.1298	-0.79132	1.1657	0.35675	3.4155	-2.6179	1.0781	0.039601	3.1948	-0.59902	-1.1115	0.32512	-0.92012	3.2769	0.44821	0.6017	0.095935	0.65523	0.27684	-1.9258	-0.90358	-0.75586	-0.42176	0.17503	0.27119	-1.7772	-1.8831	-0.61826	-0.74442	0.32668	0.37895	2.3807	2.4175	0.41436	3.4894	0.86678	-0.70289	1.2379	0.42249	-0.52828	1.5361	2.2721	1.4262	1.6071	0.21611	-0.99998	-0.17782	2.5965	-0.59719	1.8932
-13.138	-12.9	-11.605	-9.9284	-11.345	-9.9162	-11.199	-12.137	-10.717	-12.005	-10.051	-9.0059	-9.3846	-12.376	-12.941	-10.645	-12.87	-11.892	-10.794	-10.952	-12.975	-11.277	-12.633	-15.199	-12.944	-12.63	-10.331	-11.002	-12.66	-13.495	-10.239	-11.89	-14.293	-11.429	-12.326	-12.119	-10.107	-10.562	-10.288	-11.726	-10.833	-10.433	-12.528	-11.814	-11.888	-10.502	-11.824	-9.7578	-11.514	-10.245
-14.087	-13.096	-12.868	-14.861	-13.706	-13.502	-12.333	-13.039	-16.205	-14.14	-12.677	-11.893	-13.185	-13.6	-13.242	-13.988	-15.487	-14.367	-15.365	-14.285	-14.468	-12.958	-13.655	-14.626	-15.567	-13.723	-15.195	-13.195	-14.19	-13.261	-14.298	-15.232	-15.152	-13.924	-14.069	-12.549	-14.507	-16.223	-14.932	-15.747	-13.947	-16.17	-14.091	-14.591	-12.809	-16.083	-13.706	-13.618	-13.446	-11.573
-4.5035	-3.7289	-6.8294	-6.8764	-4.9263	-6.8415	-8.3926	-7.2124	-5.2666	-4.923	-4.2909	-4.4662	-3.6749	-3.4967	-5.5485	-7.4512	-4.6786	-7.1274	-5.4393	-6.1179	-5.6987	-3.5916	-3.658	-5.054	-5.3037	-5.9408	-7.942	-4.9006	-7.8375	-6.4154	-2.8108	-7.448	-5.2355	-5.718	-5.9402	-4.8857	-5.0853	-4.8234	-5.3676	-4.7461	-5.9756	-5.3322	-6.9157	-3.9553	-7.3416	-6.5892	-6.6429	-5.1867	-5.3952	-5.1858
7.9224	6.8845	8.8535	11.472	5.9661	8.6968	7.7613	8.1423	6.1178	8.6062	7.6161	7.5413	7.1941	7.1237	7.547	9.8768	6.9129	8.4737	10.483	7.4485	8.0179	8.5819	6.8947	9.3279	8.51	8.7879	6.6576	8.9576	9.8139	6.9691	7.6401	9.1124	7.4535	9.7407	6.7687	7.6727	8.8072	9.4474	7.9577	6.2386	8.5378	7.195	7.8027	9.4386	9.18	7.8922	7.4118	9.4585	9.5156	10.315
3.5831	6.3179	7.3862	4.9806	3.0833	3.8901	4.9982	6.9852	2.0925	6.0294	5.8544	4.0534	4.36	3.8608	2.7093	4.5015	3.7916	5.7268	3.6516	4.8344	4.9286	4.9162	3.1292	3.9653	4.428	4.6994	4.6333	7.2592	6.0953	4.16	7.0585	3.273	3.7487	5.8498	2.8959	4.8444	4.3252	5.3448	1.9202	5.4727	4.1123	7.848	5.9509	5.3523	5.662	4.817	3.5237	5.8946	5.0444	4.3431
0.0056404	-3.9061	-0.80356	-2.9393	-2.1091	-1.7839	-0.0055181	-1.1188	-1.2604	-0.79152	-2.1124	-0.67953	-1.7107	0.125	0.042778	-2.1242	-0.63759	0.065206	-1.609	-2.2221	-1.0057	0.6852	-3.5298	-0.99939	-0.74987	-2.0504	-0.51456	-0.8905	-0.92214	0.1746	-1.1965	-1.9423	-2.0538	-3.1776	-2.869	-2.3468	-2.7449	-1.7751	-5.3764	-2.0993	0.11249	0.32855	-0.6445	-3.1134	1.0424	-0.59142	-1.1838	-2.4169	0.49223	-2.6922
-11.446	-14.088	-15.092	-12.817	-14.776	-12.478	-15.612	-12.814	-10.844	-13.978	-12.794	-12.73	-13.349	-13.213	-15.554	-15.028	-14.933	-13.102	-11.781	-13.396	-12.334	-13.19	-9.8009	-13.573	-10.854	-12.652	-13.457	-13.33	-13.34	-12.331	-13.992	-15.271	-13.069	-15.928	-12.411	-13.657	-12.613	-11.979	-13.505	-13.824	-14.94	-10.956	-13.688	-12.213	-12.88	-11.562	-14.404	-11.505	-12.74	-14.282
-10.16	-14.474	-15.16	-12.909	-14.336	-13.719	-11.522	-15.322	-12.323	-12.317	-15.969	-12.313	-14.777	-13.428	-14.265	-10.27	-12.338	-13.897	-14.54	-14.092	-11.777	-13.214	-13.494	-13.069	-13.428	-13.899	-11.86	-12.225	-14.337	-13.261	-13.875	-12.138	-11.889	-13.938	-12.851	-14.441	-14.293	-11.898	-14.86	-13.958	-11.656	-12.604	-13.143	-13.279	-13.19	-11.229	-14.907	-10.562	-12.816	-11.996
-11.865	-13.315	-13.388	-16.115	-12.599	-11.719	-14.905	-13.212	-17.029	-13.932	-14.583	-14.682	-13.268	-15.902	-15.157	-14.062	-12.133	-13.761	-16.715	-14.452	-12.201	-15.284	-14.525	-12.329	-14.669	-14.209	-13.746	-13.327	-13.193	-15.868	-14.4	-14.197	-14.207	-13.808	-14.033	-13.899	-13.602	-15.388	-13.879	-15.531	-13.086	-13.184	-11.131	-15.86	-12.554	-13.129	-13.063	-13.847	-15.576	-15.59
7.683	7.88	7.1685	8.257	7.4365	8.5977	6.7239	7.7475	8.5664	6.3942	7.577	6.8548	6.0556	9.5794	8.364	8.2165	7.7305	10.053	7.647	7.6104	8.6378	8.5219	6.5101	7.3117	6.9236	6.2027	7.4549	9.9966	8.3633	8.1294	6.1356	8.1624	7.8155	9.7202	8.4686	6.2493	9.2975	8.4142	6.6521	10.22	8.6133	8.374	8.9448	7.6113	9.318	6.412	8.4529	8.9263	7.9612	8.9934
-12.077	-10.215	-10.124	-10.842	-9.2394	-13.01	-11.679	-7.7063	-12.656	-8.9349	-10.855	-12.009	-12.103	-10.438	-11.603	-11.577	-10.576	-12.314	-11.648	-12.074	-12.838	-11.365	-10.8	-13.289	-10.639	-12.372	-9.813	-11.139	-12.898	-10.029	-10.11	-13.491	-12.047	-12.829	-11.714	-11.245	-12.943	-9.2157	-12.53	-13.114	-13.123	-11.333	-9.1398	-12.404	-9.5412	-11.297	-10.941	-11.314	-7.75	-9.8963
0.18454	-0.90676	0.58582	0.9392	-0.71078	-0.79733	-0.27757	-0.71525	1.2557	-2.4587	1.5353	-0.71229	-1.9963	-3.5852	-0.46271	1.6311	-0.82346	0.48849	0.83179	1.3488	0.27326	-1.4032	-0.44605	1.5783	0.15842	0.49715	-1.3542	0.85574	0.28873	3.9757	0.07396	0.88492	0.96423	0.34505	0.56484	0.12267	-0.39641	-0.74544	-0.24218	1.1271	-1.9666	-0.4806	-1.9023	0.54209	-0.15243	-1.1453	-0.065141	0.35699	-0.26402	-2.0414
-13.479	-15.363	-11.713	-11.951	-12.498	-11.306	-13.934	-14.968	-13.374	-11.766	-12.391	-13.251	-14.114	-14.54	-14.899	-11.293	-13.747	-13.726	-13.55	-13.344	-11.756	-11.224	-10.914	-13.758	-13.806	-12.834	-16.221	-11.887	-10.093	-13.451	-15.357	-10.935	-13.336	-11.886	-11.858	-13.033	-13.963	-13.756	-12.506	-14.967	-13.755	-11.958	-11.472	-13.866	-13.386	-12.693	-12.118	-12.454	-12.686	-12.63
9.0987	9.6966	10.725	9.8567	7.5048	8.1999	8.7203	11.728	8.3126	5.0632	9.9428	9.0796	11.295	7.7174	9.8019	8.1575	9.8318	9.5004	7.2981	7.7657	8.0557	9.4511	10.324	8.1985	10.198	9.0511	9.8128	9.2947	8.0382	9.6801	9.7461	9.1052	7.9823	8.7326	8.8115	8.3762	9.618	9.0527	11.295	7.408	8.32	7.524	7.4933	9.2505	7.6596	8.2061	8.5277	8.3944	7.6298	9.5663
-13.427	-12.082	-11.93	-10.528	-13.009	-12.641	-14.882	-12.254	-13.517	-13.542	-13.695	-14.412	-12.928	-12.344	-12.672	-15.049	-12.533	-14.423	-16.675	-13.37	-13.154	-11.658	-14.826	-13.238	-14.537	-12.704	-14.127	-12.491	-12.587	-15.53	-12.508	-12.421	-12.329	-12.949	-11.276	-11.141	-12.953	-11.923	-13.109	-15.783	-13.14	-13.603	-15.294	-14.064	-14.492	-13.086	-13.935	-14.207	-11.969	-12.805
-2.7634	-2.6704	-3.5335	-3.1608	-2.8397	-4.2421	-4.1926	-6.1406	-3.9072	-5.5522	-3.4504	-4.9158	-3.7664	-4.0688	-4.331	-4.9188	-2.991	-3.6858	-4.0559	-1.5086	-4.1477	-5.1695	-3.1879	-4.05	-4.8303	-3.0558	-1.3593	-3.0633	-6.2574	-2.1221	-4.8859	-2.7695	-3.9218	-2.7396	-4.3374	-6.1211	-4.3611	-3.7061	-3.4136	-4.3409	-4.323	-2.3302	-3.33	-2.045	-2.9934	-2.9237	-1.7984	-3.6142	-3.4776	-2.7974
4.5342	8.3767	5.4401	5.2858	7.1604	5.0892	5.2621	6.2207	6.0559	4.4115	4.3578	5.3729	3.9236	6.8185	4.9554	6.7602	6.857	5.2813	3.7204	3.0406	4.1535	7.4339	7.5552	2.7295	5.2479	5.4717	7.6857	5.2646	6.1589	6.249	4.5918	3.9433	6.3374	3.5698	4.0121	5.4501	4.8302	6.6573	4.7962	4.1674	6.2472	6.7969	3.3149	7.9087	5.061	8.307	5.4487	5.4166	4.232	6.0868
9.1513	6.4708	7.0021	7.8694	8.0687	10.705	8.3728	8.6798	11.021	7.5672	7.4732	9.4203	7.4262	9.0151	8.9387	7.1214	9.7119	7.563	8.5236	10.391	8.4987	8.1899	9.2469	10.745	7.2158	9.6837	10.692	7.3787	7.3705	6.9688	9.3135	9.9136	11.058	7.2434	9.7911	8.6113	7.3186	7.9438	9.0688	9.4472	9.0984	9.1045	8.1492	8.1114	6.5137	8.0454	7.3673	9.3549	10.154	8.2838
-2.5891	-4.6726	-3.5181	-3.8117	-1.4114	-0.69075	-2.8291	-2.3551	-3.6583	-2.061	-3.2494	-4.8921	-1.5962	-1.2844	-3.8851	-2.593	-3.4307	-3.4975	-4.0035	-2.7234	-3.0443	-0.77547	-2.8056	-0.40581	-2.8502	-2.7895	-3.8457	-0.66068	-2.134	-1.6512	-3.8919	-2.4518	-2.786	-1.2163	-2.3011	-2.2552	-1.8941	-2.9617	-0.73646	-1.9373	-5.5731	-1.3131	-2.2417	-2.3251	-3.0659	-2.2265	0.28162	-2.3632	-2.4626	-0.95565
3.6606	2.2709	1.9706	0.90977	1.7896	1.7188	2.2572	2.5648	1.2852	1.0526	-0.50236	2.1503	1.0802	2.1477	0.84199	2.5278	1.0339	2.6958	1.2166	1.5698	-0.21511	-1.6596	1.8262	0.96271	0.39298	1.2796	-3.1224	2.2181	2.0115	2.9268	2.1892	3.9541	1.1475	-0.83433	1.862	1.7248	1.4561	0.01853	1.612	0.46821	1.362	-0.78693	0.052904	-0.27433	0.35469	2.1826	2.4409	-0.69253	0.99659	1.8285
0.18671	-4.7076	-2.5746	-0.6257	-2.5028	-6.2664	-4.3695	-2.5171	-3.0739	-3.7291	-5.9998	-4.079	-4.069	-5.5718	-2.0825	-3.7924	-4.0514	-5.2746	-5.2398	-2.5968	-3.9948	-4.141	-3.9029	-4.6463	-5.1708	-3.4631	-2.2603	-3.2797	-3.5271	-3.9527	-4.9826	-2.8624	-5.1899	-1.8543	-4.9765	-2.9582	-1.667	-1.6903	-4.3376	-5.4676	-5.3399	-3.1771	-3.7498	-4.7283	-3.2498	-2.3776	-3.3192	-3.4003	-1.9896	-4.7003
-4.6489	-1.3771	-3.4664	-4.93	-2.2234	-5.2249	-3.1024	-5.2807	-4.115	-1.5549	-6.3962	-5.0576	-5.2581	-3.977	-5.3798	-3.192	-2.9603	-2.5525	-3.4078	-4.737	-4.2136	-2.6921	-1.8744	-4.0481	-2.6471	-2.4683	-2.5555	-3.6621	-2.3589	-3.7853	-3.761	-3.1035	-2.4038	-3.7716	-4.3295	-2.2161	-1.3059	-3.3497	-2.125	-2.9413	-3.1346	-5.4855	-3.8426	-4.352	-2.378	-3.6546	-2.6558	-2.8528	-2.3509	-2.8127
-2.8423	-3.9861	-4.3639	-3.6984	-2.4405	-3.2012	-2.1189	-4.2208	-1.3219	-3.1927	-2.3958	-2.6435	-2.3141	-2.7146	-1.6495	-2.0641	-2.452	-4.6612	-0.67113	-0.74926	-2.8892	-2.617	-4.082	-2.8767	-5.6413	-1.5272	-4.7513	-4.8721	-2.0541	-3.4579	-3.8268	-5.2986	-4.2728	-2.3658	-3.3538	-3.6365	-4.1633	-2.115	-4.1042	-2.4493	-4.339	-2.4439	-2.2894	-3.5296	-5.2539	-4.0817	-2.1065	-2.847	-3.4376	-3.1268
-2.4506	-2.2717	-1.9587	-2.4936	-3.2151	-0.67123	-0.52424	-2.5498	-2.6504	-0.33942	-0.051726	2.1718	-1.2932	-1.1401	-1.1641	-0.060449	0.82039	-0.7589	0.11651	1.2237	-1.3123	0.58141	-1.2837	-1.8496	0.18048	-0.074954	0.41884	-0.58227	-0.040595	-1.8827	-1.5019	0.30657	-0.62311	-0.14072	-0.60911	1.052	-0.18916	-1.7922	-2.8782	-1.0825	-1.7996	0.06365	0.86764	0.80095	-0.51964	-0.55251	-0.34036	-0.72197	-0.97728	-2.3603
-2.7794	-3.6315	-4.4846	-4.2202	0.58812	-2.5524	-5.3906	-0.97718	-3.0092	-1.8901	-3.1376	-0.66943	-2.0987	-4.2676	-2.9176	-5.3543	-4.408	-1.7125	-6.2674	-2.3527	-3.4489	-2.9248	-2.682	-1.2454	-2.4443	-0.18943	-2.0798	-3.3089	-2.3429	-0.96644	0.0013578	-0.88449	-2.7946	-1.2803	-2.5366	-2.4365	-5.8779	-0.2732	-4.5602	-2.5703	-2.5638	-2.6802	-3.5341	-3.5322	-1.3391	-0.6158	-1.8816	-2.0627	-2.7064	-5.1858
1.3148	-0.35731	1.3166	0.22278	0.20712	-0.38033	-1.0639	0.3919	0.6936	0.84959	0.16085	-0.61219	0.88575	-1.468	-2.7545	0.7236	0.1192	1.6756	2.002	0.47646	-3.4905	1.9775	1.7059	0.42513	0.68026	-0.65917	0.42861	-1.3012	2.1198	0.70388	-1.2042	1.3312	1.4444	0.30617	-3.8033	-1.1187	0.39036	-1.8375	-1.3904	-1.6835	1.0495	-1.6762	0.73213	-0.64758	0.070166	0.32153	-0.032533	0.59324	-1.3543	1.7263
-12.096	-12.336	-14.089	-8.1075	-11.078	-10.782	-10.629	-10.871	-11.134	-11.489	-10.636	-9.4639	-12.548	-9.547	-12.58	-11.937	-10.304	-12.722	-11.18	-8.8805	-12.564	-12.18	-12.454	-11.915	-9.6095	-9.6203	-9.5277	-12.209	-11.613	-9.6751	-13.626	-11.895	-11.222	-12.833	-10.421	-11.172	-12.014	-11.849	-11.751	-11.846	-11.633	-10.974	-10.09	-11.604	-10.117	-11.471	-11.339	-9.9937	-11.09	-10.257
-9.7476	-10.209	-10.182	-8.1849	-9.777	-12.237	-9.7487	-9.0735	-10.566	-10.143	-8.022	-7.4793	-10.928	-9.162	-12.573	-12.286	-8.3463	-10.802	-10.372	-11.695	-10.418	-9.0885	-10.006	-10.614	-11.66	-10.302	-11.46	-8.9272	-11.004	-13.817	-8.8846	-8.5579	-12.174	-7.7324	-10.878	-12.527	-9.3632	-11.08	-10.245	-9.9973	-11.227	-10.778	-8.9307	-8.8737	-9.8731	-11.725	-11.291	-8.5137	-11.967	-11.02
9.1533	9.0718	5.7669	5.4447	7.178	7.6059	6.7367	9.3039	6.058	7.1373	6.9079	7.723	8.6089	5.1206	8.0788	7.9224	5.614	8.7143	8.2847	8.3114	10.398	8.3432	6.9224	7.7628	8.7425	7.3452	6.8355	8.3198	10.23	6.9899	9.5938	7.0135	8.1629	7.8871	8.8011	8.131	7.6277	6.8733	7.7786	9.5265	6.3852	7.9029	6.1913	8.7509	9.1088	9.006	10.025	8.8054	5.5785	8.9247
-4.6385	-6.004	-6.8055	-6.7965	-6.349	-5.4715	-6.7725	-6.518	-5.7374	-6.1877	-7.5321	-6.7127	-6.6652	-6.4777	-4.0035	-5.4061	-7.0166	-7.1147	-5.7514	-4.7298	-4.9123	-4.7301	-6.9752	-7.1646	-6.7548	-6.1215	-5.4529	-6.7611	-6.2117	-5.0085	-5.7197	-7.761	-5.7197	-7.7178	-8.2039	-8.8674	-4.5854	-6.0945	-7.349	-7.3683	-7.9313	-5.6297	-6.2619	-5.6822	-6.2073	-6.9062	-4.8847	-7.4919	-7.7329	-6.5706
-2.7871	-0.47513	-2.2448	-2.1486	-0.92899	-2.0542	-1.2804	-0.1411	-1.6166	-2.434	0.22001	-2.1154	-1.8457	-2.6113	-2.6173	-2.5264	1.3867	-1.1419	-0.91155	-2.0104	-3.0443	-1.3771	-0.90621	-1.3017	-1.4443	-0.72858	-4.2704	-1.1831	0.40647	-1.363	-0.82524	0.0019006	1.261	-3.9959	-2.0304	-1.6641	-3.5981	-1.0124	-2.2408	-1.1977	-1.8985	-2.8811	-0.33459	-2.5114	-0.10945	-0.86139	-2.4144	-1.9163	-1.5679	-0.10023
-4.1919	-4.7103	-4.32	-3.2847	-5.3683	-7.5839	-6.4377	-4.0627	-4.533	-4.6888	-4.669	-8.0551	-4.8223	-4.6609	-5.3269	-6.0046	-4.3592	-5.275	-6.2506	-4.2833	-5.0144	-6.5256	-2.1028	-5.0273	-6.3921	-4.2393	-4.7441	-6.5815	-6.2525	-5.5496	-3.6638	-5.1836	-6.2253	-7.6687	-5.7859	-6.4087	-4.8309	-5.8654	-5.0744	-4.8699	-5.1516	-6.2505	-6.8527	-6.1864	-4.628	-4.3418	-4.659	-6.6138	-6.2951	-4.1627
-5.5726	-7.6624	-6.5614	-3.8045	-8.3956	-6.5824	-4.6549	-6.3849	-7.1551	-3.9319	-4.2665	-5.3048	-6.2016	-5.0448	-5.9079	-4.2816	-4.5513	-6.5321	-6.7448	-3.3923	-7.3092	-2.5898	-5.6484	-5.4168	-4.0572	-4.7914	-5.2812	-4.8825	-4.1132	-4.932	-6.7383	-7.4364	-6.4184	-4.4575	-5.2626	-4.4637	-5.6861	-5.4296	-4.1431	-6.2815	-8.2122	-6.4432	-5.877	-6.0737	-6.0507	-5.5773	-4.5439	-5.8173	-5.974	-3.9317
-2.3719	-4.4553	-2.3739	-4.7311	-2.1702	-5.3846	-4.0344	-2.4328	-1.137	-2.8742	-3.7757	-3.0381	-3.5405	-2.797	-2.3962	-1.1886	-5.8909	-3.7867	-4.5778	-2.8162	-3.0013	-1.2031	-4.3507	-4.8348	-1.6986	-1.7694	-2.6018	-2.6082	-4.2161	-2.1728	-3.58	-5.3418	-2.3776	-4.3751	-5.3242	-2.7008	-3.7393	-1.3386	-4.4145	-3.5825	-2.1158	-2.1311	-3.8728	-3.4849	-2.4074	-5.8169	-5.3741	-3.918	-1.915	-3.8519
-4.6322	-6.2789	-5.1559	-2.2622	-4.8778	-6.6259	-3.6216	-2.6746	-4.6825	-3.6783	-3.4991	-2.9089	-3.7724	-1.2192	-3.0207	-1.851	-3.7105	-4.2471	-2.7219	-5.5422	-3.5956	-2.7081	-4.2986	-4.3852	-4.1691	-4.6832	-2.8059	-3.0582	-1.8604	-5.469	-3.2041	-4.516	-1.9502	-1.6498	-1.8113	-1.2536	-1.9856	-0.97063	-3.9392	-3.3537	-3.7988	-1.8433	-5.1159	-2.3234	-3.3831	-3.5659	-2.139	-1.383	-2.3719	-1.0507
-4.6801	-5.1068	-3.3671	-4.939	-3.3134	-6.4544	-5.2442	-5.0195	-3.3741	-3.7766	-4.4104	-6.4879	-2.4857	-9.3948	-4.8498	-3.497	-4.7342	-6.6317	-6.2086	-4.8594	-5.9779	-2.8973	-6.1015	-5.3406	-3.9497	-4.9143	-3.7151	-4.227	-7.5115	-4.564	-3.9138	-6.4659	-2.3001	-4.8039	-5.555	-6.502	-3.5618	-6.4016	-5.3334	-5.693	-6.3039	-6.7629	-5.084	-5.7431	-3.2337	-7.0304	-3.117	-5.3674	-5.9253	-3.934
-10.751	-12.199	-10.488	-11.181	-11.612	-10.644	-12.434	-10.276	-12.006	-12.985	-11.729	-11.594	-13.22	-12.945	-12.03	-12.039	-13.215	-12.066	-11.09	-12.772	-11.561	-12.426	-14.562	-12.349	-10.554	-11.755	-13.916	-10.285	-9.4619	-12.165	-12.168	-11.711	-11.406	-10.962	-10.96	-10.364	-12.085	-11.069	-9.9021	-10.506	-9.7485	-10.268	-10.72	-13.05	-12.095	-9.4455	-12.323	-10.457	-12.169	-11.35
-24.454	-19.26	-20.906	-20.771	-21.233	-20.137	-19.838	-18.699	-20.946	-19.064	-21.264	-19.477	-20.57	-20.74	-20.977	-21.544	-21.459	-23.459	-20.397	-21.427	-21.616	-20.074	-21.489	-20.052	-22.658	-20.693	-22.806	-18.788	-19.145	-21.832	-20.303	-18.613	-21.426	-21.218	-20.083	-20.568	-21.078	-21.264	-19.851	-20.504	-20.341	-19.291	-20.326	-20.28	-21.102	-20.22	-20.457	-20.171	-19.874	-17.695
-8.8935	-11.125	-8.0803	-7.6616	-10.408	-8.7726	-10.724	-9.5699	-8.9477	-11.015	-10.34	-9.5695	-9.5329	-10.175	-11.623	-9.9068	-9.0665	-11.816	-7.8611	-8.5605	-8.2836	-10.111	-10.194	-8.1356	-9.9275	-8.6133	-8.2723	-8.0422	-10.38	-11.291	-11.194	-9.3218	-9.7554	-9.4393	-9.5513	-8.8497	-9.0404	-9.8328	-7.6861	-11.008	-11.064	-10.322	-9.4545	-8.4977	-9.2022	-8.0872	-7.2031	-10.701	-8.9216	-9.7423
-22.766	-20.67	-22.659	-22.019	-22.525	-21.368	-22.802	-20.226	-24.906	-24.177	-23.674	-22.919	-22.582	-21.791	-21.219	-23.545	-21.815	-22.633	-21.13	-21.512	-21.913	-23.798	-23.907	-22.391	-22.825	-20.492	-22.998	-22.096	-20.586	-20.995	-21.583	-21.096	-22.569	-21.723	-22.325	-21.988	-19.391	-22.118	-22.825	-22.498	-20.727	-22.447	-25.055	-22.523	-20.748	-21.768	-23.757	-21.639	-22.527	-21.782
-9.6699	-9.9673	-9.9016	-10.929	-11.709	-11.629	-8.5775	-10.278	-11.112	-13.427	-8.809	-12.076	-9.9626	-10.477	-10.326	-8.1226	-9.1357	-11.147	-10.255	-9.5906	-11.079	-12.883	-11.687	-11.549	-10.947	-8.7852	-10.366	-12.179	-10.782	-10.985	-12.747	-10.59	-12.902	-13.175	-10.592	-10.681	-9.8907	-9.7188	-11.378	-10.877	-10.963	-11.322	-9.1408	-8.7785	-9.9671	-11.52	-11.611	-10.125	-11.232	-11.108
-0.95109	-1.1556	-1.8345	-3.1085	-2.99	-0.90101	-0.5635	-0.10756	0.21713	0.26231	-1.8439	0.031879	0.52125	-0.21004	-1.1029	-0.95247	-2.7738	-4.2999	-1.153	-0.63811	-2.5402	-0.90552	-2.4107	-2.323	-3.5012	-2.1678	-1.6756	-2.1999	-3.3774	-2.5657	-2.359	-0.90587	0.96844	-3.0285	-0.78242	-3.7364	-0.34176	-0.075866	-1.4518	0.66287	-2.5861	-1.6394	-1.0975	-0.9103	-1.6381	-2.6444	-1.6513	-1.9851	-1.896	1.0005
-3.4741	-2.7718	-3.3665	-2.7249	-1.893	-4.8798	-3.6674	-4.777	-3.7011	-0.9835	-2.8237	-1.0988	-2.2296	1.3	-3.342	-3.184	-2.469	-2.3507	-4.0122	-1.9942	-4.8772	-1.1224	-2.3148	-3.0719	-2.9007	-2.5356	-6.3948	-4.2066	-2.7542	-3.899	-2.3126	-4.3005	-5.0364	-2.4721	-5.2471	-4.5318	-3.7951	-6.9275	-3.3137	-2.4279	-5.0712	-2.9841	-4.2016	-2.785	-2.8979	-2.9937	0.26845	-3.9886	-3.3963	-4.5946
-14.558	-12.318	-12.523	-12.627	-13.581	-15.478	-13.255	-13.646	-14.194	-13.454	-12.66	-13.841	-10.956	-12.198	-12.017	-12.53	-12.865	-11.404	-12.266	-14.571	-13.554	-14.625	-12.051	-13.25	-12.015	-14.397	-13.355	-13.762	-13.245	-14.628	-12.083	-11.442	-12.668	-15.604	-13.837	-11.415	-11.658	-14.202	-12.125	-14.301	-10.903	-13.566	-12.432	-11.911	-12	-14.527	-13.818	-13.251	-12.644	-12.243
-4.2775	-4.8707	-3.061	-2.5784	-5.0899	-1.7577	-1.5814	-3.4447	-3.314	-3.0843	-4.3718	-6.3428	-1.2608	-2.6108	-1.9429	-3.8599	-1.3784	-2.9276	-3.6596	-3.1538	-3.4441	-4.8125	-2.7102	-4.3311	-2.9614	-4.7437	-3.4182	-3.7056	-2.5459	-2.8998	-2.1702	-3.3896	-1.5146	-4.028	-2.9769	-3.479	-5.0154	-5.4627	-2.2704	-4.2992	-5.1665	-2.5901	-4.512	-1.0163	-3.8997	-3.363	-4.0344	-4.7218	-5.4434	-1.9532
-13.121	-12.584	-11.857	-12.662	-13.318	-9.3348	-10.393	-10.491	-10.86	-11.377	-12.433	-9.8735	-11.939	-11.548	-10.868	-11.199	-10.042	-12.887	-8.3516	-8.903	-11.545	-12.271	-12.959	-11.384	-11.285	-12.266	-12.745	-10.595	-10.794	-12.93	-12.123	-12.919	-10.662	-10.542	-11.911	-11.312	-12.284	-11.152	-11.181	-11.528	-11.967	-10.839	-10.214	-11.185	-12.001	-11.553	-10.12	-11.338	-13.269	-11.466
-3.1294	-2.2666	-3.0534	-3.7547	-2.5405	-0.93536	-3.674	-3.551	-1.0802	-5.1725	-1.98	-3.2579	-3.5699	-4.787	-3.305	-2.7565	-3.8426	-1.4638	-2.1423	-2.012	-3.2092	-1.9822	-2.943	-3.4145	-4.162	-1.7916	-1.1014	-2.2427	-2.2621	-2.0276	-2.3539	-1.293	-4.3699	-4.0298	-2.9637	-3.9024	-2.5338	-0.56596	-3.1144	-1.3794	-2.5867	-5.7393	-3.9535	-1.0735	-3.3244	-1.5424	-3.3279	-2.2031	-3.1745	-2.5374
-3.4536	-1.5982	-7.4712	-4.9584	-4.0359	-0.92996	-1.8422	-5.5478	-5.5624	-3.5644	-3.3749	-6.831	-2.599	-8.3511	-4.415	-4.3865	-3.2711	-5.0389	-4.9761	-6.2855	-5.6669	-3.4669	-5.3061	-3.3997	-3.8719	-5.4821	-5.0004	-4.4352	-3.7204	-5.3468	-7.0995	-1.7295	-4.0151	-5.7704	-4.9124	-3.9176	-5.3705	-5.3108	-4.9678	-1.9997	-3.3633	-5.9156	-7.4408	-5.9012	-3.5202	-3.9649	-5.1297	-3.7749	-5.4068	-5.197
-16.217	-12.679	-13.891	-13.18	-14.672	-13.094	-14.926	-15.328	-12.511	-16.021	-14.663	-15.91	-11.088	-12.763	-13.792	-15.177	-14.908	-15.952	-16.159	-12.582	-13.98	-15.701	-14.5	-15.816	-13.713	-14.261	-13.992	-14.674	-15.684	-12.828	-13.288	-11.408	-15.451	-11.473	-13.051	-14.601	-14.231	-13.303	-14.077	-13.888	-14.488	-14.334	-11.72	-12.857	-13.312	-12.958	-14.552	-14.089	-15.93	-13.029
2.1336	-0.28334	3.1107	1.122	1.618	1.5443	1.8033	1.6523	2.0148	1.0296	3.3064	0.54791	2.0579	1.8933	2.2845	-0.93895	2.7398	4.026	0.98689	2.5091	2.9184	0.0369	1.7448	2.965	1.8968	1.2073	3.0233	1.9681	3.5177	-0.19374	2.1745	0.082346	2.0599	-1.9742	1.9123	3.157	0.899	2.0986	1.2577	-0.36077	3.0332	1.2121	2.5441	1.8453	-0.027565	0.0054971	1.6365	2.6075	1.2641	4.1511
-1.4648	-0.97974	-0.46064	-2.1612	-2.4159	0.16597	-1.5823	-2.0008	-1.2278	-3.3282	-1.7343	-2.9992	-3.1148	-1.4765	-0.18172	-1.064	-0.64859	-2.024	-1.4234	-3.2252	1.223	-1.7304	0.55548	0.86749	1.5921	-2.3342	-2.3142	-2.6396	-2.0866	1.4216	-4.5624	-2.5053	0.15306	-2.5653	-0.12173	-3.0898	-3.1105	-2.0523	0.76861	-2.7894	-3.1246	-0.57766	-1.5098	-2.4149	-1.7637	-3.9747	-1.438	-2.5452	-0.69175	-0.97837
-12.927	-10.881	-10.671	-14.113	-12.344	-14.525	-12.987	-9.2631	-12.413	-12.647	-10.131	-11.032	-11.109	-12.32	-9.7395	-11.588	-8.6667	-10.312	-12.805	-12.468	-10.127	-12.006	-13.967	-12.86	-10.626	-13.836	-9.9286	-12.24	-12.351	-10.92	-11.608	-12.016	-11.724	-11.685	-10.918	-9.776	-11.804	-11.389	-11.483	-12.534	-12.568	-13.17	-9.1836	-10.656	-12.353	-12.089	-9.1866	-11.311	-10.637	-11.632
0.82701	0.53039	2.4687	-0.32312	0.22096	0.87887	2.7685	0.66748	2.1192	-0.84618	1.1265	2.7766	1.2419	-0.53175	2.9202	1.3886	0.67898	1.47	2.6493	0.91704	2.6421	3.5513	1.5162	2.5474	3.4629	0.24931	1.6915	2.2241	1.5836	2.9128	2.2319	0.041498	1.728	3.5636	-0.17854	-0.52558	0.83206	1.5255	3.5328	-0.52323	3.7786	-0.55139	2.8418	2.0741	2.6249	0.47698	3.0503	1.5069	2.3587	-0.44451
-4.1617	-1.3953	-3.6239	-5.02	-3.2449	-3.2115	-3.5346	-4.1581	-4.755	-7.0125	-3.4294	-3.6533	-3.8054	-4.2918	-5.5476	-4.5654	-2.0042	-1.5372	-6.0117	-3.3334	-5.3517	-4.5486	-2.2623	-4.0796	-4.7221	-4.951	-3.8252	-5.7095	-5.2721	-3.4499	-3.2418	-4.2686	-2.3496	-3.6554	-3.668	-3.9833	-5.6834	-4.1014	-3.1868	-6.4095	-5.4943	-5.3326	-7.6678	-4.9175	-3.4909	-5.2841	-3.0672	-5.2793	-2.576	-4.1527
-9.5501	-9.7004	-7.8867	-8.9108	-9.5502	-9.9608	-11.154	-9.3091	-9.5188	-11.413	-8.8333	-9.8507	-10.343	-9.4225	-8.2206	-7.0157	-8.2702	-8.0779	-10.267	-7.7569	-6.9386	-7.0392	-9.0502	-8.6812	-7.684	-10.085	-10.499	-11.995	-10.339	-8.2243	-8.9971	-9.7551	-9.2715	-9.0765	-9.3963	-9.1109	-9.3728	-8.6345	-7.2611	-9.4763	-9.7996	-8.0814	-7.4554	-8.9618	-7.9185	-8.7146	-7.8443	-7.5748	-8.038	-8.053
-4.2045	-3.5569	-4.5204	-7.1839	-2.939	-3.1248	-3.8612	-4.6521	-4.4128	-3.4791	-4.6194	-5.0083	-4.1949	-5.2092	-4.6258	-1.1997	-4.268	-3.7122	-3.3342	-6.0423	-2.6006	-3.3468	-4.045	-3.7362	-4.7224	-3.3781	-4.4069	-3.4663	-5.0154	-3.1139	-3.2128	-4.6546	-5.4312	-2.1334	-3.6542	-4.0423	-3.7106	-5.4099	-3.1122	-2.9047	-4.4466	-3.8747	-5.6532	-3.6478	-3.8686	-2.1074	-3.1366	-4.6497	-4.1053	-4.3883
10.831	8.6431	9.7098	7.5784	10.288	10.275	9.9206	9.7534	9.2258	6.662	7.9678	11.604	9.0841	10.442	9.0932	10.891	11.72	8.0514	10.775	10.632	9.0365	9.6665	8.3893	12	10.061	6.3209	12.569	7.8868	9.6185	9.9816	11.943	10.415	8.3066	9.2077	9.6788	10.204	9.9388	9.5111	9.2895	9.8225	7.7601	10.038	8.9011	9.3073	9.6054	11.361	10.142	9.6672	11.184	10.495
-8.7824	-6.6857	-9.0604	-5.4648	-5.6501	-7.5848	-5.7677	-4.8379	-4.584	-5.0583	-6.4296	-3.1005	-5.4032	-6.2661	-4.5959	-5.1668	-6.946	-4.6484	-6.2811	-3.4526	-5.6703	-3.9638	-4.8691	-8.3235	-6.5911	-6.1038	-5.3958	-6.0907	-5.9222	-8.2546	-5.2585	-7.3395	-7.0622	-5.7539	-4.4631	-8.4086	-4.6072	-8.329	-2.8887	-4.5917	-4.9539	-5.1047	-8.4988	-4.2307	-6.4362	-5.2956	-4.3955	-3.7024	-6.6535	-5.7037
-20.462	-20.601	-21.414	-22.111	-19.788	-22.592	-20.735	-23.087	-21.489	-19.567	-21.085	-21.083	-20.712	-20.615	-19.916	-20.746	-22.698	-19.714	-22.399	-20.567	-20.462	-18.883	-19.872	-20.267	-21.279	-20.554	-19.338	-19.89	-21.201	-20.224	-24.01	-19.79	-20.512	-22.26	-20.604	-19.22	-21.579	-22.726	-20.845	-22.706	-19.022	-20.96	-19.094	-20.604	-20.742	-21.035	-18.31	-21.581	-19.375	-19.765
1.9506	1.4255	-0.86259	0.46455	-3.4466	1.5458	1.5472	0.04705	0.13354	-1.0162	-0.72753	1.5985	-0.48934	-2.3517	0.32771	-0.7107	1.3319	-1.5739	1.0526	1.0947	1.3272	-1.367	0.71082	-0.76937	0.67675	-2.1415	-2.4586	0.58064	-1.9388	-1.4282	-0.022865	-2.0732	-0.7746	-1.3508	0.77831	1.0938	0.56005	-1.3567	1.3719	-0.088695	1.1375	2.4676	-0.079182	-1.6926	-1.4063	-2.0413	-1.2337	1.009	1.2355	1.8201
-1.0407	1.3625	-1.0799	0.97555	2.1128	-0.2377	0.15034	2.3709	1.8476	0.75099	1.0085	0.7968	-0.59249	2.7085	1.8935	-1.1462	-0.18914	0.065378	0.45806	3.748	-1.6514	0.058519	3.2745	1.3643	-0.9327	2.5067	2.0074	0.43444	2.158	0.021647	-0.84882	-0.031046	2.0997	1.9871	1.2208	-2.0408	-0.1149	2.4233	0.69183	-0.9758	-0.96924	0.94665	-0.67487	-0.13286	1.3026	0.50669	-0.409	-0.060793	0.56242	-0.59487
-2.719	-0.75038	-1.3305	-1.6491	-1.0253	-1.5634	-1.6439	-1.3169	-1.4399	-1.3662	-0.017205	-2.8335	-1.7809	-1.9558	-1.014	-3.3978	-1.877	-3.3702	-3.8557	-1.7719	-2.3431	-0.6005	0.57766	-2.7908	-1.2954	-1.9363	-2.0863	-3.2002	-1.0862	-1.5613	-1.3775	-0.23075	-3.3077	-0.41915	-2.6645	-1.9829	-2.1123	0.65966	-2.0501	-0.91252	-2.4277	-3.6344	-1.3787	-0.56022	-2.945	-1.4324	-1.095	-2.6332	-1.4539	-2.8805
3.7405	6.4461	4.6556	6.1511	5.0183	5.2866	4.3375	5.4157	6.8826	4.2181	4.4648	5.1556	5.47	3.942	4.4988	5.4376	5.9052	4.4007	7.4374	3.5377	4.6177	7.6106	3.4992	6.7729	6.3618	5.5656	5.7869	4.6149	7.1252	5.4951	3.7082	3.581	7.0009	5.5839	4.5591	5.3268	5.1907	5.1086	5.5559	3.6766	6.5682	4.4952	3.2077	5.9742	4.4487	5.8479	6.6658	4.5471	4.4208	5.0096
-11.161	-12.161	-10.058	-14.625	-10.874	-11.955	-12.02	-10.498	-11.946	-13.621	-10.014	-9.3088	-11.12	-10.863	-11.021	-10.669	-12.345	-11.623	-11.054	-12.238	-11.108	-11.985	-10.907	-11.624	-9.3428	-12.235	-11.638	-11.073	-10.215	-12.128	-13.054	-10.662	-13.795	-11.594	-12.493	-13.695	-11.435	-11.975	-12.183	-13.263	-13.27	-10.944	-10.549	-11.568	-12.671	-10.339	-10.577	-12.407	-12.782	-11.295
-10.675	-11.88	-11.384	-9.544	-10.948	-10.047	-11.155	-12.853	-10.593	-12.471	-11.105	-11.5	-9.1341	-10.446	-11.938	-10.315	-11.296	-12.059	-11.705	-11.172	-10.23	-9.7694	-9.3892	-9.4929	-13.163	-12.668	-11.253	-9.5362	-10.877	-10.307	-11.722	-12.124	-10.485	-9.3918	-12.719	-10.789	-11.195	-10.889	-10.256	-11.852	-10.901	-12.31	-10.119	-11.976	-10.153	-10.292	-11.138	-9.8795	-11.82	-9.331
-4.3646	-4.5157	-3.7114	-4.3104	-3.4011	-5.5914	-3.5029	-4.244	-3.476	-4.7531	-2.1595	-3.293	-2.8343	-4.0316	-2.7368	-3.0036	-4.2389	-3.4667	-5.3894	-5.4487	-2.7441	-2.5883	-3.2927	-5.1538	-5.1183	-3.8983	-1.8237	-4.422	-3.902	-2.8276	-2.5341	-2.7354	-4.3962	-3.8374	-4.0983	-4.7116	-5.5306	-4.0174	-1.5207	-4.9303	-3.2997	-2.8603	-5.898	-3.5432	-5.8156	-5.3297	-4.6111	-2.3033	-6.9288	-5.0104
-14.682	-13.932	-11.8	-13.627	-13.318	-14.926	-15.126	-13.176	-12.636	-15.583	-15.589	-14.49	-12.325	-13.43	-12.953	-14.738	-15.801	-13.182	-15.382	-14.699	-11.756	-12.144	-12.861	-12.733	-12.304	-13.451	-14.868	-13.173	-12.227	-12.84	-14.024	-12.004	-15.992	-11.643	-13.619	-13.791	-11.799	-12.524	-12.202	-13.991	-12.202	-10.838	-13.639	-13.514	-13.894	-12.921	-13.235	-15.167	-14.074	-13.002
8.0766	9.364	9.893	7.4661	8.5337	8.9038	8.8529	8.372	9.8526	9.7732	9.3741	9.2419	7.3865	8.4052	7.7422	7.0856	10.884	7.8836	8.2566	9.9604	8.0445	9.3748	7.7036	8.9766	9.5694	6.225	8.7647	10.207	8.6694	9.4557	8.8596	11.161	8.6867	8.6374	8.3355	6.1005	8.1057	8.189	7.1204	7.849	9.6541	8.5699	8.3113	10.445	5.815	8.0085	8.219	10.326	8.2574	9.4616
-9.7482	-6.3432	-9.6779	-6.453	-7.4923	-7.0099	-9.6093	-8.4085	-7.2229	-7.701	-7.7052	-6.8066	-9.8777	-6.6236	-9.6649	-8.637	-5.9654	-8.9837	-8.449	-7.5476	-6.4032	-4.5408	-9.1045	-6.9115	-7.5586	-7.3897	-8.82	-8.8287	-8.6414	-7.0435	-5.5455	-6.4582	-7.3276	-9.5984	-9.4321	-8.0315	-6.6299	-6.2005	-8.7021	-4.8949	-7.6545	-8.1377	-7.4008	-7.5849	-9.2452	-6.356	-9.165	-5.9478	-5.8768	-6.591
-23.603	-22.785	-21.546	-21.875	-20.493	-22.478	-21.584	-20.901	-19.733	-21.047	-20.875	-21.217	-18.637	-20.75	-19.311	-21.773	-19.444	-20.447	-20.388	-20.996	-21.388	-21.743	-19.794	-22.425	-20.404	-18.389	-18.568	-20.173	-19.97	-17.84	-21.487	-22.832	-19.256	-20.073	-22.424	-20.002	-21.879	-22.904	-20.237	-19.415	-20.752	-20.767	-20.335	-21.147	-20.028	-20.236	-18.751	-19.302	-21.217	-20.718
-1.5081	-2.9161	-3.9463	-3.0316	-2.6134	-2.6651	-2.5633	-1.2375	0.045389	0.028841	-2.9278	-3.1569	-3.3121	-0.45927	-3.9666	-5.3381	-3.976	-4.4401	-2.3896	-2.8044	-2.2663	-2.0266	-1.3622	-3.8088	-3.9383	-1.3717	-1.7802	-2.9515	-1.6036	-1.0877	-5.393	-1.8826	-2.9551	-2.5471	-1.4416	-1.4891	-4.2479	-1.9899	-4.6253	-2.4188	-1.8911	-0.58636	-5.5237	-1.6754	-0.3081	-4.5276	-4.1921	-3.4608	-3.0389	-2.4544
-2.14	-6.3151	-5.2243	-5.2791	-5.68	-6.7716	-3.7791	-5.2693	-5.6135	-6.6481	-6.2202	-6.101	-5.9813	-6.0533	-6.9069	-7.0671	-3.7503	-7.3586	-7.7146	-6.5591	-7.0402	-7.5913	-4.8135	-7.0322	-4.4355	-4.3936	-4.9611	-8.0678	-6.1899	-7.5088	-5.2591	-4.7834	-5.7403	-6.0717	-8.4733	-7.7015	-3.7294	-6.0838	-4.813	-5.0767	-7.2913	-4.7978	-4.6491	-8.1637	-6.4063	-2.9959	-4.2071	-6.224	-4.429	-3.5199
1.1513	0.83949	2.5272	-0.17647	3.9992	2.1093	2.5075	1.8733	0.87537	3.9887	1.2207	2.7854	2.439	-0.65154	0.89736	1.5453	1.1595	2.0825	0.77155	0.43968	3.2957	1.132	1.3924	1.5559	2.834	0.90327	1.7203	1.4839	-0.99054	0.41963	0.1036	0.74444	2.7134	1.0916	-1.3242	-0.83663	4.1129	1.4309	1.5281	1.6894	0.41228	1.3611	2.2654	-0.088055	0.10714	2.6431	-1.2543	2.5647	0.23353	1.5773
-11.997	-12.236	-13.555	-11.843	-11.39	-11.251	-11.095	-11.737	-12.18	-8.2804	-11.433	-13.693	-13.248	-11.656	-11.346	-11.758	-12.659	-11.219	-10.728	-12.253	-12.029	-9.3679	-11.732	-12.399	-11.046	-14.036	-12.76	-10.902	-12.552	-11.956	-13.866	-10.383	-11.83	-12.214	-8.8417	-9.8447	-12.335	-13.483	-9.1589	-12.117	-11.543	-9.4747	-10.425	-11.962	-11.36	-10.835	-10.877	-12.697	-12.26	-13.698
0.51985	-0.063598	0.53623	1.7863	0.66998	-0.10341	0.039139	0.17587	-1.4101	-0.18407	0.31981	-0.50379	4.4912	-0.096305	-1.2613	-0.24558	1.1911	0.73304	-2.1642	-0.18549	0.6025	1.0015	2.7739	-0.058182	-1.9085	2.973	1.9041	0.46032	2.4356	0.50652	0.56573	0.75911	0.85144	0.12219	1.5507	-0.090853	1.4671	0.081361	-1.8184	0.052808	1.4112	-1.206	1.4768	-1.3398	-0.91956	0.83823	-0.33736	-2.4264	-0.36525	-0.50667
3.1672	1.7615	2.6924	6.3493	2.9362	3.6836	4.0414	1.3946	4.2084	0.24617	2.5508	2.645	3.3156	2.2187	3.5264	2.7529	2.3859	1.0298	3.2166	3.3437	4.6412	3.8944	4.2749	3.3971	3.5094	3.13	4.0641	3.7233	0.75417	2.5284	3.4975	3.7807	3.535	0.2929	4.9368	3.8323	3.9867	4.0117	4.2664	4.7027	1.1467	3.7394	2.9571	3.0143	3.7819	3.2092	2.778	3.5476	4.4125	4.1746
-14.772	-13.448	-14.317	-13.855	-15.302	-15.462	-14.575	-14.958	-13.512	-14.598	-12.569	-14.525	-15.023	-16.778	-11.353	-14.519	-14.896	-15.859	-15.001	-14.424	-15.201	-12.039	-13.87	-15.846	-15.007	-14.829	-13.851	-17.249	-14.405	-17.985	-14.355	-16.856	-16.39	-14.59	-15.995	-14.941	-13.167	-13.702	-15.884	-12.833	-13.877	-14.889	-11.871	-14.26	-14.26	-15.415	-16.374	-13.739	-12.714	-10.249
-3.4984	-3.7747	-4.1438	-3.963	-2.0516	-5.2794	-0.98679	-3.1276	-3.0988	-2.6373	-0.33513	-4.8047	-2.5399	-2.1898	-1.5084	-3.7975	-3.376	-4.7718	-2.949	-2.3842	-1.3612	-4.3291	-2.9871	-2.1724	-1.5549	-3.0013	-2.1784	-3.1796	-2.0525	-3.9632	-3.725	-4.3194	-3.2046	-4.1718	-2.4782	-3.7448	-5.3266	-4.8956	-3.3363	-3.5676	-4.5759	-2.9533	-1.5108	-1.9998	-5.1237	-1.1764	-0.54398	-5.5357	-4.2661	-3.881
-6.485	-4.7095	-4.7138	-6.3253	-3.6714	-3.0979	-5.348	-7.197	-5.619	-4.9218	-3.9	-4.6988	-4.355	-7.6101	-4.3905	-3.8477	-6.4227	-5.1823	-5.9147	-4.4332	-8.4454	-6.1496	-5.2164	-4.1259	-5.6958	-4.8072	-4.6464	-3.9122	-4.8353	-6.9304	-4.5551	-6.1872	-6.002	-4.1318	-7.6713	-5.4256	-4.3925	-5.4924	-4.317	-4.9405	-5.3791	-5.8317	-6.1991	-7.3372	-4.9886	-5.731	-4.1505	-5.6716	-6.0992	-7.5301
-21.848	-22.836	-21.654	-22.414	-24.558	-20.877	-22.3	-24.955	-21.206	-21.206	-23.123	-24.296	-24.444	-21.213	-23.703	-23.83	-21.758	-22.426	-22.3	-21.62	-23.713	-24.673	-21.784	-24.587	-21.162	-21.699	-21.633	-22.053	-21.297	-20.998	-20.206	-22.347	-21.247	-25.192	-20.653	-23.357	-21.768	-20.849	-23.571	-19.566	-20.023	-22.509	-21.892	-24.294	-20.262	-21.833	-20.766	-19.641	-23.118	-24.391
-0.24175	-2.2	-0.78995	-0.72484	-1.0302	-0.7791	-0.49574	-0.28335	-0.56003	-1.8181	-1.0883	0.12081	0.3879	-0.26134	-1.5163	0.65041	1.4086	-0.3112	0.51019	-0.37081	2.9519	-0.67716	-1.7802	0.33278	0.8384	-0.23152	0.37708	-0.11888	1.2758	-0.39059	-0.19316	1.18	0.49587	0.35655	0.12285	0.16215	-0.19942	0.088762	-1.4813	0.80394	-0.030885	0.20442	-1.9349	-0.1045	-3.0429	-0.30042	2.6188	-1.6196	0.74454	0.50575
-9.7107	-9.6794	-11.867	-11.676	-15.479	-11.301	-13.203	-10.024	-9.7866	-10.753	-11.893	-11.949	-9.3503	-11.377	-11.569	-12.131	-11.044	-9.9091	-11.279	-12.901	-10.179	-11.94	-11.684	-11.327	-10.067	-12.486	-10.407	-11.549	-11.612	-11.159	-10.866	-13.004	-11.897	-13.082	-12.172	-11.146	-10.076	-12.235	-10.871	-9.5129	-11.441	-12.548	-11.926	-11.939	-12.207	-10.094	-11.229	-10.229	-11.386	-11.871
-3.2024	-3.6444	-3.4159	-4.6889	-4.6115	-3.9592	-5.3954	-4.0811	-4.2495	-3.6634	-1.586	-5.3375	-1.7209	-4.2513	-1.5236	-2.4645	-3.8573	-2.7892	-4.3909	-3.0961	-4.0322	-0.8212	-2.4629	-3.9001	-1.1662	-5.0664	-5.7179	-4.8527	-2.8158	-2.132	-2.1392	-3.8419	-4.616	-4.929	-1.778	-3.5336	-3.367	-3.0143	-2.7691	-2.9641	-3.7692	-4.5658	-3.9521	-1.8739	-4.278	-3.0924	-4.3787	-2.8665	-1.3162	-2.0262
4.3161	7.4126	7.4749	7.2223	7.3499	6.9661	5.4794	8.7669	7.0326	7.8529	7.6419	8.5206	6.3614	7.0529	5.1013	6.4199	5.5003	7.2295	2.9971	5.3377	6.8144	7.9822	6.1655	7.5217	8.2549	7.7911	5.7278	7.8865	6.5514	6.0858	7.4821	5.4738	7.016	5.1905	9.1281	7.1374	7.2095	7.3517	6.2909	7.1427	6.6662	10.421	5.4481	5.0496	7.5357	8.8171	6.869	6.4401	6.1235	6.7641
-10.378	-9.9718	-9.924	-8.9835	-11.513	-9.8117	-9.8619	-10.184	-11.099	-9.5571	-7.8668	-12.632	-10.666	-7.5077	-6.9053	-10.059	-7.119	-9.5019	-9.454	-8.86	-8.3679	-10.105	-11.399	-7.8248	-8.9255	-7.9669	-9.6127	-10.146	-9.048	-8.9726	-7.7133	-6.4204	-10.217	-6.1616	-8.1893	-7.437	-10.03	-9.6296	-11.865	-10.128	-9.7741	-9.0856	-9.9678	-8.9571	-8.3635	-11.487	-9.6412	-11.906	-10.66	-7.6176
-8.1268	-7.2936	-9.9539	-8.2001	-11.274	-9.262	-10.1	-7.0786	-8.5097	-9.7495	-8.8339	-8.7409	-9.0876	-7.3554	-9.3968	-9.0143	-9.9996	-7.8689	-11.263	-11.062	-9.5128	-7.6708	-9.6614	-9.0173	-9.1389	-10.493	-9.1504	-9.4107	-9.6032	-8.3044	-7.0622	-9.2497	-8.5079	-9.4129	-9.3234	-11.18	-10.339	-10.298	-9.5369	-9.7443	-7.8056	-8.3933	-8.822	-7.3035	-8.6303	-7.5401	-9.5294	-9.028	-8.961	-8.1554
-1.9463	-3.2089	-3.2691	-3.0214	-1.6047	-3.068	-2.7582	-2.4536	-5.957	-2.2184	-6.8198	-3.7114	-3.5206	-3.5712	-1.9857	-4.0153	-1.2983	-2.5552	-4.2917	-2.8712	-2.09	-1.5623	-3.7718	-5.2761	-2.6944	-1.8602	-4.4424	-4.8932	-4.2114	-6.6142	0.3237	-1.7929	-4.5262	-4.4263	-3.0581	-2.914	-4.2545	-3.6123	-4.2991	-4.139	-4.6546	-3.1512	-3.2747	-4.6752	-1.5928	-3.2283	-4.9314	-5.5587	-0.71743	-3.5547
-1.7267	-4.3632	-0.097259	-2.7782	-4.1965	-2.1073	-0.23994	-3.221	-1.3906	-1.8757	-0.50529	-0.50404	-1.2617	-5.37	-2.0557	-2.6567	-3.6573	-1.7597	-0.87482	-3.1889	-0.81279	-2.1651	-3.818	-2.2027	-3.5456	-4.5036	-1.428	-3.1953	-1.611	-4.7421	-2.1448	-3.0343	-4.4086	-1.6739	-2.1376	-1.4261	-0.90609	-1.7893	-1.7037	-1.3657	-1.4915	-1.9586	-2.8507	-2.21	-2.7002	-4.5869	-2.9571	-3.1126	-2.6104	-0.16269
-5.1096	-4.9648	-6.1451	-4.2752	-4.0627	-4.2269	-5.0645	-5.6825	-5.5137	-4.8373	-7.6826	-6.7457	-3.8651	-2.3209	-4.7105	-5.7829	-5.6298	-5.7978	-4.2333	-4.9051	-5.6508	-5.2445	-6.4747	-5.3071	-4.1786	-5.3674	-6.1842	-6.2982	-5.0996	-5.6465	-6.1988	-4.6934	-6.1368	-5.5529	-6.1455	-6.5583	-6.3222	-5.7341	-4.3764	-8.7506	-6.0608	-5.9334	-7.2203	-8.4681	-6.3594	-2.6461	-5.6136	-5.7828	-7.2531	-4.0561
0.57685	2.005	0.30602	-0.57005	-0.17596	-1.2354	-0.30728	-0.22751	-0.13357	2.5706	2.5569	-0.2589	3.0672	0.66153	-0.26193	-0.90863	-0.13279	1.2895	-1.3077	-3.0758	-0.79068	0.26917	0.07898	0.56422	1.4501	-1.602	-2.0681	-0.33648	2.5554	-3.1915	1.67	-2.7782	0.26761	-2.912	1.1059	-1.5045	0.01431	-2.1414	0.1608	-2.0537	-1.3436	-1.7966	-0.69691	0.076379	-2.4497	2.5542	-0.40584	-0.6135	-0.25346	-0.57559
-12.364	-17.254	-14.883	-14.344	-13.785	-13.325	-16.645	-12.368	-14.406	-15.729	-13.093	-12.291	-13.616	-13.553	-14.024	-16.433	-14.128	-14.477	-10.96	-15.896	-14.75	-10.225	-13.72	-12.365	-15.646	-16.777	-14.112	-13.45	-13.099	-13.558	-16.113	-14.94	-15.243	-12.871	-16.69	-17.287	-13.56	-14.628	-15.032	-14.858	-12.797	-12.9	-15.285	-14.322	-14.317	-15.859	-15.419	-14.849	-14.516	-14.251
-1.0248	-3.0168	-1.1039	-1.2165	-4.5361	-1.2778	-0.81902	-3.3462	-3.1195	-4.5091	-3.3581	-3.6234	-0.77155	-1.9614	-4.3314	-2.4006	-1.3017	-4.8347	-2.4144	-2.6457	-2.4673	-2.227	-1.888	-3.3285	-3.234	-1.5598	-4.1975	-1.7822	-4.5578	-1.343	-1.9646	-1.8115	-3.5252	-1.3153	-1.2725	-4.4611	-4.3336	-3.1582	-3.9982	-2.1193	-3.1663	-2.7175	-1.1647	-2.9834	-4.3175	-2.7965	-1.6678	-2.9932	-1.1932	-2.9405
-20.95	-23.411	-24.127	-21.354	-21.592	-20.933	-23.343	-22.478	-22.704	-24.601	-22.689	-23.046	-22.733	-23.567	-24.054	-22.178	-22.919	-20.522	-19.394	-21.256	-20.671	-23.962	-21.87	-20.908	-20.699	-21.654	-20.067	-20.675	-21.713	-22.241	-21.761	-24.298	-23.209	-20.587	-23.079	-24.136	-23.653	-23.194	-24.09	-23.182	-23.775	-22.937	-22.61	-23.757	-20.757	-23.107	-20.035	-23.485	-21.825	-22.69
-0.083857	0.60541	-0.20367	0.6217	2.1988	1.532	-2.3414	0.60762	0.13141	1.2892	2.0044	2.7037	-1.0474	0.53449	1.4395	-0.39857	-2.5519	-0.80449	1.3389	-0.39909	1.0787	-0.76516	1.9674	1.5177	1.3052	1.981	1.9526	-0.73713	-0.25067	0.44528	0.1923	-1.2458	2.7725	0.74178	-0.60041	1.5633	0.44111	-0.77904	0.36728	0.78667	0.9349	0.79349	-0.98892	2.5199	-0.42509	0.042905	0.20429	-2.817	-2.0469	0.47463
-1.563	0.1301	0.13315	-1.0956	0.98652	-0.93598	-1.7071	0.78434	1.0102	1.7406	3.9738	0.85398	-1.0908	0.07718	-0.79665	0.71663	-0.92812	0.93024	0.40909	0.16534	0.1998	0.91805	2.6018	0.91826	-1.2393	1.6882	2.1386	-0.65273	0.40249	1.4658	-0.14345	1.0851	-0.38651	-0.60723	-0.60191	-0.87806	0.53485	0.66608	-2.0513	0.86633	1.1105	-0.96553	0.24107	2.7973	-0.49713	0.34725	2.2259	-1.4591	2.3609	1.0297
7.719	6.1036	9.5952	7.0891	8.7554	7.871	7.3851	7.5806	9.5473	8.0788	10.628	6.5344	9.4137	8.4636	9.7991	7.4986	8.501	8.8968	6.7888	7.3481	6.2146	9.555	9.0072	7.6366	8.6975	6.6711	7.4878	5.5306	9.9383	11.312	8.7574	7.033	8.2014	8.4758	6.975	5.5353	7.5714	7.6621	8.7165	6.7046	8.9489	7.9418	8.828	8.2697	7.321	7.9406	10.067	8.2047	8.9255	9.3306
1.5286	3.6568	4.6489	3.3952	0.4594	3.7261	3.5636	2.3004	0.77093	2.0195	4.6802	3.3853	3.1886	5.7416	-0.99841	4.6046	1.7063	4.1417	1.5197	2.5384	1.1908	1.3717	1.4963	4.5705	3.9932	2.599	3.1998	1.0111	4.0759	1.5199	1.9478	0.52478	3.8741	1.9194	0.60522	1.3822	1.0175	3.2198	3.6669	3.7576	1.4761	2.3704	3.8195	1.9375	2.8582	1.5657	2.3004	2.0452	4.8213	1.7675
-15.434	-15.404	-13.707	-14.631	-14.211	-16.396	-15.19	-15.781	-15.334	-14.208	-13.994	-13.469	-16.267	-11.99	-16.732	-14.573	-15.328	-15.404	-14.232	-15.294	-14.407	-15.776	-14.769	-15.948	-14.193	-13.766	-13.616	-13.619	-15.955	-15.819	-15.293	-14.25	-15.103	-14.511	-16.835	-11.844	-13.473	-14.798	-15.5	-13.229	-12.681	-13.887	-16.327	-14.156	-16.379	-13.841	-10.982	-12.987	-15.481	-13.908
-13.209	-13.113	-10.958	-15.065	-13.167	-12.095	-14.084	-13.221	-15.43	-12.649	-15.544	-10.572	-14.586	-15.164	-13.056	-13.284	-12.232	-11.314	-12.603	-13.979	-13.372	-13.711	-12.632	-12.724	-13.042	-13.709	-14.533	-12.261	-12.251	-13.003	-12.47	-9.604	-13.611	-15.365	-12.933	-14.282	-12.173	-14.251	-13.619	-13.669	-14.269	-13.032	-12.121	-13.027	-13.381	-12.511	-13.169	-11.933	-14.004	-12.464
-21.375	-19.806	-21.092	-21.576	-22.019	-23.268	-22.504	-21.959	-20.603	-22.695	-19.71	-20.864	-22.432	-21.094	-20.98	-22.131	-22.165	-22.613	-23.764	-23.129	-22.023	-22.417	-20.762	-21.787	-21.629	-24.023	-22.19	-21.582	-20.144	-18.971	-23.42	-23.77	-21.639	-22.885	-23.099	-23.119	-22.614	-20.09	-23.204	-21.068	-20.833	-21.749	-23.111	-19.469	-21.942	-23.944	-21.65	-23.954	-21.877	-25.045
-3.0045	0.14135	1.1768	1.7255	-1.776	-1.2597	-2.8321	-2.1057	-1.2837	-0.47353	-4.6159	0.70855	-2.2144	-0.96637	-2.706	-1.6163	-0.00036312	-2.4391	-0.72986	-1.7703	-1.1317	-0.61978	-2.1302	-3.0613	-3.8663	-1.2599	-3.0142	-2.5758	-0.66004	-0.2098	-1.1507	-4.0167	-0.63074	-0.72897	-2.1095	-1.9759	-0.52489	-0.64702	-2.7909	-1.3044	-2.0648	-3.2434	-0.69078	-2.721	-2.9855	-2.5116	-1.8029	-1.2388	-1.4328	0.36371
-1.1204	-1.0702	-2.159	-2.2667	-1.6913	-1.5876	-1.3093	0.034949	1.4661	-1.5023	0.74799	-2.2717	-1.2943	-1.1655	-3.1703	-1.122	-0.25125	1.2103	-0.59467	-0.52166	-1.7587	-0.92371	-1.5216	-1.4718	-1.1223	-2.218	-1.0871	-0.0098379	-1.1408	0.036067	-1.8673	-0.22499	-1.8763	-0.80069	0.77334	-0.91767	-2.1589	-2.3172	-1.8422	-2.5198	-1.8047	-0.84545	-2.5444	-2.5843	-1.6204	-1.9757	0.048131	-0.21995	2.0202	-3.9237
1.9508	3.1333	3.6662	3.14	4.9737	1.8109	4.2791	2.6919	0.93432	1.1849	3.5313	1.3853	2.1761	2.2957	3.7832	1.8992	3.6864	4.7555	1.9128	2.8735	3.1952	3.8672	4.6801	2.4205	2.4649	3.8702	3.162	0.53648	4.5272	4.1179	3.1198	3.8047	4.3638	1.8918	3.3673	2.1493	-0.63154	1.0684	3.7457	1.9336	1.6625	3.8369	3.9921	2.1025	0.74858	2.892	5.3317	0.72937	0.9057	1.4431
-10.241	-10.87	-11.318	-12.144	-9.3106	-11.624	-12.663	-8.3279	-10.212	-13.29	-12.814	-12.672	-7.661	-9.7271	-11.531	-12.075	-11.009	-9.5517	-9.6934	-10.695	-11.66	-9.0475	-9.744	-14.002	-13.709	-12.225	-10.849	-9.4203	-9.7115	-11.577	-9.0009	-10.361	-9.6596	-9.7887	-11.991	-11.716	-11.081	-10.02	-11.788	-11.939	-11.308	-12.369	-10.425	-9.9254	-10.874	-10.467	-11.074	-9.9463	-10.339	-10.259
5.7784	6.1102	7.6846	8.2812	5.3325	7.589	7.9104	6.1542	8.9439	9.9116	6.0674	5.7442	6.2636	7.13	8.4128	6.3826	5.9186	5.898	8.7191	5.9167	5.6658	7.1509	7.5242	5.7823	7.8025	6.4939	7.4713	8.1524	6.4417	4.9302	5.5955	5.5044	5.632	7.3106	6.5209	7.721	6.9837	6.6997	7.2183	6.024	8.0579	8.1098	6.4914	6.3049	6.5208	5.4669	7.6117	9.163	6.7518	5.7609
-14.354	-13.479	-14.428	-15.757	-17.137	-14.035	-12.257	-14.676	-15.719	-16.006	-14.579	-14.865	-12.373	-16.569	-12.059	-15.407	-11.308	-13.15	-14.776	-15.779	-13.906	-16.385	-14	-14.717	-13.27	-16.97	-17.254	-15.061	-15.673	-15.055	-14.91	-12.125	-13.785	-13.04	-13.706	-12.959	-16.324	-12.815	-15.62	-18.975	-16.386	-14.232	-15.222	-15.649	-15.398	-13.916	-14.444	-14.382	-13.514	-14.608
1.9984	1.9314	1.794	4.164	2.9027	2.663	3.555	0.099433	3.046	2.0622	1.9097	6.059	2.4335	2.3535	0.87093	2.7309	2.4477	0.94693	3.9364	1.5538	1.9274	2.9351	3.7864	3.1794	2.7689	0.68239	2.3547	2.2361	3.0353	5.6308	1.8499	1.5404	0.49272	-0.29178	2.8495	1.2624	5.1463	2.4264	1.8577	1.9239	0.6629	2.1885	-0.027624	1.3488	2.1785	4.8734	2.007	3.0232	2.9469	1.6034
-19.548	-23.282	-20.504	-21.618	-22.361	-21.92	-21.176	-20.558	-21.202	-20.606	-20.891	-20.465	-21.376	-21.553	-17.962	-18.372	-21.597	-20.639	-22.118	-21.564	-18.764	-21.538	-22.218	-21.181	-21.225	-19.895	-22.851	-22.422	-18.397	-18.514	-18.45	-19.761	-21.094	-20.614	-23.586	-22.14	-22.846	-21.185	-21.5	-20.332	-24.428	-22.05	-21.776	-18.184	-21.232	-20.897	-22.018	-20.635	-21.554	-19.477
-12.749	-10.932	-11.388	-16.183	-10.727	-9.6755	-10.96	-12.895	-9.961	-13.392	-11.871	-11.415	-10.34	-10.032	-10.182	-12.282	-11.479	-12.578	-10.638	-10.187	-10.094	-12.094	-12.537	-11.3	-13.327	-13.278	-12.274	-11.245	-9.8602	-10.717	-10.748	-9.5788	-12.418	-11.853	-10.921	-13.479	-10.682	-12.596	-11.418	-13.41	-11.845	-11.598	-11.825	-9.6616	-13.326	-13.231	-12.702	-10.608	-11.314	-11.15
-13.984	-12.449	-14.434	-13.691	-14.926	-13.933	-13.488	-13.087	-10.918	-14.739	-13.576	-13.859	-15.424	-13.307	-14.947	-11.874	-13.403	-13.937	-13.925	-14.698	-11.532	-13.85	-12.342	-11.617	-13.232	-13.229	-10.82	-14.847	-15.333	-14.569	-12.39	-13.265	-13.942	-11.655	-14.275	-11.982	-12.41	-11.44	-15.155	-11.63	-13.282	-13.319	-14.693	-12.479	-12.887	-11.121	-12.447	-13.844	-14.622	-14.369
-11.273	-10.963	-8.825	-13.985	-10.163	-12.95	-8.0331	-11.046	-8.8352	-11.08	-10.042	-11.612	-13.072	-10.863	-11.634	-11.576	-8.3146	-12.073	-11.999	-12.766	-9.0296	-10.096	-9.1346	-10.13	-11.794	-12.957	-10.535	-13.188	-11.48	-10.828	-11.983	-10.648	-10.729	-8.4523	-11.814	-9.7308	-10.207	-11.787	-13.828	-12.371	-9.3186	-8.943	-10.138	-10.193	-9.9473	-10.448	-10.145	-9.7716	-8.0563	-10.983
-13.002	-14.93	-14.661	-14.293	-15.708	-15.479	-17.057	-15.579	-14.501	-13.392	-15.805	-15.504	-10.199	-13.462	-15.821	-13.916	-13.592	-13.888	-16.275	-14.069	-14.845	-14.304	-15.416	-14.105	-14.429	-14.491	-12.597	-15.13	-13.235	-14.361	-13.976	-12.408	-16.791	-13.316	-14.591	-12.329	-13.903	-15.13	-15.09	-13.64	-14.653	-14.306	-13.629	-14.531	-12.89	-14.99	-14.823	-13.113	-13.46	-15.926
-3.6099	-1.4641	-2.7843	-1.1021	-3.8927	-3.3468	-2.1613	-1.1511	-3.3975	-3.2202	-4.0542	-2.2388	-1.6793	-4.127	-2.8278	-2.8129	-1.0917	-2.4264	-4.254	-2.3463	-2.3587	-2.6004	-1.6253	-2.7755	-2.6707	-2.5215	-3.2319	-3.494	-1.7714	-4.0312	-3.7978	0.78408	-4.0202	-0.67067	-1.8724	-1.8549	-4.3521	-1.6104	-5.007	-4.4128	-4.6125	-3.3971	-3.7125	-5.3578	-2.3022	-0.001027	-2.3236	-1.7936	-2.4502	-2.2794
-14.116	-11.944	-13.154	-12.837	-13.3	-11.923	-13.864	-12.833	-12.488	-13.69	-14.17	-15.68	-13.554	-15.584	-13.734	-14.048	-15.977	-13.633	-15.771	-13.552	-14.449	-14.939	-14.82	-16.206	-14.051	-14.424	-12.991	-12.278	-11.135	-16.689	-17.181	-13.839	-14.533	-15.45	-16.278	-15.468	-12.75	-14.045	-12.915	-13.868	-13.322	-16.013	-14.788	-15.371	-14.136	-14.15	-13.923	-13.778	-13.915	-15.145
-1.5434	-3.0069	-3.3264	-2.2824	-1.7965	-4.7958	-1.572	-1.9717	-4.4741	-1.6199	-3.4237	-2.8671	-1.0136	-3.7676	-3.7253	-2.0793	-2.4445	-2.8194	-4.7682	-3.2747	-0.91934	-3.4523	-3.9917	-2.2151	-3.603	-1.6594	0.13255	-2.5899	-2.3314	-4.4734	-3.6843	-2.6798	-3.9162	-0.64388	-4.0135	-2.2276	0.78775	-2.4688	-1.9835	-2.7583	-3.0695	-2.0369	-4.128	-0.63183	0.4624	-3.4328	-2.3997	-3.6865	-5.4813	-0.62575
-0.67118	0.40873	-2.5103	0.20007	-1.6775	-0.52531	-0.8508	-3.3012	-2.2305	-0.90671	-1.4551	0.62073	-0.47709	0.13649	0.81769	-2.5211	-0.38047	-0.50667	1.7599	-0.10261	-0.69216	-0.68185	-2.0354	-0.15839	-0.9611	-0.93104	-0.75102	-0.72245	-0.4007	0.3582	-1.7295	-1.8094	-2.124	-2.4933	0.29084	-1.8713	-1.6914	-0.89651	-1.5657	-2.2613	-2.9436	-1.4939	-3.5801	-0.62903	-2.0143	-0.7188	-0.067033	-1.0006	-1.7787	0.72371
-1.5982	-0.50843	-2.8961	-2.2422	0.52856	-0.94495	-2.3842	-1.08	-2.3067	-0.52747	-2.564	-0.41196	-0.059043	-0.077741	-1.2174	0.60759	-1.0147	-1.0972	-3.5891	-2.0361	-0.10693	0.17154	-0.33494	-2.2952	-2.4843	-2.4727	-3.0382	-3.2927	0.54019	-0.6718	-0.79981	0.79654	-1.688	-0.5517	-0.18619	-3.3748	-1.6928	-1.9289	-0.24064	-1.6495	-1.389	-0.53623	-2.4239	-0.63224	-2.3089	1.9795	-1.5439	-0.15374	-1.2064	-1.2967
-11.392	-15.49	-12.016	-13.065	-12.622	-11.525	-12.685	-12.7	-12.492	-11.296	-12.544	-11.15	-11.518	-13.09	-12.87	-10.354	-12.967	-11.473	-14.458	-11.439	-13.073	-10.825	-12.636	-12.597	-13.886	-13.04	-12.408	-12.166	-13.147	-10.96	-15.02	-10.577	-13.215	-12.231	-13.467	-11.213	-14.998	-9.5908	-13.986	-12.503	-12.968	-12.811	-10.984	-14.006	-12.217	-12.731	-10.535	-13.091	-11.347	-12.696
-12.666	-13.265	-15.191	-12.47	-13.164	-12.796	-11.447	-11.515	-11.6	-14.84	-12.559	-12.255	-14.47	-12.18	-12.601	-12.038	-15.147	-12.816	-9.7672	-11.014	-13.645	-14.553	-13.357	-14.919	-12.835	-12.975	-14.824	-11.606	-12.992	-12.804	-12.372	-12.193	-13.08	-12.449	-12.786	-12.512	-13.847	-12.881	-11.321	-12.724	-13.876	-13.839	-16.538	-11.543	-12.637	-11.355	-12.887	-13.137	-13.519	-14.248
1.6935	1.8149	0.42054	0.9676	-0.57687	2.8957	1.523	1.5645	-0.70696	2.2387	0.98294	2.2468	1.0378	1.5651	2.5242	3.4736	-0.27855	-0.023147	0.44786	-0.094527	0.93771	0.98695	1.4982	2.0142	2.7609	2.7864	1.7767	2.1177	1.8958	2.9829	0.67627	1.0214	2.068	-0.011871	1.552	1.8215	3.695	1.6209	3.2315	2.436	-0.9244	2.0565	2.2271	2.3935	3.5499	0.37281	0.31231	1.2358	2.179	1.4055
-14.246	-10.309	-14.514	-12.991	-13.523	-13.143	-12.618	-13.437	-14.055	-12.262	-13.813	-11.766	-10.31	-15.91	-13.515	-14.751	-13.086	-13.044	-12.155	-15.235	-12.956	-11.405	-13.22	-13.222	-10.203	-11.555	-11.362	-11.947	-12.019	-14.465	-12.981	-13.942	-13.244	-14.905	-14.072	-11.329	-13.603	-14.024	-12.402	-12.997	-12.837	-12.175	-13.945	-12.322	-11.798	-11.429	-14.236	-12.486	-12.476	-12.714
-22.08	-23.353	-22.531	-25.301	-22.113	-25.151	-23.617	-21.18	-22.683	-22.887	-20.97	-20.981	-20.756	-24.258	-23.803	-23.024	-21.9	-23.131	-21.648	-24.043	-20.61	-19.591	-22.153	-22.669	-25.73	-20.807	-21.658	-21.002	-21.075	-22.411	-20.285	-22.244	-23.301	-23.765	-19.496	-23.399	-23.512	-22.549	-22.44	-23.524	-21.236	-23.49	-21.202	-20.264	-23.625	-21.07	-21.113	-20.487	-24.511	-20.85
[truncated: 427 more rows]
[truncated: 150 more columns]
