# Supplementary material for: Genetic dissection of main and epistatic effects of QTL based on augmented triple test cross design
Source: PLoS One. 2017 Dec 14;12(12):e0189054. doi: 10.1371/journal.pone.0189054 (PMC5730204; doi:10.1371/journal.pone.0189054)
Supplement: S7 Supporting Information — (ZIP) [file pone.0189054.s007.zip › z2_1450_0.5_5.csv]

-8.6178	-9.8662	-9.2157	-12.979	-9.7644	-9.5872	-8.8208	-11.411	-10.426	-7.8164	-8.4776	-10.148	-9.8484	-8.9867	-6.8017	-9.8709	-10.795	-5.8986	-8.9788	-9.723	-9.4194	-7.6822	-9.81	-8.3686	-7.6464	-6.7997	-10.353	-7.7666	-7.261	-11.358	-10.418	-9.5998	-9.8927	-11.346	-8.0433	-7.0436	-9.9353	-5.3138	-8.7933	-6.09	-10.996	-6.7028	-6.553	-6.7795	-8.348	-6.9415	-9.9581	-10.21	-10.843	-8.2082
0.2731	-1.0025	0.42691	-0.0076323	0.23732	0.56269	2.5246	-3.4644	-1.5247	-2.2796	1.7853	-2.1546	-3.7422	-0.59986	0.17646	-4.0166	-3.351	0.068663	-3.9137	1.0118	-3.8225	-0.40109	-4.4414	-0.37371	-1.4215	-2.154	-1.5876	-0.92944	-4.0734	-1.2039	0.52066	-1.475	-0.95532	-2.4239	-1.8347	-1.6533	-1.8327	0.31042	-0.12989	-0.62763	-1.3424	-0.84136	0.87785	-2.7398	-1.2845	-1.5996	-4.0876	-0.53779	-0.6176	-2.8671
-3.878	-7.3418	-7.2931	-5.8553	-3.8693	-7.0921	-3.9486	-7.9262	-4.5901	-6.99	-6.6033	-4.3942	-6.9344	-8.7697	-5.0367	-6.5235	-9.0967	-7.156	-8.0794	-4.7774	-6.8695	-3.3955	-4.2789	-5.7539	-10.003	-5.3708	-5.3827	-6.3982	-11.787	-3.956	-8.2684	-7.2278	-8.476	-7.0742	-8.6436	-6.197	-8.1617	-10.208	-4.6729	-7.5553	-6.2072	-8.3308	-4.3535	-6.5865	-6.4331	-4.5228	-9.368	-3.1471	-5.4058	-6.8987
8.3703	10.56	11.817	10.757	10.765	12.122	8.0604	11.072	13.463	9.9104	8.8278	8.1205	8.6924	9.6114	11.515	10.671	12.782	9.7434	8.6014	8.4218	10.718	9.4705	11.408	10.525	9.9138	12.406	8.7907	8.2324	10.055	7.5058	9.713	9.9721	9.9584	9.5775	10.831	11.338	7.0241	9.5401	11.437	13.43	5.0458	9.292	7.6246	7.5788	8.5171	9.2874	9.0951	9.4027	10.205	8.3952
-6.5772	-6.04	-7.6574	-6.5393	-5.9476	-9.71	-6.3039	-5.9394	-6.0979	-8.7989	-7.5604	-6.9985	-8.8169	-6.6384	-7.7962	-5.9284	-7.3345	-7.369	-8.2296	-7.6647	-6.1601	-6.5737	-10.505	-8.852	-6.2681	-7.75	-8.5351	-6.7499	-7.3522	-7.5386	-7.3474	-7.0384	-11.309	-7.723	-5.7087	-7.9361	-9.3359	-8.5876	-6.9962	-6.8473	-10.054	-6.6741	-2.0418	-7.3641	-5.8159	-8.2161	-10.194	-9.9684	-6.3126	-9.4601
-4.6264	-2.3397	-0.74394	-3.0795	-5.1324	-4.1373	-2.4042	-3.7888	-2.0326	-3.1105	-4.6857	-1.3888	-1.3569	-6.1116	-2.6317	-2.4998	-4.6373	-1.2341	-5.3139	-1.4046	-3.7511	0.68925	-3.5103	1.9912	-6.0048	-1.799	-5.507	-6.9961	-4.2173	-3.9597	-3.699	-0.17927	-1.4486	-4.6766	-6.066	-3.9098	-3.9038	-0.22326	0.37952	-1.7476	-3.9488	-2.2202	-4.3264	-5.2122	-2.5209	-3.5809	-4.3319	-4.7901	-2.1422	-1.1377
-2.5007	-6.3723	-0.32434	-1.3568	-1.3053	-4.6914	-2.9105	-5.2867	-1.9617	-1.7338	-2.3707	0.54418	-1.8453	-4.0961	-0.83457	-4.0897	-1.9859	-4.2131	-1.7153	-2.5057	-5.8502	-0.28198	-2.593	-4.1338	-1.7385	-2.5005	-2.4487	-2.3139	-2.3725	-4.0934	0.32366	-2.2718	-0.75252	-3.2527	-2.5068	-3.3892	-1.0937	-2.3191	-0.83856	-0.89339	-2.7446	-0.89087	-3.1739	2.8121	0.70741	-0.90871	0.0094526	-0.62015	0.54474	-4.0306
4.1222	5.6436	3.0418	8.0937	4.92	5.3857	3.8268	4.6339	5.3635	8.3766	2.6051	3.0716	3.3055	3.7875	7.1692	4.142	7.3312	6.2488	5.7423	5.2096	6.1572	5.5901	4.8769	3.0702	5.0611	6.2685	3.0628	6.3018	1.1965	6.7615	4.5076	3.6891	1.7477	4.6756	3.3106	4.6876	6.7027	4.476	2.0822	1.3528	2.623	4.0965	6.5156	3.1272	8.1661	5.6645	6.1397	5.7078	4.4526	5.2999
-5.1786	-2.1077	-1.504	-1.7152	0.56369	-0.77024	-0.94867	-2.3935	-2.2961	-3.3885	-0.31552	-0.84964	-2.836	1.5766	-1.296	-2.7499	-1.6703	-3.8922	-4.0951	-1.6624	-3.823	-3.2257	-1.9638	-1.5396	-0.83672	-2.4228	1.0393	-4.0715	0.41411	-3.3059	0.64039	-3.3337	0.24159	-3.8407	0.43611	-2.0942	0.6066	-2.1793	-3.613	-0.64359	-6.2595	-0.97792	-0.15311	-4.3406	-0.6061	-3.0638	-4.8789	-4.2058	-0.7174	-4.6427
-14.75	-8.9573	-11.013	-9.5816	-10.258	-11.169	-13.073	-11.836	-7.7798	-6.73	-8.1059	-9.0894	-9.3906	-12.778	-8.9942	-10.508	-10.316	-8.4842	-11.338	-8.9598	-11.136	-12.673	-10.6	-13.82	-10.025	-10.533	-11.415	-14.432	-12.4	-10.959	-9.3929	-6.3589	-12.667	-9.9838	-7.0834	-8.5045	-12.813	-11.233	-12.5	-8.1371	-6.1039	-8.4454	-11.558	-9.5595	-10.319	-10.633	-8.6487	-8.3651	-11.176	-9.1797
-5.6786	-0.37703	-5.2975	-3.884	-4.6843	-4.6574	-3.4173	1.069	-3.3436	-3.2771	-5.0785	-2.4261	-0.20104	-2.5435	-6.4681	-0.21352	-2.1181	0.20208	-4.0242	-1.7983	-2.1938	-3.0528	-2.1417	-2.5927	-5.5844	-4.2222	-2.883	-6.3146	-4.3934	-3.9975	-3.0324	0.67795	-2.4202	-1.9784	-4.8988	-4.8319	-2.5111	-1.4248	-2.7647	-5.2901	-2.8228	0.91955	-2.1818	-1.1333	-2.4018	-2.482	0.28456	-3.5315	1.6294	-2.8819
-8.3859	-12.437	-10.279	-9.4259	-12.065	-10.114	-11.275	-7.7409	-9.0319	-11.127	-15.264	-11.617	-9.457	-12.963	-12.433	-10.379	-9.8944	-12.429	-8.0613	-9.5481	-9.8147	-9.3731	-9.7738	-7.93	-8.3395	-9.9492	-11.562	-8.8502	-10.644	-10.047	-12.748	-11.075	-7.6801	-9.8098	-10.08	-11.581	-9.55	-13.126	-10.128	-9.7115	-6.1657	-9.2891	-9.1701	-11.949	-12.478	-10.148	-6.7587	-7.6539	-12.241	-10.435
9.0027	10.491	11.673	9.6829	7.9681	8.1008	4.7735	7.1975	7.504	10.148	8.7289	10.149	9.0102	9.9804	10.591	11.392	9.7579	11.005	8.9697	10.48	8.6746	9.4302	10.615	8.0851	5.2653	11.107	8.0147	10.042	9.5528	8.0003	8.9015	9.8851	8.0539	7.086	12.247	11.503	11.134	10.399	8.3436	7.6722	9.0818	8.6459	8.3397	9.5016	9.3389	10.938	9.0271	6.1252	7.319	10.552
-18.368	-11.69	-13.546	-15.575	-14.528	-14.037	-11.723	-15.754	-15.005	-14.79	-13.703	-18.095	-16.158	-15.39	-18.096	-12.84	-16.588	-15.097	-15.028	-15.929	-14.153	-15.174	-13.392	-12.41	-12.793	-12.144	-15.536	-14.41	-14.547	-14.86	-15.94	-16.665	-13.56	-15.456	-17.019	-16.234	-15.203	-14.511	-16.25	-16.62	-11.898	-13.356	-15.647	-14.693	-14.814	-13.042	-14.791	-15.14	-16.424	-16.435
-23.168	-23.39	-23.68	-20.703	-19.993	-24.268	-23.874	-23.029	-22.998	-22.087	-22.673	-22.311	-21.338	-20.818	-21.852	-19.993	-23.76	-23.825	-25.003	-22.008	-19.629	-19.206	-24.178	-24.762	-19.708	-21.636	-22.835	-21.81	-22.975	-22.799	-21.538	-24.099	-21.518	-23.799	-24.857	-25.699	-22.129	-22.907	-21.867	-19.855	-21.887	-21.785	-22.729	-19.97	-20.008	-23.772	-23.161	-25.036	-24.06	-21.085
-12.914	-9.4563	-12.701	-8.4055	-11.193	-14.04	-12.423	-11.536	-11.409	-12.971	-9.0021	-11.166	-13.114	-12.012	-9.8887	-12.677	-11.608	-11.745	-14.649	-13.292	-10.908	-11.239	-9.0556	-7.845	-12.789	-13.217	-10.748	-12.32	-14.86	-12.633	-10.665	-8.5141	-13.95	-11.062	-13.083	-11.093	-10.216	-12.113	-9.4319	-6.9961	-15.212	-15.073	-11.434	-11.198	-9.7768	-10.693	-12.681	-12.494	-13.922	-10.646
-3.7364	-4.6539	-4.2233	-4.4922	-3.6037	-6.6396	-3.4263	-1.7673	-4.7395	-4.7353	-8.0885	-3.5899	-6.4866	-1.8234	-1.755	-4.7023	-6.8855	-3.5156	-5.435	-6.0402	-3.4029	-3.3482	-7.9582	-5.7078	-5.6368	-3.6142	-3.1909	-4.0653	-2.5684	-7.7252	-2.5337	-3.7673	-3.9482	-2.4545	-5.8778	-5.9503	-3.3862	-5.5548	-0.45061	-2.2832	-7.1963	-3.0065	-5.6417	-3.9876	-2.9503	-2.4168	-3.8858	-4.7647	-2.6295	-6.1248
-9.3431	-10.105	-10.507	-12.325	-13.023	-9.8481	-10.468	-12.251	-10.524	-10.606	-14.57	-14.16	-13.88	-13.587	-11.787	-11.847	-12.466	-13.598	-8.7019	-9.6916	-10.817	-10.984	-10.274	-12.577	-12.258	-14.31	-8.9963	-11.166	-11.698	-13.667	-10.81	-13.65	-11.419	-9.6302	-9.7048	-13.303	-13.747	-10.26	-11.688	-14.526	-11.179	-9.4567	-10.509	-11.535	-10.148	-14.834	-11.014	-10.624	-15.842	-12.236
-5.1524	-5.3123	-0.86673	-3.6492	-2.6163	-1.7588	-1.4589	-2.2438	-3.1299	-3.6163	-1.2124	-4.0827	-7.2625	-5.2684	-1.4377	-3.3629	-0.96049	-2.6335	-2.8074	-5.2366	-5.1758	-4.7451	-2.5803	-4.7126	-1.8595	-3.871	-7.3424	-3.5719	-5.2629	-4.2215	-0.78375	-3.7935	-2.7501	-1.0001	-2.1144	-6.8589	-4.782	-3.5841	-1.7228	-5.4705	-2.5225	-6.8594	-4.5592	-5.8433	-1.2437	-4.8497	-0.85314	-4.2789	-1.7655	-2.9034
-15.813	-14.986	-12.6	-7.914	-15.543	-8.4992	-15.062	-13.51	-12.36	-13.693	-15.976	-11.746	-10.739	-10.724	-12.245	-13.864	-12	-12.583	-15.105	-12.186	-14.346	-14.188	-11.477	-12.831	-16.409	-12.173	-14.173	-11.931	-15.274	-13.664	-11.551	-13.343	-14.678	-11.304	-14.935	-12.448	-12.785	-14.013	-13.41	-11.856	-12.551	-13.664	-11.946	-14.975	-14.478	-11.024	-11.71	-13.488	-12.607	-11.1
4.5714	6.383	1.4212	5.9056	3.9342	4.6755	7.5526	2.7962	5.7846	4.8305	5.1846	6.1562	5.8945	3.8365	8.6241	6.0916	5.6873	6.5301	2.9236	4.0527	2.8342	2.8343	6.0357	3.9866	6.7474	5.0379	2.4192	5.3345	7.094	6.6653	3.4935	6.6764	5.3877	4.8202	4.7946	3.7219	4.4931	4.7279	5.7078	8.0983	1.6568	6.5917	3.7266	3.2669	5.5128	7.7754	5.5743	6.327	1.9279	6.1142
-3.7479	-3.0452	-1.4719	1.4591	-4.2008	0.64788	-3.5468	-3.7399	-0.3441	-2.8725	-2.1045	-3.9668	-0.15987	-0.21353	-3.5695	-0.60602	-0.9382	1.1497	-3.787	-2.6353	-5.2068	-1.7623	-2.6571	-1.7286	-2.858	-4.092	-4.4369	-1.6947	-2.005	-1.55	-5.1378	-1.1332	-0.39079	-2.5082	-2.8789	-4.2574	-3.0938	-3.8679	-2.1484	-1.5647	-2.2049	-6.4481	-5.1135	-3.3551	-3.3482	-2.6337	-5.531	-4.7545	-1.633	-0.19756
3.7042	3.0535	3.6277	5.8519	5.0727	8.2576	5.0958	4.9687	7.0035	3.4474	5.3148	7.7333	4.1063	8.1589	4.1289	3.9067	5.1467	5.7079	2.194	3.8154	4.1595	4.6466	7.0463	2.8125	2.6154	6.4922	6.4155	8.2	7.9741	-1.2793	7.2156	2.2458	3.4377	3.3648	2.9064	8.1302	6.8804	4.5165	4.1866	3.6643	6.2644	3.9559	7.9313	4.3702	6.4302	6.4214	5.2816	3.7156	4.4506	4.467
9.7986	11.473	6.3284	7.9898	8.766	9.5924	9.304	9.8135	10.985	9.8823	9.3586	9.8047	8.7761	11.261	11.31	12.229	10.067	11.899	12.601	11.034	11.566	8.3199	9.2424	8.5565	10.136	9.9953	7.1254	9.6916	7.2581	8.8195	7.9369	8.5451	12.023	9.7147	12.547	8.6767	9.1684	10.898	9.7544	9.9441	9.4285	8.2094	11.889	12.032	8.5301	9.6796	11.149	9.1589	10.699	8.6794
-2.5736	-1.3095	-0.44093	0.96317	-1.0345	1.0373	0.37013	-2.7679	-2.3261	0.27858	-2.6417	-1.2776	-0.99271	-0.97975	-0.2143	-2.6725	-2.1845	-2.8912	-2.8845	-0.034175	-0.6748	-1.7072	0.39385	-0.48043	-1.5761	-1.4475	-4.4548	-0.25512	-0.85916	-1.5966	0.26395	-0.84665	-0.17917	0.40113	0.044271	-1.179	1.1164	1.31	-0.53892	-4.2202	-3.5275	-1.5332	-0.92309	-3.9318	-1.4173	-1.8341	-1.1787	0.24479	-0.32462	-1.7034
-3.1817	1.8833	-0.8337	0.088981	1.9527	0.31069	-0.46419	-1.9574	-1.3542	-1.8775	-3.1969	-1.1224	0.22089	-1.1929	1.1442	-2.7146	-5.9271	-0.94836	-0.98374	-2.1932	-3.8754	-1.195	0.27217	1.8283	-2.7215	-0.28591	-2.7234	-0.062572	-3.5237	-4.7968	-1.8347	-0.046362	-0.7529	-0.58405	0.23915	0.57601	-1.2242	-0.69818	-1.0958	-0.81294	-0.63681	0.73845	-1.8599	2.2696	-3.4205	-1.5168	-1.3864	-2.6471	0.88239	-3.2848
5.6068	7.1426	8.2676	6.8244	6.1575	8.1138	8.0586	7.1481	8.5326	6.7459	5.8447	5.7949	8.967	4.6063	8.1328	7.9706	7.2258	7.1435	5.0248	5.543	9.2538	7.1651	9.047	4.6312	9.3819	4.2005	5.6655	7.6705	7.0191	7.4732	8.3857	7.4828	6.8869	6.7203	8.5372	5.2269	9.8671	6.0225	4.0797	8.8972	5.5755	7.4719	7.3671	6.6731	5.0648	6.7358	5.3058	7.6921	5.3415	7.3786
-6.4545	-8.8669	-7.2916	-4.3212	-7.4617	-5.7513	-7.3916	-4.777	-6.3642	-2.297	-6.8145	-5.804	-6.9248	-5.9909	-7.5836	-6.617	-9.0175	-7.4093	-2.9761	-9.3979	-5.7673	-5.0131	-6.871	-6.7022	-7.5506	-6.7608	-3.5612	-8.4666	-8.6837	-3.7383	-4.8007	-7.0009	-4.8556	-7.586	-4.894	-4.9835	-5.2388	-4.066	-6.6187	-7.2988	-7.8624	-6.9949	-6.3986	-6.522	-3.6994	-4.8981	-8.6353	-7.0552	-7.8335	-8.844
-5.7297	-1.2534	-6.4104	-5.9309	-4.0184	-3.6966	-7.7294	-2.761	-3.1957	-4.7841	-2.6195	-5.9749	-4.529	-2.1289	-5.5448	-1.1025	-3.8594	-6.2348	-4.3441	-6.8182	-4.3609	-5.2034	-3.4014	-6.5053	-3.8347	-4.7899	-3.7268	-6.241	-5.3394	-4.873	-3.586	-8.5626	-8.1886	-6.8854	-4.809	-2.5516	-3.4479	-5.6176	-3.1933	-2.1724	-5.2815	-5.3798	-4.448	-0.81498	-4.1898	-3.6224	-1.4725	-4.8262	-3.7636	-5.6397
-9.3313	-9.1849	-12.941	-9.8947	-10.83	-11.609	-11.767	-11.195	-12.714	-11.524	-12.966	-12.526	-13.515	-10.556	-8.5683	-9.4449	-10.592	-11.412	-12.4	-11.465	-8.3777	-12.916	-9.8495	-9.1134	-10.731	-9.6349	-10.71	-9.0979	-14.759	-10.531	-10.179	-9.7227	-11.351	-10.016	-12.19	-9.6498	-9.0559	-9.5693	-11.549	-12.497	-9.4556	-10.484	-9.8539	-10.739	-5.8609	-9.5557	-9.5281	-8.5552	-11.761	-13.97
2.059	-0.52978	-3.4045	2.2286	-2.7688	-0.37097	-3.3184	-0.63782	1.0727	1.8459	1.0654	-0.15824	2.5321	-1.3086	1.5178	-2.0093	-0.2639	-0.76155	1.3679	1.3348	3.3887	1.0007	2.6693	-0.79929	1.1484	0.98649	0.50996	-0.2908	1.4828	1.5244	2.5192	3.5742	-2.8594	-1.0739	-2.6835	-1.7181	4.7031	-0.4183	4.2877	1.2339	3.1395	-3.418	0.1711	0.932	3.7287	0.21259	-0.6104	0.90046	0.16634	2.3937
1.0095	-0.78854	-0.11481	3.9522	-2.2431	-2.2114	-0.88594	-1.1161	1.4172	1.0412	-0.20579	1.0913	-0.90204	0.75023	-1.4786	-2.0122	0.53082	-1.7615	1.5957	3.1092	-2.7686	-0.044687	0.73393	-0.16858	-3.5914	2.7029	-0.72112	-3.9198	-0.56365	-0.6555	0.12532	-1.4172	-3.1572	-1.1859	-2.0298	-3.7509	-0.33595	-3.4044	-2.3716	-1.1967	-0.17528	-2.7475	-0.9628	0.49584	0.016333	-1.589	-1.5745	3.1196	-0.75091	-3.9293
1.7319	-0.90806	1.863	1.1646	-1.9319	-0.66332	0.19687	1.6344	0.81343	0.16988	-1.6078	-1.8532	1.1615	-0.52281	1.586	0.98758	-1.0892	1.8648	0.39358	-0.71315	1.0589	-1.089	-0.83886	-0.37697	-0.59357	1.3586	-0.13758	-1.4394	-1.2809	0.76701	0.49555	-0.57353	0.011637	1.5492	1.5935	-0.42522	0.20515	-1.7295	-1.5602	-2.3427	0.97476	-1.6361	1.8911	1.4673	0.030258	0.23251	2.3417	-0.47002	0.56888	-3.3296
9.9882	8.2024	7.6909	9.6552	9.959	4.5274	8.493	5.1703	6.0064	8.4984	3.3051	4.7312	8.7476	5.2634	8.3909	8.0756	6.6121	3.5177	7.9014	5.7222	7.1071	7.6377	5.0361	4.3869	9.5195	6.6056	8.8567	8.0688	7.1064	9.4763	5.9764	5.3278	7.7727	4.8504	8.3141	7.5742	8.1697	8.0514	5.4562	7.7541	12.385	4.5942	11.989	2.9862	6.9221	1.9307	5.5419	7.6214	5.9826	4.7806
2.2184	2.7153	2.7821	4.1588	-0.90826	0.49296	1.6264	-0.41922	1.7983	-1.9277	-1.7637	2.5241	-1.898	-1.3826	-3.0938	-0.42273	-0.52717	0.087283	-0.6753	0.81454	0.28193	-1.433	0.58251	1.8978	-0.37227	2.3899	-2.3818	0.11606	-0.89717	2.3002	0.69742	1.5011	1.7342	-0.56575	-3.0373	1.682	-1.2099	1.823	2.7081	-3.2946	0.75193	-0.94547	3.077	-1.0505	2.3023	1.2331	-0.63289	5.4912	-1.3769	0.86223
-13.356	-12.552	-17.6	-15.287	-15.982	-15.277	-14.982	-12.703	-16.735	-13.246	-10.704	-13.447	-13.719	-14.373	-14.261	-12.822	-15.03	-11.807	-15.062	-15.039	-15.474	-12.081	-12.466	-16.365	-17.015	-13.494	-15.729	-18.906	-17.513	-10.69	-14.242	-15.733	-13.789	-15.485	-15.288	-15.928	-15.512	-15.926	-14.264	-12.797	-13.73	-12.881	-15.337	-16.219	-14.476	-12.028	-15.916	-9.9493	-14.208	-13.142
-22.691	-23.243	-24.348	-20.903	-24.445	-19.083	-27.123	-23.291	-20.261	-21.791	-17.762	-22.831	-20.657	-20.213	-19.484	-21.861	-21.833	-23.302	-24.114	-20.591	-22.03	-24.057	-19.612	-23.905	-24.408	-23.361	-23.455	-21.946	-22.056	-26.342	-22.393	-21.465	-21.301	-19.027	-24.405	-23.886	-22.463	-20.432	-21.67	-20.879	-21.034	-21.367	-21.137	-19.127	-20.748	-21.597	-21.196	-19.925	-21.614	-23.412
3.6112	4.3983	2.6244	-0.8728	1.0958	2.6754	3.1245	4.4361	4.4136	3.2436	4.0843	2.6358	4.322	0.87877	3.1639	6.1757	0.31234	1.656	7.3701	0.82816	1.9942	-2.2856	2.1362	4.0324	4.4687	4.4374	4.7911	3.8325	4.9511	4.9117	3.7471	1.9118	3.0023	2.0031	0.75049	3.396	1.5957	4.7131	3.0454	1.7136	2.3546	1.9961	3.9171	1.9501	2.8809	3.8202	3.0866	2.1423	-0.51762	1.9578
-0.25682	2.2574	3.1872	0.23779	1.3161	-0.53415	1.1502	1.5264	-2.7113	-0.30231	-0.19735	1.5611	-0.43092	0.69748	0.70872	-1.6035	0.11819	2.8421	-1.5669	0.14301	1.2204	-0.014476	-0.48527	2.2589	-0.23299	-2.3014	1.0588	2.422	3.3741	0.32382	-3.1308	-0.48897	-1.6858	-0.66901	1.5611	0.25233	1.2369	3.076	-2.5542	-0.00071237	1.5168	0.053089	-0.040804	-0.66025	0.90693	2.1019	-1.5493	-2.0097	0.22131	-0.30317
-0.45396	0.056507	-3.8047	0.010446	0.025428	-0.67476	4.1141	-2.4432	-1.4148	-3.9125	-2.0763	0.86414	-2.5147	-3.8691	-2.7766	-0.77131	-4.0896	-2.3153	0.19747	-2.0025	-2.7906	-0.49271	0.41045	-2.2882	-0.97093	-0.61636	-3.7148	0.60953	0.42654	-0.54667	-1.1711	1.7153	-1.5672	-2.3661	-2.1416	-1.0248	-0.36978	-2.7401	-5.4866	-4.67	-4.4026	-3.8912	-0.41517	-1.5679	-0.64316	-3.325	-1.0606	-1.7295	1.1752	-0.33817
-11.062	-10.486	-10.941	-12.963	-10.706	-13.681	-10.267	-12.01	-13.57	-8.2468	-11.244	-9.5657	-11.732	-7.9761	-12.813	-10.119	-12.949	-11.312	-11.344	-12.276	-12.576	-8.6312	-10.995	-10.437	-12.165	-11.229	-10.283	-14.743	-10.788	-11.527	-11.424	-12.523	-11.941	-13.196	-13.296	-11.825	-9.6338	-10.281	-13.198	-11.354	-10.627	-12.744	-13.815	-14.822	-11.222	-12.646	-11.491	-10.333	-12.677	-12.976
6.2955	4.7454	7.5204	0.52796	7.4933	4.4604	2.1507	6.1785	5.1201	5.5302	6.885	6.2936	3.3354	5.3286	9.1616	4.8038	5.1392	2.7127	6.5443	5.0132	7.0667	6.0852	3.8868	8.4336	2.9488	2.041	3.1261	7.2737	4.99	2.9098	2.7047	6.7227	6.6461	2.5367	6.0073	2.9323	6.4029	3.9547	4.3717	5.9111	4.7962	5.1439	5.3129	5.7218	3.1796	2.5903	2.4539	6.7249	3.9922	7.8595
-14.275	-12.203	-15.207	-13.407	-11.871	-11.414	-15.913	-11.225	-11.854	-14.031	-14.37	-15.265	-14.079	-14.596	-13.354	-14.518	-17.892	-16.398	-15.775	-15.404	-14.027	-16.574	-13.694	-15.97	-16.725	-15.235	-15.709	-11.414	-14.64	-13.191	-18.889	-13.995	-14.417	-17.412	-18.038	-13.21	-13.225	-14.875	-13.294	-15.587	-15.256	-13.378	-15.035	-13.669	-13.249	-12.469	-13.292	-12.681	-12.83	-14.909
-9.9495	-11.765	-11.27	-13.643	-13.979	-12.496	-13.517	-12.182	-12.119	-11.481	-9.7399	-12.63	-12.296	-11.948	-13.206	-14.269	-10.806	-11.606	-13.55	-13.023	-9.6028	-9.5963	-12.083	-10.53	-11.021	-10.593	-12.118	-11.431	-11.786	-10.826	-15.22	-10.302	-12.845	-12.781	-13.327	-11.649	-13.707	-13.485	-10.489	-11.823	-11.343	-11.664	-13.426	-10.173	-9.4223	-12.796	-11.627	-8.5904	-10.159	-12.358
-19.763	-17.522	-21.659	-18.48	-22.873	-21.232	-23.034	-22.152	-21.852	-17.308	-23.202	-15.573	-16.641	-24.23	-22.342	-23.114	-23.599	-20.722	-18.722	-25.525	-24.691	-22.404	-19.409	-22.894	-18.938	-20.525	-18.365	-19.768	-20.321	-21.972	-22.081	-22.024	-20.732	-20.316	-20.893	-24.206	-20.021	-20.982	-23.656	-23.044	-19.167	-22.824	-22.01	-22.428	-20.102	-21.398	-18.145	-21.14	-23.919	-18.829
-1.9309	-0.55016	-2.5049	0.96959	-2.9904	-2.6769	-4.8755	-3.8854	-1.9299	-1.0931	-2.0423	-0.82057	-2.6195	-2.326	-1.8994	-2.7205	-0.64954	-3.1858	0.19318	1.1239	-0.7091	-2.5372	0.46436	-4.7155	-1.013	-1.0522	-1.01	-0.73676	-0.32467	-1.371	-1.8374	-4.2036	-5.023	2.4086	-0.13597	-0.010923	-3.7929	-0.90509	-0.50207	-6.2031	-2.9308	-2.2625	-0.64237	-0.56491	1.2748	-2.1251	-1.5395	-1.7268	-3.7703	-0.97686
-10.021	-11.282	-9.5403	-11.229	-10.54	-10.867	-11.161	-13.225	-9.7256	-12.722	-10.362	-8.0045	-13.83	-10.81	-13.216	-14.583	-11.595	-13.035	-12.012	-12.6	-14.729	-14.506	-11.846	-11.29	-15.122	-12.664	-13.292	-11.144	-13.652	-14.543	-10.433	-10.832	-11.796	-10.174	-14.816	-10.68	-9.0949	-12.334	-12.832	-10.651	-11.368	-8.8863	-13.014	-13.213	-11.095	-12.822	-14.82	-13.216	-11.871	-9.8348
9.0012	9.9264	7.2975	7.7356	8.7462	7.4952	7.4786	4.6235	6.6085	8.1102	7.0476	9.8951	11.004	8.9594	6.039	8.7286	8.7876	10.336	4.2539	8.9916	7.5037	6.4414	9.9099	10.387	9.864	5.5019	8.4913	6.2253	4.9592	5.0489	8.5179	7.1493	6.7127	5.2007	7.5405	8.7644	8.0735	10.559	8.3184	9.4593	8.0096	10.773	10.054	6.4798	9.2537	10.172	8.3017	9.3004	4.8166	7.2346
-19.751	-18.747	-21.076	-19.157	-17.119	-18.686	-21.306	-22.436	-21.873	-24.577	-22.367	-18.107	-22.798	-22.015	-22.873	-21.092	-19.922	-21.073	-21.319	-22.048	-21.6	-22.187	-19.712	-20.521	-21.593	-21.224	-20.011	-22.041	-20.654	-19.446	-18.962	-20.888	-18.553	-21.572	-19.023	-23.659	-22.264	-19.468	-17.79	-20.539	-21.008	-17.563	-20.662	-22.916	-19.882	-22.454	-21.767	-20.375	-15.781	-21.323
-12.138	-15.085	-13.247	-14.964	-12.045	-17.58	-10.087	-9.7773	-14.02	-11.254	-13.698	-14.166	-13.37	-12.661	-11.162	-12.282	-17.885	-14.175	-10.362	-6.9236	-14.127	-12.111	-12.818	-12.035	-12.222	-11.614	-13.365	-14.106	-12.619	-11.101	-11.462	-14.55	-12.577	-13.603	-14.93	-11.18	-14.884	-14.442	-10.802	-15.55	-10.722	-12.267	-15.261	-14.714	-13.793	-10.44	-13.81	-13.036	-13.45	-14.928
-4.4951	-4.8903	-3.6613	0.30019	-5.8226	-2.3372	-3.0314	-3.4878	-5.444	-3.3865	-1.382	-3.9659	-4.6874	-3.7191	-5.8573	-1.2489	-5.7678	-4.1415	-2.6974	-3.4109	-0.85379	-4.2837	-3.0659	-1.9554	-1.6993	-1.901	-2.0377	-4.6488	-3.3813	-3.5984	-1.7543	-5.2065	-4.0504	-3.6323	-2.9166	-2.3061	-2.7976	-5.096	-5.2268	-2.6317	-2.7188	-7.3427	-4.2107	-2.8486	-3.9032	-4.8377	-4.9224	-6.2888	-4.0685	-1.5305
-20.175	-19.411	-24.837	-18.154	-22.875	-19.898	-20.088	-21.479	-18.662	-18.885	-18.553	-20.371	-22.337	-20.741	-23.386	-20.057	-21.633	-19.888	-20.499	-20.717	-21.371	-17.88	-21.44	-21.215	-20.268	-18.996	-19.191	-22.972	-23.545	-23.254	-20.526	-19.13	-20.071	-22.692	-17.048	-18.16	-19.01	-19.716	-22.703	-20.968	-21.454	-21.184	-20.18	-23.733	-20.236	-21.776	-21.671	-20.434	-20.413	-21.76
-1.21	-3.0139	-1.7531	-1.8879	-2.8519	-6.2349	-4.5415	-3.3409	-2.0448	-3.051	-4.4456	-3.2837	-0.34293	-4.4518	-5.7432	-4.896	-4.1993	-2.0322	-2.5453	-1.4207	-1.6152	-2.8594	-6.9629	-2.5676	-1.1061	-6.7138	-1.8893	-2.845	-0.74731	-2.6287	-3.8255	-6.3957	1.9223	-0.38838	-5.3006	-4.0286	-2.6851	-2.7538	-4.0729	-2.8733	-1.3317	-5.2732	-0.91078	-5.6995	-5.4962	-4.5996	-5.6691	-0.70121	-5.544	-4.6134
12.077	7.7564	6.2584	5.3383	7.7006	7.9767	7.5312	9.6256	8.7056	12.082	10.236	6.1972	9.2613	5.8229	10.193	8.8132	8.4298	11.016	6.6182	8.351	8.9976	8.76	8.5512	7.6143	7.174	10.481	7.0854	7.696	7.055	6.072	9.3972	9.9527	10.112	6.2619	9.4472	10.229	6.6138	8.6889	10.088	8.4505	7.6967	6.4434	9.5045	6.1955	7.9796	8.5293	7.8479	8.2479	7.6078	7.355
-20.495	-21.841	-21.475	-22.506	-24.012	-24.123	-21.148	-23.065	-22.429	-21.636	-22.028	-23.962	-21.137	-23.382	-25.058	-23.615	-21.876	-19.057	-22.136	-23.07	-22.878	-22.032	-21.744	-23.198	-22.337	-21.864	-18.832	-23.527	-22.293	-21.479	-22.215	-20.092	-22.339	-23.567	-21.628	-18.889	-20.535	-20.969	-21.19	-22.729	-19.973	-21.753	-20.271	-22.77	-21.664	-21.668	-21.365	-21.197	-24.352	-21.852
-5.3016	-6.6502	-5.4957	-2.5869	-5.6291	-4.387	-4.418	-4.1219	-4.3469	-4.7677	-3.2215	-2.9346	-2.8083	-0.44479	-2.5008	-0.79665	-1.3524	-4.971	-5.4066	-3.3135	-5.7531	-2.566	0.16695	-3.8072	-3.8483	0.85506	-3.1804	-6.785	-2.9532	-2.7307	-4.0002	-2.0057	-1.1009	1.9364	-2.4512	-3.5615	-2.8195	-2.1899	-1.3881	-2.9685	-7.5718	-3.8891	-4.1752	-3.7884	-1.4212	-4.7404	-6.8285	-4.9524	-2.8355	-0.77209
-13.982	-15.808	-12.225	-11.359	-11.9	-15.785	-16.748	-13.329	-16.725	-15.712	-17.408	-13.982	-12.985	-16.709	-15.752	-13.582	-14.446	-14.831	-13.756	-16.428	-9.619	-13.066	-14.309	-14.116	-15.979	-11.466	-13.641	-11.624	-13.736	-11.135	-15.158	-16.361	-13.185	-12.467	-11.252	-12.177	-11.206	-16.16	-16.846	-13.703	-16.845	-12.538	-15.63	-15.816	-13.563	-12.418	-13.21	-9.5943	-14.967	-13.968
10.953	9.3712	8.0039	6.7725	12.82	6.6036	7.4548	9.8061	11.586	8.77	8.6206	9.1731	8.4522	6.0434	8.0203	8.1322	10.986	6.7743	7.9906	10.493	10.417	7.1136	11.034	6.1414	7.0102	7.5604	7.6024	11.052	8.7785	9.155	9.789	9.6725	8.3446	7.1413	6.2578	9.8404	7.5926	9.0633	9.2068	8.342	9.1809	7.6729	8.5907	8.044	8.0784	7.3192	11.511	9.3207	12.223	8.6733
-4.2165	-0.85549	-5.8275	-0.4347	-3.4215	-4.7779	-1.2737	-1.2387	1.606	-2.2972	-0.97344	-2.3758	-1.2818	1.4949	-3.2877	-2.8724	-4.828	-1.5774	0.38058	1.841	-2.9675	-2.5042	-3.9689	-2.9445	-1.7509	-0.72228	-3.8749	0.7054	-1.3675	-2.828	-4.4119	-3.2061	-3.0877	-2.0813	-2.6129	-5.3788	-1.9582	-3.0881	-1.2782	1.58	-2.5014	-1.2637	-2.0629	-4.1259	-1.7538	-2.8059	-0.22529	-0.61271	-1.2112	2.1945
-4.4389	-0.12856	2.6273	-2.0428	1.6948	3.4363	3.0052	0.59745	2.1625	1.3039	3.4443	0.1736	0.63612	-0.80752	-0.56344	-0.87263	0.27769	2.8047	4.0918	1.0773	0.71363	0.09543	2.9121	2.7675	-0.29624	1.949	1.9502	3.6208	1.528	2.4886	0.97198	-1.2092	0.94364	0.11073	-0.49228	-1.3671	3.9538	0.59682	-1.9805	3.7989	-0.66172	-0.98955	1.2966	2.2397	-0.23745	0.93298	-1.9789	3.8605	2.078	2.2019
3.7561	3.5248	4.4428	4.4745	4.1458	3.5	1.7725	4.3822	3.5467	5.2643	2.9445	2.5653	1.7753	0.8307	1.5707	4.4526	4.6155	2.8324	1.5627	2.0134	2.4142	1.8403	3.1847	4.9077	1.6908	-0.59686	0.59364	1.9897	2.7063	4.376	3.5032	1.2281	6.3822	2.9486	1.6561	2.8444	3.6395	4.4831	5.7156	2.4999	0.93395	3.2743	0.94288	3.3869	3.2324	2.8792	1.5365	2.7368	2.4362	5.4787
8.8674	7.1399	7.4842	7.9811	5.1539	9.0559	7.4885	1.0997	8.6705	4.312	5.3398	7.4233	6.0221	7.0042	7.7099	4.6767	8.2241	3.0442	2.9243	2.7648	6.7998	5.9965	6.7503	4.0837	4.8761	4.8963	7.8434	9.0631	9.7273	8.2891	9.0787	8.9263	7.6198	3.8182	6.646	8.5988	6.8663	8.4046	6.9225	5.8665	9.7857	8.2901	7.1404	8.5433	4.6377	8.121	5.9736	6.8608	9.075	8.0016
-12.589	-9.0728	-10.445	-12.225	-9.5976	-11.479	-12.858	-12.775	-8.6447	-10.511	-9.4229	-11.427	-9.2615	-10.741	-10.634	-11.485	-12.004	-11.608	-7.7386	-8.3062	-8.0061	-10.005	-9.7338	-8.6117	-11.144	-9.0625	-10.604	-9.6395	-11.31	-9.9716	-9.9189	-10.415	-10.636	-11.515	-12.451	-12.938	-10.304	-8.7378	-10.133	-12.727	-6.4053	-10.292	-13.612	-11.366	-8.1971	-13.014	-12.253	-10.991	-12.678	-10.959
-7.9513	-1.5848	-5.604	-4.7818	-5.4216	-5.9601	-9.0656	-7.4119	-6.4935	-6.7612	-5.3245	-4.3309	-7.6841	-6.8573	-8.2072	-4.3042	-4.3029	-7.8761	-5.3495	-10.217	-7.6956	-4.9156	-6.5754	-5.8614	-6.1465	-3.786	-6.5946	-8.0388	-6.3894	-7.0793	-6.8384	-6.8575	-7.5759	-6.0953	-3.4019	-5.7977	-6.8644	-5.4221	-6.4679	-6.311	-5.974	-5.6737	-4.8907	-6.227	-3.721	-8.3717	-6.4354	-6.3402	-4.582	-7.095
0.2662	-4.5361	-1.5698	-2.5875	-3.5574	-4.4132	-3.7276	-1.5637	-4.0792	-5.2881	-3.7418	-3.7621	-6.2893	-4.5463	-8.4611	-5.6025	-2.7115	-4.3777	-4.7035	-4.0729	-4.2123	-2.1019	-5.0455	-1.8794	-6.1004	-2.8021	-3.1714	-3.9695	-0.4696	-5.5321	-3.1575	-4.5329	-0.87649	-3.0578	-4.157	-3.5863	-0.76698	-4.9197	-4.1402	-1.2725	-4.9866	-6.8431	-3.3076	-5.5105	-2.2973	-3.4068	-0.82513	-2.2499	-3.2115	-6.0537
9.3147	8.372	9.6154	9.8373	8.7666	12.175	8.4374	9.832	11.312	8.3628	9.1886	12.005	8.5375	8.7443	9.1217	10.882	12.047	9.5091	10.956	10.213	8.4389	11.557	11.348	9.2233	9.9712	9.524	7.5795	8.4435	10.332	12.662	10.486	10.991	8.9391	10.886	13.141	9.5565	5.3802	12.083	9.2363	12.123	7.8403	7.352	11.077	10.281	10.866	7.8658	11.175	6.746	10.659	8.8731
-14.323	-13.422	-13.719	-13.125	-11.67	-12.568	-13.297	-13.722	-13.989	-12.374	-15.258	-13.82	-10.675	-14.716	-14.082	-11.712	-11.959	-13.799	-15.649	-13.091	-12.47	-11.337	-13.961	-10.415	-15.984	-13.871	-14.047	-11.634	-15.589	-11.852	-12.232	-13.206	-15.305	-13.907	-11.479	-12.473	-15.347	-10.457	-12.696	-12.165	-15.428	-13.583	-12.479	-10.787	-17.852	-13.756	-16.047	-10.455	-12.142	-16.182
-2.8535	-4.283	-2.093	-4.0228	-4.1481	-1.1212	-3.2958	-2.3675	-4.7657	-3.9055	-6.2068	-1.1835	-4.7429	-4.2785	-4.5422	-5.0997	-3.4983	-4.6735	-5.6098	-6.8174	-3.4816	-3.1417	-3.9581	-4.0689	-4.1738	-5.8576	-4.568	-0.53423	-1.0839	-7.209	-4.2571	-3.3987	-5.4342	-7.7426	-2.5542	-2.2023	-4.3906	-5.0447	0.00013081	-5.0162	-3.2739	-6.0673	-4.7604	-3.0597	-5.3319	-4.604	-1.5497	-4.2011	-1.3722	-5.985
-24.576	-20.134	-18.798	-22.053	-19.834	-24.043	-23.09	-24.783	-21.666	-20.948	-21.393	-22.498	-23.283	-22.735	-22.923	-23.529	-22.173	-20.283	-22.821	-20.206	-23.427	-19.773	-19.845	-21.825	-20.968	-22.91	-22.653	-22.74	-22.389	-22.617	-20.468	-24.058	-24.332	-23.792	-21.197	-23.455	-24.667	-22.437	-22.131	-21.479	-22.56	-24.109	-22.463	-19.908	-26.731	-22.268	-20.947	-24.604	-21.803	-22.652
8.8953	7.0418	7.2663	5.4612	5.2646	5.3838	8.7285	5.2773	9.59	5.1224	6.353	9.2633	7.15	8.1592	8.9427	10.012	7.843	11.625	10.815	8.3034	12.41	6.49	4.4385	6.6967	7.4667	9.0764	7.2364	8.087	7.0701	6.1358	5.8906	8.8571	5.4903	8.7788	6.4975	10.121	12.478	6.9319	7.7564	6.6843	7.7805	6.4539	11.798	7.2177	10.835	10.196	6.7996	5.522	8.4017	9.24
-13.958	-14.675	-12.354	-18.125	-12.83	-16.428	-11.864	-13.825	-12.412	-11.935	-12.853	-13.988	-11.539	-13.675	-13.782	-13.582	-12.168	-16.354	-13.892	-14.7	-14.565	-12.596	-14.568	-10.188	-18.947	-11.247	-12.104	-13.066	-10.53	-14.55	-12.174	-13.892	-11.219	-12.639	-14.273	-11.774	-12.055	-13.136	-11.715	-13.758	-12.109	-11.236	-13.105	-15.135	-11.354	-10.038	-13.642	-15.845	-12.296	-15.168
-2.2491	-1.7919	-1.9102	-3.6344	-4.0821	-0.63117	-3.782	-7.8671	-2.9409	-3.1423	-3.4657	-1.388	-2.9905	-3.5964	-5.9366	-3.6415	-3.8645	-4.87	-4.1421	-2.4273	-1.0378	-4.32	-3.3236	-3.6494	-4.4375	-4.4677	-4.8438	-1.4271	-2.8701	-4.0428	-4.1384	-3.4945	-0.2464	-2.425	-5.178	-7.4646	-3.0167	-1.6151	-0.92109	-5.8809	-5.9527	-2.1259	-3.2371	-4.3115	-1.9198	-5.6722	-4.8979	-2.6323	-6.1729	-0.9591
-9.7227	-10.63	-10.304	-9.1103	-8.708	-9.9044	-10.925	-12.987	-6.4647	-14.081	-11.312	-9.0997	-11.407	-9.7279	-7.1734	-8.7105	-9.9833	-13.078	-13.154	-10.758	-10.323	-13.585	-9.338	-12.516	-6.9834	-10.718	-12.611	-10.614	-12.087	-9.1009	-11.459	-7.7494	-11.1	-9.8376	-13.609	-11.868	-10.443	-11.551	-10.264	-11.722	-10.016	-10.884	-9.1583	-10.943	-10.593	-13.089	-12.675	-10.532	-11.358	-11.512
-19.481	-24.233	-21.683	-21.647	-24.134	-22.004	-21.962	-23.465	-24.537	-21.908	-22.867	-19.528	-23.102	-21.465	-23.4	-22.485	-23.031	-21.35	-21.152	-21.886	-22.987	-21.714	-22.136	-23.019	-25.489	-24.447	-20.549	-22.345	-22.289	-20.636	-19.175	-22.784	-23.881	-23.412	-22.089	-24.534	-23.219	-19.075	-25.349	-20.488	-21.011	-24.443	-22.396	-20.899	-22.29	-23.072	-24.467	-21.757	-18.111	-21.819
3.2344	7.0885	5.766	5.7186	6.5865	3.2256	8.0691	6.1293	7.5263	5.9371	5.9592	7.6956	9.4081	5.5478	8.8346	7.5441	5.0823	4.2842	9.5452	6.0678	9.5558	8.6544	5.3756	6.5482	4.4394	5.4111	4.0982	7.2408	5.7252	9.8743	9.0331	8.015	7.6163	8.3208	10.396	5.5613	5.7953	7.1337	7.6559	7.1161	4.6996	8.9532	9.228	4.6325	3.3538	8.5032	7.795	6.3469	9.5437	6.417
-11.471	-14.895	-12.947	-13.337	-15.484	-15.189	-14.762	-14.064	-12.139	-14.096	-16.065	-12.7	-13.491	-10.743	-14.077	-11.847	-12.941	-11.87	-15.479	-13.117	-12.681	-9.8558	-13.046	-12.917	-12.741	-17.441	-12.315	-12.667	-10.748	-11.533	-11.317	-10.016	-13.153	-15.914	-15.839	-14.308	-13.023	-9.436	-10.965	-16.806	-13.402	-13.937	-12.006	-13.754	-11.064	-12.453	-15.678	-12.263	-14.619	-14.229
1.6708	0.0069815	-2.321	-1.7199	0.83194	-1.3473	-2.2111	1.3453	0.91874	1.6016	0.62612	0.18095	-1.0265	-1.4149	-2.2786	3.6761	-2.7799	0.85157	-0.14507	-2.6108	-3.0161	1.483	-0.2403	-0.29851	0.76109	2.5836	-1.4746	0.92411	-0.13391	-1.9091	-1.254	0.94662	0.32707	-2.1606	-2.5312	-0.55851	3.6234	-2.7438	0.1603	-0.87072	0.4873	-0.90918	2.3023	-1.0169	-1.1892	-0.020476	-0.74887	-1.1748	2.0108	2.2756
2.8972	1.3444	2.2529	-1.1209	1.1573	0.52418	2.4576	-0.50396	0.92665	1.8077	2.6015	-0.42814	5.6271	-0.95659	1.1608	-0.69505	0.77928	1.0297	2.0139	3.3609	1.5935	3.0745	-0.98561	0.519	3.2127	0.014497	0.4997	0.46423	1.5152	0.95311	2.2657	-0.10015	-1.3971	3.6522	2.7225	1.5863	-0.46811	2.5109	-0.42201	-2.1502	0.78327	1.0214	3.1502	1.321	1.8261	0.12402	2.523	-2.9685	1.2884	0.28546
-5.1554	-7.4781	-10.194	-9.3524	-9.451	-9.1245	-10.57	-8.2472	-11.944	-9.3546	-7.8466	-6.7433	-8.6063	-9.8789	-9.5484	-6.5029	-8.4348	-7.2306	-12.561	-10.396	-8.3501	-9.4202	-7.3219	-11.305	-8.5394	-8.1052	-6.8295	-6.9137	-9.0572	-11.378	-9.3682	-7.4818	-11.23	-8.2237	-10.15	-10.685	-10.549	-8.8549	-5.1607	-8.4984	-12.177	-11.717	-7.9097	-7.3013	-6.5044	-8.0047	-8.8623	-9.474	-10.363	-11.579
-8.7049	-8.7102	-10.646	-8.3283	-9.6367	-7.9256	-6.957	-8.0715	-5.3198	-10.106	-6.9941	-10.178	-7.6769	-8.5063	-7.7141	-8.5356	-9.5537	-10.105	-9.9998	-7.6396	-8.1629	-8.7434	-4.6027	-10.111	-10.008	-10.88	-11.006	-7.3467	-9.495	-10.889	-10.263	-8.0182	-11.102	-5.9693	-6.4563	-6.1571	-9.3875	-7.4532	-8.256	-6.2495	-10.808	-7.3423	-8.3728	-10.871	-8.3698	-8.3262	-5.3416	-8.7471	-9.7965	-10.081
-0.30883	1.0719	1.1239	1.5537	2.0661	2.2732	0.4575	-0.54879	1.5128	5.2761	1.3098	0.36069	3.2609	5.0094	0.64025	3.4712	3.1553	3.1067	1.605	0.86479	2.9295	0.76373	0.74499	1.5372	0.13573	0.13719	3.4032	3.801	2.0229	2.8278	-0.61497	4.2967	1.2722	0.87496	2.4341	0.56566	0.6531	3.1303	1.6751	2.6042	1.111	3.0938	2.269	0.56951	0.95715	0.44999	-0.67434	0.61204	1.7548	-1.2001
-15.943	-12.391	-10.887	-13.351	-16.066	-14.964	-14.755	-13.978	-15.429	-14.701	-11.567	-12.176	-15.081	-13.532	-11.404	-11.526	-15.309	-13.863	-13.114	-14.843	-14.33	-13.617	-14.844	-13.824	-13.785	-14.693	-13.654	-15.514	-14.426	-15.125	-12.913	-12.518	-13.616	-13.818	-12.409	-12.637	-13.772	-16.813	-13.914	-13.584	-12.209	-11.835	-13.345	-14.768	-13.877	-13.573	-14.95	-14.893	-15.457	-11.918
-14.102	-10.243	-13.043	-8.2945	-11.653	-10.244	-11.24	-8.2916	-8.944	-10.433	-10.478	-12.406	-12.195	-9.3767	-12.025	-11.924	-7.3945	-7.4167	-8.382	-13.09	-11.173	-10.065	-10.142	-12.324	-10.703	-7.5247	-8.4699	-10.133	-9.9078	-9.7139	-9.4412	-11.058	-9.7601	-11.093	-12.744	-10.973	-15.147	-13.698	-9.3368	-10.259	-9.3668	-9.084	-10.647	-7.5466	-11.545	-10.938	-7.9584	-11.279	-9.4027	-8.0397
-1.9801	-5.0021	-4.4517	-7.1069	-4.2809	-5.3253	-4.5249	-6.1803	-2.3956	0.48809	-0.52348	-8.5934	-4.7501	-2.4202	-4.3679	-2.5184	-3.9363	-4.8357	-1.8526	-1.9699	-1.3608	-1.5762	-4.5218	-2.6302	-2.3944	-0.55892	-5.3338	-1.5449	-3.175	-5.8831	-1.7864	-2.8568	-2.8767	-2.0708	-3.6798	-1.6203	-6.556	-4.5968	-3.4396	-4.1655	-4.2547	-6.0711	-3.2743	-2.5432	0.075532	-2.4875	-1.9064	-2.1186	-1.5667	-3.5894
-13.026	-15.922	-15.07	-10.984	-11.776	-15.343	-14.73	-17.128	-14.242	-12.224	-13.771	-15.179	-13.006	-11.917	-13.341	-10.443	-13.994	-14.182	-11.129	-11.1	-11.586	-13.158	-10.335	-11.517	-13.093	-12.429	-14.057	-10.509	-12.222	-12.881	-12.446	-11.732	-11.441	-12.665	-11.289	-12.368	-10.508	-15.182	-14.697	-16.039	-14.896	-14.315	-12.222	-13.745	-10.959	-17.017	-13.682	-11.248	-12.484	-13.178
0.3026	0.026756	-3.6211	1.216	0.41005	0.34509	1.3208	0.30681	0.41535	-1.1668	0.95278	3.0707	2.1668	5.0893	0.96078	3.2622	1.2119	1.8114	0.51126	2.4494	3.4279	2.3499	-1.6144	-0.080899	2.8345	0.22547	1.0287	2.7377	-0.76221	2.4505	1.0589	0.1326	2.559	-1.1282	0.42382	-0.053851	1.3203	0.31631	0.85987	4.2054	4.3575	3.3782	0.66278	5.3342	1.6232	0.66287	-0.92582	3.1677	-0.081188	0.84286
-2.7055	-5.0042	-5.4357	-9.7002	-5.7435	-6.5106	-4.2926	-7.9898	-7.0273	-7.0232	-6.6375	-2.6539	-5.8336	-4.1302	-5.9505	-7.8844	-4.2735	-6.9693	-3.5606	-5.1301	-10.44	-7.1356	-4.4667	-6.2757	-5.7944	-6.8242	-6.0043	-6.7578	-5.9163	-4.5534	-5.3578	-2.6738	-6.0225	-5.9148	-6.5721	-3.0875	-6.9578	-8.5216	-4.6837	-4.1207	-7.2283	-2.4579	-5.0403	-6.6255	-5.1063	-5.2902	-6.3459	-6.3524	-5.0531	-7.6326
-3.2942	0.7552	-3.0094	-4.0025	-3.6919	-4.5137	-3.7863	-6.1348	-3.8408	-3.7983	-5.1967	-3.7359	-2.3684	-4.9003	-3.6161	-3.8581	-2.2049	-7.0801	-6.6477	-2.9334	-5.6403	-2.8924	-4.2029	-2.0647	-2.0822	-5.8484	-3.813	-1.0231	-3.4036	-2.848	-4.1177	-3.398	-5.8483	-3.9374	-6.6606	1.0061	-3.2981	-2.319	-3.1951	-2.3078	-5.9355	-7.9548	-4.4801	-2.1693	-4.3405	-4.346	-4.1561	-1.1983	-2.3678	-3.5359
3.7458	2.4464	4.4714	4.7076	5.8201	4.6524	4.1999	0.96882	0.26859	-0.17459	4.0514	-0.95403	3.0358	2.001	-1.1469	-0.68206	2.7984	1.861	1.9758	1.2383	3.6652	2.8579	-1.6439	2.9926	3.7948	1.2025	-1.7687	0.50743	-1.8999	3.2198	2.2704	-1.1799	0.70459	2.5174	2.6333	2.8121	0.29953	1.4258	3.2505	1.6049	1.9089	1.004	2.6095	0.54032	1.2737	-1.8348	2.6783	0.99979	2.354	1.1726
-4.6945	-6.2764	-6.3172	-5.8554	-7.8387	-5.7598	-3.8825	-6.412	-6.4572	-9.4986	-1.5304	-2.6561	-4.5721	-3.062	-7.5117	-4.2845	-4.9766	-2.1684	-7.0426	-6.2276	-5.1856	-7.2424	-4.4413	-4.7754	-8.0922	-5.6559	-2.6508	-5.2653	-3.1066	-5.8282	-5.5425	-4.0717	-8.7929	-6.4693	-6.917	-6.9188	-5.9711	-6.2077	-5.2666	-1.3869	-6.4788	-7.1744	-4.6918	-5.7373	-7.2343	-8.0597	-6.0638	-3.702	-1.5179	-5.4469
-11.231	-13.317	-11.343	-17.557	-11.07	-10.897	-9.7713	-12.796	-13.438	-10.781	-15.136	-14.039	-13.02	-14.333	-11.211	-7.2958	-14.098	-13.767	-12.746	-11.917	-12.181	-14.441	-9.9993	-16.318	-10.38	-15.926	-12.873	-12.337	-12.942	-12.124	-12.756	-15.474	-11.535	-12.93	-10.827	-10.69	-12.749	-13.47	-13.276	-12.268	-13.115	-10.31	-15.702	-12.916	-14.287	-12.716	-13.376	-10.501	-11.748	-14.065
-8.8715	-6.5356	-5.2072	-9.7858	-7.2519	-7.008	-4.8902	-8.0072	-9.527	-7.5263	-7.0485	-8.8753	-9.4026	-9.4458	-7.6619	-5.736	-10.507	-8.0382	-8.4388	-6.9557	-6.2581	-9.826	-11.548	-9.3342	-7.9546	-6.7973	-9.7053	-5.9508	-5.3979	-9.0181	-10.341	-7.6026	-8.4065	-6.6014	-2.1214	-11.867	-7.676	-7.5924	-6.0533	-10.139	-5.7231	-8.0757	-8.8259	-8.8451	-8.4372	-6.4462	-5.0284	-6.8833	-7.3152	-3.5583
-14.878	-16.077	-13.009	-12.19	-15.655	-14.974	-14.907	-10.966	-15.529	-16.723	-14.027	-15.752	-13.743	-13.885	-16.698	-14.553	-10.861	-17.452	-12.836	-15.176	-18.884	-13.962	-17.231	-13.201	-14.52	-19.164	-15.29	-14.319	-15.26	-12.295	-17.148	-14.984	-16.582	-14.514	-13.093	-14.579	-13.005	-18.166	-15.705	-16.583	-12.939	-12.379	-12.784	-14.859	-15.036	-10.543	-15.395	-11.685	-15.807	-13.276
0.66626	-0.62943	-0.49735	0.68823	-1.2336	1.9551	-1.2374	-1.3842	-0.486	-0.078412	-3.994	0.10908	-1.9115	2.3496	2.1041	-1.5684	-0.64041	4.4588	0.98969	-0.054925	0.10144	1.3108	-1.5562	1.7239	-3.8597	3.6355	1.8839	-0.20389	2.7519	-2.6259	-2.7487	-0.83928	-0.78662	0.81348	-0.95748	0.74603	-2.238	0.151	-0.27118	3.1298	2.6992	2.1135	0.62044	1.7153	-0.081551	-0.4686	-1.7094	0.83138	0.013111	1.1433
-23.683	-23.211	-19.646	-22.177	-22.714	-21.126	-22.682	-21.479	-22.505	-22.909	-18.888	-25.596	-25.374	-20.86	-21.474	-24.614	-21.078	-22.707	-25.756	-22.587	-18.984	-22.679	-23.565	-20.767	-20.271	-21.614	-24.792	-21.002	-22.344	-21.132	-23.348	-20.973	-22.381	-20.41	-21.188	-20.594	-22.458	-21.479	-22.576	-21.173	-21.272	-24.087	-21.546	-20.994	-21.683	-21.837	-21.948	-19.863	-22.466	-22.923
3.405	0.85945	0.96754	1.8362	-0.14436	3.712	0.60927	1.0779	-1.3487	-1.2859	-0.6763	-1.7374	-5.2498	-2.5933	2.0785	6.1604	2.3594	4.0046	0.74832	-2.1646	1.78	0.90277	-0.28145	1.5875	2.0363	3.1595	1.503	-0.96554	4.2225	0.37584	-1.3114	1.5733	2.6468	-0.32807	1.1854	-1.0336	0.82236	3.0232	0.33947	0.41718	0.7487	-0.070406	4.0939	2.5742	0.64968	0.22081	2.1229	0.29363	-3.7117	2.3096
12.867	7.8631	8.5995	8.7404	7.8098	10.376	11.234	8.5465	8.58	12.851	8.8225	6.9513	9.2577	9.8717	10.111	11.395	9.3902	9.231	9.5033	10.97	7.7989	11.892	9.6022	6.423	8.6336	12.654	11.299	10.398	8.8872	11.637	8.6127	9.5806	9.9819	9.3892	10.31	11.175	11.07	7.0497	9.0532	8.2641	11.46	9.7175	11.646	8.8129	11.344	10.864	9.7551	8.2941	12.362	11.457
-9.4353	-8.0002	-9.6024	-12.18	-10.439	-12.257	-10.728	-10.892	-11.532	-11.989	-9.5612	-10.754	-9.3567	-10.306	-9.7881	-11.611	-12.826	-10.08	-15.784	-9.0047	-9.6127	-12.884	-11.97	-10.849	-8.4441	-14.589	-11.743	-9.2806	-12.404	-11.09	-12.117	-12.114	-12.469	-8.0741	-11.229	-7.8679	-12.541	-10.108	-10.419	-11.462	-9.2565	-10.088	-13.279	-9.4805	-13.374	-10.496	-11.64	-9.8976	-7.805	-12.667
-12.96	-10.988	-13.747	-12.937	-15.824	-12.042	-12.749	-7.281	-14.737	-12.139	-10.73	-13.637	-9.9392	-11.416	-12.978	-12.292	-10.097	-13.323	-13.13	-11.704	-14.024	-10.059	-14.275	-15.087	-13.225	-12.599	-9.6801	-12.644	-12.478	-13.655	-12.78	-14.481	-9.7435	-10.434	-9.6451	-10.563	-11.381	-12.507	-9.3296	-11.938	-11.381	-12.295	-9.5411	-13.03	-9.7601	-9.1083	-11.928	-11.967	-11.433	-14.925
6.5407	9.4489	9.4058	9.016	11.502	8.259	10.502	6.8579	13.845	7.6657	12.924	7.9547	8.7142	6.5915	9.7601	8.3102	9.8942	9.5817	4.7924	9.8617	8.7378	8.6401	6.703	7.7462	8.9403	7.4419	9.6152	11.476	5.1023	5.8932	6.4591	6.4023	10.018	7.2414	5.482	8.2101	6.9205	7.5156	7.7894	4.3244	10.307	6.1393	7.7875	9.7493	8.8224	5.2947	8.7239	9.9899	9.5623	9.2479
9.5107	7.837	9.7435	6.2074	9.1835	9.7702	11.83	12.408	9.2214	7.5495	9.0726	10.451	12.006	8.0506	9.7328	8.5134	8.9995	9.9663	12.509	9.1959	8.7473	11.192	11.175	12.118	10.954	8.134	10.16	7.5561	11.446	10.922	11.011	11.279	11.917	10.877	10.05	11.353	10.057	10.325	9.9968	5.6579	7.5928	13.377	12.151	8.3738	8.2247	12.713	8.0971	12.032	8.9477	7.9813
-9.6936	-9.4399	-8.0806	-12.63	-10.117	-11.743	-10.153	-12.343	-10.462	-8.2943	-8.3729	-10.329	-9.3787	-11.021	-12.225	-12.386	-10.777	-6.0259	-7.4263	-9.743	-9.0281	-10.48	-11.567	-14.916	-10.017	-10.229	-12.716	-11.83	-11.933	-12.717	-11.21	-8.2899	-9.78	-8.6853	-9.2482	-11.03	-7.4134	-12.474	-11.089	-12.763	-13.064	-10.553	-9.8292	-13.744	-12.636	-13.117	-11.123	-11.834	-11.773	-11.282
-9.9768	-12.413	-10.998	-11.528	-10.362	-10.921	-9.3442	-11.91	-11.432	-11.07	-7.7731	-10.738	-9.6308	-13.7	-13.391	-10.606	-9.3892	-12.065	-11.648	-13.678	-9.7673	-10.983	-10.535	-14.282	-9.7124	-7.7215	-9.8815	-10.773	-7.4209	-9.3436	-9.0709	-9.3656	-10.886	-11.887	-13.82	-10.338	-11.997	-7.5255	-10.629	-8.2571	-12.836	-8.0259	-8.8566	-11.538	-9.8043	-6.7154	-9.5447	-11.482	-7.2737	-9.439
-9.1616	-11.544	-8.6741	-13.315	-13.086	-12.481	-10.232	-9.3332	-9.301	-12.976	-14.637	-12.378	-9.4548	-12.556	-5.8082	-11.353	-11.518	-8.6284	-7.5199	-12.628	-9.2014	-11.272	-11.503	-14.54	-9.1089	-9.8436	-12.797	-9.4402	-12.691	-10.334	-8.8227	-10.417	-8.3083	-10.322	-10.346	-11.373	-9.8751	-10.346	-8.8397	-11.167	-12.259	-11.021	-13.879	-15.801	-10.226	-10.807	-10.891	-12.322	-12.471	-9.7408
2.5169	4.4026	4.5785	4.8682	6.6816	6.6324	7.9652	0.48705	3.0602	2.8927	2.1254	4.9602	2.1298	8.1372	5.5539	4.9909	5.9355	6.9809	5.631	4.694	5.3145	4.4288	4.3423	6.6423	1.7826	3.5225	1.9857	2.0328	3.7267	5.0996	5.1981	2.072	4.531	5.7042	5.1791	4.6277	7.4805	1.1555	3.118	5.5136	3.9506	3.0144	2.23	5.6851	3.0206	6.3187	4.6901	4.0463	1.4362	-0.49799
-5.7656	-4.7398	-4.8225	-3.4516	-3.4931	-5.258	-4.4792	-3.4743	-1.9473	-5.5988	-4.2126	-3.5608	-4.1034	-5.8448	-6.2875	-7.2242	-4.1233	-3.9134	-3.6463	-3.3631	-2.1299	-3.5419	-2.1723	-3.429	-5.0106	-2.7274	-5.417	-4.5188	-3.484	-4.0225	-5.2293	-3.4537	-5.0206	-4.5678	-6.9557	-4.6862	-4.5432	-2.7529	-3.9275	-5.5681	-2.9112	-5.1034	-2.2823	-0.27573	-3.9759	-3.6064	-0.23242	-4.8346	-3.77	-3.5179
-8.1242	-6.0686	-4.3256	-7.0036	-5.4528	-6.0692	-6.2817	-9.1549	-4.313	-6.7279	-6.1997	-5.9132	-9.46	-4.2953	-3.1177	-1.8198	-7.1502	-5.8473	-3.9666	-3.9018	-2.757	-2.5997	-3.3591	-4.6168	-3.4611	-7.0626	-6.9879	-4.7661	-1.7372	-4.5841	-6.472	-4.7273	-4.5489	-5.7144	-5.9357	-4.7655	-5.9872	-4.2645	-4.4947	-1.6419	-4.5514	-3.0453	-5.9043	-2.0851	-7.8342	-3.153	-6.4593	-6.8222	-2.0542	-6.4754
2.6495	2.6104	4.4684	1.0498	0.70429	-1.8631	-0.55025	2.2504	3.8593	3.5833	1.4488	0.311	3.0314	-1.0741	0.4007	3.0852	0.52915	0.11864	1.2486	-0.0087099	3.8781	-0.1706	5.0676	1.1284	3.3617	1.8023	2.6495	0.91268	1.8176	2.3397	0.60004	2.9452	2.2459	3.3922	-2.2948	0.078921	-1.627	5.1771	0.076798	1.9548	-1.91	-1.6293	3.4821	-0.15629	1.9821	-0.88643	4.4482	2.971	1.5447	0.58444
-6.5078	-1.3663	-7.4046	-1.0666	-0.062051	-9.0038	-1.5272	-2.2716	-3.5915	-1.666	-1.4227	-3.0594	-0.41805	-3.8647	-4.0146	-0.90208	-4.3632	-4.3179	-5.6849	-5.6579	-3.9293	-1.6134	-3.9762	-0.38396	-1.4453	-4.0234	-4.1087	-2.6029	-1.4216	-5.2871	-5.4918	-1.2579	-4.2691	-3.9	-4.2477	-5.9054	-4.9627	-6.0289	-4.5856	-4.3027	-5.6862	-3.8064	-3.0329	-7.114	-6.2988	-6.8426	-2.2636	-6.1964	-3.3709	-7.0547
1.5733	1.7825	1.4019	-1.43	-1.1454	-1.7751	1.1168	1.1648	-1.0479	1.464	-0.78234	-1.5829	-0.45362	-1.5314	-4.8049	-4.5244	0.40923	-4.4787	0.46507	0.55385	-1.5285	-2.7007	-2.7129	-2.4311	-3.1156	-2.6393	-1.8386	2.0119	-2.8153	-0.88543	-0.86309	-0.32467	2.5169	0.1866	2.0214	-0.45129	-2.2954	1.2315	1.1897	1.8516	-0.14308	0.22079	0.051551	-0.63435	-2.3297	-0.95793	-0.73353	-0.91371	-1.667	-1.6021
-6.2334	-5.8364	-4.7184	-6.0881	-6.4018	-4.8776	-2.8906	-5.1313	-4.0374	-2.8658	-5.7848	-4.0301	-4.5713	-7.0607	-4.8572	-8.6126	-6.3546	-4.7306	-4.3193	-3.0792	-4.3884	-5.3891	-5.0509	-3.808	-4.4607	-6.5601	-5.7603	-5.6328	-3.3686	-2.4136	-4.7563	-7.3835	-3.8363	-2.2963	-4.0591	-4.7933	-6.8726	-4.3335	-4.2845	-5.1812	-3.914	-5.8397	-6.343	-5.9703	-6.4257	-6.0766	-4.6727	-6.964	-2.8206	-2.0758
-6.3939	-4.6692	-3.9679	-6.004	-4.5897	-4.9616	-0.83906	-4.2226	-7.334	-3.2215	-6.3934	-4.9114	-3.6001	-5.8418	-3.6074	-5.1256	-3.2304	-5.3221	-6.8171	-2.3841	-4.1214	-4.7391	-10.097	-5.2795	-4.6851	-6.9848	-2.8807	-5.7927	-2.2077	-6.8765	-4.564	-4.5409	-5.1315	-4.7816	-6.0022	-1.9254	-3.3601	-8.4493	-5.9094	-4.4073	-6.46	-3.1906	-4.3274	-5.2212	-4.156	-6.66	-6.7047	-6.0554	-2.7527	-5.2682
-8.8904	-9.7073	-14.001	-9.8969	-8.3998	-11.66	-8.0064	-8.5631	-9.1563	-8.7994	-9.557	-10.916	-8.6092	-8.7218	-9.2552	-8.8268	-10.928	-11.235	-10.474	-6.8405	-8.1762	-7.8835	-6.6693	-11.018	-8.62	-10.507	-10.112	-9.9681	-8.3715	-8.9053	-10.455	-8.748	-10.916	-7.593	-10.497	-11.321	-7.9826	-7.5691	-9.0697	-10.966	-9.5656	-8.4343	-8.3475	-8.962	-6.0142	-9.0609	-7.0885	-10.605	-10.212	-9.9452
-7.3048	-12.809	-13.295	-12.398	-10.7	-10.956	-14.122	-14.126	-13.084	-12.796	-13.85	-11.735	-10.876	-11.745	-12.26	-9.9019	-11.28	-11.991	-10.922	-8.6872	-13.752	-13.537	-10.671	-9.0928	-12.851	-12.91	-9.8187	-10.081	-13.61	-11.477	-9.6706	-9.9483	-13.22	-13.123	-10.915	-16.917	-11.111	-13.186	-12.354	-11.043	-13.604	-13.242	-13.94	-10.275	-8.3721	-16.041	-13.503	-14.638	-12.27	-8.8092
6.4175	7.7704	7.6209	8.5796	10.775	8.6333	10.16	11.265	9.2014	6.9902	5.942	10.094	8.216	5.4673	7.1658	8.1453	9.4009	8.4175	8.2505	8.8287	5.8643	11.013	9.5174	6.7743	9.1105	8.0341	7.1339	4.7514	5.6331	8.2552	9.4832	8.9343	6.09	8.5416	8.1851	7.7224	7.7743	6.9902	6.9491	8.6949	6.5146	7.5084	10.88	10.77	10.056	10.209	9.2623	6.879	7.6937	8.7877
0.003205	0.57672	-2.7314	-6.4356	-1.7747	-2.6536	-2.2758	-3.7129	-1.8273	-2.713	1.0669	-1.009	-4.4795	0.11434	-4.6625	-4.2984	-2.6013	-4.3082	-1.5727	-2.5168	-3.6358	-2.4655	-1.5054	-4.4121	-6.1381	-2.2729	-5.9587	-3.9135	-0.62502	-1.5629	1.0727	-1.4162	-3.0704	-3.576	-4.9854	-3.3274	-1.1507	-1.7015	-1.8213	-2.7848	1.5884	-5.2999	-2.2878	1.2813	-1.3979	-0.79723	-3.8737	-5.0426	-1.7594	-1.587
-1.2693	1.6371	0.89396	-0.088542	-0.35091	0.92262	-2.9625	-0.84225	-2.4823	4.7255	1.9672	-0.69315	-0.96895	-0.55382	1.4726	-0.7138	0.69714	-0.70022	-1.4139	-0.39729	-0.83559	1.2121	0.37436	2.6765	1.1282	1.6262	-2.1748	2.9172	-0.73014	-0.72205	1.5091	-1.5539	-0.41688	-1.047	0.97732	0.090481	2.1373	-0.65276	-0.27476	-1.6045	3.1727	0.25117	-1.6617	1.8627	-0.62297	0.63062	-0.89252	1.0624	0.25743	-2.278
-7.1052	-0.8996	-3.4643	-0.90565	-2.3471	-4.2919	0.51564	-1.8097	-0.50207	-1.1603	-1.6001	1.8785	-1.6263	0.82139	-3.067	-3.4574	-2.681	-0.73051	-0.54611	-4.2452	-4.2416	-0.42807	-2.6931	-0.78621	-2.2698	-5.1441	-3.6769	-3.9146	0.24432	-2.8599	-3.5712	0.39413	-2.5191	-1.6339	-3.8584	-1.109	-0.70598	-1.1811	-0.62902	-0.0040323	-2.5589	-1.6229	-0.72327	0.8026	-1.5982	-2.6794	0.31673	-3.3637	-1.7758	-3.0743
-7.9989	-11.655	-8.3559	-8.5574	-8.8067	-11.346	-10.893	-11.499	-11.469	-9.5509	-10.426	-8.0082	-10.116	-9.3839	-9.9326	-12.675	-10.637	-10.488	-13.262	-9.8632	-11.503	-8.6899	-11.386	-9.5249	-9.2959	-13.352	-12.438	-11.744	-12.362	-11.724	-11.103	-14.321	-11.975	-11.322	-9.6195	-8.9848	-13.242	-11.559	-10.675	-8.6095	-11.776	-10.819	-11.746	-9.1514	-9.469	-10.098	-10.349	-8.9632	-12.043	-12.041
-6.2671	-5.1116	-5.8037	-3.2099	-3.9565	-3.4413	-4.1033	-6.182	-5.3004	-6.3223	-1.8473	-3.5769	-4.5977	-3.304	-2.8488	-6.6042	-4.3238	-0.843	-2.2208	-2.6171	-7.9829	-4.7807	-4.3283	-0.35609	-5.0382	-8.1986	-4.6857	-4.5802	-5.7284	-3.2175	-7.4783	-0.87165	-3.886	-4.7438	-4.2308	-4.0337	-7.5321	-2.3357	-6.2889	-1.9754	-5.4658	-5.0874	-5.1336	-3.1874	-3.2698	-3.7551	-8.4172	-4.3499	-5.3486	-4.4106
-11.279	-9.9288	-10.581	-10.223	-9.8515	-13.103	-10.45	-10.679	-11.131	-10.693	-8.8086	-11.737	-13.113	-14.301	-9.8886	-16.052	-10.641	-9.7062	-11.892	-9.4729	-10.967	-11.895	-15.085	-13.469	-12.515	-10.808	-12.698	-9.9301	-10.779	-11.754	-11.702	-10.816	-10.687	-8.3318	-12.536	-7.3874	-13.136	-11.944	-9.4811	-12.277	-13.329	-10.342	-12.217	-12.833	-11.195	-10.409	-10.039	-7.9353	-10.483	-12.084
-9.365	-9.4551	-6.9134	-9.9425	-12.516	-9.6801	-11.545	-12.989	-8.5906	-16.288	-9.468	-9.8575	-8.0264	-10.346	-10.063	-8.0317	-10.382	-8.4843	-11.457	-7.1535	-6.9589	-11.114	-9.0069	-8.5674	-11.492	-12.134	-10.829	-10.576	-11.945	-10.34	-10.626	-11.554	-8.9935	-10.386	-10.681	-12.032	-13.208	-11.05	-10.62	-10.234	-11.686	-10.379	-11.338	-13.675	-9.2881	-8.483	-8.1231	-13.233	-7.2162	-11.5
-5.4013	-6.4278	-7.7085	-7.3476	-3.7425	-4.4938	-4.8237	-5.0005	-5.8523	-10.694	-8.8936	-4.8091	-5.4864	-5.9177	-2.4891	-7.9083	-6.6238	-8.4043	-3.314	-3.8304	-8.5682	-7.7498	-3.523	-6.0203	-8.186	-5.8551	-6.5441	-4.7175	-6.0414	-7.2269	-9.659	-7.5192	-2.7586	-5.5785	-2.1113	-6.0799	-6.0481	-4.546	-6.5668	-4.2766	-2.0576	-3.6111	-3.4674	-6.2831	-4.759	-6.0289	-6.4187	-8.1381	-4.052	-6.1885
-5.8129	-7.0109	-4.3429	-6.192	-3.7473	-2.2157	-1.0641	-3.4157	-5.014	-0.65598	-3.6484	-1.1686	-5.3443	-3.5841	-2.4995	-3.3411	-2.2862	-2.2593	-2.5566	-1.9887	-1.4282	-3.6797	-3.9458	-3.6252	-2.8844	-0.40307	-1.1755	-3.578	-3.3644	-6.5016	-0.26517	-1.7265	-3.9404	-0.86601	-2.1951	-2.238	-0.97394	-2.0925	-4.1443	-3.5307	-5.0653	0.1016	-4.4959	-2.5556	-1.5435	-3.4124	-3.9961	-0.083567	-0.17608	0.43749
-4.0272	-0.56585	1.3533	-1.895	1.5766	0.016274	-1.5707	-2.1531	-2.9413	2.7217	1.4466	-1.7829	-3.7256	2.0057	-0.78112	-2.2631	-2.7132	1.9357	1.3217	-1.9755	-4.4473	-0.10369	0.7678	0.58512	-0.97677	-1.0153	-0.18697	-0.78029	0.49935	-0.21389	-0.14146	-0.47435	4.1569	0.01279	-0.060606	0.70316	-1.3008	-3.0236	-1.6672	-3.9444	-3.6974	1.5567	2.383	2.7574	2.7958	1.0756	1.8934	-3.1557	-0.22994	-0.69969
-14.371	-14.591	-15.57	-12.553	-10.201	-13.854	-10.961	-12.596	-10.967	-15.118	-13.26	-13.785	-13.516	-11.512	-8.5021	-11.991	-9.3254	-13.493	-12.97	-16.147	-14.166	-13.115	-15.385	-12.841	-14.004	-14.221	-15.022	-14.018	-14.286	-12.493	-12.811	-15.024	-13.679	-13.794	-15.776	-16.349	-10.837	-10.708	-17.201	-15.703	-12.275	-14.708	-13.38	-13.768	-16.918	-11.059	-14.397	-13.13	-13.393	-14.175
-10.542	-13.003	-11.051	-9.4194	-12.126	-13.801	-12.102	-12.144	-10.526	-14.935	-13.983	-13.724	-11.56	-9.9711	-11.676	-12.823	-13.943	-12.633	-12.929	-8.3341	-11.658	-11.84	-9.393	-14.519	-11.35	-12.102	-12.986	-10.629	-12.11	-11.271	-11.627	-11.282	-14.109	-11.536	-11.68	-12.749	-12.801	-12.719	-13.868	-11.041	-12.282	-12.477	-12.912	-14.805	-9.282	-8.8938	-10.821	-10.714	-13.174	-11.048
-10.608	-11.378	-7.0719	-7.7376	-11.545	-7.7891	-9.0934	-8.9889	-10.596	-10.377	-9.1962	-12.873	-9.1321	-11.416	-6.417	-9.9593	-12.1	-12.535	-11.39	-9.3854	-12.436	-10.358	-10.267	-9.3917	-11.55	-9.1893	-12.117	-8.7049	-7.0657	-8.6504	-7.5613	-8.9828	-9.6554	-10.735	-10.953	-7.6687	-9.4752	-9.9165	-8.8286	-8.5069	-8.7708	-11.969	-10.895	-8.3607	-10.266	-11.463	-9.289	-9.9595	-10.244	-11.648
-21.532	-19.173	-21.294	-23.475	-22.976	-17.562	-20.519	-21.065	-23.578	-21.649	-22.641	-22.505	-21.579	-20.376	-21.708	-22.79	-21.712	-17.287	-21.133	-20.231	-18.349	-19.911	-19.596	-21.309	-19.409	-21.354	-23.158	-20.391	-24.017	-19.532	-17.589	-23.626	-20.63	-18.821	-21.56	-19.606	-22.012	-17.949	-19.856	-21.34	-20.409	-19.898	-25.019	-21.7	-18.452	-24.158	-21.711	-22.44	-20.876	-20.69
-6.5516	-8.6413	-8.4759	-5.8086	-8.2246	-10.779	-8.437	-6.8302	-12.444	-8.7233	-4.5725	-9.8408	-10.078	-7.5248	-5.2338	-8.6211	-9.4361	-8.5963	-8.5931	-10.17	-9.8132	-4.2236	-11.596	-9.0633	-8.4067	-7.2181	-8.6542	-8.3677	-8.5505	-13.129	-9.063	-10.978	-10.159	-9.4918	-11.074	-11.615	-7.1938	-11.337	-8.7102	-8.0641	-11.712	-4.4901	-10.28	-8.1147	-8.3316	-8.0062	-10.958	-6.8561	-6.7171	-5.1228
-1.5395	-4.3986	-1.0653	-2.1901	-3.1264	-2.8516	-6.0582	-1.1325	-2.3614	-3.9089	-2.1828	-2.3954	-1.8946	-0.85285	-0.7207	-5.8719	-1.4322	-1.0347	-3.13	-4.3811	-1.2383	-2.2047	-1.8365	1.1264	-0.95868	-1.0292	-4.1114	-1.3074	-3.4996	-4.0572	-2.233	-0.0022463	-3.206	-3.591	-0.28132	-5.0509	-4.0197	-2.292	-1.1489	-3.4441	-2.9539	-1.6994	-2.5898	-5.1951	-2.9036	-5.2299	-1.7564	-2.3879	0.69478	-4.2667
-3.873	-1.1446	-2.2947	-1.9797	-2.0904	-0.44507	-4.1601	-2.4257	-3.9491	3.0508	-3.3446	0.8952	-4.0603	-0.26167	-2.7838	-3.9411	-1.9519	-2.8693	-3.442	2.7293	0.56154	0.38569	-3.4765	-7.1049	-2.433	-2.6794	-4.1127	-2.1712	-3.7019	-3.924	-2.0205	-1.5398	-3.8349	-3.7194	-1.9858	-4.4003	-4.0756	-3.7653	-2.3542	-1.1489	-2.5187	-0.99934	-2.85	-2.7092	-3.1847	-3.0708	-2.9723	-0.91679	1.4666	-3.4552
-1.0484	0.93952	-1.3573	-0.81591	-1.935	-4.0017	-0.80765	-1.1354	1.0833	-1.045	-2.6084	2.6124	2.3414	-1.5387	-3.2773	-0.98523	0.14234	0.83424	-3.1736	-3.3016	-2.8496	-3.9777	-0.78658	1.0099	-0.4749	-3.4036	-3.5542	2.8825	-1.7866	0.32677	1.1734	0.6089	-1.8658	0.77551	-1.5532	0.27176	1.3701	-0.73023	1.6725	1.6268	-0.87196	-0.058859	-2.4957	1.1268	-2.3028	1.8929	0.65202	2.2983	-6.0288	0.086025
-8.8685	-12.539	-11.637	-11.737	-11.995	-9.7395	-10.255	-8.5252	-9.026	-11.654	-10.74	-10.723	-10.902	-13.718	-11.915	-10.258	-10.8	-12.662	-11.511	-9.8813	-10.595	-12.749	-11.191	-14.579	-8.3229	-10.333	-10.04	-8.3393	-10.452	-11.518	-9.0739	-11.271	-10.775	-10.186	-10.612	-9.9802	-11.37	-12.328	-11.441	-13.338	-8.5271	-10.263	-11.06	-11.184	-8.6596	-6.4643	-10.248	-8.145	-7.8769	-12.498
-13.274	-13.014	-11.275	-12.547	-12.297	-14.47	-12.797	-9.8527	-14.077	-15.976	-13.91	-12.91	-15.123	-12.239	-17.116	-15.564	-10.804	-8.081	-14.672	-13.721	-13.545	-13.959	-13.684	-11.739	-14.603	-14.255	-12.006	-11.429	-12.855	-12.635	-11.236	-13.313	-17.604	-15.304	-13.157	-13.77	-16.216	-11.908	-14.285	-14.921	-13.95	-13.056	-13.903	-13.021	-10.609	-12.936	-13.043	-13.993	-14.306	-15.369
-11.856	-11.818	-9.9741	-11.103	-10.776	-10.011	-16.062	-11.895	-10.886	-9.8562	-11.439	-9.7426	-11.398	-9.1069	-11.454	-10.025	-9.6386	-12.599	-12.747	-10.603	-12.635	-9.3869	-12.007	-12.546	-12.447	-13.018	-11.907	-12.256	-13.809	-15.424	-11.215	-10.632	-12.149	-10.268	-10.122	-8.613	-11.778	-9.1271	-12.669	-10.419	-9.1234	-7.1512	-10.571	-11.63	-8.3294	-10.172	-10.722	-13.015	-9.3388	-9.0433
-6.2816	-8.0141	-6.1165	-6.1623	-7.6445	-9.0214	-6.3058	-6.3793	-6.8556	-8.2289	-6.7119	-3.1345	-6.2947	-4.8631	-6.9272	-7.4512	-5.4361	-8.0632	-5.0909	-5.7632	-5.8104	-3.7614	-7.9024	-4.9395	-5.7585	-7.0071	-4.852	-4.7623	-3.454	-3.0152	-5.4606	-9.9603	-6.6018	-3.9595	-4.7143	-5.9894	-7.1715	-4.1808	-7.684	-5.0012	-4.5604	-6.1186	-8.2475	-4.3202	-7.8439	-4.2812	-4.6525	-4.6537	-4.6199	-5.1624
-19.644	-21.361	-23.459	-18.781	-18.114	-19.79	-21.754	-20.699	-21.575	-24.015	-20.759	-17.788	-24.546	-20.977	-21.39	-21.315	-21.644	-20.93	-19.506	-23.823	-21.072	-20.772	-20.776	-22.182	-22.073	-20.397	-21.368	-23.007	-19.281	-21.427	-22.103	-20.487	-21.553	-20.455	-21.741	-21.324	-22.472	-19.083	-22.172	-22.353	-23.922	-17.93	-20.044	-20.68	-19.851	-22.359	-22.5	-20.316	-19.786	-17.223
6.2496	6.586	7.6723	7.8191	8.2632	6.4094	9.9569	8.1717	7.0525	9.2875	6.0142	4.1493	6.009	6.8563	2.9697	5.0366	5.1938	8.5558	7.5441	4.442	8.2731	9.1423	6.8344	5.7198	5.7081	6.5537	5.1727	5.6457	8.5128	4.6951	7.2384	11.235	8.3071	9.3306	9.451	7.9868	9.6621	9.3619	6.6144	5.9609	6.2973	7.2468	8.5908	6.3831	8.2779	8.5944	8.947	4.588	6.618	6.5031
-0.76547	-0.0023256	0.58079	-0.4858	3.4126	-1.6905	-1.1849	0.20268	0.036818	-0.56432	-0.25267	-0.5697	0.43029	-2.016	1.0383	-0.65109	-1.3263	1.7313	-2.5544	-0.17616	0.46276	0.24733	-2.9331	-1.0275	2.6095	1.3415	0.20876	-0.81177	-0.63718	0.92366	-3.7326	-1.0878	0.085144	-0.98283	0.27078	-1.3953	-3.2406	-0.80801	-0.49779	-0.97273	1.6897	-2.2271	-0.58734	-0.71038	-4.6033	-0.67377	-1.7913	1.5345	-0.29672	-1.0982
2.484	4.1855	3.0679	7.3244	2.7861	0.53334	0.80552	1.9808	5.8494	1.7781	2.2766	-1.771	2.9323	1.5687	1.9442	6.5044	0.72462	2.0946	0.96002	3.0351	0.60383	2.3812	0.92744	-0.28699	2.2916	4.4826	2.6366	1.7398	3.7602	1.6453	2.1676	0.93395	1.3362	1.2646	0.80949	1.9205	3.6525	3.335	-0.085692	5.0234	0.88116	1.8511	-1.6767	4.3325	3.4935	2.5004	2.9549	0.37048	1.1511	4.2193
3.0812	4.63	-0.056267	1.3629	1.1393	-1.2492	2.57	-0.35244	-1.2563	0.51014	-1.5683	-0.48267	-0.32727	-1.4573	-1.0374	0.34947	0.73444	0.86354	0.16628	1.9458	1.2547	2.1682	-1.913	-0.43287	-2.0259	2.6614	-1.733	5.3159	0.18624	-0.13331	0.89411	-0.26836	-0.79121	2.4595	-3.7031	-1.0684	2.9631	-2.737	2.1528	0.31093	2.0193	-0.8298	-2.3345	4.5117	-0.40898	-0.6001	-0.85177	1.5624	1.5344	-3.7103
0.30861	3.3911	-2.2884	2.3799	0.034442	-1.1481	1.5039	0.69189	-1.2423	1.3268	1.5835	3.8332	1.2566	1.5902	2.5142	0.69495	0.63213	2.1108	3.3388	3.7971	-0.66801	2.4184	1.3441	0.27329	0.25013	-1.8455	2.1879	1.647	-2.0135	-1.7004	1.3859	2.8945	-3.282	5.3918	0.071565	1.0109	1.9758	2.5535	-1.0217	-0.14535	-0.34962	1.077	3.0123	0.11412	-0.087253	3.0052	0.87842	-2.5546	-0.066707	0.82911
-1.2518	1.2295	2.1528	0.19835	-2.3662	-1.5653	-0.32451	-0.42781	-1.7475	2.8539	-0.38291	1.0271	-1.4717	1.6886	1.9131	-1.8383	0.85147	0.49273	-1.1984	0.070416	0.24356	1.2977	1.7073	-0.93795	-2.4469	-0.058636	1.1029	0.72346	-0.30755	3.5415	0.11932	-0.41129	1.1451	-3.6821	2.9206	-1.4839	0.56438	0.64673	-3.0208	-0.3216	-2.4631	0.21301	-0.16132	3.4721	1.1192	-1.3819	1.7831	-0.070576	-0.53906	2.5084
-12.579	-8.9241	-11.385	-5.786	-8.6503	-9.9829	-10.699	-12.547	-10.449	-10.833	-7.4985	-13.289	-8.095	-7.9389	-10.831	-8.6763	-8.6165	-10.306	-9.8208	-9.2938	-9.6964	-10.825	-14.36	-12.43	-14.639	-8.4873	-9.5847	-9.4056	-9.5603	-10.419	-9.8639	-9.2431	-15.124	-12.289	-10.152	-9.5521	-12.132	-7.662	-7.4827	-8.3548	-12.192	-11.387	-12.427	-11.192	-12.563	-11.794	-8.2923	-9.0196	-7.8989	-12.107
-2.3418	-1.9367	-4.4848	-2.3529	-3.7976	-1.3125	-3.1067	-5.2475	-4.0955	-4.2503	-3.2935	1.1335	-4.9603	-1.416	-3.49	-5.9354	-2.8406	-2.3263	-3.4351	-4.6197	-5.0274	-1.6146	-3.5403	-4.2631	-1.8019	-4.0047	-0.038714	-0.85522	-2.8364	-6.4064	-5.4793	-3.8652	-5.6195	-2.6452	-3.11	-1.0628	-4.5813	-3.9571	-1.8809	-4.2695	-2.9528	-2.6291	-3.6705	-3.9681	-8.7216	-3.9295	-3.0073	-2.7954	-1.7999	-5.4737
3.4793	4.3072	-1.392	2.4425	3.6938	3.3163	0.73231	4.4244	2.5579	1.8972	3.0812	3.8631	1.6624	2.5678	0.97756	1.0895	2.5633	2.8322	3.5768	3.9253	1.4295	0.4006	3.6905	3.0863	5.3454	5.0481	3.8618	4.734	5.8187	0.49324	5.3799	1.6336	3.3553	1.1724	4.9111	3.4624	0.79576	3.2559	3.0191	1.7192	0.39197	7.1441	1.9711	4.9365	-0.50662	1.6891	-0.55453	2.0469	4.1921	1.6009
1.3216	0.25498	1.6611	-4.3198	0.82785	-0.71705	4.0627	-1.5183	2.0214	0.67781	2.0427	3.4231	2.3348	2.4346	0.52968	4.1017	-0.73323	-1.9439	2.3676	-1.3343	-2.4761	1.033	-5.5923	1.3523	-0.39946	0.97885	0.15345	-0.42802	2.6068	-0.71722	0.58226	-2.4539	4.2197	-1.4351	-4.048	-1.2682	1.7073	2.4207	0.2342	0.47195	-1.9099	1.2502	-2.6064	-0.47233	-0.84695	-3.1651	4.3683	2.8967	-1.7253	2.1542
-3.442	-0.24184	-5.1996	-4.1247	-1.4454	-1.0279	-0.099862	-1.3593	-3.444	-1.2153	-0.91872	-3.0407	-3.581	-3.731	-1.2202	-2.34	-1.0057	-4.974	-0.90167	-1.6721	-5.461	-1.7686	-2.9011	-4.6833	-3.7533	-2.0507	-0.923	-1.2748	-2.4076	-1.8148	-1.5235	0.73415	-0.4311	-4.6687	-4.5069	-0.46783	-3.2606	-0.33092	-4.2228	-1.3874	-3.091	-0.23511	-2.1254	-1.1574	-1.9254	-3.0904	-5.4328	-4.6218	-2.3139	-1.9552
-10.85	-12.45	-15.039	-12.575	-10.217	-13.292	-16.055	-12.194	-12.496	-14.128	-12.28	-12.171	-14.983	-9.9144	-14.777	-13.43	-11.77	-13.519	-10.808	-16.06	-17.094	-13.813	-13.662	-13.015	-15.788	-10.526	-11.227	-12.242	-16.058	-11.726	-11.167	-11.02	-15.242	-12.963	-13.14	-11.064	-10.029	-13.103	-11.387	-11.075	-12.457	-13.311	-13.22	-13.878	-12.659	-10.935	-13.892	-16.659	-13.29	-12.878
-5.4089	-5.4784	-2.9653	-7.0828	-1.6078	-6.0416	-9.0228	-4.6586	-4.6007	-9.9006	-8.5189	-5.4705	-8.9634	-6.9393	-6.0668	-10.103	-6.0583	-5.6551	-5.6251	-3.9754	-4.0261	-5.0463	-5.6913	-6.2349	-4.6029	-4.1155	-8.2074	-4.0144	-7.3059	-0.52366	-7.6623	-7.0844	-5.7844	-1.9056	-6.8517	-6.0858	-4.4173	-2.0425	-7.835	-6.6447	-4.8345	-4.3725	-3.1943	-4.1369	-5.6772	-5.1108	-7.1795	-6.7086	-5.0433	-7.2967
-2.8418	-4.2551	-3.5312	-0.36176	-1.685	-1.0549	-2.8408	-4.8666	2.1294	-0.30538	-4.0981	-3.0037	-2.968	-5.1431	-5.2549	-1.3946	-1.988	-3.595	-2.4275	-1.977	-3.87	-4.1173	-2.9079	-1.3336	-5.0142	-1.3126	-3.6343	-5.4126	-3.212	-2.5269	-3.0137	-3.9132	-3.6834	-1.5358	-4.6313	-2.6705	-3.7945	-2.6771	0.46892	-3.4874	1.1819	-3.5085	-4.0888	0.25462	-0.71068	-4.3235	-1.7508	-3.6821	0.21251	-2.9716
-23.596	-24.525	-21.703	-20.476	-24.37	-20.573	-23.523	-26.211	-22.778	-22.412	-22.05	-22.207	-22.869	-20.416	-20.883	-22.548	-20.65	-20.386	-21.3	-24.009	-20.588	-23.115	-23.564	-19.633	-24.241	-22.601	-20.895	-22.252	-24.326	-25.376	-20.556	-23.91	-21.183	-21.226	-20.5	-19.417	-23.233	-21.66	-18.908	-22.368	-20.728	-23.626	-22.455	-18.916	-21.718	-24.435	-21.658	-22.925	-23.265	-19.329
-2.08	-4.9495	-0.49952	-1.7832	-1.8235	-3.2301	-4.9231	-7.4975	-2.8593	-2.3136	-3.15	-2.1721	-4.2719	-2.898	-5.9354	-3.7037	-3.0755	-2.6164	-1.2738	-6.8011	-3.4274	-1.3152	-2.5354	-1.5923	-2.5207	-5.4742	-0.74427	-2.3217	-1.2543	-1.9284	-4.5597	-6.888	-3.5119	-2.3501	-3.6675	-2.2891	-2.2177	-5.9059	-2.7199	-0.8712	-2.2987	-6.0732	-3.789	-3.3236	-1.779	-4.3135	-3.4766	-3.084	-0.16247	0.0090874
1.7176	1.3527	1.5755	-2.2537	0.23241	2.024	3.2182	0.63099	-0.63051	0.83748	1.8874	-1.4225	3.1696	-1.6726	2.3195	4.1458	1.1848	0.58481	-0.28456	1.5639	1.6856	2.2413	1.1048	3.1087	-0.21694	1.4892	1.3219	-0.2138	-2.1326	-0.32909	1.8812	0.08134	-0.49118	0.98587	1.1853	3.5845	-0.010714	-1.781	1.9339	0.11502	5.6027	0.72191	1.0938	-0.16385	1.9123	-3.0267	1.3482	2.5415	1.5548	2.1817
-14.842	-15.376	-13.435	-18.278	-14.518	-10.382	-15.333	-14.265	-14.571	-11.743	-11.513	-16.182	-14.684	-14.964	-14.498	-14.214	-13.203	-12.674	-14.23	-14.413	-12.989	-15.618	-15.441	-11.089	-13.667	-14.446	-12.376	-14.72	-12.665	-13.462	-10.753	-13.646	-13.048	-15.208	-14.911	-10.167	-13.933	-12.094	-9.7932	-11.073	-15.024	-12.471	-13.344	-14.525	-14.254	-11.39	-13.015	-16.66	-13.322	-12.241
-6.8353	-8.6702	-7.3431	-8.4342	-7.9342	-7.5033	-7.7702	-10.191	-6.0608	-7.1243	-8.6411	-10.684	-9.6521	-7.0379	-8.7917	-6.8813	-7.495	-5.073	-8.8221	-8.6859	-5.7014	-10.006	-7.596	-11.636	-9.6685	-7.7098	-9.8993	-7.3907	-7.665	-9.1396	-11.191	-9.4858	-9.4679	-6.8587	-8.4194	-8.7504	-8.3977	-6.6298	-8.6993	-13.068	-10.323	-11.098	-8.1283	-10.676	-9.1345	-6.7577	-9.2366	-8.1338	-8.6081	-7.7756
-13.841	-13.752	-15.154	-13.422	-12.215	-13.247	-15.95	-12.9	-14.836	-14.383	-15.193	-17.107	-14.246	-12.519	-15.566	-12.296	-14.338	-17.855	-13.126	-15.575	-13.965	-13.441	-16.811	-19.793	-13.749	-14.995	-14.27	-14.238	-12.444	-15.89	-15.144	-14.247	-11.82	-13.336	-13.292	-14.232	-14.615	-14.692	-15.739	-14.613	-15.549	-11.684	-16.287	-12.655	-12.526	-12.611	-17.187	-15.412	-15.289	-12.955
-0.14051	-1.1336	-0.013351	2.3928	-0.7312	-1.181	-0.12636	0.47577	3.3151	-2.3612	0.35497	2.5156	1.7523	1.0958	1.8633	1.0435	2.4415	-2.8492	-0.55289	-0.046412	2.3589	0.743	-1.4187	0.25715	1.369	1.5316	-2.9749	3.0921	-0.95378	2.1412	0.1898	-0.096407	2.5584	0.15171	-0.49976	-1.4384	-1.6995	-0.48474	0.46089	1.9824	0.62004	-1.1352	-0.77688	0.77757	-3.2152	-2.4818	1.5376	1.3003	-0.59597	-3.7829
-2.9401	1.1421	0.45332	-0.32028	4.1292	2.8592	-0.02791	1.0318	-4.3384	-2.6011	2.3678	2.331	-0.51678	0.056875	-1.3626	-0.14585	-1.4919	-1.3883	-0.80328	-2.0397	-0.93297	-0.19989	-1.112	-0.21161	1.0217	-1.1167	-0.8651	-0.59366	-1.1629	1.1933	0.70877	0.3105	1.2964	0.30139	2.3845	-2.1648	1.9515	-2.1135	-0.76787	0.33662	1.8083	-0.59882	-0.56319	0.28186	0.40106	1.9196	-1.7151	-0.64514	1.1048	1.1064
-1.6542	-1.0193	0.87494	0.79115	-1.2639	-4.4543	0.32754	-3.12	2.774	-0.57096	-3.1419	1.2038	0.57081	0.64558	-3.0748	-1.0544	0.3446	-2.2027	-2.6943	-1.658	1.3002	-2.5142	0.24632	1.3679	-2.3512	-1.3111	-1.2485	2.5135	1.1238	-1.3233	-1.5999	0.52935	-2.2637	0.49311	-1.0772	-0.27056	-1.3472	0.6222	1.6382	1.468	0.24173	-1.9041	0.20951	-1.6432	-1.8687	0.11744	-1.3228	0.54894	0.78038	-0.94824
-6.2521	-5.4072	-4.7104	-5.6523	-3.6338	-3.7172	-4.0816	-5.2667	-3.5824	-3.9072	-4.2377	-3.8312	-3.4138	-4.8318	-3.7595	-1.9964	-6.1389	-5.1181	-5.3098	-4.5142	-2.5223	-5.8111	-5.5885	-6.0866	-5.8374	-6.1086	-3.7168	-3.3354	-4.1532	-7.6107	-9.9267	-6.8426	-6.9241	-6.9328	-5.6427	-4.4625	-3.3039	-3.6231	-7.1897	-7.7542	-5.7874	-7.1513	-4.0608	-4.235	-4.5921	-8.0339	-5.4003	-4.8286	-3.9799	-1.7485
-9.8077	-6.0815	-12.172	-9.6416	-8.7385	-8.2644	-7.2916	-10.572	-10.755	-10.118	-9.1068	-10.265	-8.9691	-8.3247	-6.4904	-8.7142	-10.111	-10.435	-8.2586	-8.3366	-9.2093	-7.7991	-9.6103	-7.3241	-7.7705	-10.611	-11.495	-10.225	-10.6	-10.314	-8.7047	-11.362	-7.7051	-11.297	-11.425	-7.4966	-9.9702	-7.8837	-8.0244	-10.686	-8.4534	-7.7955	-8.1996	-12.396	-9.3404	-8.7095	-8.5042	-8.4073	-9.8832	-8.9059
2.9391	0.14742	2.5683	-0.32527	1.0022	-0.34688	1.9538	-0.11693	0.11328	1.5779	0.97129	1.8212	-1.701	1.9914	-0.76332	-0.41525	-1.0856	-1.0915	-2.873	-0.64334	1.522	1.2488	-1.9989	1.7071	0.53828	0.71325	1.8665	4.7137	2.337	0.35902	3.3766	1.6215	0.33387	-1.1161	-5.0179	0.99817	1.0522	1.1356	-1.9281	0.81973	-0.74366	-2.9529	-0.34355	1.2519	4.1165	-1.0496	0.33842	2.8772	-1.3684	2.0172
0.20136	-0.60406	2.8694	-0.27598	3.3081	-0.9138	4.7046	1.5939	3.7993	2.7771	0.03773	1.0455	-3.4658	-0.0052679	1.0052	1.5211	0.94743	1.4864	-1.8592	3.3264	-0.7782	3.0881	0.41808	3.1661	-0.43836	4.5401	2.5677	1.3849	-1.8762	3.0073	0.79497	2.116	5.2059	0.94835	0.9365	0.34347	1.6647	3.5251	3.8641	2.4222	1.5278	0.93811	-0.55754	2.2435	2.3346	4.0118	5.0107	0.48241	-0.15607	2.1086
-4.362	-1.8247	-1.8816	-2.9545	-3.5124	-0.66965	-4.1187	-6.2823	-6.196	-2.3184	-2.024	-2.507	-4.8731	-4.3338	-4.0733	-3.802	-4.4756	-4.4396	-2.4291	-4.5521	-2.6344	-4.847	-3.4948	-3.8432	-7.5944	-0.74579	-3.1571	-6.1339	-5.1371	-2.158	-1.2956	-5.0587	-6.7238	-1.6191	-4.3082	-6.2899	-3.2834	-3.8238	-7.0294	-5.7402	-1.1232	-3.8988	-2.9547	-4.6106	-6.9875	-2.0115	-3.0408	-1.5844	-4.1372	-0.81757
-4.5765	-3.8976	-3.1797	-6.4754	-5.8344	-2.1955	-5.3871	-7.6663	-2.994	-4.5531	-5.1065	-5.9966	-7.6878	-6.1137	-5.9734	-6.76	-4.0653	-7.7687	-7.1821	-5.4118	-6.8243	-3.631	-3.0667	-4.7484	-4.7426	-2.7944	-5.5326	-5.8409	-2.3874	-3.9869	-7.8263	-4.5763	-4.5195	-2.291	-7.4628	-3.0628	-3.0224	-4.6182	-3.93	-7.7614	-4.9167	-5.9736	-4.0023	-3.8599	-5.1736	-3.2083	-3.5107	-3.4058	-6.6263	-1.047
-2.7454	-0.2774	1.0801	0.84773	-0.54512	1.9432	1.1547	-1.2065	-3.2337	0.13498	-0.70056	1.1864	-2.7381	-1.5358	2.5675	1.4764	-0.45742	-0.1395	-1.5211	-1.9045	-0.11436	0.67111	-1.7973	-3.9157	-1.3426	-2.8742	1.9684	-2.7168	2.0019	-0.57739	-2.3731	-1.7379	-1.4399	-2.7805	0.38377	1.0472	-0.18783	-1.6881	-1.1534	1.1132	-1.0593	-0.34177	1.403	-1.6475	0.55753	1.5223	-3.2361	2.7675	-0.31789	-0.18827
-14.962	-15.389	-13.846	-19.086	-15.843	-13.492	-16.431	-18.316	-12.164	-15.48	-12.065	-14.905	-13.689	-12.438	-14.715	-15.44	-13.844	-14.303	-12.437	-17.039	-14.718	-14.814	-14.555	-16.522	-14.143	-15.73	-16.458	-11.478	-14.95	-17.198	-17.399	-14.875	-15.953	-14.854	-16.363	-14.164	-17.771	-13.02	-15.319	-16.089	-13.436	-13.755	-13.97	-12.488	-14.935	-13.645	-14.203	-14.85	-13.6	-15.539
1.8555	-1.2234	4.1537	1.9503	5.7005	-0.19967	3.005	-1.1215	0.43096	3.3743	0.03726	-1.133	-1.0051	-0.68506	1.5994	0.005081	-0.26704	2.3911	0.30776	2.0423	1.8724	-0.83656	1.0248	0.90473	2.821	-0.84216	-2.148	-1.5066	2.6517	0.95143	0.038036	-0.28358	0.5821	0.96184	2.3991	2.4143	4.9324	0.74664	1.834	1.6882	-2.82	-0.88005	-0.5849	3.1501	1.65	1.2788	5.1001	-3.1562	0.6104	0.8047
-5.7185	-4.9243	-5.1189	-6.3101	-3.9391	-2.5655	-6.6417	-6.0424	-1.8972	-5.7456	-2.5737	-7.9463	-3.2446	-4.3105	-6.8506	-3.5191	-6.8166	-3.3483	-2.113	-2.8935	-3.9482	-4.2428	-4.5426	-3.3393	-7.0205	-1.9664	-5.9547	-5.5121	-2.7691	-4.8742	-4.9816	-4.4118	-5.216	-4.9271	-5.3304	-8.6239	-6.3787	-2.6571	-6.7332	-3.2251	-5.8362	-2.8479	-4.3313	-3.7708	-4.8387	-2.5624	-5.9651	-4.4509	-4.0361	-8.206
2.0542	9.3169	3.1048	3.6073	5.2851	4.1501	6.2511	1.0475	5.5408	3.3447	4.2768	8.075	3.6108	6.235	3.2408	1.6946	4.6824	6.002	4.9213	3.6828	4.8428	5.9924	6.9252	6.1183	8.1693	3.6779	3.4409	7.563	5.6206	5.4484	2.8753	4.4913	6.804	5.0851	4.211	5.5369	6.0061	4.4682	3.7064	6.6966	7.5508	7.9503	3.5761	4.5469	6.5192	4.7021	7.5882	2.4622	7.6961	5.9155
-6.3824	-0.54626	-4.0351	-3.6404	-5.0138	-4.3149	-4.5647	-0.19185	-4.7933	-2.8971	-3.7835	-1.2774	-1.9471	-3.1474	-3.7471	-5.8667	-1.9235	-2.2713	3.3617	-6.8438	-4.6559	-3.019	-5.0877	-1.2726	-0.79576	-2.4282	-2.4632	-1.3662	-1.7269	-0.85988	-2.2653	-3.2478	-1.0009	-1.7924	0.20607	-0.98266	-2.1252	-5.0146	-1.8312	-5.5901	-5.9502	-1.2586	-1.8739	-3.6317	-2.4415	-2.4385	-1.5441	-1.7025	-1.3597	-6.6558
2.8232	0.82067	1.9322	2.5667	4.4379	0.66566	0.68899	3.1041	-1.2053	0.10843	4.6084	2.549	-0.11981	3.6241	-3.6985	2.7557	2.0533	-0.26475	0.43908	3.1589	3.4293	0.99872	0.48205	4.6449	1.0164	1.5885	0.97554	2.0315	4.4449	1.4212	1.1635	1.4446	-0.29269	2.0486	2.038	1.9537	2.9838	1.2257	1.7373	1.3179	2.1194	-2.0865	0.47228	1.8164	2.9951	3.7047	1.741	4.7591	2.6305	3.5843
-3.1521	-4.5	-3.9044	0.28773	-2.2258	-4.8497	-1.9683	-2.2686	-2.7495	-0.023929	-3.6533	-5.5078	0.060365	-2.7547	-4.9204	-2.7035	-3.7443	-0.53676	-4.0694	-1.7829	-4.9685	-1.9453	-2.9774	-4.0621	-1.0177	-4.477	-4.1799	-6.1951	-5.9312	-1.7046	-4.4855	-3.8122	-0.52546	-2.1374	-3.6043	0.074678	-3.4861	-6.8693	-3.7793	-3.2498	-2.9401	-5.313	-3.9082	-3.8221	-4.3322	-2.9367	-3.4004	-4.2503	-4.9628	-1.288
-12.303	-9.3522	-12.445	-12.72	-10.424	-15.028	-8.0651	-13.521	-11.452	-12.68	-11.507	-12.413	-14.3	-9.4233	-12.78	-10.371	-11.891	-12.438	-10.708	-14.219	-12.766	-12.465	-10.225	-12.605	-15.131	-15.341	-14.442	-10.018	-9.7072	-9.839	-9.3399	-10.602	-13.489	-11.903	-9.976	-15.49	-10.547	-10.139	-10.986	-13.205	-11.963	-12.429	-13.121	-11.08	-11.137	-12.182	-12.435	-10.415	-14.645	-9.5698
-11.406	-14.263	-12.18	-13.54	-11.388	-14.665	-10.862	-13.714	-14.185	-14.443	-15.468	-12.592	-10.237	-12.004	-14.064	-14.79	-14.267	-13.282	-10.689	-12.461	-13.373	-14.817	-12.783	-15.29	-11.927	-11.684	-12.824	-13.715	-15.545	-10.4	-9.2136	-15.557	-14.7	-14.791	-10.685	-11.842	-11.741	-14.642	-12.881	-8.8917	-13.794	-12.252	-14.246	-14.644	-13.704	-12.605	-10.525	-11.93	-15.807	-10.734
6.0646	5.3832	8.5432	7.4059	7.3286	4.201	5.6199	3.6654	4.3394	5.23	3.3386	3.6794	1.1434	3.8153	7.2158	5.4901	5.7411	4.696	4.9974	2.3538	7.0805	4.2667	5.3461	3.0007	6.359	4.1102	6.1562	7.9148	4.5531	5.6987	5.3684	5.5094	6.0861	2.5567	8.172	3.5032	3.8622	4.0782	5.3553	4.9245	8.019	1.7492	4.1539	6.1597	8.7659	4.5013	5.7678	3.7118	7.3082	5.8399
-13.574	-11.475	-10.648	-15.238	-14.738	-15.246	-16.592	-14.967	-15.06	-16.023	-17.044	-13.624	-11.013	-10.669	-12.18	-12.183	-12.723	-11.469	-11.551	-14.717	-11.566	-15.077	-14.802	-12.601	-12.268	-14.421	-16.139	-16.179	-11.613	-11.54	-9.1058	-13.585	-13.693	-11.534	-12.837	-13.661	-10.173	-14.588	-15.169	-13.449	-11.34	-12	-15.883	-12.512	-14.799	-11.381	-12.29	-14.092	-13.191	-12.559
-4.3832	-3.5489	-2.6408	-2.8387	-2.715	-5.8578	-1.0269	-3.1511	-3.3843	-6.4591	-4.0021	-2.6649	-4.5339	-4.6966	-4.014	-2.3709	-3.5209	-4.8127	-5.6215	-6.6328	-8.5794	-2.4285	-8.7278	-4.1571	-5.8715	-1.2825	-3.0047	-5.5151	-4.9876	-3.5603	-4.3496	-7.1212	-1.2499	-1.5089	-4.3176	-4.1035	-5.0617	-3.0992	-5.8504	-3.7367	-2.4023	-6.4514	-3.0338	-2.8788	-6.4577	-4.3621	-2.3445	-5.5448	-5.6426	-6.3275
-15.232	-12.683	-13.294	-11.919	-10.346	-14.559	-11.108	-11.94	-16.889	-10.666	-12.975	-12.619	-10.499	-13.139	-15.7	-13.989	-12.265	-12.857	-13.508	-14.507	-13.328	-15.453	-13.802	-10.191	-15.564	-15.511	-12.678	-13.191	-11.707	-13.024	-14.247	-11.202	-13.971	-13.301	-11.799	-9.3575	-10.568	-11.784	-10.746	-12.375	-13.896	-14.909	-10.727	-14.478	-11.322	-14.18	-10.758	-12.37	-12.997	-12.71
2.5808	2.941	1.4333	2.2116	-0.55628	1.4211	4.3144	-0.8201	0.0066695	0.62621	3.1502	4.1868	-0.53043	3.9064	1.6309	3.6193	-1.7244	1.5872	2.6571	2.9218	2.9132	0.2117	3.6959	0.99852	3.7269	3.7505	1.2267	-0.5908	1.17	2.7503	1.8504	4.071	3.6864	1.967	1.8803	0.93059	2.6787	1.9261	-2.9064	3.3548	1.2771	1.6471	0.32517	4.199	2.565	-0.62249	1.9688	1.9629	2.2035	1.8771
-0.81009	1.1858	-1.2599	-3.0919	-3.0797	-0.32166	-2.2087	0.054999	-0.10076	-4.73	-0.13561	-1.294	-1.8696	-3.5476	-2.7802	-1.2625	0.13022	-3.2324	-1.3288	-3.3509	1.5992	-3.4803	-4.1644	0.91924	-1.9343	-1.7154	-1.5535	-2.8427	-1.3422	-1.3502	-1.8931	-0.76046	-1.9251	3.7816	-3.2799	-3.2277	-3.3513	-3.0683	-1.7453	-3.3783	-2.8745	-4.2531	-2.3422	-0.72059	0.22286	-2.418	-4.1437	-1.0192	-2.0536	-2.8498
-7.3963	-3.213	-2.8061	-4.4693	-6.9501	-5.0512	-6.9966	-6.1604	-3.5315	-4.0162	-10.361	-3.2253	-4.7358	-4.7077	-5.9474	-4.6288	-4.0148	-4.3251	-5.3928	-8.8601	-2.0216	-5.7504	-4.8981	-4.6475	-8.0679	-2.5223	-7.0208	-5.436	-5.6014	-4.1246	-5.41	-2.0304	-2.539	-5.6182	-6.2207	-3.8726	-4.3989	-4.6202	-4.26	-4.9421	-3.0829	-4.4078	-4.8697	-3.6642	-7.8801	-7.3105	-5.1282	-2.6057	-6.8903	-3.9418
0.5226	-0.76976	-0.32166	1.4262	-1.1145	1.4118	-1.7701	-0.51694	0.62654	-1.3313	-0.30058	2.7358	-3.0244	1.8078	-2.5591	-1.0671	-1.0089	-0.42366	1.9716	-1.9501	-0.011284	-0.97443	-4.1861	-1.0359	-1.2322	1.3128	-1.3846	-0.21695	-1.771	0.012381	0.1121	-1.9524	-0.049544	1.9804	-0.2621	0.47733	0.20914	-1.0423	-2.3077	2.3991	-1.4432	0.22402	-1.1483	-1.4517	1.2296	-1.1074	-2.5723	-1.935	0.15943	-0.012564
-0.32436	-2.8947	-2.2463	-1.6114	-2.775	1.3548	-0.46216	0.87313	-1.6339	0.64325	-0.002179	-0.30292	-1.705	0.88138	-0.94964	-0.0362	0.83193	1.215	1.6541	-1.6758	1.5478	-2.7163	-1.9848	-1.2371	-3.0583	-1.9636	-2.3078	-0.98995	-1.546	-2.7674	-1.2199	-3.6972	0.33423	-2.3866	-3.795	-0.10327	-0.11737	-3.7059	-3.6199	-2.031	-1.7954	-0.7435	0.57234	-1.2985	-0.66232	-1.3726	0.1841	-2.2815	-3.2672	-2.0771
-9.962	-7.7715	-6.6606	-8.3049	-9.2513	-8.7037	-9.7943	-6.2452	-5.1254	-6.5095	-10.804	-8.9643	-4.8009	-7.6142	-10.152	-4.4294	-6.6088	-4.6453	-8.4566	-9.7971	-11.49	-8.0764	-6.7256	-7.9389	-9.3675	-8.6284	-9.6177	-7.6668	-6.4992	-8.1773	-4.0832	-10.338	-9.2848	-3.8118	-7.8305	-7.9871	-7.0803	-10.31	-6.0487	-6.7942	-8.2692	-10.008	-10.462	-10.819	-10.722	-5.0521	-6.9528	-4.3209	-8.7192	-8.1144
-14.719	-12.792	-15.269	-13.196	-15.237	-14.437	-13.549	-18.339	-17.055	-13.118	-10.897	-14.346	-14.53	-17.003	-11.337	-11.849	-11.977	-11.833	-14.222	-15.033	-11.248	-13.55	-13.124	-14.602	-16.114	-12.839	-15.447	-17.81	-15.639	-13.929	-14.414	-12.461	-13.321	-13.911	-12.371	-12.411	-16.686	-14.568	-14.241	-13.822	-15.41	-13.456	-14.72	-11.863	-18.627	-14.238	-14.236	-16.07	-14.97	-13.811
0.95464	4.3826	5.532	4.3909	4.227	4.7709	5.2931	3.4695	3.9904	5.8551	3.1182	3.5679	3.9088	3.0783	2.6258	1.5297	4.4597	3.753	3.8748	4.4421	3.4933	1.8321	2.9462	4.6834	2.0775	3.8479	2.9993	5.4931	1.2498	2.8156	5.7132	5.861	5.5353	1.6341	5.7407	1.3463	2.1142	4.937	4.6547	2.9582	0.16763	2.5146	3.3921	4.5239	4.1527	2.2978	4.6091	6.2326	3.7366	0.70965
0.8404	5.1002	0.177	5.353	-1.2503	1.0645	0.92607	1.8857	3.4846	1.5592	4.5828	-0.09858	1.4261	3.3277	0.60255	1.2624	4.4868	3.0897	2.4869	0.91471	-0.44154	4.1082	4.7323	0.69224	3.9848	0.10738	3.1862	4.5642	3.2198	1.2774	4.6172	4.6572	3.7321	4.6766	3.73	-1.196	-0.47324	3.4477	5.5354	2.8229	3.9714	0.037031	1.6654	1.5106	3.2857	1.2653	3.94	4.965	3.0413	-0.23569
5.76	8.2432	6.7319	7.2595	5.1272	7.0037	5.3574	6.6523	4.7641	4.6642	3.3905	5.4848	6.3116	5.0253	6.9257	6.7116	5.9691	4.9903	7.2799	4.1013	7.1722	6.3948	5.325	7.4996	3.2662	5.8952	5.9645	3.907	6.3314	4.9366	7.3742	3.6526	0.81906	6.2833	4.0755	4.4271	7.4246	5.9673	6.4357	5.7116	5.0974	3.681	6.9699	6.9271	6.1443	6.5395	4.84	7.1393	5.2368	2.6068
-13.697	-13.794	-15.982	-13.352	-13.065	-11.993	-14.754	-10.994	-13.593	-13.344	-12.59	-15.527	-14.392	-16.66	-13.504	-17.471	-11.417	-17.482	-13.852	-13.491	-16.42	-13.674	-11.004	-11.031	-13.24	-14.15	-13.574	-15.628	-13.372	-15.659	-12.32	-17.377	-16.967	-15.357	-11.094	-10.73	-14.194	-14.907	-13.351	-17.713	-13.658	-15.114	-15.74	-17.084	-12.896	-12.75	-16.339	-16.743	-13.011	-13.864
4.0309	-1.1717	-1.5232	-2.8269	-0.54108	-0.066926	2.0968	-1.2995	1.0197	0.6153	-0.39865	1.1424	0.90487	3.9655	1.7495	3.0952	-0.38751	3.0254	0.97504	4.8448	-0.96689	-0.77772	1.6932	-0.29828	4.4255	2.9726	2.7228	0.78128	2.6461	2.9967	1.188	0.87082	0.50877	0.18022	0.88229	3.0805	0.37224	0.57607	0.85663	2.3451	2.8768	1.5708	2.9042	-0.20462	1.2536	0.88278	-1.5862	2.5355	1.0604	-0.72812
1.1213	1.0971	1.9471	0.369	0.062959	-0.44279	1.7756	0.45003	1.7225	0.58903	3.41	3.8066	3.5276	2.876	2.7868	0.83894	-0.053022	0.54768	-0.38	2.7303	0.70654	4.1634	-0.8182	3.6638	1.4805	4.4772	3.2967	0.5232	0.53853	2.6883	0.055894	1.0733	0.20214	2.8343	5.1106	2.5968	-0.56191	-4.2564	-3.0563	-0.85401	2.3628	1.2898	3.2112	1.6426	0.52018	3.437	1.8251	2.9784	2.6626	1.9668
4.2905	5.7802	3.7654	9.8757	7.7058	8.1088	6.5278	2.3577	8.865	6.3926	10.754	8.8037	7.0065	6.3809	6.2482	6.5701	7.5229	4.2697	6.739	12.844	6.2337	8.9312	7.5486	8.9795	4.9667	7.2572	6.7145	7.285	8.3348	8.0884	6.7066	7.8349	6.1216	3.8927	10.103	10.009	7.5601	5.1896	4.9307	6.6849	8.9492	8.0274	6.6132	5.7587	7.2663	5.9024	5.5065	5.6716	4.2898	7.3508
-19.576	-21.67	-24.784	-18.074	-20.721	-26.35	-23.622	-21.261	-26.644	-19.684	-26.11	-20.859	-23.39	-20.231	-23.994	-21.761	-22.866	-22.376	-23.707	-20.371	-23.688	-22.873	-21.793	-23.03	-21.146	-20.918	-21.251	-20.366	-20.255	-20.432	-23.256	-24.155	-24.18	-23.574	-24.37	-24.419	-23.625	-20.029	-22.855	-20.427	-20.189	-21.467	-22.133	-22.584	-26.198	-22.011	-20.35	-23.895	-20.885	-19.92
-13.816	-11.188	-13.13	-17.797	-14.269	-10.957	-13.103	-13.588	-12.03	-10.896	-14.766	-10.944	-14.279	-12.46	-15.219	-12.99	-16.278	-13.181	-14.863	-12.882	-14.055	-11.3	-12.441	-14.135	-13.058	-14.126	-12.662	-16.697	-12.118	-14.252	-11.367	-12.212	-13.843	-15.846	-12.766	-14.253	-11.798	-12.374	-12.01	-16.509	-10.567	-13.007	-12.379	-10.806	-7.8967	-11.523	-13.28	-14.913	-14.958	-12.184
-15.742	-13.723	-14.328	-13.896	-16.173	-10.276	-13.33	-12.387	-13.693	-13.853	-11.903	-12.563	-12.603	-13.067	-15.481	-16.332	-15.495	-13.823	-14.96	-18.148	-16.732	-12.72	-17.367	-14.684	-13.1	-13.809	-14.619	-11.332	-14.509	-12.669	-15.509	-14.737	-15.974	-11.117	-13.469	-13.786	-13.68	-13.747	-15.926	-13.729	-13.654	-12.088	-14.162	-11.987	-17.245	-10.696	-17.454	-14.514	-12.142	-13.451
-12.952	-15.173	-12.469	-12.639	-15.321	-13.238	-13.619	-14.497	-15.794	-11.954	-12.562	-16.774	-11.495	-12.816	-9.7639	-12.043	-14.606	-16.012	-11.663	-15.872	-17.073	-13.854	-13.732	-15.078	-15.214	-14.903	-16.568	-12.765	-12.659	-12.885	-15.627	-15.291	-15.81	-16.908	-16.768	-14.385	-16.158	-13.433	-14.7	-13.984	-12.287	-15.318	-13.323	-13.788	-11.021	-11.412	-13.937	-15.104	-13.494	-13.951
-15.244	-16.962	-13.163	-15.645	-14.58	-15.427	-16.371	-14.503	-14.751	-16.227	-15.934	-12.941	-15.327	-11.113	-16.015	-14.768	-13.445	-13.224	-14.622	-14.096	-14.592	-13.907	-15.859	-14.499	-14.888	-17.704	-17.336	-19.139	-10.495	-15.061	-15.285	-16.484	-14.222	-16.267	-13.05	-13.186	-16.16	-16.22	-15.371	-15.774	-16.492	-12.821	-17.253	-15.279	-12.719	-16.773	-13.474	-11.972	-15.757	-12.182
-9.5904	-13.938	-16.622	-12.36	-10.668	-8.6642	-11.78	-16.359	-12.316	-12.588	-10.825	-14.082	-12.137	-8.8821	-10.441	-11.696	-13.559	-11.876	-13.926	-11.949	-14.329	-18.917	-12.399	-13.424	-11.589	-12.603	-10.061	-10.591	-13.377	-13.446	-13.79	-9.5751	-9.7353	-15.671	-12.893	-16.301	-12.622	-11.498	-10.841	-8.4078	-11.943	-15.762	-12.951	-13.145	-13.818	-13.523	-13.758	-11.965	-10.601	-14.135
-5.3808	-4.2173	-1.016	-2.7551	-2.3584	-1.0233	-0.88277	-3.7358	-3.3607	-3.8883	-1.4598	-1.9887	4.1988	-2.9997	-1.2789	-2.7854	-4.2295	1.0205	-2.8386	-2.1527	-2.6371	-2.6641	-3.4794	-2.0426	-4.0645	-0.74632	-1.8308	-2.5621	-0.88898	-3.1767	-4.0199	-2.5257	-3.7016	-1.4113	-1.4391	-0.88133	-4.7656	-3.6178	-1.3745	-1.932	-0.34431	-1.1187	-3.2382	-2.4338	-4.8111	-2.0158	-2.4423	-0.53595	-4.7249	-2.6883
-13.556	-7.8752	-11.72	-10.159	-7.0358	-9.2996	-9.3273	-13.163	-12.17	-14.904	-13.083	-8.872	-8.652	-11.142	-11.389	-13.173	-6.7947	-11	-8.2314	-9.1807	-14.349	-10.317	-12.217	-9.8183	-9.3925	-12.139	-14.454	-9.7753	-10.751	-11.619	-10.355	-11.985	-10.532	-11.308	-12.338	-7.7578	-10.943	-11.573	-11.654	-11.088	-7.3339	-6.8233	-9.9199	-9.0328	-7.289	-10.407	-10.36	-11.589	-12.592	-9.7328
-10.243	-9.035	-10.48	-10.749	-12.167	-11.471	-12.704	-9.3618	-12.717	-9.9941	-11.12	-14.517	-7.5753	-9.2935	-11.329	-9.1679	-10.434	-9.3286	-14.803	-9.0981	-10.28	-12.22	-11.2	-10.882	-6.5391	-13.997	-10.257	-6.6511	-11.558	-10.554	-12.172	-11.062	-12.126	-11.629	-10.184	-8.376	-8.9857	-11.909	-7.7329	-11.127	-8.1458	-8.4741	-12.09	-7.9857	-11.166	-12.98	-11.217	-9.1758	-14.856	-11.352
-3.5278	-6.5333	-3.7524	-7.1301	-10.957	-2.915	-5.4785	-5.7126	-6.4364	-2.5271	-4.9777	-5.0673	-2.6017	-5.1911	-3.0834	-5.49	-3.8389	-6.5372	-6.1441	-8.1878	-4.9513	-2.4039	-4.8371	-6.2446	-2.9808	-6.5941	-2.9233	-4.1729	-4.524	-7.0203	-3.7009	-6.1032	-6.5299	-1.8173	-4.7993	-5.4436	-2.8676	-3.0538	-6.5403	-4.0533	-4.3803	-3.9647	-3.9939	-5.4067	-3.543	-6.3977	-5.8193	-6.6409	-4.1269	-5.7429
-18.116	-16.677	-21.015	-22.264	-23.107	-19.729	-21.037	-19.08	-20.311	-22.71	-19.337	-21.053	-22.046	-25.224	-22.057	-20.416	-22.474	-18.879	-23.988	-18.648	-20.748	-18.436	-20.987	-19.718	-20.814	-22.034	-23.033	-21.528	-23.999	-18.43	-21.562	-19.653	-19.935	-23.2	-22.696	-21.052	-20.224	-23.088	-18.149	-21.722	-18.695	-22.05	-18.4	-21.98	-19.442	-18.883	-17.898	-18.012	-18.136	-25.332
-2.4977	-4.7186	-1.4385	-5.3199	-1.2889	-3.3773	-2.067	-0.94585	-0.16901	-5.1953	-3.061	-6.8126	-5.5737	-5.8664	-5.5393	-2.4662	-0.92262	-1.791	-1.797	-2.0457	-4.2559	-4.5226	-1.8713	-4.2596	-2.4141	-0.85902	-1.5193	-4.5578	-1.7707	-2.7952	-3.2546	-3.8426	-1.7397	-1.1193	-3.6432	-3.1605	-3.3353	-2.0456	-3.8489	-0.1543	-6.0114	-1.6304	-1.1437	-4.0331	-2.7457	0.90504	-3.7576	-3.4781	-0.28636	-4.9571
-4.4531	-4.5594	-3.2953	-4.4735	-3.9886	-4.0591	-4.6021	-5.3357	-2.7734	-5.4751	-2.909	-3.897	-3.3854	-3.1785	-2.4874	-6.9445	-5.4379	-4.1864	-6.6176	-7.3024	-4.0371	-3.8835	-1.5754	-5.1819	-0.61996	-5.8677	-2.9387	-5.7682	-4.0042	-6.6858	-2.2865	-4.6076	-2.9302	-6.0411	-1.8739	-2.5382	-5.1907	-3.1835	-6.1777	-3.9013	-3.5738	-3.1748	-3.276	-4.4148	-7.589	-4.329	-2.0683	-4.0961	0.22197	-2.7881
5.9336	5.7329	1.8587	5.9749	-1.9358	6.0649	5.2378	2.2129	5.3283	6.7284	1.0207	4.945	1.1308	8.6835	4.6097	5.7104	-0.93506	3.1168	5.5093	5.316	5.6632	2.751	2.5118	5.9279	5.7681	7.2657	3.0181	3.3762	5.5732	4.5811	5.6422	4.9975	4.8572	4.4456	5.5607	4.4361	4.8106	2.4519	7.3074	3.3384	3.4833	3.1311	1.1408	0.6511	3.1633	5.6483	2.5076	2.8585	5.6531	3.0397
2.4192	2.4427	2.6033	1.6647	-0.76626	1.3102	-3.1294	2.8471	1.3395	0.95534	1.675	-2.6138	-0.083333	0.6996	2.3579	1.8388	2.6637	0.72368	6.485	0.66803	0.9556	4.4908	-0.68922	3.0407	1.7694	3.0429	4.7736	-1.233	-0.63857	2.6445	0.82762	1.0866	-0.29074	3.5357	2.5715	-0.67388	0.67632	6.9831	2.6316	4.2508	1.9024	-0.11856	-1.6457	-2.9668	3.3079	-0.16908	0.22324	-0.89323	3.0006	1.9019
-19.459	-14.739	-12.474	-15.182	-12.231	-14.739	-13.056	-13.298	-14.482	-14.498	-11.123	-12.732	-13.663	-16.55	-17.63	-14.221	-18.415	-13.415	-16.016	-16.792	-14.925	-16.88	-12.751	-11.706	-17.039	-16.714	-12.3	-17.123	-15.47	-12.199	-16.484	-16.976	-14.345	-14.049	-14.793	-14.524	-11.401	-14.753	-12.573	-14.583	-16.428	-13.737	-16.494	-13.522	-14.061	-13.547	-16.259	-13.612	-15.148	-13.362
-3.7294	-3.6216	-4.7871	-1.7224	-3.0868	-0.24816	-2.956	-2.7033	-0.52745	-2.1468	-1.5887	-3.0037	-1.8957	-1.9493	-4.6771	-2.2634	-3.5062	-2.595	-3.3022	-3.0801	-4.1099	-1.7783	-3.2263	-3.7858	-2.6172	-2.2166	-5.7892	-0.4826	-3.0408	-2.6303	-0.70675	-2.7567	-0.11145	-1.2942	-3.2532	-4.2522	-2.2676	-0.1997	-2.053	-0.23452	-1.5945	-3.678	-2.3049	-3.7396	0.48272	-2.8483	0.0071057	-1.6168	-0.84371	-3.3578
-12.187	-12.654	-8.4708	-10.932	-12.749	-10.399	-10.694	-12.102	-13.789	-10.027	-9.6791	-10.604	-12.5	-11.085	-10.922	-11.517	-12.326	-7.7373	-9.0847	-9.4903	-8.4461	-11.159	-15.432	-10.707	-13.682	-12.718	-11.084	-11.881	-11.031	-12.743	-10.908	-8.4464	-9.8023	-8.3698	-9.3938	-13.872	-10.961	-11.629	-12.543	-12.387	-9.4686	-12.605	-8.8605	-9.0378	-7.5961	-10.238	-9.6855	-8.4193	-11.276	-12.664
-4.7327	-5.5016	-4.4549	-3.1923	-7.7836	-8.7165	-6.6906	-5.1019	-4.9766	-5.8859	-5.4385	-4.983	-9.3629	-9.1736	-5.0232	-7.0552	-5.5598	-7.8481	-3.6268	-9.0273	-7.5241	-7.3758	-4.428	-4.2683	-6.0147	-7.4706	-5.8643	-6.4411	-7.2683	-6.2302	-7.5858	-7.4626	-6.18	-4.7599	-4.0111	-7.8817	-6.4424	-7.4728	-4.2955	-10.771	-5.5603	-5.4965	-6.1931	-8.475	-4.5845	-6.3745	-5.1085	-6.3473	-5.9596	-7.5823
-24.037	-20.229	-19.338	-20.72	-22.643	-25.184	-21.214	-20.604	-23.268	-21.218	-22.048	-19.483	-23.264	-19.146	-22.734	-20.516	-23.045	-19.689	-20.002	-22.474	-23.711	-21.658	-19.905	-22.324	-23.325	-24.285	-21.559	-21.324	-22.785	-24.184	-21.985	-20.049	-23.491	-19.562	-20.752	-21.72	-22.372	-20.902	-21.166	-20.718	-22.158	-21.086	-21.854	-20.05	-21.569	-20.627	-22.759	-22.526	-19.087	-22.984
-14.743	-12.045	-11.619	-12.639	-11.488	-11.903	-13.214	-17.554	-14.645	-12.03	-13.971	-10.327	-13.032	-14.53	-6.4986	-11.302	-16.702	-13.111	-14.614	-14.601	-15.24	-13.472	-15.202	-13.711	-14.769	-12.966	-12.447	-14.771	-13.251	-12.908	-15.138	-15.48	-14.253	-16.312	-11.919	-12.563	-14.18	-14.373	-13.677	-14.537	-12.422	-11.249	-11.473	-10.603	-12.291	-14.982	-15.769	-13.866	-13.251	-13.268
-1.3002	-1.4091	-1.2111	-1.2418	-3.3057	-1.63	-2.617	-2.7396	0.70581	-2.5378	1.308	-2.3551	-3.3458	-3.2803	-2.7133	0.19298	-3.4088	-4.1261	1.8312	-0.12421	1.1365	-1.1686	0.37113	-2.9136	0.7418	-1.8022	-3.3992	-1.2188	-1.429	-0.75442	-0.462	-2.5185	-0.21395	-0.29734	-1.6434	0.15454	-5.7086	1.7468	-0.46319	0.6412	-0.67072	1.7585	0.16038	-1.5028	-4.53	-1.5499	-0.31428	2.724	-2.3029	-0.54052
3.2106	7.0912	4.3151	7.0417	6.0468	5.6659	5.4598	10.201	3.9206	3.9919	5.506	7.4169	6.21	7.4199	8.5602	6.6818	5.5867	5.7157	6.6278	5.717	7.1238	5.5913	5.154	2.7495	7.4499	4.0633	3.3773	4.7539	7.8286	5.0289	5.256	5.8618	6.1345	5.4387	6.262	6.9028	3.7957	6.4387	6.3239	6.2483	6.2449	7.7599	7.6737	6.5343	8.3354	4.5596	8.1793	7.3335	7.2149	8.1771
3.7757	6.4056	5.5552	6.4146	3.461	1.9125	2.7393	6.5432	5.6402	5.7626	1.5873	6.3308	2.8388	3.82	4.3443	4.2109	0.96326	3.6145	5.4419	7.0095	2.9681	5.6	4.2448	3.901	3.7285	1.5441	2.8755	4.6967	5.2287	6.5671	4.2333	6.9115	3.7693	5.3978	5.008	4.558	4.3488	2.4238	6.173	4.1322	3.0319	4.7865	4.1691	0.93952	1.9618	0.20115	0.71177	4.7622	1.851	5.4512
7.547	6.9246	7.3225	7.3069	6.7225	5.7616	4.7336	8.9801	4.8664	7.7781	3.8371	7.3032	5.9988	8.1376	6.5701	8.3213	4.7596	7.225	6.3625	4.2736	5.0324	6.9242	9.1843	8.4153	4.2343	8.3729	2.3389	3.9112	6.447	7.5484	8.6107	5.2741	6.5678	9.5006	7.9786	5.0533	8.2793	9.5323	5.1029	4.1277	8.5339	6.8975	8.4728	8.1143	4.9365	4.6464	6.2276	5.2737	4.1473	6.5633
-4.3665	-1.7398	0.53599	1.7313	-0.33237	2.2876	1.4635	0.041551	3.9897	-0.1292	0.35243	-2.7209	-1.6072	-1.4375	-1.2267	-3.0727	-0.94283	1.8482	-2.9501	3.2029	2.5549	0.59212	-1.6784	0.76185	-2.3061	-1.2587	1.3675	-1.0895	1.7265	-5.5513	-2.1855	1.3532	-1.1703	-0.67986	-1.4922	2.3625	-1.2565	0.38782	2.3559	1.1789	-0.65865	0.76627	1.0157	-0.73332	0.0086139	-3.9454	2.8898	-0.23567	-2.6388	0.75979
-5.2101	3.2534	-3.8972	-4.8588	-3.0008	-2.3358	-4.1886	-3.8512	-4.7104	-3.5632	-2.4584	-2.2439	-1.1578	-3.5383	-1.486	-3.9463	-6.5826	-2.0205	-4.6058	-0.90165	-3.4281	-3.4001	-3.2269	-0.11842	-2.7399	-2.505	-4.937	-2.1093	-3.013	-3.1084	-2.5917	-3.2908	-1.9723	-5.4678	-5.7879	-3.0724	-3.5163	-4.7657	-1.9845	-3.6546	-4.2831	-4.2033	-6.8814	-2.8722	-4.1925	-1.74	-2.6773	-1.7287	-6.0999	-1.9138
-3.5123	-2.6498	1.8229	-6.1486	-2.1153	-2.3777	-1.6523	-1.4887	-3.2979	-5.1401	-0.1491	-4.0867	-2.8744	0.06373	-1.2878	-1.0088	-0.085666	-4.0241	-3.647	0.21991	-0.080586	-5.2004	-1.8821	-0.40262	-1.6197	-2.3608	-2.7598	-4.7819	-1.4389	-2.7048	-3.5749	-3.3856	-3.8499	-4.0465	-4.1925	-4.721	-0.11282	-1.2991	-4.0229	-2.8569	-3.8958	-3.2255	-2.3324	-4.3696	-3.0287	-0.13248	-0.0094236	-5.7482	-2.408	-2.0218
-1.0893	-0.098043	2.3703	0.036826	-2.0807	-0.058203	-2.3565	2.5369	-0.66486	0.14806	-0.67629	0.5528	0.098087	-1.7513	-2.4552	-2.1804	-3.6391	-0.71393	-3.0407	-3.9652	-1.9014	-1.6272	-1.6896	-2.0227	-1.6869	-3.9824	-2.592	0.20095	-0.51327	0.28737	-2.7886	-2.6304	-4.803	0.15728	0.29161	0.31287	-4.3559	-2.6486	-2.5887	-3.1775	-6.934	-1.5156	-2.3497	-4.9745	-1.9283	0.9082	-0.83888	-1.5074	-1.1129	-1.6065
-17.176	-12.926	-18.333	-14.187	-11.817	-15.311	-16.331	-15.692	-12.35	-12.852	-13.282	-13.935	-11.573	-16.067	-12.891	-13.125	-14.3	-16.865	-13.769	-14.661	-14.653	-14.457	-17.78	-16.504	-18.541	-14	-13.923	-11.917	-15.136	-13.689	-13.538	-14.464	-12.37	-14.561	-13.18	-13.542	-11.842	-14.705	-14.587	-14.577	-15.063	-12.452	-16.605	-14.105	-12.158	-14.617	-15.366	-14.424	-16.266	-12.764
-4.2508	-2.9433	-1.4028	-0.88641	-0.35506	-2.1585	-2.7028	-2.0329	0.15086	-2.926	-2.2574	-5.8423	1.5882	-2.9744	-2.929	-0.53126	-2.3137	-3.0712	-1.1001	-4.9475	-0.10228	-5.054	0.3928	-2.1632	-2.3712	-3.9407	-3.3778	-1.9977	-4.0283	-3.8364	-1.8032	-1.4249	-4.9368	-3.3578	-2.8177	-4.4962	-0.84053	-2.1607	-2.5032	-2.512	-4.2791	-3.0386	-4.5232	-3.0546	-6.2239	-6.1111	-5.8988	-2.4836	-5.2293	-0.35637
9.3384	5.6998	6.6767	5.5646	5.9744	5.847	7.1511	3.8316	7.4948	5.5977	8.6005	6.9101	9.2306	7.2507	7.0495	8.4682	6.1796	7.4046	7.3701	6.8338	4.4609	9.5055	3.2671	4.0469	6.1859	3.7255	7.8651	7.2226	5.9186	6.7776	5.5855	5.5784	7.164	6.8869	7.949	2.3873	8.4579	6.4767	7.9419	8.571	6.0057	7.1941	7.9141	7.0148	4.1015	8.4848	6.5705	8.3591	9.0886	6.3337
-12.827	-13.382	-17.691	-12.36	-15.165	-11.088	-13.425	-8.956	-13.631	-13.448	-12.012	-12.825	-15.168	-13.777	-11.85	-13.56	-15.573	-13.396	-11.577	-13.285	-13.988	-14.035	-10.876	-13.671	-15.753	-13.941	-12.751	-16.564	-14.921	-13.447	-14.794	-14.323	-15.665	-13.397	-16.74	-14.817	-14.146	-13.327	-13.531	-13.077	-12.481	-18.003	-12.372	-16.484	-14.715	-14.231	-15.821	-12.567	-9.7963	-12.249
-5.9821	-8.2684	-7.8156	-9.0052	-5.54	-7.7035	-6.9182	-10.293	-7.7707	-10.991	-8.9057	-6.5901	-6.2309	-6.1244	-11.156	-6.1375	-10.372	-6.974	-6.0889	-8.1899	-9.4442	-6.3572	-4.1604	-10.234	-7.8487	-7.6204	-8.2329	-4.895	-8.3529	-6.0002	-6.5001	-7.62	-5.687	-8.8213	-7.1016	-5.3249	-8.8981	-4.8759	-11.251	-8.4595	-6.4625	-10.724	-9.8843	-4.5711	-7.4425	-9.2528	-10.336	-9.2343	-6.5993	-6.7295
-2.3674	-3.7109	-4.3432	-3.2781	-1.8686	-2.8967	-3.2742	-3.2759	-0.76719	-4.0299	1.2615	-2.9742	-4.4911	-1.3147	0.36424	-1.1348	-4.7541	-1.3079	-3.9259	-0.79591	-2.594	-0.095274	-4.3565	-3.1076	-1.246	-3.4222	-3.8326	-2.9687	-0.92561	-3.236	-7.3088	-0.79589	-1.917	-4.92	-0.49425	-5.5693	-2.0518	-0.05486	-1.7939	-0.12956	-2.3012	-2.4816	-3.7329	-2.9297	-3.3759	-2.4848	-2.3179	-4.0044	0.83962	-3.6275
4.2893	8.7878	4.9706	4.4137	6.5914	2.5746	4.0646	6.0095	4.2595	5.8876	7.7243	3.5	3.0608	5.2151	4.22	9.7671	3.1309	6.5577	2.6851	2.3094	-0.76288	5.4817	6.4997	5.015	3.7057	4.9906	6.3816	3.8228	5.2747	3.9704	3.343	7.9682	4.7326	6.4801	5.9926	3.6474	7.2314	5.1869	6.3338	5.2174	5.0447	3.3265	4.2265	4.125	4.4272	5.5812	4.1669	6.892	5.9718	6.8915
-23.508	-24.538	-22.041	-23.188	-23.724	-25.248	-23.135	-20.725	-20.384	-23.859	-20.639	-25.19	-21.493	-23.26	-22.1	-23.797	-19.454	-23.683	-21.67	-22.921	-24.46	-21.995	-23.027	-19.344	-22.519	-23.128	-19.742	-20.117	-20.741	-21.075	-20.815	-24.494	-24.618	-23.277	-24.171	-23.555	-21.258	-23.359	-24.446	-20.601	-24.332	-21.316	-26.395	-22.342	-20.401	-21.796	-22.942	-23.577	-21.527	-22.192
-12.913	-11.564	-12.351	-8.9533	-10.136	-7.9558	-10.72	-9.3193	-9.1204	-10.759	-8.0765	-12.304	-9.677	-11.193	-11.295	-13.089	-12.295	-15.534	-9.6916	-11.805	-13.73	-12.48	-7.7532	-6.8006	-14.598	-11.496	-9.2927	-11.206	-12.181	-8.2021	-12.883	-9.7433	-12.899	-17.113	-10.462	-11.482	-13.819	-11.757	-14.296	-16.019	-9.2791	-13.225	-14.49	-13.541	-10.617	-13.224	-10.481	-9.5426	-10.748	-14.348
2.5013	-0.59184	1.2449	-0.72918	2.3084	0.69716	0.11889	-0.57202	1.4038	0.70744	-2.0622	2.3742	-1.4197	-0.84928	-1.17	-3.4145	-0.12347	3.6437	-1.2776	0.22084	-2.6678	-0.48596	1.1506	-3.2239	0.064944	2.1511	-4.6206	-1.8292	-2.1371	-0.45387	-1.9561	-2.5889	0.53662	0.21406	-4.8051	-2.1842	-3.3418	-1.4625	-2.1451	0.72327	-4.4053	-0.67422	-2.411	-1.1073	1.3433	1.6402	-1.3854	-2.2262	-1.6971	-1.3516
-10.162	-13.945	-14.03	-12.054	-11.739	-11.498	-14.512	-15.186	-12.777	-11.679	-16.114	-14.48	-15.918	-13.576	-11.452	-12	-12.313	-11.603	-14.419	-9.271	-14.636	-15.659	-14.079	-11.356	-13.733	-14.01	-13.055	-11.509	-15.084	-13.376	-11.037	-13.069	-12.156	-13.828	-12.885	-9.8371	-12.433	-12.579	-12.318	-11.459	-13.726	-12.094	-10.563	-11.715	-15.206	-11.88	-10.748	-15.162	-11.542	-11.907
-6.5588	-4.8576	-3.9837	-1.6863	-9.789	-4.9222	-6.1475	-5.5869	-7.1955	-6.284	-2.8145	-6.7734	-3.9455	-6.0679	-6.0477	-5.8331	-3.7049	-5.0994	-5.411	-7.1184	-7.2204	-3.2113	-6.753	-3.5458	-5.6254	-5.3494	-9.2731	-9.031	-7.7075	-4.3555	-3.2506	-3.4656	-7.9149	-4.6469	-2.7934	-10.89	-7.2418	-4.5466	-5.2625	-6.3338	-7.755	-8.1287	-4.8581	-5.469	-5.4944	-6.5853	-8.2936	-2.6292	-6.4454	-6.4345
-13.084	-12.811	-10.019	-8.7855	-9.413	-8.4494	-12.583	-9.4149	-11.64	-8.4747	-9.2031	-11.653	-11.061	-10.609	-9.9029	-12.185	-9.4903	-12.055	-15.17	-10.735	-11.384	-9.4474	-14.896	-12.947	-9.7357	-12.364	-12.795	-10.584	-10.589	-8.6584	-11.8	-8.9948	-9.6168	-9.9023	-12.159	-9.4805	-7.3872	-11.333	-10.821	-9.8565	-11.44	-12.12	-6.8494	-11.226	-10.751	-16.583	-8.5981	-11.135	-11.422	-9.5582
0.97401	-3.1643	1.0895	-4.086	-2.6501	-5.1206	-3.9176	0.88962	0.71105	-2.1486	-4.4136	-0.6107	1.9022	-2.384	-1.2152	-2.9165	-1.8185	-4.2476	-0.82839	-0.10529	-2.866	-4.1736	-1.2258	-4.907	-2.1044	-3.6195	-0.82107	-3.0521	-3.0323	-3.8191	-4.9763	-5.5021	-2.1755	-2.5204	0.85843	-4.3662	-0.81991	-2.4893	-3.0691	-3.1933	-2.9519	-1.9535	-2.475	-2.471	-3.5166	1.8259	-3.6016	-3.2648	-2.5124	-2.0893
-2.8943	-2.7693	-2.5714	-2.2243	-0.11269	-3.0997	-0.95793	-2.5648	-1.3732	-1.1789	3.6167	-2.0473	0.7204	-3.1272	-0.14477	-1.7952	-2.5033	1.2093	-0.58024	-0.26067	-1.881	-0.7637	-0.29322	0.19002	5.455	-1.2733	-3.8244	-1.4497	-2.1424	-3.602	1.0715	1.8477	0.79127	-1.4443	2.4384	0.81182	-1.0441	-3.4088	-4.733	1.8754	1.9038	-2.0371	-1.2834	-1.2352	0.38142	-4.3861	1.9959	-1.9805	-0.041349	-3.6439
-3.9996	-2.4645	-4.5656	-2.6766	-1.6359	-5.3914	-0.97019	-2.8032	-6.0938	-4.4275	-6.3963	-6.281	-5.088	-2.8221	-1.7217	1.9525	-4.4949	-5.317	-2.0402	-2.6683	-2.0121	-4.6776	-5.2895	-2.366	-2.2618	-7.0758	-3.7058	-3.7307	-2.4931	-1.6743	-4.0261	-2.8793	-4.0649	-7.43	-2.9016	-5.1074	-2.7739	-4.9462	-3.3461	-1.6898	-3.36	-4.6557	-1.9739	-3.6174	-5.4788	-5.1427	-3.0615	-4.3434	-3.6404	-4.765
-2.4608	-0.76132	1.0369	-0.087039	-2.243	-0.39424	0.80658	0.40093	2.0373	-0.19977	-0.64468	-1.9501	1.7913	-0.039362	-0.60205	-0.1546	-0.37928	0.90762	-1.1648	0.21748	-0.16802	-2.2466	-2.6319	-0.080217	-1.4169	0.83534	-2.1162	-1.5225	-0.43029	0.1457	2.2896	0.023	-0.35188	0.82631	-0.68222	4.681	2.1225	-1.8901	0.60475	1.4312	1.3099	-0.57994	-2.9961	-2.5819	0.29728	0.73179	1.7511	0.87223	-0.069781	-2.8151
-14.875	-18.178	-15.21	-14.151	-15.462	-14.137	-15.982	-10.664	-14.405	-15.52	-13.707	-16.514	-12.784	-14.366	-14.402	-12.837	-14.073	-13.541	-11.811	-14.777	-17.593	-13.759	-14.886	-16.313	-13.675	-15.241	-13.926	-13.284	-15.004	-14.329	-15.146	-14.575	-16.071	-15.914	-13.918	-13.419	-16.414	-16.159	-13.325	-14.701	-11.761	-16.927	-12.971	-12.689	-13.806	-16.39	-13.995	-14.67	-12.72	-14.455
-5.3175	-6.0246	-5.0516	-6.1077	-2.9577	-3.443	-5.7899	-4.9275	-3.598	-4.2823	-3.0158	-4.8604	-5.425	-4.6521	-6.0571	-7.3488	-3.2936	-5.2213	-4.2882	-2.6452	-4.62	-4.583	-5.6814	-2.5477	-7.3298	-3.9581	-4.8366	-3.0722	-6.2866	-3.1836	-4.6651	-7.6101	-2.9305	-6.3997	-5.3837	-2.2528	-2.8844	-0.47289	-6.1342	-6.7876	-7.3407	-4.119	-5.4397	0.69254	-2.3	-5.9	-1.4187	-7.8685	-2.5262	-4.1433
-9.9359	-10.493	-9.5957	-8.8471	-9.8006	-10.078	-11.633	-11.599	-9.1879	-10.661	-12.087	-10.053	-10.22	-12.088	-10.362	-9.3243	-9.8669	-8.292	-13.611	-10.127	-11.254	-10.841	-11.504	-12.906	-10.108	-10.572	-9.9304	-9.3594	-4.8958	-7.3986	-10.599	-11.509	-9.7988	-11.986	-12.202	-12.092	-9.4713	-10.029	-11.4	-13.737	-10.472	-9.2845	-10.89	-11.986	-8.4772	-10.547	-8.5162	-10.5	-10.955	-10.004
5.355	8.8524	8.3423	7.4173	8.2028	8.4173	8.8543	7.235	8.864	7.1296	12.868	10.354	7.8883	8.7251	7.6711	9.8052	3.829	4.6208	9.7512	4.5231	9.2586	9.4953	7.0397	7.651	7.243	4.9868	6.1925	10.506	5.4753	10.125	8.8696	5.7317	9.7432	8.8216	6.7057	8.1749	9.0215	7.4538	8.5694	4.4407	6.7319	8.8382	5.1436	8.6581	7.0422	11.972	8.9086	7.452	8.7282	5.9683
-11.765	-13.336	-11.371	-12.455	-13.77	-11.754	-14.683	-13.626	-15.321	-11.71	-13.107	-12.284	-12.303	-13.698	-14.978	-16.104	-15.122	-9.9304	-11.629	-13.16	-15.098	-13.239	-15.27	-10.342	-16.346	-15.144	-14.531	-13.126	-13.264	-13.969	-9.0001	-11.037	-13.557	-16.628	-10.484	-10.568	-13.222	-12.354	-10.097	-12.351	-9.291	-12.811	-16.456	-12.017	-10.752	-13.419	-12.546	-14.124	-12.504	-14.284
-12.064	-14.769	-14.844	-15.381	-13.447	-15.96	-15.593	-13.763	-14.528	-15.01	-11.535	-14.199	-10.345	-11.923	-14.001	-16.786	-14.1	-14.199	-11.707	-13.878	-15.103	-12.511	-14.01	-13.587	-14.037	-12.532	-15.88	-17.232	-16.285	-16.355	-15.001	-15.191	-14.707	-14.63	-13.394	-16.927	-17.076	-16.473	-12.661	-14.153	-16.089	-12.85	-15.468	-16.553	-15.146	-14.564	-11.527	-15.226	-15.327	-13.738
-14.369	-10.41	-12.6	-11.402	-10.638	-10.884	-13.466	-11.492	-12.142	-17.949	-13.449	-13.63	-12.16	-14.365	-12.804	-14.28	-9.5682	-11.124	-13.444	-13.291	-10.448	-12.842	-11.999	-14.662	-14.769	-11.515	-11.554	-12.824	-15.223	-12.36	-11.45	-11.541	-12.765	-11.246	-13.885	-11.69	-14.947	-13.348	-12.46	-12.376	-16.751	-12.141	-10.348	-10.367	-11.339	-8.1075	-14.054	-10.699	-12.221	-13.87
-0.067474	0.8757	0.27906	-3.173	-0.16838	-1.7587	2.9522	-0.80252	0.20437	-1.3336	-1.5565	1.7521	1.3097	-0.10395	0.3358	-1.4596	4.0301	-0.96229	3.5759	-0.91202	-0.23061	-4.3493	0.66743	-1.6913	-2.4475	-2.1483	2.2918	1.4033	2.0492	2.1905	-1.5281	-2.8379	-2.1975	-2.6293	0.37813	2.8054	-0.91113	2.078	-0.84127	-0.73307	-1.3329	3.3506	0.12211	-0.49017	1.5262	-1.7544	0.48199	0.031056	4.5801	1.6198
-23.949	-23.065	-21.479	-21.536	-20.775	-23.589	-20.993	-20.525	-22.162	-23.806	-19.79	-21.888	-20.873	-24.646	-23.285	-19.595	-19.43	-21.391	-25.935	-23.27	-22.192	-23.079	-23.034	-24.436	-21.778	-21.918	-20.362	-23.601	-22.505	-21.972	-22.819	-20.587	-21.817	-21.522	-23.723	-22.639	-22.237	-23.028	-22.07	-22.392	-22.607	-21.559	-19.536	-22.254	-19.688	-22.904	-24.855	-21.066	-22.389	-23.998
-12.525	-13.782	-13.827	-10.81	-11.118	-13.778	-13.356	-10.665	-10.355	-15.299	-13.915	-14.029	-11.669	-11.642	-11.57	-11.547	-12.777	-13.079	-12.749	-12.118	-11.919	-12.845	-15.627	-13.562	-11.862	-11.346	-12.989	-13.611	-13.391	-12.708	-11.617	-10.023	-12.766	-11.074	-15.039	-10.488	-13.738	-12.7	-9.3807	-9.8314	-11.711	-12.419	-10.921	-12.353	-16.751	-13.556	-11.647	-13.324	-16.553	-16.651
-1.2467	-1.8729	-4.8848	-4.8426	-2.3672	-5.0543	-1.3263	-3.1381	-2.7509	-2.6829	-1.6816	-2.8139	-1.6759	-4.652	-4.1425	-4.5261	-2.692	-5.3057	-6.1151	-5.0885	-2.2565	-2.2456	-1.4332	0.18732	-1.5368	-6.8996	-3.4783	-5.8045	-3.8133	-2.5531	-3.1436	-0.82779	-5.0553	-0.41389	-3.7254	-0.40468	-7.6742	-5.8518	-3.8839	-1.4601	-3.8709	-5.013	-1.8416	-1.3311	-0.66489	-3.3202	-1.3218	-2.7927	-1.6409	-5.9884
5.5822	3.6948	5.1017	3.9265	3.7251	3.1402	4.4622	5.5581	1.8117	5.1903	7.1938	6.6451	1.914	2.7089	6.5936	4.71	4.2225	1.4213	7.7576	3.2306	3.1066	2.8292	5.6963	5.5284	3.4852	2.3352	4.471	2.265	4.1514	3.0455	7.4511	4.6068	5.2854	5.6602	4.3265	7.0481	4.9347	1.9501	6.4463	6.1244	5.1841	7.4166	6.5239	2.9115	4.4596	3.3156	2.1164	7.8834	2.1987	5.1046
1.8404	0.34898	1.2096	0.95413	3.084	1.0336	4.0765	4.5895	1.0671	1.8124	1.9674	1.1659	2.611	2.4317	-0.11541	4.3713	2.4573	1.6224	0.66859	4.0491	3.3736	2.06	2.5699	3.5838	0.9147	4.0147	3.4605	1.521	1.6537	4.0149	2.9511	2.0056	1.8723	2.5018	1.1682	0.9197	3.4494	0.52899	0.26858	1.8261	5.5804	-0.64817	2.9701	0.79715	5.7006	1.9092	2.4965	-1.9751	2.3106	0.81298
-21.5	-22.072	-22.051	-19.427	-20.755	-23.197	-21.811	-20.477	-19.683	-25.845	-21.951	-24.383	-18.776	-19.471	-19.962	-18.841	-20.277	-17.974	-19.984	-20.063	-21.061	-20.997	-23.024	-23.351	-21.184	-21.73	-16.447	-21.152	-20.14	-20.997	-21.229	-18.228	-24.239	-21.351	-21.43	-22.934	-19.148	-20.276	-21.246	-23.371	-22.869	-21.963	-19.824	-18.601	-17.799	-19.735	-20.758	-21.576	-21.633	-24.12
-0.84156	1.8367	-0.71058	-0.71162	0.98908	-1.9942	0.64828	-1.7159	-2.8124	-1.1611	1.184	0.60645	-0.083462	0.36866	0.2688	-1.4068	-2.2444	-2.5039	-1.7227	-4.5765	-0.78465	-0.39584	-2.8362	-2.8988	0.64563	-2.025	-0.92691	-0.8457	1.1946	-4.7699	-1.9325	-0.18965	-1.14	1.4224	-0.10002	-0.74149	1.9881	2.3183	0.34837	-3.0399	0.60133	0.2112	1.4454	-1.5493	0.39431	-3.4053	0.86584	-2.0603	-2.4343	-3.4478
-4.7892	-4.1401	-7.6094	-5.6513	-7.7646	-5.8634	-6.4819	-4.7184	-5.2606	-4.4896	-5.8449	-6.4874	-3.9754	-8.4663	-6.7927	-6.5531	-4.5011	-8.3475	-6.9136	-6.3966	-1.5102	-5.6451	-7.0711	-5.495	-7.027	-8.1328	-5.8487	-5.2157	-4.5499	-6.5524	-5.6952	-6.3337	-8.2107	-4.2479	-6.3201	-6.34	-3.5308	-3.1168	-6.1766	-4.6039	-8.2917	-6.0547	-5.8039	-10.819	-2.8485	-6.8571	-4.885	-6.6447	-7.0991	-4.9177
-13.97	-13.211	-12.03	-13.337	-13.477	-13.363	-10.371	-12.324	-13.556	-12.357	-9.8572	-12.023	-13.896	-10.706	-12.907	-11.289	-10.037	-12.206	-11.829	-11.225	-14.71	-10.406	-9.5126	-12.974	-8.1988	-7.6465	-10.466	-12.592	-8.5773	-12.021	-14.575	-12.414	-11.257	-10.81	-14.007	-8.8437	-8.9345	-12.284	-12.085	-10.329	-14.342	-9.7539	-8.9765	-10.257	-12.96	-13.248	-11.398	-10.277	-9.3712	-11.661
-20.723	-20.706	-22.945	-23.852	-22.498	-21.75	-22.271	-19.742	-22.015	-19.721	-21.722	-26.245	-20.4	-23.034	-22.344	-24.458	-21.863	-21.988	-22.626	-22.822	-23.754	-21.977	-20.961	-21.918	-21.578	-20.726	-25.128	-20.21	-22.893	-21.767	-22.91	-22.214	-22.338	-23.868	-21.732	-19.554	-20.761	-22.099	-22.176	-21.539	-24.335	-20.679	-23.242	-17.625	-22.053	-20.932	-23.417	-23.98	-20.328	-24.675
0.23358	-1.4052	0.98756	-2.1587	-2.0464	-1.4348	-0.57973	-0.95492	-1.1226	-2.2214	-0.21431	-2.0602	-1.4749	-2.0331	-3.2374	0.35378	-3.3148	0.92023	-0.45316	-2.281	-2.7973	-2.4937	-0.080163	0.63499	-1.8925	-0.72207	-3.3113	-0.74753	-1.072	-4.1179	0.14542	-2.7653	-3.4978	-0.79983	-0.35951	1.2004	0.088267	-2.4681	-1.387	-1.7473	-0.25304	-0.45245	-2.7492	-1.3022	-0.56526	0.13696	2.4885	-1.0635	-5.1923	-2.685
-8.9934	-3.4972	-3.3449	-5.9163	-7.0462	-5.5073	-1.9256	-4.7674	-5.867	-1.5254	-6.0045	-5.8439	-5.7881	-5.0347	-3.8791	-4.1165	-7.3059	-4.1414	-2.7637	-3.5251	-4.7991	-3.8789	-4.3998	-6.2105	-7.817	-5.6051	-6.5846	-4.3665	-4.4591	-6.557	-6.7126	-5.1346	-5.9431	-3.3565	-1.8732	-3.5799	-6.7551	-4.4435	-5.7001	-5.3796	-5.9804	-5.077	-3.7036	-2.8718	-5.6289	-4.2175	-3.6647	-4.3127	-5.4921	-4.1625
-18	-12.726	-16.588	-15.207	-12.665	-12.272	-14.166	-18.951	-14.497	-16.09	-9.8994	-13.462	-15.926	-13.104	-13.596	-17.366	-12.232	-12.246	-14.8	-15.742	-11.992	-17.122	-11.187	-13.393	-7.781	-13.081	-11.742	-15.007	-17.07	-13.32	-14.278	-16.02	-11.739	-13.713	-13.037	-11.629	-12.681	-15.532	-13.879	-13.804	-13.609	-12.564	-14.142	-14.803	-10.526	-13.889	-13.073	-15.173	-15.441	-12.119
1.936	-0.88833	-0.095555	1.025	-4.0118	-1.3456	-0.81692	2.3661	-0.46983	0.005891	1.8085	3.2825	-1.3893	-3.1092	1.0388	-1.731	2.6557	-0.30303	-2.9111	0.70206	-2.5112	-0.20247	-0.64124	1.2694	-0.35814	-1.4564	1.4765	-2.4352	-1.001	0.9479	-1.4024	-2.4952	0.38528	-3.8355	2.9324	0.05115	0.81172	1.6762	1.1684	0.71528	0.18084	-2.3646	-2.7694	-3.2928	0.48233	1.1007	-2.8288	-3.0981	0.15971	-2.0228
-2.914	-3.1119	-5.4413	-4.0188	-3.527	-0.56455	-3.8525	-4.0228	-5.7547	-2.2335	-4.2359	-4.0829	-2.5019	-2.8393	-5.5345	-1.5833	-0.63166	-0.78919	-5.2511	-3.3578	-3.2148	-4.6062	-4.2586	-6.8932	-1.4954	-4.2598	-3.9557	-3.5656	-2.2139	-2.7874	-3.6284	-5.0983	-5.0379	-4.5157	-5.3474	-3.3568	-5.9183	-3.5921	-4.4741	-3.1304	-6.4208	-6.2585	-6.1784	-4.0734	-1.7542	-4.9752	-2.9079	-2.7112	-3.4616	-3.7899
-3.3746	-2.2595	-2.8042	-7.2151	-1.3797	-1.9504	-2.5344	-4.8657	-4.3295	-3.6546	-6.897	-6.8562	-2.6235	-5.5672	1.4476	-2.2932	-0.25421	-3.5861	-1.7867	-4.7004	-3.6781	-3.0424	-3.4419	-3.7057	-3.6237	-4.864	-2.4711	-2.4082	-4.3722	-2.1379	-2.6904	-1.339	-2.6128	-5.3901	-5.8757	-4.2442	-3.2118	-2.601	0.54732	-4.3028	-3.8049	-6.2511	-2.5086	-0.50851	-3.5803	-2.7116	-4.8083	-6.0521	-2.7856	-1.3747
-14.971	-14.289	-15.028	-11.181	-10.28	-12.641	-11.33	-13.997	-12.9	-15.563	-10.036	-16.532	-14.342	-10.367	-16.62	-11.727	-10.329	-12.835	-13.326	-13.721	-12.99	-11.254	-14.898	-13.408	-11.166	-11.931	-11.12	-13.877	-13.829	-13.797	-13.453	-14.265	-10.067	-14.043	-14.452	-10.11	-13.429	-12.146	-14.302	-14.727	-15.523	-12.59	-11.628	-11.729	-13.992	-13.578	-11.951	-12.608	-14.61	-11.119
-13.966	-13.791	-10.766	-15.366	-15.826	-13.525	-14.461	-10.937	-15.696	-13.299	-14.331	-12.249	-12.704	-14.473	-13.303	-12.732	-11.929	-13.118	-14.425	-12.818	-8.5806	-10.197	-12.63	-10.644	-12.048	-13.559	-13.858	-16.187	-13.929	-12.617	-15.427	-13.979	-15.356	-13.313	-11.729	-15.123	-12.411	-13.105	-11.767	-16.22	-16.467	-10.364	-11.921	-13.921	-12.88	-15.87	-13.819	-13.586	-15.493	-13.142
4.9358	7.1186	6.2302	8.2421	2.8404	8.3712	9.4743	9.4056	6.3861	7.4391	5.3631	7.6303	7.6268	8.6889	6.4444	7.8792	6.9398	10.117	7.4312	8.0405	4.922	6.3734	6.9398	7.3917	4.9559	8.0603	6.4361	5.3608	10.218	5.2173	5.7161	9.5134	7.016	4.6429	5.7573	6.834	5.6312	6.3379	7.8198	6.4008	1.5088	6.4726	6.2764	4.0804	6.2549	4.1146	5.7148	6.1938	9.2481	9.2709
-8.9082	-10.672	-10.43	-14.966	-13.267	-14.187	-10.689	-12.347	-10.569	-13.115	-10.825	-11.182	-14.138	-12.45	-10.902	-10.594	-12.594	-13.599	-11.807	-10.763	-14.78	-13.707	-11.429	-14.89	-14.05	-12.623	-12.441	-11.33	-11.577	-8.4538	-11.06	-11.06	-11.913	-10.182	-13.497	-13.602	-11.701	-10.069	-11.304	-11.82	-8.724	-11.757	-11.491	-9.453	-10.022	-10.979	-12.945	-11.02	-10.808	-11.111
-11.168	-9.3989	-12.145	-11.197	-14.837	-10.523	-12.31	-9.9117	-14.973	-10.608	-11.447	-11.89	-9.2218	-10.049	-8.2464	-8.7581	-10.027	-11.39	-12.602	-12.388	-12.632	-11.661	-13.538	-8.2208	-12.246	-10.552	-14.102	-13.581	-11.799	-13.501	-13.406	-12.354	-12.725	-10.942	-9.2123	-13.311	-12.474	-14.544	-12.075	-8.5818	-13.028	-10.774	-14.667	-12.006	-11.333	-8.632	-7.5738	-8.9841	-14.438	-14.15
1.1011	5.1927	1.7178	3.6329	5.5028	1.1918	0.82865	3.8152	-0.44733	2.447	4.0044	3.5587	1.3373	4.9802	1.7905	0.75495	3.5029	0.034268	0.034665	6.7312	3.3433	0.80877	2.5652	3.1525	-0.095869	4.1944	7.2776	0.84269	4.4047	4.1445	5.2944	4.5036	1.6243	0.31738	5.3959	3.0705	0.69896	0.50389	4.8938	-1.0609	3.2029	5.1209	3.9292	4.1958	3.7508	4.112	3.8955	-0.15986	2.1792	2.8262
-2.4392	-2.615	-7.837	-5.0547	-4.0665	-3.0861	-5.3589	-5.7379	-5.1768	-4.768	-3.7125	-3.7446	0.73178	-1.9059	-5.3272	1.2321	-3.8364	-5.2775	-3.8525	-2.186	-6.0692	-3.4913	-3.4834	-3.5694	-5.5151	-3.8937	-6.0588	-1.2092	-2.4329	-0.11946	-2.8103	-6.7844	-5.8816	-9.7293	-5.4501	-9.5434	-3.5697	-4.903	-4.9047	-6.9884	-1.1808	-6.7154	-4.199	-0.91803	-5.4808	-4.1843	-6.0466	-3.5711	-2.985	-1.3484
4.6498	3.9152	8.708	6.3266	3.3337	4.1623	6.0835	5.5871	8.2404	5.1085	5.8319	7.5028	7.7891	10.202	7.1389	7.9672	7.8365	7.8973	7.9386	7.2493	6.8257	5.6623	8.7945	6.4616	8.2332	9.8579	4.5554	7.1018	7.3363	3.2246	6.652	8.9695	6.2738	8.6835	5.8242	6.357	8.8916	4.2733	9.9216	1.1692	9.2227	9.0343	10.75	5.6736	8.6376	5.2364	7.227	8.7742	7.3822	4.5113
-3.6256	-1.5464	-5.8802	-2.7955	-5.6807	-1.2646	-1.5717	-2.7446	-4.3892	-2.3169	-3.2107	-4.1616	-5.0533	-1.0476	-1.2604	-4.4113	-5.8868	-1.3703	-2.5627	-2.6152	-2.5344	-2.3669	-3.4848	-1.5177	-1.8913	-1.4097	-1.3206	-3.3269	-3.3229	-3.2211	-2.4051	-1.2317	-2.9684	-1.3604	-2.7593	-7.2394	-3.5087	-4.8215	-1.4296	-6.1244	-3.3639	-5.4808	-4.7628	-2.1734	-5.2729	0.034476	-1.4854	-1.3516	-2.275	-1.9038
-10.122	-10.846	-13.132	-8.697	-12.234	-8.677	-8.0707	-10.345	-12.785	-14.18	-11.696	-8.9572	-13.215	-12.097	-10.918	-15.759	-12.064	-13.805	-8.8539	-14.936	-11.65	-10.923	-10.585	-12.879	-8.1605	-11.431	-13.022	-11.988	-12.966	-8.9742	-9.8435	-12.01	-12.46	-13.793	-12.148	-12.848	-13.888	-11.575	-8.9444	-10.046	-10.575	-11.367	-10.477	-12.764	-13.453	-9.3697	-12.592	-14.614	-11.898	-9.163
0.029836	-3.0812	2.846	-3.9208	0.44765	0.7498	-0.67653	-0.97687	0.67946	-0.69234	-2.7108	-3.6816	-2.352	0.88712	-2.5949	-3.123	-3.0373	-1.6235	-6.9202	-1.8815	-0.44909	-4.5351	-2.7939	-1.0083	0.17745	-2.9964	1.2123	1.1212	-4.6949	-3.2609	-3.3032	-3.1705	-2.9412	-1.1162	-1.9535	-0.98898	-3.7195	0.00498	-2.4505	-0.866	-2.1042	1.7581	-1.7481	0.8256	-2.7036	0.012902	-0.3916	-0.86137	-1.3752	1.1128
-2.5946	-2.6742	-0.64105	0.86772	-0.68547	-3.5723	-0.39509	-2.7822	-1.9341	-3.1997	-1.3343	-1.8773	-3.4829	-2.0975	0.67384	-3.3837	-0.3192	-0.4633	0.43266	-0.21975	0.80328	-3.8995	-3.9799	-1.3927	-1.9565	-1.3708	-1.365	-0.59675	1.9969	-1.6719	-2.5325	-4.057	-2.8289	-5.3107	-2.7912	-3.1728	0.81227	-2.0664	-0.64563	-0.03878	-0.1373	-2.533	-0.56654	-1.5901	-1.9687	-1.675	0.084678	0.1314	-1.3636	0.28134
-4.9889	-1.2997	-3.213	-5.2745	-5.5082	-2.0236	-1.6502	-5.5251	-3.6214	-3.0544	-3.1066	-5.902	-4.1255	-2.4981	-2.7844	-1.9187	-3.8043	-2.2746	-4.5859	-3.1618	-3.1445	-2.878	-2.9667	-6.317	-6.2182	-4.7459	-2.8892	-6.4721	-2.2797	-4.0665	-5.071	-4.0087	-1.303	-4.7716	-0.14887	-3.6167	-5.6405	-3.4124	-5.0785	-7.048	-3.3862	-0.58689	0.1209	2.8944	-2.8308	-4.3441	-2.3647	-0.44984	-2.1975	-1.5946
-14	-8.7985	-12.351	-10.458	-11.961	-10.948	-10.418	-12.299	-13.431	-10.204	-12.237	-8.4466	-9.8088	-12.56	-12.998	-10.236	-10.213	-11.563	-9.87	-10.849	-14.327	-10.167	-11.413	-10.29	-11.706	-11.262	-10.164	-13.174	-10.549	-11.43	-11.752	-6.9659	-11.563	-11.695	-16.529	-10.297	-10.363	-8.3364	-9.6466	-13.84	-14.271	-11.152	-14.226	-10.009	-12.156	-14.957	-11.924	-10.904	-9.2949	-9.3049
-6.0649	-1.5367	-4.7504	-3.4302	-4.4501	-3.0352	-6.7559	-3.9416	-4.4394	-1.4187	-4.5645	-5.3349	-3.4069	-4.6258	-3.0675	-6.8472	-2.3703	-5.0584	-4.91	-4.2092	-4.0058	-1.859	-6.9289	-1.5176	-2.4931	-3.7091	-3.7636	-4.0203	-4.4474	-6.1477	-5.1464	-6.2494	-1.9316	-5.1141	-7.1306	-0.9732	-2.8665	-7.1701	-5.9649	-3.2721	-6.1654	-5.1439	-5.2785	-2.1183	-7.4234	-2.2079	-3.2385	-5.4116	-5.4329	-6.8009
3.9069	0.60423	-0.93937	4.983	1.6009	2.5022	2.6331	-2.1564	2.069	5.5194	-0.93784	2.7207	1.7542	1.9212	-0.18645	0.3676	1.0718	1.5589	3.4896	1.6508	2.5727	-0.42713	3.0366	4.6087	2.486	-2.7751	0.8778	1.6079	2.3004	3.6035	1.7034	2.997	4.4359	-0.27211	4.3237	-2.4126	-0.35685	3.2141	-0.72295	1.5376	-2.1714	0.56326	2.3201	1.0263	2.7126	0.33961	-0.28258	0.81047	3.7718	-0.57272
5.0599	6.6547	7.404	3.6865	7.2575	7.1386	6.7457	4.9251	4.7876	3.9867	9.6668	4.695	4.925	11.108	5.98	5.889	3.6416	7.8371	8.9305	5.7832	5.2156	7.2319	7.0002	5.8365	5.4478	4.9519	8.9228	4.0632	3.9754	5.4128	6.5	4.4304	5.4753	9.1853	5.6762	11.985	6.8076	5.6969	8.0672	6.4558	6.4217	7.3136	8.1578	7.8252	8.9128	8.1249	6.6433	7.5101	5.9431	9.4835
14.117	12.135	9.634	8.7559	14.131	11.093	10.182	11.755	9.0356	9.6195	9.914	9.6696	9.0679	9.4132	8.103	9.3982	9.5326	12.97	12.405	8.5487	8.2245	10.361	9.9681	10.025	9.3251	8.7227	8.7251	9.2299	7.2055	10.789	9.2548	7.1375	9.3849	10.374	9.9199	9.6888	9.648	10.085	8.2011	10.655	6.4302	9.5204	10	11.136	11.069	11.254	10.48	9.2006	11.769	11.849
6.037	9.4378	6.9147	7.8919	7.2471	9.436	9.4564	10.017	8.4676	9.237	8.1954	7.8574	3.9081	9.9153	7.2572	6.5349	8.1548	7.7285	8.6988	5.109	8.8872	8.5197	6.5372	3.8063	9.2428	8.3546	3.1365	7.1645	5.7262	4.307	8.6553	9.2873	7.2631	9.7833	8.1554	6.5939	7.384	9.6666	6.9091	7.4074	4.3696	7.445	8.0092	9.378	7.7601	11.156	9.4007	6.6865	10.585	5.8205
-15.136	-15.475	-17.787	-17.373	-13.57	-14.754	-17.226	-16.051	-16.354	-13.397	-12.771	-15.953	-17.146	-13.709	-11.391	-13.19	-14.412	-13.368	-13.616	-15.266	-14.77	-13.076	-14.422	-14.026	-13.079	-18.409	-14.46	-16.574	-13.344	-15.061	-14.11	-13.613	-15.086	-16.097	-12.726	-15.365	-14.507	-10.577	-16.66	-13.289	-15.938	-12.321	-14.032	-11.272	-15.667	-15.499	-13.69	-16.855	-13.708	-11.875
7.0307	5.9265	6.5064	4.5174	4.3012	3.321	3.6746	6.9787	3.3489	7.1984	6.2299	9.8774	2.2433	6.9397	5.6958	4.4742	5.177	6.8449	4.447	4.5898	11.346	4.9027	2.7207	5.7045	5.2321	6.7606	7.3891	4.5314	7.9309	2.4241	5.562	5.3021	4.9466	9.0017	4.7523	2.1556	3.135	5.4737	6.3127	5.1087	7.1409	3.3455	5.3408	5.7861	8.7569	7.423	6.8054	5.277	6.0372	6.741
-0.21696	3.9469	3.8042	-0.035468	3.484	0.61305	2.6038	3.4117	1.0688	3.3945	1.1484	2.0557	2.5043	4.0014	0.18181	2.1514	0.45901	0.89611	1.1264	4.4047	2.8335	0.25971	-1.1323	0.93362	1.3694	4.5612	5.5047	1.0485	2.7938	1.5733	1.3504	1.9528	0.70008	3.674	2.8585	1.5247	1.3778	-0.92586	-0.55472	1.0635	1.6448	-0.49063	3.2318	2.8621	1.036	2.4419	-0.42117	1.9449	-2.492	0.13306
4.5433	5.479	5.0472	6.3637	5.221	4.6987	4.27	6.3571	6.0681	3.4897	6.1288	2.0194	4.618	1.4156	5.3614	4.7976	9.2443	5.5568	5.9111	4.8577	2.077	2.5185	5.9695	7.2759	6.2692	5.2449	5.157	4.0336	8.8614	9.9951	6.5333	3.7256	5.6294	2.5492	6.3198	6.9259	4.7213	7.1321	5.4493	3.6768	3.1599	6.0015	1.9503	5.6154	5.4362	4.4994	5.4966	5.0964	5.3257	6.9039
6.7547	4.8371	7.3599	5.3099	5.6846	3.2407	4.6146	4.9148	5.0241	6.088	6.7641	2.0148	4.7254	6.1746	8.3825	4.8288	4.3503	6.4827	5.1604	6.8169	4.7537	4.6569	6.1267	4.1628	6.1463	7.2943	5.709	5.1683	3.7319	3.1933	4.8792	4.1619	4.1028	9.5674	5.6259	4.4342	4.8883	4.2209	4.2652	4.7251	8.621	4.6466	4.659	4.8378	3.7642	5.7078	4.7352	3.2815	4.9238	5.864
5.1872	4.826	4.4808	6.7626	3.8555	3.6827	6.963	5.6193	4.3652	7.0955	3.1805	6.8155	6.5099	6.6244	4.8246	6.7204	6.8955	-0.09872	6.1018	5.4663	7.3552	6.8902	7.1432	3.8491	2.7478	8.4188	3.2403	3.7053	3.3694	4.6738	4.638	3.1461	4.2001	6.2503	8.0249	-0.50842	4.0762	3.7934	3.2924	4.8058	3.8323	2.7918	5.2334	2.9358	5.9559	4.7628	2.277	2.8965	7.3403	7.4957
-8.0996	-9.6221	-7.2801	-12.25	-8.4708	-7.1297	-10.795	-9.4899	-8.6525	-9.5017	-7.5795	-10.216	-8.1583	-10.861	-11.697	-9.9549	-10.043	-9.9396	-9.581	-12.539	-9.1959	-13.264	-7.9816	-7.1234	-8.2736	-7.9119	-8.6147	-9.2299	-8.284	-6.8132	-9.4394	-8.9294	-11.879	-10.108	-8.7157	-7.1902	-7.6553	-10.118	-8.8564	-12.591	-11.166	-4.7847	-5.2062	-7.3984	-9.7131	-13.327	-8.3756	-8.6213	-5.3609	-7.6708
-11.84	-7.2171	-10.765	-8.6849	-11.334	-11.837	-6.9383	-8.9863	-14.578	-10.41	-11.773	-10.156	-10.224	-11.803	-10.196	-9.3407	-9.8844	-11.199	-9.4742	-11.256	-9.2715	-8.1598	-12.982	-7.6296	-9.3238	-8.9905	-9.2336	-9.9093	-12.197	-10.76	-10.513	-10.568	-6.7405	-11.988	-7.6121	-10.146	-10.041	-11.927	-10.594	-11.577	-10.011	-6.9421	-8.174	-11.334	-9.9289	-7.3368	-6.5216	-9.4023	-9.1218	-7.8525
-2.3419	-1.164	-3.0861	-2.6244	-0.96006	-6.7773	-4.6426	-5.5211	-1.575	-4.931	-4.8438	-4.6834	-3.5909	-7.5872	-4.8455	0.46593	-4.4101	-2.7705	-2.5948	-7.8401	-1.7537	-4.1505	-3.4016	-4.0973	-4.3013	-1.4543	-3.328	-2.8995	-2.2278	-4.5505	0.28846	-1.6398	-6.2684	-4.4184	-6.4649	-3.1546	-2.2629	-6.7175	-2.7914	-5.4251	-7.9192	-1.2391	-7.0207	-3.9222	-5.2559	-4.245	-8.6737	-6.0124	-0.48968	-2.7921
10.544	7.8985	10.855	12.114	8.3433	7.9205	6.2818	10.97	10.674	11.075	10.102	9.301	6.4906	8.9217	7.3033	12.378	8.0997	7.0522	10.047	9.8344	8.5495	10.031	11.746	9.484	11.201	9.295	11.275	7.5849	9.8245	11.022	12.235	8.905	11.43	9.4776	10.293	12.938	10.276	13.045	7.1993	11.159	5.0116	6.9814	7.9683	9.9364	10.75	8.8167	9.9994	6.4876	10.418	9.3091
-5.0191	-3.2908	-4.5596	-3.2943	-2.975	-5.6934	-2.4828	-1.7939	-2.5707	-5.6747	-3.6816	-4.8793	-3.3983	-3.122	-5.4189	-6.2968	-0.35753	-3.7735	-4.0653	-3.8038	-1.8899	-2.6121	-3.7168	-4.1702	-3.4493	-4.5367	-5.444	-2.4045	-5.4977	-0.36685	-1.7716	-3.6367	-4.0671	-6.7107	-6.8339	-3.5484	-2.0301	-1.2289	0.69059	-3.2298	-3.499	-0.11617	-2.6908	-3.4447	-3.559	-2.1265	-6.0457	-5.0354	0.41216	-3.9861
4.6618	2.3928	5.0098	1.8598	4.4492	4.0159	7.0412	5.691	3.406	2.8612	5.9253	2.2951	7.6519	4.4114	4.9179	6.3139	2.9932	4.3098	3.3386	5.5901	6.2177	5.9753	8.0876	1.3604	1.3319	2.4728	3.014	6.4878	4.2864	4.9724	6.817	7.2698	4.9036	4.7076	5.1795	3.2256	5.3755	4.4264	5.4033	6.2202	6.4281	0.98019	2.415	2.3431	3.513	6.3448	6.7098	4.6881	4.9536	8.9027
-5.9481	-6.1867	-6.3277	-4.2853	-3.8983	-3.1899	-7.1264	-4.0865	-5.6352	-3.2958	-4.448	-6.4013	-2.2081	-5.1498	-6.1899	-6.1949	-8.9409	-4.2069	-3.0736	-5.7919	-5.7689	-6.5625	-7.0804	-3.2171	-7.7472	-4.2947	-5.3055	-9.2221	-8.8866	-2.8291	-5.9512	-5.9742	-7.7561	-1.8872	-3.5636	-3.8338	-3.5717	-6.3487	-4.4978	-9.9643	-7.6932	-9.0018	-5.3072	-4.5713	-5.9721	-1.4516	-5.3763	-5.8492	-5.0504	-7.3735
-13.514	-16.18	-13.612	-12.889	-9.9033	-15.149	-13.792	-16.11	-14.483	-11.507	-13.387	-12.505	-15.407	-15.059	-13.979	-16.56	-13.24	-12.807	-13.683	-10.698	-15.678	-15.379	-11.888	-16.744	-16.983	-10.909	-14.673	-13.737	-12.973	-14.316	-17.32	-18.064	-17.347	-17.901	-13.957	-15.647	-15.513	-12.613	-14.473	-15.217	-14.396	-11.261	-16.944	-16.351	-15.419	-12.386	-13.009	-11.785	-15.713	-14.269
4.3442	2.4365	0.28689	-1.3613	2.5411	2.2662	3.6715	1.3452	1.1333	1.769	4.4538	0.01211	3.1748	1.4527	2.5873	0.85008	2.1876	4.1915	3.6084	3.9885	3.2974	3.2244	3.3493	4.0536	1.6955	2.8348	-0.16098	4.2746	3.5883	2.1747	6.4315	4.4695	0.86638	6.2823	2.3846	6.3251	5.0117	3.2199	1.9127	3.5725	2.7286	5.4545	1.3795	1.7165	2.5201	1.9887	3.2809	6.7484	4.8632	3.7092
-1.9944	-3.919	-1.8203	-3.2972	-3.9485	-0.38917	-2.3682	-4.655	-3.552	-1.7059	-4.0067	-4.2179	-3.284	-0.62129	-3.2823	-3.1013	-0.19181	-2.483	-3.6096	-4.7649	0.1056	-2.8573	-0.65616	-4.2798	-0.77183	-2.9499	-3.0659	-0.69614	-0.84521	-0.2111	-4.8432	-3.5159	-1.855	-2.0094	-2.2667	-1.0506	-4.8481	-2.2128	-4.6592	-0.50054	-0.68593	-0.93797	-3.5026	-3.689	-0.6044	-2.631	-1.9325	-5.4977	-2.3411	-3.7511
6.0294	5.7752	7.9009	6.1207	6.6259	5.0844	9.3598	4.0607	3.6097	6.7355	4.0852	5.6155	4.5764	4.2312	8.5207	5.5941	4.3515	5.3299	4.6087	5.8751	3.6828	8.8212	5.8021	3.571	7.5934	7.0522	10.204	3.4658	5.4574	4.6422	5.9916	3.3202	8.5033	5.1903	6.3791	5.2491	4.065	5.5747	6.25	5.7974	5.5686	4.4963	5.6947	5.9461	7.1598	5.7744	4.4821	7.0579	5.0462	6.1664
7.7524	6.3861	6.8426	9.3828	6.9826	6.349	6.8837	6.9314	5.6011	4.7388	8.152	3.8905	5.6461	8.246	5.8073	9.2383	6.4333	9.529	6.1165	5.0579	6.7345	4.6408	6.9803	10.378	6.9899	7.1769	6.3646	9.1335	5.3347	8.5346	8.9217	5.6916	4.702	6.3133	6.0473	10.498	7.9198	7.4571	6.3843	6.2092	8.5326	8.2929	8.9668	6.4684	5.091	5.6809	8.0245	4.8032	7.0089	9.0293
-10.768	-11.276	-9.3223	-7.5334	-6.1917	-7.4475	-10.392	-9.6939	-7.7822	-9.1459	-4.4068	-9.8952	-5.2528	-10.85	-9.8722	-9.3235	-7.7649	-7.4407	-9.9283	-6.7454	-8.7851	-9.0037	-6.8265	-9.6497	-6.5348	-6.42	-5.5385	-9.7631	-10.136	-7.0921	-6.5709	-11.819	-9.7318	-8.3716	-6.6054	-9.0335	-8.2191	-10.157	-8.8317	-7.8834	-7.0686	-8.6393	-7.9058	-6.0172	-10.121	-6.8989	-12.537	-11.058	-7.2819	-6.7183
-10.222	-9.1111	-10.281	-11.76	-8.6969	-11.183	-7.3799	-6.603	-9.0069	-9.6161	-10.499	-10.358	-10.778	-4.6694	-9.5822	-7.9069	-14.304	-9.8422	-9.4355	-7.7883	-7.3808	-10.51	-11.297	-8.2384	-6.9404	-11.592	-10.744	-12.693	-9.4164	-8.0564	-11.446	-9.6604	-8.696	-9.4365	-8.968	-7.8785	-7.1704	-7.8326	-9.3133	-11.944	-10.761	-10.082	-10.598	-10.788	-8.8048	-6.187	-7.7282	-10.174	-10.044	-12.463
-2.6217	-1.0116	-3.1319	-3.1909	-2.3799	-4.8511	-5.1506	-6.2113	-7.232	-8.473	-1.3862	-3.9482	-5.1802	-5.3902	-5.3854	-5.4457	-3.6707	-5.7524	-0.56657	-3.5076	-0.4287	-2.2694	-5.1717	-4.58	-3.0816	-3.1033	-3.1321	-2.3803	-1.7676	-4.2501	-0.71793	-2.2187	-0.96482	-4.974	-0.41561	-3.3632	-4.7826	-0.33187	-4.2694	-3.0893	-1.9353	-5.0037	-1.439	-5.4252	-4.7681	-4.358	-3.5159	-5.0604	-3.1843	-4.3933
7.3159	5.4861	6.0348	6.7511	4.1412	9.271	8.1245	5.3474	6.5721	11.575	9.9216	6.4082	8.7857	7.5576	6.8033	2.9321	5.6157	8.1316	5.5552	8.0936	9.4218	9.7355	7.9905	7.8837	8.1304	7.8811	6.2974	5.9942	5.7519	7.5127	7.2135	8.8568	4.1933	7.8768	8.2378	8.1558	6.936	5.4575	4.1257	8.9333	7.4906	7.8381	7.5923	5.6832	7.4259	5.2984	7.8701	6.3647	7.2045	7.3087
-6.2346	-3.4138	-1.3143	-4.8725	-2.5937	-2.3339	-1.1711	-1.5275	-2.2054	-3.8317	-4.0816	-0.57514	-1.2611	-2.9864	-3.7299	-2.8743	-5.4022	-3.7202	-6.088	-1.6183	-3.1424	-3.8848	-3.3518	-3.6647	-2.8975	-1.1606	-3.6042	-2.4447	0.42334	-3.6874	0.039726	-2.6505	-4.1586	-2.6794	-1.6661	-4.9379	0.21467	-1.1949	-0.59395	-2.2311	-2.4626	-3.1183	-4.7386	0.074639	-3.2724	-1.3492	-3.1384	-6.7717	-1.8451	-0.37784
-14.67	-12.155	-12.244	-15.18	-16.158	-12.322	-15.171	-10.46	-12.799	-10.273	-15.129	-10.757	-12.288	-13.796	-10.123	-13.209	-11.853	-14.575	-13.531	-11.155	-14.671	-12.043	-11.631	-14.213	-12.479	-13.687	-11.39	-12.869	-14.44	-10.995	-11.534	-12.607	-13.795	-12.024	-15.792	-13.861	-12.773	-11.859	-12.723	-10.104	-10.032	-12.395	-13.246	-12.012	-12.38	-15.873	-14.443	-11.175	-15.383	-12.193
1.8912	-0.043756	-1.8379	-1.0789	-5.0837	-0.97618	-1.0681	-2.0834	-0.34187	4.769	-1.2065	-3.3757	2.8793	0.74517	1.8049	-1.2413	1.4959	2.1143	0.97835	0.68024	-0.2202	-0.26132	-1.0482	0.49246	0.090315	-0.51096	0.27373	-3.9653	-0.034628	-0.97534	-0.81866	-1.1682	0.28134	-3.7804	0.058351	-2.061	0.58318	1.4633	1.7992	-2.4443	1.2676	-0.19451	0.89978	-2.3203	-0.31855	0.56866	2.4968	1.2008	-1.6952	0.40868
-5.0469	-2.5876	-1.7313	-2.8639	-2.6878	-5.0451	-4.4109	-2.3978	-2.2502	-0.65127	-4.2427	0.64858	-2.5476	-3.6515	-1.0961	-4.8876	-5.2446	-3.2826	-4.2105	-3.8166	-4.4885	-3.1886	-0.89026	-1.2301	-5.3596	-3.0118	-2.5593	-0.83959	-3.9575	-4.0324	-3.5557	-3.6143	-4.9371	-5.1047	-3.4671	-5.3502	-3.0722	-7.0764	-2.8632	-2.2967	-7.5861	-3.0067	-4.3749	-3.2352	-4.5868	-3.6417	-6.6036	-4.4099	-3.3553	-2.8762
2.5141	2.6151	0.1537	1.0793	2.0371	-0.6646	4.0519	-1.212	2.7071	3.0761	0.73472	2.835	7.1381	-0.10943	3.3748	3.0346	3.0432	1.5108	0.81902	3.1524	2.3218	4.9583	3.4392	4.1073	2.3943	0.87352	1.3704	5.3669	2.2306	1.0029	2.1192	2.3656	2.9255	2.4161	1.9883	1.2365	4.845	4.8247	4.2924	0.47993	2.5912	2.2776	3.0562	1.3632	4.144	1.6694	4.708	4.778	0.82517	-0.11979
8.5717	4.6352	6.7508	6.3882	2.3889	7.0461	6.8576	5.9427	7.1596	4.9562	6.6638	7.3015	5.5317	5.1606	3.5228	5.7936	7.8136	4.7687	5.7887	5.4565	6.7452	6.0624	5.9561	6.8113	4.6388	9.2806	5.4938	2.7784	6.5938	7.3197	4.1349	5.3511	5.2581	3.7015	2.9359	4.6423	8.6242	6.0042	5.3593	7.4624	6.36	5.6965	6.7646	7.7728	7.5631	4.3092	8.2872	5.4174	4.5587	7.5199
2.1965	-0.42092	2.5237	0.36072	1.0124	-0.53202	2.8603	1.0281	1.8841	3.9038	4.1474	1.146	1.7799	-1.6897	0.20562	2.8271	3.757	-0.45418	1.6868	3.1728	2.4912	2.3977	-1.3516	4.3074	2.4179	-1.2845	3.3246	-0.20942	1.4127	1.9535	1.419	1.114	2.4821	-0.23715	-1.0841	2.5349	0.46633	2.1454	-1.7029	0.43063	3.7279	1.2136	1.0161	0.41058	2.9528	2.1295	-1.0026	0.6354	0.097241	2.6403
-3.4828	1.2402	-4.4653	-1.4036	-1.3583	-5.4336	-2.4941	-2.9269	-3.9592	-2.768	-2.4714	-4.459	-0.88002	-4.1655	-2.7175	-3.8519	-3.2321	-1.6977	-3.9014	-5.1482	-3.5152	-3.191	-0.85887	-3.1757	-1.5648	-1.7155	-5.5814	-2.8377	-5.2972	-4.8627	-5.2204	-2.2616	-2.3943	-5.0984	-3.6647	-4.5902	-2.7711	-2.6469	-4.4318	-3.9082	-2.957	-4.7004	-4.1171	-5.138	-2.4899	-1.667	-1.5386	-5.302	-3.6675	-4.5388
-13.407	-15.39	-12.68	-15.647	-12.896	-14.19	-13.59	-15.747	-13.476	-16.226	-14.657	-14.423	-13.508	-14.892	-14.413	-12.757	-14.469	-15.726	-12.202	-15.243	-12.456	-14.407	-15.415	-14.719	-14.419	-15.192	-18.395	-14.335	-13.747	-14.89	-13.444	-14.857	-17.348	-13.805	-11.101	-12.935	-10.905	-18.111	-11.91	-15.385	-14.172	-14.811	-14.599	-14.069	-15.283	-14.917	-14.44	-11.489	-14.41	-12.597
-17.609	-16.056	-13.102	-13.721	-13.999	-14.998	-12.739	-13.762	-11.929	-16.881	-12.531	-16.055	-14.986	-14.769	-14.428	-14.45	-15.787	-16.095	-12.259	-15.19	-13.422	-13.379	-10.704	-11.885	-12.019	-13.308	-16.015	-15.182	-12.726	-13.669	-11.821	-12.701	-14.369	-12.792	-16.279	-10.605	-14.721	-13.451	-14.684	-11.864	-14.317	-14.597	-13.436	-12.626	-14.161	-14.342	-14.444	-13.287	-15.753	-15.377
-10.22	-15.784	-13.166	-14.933	-12.764	-14.173	-14.723	-13.13	-10.972	-13.54	-11.734	-10.853	-10.551	-11.125	-10.036	-14.825	-13.922	-12.735	-11.943	-12.995	-11.784	-13.863	-9.7035	-14.689	-10.863	-13.769	-13.38	-14.213	-13.689	-14.587	-13.476	-15.052	-13.05	-12.616	-9.8886	-10.596	-12.129	-15.083	-14.835	-13.89	-10.03	-12.863	-10.944	-13.606	-13.869	-15.016	-13.937	-10.636	-10.842	-13.651
-9.1614	-13.376	-12.619	-13.192	-12.821	-12.233	-11.874	-8.2566	-9.9296	-7.2315	-9.7763	-11.575	-7.4941	-12.881	-11.144	-9.3054	-10.43	-9.2052	-8.6861	-10.375	-10.443	-9.7553	-12.064	-11.642	-9.0124	-13.472	-11.689	-12.543	-11.635	-10.311	-11.856	-12.032	-12.045	-9.5754	-12.292	-10.243	-12.932	-10.024	-10.634	-15.502	-9.95	-11.879	-9.8512	-12.318	-11.122	-10.926	-12.061	-12.399	-10.653	-13.415
-5.9892	-3.639	-7.0341	-9.8978	-2.5127	-4.2539	-5.9952	-6.4446	-6.684	-5.6054	-6.4796	-6.2597	-5.7219	-6.8782	-4.7598	-7.1733	-4.2066	-4.6187	-4.4825	-5.2162	-6.5913	-8.5968	-4.4147	-5.4879	-5.4116	-9.9227	-3.3531	-8.6391	-3.0399	-7.5082	-8.4148	-7.2372	-4.3986	-5.9204	-6.7375	-4.615	-7.9666	-2.3672	-3.2935	-5.8696	-6.2931	-6.9334	-2.9211	-7.4715	-8.1394	-9.713	-2.8483	-4.8714	-4.0013	-9.0947
-0.17092	-1.5995	-1.9838	-4.4239	-1.7618	0.69373	-0.78681	-2.2469	-2.8674	-3.6192	-3.0183	-0.83058	-4.2587	-3.7144	-2.7385	-3.5362	-1.9149	-3.7278	-3.1278	-3.7861	-5.3773	-2.9059	-2.9751	-1.6754	-1.8298	-1.0653	-2.9668	-0.69467	-4.9592	-3.7511	1.5131	-2.9888	-0.95733	-1.5947	-6.897	-0.65276	0.5965	0.95278	-3.1094	-2.3352	-3.3829	-5.3413	1.0951	-4.2318	-2.6205	-3.7104	-1.6396	-2.3315	-0.24811	-1.0879
-0.36516	-5.0644	-1.9772	-1.9237	1.4076	0.22808	-1.3668	-1.3051	-0.18876	-3.5061	-1.8493	-2.5639	1.8833	-0.12827	-3.307	2.1188	-0.24532	-0.15811	-4.065	-2.2242	-2.3541	-3.12	-2.7899	-4.0778	-0.43334	-2.7738	-1.5589	-4.205	-2.7563	-2.4065	-3.2201	-0.20689	-1.4284	-0.49369	-3.0838	-1.3099	0.024801	-3.6437	0.85032	-1.4977	-1.0393	-5.0544	-2.9543	-0.73721	-3.6709	-3.2298	-0.29428	-0.91246	-3.1319	0.59876
-3.1679	0.61354	-4.0756	-3.1945	-1.7488	-1.2994	-0.4524	-2.258	1.3521	1.2245	-1.1934	-0.99743	-0.34348	-2.4943	-1.7454	0.72075	-0.76996	-2.6834	-6.4539	-1.7748	-2.2315	-1.7458	-3.1855	1.9756	-2.1157	-2.6147	-0.8507	2.5273	-1.0736	3.0314	0.67678	-0.42069	-0.088966	-4.0657	-1.6761	-1.9199	-4.9859	-1.9568	-3.9493	-1.46	-3.5921	-2.4676	-2.5714	-1.3979	-3.994	-0.14081	-3.3106	2.0095	-5.6028	0.38069
4.2883	2.6251	5.2805	3.9582	2.2156	4.2633	1.0567	1.0134	3.4604	5.3195	7.2511	3.0671	4.6717	3.7241	1.7238	4.056	-0.15326	5.5176	3.0815	6.1396	6.279	3.1689	4.1421	2.1838	0.88655	3.5506	0.57902	3.214	0.74778	3.8635	2.4497	1.9083	2.7908	0.15487	2.5321	4.4361	3.951	1.9761	1.4069	3.1849	1.9849	0.91376	4.3265	1.9719	4.6062	2.6467	1.1115	5.5641	2.4568	4.3461
2.8507	8.3358	3.1932	5.1889	7.2315	6.4063	1.7928	5.9511	4.4061	3.9769	6.5083	3.4962	5.2412	5.2526	5.3246	6.5509	5.2359	4.6354	7.0268	3.716	6.3021	3.8835	5.117	3.9502	4.6551	7.6211	2.7956	2.438	5.3367	5.7068	4.251	4.1324	3.7793	3.9153	1.0386	6.8983	4.9569	4.5031	3.2413	7.2581	7.657	2.8326	8.1943	4.2185	4.3074	5.4262	3.2211	4.1968	5.8747	9.2721
-4.8969	-0.94672	0.51409	-2.3907	-4.4936	-2.9362	-5.1382	-1.321	-2.0296	-1.9297	-3.6202	-4.3832	-2.0061	-2.5931	-2.9331	-0.012972	-5.6458	-2.9822	0.99624	-1.7662	-1.6603	-4.7718	-4.8488	-1.6775	-5.0761	-1.8955	-0.89744	-7.5773	-0.15837	-2.4921	-2.6338	-3.7258	-3.517	-2.464	-1.7425	-2.9063	-0.10954	-2.5201	-1.5838	-4.9295	-1.0586	-3.6679	-0.73498	-2.7168	-4.5433	-1.1428	-2.0488	-2.4448	0.035103	-4.1888
-5.925	-3.1229	-2.3398	-1.284	0.19026	-2.1662	-2.5481	-3.7479	-6.2726	-5.0324	-2.7732	-4.2775	-4.568	-7.88	-4.7095	-3.6432	-3.7893	-5.2229	-6.6227	-2.8698	-5.8092	-6.0864	-2.2374	-4.356	-1.5899	-4.2491	-2.2414	-1.973	-0.87998	-2.8332	-6.2571	-4.1191	-1.3918	-6.5501	-2.563	-3.8786	-4.0715	-7.4764	-5.0598	-5.5943	-4.4885	-2.5561	-1.4443	-0.81357	-4.5197	-6.5966	-3.9007	-4.063	-2.9485	-3.2862
-5.1955	-4.813	0.16726	-3.5453	-5.7063	-3.9319	-2.4467	-5.3923	-3.942	-5.7949	-5.2462	-6.4664	-3.8059	-2.9213	-6.0681	-8.5806	-7.7513	-2.5492	-6.8952	-6.0029	-4.1385	-6.8551	-8.4692	-2.8211	-3.2842	-5.0339	-1.7208	-3.8878	-7.2363	-6.4887	-6.3149	-7.6562	-4.8839	-4.5583	-5.9086	-4.0601	-6.1055	-3.0553	-6.8478	-4.618	-2.6927	-3.0388	-5.239	-3.932	-1.2664	-6.5321	-3.7764	-5.4991	-4.0806	-4.9574
-14.54	-13.783	-15.209	-19.333	-13.519	-15.022	-13.317	-9.9048	-15.533	-15.418	-14.781	-17.054	-14.22	-13.247	-16.948	-12.843	-12.342	-17.485	-13.963	-14.699	-15.372	-11.309	-12.214	-18.329	-15.517	-16.931	-15.955	-14.263	-17.433	-14.159	-16.981	-14.345	-14.893	-17.333	-15.117	-13.842	-16.919	-12.753	-11.851	-17.645	-13.903	-18.735	-16.012	-16.586	-16.693	-13.758	-13.578	-14.057	-16.367	-15.259
-4.8593	-3.024	-5.8385	-6.3932	-2.9025	-4.3092	-4.6729	-1.179	-1.2562	-3.1367	-6.2153	1.6479	-1.3087	-4.2226	-1.1323	-5.4325	-3.3332	-6.7757	-6.536	0.68764	-5.3427	-1.1687	-0.88925	-2.3183	-1.7508	-1.4205	-0.42136	-4.7559	-1.1721	-2.4391	-0.90239	-1.9228	-3.2395	-1.7154	-1.9752	-3.5672	-3.4944	-3.6415	-2.1964	-5.4613	-3.6823	-3.2438	-2.1265	-2.4173	-4.5434	-7.0661	-7.1824	-4.8186	-4.8928	-1.7543
-1.4127	0.16023	-4.2189	-3.4805	-3.6571	-2.2665	-0.34543	0.84774	-1.8893	-0.15797	1.8917	-3.139	1.019	-0.45581	-3.3288	-0.49914	-3.1322	-2.1423	-3.2694	-1.2927	2.2978	-2.3909	-3.9345	-0.52732	-3.4525	1.5485	-1.0598	0.36998	-0.79621	-4.593	-4.3695	-0.68501	-0.46146	-5.7302	-5.6515	-2.817	-1.0548	-1.0474	-3.8141	-2.2949	-1.8156	-2.1813	-1.775	-0.82322	-2.1599	-0.96936	-0.3542	2.0297	-1.4682	-0.044882
-13.255	-14.328	-13.084	-12.285	-13.579	-12.678	-12.333	-12.27	-15.416	-13.31	-10.71	-15.868	-10.346	-13.989	-13.553	-12.288	-16.717	-13.457	-12.86	-12.087	-13.36	-13.888	-13.704	-12.86	-13.926	-13.311	-10.869	-10.42	-10.887	-11.831	-13.396	-13.393	-14.664	-15.172	-12.73	-13.473	-13.373	-10.22	-11.687	-11.794	-12.151	-16.622	-12.603	-16.277	-11.614	-15.093	-9.9201	-12.761	-16.082	-10.709
4.1731	5.4633	11.54	4.7814	8.476	5.1451	7.9833	7.333	5.9316	4.0019	8.102	7.1741	8.6	6.3305	6.1552	6.1708	6.6802	7.4005	7.4342	9.152	6.5797	4.205	8.5395	9.1245	5.5981	6.4448	8.2591	5.998	9.029	6.085	5.2313	8.2635	9.1091	5.8635	8.2616	7.2321	5.7766	9.7893	7.1445	5.7025	5.8415	5.2637	7.7619	5.8227	5.6562	8.4847	5.7113	10.192	6.381	5.9303
1.783	0.54206	3.1099	6.1553	-0.89914	3.7119	3.2826	2.6644	3.2455	1.3318	1.9653	5.7574	4.1397	4.9626	2.7585	4.5926	4.9653	4.1283	1.5687	1.6489	2.8947	1.4671	3.3323	2.6337	3.4322	5.3903	1.5418	2.0317	3.4548	2.763	0.92274	0.72838	2.2141	3.0085	4.0155	-0.26225	1.0341	4.1516	3.079	1.7897	7.9887	3.2755	3.8825	3.5225	6.4933	2.2549	1.2676	5.5721	-0.091524	1.9656
2.9386	2.5271	1.4239	1.5115	0.36279	-0.25359	-2.3151	-1.0291	-1.0837	1.6565	-0.42524	-1.7909	5.1804	-0.74076	-2.1566	-1.3061	-0.29554	1.9928	-0.032281	3.1093	1.0279	0.53374	-0.69997	2.2619	-2.0002	-3.2544	-0.10977	-0.09037	-0.82449	3.2815	2.7578	0.19141	-1.7351	0.3799	1.2361	2.063	-1.2576	1.4921	0.25955	0.24777	-0.96367	2.2742	1.3386	0.049634	0.61522	0.17323	0.26978	-0.18697	-2.1742	-1.7002
-6.2907	-8.4075	-8.449	-8.5845	-8.6048	-7.3275	-9.8032	-8.2567	-6.9945	-8.2349	-7.1163	-10.087	-8.9746	-9.2631	-6.3082	-5.7463	-8.2409	-10.558	-10.628	-8.3111	-8.3405	-7.286	-6.8295	-9.032	-10.53	-10.755	-10.571	-6.7766	-7.6712	-11.039	-7.7426	-9.523	-10.277	-10.343	-10.708	-8.501	-9.7842	-6.9312	-6.9908	-8.1346	-7.9446	-7.5066	-8.88	-11.767	-8.7268	-7.1513	-11.884	-10.065	-12.599	-8.5906
-14.165	-11.408	-15.747	-12.507	-14.489	-14.039	-12.115	-12.467	-11.331	-15.277	-12.689	-15.715	-12.979	-9.8561	-12.653	-13.188	-12.618	-11.846	-16.568	-10.609	-13.438	-15.706	-16.698	-12.627	-15.565	-10.376	-14.046	-11.234	-13.794	-14.916	-12.324	-9.4676	-11.714	-11.959	-13.193	-14.358	-13.082	-13.905	-13.377	-12.537	-15.584	-11.011	-14.499	-13.04	-13.049	-12.675	-10.944	-12.382	-14.337	-11.239
-3.1995	-1.1076	-0.79371	2.6031	-3.0353	-1.3776	-3.2666	0.45667	-0.29203	-1.026	-0.14956	1.2706	-3.7388	-2.1453	-1.9746	1.6077	-1.5613	0.44361	-1.0267	-0.36233	-1.8203	-3.6534	0.61336	-0.38867	-0.77459	-0.64943	0.73012	-3.1007	-1.8165	-1.1642	-1.3071	-2.0609	-2.2484	-4.1274	-2.673	-0.97061	-2.4852	2.8122	-4.4241	-1.8369	0.20467	-2.6843	-3.7661	1.4509	2.1811	-1.7023	-0.51809	0.75154	-0.72732	-1.5675
-0.65668	-2.604	-2.9563	-2.6357	-0.030436	-4.6314	0.19498	-2.7057	-3.502	-1.4641	-4.1115	1.2782	-3.6945	1.9208	0.83537	1.2792	0.52742	-0.99971	-2.9939	-2.3347	-3.4413	-1.04	-3.7135	-5.3997	-3.2088	1.7076	-0.57261	-3.9454	-3.7956	-4.0539	0.27058	-3.0512	-0.97162	-0.042009	-1.1741	0.6675	-1.3406	-3.8664	-1.7998	-0.17087	-2.4501	0.48021	-2.2413	-1.598	-1.3338	-4.681	0.027774	-1.4872	-4.2264	-1.965
-1.5429	2.6654	3.0187	5.695	4.9563	4.6101	0.55601	4.9607	2.1608	-1.8648	1.7105	1.5099	0.40443	3.1951	0.66831	1.1215	0.32117	1.8696	0.72241	3.1965	2.2526	2.8874	2.4221	-1.7707	1.5448	-1.2114	3.4992	0.048426	3.2733	-1.1288	3.2755	1.0688	-0.67434	1.1547	0.024305	2.0282	1.698	0.36107	0.81519	1.6326	2.6171	2.0406	3.4575	-0.47792	-0.93935	-1.0514	2.4049	-1.489	0.63078	1.5128
-10.365	-12.061	-9.8802	-13.579	-9.503	-9.3366	-9.2589	-8.9489	-11.515	-11.486	-11.226	-11.405	-12.184	-9.9418	-11.187	-10.323	-8.3421	-10.125	-9.6191	-9.0074	-13.123	-11.08	-10.776	-9.7	-9.9939	-12.962	-11.034	-12.282	-7.9092	-5.4518	-7.7847	-12.423	-14.176	-11.892	-10.171	-10.062	-10.142	-9.0933	-9.7573	-8.6958	-12.09	-9.5261	-8.9558	-11.328	-9.4303	-4.9086	-12.67	-9.657	-9.027	-9.8858
0.14457	-0.27555	-1.4336	0.43617	0.31165	-3.4734	-3.0636	-0.15187	-1.7196	-1.9875	-0.082322	-4.0999	-3.583	-1.0996	-2.5399	-3.4724	0.29264	2.1807	-1.6874	-0.84362	-3.884	-0.57636	-1.6712	0.28189	-3.8356	-0.3124	0.16089	0.15544	0.35931	1.4365	2.0186	-4.0681	-0.38526	0.7045	-0.04337	2.0755	-1.1932	-1.1373	-0.60163	-0.65613	-3.3224	-2.9318	0.54461	-1.0847	-0.22412	-1.9178	-1.6071	-1.2577	-0.49489	-3.8546
3.1934	-2.872	-0.53417	-1.8015	0.60215	0.76183	0.41192	-2.613	-1.814	3.4185	-2.8821	-1.2894	-0.40237	-1.3102	-0.48931	-1.3678	-2.3607	-0.88964	-1.2522	-0.82791	-3.2686	-1.1523	-0.47747	-3.3115	-3.7583	-0.031661	0.45935	0.70356	-0.90166	-0.24405	1.402	-2.0968	0.18692	-0.036022	-2.9411	-1.5937	0.63035	-0.75402	-2.0318	-4.533	1.0414	-2.0705	0.30689	-0.019055	-0.51248	-0.72869	-0.42191	-1.7505	-1.817	0.029215
-7.6857	-8.9331	-6.0229	-9.4202	-8.3217	-9.8726	-10.721	-11.19	-11.457	-9.6329	-10.587	-9.4502	-8.2707	-10.399	-8.162	-7.4089	-10.035	-10.26	-7.6889	-8.3578	-10.926	-11.786	-9.4506	-10.266	-5.6573	-9.866	-8.5584	-9.4398	-9.4421	-11.219	-10.908	-6.8287	-7.8258	-8.6049	-9.2433	-8.0927	-12.094	-8.5521	-12.88	-10.142	-7.7808	-9.2881	-11.959	-8.2111	-10.939	-10.68	-11.656	-8.9758	-12.474	-10.941
-13.121	-10.388	-8.7361	-8.0351	-7.6258	-8.5616	-8.7323	-8.4554	-8.6905	-7.4293	-9.3698	-6.761	-11.173	-5.7738	-8.8336	-9.6057	-7.9088	-8.9763	-11.388	-8.849	-8.8943	-13.29	-9.1857	-8.405	-9.0363	-8.4358	-9.2131	-9.1766	-8.7153	-8.8616	-7.1437	-8.3244	-8.6156	-10.71	-8.6026	-6.9916	-7.7736	-8.7648	-11.048	-11.396	-12.124	-7.6183	-10.89	-11.139	-8.1741	-9.0175	-11.473	-9.4968	-5.5939	-7.2274
-11.75	-12.899	-14.038	-12.893	-9.0154	-9.1587	-14.848	-13.487	-13.988	-13.047	-10.545	-10.552	-15.936	-11.664	-12.487	-10.808	-14.105	-14.644	-12.983	-16.13	-13.804	-13.861	-13.331	-13.67	-9.9972	-11.109	-12.328	-16.488	-14.763	-14.136	-12.967	-12.161	-16.449	-11.56	-9.4714	-14.524	-13.711	-13.019	-8.7817	-17.099	-9.3187	-13.404	-12.773	-11.384	-14.063	-10.443	-11.574	-12.842	-15.154	-11.07
4.2521	3.622	-1.6312	-1.1207	-1.7097	0.30814	0.27292	0.52747	-0.51807	-0.2362	-0.67026	-2.3069	-0.94702	-1.5461	1.5977	2.0496	-2.179	-0.88829	-2.8403	-0.39346	-0.13079	-0.92105	-2.8969	0.69819	-3.4026	2.0835	1.8087	-2.5618	-3.1727	-1.8383	-2.167	-1.0604	-1.3489	-2.1957	-1.6865	-0.91315	1.3689	-2.2	-1.3287	-0.44564	0.69269	-0.068702	-2.3232	-1.9259	-1.409	-4.5128	-2.1772	-1.9166	0.77184	0.56359
-16.842	-15.849	-14.371	-15.686	-16.306	-15.558	-9.6998	-15.49	-14.25	-11.723	-11.602	-11.495	-12.917	-13.52	-14.491	-14.608	-16.377	-13.55	-14.122	-14.505	-15.415	-14.714	-9.9478	-15.991	-14.301	-16.212	-15.156	-16.159	-14.176	-15.329	-13.137	-14.582	-13.164	-14.299	-15.558	-18.904	-14.4	-10.87	-13.926	-14.792	-16.331	-14.073	-15.712	-12.203	-14.416	-11.253	-13.9	-12.671	-13.08	-14.66
-2.8828	0.17593	-0.099209	0.27625	-1.0001	0.15485	-1.1911	-1.5666	-1.0825	-1.7907	-2.6521	-0.91057	-1.9327	-3.1309	-3.1618	-3.14	-2.3419	0.79618	-4.0105	-2.8162	-1.4046	-1.1235	-0.22061	-1.1564	2.0886	0.54716	0.91846	-0.65138	-3.4464	-0.93384	0.8754	-0.68486	-2.9426	-4.7729	-1.4009	-4.1751	-6.9689	-1.902	-1.8451	-1.4966	-0.46036	-1.0445	0.65803	-0.20154	-1.6399	0.08826	1.7977	-1.8283	-4.716	-5.7072
-13.08	-12.914	-10.666	-12.242	-9.6154	-13.657	-12.514	-11.831	-13.075	-10.165	-12.199	-11.488	-10.244	-13.141	-10.174	-12.648	-13.264	-12.32	-13.589	-11.043	-9.9376	-13.344	-11.255	-11.256	-11.007	-12.07	-6.9024	-12.193	-11.449	-12.351	-11.906	-8.9191	-9.6411	-11.781	-12.156	-9.989	-11.321	-13.084	-9.5225	-12.651	-12.647	-9.4387	-7.4199	-9.7591	-12.574	-10.139	-12.236	-10.805	-12.542	-9.8723
-13.597	-12.029	-11.679	-17.401	-19.332	-17.614	-17.269	-14.065	-13.621	-15.225	-12.608	-12.575	-10.069	-14.974	-14.92	-15.756	-14.136	-11.334	-13.475	-15.198	-11.517	-14.401	-10.874	-14.048	-11.689	-11.306	-16.133	-13.233	-13.452	-10.197	-17.761	-17.044	-14.871	-12.125	-12.059	-16.127	-13.628	-14.529	-16.726	-17.657	-14.055	-13.945	-15.198	-15.83	-13.3	-14.166	-15.521	-15.842	-12.845	-15.395
-7.6023	-9.3341	-8.7356	-8.2042	-7.8853	-7.1976	-8.8966	-5.894	-8.5654	-6.1909	-6.2898	-9.9401	-5.4351	-8.9349	-5.7136	-8.0036	-8.4337	-6.8986	-7.9192	-4.3653	-4.7865	-7.9035	-5.6422	-4.8733	-6.9319	-6.5807	-11.089	-7.7466	-9.5031	-7.5988	-7.5319	-9.4813	-7.8886	-5.411	-9.5294	-8.1495	-9.6183	-8.1294	-5.7753	-4.6365	-7.5057	-8.4926	-7.6506	-7.202	-5.4684	-7.074	-7.2053	-6.5777	-10.36	-7.5927
-10.427	-15.239	-12.381	-13.664	-14.691	-13.761	-12.807	-13.366	-14.796	-12.743	-15.882	-15.316	-15.639	-14.452	-14.806	-15.419	-14.139	-11.979	-13.607	-12.751	-12.072	-12.137	-15.447	-13.581	-13.709	-11.786	-14.015	-12.793	-13.496	-15.985	-11.291	-15.758	-11.852	-10.896	-12.684	-15.433	-12.081	-9.4267	-11.587	-14.437	-15.177	-12.776	-12.517	-13.569	-13.691	-14.332	-15.821	-12.347	-12.083	-9.369
0.39217	-7.2444	-1.808	0.81646	0.17239	-1.9639	1.1583	-1.9705	-1.6745	-3.9628	-3.7022	-0.52722	-3.4146	-1.8736	-3.8199	2.8311	1.223	-0.65224	-2.8479	0.42689	-2.8556	3.4007	-2.3148	-2.5638	-2.1995	-0.87521	-3.863	-2.0758	-2.2414	-0.77371	3.5064	-1.8171	-1.4593	0.88721	-0.10555	-1.3825	-2.4843	-2.945	1.5573	-0.42612	2.3847	-0.21875	-0.24785	-0.8369	-2.5438	-2.2298	-2.1671	-4.16	-3.5452	-2.0352
-12.522	-14.805	-9.5209	-13.019	-10.659	-9.8048	-10.476	-11.625	-9.7314	-11.547	-8.5062	-11.962	-12.934	-13.941	-9.2898	-11.189	-12.829	-11.214	-9.521	-6.2753	-10.055	-12.44	-10.827	-14.549	-11.242	-9.9397	-13.068	-12.092	-10.226	-11.052	-9.1386	-11.579	-9.3596	-10.186	-7.8448	-10.255	-5.6839	-8.0142	-9.7388	-10.948	-12.035	-10.585	-11.861	-13.59	-10.094	-10.018	-7.1293	-9.7345	-8.1217	-6.5867
-13.042	-12.77	-14.845	-15.31	-13.494	-11.209	-16.215	-13.76	-14.583	-14.877	-17.614	-17.562	-16.344	-15.114	-14.931	-15.34	-11.665	-13.83	-13.181	-12.524	-14.963	-13.973	-11.47	-13.42	-13.132	-15.845	-13.91	-14.183	-15.602	-15.132	-15.412	-12.339	-15.571	-14.632	-14.004	-13.46	-12.926	-14.553	-15.638	-15.507	-17.766	-16.144	-10.541	-14.632	-16.056	-15.477	-12.451	-15.456	-12.61	-17.047
-10.797	-12.899	-11.909	-11.672	-13.709	-7.7254	-10.226	-11.119	-12.446	-14.631	-9.0575	-13.399	-11.559	-13.095	-6.5174	-10.529	-6.8807	-11.2	-9.3398	-13.534	-10.719	-9.2354	-15.403	-13.338	-14.407	-11.445	-12.397	-12.372	-13.641	-14.055	-12.016	-13.183	-9.4326	-12.393	-11.682	-11.832	-10.624	-9.4128	-10.078	-14.621	-11.168	-15.223	-13.369	-13.139	-8.563	-9.2913	-12.038	-13.851	-11.933	-11.455
-13.495	-12.964	-11.485	-7.3126	-11.635	-12.768	-13.837	-14.882	-12.135	-14.382	-13.386	-9.9299	-11.359	-8.2984	-7.4056	-13.274	-11.516	-9.2419	-13.366	-11.212	-10.392	-11.246	-13.06	-8.6692	-10.705	-9.9481	-15.34	-7.172	-5.4989	-13.207	-9.7632	-11.586	-9.5334	-10.076	-8.7337	-13.531	-11.335	-11.188	-11.115	-9.7468	-13.78	-10.058	-11.522	-12.073	-11.539	-9.0843	-14.598	-12.353	-14.693	-11.017
-13.367	-16.519	-12.108	-12.313	-14.206	-16.62	-14.548	-12.308	-16.862	-14.146	-13.782	-13.325	-13.421	-18.193	-11.91	-15.109	-11.903	-12.685	-13.443	-17.233	-15.813	-13.984	-13.998	-16.821	-13.507	-14.167	-13.787	-12.342	-15.203	-9.6782	-12.39	-13.369	-12.923	-15.355	-16.722	-14.494	-14.582	-13.569	-17.9	-15.068	-16.033	-14.81	-14.651	-18.732	-15.743	-15.396	-14.768	-14.411	-17.766	-15.186
2.213	2.3294	1.4044	0.39334	1.2861	-1.9189	0.37209	-1.872	-0.38393	-1.5034	-0.90953	-0.44732	-1.4081	1.2359	-0.68216	-0.6073	-3.7343	0.99262	-0.8747	0.76361	3.4389	-0.13999	2.1602	1.7586	0.92573	0.71539	4.4124	-4.6766	0.37068	0.47578	1.9174	3.059	1.1285	0.31834	0.37809	1.4921	1.5083	1.7245	-2.2192	-0.020943	-1.0124	3.4872	-4.0283	-4.5194	-0.42779	0.32295	0.38003	-0.6856	0.89545	-1.4972
-5.949	-7.9209	-5.6904	-4.5437	-4.2407	-4.9098	-6.6931	-5.5748	-5.4524	-1.9473	-5.1622	-6.9174	-6.6981	-5.2564	-6.0155	-6.5631	-5.8301	-7.5616	-0.6306	-4.4329	-4.6593	-4.3616	-7.3521	-2.7355	-4.935	-3.0199	-6.0865	-4.1475	-2.547	-4.947	-0.85712	-4.0474	-9.3542	-7.5589	-5.0016	-9.14	-2.1695	-5.0888	-3.8628	-5.4985	-4.8766	-5.4264	-6.2387	-3.3602	-3.5471	-6.9309	-6.4514	-5.9961	-7.8829	-8.3094
-15.156	-10.975	-13.847	-14.053	-12.833	-17.2	-15.225	-16.449	-13.962	-16.374	-16.119	-11.62	-14.303	-11.776	-11.324	-10.101	-15.007	-12.697	-18.28	-13.299	-12.577	-13.021	-11.715	-12.404	-12.63	-13.369	-9.0087	-12.967	-10.26	-13.119	-13.938	-14.812	-11.467	-11.605	-14.361	-11.673	-12.256	-11.013	-13.065	-14.134	-10.309	-17.649	-12.011	-14.953	-13.414	-14.892	-9.214	-15.152	-14.148	-13.672
5.534	0.11363	1.0061	3.4107	3.6921	2.0738	3.2571	3.4023	1.7892	3.238	1.8097	0.84267	1.5554	3.8074	2.244	3.822	0.51729	-0.79894	2.4272	-2.0628	0.92352	0.12836	0.52906	1.8551	0.74395	2.6691	4.2156	2.9808	1.7602	3.105	0.29208	2.9211	0.86741	3.5678	2.0712	1.6864	1.9024	2.7355	3.0882	2.1704	-1.6171	4.8247	2.802	0.49152	1.299	2.3482	0.23478	3.4271	1.4067	1.6473
9.6228	7.1144	8.6271	8.6935	6.1801	9.2169	8.4386	7.7907	8.5618	6.2954	6.0074	9.1069	7.9655	9.7704	9.4104	11.009	12.268	7.2997	10.191	8.655	9.461	7.5489	10.796	6.5545	11.697	6.0579	8.3796	8.5111	8.9614	4.0714	12.674	8.5213	5.0345	7.869	6.8597	11.041	7.4471	9.4073	7.8794	4.4345	7.9865	5.211	9.1583	9.2972	7.2524	7.5434	9.0456	4.793	9.7605	7.2496
-11.264	-12.708	-16.354	-14.867	-9.8723	-9.5932	-11.762	-14.837	-13.738	-15.736	-13.308	-12.827	-12.372	-11.375	-12.754	-13.366	-14.463	-10.72	-11.871	-16.906	-11.908	-11.529	-13.66	-14.075	-12.14	-12.593	-12.416	-13.385	-14.767	-16.844	-11.594	-15.284	-9.6418	-9.3571	-10.241	-11.419	-13.625	-17.044	-14.892	-14.586	-12.734	-13.312	-14.582	-11.764	-14.366	-9.2643	-10.918	-17.5	-15.183	-13.685
-12.022	-12.066	-13.531	-12.164	-10.37	-12.916	-10.334	-7.7861	-11.023	-9.7184	-11.757	-9.5087	-9.7971	-10.173	-9.5624	-9.6278	-10.09	-7.0364	-10.509	-11.429	-12.396	-11.623	-9.9663	-10.139	-9.0491	-9.5756	-9.864	-14.514	-10.503	-11.264	-11.972	-7.8547	-12.172	-9.9741	-10.414	-10.503	-9.7698	-10.175	-8.3317	-9.9283	-10.675	-9.0394	-5.6108	-9.1454	-6.8876	-11.841	-8.4059	-9.5599	-12.132	-10.012
-11.518	-9.9358	-9.2124	-9.9681	-11.899	-12.025	-7.1031	-12.408	-9.1909	-11.887	-6.8572	-12.836	-8.6089	-9.9799	-10.246	-8.8296	-9.1335	-10.66	-8.72	-9.3458	-7.2841	-9.2837	-15.395	-12.838	-10.367	-9.3346	-13.386	-10.824	-10.056	-10.423	-6.1155	-12.247	-9.965	-9.8218	-11.864	-13.386	-10.555	-11.619	-11.065	-14.138	-10.965	-10.187	-8.1681	-10.401	-12.436	-7.0753	-13.577	-10.785	-9.5901	-11.091
-0.053695	-1.1293	-0.32417	0.70979	1.6512	-2.5584	-2.467	0.6317	-4.3414	1.3208	2.2338	-2.9562	-3.3446	-1.2672	-0.18315	1.8335	0.014076	-2.5198	-3.3933	-1.8392	-1.0809	-2.531	1.4846	-2.6335	-3.0293	-0.76284	-1.8509	-0.62234	-1.794	-3.2977	-1.7575	-0.87997	-0.11329	1.5931	-0.71965	-0.39995	-1.1504	-2.196	-2.7098	-3.1949	-5.6944	-0.2464	0.1269	-3.2117	-2.4276	0.075004	-2.6774	-2.8234	-3.2458	2.4859
-14.822	-12.885	-13.617	-11.028	-12.488	-13.068	-14.771	-15.513	-12.516	-11.771	-14.843	-14.649	-12.713	-15.949	-12.385	-14.575	-12.544	-13.315	-13.229	-10.758	-12.263	-12.036	-14.421	-13.966	-16.289	-10.186	-12.336	-14.668	-13.983	-12.613	-13.789	-13.944	-15.532	-9.5063	-12.134	-12.859	-13.24	-11.529	-10.011	-11.199	-11.288	-10.194	-14.156	-12.534	-12.994	-12.45	-14.842	-13.052	-14.411	-14.081
-1.5002	2.0263	-1.7062	1.9725	-1.6514	0.19484	-1.2287	0.81817	-1.2755	-1.1621	-1.2424	0.29497	2.9432	2.0234	1.1505	1.7036	1.3995	-1.3435	-0.69127	-3.5794	0.73861	-0.84335	-0.82932	-2.3461	0.11631	-0.9301	-0.14675	-2.1158	0.51537	-2.4095	2.2677	2.8757	0.68653	0.75876	-1.41	-2.8594	-1.2311	1.6293	-0.3192	3.5581	-0.81259	1.528	0.43473	-0.61064	-0.58608	-0.98013	0.53959	0.27884	-1.9063	0.092022
-5.2326	-5.6255	-6.3157	-2.8978	-3.9923	-3.4107	-5.5148	-6.2321	-8.5993	-3.45	-5.1745	-2.2422	-6.2145	-5.3689	-7.5097	-9.0641	-7.3097	-5.2018	-8.4931	-8.9005	-5.9505	-5.5724	-6.43	-6.0793	-3.909	-9.1875	-3.0055	-5.6836	-5.6674	-2.9954	-7.487	-2.8095	-6.6885	-8.0996	-4.7293	-6.8148	-5.4778	-4.7419	-8.797	-5.7432	-5.9347	-4.3464	-4.8791	-5.724	-4.6868	-10.009	-5.186	-6.4956	-3.4152	-5.4616
-0.25435	1.6411	-1.5803	-1.9819	-2.2212	-5.986	0.73394	-1.9847	-1.8597	-1.5533	-1.2543	-0.67394	-2.1828	-0.18255	-0.99377	-2.7672	-0.89113	-1.8762	-2.1758	-1.0826	0.84883	-2.1195	-6.3363	-2.682	-3.4705	-0.8579	-0.37737	-1.7391	-4.909	-0.94585	-3.2815	0.29237	-2.3206	0.061152	-1.0709	-3.3236	-2.5713	-2.1237	-2.4305	-0.28749	-1.4012	2.9386	-1.5701	0.8322	-0.96453	1.2837	-3.9059	-3.0514	-2.9736	-0.429
-11.603	-9.5807	-9.9225	-11.347	-10.701	-12.112	-13.529	-11.359	-11.29	-14.299	-12.168	-10.844	-8.4113	-9.6609	-16.571	-13.21	-12.376	-9.691	-11.076	-10.976	-11.784	-11.586	-10.349	-12.393	-13.4	-13	-11.613	-11.691	-11.624	-10.431	-9.8109	-9.793	-7.7663	-11.773	-12.07	-12.864	-14.537	-15.318	-9.6465	-12.128	-10.808	-11.062	-9.6547	-10.877	-10.515	-13.366	-11.222	-12.634	-12.553	-12.643
-0.12971	-2.6523	-0.97286	-3.2139	-0.537	-0.062516	0.78897	1.275	-0.47502	0.70383	0.028317	-2.2629	0.86567	1.3265	-1.3932	-3.514	0.51063	0.18441	1.3083	-3.1238	0.08054	-1.8557	-2.8502	0.95742	-1.3139	1.0367	-2.6988	0.79207	-1.3646	-0.10055	2.9725	-2.4299	0.73678	-3.1174	0.44762	-1.8056	1.0781	1.0038	0.057351	0.57502	-0.34989	-0.70822	0.50398	-1.9815	-1.2681	-0.62866	-0.34614	0.077647	0.60171	-1.6648
-13.228	-14.873	-11.194	-16.244	-13.899	-15.711	-16.744	-15.032	-11.092	-15.17	-12.536	-12.207	-14.617	-11.552	-13.407	-14.366	-13.008	-13.071	-12.475	-13.271	-16.443	-12.299	-13.696	-13.783	-11.141	-13.156	-13.029	-14.678	-14.164	-16.264	-13.462	-13.176	-12.569	-12.723	-12.921	-11.355	-12.823	-13.798	-14.45	-12.669	-14.902	-17.257	-12.917	-13.468	-12.578	-12.987	-14.147	-12.477	-13.004	-13.887
-10.006	-5.92	-5.106	-8.2488	-4.921	-5.5116	-3.415	-6.1108	-7.9207	-7.3785	-8.1279	-8.2147	-10.65	-6.3099	-8.351	-6.8817	-7.5523	-8.4078	-6.525	-7.2154	-9.0568	-7.2507	-9.2087	-5.4629	-9.0938	-9.6095	-8.7349	-6.8317	-10.7	-8.5651	-7.7124	-7.8478	-5.3254	-8.7057	-7.1322	-6.5126	-9.973	-10.108	-10.687	-9.0714	-5.9233	-9.5758	-6.1801	-7.6303	-6.6121	-10.689	-7.2181	-5.2341	-5.9229	-6.7715
2.3599	2.1645	-0.71088	0.95268	1.6173	-0.59161	-0.25485	2.2152	3.3247	-2.113	0.1138	-2.1124	2.554	-0.62418	2.5712	-1.5918	0.66408	-0.43974	-1.5579	0.70023	0.53085	-0.64781	-3.9532	4.1864	1.9822	1.267	1.1778	-0.24466	-1.4813	4.8789	2.7785	-0.78117	-0.45838	3.0576	4.1099	3.0426	3.4797	1.4476	0.57702	-1.7287	-2.443	0.9703	-2.2105	-1.8226	-0.39464	1.0393	0.028801	1.2684	-1.9709	-0.014978
-15.612	-11.431	-17.011	-15.222	-13.73	-11.12	-15.69	-17.126	-13.719	-14.33	-15.585	-14.368	-16.419	-14.019	-16.64	-15.059	-12.93	-15.883	-14.324	-13.302	-13.256	-13.646	-11.816	-15.18	-14.591	-11.228	-14.22	-18.029	-11.039	-13.6	-15.196	-14.226	-13.149	-12.357	-12.419	-14.645	-13.645	-15.903	-13.014	-14.877	-11.862	-17.566	-16.463	-12.555	-12.486	-10.001	-12.827	-10.69	-14.958	-13.102
-1.716	-2.5985	-2.6198	-1.6269	0.033431	-5.1302	-3.8051	-4.6537	-1.5729	-2.8277	0.2237	-0.1277	-3.4034	-1.146	-3.265	-5.0884	-0.76856	-3.7423	-2.4692	-3.4254	-5.1893	-3.1991	-3.4407	-4.0369	-5.6102	-3.5926	-2.6344	-5.0982	-1.9679	-4.3487	-3.0313	-0.63339	-0.86381	-4.3613	-0.165	-1.0769	-4.3856	-3.9611	0.067568	-3.8319	-1.5163	-0.91726	-2.5373	-4.9786	-6.3367	-2.2489	-1.2487	-1.1537	-1.023	-1.0707
-11.794	-10.931	-11.147	-12.336	-11.701	-15.316	-13.756	-10.073	-15.131	-14.126	-13.037	-13.321	-10.964	-10.793	-12.134	-15.569	-15.609	-10.656	-13.715	-9.9406	-13.088	-16.279	-13.887	-10.771	-14.952	-10.475	-12.884	-10.273	-12.251	-14.34	-11.611	-12.219	-13.22	-13.191	-13.472	-10.664	-14.402	-9.8736	-13.625	-12.589	-13.502	-14.512	-13.458	-12.762	-8.4266	-12.822	-13.853	-14.135	-13.525	-15.611
0.51155	-0.64253	-0.67121	2.0709	-0.60549	-2.2911	-0.92632	-3.1259	1.2018	0.68	0.16622	-1.9621	0.28487	1.9245	-1.6607	-1.0626	-2.2073	-2.2376	-2.1876	-3.0248	-0.93378	0.48817	0.0065221	-0.21355	-1.0698	-0.033668	-2.266	0.22223	1.9696	-0.0039249	-1.5929	2.3499	0.90316	2.2313	-0.23471	-2.0476	-3.1356	-0.58198	1.9192	2.3056	1.0338	-2.305	1.8333	0.44061	-2.785	0.37064	-1.5465	2.3913	3.8646	-1.1962
5.3334	2.411	1.24	2.7933	1.7541	4.147	2.3272	3.2296	1.6818	1.6849	2.0342	1.9806	-0.51205	4.4092	1.9963	1.7279	0.25113	2.3887	4.2912	5.0965	5.5105	1.198	1.2499	0.81429	3.1106	2.7889	2.6126	-1.7487	1.641	2.6774	1.7086	1.4905	-0.80016	1.5347	1.3511	2.6637	2.708	0.921	-0.13956	1.9432	0.84738	3.8996	1.8429	4.6322	2.9942	1.2006	0.96141	2.8553	3.1146	0.20364
0.96282	-1.5908	-2.4826	0.14611	-2.3003	-6.5121	-5.6299	-1.5279	-3.4605	-4.359	1.2091	-0.17517	0.42443	-0.83052	-1.3968	-4.1292	-1.1177	-0.48865	-2.5779	-0.36902	5.0462	-2.6852	0.11933	0.27021	-1.3157	0.36576	-0.98865	-0.682	-2.7765	-1.184	-0.49464	-1.6433	-3.9615	-1.9732	-3.2794	0.010603	-1.7425	0.60622	-1.5522	-2.0457	-1.5769	-1.6726	-2.1495	-1.651	-2.2845	-2.3011	1.4246	-3.1628	-0.94396	-3.8323
0.11631	0.56097	-2.0859	-1.7713	-0.35349	1.1474	3.5705	0.93378	-3.4386	0.11465	-2.4399	-0.38205	-3.3816	-1.7119	1.9806	-0.11659	1.0321	-0.88055	0.36808	1.4048	-0.15883	-1.4528	-1.4764	1.9824	1.6851	0.76606	0.4034	-1.6382	0.52511	2.1569	-0.3548	3.5635	-2.4031	-1.2082	-2.2212	1.8101	-0.14441	-0.49279	1.2772	-1.1421	0.58036	0.43616	-1.1237	1.9683	-0.72168	2.9189	4.9174	-4.2954	-0.51122	1.9626
-1.8596	-1.0733	-1.3065	0.50601	-3.0094	-2.4449	-2.1775	-1.1894	-0.47176	-2.6127	-3.005	-3.3469	-2.9672	-4.7699	-3.8634	-2.3457	0.95113	-3.6054	-5.381	-0.68925	-2.6974	-1.0872	-3.885	-2.9459	-1.1267	-1.5862	-2.7625	0.25409	-3.8491	-3.2769	-3.8312	-4.61	-0.46492	-1.6618	-4.2327	-0.79746	-3.5295	-3.975	-2.5856	-0.36512	-0.71743	-5.9519	-2.5665	-3.7812	-4.5395	-0.43253	-2.3761	1.8666	-2.4793	1.3128
-22.918	-21.179	-22.746	-19.825	-20.153	-22.166	-24.247	-24.115	-23.208	-25.305	-20.357	-23.221	-21.726	-21.244	-24.43	-21.933	-23.049	-21.438	-19.508	-21.168	-25.284	-19.27	-23.306	-20.931	-21.829	-24.54	-22.03	-21.152	-22.877	-22.761	-22.635	-20.528	-19.975	-21.796	-21.277	-18.957	-19.724	-24.52	-21.356	-22.797	-22.074	-22.556	-26.21	-20.873	-22.543	-25.506	-21.247	-23.237	-24.956	-21.553
-3.1875	-0.021709	-0.53191	-0.54492	-1.388	-2.4316	1.5782	1.7348	1.5161	0.40202	0.16662	0.41543	-0.88893	-0.021987	0.51923	-0.8926	-0.5245	-2.7	0.88802	-1.8165	-0.79522	0.45706	-2.1005	0.60688	-1.5556	-0.45978	-4.1194	-2.244	0.70301	-0.57603	-2.5125	-1.9305	-0.85005	0.55006	-1.4117	-1.9842	-1.9379	0.98108	-1.1778	0.65887	3.5591	-2.607	-3.0624	1.1106	1.531	1.8463	-3.3475	3.0405	0.27403	0.10112
7.7982	10.951	6.9653	4.7146	9.4913	8.0666	5.7442	8.0111	5.5896	10.866	7.3249	8.4569	7.7366	10.086	10.412	10.196	8.5428	11.309	10.306	6.6557	5.9599	8.8655	10.733	6.7215	10.278	8.2223	9.0118	10.998	10.085	10.545	14.287	10.623	8.3369	8.9214	6.7057	9.568	9.9683	8.9207	4.8584	8.0112	8.8471	9.7927	5.6965	10.526	8.0816	6.0533	8.469	8.1727	6.7318	7.966
-5.2566	-7.1583	-4.9196	-4.8846	-2.6854	-3.397	-8.6901	-4.8629	-5.2495	-5.1409	-5.203	-2.8171	-5.9252	-4.6396	-6.5705	-6.5916	-2.3047	-7.7412	-6.6657	-3.4381	-3.8969	-3.9414	-5.952	-7.6308	-4.4398	-4.7152	-2.7997	-4.1085	-5.9103	-5.0497	-5.0747	-4.6681	-5.7309	-6.4654	-7.8343	-3.3557	-6.2832	-3.1092	-4.3372	-6.47	-6.7756	-6.8492	-3.1968	-5.1189	-7.3321	-7.031	-3.5278	-6.1924	-3.5385	-8.4416
-11.82	-9.8362	-10.879	-11.891	-14.428	-12.213	-9.527	-9.8721	-12.538	-13.668	-9.1149	-13.676	-14.396	-12.157	-12.536	-11.988	-13.888	-9.731	-11.825	-11.365	-10.295	-12.786	-11.345	-10.705	-13.121	-10.615	-8.7797	-9.6445	-8.238	-11.931	-9.9751	-9.4422	-11.615	-11.519	-13.581	-11.11	-9.1375	-11.556	-12.476	-13.694	-10.741	-9.4616	-9.6597	-11.484	-10.76	-13.055	-8.126	-12.512	-10.62	-11.675
-2.4258	-4.6423	-2.9639	-1.905	-1.3067	-5.3266	-5.8271	-5.6661	-3.7832	-3.5849	-3.8938	-1.1356	-5.1522	-7.9697	-5.4881	-4.798	-2.7305	-2.8286	-2.5085	0.15882	-3.9004	-3.778	0.60931	-0.66259	-1.7323	-3.9406	-6.5349	-4.0158	-2.438	-4.028	-3.0987	-4.2786	-4.4996	-2.803	-2.3361	-0.1471	-5.6455	-1.8669	-3.0209	-6.1342	-5.2864	-2.5325	-3.6367	-2.7615	-3.5768	-0.36239	-0.23057	-4.7082	-3.1857	-3.6347
-9.8642	-15.988	-14.596	-16.156	-12.992	-11.295	-13.481	-12.481	-11.952	-12.544	-14.918	-12.103	-12.345	-15.532	-14.15	-13.147	-11.823	-10.875	-10.956	-12.077	-10.19	-13.033	-14.099	-14.121	-13.22	-13.121	-11.928	-11.885	-13.444	-12.977	-14.928	-12.749	-13.24	-13.399	-11.769	-14.145	-13.467	-14.008	-13.89	-12.132	-12.108	-10.905	-9.7939	-14.884	-12.624	-14.045	-10.021	-12.243	-10.613	-14.385
6.9564	2.635	8.3493	6.8991	6.8156	6.793	11.204	7.3091	7.1415	7.6327	9.3166	10.996	9.671	5.9604	7.6706	9.8855	11.562	7.033	8.8232	8.9616	10.636	10.195	10.219	10.415	6.827	5.6265	10.027	11.403	9.9482	10.109	8.3037	7.4563	9.0529	10.568	7.0112	6.8062	11.243	11.367	9.5009	11.167	9.3008	8.8936	8.1593	11.843	7.2595	9.3169	6.7664	8.5825	6.691	8.7056
-2.0929	1.5853	-0.78077	2.4872	-0.65395	3.2302	0.97994	1.4442	0.75149	4.3878	-0.66994	-1.6975	-2.5816	-1.6702	3.3262	-4.8553	-0.96155	1.8557	-0.28338	-2.8251	0.50318	0.428	2.3291	0.023	-0.092605	0.24771	-0.095465	0.8978	-2.1086	-0.72697	-0.64326	-2.8315	-2.6551	-0.5489	-0.80469	1.0021	3.1649	2.8992	-0.72809	-1.5312	-0.14269	-0.034259	-1.4652	1.1581	1.7735	2.2326	2.1819	-1.0776	-1.7358	0.23705
-27.135	-21.943	-24.35	-24.911	-21.686	-21.823	-23.918	-20.399	-21.906	-16.738	-21.011	-20.012	-20.094	-19.996	-23.707	-24.365	-20.732	-23.102	-22.514	-20.963	-22.37	-20.449	-23.106	-26.482	-23.901	-18.624	-23.779	-21.12	-18.998	-23.029	-23.525	-21.542	-20.878	-20.511	-21.48	-23.433	-21.289	-20.866	-23.296	-22.717	-22.121	-24.634	-23.802	-21.803	-23.92	-22.033	-23.426	-21.754	-26.698	-24.869
-1.4588	-0.91568	-3.3203	-4.2982	-4.5859	-0.8383	-1.1085	-2.2211	-1.4331	-3.7202	0.81914	-0.30167	-1.0068	-4.4223	1.1427	-4.5199	-3.482	-2.6491	-5.1581	0.026255	2.5493	2.6476	-3.2402	0.18167	-0.097114	-1.9489	-3.3466	1.567	-2.1098	2.4901	-1.6863	-2.4465	-2.0088	-0.36083	-1.6139	-0.14272	2.4139	-2.2938	0.47867	-1.5463	-4.1793	-3.7303	-2.4771	-2.3858	-0.48908	-3.2742	-3.9902	-4.3146	-3.4268	-1.1432
-7.0704	-11.567	-13.005	-9.455	-7.9043	-9.1394	-12.78	-9.6561	-12.015	-10.429	-10.502	-11.401	-13.644	-7.7591	-11.196	-9.6325	-9.656	-11.838	-11.616	-11.072	-10.57	-11.602	-8.875	-13.836	-10.835	-9.8552	-10.404	-10.455	-9.8029	-10.929	-12.52	-9.3128	-11.215	-12.231	-12.946	-8.5839	-11.34	-10.989	-13.92	-9.2739	-5.6382	-12.614	-14.913	-9.774	-9.869	-11.491	-9.5247	-12.555	-9.1603	-11.942
-0.53051	-4.9704	-3.1929	-2.1198	-5.7796	-1.4904	-5.1348	-3.1005	-0.14123	-3.718	-3.5049	-1.3828	-1.5273	-3.4171	-0.83945	-0.66156	-5.1262	-3.8849	-3.0549	-0.18125	-4.9728	-5.2446	-1.877	-3.3354	-1.7614	-2.9982	-2.1487	-3.1162	-4.63	-5.7999	-2.2325	-3.2827	-2.1012	-1.9218	-3.4505	-6.5511	-2.0158	-4.8273	-3.761	-5.5359	-4.4489	-4.8983	-3.1247	-2.2132	-1.8295	-1.3658	-6.1952	-5.0938	-3.9904	-1.7593
5.0454	6.6636	7.6687	5.2956	6.2448	9.1995	6.1059	9.4319	4.629	6.6507	7.2827	5.2145	7.5933	8.8576	10.549	5.1205	10.353	4.7042	11.305	7.0468	6.1545	6.3333	8.3493	8.9684	6.1857	6.8305	6.717	9.5327	9.0517	4.9205	7.2518	8.3195	7.9983	6.3724	9.151	5.756	6.7148	7.4717	7.1832	8.1496	5.9705	2.391	10.277	5.6217	7.8001	6.0139	4.1666	7.9731	9.5978	8.8322
-4.8895	-5.6229	-2.611	-4.4566	-3.6822	-5.2382	-4.483	-1.1452	-5.4815	-2.7619	-0.038714	-3.7847	-4.0461	-4.4956	-5.3632	-5.8889	-3.1867	-3.9925	-5.6449	-1.2322	-0.41594	-2.6	-2.4332	-3.5703	-4.5273	-2.2365	-0.5416	-2.04	-0.57764	-1.4323	-0.99797	0.10464	-4.114	-4.0003	-4.2966	-3.9798	-1.3494	-3.6351	-2.0515	-0.85108	-2.682	-2.0679	-3.2387	-0.57488	-2.0992	-0.92645	-0.27452	-3.4558	-6.3149	-2.7427
-14.245	-14.569	-9.8261	-14.519	-12.206	-11.342	-12.721	-13.21	-13.351	-12.651	-11.753	-11.639	-10.199	-12.766	-14.343	-12.309	-13.44	-13.455	-13.606	-11.621	-11.738	-12.67	-15.499	-15.073	-13.371	-12.136	-13.595	-10.598	-11.524	-9.4924	-14.445	-12.329	-14.167	-9.4807	-13.516	-14.625	-13.274	-12.671	-15.084	-13.478	-12.107	-14.231	-14.788	-12.562	-11.736	-10.108	-14.382	-12.217	-14.82	-11.354
-5.7158	-1.4019	-4.0498	-2.7499	-2.456	-5.2441	-7.5758	-4.241	-4.986	-5.9491	-2.1943	-1.4094	-4.2594	-5.9147	-5.9785	-8.0312	-0.64989	-4.9003	-2.8563	-3.0201	-0.21773	-0.0026615	-6.2622	-3.917	-5.4445	-0.36355	-2.7793	-2.2193	-4.565	-6.9248	-4.5869	-5.0053	-3.8747	-3.9557	-5.7932	-5.3943	-4.0381	-3.1331	-1.5959	-5.51	-7.4171	-3.1149	-4.2349	-1.712	-7.2696	-3.9144	-2.1229	-1.9643	-4.5055	-7.6117
-1.9414	1.4264	-0.87494	-0.82555	1.4755	-0.57317	0.75897	1.4211	2.726	0.35681	-2.7631	-3.2685	0.89436	-1.4785	0.95305	-0.2011	0.42474	2.2517	1.1803	-1.8576	0.7613	-0.42935	-0.49054	1.4983	-2.9742	1.84	-1.6695	3.8948	1.1358	4.1502	-0.44725	-3.6611	2.5714	-0.5662	0.76431	-0.86042	0.66149	-1.9367	2.1106	-1.7413	0.95295	0.082094	-3.1243	-3.6264	-0.16463	0.60779	-0.14584	1.3072	-0.93101	-0.21393
-4.2122	-3.0991	-0.87963	-2.9648	-3.8921	-3.2701	0.87008	-0.36999	-3.6547	-1.1035	-2.0169	-4.0378	-7.8183	-3.5649	-4.6016	-3.1756	-3.1969	-1.6258	-2.2714	-2.7449	-6.8758	-1.8174	-2.412	-4.0936	-0.99005	-0.46042	-1.2366	-4.5688	-0.79206	-0.0061964	-1.9334	-1.5492	-0.44813	-2.7677	-3.0123	-2.8657	-3.7294	1.5609	-2.6757	-3.8023	-3.4652	-0.89818	-0.6396	-4.2504	-4.5094	0.45867	-2.9756	-2.983	-3.2164	0.098593
-8.9792	-8.4989	-9.1697	-8.7919	-9.2448	-7.3415	-10.391	-9.2117	-6.8061	-6.8108	-5.3524	-7.0756	-14.145	-11.391	-9.5739	-9.6552	-5.8422	-9.6099	-10.831	-9.7794	-9.3364	-6.4415	-8.6291	-6.4516	-10.587	-7.8172	-6.7134	-9.6712	-10.741	-10.921	-10.216	-8.9726	-9.2474	-7.3339	-9.2488	-8.5047	-10.922	-6.7602	-10.352	-9.18	-7.851	-10.19	-11.52	-8.4243	-9.1796	-6.4664	-8.2507	-6.6811	-9.2376	-7.6236
-13.391	-12.983	-10.892	-14.107	-10.04	-12.964	-12.059	-11.543	-10.78	-10.845	-12.78	-13.043	-8.5997	-12.855	-10.058	-8.8221	-13.52	-12.834	-9.6679	-10.38	-11.097	-9.2879	-10.714	-11.493	-9.6517	-12.103	-11.225	-9.3892	-14.307	-6.5836	-10.824	-13.567	-11.582	-11.763	-10.224	-10.595	-12.169	-12.525	-11.219	-11.906	-11.839	-10.993	-10.488	-12.345	-9.8166	-11.358	-13.522	-14.596	-12.031	-12.049
-15.174	-13.513	-12.021	-15.99	-15.566	-14.576	-13.435	-14.303	-14.354	-14.689	-14.198	-14.572	-16.089	-13.009	-14.775	-14.346	-12.7	-14.458	-15.314	-17.961	-12.79	-10.083	-14.509	-15.3	-12.84	-10.84	-13.575	-15.809	-13.928	-10.329	-12.96	-13.811	-16.714	-10.488	-11.308	-12	-12.079	-14.314	-13.799	-12.586	-16.145	-15.101	-10.386	-12.35	-13.274	-9.3604	-11.28	-14.862	-9.6444	-15.455
-3.4565	-4.3514	-2.0893	-1.2302	-1.85	-5.85	-8.2733	-5.0147	-7.8467	-3.5168	-3.6401	-9.2288	-4.0957	-1.3708	-4.1244	-6.4501	-7.6744	-3.1926	-8.4132	-5.0768	-6.7126	-4.4246	-5.5695	0.47925	-2.2479	-3.854	-4.4104	-4.9002	-4.1283	-3.3888	-6.7982	-4.4326	-3.8941	-3.0604	-4.2078	-2.7707	-4.5047	-4.0286	-2.7451	-4.4699	-6.4421	-3.9389	-1.5547	-5.3101	-5.2195	-3.2998	-1.7527	-5.0485	-5.2585	-4.9329
10.341	8.8439	7.0012	11.319	8.2144	11.648	6.1906	9.1128	8.599	10.793	11.703	10.969	10.989	8.1823	13.456	8.4317	12.141	12.262	8.5924	11.732	8.5344	7.6154	5.9457	11.274	8.5847	10.095	9.1308	10.192	9.5047	10.784	10.343	8.8625	9.5413	10.156	11.002	6.5028	9.9717	11.619	11.328	8.9362	9.0935	9.0282	8.8327	9.6811	7.9172	13.104	10.608	7.8259	10.916	6.8299
-8.9775	-12.573	-12.659	-12.613	-11.381	-5.9919	-10.079	-15.225	-11.751	-8.4357	-7.6777	-13.551	-12.985	-8.6032	-12.294	-10.951	-14.107	-12.821	-11.431	-10.753	-12.931	-9.2229	-14.152	-11.552	-12.405	-11.201	-11.781	-9.8339	-10.727	-10.158	-13.512	-11.806	-10.278	-13.521	-13.707	-11.301	-11.459	-14.286	-9.7134	-12.387	-10.878	-11.308	-5.6392	-12.676	-13.382	-11.612	-10.902	-12.704	-9.829	-11.84
-11.841	-11.499	-12.132	-10.947	-11.043	-15.389	-12.375	-11.508	-10.905	-13.061	-9.4255	-14.035	-10.763	-13.087	-10.257	-10.589	-7.7582	-14.514	-10.494	-12.56	-12.383	-12.049	-6.3523	-11.25	-11.585	-11.888	-10.912	-9.3752	-10.266	-11.033	-11.882	-12.264	-10.091	-11.66	-10.846	-9.9909	-12.013	-13.042	-11.645	-13.479	-11.612	-11.918	-12.813	-8.493	-8.7351	-12.849	-11.783	-10.045	-12.858	-10.852
7.2876	5.3748	8.2646	8.1315	4.1186	9.0406	6.071	3.1278	8.9578	5.1576	12.717	5.9212	5.5019	6.1217	7.7766	7.1984	7.5326	8.029	8.5442	4.9551	5.1772	9.0202	5.0808	8.6976	6.1136	8.1376	8.6361	7.8816	2.7742	6.5557	6.279	8.1561	5.9751	8.0486	7.6089	8.028	8.0937	6.054	6.1645	6.6669	8.7377	1.8032	5.1413	8.2654	7.0102	6.2824	6.4042	6.3203	7.351	4.8274
-26.389	-20.712	-23.898	-21.308	-25.286	-24.671	-19.566	-22.219	-18.529	-24.258	-23.389	-24.517	-21.321	-22.823	-23.412	-23.727	-21.742	-22.045	-23.076	-25.276	-24.114	-26.099	-25.061	-23.53	-22.04	-28.469	-19.881	-22.91	-25.747	-23.55	-24.282	-22.613	-22.239	-23.896	-23.099	-21.438	-20.801	-23.492	-24.22	-22.078	-25.167	-21.387	-24.177	-21.617	-23.184	-19.96	-23.074	-21.205	-23.657	-21.915
-4.5494	-3.4128	-4.2738	-4.1582	-4.0052	-6.6991	-6.2978	-6.1284	-3.9165	-6.5185	-5.6335	-7.5739	-7.2187	-3.878	-6.8016	-2.9042	-5.9395	-7.4598	-6.0358	-3.4079	-3.6907	-5.3695	-5.4538	-6.1879	-4.5198	-4.2497	-4.8487	-7.0555	-5.3781	-5.9087	-4.1501	-6.137	-7.4565	-4.386	-2.9804	-3.9209	-8.1865	-4.9536	-5.3333	-1.4469	-4.3343	-3.8802	-9.9027	-4.7055	-5.3901	-5.641	-6.5981	-8.7248	-2.1255	-6.861
-15.064	-14.699	-12.726	-14.288	-12.946	-13.959	-11.922	-13.175	-12.871	-12.175	-11.332	-13.558	-15.003	-11.47	-12.631	-17.84	-15.082	-12.025	-12.653	-13.77	-12.538	-15.501	-14.384	-14.083	-14.826	-10.137	-9.964	-15.308	-11.81	-11.007	-13.663	-13.468	-13.227	-14.268	-13.894	-13.612	-13.441	-16.154	-14.157	-12.692	-9.6192	-12.061	-14.47	-12.2	-14.53	-11.162	-8.6755	-11.074	-14.747	-11.888
0.71578	-0.063019	0.54011	1.3495	1.0055	1.9509	2.7381	3.1868	1.0464	1.166	-0.85593	1.3956	4.0362	-0.89337	-0.89284	4.7331	3.1176	-0.74182	1.6396	0.46352	3.1969	4.3542	-0.058327	1.3273	2.1848	4.4418	3.243	1.6194	3.8424	0.67572	2.9299	2.7366	1.2818	-1.026	1.295	3.2117	3.1929	3.5657	-0.70475	2.9316	0.87192	1.3722	-1.2178	2.237	1.1791	1.7924	-2.3391	-0.030619	5.4084	2.6748
10.919	7.8605	8.5449	9.0937	9.8323	9.0115	4.5053	7.7686	7.496	7.8465	7.877	9.5389	11.618	7.028	9.2065	8.1931	10.063	4.4485	9.2648	8.3863	5.7665	9.5327	9.741	11.909	10.872	8.603	9.7657	7.6019	10.069	9.1161	11.607	10.621	7.1386	5.9759	12.072	10.315	5.0907	7.7956	5.9763	5.7689	9.0004	5.6811	8.0149	9.8237	10.952	5.6667	7.783	7.4048	10.01	9.0222
1.1341	0.84407	0.21184	2.6966	0.74827	2.5545	1.2874	2.5248	2.5872	1.5144	1.2544	-0.15125	3.2938	3.2451	-0.025321	1.4642	1.5049	4.4552	1.4614	3.0935	4.7492	0.7183	4.8255	1.9175	2.1408	3.205	1.8714	3.0204	0.14516	2.4195	-0.52796	-0.84289	1.1225	0.82691	2.7166	0.46616	0.0019542	0.23075	5.001	3.2194	2.433	0.84429	2.474	-0.19501	1.2746	5.4066	-0.70046	5.1428	0.33461	1.3407
-1.231	0.014869	1.1394	0.69983	2.3595	-1.465	1.2335	-0.40893	-1.8131	0.46932	0.41566	0.9667	-0.85315	1.2641	-0.056025	-1.368	1.435	0.72711	1.7083	0.93985	3.6302	0.56667	-0.37545	1.74	-5.8167	3.6555	-0.075505	1.2071	1.1266	-0.096459	1.2954	1.288	-1.5218	4.744	1.7342	2.3724	0.65727	0.2228	0.85148	0.18009	1.8052	1.1935	0.54169	1.0046	1.627	2.2224	2.8466	-1.2548	-3.846	0.71333
1.899	-0.37768	0.14969	2.0513	0.39875	-3.8478	-0.81048	-1.0287	0.93757	1.3826	0.12666	1.9387	1.9783	0.036001	-0.22847	-1.2431	0.98022	-2.0128	-1.0599	1.1585	-2.617	1.4583	-1.7846	-0.44423	-0.33933	-1.8	1.7586	1.0912	2.4307	-1.1319	0.78116	-2.9655	-0.3413	-1.6384	-0.86717	-2.4332	1.3217	-2.5676	-1.3999	3.4415	-0.11215	0.39791	2.0875	-1.2416	-0.8905	4.0744	0.11238	0.80844	0.45611	-0.46195
-1.5199	1.7906	-0.60799	-2.154	1.0556	-0.90481	-1.7459	0.76404	-0.79203	1.1742	-0.84107	-0.039185	0.90371	-0.35702	1.1557	0.13085	-0.8734	-2.4	-3.6484	1.0654	1.1166	2.1568	-2.4409	1.4957	1.6606	0.78405	-1.0221	-0.72804	-1.3855	-5.8408	-3.2628	-0.97999	-3.4525	-2.73	-1.6949	0.53931	1.4239	0.12819	-1.1989	-0.525	-3.9817	1.3183	1.1472	-2.042	-0.0087998	2.4556	0.39187	-3.5595	0.43131	0.67591
2.8466	2.0095	-1.2852	1.9264	-0.73575	-0.054695	2.0739	-0.29969	-1.233	-2.0967	0.33393	2.1502	0.061505	2.1032	0.75962	0.18476	0.29816	-1.626	-2.3764	2.2564	-1.3089	-1.0354	0.024033	-1.2828	0.59266	-4.2154	0.0037403	0.4199	-0.14797	-1.0227	-2.7676	0.30225	1.5739	-1.4851	-0.74517	-0.057169	2.3871	-0.71528	1.0467	-1.0006	-3.803	-5.0011	-1.2888	-1.6836	0.63112	1.3553	1.2784	1.6968	1.1594	-2.0446
-22.737	-22.262	-21.523	-20.93	-19.315	-19.162	-20.603	-24.713	-21.561	-23.195	-24.672	-20.646	-23.993	-24.002	-21.623	-23.274	-21.4	-22.896	-20.959	-22.299	-22.202	-22.082	-24.506	-25.054	-22.534	-24.406	-24.301	-20.269	-20.13	-22.321	-20.324	-24.687	-24.346	-20.509	-21.257	-21.699	-21.799	-20.951	-22.23	-24.247	-23.797	-23.399	-23.271	-23.401	-23.074	-23.083	-21.156	-20.754	-24.022	-21.696
-9.7816	-11.328	-11.414	-11.359	-11.794	-13.113	-12.984	-12.917	-12.429	-12.866	-12.474	-11.816	-11.729	-13.565	-12.677	-12.836	-11.016	-12.646	-13.823	-14.311	-8.276	-15.534	-10.157	-11.543	-12.132	-14.549	-9.2738	-13.156	-13.888	-12.382	-14.381	-10.419	-12.187	-14.215	-13.461	-14.189	-12.11	-14.391	-11.77	-11.745	-12.811	-15.089	-14.347	-10.876	-13.578	-12.794	-11.855	-11.529	-11.158	-15.445
-3.0053	-0.57847	-1.0866	-0.10416	-1.2152	0.16826	-0.0039701	-4.7745	-4.6524	-0.35015	-0.73888	-1.952	1.4041	-1.1229	-2.5741	-2.4615	-1.9052	0.85215	1.8897	0.16717	-1.7046	-3.4004	-4.0199	-2.095	-2.137	-1.6804	-1.9497	-0.45832	-0.71173	-4.4337	-0.40215	0.02194	-2.3945	-0.70478	-1.3669	-1.8055	-1.6989	-0.30879	-4.0697	-2.0496	-4.6579	-0.88087	-1.0459	-1.4909	-0.83009	-3.1708	-3.9672	-2.7342	1.7315	-2.3654
-3.0082	1.0173	-2.8896	-2.1132	-1.8668	0.63312	1.9018	0.79983	2.3649	2.2237	1.2773	-1.5795	-0.46889	1.4306	-0.87136	-2.959	-2.4538	-2.5574	-3.508	2.184	-0.19297	-0.70943	1.1979	0.44067	0.97346	-2.8537	-0.95016	-0.20132	-1.0088	-1.5783	-2.7561	-0.17656	1.932	2.844	-0.2795	1.9071	2.9658	2.2044	-0.76094	-4.9927	1.7026	1.2053	0.43161	2.2783	1.3925	-0.6172	1.0352	1.4138	-0.10392	3.2955
-11.769	-10.395	-9.8436	-9.4673	-12.518	-11.367	-13.283	-10.8	-9.5897	-10.195	-13.181	-12.046	-9.7586	-10.321	-13.208	-10.367	-8.7866	-9.6838	-10.23	-9.8402	-11.419	-9.9587	-12.139	-8.8041	-11.658	-11.027	-12.538	-11.207	-10.094	-12.499	-11.105	-11.638	-9.5313	-11.933	-8.346	-13.19	-12.113	-6.9464	-15.541	-11.681	-10.679	-10.365	-11.169	-11.31	-13.517	-9.9869	-8.868	-13.365	-10.388	-11.606
5.2739	6.4379	5.8783	7.1086	6.3967	5.0586	6.5596	8.436	7.0922	10.092	5.7245	8.6056	8.2457	8.0489	7.3166	4.2427	5.9684	9.19	8.4791	5.4451	3.7086	9.2149	8.0129	8.3787	6.9319	8.3952	6.5454	5.835	6.4062	5.6297	6.6972	4.0896	6.5246	3.398	7.4145	3.5503	7.1406	6.2698	8.5814	8.1281	8.2601	6.3844	4.9698	6.0497	10.439	4.4331	6.1572	6.7975	4.9125	2.5498
3.1177	3.0836	2.9623	2.7813	5.4437	2.9319	2.7689	3.7075	4.8973	1.8249	4.8051	3.2021	2.0825	3.4293	2.4795	6.9228	2.8007	1.3452	0.4344	4.4827	4.9241	1.9297	-0.07162	4.165	1.4595	0.29426	1.8554	3.2179	2.1281	0.4969	1.5222	1.2564	3.8113	3.1908	3.604	3.2467	-0.65484	3.499	2.9096	0.7174	0.82574	2.7882	4.3039	3.0784	4.2943	7.6116	2.4712	2.7583	3.1379	2.5076
-10.385	-12.039	-13.441	-10.717	-8.9717	-11.699	-8.3123	-12.522	-11.321	-12.327	-11.706	-8.9382	-10.52	-11.434	-12.307	-9.8033	-12.714	-10.794	-11.6	-12.614	-10.728	-12.033	-8.9604	-8.1503	-11.115	-10.83	-12.442	-9.137	-10.157	-11.977	-10.281	-7.0482	-12.717	-8.8688	-10.031	-9.9074	-11.76	-12.501	-11.13	-13.783	-8.8423	-8.6274	-8.8827	-12.956	-9.894	-11.345	-11.537	-12.614	-7.8257	-11.4
-0.7397	-5.0478	-4.17	-2.4067	-1.7429	-2.0445	-2.1497	-2.2904	-1.0952	0.31657	-1.889	-1.8932	-0.4919	-1.8874	0.13159	0.3917	-0.90988	-3.0863	-1.6841	-2.5203	2.2761	-1.1355	-1.484	-0.49578	-2.8488	-2.0034	-2.0781	0.59841	-2.1828	-2.426	0.27619	-0.96292	-1.1485	-2.6632	-3.0408	-2.6014	-1.2322	-1.4777	-2.1017	-0.80347	-0.051898	-3.5788	-0.20598	2.5391	-0.44725	-4.3248	-0.070951	-3.161	-3.8479	-0.2176
-7.864	-14.518	-9.2365	-8.7317	-15.914	-11.138	-12.52	-10.238	-8.8455	-12.024	-11.365	-7.5961	-9.8562	-14.217	-9.3694	-9.2368	-9.5522	-11.136	-8.0561	-10.905	-10.224	-12.083	-10.598	-13.481	-13.256	-9.9188	-15.62	-11.454	-8.0961	-10.347	-16.764	-9.2204	-13.052	-10.219	-12.93	-11.138	-8.0163	-12.982	-9.4771	-13.154	-8.4004	-8.9727	-9.1624	-11.969	-10.246	-12.202	-9.935	-13.12	-10.468	-12.166
1.4317	1.5466	1.2161	0.70079	0.5609	2.0896	-1.725	-0.79158	-0.5903	-0.23302	-0.50202	0.86079	-0.13048	1.376	-2.5931	2.2704	0.24925	-0.47671	0.01543	3.5167	0.64061	2.8975	0.88296	3.2639	1.4138	-1.7997	2.6415	-3.0596	-0.84486	-0.14594	-0.56636	3.4393	-2.5456	3.0059	-0.59199	-1.6618	-1.2582	-0.43747	-3.5285	-0.19383	-1.1095	-0.85334	0.75444	2.3546	-2.2387	-0.34438	0.74337	-0.081008	-0.43637	1.1371
-15.879	-15.004	-15.016	-14.99	-12.887	-11.506	-11.074	-12.637	-16.481	-11.913	-12.843	-11.245	-11.455	-13.539	-14.22	-12.045	-13.572	-10.834	-12.275	-16.574	-15.689	-14.803	-15.153	-13.2	-8.617	-14.202	-13.856	-13.189	-13.867	-17.159	-13.701	-16.596	-13.005	-16.648	-15.219	-14.633	-13.678	-13.388	-14.564	-20.405	-12.583	-13.455	-12.893	-14.722	-13.265	-15.057	-11.893	-16.917	-14.469	-12.013
-22.859	-20.001	-19.937	-23.297	-21.376	-25.052	-22.009	-21.983	-18.957	-23.518	-24.596	-21.566	-24.035	-23.094	-23.197	-21.668	-22.465	-22.636	-23.164	-22.102	-24.025	-20.993	-19.027	-20.856	-25.254	-23.573	-19.71	-22.808	-23.649	-24.019	-20.868	-21.366	-19.791	-21.24	-22.691	-21.422	-26.488	-21.799	-21.83	-23.6	-20.094	-23.759	-23.285	-22.393	-21.86	-17.782	-22.412	-23.689	-24.281	-22.855
-5.6966	-5.1107	-4.7104	-6.8301	-5.8063	-8.2666	-7.0664	-5.6958	-3.8879	-8.0013	-4.2992	-8.479	-6.8894	-8.5696	-3.4275	-7.1989	-9.1271	-6.0801	-5.0862	-8.1339	-4.7348	-5.9889	-4.4273	-6.3977	-6.6779	-7.2836	-4.0388	-5.9673	-7.865	-4.6716	-4.1478	-5.6063	-5.1454	-4.5358	-3.5638	-4.02	-4.3113	-5.4689	-4.315	-8.5991	-8.7003	-4.8874	-4.7924	-6.9893	-4.5284	-7.1833	-5.37	-8.126	-4.7901	-4.2837
-1.9576	-1.8676	-1.0882	-4.5251	-2.1699	-3.7814	-4.1742	0.17426	-1.7905	-3.1827	-4.6635	-1.7197	-0.36469	-1.5102	1.2807	-0.68163	-4.5629	-3.6254	-4.8218	1.2591	0.73623	-1.9461	-0.28136	-1.9052	-2.104	-1.1014	-3.1591	-1.2271	-1.3291	-3.1988	-4.6194	-4.0135	-0.69562	-1.8225	-1.6646	-2.2291	-0.36071	0.80106	-0.82186	-3.994	-2.1839	1.4568	0.62876	-0.89316	-2.1231	-2.9746	-4.0382	-0.66704	1.0131	-1.4043
-12.938	-11.683	-10.278	-13.074	-13.972	-8.6881	-10.522	-11.379	-13.286	-12.682	-13.734	-11.605	-12.813	-14.196	-12.647	-13.25	-11.856	-9.6143	-9.4583	-10.93	-14.01	-16.42	-9.9976	-12.153	-13.426	-12.541	-10.072	-12.466	-16.782	-11.072	-13.506	-10.046	-7.0688	-10.208	-10.041	-12.936	-12.236	-12.995	-11.407	-13.303	-11.269	-10.518	-15.095	-11.337	-12.792	-9.8716	-12.579	-14.012	-9.1534	-16.855
-11.563	-10.769	-13.836	-12.437	-11.931	-10.971	-11.325	-11.115	-11.479	-15.127	-12.191	-9.0303	-13.163	-11.824	-13.9	-10.532	-10.484	-11.234	-11.697	-11.721	-14.984	-12.838	-12.233	-10.017	-10.404	-12.057	-14.007	-16.542	-14.194	-12.347	-10.107	-12.195	-10.838	-14.171	-9.9493	-10.408	-9.3678	-10.678	-13.085	-13.036	-10.662	-14.74	-10.397	-11.656	-15.032	-14.331	-15.037	-9.7194	-12.729	-11.463
-13.229	-12.087	-13.275	-15.324	-11.524	-10.562	-13.819	-15.343	-10.741	-14.515	-13.595	-14.033	-12.701	-10.403	-10.206	-10.818	-12.943	-11.151	-13.39	-11.263	-12.525	-11.986	-11.772	-15.905	-10.69	-12.463	-13.23	-10.9	-12.872	-10.155	-13.062	-14.399	-12.7	-13.269	-11.486	-13.49	-10.801	-14.612	-13.081	-13.036	-13.014	-11.519	-12.633	-12.917	-14.877	-14.881	-12.398	-10.559	-13.65	-9.0183
-19.399	-12.445	-15.393	-17.546	-17.332	-18.049	-15.34	-13.859	-13.745	-12.378	-13.363	-13.588	-16.994	-15.503	-15.09	-15.042	-14.122	-13.081	-12.623	-14.707	-15.588	-10.831	-15.907	-16.301	-17.295	-12.37	-16.022	-14.853	-12.864	-15.261	-18.687	-14.227	-12.238	-15.185	-14.972	-11.593	-13.625	-15.936	-15.324	-15.802	-15.514	-15.382	-12.483	-15.104	-10.985	-12.935	-16.046	-14.524	-12.319	-17.17
-21.451	-22.699	-20.892	-23.69	-23.083	-24.077	-21.5	-23.16	-23.181	-22.037	-20.584	-22.037	-23.713	-24.537	-25.872	-24.039	-23.293	-23.562	-22.419	-23.487	-21.115	-22.397	-22.099	-24.591	-20.689	-24.747	-23.481	-20.692	-20.188	-22.185	-18.574	-23.762	-23.056	-23.933	-20.847	-24.818	-20.155	-19.565	-22.369	-24.794	-18.941	-22.834	-22.109	-23.726	-26.186	-18.546	-22.862	-24.242	-20.238	-23.274
-4.9322	-5.185	-9.4906	-3.0481	-3.6738	-7.0444	-3.8379	-4.2446	-6.0754	-3.2566	-6.1355	-7.4153	-5.1265	-5.2545	-4.4188	-4.9574	-5.239	-4.5128	-6.0828	-1.5157	-5.0579	-4.5622	-7.5787	-3.8202	-4.3468	-5.3625	-5.6987	-4.5957	-2.0239	-6.174	-2.3694	-2.6617	-6.9396	-1.7485	-6.9547	-3.397	-4.3286	-2.337	-7.7963	-7.7094	-3.8557	-2.6019	-2.6758	-6.0561	-6.1899	-6.447	-2.5731	-3.5496	-5.2372	-7.6647
7.1624	5.7388	7.681	5.507	6.3245	7.9397	4.3384	8.5025	10.392	10.423	8.6511	9.5646	6.656	12.07	9.0612	6.9784	9.3606	7.2797	12.301	10.35	1.8558	7.2754	8.9254	7.7498	8.0924	6.8087	12.367	6.1407	6.2066	8.0543	10.657	7.474	6.2985	2.6695	8.3307	10.028	8.3546	5.5765	7.6575	7.3911	9.6033	7.9641	9.1916	9.7352	8.1479	11.282	9.1996	8.6848	4.0985	6.9314
4.0546	0.064138	1.8439	-0.90603	2.0621	0.25541	1.4808	0.80534	2.8546	2.5453	3.3103	-2.2357	0.21527	2.8234	0.36998	-0.43262	1.0913	0.49303	3.4492	5.687	0.09746	0.89868	-0.2382	-1.3585	1.2094	-0.24667	2.4149	1.523	-1.365	1.609	2.0468	3.5325	-0.19845	1.9579	-3.5532	2.8602	2.5941	2.5336	3.4427	2.9178	2.7031	0.81583	4.4589	0.68907	3.1995	-0.4284	0.78134	1.9562	2.1804	3.3384
-11.088	-13.497	-13.537	-12.125	-16.153	-16.972	-11.831	-15.211	-17.503	-16.041	-17.396	-12.238	-14.589	-14.888	-15.872	-14.461	-13.41	-13.851	-11.839	-13.214	-14.529	-13.539	-13.406	-14.574	-15.447	-13.7	-13.328	-15.776	-13.853	-14.633	-15.704	-15.059	-13.724	-16.229	-12.095	-11.242	-15.245	-14.751	-16.126	-16.971	-14.462	-15.266	-16.661	-16.488	-14.252	-15.145	-15.592	-13.687	-18.538	-14.742
6.3452	3.5861	1.4857	2.7931	6.6221	1.6328	5.4293	3.8735	5.987	2.4007	4.7994	4.613	7.8461	2.0288	5.9199	6.6327	3.89	4.8631	5.0166	7.8376	3.4215	4.1895	5.1257	3.5237	2.1042	3.0909	2.8425	8.3644	3.3347	5.0596	1.0782	1.5567	4.4157	3.0343	4.554	5.3492	5.3945	2.3736	3.9749	3.0385	1.8002	2.7385	4.7697	6.867	5.922	5.0146	5.4716	4.2944	5.8866	4.3924
2.9393	3.8912	2.7353	5.4513	3.6415	2.7592	3.9281	3.3224	3.0899	0.019972	1.9149	4.3002	2.3949	4.2391	6.2514	3.1616	4.4662	5.3406	-1.9379	2.0997	4.3695	6.0052	5.0856	0.15662	2.5645	2.0664	2.4624	4.7217	4.3447	4.3012	4.3007	1.9003	1.7249	-0.37748	-0.48308	-0.32802	2.8408	3.5339	4.18	2.8846	4.5736	4.3234	3.0298	2.1187	5.6704	3.8591	4.9071	2.5375	3.6817	4.7125
-13.013	-13.364	-8.5586	-13.355	-5.6291	-12.38	-11.826	-10.325	-10.163	-8.1321	-11.331	-9.0472	-10.825	-14.984	-10.915	-11.7	-9.5676	-14.261	-11.856	-8.9054	-9.4729	-10.835	-10.237	-8.0974	-11.244	-10.247	-12.067	-10.213	-10.492	-11.984	-7.4489	-10.694	-11.603	-9.1414	-9.5635	-13.017	-10.745	-10.216	-7.8609	-11.694	-10.963	-11.49	-9.3758	-11.917	-7.6556	-9.805	-13.702	-9.4739	-11.117	-11.71
-4.7259	-2.1795	-6.6896	-6.2921	-5.0872	-0.75551	-6.9153	-2.4905	-5.8796	-2.6909	-9.3181	-9.3553	-5.7717	-3.0178	-3.1169	-3.6897	-6.1121	-4.7972	-5.277	-3.6675	-6.0424	-6.2939	-5.8644	-4.2643	-5.7098	-7.0161	-2.5383	-4.181	-1.8585	-4.9276	-2.7651	-5.5426	-5.0097	-3.3136	-3.8077	-5.6086	-6.3244	-5.4343	-5.1216	0.33342	-4.0566	-5.2416	-6.0657	-6.1221	-5.0795	-6.9395	-1.6331	-3.5912	-8.2286	-3.4738
-6.4319	-1.5029	-2.8692	-3.1756	-2.45	-0.011922	-2.4147	-3.6766	-1.2452	-1.63	-2.2166	-2.1893	-1.4782	-3.074	-3.8882	-1.7169	-1.315	-0.71914	-4.9374	-2.7972	-4.0326	-2.7675	-0.27435	-1.3263	-5.1444	-1.6416	-1.8326	-2.7092	-2.7513	-1.4042	-4.5374	1.1691	-2.2659	-0.067709	-1.2114	-4.0387	-4.0977	-2.5799	2.1504	-3.8653	-3.3253	-4.687	-3.9135	-2.4036	-4.5227	-3.2887	-1.7947	-0.82555	-0.41255	-5.1751
-12.792	-11.542	-9.8181	-13.111	-9.9768	-11.701	-8.5833	-9.7923	-9.4919	-12.513	-9.3827	-10.849	-9.8509	-10.344	-11.486	-7.2812	-12.299	-9.614	-9.9702	-9.7932	-10.889	-12.354	-7.4669	-10.74	-10.644	-11.849	-11.325	-8.864	-10.755	-12.071	-9.8479	-11.486	-12.41	-11.373	-9.2634	-13.274	-12.387	-14.763	-11.015	-8.0791	-13.955	-10.395	-8.2295	-9.7142	-11.387	-12.393	-12.598	-9.4226	-8.7688	-12.386
1.1526	2.0404	2.9684	0.62134	1.31	2.3514	2.2674	1.6094	2.0828	-0.89239	-2.5326	1.5556	-3.0636	-1.8414	-1.1251	-1.0206	-0.51317	-0.28859	0.72954	2.6305	-0.78405	0.38138	0.22614	2.1673	3.6387	0.15326	0.30703	1.6569	2.3303	-0.62473	-0.97684	0.24883	1.1023	-2.8998	3.1241	0.62543	2.4148	-1.9546	1.1102	0.3747	-0.02807	1.3785	-1.9248	0.11422	-0.49351	3.7464	-3.6292	1.9539	-0.035455	-1.5906
-9.0088	-11.099	-11.276	-12.245	-12.28	-13.093	-10.077	-12.564	-11.825	-11.559	-13.748	-11.537	-10.852	-8.5146	-12.068	-12.546	-15.661	-12.151	-10.867	-11.779	-9.9251	-11.223	-8.7635	-12.892	-8.407	-9.0386	-8.4923	-12.887	-9.7481	-12.25	-8.2379	-11.692	-10.176	-10.242	-13.723	-12.082	-8.0136	-9.2492	-10.804	-10.451	-9.5441	-14.117	-13.137	-14.843	-10.239	-11.957	-11.274	-13.009	-10.11	-13.224
-11.252	-14.244	-11.908	-12.14	-11.783	-11.115	-12.245	-10.855	-12.015	-12.663	-11.243	-16.673	-14.911	-14.178	-12.994	-13.431	-12.063	-11.485	-11.61	-10.025	-16.439	-13.559	-11.228	-10.181	-12.746	-11.687	-11.622	-13.054	-11.36	-15.498	-17.33	-12.526	-13.727	-11.928	-14.225	-11.21	-12.429	-12.422	-14.088	-14.725	-11.052	-14.219	-15.038	-12.189	-15.761	-11.62	-14.069	-13.672	-12.608	-15.294
-11.467	-9.1087	-13.895	-9.6403	-13.608	-11.143	-7.7484	-11.937	-10.696	-11.008	-12.284	-11.433	-12.15	-9.5874	-8.8673	-10.274	-10.867	-12.694	-10.344	-10.374	-10.888	-10.225	-11.134	-10.835	-8.4515	-12.876	-10.512	-10.7	-13.103	-9.9074	-11.708	-10.379	-14.733	-13.283	-10.178	-8.4031	-10.419	-11.548	-12.114	-14.19	-9.7857	-9.2044	-11.09	-14.394	-12.744	-11.64	-11.772	-6.7865	-10.278	-9.3423
-10.638	-10.004	-12.982	-7.483	-12.235	-10.866	-13.878	-8.8057	-10.319	-11.939	-9.6509	-12.577	-8.3746	-10.806	-11.232	-10.048	-7.1694	-12.282	-13.074	-10.886	-11.738	-10.315	-11.572	-11.139	-11.594	-12.953	-10.472	-13.413	-9.2597	-10.805	-8.7679	-10.276	-9.9544	-10.939	-11.947	-8.5938	-8.2145	-9.5649	-8.5329	-13.941	-12.417	-10.743	-11.925	-12.983	-12.768	-10.959	-10.291	-10.723	-14.058	-13.508
-13.09	-13.768	-10.114	-9.9673	-10.102	-13.832	-14.167	-11.312	-11.719	-10.952	-12.845	-10.861	-13.37	-7.4036	-11.679	-13.004	-9.9009	-13.274	-13.039	-12.451	-14.985	-10.478	-10.725	-8.7025	-12.243	-13.381	-11.149	-15.104	-10.557	-12.98	-9.8057	-9.8342	-8.7184	-12.182	-10.987	-11.998	-13.833	-14.156	-12.401	-11.302	-11.731	-12.138	-12.663	-12.452	-14.436	-11.842	-9.9776	-11.765	-8.5896	-8.8021
-10.365	-14.484	-8.3038	-11.616	-12.38	-16.055	-11.868	-10.943	-13.143	-17.088	-11.144	-10.041	-8.5911	-9.8937	-10.021	-13.581	-14.656	-14.363	-10.99	-14.775	-13.778	-15.483	-15.356	-12.12	-9.4288	-12.828	-12.693	-15.198	-12.787	-14.2	-11.501	-11.868	-13.958	-14.023	-11.402	-13.51	-10.91	-13.695	-14.904	-12.07	-12.259	-14.34	-14.318	-11.228	-13.257	-11.393	-9.8435	-13.45	-11.703	-14.004
-0.048226	3.0938	0.6015	2.982	0.22181	0.58509	6.702	2.7309	2.6483	2.889	3.1875	1.1598	2.4629	1.5887	2.582	2.2371	3.7843	4.5912	1.199	2.8558	0.97804	-1.4109	2.1169	2.9641	5.5282	3.9071	2.8479	5.0291	5.141	2.8178	-0.76141	3.4369	2.9178	0.4411	3.139	3.7228	1.4551	2.3855	3.7013	0.17034	3.0531	2.9735	5.1372	2.2699	-1.4326	1.942	2.96	2.0513	5.0368	4.6598
-2.9334	-4.4358	-3.9997	-3.5726	-1.9566	-6.5475	-3.8646	-3.3968	-3.5123	-2.4236	-1.6735	-5.1379	-2.6048	-2.9406	-8.1917	-5.6608	-3.0925	-6.2962	-4.1633	-2.6003	-2.8059	-2.8303	-1.7871	-4.439	-4.0038	-3.6831	-2.8946	-1.4526	-5.6196	-4.1333	-3.7828	-4.0365	-1.9595	-1.0434	-2.5671	-2.6235	-2.812	-1.287	-4.9284	0.16005	-3.2766	-1.9693	-4.361	-2.6978	-4.153	-1.9571	-3.6236	-4.4989	-3.7825	-1.1962
-4.7016	-1.4937	-4.3433	-6.726	-3.7453	-4.6096	-1.5064	0.6508	-2.656	-3.9153	-4.338	-3.6175	-3.2115	-1.1855	-3.7376	-2.9875	-4.9808	-2.0398	-1.3423	-0.72737	0.23996	-1.5862	-1.6849	-2.8941	-4.2458	-1.6764	0.43705	-2.2074	-1.9665	-2.65	-2.6332	-3.7104	-5.8669	-3.0461	-0.88749	-4.4197	-5.0628	-3.2526	-3.1892	-1.3856	-2.243	-3.566	-4.3851	-4.8254	-2.7175	-4.3038	-3.3684	-3.9447	-3.7322	-2.8346
-9.8519	-12.995	-10.662	-12.118	-10.976	-10.002	-11.626	-10.824	-12.176	-13.623	-14.314	-8.669	-6.874	-11.844	-13.303	-10.152	-11.614	-11.671	-11.876	-11.75	-9.517	-10.443	-10.268	-10.185	-13.468	-9.456	-11.936	-12.004	-10.848	-10.397	-13.515	-9.6844	-12.564	-15.479	-9.502	-11.829	-8.7488	-8.9369	-13.001	-11.763	-10.597	-11.634	-12.295	-11.164	-10.294	-10.32	-9.7498	-11.255	-9.731	-12.812
-13.935	-14.239	-11.53	-13.998	-15.402	-15.228	-12.931	-16.041	-12.703	-14.114	-15.35	-16.322	-14.356	-13.12	-15.98	-15.109	-16.084	-13.067	-12.962	-12.334	-13.271	-14.641	-10.566	-13.52	-14.042	-12.469	-14.721	-13.429	-14.542	-14.49	-15.73	-14.98	-16.66	-13.979	-15.472	-15.962	-13.714	-12.444	-13.473	-12.533	-14.583	-15.618	-16.569	-17.185	-15.783	-14.509	-15.298	-14.474	-14.244	-17.178
-4.0445	-4.9088	-3.6048	-4.4703	-3.4069	-4.995	-4.6418	-4.4117	-3.3103	-4.4952	-5.0177	-4.2053	-2.3188	-3.3131	-4.8147	-1.8985	-1.6884	-6.7085	-4.8987	-6.3301	-1.48	-1.9915	-2.6512	-0.71028	-1.2642	-3.1668	-2.4255	-3.4656	-2.5887	-1.6498	-4.2046	-4.1342	-4.9865	-1.7833	-4.5151	-3.4889	-2.1138	-1.5967	-2.0658	-4.9527	-1.0066	-2.7763	-2.0309	-3.2284	-2.6763	-2.136	-3.5175	-5.3578	-2.6337	-3.1964
-10.839	-13.251	-7.8986	-11.247	-12.791	-8.5917	-13.413	-14.295	-13.358	-14.117	-10.748	-10.879	-9.8723	-12.33	-16.206	-11.163	-12.645	-13.332	-10.069	-10.645	-10.119	-14.456	-8.757	-12.799	-11.164	-11.91	-10.861	-14.723	-10.963	-12.091	-12.557	-12.594	-13.121	-10.261	-11.823	-9.7333	-11.581	-11.708	-12.687	-11.381	-12.039	-10.25	-10.249	-9.8035	-12.372	-11.527	-10.439	-12.622	-11.464	-13.237
-2.3322	-1.5254	-4.0549	-3.0484	-3.3157	-3.7587	-4.2338	-3.7048	-6.9953	-7.1421	-2.1543	-3.3676	-5.4258	-3.0444	-0.43885	-3.7511	-1.7889	-1.7699	-1.9815	-3.9772	-2.3196	-4.3702	-3.0153	-2.5353	-2.0161	-0.32131	-2.4403	-4.3411	-5.975	-4.8066	-2.1141	-2.8237	-5.6444	-4.0929	-5.7558	-3.9081	-2.4601	-6.0621	-4.3271	-5.2996	-3.3002	-4.5569	-3.9702	-5.2938	-5.7751	-5.9473	-6.0194	-1.6213	-4.9384	-4.2696
4.8031	7.575	6.7549	9.8744	4.584	7.5133	9.783	5.6822	9.4152	8.1587	9.0208	9.1191	9.4167	6.7682	10.976	7.5454	6.6622	8.592	8.7504	8.7382	11.228	8.7214	11.662	8.1928	7.1503	6.4312	6.8334	8.9067	10.66	8.5733	10.03	9.7408	12.992	8.0503	9.4777	8.8647	8.4997	10.403	9.2173	10.63	10.548	7.7712	6.3029	10.209	7.842	13.748	8.9391	3.6385	7.8512	6.8881
-2.3056	-1.4932	-4.3749	-3.4428	-4.6366	-1.8222	0.83536	-5.3604	-6.919	-3.0496	-3.9078	-4.7319	-3.229	-2.1093	-1.7788	-2.3184	-1.95	-4.568	-5.022	0.74817	-4.2572	-3.8694	-2.757	0.368	-7.2053	-4.7586	-5.3169	-5.0822	-3.8892	-1.0441	-4.7339	-2.4393	-4.4018	-1.5935	-6.4103	-5.5418	-1.395	-0.7553	0.7116	-5.279	-0.97768	-3.8829	-2.3135	-0.37836	-5.2452	-1.6036	-1.0497	-2.6004	-3.135	-5.1388
2.191	-0.1435	1.8276	-1.6319	-3.7191	-1.3817	-2.4474	-0.27643	-2.2367	1.2715	-4.1612	-1.8465	-3.1478	-2.5756	-1.5624	-2.0754	-0.78396	-0.84617	-0.46662	0.052023	-1.0442	-1.7342	-2.1498	-2.1725	0.18673	-4.0499	-2.1463	-2.7044	-4.3577	0.66944	-2.5302	0.096392	0.85002	-3.3577	-3.5467	2.7286	-5.134	-0.90947	-1.8468	-2.4234	-2.2009	-1.1237	-0.6501	-0.93628	-1.6278	-0.98198	0.2765	-0.14699	-1.5795	-3.8123
-0.19951	1.0333	-2.02	0.42242	4.0912	-1.705	-3.2309	-2.2321	-0.2205	-1.9221	-2.2131	-1.3049	-0.40231	-3.5663	-2.6767	1.5751	-0.76892	2.1648	-0.84278	-0.33913	0.34593	0.084398	0.049624	1.4359	0.61154	-1.8921	0.23746	3.2137	0.31041	0.40178	0.84839	-0.93171	0.25121	0.51607	-1.02	1.9481	0.14387	-0.11927	-4.8808	-1.3296	3.6395	-0.66518	-1.8701	1.0703	0.91014	-0.9213	0.41773	3.6991	-1.261	-2.4225
-14.478	-15.281	-15.378	-15.046	-10.495	-15.86	-15.022	-15.8	-16.57	-13.453	-16.864	-16.249	-15.277	-18.51	-14.214	-14.772	-15.195	-14.054	-15.476	-15.009	-17.143	-12.485	-15.397	-16.212	-12.415	-16.74	-17.402	-14.639	-12.6	-13.645	-16.515	-11.569	-14.736	-13.786	-12.812	-16.767	-15.867	-15.882	-11.897	-10.85	-13.622	-14.599	-12.388	-13.046	-15.768	-14.973	-15.919	-16.636	-16.008	-13.718
-3.7098	-4.0872	-4.973	0.40779	-3.3508	-3.6787	-2.4386	-3.2757	-2.3064	-4.8236	0.45141	-0.84829	-1.414	-1.45	-3.4921	-4.8239	1.2896	-0.66856	-3.0719	-7.0905	-0.31545	-0.83937	-2.8631	-2.1985	-3.0943	-1.2831	-2.4888	-3.1863	-1.8205	0.47245	-0.48969	-2.9352	-1.7456	-2.2213	-2.61	-2.0922	-4.9552	-3.6691	-3.4128	-4.3109	-1.6781	-4.6858	-4.9536	-3.9402	-0.83849	-4.7561	-3.6283	-3.512	0.90904	-1.758
-4.5687	-3.8172	-3.2245	-1.6479	-4.2227	-2.0539	-2.2127	-0.84719	-2.2108	-4.3153	-2.3859	-4.5306	-6.4858	-2.8531	-1.9205	-1.9409	-3.7304	-3.6049	-2.2957	-4.036	-4.25	-1.1565	-0.95823	-4.3375	-2.2603	-1.3813	-2.3427	-5.7039	-2.2443	-4.3275	-1.424	0.86653	-5.9859	-1.4391	-4.1601	-2.6222	-5.2493	-5.8115	-1.706	-0.78169	-1.2388	-4.9713	-2.154	-1.663	-5.783	-6.1238	-2.5501	1.0465	-2.7016	-4.6827
-6.7475	-8.3861	-8.0606	-4.4307	-6.7005	-6.3273	-6.5115	-6.6191	-5.1532	-4.9436	-4.6534	-4.2204	-4.4786	-8.1108	-7.8304	-5.4497	-7.8516	-3.9005	-6.1989	-5.072	-4.3856	-4.6487	-6.2102	-6.6688	-6.8437	-6.2058	-10.813	-5.2651	-7.4826	-4.7456	-7.2847	-6.9707	-6.1175	-8.1575	-9.5798	-3.3857	-7.4132	-1.3393	-4.6063	-5.2094	-5.0728	-6.2276	-8.623	-8.688	-4.7715	-8.8667	-7.7124	-9.5526	-2.5937	-2.9543
2.8069	-0.0022025	1.0331	1.8844	4.6196	1.675	3.3123	7.4311	4.1881	1.6076	2.3716	4.6697	1.7676	2.7669	0.81744	3.0296	2.5038	3.5984	1.2524	0.24271	2.579	5.4552	2.0807	1.9592	2.8023	7.4516	4.1038	5.8251	4.8728	0.80189	2.85	3.888	4.184	-0.10932	2.1056	5.4849	3.5675	1.9189	0.39876	2.1548	1.6183	7.8309	1.6561	2.4063	1.5487	3.1419	2.5906	0.57369	5.0109	2.943
-10.139	-10.745	-11.856	-12.634	-12.256	-10.99	-12.481	-12.326	-13.178	-14.008	-12.515	-10.535	-11.099	-10.941	-11.38	-11.907	-11.158	-11.311	-9.3648	-8.7552	-11.056	-12.184	-13.867	-15.029	-13.652	-13.065	-11.487	-13.295	-10.483	-13.289	-8.8051	-10.858	-10.424	-11.498	-9.5014	-11.914	-10.832	-10.751	-10.119	-12.489	-13.835	-12.441	-8.7972	-12.586	-10.462	-7.9271	-11.423	-12.194	-13.491	-11.045
-11.499	-11.81	-11.463	-9.9872	-11.115	-12.659	-8.4833	-11.323	-7.8015	-9.5637	-12.512	-14.771	-11.1	-13.902	-7.8629	-11.274	-12.899	-10.675	-12.056	-9.6005	-10.857	-11.779	-9.3304	-11.608	-14.129	-12.679	-12.356	-10.306	-13.369	-11.891	-13.919	-9.7582	-9.9186	-13.267	-10.29	-12.24	-14.264	-9.6165	-10.674	-11.611	-12.496	-11.304	-13.882	-10.418	-11.978	-14.922	-7.8052	-14.066	-12.185	-10.815
-2.2815	-0.83218	-1.7153	-1.5605	0.1301	-1.6145	-0.22256	-2.8104	0.61846	-3.1797	-1.9778	-1.1193	-2.5282	-1.5321	-1.1093	-4.5326	-2.1	-0.79888	-3.2964	-2.0144	-0.82159	-2.4219	0.64169	-1.8786	-1.6745	-1.9848	-0.99067	-1.9031	-1.2336	-3.1803	0.031214	-2.3141	-1.8675	-4.5869	-3.3956	-0.94278	-3.763	-4.1015	-2.9805	-2.1877	-0.79014	0.19428	-1.0698	1.7799	1.331	-0.64034	-3.5811	-2.5162	-0.46251	0.49679
-9.7075	-10.279	-12.148	-8.2657	-12.334	-12.264	-10.445	-14.208	-12.906	-9.3595	-9.2682	-12.23	-12.255	-13.923	-11.292	-9.3246	-14.945	-11.98	-11.771	-11.273	-15.184	-9.6024	-11.201	-11.724	-9.3205	-12.13	-11.833	-12.563	-12.338	-11.712	-11.903	-9.6327	-13.754	-12.393	-12.212	-13.046	-10.746	-11.331	-11.281	-11.919	-7.8898	-15.659	-13.245	-11.016	-14.616	-9.6435	-12.459	-12.44	-11.519	-9.6317
4.5042	3.7983	6.1917	2.999	5.9259	4.732	7.9405	3.0164	3.4446	6.4825	6.9204	4.0208	9.2454	7.6504	6.5432	7.1454	9.6313	6.3327	7.0432	5.3427	7.9351	2.3019	6.9938	6.673	6.0731	4.5801	6.2586	8.9962	3.5241	6.3422	6.3837	3.5258	6.426	2.5774	7.285	7.1878	2.6304	5.8006	3.1055	4.9457	8.5056	4.2121	5.7219	5.1061	4.3866	5.5003	4.8801	6.8321	2.0518	5.4296
5.9085	3.3253	2.5536	6.0132	5.3911	6.5466	0.76705	5.0437	2.9229	3.7389	0.04442	1.8092	5.3477	6.2028	4.3378	5.8	4.5299	4.278	4.5065	2.1294	4.8117	2.4624	6.6933	4.2968	6.9947	1.6426	5.4618	5.6733	2.3613	5.678	3.7697	6.3788	5.611	3.4848	5.2826	4.9325	8.5959	4.159	5.9513	5.0089	5.229	5.1591	3.9902	6.8568	5.1114	5.5728	4.042	4.6758	6.9974	2.2657
-23.823	-21.074	-21.376	-19.237	-20.382	-20.094	-21.956	-22.301	-21.785	-20.791	-21.473	-22.303	-22.389	-20.795	-20.011	-19.957	-23.526	-19.54	-20.245	-19.808	-21.343	-17.452	-20.054	-19.15	-20.024	-24.086	-23.452	-22.999	-20.36	-24.473	-23.108	-21.018	-21.5	-24.406	-22.474	-18.748	-17.56	-19.97	-18.372	-18.982	-24.12	-22.994	-20.591	-23.748	-17.484	-21.301	-20.571	-18.693	-20.46	-22.695
-24.957	-23.662	-24.034	-24.107	-20.352	-23.69	-19.807	-21.734	-25.347	-26.985	-22.756	-23.257	-24.757	-24.1	-21.73	-24.427	-22.774	-17.143	-23.834	-21.133	-23.549	-21.015	-22.075	-20.584	-23.194	-24.119	-22.024	-24.597	-23.641	-19.615	-20.443	-24.502	-21.753	-20.391	-19.789	-21.157	-24.964	-22.181	-20.799	-25.103	-21.301	-22.865	-20.582	-23.2	-21.759	-20.96	-22.535	-22.938	-20.754	-23.135
-10.815	-10.608	-9.2986	-13.241	-11.298	-13.025	-10.36	-7.4593	-8.3992	-7.9866	-12.793	-14.207	-13.097	-8.1868	-10.538	-10.57	-9.638	-13.689	-8.8987	-9.3673	-16.66	-9.9752	-11.529	-11.491	-11.061	-13.056	-6.4644	-8.217	-9.9577	-10.964	-13.421	-8.3785	-8.3861	-8.1626	-11.642	-9.9902	-7.4688	-11.525	-9.8795	-8.8609	-10.322	-10.979	-9.3303	-14.395	-10.06	-10.266	-9.6181	-9.4158	-9.0365	-9.3823
-7.2286	-1.6657	-3.2212	-4.5808	-5.2138	-5.0169	-1.5153	-6.9982	-5.4945	-5.4886	-2.6382	-2.5766	-7.0538	-5.221	-3.6014	-4.8352	-2.2486	-3.0454	-4.2538	-4.7486	-3.3271	-3.8696	-1.6064	-4.7897	-4.273	-5.628	-1.4741	-5.23	-3.7594	-2.0881	-3.081	-2.9783	-4.2674	-1.9734	-5.9057	-6.4715	-2.8078	-3.8603	-2.5391	-1.8593	-1.9594	-4.9218	-4.1987	-2.5531	-3.1084	-3.613	-4.742	-5.4474	-7.1996	-6.894
12.404	8.9491	7.9166	10.893	6.7558	10.245	8.2461	11.433	12.899	9.6703	8.2418	9.7469	9.9175	9.1621	9.9909	11.28	6.75	12.392	8.359	10.831	7.5081	8.2183	7.905	10.71	9.3115	7.854	5.1079	8.668	5.3259	6.9637	8.3872	12.075	7.2844	4.4915	9.8664	6.7397	8.7524	6.8547	8.4008	8.3062	9.9804	7.5258	12.022	8.152	8.0359	7.8424	6.3987	5.0444	10.031	6.6418
6.5903	5.532	6.2822	8.2209	7.4722	10.005	6.6445	10.504	7.3166	7.925	8.4476	9.128	8.6591	10.312	9.9637	7.6989	8.8419	10.582	10.999	8.7713	5.6222	8.6689	9.0906	10.96	11.924	8.3171	8.007	7.256	8.7694	6.3693	7.2407	6.6102	8.296	7.6446	9.3019	8.2954	9.8459	9.8171	10.049	10.537	8.3608	5.9324	6.7438	8.5506	8.6605	11.125	8.2815	6.6602	8.789	2.4258
-22.657	-22.093	-19.797	-22.31	-20.783	-21.957	-19.509	-18.696	-20.642	-18.609	-22.186	-21.372	-20.299	-18.532	-18.92	-21.691	-22.63	-20.73	-19.387	-21.053	-21.562	-21.818	-17.345	-19.098	-23.804	-21.947	-22.072	-21.021	-21.891	-19.185	-23.803	-20.511	-19.194	-20.299	-18.513	-21.446	-21.175	-19.307	-22.27	-20.22	-20.525	-21.142	-20.57	-18.653	-19.48	-19.451	-20.776	-19.233	-18.819	-22.861
-7.9281	-9.7771	-5.2313	-5.5579	-11.768	-7.7421	-5.8569	-9.0564	-6.6972	-10.031	-7.2572	-7.1342	-8.8628	-7.1161	-6.3115	-9.2164	-6.2088	-9.0898	-5.621	-7.4013	-6.7746	-8.2266	-8.6876	-8.2524	-7.1225	-7.4895	-5.9179	-8.4579	-9.7061	-6.888	-2.2014	-6.9805	-9.0941	-7.9306	-5.594	-6.1627	-11.606	-5.5191	-6.4481	-8.4633	-6.1028	-4.8351	-6.9594	-7.9341	-5.7157	-4.5807	-6.9403	-6.1121	-9.5061	-11.613
5.5134	2.5917	3.0423	5.1298	2.7228	2.7869	4.1554	2.9353	3.8405	3.0212	1.4873	4.4005	0.1114	3.8211	0.37344	6.3943	4.9413	6.0197	4.0926	3.7565	4.4151	2.9609	5.1622	3.3246	4.4155	4.3942	4.2979	3.9718	3.2765	4.685	5.354	2.273	2.7	1.9424	-0.30571	2.5033	1.3101	-0.29541	5.5665	3.5251	1.6699	4.8361	2.9037	-0.7104	3.7206	1.766	2.3875	0.35099	1.3548	4.5251
-3.0488	-3.0786	-6.8363	-3.6501	-1.1092	0.72247	-2.324	-1.6707	-4.9497	-3.2883	-4.8456	-3.8298	-5.4006	-5.9133	-3.329	-3.1302	-3.8043	-4.54	-2.3959	-3.1909	0.59643	-3.1568	-1.5909	-3.6244	-1.4543	-3.4702	1.303	-1.9172	-2.4394	-0.74569	-0.92748	-2.601	-7.2752	-3.496	-1.4519	-3.1681	-4.7901	-1.3839	-1.3447	-3.6594	-3.0228	-4.3544	-2.9442	-2.6117	-1.7474	-1.4433	-3.0817	-1.3216	-4.0342	-5.3397
-15.152	-12.132	-16.947	-12.377	-13.472	-14.752	-13.966	-11.954	-9.8396	-14.915	-12.872	-16.423	-13.053	-11.622	-13.339	-14.259	-11.523	-13.678	-11.854	-10.241	-9.7835	-9.9637	-11.279	-13.372	-14.269	-14.003	-10.138	-12.657	-11.346	-13.471	-13.442	-15.075	-12.752	-13.956	-12.439	-12.334	-12.306	-12.062	-13.521	-10.341	-9.6986	-11.776	-14.01	-10.922	-13.171	-15.447	-12.813	-12.758	-12.031	-10.902
-15.609	-11.339	-8.9527	-12.496	-12.635	-15.885	-9.6427	-12.497	-14.077	-12.462	-12.403	-12.747	-12.923	-13.567	-10.23	-14.578	-12.696	-12.836	-12.158	-10.476	-13.757	-11.662	-13.992	-12.562	-14.189	-7.941	-11.667	-14.02	-11.029	-12.584	-9.3785	-12.677	-14.804	-11.93	-10.324	-11.043	-10.905	-11.942	-12.542	-13.99	-14.241	-9.7452	-12.956	-17.586	-13.119	-13.24	-14.389	-11.162	-13.407	-12.07
-19.184	-22.883	-20.567	-18.912	-22.138	-21.699	-18.388	-21.405	-18.552	-20.207	-22.352	-22.698	-21.085	-19.93	-22.561	-19.333	-20.918	-21.751	-19.382	-18.572	-21.67	-23.174	-19.902	-21.797	-18.578	-20.479	-20.494	-20.4	-19.555	-20.452	-21.259	-22.774	-22.905	-18.425	-19.312	-22.463	-20.917	-21.502	-19.856	-22.94	-24.477	-18.188	-20.558	-23.26	-24.144	-22.219	-20.858	-23.051	-18.516	-23.001
1.5743	1.594	3.5503	1.1484	-0.8556	-0.519	3.3602	-0.64858	2.7272	-0.71416	-0.79591	0.96511	4.2785	0.088868	2.6429	0.046084	-1.2987	2.3907	1.2829	1.6327	2.1992	3.244	1.8018	1.7624	0.49644	0.77936	2.5644	1.0664	-2.6494	1.3438	1.6535	0.35137	2.1277	4.2199	1.2825	-1.2714	2.4388	2.6895	3.7202	3.4627	0.63359	-0.60896	0.44351	5.13	0.31251	2.0396	0.37979	2.743	-0.39834	4.157
1.7516	3.1544	2.7517	4.2248	1.235	1.7647	0.69849	3.015	3.2852	0.70761	3.138	2.9417	3.3351	5.3733	4.7595	2.2999	5.1994	1.8403	1.4902	3.0312	1.2255	3.9849	0.31378	2.9746	2.1714	1.5866	0.88459	3.2331	1.4579	4.14	0.81354	1.9823	2.257	3.4749	2.1101	2.0158	1.5886	2.1947	0.75376	3.3184	4.2689	2.2976	3.4976	1.3218	-1.1123	1.8571	-0.29153	1.9191	0.23327	3.4618
4.3407	2.9155	1.7387	0.96874	-0.063351	5.0773	0.75307	1.7203	1.1626	1.1885	-1.0032	-1.6163	2.243	2.1447	0.47107	0.60462	0.24516	1.9846	1.3893	1.1359	-0.63115	-0.28724	1.2874	0.16287	-1.0583	0.41143	5.2942	1.7786	1.0919	1.0928	2.7962	2.5786	0.5016	-0.43098	-1.3225	1.7654	1.6683	3.3649	1.7551	3.6604	-0.54607	0.34776	-0.33446	3.2413	-0.5401	2.4687	3.0157	4.9982	1.0894	0.51801
-1.7566	-3.0399	-2.1488	0.29023	1.2059	-1.9577	-0.053579	-3.3014	-0.18267	0.65063	-3.7142	-2.2101	-0.2177	-0.015388	-1.5323	0.036456	1.8786	-1.0679	0.31542	-5.5094	-0.23948	-1.1841	-3.8266	0.73372	-0.67424	-3.5879	-0.36813	0.69296	0.7048	2.5903	-1.6506	-1.005	-3.321	-1.3418	-0.83812	-2.988	0.44879	-1.9519	-2.6549	0.82497	-1.0222	0.06329	0.33527	-2.6484	-2.5695	-1.8255	-2.9781	1.5268	-0.9453	0.23126
5.424	6.7639	10.304	10.284	6.0298	6.3081	7.164	6.7004	8.8952	6.2274	5.3091	9.2408	6.8039	3.4346	6.5206	8.3612	6.3015	7.2697	5.38	3.8612	7.4162	7.3216	4.4916	4.2326	7.6462	6.1322	8.0336	6.2819	4.2387	7.0376	7.3644	4.3432	8.0327	7.1071	4.7243	6.7831	6.905	7.503	8.2075	8.3699	7.313	7.4732	5.804	8.4322	8.2183	7.5432	4.7713	6.2536	7.9674	8.6591
3.2204	3.1957	4.4688	4.3662	4.6943	3.5035	4.5845	4.39	0.94313	2.8679	-0.49421	1.1291	2.461	5.4347	6.718	3.5926	0.70237	5.8708	3.3976	0.91247	3.0649	3.4741	-0.084518	0.55116	-0.42686	2.5884	6.0666	3.1683	4.0394	2.5783	5.7075	-0.86846	2.7875	0.46065	1.3977	4.2066	4.0749	4.7637	3.016	6.5726	0.89066	5.794	2.0759	2.9824	2.9231	1.8271	2.2716	4.2158	0.71103	3.8979
-10.467	-7.0494	-6.7788	-8.993	-6.0368	-6.1858	-6.9078	-9.7668	-10.567	-6.3513	-6.3065	-9.8156	-8.3558	-10.054	-6.1223	-8.5514	-7.5944	-8.2771	-9.5604	-7.7323	-7.6382	-12.753	-7.4785	-9.3791	-7.3899	-7.5756	-10.618	-7.6497	-7.8832	-9.3053	-8.6165	-12.016	-8.9051	-7.3452	-10.712	-8.8293	-5.8523	-9.2503	-9.575	-8.2588	-10.552	-6.5086	-11.773	-8.0294	-6.3489	-7.9129	-7.5947	-11.575	-11.366	-11.06
-10.967	-14.241	-14.521	-11.438	-10.262	-9.6472	-13.288	-11.455	-10.504	-7.7387	-11.88	-9.5624	-10.833	-12.102	-8.4067	-10.207	-11.478	-13.926	-11.023	-10.248	-10.182	-10.761	-15.686	-9.8486	-11.617	-11.424	-10.215	-10.359	-12.069	-10.583	-11.588	-7.3473	-10.369	-10.112	-8.4306	-8.8513	-13.852	-8.7623	-11.195	-11.557	-12.965	-10.698	-7.6626	-12.811	-8.7953	-12.543	-12.937	-8.018	-12.089	-12.119
1.6015	-0.6795	7.7976	1.0216	2.0767	0.36996	0.20264	0.45228	3.8685	-0.69461	-0.13066	0.81058	0.82207	-0.46429	2.7369	2.5805	2.2909	2.6924	0.67942	-0.67263	0.55357	3.9163	1.5232	4.0202	-0.82377	-0.45885	0.38777	2.0593	2.2539	-0.91592	0.8514	3.1168	-1.5295	0.48877	3.1524	2.8246	4.05	-1.0402	-1.9908	2.6579	2.2371	4.0306	3.3424	1.6571	1.2502	1.7557	1.0734	3.677	2.0162	-0.13665
-3.0069	2.3815	-2.277	-1.4355	-2.1043	-0.19044	-1.0491	-4.5673	-0.76908	-1.2504	-4.5622	-1.4356	-0.95412	-1.6218	-0.058149	-4.9589	-2.0499	-1.8434	-1.2966	-3.2297	-2.7994	-3.5007	-3.3578	-3.5946	-2.7612	-0.63315	-1.6538	-1.9438	0.543	-5.6714	-2.5553	-5.9941	-1.045	-2.4453	-1.8503	-5.7692	-2.9201	0.83253	-2.5109	-1.0896	-1.0554	-3.6206	-2.7586	-4.2526	-2.2045	-2.6632	-2.6201	-2.5343	-1.1985	-0.1785
2.4547	4.9683	2.4036	4.1331	2.8979	4.3684	5.3307	4.7406	4.0415	2.9733	4.4117	4.1244	6.3455	3.1271	6.0159	3.0554	6.581	4.8049	1.6556	4.3772	4.3856	4.4151	7.3111	3.1851	5.3445	1.0071	5.7851	3.8372	3.8161	5.8787	6.226	4.6089	0.19179	6.2162	7.095	2.5812	4.1997	5.3261	1.8973	5.1762	2.9887	8.4148	2.2707	4.4927	5.4627	2.6385	5.716	5.2964	2.1025	1.9938
-7.6189	-5.1977	-4.0758	-6.9613	-5.7476	-2.1505	-9.0812	-4.4169	-4.7377	-5.2313	-4.5197	-1.7641	-8.5394	-1.9499	-4.6732	-11.487	-4.812	-8.5722	-7.3547	-5.8867	-3.6165	-7.5224	-3.8178	-5.6425	-5.0794	-5.8308	-8.2345	-6.3796	-3.7557	-4.3775	-5.0576	-5.7386	-2.4559	-5.2764	-2.3713	-7.4206	-4.6813	-7.7105	-7.6233	-3.4702	-7.2841	-4.8285	-8.0263	-5.0136	-6.1419	-7.7847	-4.057	-5.8299	-6.9315	-3.9765
1.8583	-2.821	-5.2459	-1.1599	-5.4204	-0.74122	-1.693	-3.2826	-2.7874	-0.4915	-3.7374	-2.5483	-4.0409	-5.2705	-3.1132	-3.8437	-2.1376	-1.8522	-4.793	-3.6156	-3.3478	-3.5562	-1.9863	-4.6667	-3.2256	-2.4752	0.10395	-1.376	-3.9052	-3.3122	-3.6242	-0.99099	-4.1521	-2.9426	-3.0485	-1.6982	-2.612	-3.068	-1.3585	-3.3692	-6.0467	-5.2126	-1.2753	-5.6268	-3.6751	-5.1035	-1.6226	-3.4573	-2.9243	-3.3384
-0.65832	-2.3239	-2.7862	-3.3546	-1.9818	-2.5423	-2.946	-1.1987	-4.9702	-3.0243	0.94168	-1.524	-4.1039	-0.13864	-4.8105	-0.33238	-0.94039	-5.0181	-1.9894	-2.9403	-2.2012	-5.7687	-2.1217	-3.028	-1.4671	-1.3505	-2.4923	-2.8194	-2.113	-4.9824	-2.6443	-2.6552	-2.0617	-3.4131	-3.331	-2.4264	-2.7159	-2.5368	-2.8423	-3.3181	-3.1228	-3.0154	-1.4968	-5.0024	-3.4384	-2.3802	-3.6674	-5.1334	-1.6921	-4.7395
-3.1385	2.0809	-4.1293	-3.6077	-3.1229	-0.74117	-3.2382	-2.5177	-3.9599	-3.3709	-2.0178	-1.1955	0.52357	-3.6456	-3.213	-2.1193	-2.6405	-3.0399	-5.1891	-3.9308	-3.7935	-5.4425	-4.456	-2.2806	-1.458	-4.4025	-1.0842	-0.15924	-0.55691	-3.2357	-1.7613	-0.98656	-2.5763	-3.2157	-2.0337	-0.95089	-0.93481	-1.0861	-1.0771	-4.2651	-2.0042	-5.2196	-2.3716	-3.0938	-1.9912	-3.2161	-2.6671	-4.1544	1.9164	-2.7441
-1.5202	-0.53111	-1.4847	-3.8531	-2.2243	-1.4987	-2.0078	-0.67869	-0.95884	-5.0904	1.2696	-1.1605	-3.5485	-2.7052	-5.1879	-3.6425	2.0181	-3.0363	-1.1622	-5.4452	-1.1781	-1.2067	-3.0153	-0.68633	0.53529	1.2663	0.86801	0.24879	1.9641	-3.0288	-1.8393	-1.8575	0.3672	-1.5142	-2.7383	-4.5978	-1.0211	1.4082	-5.5161	-0.68254	0.8425	0.32908	-2.2999	-1.2998	2.7437	0.64454	0.93867	-1.2899	-3.1995	-1.4253
6.5668	6.9598	5.6768	5.5253	5.7297	6.0269	7.3369	5.8545	2.3656	8.2477	8.6981	3.882	8.2391	10.031	6.3814	6.2882	7.4715	8.6938	6.4311	7.8604	6.6433	5.6809	5.6811	6.9302	8.9476	10.847	7.329	6.4257	7.0663	9.9409	7.7646	7.0054	8.612	8.3003	5.6111	5.9526	4.2196	8.0101	8.5155	5.0473	6.9971	8.4491	5.1738	7.5439	9.892	7.7242	6.5484	8.1913	6.6124	9.1671
0.17685	-1.782	-0.084989	-0.94321	1.7561	-3.7955	-5.97	-3.9856	-3.6483	-3.7182	-1.2798	-5.8912	-7.7242	-2.6137	-3.4578	-4.9653	-2.4046	-1.7082	-3.7605	-0.19016	-2.797	-1.4552	-1.8332	-2.8375	0.069684	-3.8247	-4.5885	-1.9221	-4.1311	-3.1417	-3.6285	-1.6168	-2.7429	-4.3785	-4.6699	-0.64992	-3.9413	-3.6109	-3.3392	-2.8679	-3.7889	-3.9449	-2.2843	-6.6206	-4.237	-0.14448	-2.5348	1.5843	-3.2764	-0.74216
4.1396	3.4621	7.4931	6.4727	4.087	6.2283	1.9269	3.6357	3.6821	7.6803	3.5149	3.2666	5.3405	2.9145	2.8347	2.9401	4.475	5.5751	3.8613	6.8911	3.4826	6.3627	0.47359	4.3168	6.5619	1.341	6.9602	5.9384	7.5444	3.1467	8.2801	0.54608	6.506	2.3182	3.9669	3.2788	3.9024	6.2398	4.2304	3.4858	7.555	3.9259	3.3039	2.0181	7.4504	4.0759	4.1007	8.0105	7.0386	3.653
-10.607	-11.821	-8.8641	-9.9832	-11.505	-10.216	-12.568	-10.225	-10.485	-12.785	-13.549	-13.649	-10.774	-10.39	-12.738	-10.536	-10.921	-9.9448	-9.2156	-12.416	-10.077	-7.7167	-9.4132	-11.553	-15.082	-10.762	-12.118	-9.1254	-9.1503	-11.394	-14.704	-6.8789	-5.8933	-11.545	-10.04	-7.7558	-11.297	-10.996	-7.0644	-11.923	-10.975	-10.569	-11.68	-11.291	-8.0505	-11.513	-7.6446	-12.167	-10.001	-9.5656
-1.9777	-6.9348	-6.8479	-0.49759	-0.078675	-3.2006	-2.7708	-1.0987	-0.48825	-5.0241	-3.6632	-1.762	-3.4398	-6.2174	-4.2163	-4.4307	-2.6822	-4.8098	-0.2906	-3.141	-6.708	-2.7266	-5.6955	-2.5398	-0.46508	-5.2503	-4.4145	-4.4764	-5.7179	-8.7231	-4.8508	-2.5943	-0.94436	-4.0005	-7.4323	-3.7184	-2.0073	-2.8994	0.39461	-5.5238	-4.6339	-4.1331	-2.9581	-3.7803	-2.7983	-2.6139	-4.4759	-5.6052	-2.9405	-2.296
-12.69	-14.523	-15.212	-14.727	-11.076	-17.868	-14.497	-16.625	-15.179	-14.908	-12.261	-13.806	-12.72	-14.137	-16.115	-11.464	-11.167	-12.762	-15.979	-14.147	-12.751	-10.939	-12.487	-16.993	-18.417	-15.733	-14.982	-14.915	-13.644	-15.611	-15.239	-15.86	-15.065	-14.133	-14.944	-14.851	-14.551	-14.933	-16.819	-15.735	-16.694	-15.687	-14.381	-12.913	-15.208	-13.539	-13.557	-14.775	-12.955	-14.283
-3.5968	-0.43798	0.032344	1.3388	3.5456	-0.5991	1.3778	-0.49942	3.2116	-0.029393	-0.75938	1.0524	2.5073	1.6957	1.844	1.388	1.7386	-0.005151	-1.6304	-0.062294	-0.82902	0.80367	-2.3084	-0.59062	1.8208	-0.24476	-0.72064	-0.33808	0.68556	2.9024	-1.2006	-1.0405	2.8616	-0.14548	1.9256	2.2307	-4.3122	1.6536	0.10211	-0.11247	1.2879	-0.30628	1.1381	-0.80297	2.6549	1.0557	0.96971	1.929	0.41486	1.1711
-3.1835	-0.30163	-3.2996	-0.86964	1.268	-0.18043	3.0232	-1.3958	0.16993	0.88928	-1.5487	-2.5628	-1.9296	0.23527	1.9085	2.3811	1.3038	3.3491	-1.0282	-1.4665	0.5579	-0.15283	3.0214	2.2735	2.3118	-1.7366	1.5858	-1.4008	-0.68544	-0.98545	1.5224	1.3223	-0.76307	0.41124	-2.2562	0.62389	1.606	0.30504	0.12552	0.60417	-1.5107	2.1835	1.22	0.88319	-2.3065	5.034	-2.2823	1.2894	1.7968	1.6797
4.9979	6.2523	4.9658	6.0107	4.7859	3.9065	3.4536	7.0799	8.6039	7.4165	4.4676	6.0361	9.3084	4.6785	7.6948	3.8654	6.7018	2.7513	4.0879	5.9425	6.3294	4.6174	9.585	4.3057	5.0347	7.4637	5.5115	5.1354	8.0312	2.034	8.4849	3.2643	2.7038	6.2828	4.3888	4.3998	3.0124	1.8013	4.6213	5.3648	7.6037	4.4403	6.9062	3.2258	6.4983	8.6767	5.8727	6.1539	7.8898	3.7576
5.7343	0.89638	7.1657	1.8182	3.6316	1.4625	1.3957	4.4341	3.5365	1.845	0.61007	1.5911	4.3971	2.2438	0.53638	2.5236	0.33713	3.9415	1.019	6.9294	6.0209	4.0129	1.6003	4.3314	2.6016	3.7887	2.7924	3.3628	3.1155	5.6201	4.6553	0.50526	1.214	0.51095	3.2914	-0.89581	6.2057	2.9628	0.99158	3.9812	1.9286	1.9078	1.2045	1.491	2.2076	3.4567	2.7265	2.5654	-0.64379	0.29712
-2.0136	0.075563	-3.2747	3.1502	0.78845	0.0097289	-1.7359	-1.4544	1.9266	2.512	-2.2839	-1.1193	-1.4647	0.37217	0.33647	1.2769	-2.0687	-1.2913	1.6526	0.83132	-0.72337	1.2256	0.9151	-0.26564	2.5639	-1.029	3.1312	-0.60338	1.077	-1.7973	1.842	-2.1993	0.003771	-1.2039	-0.040477	3.3686	1.3662	-1.8385	1.2579	-2.141	0.37657	-0.031096	-0.71441	3.8181	1.9019	-0.26902	1.4531	-0.4985	0.30783	1.5015
3.6382	3.6325	5.1703	3.9774	4.1616	3.5814	7.527	5.533	1.9692	2.67	3.6423	3.4956	3.8933	3.2893	4.2617	2.5412	2.931	5.4098	2.8288	5.5568	5.0535	3.6928	0.70944	2.0159	1.9169	0.0028529	3.8495	3.153	3.8532	2.6123	3.3456	4.2339	4.2143	5.0215	4.2943	0.34282	4.7763	5.0805	3.1589	4.3778	3.5402	4.4058	5.3576	3.5379	0.86056	3.769	2.44	6.8579	3.7662	5.9485
-3.2116	-4.129	-5.2287	-6.7427	-5.5498	-6.3886	-6.5919	-5.6116	-6.6164	-3.7863	-5.8705	-3.8512	-5.4729	-6.9574	-2.7148	-5.2905	-6.3069	-5.4366	-3.9474	-0.66913	-5.2249	-7.2684	-4.7213	-4.269	-8.7187	-1.6877	-8.7974	-5.8428	-6.9724	-4.4012	-1.3677	-4.3418	-4.0422	-4.7907	-4.5545	-4.6863	-7.6727	-4.438	-5.0973	-3.8853	-3.0117	-4.5302	-4.8259	-3.3238	-8.1724	-6.8717	-4.3873	-7.2024	-7.8322	-6.6111
-14.16	-16.233	-14.542	-14.639	-12.133	-10.33	-16.826	-11.979	-13.715	-11.752	-17.364	-14.94	-17.254	-16.115	-14.476	-13.718	-11.133	-12.803	-9.9337	-12.919	-12.966	-13.002	-12.565	-13.693	-11.325	-15.261	-13.737	-15.122	-13.981	-13.695	-14.187	-12.821	-10.48	-11.287	-11.517	-12.595	-14.536	-13.969	-9.175	-11.757	-15.854	-15.56	-14.051	-11.795	-13.723	-13.952	-13.047	-16.262	-13.323	-13.829
-13.086	-18.631	-16.054	-13.218	-12.527	-11.212	-16.053	-16.032	-17.636	-17.882	-18.866	-12.638	-13.66	-10.59	-14.879	-11.509	-15.02	-14.797	-17.693	-14.36	-13.573	-14.751	-12.67	-16.827	-14.82	-16.5	-15.209	-14.628	-14.66	-16.925	-13.511	-14.989	-16.305	-13.512	-14.198	-14.161	-14.665	-16.849	-15.953	-12.597	-16.565	-13.125	-12.357	-11.617	-12.348	-15.855	-17.359	-15.24	-15.551	-15.335
-4.5271	-2.9167	-4.7085	-0.38807	-0.61735	-2.7408	-1.7626	-1.1538	-1.688	-4.4069	-0.16207	-1.6006	-3.2728	-4.0449	-2.1365	-3.2792	0.58563	1.4323	-1.8453	0.025572	-4.4747	0.10086	-0.6568	-0.24305	-1.9324	-0.96895	-2.2457	-1.9733	-2.1067	-1.6487	0.82912	-4.7111	-2.7118	-1.1759	0.53979	0.75243	0.33437	-3.0653	-3.4206	-0.82442	-1.7464	0.43627	0.23253	-1.5579	-1.5709	0.094278	-2.4956	-0.17061	-2.0447	-0.97203
-4.1109	-1.9937	0.17925	-0.70414	0.56027	-0.45269	2.7617	-1.3512	-0.76289	-1.6904	1.8457	2.8518	-0.46817	2.3613	-3.3016	-2.9619	-3.1025	-4.4839	-1.732	-2.7594	-0.015372	-1.0621	-5.1083	-6.6738	0.1418	-1.535	-3.2046	-2.2225	-2.108	-1.9023	-0.20098	-0.32266	-0.43787	0.48917	0.22451	1.7118	-2.7156	-6.8937	-3.6346	-0.2748	-0.94358	-0.85735	-1.8312	1.8186	-4.4662	-3.6835	-2.3173	0.87578	0.99516	-1.5222
-5.1924	-6.8015	-4.369	-1.7279	-2.7992	-1.6862	-1.3639	-5.2922	-0.73205	-5.0672	-3.6048	-1.2924	-7.4438	-3.729	-2.9901	-1.9797	-0.72705	-3.4402	-4.9517	-0.98479	-1.1082	-1.1502	-4.2611	-1.138	-2.5224	-5.9383	-4.7268	0.13014	0.67189	-1.057	-1.6455	-4.8742	-8.2637	-1.7832	-2.5416	-1.7468	-6.2637	-4.0771	-6.664	-3.1177	-2.8538	-1.2346	-1.597	-2.5522	-4.3834	-2.5213	-2.4625	-5.8283	-1.4441	-3.2405
-3.6363	-3.1697	1.3652	-4.5634	-3.8801	0.38426	-0.48793	-4.1031	0.82515	-1.3013	-1.2268	-1.2578	-2.1116	-1.753	-0.68166	-1.732	-1.6714	-1.6242	-4.7881	-0.48807	-1.4069	-0.021126	-3.7335	-3.8915	-4.4443	-0.1923	-1.4334	-1.8041	-2.852	-4.1109	-0.67048	-3.6096	-3.3071	-2.4443	-3.1031	0.0084099	-1.1779	-4.8799	-2.4293	-2.9048	-3.7892	-2.2339	-4.8339	-4.2344	-1.7334	-0.61867	-2.9377	-2.7532	-6.089	-3.6328
2.0166	-2.044	-0.66546	-1.2769	-1.5727	-0.50781	0.3316	-1.2146	-1.8768	1.1101	0.42018	-3.2875	0.27126	-1.7216	-1.7156	0.28865	-2.1142	-3.461	-2.7425	-2.1456	1.6033	0.4821	-2.0289	1.4061	-1.6929	-2.9009	0.24331	-2.3005	-3.6117	-0.55146	-4.1229	-1.6876	-0.91462	-2.3881	-4.9399	-3.7449	-4.8502	0.47043	0.62857	-1.0477	-0.66618	-2.5245	-0.32331	-2.9709	-4.071	-2.9561	0.73049	-2.8596	-3.8092	-3.102
2.7292	1.2844	0.37707	2.3017	4.149	0.65055	-0.88574	1.1002	-1.0429	-0.98489	-2.2508	3.1121	1.7745	0.89972	-1.2064	-2.4428	-0.75603	1.7401	0.22369	-0.96375	-0.62778	3.4828	0.22496	2.0122	-0.22002	-1.4661	1.0035	0.4086	-0.22799	0.72823	-2.0608	2.7309	1.497	2.61	-2.9839	-0.045829	0.18313	0.90348	0.60803	-0.23888	-0.71795	-1.5632	-1.997	3.7585	0.74238	2.9696	-2.6834	-1.7381	-1.1687	-1.5053
-11.903	-12.142	-11.045	-14.676	-10.674	-10.883	-11.548	-14.185	-9.2624	-9.2377	-14.41	-12.118	-13.36	-11.638	-11.261	-13.251	-11.238	-11.609	-10.979	-13.586	-8.3486	-14.1	-7.8132	-9.7795	-10.74	-9.6987	-12.869	-13.37	-12.305	-12.595	-9.6561	-9.3435	-12.564	-11.903	-12.693	-13.034	-11.645	-10.396	-8.6184	-10.674	-9.716	-10.504	-14.066	-9.7662	-9.9362	-10.154	-11.378	-9.6663	-12.613	-13.714
-23.051	-21.589	-20.694	-21.282	-20.657	-24.419	-16.945	-23.276	-21.359	-19.295	-24.04	-16.815	-20.064	-20.963	-22.161	-21.303	-21.754	-21.828	-18.569	-20.929	-23.199	-19.576	-16.485	-17.764	-22.491	-17.361	-20.972	-21.424	-22.699	-23.269	-18.428	-20.82	-19.612	-20.689	-21.471	-18.559	-18.832	-18.042	-20.467	-18.485	-22.245	-24.191	-20.891	-18.581	-20.141	-24.546	-20.538	-19.615	-20.668	-19.715
8.211	6.502	7.8003	8.6406	6.29	6.0948	4.3433	3.1548	6.6793	5.8524	4.8448	3.7465	5.8025	7.9566	7.6305	7.1812	7.0779	5.7793	7.5032	7.6911	6.3733	6.5003	9.791	5.94	6.934	9.15	7.8296	6.273	6.3299	8.2566	7.4527	5.6748	5.246	8.3651	8.2186	4.7902	6.7816	3.8212	9.176	6.1628	6.2716	8.4648	9.2327	7.0105	8.2397	10.182	6.0967	8.2986	10.48	6.8724
2.5657	1.7941	-1.4638	0.39426	0.026741	-0.72703	-3.8742	0.35407	-1.772	-0.3967	-2.1297	-2.8426	-0.43014	2.0654	1.0289	0.74275	-2.6742	-0.45045	-0.88733	0.72629	1.2222	-1.9737	-1.3107	-2.2513	-2.5447	0.87756	-1.6351	-2.4337	-3.5139	1.1293	-1.4844	0.80402	-2.7418	-3.3968	-3.5427	-2.4822	2.8771	-3.519	-2.4637	4.0348	0.34659	1.9294	-1.8232	-1.1993	1.858	0.83015	0.65173	-2.0227	-0.30132	0.15469
-8.7747	-9.8526	-10.568	-12.138	-9.2159	-10.276	-7.985	-12.563	-9.311	-10.184	-7.4613	-9.3314	-12.75	-12.655	-9.6532	-12.511	-7.8444	-7.3689	-10.978	-11.37	-10.379	-10.252	-8.6508	-8.6853	-12.731	-10.761	-12.048	-8.0103	-10.828	-9.6606	-12.454	-7.7923	-9.4456	-12.329	-9.0146	-12.709	-14.281	-8.8558	-7.8065	-8.1369	-8.1884	-13.928	-9.6694	-6.3184	-14.37	-11.715	-8.6943	-8.6186	-12.767	-9.7028
-3.4942	-1.456	-2.6864	-0.62362	-0.08447	-5.297	-0.82315	-4.2324	-4.5409	-0.31328	-1.8005	-1.5899	-1.5502	-1.4714	-4.7136	-1.1953	0.89154	-2.5647	-0.45488	-1.2567	-3.3906	-2.6288	-1.8658	-1.3813	-3.966	-2.5481	-4.1825	-0.25534	0.47871	-0.76723	-2.6077	-3.0628	0.49227	-4.6044	-1.4203	-3.0755	-3.7725	-3.4005	0.030511	-2.3833	-0.42698	0.60224	-0.80871	-1.6209	-2.354	-5.8567	1.0562	-4.882	-1.7421	-0.25526
2.7814	-1.0058	-0.44503	-0.89599	0.24743	0.59787	1.728	3.1337	-1.3188	0.37049	0.17881	0.82681	-0.63993	-0.85189	-1.9391	4.2774	1.1554	0.99002	-6.0268	0.55107	0.75348	-2.027	-0.72659	-0.87948	0.82561	-1.8266	0.63974	2.853	2.585	-0.69753	2.2545	3.0481	-0.69268	4.1202	-3.5295	-1.4868	-0.52466	-0.51145	-2.3456	0.22886	0.12896	0.59508	3.0992	3.8613	1.4424	0.91166	2.0716	0.88542	5.4503	3.2119
-5.4133	-6.5565	-2.0531	-4.335	-6.1297	-3.5406	-3.0027	-4.8054	-4.8736	-3.8632	-4.7667	-4.5846	-4.0691	-2.9985	-3.9705	-6.17	-2.628	-2.1823	-3.1316	-4.4985	-5.994	-3.1578	-6.6636	-4.5552	-3.0583	-6.5806	-2.3163	-3.03	-1.9401	-4.6217	-2.8446	-2.1414	-5.5322	-5.5301	-3.4051	-4.457	-1.7279	-3.6387	-2.8707	-6.0121	-8.0569	-5.1588	-4.5847	-5.3436	-5.8591	-3.7928	-4.8203	-3.7982	-6.2689	-2.9136
-22.134	-21.587	-23.123	-20.671	-23.987	-23.088	-23.367	-21.058	-19.469	-25.948	-21.933	-25.317	-23.969	-21.238	-21.265	-19.409	-24.106	-20.157	-20.206	-21.022	-22.179	-22.067	-20.8	-20.05	-23.128	-23.676	-21.565	-19.928	-22.438	-22.44	-20.401	-24.219	-22.323	-22.898	-19.531	-19.524	-21.743	-21.665	-25.383	-20.983	-24.577	-23.283	-21.072	-22.552	-23.956	-21.893	-22.021	-22.358	-21.508	-22.696
-1.4067	-1.7072	-1.4751	-1.6977	-2.8346	-2.2397	-5.1394	-4.5803	-0.8206	-3.6637	-0.13195	-6.2651	-4.6575	-0.76314	-4.0169	-2.2853	-4.6299	-2.0568	-2.8718	-3.773	-4.1249	-1.3325	-4.1838	-1.9562	-2.1802	-3.7401	-2.9743	-3.7166	-8.8215	-5.0246	-1.2419	-1.9244	-2.0654	-4.19	-2.8018	-1.5367	-6.5236	-3.632	-0.40527	-4.2538	-5.5971	-2.1695	-3.2663	-2.5788	-3.8378	-4.8529	-4.3355	-2.6582	-2.3829	-5.6878
-11.778	-14.143	-11.768	-12.274	-16.993	-14.425	-15.341	-13.994	-14.72	-15.289	-17.276	-15.425	-14.158	-15.725	-13.641	-13.099	-16.939	-12.535	-18.428	-17.753	-12.776	-15.694	-14.44	-13.669	-15.955	-17.85	-16.492	-14.924	-14.17	-14.541	-14.913	-14.88	-14.967	-12.194	-14.168	-14.304	-16.279	-16.823	-10.382	-13.581	-16.354	-14.017	-12.595	-16.555	-15.348	-14.295	-13.011	-17.274	-14.454	-13.975
-5.1016	-7.9108	-9.9774	-6.6669	-4.9532	-8.331	-9.8123	-5.8388	-8.2247	-12.155	-7.4395	-9.7193	-5.6861	-6.5728	-7.4305	-7.887	-8.6341	-8.8861	-6.501	-6.8601	-7.8941	-8.8541	-6.6612	-4.3648	-9.8195	-6.0307	-6.0559	-7.1587	-9.6416	-8.1946	-5.602	-5.7744	-8.7934	-9.6441	-6.8634	-7.2557	-7.9991	-6.9169	-6.5771	-6.6884	-5.6963	-9.2143	-6.1561	-9.6742	-7.08	-10.078	-6.0658	-8.124	-5.7662	-6.732
-0.67427	-2.343	-0.54216	-0.79343	0.63323	1.0975	-0.86931	-2.5644	-1.9862	2.1055	1.1701	-0.65614	0.14819	-1.2941	-1.0041	-0.72362	-2.2353	-2.2493	-5.1681	-0.021717	-0.79815	2.4776	0.51211	1.3508	1.1803	-1.4881	0.76837	-1.2296	0.92401	-2.0144	1.3753	-0.4194	1.4046	-0.47858	-0.24695	-1.0954	1.1741	1.109	-2.8226	-3.7872	2.2923	1.1221	-0.77546	0.11518	-2.0503	-1.6856	-0.22388	0.78039	-2.1086	0.052106
8.6499	10.763	6.7987	8.7486	9.2359	4.5043	8.6468	9.4012	6.389	9.4251	7.9917	11.973	6.0334	13.201	7.0549	7.3575	7.3049	10.841	6.3864	9.8	9.1289	7.9789	6.8152	6.7646	6.3039	9.5651	7.339	9.8758	5.782	6.5366	7.7633	8.9104	8.8318	7.3247	9.9811	8.0951	10.374	9.618	7.1001	7.7853	6.2956	8.0338	7.7019	5.6253	11.793	5.47	5.5958	11.987	7.9219	9.9459
-1.9427	-3.9189	-2.1151	-2.2448	-2.1858	-2.1984	0.62386	-2.5129	-0.1202	-2.0604	-1.3438	-1.4688	-3.3769	-1.1643	-1.6481	-1.44	1.0696	-0.15695	-0.83515	-0.69938	-3.995	0.1798	-1.7349	-0.96096	-1.8688	-3.4526	-0.26026	1.1698	-0.38539	-0.83499	2.1538	-2.1549	-2.6291	-0.47732	-1.9182	-0.2534	0.91254	1.6586	-4.1631	-0.38431	1.4384	-1.322	-2.4426	-2.9939	-0.37891	-3.591	-0.93853	-0.98336	-4.0619	0.59434
-3.3727	-2.642	-1.1455	-2.5516	-1.154	-4.7293	-3.8381	-3.5239	-3.2799	-2.6988	-2.4285	-5.2737	-2.2948	-1.9531	-0.98392	-4.3774	-1.2786	-2.193	-3.9447	-4.0696	-6.139	-2.7034	-0.41861	-2.0707	-3.0064	-2.5147	-4.006	-2.1581	-6.9562	-5.3075	-4.2009	-3.3665	-0.94982	-2.8202	-1.8885	-0.53898	-2.0519	-1.2202	-5.5898	-3.3082	-4.7987	-5.2097	-1.8554	-6.4733	-3.8275	-4.3554	-4.6592	-4.6713	-4.1821	-4.3734
-0.96416	-1.9959	-0.88328	-3.441	-3.7009	-5.2265	-4.876	-2.3149	-5.153	-3.8022	-3.4068	-7.8086	-3.9858	-3.414	-5.6395	-1.7339	-3.2835	-1.3009	-3.573	-3.9271	1.9834	-5.7531	-2.7394	-3.6847	-5.0605	-1.6066	-3.204	-2.2802	-5.0499	-6.4115	-0.58299	-1.7574	-2.9591	-4.1276	-4.2083	-3.1316	-5.0184	-6.861	-6.0001	-3.0686	-5.0773	-3.8786	-3.9154	-3.9691	-5.2237	-5.6021	-5.5236	0.35362	-5.9051	-5.2328
0.72315	-2.9682	1.9346	1.7347	-1.1149	-0.019869	2.5606	1.5644	-0.64184	1.3036	-1.5001	1.9668	0.18092	3.2217	-1.9552	0.15652	1.0327	4.1574	-1.4652	1.861	2.0614	-0.37238	-0.011327	1.3797	1.6944	0.99165	-3.0823	-1.6411	1.8685	0.34117	5.4438	-0.74882	0.59554	-1.1657	0.26193	0.29197	3.2648	1.6079	-0.46047	0.92736	0.20496	-0.38225	1.7194	-2.1133	2.9888	0.42117	3.0793	-1.0571	-1.8427	2.7027
-15.193	-14.177	-12.634	-12.472	-12.825	-12.714	-15.695	-14.833	-16.434	-13.596	-16.241	-14.148	-16.076	-15.408	-16.983	-18.25	-14.354	-14.057	-15.49	-15.991	-13.56	-15.261	-16.079	-13.195	-13.386	-14.154	-15.399	-13.906	-14.754	-11.045	-15.671	-13.147	-14.134	-12.626	-10.841	-13.303	-14.492	-16.013	-13.944	-16.38	-17.207	-13.718	-13.989	-15.945	-15.687	-17.546	-15.707	-14.765	-15.421	-13.224
-2.4226	-4.4527	-1.699	-4.481	-4.9495	-2.9985	-2.9657	-1.4743	-4.8681	-5.2811	-4.9874	-5.0994	-6.7578	-4.8002	-3.79	-2.0958	-0.8495	-3.871	-4.9749	-6.6195	0.11683	-4.1561	-4.6625	-4.8154	-4.8193	-3.0764	-4.7168	-6.359	-3.172	-0.87881	-4.3514	-6.9949	-6.3027	-2.1327	-4.5769	-5.928	-3.1888	-6.5385	-9.0083	-4.0227	-5.2647	-4.6274	-4.8955	0.011478	-4.6444	-5.0767	-3.9523	-2.8621	-5.8568	-2.4483
1.9731	0.45951	1.6779	1.8048	2.3968	3.7936	0.78593	3.3505	0.37036	1.0107	-0.38769	1.5442	5.6277	1.6134	2.3562	-0.28474	3.8948	0.56216	-0.029767	0.77152	3.3143	0.73857	1.3499	1.2983	2.5855	4.2216	4.6134	3.4194	-0.69218	-2.7198	-2.0341	2.6348	4.1616	1.286	-0.14275	3.137	1.6645	4.1575	2.8353	1.0129	0.3563	0.85607	3.0625	4.3124	1.497	4.0419	3.1079	1.7232	2.2163	0.62045
-6.6425	-8.4328	-5.4823	-7.2124	-3.8419	-2.1621	-9.7389	-5.8545	-5.6102	-3.5806	-4.3645	-3.9017	-6.078	-5.5897	-7.0725	-7.9073	-8.4417	-6.337	-5.4007	-6.1466	-7.0916	-4.3646	-4.0601	-8.0078	-5.5963	-7.4501	-6.7853	-4.2924	-5.0923	-4.5181	-4.3249	-2.6883	-6.5336	-7.8853	-7.2895	-6.5916	-5.057	-6.1765	-5.6964	-6.0799	-7.2775	-8.3255	-7.5402	-7.592	-5.4128	-6.0488	-1.9348	-1.3078	-5.8901	-6.2861
-10.015	-10.57	-7.3389	-5.601	-8.1169	-10.27	-11.795	-8.6949	-9.5657	-8.2443	-8.9854	-11.471	-14.347	-9.813	-8.9406	-11.516	-10.012	-5.9185	-8.2224	-8.0275	-9.573	-5.5239	-9.8523	-11.901	-8.9532	-7.7971	-12.222	-9.5006	-11.239	-9.7967	-7.6728	-6.822	-11.04	-9.566	-8.4616	-9.6225	-8.2387	-10.218	-10.084	-9.6721	-10.512	-11.165	-7.7953	-7.9554	-10.085	-8.5415	-5.5195	-9.0686	-9.0113	-9.056
1.173	-2.859	1.988	-1.489	1.9038	2.3319	3.7536	-2.1773	0.22244	3.5558	-2.9597	0.54855	-0.19422	3.4517	-3.8976	-2.2407	-0.67748	0.77374	-0.062597	-2.9009	0.33641	2.0402	-0.73775	-0.08853	-2.7611	0.42742	-1.9507	-0.062699	-2.6844	1.4152	-0.47362	-3.664	-0.86984	-2.0229	-0.91573	-1.3564	-1.7284	1.1706	-5.592	-3.4866	-0.16277	2.6935	2.0101	1.6965	0.38715	3.1296	-1.6517	-0.55733	1.1591	-2.8994
-3.9163	-2.3603	-2.8869	-5.0395	-3.9823	-3.7146	-4.5665	-4.4591	-5.7828	-5.8715	-4.6326	-2.6746	-2.8088	-7.1893	-2.93	-5.0143	-1.7023	-7.0302	-8.4715	-4.5232	-5.6019	-4.9992	-3.4956	-3.306	-5.0194	-4.9011	-6.3804	-6.5639	-1.5465	-4.4727	-3.3528	-1.2683	-2.0568	-2.5141	-5.137	-3.3559	-3.9486	-4.5267	-5.3733	-3.8899	-5.9923	-6.8253	-2.5456	-6.2805	-4.9676	-2.7381	-7.4768	-4.2833	-1.426	-0.43165
-12.719	-17.847	-14.094	-11.365	-16.883	-14.818	-11.999	-10.878	-15.967	-14.752	-12.629	-12.684	-15.175	-12.733	-14.54	-15.728	-11.791	-15.491	-15.716	-16.997	-18.422	-15.03	-14.165	-12.123	-13.238	-13.622	-17.512	-13.052	-11.823	-12.411	-16.391	-14.54	-17.215	-16.432	-17.08	-14.424	-15.627	-13.728	-13.573	-12.827	-8.5818	-14.951	-14.176	-13.83	-13.449	-15.777	-9.9761	-15.279	-14.93	-13.753
-3.2651	-2.2364	-7.0105	-6.5409	-3.0503	-4.3765	-5.0665	-1.9769	-2.64	-4.9973	-2.3186	-0.45794	-1.619	0.91609	-2.1896	-2.4497	-3.9251	-3.4221	-3.6072	-5.8083	-4.2569	-1.7932	-2.4946	-4.813	-2.8417	-3.5037	-2.0798	-4.403	-2.3837	-4.1758	-3.8166	-3.6799	-2.9396	-3.0002	0.75308	-5.0353	-0.53601	-3.3647	0.88063	-3.1437	-4.7595	-1.7646	-1.0501	-6.6374	-2.5947	-2.6326	-6.0821	-4.2794	-5.1891	-5.5621
7.2135	10.551	13.389	9.1172	9.1385	10.132	10.377	11.821	10.626	6.784	10.578	8.9343	10.077	10.9	12.313	11.542	9.9776	11.29	10.476	6.866	12.239	12.026	7.9522	11.022	10.763	12.372	10.187	8.3189	14.375	10.312	8.8024	10.414	9.4874	12.726	8.616	12.416	11.164	8.2209	10.261	9.589	10.689	10.713	9.8837	12.07	11.464	10.179	9.0161	8.1093	11.071	10.542
-11.475	-9.6032	-9.2043	-11.547	-9.8733	-5.5146	-9.5106	-12.315	-7.2299	-10.304	-8.5189	-10.857	-12.108	-8.6322	-11.709	-9.6148	-9.2946	-10.135	-7.5068	-9.0374	-8.2701	-11.448	-9.93	-7.7784	-11.411	-11.715	-10.262	-9.8304	-11.003	-11.145	-8.2691	-9.2365	-9.7496	-10.704	-12.077	-14.209	-12.168	-9.7659	-9.7019	-12.545	-10.343	-10.043	-13.095	-10.811	-10.294	-9.5533	-9.6078	-10.451	-11.773	-9.4809
-9.2655	-10.893	-9.0362	-9.5101	-9.968	-8.0886	-7.0005	-9.1667	-10.365	-7.5463	-11.843	-10.149	-11.609	-8.7661	-11.361	-12.413	-13.327	-11.147	-9.8058	-10.317	-11.469	-6.1287	-8.8348	-8.2941	-8.674	-10.052	-9.5029	-9.1503	-10.063	-13.401	-10.282	-7.3259	-10.548	-13.386	-13.51	-9.3521	-9.4151	-10.308	-7.6301	-9.1181	-10.943	-12.579	-14.129	-10.791	-8.8422	-11.007	-7.7911	-10.392	-9.9949	-10.317
-14.661	-13.796	-14.098	-9.933	-13.514	-13.214	-16.56	-11.691	-14.74	-12.179	-11.597	-11.174	-11.427	-17.347	-13.232	-13.531	-17.048	-13.652	-11.358	-13.65	-13.202	-11.393	-11.945	-12.563	-13.677	-12.058	-13.334	-13.633	-14.896	-16.775	-15.343	-14.496	-15.635	-13.522	-13.552	-14.213	-11.852	-12.437	-14.171	-11.888	-10.025	-13.288	-15.159	-15.104	-14.102	-11.457	-14.585	-15.16	-14.071	-15.886
11.119	8.577	7.9406	9.5193	7.835	6.2091	6.7997	5.7462	13.541	9.1794	7.4239	9.4699	7.1774	6.8411	7.2862	11.33	5.729	7.4743	8.9456	8.346	5.714	8.9463	7.8219	9.384	6.1071	10.68	6.8784	8.016	7.0734	6.6856	7.3705	12.77	10.001	8.4757	4.3238	7.862	7.9158	8.0346	6.5938	7.2801	9.9677	7.6255	10.368	8.5337	10.504	6.9208	9.5757	7.0026	9.2883	12.739
-10.56	-10.303	-4.3554	-7.7968	-7.5419	-11.05	-10.106	-7.9726	-8.3307	-9.2869	-13.572	-10.585	-9.1897	-9.83	-10.823	-9.1889	-12.069	-11.902	-9.3187	-10.066	-10.748	-12.171	-8.591	-9.4071	-10.44	-7.4733	-7.7064	-11.54	-10.718	-10.404	-10.877	-9.7235	-10.404	-8.3403	-11.084	-7.4194	-11.017	-8.2053	-8.8289	-8.317	-8.8979	-11.058	-11.203	-8.3379	-8.6901	-11.284	-8.4794	-12.002	-8.7085	-9.8641
-9.19	-11.025	-13.644	-10.253	-8.6829	-10.149	-11.819	-8.1344	-10.264	-10.622	-11.456	-11.676	-11.912	-9.4059	-8.992	-9.1659	-8.919	-9.8738	-11.766	-10.727	-10.654	-8.5735	-13.335	-10.784	-10.627	-10.209	-12.174	-8.0696	-8.873	-11.456	-10.92	-8.8411	-11.488	-11.588	-10.465	-8.3607	-12.603	-10.624	-9.6762	-8.0139	-11.84	-9.8757	-10.782	-12.527	-14.073	-12.522	-7.2958	-10.929	-10.759	-12.634
-2.7166	-1.5159	1.2685	0.63722	-1.1758	-2.1741	0.568	-4.5967	-1.1905	1.4801	-1.1848	-0.029353	1.4746	-1.1469	-0.25024	-3.5693	0.42661	-0.11963	-1.1149	-0.78026	-0.4391	-0.78301	-2.6966	-2.1937	-1.8908	-1.6828	0.50916	-2.8774	-2.7902	-0.32344	-2.4788	0.24339	-0.0039883	-4.1883	-1.4014	-1.4873	-1.3088	-1.8154	-1.2034	-3.7615	-1.6077	0.76497	-1.3945	-1.8257	-1.6747	0.15773	-1.0036	0.30465	1.0215	-2.4731
-2.6103	0.071563	3.9096	3.7235	2.4902	-0.2785	3.3662	-0.42786	0.32264	1.2323	-0.75244	1.9353	-0.22208	-2.0054	3.9407	2.2749	-0.85595	0.87844	-1.3644	0.0056308	0.41674	3.1236	0.90013	-0.98958	2.8868	-1.1873	-1.4399	-1.0693	-1.405	0.73962	-1.3839	-0.16336	-1.0719	3.1144	-1.7658	0.2418	3.1731	-0.07185	-1.6656	0.17669	1.6454	-2.1349	-0.2648	0.13002	-1.8135	5.0595	-2.2682	0.66615	1.0111	-0.30666
10.866	13.427	9.2624	11.998	12.44	8.2364	7.3619	8.2469	10.292	7.7526	7.357	8.7135	7.0026	8.3473	7.0706	9.1505	5.9306	9.608	8.1895	9.7282	6.0176	5.291	9.0864	5.9954	5.5095	9.3919	10.018	9.1696	9.8965	8.5071	5.6362	8.0753	6.4622	10.112	13.209	9.533	8.3081	10.516	9.7535	8.7272	6.1965	7.8943	5.2574	8.2932	7.2723	7.7247	6.1015	3.4827	7.5265	9.1781
-2.2142	-4.544	-3.3017	-4.296	-5.0674	-3.2105	-4.2019	-6.0633	-4.1316	-6.3256	-4.896	-5.7833	-5.2433	-9.1791	-7.4834	-7.6898	-4.6813	-6.7944	-1.9517	-3.2018	-5.2876	-5.1394	-3.438	-5.0409	-5.7901	-5.7034	-4.9217	-4.4424	-5.2764	-6.853	-6.5578	-4.7061	-5.3434	-5.863	-6.5136	-4.6303	-9.3545	-7.9255	-5.703	-2.9068	-6.1233	-1.7679	-9.2199	-6.9794	-7.473	-6.929	-5.0335	-3.565	-4.5784	-6.156
-10.948	-12.902	-11.225	-9.7372	-11.865	-9.1828	-8.0263	-9.5427	-10.169	-8.3609	-11.218	-13.175	-11.27	-11.465	-8.0331	-9.4777	-9.6473	-11.727	-9.3208	-9.2338	-9.2632	-10.304	-14.042	-5.7598	-8.7049	-14.328	-13.078	-13.271	-8.7314	-11.923	-9.5464	-11.247	-12.015	-9.7669	-14.049	-9.3999	-14.311	-9.9089	-8.1726	-15.629	-10.43	-6.413	-10.902	-12.255	-14.478	-9.2881	-16.089	-9.8501	-11.966	-10.737
4.7111	3.966	2.1559	5.038	1.5636	5.5102	1.2782	2.9146	3.8907	6.9452	2.5342	1.4775	5.8291	2.1649	1.626	3.1607	2.8649	3.1019	0.43277	3.1766	4.8123	1.152	2.7816	3.671	3.906	3.9586	1.1314	2.9844	0.27257	0.44082	2.3506	4.7742	4.1312	5.1392	5.2804	0.62944	3.7175	1.7811	1.9193	4.6317	2.5732	2.783	4.6049	-0.23677	1.2604	3.4185	3.3452	2.8427	4.031	2.2594
-6.248	-1.7406	-1.7655	-0.29843	-2.5055	-0.90119	-3.9426	-3.6852	-1.5918	-4.9816	-2.7487	-0.56569	-2.5726	-2.3002	-3.2729	-3.7713	-1.6384	-4.4056	-1.3211	-4.4546	-2.6501	-2.8912	-3.5184	-4.7346	-3.3031	-4.7005	-1.7214	-1.6288	-1.4689	-3.8418	-4.2567	-2.6496	-1.8009	-4.4807	0.92251	-4.1769	0.12876	-3.1872	-2.6667	-3.0464	-2.6751	-1.2347	-6.8965	-2.771	-4.8161	-1.9622	-3.2231	-3.4423	-1.9112	-3.3337
-2.5849	-2.0251	-2.3303	-4.2668	-3.5771	1.0041	-5.8434	-2.1012	1.5671	-3.545	-1.8402	-2.6368	-0.097992	-1.3142	-4.5428	-3.9625	-2.1893	-1.7895	-0.73469	0.33832	-1.8166	-0.1018	-4.3709	-1.327	-2.7974	-1.6809	-1.8245	0.40209	-3.5165	-1.6609	-2.8725	-0.84929	-3.5993	-0.62304	-1.5502	-3.309	-0.47428	-2.9534	-1.0585	-0.75869	-5.1464	-4.2661	-4.0463	-4.0025	-1.7613	-1.824	-4.2184	-0.91713	-3.129	-0.16552
8.1449	6.3558	5.4026	7.8039	6.7554	4.6271	10.723	10.348	7.2296	7.7003	6.938	5.4814	9.1709	7.5596	5.5726	4.7235	6.6928	5.6173	9.8075	6.3006	6.6876	5.4669	8.0314	7.4515	5.605	7.1525	9.9053	5.9649	6.878	5.4214	7.6633	3.8245	7.2778	8.6128	4.3773	4.9103	5.9695	6.0887	5.8558	5.1389	3.6527	4.238	6.6712	5.7567	6.4022	11.426	6.4993	6.0908	5.8395	9.0236
-10.368	-9.0913	-11.23	-10.837	-10.736	-10.675	-10.813	-7.9084	-8.864	-9.9186	-13.982	-9.3432	-9.7102	-11.404	-9.3026	-11.508	-8.0256	-9.5405	-9.9521	-10.907	-9.2692	-7.2088	-11.811	-9.8034	-11.562	-10.669	-13.502	-11.048	-10.535	-12.644	-10.118	-9.4065	-9.0887	-13.713	-10.638	-12.462	-10.654	-9.8499	-6.7644	-6.2873	-9.3877	-9.3027	-10.415	-7.5876	-14.27	-11.842	-9.7377	-14.168	-12.151	-12.564
-11.121	-9.4112	-13.109	-13.747	-7.6592	-11.263	-10.71	-9.7452	-12.58	-8.4054	-10.114	-11.628	-13.243	-10.976	-8.3528	-11.836	-10.814	-10.125	-9.9862	-7.1971	-11.256	-8.5476	-11.528	-12.226	-9.2714	-10.505	-13.328	-10.346	-8.38	-11.123	-11.183	-11.394	-11.483	-11.985	-9.3028	-10.814	-12.347	-11.146	-10.646	-11.064	-5.5562	-9.9256	-9.1383	-7.1498	-9.9933	-9.8687	-8.2434	-8.8367	-10.886	-7.2031
-0.45419	-3.4621	-2.5619	-4.332	-2.673	-5.1401	-1.8426	-4.5309	-5.3528	-4.4779	-3.0271	-5.1423	-1.758	-6.5762	-4.9102	-2.9351	-3.9517	-4.0138	0.13703	0.39157	-1.9411	-6.5225	-4.8847	-4.7931	-4.6277	-4.5255	-6.4896	-4.353	-1.365	-3.0223	-4.377	-0.31083	-2.3044	-0.50969	-0.32047	-4.7391	-5.1097	-3.8014	0.88611	-4.1633	-1.5986	-3.5914	-3.5421	-1.1758	-6.0813	-3.837	-3.6623	-6.8295	-6.0475	-3.6438
-0.36543	2.5893	1.4698	-0.7799	-0.10514	3.8646	1.6087	2.4344	-1.062	0.03543	3.7214	5.2519	0.51524	-1.1217	1.6316	2.1324	2.5276	0.61928	2.4787	1.881	-1.179	2.2489	3.3109	0.62558	1.3264	-0.97233	-1.0456	2.2022	2.4533	1.6325	-0.40893	-0.29496	1.9009	2.0725	1.4341	-2.7044	1.8834	0.2851	-0.16511	0.66425	3.1164	0.52355	-0.80981	3.5282	0.36494	0.81672	0.49868	-0.84893	-2.3317	-1.397
-3.3382	-6.9541	-6.6599	-5.8627	-8.8384	-6.4878	-2.6582	-5.8702	-4.5672	-3.5327	-8.4206	-3.5314	-6.9655	-4.9118	-4.0424	-4.9056	-4.492	-3.6443	-8.4171	-5.6739	-5.8235	-4.514	-7.0364	-4.9876	-5.1614	-7.159	-6.4601	-3.3321	-5.5366	-6.8438	-7.7979	-5.1917	-2.4548	-2.7126	-7.8021	-5.9979	-5.7352	-6.442	-3.9917	-7.8258	-2.623	-4.2838	-5.5638	-7.2865	-6.1075	-5.8956	-4.7891	-5.6242	-6.5552	-3.013
-0.79453	4.2523	1.026	2.536	0.27051	2.4143	4.395	5.088	1.1707	1.4037	0.12758	3.7531	1.3836	-0.12938	0.67313	2.1543	1.7282	-0.23116	-0.64182	2.7692	6.1429	1.6145	0.56221	0.81777	3.4245	5.2509	1.5441	5.8892	-0.63905	2.6174	3.7494	2.3046	2.3929	4.192	3.2411	2.3133	4.9206	-0.93422	-0.84595	1.3354	4.2437	0.69664	1.7433	2.3338	2.065	2.4934	-1.9034	0.58777	2.5869	3.2652
8.3398	9.0076	7.4783	10.885	8.0222	7.001	9.0436	9.0864	7.8713	12.082	6.9852	7.9779	10.965	5.6758	6.1777	8.8306	8.0708	9.1958	8.1573	6.9948	7.9741	9.5398	8.7459	7.8344	5.4149	9.3609	6.8111	10.194	7.6621	6.6178	11.839	10.758	7.3269	10.515	8.6769	7.8329	7.912	7.2403	9.4021	7.9422	8.6641	10.192	7.9932	5.6286	7.7219	7.3258	8.1882	12.581	6.3204	11.393
0.086237	-0.47578	0.85197	0.10353	-1.1908	1.2561	0.7625	-3.577	-3.0222	-2.4447	0.69712	-0.061604	-0.022213	-3.1513	-1.5685	-1.2844	-5.3873	-0.11011	-1.3437	-0.69143	0.55593	-0.93735	3.0748	-3.5302	1.0041	-6.1896	-0.55807	-4.331	0.15811	-1.8403	-0.4256	-1.5617	-1.9624	-2.6597	-3.6486	-2.8372	-2.1924	-1.2939	-2.5257	-0.59688	2.141	-1.7083	0.16902	-3.4337	-4.7459	-1.7587	-0.60224	-3.0614	-2.0762	-0.43322
3.9349	3.3619	3.4264	4.1624	1.0576	4.7993	3.2473	1.3531	4.2585	1.1161	4.2912	0.57827	2.4408	2.906	4.14	-1.0212	4.2347	5.0743	5.2342	3.1773	1.3629	1.7742	2.3006	1.1712	2.2582	3.3487	2.563	-0.51711	1.3885	3.0627	6.8529	1.3018	3.352	3.8871	2.6426	3.8418	4.258	5.5798	4.8476	4.2213	2.4109	2.0609	4.6336	0.94618	-0.84165	0.098974	0.081942	3.6001	4.518	1.742
-13.98	-11.702	-13.539	-8.6558	-13.448	-12.861	-9.8817	-10.861	-9.7363	-13.85	-10.35	-11.977	-15.35	-9.9356	-12.055	-11.31	-14.116	-9.7545	-15.144	-11.62	-12.411	-15.067	-10.02	-9.523	-12.698	-11.847	-11.354	-11.554	-10.088	-11.542	-10.639	-8.9717	-10.04	-10.346	-12.784	-11.593	-11.954	-10.313	-11.966	-11.126	-8.5098	-8.9964	-12.497	-13.961	-13.883	-10.927	-11.276	-14.396	-11.03	-12.521
-24.761	-22.926	-19.284	-19.193	-24.223	-23.029	-19.818	-24.619	-21.026	-23.874	-22.296	-21.151	-18.157	-26.038	-20.814	-21.064	-22.398	-23.613	-23.422	-22.315	-21.122	-23.153	-17.854	-20.994	-23.874	-21.788	-22.29	-21.348	-22.661	-22.724	-20.856	-22.781	-20.938	-22.456	-20.657	-22.573	-24.119	-22.503	-23.984	-22.295	-21.528	-18.022	-23.332	-20.596	-21.348	-23.436	-20.358	-22.424	-20.933	-26.745
-0.54924	-0.044626	-0.19961	1.1359	0.34974	-2.7788	1.4417	1.2632	0.29114	-1.1849	0.96611	2.8842	-1.643	-0.58221	1.6473	-0.79273	0.91036	-1.3451	1.9302	-4.5429	-0.75879	1.2326	-1.5392	0.99536	0.41221	-1.3088	3.1072	-0.83942	2.4345	-2.047	0.94452	-0.17892	3.0939	-1.7142	0.020726	0.46954	-1.1075	-1.8209	1.764	-1.4293	-2.3226	0.066386	-4.4391	-1.1104	0.50347	-0.95114	-1.5844	-1.6184	-0.23967	-0.70376
-10.032	-10.17	-11.325	-10.64	-12.056	-13.971	-12.793	-12.002	-11.786	-13.398	-13.523	-8.8801	-13.521	-8.7849	-13.648	-11.915	-11.109	-13.806	-13.645	-6.5179	-9.4218	-11.434	-11.821	-11.081	-14.49	-10.08	-9.4557	-10.308	-10.831	-12.415	-11.322	-14.812	-11.266	-10.041	-8.7844	-9.4111	-13.916	-9.6763	-11.17	-10.136	-11.356	-10.72	-12.681	-14.076	-15.075	-8.4141	-12.294	-12.54	-9.4037	-12.654
4.8299	6.1533	6.4447	8.9337	8.2247	5.1901	4.3219	7.8815	4.0432	10.062	9.3879	4.5779	8.9898	5.8184	5.7346	4.8378	4.477	6.3643	8.079	9.0603	3.8938	7.5481	4.0379	4.3328	8.9943	4.9772	5.1731	4.2545	7.3857	3.9515	5.7575	7.5346	4.7056	8.4152	8.2898	2.8304	3.299	9.1134	4.437	7.4986	6.8072	4.5462	5.8356	6.4492	12.013	7.5316	6.1031	6.9662	8.1972	9.1075
8.8595	8.6731	7.4935	8.3223	5.7575	10.17	10.411	6.1328	5.2903	11.451	7.9499	9.8599	7.7726	7.0581	5.6616	5.9155	10.288	8.6313	7.4886	10.306	7.218	7.0604	7.2163	8.5001	7.5246	8.3699	7.5573	11.148	7.1831	10.808	8.1413	10.279	5.7179	7.1505	5.0666	8.4451	5.7987	7.5686	8.1602	6.7172	7.9407	11.078	5.2091	10.194	9.3553	7.4217	9.0542	8.3565	7.402	9.6794
-13.12	-12.47	-11.5	-8.3101	-12.441	-8.2168	-9.1224	-10.504	-14.625	-10.271	-11.225	-8.4614	-9.2619	-11.036	-9.7761	-9.7763	-10.364	-10.596	-11.641	-8.1742	-11.185	-10.819	-11.737	-10.185	-13.871	-8.2567	-12.517	-13.447	-9.5144	-10.582	-12.417	-14.532	-13.621	-9.8357	-11.278	-12.441	-7.655	-9.1934	-9.7619	-11.78	-12.224	-12.059	-13.12	-10.48	-8.6807	-9.7913	-11.104	-11.43	-11.246	-11.092
-20.618	-23.126	-22.178	-20.897	-24.942	-24.396	-22.413	-21.065	-20.545	-19.865	-19.73	-23.555	-21.707	-23.716	-22.611	-20.687	-24.972	-21.431	-22.596	-21.536	-23.518	-20.748	-19.975	-23.844	-22.194	-22.142	-24.396	-19.556	-23.644	-22.633	-22.202	-22.052	-20.928	-22.691	-23.834	-21.982	-23.808	-20.32	-24.357	-19.855	-23.535	-19.141	-19.779	-21.42	-24.487	-23.646	-20.811	-19.835	-18.06	-22.723
1.6196	0.97866	2.7228	2.7707	1.5088	-1.6879	-1.432	-1.5153	-2.2817	-0.62486	1.5148	2.9736	4.1266	-0.36248	-1.165	-1.1447	2.1465	1.0568	1.3313	-1.0069	0.41943	-1.0424	1.3776	0.55775	-1.3037	0.54562	1.7895	0.87187	2.3015	-0.30792	1.2852	0.86967	-1.6637	-0.38888	2.1985	0.088197	2.5421	-0.81005	-0.15897	-0.33275	0.75571	1.342	0.52772	1.963	-0.020669	2.1223	-0.47084	1.6873	0.85152	0.1171
-3.3635	-1.0845	3.0913	1.6546	-1.1382	2.1017	-2.8192	0.42422	-4.3814	-2.5714	-2.9366	-0.55546	0.26252	-1.4869	-0.71275	1.7421	-0.66136	-3.2922	2.7195	0.69278	0.58969	-0.25524	-5.5204	0.40271	-2.9216	-1.7105	1.0714	-1.4044	0.79219	-3.8725	-1.7339	-0.58741	-1.7896	-0.15869	-1.2206	-3.1173	-2.1245	1.3756	0.70869	-2.6696	-2.0379	0.50152	2.8907	0.59169	-1.536	-5.0352	0.97961	-0.18475	0.32656	-4.435
-3.236	-2.9008	-2.5568	-6.1396	-8.231	-3.5324	-5.622	-2.7907	-6.5234	-6.0939	-4.7245	-0.89731	-3.5378	-7.0918	-6.5515	-5.119	-1.9888	-4.7664	-2.6868	-3.3611	-1.7489	-4.7821	-4.3335	-2.0736	-4.0251	-5.3273	-3.083	-3.9723	-4.0907	-5.202	-5.6705	-3.8175	-4.2188	-5.6706	-0.87333	-7.8039	-7.5531	-2.0813	-4.0074	-2.1078	-3.1254	-3.8064	-4.7023	-2.3099	-4.1931	-2.9396	-3.0651	-5.7977	-2.1533	-7.0689
-10.186	-11.832	-10.254	-10.532	-10.833	-9.2426	-10.471	-10.806	-11.058	-12.143	-9.0946	-9.7386	-12.448	-11.742	-9.8281	-9.5023	-12.277	-10.727	-12.998	-7.9828	-13.896	-12.938	-9.0256	-10.184	-9.1896	-8.8218	-12.173	-9.9262	-11.241	-12.81	-13.624	-11.406	-10.547	-12.002	-8.8098	-8.7365	-9.952	-10.008	-12.198	-10.843	-7.8522	-11.492	-13.325	-8.7342	-13.335	-7.8714	-12.339	-11.876	-11.661	-11.401
-0.47955	-0.16182	-2.364	-4.4619	-3.3208	-0.91499	0.75948	-0.055025	0.097213	1.8351	2.6916	0.87358	1.1897	-0.73142	-2.1662	1.585	2.8109	0.90093	-1.5317	1.7457	0.2056	-0.76183	2.0881	-0.18105	-0.95274	-0.64854	-4.556	3.5977	1.1259	1.4665	-1.558	1.9258	1.2805	0.10247	-4.52	-0.13316	1.1264	-2.0142	0.76668	-0.93271	-0.63516	-2.1791	-1.6947	-0.54611	-0.95244	2.7078	0.086175	-1.3595	-3.5739	3.0203
5.7613	4.5645	8.7523	3.6778	2.9941	4.515	4.5801	6.475	4.8727	5.1834	2.6287	5.8136	6.3876	4.7606	4.5789	6.6308	7.0227	3.9198	5.4496	7.9538	1.9142	3.4428	6.3226	5.1546	5.0107	3.5922	6.3518	2.0671	2.8844	3.7271	4.1883	2.3874	4.8401	1.667	4.0836	4.8701	4.3788	5.0876	3.9876	5.7828	9.4924	6.7029	6.0687	5.7687	4.8644	4.881	3.6072	3.3088	5.8016	8.4207
-4.5072	0.10315	0.11947	-2.7266	-0.99743	-2.9131	-0.85728	-3.8596	-4.8484	-2.6014	-8.2738	-4.6548	-2.7255	-6.6081	-1.821	-3.8204	-1.7323	-3.8705	-5.6868	-5.1552	-3.8972	-5.3259	-5.4107	-4.8332	0.58594	-6.541	-0.57716	-0.52419	-0.4575	-0.50987	-2.6576	-0.57686	-5.373	-2.9306	-2.5691	-4.5583	-3.3012	-3.3923	-6.0696	-2.3147	-3.1448	-4.1891	-3.152	-4.0023	-3.1441	-5.2914	-5.875	-2.4757	-1.686	-5.5449
4.0463	1.9097	7.2378	4.522	1.6742	6.4755	3.6245	6.8452	7.461	5.0293	1.3204	4.5446	4.6543	4.4709	4.6549	4.0302	8.0066	7.1895	3.1318	5.6175	3.9621	3.1922	3.9665	5.2446	3.567	3.5392	6.4699	6.1251	7.3613	3.0971	2.4933	3.9424	5.1156	6.7388	5.9097	0.80615	3.4998	0.55763	5.8274	4.7788	3.0451	3.9822	6.7132	3.8597	5.8273	7.0529	4.1172	4.863	2.9016	7.1559
-0.39692	-1.9198	-2.3284	-3.5462	-4.498	-2.2219	-3.0731	-1.291	-0.70873	-3.0264	0.84564	-1.8128	-4.3528	-1.8111	-3.4488	-1.2698	-1.2102	-2.3904	-1.2951	1.9789	0.3973	-1.184	1.927	-1.0367	-1.1917	-3.2834	-1.3999	1.5211	1.9881	-1.6444	-1.785	-0.061038	0.53487	-0.44878	-1.8232	-1.7059	-1.4637	-0.78258	-0.59831	3.4643	0.43321	-1.4511	-1.6672	-3.3205	-1.0892	-2.7993	-0.58308	-1.2242	-4.514	-1.3609
3.6545	5.1214	2.7366	3.2792	1.6793	1.1033	3.152	3.8498	1.0452	2.8266	0.75641	2.0991	5.3447	-1.0933	3.8991	0.76739	1.7301	-0.17053	-2.6405	-1.0955	1.3494	3.5951	-0.42905	1.7898	2.4077	1.3172	3.6064	1.5739	4.9041	1.3353	1.3781	2.4332	3.5463	3.552	1.5907	0.57297	-0.25764	-0.72433	0.23928	-1.7012	3.0369	4.3751	3.2877	-1.3449	1.4274	1.3835	-0.090997	2.3429	0.76869	2.868
-2.2348	-0.3895	-1.4139	-1.6037	-2.6804	-3.4394	0.036313	0.69449	-1.5701	-0.12117	1.1055	-2.1934	2.7874	1.8418	1.0494	-2.1216	-2.1952	-3.174	2.6439	-3.3979	0.88753	-1.809	-0.6549	1.4188	1.2987	0.72827	-2.2061	-0.76895	0.53293	1.7515	-0.67475	0.47705	-2.9053	-0.91803	-4.4162	-4.0647	-0.35035	-0.93767	-3.3735	-0.10045	-3.6751	0.73174	-1.6565	0.63824	-3.2152	-1.5814	-2.2426	-2.6945	-2.2708	-1.9436
-10.797	-10.98	-8.7635	-11.96	-10.527	-14.138	-8.669	-8.866	-11.524	-8.6168	-6.103	-9.2593	-12.513	-9.7072	-8.5366	-9.2341	-8.1127	-8.3631	-8.672	-9.4667	-12.179	-10.683	-10.659	-11.131	-10.172	-9.8878	-8.1685	-9.8906	-9.962	-6.8815	-11.03	-10.806	-11.435	-9.7419	-7.7147	-6.6535	-9.9242	-11.804	-10.823	-8.6431	-10.856	-10.321	-8.5748	-10.737	-7.8158	-5.6317	-11.339	-11.393	-10.018	-11.482
0.63483	1.9389	-2.6822	-0.41998	1.3248	-0.94832	1.2013	0.86963	0.70706	-2.4844	2.1342	2.7227	0.67257	-0.39364	0.9037	4.5014	-2.3501	0.74916	-0.35466	-1.5567	1.597	2.1807	-0.89657	0.90101	0.58646	0.66139	2.4671	2.9228	0.7008	1.3281	1.7674	-1.2664	-0.21546	-0.62539	5.6967	3.5083	-0.052338	-1.9125	3.3445	-0.56232	-0.63682	-0.85522	1.6055	-2.3103	-0.36466	-1.2302	2.5097	2.0822	0.74255	-0.36218
-9.266	-12.252	-13.615	-11.876	-6.6845	-8.2142	-9.5484	-7.9768	-7.3272	-6.9589	-9.5524	-9.3215	-7.4787	-8.2656	-7.1703	-7.691	-8.2297	-9.062	-5.1672	-9.4214	-9.7407	-7.4716	-10.929	-6.2599	-8.8639	-10.894	-8.8685	-8.404	-11.394	-8.5921	-10.2	-7.7185	-8.7096	-8.9175	-7.8825	-8.1788	-8.2261	-9.4569	-8.749	-6.0894	-6.8502	-10.414	-6.1015	-8.3762	-6.9683	-8.3591	-8.1134	-10.889	-8.9832	-8.678
-21.478	-21.753	-19.331	-20.32	-19.41	-18.493	-23.867	-22.021	-20.443	-21.182	-20.785	-20.524	-20.456	-18.819	-22.299	-20.492	-17.718	-20.443	-22.251	-22.788	-23.416	-20.47	-20.676	-23.324	-20.79	-19.099	-18.906	-24.479	-21.625	-21.924	-17.812	-18.751	-20.08	-22.635	-20.503	-18.373	-21.17	-18.031	-18.745	-22.197	-21.203	-20.904	-20.862	-19.557	-23.336	-21.962	-19.029	-24.196	-18.953	-24.144
3.1693	-0.06201	2.0473	3.2459	-0.047074	-1.9069	0.89403	-1.0928	3.5885	0.24819	3.0017	1.0825	-0.30981	-1.906	-0.91122	1.8768	3.8699	0.68208	-0.67225	-1.9454	-0.12011	1.5391	1.7097	0.21161	-0.25518	-2.8082	1.1017	1.6944	-0.80545	2.044	2.502	2.6137	0.32055	4.5306	-0.044758	1.1486	0.14511	-0.76429	0.8378	1.5612	3.4062	2.0911	2.355	2.7819	0.95431	-0.3472	0.7598	-0.73092	-0.098599	4.1847
-12.314	-14.778	-11.118	-12.194	-9.5291	-10.759	-9.3662	-10.939	-8.9126	-12.85	-12.247	-13.308	-9.9374	-12.034	-12.211	-8.6482	-11.165	-12.504	-11.443	-9.4475	-7.6892	-12.478	-11.073	-10.48	-10.188	-10.525	-12.404	-9.0521	-13.591	-13.688	-6.3365	-9.6347	-10.817	-15.118	-13.488	-8.8248	-12.412	-14.937	-11.703	-12.542	-11.051	-14.423	-11.499	-11.333	-9.4164	-11.157	-12.698	-12.596	-8.5613	-9.2452
-2.724	-1.9051	-1.5438	-3.5846	-2.0028	-1.2794	-2.637	-1.9541	-3.0812	-2.5558	-1.5486	-3.7475	-3.1982	-2.2315	-2.4083	-2.5526	-1.8543	-2.2905	-4.3142	-2.3858	-0.46887	-3.4324	-2.6864	-3.9774	-2.4639	-0.48097	-3.3929	-2.2797	-2.978	-2.3632	-4.9907	-5.2887	-2.7684	-3.4016	-5.7348	-3.2267	-2.5453	-1.1325	-4.5526	-0.87958	0.82273	-4.7636	-2.2738	-1.9872	-6.5785	-4.0108	-1.7552	-2.9207	-7.1086	-2.6529
5.3775	6.0699	4.2017	8.3716	4.3171	4.5851	6.6251	5.966	2.573	2.445	3.8624	1.7124	8.3969	4.3797	3.9261	6.9393	7.0451	2.0635	5.8166	5.9544	3.5763	5.2372	5.426	6.5925	3.4083	2.9666	4.217	6.636	4.2887	7.7693	7.4923	3.3162	3.916	6.7673	4.0637	6.4736	5.3562	6.4381	3.0911	3.8622	4.0706	3.2742	4.4752	5.8066	4.3519	6.2858	4.1394	6.7917	4.0563	5.1258
0.52035	0.91948	3.3355	3.9955	-3.2106	1.526	2.1359	-0.19469	3.7245	2.2521	2.9288	2.3381	-1.5671	1.933	0.98593	2.5629	3.2019	0.52811	2.4934	1.8319	1.5158	6.7751	3.1029	0.8903	-0.21788	2.3067	-0.62444	2.7936	0.42591	-0.35379	0.19086	3.3623	0.5522	3.8571	1.3881	1.2793	-0.46028	0.34674	-0.10487	3.6801	-2.5069	1.1575	1.1942	1.6372	3.9526	3.4442	1.192	1.061	4.1725	1.0523
-0.41428	-0.29343	-2.7931	-2.2714	0.7167	0.23599	0.49351	1.1647	-2.522	0.31725	-2.6053	-2.7719	-0.19655	2.2584	-1.8354	-1.5865	-2.8527	-2.9109	-1.2935	-1.3491	-2.4913	0.45246	-0.80062	-4.384	-4.056	-0.095364	2.8519	-5.5374	-0.35544	2.1	-5.1237	-1.146	-0.21616	-2.3804	-2.1229	1.6632	-1.6684	-2.4594	-1.0221	-1.7699	-2.4266	-2.1279	-0.13345	-3.5133	-2.3111	-2.8424	-0.69137	1.5415	-1.5985	0.21914
-3.2316	1.8057	-1.5176	1.2461	0.68888	-2.9923	-0.99534	-0.052553	-0.422	1.7846	0.93844	2.8767	0.21398	-1.3023	0.67843	-1.2966	-1.2247	-0.69389	0.1285	1.7426	0.66327	0.73173	0.97157	-0.85558	-0.58215	-0.3339	2.3044	1.9258	2.5175	-0.28378	-0.7704	-1.7514	1.2081	-1.2735	1.0085	-1.1993	3.4682	1.5367	2.5863	1.5755	0.43015	-2.2354	-1.6682	2.3133	1.9147	0.47363	1.1581	2.7268	1.2421	-2.8992
-11.192	-14.12	-14.838	-11.721	-13.813	-11.593	-15.814	-13.419	-12.803	-10.508	-9.3059	-9.1737	-11.383	-10.557	-11.13	-12.009	-10.513	-10.939	-9.6318	-9.5726	-12.047	-9.0902	-9.8537	-11.199	-10.492	-13.217	-12.909	-8.7128	-13.386	-10.989	-11.623	-12.848	-10.034	-9.508	-11.445	-9.7409	-14.507	-13.915	-10.271	-11.312	-13.901	-12.424	-12.657	-8.0264	-14.81	-15.275	-10.901	-9.7509	-11.304	-9.2768
-6.568	-13.566	-13.974	-13.664	-10.759	-12.075	-14.674	-12.987	-11.442	-13.23	-16.047	-11.995	-12.847	-7.9184	-12.915	-13.447	-12.884	-9.8618	-10.812	-11.779	-12.224	-13.667	-13.298	-14.489	-9.3135	-15.712	-8.1126	-12.281	-8.7653	-10.192	-9.2999	-12.036	-11.596	-10.513	-9.5878	-9.6056	-10.55	-10.567	-12.471	-14.559	-12.874	-11.194	-12.363	-12.859	-9.0612	-9.1772	-13.035	-10.873	-9.7132	-13.55
-10.352	-9.1193	-9.0306	-9.4355	-8.8704	-9.1834	-9.1169	-7.7169	-9.3941	-13.276	-9.4477	-12.21	-6.8821	-8.6332	-9.1908	-8.1776	-9.573	-5.8793	-12.723	-10.501	-10.674	-11.138	-10.236	-12.135	-9.6827	-6.5678	-9.8464	-10.15	-7.4637	-6.8198	-8.2918	-9.2481	-9.4779	-10.612	-9.1518	-10.108	-9.4832	-7.6278	-7.1226	-11.378	-10.627	-8.9995	-9.1396	-10.69	-9.3995	-7.2313	-10.195	-6.1883	-8.7718	-9.7095
8.3402	11.044	9.8989	7.2987	7.2413	5.6803	8.7063	11.546	9.6515	7.6277	6.0255	8.4935	5.5223	5.7327	4.4863	8.8294	8.5343	8.0151	7.6053	8.6427	8.7225	8.6496	4.3295	6.3194	7.4175	6.9862	11.678	8.2308	9.8693	8.0196	8.283	5.9665	8.6297	3.402	5.4254	7.8726	7.6233	6.5069	6.4863	10.054	8.556	3.998	8.765	10.078	6.535	8.126	11.85	6.0471	6.6019	4.7976
-4.4754	-0.81137	-2.3485	-0.29129	-2.7399	0.038844	-1.5676	-1.3533	0.02105	-3.9958	-2.3806	-2.5013	-0.87265	-1.4506	-1.4077	2.3829	-7.1037	-0.99145	-3.0407	-1.7066	-1.28	1.2711	-2.1025	-3.8417	-4.2092	-0.46622	-1.5919	-1.7956	-2.2096	-1.396	-0.10362	1.7552	-2.3986	-2.5343	0.13978	-5.8588	-2.2937	-2.5613	-2.4821	-1.6611	0.060027	1.4108	-1.6015	-6.9478	-1.0678	-0.52482	-0.48721	-1.4283	-1.9999	-0.26027
1.4598	3.3192	-0.98524	-0.82547	1.4824	-0.85388	-2.0272	3.1213	-0.71758	-0.042538	-0.41783	-0.083266	0.49117	0.1208	1.6536	-0.60029	-2.0983	1.2479	-2.0487	2.8336	-1.1766	-1.3363	-0.68296	-1.0976	-2.3211	0.58476	-2.1549	-2.4184	0.26704	2.6328	1.0796	1.254	1.4585	2.2766	-2.1189	0.066582	-1.4928	3.7951	-3.2158	0.42026	1.0727	2.0818	-0.47021	-1.0402	4.5237	1.1709	4.1464	0.77643	-0.59956	-2.761
-2.9812	-1.9123	0.60591	-1.4766	-3.8109	-2.1678	-0.87447	-0.84341	-2.4323	0.11164	1.0722	-3.5387	-2.1488	0.31681	-0.8624	-2.388	-3.9973	-0.10402	-2.5086	-3.7483	-3.9021	-1.6922	-5.1564	3.6676	-0.2346	-0.43566	-3.2394	-2.3637	0.75868	-2.3422	-1.0456	-1.7127	-3.3095	4.7289	-2.7783	-2.715	2.4471	-0.32927	0.73201	-2.686	-1.3343	-2.4952	-0.62088	-1.2948	-1.8025	0.67379	-4.4184	-0.44226	-0.42507	-2.4442
-5.6404	-3.3726	-10.448	-6.3348	-7.736	-11.086	-12.026	-11.927	-5.233	-5.1354	-7.4426	-9.4621	-8.516	-8.7268	-6.2501	-5.2432	-6.622	-6.4184	-7.9591	-4.2916	-9.8586	-6.6551	-9.7303	-3.6057	-7.189	-6.6119	-8.8939	-8.5671	-6.2444	-10.622	-4.3947	-6.952	-6.0666	-7.2149	-5.7322	-6.9129	-3.518	-8.7986	-6.8565	-7.735	-9.4285	-10.639	-8.5241	-5.5936	-7.4908	-10.146	-11.725	-7.5113	-6.6609	-7.0317
-14.209	-15.342	-12.51	-14.923	-13.298	-14.001	-14.06	-13.124	-12.217	-8.1837	-14.108	-14.855	-12.038	-11.634	-14.811	-13.252	-10.241	-15.455	-15.903	-12.782	-15.649	-11.254	-14.341	-10.981	-15.397	-16.458	-13.721	-14.855	-12.116	-14.561	-11.867	-14.842	-15.103	-12.025	-10.527	-15.499	-10.549	-13.643	-12.707	-12.524	-13.882	-14.044	-14.664	-11.3	-13.799	-15.625	-15.787	-12.164	-12.644	-13.38
-8.4864	-10.276	-9.3225	-9.6672	-7.9234	-10.037	-10.261	-10.273	-8.2955	-8.7872	-10.603	-8.7848	-12.218	-8.4796	-7.5842	-9.2946	-10.745	-10.458	-7.7256	-10.884	-8.9195	-8.9501	-9.5778	-6.7185	-11.858	-6.5457	-8.752	-8.0524	-12.433	-9.8283	-8.0867	-7.1239	-8.9358	-10.164	-6.6924	-9.3632	-8.0978	-10.843	-8.3357	-6.4352	-7.3349	-8.9876	-11.021	-7.6448	-6.5478	-8.3405	-6.01	-8.5205	-8.41	-8.9769
-1.1634	-1.5609	-1.8385	-1.6219	0.045494	-3.1036	-0.70529	1.492	-0.6652	-0.43454	-4.6673	0.97263	-1.5029	-2.3642	-5.352	-4.7017	-2.8408	-0.075614	-1.7531	0.092799	1.0432	-3.8016	-2.1963	-2.301	2.4274	-3.5334	-1.1165	-0.62017	-2.4761	-2.7442	-5.1059	-0.48994	-1.0737	-3.1101	-1.0054	-2.613	-0.62962	-3.3891	-2.9932	1.262	-1.053	-3.207	-5.4703	-3.5301	-2.7644	-2.6814	-2.7647	-2.1072	-5.3049	-6.6464
-9.7541	-12.904	-9.709	-10.665	-10.33	-11.3	-7.0738	-8.9175	-9.5452	-10.733	-10.384	-10.198	-9.5776	-11.118	-12.794	-10.675	-11.801	-9.48	-8.6261	-10.076	-9.4709	-14.53	-11.407	-10.599	-11.114	-8.5862	-9.0243	-10.575	-12.817	-11.588	-9.7753	-10.435	-8.3288	-12.919	-10.765	-12.362	-8.4342	-10.031	-10.826	-12.025	-10.632	-12.497	-10.287	-9.9379	-6.8693	-11.403	-11.346	-7.7177	-13.648	-13.004
-3.3543	-2.963	-3.291	-2.5857	-2.541	-2.1046	-5.0948	-2.3145	-3.0765	-3.9491	-3.5588	-4.4356	-4.3267	-4.6329	-5.0607	-3.4249	-1.7765	-3.4675	-4.3728	-2.9347	0.027024	-3.1991	-2.8347	-3.6561	-4.13	-6.0483	-1.8608	-2.6394	-3.1698	-3.2299	-3.0828	-5.9394	-3.8109	-2.9366	-2.3923	-2.077	-2.7981	-2.6194	-5.1484	-5.7337	-3.4816	-5.6551	-5.9855	-3.6795	-5.8199	-2.4076	-1.7627	-2.3704	-4.8224	-2.7711
-9.3771	-8.1841	-9.024	-9.9526	-9.5434	-12.141	-7.893	-10.417	-8.1762	-10.728	-7.6944	-8.9094	-9.7107	-9.5004	-11.661	-10.433	-9.284	-7.9383	-7.0614	-8.0154	-9.4411	-8.6972	-10.503	-9.7691	-9.7018	-8.4661	-9.0475	-9.2003	-6.1177	-9.8976	-6.7636	-9.9908	-7.9283	-6.6075	-6.4332	-11.192	-10.354	-9.8688	-8.7689	-12.406	-5.9444	-11.391	-10.468	-9.0574	-9.1905	-6.2306	-8.5281	-8.2353	-6.5301	-5.9313
0.50826	3.0279	2.8665	0.81129	0.64853	4.8564	3.2524	0.2556	1.8217	0.13782	1.7352	0.93729	0.65704	1.6808	3.6119	1.2063	-1.7122	-4.4463	0.61289	1.5079	2.1279	2.7411	3.0503	0.98027	2.3758	1.5016	0.96667	4.2331	0.021466	1.7851	1.2662	0.14527	0.25469	0.59337	1.2793	-0.043464	-0.34431	2.8263	4.5693	2.0771	3.3067	2.3736	1.0858	1.049	1.5759	0.93766	-0.17161	2.2845	3.192	0.57633
-0.46313	-2.6943	-5.3413	-1.5447	-2.2037	-3.1738	-5.5919	-3.1215	-3.8523	-3.9321	-4.0199	-0.26914	-2.3941	-4.7892	-7.483	-3.7888	-5.3217	-1.2003	-4.6623	-2.6558	-2.5199	-1.2643	-6.9562	-2.9131	-5.689	-4.3415	-1.8972	-2.666	-2.7691	-4.2568	-4.7148	-2.1127	-2.3648	-6.8978	-3.6884	-3.9839	-2.6566	-3.402	-6.385	-2.9962	-2.671	-2.9454	-4.7443	-1.8295	-4.3028	-1.9243	-6.1955	-1.0819	-5.5369	-6.5202
-3.7137	-3.9246	-1.0012	-2.3255	-1.6004	-0.35539	-0.58188	-1.6213	-0.8162	-3.6785	-4.6725	-0.26225	-0.22696	-1.3918	-3.6207	-2.3915	-2.7911	-3.9074	-3.0166	-2.7012	-3.6208	-4.0575	-1.2616	-1.1488	-3.5115	0.052821	-3.7455	0.31681	0.38109	0.17216	-2.8576	-2.5532	-2.0116	-4.7291	-2.3519	-0.40889	-0.98546	-2.3951	-1.6723	1.3018	-4.6705	-3.6862	-2.1545	-3.0175	-1.2598	-1.7132	0.033685	-4.0116	2.2966	-1.896
-10.194	-8.8568	-9.6604	-6.857	-10.125	-8.7991	-8.9728	-9.8924	-12.826	-10.709	-8.9896	-9.2338	-11.127	-7.3401	-6.3609	-8.2524	-10.841	-12.32	-8.5078	-10.205	-8.7348	-10.659	-8.0453	-12.457	-10.046	-12.522	-9.9691	-11.419	-10.662	-8.4269	-11.178	-11.081	-8.3406	-10.37	-8.648	-9.2555	-11.503	-9.2153	-9.4494	-6.1683	-11.13	-8.8931	-11.806	-11.309	-11.061	-8.8157	-9.3989	-8.6755	-8.0829	-9.7351
0.74382	0.52048	-1.5913	-0.038672	1.3718	3.1684	-0.79639	3.1575	2.7236	-2.5524	-1.4496	2.1418	-3.5325	-0.38172	2.8594	0.10332	3.5214	-0.94659	1.6271	1.9439	4.239	-1.5026	-1.0345	-0.9614	-0.51533	-0.71132	-3.3634	1.453	-2.2245	-1.6814	-2.4277	-0.10981	2.4362	-0.42718	1.6629	-1.6031	5.6297	-4.2571	-1.6703	2.1159	1.228	-1.4323	-2.6523	2.2819	-0.45426	-0.73345	0.31234	-0.58579	2.3304	-1.3911
-13.149	-14.538	-15.594	-13.54	-12.977	-14.44	-12.968	-9.2294	-12.698	-13.361	-13.817	-11.589	-13.989	-14.399	-8.252	-12.477	-13.655	-14.069	-13.548	-14.344	-11.811	-15.729	-16.957	-11.959	-13.407	-10.615	-12.53	-13.25	-15.215	-9.8275	-15.21	-14.911	-12.505	-14.869	-10.152	-13.402	-14.709	-11.19	-15.153	-12.521	-13.2	-11.907	-15.021	-13.315	-10.146	-11.071	-16.001	-12.026	-13.835	-13.107
-15.292	-16.999	-14.511	-13.95	-15.119	-11.924	-15.983	-13.002	-12.161	-14.702	-14.067	-15.069	-16.739	-14.194	-12.439	-13.573	-12.348	-17.807	-15.266	-12.403	-14.59	-12.325	-13.49	-19.252	-17.036	-12.671	-11.092	-11.572	-12.094	-15.666	-12.857	-14.711	-11.629	-14.993	-13.59	-11.522	-17.156	-15.079	-16.143	-14.654	-12.583	-13.441	-13.855	-12.225	-15.318	-13.015	-13.225	-14.733	-15.193	-17.195
6.4252	5.606	6.7493	4.5956	6.0702	4.76	7.0229	7.0773	7.1834	4.9827	5.0344	7.9208	11.631	8.4186	9.6394	4.6819	4.7349	8.7353	7.026	4.8568	4.7583	7.0209	6.9761	5.4198	3.6144	8.744	3.5277	5.7968	6.8824	7.4254	6.9792	9.251	7.7281	9.0259	8.0948	7.0059	7.388	8.4646	10.053	2.6992	6.3977	5.2894	8.7988	9.0186	4.8541	6.8864	8.9549	6.26	9.774	7.5836
-4.656	-5.7019	-0.24576	-4.5975	-5.1627	-4.0457	-2.4638	-1.281	-4.1546	-6.5714	-3.9739	-4.0795	-3.4088	-2.1901	-3.2128	-2.6083	-1.2664	-4.797	-4.9861	-5.0059	-4.2373	-4.0774	-3.6401	-4.7254	-4.0789	-4.7365	-5.7455	-3.3876	-3.5142	-5.9996	-7.0908	-0.57825	-1.1738	-1.8509	-7.5749	-5.9964	0.46371	-2.3767	-1.937	-6.568	-2.1822	-2.6661	-2.0407	-1.6874	-4.8224	-4.1303	-4.0717	-4.4238	-7.1676	-2.2132
-12.844	-15.899	-16.733	-20.53	-13.175	-16.499	-11.958	-13.557	-12.574	-12.98	-12.97	-15.369	-13.129	-17.512	-16.182	-15.808	-13.835	-14.039	-11.779	-16.598	-16.717	-16.534	-13.385	-12.839	-15.85	-14.891	-15.147	-14.839	-13.447	-12.206	-13.291	-11.669	-14.763	-18.931	-13.332	-15.098	-14.235	-16.82	-15.018	-14.611	-16.22	-11.855	-11.695	-13.392	-19.22	-14.858	-18.396	-16.202	-15.321	-16.452
-8.715	-12.298	-9.9571	-11.431	-9.7298	-10.491	-11.413	-10.528	-9.5747	-11.612	-11.62	-13.087	-13.491	-10.062	-9.0674	-11.482	-11.226	-12.721	-7.4067	-12.384	-12.4	-12.666	-12.543	-13.712	-12.887	-13.052	-13.623	-7.9811	-12.53	-12.048	-11.207	-12.152	-12.273	-10.774	-9.5271	-9.7172	-11.979	-10.838	-12.468	-9.9982	-10.743	-7.5964	-11.343	-10.711	-9.2138	-11.185	-12.382	-10.297	-10.605	-8.9827
-12.361	-10.186	-10.887	-12.432	-13.802	-11.524	-8.813	-10.337	-9.8807	-8.2095	-10.285	-11.683	-13.688	-10.756	-11.746	-9.4911	-12.607	-12.19	-10.295	-9.8189	-12.508	-9.6785	-12.537	-10.672	-6.9139	-10.302	-7.1646	-9.2051	-10.746	-13.424	-13.304	-12.196	-10.095	-9.9688	-7.3724	-11.173	-8.1723	-13.566	-13.664	-13.446	-12.212	-13.872	-9.6792	-12.315	-13.117	-9.0966	-12.024	-10.209	-10.879	-10.145
-8.1182	-2.6982	-4.0735	-3.8639	-2.8534	-5.0881	-6.5831	-7.1675	-7.0098	-4.077	-4.8519	-4.589	-4.6403	-4.4148	-3.8291	-6.695	-3.3553	-5.9263	-4.3339	-2.3974	-9.8165	-6.1622	-1.4177	-4.6349	-2.3071	-3.8148	-6.1573	-6.4099	-2.2957	-2.1616	-6.6821	-3.4311	-5.2662	-4.162	-5.7614	-4.6805	-5.4664	-3.7738	-5.5025	-5.739	-5.5013	-5.457	-4.17	-6.165	-4.7661	-5.7797	-4.1266	-2.5326	-5.1696	-7.572
-3.673	-5.2453	-2.4482	-1.2809	-3.1909	-1.7333	-4.6331	-3.0307	-1.7321	-0.33423	-2.8728	-3.2577	-6.7538	-2.5004	-1.9498	-3.0159	-4.7023	1.7486	-1.4132	-1.2009	-1.6463	-1.5559	-3.9386	-4.5818	-0.49545	-1.2131	-1.3053	-2.153	-1.0207	0.64877	-1.3675	-0.57648	-6.1017	-0.46983	-1.1881	-2.5285	-3.2138	-3.4221	-2.6557	0.2655	-2.544	-3.6278	-3.8862	-3.5356	-3.8624	-2.4393	-1.9515	-1.0501	-2.0274	-1.9786
3.5388	-0.74123	0.81816	-1.5891	-2.477	2.2063	-1.3093	1.648	-0.088763	-2.291	1.3561	-0.018684	-1.5827	-3.2498	-1.0161	2.1595	-1.1322	1.1391	-4.6184	0.58073	-1.2631	-0.14691	-0.29022	-1.0635	-2.5525	-4.1102	-2.1979	-0.087618	0.88695	-2.9383	-3.9064	-3.5006	1.2959	0.20487	-2.094	-2.4343	-1.0105	2.0501	-4.0783	-2.5729	-2.3623	-1.2166	-0.51433	-2.4491	-0.35023	-1.0626	-0.6131	-2.077	0.46293	2.445
7.2329	8.144	8.9871	4.8184	9.3662	7.1435	2.3013	6.3101	7.7276	7.7536	7.7755	8.0829	7.6899	3.6071	4.2827	5.0699	6.6431	6.4001	7.7994	8.4615	9.8698	8.7513	5.1571	4.4079	5.496	5.9056	6.575	6.3659	7.4167	6.5318	6.5266	6.3218	6.0918	9.5207	4.7073	6.8219	6.3737	5.9313	7.8499	5.9787	7.5114	5.3615	9.1756	5.4974	6.3852	5.5584	9.1544	4.7354	6.7683	6.4626
-2.946	-7.1179	-4.5995	-5.161	-3.9321	-8.8135	-4.05	-3.9899	-7.469	-1.5522	-4.9284	-3.954	-4.6434	-4.6828	-6.2166	-3.5352	-5.2234	-1.801	-3.5286	-4.5493	-4.0256	-4.719	-8.6231	-6.8933	-1.2	-5.1307	-4.7967	-2.6996	-5.8938	-3.8994	-4.3368	-4.3831	-3.5039	-3.5603	-5.9627	-4.2349	-2.0573	-5.3596	-3.5445	-3.915	-5.2705	-2.6317	-5.5227	-6.2374	-4.3748	-6.1075	-5.3683	-3.6318	-6.3651	-5.7006
-2.0813	-6.8433	-7.8699	0.53852	-3.5163	-1.5465	-2.1413	-3.4144	-3.4248	-4.3344	-7.1738	-5.0678	-0.31845	-4.6486	-2.5803	-1.0449	-1.8256	-6.9864	-1.223	-3.5647	-4.3072	-4.6777	-3.9435	-4.2592	-3.3117	-4.3259	-4.7337	-3.206	-3.5496	-3.1256	-4.304	-3.1234	-0.88198	-3.0376	-4.8624	-2.1141	-1.6464	-3.3104	-5.5258	-2.1477	-2.3101	-7.4551	-2.0552	-7.4291	-1.3111	-2.974	-3.3119	-4.523	-3.7927	-4.6699
-9.1279	-7.228	-11.936	-5.2825	-11.458	-6.1509	-12.028	-7.7586	-11.142	-9.8902	-11.404	-13.54	-10.786	-8.0171	-8.9275	-5.2319	-9.5492	-10.135	-9.2385	-8.1881	-11.854	-10.936	-8.5654	-8.9135	-9.065	-10.309	-8.0137	-5.184	-13.43	-7.0586	-9.0825	-7.9488	-11.891	-8.683	-9.4982	-9.9639	-8.8581	-11.628	-13.225	-8.2725	-11.571	-13.566	-10.849	-10.96	-7.601	-9.1625	-12.532	-7.8536	-6.0434	-6.8263
-10.934	-13.216	-13.889	-11.898	-11.453	-14.468	-13.857	-12.283	-12.185	-11.185	-9.5813	-11.985	-12.775	-15.824	-17.144	-13.29	-14.729	-15.372	-14.022	-13.807	-15.442	-14.373	-13.353	-12.097	-13.224	-12.673	-14.433	-14.239	-15.474	-10.482	-13.616	-10.636	-13.517	-11.68	-12.988	-11.523	-12.732	-13.876	-13.243	-11.359	-11.836	-15.187	-13.879	-11.616	-15.155	-13.785	-14.169	-13.154	-13.189	-12.338
-14.657	-12.68	-9.9936	-13.805	-11.714	-12.151	-12.892	-12.203	-14.774	-13.865	-10.915	-9.6317	-16.743	-12.409	-12.68	-12.479	-10.255	-13.503	-16.2	-12.907	-14.248	-12.633	-17.141	-13.149	-14.313	-14.022	-11.36	-15.931	-12.935	-14.233	-12.494	-12.353	-14.837	-14.203	-14.9	-14.084	-14.33	-16.932	-14.855	-10.704	-14.059	-11.473	-13.038	-12.822	-11.986	-14.048	-15.879	-13.23	-14.804	-15.502
-1.054	2.1298	-4.7432	-2.4176	-1.9776	-0.050734	-2.4549	-0.88115	-0.77378	-3.5307	0.11246	-1.5095	-1.109	1.9438	-0.27194	0.23696	0.66836	-3.0571	-1.2188	0.31339	-3.244	-0.81247	-3.6246	-4.0713	-1.1891	-1.1624	-2.1024	-1.3867	-0.14373	2.1673	-0.60801	-3.3821	-0.074565	-1.5218	-3.5546	-3.5384	-3.1679	-3.2835	-0.03167	-0.1258	2.4301	-2.4127	-0.64693	-0.62496	-0.43331	-0.16401	-4.9839	-2.7729	-2.3506	1.5091
9.7875	8.6485	9.8899	5.8566	8.0366	6.5208	11.908	10.308	8.6582	7.4619	6.2672	11.896	12.047	6.558	9.5622	9.0154	7.5981	13.156	8.1191	11.421	11.153	10.453	9.2172	10.967	9.6421	11.316	12.156	11.598	9.74	8.2506	8.2181	11.059	10.354	9.2794	11.196	9.5939	9.9421	6.3095	8.86	9.5713	5.9835	8.1373	10.285	9.8857	8.3578	7.7486	7.6947	10.898	11.602	8.961
-0.44217	3.4944	0.56659	2.4772	2.6439	1.6175	1.6806	0.24974	2.0796	2.7973	-0.18594	-0.37328	-0.22971	0.20278	1.8742	1.7562	1.5175	-1.5168	0.60864	2.5113	-1.8588	2.7377	2.1026	3.3235	2.7516	0.32309	-0.76344	-0.84792	0.21872	1.9262	0.88506	1.0871	1.8742	0.94634	1.7513	2.2057	-1.5504	2.3098	0.27919	1.4141	3.4588	5.2902	1.4824	1.2614	-2.6082	1.5446	4.6834	1.1409	-0.24162	0.57907
1.2349	1.3807	-0.14627	1.4563	-0.76144	1.9761	2.7282	2.0351	1.9496	3.9065	2.7221	1.92	1.0763	1.8005	1.1393	3.0967	0.41418	2.8541	-1.1645	3.9936	2.1272	4.2939	2.9164	4.9764	3.5219	0.76066	3.4917	3.171	2.515	1.7441	2.9949	2.1996	4.0414	4.097	1.1247	3.6008	2.7877	4.7385	2.1388	3.2359	1.0885	2.9611	1.7429	0.84728	1.0783	-2.1214	0.65151	-0.63458	0.18423	0.15446
0.80004	5.8966	0.73468	-0.54941	-0.14936	-0.2774	0.72669	1.2592	2.0607	0.10825	1.6182	3.9137	-0.2313	0.9437	2.5358	2.45	0.71474	1.2784	2.6639	0.48606	-0.42465	-1.354	0.84254	3.179	0.25305	0.33904	1.2456	2.2915	0.054763	1.8904	5.5409	1.2587	2.5712	4.4772	0.85626	-1.0463	2.0733	4.5817	2.2801	0.89546	1.4111	-0.092231	-0.91142	1.1104	3.9475	1.271	-0.61445	0.98718	1.0304	-1.4512
-3.6686	-5.6753	-1.7493	1.055	-3.3814	-2.883	-2.9674	-4.316	-2.1437	-6.1224	-3.4574	-1.2323	-3.3469	0.56842	-3.1446	-5.3859	-2.4746	-0.51764	-4.9235	-2.1402	-0.70366	-3.6896	-3.8295	-3.1894	-2.1911	-1.978	-4.5506	-3.1362	-7.068	-2.8678	-2.7253	-2.6442	-2.1644	-5.3388	-3.0144	-5.0572	-2.5796	1.269	-0.4248	-1.1387	-2.0382	-3.6605	1.0627	-2.0151	-3.9226	-1.7945	-1.7047	-4.8131	-2.3497	-3.3578
-7.8882	-7.7405	-6.1806	-6.8533	-4.9368	-9.0037	-7.1364	-6.0864	-4.3316	-7.6058	-6.7013	-5.6881	-5.2373	-8.7626	-6.7897	-5.1231	-6.8347	-4.7727	-5.3292	-4.2052	-4.9169	-9.3232	-5.6684	-7.7934	-4.8795	-6.8945	-6.838	-5.1118	-6.0016	-5.9254	-7.6834	-7.0049	-6.8072	-7.4941	-3.5586	-7.3757	-8.2907	-6.3906	-7.5706	-5.3462	-5.6524	-6.0462	-4.1176	-10.037	-6.5581	-5.8346	-6.4955	-5.5525	-4.3818	-7.4096
-3.5214	-6.1399	-3.8819	-1.9187	-1.4726	-0.16246	-1.0982	-5.577	-4.8051	-5.9947	-3.3959	-3.6473	-2.4959	-2.3764	-4.0705	0.48065	-4.4694	-2.6242	-7.496	-3.6716	-3.2601	-3.6617	-2.6585	-5.1219	-0.95433	-1.5987	-3.1617	-3.9358	-5.6862	-3.5092	-4.2428	-6.3403	-4.3133	-3.2428	-5.4193	-4.3864	-3.3672	-1.6992	-4.2552	-3.3947	-4.6604	-3.3375	-3.5508	-3.4897	-4.269	-6.613	-9.3986	-3.5111	-3.4571	-3.7911
-6.0434	0.76377	-1.0468	-2.0364	-3.2494	-3.6581	-6.5294	-3.3898	-2.5273	-6.7419	0.9955	-4.5578	-2.5731	-2.8982	-3.6636	-2.0222	-2.6368	-3.1316	-2.5329	-2.0521	-4.4305	-0.22682	-2.9699	-4.4177	-2.3446	-1.955	-0.48975	-3.7048	-2.285	-6.0183	-5.1022	-2.0606	-2.4765	-1.872	1.0129	1.3283	-2.7593	-3.6055	-1.1186	-2.2894	1.1081	-4.9542	-0.11279	-3.7104	-2.5705	-3.9585	-0.08054	-1.8336	-2.7254	-1.0772
-0.93883	-1.6979	-0.82869	-1.533	-1.7928	0.055316	-2.7035	1.4018	-2.409	-0.67617	0.69813	-0.23599	-1.1457	-0.99312	0.001689	0.5382	-3.4908	0.76231	-3.1285	4.2049	-0.61131	0.4078	-0.60969	3.1998	-1.766	-1.1758	0.93197	-0.014903	-3.6736	0.3185	0.50558	0.89541	-0.50481	-2.8342	1.4983	2.3551	-0.73221	-1.5922	-2.8205	0.98828	0.12109	-1.3345	-1.4109	-2.1884	-0.095999	-2.069	0.68425	-3.93	-0.10346	-0.56391
4.3652	-0.96809	-1.3191	-0.98695	-2.3993	2.8604	-1.3495	-0.35849	-1.0475	-0.48127	-2.0526	0.75647	3.2747	-4.0764	0.45648	0.97495	2.0705	-0.55749	-0.7224	0.32573	-0.26101	-2.3232	-0.7897	1.8266	0.046271	0.85488	-0.49418	-2.2166	-0.72223	-0.28822	-1.4009	0.36895	0.17164	-1.0073	0.68072	0.72119	-1.0714	1.0833	1.696	0.49618	1.6717	0.79694	0.49489	-1.1425	-1.1007	2.9147	-0.67315	-1.7248	-2.552	-0.53203
4.1732	3.2109	7.2539	3.3449	8.4517	9.7965	9.5662	6.194	11.867	6.2999	5.0697	6.4463	7.7973	7.2408	8.2821	7.4325	5.499	6.7658	3.2979	6.9549	8.5471	7.3262	9.6404	7.3412	6.8318	4.4464	1.4734	6.3083	7.2891	7.3279	7.5084	7.8937	7.8986	3.6709	7.8786	5.1019	6.5627	4.3367	9.4787	8.7294	5.5075	9.5729	4.2869	7.5284	7.1114	9.7887	9.3045	5.5022	7.7123	7.6801
-2.0911	-4.2736	-3.9948	-0.95064	-2.8123	-5.3132	-5.3213	-4.3719	-2.4985	-0.011188	-0.72199	-5.9308	-5.6736	-3.3006	-5.0401	-5.6124	-3.3764	-2.4719	-1.7691	-4.5466	-2.8319	-3.7575	-2.4489	-1.7046	-0.63214	-2.7161	-4.8921	-1.6542	-2.9009	-3.1874	-4.3041	-3.34	-3.0826	-1.0762	-0.56772	-5.9886	-2.1454	-3.7557	-3.9041	-1.3433	0.074531	-2.1105	-2.6291	-3.0924	-0.58367	-1.8494	-3.9774	-1.2544	-6.2788	-3.431
-5.5687	-2.3858	-3.2594	-1.2535	-2.2503	-1.1066	-4.9283	-0.78563	-3.5391	-2.134	0.87409	-2.5955	-3.7419	-0.58437	-3.8203	-2.0979	-6.5038	-3.9262	-0.15915	-2.0468	-3.7145	-0.84969	-5.9125	-2.5075	0.88792	-0.76401	0.077685	-5.2848	-4.8762	-0.1616	-1.6843	-1.0984	-3.8877	0.90068	-0.38405	-1.8488	-0.33834	-0.92481	-2.4568	-2.626	-0.15736	-0.57235	-0.37699	-4.6634	-2.3349	-2.5346	-2.0788	-1.1977	-2.9335	-1.2559
0.74419	-3.0884	0.57952	-0.41557	1.9222	1.1597	0.10394	1.7647	-1.0657	-0.72996	-4.295	0.21376	0.13004	1.3951	-3.0544	-2.07	0.74291	-1.7016	-1.3527	-0.37909	-5.4692	0.58715	-2.4205	-3.3794	1.0668	0.42273	0.4092	-1.6135	1.1728	-1.1331	1.324	-3.1851	-2.1772	0.25338	0.30994	-0.021272	1.2767	-2.6787	1.262	-4.124	-3.5316	-0.20707	1.0819	1.0456	-1.4191	-0.70601	0.4929	-2.0821	-2.5778	-1.0653
-10.739	-9.2092	-10.565	-8.1629	-9.6886	-9.3124	-9.3564	-11.818	-10.135	-16.5	-8.8408	-9.1032	-12.256	-9.0897	-11.577	-9.2925	-12.035	-12.67	-11.756	-8.5182	-8.5051	-7.9176	-12.189	-11.213	-12.264	-8.4505	-10.847	-10.176	-13.63	-10.672	-11.116	-10.393	-11.561	-10.938	-13.475	-10.653	-8.0099	-13.909	-9.4277	-10.073	-10.891	-11.635	-9.3405	-12.986	-9.9283	-8.3148	-9.2686	-9.8477	-10.868	-8.6197
-9.7601	-8.2084	-7.8021	-6.1334	-9.1779	-11.167	-6.8312	-8.9706	-13.12	-7.8666	-11.149	-7.2777	-8.1154	-12.379	-11.033	-6.2186	-9.931	-7.1121	-10.911	-5.732	-11.355	-7.1141	-6.7999	-10.956	-6.9388	-7.2012	-7.24	-10.976	-7.636	-8.3972	-7.4398	-9.1532	-11.593	-9.0805	-8.2691	-9.8726	-7.7336	-9.8878	-11.734	-8.9858	-9.9536	-10.602	-8.5167	-12.147	-8.1665	-13.199	-10.59	-12.68	-7.0013	-7.7801
-12.245	-13.4	-13.238	-16.609	-13.526	-11.045	-11.72	-12.093	-10.749	-12.272	-14.941	-10.85	-15.685	-9.0427	-11.911	-12.382	-14.246	-10.82	-12.278	-16.402	-10.251	-13.581	-15.355	-13.887	-12.595	-15.182	-13.727	-11.382	-13.373	-14.701	-12.115	-14.848	-11.895	-11.541	-12.228	-16.478	-11.465	-13.182	-14.324	-13.223	-15.444	-13.931	-14.579	-18.055	-10.408	-14.903	-9.5264	-14.631	-11.541	-11.811
10.895	12.598	8.4886	10.512	9.9703	8.8252	12.585	10.095	8.4515	9.0723	11.972	11.764	12.207	10.633	11.573	9.7107	8.0016	9.608	8.2209	10.897	11.318	10.755	9.2901	8.1924	9.4238	10.954	6.6463	11.106	11.223	8.4188	8.2381	6.9752	6.0517	10.464	7.704	6.8845	8.0123	10.62	10.407	11.69	10.584	5.9257	13.073	10.333	8.7147	13.155	11.979	10.196	9.7239	9.2327
2.133	-3.1298	-0.1983	-1.5523	0.81579	-3.7802	-1.8352	-0.01268	-3.7663	-2.145	-4.3609	2.0631	-1.2523	-1.2318	-1.545	-2.7113	-0.94528	0.27323	-1.3228	0.2468	-4.6052	1.7996	-2.8838	-2.1536	0.92071	0.38884	-3.9557	0.4469	1.4349	-1.7041	-1.1025	3.2736	-1.8293	2.8014	-2.9536	4.049	1.2751	-1.1515	-1.0574	-0.86297	-4.2888	-1.5367	-0.70062	-2.6138	-1.4725	0.076768	-3.1902	0.37753	1.1927	-0.64939
3.4873	1.0038	0.78736	-2.1091	0.84317	1.1987	0.86113	-0.23518	-0.60185	2.8181	0.0017792	1.6947	0.31168	1.393	3.3257	3.4338	3.6045	2.7922	0.41271	0.26514	1.555	-1.0426	0.94887	2.4708	1.2144	3.381	1.1515	-2.1619	0.25188	3.1062	0.067658	0.32996	1.3685	0.97056	-0.50141	1.0734	4.0321	2.2573	1.8991	0.41805	-2.4536	1.9582	-0.07536	-0.80808	-3.0342	3.0353	1.4222	1.2999	6.3006	0.0027878
-6.2872	-6.1079	-7.9535	-4.8268	-6.4937	-7.647	-6.657	-4.3319	-6.7188	-4.8898	-7.8948	-5.8467	-5.5622	-5.2309	-2.8934	-3.101	-7.5395	-8.0942	-6.2953	-3.764	-6.7066	-6.4092	-7.2903	-5.3677	-6.3317	-5.3748	-5.7363	-2.5795	-5.5291	-8.0205	-9.2878	-6.3094	-4.6219	-3.5621	-5.1941	-2.512	-3.8289	-7.6003	-1.8664	-7.3803	-7.3894	-5.1013	-4.2527	-2.4057	-6.5206	-7.5161	-8.0436	-6.2384	-7.6237	-5.8622
1.7779	0.1169	-1.6228	1.8463	-0.50337	2.3101	-2.165	-1.708	1.2752	-0.11273	1.7569	0.18603	-0.87761	-0.53152	-4.2557	0.45296	-1.4486	2.317	2.9703	-0.81319	-1.9068	-3.654	1.6258	2.4343	-0.11709	2.1122	-0.33491	0.032482	-1.0558	-0.72477	2.8187	-0.43522	-2.101	-0.11364	-4.4486	-1.8078	-0.46291	-0.64065	1.3953	-0.24392	-3.438	-0.48604	-0.97179	-4.2798	0.74241	-0.4862	-1.6561	0.44349	1.1329	1.231
-1.5975	-1.358	-1.2245	-1.3371	-1.0579	-1.0776	2.4992	-1.1745	-0.13683	-3.5409	-2.8686	-1.5426	2.1667	-0.74135	-3.7221	-0.078683	-0.9256	1.3416	-6.3109	-3.898	-3.3398	-3.027	-0.52666	0.47349	1.5364	-0.27769	0.39283	0.5038	1.4873	0.43267	-2.4363	-2.4151	2.0391	-0.31786	-1.4243	-1.9164	0.21343	0.36672	-3.1489	0.34291	-2.2897	-0.87393	-1.9445	1.3094	1.0428	-1.4289	-2.6777	0.78883	0.8737	-1.289
-7.4692	-8.9569	-7.1372	-6.1584	-5.2478	-11.372	-8.1678	-6.238	-6.4076	-8.3661	-9.8862	-6.3348	-10.282	-8.2797	-11.867	-8.4951	-7.5339	-7.5787	-8.5532	-6.9164	-7.0574	-9.2949	-8.7947	-5.4985	-7.7289	-10.496	-8.5098	-10.136	-10.358	-7.229	-10.321	-11.212	-8.5962	-7.245	-9.9228	-6.8678	-8.9278	-4.7172	-9.453	-6.4483	-6.7163	-10.722	-11.246	-7.5101	-7.933	-7.8108	-8.7158	-12.029	-9.1708	-7.102
7.7855	8.518	6.2087	9.6779	6.8273	3.1416	6.2505	6.5757	10.478	6.9137	5.7523	8.6107	8.4575	7.4772	7.1646	6.862	6.2112	5.9498	6.8058	8.1982	8.9664	6.6174	5.9687	6.9718	7.8987	8.576	7.3303	7.0096	8.519	9.5908	7.4759	5.5076	7.8084	8.6224	7.0879	5.4116	7.4906	7.1156	8.6516	8.5415	9.3019	7.8577	2.1042	6.4759	4.6453	5.4895	6.2817	6.9103	8.2002	9.6112
-2.6142	-3.6709	-5.201	-2.4933	-2.0644	-0.20909	0.28398	-3.7243	-0.34361	-3.695	-3.4661	2.6005	-0.44856	-3.7301	-5.0579	-1.8661	-1.9129	-1.6495	-6.2629	-3.0634	-3.8023	-0.43949	-4.4578	-4.3059	-0.30286	-5.0759	-0.28583	-2.5259	-4.2638	-2.4413	-2.4087	-1.9484	-2.8428	-2.413	-4.9139	-2.999	-2.0012	0.05073	-3.5503	0.19438	-1.0493	-4.2479	0.09828	-4.3365	-4.8907	0.18479	-3.8903	0.12337	-2.4201	-2.0464
5.9482	6.4457	9.3291	9.3298	11.074	7.6715	10.452	7.2032	7.0515	9.0098	9.0338	11.388	8.0469	12.071	5.9495	12.211	10.227	11.38	7.656	11.394	8.1611	10.244	5.3057	5.4428	7.226	7.8355	7.9339	7.6478	8.1809	9.2962	8.9031	12.504	6.1864	4.6735	9.8174	9.4366	8.4284	7.3988	8.3375	5.1447	9.2937	10.114	8.4408	7.8445	11.981	5.7658	10.05	9.5578	9.1654	11.247
-13.532	-13.046	-13.296	-13.525	-10.987	-13.794	-11.764	-12.079	-13.196	-13.362	-13.993	-14.194	-12.218	-15.929	-14.561	-11.421	-12.172	-9.3465	-17.405	-13.883	-15.263	-14.624	-15.817	-14.08	-13.887	-15.555	-14.208	-16.029	-14.522	-16.055	-18.094	-17.237	-9.2534	-10.926	-15.676	-15.01	-17.024	-12.956	-10.361	-13.533	-11.056	-13.726	-10.731	-12.189	-13.571	-15.417	-13.271	-13.97	-14.406	-12.498
-12.101	-9.1804	-10.647	-7.5982	-11.593	-12.246	-9.3957	-7.8617	-10.021	-11.365	-13.1	-9.777	-10.404	-8.5383	-12.722	-11.271	-11.135	-11.256	-14.907	-11.595	-10.73	-9.0923	-13.137	-10.648	-10.864	-8.9803	-11.593	-9.4855	-10.799	-7.8749	-8.224	-14.003	-8.7352	-11.441	-9.9388	-11.134	-9.444	-11.109	-10.492	-9.7151	-10.591	-11.018	-13.019	-9.4476	-11.406	-12.635	-10.999	-14.293	-10.406	-14.479
-2.2965	-5.4199	-2.6592	-3.1392	-2.0793	-5.6666	-5.0007	-7.0757	-3.6938	-4.49	-4.9127	-6.8004	-4.4141	-4.4935	-5.673	-7.6464	-5.4596	-5.0822	-6.5272	-4.3784	-5.2815	-6.236	-5.013	-5.101	-5.8944	-5.5446	-5.5718	-4.2422	-5.7929	-3.8682	-2.5924	-5.6802	-0.84325	-3.9972	-5.6231	-3.1347	-6.8637	-5.2339	-7.2707	-1.1588	-7.69	-6.517	-7.361	-7.2695	-4.0872	-3.1698	-1.2966	-1.6923	-5.1833	-3.5668
-3.652	-4.38	-5.7725	-4.3586	-3.6163	-2.0133	-3.8202	-2.1152	-0.78635	-5.1358	-8.2618	-6.1411	-4.2118	-0.84983	-0.49515	-3.4048	-4.1748	-4.5557	-2.1663	-5.0555	-4.3556	-3.0381	-6.7923	-6.8414	-4.3587	-2.0229	-4.3567	-4.18	-4.4746	-4.3832	-3.6014	-5.04	-3.4777	-4.0385	-2.9724	-6.9498	-3.4877	-6.8959	0.54435	-1.0608	-6.2174	-2.1066	-7.1027	-4.6156	-6.0915	-2.0559	-3.8908	-2.2847	-3.298	-2.5328
-15.408	-13.585	-12.2	-14.205	-12.855	-14.815	-15.473	-14.738	-13.933	-13.589	-15.175	-15.161	-14.159	-14.049	-13.401	-14.537	-14.715	-13.637	-11.385	-12.396	-13.24	-14.35	-14.465	-14.715	-16.569	-14.575	-15.417	-16.169	-13.77	-18.338	-14.838	-12.685	-13.115	-13.161	-14.842	-14.625	-19.349	-15.104	-15.385	-12.316	-13.036	-15.169	-14.355	-15.598	-15.93	-15.487	-16.335	-15.562	-17.018	-12.372
-4.0737	-2.3391	-3.4726	-2.8706	-1.1318	-4.0346	-3.9795	-1.9423	-0.49536	-2.2599	-1.4321	0.21916	-1.5246	-2.3963	1.4517	-1.518	-2.0076	-0.20609	-1.8121	1.8642	-2.6691	-0.64888	-1.4666	-1.2152	-1.7032	-2.5496	0.18737	0.53479	-3.5252	-0.14903	1.4256	-2.284	-2.2776	-2.0042	-0.53397	-2.5831	-1.2604	0.60256	-3.2267	0.13752	-5.1695	-1.4841	-0.21247	1.0891	-3.5504	-2.3359	-1.8258	-1.2226	0.98776	-0.36041
1.3942	2.017	4.539	3.2583	-0.5869	0.87586	4.6627	-1.9431	0.044602	2.5927	-0.19993	1.8566	0.89384	2.354	-0.73055	0.98525	-0.45505	1.5827	1.2633	4.5927	1.0375	0.18625	-1.0117	2.6303	-0.077264	-0.46077	-0.77303	-0.51837	0.38578	2.2816	-0.53537	0.62107	2.1261	1.6662	0.83704	-4.8607	2.0694	-0.25331	2.8188	0.31679	2.2735	0.26993	2.4098	-0.53101	1.8819	-0.13174	-1.1398	3.1466	-0.10435	2.0825
8.0082	5.3561	7.6413	8.1896	4.6915	10.448	6.6657	6.8792	7.8402	6.2192	4.8686	6.995	9.3994	4.8109	8.447	6.296	5.3307	3.2794	8.544	7.0252	7.3684	6.8797	6.0682	8.6316	7.0169	6.2001	5.7779	7.7052	5.0304	7.2699	8.4292	8.865	3.4576	4.2323	6.5371	8.0824	5.7721	7.0619	3.1411	7.1519	6.7805	1.8011	7.0966	10.07	7.6788	5.5124	10.482	7.9003	9.6139	6.201
-11.453	-10.66	-6.6909	-11.34	-11.902	-10.68	-11.292	-7.3808	-11.442	-8.5271	-12.423	-11.566	-8.0493	-9.8706	-10.508	-9.6776	-9.4214	-7.8252	-10.033	-10.326	-9.3006	-13.917	-10.255	-6.2047	-9.661	-9.0549	-9.6271	-9.0372	-9.8413	-10.821	-8.1468	-7.2314	-8.3101	-9.5123	-12.981	-11.387	-7.2833	-8.6782	-13.539	-9.6914	-12.383	-14.582	-13.357	-7.9348	-11.416	-12.467	-8.304	-9.9007	-9.8179	-9.3861
-2.0624	-2.4212	0.67512	-0.055226	-0.46293	-2.4713	-0.59664	-1.8808	-4.1887	-2.1973	-2.1461	-1.7709	0.055593	-2.4468	-0.33219	-1.3949	-3.2116	-1.0155	-4.5805	0.42211	-1.7345	1.822	-1.7154	-3.1106	-3.7418	3.0906	-1.7301	-4.2542	-1.4374	-1.2645	-4.788	-2.9313	-0.5393	-4.0499	-2.695	-0.3308	-1.4691	-2.3099	-0.047966	0.086597	-2.2402	-4.2043	-2.0383	-2.3616	-2.3684	-1.4755	-0.94284	-0.16629	0.73319	1.0111
0.43937	-1.0335	-0.18053	4.0587	0.67267	-0.35383	2.615	-3.5382	1.366	-2.5294	0.21189	-1.061	1.5152	1.2337	-2.533	1.6281	2.963	1.6498	2.0942	-1.8116	1.4933	-1.6209	-2.0044	-1.784	2.4389	0.094614	0.30301	-0.90609	-3.2048	1.4624	0.74799	-0.62318	3.0372	-3.1203	-0.63392	-0.51967	1.7762	-6.0743	-0.17387	1.7887	0.63004	-1.9858	-2.7348	1.3619	3.7254	-0.83323	-2.414	-0.95663	-0.44393	2.6735
8.6464	5.7668	8.1071	9.5261	7.6172	9.1784	13.204	10.174	8.7626	9.1305	9.6646	9.9183	6.4974	7.96	8.0496	9.6404	11.727	8.9794	7.578	8.2175	8.6536	8.2836	8.6926	11.032	7.3529	3.7219	12.207	11.2	10.65	8.0013	9.1269	7.624	9.3785	10.395	8.414	9.2494	6.0403	9.4147	8.9589	11.11	11.058	9.8929	4.9256	11.819	6.8424	7.8051	10.004	6.9711	8.8376	8.8961
-7.8897	-7.7865	-9.2682	-8.8318	-7.8091	-8.3971	-9.7048	-6.5701	-6.1393	-8.4379	-4.1632	-7.7654	-7.3758	-8.3455	-8.7157	-9.9991	-8.8151	-10.207	-9.0213	-6.4943	-6.6541	-7.5759	-6.8925	-8.8165	-7.3992	-4.9472	-5.2868	-6.7718	-9.5016	-7.0806	-8.9865	-7.6342	-7.3349	-6.1825	-7.6393	-9.3446	-7.3456	-7.514	-11.481	-8.1711	-10.041	-7.7115	-7.8182	-9.463	-8.275	-4.6295	-8.2905	-5.9392	-2.9027	-9.3121
0.12838	1.5667	0.1346	4.0711	0.99516	1.5637	0.24386	2.0366	-3.1573	-0.67642	3.0442	1.7747	3.4186	1.2301	-2.0789	2.0049	1.7801	0.163	0.25009	1.698	0.65535	0.48413	-0.74742	-1.7664	0.90972	0.87742	-2.2576	0.60665	0.12493	-0.76778	0.20307	-0.043293	-0.97268	0.49599	3.1899	1.2259	2.5961	-1.5868	0.26175	1.6135	-0.75076	-0.59852	-0.29977	0.51941	-1.7088	1.2017	-0.5165	0.61924	0.87057	0.015292
-11.768	-15.078	-12.958	-11.99	-14.012	-12.593	-13.578	-13.207	-13.008	-9.8123	-11.742	-10.236	-15.032	-10.83	-12.023	-9.904	-13.903	-9.2325	-15.133	-12.252	-14.001	-8.2389	-12.845	-10.273	-12.646	-8.2615	-13.549	-12.22	-14.505	-10.72	-12.035	-10.421	-13.015	-12.157	-16.025	-12.943	-11.334	-11.974	-9.5793	-12.844	-9.7007	-13.907	-11.056	-11.332	-13.571	-11.512	-12.445	-12.83	-9.5044	-13.407
-1.258	-1.1841	-2.2384	-1.368	-4.3107	0.82	-0.68914	-2.8568	-0.3617	-1.7519	-3.7937	-1.6863	0.63232	0.33027	2.5171	-0.11064	-1.4748	-2.09	-2.3775	-2.2745	0.028422	-1.0106	-2.9252	-2.2156	-3.0464	-0.24898	-0.75307	-3.1257	-3.3129	-0.32324	-2.0482	-2.5221	-1.134	-3.1331	0.35628	0.45067	-1.3751	-3.5031	-3.287	-2.3586	0.39009	1.0963	-1.0399	-4.1685	-3.435	-1.9141	-0.48831	-0.44291	-1.9948	-2.9032
2.662	7.127	4.2474	7.4023	6.6981	4.8738	5.4989	6.6277	2.849	6.8334	3.8133	5.8116	6.4462	3.9437	5.0582	4.1165	5.9878	4.1664	2.1054	7.0244	4.1369	4.5294	4.2873	4.7467	6.3953	4.8997	8.2671	5.6051	2.1962	8.2951	4.2396	2.4121	5.5595	3.3646	5.4136	3.4848	2.8	4.7155	2.775	2.9199	7.0301	4.6907	5.0577	3.9716	5.8348	4.0657	1.7149	3.9902	6.193	4.076
-10.546	-11.474	-14.9	-10.327	-11.48	-12.276	-13.606	-14.181	-11.839	-15.36	-13.765	-10.2	-13.863	-11.694	-11.347	-12.405	-13.754	-11.942	-13.459	-12.024	-11.399	-14.86	-13.258	-15.178	-15.517	-14.271	-14.732	-12.859	-13.295	-10.697	-13.464	-15.352	-13.647	-13.269	-14.07	-11.938	-13.567	-15.078	-14.855	-12.203	-13.965	-16.619	-10.931	-9.9813	-11.009	-13.589	-13.665	-14.727	-14.514	-12.5
6.2129	4.4889	8.1075	9.0517	10.008	6.9781	4.6345	1.9401	6.1507	5.4652	7.9316	6.7245	5.1284	6.2988	7.8699	5.8312	9.3304	6.8482	9.6664	7.5461	5.1807	5.2595	7.5242	6.8375	7.4038	8.5094	4.1889	8.6044	7.8481	4.5846	3.9525	6.4366	5.4503	7.7407	6.6105	6.9432	8.0498	5.5954	4.9992	7.7206	5.7496	8.1039	4.7666	1.1739	8.5065	9.7801	5.1673	8.2665	7.474	5.2875
-3.8019	-2.6937	-0.66709	3.752	0.50463	0.71479	-0.029715	-0.98159	-0.53755	1.5074	0.12556	-1.3137	0.15508	-3.8484	0.21756	-1.4147	-2.6087	-2.5497	-4.8192	0.32691	0.017194	-3.985	1.3324	-1.1641	-2.751	-4.9059	0.63578	1.2072	-1.3981	-2.1824	-0.55161	-1.1176	-3.0526	-1.3646	-0.74889	-1.8896	-2.2234	-0.11713	-1.4718	-1.8632	-0.94493	-0.84486	2.5691	-0.76671	-2.9572	-1.2071	1.08	-3.0035	-2.4461	-1.7147
1.2018	4.0135	4.794	0.091192	0.96694	-1.0653	-1.2821	0.13346	1.5814	0.64559	-0.58542	2.3509	2.9516	0.76683	3.8238	5.4603	2.3391	2.5878	2.5394	2.7847	1.7576	3.6978	0.62474	2.2509	0.98886	0.55135	4.1384	-0.72036	2.3594	-0.74292	1.233	1.8451	0.45888	3.4285	0.94275	-0.1566	1.6578	1.6174	3.5696	0.81066	3.6748	0.21803	0.55784	3.4986	-0.039855	1.888	-0.13413	0.13367	-0.89722	1.3054
-10.647	-8.2718	-7.8579	-6.8362	-8.9674	-10.756	-8.7769	-8.268	-11.159	-8.5266	-9.9185	-11.377	-9.7916	-8.406	-12.774	-12.063	-11.7	-7.2827	-9.9329	-10.023	-7.6952	-7.9827	-10.613	-8.9251	-4.997	-7.7834	-8.5459	-8.3154	-7.7067	-11.342	-7.1127	-8.3254	-8.6305	-9.2702	-9.7645	-8.1365	-8.9685	-9.696	-9.9522	-7.346	-7.0454	-8.4328	-9.9726	-13.394	-8.8265	-12.487	-9.2425	-8.9337	-9.0207	-10.016
11.333	6.1426	8.9676	5.8157	8.3047	7.4043	8.9101	9.0963	11.566	10.124	6.9633	7.4891	9.135	6.3409	10.995	7.8761	7.8922	7.261	7.7926	12.053	8.0626	11.004	12.822	9.846	9.9179	7.9523	10.924	5.8165	11.403	7.6206	7.7464	6.0973	7.9673	5.9072	6.9619	9.1286	9.8473	8.4677	8.7036	9.5393	6.2082	8.225	10.724	12.387	9.185	8.901	10.364	9.7087	9.1496	8.2501
-12.668	-13.05	-13.425	-11.968	-15.791	-14.7	-15.182	-15.014	-13.843	-15.086	-13.046	-16.284	-17.405	-14.061	-12.896	-15.714	-14.942	-13.438	-17.676	-14.018	-11.27	-17.579	-13.829	-14.599	-14.676	-15.997	-17.186	-15.691	-15.819	-16.316	-16.054	-17.611	-12.424	-16.394	-17.018	-13.941	-13.439	-14.789	-14.114	-16.258	-11.455	-11.843	-16.821	-18.284	-14.091	-16.636	-13.226	-13.841	-12.696	-15.656
-11.208	-15.153	-13.129	-10.246	-10.62	-11.877	-12.75	-13.976	-11.886	-8.6378	-9.1519	-13.133	-10.684	-11.201	-13.507	-8.5735	-11.451	-11.684	-13.894	-10.232	-11.644	-12.332	-9.0929	-14.992	-12.12	-10.452	-11.185	-13.427	-13.103	-12.887	-12.177	-10.749	-14.356	-11.943	-11.48	-11.286	-11.205	-10.772	-12.45	-11.23	-12.778	-12.278	-11.46	-10.6	-14.388	-10.528	-12.118	-14.31	-11.784	-9.7638
3.4243	1.2832	3.429	3.3642	1.0347	-0.5378	2.6378	1.2405	0.03241	2.8697	0.32399	-0.76354	3.0851	-0.019272	3.2739	-0.11441	2.3333	1.9575	0.60823	0.013174	-0.59547	3.2847	3.0583	2.3025	4.482	-1.9374	-0.99539	-0.5616	-1.6445	3.3096	1.1733	2.1139	3.1121	2.4144	0.48822	-1.9951	-0.036548	1.6382	0.45401	3.7809	2.1171	3.1942	3.9095	0.31895	2.3631	0.70352	1.1717	0.52391	1.1478	2.1741
1.9555	-0.61845	3.857	3.2755	0.56985	0.21333	-0.059323	-0.40012	2.63	3.0234	1.8519	1.8906	0.43647	2.942	-0.23008	3.6221	-0.25869	0.49814	2.1212	-0.41453	2.0523	0.52255	1.8061	0.60406	3.1952	1.5897	-1.6407	0.10507	0.42573	2.2949	2.118	2.4783	3.0878	-1.6562	2.77	-1.5686	2.2483	2.4066	1.7569	0.18337	-0.20155	4.3259	2.1265	-0.092495	1.1653	6.5499	2.2472	0.95995	2.2718	1.802
-9.8777	-9.0039	-9.5399	-10.382	-10.308	-11.667	-10.049	-13.147	-8.3751	-8.8558	-12.892	-9.5639	-10.439	-12.418	-11.196	-12.178	-9.4586	-12.69	-15.171	-11.076	-10.115	-11.384	-10.547	-11.291	-13.897	-14.732	-13.264	-10.786	-7.1429	-12.937	-13.745	-10.104	-9.083	-10.356	-13.059	-11.11	-14.083	-10.321	-12.013	-12.915	-11.32	-8.7698	-13.064	-12.64	-11.488	-11.409	-10.55	-10.068	-10.544	-11.194
5.305	3.6355	1.3108	-1.504	5.3231	3.8906	0.95564	3.6777	1.8429	2.9177	4.0563	2.0015	3.971	4.3891	2.9995	2.836	1.9713	4.8385	2.0172	3.7324	2.158	1.314	1.7457	0.97897	4.0595	2.4703	4.849	1.1246	5.0625	0.23622	1.1473	2.1275	0.93742	1.8534	1.4175	2.5927	1.8554	5.1979	1.7771	2.0435	-0.65532	3.182	2.9766	2.228	3.5179	1.5377	3.8794	2.2615	4.3248	1.1883
-21.696	-20.031	-19.6	-19.235	-23.495	-23.45	-21.583	-24.665	-21.488	-22.383	-25.65	-21.296	-22.211	-24.861	-21.163	-21.28	-24.598	-24.439	-26.097	-22.32	-21.909	-23.609	-21.126	-19.514	-22.376	-21.025	-21.598	-21.765	-22.486	-20.548	-17.47	-24.194	-19.021	-22.823	-20.547	-21.522	-22.323	-16.297	-20.875	-23.776	-24.589	-20.557	-23.464	-20.581	-20.123	-22.994	-21.648	-21.417	-22.74	-20.883
8.2007	7.066	3.4695	8.5301	5.7783	1.9815	5.7227	8.0788	4.0576	4.8831	9.8621	8.1377	3.5751	5.543	6.8053	5.8636	6.42	4.828	5.8952	5.7685	5.161	4.1395	7.1527	7.3643	7.4263	3.5367	7.4215	8.9779	7.0425	3.7391	6.2216	8.3186	6.2592	9.3362	10.998	8.6098	5.8371	7.9845	8.0037	7.4876	8.6466	4.0359	7.073	4.3815	5.7942	4.8668	7.0964	10.461	5.7839	10.559
-2.7419	-3.8596	-2.7618	-3.4761	-6.405	-0.056271	-2.4002	-4.2736	-6.9627	1.3849	-4.6265	-5.9774	-0.85604	-4.5591	-1.6236	-6.1618	-4.4032	-6.4793	-6.059	-5.6363	-2.7104	-6.796	-6.8187	-2.9794	-3.2462	-1.362	-0.15735	-3.0412	-3.4477	-1.2346	-6.2075	-3.7906	-2.2543	-4.8296	-4.6775	-4.1313	-0.89956	-2.7528	-3.1153	-5.7799	-6.6539	-4.2367	-1.8703	-2.0235	-7.4532	0.34658	-2.9644	-3.1629	-2.985	-0.09016
-7.7281	-5.5928	-8.3601	-8.1401	-10.627	-8.1727	-8.8118	-10.559	-7.7216	-11.035	-11.539	-11.924	-7.0444	-8.3182	-9.1688	-8.4766	-9.2629	-11.395	-10.077	-9.9318	-10.23	-8.6827	-8.513	-8.7447	-5.5922	-9.8158	-7.5846	-8.0623	-10.368	-8.9964	-8.0851	-10.034	-10.844	-10.651	-11.896	-8.4523	-9.2588	-6.6403	-12.715	-13.436	-7.1666	-6.8234	-8.7953	-10.846	-11.481	-8.6332	-9.1633	-7.3935	-6.2445	-12.919
-3.4896	-4.2035	-4.213	-6.5058	-1.8217	-2.8323	-7.2869	-6.8565	-3.6827	-2.7199	-4.618	-3.6353	-1.0332	-1.9136	-5.9841	-4.4584	-1.9856	-6.995	-2.1819	-5.2723	-7.1142	-5.2534	-2.5628	-3.9107	-6.3063	-4.3292	-6.3151	0.18874	-1.7925	-4.2975	-4.0127	-3.6982	-3.9908	-8.3843	-3.609	-1.35	-2.7987	-2.8778	-3.0432	-4.3569	-3.2548	-3.735	0.13922	-5.5108	-5.4049	-3.5596	-6.7769	-2.9838	-5.9818	-3.2047
-1.4114	-0.086756	0.93594	1.2065	-0.96546	3.437	1.2816	3.9269	-2.1901	0.86136	3.2849	3.0644	4.0621	4.1411	0.48699	0.1572	3.9525	3.2604	2.5595	0.29156	2.8126	2.3527	1.8964	-0.29359	-0.36232	1.144	-1.1397	0.64296	0.69299	0.63136	2.304	4.3039	-0.7819	1.4902	5.0618	-0.7645	0.85508	0.92073	-1.7845	1.0833	1.3382	0.055101	0.54395	0.67898	2.6774	-0.49261	-1.3798	3.4128	1.7122	3.5948
-9.8753	-15.928	-12.365	-11.293	-14.925	-12.518	-13.44	-10.578	-14.927	-13.901	-10.847	-12.283	-13.332	-11.563	-11.391	-12.318	-13.285	-12.874	-10.047	-13.291	-10.292	-16.191	-14.535	-11.255	-13.417	-16.57	-7.5109	-12.762	-14.475	-13.781	-12.499	-13.602	-12.557	-12.406	-14.887	-13.98	-15.041	-10.55	-12.043	-14.306	-14.744	-14.268	-11.748	-13.315	-11.741	-10.872	-10.979	-12.025	-12.693	-16.382
0.69648	3.7126	5.8329	-1.0547	-1.1346	2.776	2.5328	2.2452	-2.3969	3.0923	0.063902	-1.4473	-1.9375	0.79012	-1.5239	3.4936	0.2856	2.1109	1.8622	0.45963	2.3987	-0.72882	0.40335	3.6102	0.067771	1.9562	3.0073	0.76089	1.1516	-0.70672	1.5217	2.8495	1.5034	0.84059	-0.14243	0.61217	-2.1617	-2.2363	3.0917	0.53742	1.5072	0.77796	1.3176	2.8924	1.958	0.013604	2.9108	1.9952	-0.49229	0.076677
-1.6712	-0.076809	-1.7145	0.6992	-0.78362	0.96223	0.55838	0.94984	0.81128	2.9688	0.96671	-2.7669	0.47965	-1.5292	3.1556	-2.6083	-0.42041	-1.8343	-0.78272	1.2599	-1.1887	2.4239	2.0415	1.2508	2.0542	-0.85627	0.76122	0.38569	2.1672	0.61884	0.079603	2.1478	-0.196	2.3752	0.88689	-1.1486	-0.40982	4.337	-1.609	1.9453	0.40467	4.089	-3.3671	2.3905	-0.99753	-0.26914	-0.74024	-0.074205	-2.2294	-2.0908
-11.982	-12.488	-11.262	-8.6789	-11.787	-10.065	-10.228	-10.915	-8.5339	-8.7577	-7.0888	-8.8558	-11.149	-8.8172	-10.699	-9.8812	-10.317	-12.6	-8.0798	-9.8083	-12.684	-14.522	-12.423	-9.7521	-9.5745	-7.0513	-11.571	-9.8156	-8.141	-9.6922	-6.8456	-12.928	-11.307	-7.827	-9.6345	-9.7538	-8.5558	-11.285	-10.016	-10.011	-15.333	-9.4416	-11.4	-11.501	-10.111	-8.3843	-11.497	-9.6182	-9.7777	-10.41
-5.8896	-5.7159	-5.2431	-7.4213	-3.3697	-4.9714	-6.7815	-2.8412	-4.4083	-7.6283	-5.371	-3.8188	-7.1909	-3.8739	-6.7942	-3.6231	-4.5438	-3.6775	-7.0994	-3.7736	-2.4861	-7.1967	-2.1761	-5.2346	-2.1965	-6.2876	-6.6938	-8.4088	-6.1319	-3.2703	-4.4443	-4.3726	-5.1052	-3.3637	-8.17	-5.9924	-2.0213	-3.3952	-7.4683	-4.1207	-6.9819	-4.2353	-7.2997	-5.8955	-4.6183	-2.2667	-0.8337	-5.0452	-7.0484	-7.5511
-0.20782	2.7561	-0.20463	2.5506	0.42087	0.84005	2.2407	1.1412	0.76809	0.74497	0.5125	0.37067	2.7164	2.8537	3.7557	-1.2576	1.9304	0.55145	1.729	0.34535	3.0787	4.6834	-0.31279	0.93433	-0.17126	0.37328	0.39066	-1.9256	3.4038	-1.1258	-1.6569	0.412	1.403	1.1889	1.0153	-2.294	3.8181	-4.9464	-0.14151	2.7641	-0.43732	-0.44598	-2.0638	-1.278	0.62044	3.9519	2.7518	1.2029	-0.2129	1.402
-22.861	-21.061	-24.422	-19.343	-24.486	-24.172	-22.068	-20.465	-19.843	-25.429	-21.425	-22.773	-20.82	-23.632	-20.687	-24.169	-19.054	-21.479	-24.642	-20.61	-26.785	-23.01	-24.065	-21.565	-19.333	-21.484	-24.061	-22.391	-21.543	-22.504	-21.689	-22.777	-23.165	-22.433	-19.491	-21.112	-20.81	-22.629	-23.795	-23.692	-25.399	-22.552	-21.372	-24.389	-22.855	-21.639	-23.686	-20.768	-21.084	-20.772
-11.322	-11.792	-10.315	-12.566	-11.459	-7.9494	-8.5353	-8.3717	-10.834	-10.108	-13.685	-11.234	-8.5496	-10.184	-11.124	-15.071	-8.4935	-12.729	-12.183	-11.674	-14.712	-9.1209	-10.323	-14.324	-8.8087	-11.92	-12.983	-11.664	-14.365	-14.541	-11.928	-10.708	-11.854	-10.48	-9.8197	-8.3461	-13.633	-10.172	-9.2112	-17.033	-11.057	-8.7908	-12.864	-10.76	-12.625	-16.237	-13.963	-14.455	-15.269	-15.87
6.5018	3.3662	7.6748	4.1895	3.1668	4.6217	7.3434	3.4962	3.4867	2.5894	3.2203	5.2846	4.7779	5.9304	5.6976	2.8666	6.3075	6.4945	1.8947	7.8481	6.6328	7.7433	3.2631	2.0635	3.7665	3.4989	8.469	2.1179	6.8033	3.0504	2.1085	4.8304	3.5558	6.0451	6.6598	4.6725	6.9169	2.2615	2.3836	5.1018	5.3862	5.8368	2.0908	3.3775	3.4957	6.9087	5.3426	2.3873	3.1474	3.9016
-12.169	-20.633	-13.006	-17.431	-13.532	-16.336	-14.291	-16.501	-15.398	-12.425	-15.54	-17.359	-18.69	-14.328	-16.524	-16.012	-15.511	-11.004	-13.789	-14.211	-18.116	-16.677	-13.261	-14.601	-17.433	-18.134	-13.979	-15.359	-13.877	-15.58	-13.376	-16.471	-14.609	-12.585	-11.122	-13.402	-15.08	-13.855	-15.217	-12.429	-13.555	-13.195	-13.184	-15.408	-14.414	-15.673	-15.401	-15.464	-13.358	-14.204
-7.7215	-8.5632	-3.8419	-4.5602	-8.0786	-6.6232	-7.3782	-4.1653	-4.7958	-4.7882	-4.6384	-4.8516	-2.5313	-5.7746	-8.2431	-3.4007	-5.5853	-1.7328	-5.4436	-5.8591	-4.9574	-6.2223	-2.0686	-6.4822	-5.4278	-7.645	-8.6821	-3.353	-5.4669	-4.5724	-7.9182	-4.3427	-7.2869	-2.0136	-3.6592	-3.7431	-3.6002	-6.07	-4.8158	-5.803	-5.3352	-6.0426	-5.5111	-5.5961	-6.9787	-6.4205	-5.05	-7.6613	-6.2877	-4.2252
-12.433	-17.318	-14.913	-14.449	-12.347	-15.351	-13.08	-13.395	-13	-12.794	-14.184	-13.948	-14.112	-13.557	-12.929	-16.918	-13.808	-13.171	-13.696	-15.526	-17.499	-13.356	-16.261	-14.689	-14.862	-15.517	-14.076	-15.602	-16.471	-11.903	-9.9421	-15.367	-12.299	-16.352	-17.38	-16.076	-13.462	-17.244	-16.959	-14.584	-14.36	-15.386	-17.845	-16.158	-12.875	-15.957	-15.052	-12.245	-15.185	-12.387
-0.39926	-2.808	-1.3096	-1.4723	-0.31331	-3.7661	-1.4888	-1.9927	-2.9758	-1.2642	1.8286	-3.8446	-4.1466	1.31	-0.67895	-1.3995	-1.4979	0.80921	-2.7951	-3.031	-2.2469	-1.1862	-3.5956	-0.26326	1.2529	-1.6484	1.688	-1.6136	-0.0026655	-4.8427	-1.6126	-3.4836	-0.63334	-1.0951	0.9652	-0.96229	-1.9526	-0.64606	-1.106	1.9191	-3.6478	-1.7639	-4.9448	0.13248	-0.13015	-0.17776	1.6635	-2.5157	-3.899	-2.9899
2.6187	1.7064	-1.3074	-0.48889	-1.4839	3.4709	0.77259	0.17197	1.5046	0.81263	4.1498	1.1087	2.8474	2.1251	3.8211	0.36737	4.6411	3.3859	0.4095	2.9151	4.3242	0.27527	0.65424	1.7492	3.2644	4.0982	4.8321	1.51	4.7891	0.3119	1.6514	3.1322	2.0303	2.8404	0.91271	4.4161	2.1293	1.3173	1.1714	2.732	1.1636	2.7996	1.0962	0.79384	-0.65704	1.7099	-0.52391	1.9405	0.88032	-0.7724
-8.7857	-7.0749	-10.882	-5.7391	-9.7085	-9.0956	-7.5606	-12.237	-7.7961	-8.479	-6.6649	-7.5613	-7.5579	-7.29	-9.0432	-8.0661	-9.5722	-7.603	-8.1812	-8.7863	-8.1814	-8.1003	-7.6548	-6.704	-8.6951	-10.156	-5.378	-8.9172	-11.306	-5.0776	-10.458	-9.5916	-9.2248	-10.48	-8.2778	-11.435	-6.2633	-10.099	-7.1896	-6.0635	-9.0149	-7.8113	-9.5399	-6.6955	-7.4743	-10.691	-5.7181	-8.9403	-6.8884	-8.4166
-12.106	-9.1728	-10.704	-13.367	-14.649	-6.6186	-9.2018	-10.509	-8.9616	-9.014	-7.7178	-11.077	-9.9627	-9.1995	-11.933	-14.435	-11.706	-12.006	-14.243	-11.801	-11.824	-10.057	-7.3274	-5.9976	-8.4876	-11.789	-6.5526	-9.546	-9.2775	-11.881	-11.282	-11.196	-10.867	-9.4168	-6.0563	-9.6238	-12.72	-11.062	-11.281	-6.8451	-10.457	-7.8838	-13.231	-8.028	-10.496	-8.7727	-8.551	-9.5871	-10.637	-9.5687
-5.7539	-2.7197	-2.039	-5.3017	-4.5109	-3.2104	-3.3519	-5.2398	-2.6539	-1.878	-5.2247	-6.1495	-6.3075	-1.6684	-0.99748	-3.2141	-5.1724	-0.60945	-5.1513	-8.7108	-4.2702	-4.3276	-3.8317	-3.6422	-5.1582	-5.9706	-2.4841	-5.6554	-3.5208	-3.4782	-2.6247	-2.1449	-2.959	-4.0649	-2.4879	-3.346	-1.972	-5.3894	-2.9121	-2.4825	-6.6372	-4.4693	-6.6074	-3.6698	-7.4892	-5.0887	-3.4935	-7.3604	-5.2395	-2.116
2.6057	4.2493	-1.6351	4.6936	1.5005	1.5167	2.7202	4.0751	3.5729	-1.5789	1.5923	0.62399	3.1551	2.3988	3.7853	2.4376	1.8439	0.78972	0.0033308	1.9896	0.11572	4.1014	1.7611	-0.82787	3.3119	2.2205	-1.0698	-2.8362	-0.53668	2.7932	2.5478	1.8132	0.23544	-0.75693	1.4815	2.5882	2.031	0.32257	1.2924	0.18507	1.4681	0.8032	4.2642	0.95674	-0.41584	3.05	1.1808	2.6536	2.7207	0.18575
1.4854	6.8883	6.2796	5.7374	5.3852	1.7054	6.0926	5.7405	5.7644	3.4064	5.0534	4.7229	7.1568	3.4109	6.2014	4.7918	3.7231	5.6652	4.34	4.6824	5.9551	5.6657	7.1408	6.3319	5.0552	4.7141	4.0506	3.9362	5.9493	6.266	4.7343	6.371	2.9929	2.752	1.7219	4.5367	4.4262	3.2534	2.4775	4.366	4.2002	6.414	4.217	2.3061	2.0654	5.5966	1.067	5.3374	6.4691	5.4788
-2.9893	-6.6205	-2.4222	1.1478	-2.0396	-6.0195	-2.8816	-4.3807	-3.2368	2.1341	2.2956	0.15698	1.8326	-0.084344	-2.0192	-1.415	-4.4432	-3.1133	-4.0156	-2.8958	-2.0943	-0.95405	-3.2651	0.68496	-4.7295	-3.7505	-5.8053	-4.1649	-4.8132	-4.3923	1.371	-0.11871	-3.0589	-0.62308	-5.9003	-1.7491	-4.341	-0.18131	-3.4297	-3.0342	-3.906	-5.5304	-2.3241	-2.3646	-4.239	-1.336	-1.039	-6.0825	-2.8905	-4.1522
0.055933	-0.44842	1.3928	1.6288	-1.5122	-2.1473	0.81535	0.28749	0.65583	0.43953	0.2901	2.5441	-0.32667	3.8883	-1.9814	-1.8016	0.84814	-0.84389	-2.1112	1.1819	3.6069	3.9221	2.0248	0.88703	-1.2053	0.033404	-1.3032	-0.61771	0.68942	-1.9649	1.2071	1.059	0.93645	3.9543	1.7433	1.8589	-1.6587	3.3897	1.9665	1.5355	1.8548	-1.0145	2.7989	-0.42366	0.43331	-2.6438	4.4856	-2.6185	-2.5624	0.65722
-4.1517	-5.1333	-5.0156	-7.2562	-5.0671	-4.2441	-5.5511	-3.4989	-2.0532	-3.2115	-8.2202	-6.2965	-6.7988	-5.6634	-3.4448	-2.475	-3.5388	-6.6018	-4.9767	-2.2512	-4.5044	-5.2414	-4.0272	-4.6217	-5.6636	-4.3902	-0.59838	-4.7821	-6.2571	-6.0937	-2.7754	-2.8676	-4.6908	-3.4732	-6.4982	-4.9463	-4.4433	-5.4022	-6.7955	-9.8148	-4.543	-1.5461	-4.7069	-5.9473	-5.2013	-5.2804	-3.7811	-4.8362	-3.1137	-6.172
0.0013105	0.64405	-2.0274	-0.91999	4.0144	1.0599	1.57	-0.7818	3.3147	-0.87163	-2.5716	-0.052062	-2.0594	0.63807	-3.7776	0.80049	-0.25595	-1.1284	-0.33471	0.18589	0.43069	1.3231	-0.25496	0.70736	-0.72685	-0.56485	0.51639	-3.8277	-1.7358	2.8603	-2.1014	-0.90816	-0.36309	3.0844	-0.72742	-0.15158	2.035	-3.8477	0.31109	-0.28335	0.17841	-0.18785	0.55437	-2.9049	0.49383	-2.308	-1.2079	-2.7152	-1.6315	0.99313
-23.721	-20.871	-22.093	-22.572	-22.395	-24.917	-22.134	-21.771	-20.502	-19.311	-21.69	-20.793	-22.933	-20.796	-23.869	-21.283	-23.712	-23.093	-20.824	-24.178	-23.574	-21.055	-23.642	-20.861	-21.912	-19.909	-20.755	-22.581	-23.59	-18.713	-22.971	-22.403	-20.817	-21.305	-20.774	-23.289	-24.992	-21.649	-20.631	-24.228	-22.031	-24.39	-20.093	-19.262	-22.164	-18.319	-22.607	-24.505	-21.633	-21.936
-3.7185	-1.4983	-2.2891	-3.4772	-2.1535	-4.8438	-2.3635	1.9573	-2.5676	1.8064	0.08809	-2.0216	-1.2772	-1.627	-3.0549	-1.2561	-3.9771	-1.3883	0.30527	2.0376	0.11044	-2.9737	-1.6352	-1.9217	-0.67694	-0.85054	-0.50862	-1.609	-1.443	0.12141	1.7665	1.1104	-1.3839	-0.029393	-0.80176	-1.0238	-1.5516	0.5686	-1.2404	-1.5156	-2.1683	-0.25793	0.85332	1.4774	-0.93291	-2.2053	-1.7988	-0.5673	1.8432	-0.3944
-5.1448	-5.6601	-7.0754	-6.671	-8.0346	-7.8402	-6.6628	-4.3912	-4.6849	-5.8762	-6.6004	-5.4346	-4.01	-7.9542	-5.3068	-3.2066	-3.8286	-5.8833	-6.9498	-4.71	-4.7177	-7.3887	-3.4139	-5.235	-6.6898	-6.8964	-8.5105	-3.2241	-6.2997	-6.187	-5.3298	-6.7122	-8.0077	-4.6013	-6.5203	-8.88	-10.978	-8.2933	-10.164	-6.0529	-8.1987	-5.279	-5.499	-4.7514	-8.1555	-3.6619	-6.386	-8.5767	-7.6418	-7.2204
-6.1725	-2.7004	-6.5721	-4.0923	-7.7808	-4.9249	-5.3	-3.8161	-7.8723	-2.6333	-3.5303	-6.5393	-4.1844	-6.2677	-5.3963	-3.7668	-6.4654	-6.7894	-6.1021	-6.7144	-4.8278	-5.389	-6.9563	-4.5438	-6.9088	-6.8976	-4.7363	-8.4101	-3.4587	-5.8542	-6.4647	-4.0615	-5.8956	-7.3907	-5.0908	-5.6155	-4.7719	-7.0652	-2.4577	-3.6781	-3.5355	-2.5109	-7.4945	-7.1246	-6.6844	-7.616	-3.121	-6.0406	-8.9937	-7.8554
-1.2555	-5.52	-1.9801	-4.5531	-3.7746	-5.36	-1.8798	-5.32	-3.7955	-2.5211	-3.9922	-2.0377	-4.6993	-2.665	-3.3827	-1.2283	-5.6168	-1.2983	-3.0762	-1.2954	-5.9087	-3.6441	-2.812	-6.8656	-0.88873	-0.56758	-4.4991	-0.53854	-1.999	-4.3666	0.022831	-2.0389	-0.65089	-2.244	-0.83705	-1.225	0.83459	-4.2911	-5.4185	-5.4606	-3.5497	-4.2747	1.4883	-7.4963	0.1409	-4.8617	-2.0962	-1.5053	-2.6265	-2.0958
-10.341	-12.763	-12.89	-13.231	-16.492	-11.797	-14.206	-13.99	-12.477	-13.04	-12.931	-15.943	-12.275	-15.1	-17.943	-11.061	-11.432	-12.628	-15.042	-11.8	-15.922	-14.478	-18.166	-14.651	-12.951	-12.551	-14.372	-13.717	-13.172	-14.851	-12.658	-12.613	-11.377	-11	-14.686	-10.022	-15.347	-13.789	-13.768	-14.774	-14.216	-13.163	-15.974	-12.71	-12.393	-11.597	-13.648	-12.823	-13.928	-13.971
-9.3354	-11.51	-13.704	-11.786	-12.432	-10.434	-11.066	-11.31	-11.976	-12.948	-12.76	-11.605	-12.943	-10.398	-11.438	-13.198	-8.993	-8.1208	-11.396	-9.7588	-8.7456	-15.076	-9.8173	-13.76	-11.137	-13.123	-12.015	-13.622	-11.369	-10.081	-9.9268	-11.044	-14.633	-11.771	-11.465	-9.6917	-11.292	-15.087	-14.469	-12.48	-11.079	-9.7981	-13.472	-13.428	-12.699	-15.865	-10.173	-13.22	-12.21	-10.808
-0.4608	-2.5655	-0.51928	-4.0094	1.2861	-4.0653	-2.6007	-1.2171	-6.5175	-0.97195	0.13011	-2.2214	-1.0146	-0.95879	0.13598	-0.11019	-3.1979	-0.59663	-1.4121	-4.495	-3.4707	-0.67639	-2.7805	-2.4761	-1.7834	-0.95094	-1.6386	0.20882	-1.0556	0.58446	-0.54063	0.82973	-2.1542	-0.84521	-2.1247	-1.3013	-0.56803	-1.5353	-2.4278	-4.0218	-0.14937	1.1936	-1.2974	-0.61912	-0.25806	-2.9564	-0.29066	-0.96036	-0.79074	0.90206
-7.2504	-7.3327	-8.139	-7.5664	-3.2111	-6.9579	-7.7993	-4.2288	-5.249	-7.9797	-4.574	-5.6317	-2.5034	-3.111	-6.0332	-2.9946	-8.8601	-6.3131	-6.4315	-6.2567	-4.9839	-4.3615	-4.3501	-4.9549	-5.8364	-6.0189	-5.8727	-5.9798	-8.6308	-3.837	-4.0955	-8.9816	-6.9293	-5.7315	-7.1991	-4.5849	-6.4727	-2.3912	-5.6146	-7.2076	-9.173	-5.7168	-6.0892	-5.5045	-2.4054	-9.5808	-4.6512	-3.9468	-4.6392	-5.9023
-1.6051	2.0325	2.1735	-1.3711	3.021	-2.3631	-0.79427	0.13541	1.4361	-1.3838	1.7595	1.0893	3.6648	-0.25794	4.9862	-0.025574	3.7974	2.0849	-0.61918	-1.5021	1.8672	0.98792	-0.58871	0.61861	3.0146	-1.2633	1.18	5.5582	1.6794	1.8786	1.7143	-1.6395	4.608	0.83446	0.93172	2.2957	5.0649	-0.2546	2.4808	2.5999	1.4774	3.548	-0.54322	2.8234	1.6707	5.4452	1.2392	0.56765	1.7948	2.2047
7.2341	10.243	10.902	7.71	9.566	11.579	11.422	11.56	10.632	6.6355	10.411	10.111	12.872	7.3174	10.885	7.6585	10.356	9.418	8.1746	11.496	9.7597	13.208	10.003	8.7802	10.407	10.272	8.214	10.346	7.5881	7.7389	11.3	9.4953	10.262	13.87	8.9814	11.057	11.244	9.9833	10.782	7.6229	9.7688	9.5007	5.6629	7.8821	13.867	10.299	10.754	10.883	12.802	11.162
0.40134	-1.8035	-2.5936	-0.21971	-1.8912	-3.0979	0.76436	0.12949	-0.059435	-1.7974	1.2586	0.056398	0.71662	-0.62944	0.35857	-2.5122	-5.2503	-1.7923	-2.4721	-1.7003	-3.649	1.3036	0.20875	-0.10868	-2.3607	0.58262	0.337	1.9153	-2.5465	-2.0239	-0.079647	-2.6419	-3.3082	-2.1471	0.63357	-3.3459	0.65488	-1.3293	-1.566	-1.3919	-3.6105	0.23399	-1.7497	-3.4382	-0.91256	-3.1333	0.57258	0.90479	-3.1637	-3.3328
1.1567	0.2182	0.20092	0.74214	-3.9258	0.90612	1.5629	-1.7059	1.0784	2.3577	0.87935	1.9002	2.8698	0.24886	0.5866	-0.071113	1.5283	-1.0621	1.8758	2.0599	3.0191	-0.012742	-0.535	4.3283	-0.48123	3.3699	1.2584	0.29415	0.71219	0.8034	-1.1382	1.3556	4.0136	0.8544	-1.9079	-2.5693	-0.06912	-0.17402	2.4537	-0.20821	0.12284	-3.0519	3.328	1.1493	1.3152	0.43274	2.6823	-1.1546	-2.0044	0.22715
-10.7	-11.985	-9.1379	-8.9576	-10.136	-9.7804	-6.962	-10.512	-9.5469	-11.11	-11.204	-6.2124	-10.448	-10.211	-9.9332	-11.179	-8.1208	-9.96	-9.6844	-8.84	-8.018	-9.5838	-13.81	-6.7973	-10.314	-8.4746	-10.175	-8.5198	-9.9153	-8.8416	-9.8648	-4.9485	-10.501	-6.9508	-9.8027	-9.0898	-10.989	-7.943	-9.9263	-11.489	-8.9275	-10.067	-9.2336	-9.9804	-11.123	-12.795	-5.5133	-12.389	-8.6283	-9.1986
-9.6529	-8.0034	-8.9199	-12.389	-8.7777	-7.2503	-9.8539	-14.038	-8.1202	-8.2764	-10.51	-8.3548	-8.2571	-10.291	-8.8634	-10.691	-11.076	-5.5145	-7.6107	-7.3454	-9.4081	-10.841	-11.661	-8.443	-10.589	-10.805	-11.366	-9.2884	-8.2179	-9.2962	-10.959	-8.0711	-7.4176	-12.406	-10.538	-11.949	-11.782	-12.362	-14.246	-9.3327	-11.782	-9.6129	-12.136	-11.636	-9.7516	-11.171	-13.657	-12.893	-10.446	-12.394
7.6519	9.549	9.3176	2.5515	10.268	9.5264	9.3227	7.5065	8.0634	6.7059	6.8108	9.6759	9.3704	8.0471	7.8168	12.115	7.4289	6.2542	8.6744	7.9293	8.5037	6.6155	7.9502	6.1164	8.1485	7.5693	8.8835	7.6277	9.0144	9.5231	6.9444	9.4276	8.7157	10.096	8.2797	8.4814	8.7577	8.7955	8.885	5.677	8.8852	9.0354	11.426	9.2104	10.584	8.2771	10.645	7.2957	12.655	9.7797
-13.587	-12.376	-10.591	-12.446	-15.474	-12.748	-13.296	-11.961	-10.544	-14.172	-11.734	-12.905	-12.928	-11.256	-12.99	-12.633	-14.846	-13.493	-10.545	-12.654	-13.664	-12.19	-15.863	-14.004	-12.314	-13.902	-13.945	-17.123	-10.952	-15.172	-13.275	-15.921	-13.069	-13.146	-16.01	-14.402	-11.617	-14.906	-13.039	-12.448	-13.417	-11.553	-13.622	-12.058	-12.315	-14.868	-10.479	-12.014	-13.903	-12.45
-8.2027	-9.5512	-7.2926	-5.7393	-10.946	-8.446	-7.6026	-6.7239	-8.7145	-9.6632	-9.0359	-8.4512	-9.0626	-9.0859	-5.3262	-9.8713	-9.26	-9.4506	-9.4159	-8.8895	-11.055	-12.915	-6.8614	-10.123	-7.1639	-9.4671	-8.7275	-11.382	-7.9257	-9.7467	-10.282	-9.4433	-11.34	-7.7924	-10.283	-9.3632	-8.8249	-5.3837	-9.0207	-9.0853	-11.041	-8.894	-7.516	-11.294	-8.487	-9.2831	-6.9229	-8.0735	-6.6852	-9.015
-17.153	-11.59	-14.418	-12.94	-12.349	-13.336	-15.912	-13.322	-16.492	-10.097	-11.665	-13.299	-13.224	-11.677	-15.684	-15.032	-9.1519	-11.924	-16.458	-14.201	-12.947	-11.902	-13.117	-13.975	-15.4	-13.743	-11.903	-11.318	-13.696	-13.667	-11.188	-14.936	-15.248	-15.412	-17.057	-13.23	-13.432	-15.221	-15.527	-13.233	-16.259	-14.305	-15.226	-16.296	-12.303	-11.407	-13.845	-13.252	-12.632	-13.088
2.1052	4.2694	-0.093177	2.106	4.1977	4.9544	1.1352	2.2285	-0.10456	1.3571	3.1505	0.25385	1.0404	2.3375	6.2036	1.8866	5.3608	3.2647	0.60591	5.071	0.99544	2.4731	3.2358	2.0234	1.3293	3.0018	1.0592	2.1825	0.8642	-0.39331	1.7603	-0.48745	3.7368	2.8347	2.9801	2.1525	3.5718	4.1154	2.445	-2.0747	2.8334	2.4115	3.6058	1.208	0.95188	0.12866	0.67674	2.3937	0.85509	1.4201
-11.199	-7.8601	-10.992	-10.975	-12.3	-10.542	-12.66	-13.174	-10.363	-11.402	-10.499	-11.002	-12.532	-9.9195	-10.073	-9.827	-10.546	-10.937	-11.977	-8.1165	-12.682	-12.065	-9.2526	-11.207	-9.3362	-7.8587	-9.946	-12.187	-9.5789	-11.033	-10.102	-10.628	-12.582	-9.4807	-7.2173	-12.405	-14.346	-8.9684	-11.454	-10.137	-9.8903	-12.611	-12.789	-12.407	-11.131	-11.683	-9.8448	-10.005	-13.266	-11.134
-8.3781	-7.6582	-5.4627	-8.407	-8.5441	-6.0315	-6.2668	-8.1291	-5.9298	-7.5146	-7.6889	-6.8036	-6.9785	-9.5997	-11.339	-10.117	-8.6896	-3.6076	-6.8723	-5.6032	-9.0887	-7.4744	-6.0719	-5.7673	-9.1267	-5.5986	-4.6416	-3.53	-5.3901	-4.8361	-4.8569	-10.077	-4.9672	-1.7845	-9.6705	-8.9763	-6.8775	-9.1642	-8.5892	-8.0239	-9.0559	-9.4153	-8.6381	-6.3301	-2.5061	-7.9251	-4.6281	-9.1526	-8.8498	-9.8096
-5.4733	-6.5074	-9.5509	-3.758	-6.7794	-7.0654	-6.3451	-4.7831	-7.82	-7.4898	-7.1844	-4.5016	-9.4868	-6.1009	-5.8397	-8.0059	-7.0758	-4.312	-8.03	-9.7122	-2.4206	-8.788	-10.066	-7.7725	-7.2669	-8.0817	-8.2609	-4.6405	-8.1325	-8.4194	-6.2436	-7.4943	-11.846	-8.7172	-7.949	-5.8091	-7.5761	-8.8105	-8.3881	-7.3131	-7.6399	-9.3355	-7.9401	-3.198	-9.4541	-8.7878	-8.1334	-6.6982	-7.6874	-5.8735
0.70483	-0.13653	-0.28853	-0.22816	-1.072	1.1935	-2.5732	0.12606	0.6182	-0.39269	-0.97095	-0.71428	0.21289	1.2461	2.1669	0.9811	-1.1851	-2.3023	-1.1608	1.3747	-0.096056	0.80466	-2.8881	-0.66268	-0.19372	-0.70395	0.19936	-3.4881	0.71114	-1.1409	-0.10426	-0.75124	0.68005	-1.8485	-1.0467	-3.614	2.0229	2.6375	-0.47984	-2.1348	1.5795	0.099073	0.913	-1.1436	0.3026	1.5274	4.8879	0.80249	1.199	1.2425
-5.7494	-0.29207	-2.4095	0.65544	-3.6743	1.0534	-1.0022	2.6704	2.116	-1.7002	0.86559	-0.5129	0.48285	0.63515	1.9518	1.2231	-1.602	-0.25331	0.41483	-2.1083	0.89531	2.0647	-0.33999	1.0076	1.2621	-2.0193	1.6944	1.1403	-0.093757	-2.4371	-0.61102	-0.31094	1.0034	1.0482	-3.3034	-1.2091	-2.3551	1.1922	-2.2743	0.54149	-1.3517	0.80527	-0.68544	0.26476	-3.3544	0.26534	2.0889	-0.082492	-1.3952	-1.2225
0.7848	1.7313	0.25616	-1.0968	0.029225	-2.4997	-2.8164	-2.3253	-0.35828	2.4563	-0.13194	-5.0089	-2.8963	0.63441	-5.8	0.97749	-1.296	-2.5726	-0.83864	-0.44224	-1.8761	0.68279	-2.9154	-0.54237	-0.68855	-0.3032	-0.57318	-1.9613	-3.6745	-1.2121	-1.9203	-1.6832	-1.8163	-0.9727	-3.5175	0.2325	-1.5847	-0.39613	-0.81693	-2.7266	-6.2983	-2.1939	-3.3067	0.23338	-0.76705	-1.6167	-0.28872	-1.9091	-3.8448	0.45913
2.5561	-0.13804	1.2673	2.9213	2.5685	1.6653	-0.038733	-0.75342	2.4642	-2.26	0.52756	-1.3571	1.2089	-0.7608	2.1338	-0.32273	2.8381	-0.83711	0.75716	2.2863	0.25459	-2.0003	2.6107	0.79083	-0.248	0.58838	-2.8771	0.40181	1.3212	0.38405	-0.48464	2.3581	-2.4933	2.892	-2.3599	1.0693	0.97538	-1.3862	-0.89616	1.4196	0.14044	1.192	1.6181	0.97104	2.8034	3.5596	0.13086	2.3758	1.1703	2.0931
3.7607	8.2014	5.4499	9.4253	4.7238	2.9651	2.5455	5.2327	2.9794	2.1105	5.073	3.1952	6.4018	6.8615	7.6252	2.4631	5.8089	3.6795	4.9874	5.62	3.7794	7.2348	4.6036	5.4071	5.0763	7.0468	6.1164	6.7809	6.8721	6.2694	7.3006	5.133	6.812	4.5592	5.364	5.3153	5.9496	4.5685	4.3311	3.7047	7.1634	9.2463	8.9914	4.544	2.5931	7.2215	6.3373	4.9218	4.7574	7.3245
2.7746	1.6673	-3.7487	0.58262	-0.80375	4.7218	1.5242	1.423	2.0087	2.3968	3.0549	-0.76844	3.0487	2.6031	4.4676	1.6107	0.49883	0.10371	4.723	0.87289	2.4535	6.7795	-1.1284	0.41219	-1.7386	1.6735	4.6554	-0.096032	3.6858	3.7962	2.4452	0.83051	2.4161	3.074	1.4219	2.9445	1.892	3.3836	3.6195	-0.9425	1.6258	-0.3805	3.582	1.4919	-0.10761	5.2375	-0.52477	5.8101	-0.44386	-1.6653
-15.219	-14.304	-12.444	-14.144	-12.582	-15.299	-12.364	-12.534	-12.301	-11.895	-9.2883	-14.385	-12.511	-13.089	-12.953	-11.571	-12.173	-14.477	-13.272	-18.253	-11.375	-14.314	-15.357	-13.081	-15.317	-14.697	-13.475	-10.214	-14.484	-13.403	-10.888	-12.131	-14.747	-17.736	-16.591	-11.781	-15.088	-12.654	-13.116	-13.377	-14.391	-12.557	-13.637	-12.944	-13.955	-13.566	-15.097	-15.414	-16.867	-12.409
2.8492	4.4295	4.44	0.59793	2.0925	4.3201	3.9081	4.4877	2.7067	-2.1585	3.5942	3.2135	2.4474	-0.37207	0.46505	3.038	2.8448	1.3706	-0.50611	4.0382	0.23221	0.48082	2.4989	0.53848	2.9258	0.96026	1.8605	2.755	0.7277	2.2393	4.2755	0.63715	0.95572	2.1538	2.2324	0.091256	2.695	-0.5057	1.7247	1.4891	2.8184	-1.2155	3.8611	2.9036	1.4534	3.167	-0.018265	3.1915	-1.0081	4.6048
2.6856	0.68109	1.7684	1.993	1.9427	2.6148	4.0409	2.4627	4.2665	1.6442	1.7878	0.71776	5.0389	1.269	2.6355	2.4867	3.1397	2.4798	6.3023	3.1791	-1.2201	1.8269	3.433	2.5804	4.2736	3.3064	3.8072	5.6893	6.4344	4.6829	2.3608	5.9107	4.345	1.3673	6.1772	3.7935	1.4842	5.3672	4.3218	0.33659	5.5769	2.5813	1.8638	5.7416	0.80157	5.783	5.1235	3.9179	1.8081	2.3201
7.0348	5.7702	8.2339	6.3381	3.3662	7.4374	8.7562	7.7531	6.271	5.6156	6.432	7.4575	8.9661	7.2328	4.9619	6.1727	6.7362	6.4049	5.84	1.793	9.9552	6.7155	7.434	8.6723	8.4394	8.9968	7.6291	7.7318	8.5085	4.3798	6.795	5.6302	5.9582	7.8769	8.2696	4.6857	5.1416	7.6137	6.896	5.3744	6.9749	6.4908	7.0066	5.5745	7.1154	10.136	9.3154	7.5786	8.3883	6.8582
1.9549	3.1259	2.6377	6.1751	2.4763	-1.1911	2.8791	2.6804	3.0903	0.67556	3.104	4.0348	1.1875	-4.1905	3.2114	-0.62839	4.8132	-1.0233	1.0794	1.8542	-1.3933	-1.6242	3.17	3.7958	2.3333	0.99135	-2.7182	2.0265	3.197	1.131	-0.42185	0.96467	2.4501	-0.42315	1.698	-0.45402	1.8328	0.99309	3.0721	2.559	3.658	1.0258	3.53	-0.28542	0.79396	0.69861	4.4299	-1.4521	-0.31836	1.4514
2.8942	-0.69415	0.012159	-1.9269	-1.7294	0.91577	1.1516	-0.019191	-0.56223	-1.7997	0.12104	0.035519	0.74097	-0.29922	-0.58541	-3.4853	0.75651	1.2173	1.1345	0.074148	-1.1104	-1.8477	0.5745	-1.6049	-0.2031	-4.2158	-1.7758	-2.6731	1.5066	0.5272	1.8182	0.33741	0.2182	-0.96074	2.215	-0.0045818	-0.031881	1.512	-1.8241	0.22265	0.68219	-1.0263	-0.45731	-0.47396	1.6291	-1.0522	-3.7484	0.055978	1.8254	0.082628
3.2645	0.035779	-0.23381	-1.1156	3.0359	1.8854	1.0479	2.9808	3.2487	1.125	0.67737	0.21542	1.2839	0.77593	4.0623	0.68206	-0.84964	0.20917	2.6182	0.86067	2.5691	2.4233	1.3064	1.6108	0.81144	1.1851	-2.1466	5.1079	-2.3477	2.9418	-0.63986	0.89408	0.84279	2.5104	0.021622	-0.61648	-0.91071	0.81632	2.8555	-1.5416	1.5758	0.10883	3.7558	5.4252	0.68203	0.7398	2.364	1.3158	3.8668	-0.0654
-2.1718	-3.4027	-2.6965	-5.9874	-2.0639	-4.8311	-3.2213	-6.7463	-2.4824	-3.8863	-3.5856	-7.3591	-2.1836	-3.1205	-1.3996	-1.6329	-4.6049	-7.5082	-2.9558	-5.0092	1.5981	-3.6868	-2.8167	-8.1436	-3.4442	-0.80162	-0.86774	0.032419	-0.58569	0.065972	-2.2038	-2.8475	-3.4188	1.8487	-1.0342	-2.5769	1.8527	-1.8898	-5.2745	-3.4205	-4.5897	-3.2465	-5.0803	-3.2103	0.57863	-3.3954	-1.2332	-7.2751	-3.5365	-3.2249
-0.80826	2.7251	-2.3763	-1.3652	-1.2795	-3.0386	-0.76916	1.1171	1.9834	-0.76704	-0.19141	0.15376	0.15026	3.6272	2.9459	0.41155	0.99954	3.2201	0.70805	-1.8252	0.088244	-2.0447	-1.3305	1.7887	-3.3866	-2.1276	-1.8976	-1.5082	1.0132	0.043075	0.6882	-2.2525	-2.5805	1.1561	-1.4205	-0.12828	0.75133	0.94888	-1.8876	-1.1857	0.45088	-1.4572	-0.51029	-3.5034	-3.3292	-1.8297	-0.70678	-1.7561	-0.77198	-2.4008
0.79627	-3.2249	-4.5418	-0.24074	-0.98171	-2.6018	-4.0237	-1.8365	-1.8209	-2.3917	-4.8568	-1.3917	-1.6592	-3.8961	-1.8795	-3.1986	-4.8895	-5.9623	-3.7093	-3.664	-5.221	-0.38048	-0.75458	-4.4444	-1.5356	-1.4251	-2.2157	-5.241	-3.1839	-3.7667	-4.2127	-4.8884	-3.7975	-2.2119	-4.9495	-4.5667	-1.2951	-2.2654	-1.4824	-5.7429	-1.8647	-4.9035	-7.2377	-1.6022	-2.3447	0.11578	-1.4103	-6.8572	-0.033008	-1.4216
-2.3205	-0.16661	-5.8128	-5.624	-4.2731	-2.586	-3.2868	-1.9753	-1.9188	-2.8166	-1.2136	-3.067	-3.9167	-0.11563	-0.70532	-5.0205	-0.99387	-4.9975	-3.2759	-3.0045	-2.8591	-2.1808	-1.1021	-3.9317	-3.3443	-1.3429	-3.1274	-5.009	-2.293	-4.749	0.63928	-1.8351	-3.556	-4.3141	-6.6947	-2.5966	-5.3765	-4.5938	-4.463	-2.949	-3.3011	-4.3472	-1.687	-6.2517	-7.6104	0.47909	-2.4689	-4.5733	-2.3448	-1.4716
-1.5372	-1.1167	1.0973	0.43908	-3.3193	1.2004	-0.36911	1.1578	-4.2804	-1.5607	-1.9609	1.1612	-3.9262	-3.5592	-1.0858	0.56214	-2.9983	-1.3036	-1.4436	-1.0507	-0.7116	0.22504	-3.718	0.56906	-1.3611	-1.5981	3.7716	-3.3802	-1.2288	1.3836	-1.0057	-3.0724	-1.6681	-2.2053	-2.2108	-1.0715	-4.3334	-3.0556	-2.037	-1.1418	-0.16002	-1.4288	-3.6431	-1.1315	-0.37942	3.9387	-3.3061	-2.5467	-1.6634	0.27587
1.3614	-0.53282	-1.9109	-2.4502	-1.9247	-1.5922	0.33101	-0.27143	1.265	-0.60591	0.30355	0.65088	-0.77222	0.33373	-0.56608	2.3708	-4.7272	2.1325	0.57268	2.8725	-4.4999	-0.81855	-2.2475	0.20045	-3.2496	-0.67147	-1.4243	-0.34648	-0.98113	-0.53167	-1.0641	-0.92456	-1.0638	0.73893	-0.46672	1.76	0.37749	0.47915	0.4304	-1.844	-0.58324	0.029111	-1.7879	-3.2896	2.131	1.1317	0.6348	0.02143	-0.38684	-4.2437
-9.2188	-6.2072	-3.4313	-6.8717	-4.9695	-4.5735	-9.2233	-6.1776	-9.4622	-5.0192	-6.3276	-3.7357	-3.1729	-7.6548	-8.0125	-1.1765	-7.2054	-3.0138	-5.4035	-4.5474	-2.1117	-5.7774	-5.4962	-4.3865	-5.3394	-6.5071	-4.8618	-6.1056	-3.4686	-9.144	-5.4095	-6.1031	-5.7656	-5.537	-5.4054	-7.2012	-8.6366	-6.7519	-4.3378	-6.2796	-3.3784	-5.2689	-4.7607	-6.0117	-6.2489	-5.8549	-6.9121	-6.7313	-4.6805	-6.477
7.3833	4.1699	7.5539	8.4218	7.4181	4.232	7.2186	10.036	8.0437	4.8942	7.1618	5.6741	7.7239	4.5338	5.6553	7.4389	6.5878	6.7143	5.6246	8.4796	7.2346	6.6964	6.6986	8.1171	5.9716	3.8069	6.019	10.46	8.0631	10.688	7.0804	3.612	7.1124	7.5313	8.8129	7.8335	7.7312	7.2093	8.9373	7.6006	4.0656	7.5818	7.0037	5.5698	6.2147	7.0401	7.4612	7.6346	3.1384	6.9625
-4.3478	-8.0429	-7.4296	-3.1215	-2.7683	-5.3103	-4.5852	-3.4931	-2.2834	-6.0227	-3.084	-2.7879	-0.6508	-2.1491	-4.1861	-1.4382	-3.223	-4.4226	-5.1483	-2.1416	-1.849	-3.7064	-4.3436	-4.1464	-1.0847	-5.7561	-5.0576	-0.50179	-3.652	-3.9495	-4.7069	-8.0331	-0.99274	-4.4634	-2.5838	-4.4951	-2.5517	-2.1529	-2.052	-3.095	-1.6541	-2.6248	-4.2651	-5.5683	-0.72659	-4.9743	-5.053	-6.9139	-7.2731	-4.7447
-2.2903	-0.37291	0.79066	-1.3136	1.5768	-1.7497	-2.0353	-1.4113	0.59379	0.53587	-0.21391	2.2742	-5.4077	-2.8853	-1.5868	0.5106	-2.0931	0.53367	-1.2271	-1.4654	-1.3097	-2.1169	1.576	-2.4893	-3.0145	0.60308	-1.1098	-1.9303	-1.4149	-2.6758	-3.4972	-1.7429	-2.4083	0.065334	-6.2124	-0.69606	-2.2221	-0.011364	-3.2202	-2.4837	-1.6898	0.1346	0.28298	-0.23644	-0.11275	-0.31382	-5.3594	1.4051	-0.35535	-0.3506
-8.6231	-4.436	-5.5532	-4.9782	-6.487	-8.0827	-4.3675	-5.4633	-3.3718	-2.3139	-3.7549	-1.0206	-6.8612	-4.6715	-7.1327	-8.9598	-6.9445	-10.067	-8.6426	-4.97	-3.6378	-5.7943	-7.3847	-6.285	-5.2207	-3.3833	-6.0977	-5.1504	-5.1267	-5.1834	-6.7765	-2.8149	-8.2718	-3.9846	-5.9935	-4.3892	-4.7408	-3.0372	-4.4175	-6.6928	-6.6708	-8.7215	-5.6998	-7.0935	-3.8526	-4.9156	-6.1556	-3.619	-4.7632	-6.2639
-2.757	1.2228	-2.4565	-3.9298	-1.0098	-2.6451	-1.948	-2.2617	-0.64799	-3.192	-2.6283	-1.5905	0.92222	-3.4247	-3.2897	-0.73741	0.77648	0.09416	0.5187	1.6163	-0.69268	-1.7634	-2.5909	-0.60188	1.5551	-0.27264	-0.35961	-4.3572	-1.1089	1.7289	-1.0442	-4.4401	-1.7085	-2.3225	-3.0728	-0.93576	-3.3429	-1.627	0.82582	1.9345	-2.7932	0.96122	-2.4511	2.0108	-0.49707	-4.0433	-0.4812	-2.3004	-4.3845	-1.4647
8.1746	10.856	7.6338	5.7105	6.237	5.163	6.2478	9.2593	7.7012	9.6332	9.4035	7.6828	6.8465	5.6552	8.6196	9.9041	7.3818	8.8361	4.949	7.6081	9.8484	9.7089	4.0467	9.546	9.579	6.5062	6.3193	7.4719	9.0308	7.6167	8.9032	4.792	5.8092	5.0667	6.0623	9.3119	10.61	7.9024	11.942	7.7772	6.9065	10.175	5.6214	11.743	8.1373	8.252	6.6373	9.5445	9.6264	9.0649
-1.1942	4.7987	2.3812	2.6011	2.6819	2.6653	4.5263	2.4254	2.1119	3.2578	2.0062	1.5934	-1.3532	2.3736	2.6287	3.551	0.03423	2.2981	-0.39849	3.6104	0.87761	-0.51306	0.69945	3.2447	0.29218	2.3624	0.6812	0.89536	-0.13448	0.70765	0.63132	3.3864	2.1269	-0.62261	0.92368	1.3751	0.2648	1.4257	2.0805	1.1396	2.0337	1.6863	3.2811	-2.0215	3.6644	1.5142	1.5861	-1.4077	2.3025	2.2605
-3.1188	-5.483	-1.9407	-4.4388	-4.5853	-2.4436	0.027843	-3.555	1.5548	-2.9916	-0.43062	-0.76651	-4.076	-3.4039	-3.1878	-3.2274	-4.2754	-0.4673	-4.4846	-0.51609	-0.16289	-3.4499	-3.4649	-6.7144	-3.773	0.30076	-0.85597	0.2836	-3.9107	-0.81415	-5.355	-2.7111	0.32806	-4.4659	-4.0667	-4.0568	0.096375	-1.1055	-0.26455	-4.3887	-4.2149	-3.3128	-2.1302	-0.19435	-3.9288	-2.2588	-1.748	-7.6795	-3.0851	-3.8141
-6.7256	-10.431	-8.4005	-10.493	-5.622	-7.5258	-7.3907	-9.2773	-8.9818	-3.5832	-5.1388	-5.6963	-8.4993	-10.326	-8.709	-6.9701	-11.214	-7.1095	-7.99	-7.4462	-7.2504	-7.8899	-8.8206	-6.5568	-5.8442	-9.1897	-6.461	-8.6536	-6.8135	-5.194	-8.2919	-8.5058	-6.2927	-9.0133	-7.009	-10.237	-5.63	-6.5067	-7.3699	-7.1215	-7.1468	-4.6334	-7.0534	-6.2046	-8.9484	-10.254	-7.9065	-9.5804	-9.543	-8.167
-13.256	-14.444	-13.79	-13.272	-12.813	-12.285	-16.019	-14.156	-9.021	-16.412	-11.741	-10.632	-10.208	-15.278	-14.467	-15.566	-14.668	-14.945	-12.584	-12.059	-15.345	-11.121	-11.065	-15.488	-13.597	-12.212	-13.764	-14.698	-13.831	-15.381	-14.317	-13.033	-13.248	-13.079	-14.957	-11.745	-11.15	-11.043	-9.4022	-12.973	-13.03	-13.913	-12.218	-13.353	-14.028	-11.16	-11.504	-13.023	-10.354	-13.024
-0.47766	-2.1939	-3.2436	-0.22752	-4.5806	-2.6733	-2.5955	-1.0186	-2.5825	1.2961	-0.065212	1.1085	0.20423	-0.78575	0.77696	-2.8361	-2.6459	-0.59421	-3.397	-3.7908	-3.0461	-1.3628	1.2015	1.1829	-2.8097	1.2342	0.64301	0.37427	-1.5277	-0.55346	-2.4724	-0.71187	-3.3637	-3.4209	-3.7368	-1.0566	-0.017158	-2.4343	-3.7004	-0.50008	-2.7781	-3.9889	-2.9406	-3.5357	-2.7872	-1.9788	-3.7285	-0.45659	-2.2947	2.196
-0.93826	0.71641	1.4827	0.86943	2.3382	2.3843	-0.80258	0.33648	1.16	-0.67755	1.7122	0.69388	2.2824	1.8126	-1.0016	0.55186	1.8776	3.6022	4.9285	2.7625	0.073839	-2.0382	4.5328	2.4071	1.2975	1.8809	1.3873	2.7001	0.035844	-0.61312	1.1209	-2.0227	2.5842	2.3888	1.6878	0.49873	0.60792	2.3913	0.31331	1.6512	0.31619	-0.97119	3.0215	1.0927	-1.1591	2.2585	-0.015754	-1.6995	1.5549	1.3575
-3.0098	-2.6937	-2.1097	-0.92586	-1.8249	-1.3227	-3.0607	-0.62617	-0.072703	0.89663	0.86846	0.009039	-0.49924	1.6184	-2.5481	-0.55858	-0.90206	-0.023998	-1.4683	-0.57858	-3.9143	-3.4815	-3.3716	0.56536	-0.76566	-0.95046	0.36152	-4.8654	0.11518	-2.0071	-1.5763	-0.48422	-0.49327	-1.7845	-2.1313	-1.6246	-2.0712	4.0814	-1.7832	-1.243	3.5064	-3.5405	1.0235	-2.2893	-1.8259	3.314	-2.2865	-1.0003	-3.6914	1.7358
-8.6503	-9.1761	-8.4132	-7.5446	-10.283	-9.5151	-9.1696	-4.2869	-11.391	-6.6498	-7.9965	-8.985	-11.766	-11.725	-8.2659	-7.3449	-11.992	-9.4042	-9.4682	-12.105	-9.1251	-8.1223	-9.2388	-7.0746	-5.6559	-12.213	-10.532	-9.699	-7.5603	-7.4386	-7.9004	-10.387	-9.6431	-8.273	-7.2651	-12.175	-8.1708	-8.4521	-14.107	-10.365	-11.917	-11.727	-9.1698	-11.381	-9.1826	-6.923	-8.9348	-9.8881	-8.6943	-10.134
-8.3726	-4.2203	-8.3839	-8.2738	-8.0247	-7.6809	-12.939	-11.893	-9.1702	-10.619	-11.641	-13.244	-10.766	-6.807	-9.9163	-10.114	-7.7688	-9.5492	-11.629	-10.374	-6.4775	-8.3119	-10.793	-11.925	-8.8004	-11.726	-8.9886	-11.148	-8.281	-9.5696	-8.0948	-7.1053	-8.7545	-9.368	-10.481	-9.3122	-10.739	-12.24	-8.768	-9.6137	-10.793	-8.332	-9.4357	-10.196	-6.5192	-10.851	-7.9811	-8.1348	-10.291	-12.34
-4.4723	-11.941	-5.8915	-8.6915	-10.758	-11.553	-9.0851	-12.27	-7.893	-8.2108	-7.9587	-7.1588	-9.1238	-4.8413	-8.9972	-8.0006	-10.173	-6.5822	-9.78	-9.6827	-8.5386	-8.0723	-10.362	-10.259	-10.254	-10.741	-8.3541	-8.4645	-8.8753	-9.3999	-10.26	-8.8434	-9.6521	-6.401	-11.736	-9.5583	-8.8879	-8.2402	-10.222	-9.1929	-9.401	-6.4383	-10.192	-9.9316	-9.1826	-7.9363	-7.908	-10.403	-10.429	-4.6458
1.2341	0.76927	-0.25003	-0.41668	-1.1503	5.2815	2.8517	0.70711	-2.1973	-1.8194	-1.2437	1.4283	-4.3125	0.83123	-0.80638	-1.9628	-1.9084	-0.39764	3.739	-1.6467	1.0254	0.52918	0.049459	-2.823	-0.59901	3.6668	-0.91089	1.0465	1.4594	0.4625	0.48495	1.1449	-3.4236	1.6076	-4.9472	-1.1939	-3.254	-0.004869	0.97405	2.9193	-0.19277	-0.30125	-1.094	-4.1984	-1.2626	-2.8298	-0.51726	1.7276	-1.4888	2.7363
-9.8225	-10.911	-12.455	-9.0392	-11.408	-15.057	-12.31	-8.4267	-11.88	-13.517	-11.978	-11.517	-10.923	-9.156	-11.099	-11.126	-11.321	-9.2493	-13.56	-9.9341	-11.172	-13.745	-10.866	-11.097	-12.357	-10.255	-13.615	-10.106	-11.656	-12.475	-12.002	-11.778	-11.834	-10.063	-11.339	-10.579	-14.385	-13.394	-12.284	-12.805	-12.262	-13.409	-9.3716	-9.5555	-8.6043	-13.573	-9.1937	-14.33	-12.346	-14.899
-10.382	-9.0709	-12.926	-11.847	-8.1972	-14.137	-11.701	-10.401	-9.339	-7.0074	-11.983	-7.0088	-10.416	-15.232	-12.371	-12.52	-13.021	-13.259	-11.749	-9.8222	-15.044	-13.494	-8.5152	-12.198	-12.259	-7.2697	-11.091	-14.464	-12.018	-10.156	-14.013	-8.2074	-11.936	-10.745	-10.475	-10.596	-9.4217	-11.795	-11.925	-9.1608	-10.039	-11.118	-9.2682	-9.9081	-11.274	-12.737	-12.259	-10.312	-10.788	-12.962
9.4096	12.615	8.9061	10.011	10.57	9.6792	10.107	8.662	7.5651	9.6449	8.1707	8.8743	9.7978	8.1742	10.004	13.194	8.3038	10.697	7.8539	7.9381	8.5806	13.303	13.8	9.19	11.411	9.5088	11.746	11.051	9.4694	9.9863	11.672	6.5643	8.4243	10.965	10.616	10.227	9.5973	8.3711	10.014	12.149	11.478	12.322	11.4	9.5738	8.7594	9.97	8.5428	9.297	10.545	8.6939
-6.2903	-7.406	-6.4222	-4.7394	-7.4431	-7.6857	-9.3816	-6.858	-8.3658	-6.1982	-4.3088	-5.3213	-8.729	-8.3104	-9.4675	-11.318	-10.151	-7.966	-6.1518	-5.638	-9.5068	-8.3312	-8.7686	-7.3976	-7.5357	-9.8723	-7.7959	-8.591	-9.4428	-5.912	-7.8049	-5.5746	-7.6809	-3.0073	-8.2796	-9.1548	-7.3645	-6.402	-6.6634	-5.5647	-9.753	-9.1757	-8.5825	-5.7512	-7.708	-7.4718	-9.9981	-7.8179	-9.6201	-10.296
-0.59831	3.0789	-2.9865	0.50896	2.6715	-0.31949	3.6528	1.1971	-0.73385	1.181	-0.32456	2.3544	1.8196	-0.71631	-1.0759	-1.2019	0.22964	1.7046	1.8787	0.41054	0.15352	-0.67297	-0.31781	0.15978	0.85853	-2.5833	0.84884	-0.99848	-1.4737	0.17013	-3.5801	0.47677	0.9984	1.1708	4.6772	2.3155	0.10059	-1.2897	-0.25737	-1.4556	3.6012	0.56036	-0.47234	0.33897	3.9476	0.96872	1.5069	-1.6538	-2.9178	-0.49674
-11.404	-8.615	-10.497	-7.009	-8.747	-12.208	-12.317	-8.4139	-7.5828	-8.8766	-12.633	-9.7725	-7.9555	-8.6509	-10.474	-10.881	-6.877	-8.9777	-6.2213	-7.151	-7.4891	-4.3998	-6.509	-9.8514	-8.0757	-9.2604	-8.7896	-9.511	-8.3234	-6.2824	-11.009	-10.61	-9.4747	-8.4603	-8.9911	-10.515	-6.4107	-9.8618	-5.2516	-8.7284	-8.6087	-6.2023	-9.4496	-11.161	-9.1292	-7.7266	-11.473	-7.0621	-9.1976	-10.594
-11.44	-9.9041	-10.937	-11.794	-9.1606	-11.331	-12.168	-10.184	-9.1954	-13.446	-7.5346	-11.01	-10.579	-11.087	-11.476	-8.3348	-11.71	-9.2014	-13.057	-8.2812	-10.832	-11.775	-7.2491	-11.801	-10.406	-12.336	-10.126	-10.418	-7.7437	-11.705	-9.2488	-12.809	-10.204	-7.6981	-9.8957	-10.34	-10.302	-13.379	-11.422	-7.2848	-11.96	-10.21	-9.7629	-9.8566	-6.6775	-9.7222	-10.477	-10.115	-8.9533	-10.881
-14.231	-11.931	-11.926	-12.205	-12.422	-12.882	-12.955	-14.734	-16.802	-16.987	-16.729	-13.922	-13.282	-11.986	-13.624	-13.592	-14.014	-13.454	-15.22	-12.071	-15.791	-11.903	-14.002	-13.09	-15.211	-14.065	-11.421	-14.804	-14.078	-13.304	-15.948	-12.38	-10.164	-14.714	-13.169	-13.509	-13.859	-14.706	-15.941	-13.793	-13.972	-16.124	-15.534	-15.441	-16.155	-15.143	-13.095	-10.061	-14.384	-13.516
11.142	6.1201	8.0454	2.3836	6.1431	8.9324	7.4853	8.9012	7.6761	5.5295	5.7565	6.6284	7.9042	7.9372	7.1532	5.196	2.7627	5.0554	3.7595	5.0397	6.4904	5.9073	8.3276	6.7299	4.4923	8.2982	6.9572	8.7055	8.5452	8.0586	6.8045	7.5611	7.9766	6.0284	7.1817	6.8916	5.7577	8.0703	8.5954	8.6115	5.7618	6.7712	5.7842	5.2153	5.4366	7.3269	11.128	6.2203	7.8191	5.922
-17.79	-21.862	-24.85	-23.949	-16.052	-21.208	-21.618	-23.992	-23.072	-22.425	-23.93	-20.921	-21.268	-23.09	-20.508	-22.096	-23.895	-21.467	-25.059	-19.793	-20.693	-22.948	-20.742	-23.296	-18.596	-23.271	-23.978	-24.991	-21.038	-23.708	-22.5	-21.112	-22.503	-22.736	-22.844	-21.849	-17.447	-22.253	-23.467	-23.901	-17.96	-21.446	-24.705	-21.897	-23.413	-21.774	-20.709	-23.184	-19.785	-23.378
-11.462	-14.874	-8.9159	-13.993	-12.386	-11.038	-13.475	-15.146	-13.149	-12.954	-13.092	-14.501	-14.549	-13.848	-13.188	-11.118	-12.541	-14.164	-11.387	-12.687	-11.692	-14.666	-13.402	-11.305	-12.22	-13.684	-12.553	-10.946	-12.639	-13.347	-10.57	-12.626	-14.529	-14.305	-13.481	-10.053	-9.2078	-15.978	-12.6	-11.849	-16.235	-14.208	-11.269	-13.05	-13.667	-15.4	-15.076	-15.679	-11.153	-15.406
-3.765	-4.7793	-3.7849	-3.844	-2.6383	-4.6774	-2.9532	-5.5409	-1.9849	-2.5222	-5.0619	-6.1549	-4.7606	-4.6125	-3.8855	-2.5634	-3.2319	-4.1871	-4.7095	-2.2812	-6.6334	-3.2747	-4.9728	-2.8282	-3.0922	-3.5212	-2.125	-8.3575	-1.8866	-3.009	-3.4856	-1.3168	-2.7104	-1.3033	-4.7582	-5.761	-2.9643	-1.4414	-2.6393	-3.1495	-5.5487	-3.3206	-3.66	-1.3355	-2.7735	-0.97454	-4.1415	-3.3021	-4.0741	-5.0329
-14.057	-11.042	-13.911	-9.279	-11.473	-11.833	-15.355	-12.915	-13.409	-12.468	-12.616	-16.498	-14.152	-14.081	-10.377	-14.573	-10.599	-9.5827	-13.461	-14.89	-11.741	-9.5378	-13.964	-12.668	-12.637	-15.692	-10.689	-15.801	-14.787	-12.955	-13.687	-13.947	-9.1936	-11.691	-11.922	-14.052	-13.831	-14.748	-13.829	-13.797	-13.952	-14.974	-13.839	-10.536	-12.607	-14.591	-13.247	-12.946	-18.065	-14.05
-1.8918	-1.4562	0.60712	0.21047	1.6153	0.074247	-0.31168	1.393	-0.091579	2.3122	-3.9376	1.9764	2.8069	-1.543	-2.9018	-0.41774	-2.937	-0.35972	-0.89533	-0.18676	2.4454	-1.4094	-0.37711	2.9436	0.37212	-1.9092	3.3423	-2.2103	-2.9887	0.11712	-2.2117	0.42249	0.74672	-0.92332	-2.4583	-0.9253	-0.41927	2.8629	-0.61435	-0.80344	1.8653	-1.3442	-2.4607	-0.39494	-1.9339	0.21908	-2.8758	-0.76405	-0.91291	-0.5549
-0.48136	-1.4339	0.66718	-2.4521	-0.48312	-0.096833	-2.9576	0.018223	-1.7042	1.0216	-0.3132	-0.36471	-2.6585	-0.72013	-0.88542	-2.6581	-3.3315	-4.6609	-0.22436	-2.089	-1.6482	-3.6349	-0.016071	-0.42997	1.4747	-1.3771	-2.4041	-1.1437	-4.5301	0.20386	4.0412	-4.3028	-2.0296	-2.1783	0.12456	-3.0881	-1.3786	0.3332	-0.35474	-0.047511	-4.492	-2.0033	-0.73508	0.058821	0.28841	-1.3756	-0.85839	-1.6142	-3.942	-2.1687
-10.88	-9.6417	-10.684	-8.7496	-8.5796	-9.5877	-8.8339	-9.9162	-8.2995	-10.899	-9.2475	-8.7995	-10.856	-8.1653	-9.2919	-8.9051	-7.644	-10.096	-8.1626	-3.8203	-10.678	-9.4522	-5.4345	-8.8919	-7.2834	-9.9179	-9.2638	-10.066	-9.6811	-8.8389	-8.7536	-12.357	-11	-10.442	-7.2831	-11	-9.6634	-5.3845	-10.708	-8.7013	-11.934	-8.5271	-8.2249	-12.404	-12.629	-10.215	-10.923	-5.4889	-9.7133	-7.1382
-13.034	-9.6069	-11.026	-7.0909	-9.107	-10.613	-15.375	-9.7117	-9.3256	-11.156	-10.584	-14.57	-10.947	-13.018	-8.8534	-13.744	-11.929	-13.565	-11.069	-13.994	-11.463	-10.902	-11.892	-12.491	-9.7399	-8.7623	-11.69	-11.261	-10.39	-11.738	-14.423	-7.9212	-7.5996	-9.4893	-12.075	-10.172	-15.774	-11.815	-11.914	-13.16	-14.418	-10.314	-11.64	-12.101	-8.8009	-13.091	-7.4349	-14.113	-12.89	-11.801
-15.902	-11.138	-10.171	-12.123	-11.585	-10.57	-11.222	-11.565	-12.126	-14.186	-12.388	-11.109	-13.264	-13.86	-13.752	-11.255	-10.219	-10.007	-11.421	-12.124	-10.518	-13.441	-7.7387	-11.991	-10.741	-12.13	-12.427	-12.63	-12.985	-11.56	-16.481	-13.653	-16.23	-9.7779	-15.051	-12.382	-12.434	-14.057	-10.641	-12.41	-11.13	-13.712	-13.917	-10.813	-10.621	-9.9602	-11.329	-8.8876	-11.64	-15.093
-14.102	-10.17	-14.555	-14.24	-15.696	-15.246	-14.908	-11.499	-16.519	-12.936	-13.452	-17.02	-10.402	-13.227	-15.292	-12.25	-15.455	-15.521	-16.633	-12.385	-11.01	-13.335	-15.437	-13.741	-15.035	-16.68	-12.53	-11.342	-12.233	-12.747	-10.859	-9.7967	-13.756	-12.055	-12.215	-13.568	-12.986	-9.1541	-14.823	-13.965	-12.867	-13.413	-13.368	-11.391	-14.81	-13.981	-13.762	-12.266	-14.499	-12.313
3.5551	1.4204	3.4438	2.7987	4.6206	0.22021	1.4876	3.3353	5.3821	-2.6131	0.96722	1.865	1.9031	-1.099	-0.050144	0.26748	4.3679	-1.8067	1.6428	1.3393	-0.014199	1.3262	3.314	0.11591	3.648	2.5529	2.6116	0.82255	4.8085	5.592	0.70578	4.8971	2.7438	2.8984	0.32647	4.0123	0.065167	2.8847	1.1561	0.99889	4.1194	-0.54746	2.3759	2.6718	2.3062	0.92995	2.273	2.7679	4.6001	2.9885
-9.2354	-13.554	-9.4814	-8.891	-12.94	-11.603	-15.055	-12.529	-11.653	-11.331	-12.007	-11.873	-10.416	-7.3281	-8.6194	-12.021	-12.203	-10.672	-7.9496	-7.6618	-11.933	-14.394	-15.494	-11.928	-12.481	-8.7496	-14.786	-13.668	-11.696	-12.888	-11.255	-13.81	-14.765	-12.967	-11.209	-10.627	-8.5119	-11.731	-10.975	-10.958	-11.498	-12.698	-10.067	-12.491	-10.521	-9.6242	-9.7325	-8.2266	-11.37	-10.865
-7.9217	-4.3707	0.334	-0.91161	-1.8628	-4.1222	-3.7107	-0.37982	-1.6637	-3.8395	-3.9769	-4.3066	-2.6966	-3.8275	-4.0936	-3.17	-2.8772	-0.35263	-0.91094	-2.1242	-1.6167	-4.0188	1.0984	0.62044	-5.8724	-2.2569	-8.1533	-2.9167	-4.4546	-2.8166	-5.4929	-4.1162	-4.4565	-2.9827	-4.5092	-2.8241	-4.2037	-3.0078	-3.8969	-3.6244	-0.85645	-0.39925	-1.0106	-4.3824	-0.97113	-4.5867	-1.049	-5.5664	-5.7791	0.11702
0.24849	-1.0689	1.7981	-0.41593	2.3179	0.080628	1.7501	1.2152	2.2408	2.1961	0.4073	3.3085	-1.3963	3.1926	3.0708	2.3194	2.1998	3.8758	3.2273	-0.25705	2.774	3.4366	4.3849	0.6948	-1.3983	0.65446	3.923	1.9805	-0.10321	-2.8226	0.25781	5.2022	3.1867	2.1937	5.0763	0.41501	0.4505	2.2375	4.3497	0.50601	0.87909	1.1758	3.8519	4.8305	-1.1867	2.5049	1.9189	0.29323	1.3726	2.6701
-18.649	-20.283	-20.541	-20.812	-23.386	-21.801	-19.356	-21.692	-20.953	-24.342	-22.17	-24.051	-19.797	-20.861	-23.413	-21.071	-18.888	-21.392	-18.306	-22.367	-20.585	-21.521	-18.221	-22.836	-22.239	-22.718	-20.832	-22.404	-21.62	-19.521	-22.871	-21.295	-23.061	-18.567	-21.654	-23.328	-18.098	-22.18	-24.884	-20.302	-22.37	-22.538	-20.924	-21.982	-23.134	-20.971	-21.105	-22.621	-22.575	-22.529
3.2012	1.727	0.07782	3.8453	0.24629	2.8767	0.78563	1.9238	2.2933	3.5954	1.9136	0.41366	1.3288	-2.688	0.09731	-0.48808	2.1643	2.3274	5.1481	1.4997	3.4696	-0.74796	3.8577	3.0051	1.2948	4.3367	2.0521	2.4977	4.4282	-1.0714	2.647	-2.864	-0.69397	2.3798	3.2056	2.3726	1.3022	0.97124	3.6881	-2.4348	-1.5725	4.4725	5.9938	-0.64768	3.1378	0.37442	1.8091	-0.48284	1.6763	2.8655
-6.6948	-5.5413	-3.7543	-2.1035	-9.4839	-4.4474	-8.8205	-7.4484	-7.2756	-3.9437	-4.6726	-5.315	-3.5513	-5.309	-5.8675	-6.0699	-6.5737	-7.0673	-5.3762	-3.2557	-3.69	-4.7349	-6.3703	-4.6428	-6.8871	-8.3119	-7.0033	-5.2757	-4.858	-10.555	-4.8301	-3.3222	-7.866	-6.2044	-9.2299	-5.2863	-8.8759	-6.2836	-4.1618	-6.2763	-2.8815	-5.6152	-4.6575	-5.2205	-5.4841	-5.6664	-4.4895	-4.6997	-8.0535	-6.471
-17.131	-13.496	-11.697	-13.268	-14.21	-13.966	-12.793	-9.0302	-10.925	-16.106	-16.769	-14.738	-12.187	-13.819	-9.6017	-11.444	-14.128	-11.691	-10.359	-12.66	-11.033	-12.649	-13.016	-13.56	-14.839	-6.3993	-14.86	-14.439	-11.87	-11.225	-12.102	-11.09	-12.845	-15.015	-12.019	-16.617	-13.367	-14.402	-14.397	-13.136	-16.113	-13.917	-11.882	-12.142	-11.413	-13.721	-13.087	-8.8444	-14.127	-12.823
-21.121	-27.485	-22.934	-26.219	-22.603	-23.766	-22.699	-20.932	-24.907	-22.441	-26.007	-20.414	-21.433	-21.376	-20.862	-20.095	-22.514	-21.71	-25.544	-23.681	-23.145	-25.504	-20.391	-23.124	-24.165	-20.931	-25.067	-19.858	-22.551	-23.883	-24.012	-23.652	-21.271	-23.777	-21.045	-20.435	-23.07	-21.436	-19.893	-24.107	-24.528	-21.559	-17.363	-18.523	-21.949	-22.892	-19.978	-25.835	-22.413	-20.509
-3.9057	-6.6836	-7.0186	-5.9384	-6.5821	-8.6834	-6.6305	-5.5772	-5.3219	-7.7567	-9.0951	-6.6865	-5.8159	-5.9535	-4.8344	-4.8339	-7.9481	-5.9711	-6.1287	-4.6108	-7.3207	-4.2442	-4.9656	-4.2989	-4.9528	-2.2056	-4.3105	-6.7866	-2.4552	-7.4354	-6.0204	-6.7787	-6.5838	-4.4872	-5.8855	-4.6934	-5.5864	-6.3793	-3.6312	-5.1246	-7.2451	-2.1232	-6.5554	-4.351	-3.9841	-3.3795	-3.2867	-2.5954	-5.4806	-5.486
-1.1733	1.4195	-1.4646	-1.8405	-0.686	-0.78687	0.098079	-1.1269	-0.12627	0.91018	-0.33569	-0.5715	-2.2203	-0.42216	-0.39237	-2.2724	0.05604	-1.923	-0.69224	-3.6626	0.051351	0.85401	0.09895	-0.39562	-1.8872	-0.64901	-0.933	0.4583	-0.24053	-2.0702	-1.5569	-0.95584	0.053084	-0.27995	-4.3823	-1.3566	-3.4181	0.34915	-1.3233	-0.77453	-2.3133	-2.2044	-2.8982	-3.5447	-2.0508	-0.57117	-1.4809	-3.2284	-1.2219	-2.3142
-8.2948	-12.706	-10.535	-8.6764	-15.715	-7.2719	-12.937	-9.1657	-8.2142	-8.4304	-11.295	-10.349	-9.9088	-7.2298	-9.3739	-10.727	-8.7629	-10.556	-10.986	-8.7301	-6.3108	-5.7958	-10.927	-9.8017	-12.338	-7.2335	-9.3212	-14.265	-9.3286	-8.9598	-8.2728	-5.4843	-9.4549	-7.4549	-7.8776	-9.5235	-9.2895	-12.238	-9.3638	-8.4612	-10.669	-11.024	-9.5152	-10.028	-9.9471	-10.345	-10.018	-9.6095	-6.8364	-9.884
-1.6251	0.62141	1.9958	-0.17132	0.48715	2.6562	2.33	0.62736	0.31921	0.4303	2.2936	-0.046409	-0.17072	-0.22156	-1.276	1.7404	3.8285	1.5197	-2.0148	1.5738	1.4359	5.1882	-2.1221	3.6279	-0.85618	1.0062	-0.4864	-1.5046	-0.41871	-0.62724	3.284	-0.42711	-0.88691	2.5512	3.9134	-1.0949	-1.8698	2.7866	-2.3815	1.5331	2.7186	-2.9467	-3.5527	3.027	1.1534	2.1469	1.667	1.9158	2.0388	-3.9371
-13.671	-11.903	-13.61	-15.645	-13.606	-7.705	-10.779	-12.284	-14.059	-15.176	-10.939	-11.769	-10.819	-12.013	-11.527	-13.603	-15.424	-13.961	-11.683	-12.173	-13.298	-11.03	-17.347	-13.409	-17.286	-13.56	-13.674	-13.162	-13.029	-12.318	-12.246	-14.844	-13.534	-14.852	-13.471	-13.723	-13.047	-16.28	-14.873	-14.863	-10.551	-16.572	-13.015	-14.484	-12.981	-15.868	-14.709	-13.186	-11.081	-14.146
-14.143	-14.127	-12.536	-16.93	-16.329	-13.412	-15.963	-13.105	-12.416	-11.933	-15.765	-16.951	-12.585	-12.443	-18.224	-15.538	-15.646	-15.783	-16.834	-14.503	-13.454	-13.147	-13.462	-11.081	-13.728	-15.143	-14.267	-10.595	-16.424	-11.968	-15.966	-14.159	-15.399	-15.757	-17.119	-16.973	-16.269	-15.597	-12.846	-15.227	-15.506	-13.15	-15.472	-18.458	-16.677	-14.227	-16.599	-14.525	-19.121	-11.608
-2.801	-1.7312	-2.5561	-6.3233	-3.0776	-6.4282	-3.1243	-6.9049	0.67192	-4.7314	-3.5335	-2.282	-6.4366	-1.855	-5.2283	-4.8515	-4.1524	-2.4946	-7.6758	-1.7189	-3.5215	-3.675	-4.6646	-6.3185	-3.7171	-2.4516	-3.4721	-5.6972	-5.487	-4.2487	-1.0049	-4.0439	-5.9928	-4.3902	-5.667	-3.9873	-7.9219	-0.56969	-6.0546	-5.1661	-2.2222	-3.5331	-3.8459	-7.2007	-2.1353	-7.4119	-3.0184	-5.1822	-3.9039	-2.7661
-10.12	-10.659	-10.805	-12.948	-10.631	-10.122	-13.136	-9.3048	-9.8397	-9.247	-12.212	-10.988	-13.13	-12.746	-10.707	-7.8479	-10.451	-9.6116	-10.504	-9.266	-9.2264	-12.513	-9.9533	-9.5065	-7.2491	-11.002	-10.267	-12.648	-13.975	-11.182	-11.618	-10.898	-10.706	-10.106	-14.039	-12.394	-6.7552	-11.465	-10.022	-10.904	-9.5898	-10.842	-14.334	-10.109	-9.7812	-14.11	-8.456	-12.936	-10.33	-10.615
1.0173	0.54517	6.6126	0.26804	2.1229	5.0601	4.3625	1.0249	3.1416	4.5158	3.1747	3.2072	3.3917	1.9776	3.3645	3.8434	2.2872	2.5669	0.48354	1.9673	6.4421	1.1936	3.3642	0.47711	1.7274	2.6642	3.0695	5.6902	2.7448	4.3789	1.9583	0.1369	3.2483	2.4965	0.69193	1.2894	2.8268	0.29033	4.2965	5.2355	4.3362	3.9898	1.6853	5.9664	2.0625	2.3683	2.3195	3.6818	3.1657	0.15934
-11.733	-14.6	-13.893	-12.966	-14.399	-14.539	-16.527	-13.72	-13.59	-14.374	-13.757	-10.763	-10.029	-10.277	-15.532	-13.402	-13.295	-12.321	-13.044	-14.469	-12.307	-10.115	-15.401	-14.698	-12.822	-14.026	-14.56	-14.346	-12.255	-10.091	-13.418	-12.961	-13.398	-11.323	-11.983	-14.334	-13.123	-15.119	-17.508	-14.995	-16.686	-8.7458	-13.819	-11.159	-14.278	-10.746	-16.454	-12.242	-13.015	-12.121
7.3079	5.9778	5.7234	6.0994	7.5827	2.9508	1.3287	4.3043	4.1769	3.0315	5.3455	4.4649	3.7121	7.5243	3.6387	4.2663	8.7395	6.7149	4.0914	9.1474	4.7312	5.4406	6.2916	3.4715	4.1282	7.1578	4.8581	4.9751	6.2531	8.5686	4.1239	9.2863	7.9661	8.2613	6.6722	5.8046	4.7343	7.6368	7.0754	6.4151	7.32	8.7015	1.9518	7.153	4.5277	5.7878	6.5061	4.0085	6.2895	5.0798
-4.2468	-6.4983	-9.5227	-5.989	-7.1262	-8.8247	-7.6963	-8.8636	-10.159	-6.758	-7.9494	-11.478	-10.022	-6.8098	-9.9644	-8.6271	-9.5778	-5.9206	-6.7685	-9.3034	-7.0221	-9.3874	-6.2741	-9.2157	-7.4088	-10.781	-7.118	-10.629	-9.9458	-8.715	-6.1609	-9.6844	-9.39	-7.0899	-6.42	-7.6901	-8.0413	-6.3505	-6.9239	-5.5913	-8.3778	-7.186	-8.725	-6.8482	-8.4096	-7.0583	-6.8487	-4.646	-6.8586	-6.3683
1.2461	-0.39045	3.4416	2.0007	1.9456	-1.4835	1.186	-0.81073	-1.4235	-0.23307	-0.35373	-2.9906	2.3596	-1.0505	-0.38068	-1.7377	0.50548	-0.68545	-1.7733	1.3987	-1.761	1.712	2.1567	-1.1066	2.5332	1.219	-0.47492	1.2243	-2.1489	0.66775	-2.7857	-1.2103	0.35191	-2.9128	-1.7812	-1.7021	-0.50369	-1.3727	2.5107	-1.0578	-3.5125	4.4579	-2.922	-0.14858	0.97704	-2.574	0.99775	-0.43301	-1.1327	1.0378
2.2207	-4.7086	-3.0355	-0.25854	-0.59052	-1.6915	-1.5505	-1.8592	-2.2813	-4.5234	-1.641	-2.5608	-0.72362	-3.7979	-1.7634	0.56605	-3.468	2.32	-0.45343	-1.0504	-1.8209	-1.1445	-0.98076	0.017077	-0.68928	-3.1927	-0.61292	-0.4849	0.32709	-1.4312	-1.4055	0.33278	0.082201	0.26336	-0.37632	1.3449	-7.4361	-1.7833	-2.4187	-2.0338	-1.9877	-4.4666	-1.4608	-2.7471	-3.7966	-1.6563	-1.6506	-0.26874	-1.468	-2.8545
-8.6368	-7.6877	-6.8371	-12.461	-8.9446	-9.3672	-8.5987	-8.522	-10.689	-8.9202	-7.4219	-10.163	-7.595	-10.155	-6.9832	-10.924	-10.22	-9.1341	-11.389	-9.2458	-9.9326	-14.773	-9.7238	-10.998	-8.9497	-10.748	-8.5677	-7.3147	-8.6144	-11.36	-10.014	-13.173	-8.3979	-8.6961	-9.3371	-9.4731	-8.5566	-10.581	-10.121	-11.888	-12.836	-12.504	-8.6041	-12.054	-11.323	-12.277	-8.3991	-11.276	-10.128	-7.4895
2.7847	2.8676	3.6909	2.9031	2.0799	4.2831	4.3418	1.2521	1.6911	2.2592	2.7489	3.5996	5.8297	0.91044	5.2553	0.21496	2.0528	3.5691	4.7047	3.8613	1.6022	2.2547	4.2741	4.3424	6.4281	4.9554	2.661	6.1723	2.8016	1.6595	5.7596	2.772	5.9199	1.1329	2.9679	1.4494	3.051	3.9504	2.9811	4.6304	1.4136	3.406	0.6069	5.4044	2.5433	1.5362	4.9694	1.2817	1.1502	1.9183
-5.653	-2.6677	-0.74588	-0.81192	-1.1037	-2.0467	-1.3472	-0.026248	-3.6644	-1.4654	-2.6704	0.59944	-2.3559	-5.0799	-3.2594	-3.9107	-3.3001	-1.8716	-2.4276	-4.3272	-0.79489	-2.7605	-3.3708	-0.15383	0.24805	-2.6446	-2.7408	-5.6436	-2.2739	0.60385	-0.98286	-1.2386	-1.5682	-1.535	-3.1999	-4.0112	-1.0883	-0.22123	-1.0355	-2.4586	-1.7432	-2.2603	1.5971	0.037685	-3.0107	2.1945	-0.21647	-4.0471	0.70535	-1.2467
-0.015167	-2.0226	-1.5214	-2.3482	-2.6824	0.35446	1.7076	-3.106	-2.0001	-3.6202	1.3299	0.46904	-1.7205	-1.109	-3.1664	0.094109	-3.1332	-3.0871	-1.4403	-2.7508	0.040017	-1.918	1.4644	-0.88034	1.1586	-1.9016	-1.4516	-0.43673	-1.8831	-3.5455	0.33234	-2.7247	-0.45224	-1.8203	-2.8612	-1.3224	-2.1961	-0.95192	-0.72108	1.2136	-1.8129	-3.7319	-0.76514	-0.19583	-1.1342	2.3102	-2.4551	-2.4114	0.017179	-2.5275
-0.98409	3.1777	1.619	-1.9085	0.45446	-0.0042444	-1.1547	-1.4943	-0.44807	-0.78972	1.3212	-1.4795	-0.10938	-0.52074	0.88493	1.3344	3.2496	1.0864	1.0201	-0.42695	-2.9697	-4.2159	-1.4543	0.46313	0.9745	2.5631	0.88252	0.32155	-1.1118	-0.67361	0.040257	3.0453	0.16483	-1.8302	-1.8	2.9186	-3.3486	-0.94801	-0.60431	-3.692	-1.5793	2.0895	0.58669	-1.8014	-1.7207	-0.42468	1.0231	0.45793	-0.45568	0.9969
-2.4641	-2.3917	-3.2143	-3.3574	-2.337	-0.98181	-2.7557	0.36058	-0.75503	-0.18307	-2.0393	-1.6068	-3.3327	-3.0925	-4.4485	-3.2751	-0.4062	-5.6381	-1.3039	-2.5684	-1.7372	-2.949	-3.2054	-4.9673	-6.1629	-3.4533	-2.4406	-1.3266	-1.0305	0.0043254	-2.6253	-0.46986	-4.1456	-2.4798	-1.7172	-0.70171	-2.735	-0.92391	-2.2274	-2.3827	-1.8196	-0.97865	-3.65	-2.6499	-5.0651	-1.8898	-3.4531	-1.3739	-3.8491	-4.715
-4.8694	-0.46397	-0.36295	-2.6701	-5.4293	-3.3961	-3.5142	-4.9059	-2.6234	1.2605	-3.9044	-1.0623	-0.042112	-4.6465	-1.3087	-4.0162	-1.8153	-2.6735	-2.464	-3.172	-2.9504	0.54215	-3.939	-0.33884	-5.0993	-1.9116	0.76026	-7.2211	-4.2488	0.17312	-4.6967	-2.6976	-2.3928	-3.5104	-3.4475	-4.1741	-2.0374	-0.085933	-1.1325	-4.2812	-1.604	-4.685	-3.5136	-7.698	-1.5517	-4.403	-2.8662	-1.6299	-1.8007	-7.1475
-7.6103	-14.578	-13.313	-10.85	-12.109	-10.743	-9.3956	-11.762	-13.518	-11.628	-10.691	-13.318	-10.218	-10.633	-11.033	-13.112	-8.7017	-7.7755	-11.178	-11.278	-12.93	-11.541	-12.354	-10.909	-7.6443	-11.973	-9.8482	-12.649	-10.769	-8.0386	-9.6082	-9.8549	-12.15	-10.542	-8.2623	-12.179	-11.246	-13.898	-8.4988	-11.821	-9.9021	-7.6546	-9.5532	-14.939	-14.694	-10.125	-9.121	-9.5195	-11.124	-11.129
0.34913	-2.7622	-3.682	-1.5062	-2.9578	-1.2616	-0.2495	-0.095978	-0.35354	1.3568	-1.1816	-1.9544	-0.41884	-2.8352	1.8241	2.2453	-3.412	-0.15342	-0.30354	-0.58087	-1.4566	-0.3137	-3.261	-3.4109	-2.1821	-1.7672	-1.4917	-1.4744	-6.0913	-2.2225	-0.50683	-1.338	1.2966	-1.3888	-0.98305	0.346	-0.19383	-1.7273	-3.823	-1.8766	-0.8898	-3.1855	-0.61297	-0.65415	-2.5561	-0.0089884	-0.92675	0.42362	-0.56011	-0.41824
-8.3502	-6.5254	-8.9229	-8.3202	-8.6646	-8.687	-9.4956	-8.62	-8.7909	-6.6627	-9.9484	-9.3424	-7.1801	-10.762	-6.8772	-11.982	-8.281	-12.178	-7.405	-6.666	-7.2631	-9.7016	-8.727	-8.2914	-6.2335	-11.216	-9.4593	-7.461	-12.119	-7.5828	-8.576	-6.531	-8.2997	-8.4481	-7.7783	-10.395	-12.323	-7.6706	-11.598	-8.2744	-10.32	-9.8375	-11.402	-11.52	-10.953	-7.2895	-12.651	-9.6439	-11.224	-11.541
-3.5386	-3.0849	-4.9251	-4.0696	-2.3516	-4.0199	0.38555	-1.5465	-4.2717	-4.8732	-0.87301	-2.0104	-4.601	-2.3647	-4.2657	-1.5766	-5.2083	-3.1199	-1.2354	-3.8443	-2.1542	-4.5323	-3.414	-5.2508	-3.6244	-3.521	-1.6559	-6.2079	-2.7587	-3.0767	-0.33442	-4.7366	-2.0235	-0.85063	-4.9007	-1.7761	-1.1213	-3.8987	-0.7918	-0.044788	-0.41202	-1.8495	-5.6728	-2.2841	-1.6459	-2.9641	-2.6778	-3.2405	0.54674	-1.0952
-7.6683	-8.7576	-4.8528	-6.6694	-8.5378	-7.8314	-8.3797	-4.7841	-8.9495	-9.8795	-6.9386	-4.6637	-9.293	-7.1993	-8.3313	-7.6635	-6.0651	-8.5783	-7.0997	-6.9542	-5.7625	-8.4721	-7.4732	-10.241	-5.5708	-8.7581	-5.4629	-5.3047	-9.4714	-10.83	-9.6356	-8.9822	-10.774	-10.238	-10.236	-7.175	-9.3275	-7.2765	-7.3046	-5.8426	-8.0854	-7.739	-9.5688	-7.9375	-7.8991	-8.4093	-6.1228	-11.774	-4.4328	-11.159
2.273	-0.30306	-0.1413	-3.7571	0.47131	-1.7223	2.0594	0.34906	-0.67666	-1.1401	3.561	-0.42076	0.85328	-0.11728	-2.0383	-2.7866	0.55858	1.9933	-0.32897	-0.62931	1.5971	0.62403	-1.8024	-0.19332	1.1941	3.6926	-1.1539	-0.18176	0.90576	0.61142	-1.6332	1.8199	3.0598	0.99137	-0.59958	1.2226	-2.2151	0.090093	1.357	-0.89105	1.2553	-0.94708	-0.89098	4.1514	0.94749	-2.5564	1.6503	0.67248	4.4505	-4.6892
4.1266	3.8208	2.4799	1.6529	1.7308	2.2954	1.6085	3.1129	1.7454	0.13653	5.6567	1.5058	2.915	3.2429	1.6887	0.60124	4.311	5.3239	6.0361	3.4505	6.6529	2.7828	4.4265	-2.498	3.7886	1.5134	3.2483	4.2678	5.3688	4.6766	3.7005	4.3294	1.7445	2.194	3.9394	3.4889	1.1757	1.9067	4.1382	1.2578	2.456	5.1641	6.1758	4.5212	2.893	2.5907	0.89677	4.2018	4.4145	5.1502
-11.022	-9.337	-11.653	-9.125	-7.2792	-11.038	-8.3881	-8.7882	-6.5731	-10.921	-8.5181	-9.9913	-8.5188	-7.9217	-6.9038	-10.758	-11.722	-9.4817	-8.7895	-10.999	-10.833	-7.8371	-5.1348	-8.2418	-9.8196	-9.5308	-9.219	-9.2631	-12.828	-7.9009	-9.699	-10.243	-13.001	-10.016	-11.897	-11.027	-10.757	-8.396	-11.721	-9.0709	-9.7329	-8.6007	-6.7415	-7.8664	-9.2945	-13.316	-12.48	-6.9645	-9.0149	-10.038
0.76162	3.7312	-1.7131	0.84952	-2.1121	4.4889	4.2098	0.33955	3.0678	0.4282	2.4784	1.6612	3.2912	4.2453	1.9792	0.63596	2.0018	-0.3427	3.2555	0.9111	3.4633	1.5856	4.1913	3.471	-0.077098	0.37288	1.5465	2.2694	1.137	2.2004	1.8566	2.5295	-0.27455	3.1088	2.5213	0.81399	-1.3954	2.2977	1.1863	1.4248	-1.0961	1.8806	2.175	3.7732	-1.0122	0.86356	0.60688	1.3023	3.9811	0.28345
-4.7408	-2.3747	0.25145	1.5265	-1.7873	-2.4254	1.3697	-1.3785	-2.8878	0.1101	-1.0595	-4.2323	-3.0415	-0.63398	-4.1226	-1.0358	-0.55486	-0.35375	-1.9633	-5.6404	-3.9816	-2.6394	-3.243	-3.1246	-0.00084705	0.42376	-2.9248	-2.3022	-1.3498	-1.9982	-0.66596	-3.5803	-6.3784	-4.7474	-2.4303	0.036278	-1.8779	-0.85956	-2.8676	-1.4649	-2.5426	-0.15683	-2.674	0.40703	-2.9422	-0.94607	-1.4642	1.2728	-0.94178	-0.96104
-5.5467	-3.2088	-3.1779	-1.9705	-1.566	-1.6528	-1.9964	-1.7934	0.81539	-1.5346	-1.3976	-2.8487	-4.225	-2.0612	-1.8469	-1.4772	-2.2989	-4.0212	-1.1753	-1.06	-3.1141	-2.9575	1.294	-4.3455	-2.1611	-2.6574	-4.364	-5.8021	-1.5698	-1.8162	-2.4869	-2.9424	0.029008	-3.5957	-0.31065	-3.4163	0.89553	-4.7136	-1.145	-0.32223	-2.3716	-3.9318	-6.4028	-0.2682	-2.5774	-3.5373	-5.3132	-2.758	-2.3617	-1.4925
-3.4671	-1.3637	-5.2806	-0.13944	-4.738	-3.8806	-2.2254	-4.1596	-3.3495	-3.0355	-4.2442	-3.6228	-3.9467	-3.9461	-1.9679	-3.1801	-0.14821	0.31195	-5.8083	-0.99448	-1.7873	0.16402	-2.5407	-0.96219	-3.1192	-1.1685	-0.18726	0.10447	-4.0668	-4.1929	-3.4267	-3.3604	-6.1063	-4.1695	-2.5535	0.42185	-4.8507	-1.4782	-3.7443	-4.3565	-1.5124	-3.1619	-3.2442	-2.7084	-2.262	-3.7441	-2.4422	-0.49224	-5.492	-2.5102
-5.9844	-3.0843	-3.6999	-8.5874	-1.5677	-2.5457	-5.6541	-3.659	-5.4101	-4.542	-4.9134	-6.5383	-3.3914	-3.3121	-5.3133	-4.2303	-4.4037	-4.8336	-2.9654	-3.8453	-5.0542	-1.853	-1.3016	-4.9086	-3.4766	-4.097	-5.5804	-3.5157	-2.7352	-3.6125	-3.5272	-1.3597	-6.6306	-2.3158	-4.673	-6.1368	-2.61	-7.0638	-0.1356	-2.3678	-5.2718	-4.8216	-2.9579	-3.2345	-4.4634	-3.4487	-1.8319	-5.8756	-0.48097	-4.6621
-7.0075	-7.6996	-6.6944	-6.6489	-9.9594	-6.8571	-5.0888	-4.9706	-10.288	-4.0424	-6.0136	-7.4346	-6.9606	-7.7989	-7.7115	-7.7452	-5.8439	-11.211	-7.7772	-9.0101	-4.5408	-8.7172	-7.3509	-12.942	-8.3397	-2.4464	-6.7078	-5.039	-7.5021	-9.7688	-9.1926	-8.4178	-7.0654	-6.5713	-8.6513	-7.2347	-5.9328	-6.0069	-5.4631	-7.9614	-11.946	-5.1216	-8.1664	-6.7079	-9.8114	-6.9892	-6.1409	-4.7889	-7.3863	-4.5457
-3.8804	-2.4441	-1.9972	-3.2314	-2.1255	-2.4602	-3.7119	-2.6576	-4.0014	-1.8294	-2.4404	-3.977	-2.6433	-4.5364	-4.4098	-6.7654	-4.6773	-5.7116	-1.6243	-3.4853	-3.8158	-2.2285	-4.2866	-6.0044	-5.9736	-1.5827	-4.0653	-2.1086	-0.37912	-0.29503	-1.9999	-5.8315	-4.9172	-4.0215	1.35	-4.3729	-1.2953	-3.2718	-3.8427	-2.4421	-3.2551	-5.0214	-2.2723	-3.3436	-4.6679	-4.8019	0.019344	-1.8592	-5.2586	-3.2697
-5.1918	-8.1383	-8.9597	-7.672	-7.64	-11.58	-8.0659	-12.481	-6.2304	-8.3196	-8.7382	-9.184	-6.7177	-7.8602	-10.463	-6.9736	-9.5188	-12.115	-9.1061	-13.141	-8.0847	-6.0182	-10.516	-8.0747	-10.461	-8.6632	-12.77	-10.04	-13.558	-7.903	-9.5277	-8.9904	-9.9314	-8.926	-7.4371	-10.55	-9.4308	-10.228	-9.3655	-9.5659	-8.5455	-9.5198	-9.8145	-11.038	-5.0938	-8.313	-8.8693	-8.1922	-8.4708	-10.331
-2.1708	0.51275	-0.64253	-2.7715	-0.24607	-5.2262	-1.4672	-3.6936	-4.186	-2.2193	0.0069267	-2.7334	0.29391	-0.079289	-4.4456	-1.7552	-1.4192	-2.6176	-2.9514	1.681	-2.2462	-0.87253	0.11531	-3.7623	0.46941	-0.41647	-0.2469	-6.033	-2.8374	-1.7951	0.030143	-3.4547	-0.21938	-0.88215	-1.8318	-1.4801	-0.23927	-0.0026196	-1.6076	-0.8867	-4.1192	-1.7314	-0.31026	0.92778	-1.7628	0.47329	-0.053112	-1.5522	1.0939	-3.9085
-6.4705	-4.5725	-4.0816	-6.303	-7.6475	-7.4718	-6.5036	-4.5784	-4.2496	-7.0722	-4.5362	-7.2883	-7.8145	-6.4808	-7.2465	-6.886	-8.1827	-7.6693	-8.1324	-5.6532	-9.5217	-4.8129	-8.3003	-6.287	-5.8546	-3.182	-4.6452	-8.73	-7.7233	-7.9479	-5.5456	-11.762	-3.9801	-7.2951	-5.5472	-6.896	-8.8522	-6.1718	-8.1804	-6.3046	-6.8667	-9.0523	-3.4379	-4.7312	-5.4907	-11.259	-6.9071	-5.6918	-8.4877	-7.9468
-4.7042	-5.999	-4.0508	-2.9502	-2.3755	-0.64786	-3.5052	-2.3928	-3.8695	-5.933	-3.4552	-5.4468	-5.3384	-1.9475	-2.572	-5.1216	-2.1858	-0.66029	-2.1348	-5.4136	-2.3536	-2.4542	-3.6241	-1.8835	-2.7931	-0.13962	-0.38596	-2.0736	-5.002	0.39286	-3.9094	-1.9143	-4.2963	-3.8723	-4.0133	-1.9713	-6.7076	-5.3144	-2.2069	-4.0227	-4.6195	-3.934	-2.4082	-6.7065	-2.1412	-4.884	-4.8776	-4.0103	-2.6483	-4.1482
10.317	8.5475	12.002	8.4642	9.9411	7.251	7.8722	13.524	10.544	10.266	11.647	8.8961	10.867	8.2302	7.2418	10.845	6.4573	9.2541	10.335	5.1499	6.4597	9.0141	10.741	9.199	7.2649	10.452	6.6577	9.118	7.4231	8.6075	10.093	10.481	10.716	10.869	10.472	9.2434	9.1105	10.498	8.7076	10.645	9.5854	10.575	7.361	10.023	12.162	9.5835	14.905	9.7341	12.44	5.393
-5.6212	-7.7991	-9.8474	-6.8908	-4.251	-6.1532	-10.854	-10.213	-7.362	-8.9921	-9.5517	-11.88	-9.749	-9.0317	-7.3916	-9.0641	-10.137	-10.302	-6.9511	-11.013	-8.848	-8.226	-9.3591	-8.2454	-7.7865	-8.3849	-9.6122	-10.586	-12.323	-10.036	-9.7968	-8.6857	-11.572	-11.011	-10.15	-10.703	-10.015	-8.211	-5.7243	-8.1174	-12.055	-4.8524	-8.4688	-8.0339	-4.3422	-6.3826	-8.7973	-6.278	-12.519	-12.219
-10.825	-11.231	-12.715	-14.712	-10.042	-14.391	-12.411	-11.289	-13.067	-8.4037	-13.548	-10.879	-9.964	-14.064	-10.862	-12.297	-11.852	-11.575	-13.249	-13.284	-11.869	-15.032	-8.1677	-8.5214	-12.941	-9.7817	-12.284	-11.614	-11.956	-10.658	-13.409	-11.167	-11.59	-12.462	-12.391	-12.558	-13.83	-12.607	-13.681	-15.231	-11.233	-11.994	-8.3735	-8.9888	-12.481	-9.2377	-11.396	-11.391	-12.422	-10.151
-5.8315	-9.1457	-5.1456	-4.4166	-6.0683	-6.77	-4.096	-2.9141	-4.5336	-7.4944	-7.1062	-9.4691	-7.4323	-8.4383	-6.1075	-4.2621	0.85844	-4.8522	-4.5599	-5.4616	-5.9186	-5.9916	-8.393	-3.9552	-5.6069	-5.1345	-4.4131	-5.181	-6.9811	-5.2383	-6.4727	-4.5088	-5.1969	-4.9013	-6.5747	-5.921	-6.2999	-7.1849	-4.1655	-7.0393	-4.3632	-4.7421	-6.2817	-7.2533	-4.3697	-8.0726	-7.6064	-8.7638	-5.7088	-6.3534
3.9798	9.1007	6.7801	6.9749	5.9856	8.069	4.9523	6.5844	8.0769	6.3046	8.3701	8.2143	5.1735	7.4525	7.1056	5.6516	6.1976	5.162	7.7951	5.4852	6.6948	5.7048	5.1808	8.37	5.0649	6.0771	6.2903	1.7581	7.7972	6.9166	9.2028	4.4371	6.8903	5.8996	8.9989	8.1814	6.4043	4.6738	5.5662	3.8977	8.3974	7.5825	7.8912	7.6305	6.2798	7.3518	10.274	7.4379	6.2416	8.4592
-5.6577	-9.8191	-7.636	-8.4663	-7.1985	-5.9143	-9.207	-6.8611	-7.9808	-8.2606	-5.1403	-7.2962	-6.5889	-6.564	-3.5779	-3.7251	-5.8976	-8.4214	-6.9607	-7.8395	-6.5489	-6.7933	-7.642	-5.1466	-5.1697	-8.1096	-9.0845	-5.6116	-5.7882	-5.2518	-8.6745	-4.8813	-6.9841	-8.8465	-3.7408	-4.6018	-5.0149	-6.0652	-4.8624	-5.967	-3.5063	-4.7078	-11.122	-8.8061	-6.1616	-10.254	-7.6581	-7.3168	-5.9159	-6.8011
-16.108	-18.001	-13.435	-13.773	-14.491	-15.2	-16.777	-17.51	-13.887	-14.668	-13.943	-13.662	-17.415	-15.56	-11.961	-12.619	-12.14	-14.351	-15.029	-12.39	-14.514	-14.703	-12.972	-12.207	-11.898	-13.007	-16.2	-13.528	-13.518	-15.522	-13.413	-16.567	-12.592	-13.39	-15.429	-15.174	-15.875	-13.691	-17.073	-15.042	-14.68	-13.318	-13.637	-16.669	-13.836	-15.315	-11.596	-16.534	-15.889	-16.916
2.55	0.67992	2.5805	3.153	1.3687	3.5993	1.0208	2.5882	3.5736	3.3969	4.5428	-1.8212	1.6686	0.86152	1.7999	0.3708	3.081	1.1945	0.3621	0.44584	0.72141	1.8367	0.60124	1.3968	0.41171	2.0751	0.18192	3.1565	0.48059	0.98086	4.0007	5.7212	2.1766	-0.99672	3.3627	0.91177	-3.369	0.9627	2.9394	2.2085	5.5129	-0.24923	2.4455	2.8299	0.049977	4.8954	1.9552	1.4616	2.4528	4.6926
-19.779	-25.081	-23.475	-21.939	-24.827	-24.109	-22.165	-22.786	-19.799	-22.99	-21.243	-21.634	-19.883	-20.042	-22.797	-22.598	-23.292	-20.39	-24.504	-21.279	-24.575	-22.938	-22.673	-21.418	-23.31	-22.738	-23.052	-24.461	-22.907	-19.5	-22.711	-23.068	-20.639	-22.137	-21.942	-22.073	-24.713	-20.8	-20.37	-22.198	-20.153	-22.4	-21.215	-21.521	-18.256	-22.069	-19.656	-20.46	-25.021	-21.028
-13.987	-11.875	-15.636	-15.58	-11.365	-13.702	-14.508	-15.044	-12.89	-15.155	-14.352	-12.373	-13.096	-13.322	-12.845	-14.53	-15.563	-14.482	-12.545	-14.607	-12.16	-14.882	-15.084	-13.432	-15.285	-14.038	-13.64	-14.321	-16.703	-15.923	-13.702	-11.688	-13.152	-15.882	-12.018	-15.411	-13.245	-13.813	-14.914	-12.783	-11.906	-16.552	-12.759	-13.942	-13.848	-15.858	-13.756	-12.763	-11.643	-13.808
2.2309	1.9502	1.7195	0.9234	1.7853	3.4149	0.82855	-1.6022	2.0065	2.1292	3.6128	-2.2606	2.3363	-0.85178	-1.2461	2.0724	-1.0099	1.9547	2.5688	-2.572	-0.49665	2.3724	1.9328	2.4127	1.4254	1.3442	1.803	3.5987	1.4359	3.4981	1.0206	4.1023	3.0151	1.4373	3.7087	0.13891	2.8877	1.3281	1.8861	0.88352	2.3027	2.3717	3.8824	3.971	0.93311	3.6642	1.095	0.73823	3.0956	4.9735
-1.2921	-9.2815	-2.9624	-2.2822	-3.8425	-3.4469	-3.1196	-2.4584	-3.6508	-6.3804	-7.563	-5.0244	-4.7345	-4.434	-3.2058	-6.3487	-5.9199	-3.4045	-2.1438	-2.6613	-3.3104	-6.5063	-3.7163	-2.7262	-4.3183	-3.8741	-4.5301	-2.3059	-3.0413	-2.1335	-5.411	-6.4445	-3.6619	-0.13234	-2.7714	-5.5408	-1.8529	-3.6841	-1.8665	-0.51952	-7.7405	-1.7182	-3.4539	-5.1772	-5.1954	-3.9129	-3.952	-4.5814	-1.9003	-0.38248
-9.9705	-11.056	-11.764	-9.1059	-13.131	-10.473	-13.092	-13.74	-8.4168	-12.946	-11.425	-11.243	-7.9194	-11.244	-11	-8.5054	-13.523	-10.495	-13.43	-11.452	-8.9775	-12.726	-13.757	-10.966	-10.707	-9.9176	-9.8572	-7.0176	-10.088	-8.3675	-11.727	-11.833	-13.149	-10.471	-9.6643	-13.003	-8.6918	-10.242	-10.714	-8.3417	-11.338	-13.184	-9.7737	-11.156	-8.2317	-7.3316	-7.4765	-10.216	-13.231	-10.783
-4.6683	-8.3107	-7.7842	-8.729	-6.8128	-6.8916	-6.0414	-9.8905	-1.5445	-5.8815	-8.7564	-5.6733	-6.7586	-6.8126	-8.4786	-9.5222	-5.1406	-6.8698	-4.9985	-5.3485	-8.408	-2.5864	-6.516	-6.8678	-11.317	-6.975	-2.1504	-5.4987	-6.2994	-5.1298	-6.5956	-5.6999	-4.6679	-8.4175	-6.4936	-3.2684	-8.0993	-11.694	-4.917	-1.4727	-4.6899	-5.8608	-2.8402	-7.1363	-7.7447	-5.4047	-7.9586	-7.7144	-4.8756	-8.4547
0.25373	3.4607	5.3062	3.8339	2.0321	1.6154	3.4265	4.2221	3.3541	2.5725	4.7221	4.8646	1.0641	1.8234	1.6974	-0.5415	5.3675	0.30721	2.0314	5.1967	3.9389	2.2614	0.059796	5.0014	4.0182	5.5133	2.9327	3.0632	-0.4332	3.365	3.138	1.2492	3.0943	2.904	6.2656	1.8966	1.0277	3.3872	0.39137	0.9667	1.5369	1.56	2.6858	2.6397	3.8431	1.7152	0.5684	4.1181	4.9314	-0.010857
-9.7435	-13.836	-9.499	-10.024	-8.8406	-8.3093	-10.989	-13.424	-13.739	-7.9688	-10.046	-9.0399	-13.46	-8.0668	-11.963	-11.282	-12.512	-8.7597	-11.054	-7.4574	-11.573	-11.278	-14.929	-13.046	-9.4367	-9.6204	-11.535	-11.815	-15.053	-11.358	-11.555	-12.964	-10.588	-12.893	-9.4895	-12.444	-12.02	-12.725	-12.637	-12.298	-9.516	-11.458	-9.9058	-9.3164	-12.68	-10.751	-8.909	-11.458	-9.575	-9.4856
0.25618	0.17298	1.3818	-2.742	1.4941	0.26997	-1.0374	2.5652	-1.3222	-1.0855	-0.45238	2.431	1.4434	-1.1004	-1.5706	0.0013825	2.949	-2.3888	-1.7206	-0.24378	0.7682	0.72153	1.2924	1.3323	0.6456	2.0119	-0.57364	1.0117	6.5589	1.2911	2.6961	-1.2689	-0.14197	0.64694	-3.1353	-2.8302	4.1346	2.6245	-0.068338	3.9276	-0.51273	-1.2298	0.6937	0.64257	1.282	1.9156	0.33294	2.2229	-2.0902	-0.8267
5.6849	8.6873	1.2824	6.4138	6.8074	6.7215	7.0727	4.7067	4.9463	6.3842	5.4587	4.5005	7.0159	6.7325	4.9552	4.7816	6.7835	5.1417	7.925	5.7214	4.7632	3.5681	3.024	8.3531	8.8053	5.9129	5.7108	9.3451	6.6134	7.657	3.4085	5.4704	4.9282	8.4628	5.5147	6.4508	3.2678	8.2494	6.6136	3.7764	6.4686	4.4489	5.6416	6.1155	6.4481	4.0959	4.0574	7.1235	8.8715	6.0284
-4.7089	-6.7991	-6.0746	-3.2945	-6.0101	-4.5531	-3.6619	-3.5111	-7.7444	-5.1128	-3.0467	-3.3271	-1.235	-6.5959	-5.9699	-6.1733	-5.7549	-7.5418	-4.4015	-3.4688	-4.8454	-4.9505	-2.8349	-5.1544	-4.0676	-5.0226	-5.4196	-6.0688	-4.389	-5.976	-4.7847	-6.6877	-4.2314	-9.0527	-6.4001	-7.8301	-3.0233	-7.2932	-5.3041	-6.2915	-4.4668	-7.279	-5.9773	-4.5489	-4.5741	-4.2677	-4.9632	-2.3103	-8.5674	-5.1898
-10.742	-11.954	-10.807	-12.463	-13.681	-11.365	-11.766	-11.322	-12.821	-11.136	-8.3099	-9.4798	-11.505	-12.383	-12.85	-12.321	-12.752	-9.4619	-12.656	-8.1077	-11.032	-11.324	-12.095	-11.82	-10.453	-13.479	-12.483	-13.611	-11.235	-13.835	-14.112	-11.046	-11.04	-13.259	-11.772	-13.346	-9.9421	-13.068	-9.3684	-11.003	-12.697	-15.588	-10.014	-12.854	-11.761	-10.538	-8.4783	-10.207	-10.798	-10.288
2.5251	-0.62005	-1.6342	-0.38681	2.7166	2.3165	-1.339	1.241	2.0828	0.60969	-2.8065	-1.3473	1.3352	-2.6463	1.1478	2.7852	1.5619	0.97546	2.4163	2.1792	-1.0201	0.74373	-2.421	2.5883	-2.3767	-2.0666	2.3528	0.22716	-0.63231	0.82105	-0.40097	0.87673	-0.45833	0.034269	-1.2731	0.16144	5.091	1.9189	-2.3579	-0.45348	3.0069	-0.47556	-0.37558	-0.22058	-1.6038	4.2199	1.1655	2.5925	4.1442	2.1642
-3.6836	-2.5662	-2.7598	-4.0644	-4.9376	-6.9083	-6.3655	-3.8829	-0.71162	-7.7505	-3.9633	-5.8854	-3.4438	-3.3037	-2.7931	-2.5875	-2.8448	-3.7532	-6.629	-3.1851	-2.1284	-5.6077	-3.5491	-5.1453	-3.442	-5.378	-3.4863	-3.9266	-4.2033	-7.3978	-5.4789	-5.1391	-5.1622	-1.267	-3.9353	-4.4689	-4.2111	-3.949	-4.1944	-4.2999	-4.4883	-2.7218	-5.5333	-6.9379	-4.302	-2.524	-4.8305	-4.7924	-2.9411	-7.4733
3.3432	0.47866	1.0597	2.2745	0.13215	-0.92712	1.7403	0.67885	-0.60368	0.47667	3.6904	4.2153	0.36194	1.3277	1.4714	4.5466	-0.46433	-0.63051	4.6111	0.49154	-0.25818	1.8849	3.132	-0.40966	0.81403	1.9956	-1.1233	0.38585	-0.16529	0.42032	-1.2182	3.5924	1.4354	2.8002	1.376	0.71942	3.101	0.066877	-3.1598	2.3499	1.2801	5.0109	-1.6375	0.63636	0.89321	1.843	1.9326	1.8464	2.2039	3.4987
-18.858	-19.694	-22.464	-24.302	-20.899	-20.774	-21.378	-22.21	-16.216	-20.34	-17.927	-21.673	-17.423	-21.639	-22.426	-21.726	-19.817	-18.874	-18.393	-19.151	-17.974	-20.45	-22.149	-22.778	-24.746	-19.739	-23.408	-21.291	-19.527	-19.788	-21.195	-22.078	-19.87	-23.431	-21.135	-22.083	-20.882	-22.432	-23.811	-22.411	-21.639	-23.776	-16.749	-22.852	-19.517	-24.217	-19.703	-21.542	-20.525	-19.974
-6.2069	-5.1648	-5.4294	-5.4894	-6.5161	-5.5318	-2.7882	-2.2831	-4.9604	-4.4278	-0.6651	-2.8418	-3.3622	-4.1371	-0.7362	-2.8577	-1.5269	0.52253	-4.6243	-2.9231	-3.9937	-1.3505	-3.7147	-6.14	-3.821	-3.8269	-2.3329	-3.6146	-0.19922	-1.9913	-3.0931	-3.1011	-1.3797	-4.1735	-3.3868	-5.5932	-4.5602	-2.7095	-4.8824	-4.5817	-5.531	-7.295	-5.071	-3.7033	-4.5666	-1.5756	-3.6312	-0.083434	-3.0099	-5.4992
-9.1847	-12.219	-8.1035	-10.463	-9.7387	-8.9805	-10.953	-13.238	-10.174	-7.5544	-9.5294	-8.8649	-5.8749	-9.1939	-10.017	-12.909	-6.8619	-11.064	-5.1586	-11.653	-7.8211	-10.866	-8.6866	-8.6224	-8.2795	-10.56	-9.373	-8.5953	-10.218	-13	-7.7336	-7.2245	-8.125	-8.9753	-8.0712	-12.085	-10.187	-11.684	-10.073	-7.3835	-9.0699	-6.1311	-13.163	-7.7766	-5.7598	-8.6534	-6.9381	-10.932	-8.7759	-7.78
-9.2588	-7.1799	-5.1255	-4.5445	-6.3516	-5.1348	-7.6638	-8.8163	-7.2762	-7.2488	-6.6332	-3.8027	-7.1575	-4.8241	-6.253	-7.6729	-10.504	-5.4687	-7.2896	-6.3922	-6.3436	-3.8694	-7.5094	-7.3025	-4.2272	-5.3702	-7.5543	-8.8994	-6.4911	-9.0046	-4.8496	-7.5588	-8.2414	-9.5457	-6.8862	-6.1865	-8.3645	-7.3665	-4.4557	-4.9387	-6.682	-7.9766	-5.9525	-4.4355	-9.1997	-6.6636	-5.1797	-5.6291	-5.3027	-7.3168
8.4006	8.1607	5.6352	9.0495	6.538	9.0299	9.5856	8.341	5.4958	8.1765	7.7743	9.9267	5.9295	9.6289	10.331	8.1155	12.364	10.182	6.3818	11.158	7.0422	7.8978	8.1103	5.8989	8.4973	11.787	7.9962	9.4795	7.7168	4.5686	7.7132	11.606	7.9432	5.0498	7.0929	6.5153	8.7996	9.5988	9.1765	8.8499	9.2999	9.3288	8.039	6.3097	8.9187	6.2628	9.0531	7.573	6.0264	7.2163
-13.667	-9.3048	-11.1	-13.564	-9.1625	-11.878	-12.619	-11.437	-11.547	-12.205	-13.749	-10.714	-12.362	-13.168	-11.256	-14.352	-13.238	-14.239	-12.101	-11.415	-11.303	-10.409	-11.918	-11.037	-12.164	-10.743	-9.6377	-12.178	-10.804	-13.034	-11.385	-12.848	-14.618	-10.641	-13.058	-13.131	-13.745	-12.738	-12.462	-14.193	-11.506	-16.568	-11.865	-8.2116	-15.329	-10.203	-10.219	-13.624	-10.764	-11.598
-0.40505	1.7412	1.6345	-0.84942	1.3168	0.16858	1.3673	5.0097	1.4135	-1.428	-0.058291	-0.0068727	1.2651	-2.5534	3.6844	-0.2962	1.6561	0.17102	-0.60791	-2.2528	0.85051	1.5248	-0.3107	0.20885	1.8468	3.4974	0.67277	-1.3074	2.6019	-1.9031	-0.017065	-0.12452	-0.66024	-0.21961	-1.2029	-0.26225	-3.2224	-1.2634	-2.2371	-1.648	3.0921	-3.6891	-1.3208	2.6495	-2.1443	-1.6466	-0.81707	0.76092	1.9726	-0.28444
-13.331	-9.9805	-12.727	-15.09	-14.961	-11.287	-13.732	-11.293	-9.2125	-10.806	-12.589	-12.579	-13.369	-12.509	-15.542	-10.184	-12.881	-8.3399	-10.252	-9.8774	-10.887	-14.344	-8.1889	-14.106	-12.094	-14.142	-11.363	-13.433	-8.6915	-15.11	-15.206	-10.866	-11.004	-13.306	-12.121	-11.813	-8.972	-12.933	-8.8943	-9.511	-13.105	-10.761	-11.694	-14.433	-15.332	-10.726	-10.632	-10.826	-10.938	-11.973
-6.4504	-4.2456	-9.1844	-7.9902	-7.3451	-8.6924	-6.8373	-10.388	-9.3099	-6.2649	-5.888	-10.914	-6.87	-7.4408	-8.0234	-6.0547	-8.8516	-7.6043	-8.1906	-8.0544	-7.5652	-8.5416	-8.5833	-10.133	-7.9066	-6.7005	-11.36	-8.6882	-6.9533	-5.136	-5.9064	-6.696	-8.2313	-10.114	-5.7925	-8.0888	-7.4395	-9.7349	-9.8545	-8.2577	-6.7142	-8.9321	-7.8256	-8.5971	-9.4452	-11.02	-6.6809	-7.0161	-10.207	-8.9759
-21.824	-23.105	-22.426	-19.018	-24.568	-21.408	-22.655	-21.366	-22.893	-21.273	-23.714	-21.52	-22.643	-21.829	-23.555	-22.947	-21.529	-23.257	-21.899	-22.199	-23.373	-25.119	-22.152	-19.848	-19.424	-21.006	-23.739	-22.772	-21.29	-21.122	-20.703	-21.127	-23.812	-21.658	-19.058	-20.56	-21.626	-19.947	-24.995	-22.656	-25.064	-22.176	-22.768	-22.159	-20.471	-22.227	-19.261	-23.971	-22.619	-23.889
-4.3687	-2.7779	-0.24462	-2.3431	-1.1715	-1.5306	-0.58819	-1.9486	-1.6611	0.60016	-0.45814	-1.4105	-1.7366	-5.3285	-4.5665	-0.12718	-1.793	-2.676	-3.6467	-3.4372	-3.6126	-1.9071	-1.6606	-5.2188	-2.7857	-2.0108	-2.9224	-3.1191	-2.1928	-0.8301	-1.6517	-3.4382	-0.76876	-5.5606	0.1232	-0.8419	-2.3203	-1.4228	-2.4289	-3.4877	-0.91713	0.711	-3.0746	-1.5112	-2.4118	0.083103	-2.4474	-1.9674	-3.6217	-4.9995
2.2676	-3.2474	-1.7311	-1.6691	-0.86453	-4.4272	1.8041	-0.91804	-3.7906	-2.6097	-0.23003	0.074331	0.26811	-2.6356	-2.1755	-1.8227	0.3089	-4.3413	-5.43	-1.6571	-1.9986	-1.0601	-2.4477	-1.4603	-2.5899	1.2867	-2.6745	-4.6561	-1.4686	-2.7461	-2.0115	-3.6118	-0.44599	-3.7567	-3.1372	-1.391	-2.4691	-1.8275	-1.5977	-3.2975	2.1033	-4.3164	-4.2125	-0.025286	1.6607	1.4488	0.18648	-1.5597	-0.42673	1.2514
-0.51149	1.1824	-2.423	1.9248	1.1851	1.2298	2.615	5.5543	2.2348	2.3591	2.7018	0.91644	-0.54472	-1.3043	1.2271	0.21086	3.1503	0.11593	2.1944	3.8688	4.3723	1.7152	-1.0745	-0.65418	1.7659	1.2342	1.4347	2.9866	2.526	1.7727	2.8658	1.4242	0.017393	1.1883	0.096191	-0.44747	5.7436	1.9343	1.7084	-0.73935	0.2231	-0.36537	4.3982	0.70102	1.9193	3.285	0.066064	-3.4726	-0.10047	3.7927
-4.8593	-4.0157	-3.4206	-1.4688	-5.5256	-1.26	-3.1766	-5.347	-5.4216	-5.2555	-3.9752	-5.3399	-1.0197	-2.7152	-0.41717	-4.6092	-5.5181	-6.426	-5.0274	-4.1448	-5.3896	-0.82957	-3.1116	-1.2085	-0.7587	-4.5827	-3.363	-7.4044	0.61784	0.89501	-1.8389	-2.1909	-4.5328	-2.8232	-2.2506	-0.4814	-1.6169	-5.7241	-4.8536	-0.39962	-2.5628	-2.9916	-5.7857	-5.2208	-2.8819	-3.9965	-5.4851	-3.3623	-2.773	-3.9793
-11.841	-10.666	-11.754	-12.895	-12.034	-12.426	-8.8254	-10.577	-13.05	-11.126	-13.129	-11.184	-8.6312	-9.6634	-12.988	-10.032	-12.773	-10.645	-11.241	-10.56	-14.251	-10.93	-13.726	-11.996	-8.3933	-10.211	-11.299	-11.689	-13.364	-8.6336	-11.631	-11.844	-11.466	-9.9989	-9.3508	-10.561	-14.869	-7.9416	-13.472	-9.3772	-11.434	-13.037	-12.062	-12.473	-12.08	-9.2671	-10.009	-9.3769	-14.438	-13.25
-4.7515	-4.5234	-9.9438	-4.3037	-7.2598	-5.1266	-5.6445	-6.2818	-4.3691	-5.8548	-5.1104	-5.2465	-3.4713	-7.0867	-5.0186	-8.3168	-5.7311	-4.4421	-7.6573	-4.0302	-3.9354	-6.6982	-3.8297	-7.4459	-5.8959	-6.7947	-4.221	-6.7099	-2.1311	-5.5009	-1.9224	-6.1381	-6.5314	-8.0765	-4.6023	-4.2413	-6.5668	-6.0764	-8.3323	-7.4061	-8.5062	-10.694	-7.7943	-5.3861	-8.1826	-5.0445	-5.7025	-3.9906	-6.3638	-4.3357
5.6187	7.5642	4.218	8.8325	6.9984	6.1198	6.4607	4.5481	7.5068	8.8635	6.0277	7.911	6.8414	6.4422	7.0723	6.2425	5.0248	7.747	7.0156	5.932	9.4884	6.4616	7.8339	7.2551	6.6145	5.6677	4.4759	10.78	7.4806	7.0827	5.2501	7.3406	5.6204	11.026	10.069	10.383	6.1752	6.0601	4.9601	8.8918	10.73	7.4105	7.9475	5.7109	6.0951	6.9974	8.1849	4.0957	4.1307	8.3998
2.0741	-1.0655	-3.147	-1.7589	0.23257	1.6422	-2.8595	-2.3298	0.22632	-1.1644	-0.1303	-2.5876	-3.6991	-5.707	3.2844	-1.2816	-1.5982	-2.4125	-1.509	0.22637	-0.14266	-1.0345	-3.8388	1.6686	-1.5116	-3.1468	-2.0177	-1.356	0.017405	-4.0594	-0.454	0.41396	-1.9393	0.52113	-4.0341	-0.95366	-1.5737	-2.1817	1.2852	-2.2832	0.41833	-2.2586	-4.2534	-4.0382	-0.97407	0.99985	1.6374	0.46125	-1.4802	-3.6545
-11.06	-10.373	-11.939	-9.7184	-11.38	-8.8713	-9.4449	-6.7125	-11.474	-11.52	-8.3241	-9.0737	-8.0057	-10.244	-9.8846	-6.1529	-10.939	-8.4215	-9.2351	-8.2492	-6.2378	-10.564	-8.8016	-10.094	-6.8002	-10.177	-9.8254	-7.6871	-9.1942	-11.504	-9.2151	-9.1339	-9.8009	-9.7026	-9.7041	-12.332	-6.9426	-9.8639	-9.094	-8.5156	-11.489	-9.5016	-6.8839	-7.5102	-8.032	-9.405	-9.7884	-7.8581	-8.9027	-8.4138
1.706	1.2047	2.2869	-0.1928	1.7701	1.1675	1.7666	-0.046806	2.3416	2.2217	2.0134	0.3557	0.64667	2.5457	0.66342	0.29065	2.2554	0.54276	0.10807	3.7996	-1.5866	-0.62348	1.9042	-1.548	3.2173	-1.0523	2.2425	-0.8372	0.96653	2.1721	3.1595	2.2353	3.9047	2.8626	-0.39138	3.0859	2.6103	-0.63998	0.14698	0.61247	2.2221	2.7755	1.2148	3.6676	-2.1243	3.6797	1.3346	3.0443	-2.8634	0.80758
9.0892	8.2654	11.593	10.071	7.4342	8.6707	8.7962	8.2364	9.4642	7.5958	8.1101	7.0911	9.1423	8.822	9.4411	12.479	10.017	7.0547	10.193	6.0236	11.074	8.2461	9.6717	7.8801	7.7959	9.0031	9.2478	8.7497	7.2458	6.763	10.636	10.329	9.4949	9.2467	9.9433	7.8911	7.7506	8.8396	11.26	8.5887	8.3943	8.55	10.401	9.0774	6.5428	6.435	10.581	8.0469	7.4532	11.229
-1.6746	0.55767	0.99097	-0.38519	-3.3269	1.7239	3.1302	1.5898	-4.2902	-0.2489	-1.8363	-0.12205	-1.7032	-1.1023	2.1619	2.1517	1.2832	0.50194	0.46427	1.4894	-2.3107	-0.21926	-4.6292	-1.5103	-1.9717	2.778	-1.7737	-0.13105	0.84983	-1.2386	-0.79178	0.6468	-1.3121	-0.29457	-0.028216	-2.4321	1.4226	-0.66433	1.5338	-1.009	-1.7495	-0.99209	-3.6448	-2.3002	0.46976	-0.9623	-0.11448	-1.8907	-0.49055	0.019751
9.1449	3.5504	4.2583	4.1812	4.7288	4.4358	2.9339	5.6002	5.6499	4.5726	8.5209	4.3757	5.0212	5.4383	4.5926	6.2295	4.495	6.0921	4.3136	4.5678	5.0885	8.8602	4.4656	4.9206	4.7962	4.9918	5.139	4.3694	4.2103	2.1116	5.9607	3.8989	3.3738	5.6442	5.3646	0.15035	5.3483	5.6671	3.9523	5.2375	7.9204	5.6369	4.9184	2.8608	5.7348	4.3277	6.8582	4.2335	4.6474	4.4549
-1.6017	-5.0434	-4.1027	-1.4375	-5.1821	-1.2659	-2.3193	0.052912	-0.3475	-3.4461	-2.0899	-4.7184	-1.4574	-6.2055	-3.1613	-0.80918	-2.3679	-1.8462	-3.6571	-2.9017	-3.1018	-3.3924	-2.7982	-4.4335	-5.132	-1.4738	-1.7506	-1.5243	-5.2264	-1.2148	-1.1817	-2.2642	-2.8601	-2.3262	-2.3415	-1.3613	-1.6996	-1.9074	-2.5451	-0.81032	-6.0734	-0.74722	-5.5122	-4.9048	-3.457	-5.7787	-4.143	-2.5013	-1.1121	-3.1139
9.241	8.967	11.651	5.4004	4.0198	10.689	3.6078	10.853	8.6114	7.5269	9.9791	6.203	10.434	7.0425	8.3242	8.2534	9.256	8.329	7.4468	8.5441	9.6846	6.2589	8.5198	5.9673	8.5838	8.8883	6.2924	7.9435	10.302	6.9259	8.9367	8.1933	11.173	8.2359	6.1139	4.266	7.5346	7.9838	9.2034	9.5558	7.266	9.2246	8.3601	8.6728	6.9013	10.564	7.6206	5.403	7.9815	6.6601
-9.4325	-6.2458	-6.5395	-4.3001	-6.0479	-6.5448	-7.7104	-8.4983	-8.3404	-8.4921	-7.4572	-4.7065	-8.3857	-8.2607	-8.3487	-5.0572	-9.1591	-6.8533	-4.6663	-7.2165	-8.5688	-5.0716	-8.0292	-5.5988	-7.1213	-3.7779	-6.1938	-7.713	-6.205	-9.3123	-8.2166	-6.3882	-2.4672	-9.2852	-6.3925	-4.3224	-8.0616	-6.783	-5.276	-7.8232	-5.7603	-7.2876	-3.8021	-3.8013	-6.0573	-9.5783	-7.8823	-7.324	-3.167	-5.9464
0.47079	2.1733	-2.8161	-1.0361	-1.403	0.83938	-0.70778	-2.8967	-0.46393	0.4265	2.6496	2.2403	2.1478	-1.8987	-1.5384	-1.4929	2.2423	-0.12206	-3.4375	0.12038	-0.64627	-0.80963	-2.7246	2.0059	-0.32606	-1.9438	-1.8394	0.48488	3.0114	3.1332	-1.186	-0.26436	-1.4554	3.024	3.6363	-0.10374	-0.055178	-0.87613	0.79745	-1.5112	1.4128	-1.215	0.15722	1.5617	4.6855	-2.0502	0.97174	1.0763	1.9029	-0.13776
-5.5123	-4.5623	-5.4354	-8.1091	-4.7769	-5.6376	-4.3893	-5.2606	-4.3842	-6.5288	-8.2003	-3.0001	-8.7178	-9.3133	-7.596	-6.9478	-3.5885	-7.4453	-7.5724	-4.3344	-7.8655	-7.6616	-7.5969	-5.8679	-6.5714	-8.0762	-8.4739	-4.0367	-4.5645	-8.1034	-4.7592	-4.5841	-4.2915	-6.3991	-7.5951	-4.3047	-3.3403	-6.4348	-3.5294	-5.1223	-5.5564	-4.6042	-6.3022	-6.0197	-5.1718	-5.8715	-9.9933	-6.7328	-5.0997	-0.85512
-7.154	-9.8231	-8.4508	-8.39	-8.6741	-9.4103	-13.022	-9.9742	-4.4536	-10.544	-9.554	-6.6262	-11.731	-8.0017	-8.8395	-9.7634	-10.148	-7.6569	-5.672	-9.2179	-9.3995	-8.2991	-11.956	-9.0993	-11.528	-5.4427	-11.78	-11.619	-8.4636	-7.5725	-11.841	-7.3307	-8.4589	-8.3456	-6.3871	-8.7357	-10.136	-6.525	-8.4364	-10.72	-8.6365	-8.4447	-8.527	-7.0219	-10.007	-8.5634	-6.9932	-8.4916	-8.4341	-8.9378
-2.9344	-0.52169	0.39663	-0.55478	-1.896	0.85902	-2.2602	-1.9022	-2.664	0.8056	-0.15144	-3.0562	-1.504	-6.1067	0.87343	-2.3951	-3.4273	0.13627	-3.8661	-0.93563	-0.73449	-2.0287	-3.8815	-1.1819	0.28451	-2.88	-0.25463	0.18819	-3.1643	-2.234	-3.4477	-1.185	0.93509	-1.8414	-1.9186	-3.0515	-3.0013	-1.6762	-0.41485	2.3046	-4.2054	-1.9521	-2.8091	-0.74393	1.0437	-2.061	-0.60547	2.2856	-2.1614	-2.3224
-15.904	-9.0287	-12.327	-10.097	-14.546	-12.496	-10.402	-15.386	-11.437	-11.754	-7.4214	-11.498	-14.055	-12.956	-9.5338	-9.8204	-11.428	-10.479	-12.231	-9.5411	-10.315	-9.6195	-9.6078	-10.08	-10.268	-9.0277	-13.816	-9.9417	-10.054	-12.128	-10.987	-10.429	-13.814	-10.211	-6.9962	-8.3286	-10.849	-13.195	-11.973	-10.288	-15.583	-10.551	-13.207	-10.387	-9.4746	-9.2226	-12.844	-11.877	-11.947	-13.34
-13.213	-10.247	-12.076	-13.886	-12.737	-10.613	-12.54	-8.7882	-12.488	-11.2	-16.111	-10.516	-14.08	-11.103	-13.61	-14.789	-14.595	-11.103	-11.654	-11.428	-16.588	-13.678	-13.888	-11.782	-12.712	-14.426	-8.7399	-14.97	-11.325	-16.146	-12.206	-14.158	-9.8755	-13.856	-10.027	-12.719	-14.616	-14.747	-12.192	-9.0175	-11.971	-12.616	-12.843	-16.089	-12.669	-13.022	-12.254	-11.219	-12.898	-13.126
-8.2991	-11.142	-10.849	-12.664	-9.1403	-10.678	-9.5333	-6.973	-8.6441	-9.3223	-8.2521	-11.506	-10.455	-13.122	-10.726	-13.207	-13.297	-11.331	-7.8305	-11.026	-11.687	-11.213	-13.092	-11.586	-12.009	-11.092	-11.22	-12.312	-12.664	-10.165	-11.247	-15.364	-10.661	-9.7079	-9.3705	-14.157	-9.4261	-11.256	-11.084	-10.103	-12.521	-13.335	-8.8559	-9.9338	-10.121	-9.2012	-11.749	-8.9737	-12.281	-7.9692
-0.36488	0.83489	-2.9187	-2.5219	0.29794	-1.3711	-2.3237	0.30367	-2.9337	-0.13132	0.92447	-1.6881	-4.7248	-3.448	0.43457	-2.7392	-1.928	-2.2056	-2.0146	-3.9238	0.10274	-1.9798	-0.66443	-0.41508	-1.2767	-1.2834	-0.79304	0.41494	0.60672	-2.8314	-0.91654	-2.3264	0.46708	-1.6339	-1.1932	-1.0283	-4.8388	1.0449	-0.62002	-0.11026	-1.6736	-1.3608	0.0084886	-0.016142	-1.4487	-1.8328	4.0893	-2.8129	-4.2479	-0.82109
-14.768	-12.502	-9.8421	-12.652	-12.732	-12.097	-14.23	-10.756	-11.291	-10.834	-9.8009	-10.546	-12.396	-10.344	-8.7813	-10.303	-10.015	-10.887	-8.3734	-11.881	-10.05	-12.351	-12.053	-10.746	-10.134	-11.946	-9.3786	-10.37	-13.117	-11.059	-12.427	-10.589	-12.142	-10.814	-14.14	-10.067	-9.1773	-13.285	-11.104	-10.906	-10.785	-10.927	-9.2447	-10.842	-9.4003	-8.1643	-13.293	-10.577	-12.726	-13.309
-13.28	-12.37	-17.723	-10.928	-15.985	-12.898	-13.69	-16.786	-12.091	-12.83	-15.395	-15.583	-14.184	-12.793	-14.646	-14.443	-13.65	-11.384	-17.392	-13.207	-16.223	-14.548	-15.75	-14.382	-14.458	-15.372	-16.28	-13.208	-11.035	-14.455	-14.293	-15.982	-14.601	-14.944	-17.564	-14.658	-15.951	-14.152	-14.147	-10.669	-16.237	-11.091	-15.759	-12.049	-12.881	-15.16	-15.89	-12.12	-12.76	-13.942
3.7166	-0.21688	-5.2046	-0.42118	2.0923	1.4216	6.1217	2.2182	5.8707	3.1356	-1.2397	3.5747	2.2441	1.0426	2.1526	0.21354	2.6133	1.235	2.1945	3.3984	3.6411	1.5971	1.5083	1.2411	0.48895	2.0315	0.95213	-1.8647	2.3954	0.66498	2.0651	1.9142	1.5076	2.1511	2.354	-1.7936	-0.73271	6.1053	1.6526	6.4733	0.99746	-0.95156	3.5694	-1.3589	1.6898	1.7701	4.0187	-1.1735	4.1668	0.88049
-16.037	-13.269	-8.3832	-14.61	-13.224	-11.012	-12.992	-10.973	-16.217	-14.228	-12.544	-14.932	-11.856	-12.187	-10.448	-13.647	-10.953	-14.034	-8.5188	-11.564	-12.452	-13.208	-14.44	-17.482	-9.6648	-14.238	-15.622	-11.892	-13.433	-12.125	-12.34	-16.648	-11.727	-14.615	-14.572	-14.301	-12.369	-16.339	-14.231	-12.987	-10.677	-9.033	-11.462	-13.819	-14.136	-10.93	-11.013	-14.766	-14.835	-15.565
-6.8592	-8.4948	-13.66	-9.9545	-11.11	-11.145	-11.458	-9.0225	-9.2496	-9.4681	-9.2864	-7.3201	-8.6371	-10.355	-10.353	-8.945	-7.6936	-11.252	-9.9777	-11.153	-10.387	-10.115	-8.8081	-11.297	-13.487	-10.952	-12.053	-10.457	-10.197	-7.8484	-10.272	-7.5484	-7.2398	-10.723	-12.452	-8.8601	-8.2087	-11.85	-10.186	-8.2774	-8.2833	-10.658	-10.726	-9.9599	-10.624	-8.902	-10.352	-11.991	-12.415	-7.8984
-4.4112	-9.5229	-5.1675	-8.1128	-6.5447	-7.8632	-8.7732	-7.9107	-7.7544	-6.3458	-7.8567	-5.3964	-5.8002	-6.6826	-8.8412	-5.3422	-8.1716	-7.5993	-6.2946	-9.3827	-5.9525	-7.567	-8.7013	-5.9597	-5.1038	-7.1844	-6.566	-9.0016	-8.1024	-8.7007	-7.7385	-10.113	-8.9739	-7.3889	-7.3869	-9.4472	-8.7145	-6.9078	-4.2939	-10.544	-7.2216	-10.647	-6.8305	-7.1565	-10.066	-10.312	-6.0008	-10.831	-5.8778	-8.1542
-5.0697	-5.1979	-5.5001	-3.689	-3.381	-3.7005	-1.9217	-3.6048	-4.8419	-2.3236	-3.7934	-4.0488	-3.4606	-2.6311	-6.1981	-3.2001	-3.0418	-0.36102	-2.6978	-0.40184	-2.2011	-3.8019	-4.2313	-2.8951	-6.3843	-4.0929	-3.2894	-6.2184	-2.5981	-3.8617	-1.3231	-4.6463	-6.368	-0.49517	-1.6618	-6.0587	-2.5087	-3.9461	-1.2107	-3.7134	-4.8812	-3.4924	-3.6716	-1.6967	-5.7381	-2.1543	-1.6937	-2.7124	-5.1689	-3.8802
-8.8808	-11.493	-14.172	-13.163	-12.108	-11.4	-13.692	-12.302	-14.078	-10.339	-12.144	-14.1	-10.832	-14.16	-12.473	-10.314	-12.814	-13.661	-12.386	-11.388	-9.802	-9.5199	-14.35	-14.998	-11.175	-14.634	-12.653	-12.186	-13.285	-13.579	-9.9621	-10.128	-13.355	-15.138	-14.182	-14.613	-12.883	-13.139	-10.769	-12.908	-13.47	-14.263	-15.234	-13.402	-14.523	-12.001	-12.291	-11.685	-12.864	-14.02
-2.5165	-4.8243	-8.6293	-6.2884	-5.6765	-3.1461	-7.2133	-5.8983	-4.6	-4.7502	-4.8124	-4.0952	-4.1265	-3.8659	-6.6982	-9.0998	-5.2594	-6.6955	-4.6925	-3.819	-7.2303	-4.4451	-3.0129	-5.4018	-2.6245	-5.469	-4.9839	-6.3132	-5.4689	-3.8299	-6.5373	-6.3851	-6.0127	-4.0431	-3.5571	-7.2008	-3.1565	-7.6806	-5.3549	-4.8649	-6.0483	-2.1338	-6.6748	-7.4417	-6.189	-4.599	-9.3496	-6.5885	-8.0335	-5.9579
-13.775	-16.722	-11.141	-13.862	-14.632	-15.45	-12.838	-13.41	-8.5604	-11.354	-15.503	-13.289	-12.049	-16.006	-16.701	-13.918	-14.794	-15.359	-17.665	-13.814	-11.285	-15.024	-13.946	-15.591	-15.028	-13.244	-13.319	-15.006	-16.573	-16.208	-14.282	-14.193	-13.546	-13.402	-12.925	-15.761	-13.65	-17.067	-16.553	-15.973	-12.241	-13.713	-10.006	-15.274	-11.953	-9.6343	-15.972	-17.547	-15.722	-13.955
-18.329	-14.788	-12.286	-14.306	-13.887	-13.864	-15.471	-13.345	-17.729	-17.934	-13.613	-15.533	-11.39	-13.462	-13.659	-16.452	-15.822	-11.512	-15.907	-14.343	-12.687	-15.029	-14.375	-13.026	-13.379	-13.442	-11.474	-14.115	-14.732	-14.55	-14.067	-11.851	-13.836	-10.73	-15.17	-17.762	-12.777	-18.849	-15.604	-16.383	-14.851	-12.628	-12.703	-16.697	-14.302	-18.608	-17.634	-16.192	-12.794	-16.505
-12.172	-12.956	-13.508	-12.195	-13.177	-10.26	-11.269	-13.946	-12.674	-13.555	-12.777	-14.237	-13.273	-13.213	-9.9954	-11.775	-12.45	-13.704	-10.759	-15.359	-13.586	-12.052	-13.733	-16.659	-13.2	-17.345	-13.973	-16.122	-16.051	-14.033	-14.915	-15.049	-12.041	-14.828	-12.253	-11.538	-11.906	-11.892	-12.305	-13.803	-13.001	-15.395	-13.341	-15.771	-13.871	-14.2	-15.309	-11.638	-11.482	-11.946
2.2442	1.4415	-0.22354	3.5252	1.4871	4.1264	1.1342	2.7515	1.965	-1.5165	-2.8286	0.13061	0.30667	3.2096	2.5948	-0.35638	2.7041	2.9794	2.5087	-1.5715	-0.17145	-1.8862	0.049552	0.62292	3.3414	3.3996	4.291	5.4545	3.4096	2.1832	4.7557	4.3629	0.90302	2.9171	2.6201	0.86923	0.65137	2.3704	3.3795	2.8383	4.0171	1.992	1.5981	3.4965	1.612	2.2883	3.3545	-0.22367	-0.69241	3.0849
-21.912	-21.048	-21.888	-23.642	-20.112	-19.832	-22.706	-19.747	-21.337	-19.266	-22.814	-21.222	-24.762	-21.509	-22.619	-24.148	-22.575	-20.359	-19.756	-21.129	-19.585	-21.271	-21.43	-23.71	-18.805	-22.904	-25.28	-23.955	-25.186	-21.42	-22.387	-25.171	-21.491	-22.813	-21.458	-20.817	-20.139	-24.228	-22.916	-20.455	-24.048	-20.708	-23.461	-20.68	-21.922	-21.876	-23.864	-21.131	-23.37	-23.173
1.3005	0.39799	-0.55796	-1.9115	-0.19569	-1.6821	-0.61487	-2.1725	0.42288	-2.839	-0.55184	3.1434	-1.0135	0.36333	1.493	-1.115	0.3539	-1.1401	-1.7393	-0.21847	1.8199	-0.75192	3.1334	-0.75237	-3.2379	-0.29479	2.6372	-0.57495	-0.98027	1.2238	-0.50912	-2.2094	-1.3295	2.9961	2.6663	0.27006	-0.80754	1.1006	-1.1633	-0.39908	1.0636	-0.79002	-2.7278	0.61283	-0.55249	-1.1977	0.83292	2.8155	-1.9153	-3.089
-1.6023	-2.8177	-2.3034	-0.28923	-2.4254	-4.158	-2.3136	-5.0109	-5.0985	-2.0074	-3.4697	-6.1614	-2.7209	-5.4526	-0.53437	-4.0971	-4.0841	-3.1261	-1.2448	-2.698	-1.9275	-1.2423	-2.9207	-1.4138	-0.89034	-2.7803	-3.4184	-0.45418	-2.682	-2.9631	-2.5233	0.13338	-4.0054	-3.7039	-1.8687	-2.554	-1.1226	0.69071	-4.0413	-1.0374	-1.8603	0.51621	-4.1958	-4.46	-4.3657	-1.0863	-3.6958	-3.2559	-0.79963	-2.9253
-13.582	-13.005	-13.418	-10.713	-7.3153	-12.371	-9.7553	-9.8956	-10.648	-10.189	-11.143	-9.8776	-14.477	-10.597	-8.7363	-13.338	-11.457	-7.0693	-9.5657	-12.685	-11.883	-15.049	-10.386	-11.268	-10.621	-12.348	-11.397	-10.455	-10.887	-12.138	-9.4881	-8.4596	-12.237	-12.884	-11.907	-13.006	-13.962	-12.74	-12.327	-11.169	-9.4767	-11.865	-11.087	-9.518	-10.146	-11.509	-10.356	-11.314	-12.324	-10.126
-1.2433	1.7583	-1.0446	-2.7392	1.0698	-2.1036	-2.0295	0.06435	-0.89378	-1.3991	1.2553	-1.0667	-2.4249	0.53775	-4.7834	-2.528	-1.2042	-0.77333	1.0173	2.1272	2.7246	-2.7043	-1.6429	-2.2607	-1.2423	-1.4004	-2.8752	-0.86994	1.038	-2.9531	-0.81491	-0.41741	-1.4953	-2.6617	-0.72174	-1.7099	-3.4011	-2.2238	-4.0496	-0.27864	-1.3784	-3.8027	0.30952	-3.4172	-1.3542	0.0065656	-1.0199	2.578	0.15771	0.58227
-4.1062	-1.4962	1.6766	-1.2392	-2.7106	-0.94441	-1.4531	-1.7548	-0.38275	3.0979	-0.18239	-0.71347	-1.5844	-5.4156	-3.2598	-1.6241	-0.036233	2.1151	-1.0772	1.5294	-0.016075	0.13294	0.49385	-1.733	1.1914	-0.68767	-1.6101	0.079738	-1.165	-3.6191	-4.2453	2.9547	-0.64518	-2.756	-2.5702	-1.7388	-3.3297	-0.73346	-1.3156	1.8146	-2.2179	-2.5383	0.30487	-0.91986	-3.3357	-1.9265	-1.8274	-3.3355	-1.4786	-2.6385
6.0572	6.2226	7.0187	9.1838	6.8089	8.6158	5.8569	7.8389	7.1105	6.0978	7.4905	8.6087	4.5925	3.111	8.6817	5.7612	4.5412	8.182	7.5508	6.397	4.875	6.8562	7.8994	5.7371	10.851	8.0846	5.2432	7.738	7.0629	8.2422	6.373	8.2639	4.0652	7.3059	8.0369	8.0493	5.7689	6.8703	9.3067	7.6804	6.9406	3.4356	8.7428	5.4907	4.8244	7.019	7.4671	7.7483	9.0565	6.5458
-10.608	-13.121	-13.363	-11.804	-13.959	-12.522	-11.733	-12.17	-14.312	-11.606	-8.145	-11.264	-11.156	-8.6606	-11.068	-9.3532	-12.57	-11.282	-13.056	-10.112	-10.696	-12.758	-9.095	-9.8099	-12.156	-9.8343	-14.159	-8.7263	-12.197	-10.411	-11.961	-10.494	-7.2891	-12.581	-13.651	-10.735	-10.128	-10.741	-14.528	-9.3977	-13.088	-14.154	-10.5	-14.012	-12.678	-12.042	-11.857	-11.011	-11.126	-8.1474
-11.718	-13.65	-9.2115	-13.294	-9.2763	-13.164	-12.72	-12.878	-11.06	-10.863	-12.861	-10.236	-13.168	-12.741	-12.588	-10.747	-10.723	-14.505	-12.006	-13.899	-11.02	-13.013	-9.467	-9.5181	-12.464	-7.668	-13.97	-12.263	-11.865	-9.8467	-11.48	-11.979	-11.189	-14.566	-8.9476	-10.682	-11.153	-14.523	-13.069	-8.4609	-13.121	-10.287	-10.947	-11.501	-11.242	-9.9128	-13.658	-11.446	-8.9663	-14.697
4.8535	7.8258	5.2884	4.3936	3.1238	7.7345	8.3839	6.9271	7.7875	5.4453	7.1572	7.7413	8.8611	6.6179	5.1858	10.053	4.3197	6.5161	3.2558	11.83	7.1661	8.8213	5.392	7.2224	9.284	8.5173	9.7029	10.062	5.8897	10.779	6.5661	7.6499	7.6262	7.4035	6.0648	7.0692	7.1266	8.8959	8.2991	8.0712	7.4292	9.6586	7.8457	3.562	8.1775	6.9281	5.629	6.8436	4.1348	7.9305
-7.7659	-10.872	-11.105	-8.5469	-8.8182	-5.8862	-8.1863	-9.8824	-6.5782	-8.4301	-12.12	-8.1189	-9.8792	-8.4335	-5.9151	-10.757	-9.7359	-8.4833	-10.714	-9.7175	-7.7252	-11.224	-8.1984	-8.2299	-9.6181	-6.6612	-7.8133	-8.2304	-9.812	-5.731	-9.7623	-10.708	-11.801	-12.055	-10.064	-6.9912	-9.3	-9.1136	-6.8533	-9.8604	-8.9408	-8.8458	-8.4791	-10.343	-8.4173	-10.189	-8.9246	-7.9237	-8.7082	-8.3076
1.1401	-0.78122	0.33141	2.322	4.3287	2.0857	-2.4471	2.3905	0.20884	1.2962	5.1642	1.7144	0.13563	3.3226	2.0437	1.7175	2.9677	1.9932	-0.19948	-0.99365	-0.47204	-0.47028	5.493	-2.523	3.9841	1.9026	-0.38228	3.2476	-0.069129	-1.2915	2.5413	-0.10732	-2.9953	2.0439	2.7283	-1.7878	2.0765	-0.24869	1.2621	0.89699	-1.0787	1.7866	3.7261	0.59213	-3.2904	3.2953	1.4265	2.282	2.2021	-1.7187
-9.7508	-8.2747	-7.5647	-9.6254	-9.9319	-12.5	-10.254	-8.0297	-9.5341	-6.833	-11.681	-10.708	-11.611	-10.842	-6.8978	-10.255	-10.9	-11.806	-7.8162	-7.1919	-10.485	-11.363	-10.001	-7.7092	-11.98	-9.0388	-9.6666	-12.388	-10.064	-11.823	-7.8439	-12.926	-12.655	-11.079	-11.014	-13.083	-12.079	-11.544	-11.814	-9.1692	-11.262	-11.269	-9.4277	-10.222	-9.7259	-12.13	-12.34	-9.0435	-11.128	-12.009
-15.026	-12.916	-11.829	-12.779	-16.097	-17.176	-13.349	-13.85	-12.814	-13.849	-15.31	-12.668	-17.592	-15.071	-16.492	-14.644	-14.466	-12.425	-14.492	-19.002	-14.111	-16.913	-11.089	-13.775	-13.296	-15.74	-15.969	-15.027	-12.231	-17.341	-17.015	-13.514	-14.546	-13.723	-15.654	-16.936	-14.72	-11.972	-15.826	-11.951	-14.666	-16.353	-14.374	-13.066	-13.834	-14.725	-12.154	-11.197	-16.698	-15.371
-2.7422	-6.1877	-4.9985	-2.4701	-3.7223	-5.01	-3.5762	-8.9322	-3.8691	-4.9254	-4.4163	-1.9148	-4.9229	-7.5823	-0.90541	-4.1064	-4.3529	-5.879	-5.8599	-3.4869	-3.5787	-6.0351	-2.7667	-4.6929	-5.6768	-5.6836	-6.9786	-4.0669	-4.9972	-2.0371	-2.7783	-2.8233	-7.999	-6.2162	-4.9719	-3.2729	-3.825	-8.3579	-3.0901	-2.2327	-3.5594	-2.7453	-3.8541	-7.3003	-5.6457	-1.6657	-5.0192	-4.1187	-1.4822	-2.1707
2.9111	2.589	2.2633	-1.4471	-0.063673	1.5874	0.53215	2.6509	1.725	2.9901	2.5731	3.8013	1.7013	0.95034	1.91	0.98261	7.2353	1.7198	2.0914	2.642	3.9282	1.0354	4.0672	0.36668	0.19872	-0.8894	1.2062	4.5592	2.7603	5.296	-0.0068956	3.9529	2.9529	-1.9842	3.7438	3.2647	3.2162	1.3876	2.0723	3.0462	2.2954	3.4684	0.56714	1.7849	1.0615	0.21501	2.4158	-0.68592	1.6334	0.14873
-15.035	-16.279	-16.668	-16.457	-13.859	-15.074	-14.737	-13.884	-14.105	-14.371	-12.029	-13.709	-14.454	-14.331	-15.524	-14.389	-15.605	-18.581	-18.002	-15.041	-13.87	-14.091	-14.033	-12.956	-15.501	-15.92	-14.956	-17.407	-16.963	-12.558	-13.682	-14.669	-13.42	-16.171	-16.675	-13.221	-11.33	-16.295	-14.743	-14.102	-15.185	-14.591	-12.972	-14.532	-14.845	-13.946	-14.495	-13.211	-15.432	-14.184
-25.219	-23.059	-25.956	-22.594	-22.402	-21.316	-20.774	-23.416	-19.172	-18.719	-22.87	-23.06	-22.405	-22.627	-22.179	-20.102	-22.649	-21.534	-26.16	-24.306	-23.358	-24.337	-23.024	-21.975	-23.513	-21.417	-19.75	-20.982	-20.695	-21.486	-25.363	-22.097	-21.438	-20.91	-23.733	-21.793	-22.434	-19.869	-19.254	-20.34	-21.996	-20.241	-22.209	-24.376	-19.954	-21.23	-23.169	-22.384	-26.603	-18.141
-10.659	-15.095	-12.643	-14.351	-13.114	-10.616	-13.508	-11.628	-12.102	-9.8216	-14.105	-12.598	-15.211	-16.346	-14.225	-13.283	-11.238	-13.278	-12.664	-14.357	-12.793	-12.73	-13.526	-13.006	-11.345	-13.281	-9.8567	-11.253	-15.212	-11.055	-12.218	-14.698	-12.944	-13.742	-14.525	-12.069	-12.08	-13.307	-13.088	-12.756	-14.055	-12.426	-11.801	-14.025	-9.8886	-10.831	-8.9491	-10.564	-11.232	-14.615
-2.5801	0.95524	-1.68	-2.2948	0.4286	-3.5778	0.33387	-0.98246	-0.89223	2.8676	0.36034	-1.8044	0.4922	2.2773	1.3597	2.7057	1.023	2.8403	-0.68383	1.3543	-0.61906	0.20272	1.4437	2.5214	-0.12604	-0.24469	-2.9261	-2.1592	-2.3274	0.015732	-1.3067	0.65384	0.11248	4.5647	2.0137	1.9889	0.69106	2.2558	-0.86055	-1.2722	0.70916	-1.1904	-0.61613	-0.32283	2.4805	0.48848	-1.3045	-0.95984	-1.8438	0.41912
-5.9797	-7.6309	0.1672	-5.3755	-2.334	-3.2668	-2.6576	-5.4005	-2.2964	-2.837	-4.3108	0.67876	-4.7121	-10.177	-3.8796	-1.203	-3.5965	-5.7528	-7.5111	-5.0489	-6.4205	-6.343	-3.5752	-5.8943	-2.2962	-3.1572	-4.0503	-5.0549	-4.2106	-6.2779	-4.1557	-5.2655	-4.5234	-3.3612	-6.7956	-2.9861	-4.7429	-1.4042	-3.9651	-7.7343	-1.8535	-2.8403	-3.2205	-6.0902	-4.5974	-2.9741	-5.2785	-6.1327	-2.4681	-6.7382
-15.397	-14.193	-15.668	-16.574	-12.055	-15	-14.227	-14.379	-13.814	-14.473	-13.854	-16.442	-13.141	-15.5	-17.722	-13.601	-13.795	-15.055	-16.208	-12.597	-10.819	-18.323	-15.554	-16.506	-16.416	-14.811	-13.008	-12.597	-14.295	-14.452	-15.446	-12.685	-12.664	-16.528	-9.6941	-12.783	-12.666	-13.696	-14.433	-17.691	-12.42	-14.316	-12.644	-13.131	-15.392	-14.581	-13.75	-14.225	-18.162	-16.829
-6.5421	-7.652	-8.4481	-4.6331	-5.5915	-5.7569	-6.0701	-3.166	-6.4121	-5.9197	-8.0363	-5.9743	-6.2551	-5.5441	-8.0218	-4.8675	-5.7334	-6.3008	-3.4957	-5.8308	-7.9917	-6.3746	-5.4512	-3.7612	-8.3531	-4.9403	-7.8845	-5.6539	-5.2603	-6.5138	-2.4372	-8.0093	-9.1383	-6.2731	-8.7941	-4.002	-3.0093	-9.1581	-2.1332	-6.9291	-6.9785	-6.1278	-8.3109	-7.8584	-4.0108	-7.2475	-7.572	-2.009	-4.6735	-9.1495
-0.70809	0.14689	-3.9743	-2.5947	-0.7263	-2.0647	-1.4897	-2.3243	-0.6487	-2.7984	-3.5854	-5.4527	-3.98	-2.0537	-2.152	-3.5347	-4.599	-2.6978	-2.2808	-2.4907	-2.9785	-1.7549	-4.0713	-3.952	-2.3604	-1.3879	-2.2113	-0.68232	-2.0301	-4.2181	-3.5577	-3.7676	-3.1248	-1.9261	-5.1072	-1.6259	-3.9582	-2.9339	-3.3265	-3.7309	-4.6999	-0.71035	-3.2871	-3.6047	-2.5393	-4.7705	-3.1291	-2.6351	-1.3214	-4.9441
-9.1573	-10.351	-9.0106	-9.6118	-8.6908	-12.519	-11.208	-10.867	-10.388	-10.113	-12.134	-9.3535	-10.418	-10.318	-12.167	-11.467	-10.322	-11.871	-10.653	-8.763	-12.164	-9.521	-10.505	-8.1511	-10.318	-8.8398	-10.395	-11.383	-11.079	-12.63	-11.19	-10.374	-10.744	-13.165	-10.861	-11.684	-9.4134	-13.161	-10.225	-11.975	-12.011	-11.07	-12.592	-10.052	-10.433	-7.5417	-11.251	-11.74	-12.776	-11.271
-7.2761	-8.7061	-11.156	-6.2043	-10.084	-10.847	-10.848	-12.258	-6.0546	-5.0538	-10.59	-8.8071	-10.6	-10.336	-10.204	-11.715	-4.9648	-8.8205	-8.715	-8.5415	-6.5411	-6.6995	-10.448	-12.787	-9.2287	-11.359	-9.4503	-8.1811	-10.48	-7.6655	-7.9438	-7.7088	-9.3811	-10.504	-8.7634	-9.449	-9.0841	-9.6911	-10.273	-6.7053	-10.842	-10.639	-7.6574	-10.153	-11.079	-7.0708	-8.1067	-8.8175	-7.8172	-10.386
-3.1437	-1.8223	-0.60101	-5.7522	-3.4749	-4.4318	-4.916	-5.4609	-0.57022	-5.7675	-2.6072	-5.6666	-7.0562	-2.9568	-5.6277	-5.9751	-2.9399	-7.0777	-6.6887	-4.8976	1.3579	-5.0947	-8.1185	-6.5931	-5.8667	-10.039	-7.2116	-6.5748	-1.8197	-2.7651	-6.3096	-7.6298	-3.8073	-4.1464	-5.0598	-6.7193	-5.0827	-3.2947	-6.6869	-4.2326	-6.5677	-5.6363	-7.1761	-6.6132	-4.9324	-4.9981	-1.0107	-4.2706	-9.563	-4.2082
-24.039	-22.693	-23.348	-21.42	-21.846	-22.433	-25.876	-23.539	-22.773	-21.049	-24.534	-23.491	-24.194	-21.675	-21.011	-21.861	-22.748	-21.784	-22.091	-22.785	-21.538	-24.757	-20.027	-24.057	-22.764	-24.283	-20.619	-22.871	-22.574	-22.418	-23.332	-24.002	-23.395	-21.07	-21.148	-24.513	-22.872	-25.926	-22.648	-23.525	-23.22	-21.303	-20.611	-21.052	-22.176	-20.773	-20.933	-21.254	-23.322	-22.611
-2.3798	-5.448	-4.4446	-6.6138	-2.8239	-1.7836	-6.1183	-6.4686	-7.5338	-3.7083	-4.3626	-3.479	-5.4876	-5.8038	-2.457	-4.6569	-5.6626	-4.4572	-2.2892	-3.5958	-3.1388	-2.9191	-5.6783	-7.0902	-3.7198	-6.9901	-4.9417	-5.8975	-3.2001	-5.204	-4.6286	-3.4093	-4.682	-4.8447	-5.9095	-4.7278	-3.4419	-6.4567	-4.9524	-3.8529	-1.986	-3.7844	-5.3301	-6.3042	-5.2296	-4.1513	-6.7724	-4.2875	-2.4424	-4.5678
2.7724	2.4432	-0.9091	2.3545	0.70228	2.2002	0.99355	1.2388	1.8423	2.3555	1.4083	-1.2878	3.4371	3.1263	-1.8075	-1.3321	2.038	-0.77711	2.6312	2.4586	5.6168	0.61348	0.4908	0.71156	2.9612	4.4113	2.3651	2.445	0.38385	1.0935	4.6126	2.9134	2.8818	1.9056	2.1862	1.9025	2.0896	1.5746	1.847	2.1101	3.2278	-1.5262	-1.2214	1.9329	1.8054	-0.21302	-2.6947	1.7607	5.0742	0.7216
7.6865	10.206	9.4766	7.5837	12.461	8.8838	10.543	8.1628	9.6842	11.474	7.7244	8.2599	9.1114	11.236	5.3642	6.7838	5.1455	6.8539	7.5269	8.2838	7.0419	9.3736	7.3995	9.0716	9.2123	9.1264	6.549	7.2759	9.381	6.1294	9.1293	8.4019	11.837	6.4582	7.0272	7.7236	9.4023	10.731	12.773	10.055	9.8384	7.5738	10.635	9.6744	5.1164	9.1031	9.3276	8.4906	7.3577	11.614
6.5464	2.6441	5.5482	4.3181	2.2256	4.2089	6.0209	5.3603	6.6267	4.5849	2.5051	2.8221	3.1457	6.0876	4.0938	6.0537	1.6758	1.4145	2.6999	5.913	3.6053	6.2662	5.0304	4.562	3.1741	6.4643	5.5453	8.723	3.3849	4.9498	7.032	6.468	2.5617	2.4202	6.1062	3.1501	6.538	3.4463	6.6722	6.2044	3.6794	1.8653	2.79	8.7213	3.2499	4.4061	5.6497	4.3653	2.7884	5.2914
-10.769	-10.127	-10.411	-10.72	-14.076	-9.4276	-11.594	-11.666	-9.2856	-13.791	-12.311	-8.3701	-12.281	-12.506	-10.052	-6.7302	-12.898	-8.847	-9.3473	-9.8115	-13.171	-11.102	-10.43	-11.56	-13.512	-9.2577	-10.74	-6.4214	-10.186	-12.983	-9.4682	-10.139	-9.1487	-10.868	-13.439	-11.649	-10.908	-12.096	-12.178	-8.3697	-11.76	-11.019	-12.615	-13.002	-10.736	-9.8743	-13.09	-10.03	-9.3137	-14.134
1.0559	1.7833	0.21427	-2.841	-0.55618	0.63659	-4.0928	-0.57706	-5.3975	-4.0656	-1.2193	-3.7171	-2.811	-2.4167	-0.98381	-2.4936	-0.86779	-0.58132	-4.6034	-4.5662	-3.8588	0.44115	-0.75974	-0.13054	-0.20495	-2.3544	-4.0826	-1.0743	-1.0305	-1.1119	-1.2358	-6.1926	-2.6003	1.2555	-4.7975	-1.9925	-3.5898	2.5943	-2.8809	-1.8382	2.0597	-4.0038	-3.3506	-2.616	-1.3574	-4.6738	-1.672	-5.7417	-0.19091	-3.0423
-5.0516	-4.4978	-2.5215	-5.5223	-5.2432	-8.2184	-3.3192	-2.189	-3.443	-2.2773	-3.0595	-7.2256	-8.0495	-3.2744	-7.4049	-0.54492	-3.2207	-3.5452	-8.1259	-5.5002	-1.8808	-0.21279	-2.8571	-5.0079	-1.3033	-3.279	-4.0223	-4.5899	-4.206	-2.4497	-3.171	-8.1812	-5.3943	-1.1853	-1.1965	-5.0232	-3.1282	-5.1703	-4.1708	-5.4757	-2.5112	-2.8821	-1.0156	-6.6668	-5.5734	-6.1199	-3.207	-2.9056	-3.2156	-6.3067
-0.71139	-0.40168	1.3324	1.4978	3.4303	2.5002	1.6557	0.18951	0.56301	-0.47497	1.1835	3.7098	1.3079	2.0337	0.31993	1.5862	1.6472	1.9784	1.8747	1.631	5.0748	1.349	5.5294	3.4904	1.3118	-0.86765	1.1728	0.49996	0.7141	2.1154	2.2394	1.9078	1.2917	2.308	3.7412	-0.37101	1.8732	2.9763	1.9295	0.044601	1.7367	-1.0856	2.5067	2.7554	3.4928	0.53716	3.5765	1.7529	0.27216	2.3778
-2.1256	-1.4504	0.16621	-0.024618	-3.245	0.3327	0.2303	-2.521	-3.9597	-1.0845	0.55575	-1.25	-4.5265	-1.5817	1.0742	-2.1656	1.4135	-0.51057	2.3574	1.4002	-0.85437	0.95754	1.943	-1.3709	1.0423	-1.1627	-2.2303	1.1112	-3.0479	-1.8382	0.037197	0.15737	-0.57638	-1.2828	-2.826	-3.1473	-1.1147	-0.92562	-0.14669	-0.72728	0.07344	-0.59029	-1.0088	0.90458	-0.68107	-0.60242	1.1009	3.101	-0.22392	-1.5598
-13.995	-12.363	-11.967	-10.69	-12.77	-13.244	-11.511	-12.405	-14.072	-15.301	-11.509	-10.599	-9.6112	-11.303	-13.56	-9.029	-13.315	-13.562	-12.372	-14.5	-8.4084	-11.56	-12.64	-9.5932	-11.659	-15.317	-12.699	-10.936	-11.869	-10.658	-13.258	-9.8947	-10.886	-13.56	-11.55	-11.07	-12.096	-12.481	-11.681	-11.495	-12.797	-10.742	-10.086	-14.466	-16.22	-12.376	-10.503	-9.6121	-12.988	-16.404
-11	-8.6817	-17.308	-13.333	-15.388	-15.408	-14.571	-15.305	-16.285	-10.736	-15.498	-13.572	-13.226	-12.467	-8.0719	-12.808	-13.724	-15.574	-13.808	-10.033	-15.655	-13.188	-8.778	-12.851	-9.7091	-12.29	-11.452	-17.455	-15.077	-12.659	-13.517	-13.697	-14.451	-12.504	-14.206	-12.609	-13.907	-12.531	-13.92	-10.627	-12.581	-11.198	-11.123	-10.661	-12.026	-13.551	-13.434	-12.834	-12.756	-10.886
2.6376	4.5873	3.6406	-0.48085	1.9735	-0.4111	-1.4432	2.1205	0.33916	4.576	3.2416	2.4924	5.2351	0.29828	2.0832	-1.8909	2.5534	-1.3956	3.6332	4.3206	2.8963	3.9782	1.7708	2.6963	1.1918	3.2211	1.2888	3.2147	-0.52836	-0.034493	3.6474	1.2116	2.2066	0.96699	4.389	3.3234	-0.33243	2.3857	3.6607	-0.21945	0.38119	3.8968	0.96039	1.9461	-0.20987	2.0661	3.2753	-1.637	0.96544	-0.88823
5.6693	6.2591	6.0131	8.0548	7.0576	7.6206	7.9907	7.0692	7.3424	6.7019	8.9751	8.6944	7.7221	9.2727	10.186	7.9566	8.158	5.0032	4.588	10.098	6.2074	7.7551	7.7099	6.9268	8.167	5.6712	6.0274	8.7107	4.3308	7.4599	8.1625	6.0649	10.98	13.177	3.9612	6.2667	4.5591	11.008	9.7845	7.4879	9.0606	11.347	8.4352	7.7298	7.3624	8.7581	6.921	7.423	13.227	8.7328
-1.0247	2.7732	0.10809	0.015886	0.67122	0.34903	-0.97362	-1.5626	-1.0999	-1.6076	-6.0602	-0.10828	2.2562	-0.61794	-0.34234	3.2516	0.14975	-0.8048	2.2816	-1.6691	0.85778	-0.12706	-5.9324	-1.0239	-2.7762	2.5194	-0.16724	0.64369	3.6038	1.3339	-3.0243	-0.52368	0.98089	2.154	2.2021	2.5317	-2.1637	-2.6628	-0.50951	-0.72281	-0.83186	-4.3993	-4.0451	-1.2541	3.1749	2.5995	0.94768	2.8118	-2.6648	-2.3115
-13.411	-14.129	-15.809	-14.485	-14.254	-9.5925	-8.8397	-11.717	-14.826	-15.723	-12.636	-11.669	-13.85	-11.993	-13.496	-11.702	-13.285	-15.764	-12.29	-8.0075	-11.629	-15.864	-13.243	-12.132	-15.443	-12.836	-16.364	-13.903	-16.231	-11.843	-16.42	-15.058	-13.258	-11.619	-13.113	-16.46	-13.037	-12.375	-15.396	-14.567	-13.237	-9.5518	-10.758	-12.699	-12.74	-9.8828	-16.123	-11.874	-15.268	-14.962
-1.5737	-2.8437	-2.2335	-2.396	-2.3764	-4.404	-1.9787	-3.1423	-5.9373	-0.42959	-3.0503	-6.3619	-3.8128	-6.6027	-2.3303	-3.7541	-2.5365	-4.4428	-3.4896	-1.6843	-0.31301	-2.6876	-1.4554	-1.7585	-3.062	-4.9484	-2.2997	-5.0995	-3.9309	-6.108	-1.6375	-4.341	-2.472	-3.4959	-3.9926	-2.3967	0.19416	-1.8971	-1.4768	-4.139	-3.5669	-2.0796	-4.733	-4.6319	-5.5789	-1.0175	-2.2721	-1.45	-2.3517	-4.3091
-9.2751	-12.253	-12.14	-10.774	-10.831	-11.209	-7.3659	-8.4154	-12.298	-10.365	-10.417	-9.5954	-11.307	-8.8186	-12.814	-15.506	-9.4859	-11.015	-12.347	-12.736	-9.1612	-13.301	-12.438	-14.421	-12.589	-10.607	-13.905	-12.403	-12.125	-11.19	-12.777	-12.993	-10.498	-11.329	-11.567	-13.785	-12.87	-13.853	-11.674	-10.962	-10.846	-13.195	-11.699	-12.947	-12.425	-11.909	-14.245	-11.183	-9.9619	-11.943
-2.5111	-2.1857	-0.08008	-2.5318	-1.5879	0.62974	-3.7266	-1.8237	-3.3801	-0.99195	-2.224	-2.0829	-0.057714	-0.68291	0.51688	-2.4053	-0.67048	-0.25357	-3.1859	-1.7251	-0.05646	-1.3445	-2.6317	-0.2783	0.72162	-1.5694	-1.6405	-3.4296	-1.3614	-2.785	-0.76476	-2.8945	-2.0491	-2.5961	1.9103	-1.0288	0.30706	1.7978	-1.1575	1.2537	0.11343	-0.48602	0.0684	-1.9277	1.6048	-2.4695	-3.5684	-0.24632	-0.51687	0.27772
-5.5545	-6.8024	-4.4471	-5.5685	-8.0265	-6.9673	-9.9607	-5.1069	-5.6793	-5.5275	-2.3739	-3.6896	-3.3119	-3.4195	-4.1328	-4.2614	-4.9919	-3.4557	-5.7022	-5.5943	-6.3017	-4.0649	-6.4908	-6.3817	-7.8516	-4.2012	-3.1074	-3.4464	-5.69	-7.3221	-6.6523	-6.484	-2.7202	-5.4863	-7.4458	-9.0105	-7.3455	-3.4638	-6.3867	-5.5095	-1.9482	-5.8866	-5.4708	-6.2002	-7.0004	-5.538	-6.4613	-8.5301	-5.1368	-3.9976
-3.3726	-3.3195	-5.8414	-9.6443	-2.8722	-3.398	-6.1791	-6.8249	-9.2661	-6.4521	-4.4841	-5.288	-7.7853	-6.453	-4.7821	-5.2904	-5.1137	-3.4021	-5.7536	-7.3372	-5.4931	-5.5779	-4.0977	-7.3774	-4.8438	-6.6066	-5.3826	-3.6308	-7.0028	-9.4529	-7.3731	-6.2383	-4.2542	-7.4254	-5.9066	-9.2431	-8.0024	-7.1142	-5.287	-10.966	-6.6938	-6.7028	-2.0806	-6.2369	-6.5865	-6.9161	-4.218	-10.034	-3.7654	-6.3949
-1.9379	-2.2681	-2.4171	-0.074734	-2.3907	-0.93807	-2.9374	-0.2751	-2.2961	0.18136	-1.6024	1.9817	-3.6401	-0.95355	-1.0685	-3.4568	0.77644	0.61905	-2.9913	-1.7049	-4.9017	0.59663	-2.0291	-4.0362	-0.19728	0.94622	-0.92378	-2.8775	-0.69849	-1.8688	-1.8393	-2.1783	-1.5092	0.40341	-1.3481	-1.9957	-1.7034	-0.55256	-4.3584	-1.3016	-2.8743	-1.716	-0.5446	-0.77797	-0.60672	-1.6384	-1.445	-3.1672	0.76583	-4.7949
-19.275	-20.761	-21.941	-20.12	-19.557	-18.795	-20.419	-22.091	-21.427	-22.394	-18.436	-20.35	-20.981	-19.716	-20.32	-20.847	-22.133	-22.109	-23.109	-23.258	-25.305	-20.186	-25.064	-20.854	-19.9	-21.908	-21.428	-20.227	-20.614	-20.13	-18.159	-23.368	-18.097	-22.021	-18.29	-20.927	-21.315	-22.156	-19.539	-21.616	-19.411	-21.098	-20.174	-17.936	-18.386	-19.86	-17.775	-20.017	-23.089	-21.202
-9.4468	-9.1428	-7.6416	-10.77	-10.098	-11.392	-14.142	-8.2365	-7.5188	-8.9139	-9.1943	-8.9626	-11.299	-9.3005	-11.622	-10.526	-11.989	-10.799	-11.65	-8.4237	-9.4198	-11.894	-11.764	-10.677	-10.284	-9.912	-14.713	-9.7518	-11.618	-11.511	-13.89	-10.995	-8.1629	-9.9727	-11.94	-9.771	-10.168	-12.846	-8.0507	-7.7318	-10.476	-11.786	-7.8435	-9.847	-8.4841	-7.0317	-11.67	-13.567	-11.198	-12.256
-5.4285	-7.9152	-6.0524	-4.6277	-7.4867	-6.5483	-4.0129	-5.2352	-6.7789	-7.7063	-2.7498	-4.5467	-3.8511	-6.0877	-9.1393	-2.7303	-6.6963	-4.8734	-3.7162	-2.7428	-8.222	-4.9696	-4.4208	-3.2043	-5.1088	-2.7911	-2.3346	-8.3715	-2.1508	-6.6798	-2.0216	-4.0313	-6.342	-4.9518	-5.9134	-4.6413	-5.2134	-5.4152	-3.2694	-6.6782	-3.5317	-5.7729	-5.7999	-6.9212	-4.4073	-6.0163	-4.6954	-4.8355	-6.269	-3.8214
2.5433	0.15929	1.5856	1.3315	0.23011	-3.0308	-0.092834	1.1224	0.21247	-2.474	-0.54841	-0.84332	-0.54362	-2.7808	-1.4073	0.74935	-2.3787	-1.6943	-1.2563	-0.84609	-1.7212	1.9819	-1.1848	-2.002	-1.4677	0.01417	0.5343	-0.27296	3.5209	0.45755	-1.2401	3.822	0.83278	-2.1016	1.3836	1.2266	0.10239	-2.59	-2.2614	-0.43347	0.56849	1.9679	3.634	1.7716	-3.1956	-0.72418	0.84939	-0.5126	-0.73144	-0.61201
-4.8609	-5.9674	-3.4916	-5.2974	-3.1053	-5.57	-0.75093	-4.8093	-3.0154	-1.1752	-0.73176	-4.7304	-3.7808	-0.86851	-1.3559	-1.682	-3.3007	1.1127	-4.6061	-2.0971	-2.1517	-3.7899	-3.1018	-5.143	-4.6481	-3.7757	-4.8333	-0.83702	-1.5244	-3.5683	-2.983	-1.1713	-3.0586	-1.6268	-3.0159	-6.2511	-4.4789	-3.6342	-1.5338	-4.768	-7.0621	-0.83855	-3.1266	-2.5084	-3.2081	-4.8769	-3.8727	-3.0079	-3.3586	0.11194
5.7292	4.9948	5.8383	6.086	3.9016	4.399	4.6412	5.1164	6.7791	5.6742	6.7072	4.5733	3.3675	4.7215	4.15	6.5661	6.4882	7.1876	3.2412	4.4026	5.6513	1.0949	0.67598	4.6842	4.8003	6.3806	5.0721	3.031	5.0741	6.0542	-2.0875	3.6027	4.1586	5.3459	2.9488	5.6954	3.8798	5.9268	7.8609	4.8209	2.6163	7.5164	2.7356	3.2125	4.8776	4.9652	5.9626	5.4034	4.9275	4.5371
-9.1084	-9.847	-10.648	-12.323	-7.8128	-12.458	-5.8263	-12.302	-9.5746	-8.4201	-10.116	-10.992	-10.505	-11.628	-10.066	-9.2143	-9.7693	-6.9438	-9.1684	-10.31	-11.354	-9.1405	-12.006	-9.0966	-8.7705	-8.8503	-12.145	-13.462	-11.916	-15.336	-8.4033	-10.019	-10.587	-9.7782	-7.56	-9.2643	-12.176	-9.0743	-8.306	-8.3662	-9.3734	-9.8405	-10.278	-10.648	-8.6465	-8.6439	-12.548	-10.157	-8.9179	-10.72
1.2565	0.74718	1.3061	0.62444	1.4397	0.36484	4.356	2.0919	1.4993	0.43761	0.23423	0.066191	4.8949	0.83876	0.92682	1.6737	1.4439	-0.29697	2.4646	2.7475	3.4267	3.0323	0.93084	0.90953	2.32	3.5793	2.3906	-1.5308	1.9012	0.79048	0.81423	3.7807	1.9641	3.6584	1.4371	1.735	2.31	2.9525	6.5611	1.5623	0.22956	4.7698	2.5336	-0.54084	3.6228	3.0529	4.379	2.6534	2.4105	3.6445
-3.2894	-0.62696	-1.02	-1.4723	1.3467	2.2426	-2.4234	-2.7322	-0.45652	0.72291	-3.3496	-0.15101	2.2243	-1.6257	2.6511	-2.484	0.32391	-1.3451	-3.071	-0.94849	-3.8264	0.048872	-0.090195	0.33762	-1.8101	-2.5338	-3.0483	-2.5541	-3.2744	1.6969	0.16557	-0.20854	-2.6111	-1.4235	-3.7294	-1.1739	-1.6915	-1.014	0.48907	-1.5446	-1.4147	-1.1211	-0.69192	3.8247	1.4388	-1.5705	-0.20466	-2.4693	0.85293	-4.9017
-0.26295	-3.7677	-3.9206	-2.1944	-3.0096	-4.9814	-0.31108	-0.28717	-2.307	-1.8115	1.2355	-0.25913	-2.7798	-2.1414	-3.4159	-0.15938	0.55169	1.2334	-1.072	-4.1041	-2.313	-3.522	-3.3478	0.78005	0.5865	-4.5309	-1.1177	1.09	2.2295	-0.62148	-2.4279	-1.6615	-2.4762	0.42636	-3.2329	-0.43161	1.6364	0.80148	-0.42415	-1.7923	-0.13006	-4.0926	0.33796	-0.087347	-0.62182	-1.1039	0.77842	-5.5266	0.89615	-1.5719
0.36803	1.3954	0.1651	-2.6159	-0.73461	-3.8338	1.5753	0.35402	1.9328	0.36047	-0.20758	3.0765	-0.95984	0.80161	-0.54614	-0.22103	2.5142	-1.5999	2.7207	-3.4782	-0.15809	3.075	-0.12132	1.1312	-0.88239	2.3134	2.6291	-3.0279	-1.6309	3.1642	1.2963	-1.6557	0.23442	-0.41927	3.6978	0.29878	-0.46108	1.8226	-0.77824	1.8597	-0.4606	-1.7719	2.6058	0.97021	2.0306	-1.7795	0.64686	-2.7611	-1.5719	-0.539
5.4543	2.8575	2.1238	1.579	0.59843	1.1996	2.2078	4.3865	4.4396	1.8667	4.5973	3.6212	2.1689	4.2673	-1.3737	2.1872	3.5923	1.1881	2.8747	4.3056	1.4697	0.70814	5.2549	4.0713	4.8937	1.7365	6.5714	2.4422	0.25769	6.5397	4.4786	3.6752	1.2531	5.3226	3.6218	0.16054	-0.099409	0.4917	2.8667	0.61414	3.0393	1.1322	6.4123	-1.6008	2.1843	2.4248	0.94765	0.60058	0.16763	3.4625
5.7769	2.8465	1.0034	5.5272	4.2958	6.0945	4.3757	6.047	1.1316	6.7649	5.0113	2.4174	8.8675	4.6459	6.8187	0.53617	4.4725	6.6337	3.9224	4.3106	3.206	6.7968	5.1474	5.4555	2.2567	4.623	4.6696	3.9543	4.9282	4.1423	6.4988	7.7441	3.1561	5.2015	7.2202	4.0724	2.7685	5.3385	7.5438	4.3317	5.6285	7.6765	3.4393	4.9394	8.0998	5.8308	5.049	1.7631	6.2623	5.9345
-1.7064	-0.076907	0.15872	-5.1361	-3.0085	-3.0331	-1.6357	-1.8305	0.61741	-3.1944	-3.1342	-1.4522	-4.262	-1.4071	-0.92981	-0.52228	-3.1703	-0.85165	0.29187	-2.2761	1.3387	-2.9618	-0.92249	-6.3462	-1.1645	0.31196	1.1564	-4.1605	1.1084	1.7643	-1.6061	0.0024265	-0.58878	-2.1372	-2.1902	-1.5256	-1.3693	3.5019	0.61026	-1.3954	-1.9872	-1.963	-0.43407	-0.55447	-1.637	-4.7846	1.4269	-2.9569	-0.94389	-0.42325
-11.556	-11.331	-11.202	-9.1058	-10.21	-8.6485	-10.459	-8.1921	-8.4833	-9.153	-8.2652	-7.6016	-7.2174	-7.7156	-9.4955	-10.057	-9.0863	-5.834	-10.247	-8.5134	-10.191	-7.1708	-7.1752	-5.6692	-11.034	-8.9661	-8.7094	-9.9856	-8.9134	-8.2432	-5.9072	-6.8468	-12.623	-8.0674	-12.396	-6.7877	-11.062	-13.261	-3.4751	-9.0467	-7.4151	-9.0695	-12.053	-5.0277	-12.727	-9.0508	-11.002	-8.3909	-13.007	-7.5858
-1.5802	-1.3608	-1.2859	-0.47707	-4.4193	-1.1114	-5.1616	-1.1856	-3.1344	-2.5552	0.62405	-4.1344	-1.2312	-0.57275	0.37974	-0.9743	-5.4771	-3.2724	-2.5422	-1.2628	-2.6127	-2.2925	0.75134	-1.3047	-3.5189	-2.7809	-3.2637	-4.2974	-2.5619	-3.3253	-2.5939	-0.33874	-0.80135	0.19613	-3.376	-1.3362	2.0091	0.32116	-2.0894	-1.5019	-2.7094	-2.4097	0.73105	0.27976	0.47246	-4.5892	-3.6017	-3.122	-0.63638	-0.44845
-12.326	-12.262	-9.2819	-10.695	-13.448	-10.526	-10.039	-8.5259	-11.698	-5.9635	-9.1469	-6.0504	-12.951	-12.389	-12.704	-7.3622	-12.191	-9.1538	-5.3395	-11.129	-15.247	-7.9817	-10.098	-11.273	-10.449	-9.8281	-12.619	-7.145	-8.2914	-11.818	-10.81	-6.8118	-9.5912	-11.814	-11.792	-11.675	-10.332	-11.263	-9.5955	-12.485	-10.904	-10.112	-15.541	-11.354	-15.224	-10.884	-9.1144	-8.4087	-11.949	-11.2
3.073	0.22846	0.70569	1.635	3.4723	4.1682	0.94095	1.6501	2.3969	1.4869	5.2503	-0.45941	4.0734	3.9436	1.4288	-1.6889	-2.526	2.19	3.7764	-0.24783	2.5553	1.419	2.6931	0.76557	3.7905	0.88016	1.3269	4.3615	2.6592	2.4349	1.4485	2.4627	0.66341	3.0642	4.5483	2.7101	1.6654	1.4866	0.033764	3.8147	1.1927	0.19701	1.0794	-0.65887	3.2746	3.5991	1.6696	0.57134	3.4339	2.5474
-4.9397	-6.7826	-7.4832	-11.335	-4.0344	-12.025	-4.4493	-5.2811	-7.5174	-8.5688	-10.67	-8.3415	-7.1205	-7.1721	-5.9085	-8.0479	-6.5986	-6.3772	-5.5915	-4.5599	-7.2245	-7.3436	-5.2288	-5.3916	-7.4755	-9.5467	-5.5111	-8.7711	-9.912	-5.305	-5.9599	-4.8567	-9.1804	-4.9871	-8.6913	-6.6619	-6.7061	-6.8923	-6.9553	-9.4961	-6.1383	-6.49	-6.3175	-7.2166	-3.2858	-6.0174	-7.2071	-7.4305	-8.9934	-7.8714
-1.2845	-0.81768	-4.9729	0.41835	-3.8334	-3.1502	-4.3288	-1.9642	-0.4148	-4.7945	-0.54408	-5.7074	-1.0027	-2.6465	-1.1271	-4.6256	-2.2842	-0.64464	-5.6278	-1.5619	-4.0025	-3.0771	-0.54466	1.0785	0.51364	-4.4729	-2.2607	-2.2427	-1.0954	-3.0374	-3.1965	-4.1971	-3.7378	-5.3283	-1.8671	-1.6234	-5.8493	-2.1707	0.41311	-2.6652	-2.39	-3.4896	-2.3848	-3.8901	-1.9446	-3.9142	-4.6302	-3.6683	-2.6033	-3.1661
-3.9406	0.54036	-1.7048	-1.5658	-4.0452	-4.8713	-4.0541	-0.36463	-3.8526	-3.3379	-4.1285	-6.5382	-2.7293	-3.9097	-3.3013	-5.7929	-5.8389	-2.4001	-3.7958	-6.6598	-2.5579	-5.4718	-5.6964	-4.2945	-2.0597	-4.9049	-2.7977	-1.2685	-5.303	-4.0889	-1.2927	-4.0174	-4.8776	-1.0854	-3.6804	-4.0267	-2.7451	-5.5075	-4.1755	-3.6004	-3.6448	-6.6676	-5.7985	-3.4658	-4.7535	-5.5677	-1.9977	-2.2835	-7.1722	-2.3907
-12.426	-13.577	-13.968	-16.181	-12.167	-12.047	-16.064	-15.516	-13.118	-15.584	-16.029	-16.794	-14.386	-13.198	-14.626	-15.069	-12.788	-14.037	-13.696	-12.673	-13.085	-15.6	-16.783	-13.829	-17.546	-14.244	-15.508	-15.653	-16.182	-13.902	-13.272	-13.578	-12.736	-15.236	-13.774	-13.574	-16.078	-15.537	-17.907	-14.489	-14.967	-13.363	-13.704	-13.313	-16.644	-12.445	-15.217	-15.521	-14.708	-13.659
-6.2435	-8.8815	-11.254	-13.265	-7.0365	-9.5223	-11.435	-14.192	-7.5695	-13.183	-11.612	-8.285	-8.3251	-6.0536	-12.55	-11.09	-13.214	-11.234	-7.169	-14.639	-9.3729	-7.7946	-10.617	-11.049	-8.5906	-8.6549	-11.396	-10.234	-8.717	-8.2716	-6.9552	-7.9421	-10.331	-10.912	-7.5265	-12.181	-6.9709	-9.8623	-8.9811	-8.1005	-10.138	-9.2627	-9.6872	-11.255	-6.5076	-9.9284	-10.268	-8.9821	-11.036	-9.1541
-0.28571	-1.5988	-2.5366	0.96206	-1.8408	-3.62	-3.8916	0.98588	-2.6376	-1.3959	1.1078	0.69712	-2.1865	-4.843	-1.1096	-1.4637	-2.1305	-0.51412	-3.6056	-1.8593	-3.3576	0.17495	-1.382	-0.17447	0.12972	0.054652	-4.1696	-1.3856	0.061891	-1.5144	-2.6263	-3.8291	-3.0777	0.12811	-2.6423	-0.083663	-1.9983	1.5414	2.5311	-0.72251	-1.3688	-1.5465	-0.30703	0.023721	0.87883	-3.0999	-1.2435	0.58567	-1.3111	-2.6526
-9.8949	-9.9012	-11.204	-10.889	-11.779	-9.0568	-8.4486	-8.8675	-6.5144	-7.4698	-12.282	-10.656	-7.5056	-11.183	-7.8364	-8.0055	-7.8699	-11.274	-5.395	-12.899	-9.1562	-8.9559	-6.3101	-7.827	-12.737	-7.674	-9.4492	-11.624	-10.586	-9.316	-8.9061	-9.2421	-7.5577	-7.7119	-12.24	-7.6078	-6.0878	-9.9829	-9.9146	-12.462	-8.2449	-9.9927	-9.0247	-8.0179	-7.0597	-6.3861	-6.1715	-11.945	-5.6859	-10.308
-2.5374	-2.2448	-0.26121	-2.6986	-1.1227	-0.41774	-4.1984	-2.5178	-1.1112	-0.86227	-2.393	-0.44823	-0.5033	0.74519	-3.7872	-0.25755	-1.5218	-4.6564	-4.0943	-4.9792	-1.9888	-3.77	-3.0926	-2.0113	-1.8463	-1.5872	-3.2171	-0.87923	-3.2736	-7.5994	-3.4443	-4.2136	-4.3075	-0.38338	-0.54078	0.41568	-2.2317	-3.4629	-3.253	-1.1746	-0.085551	-4.3368	-1.9889	-1.8211	-1.1921	-5.1335	-3.9693	-6.165	-1.9882	-3.3716
2.8352	-0.64871	2.1198	-0.9747	-1.935	-0.59932	-1.5044	-0.36315	-0.42899	-0.29601	0.3946	-2.1814	-1.5732	2.1396	-1.1396	3.2105	2.6616	-0.95182	-1.9441	-1.7728	2.3393	0.17466	0.90692	-2.0911	-1.3339	-3.0669	-0.41278	-2.7486	-1.1308	4.7299	-1.7046	0.90675	0.72206	-0.06356	1.6814	-1.8043	-0.29195	-4.0074	-1.896	-3.5603	2.9518	-3.6272	1.6804	-2.4484	0.93521	2.3882	-0.6506	-0.19293	0.57965	1.5596
-2.5843	-1.908	-5.2789	-1.7934	-2.2975	-4.7126	-4.0016	-6.3155	-5.3602	-1.6076	-4.3461	-3.554	-5.2126	-2.9837	1.711	-6.0682	-1.88	-4.0171	-3.8243	-6.6026	-5.8366	0.22605	-1.7267	-5.4335	-3.307	-1.3336	-2.5477	-2.7441	-3.3497	-2.4832	-6.7037	-4.9678	-1.9445	0.34355	-5.3512	-4.4589	-5.786	-4.214	-4.8314	-3.3054	-3.6701	-4.7054	-4.4171	-4.6715	-4.8669	-3.6098	-5.723	-2.6962	-1.4034	-0.66137
-6.3991	-6.1397	-8.9258	-6.0206	-5.5113	-8.5548	-5.8228	-8.9089	-6.1162	-11.025	-8.2177	-8.1345	-6.2575	-6.0238	-8.1153	-5.4702	-6.1752	-5.696	-8.711	-7.6737	-4.9286	-2.388	-7.1009	-7.3242	-6.1679	-4.6025	-3.4632	-9.2851	-6.3414	-4.6596	-5.9631	-4.5887	-6.5279	-6.6174	-6.9255	-6.8125	-8.6035	-4.0801	-8.1276	-7.1086	-5.7439	-4.5816	-4.291	-6.6157	-6.5482	-3.4315	-7.472	-6.4031	-6.3753	-8.013
-13.65	-16.118	-12.67	-14.177	-16.317	-13.439	-12.042	-15.076	-11.744	-17.408	-12.337	-17.201	-14.896	-14.194	-12.863	-14.203	-14.577	-12.799	-16.083	-14.642	-16.388	-16.827	-12.585	-14.566	-11.957	-14.803	-14.673	-13.702	-15.443	-14.531	-13.243	-16.095	-11.895	-14.256	-18.42	-14.514	-17.705	-16.251	-12.727	-14.198	-13.754	-15.883	-12.076	-16.046	-16.045	-14.535	-17.74	-10.399	-21.109	-14.044
-14.019	-10.359	-10.886	-12.904	-10.582	-11.673	-12.759	-10.678	-12.833	-15.045	-11.694	-11.21	-7.8185	-12.277	-10.624	-11.347	-14.527	-12.013	-10.52	-10.961	-10.14	-10.255	-11.925	-13.887	-11.783	-15.183	-12.852	-12.676	-12.753	-15	-11.829	-12.311	-11.864	-11.68	-12.698	-12.902	-9.4413	-11.905	-10.34	-14.518	-12.403	-10.149	-9.9696	-13.376	-11.359	-11.311	-13.782	-11.247	-11.582	-11.526
-11.054	-10.053	-15.11	-12.469	-7.8057	-14.704	-14.652	-11.326	-13.295	-13.874	-13.204	-9.492	-10.86	-13.998	-14.974	-12.391	-12.416	-9.9489	-10.885	-14.89	-16.859	-16.362	-13.339	-16.18	-14.143	-11.717	-15.724	-9.7654	-14.12	-12.413	-12.654	-15.299	-13.348	-17.895	-13.203	-14.043	-12.417	-15.771	-11.905	-14.484	-12.209	-13.81	-12.436	-10.529	-10.128	-16.772	-17.946	-10.611	-15.55	-14.041
-0.57226	-4.907	-0.23935	0.56015	0.65881	-3.2439	-4.9273	-5.5941	-1.9539	-1.0157	-3.6732	-1.2623	0.039261	-0.99137	-0.79343	-2.5305	-3.7802	-2.2857	-1.5217	-1.2945	-0.82226	0.68886	-3.2092	-1.2692	-2.6164	0.59341	1.9823	-3.4131	-0.31498	0.55771	-1.4326	2.3136	-3.2521	-2.6872	-4.5101	-0.2295	-0.54935	-0.85088	-0.66564	-4.3991	-0.20681	0.69524	0.76474	-3.7899	1.4683	0.13708	-0.61748	-1.1382	-2.7236	-1.3463
10.977	12.373	7.9167	8.6457	6.1673	6.8328	9.1198	7.5716	8.3982	8.2274	7.5619	10.792	10.586	6.4184	9.7271	4.9967	9.1119	10.777	6.635	7.8871	4.9169	7.8278	7.0728	6.9015	8.4032	10.09	9.2435	5.0126	9.971	8.345	8.6833	7.5935	8.4584	8.0191	7.8229	10.06	11.419	10.906	8.5831	7.4558	6.8377	9.0278	9.5891	12.034	6.6987	12.227	10.144	9.1021	8.605	8.6183
-13.532	-10.385	-11.044	-10.462	-16.054	-14.239	-12.743	-11.157	-9.9963	-11.427	-13.357	-14.005	-13.836	-12.902	-14.05	-10.889	-12.009	-13.075	-13.349	-13.122	-12.593	-13.033	-8.7293	-13.095	-8.5377	-11.742	-12.151	-10.89	-11.002	-11.572	-13.139	-13.787	-12.923	-12.453	-11.688	-13.387	-13.711	-10.745	-9.7774	-8.9674	-11.859	-9.4772	-12.309	-12.61	-9.9813	-13.085	-14.52	-12.124	-10.877	-10.025
-4.148	-0.26054	-4.4198	-0.018788	-3.042	-2.4571	-1.1118	-3.2645	-5.5025	-5.9514	-2.6213	-1.0245	-4.7126	-1.5557	-3.4001	-1.1265	-2.2235	-3.3751	-0.27255	-4.8806	-3.1544	-5.1606	-1.1906	-7.882	-2.5283	-2.2658	-3.3425	-1.3645	-5.1147	-0.97124	-1.8664	-2.9155	-0.28768	-1.1242	-4.7184	-2.5403	-1.3092	-5.9299	-3.1349	-2.2825	-1.6059	-2.8566	-4.454	-2.8526	-2.9261	-2.7489	-1.432	-3.6432	-0.67247	-1.7701
8.091	7.8121	3.6436	7.8995	4.1097	7.5457	3.7534	6.5682	2.9867	5.8471	5.9832	8.8005	5.6672	5.0457	5.9426	8.6729	9.4066	6.8499	7.9533	3.4779	5.1602	10.964	6.5668	5.0702	6.203	4.6259	7.6058	9.7976	5.498	3.692	8.6322	5.3654	3.5538	9.785	4.9956	7.4721	6.1459	6.2892	6.6068	7.5083	7.0983	4.3286	5.7257	5.3685	7.0508	7.2638	8.2666	8.8331	6.0465	6.9647
1.6728	3.8309	2.4932	4.0991	3.0125	2.5923	2.3467	2.0342	3.6047	4.4411	4.9231	1.4769	4.6088	3.4109	3.0839	3.5423	4.2714	0.96321	2.7944	5.8231	4.8505	0.61975	1.7016	3.0494	3.0369	0.97418	7.7221	5.1987	5.148	3.1096	4.3165	1.6717	4.2334	1.7097	0.96198	0.67832	3.5718	0.84217	3.7462	3.4954	2.3403	2.0516	2.2977	1.2041	2.3399	4.2244	3.2898	0.0035246	2.8239	1.4429
3.9553	-3.1434	-1.5759	-0.67317	-1.4058	0.8748	-1.6099	-0.82339	-0.1256	-0.45415	-0.11111	-0.55652	3.1518	0.37595	2.1684	-3.5727	0.17634	1.2827	3.4658	-0.68301	-2.1193	1.539	0.11359	-0.20771	-0.93167	-3.1587	2.8419	0.61284	-0.55823	-1.2267	0.33623	2.3834	0.25428	-0.11758	1.3434	-0.63198	0.8764	1.1306	4.2606	0.15076	-1.3492	0.0073385	-2.5503	-1.2948	-1.901	0.1089	-0.59232	0.4047	0.78958	-2.8277
-3.7735	-4.267	0.087609	-2.875	-2.9298	-3.4857	-0.083967	-2.4569	-3.1838	-6.1393	-1.4075	-4.3778	-2.1089	-6.0814	-2.5341	-2.598	-4.5639	-3.998	-1.9	-4.447	-1.7955	-4.3127	-3.0876	-2.498	-4.3485	-1.9677	-2.5312	-1.5002	-2.6935	-2.8907	0.98941	-4.2202	-2.1011	-3.7085	-3.6137	-4.0442	-2.0529	-3.2348	-2.6779	-1.0952	-2.8383	-0.5972	-0.22906	-4.4453	-2.2854	-2.2454	-5.5378	-3.111	-0.6466	-4.3647
7.2665	8.2366	10.647	6.0799	9.7081	9.527	10.018	8.6038	8.7291	6.8704	9.0063	10.18	12.16	9.4031	7.4858	7.8444	9.4871	8.5721	8.6149	8.2593	8.0277	5.1067	9.1774	7.1612	7.1655	8.5874	5.6582	5.2283	8.3541	10.288	7.8672	8.536	9.734	8.6407	6.2087	4.5807	7.0902	7.7234	3.2166	7.2084	7.4364	9.211	10.629	6.304	8.7661	7.6725	4.2252	8.8288	5.8949	5.0012
-0.9302	-0.2459	-3.6109	2.7934	3.1807	-0.69496	0.76375	1.8694	1.8383	2.3004	0.16057	-0.1538	-3.1596	2.7234	-2.6741	0.21004	-0.99909	2.9123	3.7196	1.2193	2.678	3.0459	0.81529	-0.55007	0.84602	0.21542	0.43846	-1.5886	1.3807	3.2596e-07	1.976	-1.0021	-1.6149	0.83147	-1.3295	-0.41663	0.96458	0.67447	3.6684	1.5678	1.6792	-0.70645	-2.9197	-0.07711	1.6589	-0.73491	-2.1935	2.5456	-2.776	-4.9321
-12.957	-10.578	-8.585	-10.175	-9.6499	-11.312	-10.827	-12.252	-12.335	-9.1882	-11.684	-10.848	-8.4366	-8.4002	-6.8666	-10.546	-9.1664	-11.669	-10.123	-13.003	-6.6511	-9.9111	-7.0652	-8.3861	-7.1049	-9.9686	-6.7068	-7.7047	-11.244	-10.324	-10.408	-8.3767	-10.623	-10.542	-11.633	-8.9802	-11.309	-11.231	-10.615	-8.5136	-11.691	-13.056	-6.6165	-8.2437	-8.7988	-9.4415	-9.042	-10.416	-10.269	-8.8735
[truncated: 426 more rows]
[truncated: 150 more columns]
