# Supplementary material for: Genetic dissection of main and epistatic effects of QTL based on augmented triple test cross design
Source: PLoS One. 2017 Dec 14;12(12):e0189054. doi: 10.1371/journal.pone.0189054 (PMC5730204; doi:10.1371/journal.pone.0189054)
Supplement: S7 Supporting Information — (ZIP) [file pone.0189054.s007.zip › z2_1450_0.8_10.csv]

-2.7843	-1.8882	-2.3287	-3.9851	-4.1414	-1.7829	-2.0279	-3.0091	-2.3495	-2.9603	-3.1671	-3.5341	-1.6284	-2.6281	-2.688	-3.012	-1.3909	-1.4658	-2.033	-2.2753	-2.1435	-2.8349	-2.4258	-3.116	-3.1055	-3.2064	-3.2816	-1.6937	-3.4774	-1.936	-2.4984	-2.5475	-2.4067	-2.6429	-0.89846	-3.3508	-2.3703	-2.9959	-2.9791	-2.4713	-2.9628	-3.1465	-1.7071	-2.2508	-2.5767	-2.7211	-2.586	-2.5544	-3.7744	-2.5124
-2.1616	-2.2189	-1.1154	-2.6214	-2.3569	-1.8408	-2.9752	-1.3001	-1.4799	-2.5175	-2.543	-2.8241	-2.19	-2.2531	-3.1448	-2.1225	-2.9737	-2.8076	-2.9632	-3.2985	-2.1001	-2.5288	-2.2174	-2.6317	-3.6761	-2.2728	-1.3746	-2.0169	-2.6927	-2.0305	-1.7816	-2.8318	-2.2145	-2.3916	-2.3012	-2.902	-2.3061	-3.1855	-2.965	-2.3472	-2.0142	-2.0668	-3.1224	-3.4469	-3.271	-2.3149	-2.745	-1.5918	-2.5867	-2.6978
-22.459	-23.585	-23.25	-22.079	-21.54	-22.105	-21.99	-22.567	-22.652	-22.498	-21.272	-21.679	-22.423	-21.461	-22.402	-22.678	-22.908	-21.777	-22.851	-22.314	-21.943	-21.663	-21.496	-22.157	-22.236	-21.127	-21.501	-22.804	-21.05	-23.086	-21.823	-22.888	-22.39	-22.385	-21.597	-21.192	-22.052	-22.92	-22.056	-22.31	-22.94	-22.321	-23.208	-22.406	-21.637	-21.986	-21.45	-22.919	-21.751	-23.99
-3.4543	-2.9544	-3.6122	-3.5052	-3.7802	-3.2348	-2.8649	-2.6423	-3.6021	-3.2422	-4.0197	-3.9457	-2.74	-3.2332	-3.9	-2.9866	-4.5316	-2.8907	-3.3089	-3.8259	-3.8218	-3.6339	-3.5539	-3.4441	-2.1407	-2.733	-4.0444	-3.0366	-4.6416	-3.989	-2.7677	-2.7946	-3.2229	-2.5348	-2.8336	-2.2807	-3.5336	-3.4214	-3.264	-3.8088	-2.4307	-2.5308	-3.0422	-3.5729	-2.2747	-2.8945	-3.2522	-3.1847	-3.17	-2.3026
-14.045	-13.477	-13.437	-13.157	-13.847	-12.751	-12.476	-13.093	-13.577	-14.07	-14.558	-14.258	-13.635	-13.963	-12.791	-13.12	-11.984	-13.091	-13.384	-13.721	-12.501	-13.251	-12.631	-12.919	-12.388	-13.072	-14.214	-12.093	-13.839	-14.104	-12.982	-12.565	-12.523	-13.653	-12.682	-13.631	-12.626	-13.498	-12.888	-14.746	-12.72	-12.392	-12.098	-13.443	-13.311	-12.702	-13.409	-13.492	-14.13	-12.132
-2.4298	-3.0367	-2.8252	-2.5588	-2.2778	-3.0317	-2.7822	-2.4366	-2.1246	-3.319	-2.0792	-2.933	-1.2039	-3.104	-1.9951	-2.06	-2.8463	-2.6799	-2.7082	-2.7901	-2.781	-3.0651	-1.959	-1.8808	-3.0326	-4.1556	-2.6493	-2.02	-3.2158	-2.5777	-3.1362	-3.1122	-2.8254	-3.5099	-2.4991	-2.6264	-1.1858	-2.5478	-1.6427	-2.704	-1.9932	-2.3833	-2.9167	-3.0774	-2.1979	-1.5754	-2.0315	-2.308	-2.6876	-2.0817
-6.9034	-7.2337	-8.6932	-6.3446	-6.9156	-7.8538	-8.2365	-8.4623	-8.4019	-7.7105	-7.005	-8.0656	-7.0459	-7.7398	-8.4332	-7.7132	-7.2703	-7.6553	-8.3892	-7.9711	-7.7242	-7.8603	-7.3098	-7.3562	-6.9359	-8.2618	-7.1118	-8.4289	-8.4259	-7.8822	-7.8426	-7.5893	-7.1024	-7.2836	-8.199	-7.018	-7.7296	-7.743	-6.869	-7.7489	-7.4848	-7.7495	-7.1764	-8.5347	-7.6277	-7.1949	-8.6365	-7.9388	-7.4531	-7.6017
1.7184	2.0928	2.0193	1.7088	2.4494	2.4984	0.63277	2.9415	1.6523	2.2399	1.7607	1.8668	1.449	1.4965	1.9551	1.5494	1.1974	1.1103	2.9012	2.5317	1.6533	1.6029	1.3806	0.69651	1.0026	2.0996	2.1761	1.8507	1.0273	1.9019	0.89503	1.7152	2.7602	2.0971	3.1101	2.5074	2.3938	2.5235	1.0081	1.331	1.9276	1.8672	1.9402	1.6105	1.3549	0.90642	0.88737	2.1731	2.655	1.7657
-11.717	-12.344	-12.695	-10.768	-10.995	-11.013	-11.388	-10.875	-11.488	-11.637	-11.713	-12.153	-12.1	-11.683	-11.858	-11.797	-11.201	-11.67	-11.993	-10.907	-11.403	-12.123	-11.229	-10.339	-12.497	-11.071	-11.815	-11.592	-10.956	-10.867	-12.576	-11.278	-11.869	-11.065	-13.171	-10.463	-12.617	-11.158	-11.47	-11.213	-11.668	-12.136	-11.717	-11.571	-10.616	-10.844	-12.123	-11.024	-10.995	-11.211
-5.1536	-4.8	-5.9694	-4.8695	-5.8886	-5.2323	-5.8134	-5.6649	-4.6092	-5.9031	-5.8992	-5.4831	-5.7944	-5.8284	-5.6087	-6.182	-4.5259	-5.4303	-6.1659	-6.5196	-5.4501	-6.0094	-6.1918	-5.9921	-5.4304	-5.037	-6.6048	-5.9367	-6.2208	-4.3902	-5.7081	-4.5655	-5.9532	-6.518	-4.3579	-5.2295	-4.9089	-7.3276	-6.058	-5.1205	-6.2475	-5.8689	-4.6145	-4.9638	-4.9497	-5.2361	-5.5867	-5.2117	-5.1691	-6.2067
-8.7468	-9.7653	-7.7933	-9.6699	-8.9658	-8.2197	-9.3323	-9.593	-9.2176	-9.2442	-9.5239	-9.4069	-10.062	-9.1262	-9.4395	-10.381	-9.3316	-9.063	-9.2854	-8.3029	-8.8634	-9.9141	-9.6238	-8.3312	-9.4409	-8.5858	-8.669	-8.7907	-8.8667	-9.5467	-9.1751	-8.6398	-7.8843	-8.0496	-9.1073	-8.4849	-8.8086	-8.58	-8.1205	-9.6356	-8.7383	-8.4938	-8.3103	-8.1522	-8.7892	-9.0233	-8.5412	-8.2622	-7.3082	-8.7689
-14.623	-14.626	-13.453	-13.725	-15.689	-14.817	-15.385	-13.924	-15.887	-14.817	-14.768	-13.661	-15.125	-13.211	-14.204	-14.435	-15.087	-14.599	-14.529	-16.001	-14.529	-13.88	-14.937	-14.055	-14.571	-14.585	-14.219	-14.333	-14.701	-14.287	-15.105	-15.003	-14.084	-15.068	-14.826	-13.882	-13.846	-13.369	-14.718	-15.501	-14.47	-14	-13.562	-14.403	-14.629	-14.043	-15.015	-13.706	-14.906	-14.619
-3.982	-4.9711	-4.3071	-4.4994	-5.3894	-5.0102	-4.1796	-6.0111	-5.9225	-5.3563	-4.9028	-5.0385	-4.8803	-5.0791	-5.2164	-5.2293	-4.4969	-4.7579	-4.6601	-5.93	-4.461	-6.1787	-4.709	-5.0463	-4.9876	-5.6342	-3.9803	-4.8274	-4.8035	-5.6546	-3.935	-5.237	-4.6773	-4.3941	-4.4743	-5.3109	-4.3136	-5.2354	-3.9431	-4.8425	-4.3836	-4.2974	-6.4581	-5.1737	-4.3325	-4.7471	-4.3508	-4.774	-5.3248	-5.4096
8.5513	8.0672	7.8187	8.8564	9.5396	8.2175	10.526	8.915	8.9384	9.1396	8.4997	8.7457	8.7347	9.3193	8.5394	8.0741	8.9507	7.1314	9.2898	7.5379	8.29	8.0675	8.7441	8.8398	7.835	8.738	7.3921	8.2935	10.449	8.8646	8.707	7.6949	9.4445	8.3075	8.7017	8.6144	7.9564	8.7241	8.4338	8.3386	7.2315	9.0869	8.7189	9.6833	7.8369	9.3	9.101	7.3249	9.6652	9.3148
-20.429	-20.758	-21.663	-21.439	-21.382	-21.356	-20.868	-20.643	-20.622	-21.17	-20.569	-21.579	-21.717	-20.23	-20.163	-20.281	-20.943	-21.179	-21.429	-21.041	-19.572	-20.749	-21.495	-20.498	-21.47	-21.153	-21.133	-21.235	-19.944	-21.386	-21.636	-20.86	-21.196	-21.19	-20.711	-20.351	-20.566	-20.377	-21.477	-20.131	-20.531	-21.048	-21.095	-20.552	-20.35	-21.169	-20.549	-21.263	-20.478	-19.992
-3.1718	-3.3649	-3.8061	-4.428	-4.1098	-3.7152	-3.4892	-3.4214	-3.8777	-4.888	-3.127	-3.4732	-2.1755	-3.1779	-2.7809	-2.996	-3.9143	-2.9449	-2.9315	-2.4411	-3.7024	-2.1439	-2.3708	-2.6608	-3.5794	-2.4179	-2.845	-4.0166	-3.5418	-3.3468	-3.9353	-3.5241	-2.589	-3.1661	-2.904	-3.5168	-2.4035	-2.1701	-2.4674	-3.6386	-3.4309	-3.7831	-3.4326	-3.7197	-3.2588	-3.4748	-3.3566	-2.7732	-2.837	-3.8332
3.2307	3.7466	3.1494	1.8464	2.9739	2.8846	2.694	2.6142	3.4335	3.3677	3.3971	1.0763	2.7006	3.8284	2.1226	3.2156	4.7071	2.8397	1.8083	3.5327	3.2726	3.408	2.8376	2.1102	2.942	4.2216	2.4413	2.9061	3.2719	3.6509	2.865	2.6681	3.6714	1.813	3.3569	2.8587	3.2818	2.6871	3.2771	3.6603	3.2259	2.971	2.607	3.5535	3.4678	3.6915	3.9817	2.4873	2.9875	2.7129
-11.195	-12.117	-11.583	-10.873	-11.213	-11.289	-11.779	-11.653	-12.247	-11.275	-10.841	-12.44	-11.2	-12.665	-10.694	-11.41	-11.994	-10.317	-11.386	-11.615	-11.441	-12.751	-12.286	-12.421	-11.318	-11.442	-11.773	-11.015	-11.169	-12.364	-11.342	-10.896	-11.998	-11.569	-11.777	-11.162	-11.428	-10.89	-11.992	-11.634	-12.204	-11.095	-11.327	-10.9	-12.315	-11.141	-10.708	-12.058	-10.684	-10.599
3.4087	2.6385	2.8718	1.7294	3.2483	3.3715	2.4643	2.4528	2.1566	3.0903	1.8075	2.1258	3.4977	2.6914	1.5652	3.0606	3.1293	2.4954	2.2114	2.5099	3.2047	1.999	2.8452	1.8955	1.8321	2.9418	2.1717	2.5573	1.9004	2.7074	1.9044	3.3913	2.7756	2.6452	1.7993	2.95	1.3469	3.1254	3.0501	2.3515	2.5166	2.7769	2.5591	3.4047	2.3116	3.5629	2.6716	1.1752	2.5096	2.2242
0.5267	2.1302	1.2441	1.5821	2.0094	1.5398	1.589	0.7268	2.4341	1.3927	0.35741	2.5443	2.052	2.3426	2.6615	1.9454	1.581	1.6916	1.1082	1.3415	1.3609	1.2589	0.57465	0.8261	1.9524	2.449	0.0025124	1.9901	1.4356	1.9482	1.2485	1.5601	1.3691	0.92052	1.504	1.9403	1.824	1.6365	2.0589	0.91581	0.58565	0.80007	0.87109	1.6265	0.25931	3.265	0.97126	1.3755	1.2251	1.0412
-21.973	-22.007	-22.174	-22.548	-21.738	-21.87	-21.939	-22.27	-21.611	-21.624	-22.127	-21.316	-22.805	-23.541	-21.188	-23.262	-22.843	-22.207	-22.229	-22.93	-22.323	-20.981	-22.279	-23.203	-23.509	-21.655	-22.39	-22.922	-22.706	-21.165	-22.63	-21.472	-22.331	-22.453	-21.515	-22.708	-22.555	-22.422	-22.696	-22.477	-22.984	-21.631	-22.458	-22.53	-21.264	-22.05	-21.588	-22.57	-22.061	-21.85
0.80934	2.5682	1.8168	2.1726	1.5039	0.22205	1.7621	1.3066	1.6561	0.3243	1.1671	2.0342	1.518	1.4079	0.62422	2.2733	1.4592	1.1336	1.3472	1.3534	1.0349	1.815	1.6076	0.67841	0.70412	1.8851	1.454	1.6263	1.9034	2.8091	2.2055	1.5352	2.0689	1.5166	1.3559	1.2805	2.0306	1.6784	1.7543	2.0828	1.6878	1.1307	2.4476	1.7329	1.7969	1.7111	2.0505	2.0746	0.88756	2.2535
-9.4847	-9.9029	-9.5135	-10.388	-10.454	-10.154	-9.7396	-10.137	-9.5552	-10.169	-9.933	-10.134	-10.097	-10.674	-10.107	-10.075	-10.501	-9.6571	-10.874	-11.234	-10.319	-10.042	-10.75	-9.1522	-9.4634	-10.825	-10.113	-10.819	-10.819	-11.383	-10.397	-9.6167	-9.4671	-10.115	-10.379	-10.189	-10.338	-9.4416	-10.23	-8.6663	-10.317	-10.256	-9.7821	-9.7255	-9.672	-10.57	-10.853	-8.679	-10.189	-10.105
0.49091	-0.54128	0.86448	1.2275	-0.39606	-0.11523	0.50144	-0.16546	-0.45767	0.91934	-0.18855	-1.5531	-0.19115	-0.054544	-0.097677	0.64227	0.11261	-1.4954	-0.31689	-0.87954	-0.024818	0.67471	-0.39695	0.010273	-0.060132	-0.34775	-0.11251	-0.031801	-0.58307	-0.94643	0.6376	0.4459	-1.0421	-0.70303	0.20977	0.39119	-0.478	0.64719	0.48744	1.8132	0.0013233	-0.86313	0.79904	0.59208	0.42417	0.97417	-0.47918	-1.408	-1.029	-0.028631
10.204	10.758	10.657	8.4298	9.1286	10.669	9.286	9.0873	9.6476	8.9521	9.128	9.9	10.599	9.7536	10.552	9.6874	9.314	10.773	9.5981	9.9202	10.218	9.3271	10.179	10.172	9.7618	9.6318	9.1152	9.6841	10.023	9.8199	9.0141	9.6931	9.9618	10.224	9.9042	10.156	10.422	10.18	9.8973	9.7101	9.1518	10.793	9.8617	9.7635	9.7362	10.207	10.036	10.018	8.3562	9.7551
-22.724	-21.66	-22.061	-22.44	-21.97	-22.307	-22.277	-22.388	-21.061	-22.323	-22.988	-22.043	-22.55	-22.711	-23.5	-22.574	-21.764	-22.314	-22.581	-22.7	-23.546	-20.534	-22.889	-21.657	-21.392	-21.732	-22.551	-21.441	-22.535	-22.088	-21.732	-22.077	-22.131	-21.98	-22.459	-22.392	-21.59	-21.877	-22.646	-21.435	-21.307	-22.4	-21.4	-22.011	-22.043	-22.482	-21.853	-22.445	-22.344	-20.912
-4.0265	-3.1619	-2.59	-3.9702	-3.666	-3.0339	-2.5389	-3.043	-4.0515	-1.7487	-3.7431	-3.1141	-2.663	-4.1159	-3.674	-3.0541	-3.8125	-3.5898	-4.1102	-4.7946	-3.4206	-4.3231	-2.9468	-3.8655	-4.1353	-3.144	-2.5185	-3.7382	-4.2944	-1.9428	-3.2645	-4.3253	-3.8794	-3.7643	-4.2574	-3.0193	-3.1076	-3.1162	-4.1457	-3.1294	-4.4937	-3.6496	-3.3645	-3.0166	-2.3881	-2.767	-3.3027	-4.1247	-2.7229	-3.4545
-12.184	-13.143	-12.495	-14.047	-14.208	-13.74	-13.453	-13.121	-13.301	-13.089	-12.028	-12.593	-14.003	-12.925	-12.403	-11.965	-13.575	-13.788	-12.872	-12.492	-13.843	-12.505	-13.802	-12.82	-12.13	-12.749	-14.101	-13.391	-13.729	-12.686	-13.243	-12.333	-12.671	-13.062	-12.957	-14.255	-12.948	-13.766	-12.971	-13.016	-13.659	-13.459	-13	-14.846	-13.389	-13.391	-12.93	-12.774	-12.799	-12.393
-14.065	-13.82	-13.038	-12.622	-11.636	-12.85	-14.124	-12.808	-13.349	-13.61	-13.421	-13.086	-12.263	-14.382	-13.567	-12.788	-13.472	-12.96	-13.742	-13.809	-13.945	-14.837	-12.888	-12.977	-13.425	-12.325	-13.421	-13.321	-13.195	-13.324	-13.416	-13.249	-13.102	-12.391	-13.109	-12.772	-13.012	-13.463	-13.058	-12.538	-12.792	-13.781	-12.611	-13.374	-13.548	-14.483	-13.504	-14.065	-13.475	-13.949
-12.193	-11.281	-10.011	-10.566	-11.892	-10.282	-10.868	-9.7791	-10.706	-11.81	-10.248	-11.084	-11.81	-10.61	-9.8681	-10.372	-10.606	-9.9222	-10.807	-10.496	-10.341	-11.762	-10.318	-9.9491	-10.958	-9.84	-9.1824	-10.969	-10.768	-11.499	-10.7	-9.4877	-10.621	-11.028	-10.977	-11.048	-11.101	-11.043	-11.374	-11.42	-10.66	-11.853	-11.056	-11.392	-10.966	-9.0318	-10.877	-11.051	-10.513	-10.09
-15.131	-14.452	-15.114	-15.099	-13.613	-14.981	-14.686	-14.135	-13.828	-15.67	-14.018	-13.196	-13.418	-14.261	-14.562	-14.144	-14.416	-15.532	-13.503	-14.628	-14.22	-15.07	-14.024	-14.744	-14.034	-14.704	-14.323	-14.466	-15.657	-15.964	-15.08	-13.962	-14.841	-13.505	-13.872	-14.106	-13.872	-14.474	-15.217	-14.175	-13.84	-13.333	-14.117	-15.269	-14.642	-13.867	-15.047	-14.821	-13.435	-14.768
-1.7745	-0.91117	-1.4293	-1.4119	-1.4583	-1.764	-2.0545	-2.1661	-1.2834	-1.7712	-1.5564	-0.41475	-2.0443	-2.1763	-1.631	-1.582	-1.3163	-2.2146	0.089516	-1.5395	-1.2872	-0.6882	-1.2874	-0.31012	-1.9706	-2.282	-1.856	-1.5797	-1.6771	-1.3327	-1.7876	-2.3428	-0.029403	-0.84277	-1.3523	-1.0368	-2.2039	-1.8463	0.23991	-1.3893	-1.2578	-0.14519	-2.2425	-0.88142	-1.8035	-1.517	-1.2879	-0.95987	-2.114	-1.9858
0.40669	-0.37644	-0.17668	1.8123	2.1568	-0.17504	-0.45178	0.42901	1.4378	-0.0047221	0.71727	0.64354	0.89594	0.56777	-0.075797	-0.24885	0.90537	0.01754	0.39344	0.46055	-0.038424	0.11014	0.45884	0.68952	0.99372	1.0687	-0.19044	0.92917	0.8371	0.18571	-0.38461	1.9027	-1.4487	0.37865	1.173	-0.38709	-0.20408	0.46184	0.11349	0.21552	0.13464	-0.20396	-0.055059	0.94067	0.38848	0.6275	0.37846	0.90729	-0.66328	0.61324
-0.71078	-1.2363	-2.3394	-1.8101	-2.0882	-1.8107	-0.47676	-1.4633	-1.3849	-1.4333	-1.1701	-1.9927	-2.0448	-2.6492	-0.76644	-0.22798	-2.5405	-0.51736	-0.71555	-1.0416	-1.3451	-2.2654	-2.0491	-1.8328	-1.5695	-2.0756	-1.5757	-1.6184	-1.4992	-0.74592	-1.236	-1.7058	-2.1964	-2.1333	-1.6224	-1.7617	-1.59	-0.47221	-1.0595	-0.10399	-2.0173	-0.75253	-1.267	-1.6805	-1.5781	-1.522	-0.73156	-0.70664	-0.77251	-2.372
-11.936	-11.442	-11.471	-11.778	-11.276	-11.237	-10.531	-11.105	-11.134	-11.002	-11.777	-12.324	-10.687	-11.002	-13.022	-12.261	-11.544	-12.442	-11.228	-12.962	-11.885	-10.977	-12.205	-11.503	-11.554	-11.505	-11.815	-11.627	-11.48	-11.276	-12.003	-11.473	-11.656	-12.009	-11.263	-10.482	-10.819	-12.261	-11.572	-11.036	-11.082	-12.458	-10.91	-11.103	-10.523	-12.103	-11.386	-11.01	-10.629	-11.623
9.762	9.5621	10.378	9.85	10.296	9.9155	9.8059	9.3092	10.041	10.12	10.743	10.611	10.288	10.264	9.1593	10.18	10.363	10.407	9.2278	9.8125	9.7716	10.146	8.9722	9.7796	9.6806	10.409	9.573	9.6521	10.002	9.1452	10.512	11.068	10.346	10.176	9.7353	9.3696	9.0695	10.438	9.9944	9.7633	9.0291	9.8814	9.8061	10.495	9.487	9.191	9.2505	8.7092	10.053	10.107
9.0041	9.3852	9.4956	9.8784	10.084	10.648	8.9182	10.914	9.5566	9.8337	9.7793	9.6317	10.252	10.036	9.5424	9.8492	10.064	9.0893	10.124	8.9138	8.8784	10.134	9.9495	8.6668	9.6854	9.8826	8.6475	8.8045	9.3795	9.2012	9.583	10.807	10.619	9.3003	10.484	10.123	9.1184	9.8682	9.1468	9.7641	10.484	9.1359	10.148	9.6761	9.8788	9.352	10.605	9.2364	9.4921	9.3738
9.0286	8.1845	8.3872	8.18	7.4974	7.9623	6.7525	8.4391	7.4685	7.819	6.7185	9.0493	7.7291	7.9297	7.1264	7.4532	7.961	8.1736	8.0638	8.6469	8.3328	7.662	7.4945	9.427	8.9122	8.5572	7.1785	7.6489	6.7833	7.5942	7.7235	8.3001	8.2351	7.8317	9.3207	6.6032	8.5524	7.9766	6.8684	7.8897	7.709	7.4699	8.4443	8.6669	8.0996	7.6463	7.8606	7.5399	7.3657	8.3152
-5.7417	-6.6837	-7.2216	-5.424	-6.8196	-5.2996	-6.701	-5.6474	-6.3872	-6.6122	-7.756	-5.5141	-5.7943	-7.5544	-6.5154	-5.8208	-7.0828	-7.1436	-6.5694	-6.482	-5.5528	-6.8862	-6.0228	-6.2257	-6.7584	-6.2796	-6.1275	-7.6749	-5.6706	-5.8113	-6.8472	-6.0378	-7.2597	-5.8361	-6.8681	-6.5269	-6.7951	-7.0189	-6.8016	-6.337	-7.1264	-5.0263	-5.3676	-6.1007	-5.2384	-5.6319	-6.9414	-6.7713	-7.0158	-6.3108
2.5818	1.3104	1.3601	-0.082479	1.0632	1.1576	2.3889	1.5349	1.5613	3.2983	-0.1227	1.8578	2.1047	2.206	2.0116	0.46578	2.6819	1.734	1.5921	1.7342	1.6944	1.2637	2.4534	0.63475	1.7056	3.0747	1.2999	2.1886	2.3949	1.0952	2.2302	2.3793	0.80688	1.861	0.60279	1.8471	0.71323	0.95674	1.205	1.8853	1.4207	1.2393	1.6854	2.6513	1.9276	2.1226	1.7628	1.0771	2.2859	2.9747
0.47214	0.38525	-0.095472	0.4913	-0.17935	-0.28109	-0.18854	0.051597	-0.26242	-1.289	1.2617	-0.40953	-0.23716	-0.54733	0.3219	-0.59641	0.30922	-0.063286	-0.31519	-0.63751	0.36707	-0.94667	-0.55185	-0.048426	-2.0882	-0.10821	-1.711	0.035073	-0.32785	0.69823	0.09964	0.51219	-0.54443	-0.38282	0.9827	-0.26037	-0.39443	-0.26523	0.53968	0.35773	-0.23389	0.39195	-0.71354	-1.9553	0.1626	0.25514	1.5728	0.53233	0.47397	0.27637
7.1563	7.7136	7.6181	7.3405	6.415	8.2751	5.96	7.2902	7.5516	6.3267	6.6551	7.1726	7.8637	7.2437	6.6508	7.2965	6.1272	7.6116	6.9731	6.8044	6.5554	7.1841	6.9987	6.3859	5.8518	7.305	6.5904	6.739	7.8895	6.5708	7.1661	7.1928	7.1272	6.4516	5.9416	6.2619	6.8784	7.2736	6.8693	7.3153	6.3529	6.4818	6.8794	6.501	6.6408	6.876	7.2452	6.9037	6.7718	7.9045
8.5739	8.4508	9.1109	8.5191	8.3053	8.8917	8.4611	8.3209	8.048	8.2223	8.0583	8.0519	7.7073	8.9457	7.9344	8.501	8.748	8.087	9.0556	8.6342	8.9269	7.4474	8.2047	8.6848	8.6534	9.3492	7.5949	8.7998	8.1862	8.276	8.3802	8.5623	9.7157	9.0446	8.8971	8.9024	7.774	8.9943	7.4613	8.5888	8.7907	8.3884	8.2556	8.432	7.0712	8.2865	8.4941	9.5605	9.9814	9.2118
-3.8375	-4.4677	-5.2423	-5.4065	-6.2651	-5.1874	-5.6663	-4.8659	-5.2547	-4.917	-4.516	-4.5716	-5.0456	-4.8584	-4.8383	-4.3905	-5.7311	-4.4574	-5.165	-5.0646	-4.4605	-4.9233	-5.5422	-5.4345	-6.2146	-5.1291	-5.0209	-4.5058	-4.7594	-4.7271	-4.5836	-4.3796	-4.6544	-5.4678	-5.7316	-4.7598	-4.4106	-4.3981	-5.8025	-4.9762	-4.8227	-4.483	-4.3998	-5.0512	-4.7115	-4.5168	-4.6786	-5.6813	-5.7208	-5.9083
1.7026	0.26796	2.0828	1.9146	1.4534	1.4407	3.2458	3.0503	0.42463	1.2686	1.6556	1.665	2.2054	0.66004	1.3329	2.6615	2.1346	2.4197	1.556	0.85598	1.2917	1.0976	1.0902	1.7869	0.85204	2.1125	1.584	1.5186	2.0983	1.6086	1.1181	1.2181	1.5216	1.407	1.9637	1.5315	1.7577	1.3661	3.0243	2.2922	2.1108	1.5191	1.1844	0.54096	1.6727	2.901	1.4415	2.1949	2.0446	1.6267
-11.064	-9.9665	-9.3912	-9.6975	-8.5417	-8.8465	-9.3587	-8.7265	-9.2364	-10.999	-9.377	-9.6326	-9.0233	-8.2344	-10.501	-8.5174	-9.5606	-9.3853	-8.8813	-9.1664	-10.952	-9.0772	-9.0429	-9.7143	-8.9496	-9.3997	-7.9633	-8.8951	-9.17	-10.155	-10.128	-9.9108	-9.6141	-9.6483	-10.196	-8.4276	-10.139	-9.3682	-8.4229	-9.4895	-8.608	-8.3854	-10.441	-10.83	-10.059	-8.7359	-8.5345	-8.3974	-9.3132	-8.1834
-1.9087	-3.3435	-2.7185	-2.8589	-2.9523	-2.6347	-3.7194	-2.8584	-1.8283	-2.2433	-1.9769	-2.8124	-2.937	-3.162	-3.3598	-2.4374	-2.1847	-3.7774	-0.91866	-2.6299	-3.0737	-3.2877	-3.6089	-1.2791	-2.8404	-2.9697	-2.7848	-2.7157	-3.0084	-3.067	-3.0006	-2.7249	-2.2924	-2.5516	-3.1527	-2.4107	-3.1212	-2.7797	-2.9451	-3.3247	-2.4647	-2.6292	-2.7613	-1.9859	-2.6356	-4.4492	-2.9534	-2.7081	-2.4359	-2.0972
-3.561	-4.6214	-4.415	-2.1626	-3.2981	-3.8081	-3.8211	-4.0724	-3.2389	-3.9238	-2.6892	-5.2414	-3.913	-3.4772	-3.2094	-3.81	-3.716	-3.4967	-4.6358	-4.4769	-4.5935	-2.8657	-4.2176	-2.6332	-4.3032	-4.4449	-5.4815	-3.7618	-4.2933	-4.3905	-3.1106	-4.2176	-3.3682	-4.1746	-3.0438	-4.6101	-4.204	-4.1148	-3.6415	-3.1561	-3.9151	-4.4774	-3.858	-4.1598	-4.0369	-3.8793	-4.206	-2.5301	-3.088	-5.5717
-12.646	-13.043	-12.99	-11.732	-13.927	-12.886	-13.639	-12.195	-12.549	-13.736	-13.203	-14.894	-12.858	-13.64	-13.135	-13.361	-12.891	-13.378	-13.025	-14.442	-13.358	-12.37	-13.031	-12.877	-12.654	-12.468	-13.235	-11.762	-14.506	-12.879	-12.978	-13.03	-12.253	-13.866	-13.094	-13.525	-13.065	-13.394	-13.929	-13.322	-13.322	-12.317	-12.823	-12.675	-13.125	-13.45	-13.553	-13.163	-13.552	-13.911
-1.3593	-0.84812	-0.079472	-2.7175	-0.9274	-1.2711	-0.7148	-2.0584	-1.5945	-0.59376	-0.5514	-1.4493	-1.6721	-2.1508	-1.0995	-0.16582	-1.0001	-1.4295	-0.83181	-0.80129	-1.9554	-0.64164	-1.5536	-0.95705	-1.1152	-1.8281	-0.74636	-2.2969	-1.5419	-1.8253	-2.0867	-1.2499	-0.83654	-0.97063	-0.46799	-2.4397	-0.04098	-1.7691	-1.686	-2.7476	-1.054	-2.098	-1.0665	-1.0885	-1.8725	-1.0612	-2.2234	-0.38175	-0.15997	-0.90606
-11.959	-11.6	-12.027	-10.389	-11.237	-11.84	-12.507	-10.663	-11.613	-9.9995	-11.376	-12.155	-11.23	-11.067	-10.775	-12.248	-11.399	-11.002	-11.822	-12.22	-11.979	-11.374	-11.875	-11.781	-12.388	-11.836	-12.292	-13.061	-11.323	-12.607	-10.971	-10.735	-11.866	-11.431	-12.411	-12.006	-10.611	-12.016	-11.467	-10.887	-10.917	-13.255	-12.124	-11.335	-11.141	-11.172	-11.605	-11.9	-10.428	-12.423
6.0405	5.1938	6.312	5.5435	5.8127	6.8101	6.1372	5.357	6.4598	6.4392	6.4376	5.5697	5.0536	4.3862	5.0103	5.9669	5.4349	5.1858	6.339	5.6664	4.7235	6.3139	5.4819	4.9876	4.9614	5.1738	5.9023	4.9087	5.9505	6.9583	6.1646	6.2123	6.8999	5.7368	6.777	6.9887	6.0373	4.6732	5.3114	4.8314	4.624	6.9535	4.7882	4.5379	6.1634	6.0496	6.4695	4.8281	5.6977	6.7533
2.7616	1.3167	1.1661	1.0294	1.6727	1.5885	0.95887	2.7315	2.4435	2.3938	2.979	0.93518	2.087	1.6232	1.9967	0.24392	2.3467	2.0099	2.0205	0.75371	1.7035	2.6121	3.0238	0.94978	2.0484	1.3413	1.2286	2.9651	1.4591	1.0385	1.4446	1.6362	2.4179	1.2239	1.8401	1.9847	1.1778	2.1267	2.1838	1.0537	0.21281	1.8381	1.1273	1.8145	1.2023	0.77776	2.8226	1.8256	2.7677	2.1032
-15.141	-13.812	-14.289	-14.115	-14.788	-14.162	-13.994	-14.783	-14.979	-14.534	-14.905	-14.493	-14.24	-15.092	-14.37	-14.882	-14.571	-16.199	-14.79	-14.476	-14.992	-15.328	-14.253	-14.909	-14.211	-14.615	-16.06	-14.624	-14.831	-15.265	-13.683	-13.554	-13.731	-14.3	-13.956	-15.147	-14.168	-14.313	-15.184	-14.677	-14.487	-14.282	-14.291	-15.26	-14.67	-14.313	-14.622	-14.822	-15.393	-15.633
-13.268	-13.316	-13.564	-12.46	-12.768	-13.23	-13.332	-12.254	-12.739	-12.819	-13.056	-13.217	-13.831	-12.799	-13.961	-12.91	-13.708	-14.045	-13.09	-12.722	-13.513	-12.653	-12.841	-12.924	-12.614	-13.288	-12.343	-13.051	-12.551	-13.632	-12.588	-12.463	-13.988	-12.641	-13.781	-14.025	-13.953	-13.172	-13.981	-12.601	-11.993	-12.088	-12.213	-13.059	-14.08	-13.307	-13.054	-13.464	-13.351	-14.608
-20.296	-21.28	-21.004	-20.6	-20.934	-21.225	-20.656	-20.779	-20.265	-21.549	-20.123	-21.201	-21.502	-22.535	-20.875	-21.05	-20.356	-21.132	-20.079	-21.684	-21.213	-21.208	-21.665	-20.566	-20.349	-21.858	-20.93	-20.997	-20.744	-21.563	-21.921	-21.026	-19.564	-22.135	-20.822	-19.554	-20.671	-20.619	-20.201	-20.477	-20.944	-21.521	-20.11	-20.4	-20.326	-21.268	-20.728	-20.344	-20.611	-19.899
-4.0053	-1.8084	-1.5898	-2.4436	-2.2116	-2.9591	-2.1673	-2.1206	-2.8792	-2.8599	-2.4322	-0.66147	-1.9985	-2.5169	-2.2581	-2.2111	-2.4792	-2.4916	-2.6814	-2.5004	-1.7519	-2.6143	-2.7902	-2.539	-2.2557	-2.7204	-3.2698	-2.9005	-2.9272	-2.3707	-1.3269	-2.0334	-3.0044	-2.0174	-3.1006	-2.9271	-2.3089	-3.4046	-2.8167	-2.1816	-2.1538	-2.1455	-1.8055	-2.3603	-2.0843	-2.3992	-2.196	-2.2837	-3.2662	-1.8773
2.992	1.5592	1.6675	0.34975	1.1469	2.5828	1.8843	1.1017	1.8889	1.3829	2.1483	0.93775	2.2161	1.5641	1.3569	2.3351	1.1989	2.4186	1.8586	1.7408	1.4113	1.4391	2.0357	2.6108	0.69813	1.9012	1.9507	2.3149	0.66086	0.47253	1.7309	1.3392	0.8734	1.65	1.0904	2.1761	2.2555	1.5853	2.3311	1.946	1.0716	2.6471	1.8992	2.9352	1.3116	1.5927	0.79826	2.1874	2.3889	0.96803
-2.5932	-2.3286	-0.19842	-2.1721	-1.1808	-1.5526	-1.063	-2.7922	-1.1293	-0.75177	-0.60736	-1.4451	-0.86897	-0.68168	-1.6428	-1.1607	-0.46421	-1.1816	-2.6454	-1.8082	-0.69729	-1.3603	-1.7219	-1.4561	-0.60274	-1.2237	-0.94038	-2.3285	-0.93672	-0.89565	-0.69146	-1.5431	-1.6411	-0.63678	-1.406	-1.603	-1.1815	-0.67555	-1.2257	-1.1179	-1.3006	-1.0946	-0.89624	-1.043	-2.2933	-0.81842	-0.96537	-1.2108	-2.279	-1.7123
-1.6363	-2.7747	-1.487	-2.8379	-3.3244	-3.696	-2.7177	-2.5754	-3.268	-2.7028	-1.9956	-2.6114	-3.7069	-3.2279	-1.8918	-3.1619	-4.2818	-3.7167	-3.0653	-2.3677	-2.1208	-2.1114	-2.4326	-1.6118	-3.0649	-2.2686	-2.0314	-1.8375	-3.6818	-3.4597	-1.6204	-3.4185	-2.5755	-2.3913	-2.8681	-2.2762	-1.389	-1.9246	-2.9883	-2.4186	-1.8809	-2.5621	-2.7372	-2.7964	-2.6177	-2.9818	-3.0558	-2.0311	-2.0382	-3.6138
-2.1313	-1.4862	-1.7534	-1.2885	-2.0961	-0.88806	-0.047044	-2.2079	-0.90543	-1.1978	-2.3018	-1.4572	-0.47598	-1.6437	-0.58907	-1.635	-1.559	-1.313	-1.7557	-1.0919	-2.7301	-0.6065	-0.31441	-2.1392	-1.9601	-1.4954	-1.3897	-1.5165	-0.46519	-2.7144	-1.2585	-1.402	-0.86164	-1.7929	-0.68145	-0.38681	-1.437	-0.47026	-2.1592	-0.32207	-1.7211	0.010113	-1.3993	-0.41606	-1.9115	-0.99314	-1.6797	-1.1177	-0.6819	-0.54039
-21.83	-20.583	-20.202	-20.431	-19.732	-21.25	-20.988	-19.94	-19.924	-21.559	-20.932	-21.363	-21.033	-20.092	-19.929	-21.451	-20.397	-19.93	-20.969	-21.438	-21.028	-20.966	-19.831	-21.052	-20.159	-21.206	-21.542	-21.176	-21.472	-20.068	-19.679	-21.534	-21.193	-20.279	-20.185	-21.134	-21.258	-20.118	-20.535	-21.038	-21.4	-21.166	-20.671	-20.652	-20.002	-20.928	-19.869	-21.503	-20.868	-21.4
-2.8684	-3.737	-3.6992	-2.9901	-5.0617	-4.1228	-4.4175	-3.1001	-2.9885	-2.9203	-3.6444	-3.5569	-4.5919	-2.6397	-3.4436	-3.1039	-3.1043	-3.694	-3.2902	-2.5592	-3.6176	-3.7335	-2.9784	-2.9784	-3.6891	-3.8302	-4.3661	-4.0125	-4.3701	-3.9736	-3.6288	-4.4509	-3.774	-3.0348	-4.1458	-2.8046	-2.5423	-3.2968	-3.6513	-3.7448	-3.293	-4.2505	-4.5546	-3.7537	-3.1042	-2.8265	-2.2365	-4.4698	-3.3192	-3.1384
-9.8949	-10.711	-10.25	-10.356	-9.6289	-9.8897	-10.466	-9.6276	-8.8821	-11.044	-10.015	-10.184	-10.443	-11.325	-10.98	-10.364	-10.103	-9.1133	-8.7198	-10.186	-9.2494	-9.9423	-10.035	-9.4996	-10.109	-11.227	-10.497	-9.7642	-9.7278	-10.883	-9.7525	-10.277	-10.615	-10.141	-11.435	-11.006	-10.143	-11.054	-9.9636	-9.963	-10.69	-10.493	-10.235	-10.033	-10.954	-10.25	-10.165	-10.398	-11.222	-10.147
-13.061	-12.95	-13.532	-13.675	-12.531	-13.164	-13.029	-14.174	-12.341	-11.849	-12.698	-13.206	-13.219	-13.379	-13.864	-13.597	-12.739	-12.042	-13.306	-13.78	-12.441	-12.399	-12.879	-13.383	-14.005	-13.567	-13.858	-12.847	-13.138	-12.945	-13.32	-13.365	-13.031	-13.636	-13.456	-13.626	-12.572	-14.121	-13.447	-14.35	-12.547	-12.846	-13.715	-12.895	-13.55	-12.705	-11.857	-13.613	-12.716	-11.8
-1.6769	-1.2742	-1.533	-1.7248	-2.1286	-0.75311	-1.233	-1.6685	-1.3769	-0.51961	-1.3125	-1.4832	-1.2186	-0.8092	-2.9688	-2.3909	-2.077	-1.2467	-1.7651	-1.181	-2.1584	-2.1663	-2.7471	-2.0682	-1.4225	-0.8352	-1.1453	-1.8303	-0.48897	-1.4094	-1.2879	-0.63291	-0.60384	-2.0047	-2.1338	-1.3034	-1.5458	-1.1045	-1.3761	-0.40628	-2.0043	-1.9429	-1.9157	-0.14026	-1.019	-1.3814	-1.369	-0.99654	-1.2912	-1.9011
-12.408	-12.366	-11.823	-12.775	-12.902	-12	-12.195	-13.222	-11.599	-13.051	-12.823	-12.834	-11.751	-12.267	-13.508	-12.106	-13.208	-12.262	-12.275	-12.684	-12.135	-13.276	-13.849	-13.535	-12.293	-12.111	-12.416	-12.203	-11.154	-13.052	-13.694	-12.582	-12.973	-13.164	-12.985	-12.899	-12.344	-12.516	-12.481	-12.403	-12.818	-12.283	-13.545	-12.759	-13.511	-12.434	-11.874	-13.523	-12.221	-13.14
-0.89888	1.2996	0.52588	1.09	0.89895	0.46979	-0.74625	0.12941	-1.3293	1.1996	-0.47895	0.79334	0.3439	1.4748	1.4474	-0.11265	0.015468	0.49946	1.4069	-0.18707	-0.9524	1.1266	0.085642	-0.035455	0.5484	0.84307	0.38222	0.51506	0.33219	1.0085	-0.38402	1.5492	-0.048996	0.4294	0.55109	0.82371	1.0898	1.2099	0.29931	0.83345	0.12938	0.20137	0.57652	0.4257	0.48379	0.26435	1.0112	-0.14854	0.56125	1.6155
4.9099	4.8232	3.0336	4.9283	4.4429	4.7826	4.458	4.4256	4.2306	3.3276	4.0675	4.9073	3.6071	3.8983	4.6688	4.8	4.9883	5.2364	3.99	4.8973	3.5554	4.256	4.8499	4.2303	4.4884	4.6409	4.6602	5.0667	4.521	4.1757	4.5033	5.0232	3.7448	3.8565	4.0175	3.893	4.0707	3.0962	4.9019	4.914	3.447	5.3293	4.6629	3.833	4.7861	4.4197	4.4686	4.0384	4.0852	4.7367
-14.463	-14.393	-14.417	-15.045	-15.346	-14.681	-14.184	-14.612	-14.277	-14.389	-15.067	-14.677	-14.686	-15.198	-14.179	-14.26	-15.571	-15.848	-12.94	-14.731	-14.964	-14.174	-13.848	-15.378	-15.045	-15.239	-14.315	-14.212	-14.821	-15.029	-15.14	-14.679	-14.469	-15.139	-14.517	-14.765	-16.515	-14.276	-14.326	-13.993	-14.202	-14.143	-15.449	-14.988	-15.379	-14.398	-14.939	-14.16	-14.199	-14.438
-13.048	-12.02	-12.502	-13.293	-14.534	-14.26	-13.299	-13.129	-13.119	-12.733	-13.507	-13.463	-13.852	-12.71	-12.679	-13.905	-12.813	-12.809	-13.864	-13.777	-13.417	-12.698	-12.255	-13.687	-12.958	-12.137	-12.569	-14.041	-12.458	-12.693	-13.149	-13.052	-12.811	-12.81	-13.369	-13.957	-14.482	-12.605	-13.135	-14.509	-13.224	-13.996	-13.232	-12.05	-13.499	-12.161	-12.722	-13.837	-12.789	-13.169
-13.327	-13.547	-12.91	-13.577	-12.477	-13.172	-11.77	-13.24	-14.064	-12.462	-12.884	-12.862	-12.26	-12.579	-13.467	-13.342	-13.387	-12.95	-12.951	-13.282	-12.073	-13.456	-14.004	-12.253	-13.087	-13.88	-12.192	-11.966	-13.385	-13.009	-12.809	-13.043	-12.842	-12.841	-14.76	-12.764	-14.645	-12.709	-12.376	-12.889	-13.367	-13.039	-13.826	-12.773	-13.25	-13.572	-12.492	-13.405	-13.949	-14.315
-10.984	-10.558	-9.7607	-11.965	-10.903	-11.402	-10.536	-9.8803	-10.855	-10.205	-10.861	-10.392	-11.113	-10.301	-11.806	-10.386	-10.797	-10.05	-10.117	-10.303	-12.372	-11.01	-11.056	-10.825	-10.202	-10.384	-11.245	-10.831	-11.065	-11.458	-11.336	-10.607	-9.569	-11.201	-9.521	-10.938	-10.128	-11.322	-11.145	-11	-10.808	-10.877	-11.073	-10.117	-11.295	-10.437	-10.542	-10.634	-9.7998	-11.294
-5.9912	-6.6145	-6.8792	-4.3721	-5.0515	-6.4159	-5.9615	-5.2353	-5.882	-4.9834	-5.243	-5.6525	-6.1499	-6.9448	-3.9636	-4.6693	-5.7618	-5.8053	-6.3395	-4.522	-5.9823	-5.1302	-5.476	-5.4031	-5.6984	-5.9529	-6.3993	-6.3004	-4.7616	-4.8759	-5.4183	-5.4709	-5.5347	-5.8288	-6.3873	-4.3917	-5.0221	-6.1664	-3.7896	-4.6916	-4.5886	-5.8053	-6.9064	-5.6572	-5.8202	-5.787	-4.4633	-5.9982	-4.975	-7.2251
6.9973	6.3017	7.4949	6.4016	6.5067	6.2114	6.8526	6.046	7.1744	6.7405	7.1089	6.9125	6.6299	6.9365	6.7901	6.3176	6.9544	5.5927	6.8228	6.7764	7.2842	6.0276	6.2888	7.8198	6.5664	6.8244	6.2299	7.6598	8.4661	6.6454	6.3322	7.1176	5.7062	6.7299	6.5701	7.7954	6.4563	6.8265	6.2556	6.557	7.0467	6.2447	6.6594	6.8737	6.8123	6.1739	7.2027	6.7732	6.7054	6.4864
-3.8605	-4.5092	-4.3814	-3.912	-4.1589	-3.4129	-4.4551	-3.6651	-4.5596	-3.9044	-4.5463	-3.8402	-4.5783	-4.6684	-4.2347	-4.909	-4.8971	-4.6285	-4.0321	-3.2007	-5.2754	-4.9458	-3.7487	-4.5953	-4.6682	-4.4959	-2.9962	-2.9996	-5.1842	-3.8421	-3.832	-5.1755	-4.4989	-4.355	-4.4281	-3.9439	-3.6143	-3.6406	-3.743	-5.1628	-4.6213	-3.3341	-3.7111	-3.8062	-4.0973	-4.0215	-4.3653	-4.802	-5.3527	-5.4034
-3.2946	-2.1229	-3.2039	-2.3853	-3.5485	-2.7395	-2.2246	-2.421	-1.9267	-1.8899	-1.3709	-2.6627	-3.5806	-2.2173	-1.6353	-1.3002	-3.5854	-1.5628	-1.7544	-2.7523	-2.6026	-2.7106	-2.0237	-3.0983	-1.3143	-2.0125	-1.0324	-2.9168	-2.3066	-3.0662	-2.0646	-2.3523	-1.7284	-3.3066	-1.72	-2.2182	-2.0244	-1.679	-2.0625	-3.2771	-2.0268	-2.1256	-2.3897	-2.6903	-3.0027	-2.5517	-3.3159	-2.2324	-2.8234	-2.7804
-1.1614	-0.88156	-2.1665	-2.8644	-1.1765	-1.8919	-1.014	-0.85588	-1.5833	-1.1833	-1.3135	-0.32908	-0.81199	-0.68041	-0.5824	-1.2305	-0.35923	-2.1396	-1.2327	-1.1255	-0.39448	-0.46811	-1.4265	0.031047	-0.94652	-0.91874	-2.6844	-1.0059	-1.8144	-2.1905	-1.7423	-1.1385	-2.4912	-2.0865	-1.4002	-1.071	-1.2294	-1.5941	-0.87292	-1.2178	-1.3457	-2.2975	-1.4856	-2.0354	-1.8095	-1.4444	-1.706	-1.6367	-1.8355	-1.6532
-2.0357	-3.017	-3.733	-3.8519	-2.3617	-3.4367	-2.5253	-3.486	-2.9655	-3.1956	-3.737	-3.3301	-3.3059	-3.3683	-3.9847	-3.4148	-3.8681	-2.3584	-2.0186	-2.9449	-2.6719	-4.6388	-3.753	-2.7053	-3.8286	-3.6188	-3.9484	-4.4415	-1.6187	-2.2463	-3.1681	-3.5566	-2.5898	-3.1638	-3.1934	-3.8096	-2.5241	-3.4152	-2.984	-4.1372	-2.6105	-3.7348	-3.9475	-2.3501	-1.3452	-3.6177	-3.0354	-2.9526	-2.958	-4.0506
-9.0879	-9.4953	-9.2038	-9.7103	-9.958	-8.5361	-10.539	-8.2682	-8.9627	-9.8908	-10.458	-9.1425	-9.0713	-9.7302	-9.4584	-7.643	-8.0219	-9.1283	-10.246	-7.7585	-8.9788	-8.6457	-9.1647	-8.4592	-9.1355	-8.7386	-9.101	-9.5029	-8.9646	-8.7131	-9.302	-8.9646	-8.4924	-8.7701	-9.0963	-9.5801	-9.381	-9.7645	-9.4524	-9.6611	-9.4985	-7.8472	-9.1972	-8.8459	-8.2987	-8.2459	-9.802	-8.6059	-9.4221	-8.9976
-6.5229	-6.0903	-5.0848	-6.2935	-5.2933	-6.9252	-5.4717	-5.0251	-6.1581	-4.888	-4.5331	-5.1469	-5.4315	-5.7384	-5.4776	-5.1712	-6.1469	-5.612	-5.48	-3.9345	-5.0908	-5.7328	-4.7048	-4.906	-6.1396	-6.242	-5.8078	-5.7659	-5.6639	-5.9829	-6.0077	-5.2327	-6.397	-5.5217	-5.0035	-6.5968	-4.1176	-4.9811	-5.1184	-5.6092	-5.0312	-5.7445	-6.2595	-6.8806	-5.5368	-5.308	-3.8282	-5.5766	-4.9015	-5.8436
-3.566	-2.9363	-3.2514	-2.8194	-3.008	-2.9743	-2.3428	-4.5566	-3.1479	-2.8184	-2.9055	-2.7056	-3.2604	-4.21	-4.4732	-2.584	-3.4273	-2.6439	-2.4933	-2.5646	-3.126	-2.5281	-3.1347	-4.214	-3.9932	-3.0849	-3.3961	-3.3392	-1.9933	-3.7277	-3.574	-2.7372	-4.7513	-3.0544	-3.3259	-2.3506	-3.6868	-3.121	-3.1776	-2.5658	-3.5226	-3.8992	-2.6327	-4.5901	-3.8495	-3.5331	-4.0222	-2.9443	-3.9525	-3.4307
-4.5748	-3.4739	-3.5956	-3.992	-3.9157	-4.4582	-3.3152	-3.7528	-3.3499	-3.0569	-4.4181	-4.3115	-4.3021	-4.5784	-3.1221	-3.1774	-3.3863	-4.7643	-4.0227	-3.0025	-2.9917	-4.0303	-4.0398	-3.2129	-4.1166	-3.3982	-3.4543	-3.8906	-3.7664	-4.604	-4.0426	-4.7788	-4.8935	-4.2508	-4.1119	-3.7292	-4.5133	-3.5594	-3.0889	-2.7063	-4.0846	-4.8663	-3.1596	-3.2799	-3.1729	-3.1229	-4.2793	-3.452	-3.1217	-4.2587
0.05867	0.02751	0.5663	-0.55423	-0.16402	0.1295	-0.40854	-0.12683	0.031113	0.48429	-1.2394	-0.23339	-0.061463	-0.39837	-0.54933	-0.3323	-0.67141	0.16711	-0.27002	-0.95913	0.31486	0.057348	-0.10985	0.036609	0.8114	-0.081482	0.33472	-1.0457	1.3574	-0.44352	1.04	-0.66901	-0.43862	-0.80863	-0.042963	-0.32716	-0.18129	0.32563	0.71917	-0.7491	-0.33928	-0.3143	-0.12952	-1.2129	-0.54066	-0.55442	-0.40251	0.10952	-1.146	-0.6596
-13.762	-14.157	-13.473	-14.212	-14.279	-14.831	-14.67	-13.269	-13.793	-13.23	-13.121	-14.074	-13.868	-13.858	-14.413	-14.368	-13.885	-14.775	-13.748	-14.44	-14.33	-14.786	-14.737	-13.841	-13.712	-13.802	-13.846	-14.186	-13.098	-13.336	-14.445	-14.879	-14.464	-14.688	-13.63	-13.081	-14.377	-14.518	-14.332	-14.934	-14.227	-14.19	-13.644	-14.674	-13.384	-13.732	-13.279	-13.77	-14.022	-14.393
-13.432	-12.3	-13.159	-12.818	-12.529	-13.339	-13.394	-13.539	-13.425	-12.543	-13.261	-12.079	-12.914	-12.852	-12.676	-13.55	-13.441	-13.61	-12.847	-12.71	-13.212	-12.747	-12.158	-13.264	-11.791	-13.174	-13.565	-12.011	-12.849	-12.615	-13.013	-12.975	-11.773	-11.997	-11.726	-12.627	-12.59	-12.412	-12.329	-12.853	-13.351	-12.625	-14.696	-13.048	-13.465	-12.372	-12.842	-11.917	-13.642	-11.54
0.62065	0.037362	0.1687	0.64076	-0.059122	0.97399	0.79615	0.36862	0.092159	-1.1591	-0.094946	1.1161	-0.37561	-0.40232	-0.23527	-0.29848	-0.88216	0.49522	-0.4456	-1.0431	0.66463	-0.87869	-1.0624	0.325	0.52543	0.20273	-0.63893	-0.089966	0.66381	2.0649	-0.083644	0.23744	0.058772	1.131	-0.20413	-0.47243	-0.2892	-0.6406	-0.86219	0.055998	-0.13867	-0.51684	0.43841	0.16137	-0.13301	0.19552	-0.93363	0.16024	0.01332	-0.59867
-11.13	-12.334	-11.584	-11.881	-12.565	-12.24	-12.282	-11.421	-12.037	-12.045	-12.206	-11.249	-11.34	-10.771	-11.186	-11.321	-11.937	-11.796	-10.836	-12.058	-12.764	-10.87	-12.403	-11.359	-11.319	-11.11	-11.395	-12.392	-11.433	-11.33	-12.179	-10.556	-11.624	-10.504	-11.521	-10.729	-12.172	-12.341	-11.446	-11.934	-11.541	-11.234	-11.777	-12.138	-11.589	-12.077	-11.856	-11.034	-11.234	-11.142
-22.424	-22.615	-22.09	-22.629	-21.449	-23.32	-22.326	-22.357	-23.746	-21.327	-21.443	-21.286	-22.02	-21.431	-22.4	-21.601	-22.557	-23.086	-22.725	-22.647	-22.722	-20.67	-21.789	-21.66	-22.228	-21.948	-22.92	-22.327	-21.35	-22.288	-21.571	-22.634	-22.106	-22.734	-21.745	-21.369	-22.81	-22.577	-22.272	-22.41	-22.072	-21.973	-21.611	-21.923	-21.733	-22.478	-22.033	-22.165	-23.086	-22.873
-1.8843	-1.6144	-0.51228	-1.5684	-0.32689	-1.1395	-1.4478	-1.22	-2.4809	-1.7418	-1.2888	-1.3717	-1.5835	-2.6033	-1.9779	0.47695	-1.3848	-2.7769	-1.3586	-1.8014	-0.60981	-1.9081	-1.2505	-1.086	-0.9899	-1.0156	-1.202	-1.767	-2.5971	-1.8279	-0.73816	-0.78197	-1.7308	-2.6241	-1.4936	-0.88748	-1.2774	-1.376	-2.0626	-0.77137	-1.2392	-1.1751	-1.39	-0.72206	-1.2295	-2.6567	-2.6145	-0.4055	-2.7621	-2.0911
-6.2856	-5.2678	-5.9359	-4.1188	-6.9697	-5.4236	-5.6359	-5.3359	-5.3612	-5.23	-5.7467	-5.1828	-5.8132	-4.2006	-6.5247	-4.5971	-5.6871	-5.5856	-6.1061	-5.5161	-5.4781	-6.3481	-5.5694	-6.267	-5.7081	-5.4956	-5.9275	-4.1544	-5.4358	-4.1389	-5.9127	-4.5409	-5.9991	-5.6367	-5.9423	-5.6869	-5.7651	-5.3902	-4.7349	-4.7585	-6.0721	-6.4156	-5.6348	-5.6656	-5.6049	-5.6922	-5.8133	-6.3769	-4.6334	-4.9821
-5.714	-6.6104	-7.2267	-8.2221	-7.4655	-7.6863	-7.9215	-6.7488	-6.9978	-7.3733	-7.7052	-7.6252	-8.1531	-7.3802	-7.5012	-6.572	-7.4231	-7.0094	-7.41	-8.0105	-8.2775	-8.2471	-6.5142	-7.6227	-7.0526	-7.8953	-8.2483	-7.8019	-8.5802	-8.1811	-7.3983	-7.8059	-7.3496	-7.6524	-8.4865	-8.9572	-7.3557	-7.7272	-8.2968	-6.7463	-8.5048	-7.5529	-8.0182	-7.4785	-7.9939	-7.4111	-6.7859	-7.5927	-7.4735	-7.6985
8.4485	7.9979	9.724	8.2102	7.9579	8.2287	8.1421	9.9365	8.6882	7.5283	10.386	8.0104	8.294	7.5431	9.3168	8.0132	8.7774	8.0777	9.138	8.8217	9.6115	8.3961	8.2795	8.2567	10.079	8.7116	8.3554	8.1702	8.6152	8.4087	8.4366	9.0332	7.8583	8.7142	7.786	8.6805	8.3836	8.1438	9.6109	8.2555	8.9835	9.652	8.9142	9.233	8.1909	8.7937	8.5943	8.794	8.8412	9.1966
-2.0435	-1.123	-0.44802	-2.3045	-1.1449	-2.2445	-2.0134	-2.59	-2.9528	-1.8336	-1.4765	-1.1164	-2.051	-0.88053	-2.0327	-1.5866	-3.1821	-1.6586	-1.6686	-1.4925	-2.0252	-0.3245	-2.3746	-0.36644	-1.2401	-1.7561	-1.0477	-0.14086	-2.0611	-1.7959	-1.9015	-1.468	-2.8546	-1.5178	-1.433	-2.3802	-1.6932	-2.5277	-1.5356	-1.716	-0.89508	-2.2093	-1.7819	-0.79696	-0.28102	-0.82281	-0.80619	-2.1064	-0.9795	-1.2388
-6.1184	-5.8247	-6.4345	-6.5582	-6.6359	-6.5556	-4.9952	-5.1626	-6.7933	-5.8203	-6.5194	-5.8331	-6.3405	-5.8993	-6.7553	-6.3644	-6.4934	-5.9588	-5.8115	-5.8668	-7.2522	-6.0388	-5.8512	-6.17	-5.6245	-6.1325	-7.3982	-7.4521	-7.4984	-6.2673	-5.7448	-5.8295	-6.4512	-6.7529	-6.6409	-6.3199	-7.0747	-6.4779	-5.0577	-5.4173	-6.2276	-6.9249	-5.4457	-6.1089	-7.0138	-6.3892	-6.581	-5.8815	-6.5455	-5.1979
-2.5363	-2.863	-2.9293	-2.5957	-2.576	-2.0218	-2.1337	-3.0388	-2.9903	-1.8916	-2.5771	-1.8935	-2.1452	-3.2597	-1.7492	-2.9898	-1.9984	-2.7086	-3.2924	-3.4658	-3.1477	-2.5031	-2.9889	-3.5123	-3.1327	-1.9988	-3.014	-2.4445	-1.6069	-1.9677	-3.6033	-2.1119	-1.905	-2.0099	-2.2847	-2.9905	-2.4162	-2.5862	-4.2491	-2.7862	-1.7387	-1.9208	-1.9823	-2.1864	-1.8751	-1.9925	-3.2935	-2.774	-2.5405	-3.188
5.1814	5.4996	5.5099	5.3016	4.6726	5.123	4.9181	4.1925	4.8809	4.525	4.7574	5.0879	5.0729	4.4129	4.7994	5.2101	4.2232	4.8348	4.0323	5.0486	4.4722	4.7203	5.157	4.6999	5.5617	4.4039	5.7462	5.3047	5.2277	5.3564	5.9894	5.0721	4.648	5.1968	4.4746	5.4485	3.894	5.0355	5.0742	4.1726	6.24	4.1156	5.2155	4.3545	4.8924	4.8837	5.208	5.1445	4.5125	5.6988
-12.286	-13.237	-13.719	-12.147	-12.68	-12.844	-13.739	-13.238	-12.339	-13.074	-12.995	-12.884	-13.187	-13.17	-12.067	-12.637	-13.413	-13.903	-12.108	-12.452	-12.667	-12.33	-12.832	-13.663	-12.647	-13.249	-12.351	-13.426	-12.446	-13.236	-12.86	-12.348	-13.794	-12.793	-12.21	-13.008	-12.875	-11.525	-12.719	-12.216	-12.225	-12.166	-12.987	-12.72	-12.332	-13.795	-12.908	-12.556	-13.852	-11.507
-8.799	-8.3942	-8.525	-9.37	-9.3073	-8.601	-9.6955	-9.7691	-8.5094	-9.4114	-8.9662	-9.3092	-8.811	-8.9084	-9.8923	-8.2533	-8.0845	-9.1167	-8.986	-9.3028	-9.3403	-9.0313	-8.3968	-9.447	-9.4202	-8.6394	-9.8126	-8.8593	-8.4511	-8.6172	-8.9334	-9.1513	-8.8065	-9.7833	-9.6247	-8.7869	-9.2309	-7.6971	-8.4933	-9.7598	-9.392	-9.1795	-8.4814	-9.2122	-9.184	-8.5084	-9.0247	-9.7812	-9.7532	-8.6814
-14.909	-14.341	-14.999	-15.491	-13.371	-13.981	-14.36	-14.227	-13.494	-14.164	-15.174	-15.615	-15.03	-12.644	-14.956	-14.706	-14.636	-14.569	-13.617	-14.665	-13.578	-15.952	-13.401	-14.415	-13.233	-13.729	-15.614	-12.649	-14.362	-14.455	-14.722	-15.199	-15.65	-13.507	-15.08	-14.211	-15.031	-13.881	-15.159	-14.329	-14.498	-15.074	-14.819	-13.596	-14.519	-14.116	-14.82	-14.539	-14.244	-13.344
-2.9974	-3.8888	-3.5993	-2.9831	-3.7496	-4.6383	-4.3696	-3.3452	-3.7921	-2.711	-2.9431	-3.2068	-2.9287	-3.6869	-3.3343	-3.6754	-3.2614	-3.5488	-3.4646	-3.2201	-3.6642	-3.0952	-2.7589	-2.5286	-2.9021	-1.6596	-3.4914	-2.8245	-4.364	-4.4503	-3.782	-2.8447	-3.4021	-3.2371	-3.1003	-3.145	-3.0325	-2.3386	-3.2174	-3.8026	-2.5969	-3.6452	-3.6943	-3.6507	-3.4677	-2.3776	-2.473	-2.1504	-3.6214	-3.4441
-2.3456	-1.7419	-2.3374	-0.72032	-2.6338	-0.51876	-2.3508	-1.6318	-1.6581	-0.81943	-1.9628	-1.258	-1.5353	-1.5613	-1.4118	-2.8637	-2.2634	-2.4749	-2.6982	-2.4692	-1.7733	-1.917	-2.5729	-0.98287	-1.413	-1.8246	-2.6458	-1.5644	-1.2772	-2.6257	-2.1866	-1.5613	-1.0074	-2.1427	-2.6766	-1.6495	-2.6321	-3.0283	-1.9701	-1.5857	-1.6192	-1.7251	-1.2236	-2.7809	-1.7534	-0.8505	-2.1169	-0.96169	-1.6807	-2.4937
4.3027	4.9756	4.7278	4.0753	3.617	3.9331	4.4419	5.5113	4.3514	5.6742	4.7647	4.9519	5.0586	5.265	5.7917	5.1213	4.4623	5.7707	5.0507	4.9817	5.0719	5.4145	5.9594	6.008	4.8283	5.4228	5.4589	5.3637	5.9562	5.454	4.5487	5.1006	5.8326	5.7295	5.43	4.8447	4.5303	5.0033	5.3114	4.8147	4.9156	5.7444	4.7923	5.0023	4.7239	6.0548	5.7087	4.8481	4.7444	5.3291
7.5885	6.182	6.0307	6.6029	7.3696	7.4527	7.7318	6.6845	6.5961	6.7408	6.0932	6.8694	7.8867	6.987	6.1666	6.1896	6.9772	6.9492	7.6799	6.6657	7.0601	6.6995	6.9991	7.133	6.932	7.3327	6.9871	7.3036	7.3609	6.83	7.0217	6.6756	7.3302	6.1408	6.0558	6.8914	6.3573	6.3981	6.1234	6.9643	7.8612	6.4973	7.4831	5.788	7.1131	6.9235	6.4549	7.4425	7.5856	7.4562
-20.947	-22.398	-21.969	-21.135	-21.423	-20.375	-21.242	-20.667	-20.619	-21.622	-20.578	-21.353	-21.092	-19.665	-20.711	-19.683	-21.221	-20.738	-20.721	-20.91	-20.328	-21.623	-20.586	-20.744	-21.107	-20.773	-20.521	-21.225	-20.932	-21.5	-20.409	-19.923	-19.773	-21.975	-20.829	-20.674	-21.279	-20.137	-20.883	-20.646	-20.96	-21.376	-21.262	-20.23	-21.6	-20.222	-20.698	-21.01	-20.454	-20.241
-11.147	-11.538	-11.321	-10.384	-11.23	-11.474	-12.184	-12.635	-11.886	-12.623	-11.685	-11.55	-10.836	-10.814	-12.864	-11.589	-12.059	-12.117	-12.342	-11.781	-11.44	-11.991	-11.761	-11.159	-11.525	-11.505	-12.476	-11.486	-10.92	-12.061	-11.721	-10.328	-11.968	-12.008	-12.153	-12.076	-11.837	-11.394	-11.628	-12.196	-11.416	-11.129	-11.023	-10.625	-12.178	-10.426	-11.35	-10.921	-11.505	-11.178
-2.4861	-2.9794	-3.0518	-4.5624	-3.4905	-3.0827	-3.2758	-4.1999	-4.1352	-3.6444	-3.4407	-3.1567	-3.1398	-3.779	-3.962	-3.7508	-3.8153	-3.5209	-3.7855	-3.5984	-2.9477	-4.0498	-1.4466	-3.7079	-3.5241	-3.2982	-3.2522	-4.4191	-3.2809	-4.1097	-3.2044	-3.8747	-4.4687	-3.3497	-3.8956	-4.1164	-2.9327	-2.8714	-3.9316	-4.4772	-3.0184	-1.691	-3.7384	-3.4791	-3.5901	-3.7453	-4.1198	-2.9151	-2.9963	-3.1286
-12.504	-11.896	-12.578	-12.551	-12.327	-12.964	-13.86	-12.77	-12.722	-13.135	-12.99	-13.395	-14.077	-13.489	-13.052	-12.499	-13.802	-12.206	-12.982	-13.991	-12.757	-13.554	-12.225	-13.228	-12.805	-12.698	-12.237	-14.063	-12.669	-12.488	-12.983	-14.168	-13.773	-13.339	-13.775	-13.588	-12.996	-13.843	-12.739	-13.444	-11.435	-13.321	-11.901	-14.008	-12.926	-13.932	-13.981	-12.357	-14.005	-13.269
-2.9291	-3.4801	-2.964	-3.9465	-3.205	-2.9861	-2.4527	-2.9898	-3.1974	-3.0568	-2.9128	-2.5952	-2.7801	-2.1144	-3.0613	-3.1829	-3.3068	-3.6056	-3.9734	-3.3895	-2.4807	-3.0713	-3.8006	-2.8081	-1.9165	-3.7742	-2.7738	-2.4272	-3.6588	-2.3359	-3.8289	-3.2844	-2.5407	-2.7703	-1.8174	-2.3008	-3.1922	-3.6908	-2.9694	-2.9074	-3.2024	-3.7786	-3.0948	-3.8664	-3.1911	-3.2388	-3.3268	-2.5509	-2.839	-2.299
-12.933	-14.285	-15.662	-15.026	-14.422	-13.271	-13.685	-13.302	-14.872	-14.812	-14.746	-14.892	-14.211	-15.177	-13.604	-14.511	-15.573	-14.349	-13.912	-15.712	-14.625	-13.913	-15.633	-15.372	-13.55	-15.848	-14.44	-15.034	-14.821	-13.757	-14.681	-14.707	-13.745	-14.818	-15.174	-15.298	-14.736	-14.828	-14.86	-14.483	-14.57	-14.551	-12.854	-15.898	-14.685	-13.61	-14.969	-14.414	-14.133	-14.235
-14.363	-12.429	-12.894	-13.115	-13.805	-14.003	-12.885	-13.939	-13.21	-13.074	-13.833	-14.607	-12.852	-13.932	-13.606	-12.471	-12.696	-13.115	-13.386	-12.927	-12.615	-13.412	-12.065	-12.917	-12.008	-12.833	-12.568	-12.899	-14.192	-12.158	-12.415	-14.175	-13.11	-14.523	-13.589	-13.854	-12.022	-13.978	-13.295	-13.386	-13.144	-13.13	-13.147	-14.19	-14.063	-12.674	-14.547	-13.475	-13.076	-13.681
-5.8379	-5.7932	-3.9582	-5.742	-6.7106	-5.5671	-6.204	-6.1899	-5.9642	-5.8196	-5.2222	-5.4224	-5.4331	-5.0586	-5.2478	-5.3856	-6.0817	-5.6109	-4.6559	-6.1398	-6.6773	-5.9705	-5.7619	-5.9109	-5.8454	-4.8591	-6.1545	-5.3824	-4.9024	-6.5941	-5.7286	-5.5989	-5.9028	-5.0137	-5.7764	-4.7498	-5.6016	-5.7823	-5.4426	-4.8206	-4.4009	-6.0323	-6.4538	-5.9443	-6.1811	-4.4885	-5.6395	-5.1217	-4.563	-4.8211
4.6793	5.6751	4.4377	4.2954	6.3126	4.8826	5.0536	4.0595	5.3217	5.3682	5.7008	5.4156	5.0605	4.3944	4.0477	5.1033	5.2001	4.5137	4.6904	5.4537	4.9486	5.3491	5.1968	5.3134	4.7236	4.9726	5.3081	5.0575	5.4532	4.9211	5.8802	4.8627	3.3958	5.5199	4.5741	5.2662	4.718	4.2804	5.0586	4.9595	4.4922	4.6149	3.6896	5.2479	4.5501	5.1001	5.0978	3.6855	4.8766	4.2771
-5.8177	-4.5564	-5.6796	-4.2743	-3.9399	-5.5172	-6.4784	-4.3094	-4.6198	-5.4706	-4.9348	-4.4554	-6.0581	-5.1648	-5.0998	-4.5399	-5.0573	-5.422	-4.2985	-5.4833	-5.7824	-5.2732	-5.2365	-5.7848	-5.1443	-5.28	-5.0735	-5.1911	-4.6027	-5.6246	-5.8814	-5.2191	-5.0776	-5.0647	-3.9131	-4.6641	-6.6656	-5.3972	-5.6319	-4.9641	-4.151	-4.6451	-4.5956	-4.1143	-5.301	-4.4692	-5.3148	-5.8046	-4.9049	-4.7615
2.4433	2.5867	2.4166	1.7769	1.7625	1.9361	0.44939	1.5956	0.88224	1.3575	0.91397	2.1311	0.97076	1.6261	1.74	1.5171	2.033	0.51226	2.1477	0.86852	2.0783	2.5383	1.5307	1.153	2.2207	1.9943	2.165	1.8168	1.6231	1.9637	0.90466	0.81304	1.6882	1.987	1.9428	1.5183	1.2376	2.2574	1.4303	1.9251	1.5803	1.3272	2.5337	1.9803	1.3861	1.4855	1.5291	1.67	1.0698	2.7253
-7.5845	-8.3818	-7.1358	-8.696	-7.3289	-6.4978	-6.7002	-7.5134	-8.332	-8.1461	-7.7251	-7.771	-7.5916	-8.1287	-6.1062	-8.4203	-6.5618	-6.877	-7.6185	-7.8668	-8.1	-7.8204	-6.3483	-7.6452	-7.4128	-7.3669	-7.8816	-7.5999	-7.8382	-7.373	-7.9026	-7.8249	-7.6033	-7.5602	-6.7459	-6.2942	-7.2312	-7.0793	-7.7179	-6.9602	-7.6912	-7.5703	-7.4795	-7.6937	-7.8103	-7.4467	-7.7501	-7.6727	-7.9262	-6.9157
-20.99	-21.887	-21.918	-21.306	-22.236	-22.407	-21.434	-23.15	-21.971	-22.749	-19.983	-21.587	-22.412	-22.679	-21.245	-21.886	-22.732	-21.883	-22.272	-22.909	-22.3	-22.38	-22.162	-21.363	-23.312	-22.093	-21.878	-22.16	-22.265	-22.286	-21.666	-22.904	-22.302	-21.715	-23.008	-21.488	-20.922	-22.096	-21.847	-22.921	-22.066	-22.601	-22.185	-22.033	-21.91	-22.22	-22.812	-21.894	-22.749	-22.334
-8.8774	-9.4682	-9.5407	-8.5405	-9.4745	-8.6102	-9.6454	-8.7822	-8.1712	-9.0732	-8.6015	-9.4643	-9.5489	-9.3036	-8.6194	-9.3615	-9.8064	-8.5036	-9.4935	-8.7343	-8.6131	-9.5669	-9.3838	-8.6305	-9.0924	-8.9975	-9.6704	-10.471	-9.9434	-9.0767	-9.3815	-8.7574	-9.6382	-9.7125	-9.1041	-7.4745	-8.9017	-8.3836	-9.2356	-9.3992	-8.5091	-9.3595	-8.9281	-9.0653	-8.8471	-8.6256	-9.5285	-8.933	-7.8457	-9.2802
-11.026	-11.177	-12.254	-10.815	-11.673	-11.873	-13.62	-12.822	-12.142	-11.513	-11.244	-12.183	-12.131	-12.311	-12.301	-11.645	-11.274	-10.4	-11.597	-11.756	-12.946	-12.421	-10.87	-11.756	-12.275	-11.464	-12.545	-12.205	-11.843	-12.204	-11.408	-11.779	-11.287	-11.664	-11.532	-12.296	-11.226	-11.483	-12.468	-11.655	-12.348	-11.6	-12.351	-10.954	-11.752	-10.847	-12.333	-11.732	-13.168	-11.52
10.519	10.122	9.8791	9.4038	10.118	10.384	9.2543	8.9404	10.403	9.1985	10.318	10.635	10.448	10.992	9.0574	9.6077	8.801	10.244	9.2369	9.0359	9.3081	9.4674	10.371	9.0005	10.235	10.84	8.8422	9.1743	10.522	10.395	10.164	11.185	9.0929	9.6385	9.5573	8.4069	9.841	10.313	10.894	9.3746	9.6844	9.3708	10.575	9.4495	8.374	9.5762	8.8036	9.7068	8.924	9.0334
-0.38787	-0.9755	-2.3426	-2.2148	-1.6969	-0.8651	-1.9122	-0.14952	-1.6397	-0.67591	-1.7188	-1.4214	-1.2952	-1.264	-2.2224	-1.912	-1.5339	-0.92538	-1.5507	-1.3563	0.21899	-1.3551	-0.37451	-1.6267	-0.5805	-1.4216	-2.3545	-1.9674	-1.2098	-0.44622	-2.2243	-1.4856	-1.6926	-1.5773	-0.89373	-0.9778	-1.2679	-1.4441	-1.9317	-1.7933	-2.2498	-0.83807	-1.5427	-1.8176	-1.741	-1.2173	-0.48722	-0.77745	-1.6034	-1.2658
-14.336	-12.637	-11.878	-13.114	-12.715	-12.44	-11.908	-14.085	-12.65	-11.927	-13.118	-12.049	-13.113	-12.473	-11.959	-13.893	-12.795	-13.119	-12.598	-12.456	-12.488	-12.16	-13.253	-12.387	-13.467	-12.587	-12.21	-13.589	-13.034	-12.56	-13.621	-12.347	-12.303	-12.485	-11.831	-11.605	-12.576	-12.85	-12.064	-12.425	-11.631	-13.406	-12.855	-12.294	-13.74	-12.237	-13.488	-13.219	-13.02	-13.168
-5.3942	-6.7584	-5.7138	-5.3402	-4.3396	-5.6514	-5.2747	-7.0314	-5.889	-5.7291	-5.2042	-5.3366	-7.2724	-5.9644	-5.4252	-6.08	-5.3087	-5.1848	-5.3767	-5.0175	-5.919	-5.133	-6.2291	-5.3542	-4.9304	-5.7002	-6.833	-5.6634	-5.9129	-5.967	-5.8167	-6.4134	-5.2501	-6.3754	-5.9806	-5.3789	-4.6707	-5.1888	-5.6178	-5.7275	-4.7967	-5.8069	-6.0484	-5.0626	-6.0402	-4.4799	-5.6786	-6.0394	-5.3714	-6.1085
-0.030357	-0.27012	1.2632	-1.3353	0.46632	0.61277	1.199	0.15079	1.2341	1.5098	0.71429	0.39008	0.43586	-0.38649	1.1158	0.73964	0.22228	-0.016298	0.059291	1.3807	0.45111	-0.86975	-0.4344	0.71531	-0.17339	-0.01333	0.3366	1.838	1.8219	-0.23284	0.72798	1.2362	1.177	0.33631	-1.3445	-0.13248	0.86987	-0.10572	-0.14237	1.6481	-0.10262	0.01456	0.11112	-0.066506	1.04	-0.98541	1.0307	0.77142	0.098702	0.085273
1.218	0.60674	1.532	1.6419	1.4361	2.0199	1.3923	1.5337	0.95061	2.1292	1.5648	1.5106	1.8825	1.5503	0.48694	1.3185	1.4215	1.5069	1.7395	2.4567	1.3077	0.88201	1.676	1.9842	2.6362	1.4185	1.9197	1.742	1.8352	2.1385	1.2459	0.84188	0.91405	2.1588	1.5029	0.33743	1.533	1.1761	0.66022	2.3218	1.4875	1.4647	1.1288	2.4401	1.2716	1.1695	1.4453	1.4925	1.0101	1.8604
-12.694	-13.404	-13.324	-13.916	-14.408	-12.756	-13.89	-13.742	-14.337	-13.354	-13.35	-13.199	-13.649	-12.619	-14.77	-13.071	-13.575	-13.388	-12.566	-13.249	-13.526	-11.98	-13.715	-13.424	-13.894	-12.932	-13.314	-13.374	-13.693	-13.048	-12.316	-12.467	-13.176	-13.248	-13.784	-12.044	-13.624	-13.245	-13.354	-12.709	-13.309	-14.427	-12.367	-13.462	-12.271	-12.686	-12.873	-12.274	-13.054	-12.741
6.9205	7.7509	5.9991	6.6438	6.2719	6.0318	8.41	6.7163	6.6927	5.9728	6.509	6.8582	6.4794	6.4879	6.7782	7.4739	5.9449	5.9796	7.1217	6.7523	7.1438	6.0337	6.9138	6.8831	6.2788	6.2566	7.9364	6.908	7.8992	7.6269	6.8133	5.332	6.2354	6.7828	6.0416	6.3117	7.0995	7.5431	6.3526	6.8422	6.7401	6.7583	6.4512	5.9676	7.013	6.6358	6.9769	6.4837	6.6347	7.0488
0.82465	-1.4082	0.092843	-0.16519	-0.89947	1.085	0.057267	-0.07895	-0.20437	-0.79356	0.069885	1.4046	-0.073175	-0.70128	-0.19169	0.90545	0.26564	0.12736	-0.16823	1.1507	-0.060018	0.44116	0.34004	-0.38818	0.013004	0.038971	-0.67243	0.075698	0.47739	-0.96458	-0.37299	0.47946	-0.40797	0.68612	0.72259	-1.1347	0.38041	-0.11454	0.37443	0.088542	-0.79061	0.61779	1.0936	-0.31443	-0.47066	0.86469	0.69426	-0.03725	0.44428	0.049161
-1.1974	-0.43148	-0.20771	-1.6525	-1.6895	-1.2051	-1.8373	-1.8862	-1.7562	-1.3674	-1.865	-1.685	0.00046532	-0.51858	-0.087752	-1.1464	-0.19026	-2.1529	-1.1816	-2.3314	-1.2949	-0.7191	-0.56339	-1.2155	-2.1162	0.40107	-1.6581	-2.0087	-1.1327	-2.3055	-1.3491	-0.64003	-0.88533	-1.187	-1.6505	-1.4077	-0.4143	-1.1815	-1.0832	-1.8628	-1.0878	0.68905	-3.1118	-0.89443	-0.91246	-0.73049	-0.44086	-1.5828	-0.23906	-1.6457
-11.483	-11.386	-11.231	-10.891	-10.672	-11.319	-11.194	-9.1737	-11.425	-11.661	-9.8373	-9.8379	-9.9462	-11.594	-10.694	-10.012	-10.653	-10.926	-10.78	-10.65	-10.965	-10.624	-11.467	-9.6764	-11.179	-11.001	-10.02	-10.325	-11.015	-11.429	-11.399	-10.369	-10.036	-11.372	-9.5298	-10.976	-11.175	-10.224	-11.763	-12.154	-10.6	-11.264	-9.4424	-11.84	-10.132	-10.603	-11.429	-10.249	-9.7279	-10.21
-4.1969	-3.5685	-3.2336	-4.0688	-3.2005	-2.7757	-3.0836	-3.5835	-3.6353	-2.6945	-4.4043	-4.739	-3.613	-4.5728	-4.3197	-4.1725	-4.4345	-3.4822	-4.3041	-4.1913	-3.6503	-4.4827	-3.0016	-3.6863	-3.8386	-4.3181	-3.7357	-3.2347	-4.354	-5.796	-3.48	-3.0884	-3.6639	-4.1481	-4.3772	-2.7093	-2.4987	-4.0849	-4.286	-3.3397	-3.4925	-3.6648	-4.7034	-4.2976	-3.4154	-4.1401	-3.7677	-3.5486	-3.7731	-3.3802
-0.13435	-0.30378	-0.78404	-0.65067	-0.73246	0.45067	-1.8178	-1.8355	-1.5454	-1.5984	-1.6393	-0.88248	-0.48121	-0.41677	-0.89039	-1.1429	-0.20215	-0.65382	-0.73431	-0.26555	-0.64467	-1.1404	-0.33999	-0.62442	-0.67242	-0.51344	-1.0215	-0.76747	-1.0379	-0.30851	0.012946	-0.75681	-1.1579	-0.4196	-1.5654	-0.95019	-0.78591	-0.57226	-1.4712	-0.079591	0.28918	-0.75823	-0.34059	-0.73208	0.55852	-0.74532	-0.59376	-0.44985	-0.098909	-1.3433
-23.104	-21.104	-22.314	-22.227	-21.682	-22.511	-21.509	-21.796	-20.804	-22.061	-21.6	-22.481	-22.767	-21.824	-21.287	-22.686	-22.814	-21.769	-22.249	-21.15	-22.063	-21.376	-22.478	-22.192	-22.774	-22.267	-21.443	-23.579	-22.492	-22.894	-22.328	-21.491	-21.977	-22.099	-23.532	-23.176	-21.064	-22.304	-22.639	-21.994	-22.242	-21.907	-22.823	-21.239	-20.573	-23.219	-21.38	-21.042	-22.866	-21.57
8.2362	9.2729	7.2431	7.1046	8.4643	7.734	8.4951	7.9453	8.5822	8.1727	7.3761	8.0086	7.781	7.811	7.2647	7.0721	8.8219	6.8722	8.7648	8.9232	8.0768	8.1242	7.2393	7.8061	7.47	8.3143	7.9601	8.244	8.8854	7.6826	7.0372	8.7987	7.512	8.3984	7.435	7.6885	7.8566	7.368	8.1171	8.5107	8.8051	7.556	7.595	8.4571	8.1485	7.954	8.1992	8.0528	8.1336	8.4657
-2.3689	-3.0763	-2.5096	-1.7966	-2.7095	-1.0656	-2.7959	-2.3379	-3.3575	-2.5622	-3.1048	-2.0114	-1.5588	-3.1837	-2.3362	-2.5339	-2.1917	-2.8647	-1.7142	-2.127	-2.4725	-2.8783	-2.1613	-2.5738	-3.1223	-2.224	-2.3765	-3.1835	-3.2554	-2.7643	-3.4456	-2.8054	-2.388	-2.9516	-1.8689	-3.3694	-2.0176	-2.1923	-2.9424	-2.4493	-3.3316	-1.4086	-1.6876	-3.2216	-3.3147	-2.6699	-3.0928	-2.1442	-3.3492	-2.9989
3.5006	2.5216	3.5772	3.2354	2.5784	2.7482	2.1282	3.0498	1.4966	2.749	3.2556	2.6683	3.1452	2.1911	2.8844	3.1305	2.7129	2.6007	2.2197	2.7515	3.67	2.6952	2.6541	3.0973	2.8228	3.1814	2.535	2.4224	3.5794	2.2459	3.5738	1.868	3.1077	2.7682	2.2347	3.1842	3.5397	0.52283	3.6844	2.4493	3.0921	3.3504	2.8518	3.4757	1.472	3.1263	2.6726	3.5346	3.5471	2.4408
3.0968	2.0658	3.4507	1.7154	2.7207	2.6547	2.9217	2.2759	2.8205	1.9396	2.2428	2.9111	2.5222	2.5519	2.8686	3.9755	2.9049	2.3285	1.8691	2.7417	3.009	2.1888	2.4447	1.4942	2.6911	2.7143	2.4313	3.8455	1.4837	3.6979	2.7601	2.307	1.0035	3.3641	4.0266	3.2834	1.8922	2.5191	2.4532	3.516	1.0766	2.289	3.1451	2.7178	3.0094	2.9963	3.1538	3.6887	2.6781	2.713
6.4607	8.0732	7.2453	6.0058	6.339	7.2425	6.7516	7.9733	6.3082	6.5554	6.073	6.6987	6.2558	6.0478	6.6768	6.7348	6.3201	8.0253	6.1917	8.3081	6.8584	6.9483	7.1205	6.0454	5.9196	7.0405	7.6134	7.8309	6.7425	8.3962	7.8322	6.9918	6.0266	6.8237	6.4983	6.0176	6.1906	6.4726	6.6846	7.6199	8.0741	6.49	6.8556	7.1535	7.0209	6.6218	5.1429	5.3547	6.4316	7.464
-14.066	-13.415	-13.234	-13.922	-12.986	-12.804	-13.144	-14.159	-13.558	-12.876	-13.668	-13.884	-13.567	-12.94	-12.857	-13.653	-13.687	-13.168	-12.544	-12.387	-13.668	-14.034	-13.421	-13.462	-12.696	-12.464	-11.972	-12.43	-13.395	-13.672	-12.239	-13.481	-13.161	-12.861	-13.528	-13.125	-12.133	-12.432	-14.398	-12.649	-13.949	-12.949	-14.023	-12.143	-13.024	-13.085	-13.558	-12.343	-14.468	-13.608
-4.6114	-4.9998	-5.225	-4.7784	-4.1461	-3.5245	-4.9412	-4.9119	-4.5643	-4.437	-4.0257	-3.5949	-4.6909	-3.9829	-5.889	-5.4948	-5.5613	-5.3367	-3.9486	-4.2338	-4.5766	-4.9684	-3.6109	-4.0941	-4.6526	-4.3852	-4.8901	-3.3344	-3.9757	-4.2505	-4.5853	-4.2011	-4.4515	-5.4574	-3.5636	-4.4262	-4.6495	-3.8293	-5.0701	-5.7104	-4.4634	-4.1893	-4.2693	-3.9	-5.02	-5.5307	-5.6844	-5.0004	-5.6778	-4.4259
-10.532	-11.396	-10.751	-10.901	-10.401	-10.845	-10.209	-9.785	-10.482	-11.08	-12.099	-11.215	-10.686	-10.743	-11.441	-10.784	-11.319	-10.67	-9.5527	-11.092	-11.137	-9.3502	-10.768	-11.98	-10.517	-12.186	-11.863	-11.058	-10.344	-10.772	-10.478	-10.651	-10.587	-10.19	-10.032	-10.863	-10.849	-10.437	-10.866	-11.427	-11.577	-10.134	-11.061	-11.035	-10.169	-10.279	-10.21	-10.528	-10.611	-10.976
-11.026	-11.628	-10.049	-11.202	-10.992	-10.411	-12.053	-12.312	-11.82	-10.975	-11.718	-12.103	-11.015	-11.711	-11.975	-10.764	-11.697	-11.889	-11.659	-11.695	-12.043	-11.719	-11.176	-12.427	-12.305	-11.44	-11.259	-11.163	-11.401	-12.477	-10.994	-11.181	-12.05	-11.353	-11.16	-10.58	-11.305	-11.288	-12.783	-12.207	-11.219	-11.92	-10.526	-12.276	-10.89	-12.21	-11.138	-11.025	-11.2	-11.76
4.4746	3.0011	4.8064	3.8272	4.867	4.4105	5.0641	4.0176	4.0242	4.797	3.9999	3.9735	4.3155	4.5489	5.0423	4.3394	5.2411	4.9545	5.1184	5.1334	4.4082	4.97	4.4932	4.1514	3.9141	3.6598	4.4849	3.8108	4.6754	3.5576	5.2281	4.6275	3.5762	3.8106	2.8368	3.8464	4.2106	4.1379	3.6998	4.042	3.7511	3.9625	4.298	4.5418	5.1302	3.5171	4.2003	4.8303	4.9839	3.5078
-13.625	-12.638	-13.166	-11.851	-13.22	-12.864	-13.646	-13.131	-12.248	-12.688	-13.097	-13.644	-13.025	-13.448	-13.074	-12.577	-12.647	-11.941	-13.525	-12.461	-13.606	-12.874	-12.367	-12.089	-13.055	-12.848	-14.426	-12.748	-13.21	-14.029	-13	-13.417	-12.653	-12.259	-11.845	-13.377	-13.277	-12.721	-13.938	-12.934	-12.73	-13.433	-13.302	-13.32	-12.445	-13.27	-12.074	-12.603	-13.021	-13.299
-0.42792	-1.716	-0.78188	-1.0027	-1.6473	-1.6355	-0.76472	-0.98441	-1.0844	-0.75884	-1.5182	-0.57184	-0.88427	0.075456	-1.9181	-1.3935	-0.95655	-1.1705	-0.72833	-2.1204	-1.1992	-0.437	-0.82035	-0.23935	-0.58247	-0.71573	-0.93208	-1.1491	-1.8664	-0.86812	-0.333	-0.86329	-0.75574	-1.0883	0.32693	-1.9278	-1.4173	-1.3838	-1.582	-1.5022	-1.1544	-1.3539	-0.79586	-0.5703	-1.8248	-1.2971	-0.59927	-0.30352	-1.9914	-0.27897
3.0333	1.386	1.8613	3.8975	0.96362	3.3049	2.2711	3.4193	3.2045	2.1418	2.3775	2.9561	3.2954	3.1677	3.0014	3.1867	2.3176	4.0617	2.6256	2.6233	1.87	2.8073	2.9273	2.6023	2.3743	1.3627	1.9776	1.7374	3.3356	3.0055	2.5795	2.674	2.6061	2.2572	1.5542	2.3552	2.2922	2.5848	2.7737	3.7522	2.4993	1.5062	2.492	3.3245	1.9758	2.7005	3.7507	1.6847	2.4158	3.3799
-4.0872	-3.6063	-4.4781	-4.6488	-4.0398	-4.8015	-5.0134	-4.2749	-4.1449	-3.7121	-4.2328	-4.0156	-4.196	-2.8619	-4.982	-4.8668	-3.3984	-4.6343	-4.9783	-4.6583	-3.8393	-5.4199	-4.362	-4.923	-3.4577	-4.4172	-4.393	-4.9622	-4.3965	-5.8112	-3.7169	-3.6619	-5.3706	-4.2104	-5.0582	-3.2159	-3.0539	-4.53	-4.1571	-4.5891	-4.2029	-4.6229	-3.3529	-2.7656	-3.7851	-5.03	-3.5336	-4.3531	-3.4162	-4.8199
0.14421	0.88682	-0.076424	0.10837	-0.41297	0.29242	-0.5284	-1.0228	-0.24399	-1.1781	1.0281	0.17299	0.72301	-0.2723	-1.288	-1.0733	-0.39084	0.89544	-0.1872	-0.19267	-0.82037	-0.66402	0.52225	-0.023353	-0.057588	-0.092616	-1.6056	-0.074489	-0.36264	0.68962	-0.51618	-1.3121	-0.51374	-0.61185	-1.5203	-0.095924	1.0398	-1.1409	-0.55841	0.1011	-0.81604	-0.77933	0.71143	-0.69634	-0.019887	0.30302	-0.65813	-0.99872	-0.50663	0.2025
6.1297	6.6188	7.1929	6.7549	6.355	5.9274	6.5977	5.9544	6.6523	6.671	5.6497	6.6131	5.9829	7.129	6.5607	6.2568	7.5011	6.5043	7.2672	6.6523	7.3049	6.1799	6.5766	6.9993	6.697	7.0567	6.2023	7.8412	7.335	7.0679	6.4919	5.1624	7.3726	6.3614	6.4443	6.1038	6.6315	7.5986	7.4153	6.2041	6.56	6.1625	6.7156	6.5333	6.6944	7.0555	6.9099	6.2086	6.8161	6.5661
-8.741	-10.097	-8.5342	-9.5489	-9.1796	-8.7487	-9.8529	-8.0739	-8.3409	-9.0243	-10.159	-8.7288	-9.1241	-8.6296	-8.9194	-9.2786	-8.6929	-9.2899	-9.5299	-8.9412	-8.2045	-8.5504	-9.7213	-9.1749	-7.9824	-9.585	-10.011	-8.9157	-9.6106	-8.2123	-8.5741	-8.4399	-9.1063	-8.2439	-9.3356	-9.1822	-8.4552	-8.5262	-7.8222	-8.0702	-8.0566	-9.1826	-8.4923	-8.2855	-8.6189	-8.8227	-9.1906	-8.4707	-8.8478	-7.4241
-1.0279	-0.20702	1.0768	0.0094719	-0.53702	0.56109	-0.44871	-0.75397	0.12934	-0.4982	-1.5823	0.088287	-0.72354	-0.39829	-1.9548	-0.61617	-0.6003	-0.69912	-0.54607	-0.2642	-0.19555	-2.3155	-1.6651	-0.53339	-1.1034	-0.23376	-0.76731	-0.10159	-0.9898	0.27877	-0.089318	0.14187	-0.30544	-0.95664	1.4805	0.53192	-0.13341	-0.93538	-0.040733	-0.48417	-1.1055	-0.3492	0.054482	0.89663	0.36338	-0.22386	0.078619	-1.1372	-0.12898	-0.21771
-8.7571	-9.8257	-10.987	-10.707	-9.5726	-11.157	-8.6293	-10.473	-10.538	-9.6354	-10.853	-11.669	-10.009	-10.501	-10.319	-10.646	-9.4338	-10.006	-10.507	-8.8366	-10.422	-10.006	-9.217	-10.073	-9.544	-11.011	-10.016	-9.871	-9.2291	-10.775	-8.9973	-9.7848	-9.7071	-10.107	-10.01	-9.6526	-9.7338	-10.509	-10.273	-9.0607	-10.454	-10.022	-10.9	-10.668	-8.8866	-10.021	-10.1	-11.206	-10.504	-10.263
-12.415	-13.184	-13.488	-13.123	-13.728	-13.183	-14.168	-13.01	-12.4	-12.796	-11.939	-13.337	-12.103	-12.725	-12.51	-12.394	-12.761	-14.041	-12.151	-12.406	-14.2	-13.7	-12.961	-13.417	-14.218	-12.637	-14.243	-12.975	-13.765	-13.188	-14.43	-13.097	-13.552	-12.451	-13.79	-13.345	-13.946	-14.097	-13.794	-13.828	-13.517	-13.199	-13.083	-12.668	-13.69	-13.402	-13.245	-13.793	-12.566	-12.874
-4.2635	-3.5114	-3.2775	-3.3472	-3.7028	-3.82	-3.5899	-3.7516	-4.6714	-4.3097	-4.4682	-3.1583	-3.4124	-3.9871	-3.4451	-3.5807	-3.2896	-3.8117	-4.4065	-2.4249	-3.5981	-3.7736	-3.659	-4.6625	-2.8214	-3.5837	-3.8767	-2.8371	-3.4651	-3.7813	-3.116	-4.1765	-2.5039	-4.2323	-3.3167	-3.6824	-3.7409	-3.5166	-4.787	-4.7766	-3.8673	-3.7965	-3.7285	-4.2675	-3.0673	-2.97	-2.8617	-4.2232	-3.141	-4.4212
-3.8971	-3.572	-4.6203	-4.5	-4.1855	-3.2781	-3.1591	-3.966	-2.2861	-5.3209	-5.8497	-4.6485	-4.0092	-3.0959	-4.1731	-3.642	-4.7656	-3.8188	-3.9706	-2.5502	-4.5865	-3.8439	-2.5951	-4.3359	-3.2879	-4.0816	-3.1124	-3.3589	-3.7635	-4.1562	-4.0171	-2.8907	-2.6992	-3.8886	-3.6018	-4.1852	-5.114	-3.2285	-4.0545	-3.8894	-4.4786	-2.823	-3.3076	-4.2247	-3.1804	-3.8603	-3.6602	-4.0072	-4.3917	-4.2294
-6.3377	-6.0188	-5.7889	-6.9329	-6.493	-6.4353	-6.8092	-5.9003	-6.8405	-6.5476	-6.1907	-6.9952	-5.8787	-7.2213	-6.9057	-6.0695	-6.4056	-7.4064	-7.9495	-6.713	-6.87	-7.5025	-6.3461	-6.4849	-6.5921	-6.3961	-6.1704	-7.2441	-6.4044	-6.2697	-6.3752	-6.2864	-5.6598	-6.1272	-6.5843	-6.7473	-5.9991	-6.9979	-5.6733	-5.8763	-6.8501	-4.5542	-5.8014	-7.4072	-7.2312	-5.3947	-6.6493	-6.5587	-7.2105	-6.2161
1.643	1.5548	0.86653	1.3627	0.99681	2.2091	2.0958	1.3358	2.6003	2.3161	0.19703	2.4257	2.1283	2.2916	2.2901	1.6151	3.001	2.3864	0.64577	1.5153	2.2923	0.82907	2.0972	1.5098	2.6962	0.91872	0.8161	1.4017	1.9912	2.0003	1.362	2.5872	1.843	-0.36867	1.3114	2.429	1.6999	1.9686	1.0504	2.2429	2.3172	1.5338	2.64	2.2563	1.7471	1.0416	1.873	2.7032	2.2972	1.0138
-11.063	-9.4556	-10.039	-9.5689	-9.347	-11.065	-10.211	-9.4925	-10.684	-10.235	-10.94	-10.478	-11.169	-10.062	-9.8108	-9.5615	-10.56	-8.7258	-10.048	-10.64	-11.007	-11.279	-10.227	-10.915	-10.436	-9.3751	-9.5785	-10.189	-10.418	-10.016	-9.6157	-10.865	-10.477	-9.7286	-9.1433	-10.227	-9.6102	-9.9232	-9.778	-11.149	-8.9025	-10.665	-10.493	-9.0188	-10.687	-11.122	-9.2915	-10.642	-10.042	-11.073
8.973	8.0826	6.9137	7.7342	8.5447	7.2127	7.8216	7.9896	8.7828	8.1054	7.714	7.7093	8.6852	7.3255	7.1038	7.3735	8.411	7.0232	8.3112	7.9101	8.0486	8.2416	8.0189	8.2333	7.8559	8.4906	7.4605	7.8188	8.2658	8.7689	7.9781	8.2566	7.3832	7.8173	8.1671	7.5662	8.02	8.345	8.15	9.0002	8.3698	7.4296	8.0395	7.627	7.5597	7.7636	7.9037	8.1448	8.3021	7.0183
-12.898	-12.894	-12.447	-13.066	-12.991	-14.015	-12.993	-13.741	-12.725	-12.461	-13.724	-14.02	-13.407	-12.848	-13.373	-13.252	-12.479	-13.358	-13.164	-13.333	-13.626	-13.151	-13.004	-13.134	-13.787	-12.966	-12.984	-13.445	-13.163	-13.539	-13.09	-13.431	-12.92	-13.719	-12.488	-13.119	-13.236	-13.319	-12.703	-13.612	-12.532	-13.292	-13.982	-13.311	-12.892	-12.353	-13.118	-13.82	-13.18	-12.391
-21.244	-20.9	-20.166	-21.209	-21.116	-21.189	-20.96	-20.371	-20.889	-20.176	-20.13	-20.433	-21.229	-21.289	-20.672	-20.499	-20.793	-20.299	-21.267	-20.028	-21.254	-21.102	-20.782	-20.691	-21.218	-21.446	-20.196	-21.277	-20.723	-21.068	-21.104	-20.707	-20.81	-20.789	-21.784	-19.483	-20.508	-21.334	-21.432	-20.993	-21.995	-21.89	-19.974	-21.638	-20.195	-21.224	-20.044	-20.471	-20.346	-21.919
-5.5689	-2.486	-3.6005	-4.1049	-4.0844	-3.6476	-3.2487	-4.1892	-4.9005	-3.9508	-4.1869	-2.8441	-4.1138	-3.7944	-3.7045	-3.2959	-4.7543	-5.011	-2.7815	-5.0921	-4.9816	-4.0468	-4.4559	-3.2323	-3.4612	-3.9789	-3.5135	-4.6069	-3.5729	-3.1642	-3.9062	-3.7578	-3.6858	-3.3423	-3.7098	-3.8678	-4.2249	-4.8544	-3.5742	-3.5451	-3.1701	-4.5702	-2.9803	-3.0292	-3.8394	-3.1199	-3.7223	-3.151	-4.1028	-4.1234
-1.07	-1.5344	-1.4432	0.53102	-1.0957	-0.1464	-1.4669	-2.0934	-1.4706	-2.1225	-1.8566	-0.38913	-0.5737	-0.4712	-1.4059	-1.2766	-1.0923	-1.6206	-1.1059	-1.2336	-1.114	-1.6762	-1.0807	-0.78757	-1.6553	-0.80272	-0.28173	-1.3741	-1.67	-0.76418	-1.5027	-0.9708	-1.3484	-1.4266	-1.0876	-2.036	0.020158	-1.7191	-1.5812	-1.1193	-1.5204	-1.9904	-0.79034	-0.86278	-0.46054	-2.4166	-0.10262	-0.55176	-0.69099	0.0214
-13.036	-15.354	-14.659	-13.547	-13.691	-13.78	-13.005	-11.851	-15.486	-13.872	-14.799	-14.451	-14.148	-13.87	-14.077	-12.835	-14.347	-14.66	-15.103	-13.465	-13.587	-14.186	-14.415	-13.231	-14.3	-13.384	-13.904	-13.86	-13.995	-14.429	-13.858	-14.052	-13.476	-14.236	-13.95	-13.612	-13.5	-14.286	-13.817	-13.899	-14.201	-14.75	-15.306	-13.588	-14.142	-13.432	-12.379	-14.933	-13.289	-13.221
-2.4371	-3.3416	-2.961	-2.3859	-3.1228	-2.4908	-2.72	-2.9654	-2.302	-2.6316	-2.038	-3.0725	-2.6829	-2.1313	-3.1191	-2.2401	-2.394	-1.5991	-2.3937	-2.3973	-2.9488	-3.4057	-1.6626	-2.5397	-3.4743	-3.5197	-1.9439	-2.8625	-2.8075	-2.5714	-1.6943	-3.4721	-2.442	-2.5269	-2.2971	-3.1396	-3.001	-2.3345	-4.2205	-2.4588	-3.4909	-3.7881	-3.4163	-2.4316	-2.0746	-3.3155	-2.7671	-2.9161	-2.7329	-2.5687
-3.5114	-5.5451	-4.8102	-4.7688	-4.7888	-5.3051	-3.2228	-4.5778	-3.7852	-4.1206	-3.7745	-5.4295	-4.6278	-4.5068	-4.8057	-4.7173	-4.4716	-4.888	-4.2065	-3.8979	-4.7785	-5.3496	-3.6733	-4.3472	-4.9418	-4.6874	-3.9806	-3.5383	-5.0336	-4.749	-4.5303	-5.4182	-4.1904	-5.5736	-4.5017	-4.5942	-4.989	-4.5022	-4.2681	-3.7468	-5.2501	-5.2634	-4.6423	-4.2611	-5.3726	-4.6474	-5.0797	-4.5869	-4.8541	-4.6239
-10.558	-10.077	-10.747	-10.577	-10.285	-11.337	-9.6933	-10.721	-11.751	-10.089	-11.288	-11.483	-11.042	-11.34	-10.024	-9.9671	-11.267	-10.677	-11.282	-10.059	-11.793	-11.53	-11.206	-10.862	-10.002	-11.817	-11.425	-10.812	-11.48	-10.489	-10.684	-11.802	-11.574	-10.719	-9.8511	-10.966	-11.398	-10.858	-11.44	-10.479	-10.893	-11.4	-11.524	-10.959	-11.307	-9.9343	-9.4071	-10.458	-10.965	-10.848
-2.5637	-2.444	-2.6749	-2.9257	-2.2412	-3.5634	-1.7353	-2.8633	-2.3392	-3.0803	-2.2531	-3.1653	-3.182	-2.8335	-3.8704	-2.6533	-2.7042	-2.766	-2.5244	-2.4408	-2.8005	-3.5244	-3.0582	-2.4678	-3.4325	-1.7054	-2.2275	-2.8735	-2.1145	-2.6721	-3.1901	-1.8334	-1.7707	-2.1298	-2.5475	-2.1389	-2.7626	-1.5564	-3.6127	-2.973	-2.9546	-2.79	-1.9051	-3.7384	-2.9366	-2.2842	-2.1617	-1.3547	-2.118	-2.193
-7.5748	-9.1457	-8.3201	-8.8892	-9.2704	-8.4995	-8.2844	-8.5218	-9.348	-10.14	-8.372	-8.431	-9.4521	-9.4634	-8.4501	-8.4397	-8.1589	-9.7553	-8.7036	-8.9975	-8.6234	-8.5954	-9.1014	-9.1295	-9.4787	-7.9474	-9.4232	-9.944	-8.2747	-9.1448	-9.2896	-9.9361	-9.7563	-9.2973	-7.8704	-7.6694	-9.3002	-9.6569	-9.9898	-8.2142	-9.1375	-9.8928	-8.5878	-8.8287	-9.0551	-8.5329	-9.4399	-8.3312	-8.0303	-8.6116
-5.3263	-7.06	-6.7237	-4.9474	-6.3177	-5.9417	-6.7803	-5.6688	-5.2898	-4.8014	-5.8455	-6.3445	-6.925	-4.9349	-6.2852	-4.554	-4.8845	-5.2972	-5.878	-5.8396	-5.1387	-5.145	-4.1763	-5.0427	-5.6932	-5.4497	-5.4074	-5.3024	-4.4786	-6.6155	-4.5568	-6.1611	-5.8183	-6.5907	-5.7092	-5.1253	-5.7422	-5.878	-5.7208	-7.2518	-5.7894	-4.8708	-5.9447	-5.4043	-6.1716	-5.9749	-5.3423	-4.6831	-6.1635	-5.0148
-0.94515	-1.2706	-0.73837	-0.19565	-0.54173	-0.60467	0.3553	-1.1378	-1.0855	-1.0641	1.3261	-0.05702	0.6295	-0.23561	0.36563	-0.4461	-0.30196	-0.22042	0.30445	0.21735	-0.73334	-0.44849	-1.0332	0.47579	0.5976	0.33821	-0.086871	-0.45776	-0.37071	-0.057691	0.35488	0.39746	0.22168	0.16318	-0.14657	0.44988	-1.0505	-0.58898	-0.67551	0.13396	-0.49429	0.46847	-0.43855	-0.31351	0.17077	-0.90509	-0.22066	0.53375	-1.1517	-0.51265
8.2238	7.8833	8.679	7.0222	8.5697	8.651	8.9461	7.5452	8.5619	8.3468	7.6664	8.4288	8.9681	7.2684	7.9546	8.193	7.8255	8.8154	8.3594	7.5028	6.7524	9.169	6.6805	8.297	8.3353	8.4159	7.8975	7.0094	7.0562	7.9157	9.1576	7.8417	7.9963	7.8855	7.3805	8.7681	8.3277	7.7477	8.0557	6.3375	8.1781	8.1802	7.9397	8.0497	8.4736	8.7808	7.5449	7.7671	7.764	8.6578
0.27201	0.16451	1.1564	-0.67965	-0.057721	0.11859	0.15086	-0.19476	-0.44851	-0.68657	-0.63106	0.41008	-1.0361	-0.38031	-0.9829	-0.15513	0.92203	0.32671	0.56751	0.45205	-0.31339	-0.51099	0.41208	0.923	0.72975	0.59313	0.56952	1.0073	0.28664	0.22239	1.0071	0.32997	0.3812	0.58981	0.1106	-0.20228	0.24473	1.4599	0.67894	0.47997	0.41129	0.38741	-0.63896	0.87006	0.076332	0.086522	-0.87926	0.11024	-1.4463	-0.066047
-3.4365	-1.8346	-2.576	-2.3759	-3.7919	-2.8561	-2.8318	-2.2383	-2.326	-1.9751	-3.1453	-2.0779	-3.1656	-2.4084	-3.0538	-2.1602	-2.8471	-3.1268	-2.2228	-2.5091	-1.9069	-3.416	-2.3328	-3.1645	-2.7668	-3.5578	-1.9433	-2.613	-2.0209	-1.6203	-1.553	-2.1539	-2.3461	-1.4367	-1.933	-1.7153	-2.9034	-1.99	-3.1383	-2.4279	-2.153	-3.7152	-2.7874	-2.424	-1.8784	-2.6207	-2.8017	-2.3373	-2.7129	-2.7794
-2.458	-1.7558	-0.66568	-1.3759	-0.40703	-1.4593	-2.0182	-1.8503	-1.4627	-1.637	-3.3209	-1.3696	-2.8245	-1.6573	-2.7264	-1.0252	-1.701	-1.8394	-1.6749	-0.7659	-1.6957	-1.6981	-2.9538	-2.0728	-1.3283	-1.1816	-1.1408	-2.0556	-1.9593	-2.0168	-1.0191	-1.1695	-1.0776	-1.7808	-1.4025	-1.5741	-1.6608	-2.8077	-2.7467	-1.2642	-0.28448	-2.0537	-1.8718	-1.4656	-1.8661	-2.2711	-1.7412	-1.3654	-2.536	-2.8985
-11.746	-11.151	-12.625	-12.19	-11.251	-10.964	-11.061	-11.84	-10.897	-12.02	-10.925	-11.305	-11.58	-12.452	-11.441	-12.006	-10.978	-11.676	-12.614	-11.712	-10.17	-11.367	-12.5	-10.703	-11.72	-12.741	-13.217	-10.957	-11.832	-10.366	-11.985	-11.048	-12.704	-12.515	-10.77	-11.311	-11.815	-11.707	-11.979	-11.177	-12.039	-12.87	-11.348	-12.484	-11.947	-11.856	-10.66	-11.249	-11.116	-11.835
-1.5285	-1.9525	-1.0648	-0.53234	-1.1089	-0.77634	-2.3332	-2.9536	-0.75696	-1.9088	-0.94005	-1.6027	-0.96179	-0.50729	-1.1227	-1.4813	-0.51075	-1.9622	-1.9632	-0.98716	-1.3371	-1.8101	-1.8719	-1.5932	-1.9775	-2.2044	-1.0295	-1.7529	-1.754	-1.2823	-1.2578	-1.7182	-1.7843	-1.2922	-1.3021	-0.28594	-0.94904	-2.9088	-1.6866	-0.78979	-0.75485	-2.2297	-0.70044	-1.7459	-2.2394	-1.1586	-1.9799	-2.0433	-0.08323	-0.38329
-13.273	-13.824	-12.15	-11.692	-12.979	-12.135	-12.237	-12.719	-13.05	-13.177	-13.042	-11.418	-12.872	-12.797	-13.041	-13.202	-12.05	-11.754	-12.483	-13.119	-13.513	-11.829	-13.219	-12.003	-13.475	-12.447	-11.972	-12.963	-13.094	-12.887	-13.209	-13.425	-12.243	-12.001	-12.927	-13.35	-12.267	-13.436	-12.675	-13.744	-12.095	-13.659	-12.837	-12.585	-12.954	-12.593	-11.809	-13.235	-13.876	-11.538
-2.7252	-3.4879	-2.4993	-4.014	-3.1663	-3.9517	-2.5037	-3.3685	-2.7576	-2.8719	-3.3588	-3.9006	-3.9047	-3.2162	-4.2014	-2.8779	-3.725	-3.5907	-3.2942	-2.785	-3.06	-4.0223	-3.2835	-2.3984	-3.7357	-3.2924	-3.9809	-4.1622	-3.5425	-2.8857	-2.7991	-3.0681	-3.2006	-2.6721	-4.4161	-3.0122	-3.7611	-3.0971	-3.8155	-3.0154	-3.9306	-2.3829	-2.7441	-2.9371	-3.1847	-2.8745	-2.383	-1.848	-3.4089	-3.3772
-10.3	-10.761	-10.246	-11.225	-10.818	-10.176	-11.523	-11.418	-10.946	-10.361	-10.498	-12.41	-11.068	-11.124	-10.155	-10.891	-10.579	-10.227	-10.661	-9.908	-11.253	-10.471	-10.902	-10.315	-10.49	-11.112	-10.95	-10.749	-9.8084	-11.322	-11.11	-10.805	-11.291	-10.205	-10.365	-11.191	-11.145	-10.135	-10.595	-9.5878	-10.785	-10.742	-10.571	-10.463	-10.52	-10.544	-12.096	-11.088	-11.214	-11.549
-1.4667	-1.2523	-0.34979	-0.55494	0.16884	-2.2189	-1.0463	-1.3333	-1.2116	-1.3064	-2.2717	-1.4181	-1.8989	-0.5958	-0.76651	-2.2609	-1.9173	-1.5926	-1.9086	-2.0039	-1.9534	-2.0131	-1.7728	-0.25773	-3.0467	-0.83716	-0.32244	0.2533	-0.58923	-0.29821	-1.5721	-1.2854	0.011721	-0.61464	-1.3801	-0.92956	-1.7566	-1.1562	-1.7346	-1.6434	-2.2476	-1.7613	-1.4206	-2.473	-0.73351	-1.6845	-1.4031	-2.3794	-0.56807	-1.9277
-2.7438	-1.7601	-2.0946	-2.9087	-1.9455	-2.7094	-2.1053	-2.551	-2.0297	-2.862	-1.9508	-2.658	-2.2406	-3.1846	-2.0988	-3.1446	-2.7788	-2.2872	-2.5937	-1.98	-2.4459	-1.9739	-1.7418	-2.959	-3.1285	-2.1113	-3.2764	-2.4461	-2.5636	-2.9823	-3.5964	-2.3201	-2.401	-3.2055	-3.664	-2.9784	-3.1786	-1.7233	-2.0672	-3.9601	-1.4807	-1.3955	-2.2496	-1.8301	-2.9473	-2.978	-2.7786	-3.1721	-2.3757	-2.9218
4.2387	3.7881	4.6565	3.9636	4.0412	4.4065	3.8021	4.7485	4.0078	3.7285	4.5611	3.0866	4.3647	4.7401	4.1372	3.0739	4.4354	4.125	4.1179	4.1534	4.1133	4.784	3.6184	3.7252	2.9294	4.7017	5.6322	4.0328	3.8601	5.5684	4.8461	5.1119	4.4849	4.4234	4.527	4.4118	4.5792	5.0197	3.1942	4.2734	3.9872	3.7559	4.5649	4.5389	3.8313	4.1493	4.1129	4.7003	4.0061	5.1207
-4.9271	-3.1835	-4.214	-4.5217	-2.9074	-4.7621	-3.8719	-4.6728	-3.7406	-2.862	-3.8403	-3.5611	-4.0799	-5.0644	-4.9988	-3.4962	-3.7782	-5.2216	-3.6605	-4.0945	-3.7694	-3.2975	-3.3245	-4.7226	-4.2079	-2.8601	-4.0601	-4.234	-4.5865	-3.7869	-4.2872	-3.7548	-4.2976	-3.3397	-3.98	-3.9873	-3.5423	-2.8386	-4.2409	-3.3004	-2.8675	-4.1769	-5.1094	-3.7245	-3.0941	-4.0574	-3.5981	-4.5253	-3.8744	-5.2308
9.0555	9.8455	8.7063	8.5042	8.6424	8.7151	7.7123	9.3053	9.9916	9.6706	8.7958	8.6356	8.2082	8.8105	8.0923	9.261	9.7189	7.9443	7.1966	9.5652	8.8934	8.0954	8.4629	7.4185	8.2527	9.8604	8.1764	8.5826	8.6672	9.2254	9.7688	8.3159	7.6311	9.3666	8.6436	9.5227	9.7941	8.3681	7.8824	8.4663	9.432	8.5573	8.1897	8.0956	10.01	8.0893	8.8536	8.2416	7.8241	9.1737
-11.172	-11.382	-11.633	-11.722	-11.226	-11.148	-11.56	-12.844	-11.842	-11.486	-11.205	-11.178	-11.81	-12.125	-11.514	-11.567	-10.733	-12.578	-11.528	-12.499	-12.386	-10.673	-11.242	-12.241	-12.284	-11.007	-10.705	-11.099	-12.939	-10.559	-10.891	-12.28	-12.333	-11.654	-12.323	-12.074	-12.429	-12.124	-11.005	-11.992	-10.499	-11.385	-12.2	-11.753	-11.895	-11.498	-11.539	-10.868	-10.292	-11.946
-14.384	-13.793	-14.352	-13.743	-14.191	-14	-13.801	-14.587	-15.197	-14.39	-14.198	-12.831	-14.14	-14.512	-13.612	-12.726	-13.463	-13.745	-13.674	-13.854	-14.728	-14.324	-13.948	-14.082	-14.044	-13.986	-12.946	-13.382	-13.805	-14.777	-13.678	-14.383	-13.658	-13.5	-13.649	-13.865	-14.524	-14.716	-14.1	-14.372	-13.677	-13.629	-13.3	-13.878	-15.04	-13.665	-13.689	-13.686	-14.296	-14.285
1.6002	2.3963	1.9819	1.4295	1.1906	1.5026	0.94318	2.4845	1.9151	1.5747	2.5179	2.1189	2.0831	1.4036	1.8912	2.167	2.7194	2.278	2.1306	2.7501	1.9052	1.9585	2.0699	2.4166	2.2546	1.7055	2.8639	2.7576	1.7654	1.5945	1.5557	1.0921	1.5811	0.6008	0.96617	1.5901	1.1503	1.8198	0.10914	2.4487	1.5557	1.2735	1.181	2.1272	2.1388	2.6607	2.0625	1.055	1.7922	2.8588
-7.1801	-8.1479	-7.743	-7.7277	-6.2804	-8.1441	-7.0784	-6.5379	-7.0568	-6.4159	-8.2482	-7.6545	-6.7362	-8.3152	-8.6892	-8.3742	-7.823	-6.3944	-6.8616	-7.2293	-8.0581	-7.0887	-8.242	-7.3851	-7.2717	-7.586	-6.8998	-6.8971	-7.5663	-7.2137	-6.7223	-6.9832	-7.434	-6.611	-7.0105	-7.8841	-7.1501	-7.529	-7.2503	-7.4908	-7.5069	-7.1927	-8.3278	-8.3656	-7.3023	-8.1636	-7.7602	-7.6091	-8.3485	-8.2586
-5.2178	-3.9631	-6.4206	-4.2441	-6.2979	-5.5123	-5.6289	-6.0613	-5.0129	-5.7757	-6.2939	-5.6878	-5.3926	-5.1031	-5.3508	-5.86	-5.7552	-5.1608	-4.9083	-5.1837	-5.788	-5.1321	-5.3306	-5.4716	-5.553	-5.4326	-6.6351	-5.0539	-5.0102	-5.8035	-6.6867	-6.3815	-6.2791	-5.3865	-5.0735	-5.2423	-5.6734	-4.9955	-5.4888	-5.7354	-5.8746	-5.502	-6.0102	-5.8084	-6.4333	-5.6035	-5.9416	-5.8261	-5.566	-4.9461
-0.70515	-0.37965	0.70224	-0.58636	0.37567	0.028334	-0.16002	-0.16269	0.61536	-1.6809	0.394	-0.69687	-0.13175	0.53574	0.78496	-0.84265	-0.56769	0.86365	-0.51622	0.92446	-0.15834	0.69911	-1.196	-0.52125	-0.71229	0.29261	0.23673	0.56258	-0.038616	0.23151	1.3636	-0.85637	0.80049	-0.37444	0.52987	1.7818	-0.33121	-0.79302	-0.74481	0.91716	0.030284	-0.67154	0.056888	0.22202	0.5154	-0.74869	0.13267	0.45623	0.060518	0.71383
4.0251	5.2552	5.4677	5.458	3.9223	4.2119	3.7684	5.0618	4.5633	5.9797	3.7601	6.3447	5.5398	5.032	5.3084	5.5335	4.6646	5.5486	5.9928	4.2885	5.3432	4.4146	4.8656	5.0886	5.2588	6.1346	5.4791	4.9725	3.7349	4.7606	4.8831	5.8632	4.8295	4.9282	6.2528	5.898	3.9369	5.5648	5.2221	4.0979	4.8937	3.9087	4.8959	5.2925	4.7421	5.0824	4.0401	4.5683	4.8343	5.0538
6.3225	6.2964	6.948	6.5826	6.2739	6.7998	5.7584	6.2576	6.6027	6.666	7.1394	6.8562	5.0021	6.798	7.6127	7.7353	7.3484	6.1942	7.228	7.0063	6.7394	7.1748	7.1477	6.0209	7.5277	7.1716	5.7207	7.6001	6.9193	5.7277	6.5373	5.4331	6.5806	6.3032	7.0833	7.3622	7.3574	7.5677	7.2099	6.2033	5.9389	6.6953	6.6114	7.6768	6.1718	7.2441	5.849	5.9715	7.4042	8.2412
-1.0663	-0.27308	-1.0608	-1.3093	-0.79507	-0.79964	0.059518	-0.49698	0.18028	-1.4151	0.10791	-1.3045	-0.99299	-0.58147	-0.65099	1.0453	-0.8318	-1.6253	-1.1134	-0.69163	-0.53892	-1.209	-1.3032	-0.52996	-1.3237	-1.5186	-1.3079	-0.28595	-0.9619	-0.21657	-0.68481	-0.82063	-1.4882	-0.30641	0.25321	-0.15299	-0.85006	-0.68139	-1.6357	-1.234	-1.3054	-0.35548	-0.25708	-1.5001	-0.74751	-1.172	-0.84474	0.31287	-0.36036	-0.84568
-12.252	-10.269	-11.067	-11.216	-11.444	-12.014	-11.761	-11.856	-10.903	-10.954	-12.064	-11.49	-10.905	-11.261	-10.896	-9.9235	-11.918	-11.165	-11.58	-12.114	-11.776	-11.624	-11.584	-12.56	-11.455	-12.187	-11.215	-12.541	-12.704	-12.106	-12.509	-11.276	-11.946	-11.773	-11.898	-10.964	-11.777	-12.305	-11.198	-12.454	-11.511	-12.088	-11.157	-10.973	-10.895	-12.336	-11.839	-12.429	-12.178	-12.033
-12.705	-13.875	-13.775	-14.265	-14.144	-13.102	-13.773	-13.709	-13.568	-13.347	-14.06	-12.549	-13.614	-13.719	-13.969	-13.362	-13.413	-13.228	-12.786	-13.193	-15.353	-12.998	-12.496	-12.968	-13.335	-12.376	-12.835	-14.023	-13.326	-13.149	-13.978	-14.116	-11.932	-13.008	-13.578	-12.98	-12.222	-13.973	-13.121	-13.904	-13.836	-13.805	-13.236	-12.282	-12.359	-13.654	-12.459	-13.243	-12.962	-13.821
-0.71996	-0.73846	1.0111	0.036936	-0.21067	1.1098	-0.055291	-0.15849	0.27237	0.081363	0.62325	0.61187	1.0355	0.081924	-0.010671	0.90359	-0.29727	1.1188	0.43976	0.093463	0.37049	-1.1265	-0.45677	-0.32115	1.1315	0.60873	1.0625	0.23389	0.5206	0.44842	1.0193	1.0644	0.94838	-0.067812	0.92825	0.88518	0.15145	-0.23408	0.73931	-0.54396	0.88497	1.7495	0.48231	1.3379	-0.43792	0.4346	0.98191	0.54134	0.9198	-0.36696
-1.0028	-1.7449	-1.6564	-0.11856	-1.0121	-1.7537	-0.35436	-1.4753	-0.54167	-0.14428	-0.24418	-0.6358	-0.0075898	-0.12423	-1.4721	-0.79791	-0.7763	-1.1312	-1.1765	-2.311	-0.42452	-0.38548	-0.40411	-0.8659	-0.24425	-0.6295	-0.77326	-1.7603	-1.6333	-0.47011	-1.8748	0.066385	0.49733	0.7183	-0.31074	0.11125	-0.88656	-0.72636	-0.44322	-0.25204	-1.3192	-0.72055	-0.52015	-0.093302	0.085397	-0.29318	-0.59317	0.63961	0.11205	0.074397
-10.354	-11.165	-11.877	-10.99	-11.463	-10.402	-11.409	-11.16	-9.8921	-10.572	-9.9229	-10.278	-10.849	-9.824	-9.8675	-11.458	-10.592	-10.974	-10.243	-10.876	-11.47	-10.752	-10.62	-11.205	-10.714	-10.101	-11.181	-10.226	-10.63	-9.9669	-10.223	-10.451	-10.386	-10.174	-10.466	-10.843	-10.422	-10.268	-9.9378	-12.691	-11.252	-10.483	-10.365	-10.189	-10.234	-10.895	-10.037	-11.655	-11.506	-11.552
-14.321	-14.397	-13.766	-15.199	-12.685	-15.3	-13.794	-14.233	-14.133	-14.296	-14.23	-14.405	-12.773	-13.222	-14.021	-14.236	-14.191	-13.955	-13.386	-14.636	-12.748	-14.671	-12.732	-13.819	-14.96	-13.493	-13.738	-13.769	-13.454	-14.582	-14.018	-14.126	-13.107	-14.065	-14.409	-14.182	-14.115	-14.116	-14.003	-14.537	-14.214	-13.589	-14.041	-14.659	-13.842	-14.197	-13.452	-14.051	-14.543	-13.965
9.2758	10.32	10.286	9.6864	10.224	9.9462	9.8093	8.8816	9.9855	7.6251	9.4331	9.0903	8.8918	10.774	10.65	10.086	10.797	9.6606	10.381	10.645	10.011	9.9938	10.725	8.1165	9.1356	10.704	9.3454	10.053	9.4481	9.5336	8.3846	9.1871	8.8909	10.774	9.6395	10.582	10.61	11.06	11.221	9.2343	9.2567	9.6763	9.4595	9.7866	9.7337	10.107	9.6201	10.152	9.7658	10.09
-1.6664	-2.5628	-3.536	-2.0944	-2.6176	-1.8313	-3.69	-4.0025	-2.6439	-3.0669	-1.2863	-2.7333	-2.7305	-1.5692	-3.3235	-2.9636	-3.2272	-1.6522	-2.1508	-2.7937	-2.57	-2.6811	-3.893	-2.1918	-2.1636	-2.5691	-1.9129	-3.3349	-3.4844	-3.8168	-1.9041	-3.8231	-1.6375	-2.7457	-2.3286	-3.0573	-2.1021	-2.9353	-2.5067	-2.7455	-2.4647	-2.6902	-2.3609	-2.9985	-3.3432	-2.7474	-1.7165	-2.2368	-2.9102	-0.94279
2.162	2.8021	2.0678	2.4992	2.7284	2.6174	1.1009	3.3355	2.0733	2.0753	2.0553	2.9086	1.3768	2.6197	2.651	2.5832	1.6731	2.7189	2.5383	3.0496	2.8749	0.6642	2.3221	3.6907	1.9711	1.8138	2.2906	3.0639	2.4142	2.6297	2.1549	3.0023	2.5187	3.4553	2.1226	2.5051	3.3377	3.1224	3.5471	2.6397	1.4203	3.184	2.6815	2.2146	2.3612	2.6777	2.0679	1.9384	2.1291	2.6488
-0.25242	-1.7659	-0.043062	-0.8522	-1.4915	-2.1898	-1.7573	-1.4085	0.10836	-2.0649	-1.7533	-0.83093	-1.5917	0.064048	-0.49832	-1.9969	-1.5546	-1.4829	-0.30276	-1.7986	-0.20152	-1.5253	0.14243	-0.7348	-0.16581	-0.91946	-0.8099	-1.8034	-1.2325	-0.99482	-1.4543	-1.8564	-1.672	-1.3479	-1.3279	-1.3709	-1.7802	-1.3821	-0.96196	-1.01	-0.97905	-0.51521	-0.71025	-1.2685	-1.4029	-0.94955	-2.5099	-1.6479	-0.99135	-1.3974
-4.5707	-4.7019	-4.3696	-5.0958	-5.9755	-5.4691	-5.3519	-6.119	-3.5421	-4.4975	-4.9602	-5.1262	-5.5264	-4.7125	-5.301	-5.1058	-4.7442	-4.3351	-5.3746	-4.3063	-3.9212	-3.9918	-5.6159	-4.7467	-5.2922	-5.3613	-6.1337	-5.4326	-4.9097	-4.9719	-5.2063	-5.3881	-5.9445	-4.2897	-5.2476	-4.1437	-4.5036	-5.4582	-5.0135	-5.7661	-4.7846	-5.0644	-5.8667	-4.7107	-4.5184	-4.674	-4.9638	-4.7753	-4.4369	-4.9113
-10.115	-10.64	-11.189	-10.531	-10.461	-11.231	-10.198	-9.6675	-11.179	-11.626	-9.8757	-9.6774	-12.026	-10.245	-10.147	-10.377	-10.76	-10.69	-10.962	-11.054	-9.3054	-11.182	-10.378	-10.744	-10.425	-10.881	-10.67	-10.829	-10.271	-11.084	-11.033	-9.8996	-10.52	-10.333	-10.038	-10.464	-10.633	-11.045	-11.17	-10.077	-10.514	-10.757	-11.392	-10.568	-10.261	-9.5685	-10.529	-10.254	-10.929	-10.246
-13.757	-13.075	-13.242	-14.06	-12.369	-13.132	-14.186	-12.818	-14.084	-13.926	-13.974	-13.703	-13.074	-13.57	-13.14	-14.285	-12.69	-13.524	-13.502	-14.034	-13.246	-12.463	-13.447	-13.44	-12.524	-14.019	-12.952	-14.29	-13.507	-13.589	-13.319	-13.143	-14.348	-13.803	-14.444	-13.387	-13.225	-13.116	-12.839	-13.173	-14.007	-13.56	-13.326	-14.896	-12.965	-13.044	-13.088	-12.997	-13.063	-11.975
-9.9867	-11.345	-10.686	-10.383	-11.783	-11.228	-10.659	-10.5	-11.651	-11.64	-9.7485	-10.403	-11.177	-11.513	-11.313	-11.457	-10.577	-11.982	-11.206	-10.454	-10.112	-11.014	-11.69	-11.025	-10.009	-10.612	-11.475	-11.477	-10.581	-10.547	-11.067	-9.0253	-10.036	-10.769	-12.358	-11.784	-10.471	-10.658	-11.901	-10.281	-9.3757	-9.7202	-11.701	-10.838	-10.847	-12.543	-11.662	-9.6058	-10.702	-10.699
4.0229	4.2336	4.0974	5.5311	4.5226	4.9619	4.034	5.0562	3.3439	6.0048	4.9621	5.971	4.8572	4.9624	5.043	4.8731	3.4252	5.9378	5.132	5.8606	5.4123	5.9205	4.609	3.8265	5.4138	5.3811	5.4128	4.2134	5.6426	5.3019	5.0858	5.2496	4.8904	5.3376	5.2085	4.3141	5.9641	4.7938	3.7994	5.0331	5.3057	4.5889	4.7839	4.43	5.086	4.1684	4.5419	4.5498	4.2713	4.8053
-4.3178	-5.225	-5.696	-6.1333	-5.205	-4.9972	-5.9188	-5.4572	-4.1548	-5.8474	-5.5492	-5.9973	-5.7423	-6.2184	-5.8001	-4.3694	-5.9645	-5.4719	-5.4678	-5.1155	-5.273	-4.8664	-5.7839	-6.1794	-5.6629	-4.3481	-4.8117	-5.4853	-5.2514	-5.1586	-6.9099	-6.5337	-4.7688	-4.881	-4.9166	-5.2372	-5.7143	-6.321	-5.0348	-4.8881	-5.7963	-6.4313	-5.6095	-5.7984	-6.0327	-5.9858	-5.7722	-5.4934	-6.1065	-6.0563
-1.9154	-1.4388	-2.2268	-1.2345	-1.4998	-1.4867	-1.074	-0.92237	-1.3939	-1.6712	-2.469	-2.7813	-1.1363	-2.0464	-0.57963	-1.8305	-1.5638	-1.1443	-1.9664	-0.71591	-1.6886	-0.053549	-0.94036	-1.549	-1.2225	-2.1002	-3.3944	-1.0727	-1.8283	-0.94487	-0.76454	-0.92377	-1.6632	-0.13014	-0.93723	-1.4925	-1.1339	-1.4619	-1.8451	-1.6452	-1.9523	-1.0202	-0.69101	-0.83063	-0.015922	-0.16988	-1.4271	-1.3311	-1.6429	-1.4503
-10.205	-10.006	-10.599	-11.943	-11.247	-11.404	-10.922	-10.357	-10.982	-9.7026	-10.625	-11.729	-10.48	-10.416	-10.902	-10.319	-9.4356	-11.139	-10.925	-10.219	-11.479	-10.766	-11.023	-11.013	-12.178	-10.656	-10.206	-9.4144	-11.322	-11.123	-10.207	-10.345	-12.194	-11.338	-10.713	-11.147	-10.763	-11.201	-10.645	-10.783	-11.177	-10.782	-11.47	-10.573	-10.814	-10.329	-10.546	-11.494	-11.272	-10.473
-0.035619	-0.66279	0.033066	-1.3993	0.84411	-0.58072	-0.03758	0.24628	-1.2421	-0.81519	-1.2714	-0.79445	-0.61144	-0.35191	-0.59236	-0.58073	0.012924	-1.1992	-0.75449	0.49197	0.071543	0.29973	0.54884	0.84096	-0.55659	-0.27537	-0.46188	0.28864	-0.36713	-0.62254	0.29381	0.21502	0.44269	-1.1408	-0.61729	-0.22087	-0.63256	-0.060342	-0.3358	-0.77511	-0.21921	1.0783	0.48601	-0.30556	-1.8162	-0.19142	-0.59944	0.60661	0.4779	-0.38309
-13.359	-11.381	-12.913	-12.416	-12.169	-12.729	-12.334	-12.944	-12.728	-12.162	-12.055	-12.715	-12.656	-12.372	-13.025	-12.755	-13.323	-12.646	-12.71	-12.391	-12.298	-12.495	-12.831	-11.659	-13.759	-12.609	-12.833	-12.323	-11.941	-13.192	-12.73	-11.947	-12.04	-11.276	-12.72	-12.784	-12.766	-12.728	-13.256	-12.234	-13.458	-13.186	-11.907	-12.921	-13.258	-11.765	-11.914	-13.631	-11.87	-13.064
3.5273	2.4784	2.1206	3.8651	2.4615	3.2749	3.2734	1.5988	3.5477	4.3941	2.7937	2.6927	2.6453	2.1184	2.7754	3.8738	4.5658	3.185	2.9039	3.6651	3.0366	3.6129	2.3962	3.1067	3.004	2.6578	2.9522	2.7177	2.9052	2.5655	3.3649	3.2116	3.9135	2.8076	1.9615	3.2214	3.1362	3.203	2.8939	2.5651	4.0352	3.1851	1.9114	3.2812	3.5094	3.2924	3.1433	2.7114	2.3175	2.1933
-2.3107	-1.5449	-1.6311	-2.2561	-1.9481	-2.0113	-1.6134	-2.7542	-1.2428	-2.0654	-1.8243	-1.1539	-2.1071	-1.2307	-2.201	-2.2171	-1.8186	-1.1237	-1.8825	-2.5603	-1.9778	-1.5183	-0.70026	-2.6894	-2.2397	-1.9292	-1.4841	-2.0064	-2.0782	-1.3385	-2.4421	-2.0854	-0.97035	-2.1263	-2.5616	-0.90454	-2.484	-0.76781	-0.50436	-2.5263	-0.63742	-1.2672	-0.90008	-1.9363	-1.2648	-1.3736	-1.8459	-2.4966	-1.8675	-2.1265
-22.362	-21.854	-22.634	-22.301	-22.212	-21.027	-23.528	-22.541	-21.505	-22.16	-21.922	-23.366	-21.799	-22.138	-22.823	-22.22	-22.181	-21.172	-22.371	-22.01	-21.697	-22.968	-21.676	-22.017	-22.328	-23.25	-21.603	-21.956	-21.6	-21.357	-22.085	-23.257	-22.668	-22.133	-22.492	-21.761	-23.344	-21.715	-21.995	-22.886	-22.392	-23.443	-21.845	-22.221	-22.291	-22.72	-22.087	-22.652	-23.256	-22.171
-3.6363	-3.8339	-2.3918	-2.7291	-4.098	-3.6771	-3.2777	-3.8437	-3.8209	-5.216	-3.0356	-3.7156	-2.5304	-3.3163	-3.1362	-3.4897	-4.0314	-2.7936	-2.2109	-3.4347	-2.5532	-4.341	-3.2283	-2.4998	-2.0132	-3.0548	-3.4433	-3.0146	-1.7877	-2.5502	-2.8639	-2.6271	-3.3101	-4.0098	-2.9467	-2.5254	-1.9927	-2.3517	-3.1921	-3.4498	-2.4982	-2.6496	-3.317	-3.5007	-3.1087	-3.4047	-4.0008	-3.5103	-3.2008	-2.6407
-0.18472	-0.66525	-2.5681	-1.4051	-1.2977	-0.44432	-0.81637	-0.63756	-1.0263	-0.57211	0.79379	-1.0245	-0.7706	-0.56937	-0.58404	-0.95775	-0.10141	0.32663	-0.11051	-1.9858	-0.71815	-0.4961	0.13732	0.02225	-0.90387	0.0006502	-0.61956	-0.83703	-1.0533	-1.6473	-0.36916	-0.48689	-0.4416	0.64523	-1.5883	-0.45731	-0.66826	0.11185	-0.4122	0.089294	-0.10321	0.026344	-1.5732	0.08807	-2.3901	-1.0647	-0.029038	-0.1472	-0.89136	-1.3712
-1.9023	-2.9474	-2.01	-2.8105	-2.0162	-1.9682	-2.6925	-3.145	-2.016	-3.1012	-3.1291	-3.556	-2.6221	-1.6348	-2.8728	-2.4123	-2.7976	-2.5022	-2.5918	-2.9121	-1.8996	-2.782	-2.4848	-1.9145	-2.5746	-3.3542	-2.9378	-3.6029	-2.2573	-2.3934	-2.2186	-2.4484	-2.7527	-1.9816	-1.9084	-2.898	-2.4072	-2.9284	-1.6493	-3.6937	-2.7052	-1.5037	-2.9712	-2.2835	-3.8403	-2.038	-3.0589	-2.4848	-2.9371	-2.474
-2.684	-3.3304	-2.4068	-3.7239	-2.4614	-3.5506	-4.1951	-2.907	-3.6313	-3.6168	-3.0047	-2.6857	-2.9357	-3.8696	-2.3899	-2.7663	-3.4293	-3.1385	-3.3026	-3.4883	-2.9811	-3.129	-2.7757	-2.8601	-2.3496	-3.0266	-2.1011	-3.3522	-3.4977	-2.1441	-1.9752	-3.3233	-3.1687	-3.8799	-2.8287	-3.4413	-2.941	-2.9992	-3.3681	-3.1598	-2.7488	-2.018	-2.6018	-2.1396	-2.6449	-3.2631	-3.5568	-2.4553	-4.0584	-3.4576
-6.7838	-6.9057	-7.9832	-7.9824	-7.6946	-8.0328	-8.5549	-7.7208	-6.8675	-7.8293	-7.8029	-8.3016	-7.6663	-6.6603	-8.3106	-7.684	-7.8846	-6.4305	-7.5878	-8.2975	-8.1141	-7.4615	-8.0616	-7.5829	-7.418	-8.1477	-8.1558	-9.5937	-6.9177	-7.3222	-7.202	-7.8026	-7.7745	-7.799	-8.4228	-7.1322	-7.6537	-8.7585	-6.3454	-7.1317	-7.6142	-6.3571	-8.8413	-7.2583	-8.2453	-7.4237	-7.1369	-9.5247	-8.2615	-6.9055
8.504	8.6153	8.4965	8.4747	8.9781	8.7796	7.9683	8.2695	8.16	9.3197	7.7822	8.9661	9.5987	8.0852	8.3741	8.7813	8.2333	8.8998	8.9977	7.9453	9.345	9.1181	9.539	8.4254	8.927	7.1706	8.1588	8.8642	7.7852	8.1287	8.8991	9.1632	8.6596	8.1914	7.3993	8.1397	8.864	8.3654	8.3284	9.129	9.0555	9.1041	8.7896	9.9383	8.9849	8.8756	8.6853	8.816	8.4949	8.2162
-13.207	-12.886	-13.023	-13.365	-13.5	-13.457	-13.91	-13.299	-13.384	-13.422	-12.589	-12.18	-13.428	-12.161	-13.551	-13.241	-13.157	-12.636	-13.076	-12.233	-12.185	-12.232	-13.916	-12.694	-13.476	-11.734	-13.356	-13.441	-13.256	-13.059	-12.136	-13.324	-12.453	-13.709	-12.311	-12.356	-13.113	-13.122	-13.503	-13.572	-13.942	-13.679	-12.617	-12.763	-13.228	-13.37	-12.679	-12.174	-12.661	-13.36
0.25864	0.052478	0.051225	-0.41632	-0.41006	-1.6899	0.43521	-0.33361	0.0012638	-1.2622	0.06808	0.59682	-0.24006	1.7196	0.66892	-0.068901	0.97899	0.16982	0.67651	-1.0796	-0.030845	-0.0028082	0.68732	-0.099818	-0.053806	0.94955	0.29287	1.8205	0.34104	-1.1127	0.54694	-1.5667	0.24107	0.016223	-0.38668	-0.60876	-0.24451	-0.84451	-0.14896	0.487	-0.25585	-0.068519	-0.2416	0.22842	-1.1552	0.65425	-0.059029	-0.010343	-0.098612	-0.25615
1.0022	0.22809	-0.2809	0.10971	0.7436	0.18477	1.1886	-0.61123	0.55161	0.16056	0.47895	-0.10891	0.5221	-0.75716	-0.37654	-0.16693	0.27324	-0.80141	0.063532	-0.74355	0.66003	0.09102	0.68801	0.10862	1.9056	1.421	-0.014458	-0.079842	0.18643	0.045464	1.2366	0.20075	0.24872	0.22249	0.72778	0.96487	1.1736	0.72001	0.82782	0.055814	1.2884	0.20292	0.34153	-0.33654	0.28557	0.81832	0.96256	1.0379	0.22338	-0.053725
-10.822	-10.46	-10.981	-11.494	-11.522	-10.293	-10.717	-10.595	-10.411	-10.818	-11.426	-9.9771	-11.822	-9.9718	-9.8094	-11.126	-11.172	-11.293	-10.73	-10.801	-10.827	-11.683	-11.621	-10.365	-10.576	-11.757	-11.015	-10.697	-10.372	-10.186	-11.639	-10.904	-11.18	-10.984	-11.487	-11.413	-11.738	-11.424	-11.49	-10.297	-10.331	-9.8866	-9.457	-11.177	-11.356	-9.8028	-10.312	-10.299	-9.9793	-11.349
0.41744	0.03833	0.091095	1.5554	0.18513	0.017419	0.44806	0.61741	-0.4033	0.15597	0.16637	-0.10167	0.16472	0.012061	-0.71913	0.82127	-0.23768	1.763	-0.21758	0.087898	-0.52045	1.0523	0.55335	0.10643	1.6821	0.45733	0.44807	-0.50292	-0.13421	-0.27056	0.12224	-0.039667	-0.63637	-0.02743	0.094357	0.077266	0.99354	0.96124	-0.43027	1.3125	0.7044	0.79783	0.32825	1.5543	0.41312	0.13276	0.44574	-0.29108	0.68337	0.91841
10.749	10.017	9.8252	10.376	9.217	9.6487	8.6205	9.4522	9.6317	8.415	9.328	8.8394	9.1395	10.02	10.775	8.5595	10.078	8.263	10.103	9.7925	9.5033	10.186	10.508	9.8554	10.119	10.072	10.387	11.122	10.585	9.0148	8.7784	9.9049	9.78	9.5503	10.432	10.3	9.4265	10.434	10.02	9.3725	9.3705	9.415	10.812	9.9097	9.3835	9.0738	10.08	9.7116	9.2666	10.123
-22.582	-21.898	-22.921	-21.897	-22.084	-22.513	-21.323	-21.543	-22.845	-22.368	-22.158	-21.411	-21.962	-21.698	-21.219	-22.241	-22.137	-22.422	-22.336	-20.063	-21.063	-22.723	-21.152	-22.034	-22.461	-22.806	-22.149	-21.803	-22.075	-21.487	-22.714	-22.534	-22.886	-21.94	-21.124	-22.459	-22.799	-22.02	-21.556	-22.082	-20.926	-21.313	-22.733	-21.584	-22.45	-22.854	-22.63	-21.796	-22.27	-21.61
-3.555	-2.3737	-2.2562	-1.9594	-2.942	-3.0359	-2.9469	-2.7923	-1.6848	-2.7987	-1.4198	-1.5475	-2.7555	-3.0377	-2.4325	-2.5259	-3.0762	-2.7	-2.3692	-2.8697	-2.8499	-2.9158	-2.9753	-2.3808	-2.5837	-2.7641	-2.2343	-2.5519	-3.9983	-1.5336	-2.2883	-3.2544	-2.4928	-2.6993	-2.7541	-1.1575	-3.1932	-2.8915	-2.7462	-3.0563	-3.0085	-2.2478	-1.4638	-2.1182	-2.6066	-2.5758	-2.7401	-2.4626	-2.8235	-2.5148
4.7592	3.9716	4.1402	4.2937	3.9867	3.2422	3.2363	5.0932	3.5921	4.0767	4.5801	4.6525	4.701	4.5537	4.955	4.8377	4.8678	4.1072	5.2487	4.8466	4.8519	5.0846	4.5687	4.384	3.453	4.2028	5.1632	3.8961	3.3604	5.457	4.0601	3.9112	5.7152	3.6449	5.2132	5.2153	4.7118	4.5764	4.623	4.9227	5.3251	5.8839	3.5292	3.8978	5.5339	4.1949	4.3653	3.7376	4.6262	3.7158
3.1906	2.8047	1.6345	2.0373	1.3168	2.7159	2.6796	3.6102	2.7551	2.1875	3.3136	2.2413	2.5339	3.3967	2.6659	3.4152	2.4079	3.234	2.3378	2.3126	1.5987	3.2378	3.5418	2.798	1.9712	2.2801	2.1611	2.7128	2.1992	2.7168	3.096	2.4466	3.0911	3.1356	2.0521	2.4195	3.0849	1.7416	1.8883	1.8648	2.1589	3.4899	2.8567	3.478	1.7551	0.92691	2.8714	2.7969	1.8808	2.8645
9.3709	10.2	9.3484	9.3794	9.3388	10.311	9.9909	8.9846	8.5492	9.1527	9.3297	10.267	9.794	10.458	9.3922	9.2113	10.278	9.4812	9.0482	9.336	9.8513	10.733	9.9514	9.294	9.2212	9.1227	10.261	9.031	10.374	9.817	10.653	10.495	10.357	9.2974	9.7149	9.3994	9.4193	10.481	10.404	8.957	10.452	9.239	10.432	10.689	10.452	9.3223	9.238	9.4843	8.6608	9.942
-4.6653	-3.7812	-4.4165	-4.2783	-4.2196	-3.707	-3.466	-3.6299	-4.5502	-4.6858	-4.5821	-4.3376	-4.8773	-5.7286	-5.2822	-4.9781	-4.5466	-3.7784	-3.6534	-5.011	-3.8867	-4.3506	-3.7352	-4.3949	-4.2517	-5.0831	-4.6475	-4.9284	-3.159	-5.2077	-5.6098	-3.8993	-3.8405	-4.7315	-4.7373	-5.5862	-4.8658	-4.4053	-4.8612	-3.6723	-5.1065	-4.4378	-5.016	-5.9604	-3.819	-4.5192	-4.8175	-5.4209	-4.212	-4.6819
-5.8335	-4.5825	-6.2657	-5.4722	-6.951	-5.2844	-6.0371	-5.4218	-6.0557	-5.5232	-5.0697	-4.6296	-6.225	-4.8833	-5.5382	-5.0554	-5.0951	-4.9153	-5.2405	-6.3402	-5.415	-5.3642	-5.103	-5.6564	-5.6963	-5.4219	-6.1706	-5.691	-5.3422	-6.005	-5.7262	-5.1032	-4.7984	-6.2446	-4.8673	-5.2952	-5.3577	-5.2368	-6.0266	-5.1196	-6.6455	-5.2777	-4.8341	-4.8515	-6.498	-5.2987	-4.9336	-4.9788	-5.2734	-6.1931
7.7131	5.9745	7.6777	6.2243	6.0648	6.6827	6.9848	6.4808	6.9857	7.4121	6.2238	6.9058	8.3295	7.4592	7.6557	7.3176	5.6204	7.4943	6.9578	6.4908	7.6356	6.7748	7.6429	6.7972	6.2295	6.5997	6.5057	6.3195	7.1147	7.4107	6.1698	6.5971	5.9893	5.8058	5.5753	7.206	6.7706	6.999	7.0879	6.8052	6.3767	7.3087	5.971	7.5416	7.3054	6.4708	6.7281	7.4702	7.9153	6.1804
-1.6579	-2.4404	-3.2039	-2.9636	-1.8382	-2.0384	-2.0275	-2.8615	-2.6249	-3.0971	-2.6289	-3.2127	-2.6357	-2.966	-2.8719	-3.6599	-2.3195	-3.1172	-3.3312	-2.694	-3.2721	-2.1036	-2.9567	-1.826	-3.2573	-2.0197	-2.4592	-3.5962	-2.332	-2.0933	-1.2608	-2.3317	-3.4516	-3.1354	-2.1426	-2.4877	-1.8618	-3.1888	-3.0527	-3.6676	-1.9023	-2.0935	-1.7366	-3.0513	-3.1297	-2.5673	-2.7057	-3.0257	-1.9141	-2.4718
6.1222	5.1941	4.9734	4.7782	6.0683	6.2347	5.3731	5.6249	5.9293	5.5815	5.7342	7.2172	5.194	4.8755	6.8094	6.6769	5.1267	4.728	6.0185	5.7587	6.9638	5.9028	5.9092	5.3352	5.7269	4.7456	6.9683	4.412	4.8666	5.7322	6.2052	4.837	4.7282	5.2972	5.644	5.3797	5.8875	6.0825	6.9593	4.8895	6.4487	5.7991	5.2444	5.619	5.3432	6.5918	5.1065	6.212	5.6919	6.6486
-22.437	-22.868	-21.001	-21.368	-22.196	-21.868	-22.101	-22.904	-22.794	-20.264	-22.588	-22.203	-21.449	-22.221	-22.753	-22.611	-22.849	-21.082	-21.265	-22.349	-22.817	-22.122	-22.37	-22.873	-21.94	-22.169	-22.394	-21.268	-21.953	-21.514	-22.137	-22.475	-22.614	-21.327	-21.842	-22.224	-21.882	-22.117	-22.149	-22.275	-22.001	-22.099	-22.058	-22.948	-21.921	-21.43	-21.42	-21.797	-22.473	-22.868
-4.3059	-3.9408	-3.5872	-4.0097	-4.2844	-3.1789	-4.0922	-2.9658	-2.1018	-4.2714	-3.9545	-3.9081	-4.125	-3.9657	-4.1553	-4.1628	-5.3135	-3.892	-4.6304	-2.9286	-4.5022	-2.2297	-4.3067	-3.9704	-4.4607	-4.5389	-3.8594	-2.7573	-3.7533	-4.0752	-4.1542	-3.1214	-4.7172	-3.6075	-4.4618	-3.4924	-4.4262	-3.5221	-3.4816	-3.9582	-2.8678	-3.3545	-4.1335	-4.7609	-4.5145	-3.2237	-3.6982	-2.4829	-4.4649	-2.5654
-14.932	-13.98	-13.949	-14.531	-14.422	-14.896	-14.748	-14.071	-14.502	-14.763	-14.672	-14.525	-15.164	-15.596	-15.536	-14.335	-15.303	-14.999	-15.794	-15.429	-15.549	-15.444	-16.005	-14.148	-14.794	-14.785	-15.177	-14.645	-14.457	-14.682	-14.32	-13.712	-16.203	-15.014	-14.074	-14.628	-13.634	-14.458	-15.515	-14.517	-15.131	-14.766	-14.818	-14.243	-15.215	-15.101	-14.749	-15.204	-14.269	-14.318
-1.1518	-1.0668	0.57728	-1.6111	-1.6768	-0.8517	-1.1094	-1.1568	-1.6846	-1.3289	-0.48165	-0.36616	-0.50612	-0.46245	-1.118	0.27157	-0.83045	-0.60743	-1.391	-0.63895	-0.8621	-1.9254	-0.13046	-1.0303	-1.057	-0.70274	-0.39893	-2.4273	-0.74079	-1.8866	-0.94692	0.10164	-0.67008	-0.68248	-1.4967	-1.1398	-1.3523	-0.62917	-1.0747	-1.6406	-0.5488	-1.2352	-0.97698	-1.208	-0.62149	-1.1304	-0.94664	-1.3394	-0.82442	-1.1402
-11.901	-10.282	-11.853	-11.642	-10.644	-11.601	-11.805	-11.462	-11.082	-11.451	-10.722	-11.001	-11.352	-11.126	-11.158	-12.125	-11.337	-11.746	-11.697	-9.884	-11.401	-12.056	-11.2	-11.613	-10.302	-12.452	-11.957	-11.308	-10.468	-10.384	-11.885	-12.293	-10.883	-11.918	-11.697	-11.445	-11.152	-11.095	-10.557	-11.012	-11.908	-11.664	-10.837	-11.149	-10.738	-11.322	-11.139	-11.512	-11.273	-10.528
-11.185	-10.745	-12.391	-12.202	-11.698	-10.58	-10.268	-11.749	-11.542	-11.34	-11.19	-11.161	-12.171	-11.463	-11.862	-12.071	-11.857	-11.868	-10.953	-10.943	-12.251	-10.85	-11.17	-11.342	-12.059	-10.139	-12.37	-11.772	-11.784	-10.56	-11.649	-11.326	-11.324	-11.562	-11.823	-11.864	-11.765	-11.779	-12.092	-10.599	-13.478	-12.184	-10.295	-11.986	-11.093	-10.935	-11.185	-10.814	-11.509	-10.716
-12.661	-12.48	-12.075	-12.815	-12.428	-11.582	-13.712	-12.314	-13.953	-11.845	-11.972	-13.164	-13.579	-12.632	-13.383	-12.468	-12.191	-12.692	-12.859	-12.97	-13.646	-13.879	-12.505	-12.007	-13.258	-12.766	-12.97	-11.501	-13.209	-12.78	-12.887	-11.942	-11.754	-13.679	-12.494	-11.731	-14.383	-13.575	-12.647	-11.146	-11.865	-12.259	-13.07	-12.563	-13.218	-12.67	-12.078	-13.555	-12.708	-12.739
-0.86555	-1.5866	-1.9158	-2.322	-1.6975	-1.5366	-1.5239	-1.0278	-0.55181	-0.68117	-1.9864	-0.22058	-0.23454	-0.93205	-1.6552	-0.54447	-0.034327	-2.3564	-0.79522	-0.7322	-1.4263	-0.80982	-0.57829	-0.85835	-2.2791	-1.3807	-0.92455	-1.5219	-1.3415	-1.748	-0.8598	-2.0193	-1.6915	-1.0816	-1.0036	-1.3908	-0.85984	-0.8141	-1.6674	-1.0183	-1.9745	-1.1786	-1.8738	-0.50427	-2.1491	-1.3077	-1.7913	-1.2609	-2.0589	-0.85059
-14.31	-15.438	-14.558	-13.687	-14.076	-15.656	-14.435	-14.488	-15.304	-14.812	-15.487	-13.704	-16.055	-14.112	-14.41	-14.71	-15.12	-14.703	-14.215	-14.068	-14.453	-14.71	-13.844	-13.531	-14.024	-14.286	-14.033	-14.121	-15.027	-14.174	-13.87	-15.171	-14.401	-14.851	-14.833	-14.989	-14.769	-14.37	-14.006	-15.15	-14.11	-13.642	-13.93	-14.343	-14.072	-14.851	-14.603	-14.374	-14.97	-14.995
-10.989	-10.882	-11.246	-10.319	-10.925	-11.173	-11.395	-10.375	-10.648	-11.061	-10.108	-11.992	-10.916	-11.713	-9.617	-8.7475	-11.116	-11.113	-8.9295	-10.894	-10.008	-10.567	-10.115	-11.247	-9.9803	-10.785	-10.422	-10.816	-11.506	-9.4013	-10.46	-11.697	-11.146	-12.037	-11.756	-10.076	-11.023	-10.654	-11.041	-11.271	-9.2245	-11.349	-11.182	-10.821	-11.705	-10.185	-11.86	-10.619	-10.754	-11.48
-1.8163	-2.5016	-0.7893	-2.6344	-0.99907	-1.1177	-2.1319	-1.1856	-2.3074	-2.209	-2.2792	-2.2901	-1.7782	-2.964	-1.1917	-1.4338	-3.1806	-2.1753	-2.8217	-1.4592	-1.8317	-2.5382	-1.2071	-1.9087	-1.583	-1.5294	-2.5094	-0.49977	-1.4242	-2.2166	-2.1227	-1.9263	-0.84109	-1.6526	-1.1802	-0.55699	-1.1055	-2.391	-1.4407	-1.5059	-1.6924	-1.6191	-2.4055	-2.6603	-1.3853	-2.4263	-2.8534	-1.3699	-1.7505	-1.8136
0.03148	0.196	-0.56439	0.048253	-0.36592	-0.69362	1.2587	-0.68891	-0.55096	0.1004	0.055635	0.12163	-0.10196	0.11922	0.6244	-1.1193	0.34952	0.51023	0.045154	0.86794	-0.76665	-0.5292	0.57018	0.064124	0.393	-0.37414	0.21641	-1.4622	-1.5485	-0.61917	0.85259	-0.69315	-1.0842	-0.60395	-0.68558	0.056869	-0.40951	1.1243	-0.080448	0.42933	0.19436	0.020377	-0.33737	0.83979	0.20751	-0.37356	0.55953	-0.12095	-0.63103	-0.4663
-9.8457	-8.9707	-9.4471	-9.2438	-8.9039	-9.9709	-8.4038	-10.091	-8.6907	-9.4377	-9.7906	-8.4656	-9.5417	-9.5474	-9.3	-10.371	-8.8464	-9.0476	-9.574	-9.0952	-9.2804	-8.3412	-9.2288	-9.8786	-7.9688	-9.6318	-9.2162	-9.5191	-8.1793	-10.58	-9.1358	-9.776	-8.3891	-9.4939	-10.457	-9.7682	-9.3716	-9.261	-10.201	-9.8702	-9.3789	-9.7544	-9.2501	-9.584	-9.5036	-9.2378	-10.068	-10.175	-9.5563	-9.3291
-3.6843	-2.7604	-3.6642	-2.3569	-3.7376	-2.4592	-3.7679	-2.6538	-3.1639	-2.8573	-3.4648	-2.8932	-2.7529	-3.3503	-3.7342	-3.4875	-3.1964	-2.3813	-2.9255	-2.8566	-2.8573	-2.2562	-4.1647	-2.9438	-4.3201	-3.0127	-2.3109	-2.9345	-2.9943	-2.3766	-3.148	-4.2246	-3.9178	-3.4617	-3.8848	-3.5229	-2.4753	-3.7488	-3.5959	-3.3986	-3.6297	-3.17	-3.9833	-2.7653	-3.3972	-4.0844	-3.2516	-2.4896	-2.7284	-3.1
-1.2046	-1.0245	-2.2289	-2.3126	-2.6122	-1.098	-2.0108	-2.954	-1.7288	-1.7479	-1.858	-1.6969	-1.6858	-2.28	-2.0362	-2.0601	-1.7014	-1.3427	-1.726	-2.8252	-1.9669	-3.1653	-1.2584	-2.1738	-1.7589	-1.6101	-2.1594	-1.8172	-2.2803	-0.61876	-2.1233	-1.3821	-2.5158	-3.2464	-1.7293	-1.1261	-2.2559	-2.5009	-1.5111	-1.3829	-2.9942	-2.0044	-2.9401	-1.9713	-3.1689	-1.4477	-2.175	-1.9479	-1.4279	-1.9617
3.5053	3.547	2.5896	3.6294	2.2064	2.2502	3.9398	3.6485	3.3478	2.7105	2.5969	3.6147	2.3573	3.3776	3.2112	3.2028	2.7934	2.3658	3.4174	3.0279	2.0731	2.5734	2.6794	2.9988	2.5745	3.2752	4.0299	2.3979	3.0331	2.2234	3.6213	3.8199	2.6125	2.6362	3.0886	3.5647	2.6507	4.2994	2.5425	4.1547	3.2014	2.7363	3.0947	3.1577	3.6589	3.4063	2.4341	1.9931	2.9386	3.6096
-2.6466	-2.1322	-2.7565	-2.0519	-2.2357	-2.6086	-2.8275	-2.013	-2.0324	-2.7985	-1.9476	-2.9564	-2.7801	-2.4613	-2.4905	-3.0191	-1.8398	-2.7863	-0.9595	-2.0311	-1.8991	-1.5221	-1.4013	-1.2971	-1.6661	-3.0106	-3.0322	-1.9918	-2.0542	-1.8534	-3.0233	-1.8945	-2.6253	-2.454	-2.5325	-2.4179	-1.7222	-2.2712	-1.221	-1.7723	-1.4698	-2.5912	-1.848	-1.8258	-1.5943	-1.7389	-3.0833	-2.515	-2.0615	-2.9653
-1.7908	-1.0752	-1.7111	-1.1849	-0.79578	-0.56815	-0.86461	-2.228	-0.52512	-2.0098	-0.91292	-1.8872	-1.7432	-1.0214	-1.7671	-1.4986	-0.85112	-0.87492	-0.69624	-0.88862	-0.69913	-1.5248	-1.2962	-2.1198	-2.9123	-1.4401	-1.0234	-1.9011	-1.3697	-2.0935	-1.6179	-2.1209	-1.2613	-0.92405	-1.33	-0.76231	-1.4409	-0.021641	-0.04309	-1.9005	-1.3618	-0.93676	-2.6609	-0.35378	-2.2645	-0.70906	-2.3276	-1.0635	-1.1767	-0.52265
-9.5532	-11.011	-11.032	-10.854	-10.029	-10.63	-11.884	-10.733	-10.373	-11.932	-12.229	-10.572	-9.2467	-11.433	-10.626	-10.762	-10.394	-11.631	-11.051	-11.387	-11.068	-11.331	-10.694	-10.702	-10.302	-11.238	-10.965	-10.36	-9.9504	-9.7914	-10.348	-10.62	-10.716	-11.34	-10.526	-10.244	-12.34	-11.842	-10.135	-10.118	-10.992	-11.036	-11.567	-10.088	-10.843	-11.494	-11.639	-10.057	-10.674	-9.8263
-4.6656	-4.319	-4.0674	-4.6536	-5.4355	-4.4707	-5.3564	-4.5291	-3.819	-4.5389	-3.3864	-4.4859	-4.3421	-4.7833	-5.0965	-4.1524	-4.8096	-5.253	-4.3021	-5.2012	-3.8434	-5.9017	-4.9731	-4.6674	-4.7919	-4.4267	-5.832	-3.5131	-4.2966	-3.5872	-4.5511	-4.9908	-4.9079	-5.0551	-4.0279	-4.1364	-5.5448	-4.4019	-4.7411	-5.6118	-4.1058	-4.2079	-5.8083	-4.1949	-4.6698	-5.8743	-5.0076	-4.4033	-3.8478	-5.4933
-11.04	-12.548	-11.789	-11.916	-11.895	-11.087	-12.396	-12.122	-12.964	-10.944	-11.287	-11.285	-11.947	-12.777	-11.666	-12.482	-11.821	-10.954	-11.45	-11.956	-13.134	-11.487	-10.749	-11.21	-10.693	-11.527	-12.664	-12.513	-12.016	-11.219	-11.12	-11.142	-11.53	-12.521	-11.288	-11.927	-11.383	-11.734	-11.817	-12.655	-11.976	-12.1	-12.053	-11.698	-12.257	-11.407	-12.172	-11.835	-10.361	-10.975
-1.0743	-0.55418	-1.0053	-2.0225	-2.3718	-0.92297	-1.556	-2.4105	-0.011756	-1.7965	-1.0165	-0.10006	-0.66241	-1.1897	-1.3072	-1.3132	-1.382	-1.8678	-0.24377	-0.85957	-1.6458	-1.8405	-2.0974	-1.4153	-1.6051	-1.6223	-1.0851	-1.0475	-1.2507	-2.2145	-2.392	-1.655	-0.28838	-0.95414	-0.83428	-1.8211	-1.1723	-0.10096	-0.83597	-0.56568	-1.399	-0.6162	-1.564	-1.5708	-0.91288	-1.3734	-1.5686	-0.3125	-0.3351	-1.5381
-2.8279	-2.0872	-1.9134	-3.0471	-3.1562	-2.2126	-2.6718	-1.8597	-1.861	-3.3177	-2.5197	-2.1701	-2.3096	-3.2925	-4.011	-2.8259	-2.7154	-2.1661	-2.7299	-3.5276	-3.0856	-2.0938	-2.5201	-3.0514	-2.7937	-1.3604	-2.2838	-3.8146	-2.6184	-2.7245	-2.8323	-2.712	-2.5615	-1.4912	-3.3921	-2.4203	-2.7962	-1.9747	-2.5839	-2.804	-2.632	-2.8377	-1.6761	-2.5456	-3.059	-1.7656	-3.0165	-2.2385	-2.6082	-1.8845
-9.0275	-8.2455	-8.7293	-9.5647	-9.9251	-9.1676	-9.3003	-9.5816	-8.3734	-9.9279	-10.277	-9.9978	-9.4941	-8.6704	-9.46	-9.2162	-8.6773	-8.8817	-10.073	-8.8977	-9.7956	-9.1092	-9.2443	-8.4015	-8.9418	-8.2307	-8.9213	-9.4629	-9.0845	-8.5522	-8.599	-8.7889	-8.7634	-9.0274	-8.4813	-9.4426	-8.8702	-9.1128	-8.8127	-9.1929	-9.6159	-9.2183	-8.587	-8.9847	-10.029	-9.3898	-9.5201	-9.7598	-8.5111	-9.6483
6.016	5.881	5.0953	4.3137	5.5913	4.9595	4.235	6.1022	5.0372	6.0294	5.0799	6.0303	5.1803	5.4454	5.5923	5.1337	5.64	5.2772	5.1679	4.9477	5.4865	5.7015	6.1288	4.8522	6.3905	6.2531	5.9753	5.4263	5.2021	5.8469	5.9242	5.6876	5.55	5.1503	6.56	5.0267	5.7379	5.7387	5.4887	5.0941	5.4248	4.7858	5.3063	6.2382	6.2989	6.7929	5.4075	5.2545	5.1013	5.5718
-2.2673	-2.8287	-3.4769	-1.9626	-2.7676	-3.5153	-2.2358	-1.3125	-3.3754	-1.7346	-1.5014	-2.227	-2.6872	-1.9608	-2.3794	-2.1015	-3.5221	-1.8022	-3.1844	-2.5488	-2.9777	-1.8475	-2.6004	-3.6008	-2.32	-2.3444	-3.4147	-2.4287	-1.9662	-2.7439	-2.918	-2.6345	-2.3119	-3.3119	-2.3863	-2.6347	-2.9089	-2.1221	-2.8335	-3.14	-2.9821	-3.4414	-2.7896	-2.6023	-2.6636	-2.7584	-2.8596	-3.2073	-4.2589	-2.6944
7.8448	7.0619	7.767	7.9068	7.2828	8.2805	8.6782	7.3609	7.7424	7.8482	7.663	8.1615	8.6032	8.3684	8.5712	8.7189	7.2866	7.601	8.8487	8.4488	8.7081	8.0021	8.4146	7.8547	6.4262	7.4607	8.2172	8.342	8.7644	8.8121	8.4105	8.0669	8.2369	7.6185	7.4679	8.5873	7.6291	7.8772	8.822	6.7598	7.4083	7.9803	8.1699	6.5756	8.3065	8.2594	7.5011	8.4423	6.8174	7.2711
-0.20077	0.47252	-0.59095	-0.12574	0.58165	0.79291	-0.059459	-0.34829	-0.76017	0.44342	0.60388	-0.22809	-0.49934	0.44401	-0.9831	0.72322	-0.26337	0.63439	0.43246	-0.068317	0.30788	-0.29083	-0.81383	0.78116	0.44816	0.45599	0.18849	0.82598	-0.013231	0.17615	-0.027734	0.15184	-0.19185	0.07482	-0.05853	0.025243	-1.2309	0.48433	-0.96199	0.21972	0.44653	0.83687	-0.37996	-0.069975	-0.37058	-0.05761	-0.4972	0.56859	-0.50374	-1.3607
-0.84256	-2.3768	-0.17817	-0.38986	-1.9075	-0.75808	-1.3623	-1.1773	-1.5608	-1.9668	-1.993	-1.8397	-0.5201	-1.9027	-1.9432	-1.5809	-1.2593	-1.3674	-0.1633	-1.6761	-0.90069	-1.9125	-1.4294	-1.1157	-1.6766	-1.1391	-1.1919	-0.39418	-1.1377	-0.57509	-0.94278	-1.0387	-1.6671	-1.3877	-0.1071	-1.4971	-0.74166	-1.6842	-0.67982	-1.3538	-1.3639	-1.0683	-0.19417	-0.13485	-0.62064	-0.64715	-0.87524	-1.2055	-1.5557	-1.5915
-2.436	-0.93701	-0.17535	-1.6922	-1.2866	-1.5636	-0.71141	-2.5063	-1.4726	-1.5991	-2.4878	-2.0368	-1.8189	-1.4101	-1.3714	-2.1594	-1.6566	-0.88921	-2.1456	-0.78389	-1.5218	0.43403	-1.2646	-1.0955	-0.52735	-1.6738	-0.42916	-1.7957	-1.1965	-0.72304	-1.476	-1.77	-1.6862	-0.8973	-1.9474	-1.5888	-1.724	-0.26374	-1.6554	-0.3878	-1.682	-1.1911	-1.51	-1.0054	-0.56048	-1.5339	-1.4806	-0.46156	-1.1718	-1.5781
-1.5569	-0.47288	-0.80774	-0.083424	-1.9997	-0.95149	-1.4749	0.085235	-1.0202	-0.90346	-0.2315	-1.112	-0.22242	-1.0159	-0.38523	-0.16717	-1.7092	-0.65583	-1.4462	-0.2847	-1.2531	0.12907	-0.2383	-0.88649	-1.4209	-1.5321	-0.5224	-0.60886	-2.0569	-1.2752	-0.4959	-0.83352	-1.5357	-1.0561	-0.75665	-0.98742	-1.0893	0.16981	-1.5582	-0.44587	-2.3214	-1.3184	-1.1276	-0.74049	-0.81104	-0.461	-1.3182	-1.4977	-1.0149	-0.74839
-23.172	-21.435	-22.202	-22.004	-23.076	-21.215	-22.886	-20.475	-22.155	-21.601	-22.445	-22.237	-22.063	-22.077	-21.394	-22.431	-22.648	-21.026	-23.571	-22.456	-21.621	-21.861	-22.967	-22.247	-22.477	-21.822	-21.841	-21.694	-21.907	-21.792	-23.234	-22.337	-22.653	-21.938	-21.886	-22.367	-21.953	-21.955	-21.376	-22.833	-21.885	-23.09	-22.505	-22.562	-22.857	-22.541	-21.664	-22.488	-23.18	-21.881
-22.473	-22.652	-22.655	-21.296	-20.849	-22.693	-22.629	-22.322	-22.384	-22.588	-20.743	-22.435	-21.772	-22.227	-21.654	-22.043	-22.123	-22.259	-22.23	-22.726	-21.616	-23.149	-22.177	-23.003	-22.451	-21.379	-21.654	-22.011	-22.478	-22.04	-22.473	-22.69	-21.584	-21.679	-21.73	-22.347	-21.358	-22.566	-23.049	-22.714	-21.13	-21.558	-21.873	-22.089	-22.386	-22.28	-21.939	-22.842	-21.502	-22.358
-8.8805	-9.0637	-8.4722	-9.1265	-9.3154	-8.9897	-8.3996	-9.532	-8.8325	-9.7445	-8.7039	-9.2854	-8.4603	-9.5584	-8.9284	-8.8876	-9.4803	-9.404	-9.514	-9.3494	-9.7066	-9.4865	-7.8756	-8.9684	-8.8182	-11.047	-9.5199	-8.543	-8.5001	-8.4613	-9.1913	-8.0464	-10.269	-9.6399	-9.5345	-9.2527	-8.379	-9.957	-8.5292	-9.584	-8.1741	-8.628	-9.6682	-9.1195	-9.4522	-8.8022	-9.3416	-9.3828	-8.4173	-7.6585
-4.1585	-4.2535	-3.3454	-3.1216	-4.2981	-3.3153	-4.3581	-4.6344	-3.6121	-3.779	-3.3647	-4.3017	-4.3117	-2.9113	-2.8517	-4.226	-4.2694	-4.0129	-2.6205	-3.43	-3.8471	-4.2388	-2.746	-4.5022	-3.9793	-2.7538	-3.8844	-3.181	-3.445	-3.8573	-4.2787	-3.4608	-3.5901	-4.1868	-4.4579	-2.3436	-3.3416	-4.6106	-3.3273	-3.0628	-3.674	-4.1969	-3.1647	-3.9942	-3.1221	-3.3298	-3.8985	-2.3428	-4.1086	-3.6089
-0.20603	-0.27282	-0.33191	-0.10823	-0.37253	0.97575	-0.82054	-0.30396	0.24107	0.38125	0.085044	0.83895	-0.19974	0.28371	0.82373	-1.118	0.70051	0.94002	0.094445	0.035978	0.17718	-0.03371	-0.50401	-0.1998	0.99899	0.69903	0.051869	-0.28437	-0.2175	-0.54112	0.33735	0.16759	-0.53009	-0.43032	0.3029	0.58718	-0.29854	0.31503	0.55808	0.64367	0.20357	-1.4324	-0.34143	0.32366	-0.23173	-1.1348	0.92418	-0.18134	-0.29351	-0.3286
1.9668	1.2249	1.3787	2.9334	0.9367	2.1335	2.4503	0.88689	1.2627	0.49337	1.3028	2.3918	1.7763	1.2786	0.85853	1.7916	2.0302	2.6012	1.7497	1.6626	2.2107	1.1577	2.4768	1.775	1.8009	2.4346	1.2412	2.0918	1.6072	1.706	1.9328	2.1242	1.951	1.9637	1.602	1.3905	1.4175	1.7385	1.3446	2.0061	1.979	0.66679	2.2488	1.4496	2.4198	1.809	1.5274	0.4957	1.8373	2.203
-5.1841	-4.877	-4.3372	-4.8148	-5.2728	-5.4333	-4.4151	-6.3317	-5.3117	-5.4629	-5.0216	-4.536	-4.8833	-5.0252	-5.4409	-5.0388	-4.0983	-5.0976	-4.3355	-4.8337	-5.3152	-4.8128	-6.1484	-4.9171	-4.2035	-3.2516	-5.1252	-6.4398	-5.224	-4.5536	-5.1727	-5.2147	-5.925	-3.6889	-6.1095	-4.0668	-4.3114	-5.5166	-5.1375	-3.7104	-5.3131	-5.0268	-5.0656	-5.3874	-4.7469	-5.1066	-5.6154	-5.0899	-5.4232	-6.3014
-20.452	-22.613	-23.711	-21.468	-22.457	-21.953	-22.175	-22.001	-21.889	-21.673	-21.658	-23.383	-22.527	-21.569	-22.016	-21.916	-23.078	-21.209	-22.321	-21.779	-22.217	-21.248	-23.002	-22.024	-21.301	-22.835	-20.834	-22.278	-21.894	-22.656	-21.244	-21.228	-22.051	-23.085	-23.057	-22.577	-21.864	-21.577	-22.457	-21.343	-22.525	-21.479	-22.99	-21.325	-21.916	-21.169	-20.539	-20.16	-22.299	-21.431
-1.019	-1.3778	-0.33163	-1.1715	-1.083	-0.94547	-1.223	-1.0244	-1.2593	-0.63399	-0.36253	-0.77524	-0.34168	-1.01	0.17285	-1.302	0.0033628	-0.85344	-2.0973	-1.4338	-0.76813	-0.6809	-1.1088	-0.5458	-1.1214	-0.97328	-1.6229	-1.7209	-0.35598	0.079376	-1.5503	-1.3919	-1.5618	0.11021	-0.51351	-1.0347	-0.92203	-1.6211	-1.8818	-1.7213	-0.21145	-0.57582	-0.3864	-2.3953	-0.84161	0.17988	-0.98903	-0.79027	-0.89556	-2.6578
0.13871	0.12966	-0.79418	-0.41541	0.37405	-0.40982	-0.041312	-0.024371	0.18254	-0.22808	0.069633	-0.87195	-1.6159	0.13203	-0.033673	0.65573	-0.61476	0.19941	0.023955	0.43312	0.26801	0.20614	-0.86544	-0.99891	-0.27654	0.054306	0.094885	0.43156	0.2403	-0.081957	-1.1385	-0.34436	-0.30939	-0.58867	-0.41745	-0.40928	-0.15205	-0.34219	0.51974	-0.39184	0.37633	-0.98221	-0.72524	0.36331	0.27912	0.76429	0.043769	0.11534	0.092705	-0.94482
-8.8339	-9.0935	-8.696	-8.5124	-9.0543	-8.2255	-9.1784	-9.5179	-9.5347	-9.7071	-9.3528	-8.7399	-8.5843	-8.4154	-8.5891	-8.2481	-9.5501	-8.6204	-9.381	-8.8626	-9.2326	-9.5142	-8.9719	-10.562	-8.8955	-9.1033	-7.56	-10.354	-10.438	-9.5347	-9.383	-8.8486	-8.6332	-7.7029	-9.0257	-8.6372	-9.5057	-8.6754	-10.041	-8.6044	-8.8015	-8.7104	-8.2053	-10.282	-8.9765	-8.7777	-9.3402	-9.5045	-8.4226	-8.6968
-3.2798	-2.7583	-1.4345	-1.8887	-2.6068	-2.6583	-3.3128	-2.9104	-3.1568	-2.2574	-2.9992	-2.7801	-1.5822	-2.5322	-2.3621	-2.1205	-2.8057	-2.2444	-2.4257	-3.0599	-3.675	-2.4855	-3.509	-4.5131	-2.6512	-2.6637	-3.3444	-2.8105	-3.6387	-2.6255	-1.309	-3.0522	-1.6126	-2.4349	-2.684	-1.5024	-2.6977	-3.141	-2.6781	-2.2623	-2.1483	-1.7533	-2.7054	-2.5582	-1.7137	-3.0297	-1.8114	-2.1533	-1.8892	-1.7334
-3.8689	-5.044	-5.9682	-4.8389	-5.482	-4.5807	-4.5538	-4.4414	-5.0284	-6.2139	-5.701	-5.3025	-6.3715	-4.5167	-5.0211	-5.7192	-5.4013	-4.6308	-4.3454	-4.7941	-5.4653	-5.3198	-4.8536	-4.3869	-5.3504	-4.2407	-4.6197	-5.6733	-5.6804	-5.2	-5.3647	-3.9266	-5.0166	-5.3147	-5.5167	-5.7188	-4.2849	-3.9298	-5.2037	-3.6706	-4.2997	-4.7048	-5.895	-4.7022	-5.072	-5.1455	-5.5642	-4.679	-6.0982	-4.4695
5.1042	6.2958	4.9402	4.8835	5.6778	5.6447	5.426	5.0233	6.6699	5.3533	5.9412	4.7993	5.6014	5.2962	4.6985	5.4687	5.7045	6.3573	5.7106	5.9152	5.3994	5.4696	5.1831	3.9582	6.203	6.885	4.9834	6.4282	5.9624	5.1766	5.4118	5.1789	6.1582	6.1204	4.886	4.5975	5.3436	6.1456	5.1545	7.1215	5.3173	6.4523	4.9833	5.7699	5.1947	6.1338	5.0691	6.4518	6.0189	5.2286
0.2268	0.26288	-0.2811	-0.24963	0.078285	0.40056	-1.0668	0.91916	1.0678	-0.054529	-1.0784	0.23744	-0.73614	-0.24563	-0.46966	-1.1126	0.11008	-0.074503	-1.0775	0.40458	-0.28484	0.29452	0.77483	0.24958	-0.43038	0.54404	-0.19476	0.41314	0.077299	0.11214	0.52277	0.19531	-0.2745	-0.45663	-0.26642	0.63423	-0.33246	-0.37801	0.39249	0.1283	0.026936	0.42479	-0.70037	0.43433	0.54075	1.5522	-0.1787	0.18296	-0.20028	-0.029011
-14.62	-14.21	-15.291	-13.661	-14.475	-15.617	-15.432	-14.848	-13.678	-14.579	-14.971	-13.774	-14.98	-15.021	-15.344	-14.594	-14.493	-14.634	-14.417	-14.62	-14.449	-14.844	-13.075	-14.227	-14.978	-14.218	-15.831	-14.751	-13.726	-14.972	-14.372	-15.708	-15.075	-14.609	-14.874	-14.76	-14.02	-14.455	-14.736	-14.125	-14.609	-15.17	-14.203	-14.274	-14.689	-14.525	-13.978	-14.33	-13.108	-14.554
6.0236	5.7178	5.1269	3.9992	5.3095	5.1621	4.7502	5.0111	5.5661	4.9496	4.8263	5.2672	4.6151	5.2111	4.729	6.0289	4.5709	5.2603	5.1341	4.9654	5.7731	3.3799	5.0808	5.1446	5.3654	5.6666	5.6892	5.5549	4.7934	4.8311	4.6336	5.6519	4.6149	5.0791	5.0786	5.7668	5.177	5.042	5.043	5.379	5.6721	5.1146	5.4636	5.2613	4.3192	4.9871	5.4613	5.8243	3.8375	5.0671
-14.786	-13.887	-15.062	-15.44	-14.403	-15.188	-15.178	-14.758	-14.181	-15.417	-14.088	-14.409	-14.836	-14.949	-14.259	-13.925	-15.273	-14.869	-15.16	-14.899	-14.715	-14.649	-14.576	-13.956	-14.878	-14.406	-13.254	-14.225	-14.841	-13.956	-14.809	-14.67	-13.59	-13.829	-13.918	-14.145	-15.98	-14.624	-14.164	-13.991	-13.623	-14.774	-13.696	-15.056	-14.739	-15.192	-14.777	-14.032	-14.662	-14.882
-3.7449	-3.5257	-4.1583	-4.3339	-4.1574	-2.7355	-4.6357	-4.2458	-5.5727	-3.0936	-3.9783	-3.3176	-2.9554	-4.1272	-3.7876	-4.1063	-4.4781	-3.4533	-3.5545	-3.4577	-3.6153	-2.938	-4.3565	-3.2835	-3.5568	-4.2039	-3.7854	-3.3759	-4.4435	-4.0318	-3.3664	-4.7917	-3.7478	-3.0556	-4.4164	-2.9894	-4.722	-3.4881	-5.1558	-2.8069	-3.823	-3.7089	-3.7027	-3.109	-3.7468	-2.9182	-4.1462	-4.3667	-4.2764	-3.1829
2.9873	1.9941	2.7284	1.7274	1.2789	0.82834	0.57713	1.8864	1.973	0.78399	2.248	1.5455	1.2162	1.3633	2.036	2.0216	1.7013	1.6475	1.6673	2.9718	2.2446	1.7669	1.7482	1.5033	1.8774	2.499	2.9953	2.6501	2.2047	1.5985	1.2195	1.1311	1.2396	0.93316	1.3425	2.8431	2.1065	1.842	2.1759	2.0976	1.642	2.7669	2.1106	2.2984	2.797	2.2274	1.0208	1.9338	1.9709	1.6387
-0.0096445	0.47468	-0.040118	0.08232	0.29637	0.055433	0.19111	0.82932	0.21986	0.97435	0.70523	-0.15945	-0.051631	1.0055	-0.2882	0.089523	-0.23446	-0.15094	0.22952	-0.48582	0.17255	1.3034	0.23511	0.75131	-0.14627	0.22868	0.15571	0.51109	0.31812	-0.69053	0.048565	0.44516	-0.81966	1.8502	0.50565	0.6754	-0.91188	0.61192	0.53638	0.16585	0.73505	0.90336	0.45899	-0.4879	0.97984	-0.53072	0.82943	0.75263	1.3963	1.3802
7.6991	8.5139	8.0097	8.0768	7.9931	7.3652	8.0855	7.2341	7.7047	7.0709	7.7156	8.6555	7.6824	7.7666	7.2737	7.6914	6.4874	8.9174	8.4306	7.7081	7.5711	8.6469	8.3195	7.9593	7.8342	8.0061	6.9092	6.9379	7.5186	8.724	8.7292	7.1044	7.7719	8.7237	7.9355	7.5056	8.7582	8.2855	8.6557	6.6024	7.7219	8.3254	7.8495	8.1143	7.9272	7.0075	8.7565	8.2388	8.2664	7.6808
-1.1844	-1.8555	-2.2746	-1.8485	-1.3267	-1.3455	-1.4338	-1.7829	-1.6446	-1.6239	-2.0755	-1.4559	-0.64266	-1.9623	-0.85206	-0.98997	-0.71046	-1.1753	-1.7777	-2.831	-1.1111	-2.306	-0.88869	-0.52303	-1.0781	-2.0608	-1.3393	-1.5291	-1.567	-0.28008	-1.6276	-1.8772	-1.5268	-2.1053	-1.1417	-1.8029	-0.66281	-0.8314	-1.1703	-1.2539	-1.9092	-0.54912	-1.5063	-1.6339	-1.2836	-1.7066	-1.6517	-1.7621	-0.98478	-1.2379
-4.7443	-4.8345	-4.2519	-4.928	-5.6168	-3.8824	-4.1845	-5.4991	-4.5027	-5.7289	-5.1354	-4.4727	-4.7834	-4.7261	-3.8488	-4.8683	-5.1078	-4.4244	-5.5146	-3.6411	-4.2582	-4.1857	-4.8147	-3.865	-5.0508	-4.6799	-5.5434	-3.3192	-4.5878	-5.2568	-3.9472	-5.4898	-4.7858	-3.9359	-3.5713	-4.8499	-4.5241	-4.7364	-4.0226	-4.4386	-5.0311	-5.0248	-5.3231	-4.8242	-4.3825	-4.2264	-3.8652	-3.7198	-4.1581	-4.3695
10.179	9.5668	8.8363	9.7013	9.4646	9.7528	9.7227	9.9907	9.4842	9.1417	9.6841	10.607	10.86	10.143	9.2835	9.4777	9.3146	9.9229	7.1876	10.92	9.0451	10.147	10.295	9.5537	10.097	10.093	9.6382	9.3	11.021	9.1843	11.137	8.7041	9.623	10.663	9.8875	8.4834	10.179	9.6223	9.6986	8.2582	9.263	9.2316	9.0764	10.18	10.124	9.519	10.01	9.0124	9.3897	10.186
-11.468	-12.294	-10.418	-10.813	-10.294	-11.683	-12.043	-10.342	-11.396	-11.266	-10.365	-10.624	-11.837	-10.814	-10.286	-9.7519	-11.592	-11.185	-10.182	-10.539	-10.27	-11.072	-11.728	-11.394	-10.255	-10.947	-10.349	-11.459	-11.767	-11.152	-11.495	-9.9789	-12.489	-10.517	-10.633	-9.8496	-11.675	-9.9567	-11.355	-12.85	-11.691	-9.8491	-11.06	-11.493	-11.663	-11.561	-11.297	-10.726	-10.645	-11.195
-2.179	-1.6132	-1.9306	-0.81152	-1.9324	-2.0445	-1.0613	-0.98667	-1.1328	-2.1091	-1.2872	-1.5152	-1.2242	-0.84999	-1.0129	-0.19644	-1.2078	-1.8945	-2.5456	-0.90934	-1.5889	-0.99044	-1.0766	-0.60489	-1.8758	-1.9017	-2.0291	-2.1909	-0.8816	-2.0321	-0.90838	-2.1509	-2.2668	-2.311	-1.3184	-1.5409	-1.9001	-0.47544	-0.068357	-1.1253	-2.0518	-1.2295	-1.6136	-1.8603	-0.99415	-2.003	-1.8286	-2.49	-1.309	-1.4937
-0.43864	-0.40577	-0.79712	-0.4017	0.029873	0.10818	-0.31681	0.44802	-0.038383	0.82362	0.54052	-1.0221	-0.68632	-0.13367	0.11233	-0.25672	-0.67478	-0.54422	0.68665	-0.16979	-0.70156	-1.7324	-0.99297	-1.0866	-0.19479	-1.0077	-0.59227	-0.12899	0.37751	-0.019117	-0.034579	-0.79141	0.47347	0.09739	-0.43509	-0.60736	-1.1237	-0.029226	0.87284	-0.14732	0.91145	0.87042	-1.459	-0.59971	-0.034009	-0.27543	-0.60224	-0.035534	0.11712	0.0026337
-10.803	-10.886	-11.052	-11.695	-10.077	-10.345	-9.9619	-10.574	-11.646	-9.8882	-11.399	-10.917	-11.063	-10.648	-10.654	-11.454	-10.551	-11.065	-10.623	-10.652	-10.539	-10.614	-10.491	-11.175	-10.637	-11.68	-11.008	-10.083	-9.0634	-10.811	-10.625	-12.083	-11.133	-11.787	-11.6	-10.688	-10.085	-10.645	-10.733	-10.843	-11.12	-10.09	-10.046	-10.33	-11.554	-10.44	-10.168	-11.493	-10.012	-12.239
1.6399	2.0419	2.5131	2.5034	3.585	3.3151	2.5814	1.8596	2.6148	2.227	1.6443	2.2636	3.3882	3.1683	3.5082	2.9881	1.9213	3.1171	3.177	1.9388	3.6498	3.23	1.202	2.6997	2.19	2.2314	2.8243	2.4475	2.3734	3.0683	2.651	2.4436	2.3099	3.3642	2.3101	2.4345	2.2257	1.9374	3.8585	2.0586	1.9349	2.6352	2.4217	2.2246	3.1539	3.4035	2.9721	2.3733	2.0675	1.8118
-10.96	-10.614	-10.328	-9.5755	-10.826	-10.167	-10.879	-10.048	-9.6351	-10.657	-9.1221	-9.7195	-11.157	-10.508	-10.534	-9.2853	-11.59	-11.016	-10.192	-11.426	-11.071	-10.729	-9.5705	-9.9913	-10.61	-10.625	-9.2758	-9.1675	-8.9302	-10.391	-10.003	-10.862	-10.902	-9.9311	-10.21	-8.6064	-10.526	-10.456	-9.7639	-9.7302	-9.7753	-9.8732	-10.354	-9.0299	-10.721	-11.307	-10.053	-11.054	-8.8613	-11.039
-3.9854	-4.2782	-2.841	-3.6184	-4.2879	-4.5114	-4.1875	-3.8869	-4.08	-3.5104	-3.0928	-3.5624	-2.9803	-3.2536	-3.5686	-4.7245	-3.6474	-3.2812	-3.4372	-5.1518	-4.0516	-3.1871	-3.4501	-3.9503	-4.4265	-3.1717	-3.1788	-3.7023	-4.0806	-3.6643	-3.7897	-4.3532	-3.7759	-4.1241	-3.6395	-3.779	-3.5788	-4.6038	-4.4779	-4.1137	-3.8213	-4.3507	-4.3299	-3.7598	-3.932	-3.095	-4.3698	-4.943	-4.3326	-3.038
-4.6339	-3.7077	-2.8985	-2.4449	-2.4387	-3.2554	-3.9812	-3.3747	-2.9861	-4.4654	-3.6725	-2.8286	-2.3702	-4.3666	-3.4075	-3.9086	-3.5908	-2.5929	-3.7062	-2.988	-2.664	-2.0238	-3.2717	-2.8463	-1.2129	-2.9995	-3.3881	-2.594	-2.3133	-3.0216	-3.3961	-2.2862	-2.5498	-2.7234	-2.2481	-2.7785	-3.2054	-3.079	-2.6665	-3.086	-3.2916	-3.1755	-2.7226	-2.4908	-2.9013	-3.0002	-3.1457	-4.5918	-4.1925	-3.9017
-2.5492	-2.314	-3.3102	-2.6698	-3.2013	-2.2525	-2.3064	-2.1945	-1.577	-3.1947	-1.4754	-3.6988	-3.5414	-2.3668	-2.4735	-2.0747	-2.0314	-2.0593	-3.6427	-1.4699	-2.4426	-3.7255	-2.5148	-2.6033	-3.198	-2.1997	-3.4303	-2.6146	-2.8549	-1.943	-1.9063	-1.6068	-3.3686	-2.0588	-2.8951	-2.1151	-3.7204	-2.1978	-2.4371	-2.3224	-2.4946	-2.6183	-2.2101	-2.8473	-2.2231	-3.2626	-3.4394	-2.6418	-2.5867	-2.6357
0.70297	-1.105	1.2906	-0.24252	0.57168	0.19409	0.33619	0.65675	0.76642	-1.1572	-1.3402	0.63394	0.039748	1.5849	-1.2925	1.2197	-0.050557	-0.80261	0.29311	-0.68482	-0.48669	1.0338	0.15867	-0.99116	0.15094	-0.70906	-0.54926	0.26152	0.26428	-0.45363	0.94088	-0.56479	-0.58255	-0.60416	-1.0602	-0.14913	-0.79671	-0.13114	0.268	-0.63605	-1.2818	-0.86341	0.10779	0.37849	-0.19482	-0.95869	-0.082523	-0.27594	0.062052	-1.4816
-14.334	-14.159	-13.953	-14.854	-15.125	-14.361	-14.124	-14.138	-13.837	-14.371	-14.816	-13.187	-13.709	-13.861	-14.689	-13.545	-14.069	-16.301	-14.557	-14.493	-13.659	-14.457	-13.227	-12.969	-12.671	-13.798	-14.651	-12.941	-13.857	-14.761	-14.157	-14.182	-14.102	-14.592	-13.681	-13.767	-12.997	-14.882	-13.813	-14.196	-14.073	-14.22	-13.42	-13.325	-13.014	-14.713	-14.566	-13.282	-14.481	-14.112
-2.4923	-1.0166	-1.9517	-0.62778	-1.6081	-2.1888	-1.2423	-0.64307	-1.4287	-2.6513	-1.7451	-1.7089	-1.7878	-1.4423	-1.3752	-0.88317	-1.7872	-1.3473	-0.63636	-2.6111	-0.5842	-1.1594	-2.3245	-0.66079	-0.87725	-0.94151	-0.79507	-1.603	-0.65962	-0.7952	-1.3682	-1.2291	-1.9084	-1.2203	-1.7842	-2.5912	0.45279	-2.399	-1.4409	-0.67581	-1.4656	-0.97281	-1.5749	-1.8542	-1.449	-0.46893	-1.8902	-2.6476	-0.5361	-1.1239
-2.5893	-2.4926	-2.7691	-2.7739	-1.9663	-3.2959	-1.6393	-2.7102	-1.3623	-1.9156	-2.6605	-2.3188	-2.98	-2.5484	-2.6105	-3.2258	-2.6906	-2.5383	-2.6315	-3.1935	-3.4329	-2.777	-1.8026	-2.5758	-2.2203	-3.186	-2.7942	-2.3159	-3.1926	-2.0397	-3.5782	-2.5617	-2.0798	-1.307	-1.9768	-2.7199	-3.8677	-2.8751	-2.3126	-2.0236	-1.8289	-1.7864	-2.3265	-2.5389	-2.3022	-3.2118	-2.295	-4.0204	-2.0145	-3.5203
-11.399	-11.038	-11.726	-10.013	-11.077	-10.921	-11.161	-11.53	-10.761	-11.015	-11.05	-9.8058	-10.949	-10.98	-11.568	-10.942	-11.33	-10.496	-10.588	-11.948	-11.684	-10.705	-11.606	-11.048	-11.088	-10.218	-9.6072	-11.475	-10.714	-11.49	-9.4044	-9.9017	-10.862	-10.939	-10.738	-11.714	-11.527	-11.503	-10.878	-11.334	-10.621	-10.579	-10.308	-11.294	-11.471	-10.521	-10.858	-10.605	-10.714	-10.516
-21.846	-22.418	-21.067	-23.034	-22.564	-22.72	-23.156	-21.414	-21.013	-21.688	-22.171	-21.772	-22.945	-21.851	-22.213	-23.214	-22.129	-23.196	-21.182	-22.419	-20.979	-21.926	-21.926	-22.38	-22.772	-21.593	-21.174	-22.439	-23.568	-22.151	-22.109	-21.985	-22.099	-22.735	-21.947	-21.983	-21.488	-22.731	-22.03	-23.127	-21.181	-22.333	-21.648	-22.543	-22.725	-22.395	-22.768	-22.937	-22.173	-22.357
-5.8844	-5.0944	-5.8653	-6.0868	-6.6586	-4.6727	-6.6933	-6.8437	-5.545	-5.5634	-5.5634	-4.7777	-5.4945	-4.9615	-4.9147	-6.1201	-4.2806	-5.7101	-5.497	-4.4452	-6.022	-6.0224	-5.7153	-5.5903	-4.425	-5.5945	-5.774	-6.1423	-4.8581	-6.0723	-5.7759	-5.6473	-6.7393	-5.5732	-5.6722	-6.3806	-6.7442	-6.175	-5.2673	-6.4909	-5.8584	-5.7947	-6.2164	-5.9118	-5.8344	-4.7169	-3.8914	-5.3917	-6.0839	-5.6859
-11.848	-11.332	-10.721	-12.064	-11.839	-11.886	-10.929	-11.459	-11.455	-11.994	-11.08	-10.91	-10.299	-11.793	-11.614	-11.22	-11.986	-11.626	-11.815	-10.938	-11.681	-12.123	-10.99	-10.993	-11.837	-12.561	-11.481	-11.201	-11.347	-11.602	-10.02	-10.94	-11.228	-11.239	-11.396	-10.564	-11.031	-10.871	-11.159	-11.336	-10.652	-11.176	-11.293	-11.622	-12.156	-11.302	-11.437	-10.961	-11.949	-10.204
-13.636	-12.457	-13.097	-13.35	-13.656	-13.561	-13.286	-13.544	-13.526	-14.16	-12.306	-13.21	-13.682	-14.1	-13.848	-13.756	-13.502	-12.496	-13.835	-13.532	-13.542	-13.536	-12.103	-13.853	-13.325	-13.995	-12.883	-13.456	-12.774	-12.461	-12.403	-13.541	-13.627	-12.976	-12.763	-13.068	-13.281	-13.392	-14.18	-12.901	-13.17	-13.369	-14.114	-12.271	-13.014	-13.723	-13.003	-14.183	-12.715	-13.369
-11.002	-10.822	-12.631	-10.837	-11.222	-12.241	-11.998	-10.809	-12.143	-11.563	-11.907	-12.171	-11.685	-11.861	-10.377	-11.264	-11.464	-11.414	-10.965	-13.044	-11.951	-12.074	-12.023	-12.072	-10.908	-12.712	-11.618	-11.849	-11.854	-11.058	-11.501	-10.201	-12.375	-11.059	-11.972	-11.986	-12.353	-11.554	-11.223	-12.086	-11.418	-11.04	-11.364	-12.055	-10.999	-10.653	-10.906	-10.727	-11.615	-10.717
-2.1112	-1.531	-0.50771	-1.0272	-0.73409	-1.4979	-1.1776	-1.4557	-2.5843	-0.59361	-2.3302	-1.6581	-2.3442	-0.88973	-0.92664	-1.3204	-1.691	-2.0982	-1.8694	-1.6887	-2.4876	-0.96872	-1.644	-0.13221	-1.694	-1.9266	-1.7251	-1.2853	-0.10855	-1.252	-0.9371	-1.3742	-0.99564	-2.0417	-1.1942	-1.8576	-0.62192	-1.7624	-1.8232	-1.6754	-1.6947	-1.0836	-1.5683	-1.8735	-1.4075	-1.0783	-1.4617	-0.40375	-0.23992	0.31199
-2.9608	-4.0818	-4.3219	-4.3931	-3.7629	-4.1156	-4.0722	-2.7155	-2.9416	-3.5305	-3.8745	-4.1163	-4.0979	-3.0643	-4.0884	-3.8714	-3.0919	-2.9926	-3.2208	-3.0869	-2.383	-4.2022	-3.1694	-3.7915	-4.299	-4.7719	-3.5399	-3.5183	-4.622	-3.439	-4.5221	-3.9939	-3.4214	-2.3311	-3.2162	-3.5018	-3.166	-4.2728	-3.614	-4.3053	-3.1133	-3.61	-2.968	-4.452	-3.7847	-3.7605	-3.3227	-4.3665	-3.5824	-3.3662
-0.48387	-1.3539	-0.87358	0.090932	-0.24769	-0.52363	-0.22452	-0.87151	-0.66581	-0.33183	-0.44652	-0.1287	-0.28035	1.2039	1.1037	0.20274	0.49995	-0.32539	0.33704	0.99864	-0.74747	-0.074827	0.17566	0.62654	-0.59311	0.19998	0.38374	0.52166	0.61442	-0.64003	0.24632	-0.50188	-0.59191	-0.080458	0.61301	0.62373	-0.64621	0.74829	-0.71908	0.17517	1.0289	0.44471	-1.78	0.47723	1.6275	0.14136	-0.14821	0.25721	-1.7964	0.078605
3.184	2.8307	3.6467	2.7668	2.9911	2.0852	3.4111	3.4926	3.903	3.3545	1.8139	1.9304	2.5033	2.4993	2.9671	3.6066	3.5973	3.9987	3.5474	3.0041	3.2653	3.5612	2.7331	3.186	3.8695	2.1917	3.2347	3.2604	3.0135	1.8212	2.286	3.8235	2.8842	3.1575	3.3698	2.8064	0.86195	3.7492	2.8318	2.8107	3.8064	2.2749	2.2887	3.5271	4.4569	2.9344	4.6098	2.969	3.3606	3.0851
-7.6107	-6.6491	-8.4891	-7.6299	-6.2414	-7.222	-7.4107	-7.6454	-9.6563	-8.6389	-7.5047	-8.2515	-8.2173	-6.0632	-7.9491	-6.8756	-8.1822	-7.8741	-8.0819	-7.7826	-7.4322	-7.1827	-6.5304	-7.9127	-7.904	-8.2404	-8.1618	-8.4775	-7.1697	-7.1299	-7.1352	-8.433	-7.8775	-7.3567	-8.8417	-7.9214	-8.2582	-8.0699	-7.3873	-7.6628	-7.5275	-7.2768	-8.3286	-7.5219	-7.9555	-6.9157	-7.8537	-7.7791	-7.629	-7.2887
-4.2289	-1.9462	-2.8306	-2.7009	-3.3455	-2.4983	-4.3688	-2.7983	-3.1675	-1.7113	-2.6461	-2.8629	-3.0731	-2.3434	-4.3654	-2.6395	-3.2249	-3.2141	-1.9902	-3.3953	-2.8365	-3.2413	-3.8058	-3.0687	-3.9521	-3.4909	-3.3131	-2.6985	-3.2051	-3.4135	-2.809	-2.9152	-3.5762	-3.5259	-3.2908	-4.3549	-3.7513	-2.7451	-3.9751	-4.5169	-4.9981	-2.5883	-2.5868	-3.6753	-3.0637	-4.7664	-3.2999	-2.9898	-2.6308	-4.3598
5.9967	6.3059	6.076	5.9294	5.8668	5.607	5.0941	4.1788	4.7484	5.0814	6.0459	5.6743	6.9115	5.5506	5.62	4.8702	6.749	6.3686	4.7366	6.3392	5.0059	5.6098	6.3204	5.1262	5.407	4.9765	5.3882	4.9645	6.3978	6.3252	6.1493	5.9855	5.5612	5.7177	5.1727	5.3438	5.3635	5.6672	5.9811	5.5112	5.3328	5.8341	5.3717	5.1834	5.5029	4.5226	4.3041	5.7715	5.6526	5.199
7.48	8.0046	7.5242	7.4802	7.0513	6.9511	6.7656	8.2966	7.425	7.5303	8.2255	8.4374	7.1236	7.8701	9.1811	7.5593	7.9834	9.2833	7.7425	8.2599	8.6851	7.927	7.5774	7.5829	7.4765	7.8222	6.9165	6.8669	8.2054	7.5621	8.1033	8.5181	7.4923	8.7874	9.4389	7.6559	8.8021	8.1153	7.5632	8.0854	7.7989	8.1341	6.5306	7.8849	8.5691	8.5156	8.5223	8.9665	6.6011	7.6581
-12.233	-12.757	-12.97	-13.367	-12.481	-11.893	-11.471	-14.216	-13.472	-12.972	-12.812	-12.476	-13.334	-11.752	-12.123	-12.449	-12.73	-11.68	-13.823	-13.161	-12.94	-13.749	-11.797	-12.868	-14.139	-12.552	-12.073	-12.457	-13.842	-12.628	-12.849	-12.357	-13.079	-11.931	-12.673	-12.53	-13.126	-13.021	-11.873	-12.903	-10.7	-12.143	-13.516	-12.747	-13.093	-13.195	-14.06	-13.162	-11.679	-12.486
6.2345	6.6513	7.3453	7.5155	6.8158	7.7582	7.2783	6.7449	7.1379	6.9144	6.0138	6.1835	6.4362	6.8529	7.1418	6.3701	6.5827	6.9035	7.7163	6.7364	6.4626	5.9143	6.9676	6.4591	5.9803	6.9112	6.6885	8.0259	6.7799	6.7904	7.5456	5.3816	7.1053	6.7506	6.8479	7.5989	7.5034	7.1316	6.6649	7.3638	6.4075	6.3311	6.0881	6.5502	6.8217	7.776	7.3043	6.3799	6.7697	6.7181
-9.3311	-9.687	-9.0921	-8.1766	-8.6503	-8.6617	-10.256	-8.8183	-8.6873	-9.3207	-9.9294	-8.5341	-8.26	-8.7011	-8.8393	-8.4084	-8.0852	-8.9413	-9.1913	-8.8372	-9.7338	-8.6443	-8.5062	-9.0206	-8.0618	-8.2867	-8.329	-10.227	-8.9846	-8.9351	-8.852	-9.0411	-9.1478	-9.1136	-8.5384	-7.7461	-9.0858	-9.2932	-9.3084	-10.161	-9.5493	-8.7478	-9.4885	-8.0094	-8.5565	-7.5749	-9.4909	-8.6564	-8.5527	-7.9328
-5.3502	-4.1884	-4.4283	-5.0889	-4.0845	-4.9737	-4.9412	-4.5394	-3.746	-3.6619	-4.1744	-4.6523	-3.7113	-4.1165	-4.9403	-5.1472	-3.2519	-5.5636	-4.7516	-4.8372	-5.4706	-5.7101	-4.72	-3.7091	-4.9201	-4.7877	-4.2294	-3.6959	-5.2563	-4.434	-3.8247	-4.9009	-4.6476	-4.3574	-4.0222	-4.3487	-3.9762	-3.9807	-4.1723	-4.6608	-5.4919	-3.5368	-5.0537	-5.2334	-4.5095	-4.7809	-5.1671	-4.6552	-4.1701	-4.4836
-12.713	-13.327	-11.899	-12.03	-12.666	-14.085	-12.191	-12.773	-13.015	-12.895	-13.982	-13.471	-12.409	-12.75	-12.985	-12.807	-12.443	-12.918	-12.292	-14.732	-12.045	-12.39	-13.006	-12.986	-12.337	-12.077	-12.359	-12.019	-12.885	-12.257	-12.225	-12.801	-12.298	-12.489	-12.644	-12.626	-12.177	-12.459	-12.637	-11.924	-12.984	-12.813	-14.368	-13.16	-13.272	-13.732	-12.903	-12.529	-13.483	-12.121
1.7295	2.7325	4.4051	3.5484	3.5678	3.1001	4.136	2.8364	2.3606	3.5117	3.1112	3.2342	2.0032	4.038	3.3171	2.2041	4.6238	2.1529	2.4436	2.9202	2.2407	3.1035	2.0902	3.998	3.1986	3.2594	4.4848	3.1738	3.3521	3.0321	3.1922	3.0723	2.579	3.3626	3.9256	2.5056	3.1026	4.354	3.9028	2.6995	2.7237	3.0993	2.6679	3.2137	3.131	4.0107	2.9634	2.928	3.2414	2.4897
-1.9256	-1.8723	-0.20905	-2.7378	-1.2029	-0.42508	-0.64815	-2.8862	-1.1895	-1.1708	-1.4106	-0.5469	-1.0845	-1.0161	-1.47	-0.014529	-2.2788	-1.2268	-1.1817	-1.862	-2.711	-1.7226	-1.1827	-0.41249	-2.9509	0.42192	-1.0785	-1.8738	-0.54865	-3.1216	-1.3123	-0.98944	-0.98113	-1.3383	-1.9019	-2.0527	-1.6977	-0.60762	-0.69087	-0.46709	-0.99641	-2.0845	-1.2316	-1.1155	-1.2271	-1.6817	-1.7247	-0.12358	-1.695	-0.20308
-1.6698	-0.86314	-1.6629	-0.43027	-1.0683	-1.6981	-0.32004	-0.63123	-1.2462	-0.89871	-2.4777	-2.6967	-0.58507	-1.3116	-1.0185	-0.63102	0.5038	-1.3849	-2.0427	-2.0488	-0.61404	-0.91744	-1.0338	-1.0057	-1.5465	-1.3314	-1.7675	-0.37638	-0.83849	-0.76438	0.42446	-0.67864	-1.3036	-1.8739	-0.98742	-1.149	-1.9011	-0.3785	-1.4099	-1.4133	-1.1803	-1.0427	-2.0662	-1.037	-2.6976	-1.3217	-0.44918	-1.4276	-0.86805	-0.79293
-22.368	-22.542	-22.737	-22.332	-22.771	-22.185	-22.06	-21.683	-21.89	-22.688	-21.842	-21.149	-22.596	-22.749	-22.58	-21.957	-21.705	-22.083	-22.547	-22.448	-22.26	-21.777	-21.975	-22.817	-22.043	-22.362	-23.04	-21.686	-22.508	-21.436	-22.961	-23.096	-21.46	-22.079	-22.5	-22.402	-22.358	-21.504	-23.617	-22.316	-22.782	-22.44	-22.196	-22.025	-22.371	-22.31	-22.645	-22.488	-22.018	-22.694
5.5636	3.6252	4.1053	4.8883	4.4351	6.606	4.8226	5.0553	5.2602	4.3714	4.6314	5.0565	4.6592	4.7536	4.0077	5.397	5.6264	4.367	4.4049	3.562	5.0979	4.3125	5.1532	3.7832	4.9899	4.6401	6.4711	4.0623	4.8414	4.6975	4.9692	5.4662	5.6907	5.2626	4.0541	4.5868	5.9963	4.6182	4.4144	5.387	4.3002	4.7125	4.1307	5.0208	4.9881	6.0438	4.3679	5.6764	5.2482	4.9832
-0.13243	-0.53178	-0.4285	-0.020676	-0.88434	-0.74426	0.12092	-0.46167	0.45833	0.11499	0.39848	-0.27836	0.7314	-0.16589	0.13577	-0.11099	0.11398	0.81179	0.14117	-0.59065	0.37983	0.012499	0.70637	-0.57343	-0.29946	0.67409	-0.76401	-0.89547	0.38587	-1.0695	0.13281	0.81682	0.14854	0.17205	0.41516	-0.45013	0.8184	-1.1739	-0.81003	-0.5728	1.5953	-0.89648	-0.90375	0.41798	0.98666	-0.64887	-0.5106	0.84443	-0.35954	-0.30457
-8.9114	-9.1924	-8.2664	-9.0136	-9.4738	-8.9033	-9.4861	-9.3853	-8.4202	-8.7056	-8.7695	-8.6927	-7.3067	-10.452	-8.8489	-9.834	-10.186	-8.8513	-9.276	-8.1068	-9.1385	-9.7101	-9.3587	-9.1339	-9.3946	-8.8697	-8.6893	-9.2906	-7.7741	-8.834	-8.7631	-9.1976	-9.7825	-8.3115	-9.5382	-9.8076	-9.1189	-8.9342	-7.6432	-8.0002	-9.0698	-8.517	-9.6797	-8.4276	-8.3237	-7.5365	-9.4728	-8.2383	-10.132	-9.0303
-1.9903	-2.9756	-3.2517	-2.6694	-1.675	-1.9165	-1.2781	-2.9516	-2.8747	-2.5018	-2.0609	-3.6926	-1.5234	-4.0313	-2.4983	-3.2716	-3.3219	-3.007	-3.0599	-2.5754	-2.5905	-2.3075	-3.5866	-2.3437	-1.0981	-3.1237	-2.9135	-2.5183	-3.9747	-2.2169	-1.5939	-2.5474	-1.6554	-2.9651	-2.8826	-3.3432	-3.4515	-2.7852	-2.0059	-3.2694	-2.2803	-1.6159	-2.6791	-1.6999	-2.5923	-2.8168	-3.4419	-2.5382	-1.7944	-2.7294
-5.3376	-5.5419	-4.9693	-6.1062	-5.3539	-5.9014	-6.3751	-5.7081	-5.009	-5.4648	-4.9307	-6.0044	-5.3998	-4.5162	-5.5677	-6.3687	-5.8983	-5.5553	-5.3109	-5.6762	-5.6744	-5.0551	-5.2444	-5.4123	-5.5265	-6.2582	-4.9248	-4.3255	-5.6557	-5.8147	-4.3939	-5.9965	-5.6272	-6.7177	-6.2599	-5.6756	-4.4819	-6.0992	-5.667	-6.2036	-6.3083	-4.158	-5.3508	-5.2664	-5.4218	-5.907	-5.2186	-5.7136	-5.9905	-5.2077
-10.88	-10.331	-11.046	-11.281	-10.025	-11.283	-10.83	-10.803	-10.618	-11.873	-10.89	-10.821	-11.113	-10.376	-10.813	-9.7297	-10.75	-10.994	-10.867	-10.745	-10.002	-10.971	-11.019	-11.237	-11.258	-10.093	-11.783	-11.539	-10.211	-11.779	-10.654	-10.547	-12.032	-12.124	-11.316	-10.425	-11.757	-9.7247	-10.268	-11.034	-12.056	-11.074	-11.48	-10.151	-11.139	-10.836	-11.406	-11.382	-9.5834	-11.365
-3.0709	-2.2663	-3.4521	-2.3965	-3.1693	-2.6311	-3.3694	-2.4561	-3.4232	-3.86	-3.8375	-3.972	-3.1749	-3.9769	-3.7179	-3.2063	-2.8289	-2.9905	-3.2389	-4.3865	-3.3658	-3.9528	-3.2298	-3.3959	-3.9535	-3.2738	-3.4574	-3.5608	-3.134	-4.1861	-2.5126	-2.4281	-2.5438	-4.0052	-2.0961	-3.3022	-3.3822	-3.3402	-3.0959	-2.1798	-3.2678	-2.4725	-3.5491	-3.1949	-3.9859	-3.2432	-2.7406	-2.6846	-4.0401	-3.3493
-4.3276	-3.5553	-3.148	-5.1801	-3.2993	-4.1476	-4.5672	-3.4205	-4.4203	-5.2159	-3.9503	-3.9854	-4.1825	-5.4961	-4.0775	-3.6369	-4.0238	-4.6214	-3.6431	-3.4478	-4.642	-4.5922	-3.6254	-3.8541	-4.7195	-4.3625	-3.4315	-4.3153	-3.8244	-4.3564	-4.6388	-3.2967	-4.1198	-4.5048	-3.7286	-4.2223	-4.1645	-4.4337	-5.3605	-3.555	-3.9053	-4.1259	-3.5564	-2.8151	-4.3541	-4.0205	-5.3219	-5.0648	-4.3374	-3.823
0.30162	0.22467	-0.11325	-0.21278	0.0075143	0.54689	0.87018	0.72579	-0.8898	0.85466	0.016154	0.45848	-0.23963	1.6975	0.80107	0.037369	0.10152	0.6136	0.10762	0.70067	-0.36628	0.39733	-0.16503	1.1869	-0.61766	0.33139	-0.89021	1.2622	0.23805	0.30313	-0.1742	0.32706	0.055954	-0.65361	-0.45149	0.56677	0.95994	-0.66277	-0.27215	0.1766	0.17898	-0.79508	0.17707	0.48467	1.1075	0.69734	0.37213	-0.005396	-0.42781	0.71851
-14.515	-13.644	-14.369	-15.227	-14.169	-14.459	-13.953	-14.059	-13.277	-14.027	-13.772	-14.2	-15.317	-14.166	-13.018	-14.166	-14.013	-13.946	-14.285	-14.278	-16.04	-14.609	-14.543	-14.338	-13.352	-13.715	-13.722	-14.242	-14.771	-14.365	-13.584	-13.823	-14.087	-15.383	-14.685	-15.352	-14.746	-13.745	-13.719	-13.344	-14.447	-13.531	-14.61	-14.139	-14.16	-14.194	-14.166	-14.779	-14.793	-14.382
4.2	3.5482	5.7814	3.5688	5.4407	4.7162	4.8352	4.9944	5.0267	4.0842	3.4751	4.8911	4.6318	5.5247	5.2957	4.6381	3.878	4.3116	3.8163	3.854	3.9692	3.7195	4.5835	3.7398	4.4573	4.5225	3.3952	5.0726	3.9758	4.4772	3.0396	3.3794	3.9154	3.3945	3.5768	4.5101	4.6228	4.6182	4.098	4.8344	3.9743	3.9902	4.7865	4.8337	4.1404	4.3797	3.9492	4.3405	5.7605	5.0088
-8.2114	-6.8001	-8.3575	-7.2705	-7.4865	-6.383	-7.0474	-6.889	-6.7355	-7.7146	-6.9901	-6.605	-7.7361	-8.3341	-7.0801	-8.7428	-7.4621	-7.2437	-7.292	-7.4609	-7.3567	-7.1247	-6.7773	-7.1876	-7.4872	-6.5151	-7.1871	-7.2909	-7.0846	-7.6082	-8.4815	-7.9964	-7.8638	-8.4024	-7.6056	-7.4866	-9.5505	-6.3926	-8.6223	-7.3222	-7.3852	-6.9995	-7.4896	-6.9865	-5.9534	-7.588	-7.7676	-6.1597	-8.277	-9.3221
-1.7379	-2.3319	-1.4359	-0.54414	-2.0881	-1.6341	-1.9157	-1.372	-1.7883	-1.5699	-1.4315	-0.47506	-1.6781	-1.7127	-1.3604	-1.0056	-0.7985	-1.08	-1.4535	-1.7751	-1.2322	-2.1113	-2.9055	-2.6928	-0.7208	-2.099	-2.1774	-2.2246	-1.2067	-1.0675	-1.2395	-0.38298	-2.3274	-1.8354	-1.8548	-1.2424	-0.06639	-0.62063	-1.0901	-1.8558	-0.57365	-0.44038	-1.0854	-2.0272	-1.4316	-2.1168	-0.48302	-1.6339	-1.9093	-0.97201
-11.545	-9.9879	-11.754	-10.737	-11.856	-12.058	-11.376	-10.798	-11.366	-10.151	-12.296	-11.9	-12.703	-13.244	-11.07	-11.269	-11.697	-10.952	-10.948	-11.499	-11.153	-11.835	-11.119	-11.333	-11.419	-10.647	-12.18	-11.172	-11.026	-10.981	-11.656	-11.589	-9.7409	-10.399	-11.271	-11.197	-10.312	-11.011	-10.964	-11.614	-11.498	-11.831	-11.214	-10.723	-11.053	-12.303	-11.931	-10.184	-13.049	-11.53
0.3036	-0.24816	-0.27555	0.97046	-0.029803	-1.4381	0.00069712	0.30271	0.57721	0.0077603	0.27022	0.52879	-0.88035	0.2175	0.94751	-0.13543	-0.60702	0.42657	-0.63364	1.0582	-0.24667	-0.51295	0.17163	0.10265	0.10869	-0.073767	-0.19461	-0.43474	0.4124	0.049914	-0.33349	0.044171	0.7237	-0.46561	-0.98785	-0.95225	-0.019728	-1.0676	-0.61121	-0.77212	-0.51888	-0.020042	-0.31714	0.48369	-0.16102	-0.98585	0.51754	-0.4227	-0.92651	1.1186
-20.355	-20.808	-21.221	-20.189	-21.427	-20.96	-21.335	-20.611	-20.438	-20.995	-21.263	-21.774	-20.725	-21.101	-20.596	-21.387	-21.107	-20.466	-20.692	-21.057	-21.74	-20.08	-20.528	-19.561	-20.634	-21.438	-20.714	-20.235	-21.756	-19.506	-20.977	-20.642	-21.755	-21.75	-20.41	-20.525	-20.87	-20.226	-20.386	-22.801	-20.597	-19.451	-20.52	-21.182	-20.62	-20.756	-20.89	-20.891	-21.121	-21.361
-13.958	-14.51	-13.543	-14.068	-13.427	-14.69	-15.173	-13.636	-13.195	-14.664	-13.867	-14.143	-13.372	-13.905	-12.974	-14.14	-14.312	-13.346	-15.507	-13.232	-15.488	-14.307	-13.818	-13.943	-14.142	-13.796	-14.169	-15.049	-14.776	-12.783	-13.144	-14.408	-14.537	-13.514	-14.971	-14.745	-13.434	-13.563	-14.307	-13.387	-13.675	-13.969	-14.661	-13.614	-14.089	-13.574	-15.387	-13.367	-13.413	-14.467
-12.619	-13.199	-12.484	-12.982	-12.483	-13.326	-13.723	-13.481	-13.182	-13.457	-13.409	-14.392	-13.251	-12.818	-13.354	-14.151	-12.72	-13.875	-12.583	-13.274	-12.312	-13.096	-12.472	-13.299	-12.106	-12.911	-13.423	-13.031	-12.85	-13.31	-12.819	-13.103	-12.884	-13.954	-11.91	-13.244	-14.12	-13.3	-12.581	-13.06	-12.976	-12.356	-13.386	-13.541	-13.661	-11.844	-13.009	-13.555	-13.648	-13.808
-22.797	-21.399	-22.168	-21.465	-23.113	-21.952	-21.95	-21.47	-22.353	-23.038	-22.007	-22.143	-21.803	-21.565	-21.533	-21.044	-22.003	-23.129	-22.677	-22.119	-21.785	-22.018	-22.155	-23.27	-23.268	-21.727	-21.647	-22.083	-22.105	-22.645	-21.416	-22.466	-23.414	-22.096	-20.561	-22.198	-23.05	-22.663	-21.772	-21.943	-21.82	-22.115	-22.597	-21.831	-21.77	-22.052	-22.892	-22.412	-23.339	-22.454
-3.3856	-2.1186	-3.09	-3.5612	-2.1452	-2.5895	-3.7327	-2.0589	-4.1478	-2.5897	-4.7205	-3.1257	-2.3566	-3.2665	-3.3902	-3.0118	-3.7498	-2.763	-3.6982	-3.2855	-4.6237	-2.54	-2.8993	-3.2302	-2.2453	-4.1065	-3.487	-2.2335	-4.4325	-2.1965	-3.4512	-3.2046	-3.2505	-3.2271	-2.9524	-2.5605	-2.9867	-3.2736	-4.4612	-4.3399	-3.9701	-2.4137	-3.3877	-3.4288	-4.069	-1.9247	-4.481	-2.6347	-2.863	-4.2253
1.7284	1.179	1.8316	1.1323	1.2068	0.95643	2.2882	1.4298	1.5267	0.92066	1.8998	2.0257	0.90558	0.92731	2.6069	1.566	1.9716	1.6081	1.6665	3.2784	1.3298	2.0809	0.84073	1.4545	1.9073	1.6746	2.2593	0.93646	0.27292	2.0931	2.8051	2.0835	1.9584	0.57355	1.5305	1.9561	2.7281	2.6439	2.7519	1.3716	1.5151	2.2638	1.0662	0.90397	1.9321	1.7074	1.5481	2.4386	2.3401	3.6248
-21.254	-21.69	-21.513	-22.084	-22.165	-22.253	-21.902	-23.142	-22.77	-22.006	-22.032	-22.678	-22.719	-21.776	-22.76	-22.382	-21.503	-21.562	-21.981	-22.958	-22.565	-23.102	-22.954	-21.72	-22.374	-22.884	-22.62	-21.992	-22.264	-21.606	-21.392	-22.563	-21.235	-22.795	-22.912	-22.164	-22.179	-23.382	-22.125	-22.517	-21.836	-22.569	-23.5	-22.124	-22.279	-22.813	-22.882	-22.819	-22.048	-21.472
-0.23787	-1.2451	-1.8388	-1.4753	-0.29121	-2.0009	-1.436	-1.0964	-1.8893	-1.5523	-1.6563	0.048201	-0.98587	-1.2859	-0.62343	-2.8683	-1.3718	-1.2722	-1.4461	-1.4224	-2.34	-2.0737	-1.222	-1.5716	-1.7938	-0.80368	-0.82908	-1.0438	-1.8827	-1.2021	-0.59643	-1.8013	-0.85207	-1.3271	-1.52	-0.42172	-0.78793	-1.5604	0.47421	-0.88018	-1.043	-0.94648	-1.3125	-0.96081	0.20908	-0.75925	-1.8681	-1.0537	-0.85159	-0.52976
-4.4955	-4.3721	-5.4454	-4.4526	-5.1581	-3.9499	-4.307	-5.1128	-3.7437	-4.0327	-4.4566	-5.2995	-4.873	-4.6768	-5.0623	-4.1978	-5.0035	-5.4447	-4.3046	-4.498	-4.5393	-5.8205	-6.0489	-5.0244	-5.3622	-5.1875	-6.0251	-4.8801	-5.7101	-5.223	-5.2516	-4.5665	-5.1192	-3.3146	-4.3002	-5.125	-5.1286	-4.5895	-5.6832	-5.0676	-6.3696	-4.9718	-3.9015	-5.2554	-4.8595	-5.3794	-3.9143	-6.2202	-4.2	-5.4749
-2.1895	-1.4146	-2.0759	-1.516	-1.871	-2.929	-2.3013	-1.02	-1.5508	-0.67371	-2.3427	-1.7919	-1.9779	-2.0648	-2.0816	-1.3384	-0.55428	-1.0179	-0.97514	-2.1302	-1.6334	-1.0304	-0.78948	-1.6924	-0.49499	-1.2297	-1.6699	-1.4159	-2.8129	-1.5765	-2.1981	-1.7519	-0.88922	-1.2756	-0.66899	-1.632	-1.6782	-1.1178	-2.6754	-1.7983	-0.99493	-1.6168	-1.3849	-1.1151	-1.3028	-2.2918	-2.2624	-2.1677	-1.7819	-2.6005
-6.5354	-4.9873	-5.8812	-4.6687	-6.0296	-4.2201	-5.0121	-4.6817	-5.106	-5.7727	-5.3579	-4.9554	-5.0048	-3.9703	-4.0034	-5.9312	-5.304	-5.7416	-6.4316	-5.395	-5.2061	-4.136	-4.6683	-4.8794	-4.9237	-4.7693	-5.3048	-5.3176	-5.662	-4.9844	-5.1084	-5.4104	-3.7264	-5.1471	-5.2467	-4.9823	-6.1756	-4.2263	-5.4071	-4.8286	-4.7084	-5.177	-5.0336	-6.1463	-5.3235	-4.8044	-3.423	-5.2612	-5.8692	-3.7816
-0.467	-0.53471	0.4288	0.51692	-0.29515	0.2785	-0.20919	-0.61876	2.4704	0.42504	0.25487	-0.055036	0.6338	0.29264	0.71447	-0.43979	-0.19235	-0.26311	1.174	0.4003	-0.53584	0.83392	-0.35388	-0.46192	0.6395	-1.3653	0.70172	-0.51843	0.070481	0.4436	0.43611	0.061916	-0.71498	0.005946	0.79579	-1.0479	-0.17425	0.51474	-1.0454	-0.99832	-0.49068	0.18896	0.35641	0.22987	0.19904	-0.41902	0.18892	-0.22947	0.16483	-0.59182
-5.2298	-5.3463	-5.1203	-5.5452	-5.6068	-4.5666	-4.9505	-5.4024	-6.7353	-5.6803	-6.0939	-5.1282	-5.3056	-5.8562	-6.1486	-6.294	-5.001	-5.971	-5.6223	-4.9439	-4.7231	-4.7978	-5.3205	-5.2493	-4.7346	-4.3478	-6.0375	-4.3259	-5.6669	-5.4353	-6.1862	-5.8098	-6.3658	-6.1457	-5.5124	-5.0592	-4.9089	-4.9271	-5.8245	-5.7679	-5.5506	-5.8506	-6.1728	-5.2524	-4.6561	-5.7662	-5.9542	-5.2158	-4.8234	-4.8576
6.1473	6.0675	6.4337	6.5281	6.4111	5.6909	6.7604	5.8552	7.0566	7.2071	6.2521	7.0656	6.9461	5.8552	7.2566	6.3341	6.9524	7.4378	7.1205	6.3596	7.4372	6.4454	7.3101	6.5306	6.6598	5.4181	7.5704	5.5826	6.8527	7.9847	6.5879	7.1075	7.5326	7.3617	6.766	6.5022	6.4165	7.082	7.275	7.0058	5.7706	7.4104	6.4993	6.2197	7.2011	5.7333	6.68	6.3366	6.9146	7.4553
-2.5351	-2.5474	-4.0157	-3.0467	-2.5369	-3.018	-3.3712	-1.8804	-3.2754	-2.8767	-3.769	-3.6878	-3.4028	-3.4325	-2.0323	-3.5002	-3.6821	-3.5084	-3.204	-3.2645	-3.6106	-3.811	-2.8175	-3.3437	-3.5163	-4.0983	-2.1033	-3.5213	-2.7697	-3.5984	-2.6342	-2.8855	-2.867	-3.2109	-2.9658	-4.2706	-3.7632	-3.1935	-2.6262	-3.6279	-4.4738	-4.0719	-2.5451	-2.9458	-2.9551	-2.6639	-3.3598	-3.4581	-2.8275	-3.6304
-3.723	-3.509	-5.3092	-4.6331	-3.5435	-4.4924	-4.3045	-4.2366	-3.9831	-3.7905	-5.2088	-5.786	-4.6266	-4.9869	-3.9152	-3.7434	-4.0006	-3.6346	-3.4663	-3.4721	-3.595	-3.2895	-3.7376	-3.2412	-4.5683	-3.5219	-3.8184	-5.0727	-4.9505	-5.4361	-4.0904	-4.5466	-3.67	-3.4293	-4.3844	-2.5182	-3.9175	-4.1476	-3.9167	-4.0334	-4.7691	-3.3341	-3.5579	-3.7568	-4.7909	-4.7019	-4.1683	-4.9798	-3.3717	-4.3302
1.6132	-0.37846	-0.98239	-1.2819	0.49427	-0.087789	-0.3523	-0.23152	0.36547	0.73199	-0.21465	-0.78859	-0.82878	0.4909	-0.39623	1.3929	0.085677	-0.28791	-0.33341	-0.50973	0.72455	1.4172	-0.89841	0.70673	0.72751	0.080169	0.22053	0.72247	0.26157	-0.045716	-0.057593	-0.90907	-0.34342	-0.80747	-0.35359	-0.23037	1.2222	-0.79098	-0.04287	0.23561	-0.55664	0.77641	0.62987	-0.74666	0.62148	0.13177	1.0417	0.10116	-0.31967	-0.44877
-1.2686	-1.8208	-1.6182	-0.42423	-1.5338	-0.4961	-0.59065	-0.51777	-0.72911	-1.7755	-2.7241	-1.8129	-0.85615	-0.62918	-2.148	-1.4657	-1.283	-0.86208	-2.4738	-2.1397	-1.7768	-1.0146	-2.7308	-1.4097	-2.5998	-1.1848	-1.5013	-0.63127	-1.3059	-0.85581	-0.23657	-2.0102	-0.72713	-2.2105	-1.9075	-0.927	-0.30979	-1.1664	0.30921	-1.1815	-1.5349	-2.3761	-1.826	-2.0017	-1.0014	-1.3555	-1.2532	-0.10684	-1.3804	-1.1022
-8.9547	-8.712	-8.4127	-7.2188	-8.5543	-9.1423	-8.5965	-8.3435	-9.3785	-8.5554	-9.5556	-8.418	-9.4395	-8.313	-9.3708	-9.4852	-8.9634	-8.5366	-9.4941	-9.3082	-9.1394	-10.159	-10.225	-9.0641	-8.9285	-9.0902	-9.2593	-7.5082	-9.0533	-9.6277	-8.3451	-8.2773	-9.4396	-9.2363	-9.0403	-8.3402	-8.4357	-10.131	-9.3734	-8.5714	-9.9551	-8.404	-8.8935	-8.4424	-10.04	-8.8851	-8.274	-9.5048	-8.9577	-8.1606
-22.427	-21.603	-22.217	-21.399	-22.15	-21.55	-22.384	-22.866	-20.996	-21.73	-22.024	-21.377	-22.603	-21.048	-21.787	-22.029	-21.998	-20.934	-21.836	-20.673	-22.521	-22.094	-23.263	-22.419	-21.956	-21.822	-22.228	-22.222	-22.136	-22.235	-22.459	-23.027	-21.479	-20.205	-21.715	-22.069	-23.433	-21.786	-22.098	-21.771	-22.01	-22.62	-23.028	-22.469	-22.841	-22.445	-21.648	-22.449	-22.605	-22.187
-3.6701	-4.371	-3.3447	-4.2165	-3.647	-5.3561	-4.0558	-4.2092	-4.0551	-3.8616	-5.0943	-3.2449	-5.0875	-4.919	-5.3538	-4.9629	-3.7972	-3.9558	-4.272	-4.8168	-3.7314	-4.0834	-4.269	-4.8438	-3.8734	-3.7076	-5.6929	-3.788	-5.2691	-4.3941	-3.3068	-4.7452	-4.8486	-4.8476	-4.6983	-5.293	-4.0253	-3.6009	-3.3226	-4.5671	-4.4667	-4.6171	-3.4059	-4.8936	-4.1025	-3.2286	-4.5471	-4.6434	-5.2062	-3.9305
-0.79356	-0.016922	0.77864	-0.92013	-0.16986	-0.0098955	-1.3427	0.6398	0.92855	1.3553	1.4729	-0.72602	-0.5065	-0.21196	-0.62735	0.5127	0.99521	1.6681	-0.93885	0.45846	0.98504	0.10027	0.22407	0.19227	-0.17058	-0.072163	0.12209	-0.13996	-0.047467	-1.0252	1.2566	0.94571	-0.4634	-0.089621	-0.014503	-0.13859	-0.02726	-0.17116	-0.57241	-1.4635	-0.32324	0.87115	0.34189	0.27962	0.72267	0.81648	0.52376	0.56435	0.19129	-0.11979
-0.92306	-2.0938	-0.68336	-1.9888	-1.7097	-0.60146	-1.5671	-2.1887	-1.6776	-2.0887	-1.7168	-1.2013	-0.72775	-1.4866	-1.3991	-0.94385	-1.0468	-0.93987	-2.0951	-1.24	-1.4922	-1.877	-2.1228	-0.83255	-1.8237	-1.5473	-1.4933	-1.56	-2.157	-1.3747	-1.2862	-1.8237	-0.85724	-1.367	-1.2525	-1.5471	-1.9343	-1.3351	-1.0869	-1.4865	-1.5159	-1.5287	-2.0137	-1.8744	-2.022	-0.93151	-1.1806	-1.8309	-1.2547	-2.331
-12.403	-12.039	-12.09	-12.235	-11.342	-12.343	-12.197	-11.901	-12.5	-11.063	-11.548	-11.296	-11.186	-12.142	-11.419	-11.954	-11.997	-10.832	-11.06	-11.548	-11.703	-10.587	-11.585	-11.161	-11.785	-11.27	-10.848	-10.69	-11.994	-11.015	-11.427	-12.484	-11.466	-11.821	-10.877	-10.887	-12.536	-11.801	-10.79	-11.028	-12.794	-12.363	-11.195	-10.456	-11.484	-12.546	-11.118	-11.536	-10.904	-10.452
-12.501	-12.9	-12.115	-12.423	-12.458	-12.869	-12.285	-13.852	-12.151	-12.134	-13.108	-12.575	-11.931	-12.802	-13.669	-13.276	-13.002	-12.985	-13.09	-12.263	-12.228	-13.42	-11.978	-13.174	-12.133	-13.432	-12.32	-12.284	-13.616	-14.074	-12.081	-12.436	-12.836	-12.648	-12.973	-12.052	-13.152	-12.52	-13.647	-13.396	-13.776	-12.502	-13.021	-12.997	-12.92	-13.098	-13.163	-12.863	-13.711	-12.428
-9.7763	-10.855	-11.032	-10.235	-10.41	-10.627	-10.515	-10.129	-9.3413	-9.5412	-10.042	-11.539	-10.121	-11.058	-10.426	-9.8736	-11.125	-10.629	-10.021	-10.488	-10.317	-10.428	-10.314	-11.504	-10.145	-11.424	-10.546	-9.6127	-10.523	-10.718	-11.618	-11.067	-10.97	-11.034	-10.766	-11.559	-11.038	-12.515	-10.61	-11.412	-9.8878	-9.9131	-10.447	-11.169	-10.805	-10.088	-10.446	-9.5831	-11.538	-10.841
-2.3384	-2.4346	-2.8061	-4.322	-4.0467	-1.5891	-2.0489	-0.82267	-2.3585	-2.0409	-2.3283	-3.2292	-2.8654	-2.8253	-3.1388	-2.1396	-2.9444	-2.9395	-2.1605	-2.994	-2.8369	-3.8204	-2.096	-2.1956	-3.5623	-1.67	-2.356	-2.1701	-2.8282	-2.5268	-3.8402	-2.3961	-2.5035	-3.3012	-2.6482	-2.3227	-2.747	-1.8558	-2.3659	-3.3915	-2.791	-2.3144	-2.1048	-1.9518	-2.9192	-3.1085	-3.009	-2.5672	-3.35	-2.0855
3.6009	3.4864	5.718	3.6994	5.0808	4.733	4.1838	5.656	4.5513	4.7142	3.8465	4.439	3.9875	4.0236	4.4962	3.8027	4.4539	5.3107	5.4604	4.1671	3.762	4.4891	4.9272	5.0905	3.2416	3.9031	3.2021	3.843	5.4624	5.513	4.598	4.4952	3.1575	4.2975	4.588	4.834	4.203	4.728	4.2548	4.7788	4.7196	4.4909	4.4474	3.6208	4.522	5.2197	3.7159	4.2906	3.3801	3.9596
2.2594	3.3117	3.0286	1.2738	1.9903	1.8477	1.3671	1.6085	1.3497	2.1481	2.0028	2.2075	3.4661	1.0549	2.3692	1.9689	2.526	1.2278	1.9357	2.1745	2.4647	1.7269	1.6666	2.0684	1.5168	1.6905	1.5776	2.2662	1.1456	1.3473	2.1485	1.8751	1.4461	2.2552	0.85327	2.0245	3.3226	2.36	2.5184	1.3106	2.6366	1.9247	2.6775	1.5393	1.7261	0.95355	2.5211	1.4251	2.1237	1.4519
-3.7361	-4.3865	-3.6644	-3.8212	-3.6042	-3.1236	-3.0498	-3.4637	-3.6106	-2.7755	-3.9154	-5.3371	-2.774	-4.0962	-4.3612	-3.4599	-3.4252	-4.1589	-2.6827	-2.8416	-2.3329	-4.3553	-4.2209	-3.4007	-4.5023	-3.2771	-3.921	-3.6502	-4.1948	-3.139	-3.4355	-2.9515	-3.3866	-3.7017	-4.7185	-3.2824	-4.8327	-4.8151	-4.3412	-3.7873	-2.8207	-3.7194	-3.6874	-4.2083	-3.0515	-3.064	-3.7239	-3.5385	-4.0038	-2.8342
-8.9996	-9.1039	-9.3952	-7.2729	-10.242	-8.8092	-8.3622	-8.4998	-9.1506	-8.5721	-9.8449	-9.349	-8.2804	-9.9449	-8.2669	-7.7404	-8.9148	-8.1547	-9.0446	-8.7235	-8.6334	-8.5757	-8.1044	-10.215	-9.6721	-9.2409	-9.6596	-9.0838	-8.7179	-8.9386	-9.5805	-9.6936	-9.4073	-8.218	-8.2339	-8.7051	-9.6107	-9.6514	-8.2891	-9.5028	-9.7317	-8.7315	-8.2851	-6.8786	-8.4495	-9.3284	-9.875	-8.4003	-8.4366	-9.2596
-1.1023	-2.0156	-1.01	-1.6434	-1.563	-2.8027	-1.7923	-1.2013	-1.8558	-0.93205	-0.95713	-0.73182	-0.15855	-1.7234	-1.5185	-0.93599	-1.0061	-0.51763	-1.1206	-1.7635	-1.4557	-0.6289	-1.1013	-1.7841	-2.6318	-0.28389	-0.94789	-0.035875	-0.72764	-0.4082	-1.463	-1.9373	-1.0681	-1.9219	-0.80933	-2.427	-0.37256	-1.7361	-1.909	-1.0648	-1.6316	-0.78717	-1.895	-1.6002	-0.75148	-2.5628	-2.3308	-1.0936	-0.07752	-0.62893
-0.40228	-1.2262	-1.1212	-0.91227	-0.84209	-0.86048	-1.3057	-0.58414	-0.98834	-1.0598	-1.2776	-0.93484	-0.29226	-0.16663	-0.4568	-1.1925	0.37435	-0.4397	-0.42122	-0.86386	-1.1178	0.18019	-2.0334	-0.77091	-1.056	-0.010721	-0.37923	-1.2475	-1.4734	-0.96344	-1.2197	-0.26342	0.28884	-0.55516	-1.7091	-1.7506	-1.3623	-1.1457	-0.22386	-0.50209	-0.22349	-0.97787	-1.4952	-1.0432	-1.5057	-1.8662	0.17408	-0.95136	-1.5884	-0.2137
-5.1114	-3.4215	-4.398	-3.4997	-4.0319	-4.1036	-2.68	-3.1807	-4.6238	-3.7813	-3.4779	-3.7412	-2.1146	-3.1219	-3.8595	-4.0855	-3.2196	-3.8701	-4.4185	-4.4603	-3.8821	-3.3677	-3.8956	-3.0983	-4.7349	-5.132	-4.5643	-3.0112	-2.7823	-4.0339	-2.1621	-3.3232	-3.7681	-4.0872	-4.9137	-3.4267	-3.9374	-4.7202	-3.1957	-4.1635	-4.006	-5.1508	-3.4986	-4.2017	-3.4535	-3.3854	-4.3534	-3.4194	-3.607	-5.0513
-5.7906	-5.5961	-4.1927	-5.3879	-5.4413	-6.9793	-5.3523	-6.2823	-5.5339	-5.2535	-5.5308	-6.0438	-5.9338	-4.7148	-5.9622	-5.542	-5.3849	-5.8646	-5.2745	-5.4919	-5.3328	-6.0886	-6.0659	-5.6728	-5.8296	-4.0854	-5.423	-4.7644	-5.8422	-5.9514	-5.7053	-5.0576	-6.2267	-6.398	-5.5943	-5.7877	-5.4137	-6.5637	-5.9999	-6.1999	-5.1267	-5.4582	-5.2362	-5.61	-5.2336	-5.0253	-5.4759	-4.8783	-6.1263	-5.2165
-2.3805	-3.123	-2.2387	-2.3871	-2.4059	-1.9982	-2.7261	-2.9264	-2.6055	-1.3783	-2.1294	-1.5318	-2.2248	-2.7879	-1.5445	-3.9242	-2.4707	-3.1178	-2.3548	-2.1943	-2.891	-3.1965	-2.6985	-1.4002	-1.5815	-2.2628	-1.7198	-2.6174	-3.3814	-2.3588	-2.5919	-3.0143	-2.3934	-3.1469	-3.4455	-2.4479	-1.7066	-2.9653	-3.212	-2.1943	-2.9576	-3.6857	-2.8081	-3.48	-1.5931	-2.9831	-2.4229	-3.3611	-1.8657	-3.0392
-14.013	-12.372	-12.422	-13.243	-12.295	-12.728	-12.855	-13.161	-13.12	-12.939	-13.718	-12.57	-13.163	-13.633	-12.668	-11.907	-12.242	-12.916	-11.589	-11.663	-12.973	-14.012	-13.173	-12.421	-12.936	-12.988	-12.556	-12.634	-13.494	-13.882	-12.633	-12.048	-13.614	-13.149	-12.851	-12.659	-12.063	-13.1	-12.361	-12.07	-12.196	-12.297	-13.936	-13.183	-12.112	-12.344	-12.413	-12.714	-12.85	-14.389
7.1449	6.6356	7.8034	7.0087	7.2396	7.8655	6.6387	5.4777	5.5648	7.1576	7.4947	6.0744	7.1946	5.7913	6.7389	6.8152	5.6707	5.9642	6.7051	6.7367	6.892	6.9177	6.9337	6.115	6.6981	5.6064	5.3955	6.9326	6.7548	6.5483	6.9222	7.6172	7.3071	7.4115	6.6186	6.8199	6.9964	7.5453	5.4003	5.7295	6.8128	7.2927	6.4921	7.2171	6.7892	6.5289	6.6239	7.5822	7.3912	7.3474
-11.683	-11.489	-11.336	-11.47	-11.959	-10.787	-10.758	-11.937	-11.054	-11.841	-11.83	-11.556	-11.444	-11.162	-12.484	-12.506	-10.439	-12.376	-13.165	-11.928	-11.558	-11.224	-11.208	-10.966	-11.454	-12.786	-11.246	-12.242	-11.932	-10.831	-10.407	-11.922	-11.79	-11.225	-12.287	-10.966	-11.497	-12.577	-10.76	-12.07	-12.549	-11.643	-11.894	-12.19	-11.353	-11.499	-11.016	-12.24	-12.433	-12.072
-3.3718	-3.1701	-3.9471	-3.4676	-2.8347	-3.2373	-3.6675	-3.4504	-3.3946	-2.3262	-3.1302	-3.456	-2.6711	-4.0553	-4.0362	-2.9605	-3.7167	-2.9596	-3.6177	-3.6752	-2.2116	-3.7534	-4.7125	-4.2772	-3.8063	-3.1905	-3.4694	-3.3707	-2.9655	-3.135	-3.8831	-4.6377	-4.0647	-3.0756	-4.0514	-3.8114	-4.1282	-3.3757	-3.1597	-2.5784	-3.3677	-3.7473	-3.403	-3.2586	-4.5262	-3.491	-2.6371	-3.4924	-2.6249	-4.3705
-2.5213	-2.134	-2.9277	-2.5493	-1.1831	-2.3624	-3.4048	-0.72326	-3.1647	-2.4932	-3.6767	-2.5598	-1.8869	-1.8669	-1.9352	-2.1046	-1.8121	-3.6771	-3.6546	-3.1048	-2.7191	-3.52	-2.6415	-2.5763	-3.297	-3.4517	-3.3935	-2.956	-2.2302	-2.4238	-2.6372	-1.5628	-2.5544	-2.7175	-1.8942	-1.7987	-3.2741	-2.1381	-2.9676	-2.9599	-2.7137	-3.0918	-2.1011	-2.9728	-1.5981	-2.5812	-3.0484	-2.0367	-2.7937	-3.3508
-8.0813	-9.2124	-8.4883	-8.7401	-7.9838	-9.8055	-9.0663	-9.6204	-9.2993	-9.2536	-9.3039	-9.2788	-10.684	-9.2669	-7.9386	-9.2315	-8.5848	-9.2662	-8.2071	-9.1123	-9.5352	-10.403	-8.4965	-9.1685	-9.6654	-9.9101	-8.0839	-9.1462	-9.3857	-8.8756	-8.1555	-9.9062	-9.3754	-7.7446	-10.055	-9.1744	-8.3999	-8.5864	-8.6188	-8.8899	-9.4952	-8.1323	-9.4295	-10.025	-8.1422	-7.8452	-9.0811	-9.4301	-8.551	-9.2041
6.7907	7.7596	9.6353	8.4725	8.2958	7.9924	8.9454	8.5087	8.7239	7.5643	8.5359	8.8399	8.7295	8.5831	8.6598	8.554	8.5471	9.2233	9.033	9.7484	8.8038	7.8708	8.4871	8.0053	8.7153	8.5805	8.316	7.7701	10.045	8.0391	9.4755	7.964	7.8127	8.3401	9.2497	7.6738	8.2072	9.3044	7.697	9.526	8.4988	7.9076	9.0936	9.3512	7.3542	8.4863	8.632	7.9723	8.224	8.2456
-12.675	-12.519	-13.925	-12.879	-12.113	-12.98	-13.253	-12.814	-12.232	-13.379	-12.248	-13.776	-13.085	-11.85	-12.36	-13.695	-12.532	-13.355	-13.077	-12.99	-12.58	-12.869	-12.244	-12.871	-13.201	-12.568	-13.113	-13.238	-13.343	-12.971	-12.841	-13.938	-12.676	-12.932	-11.701	-12.011	-12.762	-12.854	-12.6	-12.683	-13.153	-13.673	-13.241	-12.59	-12.395	-13.37	-14.176	-12.845	-13.261	-12.698
-5.3522	-6.2342	-6.6299	-7.8369	-6.1328	-7.4206	-5.7877	-5.6625	-6.8321	-6.3968	-6.7216	-6.004	-6.0326	-5.4908	-6.7464	-6.8345	-6.7755	-6.9077	-6.2553	-6.179	-6.0745	-5.4879	-6.5788	-7.4984	-5.6498	-5.5916	-5.8391	-6.747	-7.3092	-6.6071	-5.9852	-6.2791	-5.6563	-6.4942	-6.3758	-6.1483	-7.4877	-5.702	-5.408	-6.639	-5.3682	-6.8873	-6.087	-6.9577	-7.227	-6.3352	-6.175	-7.0407	-5.0603	-7.5143
-6.6449	-5.629	-5.5466	-6.9893	-5.4901	-8.4247	-5.8057	-6.4354	-5.0281	-7.6298	-6.7062	-5.8685	-6.5402	-5.3243	-5.9765	-7.0794	-5.3183	-7.2598	-5.7881	-7.2151	-5.3333	-6.8959	-6.3935	-6.9441	-6.5535	-5.5146	-5.8519	-6.9188	-5.6569	-7.1728	-6.4996	-7.0336	-4.4885	-6.6414	-7.2211	-7.3019	-6.8886	-7.3269	-5.8835	-7.9805	-5.9541	-6.1184	-5.7928	-7.02	-6.175	-6.5185	-6.0412	-5.7572	-6.8686	-6.289
-4.2437	-3.2488	-4.6634	-3.6875	-3.9249	-2.9841	-4.5633	-4.5545	-4.6186	-3.0996	-4.0757	-4.3315	-4.3166	-2.7901	-3.7773	-3.1302	-4.1213	-3.2235	-3.8388	-4.6045	-4.5401	-4.0398	-4.9478	-4.6523	-4.5503	-5.1604	-4.2516	-3.72	-4.2453	-3.1055	-4.0994	-4.4495	-3.6039	-3.6718	-4.0564	-4.8341	-4.4131	-3.2673	-3.5733	-2.9327	-3.5215	-4.5347	-4.1118	-2.9047	-4.7093	-3.1822	-3.6899	-3.0741	-4.1506	-3.601
0.071068	-1.276	-0.45369	0.64831	0.6642	-1.5024	-1.2741	-1.3632	0.51825	-0.098462	-0.48537	-0.77382	-0.48754	0.75008	0.49169	-0.14054	0.16259	0.45455	0.34478	-0.49658	-0.18109	-0.02517	-0.033693	-0.54832	-0.098267	-0.63725	-1.0146	0.33034	-0.77982	0.87296	0.78334	0.20328	0.71964	0.82742	0.41327	-0.20947	0.43866	0.24241	-0.15272	-0.80216	-0.32934	-0.87187	-1.0936	0.5459	-0.70853	-0.027459	-0.14039	-0.01415	-0.045726	-1.2977
-11.725	-11.006	-9.7414	-12.221	-11.208	-10.334	-11.254	-9.7872	-11.437	-10.53	-10.668	-11.824	-10.638	-11.062	-10.723	-10.554	-11.111	-11.928	-10.986	-11.298	-11.5	-10.515	-10.476	-10.587	-10.588	-11.17	-10.531	-9.97	-10.021	-11.854	-10.022	-11.678	-11.9	-10.302	-9.706	-10.34	-10.417	-11.016	-12.554	-10.509	-11.47	-12.256	-11.904	-10.993	-10.516	-11.434	-10.079	-10.289	-11.266	-10.812
-0.66778	-1.0608	-0.79874	-1.2103	-2.0101	-1.8612	-1.0393	-2.543	-1.347	-2.406	-1.2248	-0.77176	-1.0513	-0.73149	-1.2575	-1.0686	-0.90297	-1.932	-1.5679	-1.0436	-2.6948	-0.4987	-1.5657	-1.8064	-1.4483	-3.0974	-1.6482	-1.8204	-2.0354	-2.2179	-1.9863	-1.0676	-1.4239	-2.3756	-1.5481	-1.4784	-0.39153	-0.977	-0.69687	-1.4793	-1.4223	-0.86516	-1.9385	-1.2894	-0.56425	-2.3034	-1.9199	-1.4586	-1.6667	-1.9176
-4.8198	-4.6347	-4.8236	-3.8825	-4.7576	-2.8665	-3.9653	-4.4762	-4.4945	-4.3827	-4.4856	-3.2931	-3.9996	-3.8424	-4.3978	-4.8356	-5.2915	-2.8637	-3.92	-3.7647	-3.6618	-3.0161	-3.0494	-3.4593	-4.3845	-4.6179	-4.1343	-4.2132	-3.4629	-4.3328	-3.4237	-4.1317	-3.78	-4.4879	-4.3133	-3.8889	-4.3444	-3.1189	-5.339	-4.1227	-4.2209	-5.1011	-3.7053	-4.2237	-3.3858	-2.7957	-5.4316	-4.8435	-3.9942	-2.8249
7.8208	6.3798	6.4492	6.3241	7.4097	7.2507	6.5588	7.1606	7.0474	7.2237	7.4491	7.2184	6.8161	6.3858	7.0376	6.6964	7.3451	6.3704	5.9148	6.1506	6.6901	7.1866	6.3763	6.1775	7.4213	6.7113	7.4458	6.9074	7.1953	5.8645	7.2208	6.2637	6.8133	7.1163	5.9096	7.1466	7.7431	7.7272	7.4185	7.1945	7.5045	7.4251	7.2992	7.4779	6.9287	7.2359	7.8233	6.9576	6.5751	6.1777
-14.541	-14.325	-14.628	-14.244	-14.647	-15.717	-14.824	-14.722	-14.399	-14.471	-14.045	-15.111	-14.632	-14.776	-14.218	-14.445	-15.277	-15.328	-14.65	-14.278	-14.209	-14.698	-14.099	-15.096	-14.09	-15.453	-14.758	-14.088	-14.983	-14.419	-15.102	-12.78	-14.874	-14.242	-14.69	-12.619	-15.155	-14.037	-14.324	-15.922	-14.891	-13.884	-13.387	-14.206	-13.952	-14.549	-15.136	-15.755	-15.001	-12.529
-3.6249	-1.9928	-1.7822	-3.0906	-3.2841	-1.5518	-2.7062	-3.474	-2.6708	-1.729	-3.1834	-2.973	-2.4523	-3.2651	-2.3298	-2.3958	-1.9357	-2.2384	-2.8945	-3.0439	-1.9894	-2.2885	-2.2563	-2.6628	-2.5707	-2.9182	-2.2489	-1.9382	-1.7265	-2.1389	-3.2637	-2.1401	-1.9151	-2.0306	-1.199	-2.7705	-1.8547	-1.976	-2.4737	-3.5864	-2.7448	-3.1505	-2.478	-2.6409	-2.4666	-1.8221	-2.1588	-3.4185	-2.3446	-2.9829
-5.3496	-6.6167	-6.258	-6.7205	-6.4771	-6.676	-6.5533	-6.0204	-7.9428	-5.89	-6.6044	-6.2834	-5.2644	-8.1389	-6.5167	-6.907	-6.0098	-7.348	-7.3587	-6.8375	-7.6762	-6.5112	-4.8225	-6.6973	-6.547	-6.1638	-6.7754	-6.5571	-7.7723	-7.2845	-5.87	-6.3491	-7.29	-6.2918	-5.2315	-5.8077	-5.7987	-5.7482	-5.3674	-6.3121	-6.1372	-6.3911	-7.5228	-6.6598	-7.0775	-7.0683	-6.6729	-6.8713	-6.9278	-5.9562
7.3785	7.8779	8.0595	8.7011	6.4604	8.7178	7.8225	9.0301	8.2382	8.4571	8.9337	8.1402	8.1361	7.2045	9.4857	7.6412	8.4078	6.7895	8.2656	8.0821	7.8766	8.7055	8.2831	8.7885	8.7865	7.7919	7.9794	7.3389	8.2562	7.55	8.5895	8.1669	7.773	7.6426	7.9146	8.905	7.5539	7.3979	7.7387	8.5675	8.3435	8.1806	8.7263	6.807	7.9412	8.4595	8.5778	6.8187	7.2952	7.5126
-11.505	-12.422	-12.319	-11.695	-11.194	-11.603	-11.558	-11.185	-12.939	-10.929	-11.641	-12.158	-11.517	-12.293	-11.931	-12.282	-10.7	-11.328	-11.846	-11.687	-10.751	-11.052	-11.408	-11.792	-11.666	-10.722	-12.483	-11.887	-11.027	-12.11	-11.402	-13.051	-11.506	-10.613	-11.675	-12.126	-11.054	-11.765	-11.339	-11.323	-12.083	-11.012	-11.949	-11.723	-11.549	-10.495	-11.089	-11.37	-12.451	-11.624
-1.0016	-0.54698	-1.3673	-1.3085	-1.3115	-1.4142	-1.3422	-1.8717	-0.20655	-0.71845	0.31687	-1.4131	0.14965	-0.90692	-0.40029	-1.1049	-1.1816	-0.96506	-0.63786	-0.48045	0.53646	0.034701	-1.1098	-0.74333	-1.1996	-0.65449	0.35497	-0.97308	-1.2614	-0.51325	-0.47003	-0.66162	0.021411	-0.94185	-1.0476	-1.125	-0.27739	-0.57077	-1.0552	-0.083272	-0.50236	-0.90849	-1.8375	-0.40724	-1.2067	-0.55703	-1.3917	-0.86873	0.29459	-1.4634
-4.2703	-4.138	-5.5319	-4.0272	-4.6101	-4.781	-4.4982	-5.2775	-4.3052	-3.737	-4.5766	-4.353	-4.7207	-4.7726	-3.8842	-4.0205	-4.2904	-3.5211	-4.7686	-4.1457	-4.0577	-5.0716	-4.5237	-4.8003	-4.161	-4.5505	-4.7936	-5.5036	-5.3149	-3.9618	-4.7685	-4.0877	-4.3515	-4.4136	-4.8959	-5.1127	-4.6738	-4.3987	-3.3254	-5.4325	-5.0882	-5.4328	-5.3674	-3.8164	-5.7383	-5.6005	-5.1217	-4.3237	-3.7976	-4.4606
-20.765	-22.999	-21.873	-21.559	-21.804	-22.261	-22.073	-22.486	-22.079	-21.378	-21.022	-20.947	-22.554	-21.134	-23.025	-22.567	-22.813	-22.315	-21.486	-23.125	-22.627	-23.087	-21.976	-21.019	-22.309	-21.919	-22.477	-23.064	-22.635	-22.287	-21.759	-22.101	-23.581	-21.297	-22.908	-22.278	-22.175	-22.032	-22.191	-23.241	-22.337	-22.237	-22.488	-22.469	-22.636	-22.968	-21.619	-20.903	-22.12	-22.144
-4.2785	-5.6564	-4.4604	-4.9532	-4.816	-4.4387	-6.1393	-3.9342	-7.1041	-4.3451	-4.9147	-4.3321	-5.0323	-5.1583	-4.0502	-5.0032	-5.2464	-5.6	-5.0199	-5.3165	-4.7081	-5.0094	-5.2297	-4.1191	-4.9875	-4.6831	-5.6439	-5.2185	-5.5034	-4.5194	-4.9358	-4.4585	-4.8917	-3.8193	-5.6296	-5.5313	-5.0592	-5.4704	-4.3972	-5.3316	-5.9511	-4.9129	-5.8951	-4.5288	-4.7047	-4.1882	-4.8286	-4.7913	-6.19	-4.5011
5.6195	5.2229	5.7657	5.1007	6.7103	5.2769	5.7413	6.209	6.1459	5.3535	5.6895	5.7914	5.1605	5.3698	6.0454	5.5489	6.2061	5.4223	6.8933	6.0871	5.3281	5.2746	6.3497	5.4958	5.1809	5.9706	5.4076	5.225	6.3638	6.3294	5.1633	6.0081	5.7158	4.7248	4.8001	6.1239	5.7375	6.0471	5.3809	6.042	5.313	5.9817	6.8688	6.0192	5.2695	6.2212	5.3455	5.1817	5.1404	4.811
-8.0323	-10.121	-8.8872	-9.1217	-9.4296	-8.8042	-9.0282	-9.9055	-9.4839	-8.1466	-8.4754	-9.3281	-9.5513	-9.9699	-9.1713	-9.0025	-9.4265	-9.5917	-8.0588	-8.481	-9.0322	-8.6587	-9.427	-9.647	-9.1043	-9.3126	-9.2171	-9.134	-8.4116	-10.289	-9.4365	-8.7318	-9.5454	-9.9541	-9.7861	-8.4778	-9.0148	-8.4941	-10.205	-8.4795	-9.0373	-9.575	-7.9563	-9.9262	-9.6275	-10.446	-9.1059	-8.6898	-9.1593	-9.2857
-7.0864	-7.9023	-5.9303	-7.7603	-7.6773	-8.9791	-7.8979	-7.6967	-7.2	-8.7684	-7.1261	-7.0748	-7.2479	-7.9622	-6.7129	-7.7802	-7.9835	-8.39	-7.1582	-8.4643	-6.6883	-7.1591	-7.2274	-7.233	-7.2002	-7.9554	-7.6625	-7.2444	-6.9816	-6.7982	-6.6412	-7.4671	-8.3638	-6.485	-7.6513	-7.9032	-5.8972	-7.116	-6.7487	-7.327	-8.4892	-7.1378	-8.6882	-7.4732	-7.6749	-7.3685	-7.4317	-7.5335	-7.4497	-8.4596
-13.704	-14.817	-15.383	-13.859	-14.676	-14.709	-14.613	-14.028	-14.689	-14.986	-15.719	-14.188	-13.916	-15.3	-14.7	-13.85	-14.535	-14.601	-15.142	-14.794	-14.546	-13.731	-15.035	-14.147	-13.588	-13.803	-14.273	-13.948	-14.414	-15.547	-15.056	-13.688	-14.905	-14.779	-15.35	-13.824	-14.841	-14.5	-14.177	-15.001	-15.608	-15.71	-16.011	-13.929	-13.194	-15.728	-14.421	-14.36	-14.354	-13.788
-1.0958	-1.1004	-0.6131	-1.9247	-2.0403	-1.1396	-0.15832	-1.0433	-1.0342	-1.1794	-1.8465	-0.48966	-1.1589	-0.87955	-0.95534	-0.47479	-0.44001	-2.0222	-0.44901	-2.2466	-1.4029	-1.7759	-2.7268	-1.9354	-1.9644	-2.865	-1.2929	-0.11104	-2.1204	-0.19708	-1.4679	-1.9621	-1.5423	-1.7578	-1.8538	-1.9306	-1.7875	-1.6832	-1.5319	-1.4539	-1.8047	-0.6453	-1.2797	-2.4273	-0.52806	-2.4592	0.26878	-0.93118	-1.5173	-2.6642
-0.82127	-1.123	-1.726	-0.31865	-0.63655	-1.0446	-2.6089	-0.8262	-2.1999	-2.8039	-0.92901	-1.941	-2.1822	-2.708	-1.465	-1.2358	-1.9796	-0.99418	-1.899	-1.4134	-2.0624	-1.6421	-0.85223	-1.4142	-1.2385	-0.99552	-0.1085	-1.2205	-0.66794	-1.1005	-1.641	-1.832	-2.0962	-1.268	-0.38497	-1.5438	-1.5419	-1.4334	-1.2953	-1.3815	0.5228	-1.17	-1.5544	-0.65212	-1.9025	-0.44748	-1.989	-1.3995	-1.1516	-2.3162
0.34406	1.4258	-0.83163	0.13085	1.5699	0.99975	0.2932	0.86854	1.5273	0.39072	1.3516	-0.53502	0.31026	-1.0393	1.4246	-0.32973	0.68424	-0.65341	0.6758	-0.67514	-0.65235	1.1995	1.5186	1.7112	0.16499	-0.29937	1.0674	1.0602	-0.24565	1.0975	1.6813	-0.36986	1.0856	-0.071552	0.598	0.39567	0.55007	0.81751	-0.13772	0.58198	0.58548	0.20216	-0.56203	-0.29315	0.0072748	0.49528	0.82303	0.90687	0.88416	-0.20962
-1.5618	-2.379	-1.498	-0.61758	-0.83496	-3.0695	-1.37	-2.2265	-0.63812	-1.7176	-1.454	-1.7096	-1.5627	-1.8367	-1.0882	-1.1211	-1.4352	-1.0735	-1.0491	-0.55943	-1.8216	-1.5575	-1.5067	-1.2046	-1.7864	-0.50115	-1.6123	-1.1987	-1.1507	-1.7827	-1.6115	-1.5152	-1.1016	-0.86561	-1.6031	-1.1027	-1.4235	-1.1211	-0.56731	-1.7084	-1.4762	-0.45972	-0.55069	-1.4486	-0.57017	-0.32741	-1.7592	-1.332	-0.25211	-1.339
-5.9658	-4.5271	-4.9668	-4.6391	-6.5982	-6.5918	-5.5526	-4.6095	-6.6772	-6.5553	-5.8598	-5.8515	-5.7032	-5.5407	-4.553	-5.2704	-5.8738	-6.0262	-6.2334	-5.0146	-6.5699	-5.031	-5.715	-5.3414	-6.0392	-5.8696	-6.8306	-6.7455	-4.6761	-7.0108	-5.8361	-5.08	-4.5467	-5.2043	-5.3577	-5.3423	-5.1679	-5.7702	-5.1591	-6.7915	-6.0221	-5.2998	-6.022	-5.9128	-6.0186	-5.1569	-5.7446	-4.4643	-6.023	-4.5219
-14.355	-13.711	-13.894	-14.437	-13.328	-13.058	-13.173	-13.97	-13.402	-14.22	-13.822	-14.439	-14.065	-14.444	-14.784	-13.561	-14.549	-13.895	-14.32	-14.084	-13.589	-14.833	-14.165	-14.559	-14.276	-13.823	-14.46	-14.332	-12.763	-13.708	-15.262	-14.583	-13.54	-14.023	-14.52	-15.681	-13.468	-14.448	-14.521	-13.202	-14.21	-14.323	-14.13	-13.908	-14.221	-13.87	-12.836	-14.417	-13.478	-13.229
-5.2858	-4.8674	-4.543	-4.5406	-5.1045	-3.4971	-5.1841	-4.698	-4.0395	-4.0202	-5.6234	-5.3096	-3.1895	-4.085	-4.3856	-3.466	-4.6363	-4.7463	-3.5489	-4.9949	-5.2763	-4.8776	-4.7563	-5.0467	-4.7922	-4.9906	-5.1015	-5.309	-4.4939	-5.9465	-5.5996	-4.9044	-4.9845	-4.2412	-4.3087	-4.4917	-5.3294	-5.6618	-5.669	-4.988	-5.0226	-3.922	-4.1468	-4.6192	-4.8581	-5.0579	-3.6431	-4.083	-4.6475	-4.4706
-14.013	-13.949	-14.902	-15.349	-15.076	-15.316	-15.103	-13.943	-15.314	-14.992	-16.057	-15.323	-14.497	-13.889	-13.817	-14.022	-14.389	-13.997	-14.695	-14.127	-14.59	-14.098	-14.553	-13.652	-15.334	-14.029	-14.536	-12.918	-13.557	-14.334	-14.44	-15.365	-14.315	-14.816	-14.989	-15.308	-16.397	-14.566	-15.174	-15.57	-14.336	-14.657	-14.875	-14.952	-13.749	-14.519	-15.473	-14.654	-15.193	-14.241
-3.5236	-4.204	-3.3441	-5.5145	-3.7134	-3.4653	-3.2535	-5.3009	-4.7005	-3.8278	-5.0097	-4.3508	-4.416	-4.1896	-3.8139	-4.0495	-3.837	-4.6438	-5.316	-3.6285	-4.9871	-5.4566	-3.1742	-5.2573	-3.7766	-4.0729	-4.1594	-5.1078	-4.3738	-3.9416	-5.7045	-3.7423	-4.5436	-4.5285	-4.4176	-3.5412	-4.0821	-3.312	-5.2048	-5.161	-4.7073	-4.0298	-4.5787	-4.5682	-3.4662	-3.8636	-4.7917	-4.2085	-4.8014	-4.9219
-4.4903	-4.79	-4.2591	-4.0029	-3.6675	-4.0089	-3.2674	-5.3191	-4.995	-5.778	-5.6269	-5.1535	-4.1227	-4.5435	-5.4522	-3.6154	-5.2643	-4.8599	-5.7089	-5.0628	-4.0607	-4.3798	-3.6344	-4.0339	-4.2688	-4.5058	-3.6444	-4.8512	-4.4571	-4.1374	-4.7304	-4.2112	-4.3751	-3.7337	-3.9606	-3.6064	-5.181	-4.9782	-3.8879	-4.0898	-4.17	-4.2757	-4.03	-5.7128	-4.553	-4.6209	-4.0417	-2.864	-4.3859	-4.7853
-22.475	-22.594	-21.125	-21.914	-22.076	-21.876	-22.602	-22.264	-22.224	-22.371	-22.744	-21.972	-21.898	-22.082	-22.481	-22.903	-22.451	-22.838	-22.485	-22.6	-21.28	-23.565	-21.382	-22.954	-22.298	-22.984	-22.165	-22.437	-22.539	-20.557	-21.658	-22.403	-21.535	-22.268	-21.355	-21.892	-22.166	-21.943	-22.456	-20.585	-21.385	-21.391	-22.623	-21.377	-22.269	-22.488	-22.416	-21.784	-21.799	-21.645
0.62533	-0.018723	1.0424	0.76822	0.51973	0.17712	0.28279	0.8571	0.80395	1.3877	0.67592	-0.037107	0.26746	0.036197	-0.64706	-0.47191	0.43835	0.78537	0.074962	-1.0415	0.43257	0.98965	1.1693	0.69119	-0.29696	-0.19941	0.24226	0.84795	-1.4206	0.86753	1.234	0.37328	1.0018	-0.0562	1.0286	1.6396	1.1061	0.38758	0.82125	0.1756	0.4486	0.49731	0.08588	-0.18548	0.73698	-1.0132	-0.040653	0.23564	-0.088543	-0.36894
-3.5301	-4.0357	-3.5487	-4.5743	-4.5193	-4.2199	-1.899	-3.9987	-3.8091	-4.2397	-4.1047	-4.1574	-3.8756	-4.0212	-3.2402	-3.0496	-4.4873	-3.0192	-3.0186	-3.2763	-4.5339	-3.5872	-4.4018	-3.6049	-4.567	-4.122	-2.8859	-3.0026	-4.8697	-4.7325	-2.9106	-4.3789	-3.2311	-3.5822	-4.8507	-2.7328	-3.1732	-3.4948	-3.1627	-3.6007	-4.3453	-3.9226	-4.3048	-3.9082	-3.7983	-3.5884	-4.5983	-4.0265	-3.7795	-4.4265
-13.522	-12.288	-14.417	-12.878	-12.157	-12.718	-11.988	-12.748	-12.654	-12.315	-12.011	-12.384	-12.697	-13.844	-12.416	-13.265	-13.351	-12.971	-11.605	-11.893	-12.701	-12.03	-11.437	-14.397	-11.937	-12.821	-11.318	-11.866	-12.563	-13.376	-14.061	-11.907	-13.189	-13.383	-13.007	-12.135	-13.307	-11.619	-12.037	-12.445	-13.114	-12.802	-13.61	-12.674	-12.65	-13.017	-13.321	-14.128	-12.221	-12.197
6.9695	6.5449	6.5262	6.7353	6.3147	7.5142	6.9206	7.5381	8.0522	7.0371	5.7204	6.0219	7.6103	7.1758	5.9121	7.1318	6.7723	6.1523	7.0902	7.206	7.583	6.1718	5.9887	6.9102	7.1955	5.8391	7.1127	6.4521	6.8526	6.7638	6.8093	6.6513	6.6915	6.1813	7.4397	6.1812	6.9676	7.5968	6.9629	7.3226	7.4854	6.7371	6.4722	6.8335	6.3441	6.1495	6.2251	6.5483	6.949	7.0849
8.44	7.382	8.8234	7.6192	8.0245	7.4929	8.1869	8.3253	8.5663	8.214	7.7762	8.2318	8.2927	7.1289	8.0637	8.0914	7.7048	7.7241	8.1678	7.9356	7.7461	8.1055	7.5187	9.1066	8.4456	6.5778	8.307	7.848	7.1425	8.0413	6.9774	8.0281	8.1236	8.8637	7.8495	7.8899	8.9487	7.4885	7.9412	7.5288	7.4402	7.9621	8.5154	7.3651	8.2184	8.7319	8.4285	8.2847	7.0843	8.1619
-3.4667	-1.651	-2.3894	-1.8178	-2.2295	-2.2547	-1.7701	-2.1536	-2.0039	-2.6002	-2.6302	-3.0278	-2.5738	-2.1031	-2.547	-2.4462	-1.8535	-2.6124	-2.7905	-3.6408	-1.6441	-2.6045	-2.4349	-3.0384	-2.9409	-2.0209	-2.5472	-2.0925	-2.5735	-2.2102	-2.5998	-3.0641	-2.0989	-2.408	-2.5678	-2.9463	-2.4366	-0.99852	-1.8339	-2.7473	-2.2057	-1.8654	-2.9123	-3.337	-2.3794	-1.8451	-2.5943	-2.8598	-1.7066	-3.5781
-0.40698	-0.14257	-1.3982	0.52917	-0.45744	0.27141	-0.41393	-0.65888	-0.31632	0.90079	-0.81285	-0.60901	-0.034288	0.21098	-1.5151	-0.14784	-0.23849	-0.09596	0.75316	0.24558	-1.0734	0.60832	1.3268	0.037214	-0.67406	-0.41752	-0.3718	-0.25607	-0.4395	0.43845	0.89596	-0.24767	-0.43466	0.45139	-1.0572	-0.80008	-0.50301	0.54564	0.01095	1.7758	0.31975	0.24504	-0.25484	-0.35603	0.66058	0.45902	-0.1466	-0.60751	0.13138	-0.54199
-3.6529	-4.0371	-3.4352	-4.1793	-3.7277	-4.0647	-3.1603	-3.6487	-4.7711	-3.2835	-3.1199	-4.3758	-3.2545	-4.7632	-3.0616	-3.5122	-3.6043	-2.8533	-3.1604	-3.4696	-3.4748	-4.6291	-3.3205	-2.703	-3.7848	-3.4173	-4.047	-4.3076	-4.4078	-3.0039	-3.4773	-4.4159	-3.8956	-3.8908	-4.1504	-4.003	-4.2444	-4.6411	-2.754	-3.3606	-3.8377	-4.7439	-3.3873	-3.7969	-4.3789	-3.8924	-3.5449	-3.7686	-3.9065	-4.4448
-8.9921	-8.334	-9.2974	-7.9417	-9.1196	-8.5822	-9.8482	-7.6691	-8.4818	-9.0992	-8.9324	-9.2587	-8.4432	-8.8341	-10.294	-9.0678	-9.4036	-9.9102	-10.006	-8.592	-8.9422	-8.6123	-8.5605	-9.4322	-9.7951	-8.8695	-9.0724	-9.2111	-8.9778	-9.9221	-9.6378	-9.5925	-7.4919	-9.0572	-10.001	-8.8427	-9.0241	-8.686	-9.149	-8.2467	-9.2317	-9.3762	-9.7968	-10.243	-9.2362	-8.7589	-9.9355	-9.4459	-10.302	-9.256
-1.0286	-1.4544	-1.7983	-2.233	-1.859	-0.92052	-0.32912	-2.5927	-1.5678	-2.2212	-2.8499	-1.5885	-0.89901	-1.808	-1.2407	-0.81622	-0.93287	-2.2023	-1.7433	-1.6436	-1.2741	-2.0195	-1.5994	-1.6894	-1.4584	-2.0703	-2.9216	-2.4816	-1.6821	-2.0062	-2.2222	-2.1395	-1.2968	-1.8715	-1.7388	-1.4914	-2.7758	-0.95409	-2.7317	-1.3725	-2.3657	-1.1096	-1.9421	-3.3395	-3.156	-1.2236	-2.3127	-2.3718	-1.888	-2.0657
-13.337	-13.441	-13.183	-12.335	-12.697	-13.993	-12.833	-13.563	-13.437	-14.482	-12.894	-13.356	-12.535	-13.215	-12.794	-13.834	-12.258	-13.944	-13.591	-11.763	-13.142	-13.113	-13.424	-12.241	-13.49	-12.5	-12.525	-14.433	-13.805	-13.347	-12.977	-14.519	-13.42	-12.377	-14.375	-14.051	-13.536	-13.132	-11.973	-12.796	-12.522	-14.139	-12.483	-12.643	-13.592	-14.3	-12.192	-13.324	-13.952	-13.731
-4.8465	-6.384	-4.8494	-4.4968	-4.7598	-4.3147	-3.979	-4.9842	-3.1862	-4.6356	-5.6072	-3.3366	-5.4667	-5.9247	-5.0575	-4.0416	-4.013	-3.4415	-3.4053	-3.5903	-5.3986	-5.5551	-5.078	-4.9522	-4.8371	-5.1385	-5.075	-5.183	-4.8066	-5.048	-4.1703	-3.7078	-4.5793	-4.9593	-4.0084	-4.1483	-3.5763	-3.7723	-5.931	-3.4422	-4.4011	-3.8591	-4.6364	-4.0766	-5.21	-5.2849	-4.5968	-4.9169	-4.1191	-4.809
-0.19793	-1.2288	-0.46752	-0.9033	1.2473	-0.66391	0.10877	0.49859	-1.1965	-0.10671	0.72423	0.26483	-1.0482	-0.16021	0.0982	0.20395	-0.49031	0.28577	-0.057907	0.29281	-0.44295	-1.5757	0.25177	0.40836	1.112	-0.0021352	-0.29751	-0.43326	0.15249	-1.2151	0.86606	-0.29993	-0.23402	-0.061966	-0.52113	-0.2732	0.39188	-0.40464	0.1325	-0.9215	0.9616	0.3181	-0.56567	0.5629	0.020595	-0.46272	-1.4221	-0.097251	-0.35427	-0.0058735
1.6249	0.58527	0.8513	-0.4703	1.8804	0.38057	0.9115	1.0278	0.78576	0.13194	0.024896	0.97097	1.0095	0.65826	0.90919	0.27984	1.8594	0.52212	-0.75205	0.86305	0.18941	1.6184	1.2834	0.82123	-0.47826	0.23752	1.1434	0.65163	-0.063088	0.40916	-0.73363	-0.11407	1.5363	0.11362	1.2358	0.75012	1.0632	0.76777	1.2732	-0.096246	-0.073896	-0.26357	1.2824	1.2088	0.68852	0.78723	1.0617	1.1901	0.61955	0.47638
-2.843	-4.4564	-4.7256	-4.2067	-3.978	-4.329	-5.0373	-4.1075	-5.012	-3.6593	-2.7842	-4.9052	-4.087	-3.885	-4.4424	-4.7649	-3.6316	-4.9178	-4.6681	-4.013	-4.6527	-3.6962	-3.9681	-3.4414	-5.0331	-4.6137	-3.2506	-3.0872	-4.1556	-4.491	-4.4307	-4.9879	-4.1543	-4.0367	-4.5288	-5.5574	-5.3452	-4.3199	-4.5943	-4.2244	-4.2397	-3.6032	-5.1115	-4.2511	-3.8055	-4.014	-3.2051	-4.2577	-5.0082	-5.5466
-2.3217	-2.4944	-3.9191	-3.2032	-2.5365	-3.6345	-3.4636	-3.831	-2.867	-4.3058	-2.6772	-3.1766	-3.5024	-3.6353	-3.3317	-2.9798	-2.9209	-4.2562	-3.605	-3.8772	-3.3336	-2.785	-2.7293	-2.7072	-3.2241	-1.7675	-3.0628	-3.3209	-2.3045	-2.4043	-3.3075	-3.4911	-4.7934	-3.4291	-3.5193	-3.5468	-3.0706	-3.129	-3.1619	-4.2908	-2.6624	-4.415	-3.3395	-3.2342	-3.4307	-4.5975	-1.9954	-4.0921	-3.5742	-2.6739
1.229	0.7814	1.7007	2.8843	0.44002	1.4882	1.0279	1.1949	1.5349	1.9539	1.6738	1.7387	1.0283	2.9145	0.8161	0.33666	1.813	2.178	0.62028	-0.008548	1.8978	1.5065	2.8011	1.8776	0.91853	1.4959	1.2519	1.112	1.9968	2.6778	0.83629	1.582	-0.045288	2.5627	0.62653	1.3364	1.0912	2.1511	0.024199	0.87716	0.46142	0.58486	2.0868	1.9859	2.0453	1.1257	1.75	1.9643	2.106	2.2182
2.5154	2.9259	3.3308	2.7675	2.2862	2.2769	3.5013	2.4354	3.4162	2.3913	3.3897	2.3799	1.3767	2.4682	2.2733	2.3796	1.9636	1.6685	1.6413	2.4349	3.6843	3.0443	1.7886	3.7178	1.8642	2.8638	2.0653	3.2229	2.1017	2.1346	2.0375	2.2864	2.7929	2.9173	3.063	4.2179	2.9476	2.2957	3.5546	3.1346	3.5384	2.3045	3.6481	2.8216	2.0864	2.808	1.9824	3.3284	2.508	2.5513
-7.3634	-7.6164	-7.5826	-7.6561	-8.0227	-7.1029	-8.9358	-7.6449	-7.7284	-7.8237	-7.1881	-7.3203	-7.8247	-7.6449	-7.556	-7.3433	-7.6147	-6.8462	-7.5465	-7.8268	-7.477	-7.4957	-6.9267	-6.0893	-7.5507	-8.2242	-8.0596	-7.9517	-8.5759	-7.1575	-8.2137	-8.5438	-7.7839	-8.6238	-7.9446	-8.437	-7.4358	-7.5786	-7.2515	-7.4489	-7.8903	-8.0882	-8.1617	-8.0401	-7.0224	-7.4364	-7.3862	-6.2592	-7.9556	-7.3694
-3.0718	-1.8827	-2.9283	-1.5173	-1.3671	-2.0765	-1.5779	-1.4063	-2.2214	-2.3892	-3.2957	-2.9058	-1.9211	-1.4911	-2.3471	-3.066	-2.0106	-2.8576	-2.2032	-2.3915	-1.3485	-3.0092	-2.5399	-3.245	-1.4365	-1.5564	-2.4292	-2.583	-2.9744	-2.0798	-2.8123	-1.4902	-3.0363	-2.5169	-2.3702	-2.0113	-3.0463	-2.117	-3.0007	-4.2217	-1.7136	-2.1656	-2.549	-2.9384	-1.9697	-1.2566	-2.5794	-2.0685	-3.7452	-1.6329
-6.3257	-5.9749	-5.735	-6.6809	-5.8596	-6.2925	-7.1317	-7.546	-6.3944	-6.1001	-5.3363	-7.2516	-7.0098	-6.5509	-6.137	-5.8951	-6.8986	-5.7434	-7.4142	-6.2168	-6.8587	-6.782	-6.0672	-5.974	-6.4139	-5.1097	-6.1117	-6.2772	-6.0054	-6.1324	-6.8563	-7.376	-7.1607	-5.9568	-4.3892	-7.4941	-6.1399	-6.681	-6.9045	-6.2383	-6.8438	-7.0588	-6.2122	-6.4289	-6.2195	-6.7049	-6.2496	-6.559	-6.7409	-5.9084
-1.0788	-1.9227	-1.7308	-0.30251	-1.5197	-1.0855	-0.86851	-1.1591	-0.98395	-1.7897	-1.1439	-0.88522	-1.7677	-0.83237	-1.1124	-3.2739	-1.6559	-2.2779	-0.43049	-0.68534	-0.89288	-1.7153	-0.44022	-1.5205	-2.3297	-1.6385	-1.11	-1.2299	-1.0822	-1.3545	-1.3129	-0.7069	-1.4961	-0.81187	-1.5344	-2.7028	-1.035	-0.82501	-1.8311	-1.7245	-0.51883	-1.181	-2.1171	-0.79568	-2.5716	-1.2523	-2.2109	-2.1456	-1.0894	-1.7723
-3.4178	-3.6708	-3.337	-3.2716	-2.7693	-3.8221	-3.3154	-3.6096	-3.8288	-2.8949	-2.5251	-3.1152	-2.1432	-3.4093	-3.9885	-2.5153	-4.3453	-3.2479	-3.6518	-1.9584	-4.067	-2.4838	-3.546	-4.2452	-3.936	-4.5954	-3.7987	-2.8649	-3.2283	-3.7658	-3.0705	-2.9377	-2.446	-4.0129	-3.8893	-3.9542	-3.3877	-3.7401	-4.398	-3.2664	-2.685	-3.9521	-3.1417	-3.5406	-3.3815	-3.3321	-3.4408	-4.2218	-3.4012	-4.3814
-5.4634	-5.0612	-4.9469	-5.9666	-5.5376	-4.4236	-4.5443	-5.4431	-4.7913	-4.6153	-5.8513	-5.9792	-4.7347	-5.4971	-4.7879	-3.9122	-5.4882	-5.2999	-5.1958	-4.8844	-4.0832	-5.3896	-4.5708	-5.777	-5.2491	-5.2191	-3.6705	-4.4467	-5.3729	-5.7031	-6.4387	-5.1367	-4.6995	-5.0461	-4.6779	-4.3044	-4.9724	-5.2318	-5.1863	-5.3587	-4.9016	-5.4216	-5.815	-4.7243	-4.6366	-4.5385	-5.422	-5.3765	-5.3022	-5.2057
-14.634	-13.068	-13.898	-12.235	-12.916	-12.595	-12.042	-12.782	-11.88	-12.584	-12.69	-12.925	-13.038	-12.206	-12.955	-12.892	-12.836	-12.644	-13.553	-11.742	-12.787	-13.594	-12.017	-12.837	-11.972	-13.222	-12.112	-11.809	-13.976	-11.595	-13.474	-12.558	-13.474	-12.13	-11.944	-12.968	-13.564	-12.67	-12.547	-12.717	-13.174	-12.576	-12.971	-13.414	-13.26	-12.757	-12.502	-13.103	-13.228	-13.214
-14.111	-14.35	-14.346	-14.384	-15.782	-14.742	-15.435	-14.566	-15.799	-14.578	-14.155	-15.386	-14.018	-14.611	-14.647	-15.44	-13.74	-14.442	-13.844	-14.725	-14.641	-15.043	-14.199	-13.624	-14.446	-13.727	-14.233	-14.986	-13.89	-14.551	-14.59	-14.464	-13.454	-14.219	-13.759	-14.7	-14.364	-14.471	-15.265	-15.378	-13.344	-15.071	-15.658	-15.129	-14.264	-13.951	-15.002	-15.603	-14.545	-14.412
-10.471	-11.583	-11.129	-10.771	-11.087	-10.877	-9.6739	-11.499	-10.749	-10.727	-12.19	-10.981	-11.414	-11.798	-11.179	-10.756	-10.724	-10.274	-10.664	-11.36	-10.299	-11.413	-10.186	-12.618	-11.468	-11.646	-10.569	-10.862	-11.042	-10.632	-10.582	-10.632	-10.883	-11.067	-10.687	-11.343	-11.202	-11.693	-9.8719	-11.747	-11.052	-9.9246	-11.487	-10.78	-11.099	-10.203	-9.6091	-10.649	-10.389	-10.82
8.6767	7.9344	8.7072	8.1046	7.6115	7.5728	8.5041	7.8942	7.8613	8.3974	7.6579	8.6544	7.9442	7.771	8.3954	8.427	7.0738	7.1108	7.6109	6.9727	6.6264	7.6813	7.5714	6.583	7.3038	6.5379	9.4221	8.344	8.5081	7.407	8.0449	7.5555	7.3876	8.7136	8.1913	7.6132	8.3286	8.539	8.4611	7.56	7.5252	7.6618	7.4125	8.1527	7.3627	8.4076	8.0617	8	7.78	8.9303
-14.885	-13.303	-14.316	-14.073	-14.47	-13.295	-14.079	-13.302	-12.99	-13.779	-12.808	-13.385	-13.671	-13.812	-14.724	-14.851	-14.837	-13.66	-13.803	-14.222	-13.484	-14.588	-14.878	-13.506	-13.35	-13.695	-14.569	-14.141	-13.826	-14.476	-14.233	-14.125	-13.819	-15.196	-13.759	-14.092	-14.366	-14.745	-13.538	-13.612	-13.719	-14.095	-13.956	-14.976	-15.337	-14.236	-13.393	-13.73	-14.895	-14.688
-5.0424	-4.729	-3.9033	-6.0852	-5.6893	-5.2449	-5.2557	-4.2876	-4.8147	-4.6264	-4.0675	-5.0371	-4.9474	-5.1084	-4.7285	-6.1321	-4.2554	-4.9546	-5.2197	-3.8324	-4.9227	-4.6416	-5.6579	-5.5573	-5.2338	-5.5109	-3.8883	-5.902	-5.154	-4.6804	-5.4238	-5.0652	-4.8631	-5.5	-5.088	-5.4567	-5.0441	-4.5	-4.473	-4.9283	-4.558	-4.3396	-6.4327	-5.1788	-4.4555	-3.8939	-4.0054	-5.5758	-3.6699	-4.3607
-5.8838	-6.966	-6.1956	-6.8151	-5.9449	-5.8618	-7.3963	-6.1795	-7.0304	-6.7633	-6.5357	-6.1193	-6.9777	-6.7698	-6.4655	-6.0688	-6.0655	-7.1881	-5.2096	-6.5596	-6.2855	-5.8234	-6.5283	-5.8241	-6.2786	-6.8482	-6.6778	-6.8254	-6.5908	-5.8205	-6.1051	-5.8689	-6.7283	-6.2812	-5.8433	-6.9319	-6.0381	-5.7366	-6.2669	-5.4938	-6.1222	-6.0799	-6.16	-5.7728	-6.1807	-6.641	-6.5811	-5.3006	-5.5118	-6.7948
2.272	2.3816	3.8513	2.7486	1.5462	3.3183	2.7013	2.8656	2.0102	2.5631	3.1703	2.4676	2.9922	2.2363	2.199	1.9661	1.3948	2.8629	2.3418	2.6313	4.3066	1.7793	2.0054	1.6472	2.7993	2.4398	2.8123	2.6814	3.0333	2.7088	2.3279	2.6565	2.4377	3.4977	1.8311	2.5824	3.7788	2.5306	2.5593	4.0366	2.0886	2.9682	2.1983	2.3634	2.0032	2.9262	3.1877	2.1369	2.6934	2.8964
-7.4161	-7.8923	-8.2663	-7.4924	-7.1479	-7.5469	-7.0386	-7.3062	-6.9641	-8.4456	-7.4902	-7.8698	-7.1903	-6.8627	-6.6613	-7.5435	-7.6757	-8.8442	-7.452	-8.183	-7.8492	-6.3373	-6.7992	-7.3388	-7.0918	-7.7663	-7.4192	-7.8269	-6.8039	-7.0467	-6.4716	-6.9642	-6.7303	-8.4231	-6.9156	-8.2821	-7.7112	-7.7678	-6.912	-6.6545	-7.6567	-7.1783	-8.3425	-8.0759	-8.0192	-8.2678	-7.0901	-8.2937	-7.4157	-5.7136
-5.359	-4.2839	-4.3082	-4.3672	-5.6914	-4.2068	-3.4173	-4.8926	-4.7229	-4.989	-4.5354	-5.8383	-4.2256	-6.0441	-4.0569	-5.6564	-4.6798	-5.1082	-4.4478	-3.8546	-4.633	-3.7837	-4.3299	-4.5238	-4.9715	-4.2976	-3.2848	-3.7271	-4.8587	-5.3188	-3.0913	-4.8561	-4.7338	-4.7291	-4.0241	-3.9941	-3.6273	-4.0324	-4.7875	-4.4811	-3.9402	-4.7765	-3.7128	-4.6132	-3.8076	-4.1645	-4.4639	-5.6239	-4.0046	-3.2619
-4.8871	-4.2515	-4.3544	-4.61	-3.3269	-3.6488	-3.7368	-3.9264	-4.4012	-2.9503	-3.6731	-4.1137	-4.3372	-5.0149	-3.4944	-4.7901	-4.2409	-3.3399	-4.3465	-4.9474	-3.9218	-4.3728	-4.2527	-4.4192	-4.4045	-5.1678	-3.9637	-4.254	-4.0251	-3.24	-3.3197	-3.3781	-3.8786	-5.1318	-5.1278	-4.4142	-3.9419	-4.014	-4.8071	-3.2076	-4.9328	-4.466	-4.2323	-4.1466	-4.9951	-3.9453	-3.7886	-3.3621	-4.7855	-3.5179
-5.4928	-6.452	-7.0927	-6.3661	-5.7041	-5.7618	-6.7424	-6.4499	-6.8676	-6.5642	-7.5213	-6.8215	-5.5891	-6.935	-5.4716	-5.4969	-7.1029	-6.1889	-6.7304	-7.1633	-6.8787	-6.6704	-7.7687	-6.638	-6.6361	-5.8099	-7.0232	-6.3595	-7.437	-6.2029	-5.608	-7.3009	-6.657	-5.5424	-5.6579	-5.5249	-5.6502	-6.6907	-5.9206	-7.4095	-7.0896	-6.2327	-6.3246	-7.3007	-6.3642	-6.5845	-6.7561	-6.448	-6.2296	-6.8298
-13.465	-13.869	-13.165	-13.551	-13.196	-12.785	-14.278	-12.906	-13.761	-12.617	-13.158	-13.013	-13.372	-12.573	-12.865	-12.139	-12.575	-13.276	-13.431	-13.072	-13.911	-13.39	-14.032	-12.961	-12.875	-14.183	-14.205	-13.766	-13.102	-14.02	-13.069	-12.808	-14.662	-12.904	-13.223	-13.367	-13.719	-12.845	-12.147	-13.313	-13.037	-12.611	-12.707	-13.585	-12.769	-12.809	-13.099	-12.607	-13.169	-13.414
0.73225	1.5495	2.9427	2.1263	1.0417	1.7998	1.0181	0.52264	1.7809	0.38522	1.8566	2.758	1.5807	1.644	1.0145	2.4585	2.6646	0.2912	1.5942	0.81863	1.0591	2.0737	2.1568	2.0396	1.8583	1.6201	2.4073	2.1334	1.9237	2.0759	2.2463	0.62114	0.83317	1.7516	1.8898	1.924	1.1962	2.6679	1.4198	2.2522	1.4062	1.5416	2.4911	0.9091	1.537	1.1088	1.2942	1.2324	0.84386	2.9627
-4.2311	-5.3741	-4.4274	-4.8125	-5.0639	-4.8017	-4.8023	-4.0019	-4.2311	-5.2669	-5.8901	-4.0091	-4.0079	-5.297	-4.4883	-5.7627	-5.204	-4.8771	-5.4254	-4.0343	-5.3612	-4.0753	-5.0355	-4.351	-5.5425	-4.9415	-4.0592	-4.2397	-4.8077	-4.8112	-4.3931	-6.1239	-4.8427	-4.5055	-5.2448	-5.2179	-3.9171	-4.4252	-4.2597	-3.1781	-4.1666	-4.2111	-4.7505	-5.2443	-3.8719	-3.6754	-3.9673	-6.4099	-5.5433	-5.0509
-6.0129	-5.8838	-4.7624	-6.077	-5.6859	-6.1514	-5.4354	-5.5211	-4.7301	-5.2663	-4.804	-5.4186	-6.1818	-5.7863	-5.8696	-4.7561	-4.8467	-5.2984	-5.7716	-6.1846	-5.1257	-4.2255	-6.2091	-5.608	-5.1621	-4.9398	-5.5648	-4.2607	-5.9678	-5.3525	-5.6842	-5.3239	-6.5084	-5.6833	-5.9238	-5.1219	-6.1968	-5.9278	-6.2407	-7.3569	-4.9894	-6.0093	-5.6681	-6.7312	-4.8687	-5.7594	-5.5797	-6.0069	-5.366	-6.3766
-11.16	-11.249	-11.273	-11.603	-10.906	-10.721	-11.51	-10.695	-10.306	-11.222	-12.077	-11.894	-12.157	-10.894	-12.119	-11.776	-11.537	-12.021	-11.645	-10.623	-11.27	-9.9015	-11.28	-11.211	-11.445	-11.377	-11.652	-11.638	-11.356	-12.185	-11.912	-11.91	-11.389	-11.988	-12.474	-11.083	-12.782	-12.283	-10.941	-10.511	-11.111	-12.271	-11.788	-11.833	-12.128	-11.42	-11.528	-11.436	-10.407	-11.984
0.016358	0.83087	1.5955	0.95978	2.9699	0.84247	1.7394	2.1634	1.3344	0.12766	1.0509	1.8808	0.74944	1.7565	1.268	1.2295	1.2287	1.1724	1.1127	1.2927	0.37277	2.2599	1.0915	1.5279	1.2796	0.50482	1.329	0.68742	2.1005	1.5098	1.6855	1.1603	0.42413	0.27834	0.88868	1.0129	1.5518	1.3247	0.28173	0.17009	1.6582	1.4965	0.88318	0.79293	0.81438	1.4333	0.80428	1.2592	1.395	2.102
3.415	4.2766	2.2552	3.4824	3.8449	3.2427	2.2091	1.857	3.582	2.9732	1.9623	3.4993	2.4069	2.7585	2.8727	3.2462	3.1753	4.418	3.3011	2.998	2.8855	2.647	3.9818	3.7852	3.8497	2.2673	2.6794	2.0056	2.7474	2.6698	3.2966	3.3501	3.0424	4.439	3.1084	3.5356	3.5884	3.881	2.8115	1.9294	3.7157	3.0094	3.2864	2.7726	4.2215	3.1611	3.3913	3.0427	4.7126	4.475
-9.3142	-8.9041	-9.5866	-9.9128	-9.1068	-8.6172	-9.3679	-8.3998	-8.3466	-9.4989	-9.2406	-8.961	-9.0973	-9.1485	-8.5345	-9.8403	-9.384	-8.6961	-8.5814	-8.1035	-8.757	-9.0277	-7.5285	-8.8055	-8.3219	-9.3667	-9.4943	-9.2601	-9.7883	-8.8188	-8.1529	-8.441	-9.2992	-9.0526	-10.029	-9.7829	-8.568	-8.3563	-8.5726	-8.875	-9.4885	-9.1351	-9.7205	-10.088	-9.1327	-9.3854	-8.3215	-8.0615	-7.9224	-9.6471
0.24662	0.73718	0.5544	0.5225	0.27534	-0.60095	-0.63075	-0.62146	-1.0315	-1.129	0.0020625	-0.73825	-0.70822	0.77033	-0.50678	-0.31278	0.01166	1.7168	-1.2434	-0.61748	-0.19659	0.56263	-0.89325	-0.58842	-0.2855	0.02893	0.23362	-0.99276	0.45946	-0.1785	1.0168	-0.68643	-0.24908	0.62515	-0.28012	-0.29406	-0.071061	-0.18619	-0.83152	-0.52892	0.45703	-0.80125	-0.11824	0.69476	-1.2077	-1.0402	0.20957	-0.21378	0.88204	0.64414
-10.836	-11.535	-12.672	-11.854	-11.546	-12.502	-11.704	-12.51	-12.556	-12.438	-11.127	-12.489	-12.469	-11.517	-11.946	-11.71	-12.178	-11.586	-11.458	-10.627	-12.332	-12.07	-13.163	-13.055	-11.628	-10.979	-11.519	-10.951	-13.036	-11.784	-11.932	-11.654	-12.316	-12.191	-11.134	-12.465	-12.812	-10.771	-11.595	-11.125	-11.984	-11.618	-10.882	-11.132	-12.065	-12.301	-11.263	-12.173	-11.95	-12.369
-1.3846	-2.5974	-1.3261	-1.1733	-0.90635	-1.4344	-1.1755	-1.201	-1.0969	-1.3717	-0.82108	-0.1353	-1.7916	-1.0616	-0.46618	-1.3064	-1.285	-0.25309	-1.3121	-1.4116	-0.42408	-2.0955	-0.97007	-0.88613	-1.7389	-1.5996	-2.0469	-0.86387	-1.6897	-0.71142	-1.3988	-1.7274	-0.66113	-0.67339	-1.7602	-1.4725	-0.81602	-2.133	-1.97	-1.1735	-1.1421	-2.1795	-1.2434	-1.7811	-1.4054	-1.4855	-0.49395	-0.76432	-0.99851	-1.2533
-15.188	-14.743	-13.758	-14.379	-14.89	-13.837	-14.957	-14.519	-13.968	-14.665	-14.342	-15.071	-14.851	-13.999	-13.551	-14.958	-14.468	-14.323	-15.152	-15.203	-15.701	-13.981	-14.749	-14.598	-15.531	-15.543	-14.801	-14.046	-15.478	-15.136	-15.1	-14.237	-13.581	-14.002	-15.369	-13.771	-14.832	-14.618	-14.629	-16.305	-14.375	-14.8	-14.862	-14.454	-14.452	-15.964	-13.47	-14.186	-14.472	-13.996
-1.5247	-1.1046	-1.478	-1.9726	-2.847	-2.0761	-1.7968	-1.6664	-2.2956	-1.8354	-2.8783	-2.3376	-1.9283	-1.715	-1.4208	-1.8761	-2.0131	-2.8383	-2.1528	-2.7269	-1.3666	-2.1569	-2.22	-1.0051	-2.3959	-3.0453	-2.403	-1.355	-1.3652	-2.0339	-2.266	-0.82614	-1.3425	-1.6006	-0.90157	-2.2672	-1.3778	-3.1582	-1.5596	-2.6492	-1.8057	-1.4483	-0.4756	-1.0586	-2.162	-1.6794	-2.1468	-2.6986	-1.4341	-2.2339
-3.0249	-3.6622	-2.7728	-3.2755	-2.5563	-2.2109	-3.0912	-1.4795	-1.8781	-2.7446	-2.7108	-3.576	-2.6707	-2.4511	-2.6597	-1.9485	-3.3941	-2.7722	-2.5061	-3.1734	-2.9047	-2.9925	-1.8002	-2.773	-2.5774	-2.2718	-2.473	-2.7921	-1.9748	-2.886	-1.7602	-2.0497	-3.1661	-4.2443	-1.2481	-4.1554	-2.7601	-3.1648	-2.1394	-1.9882	-2.9416	-3.2213	-3.383	-2.3148	-2.5162	-1.6012	-2.8329	-2.1842	-1.6077	-2.6016
-7.5984	-8.4955	-7.0219	-7.2855	-8.3128	-7.4881	-7.6432	-8.2058	-7.941	-7.5995	-6.6701	-7.6786	-7.988	-7.3159	-7.7281	-7.3429	-7.7751	-7.3579	-7.4351	-7.4525	-6.5246	-8.2916	-8.2522	-6.6545	-7.7383	-8.1436	-8.3972	-7.2541	-9.2853	-6.8267	-6.9903	-7.2981	-8.5614	-7.5526	-7.5413	-7.6973	-8.1512	-7.419	-8.4282	-7.0298	-7.0843	-7.0261	-7.482	-7.6321	-7.1133	-7.6503	-6.1659	-6.4754	-7.2979	-7.2016
-11.866	-10.597	-9.8781	-11.033	-10.367	-10.556	-11.133	-10.792	-10.839	-11.051	-10.124	-11.574	-11.351	-10.367	-10.777	-12.175	-11.233	-10.602	-11.744	-11.13	-11.59	-10.343	-10.407	-10.286	-11.985	-9.9251	-10.582	-9.5702	-12.197	-11.23	-10.837	-10.97	-10.716	-10.752	-11.503	-10.907	-9.9146	-10.951	-12.153	-11.445	-11.334	-9.7294	-11.641	-10.144	-10.983	-11.638	-10.704	-11.014	-11.682	-11.163
1.6786	2.5916	1.6173	1.0332	1.6041	1.8342	1.7709	2.6492	0.8158	1.012	0.44977	1.5128	1.1506	0.45054	0.92164	1.2539	2.2847	0.86926	0.37553	1.9793	1.7631	0.25033	1.6631	1.3739	1.7197	2.0622	1.4794	1.6469	0.85715	1.1728	0.70604	1.8452	2.3096	1.073	1.2106	1.6748	1.6529	1.5705	1.1977	1.9855	2.2383	1.5642	0.7015	2.0181	1.5453	3.3341	1.2894	1.5275	1.847	1.8461
2.2597	2.8402	3.3459	3.5067	3.4144	3.067	4.1628	2.3988	2.8742	1.8343	3.5659	1.9286	3.0414	3.2597	3.6553	4.9023	1.8637	3.5564	2.6243	2.8907	3.0533	2.6077	2.7693	2.7343	4.1082	2.3133	3.5053	1.7203	3.601	3.0759	1.9681	3.7113	3.4384	3.5855	1.9245	2.3948	2.6545	3.3919	2.7225	3.5868	3.5571	2.9712	1.811	3.1616	2.9771	2.6209	2.904	2.752	3.5374	2.4833
3.8988	4.1939	4.3569	4.8785	5.5269	5.6281	4.9544	4.5824	4.7552	4.7753	4.6764	5.8178	5.2882	5.9198	4.7248	3.8402	3.2777	4.398	4.4378	3.7435	4.5707	4.3023	4.6118	3.4079	4.8826	3.8583	3.0053	4.4879	5.7155	4.6769	3.7924	5.0575	3.2722	2.8789	4.6381	5.0123	4.7621	4.671	5.2429	4.4688	5.8655	4.5894	4.7119	4.3242	5.0457	4.1311	4.3974	3.938	4.1464	5.4202
2.5064	1.2228	2.364	2.4278	1.3352	1.6739	2.7371	2.2534	1.3581	1.3649	2.6457	1.1934	1.2058	2.4544	1.271	2.4313	2.04	2.2883	1.2687	2.0352	1.3471	1.4458	1.7964	1.897	1.9811	2.0951	1.6727	2.6744	2.7014	2.2527	2.4243	0.65248	2.6081	0.58578	1.4318	0.56103	2.2162	2.2524	2.3091	2.0015	2.0489	2.0371	1.3898	1.1214	2.454	1.5384	1.6631	2.0949	1.1453	2.6074
-0.037655	0.13631	0.87012	-0.12321	0.42988	-0.24747	0.66099	-0.13233	0.62744	1.4419	-0.081081	-0.65966	1.2836	0.048505	-0.23458	-0.1239	-0.66381	0.7444	0.36433	-0.09178	0.55423	1.4419	0.72244	0.37939	-0.86206	-0.3371	-0.63187	0.23226	0.77154	1.0235	0.72292	-0.80922	0.1753	0.57096	-0.051903	0.86156	1.3381	0.79107	0.049761	0.48263	-0.18599	0.31352	0.8595	0.86271	-0.45232	0.15934	-0.42202	0.049948	0.71839	0.47316
-2.5076	-2.2062	-1.4473	-3.0112	-2.3839	-2.1211	-2.2228	-1.3572	-1.8372	-1.7195	-1.9152	-0.82009	-2.0568	-1.8073	-2.3015	-1.7054	-1.1009	-2.0546	-1.7706	-1.8034	-1.6063	-1.9695	-2.4007	-1.504	-2.3175	-1.4379	-1.6295	-1.8992	-1.7164	-2.8015	-1.5516	-2.1925	-1.6172	-2.5549	-1.6569	-2.3773	-1.9364	-1.3996	-2.1877	-2.6204	-1.3016	-1.9739	-2.1681	-2.5798	-1.8272	-0.74756	-2.3033	-1.2764	-1.3821	-2.3234
-3.932	-5.2233	-5.0257	-6.0796	-5.5151	-5.4525	-5.474	-6.1827	-5.3425	-6.547	-5.0947	-5.7689	-6.8824	-4.7467	-5.1169	-5.2495	-5.5768	-5.4093	-6.0384	-5.9553	-5.1875	-6.3309	-5.2339	-5.0479	-5.8261	-5.4104	-6.4644	-5.0864	-6.0318	-5.9911	-4.6794	-6.5053	-5.6863	-5.4438	-5.1715	-5.8206	-5.019	-4.9548	-7.3306	-4.8158	-6.809	-5.2984	-5.8347	-5.1798	-5.5366	-4.5169	-6.0654	-5.8293	-5.4847	-5.1954
-3.3224	-3.9627	-3.806	-1.7684	-4.0251	-2.6652	-3.6071	-3.2426	-5.1292	-2.8997	-2.8962	-3.5069	-3.4952	-3.169	-3.7066	-3.9722	-3.3282	-3.8957	-3.1518	-2.1183	-4.2958	-2.9764	-3.9516	-2.255	-2.7522	-3.1479	-4.7115	-4.0387	-2.7662	-2.9944	-4.0082	-3.5632	-2.8027	-3.9575	-3.42	-3.8898	-3.4674	-3.0995	-3.5807	-3.0294	-3.0003	-2.8909	-4.3374	-3.8863	-4.1395	-3.2923	-3.4867	-2.5572	-3.6235	-3.5383
-14.273	-14.219	-15.146	-14.117	-15.229	-14.1	-15.29	-15.252	-14.636	-15.379	-13.662	-14.943	-14.201	-14.07	-14.534	-15.558	-15.039	-14.692	-14.427	-15.111	-16.151	-15.087	-15.227	-13.643	-13.565	-14.96	-13.51	-15.053	-14.578	-14.094	-15.766	-14.515	-15.403	-15.708	-15.427	-14.782	-15.06	-14.419	-14.638	-14.055	-14.746	-14.594	-14.908	-14.454	-14.441	-14.538	-15.402	-14.047	-14.354	-14.568
6.9032	7.3161	7.0518	6.9153	6.3894	6.4575	6.884	6.3854	6.709	7.1719	6.776	8.0782	7.572	7.2459	7.813	6.5562	8.5952	6.1418	5.9257	6.2233	6.5002	7.7597	6.5883	6.5025	7.3881	7.547	6.4625	7.3709	5.8836	7.8842	7.152	7.2698	5.7324	6.3542	5.6638	7.1314	7.0536	7.0203	7.0235	6.7263	6.3414	7.0079	6.8233	7.6906	6.366	6.9162	6.4486	6.5675	7.1035	5.9496
-4.2972	-5.2705	-5.4695	-4.5557	-5.2412	-4.9315	-4.8218	-6.4172	-5.1021	-4.8949	-4.5327	-5.265	-4.3971	-4.4244	-4.8625	-5.0328	-5.6031	-5.6408	-5.5821	-5.4333	-5.578	-4.9817	-4.2851	-5.1805	-5.5305	-5.5255	-3.9521	-4.3751	-4.988	-5.2088	-4.0104	-4.937	-4.5769	-4.5833	-4.8215	-6.7331	-4.5298	-5.1513	-4.7228	-5.737	-4.2636	-3.499	-5.2126	-5.3169	-5.6416	-3.8512	-6.1661	-4.4184	-4.4601	-4.6961
-4.8384	-3.5766	-4.8162	-5.4085	-3.7188	-4.4598	-4.4656	-5.0883	-3.8024	-4.3957	-5.2228	-3.8811	-4.7172	-5.389	-4.886	-4.6421	-4.3802	-5.397	-4.0537	-3.898	-4.494	-4.3213	-4.2297	-4.3411	-3.9658	-4.8612	-4.8518	-5.1158	-4.5681	-4.8943	-4.0253	-4.1611	-4.5831	-5.2072	-4.3442	-5.3942	-4.8512	-4.9316	-4.8518	-4.9093	-4.474	-3.629	-3.7465	-6.2091	-4.2228	-4.6791	-4.8464	-3.4755	-4.8707	-5.2908
-8.2416	-9.2432	-8.6293	-8.2614	-8.3469	-9.0493	-8.6418	-8.8366	-8.8897	-8.8247	-9.414	-8.3247	-7.3006	-8.4964	-8.1023	-9.7264	-8.8611	-8.7157	-9.2975	-9.2077	-8.4394	-9.1628	-8.2472	-10.189	-8.5442	-8.7998	-9.1853	-8.5938	-8.2734	-10.645	-9.6211	-8.3309	-7.8714	-9.0892	-7.732	-8.2868	-8.677	-8.4728	-9.3113	-8.3294	-9.4268	-8.4232	-8.7315	-8.688	-8.8269	-8.8957	-8.9548	-8.8868	-7.8435	-10.593
0.23806	0.84602	1.139	0.93899	1.9295	1.2641	1.0371	0.44719	1.4318	1.5212	1.1395	2.1115	0.79063	0.74638	0.86953	2.2732	1.2847	1.2204	1.5441	1.1485	1.6539	2.1581	0.74741	1.8955	1.1877	0.30662	1.5278	1.3409	1.336	1.1189	2.4275	0.74224	1.7793	0.41809	2.0145	0.21052	1.5453	0.5057	0.33831	1.6159	2.2591	1.8243	1.7867	0.08531	1.4495	1.9451	0.9719	1.4957	1.2045	0.58721
-1.4219	-0.20229	-1.0346	-1.5694	-0.48831	-1.1979	-0.67703	-0.49715	-0.37061	-0.95157	-0.13129	-0.82112	0.23233	0.033404	-1.3265	-0.81569	-0.99328	0.2851	-0.52823	-1.7555	-0.75576	-1.0166	-1.2717	-1.069	-2.5965	-0.78192	-0.31343	-1.192	-1.6727	0.015737	-1.9069	-0.40526	0.23302	-0.88514	-0.69449	-1.3965	-0.72552	-1.1836	-1.817	-0.73054	-1.196	-0.33329	-0.9586	-0.66915	0.034662	-1.8618	-1.2995	-1.3608	-1.7584	-0.031052
-12.262	-12.644	-13.429	-11.64	-13.13	-13.064	-13.199	-12.458	-13.443	-12.944	-14.06	-12.207	-12.442	-14.506	-12.006	-13.019	-12.545	-13.415	-13.712	-13.259	-12.886	-12.825	-13.622	-11.624	-13.386	-13.686	-12.297	-11.623	-12.916	-13.396	-13.342	-12.397	-12.639	-13.17	-12.01	-13.243	-13.786	-11.701	-12.315	-14.069	-12.885	-14.021	-12.462	-12.88	-12.593	-14.026	-13.642	-13.488	-13.212	-13.34
9.4906	9.0179	9.6582	9.7951	9.955	9.4685	9.1865	9.091	9.951	9.2967	8.7902	10.566	10.174	9.2484	9.0261	10.097	10.174	9.4353	9.7383	10.786	9.6303	9.5412	9.875	8.754	10.349	10.808	9.0922	10.453	9.0624	10.155	8.5868	9.9903	9.5439	9.2236	9.7066	10.931	10.293	10.102	10.299	9.6206	9.4571	9.6743	9.559	10.741	10.477	9.4301	10.134	8.9686	10.727	11.146
5.7924	5.3514	5.3962	4.8644	5.8648	5.578	5.5587	4.4725	5.0916	4.5436	4.7127	5.9179	5.0423	4.8003	4.6126	4.7632	4.9642	5.4787	4.7434	5.8217	5.3051	4.6576	5.4119	5.7729	4.6446	5.6766	4.3295	5.195	4.7921	6.175	5.4708	5.0372	3.9215	5.0165	4.4262	4.8346	4.5952	4.7825	5.4593	5.0055	5.6272	4.8247	5.9171	5.4497	4.9501	4.1834	5.5751	4.0737	5.7765	4.3832
1.0815	0.39625	0.74798	1.0791	1.5892	0.094241	0.88355	1.9184	2.559	0.80533	-0.060285	1.4487	1.0486	0.55037	1.3423	2.535	1.5229	0.76978	0.99578	0.38812	0.68701	1.4663	1.4678	1.0307	1.7374	1.127	2.0783	1.5128	0.59331	1.3761	1.6645	1.1542	0.54266	0.68256	0.7068	0.86089	1.1731	0.13019	1.2494	0.69357	1.1441	1.1572	0.63755	1.5468	1.1111	1.2043	2.2514	1.5788	1.0891	0.7623
-12.096	-11.139	-11.836	-12.186	-12.31	-12.528	-12.451	-11.329	-12.672	-10.966	-12.287	-11.833	-11.838	-11.767	-12.057	-12.004	-11.184	-11.118	-12.591	-11.429	-13.051	-12.004	-11.387	-12.253	-12.439	-12.177	-11.564	-11.2	-11.72	-11.948	-12.101	-12.655	-11.677	-11.427	-12.253	-11.999	-12.652	-11.084	-11.827	-12.712	-11.901	-11.789	-11.895	-11.8	-11.526	-12.515	-12.4	-11.348	-12.04	-11.248
-5.7388	-4.9189	-6.2971	-4.908	-6.5026	-5.1433	-4.5961	-5.551	-4.5511	-5.5292	-5.163	-5.5453	-6.4112	-5.1999	-5.73	-6.2127	-6.0898	-5.9949	-5.9671	-5.6	-6.3057	-5.0596	-5.9937	-4.5371	-6.2367	-5.9546	-6.1129	-4.3813	-5.8402	-5.1564	-6.0999	-5.4305	-5.7726	-6.1597	-6.2085	-5.5786	-4.5201	-5.2399	-6.1769	-4.7023	-5.2954	-5.3314	-6.1865	-6.1271	-5.8184	-5.0846	-6.0872	-6.5826	-4.558	-5.1227
-4.1402	-3.3962	-2.891	-2.4796	-3.1299	-3.8841	-3.4629	-3.9196	-5.4402	-3.0466	-3.4213	-2.2708	-2.4516	-3.4757	-4.0771	-3.4286	-4.3131	-4.298	-3.0808	-4.2464	-3.795	-3.6979	-3.3392	-3.9018	-4.6252	-4.8578	-3.7178	-3.8349	-4.7592	-4.3019	-3.839	-2.9724	-4.0045	-3.707	-4.9281	-3.1403	-4.026	-4.6313	-3.6781	-3.3822	-3.9202	-4.6261	-4.9552	-4.9305	-4.2666	-3.5909	-4.7457	-3.645	-4.3648	-3.2619
0.18296	1.5248	0.98387	-1.2499	-0.53561	0.1905	1.2654	-0.25345	0.80568	0.41622	-0.2132	0.33844	1.468	1.0283	0.40634	-0.16245	0.32807	-0.33369	1.1524	0.36962	0.65858	0.40045	0.69383	0.1867	0.83618	0.49795	-0.17395	0.67243	1.2473	0.44652	1.8315	0.32624	0.34028	0.52132	0.35722	0.64462	1.1454	-0.68964	0.32348	0.5899	1.1302	0.68719	-0.15018	1.5086	-0.257	-0.20419	0.021665	0.15677	0.19967	-0.7703
-3.6449	-2.2503	-3.0212	-3.1093	-2.4848	-2.4473	-2.8492	-1.884	-2.6584	-2.0707	-3.0621	-2.2184	-2.8275	-2.2004	-3.3965	-2.4671	-2.9875	-2.9042	-2.4437	-3.0698	-1.5634	-3.1239	-1.2788	-2.7025	-3.1333	-2.9415	-2.5572	-2.7245	-3.5087	-2.5909	-3.2139	-2.0885	-3.0446	-2.0175	-2.8859	-2.1574	-2.7712	-3.9269	-2.9573	-2.305	-3.5068	-2.4725	-2.8616	-3.3676	-2.9207	-2.9626	-3.7607	-3.5534	-3.7374	-3.312
-14.125	-14.217	-14.334	-14.119	-13.129	-13.78	-13.656	-14.722	-14.36	-14.449	-14.481	-13.366	-13.847	-14.157	-14.556	-13.433	-14.634	-14.949	-14.928	-13.846	-13.565	-13.023	-14.524	-14.411	-13.367	-14.012	-13.643	-13.318	-13.949	-12.396	-12.655	-13.534	-14.463	-14.117	-14.928	-13.755	-14.747	-14.284	-13.929	-13.123	-13.506	-14.972	-14.335	-14.349	-13.374	-14.173	-14.503	-14.575	-13.814	-13.512
-21.786	-21.099	-22.534	-22.856	-21.812	-21.068	-21.542	-22.832	-21.02	-22.115	-21.932	-22.085	-21.779	-22.853	-20.864	-22.19	-21.441	-21.526	-22.234	-22.481	-21.989	-21.496	-22.342	-21.401	-22.796	-21.551	-21.096	-23.041	-23.11	-23.148	-22.564	-22.383	-20.469	-22.424	-22.353	-22.64	-21.507	-21.836	-23.009	-22.043	-22.004	-21.528	-21.905	-21.63	-22.019	-22.109	-24.009	-22.078	-22.467	-22.884
1.467	0.7452	0.70877	1.441	1.5567	1.4366	1.4485	0.17316	1.3802	-0.63545	1.3836	1.2118	1.0141	0.31909	-0.28185	0.72523	0.45211	1.8894	1.0705	-0.44359	1.0352	-0.24216	0.26006	-0.34674	1.3757	1.1794	0.88338	1.1195	0.2306	0.82968	-0.82841	-0.17992	-0.47771	-0.015271	0.37612	0.47888	0.64176	0.21237	0.60723	0.70035	0.3547	-0.33822	2.3055	-0.17724	-0.61977	0.24217	0.74956	-0.14612	1.271	-0.071353
-2.7312	-1.1983	-1.4418	-1.5539	-0.97853	-1.7953	-1.5003	-0.57634	-1.44	-1.6391	-1.1537	-1.9563	-1.1763	-1.8355	-1.536	-1.3111	-1.1665	-1.4455	-1.3588	-2.121	-0.42174	-1.4433	-2.0633	-0.78552	-0.48405	-1.2935	-1.3626	-0.67296	-1.1271	-2.4541	-0.87163	-0.22234	-0.93684	-2.4459	-1.898	-1.5357	-1.6916	-1.9886	-1.7093	-2.222	-1.6917	-1.8704	-1.4772	-1.3866	-0.54777	-2.0839	-0.93695	-1.1076	-1.2798	-1.5826
-8.6459	-9.317	-9.9112	-10.235	-9.1332	-9.4015	-8.7594	-9.5641	-8.4453	-8.9861	-9.4864	-9.2228	-9.39	-8.6788	-8.8042	-9	-8.4349	-8.8499	-9.0209	-8.9524	-9.7918	-8.189	-9.3218	-8.4515	-9.2055	-8.888	-8.6989	-8.8453	-8.7739	-7.5941	-9.6207	-9.8659	-8.1514	-8.467	-8.1198	-8.1309	-7.8341	-9.4497	-7.3718	-9.9306	-9.2216	-9.6527	-8.4156	-8.194	-8.7822	-8.8486	-8.7897	-9.5502	-9.4868	-8.2423
-4.4555	-4.2764	-3.3171	-3.5517	-3.8292	-4.3656	-2.8555	-5.2046	-2.6448	-2.759	-4.1828	-3.4469	-3.2233	-4.3122	-2.6414	-3.4902	-2.6071	-4.136	-3.1515	-3.94	-2.6103	-2.9559	-3.5999	-3.2164	-3.4997	-4.6698	-3.3833	-4.6827	-2.9607	-2.5687	-3.6192	-3.9267	-3.1567	-4.1246	-2.5019	-3.057	-3.5211	-2.739	-3.8109	-4.7291	-3.5765	-3.9048	-2.8583	-2.5162	-4.215	-4.809	-3.6255	-4.2171	-2.5047	-3.8024
-9.9847	-8.486	-9.5081	-9.9886	-9.0407	-9.0428	-9.5455	-8.5997	-8.2708	-9.4205	-8.1035	-8.6501	-8.6414	-8.9153	-8.2446	-9.1908	-9.3411	-9.4383	-9.5035	-8.5647	-8.6471	-8.2382	-9.2477	-9.787	-8.9085	-8.9168	-9.5483	-9.5066	-8.8412	-9.6202	-9.2701	-9.5092	-8.0198	-6.7545	-9.0823	-9.1848	-10.656	-8.3907	-8.2598	-9.5956	-8.8554	-9.2947	-8.6195	-8.7312	-8.9203	-10.066	-8.6438	-8.7227	-8.5655	-9.7446
-23.006	-22.586	-21.292	-21.19	-21.86	-22.414	-21.738	-22.443	-22.113	-23.417	-22.394	-21.166	-22.156	-21.416	-22.161	-22.431	-22.747	-21.537	-21.135	-23.322	-23.419	-22.814	-22.039	-22.474	-21.98	-21.634	-21.82	-21.895	-23.4	-21.077	-21.617	-22.161	-22.459	-22.622	-23.165	-21.845	-22.675	-21.846	-22.236	-21.515	-21.718	-21.464	-22.745	-22.282	-22.773	-21.817	-21.453	-21.707	-22.922	-22.267
-4.6517	-3.7194	-3.4757	-5.1221	-3.7187	-4.3065	-3.78	-3.6813	-3.6434	-4.1982	-4.2361	-4.4858	-4.6368	-3.6842	-4.5489	-5.0052	-5.34	-5.2715	-4.7808	-4.2637	-4.7778	-4.5996	-4.9153	-5.8492	-3.1799	-4.4493	-3.2667	-4.9776	-3.7919	-3.7169	-4.131	-4.7599	-4.5206	-3.3814	-3.2121	-4.7736	-3.9222	-4.1564	-4.0928	-4.2033	-3.5487	-3.799	-3.6539	-3.7422	-3.5755	-4.1409	-3.3696	-3.6066	-3.2746	-3.7176
4.1566	4.0251	5.8291	4.7731	4.1998	4.1031	4.4667	3.3888	4.3855	4.3196	4.1631	3.8263	4.2602	4.2932	3.7639	4.1306	3.3399	4.185	4.0058	3.9387	4.6019	4.4666	5.0109	3.994	3.5426	4.712	4.8859	4.0804	4.0754	4.7802	4.4978	4.4188	3.8568	3.5411	5.2996	5.5091	4.3365	5.2504	4.1703	4.4528	4.1416	5.4323	5.4544	3.9426	4.8355	3.0927	5.5361	4.2778	4.3918	4.5404
-12.907	-12.508	-12.696	-12.181	-12.355	-12.708	-12.321	-12.556	-12.469	-12.296	-11.956	-13.554	-13.28	-12.918	-13.551	-11.777	-13.11	-13.381	-12.763	-13.774	-12.253	-12.583	-11.541	-12.386	-12.917	-13.823	-12.43	-12.576	-13.368	-13.161	-12.509	-13.556	-12.324	-12.719	-13.139	-14.104	-14.308	-12.146	-12.282	-13.467	-12.157	-13.48	-12.347	-12.224	-14.177	-14.059	-12.745	-12.073	-11.873	-13.036
-12.302	-11.019	-11.84	-11.017	-12.381	-12.794	-12.573	-12.275	-11.171	-12.567	-12.839	-11.79	-11.558	-11.759	-12.089	-11.364	-11.473	-10.448	-12.276	-11.82	-11.595	-11.764	-10.805	-11.222	-11.878	-11.69	-11.988	-12.468	-13.141	-11.233	-11.368	-11.647	-12.227	-11.523	-11.957	-11.907	-11.61	-11.557	-11.544	-11.839	-10.55	-10.499	-11.377	-11.75	-12.57	-11.361	-11.445	-11.201	-12.415	-10.775
-5.8912	-6.3643	-7.1497	-6.6299	-6.4858	-6.1514	-6.0174	-6.0383	-6.1133	-6.4383	-6.1463	-6.2918	-5.9087	-6.8336	-5.9206	-6.7811	-6.4919	-6.2646	-6.3792	-6.0929	-6.0655	-4.9574	-6.4783	-7.3109	-6.695	-6.6176	-6.6032	-6.9025	-6.1719	-6.5768	-6.4	-7.5853	-5.7041	-5.6512	-5.4894	-6.5887	-6.0213	-7.0102	-6.3941	-6.2006	-6.1936	-7.2723	-5.1074	-6.0532	-6.1279	-6.8197	-7.1013	-7.0515	-5.4109	-7.2972
-10.999	-10.276	-10.268	-10.919	-9.6005	-9.9342	-9.6433	-10.59	-10.386	-11.047	-10.459	-9.3309	-10.596	-9.8919	-10.709	-9.3694	-10.539	-9.3287	-9.8115	-10.475	-10.273	-9.1719	-10.267	-9.6117	-9.8539	-10.058	-10.636	-11.13	-11.512	-9.937	-11.862	-9.8642	-9.99	-8.8824	-9.9808	-9.4832	-9.9935	-11.241	-9.8944	-10.609	-10.461	-10.414	-9.7704	-10.021	-10.419	-11.343	-9.9445	-10.954	-9.5673	-8.3772
0.044258	0.065741	1.237	-0.0074766	-0.54203	-0.45492	-0.26211	0.10285	0.076453	0.9344	0.86599	-0.26408	0.45078	-0.020552	0.97967	-0.20552	0.73546	0.38286	0.35189	-0.31939	-0.6015	0.85743	0.55501	-0.46564	0.20824	-0.18132	0.28386	-0.79831	0.4207	-0.083005	0.16914	1.0661	0.29657	-0.21564	0.68308	-0.26617	0.10354	0.13109	1.2111	0.36691	-0.1906	0.93994	1.3461	-0.14107	-0.33487	0.82906	0.16253	-1.2352	-0.071122	-0.92008
-4.7222	-5.2472	-6.4266	-6.0277	-5.6186	-5.1401	-4.8442	-4.5834	-5.3198	-5.0526	-5.1538	-5.208	-4.5205	-4.2152	-4.2341	-6.2076	-5.978	-5.5188	-4.9788	-2.9499	-5.0332	-5.804	-4.6891	-5.0779	-4.5887	-4.6443	-3.9326	-4.8572	-4.4767	-4.0219	-4.9096	-5.2542	-5.6707	-5.0791	-4.5367	-5.152	-4.6729	-5.0461	-4.1603	-4.8168	-4.71	-4.7494	-6.0472	-4.6146	-4.9407	-4.9582	-5.48	-5.1449	-4.7387	-5.2566
-4.5204	-2.7068	-3.5447	-4.9081	-2.4421	-2.7106	-4.2582	-4.0915	-2.9042	-4.9447	-3.5788	-3.95	-4.333	-4.067	-4.1624	-3.6774	-3.7649	-3.5485	-4.3259	-3.1931	-4.2426	-3.8681	-2.4959	-5.1555	-3.133	-4.1343	-3.7677	-2.4903	-3.8016	-3.0926	-3.7579	-3.2119	-3.9658	-3.6166	-4.1855	-3.8692	-3.6895	-3.8124	-4.0773	-4.7075	-3.9078	-3.2567	-2.6463	-4.7849	-4.5772	-3.2729	-3.7624	-4.1223	-4.4266	-4.8355
-11.898	-13.086	-12.516	-14.397	-13.269	-13.336	-14.125	-14.312	-13.738	-13.764	-12.574	-12.391	-11.881	-13.016	-13.195	-12.986	-14.073	-12.656	-13.342	-12.248	-13.243	-13.046	-13.511	-12.336	-12.382	-13.403	-13.574	-13.179	-13.149	-13	-13.156	-12.543	-14.088	-13.064	-13.519	-13.411	-13.421	-12.514	-12.549	-13.771	-13.719	-12.784	-13.008	-12.199	-12.562	-12.683	-14.172	-13.156	-12.608	-13.321
-0.99294	-2.1301	-2.1587	-2.0727	-0.49173	-0.91182	-1.5347	-1.8133	-2.4778	-0.99438	-1.1607	-1.354	-1.3236	-1.7579	-1.625	-1.9117	-2.0719	-1.3414	-1.9029	-0.36633	-0.60135	-1.1125	-2.7785	-0.9803	-1.8224	-0.84885	-1.3656	-2.0244	-1.2279	-1.3867	-2.1447	-0.96553	-1.5012	-1.1477	-1.2793	-1.5619	-1.1369	-1.5565	-1.2797	-0.89034	-3.148	-1.6649	-0.57134	-1.1086	-1.4497	-1.4949	-0.31057	-2.2301	-1.6601	-1.4749
-10.965	-12.05	-11.744	-11.038	-11.922	-10.544	-11.495	-11.625	-10.914	-11.683	-11.328	-11.055	-10.102	-11.667	-10.996	-11.774	-11.109	-11.711	-10.306	-11.22	-10.448	-12.422	-10.997	-12.187	-11.399	-11.474	-11.227	-11.082	-11.269	-11.736	-11.697	-11.379	-11.227	-11.148	-11.504	-10.141	-10.868	-11.722	-10.905	-11.2	-12.148	-10.117	-11.676	-11.509	-12.37	-10.625	-11.646	-12.094	-11.196	-10.297
8.4144	7.7041	8.149	7.967	7.3511	9.5661	7.2326	8.4457	7.4659	8.0681	7.8746	8.5289	8.2906	8.6694	7.6968	7.5454	8.4168	7.5211	8.7427	8.074	7.399	7.5729	6.8604	8.182	7.5597	7.5324	7.729	8.5981	7.0548	7.488	8.3027	8.338	7.691	8.6932	7.8868	8.4438	8.0375	8.3382	8.1612	7.6337	8.1443	8.162	7.9066	7.7151	7.8822	8.184	7.9518	8.4837	8.2861	7.99
-14.029	-13.498	-13.414	-14.794	-13.165	-13.417	-12.717	-12.751	-13.631	-13.722	-13.631	-12.758	-14.301	-13.162	-12.073	-13.493	-11.166	-12.745	-13.016	-13.389	-13.987	-13.032	-12.816	-13.464	-12.842	-13.277	-13.086	-12.736	-13.028	-13.151	-12.653	-13.742	-14.452	-12.276	-13.268	-12.632	-12.384	-13.269	-12.791	-12.895	-14.132	-12.45	-12.384	-12.468	-13.991	-13.627	-13.576	-13.394	-14.378	-12.933
-12.584	-13.868	-12.168	-13.813	-12.261	-13.187	-12.136	-13.26	-12.387	-13.682	-13.294	-12.958	-12.453	-12.566	-13.13	-12.268	-13.171	-12.727	-13.048	-13.484	-12.807	-11.961	-12.229	-12.482	-12.521	-12.416	-12.89	-12.558	-12.11	-13.036	-12.364	-14.019	-12.101	-11.367	-13.209	-12.526	-12.781	-12.736	-12.976	-12.774	-13.083	-12.136	-12.685	-12.756	-12.264	-13.109	-13.535	-13.258	-12.522	-13.13
-14.894	-13.684	-14.239	-15.003	-14.414	-13.374	-14.885	-14.726	-14.736	-15.129	-14.244	-14.863	-14.135	-15.015	-16.097	-14.98	-14.037	-14.813	-14.917	-14.421	-15.295	-14.694	-14.805	-14.821	-15.061	-14.017	-15.154	-15.132	-15.186	-14.41	-14.552	-15.79	-14.592	-14.257	-14.644	-14.842	-14.798	-15.419	-14.847	-14.234	-14.818	-14.125	-15.225	-14.931	-14.019	-15.003	-14.302	-14.455	-14.672	-15.456
-2.2973	-2.2039	-3.1531	-3.2019	-2.9717	-2.8415	-2.8056	-2.6414	-2.9328	-1.9102	-2.7745	-2.6787	-2.2568	-1.7272	-1.2822	-2.0428	-2.3667	-3.3251	-3.3127	-2.9786	-2.2949	-1.7511	-2.3209	-1.7245	-3.7165	-2.4227	-3.5102	-3.1412	-2.6192	-1.7715	-3.2525	-2.3945	-2.1593	-3.2208	-3.2345	-2.1567	-3.8462	-2.6435	-2.6108	-4.0509	-2.3185	-2.7733	-2.6799	-3.1223	-3.448	-2.3937	-2.123	-1.9235	-3.4026	-2.4956
-10.458	-10.453	-10.721	-12.053	-10.294	-10.798	-10.539	-9.0649	-11.185	-11.208	-9.913	-11.381	-11.769	-10.442	-10.9	-10.93	-11.22	-11.567	-11.083	-11.361	-10.661	-10.986	-10.784	-11.7	-9.9462	-10.694	-11.048	-11.608	-10.776	-11.323	-11.558	-10.361	-11.131	-11.077	-10.11	-11.136	-9.6848	-11.333	-10.447	-11.236	-11.258	-10.386	-11.64	-11.162	-11.568	-10.303	-11.311	-11.985	-10.95	-10.572
5.9467	5.107	5.7144	5.1799	5.5975	5.092	4.7668	5.6785	4.4071	4.7778	5.3291	4.9353	4.7697	5.3807	4.6958	5.5441	5.0019	6.22	5.09	5.106	5.2778	5.2164	4.6686	4.6008	5.0058	5.1504	4.7513	5.1296	4.3315	4.5491	3.4482	4.9275	4.7022	4.9017	4.5082	5.6135	4.2894	4.2329	4.2419	6.0503	5.3889	5.189	5.5777	4.6244	5.3069	4.772	4.5694	5.1677	5.1829	4.9194
-10.879	-12.17	-9.9928	-11.585	-11.405	-10.057	-11.075	-10.961	-12.297	-10.555	-11.495	-11.393	-11.338	-10.139	-11.277	-10.742	-11.487	-10.722	-10.787	-9.9604	-10.155	-11.142	-10.182	-11.159	-10.284	-10.332	-10.926	-10.95	-11.586	-11.299	-10.85	-10.108	-10.13	-10.582	-11.563	-11.621	-12.37	-10.328	-11.152	-9.4092	-10.932	-10.679	-9.6553	-9.0719	-11.554	-10.102	-10.589	-10.332	-10.549	-10.099
-7.7921	-7.6037	-7.4834	-7.6196	-7.3737	-6.5856	-7.7473	-9.2554	-7.7852	-6.7412	-7.4961	-9.1204	-8.1284	-6.6705	-7.2045	-7.8626	-8.007	-8.9618	-7.283	-6.9165	-7.4152	-7.143	-8.4608	-8.4431	-8.4832	-7.5626	-7.7042	-8.0122	-7.4854	-7.9561	-8.213	-6.6467	-8.6773	-8.2915	-8.0739	-8.2592	-6.7177	-6.9659	-8.2214	-8.2527	-7.2188	-8.6836	-7.455	-7.702	-6.9236	-7.0307	-8.2081	-7.612	-7.8824	-8.2146
-10.705	-10.732	-10.413	-11.257	-10.434	-11.402	-10.189	-10.492	-11.071	-10.792	-11.757	-9.9755	-11.461	-11.705	-10.887	-10.255	-10.806	-11.195	-9.5628	-11.081	-11.533	-11.627	-10.709	-10.903	-11.126	-11.32	-10.874	-10.758	-10.895	-10.813	-11.993	-10.896	-11.547	-11.168	-9.6982	-11.175	-11.045	-10.103	-11.56	-9.7765	-11.352	-11.022	-11.237	-10.774	-10.736	-10.899	-11.255	-11.123	-12.077	-10.666
-3.4708	-3.7918	-3.5126	-3.7484	-2.5937	-3.7046	-3.36	-0.85429	-2.9231	-3.2159	-4.4993	-2.1151	-2.9085	-3.2559	-3.0449	-2.9427	-3.258	-1.3281	-2.8946	-3.9541	-3.3825	-3.2389	-3.774	-3.0692	-3.8268	-3.2404	-3.0575	-3.8768	-3.4574	-2.5862	-3.1317	-3.8525	-2.8871	-3.3535	-4.0416	-4.0522	-3.2921	-3.4248	-3.5355	-3.0802	-2.884	-4.3689	-2.6635	-4.2186	-2.7498	-3.6773	-3.6436	-4.1072	-3.8857	-3.0819
-1.7962	-1.69	-2.1656	-0.39602	-0.87695	-1.4374	-1.4281	-0.88306	-0.84709	-2.7061	-1.3597	-2.0924	-1.609	-1.6834	-1.6102	-2.1463	-2.6543	-2.0919	-2.3248	-1.295	-0.9781	-1.3762	-2.3157	-0.55067	-1.0561	-0.99995	-0.28179	-2.0919	-1.8469	-0.80197	-1.258	-1.5164	-1.3637	-1.5789	-1.3494	-1.0576	-1.1578	-0.37246	-1.8314	-0.79471	-0.71199	-0.88581	-1.138	-1.7514	-2.6831	-1.0503	-0.34816	-0.85934	-1.5905	-1.6966
5.1144	5.1314	5.0318	5.8	3.8883	4.1784	5.1673	6.2833	5.354	4.0017	4.8017	4.9855	3.8257	5.6148	5.9818	4.6475	4.8886	5.0966	4.3527	4.3562	6.1197	5.7795	5.4061	5.5865	5.8618	5.3506	6.698	5.1618	5.3245	4.3003	5.0906	3.9736	3.6904	4.9982	6.2077	4.6414	5.2504	4.9338	4.9175	4.3742	5.665	4.2046	4.9432	4.8365	4.9117	5.2559	4.9494	3.8159	4.9778	6.1304
-8.9888	-9.0478	-10.072	-8.9452	-9.5345	-9.4495	-8.8003	-8.8218	-8.7302	-9.5745	-10.605	-8.8037	-8.362	-9.4947	-9.4782	-7.958	-8.6436	-8.6795	-8.9061	-9.5218	-8.9743	-8.5417	-9.8032	-9.9173	-9.1088	-8.4441	-8.4413	-8.7697	-9.3472	-9.4205	-8.3204	-7.6636	-8.6224	-8.5838	-9.5997	-9.5829	-9.6575	-8.517	-9.3792	-9.4753	-7.8428	-9.3827	-8.4445	-8.0943	-8.5751	-9.0201	-7.83	-8.9563	-8.6508	-8.8822
-2.1726	-0.058982	-2.101	-0.96114	-0.94179	-1.0924	-1.2528	-1.4283	-1.0794	-1.4609	-1.3574	-1.1025	-0.36575	-0.91853	-0.78183	-1.6955	-0.75922	-2.2485	-1.1273	-1.4	-1.4387	-1.5323	-1.011	-1.6083	-1.204	-1.1719	-1.7577	-1.603	-2.2535	-1.2164	-2.7851	-0.69499	-1.691	-1.7671	-0.56155	-1.2185	-1.482	-1.3335	-2.0867	-0.80368	-2.0028	-1.6898	-1.725	-0.79004	-2.5714	-1.1297	-2.1421	-1.2644	-1.5648	-0.74453
-3.567	-5.2635	-4.2709	-3.5558	-4.0771	-4.4996	-3.7506	-4.0379	-3.6497	-3.451	-3.3784	-3.8245	-4.6942	-4.7575	-2.4553	-3.0102	-2.888	-3.5222	-4.1009	-4.9469	-3.4511	-3.5924	-4.6341	-4.1151	-2.3703	-2.8632	-5.0306	-3.8758	-3.9701	-4.0603	-2.7787	-3.6727	-3.5214	-4.6936	-3.4945	-3.991	-3.6106	-4.362	-3.6669	-5.08	-4.0623	-2.9899	-3.6607	-2.8008	-3.6795	-4.0287	-4.1315	-3.4323	-4.0036	-3.6263
-13.158	-13.224	-13.497	-13.878	-13.415	-13.667	-12.426	-14.217	-14.793	-12.332	-13.139	-12.784	-13.369	-13.497	-12.684	-13.72	-13.208	-13.105	-12.893	-12.395	-13.127	-13.702	-12.705	-13.102	-13.017	-11.999	-13.591	-14.493	-12.369	-14.192	-13.387	-13.184	-13.319	-13.986	-13.788	-13.731	-13.002	-13.414	-12.474	-12.308	-11.785	-14.241	-12.514	-12.873	-12.595	-13.38	-12.395	-13.876	-13.249	-13.705
0.016975	1.0686	1.1736	0.52728	0.22733	-0.37049	0.30102	1.4633	0.52305	0.23565	-0.7182	-0.012366	-0.5675	0.48347	0.9433	-0.37443	0.4258	0.29625	0.1894	-0.3451	1.1175	0.68486	-0.44313	1.8804	0.51187	0.72565	-0.44145	0.61376	-0.15132	0.67462	-0.79136	0.51487	0.11596	-0.1078	0.60719	-0.19262	-0.097177	-0.4376	0.37902	0.63023	0.57718	-0.63187	-0.023426	1.4329	0.74125	-0.26085	0.068961	1.3026	1.3185	0.48029
-0.48715	-0.75576	0.11626	-0.089772	-0.4281	0.43428	-0.7324	-0.65403	-0.23181	-0.67333	-0.34566	-0.67327	-0.83702	-0.96607	-0.39544	0.58635	-0.13365	-1.0961	-0.95473	0.33784	-0.90122	-0.35983	-0.36448	-0.60986	-0.21479	-0.24667	-0.014717	0.29632	0.42764	0.77743	-0.77757	-0.12603	-0.53548	-0.66358	0.80583	-0.22183	0.37666	-0.79572	-0.15993	-0.812	0.32899	0.87776	0.47072	-0.11325	0.11095	-0.51442	1.0664	0.62482	0.36196	-0.50841
-4.672	-3.6172	-3.6447	-4.1991	-3.0312	-2.8129	-3.0167	-5.1391	-4.6448	-4.2468	-4.8758	-4.7477	-4.8098	-4.5241	-3.9747	-4.2134	-4.7196	-3.2334	-4.242	-3.333	-3.8437	-4.8046	-3.9898	-3.6992	-3.6481	-4.2732	-4.5299	-4.4954	-4.6091	-4.4669	-3.2948	-3.7044	-4.9436	-4.4508	-4.5181	-4.3892	-4.4055	-4.2514	-3.3375	-3.4161	-4.1282	-3.2697	-5.5975	-3.6072	-4.6221	-3.8021	-3.4243	-3.2527	-2.6063	-5.1292
0.36704	-0.43083	0.37536	0.96757	0.063316	-0.28396	0.28036	-0.78267	-0.092386	-1.541	-0.69152	-0.4623	1.2329	0.025129	0.021138	0.40104	0.041166	0.36613	-0.20465	-1.2311	-0.11393	0.31551	-0.21433	0.34677	0.37821	-0.079389	-0.66725	1.9875	-0.42843	-1.7771	-0.079469	-0.27663	-1.1589	0.43477	-0.047595	0.0103	-1.1219	-0.10855	0.032739	-0.8039	-0.85383	0.43335	-0.74013	-1.4912	-0.74593	-0.3871	-0.70478	0.26085	0.37854	-0.011561
-6.1889	-7.0319	-5.5304	-6.1516	-7.3201	-6.2762	-6.7077	-6.6833	-5.4303	-6.2695	-5.9175	-6.2309	-6.2068	-6.6099	-6.0597	-6.3795	-6.3214	-6.9437	-6.5576	-6.2133	-6.2296	-6.7259	-7.3789	-5.8775	-5.1535	-7.5502	-6.4414	-6.513	-7.3265	-6.2521	-5.5717	-7.2264	-6.1888	-6.9739	-6.1421	-6.4929	-7.3486	-6.472	-6.4096	-6.2291	-5.9542	-6.2237	-5.847	-5.4837	-6.2985	-6.6967	-6.7012	-5.9008	-7.4274	-6.6861
4.3655	3.9426	5.2545	4.7231	4.1071	4.1259	4.5877	5.3307	5.2813	5.9717	5.3606	5.1395	5.2263	5.9572	4.1242	5.3674	5.5533	5.0495	4.7426	4.5047	5.0451	4.7711	4.497	5.1885	4.0582	4.3956	5.344	4.4596	3.9306	5.7802	6.0386	4.9941	4.9493	5.1034	5.7772	4.0925	4.6422	4.329	4.0557	4.723	5.7147	5.7975	5.1329	4.7442	5.5058	5.1427	5.067	5.1071	2.8362	6.4748
-8.4925	-8.6669	-9.5635	-6.7978	-8.5324	-7.9362	-10.173	-9.5409	-8.666	-9.6879	-9.5307	-9.0311	-8.769	-8.9305	-8.362	-8.4613	-8.9214	-8.2197	-9.6744	-10.171	-8.7968	-9.0423	-8.5598	-9.0808	-7.864	-9.0721	-9.8196	-9.4848	-9.2711	-9.3259	-9.1185	-8.6486	-10.517	-9.1917	-8.9639	-9.1378	-8.998	-9.3945	-9.4363	-9.5897	-9.8516	-9.4999	-8.4403	-9.6662	-7.8787	-8.6428	-8.8525	-8.1937	-8.6894	-8.5002
-11.379	-11.099	-12.375	-10.765	-11.944	-11.382	-11.129	-11.144	-12.213	-12.616	-11.509	-12.189	-12.009	-11.794	-11.202	-12.504	-10.936	-11.335	-11.616	-11.894	-11.098	-12.845	-11.156	-11.829	-12.141	-11.669	-11.613	-11.665	-10.755	-11.686	-12.064	-11.677	-10.646	-12.951	-11.497	-11.409	-12.075	-11.868	-12.039	-10.539	-12.06	-11.518	-11.258	-10.84	-11.333	-11.081	-11.828	-10.72	-11.527	-10.777
1.1282	1.9425	1.6034	2.4971	2.4652	0.70721	2.0148	1.7106	1.1784	1.0039	0.87601	1.4943	2.2735	1.9318	1.3218	3.2393	2.1096	1.8497	2.1568	1.9168	0.78551	2.6744	1.1665	1.5843	1.914	2.7326	1.2253	0.57659	1.6215	1.9953	1.8096	2.7924	1.7567	0.81247	2.0418	3.0456	1.1033	1.9276	1.2132	2.0259	2.4419	1.1477	1.3097	1.5911	1.1791	3.0122	1.6222	1.7859	1.1872	1.5807
-22.637	-22.5	-22.072	-23.29	-23.138	-22.501	-23.83	-22.215	-20.522	-22.392	-21.375	-21.346	-22.552	-22.153	-22.238	-21.282	-21.334	-22.224	-22.556	-22.078	-22.919	-22.195	-21.996	-23.323	-21.946	-22.627	-22.697	-22.731	-22.401	-21.923	-22.435	-22.417	-23.019	-21.688	-23.3	-23.069	-22.075	-22.332	-22.465	-21.976	-21.743	-21.547	-22.163	-22.264	-22.205	-22.732	-21.404	-21.669	-21.882	-21.538
-1.5605	-1.4076	-1.7831	-1.5834	-0.83181	-2.7815	-1.604	-3.082	-0.85038	-1.0646	-1.1707	-2.7924	-1.846	-2.4108	-2.0194	-2.4296	-1.7375	-0.74771	-2.3411	-1.6909	-0.89352	-1.0594	-2.4545	-1.8125	-2.0411	-1.4019	-1.4733	-1.2392	-1.9126	-1.0279	-1.4078	-1.7199	-1.554	-2.46	-2.6276	-2.2632	-0.91388	-0.94831	-2.1977	-1.4664	-3.0025	-1.8361	-0.96131	-2.1088	-1.5089	-2.1303	-2.5473	-1.2243	-1.3916	-2.21
-1.3586	-2.2453	-1.7431	-1.2609	-1.1088	-1.018	0.14532	-0.96351	-2.6166	-1.4089	-2.01	-1.1237	-2.7379	-0.46608	-1.5341	-1.954	-1.4378	-1.4429	-1.9264	-1.2596	-0.91937	-0.92068	-0.57536	-0.20243	-1.2123	-1.6799	-1.9726	-0.80031	-1.8188	-2.1407	-0.70786	-1.7749	-1.6015	-1.06	-0.92232	-1.828	-1.4606	-0.95914	-2.4876	-2.0816	-2.3378	-1.8808	-1.2547	-1.6723	-1.2275	-1.1258	-1.4334	-1.9658	-0.73246	-1.5178
-4.3706	-3.8115	-4.2843	-4.0786	-4.3499	-3.3272	-3.8198	-4.8043	-3.2362	-3.4999	-4.2227	-5.029	-3.5914	-3.2268	-3.4765	-3.4558	-4.4948	-4.8311	-4.0384	-4.0335	-3.1496	-2.5717	-3.0956	-3.7617	-3.9839	-3.7568	-3.6555	-3.8399	-3.954	-4.2015	-3.7713	-4.4081	-4.5765	-3.1003	-3.9071	-3.4972	-3.6223	-3.1639	-4.4238	-3.1842	-4.0499	-3.2172	-3.7833	-3.2894	-5.0241	-1.9405	-5.1073	-4.7647	-3.8715	-3.4275
-13.399	-13.77	-13.381	-12.528	-12.121	-12.232	-13.094	-11.526	-12.758	-12.478	-14.133	-11.993	-12.741	-12.389	-12.899	-13.393	-13.98	-14.14	-13.259	-12.084	-14.339	-12.254	-12.484	-13.676	-13.324	-13.924	-13.08	-13.904	-13.362	-13.021	-13.111	-14.098	-13.37	-11.977	-12.495	-12.958	-14.323	-12.857	-12.742	-13.472	-12.945	-13.051	-13.461	-13.368	-13.632	-13.196	-13.232	-12.894	-12.124	-13.383
-6.7995	-5.5624	-5.9717	-6.4357	-5.6292	-5.2196	-6.8073	-6.5569	-7.1677	-6.9449	-6.2503	-7.3029	-6.28	-7.1193	-7.184	-6.0432	-6.375	-6.6764	-6.7557	-6.0075	-6.066	-6.7734	-6.9312	-6.0679	-7.0401	-5.4619	-6.8913	-7.0311	-6.8106	-6.2867	-6.2362	-6.1868	-5.7141	-6.017	-6.5236	-7.3173	-5.9516	-6.2891	-6.8451	-7.1083	-5.7289	-6.6719	-5.5995	-5.6434	-7.7701	-5.4099	-5.3133	-6.9515	-7.2213	-6.9671
2.9174	2.5112	1.7601	2.4991	4.5715	2.5333	3.1539	2.8902	2.4279	2.3238	2.6414	4.598	2.6693	2.149	2.5673	2.9076	2.6962	2.6562	2.8058	2.4982	2.925	3.5849	3.2532	3.4807	1.5983	3.6799	3.6488	1.8177	2.8742	3.2754	2.9215	4.3048	2.956	2.7869	3.6762	3.0977	3.1919	3.5207	2.2809	3.3291	2.9138	2.7525	2.4372	2.6417	2.3357	2.2214	2.9405	2.6828	2.9971	2.0079
-14.071	-15.334	-14.243	-13.938	-15.85	-14.666	-14.093	-15.838	-14.825	-14.889	-14.432	-12.97	-14.021	-14.811	-14.48	-15.446	-15.05	-13.846	-15.663	-14.212	-16.179	-14.084	-14.421	-15.096	-14.855	-14.308	-15.541	-14.673	-14.309	-15.062	-14.248	-14.686	-14.117	-15.006	-13.905	-13.981	-14.715	-14.123	-14.558	-14.18	-15.392	-13.409	-14.912	-14.313	-14.551	-14.642	-15.139	-15.375	-15.098	-14.611
-4.4974	-4.7752	-5.1305	-5.072	-6.8211	-4.5032	-4.9581	-5.3772	-5.4672	-5.4846	-5.6728	-5.4229	-4.5442	-6.1357	-6.2616	-6.3384	-5.2963	-5.2206	-5.9031	-4.8581	-5.4022	-5.2159	-5.1461	-5.905	-5.032	-5.5325	-4.7691	-3.9216	-3.7511	-6.4539	-5.334	-5.147	-5.0526	-6.6549	-5.3065	-5.5939	-4.6157	-5.8972	-7.089	-6.7489	-5.1486	-5.9941	-5.9741	-4.2636	-5.6168	-4.9736	-6.0636	-4.9901	-4.9686	-6.6806
-12.196	-12.799	-14.105	-13.44	-13.21	-14.128	-13.362	-12.918	-13.27	-13.44	-14.227	-13.566	-12.656	-14.063	-12.99	-14.213	-12.32	-12.194	-13.761	-13.799	-13.186	-12.616	-14.428	-12.31	-13.321	-12.655	-14.742	-13.185	-12.685	-11.956	-12.391	-12.828	-13.097	-13.199	-13.526	-13.596	-13.888	-12.955	-13.5	-12.12	-13.157	-13.168	-13.58	-13.863	-13.208	-13.029	-12.487	-13.129	-12.65	-13.915
2.4815	3.7684	2.6563	2.3331	2.7476	2.814	1.798	3.2502	2.9057	2.6757	3.3689	3.1798	2.8037	2.3856	1.9923	3.3285	2.9607	2.9735	2.7746	2.3304	1.7758	4.0862	2.1542	3.3929	4.0356	2.1052	3.3533	2.53	2.3562	1.8144	3.5039	2.5902	3.2647	2.7494	1.8415	1.5996	1.5413	3.0265	1.8052	3.16	2.6465	3.1802	1.7163	2.2479	2.178	3.4064	2.694	2.2243	2.255	2.8743
-8.7701	-9.7077	-8.4027	-8.8864	-8.7094	-9.4659	-9.2257	-7.8396	-8.6946	-9.286	-9.1978	-8.4751	-8.1063	-9.4765	-8.0057	-8.5424	-9.7253	-8.7802	-9.0422	-9.6853	-9.2501	-8.734	-9.4126	-9.7907	-8.4679	-9.0422	-10.951	-9.5002	-9.3051	-9.3089	-9.374	-8.1084	-8.6188	-8.2417	-8.735	-8.074	-8.9352	-9.8093	-8.4786	-8.3629	-9.08	-7.9594	-8.8508	-9.3623	-9.6185	-7.3605	-8.1443	-8.1397	-8.9406	-9.2702
-6.9987	-6.4261	-8.4894	-8.7126	-7.673	-7.0621	-8.0156	-8.5706	-7.4266	-7.1853	-7.0683	-8.0134	-7.9623	-7.1572	-7.7213	-8.2147	-8.8136	-7.6276	-7.2817	-8.0401	-7.1677	-7.9626	-8.5097	-7.3376	-8.192	-7.2991	-7.6483	-7.8127	-7.5483	-6.993	-7.2688	-7.3521	-8.0998	-7.982	-8.3505	-7.4468	-8.4393	-5.6503	-7.5425	-7.3215	-7.8067	-6.8175	-7.0303	-8.152	-7.9916	-8.1985	-7.1594	-8.6201	-7.5387	-8.6486
-1.4146	-2.8277	-2.245	-1.9954	-3.7087	-2.5954	-2.6641	-2.4465	-2.0943	-3.518	-2.9088	-3.3438	-1.5354	-3.1866	-2.3942	-2.658	-2.5232	-2.7235	-1.8133	-1.2076	-1.7164	-2.3551	-3.1937	-1.7831	-0.7128	-1.3196	-2.9848	-1.0784	-3.6004	-2.5527	-3.3845	-2.8826	-2.1779	-1.9116	-3.1958	-3.5472	-3.1308	-1.4521	-3.237	-2.3723	-2.2924	-2.4632	-1.8084	-3.0192	-1.9794	-3.0114	-2.8769	-3.2897	-2.9003	-3.1096
-13.841	-14.599	-14.653	-14.961	-15.367	-14.915	-14.819	-14.518	-13.899	-14.849	-15.523	-14.889	-15.091	-14.38	-14.921	-14.165	-14.726	-14.379	-14.283	-15.841	-14.446	-14.374	-13.285	-13.974	-13.73	-14.582	-13.866	-14.666	-14.946	-14.054	-13.231	-14.538	-14.832	-15.594	-14.334	-15.369	-14.824	-14.634	-12.971	-15.125	-14.608	-15.126	-14.571	-14.165	-14.722	-14.552	-14.758	-13.531	-14.376	-15.039
-1.9333	-3.9724	-2.0439	-3.6201	-2.3664	-2.613	-1.2134	-2.4329	-2.7373	-1.4444	-3.1045	-2.8647	-2.1895	-2.7828	-2.6279	-2.2747	-1.655	-2.1563	-3.6445	-2.6233	-1.0152	-2.9828	-2.9191	-2.3203	-2.8457	-3.1321	-2.4924	-2.9966	-2.6998	-2.203	-2.7453	-2.1626	-2.6137	-2.7072	-2.5438	-3.3337	-3.2492	-0.34917	-2.9191	-1.7073	-2.1165	-1.6507	-2.8099	-3.018	-2.3899	-3.6284	-3.0611	-3.232	-2.6382	-2.528
-2.7759	-2.9768	-4.0218	-3.1281	-2.8403	-3.2151	-3.3163	-4.1813	-3.1024	-2.6773	-1.9266	-3.4505	-3.2415	-3.4634	-2.9031	-3.8461	-2.6691	-3.7242	-2.2417	-3.1761	-3.9146	-3.9374	-3.5773	-3.4497	-3.1464	-3.6835	-2.9811	-2.7048	-2.8691	-4.0941	-2.7685	-3.3398	-2.9559	-3.6372	-3.7086	-4.5219	-2.5529	-4.7865	-3.0124	-3.4068	-2.3456	-3.4725	-3.4296	-2.9894	-2.0575	-2.9335	-3.9334	-3.2124	-2.909	-3.7743
-0.47671	-1.2019	-1.8197	-1.4936	-1.3416	-1.9781	-1.5801	-1.316	-1.2823	-1.3004	-1.6893	-0.21692	-1.5144	-2.2771	-1.214	-0.65231	-1.7901	-1.1408	-1.4658	-2.9953	-1.647	-1.5876	-1.8733	-0.88907	-1.4382	-0.23211	-2.5917	-0.86597	-1.454	-0.97254	-0.52683	-1.4562	-0.31789	-1.4852	-1.8157	-1.1862	-1.5631	-1.9069	-0.31154	-0.91152	-2.2524	-0.82323	-1.2598	-2.8702	-1.6232	-1.2679	-0.99458	-0.70558	-1.0964	-1.6246
6.3184	6.9088	6.5639	6.5054	7.8873	6.193	6.8463	6.93	6.478	6.8205	7.4578	7.1639	7.5471	7.4352	7.2411	7.4958	6.7393	6.3565	7.0622	6.7002	6.2438	6.6985	6.2963	6.9941	5.767	6.7714	6.8986	7.4978	5.2811	6.3549	6.3432	6.3448	4.9628	7.2134	7.1161	6.2222	7.0541	6.8011	6.8115	7.4457	8.0792	6.7208	6.2553	5.7686	6.104	6.7157	6.2948	7.1349	7.5569	5.3242
-14.726	-15.867	-13.989	-13.851	-14.268	-14.544	-15.121	-13.88	-15.008	-14.252	-13.697	-15.062	-14.44	-14.6	-14.577	-14.637	-15.381	-14.579	-13.812	-15.381	-14.651	-14.081	-15.248	-15.645	-15.542	-15.026	-14.597	-14.514	-15.512	-14.476	-14.759	-15.733	-14.046	-14.622	-14.13	-14.26	-14.639	-14.608	-14.703	-15.481	-13.621	-14.133	-15.252	-14.845	-13.934	-15.029	-14.957	-15.065	-15.505	-15.354
-5.5996	-7.1459	-5.526	-6.7505	-6.4173	-6.7183	-5.9429	-6.1895	-6.195	-6.7081	-6.2126	-7.4289	-6.6759	-7.2474	-5.1838	-6.5969	-6.7382	-5.9914	-6.6565	-5.4639	-5.8869	-5.2313	-6.4094	-5.5184	-6.8291	-6.2274	-6.3176	-5.9987	-7.0233	-6.1391	-6.7543	-7.3353	-6.1685	-6.611	-6.6102	-6.4486	-6.4797	-6.0016	-6.3254	-6.6739	-6.6428	-6.0631	-5.382	-7.5771	-5.9748	-6.835	-6.8122	-6.1289	-7.1116	-6.6199
4.8819	5.2561	3.3081	4.5777	4.4281	5.4083	4.9569	5.4298	5.1982	5.8304	4.6792	3.8879	4.5354	5.4669	5.0245	5.4487	5.4114	5.9105	4.111	3.9627	5.158	5.3154	5.3378	6.2338	4.9249	5.0542	4.0501	4.5506	4.7458	5.9186	4.8805	5.7633	5.6034	4.8484	4.6681	4.8506	5.1176	6.2538	4.3277	4.1219	5.2237	4.485	5.9768	5.1448	6.2002	5.7893	4.7338	4.1858	5.5233	5.9672
-20.94	-21.032	-21.213	-21.408	-20.305	-21.338	-20.284	-20.895	-21.482	-20.78	-19.723	-21.551	-19.769	-20.119	-21.951	-20.502	-20.676	-19.841	-21.22	-20.713	-19.631	-20.176	-19.716	-20.866	-20.054	-20.1	-21.173	-20.377	-20.658	-20.956	-20.408	-21.041	-20.537	-20.33	-20.373	-20.611	-20.497	-20.18	-20.655	-19.874	-20.863	-21.719	-21.922	-19.465	-20.151	-22.256	-20.001	-20.606	-19.765	-20.958
-11.474	-11.426	-11.486	-11.201	-11.788	-10.883	-10.393	-10.984	-11.7	-11.716	-11.399	-11.406	-10.718	-11.638	-11.344	-10.907	-11.639	-11.512	-10.682	-12.417	-11.641	-12.564	-11.521	-11.921	-11.914	-12.056	-12.772	-11.528	-12.121	-12.943	-10.81	-12.027	-11.743	-11.421	-11.126	-11.995	-10.843	-10.604	-11.741	-12.949	-10.469	-11.767	-11.647	-12.401	-11.525	-11.69	-11.574	-11.065	-11.71	-11.602
-2.044	-1.0644	-1.5453	0.49373	-2.0071	-1.057	-1.1086	-1.0981	-1.5812	-1.9515	-0.99479	-2.2376	-1.0307	-1.8886	-1.9072	-2.3256	-1.2379	-2.7295	-2.0762	-1.0576	-1.6541	-2.0143	-0.011046	-1.6488	-1.3368	-1.5095	-1.6094	-1.1168	-1.9686	-1.6452	-0.71673	-0.8895	-0.83846	-1.3364	-0.73921	-0.75557	-0.81781	-1.5197	-1.2652	-0.5048	-0.23665	-1.8021	-1.4781	-2.4009	-1.3663	-1.3263	-1.2088	-0.80413	-2.1679	-0.52917
-2.5328	-2.5006	-1.4338	-2.1221	-2.3687	-3.0679	-2.6187	-3.1602	-2.6679	-2.6022	-2.4768	-2.3249	-2.8156	-2.0237	-2.1888	-2.8249	-2.5946	-1.7832	-1.8684	-3.6217	-2.7066	-2.63	-2.6787	-2.508	-2.3451	-2.2386	-2.5683	-2.4665	-3.0813	-2.1497	-2.9449	-3.0796	-3.8143	-3.05	-3.0669	-2.4029	-2.6332	-3.1242	-2.3195	-1.3442	-3.4198	-2.1179	-2.89	-3.0426	-2.7827	-2.1094	-2.8366	-2.1731	-3.7875	-3.406
-14.006	-13.337	-14.505	-12.082	-14.105	-12.998	-12.225	-13.298	-12.601	-12.573	-13.029	-13.879	-13.133	-13.565	-14.035	-12.959	-12.785	-12.181	-13.164	-12.034	-12.765	-13.321	-13.547	-13.636	-11.157	-13.538	-13.989	-14.549	-13.292	-14.315	-13.103	-12.319	-12.271	-13.355	-13.536	-13.585	-14.033	-13.147	-12.374	-12.522	-13.014	-11.499	-13.191	-14.098	-13.487	-13.978	-14.386	-13.209	-13.427	-13.768
6.6324	6.4666	6.9349	6.4604	7.3045	6.4382	6.001	6.1568	5.9271	6.057	7.2443	6.809	6.4885	7.3782	7.3482	5.3853	6.0587	7.413	6.732	8.3271	6.9085	6.8765	6.8082	6.5552	7.0502	5.9766	6.175	6.6798	6.7533	6.1416	5.8528	7.1168	7.2881	6.1904	5.3604	7.8485	6.6228	6.9642	6.9039	7.6839	6.3212	7.1726	6.8347	7.1982	5.1311	7.2671	6.2187	6.3186	6.5352	6.9219
4.1036	3.7117	5.4195	3.5371	3.7312	4.7531	4.928	4.6502	4.5489	5.6913	3.5969	3.8794	4.5116	4.2647	3.536	4.8162	5.1102	4.296	3.6264	4.4172	4.8495	4.287	4.6232	4.9905	5.1037	4.1811	5.0656	3.7056	4.6018	5.1691	3.9107	4.1967	4.4647	3.759	2.302	3.6553	4.137	3.7142	4.402	4.0491	3.5821	5.2248	4.2034	4.5097	4.0541	4.154	4.5166	4.7214	5.1874	5.057
-23.161	-21.858	-21.497	-21.596	-23.231	-22.143	-22.855	-22.738	-21.5	-22.102	-21.908	-23.017	-21.701	-21.827	-22.15	-23.771	-22.803	-22.144	-23.35	-22.001	-22.074	-20.962	-22.591	-21.967	-23.207	-23.259	-20.956	-21.572	-21.288	-22.509	-21.558	-21.046	-23.033	-21.11	-21.352	-23.344	-23.46	-22.818	-21.959	-22.801	-22.252	-23.071	-22.352	-22.707	-22.156	-22.334	-22.805	-22.72	-22.541	-22.563
-7.128	-6.9064	-5.8359	-6.3886	-5.1305	-6.0163	-6.244	-6.8306	-6.5726	-6.0307	-6.508	-5.8033	-6.3298	-6.754	-5.1334	-5.0518	-6.2845	-5.6047	-6.0666	-7.2883	-7.1717	-5.9902	-7.4597	-6.1434	-5.4712	-6.4632	-6.5001	-6.3948	-6.8481	-6.3203	-7.3119	-5.9917	-7.2519	-6.3376	-7.1121	-6.7095	-6.3589	-6.207	-5.4915	-7.4975	-7.6918	-7.1666	-5.5169	-6.2052	-7.5222	-7.3786	-6.9006	-7.0334	-6.7487	-8.6556
-0.26514	-0.53779	-0.12123	-0.91711	0.22835	0.32403	0.86492	0.011122	-0.6434	0.19136	0.097788	0.45446	-0.073614	0.40427	-0.23903	0.02874	0.88891	-0.94069	0.077976	-0.57775	-0.94724	-0.39476	1.1205	0.15901	-0.92727	-0.33891	0.34779	-0.91907	-0.22597	-0.77734	-0.69003	-0.51374	-0.36375	-0.33123	-0.82169	-0.021066	-0.78596	-1.6204	0.45071	-0.62503	0.57169	-0.61834	-1.5028	0.68652	0.045426	0.91434	-0.10443	-0.64517	-0.68474	-0.1889
-1.2947	-2.7006	-2.1274	-2.6528	-1.8571	-2.3746	-1.9719	-2.4146	-2.0898	-2.8012	-1.9629	-3.163	-2.9532	-3.0313	-2.0387	-1.4249	-2.7689	-2.7598	-1.9316	-3.3176	-3.2619	-1.2149	-2.9142	-2.9536	-2.7379	-2.4925	-1.8391	-1.4628	-3.4878	-2.7447	-2.5666	-3.1961	-2.818	-3.867	-1.5972	-3.0598	-1.9398	-2.0536	-1.7106	-3.3947	-3.2881	-2.8677	-1.8719	-2.2546	-2.4289	-2.3679	-3.2444	-2.5668	-2.5503	-3.2492
-8.1315	-6.816	-8.0804	-6.2522	-8.322	-6.859	-7.9977	-8.3581	-6.9351	-6.7596	-7.6645	-6.9512	-7.5519	-7.8614	-6.6814	-8.1191	-7.7572	-7.64	-9.0391	-6.8984	-7.6963	-7.398	-8.1441	-8.659	-6.7191	-7.3487	-7.0572	-7.5399	-7.1743	-7.9896	-7.6817	-6.7727	-7.6866	-6.8333	-7.7106	-8.1544	-8.3574	-7.774	-6.8056	-7.3247	-7.0467	-6.9357	-9.0287	-8.0148	-7.148	-8.4905	-7.8922	-8.9283	-8.4436	-8.649
-0.93857	-1.7999	-0.7901	-0.99809	-1.926	-1.692	0.34508	-1.8856	-0.41804	-2.1408	-2.8787	-0.92836	-1.9602	-0.73553	-2.2997	-0.15269	-0.034296	-1.3989	-1.7338	-0.98668	-0.93733	-1.0868	-1.4491	-1.4558	-0.59874	-1.1322	-1.5911	-2.129	-1.3021	-1.494	-1.2503	-1.7453	-2.5314	-1.7204	-0.088623	-0.99005	-1.5657	-0.68713	0.15916	-0.76658	-0.7108	-1.8436	-2.4612	-2.2062	-1.4325	-1.9943	-1.4245	-1.1731	-1.087	-1.7647
-9.314	-9.8624	-9.5778	-9.0279	-8.958	-8.0156	-8.8974	-8.7645	-10.004	-8.8127	-8.8122	-8.3479	-8.1699	-8.796	-7.7466	-8.1031	-10.15	-9.2802	-9.6968	-9.4917	-9.295	-10.65	-8.1738	-7.745	-9.442	-8.3945	-8.1356	-7.7796	-10.061	-9.4436	-8.2078	-9.0935	-9.8436	-9.6285	-8.4385	-8.9955	-8.097	-9.1461	-8.9271	-11.376	-9.2503	-7.6497	-8.655	-8.749	-8.7835	-9.5641	-9.5	-9.007	-9.2268	-8.4071
2.966	3.0078	2.6127	3.3803	3.1626	2.1045	3.5425	3.4115	4.6243	3.1094	2.7059	3.1661	2.5511	3.2927	2.8187	2.8358	2.8768	2.9956	2.8008	3.8243	3.2527	3.4284	2.5896	2.717	2.7931	2.986	2.3094	3.3284	3.0518	2.5779	2.8988	3.1893	3.3791	2.171	2.0982	2.8491	3.5736	3.4853	2.8851	4.3622	3.1716	3.1606	3.1589	3.3947	4.043	2.3587	3.8598	3.2566	3.0363	3.5721
4.9734	5.4755	6.6862	5.0325	6.5187	5.6309	5.3864	5.6167	5.4519	6.0049	4.783	5.1942	5.0986	4.9744	4.3199	5.9103	6.6101	5.0099	5.141	5.0424	6.376	6.6721	4.8495	5.4435	5.592	5.2544	4.9982	6.6006	5.6053	4.8738	5.3712	4.7565	5.6896	5.9448	4.904	5.9742	5.3946	6.1162	7.6041	5.6445	4.5825	5.8176	5.4337	6.4595	5.6628	5.8845	5.1875	5.7145	4.7228	5.0459
-1.9502	-0.80614	-1.2727	-0.94653	-0.58536	-0.63311	-0.90395	-0.05163	-0.37367	-0.39421	-1.7528	-0.96264	-0.93711	-0.88324	-0.38837	-0.69417	-0.9013	-0.24273	-0.39637	-0.49839	-1.0773	-0.72599	-0.80994	-1.2405	-0.90479	0.50061	-0.64531	-0.28973	-1.1686	0.48672	-0.68964	-1.1322	-0.069244	-2.0449	-0.86974	-0.46538	-0.81534	-1.3393	-0.76983	-1.3195	0.19567	-0.34123	0.01178	0.11925	-0.39618	-0.71216	-0.39048	-0.41653	-0.64666	-0.54642
-5.1972	-2.6737	-3.0626	-3.6067	-2.6749	-4.9936	-3.4028	-3.9909	-5.2186	-3.591	-4.1568	-3.3375	-3.6453	-3.0065	-3.4284	-4.2243	-3.1178	-2.6456	-4.2216	-3.9602	-4.0476	-4.1403	-3.7649	-4.1296	-3.9456	-3.6491	-3.9132	-3.5116	-3.5356	-3.5301	-3.5648	-5.198	-4.0798	-3.3773	-4.6227	-4.0443	-2.0253	-3.1231	-3.5402	-3.6919	-4.1817	-3.6047	-3.8283	-3.6548	-3.4817	-3.7858	-3.1949	-2.2793	-3.1674	-3.7714
3.7682	5.1178	3.5324	5.1338	4.4722	4.3471	4.4891	5.013	4.5542	5.1958	4.8554	2.9354	3.5749	4.4975	4.365	4.866	4.9358	4.8058	4.1851	4.0113	3.7265	4.5977	4.0927	3.9218	4.638	4.5164	4.1334	3.8914	4.7147	4.5052	5.4093	3.6538	4.5446	4.8393	3.5719	4.0636	4.0401	4.2991	3.9255	4.9548	5.7478	4.383	4.6588	3.787	4.4238	4.6722	4.2649	5.003	4.6296	3.8169
-11.691	-12.858	-10.498	-11.359	-12.906	-11.508	-10.93	-10.205	-12.107	-11.097	-12.111	-11.906	-10.576	-10.116	-12.006	-12.944	-12.074	-12.257	-10.919	-12.229	-13.604	-11.853	-11.725	-12.067	-10.889	-11.502	-11.879	-11.1	-12.885	-12.985	-11.011	-11.966	-12.313	-11.463	-13.017	-12.264	-11.616	-12.832	-10.71	-11.87	-11.917	-10.737	-11.638	-11.571	-11.412	-11.518	-11.594	-12.359	-12.069	-11.932
-1.507	-1.3608	-1.3852	-1.2271	-0.35313	-0.68576	-2.0998	-0.81842	-0.39504	-2.2232	-1.0114	-1.4199	-0.81667	-1.5578	-1.9451	-1.4856	-0.67862	-1.9632	-1.8185	-0.36412	-1.4739	-0.73676	-0.82234	-1.9409	-1.3699	-1.3664	-1.3705	-0.89572	-0.62535	-1.2154	-1.2983	-1.9303	-1.3653	-0.19885	-0.56224	-1.4696	-1.0216	-1.7937	-0.52615	-0.73603	-2.1402	-0.21049	-0.86744	-1.0498	-1.2267	-1.1775	-1.867	-1.0981	-1.4275	-0.37338
-9.2165	-10.213	-8.9911	-9.3507	-8.4383	-9.2609	-9.6613	-8.759	-8.9953	-8.7594	-8.3135	-10.167	-10.48	-8.4787	-9.1522	-7.5301	-9.9565	-8.981	-8.346	-8.8443	-8.6222	-9.2237	-8.5292	-8.3467	-8.6564	-9.1465	-7.8343	-9.3889	-8.9484	-10.077	-9.4993	-8.9829	-9.7773	-8.6868	-9.2516	-7.8015	-9.1634	-9.3741	-8.7632	-8.7982	-8.7067	-9.0839	-10.127	-8.4121	-8.6318	-9.7862	-7.9192	-8.2719	-8.3503	-9.1034
-4.5569	-5.1165	-4.6316	-4.3996	-5.6796	-3.7032	-4.2072	-3.9859	-4.7772	-4.5508	-4.4679	-3.2608	-4.7425	-4.4338	-4.5593	-4.6354	-3.8553	-4.3783	-3.8835	-4.9289	-3.8949	-5.458	-4.9547	-3.6717	-4.298	-4.55	-4.1202	-5.0503	-4.7858	-3.1432	-4.6257	-4.5689	-6.1959	-4.2195	-5.1011	-4.1353	-4.017	-4.8292	-5.4075	-4.5915	-4.9379	-5.9715	-4.8955	-4.8935	-3.7996	-4.0614	-4.2475	-4.6741	-4.4916	-4.1823
10.115	10.276	9.5529	9.4569	9.5305	9.4277	9.3663	10.765	11.047	8.8141	9.7706	9.6257	9.9369	9.6342	10.244	9.0578	8.7386	11.192	9.2533	10.003	10.009	10.847	8.9327	9.4893	9.8109	10.266	10.173	9.8078	9.0876	8.6622	10.755	9.687	9.0877	9.8045	9.7279	10.556	9.9675	10.839	9.9279	9.7199	9.2429	9.8088	9.6665	10.857	9.6749	10.641	10.361	9.3297	9.2327	9.5455
-11.71	-12.772	-11.003	-11.414	-12.763	-11.771	-10.729	-12.295	-10.788	-11.31	-11.78	-11.061	-11.757	-12.986	-10.629	-12.278	-11.544	-11.1	-11.156	-11.953	-12.245	-12.129	-12.094	-11.667	-11.532	-11.348	-11.234	-10.393	-12.307	-13.487	-11.563	-12.056	-12.211	-11.606	-12.508	-13.035	-10.507	-10.982	-13.042	-11.323	-12.435	-11.957	-10.566	-12.061	-12.062	-12.764	-11.558	-11.081	-12.439	-11.48
2.1582	1.9194	2.3571	1.879	1.8484	2.2941	2.2934	1.2032	1.5877	3.3573	1.9867	1.5827	1.6676	1.1817	1.4604	2.9938	1.6451	1.298	1.8609	1.8636	1.6087	0.86885	2.8643	2.1669	0.20602	2.6524	1.8762	1.0606	1.5609	1.9086	1.7518	3.0456	1.7038	2.0871	3.121	1.9017	1.4937	0.93969	2.2053	3.0127	0.97306	1.9516	1.719	2.7943	0.80454	0.61107	2.3158	-0.14684	2.8254	1.7675
-2.3411	-2.7048	-2.3765	-2.5082	-3.0322	-2.2281	-3.125	-2.2353	-1.7171	-2.0833	-3.3681	-3.0323	-3.2366	-2.5483	-2.1959	-2.7103	-2.3177	-2.9462	-2.8838	-1.9584	-2.9097	-1.8001	-1.9609	-3.2824	-2.368	-2.968	-2.3043	-3.0107	-1.4381	-2.7863	-4.2233	-2.7755	-1.7748	-4.0133	-3.0642	-2.9061	-3.0887	-3.0126	-1.3694	-3.8114	-1.6214	-3.2144	-2.0247	-3.0179	-3.2793	-3.0791	-2.4149	-3.1089	-3.2256	-3.298
3.1672	2.074	3.9775	3.8776	3.3482	3.3433	3.6356	2.4869	2.1371	3.1108	2.7149	3.6209	2.458	2.7763	2.982	2.8147	3.3985	1.7596	2.7063	2.9243	3.0867	2.972	3.0373	3.3838	3.6121	4.3709	3.5346	3.0591	3.4984	3.4884	2.4838	3.2128	3.3773	2.6852	2.4131	3.2683	3.3314	2.2152	2.3502	3.1426	3.1071	2.6608	4.381	2.6351	3.7589	2.3183	2.2303	2.6042	3.082	2.9111
-14.695	-15.153	-14.751	-14.597	-15.093	-15.324	-13.933	-14.86	-13.661	-13.911	-14.138	-14.103	-12.999	-12.793	-14.648	-15.613	-14.164	-13.802	-14.924	-15.177	-15.459	-14.849	-14.564	-14.69	-14.375	-14.19	-13.916	-14.23	-14.993	-15.034	-14.058	-14.836	-14.097	-14.184	-12.862	-14.976	-13.939	-13.866	-14.213	-14.732	-14.213	-14.165	-14.51	-13.384	-14.19	-15.455	-15.138	-14.68	-15.331	-14.419
9.9376	10.498	9.9607	9.6435	11.134	9.7374	9.2797	10.11	9.4753	9.3692	9.2553	10.204	9.7268	10.166	9.3688	10.475	9.1899	11.072	11.238	9.8842	9.4568	9.1732	8.5794	9.7049	9.5078	9.035	11.615	11.152	9.3282	10.475	10.245	9.7367	9.6625	10.765	10.428	8.6524	10.035	10.727	10.021	9.5693	8.7733	10.096	9.0194	9.5187	10.419	10.123	10.239	10.195	10.908	9.3158
-11.765	-12.539	-12.261	-14.301	-12.801	-12.26	-12.035	-11.575	-12.901	-12.464	-13.687	-13.911	-13.564	-12.473	-12.944	-13.579	-13.198	-12.258	-13.188	-13.089	-13.322	-13.017	-12.559	-13.081	-13.465	-12.383	-12.92	-12.497	-12.82	-13.128	-12.191	-13.55	-12.996	-12.296	-12.482	-13.725	-13.206	-13.092	-12.679	-12.721	-13.238	-12.234	-13.353	-11.603	-12.611	-11.9	-12.619	-11.403	-11.641	-13.762
-23.095	-21.702	-21.262	-22.286	-22.497	-22.32	-22.73	-20.911	-21.496	-21.913	-22.154	-21.483	-21.956	-22.201	-22.495	-21.143	-22.447	-22.473	-21.009	-22.302	-22.2	-23.113	-21.75	-22.509	-21.309	-22.054	-20.981	-21.849	-22.053	-22.193	-21.478	-22.378	-22.876	-22.184	-21.175	-22.596	-21.604	-23.536	-22.943	-22.477	-21.152	-22.681	-21.151	-21.325	-22.241	-22.66	-21.87	-22.359	-22.756	-21.733
1.347	2.0678	1.2878	1.1828	0.22951	1.2483	0.46771	2.3339	2.2593	1.1078	1.5629	1.69	3.3323	1.6766	1.5739	1.2251	0.51364	1.6826	2.6171	1.4867	0.83389	2.9056	1.7933	2.2822	1.7088	1.5289	1.8225	1.444	1.6889	0.3379	0.82913	2.0734	1.9297	1.7707	2.1517	1.7201	1.4783	1.2629	2.1108	1.7397	1.8332	2.7731	1.7782	1.7526	1.4699	1.0614	1.9145	2.8369	2.3603	1.5007
-13.008	-12.893	-12.314	-12.737	-11.967	-13.045	-13.252	-13.937	-12.232	-12.953	-12.088	-11.984	-13.29	-13.349	-13.236	-11.712	-11.51	-12.907	-12.918	-13.031	-12.595	-13.35	-12.027	-12.545	-12.365	-13.15	-13.142	-12.061	-12.338	-11.692	-12.343	-12.847	-11.569	-13.442	-12.557	-13.305	-12.743	-12.847	-13.096	-13.345	-12.887	-13.022	-13.204	-12.325	-13.81	-13.007	-12.698	-12.031	-12.956	-13.358
2.6939	2.8433	3.1911	3.1963	2.9636	2.2676	3.636	2.2213	3.3793	2.5094	3.4166	2.9233	2.8874	3.8893	2.807	2.2929	3.5949	2.1064	3.991	3.3026	4.2683	3.4713	2.9803	3.0008	2.2367	3.0639	2.4478	2.7362	3.0361	2.7833	3.1836	3.2606	2.9914	3.5857	3.3418	2.8062	2.696	2.3664	3.1772	4.2727	3.934	2.5068	2.6105	2.9768	2.8177	2.0229	3.0641	2.794	2.9141	1.6089
-14.074	-12.7	-13.509	-14.383	-13.505	-12.566	-13.886	-13.472	-11.786	-12.821	-12.5	-13.577	-11.822	-13.524	-13.961	-13.53	-13.01	-12.878	-12.569	-13.474	-13.557	-11.812	-14.147	-13.335	-12.446	-13.429	-12.966	-13.227	-12.758	-13.681	-13.058	-13.519	-13.258	-12.163	-13.458	-13.092	-13.182	-13.73	-12.992	-13.754	-13.52	-12.309	-13.597	-12.718	-11.798	-12.138	-13.271	-13.114	-12.002	-13.938
-9.2617	-9.4126	-10.775	-9.5305	-9.3403	-10.193	-10.515	-10.168	-11.012	-10.429	-10.539	-9.8083	-10.734	-10.397	-10.559	-10.436	-11.569	-10.305	-10.339	-10.707	-9.5853	-10.414	-9.8781	-9.8701	-10.976	-9.5225	-10.593	-10.322	-10.549	-10.409	-10.588	-9.5557	-9.3844	-9.1521	-11.309	-9.3149	-10.013	-10.601	-10.649	-8.9943	-10.468	-11.43	-10.362	-10.387	-10.509	-9.5735	-9.4595	-9.6978	-10.313	-8.9931
-2.2172	-2.0668	-1.521	-2.572	-1.7425	-0.56495	-1.0739	-1.5762	-1.6632	-0.68383	-1.2998	-0.39367	-1.0631	-1.2978	-1.6957	-0.69765	0.12146	-0.55266	-2.352	-1.9375	-0.77356	-0.53359	-1.8604	-0.14977	-0.84721	-0.11375	-1.5652	-1.9988	-1.595	-0.39114	-0.69394	-0.70173	-0.53409	-1.0706	-1.5023	-1.267	-0.71539	-2.7882	-0.48511	-0.69863	-1.5615	-2.2024	-1.6962	-1.6194	-2.4753	-1.4093	-1.5627	-0.92689	-0.8984	-1.4231
-2.8583	-2.7629	-2.5012	-2.4188	-1.9158	-1.064	-1.8117	-1.8488	-1.6508	-3.1382	-2.1921	-2.8443	-2.2894	-1.9835	-2.642	-1.223	-2.1008	-2.1994	-2.1729	-2.983	-2.1694	-2.5707	-1.9651	-2.8314	-2.1207	-2.2213	-2.1989	-2.9039	-3.0398	-2.4457	-2.7226	-2.933	-2.6085	-2.8084	-2.4871	-2.703	-1.5179	-2.5057	-1.7899	-1.522	-3.306	-2.7651	-2.2514	-2.5992	-2.1439	-1.2241	-3.0447	-3.116	-2.3707	-2.5532
-0.68905	-0.83635	-1.6422	-1.0455	-2.1448	-1.2514	-1.7181	-1.7242	-1.5648	-1.3707	-0.35278	-1.2238	-1.0775	-1.9274	-1.0278	-0.98315	-0.78797	-2.4723	-0.97767	-0.42008	-0.11626	-2.0408	-0.95924	-2.4119	-1.44	-1.059	-0.75902	-1.2036	-1.3907	-1.702	-1.1752	-1.4368	-1.4674	-1.237	-1.1876	-1.352	-1.2984	-1.7447	-0.75747	-3.1199	-0.63061	-1.8543	-2.4442	-1.9051	-1.5937	-1.411	-0.80715	-1.767	-0.31022	-1.229
-5.9891	-5.2507	-5.1682	-6.218	-5.3048	-6.4887	-5.5307	-4.5459	-6.422	-6.0231	-5.2517	-6.0174	-5.4316	-6.5589	-6.1309	-5.1467	-4.8769	-5.6175	-5.764	-4.5754	-6.4359	-6.4675	-6.7139	-6.3043	-5.3137	-5.6207	-5.7137	-5.7753	-6.1222	-5.7211	-5.4322	-5.5882	-5.0657	-5.8475	-6.1322	-4.7554	-4.7838	-6.2508	-5.5006	-5.7867	-4.7796	-5.8949	-5.4819	-5.6398	-5.1945	-5.538	-4.956	-4.9086	-6.1428	-5.0344
-4.6349	-4.0766	-5.3404	-4.1502	-5.3074	-5.0637	-4.7998	-4.6976	-4.4235	-4.4823	-4.1516	-4.9427	-3.9384	-4.821	-5.3863	-4.0385	-4.4882	-4.4567	-5.4213	-4.0716	-5.2378	-3.0611	-3.9289	-4.5799	-6.3238	-4.1589	-6.4551	-5.3074	-5.4511	-5.2514	-3.9358	-4.781	-4.3492	-4.3697	-5.3532	-5.6191	-3.8636	-4.6022	-6.0099	-5.5624	-4.7784	-5.4265	-4.358	-5.7211	-4.9135	-5.1375	-3.9538	-4.9688	-4.784	-4.4721
-12.406	-14.316	-14.212	-12.653	-14.046	-13.436	-12.857	-12.113	-12.768	-12.743	-12.867	-13.13	-12.814	-12.432	-13.364	-13.442	-11.878	-12.919	-13.41	-12.542	-12.639	-13.411	-12.287	-14.316	-13.689	-14.51	-13.24	-13.583	-13.972	-13.823	-13.76	-13.213	-13.038	-13.497	-13.684	-12.991	-12.557	-12.517	-13.568	-13.289	-13.795	-13.553	-13.61	-13.588	-13.853	-13.692	-14.289	-13.562	-13.891	-13.847
5.9157	6.9361	7.2965	5.8877	7.0523	7.1462	6.6501	7.0159	7.1304	7.873	6.8998	8.7138	6.7037	6.4425	7.8555	6.8635	6.8198	6.6104	6.374	7.6306	6.276	6.5823	7.0756	6.9756	5.8554	8.0306	6.8776	6.4131	6.4374	6.7127	7.0248	7.0764	6.7551	8.6879	7.5067	6.3466	6.4331	6.5593	6.5346	6.9349	7.1465	6.7555	7.1937	6.1376	6.7879	6.9188	6.7434	6.9342	5.452	5.2291
-11.501	-10.466	-12.667	-11.269	-12.393	-10.739	-11.625	-11.519	-11.294	-12.397	-12.977	-10.642	-12.011	-11.929	-10.341	-10.919	-11.511	-11.371	-11.467	-10.94	-13.68	-12.806	-12.713	-12.34	-12.012	-11.964	-11.398	-11.442	-12.645	-11.181	-10.998	-12.367	-10.798	-12.226	-11.558	-11.144	-12.155	-11.028	-12.028	-12.361	-11.561	-12.156	-12.092	-12.465	-12.182	-11.597	-11.971	-11.336	-11.683	-10.32
-1.0349	1.4193	0.65517	-1.3938	-1.2847	1.4505	0.3364	-0.1963	1.1401	0.84841	0.67778	0.20843	1.0626	-0.23468	-0.064871	-0.41995	0.43406	1.2969	0.3907	0.59681	0.011622	0.2987	0.4633	-0.53921	0.54399	0.4389	0.67491	0.76138	-0.015084	-0.15147	0.73784	-0.95959	0.36336	0.63618	1.1091	0.51891	0.030047	-0.33183	-0.00038928	2.0622	0.59288	0.11408	0.34045	0.69852	0.82629	1.3747	1.601	0.56676	-0.75943	2.1927
-1.9249	-3.0158	-3.1611	-2.5996	-2.7075	-3.311	-2.8265	-2.4503	-2.8555	-3.091	-2.0925	-2.4551	-2.258	-2.6342	-2.0701	-1.9151	-2.946	-2.5587	-2.5353	-2.1484	-2.9379	-3.5511	-3.7402	-2.9645	-1.1282	-2.983	-2.0316	-2.7662	-2.4994	-3.0132	-3.512	-2.4162	-2.1611	-2.3697	-2.5382	-1.7738	-2.1864	-2.2741	-2.2098	-2.4108	-0.77274	-2.6636	-1.4559	-3.8164	-2.2357	-2.8624	-2.4455	-1.3488	-2.8693	-3.0596
-3.9298	-4.7521	-4.7603	-3.1348	-3.713	-3.5539	-5.0136	-4.1454	-3.338	-4.543	-3.8942	-3.0122	-3.5131	-3.7945	-3.9772	-3.9438	-3.689	-3.6771	-3.7741	-3.1717	-4.0038	-4.9694	-3.978	-3.3278	-4.2052	-3.4044	-3.4737	-4.9884	-4.0385	-3.7433	-3.7828	-3.5491	-3.5919	-3.6304	-3.7935	-3.8368	-3.9099	-3.5483	-4.0453	-3.914	-3.8737	-2.9153	-3.5316	-3.8485	-5.1569	-3.4953	-3.4318	-2.8716	-4.9015	-3.0378
-11.453	-11	-11.289	-11.587	-11.544	-11.447	-11.312	-11.13	-11.616	-12.329	-11.961	-11.877	-11.925	-11.789	-11.491	-11.242	-11.504	-12.489	-11.121	-12.706	-11.731	-11.221	-11.153	-11.466	-12.468	-12.304	-11.331	-10.979	-10.954	-12.504	-10.22	-12.252	-11.213	-11.678	-12.267	-11.924	-12.512	-10.733	-12.353	-10.8	-12.469	-11.741	-11.625	-11.853	-12.083	-11.225	-12.015	-11.918	-11.397	-11.819
-14.515	-14.813	-14.387	-14.063	-15.411	-15.207	-15.171	-14.195	-14.555	-14.189	-14.232	-13.335	-14.628	-14.296	-13.539	-15.4	-14.204	-14.061	-14.613	-14.18	-15.449	-13.823	-14.478	-14.51	-15.233	-14.189	-14.982	-15.579	-14.261	-14.931	-13.641	-14.873	-15.405	-15.24	-15.057	-13.624	-14.087	-13.689	-15.532	-14.365	-14.539	-15.289	-14.324	-14.355	-14.784	-15.742	-13.694	-14.289	-14.046	-15.52
-3.0234	-3.0143	-1.2356	-2.7618	-1.8947	-3.0948	-2.695	-2.4574	-3.1775	-2.6327	-3.3118	-3.5041	-1.6421	-3.0353	-2.3292	-2.1491	-2.6856	-2.3685	-3.073	-3.0582	-3.7595	-2.9111	-3.2084	-3.123	-2.4673	-2.8195	-1.8678	-2.0533	-2.8875	-2.6773	-1.9482	-1.1502	-3.1312	-2.2222	-2.7918	-2.7804	-2.6364	-2.3839	-2.0103	-3.7336	-2.652	-2.8196	-2.0483	-2.6879	-2.1402	-2.4644	-2.5559	-1.3809	-3.0915	-2.8225
-3.5105	-3.6254	-3.7568	-2.2748	-2.8491	-3.9037	-3.1726	-3.4771	-3.6921	-2.6519	-2.3297	-3.179	-2.8515	-3.0937	-3.2963	-3.0696	-2.8267	-3.4183	-3.4107	-3.6626	-2.7814	-2.9951	-3.3359	-2.6222	-3.372	-2.8405	-1.5332	-3.3431	-3.6525	-2.7848	-3.0038	-3.2781	-3.0043	-3.2111	-3.2246	-4.1196	-3.0858	-3.2602	-3.7901	-3.2309	-4.143	-3.2983	-2.1573	-3.5768	-3.3167	-3.2863	-3.9227	-3.3674	-2.178	-2.5973
7.8582	7.0202	8.7415	8.2276	9.7577	6.8188	9.1012	8.5072	9.64	8.108	9.6555	9.3604	8.2876	9.9152	9.7124	9.5651	8.7305	8.3495	8.4949	7.9198	8.4028	9.1274	8.6193	8.9978	8.0998	9.6669	8.1989	8.9201	8.3652	8.127	7.6826	9.3123	8.776	8.6753	8.3331	6.8923	7.8885	8.6794	9.7786	8.8888	9.1461	8.0219	8.387	7.1626	7.7892	8.1756	7.7879	8.2407	8.6316	9.3207
-10.713	-12.003	-13.625	-11.842	-11.664	-11.479	-11.295	-11.94	-11.007	-9.8501	-11.848	-11.922	-12.367	-11.914	-11.569	-11.237	-11.17	-10.983	-11.347	-11.243	-12.522	-12.068	-12.561	-10.851	-10.332	-12.331	-12.527	-12.138	-12.431	-11.267	-11.342	-11.555	-11.08	-12.127	-11.553	-12.844	-11.682	-12.47	-11.709	-10.974	-11.317	-13.412	-11.263	-11.267	-11.783	-11.411	-11.712	-10.411	-11.007	-10.314
1.5178	1.137	2.23	1.1154	0.78916	1.4373	-0.10332	0.74717	1.0051	1.8186	1.5843	2.0215	0.99421	3.149	0.81608	1.3484	1.1782	1.0085	1.1677	1.0757	0.82314	1.6916	0.89729	1.2164	0.86523	0.6513	1.3062	0.24807	-0.052258	0.94385	1.4908	1.4773	0.65273	1.6313	1.6755	0.31357	0.91022	-0.049704	0.38628	1.5876	1.8185	1.5886	1.2034	0.70594	1.2134	0.98074	0.4733	2.2809	1.3072	0.97288
-4.5636	-6.6684	-5.9119	-5.9055	-5.0745	-4.6266	-6.5929	-5.8196	-5.6778	-5.6188	-5.4176	-5.5402	-4.4944	-5.5101	-6.08	-5.0789	-6.212	-4.3719	-6.078	-5.4097	-6.0195	-5.5905	-4.9718	-6.606	-6.2997	-6.4266	-6.1056	-5.7165	-6.5631	-6.6691	-4.4262	-6.2501	-5.3732	-4.9246	-4.9519	-5.7605	-5.3528	-5.6477	-5.3727	-5.4459	-6.1142	-5.3362	-5.588	-5.5369	-6.0388	-4.9681	-6.197	-4.9073	-6.0192	-5.2607
-5.4863	-6.6335	-5.7361	-5.0447	-5.2289	-5.2432	-5.6652	-4.9701	-5.9796	-4.6416	-6.1403	-5.0567	-6.1878	-6.2475	-5.3731	-5.5299	-5.3989	-5.2442	-6.356	-4.3111	-5.6347	-6.3073	-6.0373	-6.2959	-5.0065	-5.888	-4.9131	-5.9318	-5.2517	-6.6807	-5.6402	-5.1674	-5.555	-5.196	-5.7606	-5.2691	-4.8435	-5.4078	-5.3857	-5.5623	-6.5166	-5.1022	-5.4391	-5.6187	-5.111	-5.2732	-5.3266	-6.2118	-5.7589	-5.9091
-7.0331	-7.8611	-7.7599	-7.7284	-6.6964	-7.5063	-6.7927	-7.9504	-7.0256	-7.0977	-8.4767	-7.3471	-7.3151	-8.2366	-8.3186	-8.4458	-7.6404	-8.2909	-7.941	-7.7363	-6.698	-8.6008	-7.3125	-7.1818	-7.3024	-7.755	-7.4815	-7.632	-8.7211	-7.8837	-8.5423	-6.9511	-7.3802	-7.6486	-7.407	-6.494	-7.7461	-7.0065	-7.8311	-8.0169	-8.7078	-6.7085	-7.8476	-7.1272	-6.9919	-6.6958	-7.0428	-6.7384	-7.6821	-7.566
-0.14167	-1.4012	-1.0029	-1.3146	-0.31562	-0.53875	-1.2189	-1.7338	-1.3299	-1.2069	-0.72331	-0.021678	-0.69038	-1.1713	-1.0621	-0.13295	0.40491	-1.4715	-0.81454	-1.2906	-1.1116	-0.85141	-1.0669	-2.0159	-1.9247	-0.40021	-0.0222	-1.7018	-0.92547	-1.0125	-1.055	-0.20272	-2.0225	-0.85742	-1.2389	-2.0302	-0.55905	-2.3047	0.46962	-1.5925	-2.1318	-1.894	-0.8058	-1.6052	-1.2214	-2.1183	-1.4225	-1.3308	-1.1875	-2.343
8.4359	7.7138	8.0857	7.957	7.8788	8.5964	6.8413	8.454	8.2313	7.2623	7.2578	8.9442	8.7994	7.6994	8.1889	8.4075	8.4816	7.8795	8.8452	7.1936	8.0865	8.0697	8.8401	8.2172	8.8552	9.1701	7.8574	6.779	7.7775	8.077	6.6252	8.545	7.6046	7.7201	7.2014	8.2012	7.464	8.1924	8.1203	8.4446	7.6537	7.9445	7.8333	7.2295	7.3867	8.7766	7.7275	8.3068	7.9172	7.5885
-0.86403	-1.0421	0.094757	-2.2117	-1.3904	-1.0912	-1.6626	-1.7329	-1.3641	-1.1544	-1.8701	-1.1244	-1.2868	-2.4201	-1.7697	-1.0526	-2.2109	-1.8019	-2.3119	-1.3584	-2.0222	-1.2083	-1.0669	-1.1548	-1.2736	-2.2856	-1.0507	-1.9342	-1.7809	-1.7826	-0.71473	-1.5849	-1.4382	-1.871	-1.3878	-1.5438	-1.0993	-2.1434	-0.93347	-2.0184	-2.1871	-1.2746	-2.5439	-1.8194	-1.7078	-1.0646	-1.3516	-1.6154	-1.5846	-2.4493
-3.1187	-3.3272	-2.5231	-2.3517	-3.826	-2.4541	-3.1979	-2.1013	-2.3154	-3.7238	-3.0892	-4.6068	-2.0017	-2.8496	-4.0598	-3.1422	-4.1552	-3.0994	-3.5648	-4.406	-2.527	-3.3251	-3.3824	-3.0423	-3.5494	-3.1071	-4.0994	-2.3312	-3.1183	-2.2812	-3.3439	-4.6244	-3.3756	-2.7511	-2.8278	-3.7038	-3.9307	-3.1024	-3.3579	-2.7303	-2.7155	-3.0632	-3.4739	-3.1605	-3.198	-3.0675	-4.3826	-3.2801	-3.7609	-2.8317
-4.1948	-5.2927	-4.4003	-4.5651	-4.6561	-4.1485	-4.5363	-4.5763	-4.9946	-5.2728	-4.3281	-5.2633	-4.2164	-3.7276	-4.0054	-5.3829	-5.6965	-4.963	-4.6597	-4.9677	-3.9211	-4.8942	-3.5304	-5.2525	-3.5806	-4.2882	-3.9465	-4.4796	-4.8845	-3.8975	-3.3114	-5.0595	-4.2412	-4.8772	-4.3789	-4.7527	-4.4518	-4.7217	-4.5687	-5.4346	-4.1606	-3.8698	-4.8685	-3.5267	-5.5703	-4.5077	-4.1964	-4.2413	-4.0751	-4.3413
6.635	5.6003	5.1905	4.6465	5.5413	6.3834	5.3486	5.6282	6.3905	5.1551	7.0482	5.5854	5.9963	5.0286	5.9694	4.4961	6.3743	4.7903	5.9853	5.2111	5.8033	5.4313	5.4233	3.6307	4.56	6.1628	5.226	6.6605	5.1652	6.7971	5.0776	7.3051	5.6113	6.3783	5.3859	6.1238	6.416	5.4516	4.8675	5.0342	5.995	5.3753	6.0096	7.4461	4.9545	5.8569	5.6493	5.8341	4.4778	5.5881
10.076	10.391	9.961	9.8218	9.6933	9.9944	10.477	9.5589	9.6872	9.718	9.3812	9.9731	9.9964	9.2349	9.3285	10.593	10.436	10.652	9.8645	10.392	10.04	9.6924	9.7185	9.5298	9.8876	9.2126	10.988	9.3176	9.3752	11.091	9.6012	10.833	9.4595	9.1231	10.19	8.9384	9.1454	10.196	11.055	8.8234	10.166	10.74	9.7547	10.513	10.303	10.796	9.757	9.2692	9.8204	10.255
-12.034	-12.427	-11.058	-11.977	-12.273	-10.852	-11.574	-10.861	-11.877	-10.813	-9.9775	-10.799	-12.584	-11.248	-10.985	-11.277	-11.03	-12.02	-11.549	-11.956	-12.45	-11.435	-11.97	-11.063	-11.366	-11.513	-10.522	-11.433	-11.093	-11.133	-11.755	-10.877	-10.805	-12.325	-12.208	-11.02	-10.812	-11.293	-12.046	-12.026	-13.101	-12.194	-10.843	-11.1	-11.7	-11.496	-10.996	-11.413	-11.283	-11.884
0.71064	-0.63185	0.32726	0.70378	-0.54976	1.1611	1.2994	0.48795	0.18293	-0.74852	0.16073	-0.023681	0.14404	0.4808	1.1121	1.0675	0.43102	-0.64577	0.38386	0.59415	0.51008	1.8062	0.66846	0.79661	0.28271	1.8853	-0.23288	1.4427	0.57421	-0.34834	0.87036	0.45465	-0.22654	0.28477	-0.72079	0.58937	0.010781	0.056102	-0.13426	0.67696	0.49432	0.59048	-0.18663	0.23823	-0.031841	0.7135	-0.31464	0.83485	1.7491	0.91789
-13.154	-13.326	-12.599	-13.847	-13.727	-12.22	-14.386	-12.323	-13.499	-12.703	-14.296	-13.057	-12.868	-13.257	-12.349	-14.817	-12.718	-13.763	-13.602	-13.625	-12.75	-13.179	-13.222	-13.317	-13.838	-13.586	-13.272	-12.868	-13.308	-12.831	-12.923	-12.714	-13.142	-12.55	-13.585	-13.224	-13.32	-13.247	-12.69	-12.648	-12.961	-13.991	-13.143	-13.334	-12.273	-12.574	-13.41	-14.201	-13.199	-11.898
10.21	9.4649	10.35	9.8092	9.08	8.6796	9.8564	11.249	9.3007	8.4985	9.5139	10.431	10.254	9.2582	10.456	10.555	8.9743	8.775	10.367	8.6277	9.51	10.585	9.4806	10.034	10.075	8.7718	10.236	9.5131	9.6641	9.5372	11.028	9.1157	9.8131	9.0126	9.53	10.542	10.457	9.4215	10.084	9.2463	9.6225	10.222	10.252	9.3888	11.406	10.334	9.5617	8.8734	9.7527	10.786
9.769	8.7072	10.695	8.2324	10.025	10.201	10.152	10.224	9.1207	10.371	9.0846	8.7288	10.405	11.803	10.661	9.6484	10.525	10.191	10.659	9.7247	9.876	7.8791	9.4717	9.5667	9.4754	9.7455	9.9288	10.144	9.8148	8.4834	9.7607	9.5913	9.2528	10.019	11.062	10.021	9.0855	10.551	10.26	9.3982	10.274	9.9828	9.7775	9.8811	9.9735	9.8079	9.1405	11.251	10.107	9.3958
-11.607	-10.381	-11.918	-12.471	-11.291	-10.968	-11.789	-11.416	-11.752	-11.129	-12.022	-11.784	-11.726	-11.389	-12.314	-9.9334	-11.725	-10.022	-11.554	-11.157	-11.057	-11.7	-10.927	-10.8	-11.492	-11.716	-11.041	-11.88	-12.142	-11.945	-11.336	-11.083	-10.559	-11.895	-11.624	-11.22	-11.139	-10.28	-10.917	-10.839	-10.966	-10.97	-11.653	-12.125	-10.289	-10.746	-11.402	-11.941	-11.263	-10.391
-4.4614	-3.1945	-2.8603	-4.9656	-2.7108	-3.1922	-3.7429	-4.4685	-2.9768	-2.6779	-3.9365	-2.3688	-2.9935	-3.4637	-3.6656	-3.7403	-4.1584	-3.7217	-2.6591	-2.6207	-3.9192	-3.7145	-3.8442	-3.1857	-4.0991	-3.0966	-1.7537	-3.2158	-3.4873	-3.4644	-3.6572	-2.852	-2.926	-3.1516	-3.2065	-3.9668	-3.8316	-3.0743	-3.9798	-4.342	-3.8475	-3.9906	-3.8907	-3.4123	-3.7389	-3.1482	-2.8366	-3.6074	-3.6835	-4.1995
7.8285	7.2128	7.4964	8.8629	8.9214	8.195	8.1741	8.746	7.7261	7.3666	9.0742	8.3226	8.059	9.5301	7.8227	7.82	7.7624	7.1949	7.3666	8.4813	7.1827	7.9877	7.7794	8.5562	9.0374	7.5777	8.1126	9.1586	7.9378	7.8176	7.6358	7.7203	8.1717	8.2566	7.3429	7.4416	7.7167	7.1079	7.6921	8.7392	8.2656	8.148	6.9527	8.4534	7.8582	8.6489	7.1189	7.4158	8.2674	8.1492
-9.7293	-9.5763	-9.3537	-8.3418	-9.9115	-10.351	-8.9128	-9.713	-9.2463	-8.6442	-9.6741	-8.854	-8.418	-9.7747	-9.5765	-9.7354	-8.1034	-9.1059	-9.9696	-9.0433	-9.9874	-9.7228	-9.6673	-9.4375	-10.628	-9.0268	-9.1972	-9.5009	-9.8627	-8.902	-7.9777	-8.5715	-9.4632	-9.3845	-9.4909	-9.8747	-9.9204	-9.7105	-10.233	-10.201	-9.7238	-9.3296	-8.1476	-9.3885	-9.9327	-8.4574	-11.428	-10.412	-9.9257	-9.8407
-6.7964	-5.6551	-5.0261	-6.2737	-5.2334	-5.3848	-5.8221	-4.0803	-5.5561	-5.8914	-5.6459	-5.9129	-6.1403	-5.0283	-5.9082	-4.2381	-5.8508	-5.6841	-4.4106	-5.8087	-5.6694	-6.5548	-5.3976	-6.1532	-4.6115	-5.3673	-5.5136	-6.1506	-5.7481	-5.5372	-6.3633	-6.089	-4.9786	-5.569	-6.8339	-5.6158	-4.7199	-6.4232	-5.6116	-5.6678	-4.7374	-5.1396	-4.4916	-5.1076	-6.0515	-4.8695	-5.8278	-5.5329	-6.2113	-5.2562
-4.3297	-4.8158	-4.1373	-4.1245	-5.3482	-4.8638	-5.1441	-5.4994	-6.4153	-6.0361	-5.3101	-5.3577	-4.3175	-4.4225	-5.6016	-5.2561	-5.5828	-5.5514	-4.8184	-5.0488	-4.8234	-4.2694	-5.0391	-3.835	-4.9367	-4.1658	-4.244	-5.0551	-4.5094	-4.8139	-5.0595	-6.3627	-4.0312	-4.4522	-5.1008	-4.133	-4.7766	-5.0587	-5.1031	-5.0643	-4.6399	-5.5779	-6.2043	-4.1579	-4.339	-5.6693	-6.1975	-4.9397	-4.4577	-4.7657
-4.4957	-3.9853	-3.557	-4.4709	-4.1277	-4.1305	-3.7653	-4.2667	-4.2451	-3.5414	-5.0012	-5.3536	-4.3178	-4.0577	-3.8988	-4.5048	-3.272	-3.1519	-4.9979	-3.8567	-3.4586	-4.2063	-3.4618	-3.9984	-3.9045	-2.8001	-3.4146	-3.7284	-3.3017	-3.7184	-2.5615	-4.1327	-3.3467	-2.7931	-3.6436	-3.7063	-5.8154	-4.0174	-4.3322	-4.2534	-4.3035	-3.8617	-3.7698	-3.4456	-2.9486	-3.3694	-4.5407	-3.5384	-4.691	-5.1643
4.6287	6.3928	5.0769	4.1688	5.8204	5.8396	4.5945	5.7137	5.0508	5.7228	5.0825	5.7113	5.7018	5.9047	5.7222	6.8682	5.6218	5.2048	5.1926	5.7665	4.7553	5.6581	5.9812	4.76	6.2796	4.6741	5.4065	5.7193	5.0346	5.5187	5.0308	6.1184	5.379	4.9169	5.2356	6.2686	6.1215	4.3048	5.6342	5.5295	6.1411	5.0332	4.4503	5.2645	5.4515	6.3861	6.0156	5.3135	4.7484	5.7146
9.3329	9.5729	9.022	10.502	9.81	8.9256	8.2836	10.683	10.885	8.9557	9.4822	9.6851	8.8314	9.5939	10.812	9.3506	9.3702	10.739	9.3854	9.6812	9.647	9.8231	9.0778	9.9201	8.9066	10.396	8.3037	10.177	9.5593	8.7048	9.6798	9.9961	10.608	10.612	9.9364	10.18	11.157	10.379	9.2426	9.3001	9.1698	9.53	10.092	9.8236	9.9538	9.3171	9.6192	10.857	9.7186	9.411
-7.3268	-6.8168	-5.659	-6.1471	-7.0886	-5.7241	-6.6622	-6.8416	-6.3885	-5.5459	-5.7954	-6.4166	-5.7575	-5.7405	-5.6847	-6.772	-6.3183	-6.3539	-7.4357	-6.5474	-7.5137	-5.5847	-5.8889	-6.6463	-5.7769	-5.9996	-6.5264	-6.1984	-5.6921	-7.3027	-5.2781	-6.6609	-5.6094	-6.5935	-6.1036	-6.9684	-6.8487	-7.2107	-7.1757	-5.2542	-6.9289	-6.6985	-7.3574	-5.9302	-6.2344	-5.7513	-6.1784	-6.2439	-5.953	-5.8448
-1.2939	-1.1169	-1.5173	-1.53	-1.0246	-0.88299	-0.74768	-1.6994	-1.9978	-0.2561	-0.96276	-2.1692	-1.6562	0.13867	-1.3367	-0.13007	-0.73802	-1.3767	-0.085972	-0.33585	-1.4808	-2.6701	-0.26616	-1.0324	-2.3201	-0.90203	-2.1227	-0.58611	-0.36704	-2.895	-1.6484	-1.1443	-0.80041	-0.55675	-1.3745	-1.4924	-2.1801	-1.1963	-0.71817	-2.4187	-0.50208	-0.18952	-1.843	-1.3084	-2.2	-1.9318	-0.62741	-1.191	-1.023	-0.84424
-11.743	-12.442	-11.787	-10.525	-11.759	-11.42	-10.393	-12.03	-11.656	-11.777	-11.471	-10.686	-11.067	-11.537	-11.511	-11.256	-11.261	-11.418	-11.152	-12.428	-11.477	-11.282	-12.269	-12.516	-11.152	-10.519	-11.091	-12	-11.609	-11.022	-10.861	-12.686	-10.966	-10.3	-10.434	-10.343	-10.847	-9.6675	-12.619	-12.391	-10.474	-10.888	-11.809	-10.927	-10.811	-12.089	-11.321	-10.635	-11.275	-11
-0.84866	0.082113	-1.4001	0.16242	-2.2701	-2.0711	-1.5264	-1.2846	-2.1235	-0.80795	-0.78773	-1.4649	-1.8686	-0.25506	-1.8764	-1.0801	-1.8341	-1.1672	-0.92195	-0.0046171	-0.086651	-1.7389	0.53044	-1.033	-2.743	-0.92667	-1.719	-0.95339	-1.5225	-1.546	-0.8903	-2.2394	-0.47654	-1.7581	-2.261	-1.3032	-2.6487	-0.99118	-1.8636	-0.74067	0.10449	-1.1455	-0.65015	-2.1285	-2.6052	-1.7803	-1.9262	-1.9302	-1.6488	-1.6942
-13.177	-13.253	-12.914	-12.509	-12.576	-12.772	-12.26	-12.946	-11.731	-13.22	-13.346	-12.545	-12.55	-12.806	-13.585	-12.12	-12.316	-12.973	-12.675	-13.043	-12.765	-13.858	-12.945	-13.554	-12.481	-12.967	-12.669	-12.305	-11.958	-11.345	-13.277	-12.554	-11.587	-11.879	-11.524	-10.947	-12.053	-12.752	-12.021	-12.357	-12.917	-12.363	-11.964	-12.769	-12.481	-13.639	-12.304	-14.236	-14.14	-11.735
-4.9585	-4.7339	-5.866	-4.6804	-5.0192	-5.0786	-4.4412	-4.9649	-5.2057	-5.0867	-5.4521	-5.4496	-4.4782	-5.2551	-4.234	-4.4851	-4.7905	-5.8582	-4.6714	-4.4405	-4.8092	-5.485	-3.684	-4.4641	-4.8785	-6.1064	-5.1826	-5.5774	-4.8318	-5.1453	-4.5792	-5.0121	-5.3645	-5.4704	-5.4735	-4.8918	-6.0376	-4.8142	-4.0535	-4.5903	-5.0494	-5.094	-4.9697	-3.8035	-4.9455	-4.3463	-4.5646	-5.169	-4.4696	-5.3771
9.5863	9.61	8.8065	10.674	9.0296	9.6949	9.128	9.4519	9.9717	9.5743	9.1759	10.65	9.0605	10.264	9.5831	10.24	9.8113	10.281	9.3285	9.3853	9.3472	10.452	10.952	9.8468	9.9226	9.5235	9.5017	8.5847	9.4933	9.4075	9.9034	10.587	9.501	9.8114	8.0992	9.8054	9.9296	9.2552	9.4175	8.6108	8.9682	8.4503	10.11	10.42	9.545	9.0869	9.3441	11.351	10.03	10.434
-9.2817	-7.9562	-9.4786	-9.1981	-8.2019	-9.7045	-10.015	-9.2179	-9.6279	-9.7778	-8.2382	-8.3976	-9.3316	-9.0164	-8.8958	-8.4053	-8.779	-8.793	-8.6297	-9.7185	-10.079	-8.9641	-9.4217	-8.1096	-9.1002	-8.6351	-9.0628	-8.3291	-8.8844	-9.5554	-8.6405	-10.776	-8.1474	-7.6297	-9.6751	-9.3482	-9.0315	-9.4559	-9.7609	-10.081	-8.9095	-9.5588	-8.7879	-9.3953	-9.0259	-10.483	-8.4719	-9.007	-9.7191	-8.5099
-0.49628	0.35614	-0.49124	0.18122	-0.34733	-0.058207	-0.29944	-0.28192	0.08908	0.79227	0.12078	0.3019	-0.10857	0.34409	-0.27778	0.28934	-0.40664	-1.2596	-0.78502	0.68242	0.23248	0.47925	-0.16892	-0.22491	-0.44011	-0.6686	0.49814	1.3463	-0.075706	0.1907	0.25246	-0.50653	0.42137	0.36206	-0.10419	0.54499	-0.68556	-0.45582	-0.0033719	0.62957	0.28432	0.42061	-0.69755	-0.19536	-0.54562	0.34762	-0.47847	-0.95991	0.22646	-0.36523
-12.406	-12.955	-13	-12.974	-14.221	-13.065	-12.499	-12.293	-13.494	-12.702	-13.071	-12.363	-11.91	-12.548	-11.674	-12.767	-13.416	-13.438	-12.489	-12.646	-12.599	-13.33	-12.462	-12.4	-11.872	-12.747	-13.232	-12.123	-12.705	-12.384	-13.261	-13.265	-13.616	-12.745	-12.734	-12.517	-12.518	-12.139	-12.728	-13.548	-12.639	-13.189	-11.609	-11.935	-12.671	-12.072	-12.883	-12.787	-12.976	-12.678
1.8224	2.7932	2.2262	1.3975	2.2736	2.055	3.807	2.3762	2.7274	2.969	2.1376	3.5323	2.6354	2.5529	2.9695	2.1032	3.2115	2.1228	2.7117	1.6045	3.6788	3.4525	3.4217	2.6507	2.4587	3.297	2.5346	2.3021	1.7993	3.4763	2.5476	2.1818	3.2898	2.9418	2.608	2.9281	2.0576	2.5312	3.1627	2.9967	1.7677	2.8183	2.4973	3.0606	1.5764	1.9547	2.8636	3.1598	2.3228	2.1022
-12.189	-11.694	-11.61	-10.977	-12.625	-10.517	-11.29	-10.801	-13.215	-11.579	-11.479	-12.129	-11.36	-11.675	-11.59	-11.573	-11.213	-11.159	-12.399	-10.273	-11.29	-11.035	-11.308	-12.441	-11.766	-11.272	-13.332	-11.283	-11.62	-11.915	-11.9	-11.158	-12.277	-11.772	-11.758	-12.069	-11.181	-12.041	-11.734	-12.176	-11.487	-12.084	-12.364	-11.097	-10.284	-11.353	-11.143	-11.683	-11.477	-12.267
-14.226	-15.211	-15.654	-14.217	-15.873	-14.946	-15.304	-13.032	-14.104	-15.02	-14.236	-15.756	-14.431	-14.053	-13.628	-13.767	-14.863	-14.906	-13.329	-14.192	-14.944	-14.6	-15.255	-15.672	-13.982	-15.01	-13.832	-16.565	-13.838	-15.422	-13.888	-14.608	-13.876	-15.814	-14.12	-15.311	-14.425	-15.204	-13.814	-13.649	-16.814	-14.889	-14.9	-14.248	-15.127	-14.787	-14.915	-14.381	-14.57	-15.531
-11.686	-11.728	-12.072	-11.378	-10.59	-11.153	-11.829	-10.937	-11.325	-12.856	-10.356	-10.583	-11.413	-11.771	-11.591	-11.854	-12.045	-12.136	-12.262	-11.667	-12.638	-11.123	-12.202	-11.934	-11.081	-11.174	-10.773	-13.016	-12.533	-11.275	-12.148	-11.74	-12.242	-11.764	-10.977	-11.615	-11.569	-10.633	-11.692	-11.65	-11.344	-11.067	-12.378	-11.513	-11.4	-12.211	-12.212	-11.175	-11.685	-12.082
-9.692	-11.004	-11.139	-10.424	-9.6808	-10.312	-10.399	-11.32	-10.393	-9.9337	-9.2167	-10.861	-9.9744	-10.652	-10.923	-10.752	-9.6157	-10.461	-9.7281	-10.372	-11.174	-10.666	-10.867	-9.2469	-10.667	-9.5409	-10.562	-11.62	-9.9858	-9.5138	-9.2603	-11.176	-11.309	-9.2637	-10.306	-10.831	-10.223	-11.538	-9.4008	-11.197	-10.03	-10.586	-10.276	-10.55	-9.3368	-11.318	-10.365	-10.046	-9.702	-9.5514
0.54011	-0.097177	-0.020125	-0.57651	1.0153	0.069242	0.1761	-1.0786	0.081756	0.023399	-0.014716	-0.52565	-0.45286	-1.155	-0.44472	0.63407	-0.93988	0.084415	-0.81598	0.042303	-0.75229	-0.0051327	0.7476	-0.78447	-0.37192	0.36357	-0.23797	-1.0747	-0.50089	-1.0551	-0.45661	-0.45263	-0.76804	0.26461	-0.40504	-0.23281	1.0348	-1.422	-0.43779	-0.93663	-0.17665	0.18156	-0.61142	-0.40555	0.013425	0.44028	-1.5681	0.73244	0.76316	-0.16715
-1.5486	-1.6424	-1.8584	-1.0701	-0.39533	-0.61968	-1.2902	-0.45964	-0.66008	-0.86495	-1.7068	-0.12687	-0.56818	-0.58453	-0.86291	-0.85337	-0.065644	-1.3131	-1.6419	-1.2033	-0.90968	-0.32637	-0.5141	-0.6683	-0.85283	-2.3257	-0.46191	-0.88115	-1.391	0.10017	-0.44239	-0.66514	-0.32118	-0.080546	-0.98348	-1.0109	-0.53877	-0.11111	0.80292	-0.88464	-0.18278	-1.3338	-0.49462	-1.8073	-1.5521	-0.28389	0.16227	-0.025579	-1.0209	-0.35545
6.5422	4.4143	5.0163	4.0295	3.9416	4.1178	3.9881	4.0556	4.319	4.8045	5.0125	5.2864	4.2936	4.9808	4.5378	4.4222	3.8361	3.2894	4.2836	4.2145	4.148	4.6415	3.9007	4.7321	4.9372	4.1865	3.2994	5.4475	3.2551	4.7169	3.8456	3.9567	3.9822	4.135	5.3142	3.4037	4.1821	5.0456	4.6774	4.9285	4.1022	4.63	4.2064	5.1102	5.3977	4.1673	4.0686	4.085	5.2232	5.3646
-21.047	-21.849	-21.157	-22.276	-21.971	-22.149	-22.172	-22.151	-22.88	-22.185	-22.762	-22.206	-22.516	-21.491	-23.021	-23.345	-22.139	-22.43	-22.474	-22.574	-22.099	-22.291	-21.755	-21.974	-20.975	-22.537	-23	-21.06	-22.721	-21.298	-22.476	-21.43	-22.011	-21.473	-22.851	-22.538	-22.709	-22.654	-21.895	-22.034	-21.002	-21.39	-21.907	-22.757	-21.793	-22.888	-22.376	-21.23	-22.712	-21.816
-0.78621	-1.1576	-1.0363	-0.71511	-0.17946	-0.074894	-0.61206	0.12963	-1.7097	-0.44421	-1.0062	-0.18354	-0.9059	-1.2903	-0.66265	-0.26892	-0.79696	-1.4815	-0.19224	-0.9781	-0.71478	0.1099	-0.37933	-0.8848	-0.080667	-0.68234	-0.69496	1.0418	-0.21114	-0.98884	-1.3842	-1.2707	-1.5238	-1.1969	-0.98418	-0.95451	-0.75413	-0.23371	-1.2695	-0.75498	-1.2246	-0.98599	-0.62843	-1.4474	-1.485	-0.026368	0.62792	-2.1025	-0.48504	-1.5339
6.3929	6.9639	6.8326	6.4201	6.6208	6.417	7.042	7.0113	7.0109	7.0037	5.3826	6.1759	7.1548	6.87	6.5458	6.9642	7.0035	7.3363	6.4005	7.7835	5.9273	6.9401	5.9329	6.8902	6.8955	7.684	5.5093	6.3119	6.6167	6.5685	4.9514	7.2098	6.5631	6.6863	7.0313	5.896	6.486	8.3667	5.7184	6.9161	7.9671	6.3983	6.3722	8.2232	6.8768	6.4009	7.3239	6.3938	6.1566	5.8641
1.2981	0.5543	0.72107	-0.47382	0.64796	0.62029	0.85892	0.41633	1.5303	-0.50262	-0.15636	-0.0020627	0.93873	0.76025	0.51208	0.20882	1.0948	1.4321	-0.0029181	0.37358	1.7976	0.0082001	1.4848	0.15396	0.39424	0.26516	0.51918	0.081515	1.0281	-0.74898	1.3248	-0.031839	1.3117	0.6707	-0.55987	0.88991	0.79287	0.47432	1.9643	0.1777	0.18466	0.90535	1.5771	0.8226	-0.17014	0.04538	0.1325	0.17317	-0.31754	1.0046
-5.6873	-4.993	-6.3679	-5.8116	-5.4623	-4.7066	-5.4664	-4.6818	-5.3725	-6.0148	-6.1241	-5.1229	-5.2588	-5.7058	-5.8887	-5.7047	-5.2692	-4.9767	-5.3406	-6.2771	-6.1602	-5.8382	-4.8931	-5.936	-5.444	-4.8103	-5.3255	-5.3582	-5.6521	-6.685	-5.6891	-4.8359	-6.1179	-5.5702	-6.3225	-4.9261	-6.1775	-5.3124	-6.6024	-5.6605	-5.242	-6.1666	-5.3869	-5.0057	-5.5003	-5.9176	-5.441	-4.8939	-4.9133	-6.5014
-10.12	-10.083	-10.074	-9.5244	-9.9349	-11.046	-9.7755	-10.225	-10.036	-10.553	-10.687	-9.4386	-10.873	-10.353	-9.771	-10.841	-10.97	-9.2242	-9.4872	-9.8768	-10.61	-9.5067	-10.404	-10.503	-10.929	-10.488	-9.9234	-8.7295	-10.357	-10.201	-10.526	-10.856	-11.246	-10.114	-10.107	-9.7302	-9.8405	-10.129	-10.924	-9.7786	-10.155	-10.701	-8.9723	-10.128	-10.168	-10.338	-9.855	-9.8623	-10.476	-11.069
-13.064	-13.287	-13.623	-14.658	-13.444	-13.642	-12.758	-14.411	-13.946	-14.928	-13.699	-14.71	-13.202	-14.29	-13.4	-14.585	-13.418	-14.022	-13.781	-14.575	-14.032	-13.924	-14.605	-13.411	-13.16	-15.569	-13.555	-13.986	-13.065	-14.755	-13.775	-13.752	-13.023	-13.706	-13.202	-15.393	-14.511	-14.354	-13.528	-14.721	-13.825	-14.206	-13.172	-13.901	-14.286	-14.511	-15.165	-14.169	-13.841	-14.385
-9.8313	-9.7667	-9.6001	-9.3255	-10.344	-9.3725	-9.7	-10.587	-8.9602	-9.5239	-10.663	-9.7849	-9.9849	-8.6715	-8.1842	-8.3548	-9.9015	-9.5232	-9.6523	-8.9112	-8.6769	-9.2702	-9.274	-8.7828	-7.99	-9.4049	-9.2905	-9.1983	-10.539	-8.7018	-9.0555	-9.4967	-9.1882	-9.2505	-9.3296	-8.768	-9.8309	-9.4033	-8.6071	-9.6662	-8.3241	-10.429	-8.7869	-9.544	-9.7602	-9.2789	-9.5327	-9.5662	-8.3025	-10.08
0.66867	-1.1048	0.8605	0.32979	-0.19504	-0.4569	-0.20486	-0.87782	0.04997	0.033136	0.48213	-0.17025	0.32348	-0.50778	-0.037187	-0.16877	-0.48226	-0.36047	0.49403	-0.34536	-0.063635	-0.661	-0.7259	0.26721	0.61075	-0.97941	-0.28678	-0.10391	0.24939	0.56568	-0.6561	0.044577	-1.3715	0.38783	-0.28596	0.40562	-0.24107	-0.18403	-0.098474	-0.191	1.2816	-1.2738	-0.57539	-0.29545	0.50304	-0.050911	-0.2704	-0.45763	-0.042719	-0.84697
-11.138	-11.612	-12.204	-11.178	-11.235	-11.282	-9.2993	-11.101	-11.013	-10.707	-11.388	-12.709	-12.576	-12.102	-11.749	-11.191	-12.172	-10.845	-11.657	-11.489	-10.713	-12.165	-11.902	-10.98	-12.283	-12.08	-11.988	-11.427	-12.654	-10.684	-12.234	-11.218	-11.824	-11.264	-11.378	-12.072	-10.727	-11.078	-12.272	-10.993	-10.927	-11.397	-11.836	-11.402	-11.562	-11.227	-12.309	-13.206	-11.953	-11.44
7.552	7.9314	8.1309	8.3175	7.4233	8.4594	7.5683	8.0385	7.0668	7.6819	7.7317	7.8094	7.6752	8.2066	8.8058	8.8372	8.1773	7.3445	8.4162	6.6264	7.9065	8.3106	7.9577	8.184	8.5434	7.493	8.0025	8.174	7.7731	8.0138	8.97	6.3214	7.8352	8.1476	8.2758	8.1679	7.436	8.6452	7.588	7.3116	8.9225	9.4055	7.5361	7.5918	7.5173	7.9459	9.1439	7.34	8.4643	7.8633
-12.069	-11.641	-11.346	-11.539	-12.462	-12.218	-10.84	-11.53	-11.91	-11.157	-12.03	-12.562	-11.803	-11.082	-12.386	-11.651	-11.975	-12.039	-10.925	-12.447	-11.368	-11.553	-11.767	-12.13	-11.056	-10.887	-11.581	-12.159	-10.907	-12.118	-10.472	-10.953	-11.838	-11.682	-11.19	-11.296	-11.739	-12.107	-10.629	-11.753	-11.471	-11.625	-12.351	-11.279	-12.054	-10.681	-11.15	-11.575	-11.619	-11.652
-9.7102	-10.934	-11.324	-11.045	-10.667	-11.176	-10.333	-10.172	-10.056	-10.802	-10.311	-9.8018	-10.24	-9.8696	-11.328	-10.628	-11.083	-10.657	-11.279	-10.508	-10.994	-11.445	-9.8903	-10.652	-11.557	-10.749	-9.7319	-9.7585	-11.266	-11.063	-9.4892	-11.297	-10.942	-10.093	-10.291	-10.373	-11.338	-11.31	-10.792	-10.07	-10.017	-10.699	-11.308	-10.283	-10.136	-9.9491	-11.802	-11.599	-11.445	-11.484
-4.3104	-3.7622	-4.8084	-4.3759	-3.9069	-3.7762	-4.876	-3.6602	-3.3268	-3.511	-3.4269	-3.9096	-4.0447	-4.0389	-3.3301	-3.9724	-4.0475	-3.8199	-4.414	-4.2444	-3.8561	-3.084	-2.7099	-3.4875	-4.533	-4.6171	-3.1692	-3.41	-4.191	-4.4267	-4.6458	-3.7915	-4.1878	-2.8756	-4.0256	-3.7739	-3.4924	-3.6838	-3.2119	-3.2857	-3.8637	-4.1179	-3.9248	-3.5992	-3.7892	-3.9922	-4.9273	-3.0278	-3.1106	-3.8308
-13.465	-12.968	-12.78	-12.765	-11.975	-11.971	-12.26	-13.362	-13.031	-11.808	-13.025	-12.517	-12.691	-13.313	-13.55	-12.561	-13.826	-12.4	-11.978	-13.144	-12.595	-12.219	-13.256	-13.42	-12.247	-12.952	-11.998	-11.252	-12.143	-12.229	-11.599	-13.596	-12.467	-12.704	-11.163	-12.61	-13.227	-11.519	-12.768	-12.229	-14.273	-12.922	-13.106	-12.61	-13.231	-12.288	-12.047	-11.902	-14.19	-13.098
-10.599	-10.93	-11.503	-12.151	-12.03	-10.285	-10.655	-11.456	-10.964	-10.882	-9.7747	-11.166	-10.791	-10.685	-11.157	-10.457	-11.789	-11.142	-10.716	-12.19	-11.421	-11.899	-10.023	-11.137	-11.176	-10.376	-10.651	-11.374	-9.7048	-10.849	-10.537	-10.911	-10.784	-10.04	-11.006	-10.889	-10.072	-10.891	-11.125	-12.05	-10.22	-11.017	-10.651	-11.058	-10.421	-12.49	-10.03	-10.681	-10.97	-9.8742
-5.7686	-6.3933	-5.7095	-5.0688	-5.2777	-5.7928	-5.1256	-4.722	-5.1478	-6.6634	-6.6944	-5.6866	-4.5608	-5.1948	-4.8596	-4.7601	-5.0064	-5.6406	-5.3882	-5.3178	-5.9116	-5.7001	-5.5356	-5.8826	-6.1526	-6.0406	-5.1865	-5.029	-6.2387	-6.9653	-6.463	-5.3063	-6.068	-6.3896	-5.0828	-4.6098	-5.7783	-5.5874	-4.7533	-5.5627	-6.4205	-4.8785	-4.4509	-5.6488	-4.8946	-4.3657	-5.3503	-5.1919	-5.6141	-5.2512
2.349	2.0775	3.8935	3.1617	3.1151	2.3201	4.0421	2.8988	2.5573	3.3182	3.5718	2.9932	2.973	2.4138	3.1105	2.7181	3.0019	3.6781	3.1588	2.3064	3.1721	3.7312	3.9177	4.0575	2.7991	2.419	2.1257	2.5556	2.2389	1.9858	3.8818	3.2646	3.7025	3.7787	2.2777	2.5656	3.4055	2.9346	2.704	3.5882	3.8144	3.5114	1.8495	2.4421	3.3149	4.263	2.3835	3.0019	3.5494	2.1709
-13.033	-12.891	-12.705	-13.633	-12.686	-13.4	-12.146	-13.652	-14.168	-12.679	-12.697	-13.467	-13.583	-12.64	-13.509	-13.373	-13.011	-12.82	-12.977	-12.819	-13.284	-12.798	-13.541	-13.161	-13.82	-13.364	-13.336	-13.466	-14.094	-13.357	-13.869	-13.796	-11.39	-14.069	-12.445	-12.625	-13.356	-13.271	-13.61	-12.337	-13.322	-13.417	-13.384	-13.477	-12.261	-12.799	-13.976	-13.393	-13.312	-14.731
-3.2672	-2.0181	-3.2147	-2.6598	-2.5888	-4.2265	-2.5011	-2.9636	-3.4905	-1.725	-3.6141	-4.0509	-2.312	-2.6593	-2.587	-2.2087	-3.9899	-3.9419	-3.616	-2.8278	-3.3891	-3.6099	-2.771	-3.2281	-2.1316	-3.3639	-3.6714	-3.3126	-3.9976	-2.469	-2.8789	-3.791	-3.7251	-4.1817	-4.1248	-3.2047	-3.0357	-3.5639	-2.4298	-3.9331	-3.6672	-3.8633	-3.8777	-2.6023	-3.3491	-4.4186	-3.233	-2.5481	-4.1889	-2.8687
-8.107	-9.8998	-8.0246	-9.5075	-8.4038	-10.256	-8.2812	-8.6433	-9.0629	-9.7332	-8.8508	-7.579	-9.0795	-9.5235	-10.061	-9.7095	-8.4903	-8.5433	-8.3129	-10.215	-10.01	-9.8495	-8.724	-8.2946	-8.7256	-8.9133	-8.7132	-9.2429	-9.284	-9.5783	-8.6912	-8.8358	-9.367	-8.8692	-9.3837	-8.2869	-10.221	-9.2292	-8.9328	-9.8131	-9.3791	-8.5711	-8.817	-8.0411	-7.1867	-8.2005	-8.0423	-8.6434	-9.661	-9.5396
0.25644	0.16143	1.3714	-0.30049	-0.08166	0.56441	-0.94878	-0.56233	-0.70852	-0.30074	-0.011305	0.28076	0.17725	-0.77791	-0.12062	0.74203	-0.25823	-0.26206	0.38	0.59934	0.12675	0.50142	-1.2388	-0.105	-0.72849	-1.0056	-1.0246	0.43819	0.41438	-0.5117	0.23694	-0.11219	0.39209	-0.63389	-0.39387	0.69968	-0.76648	0.1448	-0.19584	0.13195	1.5753	-0.91785	-0.092163	0.21345	-0.54338	0.48274	0.52952	-0.85703	0.22539	-0.70437
-10.348	-11.2	-10.989	-10.702	-12.477	-10.999	-11.221	-10.409	-10.587	-10.302	-10.802	-11.624	-11.143	-10.529	-9.93	-11.21	-11.05	-10.133	-10.349	-10.207	-11.089	-11.432	-10.085	-11.653	-9.6906	-10.945	-11.726	-10.666	-11.643	-11.029	-10.505	-10.1	-10.984	-10.738	-11.295	-9.9085	-11.15	-10.91	-10.114	-10.91	-10.143	-11.306	-11.562	-10.35	-9.4578	-11.27	-10.547	-11.216	-11.402	-11.036
-1.4242	-2.1658	-0.92789	-2.4687	-2.0997	-2.3058	-1.0965	-2.103	-0.58633	-2.1463	-1.6009	-1.5164	-1.6655	-0.91954	-2.4163	-2.6087	-2.2276	-0.11237	-1.9046	-1.075	-1.1966	-1.4697	-2.2913	-2.428	-2.4758	-0.51049	-1.5915	-1.5125	-0.23187	-1.7913	-1.7099	-0.25862	-1.7851	-1.9986	-3.1812	-1.3495	-1.869	-1.0669	-1.5742	-1.2404	-2.3174	-0.54685	-1.5494	-0.70556	-1.3727	-1.0181	-1.4095	-1.9791	-0.97768	-0.24844
6.4856	4.7511	4.8844	4.9297	5.3699	5.3808	3.5633	4.8749	5.275	6.1856	4.5258	4.6952	5.4283	5.885	2.568	4.1188	5.8157	5.2566	4.69	5.9804	4.0169	4.375	5.8854	4.7135	4.2848	4.7807	4.2412	3.7736	4.823	5.3158	5.2692	6.0998	4.2086	5.1289	4.7398	5.1704	5.1017	4.7498	4.64	5.4841	4.8973	4.8269	5.2065	5.2125	4.8694	4.8182	4.0459	4.8657	5.352	4.2263
-14.359	-11.92	-13.632	-12.652	-12.785	-13.771	-13.064	-13.481	-13.927	-12.872	-12.761	-12.032	-13.141	-13.999	-12.801	-12.348	-12.302	-12.541	-13.392	-13.76	-12.901	-12.651	-12.886	-12.882	-12.072	-13.844	-12.517	-12.842	-12.695	-12.568	-12.569	-12.892	-13.586	-12.884	-11.961	-13.131	-13.129	-14.356	-14.267	-14.403	-12.605	-12.543	-13.342	-12.539	-12.139	-13.248	-13.63	-12.845	-13.201	-12.196
-9.1756	-9.5965	-8.822	-9.3222	-9.6229	-8.7065	-9.4764	-8.978	-9.1777	-9.0797	-9.3432	-8.9188	-8.7829	-9.1254	-8.7095	-9.1803	-9.3168	-8.5082	-8.7889	-9.6482	-9.9591	-8.9414	-8.6909	-9.7008	-8.5622	-9.8526	-8.5622	-7.9996	-9.4973	-9.6188	-9.8345	-8.6995	-8.6281	-10.1	-9.5335	-8.6362	-8.9202	-8.4882	-8.9599	-8.7386	-9.3133	-8.6123	-9.3235	-9.2659	-9.5395	-9.5635	-9.078	-9.2141	-8.8311	-8.547
0.50834	-0.25698	-0.27655	1.1489	-1.0813	-0.40816	-0.11845	-0.072421	0.61312	0.86103	0.47627	-0.25539	-0.73434	-0.016424	-1.638	0.58265	0.38869	0.93192	-0.16381	0.41529	0.58991	-0.22531	-0.37259	-0.4645	0.24792	-0.039809	1.0579	-0.568	0.46018	0.47365	-0.044003	-0.12192	0.09621	0.42838	0.14635	-0.53018	0.66419	1.2734	-0.037051	-0.2563	-0.26013	0.068529	1.0725	0.40138	0.27483	-0.11258	0.24879	0.16791	0.34955	0.32159
-20.208	-20.051	-19.719	-22.67	-21.656	-19.553	-20.329	-20.639	-21.406	-20.643	-20.889	-20.816	-21.959	-20.521	-20.859	-21.433	-20.113	-20.965	-20.219	-21.392	-20.51	-21.481	-19.808	-20.629	-21.634	-21.489	-21.052	-20.851	-21.162	-20.924	-20.933	-21.061	-20.935	-20.629	-20.938	-20.611	-20.552	-21.559	-21.276	-22.509	-20.626	-20.251	-22.016	-21.563	-20.168	-20.504	-20.672	-19.517	-20.315	-20.679
4.247	3.6418	4.0983	4.888	5.3494	4.2315	4.4113	4.3795	4.0415	4.4088	4.3297	4.4933	4.4863	4.9345	4.4807	4.7899	3.5861	3.4787	4.0649	4.8624	3.8783	4.7999	4.1833	4.0499	4.2013	4.9973	3.2794	3.8023	3.9305	4.6562	5.0074	4.495	3.9854	4.4835	4.8565	5.0031	4.4633	3.0679	4.586	4.7226	4.2602	3.9952	3.5193	4.7739	4.8522	4.4457	4.7371	4.8613	5.5221	3.7721
-21.33	-22.032	-21.108	-19.457	-21.419	-20.35	-21.32	-20.594	-19.998	-21.148	-20.707	-20.388	-21.338	-21.745	-20.694	-21.062	-20.341	-21.229	-20.854	-20.953	-20.526	-21.438	-21.242	-21.45	-19.671	-20.816	-21.115	-21.767	-20.737	-21.743	-21.709	-20.224	-20.784	-21.75	-20.369	-21.523	-20.696	-21.764	-21.14	-21.21	-19.63	-21.129	-20.123	-20.212	-22.358	-20.042	-20.388	-20.576	-21.002	-21.256
-0.085923	-0.55287	-2.267	-1.895	0.66552	-0.83922	-0.9168	-1.7661	-1.3868	-0.77516	-1.2603	-2.0821	-1.2952	-0.55035	-1.3666	-1.7902	-0.056982	-1.9408	-0.63256	-0.76877	-2.2085	-0.90498	-0.6457	-1.1677	-0.92961	-2.3089	-0.81381	-2.1664	-1.1015	-1.4831	-1.3284	-2.0214	-1.9553	-0.9197	-1.1952	-0.46868	-2.1514	-1.3389	-0.82525	-1.6863	-1.2212	-0.03211	-0.13616	-1.3577	-1.2857	-0.89152	-0.81954	-0.66246	-1.5409	-1.1726
9.8062	9.3376	9.6208	10.143	10.622	9.2901	9.2738	9.7603	10.091	10.207	9.9709	9.61	10.462	9.7573	9.5782	9.0889	10.249	9.3079	9.6246	9.9648	9.1973	8.92	10.661	9.4816	10.045	9.549	9.6068	9.4492	9.1279	10.61	8.9747	10.505	11.423	11.128	9.3119	9.8137	9.2336	10.428	10.031	8.1213	9.8097	10.463	9.4873	9.7463	10.001	9.3486	9.3109	10.742	9.1462	11.029
1.165	0.22466	-0.13007	-0.67426	-1.1103	-0.075657	-1.0688	0.24337	-0.39388	0.6896	0.046722	-0.13147	-0.24536	0.072855	-0.466	0.12448	-1.6718	1.1995	0.065704	-1.2302	0.34271	-0.24862	0.19982	0.71508	0.045699	-0.13436	0.80581	-0.084622	-0.22799	-0.39326	0.49	-0.32224	-1.35	0.51609	0.60017	-0.68258	-0.66115	-0.058952	0.3425	-0.35329	0.72255	-0.39978	-0.71385	0.11102	0.261	-0.52207	0.50467	0.056945	0.083623	-0.18364
-12.233	-12.74	-13.402	-12.389	-12.062	-13.907	-13.454	-12.12	-11.818	-13.004	-13.401	-12.214	-12.715	-13.452	-12.439	-11.753	-13.984	-13.639	-14.028	-14.116	-12.815	-12.164	-13.065	-13.119	-13.165	-12.624	-13.466	-13.599	-13.089	-12.81	-10.98	-12.384	-12.442	-12.89	-12.671	-12.761	-12.667	-13.395	-12.802	-13.078	-12.636	-14.104	-12.697	-12.191	-12.119	-11.693	-12.988	-12.848	-13.531	-13.69
-11.719	-11.912	-11.356	-12.171	-12.231	-11.548	-10.882	-11.492	-11.765	-11.439	-11.068	-12.577	-12.224	-11.915	-11.798	-10.999	-11.726	-11.567	-11.458	-11.757	-12.476	-11.701	-11.679	-13.185	-11.863	-11.736	-11.344	-10.933	-11.369	-11.225	-12.141	-12.41	-12.456	-11.837	-11.081	-10.914	-11.872	-11.813	-12.525	-12.276	-11.425	-12.869	-10.459	-12.783	-11.768	-12.087	-10.95	-12.011	-12.328	-12.607
-4.9399	-3.5845	-3.83	-4.0269	-2.5949	-4.5077	-3.7684	-3.7945	-3.8388	-4.2178	-3.5822	-3.8344	-4.2882	-4.2412	-4.6984	-3.7824	-4.7052	-2.9775	-3.1774	-2.8825	-2.8943	-4.9627	-4.2264	-3.5629	-4.8803	-5.2892	-3.519	-4.2419	-3.2885	-3.9472	-5.3186	-4.72	-3.3019	-3.4703	-3.432	-4.1248	-3.8413	-3.2492	-3.1837	-3.685	-3.6328	-3.7286	-3.1417	-4.841	-3.9861	-2.3083	-2.4016	-2.9165	-4.4995	-2.9291
-2.7665	-2.2744	-3.4819	-1.9403	-2.5202	-2.4609	-2.3446	-3.3983	-2.7235	-3.3293	-2.1561	-1.6125	-2.3048	-3.3367	-2.0442	-2.0291	-3.3293	-2.5578	-2.0782	-1.655	-2.276	-3.5443	-2.4093	-2.0335	-1.7491	-3.011	-2.9598	-1.7443	-0.97989	-2.6348	-2.8012	-3.459	-3.2179	-2.6865	-1.8012	-2.7375	-1.876	-2.4368	-2.525	-1.7193	-2.4027	-2.6138	-2.7364	-2.9327	-1.7945	-3.9236	-2.6823	-2.9518	-3.8837	-2.2833
-3.6631	-2.9318	-3.1612	-3.5059	-3.3794	-4.5804	-4.0335	-3.4104	-3.4313	-3.2981	-2.2074	-4.1012	-4.4473	-3.4698	-2.7118	-3.325	-2.6619	-3.0028	-3.6337	-3.0595	-2.925	-2.8	-2.9254	-2.5177	-2.7136	-2.5848	-2.7904	-4.4918	-3.1536	-3.8395	-4.2799	-4.3371	-3.2246	-3.2482	-2.8074	-3.387	-4.6937	-3.678	-2.7094	-2.0212	-3.6067	-4.1276	-4.3049	-4.0103	-3.4806	-3.5009	-3.2397	-3.8447	-3.4756	-3.5057
-11.57	-11.636	-12.109	-12.358	-11.812	-11.068	-11.305	-9.9206	-11.765	-11.867	-10.753	-10.653	-11.398	-11.128	-12.414	-12.26	-11.05	-10.395	-12.234	-11.155	-11.691	-10.983	-12.206	-12.789	-11.934	-12.556	-12.245	-12.37	-12.073	-12.199	-11.219	-11.276	-11.347	-13.112	-10.795	-11.363	-12.617	-10.618	-10.312	-11.364	-9.6643	-11.307	-10.777	-10.779	-10.585	-11.124	-11.666	-11.256	-11.669	-11.627
-12.369	-12.425	-12.947	-12.473	-12.695	-12.955	-13.189	-12.367	-12.58	-12.844	-13.256	-12.935	-12.952	-14.302	-13.082	-12.923	-13.134	-11.678	-12.648	-13.369	-13.357	-14.091	-13.307	-12.992	-13.325	-12.42	-13.037	-12.913	-11.932	-11.967	-12.26	-12.986	-13.256	-13.298	-13.122	-11.783	-12.973	-12.722	-13.314	-13.16	-12.601	-12.331	-11.813	-13.359	-12.636	-12.747	-12.588	-14.246	-13.207	-11.738
3.5031	3.0239	2.9154	2.4976	2.0572	2.8822	2.6825	3.4051	3.0983	2.2817	2.0627	2.7245	3.7444	2.2818	2.0207	2.0924	2.322	1.9368	1.7998	4.2769	3.7878	2.7714	2.5007	3.0822	1.7253	2.8379	3.9726	3.4331	2.6776	3.7635	2.5428	3.7711	2.2461	3.7093	1.658	2.1956	2.3208	2.3867	2.8331	1.7928	2.565	1.4896	2.2898	1.916	2.4058	2.501	2.852	3.0121	2.5387	3.2212
-6.1005	-5.7842	-5.9259	-5.232	-4.6097	-6.4125	-6.7357	-5.6117	-5.4942	-7.2511	-5.1976	-5.1877	-5.8577	-6.6162	-5.468	-5.3324	-5.1545	-6.0325	-6.4427	-6.5406	-5.1582	-5.2949	-5.8558	-4.8136	-4.908	-5.6745	-4.0716	-5.6256	-4.6056	-6.0033	-5.487	-6.0721	-5.853	-5.6462	-5.3211	-5.4485	-6.0751	-5.9996	-5.2766	-5.6294	-6.2437	-5.7858	-5.7555	-5.1799	-5.7199	-4.8129	-5.4148	-4.2685	-5.7504	-6.0735
3.2422	2.058	1.7196	2.8596	2.5785	2.7876	3.6379	2.5681	1.3109	2.3268	3.3985	2.5234	2.3534	2.7214	2.2149	2.9329	2.3334	2.5079	2.9597	2.6244	2.2962	2.192	3.333	1.5284	2.8117	3.5119	2.713	2.5408	2.1989	2.8311	1.2901	1.8735	2.9059	2.6914	2.3304	2.1998	2.5451	3.5832	4.2358	2.6703	1.598	2.5781	2.7788	3.3325	1.9816	1.8698	3.3188	3.3852	1.8644	1.9586
-3.8673	-3.8792	-4.3359	-3.3363	-3.0919	-4.1296	-3.7692	-3.5185	-3.5071	-4.1201	-3.1425	-3.7977	-4.1076	-5.3553	-3.2687	-2.9938	-3.3634	-3.9582	-4.2574	-2.4211	-4.5379	-4.4579	-4.0108	-3.9334	-4.1938	-3.5327	-4.4409	-3.6516	-3.4171	-3.9339	-3.2303	-4.0374	-2.8793	-4.5944	-3.6661	-2.8264	-3.4593	-4.0446	-2.9235	-3.454	-3.8962	-3.9642	-4.0602	-4.1737	-4.0578	-3.9762	-3.9358	-2.7944	-3.7713	-3.5624
-2.807	-4.9772	-2.9732	-3.5265	-4.8746	-3.1963	-3.8012	-3.6118	-3.6202	-3.2376	-3.2292	-3.7467	-4.2138	-4.024	-4.062	-3.8861	-3.3013	-3.5527	-4.2226	-3.1023	-4.4196	-2.9503	-5.1568	-4.1677	-2.7318	-3.8692	-4.6173	-3.7693	-2.9266	-2.4312	-4.9565	-3.6801	-3.1184	-3.5457	-3.8216	-4.1369	-3.6981	-4.0385	-4.476	-4.9738	-3.6565	-2.7829	-3.1956	-3.5973	-3.9309	-3.6779	-3.9176	-3.2625	-3.801	-3.1129
-11.252	-10.187	-10.968	-11.302	-11.615	-10.921	-12.011	-11.779	-11.445	-11.142	-11.29	-11.947	-12.456	-10.839	-9.5162	-11.722	-11.749	-11.701	-12.315	-12.055	-11.221	-10.884	-12.557	-12.24	-11.228	-11.259	-11.26	-10.765	-12.128	-11.46	-12.134	-11.493	-12.295	-11.64	-11.512	-11.495	-11.499	-12.036	-11.713	-11.466	-12.107	-11.729	-10.484	-10.315	-10.708	-10.953	-12.114	-10.003	-11.539	-12.041
-9.3749	-8.8336	-8.2187	-7.2483	-8.0163	-8.1076	-10.485	-8.8679	-8.4097	-8.5938	-10.165	-10.595	-9.6475	-9.0096	-9.2304	-8.7597	-8.8345	-8.4994	-10.529	-9.0645	-10.433	-9.2773	-9.2562	-9.401	-11.029	-7.9789	-8.6292	-9.9808	-9.1708	-7.8879	-8.2773	-8.9323	-8.5167	-8.2153	-9.8122	-9.6515	-9.4255	-10.123	-8.7536	-9.9618	-9.9949	-10.112	-9.8257	-9.1259	-8.8285	-9.294	-9.4173	-9.2953	-8.5684	-9.7462
-6.3487	-5.6765	-5.5096	-6.093	-7.4394	-7.7931	-7.0278	-6.3425	-5.4918	-5.9197	-6.5913	-6.312	-6.7145	-5.6173	-5.6243	-4.5804	-5.3313	-6.8441	-6.0319	-6.4885	-7.0252	-7.3702	-6.8478	-7.1209	-7.2127	-5.97	-6.0041	-5.8349	-6.3509	-5.7836	-7.4105	-5.609	-6.234	-6.4883	-7.0947	-6.7234	-6.6412	-4.7919	-7.6258	-6.9535	-5.7567	-6.6208	-6.8036	-7.5009	-6.2931	-5.6549	-7.8271	-6.9315	-5.6012	-6.1824
-11.353	-13.241	-12.427	-12.522	-13.001	-12.097	-11.984	-11.92	-13.18	-13.172	-13.554	-13.897	-11.487	-12.772	-12.627	-12.505	-12.717	-12.747	-13.115	-12.754	-12.46	-12.047	-13.035	-12.978	-12.298	-12.591	-12.65	-13.52	-11.762	-11.51	-13.384	-11.578	-13.885	-11.466	-14.362	-13.099	-12.045	-12.357	-13.002	-12.406	-13.472	-13.318	-13.596	-12.833	-12.93	-12.948	-12.808	-12.407	-13.342	-11.275
-10.381	-10.636	-9.7101	-9.7625	-9.5314	-11.361	-10.392	-10.705	-9.5819	-10.413	-10.982	-9.6588	-10.17	-9.6538	-9.7248	-9.997	-9.5742	-10.363	-10.292	-10.263	-10.446	-9.8046	-10.636	-10.371	-9.452	-9.584	-10.119	-10.124	-9.3612	-11.013	-10.405	-10.413	-9.8717	-9.8196	-11.215	-10.201	-9.7844	-10.72	-10.668	-10.133	-9.9909	-9.5997	-9.901	-10.074	-10.25	-11.392	-9.9427	-10.181	-9.1312	-9.4301
-7.6179	-7.7581	-8.1931	-8.5119	-7.3739	-8.7052	-6.9533	-7.3763	-7.5495	-7.7541	-8.8829	-6.7498	-6.8133	-6.9851	-8.2074	-7.3777	-6.769	-8.9116	-6.9836	-7.3245	-8.0477	-8.3971	-8.219	-6.9459	-7.6626	-7.3998	-8.1304	-6.9188	-7.2721	-7.8363	-8.0658	-8.1761	-7.7376	-6.8511	-7.9359	-9.3069	-7.2567	-7.376	-7.5651	-7.6927	-6.75	-8.3232	-7.6299	-7.3492	-8.0925	-8.2961	-7.7182	-7.0599	-7.367	-7.2665
1.6226	1.7821	1.8712	1.5469	1.3859	0.28603	1.4946	1.3887	1.6708	2.4134	0.1427	0.89253	1.7918	1.4383	2.0745	1.114	0.81865	1.5319	1.9433	0.71618	0.20661	-0.10077	1.7526	0.7407	1.7233	0.99653	0.84873	0.84903	1.6274	2.0291	0.35722	1.7471	1.757	0.631	1.3539	1.6158	0.20812	-0.32178	3.0417	0.24509	1.572	1.3067	0.24933	2.1452	0.42655	2.0736	1.4799	1.3413	0.15912	0.38881
-9.269	-10.761	-9.7737	-8.8545	-8.663	-9.5153	-9.4284	-8.2781	-8.1647	-9.3382	-9.5217	-8.4416	-9.4699	-8.652	-8.8943	-8.0765	-8.7902	-8.3574	-8.0331	-8.2743	-8.4203	-8.6747	-8.6247	-9.7124	-9.2257	-9.3489	-9.596	-8.4263	-10.463	-8.5275	-8.4222	-8.5568	-8.4994	-7.9637	-10.064	-9.485	-9.7005	-8.6734	-9.3524	-9.6191	-8.6878	-9.1019	-10.078	-9.0963	-9.3826	-8.4119	-8.5241	-9.4329	-9.4374	-9.4376
-13.387	-12.796	-13.538	-12.575	-12.569	-11.415	-13.526	-12.539	-12.826	-12.544	-12.911	-12.928	-12.794	-13.57	-14.819	-13.864	-13.924	-12.195	-13.117	-13.637	-13.992	-13.632	-12.845	-12.949	-13.651	-12.737	-12.528	-13.116	-12.651	-14.319	-13.845	-14.643	-13.75	-13.202	-12.705	-13.678	-13.372	-11.794	-12.359	-12.645	-12.148	-13.085	-11.927	-13.778	-13.582	-12.294	-13.898	-13.31	-13.194	-13.793
-3.3266	-3.0442	-3.3001	-2.3238	-3.4234	-3.7689	-3.805	-3.4191	-3.9167	-3.5671	-4.1622	-2.5192	-1.9022	-2.6636	-2.7788	-3.294	-3.4195	-2.7906	-3.6916	-3.0421	-4.7883	-3.2875	-3.7115	-2.9076	-3.1633	-2.4552	-3.0172	-3.6697	-3.0068	-2.5683	-3.2755	-2.9824	-3.0212	-3.4168	-3.4733	-2.5166	-4.1421	-3.2723	-2.5255	-2.5642	-4.8353	-3.6517	-2.8093	-2.9483	-3.731	-3.2602	-4.1594	-3.7565	-4.7969	-2.478
-12.972	-13.345	-14.59	-15.48	-14.893	-14.288	-14.443	-14.266	-13.998	-14.187	-13.658	-14.847	-14.206	-13.919	-13.744	-15.219	-13.919	-13.755	-14.676	-14.404	-13.599	-14.609	-14.93	-15.078	-14.977	-14.637	-13.672	-14.117	-15.031	-14.242	-14.571	-14.135	-14.619	-13.943	-14.678	-15.11	-14.663	-15.06	-14.1	-14.017	-15.307	-14.706	-14.169	-14.696	-13.61	-15.271	-13.908	-14.609	-15.116	-13.914
6.7323	6.6374	6.5986	6.7322	7.6554	6.807	6.7382	6.2792	7.1263	7.8281	5.7816	5.491	7.3674	6.7531	6.6728	7.4828	5.7664	8.3918	5.7706	5.4305	7.4737	6.9327	6.2734	7.3739	6.865	5.9164	6.2823	6.2123	6.9138	6.1222	7.3994	6.538	6.4514	6.5547	7.1983	6.9711	6.9934	6.084	6.5664	6.1043	7.3738	7.1838	7.268	5.6169	6.2763	6.9518	6.8447	7.0473	6.368	6.7077
-3.432	-3.5343	-3.4366	-2.7125	-3.5452	-2.6439	-3.2492	-3.861	-3.6106	-2.5467	-3.2145	-4.0817	-2.617	-3.4768	-3.0335	-3.7012	-3.45	-2.6378	-2.8619	-3.6215	-4.2233	-3.9357	-3.3784	-2.9172	-3.0661	-3.496	-2.5097	-4.2001	-2.3909	-2.7952	-2.3751	-3.0139	-2.9954	-2.3991	-2.2714	-3.1473	-2.9459	-2.8927	-3.2926	-4.0344	-3.9754	-3.2142	-2.7328	-4.1686	-3.2188	-2.8694	-2.8989	-3.222	-2.5393	-1.4113
-11.108	-10.067	-10.343	-11.34	-10.586	-9.4674	-11.152	-11.455	-10.876	-13.113	-10.219	-10.392	-10.229	-12.501	-10.35	-11.914	-11.7	-10.886	-11.328	-10.528	-9.3734	-11.342	-10.958	-11.096	-10.879	-11.663	-9.9539	-11.63	-11.095	-10.951	-9.9987	-10.263	-10.638	-11.052	-10.233	-10.651	-10.066	-11.765	-10.655	-10.711	-10.727	-10.802	-11.162	-11.843	-10.879	-9.9709	-10.668	-10.659	-12.45	-11.18
-14.459	-14.711	-14.873	-14.567	-15.575	-14.273	-14.575	-14.103	-14.706	-14.434	-15.523	-14.461	-15.167	-14.923	-15.117	-15.118	-13.768	-14.219	-14.165	-15.429	-13.994	-13.779	-13.932	-14.027	-15.13	-14.339	-14.513	-15.445	-15.247	-14.726	-14.27	-14.423	-13.361	-14.273	-15.288	-14.312	-15.509	-15.436	-14.359	-15.885	-14.089	-14.497	-13.436	-15.128	-14.339	-13.9	-14.681	-15.994	-14.989	-14.81
-12.168	-13.021	-13.228	-14.312	-13.581	-12.987	-12.521	-11.844	-13.858	-12.854	-12.219	-12.225	-12.909	-13.104	-11.949	-12.793	-14.423	-12.116	-12.043	-11.671	-12.84	-12.239	-12.175	-12.333	-11.701	-12.664	-12.501	-13.233	-13.338	-12.823	-12.276	-11.922	-13.555	-12.31	-12.366	-12.651	-12.503	-12.12	-12.492	-12.52	-13.043	-13.353	-12.961	-12.422	-12.49	-13.561	-12.229	-14.395	-12.513	-12.921
4.8093	5.138	4.7345	5.9061	5.8326	4.3705	5.5489	4.9647	5.8211	5.1591	4.8424	4.6231	6.228	5.2724	3.5262	4.7622	5.7281	6.5647	5.5414	5.5654	6.1154	6.7509	5.8518	5.336	5.7987	5.7108	5.8662	5.6062	5.4851	5.938	5.9087	5.6137	5.7854	6.2766	4.5437	4.9661	6.4353	5.8681	5.8558	5.8271	6.3547	6.2855	5.0871	5.7645	5.9733	5.8702	5.4371	5.4975	5.7413	4.8017
2.271	2.812	2.3504	2.7627	2.656	2.0367	2.4271	1.567	3.0293	1.4801	2.9309	2.9064	2.8213	2.4882	2.8488	2.5047	1.9793	2.368	2.8834	2.8974	2.179	2.4778	2.2602	2.115	1.5566	2.1781	3.3894	3.1356	2.401	1.304	2.0137	3.0422	3.0513	2.2059	3.809	1.9502	2.7026	2.0892	2.5444	2.3248	2.8398	0.75058	2.9303	2.4813	3.5872	1.9816	2.9116	2.1141	1.343	2.4112
-3.7167	-3.1218	-2.372	-3.527	-3.3902	-3.2271	-2.761	-4.1507	-4.1895	-3.6166	-3.8869	-4.0637	-3.1337	-3.508	-2.6466	-3.9093	-3.6655	-4.0464	-2.2955	-3.4879	-4.3202	-3.1722	-4.1915	-2.6189	-2.8019	-2.7907	-3.3679	-2.5035	-3.9384	-2.8261	-3.0018	-2.1918	-3.3123	-4.1766	-4.3737	-3.216	-2.8552	-3.0075	-3.048	-3.6726	-2.0148	-3.7287	-3.0804	-3.6273	-3.1126	-3.5111	-3.4324	-3.5597	-3.1601	-3.6579
-22.134	-21.198	-22.245	-22.145	-23.097	-21.696	-21.526	-22.419	-22.7	-23.063	-23.191	-21.313	-21.853	-21.892	-21.296	-22.85	-21.402	-21.965	-21.584	-22.811	-21.961	-21.745	-23.246	-22.944	-21.704	-22.758	-22.846	-21.608	-22.487	-22.951	-21.63	-21.269	-22.271	-20.814	-22.859	-21.891	-22.332	-21.818	-22.573	-22.004	-21.996	-21.826	-22.376	-21.487	-21.939	-22.398	-21.993	-22.547	-23.208	-22.776
-1.6135	-0.95911	-1.644	-1.5527	-1.8857	-0.729	-0.36002	-1.0958	-0.82202	0.025658	-0.6439	-1.8269	-1.5421	-0.27879	-0.80377	-1.1252	-0.46723	-0.73424	-1.7653	-1.0182	-1.5352	-0.55592	-0.73156	-1.2251	-0.18992	0.025808	-0.56028	-0.084475	-1.187	-0.74268	-1.1945	-1.6004	-0.9891	-0.90092	-0.68152	-2.2539	-0.74584	-1.3328	0.028862	-1.283	-0.93049	-0.74183	-0.96555	-1.7921	0.037034	-2.0237	-1.2676	-1.2827	-1.2715	-0.25838
1.0542	1.5353	2.4104	2.2087	1.1207	1.3886	2.0262	2.1267	1.1701	1.968	1.515	2.226	1.9686	2.0792	1.8993	1.3157	2.6962	1.4329	3.1073	1.6232	2.8166	2.4783	1.0414	0.51879	1.6171	1.2801	1.8745	2.1839	1.3772	2.1995	2.3142	1.7016	1.4958	1.8081	2.5725	3.4325	1.7264	0.7571	1.1604	1.3598	3.0304	2.17	1.6768	1.7692	1.9561	1.4715	1.8013	0.83815	-0.0050042	1.9722
-13.627	-12.149	-12.448	-12.649	-13.916	-12.485	-12.762	-13.318	-13.351	-12.877	-12.684	-12.382	-13.622	-12.325	-13.447	-12.593	-12.528	-13.584	-12.18	-12.568	-13.027	-14.455	-11.913	-13.637	-12.619	-12.722	-12.398	-11.801	-12.341	-13.246	-11.875	-12.648	-13.439	-12.221	-12.466	-12.683	-13.054	-12.841	-12.95	-13.294	-12.039	-13.504	-12.634	-11.722	-12.371	-13.015	-12.529	-13.134	-12.211	-13.092
-4.3966	-3.7457	-3.9332	-5.1059	-4.159	-4.0595	-4.1106	-4.5536	-4.0932	-3.8975	-3.8387	-4.7414	-6.455	-4.2166	-4.4354	-4.3045	-5.3348	-3.5135	-4.2762	-4.272	-5.0659	-4.6513	-5.0628	-4.3027	-5.4252	-5.0434	-4.7341	-4.1261	-4.4144	-2.8256	-4.8682	-3.2155	-3.7456	-3.8752	-4.2047	-3.676	-4.5872	-4.2399	-3.985	-4.3812	-4.4806	-4.6569	-3.9312	-5.3113	-3.4038	-3.4651	-5.0641	-4.3915	-4.406	-4.5403
2.6017	3.1827	3.3527	2.9118	2.4087	2.8184	3.572	2.9236	2.8717	1.8141	2.8285	2.8435	2.5977	3.0257	2.6069	1.7693	2.5613	2.9181	3.0174	2.5079	4.4193	2.6968	3.373	2.3934	2.0902	3.0472	2.2804	1.7968	2.3757	2.9352	2.5737	1.5379	2.2256	3.1789	2.0443	2.5658	3.1561	1.7266	2.1154	2.3783	2.0112	2.3198	2.9588	2.6897	2.4705	3.1248	1.9287	2.7518	3.6245	3.2436
-22.549	-22.715	-22.532	-23.172	-22.26	-21.941	-21.646	-21.777	-21.854	-22.703	-22.548	-21.522	-21.503	-21.594	-21.784	-22.842	-21.416	-21.9	-23.476	-23.531	-22.002	-22.711	-22.731	-22.713	-20.895	-23.094	-22.956	-22.17	-22.271	-22.248	-22.062	-22.265	-22.797	-22.059	-20.767	-22.618	-21.477	-22.46	-22.766	-22.351	-22.058	-21.843	-22.491	-22.211	-21.438	-21.659	-21.714	-23.223	-22.479	-22.191
6.6422	7.8765	6.1801	7.6082	7.5958	6.6461	7.1879	6.8907	6.481	6.4602	7.8715	7.1236	6.5023	7.2071	6.6885	6.5891	6.2078	7.4283	6.6088	7.0082	7.5966	6.6157	6.2823	7.1557	7.0734	7.1964	7.7819	6.4964	6.8308	6.6215	5.6535	6.6749	6.4009	7.6761	6.9181	7.217	7.2701	6.9968	7.7398	6.903	7.763	5.935	6.7943	6.6484	6.4646	5.6269	5.6802	7.4673	7.5988	6.9665
1.1245	0.88682	1.6301	-0.095979	1.4081	1.5178	1.1534	0.63768	0.96323	0.49202	1.1069	1.3697	0.91618	0.52709	2.7344	1.0396	0.69093	0.78735	1.4888	1.4844	1.1439	1.0165	1.4642	0.69589	0.74581	1.0847	1.0238	1.4332	0.57957	1.4589	1.0312	1.0404	1.8044	-0.60749	1.9746	1.1962	1.1123	1.1863	1.8823	1.3836	1.6086	0.58587	1.4501	1.3316	0.29151	0.63147	0.6527	1.2813	1.6137	2.2261
-1.8994	-1.3617	-3.0282	-0.77087	-1.2752	-3.0732	-2.2486	-1.9036	-1.8065	-2.1794	-1.4251	0.010268	-2.0555	-1.6159	-1.1884	-1.3354	-1.7251	-0.72899	-2	-2.4047	-1.1085	-0.66813	-2.4272	-1.9694	-1.9028	-1.5795	-2.4648	-2.3142	-1.3952	-2.9213	-1.5326	-1.5247	-2.369	-2.761	-1.8033	-1.5859	-0.80601	-1.6485	-1.6805	-2.7491	-1.0796	-1.6242	-1.5221	-0.31936	-2.2008	-2.4687	-2.154	-2.3423	-1.5402	-2.1347
-22.779	-21.82	-21.642	-21.557	-22.147	-21.947	-22.66	-21.883	-22.483	-21.23	-22.806	-21.249	-21.326	-21.928	-21.697	-21.671	-22.779	-22.297	-23.756	-21.724	-22.336	-23.046	-21.747	-20.761	-21.453	-21.629	-21.641	-23.19	-22.63	-22.466	-22.105	-22.623	-22.444	-22.882	-22.584	-22.116	-22.452	-21.792	-22.755	-22.644	-22.492	-22.689	-22.895	-22.452	-22.242	-21.111	-23.39	-22.101	-21.602	-22.344
6.2193	7.8462	5.8852	6.1328	7.2821	6.7211	6.3835	7.3166	7.818	8.2768	6.3415	7.1715	6.9086	7.9494	7.7064	5.767	6.8712	7.8906	7.1798	6.9563	6.6163	7.1907	6.4294	7.247	6.5547	6.3222	6.7681	6.6598	6.0439	6.4227	6.9834	6.4618	6.1199	6.7282	7.0958	6.6346	6.3731	7.0763	6.3889	7.4278	7.564	7.1208	6.2469	7.1815	7.3469	7.4113	6.9114	6.2592	7.3593	7.0809
-1.3301	-1.7479	-2.2192	-2.3959	-2.4453	-3.3674	-3.3147	-2.1299	-1.9604	-2.3816	-1.8916	-3.9242	-1.7562	-1.8675	-2.9631	-2.0913	-3.3013	-1.0013	-1.934	-1.6981	-3.4503	-2.2597	-2.0013	-2.2916	-1.9388	-2.8562	-2.7994	-2.4773	-1.9752	-2.7356	-2.5867	-1.5947	-2.5593	-3.3345	-2.2537	-2.8113	-0.24842	-3.4846	-2.0137	-1.9551	-3.1401	-1.9739	-2.7743	-4.095	-2.6278	-2.1909	-2.8535	-2.7876	-1.8517	-2.8921
-6.3079	-8.2507	-5.9547	-6.1393	-6.6871	-6.4013	-6.887	-5.4994	-6.6935	-6.8267	-6.6844	-6.5079	-6.2478	-5.9713	-6.3821	-7.5299	-6.2058	-7.0695	-6.4001	-7.1194	-6.321	-5.7472	-6.1979	-6.807	-5.1378	-5.3357	-5.9946	-6.6664	-5.7301	-6.2274	-6.6257	-6.1557	-6.5075	-6.4935	-7.1422	-7.1793	-4.7737	-6.5748	-6.1871	-5.2323	-6.8124	-5.4938	-6.8536	-5.5966	-6.5532	-5.9042	-6.4926	-6.8141	-6.5869	-6.8819
2.3476	1.8203	1.5933	0.73191	0.32192	1.886	1.7383	1.7508	2.1802	1.2783	1.0702	1.866	1.9779	0.83406	1.34	1.1786	1.7356	1.3507	2.1168	0.34293	1.6902	0.85718	1.5069	2.6806	1.4979	1.09	1.2653	2.2683	0.51334	1.6167	1.0127	1.5322	2.4418	1.5057	1.795	1.7571	1.0444	1.3854	1.9276	1.6634	1.8001	1.1331	1.1459	1.1099	1.4888	2.3975	2.325	1.084	1.1364	3.2852
-3.7638	-3.2602	-4.1443	-2.9488	-3.9323	-3.3533	-3.5372	-4.8633	-3.9704	-4.2884	-4.1437	-3.3657	-5.3528	-5.1057	-3.9498	-3.8798	-3.4325	-4.8312	-5.2133	-4.4456	-3.6737	-4.3694	-4.1231	-4.6678	-3.4021	-4.6211	-3.2958	-3.7468	-4.2031	-4.9429	-4.2012	-4.5106	-3.3495	-4.2817	-3.9634	-5.4003	-4.185	-4.197	-5.7841	-4.1218	-4.4634	-6.0279	-4.7862	-4.1762	-5.1044	-5.1013	-3.5291	-4.0361	-3.5642	-5.0222
0.78788	0.40933	1.3673	1.2227	2.5872	0.38554	0.69696	1.3138	1.0273	-0.18034	1.2362	1.0154	1.5701	0.64904	0.68609	1.4466	1.8737	1.519	1.0821	1.2553	0.63713	1.6778	1.3475	0.96046	1.6944	1.2023	1.0757	0.97598	1.1638	0.79355	1.3207	0.44419	1.1179	1.6623	1.7552	0.76847	1.9603	0.49877	0.68905	0.61747	1.8679	0.93536	1.9752	2.0972	1.1194	1.514	2.4294	0.8464	2.1189	0.083409
-1.315	-1.3332	-0.40056	-1.2471	-0.21415	-1.2127	-0.64272	-0.5526	-1.0115	-1.4091	-1.9537	-1.8407	-2.0271	-0.86777	-0.98904	-1.0137	-0.25079	-1.4939	-1.6992	-1.4107	-1.4215	-1.0992	-0.38146	-1.5141	-2.624	-0.97797	-0.4836	-1.4393	-2.3036	-0.491	-2.3018	-0.72138	-2.0164	-2.3045	-1.5187	-2.11	-1.2476	-0.87282	-2.136	-1.14	-0.94221	-1.2282	-1.0204	-0.96621	-1.2516	-2.3636	-0.61119	-1.278	-1.6404	-2.1769
5.5874	4.9496	5.5696	4.1909	5.2706	4.0686	5.6351	3.6291	4.4997	5.2652	5.2881	3.9035	5.3844	4.3969	4.54	5.9533	5.2383	5.3859	4.3527	4.5868	4.2737	4.2703	5.0986	5.0973	4.4253	4.6892	4.9831	4.3959	4.9366	4.8445	4.6849	5.9451	4.8743	5.2893	5.8335	5.5155	5.1173	6.2336	4.8292	5.7179	4.3238	5.6665	5.6894	5.7488	5.2083	4.6138	5.0476	4.5799	5.3056	6.126
0.32321	-0.2713	0.029235	-0.031946	-0.057467	-0.53551	0.40741	-0.74162	-0.68586	-0.56447	-1.5467	-0.30227	-1.2763	1.1345	0.17264	-0.96564	-0.48991	-0.42829	-0.17082	0.085527	-0.24898	-0.42893	-0.34132	-0.64789	0.24373	-0.50498	0.17478	-0.32539	-1.1296	-0.62758	0.49193	-1.4453	-1.4237	0.1486	-0.27971	0.41786	0.0018454	-0.9694	0.29748	0.47672	0.8697	-0.64436	-0.44399	-0.33274	-0.28074	-1.5266	-0.010311	0.65394	-0.078928	-0.12489
-2.8283	-3.6716	-3.9815	-3.0354	-3.6978	-3.6924	-2.7002	-3.9172	-3.1244	-4.403	-4.2873	-3.3201	-3.9832	-3.5524	-3.0382	-4.4443	-3.3773	-3.1376	-4.086	-3.3004	-3.0327	-3.1633	-3.5668	-3.5971	-4.3936	-3.3662	-3.406	-3.1704	-4.0907	-2.5476	-3.8193	-2.1842	-3.2748	-3.5661	-3.263	-2.7349	-4.0439	-4.6859	-3.9245	-3.2931	-3.5552	-3.7515	-2.7145	-3.2418	-4.3421	-3.4719	-2.3878	-3.3268	-3.4571	-3.3403
0.28452	-2.4856	-1.3778	-1.6125	-1.4716	-0.80238	-0.3997	-1.8728	-1.2845	-1.74	-0.88097	-1.6339	-1.5511	-0.59247	-0.78595	-1.2772	-2.258	-1.4558	-0.83852	-1.4064	-1.4687	-1.6427	-2.0475	-2.3092	-1.2756	0.43783	-2.1129	-1.1649	-1.3425	-2.1177	-1.2517	-1.6643	-2.3956	-1.158	-1.912	-1.1869	-1.7471	-0.79536	-0.90354	-1.0807	-1.4007	-1.5204	-2.5477	-1.7295	-1.0856	-2.02	-2.5594	-1.5648	0.12228	-1.415
-6.162	-5.9059	-5.2075	-5.1894	-6.4974	-6.1554	-5.6281	-7.2187	-6.3006	-6.7251	-6.803	-7.4391	-6.9699	-6.2906	-6.4096	-6.3776	-6.1385	-6.7981	-7.3387	-5.8901	-6.3519	-6.1218	-7.5505	-6.7396	-6.1878	-6.5452	-6.0243	-6.7052	-7.2667	-8.1162	-6.8678	-6.9246	-5.5533	-6.2859	-6.2388	-6.8804	-6.4353	-6.2598	-6.8283	-6.3992	-6.2893	-6.0607	-6.3804	-5.5214	-6.4174	-6.1921	-5.594	-6.3147	-6.5137	-6.9072
-5.4897	-5.2168	-4.9757	-5.3375	-5.5514	-5.0941	-5.2987	-5.7627	-4.9679	-5.1737	-5.6644	-5.3386	-5.5256	-5.8117	-4.5452	-6.8289	-6.0178	-6.3765	-5.7258	-5.8378	-5.447	-4.4032	-6.0434	-6.8363	-5.4705	-3.8229	-4.2894	-5.5511	-5.0392	-6.1301	-6.3014	-5.923	-5.3419	-5.518	-5.3411	-5.2705	-6.0673	-5.3791	-5.3386	-7.0303	-5.4749	-5.4959	-5.3941	-5.3364	-6.2128	-5.0873	-6.5859	-6.0218	-6.8279	-5.0235
-10.644	-9.747	-10.406	-9.2868	-9.875	-8.9193	-9.4304	-8.8913	-8.6423	-9.2456	-8.3137	-9.1237	-7.7857	-9.6249	-9.0102	-9.3413	-9.4594	-9.2536	-9.4553	-8.8706	-9.8792	-9.9238	-9.547	-9.2739	-9.613	-9.5126	-10.086	-8.7731	-9.5512	-10.446	-10.251	-9.3801	-9.4884	-9.6452	-9.9489	-9.5037	-9.7926	-9.0815	-8.9113	-8.4263	-10.049	-9.1862	-10.756	-8.7862	-10.18	-9.779	-10.21	-10.541	-9.0665	-9.745
3.2788	3.1867	3.134	4.224	3.3847	3.4437	3.4632	3.6357	3.5397	3.3924	3.1132	2.5067	3.2992	2.743	4.8714	3.0442	2.7237	3.7815	3.0816	2.4576	1.8859	3.7068	2.6422	2.6479	2.0011	2.8454	3.7956	2.6221	3.1284	2.7066	3.7009	2.3555	3.2681	3.5485	3.1621	3.2467	3.0979	4.6389	3.7397	1.7516	4.2262	4.2664	2.1987	3.9744	3.1703	2.9327	2.4783	4.1632	3.0136	3.2774
-13.805	-13.149	-13.316	-13.547	-12.94	-14.117	-13.021	-13.641	-12.279	-13.65	-13.279	-14.014	-13.272	-13.562	-13.254	-14.191	-13.379	-13.297	-12.583	-12.686	-13.846	-12.855	-12.501	-13.888	-12.439	-13.365	-12.416	-13.21	-13.43	-12.286	-13.219	-12.31	-12.099	-14.131	-11.029	-14.146	-13.375	-13.324	-12.999	-13.216	-12.271	-12.559	-13.36	-13.149	-12.991	-13.09	-13.505	-12.696	-13.311	-12.944
-0.62028	-0.59156	0.30449	-1.1918	-0.058424	-0.34182	0.16078	0.49176	0.57004	-0.018421	0.46929	0.68432	-0.12661	-0.48396	1.0733	0.57556	-0.97576	-0.059068	0.97136	-0.19167	0.3086	0.050182	0.43066	0.20661	-0.99185	0.060849	-0.95421	0.23673	-0.5843	0.28436	-0.092059	-0.51231	-0.56244	0.1236	0.23224	0.69949	-0.64241	-0.059386	0.16525	0.013867	0.43058	-0.26743	0.098299	-0.0207	-0.95034	-0.75319	0.65763	-0.67793	-0.45075	0.42358
-9.1612	-9.1934	-9.2899	-8.5064	-9.4948	-8.5849	-9.2281	-8.4315	-7.4274	-9.5269	-9.2762	-8.6135	-8.1521	-7.6472	-8.1548	-8.785	-7.721	-9.4258	-8.807	-9.19	-8.2845	-8.5356	-9.7271	-8.9653	-8.8118	-7.7583	-8.0594	-8.9293	-8.8332	-8.5309	-9.2951	-9.5938	-10.011	-8.478	-9.4146	-9.0542	-9.061	-8.681	-9.488	-8.3463	-8.4594	-8.7522	-9.3245	-9.0634	-7.8975	-9.2013	-8.5287	-8.4417	-10.173	-9.7632
-9.0394	-9.1859	-9.5851	-8.5845	-9.2453	-9.2176	-8.7779	-8.5579	-10.013	-9.7656	-8.629	-9.5458	-8.9302	-9.2094	-9.3901	-9.4009	-9.6941	-9.0894	-9.7206	-9.0027	-9.6768	-7.874	-9.2468	-9.9722	-9.7281	-10.255	-9.9095	-9.4545	-9.3088	-8.4255	-9.3003	-9.345	-10.213	-9.3511	-10.033	-8.6568	-9.1617	-9.8869	-9.2257	-9.6774	-9.5433	-8.473	-10.35	-8.8112	-10.559	-8.4627	-9.15	-9.4026	-10.201	-9.1429
2.5023	1.3106	2.1443	0.62987	1.1639	1.3608	1.5576	2.7449	1.094	3.401	0.39613	2.5098	1.5198	2.8794	1.3923	1.6339	1.923	2.4037	1.4848	1.9377	1.6685	2.027	2.1936	1.3339	1.8923	1.8368	1.4855	0.97431	1.6201	1.2322	1.6732	2.9135	1.385	2.3399	1.1639	2.3854	0.96644	1.349	1.3591	1.2014	1.6688	0.30594	2.4093	2.1825	2.6086	2.5334	0.71922	1.8715	1.8491	1.5705
-8.2252	-7.6643	-6.4227	-6.967	-7.8132	-8.5157	-8.1385	-6.6379	-9.0482	-7.9088	-6.4805	-8.6821	-7.404	-6.4891	-8.0989	-7.0859	-6.9898	-7.3352	-6.6309	-7.7839	-7.4611	-7.3903	-7.0328	-6.8975	-8.4365	-7.2197	-7.6484	-6.9705	-8.3375	-7.8713	-8.0886	-6.8483	-6.7289	-7.2267	-8.1197	-8.687	-8.1847	-7.1518	-7.3454	-7.6454	-6.9993	-7.724	-8.0816	-8.0395	-8.1215	-7.9942	-7.7585	-7.9467	-6.5548	-8.1047
-0.25326	-0.9453	-1.4209	0.15981	0.084614	-0.95056	-1.5029	-0.53937	-0.81123	-0.45749	-1.0791	-1.527	-1.3162	-1.8231	-0.51882	-1.454	0.051748	-1.6694	-0.67562	-0.15994	-0.024246	-2.4631	-0.81968	-0.69873	-0.36363	-0.60615	-1.9301	-0.39224	-0.46419	-1.7808	-0.95757	-0.001946	-0.42167	-0.75804	-1.1221	0.52067	-0.96041	-0.71409	-1.0581	-0.13724	-0.49266	-0.27007	-0.19259	-1.6931	-1.211	-1.3659	-1.2072	-0.3815	-0.72621	-0.58065
-14.264	-14.502	-15.386	-15.271	-14.454	-14.119	-14.814	-14.563	-13.615	-14.011	-13.581	-15.307	-14.216	-12.955	-14.005	-14.759	-14.287	-14.514	-14.017	-14.639	-14.8	-14.135	-14.113	-13.112	-14.767	-14.108	-13.509	-14.24	-13.549	-13.102	-15.111	-14.497	-14.142	-14.115	-14.267	-14.471	-14.089	-14.372	-14.245	-14.079	-14.743	-13.775	-13.086	-14.209	-13.863	-14.271	-13.273	-14.389	-13.782	-13.874
-4.386	-3.5076	-2.8802	-3.5114	-4.4614	-4.2567	-3.3631	-3.9093	-4.0793	-4.1772	-4.7904	-3.392	-2.7022	-2.8242	-2.6389	-3.5719	-4.0846	-4.7539	-3.1616	-4.437	-4.124	-4.7243	-3.9148	-3.9811	-3.4931	-4.6453	-5.3599	-3.4278	-4.4814	-3.5446	-3.5265	-3.6958	-4.2727	-2.5738	-3.5744	-4.3018	-3.1692	-3.9637	-3.9101	-4.7609	-3.3117	-4.8294	-2.4293	-3.8662	-3.5883	-3.9577	-4.5906	-4.2921	-4.3973	-3.7698
-10.54	-10.944	-10.18	-11.115	-11.509	-10.583	-10.329	-10.365	-10.64	-10.819	-11.639	-10.291	-11.3	-11.649	-11.557	-10.522	-11.494	-11.159	-10.88	-10.226	-11.373	-11.563	-10.451	-11.297	-10.6	-11.811	-11.303	-10.316	-10.715	-10.995	-10.884	-11.813	-11.084	-11.535	-10.049	-10.471	-10.738	-11.141	-10.99	-10.98	-9.9502	-10.804	-10.128	-10.469	-10.682	-10.448	-11.503	-10.553	-11.017	-10.93
-6.6234	-6.1622	-6.9197	-6.1867	-6.8693	-7.0522	-6.7786	-5.7714	-6.434	-6.2929	-6.391	-6.9863	-6.2171	-5.8012	-7.0169	-6.8026	-6.8529	-5.0037	-6.2212	-6.4579	-5.8303	-6.6347	-6.215	-6.2365	-5.9827	-6.3193	-4.9838	-7.5683	-5.88	-6.2948	-6.4384	-6.0079	-6.1351	-7.4925	-7.3639	-6.3075	-5.7494	-7.0531	-6.1486	-5.6863	-6.8728	-5.8142	-6.7986	-6.7259	-7.4839	-6.4666	-6.5489	-5.6782	-8.3779	-7.0174
-11.542	-11.063	-10.543	-11.451	-10.405	-10.496	-11.209	-11.037	-10.82	-9.7254	-12.522	-10.546	-10.341	-9.9825	-11.57	-11.54	-10.635	-12.744	-11.315	-10.86	-11.481	-12.415	-11.63	-11.775	-11.021	-12.114	-12.483	-11.373	-10.973	-10.77	-12.276	-11.005	-10.887	-10.759	-10.347	-11.296	-11.897	-13.106	-11.094	-11.746	-12.486	-11.156	-10.918	-11.75	-11.185	-10.755	-12.187	-11.616	-10.829	-11.158
0.024119	-0.23707	0.21779	0.71744	0.876	1.4198	0.56741	0.53568	0.5389	1.5085	-0.3655	0.53205	0.1025	1.1563	0.96726	1.3263	-0.56031	1.906	1.0712	0.58475	0.61877	-0.035597	0.58009	0.3603	0.47695	0.010953	0.24227	0.021909	0.86386	0.34728	0.91027	0.56784	-0.056684	-0.29662	0.51145	0.087579	0.57572	0.44439	0.7462	0.81829	1.0013	-0.21102	0.38492	1.1193	0.30533	0.69662	0.74436	1.2498	0.79539	0.46037
-14.563	-15.205	-14.296	-14.149	-13.496	-13.629	-13.586	-14.248	-14.994	-15.746	-14.796	-15.919	-13.865	-14.97	-15.04	-15.158	-14.859	-13.475	-15.181	-14.627	-16.098	-15.711	-14.037	-14.947	-14.749	-14.643	-15.634	-15.52	-15.535	-15.007	-15.321	-14.981	-15.205	-14.298	-14.172	-14.544	-13.762	-15.116	-14.359	-14.633	-14.717	-15.493	-14.657	-14.416	-14.27	-14.016	-14.136	-13.121	-14.893	-14.99
-14.978	-14.628	-15.574	-13.422	-14.764	-13.162	-13.834	-14.655	-13.571	-13.543	-14.413	-14.303	-14.908	-14.134	-13.204	-13.692	-13.142	-13.733	-13.768	-14.198	-13.037	-13.096	-13.506	-14.176	-14.309	-14.074	-15.246	-13.732	-14.382	-13.489	-13.592	-13.708	-12.987	-14.236	-13.483	-15.205	-13.025	-13.124	-14.962	-14.673	-14.274	-14.545	-13.327	-13.999	-13.03	-13.22	-12.42	-14.88	-13.099	-14.186
-0.52063	-1.7693	-1.088	-0.068073	-1.2746	-1.0591	-0.13085	-0.54564	-1.112	-0.4149	0.56652	-1.0523	0.13354	-0.77932	-2.347	-0.39562	-0.68295	0.020988	-0.59416	-0.9053	0.11388	-0.89957	-1.2098	-0.71504	-1.8639	-0.85819	-1.5065	-0.49473	-0.65507	-0.23683	-0.90774	-1.0949	-1.7477	-1.3373	-1.0335	-1.4496	-1.1129	-1.2505	-0.26273	-0.93986	0.39173	-1.1208	-0.93144	-0.54441	-0.95115	-1.4042	-1.2066	0.14397	-1.5915	-0.99329
-0.38976	-1.0728	-1.0938	-0.054172	0.54159	0.025213	-0.10301	-0.93251	0.63702	0.097786	-1.2808	0.030178	0.066436	-0.021569	-0.11934	-0.57421	0.78298	1.0302	0.092375	0.54607	-0.48626	0.14907	-0.43521	0.2737	0.46398	0.035692	0.31129	-0.68811	-0.95684	0.50945	-1.058	0.47436	-1.1643	-0.87889	0.31496	0.45437	0.019458	0.38635	-0.3054	-0.099581	0.62027	0.26479	0.0013221	-0.9134	0.34092	-1.4233	-0.66441	-0.40028	0.11467	-0.795
-2.2284	-1.9788	-3.3177	-2.2378	-2.5919	-1.8551	-3.0691	-3.5688	-2.5505	-1.9975	-3.8511	-2.0695	-1.4925	-2.7457	-4.104	-1.9814	-2.7334	-2.4941	-3.3468	-3.4737	-1.3966	-2.2537	-3.4637	-2.2398	-2.7843	-3.6796	-2.5726	-1.1612	-2.0421	-2.9518	-2.8327	-2.2753	-2.5939	-2.1596	-2.1192	-1.9008	-1.9905	-2.7496	-1.6999	-3.0737	-3.0961	-3.2811	-2.1899	-2.5269	-3.1523	-2.3053	-2.9915	-1.6982	-2.1224	-1.718
-6.9041	-6.9506	-5.5193	-6.3318	-6.2882	-5.1953	-6.2585	-6.5441	-6.4167	-5.9572	-6.4942	-6.0079	-6.7178	-7.1645	-6.4063	-5.9878	-6.4945	-5.4384	-6.7937	-7.0113	-5.7222	-5.1215	-6.75	-6.4282	-4.4964	-5.2466	-6.4233	-7.8379	-6.7919	-5.5116	-6.4309	-5.4768	-5.4967	-6.5463	-7.2338	-6.0021	-7.7514	-6.2171	-7.0072	-7.2698	-6.7964	-5.6039	-6.472	-6.5395	-5.4582	-5.9479	-6.3899	-5.4863	-6.3382	-7.0762
-21.06	-21.07	-20.708	-21.373	-20.009	-20.287	-20.69	-20.736	-19.674	-20.064	-20.918	-20.068	-21.763	-20.813	-21.464	-20.498	-20.511	-20.678	-20.369	-22.072	-19.953	-20.045	-20.692	-20.329	-21.625	-21.584	-21.196	-20.783	-22.099	-20.772	-20.855	-21.054	-19.53	-21.746	-20.103	-20.194	-21.028	-20.788	-21.064	-21.423	-20.384	-21.293	-20.468	-20.551	-19.87	-20.839	-21.579	-21.688	-20.185	-19.633
-8.6517	-9.1102	-9.6038	-8.5897	-9.7277	-8.9419	-8.8125	-8.0057	-8.7249	-8.9601	-9.0481	-9.1239	-8.6678	-9.6518	-8.2782	-9.1498	-8.2202	-9.2108	-9.3276	-10.623	-8.4525	-9.6385	-9.0171	-7.9128	-10.293	-8.7334	-9.0443	-9.0673	-8.6608	-9.4677	-9.3605	-8.9031	-8.2732	-7.9721	-9.8103	-8.8406	-9.2985	-9.3054	-8.6822	-9.0073	-9.7556	-9.0522	-8.6797	-8.9866	-8.4357	-9.1546	-9.5824	-9.2084	-8.5164	-7.9168
0.97906	-0.62497	0.16202	0.073043	-0.3897	0.42812	0.64122	-0.045797	-0.52906	1.0228	-0.93304	0.37856	-0.048445	1.046	0.80721	0.61922	0.98219	0.083112	-0.26957	1.3271	0.88005	0.61299	-1.0841	-0.024831	0.10545	0.82724	-0.47238	0.9127	-0.5853	-0.47881	0.70487	0.39303	1.0584	-0.16761	0.73436	1.7418	0.20008	-0.047555	-0.42334	1.0871	0.21457	-0.19304	0.15873	-0.15354	-0.33724	-0.9548	0.12657	0.97441	0.54016	-0.088334
-3.919	-3.4891	-3.345	-2.6245	-3.1479	-2.5021	-3.0601	-3.3838	-3.1031	-2.7934	-3.1405	-3.7497	-4.1217	-3.699	-3.0352	-3.869	-3.2327	-1.9005	-2.8167	-3.5268	-3.0103	-3.3106	-3.7439	-2.3707	-3.9888	-2.9399	-1.8796	-3.1516	-2.5709	-3.0031	-3.3752	-3.4267	-1.8962	-1.9489	-3.7819	-3.5091	-3.4803	-3.6763	-2.0696	-3.417	-2.4891	-3.6398	-2.8756	-2.2638	-1.5057	-1.2047	-2.0276	-2.4564	-3.142	-3.2766
-0.32817	-0.67054	0.015909	0.36511	-0.09264	1.1165	0.14629	-0.43156	0.20178	0.52508	-0.63952	0.20123	0.32179	-0.26406	0.13277	-0.059343	0.67753	0.41009	0.38962	0.4168	0.58739	0.26847	0.98497	-0.19072	-0.61465	-0.080836	-0.76701	-0.39532	-1.2889	0.91478	0.0051502	-1.5966	-0.062115	-1.2128	-0.1625	0.14945	-0.20969	0.70586	-0.064401	-0.44206	0.64442	-0.38377	-0.076571	0.72194	0.59505	0.46797	0.77294	-0.066999	1.4484	0.807
0.47402	0.85582	1.1591	1.1364	1.1362	3.2059	1.2402	1.385	-0.10921	1.2377	0.45779	0.96104	1.6999	0.22859	1.0046	0.84952	1.349	0.25472	0.30528	0.98964	1.798	1.6759	0.86369	0.99595	1.6786	1.2273	1.1514	0.49324	1.3739	1.4906	2.5442	0.91575	1.5962	1.8004	1.7665	0.27846	0.59603	1.3543	2.2551	1.0795	1.619	0.77151	0.94164	0.84834	0.77894	1.9782	0.45665	0.59615	1.8476	1.8034
5.4124	5.3569	4.8257	5.9091	6.0342	5.9145	4.7268	5.8035	5.622	6.4956	5.7046	5.5582	6.5102	6.1032	5.8784	6.8134	5.5372	5.2943	5.9757	4.6506	5.8354	5.7196	6.365	5.2957	5.4678	6.4966	7.1804	5.7593	4.1887	5.7533	4.9649	4.4569	5.8957	6.1852	6.0796	5.7386	6.0353	6.9109	6.1581	4.44	6.2911	5.3375	6.4854	7.7793	5.8469	5.6049	5.75	5.7243	6.4992	5.5922
-22.723	-22.496	-22.241	-23.759	-22.004	-22.409	-21.566	-21.999	-22.876	-23.145	-23.722	-22.091	-21.406	-23.187	-22.864	-22.109	-22.432	-23	-22.551	-21.743	-22.384	-23.215	-22.411	-22.83	-22.793	-21.995	-22.429	-21.812	-21.917	-23.281	-23.276	-22.246	-22.947	-21.521	-23.185	-21.078	-21.384	-22.147	-22.069	-22.256	-21.807	-20.845	-22.807	-21.291	-21.584	-20.992	-21.735	-21.433	-22.942	-21.281
-2.4462	-2.5508	-2.3663	-1.8963	-1.1846	-1.7778	-2.0585	-1.0855	-1.3777	-1.311	-1.534	-1.3774	-1.9193	-2.1415	-1.522	-1.5091	-2.5927	-2.3206	-2.1204	-2.5423	-1.6502	-1.8253	-1.4064	-0.92326	-1.9677	-3.0181	-1.5389	-0.87657	-1.6333	-1.5428	-2.4724	-2.0733	-1.3443	-0.9349	-0.87494	-1.5396	-1.5591	-1.1604	-2.8529	-1.2858	-1.5004	-1.2749	-1.6601	-1.335	-2.6189	-1.7953	-2.3766	-1.3373	-1.202	-1.6246
-4.2192	-3.1087	-2.5083	-2.8793	-3.0646	-3.067	-3.1363	-3.0027	-3.3253	-2.863	-3.3371	-3.8309	-2.7994	-4.6221	-2.842	-3.6687	-2.8616	-2.7376	-3.1085	-2.8811	-3.7608	-3.7825	-3.7956	-1.8106	-3.3153	-4.308	-3.3464	-3.2065	-4.4473	-2.1682	-3.1989	-3.256	-2.3973	-3.1708	-3.3255	-3.7525	-2.8569	-4.0176	-4.865	-5.0809	-3.609	-3.8374	-3.2804	-2.6966	-3.0842	-2.6141	-3.1186	-3.3561	-2.7868	-3.3654
-15.072	-14.201	-14.008	-13.453	-13.501	-15.083	-13.294	-15.08	-14.809	-13.358	-13.737	-13.929	-13.765	-13.338	-14.174	-14.124	-14.277	-14.224	-13.65	-13.768	-14.418	-15.389	-14.185	-13.669	-13.631	-13.639	-14.798	-13.787	-14.308	-14.439	-13.995	-13.619	-13.758	-13.474	-14.104	-14.032	-13.959	-13.396	-13.916	-14.33	-13.272	-14.133	-13.431	-12.652	-14.546	-15.267	-13.282	-14.208	-14.32	-14.346
-11.952	-10.789	-10.644	-11.416	-10.445	-11.401	-10.436	-11.497	-10.532	-10.771	-10.368	-11.802	-12.477	-10.568	-11.116	-10.07	-10.353	-10.589	-11.479	-11.026	-10.417	-10.52	-11.408	-10.74	-9.8355	-10.174	-10.123	-11.483	-10.421	-10.922	-9.0164	-10.427	-10.252	-9.803	-10.464	-10.037	-10.171	-10.564	-9.9074	-10.15	-11.362	-9.535	-10.286	-10.622	-11.123	-10.585	-10.56	-11.68	-10.776	-9.9599
-11.303	-11.549	-12.893	-11.199	-12.598	-13.365	-11.333	-12.191	-12.483	-10.673	-10.7	-11.71	-10.988	-11.435	-12.677	-10.829	-12.53	-11.484	-12.167	-11.213	-12.688	-11.484	-10.563	-11.345	-12.377	-11.274	-12.398	-11.033	-11.907	-11.717	-11.61	-12.524	-10.877	-11.906	-11.742	-12.073	-11.013	-11.02	-12.631	-12.436	-11.353	-11.789	-12.467	-11.942	-12.384	-12.988	-11.495	-12.371	-12.461	-11.602
6.3311	6.3959	6.6262	7.5734	7.4866	6.8633	6.8692	7.0399	6.941	7.3614	6.7657	6.9548	6.8912	6.5516	6.8862	6.5495	6.5177	7.2907	6.9546	7.2039	6.8717	7.8042	6.5268	5.6849	7.0976	7.5499	7.0431	6.0217	7.2942	7.0363	6.1579	7.1327	6.051	5.6747	7.9208	7.6732	5.8278	7.1522	8.2684	7.5835	7.0433	6.8729	7.0292	6.6191	7.8261	6.6501	6.2471	6.5907	6.8384	6.3276
-2.69	-2.4053	-3.6778	-3.9708	-3.3149	-3.6495	-2.6732	-2.2462	-3.4654	-2.225	-3.5778	-3.5232	-3.1844	-4.0735	-3.0504	-3.2119	-3.5974	-2.7897	-2.9275	-3.6385	-3.7578	-3.1992	-2.9485	-3.3366	-2.866	-2.7929	-3.5677	-4.1992	-3.7738	-4.0185	-2.7685	-2.1682	-2.451	-3.5463	-3.7947	-3.8178	-2.9621	-3.2206	-3.6882	-3.5096	-4.0019	-3.7126	-2.2937	-2.2658	-3.7305	-3.5908	-3.6793	-4.7727	-2.3237	-2.0158
-0.43132	-0.91579	0.19093	-0.27164	0.49203	0.18631	0.51898	-0.40707	0.095219	0.73836	0.23552	0.16345	0.97026	-0.14263	-0.63292	0.13291	-1.0334	0.28338	-0.83962	-0.50041	0.11117	-0.79511	0.14783	-0.36854	-0.051361	0.6335	0.57597	-0.042457	0.20639	-0.36935	-0.098583	0.6288	-0.43993	0.045887	-0.21124	-0.61506	0.13624	0.53945	-1.9697	-0.068599	0.55756	-0.75701	0.5913	0.8631	0.6263	0.057433	0.27167	-1.019	0.31255	0.97849
-5.2507	-6.2017	-6.946	-5.5868	-6.653	-4.911	-6.5651	-5.976	-4.6898	-5.7308	-5.245	-6.8209	-5.689	-4.756	-5.3123	-6.9523	-5.5885	-6.3101	-5.4431	-4.9782	-5.3663	-5.5083	-5.9246	-5.784	-5.7407	-5.7338	-5.4339	-5.7207	-6.1892	-5.5414	-5.1009	-5.9184	-7.1364	-5.1243	-5.1007	-5.534	-5.572	-4.6138	-5.2352	-5.7011	-4.8268	-3.9573	-6.1735	-5.5083	-5.3636	-4.7115	-6.166	-4.4423	-6.3522	-6.142
-6.985	-5.4829	-6.0877	-6.0633	-5.5507	-6.0989	-6.463	-6.4587	-6.3597	-6.3978	-6.9724	-6.0422	-6.1406	-6.9794	-7.6848	-6.3676	-6.3816	-5.6666	-6.9873	-7.311	-6.1128	-5.6612	-6.2366	-5.3862	-6.1622	-6.1371	-7.0028	-6.5001	-6.229	-5.8129	-6.2724	-6.957	-6.7294	-5.3077	-6.7229	-6.7369	-7.441	-4.9276	-6.1784	-5.6999	-6.7048	-6.3753	-6.6796	-6.3531	-7.2387	-6.7101	-7.2212	-6.7813	-6.4948	-5.3998
-4.8404	-4.2635	-5.2909	-4.9022	-4.0123	-4.5335	-4.377	-4.9971	-4.6756	-5.0095	-4.0929	-4.4202	-3.8123	-5.2723	-4.0418	-3.3217	-4.4931	-4.9868	-4.8318	-5.3542	-5.1011	-4.0876	-5.0058	-3.7922	-3.3049	-3.6612	-4.6631	-4.3098	-3.7873	-4.9425	-4.4197	-4.7853	-5.075	-4.2837	-3.5722	-4.1866	-4.2425	-5.2082	-5.1745	-4.1016	-4.6788	-4.0065	-4.888	-4.0613	-4.4238	-5.0197	-4.7112	-4.5506	-5.126	-4.7082
-0.18355	-0.53141	0.35968	0.7729	-0.16781	1.0201	0.49763	1.1402	0.050753	1.5081	0.97957	0.33491	0.92073	-0.37833	1.1368	0.54812	0.2248	0.37265	0.19351	1.4262	-0.12183	-0.059335	-0.28156	0.51033	0.7846	-0.27505	0.26835	0.66714	0.27055	0.53401	0.38817	0.22425	1.3886	0.22902	1.0443	0.56808	0.67269	0.37226	-0.028519	0.27529	-0.18393	0.65302	-0.34561	-0.86968	0.92271	-0.45234	0.3652	1.9425	0.84968	1.5326
-10.02	-9.1949	-9.8354	-11.138	-9.5231	-10.004	-9.6207	-9.3785	-9.9179	-7.946	-8.2986	-9.042	-9.687	-9.2114	-8.5698	-8.6845	-9.5422	-9.5281	-9.2538	-9.1574	-9.1745	-9.6061	-8.6265	-9.3693	-9.7424	-9.4794	-9.6469	-8.5216	-8.995	-9.3962	-8.8774	-9.9167	-9.3416	-9.0761	-9.8165	-8.8812	-9.0746	-9.7304	-9.2208	-9.5232	-8.4542	-9.6663	-9.9671	-9.3809	-8.2678	-8.9943	-10.016	-9.8233	-10.331	-8.8461
4.7928	4.9505	3.7656	4.2144	5.209	5.5891	5.1984	5.3913	5.2892	5.7926	5.5439	4.6701	5.9155	4.8598	4.9789	3.8908	4.7918	5.0165	4.2697	6.0915	5.0583	4.6352	5.5492	5.8289	4.8755	4.1741	5.4735	5.1273	5.0246	5.5163	4.4194	5.51	5.2571	5.5598	5.6896	5.2033	6.1853	5.7705	6.1352	6.2347	5.3901	6.3562	5.4287	5.6968	4.5008	4.2661	5.5137	4.5795	4.2397	3.9734
-3.9723	-5.57	-4.5026	-4.9771	-5.5078	-5.1772	-4.263	-4.7842	-3.5109	-4.8403	-5.0057	-4.1771	-4.1397	-4.8441	-4.554	-5.1189	-4.2637	-4.4478	-5.1878	-4.7094	-4.8506	-5.7644	-5.1356	-5.5072	-6.0683	-3.9614	-4.3031	-4.9012	-4.658	-5.4494	-3.5839	-5.1217	-4.8898	-5.6674	-5.6021	-5.7823	-5.5968	-5.3796	-5.403	-6.1573	-4.9355	-5.5277	-4.7084	-4.7498	-4.6739	-5.397	-4.3739	-5.572	-5.109	-4.6525
-11.15	-11.742	-11.216	-11.469	-12.636	-10.654	-13.061	-10.604	-11.949	-10.974	-10.193	-11.266	-10.518	-11.084	-12.446	-11.915	-11.291	-11.142	-11.352	-12.093	-12.36	-10.847	-12.475	-12.174	-10.168	-11.484	-12.109	-10.93	-11.889	-11.346	-11.536	-10.707	-12.257	-12.092	-11.794	-11.847	-11.415	-11.932	-11.255	-11.959	-12.019	-13.372	-11.975	-12.844	-11.439	-11.702	-12.847	-11.154	-11.609	-11.634
-0.1426	0.10461	-0.8688	0.19433	-0.076394	1.0021	-0.1634	-0.11958	-0.49656	0.40689	0.33199	-1.1083	-0.21235	-0.0048425	-0.49434	-0.97474	-0.57254	-0.65163	1.4501	-0.41777	0.24219	-0.035212	0.84118	-0.4352	-0.75199	-0.32091	0.094024	-0.65763	0.2818	-0.83817	0.084205	-1.2016	-0.084055	0.10318	-0.23251	-0.0092126	-0.233	0.7055	0.40271	-0.58531	-0.79328	-0.13985	-0.66067	-0.49396	-0.14644	-1.2514	-0.48109	0.38869	0.64485	0.23868
-11.918	-12.427	-13.434	-12.833	-12.492	-12.663	-10.127	-12.506	-12.194	-11.699	-12.572	-13.514	-11.906	-12.42	-12.701	-13.312	-11.79	-12.549	-12.69	-12.818	-12.789	-12.111	-13.732	-12.999	-13.727	-12.281	-12.59	-12.461	-11.956	-13.12	-13.519	-13.698	-12.735	-13.723	-13.435	-12.644	-13.178	-11.432	-13.389	-11.449	-12.421	-13.224	-13.847	-12.566	-12.301	-13.76	-12.674	-12.268	-12.894	-13.622
-13.709	-12.641	-12.545	-13.162	-12.992	-13.114	-13.291	-14.144	-13.482	-12.841	-13.615	-13.101	-14.401	-13.741	-13.231	-13.233	-13.484	-13.232	-13.783	-13.053	-12.934	-13.373	-12.107	-13.412	-12.872	-13.449	-12.918	-13.239	-13.019	-13.429	-13.023	-13.265	-14.278	-12.049	-13.523	-14.279	-12.867	-12.758	-12.675	-13.56	-13.887	-13.74	-13.551	-13.154	-13.965	-13.261	-13.714	-13.227	-14.553	-13.322
5.9921	4.0942	5.1854	4.702	4.1536	4.0166	4.6423	5.2983	3.7288	4.834	4.6466	4.0676	4.6174	4.9927	5.0358	5.7362	4.3367	4.1388	5.147	4.2534	4.0594	3.8512	3.4509	4.5304	4.6171	3.4596	4.3762	4.6197	4.3457	4.2801	4.5942	3.4242	4.6753	4.1247	4.1956	4.003	3.6868	4.2391	5.1348	5.5894	3.8523	4.3817	4.2415	4.6705	4.5063	4.4283	3.9792	5.8839	3.1827	3.8416
1.0216	0.1087	2.4883	2.0136	1.3456	1.1522	1.9102	1.3422	1.6765	1.8334	2.2353	1.3175	1.9952	0.47274	1.9924	1.0324	0.95488	1.4816	1.98	0.97308	0.66915	2.6195	2.3618	1.3379	1.471	1.9964	1.3416	0.96702	1.7305	2.2894	1.3836	2.6869	1.9906	1.6559	2.2639	1.5286	1.7184	0.83569	1.6599	1.6036	1.1226	2.6828	1.7628	1.0256	1.7762	2.8212	1.2471	2.8048	1.495	1.528
-11.631	-12.853	-11.409	-12.719	-11.752	-13.669	-12.96	-11.95	-13.407	-12.796	-12.796	-12.636	-12.161	-12.046	-12.924	-13.026	-12.841	-13.221	-12.926	-12.758	-13.545	-12.599	-13.112	-12.405	-12.894	-11.003	-12.478	-12.822	-12.072	-12.783	-12.294	-11.599	-13.046	-13.706	-11.416	-12.621	-12.43	-12.838	-12.863	-12.463	-12.642	-13.56	-12.445	-13.599	-13.837	-13.378	-12.633	-13.41	-13.864	-12.39
-1.9083	-1.2355	-0.78659	-0.69755	-1.695	-0.75621	-0.85814	-0.8892	-0.43264	-1.7669	-1.4375	-0.80114	-1.1584	-1.7046	-0.21782	-1.1962	-2.8318	-0.50299	-1.2609	-0.87628	-2.3201	-1.1732	-1.3607	-2.0388	-2.3769	-1.6741	-1.6487	-2.2367	-1.24	-1.6827	-1.1756	-0.81996	-1.7039	-1.3271	-2.5827	-1.644	-1.393	-0.78364	-1.1408	-0.4743	-1.3349	-1.2149	-1.0318	-1.2375	-2.5217	-2.0509	-1.3568	-2.9573	-2.613	-0.27904
-12.971	-12.347	-13.675	-12.83	-13.278	-13.658	-12.697	-12.104	-13.751	-12.293	-12.349	-13.499	-14.91	-14.46	-12.196	-13.367	-13.081	-13.582	-12.604	-13.208	-13.264	-13.052	-13.492	-12.538	-12.836	-13.358	-12.706	-13.369	-13.912	-13.495	-13.45	-13.395	-13.641	-12.668	-13.807	-12.5	-13.218	-13.461	-13.796	-13.005	-13.148	-12.488	-12.803	-12.865	-13.292	-12.814	-14.16	-13.576	-12.707	-13.334
-1.4767	-1.8472	-2.3869	-2.9435	-2.652	-2.5818	-2.5221	-2.9342	-2.7079	-1.489	-2.1906	-1.5019	-2.5028	-2.6257	-3.2402	-2.7626	-2.8109	-2.4896	-2.8303	-2.3424	-2.514	-1.9278	-2.5818	-2.3979	-2.4201	-1.9961	-2.7937	-2.0248	-2.3151	-1.6736	-1.3593	-3.4574	-2.6305	-1.8341	-2.4756	-2.9147	-1.8921	-2.6758	-3.5914	-2.6152	-1.5429	-2.0234	-2.4423	-2.5731	-1.1309	-3.0745	-2.7406	-3.6301	-1.8201	-4.3982
-9.9667	-10.217	-10.618	-9.6469	-10.567	-10.219	-10.588	-10.169	-10.37	-10.58	-9.6567	-10.443	-11.264	-10.456	-9.4699	-10.17	-10.633	-9.8376	-10.272	-9.7507	-8.7071	-9.4021	-8.7923	-9.1796	-9.6195	-9.3789	-10.253	-11.428	-9.7351	-9.5402	-10.815	-10.659	-9.8567	-11.065	-9.5391	-10.142	-10.51	-9.4848	-9.3878	-9.6274	-9.9564	-9.843	-10.311	-10.117	-10.07	-9.5193	-9.4904	-9.7337	-9.8689	-10.223
0.024963	-0.081955	0.34175	-0.50088	0.26835	0.31405	0.29437	-0.78721	0.068702	-1.6972	-0.85129	1.0194	-0.28688	-0.81505	0.14194	-1.0287	1.6176	-0.28057	-0.57091	0.2894	-0.21151	-0.23202	-0.12852	-0.57856	0.83629	0.020304	-0.48556	1.0924	0.52291	-0.94396	-1.1064	-0.027624	-0.63359	-0.73727	-0.076777	-1.8499	-0.76238	0.094306	-0.76072	-0.41238	0.081062	0.39921	0.13124	0.72987	-0.49254	0.228	-0.49775	-1.4518	0.82384	0.16593
1.5243	0.47666	0.96749	1.7991	-0.23892	1.1894	0.66539	0.76126	2.2166	0.46806	0.52456	0.86834	1.9509	2.0571	0.95833	2.9032	1.8467	0.3743	2.1258	0.29707	1.0729	1.113	0.25449	1.8402	1.6244	1.3196	2.1311	1.6229	-0.022101	1.7694	1.8127	0.76603	1.1715	2.0811	0.78541	1.396	1.4038	0.75811	1.3255	0.96401	1.1898	1.6598	1.3472	1.4006	1.9006	2.3507	1.8251	1.5013	1.7079	0.063354
-14.864	-14.526	-15.58	-14.075	-14.717	-14.234	-14.583	-13.719	-14.192	-14.947	-15.324	-14.926	-14.469	-14.856	-14.243	-14.354	-15.056	-15.376	-14.465	-15.345	-13.232	-15.102	-14.921	-15.501	-13.575	-14.738	-13.841	-15.304	-13.778	-14.956	-14.24	-14.082	-14.581	-14.554	-14.732	-13.837	-15.997	-14.943	-15.418	-15.584	-15.734	-14.594	-14.92	-15.362	-14.993	-14.735	-13.162	-14.381	-15.348	-15.288
-12.337	-10.682	-12.219	-10.614	-11.51	-11.917	-11.577	-10.371	-11.623	-11.493	-12.441	-11.871	-12.145	-11.824	-11.845	-12.046	-11.5	-13.238	-12.11	-12.227	-11.37	-12.725	-11.956	-12.119	-12.041	-11.235	-11.032	-12.045	-11.951	-10.037	-11.059	-11.394	-10.699	-11.848	-10.723	-11.461	-11.641	-11.092	-10.963	-11.829	-13.031	-10.157	-11.414	-11.843	-12.467	-11.01	-11.468	-10.821	-12.166	-11.182
-11.878	-10.548	-12.036	-11.997	-11.93	-12.18	-12.306	-11.637	-10.187	-12.673	-10.911	-12.546	-11.477	-12.407	-11.357	-11.178	-10.989	-11.553	-11.61	-12.111	-11.951	-11.235	-12.053	-12.374	-10.652	-11.394	-11.979	-12.413	-11.644	-12.109	-11.175	-10.27	-11.195	-11.664	-11.718	-11.045	-10.632	-11.762	-12.302	-10.286	-11.336	-12.79	-11.283	-11.531	-10.607	-12.229	-11.248	-12.454	-12.72	-11.371
-23.186	-21.6	-21.157	-21.701	-22.918	-23.201	-21.251	-20.947	-21.622	-21.3	-23.786	-23.75	-22.064	-21.552	-23.152	-21.68	-23.208	-22.035	-21.447	-21.771	-22.536	-22.021	-22.065	-22.654	-22.571	-21.843	-22.335	-21.438	-22.257	-21.392	-22.348	-22.478	-22.739	-21.755	-21.393	-21.387	-22.08	-22.449	-23.295	-22.166	-22.733	-22.47	-22.81	-23.341	-21.601	-21.496	-22.965	-21.604	-21.911	-22.433
-13.815	-13.72	-16.137	-14.964	-13.968	-14.285	-14.638	-13.576	-14.201	-13.583	-15.475	-15.739	-15.987	-14.84	-15.193	-16.098	-15.338	-14.816	-13.941	-14.521	-13.552	-14.689	-15.19	-15.306	-15.094	-15.076	-15.491	-15.347	-13.493	-13.865	-14.622	-15.154	-14.183	-15.393	-14.694	-14.89	-14.359	-14.827	-14.399	-14.238	-15.181	-13.395	-14.074	-15.003	-15.035	-15.07	-14.907	-14.711	-14.219	-14.117
1.5114	0.86018	2.0578	1.5309	1.1863	1.7622	1.3632	1.7407	2.6663	0.96328	1.6633	2.1141	1.6491	0.9859	2.4269	1.8371	1.7428	1.2569	1.4519	1.2811	2.0447	2.0054	1.2211	1.5112	1.3205	1.9855	0.49239	2.1885	0.69835	0.5679	1.6308	2.1965	1.9913	2.36	1.2633	1.5423	1.6543	1.2311	1.5287	1.6491	0.65854	2.0923	0.64695	2.0992	1.4706	0.37417	1.6954	1.6946	2.838	0.73048
5.6437	5.8567	4.9974	6.9192	4.8668	6.7811	5.7503	5.3718	5.4147	5.6495	4.8142	6.4322	5.6747	5.4445	4.5584	4.9002	6.633	5.6403	6.2993	5.7942	4.3353	4.271	6.4748	5.3569	5.0007	5.7149	4.5355	5.3121	5.8002	4.8586	4.5519	6.2993	5.453	5.1226	4.1532	6.0905	6.1485	5.6502	5.2989	6.3152	5.4603	5.5585	5.6603	5.2414	5.88	6.0968	6.5346	5.5347	4.459	5.0879
1.3073	1.7454	2.9463	1.7449	1.1273	3.5211	0.57515	1.3054	1.5518	1.3596	0.80481	1.7388	2.2313	2.0811	2.2316	1.1359	1.4673	2.3422	2.3243	2.5106	2.4682	1.7165	1.0868	2.0785	0.97704	1.6172	1.5043	2.0693	0.85101	1.1842	2.1202	1.2948	1.5919	2.3284	2.2324	2.7131	1.6637	1.3557	1.1377	1.6576	0.85579	1.4706	1.6086	1.5556	2.3518	3.0996	1.2958	2.0638	1.9844	1.3043
-3.4245	-4.5122	-3.3728	-4.8656	-4.9583	-3.8743	-3.7395	-3.2903	-4.0237	-4.9123	-4.1527	-4.7539	-3.5994	-3.3262	-3.9624	-4.516	-3.4658	-4.2959	-3.543	-3.8958	-4.2348	-4.2978	-4.254	-3.8016	-4.9822	-4.598	-2.5091	-4.5092	-3.2719	-3.1747	-4.171	-5.213	-3.3805	-4.0001	-4.7063	-3.8113	-4.6385	-4.9215	-2.939	-4.8831	-4.4064	-5.4712	-4.7806	-4.2941	-4.2278	-4.1341	-3.8041	-3.4638	-4.9034	-4.6217
2.5109	1.75	1.3107	1.9739	3.3453	1.5631	1.7636	1.9912	1.5977	2.745	1.1119	2.0783	0.56597	1.3592	0.84249	1.7949	2.2491	1.6375	1.5982	0.82114	0.99552	1.3787	1.5236	2.6144	2.0821	1.5353	1.5481	2.4149	0.71517	1.7642	1.8536	1.3075	2.1994	1.2965	2.1758	1.6081	1.6609	1.0759	0.85192	0.93602	0.88552	1.8341	1.5803	1.0635	2.8886	1.2074	2.1209	1.5159	1.0922	1.9238
-0.50448	-1.2802	-0.68954	-1.7588	-1.697	-1.8484	-1.9992	-1.404	-0.19058	-0.68775	-1.3786	-1.7505	-1.7785	-0.93681	-0.95012	-2.5494	-0.31764	-0.65541	-1.1189	-1.279	-1.711	-1.7438	-1.2515	-1.5214	-2.0192	-1.3582	-0.69518	-1.998	-0.96114	-2.2197	-1.4677	-1.4986	-2.4929	-2.0845	-0.95251	-0.9081	-0.71528	-1.322	-1.9235	-1.339	-1.892	-1.1001	-1.3591	-0.35718	-1.2469	-2.77	-2.0779	-1.7173	-1.4143	-0.5304
-21.633	-21.993	-22.49	-22.395	-22.616	-21.834	-21.899	-23.281	-21.641	-22.933	-20.96	-23.286	-21.511	-22.607	-22.232	-21.878	-21.953	-22.283	-22.586	-22.923	-22.497	-22.932	-21.75	-21.587	-22.792	-23.181	-22.732	-22.758	-21.479	-21.83	-23.234	-21.314	-22.706	-23.4	-22.56	-21.383	-22.447	-21.933	-21.871	-22.313	-22.733	-22.313	-22.536	-22.958	-22.105	-22.843	-22.622	-21.319	-22.436	-20.733
0.91489	1.0713	1.4143	2.0416	2.2021	1.629	1.0515	2.4455	2.5476	2.1988	0.9908	3.2081	2.3884	1.8007	2.12	1.6293	1.6578	2.422	0.76365	1.7449	1.5591	1.5997	1.1826	2.4184	0.81375	2.2246	1.3095	2.5954	1.6572	2.2439	1.8591	1.4837	1.0574	2.6652	1.7314	2.0598	1.4532	1.7201	1.133	2.8321	1.8023	2.018	1.4545	2.8034	2.0517	2.4231	1.4749	2.4199	2.5207	2.0541
-5.0376	-5.5338	-4.9431	-4.9301	-4.8311	-5.2902	-5.2694	-4.752	-5.2133	-4.9814	-5.4913	-6.7725	-3.9897	-4.3828	-4.4753	-4.3439	-4.1464	-4.7855	-5.5296	-4.4173	-5.391	-5.4323	-5.2113	-5.3137	-4.9522	-4.7285	-5.6181	-6.3839	-4.4252	-4.3767	-4.5968	-4.4858	-4.8954	-4.6484	-5.0913	-3.2344	-5.3349	-5.075	-4.2266	-4.4334	-3.6337	-5.5342	-5.4143	-5.1854	-5.2152	-4.6597	-5.2182	-5.6252	-4.6684	-5.0719
0.20991	-0.085067	0.3507	0.72907	0.5114	-0.82647	1.0547	0.5147	0.85999	0.8933	0.01978	0.31343	0.1109	0.35952	0.35889	0.84167	1.4043	-0.22316	0.043212	1.953	0.95238	-0.39446	0.46332	1.2317	-0.07216	0.092207	-0.64403	0.93983	0.1437	0.46514	-0.84581	0.78059	1.1255	-0.32081	-0.46409	0.21908	1.4717	0.31776	-0.96497	0.32713	0.13598	-0.052864	0.039832	1.2084	0.87737	0.88224	-0.029468	1.2721	0.47083	-0.1705
8.3239	8.354	8.8909	8.4783	7.8383	8.0993	7.4148	7.2233	8.0132	7.4274	8.3766	7.8642	7.2271	8.5304	9.3433	7.4751	8.1118	8.8138	8.5662	7.4094	7.9847	8.7848	7.8963	9.3501	8.167	7.7417	7.8442	8.2255	6.8502	8.7867	8.6578	6.6429	7.6048	7.8004	7.3972	8.0285	9.4923	8.9426	9.0829	7.5901	7.9569	9.2207	7.727	8.194	8.5967	7.4424	8.5039	7.5094	7.4972	8.3334
-4.133	-5.7894	-4.8764	-3.9574	-4.5609	-3.9879	-4.4162	-3.9819	-3.7884	-3.8328	-3.7817	-3.1943	-3.7287	-4.4721	-5.5528	-4.1406	-4.2003	-5.068	-4.2464	-5.9226	-4.2857	-4.3436	-3.3784	-3.6659	-3.4916	-3.419	-3.8005	-3.4669	-4.2736	-4.9604	-5.0654	-4.4401	-2.8091	-4.1501	-4.8563	-4.2386	-3.7898	-3.8932	-4.1786	-5.5444	-4.2038	-4.9394	-4.3276	-5.1774	-5.2115	-4.6003	-4.618	-5.212	-4.5335	-3.8605
-0.14168	-2.2515	-1.79	-2.4663	-1.0512	-1.6316	-1.3325	-1.3218	-1.7369	-1.564	-1.2958	-1.5872	-2.244	-2.2146	-1.2648	-0.72731	-1.9584	-0.34974	-1.1009	-1.395	-2.5849	-0.6861	-1.24	-1.3585	-1.3035	-1.1259	-1.2089	-0.40689	-1.1556	-1.3879	-2.4861	-1.9052	-2.0432	-1.1936	-2.5869	-0.9351	-1.4526	-1.1789	-0.55348	-1.1796	-1.2046	-2.5485	-1.9703	-1.042	-0.41628	-1.6365	-1.7346	-0.533	-1.5025	-0.89486
-4.9341	-5.7278	-5.152	-6.2052	-5.1928	-6.586	-5.0448	-4.9438	-5.7447	-5.4081	-6.2796	-4.7442	-6.2981	-6.0096	-6.662	-5.7988	-5.8156	-5.2929	-5.3161	-5.5557	-4.7584	-5.379	-6.7998	-5.8497	-5.3005	-4.7905	-5.3132	-5.589	-4.9716	-6.4742	-4.766	-6.7735	-4.3214	-4.9103	-6.3154	-5.1415	-6.5853	-5.1295	-6.0593	-6.2538	-6.0509	-5.5078	-4.8072	-4.4298	-6.6259	-5.9457	-5.3992	-6.0909	-5.7276	-6.4412
-10.068	-9.2225	-9.9746	-9.9861	-10.567	-8.9001	-10.033	-8.5837	-9.6407	-8.8135	-8.8962	-9.6211	-9.1391	-9.4649	-10.301	-10.084	-8.8164	-9.9979	-9.0432	-9.1895	-9.498	-9.9468	-10.037	-9.7951	-9.499	-9.1021	-8.2213	-8.094	-9.4815	-9.7524	-9.55	-8.5757	-8.387	-9.5099	-9.4823	-9.7506	-9.3944	-9.4669	-8.5411	-9.4836	-8.986	-10.216	-9.0909	-9.9322	-10.254	-8.6811	-8.1077	-8.84	-8.6587	-8.7334
1.8328	2.0297	1.9497	1.3323	1.2314	1.7303	3.2681	1.6095	2.155	0.77164	2.3343	2.7018	1.1146	1.6343	1.7465	0.71194	1.7665	1.3786	1.6733	0.73051	1.2688	0.94825	1.093	0.13211	0.57479	0.41893	2.6669	1.0616	2.6393	1.2749	1.571	1.6056	2.8642	2.0767	1.8768	0.5356	1.6163	1.9824	0.16184	1.2812	0.21699	1.7137	0.66877	1.2761	1.146	0.6676	2.0162	1.9809	2.0415	1.9509
-0.64027	-0.79685	0.53478	0.499	-0.79622	0.0073243	-0.26344	1.3684	0.10844	0.76488	0.43897	0.3844	-0.1994	0.73439	-0.082266	0.10336	-0.053925	-1.0247	-0.29307	0.40449	-1.4684	-1.1342	-0.19345	-0.26198	-0.45553	0.28055	-1.62	0.75122	-0.26413	0.042086	-0.6943	0.34116	0.6563	0.17979	0.58655	0.12543	-0.24395	0.03316	-0.50465	1.895	-0.76984	0.88486	-0.30319	-0.52234	1.9298	0.43106	0.12294	0.45216	0.51833	-1.3022
-22.112	-23.629	-22.086	-20.954	-22.156	-23.114	-22.925	-22.491	-21.95	-22.783	-22.028	-22.936	-22.575	-22.036	-21.019	-22.428	-20.914	-22.755	-22.225	-22.437	-21.852	-22.619	-21.342	-22.08	-20.788	-21.246	-21.234	-22.709	-21.923	-22.482	-21.807	-22.026	-23.01	-22.325	-22.321	-22.569	-22.873	-22.414	-23.925	-21.402	-21.743	-23.093	-21.079	-21.925	-21.97	-22.444	-22.191	-21.421	-22.192	-21.997
-1.8394	-1.6163	-3.7602	-3.2711	-2.8696	-3.363	-2.9042	-2.8445	-2.5251	-3.1873	-3.2702	-2.4545	-2.8779	-1.883	-3.0457	-2.6531	-2.7801	-2.7849	-3.6582	-2.6625	-2.8732	-2.9248	-1.8364	-2.4633	-2.3975	-2.3973	-1.3808	-3.2699	-1.3266	-2.6828	-2.7212	-4.0614	-3.6209	-3.1504	-2.4528	-1.7071	-2.5159	-3.2789	-3.2474	-3.0074	-2.4524	-2.9243	-1.7758	-2.7379	-3.0922	-1.7273	-2.2239	-1.7427	-3.2252	-3.171
-11.513	-12.105	-12.135	-12.044	-10.85	-12.251	-11.649	-11.123	-10.883	-11.05	-11.591	-11.343	-11.22	-11.403	-11.095	-12.194	-11.816	-11.591	-11.636	-11.42	-10.279	-11.527	-11.507	-12.137	-11.731	-10.566	-11.553	-11.846	-11.734	-12.041	-10.807	-10.802	-11.775	-11.348	-11.854	-12.001	-11.696	-11.874	-11.718	-11.175	-9.978	-11.463	-11.17	-10.326	-11.061	-11.175	-11.6	-12.134	-12.035	-11.313
-23.217	-21.44	-22.39	-22.999	-21.857	-21.777	-22.273	-21.48	-22.541	-21.262	-22.35	-21.666	-22.216	-22.671	-22.376	-21.465	-21.905	-22.68	-22.618	-22.682	-21.308	-23.297	-21.23	-21.771	-22.109	-22.45	-21.457	-22.727	-21.68	-23.669	-22.026	-21.984	-22.509	-22.703	-21.623	-21.537	-21.879	-22.856	-21.146	-22.839	-21.596	-21.739	-22.226	-21.22	-21.967	-23.026	-21.868	-23.305	-21.468	-22.796
-0.18121	-1.283	-0.87745	-0.78502	-2.0344	-0.55615	-1.6061	-0.48063	-1.7831	-0.66061	-1.0532	-1.2287	-1.5362	-2.3192	-1.4819	-1.383	-0.26392	-0.76269	-0.97205	-1.3395	-1.5878	-1.9968	-1.632	-1.2449	-2.2363	-0.26941	-2.0725	-1.2863	-2.7127	0.43608	-1.5016	-1.7152	-2.1162	-1.6389	-1.6465	-0.55477	-2.1695	-0.59468	-1.085	-1.6242	-1.1122	-0.28896	-1.1536	-0.38069	-0.18639	-0.75042	-1.3177	-1.2951	-2.2555	-1.7837
0.4331	0.57723	1.4491	0.00086484	-0.70215	0.82445	-0.63102	0.2504	1.3312	-0.52722	-1.3148	0.34433	1.1067	-0.19288	0.70029	-1.066	0.5638	-0.60262	0.11742	0.26938	-0.077267	1.1109	0.22797	0.64595	-0.56756	0.18178	-0.42757	-0.38767	0.04867	0.46531	-0.41643	0.047712	0.014717	0.87785	0.4142	0.59385	-0.37676	-0.26036	0.83008	0.40093	0.020357	1.1909	-0.25011	-1.5708	0.099642	-0.55652	-0.044869	0.85551	-0.95408	-0.11363
-2.7896	-2.6275	-1.7402	-3.2575	-1.7171	-2.4364	-2.2971	-2.9422	-2.7373	-2.1378	-3.9918	-3.754	-2.5962	-1.9225	-2.7232	-3.2064	-2.1889	-1.8701	-2.3351	-2.9997	-2.4748	-2.3031	-4.047	-2.05	-2.3303	-3.6767	-3.4539	-2.0287	-3.695	-2.2387	-3.0223	-2.4572	-3.0532	-2.7477	-2.9979	-1.8973	-2.0638	-2.7674	-2.6719	-3.2315	-2.7904	-2.0351	-3.596	-3.9422	-2.8623	-2.3298	-2.1373	-1.9143	-2.5924	-3.542
-1.5763	-1.8451	-1.5723	-1.753	-1.2638	-2.0121	-1.6158	-1.8611	-1.8918	-2.1506	-2.2816	-2.6978	-3.3925	-2.0161	-1.3304	-2.0285	-1.0657	-2.3558	-1.6473	-2.4394	-2.734	-1.3178	-0.77208	-1.9614	-2.0725	-0.19305	-1.8668	-2.3075	-2.9843	-1.0916	-1.646	-1.5593	-2.4019	-1.3198	-2.0723	-1.4207	-1.7677	-2.0989	-0.54722	-1.4291	-1.7761	-2.2241	-2.5949	-1.5645	-1.2984	-2.0182	-0.78122	-2.7126	-1.7475	-1.6161
-2.7528	-2.0797	-3.1345	-3.5582	-2.3247	-2.15	-2.0504	-3.4256	-2.1079	-2.8077	-1.4561	-3.0956	-2.3427	-3.1087	-2.7641	-2.4764	-3.1009	-2.5005	-3.1842	-2.6145	-2.2615	-2.3631	-2.009	-3.5058	-2.3779	-1.853	-2.2083	-3.4039	-1.6115	-2.7805	-2.7221	-3.1314	-2.3982	-2.3071	-2.9704	-2.5157	-2.7826	-3.3129	-3.0976	-4.5253	-2.1596	-2.237	-2.8542	-2.5157	-3.0948	-1.5719	-2.4765	-2.6157	-2.9063	-3.0074
-5.2077	-4.0286	-4.7348	-3.9282	-4.7852	-3.1414	-4.8987	-3.497	-5.0144	-4.342	-5.3359	-3.5737	-5.8844	-4.9023	-4.3605	-4.9869	-5.93	-3.401	-4.8258	-4.4671	-3.8527	-3.6389	-5.0006	-3.2055	-5.1284	-3.8628	-4.5644	-4.7958	-4.3985	-4.2364	-4.7189	-5.3478	-4.5939	-4.606	-3.8693	-4.9506	-4.261	-4.4988	-4.4186	-4.6171	-3.9686	-3.6631	-3.9383	-4.7381	-3.977	-4.4445	-5.2895	-4.8541	-5.3347	-4.38
-13.505	-14.097	-14.317	-13.64	-14.855	-14.467	-15.201	-14.524	-13.248	-14.648	-13.646	-13.221	-14.825	-12.985	-13.709	-13.855	-14.168	-13.593	-14.525	-13.998	-13.825	-14.241	-14.045	-13.981	-13.497	-13.244	-13.811	-13.996	-15.535	-14.332	-13.949	-14.629	-13.817	-14.641	-13.419	-14.688	-14.049	-13.581	-14.606	-14.598	-14.089	-14.217	-13.79	-13.859	-13.193	-13.645	-13.929	-15.272	-14.413	-13.845
-0.8147	-0.34194	-0.62212	-0.37722	0.81281	-1.5684	-0.84894	-1.3626	-0.29822	-0.85408	-0.33662	-0.28996	-1.2699	-1.2224	-1.0262	-0.35392	-1.4633	-0.76129	-1.9961	-0.52171	-1.4866	0.81805	-0.60781	-1.5661	-0.90293	-0.53422	-1.6296	1.082	-0.20298	-1.3024	-1.1999	-0.073497	-0.23709	0.57236	-0.7742	-0.96221	-0.36701	-1.6742	-0.68162	-0.50018	-0.82163	-1.6643	-1.4358	-0.22302	-0.33082	-2.236	-1.9062	-1.0859	-0.87089	-0.96573
-2.7969	-1.3506	-2.6757	-0.99428	-3.5316	-2.8696	-1.4218	-2.1592	-2.622	-1.0814	-1.0081	-2.3874	-2.2996	-2.1578	-2.8838	-2.8683	-2.2077	-0.32706	-2.361	-1.1525	-1.4064	-1.7709	-2.2121	-1.0131	-0.54938	-2.077	-2.1254	-1.9882	-2.478	-1.5904	-1.1864	-0.85379	-0.73961	-2.1776	-1.8636	-1.4151	-3.1386	-1.4279	-3.2706	-0.65491	-1.5138	-2.2764	-2.2479	-2.4762	-2.2464	-2.7435	-1.3764	-1.4527	-1.9122	-1.101
-1.0245	-0.63376	-1.544	-1.2571	-0.39428	-0.43876	-0.17536	0.18237	-1.0788	0.090599	0.74333	-1.2863	0.2489	-0.46609	-0.63819	-0.98035	-0.49	0.21929	-0.49959	-0.81992	0.72766	0.79878	-0.20514	-0.19251	0.28236	-0.21311	0.38694	-0.14413	-0.93119	-0.27166	-1.3316	0.58848	0.32393	0.032824	-0.41092	0.36938	-0.29384	-0.21339	-0.56527	-0.43212	-0.17759	-0.18313	-0.985	-0.21442	0.33574	-1.3017	0.068949	-0.48579	0.55463	0.18666
-2.1974	-2.7729	-0.59338	-1.9303	-0.88933	-1.9237	-1.9645	-2.6753	-1.3468	-1.7384	-1.2348	-1.8637	-2.6887	-2.3998	-0.95422	-1.5296	-2.7114	-1.1213	-0.96902	-1.1523	-0.85762	-1.0068	-0.8657	-1.6591	-1.0593	-0.85623	-2.3039	-2.2593	-0.84107	-1.0395	-2.5249	-1.3154	-0.29669	-2.4745	-2.2507	-1.8169	-1.4747	-0.40811	-2.3994	-1.4455	-1.58	-2.2789	-2.1359	-1.6358	-1.7514	-1.4622	-1.7588	-1.2379	-2.1986	-0.97339
-2.0346	0.097582	-1.6556	-1.6536	-0.76051	-1.5085	-0.80425	-2.4457	-2.3131	-2.228	-0.86749	0.21065	-2.4702	-2.095	-1.8325	-1.1464	-0.92878	-1.9965	-2.1998	-0.37726	-0.97985	-1.3704	-2.0936	0.035311	-1.6626	-1.7242	-1.2186	0.25421	-0.19613	-0.88863	-2.0555	-1.2489	-1.4952	-1.8595	-1.1692	-1.2929	-1.9043	-0.91242	-1.0281	-0.71189	-1.5954	-1.8862	-1.5533	-1.2332	-2.2715	-0.8614	-1.7683	-1.8831	-0.95315	-1.2156
-23.152	-21.648	-21.009	-21.887	-21.341	-21.043	-21.331	-22.188	-23.418	-23.397	-22.569	-22.64	-21.505	-22.559	-20.946	-21.883	-22.546	-21.855	-22.099	-22.077	-22.552	-22.051	-22.376	-22.154	-21.782	-21.378	-21.805	-21.62	-21.473	-21.719	-22.014	-21.934	-21.3	-21.488	-21.879	-21.943	-21.716	-22.788	-22.767	-22.459	-22.821	-22.63	-22.338	-22.653	-22.763	-21.578	-22.92	-21.935	-21.403	-22.145
2.814	2.2236	2.4424	2.8696	2.6367	1.2255	2.0191	1.7051	2.0095	2.9724	3.6147	1.5788	2.123	2.4168	2.1928	2.7891	2.9833	2.1095	1.238	2.6053	3.7014	3.619	1.4173	2.4172	3.6751	2.4182	2.1593	3.2506	2.1828	2.6075	3.0111	3.6247	1.6921	2.4255	2.7635	2.3904	2.2333	3.3327	2.6903	1.7827	2.3123	2.1738	2.1262	1.8259	3.2486	3.1826	3.4007	3.6024	1.9197	2.0596
-3.6265	-2.7586	-3.0601	-2.5333	-3.9671	-3.4689	-2.8671	-3.2241	-3.4537	-2.9527	-3.0379	-3.5467	-3.1002	-3.2665	-3.3036	-2.6263	-3.2359	-2.8227	-3.3634	-2.8886	-4.3659	-3.5507	-2.9176	-2.771	-3.1899	-2.8108	-3.481	-2.916	-2.8421	-2.5253	-3.372	-3.0533	-3.6488	-3.2578	-3.3111	-3.0729	-2.4346	-3.3905	-2.7885	-2.771	-3.6553	-3.8054	-2.1439	-2.5502	-2.4609	-3.0634	-4.7317	-2.9149	-4.3508	-2.9286
4.571	5.1605	5.2243	4.2675	4.5922	4.3757	4.9637	5.5218	4.4737	4.2563	4.0593	4.5923	3.6889	4.6416	5.5863	4.3132	5.0776	4.2189	5.276	5.7073	3.7612	3.6963	4.3318	3.5251	4.8613	4.8632	3.8991	3.7709	3.628	4.5457	5.0361	3.7391	4.4881	4.0116	2.5084	3.7738	3.7761	4.3655	5.0477	3.8015	4.6065	4.6467	3.2816	3.9964	4.8416	4.628	4.3548	4.2167	3.7237	4.3657
-7.0357	-7.0891	-7.8078	-7.24	-7.1805	-8.5635	-7.9717	-7.7833	-8.5524	-7.1338	-7.1642	-7.9889	-8.2337	-7.5842	-7.7024	-7.4561	-8.4084	-7.6061	-8.5642	-6.9944	-8.712	-8.0671	-7.1667	-7.1621	-7.7477	-7.356	-8.5175	-6.3585	-6.8184	-8.3635	-7.7131	-8.291	-8.1905	-6.7482	-6.759	-7.0946	-6.0285	-6.643	-6.9598	-6.7756	-8.905	-8.5826	-6.8714	-8.4338	-8.5107	-6.5911	-8.2402	-7.0826	-6.7265	-8.2135
-11.763	-13.627	-12.045	-11.861	-11.836	-12.968	-14.324	-12.568	-12.661	-13.726	-13.927	-12.73	-12.699	-12.115	-12.265	-13.575	-12.712	-12.154	-13.551	-12.623	-14.747	-12.418	-13.341	-12.344	-12.009	-12.534	-13.51	-12.718	-12.28	-12.519	-12.161	-12.47	-12.671	-12.856	-12.623	-13.022	-13.281	-12.584	-13.122	-12.141	-12.432	-12.905	-11.878	-12.087	-14.036	-12.903	-13.171	-12.697	-12.818	-13.123
0.03692	0.30359	-1.0134	0.19693	-0.13215	-1.1289	-0.19852	0.7361	-0.44188	-0.23293	-0.92827	-0.55359	-0.082014	1.3317	0.057063	-0.30526	-0.31251	0.011171	-0.056133	0.3471	-0.67751	-0.22112	0.11942	-0.079085	-1.3162	-0.71103	0.45239	0.08487	-0.29932	1.1254	-0.76841	-0.23269	-0.18156	-1.523	0.16965	-0.38346	-0.77359	0.02632	-0.30907	-0.21947	0.20478	0.092716	-0.67361	-0.14342	1.0293	0.70387	-0.25237	-0.39508	-0.75292	1.1638
-5.8803	-6.1109	-5.8534	-6.1156	-5.126	-6.0957	-5.743	-6.5835	-6.369	-4.1981	-6.0161	-5.7354	-5.2589	-4.9476	-4.4713	-5.1034	-5.6227	-5.539	-6.0609	-6.1075	-4.841	-6.1549	-5.6086	-5.1824	-5.8685	-5.2836	-5.5393	-5.5492	-6.6317	-5.3988	-5.8074	-4.2654	-4.8948	-5.9226	-5.3872	-4.1518	-6.0676	-4.884	-6.8462	-5.3148	-5.6607	-6.4016	-6.339	-6.6753	-6.0479	-4.8351	-5.7608	-6.4818	-5.8777	-6.6298
-15.785	-13.811	-14.487	-14.877	-14.237	-14.615	-15.227	-15.028	-14.509	-13.437	-14.889	-15.314	-14.146	-14.707	-14.586	-14.355	-14.164	-14.039	-15.155	-13.555	-13.204	-13.924	-14.567	-14.063	-14.512	-14.5	-14.1	-13.937	-13.6	-15.017	-14.194	-13.687	-14.844	-14.545	-14.511	-15.061	-14.139	-14.829	-14.313	-14.78	-13.784	-14.771	-14.881	-14.605	-13.744	-14.016	-13.935	-14.481	-14.964	-15.201
-22.136	-20.816	-22.26	-21.058	-21.786	-21.819	-21.69	-22.154	-22.564	-21.542	-22.615	-22.159	-22.572	-21.913	-22.242	-22.909	-21.651	-22.375	-20.781	-21.561	-21.968	-20.79	-23.634	-22.461	-21.512	-22.411	-21.214	-20.974	-22.169	-21.682	-21.566	-23.024	-22.068	-23.077	-20.994	-21.927	-21.624	-21.679	-22.335	-22.279	-23.219	-22.088	-22.807	-22.681	-22.921	-22.675	-21.646	-22.426	-22.756	-23.194
-10.928	-10.983	-10.962	-11.462	-11.339	-12.943	-11.68	-11.594	-11.699	-11.713	-11.76	-11.725	-12.428	-11.394	-12.341	-10.831	-10.285	-11.057	-10.334	-11.717	-12.403	-11.661	-11.546	-11.718	-11.558	-12.624	-13.061	-11.813	-10.834	-11.135	-10.652	-11.046	-10.789	-11.431	-12.157	-11.687	-10.881	-11.156	-10.988	-11.02	-11.51	-11.918	-10.881	-11.676	-11.64	-11.761	-12.064	-11.173	-11.745	-12.218
-3.0167	-2.1754	-2.6425	-2.4802	-2.8918	-2.9786	-3.2481	-1.965	-2.2045	-3.148	-2.4581	-2.5934	-2.8116	-3.025	-2.4347	-2.55	-2.5125	-2.7769	-2.2504	-3.4519	-2.3842	-2.9205	-2.4532	-3.1139	-3.5584	-2.9334	-2.398	-2.8614	-2.9179	-2.7652	-3.0832	-2.042	-2.946	-2.6954	-3.1665	-2.9468	-3.2666	-3.3065	-3.0895	-3.4182	-1.8592	-2.4833	-2.3982	-2.241	-2.4606	-1.8538	-2.8726	-2.6755	-3.0196	-3.029
-14.441	-13.443	-13.46	-14.739	-14.371	-14.373	-13.624	-14.985	-14.054	-14.022	-14.259	-14.726	-13.308	-14.268	-13.163	-14.237	-12.927	-14.967	-13.943	-13.835	-13.35	-14.074	-14.249	-12.448	-13.342	-14.429	-13.588	-13.606	-13.908	-13.176	-14.497	-13.419	-14.277	-14.012	-13.39	-13.877	-12.847	-13.964	-14.199	-14.416	-14.344	-13.437	-15.159	-15.355	-14.307	-14.261	-14.114	-14.391	-14.262	-15.008
-7.8502	-9.8809	-9.1835	-9.4679	-9.5481	-9.8256	-9.4816	-8.676	-9.6262	-8.4937	-9.1508	-8.6337	-8.725	-8.8074	-8.4976	-9.8163	-9.7391	-9.0358	-10.274	-7.7126	-8.4765	-8.8008	-9.3616	-9.5924	-10.076	-8.9515	-8.883	-8.4133	-7.6654	-7.8868	-9.2145	-8.841	-9.3088	-10.064	-9.1575	-9.6812	-8.6577	-8.5134	-8.9647	-8.3265	-9.7339	-10.18	-8.7197	-9.1379	-7.9624	-9.3981	-9.6516	-8.8877	-8.6149	-8.3782
4.7716	4.3143	4.4744	4.6982	4.2969	3.7156	3.7695	4.9414	4.2106	3.9844	4.3815	5.3065	4.4048	4.7403	3.9991	3.7468	4.6288	4.9786	4.2393	4.7861	3.8296	3.649	5.5136	5.0028	4.1758	3.7491	3.4403	4.1163	5.3123	5.5954	3.0803	4.6171	3.1438	3.3415	4.6341	4.5601	4.5235	4.6511	4.3303	4.1885	4.8035	4.251	4.5811	3.6561	4.3189	5.0532	4.3638	4.8275	4.2323	3.8584
4.7809	5.7375	5.6704	5.1982	5.3683	5.9606	4.9255	6.108	5.9702	5.8286	5.7333	6.0413	4.8669	4.8718	5.3132	6.1076	6.4818	4.5633	6.3191	5.9458	4.711	5.3588	5.3107	4.7505	6.1639	5.5673	6.3204	6.7388	6.0025	6.9722	5.8477	6.3657	5.9851	6.4906	5.9235	5.2788	5.9222	6.0811	5.6432	5.477	5.616	4.4631	5.8224	5.7307	5.2304	6.9223	6.1217	5.1688	5.2761	4.7933
2.7361	3.602	3.4113	3.0879	1.9361	3.1432	2.2092	2.6601	3.6741	1.865	2.313	3.6751	3.0273	2.2058	3.4986	2.2769	2.7036	3.7955	3.9447	2.1432	2.9405	3.2633	3.5743	2.8629	3.7524	2.9338	1.5065	3.0991	3.7486	2.5037	2.6845	4.3517	3.6186	3.7016	3.0919	1.7664	3.6657	2.6126	3.8653	2.5687	2.8121	2.9373	3.4583	3.4917	3.1131	2.8103	3.3027	3.3971	2.9169	4.0003
-12.684	-13.158	-14.762	-13.428	-13.2	-13.468	-13.676	-13.368	-12.53	-13.839	-13.697	-12.742	-12.52	-13.943	-13.254	-12.954	-12.959	-13.362	-12.453	-13.615	-13.264	-13.186	-12.394	-15.09	-12.65	-13.413	-12.971	-13.094	-12.79	-13.021	-13.285	-12.471	-13.391	-12.735	-13.041	-14.138	-13.524	-12.418	-13.005	-11.431	-13.319	-13.131	-12.673	-13.598	-11.883	-14.112	-12.399	-13.763	-13.217	-13.964
-0.31201	0.59393	0.7328	0.084067	-0.15274	-0.26131	-0.43276	0.37554	0.53307	-0.76987	0.5372	0.96073	-0.25663	-1.3065	-0.26458	0.10467	0.63522	0.02701	0.075825	0.52291	-1.2121	0.088473	-0.43132	-0.9339	0.91249	-0.21411	-0.87509	0.41894	0.992	-0.42129	0.34863	-0.091997	0.40696	0.4087	0.46721	-0.27074	0.75614	-1.4243	0.5968	-0.6682	-0.47512	-1.3466	-0.33537	0.2854	-0.29033	0.033699	0.43298	0.36072	-0.025073	0.16639
6.5265	5.7985	5.4922	6.9515	6.6616	7.2433	6.1978	7.7227	7.9595	6.8961	7.4733	6.7215	5.6492	6.1366	7.8181	6.8459	5.8673	7.3158	6.8296	6.366	7.3559	6.7788	6.5188	6.5091	6.5214	5.5566	7.3207	8.0541	5.5563	6.0642	8.2168	7.6648	6.822	6.558	6.9277	7.1497	7.1235	6.8957	6.471	6.6021	7.4193	7.0847	7.4066	6.484	6.9177	6.6519	7.9108	5.4209	5.6561	6.497
-2.7386	-2.643	-2.9096	-2.9501	-2.0732	-2.6392	-2.2317	-2.6311	-1.5982	-1.0076	-3.8703	-3.4128	-1.9168	-1.8435	-2.6106	-2.9795	-2.2271	-2.7745	-1.7817	-3.4594	-2.3794	-2.8957	-2.323	-3.1129	-3.2082	-2.6605	-2.4549	-1.6112	-3.2409	-1.8846	-3.1142	-3.8772	-2.6528	-2.5876	-2.8136	-2.5894	-3.9357	-3.2026	-2.5928	-2.1158	-2.6629	-2.7466	-2.6408	-1.6336	-3.0896	-2.8997	-1.976	-3.8129	-3.1608	-1.4308
2.6816	3.3657	3.2693	3.0256	2.174	2.4211	2.4805	2.0662	2.5012	2.6097	2.7016	2.1355	2.1502	3.0265	2.0122	1.751	2.2626	2.9444	2.1117	1.3301	1.5191	3.2727	3.2032	2.0804	2.6774	2.5665	1.7879	3.6904	2.3376	2.5055	2.3072	3.0109	2.7373	2.5138	2.5562	1.1225	1.9027	2.9282	2.8949	2.3555	4.0194	3.0721	2.3098	2.3735	3.4655	2.5876	3.3358	2.2979	2.7526	2.6192
-3.2687	-3.8148	-2.9227	-3.5231	-2.9521	-3.6547	-2.5503	-4.0885	-3.5972	-3.0514	-4.0565	-4.4571	-3.8841	-4.3281	-4.0544	-3.3843	-3.1174	-4.0046	-2.5619	-4.6122	-3.4195	-3.3058	-3.8142	-4.3723	-4.3002	-2.8796	-3.4576	-3.716	-3.5417	-3.9722	-3.6637	-2.3281	-2.7319	-3.4502	-4.4344	-3.3307	-2.7561	-4.3151	-3.5382	-3.6006	-2.8625	-4.3786	-3.6646	-3.4166	-4.1029	-4.425	-4.1657	-3.8498	-3.5692	-3.4138
-1.9781	-1.0504	-1.3372	-1.5343	-0.96993	-1.9142	-0.11955	-1.7177	-1.2753	-0.37206	-0.69682	-1.2446	-1.3452	-0.54739	0.5902	-1.2924	-0.69692	-0.88933	-1.4709	-0.9567	-0.32842	-0.68266	0.41247	-1.4897	-1.0243	-1.1175	-1.6925	-1.1323	-1.972	-1.082	-1.2032	-1.6058	-1.8111	-1.9688	-1.1094	-0.71972	-0.92272	-1.0913	-0.90496	-1.7778	-2.2435	-0.53233	-1.7876	-1.9594	-0.16038	-1.837	-2.5528	-2.799	-2.0683	-1.2307
-4.4695	-3.962	-2.9313	-4.1191	-4.3376	-4.9907	-3.131	-3.7978	-3.7659	-4.589	-4.2632	-4.8242	-5.6706	-4.3241	-3.9949	-4.1929	-3.3035	-4.7065	-3.9775	-3.8582	-3.5313	-4.4154	-2.6247	-5.1125	-2.994	-5.4218	-4.8072	-4.2864	-4.6719	-3.1468	-4.0393	-4.0511	-5.5545	-4.6183	-3.918	-4.6804	-5.2589	-3.635	-4.1389	-3.925	-3.8332	-3.8507	-3.1706	-4.8675	-4.8522	-4.7055	-3.2481	-3.9168	-3.1772	-4.3209
-10.373	-10.642	-10.568	-10.156	-10.141	-10.137	-9.4165	-10.312	-10.13	-10.403	-10.682	-10.233	-9.7949	-9.3344	-11.882	-10.932	-10.388	-9.5232	-10.459	-10.864	-9.6929	-11.308	-9.7442	-9.6015	-10.613	-9.8275	-10.62	-9.5279	-9.7546	-10.093	-10.237	-9.8506	-10.281	-10.764	-9.7919	-9.9263	-10.612	-9.3986	-10.671	-10.608	-8.5544	-10.153	-11.126	-9.2772	-10.093	-10.618	-9.4778	-9.7773	-9.359	-10.283
-0.93061	-2.1611	-1.1904	-0.56606	-1.0563	-1.1634	-1.7914	0.30094	-1.8082	-1.7048	-0.99949	-1.7085	-2.0913	-2.5124	-0.75241	-1.7501	-1.2746	-0.84972	-3.0247	-1.4235	-1.1998	-1.3604	-1.9284	-2.4283	-1.68	-0.77097	-1.5722	-2.2442	-1.3527	-1.3693	-1.7211	-1.625	-1.7703	-2.9522	-2.3152	-3.0053	-0.9241	-1.1649	-2.1482	-1.6502	-0.23205	-2.1022	-1.0041	-2.1222	-1.7845	-1.9043	-1.9877	-0.79306	-2.0375	-2.4396
-22.705	-23.093	-21.924	-21.143	-21.688	-21.828	-22.001	-22.801	-22.727	-22.407	-22.189	-22.191	-22.23	-22.935	-22.586	-21.639	-22.388	-21.69	-22.005	-21.697	-23.137	-22.185	-22.707	-22.488	-22.332	-21.558	-22.503	-22.376	-22.733	-21.624	-22.46	-22.198	-23.167	-23.362	-23.166	-22.616	-21.635	-21.555	-21.92	-21.666	-22.99	-22.531	-22.465	-21.72	-22.015	-23.165	-21.734	-22.734	-22.332	-22.069
-11.006	-11.136	-9.8081	-12.236	-11.897	-11.309	-10.08	-10.926	-11.079	-12.465	-12.258	-10.805	-10.329	-10.982	-10.874	-10.165	-10.725	-10.766	-10.626	-10.817	-10.067	-10.93	-10.71	-10.241	-9.9058	-11.756	-11.843	-10.468	-10.522	-10.926	-9.9127	-10.924	-11.105	-11.115	-9.5129	-9.8935	-11.158	-10.795	-10.862	-9.7306	-10.887	-11.541	-10.487	-10.247	-11.09	-10.389	-10.147	-11.156	-12.337	-10.424
-11.474	-9.9989	-10.853	-10.831	-10.167	-10.367	-9.4203	-11.109	-10.324	-10.523	-11.029	-11.326	-10.371	-11.835	-10.612	-11.282	-10.964	-10.459	-10.295	-11.096	-10.922	-10.516	-10.627	-12.056	-11.365	-10.821	-11.422	-11.762	-12.15	-10.842	-11.135	-10.713	-11.901	-11.485	-11.896	-10.973	-11.219	-10.491	-11.811	-10.726	-10.32	-11.167	-10.169	-10.546	-11.387	-11.574	-10.915	-10.439	-9.745	-10.121
6.6262	7.5757	5.9686	6.6391	7.5317	6.3597	6.2302	5.1151	7.2408	7.7141	5.3409	6.9009	7.2459	6.247	7.6866	5.9993	5.9656	6.9851	8.0943	6.3581	6.7938	6.3652	6.9889	6.1782	5.8675	7.4651	6.4283	5.8482	7.3972	6.3924	6.9914	7.6225	8.784	7.0189	7.404	5.8712	6.6087	5.7658	6.6356	6.9696	7.1127	7.1962	7.9365	6.7662	6.5541	7.4385	7.245	6.4044	7.2136	7.799
-11.114	-11.458	-11.581	-11.819	-11.235	-11.287	-12.503	-12.225	-10.172	-11.996	-10.204	-11.627	-11.631	-11.863	-11.735	-9.9624	-11.451	-10.694	-10.748	-11.766	-10.769	-12.779	-11.273	-11.799	-11.175	-11.248	-10.745	-11.523	-11.607	-10.826	-12.256	-10.7	-10.271	-12.07	-10.881	-12.324	-10.397	-11.567	-11.817	-10.731	-12.701	-12.714	-11.707	-10.599	-12.244	-11.31	-11.117	-12.399	-12.154	-12.553
4.5993	6.0524	4.9183	6.4932	5.1514	4.8066	3.9461	4.4361	4.6296	5.9814	5.1802	5.4344	5.4051	6.5845	6.2019	5.677	5.7114	5.9346	5.1822	4.272	6.1217	5.4204	4.9582	6.1057	5.2386	5.9023	5.3398	5.4758	3.9424	6.1607	6.6382	5.0901	6.2982	5.9538	4.8322	6.0755	4.6783	6.3341	4.8273	5.2878	4.8311	5.3746	5.0724	5.8336	5.5199	4.6591	5.6663	5.0628	5.6071	6.3495
5.954	3.9204	3.0703	4.2904	4.9551	3.7985	4.507	5.7356	5.4813	5.3646	4.7952	4.7583	4.5213	4.5881	3.0364	4.198	4.3387	4.8956	4.7494	4.2414	4.5363	5.6011	4.9607	4.9892	4.3911	4.865	5.1902	3.723	4.8311	5.3022	4.3053	4.2212	4.9256	5.1874	4.2771	4.7657	4.7515	3.6594	4.2323	4.694	4.0218	4.7094	5.0318	4.0206	4.032	4.2646	4.8751	4.1672	3.779	5.9573
1.1084	0.30616	-1.6002	-0.029005	-0.14851	-1.1343	0.24487	-0.62436	-0.81338	-0.49071	0.2337	-0.25396	1.4235	-0.035267	0.6132	-0.23453	0.75151	-0.10182	-0.44357	-0.46594	0.27004	-0.81155	0.27564	0.78054	0.51126	-0.55053	0.43399	-0.37293	0.56649	-0.50259	0.98935	1.1375	0.27716	-0.022759	-0.00171	0.14762	0.87422	-0.058605	0.10889	0.4339	0.24588	-0.34703	-0.27494	1.0639	-0.32846	-0.67713	0.10291	0.53204	0.2521	0.055623
-2.6534	-3.3761	-1.0905	-3.5397	-3.7888	-2.3842	-3.3145	-3.1338	-3.4282	-3.8356	-2.1634	-3.896	-2.8752	-2.6848	-3.5043	-3.9099	-3.0096	-2.9906	-3.3297	-3.468	-3.186	-2.356	-2.9291	-3.8523	-2.5438	-2.8625	-2.9039	-3.3049	-3.3578	-2.8441	-3.4751	-3.5502	-3.4206	-3.7466	-3.823	-3.6438	-4.7325	-3.9638	-2.6844	-2.7094	-2.1749	-2.6791	-2.5299	-3.9049	-2.9766	-3.0363	-2.9109	-2.8714	-3.6379	-4.0899
-11.017	-11.507	-10.417	-10.071	-10.779	-11.707	-10.837	-10.775	-9.7698	-10.995	-11.983	-10.302	-10.921	-10.622	-10.019	-11.078	-10.785	-10.482	-11.768	-10.457	-11.185	-11.275	-11.048	-10.279	-10.889	-11.023	-10.78	-11.301	-10.826	-9.7418	-10.105	-10.396	-9.3172	-11.421	-10.755	-10.583	-10.795	-10.436	-10.558	-11.229	-10.052	-10.698	-10.604	-11.242	-10.596	-11.506	-10.853	-10.171	-10.979	-10.511
-0.043146	0.41873	0.77727	0.73617	-0.083904	-0.71741	3.2574	1.4013	1.4378	0.098157	0.27576	1.2839	0.28596	0.45659	-0.25703	0.86398	0.65024	1.1043	-0.78978	0.74006	0.069862	1.1193	0.40129	1.6652	0.28642	-0.45646	0.49497	0.77317	0.23181	0.14979	0.32419	0.42115	0.62883	-0.017449	-0.14733	0.1881	-0.083855	0.85837	-0.12187	0.10167	0.42914	1.2688	1.1884	1.0615	0.47023	-0.18685	0.037193	1.3134	1.0642	0.33065
-10.85	-11.793	-12.366	-11.481	-11.778	-10.694	-9.6236	-11.382	-11.511	-12.625	-10.955	-11.439	-11.785	-11.374	-11.376	-12.036	-11.859	-10.953	-10.442	-12.708	-11.37	-12.086	-11.787	-11.623	-12.809	-11.792	-10.82	-13.178	-11.672	-10.884	-12.435	-12.686	-11.611	-12.299	-13.029	-12.563	-12.681	-10.986	-11.017	-12.185	-13.536	-11.718	-10.683	-10.65	-11.161	-11.907	-11.534	-12.202	-11.203	-12.526
-3.4726	-3.6595	-2.1465	-1.4373	-1.4425	-2.0447	0.24565	-3.0038	-2.4488	-2.4929	-2.1574	-2.8668	-2.3791	-2.0072	-2.1083	-3.912	-2.3997	-2.7542	-2.4434	-2.6201	-2.3925	-2.7808	-3.7649	-2.4306	-3.3152	-1.9136	-2.3771	-2.6055	-1.8077	-1.6018	-2.5392	-1.7656	-1.8096	-2.8201	-2.736	-3.9527	-2.6661	-3.2145	-1.6947	-2.0094	-2.5044	-1.9215	-2.4033	-2.3587	-3.0194	-2.3396	-2.1853	-3.2739	-2.5333	-2.7822
7.0251	6.4771	7.3596	7.2205	7.1435	5.9465	7.5786	5.669	7.7747	6.6042	6.8532	6.1699	7.2496	7.1107	7.0751	7.54	7.5669	7.3794	6.759	7.5457	6.7872	6.3957	6.7664	6.7813	6.3313	6.3196	6.062	7.4948	7.167	6.442	6.762	7.2452	7.5812	5.9411	6.2632	6.2767	7.2179	6.9532	6.9417	7.4501	7.0582	6.9959	7.1619	6.1582	6.1843	6.5467	7.5654	5.7976	6.9943	6.8163
-13.198	-12.937	-12.493	-12.695	-12.121	-13.363	-12.57	-12.286	-12.407	-14.561	-13.638	-13.102	-12.429	-12.465	-12.198	-11.868	-12.871	-12.694	-12.634	-12.949	-12.219	-12.39	-12.12	-13.334	-13.763	-12.418	-12.945	-12.293	-12.24	-12.737	-11.688	-11.868	-12.719	-12.009	-13.119	-12.576	-13.212	-13.45	-12.933	-12.494	-12.051	-12.462	-11.65	-12.196	-12.914	-12.571	-13.454	-14.125	-13.308	-13.301
-2.3701	-1.9894	-1.5387	-1.9454	-1.5536	-1.696	-1.7779	-1.0125	-1.9042	-0.37338	-1.4534	-1.4035	-2.0781	-0.94442	-0.98268	-1.3665	-2.0541	-1.0187	-0.91438	-1.2353	-1.01	-0.97208	-1.7618	0.30413	-1.206	-0.61359	-1.963	-1.2497	-1.4752	-1.7546	-1.0613	-1.6084	-1.2299	-0.92637	-1.3336	-2.5939	-1.203	-1.3124	-1.8156	-1.2519	-1.0077	0.51122	-1.6462	-0.48842	-2.0117	-2.0937	-1.1796	-1.4767	-0.59427	-1.544
-13.636	-12.553	-13.467	-12.072	-12.704	-14.182	-13.451	-13.417	-12.262	-12.881	-13.048	-14.155	-12.877	-14.007	-12.836	-13.626	-14.102	-12.667	-13.399	-13.094	-13.7	-13.365	-13.022	-13.203	-14.347	-12.928	-12.818	-13.895	-13.137	-14.308	-12.526	-12.932	-12.946	-13.342	-13.185	-12.062	-13.02	-12.557	-14.07	-13.205	-12.576	-13.248	-12.186	-12.754	-14.091	-13.012	-13.29	-12.953	-13.196	-14.152
-13.293	-12.971	-12.579	-13.054	-12.876	-13.551	-12.48	-13.564	-12.651	-13.064	-13.729	-12.821	-12.596	-12.212	-14.102	-11.923	-12.283	-12.092	-13.277	-12.044	-12.568	-12.764	-12.368	-12.074	-13.076	-12.705	-11.841	-13.244	-13.065	-13.094	-12.171	-12.699	-12.289	-13.522	-12.53	-12.728	-12.378	-12.17	-12.704	-12.879	-12.78	-12.825	-12.034	-13.694	-12.979	-12.432	-12.076	-12.47	-12.588	-13.749
-12.222	-11.341	-12.078	-12.197	-11.052	-13.732	-12.207	-12.533	-11.905	-11.072	-12.302	-12.825	-11.682	-12.233	-11.369	-12.14	-11.75	-11.908	-11.158	-10.744	-12.614	-11.678	-11.318	-12.243	-12.3	-12.031	-11.682	-12.112	-12.301	-11.64	-11.23	-11.959	-11.622	-12.055	-12.403	-10.97	-12.231	-12.427	-10.741	-12.123	-11.048	-11.172	-11.679	-11.877	-12.811	-12.107	-12.897	-12.209	-12.409	-11.291
1.904	3.036	2.7293	1.6987	1.5768	1.505	0.96518	1.0004	1.6402	0.93122	2.1192	1.393	1.7923	1.6129	0.62058	2.5343	2.6436	1.597	1.6175	1.8036	1.1862	2.8565	1.4518	2.9152	1.6504	0.51483	0.7378	1.6062	2.4677	1.803	2.4161	3.4971	1.3381	2.1127	0.52666	1.272	2.1689	0.95296	0.38847	1.3084	0.78378	0.72038	1.8435	1.0048	2.2217	1.3716	1.2633	1.5154	0.53797	1.4197
-7.2672	-6.9363	-6.2334	-5.9788	-5.0689	-6.5316	-6.0585	-6.1532	-6.5077	-6.5407	-5.8906	-5.9926	-7.8068	-6.6734	-6.2518	-6.6305	-6.2575	-6.7661	-6.0135	-7.4673	-5.8196	-6.7019	-7.5924	-5.9069	-7.0985	-5.3738	-6.5823	-6.3445	-5.421	-6.5455	-6.4193	-6.3519	-6.4094	-6.403	-6.388	-7.0838	-6.9938	-6.2077	-5.9041	-6.0078	-6.0371	-5.9019	-6.4454	-6.11	-6.4008	-5.8306	-7.0744	-6.0672	-6.8048	-5.5776
-11.392	-10.718	-11.981	-11.959	-11.612	-11.866	-12.426	-9.8965	-12.04	-12.068	-11.876	-11.047	-12.29	-12.956	-12.315	-11.954	-10.966	-10.971	-11.82	-11.914	-11.977	-11.351	-11.701	-10.703	-11.008	-11.422	-11.542	-11.744	-11.773	-10.881	-12.777	-11.259	-11.355	-10.897	-11.211	-10.816	-11.578	-11.63	-11.801	-11.029	-11.745	-11.445	-11.315	-11.391	-10.97	-11.558	-12.012	-12.426	-12.148	-12.232
6.7035	6.7719	7.6493	7.6375	7.1708	6.3973	7.1709	6.876	5.6604	7.7782	7.0061	7.0626	6.8776	7.9925	7.4081	6.1914	7.4331	7.9591	6.79	7.8091	7.2786	5.6598	6.9189	6.8749	6.222	6.9149	6.7719	6.2669	6.367	7.4084	7.7539	7.4537	7.0707	6.4341	6.2411	6.7815	5.7778	6.4668	7.1179	5.7729	5.7211	7.7488	6.2961	6.6075	7.2808	6.8317	6.6727	7.2986	6.9148	5.5352
-21.036	-23.353	-21.613	-22.694	-21.828	-22.163	-21.831	-21.865	-21.137	-21.725	-22.341	-21.675	-23.116	-21.775	-22.548	-22.215	-21.062	-22.032	-22.841	-22.121	-21.933	-22.432	-21.292	-21.826	-22.206	-21.959	-23.42	-21.727	-23.334	-21.886	-21.383	-21.871	-20.991	-22.125	-21.379	-22.352	-21.544	-23.025	-22.358	-22.216	-22.42	-22.286	-23.126	-21.927	-22.519	-21.493	-22.956	-21.868	-21.604	-22.476
8.9902	8.6672	7.4547	7.33	8.5925	8.6413	6.9568	7.9069	8.4721	6.9406	8.7666	8.0256	8.3743	7.9101	8.4532	8.1315	7.184	7.6515	8.0416	8.6283	8.7297	7.9653	8.2992	7.8192	7.508	7.6549	7.1328	8.2489	8.7687	8.4507	8.8978	8.2715	6.4819	7.2652	8.595	8.0246	7.0367	7.9789	7.4256	8.4522	8.4251	8.0831	7.6867	8.1386	7.313	7.018	7.4861	8.5031	7.9547	8.4246
-4.644	-3.9374	-3.5789	-4.968	-3.8173	-4.4154	-3.9664	-4.3945	-4.18	-2.8972	-3.9029	-4.6077	-3.3953	-4.1954	-4.1557	-3.3145	-5.1336	-4.5727	-4.2426	-3.6004	-5.0954	-3.3365	-3.8973	-3.0079	-4.0123	-4.3874	-3.9168	-3.9656	-4.2757	-3.3631	-4.1386	-3.112	-4.4145	-4.0163	-2.8196	-2.6766	-4.1267	-5.0781	-4.3857	-3.8528	-4.1638	-4.4805	-4.1971	-3.6723	-4.1998	-3.8329	-3.6286	-4.5291	-3.3133	-4.9643
-8.6585	-9.3443	-9.7457	-8.8615	-8.9931	-8.7107	-9.5791	-8.6295	-8.1538	-10.751	-9.088	-8.7423	-9.6357	-9.2602	-8.2803	-8.2757	-9.1851	-9.9494	-9.6228	-9.5777	-9.1798	-8.599	-9.3007	-9.0124	-8.1078	-9.4171	-9.0225	-9.2434	-8.2513	-9.5812	-8.6573	-10.07	-8.3768	-9.7102	-8.7967	-9.0261	-9.2434	-7.8011	-10.009	-8.2241	-8.7546	-9.4095	-8.4707	-8.4645	-8.765	-8.7802	-8.2721	-8.2211	-9.1622	-7.9362
-12.358	-13.834	-11.743	-12.364	-12.975	-12.672	-12.477	-12.973	-14.394	-14.071	-13.434	-13.022	-12.401	-12.2	-11.672	-13.12	-12.185	-12.387	-13.111	-12.231	-13.154	-14.073	-12.669	-13.734	-12.212	-12.535	-12.873	-11.608	-12.051	-12.234	-13.26	-12.252	-12.887	-14.668	-12.461	-13.406	-13.385	-13.127	-12.123	-11.818	-11.966	-13.222	-11.669	-14.091	-13.42	-13.28	-13.299	-12.143	-13.128	-12.734
-4.5229	-4.9686	-5.5786	-4.8109	-6.0362	-5.1146	-5.4603	-5.5594	-4.4785	-5.214	-4.1581	-5.6068	-4.9702	-4.3393	-5.1087	-5.1923	-4.5211	-4.664	-5.7507	-4.4934	-5.6002	-3.8616	-4.1035	-4.8454	-4.3525	-5.1767	-4.4337	-3.6413	-4.951	-6.2182	-4.2957	-4.6846	-5.2936	-5.1545	-5.7717	-4.6598	-5.0844	-4.6505	-5.6912	-5.1	-4.6706	-4.8525	-5.9015	-4.7942	-4.9781	-4.9958	-4.6444	-4.5364	-5.533	-5.3645
-11.97	-11.409	-11.345	-11.573	-10.667	-12.187	-10.99	-11.139	-10.615	-11.823	-10.981	-12.059	-11.308	-12.303	-10.012	-12.04	-12.252	-11.625	-11.884	-11.114	-11.22	-12.416	-10.879	-11.612	-10.892	-12.216	-10.714	-11.665	-11.841	-11.926	-12.492	-11.688	-10.812	-12.931	-11.966	-11.809	-11.332	-11.245	-11.516	-12.097	-9.7174	-12.124	-11.763	-11.96	-10.393	-11.899	-11.935	-12.111	-12.01	-11.495
-1.5846	-0.5538	-0.80229	-0.48857	-0.27471	-1.1767	-0.34696	-1.3212	-0.66888	0.41001	0.39342	-1.6062	-0.91899	0.26398	-1.2814	-0.56803	-1.1431	-0.44081	-0.87032	-1.2983	-1.0003	-2.1794	-1.1206	-1.387	-0.050888	0.13987	0.24239	-0.98319	-2.6452	-1.4005	-0.17909	-0.65625	-1.0052	-0.18711	-0.76972	-0.9061	-0.88123	-1.6464	-0.72773	-1.7674	-0.26196	-0.28356	-0.76586	-0.5079	-1.1588	-1.2824	-1.8089	-0.06338	-1.1143	-0.83145
-9.5759	-10.728	-11.072	-9.1036	-9.3767	-9.6852	-11.01	-11.25	-10.659	-9.3898	-10.428	-10.539	-9.9715	-8.8508	-9.9477	-9.8327	-9.3574	-9.8735	-11.417	-9.2131	-10.517	-9.6957	-10.439	-9.6843	-9.8811	-10.351	-10.424	-10.75	-9.9967	-10.74	-9.9717	-9.6795	-11.028	-10.379	-9.31	-10.998	-11.35	-10.056	-10.416	-9.869	-9.8994	-8.7836	-10.38	-10.047	-10.215	-9.6613	-9.503	-10.447	-9.2205	-9.1441
-0.41206	-0.92284	-1.0752	-0.42924	-2.524	-1.5474	-1.4782	-0.74031	-0.93589	-1.6585	-1.3416	-1.8117	-2.7745	-0.1964	-1.5138	-1.0873	-1.3069	-0.96372	-2.1397	-1.3307	-2.338	-0.45474	-1.5122	-1.6537	-2.245	-2.1375	-1.3435	-1.5472	-1.316	-1.6585	-2.9141	-0.71506	-1.6832	-1.2037	-1.8604	-1.2756	-0.70475	-0.91312	-1.643	-2.3174	-1.2108	-1.2012	-2.2258	-1.7557	-0.5657	-1.4128	-1.7166	-2.4779	-1.2892	-1.1031
-2.8818	-1.6448	-2.9025	-3.7498	-2.7422	-2.9595	-2.2524	-2.4474	-2.4432	-1.5206	-2.1921	-3.0518	-3.3166	-3.065	-2.9706	-2.3655	-2.3982	-2.9823	-2.4974	-2.9249	-1.8365	-1.2281	-2.4439	-3.1519	-2.2986	-2.1304	-2.3838	-1.861	-1.7461	-2.0754	-2.365	-3.6022	-2.5447	-2.6755	-3.4773	-2.8737	-2.4755	-2.9206	-2.2686	-3.0997	-2.1466	-2.1073	-3.6678	-1.4104	-2.541	-2.9896	-2.3133	-2.5601	-2.8557	-2.3629
2.7192	0.65043	1.5139	0.32884	2.8462	0.72895	2.1493	1.8996	2.3024	2.2541	1.174	1.8805	1.3741	2.5849	1.6629	2.201	2.0868	1.9182	0.99142	1.7186	2.3835	1.1679	2.6008	1.0056	0.49195	2.3407	1.9283	1.5029	-0.035867	1.6037	1.7908	0.89602	2.28	1.6017	2.2651	2.0494	1.5254	1.8051	1.306	0.87226	1.6352	1.264	1.7624	1.5898	1.8961	0.88699	1.6122	2.4105	1.7895	2.2602
-12.146	-10.814	-11.538	-11.223	-11.799	-12.98	-11.841	-11.105	-12.092	-11.047	-11.285	-11.687	-11.506	-11.735	-11.267	-11.965	-11.322	-11.804	-12.153	-11.492	-11.805	-11.682	-11.811	-12.729	-10.617	-12.912	-11.614	-12.748	-10.865	-11.957	-12.204	-11.412	-10.078	-13.105	-11.603	-11.084	-11.722	-12.584	-12.418	-11.179	-11.573	-11.51	-12.598	-11.72	-12.309	-11.311	-11.855	-12.229	-11.559	-11.685
1.9435	2.0411	3.4719	3.6783	1.6007	2.4263	1.6876	2.5927	2.3968	3.203	2.3446	2.4163	1.9225	2.8203	1.834	2.8192	2.4605	3.7249	2.9547	1.9053	2.862	1.5795	2.3368	3.5468	2.1804	2.6608	2.6694	2.9923	2.4305	2.1293	2.6353	3.3718	2.7602	3.0184	1.6706	2.0129	2.8743	1.621	1.9721	1.7951	2.5082	2.749	2.1613	2.5684	3.9712	2.6966	3.2164	3.245	3.3812	2.1615
2.023	1.3562	0.6278	1.4488	1.4884	1.2385	1.7452	2.0298	1.1533	0.37436	1.2465	1.3764	0.59434	1.58	0.90723	1.5894	0.65048	1.2704	0.73739	2.1688	0.92541	0.31824	1.0896	1.1076	2.5237	1.3368	1.3164	0.70308	0.68114	1.8053	0.53416	1.1903	1.564	0.28842	0.82453	1.9813	1.3852	0.37883	0.71616	2.1118	1.0905	1.3685	1.312	0.62391	1.1456	2.3312	1.1089	1.4096	1.8104	1.2494
-5.0307	-2.5501	-2.6366	-4.8084	-3.1404	-2.696	-3.6798	-2.4733	-3.9271	-5.2637	-3.0726	-3.7005	-3.2213	-2.8494	-3.7268	-3.9342	-2.9118	-4.3548	-3.988	-3.7096	-3.3019	-3.0653	-2.3197	-3.2118	-3.4499	-3.1151	-3.4701	-3.6543	-3.1407	-3.6825	-3.4608	-2.2142	-3.9202	-3.7844	-3.1849	-3.8707	-3.6116	-4.1977	-3.2766	-3.34	-3.147	-3.1573	-4.261	-2.7023	-3.4517	-3.2429	-3.5821	-3.9675	-4.4081	-3.3829
-22.431	-23.344	-21.63	-20.998	-20.983	-21.799	-22.197	-21.884	-23.438	-21.739	-22.657	-22.589	-22.277	-22.253	-21.399	-22.786	-22.817	-22.366	-21.873	-21.449	-23.092	-21.121	-23.108	-22.002	-22.299	-21.77	-23.047	-22.007	-20.998	-21.217	-22.213	-21.985	-22.508	-21.488	-22.882	-22.561	-22.15	-22.246	-22.032	-22.936	-22.054	-22.439	-21.215	-22.691	-21.538	-22.722	-22.177	-21.74	-22.56	-21.391
-2.0603	-2.3234	-0.78662	-0.89079	-2.0055	-1.1258	-0.033936	-1.6414	-1.5558	-1.8367	-1.0605	-0.55057	-0.50178	-1.8297	-1.3765	-0.46387	-1.8882	-1.3695	-1.3219	-1.6239	-1.7895	-1.268	-1.533	-0.88204	-1.7598	-1.4101	-2.6581	-1.0727	-2.1327	-1.07	-1.5078	-1.6578	-0.70319	-1.7989	-0.27421	-1.1803	-1.4407	-2.6863	-2.5954	-1.1742	-0.79288	-0.6676	-1.4237	-0.98107	-1.5034	-1.9197	-1.5345	-0.93919	-1.5014	-1.2324
0.65779	0.35476	0.61829	0.16189	0.89848	0.6791	0.26186	0.38161	0.72718	0.41382	0.64398	0.49271	0.91413	0.74106	-0.35184	1.1095	0.30595	-0.63199	-0.32819	1.5022	1.4913	0.14911	1.7348	0.43797	0.092134	0.4053	0.9813	0.81719	0.44472	-0.8819	-0.18827	-0.26552	0.10724	0.41672	1.5478	-0.34721	0.54246	0.4748	0.084228	-0.6017	-0.44373	0.80263	0.69803	0.19148	0.40199	0.50778	-0.57587	0.032534	-0.37852	0.90002
-2.0053	-1.9053	-0.33177	-1.8052	-0.80929	-0.60709	-1.6707	-1.1232	-0.21664	-2.4287	-1.4231	-0.65104	-2.0587	-1.7685	-0.99917	-1.31	-1.4967	-1.7031	-1.5948	-1.9334	-2.4589	-2.0434	-1.1439	-0.60205	-1.961	-1.496	-1.6819	-1.1484	-1.9042	-1.2449	-1.1529	-0.69401	-1.6797	-1.3668	-1.7591	-1.1952	-1.4344	-1.1096	-0.78959	-1.0646	-0.89321	-1.1623	-1.8776	-0.88181	-2.2014	-1.4401	-1.3556	-2.1405	-2.3068	-0.75545
1.9231	0.14494	0.23653	0.0086908	0.53056	1.2753	0.65484	-0.74813	0.45587	0.17448	-0.35401	0.24116	0.069469	0.39453	2.0554	0.46078	0.80636	1.4114	0.90386	0.67843	-0.44168	0.79927	0.17183	-0.60501	0.94083	0.97436	1.0818	-0.1574	0.077306	0.032997	0.011359	0.22148	0.32394	1.4471	0.1677	0.15338	0.71407	1.3914	-0.19928	0.36397	1.139	0.13789	1.0115	0.23155	-0.42872	-0.22674	-0.23528	-1.3983	-0.36179	0.13271
0.25634	-0.34541	0.70929	-2.1978	0.12836	-0.22455	1.0639	-0.39453	0.06573	-1.1978	-0.92397	-0.31228	0.058493	-0.55164	-1.9826	0.3868	-0.63282	-0.41324	-0.095028	0.3285	0.19738	0.25558	0.29975	-0.61832	-0.42297	-0.78382	0.72167	0.0018511	0.56417	-0.62039	0.70753	0.99348	0.35356	-0.12412	-0.22772	-0.45445	-0.23535	-1.212	-0.49202	0.77712	-0.45882	-1.4155	0.13684	-0.074966	-0.57365	-0.90294	-0.52275	-0.51728	0.52365	1.0982
-5.4162	-5.5793	-5.5416	-6.0049	-5.609	-4.4274	-4.6361	-4.7142	-5.4063	-5.6786	-4.8163	-6.1	-5.5967	-5.7911	-6.0355	-5.234	-4.1233	-5.9162	-4.8322	-5.2876	-6.0487	-5.5672	-5.1517	-5.5066	-6.0013	-5.5815	-6.3331	-5.2727	-6.2354	-6.2949	-5.3394	-5.5272	-4.6643	-4.5676	-5.7159	-5.7093	-6.3409	-6.1809	-4.5012	-5.3443	-5.3096	-5.8255	-5.9712	-6.4347	-6.6258	-5.8586	-5.3974	-6.3292	-5.6877	-6.5999
4.8593	3.9551	4.7923	4.1096	4.6425	3.4083	3.0011	3.9551	4.1824	4.0464	5.1557	4.3566	4.9616	4.8987	3.8573	5.1262	4.7638	4.6469	5.8387	4.7264	5.7712	4.7641	4.4827	4.7615	3.8632	5.152	4.3589	5.2691	5.1397	4.7354	4.7928	5.1953	4.2925	3.7323	4.1298	5.0836	4.2865	4.0969	4.329	4.2788	4.7125	3.8631	5.07	4.5625	4.2592	3.4912	5.1786	4.6066	3.7031	5.4841
1.0147	1.526	1.594	2.3989	0.67035	0.99011	2.2167	0.66262	0.86166	1.8411	2.3255	1.2668	1.8856	1.9313	1.0015	2.5248	2.2586	2.1806	1.2819	1.9638	1.0563	2.0962	1.9413	0.76107	1.4679	1.7783	2.3547	1.8806	2.1761	1.9972	2.8116	1.285	2.6955	3.0421	2.7023	1.941	0.92015	1.1536	1.7493	2.3681	1.651	2.4274	3.1359	1.4243	2.3223	2.0331	1.3437	1.4246	2.3666	1.5706
-22.394	-22.501	-22.568	-21.7	-23.371	-21.786	-22.289	-22.345	-22.611	-21.827	-21.83	-21.477	-21.945	-21.726	-22.408	-22.687	-22.392	-22.782	-20.537	-22.749	-22.811	-22.975	-21.853	-22.245	-23.618	-21.959	-21.726	-21.54	-22.976	-21.935	-22.673	-21.757	-21.374	-22.658	-22.512	-21.491	-21.86	-21.952	-23.031	-21.041	-23.019	-22.332	-21.511	-22.483	-22.69	-23.211	-21.93	-22.41	-21.838	-22.26
-12.57	-12.811	-12.122	-12.151	-12.828	-12.649	-12.999	-12.815	-12.897	-13.629	-12.744	-12.959	-10.788	-13.006	-13.16	-12.662	-12.94	-13.874	-12.144	-11.498	-13.487	-13.528	-12.775	-14.244	-11.789	-11.778	-12.774	-13.653	-13.869	-12.172	-13.39	-12.978	-13.152	-12.925	-12.317	-12.757	-13.646	-12.801	-12.401	-13.114	-11.767	-11.634	-12.528	-13.192	-13.799	-12.215	-13.581	-13.447	-12.734	-13.149
6.6736	7.4807	7.1934	5.6503	6.7124	6.6194	6.0785	6.9756	5.4287	6.4027	6.2846	6.5238	5.857	6.2921	6.7421	6.5519	7.7103	6.3019	7.7495	5.9406	7.2347	7.2682	7.1607	6.777	8.7499	6.488	6.8056	6.9246	7.0349	6.7095	6.801	7.4777	6.5505	6.7125	6.9573	6.4485	7.4916	7.8477	6.2758	6.9861	6.808	7.1373	7.3971	6.8418	6.9022	6.3876	7.0222	6.4773	6.3371	7.1639
-13.085	-14.1	-12.228	-12.686	-12.531	-13.359	-13.557	-12.964	-12.984	-12.45	-13.706	-14.006	-13.013	-13.122	-13.122	-13.396	-14.332	-14.154	-14.049	-12.433	-12.612	-12.647	-12.988	-13.806	-12.377	-13.09	-13.688	-13.926	-13.047	-12.607	-13.681	-13.526	-13.829	-12.785	-12.759	-12.922	-13.77	-12.944	-13.939	-11.868	-13.666	-12.792	-12.739	-13.753	-12.924	-13.743	-13.366	-12.666	-12.782	-13.657
2.8968	2.4891	3.2561	2.8258	4.3218	2.6758	2.6244	2.6311	3.0033	3.3106	2.8756	2.7964	2.7386	1.9088	3.324	3.7103	3.2748	2.6474	2.9942	3.4561	3.2827	2.7645	3.1567	2.5714	3.8108	2.8284	2.4247	2.893	2.5007	3.1114	2.1977	2.4972	2.3744	2.3593	3.1024	2.943	2.5286	3.8933	3.3334	2.6321	2.8005	2.208	3.1504	2.6409	3.7591	2.9387	2.1682	3.1051	1.9862	2.9223
-12.825	-12.335	-11.945	-13.298	-13.654	-13.76	-13.616	-12.383	-12.918	-13.452	-12.764	-12.158	-12.631	-13.192	-13.272	-12.66	-12.547	-13.161	-12.577	-12.31	-12.447	-12.379	-11.486	-12.031	-12.423	-12.69	-12.747	-13.876	-12.736	-11.731	-13.11	-12.53	-13.637	-12.064	-13.459	-12.146	-13.179	-12.757	-11.58	-12.666	-12.563	-12.284	-12.992	-12.893	-12.43	-13.175	-13.569	-13.035	-13.409	-13.294
-3.3226	-4.4012	-2.528	-4.3984	-3.6712	-2.7335	-4.3919	-3.4166	-2.8042	-3.6158	-2.9291	-3.4813	-4.3555	-4.2208	-4.7686	-4.481	-3.8117	-4.2211	-2.6707	-4.4869	-3.1129	-3.9616	-3.3054	-4.4651	-5.0859	-4.108	-2.1988	-3.6431	-4.6328	-3.3478	-4.139	-4.399	-3.5281	-4.6409	-3.8692	-3.3997	-4.1227	-4.9997	-3.5117	-3.958	-3.3391	-3.7429	-4.2185	-3.9016	-3.4001	-3.7381	-3.937	-4.2059	-4.5539	-4.1038
-22.025	-20.43	-20.234	-21.681	-20.365	-19.824	-20.702	-20.317	-20.706	-19.826	-21.28	-20.374	-20.417	-20.261	-20.43	-19.776	-21.612	-21.932	-20.752	-20.74	-20.356	-20.649	-21.179	-20.494	-20.51	-20.983	-20.513	-20.462	-19.889	-20.274	-22.613	-21.959	-20.599	-19.751	-20.859	-21.647	-21.278	-20.948	-22.031	-19.671	-20.979	-21.713	-20.907	-20.594	-21.284	-21.865	-20.698	-20.221	-20.703	-21.632
2.3367	2.4397	3.2903	1.8158	3.0002	2.7951	2.625	2.3057	2.1981	1.7037	2.6436	2.0593	2.3323	2.4628	3.3723	3.6352	2.2257	3.1891	2.2255	2.9871	2.9832	3.1262	2.9733	2.5729	3.9772	2.0873	3.0413	2.527	1.6576	2.7343	2.9609	2.7438	2.5833	1.3172	2.7648	3.0494	2.6722	1.6943	2.6766	2.1073	1.6585	3.0715	2.2281	2.7759	2.3271	3.1296	1.6578	2.1907	1.6779	3.5722
-1.4257	-1.308	-2.8008	-1.6497	-1.8689	-2.9801	-2.6471	-2.4174	-3.9619	-1.8176	-1.6096	-1.3826	-1.9329	-1.9245	-1.8613	-1.0612	-1.6432	-3.6257	-2.1053	-2.3359	-1.7333	-2.8796	-2.2622	-2.6397	-1.961	-1.6456	-2.289	-3.1063	-2.0675	-1.6867	-2.0743	-3.2434	-2.1048	-2.8045	-0.86686	-2.1064	-2.2804	-2.1986	-1.9403	-2.6906	-3.4827	-2.4985	-2.1204	-2.9026	-1.8242	-2.535	-2.1412	-2.4835	-2.0995	-3.026
-5.5704	-5.3849	-4.8903	-5.3405	-6.3618	-5.6204	-4.0177	-4.4745	-5.5731	-5.2097	-5.0338	-5.7391	-4.7509	-5.581	-4.8458	-5.2111	-4.5356	-4.9231	-4.9477	-5.0106	-5.5989	-4.8754	-5.1637	-5.3597	-5.5863	-5.0695	-4.6217	-5.8874	-4.2551	-4.6457	-4.1948	-4.5906	-4.7719	-4.2475	-5.7615	-4.4127	-5.9105	-5.2911	-5.1081	-4.9334	-4.6465	-4.711	-4.7669	-5.6216	-5.1432	-4.6918	-4.2236	-5.1095	-5.1003	-4.5052
-3.5257	-3.6268	-2.5143	-3.8539	-3.7208	-2.6926	-2.8491	-2.3594	-3.0684	-3.2862	-3.3082	-2.7754	-3.26	-2.8145	-2.4465	-2.4882	-3.8495	-3.7714	-2.8557	-2.6729	-2.8326	-2.5459	-3.3245	-3.053	-2.7327	-3.6596	-4.1273	-3.6105	-3.4239	-3.1519	-4.1728	-3.2709	-3.5591	-3.1229	-3.7071	-3.6867	-3.2661	-1.8669	-3.4031	-3.7802	-3.2739	-4.2656	-3.791	-2.1685	-3.7065	-3.5165	-3.0448	-4.0524	-3.901	-2.0418
-12.062	-13.071	-12.64	-12.853	-11.264	-13.421	-11.43	-13.211	-13.092	-12.983	-12.127	-11.69	-13.555	-13.322	-11.908	-12.359	-12.35	-12.536	-13.831	-11.591	-12.788	-13.142	-12.878	-12.467	-13.332	-13.521	-12.328	-12.67	-12.648	-13.232	-12.227	-13.412	-12.835	-12.716	-11.462	-12.8	-13.57	-14.198	-12.397	-12.78	-11.765	-13.663	-13.713	-11	-11.819	-12.85	-12.634	-13.696	-12.58	-14.11
1.0123	1.4248	1.6045	1.1257	1.2186	1.6197	2.1904	3.2251	1.8295	2.0156	1.9629	1.4691	1.7749	1.513	1.9204	2.0759	1.4105	2.2323	2.0583	1.672	1.3255	1.1223	2.0776	1.9744	2.1969	1.4501	2.2421	0.53676	1.4393	2.1282	2.0054	2.1201	1.9017	3.3232	1.1525	1.7844	2.9527	2.1069	2.3033	1.4068	2.0865	1.6172	1.0557	2.8654	2.4337	1.822	1.0202	1.2654	1.8116	2.281
0.078163	0.36975	-0.57554	-0.72958	0.089618	0.10114	-0.76637	-1.0322	-0.64508	0.053077	-0.38424	-2.2023	-0.92949	-0.67612	-1.1771	0.43784	-0.95907	-0.69857	-1.2985	-1.6634	-0.85083	-0.56624	-0.89845	-0.23216	-1.5124	-0.90176	-0.23472	-0.40329	0.69777	-0.1527	-0.67682	0.16566	-1.1146	-0.36085	-1.3726	-1.7812	0.22799	-0.97821	-0.85227	-1.7496	-0.89596	-0.40959	-0.049229	-0.56747	-0.84901	-1.0629	-1.8028	-1.4001	-0.98641	-1.3501
-8.2098	-7.5495	-7.4638	-7.5606	-7.6316	-7.2165	-8.7178	-6.6397	-8.1887	-7.8561	-8.3016	-6.9252	-8.8529	-7.9596	-7.0579	-7.0454	-7.0977	-7.8154	-6.2623	-8.4435	-6.9859	-6.3853	-7.2102	-7.9023	-8.814	-7.4776	-8.3195	-6.3195	-6.9614	-8.062	-7.4103	-7.2717	-7.0386	-6.7461	-6.877	-7.8722	-7.7325	-6.4807	-7.5252	-7.1192	-8.3771	-6.9835	-6.8696	-7.2923	-8.8255	-7.4607	-8.2688	-6.3448	-7.623	-7.9644
4.029	5.2312	4.036	4.2479	3.6415	5.3039	4.2132	3.8233	4.4716	4.6323	3.5687	4.1209	4.9879	4.5401	4.6419	3.9286	4.8413	4.5943	4.1693	3.7605	3.9696	3.1668	4.1488	4.7136	4.3058	5.3229	4.6972	5.1377	2.624	4.7809	3.6601	3.8985	4.3597	3.9991	3.9146	5.0258	3.8026	5.5476	3.8612	5.7442	3.7895	3.9646	5.271	4.9517	4.505	3.6538	3.9796	5.1358	4.8551	4.269
1.2476	2.1791	2.0922	1.3012	0.57953	2.3071	1.6718	2.287	1.8281	0.56415	1.3852	1.5858	1.8078	1.8843	1.4367	1.8723	2.7761	2.9555	1.1033	1.8661	0.41785	1.0382	1.3021	1.9166	0.78604	0.37876	2.5849	1.4027	2.8998	1.6728	2.4076	2.5271	2.6067	1.196	1.7416	1.0958	1.8622	1.8664	2.2978	0.58656	0.33076	0.64812	2.404	2.1139	1.1379	0.33377	1.847	3.0573	1.7719	2.2577
-6.6886	-5.0928	-4.8861	-5.4707	-5.6741	-5.6476	-5.6485	-5.8622	-6.1638	-6.2599	-5.3644	-5.4511	-5.2495	-5.3819	-5.5118	-6.111	-5.6704	-5.2665	-5.1101	-4.9037	-4.2731	-5.2266	-5.453	-5.8414	-5.3125	-4.7441	-6.85	-5.8309	-5.4413	-5.6527	-5.1104	-5.963	-6.2414	-6.0875	-4.5655	-6.1649	-4.6806	-6.0183	-5.1834	-6.0587	-5.7396	-5.096	-6.5037	-5.2305	-5.2166	-5.8511	-6.3007	-6.0761	-5.9292	-5.5255
-0.28437	-0.91555	-0.21082	-1.1694	-0.39096	-0.27453	-0.91941	-0.75747	-1.294	-1.696	-1.0322	0.3961	-0.9411	-1.2152	-0.84282	-0.2834	-0.85598	-0.86575	-0.88585	-0.58659	-0.85178	-1.3291	-0.40605	-0.39437	-2.3121	-0.26331	-0.64082	-0.29794	0.070438	-0.39142	0.1794	-0.95128	-0.4076	0.53679	-1.2087	-1.0482	-1.3076	-0.7866	-1.6166	-1.746	-0.0083522	0.18964	-1.2119	-1.8953	-2.343	-0.58897	-1.5534	-0.85416	-1.0605	-2.0118
-3.2409	-3.7938	-4.6338	-3.6237	-4.0397	-4.5349	-3.4711	-3.0791	-4.1785	-4.0134	-3.1353	-4.0131	-3.707	-3.4448	-4.2889	-4.2227	-4.3825	-4.0983	-3.7307	-3.2162	-2.8697	-3.9054	-3.8171	-3.4083	-3.6713	-3.6799	-3.8504	-3.6923	-3.7168	-4.7709	-4.2906	-4.0503	-4.523	-4.0359	-4.034	-3.2074	-4.2299	-3.7616	-3.4355	-3.1027	-3.1286	-3.9475	-4.2941	-3.6231	-4.2213	-4.8067	-3.6897	-3.3685	-4.6552	-2.9631
2.1615	1.6706	2.1402	1.8655	1.3925	1.1962	1.879	2.5346	1.7915	2.4194	2.7259	2.0678	3.0731	2.0725	2.3069	1.2449	1.5516	1.5251	1.37	1.8103	2.4716	2.4188	1.1751	1.7837	1.5835	0.71207	2.4804	0.59483	1.5841	2.3778	1.3096	1.8767	1.9639	2.8788	1.8304	3.1252	1.3107	1.9111	1.5276	2.1013	1.3413	1.4201	1.7941	2.3751	2.8375	1.9923	1.127	2.0632	2.3231	2.5076
-7.5006	-7.7911	-7.9244	-7.2587	-6.8034	-6.5891	-6.5534	-8.457	-7.0556	-7.7443	-8.521	-6.5677	-8.3135	-8.3723	-8.149	-7.4466	-6.5291	-7.418	-7.6083	-7.6766	-7.2014	-6.8468	-9.0309	-8.2902	-6.9992	-7.5696	-8.1099	-7.1735	-8.17	-6.7431	-7.9818	-8.0349	-6.6102	-7.7947	-7.8065	-6.6184	-7.9672	-8.4671	-6.9338	-8.316	-8.1147	-8.6266	-8.1602	-7.475	-8.1592	-8.1752	-7.4138	-9.2021	-7.2248	-7.2853
-12.084	-11.375	-11.22	-11.432	-11.06	-10.12	-12.258	-11.759	-11.066	-11.84	-11.468	-12.347	-10.852	-11.199	-11.338	-10.805	-11.581	-11.497	-12.249	-11.413	-11.524	-11.227	-12.324	-11.458	-12.282	-11.101	-11.484	-11.505	-11.136	-11.257	-12.394	-11.488	-11.423	-10.722	-12.178	-11.788	-11.258	-11.473	-11.826	-11.994	-11.462	-11.441	-11.4	-11.658	-12.42	-11.346	-12.576	-11.731	-11.504	-11.852
-2.6414	-1.6946	-2.7331	-2.7946	-1.7463	-2.0581	-1.1499	-2.7083	-2.8375	-2.5239	-1.6459	-2.4087	-1.1632	-2.6799	-2.0679	-2.4951	-2.7009	-2.1947	-2.9486	-2.9318	-2.5698	-3.0524	-3.1291	-2.2859	-1.9348	-3.2651	-2.9854	-1.8959	-2.2654	-2.9415	-2.0095	-3.494	-2.4063	-2.3473	-3.0526	-2.0619	-2.805	-1.912	-3.6693	-2.9181	-2.5654	-2.6079	-2.8726	-2.5654	-1.7884	-3.507	-3.4885	-1.9045	-2.8389	-1.2574
9.605	9.0071	9.6997	9.7618	9.2901	9.4021	9.2229	9.1303	9.261	9.8281	10.002	9.0324	10.289	10.524	10.461	10.411	10.784	9.5583	10.336	10.41	10.138	10.363	9.3339	9.5474	9.7331	8.8029	9.8918	10.15	9.7541	8.5506	10.608	9.8777	10.122	9.7213	11.342	10.49	10.467	9.8835	9.0548	9.3074	9.5992	9.7562	10.236	10.345	9.843	9.0104	9.2607	9.4466	8.6397	9.4421
-0.76367	0.06651	-0.66082	-1.1744	-0.17149	-0.49374	0.74913	-1.128	-1.5067	-0.13758	-0.57552	-0.83991	-0.87112	-1.6106	-0.42214	-0.28683	-0.64129	0.43673	-1.8436	-0.10269	-2.1594	-1.8438	-0.058585	-1.3967	-1.6338	-1.365	-0.69498	-1.0598	-1.3799	-0.444	-1.1933	-0.69831	-1.5464	-1.3709	-0.083892	-1.5522	-1.198	-1.1063	-0.52952	-2.218	-1.3308	-1.1905	-0.21826	-1.4776	-0.82824	-0.50125	-1.5361	-0.33599	-1.0522	-0.0042605
-11.034	-11.376	-11.023	-10.34	-12.523	-12.394	-12.794	-11.653	-11.921	-11.564	-12.295	-11.599	-12.311	-11.963	-11.54	-11.529	-11.219	-11.184	-10.222	-11.482	-10.526	-12.075	-11.021	-12.281	-12.032	-12.887	-11.53	-11.475	-12.091	-12.108	-13.492	-11.17	-11.182	-10.759	-12.533	-12.353	-9.5432	-12.025	-11.831	-10.853	-10.924	-11.663	-13.168	-11.958	-11.839	-11.452	-11.355	-10.806	-10.995	-12.003
-20.426	-19.213	-21.697	-20.634	-19.935	-20.563	-21.141	-20.203	-21.558	-20.927	-20.71	-20.283	-21.153	-20.547	-21.146	-21.229	-21.283	-20.966	-20.53	-21.354	-20.213	-20.483	-21.244	-20.701	-20.496	-19.465	-19.807	-21.415	-21.136	-20.297	-21.529	-20.231	-20.259	-21.406	-21.917	-21.91	-21.547	-22.083	-21.398	-20.738	-21.915	-20.954	-20.237	-20.055	-20.236	-19.855	-21.613	-20.793	-20.182	-21.943
-1.924	-3.87	-2.2579	-1.7182	-3.3114	-2.4269	-3.2974	-2.7629	-2.1622	-2.1411	-2.3506	-1.7161	-1.8132	-2.4591	-1.5516	-3.7132	-2.8231	-3.3863	-1.9351	-2.9024	-3.5174	-1.4476	-1.6833	-3.3569	-2.5991	-1.7836	-1.7133	-2.6424	-3.7653	-2.2865	-1.6866	-2.7684	-1.4193	-2.3845	-2.5421	-1.8176	-2.538	-2.2699	-2.7579	-2.4005	-2.5775	-2.4709	-2.3257	-3.1099	-1.8047	-3.0589	-3.6399	-2.5296	-2.7684	-3.5936
-15.373	-15.344	-14.675	-14.802	-14.793	-14.537	-14.302	-15.143	-14.921	-14.021	-14.674	-14.404	-14.409	-15.749	-15.001	-14.327	-15.464	-13.706	-15.95	-14.194	-15.627	-14.07	-15.37	-14.095	-14.944	-14.282	-14.269	-14.287	-14.258	-14.947	-15.181	-13.857	-14.489	-14.261	-15.078	-14.891	-14.121	-14.725	-14.824	-15.098	-13.913	-13.772	-14.716	-14.133	-14.084	-13.308	-14.176	-14.67	-14.496	-14.77
-9.3558	-8.7156	-8.2202	-8.6304	-9.2403	-9.54	-9.9068	-9.1671	-10.449	-8.5256	-9.5933	-10.02	-9.8965	-9.1975	-7.8394	-7.7842	-9.1138	-8.8924	-8.9297	-9.0476	-9.2576	-7.9178	-9.3461	-7.5848	-8.1822	-10.186	-8.6069	-8.5998	-8.2237	-8.2598	-8.7482	-7.6783	-8.5902	-8.841	-8.5899	-9.2056	-7.4673	-9.5301	-9.3986	-7.9502	-9.0744	-8.5417	-8.7665	-8.43	-9.4027	-9.7205	-9.109	-8.7655	-8.9152	-8.9921
-4.5403	-4.4282	-4.0957	-3.4785	-3.5583	-3.8441	-3.2687	-4.3643	-3.0626	-4.1943	-4.1489	-3.0894	-4.0083	-3.5796	-3.7387	-3.8405	-4.2268	-4.179	-3.5923	-3.5073	-4.3432	-4.4179	-3.6744	-3.8746	-4.2282	-3.1144	-3.2506	-4.5535	-3.3264	-3.6745	-3.0044	-4.2513	-3.2852	-4.7283	-3.9202	-4.9985	-3.9567	-4.3097	-2.3947	-3.1082	-3.3039	-2.6801	-3.6573	-3.5845	-4.0876	-2.8439	-4.2621	-4.2697	-3.6088	-3.0315
-2.9786	-3.3171	-3.7465	-3.081	-2.315	-4.1078	-2.8773	-3.4353	-3.2469	-2.9594	-3.8155	-2.7687	-2.0958	-2.7719	-3.2972	-3.0959	-3.4043	-3.1964	-4.2096	-4.236	-2.2514	-2.4065	-2.6239	-2.1478	-3.5408	-3.282	-2.7548	-3.7459	-3.7944	-3.3518	-2.9614	-3.219	-3.2583	-3.5998	-2.26	-3.1245	-4.1901	-3.7747	-3.8461	-2.995	-3.5242	-4.0613	-3.6587	-4.0765	-4.3195	-2.9922	-3.9472	-3.7351	-4.1203	-2.9476
-2.6346	-2.9645	-3.163	-2.5124	-2.0597	-2.7414	-2.9908	-2.9747	-2.8486	-2.8586	-2.3147	-3.823	-3.2458	-2.2695	-1.5044	-3.8042	-2.0799	-3.6904	-2.2589	-3.3388	-1.801	-2.7852	-3.2943	-3.4092	-3.2244	-3.7268	-1.9801	-2.4937	-2.5186	-1.466	-2.1817	-3.2547	-2.9582	-2.1957	-1.4863	-3.3795	-2.1922	-2.0057	-2.2792	-3.5636	-2.3531	-2.7777	-3.2361	-2.0361	-3.2292	-3.2607	-2.2848	-0.44074	-2.3922	-2.4115
6.197	7.2989	6.803	6.464	6.2537	6.2633	6.7481	7.253	6.8645	8.0606	7.4818	7.0836	5.4428	5.8963	7.2774	7.395	6.9447	6.3255	6.5851	6.189	6.8672	7.5665	6.3334	6.1088	5.916	5.9454	6.8265	7.3257	6.1106	7.4762	6.623	6.7245	6.5906	5.9519	6.9606	6.9507	6.6713	6.8912	7.7027	6.9736	7.6441	7.0972	7.3928	7.8206	6.5235	6.3874	6.699	7.9748	7.038	6.0697
-10.716	-10.968	-10.346	-11.832	-11.175	-10.661	-11.999	-10.953	-11.913	-12.163	-11.094	-11.462	-11.121	-12.336	-11.272	-11.08	-11.561	-10.965	-11.582	-11.185	-10.989	-11.423	-10.488	-11.187	-12.188	-10.963	-11.415	-11.438	-11.307	-11.533	-11.491	-11.388	-11.37	-11.06	-10.964	-11.616	-12.36	-11.799	-10.873	-11.977	-10.962	-11.046	-11.684	-10.995	-12.37	-10.982	-12.207	-10.782	-10.996	-10.599
-3.9608	-3.3499	-2.4059	-4.0637	-3.5672	-3.5386	-4.3403	-2.6099	-3.5324	-3.0642	-3.75	-3.1367	-3.4558	-2.6721	-3.7986	-4.2267	-4.2815	-3.6518	-3.6335	-2.9606	-5.1031	-2.6509	-3.1756	-3.1105	-3.6104	-3.2658	-3.6414	-4.342	-5.0282	-3.5315	-3.713	-3.8381	-4.1903	-4.065	-4.2865	-2.8234	-3.8468	-4.4167	-3.116	-4.9668	-3.8729	-4.4372	-3.457	-3.988	-4.4646	-3.6092	-3.208	-4.1123	-4.2662	-3.5455
2.0198	-0.15489	1.8313	0.77193	1.7908	1.4555	1.6341	2.8675	1.4854	2.0624	1.9538	1.4977	0.55477	2.2815	1.1054	2.0233	1.4575	1.4053	2.7074	1.8616	1.5443	1.8541	0.44357	2.0293	0.23356	0.95166	1.3473	1.8151	2.9945	1.5521	2.0272	1.0115	1.2586	1.755	2.3521	1.7253	1.7206	1.5255	1.883	1.6807	1.9494	2.4652	1.418	1.6788	2.2052	1.8586	1.3784	1.6917	0.7522	1.4924
-15.248	-14.676	-15.002	-14.831	-14.023	-14.847	-14.253	-15.043	-14.458	-15.542	-14.876	-13.584	-14.67	-13.926	-13.737	-14.855	-15.113	-14.674	-15.091	-15.089	-15.324	-15.272	-13.564	-14.584	-14.617	-14.722	-14.277	-14.649	-14.757	-14.437	-14.864	-13.872	-15.16	-14.912	-14.006	-15.197	-15.604	-15.045	-14.979	-13.9	-14.472	-14.837	-13.908	-14.62	-14.717	-14.154	-14.738	-14.18	-14.651	-15.061
-9.3013	-10.364	-11.087	-10.692	-8.6397	-10.372	-10.472	-10.008	-10.155	-10.116	-10.869	-11.122	-11.5	-10.66	-10.313	-10.03	-10.363	-10.138	-9.9997	-9.9381	-10.248	-9.8758	-10.242	-9.5491	-10.036	-9.1206	-9.0807	-10.663	-10.761	-9.5604	-10.912	-9.0472	-10.658	-9.7015	-10.948	-10.756	-10.975	-9.7884	-10.84	-9.6062	-11.209	-10.272	-10.997	-9.9995	-10.511	-9.8227	-10.164	-10.601	-9.6331	-10.609
1.3989	1.2159	-0.32279	0.34029	0.69024	-0.051349	0.84177	-0.10459	1.5195	0.78527	1.0827	1.2649	0.83538	1.3253	0.085159	0.78657	0.56071	0.3243	0.88386	0.55416	0.68587	0.46065	-1.2222	-0.37103	0.95088	0.81736	-0.41898	0.68418	0.55761	0.11786	1.2425	-0.18906	0.98353	0.99086	0.57606	1.3217	1.9157	1.0549	0.41767	0.62771	0.36321	0.32755	0.53866	-1.4107	0.69195	0.39907	-0.10994	0.93876	0.53857	-0.56148
4.602	6.0485	4.6096	5.2102	4.086	5.204	4.1696	4.7493	3.3816	4.9596	4.9064	5.5666	5.3318	6.0243	5.347	3.7939	4.4924	5.3586	5.4846	5.3377	4.9245	5.0332	4.6089	5.2533	5.1777	5.5307	4.8822	4.048	4.9228	4.5435	4.2731	4.3111	5.1941	5.2823	3.9124	5.4946	5.1533	5.4597	4.9288	4.7594	4.6922	4.7787	5.3042	6.2323	4.8787	5.9757	4.821	5.0489	4.4152	5.0579
-12.883	-13.483	-12.736	-12.995	-13.669	-12.575	-12.237	-12.933	-13.886	-12.994	-13.722	-12.761	-11.652	-12.956	-12.301	-13.705	-13.336	-13.39	-13.15	-13.751	-12.897	-13.352	-13.003	-13.378	-12.968	-14.049	-13.066	-12.405	-12.334	-12.983	-13.838	-13.232	-13.281	-13.877	-14.598	-14.276	-13.507	-12.192	-12.806	-14.181	-12.537	-12.837	-11.844	-13.341	-13.319	-13.237	-13.001	-12.638	-13.241	-12.758
7.6605	7.8757	7.869	8.2555	8.8118	8.4106	8.8183	7.7102	6.8333	6.5407	7.5931	8.6031	7.6874	7.9792	7.0607	8.6253	7.4191	7.2889	9.0464	8.1053	8.8887	7.8461	8.3743	6.913	8.216	8.0089	8.0029	8.1974	8.4203	8.1832	7.6843	8.6938	7.5464	8.4904	7.6388	8.0429	7.176	7.8242	6.6776	8.3186	8.488	7.3314	8.147	9.0089	8.8211	7.3311	8.384	7.5948	8.7886	9.397
-1.8261	-0.75843	-1.7569	0.15162	-0.69552	-0.93864	-1.6028	-2.4829	0.095962	-2.0147	-1.3673	-0.92011	-1.0869	-2.5724	-1.7611	-1.2314	-0.2505	-0.23447	-1.6277	-1.8069	-1.1112	-1.209	-1.8407	-1.726	-1.1627	-0.63554	-1.6658	-1.22	-1.1791	-1.3217	-2.2874	-1.3885	0.072869	-1.6958	-1.6651	-0.78865	-0.5551	-0.20682	-2.4028	-0.4924	-1.4892	-1.083	-1.0897	-0.62489	-0.97844	-2.2682	-1.5686	-1.3106	-1.3163	-2.1051
-2.9196	-4.0919	-3.3135	-4.6352	-4.5121	-3.5438	-3.0385	-4.1907	-4.0608	-4.3684	-2.2901	-3.7115	-4.2355	-2.9295	-3.0851	-3.5995	-5.611	-3.9114	-2.813	-3.5775	-3.7647	-4.1556	-3.9181	-3.4795	-3.2428	-2.8555	-3.2346	-4.7986	-3.5651	-3.5699	-2.9734	-4.5542	-3.8327	-5.0245	-4.5338	-4.2615	-2.8619	-3.658	-5.1144	-3.5349	-2.9677	-4.2469	-3.2926	-3.6614	-4.1792	-4.0564	-4.0363	-3.795	-4.4055	-4.1207
2.2866	2.2991	2.2374	1.5769	1.9755	2.2366	1.8616	1.6505	1.029	1.9668	2.8014	0.89687	1.756	2.685	1.6098	2.316	1.7931	1.6645	1.5625	1.683	2.6463	2.0531	1.5594	1.9948	2.6532	-0.16796	1.6708	0.99922	0.76398	1.6319	1.5222	1.9406	1.9356	2.1019	1.7043	2.4951	1.63	2.2881	2.1122	2.4935	1.7469	0.63059	2.4778	0.82778	2.4335	1.777	2.774	1.4344	1.4401	2.3196
-11.545	-11.83	-12.356	-11.787	-13.82	-12.056	-12.618	-14.245	-12.467	-12.893	-12.716	-13.187	-12.195	-12.044	-12.835	-12.009	-11.988	-14.133	-13.289	-13.42	-13.525	-11.422	-13.046	-12.759	-12.797	-12.903	-13.181	-12.138	-12.66	-11.787	-12.992	-12.266	-13.016	-13.213	-12.898	-13.65	-13.417	-12.935	-13.869	-11.474	-12.88	-13.277	-13.298	-11.491	-13.39	-14.023	-12.953	-13.13	-13.168	-12.644
-1.0167	-0.63434	0.40345	-0.58789	-0.17503	-1.1413	-1.2003	-0.01452	-1.3268	-1.0645	-0.055374	-1.2426	0.43241	-0.33323	-0.33693	-1.1338	-0.20455	-0.60195	1.0668	0.28117	0.14964	0.33506	0.022355	-1.3568	-0.796	0.42274	-1.2381	-0.61085	-1.5517	-0.49745	-1.7874	-1.4221	-0.72191	-1.5359	0.037044	-1.2957	-1.0575	-1.1309	-1.2424	-1.0569	-0.30996	-0.26322	0.091082	-0.70081	-0.39499	-0.22506	-0.98415	-0.69475	0.10758	-0.9839
-9.3275	-9.8455	-9.691	-10.103	-11.112	-10.578	-10.719	-9.9479	-10.339	-10.079	-10.005	-10.27	-10.001	-9.8328	-9.8657	-10.75	-12.005	-9.1146	-10.067	-10.78	-10.811	-10.042	-9.4221	-9.6298	-10.319	-9.9311	-10.117	-9.5433	-10.404	-11.206	-10.588	-9.8797	-10.944	-11.584	-9.9733	-9.206	-11.758	-9.8972	-9.336	-10.158	-11.459	-9.5442	-10.154	-9.9087	-10.267	-9.6154	-10.321	-9.0666	-10.826	-9.1588
-3.8274	-2.1056	-3.1472	-3.409	-3.6926	-3.4773	-3.1609	-4.0263	-3.8145	-3.2734	-4.0644	-3.8005	-2.3056	-3.6563	-3.2207	-3.6825	-3.9601	-3.0144	-4.1296	-3.2097	-4.0483	-4.0898	-2.9815	-3.9394	-2.8089	-3.2908	-3.7607	-4.1984	-3.6855	-3.8387	-3.8149	-3.2699	-3.9613	-2.42	-3.1337	-2.8607	-3.9004	-4.0147	-2.7825	-3.0896	-3.555	-2.4364	-3.1086	-3.684	-2.7455	-1.6501	-3.2324	-2.7247	-4.039	-3.0809
-21.768	-20.37	-21.037	-20.431	-20.898	-21.244	-21.466	-21.242	-19.656	-20.144	-20.863	-19.992	-21.337	-20.718	-20.565	-20.878	-21.13	-20.918	-19.402	-20.735	-21.295	-21.287	-21.43	-20.525	-21.08	-22.003	-20.884	-20.566	-20.948	-21.296	-21.112	-21.108	-18.95	-20.415	-20.389	-21.284	-20.659	-21.74	-21.344	-20.576	-20.807	-21.046	-20.154	-20.29	-20.375	-22.01	-20.821	-21.262	-20.396	-20.674
0.77554	1.719	2.0655	-0.22281	1.1968	2.8907	1.5747	-0.32113	3.1018	2.3085	1.0319	0.4208	0.86846	-0.24691	0.23551	0.5109	1.4244	0.94938	1.0506	0.34017	1.5541	0.87199	1.3828	1.5602	1.7726	0.3143	1.0547	1.2332	1.8345	1.2169	0.50267	0.60867	1.8837	0.93814	1.3126	0.58079	1.5858	-0.35098	1.4801	0.83491	1.1568	0.85496	1.2711	0.096742	1.0369	1.9655	0.5014	0.42932	0.035138	1.6477
-13.128	-12.907	-13.991	-14.347	-13.604	-13.234	-13.344	-13.327	-13.132	-12.811	-13.598	-14.028	-12.493	-14.005	-12.271	-13.349	-13.77	-12.06	-13.77	-13.71	-12.845	-14.503	-12.596	-12.694	-11.979	-14.389	-12.168	-13.506	-12.898	-13.461	-13.15	-13.329	-12.38	-13.08	-12	-12.778	-13.364	-13.171	-12.676	-11.693	-14.261	-13.806	-13.009	-13.513	-12.893	-13.418	-14.04	-13.168	-12.654	-13.14
-11.569	-12.068	-11.068	-11.302	-12.109	-11.864	-11.621	-11.742	-11.531	-11.3	-11.436	-11.746	-12.574	-11.347	-11.691	-11.864	-12.037	-10.152	-11.268	-12.365	-12.209	-11.284	-12.737	-11.574	-10.32	-9.6022	-11.718	-10.576	-11.891	-12.552	-11.991	-11.325	-11.644	-11.196	-11.214	-11.491	-12.175	-11.332	-12.786	-11.175	-13.072	-10.734	-11.243	-10.356	-11.481	-11.56	-11.062	-11.155	-11.327	-11.522
-2.8484	-3.5492	-2.604	-2.3912	-4.137	-3.409	-3.8354	-3.4861	-3.431	-4.0315	-3.1942	-1.8706	-1.8905	-3.8654	-3.1472	-3.0154	-2.9292	-3.397	-3.4075	-3.5161	-3.2013	-3.1775	-1.9963	-3.0528	-3.6933	-2.7826	-4.1183	-3.7214	-3.0327	-2.7679	-3.962	-3.0454	-1.3925	-3.1049	-2.3242	-3.0591	-3.6168	-3.8223	-4.0301	-3.5323	-2.9954	-3.4894	-2.7669	-3.0745	-2.9313	-3.2013	-5.0801	-3.1523	-3.2322	-2.6082
0.26225	1.0534	-0.8227	-1.0797	-0.11161	-0.71457	0.35057	-0.7352	0.58428	-0.87861	0.76501	0.98828	-1.3451	-1.0753	0.27407	-0.65468	-0.031217	0.38143	-0.56246	-1.8745	-0.26463	0.36773	-0.69157	-0.57586	-0.61092	-0.82041	-0.86636	0.74947	-0.60805	-0.87918	-0.41024	0.52739	-0.18713	1.0009	-0.43188	0.059442	0.99663	-0.92143	0.13277	0.51308	-0.49642	-0.79781	0.2425	-0.55129	-0.089591	-0.25061	0.07319	-1.4189	-0.2729	-1.3344
0.73451	-0.35421	-0.73642	0.2107	0.15057	-0.73423	0.56674	0.71557	-0.2702	-0.276	-0.32918	-0.65729	0.58784	-0.2947	-0.37293	0.23184	-0.4308	-0.27294	0.24798	0.085382	-0.10942	-0.98046	-1.162	0.53254	-0.45302	-0.11722	0.97097	0.37382	-0.31904	-0.076616	-1.4051	-0.76454	-0.87503	-0.99436	-0.69484	-0.037145	0.10839	-0.14089	0.26627	-0.58481	-0.44278	0.36272	-0.8519	0.066674	-0.78196	0.30265	-0.4716	-0.32307	-0.37458	0.13679
-11.246	-11.087	-11.962	-11.238	-11.318	-11.11	-11.061	-10.284	-11.375	-11.172	-11.335	-11.544	-12.247	-11.363	-11.21	-12.981	-12.628	-11.427	-10.838	-12.755	-11.438	-11.284	-11.221	-11.322	-11.909	-11.328	-12.669	-10.335	-11.29	-10.977	-11.629	-10.954	-11.465	-11.895	-11.795	-10.975	-11.889	-10.579	-10.496	-11.317	-12.593	-11.926	-10.925	-11.571	-12.13	-12.087	-11.653	-10.665	-11.414	-11.459
2.4752	2.7739	3.6155	2.5979	2.3445	2.972	2.3706	2.1125	2.5607	3.309	3.5877	3.1753	2.9061	1.4989	2.8606	3.6419	2.828	2.6771	2.1963	2.2648	3.3492	2.5419	3.1262	2.255	1.9995	2.7148	2.3004	1.5446	0.87507	2.4032	2.2953	2.578	2.5811	1.7994	3.4102	3.1557	2.46	3.1667	2.9728	2.1454	2.7171	2.2032	3.1426	2.7459	1.0232	3.5376	2.6303	1.8226	1.8351	2.8261
-13.075	-13.378	-12.905	-13	-13.14	-12.399	-13.673	-12.761	-13.105	-12.994	-13.443	-13.013	-13.606	-12.652	-12.099	-12.806	-11.899	-13.712	-12.992	-13.717	-12.985	-12.433	-13.548	-13.646	-13.796	-13.683	-12.494	-11.767	-13.614	-13.446	-12.238	-13.121	-12.391	-11.848	-13.161	-14.181	-13.649	-12.523	-12.764	-12.277	-13.265	-12.535	-13.172	-12.806	-12.521	-12.953	-12.764	-12.498	-13	-13.054
-20.736	-20.073	-20.257	-19.88	-19.401	-19.461	-20.186	-20.719	-21.643	-20.673	-20.641	-22.106	-20.612	-20.839	-21.298	-21.46	-20.558	-20.115	-21.449	-20.427	-19.583	-21.08	-20.661	-21.095	-21.377	-20.565	-20.406	-20.828	-20.304	-21.028	-21.513	-20.864	-21.518	-21.009	-21.888	-20.445	-21.305	-21.839	-20.337	-20.285	-20.325	-20.51	-20.674	-19.953	-21.735	-20.608	-21.315	-21.128	-20.061	-20.829
3.0142	2.6531	3.2363	3.9236	3.6884	4.7953	2.0708	2.5139	2.8245	2.7455	2.2115	3.0959	2.4785	1.6577	3.3337	2.3978	3.2576	3.4189	4.0235	2.9159	2.3664	2.1619	1.936	3.2465	2.0054	3.0101	3.1491	3.2639	3.8455	3.7135	3.4216	3.1307	2.7184	2.6441	2.6913	2.1413	4.1466	4.6207	3.3745	2.2134	3.0361	2.435	2.9785	2.0568	2.6528	2.7831	3.519	3.343	2.779	3.4516
0.76442	-0.61437	-0.19184	0.088437	-0.40721	0.024594	0.37818	-0.5887	0.46926	-0.38174	-0.31926	0.019486	0.47334	-0.15716	-0.056979	0.044061	0.54923	-0.37504	-1.0098	-0.77413	0.62286	0.19897	0.39682	-0.22047	-0.60556	-0.27914	-0.97011	-0.37646	0.038927	-0.17	-0.16727	-0.084785	-0.4382	0.78569	0.24217	0.40007	0.042518	0.21556	-1.4335	-0.2294	-0.63609	-0.41078	-0.13418	-0.65003	1.2027	-0.072981	-0.10997	-0.79237	-0.48353	0.31429
-9.2703	-9.9544	-10.208	-9.9231	-10.121	-10.438	-10.231	-9.9612	-9.803	-9.8604	-10.759	-10.567	-10.591	-10.378	-9.7642	-9.022	-10.849	-9.9835	-10.353	-10.838	-9.7084	-10.82	-9.3537	-10.017	-9.737	-10.354	-10.378	-10.464	-8.662	-10.126	-9.2202	-11.061	-10.919	-10.06	-10.473	-9.8012	-10.224	-9.4259	-8.7988	-10.582	-10.283	-11.439	-9.7301	-10.205	-10.304	-10.061	-9.5043	-10.504	-10.951	-9.2281
4.7281	3.2978	4.7543	3.6176	4.0344	4.3634	4.9283	3.7898	4.9966	4.0343	4.4715	4.7158	5.682	4.5487	3.6388	4.7323	4.152	4.5819	4.125	4.4347	4.8146	3.9974	4.0581	5.1044	3.6844	4.235	2.2226	3.3826	4.6051	5.0542	4.2624	4.8967	3.5317	4.2347	3.9564	4.5993	4.4338	4.567	4.4355	5.3162	4.7578	3.509	3.8011	3.647	4.571	4.0889	3.8706	5.3327	4.0775	3.6259
1.3068	1.564	1.9163	0.46745	1.0011	2.1022	1.8863	1.107	1.1417	1.3548	2.7807	0.63603	0.44262	2.6006	-0.068006	1.4944	-0.14155	1.4845	1.2157	0.84709	3.0611	0.47835	1.6073	1.6883	0.61325	1.5424	2.0873	0.063693	1.0569	0.78261	1.5524	0.63006	1.6534	0.91688	1.1024	1.363	2.7533	1.7896	0.90504	1.7377	1.1044	2.037	1.4524	1.665	0.98923	1.2748	2.2345	0.61742	0.43445	1.7374
0.60053	-0.18911	-0.03884	0.16848	-0.11133	0.6317	0.090685	-1.254	0.85834	-0.91979	0.35616	1.291	2.1077	0.5259	0.82602	0.43716	1.4861	0.6201	-0.4251	0.59885	-0.78605	0.49228	0.1352	0.22672	0.54966	0.42698	0.26875	0.28743	-0.1535	0.50156	1.3393	0.29191	0.0013349	0.50012	0.20478	0.41645	0.79918	0.1209	1.3393	1.0793	0.44636	0.51113	-1.1438	0.10698	0.28821	0.17991	0.33502	0.24807	0.92216	0.67613
1.4586	1.9102	2.7614	0.99402	1.7856	1.2027	1.8024	1.9116	1.7236	1.9725	1.3629	0.51682	1.7202	0.32603	1.0463	-0.15029	2.0333	2.133	1.4153	1.986	3.0395	1.1066	1.4123	1.6445	2.2557	1.7209	1.9629	1.7458	2.7205	1.7317	1.941	2.4766	0.98677	1.9103	2.2147	1.1893	1.0995	1.2893	1.1189	2.4377	1.0166	0.6622	2.0125	1.9729	2.8803	1.0504	2.8616	2.0662	2.2979	1.8271
1.7146	0.33462	-0.64616	-0.31332	-0.21069	0.78496	0.11193	1.1727	0.4855	0.7041	0.18991	-0.30188	0.83385	-0.1465	-0.34087	0.26506	-0.34033	-0.59595	0.20054	1.2529	0.73501	0.48307	0.33653	-0.12172	-0.37862	0.28894	-0.073369	0.60207	0.58816	0.36559	0.28432	-0.43198	-0.21633	0.86677	0.53483	0.63652	1.4559	-0.3398	0.14892	-0.40734	0.73284	-0.53086	0.44584	0.21587	1.2151	0.71872	-0.22774	-0.10531	0.19099	-0.21033
-12.649	-12.796	-13.348	-13.628	-13.61	-13.167	-13.716	-13.894	-13.335	-13.694	-13.606	-12.974	-11.949	-13.476	-12.533	-13.441	-13.408	-11.671	-14.019	-12.562	-13.166	-13.757	-12.84	-13.318	-12.981	-13.389	-13.167	-13.762	-13.55	-12.787	-13.085	-13.627	-13.414	-12.875	-13.792	-12.774	-13.101	-12.381	-12.671	-14.237	-13.574	-13.565	-13.226	-13.956	-14.042	-13.702	-13.036	-13.603	-13.569	-13.586
-9.7928	-11.183	-10.25	-10.254	-10.911	-9.606	-10.314	-10.333	-11.137	-11.141	-11.054	-10.06	-11.194	-11.09	-10.179	-11.782	-10.302	-12.086	-11.64	-10.564	-11.492	-10.3	-10.655	-11.275	-11.39	-10.879	-10.521	-11.509	-10.513	-10.17	-12.051	-11.052	-11.204	-11.476	-10.608	-9.3452	-10.818	-9.901	-11.661	-10.66	-11.126	-10.358	-10.732	-10.302	-11.31	-11.376	-10.298	-10.449	-10.293	-11.734
-20.282	-19.643	-21.658	-20.106	-21.135	-21.415	-21.089	-20.107	-21.124	-20.557	-20.703	-20.12	-21.114	-20.339	-19.726	-20.829	-20.813	-20.529	-21.821	-21.033	-20.265	-19.482	-20.322	-21.199	-22.248	-20.466	-20.361	-20.074	-21.128	-20.002	-20.79	-20.73	-21.618	-20.647	-20.775	-20.257	-21.33	-20.136	-20.543	-20.115	-21.609	-21.456	-20.873	-19.118	-20.272	-20.836	-20.655	-20.639	-21.81	-20.974
-0.44029	-2.1106	-1.8585	-1.4306	-0.89064	-0.6725	-0.73532	-0.76297	-0.19082	0.89186	-1.2361	-2.1176	-1.3445	-0.72167	-1.4904	-1.731	-1.1329	-0.61665	-0.86748	-0.60542	-0.87131	-0.97822	-2.6074	-0.5712	-1.3335	-0.98657	-1.3604	-1.7825	-1.9399	-1.2524	-1.5324	-0.97472	0.46933	-1.7239	-1.1244	-1.6297	-0.37779	-1.0686	-1.1247	-0.71881	-1.623	-0.65161	-0.91072	-1.6784	-2.4202	-1.1641	-1.789	-1.8596	-1.6559	-1.9848
-4.234	-3.4272	-4.316	-3.3932	-4.3595	-3.9835	-2.9287	-4.3206	-2.6801	-4.2727	-3.5368	-4.0948	-3.9274	-3.793	-5.1699	-3.6171	-3.4332	-4.3648	-3.2728	-3.5015	-3.9594	-4.1899	-3.4502	-2.72	-4.4065	-3.8764	-2.9934	-5.7449	-3.9299	-4.1202	-3.4789	-4.4841	-3.5939	-4.2723	-3.2474	-4.8154	-4.1941	-3.058	-2.6485	-4.1454	-3.7668	-5.1472	-3.9089	-4.2077	-4.1495	-3.7495	-4.0426	-4.2343	-3.5	-3.7625
7.8437	7.5038	6.9003	7.8554	6.4108	7.3071	8.7293	6.7995	8.224	7.9847	8.2196	7.5787	7.6547	7.6638	7.616	8.2861	7.3551	8.7633	8.6465	7.8126	7.9626	7.4063	8.4527	8.7114	8.6258	7.7231	7.6345	7.2089	7.5143	6.5513	7.0657	7.5737	7.3562	8.3552	7.5634	7.5253	7.683	7.4909	7.5375	7.9222	8.0252	8.0006	7.2289	7.6523	7.564	8.6867	9.1364	8.4627	8.2844	9.198
1.1147	3.0523	2.936	3.8984	2.6104	1.9984	2.675	4.639	2.9066	2.7276	2.367	3.3774	2.5791	2.4658	2.0946	2.4289	3.0312	2.5797	2.5677	3.137	2.7346	2.9632	3.4775	1.2467	1.6733	2.5935	3.019	2.0712	1.6573	1.8512	2.1229	2.563	2.5177	3.2382	3.6131	2.7856	1.4741	2.1168	2.7168	2.1596	2.2662	2.5202	2.6544	2.9503	3.6419	3.1424	3.3476	3.1836	1.9007	3.837
-3.1442	-2.8596	-4.5649	-4.2259	-4.0201	-3.9076	-3.6559	-4.1143	-3.5474	-3.6894	-3.6107	-5.1772	-4.4079	-4.1444	-4.0618	-3.1878	-2.9979	-3.8638	-4.1093	-3.1188	-4.9535	-2.8821	-4.4237	-3.8227	-2.8884	-3.7397	-4.5005	-3.3991	-3.6328	-2.923	-4.1038	-3.8507	-4.2575	-4.5324	-3.8062	-3.6704	-4.4365	-4.3816	-4.4177	-5.3121	-3.3915	-3.1873	-3.5972	-3.7218	-2.9141	-4.2936	-4.7225	-3.5423	-2.5718	-4.1177
7.383	6.8129	6.7673	7.7069	6.3214	7.0368	7.0393	6.5006	6.4347	7.5696	6.8244	6.8658	6.6082	6.2045	6.6584	8.2699	6.6993	6.7712	6.773	7.6542	6.1508	7.272	6.8734	7.5017	6.6213	7.6616	7.4686	7.3813	6.6572	7.2583	6.0257	6.97	6.7	7.2105	7.4527	7.0319	6.0914	6.0867	7.2045	6.7635	6.9166	7.3296	6.5348	6.9657	7.9819	6.0784	6.5477	6.8891	7.2576	7.2185
-9.167	-8.0503	-8.2663	-8.8081	-8.2108	-7.6019	-8.2243	-9.2142	-8.8652	-9.1164	-9.0632	-10.647	-9.5978	-9.0923	-9.1382	-7.2744	-9.423	-8.8655	-8.6538	-8.8758	-8.6666	-9.0411	-8.7958	-8.2666	-8.7012	-8.8885	-8.7047	-9.7289	-8.5866	-8.2863	-9.2591	-9.004	-8.3518	-8.8654	-9.3424	-8.2116	-9.8212	-8.0544	-8.0845	-8.8284	-8.374	-8.3243	-9.1608	-8.8127	-9.3389	-9.2292	-8.1779	-8.2089	-9.0763	-8.4213
9.6723	9.8152	9.7977	10.539	9.9125	9.964	10.003	10.239	10.121	9.6506	9.9751	10.647	10.129	10	9.9955	9.5568	9.8668	9.7249	8.9146	9.3684	9.1406	8.9369	8.9896	9.7041	9.4683	10.187	8.8289	10.624	9.9846	10.719	10.052	9.2214	9.8548	9.1763	8.9407	9.0839	10.056	10.034	9.0936	10.123	8.8163	10.794	9.1236	9.9307	9.5676	11.872	9.4136	9.5516	10.965	8.9973
8.9609	10.141	10.144	10.096	10.018	9.6851	10.686	9.3124	10.339	8.8435	8.5199	10.068	10.149	9.6421	10.018	10.699	9.446	10.167	9.2712	9.9884	9.31	11.004	10.698	9.6586	9.503	11.289	10.421	8.5793	9.4256	10.242	9.8326	9.7496	8.9512	8.6159	10.227	10.252	9.2225	9.3652	9.371	10.479	10.029	9.4877	9.4917	9.1994	9.9147	10.076	10.193	10.424	9.203	9.7737
-2.3135	-2.8971	-2.1253	-2.1971	-2.0494	-2.2713	-1.4529	-3.1229	-1.6715	-3.4887	-2.1688	-2.4631	-2.9889	-2.286	-2.1755	-2.7083	-2.1811	-2.4772	-3.1586	-2.8778	-2.5048	-1.3853	-3.1398	-2.2322	-3.4164	-2.4436	-3.5154	-3.4347	-2.2202	-2.6467	-2.5401	-3.2942	-3.4636	-2.8742	-4.0931	-2.2771	-2.3862	-2.2728	-0.68754	-1.561	-3.1902	-1.0146	-3.1268	-2.4556	-2.2184	-2.6353	-2.6229	-3.1947	-2.6814	-2.1637
-11.084	-11.489	-11.55	-10.743	-11.752	-10.336	-10.38	-11.083	-11.849	-11.188	-11.528	-11.413	-10.569	-11.792	-12.725	-10.821	-11.108	-10.608	-11.866	-12.339	-11.709	-11.406	-12.199	-11.196	-10.647	-11.186	-11.563	-11.128	-11.331	-12.654	-11.193	-12.001	-10.911	-11.181	-11.347	-10.744	-9.7448	-9.6411	-11.451	-12.251	-10.768	-11.527	-9.6228	-12.168	-10.683	-11.233	-11.034	-11.378	-11.737	-11.9
-12.744	-12.223	-12.508	-13.085	-12.613	-12.988	-12.614	-13.549	-13.545	-12.497	-13.099	-13.402	-13.897	-12.617	-12.034	-12.792	-11.939	-11.779	-12.849	-12.95	-13.025	-13.72	-13.08	-13.697	-12.446	-13.454	-13.061	-12.067	-13.201	-13.282	-12.25	-11.348	-13.677	-13.531	-13.113	-13.07	-13.169	-13.494	-13.207	-12.306	-13.526	-12.13	-12.599	-12.411	-13.542	-12.405	-12.461	-13.498	-12.898	-12.898
-0.99189	-1.4475	-1.5546	-1.9666	-2.4762	-1.1928	-1.7229	-1.7774	-0.36004	-1.1466	-1.1791	-1.9635	-2.7273	-0.78214	-2.0942	-1.4076	-1.1554	-1.7092	-0.6295	-0.60002	-1.5037	-0.56943	-1.6228	-1.7854	-2.5184	-2.0617	-0.87481	-0.60097	-0.43895	-1.2141	-1.1305	-1.584	-2.0426	-2.116	-0.6928	-1.4204	-1.3924	-1.189	-1.1119	-2.2356	-1.0674	-1.6731	0.22183	-1.2122	-0.51491	-1.5326	-1.7236	-1.5647	-2.5108	-1.2042
-10.874	-10.964	-10.811	-11.877	-11.801	-12.184	-11.539	-11.591	-11.363	-10.887	-10.78	-11.94	-11.398	-12.626	-11.806	-11.104	-12.954	-12.105	-12.322	-11.009	-12.308	-11.502	-11.515	-11.387	-12.023	-12.001	-11.349	-12.117	-12.27	-11.663	-12.568	-12.043	-12.456	-12.89	-12.001	-11.159	-11.409	-12.142	-11.976	-12.155	-11.003	-10.924	-11.166	-11.856	-11.604	-11.207	-11.317	-12.638	-12.149	-11.481
-3.0307	-4.2758	-3.1327	-2.8572	-3.7464	-2.1355	-3.1674	-2.9594	-3.3246	-3.0128	-4.2984	-3.4334	-4.0342	-4.1598	-2.6604	-3.9051	-3.219	-3.4523	-3.885	-4.6826	-3.901	-2.681	-2.6847	-2.5313	-3.2173	-4.0833	-2.5541	-4.4549	-3.6983	-3.9339	-4.2918	-2.1034	-3.5515	-3.4389	-2.8451	-4.5461	-3.7807	-2.4489	-3.7984	-3.3378	-3.4093	-3.1135	-3.6339	-2.793	-3.5713	-3.8116	-3.0521	-3.057	-2.5835	-3.0109
-6.5117	-6.3951	-7.4639	-6.1329	-6.4182	-6.2119	-6.1786	-6.698	-6.8048	-5.2343	-5.3539	-7.3956	-6.6593	-7.7695	-5.534	-5.7564	-5.7787	-6.7514	-6.9952	-6.1516	-6.5122	-6.5272	-6.0967	-7.4251	-7.1656	-5.0451	-5.2227	-6.982	-5.2727	-5.9457	-6.588	-7.4493	-6.1579	-7.3053	-5.9448	-5.9008	-6.4567	-6.7283	-5.8402	-7.0245	-6.3129	-6.924	-5.9255	-6.8416	-5.3808	-7.1796	-6.0331	-7.3092	-6.73	-5.7386
-2.8336	-1.542	-3.237	-3.0968	-3.3227	-4.8452	-4.5954	-4.8446	-4.0833	-4.4325	-3.3328	-4.4632	-3.6033	-3.2718	-3.1644	-2.5934	-4.1753	-3.1368	-3.2993	-3.0344	-4.0774	-3.0665	-3.8217	-3.0027	-2.5986	-3.5903	-2.7602	-2.1571	-4.1407	-3.0698	-4.2532	-4.1286	-2.7646	-3.4407	-2.5465	-3.3845	-3.0552	-4.01	-4.479	-3.2815	-2.426	-3.0613	-2.8923	-2.9724	-2.983	-3.7951	-4.9336	-3.0861	-3.1817	-3.3312
-1.0469	-2.779	-1.4667	-1.4373	-2.0673	-1.3625	-1.1349	-0.94955	-0.93336	-1.2306	-1.0011	-0.40494	-1.7157	-1.7551	-1.1217	-1.3269	-1.6667	-1.7446	-0.84313	-1.8267	-1.9353	-2.0408	-2.2802	-2.2674	-1.4406	-1.0896	-1.1188	-0.95797	-1.2832	-1.3735	-1.9457	-2.1006	-1.9909	-2.4726	-0.76131	-1.2532	-2.3877	-1.3848	-0.9673	-0.917	-1.7066	-1.5481	-0.97793	-1.2627	-0.54396	-1.0157	-2.0009	-1.4971	-1.7358	-1.245
-13.319	-12.784	-13.224	-12.389	-13.038	-13.343	-12.153	-11.805	-14.843	-13.545	-13.286	-12.469	-12.708	-12.595	-13.556	-13.044	-13.142	-12.531	-12.543	-12.795	-12.576	-14.471	-13.951	-12.256	-14.236	-13.092	-13.042	-14.259	-13.321	-15.078	-12.421	-13.329	-12.684	-12.652	-12.504	-13.19	-13.929	-13.218	-12.409	-13.033	-13.713	-12.583	-11.84	-13.266	-14.175	-12.835	-11.608	-13.997	-13.78	-13.275
-11.449	-10.217	-10.847	-11.005	-9.8497	-10.259	-11.95	-9.1632	-10.918	-11.04	-10.422	-11.919	-11.24	-10.275	-10.433	-11.565	-11.594	-10.703	-10.898	-11.608	-10.879	-11.115	-11.085	-10.976	-10.722	-11.211	-9.9447	-11.989	-10.89	-10.692	-10.784	-10.454	-10.764	-11.697	-10.54	-10.785	-11.151	-11.26	-11.375	-10.747	-11.333	-10.507	-10.908	-10.915	-11.061	-12.346	-11.322	-11.364	-11.16	-11.069
7.5511	6.9788	6.3405	6.7771	5.9137	8.1152	6.6264	7.3874	6.0415	7.3316	6.622	6.3833	6.4157	6.3527	5.8786	5.4349	6.7037	5.6979	6.8027	7.0849	6.8195	7.5173	6.4042	6.8492	7.2388	6.2967	6.2314	7.5023	7.6177	7.1817	7.7561	7.871	5.7715	6.0751	7.4809	6.2117	6.3089	7.1679	6.623	6.9628	5.8034	6.771	6.7831	6.4901	7.4687	5.641	7.6626	7.4073	6.3398	5.9168
-3.0052	-2.0962	-2.5495	-2.4309	-2.9122	-1.8967	-2.3112	-1.4402	-2.0658	-2.3705	-2.9121	-2.2016	-1.6836	-3.1548	-3.149	-1.6426	-2.9054	-2.7524	-2.8405	-1.9906	-2.1883	-3.0799	-2.728	-1.9878	-2.4105	-2.6612	-2.7819	-2.2785	-2.1504	-1.7113	-3.1963	-3.3311	-2.6252	-3.5629	-1.7965	-2.0951	-2.9101	-3.175	-3.1533	-2.9449	-2.2755	-3.1462	-2.4167	-2.4675	-2.617	-2.7013	-2.3127	-1.9368	-2.902	-3.4018
7.0227	7.6354	5.393	5.7801	6.9358	6.8132	6.4069	6.4688	7.4788	6.0795	6.0799	6.3158	6.1534	6.8147	7.3742	7.7401	6.9193	7.0581	6.436	6.5855	6.4624	7.2827	7.198	5.113	6.0339	7.1021	7.7678	6.6069	7.1149	6.1232	6.8803	7.0157	7.2135	6.9879	7.4224	7.3919	6.4654	6.4308	6.5716	7.0753	6.9382	5.8251	6.7083	7.4406	6.0834	6.786	6.8535	7.3657	6.7578	7.1574
0.33426	-0.47743	-0.86874	-1.423	-1.5108	-1.0743	-0.62692	-0.54307	-0.78666	-0.89469	-0.37299	-1.6106	-1.0281	-1.083	-0.61319	-2.1317	-0.4446	-0.21651	-0.59579	-0.56808	-1.0424	-1.0751	-0.96653	-0.81521	-0.68545	-0.98404	-0.27694	-1.1796	-1.468	0.35738	-1.3564	-0.27975	-1.3904	-1.023	-0.080464	0.11045	-0.7618	-0.50912	-1.3872	-0.9436	-0.84619	-0.58192	-1.6722	0.86749	0.24037	-1.4677	-0.83223	-0.48549	0.7225	-1.7868
[truncated: 430 more rows]
[truncated: 150 more columns]
