# Supplementary material for: Genetic dissection of main and epistatic effects of QTL based on augmented triple test cross design
Source: PLoS One. 2017 Dec 14;12(12):e0189054. doi: 10.1371/journal.pone.0189054 (PMC5730204; doi:10.1371/journal.pone.0189054)
Supplement: S7 Supporting Information — (ZIP) [file pone.0189054.s007.zip › z2_1450_0.8_5.csv]

-7.318	-6.0622	-5.6679	-7.0045	-6.1972	-6.4572	-7.2924	-7.3039	-6.059	-4.6608	-7.2008	-5.9167	-6.3275	-6.408	-5.8733	-6.9198	-6.9768	-4.745	-5.955	-6.2577	-5.9	-6.6039	-7.034	-6.3024	-7.5794	-6.5295	-5.5042	-7.0608	-5.883	-5.9762	-6.4576	-6.8915	-5.2391	-6.321	-7.7201	-6.0243	-6.8493	-6.624	-7.5781	-4.6439	-7.7924	-6.254	-5.5954	-5.9773	-6.6527	-6.0385	-5.0016	-6.8276	-7.1082	-6.9046
-2.4943	-1.1742	-3.2211	-2.6603	-2.2698	-2.9282	-2.0227	-1.3088	-1.9596	-4.0492	-2.777	-1.8629	-2.1031	-1.7945	-2.6155	-2.5961	-3.5688	-2.7923	-0.47577	-3.1434	-1.3619	-2.4518	-1.6644	-3.3214	-1.1326	-2.9937	-1.6803	-2.8575	-1.0218	-1.4221	-3.9974	-3.8237	-1.8602	-2.4197	-3.9094	-1.994	-0.90489	-3.5884	-2.8241	-3.6841	-2.8563	-1.8333	-3.6561	-2.3851	-3.2339	-0.8387	-2.0131	-2.6588	-3.3433	-1.9613
-14.062	-12.482	-13.353	-12.886	-13.863	-12.999	-11.154	-12.181	-13.729	-13.782	-13.604	-13.645	-11.668	-13.695	-11.813	-13.096	-13.694	-13.143	-13.089	-13.381	-12.175	-13.301	-12.138	-13.395	-13.248	-12.99	-14.166	-12.583	-14.318	-15.143	-13.036	-14.084	-13.997	-13.515	-12.573	-13.435	-13.519	-12.126	-13.678	-13.645	-11.634	-13.984	-12.955	-13.144	-11.816	-14.205	-13.189	-12.991	-13.397	-13.627
-2.6158	-3.2716	-3.8751	-5.2204	-2.3996	-2.7305	-4.862	-2.0705	-3.9674	-3.817	-2.829	-3.5776	-4.5229	-4.3418	-4.6797	-4.545	-4.3633	-4.4668	-3.9214	-4.8497	-2.5909	-3.3746	-3.5939	-3.6444	-4.0461	-4.0489	-3.1408	-5.1456	-3.8418	-3.55	-4.45	-3.0565	-3.9861	-3.5224	-2.6889	-3.8051	-4.4244	-2.5417	-5.2782	-2.7459	-3.4566	-2.9516	-4.2991	-2.8308	-2.9197	-3.8569	-4.7889	-3.7316	-4.7616	-3.4747
-0.51497	-0.71085	-1.6271	-2.7	-1.3618	-2.1708	-1.453	-1.9295	-0.96146	-0.6833	-1.5537	-1.2889	-0.89879	-2.8331	-2.081	-0.71395	-1.129	-2.1858	0.20735	-0.69397	0.087663	-0.31367	-1.5915	-2.7707	-1.7055	-2.1916	-0.23692	-0.5814	-0.86337	-1.853	-1.0021	-0.88909	0.38371	-0.64881	-1.4933	-1.8264	-1.383	-2.1823	-0.3232	-0.13117	-0.52784	-1.432	-1.9085	-1.0623	-1.5335	-2.3645	-1.3277	-1.1723	-2.7081	-2.2165
-1.6247	-2.0672	-1.8147	-2.5046	-1.8145	-1.1524	-2.3655	-1.6713	-1.759	-2.4959	-3.2663	-1.7602	-1.8373	-1.392	-0.31199	-1.0749	0.27554	-1.635	-1.91	-1.3905	-2.7509	0.45457	-2.0277	-1.3569	-1.8634	-0.65151	-0.62841	0.69063	-1.0208	-2.0126	-0.71885	0.52471	0.034989	-1.4872	-1.6832	-1.5792	-2.3801	-3.9193	-1.8978	-0.16108	-1.9414	-0.27217	-1.1463	-1.3973	-1.8801	-2.0657	-1.059	-1.2762	-1.3482	-1.4681
-5.4199	-5.3957	-5.7823	-6.8692	-6.3211	-6.2484	-7.1118	-5.5539	-4.3405	-4.9827	-6.1507	-6.3644	-5.2261	-4.3977	-5.4665	-6.1224	-6.3182	-6.0864	-5.7989	-6.2229	-4.4499	-6.7793	-5.509	-5.9348	-5.7703	-5.0529	-4.2572	-6.1696	-6.1176	-6.247	-4.1585	-4.9229	-6.1317	-6.4342	-6.4589	-5.3862	-6.6182	-6.9188	-5.6388	-5.0029	-5.6335	-5.3605	-6.0996	-5.9774	-6.5023	-5.1797	-4.2409	-6.582	-5.3435	-6.878
0.21279	-0.19553	2.4071	3.6128	1.3809	1.9088	-0.048782	2.0222	1.3928	0.98583	0.97136	1.7503	1.9336	1.504	1.7472	0.59696	3.0128	0.82379	2.017	0.184	1.6356	0.65133	1.177	-0.82247	2.3818	1.8692	1.0109	1.1094	1.1541	1.2075	1.3351	0.35886	1.8495	1.2951	0.40672	1.7311	1.4166	-0.045446	2.5758	1.5999	1.4007	-0.49881	0.78986	0.68222	1.3937	-1.038	-0.084779	2.4021	0.019877	1.6549
-4.5003	-3.2578	-3.0784	-3.5098	-4.7816	-5.022	-4.5628	-4.7215	-4.1009	-2.6427	-4.8445	-2.7873	-1.8427	-2.9364	-5.5799	-4.4111	-5.3342	-5.2501	-3.4534	-4.1449	-3.8131	-5.1025	-2.5481	-3.4098	-4.1636	-5.1151	-2.5491	-4.1482	-3.8585	-4.344	-5.5582	-3.8784	-3.0441	-2.9359	-2.4812	-2.8782	-5.1913	-4.9206	-5.1241	-2.3315	-3.3684	-3.0093	-4.2134	-3.6424	-5.3842	-5.0408	-3.0111	-2.9553	-3.1425	-3.6561
0.32863	-1.3438	-1.3483	0.54458	2.5257	0.02392	-0.99962	0.47227	-0.16876	-1.1382	-0.14718	-0.071262	-0.019802	0.55201	0.75991	0.70453	-0.26584	0.016706	1.3049	-0.062929	-0.19411	-0.55903	0.67783	-0.24259	0.19225	-0.6266	-0.80611	-0.057496	-0.059737	-1.719	0.5365	-0.43553	-0.83868	-0.5441	-1.2404	1.0527	-0.99973	-1.9387	0.24077	-0.68178	-0.48817	-1.0094	-1.7521	-1.0631	-0.52582	-0.75999	-1.7156	-0.58389	-0.53157	1.1103
-1.7797	-0.18541	-1.0171	-1.5599	-1.6879	-1.873	-2.3279	-1.7382	-2.3589	-0.69804	-0.82207	-0.8151	-2.3813	0.70899	-2.4678	-2.8033	-1.9762	-1.3512	-1.4302	-1.6398	-1.5265	-2.0525	-1.9505	0.69438	-2.9987	-2.2132	-1.8764	-0.99486	-2.3262	-1.1875	-1.4375	-2.2275	-1.894	-3.1672	-0.948	-2.4666	-1.0152	-0.88733	0.44487	-0.4363	-2.8767	-1.5427	-1.3565	0.14866	-2.1404	-1.7472	-2.8791	-1.3376	-1.3213	-0.67368
-2.5036	-5.1591	-3.1155	-1.9371	-5.354	-1.2919	-3.2477	-2.4645	-2.4558	-2.0092	-2.3166	-2.3377	-2.4085	-3.6638	-2.0781	-2.8048	-2.5207	-4.3179	-2.401	-3.1854	-3.7645	-2.1708	-3.4029	-3.2246	-2.5154	-4.2823	-3.6404	-4.5412	-3.6556	-2.9535	-2.8905	-2.4409	-3.4604	-3.259	-4.0793	-3.4857	-3.0526	-3.1199	-3.4805	-1.9231	-3.5083	-1.7851	-3.2947	-4.0808	-3.9386	-2.1106	-2.9527	-3.5409	-3.8089	-3.5752
-6.5301	-5.2331	-4.8586	-5.626	-5.4439	-6.3437	-5.6571	-5.9218	-4.6527	-5.2511	-6.1398	-4.9327	-5.6406	-4.1984	-6.1429	-6.7214	-5.3349	-6.8356	-6.2622	-5.551	-4.4866	-6.9318	-7.1165	-6.7577	-3.8829	-4.9214	-4.1688	-5.8283	-5.4206	-4.7142	-5.251	-5.9327	-6.55	-6.3534	-5.9682	-4.3649	-5.3921	-5.709	-5.1029	-4.7519	-8.117	-6.0036	-5.5943	-4.048	-5.8529	-6.3163	-5.5986	-4.5879	-6.2562	-4.9045
4.0822	5.081	2.4818	5.7221	3.3349	4.2846	5.1071	3.1285	4.2777	3.9355	5.2143	3.5358	5.2094	3.5826	2.8573	4.312	4.9011	4.1762	4.6715	4.7866	5.3788	3.9901	5.3293	4.3049	6.1677	3.962	3.414	4.3601	4.9444	4.1519	4.949	3.6514	4.4061	4.8483	4.8434	4.4424	1.4487	3.9498	3.7613	3.329	4.3985	3.1921	4.7445	3.5906	3.7503	3.3068	4.0959	4.5401	3.1749	4.8224
-1.7101	-3.3837	-3.5702	-4.5292	-2.1509	-1.932	-2.7178	-2.6884	-2.0057	-4.8055	-3.3122	-2.1445	-4.5752	-2.5234	-3.5182	-3.7439	-1.9819	-1.5371	-2.6213	-3.1748	-3.6862	-2.927	-0.78117	-3.0118	-2.3907	-3.7027	-3.1347	-2.8995	-1.9505	-1.173	-2.8242	-2.6178	-1.9171	-2.2365	-2.9702	-1.6289	-3.1011	-2.1788	-2.6427	-3.7688	-2.5887	-2.958	-2.036	-3.2126	-5.1315	-2.4009	-2.736	-1.3101	-1.8224	-3.7802
-13.962	-12.666	-12.886	-12.565	-12.38	-13.768	-15.468	-11.677	-11.17	-13.765	-11.728	-13.772	-14.092	-14.341	-12.174	-11.731	-13.86	-13.219	-12.186	-11.704	-12.134	-12.559	-13.35	-13.603	-12.946	-14.511	-13.677	-11.822	-10.869	-10.557	-12.841	-13.726	-12.433	-12.327	-11.809	-11.844	-12.901	-13.494	-11.997	-12.872	-11.682	-12.402	-15.497	-13.054	-13.446	-11.569	-11.768	-12.383	-12.271	-13.389
-11.249	-11.431	-11.77	-10.964	-12.157	-10.842	-10.828	-11.899	-9.7846	-10.675	-13.31	-11.599	-10.628	-12.63	-13.438	-11.323	-11.264	-12.166	-10.381	-11.401	-11.151	-12.888	-12.768	-11.107	-11.416	-10.781	-10.705	-10.378	-11.546	-9.8942	-11.465	-10.192	-11.119	-11.359	-10.629	-12.372	-12.068	-11.118	-10.615	-11.637	-11.874	-9.2914	-11.846	-10.163	-12.395	-11.671	-11.34	-11.997	-13.404	-11.479
0.27628	-0.34514	-0.3919	-0.7492	-1.9551	-0.46129	0.98902	0.33208	0.27523	1.5077	-0.058964	0.42074	1.9697	-0.61766	1.2079	-1.8406	-0.55489	-0.56444	-0.13886	0.87258	-0.40363	-0.70704	1.7656	-0.30305	-0.17325	0.14166	-0.072796	0.55527	0.033102	0.81083	1.2297	-0.13686	-0.65042	-0.95156	-1.3835	-0.25964	-0.35132	-0.26982	1.2636	-0.58355	0.1008	1.6419	0.53301	0.42764	-0.9167	0.37236	-0.38667	-0.86376	0.28845	-0.031461
-1.3251	0.32421	-0.67927	-0.26758	2.398	1.2308	-0.97063	1.336	2.149	0.18095	0.22673	0.64031	-0.79754	0.97728	-2.3954	-0.031655	-0.63216	0.46411	0.41593	1.8126	0.41364	1.6578	1.1953	0.16969	1.7309	-0.45869	0.91527	0.17091	0.21538	1.0397	-1.282	-0.073185	0.44013	-0.42816	2.169	-0.056783	0.52826	-1.1988	-1.179	1.1848	1.8247	0.1684	0.87139	-0.39567	0.001332	-0.90246	1.5223	1.2335	-0.036978	-0.44093
8.6576	6.9249	5.6866	6.609	6.5121	7.4447	6.121	7.7676	7.0381	6.6855	7.4378	5.7889	5.8619	6.051	8.4646	6.7847	5.2954	5.3216	7.2034	5.9015	6.4347	7.8644	6.538	8.429	7.6376	5.8716	5.5956	5.5855	5.5093	7.2379	6.2171	6.3301	6.7796	7.4908	6.1519	7.3054	5.8986	8.0721	6.3788	7.4449	7.0265	6.679	6.9948	8.1308	8.2032	5.9452	5.821	5.8658	7.566	8.1611
-0.34689	-3.0591	-1.9941	-2.9817	-1.8893	-3.0631	-2.7907	-1.6071	-2.7212	-1.0778	-1.6689	-2.9108	-2.1951	-2.2841	-1.4051	-1.7211	-2.4297	-4.1435	-3.1034	-1.8658	-3.1934	-3.4768	-3.473	-2.2411	-3.5283	-1.2988	-3.3436	-2.7938	-2.3785	-3.0523	-1.2549	-1.5198	-3.354	-2.2698	-3.145	-2.7998	-3.2707	-1.8061	-1.6782	-2.2499	-2.2759	-1.7808	-1.5389	-1.2228	-1.6465	-1.4928	-1.7035	-1.2293	-2.9689	-2.2468
-6.8677	-5.7153	-7.9402	-5.7375	-5.3173	-5.3158	-7.2747	-5.4447	-5.7472	-6.3298	-5.959	-5.8354	-5.9199	-5.7575	-5.9139	-6.5336	-5.4183	-8.01	-6.0683	-5.6898	-6.1284	-7.0753	-6.5574	-6.5706	-6.7664	-7.2767	-5.8488	-5.8933	-6.8041	-6.7443	-6.485	-7.5952	-5.6377	-5.2362	-4.6819	-6.4088	-6.7137	-7.399	-5.1524	-6.7506	-7.5013	-6.292	-6.3194	-4.9191	-5.2396	-6.2238	-6.5389	-6.756	-6.9625	-6.6951
0.82119	0.65015	-0.43118	-0.051718	-0.70101	-1.4145	0.49164	-1.3674	1.4216	0.58163	-0.53428	-0.74914	0.41327	-0.51045	-0.24229	1.912	0.39636	-0.1017	-0.32904	0.039941	0.017047	0.99068	0.34033	1.208	-1.4241	0.66118	-0.00018291	-0.048549	0.76741	-0.34944	-0.30988	-0.60512	1.3916	0.93938	-0.98629	-1.1004	0.13555	-0.9924	0.93496	2.4705	-1.7232	0.17356	-0.5855	-0.8995	0.98394	2.1562	-1.4967	0.41614	1.2866	0.38763
-11.118	-11.855	-11.32	-12.931	-11.82	-11.112	-12.407	-11.136	-12.285	-11.32	-11.669	-13.011	-11.708	-11.524	-10.945	-11.194	-11.989	-12.693	-12.233	-12.577	-13.244	-11.161	-13.984	-12.89	-10.687	-11.748	-12.564	-11.7	-11.948	-12.28	-12.095	-11.346	-12.273	-12.117	-11.451	-11.884	-11.081	-11.18	-12.846	-11.643	-12.371	-13.401	-11.619	-11.926	-11.965	-10.837	-12.182	-10.976	-10.141	-11.599
5.1608	6.1862	4.9687	4.97	4.912	6.0224	4.6353	4.8811	5.835	5.1304	5.3066	5.4318	6.4315	5.3165	5.2594	5.0476	4.3795	6.8726	4.5359	6.0611	7.2991	3.3349	3.097	6.8232	5.2844	5.943	5.4061	5.1755	5.4249	6.8606	5.6804	6.71	6.3057	4.7293	6.4854	4.8304	5.2164	6.0996	6.674	4.8242	6.4724	4.9947	5.5311	5.7835	7.5847	5.7383	6.608	5.7475	6.1783	5.1322
-1.3237	-2.3764	-2.6139	-1.0385	-0.89881	-2.8948	-2.6102	-1.4123	-3.6809	-4.7427	-2.2723	-2.3503	-2.7368	-2.4284	-2.2859	-1.4423	-3.2219	-2.1545	-2.4196	-1.692	-1.7607	-2.9887	-4.0385	-2.9449	-1.9157	-4.4192	-3.4528	-3.4443	-2.1457	-1.5292	-2.6756	-1.7182	-2.489	-3.3998	-2.9202	-2.9368	-2.344	-3.4648	-3.8343	-1.4845	-3.5206	-2.0868	-2.2161	-1.2914	-2.0948	-3.1555	-3.2777	-3.5339	-3.3531	-2.8433
-10.577	-11.103	-12.551	-12.078	-11.414	-12.61	-10.082	-12.847	-11.536	-11.557	-11.451	-12.055	-13.859	-12.166	-12.733	-12.595	-11.283	-11.954	-12.379	-13.375	-10.644	-12.439	-12.012	-10.542	-12.77	-12.5	-10.584	-11.662	-12.352	-11.649	-12.295	-10.162	-11.567	-11.004	-13.138	-12.053	-11.73	-11.962	-12.655	-11.384	-11.065	-11.151	-12.498	-10.777	-11.358	-11.188	-11.998	-10.999	-13.45	-11.896
-3.3004	-4.8977	-4.3134	-4.5615	-6.1609	-4.9571	-5.9371	-4.2962	-4.698	-5.0625	-4.0869	-3.74	-4.8526	-4.9885	-7.028	-6.2864	-6.9587	-5.1848	-4.6995	-5.164	-4.8697	-3.5854	-5.2441	-4.6267	-5.3786	-4.0473	-4.1162	-6.5372	-4.7287	-4.1454	-4.9347	-4.52	-4.5567	-5.6751	-5.72	-4.9493	-4.9942	-5.9067	-4.6991	-5.0538	-5.6358	-5.8871	-4.148	-5.9788	-5.4188	-4.2497	-4.6839	-4.9106	-6.0225	-4.1889
-13.461	-12.587	-13.527	-13.048	-12.934	-13.247	-13.05	-12.146	-12.082	-12.854	-10.995	-13.347	-13.848	-12.728	-12.758	-14.381	-11.748	-14.077	-14.194	-12.291	-14.878	-12.707	-12.471	-13.229	-13.42	-12.205	-12.909	-12.251	-13.455	-11.792	-11.925	-11.846	-13.694	-13.852	-13.024	-13.103	-15.379	-15.373	-13.139	-13.463	-11.751	-12.297	-14.377	-12.911	-13.351	-15.427	-13.813	-14.827	-11.97	-12.59
-5.8886	-6.7395	-5.0553	-6.581	-5.8168	-6.1764	-6.3834	-3.5849	-6.7273	-5.1863	-5.7523	-5.8112	-4.6076	-4.5212	-4.5117	-4.4875	-5.7879	-4.3768	-5.8823	-5.0539	-5.9511	-5.9416	-5.0671	-7.0594	-5.7341	-5.6777	-5.8922	-5.4218	-5.7847	-6.0836	-5.961	-6.0331	-6.9934	-3.9094	-5.4878	-4.5942	-4.0337	-5.884	-5.5331	-7.6321	-5.4267	-4.5047	-4.7913	-5.501	-6.4994	-5.7549	-5.0139	-6.7709	-5.6676	-4.7973
7.1186	7.8494	8.8058	6.9368	9.0042	7.4077	8.2091	8.085	7.2796	8.457	6.9489	9.2282	7.8497	7.1497	8.3213	7.0483	7.9382	8.2722	8.6317	9.0116	7.7278	8.1645	8.4693	9.7054	8.2339	7.7486	7.1985	8.7959	7.6254	9.3924	9.1404	7.2768	7.092	8.3826	8.2929	7.7478	7.1763	8.7218	9.0031	7.9897	7.6461	8.5933	7.2639	6.7545	7.8473	8.6194	6.9986	7.5088	7.6609	8.4229
-0.16357	0.19381	-0.2267	1.7441	0.40162	1.624	0.49554	-1.356	-1.1261	0.57925	-0.11774	0.4912	-0.011263	-1.6427	-1.2594	1.2805	-0.087948	0.70241	1.0814	-0.27535	-0.091628	-1.2421	0.43702	0.19661	-0.28875	-0.74919	0.69902	0.07666	0.54306	0.76017	0.15915	-0.51568	-0.90865	-0.36578	-0.52444	1.5624	0.25646	-0.99376	1.5514	1.0705	1.1119	-1.7107	0.32971	-0.21135	-1.4338	0.38775	-0.45092	1.7427	0.028334	1.971
-13.131	-13.352	-11.768	-12.854	-12.555	-10.667	-11.696	-11.848	-11.566	-10.198	-11.938	-11.668	-11.521	-13.068	-11.385	-12.808	-13.044	-11.629	-12.591	-10.345	-12.387	-10.975	-9.8573	-12.469	-10.793	-13.215	-11.731	-12.121	-11.956	-12.392	-11.335	-12.819	-10.384	-11.593	-12.178	-11.916	-11.906	-11.571	-12.021	-10.715	-11.072	-11.474	-11.557	-10.838	-12.938	-10.551	-12.731	-10.661	-12.027	-12.864
-6.5648	-7.7425	-6.2155	-7.1924	-6.2666	-5.7783	-6.1831	-6.1015	-5.8745	-5.5711	-6.0459	-7.0544	-6.9903	-6.7999	-3.8171	-5.937	-4.3793	-5.3767	-7.2428	-7.6116	-6.7584	-6.0694	-4.5502	-6.4991	-7.5194	-6.0618	-5.6066	-6.7823	-7.151	-4.2997	-5.7832	-6.0437	-5.9604	-6.9725	-4.6503	-7.3421	-7.3056	-6.2637	-5.9377	-6.3882	-6.1103	-6.5995	-7.2993	-8.2452	-7.7426	-5.8353	-6.9893	-7.2162	-5.3544	-6.4177
0.8649	-0.74013	-3.041	-0.30688	-1.2965	-0.35103	-0.52083	0.040217	1.0626	0.096136	-0.71152	0.32954	0.20567	1.3466	-1.3652	-0.99967	-1.5435	-0.027889	0.53916	0.64734	1.4547	-0.15359	-0.42901	-0.74017	0.59897	0.50261	1.1169	-0.57296	1.7616	0.38436	0.27669	0.43507	-0.66203	0.92111	0.38809	0.24764	-1.3151	-1.1994	-1.3062	-0.62403	-0.66679	-1.6867	-0.20739	-0.36761	-0.3521	0.76837	-0.59658	1.2282	-1.9705	0.2046
-1.6604	-0.13692	0.099847	-1.7293	-1.8647	-1.5745	-0.6941	0.55066	-2.2439	-1.1817	0.86892	-1.3713	-1.5569	-2.5417	-0.55095	-0.65785	-2.3178	-1.2997	-1.2388	0.31127	-1.4337	-1.2268	-1.5625	0.61221	-0.76225	-0.8517	-1.2304	-2.0018	-1.328	-1.7186	-0.73353	-0.41538	-0.66561	-0.82004	-0.033148	-0.87339	0.034684	-1.6008	0.37549	-0.97878	0.016144	-0.40201	0.20465	0.32986	-1.1726	-0.63157	0.39453	-0.79335	-0.91292	0.84694
-10.128	-11.024	-10.871	-11.715	-10.84	-10.022	-10.158	-10.585	-12.269	-11.265	-11.839	-10.497	-12.536	-10.261	-10.152	-10.738	-10.293	-11.653	-12.014	-10.46	-10.924	-10.643	-9.925	-11.252	-10.885	-10.968	-10.284	-9.135	-9.5642	-11.687	-10.552	-10.08	-11.427	-12.406	-11.183	-11.005	-10.59	-8.7378	-11.324	-10.859	-10.09	-11.397	-11.39	-11.81	-10.242	-10.794	-10.251	-11.936	-9.9325	-8.9119
1.2746	0.7183	1.8658	-0.062119	-0.066862	-1.6317	-0.78698	-1.2778	-0.63521	-0.52679	0.69759	-1.1365	-0.8594	1.235	0.82491	-1.0017	-0.7248	-1.2055	0.56919	0.6602	-0.76428	-0.19775	2.3284	-0.55826	0.33502	0.33702	-1.3947	0.024069	-1.0313	0.041511	-0.48673	-0.029587	-0.52317	1.1857	1.1688	0.015567	-0.36504	-0.69321	2.0504	0.41476	0.61048	1.0915	-0.20943	0.36757	0.42037	0.77327	0.51618	0.080411	0.71451	-0.61591
-6.3314	-4.4067	-4.183	-3.4939	-2.5912	-3.7215	-3.1241	-3.313	-4.9169	-4.0353	-3.9174	-4.5851	-4.0137	-3.7713	-3.8819	-3.4438	-4.7029	-4.3401	-3.5708	-4.5531	-4.4414	-4.7764	-2.7326	-3.3053	-5.3584	-2.6121	-4.55	-5.7673	-4.7944	-3.5861	-4.1104	-3.2445	-4.3892	-4.5772	-3.9604	-4.4994	-2.5565	-3.9645	-3.5634	-5.8612	-5.2756	-4.6452	-4.9149	-3.7565	-4.3072	-4.0528	-3.0171	-4.3208	-4.3831	-5.1941
-23.179	-23.749	-20.744	-21.425	-21.628	-22.535	-23.547	-21.221	-23.565	-23.681	-23.3	-21.763	-21.429	-21.475	-23.153	-22.891	-21.037	-21.784	-20.505	-21.225	-23.349	-21.909	-21.007	-22.987	-22.519	-22.972	-21.999	-22.916	-22.882	-22.951	-23.305	-20.617	-21.74	-22.47	-22.547	-21.395	-22.398	-21.827	-21.789	-22.832	-22.797	-20.839	-20.436	-21.952	-22.992	-21.776	-20.899	-21.374	-20.307	-21.544
-5.4112	-5.0262	-6.3429	-6.1799	-5.3149	-5.3383	-5.5022	-3.9951	-5.741	-5.2625	-5.1712	-5.091	-5.5976	-6.8769	-4.9594	-6.353	-4.2371	-5.8383	-5.4349	-6.1391	-5.6268	-4.2511	-3.9852	-5.8208	-4.1564	-5.4238	-6.1397	-4.8699	-5.1533	-4.2368	-4.5168	-5.1515	-5.2422	-4.5667	-7.0797	-4.9784	-5.5592	-4.6638	-5.2592	-5.3538	-5.0327	-5.5666	-5.0655	-3.9682	-4.6263	-5.1235	-4.5251	-6.2045	-6.1724	-6.1163
-11.4	-10.25	-12.616	-11.028	-10.635	-11.733	-10.922	-11.674	-10.963	-11.29	-10.851	-12.217	-11.252	-11.152	-11.669	-10.943	-10.067	-10.524	-12.323	-11.303	-11.894	-11.38	-11.379	-10.904	-11.57	-10.582	-10.751	-12.92	-12.148	-10.128	-10.593	-13.274	-11.676	-11.646	-11.201	-10.327	-12.38	-9.5669	-11.711	-9.6305	-11.408	-9.8114	-11.223	-12.014	-8.4768	-11.203	-11.594	-9.3864	-12.142	-11.351
-12.285	-11.95	-10.678	-12.667	-12.785	-10.558	-11.119	-11.996	-13.235	-12.786	-11.423	-10.783	-10.532	-10.898	-12.697	-11.043	-12.039	-10.879	-13.06	-11.427	-12.374	-12.496	-12.051	-11.062	-10.805	-10.62	-12.002	-10.615	-12.996	-12.41	-12.474	-10.932	-11.88	-11.27	-10.692	-11.494	-11.646	-10.161	-11.43	-12.357	-11.83	-11.713	-10.731	-10.835	-12.859	-12.426	-9.1545	-11.747	-12.069	-10.914
-22.339	-21.137	-21.78	-21.236	-22.723	-23.563	-21.991	-23.066	-21.847	-21.847	-23.006	-21.966	-23.032	-21.52	-21.286	-22.505	-23.54	-22.871	-20.462	-22.458	-21.748	-20.283	-22.275	-22.705	-22.694	-21.929	-22.573	-22.174	-21.379	-24.266	-21.751	-21.214	-21.628	-22.889	-23.266	-22.905	-22.729	-22.662	-21.477	-22.574	-22.692	-22.172	-22.27	-22.807	-22.685	-24.828	-21.984	-21.952	-21.069	-20.974
2.7237	0.74386	4.7536	3.2964	2.1033	4.0063	2.2417	4.7782	2.558	2.43	3.2194	3.0544	1.8599	3.0582	1.2974	2.4855	2.5779	3.2312	1.8111	3.8995	1.0773	3.0028	1.2285	1.1845	0.85441	2.7534	2.0753	2.534	3.4893	2.847	0.79037	2.8735	3.5014	1.9545	2.5121	3.23	1.492	2.7168	2.1563	2.3733	1.917	3.5036	3.0085	3.4933	1.0409	2.5915	3.2087	3.4025	1.6255	2.1933
0.38215	0.13254	1.0986	0.59576	0.2767	-0.57927	-0.24387	1.5282	-1.2524	0.61291	-0.063436	-0.16313	0.89666	0.15119	1.2223	3.5898	-0.2937	1.3511	-0.80295	0.79847	1.3367	0.64185	2.0957	-1.1572	-0.15776	-1.4082	0.604	0.50362	0.9636	-0.47211	-0.87519	0.48181	-0.33255	1.2012	-0.50257	0.49905	-0.69505	-0.0044592	-0.26063	1.9884	-0.93853	1.0092	2.316	-0.51802	1.2663	0.0077638	-1.3272	0.5034	0.54003	-0.9109
-2.6949	-4.2504	-1.5276	-3.4446	-5.0517	-5.9327	-3.7229	-3.6544	-3.1768	-4.5145	-3.1925	-3.4107	-4.3948	-1.9878	-3.8448	-3.0717	-2.8561	-2.6793	-3.2161	-3.4106	-4.2254	-2.4145	-3.1948	-4.3779	-3.4245	-5.3785	-5.3407	-2.1493	-4.1629	-2.5354	-3.8734	-4.8959	-2.9962	-2.7643	-3.9988	-3.3048	-3.6019	-3.2569	-3.485	-2.4549	-3.3312	-3.313	-5.1832	-2.7744	-5.0769	-3.9145	-3.2498	-4.8867	-3.5606	-2.4764
1.5039	2.4072	2.6965	1.3983	2.7055	2.9683	-0.0438	1.2693	0.38396	-0.31254	2.5941	2.1208	1.914	0.93457	2.3666	0.93872	0.342	2.5391	2.8018	1.9401	1.4694	1.4077	2.7479	1.3415	2.5331	2.215	0.84622	1.1058	1.3884	2.8878	1.3617	1.7272	1.9817	2.1115	3.2935	1.2904	2.5118	1.3032	2.3004	2.1291	1.1173	1.4692	2.2692	1.0809	0.39578	1.652	1.4279	1.728	3.2739	1.6008
-1.1676	-2.7943	-2.2865	-2.3691	-1.3924	-1.9099	-0.47062	-1.857	-0.84475	-1.3828	-0.20305	-1.9349	-1.312	-0.46227	-1.144	-0.9358	-2.2393	-1.1717	-1.4714	-2.2855	-0.3239	-2.3855	-0.17262	-1.6292	0.53534	-1.3369	-1.328	-0.5377	-1.0357	-2.5702	-0.271	-0.23545	-2.7177	-1.8114	-0.86218	-1.0871	-3.5309	-0.92	-0.51371	-2.2495	-0.12047	-0.5885	-1.6333	-2.054	-0.66915	-2.7583	-1.6484	-0.37209	-0.20832	-1.3558
1.3996	2.7371	2.2618	0.63481	0.032734	3.4452	1.7466	1.3607	1.5988	0.48677	2.5466	1.8464	0.33918	2.5534	1.3278	1.1211	2.1858	0.88183	0.52325	1.9624	1.086	1.968	1.8636	1.461	1.7854	-0.53436	1.6505	2.2362	1.2013	2.0304	0.91802	1.2609	1.5482	2.3317	0.78704	2.9324	0.48852	3.1593	0.9745	1.2645	1.0288	1.0237	1.5559	1.6162	1.2387	1.5695	1.7673	0.66412	0.90942	2.4551
-22.401	-22.047	-22.985	-21.207	-22.329	-22.966	-22.205	-20.914	-21.793	-22.869	-22.514	-21.487	-22.021	-21.545	-23.133	-22.826	-21.71	-23.163	-22.64	-21.341	-22.447	-21.738	-21.868	-21.82	-22.831	-22.39	-21.535	-22.351	-23.326	-19.983	-21.665	-22.459	-23.159	-22.157	-21.365	-21.631	-21.582	-23.379	-22.268	-21.96	-22.755	-22.514	-22.582	-23.234	-21.677	-23.368	-21.856	-22.532	-21.883	-20.961
-5.5546	-3.5903	-4.7396	-5.0111	-3.8971	-4.9975	-4.6266	-4.8455	-4.5608	-4.8966	-4.5048	-3.7829	-3.9255	-4.9665	-3.9049	-5.5265	-4.8542	-3.4206	-3.1624	-5.4076	-5.4513	-7.2803	-3.9607	-5.7871	-5.202	-4.7468	-4.3902	-5.0225	-6.0529	-4.4304	-3.6839	-5.8724	-4.83	-5.5216	-4.9421	-4.9345	-4.7835	-3.7957	-5.2589	-4.9688	-4.7292	-5.6635	-6.3014	-6.0043	-4.5051	-4.3782	-5.5897	-5.3728	-4.7078	-5.3758
0.14505	1.8259	0.0066709	1.9594	2.0526	0.23466	1.4217	0.81643	1.865	1.6987	1.8027	2.0974	1.3729	0.99338	1.273	1.6098	2.271	1.78	0.76295	2.5921	2.6502	1.6144	-1.9243	1.0289	-0.010809	1.6138	-1.3503	1.3005	4.2721	1.3887	1.0914	-0.097237	1.5286	0.011499	0.54658	1.1596	1.2625	2.045	1.9536	0.59848	1.5459	0.37751	1.883	0.93994	-0.18566	1.269	1.5276	1.9196	1.3342	2.1252
-2.1273	-1.2428	-1.1555	-0.71011	-1.0811	-2.7252	0.24838	-1.4572	-1.8134	-2.4195	-1.3519	-1.7388	-1.3907	-0.59069	-2.3762	-3.171	-1.0046	-1.547	-2.9644	0.40234	-2.5757	-0.089821	-2.9871	-2.6546	-1.8081	-0.79359	-2.9275	-0.59528	-0.48401	-1.0092	-0.87661	-1.0891	-1.3488	-2.2961	-0.89746	-3.3963	-1.6208	-1.3681	-0.82853	-1.5962	-0.38533	-0.98209	-2.0575	-0.20382	-1.4807	0.1581	-0.58442	-2.0014	-0.83222	-1.6117
2.7838	4.068	2.8417	3.3751	1.3301	2.1617	1.7182	2.045	2.7489	1.4437	2.1373	3.3891	0.97892	1.7214	2.4011	1.6368	2.5303	1.5172	1.23	2.2116	3.0347	3.3634	3.2033	2.6879	3.4706	3.22	2.0215	1.2382	3.3763	3.468	2.7269	3.3539	3.7497	2.3457	1.9877	1.8615	4.2662	3.1547	2.8387	3.5684	3.4786	2.3822	3.0232	2.135	3.7498	3.8316	2.836	2.5055	2.9885	2.4866
-0.77951	-0.85505	0.1379	-0.75658	-0.81026	0.031189	0.099236	-0.33917	-0.5388	-0.91149	0.16678	-0.81284	0.25953	-0.065861	0.1177	-1.3496	-0.52803	0.4499	0.16121	-0.91127	-1.2265	-0.13759	0.01856	-1.7418	-0.42714	-1.5932	-1.4142	-0.46809	-1.3827	-1.1097	-1.0769	-1.9072	0.233	0.13604	-0.13579	-1.263	0.44777	1.0536	-0.47756	1.3292	2.1301	1.9962	0.66281	0.91453	-0.68653	-0.30923	0.13151	0.39734	0.42703	1.8024
5.3733	6.9222	5.4036	5.9676	4.3315	6.5856	5.7894	6.2407	5.1015	4.2107	5.5516	4.8932	5.0961	5.2877	4.7118	5.6697	4.4796	6.3037	6.459	5.1069	5.0226	6.2325	4.9626	5.8335	4.9409	3.527	4.451	5.0704	5.3665	5.452	4.5679	4.6663	4.2706	4.5489	6.5861	4.6419	3.7616	3.6007	5.2657	5.4064	4.3645	4.3626	7.175	4.6652	4.2292	4.9071	4.5917	7.559	5.1208	4.171
-15.485	-15.776	-14.592	-13.995	-15.074	-15.616	-14.77	-15.565	-15.544	-14.163	-13.116	-13.69	-13.106	-14.322	-16.121	-13.704	-15.69	-15.329	-16.401	-12.8	-14.299	-13.548	-16.657	-15.325	-13.357	-14.445	-14.965	-13.64	-15.451	-14.984	-15.119	-13.912	-14.581	-16.154	-15.079	-13.155	-13.938	-14.743	-14.832	-14.341	-14.867	-14.04	-15.37	-15.583	-15.583	-14.17	-15.2	-13.273	-14.028	-14.092
-21.702	-21.637	-21.388	-21.692	-21.452	-22.725	-22.966	-21.686	-21.81	-23.001	-23.911	-23.118	-23.169	-21.594	-21.412	-24.188	-20.649	-23.694	-21.797	-22.31	-22.542	-21.406	-23.297	-21.883	-23.267	-22.404	-22.193	-20.886	-21.753	-22.177	-21.207	-21.878	-22.037	-22.204	-22.047	-21.721	-22.477	-22.631	-22.086	-23.359	-22.052	-22.806	-21.456	-20.603	-21.861	-22.686	-22.84	-22.194	-21.205	-22.696
0.89112	-1.0506	-0.6005	-0.66218	0.50488	-0.53955	0.29474	-0.23432	-0.72916	0.50794	1.3534	1.5021	0.43524	-0.32462	0.76971	0.1811	1.4621	0.22226	0.52908	-0.41118	-0.73269	-1.0666	0.9538	-1.1733	1.1446	-0.6469	0.60797	0.45172	0.92487	1.0397	0.51551	-2.5436	-0.73472	1.1993	-0.75077	0.49467	0.082656	0.4491	-0.011331	0.23574	1.8689	0.35739	-0.45378	-0.56758	-0.04739	-0.2465	0.57842	0.26429	-0.059535	-0.89332
-21.069	-21.466	-21.034	-21.42	-20.758	-21.278	-21.81	-21.751	-20.429	-20.114	-21.328	-21.253	-20.717	-19.735	-20.239	-20.403	-20.249	-21.299	-20.717	-19.147	-20.191	-21.942	-21.263	-19.489	-21.495	-19.649	-20.565	-21.924	-20.185	-19.363	-20.751	-22.827	-20.028	-18.904	-21.138	-20.953	-19.747	-21.61	-22.271	-20.382	-20.359	-20.636	-21.235	-19.306	-22.388	-21.107	-20.372	-21.301	-21.914	-20.284
-22.424	-20.749	-21.224	-23.303	-21.924	-23.119	-21.989	-21.947	-21.375	-21.86	-22.35	-22.504	-22.521	-22.483	-22.671	-20.864	-22.599	-23.218	-23.67	-21.024	-22.49	-21.093	-21.945	-21.171	-20.818	-23.404	-22.138	-22.259	-23.031	-20.954	-22.64	-22.33	-22.578	-22.308	-22.042	-20.723	-21.686	-22.578	-21.597	-22.455	-23.155	-21.297	-21.628	-21.976	-22.658	-22.216	-23.086	-22.589	-22.219	-21.815
-12.32	-11.457	-13.087	-11.903	-13.521	-12.213	-11.54	-11.021	-12.828	-11.726	-10.499	-10.557	-11.134	-12.095	-11.309	-10.964	-10.333	-11.244	-12.087	-12.135	-13.233	-11.396	-10.59	-9.6844	-11.364	-10.351	-11.525	-10.788	-12.763	-12.197	-11.637	-11.37	-11.524	-10.788	-11.421	-12.739	-10.496	-11.839	-12.261	-13.056	-12.522	-10.195	-10.178	-12.25	-11.55	-10.328	-11.444	-10.735	-11.028	-10.727
-10.466	-10.908	-9.2187	-10.252	-9.9735	-10.629	-10.368	-11.334	-11.397	-10.003	-10.812	-11.432	-11.223	-10.773	-11.571	-10.22	-10.7	-10.832	-11.05	-10.912	-12.247	-11.252	-11.204	-9.6368	-9.686	-10.41	-11.45	-10.182	-12.306	-10.033	-11.911	-9.5928	-9.7035	-11.473	-10.765	-9.7599	-10.412	-10.743	-11.792	-11.874	-12.542	-11.435	-10.538	-10.113	-9.8235	-10.233	-10.305	-10.946	-10.833	-11.206
0.090142	-0.54012	0.43059	0.22609	0.25982	-0.68194	0.027005	-0.072808	-0.3248	-1.195	-0.6336	-0.23071	0.0059833	0.73774	-1.3642	-0.079683	-0.37545	0.55533	0.97393	0.93174	-0.82105	-1.077	-0.62803	0.38155	-1.2178	-0.70623	-1.4128	-0.73326	1.1331	0.083692	-1.6274	0.36522	0.63541	-1.6114	-0.89647	-1.2386	1.4241	0.73685	-0.27359	-0.19248	0.37145	0.77685	0.39773	1.4363	-1.4228	-0.35968	0.046706	-0.13526	0.55217	-0.04139
-12.086	-10.679	-9.9225	-11.194	-10.47	-10.18	-8.6216	-10.573	-11.165	-11.276	-9.2978	-10.613	-10.767	-12.09	-9.1634	-11.776	-9.5788	-12.841	-10.525	-10.265	-11.43	-10.635	-10.407	-10.202	-11.558	-11.181	-12.322	-11.579	-11.559	-10.749	-10.283	-9.8738	-10.858	-10.578	-10.107	-11.856	-10.999	-11.005	-11.152	-12.402	-10.055	-9.8854	-10.312	-9.7593	-11.001	-10.781	-10.496	-10.742	-10.367	-12.374
-13.241	-14.166	-12.597	-13.32	-12.733	-14.981	-13.154	-12.668	-14.194	-12.245	-13.938	-14.148	-13.824	-13.198	-11.989	-11.205	-14.297	-13.368	-12.684	-14.076	-12.825	-12.631	-13.878	-13.357	-13.778	-15.298	-14.492	-14.278	-14.586	-12.826	-14.17	-12.54	-13.673	-12.238	-13.758	-14.549	-12.076	-12.693	-11.571	-12.195	-12.035	-12.607	-13.573	-12.631	-14.592	-12.549	-13.853	-13.629	-12.922	-12.751
0.74743	0.058391	1.3406	0.64334	2.4485	1.3299	0.47087	1.7511	1.3982	1.5458	2.0586	1.4447	1.4416	0.12198	1.3301	0.97753	1.6202	1.7243	1.5324	-0.0066042	1.6925	2.3515	1.4899	1.3119	2.3202	4.1025	1.4403	1.0334	0.91175	2.4	0.45571	1.7847	0.54368	1.1388	2.5691	1.275	2.0825	0.7315	1.2963	2.2701	-0.38713	1.3141	1.7209	1.2545	1.0824	1.1598	1.9253	1.1994	0.46813	2.4812
0.91798	-0.063799	-2.085	-0.85364	-1.3016	-0.071792	-1.2296	0.11041	1.6882	0.18166	0.11832	0.31211	1.2597	1.1059	-0.43757	-0.50479	0.60073	-0.52678	-1.5727	-0.18873	-0.53774	-0.17451	1.2417	0.70557	-1.1282	-1.5558	0.41661	-0.3296	0.042775	-0.15396	-0.026586	2.665	-0.82514	0.02595	-1.4504	-1.0916	0.63949	-0.078317	0.38395	0.55203	-0.20192	0.21623	-0.85287	-0.67238	0.96907	-0.38215	0.29638	-1.684	-0.77123	-1.6955
8.9934	8.5561	5.7149	8.0182	7.7212	7.8543	7.4331	8.8767	6.9258	7.2507	7.9612	8.4167	8.0361	9.206	7.2368	7.4895	7.4114	8.7531	9.4807	6.8366	9.0709	7.3969	8.5052	7.7011	8.3172	9.3887	7.4271	9.4023	9.5308	8.9862	8.9619	8.1533	8.1814	6.5304	8.5086	7.6413	6.5249	8.5427	8.3577	8.3472	8.0949	7.2119	7.5941	9.3788	8.2911	7.5171	6.2749	7.6454	8.9514	7.3155
3.5732	4.1225	1.8611	3.1781	2.6362	3.0869	2.4876	2.9434	2.7411	3.0477	1.8465	4.4998	4.2614	3.5266	4.1079	2.7102	2.9562	2.6947	1.7457	3.0398	3.6755	3.5991	3.2163	3.0536	2.9556	3.8346	2.5649	1.981	3.3725	3.3943	3.7974	2.1183	4.144	4.0256	2.0377	1.6581	2.1092	3.2137	1.97	2.2087	3.4652	2.0491	1.6511	3.1218	1.2559	1.4713	1.5281	2.7651	3.677	4.2719
-0.96512	0.12278	-0.9447	-0.68356	-0.82805	-0.86738	2.4348	-0.79164	-0.93204	-0.45743	-0.060688	-0.72931	-1.3447	0.70293	-1.4718	1.7011	0.7727	-0.3424	-1.9029	-0.43597	-1.5227	1.4022	-0.54103	-0.29912	0.46428	-1.1259	-0.39824	0.0009881	0.28743	0.81376	0.45974	-0.2221	-0.69012	0.82727	-0.5836	0.75693	-0.49872	0.48222	0.030562	-0.30901	0.72147	-0.48756	0.86557	-0.30032	0.84118	-1.2589	-0.64417	0.10914	0.71205	0.80085
-13.855	-13.504	-14.017	-13.406	-13.488	-11.985	-14.733	-13.198	-13.48	-12.909	-12.937	-12.274	-13.547	-13.553	-12.283	-12.494	-13.505	-12.662	-14.111	-13.51	-12.875	-13.482	-15.188	-14.186	-11.725	-13.31	-12.704	-12.915	-12.437	-12.313	-13.961	-12.823	-12.984	-14.051	-11.958	-13.797	-14.021	-10.847	-14.264	-13.448	-12.959	-11.605	-12.83	-13.063	-11.229	-12.896	-12.779	-13.707	-14.799	-13.154
0.14378	0.028025	-0.99347	-1.1542	-0.76471	-0.27788	0.3539	-0.1539	2.1098	1.7644	1.3441	-1.1045	-0.96521	-1.6561	-1.0644	-0.74988	-0.40434	-0.27304	-0.75481	0.36679	0.89753	0.20715	-0.04762	1.0018	-1.6487	-0.74149	-0.85004	0.26568	1.5398	0.68858	-1.4638	0.2941	-1.2545	-0.88347	1.0654	-0.99488	-0.89765	-0.33529	-0.47496	0.047521	-1.0756	0.51182	0.36142	0.43132	-0.054369	-1.0195	-0.56886	-2.1538	-0.34194	-1.8527
0.94113	0.092541	0.16629	0.52208	0.030619	-1.4565	-0.19878	-0.3564	0.20723	1.2826	1.5037	-0.11959	0.55999	1.4428	0.95512	0.25908	0.48926	1.2941	0.49581	-1.4178	-0.38449	0.10215	0.10096	0.091304	2.0573	-1.734	0.89541	0.14822	0.16391	0.93015	1.985	1.6703	0.88193	0.41586	0.20498	0.23499	-1.3098	0.81904	0.90966	0.073279	1.0342	-0.15765	0.60047	0.36639	-0.49781	0.12375	0.11659	-1.7283	0.24925	1.3671
-20.006	-20.886	-22.128	-22.475	-22.495	-21.501	-23.138	-22.713	-22.826	-21.563	-21.691	-21.481	-23.236	-25.274	-20.522	-22.38	-22.477	-21.261	-23.251	-21.358	-22.482	-23.525	-21.908	-21.966	-23.126	-20.311	-22.789	-22.146	-21.497	-21.662	-22.413	-22.187	-20.911	-20.944	-23.019	-22.481	-21.142	-22.079	-23.498	-22.205	-22.002	-23.215	-21.446	-23.31	-22.294	-20.502	-22.817	-21.708	-22.354	-23.249
-1.2337	-0.93249	0.028655	-0.91027	0.22866	-1.4147	-0.97738	-2.136	-1.5326	-0.52975	-3.9689	-1.5891	-1.336	-1.1028	-0.67729	-0.47675	-2.326	-1.2707	-2.1537	-2.1516	-0.71022	-1.431	0.04883	-2.1274	-0.93865	-1.3719	0.92802	-0.51936	0.33652	-1.1599	-0.5107	-3.2116	-3.2661	-1.7645	-1.8193	-1.3005	-0.42122	-1.1505	-1.1542	-0.30706	-1.7024	-1.963	-1.2511	-2.0354	-0.3489	1.0608	-2.2845	-0.77824	-2.3989	-2.4655
1.3139	-0.54622	1.974	0.37723	0.11359	1.1722	0.79692	-0.4175	1.0069	2.2713	1.1103	0.87624	0.70501	0.65694	2.1246	0.52245	0.46571	0.93511	0.92951	2.5009	1.3772	0.70655	0.74652	-0.72375	-1.0554	0.013186	-0.99006	0.33531	0.58196	1.3004	-0.095265	0.074369	-0.17322	0.46683	0.67689	0.20099	0.17886	0.30223	-1.3386	-0.038379	-0.024306	-0.074222	-0.098936	1.3742	-0.40259	2.2258	1.4339	-0.46523	1.2525	0.53044
-4.78	-1.8562	-2.018	-3.7814	-3.6254	-1.1546	-3.1027	-2.8291	-2.8731	-2.4002	-3.2199	-4.1353	-1.7524	-3.4196	-4.0229	-4.5669	-3.2298	-1.9036	-4.1965	-3.915	-6.1585	-2.44	-3.9012	-2.3192	-3.3596	-2.4716	-2.8847	-3.6241	-3.8908	-1.6405	-3.5351	-4.2134	-3.7215	-3.8178	-2.2084	-3.0084	-0.30664	-3.2456	-2.7498	-4.8675	-2.6718	-3.8354	-2.4134	-3.2666	-2.3465	-3.9831	-3.582	-4.0496	-4.0725	-2.9301
-0.21157	-0.40987	-0.74197	-0.62672	-0.20733	-0.23221	-1.0122	-0.1258	1.3519	-0.59919	-0.5435	0.96068	-0.44139	-0.16366	-0.71493	-0.8919	0.63096	-0.4355	0.71395	1.2482	0.60148	0.58999	-0.33564	1.1232	-0.73696	0.0095509	-0.63129	-1.0871	-0.08969	-1.2336	-0.44198	-0.60978	0.057314	-0.3547	1.0952	-0.25321	-1.0461	0.47162	0.77512	0.56686	1.7236	-0.74112	0.22026	-1.3974	1.053	-0.26205	-1.4211	1.0799	-0.32614	-1.2058
-3.5922	-3.8739	-6.3253	-3.6194	-6.6845	-4.0921	-4.7073	-4.676	-4.2588	-4.1372	-4.4412	-4.8769	-3.6795	-3.4762	-5.0595	-4.0556	-6.2891	-4.3614	-5.6645	-4.2675	-4.236	-5.9871	-4.8103	-3.8171	-3.7417	-3.6943	-4.6298	-5.7385	-2.9992	-4.9576	-3.8562	-4.2163	-4.3741	-6.8364	-3.3112	-4.4973	-5.1396	-4.6008	-5.745	-4.6373	-4.1693	-5.3362	-5.2386	-4.3499	-5.1719	-5.1464	-4.7203	-5.4163	-4.7163	-4.2201
3.9515	4.0578	5.6052	4.5965	2.6256	4.1515	3.5657	4.4121	4.0353	4.7927	4.629	4.8431	4.1426	6.321	4.0945	5.5463	6.151	4.9951	5.1023	5.5808	4.2366	5.3496	4.4453	6.3545	4.1236	3.7919	3.8967	4.4002	4.5345	4.3945	5.0191	4.729	3.4845	3.7084	4.8732	4.3598	5.96	5.2399	3.7374	3.0238	4.4259	3.5811	4.8927	4.6023	5.1512	5.5595	4.6974	4.8184	2.8161	5.4537
8.3512	8.1342	7.6544	5.1493	6.3918	4.8264	6.9989	8.2124	6.2794	7.4913	6.1259	4.8154	8.3852	4.6346	8.737	6.1511	5.4453	6.2757	6.5206	7.57	7.8449	8.177	6.4913	7.3192	5.3438	4.8029	6.7714	6.8832	6.6332	6.5647	7.2765	8.5514	6.2474	6.0167	7.1226	5.4527	7.1764	6.1172	5.3506	7.1921	8.799	6.7233	6.1625	6.5077	6.8947	6.0202	6.2913	5.4719	6.5383	6.7637
-13.385	-13.163	-13.294	-12.78	-13.952	-12.043	-13.344	-13.748	-12.659	-12.138	-11.681	-12.294	-12.878	-13.119	-12.118	-13.268	-11.401	-12.667	-12.348	-12.34	-11.584	-12.143	-13.471	-11.668	-12.205	-12.258	-14.947	-12.372	-12.999	-12.676	-12.45	-12.206	-11.454	-11.859	-14.285	-11.872	-14.755	-14.272	-13.054	-11.682	-13.572	-12.033	-14.137	-10.685	-12.048	-12.072	-14.225	-13.912	-12.223	-11.639
-9.3512	-10.446	-9.4994	-9.5199	-11.062	-10.038	-10.371	-10.934	-10.223	-10.88	-10.499	-10.911	-10.448	-10.355	-11.648	-11.531	-10.798	-9.0771	-11.182	-11.401	-10.103	-11.458	-11.131	-9.7632	-10.996	-12.178	-10.641	-11.137	-10.772	-11.824	-11.461	-12.018	-10.158	-10.887	-9.8856	-10.869	-11.69	-11.71	-10.938	-9.9907	-10.641	-9.636	-10.372	-11.149	-10.078	-11.065	-11.087	-11.155	-12.164	-10.391
2.7614	2.9743	3.2016	3.9503	2.9588	3.642	4.1389	2.794	3.5393	1.6171	3.6501	3.2274	6.2147	2.0715	3.0794	2.5778	1.685	2.5582	3.0618	4.8862	3.1638	3.8859	2.3883	1.9324	4.7693	4.5921	3.9058	2.5278	3.304	3.0743	3.9068	2.7137	2.6921	3.0495	3.4457	2.5822	3.9685	4.1399	2.3112	3.5112	2.8614	2.6947	1.0234	2.7109	4.7166	2.2216	3.31	3.7156	3.5856	2.3587
-7.1442	-6.3104	-9.252	-7.8162	-7.1696	-9.7201	-7.2811	-7.7597	-6.6973	-7.0526	-6.8757	-8.6169	-7.7064	-7.976	-7.5216	-8.281	-6.4832	-8.0863	-7.7388	-6.3164	-6.3836	-6.3123	-7.1228	-7.8959	-8.7156	-7.1397	-9.1813	-7.6035	-7.6174	-6.4822	-6.2388	-8.0865	-9.1311	-7.8984	-7.1924	-6.4541	-7.5716	-9.4733	-7.5414	-8.1097	-7.6205	-8.1021	-6.8242	-8.4291	-7.8896	-7.8922	-6.4413	-8.4369	-6.8385	-8.6003
0.41902	-0.755	0.11298	-0.98289	-1.7438	1.4087	-0.37237	-0.54943	0.21591	0.1536	0.11204	0.1785	-0.7901	-1.0348	-0.0084191	0.10382	1.1099	0.13789	-0.87196	-1.0729	-1.1475	0.20573	-1.0149	-0.53378	-0.38843	1.3725	0.4796	0.64895	-0.28907	-1.4878	1.0781	-0.66095	0.71194	-0.20304	-0.265	0.56885	0.30494	-1.2055	-0.93397	0.0039266	-1.1853	0.79293	-1.2714	0.041948	0.54666	2.4267	-0.054668	-0.68898	-0.50205	0.070127
-14.29	-13.651	-15.023	-12.352	-13.362	-12.709	-13.033	-14.188	-11.601	-13.458	-13.087	-12.283	-12.446	-14.683	-13.961	-11.908	-14.659	-13.727	-13.204	-13.64	-12.609	-15.118	-14.784	-13.419	-14.394	-12.112	-11.467	-12.194	-15.117	-14.009	-13.12	-12.828	-11.707	-14.492	-14.545	-13.295	-13.092	-13.583	-11.812	-13.661	-12.913	-13.225	-11.056	-12.433	-13.521	-13.366	-12.315	-12.603	-14.102	-13.425
2.1836	2.0342	1.0709	2.2579	1.6952	1.6289	1.9177	1.8843	1.7541	2.0105	3.3439	1.3574	0.61288	2.2247	0.64205	0.65141	0.87157	1.4643	2.1004	2.5211	2.5998	2.0414	1.484	2.0115	2.5578	2.0267	1.7378	0.67093	0.064103	-0.61387	0.073563	1.3645	0.5135	1.5468	0.59354	2.4137	1.5341	1.4086	2.1689	0.36227	0.95161	2.0841	1.0545	1.7053	2.0292	0.65787	1.0001	1.7853	3.5408	2.3892
-13.133	-14.711	-13.978	-14.229	-15.959	-14.822	-14.192	-14.02	-14.02	-14.444	-13.925	-14.875	-14.186	-14.521	-15.593	-13.605	-13.798	-13.1	-13.828	-13.289	-14.167	-13.173	-15.17	-14.951	-15.343	-14.695	-15.657	-14.645	-14.602	-17.19	-14.62	-14.888	-16.529	-14.909	-15.523	-15.737	-14.648	-13.582	-15.84	-15.49	-14.725	-14.369	-15.426	-15.222	-15.555	-13.957	-14.479	-15.297	-13.614	-14.691
2.656	1.8157	2.48	2.3605	2.91	3.8592	2.0404	1.8153	2.9795	4.0926	4.0187	3.5525	2.5818	2.5438	2.0889	2.7962	2.2716	4.2434	1.7158	2.0575	1.0653	2.2385	1.9707	1.8815	2.8918	2.9101	1.7225	1.3774	3.8811	2.5781	2.8127	1.4021	3.0523	1.4974	3.3754	2.6658	3.41	3.7161	1.585	2.1773	2.7352	3.1538	2.1129	1.9607	2.2655	2.485	2.5848	2.5632	2.8918	2.9412
-12.392	-12.976	-11.667	-10.254	-10.94	-10.473	-11.482	-10.873	-13.128	-12.724	-10.395	-11.978	-10.749	-12.342	-9.9623	-12.293	-11.702	-11.994	-13.071	-12.145	-11.188	-11.897	-10.312	-11.672	-12.397	-12.314	-11.78	-11.758	-10.592	-10.541	-11.796	-10.863	-11.198	-11.791	-12.466	-10.95	-11.321	-11.401	-10.777	-10.958	-12.093	-11.799	-9.6916	-10.276	-11.365	-12.386	-10.105	-11.262	-11.508	-11.186
4.8762	5.2322	4.0606	5.5366	3.4245	4.9625	4.7842	4.7248	3.8567	4.8583	4.7094	2.5235	4.5859	3.3669	3.11	4.0268	4.2228	4.5727	5.13	3.834	3.2512	3.8745	2.8517	3.1379	3.8743	3.2825	5.0247	3.5686	4.1092	4.3966	2.9443	4.2302	3.9485	5.8721	4.8344	4.3866	4.6465	5.8108	5.2742	4.3335	2.7278	4.2283	5.55	3.581	6.0514	4.8361	4.0787	3.4513	3.6212	4.8609
-1.2184	2.3688	-0.37097	0.5443	-0.24096	-0.49489	1.0823	1.1027	0.59943	1.5048	-0.45434	0.17836	0.35821	0.11544	1.1229	1.7257	0.63102	1.8552	-0.85089	0.35541	0.67943	-0.1563	1.9583	0.44394	-0.09125	2.2308	0.5551	1.685	1.7152	-0.21679	1.3504	-0.3766	-0.31678	2.4348	0.7923	0.21353	0.65819	0.034015	-0.44459	-0.37186	-0.78124	0.43465	-0.56527	0.83031	0.19801	0.45336	0.83135	1.4509	0.098763	0.75741
-12.977	-13.252	-12.987	-12.392	-11.939	-10.951	-13.928	-13.501	-11.312	-12.632	-12.56	-13.945	-12.358	-14.223	-11.283	-12.925	-12.398	-12.927	-11.666	-10.333	-12.472	-14.306	-11.508	-12.269	-13.75	-13.284	-13.129	-11.851	-12.124	-14.561	-12.465	-12.04	-13.305	-12.248	-12.946	-12.02	-13.461	-12.514	-12.812	-13.668	-12.939	-13.948	-11.215	-12.979	-12.34	-12.844	-12.277	-12.424	-13.518	-11.874
-0.37587	0.088474	0.99874	-0.80694	0.40038	-0.092638	0.90495	0.23066	-0.42736	0.85596	-0.4974	1.2362	-0.30648	-0.75711	1.4041	0.59119	-1.0332	-1.7429	0.40686	-0.11785	0.33046	-0.0015845	1.3117	0.13022	0.62243	-0.67446	0.44623	0.088385	-0.22026	0.21534	-1.285	0.24382	-1.0728	-2.0396	-1.1438	-0.87318	-0.58121	-0.19811	-0.50419	0.14379	-1.4086	-0.093523	1.2594	0.49241	0.29621	-0.24178	-0.80891	-0.7567	-0.87843	2.0847
-11.067	-11.053	-10.242	-10.993	-10.308	-10.383	-11.15	-10.165	-11.787	-10.498	-9.3347	-11.32	-11.081	-10.402	-9.8936	-9.7845	-10.06	-11.139	-12.216	-11.233	-10.297	-10.429	-10.127	-12.662	-11.169	-10.157	-11.289	-10.975	-11.146	-9.1339	-10.896	-10.518	-12.677	-10.769	-13.047	-10.366	-9.5886	-11.613	-9.3946	-10.837	-10.591	-10.556	-11.126	-10.563	-9.8896	-12.525	-11.531	-11.103	-11.706	-10.426
2.5406	2.3137	3.25	0.63894	0.0078306	3.0234	1.3561	2.5071	0.65181	2.3315	1.616	2.0971	0.73493	1.9979	0.69811	1.3529	2.0206	1.4905	1.3985	1.4241	2.0911	1.3885	1.9671	2.4152	3.0665	2.499	0.83726	1.7836	0.22544	2.958	0.45458	1.404	3.3406	1.3545	0.80945	1.0742	-0.47144	0.9988	0.13928	0.58303	3.3108	0.14399	1.7807	0.082845	2.1777	2.4482	2.345	1.2913	0.71573	-0.75768
5.739	7.1548	7.0453	6.8217	7.5803	7.4045	6.5727	8.6331	6.219	6.6342	6.1852	6.7871	6.455	6.3024	7.2409	6.4107	6.0803	7.5717	6.3341	6.918	5.4416	6.5666	7.1042	6.4403	7.2996	5.6024	5.098	4.8216	5.086	7.7273	6.839	8.2034	6.2694	6.1963	6.1175	8.8332	6.4979	7.7473	6.3611	7.0287	5.7887	8.0276	7.4229	6.9102	8.2032	6.6104	5.3656	6.3155	6.7789	7.1876
-11.662	-10.758	-10.695	-10.069	-9.026	-9.5435	-11.159	-10.251	-12.446	-10.841	-10.999	-11.485	-11.481	-11.204	-10.181	-10.774	-10.909	-10.123	-12.04	-10.668	-10.51	-10.476	-10.232	-11.271	-10.892	-9.3213	-9.7072	-11.652	-10.538	-10.147	-10.931	-10.432	-11.247	-9.7594	-12.252	-9.8002	-12.866	-11.634	-11.779	-11.152	-9.4493	-10.861	-10.746	-9.4625	-11.387	-10.962	-9.5715	-9.6802	-11.375	-10.187
6.0555	7.4182	6.2922	7.182	6.5282	7.7337	5.262	7.3463	7.2553	6.3348	7.0129	6.3876	5.8	6.1985	8.4834	6.5908	6.1855	6.9153	6.6126	7.0585	7.1171	7.4662	6.5518	7.0416	7.1223	7.3519	6.8164	6.9239	6.4907	5.9638	5.9119	6.173	6.7714	6.8398	6.9315	6.8129	7.5242	6.4088	6.7498	7.0257	6.6468	6.5795	5.642	7.506	6.6692	6.6163	5.0814	6.6878	8.2241	7.0907
-4.2023	-5.4381	-5.7339	-2.6391	-4.8625	-2.536	-1.7144	-3.9065	-4.7898	-4.3947	-4.2476	-5.7554	-4.3383	-3.9026	-5.9639	-4.2173	-4.704	-2.1944	-4.8362	-3.1192	-3.5596	-3.9866	-3.9921	-2.9124	-4.63	-2.5827	-3.6353	-4.8041	-5.869	-3.6596	-5.1657	-4.7909	-4.1937	-4.1104	-3.5419	-3.1563	-3.6091	-4.2953	-3.3269	-4.6003	-4.191	-3.5122	-3.79	-4.6651	-4.9364	-4.4082	-5.1432	-5.6202	-3.2624	-4.5259
-3.4036	-3.2563	-2.5575	-2.1455	-3.5229	-3.5046	-3.3342	-1.8003	-1.909	-0.92477	-1.9252	-3.952	-2.7431	-3.154	-1.2143	-1.5116	-2.9927	-2.159	-2.1707	-3.834	-3.6611	-1.2423	-2.9888	-2.1898	-2.9821	-2.0758	-3.1065	-2.0967	-3.2496	-3.0401	-1.7669	-2.3143	-3.2406	-3.8123	-1.7077	-2.4588	-1.112	-3.3889	-1.7857	-3.5292	-2.6564	-2.3557	-1.7918	-3.3414	-4.0142	-1.1171	-4.8203	-1.2446	-1.9891	-1.8383
-11.55	-10.977	-12.332	-9.1181	-12.374	-11.739	-12.273	-12.096	-11.208	-12.383	-12.104	-11.135	-13.241	-10.434	-12.286	-13.24	-11.768	-11.597	-11.021	-11.229	-10.992	-12.253	-11.25	-13.053	-12.795	-10.972	-10.877	-12.713	-11.52	-13.071	-11.258	-11.221	-10.835	-11.777	-13.757	-11.861	-12.288	-12.501	-10.921	-12.69	-11.456	-11.381	-12.474	-9.9757	-11.438	-12.123	-11.208	-12.75	-11.966	-10.782
-13.349	-13.801	-15.234	-14.835	-13.561	-13.02	-13.741	-14.937	-13.581	-14.538	-13.195	-13.272	-14.444	-14.436	-14.925	-12.673	-15.282	-12.55	-13.849	-13.44	-14.016	-12.256	-13.679	-15.675	-14.03	-13.545	-12.992	-13.756	-14.182	-12.865	-13.22	-14.744	-13.835	-13.225	-14.255	-12.939	-13.02	-16.007	-12.689	-13.886	-12.692	-13.517	-13.95	-15.42	-13.085	-13.76	-14.105	-15.232	-11.999	-14.976
-11.991	-13.316	-14.694	-12.141	-12.471	-14.514	-13.806	-13.786	-13.357	-12.863	-13.301	-13.962	-13.425	-13.491	-12.125	-13.133	-14.33	-13.24	-15.644	-13.38	-14.55	-12.403	-13.181	-13.159	-12.113	-13.043	-13.041	-13.614	-13.566	-12.843	-13.98	-14.119	-12.144	-14.158	-13.024	-12.843	-12.486	-13.879	-13.884	-14.449	-13.73	-13.583	-12.386	-13.806	-14.347	-12.446	-13.074	-11.971	-12.752	-12.655
-2.1367	-0.37562	-2.9437	-1.6901	-1.6957	-3.1501	-1.0935	-1.7793	-3.1312	-1.8554	-2.1965	-1.0653	-2.4954	-2.3683	-0.35743	-1.0273	-3.4361	-0.89135	-2.8792	-1.0736	-3.1685	-1.8311	-3.3102	-3.277	-2.8444	-1.3006	-3.2677	-2.3114	-2.7549	-4.833	-1.429	-3.0627	-3.0549	-3.0532	-1.8633	-2.523	-3.9969	-2.4984	-2.8404	-2.9327	-2.8732	-3.5609	-0.50294	-3.0314	-1.8333	-1.4689	-1.9686	-1.9301	-2.5522	-3.1876
3.7905	1.0931	2.5033	2.645	2.9927	3.9392	2.4464	3.6728	3.202	1.7355	2.7554	0.55977	2.8686	3.4136	2.3057	5.1358	3.6181	2.2049	4.5094	2.5184	2.7977	5.3163	3.7599	1.7725	4.2372	2.2849	2.3004	2.5839	3.2388	3.5946	3.616	4.9168	3.1744	3.2453	1.9739	2.8987	3.7071	5.5823	3.1412	2.3221	2.9594	2.1397	4.5686	4.9619	2.3135	2.9857	1.4328	3.1707	2.7441	2.7553
-1.4927	0.79846	-1.6549	0.12849	-0.30237	0.47582	0.77759	-0.18183	-0.15802	0.60201	1.1468	-0.046542	-1.5411	1.0073	-0.29583	0.7052	0.27118	-0.058477	-0.91738	-0.68536	-0.90027	1.8141	-0.075802	-1.5541	-0.4258	0.5527	0.74123	1.5551	0.61459	-0.5755	1.3399	0.67731	-0.47465	-0.28609	2.4011	-0.55992	-0.25315	-1.5916	-0.61826	0.917	0.82361	-0.042399	-1.2343	-0.68849	-0.43921	-0.21145	0.33753	-0.58753	0.46009	-0.6571
6.5308	8.8221	5.8842	7.1542	8.1291	9.6615	7.6491	7.018	6.2718	7.6718	8.2839	7.6847	8.7303	8.2687	6.5614	9.1661	9.3291	7.8432	7.2458	7.1677	8.958	9.4922	9.525	7.8832	7.7258	8.1038	9.1123	7.2634	8.7444	8.2414	6.653	8.4971	9.4493	7.8755	7.7661	9.0548	7.1448	8.6577	7.8772	8.2153	7.5336	8.2575	7.8602	6.8211	9.875	7.9337	8.0063	7.5772	9.1471	7.0532
-13.322	-10.932	-12.089	-10.137	-10.327	-11.824	-11.451	-11.646	-10.899	-9.7616	-12.732	-12.359	-10.371	-12.288	-9.2115	-11.213	-11.831	-12.53	-12.236	-9.7631	-11.1	-10.909	-11.02	-12.324	-12.142	-11.187	-11.371	-10.545	-9.7769	-10.98	-11.387	-12.289	-12.268	-11.837	-10.86	-11.131	-12.626	-12.428	-9.9742	-10.766	-11.503	-11.033	-10.874	-12.483	-11.673	-10.266	-12.055	-10.335	-10.248	-11.758
-15.852	-15.362	-15.294	-14.411	-15.354	-14.039	-14.449	-16.063	-14.408	-15.715	-14.491	-13.492	-13.99	-14.697	-14.626	-15.685	-15.643	-16.644	-15.608	-13.289	-14.977	-14.804	-15.649	-14.471	-15.059	-15.843	-14.285	-14.023	-14.117	-14.214	-15.284	-15.121	-14.601	-15.967	-14.147	-16.668	-14.848	-15.323	-14.282	-14.122	-14.615	-14.472	-14.259	-15.852	-13.644	-15.109	-12.997	-15.613	-14.787	-13.969
0.63249	1.9105	1.7532	1.5387	-0.10473	1.4939	2.2045	0.62133	2.8242	2.491	2.5974	1.6272	0.29431	1.3706	2.159	0.43938	1.4042	0.9641	1.3269	-0.34623	1.3908	2.1426	1.3778	1.3047	-0.054914	1.9059	1.5401	2.6111	-0.34344	1.8259	2.4282	2.5374	0.93459	0.38683	1.3501	2.8746	2.4306	1.0512	2.2148	0.54447	1.4466	-0.67446	0.87754	0.73003	2.4055	1.0614	1.1968	0.33869	1.5599	-0.41382
2.7766	3.3499	4.6219	2.5922	6.0465	4.4593	4.6365	4.6036	3.5875	4.3727	5.0606	5.9582	5.1566	3.22	4.6675	5.4177	3.3232	4.1765	5.1	6.2335	4.3661	3.057	2.9688	3.511	3.5003	3.7677	4.4554	4.0769	3.4385	3.473	5.3898	5.2267	4.9587	5.7079	6.4724	4.1144	3.7664	3.7561	4.3716	2.8639	3.5294	5.1678	4.3264	3.327	4.0306	3.3043	5.4085	4.8219	3.4704	3.1925
1.772	-0.14286	0.99963	1.3282	1.5483	2.3879	1.4515	1.4512	2.0352	2.2131	2.0465	1.6858	2.7717	3.1422	1.8728	2.006	1.4028	1.5113	2.0818	1.3947	1.9805	1.9702	2.7209	1.5291	1.246	1.2805	2.4832	3.0054	1.0905	2.2394	1.5882	3.2282	2.8058	0.83604	3.0037	2.0302	2.538	2.8412	2.0844	3.6188	2.3661	2.8451	1.9104	2.5888	0.68846	1.1436	0.75111	1.3732	1.676	2.7549
2.0401	0.78888	1.7761	2.5646	2.9121	3.415	1.1857	1.7051	0.74336	1.6184	1.1371	1.2984	1.127	1.4985	1.4737	2.0539	1.4602	0.31791	2.1801	2.2662	3.1757	0.67892	3.634	1.4363	1.7377	2.7943	1.6261	1.483	2.61	2.1152	2.7401	1.2851	1.8674	3.5049	2.1202	2.8695	2.3169	1.6071	0.18527	1.345	0.74341	2.8452	2.3354	2.2846	0.90938	1.4867	2.7572	2.3798	1.1638	0.92064
-22.095	-22.793	-21.477	-21.693	-23.834	-21.504	-22.158	-22.728	-22.446	-21.701	-21.656	-21.391	-22.848	-22.507	-23.104	-23.066	-20.484	-23.303	-23.301	-22.307	-20.937	-22.371	-23.504	-21.998	-22.399	-22.144	-22.012	-22.262	-21.876	-22.212	-21.835	-22.006	-22.112	-21.501	-21.925	-22.254	-23.008	-21.027	-22.074	-21.227	-21.848	-21.116	-22.449	-21.922	-21.642	-22.688	-22.505	-22.14	-20.703	-21.997
-8.5408	-9.5317	-8.762	-9.3189	-9.5003	-9.5113	-9.7697	-9.524	-10.363	-10.077	-9.1767	-10.461	-9.8264	-10.135	-10.866	-10.684	-9.3359	-9.2935	-8.9815	-9.5987	-8.1191	-8.0946	-9.0472	-10.435	-9.8264	-9.1777	-11.774	-9.6571	-8.1922	-11.227	-9.9466	-10.598	-10.267	-10.262	-9.6222	-9.4501	-9.885	-10.683	-9.4142	-10.318	-9.6357	-10.109	-9.6272	-10.014	-10.941	-8.1584	-9.2222	-9.315	-9.0695	-8.6957
8.8593	10.332	7.843	8.765	9.2403	7.5219	8.7752	8.2334	10.026	7.4195	7.8745	9.0309	8.0396	7.6546	7.6273	8.3745	9.8626	8.0847	9.2081	9.011	8.869	9.9172	7.9945	9.0144	10.35	7.372	8.8222	8.7529	9.0133	9.4006	7.9571	6.6047	8.7238	7.3407	8.3925	8.0067	6.6254	8.5498	8.5217	8.6629	9.9694	8.6657	8.3682	9.4595	8.6137	9.1211	8.5683	8.9121	7.707	9.0231
-0.8899	0.0049101	-1.1647	-0.84624	-0.40838	-1.741	-1.2138	-0.47938	-2.9434	-1.4545	-1.2427	-1.616	-2.6225	-1.4254	-1.3017	-1.8739	-1.1399	-0.34076	-0.31824	-1.3781	-1.3169	-2.4669	-1.6385	-1.0096	-1.8502	-2.9453	-2.995	-0.56008	-0.8554	-0.99234	-1.3494	-1.5555	-1.6366	-2.5245	-2.4526	-0.94448	-0.73584	-1.3168	-1.182	-1.6821	-2.1244	-0.78804	-0.82074	-0.8214	-0.31098	-1.7811	-1.6337	-2.7494	-2.8217	-0.9768
-2.2851	-0.99139	-0.66813	-1.2055	-1.2889	-2.5376	-3.3713	-1.6749	-0.86572	-1.9027	-1.1938	-2.4247	1.0244	-1.0369	-1.1242	-0.47604	-0.60462	-1.4433	-0.61095	-0.84185	-2.9853	-2.2495	-3.1372	-0.95264	-3.0082	-0.68991	-1.544	-0.048361	-2.232	-2.0185	-2.2237	-1.4801	-1.4891	-2.0326	-1.1075	-1.3687	-2.4635	-2.3736	-0.3318	-1.2964	-1.1514	-1.4037	-0.27247	-2.1896	-1.5405	-2.0564	-0.94676	-0.49457	-2.0044	-2.5751
-6.6516	-3.8218	-4.726	-5.3195	-4.847	-4.6433	-5.4363	-6.2172	-5.538	-4.4646	-5.3117	-4.8455	-3.4005	-6.37	-3.7409	-5.4377	-6.1653	-5.616	-6.2424	-4.8648	-5.7603	-4.8704	-4.4619	-4.7541	-5.5217	-6.1161	-5.5684	-5.595	-6.2172	-3.7971	-4.5823	-3.5536	-4.0469	-5.607	-5.3015	-4.3973	-5.4904	-4.4916	-5.507	-4.9171	-5.6188	-5.3788	-3.2979	-5.6904	-4.6314	-4.77	-3.0479	-5.5548	-3.131	-5.5729
-13.925	-14.375	-14.421	-12.913	-15.67	-14.112	-16.902	-14.252	-12.509	-14.493	-14.714	-17.139	-14.841	-14.108	-13.675	-14.025	-14.656	-15.736	-13.668	-14.954	-14.971	-14.077	-14.855	-13.674	-14.375	-13.355	-14.767	-14.781	-14.78	-13.698	-14.44	-14.868	-14.779	-13.913	-13.326	-13.966	-16.29	-15.627	-14.978	-14.439	-14.583	-13.949	-15.014	-15.414	-14.04	-14.044	-16.04	-14.657	-14.607	-16.581
-2.6653	-2.9181	-2.2743	-3.8678	-3.1233	-1.3443	-2.8645	-1.7026	-1.7668	-3.9852	-1.3712	-1.903	-1.2881	-2.4531	-1.7036	-1.6903	-0.6176	-2.1468	-1.8741	-2.9638	-2.1139	-3.0332	-2.8361	-1.4505	-2.1999	-2.5697	-3.0074	-3.2468	-1.4808	-2.8785	-3.9219	-2.699	-1.8138	-2.2873	-1.0142	-2.136	-2.3368	-1.1873	-2.3432	-3.6126	-1.803	-1.925	-2.0324	-2.7472	-2.7449	-1.9519	-2.3402	-1.3632	-2.6123	-1.1144
-4.1978	-5.6413	-5.0271	-4.1575	-5.3646	-6.3605	-4.5977	-4.1257	-3.084	-3.7653	-4.1369	-3.9095	-4.0636	-5.2206	-4.648	-4.1771	-4.7786	-3.9969	-4.7273	-4.6072	-4.1374	-5.422	-5.5529	-5.8074	-5.6483	-4.0645	-5.5237	-4.1531	-5.1668	-4.0462	-4.0717	-3.4943	-4.4049	-4.7625	-4.8328	-4.4279	-5.195	-4.6832	-3.8697	-3.2293	-4.5082	-4.7085	-4.0007	-4.3031	-5.83	-5.8763	-3.6508	-5.6375	-5.476	-4.7875
4.6369	5.4012	5.4322	5.925	5.332	6.5045	5.4845	5.8643	4.9707	6.4997	5.1491	5.1131	5.839	4.9548	4.8533	4.0632	5.6004	5.2349	4.754	6.2457	4.7111	4.6577	5.0958	5.2317	5.3024	5.336	5.2935	4.2134	5.3123	3.3687	5.8352	5.0114	5.6744	3.6367	4.7196	5.8515	4.335	5.4307	5.7243	4.3017	5.6212	3.041	4.7559	3.994	6.221	4.6994	5.9862	4.5294	5.9006	4.8857
-22	-22.558	-22.722	-23.71	-22.087	-22.614	-22.893	-23.361	-22.732	-22.983	-23.539	-21.625	-23.062	-21.932	-21.823	-21.355	-22.423	-21.815	-22.147	-21.401	-22.371	-21.222	-22.226	-22.587	-22.663	-21.881	-22.891	-20.829	-22.378	-20.718	-22.123	-21.105	-21.819	-21.739	-22.544	-21.44	-23.316	-22.235	-20.354	-22.315	-21.073	-22.261	-21.628	-21.955	-22.042	-21.615	-22.039	-22.461	-22.031	-23.439
-13.822	-14.078	-12.482	-14.993	-13.799	-14.228	-15.547	-14.46	-14.869	-13.799	-14.108	-13.427	-13.423	-13.089	-14.396	-14.064	-13.518	-14.378	-14.841	-14.073	-14.816	-13.686	-14.345	-14.002	-14.096	-13.256	-13.542	-13.33	-14.514	-12.394	-14.632	-15.851	-14.63	-14.525	-14.298	-12.73	-14.311	-13.906	-14.673	-14.897	-13.437	-13.484	-13.93	-13.286	-14.126	-13.767	-15.054	-13.441	-14.752	-13.419
-6.8324	-6.418	-5.1559	-7.9015	-6.5336	-4.741	-5.8587	-7.5968	-6.5881	-6.6978	-6.878	-6.6802	-5.2571	-6.151	-5.601	-7.3764	-6.8123	-6.0251	-5.8458	-7.1903	-5.8968	-5.8379	-6.5929	-5.3396	-6.4593	-5.2481	-7.524	-6.9449	-6.3429	-5.8622	-5.3553	-4.9861	-6.2928	-4.4162	-4.6486	-6.2992	-4.5344	-6.1774	-7.2922	-6.6553	-7.1105	-6.7391	-6.6653	-7.1314	-7.7102	-5.5024	-6.7056	-5.6568	-6.103	-7.0054
5.5944	4.9461	5.0764	4.1042	4.7633	4.6608	4.2588	4.2881	5.4841	3.7198	5.8204	5.9579	4.9082	5.5529	5.6404	4.0109	2.6727	5.2723	6.267	4.3786	5.2063	4.9386	4.5483	6.5912	5.8171	4.4894	4.7731	7.145	4.7823	5.9934	5.9571	5.399	5.2409	3.6803	6.2439	5.0861	3.7737	6.3689	6.1928	5.2824	4.8319	1.6065	4.6618	5.0066	5.1538	4.2771	3.106	4.6801	5.5947	3.1609
-11.567	-12.283	-13.687	-13.306	-15.429	-14.792	-11.92	-12.27	-13.35	-13.637	-14.594	-12.377	-12.808	-11.843	-14.48	-12.808	-13.423	-13.921	-14.61	-12.172	-13.639	-13.429	-11.936	-12.122	-12.526	-13.078	-13.789	-12.114	-11.914	-12.507	-12.468	-12.223	-14.301	-12.755	-12.932	-14.759	-13.514	-13.3	-13.771	-13.701	-12.247	-13.954	-11.346	-12.343	-13.281	-13.191	-14.392	-13.681	-13.492	-13.783
-11.498	-10.404	-9.5993	-11.305	-8.4113	-11.269	-11.189	-10.899	-11.242	-11.305	-11.042	-11.812	-12.366	-10.595	-11.97	-11.338	-9.545	-9.6041	-10.269	-9.641	-11.465	-11.012	-9.7673	-9.9686	-8.9219	-10.189	-10.653	-10.689	-10.648	-10.592	-9.1425	-9.7417	-12.309	-10.429	-10.698	-8.0478	-9.5461	-9.9617	-10.606	-9.3209	-10.656	-10.492	-10.151	-11.715	-12.079	-9.4447	-10.724	-12.79	-11.214	-11.095
-3.1072	-1.3067	-1.1822	-1.0618	-1.9048	-2.7318	-1.6538	-2.3322	-3.4704	-0.72113	-2.9427	-1.9923	-1.1913	-1.4947	-3.9247	-1.1827	-2.3559	-3.2258	-1.8479	-2.6702	-2.2247	-2.3119	-1.8817	-0.47211	-3.0478	-1.0579	-3.1949	-2.22	-1.0703	-1.3928	-1.5616	-3.4295	-1.9601	-1.2555	-2.3119	-1.0655	-0.82719	-1.987	-1.1813	-1.815	-2.0017	-2.731	-1.3055	-1.4685	-1.0143	-4.3434	-0.84345	-3.2152	-1.5213	-2.1523
-22.457	-22.341	-23.011	-21.651	-23.135	-21.725	-21.333	-22.965	-22.007	-22.591	-21.919	-22.047	-22.195	-22.187	-21.864	-21.858	-20.689	-23.042	-22.938	-21.333	-23.056	-22.108	-22.818	-22.595	-21.404	-22.261	-22.085	-20.817	-21.434	-22.112	-20.793	-22.367	-22.538	-22.821	-21.225	-23.185	-20.995	-22.972	-21.39	-21.516	-21.392	-21.973	-21.233	-23.216	-22.993	-22.216	-23.052	-23.536	-20.25	-21.749
-11.588	-11.171	-12.202	-10.264	-10.325	-10.612	-10.963	-11.009	-10.24	-8.994	-12.021	-10.74	-12.266	-11.188	-11.134	-10.394	-11.254	-11.046	-10.057	-11.705	-12.615	-9.4566	-10.953	-11.705	-9.9908	-10.224	-10.43	-11.432	-11.234	-10.41	-10.717	-11.068	-9.6677	-10.184	-9.005	-11.301	-11.961	-10.052	-11.354	-9.5417	-9.9422	-10.494	-10.667	-11.572	-12.376	-10.011	-10.996	-12.594	-9.8956	-10.264
7.0815	7.8618	5.9452	8.4146	6.9417	7.2411	7.2734	6.3567	5.3685	5.6759	6.7613	7.7059	5.8793	5.6011	6.5415	6.0187	4.2866	6.5301	8.1872	7.3247	6.5179	6.7866	5.2762	7.2789	7.4063	7.4117	7.7737	6.4865	5.7388	6.0014	6.0882	6.6934	7.8622	6.2242	7.6718	6.0927	5.8671	8.1058	6.4385	5.7498	5.903	5.6854	7.4388	7.2466	5.916	6.2255	8.4238	6.3029	7.4259	5.6467
-19.958	-20.206	-19.679	-21.102	-20.878	-22.725	-21.63	-21.429	-20.009	-21.514	-20.495	-21.092	-21.575	-20.748	-20.3	-20.809	-21.055	-19.436	-19.689	-21.155	-21.215	-20.872	-20.419	-21.413	-23.867	-21.394	-20.375	-21.352	-20.233	-19.757	-19.513	-20.194	-19.797	-21.277	-21.22	-21.063	-21.097	-20.45	-20.301	-20.861	-20.881	-19.366	-20.801	-20.71	-19.708	-21.913	-18.852	-21.79	-20.738	-20.222
-11.478	-12.684	-11.835	-14.379	-11.572	-12.577	-12.009	-12.122	-11.992	-11.697	-11.076	-12.186	-10.919	-12.309	-13.359	-10.679	-12.642	-10.01	-13.179	-12.485	-13.613	-12.05	-11.624	-11.49	-12.668	-11.375	-12.843	-11.205	-9.328	-11.366	-12.793	-10.389	-11.364	-10.389	-11.767	-11.937	-13.667	-11.766	-12.21	-11.343	-12.107	-12.647	-10.549	-10.507	-13.306	-11.118	-10.39	-10.839	-11.669	-12.184
-13.172	-14.502	-12.775	-14.77	-13.929	-14.336	-14.143	-13.265	-13.788	-15.668	-15.025	-14.699	-14.393	-16.01	-13.539	-14.343	-14.724	-16.061	-14.299	-13.166	-13.846	-15.208	-13.92	-14.047	-13.723	-14.081	-13.663	-13.84	-13.437	-12.832	-13.662	-14.573	-14.2	-13.932	-13.766	-14.453	-13.813	-13.748	-14.032	-15.211	-13.716	-14.177	-14.372	-14.538	-13.944	-13.687	-14.228	-13.43	-14.768	-13.616
-12.067	-12.85	-13.45	-11.384	-13.594	-13.423	-13.922	-12.653	-12.095	-13.946	-11.515	-13.18	-14.059	-13.287	-12.599	-13.187	-12.619	-12.372	-12.039	-13.27	-12.667	-13.13	-13.303	-12.84	-13.002	-12.301	-13.592	-12.231	-11.652	-12.337	-15.838	-13.258	-11.542	-13.356	-12.508	-12.864	-14.152	-12.408	-13.294	-12.206	-13.006	-11.61	-13.301	-12.98	-11.736	-12.56	-11.573	-13.328	-12.898	-12.507
-0.9751	-0.9235	-1.0362	0.24142	-0.62181	1.1174	0.030244	0.47873	-1.135	-1.09	0.59358	-0.32375	1.0851	-0.53075	0.75521	-0.82055	0.22933	0.30575	-1.1027	0.98934	-0.40971	0.26583	-0.48282	-0.14428	-0.11433	0.99537	-0.025769	-0.73971	0.76603	0.10954	-0.84012	-0.39612	-1.5063	0.57765	-1.1602	-1.8495	0.30182	0.8043	-0.50139	-2.123	-1.053	-1.2214	1.2075	0.02566	1.1297	-0.71411	1.5993	0.4822	-0.51513	-0.12387
-7.7975	-6.8952	-7.1376	-9.9176	-8.575	-7.7884	-7.8564	-7.6792	-7.5976	-6.8052	-7.4717	-7.7639	-8.2304	-6.6776	-6.822	-8.7288	-7.715	-7.536	-8.4488	-6.8757	-8.2115	-5.493	-6.8994	-7.3976	-7.3184	-8.1289	-8.4007	-7.2466	-8.552	-9.2212	-7.2806	-8.141	-7.3016	-6.6737	-7.1647	-8.1057	-7.4781	-6.8901	-7.7931	-5.4938	-7.8407	-7.0783	-7.7275	-8.2482	-6.6839	-8.3394	-6.3098	-7.8679	-7.7219	-8.5161
-3.0848	-3.366	-2.9734	-4.108	-3.2386	-1.8658	-2.9332	-3.3868	-2.535	-3.6386	-3.6293	-3.1778	-2.6952	-4.6056	-3.2209	-2.6114	-4.4867	-3.1473	-4.3679	-3.4906	-3.7569	-2.7192	-3.2861	-2.6976	-3.3344	-3.4958	-3.62	-3.2716	-4.6713	-3.7997	-2.8703	-3.173	-2.4997	-2.8095	-3.7372	-3.0743	-2.6694	-4.2676	-4.2946	-2.2102	-4.5921	-3.7578	-3.6801	-3.3792	-3.2422	-3.5719	-2.7385	-4.399	-4.9393	-2.8583
-5.4178	-4.5402	-4.7458	-6.5156	-4.6373	-5.0307	-4.8005	-4.6035	-7.5281	-4.5829	-4.2636	-5.3123	-5.5219	-5.5277	-3.7328	-3.797	-5.3627	-6.4163	-4.9256	-6.4471	-3.8617	-4.336	-5.8704	-3.7922	-5.4117	-5.9468	-4.6123	-5.431	-5.3031	-6.1802	-5.8999	-4.7957	-6.8772	-3.2043	-5.6357	-5.4661	-5.6331	-5.1292	-5.2805	-6.0298	-4.5681	-5.0805	-4.6795	-3.522	-4.6197	-4.1467	-5.0263	-6.2328	-4.1556	-1.9045
1.6889	1.4995	1.1233	-0.16972	0.58801	1.6008	0.87039	1.2783	0.64297	1.8783	-0.34638	1.6069	1.7188	1.3484	-0.32997	0.33523	0.31732	1.6563	1.6969	0.48896	1.512	0.1943	2.3197	3.0702	2.2778	0.79932	0.5608	0.082584	3.1178	0.44031	1.2819	1.3726	1.4446	0.82128	0.4966	1.9305	1.2334	1.3202	1.4654	0.8149	0.76977	1.8284	0.96288	1.2234	1.7721	0.91768	1.47	0.64049	1.3796	0.93903
-9.2879	-9.4749	-8.9444	-9.9862	-8.9122	-8.9715	-8.2876	-9.5329	-8.32	-9.8355	-8.2923	-9.1653	-10.274	-8.4174	-9.4806	-9.6073	-9.9017	-8.9815	-8.866	-9.313	-8.775	-8.1359	-9.0966	-11.097	-9.5965	-7.9038	-8.7182	-8.3636	-9.5836	-9.4264	-9.0628	-10.001	-8.4014	-9.2283	-7.7815	-8.4075	-7.9531	-9.875	-9.7918	-8.1059	-8.6301	-9.7134	-7.6026	-9.7544	-9.3843	-6.7545	-11.56	-8.8143	-7.906	-11.256
-1.8374	-1.496	-1.5737	-1.3103	-1.3957	-2.4267	-1.4954	-2.2388	-0.80025	-1.8788	-0.35814	-3.6076	-1.3882	-2.8984	-0.30161	-0.60258	-1.3914	-1.6018	-2.8911	-1.1375	-2.6181	-2.6222	-2.885	-1.9914	-2.323	-1.2678	-1.4583	-1.0701	-2.1657	-1.3029	-3.2786	-1.2855	-1.8304	-2.5001	-1.1801	-1.294	-1.2045	-1.1283	-1.0197	-2.1738	-0.44243	-0.70934	-2.7088	-3.1796	-1.5994	-0.68573	-0.097864	-1.67	-2.1958	-1.0985
-3.3805	-1.7617	-1.8311	-0.86002	-3.9621	-1.9857	-1.9946	-3.3615	-1.0999	-1.7352	-3.4782	-2.8917	-1.4485	-3.5656	-2.9498	-3.0635	-2.5894	-2.7229	-4.7427	-3.5056	-2.6012	-3.6227	-3.4306	-2.6458	-2.3767	-1.0725	-2.838	-3.5285	-2.6894	-3.4142	-3.1358	-1.8726	-2.1757	-1.5252	-3.0867	-1.9226	-4.0534	-2.322	-3.8922	-2.4	-2.925	-1.8478	-2.8709	-2.8993	-4.0251	-2.282	-2.1269	-2.6672	-2.161	-3.9385
-12.033	-10.665	-11.668	-9.812	-11.524	-10.928	-10.519	-10.567	-11.867	-11.619	-11.136	-10.925	-11.533	-10.036	-9.9591	-11.015	-11.883	-11.306	-12.186	-11.165	-11.704	-11.438	-11.841	-11.057	-12.701	-11.708	-12.466	-11.406	-12.778	-12.165	-11.785	-10.956	-12.263	-10.785	-11.177	-11.592	-12.161	-12.118	-11.496	-10.992	-10.427	-11.27	-11.778	-12.665	-12.397	-12.217	-12.749	-11.324	-11.758	-11.105
-8.8135	-8.1758	-7.5978	-10.51	-10.618	-8.9217	-9.2007	-8.3218	-8.7292	-10.23	-8.5741	-9.2967	-10.882	-10	-10.321	-9.3467	-9.4329	-8.6102	-10.394	-7.7274	-8.9962	-8.85	-7.1538	-8.2526	-8.8807	-8.9834	-8.8131	-8.8942	-8.8368	-7.3836	-12.025	-9.9902	-7.9583	-10.249	-9.9553	-7.1424	-6.8698	-9.0876	-7.5851	-8.2688	-9.984	-9.4222	-9.5428	-8.5884	-9.8364	-9.2456	-7.6167	-9.1797	-9.0041	-7.1506
-1.8969	-0.89706	-1.2166	-1.7378	-1.2579	-0.782	-1.6539	-0.63101	-1.7992	-2.2661	0.25803	-0.93336	-0.18647	-1.9246	-3.1673	-0.23242	-2.0193	-2.5936	-1.2191	-0.64782	-1.0967	-2.8201	-0.68328	-1.3693	-1.8873	-1.4669	-2.014	-1.3029	-1.4793	-1.2613	-0.12171	-2.5484	-2.2194	-1.0573	-2.1326	-1.0896	-1.9302	-2.7372	-0.66905	-0.83007	-1.3795	-1.1729	-0.59946	-0.43384	-0.79202	-0.81585	-2.8431	-0.61889	-1.4961	-1.3008
-13.476	-12.112	-11.73	-12.472	-10.304	-10.425	-12.542	-11.943	-11.833	-10.444	-10.36	-10.496	-11.324	-12.162	-11.973	-12.761	-13.946	-10.841	-11.727	-11.525	-12.883	-10.026	-10.371	-12.599	-11.979	-10.758	-11.641	-12.301	-12.804	-11.477	-10.577	-12.219	-9.8924	-11.767	-11.566	-13.009	-12.466	-10.12	-12.529	-12.513	-12.758	-11.352	-11.312	-11.085	-11.145	-10.997	-12.066	-10.406	-11.006	-12.124
-11.907	-12.756	-11.74	-12.998	-11.364	-10.256	-12.328	-13.506	-11.369	-10.801	-9.9119	-10.853	-12.112	-11.749	-11.351	-11.539	-11.186	-12.749	-10.488	-11.915	-11.99	-10.725	-13.025	-12.112	-12.634	-10.974	-11.367	-12.115	-11.248	-11.756	-11.048	-11.983	-11.493	-11.948	-11.35	-12.185	-11.933	-10.244	-10.535	-12.101	-10.568	-11.1	-11.398	-12.526	-10.071	-11.845	-12.427	-13.224	-11.583	-12.052
-1.5212	-2.1701	-0.19659	-1.6121	-1.813	-1.3209	-1.7478	-2.5195	0.053204	-2.943	-0.54358	-3.1706	-1.5734	-1.9524	-1.7481	-2.3075	-3.1434	-0.70125	-2.1696	-0.78942	-1.5917	-2.2967	-0.82653	-3.1225	-2.2088	-1.4544	-2.9307	-1.5435	-1.2655	-2.2779	-1.5075	-1.6047	-0.87925	-2.272	-1.645	-3.0859	-1.0383	-2.7697	-1.7023	-1.3	0.67381	0.1612	-0.36875	-0.63627	-1.1221	-1.8819	-2.1848	-0.84444	-1.7291	-1.5493
-2.1229	-1.6209	-1.8949	-1.7755	-0.97594	-0.63617	-1.6606	-2.8407	-1.0734	-0.95258	-0.12689	-1.0658	-2.4306	-2.3644	-0.83063	-0.97651	-1.1441	-1.6558	-1.8776	-1.3104	-0.92793	-1.1967	-1.9855	-2.3901	-0.85256	-1.6892	-0.035754	-2.6626	-0.56232	-0.30666	-1.1636	-2.0787	-1.7085	-2.1135	-2.0895	-1.7689	-0.59771	-0.44586	-2.4531	0.44677	-0.90673	-1.9422	-0.53648	0.21317	-1.1843	-2.4826	-0.21503	-0.2854	-1.391	-1.1935
-12.806	-13.444	-14.646	-12.986	-13.803	-14.444	-12.019	-13.894	-14.745	-14.213	-12.508	-14.8	-12.359	-12.826	-13.875	-12.614	-11.084	-14.028	-13.092	-12.971	-14.158	-13.826	-14.177	-14.07	-13.689	-12.537	-13.695	-12.526	-14.224	-12.784	-13.951	-13.335	-14.11	-14.133	-12.403	-14.18	-13.324	-12.302	-15.057	-11.323	-12.885	-12.53	-12.943	-12.496	-13.759	-14.128	-13.182	-14.084	-14.321	-12.53
-23.076	-22.094	-22.092	-21.173	-22.061	-22.642	-22.54	-21.931	-21.887	-21.738	-21.686	-21.738	-21.975	-21.776	-23.222	-22.394	-23.655	-21.028	-21.559	-23.188	-21.704	-21.504	-23.371	-21.085	-21.02	-22.53	-22.293	-24.223	-21.85	-22.521	-21.374	-22.148	-21.713	-22.657	-22.863	-21.991	-21.667	-22.873	-22.754	-23.054	-21.593	-22.689	-21.955	-22.595	-22.119	-23.173	-23.457	-21.458	-22.868	-20.322
3.492	3.4078	3.8383	2.4562	2.2631	1.9145	1.9914	3.8646	2.8646	3.0689	3.0983	2.8186	2.3951	3.4573	1.6506	3.9771	2.9317	4.0013	1.788	1.9218	2.9826	2.8601	2.0141	3.0535	2.114	1.9164	2.6989	2.8175	3.0366	4.5882	3.0613	2.3105	3.9953	2.9289	3.2728	3.1559	2.773	3.6874	2.8043	4.1351	2.77	2.6122	1.8648	3.8084	3.4094	4.1092	3.1002	3.2316	4.575	3.067
-7.768	-8.4291	-5.7617	-8.2671	-6.567	-7.838	-9.1531	-7.0573	-7.2577	-7.3026	-6.2373	-7.4361	-5.7834	-8.8872	-7.087	-5.6553	-8.5505	-7.3294	-7.5505	-8.0251	-8.5816	-8.4422	-7.2548	-6.8512	-8.73	-8.3058	-7.5317	-7.888	-7.8865	-7.5334	-6.7681	-8.1046	-7.3502	-5.8529	-7.0686	-7.6795	-8.0791	-6.816	-7.5469	-7.1524	-7.6548	-8.9781	-7.1904	-6.7999	-8.1483	-6.4156	-7.6666	-6.821	-6.1282	-7.4446
-10.858	-10.971	-11.521	-8.723	-11.857	-10.806	-11.969	-11.883	-10.872	-11.407	-12.418	-11.396	-10.806	-11.407	-8.8917	-11.673	-9.8358	-12.261	-10.315	-10.229	-10.826	-12.049	-11.629	-12.608	-11.347	-9.8264	-9.1824	-11.548	-10.776	-10.883	-10.16	-11.091	-11.106	-10.992	-10.66	-12.778	-11.894	-11.171	-11.901	-9.9069	-10.475	-10.921	-11.191	-11.606	-9.6768	-11.295	-12.003	-12.008	-9.8321	-9.9615
2.3836	1.1816	-1.4532	-0.81531	-0.065676	0.81342	0.16666	2.219	0.31141	0.51312	-2.3706	0.5567	-0.13631	-1.4158	0.6478	1.4023	-0.012168	1.1609	-0.23455	0.63491	-1.7328	0.95712	0.38167	-0.62925	-0.16412	-0.5178	0.90889	1.4633	-0.37182	-0.76618	1.4602	1.8695	-0.044493	0.16372	0.66547	0.32304	-0.6349	1.2665	0.062857	1.7288	0.445	0.41971	0.52333	0.85023	0.76377	0.024219	0.55703	0.42521	0.75923	0.69321
-8.1537	-8.7126	-9.1252	-8.9818	-7.2301	-8.8055	-7.33	-9.2894	-8.6921	-9.1382	-7.8707	-9.1046	-9.331	-9.4042	-9.1054	-8.785	-9.4934	-10.75	-8.9219	-9.3015	-9.2622	-6.7034	-9.8486	-8.3221	-8.4131	-9.0054	-9.1168	-8.5085	-9.185	-8.303	-9.5616	-9.2045	-8.3419	-7.9426	-7.8349	-8.8303	-8.5694	-7.8361	-10.498	-9.3918	-9.2223	-8.0248	-8.9093	-10.426	-9.1135	-8.9076	-9.2138	-10.145	-8.7134	-9.1648
-2.9006	-3.6183	-2.2849	-1.6351	-1.2149	-3.4631	-1.9658	-2.6951	-2.4903	-2.6937	-1.7868	-3.8845	-1.2194	-2.4775	-3.2331	-2.8182	-2.2962	-1.0926	-2.0866	-2.9436	-2.0143	-2.2603	-1.8973	-1.7545	-3.0014	-4.569	-4.0982	-3.2047	-1.4462	-2.6237	-2.3814	-2.4086	-2.0306	-3.9028	-3.3826	-2.1508	-0.70115	-2.2594	-2.4296	-1.2626	-2.4108	-1.9462	-1.6928	-2.2975	-1.8968	-2.7883	-2.99	-2.7878	-2.4232	-3.4355
-22.092	-22.453	-22.165	-20.747	-21.549	-22.282	-23.527	-22.547	-21.017	-23.234	-23.69	-23.278	-21.504	-22.717	-22.287	-21.813	-23.727	-20.61	-22.821	-24.478	-21.837	-21.972	-22.748	-23.046	-22.01	-22.866	-24.492	-21.265	-21.517	-22.722	-22.738	-22.376	-21.707	-22.939	-21.657	-21.028	-23.442	-22.009	-23.39	-21.705	-21.584	-22.273	-21.477	-21.494	-23.216	-22.274	-22.89	-20.219	-22.229	-23.846
-3.1653	-4.2744	-4.1063	-3.0457	-3.3704	-5.5757	-3.4754	-3.3176	-4.3662	-4.6144	-4.2917	-3.9662	-2.4588	-3.6184	-3.4003	-3.1396	-3.5233	-4.2566	-2.6447	-5.0151	-4.2078	-5.806	-4.8533	-4.0412	-4.0066	-5.4964	-4.2306	-4.0294	-3.4989	-4.3823	-5.0105	-3.9161	-3.1908	-2.0985	-3.3461	-2.9442	-4.2575	-2.841	-2.5779	-5.6016	-4.4769	-4.7729	-2.7311	-3.166	-2.7878	-3.8154	-3.1977	-0.81113	-3.288	-3.8232
-12.889	-13.043	-11.374	-12.821	-11.556	-12.227	-13.512	-14.444	-12.166	-12.029	-13.841	-12.756	-13.838	-11.379	-12.42	-12.636	-12.573	-12.452	-10.38	-12.535	-12.155	-13.583	-13.111	-11.663	-11.569	-12.152	-13.674	-12.014	-13.642	-12.857	-14.163	-14.545	-12.443	-11.124	-14.939	-12.103	-13.338	-13.069	-12.618	-13.372	-12.466	-13.647	-13.666	-11.809	-12.061	-11.284	-13.898	-14.04	-13.737	-11.832
-22.487	-22.594	-22.006	-21.19	-21.682	-22.368	-21.798	-24.103	-21.994	-21.416	-22.711	-21.85	-22.946	-22.188	-22.407	-22.301	-21.109	-21.688	-23.022	-23.727	-21.505	-22.396	-21.863	-22.469	-21.413	-22.923	-22.236	-22.563	-22.081	-23.855	-22.87	-21.691	-22.418	-22.662	-23.057	-22.143	-21.391	-22.994	-22.151	-22.117	-21.425	-21.189	-22.165	-22.366	-22.381	-22.2	-22.62	-23.319	-22.124	-23.283
-21.51	-20.279	-21.876	-21.167	-19.377	-19.743	-21.045	-20.738	-20.883	-20.49	-21.31	-19.19	-21.056	-20.746	-20.212	-19.886	-19.672	-19.715	-20.412	-21.612	-20.199	-19.748	-19.963	-21.616	-21.736	-19.544	-20.631	-21.24	-19.814	-20.015	-21.576	-20.293	-20.722	-22.091	-20.695	-21.464	-20.564	-20.021	-21.942	-20.77	-20.892	-21.472	-20.271	-20.224	-21.681	-20.591	-20.867	-20.995	-20.958	-18.51
-10.401	-10.036	-8.2824	-7.8425	-9.5258	-9.6996	-8.6493	-9.8972	-9.3959	-7.218	-7.8765	-8.678	-8.069	-8.2256	-8.3002	-8.6941	-8.7135	-8.4453	-8.281	-9.2484	-9.8672	-8.842	-7.1971	-8.8983	-8.1151	-10.905	-9.193	-8.7688	-8.9889	-8.8365	-9.214	-8.6925	-8.6683	-8.5071	-8.5713	-8.3125	-7.6165	-9.2982	-10.423	-8.5944	-8.5607	-7.9879	-10.038	-9.1301	-9.0484	-10.049	-8.3133	-9.1363	-9.4294	-8.3678
-12.423	-12.386	-12.992	-12.855	-13.729	-12.313	-14.916	-13.606	-12.279	-12.328	-13.221	-14.266	-13.242	-13.845	-12.645	-12.638	-14.166	-12.977	-13.14	-12.729	-12.53	-11.8	-12.619	-12.233	-12.859	-13.93	-13.104	-13.73	-14.561	-13.791	-13.924	-13.114	-13.759	-13.358	-12.736	-12.116	-12.5	-14.587	-12.502	-12.882	-12.219	-12.745	-12.514	-13.752	-13.194	-10.762	-14.341	-13.321	-12.719	-14.331
3.9427	6.1404	4.4453	5.0433	5.6222	3.2588	4.9292	5.7988	5.6873	3.5851	5.6614	5.3513	4.9299	4.8686	3.6347	6.4326	6.0147	4.5003	4.604	4.0511	5.1844	3.6	4.7518	6.1733	3.2841	5.0861	4.3792	4.6849	5.6581	4.5702	5.9211	3.915	5.1033	3.6296	4.8365	5.3921	4.7233	5.4201	5.3349	3.8204	5.674	5.7809	4.8805	5.1103	4.4356	4.8674	4.8399	4.7278	4.3855	5.2757
-22.238	-22.495	-22.113	-21.959	-21.407	-23.378	-21.957	-22.764	-22.597	-22.156	-21.809	-21.371	-21.472	-21.711	-21.576	-21.495	-22.362	-23.913	-23.749	-23.09	-23.247	-23.876	-22.469	-23.627	-20.988	-22.144	-22.11	-22.474	-22.207	-22.244	-22.461	-21.726	-20.808	-23.897	-23.035	-23.401	-22.924	-22.17	-22.638	-23.349	-21.923	-21.596	-22.06	-20.674	-22.001	-21.894	-20.73	-22.395	-22.44	-23.472
-13.886	-12.922	-11.643	-12.494	-12.316	-11.282	-13.295	-13.25	-13.397	-12.359	-14.578	-11.843	-12.61	-12.398	-14.195	-12.036	-12.836	-11.661	-12.528	-14.115	-12.96	-14.341	-12.001	-12.851	-12.016	-11.317	-13.144	-12.869	-13.092	-12.223	-12.481	-12.925	-12.035	-12.41	-11.955	-12.447	-12.349	-12.261	-13.269	-12.56	-11.226	-14.162	-11.651	-12.66	-12.67	-12.536	-14.6	-12.428	-13.64	-13.365
-3.9666	-5.2339	-4.5653	-5.7194	-6.4008	-4.8704	-4.8348	-4.6644	-5.3739	-5.4037	-5.7478	-5.2145	-4.7167	-7.196	-3.937	-4.4667	-4.919	-6.7916	-5.6716	-6.8448	-6.8412	-7.8065	-5.5366	-6.946	-7.2088	-4.8743	-6.0801	-4.3418	-5.9061	-5.594	-6.29	-5.2829	-5.6886	-5.1104	-5.8142	-3.6903	-5.076	-6.0699	-5.6119	-5.2739	-6.3851	-3.9739	-5.0725	-4.4804	-5.8624	-6.2483	-5.8003	-5.0452	-5.4068	-5.0064
-12.337	-13.258	-11.689	-12.815	-11.937	-14.867	-12.106	-13.274	-14.494	-13.528	-12.704	-14.626	-12.039	-11.995	-12.037	-12.717	-12.162	-12.804	-14.985	-13.857	-13.247	-12.232	-12.912	-12.486	-12.767	-12.625	-12.22	-10.643	-12.778	-12.005	-12.193	-12.235	-12.696	-11.937	-14.373	-12.587	-12.192	-12.272	-13.486	-13.541	-12.113	-11.624	-13.442	-13.983	-11.519	-11.433	-13.312	-13.53	-13.093	-12.895
2.3208	1.1545	0.2302	0.29221	0.34373	0.34984	1.1791	-1.5057	-0.94776	0.48688	0.041726	1.0675	0.3346	0.14648	-1.1451	0.060272	-0.87566	0.16317	-0.13605	-0.006817	0.3484	-1.0775	-0.38168	0.5114	-1.2436	0.74086	-2.2419	-1.4573	-0.55503	1.1413	-2.4155	-0.5165	3.0458	0.61859	-0.87506	1.0757	0.66515	1.6588	-0.37348	-1.2163	-1.1591	-1.1448	0.24342	0.17178	-1.2928	1.2572	-0.17044	0.45144	0.18467	-0.083076
-0.3014	0.2796	-0.30774	-0.30491	-0.17263	-0.60477	-0.08347	0.0054937	-0.49394	0.14232	-0.56952	-2.2891	-2.5877	-0.61517	-1.0218	-0.71663	1.155	0.75459	-1.4173	-0.50374	0.16294	-0.79991	0.28726	-0.98986	-1.0166	-0.67089	-0.47041	-0.1885	0.43802	0.32185	-0.33884	0.36282	-1.3673	0.09431	-1.6867	-1.0327	-1.5187	0.78915	1.354	0.23105	-1.4552	0.83507	-0.83293	0.55478	-1.373	1.1331	0.36339	-0.73661	0.72344	0.076276
-4.1233	-4.8085	-3.4359	-2.3049	-4.7056	-4.5399	-2.533	-4.813	-3.4231	-3.9457	-4.8607	-4.8919	-4.9279	-4.2715	-4.3906	-3.2102	-1.9915	-4.2633	-3.6524	-4.5464	-4.0887	-2.7106	-4.4491	-3.0108	-3.81	-3.34	-3.0904	-3.8235	-3.8121	-4.049	-3.5346	-4.6427	-4.9405	-4.0482	-4.1513	-3.6316	-4.8684	-4.4553	-4.1204	-2.859	-3.5368	-3.837	-4.1247	-4.3828	-3.9969	-3.4281	-3.2108	-5.0077	-3.9831	-2.859
-4.7182	-4.4186	-3.6104	-5.3218	-4.0143	-4.8443	-4.0735	-3.2483	-3.9832	-3.6998	-4.1637	-3.4924	-3.5675	-5.1373	-6.3291	-3.9562	-4.21	-4.1399	-3.7816	-3.1696	-4.2508	-1.8497	-4.7802	-3.817	-3.9235	-3.519	-4.7668	-5.0074	-4.1489	-5.3071	-3.8104	-5.0176	-3.8314	-4.7877	-4.7653	-5.9646	-4.9864	-3.884	-4.0728	-3.9199	-4.6051	-5.0298	-5.4771	-4.5249	-3.8998	-3.6841	-3.469	-2.7263	-4.6426	-3.9954
6.1021	5.9471	5.1142	5.1309	5.9031	4.4103	5.0537	7.0554	4.4723	6.6738	5.2189	6.0942	5.4411	6.6827	6.0405	7.8427	4.7441	4.6087	4.774	5.9875	6.3935	5.8045	4.2924	5.2862	6.5987	5.8968	5.8358	5.5178	5.1513	5.7169	5.4997	6.6868	6.1337	6.8099	5.8642	4.9848	5.7969	6.5254	5.7971	7.0847	5.4301	5.3194	5.0377	5.5535	6.5698	5.2467	5.3201	5.7384	5.6453	6.3063
1.5751	2.658	1.4274	0.71993	-0.52758	1.1916	1.2113	2.974	1.1039	0.23813	0.55762	2.4013	0.32814	1.8407	1.7835	1.7991	2.1167	2.3759	0.7652	3.1372	1.8123	1.3009	0.72609	0.92265	1.615	1.2848	2.2065	0.75784	1.8545	1.2857	1.7171	1.4008	0.9379	2.2361	1.7506	2.2691	1.5143	3.6695	1.5631	2.1318	1.2035	1.9944	1.6281	1.7769	1.787	2.8387	1.3602	1.8085	2.1299	2.4403
5.0878	4.238	4.9881	4.4614	4.329	4.8384	5.6352	5.057	6.8314	4.1914	3.9201	5.1666	4.9345	4.6404	5.3178	4.937	3.5076	5.239	4.0479	3.3506	4.9903	3.6371	3.5741	2.9884	3.9526	6.0639	4.1419	3.3234	3.0975	4.0689	4.4295	4.7928	2.4847	4.3778	4.5318	4.0401	3.8776	4.4478	3.8283	4.6949	3.4996	3.4518	5.5101	3.5414	6.6304	4.4639	5.6686	6.2542	3.9497	3.8701
-8.4677	-8.8759	-8.698	-9.7393	-8.0624	-10.1	-8.22	-8.1429	-8.7913	-8.5221	-9.5983	-9.6251	-6.7424	-9.6963	-9.7243	-8.8568	-8.0911	-8.8146	-7.4959	-9.3267	-10.035	-8.1031	-8.799	-8.6728	-8.9058	-8.4466	-10.086	-10.924	-9.9686	-8.9714	-9.6885	-10.441	-9.717	-10.55	-10.133	-12.257	-9.1022	-9.0771	-9.8109	-8.5546	-8.8178	-8.3018	-8.9165	-9.3742	-8.7399	-9.3797	-8.7706	-7.689	-8.201	-9.9008
4.3117	4.5975	5.7572	5.6377	5.3815	6.889	4.3878	5.6061	7.2254	6.5208	6.3756	4.4756	4.6461	6.6625	5.0388	6.9067	3.7003	5.7055	3.9826	4.4714	3.51	4.717	5.6103	6.551	6.6516	6.397	4.0172	4.8805	4.6046	5.7296	5.2982	6.3849	5.8302	5.3247	3.5944	5.4392	5.743	5.2648	6.432	5.4709	6.1783	5.6764	5.7094	4.7544	5.6087	5.2476	7.5981	4.9611	7.4967	5.6215
-3.5365	-5.5453	-3.1708	-3.8999	-3.2235	-4.8461	-4.5874	-3.3234	-5.2583	-4.6499	-3.3161	-5.6029	-3.0256	-4.0288	-5.9469	-4.7125	-5.8176	-4.4976	-3.5872	-5.887	-5.6816	-3.7348	-3.3146	-4.3156	-3.1887	-4.9502	-4.9315	-5.1042	-4.6077	-3.8142	-4.4849	-4.0719	-3.8604	-4.1247	-3.5236	-6.3101	-3.6488	-3.4476	-5.2507	-3.8226	-4.5557	-4.104	-3.4792	-3.7154	-3.839	-4.5737	-2.6318	-4.6305	-3.7904	-4.6769
-13.772	-14.191	-12.081	-14.451	-13.256	-13.623	-12.848	-14.13	-14.15	-12.856	-14.65	-13.647	-14.176	-13.624	-15.992	-12.927	-13.652	-13.785	-13.361	-12.47	-15.848	-12.449	-12.819	-13.113	-14.449	-14.18	-15.009	-14.149	-15.313	-14.841	-14.077	-14.952	-13.817	-14.112	-14.42	-12.247	-11.853	-12.551	-14.875	-12.555	-15.345	-11.536	-14.537	-12.837	-14.73	-11.653	-15.611	-14.551	-14.569	-13.569
-10.88	-10.64	-11.496	-9.9489	-10.925	-11.72	-10.362	-10.547	-10.689	-9.8908	-10.144	-10.175	-9.9263	-11.52	-12.726	-11.815	-11.167	-10.281	-10.874	-10.625	-10.377	-10.746	-11.19	-10.397	-11.374	-11.941	-9.8954	-11.122	-11.318	-9.718	-9.4063	-10.273	-11.272	-11.581	-10.362	-11.47	-9.9432	-11.167	-9.3484	-10.403	-10.857	-10.415	-11.327	-12.083	-10.831	-11.444	-10.565	-11.26	-10.054	-12.306
-13.717	-13.422	-12.921	-10.81	-12.076	-12.728	-13.537	-11.837	-12.568	-12.873	-13.671	-13.703	-12.297	-13.318	-12.444	-13.614	-13.277	-13.031	-11.446	-12.583	-11.632	-11.73	-13.964	-12.275	-12.72	-12.145	-12.593	-11.92	-11.006	-12.725	-13.029	-13.177	-13.312	-12.782	-11.893	-14.216	-10.442	-11.391	-13.283	-13.735	-11.96	-13.054	-12.569	-13.623	-13.537	-12.318	-12.644	-12.012	-11.735	-12.727
-1.7069	0.30927	-0.96967	-2.7178	-1.6028	-1.2058	-0.90597	-1.4671	-0.70305	-2.4011	0.24363	-0.60522	-0.076072	-1.3519	-1.2053	-1.0305	-1.8797	-0.8694	-0.66348	0.20004	0.37396	0.11424	-2.1074	-2.1778	-1.5084	-0.26297	-2.0488	-1.2242	-0.16593	-0.81003	-1.2391	-2.0203	-2.249	-0.20626	-0.18547	-1.0225	-2.0762	-1.933	-0.21659	-0.4142	-1.0766	-1.0979	-1.1298	-0.81643	-1.2563	-1.6233	-1.5436	-2.6646	-1.4582	-2.1261
3.4914	3.2341	3.0805	2.2919	3.5966	2.8666	3.5838	3.7048	2.6093	3.4296	5.1592	2.9171	5.1366	1.1486	3.9819	3.7352	3.2168	1.9632	2.9261	2.6736	4.2972	2.732	4.078	3.527	2.8381	3.057	4.5753	2.8428	2.1593	2.4846	3.5144	2.3869	3.7149	3.6055	1.1095	4.3005	3.4631	2.9546	2.539	2.3777	2.3295	3.3922	4.2709	2.545	3.4184	2.3205	3.1826	3.2997	4.8623	4.6142
6.2949	6.7526	10.021	8.8267	9.1057	7.3816	7.649	9.7289	7.5119	8.024	6.1399	8.4404	7.6122	7.583	8.2382	7.0891	8.4796	7.5442	9.9925	8.0318	7.9958	9.6227	6.356	8.7432	8.6326	8.6908	9.0081	7.8362	6.8591	8.796	8.1196	7.8026	7.9433	6.4125	6.6567	7.3009	9.5686	7.2636	8.2067	6.1361	7.2395	7.3898	6.9825	9.3552	7.7751	9.2484	9.3512	8.3167	8.3448	9.1278
-1.4152	-1.2051	0.15651	2.2893	1.796	1.3108	-0.65029	0.96665	2.4804	-1.8984	0.26056	-1.1103	-1.2949	2.1051	0.78204	-1.1855	0.21255	0.31912	-1.147	0.30401	-0.37563	1.2064	-0.067127	0.88952	0.28912	2.0816	-0.5199	0.81459	0.70644	-0.22934	-0.13532	-0.33789	-0.58312	-2.5792	1.1244	0.028172	-1.9857	0.50062	0.79698	-0.27404	-1.6565	1.5175	1.4028	-0.91337	-0.77031	0.030682	0.50571	-0.62147	0.79468	0.051597
-12.348	-11.196	-11.411	-11.728	-11.542	-11.512	-12.614	-11.47	-12.842	-10.788	-12.346	-11.056	-10.612	-10.297	-10.026	-11.312	-11.791	-11.744	-10.757	-11.182	-12.663	-13.297	-11.025	-12.148	-11.189	-12.074	-11.465	-10.924	-11.71	-12.62	-11.791	-12.758	-12.233	-11.053	-12.462	-10.336	-9.8307	-10.822	-10.932	-12.343	-12.174	-12.732	-10.891	-12.19	-12.991	-10.083	-10.461	-12.976	-12.03	-12.67
0.75598	1.0651	0.89965	1.7216	-1.5731	0.27209	-0.8868	-0.26088	-0.49314	0.51921	1.1449	-0.10092	-0.28614	-0.27672	1.7568	-1.9896	0.71589	-1.8373	0.42601	-1.2234	-0.21364	-0.25653	-1.1374	-0.15043	1.0615	-1.6227	-0.24005	-0.8181	0.03587	-1.16	-0.00041358	-0.079467	-0.14821	0.1127	0.60152	0.55381	0.14812	-0.16497	-1.3681	-0.96057	-0.9449	-1.3786	0.86557	-1.1538	0.82524	0.46831	0.11293	-0.26128	-0.46108	-0.54024
8.1919	6.6231	6.1864	5.3421	7.8486	5.8848	6.9907	7.3906	7.9189	6.4439	7.1734	5.0145	7.2918	7.8161	7.1346	6.9682	5.7288	6.3335	5.936	8.4131	8.1251	6.4461	6.8236	5.0541	6.4769	5.9283	7.9552	7.0433	8.1983	6.8818	7.2171	5.8365	6.9246	5.9799	6.9612	7.4151	6.9455	6.7819	6.1048	7.7385	5.415	6.9894	5.1915	7.492	6.2653	6.7521	6.8192	8.0862	7.4304	5.5039
-11.817	-9.9805	-10.746	-10.208	-11.064	-11.276	-8.7851	-11.363	-10.173	-11.552	-10.094	-10.521	-10.022	-12.18	-9.9037	-8.855	-11.446	-12.275	-11.342	-10.361	-11.337	-10.488	-10.405	-11.172	-11.904	-10.25	-10.514	-11.398	-10.576	-8.0849	-10.981	-10.811	-10.091	-11.892	-10.749	-12.003	-12.786	-10.154	-11.165	-10.78	-11.29	-9.5733	-11.764	-10.876	-10.688	-11.836	-11.225	-11.659	-11.438	-11.251
-6.2753	-3.8417	-4.8852	-5.4158	-4.9922	-4.5219	-4.1954	-5.0028	-3.9404	-5.105	-5.7711	-5.6273	-3.7134	-4.3816	-4.5446	-5.1313	-5.8454	-5.3772	-4.3213	-3.9434	-4.745	-4.9105	-6.2586	-5.9178	-4.2024	-4.1639	-3.9691	-3.618	-4.7473	-3.7841	-5.5127	-3.4493	-5.9988	-4.7128	-6.3021	-3.3541	-4.8164	-5.0582	-5.8737	-5.927	-3.7875	-4.9843	-5.3558	-6.1688	-4.8703	-5.6515	-5.1404	-4.8561	-4.5902	-4.8716
-2.6727	-4.079	-4.4557	-5.1846	-3.9696	-3.6907	-3.7258	-4.6322	-3.5714	-4.8307	-3.7364	-4.2495	-3.8771	-2.2402	-3.062	-3.8858	-3.5417	-3.2614	-3.0562	-3.3651	-3.2756	-1.7924	-4.2678	-3.7497	-2.635	-3.5317	-4.1775	-3.2976	-4.1646	-3.667	-3.0908	-2.5279	-3.7192	-2.653	-3.3529	-3.492	-3.9956	-5.5872	-3.6833	-2.8452	-5.1391	-2.8038	-3.7714	-2.1964	-2.7918	-3.6964	-3.1881	-3.7324	-4.6164	-3.1011
-11.465	-10.048	-11.509	-10.514	-10.897	-11.187	-11.859	-11.29	-11.453	-13.109	-11.746	-10.998	-11.687	-12.585	-12.402	-12.849	-10.581	-11.95	-11.983	-10.746	-12.414	-11.862	-12.453	-11.792	-11.948	-12.522	-11.732	-11.734	-13.31	-10.86	-12.416	-11.526	-10.395	-12.203	-10.985	-11.413	-11.334	-10.712	-11.282	-12.629	-13.745	-11.866	-11.253	-8.6591	-11.44	-13.075	-11.576	-12.22	-12.818	-10.759
0.36217	1.1849	1.0006	1.3473	0.51013	2.1513	1.8056	2.8443	0.46152	1.3963	2.2224	0.23982	1.3727	0.15092	1.0134	0.75963	0.86066	0.71149	0.86483	1.1472	2.3102	0.11437	1.7915	0.60508	1.1391	2.0919	2.3278	1.9143	1.4032	1.7944	1.6709	2.5963	1.2223	1.6811	0.57663	1.008	1.3895	2.1028	1.7642	0.39878	1.4602	0.075359	1.6292	1.0509	2.8287	0.49575	0.37495	2.1417	2.4622	1.4777
0.79367	-1.3547	-1.0071	0.42175	-0.89362	0.11819	-0.077095	-0.97037	0.40825	0.65214	1.1426	0.97395	0.3243	-1.5203	0.71815	0.83225	0.80366	0.4505	-1.3436	-0.49895	0.83775	-0.55506	-0.14211	-0.16413	0.89001	-0.024893	1.1747	0.084273	0.42133	-0.48053	0.47931	-0.15315	-0.36868	-2.316	0.60889	1.1763	0.43582	0.83518	-0.69461	-0.28035	-0.44118	0.01953	-0.47632	-1.7193	0.9711	0.92982	0.17028	-0.78386	-0.01421	0.079398
-10.816	-11.589	-14.259	-12.379	-12.708	-11.169	-12.453	-12.052	-14.167	-12.378	-11.941	-12.507	-13.048	-13.374	-11.892	-11.847	-12.572	-13.803	-11.699	-12.757	-12.47	-14.017	-10.84	-12.282	-12.111	-13.786	-12.201	-10.855	-15.534	-12.618	-10.77	-11.88	-11.127	-12.679	-13.364	-12.242	-12.477	-12.309	-13.728	-13.451	-13.907	-13.407	-13.235	-11.58	-11.92	-12.709	-12.041	-12.078	-12.833	-11.348
-12.409	-13.325	-13.27	-13.535	-12.518	-11.843	-14.122	-13.939	-13.788	-13.932	-14.021	-13.978	-12.965	-13.078	-13.157	-13.179	-14.293	-14.391	-12.799	-13.816	-12.177	-11.793	-12.027	-14.22	-12.247	-12.078	-12.738	-12.634	-12.72	-13.264	-12.125	-13.634	-13.391	-13.232	-12.932	-14.556	-14.425	-14.677	-13.087	-12.632	-13.336	-12.589	-13.578	-13.028	-13.408	-13.967	-13.288	-12.278	-13.303	-11.541
9.191	7.8874	8.9457	7.1408	8.6941	8.8762	8.357	8.5294	9.223	8.7378	8.5931	9.4025	6.8956	8.9069	9.1515	6.9884	8.8725	10.028	8.1139	7.7502	7.9176	9.3448	6.7076	7.134	8.2215	8.3805	9.0426	9.8197	8.7796	8.6415	8.7029	7.261	9.2292	9.9578	8.963	6.8692	9.1597	8.5039	7.5737	7.3033	9.1932	8.021	9.7329	9.3939	8.6556	8.4363	8.7837	9.6422	8.1463	8.5888
-3.4537	-4.2309	-3.3832	-3.3996	-3.7251	-3.5857	-3.7408	-3.2108	-2.5532	-2.654	-5.044	-2.8916	-4.4692	-1.4622	-4.8713	-1.5665	-3.4019	-3.3226	-4.3647	-3.2193	-2.8587	-4.1505	-4.1856	-4.6887	-3.7507	-4.3737	-3.1402	-3.566	-3.8727	-4.0403	-2.9576	-3.6181	-3.1	-3.0292	-3.366	-4.1138	-3.7554	-4.6595	-3.6274	-3.5788	-4.7797	-4.5429	-4.5973	-4.6667	-3.8782	-4.08	-3.5799	-3.7666	-4.7185	-4.3848
-5.6039	-3.8969	-4.8425	-2.7065	-4.4469	-4.4905	-4.5192	-3.6702	-4.4698	-3.6069	-6.9922	-5.1767	-5.4359	-2.642	-5.0185	-4.2595	-5.2516	-5.9548	-6.3675	-5.1333	-4.7071	-4.0932	-5.0508	-3.6374	-5.1069	-3.9379	-2.9554	-2.9291	-3.8536	-5.6438	-5.825	-5.0713	-3.7853	-4.5488	-4.818	-3.6444	-4.5131	-4.8824	-4.2444	-4.0929	-5.4049	-5.634	-4.048	-5.0607	-3.7719	-3.6797	-5.9251	-3.9072	-6.1915	-4.1848
0.15026	-0.21366	-0.93914	-0.22767	0.17619	2.0383	-0.9317	1.179	-1.8361	-0.57775	1.1632	0.49082	0.52668	-0.66659	1.3163	0.43863	0.96803	1.1409	1.681	-0.44798	-0.17165	-0.30991	-0.017621	1.9691	0.84476	0.50011	2.1021	0.51594	1.3305	0.19446	1.6754	-1.1231	1.6904	0.20329	0.99702	2.0844	-0.2797	1.191	-0.48339	-0.71882	1.313	-0.069522	-0.80446	1.1342	-0.096464	-0.36835	0.84894	0.88358	0.0025027	-0.41138
3.3102	1.9455	4.2295	2.2695	4.0795	5.532	3.5482	1.0631	2.0565	2.625	3.6176	2.5533	3.0095	2.7261	2.2595	3.2514	2.3234	3.2015	2.7124	2.3505	2.01	3.1225	0.99806	1.8847	2.601	3.2837	4.0906	2.1277	3.2182	3.9115	3.6511	2.4435	3.3715	3.0031	2.1237	3.0095	3.6359	2.5777	2.3042	2.4164	3.1256	4.1551	2.8706	3.3627	3.5246	2.54	5.1454	2.8265	3.7891	3.8072
-13.88	-12.881	-12.209	-14.481	-14.716	-14.717	-12.065	-13.798	-13.077	-12.932	-14.55	-13.657	-13.606	-14.25	-13.508	-12.685	-14.921	-13.01	-13.092	-12.443	-11.67	-12.7	-14.539	-12.057	-14.058	-11.939	-13.341	-13.502	-13.243	-13.303	-13.052	-12.389	-13.041	-14.415	-13.719	-11.823	-13.271	-13.76	-14.529	-12.05	-12.267	-14.053	-14.225	-12.207	-12.588	-12.392	-13.198	-12.636	-12.554	-13.61
-4.1412	-3.4584	-3.6953	-4.3854	-5.4545	-3.8984	-6.0715	-3.9394	-4.8391	-3.9606	-5.7299	-3.9533	-4.9491	-6.7596	-4.3283	-2.5615	-2.9419	-5.6428	-3.3947	-4.2718	-6.4398	-2.7969	-6.9513	-5.1948	-4.8485	-5.2101	-4.9617	-3.0995	-5.038	-4.9669	-5.3428	-4.0266	-3.3932	-4.6691	-4.5157	-3.5647	-4.0989	-4.0567	-4.3007	-3.5112	-2.959	-4.7327	-5.7005	-5.7082	-5.6097	-5.0011	-4.7479	-4.5446	-4.3181	-4.0616
-4.7597	-4.699	-5.5453	-5.046	-4.1513	-6.1701	-5.9482	-4.2916	-4.3944	-5.721	-6.8786	-7.2572	-6.4969	-7.4166	-3.5632	-6.1438	-4.7877	-6.2677	-5.968	-6.3441	-3.295	-4.2989	-5.2606	-3.7676	-5.2796	-5.6939	-5.3237	-5.2705	-6.024	-6.4293	-3.7442	-4.3074	-5.573	-5.6777	-5.2895	-4.1893	-4.5889	-5.6734	-6.6221	-6.4467	-5.4196	-6.4368	-5.5153	-5.7928	-4.8242	-6.5317	-5.4254	-4.4627	-6.0279	-5.7532
-13.229	-13.781	-14.659	-12.388	-14.758	-15.326	-14.762	-13.23	-14.184	-14.213	-12.546	-13.941	-13.347	-12.695	-12.983	-13.925	-14.11	-14.159	-11.599	-12.734	-12.621	-12.858	-14.789	-12.887	-12.805	-11.478	-12.253	-14.434	-13.532	-14.37	-13.031	-14.158	-14.677	-13.639	-12.69	-15.485	-15.17	-13.368	-12.74	-12.952	-12.288	-13.5	-14.394	-14.507	-13.94	-13.182	-12.443	-13.696	-14.976	-13.731
-4.6224	-3.5697	-4.5009	-3.4491	-3.0908	-4.659	-2.3518	-5.506	-3.4461	-2.9698	-2.4448	-3.5997	-3.3859	-2.1449	-3.5703	-3.4494	-4.7947	-5.1076	-3.413	-1.9669	-3.658	-4.7545	-3.0808	-2.668	-3.1819	-4.327	-3.8055	-3.8916	-3.7892	-2.9731	-3.8934	-4.0114	-3.3633	-2.2133	-5.1608	-3.5013	-4.329	-4.5277	-3.2805	-4.9994	-4.4686	-4.7259	-3.2806	-3.3808	-3.002	-5.6247	-4.0768	-3.4155	-4.2002	-3.0304
-13.789	-15.195	-13.984	-14.421	-13.651	-15.563	-15.065	-15.899	-13.777	-14.712	-13.548	-14.23	-15.797	-13.365	-15.417	-16.13	-14.16	-14.149	-15.399	-15.772	-16.435	-13.91	-12.334	-13.68	-15.551	-16.283	-15.042	-15.164	-14.629	-14.203	-14.3	-15.456	-14.192	-14.371	-14.004	-14.234	-13.705	-12.744	-15.143	-14.999	-15.828	-13.686	-15.636	-14.476	-13.025	-15.659	-14.964	-14.48	-13.058	-16.602
-13.058	-12.393	-11.863	-11.14	-11.491	-12.236	-10.949	-11.244	-11.433	-11.993	-11.365	-13.471	-10.063	-11.367	-12.827	-11.382	-11.377	-11.341	-11.515	-11.977	-11.907	-10.184	-12.63	-11.809	-13.854	-9.9269	-10.807	-12.996	-11.778	-10.346	-12.411	-11.986	-13.337	-11.312	-11.745	-11.363	-12.455	-10.909	-10.725	-9.5639	-11.763	-13.664	-12.141	-13.84	-12.052	-12.902	-13.345	-12.458	-11.381	-11.407
-0.7233	-1.3416	-2.0138	-3.0981	-1.6645	-1.4514	-1.3503	-2.2314	-1.8162	-0.41045	-2.0813	-0.22909	-0.6671	-1.0955	-1.3316	-0.088566	-1.6657	-1.2986	-1.8705	-1.0767	-2.1807	-1.3429	-0.62378	-2.3324	-0.62639	-2.0593	-1.8328	-0.079528	-1.1482	-2.1069	-0.8889	-1.0707	-2.2789	-2.0147	-1.5719	-1.2999	-1.8192	-2.5005	-1.9433	-2.6114	-1.8018	-2.3292	-1.4804	-2.1531	-2.059	-3.12	-1.2358	-1.4884	-1.4351	-0.82102
-13.312	-13.425	-13.333	-13.688	-13.267	-13.976	-13.405	-12.937	-13.068	-12.419	-13.008	-13.153	-12.964	-13.783	-13.866	-12.627	-14.123	-13.789	-13.043	-12.884	-11.472	-13.089	-13.798	-11.503	-12.588	-12.809	-12.502	-13.273	-14.021	-13.822	-12.597	-13.826	-12.848	-13.111	-14.523	-13.442	-13.362	-12.997	-13.093	-12.127	-12.365	-13.557	-12.557	-13.557	-13.717	-11.694	-13.492	-14.809	-12.713	-13.806
-2.9374	-1.7631	-0.78062	-1.1175	-1.3687	-1.7364	-3.3344	-2.8164	-2.3227	-2.3427	-1.8643	-3.0125	-3.304	-3.641	-1.325	-3.7541	-2.1471	-4.0965	-1.6502	-4.3789	-0.97089	-2.9908	-2.319	-2.087	-1.1059	-3.0864	-4.472	-3.2087	-5.7642	-2.7315	-4.0478	-3.3454	-2.5288	-3.8727	-1.7725	-0.86217	-2.3317	-2.576	-2.5872	-3.2544	-2.2523	-2.9874	-2.0061	-3.5663	-2.4475	-2.9574	-2.415	-1.7308	-3.1225	-1.9456
0.23482	-0.32303	-0.74039	-1.2471	-0.3436	1.4176	0.72504	-0.52612	0.071665	-0.21631	-0.060241	-0.089336	-1.2421	0.25454	-0.68134	-0.46175	-0.54178	0.41264	-0.7372	0.98293	-0.42827	-0.48079	-0.44695	-1.8129	-0.64878	-0.012937	1.0453	-1.1607	1.5733	0.3509	-0.010748	1.3954	-0.088524	-0.2834	0.6524	-0.71602	1.3058	-0.072868	0.73854	-0.57083	1.007	-1.0258	-0.027274	0.24042	-1.0424	-0.24288	-1.5181	-0.71711	0.52102	0.67981
-4.2184	-4.8622	-4.6909	-2.2983	-3.9523	-4.0969	-4.865	-3.8574	-4.8864	-2.8534	-4.3445	-3.0221	-3.3518	-3.5208	-2.9895	-3.663	-3.5294	-3.4118	-3.8273	-3.722	-3.5313	-4.2433	-2.9575	-2.8667	-2.9528	-3.8181	-3.4434	-4.2702	-3.7984	-1.7513	-5.9635	-4.0697	-3.6894	-4.4406	-3.7036	-4.054	-3.7565	-2.5288	-4.3442	-2.1997	-3.423	-4.0967	-3.7689	-4.4982	-2.5154	-3.7493	-2.932	-3.4883	-2.8373	-3.4396
0.76447	1.9269	-0.76208	0.5241	-0.58642	-1.7905	-0.72562	0.25682	0.10308	1.112	0.58223	0.34853	-0.069605	-0.045116	-0.63645	-1.2311	1.5653	-0.23465	0.016822	0.82833	0.91472	-0.58303	0.12264	0.93049	2.177	0.98427	1.3462	0.50268	-0.0096681	0.29637	-0.39754	-0.24234	1.9381	1.0546	0.64529	0.42799	0.75885	1.0883	0.37466	1.3719	0.32869	-0.30644	-0.73505	-0.5071	-0.17074	1.1461	1.3319	1.4843	1.6775	0.91735
-12.034	-9.6335	-12.192	-11.352	-12.359	-10.982	-10.487	-11.319	-10.297	-9.6066	-12.404	-11.03	-11.938	-13.873	-12.452	-11.426	-11.043	-11.827	-11.528	-12.733	-11.279	-11.651	-10.646	-14.105	-12.536	-10.547	-11.997	-11.546	-10.888	-11.927	-11.122	-11.697	-10.611	-10.082	-11.944	-11.997	-11.848	-11.892	-11.567	-11.234	-11.866	-10.617	-11.835	-11.247	-10.68	-11.214	-11.399	-10.97	-11.59	-12.125
1.8873	2.5148	1.5259	1.1118	3.2519	1.8927	1.3569	2.1074	3.2318	1.0016	0.70095	0.96005	2.5488	0.10975	1.8996	0.76666	1.9427	2.0141	2.2639	1.3336	0.32397	1.9239	2.3115	2.5435	1.0597	1.2349	1.6345	1.046	0.99239	1.9297	1.4931	1.7885	1.9779	0.78691	1.1841	0.41984	3.0427	1.5935	1.4916	0.75441	2.3438	0.69632	1.3374	2.752	2.688	1.861	1.2612	3.1639	2.8378	2.4736
-9.4697	-10.307	-11.634	-8.668	-9.1314	-10.218	-10.492	-10.67	-10.456	-9.6858	-10.793	-11.754	-9.9945	-9.5476	-10.219	-8.6955	-10.379	-10.054	-12.262	-12.008	-10.231	-9.9337	-9.386	-10.536	-10.241	-9.798	-9.5775	-10.012	-10.352	-10.063	-10.649	-10.475	-10.491	-9.2301	-9.8196	-9.0598	-11.086	-10.784	-10.147	-10.743	-9.8614	-10.009	-9.0849	-10.493	-10.258	-10.647	-9.314	-10.447	-11.689	-11.302
5.8873	5.1034	3.2668	2.3084	4.0896	5.5267	6.1101	3.7983	3.5886	5.0376	3.0021	2.6034	3.9455	5.3998	4.0839	3.4409	5.9066	3.9919	5.2787	3.7041	5.1198	3.8251	4.0981	4.2103	4.1957	3.8253	3.8522	4.0495	4.3251	4.5011	3.9927	3.2215	4.6053	5.1526	5.5936	5.5121	5.0689	5.7524	4.4174	3.3257	4.0252	4.083	4.6144	4.7894	6.0014	3.207	5.6312	3.9762	4.7269	5.1727
-14.015	-14.289	-13.942	-15.004	-15.644	-14.043	-12.196	-12.979	-11.461	-13.233	-14.635	-14.982	-13.913	-13.389	-13.272	-14.276	-14.236	-13.216	-14.567	-14.345	-13.129	-12.212	-13.291	-15.983	-13.956	-14.78	-13.484	-13.572	-13.84	-14.609	-14.434	-14.289	-13.853	-13.706	-15.264	-13.777	-15.091	-13.467	-13.78	-13.655	-13.773	-14.485	-13.914	-13.682	-12.984	-13.524	-13.672	-14.198	-14.094	-14.52
-10.089	-10.267	-9.5677	-10.973	-8.6072	-9.9672	-10.028	-9.478	-10.823	-9.1765	-11.091	-9.3024	-9.3787	-10.194	-9.1461	-9.9132	-9.6342	-9.1475	-9.6083	-10.91	-8.8153	-9.9716	-10.021	-9.5858	-8.2591	-9.8432	-10.088	-10.559	-10.184	-8.4657	-9.7351	-8.3604	-10.771	-9.6586	-9.7355	-10.429	-9.2581	-9.2131	-10.95	-11.469	-10.087	-8.6504	-8.9314	-9.5188	-9.3179	-8.1266	-10.344	-8.3778	-8.4037	-8.4517
-12.719	-11.723	-12.587	-11.955	-12.484	-13.286	-13.544	-11.964	-12.072	-13.773	-13.7	-12.295	-13.177	-13.272	-12.721	-13.343	-12.972	-11.812	-11.469	-13.337	-13.799	-12.869	-11.865	-12.048	-12.703	-10.576	-12.996	-12.134	-14.507	-13.415	-13.844	-12.682	-12.237	-13.163	-12.393	-11.804	-13.389	-13.614	-11.987	-12.409	-13.061	-12.461	-12.323	-11.347	-12.751	-13.081	-12.591	-13.464	-12.66	-12.301
-10.809	-12.675	-12.189	-11.173	-11.679	-11.522	-11.423	-11.345	-11.451	-13.905	-11.039	-12.75	-10.558	-12.397	-12.727	-11.12	-10.895	-12.046	-11.314	-13.186	-12.37	-12.085	-11.655	-11.633	-9.8134	-11.08	-10.677	-11.886	-9.5255	-11.04	-12.853	-11.489	-10.541	-12.359	-11.407	-12.256	-11.391	-12.999	-11.107	-11.369	-11.159	-12.209	-12.737	-11.796	-11.602	-12.608	-10.509	-10.78	-10.792	-13.424
-2.3652	-2.0931	-1.8519	-2.391	-0.26748	-2.6659	-2.2346	-1.5893	-0.41089	-0.20663	-2.0227	-1.6086	-1.1638	-2.4651	-1.5063	-1.3204	-0.070212	-1.4382	-2.9546	-2.0751	-3.4177	-2.1453	-0.74699	0.0091313	-0.78338	-3.3983	-2.9364	-3.0563	-2.5043	-0.92023	-1.1782	-1.4361	-0.69896	-2.5176	-2.5756	-0.097901	-2.5027	-0.003098	-2.2062	-3.0739	-1.7301	-1.8139	-0.37549	0.42058	-1.53	-0.22534	-1.2042	-2.1792	-1.908	-1.6574
0.88058	1.7924	2.6755	2.4845	1.3861	2.3534	3.2615	1.4398	1.5932	0.99036	3.8921	1.2506	2.163	-0.48381	1.6601	1.7575	1.1477	0.87522	1.469	1.4043	1.323	2.258	1.3618	2.3011	1.5035	0.058244	1.4894	2.2907	1.3876	2.5495	1.7608	1.3157	0.90008	0.54179	0.88549	3.1717	1.6315	1.754	1.2214	1.9721	1.7748	0.68488	1.2835	1.1552	1.2221	2.2754	2.6559	-0.0077536	1.2471	1.2069
-2.8788	-3.6602	-3.8637	-2.9183	-4.6217	-2.4824	-2.3997	-3.0866	-5.7598	-3.089	-3.4714	-3.2658	-3.4689	-3.5756	-4.1784	-3.1382	-2.7331	-3.9715	-2.1272	-2.0673	-3.1421	-2.4676	-2.6604	-3.6139	-2.9622	-3.2919	-1.4988	-2.3602	-3.2531	-3.1679	-3.3486	-2.1951	-4.124	-3.6852	-2.5512	-3.6843	-2.9597	-1.4384	-4.4235	-3.4692	-2.7622	-2.9589	-2.7114	-1.8788	-2.7394	-3.4094	-3.2705	-3.1095	-4.5576	-3.9581
-11.242	-14.254	-13.648	-12.857	-14.096	-13.331	-12.808	-12.209	-13.093	-14.702	-14.04	-13.17	-13.127	-12.847	-12.177	-13.109	-12.612	-13.67	-11.81	-13.399	-13.558	-12.557	-12.361	-13.794	-12.178	-14.776	-13.704	-12.419	-12.465	-11.688	-13.284	-14.013	-13.872	-12.83	-14.004	-14.998	-13.885	-12.256	-12.687	-12.877	-13.604	-13.255	-13.073	-13.049	-14.4	-12.661	-13.607	-12.07	-11.724	-14.41
-5.6497	-5.3046	-7.0617	-6.9213	-3.4164	-6.4186	-4.1275	-7.0124	-5.505	-6.9013	-6.8844	-5.2382	-5.6376	-6.3043	-6.3078	-6.7857	-6.9978	-7.2177	-5.6068	-6.6373	-5.5012	-7.1262	-5.618	-5.97	-6.4106	-5.8837	-6.2962	-5.7349	-6.2856	-5.9182	-6.5978	-6.4185	-6.655	-6.4385	-7.8519	-6.6745	-6.358	-7.7744	-5.9431	-5.7598	-5.9062	-5.2329	-5.703	-7.1779	-5.5305	-7.9275	-6.5708	-6.7471	-6.9129	-6.8765
-15.179	-13.833	-12.436	-13.614	-11.987	-12.462	-12.362	-12.14	-14.931	-14.193	-13.279	-12.901	-13.314	-14.097	-11.542	-12.798	-12.201	-12.629	-14.102	-11.492	-13.658	-13.645	-13.473	-12.515	-13.708	-13.127	-12.034	-12.734	-12.261	-13.953	-14.103	-14.356	-14.051	-11.274	-13.711	-13.945	-13.451	-13.468	-12.948	-11.99	-13.619	-14.127	-13.074	-12.778	-12.11	-13.861	-12.429	-12.673	-13.063	-12.427
-3.1248	-2.9497	-3.308	-3.4716	-2.8422	-3.4101	-4.3921	-2.5025	-3.737	-2.2789	-2.2383	-3.6384	-2.3135	-3.1472	-2.5003	-3.6852	-3.2475	-3.968	-3.8159	-3.0297	-2.9797	-4.2432	-2.7073	-1.8541	-1.8048	-1.7592	-3.8808	-3.0523	-3.408	-3.1034	-2.6938	-2.5993	-3.3105	-2.5182	-2.8511	-2.6254	-3.4601	-4.1819	-2.4323	-2.4331	-3.5294	-3.2353	-3.0209	-1.2617	-2.7419	-1.8619	-3.4344	-2.7919	-3.3533	-2.0781
-6.0124	-5.4684	-5.7576	-4.9006	-5.4764	-5.3715	-4.7263	-6.8741	-5.4717	-5.9903	-5.6396	-6.0612	-3.6947	-3.9075	-3.9866	-5.4845	-6.1703	-5.1707	-4.7752	-6.6218	-4.1652	-4.0627	-6.1559	-5.6225	-6.8477	-5.3955	-5.3662	-4.4444	-5.732	-6.1959	-5.951	-5.578	-5.6378	-5.7509	-5.467	-4.5253	-7.1224	-6.0355	-6.0236	-4.9145	-4.357	-6.238	-4.8191	-3.8428	-5.8705	-5.6188	-4.7092	-5.9391	-5.1744	-5.3421
1.199	0.81677	-0.18862	-0.52081	0.74442	1.7703	-0.38637	0.2935	-0.18909	0.26761	-0.43105	-0.083097	0.70753	-0.17378	0.99912	-0.98911	0.16036	-1.1567	-0.64241	1.1103	-1.3062	-0.96514	-0.059629	-1.3573	-0.55497	0.15067	0.5242	0.74675	0.9514	-0.27546	0.15504	1.981	-0.25086	-1.8463	-0.72695	0.35812	-1.102	-0.52846	-3.0029	-0.55112	0.28523	0.52093	1.9153	0.82492	0.41388	0.73139	-0.93734	0.29566	-0.35698	-0.81897
-14.29	-15.383	-12.532	-15.444	-14.274	-14.742	-14.846	-14.836	-13.897	-15.902	-15.864	-15.88	-14.19	-15.407	-15.313	-14.607	-14.509	-13.719	-15.384	-14.823	-14.318	-13.99	-16.484	-16.004	-13.614	-13.665	-14.249	-14.208	-14.392	-15.54	-14.935	-13.756	-15.532	-15.28	-14.583	-15.498	-14.715	-13.556	-15.83	-14.223	-13.949	-14.567	-15.091	-14.452	-14.486	-14.283	-14.036	-12.931	-14.456	-15.109
1.4012	0.47535	0.948	1.2272	1.1361	0.40423	-0.92813	0.83115	1.3001	1.4571	1.3146	2.7824	2.9788	1.2867	-0.86278	1.789	2.5659	0.18672	1.6282	0.47151	2.2947	0.30582	2.2322	0.24115	-0.34835	2.2455	0.98215	0.8036	0.4275	0.94971	2.2516	0.63461	2.3109	-0.25877	1.8101	0.4545	0.80109	1.0004	2.883	1.7664	0.56127	1.1294	1.897	1.9024	0.37102	1.0401	-0.32722	1.2266	0.52979	1.4498
1.1401	0.025523	1.3642	0.26524	-0.49994	0.47471	1.0375	-1.6537	0.82818	0.54415	-0.43098	0.76146	-0.089436	0.70375	1.7939	1.6007	1.6347	0.51646	-0.17904	0.052985	1.9152	-1.0575	0.53114	-1.424	0.067772	0.65996	0.098192	-0.9377	0.5573	-0.14629	-0.14235	-0.86966	1.8101	-0.93423	0.66066	-0.18733	0.47406	1.4528	-0.83282	-0.091522	0.56292	-0.19482	1.1857	0.22015	1.0799	-0.29747	-0.047371	1.4427	0.44573	1.5231
-9.7762	-11.701	-9.9967	-10.351	-13.181	-12.317	-9.349	-10.496	-9.5867	-10.188	-10.482	-10.811	-11.004	-11.064	-10.235	-10.685	-10.54	-9.2491	-9.4436	-11.33	-10.973	-10.38	-11.588	-10.733	-11.109	-10.58	-10.521	-10.733	-10.053	-10.394	-10.944	-10.669	-11.457	-10.643	-11.419	-11.241	-11.229	-10.968	-11.385	-11.936	-11.681	-11.052	-10.371	-11.198	-11.904	-11.667	-11.357	-9.8886	-12.071	-11.208
-9.6837	-9.96	-11.25	-9.7764	-9.8809	-8.8793	-10.265	-9.033	-9.8245	-9.9307	-9.0478	-9.6089	-9.614	-9.6507	-8.5731	-10.319	-8.3895	-7.4044	-8.2827	-8.5697	-7.984	-8.651	-8.826	-9.6958	-9.9019	-10.073	-8.684	-10.434	-10.075	-8.7519	-8.5143	-11.376	-10.837	-9.2276	-10.453	-9.9686	-11.02	-8.052	-9.0478	-10.282	-10.248	-9.2726	-9.7682	-9.2264	-9.6691	-10.329	-8.655	-8.9656	-9.9843	-8.513
-2.5509	-1.0769	-2.2872	-1.3858	-1.414	-2.9397	-1.079	-2.3554	-0.73167	-0.62279	-0.99779	-1.6593	-2.3059	-0.27323	-1.4931	-1.8782	-1.8879	-1.8392	-1.5431	-1.6936	-2.3153	-2.3536	-1.7821	-0.92863	-1.3645	-0.5078	0.34739	-1.3653	-2.7048	-2.6539	-2.2844	-2.2082	-1.6969	0.043689	-1.358	-1.4875	0.34472	-2.2971	-2.0438	-0.46365	-0.1436	-0.74334	0.078183	-0.43739	-1.5851	-0.94967	-1.8103	-1.5478	-0.43657	-1.5382
7.3427	8.2857	8.5861	9.04	9.5515	8.302	8.019	9.2647	8.0988	6.9924	7.7607	6.2354	7.3034	7.4559	7.0589	6.5899	8.1431	8.6151	7.7056	7.3458	8.2212	7.5275	8.7517	7.974	7.3709	7.2354	7.0505	7.5715	8.1006	9.2317	8.7631	8.6914	7.6283	8.5985	7.4934	8.0669	6.7503	6.7699	7.1099	7.7231	6.4462	7.1255	8.6401	7.6003	8.1118	8.7532	7.9869	8.4416	8.3519	8.9757
-5.0663	-4.5574	-3.3034	-5.0988	-4.8898	-4.3261	-3.4577	-4.3701	-4.1229	-3.91	-3.8541	-2.6939	-3.8845	-3.9191	-4.4148	-4.2196	-3.5927	-2.7284	-4.0751	-3.6234	-5.54	-5.2319	-5.3708	-5.0498	-2.1778	-4.5045	-4.9024	-3.8702	-4.5634	-4.4634	-3.617	-4.6624	-3.6777	-5.584	-4.1897	-4.9408	-3.1383	-4.8168	-4.2876	-4.0951	-3.9794	-2.6658	-4.9656	-3.7554	-5.1044	-2.3692	-3.9453	-3.5983	-4.4596	-4.5429
-7.9801	-8.9059	-7.9628	-8.088	-8.5244	-8.7463	-9.7536	-8.9619	-9.0127	-7.9138	-8.4221	-7.9203	-8.7944	-8.0534	-9.6293	-8.0994	-9.6916	-11.059	-9.9649	-8.9697	-10.466	-7.6782	-9.6566	-7.719	-7.5202	-8.0262	-9.3554	-9.7931	-9.0542	-8.1492	-8.6405	-8.7566	-9.9484	-8.0144	-8.7434	-6.8753	-8.6854	-8.6493	-8.3806	-9.3212	-10.093	-8.3851	-11.21	-10.815	-7.8134	-8.9702	-9.3793	-9.7896	-9.9545	-7.5347
-21.884	-20.969	-21.189	-22.811	-21.945	-20.438	-22.24	-23.202	-23.135	-21.799	-22.597	-24.388	-22.829	-21.873	-22.093	-22.718	-22.152	-22.687	-21.542	-22.05	-23.304	-21.4	-21.663	-21.386	-22.217	-20.382	-22.381	-22.173	-21.6	-21.983	-20.988	-22.336	-24.564	-22.415	-22.476	-22.805	-22.349	-20.856	-21.293	-21.639	-21.929	-21.98	-22.257	-23.242	-20.643	-23.07	-24.205	-21.906	-21.906	-21.743
8.8354	9.086	9.3207	8.1279	8.3188	6.7594	6.2818	9.2727	6.7126	7.3039	8.0436	7.7053	7.774	7.7599	8.8578	7.607	9.0172	8.7266	6.3534	8.321	8.1143	7.4307	7.8832	8.0338	8.6805	7.4832	8.4045	7.7359	9.1709	8.1183	8.8505	6.6003	6.9734	6.9937	7.9211	5.913	6.7069	7.0997	7.8247	7.8982	6.8342	8.2016	8.8301	6.9151	7.5212	8.9814	8.4699	8.0032	7.6719	8.1129
1.2312	1.2754	0.63431	1.4508	2.1591	0.2695	-0.027332	-0.22222	1.4014	1.2692	1.5158	1.4879	1.6547	0.90163	0.6821	0.070766	1.4376	2.2367	0.45345	1.9841	1.6058	0.20825	0.5681	1.1445	0.5389	1.7643	1.411	0.076043	2.1531	-0.15201	0.86798	0.15838	1.4979	1.2027	2.3955	2.2266	1.5163	1.3806	-0.93614	3.1023	3.0384	0.44552	1.4041	1.9307	1.2115	0.55759	-0.44968	3.0283	1.9411	0.90986
-0.38484	-1.8977	-0.82994	-0.67453	-1.9902	-0.03223	-2.1169	-0.93102	-2.7616	0.15122	-0.99581	0.42163	-0.37136	-2.3779	-1.4555	-1.5676	-1.4528	-0.78001	-1.4871	-2.2071	-1.6595	-2.0756	-1.6078	-1.1067	-1.8906	-1.4509	-0.5587	-1.0577	-1.5987	-0.79673	-1.6685	-1.1964	-1.4032	-0.77292	-1.3433	-1.4157	-1.3397	-1.3287	-1.1457	-1.0353	-0.65464	-1.7716	0.30578	-0.41304	-2.3089	-1.0035	1.1383	-1.9762	-1.2597	-1.772
-13.435	-13.051	-11.592	-13.847	-12.115	-12.001	-14.895	-12.607	-11.471	-13.163	-13.287	-13.499	-12.244	-12.163	-12.451	-12.646	-11.852	-11.637	-12.949	-12.212	-13.38	-11.626	-12.838	-11.929	-14.05	-11.869	-13.327	-15.949	-12.251	-12.669	-12.894	-12.568	-13.21	-13.027	-13.272	-13.708	-11.86	-12.437	-12.857	-10.93	-11.977	-12.189	-12.063	-12.68	-12.256	-11.797	-12.262	-13.252	-12.796	-12.742
-0.31278	0.13618	0.49464	-0.33967	-0.42205	-0.69239	-0.62208	-0.45224	-0.35213	0.52969	-0.31191	0.7123	-1.2732	-0.24105	-1.038	0.10914	1.2305	-1.4512	0.33539	0.83053	-0.93214	-0.24013	-0.26716	0.053551	-1.3303	-2.0262	1.0467	0.0011186	-0.53559	0.067747	0.66016	-2.4771	0.31299	-0.99113	-1.0151	-1.146	-0.62406	-0.087828	0.45498	-1.7178	0.077968	-0.31529	-0.25927	-0.084153	0.40164	-0.95187	0.19417	-0.88674	-0.19622	-0.67348
-1.7755	-1.9387	-0.83818	-2.2617	-1.4265	-1.7725	-2.9505	-0.5948	-0.87109	-1.1342	-0.31588	-1.4926	-0.70467	-1.831	-1.1389	-3.1763	-0.71969	0.015125	-0.759	-0.30464	-1.6926	-1.3676	-0.4666	-1.5558	-2.6841	-1.3149	-2.6126	-0.61143	-0.74646	-0.19108	-1.246	-0.16201	-1.826	-1.5629	-1.4482	-2.7841	-0.37229	-2.3935	-3.5758	-2.7294	-2.7127	-0.82711	-1.4576	-0.19554	-2.1568	-0.69256	-2.1129	-0.34179	-2.7207	-1.167
-4.6844	-4.6646	-3.7452	-4.0676	-4.7058	-3.8536	-4.5405	-4.5505	-4.4672	-4.4634	-3.4732	-4.0428	-3.853	-3.9441	-3.8831	-3.5945	-2.8705	-4.2986	-4.799	-4.3541	-3.7547	-4.3967	-3.5401	-4.1474	-3.5698	-3.5788	-3.7156	-3.4126	-4.3348	-4.471	-3.9664	-3.0114	-3.6532	-3.579	-3.0093	-4.7961	-1.9314	-3.0455	-3.0786	-4.5762	-4.506	-4.6548	-3.6951	-4.2815	-4.399	-2.603	-4.0552	-4.329	-4.2571	-3.3585
-14.538	-14.264	-15.694	-15.212	-13.938	-13.956	-15.435	-14.392	-14.68	-15.328	-13.569	-14.037	-14.534	-15.77	-15.392	-13.765	-14.459	-14.551	-15.852	-14.925	-13.173	-14.455	-16.101	-16.178	-14.077	-14.263	-15.203	-14.184	-14.671	-13.42	-15.253	-14.154	-16.45	-13.932	-15.195	-15.137	-14.451	-13.533	-14.884	-13.913	-15.078	-15.182	-12.884	-15.27	-15.66	-15.192	-14.467	-12.934	-14.274	-15.517
-3.7138	-3.0403	-3.2265	-3.8124	-4.7574	-2.8311	-3.5433	-2.6708	-2.8177	-3.5082	-2.9167	-3.838	-2.8622	-4.5746	-2.5212	-3.2404	-3.9008	-2.2151	-2.3311	-2.0428	-2.6718	-3.9486	-4.4036	-3.5957	-3.9917	-2.6841	-4.5178	-3.1529	-4.0814	-3.586	-2.7417	-3.2635	-2.0346	-2.3824	-3.7806	-2.8923	-3.6492	-3.2978	-3.6728	-3.0948	-3.3508	-0.63261	-2.0128	-2.8208	-4.68	-1.6579	-2.7697	-3.2447	-2.1202	-3.1471
1.5613	3.8534	2.4557	3.0271	2.6359	2.9356	3.2947	3.7645	1.9428	2.7772	2.1118	3.3275	2.1951	2.247	4.0079	3.4221	2.452	0.45124	3.3282	1.201	1.9716	4.5625	3.7623	3.0884	3.6952	2.1822	2.011	3.7781	2.9697	2.5097	2.9053	4.1977	1.0406	3.5344	4.6232	2.683	1.3769	1.6373	3.1147	3.5219	2.0874	3.978	2.1402	3.4064	2.4123	4.2432	3.0687	2.7376	2.3111	3.7826
5.0408	3.8085	5.8626	4.9166	4.8373	5.7306	5.3046	5.1722	5.1476	5.2649	6.572	4.2338	4.8218	5.6605	5.9061	4.0422	5.4965	4.6357	2.7216	4.179	6.7545	5.1219	3.9099	6.0215	4.5209	5.1365	4.9872	5.189	3.803	3.232	4.7053	3.7388	5.5593	3.3411	4.5096	4.1338	4.0305	5.7483	5.2944	4.2635	3.1815	3.556	3.3729	4.6367	5.3419	5.7367	5.8014	5.6217	6.0957	3.8515
-11.618	-11.596	-13.111	-13.966	-13.145	-13.27	-12.046	-10.937	-12.111	-12.23	-12.168	-14.095	-12.961	-12.934	-12.704	-14.384	-13.043	-12.404	-13.461	-13.23	-13.764	-12.893	-12.487	-14.797	-12.856	-13.248	-12.398	-13.655	-11.867	-11.657	-13.588	-12.524	-12.56	-12.08	-14.223	-13.171	-13.219	-13.067	-12.311	-12.787	-12.975	-12.448	-12.361	-14.027	-12.81	-12.379	-13.252	-12.713	-15.071	-11.303
-4.6295	-6.1531	-5.42	-5.3373	-4.0131	-5.0905	-4.3427	-6.3929	-4.8438	-4.0452	-6.926	-5.1814	-5.7459	-5.1651	-5.7596	-6.6357	-4.719	-5.576	-4.9047	-6.1496	-5.7554	-5.3048	-4.7536	-7.1785	-5.9467	-6.3975	-5.9155	-5.7292	-7.5177	-5.8452	-5.2967	-4.6729	-5.0561	-5.0172	-6.2311	-5.5065	-6.8616	-6.843	-7.2882	-6.1493	-5.5199	-4.7002	-4.4529	-4.493	-5.8737	-5.5723	-6.7118	-6.8632	-6.3366	-6.6339
1.3458	2.8777	1.937	-0.016947	1.9893	2.816	1.0374	1.5516	2.9363	1.2756	2.1669	1.4267	2.3592	1.24	2.1126	1.6844	2.2633	0.7814	2.5166	2.6141	0.15261	2.9653	1.3565	1.1688	1.2349	-0.085471	1.7371	2.5001	1.9266	2.8203	1.3125	0.66848	1.3838	2.571	0.82158	2.6217	2.3694	2.1085	2.345	0.66532	1.9327	1.8002	1.7524	2.7311	2.8052	1.2899	1.3609	2.4516	1.3792	0.64332
-6.9317	-5.9755	-5.997	-5.7125	-6.5935	-7.9401	-6.6768	-5.8441	-7.006	-6.3764	-5.391	-5.6379	-9.4387	-6.0134	-7.116	-7.1459	-6.1517	-7.8541	-6.9835	-6.1245	-6.861	-5.8438	-5.8117	-7.1276	-7.827	-6.4246	-7.0577	-7.0769	-6.5298	-6.1078	-4.7678	-6.1145	-6.9157	-7.2913	-8.0034	-5.5073	-5.7054	-5.6466	-6.0174	-7.4621	-6.0336	-5.7354	-6.6403	-7.4042	-6.8679	-6.6256	-7.4214	-6.6181	-6.8523	-7.1978
-2.9652	-3.7853	-3.6511	-4.126	-3.4708	-3.4828	-2.8546	-3.0075	-2.9593	-3.0575	-3.0502	-3.2491	-3.3755	-2.0803	-4.3113	-1.6535	-4.9967	-4.2667	-2.9873	-3.5593	-2.9649	-4.8578	-4.4824	-1.4126	-3.611	-1.9333	-4.5203	-2.734	-3.0813	-4.1518	-2.5411	-2.7788	-3.6233	-3.1107	-3.7965	-2.5904	-3.1797	-3.6924	-2.6874	-2.6437	-3.3517	-2.5591	-3.0929	-3.9357	-3.7776	-4.4518	-2.182	-2.9147	-3.4907	-2.7424
-2.0735	-4.161	-3.1019	-5.0869	-1.9808	-3.3124	-4.4961	-3.6142	-2.1531	-3.9706	-3.8016	-2.6557	-2.5353	-4.3027	-4.9939	-2.6734	-2.3629	-4.3149	-4.8633	-2.7885	-4.2864	-3.3348	-3.3747	-3.2875	-3.235	-3.0472	-2.509	-3.8307	-4.1649	-3.6138	-4.26	-3.2708	-2.7238	-3.107	-3.6018	-3.1751	-3.6862	-2.702	-5.738	-3.4317	-3.8547	-3.1603	-2.7694	-3.4258	-3.839	-3.7611	-3.2301	-2.0793	-3.6373	-2.6283
-1.3126	-1.4311	-1.6344	-1.8533	-1.7091	-1.3202	0.26635	1.1146	0.85505	-0.95508	-0.054231	-0.64304	0.33229	0.14247	0.97614	0.35052	-1.3099	-1.1249	-0.8883	-2.6573	0.23211	-1.4025	-0.81286	-2.2173	-1.9164	-1.2238	-0.287	-0.1533	-0.015877	-1.1798	-0.15483	0.38226	-0.75551	-2.5675	-0.83493	-1.3572	-1.2367	-2.9372	-1.0202	-0.83008	-1.4561	-1.2687	-0.91158	-0.97361	0.51173	0.30586	-1.6824	-1.29	-0.70486	-1.5187
2.8734	2.2159	0.97885	2.3825	1.4388	1.1662	0.63469	1.4214	2.2738	2.9216	1.1043	0.66285	1.5761	3.2061	1.3999	1.4858	1.4013	1.5458	1.311	-0.74672	0.96378	2.0758	4.1833	2.1913	1.5921	2.8517	1.4368	1.891	3.8915	1.8265	3.2736	0.21819	2.4315	1.7287	1.9486	0.94111	1.2421	3.5196	0.84801	1.4509	1.879	2.66	1.0067	2.2958	1.2012	2.592	1.2762	2.0514	1.2977	1.515
0.90739	0.19728	-0.65951	-2.4303	0.32995	0.40921	0.085876	0.77812	0.16449	-1.3126	-1.1825	-0.64214	0.2298	-1.836	-0.44418	-0.49365	0.20976	1.4825	-1.2301	-0.38123	-0.87767	-0.44665	2.4109	0.076994	0.0065863	-0.62788	1.5177	-0.61397	0.81082	-2.0529	-0.27045	0.83051	0.14214	-0.15796	0.71802	0.76183	-0.77845	-0.27274	-0.11475	0.54338	1.4461	-0.8078	-1.0582	-0.86018	-0.11401	1.2189	0.3882	-0.42385	-0.41847	0.088202
-2.067	-1.8576	-0.29476	-1.3514	-0.58241	-1.068	-2.0254	0.57416	-0.062862	-1.7127	1.0432	-1.7605	-2.7093	-2.2778	-2.7956	-1.1159	-2.0902	-0.7047	-1.2331	-1.2083	-0.95931	-1.4043	-1.7688	-0.99805	-2.643	-0.73282	-1.1966	-2.7577	-1.5508	-2.1766	-1.9568	-1.2332	-1.7878	-1.038	-2.7432	-1.6971	-0.45167	-1.2422	-0.93139	-1.1924	-0.39259	-0.29656	-2.615	-0.71691	-0.056049	-1.4037	-1.0716	-1.0668	-1.3133	-0.69522
0.057934	-1.0947	-2.2313	-1.0618	0.72729	-0.22008	-0.71847	1.4171	0.24959	-1.0703	0.9848	1.0645	-0.040613	0.96541	0.37741	-0.77263	-0.77825	0.7603	1.126	0.051451	1.5861	-0.061046	0.27982	-1.1729	-0.18602	0.28443	0.95172	-1.3691	0.26385	0.39033	0.40635	0.89127	-2.2262	-0.94749	0.082005	-0.18475	0.53739	-1.3033	0.7456	-1.8445	-0.020273	0.11768	-1.2834	2.0257	-0.79692	-1.5933	0.075532	0.53178	-1.7625	-1.5146
-22.18	-19.981	-20.849	-19.982	-21.16	-22.819	-20.968	-20.697	-20.395	-20.138	-21.807	-20.143	-20.517	-20.709	-21.657	-20.739	-18.946	-20.293	-19.643	-23.046	-19.204	-20.411	-18.568	-22.233	-19.349	-20.834	-22.464	-21.288	-20.701	-19.94	-20.24	-20.719	-20.11	-19.941	-22.908	-19.503	-20.603	-20.667	-20.43	-20.354	-19.517	-22.131	-20.199	-20.558	-19.315	-21.015	-21.196	-19.889	-19.92	-21.038
-13.208	-13.65	-13.426	-11.055	-12.01	-12.098	-12.392	-11.873	-13.186	-12.98	-13.399	-11.79	-11.585	-12.783	-13.15	-13.186	-12.528	-13.734	-13.767	-13.824	-12.553	-13.082	-13.032	-12.259	-11.296	-11.051	-12.921	-13.321	-12.839	-13.264	-12.69	-12.972	-12.582	-13.817	-14.327	-10.881	-12.908	-12.912	-13.92	-12.997	-14.676	-12.364	-11.994	-12.286	-13.067	-13.016	-12.431	-12.559	-11.745	-12.336
-1.337	-2.3835	-1.3688	-2.3016	-1.2933	-3.0716	-0.48268	0.72546	-1.1958	-0.83094	-1.2989	-0.56932	-0.59333	-0.86424	-1.6021	-0.51688	-0.99243	-1.6484	-0.98624	-0.17614	-0.82094	-2.1489	-3.3508	-2.9396	-2.3878	-2.1353	-2.6206	-1.5515	-1.6641	-3.5771	0.043894	-0.10813	-1.0617	-1.6709	-2.387	-0.24415	-1.8843	-2.1527	-1.9825	-0.94121	-0.82978	-2.0832	0.24258	0.040397	-0.89502	-1.9554	-1.3081	-1.3759	-0.1955	-0.78462
-2.4075	-3.1678	-1.8561	-2.1344	-2.8318	-3.8893	-1.8608	-2.897	-2.0404	-3.6855	-4.1443	-2.2454	-2.2567	-2.7987	-1.9049	-3.042	-2.2707	-2.8957	-3.5552	-2.5019	-3.0863	-3.5878	-3.1181	-2.6111	-2.9144	-2.9399	-2.5859	-2.4434	-3.1653	-2.1885	-3.1577	-2.6216	-2.3451	-2.4452	-1.7369	-2.9274	-4.2419	-1.4971	-2.588	-1.5661	-2.0043	-1.8405	-1.7541	-3.4285	-3.0497	-1.2883	-2.2196	-0.96096	-2.4947	-3.9568
9.0455	8.801	10.243	10.836	8.1131	8.3721	10.878	8.802	10.86	11.031	9.5676	10.909	10.817	9.1175	10.238	9.3687	10.651	10.767	9.6823	9.2072	9.2286	9.2304	10.305	8.771	10.545	9.7993	8.5742	9.775	10.698	9.8476	10.81	9.7358	10.514	10.518	10.567	10.309	9.613	7.8505	9.3155	9.8561	10.09	9.4606	8.909	8.8441	9.9889	8.905	11.388	10.989	9.8708	8.6847
1.4652	2.3409	2.2975	2.8815	2.3215	2.0905	4.0826	2.314	1.8645	1.2208	1.9431	2.2293	1.4857	1.6847	1.5745	0.74219	1.1894	2.1101	0.94779	2.0369	1.9629	2.2075	1.9385	2.8856	1.7374	1.4732	1.445	1.3981	2.5144	2.9422	2.9895	2.2744	1.4546	2.0202	3.0593	2.0314	1.5518	2.6293	1.8583	2.2472	2.839	2.3559	1.8484	0.97974	-0.47475	2.1752	1.517	1.7952	2.484	0.22643
-4.4141	-3.9791	-2.4728	-3.4483	-3.3323	-4.424	-4.6631	-3.4496	-3.0543	-4.9029	-4.6407	-3.0124	-4.5253	-4.872	-4.1588	-4.0489	-5.1563	-4.9993	-3.3005	-3.7156	-4.536	-4.6722	-5.0617	-6.2366	-5.0069	-5.1842	-4.206	-4.1368	-4.7978	-3.7309	-4.894	-3.8766	-4.465	-3.7023	-3.9038	-4.0066	-3.1673	-4.7465	-4.5192	-4.9833	-4.2516	-3.5926	-3.9035	-3.1294	-4.2385	-4.5543	-4.1475	-4.0058	-4.6631	-2.9834
2.1852	2.1309	2.2309	1.8703	3.3632	3.0692	3.0889	2.7157	0.81837	2.2828	1.6767	0.47066	3.7382	2.2084	3.3542	2.4317	1.7657	2.0852	3.116	2.8726	2.4542	1.1074	3.2782	3.2046	3.6348	4.4408	1.832	2.7833	2.42	2.341	3.6747	3.3041	2.6003	2.642	1.8147	3.5908	2.0549	2.0351	2.4209	1.9504	1.8877	3.8917	2.8618	3.5503	3.6498	3.0877	2.7297	2.5409	2.1855	4.0069
-15.393	-15.264	-13.415	-15.577	-14.065	-15.319	-12.718	-14.598	-14.15	-13.907	-13.401	-14.167	-16.701	-13.658	-15.007	-16.135	-15.665	-15.283	-15.647	-15.094	-15.103	-13.485	-15.378	-14.989	-15.756	-14.619	-13.563	-15.283	-13.171	-15.859	-15.449	-14.618	-13.731	-14.563	-14.254	-15.829	-14.764	-14.634	-17.142	-16.641	-14.285	-14.358	-15.986	-14.432	-14.489	-15.89	-14.447	-14.491	-14.563	-16.272
1.057	3.9155	2.5975	0.43467	2.2311	1.3666	2.6229	2.0814	1.3803	1.7819	1.9323	2.4049	3.2182	2.2469	1.2519	3.1389	2.3353	2.0427	2.1577	1.5626	1.543	2.1468	2.4328	2.838	1.6493	1.0948	1.6522	2.9391	1.085	1.5172	2.656	1.2497	0.66803	2.1603	0.64955	0.20021	0.76062	2.5349	-0.074473	1.843	0.39128	2.1412	0.96231	2.226	0.57847	2.2653	2.7538	3.3812	0.90669	1.2743
-14.844	-14.077	-12.434	-12.975	-16.558	-15.027	-15.98	-12.72	-15.615	-13.424	-14.192	-14.811	-13.706	-12.809	-14.044	-14.668	-14.67	-12.743	-13.408	-12.312	-14.673	-14.505	-13.333	-13.369	-13.587	-14.241	-13.106	-15.43	-13.793	-15.785	-12.089	-12.637	-13.681	-15.074	-13.072	-12.892	-12.71	-14.588	-12.741	-14.467	-13.349	-13.86	-14.87	-15.158	-15.445	-13.36	-13.41	-14.005	-13.811	-13.256
-4.2951	-3.3728	-4.9995	-1.3752	-5.2802	-3.2362	-5.3424	-4.0594	-4.1265	-4.4322	-3.8861	-3.2977	-4.3656	-3.8805	-3.4027	-3.4417	-3.8	-4.9079	-5.2277	-2.9166	-3.1154	-5.2438	-4.0413	-4.5939	-4.3547	-3.925	-2.6117	-3.1083	-3.7878	-5.7074	-4.0049	-1.0155	-3.3424	-4.3009	-4.5364	-5.8867	-4.2337	-2.6199	-3.9023	-4.8041	-1.6713	-1.687	-4.55	-4.2109	-5.5861	-4.3814	-2.9624	-3.4753	-3.4648	-3.8161
-0.54096	-1.7688	-0.8196	-0.85864	1.0939	-0.63401	-0.24127	-1.3555	-2.3453	2.2932	0.72595	0.12494	-1.1621	0.10403	1.1593	0.20722	0.51368	-1.764	0.47396	0.26312	-1.6724	-0.62541	0.24763	-0.46931	0.41412	0.47658	-0.37408	1.245	-2.1871	0.3369	0.20927	0.67207	-0.19677	-0.31802	-0.16256	0.24131	1.0764	-0.4585	-0.20542	1.0973	0.10885	0.29112	-1.0344	-1.6189	1.3145	0.8187	2.1732	-1.9813	-0.47554	0.80639
-3.2047	-4.892	-3.126	-4.3235	-2.9731	-2.5407	-3.1357	-3.1164	-2.5924	-3.5777	-2.2294	-1.3557	-4.024	-3.7466	-5.8614	-3.5286	-3.2484	-3.607	-3.7974	-1.8919	-4.5845	-4.1604	-3.3353	-2.9088	-3.247	-3.7047	-3.603	-3.3418	-3.4414	-2.821	-3.1308	-3.0115	-3.6894	-3.2915	-4.0121	-3.9871	-2.1355	-2.5006	-5.415	-4.2987	-2.7726	-4.5289	-3.9804	-5.0789	-1.9764	-3.8967	-5.118	-3.4049	-5.5555	-4.2618
-9.4359	-8.9161	-7.3007	-7.9015	-9.0972	-7.7479	-9.2918	-10.314	-8.4029	-9.8438	-8.5097	-8.767	-10.717	-10.239	-8.6445	-11.383	-8.8012	-10.305	-7.9642	-9.2053	-9.1167	-9.6577	-9.2502	-8.3451	-8.2057	-9.4242	-8.7396	-9.612	-7.8394	-9.2512	-10.074	-8.3276	-9.7505	-7.7869	-7.0324	-9.3436	-8.716	-7.7425	-9.3121	-9.0531	-10.154	-7.7429	-9.0613	-9.5024	-9.6244	-8.1835	-10.921	-8.7944	-8.1863	-9.5835
-2.2142	-3.8633	-1.804	-2.9925	-2.2566	-2.6444	-1.8398	-3.352	-3.8587	-2.1917	-1.9778	-2.6207	-3.7984	-3.6362	-4.3715	-2.3278	-3.6971	-2.8297	-4.1007	-3.5027	-3.5622	-3.5463	-3.8188	-1.9005	-3.055	-2.8868	-3.3347	-2.0114	-4.1877	-3.0642	-2.8614	-4.1543	-4.6828	-2.1005	-3.8466	-2.1082	-2.7123	-3.2975	-3.1244	-2.9432	-4.5885	-2.8822	-3.9623	-3.0298	-3.6798	-2.7124	-2.9138	-1.8659	-2.5002	-2.967
-12.398	-11.746	-10.855	-11.903	-12.109	-11.207	-14.442	-10.893	-10.948	-11.134	-11.974	-11.367	-13.407	-11.303	-9.8675	-12.442	-12.677	-11.037	-12.107	-12.528	-10.436	-10.789	-11.644	-11.504	-12.484	-11.256	-11.654	-11.799	-11.515	-11.189	-9.917	-11.149	-12.581	-12.086	-10.999	-11.309	-10.586	-11.426	-11.162	-11.676	-12.457	-11.183	-12.236	-9.7813	-13.779	-10.438	-11.711	-12.986	-10.945	-11.38
-13.348	-12.591	-12.223	-11.461	-13.581	-13.965	-13.456	-11.887	-12.956	-13.956	-14.526	-12.824	-12.801	-13.43	-12.17	-12.475	-11.015	-12.752	-12.495	-11.896	-12.484	-13.556	-12.334	-11.129	-12.231	-12.96	-11.364	-13.391	-12.219	-12.646	-13.794	-13.193	-13.138	-13.556	-12.845	-11.524	-12.933	-12.988	-12.278	-11.963	-12.62	-12.962	-12.219	-13.93	-12.996	-13.59	-12.573	-12.103	-13.904	-12.88
8.4051	7.5241	6.7634	7.1678	9.0031	5.4793	7.3894	6.7355	6.6938	4.803	6.2454	6.6409	6.8211	6.4201	6.1665	6.1832	3.9326	6.1412	6.8767	6.7872	7.9435	5.4692	7.179	5.6299	5.9	5.7249	7.6861	6.8641	7.2472	6.8449	6.9117	6.7711	7.7266	7.6933	5.9223	6.2552	7.8019	7.9304	7.3442	7.8112	7.9425	6.3671	6.3227	7.295	6.2806	7.1377	6.8528	6.2311	8.1255	6.6232
-4.4693	-2.7665	-2.4612	-4.9338	-4.1267	-4.2741	-4.1498	-4.0037	-4.6702	-3.379	-4.5555	-4.6963	-4.3855	-4.0266	-1.5489	-4.0828	-3.5645	-2.527	-4.6044	-3.2883	-3.9208	-4.0215	-4.3039	-2.3368	-4.5767	-2.8539	-3.5911	-3.0865	-3.0006	-4.7565	-4.0742	-3.7462	-3.4818	-3.8838	-3.664	-1.5898	-4.5921	-4.8767	-4.7535	-4.4666	-5.6288	-3.7188	-1.072	-4.6785	-4.0781	-5.2359	-4.1551	-2.4034	-4.6063	-4.3896
-0.88561	-1.5915	-1.2876	-1.3194	-1.6877	-1.1807	-1.5438	-2.4164	-1.6094	-2.9184	-1.7937	-1.9028	-1.8365	-1.5733	-1.5312	-1.6744	-1.3278	-1.476	-2.0287	-2.5002	-1.7864	-2.1287	-1.1896	-0.83952	-1.5577	-0.82297	-2.1234	-2.2754	-1.6708	-2.0398	0.22653	-2.1953	-0.3396	-2.2162	-0.87114	-2.4207	-1.2695	-0.97381	-1.3303	-2.066	-1.4298	-1.5679	-1.303	-1.7635	-0.5692	-1.5596	-1.7001	-0.12217	-1.3741	-1.3165
-12.296	-14.839	-14.331	-12.754	-14.876	-12.572	-13.004	-11.898	-14.146	-12.417	-12.306	-13.326	-12.458	-14.506	-13.52	-15.464	-12.489	-11.742	-13.458	-14.167	-12.963	-13.298	-14.565	-13.331	-13.375	-11.926	-14.485	-13.999	-13.199	-13.588	-13.343	-11.977	-14.721	-13.741	-13.541	-11.245	-11.479	-13.296	-13.86	-14.053	-14.637	-14.7	-13.515	-12.688	-13.263	-14.758	-12.808	-12.486	-11.999	-13.684
-0.078649	-1.1343	-1.6932	-1.4773	-1.958	1.6142	0.54159	-2.2142	-1.1729	-1.57	-0.79253	-0.98402	-1.9666	-1.5926	-2.0349	-1.5772	-0.54237	0.14049	0.13556	-0.52806	-0.61825	-1.6283	-1.1803	-1.7459	-3.5998	0.022997	-1.0354	-1.1549	-0.75751	-3.3336	-0.48446	-0.72821	-0.33012	-0.25821	-2.0297	-2.1689	-2.4202	-1.1066	-1.3644	-2.1498	-0.52384	-1.424	-1.0503	-1.1294	-1.3408	-1.8331	-1.8406	-2.3114	-0.71514	-0.23548
-10.49	-9.6621	-8.7924	-7.7758	-9.0112	-7.6211	-8.535	-9.969	-8.381	-8.796	-7.7223	-7.7855	-7.6667	-10.473	-7.2503	-9.1357	-7.906	-7.8099	-8.8775	-8.3294	-8.2417	-9.4607	-9.0818	-8.3023	-9.0861	-8.9487	-8.4948	-9.4467	-10.343	-7.7813	-9.8228	-9.7102	-8.7548	-11.558	-9.6717	-8.7526	-10.199	-7.5033	-9.5156	-8.3918	-7.6818	-9.8997	-9.885	-8.8124	-10.751	-9.3067	-10.488	-10.574	-8.5557	-10.615
-3.1095	-1.9103	-3.0477	-1.5478	-2.6486	-1.9016	-3.8182	-0.92241	-2.2843	-3.1709	-2.1108	-3.622	-3.0211	-3.9256	-2.0279	-2.748	-2.0435	-1.6701	-3.502	-3.8782	-2.4706	-1.7287	-2.7768	-3.219	-3.5031	-2.0571	-1.3772	-3.4022	-2.6413	-1.4831	-2.6955	-2.0087	-4.1897	-4.1481	-2.9679	-3.1542	-2.5264	-0.70155	-2.0853	-2.6766	-3.455	-2.797	-1.8453	-1.7173	-2.1804	-2.3777	-3.5668	-2.2067	-1.9956	-3.9115
-20.094	-21.782	-20.827	-19.617	-21.3	-19.164	-20.414	-19.898	-21.148	-21.437	-20.826	-21.216	-19.493	-20.825	-22.426	-20.757	-20.03	-21.16	-21.424	-21.693	-20.982	-20.616	-19.279	-21.807	-20.372	-19.788	-20.674	-21.593	-20.141	-21.485	-20.933	-20.933	-20.992	-20.61	-21.055	-21.361	-19.774	-18.211	-21.764	-22.08	-20.103	-21.109	-22.221	-20.399	-21.198	-21.157	-21.991	-21.32	-21.279	-20.555
-2.2551	-1.2897	-0.073389	-1.2377	-1.1688	0.15903	-0.3668	-1.8108	-1.816	-1.6091	-0.81831	-1.2102	-0.81286	-1.2119	-1.8926	-2.9602	-2.0966	-1.6296	-0.86112	-2.3673	-1.1438	-1.9204	-2.8097	-2.2562	-1.6272	-1.5893	-2.679	-0.30114	-1.6417	-1.1553	-2.2311	-1.4399	-2.5227	-2.7147	-2.0585	-2.1004	-1.813	-1.0533	-0.84717	-2.5039	-0.80427	-0.11596	0.3583	-0.93611	-0.24228	-1.8663	-0.67222	0.61095	-1.2788	-0.30665
-2.8042	-3.4009	-3.0456	-3.6718	-4.2022	-4.823	-3.2825	-3.1843	-2.6247	-3.7185	-3.4472	-1.7897	-3.5889	-4.281	-5.0692	-4.3017	-3.3303	-3.4634	-2.9074	-4.8923	-2.4575	-4.823	-3.2448	-3.2196	-3.769	-3.7928	-4.7275	-3.0983	-6.4425	-5.0818	-2.6657	-4.0882	-2.0867	-2.5475	-3.9519	-2.855	-2.6257	-4.8944	-5.4891	-2.9131	-2.8119	-2.8199	-5.4141	-3.4907	-4.4155	-3.5993	-4.4973	-3.5266	-5.0009	-2.5924
-1.6547	-0.86804	-0.47778	1.9865	1.4631	-0.49663	-0.31706	0.58165	1.2294	0.34814	0.53311	-0.29477	0.5414	-1.9642	1.1698	1.1202	-0.21921	0.047069	-0.73864	0.25094	1.3429	-2.6713	0.79524	0.0042138	-0.17749	-1.2927	0.010602	0.12732	0.23324	-0.72604	-0.59099	0.056961	0.58715	-1.4755	0.57922	0.12717	0.37121	-0.91376	1.2787	-0.81664	0.21191	0.15863	-0.21273	-0.41271	1.0917	0.93132	0.7975	-0.63511	-0.91554	0.021982
8.7789	10.534	11.951	8.5319	8.664	8.9808	8.8327	8.3034	10.506	9.5149	9.494	9.2116	9.3378	9.8517	8.5044	9.4932	10.433	10.038	9.8161	8.7341	9.5878	9.7788	10.311	10.107	9.5121	11.187	9.6145	9.4727	9.5307	11.171	9.7708	10.794	10.454	9.6716	10.062	9.5559	8.7987	8.4767	9.7	9.2805	11.068	9.7827	9.5116	7.8852	8.8064	8.2562	9.6607	10.387	8.859	10.626
-3.9822	-4.0632	-4.6243	-4.3456	-3.8283	-3.6099	-3.5001	-4.7001	-4.974	-5.3012	-5.0998	-6.324	-3.8599	-5.3623	-6.1299	-4.6634	-5.8484	-5.0868	-5.3625	-5.3047	-4.6261	-4.8263	-5.7464	-5.4477	-4.6492	-3.3419	-5.6454	-5.2884	-3.8468	-4.5227	-6.5469	-5.7724	-6.7294	-3.4755	-5.2111	-3.8611	-5.5889	-4.3849	-4.561	-6.6336	-5.9249	-4.6724	-5.4629	-4.0874	-3.6726	-5.0052	-5.3269	-4.7456	-6.073	-3.8365
-1.7318	-2.5093	-1.9142	-1.1988	-3.2821	-1.9727	-1.9679	-2.39	-6.0786	-2.1398	-2.9249	-2.0116	-2.6613	-1.5012	-1.5385	-2.0762	-3.4671	-1.4745	-3.5168	-3.5196	-1.6263	-2.6713	-2.4772	-3.715	-2.9799	-2.5437	-3.8676	-1.937	-3.7613	-2.4891	-2.6801	-2.4535	-2.2196	-1.5613	-2.7316	-2.1136	-3.8364	-1.8834	-2.8813	-1.568	-3.6075	-1.7324	-3.3039	-3.3736	-1.1128	-4.299	-3.0737	-2.5314	-1.5648	-2.3615
-13.888	-14.988	-14.656	-14.145	-14.854	-13.92	-14.789	-15.431	-13.188	-16.231	-13.816	-15.156	-14.917	-13.957	-16.392	-14.962	-12.179	-14.253	-12.674	-13.806	-13.859	-14.512	-14.746	-14.496	-14.519	-14.763	-13.756	-14.584	-14.169	-16.584	-14.185	-13.918	-15.331	-15.764	-14.007	-14.296	-12.847	-15.771	-14.167	-13.826	-15.865	-16.173	-16.603	-16.03	-15.154	-14.762	-14.734	-14.99	-15.64	-15.723
-0.41129	-0.7816	-0.50404	-0.13989	0.45919	0.58452	-0.4402	-0.70164	2.1184	-0.65244	-0.11042	1.1345	-1.5912	1.2347	-1.8572	-0.54204	1.3468	1.283	-0.3944	0.24037	0.21639	-0.77645	-0.68531	1.352	-2.3788	0.88262	-0.83808	-0.17742	-0.73675	-0.46715	0.23187	-0.33541	-1.2391	0.81025	-0.3072	-0.77155	-0.25367	1.5047	-0.63037	0.27359	0.084016	-0.67389	-0.29233	-0.26879	-1.5389	0.22	-1.6028	-0.11927	-0.0096627	-1.4576
-14.15	-12.542	-12.433	-12.105	-13.142	-13.223	-11.138	-13.089	-12.069	-10.534	-13.868	-12.401	-12.763	-11.815	-12.884	-12.804	-13.357	-11.162	-12.071	-11.516	-12.113	-13.423	-11.839	-13.834	-12.642	-13.491	-12.843	-12.356	-11.323	-12.637	-12.108	-12.147	-14.537	-14.596	-13.435	-12.072	-13.007	-13.53	-12.135	-14.182	-12.884	-13.358	-12.974	-12.306	-12.753	-11.661	-9.3605	-11.82	-12.438	-12.996
-13.781	-12.076	-12.422	-12.053	-13.991	-14.037	-11.952	-10.599	-12.612	-11.711	-12.409	-11.898	-12.932	-13.587	-12.968	-12.755	-12.775	-12.053	-13.02	-11.003	-12.817	-13.393	-13.485	-13.89	-13.267	-11.299	-13.503	-12.612	-12.7	-14.01	-12.329	-12.432	-12.674	-10.727	-10.605	-12.854	-13.168	-12.016	-10.779	-13.826	-12.545	-12.396	-14.483	-13.368	-13.139	-13.558	-13.833	-11.767	-12.306	-12.136
-2.3951	-1.1776	-1.8043	-1.8439	-2.686	-1.6951	-2.2052	-0.3532	-0.84202	-2.1342	-3.0042	-2.2676	-1.7205	-0.2288	-1.4492	-2.4369	-1.4216	-3.9484	-1.5288	-2.7729	-2.2193	-0.82735	-3.2133	-2.1513	-2.9896	-0.52604	-2.1182	-1.2722	-1.8313	-1.2376	-0.7182	-1.1081	-0.5171	-1.0605	-1.0602	-1.4139	-2.1865	-2.8501	-1.9332	-2.4501	-2.4697	-0.22456	-2.9783	-1.2716	-1.1941	-0.99573	-1.4465	-0.83953	-1.5792	-2.168
-8.7197	-8.9392	-9.7814	-7.3894	-9.2693	-10.03	-11.406	-10.45	-8.0153	-8.4778	-10.851	-9.3434	-9.4282	-10.675	-9.3136	-10.35	-9.049	-8.7716	-8.209	-10.015	-8.6981	-9.7191	-9.1453	-8.4114	-9.2319	-8.9317	-7.9644	-9.1015	-7.5331	-10.091	-9.2142	-10.742	-9.4136	-9.1499	-8.868	-10.269	-8.7719	-10.093	-9.1815	-10.793	-7.404	-9.5771	-8.4925	-9.4334	-8.4633	-11.068	-10.091	-9.783	-9.6916	-9.6187
7.6886	6.4664	5.8404	6.7107	7.9104	8.5278	6.1415	6.153	6.6863	7.3348	6.8213	7.2624	6.4406	5.7268	6.5649	5.5535	6.9407	6.5457	7.5307	7.0701	6.6724	7.0461	5.7156	5.7867	5.51	7.4259	7.4223	5.7575	6.9169	7.0257	6.3313	6.0726	6.1339	7.7345	6.939	7.0863	7.6679	6.9751	5.1228	6.4259	5.2711	6.0725	7.1584	8.2058	5.9188	6.2845	6.5006	6.2626	6.5161	5.7721
-0.39496	-1.0635	-0.4116	0.34671	-0.60871	0.74561	0.87917	-0.57605	-0.12005	-0.81112	-0.067351	-0.93669	-2.6568	-0.67732	1.1336	-1.9502	-0.2735	-0.23075	0.24814	-0.71037	-0.8789	0.17146	-0.22947	1.179	0.053683	-0.20052	0.66065	1.6686	0.60986	-0.29625	0.39841	0.68639	0.25495	0.69556	0.027871	-0.62914	-0.69684	-0.049136	0.061441	-0.16914	-1.0898	-0.061222	1.6144	-1.7054	0.20703	-0.83034	-0.34548	0.70782	-0.87011	-0.43857
5.4782	5.582	6.3401	5.0874	6.7612	6.9442	6.5165	6.5066	4.7925	4.239	4.505	5.6194	6.2248	4.2762	6.1359	4.47	5.5477	5.3932	6.5523	4.2809	5.4476	5.3864	5.0933	5.7117	6.3569	6.0038	5.0279	4.5765	5.9748	6.6307	5.6755	6.6804	5.8097	4.5149	5.807	4.5973	4.7696	6.315	3.9984	5.6351	4.4618	6.0388	4.7989	6.2413	6.9686	5.1923	5.4984	5.7173	5.9875	5.4978
-0.60344	-0.40944	-0.83202	-2.9302	-2.3784	-1.3062	-1.7929	-0.56668	-1.5217	-0.46314	1.4802	-1.7153	0.37389	-2.4549	-0.20009	-2.0939	0.59288	-0.93828	-1.6032	-1.8877	-1.0915	-0.41142	-1.314	-1.6672	-0.85138	-1.8292	-1.9668	-2.1125	-2.364	-0.39199	-0.92407	-1.0883	-2.7037	-1.5149	-1.349	-2.121	-1.186	-0.10607	-1.9396	-2.5412	-0.067091	-0.88865	-1.9781	-1.2447	-1.7954	-1.7086	-2.9518	0.10258	-2.45	-1.2753
-3.6635	-4.9638	-4.2342	-4.5749	-5.5989	-5.4016	-5.9757	-4.5146	-3.4738	-4.1335	-5.9931	-5.4485	-5.1205	-4.6196	-4.9553	-3.9598	-5.3981	-4.0333	-3.9727	-4.6183	-4.3955	-3.4391	-4.965	-4.3652	-3.7113	-4.0755	-4.1848	-4.5657	-3.8279	-4.9271	-2.7983	-5.0068	-5.831	-3.1309	-3.3784	-6.5074	-6.0196	-4.867	-3.8515	-4.0059	-5.6937	-3.7563	-3.4499	-6.6817	-2.8682	-3.4493	-4.7771	-5.179	-4.8306	-5.4404
8.725	7.6901	8.1249	8.0858	8.4369	8.2441	7.3107	8.5277	7.2847	7.7764	8.6662	8.0373	8.9649	8.9777	8.3681	8.0864	8.8427	7.5021	9.0065	6.6114	8.5398	7.9742	7.5408	8.2432	8.7116	8.9563	7.5804	6.6803	9.3923	6.4032	8.2124	8.1012	8.5152	7.2664	8.0373	8.1307	8.9421	9.0533	8.1133	8.1851	8.5931	7.4904	7.4377	8.7128	8.5448	9.3598	7.0113	6.63	7.5054	9.2992
-16.124	-16.312	-14.69	-13.528	-12.827	-14.384	-13.983	-14.885	-16.02	-13.816	-15.222	-15.19	-15.475	-15.67	-14.537	-14.175	-15.063	-14.597	-15.482	-13.225	-14.527	-15.21	-12.749	-13.925	-14.106	-15.149	-15.288	-13.776	-15.235	-15.184	-15.968	-14.021	-15.601	-14.18	-12.696	-14.128	-16.113	-12.687	-14.784	-15.668	-16.058	-13.958	-13.411	-15.969	-13.848	-14.127	-15.371	-17.727	-14.216	-13.042
-10.522	-9.4728	-10.091	-8.5797	-8.8261	-10.045	-8.7645	-9.787	-9.0578	-9.6772	-10.805	-8.3619	-9.6028	-8.129	-11.37	-6.8529	-7.9149	-10.333	-8.6383	-9.2952	-10.003	-9.1521	-8.7315	-8.7392	-10.395	-9.524	-9.66	-9.75	-8.7292	-9.4344	-8.9645	-9.8371	-10.037	-8.6973	-9.9251	-9.2063	-10.013	-10.669	-8.9223	-9.0454	-8.457	-8.3005	-9.3975	-8.8222	-11.112	-10.326	-9.1076	-10.805	-10.18	-8.2068
-5.8942	-4.1796	-4.8398	-5.1099	-6.5266	-5.6776	-5.5406	-5.6488	-5.8139	-4.8308	-4.8691	-4.3615	-5.6986	-5.8016	-4.5929	-5.3937	-6.0759	-6.6485	-5.6782	-5.2869	-4.3755	-4.7679	-5.1982	-5.9418	-5.627	-5.4802	-4.846	-6.1805	-5.0778	-6.3353	-5.9521	-5.0961	-7.7125	-5.6367	-4.1173	-5.5233	-5.8872	-4.9785	-5.3462	-5.8005	-5.9074	-5.8589	-5.4035	-4.3892	-5.8666	-6.1636	-5.4541	-6.6876	-5.071	-6.7135
-3.6802	-4.7816	-4.5138	-3.7475	-3.7616	-3.7033	-4.1047	-2.5009	-3.4581	-3.0875	-4.1283	-2.4969	-3.9185	-4.2549	-5.4038	-3.2972	-3.747	-2.6006	-3.3149	-4.1559	-4.8233	-4.1208	-4.4963	-2.7629	-3.7757	-4.1203	-3.4949	-4.2811	-2.2781	-5.5536	-1.6249	-2.2806	-3.8735	-3.2119	-3.249	-3.1877	-2.7107	-4.3376	-5.2673	-3.3927	-2.9863	-4.3894	-5.0342	-3.306	-2.7978	-5.1517	-5.2748	-3.9335	-3.8503	-3.6114
-3.2085	-3.0137	-2.1178	-1.592	-2.4123	-2.4681	-2.3322	-2.3607	-2.2616	-2.4155	-2.6791	-2.0427	-1.9293	-2.3051	-2.4899	-1.5729	-2.1996	-1.5299	-1.2059	-2.9993	-2.0603	-1.8445	-2.2869	-1.327	-2.659	-2.8173	-4.4859	-1.5144	-2.0518	-3.9504	-4.4575	-1.501	-3.5102	-2.797	-0.7275	-2.5498	-2.5998	-1.9745	-1.8851	-1.9648	-3.0607	-2.7691	-2.3862	-1.2427	-2.7909	-2.7277	-2.2071	-1.052	-3.184	-3.0318
-0.82534	-0.71915	-1.1927	-1.4705	-0.81969	-0.37059	-1.0975	-1.5855	-2.2404	-1.3463	-1.5932	-1.3568	-1.7375	-1.6062	-0.69404	-2.0405	-1.6679	-0.89128	-1.8101	-1.3674	-1.0797	-0.75877	-1.4326	-2.5313	-2.3198	-2.2552	-2.775	-0.35261	-2.759	-1.3481	-1.401	-0.97751	-2.2073	-2.4474	-1.2005	-0.99581	-2.0288	-2.6908	-0.1958	-2.2129	-1.5887	-0.45412	0.63289	-2.9494	-2.4436	-1.1874	-2.4224	-3.0247	-2.6362	-0.015088
-7.7749	-9.4828	-8.6692	-9.7593	-10.114	-10.339	-10.85	-9.1506	-8.762	-7.2191	-9.0704	-8.3992	-9.6275	-8.4235	-9.3053	-10.134	-8.1327	-8.9657	-8.7703	-7.7239	-8.5515	-10.26	-8.8096	-8.703	-9.7694	-7.7063	-9.9214	-10.209	-8.9271	-7.9936	-7.1679	-8.5833	-9.1561	-9.3891	-9.3608	-9.1234	-9.1666	-6.9203	-8.2964	-9.5816	-9.3933	-8.313	-10.722	-7.9871	-8.7951	-10.643	-9.7276	-8.2093	-8.278	-9.7194
2.5849	0.69994	2.7278	1.8254	2.5821	2.3324	3.1917	0.59788	2.4907	1.9605	3.6592	1.5913	3.3625	4.2201	3.5628	2.9755	1.2813	1.2569	2.8369	2.0583	3.431	3.0849	2.8241	3.4575	3.1171	2.2078	1.784	2.959	3.4271	1.9589	3.1539	3.603	0.38834	1.2944	2.1906	2.9575	1.5377	2.5195	4.521	2.5309	1.7619	3.8857	2.5574	2.6869	2.6293	2.5827	3.2947	1.6359	1.4193	1.3886
-12.673	-10.726	-12.674	-13.771	-10.546	-12.227	-11.076	-13.314	-12.251	-11.857	-11.729	-11.911	-9.7782	-12.212	-12.96	-12.247	-11.973	-12.649	-12.143	-11.022	-10.851	-10.442	-10.971	-10.937	-10.86	-13.562	-11.683	-11.888	-10.85	-12.635	-11.978	-11.68	-10.807	-10.938	-13.319	-12.636	-9.7684	-10.26	-12.638	-12.417	-10.407	-13.061	-11.737	-11.804	-10.993	-10.924	-12.189	-12.209	-10.653	-11.13
-5.6049	-5.6972	-5.7372	-4.5984	-4.7085	-5.8583	-6.8241	-5.3839	-5.4162	-6.3013	-5.2191	-5.0768	-6.8172	-6.5761	-6.3619	-3.6592	-6.5718	-6.6493	-8.2024	-6.2003	-5.7713	-5.3666	-3.9547	-6.3879	-5.3872	-7.1787	-5.7502	-6.473	-5.7799	-6.4703	-5.2022	-6.1786	-5.6627	-7.2635	-4.6355	-4.1491	-6.303	-5.5338	-6.6491	-6.5196	-5.9803	-6.3667	-7.5671	-5.482	-6.3564	-5.2588	-7.3852	-6.6004	-5.8983	-5.3854
-3.1057	-1.3116	-2.6522	-3.6702	-2.8135	-2.0987	-2.1815	-4.6408	-4.0581	-2.3482	-2.606	-2.1616	-3.9746	-3.1948	-2.3299	-3.6742	-2.251	-3.4402	-2.0599	-3.406	-2.1817	-1.9331	-0.99893	-2.7694	-0.11665	-1.8747	-1.637	-3.8974	-1.8957	-1.7898	-2.6596	-2.827	-2.0003	-1.6971	-2.9264	-2.2141	-1.4315	-3.6419	-1.9192	-1.9607	-3.0198	-2.0815	-3.055	-2.7318	-2.3396	-4.0798	-2.3319	-1.3772	-1.0408	-3.4644
-1.9762	-4.4265	-4.318	-2.6036	-4.1489	-4.0668	-4.97	-4.3919	-3.4198	-4.0677	-4.7395	-2.1704	-3.9605	-3.314	-2.025	-4.8612	-4.5262	-4.6672	-4.5007	-5.6104	-4.1783	-4.1426	-4.3873	-4.7136	-2.937	-4.1562	-3.1106	-4.9831	-4.0715	-4.3138	-4.1544	-3.9541	-4.8539	-3.8349	-3.448	-3.4103	-3.2704	-5.5883	-4.0952	-4.573	-3.2605	-5.8645	-3.9233	-4.1948	-4.8618	-4.3966	-5.7441	-3.3961	-3.3343	-3.5865
-12.85	-14.747	-13.584	-14.367	-13.695	-12.372	-14.82	-12.929	-13.755	-13.013	-12.376	-13.953	-13.944	-14.9	-13.32	-13.564	-11.655	-12.667	-11.641	-13.624	-12.289	-14.259	-14.016	-14.084	-12.808	-12.779	-15.063	-13.039	-14.207	-12.848	-14.133	-13.557	-13.811	-13.616	-13.492	-12.476	-13.006	-13.066	-13.654	-12.323	-12.086	-13.385	-13.833	-12.823	-13.346	-12.162	-12.969	-13.336	-11.763	-12.547
-12.051	-11.755	-12.124	-13.182	-11.285	-13.05	-9.7181	-13.221	-11.059	-11.485	-11.185	-11.65	-12.611	-11.799	-11.336	-11.892	-10.977	-12.048	-13.549	-12.062	-12.581	-11.752	-11.058	-10.328	-12.872	-12.196	-11.641	-12.671	-12.65	-13.879	-12.155	-11.188	-11.164	-13.502	-11.066	-13.967	-12.798	-10.489	-11.622	-12.108	-11.148	-11.762	-11.027	-12.899	-11.031	-11.669	-12.494	-11.26	-11.814	-12.809
-3.0192	-3.5133	-4.3137	-4.2692	-4.1046	-3.0885	-2.9039	-4.326	-5.4236	-4.9458	-4.1481	-3.4946	-2.9178	-6.449	-2.7353	-4.2935	-3.0118	-3.256	-4.7118	-1.5679	-3.9796	-3.8081	-3.6945	-4.452	-3.6302	-2.6361	-3.4687	-4.2435	-2.7311	-5.3064	-2.6965	-2.9179	-3.5612	-4.4706	-3.3899	-5.3235	-5.4278	-3.506	-2.6352	-3.5558	-4.6691	-4.7422	-2.0751	-3.427	-5.1722	-4.1509	-3.396	-4.3827	-2.8364	-4.3841
-2.0436	-2.9699	-2.0536	-3.5123	-1.6941	-2.6802	-0.84762	-2.1346	-3.1068	-3.0809	-2.094	-3.1137	-3.4162	-3.8027	-2.0524	-3.5817	-3.0122	-1.767	-3.2553	-1.0131	-2.387	-2.3296	-1.9382	-1.0003	-3.1757	-3.8936	-1.7778	-3.1069	-3.3032	-0.97469	-3.0701	-3.6182	-2.0175	-2.5159	-1.2904	-1.7126	-2.0409	-2.678	-2.8038	-4.2998	-3.1301	-4.1822	-1.9317	-2.9159	-2.0859	-0.99669	-1.2315	-2.8004	-3.1842	-1.3797
-0.80351	-0.5877	-2.5612	-1.4595	-2.0706	-1.0627	-0.92144	-1.7827	-1.7842	-0.69305	-0.81386	-2.7246	-0.66595	-1.3925	-1.2892	-1.5334	-1.0393	-1.1664	-2.823	-1.4737	-0.5136	-1.8727	-1.7386	0.23062	-1.4289	-2.0256	-0.87902	-0.98972	-2.5873	-0.13526	-1.0113	-1.2892	-1.8765	-1.3822	-1.2841	-0.72641	-1.788	-0.81962	-3.247	-1.2452	-1.7429	-0.26285	-2.627	-2.8027	-1.4556	-3.8663	-1.9332	-1.6585	-2.4588	-0.32296
-1.2734	-0.96507	-3.001	-3.1003	-0.56843	-0.43146	-1.5786	-0.2469	-0.28599	-2.5402	-0.69569	-1.4753	-0.9813	-0.49539	0.36883	-0.62201	-1.9315	-0.48327	-3.6377	0.12261	-0.79983	-1.5823	-1.112	-2.1564	-1.4676	-1.3812	-1.9401	-1.6311	-0.19908	-0.68145	-1.3508	0.22585	0.92135	-2.0282	-1.2287	-0.42626	-1.5144	-0.26151	0.26708	-2.13	-0.57176	-0.85615	0.14094	-2.3834	-0.23059	-1.6903	-1.4778	-1.0932	-0.82066	0.10635
-8.4342	-11.325	-9.9365	-9.7699	-11.114	-9.5204	-10.171	-10.785	-9.9472	-9.3693	-9.1096	-10.431	-9.8693	-9.3786	-9.8299	-11.071	-9.7195	-10.823	-9.6688	-9.1963	-10.658	-10.089	-9.6935	-10.585	-9.9406	-8.6671	-10.584	-10.459	-10.194	-9.6344	-9.0036	-9.3345	-10.426	-10.644	-9.6679	-9.8144	-10.369	-11.065	-10.518	-11.461	-9.0041	-9.7509	-9.6554	-12.252	-11.741	-9.5883	-9.6314	-11.644	-10.696	-9.3186
5.7716	7.2696	6.2798	6.7792	6.4093	5.7631	5.8547	7.399	6.9313	6.2629	7.2557	6.0956	6.3338	6.0796	8.2002	7.5106	5.9989	6.2163	5.8186	6.4585	6.3931	7.3908	7.6849	5.8355	7.5848	6.86	7.4734	5.9805	6.8576	7.5833	5.6516	5.7357	5.3785	7.6696	5.4509	8.275	5.7209	8.9558	6.5029	6.8825	6.8372	7.2431	8.1702	6.5764	6.0744	4.445	7.5656	5.6939	6.5055	8.3126
-1.6776	-0.79875	-2.0281	-0.75803	-4.067	-2.9027	-1.5274	-4.0473	-2.9145	-2.5022	-2.1845	-2.385	-3.0528	-0.92113	-3.5722	-3.5326	-2.8458	-3.0752	-3.7854	-2.6776	-2.3168	-1.2874	-2.7019	-2.5602	-0.91318	-1.9005	-2.2509	-2.5132	-1.8953	-2.8635	-3.0251	-0.28148	-4.7992	-3.3298	-2.5671	-2.2641	-3.4619	-3.7642	-2.541	-2.9385	-5.0562	-3.3512	-2.3772	-0.53059	-3.2539	-1.5094	-3.0686	-3.1992	-3.0515	-2.6111
-0.97883	-1.2365	-1.3684	-0.048866	0.41567	-0.56922	-0.0021011	1.6409	0.84867	0.21578	0.36154	1.486	0.61473	-0.52005	-0.12641	1.1329	0.10779	1.0128	0.84822	-0.095411	-0.47963	0.75046	0.58941	-0.35459	1.1053	-1.3738	0.49272	0.5147	0.61616	0.57254	0.27599	0.13857	0.21339	-0.11404	1.0663	-0.91608	-0.63178	-1.479	-0.17846	0.59128	1.3877	1.3275	1.2133	0.89385	-0.96999	0.36927	0.21844	-0.22169	-1.4049	1.1798
-14.042	-14.466	-15.305	-14.012	-15.41	-16.557	-16.098	-12.654	-13.952	-14.481	-14.063	-14.923	-15.616	-14.924	-15.88	-14.041	-15.13	-14.787	-16.473	-14.209	-15.116	-15.828	-14.012	-13.083	-14.448	-13.371	-16.706	-15.003	-14.836	-15.702	-13.923	-14.981	-14.579	-13.915	-15.08	-14.803	-16.245	-15.622	-14.744	-14.024	-15	-14.5	-15.359	-15.21	-13.746	-14.209	-15.633	-14.401	-13.662	-13.602
1.6611	0.61828	0.54981	-0.14249	-0.12881	0.26314	-1.1736	-1.3889	0.35395	1.6667	-0.62404	-0.67008	0.52466	0.068008	0.23396	-0.70855	0.73311	1.5065	0.62339	1.2242	0.63879	1.1779	0.021941	-0.50838	0.99224	-0.58731	0.92219	0.79155	-0.17575	0.042663	0.53041	-1.0568	-1.0617	-0.73492	1.825	1.4992	-0.5088	0.48685	-0.37251	1.6097	0.55466	0.55677	0.17238	-1.2767	0.18664	-0.89362	1.5136	0.52265	0.46653	1.126
-3.8478	-3.1212	-3.1976	-3.0538	-5.1334	-5.0539	-3.4718	-4.121	-2.3177	-3.7251	-3.2752	-4.2376	-3.85	-3.2672	-3.6021	-2.2333	-4.3142	-0.6389	-3.5868	-3.3851	-3.6651	0.064167	-3.3081	-2.9519	-3.4957	-4.0923	-2.6098	-2.4799	-3.3516	-3.1874	-4.4445	-2.5189	-2.6953	-4.6254	-3.3999	-3.314	-3.4071	-3.7869	-3.5653	-3.0473	-5.3249	-3.1271	-3.7617	-3.7869	-3.7466	-2.7799	-4.2817	-3.3826	-3.2318	-3.3317
-11.135	-12.91	-11.263	-10.643	-11.855	-10.564	-10.871	-11.479	-10.92	-10.578	-12.748	-12.911	-11.824	-11.485	-11.016	-9.8734	-11.632	-11.725	-9.8146	-11.81	-11.923	-12.122	-10.26	-11.062	-12.582	-10.077	-11.502	-12.487	-10.858	-11.507	-12.514	-13.459	-11.953	-12.678	-11.992	-11.543	-11.068	-12.812	-9.9434	-11.837	-10.595	-11.762	-12.78	-11.228	-10.97	-11.559	-11.603	-10.76	-13.199	-11.339
-3.6417	-3.8515	-4.7158	-4.932	-4.3564	-4.1656	-6.1382	-5.2712	-5.2188	-3.9912	-3.9095	-4.6555	-3.2089	-5.2182	-5.4811	-4.9356	-5.8273	-5.1044	-4.491	-3.8739	-3.8424	-4.0656	-5.0605	-6.3199	-3.7833	-4.1611	-4.0796	-4.6585	-2.4218	-2.7747	-4.3459	-4.4583	-3.9697	-4.8959	-4.5627	-5.4891	-4.4173	-3.4643	-4.8275	-3.5608	-3.7445	-6.2006	-4.9862	-4.7829	-3.0421	-5.2705	-6.184	-3.9447	-3.9718	-5.5052
3.508	4.4933	5.522	3.6235	3.6616	4.261	3.9297	3.2905	3.7807	2.1258	3.713	3.4467	5.5962	4.149	5.1413	4.5979	6.2732	3.7599	5.323	4.3998	6.185	4.318	6.4322	4.5254	4.2083	5.4691	3.5432	3.0421	3.6616	4.6111	4.0941	4.8902	4.3743	4.1681	3.7968	3.9126	4.7644	3.9934	5.3353	5.1286	5.1234	4.2036	3.8574	4.4328	4.2449	4.8068	4.1262	6.6146	4.7772	5.3278
0.94823	1.6875	2.5199	3.6954	2.3733	0.50712	1.2981	-0.35746	0.64804	1.7257	0.87632	-0.048383	0.76073	1.7906	0.34103	-0.39945	0.73021	2.6588	1.3748	1.5422	2.9872	1.174	2.0453	2.4672	1.1757	0.50137	1.949	0.6819	0.73428	0.52654	2.3283	0.93119	-0.68084	0.034982	1.5624	-0.44166	-0.43298	1.5916	1.7773	-0.45381	0.47291	-0.18977	1.9101	0.88235	0.012739	0.42448	2.865	1.015	2.9661	1.8397
1.8719	0.97175	0.31918	2.8891	0.020586	2.0519	1.9849	0.86349	1.3329	1.9868	2.8988	2.1351	2.5718	1.9444	0.02576	2.3716	0.75847	2.1443	1.3019	1.9303	2.526	1.9071	3.139	2.0133	3.1358	1.2844	1.6523	1.0875	2.0957	2.061	1.669	-0.22544	1.8029	1.2298	1.519	2.4269	3.2007	1.8916	0.58736	1.7612	-1.0178	1.5007	0.52066	1.444	3.0911	2.2914	1.8104	2.7717	-0.62535	0.79654
1.0619	2.3053	2.6944	1.3019	1.6606	1.6687	1.3919	3.9253	1.9001	1.7367	-0.43491	1.267	2.4821	1.369	-0.029662	0.80599	1.5271	1.4837	2.866	0.3605	2.9251	1.7773	2.3719	1.4872	3.1677	1.727	1.8072	2.285	2.0465	1.2179	2.557	0.41582	1.5598	1.8995	3.6384	2.0428	3.4168	2.2701	2.279	1.4252	1.3351	2.7757	1.6341	1.5866	2.732	1.6125	2.8556	0.2074	2.7987	1.5956
-5.6499	-5.9926	-6.0642	-5.5985	-5.6567	-6.8185	-6.8638	-5.1019	-4.578	-6.1839	-5.3935	-5.6142	-4.8054	-4.8368	-6.3546	-4.8262	-5.8846	-6.523	-5.8015	-6.6759	-6.4485	-4.6844	-5.8922	-7.4451	-5.2982	-6.0537	-5.0797	-4.3004	-6.2909	-3.8359	-4.2639	-6.1509	-5.4646	-5.1972	-5.3697	-6.0746	-6.0031	-6.2155	-4.7117	-5.3846	-4.4857	-4.8673	-4.7145	-6.9178	-5.582	-5.9813	-4.3784	-6.3167	-3.3654	-6.6101
0.60836	0.011872	-1.9044	-0.45083	0.60018	0.26898	-0.13482	0.89201	1.8944	-0.50591	-1.0818	0.58236	0.089302	0.13885	-0.17134	1.7881	-0.70363	0.21591	0.66933	-0.62748	0.96463	0.28914	-0.088048	-0.20462	0.12629	-0.046877	0.95545	-0.18228	0.8673	1.0252	-0.25342	-0.25655	-0.92938	1.2144	-0.11749	0.22061	-0.80375	0.52159	0.021587	1.1815	-0.51439	0.40025	0.14744	1.7743	1.7099	0.18289	0.31978	-0.16291	0.75744	1.5973
1.7653	-0.80786	-0.027891	-1.1119	0.096069	0.8526	-0.31552	-0.36114	-1.0965	-1.263	-0.35706	-0.4769	-0.25267	0.15377	0.9383	0.74489	1.0376	0.50611	-0.24648	-1.2021	-0.72747	0.13968	0.50666	1.4421	0.41547	2.6527	1.7899	0.66302	-0.27078	-1.9438	1.7435	-0.39139	1.8725	1.1963	0.16343	-1.615	-0.64717	-0.37499	0.27365	0.54181	0.53727	1.641	-0.18154	-1.6785	-1.7625	0.84308	-1.6167	0.67254	-0.48743	-0.65679
-3.8444	-1.5333	-3.9984	-2.7917	-3.13	-2.9433	-1.9261	-2.3314	-2.3477	-2.2563	-3.3362	-3.3881	-4.0876	-2.4534	-3.234	-3.7415	-3.9052	-2.5281	-4.3726	-3.2389	-2.9883	-3.0525	-2.8106	-3.1048	-3.3069	-0.90463	-2.2131	-1.1937	-1.6924	-3.7514	-2.9921	-4.8545	-1.5242	-1.4961	-1.7995	-2.3989	-3.2048	-2.9375	-4.0797	-1.4216	-2.809	-3.7727	-1.8864	-2.1504	-3.302	-2.9742	-4.2076	-1.6539	-1.8876	-1.5775
-8.7255	-8.5777	-8.8834	-7.2626	-7.9091	-7.2826	-7.0165	-7.4858	-8.1464	-7.8594	-9.6989	-6.8184	-7.5749	-6.5777	-8.5236	-8.3988	-8.1317	-6.8927	-8.9151	-7.2493	-5.6891	-7.7196	-8.2591	-8.6665	-7.839	-7.4636	-9.0551	-7.5834	-7.963	-7.9584	-7.6521	-8.4901	-6.8762	-7.1574	-7.7602	-6.5344	-8.5665	-8.1396	-8.8164	-8.221	-7.2532	-8.4327	-7.271	-8.5587	-6.9312	-8.6157	-8.5783	-8.4582	-6.5522	-9.3475
-5.2056	-6.4507	-5.818	-5.2474	-4.6919	-4.4615	-4.8065	-5.3459	-7.0416	-5.0457	-5.8285	-5.7107	-6.6734	-6.4646	-6.715	-6.3732	-5.3529	-5.1191	-6.3951	-6.1983	-4.882	-5.0122	-4.4236	-7.4345	-4.9138	-5.2134	-4.6996	-6.6915	-6.4735	-6.5195	-6.453	-5.759	-5.1146	-5.9866	-3.842	-5.2685	-4.4593	-4.9865	-5.6188	-5.1615	-6.9259	-6.7905	-5.5565	-4.7903	-4.3254	-4.9926	-4.7903	-6.0372	-6.3526	-7.5528
-6.5757	-5.8992	-8.9969	-5.6774	-5.3504	-5.8206	-8.239	-7.2853	-9.0723	-7.2769	-6.9228	-6.2622	-7.0615	-6.2305	-5.9568	-6.4788	-5.6158	-6.5795	-5.1102	-6.3289	-4.2714	-7.0582	-6.6357	-5.898	-7.36	-5.0904	-4.0912	-7.5936	-7.0528	-6.3956	-7.212	-6.6102	-6.1506	-6.1665	-5.7588	-7.1467	-6.2636	-6.6463	-6.1459	-6.0396	-6.3611	-4.9851	-7.8766	-5.6873	-6.4156	-6.0403	-6.2169	-6.861	-5.5468	-5.5402
-1.419	-1.9259	-1.3257	-2.12	0.24688	-1.6585	-0.07594	-0.84014	0.4425	-1.4743	-1.2115	-2.9831	-1.5822	-1.068	-1.9016	-1.07	-0.60954	-2.7196	-1.2476	-0.27189	-0.925	-1.901	-1.3092	-1.3153	-1.5285	-1.3616	-1.939	-0.41001	-2.3273	0.10126	-0.64019	-2.2697	0.0012856	-1.1735	-0.42949	-0.39248	-0.4175	-3.0822	-0.81444	-1.8354	-2.3329	-2.12	-1.4671	-3.3644	-1.1516	-1.2025	-0.8228	-1.1338	-0.82027	-1.148
-13.403	-11.898	-13.994	-14.468	-13.268	-12.007	-13.73	-12.879	-12.532	-14.554	-12.452	-14.68	-13.139	-12.958	-11.313	-12.029	-13.452	-13.219	-11.969	-11.592	-12.747	-14.425	-12.466	-12.946	-13.6	-13.074	-11.848	-11.252	-12.538	-12.462	-12.652	-12.801	-12.225	-12.576	-11.777	-12.983	-14.566	-12.304	-13.808	-12.944	-13.405	-14.007	-13.993	-13.262	-13.041	-12.883	-12.191	-13.526	-12.868	-12.734
-13.529	-13.048	-10.877	-10.467	-12.692	-11.921	-12.231	-10.635	-13.281	-10.607	-10.74	-13.093	-11.74	-11.951	-12.734	-11.616	-10.668	-11.353	-11.564	-12.042	-11.492	-10.136	-11.423	-12.094	-10.663	-10.038	-10.607	-11.636	-11.744	-12.604	-11.171	-12.281	-11.381	-12.096	-10.967	-13.532	-11.292	-11.26	-10.163	-11.326	-11.36	-10.588	-11.577	-11.205	-9.8118	-11.876	-11.107	-12.066	-12.6	-12.488
-10.728	-13.273	-12.42	-12.157	-12.348	-11.643	-11.668	-10.809	-10.966	-10.926	-10.81	-12.027	-11.754	-12.109	-12.694	-11.34	-10.815	-12.008	-11.276	-12.17	-12.593	-11.266	-9.3924	-11.346	-10.719	-10.749	-12.334	-11.764	-11.306	-10.778	-12.745	-10.958	-9.4538	-10.534	-10.578	-10.616	-13.217	-12.064	-10.731	-11.785	-10.783	-11.133	-10.611	-10.674	-13.538	-10.223	-11.707	-10.893	-12.734	-13.073
-9.0882	-9.826	-11.306	-11.285	-9.7228	-10.329	-10.97	-12.568	-9.8566	-11.269	-9.7916	-12.025	-11.285	-11.337	-10.556	-9.986	-12.221	-10.673	-10.218	-10.113	-8.9883	-9.1089	-11.041	-11.059	-12.324	-10.369	-10.516	-10.528	-10.14	-10.543	-10.455	-8.9757	-11.276	-11.441	-11.196	-9.5107	-10.844	-10.168	-11.392	-11.597	-9.8059	-11.776	-9.5995	-11.865	-11.355	-9.6677	-11.099	-10.352	-12.122	-11.079
-3.0168	-4.7515	-4.8841	-4.6045	-5.4012	-3.7245	-5.3257	-5.9444	-4.6917	-3.8392	-3.8633	-3.693	-7.0572	-4.7585	-5.0083	-5.3637	-4.8943	-4.6551	-5.9637	-4.8359	-5.1929	-4.0366	-4.1455	-5.8156	-4.2153	-3.3696	-5.0018	-5.5468	-5.5181	-6.5218	-4.0464	-4.8808	-3.9204	-4.3141	-6.7332	-4.4592	-5.4528	-3.6682	-4.3785	-5.3758	-3.7718	-6.1214	-3.8637	-4.4561	-3.6125	-6.2391	-4.8949	-5.0965	-3.5398	-4.0672
-3.9723	-4.1673	-3.8281	-2.9276	-1.1177	-2.8713	-0.70798	-0.52388	-2.6238	-4.4116	-5.135	-1.6152	-2.0826	-5.2686	-2.6008	-1.1118	-2.5946	-4.143	-1.4623	-3.0285	-1.5415	-3.3163	-2.3249	-2.3226	-2.6963	-2.9563	-1.5422	-3.3331	-1.5818	-1.9179	-2.8155	-2.35	-3.1241	-2.3471	-2.2358	-2.5018	-3.2997	-2.6551	-1.2681	-3.9405	-1.7642	-2.8442	-2.5339	-1.5346	-1.782	-2.6135	-3.6083	-1.8591	-1.9605	-1.073
-2.3784	-1.6655	-1.9134	-2.8526	-4.5343	-2.8644	-2.0196	-2.8439	-1.5164	-3.0144	-3.7341	-3.2614	-4.4652	-3.9665	-2.5498	-3.0517	-2.8083	-1.13	-2.1919	-1.8071	-1.9864	-3.4278	-1.8919	-2.5544	-2.267	-3.1514	-1.4771	-2.6411	-1.8931	-2.69	-2.0476	-3.0688	-3.3046	-3.6839	-2.1097	-2.2648	-2.8811	-3.0506	-3.3881	-3.2274	-2.6971	-2.4055	-4.0206	-2.3818	-2.7102	-3.3163	-4.018	-2.7265	-2.0297	-3.3637
-3.5169	-3.8	-4.8202	-1.1557	-2.4003	-4.4822	-2.1099	-3.9249	-3.129	-4.4531	-4.1654	-3.9016	-4.4268	-4.5522	-3.7642	-2.083	-3.7613	-4.1262	-4.3242	-2.2793	-4.489	-2.3525	-3.6671	-2.3692	-3.699	-0.72119	-4.3585	-3.0616	-2.7516	-3.8893	-3.1092	-3.7136	-2.858	-5.0117	-3.4934	-5.3218	-3.8281	-4.2929	-3.4412	-3.236	-2.9346	-2.5972	-1.4525	-4.349	-3.6607	-3.2982	-3.3563	-3.26	-2.8083	-3.1649
-6.5255	-5.587	-5.057	-5.8881	-7.4922	-8.1394	-4.9461	-6.4009	-7.4867	-7.294	-5.5371	-5.8166	-7.0458	-8.9743	-6.3917	-7.3207	-7.1039	-6.9367	-6.5276	-7.0216	-7.0596	-5.4373	-7.3006	-6.115	-6.0845	-6.1044	-6.6445	-6.8912	-7.1496	-6.5272	-5.1309	-7.6177	-6.1643	-5.8915	-6.4594	-6.3601	-5.4415	-5.5501	-6.4336	-7.1671	-6.4589	-6.2534	-6.9747	-5.7232	-6.8835	-5.2783	-5.5925	-6.2605	-7.5437	-6.7149
-5.7148	-5.1137	-5.9176	-3.8905	-4.4606	-6.0741	-4.6379	-6.2784	-4.3152	-4.0458	-7.0414	-4.0049	-5.2773	-3.1016	-3.3673	-4.7935	-4.5021	-4.0385	-4.1657	-5.1365	-5.7975	-3.4631	-6.4935	-5.016	-5.0329	-3.6567	-5.0534	-4.7735	-5.0752	-4.8735	-5.2946	-5.3716	-5.2947	-3.1982	-3.4241	-4.9736	-5.2855	-5.2129	-2.9723	-3.0271	-5.1133	-5.1511	-3.8911	-5.9141	-5.6495	-4.8954	-5.5421	-5.1454	-5.1429	-3.5761
-0.38937	-0.90309	-1.3459	-1.51	-2.0347	-2.161	-1.0266	-2.257	-1.1054	-2.6802	-1.6388	-1.4863	0.09247	-0.76616	-1.9208	-1.3639	-2.672	-2.0269	-2.7727	-0.58062	-2.3103	-1.8704	-1.7084	0.11368	-1.6895	0.43807	-2.0753	-2.1504	-0.078792	-1.7778	-0.38477	-0.64066	-2.0942	-2.8515	-1.8284	-2.212	-1.5966	-0.28293	0.0096603	-3.1081	-0.93829	-1.3464	-2.3006	-1.2869	-0.63895	-3.1287	0.64706	-1.3673	-3.7586	-2.3246
-10.214	-8.1277	-8.6282	-10.846	-8.4411	-9.6799	-9.5525	-9.4693	-9.4112	-10.041	-10.038	-9.02	-8.0091	-9.3873	-8.422	-9.164	-9.446	-10.694	-9.7	-10.323	-10.438	-9.7244	-9.5855	-10.041	-10.044	-9.7613	-7.963	-11.062	-11.595	-11.646	-7.6686	-9.9278	-8.8383	-9.4274	-9.6389	-9.8397	-9.013	-10.025	-8.9041	-9.9748	-8.9705	-8.9508	-9.6485	-8.2293	-9.8825	-9.2037	-8.9433	-8.1334	-9.4844	-9.3677
-0.41865	-2.8101	-0.014892	-0.32788	-1.31	-0.26355	-2.0193	-2.6436	-1.2268	-1.5886	-0.12258	-1.9298	-0.38866	-0.83418	-2.3733	-0.88269	-1.4115	-0.6559	-0.238	-2.4093	-0.79681	-0.51343	-2.792	-3.3974	-2.0738	-0.74602	-0.51832	-2.6718	-2.0461	-2.4303	-0.89589	-0.66546	-2.3343	-2.2532	-0.6204	-2.7776	-1.8084	-1.2585	-0.21963	-0.70658	-1.8355	-1.0162	-1.4078	-1.8097	-0.31377	-0.82815	-0.62737	0.58554	0.30954	-0.39004
-15.55	-14.103	-13.997	-14.186	-13.524	-14.759	-13.425	-16.817	-14.682	-13.9	-12.711	-14.322	-15.435	-15.136	-12.556	-15.707	-14.862	-13.635	-15.717	-14.983	-14.668	-14.159	-14.942	-13.884	-14.799	-14.915	-14.027	-16.234	-14.384	-13.807	-15.209	-13.976	-14.363	-12.322	-12.815	-13.525	-12.099	-13.986	-13.891	-14.43	-15.43	-14.176	-15.34	-15.626	-14.258	-14.128	-13.178	-15.566	-13.268	-14.077
-21.359	-21.525	-22.717	-21.804	-21.997	-22.991	-21.086	-22.31	-22.514	-21.945	-22.499	-21.915	-22.343	-21.775	-21.891	-20.345	-22.35	-23.434	-21.416	-21.727	-22.9	-22.642	-21.861	-23.099	-20.817	-21.048	-22.486	-22.44	-21.651	-23.484	-22.462	-22.821	-22.603	-22.858	-22.359	-22.324	-22.739	-21.262	-21.18	-22.837	-22.15	-21.803	-21.375	-23.801	-20.644	-22.612	-23.544	-21.299	-22.758	-21.138
7.1798	6.4955	7.1001	8.3644	7.43	6.7287	8.0138	6.3458	7.5049	7.172	6.7995	6.238	6.9057	6.4377	7.9403	4.2378	8.2069	8.0682	7.2966	5.2805	6.2353	6.7823	7.2081	7.1415	6.2998	7.3759	7.5681	6.958	6.854	6.0096	6.2711	6.6841	5.649	5.9801	7.343	6.2509	6.1932	7.0403	7.4035	6.627	5.9091	6.7615	4.0147	6.2608	8.0614	6.8243	7.0214	5.2914	6.5334	6.61
7.8102	8.1052	8.4843	8.8192	8.5422	8.779	7.0584	7.4724	8.6141	8.4219	8.4661	8.9437	8.0383	9.21	10.738	9.5936	8.9857	8.6645	7.581	8.6864	9.6093	9.8064	8.0405	10.173	7.8245	8.7494	8.289	8.7361	9.5089	7.0678	9.0952	7.9114	10.375	9.3294	8.9142	7.4492	8.9045	8.7204	9.3848	9.9245	10.458	8.0702	8.5957	11.679	9.049	8.3718	10.209	8.2645	8.0626	8.3835
-2.965	-2.8453	-1.7723	-2.6423	-3.1413	-3.869	-2.6541	-1.7357	-4.6339	-2.8301	-2.8343	-2.729	-3.028	-2.7988	-5.4676	-2.5931	-2.7893	-2.067	-0.90964	-3.9818	-1.746	-2.9096	-2.0975	-3.051	-2.3309	-3.3326	-4.5475	-3.4324	-1.3831	-2.4533	-2.5329	-4.9951	-4.7402	-3.8254	-1.9391	-2.3325	-1.6146	-3.5624	-3.7377	-2.7925	-3.0974	-3.2846	-3.8415	-2.1448	-4.375	-1.966	-2.3515	-2.2776	-5.1684	-2.6262
6.1011	5.6534	5.1726	5.8815	5.45	6.1398	5.2857	4.7616	5.9571	2.6505	4.0645	4.9971	3.9749	5.1855	6.4598	6.8156	5.4045	6.0192	5.1493	5.8986	5.34	6.8548	5.4385	5.3865	6.9084	5.6385	4.2661	4.6803	5.1166	5.9749	6.3908	4.8658	5.2124	4.5844	5.7076	5.2606	5.5777	4.9097	4.5044	5.5802	6.3143	6.9371	4.7946	5.0767	6.6036	4.8863	6.2243	5.6784	4.9591	5.2662
1.4875	0.97715	1.7929	1.7439	2.1065	4.3681	0.49894	1.0176	3.0769	0.58896	1.0341	2.144	4.3004	1.311	2.1949	-0.26139	1.2364	1.9967	2.3094	1.3429	2.2577	1.4896	1.7013	1.1766	1.056	2.8196	1.6418	0.69094	0.61755	1.0137	4.2467	2.7901	1.4291	1.9793	2.1785	1.1051	1.9448	1.0023	0.79899	1.8665	1.6228	2.8416	1.2345	2.5243	1.831	1.9695	2.4542	3.0131	2.1644	0.77671
10.216	8.5473	9.2154	10.613	11.619	8.5402	8.8299	8.3586	9.0971	9.1077	9.1608	11.03	12.397	8.0536	9.8822	9.4254	9.4199	10.105	11.06	9.9321	8.5807	8.6425	8.8335	10.422	9.8364	10.844	9.721	11.366	10.063	9.0384	9.0492	9.8487	10.292	8.8121	9.3087	8.5797	9.076	10.846	8.8935	9.6784	9.6817	9.7491	9.3923	10.511	10.408	10.247	8.9722	10.103	9.4537	8.6576
9.1314	6.8222	8.6573	6.6049	8.6076	7.7819	8.4145	9.3415	8.8591	7.0206	10.356	8.507	8.8867	9.1059	8.2092	7.0958	7.6004	7.0791	7.3425	7.3232	7.8002	8.0614	8.1399	8.9826	7.7298	6.2914	9.3343	9.5716	9.7804	9.1222	10.646	8.1371	8.483	8.1138	7.1089	8.418	8.3552	9.045	8.2969	5.1564	7.8953	7.5748	7.7168	8.6177	9.0082	8.9425	7.1141	8.5613	7.8441	10.014
-0.72908	-2.217	-2.0368	-0.4646	-0.88635	-1.2141	-3.2495	-1.544	-1.264	-2.6319	-0.46937	-2.4918	-0.33275	-0.81468	-0.29799	-2.4062	-3.5598	0.21647	-2.3821	-0.11141	-0.1089	-0.45088	-2.0993	-1.468	-2.1792	-2.4267	-1.6433	-1.7789	-1.019	-1.0204	0.6836	-1.6343	-0.94963	-0.50761	-0.086484	-2.1433	-1.277	-1.0354	-2.0604	-1.1143	-1.6641	-2.8675	-1.029	-1.2736	-1.3419	-2.4517	-2.4293	-2.61	-0.51794	-2.0801
7.9324	8.14	7.0742	8.8358	9.4051	8.1092	8.234	8.3819	10.051	7.2819	8.7048	10.089	8.6049	9.5326	8.436	9.4737	9.1151	7.4865	7.975	9.03	7.5597	8.1983	9.3492	8.6171	8.2379	8.847	9.2863	9.2616	8.1146	9.3526	9.5216	8.6672	9.4328	9.4529	9.2594	8.1729	7.8677	9.1972	8.2065	8.8726	9.5218	9.1781	9.0999	8.4614	9.1035	8.3626	8.5438	9.3864	8.5894	9.4697
-10.369	-11.523	-9.8016	-10.906	-10.251	-10.437	-9.5058	-11.387	-9.6141	-10.256	-10.184	-10.228	-9.8255	-10.487	-8.901	-9.3154	-10.419	-11.422	-9.3741	-10.295	-10.293	-7.2134	-8.7514	-9.8881	-11.178	-11.889	-8.6733	-10.459	-9.6573	-11.652	-10.732	-10.75	-9.7073	-12.176	-9.3974	-10.526	-9.8408	-10.935	-10.115	-10.657	-10.142	-10.755	-11.035	-11.455	-10.428	-9.411	-12.107	-10.504	-9.4365	-9.2795
0.97599	0.058991	0.80259	1.2914	1.3447	2.046	-0.85917	0.21295	1.4915	-0.27196	2.0762	0.75979	-0.76656	1.3501	-0.57561	1.8604	1.1258	-2.4354	-0.24637	0.81908	-0.62656	1.3847	-0.67547	-0.47825	0.1477	-0.21154	-0.19474	1.2742	0.64239	1.5016	1.614	-0.42504	0.77202	0.85719	-0.95421	0.70211	-0.91621	-0.62572	-0.070561	0.98916	0.71057	-0.55949	1.0487	1.1123	-0.21902	0.43843	0.98487	-0.010617	2.0541	-1.2119
-2.1399	-1.5693	-2.2419	-1.6534	-1.7528	-1.1763	-1.5344	-2.8932	-2.5697	-2.2155	-3.6069	-0.2738	-1.0739	-1.7659	-1.4283	-1.5858	-0.044797	-1.4393	-1.7142	-2.0758	-0.14025	-1.1784	-0.72343	-2.3902	-1.559	-1.8951	-2.3408	-0.5559	-2.3071	-1.2073	-1.6763	-0.9979	-1.4202	-0.8844	-1.226	-1.3203	-1.7667	0.65054	-1.4222	-0.56336	-0.078335	-3.0093	-0.82189	-1.0922	-0.54202	-1.3008	-3.1046	-0.36107	-1.4905	-1.6058
-0.26627	0.12078	-1.492	-2.5864	-1.0988	-2.9276	-1.6266	-1.7508	-1.1163	-1.5378	-1.0902	-1.7762	-1.4023	-1.6409	-0.12323	-2.8064	-0.92188	-3.1442	-1.5357	-2.7888	-1.6296	-2.3458	-0.14813	-0.46816	0.3646	-0.34832	-1.6872	-1.1041	-3.355	-2.7858	-1.556	-0.38571	-3.0277	-2.1328	-1.7095	-2.5435	0.53219	-2.3435	-3.9488	-0.99898	-2.0031	-0.70712	-0.12207	-1.3454	-1.454	-1.8363	-1.538	-2.5759	-1.8717	-2.2036
-8.8203	-8.9261	-8.0994	-8.3398	-6.6988	-7.5976	-7.0642	-8.6547	-7.1305	-8.6848	-7.1093	-8.8247	-7.2375	-7.1047	-8.2923	-6.8338	-6.9179	-6.0052	-6.2887	-7.5696	-8.7973	-7.7505	-8.3287	-6.1252	-7.8474	-7.6139	-6.4762	-7.8869	-7.5532	-8.1017	-7.3064	-8.1384	-7.3359	-7.2335	-6.639	-7.9749	-6.5846	-9.8087	-8.1096	-9.5973	-7.1184	-8.5237	-8.1037	-8.1764	-7.9256	-6.2749	-6.5642	-7.8195	-7.2117	-8.6336
-14.539	-12.981	-12.892	-13.655	-13.212	-12.543	-13.695	-11.669	-13.748	-12.065	-13.058	-14.097	-12.573	-13.439	-12.95	-13.294	-12.725	-12.157	-13.109	-13.205	-14.051	-14.609	-12.976	-13.503	-13.686	-14.902	-14.11	-13.391	-13.085	-13.432	-13.526	-12.738	-13.773	-13.823	-12.945	-13.878	-12.013	-11.944	-13.015	-13.258	-12.777	-12.518	-13.096	-13.19	-13.846	-13.078	-13.703	-12.696	-14.1	-13.807
-7.8239	-6.5731	-7.2622	-7.0759	-6.0211	-6.9707	-6.2118	-7.71	-6.0855	-7.0161	-7.9131	-6.1384	-6.6146	-5.8258	-7.3241	-7.568	-7.3919	-6.6624	-7.021	-5.7096	-8.1165	-6.4558	-5.4042	-6.0532	-6.6071	-7.0972	-6.1038	-6.6278	-6.5773	-5.5572	-5.8187	-5.6054	-6.0481	-5.3645	-6.6696	-6.7105	-7.3929	-7.0339	-6.5191	-7.8164	-6.8529	-8.1006	-5.9035	-6.3816	-6.6688	-6.0007	-5.8107	-6.2862	-6.8269	-7.4251
1.198	1.7767	0.73981	0.037493	0.81547	2.0994	0.74753	0.049616	0.52566	0.73378	1.2543	1.5142	2.3912	1.9609	0.49758	2.3745	3.1806	0.11271	1.5203	0.46838	2.0364	1.6848	-0.7767	2.7318	2.22	1.2593	2.1807	2.8835	2.2945	2.7801	-0.079905	3.2062	0.9444	2.8014	0.47367	3.5503	0.40912	0.59123	1.4507	1.4925	0.55466	2.1795	0.49319	3.4823	1.2451	1.6567	1.5762	2.0031	1.7127	2.069
3.3949	1.3451	2.6688	2.232	2.6505	1.5813	2.158	3.3345	1.8229	2.7831	1.5486	1.9237	2.2151	1.3313	2.7702	2.8915	2.7445	3.9979	3.3264	1.6712	3.0107	2.5012	2.5091	3.7667	1.768	1.6706	1.3421	2.8474	2.3788	1.1399	2.7082	2.8654	2.7329	2.4037	3.0392	2.2187	2.6768	1.7034	2.5714	3.5569	2.7239	1.9654	2.0359	2.4134	2.3314	1.5034	2.9901	2.1971	3.6077	3.5175
-11.615	-13.756	-14.136	-12.574	-13.493	-13.38	-14.118	-12.097	-12.113	-15.047	-14.351	-12.916	-12.378	-12.956	-14.649	-11.168	-12.649	-14.462	-12.056	-14.305	-13.225	-14.61	-13.85	-14.572	-13.022	-13.698	-13.376	-11.813	-13.923	-14.578	-12.931	-12.563	-13.38	-12.787	-13.054	-14.823	-13.233	-12.722	-12.997	-14.643	-13.606	-13.959	-14.119	-12.421	-12.413	-14.321	-12.357	-13.985	-12.786	-13.702
-2.0297	-3.7713	-4.0016	-4.5761	-3.7259	-3.2143	-4.4762	-4.0024	-3.3412	-3.0413	-3.0169	-3.7477	-3.2231	-3.665	-2.5441	-3.7958	-5.3378	-4.5372	-4.7195	-3.3447	-4.8767	-3.6443	-3.6249	-2.5996	-3.9795	-3.5811	-3.3373	-2.6936	-3.7293	-3.8841	-3.2457	-3.2869	-4.6788	-6.5085	-3.582	-3.4365	-4.0118	-2.5211	-4.0192	-3.8692	-3.8336	-3.0805	-3.5994	-3.2933	-4.2999	-3.1001	-4.3444	-4.5985	-4.6609	-4.8149
-1.6009	-1.9027	-2.6826	-1.5237	-1.4794	-1.5553	-2.4085	-0.46712	-1.6538	0.24476	-1.7462	-1.517	-1.1431	-0.92076	-1.6963	-1.4773	0.41959	-0.47756	-2.0404	-0.75074	-1.2702	-2.5611	-0.68015	-1.9147	-1.4211	-0.41269	-0.95288	-0.53608	-2.5627	0.25333	-2.5485	-1.5556	-0.13119	-2.0591	-0.98029	-1.6714	-2.4686	-1.5683	-0.44237	-2.2083	0.02527	-1.9036	-3.017	-0.87389	-0.65645	-1.9465	-0.75079	-0.40763	-0.58869	-1.6863
-2.6768	-1.8641	-3.6823	-4.176	-3.0043	-2.6043	-0.9858	-4.8472	-3.2802	-3.3541	-3.7717	-3.3345	-4.8933	-5.133	-3.1982	-3.8507	-3.2231	-2.4126	-3.1339	-4.0049	-3.2948	-1.688	-4.094	-4.5791	-4.9843	-3.0528	-3.3027	-2.9072	-5.447	-2.3521	-4.2384	-3.9281	-4.96	-4.5068	-2.7676	-3.0484	-3.0505	-3.4696	-3.9267	-3.2247	-3.1564	-3.7152	-4.4091	-3.9781	-2.6761	-3.3673	-2.8491	-3.0324	-3.2569	-4.5943
-12.123	-12.336	-12.686	-12.081	-12.64	-10.935	-12.071	-11.742	-11.096	-11.824	-12.411	-13.104	-12.537	-10.097	-11.866	-12.646	-12.364	-10.18	-12.126	-11.323	-11.482	-12.55	-11.544	-10.808	-12.301	-11.116	-13.832	-12.359	-13.358	-12.466	-11.535	-11.361	-13.653	-12.337	-12.512	-11.852	-9.3149	-12.01	-11.687	-11.396	-12.308	-11.948	-11.223	-11.802	-10.886	-11.521	-11.231	-10.742	-12.26	-11.609
-12.649	-14.695	-13.861	-12.233	-10.78	-12.309	-12.614	-12.45	-13.165	-13.659	-13.78	-12.102	-14.73	-13.08	-11.393	-13.693	-13.293	-15.441	-12.77	-12.514	-12.297	-12.756	-14.841	-12.991	-11.708	-14.21	-12.524	-12.896	-14.053	-13.559	-13.322	-14.493	-13.803	-12.582	-13.913	-14.207	-13.108	-13.362	-16.141	-13.345	-13.572	-14.075	-13.213	-14.413	-12.856	-11.54	-13.689	-13.35	-13.428	-14.123
-4.0117	-3.3429	-5.0008	-4.9472	-4.9316	-3.6223	-4.597	-4.8468	-6.1347	-4.8488	-5.2242	-5.725	-5.9794	-5.1994	-4.2081	-5.6959	-3.7093	-4.9671	-4.66	-5.1823	-4.5834	-5.3385	-5.0676	-4.8052	-3.7718	-4.8996	-4.603	-5.2464	-6.1866	-4.4838	-4.8621	-3.2748	-5.5409	-4.7156	-6.4371	-4.0217	-3.4784	-5.873	-5.7795	-4.4122	-5.1587	-4.5287	-5.3029	-4.9289	-4.6014	-4.6352	-4.8191	-3.449	-4.3246	-4.2207
-4.2281	-3.5209	-3.0692	-3.6352	-4.0281	-2.6659	-2.1901	-3.6357	-3.6469	-1.1216	-4.0042	-4.3932	-3.5711	-2.5859	-3.6199	-2.9891	-2.8717	-2.697	-5.2423	-2.779	-4.0604	-4.0651	-2.8767	-3.9	-3.4299	-3.761	-1.5015	-2.2429	-3.0392	-3.718	-2.865	-2.5606	-2.692	-3.1578	-2.9445	-2.4972	-1.6382	-3.2941	-2.4865	-3.8664	-2.884	-2.9936	-3.4265	-3.7512	-2.9781	-2.9845	-2.594	-3.9857	-3.6606	-1.6566
-3.2619	-3.6681	-3.3083	-4.7683	-1.3909	-4.2114	-3.3801	-2.646	-5.1389	-2.084	-2.9519	-3.5328	-1.6977	-4.0463	-2.4449	-3.9123	-3.4146	-2.7202	-3.76	-1.9634	-2.9201	-2.6718	-3.5508	-3.0101	-2.905	-3.4443	-3.5009	-3.0719	-3.7141	-3.3064	-4.3765	-3.8901	-2.2831	-3.3609	-3.3807	-3.5422	-1.9739	-3.1095	-2.8799	-3.2372	-4.4165	-3.7762	-2.3181	-1.5666	-2.8721	-2.5068	-3.0187	-3.3297	-2.3522	-4.788
2.0137	0.48093	2.3966	-1.3215	0.17235	1.0896	3.1891	1.3043	1.4517	1.7508	2.711	0.52162	2.299	0.35122	2.0616	0.57945	1.9472	0.19064	1.7099	2.916	1.5591	1.3801	0.37819	0.073431	2.013	0.4634	1.8341	0.15351	-0.20815	1.7526	1.0429	1.4771	0.98128	3.563	0.41141	0.33496	1.6483	2.102	0.89942	1.5925	0.86348	2.0074	0.41699	1.1432	-0.060786	1.3305	1.1032	0.34644	0.38408	0.96416
3.2363	3.8743	2.4527	2.1778	2.9731	2.5848	2.679	4.1719	0.18419	3.2524	2.6529	2.3888	2.3452	0.9711	2.9001	3.1741	2.5725	3.7642	3.6022	4.3995	0.68298	1.5896	2.328	1.6131	2.9779	2.5733	3.2992	4.7696	3.7596	1.8889	3.3137	3.0835	4.5366	1.9144	3.3579	0.82064	2.7714	3.6363	0.9922	2.9795	1.4959	4.7161	1.7322	3.8168	3.6447	3.2008	4.0732	3.7303	3.0876	4.2064
-14.976	-15.342	-14.751	-14.312	-14.614	-15.268	-14.497	-14.614	-14.47	-12.676	-14.161	-14.65	-14.692	-14.404	-14.383	-14.23	-14.135	-12.998	-13.17	-15.344	-14.338	-14.849	-14.842	-15.111	-14.959	-14.109	-13.694	-14.887	-13.616	-15.772	-15.57	-13.928	-13.291	-15.132	-13.814	-14.713	-15.418	-15.475	-15.953	-16.216	-14.371	-14.14	-15.486	-13.401	-15.122	-15.989	-15.144	-15.052	-13.227	-13.7
-4.4203	-2.858	-4.1038	-4.8952	-2.3903	-4.0384	-5.5422	-3.381	-3.0689	-3.8418	-2.2932	-3.6797	-4.1861	-2.895	-4.2706	-3.4836	-2.8956	-4.3158	-2.9939	-5.3958	-2.6288	-3.341	-4.718	-2.9403	-5.1458	-4.9723	-3.392	-3.3086	-3.6303	-3.2895	-4.384	-4.0355	-4.7902	-3.8528	-2.6758	-2.9995	-3.8557	-3.964	-4.5406	-4.1895	-2.0599	-3.5111	-5.0995	-2.7478	-2.7227	-4.2356	-1.9256	-4.1305	-2.9453	-3.2598
-7.6782	-7.8296	-9.7617	-8.8818	-9.5699	-9.1457	-9.7939	-8.7151	-9.4917	-8.4197	-9.8813	-9.0091	-9.2293	-8.7628	-9.1773	-10.76	-8.9268	-10.308	-9.8989	-9.7867	-9.1804	-8.7384	-8.7909	-9.0396	-8.4228	-6.8294	-8.7131	-10.135	-10.84	-9.8461	-8.2774	-9.9796	-8.6461	-8.4139	-7.9577	-10.151	-9.8227	-9.0976	-9.0056	-9.683	-8.5358	-8.9122	-10.738	-8.096	-9.4647	-9.2353	-10.537	-9.7562	-9.024	-8.2441
7.5273	7.6712	7.7412	7.195	6.1819	6.7043	7.2223	6.9946	6.458	6.5299	6.3041	6.2723	7.7751	9.6552	7.2716	6.7008	5.4975	8.7518	6.8793	7.6751	7.6882	7.2782	7.1325	7.2943	5.5219	6.8152	6.06	6.5476	6.9972	6.7215	5.7768	6.9994	8.5189	6.9599	7.0572	6.5052	8.5578	5.8771	6.178	6.9	7.3775	6.1339	8.4031	6.572	7.0642	6.2526	8.7864	8.031	6.8276	6.0658
-5.3671	-3.9328	-2.4834	-4.1328	-1.723	-3.1753	-2.6374	-2.5425	-1.6047	-3.9678	-5.1218	-3.5442	-3.2424	-2.6803	-2.9218	-1.7718	-3.3161	-4.6052	-2.9879	-3.2139	-1.6314	-4.4435	-2.1927	-2.9331	-4.7461	-2.5314	-3.1611	-3.7654	-4.1252	-2.6486	-2.4696	-3.4292	-3.5943	-1.601	-2.3917	-5.2271	-2.8131	-2.6941	-3.7988	-4.6295	-2.4174	-3.5009	-3.0531	-1.3478	-1.4589	-1.4557	-4.2967	-3.2097	-4.0291	-3.7815
-3.1984	-5.0453	-6.5179	-4.5113	-5.0293	-5.5414	-5.7338	-5.3039	-5.5162	-6.3664	-4.78	-5.1626	-4.4662	-5.5767	-4.7797	-6.0999	-5.5625	-5.062	-4.6239	-4.6318	-5.4708	-5.3386	-5.6029	-4.3588	-3.9647	-7.1262	-6.574	-3.5207	-4.1906	-4.5941	-5.0003	-3.9787	-4.9776	-4.9569	-4.7081	-6.225	-4.5279	-6.2464	-6.5622	-3.9889	-4.6454	-6.8553	-6.3319	-5.3781	-4.5731	-6.4598	-4.6455	-6.8446	-5.933	-4.7511
-11.531	-10.987	-10.595	-13.775	-11.542	-11.297	-11.3	-11.188	-10.917	-11.442	-12.156	-12.679	-11.759	-12.282	-11.023	-10.098	-11.372	-12.352	-10.565	-11.842	-10.098	-11.53	-11.647	-10.669	-12.415	-10.656	-12.213	-12.595	-12.394	-10.646	-11.61	-10.699	-12.794	-11.938	-11.37	-13.09	-11.48	-11.361	-9.8052	-11.375	-10.476	-12.183	-10.378	-11.006	-11.725	-12.315	-12.147	-11.943	-11.258	-10.652
-2.8186	-0.99629	-2.3501	-2.8657	-3.8083	-2.6913	-3.8393	-3.5643	-3.2688	-2.6672	-1.4393	-1.686	-1.8948	-0.092015	-0.56216	-2.0674	-2.8106	-1.9566	-2.1636	-2.485	-1.2686	-3.1414	-3.4964	-0.21803	-3.6431	-3.1146	-1.7021	-5.0825	-2.6312	-2.5024	-4.4142	-1.5122	-3.6364	-2.2548	-0.95216	-1.3247	-1.7208	-3.1697	-2.1755	-3.4229	-2.0617	-0.63847	-3.3831	-0.91267	-2.1935	-3.4933	-3.0698	-2.2419	-2.4967	-1.8387
-0.8812	0.39226	0.084631	-1.3706	-0.23254	-2.0888	-0.010327	-0.83	0.11583	-0.18236	-1.4163	-1.8432	-2.7787	-0.97911	0.50487	0.14419	-0.21386	-0.46191	-0.94348	-1.5081	-1.9182	-1.0873	-1.9774	-0.86933	-2.0921	-0.74645	-3.2466	-3.8323	-0.95065	-1.9403	0.52092	-1.0228	-1.3462	-0.68422	-0.75569	-1.7337	0.1487	1.1276	0.41196	-0.83313	-0.91237	0.49171	0.57301	-2.7385	-1.5407	0.71024	-0.69881	-1.3154	-2.0305	-0.50636
-12.016	-13.653	-11.263	-14.251	-12.583	-11.485	-13.23	-11.377	-12.927	-13.11	-13.348	-14.101	-13.043	-12.178	-10.797	-13.598	-12.458	-13.397	-12.418	-13.197	-13.194	-12.879	-14.961	-12.646	-12.31	-13.331	-13.688	-14.74	-12.737	-12.358	-13.229	-13.71	-12.253	-11.934	-14.051	-10.245	-11.577	-13.628	-12.37	-13.047	-11.332	-14.439	-13.43	-11.833	-12.025	-13.229	-11.744	-12.7	-12.865	-13.696
-22.14	-22.801	-21.445	-22.098	-22.978	-22.742	-20.914	-22.37	-20.867	-22.299	-22.089	-21.848	-22.052	-21.88	-22.058	-21.376	-22.567	-22.507	-23.33	-21.419	-23.099	-21.432	-22.357	-21.822	-22.138	-21.852	-19.951	-21.441	-21.876	-21.215	-22.119	-21.764	-21.236	-23.137	-22.805	-22.95	-21.011	-21.669	-22.812	-23.576	-21.417	-21.861	-22.06	-23.676	-22.662	-21.9	-22.609	-21.738	-23.281	-21.892
6.1914	2.9009	4.0996	4.1398	4.7029	4.8498	5.3571	4.3301	3.0469	5.1971	2.664	6.882	4.9258	4.0799	3.9209	4.5188	4.4232	2.9712	3.996	3.8116	5.425	5.3663	4.3236	3.1003	4.6458	5.2173	4.1103	4.5188	5.121	4.1479	6.1826	6.6085	3.1152	5.1798	4.0952	4.0999	4.5487	4.3997	5.2827	5.3844	3.2844	5.0116	3.489	4.7413	5.5599	5.5447	4.7305	5.1063	3.8164	4.0439
1.1478	1.2219	1.2646	1.2712	1.853	1.879	0.96034	1.305	1.3984	1.9774	0.54677	2.0857	1.7706	0.64241	1.6507	2.5977	2.3485	2.2424	1.3568	1.8269	0.31918	3.6113	1.1975	-0.014909	0.52741	1.328	1.5836	0.60837	1.9528	2.0461	1.8982	2.0629	0.55219	0.83218	1.0886	3.7065	-0.44288	2.2142	-0.47551	2.2931	0.42872	0.95006	1.6691	0.1265	1.2518	1.8899	1.1723	2.115	1.1212	1.1906
-9.0626	-8.4313	-8.8571	-9.786	-9.081	-8.6611	-9.1288	-9.7861	-10.369	-9.3089	-8.9892	-7.2385	-9.9843	-10.198	-8.8594	-8.8413	-9.0861	-9.3373	-8.5718	-9.3412	-8.7535	-8.5067	-8.8751	-7.9877	-10.689	-8.8355	-9.9739	-8.2207	-8.0409	-9.3129	-10.36	-9.1603	-9.2637	-9.2901	-8.63	-10.678	-9.3449	-9.5162	-10.898	-9.7681	-8.6987	-9.0092	-8.8141	-7.9803	-9.3105	-10.154	-9.2029	-9.391	-8.0074	-9.1147
-11.781	-12.573	-12.421	-12.735	-11.362	-9.7245	-11.415	-9.9885	-12.332	-9.9898	-11.497	-13.575	-10.849	-11.178	-11.515	-11.087	-9.4438	-11.865	-10.144	-12.153	-12.057	-9.377	-12.383	-13.746	-11.842	-10.454	-11.935	-11.483	-11.358	-11.279	-11.626	-12.442	-12.32	-12.236	-12.564	-13.314	-11.738	-12.247	-11.008	-12.603	-12.418	-13.149	-12.495	-13.042	-10.118	-13.326	-11.423	-10.459	-11.025	-11.416
-10.77	-11.569	-10.331	-11.671	-12.252	-11.853	-12.644	-11.138	-11.353	-10.322	-11.445	-12.732	-11.281	-11.871	-11.611	-10.801	-11.121	-11.147	-13.62	-12.049	-12.829	-11.579	-11.609	-10.638	-11.249	-9.9675	-13.702	-12.401	-11.004	-13.201	-11.611	-11.779	-12.78	-12.021	-11.757	-10.548	-12.211	-11.279	-12.199	-11.265	-10.463	-13.377	-10.965	-10.891	-11.937	-11.782	-10.657	-11.082	-11.862	-11.857
-13.159	-13.436	-12.304	-12.362	-12.632	-12.971	-12.212	-13.623	-11.713	-13.173	-13.969	-12.384	-14.332	-12.714	-14.33	-12.956	-12.489	-11.233	-12.746	-12.638	-12.425	-13.191	-13.204	-10.868	-12.63	-12.442	-13.311	-13.378	-12.433	-12.863	-14.938	-13.346	-13.07	-12.709	-14.151	-13.516	-14.33	-13.59	-13.219	-11.267	-12.307	-12.53	-13.13	-11.75	-11.601	-11.543	-13.39	-13.56	-14.763	-13.811
-11.17	-10.624	-10.362	-11.37	-10.393	-9.724	-10.914	-10.212	-11.527	-9.3806	-9.2119	-11.573	-9.6103	-9.3783	-8.2599	-9.8628	-10.927	-10.601	-8.1922	-10.203	-9.9105	-11.332	-10.773	-10.538	-10.381	-9.3377	-11.145	-10.119	-10.656	-10.065	-10.735	-10.262	-11.378	-12.025	-9.2103	-10.588	-11.264	-9.5509	-10.819	-11.1	-9.9704	-9.8642	-10.821	-9.7792	-10.782	-10.015	-10.73	-10.226	-8.9393	-10.372
-2.1859	-2.1299	-3.496	-3.7695	-2.9012	-1.4774	-3.3845	-3.2885	-2.8014	-2.4313	-1.6829	-2.1692	-2.4626	-3.9998	-0.92738	-1.412	-2.6194	-3.3656	-2.8812	-2.4679	-2.9474	-3.2709	-2.1326	-2.8159	-5.5242	-2.2501	-1.9776	-2.2624	-2.8563	-2.0856	-3.1863	-2.8775	-2.2226	-2.3426	-1.0919	-1.577	-1.7874	-3.4917	-1.5402	-0.87328	-3.5481	-1.7225	-2.2346	-2.0517	-2.6286	-1.7674	-2.6764	-3.2155	-2.3494	-1.4879
1.4509	2.453	1.4193	2.8242	1.7596	1.9748	2.0779	3.2374	0.60831	2.2051	0.83915	2.1273	3.3725	1.7697	1.9486	1.5092	0.39676	1.3211	2.3724	3.0737	1.2238	2.9501	2.5642	1.4995	1.554	1.7598	-0.10681	2.1016	0.94353	2.0968	2.2602	0.68899	2.5072	1.4581	1.9998	2.5466	1.8216	2.5199	2.3359	0.99747	2.0991	3.0627	3.2984	1.101	1.135	1.9795	1.9564	2.1496	2.2296	2.5176
0.79904	0.99076	2.0818	-0.02261	1.6929	0.51272	1.5718	1.224	0.7877	2.2486	0.65509	3.1575	1.3229	3.1107	2.2127	2.1517	1.8741	1.8915	2.1862	2.7051	0.858	0.78656	1.1592	2.4381	4.0186	0.68898	1.6592	0.66903	-1.7154	2.6124	0.90632	0.80442	1.0517	2.6249	0.72971	2.0428	1.1413	0.87911	1.3523	2.226	1.7479	1.3111	2.3552	0.21289	1.467	1.7469	1.2886	1.1783	2.5963	2.3006
8.5223	8.2866	9.1064	7.1247	9.4417	8.99	6.6139	7.7947	9.9801	8.122	9.7776	9.2193	8.2896	7.4536	9.4336	7.7703	9.6959	5.779	8.7552	9.3046	8.6837	8.0743	8.721	9.5773	8.1538	6.36	8.1305	7.7679	8.667	8.5135	9.2436	9.5048	8.8582	9.201	8.5823	9.1548	8.5732	9.3226	10.152	8.4696	8.5494	8.7853	7.5449	8.8569	6.6754	9.5181	8.0583	8.8759	6.9114	8.9136
0.88845	-0.25675	0.36067	-0.97177	0.90931	2.1593	1.9977	0.83803	-0.099669	-0.42289	-0.31956	0.43143	0.47322	1.6596	1.6607	-1.1917	-1.214	-1.3951	-0.58898	0.91909	-0.99843	0.99599	-0.0029031	0.45861	1.8205	-0.3999	1.0533	1.7056	1.2927	-0.044079	0.58879	0.080162	-0.81822	0.99217	0.55746	1.0761	-0.11431	0.50323	-0.09849	2.5466	0.73354	2.6336	0.50773	0.43193	1.6378	0.16793	-1.1753	0.72197	-0.2613	1.3442
1.5365	3.1872	1.2161	3.4396	3.2008	2.9068	2.0557	2.4458	2.9028	2.4672	0.9135	2.6021	2.1253	4.7982	3.4283	2.2835	4.0387	2.6592	3.7404	2.6384	2.965	4.2965	3.9137	2.9769	3.903	4.857	2.8542	3.7728	2.7171	2.0393	2.7238	2.4588	2.5489	3.1395	3.908	1.9018	4.6396	1.4133	2.5169	2.3391	5.4927	2.6419	4.9388	3.6813	2.2604	3.5777	2.1689	3.1247	2.761	1.9622
-1.3195	1.3782	0.65738	2.4548	1.2847	1.9095	2.2285	-0.10571	0.58372	0.85642	1.7573	0.83975	0.94618	3.0894	1.0901	2.0587	0.87273	-0.047908	-0.1131	3.0783	1.2425	0.63088	3.4448	0.20095	1.4312	0.62383	2.1853	0.37661	2.0693	0.97874	1.1092	0.053502	1.694	0.55223	0.15837	1.9285	1.9714	0.26388	1.2084	2.1272	1.382	1.4346	1.4636	0.53679	1.4777	1.1574	0.5027	1.2219	3.5457	1.8979
-3.2171	-2.2844	-3.7329	-2.8468	-3.675	-4.1099	-3.8755	-4.1078	-2.6985	-1.7722	-4.3582	-3.8481	-3.1608	-2.4974	-2.499	-3.4818	-4.0056	-3.1462	-3.4855	-3.4764	-3.9933	-3.5721	-1.7169	-3.7619	-2.9128	-4.1741	-3.2774	-3.5628	-1.678	-3.5267	-2.2559	-2.5587	-3.271	-5.036	-4.6019	-4.1215	-3.8162	-3.2831	-3.5886	-2.3825	-3.2687	-3.664	-3.8918	-1.8833	-2.4446	-2.2393	-3.432	-4.0098	-2.3579	-3.6292
4.6182	4.6203	6.005	5.4303	3.5947	4.4844	5.0963	4.8849	2.915	5.4999	5.3698	4.5253	5.6269	4.9824	4.7563	4.6035	5.6617	6.1033	5.4498	5.0076	4.8847	6.3224	6.6145	4.2362	4.0319	4.8081	4.2474	5.1535	5.0317	5.0801	5.7439	3.6108	4.6466	5.0915	4.2567	4.8877	4.6474	4.7736	5.6791	6.0565	4.6283	4.3702	5.1662	5.2047	5.1355	4.2905	5.6517	5.987	6.0816	4.6605
-9.1701	-8.4387	-8.6799	-9.7081	-9.4125	-8.3945	-10.106	-8.8082	-9.8433	-8.3462	-8.8782	-10.715	-10.342	-7.9358	-9.2629	-8.2164	-10.714	-8.3294	-8.7204	-8.914	-9.7224	-9.1558	-9.0643	-8.6526	-11.412	-10.021	-9.7713	-9.4356	-10.145	-7.425	-7.1348	-7.8291	-8.9069	-9.5649	-10.056	-9.6431	-8.4503	-8.3302	-8.5681	-9.5206	-8.5184	-9.2128	-9.3656	-7.2998	-10.993	-7.6714	-8.2734	-9.2186	-9.9414	-9.0164
-12.005	-10.569	-12.071	-10.844	-11.641	-11.256	-11.764	-11.51	-11.039	-10.799	-12.19	-12.703	-11.01	-12.218	-10.248	-11.887	-14.306	-12.032	-11.911	-11.122	-12.668	-11.625	-11.092	-10.556	-10.412	-12.206	-12.337	-13.103	-10.883	-12.104	-11.692	-11.009	-11.158	-12.39	-11.847	-11.773	-11.715	-11.017	-11.005	-12.652	-11.924	-11.815	-11.828	-10.395	-12.125	-10.05	-11.747	-11.081	-12.552	-11.623
-12.942	-14.423	-14.737	-14.268	-14.05	-12.98	-14.666	-14.935	-14.347	-13.789	-14.26	-13.117	-14.915	-13.629	-14.147	-13.552	-13.684	-14.423	-12.454	-13.049	-13.55	-12.291	-13.535	-14.304	-15.289	-14.805	-12.766	-15.29	-13.793	-15.175	-13.972	-14.836	-12.748	-13.636	-14.001	-15.962	-15.168	-13.951	-12.762	-14.197	-15.004	-15.077	-13.737	-16.796	-13.697	-14.844	-13.365	-13.098	-12.522	-13.056
-10.74	-11.164	-11.056	-10.676	-8.9592	-10.32	-8.909	-10.26	-10.624	-10.408	-10.931	-11.305	-10.208	-10.275	-9.1334	-10.117	-10.651	-9.7776	-10.667	-11.754	-8.2133	-10.32	-9.9534	-8.5293	-10.246	-10.67	-9.7558	-10.505	-8.7379	-10.716	-10.069	-10.22	-10.725	-10.251	-10.238	-10.947	-9.2408	-10.909	-10.552	-9.5175	-7.6072	-9.7414	-11.464	-9.8573	-8.7635	-10.748	-10.112	-9.8597	-10.062	-10.135
-12.029	-11.628	-11.25	-11.932	-11.08	-10.376	-11.339	-11.651	-11.597	-12.13	-11.936	-11.535	-11.684	-12.367	-10.314	-12.547	-12.036	-11.743	-10.941	-12.643	-11.329	-11.741	-10.625	-11.163	-12.423	-10.542	-11.665	-11.274	-11.357	-11.234	-12.343	-12.338	-10.406	-11.742	-11.122	-11.447	-11.995	-11.992	-12.015	-12.751	-12.324	-10.962	-13.022	-11.277	-10.609	-11.87	-10.621	-11.034	-11.165	-10.269
-9.7096	-8.8794	-9.9548	-9.2174	-9.648	-9.5817	-8.9662	-8.6584	-9.9573	-8.9152	-8.9608	-9.3499	-9.1147	-8.5148	-8.3291	-9.22	-8.9305	-7.7823	-10.732	-9.5967	-9.7699	-8.4434	-10.264	-7.543	-9.2907	-8.6563	-9.6113	-8.8032	-8.6042	-9.5746	-9.7666	-10.172	-8.3261	-8.282	-10.074	-6.7819	-8.6571	-9.3317	-9.2349	-9.9197	-11.012	-8.3192	-9.5723	-9.0568	-8.2102	-8.4426	-8.3327	-8.0103	-9.7093	-8.4752
-1.1593	-3.374	-1.5957	-2.2123	-3.3525	-2.4222	-2.4408	-2.1073	-2.7523	-1.2434	-0.18525	-2.2956	-2.6553	-2.5399	-1.8341	-4.0779	-1.5851	-0.65973	-1.9326	-3.1232	-1.6127	-0.80463	-2.1496	-1.3825	-0.92776	0.035715	-0.83306	-1.4253	-1.7625	-2.1939	-2.9893	0.041151	-1.3537	-3.2157	-0.54566	-2.4175	-0.20026	-2.0877	-2.5525	-2.0955	-1.8676	-0.68224	-1.1566	-1.1428	-2.5428	-2.9318	-2.0679	-3.2751	-0.99469	-2.2983
-0.55665	-2.3015	-1.6613	-1.6833	-0.30384	-3.2534	-1.4073	-1.2734	-1.0494	-1.5685	-2.3077	0.12467	-0.96451	-0.36291	-2.0123	0.78973	-0.56658	-1.2664	-0.47961	-0.58334	-0.63551	-1.9587	-0.60821	-1.3125	-0.98612	-2.2151	-1.3729	-0.55712	-2.0926	-0.85512	-2.7861	-0.19873	-1.2636	-1.1101	-3.2088	-3.1112	-1.7614	-0.0096291	-1.1366	-2.7423	-1.1324	0.27225	-1.681	-3.6826	-1.8946	-1.9774	-1.7022	0.82567	-2.2501	-0.95339
9.004	8.1204	6.9931	7.9557	6.3345	7.594	8.7716	6.4929	7.7814	6.8468	7.0884	7.7443	6.9857	8.9652	8.1932	9.1826	9.1598	7.4161	8.1658	8.2545	6.9534	9.331	7.6322	7.5758	8.5424	8.6735	8.2888	6.2786	8.1372	8.2704	6.9976	6.982	8.1993	7.9174	8.3791	8.9538	7.558	8.5161	8.0873	8.4868	8.3909	8.2819	7.8143	7.374	7.1002	6.959	6.6345	8.0336	8.0601	9.2213
-2.2469	-0.35075	-1.9053	-0.77615	-2.6105	-0.1308	-2.4672	-1.4515	-1.5779	-0.35722	-0.94475	-0.6944	0.094566	-3.1215	-1.4898	-1.5936	-1.5746	-0.89636	-1.7024	-1.9619	-2.2059	-0.18914	-2.2245	-0.10314	-0.89528	-1.9941	-0.93957	-1.1381	-1.656	-0.94572	-2.7063	-1.3019	-1.9833	-1.841	-1.3238	-0.98724	-1.0012	-1.6293	-2.7164	-1.6857	-1.9561	-0.73319	-2.2977	-0.79831	-2.4804	-0.19987	-1.4598	-1.4917	-0.91562	-1.0723
-5.9184	-8.2181	-6.9369	-8.0859	-7.8959	-7.6472	-7.1759	-7.5789	-8.85	-7.4348	-7.252	-7.1079	-9.4083	-8.7948	-8.6416	-7.2482	-5.6912	-7.5214	-7.3261	-6.3848	-8.5599	-8.0699	-8.4495	-7.6493	-7.5334	-7.7581	-7.795	-7.3587	-9.307	-8.0024	-6.7733	-7.6329	-7.5105	-6.9582	-6.8186	-6.9261	-8.277	-8.6644	-7.217	-8.5384	-8.5333	-7.9852	-7.6168	-5.5753	-8.9522	-6.4312	-7.4827	-8.6274	-7.992	-8.1505
2.034	2.795	1.5956	1.1871	1.6265	3.1866	0.1886	0.59757	0.84947	3.2566	0.53028	0.73788	2.2438	2.3829	1.9562	-0.66001	1.6789	1.1432	0.96002	1.8437	0.50834	1.6214	1.6031	0.79521	1.2921	1.8233	2.2757	0.65828	0.63524	1.176	1.965	1.7164	2.6734	1.5644	2.1707	1.5555	2.5974	2.5636	0.47191	1.0841	2.2967	2.4061	3.311	-0.55008	1.1196	1.75	0.86137	2.7372	0.66877	3.2366
6.2106	8.017	5.8747	6.9551	7.0595	6.7657	5.3537	7.6711	7.7293	6.7408	6.2861	7.0772	6.1666	6.9474	7.638	5.2829	6.9633	5.2799	6.8298	5.6151	6.9306	6.8613	5.7774	7.4282	7.4196	6.9568	7.2897	7.1325	7.7962	6.5205	7.2591	8.0889	6.0088	6.4348	6.1121	6.8752	6.9083	5.5709	6.7392	6.3546	7.4921	6.9336	5.5589	6.6069	5.0548	7.1825	5.6203	5.7913	6.8551	6.145
3.6234	4.651	5.4751	6.4813	4.1589	4.4226	6.0312	4.9635	5.5993	3.3194	5.1123	5.2753	4.6785	4.9626	5.5066	6.8916	4.6405	6.1108	5.9703	5.3402	5.5861	4.5967	3.8507	4.0744	6.0767	4.5835	4.183	5.325	5.3895	3.9648	4.1823	5.3319	3.4406	3.9191	4.8902	5.2309	4.0847	4.3679	5.7065	6.1388	3.9391	6.6889	4.5031	3.5137	6.2858	5.8014	5.256	4.3273	3.5383	4.9672
-6.4084	-5.2591	-7.0457	-5.1219	-5.7138	-5.8578	-6.6046	-6.1261	-6.7411	-6.4841	-6.1255	-5.586	-6.0725	-4.814	-7.5893	-5.5666	-7.7366	-6.8427	-5.8743	-6.1443	-5.9015	-6.4249	-5.9504	-6.9589	-4.9918	-7.0282	-5.6012	-6.489	-7.6008	-5.5108	-7.2444	-7.2685	-5.9292	-5.6576	-5.464	-6.1962	-6.4006	-5.7302	-6.882	-5.9044	-6.2204	-6.9587	-5.716	-6.8064	-5.5096	-6.9252	-5.6556	-6.2605	-6.972	-6.7368
-3.8853	-1.1768	-4.1392	-4.1324	-5.9607	-3.5269	-4.5977	-4.6585	-2.6728	-3.8026	-4.3138	-2.7402	-5.3145	-3.4792	-5.3569	-3.2321	-3.8225	-5.0153	-4.5676	-4.7076	-3.9192	-3.3159	-3.6147	-5.3708	-2.9564	-3.942	-5.468	-4.4421	-4.4584	-3.6285	-3.7561	-3.8614	-4.5159	-4.7034	-3.0886	-3.1029	-3.8534	-5.3063	-2.9712	-5.6638	-4.8968	-4.1896	-3.7955	-3.5049	-3.364	-5.2112	-4.6003	-3.9609	-3.4734	-4.8878
3.4598	2.7997	2.0154	1.911	1.3335	2.6043	2.0125	1.6778	1.3176	0.35159	1.4399	0.20999	1.6042	1.6234	3.0985	1.9447	0.69053	2.0756	2.8645	-0.4297	2.4302	-0.11091	2.3802	0.37656	1.8864	1.5881	1.3679	1.9366	2.3554	2.545	1.2247	0.93033	1.7382	2.0413	1.1709	3.318	1.9145	0.011399	1.6608	0.60757	0.14006	2.2145	1.4652	-0.0046331	2.0128	1.9093	1.0639	1.4807	0.97305	1.7731
-1.1001	0.29705	-0.828	-0.06473	-0.64038	-1.5871	-1.1389	-1.893	-1.2365	-1.7985	0.30877	-1.7111	-0.70322	0.16718	-1.7515	-0.95797	-1.2086	-1.763	-1.9144	-0.63719	-1.9885	-1.8837	-2.33	-1.1266	-2.2003	-0.68006	0.54897	-2.3402	-0.23567	-0.59403	-0.31401	-2.6375	-2.604	-2.0245	-0.81989	-1.6321	-1.3625	-1.221	-2.5798	-1.3207	-2.5735	-2.4623	-0.41781	-2.3605	-2.2251	-0.036033	-1.7376	-1.5121	-1.3488	-0.79326
3.5803	3.2899	6.2373	4.993	5.0279	4.2506	6.5964	4.7978	5.2534	5.766	4.021	3.1398	4.8808	4.3668	4.6325	4.1303	3.4823	3.4642	5.4763	3.4751	3.5408	2.3588	6.1466	6.7129	3.8244	3.8361	6.9541	4.4471	4.6764	4.0547	5.431	5.7253	4.992	4.0971	7.1523	4.6529	5.1695	3.5607	4.6931	5.3891	4.7817	3.7577	4.627	3.2902	6.1936	4.1868	3.7125	5.1654	3.2399	3.4339
-0.23762	-0.28116	-1.5893	-0.40865	0.26337	1.5053	1.3687	0.11045	0.75135	0.003995	2.0066	0.55892	-0.72634	1.4262	1.4285	-0.32107	1.6351	0.036054	-0.19008	0.16439	0.39662	-0.58491	-0.44475	-0.026877	-0.95778	0.89847	0.08729	0.49621	-1.1045	-0.31502	-0.16147	0.089549	0.92187	1.6287	0.099893	1.6169	0.8848	0.016857	0.073314	0.93302	2.0256	0.20556	0.74766	0.80684	0.4182	0.38477	1.2322	1.6235	0.13722	2.5137
-14.508	-15.307	-13.618	-14.899	-14.667	-15.348	-14.934	-13.483	-15.129	-14.61	-14.444	-15.603	-14.032	-13.201	-14.779	-16.06	-15.149	-14.194	-14.511	-15.045	-15.942	-13.993	-14.676	-13.22	-14.185	-14.988	-13.515	-13.293	-14.362	-13.83	-16.147	-15.325	-13.706	-15.454	-15.004	-15.418	-12.855	-13.897	-14.094	-14.114	-13.448	-14.637	-16.095	-15.494	-12.86	-13.784	-14.044	-14.263	-15.135	-15.085
-1.8034	-0.5669	-1.2033	-0.60196	-0.76551	-1.7637	-1.1309	0.058006	-1.2302	-1.2323	-1.82	-2.0662	-1.0735	-0.35101	-0.54776	-1.1189	-0.32146	-1.6964	-1.7836	-0.77009	-1.2466	-1.1473	-1.7981	-1.6128	0.17263	-0.67588	-1.7168	-2.8603	-1.2088	-2.0769	-0.60317	-1.9857	-1.7283	-1.8953	-0.86431	-1.5878	-0.75632	-0.40396	-1.8018	-1.0031	-0.54218	-0.68888	-0.98378	-1.1595	-1.2647	-1.5889	-0.10023	-1.1927	-1.8565	-0.68718
-22.006	-24.021	-22.556	-21.193	-22.513	-22.998	-21.561	-21.677	-21.237	-22.157	-23.957	-20.714	-22.437	-20.829	-21.51	-21.773	-22.861	-22.267	-23.299	-22.867	-22.95	-23.453	-22.889	-21.935	-21.563	-22.506	-22.171	-23.351	-22.251	-21.713	-21.738	-23.697	-21.79	-20.43	-22.967	-22.851	-21.083	-22.413	-21.915	-22.154	-22.201	-22.702	-22.049	-20.218	-20.755	-22.125	-22.721	-22.222	-23.407	-21.984
5.4921	6.4711	6.159	4.2674	4.6654	4.9098	5.4193	5.8528	4.9903	5.406	5.6576	7.7243	5.9291	5.4219	6.0901	4.4241	6.1597	5.692	3.524	6.5371	6.9168	5.704	5.742	5.3651	3.3337	5.595	5.6449	5.3703	2.969	6.2995	4.4027	5.8925	4.7007	5.9222	4.9077	6.0018	5.8709	4.5391	5.2127	5.6046	4.4135	5.1247	6.7189	6.5391	4.5658	5.4203	6.1901	4.5954	6.0277	5.9476
7.8053	6.5729	5.1228	6.2347	6.3006	8.2731	6.8499	5.553	8.2068	6.7703	4.8511	6.1951	6.8017	6.7732	7.5813	7.372	6.7946	5.7659	6.0924	7.2434	7.1625	6.7164	6.7785	6.1561	6.866	7.8827	8.8922	6.8859	6.4202	6.447	6.5129	5.5385	7.0562	7.9931	7.0786	7.4091	4.4108	7.4231	7.6974	8.1897	7.887	8.8162	7.9075	6.67	6.5091	7.1447	7.39	8.8618	7.0185	7.272
10.964	8.4475	9.9913	10.134	9.7928	10.368	9.9429	9.9278	7.0767	10.359	10.435	9.6787	10.191	8.7225	9.0123	10.257	11.464	9.4905	8.8371	9.6409	9.2797	8.8082	10.108	9.8125	8.9438	8.6501	12.014	10.701	7.5284	9.7939	9.2149	11.306	8.6343	10.671	9.0405	8.5199	8.5964	9.5917	8.9651	9.8538	10.285	10.927	11.282	8.78	9.0013	9.1241	9.2284	10.752	10.331	9.8226
-6.2962	-6.5099	-5.6818	-4.3764	-7.1705	-4.9134	-5.7963	-6.7009	-5.6412	-6.3772	-5.9578	-4.8883	-6.7983	-5.6822	-4.751	-5.3306	-5.6816	-5.6574	-5.0458	-5.4236	-5.5714	-4.6412	-6.1316	-5.1462	-5.3071	-6.8383	-5.1593	-6.1114	-6.4855	-3.7063	-5.446	-5.7886	-5.4716	-5.0411	-5.133	-4.6771	-5.8675	-4.8302	-5.9921	-5.1563	-6.1548	-4.7816	-4.4543	-6.8995	-6.8261	-5.6001	-5.629	-6.6538	-5.3264	-4.1882
-2.3682	-2.9235	-2.5581	-2.0884	-2.7888	-2.42	-2.0281	-1.9532	-2.0307	-0.93101	-1.2843	-2.3748	-2.8184	-2.8819	-2.7962	-3.9702	-4.0806	-3.0124	-2.8914	-2.3897	-1.6803	-3.7804	-1.9353	-3.7155	-2.4899	-1.4591	-2.4275	-2.7394	-2.5632	-2.4329	-3.3288	-2.191	-1.4949	-2.1294	-2.0226	-2.3553	-2.8543	-3.3784	-3.2603	-4.6585	-1.3272	-2.4954	-3.1528	-3.9082	-4.2107	-2.7638	-3.5379	-4.2861	-2.0143	-2.0297
-2.0224	-2.6231	-0.57948	-0.77698	-3.4794	-3.5289	-3.1764	-2.0376	-3.0451	-2.4142	-3.4413	-2.5223	-2.8861	-2.5154	-2.4131	-2.0314	-2.5951	-4.8245	-1.5784	-1.9076	-1.7227	-2.0561	-4.2683	-2.212	-3.5079	-1.5785	-1.9728	-2.2576	-2.4574	-2.0584	-2.3624	-2.9032	-2.8586	-4.777	-4.8218	-3.1897	-3.2862	-0.1333	-1.8482	-2.7344	-1.7235	-2.5815	-4.7235	-3.3704	-2.4989	-2.3907	-2.754	-2.4573	-1.9861	-1.9116
8.3785	8.2571	9.5964	7.7858	8.0438	7.7786	6.9219	7.5176	7.8799	7.9443	8.6848	7.96	7.7561	7.1178	8.2667	7.8879	8.5865	7.8783	7.4848	7.0467	7.7761	8.8051	7.8001	9.3328	8.2997	8.0626	9.0215	7.3625	8.3787	8.5793	8.1999	7.3512	8.2925	6.9966	7.7628	7.233	7.8826	8.2849	8.1262	7.601	7.7614	8.6717	6.211	6.5393	8.1214	8.7293	9.2851	6.7288	8.5815	8.4886
-6.3534	-5.455	-7.0594	-7.6025	-6.5845	-6.9413	-6.1442	-6.4747	-6.6219	-7.6586	-7.0169	-7.818	-5.0538	-6.0949	-6.4496	-6.6327	-8.0348	-5.8345	-5.961	-4.5922	-5.5722	-7.7836	-5.6038	-6.2064	-5.4737	-5.7007	-6.2939	-5.3046	-6.7181	-7.3541	-7.627	-6.1164	-5.4511	-6.8401	-6.6929	-7.24	-5.8687	-6.7014	-5.613	-7.847	-4.9838	-5.2464	-6.7984	-5.2788	-7.6978	-6.0662	-5.9005	-8.1436	-6.9784	-7.1363
-4.3126	-2.8261	-3.4716	-5.3173	-3.1962	-3.0412	-3.3518	-4.2338	-4.9842	-2.4707	-4.5673	-3.9217	-3.9579	-4.0879	-3.4338	-3.3791	-3.2102	-2.9668	-2.3714	-3.1329	-4.4023	-3.441	-4.8725	-4.2238	-4.5171	-4.2947	-4.1167	-4.9229	-4.2576	-3.1503	-4.4118	-1.6534	-3.8864	-2.8483	-4.9964	-4.0713	-3.6633	-5.4696	-5.1222	-3.6648	-5.1496	-4.9804	-5.016	-6.2169	-3.1336	-5.4351	-3.8167	-5.5328	-3.6189	-3.9467
2.8625	2.6201	3.2305	2.3324	3.8308	2.3056	3.1507	1.4367	3.7283	2.8886	2.6033	3.1045	4.5969	3.2355	2.7802	4.1796	2.1253	1.4133	3.6294	3.926	1.5554	3.2795	2.5909	1.7644	4.045	2.6419	4.192	2.555	3.1948	1.6853	3.4188	2.8048	3.0703	2.9897	3.6651	3.7501	3.678	3.968	3.5689	3.7737	3.1994	2.9819	3.1147	4.6496	2.8629	2.8581	3.0715	3.9454	4.6351	2.6663
-1.8423	-3.728	-2.5203	-2.6657	-1.8712	-2.9824	-1.7631	-2.2329	-3.3745	-1.775	-1.8946	-1.2054	-3.6069	-2.409	-1.7501	-2.6704	-2.9506	-3.2857	-1.7671	-2.3909	-2.1603	-1.6641	-1.5456	-1.9567	-1.5348	-1.9412	-2.3915	-3.6267	-2.4418	-3.6093	-4.377	-2.3318	-3.5416	-3.4021	-2.6875	-2.1243	-1.8337	-0.82093	-3.0865	-2.4493	-3.1137	-2.5989	-3.6423	-3.0213	-2.586	-2.2057	-3.6449	-4.0695	-1.1134	-2.8123
-5.9227	-4.8441	-4.81	-4.9369	-5.5407	-4.9889	-5.6435	-5.218	-5.0712	-5.8692	-3.3927	-5.406	-3.8014	-4.3936	-3.4128	-3.3054	-2.6816	-5.756	-4.6487	-5.1958	-5.3649	-4.9577	-5.3344	-8.0219	-4.2626	-3.9503	-2.9399	-5.3892	-5.4192	-3.2376	-5.3598	-6.0582	-4.1132	-4.5176	-4.0955	-4.6977	-4.3798	-4.3211	-4.721	-4.1629	-3.6568	-6.5539	-5.8816	-3.8038	-6.1226	-4.3704	-6.0121	-4.5837	-4.8784	-5.3805
-4.4026	-4.7296	-3.3084	-2.2134	-4.8292	-2.4064	-3.839	-4.8844	-4.5884	-2.7883	-2.9981	-3.5152	-2.7385	-4.6765	-1.6569	-2.9641	-2.6973	-3.835	-2.8377	-2.8621	-2.4966	-3.4991	-3.1976	-3.2352	-3.2611	-2.4873	-3.1695	-1.2121	-3.9035	-3.9274	-1.8385	-2.603	-2.2353	-3.7096	-4.9434	-3.2249	-4.8327	-4.0664	-3.8754	-3.3305	-4.7526	-1.904	-2.3316	-2.5628	-1.1225	-2.1535	-3.567	-2.6542	-1.309	-2.7374
-13.092	-12.221	-12.985	-12.07	-12.778	-13.508	-12.961	-13.313	-13.061	-13.008	-15.04	-13.225	-12.746	-12.177	-13.613	-11.259	-13.822	-12.725	-13.582	-12.072	-12.615	-13.709	-12.77	-13.048	-11.554	-13.184	-13.688	-14.24	-11.496	-11.824	-13.503	-13.445	-13.562	-13.659	-13.876	-13.373	-13.136	-12.582	-12.257	-12.039	-14.022	-13.396	-14.004	-12.375	-13.587	-11.437	-12.204	-12.9	-11.443	-13.527
-11.857	-13.49	-13.701	-9.5064	-11.878	-12.753	-11.826	-13.598	-12.214	-15.621	-11.52	-12.325	-13.064	-11.448	-12.888	-13.976	-12.207	-13.868	-12.345	-12.164	-13.106	-12.123	-12.266	-14.009	-13.055	-12.736	-13.516	-12.177	-12.036	-13.8	-13.297	-12.555	-11.913	-11.98	-11.752	-13.343	-14.205	-12.622	-12.001	-14.512	-13.938	-13.593	-12.844	-11.366	-12.409	-13.072	-11.704	-12.357	-12.121	-12.771
-13.346	-13.5	-11.791	-12.663	-13.292	-14.741	-13.154	-13.263	-12.913	-13.676	-13.828	-12.773	-13.151	-12.147	-12.426	-13.949	-11.967	-14.089	-13.993	-13.519	-12.272	-13.113	-14.026	-12.104	-13.069	-14.811	-11.807	-12.244	-12.89	-13.844	-13.238	-13.733	-13.594	-13.939	-14.153	-13.67	-14.24	-13.571	-13.145	-11.325	-12.471	-12.75	-13.411	-14.082	-13.622	-13.255	-13.012	-11.439	-13.023	-12.111
-22.146	-21.947	-23.647	-21.239	-24.07	-21.094	-21.146	-21.449	-22.166	-23.306	-20.716	-21.999	-21.525	-23.263	-21.848	-20.748	-23.581	-21.533	-21.885	-21.697	-21.948	-22.784	-22.035	-22.297	-21.516	-22.426	-21.656	-21.384	-23.725	-22.363	-22.129	-22.778	-22.08	-21.381	-23.569	-21.283	-21.813	-21.98	-23.338	-22.932	-23.021	-23.326	-20.98	-20.35	-20.653	-23.245	-21.87	-21.333	-23.161	-21.527
-5.1359	-2.5013	-3.2261	-4.263	-2.9955	-3.5518	-1.2043	-2.5527	-2.7452	-4.7437	-2.2131	-3.5286	-2.1679	-3.6684	-2.0119	-4.404	-1.8751	-3.5579	-4.1202	-2.887	-3.0793	-3.2707	-3.2024	-3.6054	-3.1135	-3.6209	-4.5552	-4.9899	-2.0838	-3.6164	-3.05	-3.5115	-2.2072	-3.81	-3.6674	-2.4777	-2.426	-2.2622	-2.6969	-2.9196	-5.0285	-3.3159	-2.4868	-4.7044	-3.1606	-2.6226	-1.8604	-2.9846	-4.3394	-2.8762
-2.7267	-2.8481	-2.4555	-3.741	-3.202	-2.8941	-2.5141	-1.8721	-2.4136	-0.2463	-3.6859	-0.75378	-0.88534	-1.9474	-1.8383	-1.3038	-1.1244	-2.3309	-1.714	-1.447	-3.5667	-1.1381	-0.79635	-0.54513	-2.5172	-3.031	-1.2524	-0.82306	-0.24467	-0.94025	-1.0415	-0.79052	-1.5276	-2.3367	-1.5155	-3.2343	-2.7739	-2.7722	-1.2065	-0.90128	-2.2152	-2.8382	-2.2425	-1.9273	-1.8657	-1.4062	-2.6144	-2.3334	-2.0759	0.29575
7.6413	8.635	9.262	7.9032	8.6348	8.6609	7.6246	7.5551	7.954	8.1097	8.4838	9.2343	6.6348	8.1513	6.6112	8.2623	10.455	8.3029	7.3092	9.6847	8.6443	7.5912	7.4998	7.484	8.1595	9.7954	9.3425	10.315	7.6033	8.4163	9.5139	9.9819	8.8469	8.8314	7.2657	8.6745	10.058	7.9912	9.9044	8.0682	7.5133	5.8907	6.7807	7.8481	8.3288	9.3545	7.5654	7.8549	8.3284	10.04
-0.90506	-0.6027	0.96896	-0.21646	0.07879	-0.22328	-0.47612	-0.058937	0.9638	0.0029212	1.5468	-0.37363	-0.40435	1.4093	-0.48716	-0.60931	-0.26232	-1.0006	1.4289	-0.053587	1.8072	1.2556	0.49221	-0.86341	-0.16585	-0.74253	1.2755	-0.54769	-0.44906	-0.76231	0.097754	-0.30662	0.54926	-0.29951	-0.31804	1.0168	-0.28756	-0.74388	1.6752	-0.70529	1.9208	0.8525	0.065244	-0.47217	0.6862	-0.03936	0.71486	-1.6343	-0.72241	0.75297
5.8479	3.6553	6.6444	5.1006	6.0516	5.2272	7.912	5.0383	5.9147	4.2584	6.6921	7.358	5.8851	5.5392	4.3274	4.947	6.6568	5.5224	6.1859	4.4364	5.1786	5.1395	5.525	6.5857	4.9985	6.7367	6.6098	6.5274	5.9546	4.2809	5.6582	5.3013	4.4797	6.7994	4.7022	6.2257	4.713	5.5918	5.8144	5.8705	5.6139	5.8921	6.6799	5.4293	5.352	5.3852	5.4851	6.251	4.0104	6.6508
-8.3954	-8.0005	-9.7107	-8.6291	-9.9374	-8.6703	-9.0061	-8.5865	-10.267	-11.228	-9.7493	-8.9022	-8.8745	-9.7987	-8.3887	-7.4197	-7.9744	-9.2674	-9.3213	-9.4837	-8.0007	-11.365	-8.3787	-7.1557	-8.6007	-8.3294	-9.1568	-9.3108	-8.8886	-8.1593	-9.5222	-7.9898	-8.7708	-8.7863	-9.1691	-8.8796	-7.911	-8.9382	-9.6346	-10.245	-8.8692	-9.3416	-8.6035	-7.6158	-8.9919	-9.956	-10.589	-9.3914	-9.4936	-8.4606
-8.5228	-7.2404	-9.9203	-9.5328	-9.0541	-7.6129	-8.04	-9.0957	-10.729	-8.4095	-8.0575	-8.3418	-10.478	-9.9055	-9.7239	-9.9873	-8.9708	-9.5601	-8.9681	-8.6616	-9.5775	-10.613	-7.3341	-8.5107	-8.5112	-9.3084	-8.892	-9.1952	-9.7374	-10.131	-9.3278	-8.9602	-9.3046	-8.5217	-9.0764	-8.2441	-10.38	-8.9743	-8.9476	-10.087	-9.4296	-9.6421	-8.7119	-9.417	-9.17	-10.137	-10.021	-9.6573	-8.0705	-9.3997
-9.4872	-11.388	-10.327	-10.942	-9.2609	-11.102	-12.306	-11.953	-11.736	-12.022	-12.031	-11.424	-10.043	-10.211	-10.425	-11.256	-11.722	-9.5978	-11.487	-9.7064	-11.392	-11.564	-10.382	-11.73	-10.757	-9.5717	-11.029	-11.131	-11.273	-10.243	-10.59	-11.216	-10.596	-10.054	-10.282	-10.549	-10.847	-10.132	-11.895	-11.93	-11.088	-10.602	-11.18	-10.857	-10.306	-10.049	-10.116	-10.578	-12.353	-10.854
-10.396	-11.713	-9.8858	-11.502	-10.93	-10.396	-11.109	-10.618	-11.493	-11.091	-13.027	-11.254	-9.1601	-12.918	-10.189	-10.353	-11.781	-10.919	-9.9075	-12.013	-10.947	-10.898	-10.77	-10.312	-9.7831	-10.088	-11.857	-9.7302	-11.725	-10.633	-10.273	-10.282	-10.491	-9.7681	-11.573	-8.5619	-10.381	-11.501	-11.021	-10.679	-9.1844	-11.692	-11.514	-9.5599	-9.4198	-11.372	-9.4595	-10.004	-11.175	-11.686
2.5949	0.87776	1.3393	1.7611	0.82089	1.2973	2.465	1.1949	3.426	2.2128	1.4291	2.6471	1.1066	0.82262	2.4349	1.3018	0.44441	3.5728	2.1981	2.8046	2.1705	2.5657	-0.52498	2.045	1.1467	1.9788	2.448	0.42987	1.523	3.288	0.57168	1.7798	1.5542	0.64575	1.8758	1.5462	1.1939	1.2234	2.4388	1.5302	3.262	0.43013	1.5675	0.66255	1.3875	2.0515	0.78481	0.38158	-0.21624	2.5818
-4.8179	-3.4476	-2.5108	-3.4793	-3.4915	-4.1759	-3.0064	-1.9232	-2.6739	-3.5612	-4.1922	-3.0576	-2.4542	-3.6933	-2.8931	-3.4294	-2.8553	-3.3735	-2.2718	-4.1857	-3.6676	-2.9364	-2.8251	-1.7979	-1.258	-4.2227	-4.1416	-4.5242	-3.7724	-4.8732	-3.5298	-2.2563	-3.0443	-3.3836	-3.3157	-2.9377	-3.1979	-2.5386	-0.8465	-3.1701	-3.5562	-4.3394	-3.6048	-3.3538	-1.4284	-2.1295	-3.0959	-4.1962	-3.5491	-1.8777
1.9206	2.4967	2.3966	2.5072	2.7785	2.778	1.7614	2.1195	2.8661	0.99326	1.788	1.1086	2.1069	2.3052	3.3511	1.9323	0.72183	2.3075	3.0475	2.2598	1.5755	1.1742	2.5858	2.9754	1.9006	1.9028	2.6952	2.7204	3.6501	1.7501	0.67082	0.90407	2.4508	2.7106	4.5375	2.6912	2.0149	1.9138	2.2964	2.0056	3.0428	2.5224	1.7623	2.3145	1.9955	2.7965	2.7549	1.3867	2.9146	3.4412
5.4421	5.9124	5.4058	4.9574	6.4338	5.0904	4.8747	6.4201	4.9018	5.813	5.2326	4.3551	4.3227	5.1537	6.2513	5.4186	7.5865	7.1713	5.8694	6.3882	6.3913	5.549	5.2426	3.5152	5.4406	3.6132	5.4056	5.4047	3.7183	6.3124	5.9154	6.5853	4.7053	6.1706	4.8711	5.9793	5.7765	5.2836	5.8339	6.3913	4.7037	5.9071	5.8686	5.4638	5.9487	5.2179	5.5142	4.1444	4.8276	5.7219
-11.017	-10.336	-11.628	-11.173	-11.856	-12.133	-12.07	-11.524	-11.473	-12.681	-12.923	-12.089	-13.454	-9.9409	-10.937	-11.214	-10.392	-10.628	-12.332	-13.161	-12.047	-11.166	-11.897	-12.91	-13.43	-10.776	-11.022	-12.053	-12.763	-12.062	-12.541	-11.087	-11.985	-11.895	-12.461	-12.388	-12.01	-10.872	-10.903	-10.886	-11.257	-12.394	-12.262	-9.8503	-10.803	-10.117	-11.17	-12.78	-11.455	-13.052
-12.992	-14.149	-13.312	-13.44	-15.012	-14.379	-15.242	-13.638	-14.133	-13.782	-14.536	-13.892	-14.789	-14.348	-15.49	-15.054	-14.449	-13.393	-12.047	-13.451	-14.025	-14.28	-14.755	-13.578	-12.187	-13.509	-13.272	-14.441	-14.299	-13.252	-13.669	-14.109	-13.751	-13.963	-14.593	-13.359	-14.956	-14.231	-15.242	-14.263	-13.91	-12.075	-14.577	-13.172	-12.689	-14.184	-12.931	-13.691	-14.843	-14.944
-1.9162	-2.9483	-1.8582	-2.5119	-2.312	-2.8404	-1.0648	-2.0966	-3.1488	-4.6586	-3.2329	-2.163	-1.9128	-2.5843	-2.1548	-2.0158	-2.2136	-2.5596	-3.834	-2.3241	-1.8161	-2.4509	-3.6592	-2.2449	-2.9792	-2.8013	-3.0095	-4.4903	-2.6524	-4.557	-2.7537	-1.7366	-2.9934	-2.583	-3.7941	-2.2426	-2.3489	-2.8226	-2.5545	-2.5979	-1.5659	-3.52	-2.5284	-3.8587	-1.7721	-2.7214	-3.493	-3.5102	-0.82332	-1.6488
-2.3048	-3.6064	-2.3353	-1.7733	-2.2654	-2.1537	-2.0227	-1.3288	-2.4803	-1.2281	-0.86695	-2.527	-2.5927	-3.3966	-3.4352	-2.2093	-3.0759	-2.249	-2.1059	-1.8345	-3.6792	-1.411	-3.3756	-1.989	-2.598	-1.8436	-3.4523	-3.5659	-2.2096	-1.123	-2.5893	-1.5449	-1.9916	-1.4135	-1.6308	-2.1503	-1.2273	-3.1187	-2.6607	-2.0509	-2.3586	-4.3994	-1.4969	-2.9569	-3.0582	-2.4865	-3.5361	-1.8771	-2.1615	-2.4436
-0.30896	-1.9914	-1.5208	-1.4353	-0.61164	-0.89313	-0.30981	-0.085011	-0.83192	-1.9506	-0.99778	-0.74938	-1.7359	-0.35754	-1.8543	0.20585	-1.322	0.28457	0.67104	-0.52575	0.11638	-1.3084	-1.3067	-0.16621	-1.6301	-1.0933	-0.18067	0.67816	-0.63495	-0.2951	0.84952	-1.4059	-1.4249	-1.4955	-0.030858	-1.3358	0.12867	-0.67929	-2.4637	-0.84558	-0.88297	-2.1871	-1.4738	-0.80984	-0.55913	-0.64201	-1.937	-3.0552	-1.242	-0.78614
-0.86082	-2.7482	-3.4227	-2.9529	-0.4541	-1.5776	-2.1215	-3.0902	-1.0273	-2.8936	-2.8558	-1.8197	-1.6786	-2.8741	-2.5339	-1.6905	-1.8309	-3.5619	-2.4326	-1.6392	-2.2665	-1.7013	-1.8897	-3.3692	-1.9713	-0.26731	-3.0257	-1.4132	-3.2226	-2.5727	-3.6708	-4.0355	-0.43587	-1.3551	-1.3439	-2.8272	-2.7255	-3.1251	-3.3375	-1.8729	-2.3188	-2.7535	-1.5596	-3.0313	-1.534	-1.7412	-1.3354	-0.79142	-3.0711	-0.95034
6.4945	6.5	5.8719	5.5829	5.3714	7.3185	7.2266	4.4252	5.1304	6.4848	6.0133	5.2591	6.9582	4.8699	6.4045	6.592	5.5303	6.1781	5.3923	6.3877	4.4891	5.0017	4.9568	5.7675	6.1592	5.6702	5.5937	4.8727	5.3837	5.7927	5.7583	4.6849	5.541	5.3888	6.2838	4.9892	5.8611	5.7063	3.8583	4.2051	5.7139	6.4328	4.637	5.0476	4.9539	4.9194	5.0546	6.1729	7.8167	4.558
1.1781	-0.3855	1.6035	0.9227	1.3307	-0.52756	0.090219	0.051857	-0.31859	-0.51327	1.1056	1.4882	0.29087	1.2698	2.0585	1.5496	0.17878	0.53813	0.13929	1.0987	1.3923	-0.43119	0.43477	-0.1967	0.51171	-0.22128	0.71905	2.216	1.0931	-0.26309	0.62782	-0.12364	0.55584	0.75517	0.4057	1.6832	-0.1553	1.3458	0.81013	-0.077915	0.9288	1.54	1.9217	1.3718	1.1499	0.89907	-0.6785	-0.84106	-0.57197	0.3311
-9.9005	-9.6553	-11.91	-11.407	-10.373	-10.648	-10.383	-9.3916	-11.237	-11.475	-9.193	-9.6015	-10.773	-9.1002	-12.718	-10.26	-9.7965	-11.958	-11.203	-12.273	-10.592	-10.517	-10.031	-10.443	-9.9037	-11.224	-10.395	-10.307	-10.416	-11.342	-11.287	-12.502	-9.7614	-11.187	-10.362	-10.274	-11.118	-9.845	-10.01	-11.536	-11.105	-11.286	-9.7151	-10.825	-10.911	-11.954	-11.221	-10.476	-10.536	-10.038
7.7475	5.3824	6.3188	5.4231	6.1659	5.8074	5.5563	5.543	5.6569	5.6065	5.6187	5.504	5.4904	5.3355	4.1082	6.9977	5.954	7.1575	5.48	5.7165	4.2928	7.2179	4.3589	5.0242	5.4209	3.9655	3.9979	6.6861	5.1125	4.3576	5.8575	5.3938	4.8887	5.2709	7.5236	6.2758	5.4923	5.465	4.7716	6.1389	5.9112	6.4032	5.7026	5.4299	4.9864	6.0521	6.4667	5.203	5.1038	6.5155
-10.885	-11.928	-10.379	-11.903	-11.271	-10.137	-11.802	-13.244	-12.087	-11.86	-9.4101	-12.675	-10.277	-12.384	-10.525	-10.043	-11.15	-11.059	-9.7447	-10.585	-10.311	-13.026	-11.974	-12.117	-11.579	-11.748	-10.731	-10.645	-11.926	-11.219	-10.615	-10.873	-11.6	-10.78	-11.356	-10.584	-11.687	-12.188	-9.8488	-10.109	-11.072	-11.736	-10.752	-11.535	-12.568	-12.756	-10.166	-12.049	-11.44	-11.525
5.3471	6.9887	3.1661	6.1369	3.596	2.9488	4.4231	6.0178	2.3278	4.1166	4.5648	4.7447	6.6832	4.332	3.5067	4.7547	4.8937	4.4113	4.6217	3.1125	5.0326	3.8668	5.441	3.8283	4.4724	4.6279	3.1373	4.663	5.146	5.1154	6.038	2.8952	5.5097	2.9392	4.0389	2.3923	3.9284	3.5131	3.9377	5.1892	3.383	4.5165	4.4331	4.8938	3.9513	2.6521	3.4808	4.3447	5.453	2.5346
-11.344	-11.646	-11.795	-10.132	-12.787	-12.283	-11.535	-11.844	-10.2	-12.392	-10.319	-12.97	-9.9203	-11.303	-11.771	-10.853	-9.9968	-12.386	-11.546	-11.598	-11.088	-11.946	-12.386	-10.408	-12.291	-10.256	-10.802	-10.424	-10.705	-10.893	-12.171	-10.942	-13.082	-11.417	-11.589	-11.6	-11.058	-12.082	-12.662	-11.752	-8.9036	-13.08	-11.256	-11.611	-11.943	-11.798	-10.117	-10.901	-11.092	-12.89
-3.1029	-2.3928	-2.5939	-2.1945	-2.5265	-2.2106	-2.3263	-3.9782	-2.9572	-2.8023	-1.4549	-3.8652	-1.7715	-1.5081	-3.1362	-1.9218	-4.5232	-2.8496	-1.4989	-1.6075	-2.7314	-4.0363	-2.847	-3.5327	-2.7957	-3.1572	-2.8761	-2.3658	-1.9418	-2.5721	-2.6814	-0.18873	-1.9839	-2.8258	-2.3871	-1.8735	-1.8173	-3.9348	-2.5035	-2.782	-4.2454	-0.93467	-3.4931	-2.4742	-0.10072	-3.0571	-3.1946	-1.6392	-3.2629	-2.9452
-9.7723	-9.1832	-9.6997	-7.7821	-9.6872	-9.2376	-7.753	-7.6596	-8.8845	-9.2761	-10.327	-9.9053	-9.2036	-8.654	-9.62	-9.5196	-8.6003	-9.8678	-10.772	-10.79	-8.6677	-8.4398	-7.4253	-10.04	-9.0453	-7.9789	-9.499	-9.2219	-10.463	-9.6874	-9.7304	-9.5361	-8.9313	-8.6584	-9.2632	-8.7407	-7.794	-8.2256	-11.487	-10.273	-9.2725	-8.5429	-8.8844	-7.6178	-8.8793	-9.9616	-8.2285	-9.8383	-9.4247	-10.151
2.3356	2.4614	0.19554	2.7637	2.7784	0.72879	2.2101	1.476	0.13503	2.1608	3.5981	1.1588	1.5665	1.3242	1.5577	1.1254	2.8214	0.96413	2.5657	1.5665	0.68337	0.69992	2.8785	0.83088	-0.37938	2.518	1.1124	0.17682	2.6753	2.6727	0.78811	1.4379	3.5697	-0.13473	0.44584	2.6011	0.23093	2.9734	2.2684	1.897	1.1613	1.7652	2.1405	2.3964	1.4431	2.375	0.99729	2.2269	2.1905	0.92169
-8.4661	-9.1969	-8.3558	-10.398	-8.0791	-8.5782	-9.8937	-9.1867	-9.715	-10.514	-9.822	-8.6757	-8.4902	-9.5373	-10.47	-8.9197	-8.6864	-9.4782	-9.3998	-8.9244	-10.52	-10.811	-8.5234	-8.2361	-10.219	-8.7618	-9.0607	-10.274	-8.4655	-9.2251	-9.7554	-7.9783	-10.942	-9.3097	-8.7889	-10.021	-9.3213	-9.2455	-9.8739	-10.238	-9.1383	-8.4912	-10.264	-8.5796	-11.319	-8.9175	-10.102	-9.3162	-10.893	-8.6642
-1.6758	-0.92017	-2.295	-2.3012	-1.9693	-0.29135	-2.5202	0.21353	-1.4702	-2.1203	-1.869	-0.17666	-1.9874	-1.1867	-1.257	-1.7939	-1.6745	-1.6871	-0.5459	-1.7834	-1.0048	-0.1161	-0.97513	0.23723	-1.831	-0.82289	-0.33855	0.60086	-1.403	-1.6165	-0.93098	-0.79868	-0.47276	-1.0767	-0.16966	-1.9742	-1.9518	-1.844	-1.0877	-1.2757	-0.61133	-1.1332	-1.8764	-1.6078	-1.0742	-1.2278	-1.3674	-1.0401	0.38093	-0.7457
-7.1259	-7.4879	-7.1369	-7.5707	-8.3158	-7.2465	-6.9233	-7.0562	-7.1059	-7.5954	-8.9099	-7.7856	-8.4026	-9.074	-7.5313	-8.3759	-9.105	-7.3357	-7.3644	-7.0483	-7.3559	-8.2201	-6.8067	-7.3049	-7.0751	-7.0146	-8.4973	-6.8171	-7.7516	-7.2293	-7.9121	-6.9774	-6.4636	-7.0768	-6.9904	-9.4022	-7.8446	-8.7621	-7.6849	-7.0231	-8.3854	-7.3391	-6.8128	-7.331	-6.9872	-7.2893	-7.6794	-7.8276	-7.3646	-6.343
-3.8673	-4.2915	-5.1293	-4.8616	-5.6439	-4.092	-5.1218	-6.045	-4.3367	-4.9214	-5.4176	-4.513	-3.4621	-4.6023	-4.2823	-4.0637	-4.2096	-4.9887	-5.477	-3.8001	-4.4037	-4.7886	-4.2261	-4.9995	-4.6507	-3.5833	-2.8653	-4.2668	-5.2298	-4.4994	-5.1692	-3.6666	-4.3245	-4.5914	-6.6368	-5.7969	-3.3806	-4.5756	-4.1761	-4.9427	-4.0799	-4.6338	-4.5377	-3.8071	-5.4798	-3.7039	-4.386	-4.7819	-4.0064	-2.0939
1.1354	0.86555	1.3066	2.0391	2.0391	1.3849	3.2755	0.69715	2.0518	0.91254	1.1282	2.3462	2.3543	1.1888	-0.4614	1.133	2.1373	0.30424	0.49428	0.0077732	3.6807	1.4433	1.7612	1.0357	0.78667	4.6806	1.6777	0.43096	1.2618	1.0394	1.6251	0.047224	1.7928	1.5223	1.2398	1.444	1.8359	1.3114	0.49086	1.1331	0.74797	1.1938	0.62798	1.3158	1.5095	1.5676	1.9054	0.90985	0.57416	2.3334
-0.49377	-0.49849	1.4118	-0.89983	-0.80406	0.11302	0.72947	-0.68325	-1.6279	0.098036	-0.058539	0.77446	-1.1201	1.3903	-2.1019	0.98156	-0.65061	1.6877	-0.99984	-0.5713	0.80256	-2.0682	-0.59334	-0.2988	0.88763	0.37885	-1.5597	0.1634	-1.1202	0.22601	1.0348	-0.94816	-0.81192	-0.91168	1.4653	0.05578	0.56825	1.7184	-0.12047	0.29205	-0.47688	1.0051	0.043144	0.22934	-0.023635	0.39901	-0.34272	1.6167	0.15735	-0.18199
-9.8373	-7.7279	-8.5926	-9.4932	-8.3912	-8.3688	-9.313	-8.9398	-10.158	-8.7896	-9.5799	-8.1866	-7.7094	-9.8943	-9.7417	-8.8563	-9.8247	-8.5955	-8.5549	-7.5207	-7.665	-8.586	-8.8612	-9.3491	-8.354	-8.6157	-9.7516	-7.853	-7.466	-8.7267	-9.0941	-10.297	-9.0872	-11.439	-9.9622	-8.2037	-9.2952	-9.3213	-8.9665	-9.0394	-9.3774	-8.2626	-9.2501	-7.7696	-10.381	-8.0826	-9.9069	-7.9009	-9.3091	-8.4837
-13.544	-13.914	-12.67	-13.143	-11.429	-12.787	-13.306	-12.575	-14.078	-13.572	-13.551	-13.231	-12.906	-12.852	-12.096	-12.235	-12.74	-12.623	-12.485	-14.417	-13.967	-12.985	-11.822	-12.626	-12.074	-13.581	-12.82	-12.384	-12.733	-13.56	-13.402	-14.026	-14.33	-12.578	-13.465	-12.528	-12.145	-13.2	-13.066	-13.478	-12.843	-12.917	-13.642	-13.174	-12.177	-12.604	-12.548	-13.083	-14.301	-15.632
-1.3208	-0.049604	-0.83205	-0.25654	-0.65481	0.10774	-0.66956	1.2874	-0.58103	-1.0008	-0.99303	-0.36019	-0.95129	-0.53614	-1.2642	0.13228	-0.0047995	-1.0387	-0.39118	0.12464	-0.16829	0.1336	0.034649	-0.14915	-0.51528	-0.23245	-0.56108	-1.5175	2.0442	0.51229	1.7016	0.29739	0.88182	0.23701	-0.58363	0.031039	-0.37378	0.4651	0.050569	0.30826	0.83078	0.92341	-0.38604	-0.28323	-0.96341	0.39282	-0.95526	1.5772	-0.94483	0.073675
-22.57	-22.401	-20.362	-21.554	-22.96	-23.349	-22.194	-22.656	-21.808	-24.168	-22.782	-22.12	-21.474	-22.917	-21.471	-22.102	-20.997	-19.647	-22.235	-22.839	-21.997	-22.725	-22.435	-21.492	-19.993	-22.418	-22.863	-25.113	-22.517	-21.237	-23.08	-22.143	-21.129	-22.646	-20.722	-22.623	-21.643	-21.605	-22.462	-22.19	-22.193	-22.74	-22.151	-23.282	-21.428	-23.634	-23.003	-22.33	-23.679	-22.053
-11.477	-11.926	-14.172	-13.716	-13.015	-13.357	-13.635	-13.814	-13.765	-12.695	-12.781	-14.773	-12.653	-13.121	-13.656	-13.478	-14.062	-14.306	-12.81	-14.029	-11.733	-13.414	-14.303	-12.316	-13.665	-12.786	-13.307	-12.762	-11.389	-14.067	-12.194	-12.285	-12.504	-12.29	-13.757	-13.551	-13.89	-13.861	-12.559	-12.707	-13.257	-12.775	-12.997	-13.596	-13.152	-12.732	-14.723	-11.788	-14.193	-13.449
-8.2655	-8.09	-7.9617	-7.7352	-8.2161	-8.4451	-7.7344	-7.2054	-7.5589	-6.8495	-8.9608	-8.8048	-7.0345	-7.2107	-8.6861	-8.5815	-6.6777	-8.4939	-7.6183	-6.6009	-6.918	-6.668	-7.3549	-7.2349	-6.8384	-7.2613	-7.1421	-7.0018	-7.4437	-7.4802	-8.4154	-5.0762	-6.9841	-7.4158	-7.6858	-6.6583	-7.2028	-6.8989	-6.2741	-7.5408	-7.9067	-7.6641	-6.9652	-8.1998	-7.8135	-6.6888	-8.8275	-8.0835	-8.1194	-7.6026
-11.401	-12.556	-10.846	-11.063	-10.994	-10.229	-10.676	-11.644	-10.21	-9.314	-10.509	-8.9015	-10.724	-10.51	-11.713	-11.199	-11.07	-10.696	-11.389	-9.8227	-11.973	-10.981	-11.23	-11.481	-10.513	-11.285	-10.744	-10.74	-10.971	-9.6472	-11.821	-10.485	-9.7169	-12.237	-10.343	-10.897	-11.302	-11.125	-10.875	-11.439	-11.814	-10.5	-12.448	-11.011	-9.5363	-11.579	-8.9256	-11.407	-12.025	-10.025
-9.9875	-11.195	-12.005	-12.562	-12.282	-12.418	-12.039	-10.805	-11.935	-11.616	-12.177	-11.633	-12.993	-11.45	-12.115	-12.251	-11.895	-11.222	-9.586	-10.716	-10.118	-11.29	-11.782	-11.838	-12.556	-12.538	-12.318	-10.515	-12.648	-12.268	-11.664	-11.457	-11.791	-11.318	-11.483	-10.276	-12.105	-12.022	-11.319	-12.071	-10.575	-11.82	-12.011	-13.284	-10.392	-11.628	-10.988	-11.936	-11.454	-11.657
-13.152	-11.259	-13.175	-12.497	-13.896	-13.807	-11.827	-14.015	-14.528	-13.797	-14.4	-11.991	-12.309	-14.756	-12.261	-13.235	-12.65	-13.877	-13.329	-12.919	-13.168	-13.375	-14.073	-12.777	-13.169	-13.87	-13.533	-12.871	-13.351	-11.993	-13.993	-13.42	-12.721	-13.731	-14.036	-12.077	-11.93	-11.633	-13.269	-13.126	-13.178	-13.712	-14.922	-13.441	-13.642	-13.059	-14.643	-10.71	-12.762	-12.643
-14.472	-12.99	-15.892	-13.733	-13.026	-13.023	-15.04	-13.346	-13.225	-14.744	-13.09	-14.394	-13.313	-13.577	-13.845	-14.212	-16.059	-13.149	-13.554	-14.618	-13.093	-13.349	-13.868	-13.462	-13.129	-13.37	-13.834	-13.59	-14.429	-16.942	-13.077	-14.989	-15.571	-12.894	-14.204	-13.627	-13.276	-15.187	-13.534	-14.011	-14.084	-13.537	-12.965	-13.545	-14.147	-13.141	-14.09	-14.412	-13.471	-13.297
-10.785	-11.682	-13.421	-10.771	-10.44	-11.932	-9.1557	-12.314	-9.1358	-9.5317	-11.266	-11.068	-10.137	-11.433	-11.584	-9.9719	-9.9267	-10.72	-11.023	-11.838	-11.734	-9.5109	-10.985	-11.237	-10.968	-9.6081	-10.622	-10.128	-10.568	-10.337	-9.2678	-11.469	-11.293	-10.008	-11.315	-11.689	-12.581	-10.304	-10.227	-10.515	-10.165	-10.852	-11.42	-10.792	-11.598	-12.689	-10.783	-10.994	-12.789	-9.832
-3.0165	-3.8032	-4.2255	-3.7069	-6.0525	-3.8798	-5.451	-3.5031	-4.1048	-4.7345	-5.6126	-5.8251	-5.1437	-6.4312	-3.6085	-4.8698	-4.9455	-5.5876	-4.8912	-4.229	-6.6468	-4.4425	-3.8745	-6.2389	-5.1076	-5.3044	-4.3355	-5.3098	-2.4891	-5.3571	-5.5596	-5.2269	-3.8645	-4.6416	-3.6452	-3.588	-5.4555	-4.6698	-5.6337	-3.9935	-5.5418	-5.4046	-4.2728	-5.1722	-5.405	-4.2115	-4.0657	-4.3495	-5.8389	-6.4008
-4.7305	-6.2517	-6.3301	-6.3742	-5.9753	-6.72	-5.617	-4.8931	-5.9708	-5.3597	-5.0121	-4.1857	-5.7724	-4.5002	-6.6472	-5.2102	-5.3069	-4.9353	-5.1203	-5.1306	-4.4631	-4.3582	-5.6762	-4.9606	-6.5584	-3.9102	-3.5312	-5.8306	-5.5805	-6.9012	-5.6942	-4.7945	-4.5433	-6.2261	-5.4488	-6.8416	-6.8302	-5.5159	-4.7637	-4.9958	-4.5431	-5.1347	-6.4371	-4.3454	-5.8798	-6.6361	-6.1253	-5.7275	-5.2635	-4.7259
-1.183	-0.39402	-2.318	-0.51709	-1.5222	-1.1535	1.6994	-0.64042	-0.67191	-1.6697	-1.3118	-1.4798	-0.65693	-1.3468	-1.9433	-0.74927	-0.61356	-0.26511	-2.7717	-1.1926	-2.1691	-0.92605	-0.88601	-1.7713	-1.7633	-1.1324	-2.9316	-0.80095	-2.3997	0.080605	-2.4002	-1.9343	-1.9476	0.060875	-0.85043	-1.2278	0.27992	-1.7701	-1.6244	-1.7578	-0.78468	-0.25286	-0.83601	-1.1664	-2.6624	-0.2896	0.2681	-1.0718	-0.62962	-0.95212
-3.7936	-6.1079	-4.9513	-5.1154	-6.0374	-5.8766	-4.7708	-3.8808	-4.2728	-5.9465	-4.6284	-2.6688	-3.985	-6.1377	-4.1307	-4.0346	-5.0883	-5.7405	-5.6716	-5.2591	-6.2462	-5.428	-4.396	-5.7283	-4.8495	-5.2708	-5.024	-4.6699	-5.0307	-3.9785	-5.335	-5.4754	-5.4909	-5.587	-4.3752	-6.1842	-4.1583	-5.4463	-4.4007	-5.186	-2.6269	-4.1669	-6.0674	-4.8683	-4.4943	-3.0073	-4.7211	-5.3718	-5.7328	-3.6154
-13.87	-12.981	-12.963	-13.425	-12.773	-12.958	-12.951	-13.344	-12.643	-12.815	-10.986	-12.72	-12.962	-13.419	-12.656	-14.155	-11.508	-13.037	-11.528	-12.129	-13.353	-13.618	-13.525	-11.54	-13.024	-13.08	-13.484	-13.923	-14.591	-13.348	-11.563	-13.443	-13.555	-13.339	-11.236	-13.052	-12.395	-12.551	-13.268	-14.418	-12.642	-12.462	-14.823	-14.236	-14.906	-12.73	-10.668	-14.613	-13.402	-12.774
-10.501	-11.392	-11.512	-12.033	-11.001	-10.285	-13.104	-13.155	-11.141	-11.897	-11.039	-13.287	-11.478	-11.876	-11.093	-12.768	-10.295	-12.012	-11.06	-11.436	-10.66	-11.412	-11.06	-12.787	-11.928	-12.773	-11.642	-11.1	-11.511	-10.869	-12.084	-9.7225	-10.888	-12.005	-12.285	-11.076	-11.451	-11.305	-14.321	-11.705	-11.78	-11.827	-11.711	-11.511	-11.417	-12.15	-11.405	-11.833	-11.037	-11.128
-11.176	-9.0117	-11.532	-10.47	-9.0372	-9.5318	-10.34	-10.056	-10.318	-11.128	-10.329	-9.9257	-9.7554	-8.6944	-10.713	-9.348	-11.291	-10.371	-9.486	-9.5593	-9.0765	-8.9516	-11.507	-9.6694	-10.3	-9.1884	-10.61	-10.4	-9.6644	-9.9605	-10.317	-10.359	-10.111	-10.833	-10.435	-9.8378	-10.346	-9.3719	-7.973	-10.078	-9.4544	-10.878	-10.207	-10.93	-11.586	-10.902	-10.238	-9.1018	-10.514	-10.208
-0.13528	-1.3127	-0.49445	-0.56524	1.3197	0.62596	-0.66049	0.16289	-0.26185	0.45677	0.34381	1.6646	-0.38017	-0.7671	-0.41608	0.30706	0.5507	0.1415	-0.23424	2.0391	-1.2237	-1.6003	-0.04148	0.64242	-1.0321	0.31769	-0.47142	0.0080827	-0.74081	-0.12206	-0.41862	-0.69613	-0.26479	-0.44887	-0.18852	2.368	0.14594	0.16578	-0.68317	-0.83406	-0.37801	1.1228	-0.36709	1.3909	-0.65951	0.20098	-1.1958	0.88735	1.3997	0.95242
-9.675	-11.818	-11.684	-11.178	-11.988	-10.553	-10.395	-10.511	-12.561	-10.923	-11.446	-10.959	-11.591	-11.838	-10.524	-12.888	-11.166	-10.574	-10.645	-11.402	-10.82	-11.183	-10.795	-11.097	-9.6932	-12.571	-12.043	-12.033	-11.584	-11.861	-12.289	-11.259	-10.695	-11.204	-13.091	-8.9846	-11.21	-9.9263	-12.583	-10.396	-10.875	-11.932	-11.232	-11.94	-13.258	-12.155	-10.984	-11.898	-11.245	-12.349
-11.462	-11.364	-10.641	-11.317	-12.06	-9.8053	-11.271	-9.7455	-10.754	-11.975	-11.67	-10.137	-11.628	-10.868	-9.8207	-11.331	-9.0428	-12.127	-9.3483	-12.13	-11.64	-10.234	-8.8364	-11.674	-7.7093	-10.238	-10.676	-10.864	-11.09	-11.179	-11.675	-10.737	-11.425	-10.295	-9.9736	-10.089	-11.782	-9.3175	-9.5515	-9.3642	-11.164	-12.229	-12.002	-10.472	-11.149	-9.7416	-12.404	-9.449	-12.38	-10.726
-14.519	-13.674	-12.413	-13.915	-12.859	-13.966	-14.165	-15.357	-13.99	-13.211	-14.028	-14.575	-13.24	-14.889	-13.134	-14.341	-12.663	-12.939	-14.023	-14.336	-14.507	-15.332	-14.096	-13.872	-13.096	-12.789	-13.55	-12.004	-13.941	-15.592	-14.155	-13.903	-13.979	-11.771	-13.15	-13.998	-13.313	-14.486	-15.549	-13.912	-15.798	-12.845	-14.137	-12.803	-13.894	-13.566	-14.946	-11.983	-11.739	-13.975
-1.7999	-2.2473	-3.198	-2.4533	-3.4795	-3.4414	-2.1988	-2.3008	-3.819	-2.7538	-1.6892	-4.0768	-2.6333	-1.8429	-1.892	-3.7135	-1.945	-1.0092	-2.4037	-3.395	-3.845	-2.4335	-2.0947	-1.7133	-1.7718	-3.8218	-3.4205	-3.3293	-3.0568	-3.0134	-4.4162	-3.372	-2.0453	-4.6198	-3.2942	-4.5896	-2.6816	-1.3335	-2.774	-3.1755	-4.0443	-2.8857	-3.5454	-1.2552	-2.8029	-1.1817	-2.097	-1.9189	-3.238	-2.739
0.21284	0.48723	-2.4126	-3.373	-1.5404	-0.4488	-1.9416	-0.4166	0.82782	-1.2992	-0.82049	1.5883	-0.82275	-1.047	-2.3426	0.8111	-1.7661	0.21479	-1.4896	-0.61778	-0.94494	0.66501	-0.9546	-0.40705	0.010236	-1.5773	-0.070459	-1.0451	-0.19547	-1.2962	0.081191	-0.63121	0.40719	-0.97531	-0.91607	-1.4339	0.68509	-1.8563	-1.0562	0.27295	-1.3871	-0.26746	-2.0809	-0.99956	-1.142	-1.4515	-0.82587	-1.9708	-0.49484	-2.9453
-9.6384	-9.0913	-10.969	-9.069	-10.423	-9.5309	-8.8429	-10.177	-9.6512	-9.0998	-9.1569	-8.9513	-8.9008	-11.513	-8.8494	-9.71	-8.397	-11.128	-11.289	-9.6207	-8.4856	-9.3971	-10.238	-11.522	-10.194	-10.187	-9.2002	-8.4744	-9.2225	-9.3201	-8.7719	-8.0023	-8.5355	-8.5269	-10.184	-8.9288	-9.3603	-8.4048	-10.165	-8.1052	-9.6865	-8.0483	-10.392	-9.5688	-9.7917	-9.4905	-8.883	-8.9404	-9.7683	-9.2406
-9.8418	-7.7324	-8.0232	-9.047	-9.5891	-9.4379	-9.0185	-8.0009	-9.206	-8.907	-7.8994	-9.4446	-8.153	-9.2098	-8.5523	-9.1634	-10.109	-8.2333	-8.284	-8.2379	-8.0827	-9.0889	-10.916	-10.036	-7.0301	-8.386	-8.6577	-10.502	-8.5909	-7.7701	-10.098	-9.1986	-10.233	-10.292	-9.8125	-9.1355	-8.4727	-8.7317	-9.4044	-7.9138	-8.3943	-8.7765	-9.2969	-7.4242	-9.1022	-9.3144	-9.7926	-8.0792	-7.9856	-9.0621
-10.218	-8.8566	-9.6138	-8.5788	-9.436	-7.8949	-9.01	-9.3652	-9.1072	-9.6892	-7.5981	-8.606	-9.6155	-7.8205	-9.5917	-9.6997	-10.319	-8.8964	-8.0634	-9.0852	-11.111	-10.14	-9.4006	-9.2578	-8.97	-9.4491	-8.9687	-10.165	-9.471	-10.228	-9.8688	-8.8432	-8.7146	-8.9179	-9.107	-8.2655	-9.5631	-7.7589	-8.5744	-7.363	-9.4772	-9.6905	-8.7349	-9.6022	-8.6441	-11.322	-10.073	-8.1182	-8.1253	-11.27
8.7264	10.383	8.8079	8.3724	8.914	10.25	11.271	9.2662	10.856	9.0171	9.2356	11.228	9.1554	10.498	9.4352	10.443	9.4192	10.305	10.955	8.0819	11.73	9.0666	8.4633	10.325	9.0211	10.059	10.027	9.9952	10.404	9.9193	10.636	10.959	8.5735	9.5302	10.004	9.2445	8.6684	10.274	10.187	10.643	9.8728	10.234	11.555	9.5878	10.085	9.6634	8.6931	8.9503	9.4752	9.6597
-9.2508	-8.6137	-9.3202	-8.4024	-9.6775	-8.9696	-8.5105	-8.7559	-8.2901	-9.6853	-9.1445	-7.7825	-8.5247	-8.8162	-9.2618	-9.1048	-8.6778	-7.1002	-8.3652	-9.2258	-11.313	-8.938	-9.4046	-8.9176	-10.419	-9.7243	-8.8474	-7.3878	-9.6041	-8.4792	-8.8743	-9.1348	-9.3844	-8.8281	-9.0112	-8.9882	-8.7666	-8.3779	-9.0297	-8.6396	-8.5126	-9.387	-8.6809	-11.334	-8.4484	-8.827	-9.3571	-10.1	-9.226	-8.5138
-2.3216	-2.7296	-2.6405	-3.5067	-4.7282	-3.6997	-2.4411	-3.0215	-3.4351	-1.7218	-3.3202	-2.9547	-2.3901	-4.0037	-2.8342	-3.5086	-2.7299	-1.9309	-1.4166	-4.4839	-2.2163	-2.0693	-1.6929	-2.4919	-2.89	-1.9383	-1.799	-3.4204	-1.7789	-3.1254	-4.0084	-1.8314	-3.4687	-3.3818	-2.9192	-3.2836	-2.8086	-1.4703	-3.0011	-1.1118	-4.692	-3.4559	-3.6229	-3.9182	-2.0043	-2.7023	-2.7457	-1.7236	-2.3812	-2.0206
-5.832	-6.2944	-5.1865	-5.3011	-4.659	-6.1017	-5.5563	-5.6557	-7.4941	-5.7129	-4.79	-4.6684	-5.3281	-4.999	-5.57	-6.6281	-4.5986	-5.0808	-6.4294	-5.7138	-3.7157	-7.4864	-5.554	-5.2584	-4.7317	-3.9479	-5.9288	-5.5078	-6.9124	-4.5838	-7.0412	-5.3991	-6.0408	-3.8994	-6.4413	-5.6569	-5.0563	-6.3091	-6.8737	-5.1824	-5.8922	-6.392	-6.7856	-5.6906	-5.5962	-5.6872	-6.3043	-5.4912	-6.2914	-5.0504
-3.8196	-4.741	-3.5491	-3.5106	-3.2105	-1.7929	-4.343	-2.3097	-3.1188	-3.2051	-3.318	-4.4097	-2.1684	-3.7132	-2.2603	-3.5441	-1.8553	-1.9293	-2.9284	-4.4732	-1.7206	-5.0905	-2.1277	-3.5409	-3.7311	-2.2217	-2.4271	-3.5718	-3.7676	-2.7591	-4.1251	-4.2389	-3.1734	-2.8505	-1.7517	-4.3881	-3.2724	-2.6326	-3.3059	-2.7428	-2.8206	-4.3952	-3.0817	-4.5668	-2.4695	-4.9586	-2.165	-2.1057	-3.597	-4.0896
-2.5919	-1.6671	-1.5776	-0.31101	-0.73287	-2.2361	-1.5652	-1.7063	-1.6973	-1.547	-0.39772	-0.27844	-1.5964	-1.5841	-0.77854	-1.1648	-1.8591	-2.322	-0.40256	-1.2916	-0.74363	-1.0055	-0.60374	-0.97983	-1.0503	-1.3455	-0.69069	-0.40831	-2.0221	-0.83189	-3.2609	-0.61808	-1.6196	-0.64665	-0.99446	-2.7162	-2.0945	-3.9367	-1.1778	-0.083465	-1.8068	-1.9388	-1.2877	0.61242	-0.50712	0.5668	0.13881	-2.4886	-0.61661	-1.8728
-4.2496	-5.4411	-5.9934	-4.3773	-2.5581	-5.0406	-4.6581	-5.2031	-4.1908	-4.733	-4.7237	-5.2977	-5.3154	-5.2682	-4.5595	-5.2011	-4.8279	-5.077	-6.3291	-5.9774	-7.072	-5.6172	-5.2066	-7.5216	-6.7602	-4.9096	-6.3688	-6.0672	-5.5352	-3.4455	-4.8192	-5.3424	-4.7262	-4.0083	-6.9407	-5.617	-5.717	-4.8451	-5.9737	-5.3278	-4.2372	-4.9054	-4.5324	-4.0499	-5.1937	-4.6371	-4.2059	-4.8115	-5.9704	-5.4918
-11.467	-13.292	-14.617	-12.434	-11.653	-14.285	-13.511	-12.841	-13.047	-14.097	-13.911	-11.487	-14.04	-11.789	-14	-13.29	-11.161	-12.048	-13.507	-11.727	-11.495	-11.758	-11.078	-11.633	-12.121	-14.231	-12.579	-13.868	-13.076	-12.83	-12.224	-14.21	-12.165	-13.159	-12.945	-11.485	-13.98	-12.605	-13.609	-11.489	-12.052	-14.724	-11.396	-12.328	-13.19	-14.038	-12.701	-11.62	-11.786	-11.873
-8.9656	-9.248	-9.5169	-9.0516	-10.19	-9.9394	-9.9891	-9.6818	-8.2599	-9.5287	-8.8423	-8.3091	-9.9851	-8.315	-8.8078	-7.5179	-9.2185	-10.039	-8.0964	-7.6703	-8.0958	-11.326	-8.9346	-8.6575	-8.0581	-8.2078	-7.9582	-9.0051	-7.7979	-7.3993	-8.1241	-9.6048	-10.734	-8.8583	-6.7908	-7.2734	-8.5735	-7.1571	-8.1952	-7.3989	-10.145	-7.4185	-10.466	-7.9835	-8.9751	-10.205	-10.488	-10.679	-8.5945	-10.524
-0.87618	-1.8239	-1.6368	-0.6572	-3.0956	-0.37034	-0.80038	-0.014535	-1.1263	0.44896	0.22677	-0.50803	-0.58091	-0.5453	-0.85426	-1.6297	-3.0035	-1.5608	-1.8131	-3.2127	-1.8115	-3.2348	-1.9135	-0.57464	-1.1274	-3.1888	0.40917	-2.5451	-2.6608	-1.9582	-1.7343	-2.295	-1.0803	-0.94658	-1.9126	-2.2378	-0.79775	-1.696	-1.1356	-0.72513	-3.5366	-0.0376	0.65459	-2.947	-1.2343	-3.4791	-1.2154	-1.2402	-2.3637	-1.699
9.3322	10.088	8.727	11.11	9.5017	9.7399	10.763	9.4569	10.732	8.7558	8.9278	11.047	8.1493	9.3974	9.3452	10.665	10.035	10.635	9.8129	8.9071	9.8521	10.168	12.568	8.8766	10.007	7.3971	9.2905	10.183	7.2794	9.851	9.9283	9.65	8.9559	9.9713	11.793	9.0573	10.63	9.5272	10.765	10.336	10.13	9.0946	10.301	12.12	9.3906	10.275	9.0866	10.844	9.3674	9.4533
2.0143	1.8989	1.3156	0.075853	1.7327	2.2341	1.601	0.61945	1.1132	1.9532	2.5713	1.6137	1.1334	1.8216	2.4314	2.3435	1.6649	0.41281	2.1775	4.2414	3.158	3.7673	1.6266	1.1398	2.1873	2.2196	0.88933	0.75807	2.2624	1.5982	0.94521	2.4536	2.9621	2.0724	3.3183	1.9506	2.7443	2.6391	1.9342	0.82347	1.4462	3.0837	2.8711	3.4496	1.4304	2.6137	0.94	1.5247	2.7722	1.4199
-3.1271	-3.3015	-2.2752	-3.0605	-3.5712	-3.6141	-4.4552	-3.3404	-1.7024	-1.5009	-4.2679	-1.8719	-2.6662	-4.1774	-3.2762	-4.3814	-3.4854	-3.2128	-3.6533	-2.3354	-2.9733	-1.8443	-2.0812	-5.4411	-3.0074	-3.7404	-2.296	-2.6312	-3.2497	-3.4412	-2.4644	-2.229	-3.6757	-2.5722	-2.6445	-4.1455	-3.8399	-2.8071	-2.1044	-0.90117	-2.3157	-1.8767	-4.0102	-2.2907	-4.7914	-3.6467	-2.7007	-4.392	-2.4675	-2.3533
-1.428	-1.0884	-0.60734	-2.2763	0.36414	-0.38068	0.74093	-0.12149	-0.1797	-0.83041	-0.76614	-1.1067	-1.4254	-1.17	-0.46069	-1.4651	-1.3013	0.14582	-0.62209	-0.68677	-1.1139	0.085242	-1.9914	-0.59355	-1.2898	-1.6505	-1.3285	-0.90089	-1.3853	0.80963	-1.1912	-1.5696	-2.3609	-0.50605	-1.7034	0.91174	-1.4272	-1.5771	-1.0446	-2.709	-2.3821	-2.5925	-1.4659	0.0094675	-2.4391	-1.129	-0.020756	-0.57083	-2.6882	-0.61241
9.7266	9.0052	9.0152	8.3103	8.4793	10.927	10.568	8.9218	9.1024	8.7336	8.8414	9.8063	10.092	9.2557	7.5432	7.9913	10.373	9.058	7.9582	8.6621	6.8084	9.9565	8.9577	8.1702	7.3133	9.8415	8.2992	9.0897	8.0128	8.6504	8.4854	7.9652	9.6385	7.9465	9.8744	9.5385	8.9775	8.7179	7.3634	8.8543	10.331	6.1443	8.6719	8.7953	8.8278	10.276	8.0798	10.552	8.131	7.6735
7.4187	7.1521	7.7402	7.786	7.2997	4.6667	8.8504	6.3601	5.8997	6.0055	7.1286	7.3402	7.4662	6.1905	7.6874	6.2802	5.8596	6.5338	6.4343	7.2983	6.268	6.8888	6.0069	5.8576	4.9954	6.4529	6.5933	5.181	7.8726	7.3549	5.9922	5.9428	6.4818	6.9072	7.2742	8.0673	5.7228	6.3229	6.2027	6.9014	8.6905	6.2039	6.712	5.9152	7.8614	6.2263	6.8657	6.2552	8.0672	5.6219
-1.2535	-1.773	-2.795	-1.465	-0.50435	-3.1611	-3.4653	-2.4372	-3.8847	-1.8308	-3.2317	-3.3717	-1.3564	-2.9524	-2.4196	-2.8887	-4.9825	-1.8249	-0.9603	-0.528	-2.8107	-0.49566	-2.117	-1.6945	-3.4416	-3.4332	-2.1271	-1.4348	-2.6677	-3.2759	-3.6733	-4.5287	-1.763	-1.1031	-0.99083	-2.5009	-2.8981	-2.8887	-1.7408	-0.80351	-1.9288	-2.0512	-2.8593	-2.8928	-3.4982	-2.5409	-2.3074	-2.4657	-3.0146	-2.6823
-3.1374	-1.6324	-2.8126	-3.3077	-3.2453	-3.2241	-1.6809	-3.2025	-2.027	-1.9171	-2.5738	-2.0625	-1.6471	-2.067	-4.0641	-1.9713	-4.6053	-1.1312	-1.3847	-2.684	-2.5852	-1.4219	-3.3155	-1.2611	-1.5041	-3.8399	-2.9461	-3.499	-1.8892	-2.4737	-1.0408	-1.077	-1.2001	-2.2843	-2.5946	-1.9116	-2.8358	-2.6293	-3.1771	-5.1112	-2.9276	-3.4225	-2.2709	-1.5189	-2.8685	-0.49869	-1.8805	-3.8143	-3.6838	-2.7594
-5.2047	-5.5282	-5.8616	-4.6626	-5.3807	-5.0873	-5.6023	-4.3741	-4.4337	-5.2051	-5.036	-5.0012	-5.3844	-5.446	-6.9303	-5.0255	-6.419	-6.4146	-5.1555	-4.9656	-4.8272	-5.0885	-4.9921	-5.6412	-6.3946	-5.3114	-4.9212	-5.2091	-5.5992	-6.5539	-4.0384	-6.6795	-6.0735	-4.4913	-4.9978	-5.8596	-4.9762	-5.9852	-7.1335	-5.2188	-5.3489	-5.6379	-8.1399	-4.258	-5.667	-4.5667	-5.7671	-5.4242	-6.0947	-3.8433
2.5985	3.2074	4.386	3.8583	3.9869	3.2343	2.0494	4.4499	1.854	3.2128	3.4994	3.9496	4.7598	3.5231	3.135	3.1844	2.4851	2.7744	2.7766	2.8054	1.1247	2.0824	2.8851	3.0551	3.3548	1.284	3.3195	4.6438	3.5419	2.3313	4.4338	2.8572	3.8552	3.2285	2.9459	1.1678	1.7297	2.4701	2.3318	2.9118	2.8009	3.6749	2.6854	2.7201	3.1557	2.7264	3.0291	2.9626	1.7955	4.1629
5.3982	5.2474	5.3643	6.5631	3.8647	4.8262	4.0472	4.3464	5.4581	4.4015	6.6184	5.7178	7.345	4.5066	4.25	3.8417	5.775	5.2511	5.3465	4.5254	4.7745	5.3111	6.6976	5.4692	5.2485	5.9972	4.0771	4.1371	6.9623	4.0623	3.4756	4.3917	4.31	6.8098	4.464	5.5373	4.5465	2.8751	5.847	6.2598	4.9242	4.2146	4.8517	3.7535	6.4685	5.5648	6.5368	5.3875	4.3224	6.7451
-10.413	-11.19	-12.031	-12.283	-10.055	-12.398	-11.419	-13.258	-11.093	-12.161	-11.024	-11.548	-12.475	-12.524	-11.579	-11.851	-12.162	-12.948	-12.979	-11.287	-11.95	-12.597	-12.295	-11.095	-11.906	-10.7	-11.796	-12.336	-11.838	-11.289	-11.542	-13.019	-11.968	-11.833	-11.037	-10.879	-10.951	-11.74	-11.473	-11.869	-12.148	-10.068	-12.133	-14.167	-8.8672	-11.352	-11.576	-11.221	-11.014	-11.25
-9.4558	-9.9379	-11.461	-11.985	-10.569	-10.976	-9.663	-10.114	-10.696	-8.9649	-9.5006	-11.977	-9.5444	-11.462	-10.786	-11.237	-9.4764	-8.8764	-10.445	-10.368	-11.665	-12.448	-9.4552	-10.117	-9.9951	-8.8436	-11.475	-8.0897	-10.629	-10.26	-10.302	-11.026	-10.453	-11.159	-10.958	-9.5972	-10.001	-10.651	-9.9513	-9.5226	-10.63	-10.351	-9.7404	-9.5892	-10.223	-10.005	-10.594	-7.8699	-11.119	-11.206
0.17948	-0.98568	-2.0127	0.3522	0.142	0.15496	-0.97575	-0.51798	0.12987	-1.5908	-0.826	0.12066	-0.30018	1.4548	0.53881	-1.5636	-0.88687	0.73067	0.045829	1.4254	-1.5134	-0.92791	0.16917	-0.12058	-0.65285	-0.57819	-0.15346	-2.4825	-1.0653	0.17787	0.14558	-0.63535	1.2044	1.2688	0.11339	-0.70157	-0.28535	-0.78864	0.25308	-0.26664	-0.36176	-0.6784	1.6644	-0.39098	-1.7186	0.62109	1.9454	0.93651	-0.83972	-0.84296
0.14267	-0.18585	-2.2382	-1.0215	1.9709	0.93436	1.1344	-0.020583	-0.42852	0.97022	-0.11276	1.1831	0.32316	1.7014	0.74423	-1.6242	0.94291	0.30487	0.45269	0.99525	0.97973	0.11412	0.022331	0.054076	-0.93926	0.32608	0.70487	-0.16483	1.4323	0.58719	2.3295	0.51628	0.13034	-0.17163	-1.2947	0.70966	0.7957	0.91689	-0.20183	0.6397	-0.14779	1.7868	1.1478	-0.48142	0.93492	0.43713	1.0724	-0.054995	0.21973	0.49676
7.5744	7.8907	7.6148	7.2059	9.9197	5.8274	7.8498	7.9401	6.9997	8.4857	8.6076	8.6297	8.9319	7.8055	7.7889	7.6907	9.2908	6.9109	8.3591	5.9221	8.4572	9.5626	9.7718	8.6043	8.5027	8.4187	8.8848	9.2785	8.4258	7.752	8.2773	7.851	7.6309	7.3203	8.4866	8.1962	7.0508	9.1181	6.9562	10.114	7.4754	8.0149	7.4205	7.369	7.9044	7.374	7.8387	7.6248	7.1491	8.5835
-4.0845	-2.2263	-4.8708	-4.0242	-3.3649	-4.994	-1.6352	-4.2755	-3.2901	-3.4805	-4.0654	-4.1052	-3.5919	-2.2046	-3.2527	-2.0622	-4.139	-2.1274	-3.6773	-4.413	-3.7098	-3.1593	-4.0334	-3.3732	-3.5205	-4.2461	-2.1614	-4.19	-3.9419	-3.5997	-2.8274	-3.7915	-2.7185	-3.0421	-3.417	-4.6022	-4.7474	-4.214	-3.7175	-4.5581	-2.2956	-2.0895	-4.4298	-2.9269	-2.7442	-3.549	-2.8746	-4.4508	-3.3725	-4.2454
-3.7037	-3.6225	-3.9993	-3.4288	-4.5743	-4.8197	-3.0588	-4.0515	-4.8621	-3.6135	-3.2708	-2.4712	-3.6071	-3.9342	-4.3776	-3.4802	-3.7746	-3.2219	-3.0007	-4.7726	-4.3982	-2.9357	-4.8481	-2.9654	-3.3224	-3.7829	-4.8565	-4.1534	-2.3507	-4.2624	-4.6263	-2	-4.0523	-4.6451	-2.9499	-4.0565	-2.5864	-3.491	-3.2832	-3.7205	-3.6113	-2.9922	-2.5403	-2.4089	-4.8979	-4.5942	-4.4177	-4.2384	-5.3792	-4.5311
-7.0878	-7.2042	-6.7667	-5.0442	-5.938	-7.2305	-6.4216	-6.1929	-5.6202	-5.6228	-5.5061	-7.2405	-7.7108	-6.7906	-6.5392	-5.3597	-7.1351	-5.9442	-6.7428	-6.2202	-7.2956	-5.4177	-6.9292	-5.678	-4.503	-5.3702	-5.7827	-7.8961	-7.4735	-5.9516	-6.634	-7.1723	-7.8622	-5.6204	-7.0873	-7.0178	-6.4958	-6.2313	-7.193	-5.2242	-7.8891	-6.9047	-7.1151	-7.3767	-5.5074	-7.3766	-7.0887	-6.9008	-5.6458	-8.2579
1.7153	4.8619	1.985	2.6783	2.1833	2.7612	3.3527	3.8378	4.1089	3.5727	3.799	2.6006	2.0084	3.322	1.6635	4.3461	2.7702	4.0927	2.5377	3.6487	2.6532	2.2982	3.3614	2.9854	1.4804	4.5823	2.197	2.3252	0.54073	1.7786	3.4891	2.3737	3.2033	3.2345	3.3921	2.9168	2.1424	2.0474	2.4778	3.2573	3.4338	3.8089	3.1126	2.7463	3.4118	3.268	3.3674	2.3099	4.4408	1.7177
-11.138	-10.959	-13.415	-12.183	-11.181	-11.98	-10.775	-12.471	-11.556	-10.435	-10.209	-10.92	-11.416	-10.523	-10.611	-9.6072	-12.778	-11.044	-10.517	-10.728	-11.128	-11.312	-10.212	-9.9831	-9.5719	-11.336	-10.747	-10.91	-11.216	-11.926	-10.165	-9.8329	-11.86	-11.002	-10.568	-12.006	-11.22	-11.251	-10.335	-11.866	-10.237	-10.804	-10.836	-10.104	-11.103	-10.467	-9.2763	-12.307	-8.9751	-11.714
-13.194	-13.644	-13.244	-12.866	-11.825	-12.836	-12.341	-12.406	-12.146	-10.858	-13.347	-15.458	-12.105	-14.267	-12.542	-12.076	-12.057	-11.935	-11.24	-12.467	-12.372	-13.139	-10.965	-13.461	-12.543	-13.351	-12.796	-12.878	-14.073	-11.405	-12.694	-14.24	-11.652	-12.12	-12.198	-12.983	-13.885	-13.059	-10.871	-13.267	-13.805	-12.894	-12.512	-13.276	-12.904	-12.741	-13.23	-12.865	-14.446	-13.535
10.583	10.34	9.1705	9.3572	8.965	9.1607	9.2905	9.9086	9.9634	10.02	11.142	11.313	8.4878	8.9192	9.5427	9.8097	9.1861	9.2193	10.12	10.231	9.8106	10.57	10.833	9.4964	10.243	9.542	9.5378	9.7373	10.325	7.4591	10.362	10.026	10.13	10.162	9.6062	9.8899	9.1479	9.8594	9.3227	9.5419	10.223	9.5365	8.3321	10.328	10.869	9.9481	10.497	10.077	8.4414	11.371
-11.382	-12.2	-13.143	-12.492	-12.2	-11.276	-12.089	-10.741	-11.13	-9.8579	-11.289	-10.741	-11.89	-11.257	-11.787	-11.902	-11.592	-12.364	-11.989	-11.058	-12.004	-13.741	-11.726	-11.649	-11.355	-11.555	-11.569	-13.484	-12.52	-11.653	-11.767	-12.884	-11.967	-11.415	-12.057	-12.621	-9.9294	-11.405	-10.414	-11.506	-11.992	-13.536	-12.861	-12.048	-11.474	-11.182	-11.722	-10.956	-11.011	-10.123
0.69999	0.38344	0.44172	-0.18349	1.9916	-1.1513	-0.11146	1.4792	1.1974	-0.50928	0.83486	0.96015	-0.27953	2.2076	0.43752	-0.49362	0.065391	0.083285	0.81194	-0.45653	0.58735	-0.78909	0.46901	1.8387	0.51543	-1.5236	-0.12491	1.0597	0.25237	0.37999	0.61736	0.040504	0.45289	1.2587	1.3242	-0.71341	0.90069	-0.28204	0.45732	-0.37407	-0.33398	0.48041	-1.7422	0.7853	0.43051	0.4211	0.71629	1.7159	1.6964	0.31125
11.395	9.7663	8.4174	9.4789	8.2277	9.3836	9.2249	8.3869	8.9092	8.2742	9.8117	8.7466	7.8908	8.0837	8.997	8.6951	9.6896	7.9618	8.876	8.321	9.0646	9.1042	8.5275	7.992	9.5023	7.1929	9.082	8.2805	8.823	8.6361	8.9383	9.1807	7.8853	8.6485	9.1481	7.5636	8.9043	9.5789	8.4344	8.6715	8.3565	8.4779	10.859	9.2796	8.0696	9.2619	8.5365	9.1496	9.7543	9.2888
-3.6613	-3.7617	-4.3421	-1.211	-3.5085	-3.8421	-1.4328	-1.6688	-2.9494	-1.8772	-1.7977	-3.287	-2.1629	-3.2521	-2.7921	-2.6906	-3.4103	-3.8731	-3.0449	-1.4168	-2.9732	-2.9466	-3.5174	-3.1868	-3.4034	-2.809	-2.3238	-2.2371	-3.856	-3.8405	-3.2246	-3.0437	-3.719	-2.4597	-3.3943	-5.6626	-3.9913	-2.2027	-3.1759	-3.6681	-2.6777	-2.931	-2.8122	-4.1422	-2.228	-3.1962	-3.0823	-3.5276	-2.1574	-2.6373
-11.894	-10.016	-12.324	-11.806	-12.847	-10.532	-12.018	-10.432	-10.374	-10.08	-11.261	-11.444	-11.215	-10.635	-12.715	-12.365	-11.568	-9.7452	-12.234	-12.285	-11.264	-11.34	-12.891	-12.184	-11.26	-11.322	-11.999	-11.925	-10.458	-10.734	-12.198	-13.7	-10.867	-11.143	-11.309	-10.419	-11.543	-9.4989	-11.224	-12.167	-9.1663	-11.343	-11.527	-12.582	-11.974	-12.278	-11.307	-11.996	-10.047	-11.392
-21.651	-21.37	-20.163	-20.204	-21.086	-20.048	-21.549	-20.872	-19.439	-20.204	-20.683	-20.758	-21.479	-20.861	-21.568	-20.27	-20.652	-21.376	-20.409	-19.889	-21.772	-20.97	-21.272	-21.738	-20.693	-22.181	-21.039	-21.853	-20.05	-21.873	-20.449	-20.749	-21.513	-20.928	-20.349	-20.086	-22.198	-21.113	-19.33	-21.281	-21.255	-22.001	-18.969	-22.111	-19.558	-20.93	-22.161	-19.389	-19.918	-20.254
-5.3813	-4.7255	-4.7688	-4.4815	-5.9251	-4.4761	-5.7867	-6.7742	-5.9478	-4.8372	-6.4085	-6.0933	-4.5264	-6.3068	-5.2134	-4.7301	-7.2949	-5.6003	-3.6092	-5.3281	-5.9024	-5.4926	-4.8861	-4.0203	-5.421	-4.9524	-4.9619	-4.8953	-5.1894	-6.4211	-4.7625	-5.878	-4.9672	-6.6863	-5.1976	-5.2028	-8.0745	-5.979	-7.1459	-6.4631	-5.4478	-6.5723	-7.026	-7.5512	-4.9852	-6.2004	-5.659	-5.306	-5.4923	-5.4974
-0.96876	-0.1812	-1.5549	-1.2748	0.18185	-1.3474	-1.2025	-0.19014	-1.661	-1.9106	-0.96002	-0.59449	-2.3854	0.12714	-1.1592	-2.3254	-1.5266	-0.94111	-0.53638	-1.4565	-1.61	-1.3746	-1.8865	-0.22409	-1.7367	-2.0952	-1.3951	-0.75277	-0.92805	-2.3367	-0.79044	-1.3979	-1.8446	-0.82761	-1.1117	-2.4485	-2.3696	-1.3244	-1.4746	-1.6343	-1.0564	0.10201	-1.2426	0.02664	-0.37077	-0.26964	-0.80392	0.45798	-1.7998	-0.9938
-21.91	-21.799	-22.384	-22.124	-21.552	-20.923	-21.378	-21.363	-22.595	-22.777	-23.977	-24.142	-22.658	-22.832	-22.038	-22.395	-20.898	-23.864	-22.536	-24.276	-22.219	-23.017	-21.832	-23.166	-23.398	-23.127	-21.885	-21.877	-21.912	-23.207	-21.329	-22.646	-22.321	-22.241	-22.001	-22.404	-22.61	-21.277	-23.252	-21.402	-21.53	-21.487	-23.256	-22.081	-22.46	-20.754	-22.163	-21.269	-22.841	-22.417
-11.529	-12.801	-11.363	-12.592	-11.187	-12.301	-12.308	-10.606	-10.841	-12.015	-12.174	-12.071	-11.418	-11.809	-11.115	-11.142	-11.731	-12.398	-12.347	-10.881	-12.734	-11.965	-12.77	-11.452	-10.073	-10.901	-11.486	-11.31	-10.899	-11.323	-14.681	-12.049	-11.642	-9.9394	-13.652	-11.307	-11.793	-12.573	-12.761	-10.464	-11.034	-11.178	-11.51	-11.099	-12.018	-11.539	-12.807	-12.192	-12.172	-12.521
-7.3044	-8.0938	-7.0411	-6.5954	-8.1856	-7.7988	-7.1292	-7.737	-7.3107	-6.832	-9.1238	-8.2067	-8.4179	-7.6312	-8.1274	-6.746	-7.0893	-7.8208	-6.1958	-7.7685	-8.8122	-7.1673	-5.1093	-7.9817	-8.7249	-8.5699	-7.0978	-7.789	-8.0554	-8.2483	-7.8907	-6.5781	-7.4184	-9.4221	-7.6479	-6.5969	-9.5545	-7.5168	-6.0217	-6.6084	-7.9803	-7.3627	-6.9768	-8.0836	-7.0952	-8.6605	-7.9574	-8.1896	-5.2412	-6.9093
6.5195	5.338	5.9402	5.4288	7.318	5.0918	5.2572	4.6391	6.0242	5.1136	5.2183	6.8433	5.4447	3.6919	4.8986	4.7112	4.7254	4.4815	4.963	3.5318	4.2917	5.3954	5.1939	6.1084	3.997	6.2917	5.3604	3.5383	3.5333	4.8867	3.8354	6.7792	3.913	4.8589	6.3127	4.4285	7.8749	4.7761	4.9978	3.9438	4.2271	4.9905	5.0049	4.9155	5.8359	5.8936	4.6906	4.4835	5.4284	4.3035
-4.0714	-3.8051	-4.6788	-3.9857	-4.5458	-5.4194	-5.188	-4.289	-4.3082	-5.2909	-4.4574	-4.5216	-2.9837	-5.5263	-4.9333	-4.2066	-4.096	-5.0271	-5.219	-4.0818	-4.8906	-2.2669	-4.8421	-3.3988	-4.2588	-4.4468	-5.283	-2.5117	-3.9512	-5.3056	-4.5285	-5.0139	-5.0864	-4.2583	-4.4722	-4.515	-6.1821	-4.3225	-4.448	-3.3605	-3.1693	-4.8833	-4.9571	-4.1001	-4.5087	-6.8741	-4.9202	-4.6372	-6.1802	-4.0718
6.7657	5.4432	5.0412	5.6242	3.6094	4.7116	4.2825	5.1648	5.1854	4.7013	3.1821	4.136	4.1545	5.1289	4.9488	5.262	5.6927	5.2424	5.0243	3.6329	5.0004	4.0122	4.0537	5.3069	4.841	5.0632	6.3397	5.816	4.5108	4.0422	5.4621	5.5854	4.3912	5.8679	4.2398	3.1502	6.0393	3.9358	4.6966	5.0302	4.8095	5.1166	6.5662	4.8757	5.0588	4.9466	4.5498	3.604	6.3844	4.4189
-0.62591	-1.8124	-2.2829	-0.62523	-0.55263	-0.094949	0.75102	-1.5423	-1.439	-2.6411	-1.0274	-2.0694	-1.1701	-3.3351	-2.0647	-1.4509	-1.3283	-1.8412	-2.453	-2.89	-0.97609	-2.1474	-0.90198	-1.4036	-1.1099	-2.1768	-2.0363	-1.3473	-2.8552	-1.5663	-1.9318	-0.52764	-2.0188	0.023896	-2.8462	-1.2484	-2.2171	-1.127	-2.1894	-0.70961	-1.0982	-2.7851	-1.239	-0.78435	-3.0153	-0.8129	-1.654	-1.2481	-1.1559	-1.0714
-8.4399	-10.517	-8.2499	-8.7823	-7.8639	-9.7687	-8.6111	-8.4279	-9.8925	-9.9143	-9.8317	-10.359	-10.612	-8.2214	-7.0102	-8.894	-9.1876	-7.5602	-7.2375	-8.6929	-8.7441	-8.3749	-9.0114	-8.4268	-9.285	-8.5125	-9.9039	-8.8161	-9.3573	-9.6919	-7.8438	-10.621	-7.8775	-9.2656	-8.6759	-10.124	-8.2078	-9.5843	-7.7305	-8.8306	-8.1898	-9.9695	-9.5499	-9.4802	-11.333	-8.9231	-7.0901	-8.446	-9.3865	-8.2048
-8.4838	-8.4124	-7.8423	-9.1918	-7.3711	-6.9545	-9.6476	-9.342	-10.581	-10.347	-7.9369	-8.1619	-8.1138	-9.2841	-8.8825	-9.7093	-8.6699	-7.5291	-8.6565	-8.7219	-9.3831	-9.1478	-7.8926	-8.0772	-9.634	-10.122	-7.349	-9.4793	-9.1456	-8.8269	-7.8584	-8.2034	-9.4745	-7.9978	-10.076	-8.7442	-8.2291	-9.061	-9.3816	-7.7402	-9.5636	-8.9757	-7.8316	-8.7711	-8.748	-9.0886	-9.6502	-10.133	-8.8702	-9.4162
-9.0823	-9.0578	-8.3993	-8.3223	-8.9826	-9.7274	-9.0766	-9.8152	-9.1717	-9.5606	-8.5534	-8.9532	-9.5959	-9.9574	-10.037	-8.6802	-10.228	-9.4996	-10.341	-10.282	-7.3993	-9.0441	-7.1126	-9.1977	-8.2407	-9.3613	-7.5942	-11.013	-10.209	-8.7864	-9.3392	-8.1437	-7.9084	-10.412	-8.2906	-8.0349	-8.7343	-9.1046	-9.8618	-10.041	-8.6745	-8.008	-7.9194	-8.9455	-8.247	-10.621	-8.1779	-8.5691	-9.2762	-8.8242
-10.683	-11.268	-11.809	-10.937	-9.1297	-10.888	-9.7386	-9.9756	-10.676	-10.776	-11.461	-11.39	-11.638	-9.9506	-11.308	-10.161	-12.315	-10.692	-9.5834	-10.972	-11.431	-11.019	-9.566	-9.5829	-11.025	-10.335	-10.469	-10.754	-11.284	-10.939	-10.077	-10.463	-9.6636	-11.193	-8.7449	-9.702	-11.374	-10.751	-12.556	-10.189	-10.461	-12.167	-10.415	-10.361	-10.276	-10.937	-9.3161	-11.993	-10.652	-11.502
-2.4996	-2.7718	-2.8883	-2.6925	-1.5926	-2.6389	-1.7554	-2.9675	-2.0746	-3.0011	-2.1018	-1.3762	-1.0553	-2.6383	-2.6298	-3.6391	-3.5264	-2.5615	-4.4834	-0.99213	-2.0049	-2.2335	-2.6097	-2.2068	-1.3223	-4.1087	-2.0776	-1.4988	-2.3692	-1.9023	-1.2875	-2.1534	-3.1393	-4.0612	-3.2032	-2.2243	-3.1998	-1.6175	-2.1506	-1.9317	-2.7706	-2.0166	-3.3117	-2.0219	-3.2938	-1.8059	0.023368	-1.4941	-1.6051	-1.7392
-13.763	-11.918	-15.355	-13.156	-12.512	-12.448	-10.958	-12.799	-14.025	-12.819	-13.027	-14.125	-13.573	-11.727	-12.713	-12.451	-12.225	-14.377	-13.887	-12.572	-12.89	-11.546	-11.511	-13.68	-12.648	-12.849	-13.024	-14.574	-11.976	-14.432	-13.15	-11.896	-12.341	-12.52	-14.757	-13.722	-14.007	-13.74	-12.776	-12.983	-12.249	-12.09	-12.865	-12.577	-12.518	-13.641	-12.96	-12.431	-12.926	-13.724
-22.068	-21.634	-23.288	-23.4	-20.236	-22.47	-23.072	-21.227	-21.761	-21.093	-22.101	-21.939	-22.736	-23.002	-21.913	-21.662	-22.716	-20.428	-23.112	-22.472	-22.317	-21.991	-21.285	-22.094	-23.258	-21.208	-21.085	-20.239	-22.366	-21.366	-21.566	-21.997	-21.005	-21.503	-21.215	-22.504	-24.372	-23.315	-22.012	-21.377	-21.387	-22.214	-21.869	-22.814	-21.688	-22.346	-21.867	-21.591	-22.034	-21.151
-14.872	-12.852	-13.285	-15.541	-14.549	-13.518	-15.408	-14.403	-14.269	-13.044	-13.068	-11.992	-12.414	-14.746	-14.824	-14.994	-14.737	-13.893	-13.64	-15.017	-14.388	-13.374	-15.212	-13.384	-13.877	-12.31	-13.575	-14.294	-14.074	-13.624	-14.554	-12.564	-15.17	-14.772	-14.664	-14.502	-14.994	-14.811	-14.554	-12.921	-14.352	-13.774	-14.736	-13.921	-12.996	-14.887	-14.47	-13.55	-14.121	-13.721
-9.0106	-10.476	-9.4099	-9.8578	-8.1449	-7.1998	-9.4192	-8.5801	-8.564	-8.9504	-9.8446	-9.4338	-8.7619	-8.6419	-9.0893	-9.2285	-8.5455	-8.6643	-7.2273	-10.096	-10.174	-7.5442	-9.0426	-11.541	-8.7088	-10.618	-10.587	-9.6156	-8.5694	-8.6113	-10.078	-9.8635	-8.7607	-9.5351	-9.062	-8.3379	-8.9676	-9.1703	-8.6557	-8.662	-7.7823	-9.2596	-11.336	-9.0502	-10.42	-9.6255	-9.2186	-9.8975	-8.9876	-9.515
-10.75	-10.921	-10.906	-9.0215	-10.909	-10.089	-9.9086	-11.024	-8.0608	-9.3814	-10.592	-10.916	-10.784	-10.6	-10.616	-9.9561	-11.532	-9.5385	-9.7043	-10.75	-10.408	-9.8699	-8.6823	-8.9628	-9.5614	-9.2782	-9.1892	-9.6686	-10.907	-10.976	-8.0017	-10.691	-10.935	-11.189	-10.271	-10.644	-10.448	-10.497	-11.092	-8.6097	-10.207	-10.995	-10.306	-12.12	-10.501	-9.5793	-12.474	-10.655	-9.1978	-9.88
-11.216	-10.803	-10.906	-10.016	-10.963	-10.469	-10.427	-11.751	-7.2203	-8.68	-10.413	-10.2	-9.3489	-9.0548	-10.066	-10.493	-10.261	-10.939	-10.27	-11.744	-10.549	-11.91	-8.4109	-10.327	-9.5974	-9.5596	-9.4334	-9.7224	-11.859	-9.4628	-10.922	-10.143	-9.3774	-10.681	-10.426	-10.316	-10.264	-10.274	-8.9385	-10.533	-9.8099	-9.3015	-11.399	-9.2361	-10.447	-9.3213	-10.819	-10.947	-9.8666	-8.6859
-2.1976	-1.747	-1.8457	-0.18663	-2.0087	-1.8656	-1.7142	-1.0445	-1.9201	-1.6371	-0.67692	-2.6992	-1.2672	-1.6433	-1.377	0.29457	-2.2526	-0.85711	-1.3115	-1.8923	-1.1822	-1.4874	-3.0484	-0.73961	-0.54192	-1.8713	-2.8519	-0.82738	0.5386	0.074645	-1.5392	-1.7832	-1.5242	-1.4521	-0.16404	-2.3482	-1.2179	-1.7102	-1.0209	0.87056	-0.68775	-1.2081	-1.5873	-1.0951	-0.094605	-1.8045	-0.89757	-2.1344	-1.1967	0.36367
-22.943	-23.187	-22.749	-22.415	-22.57	-22.276	-23.368	-24.202	-21.895	-22.451	-21.176	-21.712	-22.204	-21.24	-21.234	-20.06	-22.409	-21.977	-22.486	-23.597	-21.052	-22.653	-21.803	-22.021	-24.103	-20.674	-21.524	-23.63	-22.469	-22.819	-21.634	-22.344	-22.494	-21.011	-22.425	-23.299	-22.521	-21.504	-21.581	-22.167	-21.361	-21.691	-21.287	-21.214	-23.648	-21.786	-23.235	-22.379	-22.057	-22.766
-2.3837	-2.191	-2.756	-2.6305	-1.6412	-4.2584	-4.8619	-1.8538	-5.6215	-3.6179	-4.0037	-2.9003	-2.6372	-5.5341	-3.5027	-1.665	-2.75	-4.1183	-2.5955	-2.0462	-3.9359	-3.698	-2.8092	-3.1116	-3.0198	-3.8414	-3.6333	-4.4156	-2.9258	-3.6972	-2.374	-2.4501	-3.3868	-5.0247	-3.4495	-3.8003	-3.8586	-3.0801	-3.9616	-3.3882	-4.0486	-3.5077	-3.0436	-3.2018	-2.7087	-2.6588	-2.8509	-3.3645	-2.8274	-5.175
-0.464	-0.52064	0.33187	0.83271	-2.3783	-0.47322	-0.60086	0.32466	-2.1019	-0.94896	-0.97234	-1.7633	0.36272	-0.70867	0.18854	-0.70996	1.2734	0.32381	0.11242	-0.17228	0.17896	-0.075682	1.5417	-1.2973	0.45102	0.50819	-1.0591	-1.4944	-1.2158	-0.54746	-1.5158	-0.22301	-0.044046	-0.85787	1.4746	1.0517	0.28385	0.9927	-0.24976	-0.20676	0.88248	0.99327	-0.5495	-0.20371	-0.28933	-0.71488	0.0014411	0.50618	0.13935	0.63055
8.0231	9.4817	8.2669	8.0269	9.7539	8.2172	9.1649	8.5928	8.8542	7.5846	8.1615	8.3405	9.9285	9.9392	7.2196	9.1752	8.9922	9.1712	9.7991	9.3058	7.1507	7.885	10.088	9.9386	9.0067	8.9319	8.7472	7.8039	7.7918	7.673	9.3207	9.5476	9.7547	8.2869	6.1799	8.6233	9.4824	7.8398	7.3373	9.8121	9.0334	7.2261	8.0193	8.5372	7.8913	10.733	9.5809	9.8227	9.1798	8.9576
-7.4646	-7.8617	-8.1801	-7.4538	-8.5019	-9.4017	-7.7154	-7.7791	-7.9422	-7.1289	-7.202	-7.5775	-7.0949	-5.8736	-7.2254	-7.5364	-8.0263	-7.6686	-7.2495	-5.9674	-8.4033	-5.97	-8.0613	-6.5413	-8.0379	-8.8235	-7.4771	-8.6855	-5.467	-7.4913	-7.3629	-8.2609	-8.7681	-8.1619	-7.6261	-6.498	-7.2939	-8.5022	-9.9883	-7.1081	-7.5597	-7.6418	-8.0298	-7.8259	-6.6512	-7.1079	-7.7946	-6.6496	-7.0676	-7.5592
-10.785	-10.229	-11.001	-9.6795	-12.411	-8.9924	-11.612	-10.617	-11.682	-9.5853	-11.591	-9.3326	-9.4373	-10.178	-9.8531	-10.275	-10.041	-12.136	-11.291	-10.202	-11.4	-9.6296	-10.638	-10.974	-11.891	-9.9019	-9.3089	-9.9849	-8.4322	-10.024	-12.981	-10.707	-10.469	-11.161	-11.772	-12.069	-11.58	-10.115	-10.993	-10.332	-11.838	-11.042	-10.116	-11.328	-10.226	-10.407	-12.076	-10.52	-10.212	-10.384
-5.0694	-5.1578	-3.0964	-4.6016	-2.0014	-2.1372	-4.2986	-2.3783	-1.7437	-2.8214	-2.5266	-1.4848	-3.376	-1.1232	-2.6082	-1.052	-2.2221	-3.0744	-3.1591	-2.0304	-2.5643	-1.709	-3.8433	-2.7124	-3.6537	-1.9428	-3.2895	-2.384	-1.5867	-3.2164	-4.2098	-3.177	-3.5934	-3.087	-1.861	-1.5503	-3.7483	-2.0538	-3.2052	-2.7036	-4.3471	-3.618	-4.0971	-2.2123	-3.3664	-2.7325	-1.9536	-3.3135	-2.8754	-2.7002
-1.4551	-1.9275	0.5414	-2.2257	-0.74001	-2.7672	0.69023	-1.3371	-0.21846	-2.4548	-0.58469	-3.3214	0.051045	-0.48449	-2.8006	-0.94798	-0.89566	-1.3134	-1.1639	-1.1477	-1.6194	-1.9537	-1.0264	-1.9944	-2.1006	-2.1249	-1.0614	-0.4115	-1.834	-1.8773	-2.3658	-1.0834	-0.41406	-3.1737	-0.82148	-1.5133	-0.8407	-0.60033	-0.29414	-1.447	-2.8646	-1.5861	-1.0846	0.94539	-0.94174	-1.0195	-1.9977	-0.96482	-1.4295	-0.48389
5.7765	5.7414	6.107	4.1937	5.0411	5.8538	7.4285	5.6971	7.049	4.5807	5.1427	5.6976	6.6273	6.4962	7.8397	6.4623	5.5181	5.7706	5.5903	7.2766	4.9546	3.6571	4.7835	6.1163	5.4423	4.7598	5.5996	5.3977	5.5213	5.6898	5.2514	4.2602	6.805	6.6886	7.3514	3.9992	5.1825	3.2468	6.9704	7.3383	4.899	4.5725	7.9381	7.1415	5.5167	6.2523	4.2601	3.3423	6.1531	6.1765
-2.6123	-1.7476	-0.7945	-1.9916	-0.57285	-1.3917	-0.27263	-1.4525	-1.6513	-1.5778	-0.33177	-1.4655	-0.21982	-2.6107	-1.6377	-2.7085	-0.61903	-0.62716	-2.9433	-0.48496	-1.0723	-0.41095	-2.1857	-1.8103	-2.7809	-2.0226	-1.1299	-1.1613	-3.0236	-2.632	-1.7692	-2	-0.76349	0.14317	-1.5277	0.92821	-2.3262	-2.367	-1.8355	-0.575	-2.1357	-1.6227	0.046187	-2.2901	0.57298	-0.76701	-1.0984	-2.0197	-1.3857	-1.9767
1.0513	-0.39718	0.070735	-1.2182	0.25408	-0.93097	-0.44139	-0.023282	0.077874	-0.48023	0.61074	0.1973	1.1702	0.57577	-0.74217	0.82291	-1.3808	1.0763	-0.85023	0.24971	-0.40132	1.0563	-0.39185	0.27524	0.96616	0.65965	0.31643	-1.9724	-1.8956	0.2641	-1.2418	1.9841	-1.19	-0.59426	0.72757	-0.36596	1.2262	1.5711	-0.017891	0.66036	1.4669	0.49662	0.93619	-0.71729	0.82045	-0.85154	1.0267	0.10418	0.45429	2.6047
-1.0264	-0.61927	-0.44818	-0.30039	0.52515	-0.098297	-0.83394	0.20101	0.37265	-0.47048	-0.23059	-0.22657	0.52274	1.9168	0.98192	-0.176	-0.19898	0.63988	0.91668	-0.78998	0.30081	0.22272	0.81098	-1.5313	0.16554	1.2142	-0.01721	0.76158	1.7747	-0.054819	-0.93407	0.67821	0.24476	-0.035806	-2.1242	0.943	0.99467	0.58897	0.91416	-0.3987	0.64468	-0.15025	1.0121	0.096444	1.5857	0.053155	0.1156	-1.4918	-0.43775	1.0258
-2.6416	-2.4804	-3.2327	-1.8815	-2.6668	-2.9691	-3.3775	-3.2834	-2.0781	-3.809	-2.3786	-2.8845	-1.8328	-2.5918	-4.3976	-3.0763	-3.5914	-3.113	-3.5743	-4.1493	-2.1615	-3.7055	-1.3127	-4.8085	-3.2221	-2.8793	-0.56951	-3.7445	-2.1921	-1.9976	-3.4272	-0.61654	-3.0346	-1.6904	-4.0798	-3.4075	-2.736	-3.4871	-2.9052	-3.8977	-3.15	-2.1003	-3.2562	-3.5347	-1.6348	-2.4002	-2.228	-3.9364	-2.0029	-3.7168
-2.074	-1.737	-0.69887	0.15768	-1.2315	-1.269	-0.99574	-2.1185	-1.9281	-0.085895	-2.3103	-1.9415	-2.4098	-2.1351	-2.2081	-1.6865	-2.0796	-1.7576	-2.556	-1.142	-1.8515	-0.18813	-2.5531	-1.4519	-0.87456	-0.82967	-1.4336	-1.922	-0.042706	-0.13155	-1.13	-1.1883	-2.9476	-2.0293	-0.32618	-3.9918	-1.8673	-1.9397	-1.6679	-1.5073	-1.462	-2.4444	-2.0017	-0.5544	-2.3051	-0.93832	-1.6785	-1.4095	-1.9199	-2.1674
0.98263	0.70307	-0.71998	-0.53355	-0.54007	0.15556	0.67841	0.40422	-0.54224	0.9957	-2.3329	-0.0053651	-0.34912	-0.83857	1.3423	-0.32627	-0.34993	-0.49874	1.3787	0.49233	-0.49741	-0.70972	-1.4299	-1.7747	0.50426	1.3101	0.46504	-0.13381	-0.066153	-0.64378	0.64693	1.4213	-0.54349	0.13584	-0.86944	0.03048	0.76977	0.18406	-0.67114	1.1948	1.0824	-0.98426	-1.3858	0.10948	-1.4995	1.1845	1.0617	-1.018	-0.23161	1.1175
-10.238	-9.9856	-10.922	-11.476	-11.997	-11.031	-11.241	-11.052	-9.9697	-10.776	-9.6568	-11.272	-11.188	-11.32	-12.09	-10.611	-9.5555	-9.1107	-10.731	-11.027	-10.731	-10.038	-12.122	-10.918	-11.392	-10.196	-11.616	-9.462	-11.111	-10.203	-9.5851	-10.385	-11.081	-10.445	-10.205	-12.519	-9.7643	-11.836	-12.903	-11.312	-10.866	-11.398	-10.622	-11.928	-11.013	-10.121	-9.124	-11.942	-10.696	-10.335
-2.276	-2.032	-1.4888	-3.4686	-2.8725	-1.9199	-3.0452	-3.5334	-3.9059	-1.4199	-3.0658	-3.4868	-1.8633	-3.5154	-2.65	-2.0527	-3.3315	-1.6239	-3.3446	-2.4405	-0.44806	-2.0732	-3.2967	-1.9176	-2.1343	-3.232	-1.7473	-3.2673	-4.2096	-1.6061	-3.1645	-4.2343	-4.4478	-5.2423	-2.5159	-2.5904	-2.349	-2.7946	-3.2043	-3.045	-1.9874	-2.8131	-1.3892	-3.6517	-1.2118	-3.0422	-2.1084	-2.7152	-1.8906	-3.2929
-6.0091	-5.4	-4.6979	-4.3202	-6.0807	-4.1216	-4.3462	-5.8045	-6.0267	-5.2271	-4.1314	-4.7069	-3.7531	-6.1485	-5.2893	-3.9093	-4.8004	-3.0405	-4.6653	-4.4029	-4.4934	-7.1136	-4.6896	-5.9305	-5.7924	-4.8968	-3.8629	-3.6802	-5.0704	-3.8622	-5.0326	-4.06	-4.0085	-3.6797	-5.5094	-3.9974	-3.6977	-4.3539	-4.6231	-4.1339	-4.053	-5.271	-4.2417	-5.34	-4.1914	-4.245	-4.0262	-5.2938	-5.6262	-3.3932
-1.7777	-2.2132	-2.9433	-0.94259	-0.16144	-1.0242	-1.3092	-1.147	-0.83415	-3.0637	-1.9603	-1.0198	-0.20542	-1.7095	-2.5953	-1.7027	-2.1857	-3.0514	0.14677	-2.2514	-2.6782	-0.68985	-2.6392	-0.10924	-3.5024	-0.91807	-2.5486	-1.217	-2.2822	-2.0506	-0.7414	-1.9246	-0.77616	-2.578	-2.3579	-1.1816	0.27232	-1.0363	-1.3801	-0.34382	-1.2074	-0.56234	-0.69874	-1.3113	-2.0501	-1.5938	-2.4813	-1.804	-2.1097	-1.7172
-11.183	-9.7577	-10.172	-10.717	-11.424	-8.8668	-10.35	-12.526	-11.112	-9.6173	-11.609	-9.8735	-10.186	-9.9648	-10.93	-10.441	-9.7828	-11.737	-11.9	-10.481	-10.657	-11.465	-11.128	-11.289	-9.8022	-11.087	-10.554	-11.858	-9.8597	-11.101	-10.159	-11.274	-11.328	-10.454	-11.002	-11.121	-10.916	-8.6142	-8.6142	-10.334	-11.415	-11.144	-9.3619	-10.786	-10.82	-11.517	-10.001	-11.236	-9.3507	-10.19
-1.1629	-1.8211	0.58962	-1.5621	0.64684	0.29591	-0.89664	-1.541	-1.4744	0.024277	-0.45213	-1.2911	0.56524	-0.29467	-0.19141	-0.25602	0.089676	-0.96954	-1.8902	-1.3016	1.0054	0.059906	-1.4718	0.48245	-0.81099	-1.719	-1.365	0.63684	0.1054	0.31661	-2.5965	-1.1824	-1.5598	-0.071332	0.2864	1.0247	-0.77183	-1.0019	-0.57807	-0.16946	-0.36354	-1.7655	-0.75003	-0.42035	-1.7503	-2.3551	-0.98579	-0.402	-1.866	0.73711
9.045	9.5216	7.7818	7.8835	8.5317	10.014	8.3191	7.5283	7.2777	8.5969	10.013	8.6386	8.0783	7.4131	9.6591	8.2436	7.4273	9.6401	8.6088	8.6789	8.1312	9.2535	7.4758	8.9113	7.888	8.6772	8.2158	9.5485	8.4489	7.7599	8.8484	8.4553	8.531	9.1124	8.678	7.1734	9.2531	10.278	9.3062	9.046	7.5868	10.01	9.163	7.89	9.5316	8.529	6.7643	9.9195	7.7354	7.8848
-2.9153	-3.4318	-4.0337	-2.3556	-3.2107	-3.0459	-4.3792	-4.7716	-3.6881	-3.491	-3.7849	-3.5055	-3.1407	-3.3086	-4.5057	-3.532	-2.8845	-1.4533	-3.8673	-3.9819	-4.2479	-4.0909	-4.1072	-3.5632	-2.0324	-3.1475	-2.6359	-3.9545	-3.1074	-3.6651	-3.4038	-4.0429	-2.5873	-3.5425	-3.8618	-3.1462	-3.2562	-2.7341	-4.4567	-2.7877	-4.4324	-4.0793	-3.6089	-4.7629	-3.3304	-2.7815	-4.0787	-3.4215	-3.589	-4.7436
1.2119	-0.44995	0.43954	-0.58711	-0.91239	0.52061	1.2444	0.8186	-0.064639	0.84464	-0.43958	0.89749	1.3888	1.0004	0.24613	0.98407	-1.6784	-0.83327	1.2603	-0.91743	-0.45236	8.1861e-05	-0.89432	-0.60004	-1.0544	2.1945	-0.028984	-0.26415	-1.5375	-0.25482	1.0279	-1.2261	0.34166	0.32235	-1.4692	-0.02298	-0.63513	-1.9976	-0.7496	0.23069	0.055222	0.46032	-0.13935	-1.1775	0.65658	-0.091245	-0.099151	0.42968	0.65162	-0.37337
-2.4082	-4.0598	-3.4916	-2.3077	-3.2898	-2.5937	-2.9894	-5.1645	-2.1963	-4.5401	-4.0426	-3.6073	-3.4595	-2.2774	-3.8468	-2.5289	-2.6169	-4.0719	-2.8735	-4.6511	-1.4709	-3.2084	-3.8423	-2.2505	-2.0892	-2.8699	-4.0733	-3.7173	-2.4297	-1.8702	-4.5607	-2.8605	-2.8445	-3.1447	-3.5575	-3.5665	-2.3431	-3.2033	-1.878	-3.8173	-3.2889	-3.8311	-3.7779	-2.5217	-3.8649	-3.981	-2.6656	-2.7428	-3.0489	-2.1023
-0.60094	0.93381	-0.47661	0.1077	0.25949	0.44317	-1.7727	-0.13359	-1.3294	0.28114	-0.24905	0.80333	0.24565	-0.23412	-0.17602	-0.047495	-1.161	-1.4716	0.62931	1.485	-0.17639	-0.26379	0.34874	-0.092014	-0.76292	-1.6726	-1.7586	0.096002	-0.021542	-0.086981	-0.51992	1.0283	1.1116	-0.41522	-0.56409	1.7216	0.58115	-1.0005	-0.032706	-0.72326	-0.43768	-0.83365	-0.60613	-0.98229	-0.72736	-0.24359	-0.55939	-0.073367	0.26091	0.2038
-20.645	-21.326	-21.761	-22.578	-21.736	-21.954	-23.651	-22.185	-22.26	-21.442	-22.759	-22.066	-22.189	-21.885	-21.978	-21.345	-22.388	-19.889	-21.709	-21.661	-22.91	-23.006	-21.538	-22.842	-21.733	-20.98	-23.106	-23.026	-22.979	-21.059	-21.451	-21.642	-22.093	-23.59	-21.882	-22.606	-22.549	-21.296	-23.607	-21.954	-21.404	-23.259	-22.16	-22.572	-21.941	-23.244	-22.69	-22.685	-19.783	-21.268
2.1674	0.89072	3.4274	4.2138	1.9958	3.3145	2.2455	1.9865	3.9276	1.162	4.256	3.0531	2.1429	3.6495	3.0943	2.4653	4.5835	3.4107	3.3983	2.5412	2.6753	1.6874	2.1344	2.4042	2.2649	2.6271	2.7799	0.85718	3.0636	2.2433	2.1055	2.2462	2.6049	3.8494	3.0581	2.4904	3.4187	2.6403	1.854	4.0345	1.1646	4.431	1.435	2.168	4.0216	4.7881	3.699	3.9132	2.4288	2.0355
-7.4182	-8.5963	-6.7375	-6.1261	-8.3106	-8.0324	-7.935	-5.5076	-8.7187	-8.3536	-7.5693	-7.6052	-8.9596	-7.3457	-8.2188	-6.3321	-6.7939	-6.7342	-7.4203	-8.6396	-8.1107	-6.5884	-7.8858	-6.8066	-7.9757	-6.8128	-7.0032	-8.4868	-9.9591	-7.6565	-8.2561	-7.1082	-8.935	-7.8114	-7.0421	-7.6327	-7.1328	-6.8838	-8.015	-7.169	-7.0095	-7.8311	-6.1567	-6.3768	-8.1521	-8.1957	-8.7262	-7.1016	-5.6624	-7.0411
-14.011	-15.131	-15.066	-15.053	-13.445	-13.566	-13.218	-15.733	-15.423	-15.671	-14.18	-13.358	-15.753	-15.5	-14.125	-14.253	-13.425	-14.342	-14.9	-15.53	-14.491	-14.995	-14.218	-13.965	-14.312	-14.439	-13.996	-14.619	-14.526	-15.603	-15.655	-15.846	-15.506	-14.618	-14.876	-13.899	-14.266	-15.827	-14.331	-14.494	-15.244	-14.4	-14.607	-14.381	-15.032	-14.807	-14.636	-14.697	-15.238	-14.956
-0.23769	0.2329	-1.6482	0.96643	1.1618	-0.92915	-1.1446	0.12559	0.079739	-1.0576	-1.9652	0.50479	0.65027	-2.3074	-0.80385	0.23655	0.56522	0.13857	-0.20066	0.26717	-1.0861	-0.7115	-0.33388	1.4566	0.087515	0.75159	0.43307	-0.46884	-0.18594	0.068258	-0.47918	-1.4444	-0.96316	0.61115	0.8516	0.12576	1.1468	-0.44383	0.54122	-0.51349	-0.95112	0.18989	-0.60903	-0.044157	-1.1384	-0.12413	-1.2649	0.029183	-0.42515	0.33195
-1.4791	-1.0705	-1.5336	-0.63223	-1.6122	-2.9147	-1.1451	-2.7299	-0.89839	-0.99419	-2.5079	-1.4565	-1.3443	-2.1783	-1.9296	-0.98915	-1.2945	-0.15064	-1.2607	-1.2579	-0.80605	-1.5332	-2.0577	-2.2807	-1.2861	-1.1241	-1.0731	-2.6638	0.47025	-1.2731	-2.1636	-1.8295	-1.0487	-1.2786	-0.86732	-0.89854	-0.40956	-0.48547	-2.7293	-0.56254	-2.0008	-0.95251	-2.1328	-1.9019	-0.92128	-2.0435	-2.676	-3.6355	-0.69435	-2.1203
-9.5321	-11.494	-8.8443	-9.0918	-8.615	-8.711	-9.2709	-9.0386	-9.3877	-7.5787	-7.7653	-9.2887	-9.8481	-9.9072	-10.334	-8.633	-9.2885	-9.5801	-9.176	-8.9474	-9.2914	-9.9239	-8.6035	-11.675	-8.2582	-10.46	-9.5004	-8.9732	-9.1462	-8.8097	-10.007	-10.826	-9.9528	-8.5672	-9.6011	-8.5424	-11.312	-9.1165	-10.098	-9.416	-9.0701	-9.2349	-9.9472	-9.1955	-9.7527	-10.907	-9.1715	-9.585	-8.7207	-10.192
-0.83152	-0.50438	-0.30366	-2.029	0.67189	-1.69	-1.3355	-3.2508	-1.3048	-0.60626	0.062543	-1.5477	-1.3191	-0.59289	-2.605	-0.84319	-0.74754	-0.96065	-0.76219	-1.3086	-0.51671	-0.42868	-1.743	-0.13736	0.52174	-0.11446	0.14762	-0.74587	0.74692	-2.8629	-1.5123	-0.77592	-0.020256	0.45088	-1.6504	-0.61121	-0.37323	-1.9228	-1.4695	-0.58558	-1.6925	-1.1809	-1.1445	1.0061	-0.11853	-0.11053	-1.7399	-0.0073058	-0.037738	-1.571
-6.159	-6.6008	-4.9748	-4.3668	-5.0689	-4.8549	-4.8123	-5.8889	-5.4843	-5.666	-7.0745	-4.9308	-5.96	-4.859	-5.7757	-5.8971	-6.3042	-7.0525	-5.9696	-6.5829	-7.8187	-6.8049	-4.8285	-5.2281	-5.4372	-5.3682	-4.105	-6.3991	-5.0369	-7.0721	-6.957	-6.8674	-3.7648	-5.2138	-4.1833	-5.9526	-5.5946	-8.032	-5.1697	-5.3599	-5.7732	-6.2296	-7.0815	-5.2676	-5.0783	-7.1691	-4.8764	-5.5882	-4.4489	-4.0438
-3.4474	-4.3331	-4.279	-3.0731	-5.2763	-3.7402	-4.5017	-3.8691	-5.6885	-2.68	-3.7848	-3.7157	-5.585	-4.5822	-2.154	-4.5931	-4.8028	-4.7189	-4.642	-4.1909	-2.608	-4.1762	-4.3446	-4.3189	-5.1032	-3.176	-2.0369	-5.3927	-4.6213	-5.9372	-4.4686	-4.8231	-3.8892	-4.3514	-3.8645	-4.0583	-5.0664	-5.3787	-3.1819	-4.109	-4.3784	-3.8505	-4.848	-4.6086	-2.3506	-3.4403	-4.9131	-3.4235	-3.2646	-3.5228
-4.4293	-5.7208	-4.8493	-4.0625	-4.2337	-5.5334	-4.4797	-5.5374	-5.0333	-4.6867	-3.0678	-4.6354	-4.9136	-2.5167	-3.7432	-5.8882	-5.6798	-5.2574	-5.0474	-3.4451	-3.8059	-2.9526	-2.9649	-3.8303	-4.0693	-4.3228	-4.8123	-4.0688	-3.8411	-5.3517	-4.1542	-4.8978	-4.5719	-5.5678	-5.4748	-3.7021	-4.0062	-5.2603	-5.6279	-6.0986	-3.3621	-3.8167	-5.3487	-4.711	-4.7387	-3.9904	-4.1911	-4.2526	-3.883	-4.2064
-6.5667	-5.7862	-5.1255	-5.274	-5.1729	-4.2184	-7.7345	-4.5317	-5.7008	-5.824	-4.8708	-5.449	-5.9523	-6.0556	-6.1763	-4.6753	-5.0865	-5.0965	-6.2463	-7.9945	-7.4532	-6.7718	-3.8333	-5.9487	-4.6353	-4.4725	-6.101	-5.997	-6.7911	-5.1474	-6.1585	-5.1573	-6.7215	-4.4312	-6.1159	-4.7423	-6.2371	-6.1039	-5.849	-5.4293	-5.0749	-6.082	-6.4221	-4.8677	-5.3909	-5.5963	-4.8778	-6.1817	-5.6674	-6.1657
2.9429	0.1731	2.0918	1.8908	1.6803	0.72149	1.7059	2.0752	3.0697	0.87465	0.45318	1.2737	2.7915	2.5661	2.8184	1.8623	1.784	1.5325	0.35851	2.5642	2.0998	1.4053	2.5678	0.8444	1.1101	0.91082	0.75106	2.3261	1.4825	1.994	-0.10427	1.1488	1.0638	2.0706	1.2876	1.6518	0.74861	2.054	0.99033	3.5705	2.8963	1.2368	1.8677	2.2003	2.688	1.4724	0.888	2.3478	1.3774	1.1018
-9.2244	-9.452	-8.9352	-9.2166	-9.4646	-8.2147	-10.015	-9.3019	-9.5109	-9.6278	-9.2617	-8.697	-7.3352	-9.7393	-10.539	-8.4477	-10.152	-10.284	-9.0638	-8.9058	-9.7534	-10.54	-9.5142	-9.9266	-9.377	-8.6019	-9.6196	-9.8741	-8.9944	-9.2473	-9.4441	-8.5652	-9.6895	-8.4365	-8.5832	-10.01	-8.0475	-8.6771	-8.0744	-9.3288	-8.5966	-8.6762	-8.4507	-10.223	-9.0692	-8.5017	-9.9051	-8.5722	-10.023	-9.381
-9.0119	-9.0177	-11.102	-9.6547	-9.9899	-9.622	-9.4199	-10.578	-9.8431	-12.19	-8.1074	-9.0753	-9.244	-8.3477	-9.1371	-10.488	-10.277	-10.043	-9.7098	-10.058	-8.6264	-10.294	-8.9191	-9.7896	-10.26	-9.4723	-7.6354	-11.324	-8.8508	-10.21	-9.5499	-9.2828	-9.7969	-8.6855	-8.7369	-9.2118	-9.5823	-8.8728	-9.0168	-10.058	-9.9011	-9.7315	-9.3885	-10.272	-10.048	-7.3965	-9.5342	-10.007	-8.4477	-9.5149
-7.8953	-9.8055	-8.7392	-9.7177	-9.5432	-8.869	-10.041	-10.077	-9.5437	-8.465	-10.536	-8.6217	-8.6198	-8.4919	-7.4629	-10.545	-9.5751	-8.7962	-9.3158	-9.8685	-8.6409	-8.7732	-10.108	-9.1538	-10.924	-9.7964	-9.2357	-8.4207	-6.8605	-10.374	-10.219	-9.4928	-9.5491	-9.0736	-9.3581	-7.6173	-8.4576	-9.5457	-10.164	-8.4399	-9.2073	-9.0812	-9.81	-8.3751	-10.169	-10.11	-9.4223	-11.16	-9.4936	-11.186
-6.5613	-4.0923	-5.2712	-6.2527	-5.0801	-6.0533	-5.4166	-5.4666	-5.2431	-6.6273	-6.7694	-6.4527	-4.4082	-4.3925	-5.6687	-4.6755	-3.7944	-5.6106	-4.4997	-6.0318	-4.5651	-6.1226	-5.8945	-5.3956	-6.0862	-5.4869	-5.0891	-6.9148	-6.0756	-7.1555	-4.8501	-4.3356	-6.2109	-5.4639	-6.265	-4.737	-5.3011	-6.6113	-4.234	-6.3588	-7.0111	-5.6307	-5.4334	-5.3007	-4.1249	-5.4172	-6.9046	-5.107	-6.0262	-6.065
-1.8364	0.15437	0.63937	0.34792	1.0685	0.063192	0.64685	-0.38479	-0.28614	0.48537	-0.37476	0.46212	0.37462	0.77267	0.26365	0.0224	-0.88201	-0.66303	1.1565	0.072674	-0.021027	-0.31117	1.2236	-1.4216	0.29451	0.17738	1.1254	-1.1713	0.50175	-0.45593	0.72081	-0.49058	0.60509	1.568	1.0322	0.50757	0.73436	1.1599	0.61774	-0.31625	1.5574	-0.3903	-0.056026	1.0047	-0.63838	1.0603	0.16529	-0.67924	-0.76119	1.4805
-12.909	-13.313	-13.191	-13.734	-13.96	-11.878	-13.119	-12.967	-13.072	-13.4	-12.048	-11.399	-11.763	-12.085	-13.361	-11.749	-13.706	-12.317	-14.562	-11.771	-12.324	-12.97	-11.65	-12.396	-13.524	-13.473	-13.038	-11.617	-12.367	-12.681	-13.665	-12.274	-11.887	-13.701	-12.955	-14.274	-12.963	-12.285	-12.338	-12.518	-13.824	-14.132	-13.031	-11.706	-13.056	-12.93	-12.109	-13.072	-14.176	-13.003
-4.401	-4.5713	-1.9299	-2.6898	-2.2178	-3.0155	-3.8864	-3.3197	-3.0957	-3.4178	-2.6758	-2.3158	-4.914	-1.6136	-3.4336	-2.6903	-4.4138	-5.3844	-2.3234	-3.7553	-3.61	-3.1233	-3.4904	-3.0288	-3.361	-3.4134	-4.7024	-4.073	-4.1192	-3.0484	-4.0746	-2.6837	-3.7079	-2.7186	-3.0762	-3.6339	-2.3375	-3.5744	-3.0517	-3.1689	-3.3001	-2.9451	-2.9795	-1.8334	-3.8273	-2.8853	-5.0464	-3.6949	-2.2929	-3.6722
-11.939	-11.43	-12.191	-11.978	-11.2	-10.236	-11.722	-11.435	-12.056	-12.474	-10.656	-12.214	-11.077	-12.264	-12.522	-12.899	-11.562	-10.14	-11.49	-10.616	-10.721	-11.682	-10.542	-11.587	-12.449	-9.5555	-11.092	-11.406	-12.454	-10.415	-12.513	-12.064	-13.064	-12.638	-11.731	-11.314	-13.111	-11.42	-10.739	-12.703	-12.236	-11.762	-11.595	-10.569	-10.676	-12.185	-11.564	-10.62	-11.257	-11.675
7.6075	7.6567	8.7978	8.9075	7.358	6.7023	9.4274	8.0428	9.3111	6.9232	8.9244	6.9486	7.6753	7.6187	7.6339	6.1941	8.5074	8.4886	8.305	7.2905	7.5147	9.3	9.0308	7.6911	8.5228	8.9855	8.3938	8.0331	8.7962	8.5276	8.6837	8.7489	7.5728	6.9649	7.9988	7.4099	9.3249	8.3892	8.2394	7.4897	6.976	9.0044	9.2376	9.1128	8.0781	7.9352	7.7222	8.5885	7.5479	9.0925
-13.708	-13.58	-14.971	-15.005	-14.515	-13.652	-14.104	-15.362	-14.242	-15.138	-13.982	-14.367	-14.692	-14.412	-14.549	-14.248	-14.356	-15.405	-15.679	-13.894	-14.318	-15.363	-14.878	-14.338	-14.811	-12.072	-13.389	-15.76	-15.217	-13.861	-14.091	-14.456	-12.96	-14.231	-14.335	-14.445	-13.563	-14.795	-14.311	-13.576	-14.786	-14.408	-15.256	-14.65	-13.212	-14.454	-14.451	-14.353	-15.51	-14.585
-13.855	-13.933	-13.816	-14.118	-13.623	-13.062	-13.789	-12.299	-12.346	-12.65	-13.43	-12.896	-13.255	-13.846	-13.448	-12.832	-13.273	-12.286	-13.103	-12.29	-13.582	-12.619	-13.26	-12.8	-11.837	-13.771	-12.816	-13.12	-13.23	-12.473	-12.123	-14.875	-12.229	-13.609	-13.392	-12.012	-12.544	-12.367	-13.601	-13.14	-13.056	-13.324	-12.286	-12.63	-13.719	-13.767	-13.31	-12.563	-12.531	-15.241
-14.484	-13.682	-13.678	-16.41	-16.419	-14.304	-14.074	-15.007	-13.513	-13.23	-14.208	-12.444	-13.731	-14.261	-12.739	-14.098	-15.006	-12.39	-14.784	-12.572	-14.728	-14.984	-14.505	-13.648	-15.301	-14.027	-12.999	-14.786	-13.374	-15.486	-13.786	-14.113	-13.166	-13.617	-15.051	-15.146	-16.94	-14.01	-14.263	-13.961	-14.859	-13.784	-14.642	-13.143	-14.843	-13.236	-14	-14.518	-14.095	-15.21
-2.5548	-4.6241	-3.0117	-2.7193	-6.0228	-4.6484	-3.6373	-2.8598	-4.1594	-3.1493	-4.1386	-3.5012	-2.4709	-2.2064	-3.8829	-4.6023	-3.1595	-3.9526	-4.7739	-4.9178	-4.3856	-3.2908	-2.5137	-4.7879	-4.6457	-4.639	-3.0663	-3.1098	-4.9209	-3.5947	-3.2965	-4.4425	-3.3299	-4.4245	-5.1934	-2.8898	-3.56	-4.2387	-4.394	-4.529	-2.8609	-4.0938	-2.6403	-3.3877	-4.8545	-5.9416	-4.6311	-4.0854	-3.2812	-3.6972
-9.831	-9.7024	-10.564	-12.869	-10.052	-12.264	-12.203	-12.508	-10.563	-11.043	-11.794	-10.649	-11.307	-10.27	-10.644	-11.595	-10.798	-10.936	-10.965	-12.682	-10.358	-8.5047	-9.5799	-11.62	-11.112	-11.241	-9.8355	-11.8	-10.335	-10.352	-11.312	-10.621	-10.792	-10.825	-9.313	-10.646	-8.9163	-12.22	-9.4834	-11.78	-11.227	-11.604	-12.082	-11.227	-10.735	-11.744	-11.19	-11.243	-11.046	-9.6694
-0.86162	-2.0041	-0.61065	-1.7615	-1.8905	-1.5646	-0.93902	-1.5449	-1.258	-1.303	-0.28798	-0.88906	-1.0483	-0.46862	0.22669	-2.3252	-2.2231	-1.1337	-1.7257	-1.2478	-1.2397	-0.78735	-0.9315	-2.9856	-1.5022	-0.039445	-1.8484	-0.94198	-2.4917	-2.4906	-1.4233	-1.1964	-3.0972	-1.685	0.31912	-0.1339	-1.3694	-1.1544	-1.1686	-1.6944	-1.9075	-1.3367	-0.75938	-1.0202	0.1934	-0.48973	-2.2887	-1.7682	-1.5293	-1.6465
-14.417	-15.826	-15.521	-14.632	-15.297	-14.277	-14.908	-16.242	-14.464	-14.537	-14.298	-15.972	-14.314	-15.711	-16.723	-15.554	-13.998	-14.012	-14.102	-16.083	-14.162	-15.654	-15.126	-14.065	-14.622	-13.97	-15.622	-15.056	-14.599	-14.027	-14.773	-15.066	-14.193	-14.386	-15.021	-15.408	-16.155	-13.82	-15.429	-14.143	-14.215	-15.953	-14.454	-14.618	-13.691	-14.74	-16.34	-13.819	-15.595	-14.693
-0.20077	-0.62991	-0.072046	0.7744	-0.62997	0.24528	-0.17975	-0.5479	-0.39042	1.9066	2.0658	1.1647	0.080234	0.43876	1.2011	0.92022	0.59408	0.94282	1.7298	-0.59198	1.4087	0.12019	2.3096	0.46926	0.15367	0.48996	1.7368	1.999	0.12656	-0.51447	1.5142	0.91033	0.34316	0.59859	0.011294	0.30526	1.322	-0.07861	1.2598	0.87958	-0.35066	0.15118	1.0039	0.32574	0.26067	0.10036	0.034121	0.44302	-0.22131	0.4122
-21.168	-22.255	-21.994	-22.079	-22.854	-22.669	-22.543	-21.213	-21.975	-21.385	-23.723	-20.642	-22.132	-22.472	-21.113	-22.647	-22.175	-22.829	-22.506	-23.658	-22.46	-21.704	-21.498	-21.29	-22.553	-22.597	-22.816	-23.074	-22.127	-21.832	-20.231	-21.358	-22.286	-23.857	-21.694	-23.505	-21.747	-22.97	-22.987	-21.163	-20.996	-23.085	-22.626	-22.516	-23.525	-21.026	-25.912	-22.739	-22.775	-21.343
1.0396	-0.61298	0.070821	-0.54009	1.2303	0.027958	0.44681	0.044451	-0.5867	-0.77977	0.7002	-0.5734	-0.82635	1.4871	0.32626	-1.0463	1.0643	0.091355	0.79821	-1.9032	-0.68069	0.45704	0.41197	-0.17184	-1.4132	1.1034	0.093113	0.16988	-0.73898	1.3542	-0.081175	0.36364	0.74225	0.18529	-1.8184	-0.68697	-0.31108	0.34949	0.21733	-0.55664	0.69531	-0.92031	-0.96489	0.13069	-0.35748	-0.87001	0.1744	-0.67647	1.3128	0.17796
-2.7769	-3.1861	-2.3132	-2.9284	-0.83845	-1.0912	-0.70225	-1.775	-3.466	-1.6778	-1.0881	-0.8267	-0.66181	-1.4225	0.04188	-2.5142	-0.61553	0.31333	-1.5476	-0.56071	-2.1164	-2.6386	-1.8707	-2.386	-2.3572	-2.9362	0.031476	-1.0412	-1.0604	-1.3063	-0.36472	0.35895	-1.6788	-2.5981	-1.1047	0.028779	0.087813	-1.9409	-2.2587	-1.6434	-2.4314	-2.4911	-2.2167	0.61181	-1.5943	-3.2892	-1.3554	-1.2557	-2.6251	-2.2856
-4.3399	-3.6578	-4.0265	-3.3455	-2.3655	-4.0913	-3.0853	-3.8392	-4.2391	-2.5434	-2.8855	-3.4082	-2.1924	-3.4702	-1.4601	-3.6722	-3.5052	-1.6993	-3.7789	-3.7781	-3.2985	-4.0618	-2.5555	-2.3886	-2.5501	-4.5007	-4.0501	-4.229	-2.9715	-3.7112	-1.9959	-3.5763	-2.6	-1.7042	-3.8158	-3.34	-4.3858	-2.521	-4.2408	-4.5664	-4.1789	-2.6911	-4.2868	-2.9222	-2.9147	-2.0264	-2.5462	-2.9556	-3.7295	-2.6697
-14.36	-15.037	-14.467	-14.009	-15.088	-14.467	-14.929	-14.929	-14.874	-13.981	-16.655	-14.161	-13.853	-14.328	-15.72	-13.822	-15.499	-15.47	-14.217	-14.76	-15.159	-15.454	-13.895	-16.293	-15.163	-16.357	-14.253	-13.35	-14.997	-14.064	-14.523	-13.704	-14.837	-12.879	-14.279	-14.436	-14.808	-15.548	-16.065	-15.635	-14.727	-14.701	-13.681	-14.423	-14.024	-13.268	-13.087	-14.967	-13.047	-14.153
4.1127	3.184	3.7102	2.4477	2.7853	2.7359	4.6348	1.5792	4.0913	2.2163	2.7431	3.0188	2.6674	3.5671	2.9297	3.9821	3.2254	3.0408	3.3285	2.9273	2.8227	1.4675	1.2333	3.4858	2.9829	3.0733	2.6604	2.8396	2.0098	3.7783	3.8852	3.4067	4.1524	3.9769	3.5203	2.3659	5.2212	1.9179	3.5959	4.0914	1.9659	3.0923	2.1435	3.0677	3.3442	2.1021	3.0884	2.2695	4.0752	4.89
0.10288	0.25935	0.43503	0.58678	-0.1703	0.54902	1.4941	0.70242	0.11765	0.93581	0.35621	0.94714	-0.25557	1.7041	0.53262	0.89677	1.1102	0.6794	-0.75032	0.72108	1.1698	-0.8048	-0.61824	1.5802	0.66412	-1.5379	-0.06524	1.9133	0.87275	0.12508	0.20528	1.6272	0.13606	-0.22654	1.573	1.3167	1.3299	0.10272	0.25421	-0.26096	0.58045	0.63663	1.1551	2.1724	-0.23035	0.20349	0.66223	-0.32485	1.1542	0.68286
-1.3072	-1.0702	-0.85016	-1.9438	-2.2651	-1.9341	-0.35729	-0.68859	-1.2229	-0.33935	-1.0827	0.90381	-0.64751	-0.18388	-0.022858	1.212	-1.238	-1.9937	0.0086111	0.19439	-1.4912	-1.783	-0.42729	-0.75759	-0.78588	-1.1092	0.013195	-0.84482	-1.4985	-2.7422	-0.78868	-0.90629	0.01225	-1.1116	-2.5893	-2.2665	-1.0135	-1.0827	-1.6041	-2.6221	2.003	-0.48874	-2.2021	-0.70708	-0.87226	-0.11832	-0.67156	-0.087801	0.32904	0.35991
-11.168	-12.928	-10.695	-11.864	-11.407	-10.693	-11.32	-11.001	-11.348	-12.183	-11.929	-12.412	-11.915	-11.166	-12.056	-11.243	-10.648	-10.954	-9.9074	-11.55	-12.782	-12	-12.482	-11.002	-11.547	-11.274	-9.1301	-13.142	-10.973	-12.131	-11.973	-11.459	-12.688	-10.721	-12.3	-11.55	-11.015	-10.817	-12.044	-12.792	-11.611	-11.329	-11.611	-11.971	-12.725	-11.928	-11.462	-11.168	-12.141	-12.307
-3.6007	-2.7235	-4.3994	-3.41	-2.9242	-4.3829	-3.7655	-2.9477	-4.1081	-3.8939	-4.2359	-3.2168	-2.7343	-4.1744	-4.4288	-3.0319	-1.8454	-4.2915	-4.154	-2.4343	-3.8898	-3.6952	-1.9777	-3.8229	-3.5346	-2.6789	-3.9434	-4.7562	-5.0019	-3.2449	-4.5889	-4.4815	-4.1316	-1.9527	-2.0871	-3.5398	-2.8741	-3.544	-3.3997	-2.6485	-4.1071	-3.0548	-4.3718	-3.4913	-4.9441	-4.0981	-3.0007	-3.0519	-3.7307	-2.7044
-4.2191	-4.1391	-5.8747	-3.808	-5.4893	-2.9859	-4.4541	-5.7822	-4.7054	-4.6016	-5.2652	-4.9444	-3.6239	-5.621	-5.0199	-4.0995	-6.2963	-3.8319	-5.1302	-6.0687	-5.6517	-3.4862	-4.3251	-4.4857	-4.4401	-4.2595	-4.9811	-4.8443	-5.5487	-5.135	-3.3832	-4.1984	-4.6302	-4.5326	-4.6432	-5.1182	-4.1642	-5.1415	-5.4488	-3.9776	-5.382	-3.3783	-4.3852	-5.398	-4.5074	-5.7723	-4.3285	-4.5892	-3.7604	-4.1904
-12.49	-12.89	-13.331	-14.556	-13.803	-12.449	-12.424	-12.386	-11.59	-13.684	-13.624	-12.792	-14.663	-13.65	-13.095	-13.711	-13.675	-11.029	-12.941	-13.413	-14.009	-13.554	-12.135	-13.409	-13.874	-14.752	-11.835	-12.266	-12.669	-13.742	-14.374	-13	-13.867	-14.309	-12.529	-13.709	-14.662	-13.062	-13.733	-12.562	-13.396	-12.938	-11.607	-14.865	-12.548	-12.843	-12.397	-12.631	-12.974	-14.423
-8.7436	-8.1911	-9.543	-7.9782	-8.7836	-7.1267	-9.4262	-10.519	-8.152	-8.0178	-10.751	-8.4295	-10.382	-9.0151	-8.3553	-8.0148	-7.6301	-8.9113	-10.816	-8.7837	-9.7617	-10.68	-10.022	-7.0892	-8.9234	-8.7575	-10.211	-8.6535	-8.5803	-8.4356	-10.064	-8.0638	-9.3998	-8.4986	-8.7636	-8.7377	-8.1527	-7.8213	-9.2051	-9.2059	-8.4619	-9.6179	-8.7961	-8.4981	-8.5883	-8.7411	-8.3584	-9.5429	-8.0657	-10.424
9.1063	9.3155	8.5257	9.4228	10.293	10.326	7.7283	7.697	8.0506	7.913	9.8545	8.9544	9.3932	7.6819	8.2311	8.9399	9.5651	7.5001	8.9573	7.9292	8.8194	8.5167	9.6017	7.0076	11.159	9.0848	9.2541	8.0049	8.9061	8.7477	10.197	7.9323	8.2995	9.0517	8.2453	8.3215	8.3589	8.3938	7.6049	9.0679	8.3457	9.4686	9.1069	9.2917	9.5646	7.616	9.5098	8.7737	9.5289	9.1363
-7.2506	-7.0009	-8.7336	-6.9965	-5.8641	-6.3472	-5.4009	-8.0464	-5.2542	-6.84	-6.8647	-7.0676	-5.4817	-7.0615	-6.8255	-6.91	-6.3366	-6.731	-6.4118	-7.0454	-5.3889	-4.6392	-4.3277	-6.1267	-5.987	-7.6676	-6.6972	-6.4496	-6.1425	-7.0129	-7.9596	-5.2845	-6.3666	-6.2925	-5.1231	-7.7689	-6.7939	-6.3356	-6.9965	-7.4564	-7.3258	-6.168	-7.5715	-6.4517	-4.9878	-5.1141	-5.1428	-8.9182	-5.4492	-7.0543
-2.1642	-1.8513	-1.2881	-1.1893	-1.9602	-0.44343	-0.83034	-2.9428	-1.3141	-0.094325	-2.9055	-1.0384	-0.52036	-1.1958	-2.313	-2.9345	-0.47933	-1.2718	-1.0236	-1.2481	-0.36229	-2.3458	-0.7258	-0.7132	-1.2067	-1.2585	-1.3642	-3.3266	-1.436	-1.6815	-1.789	-0.59268	-0.84815	-1.4624	-3.0275	-1.1074	-2.939	-1.291	-0.7708	-2.0774	-3.2638	-1.7498	-0.99935	-0.89805	-0.28317	-1.312	-1.2847	-0.6105	-0.99236	-1.4558
-13.636	-13.332	-12.615	-13.032	-14.298	-14.105	-12.4	-15.363	-13.658	-11.833	-12.182	-12.416	-13.377	-14.203	-14.619	-13.934	-13.807	-12.04	-12.7	-11.579	-14.177	-12.547	-14.707	-13.062	-13.316	-13.045	-12.503	-14.051	-14.579	-13.721	-11.789	-13.715	-13.115	-12.993	-14.954	-11.95	-14.432	-13.777	-14.056	-12.007	-13.939	-13.657	-14.806	-11.944	-13.058	-12.28	-13.299	-12.745	-12.144	-13.454
-10.301	-8.9449	-9.2635	-11.102	-11.01	-10.6	-9.4603	-11.218	-9.5458	-9.9822	-9.2713	-11.146	-11.271	-9.3655	-8.5381	-10.214	-10.622	-10.649	-9.4711	-11.39	-11.539	-9.385	-10.349	-10.78	-9.9883	-10.898	-12.302	-10.112	-11.475	-10.447	-9.4265	-9.7125	-10.318	-11.127	-6.7204	-10.681	-11.322	-10.285	-11.455	-11.421	-10.7	-11.822	-9.8678	-12.075	-10.357	-11.988	-11.162	-9.9725	-12.141	-9.1181
-10.209	-10.502	-11.791	-11.799	-10.056	-11.204	-9.5126	-9.5298	-10.112	-9.2309	-9.473	-12.116	-9.6767	-10.586	-11.368	-11.392	-9.8804	-11.511	-11.116	-11.756	-10.138	-11.039	-11.576	-12.536	-9.5924	-10.267	-9.943	-10.81	-9.6702	-10.676	-9.9477	-12.091	-10.062	-9.0408	-10.597	-10.012	-10.726	-10.128	-9.4702	-9.595	-11.261	-10.984	-10.148	-12.876	-11.281	-12.019	-10.823	-10.291	-11.031	-11.856
7.2336	8.2714	7.5468	8.7471	7.9365	6.9507	9.4203	9.1243	8.6053	8.4769	8.9632	7.0059	8.2716	7.2926	8.5948	8.071	9.1274	8.2521	8.4007	8.6656	7.6638	8.322	9.1609	9.389	8.0822	8.0415	9.17	8.6541	7.4165	9.8674	7.7718	7.6564	8.6832	9.6429	8.8548	7.6089	9.495	8.7527	8.5356	7.7206	8.2387	7.9363	9.0637	8.2653	8.837	9.5159	8.83	8.9725	8.4107	7.2727
-11.683	-12.097	-10.424	-10.953	-11.785	-11.952	-12.647	-11.316	-12.267	-10.113	-12.421	-12.783	-11.397	-13.221	-13.832	-11.638	-10.475	-11.616	-11.72	-13.047	-12.008	-12.336	-11.454	-11.179	-12.288	-13.012	-12.787	-11.879	-11.209	-11.762	-13.002	-10.958	-11.213	-9.9259	-11.567	-12.438	-11.543	-12.393	-12.433	-10.195	-10.93	-10.769	-11.142	-11.401	-10.071	-11.597	-12.007	-11.26	-12.907	-11.422
0.78422	-0.35082	-0.075484	0.35196	-2.0435	0.35276	-0.10716	0.31325	-0.18868	-0.051335	1.2515	-2.0461	-1.0997	-1.6694	0.089362	-2.041	0.23323	-1.0904	-0.17221	-0.44106	-0.16812	-0.0015418	-0.040963	0.76197	-0.98319	-0.0013832	1.1626	-0.67482	-0.38013	-0.94957	0.27581	0.33282	-1.0291	0.1149	0.88025	0.97301	0.04171	-0.49133	0.90806	-1.2657	-1.7873	-1.74	-0.38141	-1.1251	0.67563	-0.87451	-0.84987	-0.37961	-0.89447	-0.20407
-3.436	-2.7222	-3.8958	-0.39185	-1.8772	-2.9417	-3.1291	-2.3657	-1.5213	-2.2959	-3.1677	-2.2472	-2.2571	-3.8488	-1.0105	-3.2952	-1.3303	-3.1414	-2.1415	-3.676	-1.1894	-4.3041	-2.7402	-3.0154	-2.5293	-2.8238	-3.5102	-3.6369	-2.0225	-2.1038	-2.4178	-3.3504	-1.4437	-1.3919	-3.3379	-2.0685	-1.4258	-3.4184	-2.3547	-1.7715	-2.3242	-2.8892	-2.9544	-2.5427	-2.3585	-1.7355	-2.1755	-3.1193	-2.822	-3.7423
5.7661	4.605	6.4152	5.6995	5.793	6.5793	5.6542	4.2184	4.0335	4.4253	4.219	5.3026	5.6459	7.0412	5.7401	4.6877	5.3234	5.7088	4.4339	3.968	5.3314	5.6176	5.6422	3.1569	5.1437	5.647	5.3447	6.1659	4.7886	5.2259	5.4116	6.8439	4.121	4.7583	5.4434	4.882	4.5931	7.6714	3.8317	4.5292	5.201	5.5831	5.6703	4.7077	5.3275	5.1469	6.2813	5.2957	5.9881	6.2991
9.2157	9.4305	10.551	8.856	9.5987	9.8578	9.6743	9.0336	8.8131	9.7439	7.7397	9.7101	10.358	8.8879	10.366	7.1236	9.2465	8.993	9.7189	10.138	9.9004	9.543	9.8216	9.9155	8.3053	8.0303	9.6969	8.9575	9.2803	10.049	9.8567	9.0426	8.7585	9.0561	8.5508	9.2852	8.2548	10.512	10.175	9.4049	8.4227	10.964	10.831	8.7761	10.225	8.828	9.1813	9.9216	10.023	10.714
-10.376	-8.7799	-8.9423	-9.3813	-10.935	-10.696	-11.608	-9.0837	-10.791	-8.2452	-9.5668	-10.505	-9.3345	-10.996	-11.429	-9.9722	-9.9869	-11.01	-9.4434	-10.576	-11.069	-10.265	-9.9399	-10.668	-9.4726	-11.764	-11.142	-9.0206	-9.4184	-10.002	-11.77	-9.2228	-10.148	-10.043	-10.242	-11.217	-8.7132	-10.162	-10.006	-9.0239	-8.8978	-11.17	-10.791	-11.257	-10.616	-10.567	-9.7044	-9.4214	-8.8948	-8.3287
-1.8318	-1.7626	-3.435	-4.0946	-2.6662	-3.0867	-2.4865	-3.5681	-3.9205	-3.1273	-2.3038	-3.2028	-4.5081	-3.816	-3.5741	-2.0448	-2.9543	-3.4283	-3.1407	-3.6774	-2.8408	-2.782	-3.0268	-3.5988	-4.8307	-3.3798	-4.1875	-3.6356	-1.9372	-2.719	-2.8245	-2.5365	-4.3274	-5.465	-4.1558	-3.4285	-4.3624	-2.2271	-2.0826	-3.2436	-3.1484	-2.7197	-3.2255	-2.5245	-2.7199	-1.9481	-2.833	-3.9481	-2.5501	-2.6143
-2.0621	-0.57081	-1.7361	-2.7239	-1.2252	-0.54444	-2.2872	-1.128	-0.82647	-1.4596	-1.1097	-2.4804	-1.1979	-0.98613	-2.2441	-1.3593	-1.5193	-2.3129	-1.3777	-2.2273	-1.9995	-2.08	-1.2344	-0.78464	-1.9904	-1.3857	-1.2976	-2.1984	-1.6344	-1.2334	-2.28	-2.4539	-0.43872	-3.098	-1.205	-1.3826	-0.2197	-2.1238	-1.8499	-2.7729	-0.60648	-2.646	0.30458	-0.55139	-0.83704	-2.1393	-2.9125	-3.1812	-2.0091	-2.3105
-8.5229	-8.0752	-9.6309	-10.022	-7.6511	-9.7878	-8.2256	-10.523	-10.081	-8.5196	-10.347	-8.3392	-8.4917	-11.205	-9.5197	-8.4534	-9.5793	-9.1888	-8.1645	-9.308	-8.1197	-10.707	-9.3384	-9.0717	-9.2003	-9.4302	-9.9056	-9.0113	-8.4649	-8.6826	-10.061	-7.3323	-8.8015	-9.7438	-8.3184	-8.5172	-9.7286	-9.4542	-9.1273	-9.2657	-7.8539	-8.7261	-7.9301	-10.014	-8.8285	-9.7871	-8.8004	-9.9908	-10.534	-9.3973
-22.133	-21.267	-20.774	-22.448	-22.515	-21.621	-21.613	-20.998	-24.011	-23.558	-22.525	-23.002	-22.703	-22.132	-21.968	-22.587	-22.061	-22.904	-22.5	-22.661	-22.309	-20.768	-22.09	-21.927	-19.894	-23.722	-20.417	-23.576	-22.053	-22.099	-21.51	-22.144	-22.897	-21.218	-22.296	-23.249	-21.626	-23.593	-23.87	-22.71	-22.351	-22.501	-22.01	-22.496	-23.951	-22.089	-23.996	-22.738	-21.963	-22.484
4.9978	5.0065	5.4373	6.5915	4.9779	6.0001	7.6246	3.1701	5.7754	3.4339	5.7765	5.2124	3.6937	5.4085	4.0323	6.0956	3.4172	5.0651	2.7452	4.8472	4.5632	4.7482	4.766	4.5854	5.6601	5.975	5.2772	3.7436	5.2765	5.3006	4.7042	4.1604	4.7873	4.8944	6.676	4.3141	4.7702	4.2866	5.3129	5.809	4.583	5.023	4.2022	4.5964	5.207	6.6548	4.3332	4.4697	5.2015	5.3362
1.5629	1.6323	0.23669	2.0875	0.37258	2.7975	2.7287	2.1736	2.4324	4.5131	0.84577	1.6404	2.3759	0.2142	1.2702	1.3124	1.6057	2.5849	0.11334	2.6067	0.96977	2.6661	2.2045	0.42155	1.1262	1.924	0.86806	1.9461	2.2455	3.563	2.0038	1.7125	3.0409	1.5086	1.099	2.1845	2.1764	1.5709	2.0627	2.5845	1.2662	2.1978	3.4811	2.1548	3.4114	3.2747	3.1931	1.8277	2.7426	2.849
6.2243	6.6615	4.6685	3.4712	6.813	4.8076	6.4411	5.361	3.1386	5.295	6.7102	3.942	5.1232	6.0786	6.0365	5.8388	5.1864	5.4939	4.6233	6.6545	4.1049	4.9862	4.9429	5.9895	6.1928	4.6588	6.4289	6.1982	5.0235	6.6948	4.2328	4.8114	7.5472	5.2434	5.1751	6.7434	5.4372	5.71	5.101	4.6992	6.6794	5.2009	4.8066	5.271	6.1017	6.869	6.6431	5.9413	6.1739	6.4757
-3.3465	-4.3286	-2.1054	-4.2512	-4.0784	-2.5705	-3.9573	-4.3793	-4.5612	-3.3892	-2.7302	-3.7968	-4.2031	-4.821	-3.8278	-2.7994	-2.3895	-3.7539	-3.9686	-2.5412	-1.8567	-4.399	-3.6326	-3.9101	-2.868	-2.608	-1.6901	-2.2755	-2.8887	-3.6711	-2.8495	-0.92791	-4.1064	-3.7607	-3.9496	-2.2807	-2.7278	-5.3765	-3.7344	-4.0897	-3.77	-5.171	-4.9341	-4.0861	-4.9725	-4.7142	-3.0849	-3.2193	-4.202	-2.8031
-0.78751	1.108	0.68981	1.7464	0.13327	-0.90521	0.18872	0.0013993	-1.5298	0.59116	-0.57928	-0.20006	-1.1948	0.75961	0.56084	1.9853	-0.90993	0.82561	-0.44061	-0.75491	-1.1353	0.020245	-1.4263	0.73153	-0.8671	0.67601	0.7255	-0.14314	1.8254	1.3018	-0.12422	0.20657	-0.46477	1.227	-0.88675	1.6008	0.77852	-1.6481	-0.63561	0.60338	-1.1308	-2.0523	0.60915	-0.98504	-0.55205	0.22688	2.2664	0.39605	-0.26834	-1.0992
-11.836	-13.137	-13.232	-13.892	-15.177	-11.466	-12.278	-13.305	-13.424	-13.193	-13.422	-13.132	-13.627	-12.722	-13.376	-12.416	-13.048	-12.353	-13.382	-12.834	-12.998	-11.99	-12.599	-13.382	-15.235	-14.259	-13.24	-12.587	-13.661	-13.141	-12.658	-14.736	-12.747	-13.353	-14.365	-12.36	-12.557	-13.403	-14.041	-13.102	-12.122	-14.558	-14.178	-13.829	-12.951	-14.391	-13.165	-14.089	-13.774	-13.331
5.4941	6.7555	7.3312	6.74	7.3061	6.1922	6.0883	7.7499	7.1339	7.716	8.2899	5.845	7.5642	9.473	8.2045	7.2125	5.9892	5.4146	6.7716	5.7579	5.8885	7.7736	7.6199	8.2905	6.4239	7.6932	7.2032	8.4673	8.327	5.1177	5.6331	5.8457	7.3541	7.4686	6.9754	7.3728	7.3448	8.3963	6.6844	5.9257	7.5831	6.2177	6.1278	6.6596	6.9348	7.8504	6.4967	6.6161	5.3401	6.9192
-1.3982	-0.45991	0.54134	1.3459	-0.84084	-0.36988	0.90853	-1.3355	1.3816	0.87748	-1.9876	-1.6575	-0.66397	1.3979	-0.70539	-0.7841	-0.25482	-1.7068	-2.3415	-0.37402	0.74122	-0.78451	-1.1878	-0.7942	-0.51824	-0.90516	-0.30716	2.0081	0.55085	-0.079348	-0.96034	0.1846	-0.33561	-1.7295	-1.3681	-0.22355	-1.4484	-0.29659	-1.7288	-1.5393	-1.173	0.90698	0.54368	-0.068008	-0.72403	0.68619	0.054167	-0.80505	1.2127	0.12469
-2.5328	-2.7872	-2.1827	-2.3139	-2.777	-3.3941	-3.4822	-2.9603	-2.1003	-1.8826	-3.2829	-4.3983	-2.5697	-1.0466	-3.4232	-3.1719	-3.2641	-1.5074	-1.5032	-2.9883	-3.3595	-0.44673	-3.5855	-1.1512	-2.7763	-2.8303	-3.6291	-0.77082	-3.6599	-2.6068	-1.4689	-3.7531	-1.7401	-2.2855	-2.7823	-2.4085	-2.8272	-2.3968	-2.0755	-1.6996	-2.0584	-3.6614	-4.6182	-3.3672	-1.9758	-3.7818	-2.2183	-2.3906	-3.6383	-3.0559
5.8339	5.8752	6.0833	3.8719	5.2079	3.7119	4.1081	5.263	5.6571	4.2871	4.7562	4.8343	6.0958	3.8007	5.7666	5.6103	4.6357	6.028	4.8346	4.1694	5.5352	4.4514	3.6775	3.6933	5.967	5.2251	3.3959	5.8575	4.7944	4.0736	4.2603	5.3908	5.2211	5.3758	4.0945	2.6894	4.7484	3.385	4.7878	4.0498	4.9937	6.2676	5.0246	6.332	4.9967	6.3639	5.1631	4.138	4.0258	6.4031
-1.2101	-2.4653	-2.6994	-1.9093	-2.3114	-1.9278	-2.4127	-2.0917	-3.3811	-3.7629	-1.8522	-3.7463	-3.8521	-2.9358	-2.6318	-2.9935	-3.1838	-2.254	-3.2641	-1.5116	-3.0055	-2.3893	-3.6652	-1.4923	-2.0001	-0.73996	-2.95	-2.6441	-1.9781	-2.2438	-2.2262	-3.3092	-2.0581	-2.3875	-3.1287	-1.7847	-2.8873	-2.8166	-2.3428	-2.3546	-2.3994	-2.1966	-3.838	-2.2818	-1.0162	-4.4417	-0.73696	-0.80006	-2.5738	-1.9299
-0.82484	-0.75153	-1.7479	-1.0034	-0.35536	1.825	0.41528	-1.2396	0.73007	-0.63354	0.36473	-1.3609	0.33987	0.41697	-0.089526	0.30995	-0.023034	-0.77519	0.91533	-2.0201	0.98623	0.34228	2.4073	0.56196	-1.8209	0.92595	-1.1616	0.62813	1.2558	-0.39889	-0.49027	0.60631	-0.59184	0.11971	-0.74647	-1.8296	1.0984	-0.13078	-0.18281	-0.47706	0.77118	-0.34072	0.25754	0.37385	-0.36145	-0.8662	-1.0021	0.55173	-0.011728	0.28521
3.9281	2.7563	4.5032	4.9015	5.8739	4.5488	4.7262	3.7219	3.5999	4.2622	5.1961	4.3666	2.9863	4.1026	3.5857	5.3168	4.0588	4.0742	4.5813	2.5434	4.5764	3.0863	4.2298	5.1895	5.5588	3.7119	4.757	3.9285	3.2429	5.2606	5.4176	4.6533	4.1431	4.8773	3.0576	5.1171	5.9997	3.2223	4.1271	3.317	4.9427	5.1266	3.4822	4.1985	3.9594	3.9986	4.2544	3.1056	5.4072	3.5405
-11.499	-11.707	-13.71	-13.964	-14.981	-13.572	-12.149	-12.41	-13.216	-13.795	-13.431	-15.56	-12.506	-11.935	-14.501	-13.016	-13.61	-13.588	-12.467	-13.68	-12.337	-14.139	-13.166	-14.063	-13.044	-13.244	-14.231	-13.523	-15.089	-12.811	-13.463	-12.701	-15.193	-13.206	-13.3	-11.769	-14.093	-14.867	-14.544	-14.845	-14.469	-13.426	-14.679	-13.339	-14.065	-14.399	-13.388	-13.77	-12.829	-12.243
0.097028	1.3667	3.3973	1.479	1.3658	0.78907	1.1821	3.1575	1.4615	4.5338	1.8916	0.85661	1.7766	1.8836	1.6856	3.83	3.117	1.765	1.974	2.9286	2.4889	1.3072	2.0099	2.1044	1.9329	1.4944	4.1659	0.73874	0.96936	2.1522	0.81694	0.64118	2.4284	2.3592	2.1648	1.8871	1.7223	0.73533	3.6726	1.6789	1.9852	2.9195	2.0702	1.8701	2.3871	0.66464	0.37691	1.416	2.5339	2.0188
-1.3009	0.63684	1.726	-1.101	0.11991	0.8934	0.926	-0.8891	0.90362	0.66206	-2.031	-0.15157	-0.46989	-0.81654	-0.83885	1.9189	2.0613	-1.9332	1.3687	0.010822	0.23396	-0.44215	1.6547	-0.36684	0.53595	-0.40765	-0.45162	-0.85333	-0.65506	0.18681	-0.19143	-1.8415	1.7452	0.37517	-0.37732	0.31668	1.4176	0.45632	-0.23972	-0.32147	0.35315	0.22322	0.10247	1.0576	-1.0716	-1.2604	0.16075	1.7309	1.2827	0.97484
-21.947	-21.846	-21.925	-20.793	-22.581	-22.508	-23.059	-21.743	-23.286	-23.033	-22.877	-22.083	-22.692	-21.657	-20.754	-22.246	-22.445	-22.107	-22.319	-22.437	-21.536	-22.103	-23.714	-21.668	-22.718	-22.219	-22.477	-21.6	-21.575	-21.787	-23.747	-23.015	-22.724	-21.459	-22.517	-21.491	-22.469	-22.226	-21.25	-22.613	-21.206	-21.387	-23.582	-21.017	-22.928	-22.069	-21.125	-22.55	-23.305	-22.317
-12.056	-10.265	-13.456	-9.8953	-11.636	-11.164	-12.496	-10.485	-11.148	-10.915	-13.067	-12.693	-12.224	-13.112	-10.324	-12.786	-11.576	-11.726	-12.438	-10.338	-11.702	-11.95	-11.901	-12.413	-10.486	-10.914	-13.512	-11.334	-11.187	-12.066	-12.374	-10.978	-12.041	-11.398	-11.713	-9.8502	-12.279	-11.402	-11.39	-12.693	-12.076	-10.928	-10.685	-12.166	-10.722	-12.427	-9.2299	-11.205	-11.493	-12.286
-1.7924	0.37302	-0.32998	-1.1629	-1.4619	-0.92899	-1.9268	-1.4203	-1.8594	0.11158	-0.92473	-0.045764	-1.8623	-2.3003	1.0176	-0.076841	-0.14954	-1.2354	-0.76391	-2.3593	-0.35709	0.7094	-1.1475	-0.09435	-1.6319	0.12089	-1.0185	0.57016	-1.567	-2.9914	-1.1444	0.48539	-1.2548	-1.3382	-0.11405	0.16898	-0.34129	-0.84185	-0.86703	0.023796	-1.1501	-1.9465	-0.69999	-1.452	0.178	-1.0862	-0.67999	-1.8804	-0.64912	-1.6339
-2.2931	-4.2434	-3.888	-3.1399	-2.391	-1.6886	-3.8336	-2.5022	-2.027	-4.2227	-2.8276	-2.8671	-1.9448	-2.1132	-2.8392	-3.3232	-2.9861	-2.0072	-3.9052	-2.8518	-3.2029	-1.9276	-2.9135	-4.0828	-2.3416	-3.086	-4.631	-1.6229	-3.7034	-3.2523	-0.38673	-2.4482	-2.9283	-2.9058	-0.74639	-2.6986	-2.347	-3.5961	-2.5236	-3.4401	-2.3765	-2.9734	-3.0558	-2.3211	-2.2187	-2.9776	-2.7213	-2.8163	-1.415	-2.8334
-2.5881	-2.1292	-1.4812	-3.1309	-2.1355	-1.2477	-1.0674	0.4378	-2.7264	-1.0492	-2.4274	-1.1923	-0.83445	-3.3453	-2.7433	-0.55747	-1.3542	-2.6248	-0.77257	0.60937	-2.5371	-2.7881	-3.2143	-1.4698	-1.59	-0.96427	-2.7235	-1.9089	-2.4585	-1.49	-2.3496	-1.0428	-1.7852	-1.46	-2.875	-0.93549	-0.97905	-3.2575	-1.2639	-1.187	-1.8536	-2.7451	-1.2199	0.25642	-0.54816	-2.3904	-1.3017	-2.005	-2.6777	-2.1708
3.4784	3.6595	4.6205	4.2381	5.6498	3.6862	3.9876	4.4457	4.1542	4.2671	3.3677	3.0472	2.3192	5.5673	2.2136	5.5671	3.6919	3.9288	3.2787	4.2515	4.6503	4.5505	4.309	4.7973	2.0842	2.9941	5.0553	4.8801	3.59	3.7779	1.813	3.9554	1.8405	5.9869	5.6498	4.8257	3.6113	3.6325	3.2931	5.1419	4.0573	5.1473	3.6439	3.02	4.4947	5.0009	3.9541	3.5349	3.7342	6.1255
-5.5874	-4.1697	-4.1066	-4.5589	-3.6821	-3.6709	-3.5593	-4.7599	-3.3236	-4.1255	-4.149	-4.2128	-3.8525	-4.1347	-4.5327	-2.6644	-5.7503	-4.1697	-4.6504	-4.2959	-5.0452	-2.3048	-4.0555	-2.967	-5.5698	-3.6854	-3.7599	-4.2668	-3.6008	-2.2513	-4.7607	-5.3634	-4.765	-4.3885	-4.9638	-4.5593	-3.9168	-3.4694	-3.1956	-5.3941	-3.8773	-3.5922	-4.4143	-4.5798	-4.5343	-3.6131	-2.9356	-4.8055	-3.1097	-4.4163
-12.583	-12.641	-10.237	-9.866	-10.483	-10.496	-10.215	-9.6085	-12.061	-9.9576	-10.979	-10.465	-10.493	-11.462	-10.859	-11.288	-12.7	-10.283	-9.1833	-10.138	-10.933	-9.6356	-9.7705	-9.735	-10.547	-10.775	-12.268	-11.052	-11.908	-9.8553	-11.208	-11.461	-11.116	-9.6966	-11.504	-10.961	-9.1285	-10.059	-9.8185	-10.457	-10.483	-10.336	-10.251	-11.711	-10.024	-12.476	-9.2912	-10.011	-9.9119	-11.896
-8.7237	-9.9095	-6.7089	-10.144	-9.7729	-9.2634	-10.455	-8.37	-9.1401	-9.1147	-9.1944	-8.6798	-9.6786	-9.9515	-9.223	-11.248	-6.7147	-7.8943	-7.3846	-9.6373	-8.9999	-9.3351	-9.6331	-8.2947	-9.3371	-8.0187	-8.9395	-9.1375	-7.962	-9.6771	-9.001	-9.9466	-9.2188	-7.9569	-9.4706	-9.5185	-9.9201	-8.9087	-9.6413	-9.3292	-7.4942	-8.4154	-8.0152	-9.5148	-9.1687	-8.7601	-8.3798	-9.099	-9.0229	-7.7961
-11.742	-8.0039	-9.4678	-8.7536	-8.8433	-8.858	-7.4799	-10.072	-10.419	-9.7845	-8.4312	-9.0973	-8.8443	-9.6317	-9.5123	-9.9396	-9.4538	-8.9358	-8.7435	-9.7546	-9.2229	-9.1091	-9.554	-9.4137	-10.092	-7.5671	-7.9856	-8.3155	-9.2533	-8.2352	-10.817	-8.6789	-8.2135	-9.2255	-8.7078	-10.229	-7.8629	-9.2511	-10.104	-10.437	-8.9505	-9.1718	-10.092	-10.644	-7.6113	-10.011	-9.7912	-9.8737	-9.818	-8.1259
-10.691	-11.022	-12.414	-10.318	-10.485	-9.2087	-9.8274	-12.028	-10.172	-9.1421	-10.711	-10.365	-9.6753	-11.062	-10.797	-10.864	-11.308	-11.533	-10.491	-9.492	-10.711	-10.946	-10.548	-10.32	-10.677	-10.026	-11.722	-11.267	-10.82	-9.8697	-11.483	-12.048	-9.4546	-11.228	-11.653	-12.44	-10.543	-10.761	-11.341	-10.646	-8.7082	-11.327	-10.865	-10.363	-11.03	-10.315	-10.349	-11.469	-10.836	-12.035
-4.2574	-2.672	-2.013	-4.1215	-2.0742	-3.4262	-2.2252	-4.0243	-3.2908	-0.98483	-3.1209	-3.9122	-3.4368	-3.5074	-3.5565	-1.5102	-2.6917	-2.8878	-3.051	-2.9385	-3.7588	-3.4175	-3.4407	-5.5195	-3.4065	-3.0378	-2.189	-4.2843	-4.7531	-1.7436	-2.3285	-1.8071	-2.9846	-2.5602	-3.0225	-3.0787	-3.452	-3.1415	-3.2977	-2.96	-1.1699	-3.9889	-4.8676	-3.4341	-1.7045	-2.3928	-5.0625	-2.4596	-3.3141	-3.2081
1.2572	1.5672	0.88528	0.54002	0.47787	-0.23603	1.7134	0.62556	1.4589	0.57359	1.0899	0.65525	2.4732	-0.52808	0.85233	1.1483	1.6211	1.7537	1.1449	1.1217	1.0352	1.5571	0.75203	-0.073993	0.55986	0.23096	0.85895	1.1146	0.93795	1.4064	0.38924	0.87176	0.67625	0.31162	1.0007	0.73911	0.68683	1.5439	0.11648	0.50401	0.8543	2.2968	-0.3284	1.763	1.339	-0.1471	0.3653	2.0405	0.24581	1.43
-11.043	-11.492	-9.8519	-11.74	-10.057	-9.8867	-11.061	-10.032	-11.081	-10.651	-10.258	-10.124	-11.349	-10.17	-11.865	-12.592	-9.5782	-9.4612	-11.248	-11.08	-11.675	-11.567	-11.69	-10.18	-11.054	-10.95	-9.2855	-10.429	-10.068	-9.4473	-10.152	-12.297	-10.727	-11.326	-10.751	-10.063	-11.636	-11.42	-12.311	-9.158	-10.422	-9.3672	-11.016	-11.953	-11.899	-10.023	-11.138	-10.719	-10.679	-10.915
7.3361	7.4593	7.8927	6.35	5.2425	6.662	6.3845	8.1855	7.0617	6.5046	6.5302	9.1397	6.4283	7.5564	6.2163	7.7308	7.3179	5.9292	6.3548	6.8575	7.776	6.8599	7.6721	6.1041	6.4524	7.2882	6.9524	6.5737	8.2009	7.2731	4.9935	5.9402	6.4278	5.7966	7.5032	6.347	7.0623	7.2443	7.8736	5.3413	6.92	4.3114	5.5988	7.0399	7.9021	6.3348	7.4794	7.1574	7.3141	8.1556
-21.666	-22.796	-21.3	-22.07	-21.309	-23.054	-22.075	-22.454	-21.931	-21.492	-22.473	-20.794	-22.367	-23.7	-21.496	-21.271	-22.12	-21.238	-23.483	-22.01	-21.881	-22.16	-23.732	-23.436	-20.823	-22.538	-22.285	-22.241	-21.135	-23.287	-21.644	-22.786	-21.556	-22.421	-21.028	-21.988	-23.91	-22.053	-22.823	-20.587	-22.091	-21.984	-22.515	-21.676	-23.291	-21.203	-21.828	-22.576	-23.425	-21.762
-11.138	-12.981	-10.322	-10.486	-12.019	-10.937	-10.884	-12.181	-11.234	-12.132	-10.997	-11.586	-12.578	-10.153	-11.786	-12.282	-10.425	-11.681	-11.057	-10.667	-9.7211	-10.155	-10.573	-9.7484	-12.257	-12.01	-12.517	-11.496	-10.517	-11.607	-11.168	-10.708	-11.79	-10.982	-9.5336	-10.547	-13.253	-10.669	-11.155	-10.876	-11.961	-9.9061	-11.345	-11.114	-10.997	-11.601	-11.03	-11.744	-10.971	-10.425
0.43651	-0.9898	-0.023943	-1.0988	0.45271	0.5305	-0.51831	-0.0053518	-2.4342	0.86926	-2.4284	-1.5973	-1.3749	-2.5198	-1.3864	-1.0908	-0.46486	0.72216	1.3732	0.30258	0.92682	1.2169	0.22499	-0.7234	-0.16935	0.34818	-0.050612	-0.39813	-1.8424	1.0453	-2.3513	-1.05	-0.64686	0.027917	-0.0035872	0.91057	-1.1111	-0.061116	-1.0256	-0.79432	-0.67511	-1.5062	-0.40183	0.46785	-1.0682	0.48728	-1.6215	-0.32162	-1.5638	-0.42274
-21.865	-22.907	-22.257	-21.396	-20.955	-23.023	-22.222	-22.572	-21.529	-21.944	-21.73	-21.436	-21.438	-23.434	-23.005	-23.873	-22.148	-23.549	-23.437	-22.153	-21.529	-21.749	-22.026	-21.743	-23.518	-21.611	-21.742	-24.168	-21.651	-23.339	-20.659	-22.549	-21.579	-22.139	-21.414	-22.16	-20.444	-22.733	-21.508	-22.521	-22.295	-20.788	-22.181	-20.692	-21.575	-22.676	-21.72	-22.954	-21.802	-21.216
-13.753	-14.467	-12.596	-12.484	-12.506	-11.558	-12.309	-11.596	-11.83	-11.232	-13.239	-12.866	-11.888	-12.797	-13.413	-12.571	-13.562	-12.849	-12.452	-14.384	-12.373	-13.474	-12.339	-13.215	-10.932	-12.886	-13.74	-12.495	-14.313	-12.552	-13.38	-12.656	-14.121	-12.388	-15.077	-12.675	-12.515	-13.184	-13.594	-13.16	-10.965	-12.733	-12.635	-13.129	-13.203	-11.765	-13.293	-12.001	-12.504	-12.364
-1.7182	-2.4638	-5.0193	-4.105	-2.1325	-3.0572	-1.5006	-1.5303	-2.7607	-3.4437	-2.1435	-3.4946	-1.8495	-2.3713	-2.4114	-2.1625	-1.8707	-2.0323	-0.81059	-0.91163	-3.0197	-3.7153	-3.2415	-3.3686	-1.017	-2.1728	-1.9633	-1.8835	-1.6521	-1.8884	-2.0892	-2.8956	-2.156	-2.8541	-4.5623	-2.2906	-3.173	-3.3422	-3.7427	-3.1394	-2.0216	-4.0743	-3.3395	-2.8991	-3.0671	-3.5348	-1.418	-1.8881	-3.2585	-2.4916
3.6124	4.44	3.5202	5.2303	4.1748	5.1796	4.704	4.8023	2.5451	5.1335	4.8531	5.0366	4.7923	5.2701	4.4593	4.0497	4.2006	3.0848	4.4734	4.5127	4.4624	6.1202	3.1439	4.0802	4.746	3.6997	5.0322	4.1762	5.3692	4.4625	4.1979	4.2141	5.9153	4.6456	3.8091	5.1165	4.49	4.7839	3.9505	4.0841	5.4853	5.2754	6.401	4.3845	5.8365	4.6048	4.3066	5.3294	4.031	4.324
-6.7912	-6.7472	-5.4985	-6.9646	-5.8823	-5.0902	-6.4475	-7.25	-6.8372	-6.6381	-6.3607	-5.2233	-5.6602	-6.5741	-5.9166	-5.7442	-5.6047	-7.9986	-6.489	-5.7154	-7.1559	-6.3612	-6.7453	-4.7257	-6.9488	-7.1993	-5.3174	-6.9793	-6.3695	-5.6118	-6.9437	-5.0546	-6.9578	-8.0078	-8.009	-5.934	-7.6389	-6.9387	-7.8371	-6.0516	-4.9821	-5.5173	-5.2966	-8.282	-6.7041	-6.7781	-5.041	-5.8767	-6.8378	-6.8902
-4.2142	-4.0125	-5.7996	-4.3225	-5.2917	-4.3917	-5.716	-4.0198	-4.8595	-3.8896	-4.8294	-4.9235	-5.4293	-4.7272	-4.59	-5.3187	-4.8496	-3.9532	-5.2007	-6.5639	-5.2746	-5.4498	-4.5918	-4.3881	-6.212	-4.1923	-7.0984	-4.1941	-5.5942	-5.0504	-4.1318	-5.3644	-5.5625	-4.7724	-4.4713	-7.8579	-5.6641	-5.5811	-4.2739	-3.5334	-4.1703	-5.1166	-5.9987	-5.7689	-3.9501	-4.561	-5.5141	-5.7287	-5.9021	-4.3195
-9.8623	-12.559	-11.763	-10.661	-11.653	-11.319	-12.323	-11.226	-11.367	-11.589	-10.332	-11.856	-11.674	-11.828	-12.682	-11.133	-11.779	-12.104	-11.217	-10.562	-10.14	-12.493	-12.852	-11.041	-11.937	-12.304	-10.32	-10.777	-10.78	-11.885	-11.251	-12.977	-11.252	-12.222	-11.788	-10.785	-11.314	-10.769	-10.819	-12.65	-11.401	-10.986	-11.237	-12.509	-12.659	-11.773	-10.968	-11.309	-11.707	-11.238
-13.061	-11.409	-13.128	-12.678	-13.146	-12.863	-13.224	-13.747	-13.43	-13.606	-14.5	-13.534	-12.493	-12.622	-12.733	-12.592	-12.423	-12.974	-13.801	-11.173	-13.333	-13.362	-13.781	-12.115	-11.44	-12.464	-13.563	-11.999	-12.137	-13.527	-12.257	-12.315	-12.864	-12.787	-12.741	-11.49	-13.344	-13.302	-12.794	-11.832	-12.425	-13.244	-11.453	-12.061	-13.093	-12.57	-13.33	-12.433	-12.782	-11.409
7.7768	6.4108	4.8042	5.6497	8.518	7.1371	6.1623	5.9201	7.1199	8.3233	6.9389	6.4706	5.9139	7.0338	7.1129	6.11	5.3638	7.2096	8.1345	7.6311	6.507	6.7669	6.1561	6.196	6.3795	6.4195	7.4081	6.4059	7.4352	7.0477	9.8972	5.772	7.5724	6.7292	7.2886	5.5025	7.0862	5.5665	6.8339	7.1693	5.5865	6.7431	5.6974	7.3843	5.3226	5.9672	4.5344	8.6424	5.395	7.773
1.8565	2.4384	2.1692	0.082285	1.4073	0.33309	0.13183	2.5932	1.7776	2.3728	1.7725	0.25116	1.1829	1.5569	1.0759	1.7308	1.4675	1.8368	1.1855	0.19216	1.3077	2.0474	2.2303	0.76649	2.3357	2.6832	2.941	-0.022525	-0.42382	1.2856	2.0731	1.6878	0.64968	0.73537	3.4289	1.3692	0.90656	0.49741	1.5425	0.66634	2.0679	2.0598	1.6911	0.27229	0.55392	2.5198	3.2304	2.7672	2.1528	0.65233
-12.238	-12.068	-11.78	-12.847	-13.326	-12.245	-9.9814	-12.92	-9.6665	-10.149	-13.458	-11.064	-10.568	-12.122	-12.254	-11.035	-10.891	-10.691	-13.181	-11.323	-11.795	-10.958	-11.904	-11.972	-12.271	-9.412	-11.489	-12.633	-11.848	-10.777	-13.739	-12.464	-10.682	-11.011	-10.563	-9.5152	-11.634	-12.805	-12.244	-12.125	-12.245	-10.242	-9.8548	-10.471	-11.178	-9.8655	-11.712	-10.405	-10.605	-11.022
-5.8373	-3.2799	-4.5342	-4.1071	-4.1276	-3.6719	-5.2677	-3.2197	-2.8121	-2.6115	-3.9799	-2.8216	-2.8685	-3.4547	-4.8841	-3.2957	-3.9758	-4.0212	-2.6951	-3.4212	-4.1958	-3.5799	-3.3518	-3.0883	-2.8551	-4.8958	-3.5022	-2.7175	-4.5307	-3.7214	-2.9865	-3.1365	-2.8969	-3.7389	-4.1382	-2.4872	-4.8939	-2.7884	-3.4635	-3.9945	-3.675	-2.4972	-2.8741	-3.2128	-4.8041	-5.252	-4.7302	-5.1012	-3.2343	-4.071
-11.73	-13.282	-12.126	-14.636	-11.689	-11.965	-13.767	-12.908	-13.182	-12.676	-12.129	-13.295	-14.668	-13.368	-12.075	-11.466	-13.249	-13.995	-12.591	-13.149	-13.619	-12.148	-13.632	-12.07	-12.092	-13.069	-11.182	-11.333	-11.846	-14.253	-11.146	-13.254	-12.72	-12.152	-12.386	-11.641	-13.502	-13.57	-12.691	-14.953	-11.871	-12.055	-12.636	-12.822	-13.295	-13.459	-12.223	-12.059	-11.308	-13.402
-15.44	-15.285	-13.389	-15.261	-12.849	-14.329	-15.209	-15.856	-12.25	-13.489	-13.851	-16.172	-14.043	-15.58	-16.04	-15.06	-14.478	-15.247	-14.442	-13.858	-14.774	-14.4	-15.436	-14.483	-15.369	-14.312	-13.782	-15.365	-12.319	-13.707	-14.075	-14.011	-15.786	-13.765	-14.878	-14.585	-13.359	-13.518	-14.896	-15.387	-15.213	-14.941	-14.133	-15.35	-14.758	-15.785	-14.246	-13.347	-14.318	-12.995
-6.0598	-4.1089	-2.7845	-3.6339	-3.9112	-4.5001	-3.96	-3.9045	-3.2053	-2.8255	-1.9717	-4.4384	-4.9457	-4.0464	-4.0725	-0.82367	-3.4316	-3.6578	-3.4552	-4.3807	-3.2326	-2.9356	-4.4405	-3.48	-4.6876	-4.8858	-5.4122	-4.1104	-5.1938	-4.5222	-4.4567	-5.6379	-2.9288	-4.1607	-3.1718	-3.1427	-3.7149	-2.7964	-3.0958	-3.7016	-3.7527	-4.1715	-4.6476	-4.1937	-2.94	-5.0602	-3.5798	-3.9138	-4.3659	-3.4142
-4.3622	-5.4338	-4.424	-5.5988	-4.0064	-6.3975	-4.4669	-4.9416	-6.5963	-5.2071	-5.1541	-5.7665	-4.71	-5.8787	-5.457	-5.2803	-5.195	-4.613	-4.8333	-4.9262	-3.9963	-5.1866	-5.1456	-4.6131	-5.2565	-6.3114	-5.9399	-5.4528	-5.3196	-5.5483	-4.6469	-6.3042	-5.7056	-5.5314	-3.6776	-5.7436	-4.8824	-5.1195	-4.9884	-5.5509	-6.3466	-5.3222	-4.141	-6.8865	-6.2571	-5.8022	-4.5547	-5.908	-6.4972	-6.7151
-12.559	-12.518	-12.578	-12.865	-13.44	-10.939	-12.742	-12.716	-13.433	-12.071	-12.582	-11.898	-11.403	-11	-12.761	-12.46	-10.914	-11.613	-13.287	-11.772	-12.149	-13.207	-12.729	-12.64	-12.907	-12.58	-13.035	-12.502	-13.137	-12.414	-13.65	-11.908	-13.113	-11.776	-12.74	-11.814	-12.094	-11.465	-12.99	-15.293	-13.218	-13.557	-13.385	-13.439	-12.712	-12.055	-11.579	-13.811	-12.847	-12.722
-21.154	-21.03	-21.68	-19.404	-19.896	-20.67	-19.683	-22.629	-21.474	-21.218	-20.958	-21.281	-21.075	-21.468	-20.196	-20.153	-19.868	-18.854	-19.851	-20.363	-21.401	-20.392	-18.717	-21.943	-20.619	-21.089	-21.381	-20.932	-21.107	-18.93	-20.305	-20.713	-21.531	-20.149	-20.324	-22.154	-21.631	-21.927	-20.561	-22.955	-20.258	-20.857	-19.921	-20.712	-20.246	-21.808	-21.484	-20.49	-20.641	-19.679
1.087	1.5885	1.9743	2.8283	1.9428	2.0005	2.7073	2.7994	4.4185	0.60246	1.8783	1.1507	2.4621	3.3866	2.6075	4.267	2.5746	2.8677	2.3898	2.4788	3.3767	3.9846	3.7956	1.7962	3.0682	2.8416	1.242	2.6463	1.9957	2.2215	3.036	2.3249	2.8879	3.4033	3.7386	1.6526	1.5902	1.92	2.0882	3.2891	0.71193	2.1831	2.3452	1.7523	2.2474	3.3063	3.2847	0.75582	2.2402	2.8177
-12.733	-12.897	-12.513	-14.103	-13.93	-12.366	-12.704	-13.257	-12.465	-13.097	-12.744	-12.933	-13.701	-12.845	-12.159	-14.325	-15.005	-13.396	-13.166	-11.963	-14.819	-11.465	-12.984	-13.361	-12.707	-12.945	-12.184	-11.639	-11.783	-12.201	-13.13	-12.164	-12.434	-13.947	-11.969	-12.515	-12.558	-13.378	-13.721	-14.06	-15.17	-11.856	-12.356	-12.503	-13.018	-12.908	-12.373	-13.191	-13.345	-12.449
0.96617	-0.72854	-0.28011	0.3727	0.10369	-0.72565	-0.96165	0.63102	-0.61826	-1.3199	-1.4459	-0.60398	-0.14736	0.6085	0.025616	-0.3833	0.72753	-1.158	-0.85447	0.49531	0.76833	-0.029585	0.29195	-0.76997	-1.4152	0.14168	0.70759	-0.68262	-1.2937	-0.78919	-0.27048	-0.75543	0.96298	-0.43778	-1.8671	-1.6141	-0.69832	0.63565	-1.459	0.44718	0.70919	-0.41661	-0.30467	-1.4751	-0.029662	1.075	0.37728	-1.8431	-0.21653	-1.1641
-0.01422	0.64923	1.1652	0.057714	1.6658	1.3726	2.5269	2.424	-0.35273	0.97218	1.565	1.7941	2.7602	1.4739	1.6135	1.9923	2.0239	1.5262	2.3253	0.35254	0.59892	3.6451	1.7788	0.94112	1.6959	0.68329	-0.066898	0.12399	1.8822	0.46396	0.6863	0.73318	1.6675	1.0517	2.8694	0.1157	0.69114	1.0598	-0.49846	1.4261	1.5983	0.1586	0.28197	2.8517	1.4183	0.27728	0.69782	1.5961	1.3792	1.8339
-13.223	-13.897	-13.024	-11.95	-12.671	-14.207	-13.827	-14.554	-13.793	-13.223	-13.619	-13.138	-13.602	-13.734	-13.207	-13.118	-13.193	-13.228	-12.812	-13.588	-13.49	-14.696	-12.322	-13.785	-13.103	-12.779	-11.913	-13.872	-13.504	-14.472	-12.016	-13.901	-13.742	-13.446	-12.083	-14.783	-12.768	-13.892	-11.575	-12.397	-11.956	-13.911	-13.285	-12.187	-13.689	-12.683	-12.831	-14.636	-13.64	-13.645
-3.159	-2.4003	-3.0709	-3.4649	-2.9859	-3.8855	-0.79744	-3.061	-2.9818	-2.7511	-3.423	-2.7511	-3.2601	-3.9931	-3.4456	-1.6507	-3.0544	-2.7151	-2.0578	-3.9711	-4.0775	-3.3963	-3.7474	-1.341	-3.5322	-3.435	-4.1857	-1.9379	-3.0804	-2.3384	-2.9567	-2.2057	-4.8444	-3.0403	-4.3805	-3.1307	-5.0221	-1.659	-4.9501	-3.4606	-2.9104	-4.2897	-3.6855	-3.8686	-2.7118	-2.9361	-2.4137	-1.9461	-4.0324	-4.2463
-2.667	-2.9702	-2.1732	-1.1705	-2.7704	-0.46147	-1.1184	-1.5521	-2.6852	-2.1328	-2.5577	0.056104	-2.3134	-0.60091	-2.9296	0.37204	-1.6666	-1.0315	-0.18709	-1.2433	-0.21503	-0.2046	0.10407	-1.6249	-1.4373	-0.66972	-1.0342	-1.5434	-2.0632	-2.2067	-1.9736	-2.2472	-0.56852	-1.1629	-0.94246	-1.0877	-2.0082	-0.94203	-0.62489	-1.0657	-2.1821	-0.92721	-1.3225	-2.4221	-0.77553	-1.2337	-3.2507	-2.5594	-0.15628	-0.67187
-5.9576	-6.7855	-5.5849	-5.7604	-5.1982	-6.9783	-5.4487	-4.3287	-4.5605	-5.9089	-6.1398	-4.3066	-4.8503	-4.4752	-6.027	-5.7692	-6.8307	-5.7634	-5.1467	-4.6063	-6.3442	-5.2735	-5.7201	-5.3193	-4.8307	-6.2861	-6.6178	-5.3566	-5.3856	-4.6169	-4.6987	-5.6464	-5.3509	-6.3779	-4.8799	-4.6239	-3.5519	-6.7098	-4.5107	-6.0413	-4.9648	-5.3473	-6.0014	-5.786	-6.259	-4.7765	-5.2068	-4.1516	-4.9405	-7.2128
0.6592	0.6687	0.8424	2.4632	0.77265	0.8647	1.9838	2.5964	1.5041	0.96783	-0.52031	2.2223	0.65895	2.5831	0.89036	0.72164	1.6836	1.7459	0.68873	-0.53614	1.6044	0.76439	0.24271	1.153	1.2862	1.9279	1.6781	1.1813	1.5431	1.4544	1.3915	1.4794	1.5603	0.89485	0.9265	1.7836	1.0847	1.0689	0.83855	0.98451	0.20849	1.7648	2.1915	1.2292	1.9224	0.3176	1.3652	0.32939	1.4887	1.6461
-12.383	-12.433	-12.047	-14.416	-13.496	-14.682	-13.073	-13.036	-13.167	-12.723	-13.82	-14.135	-12.817	-14.165	-13.242	-13.904	-12.521	-13.866	-14.777	-14.256	-11.964	-13.391	-12.496	-12.31	-13.871	-12.796	-13.18	-13.8	-13.176	-12.95	-13.616	-12.976	-12.493	-12.666	-12.111	-12.526	-13.38	-13.402	-13.747	-14.184	-14.672	-14.04	-14.034	-10.635	-12.798	-13.797	-13.639	-13.61	-11.208	-14.397
-0.0081208	-0.70406	-0.57181	0.88865	0.00075741	0.67454	0.40787	-1.0494	0.93217	0.42139	0.40912	-1.2249	-0.048158	-0.79814	-0.18235	2.1421	-0.58859	-0.090806	0.096161	-2.636	-0.051443	-0.22289	0.98366	0.52907	0.42988	-0.45623	-0.5742	0.96736	-0.72123	0.89198	0.98851	0.70373	0.30478	0.11639	0.62054	-0.0058672	-0.16777	-1.3664	0.037517	-0.002153	-0.26999	-0.55535	1.0305	-0.13718	0.31262	0.83892	-1.9573	-1.1148	-1.4381	2.5239
-2.7664	1.072	-0.88727	0.10964	0.34103	-0.65628	-0.43829	-0.24934	0.61285	-1.2063	-0.0051856	1.0384	1.5615	-0.60191	-1.5891	-0.96622	0.33901	0.61136	-0.47421	0.19213	-2.202	-0.34517	1.0547	0.34525	2.0618	-1.0537	0.25861	0.035338	0.41159	-1.3817	-0.026572	0.57582	-1.491	1.4435	-0.66564	0.90118	-0.12503	-0.96934	-1.1424	0.72795	-0.077895	0.645	-0.74553	-0.65673	0.402	-0.88053	-0.88768	-0.357	-0.37316	-1.5047
-21.919	-21.152	-22.975	-20.476	-20.955	-22.089	-23.647	-23.055	-22.497	-22.456	-22.141	-20.939	-22.093	-21.869	-22.848	-23.099	-23.035	-24.61	-21.776	-22.652	-21.399	-21.412	-20.684	-20.856	-22.894	-22.311	-22.55	-21.146	-22.64	-22.987	-21.672	-22.38	-23.958	-22.694	-23.391	-21.454	-21.047	-23.315	-22.317	-24.34	-23.934	-22.576	-22.119	-23.743	-20.361	-22.359	-21.785	-21.934	-22.832	-22.95
-5.4061	-5.0109	-5.1685	-5.6297	-6.3611	-4.8101	-5.7744	-3.3721	-5.078	-4.6862	-5.9341	-6.2586	-4.9018	-6.141	-5.5824	-5.596	-6.4079	-5.0714	-4.5329	-7.3036	-3.9909	-5.5986	-5.2952	-4.3031	-3.9214	-4.8367	-3.9767	-5.1485	-5.3863	-4.6022	-4.1474	-3.3789	-5.6729	-5.8952	-6.4019	-5.1333	-4.6741	-5.918	-4.775	-5.9351	-5.8382	-4.2414	-5.736	-4.7353	-5.4268	-4.8124	-5.7287	-5.873	-4.6045	-5.0413
-0.73063	-0.36361	1.9248	0.87002	-0.083841	-1.6333	-1.3273	0.49393	0.84975	0.58722	-1.5427	-0.21318	-0.23756	0.75779	-0.10829	-0.17874	-0.15543	-0.83544	0.19431	-3.5008	1.0035	-0.15704	-0.85289	-0.09563	0.017851	1.096	0.37076	0.74002	-0.43164	0.67851	-0.24546	-0.12717	-0.58973	0.84102	1.3905	0.16743	0.030485	-0.44976	0.47442	-0.83404	0.85092	-1.3437	-0.022498	-1.0109	-0.26931	0.075562	0.1737	-2.4473	0.16562	-0.52818
2.9077	3.7402	4.3912	2.9835	4.1108	2.7077	5.2976	5.8231	4.2917	4.2852	4.8663	2.8699	4.3837	3.142	2.8226	3.4843	3.7725	4.4917	3.472	2.9019	2.6019	3.3628	4.3122	3.3916	4.802	4.5577	3.8567	3.8491	5.003	3.6511	4.4223	5.3651	4.9073	4.2907	5.8378	4.9535	4.8131	5.3011	4.15	6.1851	4.9778	5.5943	4.5387	5.0948	4.1943	4.0916	4.8861	3.1993	3.9294	4.5165
7.8397	7.8626	8.5435	8.7664	8.3257	9.842	6.8895	8.9136	8.856	8.4817	9.1006	8.6509	9.4389	9.6679	10.176	9.2821	9.4038	8.659	8.9623	8.3999	7.959	7.7914	8.7819	8.0645	8.6369	7.9991	8.6616	8.3095	8.0192	9.463	8.4943	9.6245	8.0476	9.0838	8.441	7.6252	7.6007	7.125	8.8615	8.3356	7.8933	7.6052	9.5541	9.6916	9.3058	10.137	7.8932	8.6588	8.4482	8.6311
3.2083	3.1585	3.3399	3.919	2.9766	3.3991	4.4059	3.4437	2.1562	2.383	2.4015	1.0059	3.0016	3.3445	3.825	3.8222	4.882	3.9863	2.1094	3.9023	2.9943	3.4562	3.4287	2.1837	3.3096	3.507	2.6316	4.7458	1.7955	2.8907	3.9739	3.6486	3.8889	1.2144	4.2915	2.885	3.6405	4.5027	3.747	3.2752	3.0202	3.01	1.8353	3.9823	4.2488	1.6971	3.0735	2.8338	3.044	2.3229
-3.5496	-2.4304	-3.1016	-2.8172	-3.9386	-3.67	-3.9591	-2.5027	-4.0044	-2.7345	-3.4987	-4.7702	-4.1515	-2.8641	-3.0309	-3.8174	-1.6194	-4.1638	-2.8233	-3.5126	-4.4004	-3.3725	-2.6516	-4.0786	-0.72045	-4.1763	-2.755	-4.1117	-4.2029	-3.5106	-2.5954	-2.7692	-2.8091	-3.993	-3.4418	-1.8438	-3.6691	-2.2087	-2.3504	-3.1337	-4.8027	-4.0992	-3.0275	-4.4817	-2.6772	-3.9945	-2.8805	-2.3038	-3.2024	-3.0052
-8.9559	-7.4463	-10.456	-8.0081	-9.5569	-9.3828	-8.5666	-10.411	-9.2149	-8.3179	-9.0863	-9.1956	-8.4941	-7.7711	-10.674	-9.3506	-9.5021	-8.3689	-7.8538	-9.0998	-8.0008	-8.8821	-9.0412	-9.6788	-11.204	-7.9078	-9.86	-9.5081	-8.5767	-8.5388	-8.5037	-9.1184	-8.7843	-9.5397	-8.9058	-7.5612	-8.9029	-9.9966	-8.9878	-9.973	-9.3944	-9.7108	-9.6629	-7.6374	-8.3032	-9.0157	-7.3254	-10.57	-8.6515	-8.514
-20.231	-21.281	-19.704	-19.533	-19.96	-21.111	-20.563	-19.122	-20.694	-19.681	-21.885	-20.563	-21.614	-20.315	-20.218	-21.548	-20.057	-18.755	-19.182	-21.646	-20.707	-19.009	-19.243	-20.534	-21.302	-20.232	-19.748	-21.029	-21.502	-21.773	-19.758	-20.266	-20.121	-21.761	-19.603	-20.233	-20.791	-21.225	-20.523	-19.766	-20.263	-20.423	-21.186	-21.346	-21.395	-21.307	-21.033	-20.225	-20.916	-20.704
-2.7967	-3.9934	-4.2574	-4.0868	-3.1717	-2.4639	-4.083	-2.8345	-3.5267	-3.2801	-3.5342	-4.412	-2.9701	-3.0222	-3.118	-2.9521	-3.1153	-4.1816	-3.1176	-3.3993	-3.281	-2.4724	-2.2465	-4.4194	-2.7172	-3.5654	-2.628	-2.463	-3.2432	-3.5608	-2.5452	-4.3543	-4.2892	-3.6622	-3.3045	-2.7175	-3.9858	-2.8645	-2.4151	-3.748	-1.9747	-4.1604	-0.99461	-3.887	-2.3909	-1.8021	-3.8162	-3.8998	-3.4854	-2.867
-4.2564	-3.4237	-2.9092	-2.6674	-3.5037	-2.2476	-3.3845	-3.6909	-2.1174	-3.0175	-3.8893	-5.0249	-2.8134	-3.5963	-3.2296	-3.817	-2.5603	-3.2019	-2.7283	-4.2106	-2.5848	-2.2962	-3.6279	-3.5088	-5.0879	-4.3906	-4.9236	-1.9371	-3.5339	-3.4954	-2.0861	-4.3156	-3.6072	-2.6165	-2.9755	-3.3633	-3.5006	-3.1132	-2.8361	-5.0112	-2.6708	-2.6133	-3.609	-3.9992	-4.4322	-3.6611	-4.0757	-3.4793	-5.1474	-2.5605
-12.146	-12.789	-10.654	-12.842	-11.741	-11.491	-11.351	-12.623	-12.236	-12.458	-11.489	-9.7107	-9.7317	-11.132	-11.449	-12.497	-12.03	-11.542	-11.943	-11.234	-11.369	-10.802	-10.708	-14.633	-12.034	-13.111	-12.044	-11.359	-13.372	-11.754	-10.473	-11.442	-11.793	-12.114	-12.913	-12.04	-11.134	-11.231	-12.137	-13.06	-11.321	-12.003	-12.992	-11.345	-11.96	-12.242	-11.701	-9.8412	-11.672	-12.391
-13.599	-13.977	-13.381	-12.862	-11.525	-13.214	-12.246	-12.519	-13.728	-13.621	-13.138	-13.889	-12.216	-13.398	-12.414	-12.997	-12.654	-12.684	-13.229	-12.53	-13.175	-12.999	-12.464	-12.222	-12.84	-13.724	-12.803	-14.043	-14.162	-14.556	-12.879	-12.74	-11.628	-11.774	-12.652	-12.194	-14.795	-14.468	-13.904	-12.71	-12.402	-11.502	-12.322	-14.777	-11.814	-15.269	-13.286	-12.676	-13.365	-12.341
-10.031	-11.499	-11.687	-10.818	-12.278	-11.414	-9.5348	-11.978	-10.76	-10.845	-9.5835	-11.62	-11.608	-10.504	-11.347	-10.367	-11.879	-10.978	-8.7821	-13.518	-11.97	-9.8788	-9.8935	-10.269	-11.092	-11.541	-11.382	-10.254	-9.303	-10.314	-11.098	-10.121	-11.202	-11.576	-11.541	-9.4326	-10.995	-11.532	-10.702	-12.21	-11.373	-9.4419	-10.53	-11.318	-11.848	-11.076	-10.915	-9.3801	-11.425	-9.797
-10.863	-8.7414	-10.352	-8.7537	-7.6477	-10.484	-7.2938	-8.0325	-8.7406	-7.8596	-10.246	-10.381	-10.669	-9.1746	-9.4656	-7.5103	-8.8324	-8.793	-8.5709	-8.8471	-9.5637	-8.1573	-8.4909	-10.016	-8.5765	-8.6658	-9.4791	-8.8991	-7.8719	-9.2053	-8.6394	-8.7334	-8.1376	-7.1097	-8.1519	-7.9937	-8.138	-8.3963	-8.3586	-10.287	-8.8242	-8.1099	-8.4463	-9.7054	-10.1	-7.8251	-7.8913	-10.111	-9.0373	-8.9382
-1.4604	-2.6529	-3.6048	-2.1855	-2.7932	-3.5909	-0.28984	-2.605	-2.306	-2.3923	-3.9515	-1.515	-1.2651	-2.9588	-2.7928	-2.968	-1.2217	-3.2638	-2.4591	-3.1906	-1.7626	-1.5448	-2.3824	-3.0913	-2.9121	-3.3617	-2.6691	-2.3962	-4.7211	-3.2886	-2.8684	-3.9852	-3.0179	-3.5501	-2.458	-1.8467	-1.5332	-3.8085	-2.5804	-3.3578	-4.0322	-2.4581	-2.8736	-2.5396	-2.0566	-3.1947	-2.2584	-2.9385	-1.677	-1.747
-3.0378	-2.232	-0.9338	-2.784	-2.3341	-3.3636	-1.1265	-0.58132	-4.118	-1.2005	-3.2054	-2.9802	-2.2608	-1.1244	-2.069	-1.7261	-5.4281	-1.1713	-2.6754	-1.2637	-3.889	-1.7104	-3.2754	-2.1478	-3.4532	-2.3948	-0.074936	-2.4892	-1.5451	-1.5717	-4.0808	-1.4506	-1.87	-1.6542	-3.124	-2.5811	-1.8206	-3.8102	-3.6341	-4.7035	-2.2548	-3.146	-2.2941	-2.4206	-1.369	-1.8585	-1.3357	-1.3517	-2.5737	-2.9686
-9.7036	-8.8632	-10.026	-9.2762	-9.7819	-9.8249	-11.426	-8.7958	-12.237	-12.659	-9.8873	-9.5162	-10.176	-10.446	-10.667	-8.4545	-11.271	-9.8456	-10.575	-9.6929	-9.9687	-9.9219	-10.814	-8.418	-10	-10.022	-11.025	-11.09	-11.611	-10.601	-9.1249	-9.8185	-9.656	-10.854	-9.9649	-10.338	-10.529	-9.7708	-11.068	-11.089	-10.92	-11.807	-10.701	-10.219	-11.79	-10.65	-9.7593	-9.6655	-9.6723	-11.834
-1.1784	0.50112	-0.15288	-1.9143	-0.26185	-0.99796	1.4551	0.27664	-0.1216	0.66328	-1.6316	-0.49038	0.01813	-1.0404	-0.039572	-1.2871	0.12093	0.64262	0.56122	0.10821	-0.20693	-0.94866	-0.00052765	0.1743	0.58506	0.13184	-0.22287	-0.70737	-0.28809	-0.39021	-0.1554	-1.4992	1.1357	-0.61368	-0.32477	-0.27986	-0.67266	1.3239	0.1947	0.72103	0.59068	0.55345	0.27203	1.1731	-0.27901	-1.6709	0.46798	0.0051566	-0.30528	0.42385
0.59395	-0.91201	0.84487	-0.21347	-0.44885	0.34455	-0.20059	-0.40987	0.37949	0.15906	-2.2069	-0.65384	0.25224	0.61516	-0.068483	0.3989	0.40301	1.1667	0.21285	-0.091678	1.8629	-0.60076	0.48203	1.0422	0.14436	-1.2259	-1.4835	-0.38178	1.1704	-0.96957	-0.10583	0.11564	-0.6508	-0.28007	-0.20259	-0.32071	0.47459	-0.59129	0.33122	-0.54363	-0.079136	0.45118	-0.41365	-0.38654	0.50518	0.68744	0.76271	0.081562	0.44725	-0.97054
-10.302	-10.683	-11.752	-10.213	-10.548	-11.232	-11.484	-10.597	-13.78	-11.202	-11.714	-12.163	-11.432	-13.314	-10.948	-11.489	-13.033	-11.929	-12.366	-11.618	-11.624	-10.208	-11.332	-10.811	-10.186	-10.502	-11.022	-10.362	-10.956	-12.968	-10.978	-11.345	-11.74	-13.527	-12.866	-11.273	-9.8296	-10.141	-10.925	-12.333	-12.92	-11.452	-11.242	-10.54	-10.359	-12.15	-12.11	-10.465	-11.282	-10.25
11.143	9.5077	9.9499	8.7869	9.0668	11.05	9.9931	10.622	9.7274	8.932	8.806	9.8467	9.972	10.283	10.376	9.8112	9.8927	11.388	9.1688	9.3119	9.6059	9.4295	11.416	10.654	10.067	10.147	8.4708	9.876	9.4496	11.017	10.16	12.194	10.787	9.0213	9.7991	10.922	10.107	10.605	9.3167	8.993	9.7386	9.9018	10.151	9.84	10.744	9.6665	10.589	10.675	9.8016	10.59
-9.7319	-12.775	-11.19	-10.802	-12.245	-11.098	-11.363	-11.701	-11.716	-11.943	-10.379	-11.464	-11.828	-11.917	-12.316	-12.431	-12.038	-11.43	-11.907	-13.111	-10.981	-12.144	-11.196	-10.592	-11.343	-11.706	-12.805	-13.635	-12.518	-13.404	-13.66	-11.528	-10.523	-11.699	-12.477	-13.298	-11.851	-12.318	-13.692	-11.122	-12.497	-13.797	-10.796	-11.745	-11.964	-12.986	-11.225	-11.439	-11.295	-10.268
-1.2141	-2.0853	-1.0316	-2.5393	-2.4585	-0.21154	-1.7205	-0.70903	-0.84679	-1.2305	-1.6855	-2.5117	-1.2738	-1.8398	-1.7519	-0.61626	-1.1721	-0.48434	-1.1244	-0.77462	0.2275	-1.1708	-0.48463	-0.61081	-0.16354	0.82628	-0.93575	-3.0922	-1.4164	-0.48763	-1.5343	-1.6947	-1.5917	-0.52823	-1.2826	-1.8503	-1.994	-1.2252	-0.90236	-1.9276	-2.4807	-0.68559	-3.1258	-2.257	-1.2279	-0.66105	-2.5566	-1.4208	-0.53647	-1.7859
4.8068	5.9304	7.245	5.801	5.8802	6.1452	6.4522	6.635	5.2987	6.1159	4.5327	4.0688	5.6717	5.2333	5.1521	4.2499	5.1922	4.8486	5.8285	5.0532	5.8789	5.8138	5.1686	6.5828	5.7089	5.4725	6.6377	5.8984	5.6159	5.5438	5.1198	4.639	4.0415	5.8316	4.6926	6.1916	5.1504	5.3503	5.142	5.7718	6.4268	4.3761	6.8912	6.952	6.834	4.9427	6.4525	6.4412	5.1942	5.7075
11.415	9.4318	9.6802	9.4355	10.28	10.245	10.732	9.9254	9.1587	10.794	10.33	8.0217	10.24	10.304	9.7523	8.7188	10.202	8.4679	11.193	9.7933	11.524	10.311	9.567	8.2112	10.501	10.882	9.564	9.2096	9.5251	8.649	10.22	9.7522	9.8415	8.9375	8.5902	10.731	9.9934	12.534	9.9956	9.959	11.205	8.8443	11.848	9.3661	11.263	8.5262	8.3047	9.4712	9.2756	7.9261
5.4172	6.6358	6.2549	5.5075	5.2595	4.8594	6.6701	4.8234	5.6752	6.7927	6.3927	5.0839	5.3908	5.8449	5.4818	5.9703	5.7335	5.9052	6.6038	6.2019	5.8405	6.7445	5.2509	6.6791	5.7114	6.4928	5.9957	6.2913	4.4576	2.9246	5.3139	5.8379	4.98	5.4832	4.8808	4.8543	5.8958	6.6236	6.05	6.1736	5.3729	7.8834	5.9565	6.9845	6.1853	5.8147	5.1696	5.0829	4.4433	4.6188
-3.218	-3.4775	-1.7595	-2.9919	-2.3403	-3.9866	-2.5726	-2.9145	-3.2967	-2.363	-4.2768	-3.1746	-3.7287	-4.4122	-3.3001	-3.0994	-2.6412	-2.9673	-3.2262	-2.1212	-2.9168	-3.6603	-4.3099	-3.6168	-2.6991	-2.7157	-3.1105	-3.2599	-4.4484	-3.6064	-2.7531	-3.6003	-2.537	-4.0693	-3.4167	-3.1239	-3.9067	-3.3944	-4.4138	-4.053	-4.417	-1.6839	-3.0986	-4.7059	-1.6182	-4.5826	-4.4715	-2.6568	-3.5395	-3.3883
-5.1297	-5.7329	-4.8706	-3.1856	-4.8123	-4.2828	-4.5639	-4.9901	-6.5196	-5.335	-5.5555	-6.2011	-6.1291	-4.7859	-4.4424	-3.6234	-3.9281	-5.6975	-4.3675	-2.9744	-4.67	-4.8933	-5.0981	-7.0652	-4.9438	-4.4516	-5.238	-5.8763	-2.6186	-4.4079	-4.8849	-3.9026	-6.1842	-5.6412	-4.4489	-5.7349	-5.2396	-5.2062	-5.2692	-5.2074	-5.36	-5.9229	-4.7219	-5.2445	-4.9661	-4.2976	-4.5733	-5.275	-4.3863	-4.4042
1.5225	0.8218	1.0717	-0.096446	2.4277	1.9898	1.7024	3.6595	2.426	0.9479	3.8467	2.4708	1.9768	1.7572	1.3793	0.5939	1.8401	1.1793	1.3955	2.9396	1.8764	3.2665	3.2628	-0.19199	1.2137	1.8305	-0.32578	0.83191	0.56333	-0.18917	2.5867	2.761	1.2254	2.7699	0.70294	2.3882	1.5121	0.66324	1.3886	2.9289	1.8685	1.9699	0.91421	0.69487	0.89903	0.60061	1.2947	0.98492	1.4935	2.072
6.1692	4.5707	4.8772	5.0853	4.0205	4.0795	6.1249	6.0205	7.1325	4.9319	5.6427	6.4016	5.1495	6.0562	6.2304	6.1666	6.7193	7.9317	5.4521	6.4735	4.9083	4.0337	5.8603	4.4726	4.97	4.2676	5.0953	5.9834	6.1862	5.9915	4.77	6.0418	5.7702	6.0588	5.077	5.3402	5.1478	4.8878	6.339	5.2582	5.0291	5.3887	6.2116	6.168	4.67	5.7343	5.0439	6.7374	5.5782	5.5389
-8.9992	-8.0596	-8.801	-7.6603	-7.9236	-7.0692	-8.8657	-8.3853	-9.0932	-7.7511	-10.356	-8.9933	-9.3303	-9.912	-8.5851	-10.166	-10.311	-7.7546	-9.091	-9.3533	-9.5873	-10.039	-8.8865	-8.5511	-9.5504	-10.152	-10.96	-8.1928	-8.8024	-8.2116	-8.1028	-8.8505	-8.1885	-8.3474	-8.2204	-9.5702	-8.8157	-9.6794	-9.4857	-8.2451	-10.01	-8.3232	-9.4351	-9.6483	-9.9718	-9.853	-8.5096	-10.003	-9.9314	-8.892
10.339	9.5584	10.696	8.7017	9.4521	11.778	8.8905	8.1236	9.5256	10.999	9.7885	9.0898	10.16	10.028	10.44	8.769	9.5288	10.43	9.2119	9.4217	9.7994	9.4256	10.926	10.04	7.7125	9.8005	9.0322	10.547	9.5944	10.824	8.991	9.3127	10.426	8.149	9.0278	10.757	9.8547	9.3516	10.224	10.345	8.6544	8.4331	10.864	9.5121	9.527	9.6855	8.5183	9.7942	9.3482	10.948
-10.608	-10.84	-11.218	-10.655	-11.677	-10.417	-10.77	-11.271	-12.155	-10.974	-10.277	-11.403	-11.164	-10.88	-10.257	-11.183	-9.9317	-8.7124	-11.277	-11.024	-12.815	-10.219	-10.785	-11.654	-11.385	-12.488	-10.761	-11.116	-10.385	-10.702	-9.8909	-11.517	-10.257	-9.7699	-9.3394	-12.312	-9.5381	-10.953	-9.9796	-11.382	-11.051	-10.994	-11.547	-11.345	-10.777	-10.32	-9.0964	-10.736	-9.3185	-11.646
9.8788	9.1868	9.7817	11.861	9.8391	9.273	9.1171	10.26	8.5753	9.2041	9.9385	10.616	10.226	11.31	9.703	10.318	9.5887	8.9663	8.8229	9.4906	9.9622	9.8661	10.062	10.252	8.128	8.8366	8.1471	9.4824	11.453	10.146	10.292	10.245	10.763	9.7311	11.527	11.82	7.7026	11.095	10.686	9.6006	8.055	9.2779	10.01	10.358	10.221	10.264	10.076	8.8748	9.9027	10.012
-3.9206	-4.19	-3.4562	-0.9366	-4.5071	-2.0601	-2.4977	-3.636	-3.673	-2.7768	-3.3613	-4.0092	-3.3201	-2.0836	-4.2123	-2.992	-4.1321	-3.7214	-3.6099	-2.4055	-5.0776	-2.5031	-3.991	-2.845	-2.7936	-3.1521	-4.2105	-3.6663	-2.1833	-4.2235	-3.2762	-4.2264	-3.6318	-2.4845	-3.1728	-3.6078	-3.6272	-2.2861	-3.1668	-0.65404	-4.3397	-5.6968	-3.2059	-4.0013	-2.6066	-3.3635	-2.0928	-3.2826	-3.3326	-3.8753
6.6464	7.1218	6.4814	5.3252	6.8099	5.8869	8.3562	6.6297	7.6538	6.4601	6.3983	6.864	5.7049	8.2058	5.62	7.5978	8.4504	7.3819	8.3598	5.3798	8.2807	7.1161	6.5914	7.0261	7.5242	7.2737	6.2588	6.9121	5.7451	7.3455	7.2684	6.0588	7.5175	7.4013	7.5317	6.6595	6.0101	7.9334	7.656	7.141	7.7349	5.678	5.3636	5.5608	6.1934	7.6715	6.7459	6.9611	8.2769	7.8363
-1.3151	-0.075301	0.4059	0.024128	-0.79999	-0.34318	-1.6045	0.96043	2.175	-1.3653	-1.0508	-1.7955	0.37009	-0.88471	-0.10456	-0.65605	-0.21854	-0.89563	-0.071459	-0.19702	0.28805	-0.1508	1.1204	-0.55513	-1.5029	-1.098	0.72503	0.79751	-1.5002	0.11642	0.1733	-1.448	-0.25284	0.34115	-0.074297	-0.34067	-1.1402	0.053153	-1.2077	-2.353	1.3585	-0.016571	0.82533	0.31612	0.2661	-0.91741	0.45005	-0.090277	-0.16978	0.26598
-13.637	-12.678	-14.492	-13.248	-10.584	-12.822	-13.744	-9.6451	-11.207	-11.957	-12.144	-12.663	-11.892	-11.853	-11.138	-11.656	-15.19	-13.354	-12.464	-12.986	-13.27	-13.501	-13.234	-12.639	-12.858	-10.775	-12.929	-11.466	-12.837	-13.555	-14.22	-11.858	-11.833	-11.777	-12.714	-12.216	-13.665	-13.734	-10.95	-14.352	-12.713	-12.586	-13.183	-13.719	-12.94	-12.692	-13.097	-13.022	-11.689	-11.947
-0.67525	-2.3433	-1.1645	-2.8383	-2.4375	-1.0377	-1.5534	-1.2569	-0.64186	-1.116	-1.73	-1.89	-1.538	-1.0897	-1.5581	0.20874	-0.46245	-1.4271	-1.7944	-1.9934	-1.2132	-1.4091	-2.643	-1.5196	-1.991	0.24141	-0.87285	-1.9176	-1.3594	-3.121	0.30147	-2.73	-1.5888	-2.3075	-1.0463	-2.1577	-1.7343	-2.1098	-3.4953	-3.4842	-2.624	-0.251	-0.10724	-2.246	-2.5046	0.37966	-3.5474	-0.087108	-2.1349	-2.2854
-10.311	-11.496	-10.452	-11.853	-11.036	-13.122	-10.445	-10.949	-11.71	-12.363	-13.139	-11.957	-10.134	-11.474	-10.51	-11.459	-12.123	-10.944	-9.2523	-12.489	-10.647	-13.113	-12.888	-12.18	-13.846	-11.41	-11.206	-11.877	-11.31	-9.7237	-10.737	-12.105	-12.081	-11.98	-11.291	-13.47	-11.348	-9.9639	-14.224	-12.565	-13.268	-14.357	-11.931	-10.818	-12.046	-11.624	-12.968	-10.982	-11.5	-12.432
-21.723	-22.023	-21.829	-22.549	-22.859	-22.512	-22.074	-23.132	-22.949	-19.989	-23.061	-22.618	-20.735	-21.811	-20.489	-22.539	-22.149	-21.953	-21.588	-23.206	-21.964	-23.726	-21.413	-22.969	-22.499	-21.145	-24.087	-23.775	-22.064	-21.859	-21.864	-22.616	-22.184	-21.639	-21.574	-22.342	-22.361	-21.984	-22.963	-23.362	-22.039	-23.135	-22.74	-21.344	-22.454	-21.328	-21.977	-21.717	-22.169	-22.917
-8.2052	-8.3716	-6.9876	-8.1042	-7.0836	-7.5842	-7.7313	-7.25	-8.7898	-8.2704	-7.3902	-6.9599	-7.4589	-7.8027	-8.4232	-7.3285	-7.4554	-8.9377	-6.4943	-8.6731	-7.5719	-5.8476	-7.6753	-7.9547	-7.0307	-6.6476	-7.7957	-7.3942	-7.4668	-7.5402	-7.8912	-8.0009	-8.3068	-8.0684	-7.7939	-7.3356	-8.2959	-6.713	-6.3332	-6.8378	-8.7633	-8.6009	-8.2239	-6.8765	-9.3774	-6.7257	-4.5359	-6.6073	-8.1867	-7.8998
-11.496	-11.394	-11.285	-12.496	-12.373	-12.684	-10.058	-11.225	-12.067	-11.665	-11.951	-10.862	-10.588	-12.234	-9.7648	-11.12	-11.748	-11.893	-11.43	-11.104	-12.124	-11.591	-11.095	-12.062	-11.001	-11.078	-11.773	-10.301	-11.547	-11.53	-12.407	-12.39	-13.318	-11.812	-10.393	-12.127	-11.994	-11.246	-12.959	-11.619	-10.412	-9.6497	-10.686	-11.826	-12.571	-10.176	-12.264	-11.307	-10.794	-12.68
8.5359	8.1933	9.4486	7.9248	8.0448	9.2292	7.9481	8.059	7.9289	8.0804	5.8508	8.2614	7.127	8.0391	8.3943	7.7563	8.927	6.8743	9.0028	7.1914	8.5274	7.2846	8.4708	8.5059	8.0366	7.9746	7.813	7.3659	8.7013	7.2219	8.0953	6.2572	8.2743	8.3389	7.7912	8.1788	7.2478	7.5983	7.4316	7.742	8.642	7.5817	8.5201	8.9175	8.6758	7.2077	8.9086	8.2046	7.6314	8.2121
1.1805	0.87775	2.0431	2.4627	1.6489	-0.09769	0.6206	1.2877	2.2972	0.090088	0.28544	2.0391	0.52345	1.9217	3.2741	1.3317	1.4844	0.38913	1.4633	0.57062	-0.85391	0.96772	1.2145	-0.469	1.1559	1.9757	2.8517	-0.49011	0.61376	0.19888	2.0773	0.43289	0.60734	0.8326	0.94148	2.3182	1.5001	-0.1838	1.5726	0.47398	1.7572	1.6074	1.0738	-0.42958	1.0997	1.9074	0.90495	0.43375	0.87674	2.5926
-0.79923	-1.6374	1.5001	-1.137	1.3051	-0.60977	-0.45935	-1.505	-0.47501	0.2768	-1.1403	-1.9852	-0.98981	-1.1	-0.79578	-0.89701	-0.13883	-0.35276	-0.10128	-1.2075	0.49209	0.5085	0.33731	0.39672	1.4646	-1.1356	-0.31841	0.15396	-1.654	-0.33752	-1.4327	1.1692	0.1033	0.92306	0.97752	-2.3243	0.75531	0.4023	-0.38457	-0.94233	-1.2746	-1.0334	1.8457	-0.2024	-0.58148	-0.98718	-0.50259	-1.5264	-1.196	0.61878
6.4082	7.7473	8.0992	5.2793	9.1417	6.8731	7.0946	7.2736	6.6068	6.1046	7.6522	6.3974	5.5068	6.2787	7.539	7.2126	7.1587	7.5574	5.9269	6.1823	7.4216	5.594	7.3806	7.5037	7.7435	7.3195	7.3075	6.9691	6.7019	6.9045	7.0322	7.781	7.7097	7.7067	7.3549	6.7917	7.3824	7.4291	6.0563	6.2026	6.0607	7.1097	7.0958	6.7717	7.2791	6.2424	6.1565	7.1045	6.404	5.7882
-11.986	-11.507	-10.339	-12.007	-12.043	-12.688	-10.729	-10.741	-11.629	-10.188	-9.5767	-12.081	-13.282	-12.278	-12.614	-12.567	-11.557	-11.483	-12.162	-10.464	-10.098	-10.852	-10.764	-11.677	-12.733	-10.703	-11.519	-11.137	-11.342	-11.931	-10.506	-11.42	-11.618	-12.079	-10.247	-11.876	-12.825	-12.621	-10.314	-11.76	-11.103	-12.438	-11.125	-10.74	-11.427	-13.927	-11.293	-10.56	-11.153	-13.778
1.332	3.499	3.0248	0.85568	2.3423	0.75016	2.5008	1.0132	2.0642	1.484	2.557	1.0593	2.1782	0.21913	0.70844	0.95715	1.3739	1.4236	2.0183	0.75116	0.69807	1.5433	0.31586	-0.51447	0.54622	1.5024	0.99286	2.8243	2.0887	0.45015	0.84002	2.3728	-0.14843	2.0807	1.484	-0.13199	2.3055	1.0687	0.69005	0.55044	0.22253	-0.081902	1.6133	1.3277	3.7644	-0.012289	1.0941	1.173	2.0637	1.263
-3.4102	-4.7324	-5.0574	-2.5881	-4.3444	-3.6088	-3.672	-3.6351	-3.9819	-3.0059	-4.4123	-5.8949	-2.971	-4.6999	-3.9808	-4.295	-1.7556	-4.5659	-2.5358	-2.6933	-4.8728	-5.3257	-3.0101	-4.8814	-2.789	-2.0648	-4.3571	-2.6823	-4.0902	-3.2921	-3.9828	-3.4228	-3.2226	-4.3571	-2.1551	-4.6296	-4.4259	-5.5428	-2.8095	-3.2294	-3.5439	-3.6376	-3.3378	-3.5199	-5.1928	-3.091	-5.2046	-2.8191	-4.1401	-5.528
-0.79448	-1.4065	-0.31899	-1.8545	-0.1498	-0.46466	-1.8203	-2.9334	-2.5424	0.0060477	-1.2925	-1.1185	-1.2038	-1.5169	-0.26271	-1.638	-2.2636	-0.79842	-2.5508	-2.2063	-0.69386	-2.4634	-0.75543	0.83546	-1.798	-1.8827	-1.1161	0.22965	-1.1968	-1.4862	-0.73026	0.18367	-2.2961	0.19467	-0.15171	-1.1927	-0.077332	-2.2694	-2.3401	-1.8209	-2.3077	-0.81562	-1.3006	-0.75255	-0.48538	-2.1778	0.079558	-2.0616	-2.5514	0.18911
5.1719	3.7435	6.2797	5.4785	4.4322	5.3268	6.1981	5.2244	5.3442	5.4002	6.7137	5.3304	7.1849	5.8423	5.7078	4.4013	3.9649	6.2406	7.4054	5.8184	5.0653	5.605	4.9598	6.5123	3.3257	5.3271	4.6657	6.0923	6.2978	5.4272	6.6886	5.7204	6.1097	6.749	5.3731	3.623	7.0152	6.0495	6.197	4.6547	5.6701	6.0474	6.7234	5.4	5.4104	6.4861	4.9498	6.652	5.0553	7.0767
-1.3264	-2.9662	-2.2504	-0.57356	-2.0868	-1.9558	-1.2096	-1.8855	-1.8518	-2.8474	-2.1882	-1.8401	-1.9818	-1.1385	-0.5035	-3.225	-1.86	-1.8465	-1.8552	-1.5487	0.27921	-1.3228	-3.0984	-2.171	-3.6169	-1.2831	-1.384	-1.6042	-1.319	-1.5797	-2.0474	-0.96523	-1.7261	-1.414	-1.0854	-2.3364	-2.4458	-1.4858	-1.8725	-2.1481	-2.5209	-2.7934	-0.95962	-1.7197	-1.131	-1.676	-1.602	-2.8003	-3.3633	-0.13665
-2.4047	-1.5114	-1.4496	-2.3064	-3.455	-2.1126	-1.8098	-3.1379	-4.0074	-2.766	-2.2318	-3.1093	-2.8049	-2.0372	-1.571	-2.428	-0.68579	-1.8958	-0.74693	-2.9847	-3.2459	-0.93192	-2.2875	-1.3338	-1.7188	-4.0302	-1.2483	-1.9451	-3.632	-3.8404	-1.5595	-1.5547	-1.8982	-2.8008	-2.6052	-3.6851	-2.8422	-1.5192	-3.1442	-0.95337	-3.7385	-3.653	-1.4508	-2.6782	-1.9878	-3.6148	-2.4064	-1.3233	-2.3746	-3.0487
6.6363	8.0194	6.1587	8.3984	7.3553	6.5496	8.8071	5.9282	6.6074	6.7451	8.9265	6.8871	6.8048	6.8741	6.9052	6.8315	6.4762	5.4188	7.5543	7.2815	7.1487	6.8952	7.2171	6.5697	7.3127	6.2989	6.6901	6.8657	6.9102	6.6334	6.7122	7.7163	6.2628	6.6828	7.8312	7.7574	7.0078	4.6826	7.5812	8.2084	6.746	6.9591	6.2397	8.8198	7.6923	6.09	8.7004	6.7261	6.6955	6.8731
-10.86	-7.8964	-10.285	-8.427	-9.5336	-8.3997	-8.3804	-9.3439	-8.6387	-5.9842	-10.604	-8.7793	-6.6308	-8.8699	-8.8174	-9.0697	-9.2736	-8.088	-9.4312	-8.3258	-9.6177	-8.359	-9.959	-10.068	-8.5609	-10.669	-9.1525	-9.1529	-7.7817	-8.3494	-8.3492	-8.9308	-9.4042	-10.305	-9.6193	-8.1451	-9.9144	-9.4166	-10.173	-9.1739	-9.8715	-8.8027	-8.9693	-9.5555	-8.9815	-10.699	-8.3869	-9.1311	-9.2382	-9.8389
-12.053	-11.3	-14.758	-12.549	-13.194	-13.741	-13.192	-11.757	-14.409	-12.237	-13.734	-11.59	-14.146	-13.989	-12.485	-12.015	-13.026	-14.591	-13.078	-11.162	-15.026	-12.545	-11.767	-13.024	-11.959	-11.665	-10.702	-11.94	-10.807	-11.649	-12.467	-12.531	-11.91	-12.714	-13.396	-13.79	-13.108	-12.765	-12.645	-13.226	-13.233	-12.95	-12.626	-12.128	-13	-12.428	-11.883	-12.036	-12.955	-12.602
-14.439	-13.987	-14.679	-14.056	-15.004	-14.731	-14.818	-16.112	-14.007	-14.429	-15.054	-15.233	-15.414	-15.515	-15.323	-14.64	-14.095	-14.475	-15.112	-13.504	-13.775	-12.591	-15.401	-14.161	-15.009	-13.993	-15.518	-15.748	-15.868	-14.259	-15.851	-15.618	-14.232	-12.689	-14.58	-14.138	-15.304	-14.904	-14.178	-14.386	-13.786	-12.518	-13.971	-14.422	-14.503	-14.342	-15.085	-13.901	-14.007	-14.629
-3.1597	-4.6326	-2.4725	-1.0334	-2.4226	-4.4778	-2.3094	-1.8987	-3.7288	-3.994	-2.0265	-4.1483	-2.7263	-3.6034	-3.7131	-3.0041	-2.959	-3.2406	-3.9014	-2.7021	-1.7722	-4.4668	-2.6993	-2.6572	-3.6262	-3.5729	-2.743	-2.9758	-2.3779	-3.1674	-5.0072	-3.5132	-0.56746	-4.0412	-3.0484	-3.2031	-2.8088	-3.5501	-1.6833	-2.5104	-4.046	-3.7034	-1.2533	-3.4267	-3.203	-3.8798	-3.1549	-3.8663	-4.0597	-1.2867
-9.9518	-9.8027	-11.341	-9.5996	-10.522	-10.134	-8.9054	-11.657	-9.1655	-9.5065	-10.889	-10.543	-9.7567	-10.214	-9.8998	-10.784	-10.899	-11.02	-10.418	-11.271	-9.9403	-10.065	-10.177	-9.5707	-10.1	-10.906	-10.44	-10.461	-11.078	-9.3605	-11.91	-10.18	-11.261	-8.4493	-10.103	-9.5061	-9.5403	-12.207	-10.427	-11.438	-10.699	-10.561	-12.001	-11.762	-10.793	-11.953	-9.8959	-10.143	-10.544	-9.4108
6.2351	6.032	7.4805	5.7072	9.3617	7.6105	6.3243	5.9778	7.4442	6.7902	7.6128	6.7336	5.5786	7.456	6.4658	6.818	6.1613	7.4313	7.4581	7.6679	8.5244	7.5109	7.1334	7.4229	8.3362	6.5459	6.6627	6.0237	7.7549	7.0231	7.3789	6.4521	5.264	4.8783	6.0428	6.9669	7.833	6.9552	7.8116	6.3121	5.9846	5.5573	5.7853	6.6552	6.792	6.6199	6.4937	8.7033	5.8483	6.6216
-10.806	-10.791	-11.654	-10.813	-11.919	-9.7425	-11.266	-11.684	-12.618	-10.16	-12.444	-11.394	-11.177	-12.308	-11.169	-10.928	-10.76	-10.054	-12.212	-11.329	-10.742	-11.539	-12.508	-11.476	-11.001	-11.228	-10.892	-10.911	-10.292	-11.483	-11.362	-10.807	-9.9452	-10.76	-11.464	-11.502	-12.816	-10.666	-10.958	-12.212	-12.26	-10.407	-10.857	-10.995	-9.6786	-12.123	-9.1964	-10.31	-10.509	-10.676
-3.3289	-2.1478	-2.715	-2.3876	-2.4046	-3.6827	-2.4472	-4.4227	-3.7873	-3.0421	-5.5272	-2.4417	-2.4066	-3.6922	-2.7785	-5.0236	-3.9039	-2.6118	-4.1483	-3.7183	-3.7511	-3.0151	-4.1503	-4.1086	-2.9772	-3.6579	-3.4956	-4.2456	-3.8838	-2.4644	-3.8204	-2.7596	-2.8378	-3.6199	-1.9644	-3.4193	-3.5207	-3.0876	-1.722	-2.9091	-3.6147	-3.041	-4.8748	-4.0814	-3.2672	-3.1136	-3.9828	-4.117	-2.145	-4.3388
6.6151	6.1354	6.6059	7.2131	9.3667	5.9882	8.2379	7.8636	6.8639	5.467	7.2558	8.3986	7.1596	6.4621	6.3417	8.0139	6.7817	8.3723	5.4655	7.3228	5.7242	7.0847	6.8779	7.3805	5.8511	7.9723	5.6127	6.301	6.4603	7.9029	8.5056	7.892	7.0929	6.4937	6.2563	6.2213	6.9068	6.8683	7.4562	7.6849	6.2265	5.8544	6.4561	7.0429	6.2393	6.3376	6.9065	6.0113	8.0425	5.8151
-14.573	-14.649	-14.047	-15.035	-14.66	-14.849	-14.834	-14.566	-14.828	-14.302	-15.106	-14.975	-15.222	-16.329	-14.631	-13.411	-13.302	-15.252	-14.229	-15.631	-14.504	-13.241	-13.936	-15.535	-14.393	-15.635	-14.18	-14.128	-15.388	-15.321	-15.917	-13.41	-14.421	-14.325	-13.847	-14.761	-13.144	-15.394	-15.376	-14.552	-13.985	-14.155	-14.919	-14.114	-14.329	-15.009	-15.177	-14.737	-14.819	-15.897
-10.636	-12.409	-13.497	-9.8275	-11.351	-13.079	-11.386	-11.307	-12.567	-11.378	-9.7578	-13.03	-10.619	-10.038	-10.909	-11.784	-12.957	-12.791	-10.914	-10.004	-11.921	-11.236	-11.404	-11.845	-12.4	-11.601	-12.057	-11.233	-11.026	-11.144	-11.701	-10.999	-10.464	-12.963	-11.244	-12.675	-10.656	-10.795	-13.278	-10.51	-13.351	-12.472	-12.035	-10.838	-11.056	-12.633	-12.271	-11.953	-10.669	-11.546
-3.2543	-1.9312	-3.0228	-3.0693	-3.1637	-2.1686	-2.0092	-1.5316	-1.5433	-2.2101	-4.0958	-2.0899	-1.9851	-3.6103	-1.9942	-2.2723	-2.4384	-3.3458	-2.9066	-1.6521	-2.1761	-2.2418	-1.893	-2.9603	-3.2099	-2.8153	-3.0501	-2.1267	-4.2827	-2.4098	0.48436	-1.5616	-2.2651	-2.834	-2.6027	-2.2505	-1.8603	-3.8277	-1.1577	-2.1927	-3.7845	-1.1612	-1.1357	-0.98778	-1.6273	-1.038	-3.1273	-2.1914	-2.9145	-1.9718
-4.5081	-2.5098	-3.9237	-2.8572	-3.7611	-3.4004	-3.0773	-3.5516	-2.8089	-3.886	-2.8337	-3.0965	-2.7125	-2.7857	-2.6343	-4.0739	-4.4245	-3.6395	-2.9039	-3.2125	-2.3405	-2.7216	-4.5977	-3.3896	-4.5209	-4.9303	-3.9991	-0.66871	-4.202	-1.9777	-4.5465	-3.5802	-4.2644	-2.5225	-3.7061	-4.8352	-2.2341	-2.5377	-3.0236	-4.0431	-4.8026	-4.0935	-3.5792	-4.0956	-1.8695	-3.9927	-3.2199	-3.0741	-4.3876	-3.3136
-13.103	-14.21	-13.206	-14.772	-13.994	-13.371	-15.776	-14.191	-15.853	-13.346	-14.784	-15.712	-13.671	-13.904	-12.656	-13.023	-13.356	-14.227	-14.666	-13.32	-16.284	-13.323	-12.954	-13.413	-13.861	-14.336	-13.42	-14.238	-15.265	-12.169	-13.994	-13.135	-13.25	-13.817	-14.817	-14.189	-14.173	-14.198	-14.643	-13.08	-13.413	-12.305	-15.548	-11.758	-13.902	-15.278	-12.902	-14.134	-15.103	-14.163
-4.695	-3.327	-2.1596	-4.3913	-2.7397	-4.1396	-2.3723	-3.3913	-4.2794	-5.1255	-1.8768	-4.063	-2.5358	-3.514	-2.647	-2.3509	-3.2056	-3.8063	-3.6019	-1.424	-4.94	-3.1609	-2.8119	-3.5236	-3.3033	-3.8225	-4.3712	-3.8773	-3.0677	-4.2563	-3.8248	-2.0981	-2.0316	-3.7763	-3.6697	-3.4496	-2.798	-2.2857	-4.5838	-2.5403	-3.7655	-4.3859	-1.7421	-1.7183	-4.542	-0.32563	-3.7138	-1.8356	-3.6535	-3.0706
-3.8013	-5.6781	-3.7657	-4.881	-5.5974	-4.5221	-5.3487	-5.0259	-5.2396	-4.6346	-5.3474	-5.6646	-4.1501	-3.6206	-4.9874	-4.56	-4.4828	-4.534	-5.1229	-4.2586	-3.0636	-4.3687	-5.0949	-3.1869	-3.5702	-4.8116	-3.2231	-5.5592	-4.7931	-5.4901	-4.1777	-4.1465	-5.5871	-4.849	-5.012	-3.5323	-4.9502	-4.5207	-4.5808	-3.6921	-5.3622	-5.1908	-4.4924	-3.7998	-6.9103	-2.725	-4.9042	-4.9489	-5.415	-4.0463
-3.282	-4.7302	-3.5998	-4.202	-4.0412	-3.6625	-5.4289	-5.0446	-3.8213	-4.313	-3.4134	-4.4535	-4.1327	-3.3651	-4.8017	-3.845	-5.3622	-5.6556	-4.3462	-2.963	-4.1136	-5.5489	-5.0644	-3.9162	-4.9234	-4.2637	-6.3528	-4.6824	-5.8888	-5.1435	-4.7133	-5.0803	-4.6541	-4.5744	-4.3149	-4.3815	-4.6119	-4.6233	-3.8824	-3.246	-3.6066	-4.615	-4.8326	-3.0326	-4.8981	-4.6789	-4.3286	-4.4979	-4.3575	-3.7377
-12.553	-11.561	-13.138	-12.454	-12.76	-13.042	-10.545	-11.868	-11.705	-11.976	-11.103	-11.015	-12.455	-11.81	-10.907	-10.888	-11.234	-11.791	-11.1	-10.71	-11.9	-10.648	-12.374	-12.378	-11.448	-10.857	-11.963	-10.517	-12.279	-11.719	-10.907	-12.244	-11.328	-10.779	-11.581	-12.594	-10.398	-10.715	-12.507	-11.656	-12.518	-11.723	-11.269	-12.083	-12.246	-11.823	-12.08	-12.533	-12.545	-11.405
-2.577	-1.7273	-1.7841	-1.545	-2.4612	-1.1888	-2.5919	1.0851	-2.116	-1.214	-2.2846	-3.1006	-1.0278	-1.5209	0.25249	-1.2655	-0.53935	-1.241	-1.9975	-2.2613	-2.8113	-1.1539	-1.4455	-1.6456	-0.98632	0.16679	-2.2468	-1.8577	-0.87157	-0.68354	-0.054223	-1.7778	-2.8458	-0.55146	-1.2234	-1.9925	-2.5724	-1.2277	-1.16	-2.3285	-0.64805	-2.3267	-1.0978	0.39556	-1.2266	0.17161	-2.0087	-2.5735	-1.8704	-3.2281
-12.893	-14.573	-14.259	-15.271	-12.746	-15.646	-14.653	-13.381	-15.133	-14.331	-14.992	-14.158	-14.187	-13.689	-12.663	-13.897	-13.783	-14.208	-13.255	-13.963	-14.567	-12.903	-14.885	-15.578	-14.256	-13.434	-14.378	-13.736	-14.821	-14.683	-14.247	-13.959	-15.501	-15.332	-12.821	-13.324	-15.675	-14.582	-15.486	-16.679	-14.257	-13.956	-14.603	-15.303	-14.347	-14.883	-13.814	-13.865	-14.181	-13.606
-11.265	-13.085	-13.372	-11.361	-13.089	-12.616	-12.172	-12.41	-12.606	-12.67	-13.107	-14.082	-13.992	-13.586	-11.217	-13.25	-12.884	-11.327	-11.022	-10.478	-13.511	-13.693	-11.632	-12.977	-14.029	-13.436	-13.8	-11.976	-12.909	-12.423	-12.547	-12.344	-13.297	-11.834	-11.388	-12.721	-13.718	-12.383	-13.785	-12.131	-11.925	-13.2	-13.973	-12.835	-14.213	-12.114	-13.467	-11.676	-12.509	-12.718
-12.78	-13.944	-13.076	-12.655	-12.921	-12.999	-12.293	-13.767	-13.232	-11.377	-12.639	-14.584	-14.296	-12.525	-14.402	-14.29	-13.173	-13.921	-11.712	-13.209	-12.706	-13.069	-14.088	-13.11	-14.713	-12.64	-14.237	-12.323	-14.933	-15.553	-12.58	-15.124	-11.337	-13.644	-13.889	-13.71	-14.974	-13.768	-12.548	-14.487	-14.361	-13.651	-14.551	-13.947	-12.527	-12.701	-14.606	-12.832	-13.591	-12.844
-21.584	-22.448	-21.115	-21.387	-22.602	-22.931	-22.254	-23.216	-21.734	-21.199	-22.727	-22.352	-22.251	-22.319	-23.259	-21.08	-21.197	-23.135	-22.491	-21.537	-22.215	-22.76	-23.936	-21.105	-20.834	-22.42	-21.929	-22.581	-21.999	-21.234	-22.509	-23.079	-23.154	-22.621	-23.235	-23.077	-20.11	-22.572	-22.635	-22.247	-22.129	-21.749	-22.309	-22.094	-23.409	-22.255	-22.177	-21.702	-21.356	-21.473
-8.5832	-10.395	-10.376	-9.6506	-9.7809	-9.6384	-8.7712	-11.083	-10.568	-9.1704	-9.4439	-10.891	-9.3726	-11.295	-9.6265	-9.8833	-9.9807	-9.2775	-10.197	-10.945	-10.019	-10.566	-10.711	-8.9292	-10.48	-10.07	-10.775	-10.243	-9.7636	-9.5154	-9.4716	-9.8131	-10.613	-8.6918	-9.7941	-10.558	-9.5981	-11.047	-9.5205	-11.373	-10.788	-10.42	-9.5466	-9.6478	-9.4717	-9.3013	-10.178	-9.9741	-11.252	-9.5756
6.7988	6.3557	7.5711	6.4567	6.7375	7.9985	7.0027	5.4474	7.9569	6.0384	6.0425	6.1789	5.879	7.1686	7.4638	7.7175	6.5277	6.3667	6.051	7.7043	7.7741	7.4962	7.5461	7.4874	7.7017	5.6093	6.9055	6.5639	8.2474	6.8141	6.0799	4.8007	7.5983	6.4768	7.5096	5.8544	7.2322	5.727	7.2537	6.7342	6.112	5.5397	5.8017	6.7723	5.1793	5.2269	6.866	7.2815	5.5934	7.1265
-12.707	-11.391	-11.553	-10.543	-11.55	-12.073	-12.142	-10.843	-12.565	-11.02	-11.808	-11.808	-10.318	-12.629	-12.082	-11.385	-10.788	-10.277	-11.27	-11.944	-11.27	-11.984	-12.372	-11.996	-12.481	-12.67	-9.8114	-11.239	-12.575	-12.307	-11.998	-11.862	-11.842	-11.661	-11.879	-12.394	-12.799	-11.399	-10.728	-12.428	-11.135	-11.19	-12.957	-12.054	-12.056	-11.365	-11.367	-11.544	-11.12	-9.9853
-1.1629	0.15583	-1.8062	-0.4364	-1.2125	-0.93376	-1.9034	-1.671	-1.8511	-0.022612	-1.0504	-0.89998	-2.3067	-0.16498	-1.4705	-1.4819	1.0058	-0.92456	-2.0592	-0.55655	-1.2033	-3.2642	0.52435	-2.1006	-1.1721	0.60099	-0.88421	-2.1875	0.049989	-1.6835	-1.7151	-0.58255	-0.94797	-1.4628	-2.5364	-4.4193	-1.8427	-0.84369	0.26944	-2.1258	-0.91711	-1.3921	-2.43	-0.75595	-1.0177	-0.52513	-1.9832	-0.90706	-1.5863	-1.0905
-7.1449	-4.5363	-6.4472	-5.4584	-3.9688	-7.0059	-5.8804	-4.3517	-3.5337	-5.1604	-5.608	-5.9994	-4.9389	-4.3515	-2.7384	-6.0059	-5.4256	-6.4717	-4.8823	-4.5994	-5.8825	-4.2343	-3.7243	-4.9348	-7.1052	-4.3685	-4.063	-6.1305	-4.7491	-3.977	-5.2636	-5.6509	-5.8979	-4.0117	-5.5142	-7.1875	-5.3487	-4.8055	-6.0367	-4.1831	-4.026	-6.9778	-3.2835	-5.5066	-4.5177	-4.9182	-5.6206	-6.7248	-2.5501	-6.9337
-5.6321	-4.0677	-4.3641	-6.1475	-4.9908	-4.8791	-4.9799	-4.173	-4.9172	-4.547	-5.7822	-3.6674	-3.7869	-5.7264	-4.6679	-5.7108	-3.1026	-4.1549	-4.476	-4.2831	-5.9899	-5.7951	-5.4428	-3.7148	-5.1117	-4.7462	-3.9191	-2.6166	-4.5835	-6.1476	-5.347	-4.1391	-4.3479	-5.7622	-4.1294	-4.6644	-5.2659	-3.4673	-4.4952	-4.9696	-4.7665	-3.7363	-6.012	-4.5847	-5.893	-4.5697	-3.8877	-3.4022	-4.1896	-4.395
-13.302	-10.685	-12.371	-11.677	-11.054	-11.973	-10.914	-12.912	-11.71	-11.158	-12.38	-11.372	-12.177	-10.692	-11.084	-11.125	-11.617	-11.294	-10.925	-10.58	-11.439	-10.845	-13.493	-11.867	-10.725	-13.22	-11.061	-12.739	-10.347	-9.5994	-10.834	-13.133	-10.907	-11.297	-10.208	-9.3691	-8.7805	-12.579	-11.108	-13.276	-11.114	-12.09	-10.402	-11.506	-11.375	-11.101	-11.336	-12.524	-11.651	-11.734
-8.1724	-11.481	-10.542	-10.216	-10.026	-10.951	-9.4865	-10.908	-10.324	-10.867	-9.335	-11.831	-8.9579	-9.6217	-8.9011	-11.682	-10.087	-8.9752	-11.242	-10.125	-11.249	-9.3525	-10.424	-10.31	-10.698	-10.174	-9.55	-9.673	-10.2	-10.204	-9.4834	-9.7722	-9.2672	-9.4911	-10.125	-11.155	-10.09	-9.541	-9.1921	-10.862	-9.5698	-9.11	-9.1382	-11.112	-10.805	-10.686	-9.8874	-11.515	-8.776	-10.173
1.6782	0.25587	2.7694	3.1586	0.95922	2.6503	1.5759	2.0221	1.7112	1.6666	1.7147	1.4387	1.7519	1.6984	0.6725	0.80917	1.8005	1.4754	1.3698	1.4115	3.1956	2.1795	0.46224	1.4841	0.99604	1.3516	0.92846	0.50975	1.6043	2.1091	1.5666	1.8709	1.0128	0.67522	0.86664	1.3319	3.115	1.8093	2.6754	3.111	1.6306	-1.0535	1.7139	2.1225	0.89109	1.5744	1.9434	2.0573	-0.48329	1.7568
-2.988	-3.5227	-3.8766	-4.4719	-4.1971	-5.0255	-5.251	-3.2461	-2.8883	-4.209	-3.8725	-4.484	-3.8436	-5.0241	-4.5373	-2.2837	-2.8041	-5.379	-2.7575	-4.4296	-4.5425	-4.2149	-4.4726	-4.5612	-3.9672	-3.2974	-4.1361	-4.9342	-6.2907	-5.5305	-3.5173	-4.1424	-4.0678	-4.3485	-4.6571	-3.4728	-4.2909	-4.2418	-3.0151	-4.0681	-4.3991	-4.8823	-4.5126	-4.5238	-4.2632	-4.1967	-3.8777	-3.8215	-4.9638	-4.5666
-8.83	-9.219	-9.6673	-7.6127	-10.442	-6.8974	-9.424	-8.8041	-9.6567	-8.8269	-9.6161	-9.1235	-6.6829	-8.9799	-9.8941	-11.58	-8.795	-9.4553	-7.9669	-9.0443	-8.9705	-9.8256	-9.0955	-8.5575	-10.023	-8.5324	-9.5493	-9.5931	-10.478	-10.844	-9.3432	-7.396	-9.0532	-10.667	-10.266	-8.7157	-7.8251	-10.148	-9.7292	-9.2196	-10.943	-9.4324	-9.222	-9.1538	-9.0452	-10.005	-10.653	-8.3087	-10.482	-8.6993
-5.9739	-6.6813	-5.1376	-7.1171	-7.0189	-6.0766	-6.059	-6.4967	-6.5883	-5.9102	-6.0154	-7.1523	-6.7515	-5.9097	-7.5019	-6.4801	-5.6367	-6.3493	-6.0583	-7.6216	-7.3519	-6.6703	-6.0913	-4.9556	-3.6369	-6.5731	-6.9319	-7.0096	-5.6796	-6.5507	-4.8676	-6.5667	-7.8626	-6.2844	-5.8734	-5.959	-7.8801	-4.1663	-7.2764	-6.7114	-6.5308	-6.0871	-7.4056	-7.6624	-6.5094	-7.7814	-6.8539	-5.7907	-7.6754	-6.6424
-2.3938	-2.7769	-2.4557	-1.8462	-1.3627	-1.5499	-0.52298	-1.8746	-1.4409	-2.0158	-1.7761	-1.5218	-1.7203	-2.4441	-2.82	0.11848	-0.96002	-2.453	-1.2213	-1.42	-2.4747	-0.64075	-1.9995	-1.8855	0.081121	-0.51623	-0.31916	-0.088779	-1.4868	-1.8282	-0.77227	-0.38629	-0.57429	-2.1166	-0.75752	-3.1414	-1.6908	-0.058087	-0.99214	-0.32276	0.25432	-0.8907	-1.5159	-2.1978	-0.38119	-2.7896	-2.4965	-0.69548	-1.9933	0.51644
-1.6521	-2.9443	-2.1548	-1.9355	0.91053	-1.864	-0.25485	-0.29588	-0.60332	-0.35977	-2.0033	-0.86046	-0.26006	-2.9615	-2.3376	0.077425	0.34254	-1.3598	-0.28991	-0.71558	-2.765	-0.68748	-1.2342	-1.2146	-1.8381	-0.27977	-1.6615	-1.4832	-0.36458	-0.5017	-1.5095	-1.1767	-2.546	-0.82995	-1.703	-1.2308	-0.08452	-2.3441	0.22698	-1.047	-1.577	0.62262	-0.99083	-0.69402	-0.70379	-1.3492	-1.5761	-1.0125	-1.504	-1.5242
-2.1021	-0.21043	-0.23544	-2.2603	-0.74342	-2.0942	-1.4583	-0.35677	-2.4638	-0.6317	-1.3163	-0.78132	-3.076	-1.4902	0.21869	-0.7819	-1.471	-0.77333	-2.8281	-2.4061	-0.92156	-1.2419	-1.5566	-1.7435	-2.5512	0.49659	-0.6204	-1.5189	-2.2383	-2.357	-2.0341	-1.2113	-1.0848	-1.1592	-3.0069	-1.4935	-2.5977	-0.83516	-0.97957	-0.33096	-2.2236	-2.2966	-1.2432	-2.0014	-0.56414	-3.6086	-1.8085	-0.75763	-1.851	-1.9336
5.9364	3.9889	4.5469	4.9999	6.4035	5.6715	3.7845	4.7447	5.2695	3.8733	3.5804	5.5904	5.9253	5.1711	4.4063	6.6537	5.6088	6.7481	5.0184	4.1684	4.1701	5.6649	3.7673	4.3633	4.0882	4.6903	6.1722	5.4606	6.9485	5.0307	6.526	5.7176	5.3086	4.7099	4.5122	4.7478	4.1851	5.9341	5.1594	4.3928	5.6178	4.3126	3.5213	4.6246	3.7369	5.7701	5.7041	4.6366	3.7773	5.3818
-12.571	-10.779	-10.256	-12.654	-12.669	-11.437	-11.532	-12.59	-11.741	-10.288	-11.74	-11.871	-11.653	-11.324	-12.257	-13.174	-10.846	-12.256	-12.453	-12.455	-11.948	-12.69	-11.157	-11.55	-12.898	-10.49	-11.257	-12.168	-11.81	-11.063	-11.594	-11.056	-12.021	-11.562	-12.004	-11.565	-13.071	-13.204	-12.836	-11.597	-11.651	-13.697	-11.4	-12.78	-12.1	-12.147	-11.42	-12.681	-12.214	-11.879
-0.96884	0.10628	0.41765	0.98671	0.059609	0.63739	0.55713	0.30021	-0.4829	-0.31402	0.20541	-1.0384	-0.76299	-0.21066	-1.8658	0.67295	-1.0521	-0.20152	-0.73224	-0.35143	0.39327	-2.042	1.3232	-0.59269	-0.47976	-0.75316	-0.15162	-0.23947	0.8135	0.039454	-0.91001	-2.2124	0.38902	-0.36999	-0.71784	0.72854	-0.48881	-1.003	0.41775	-0.019421	-0.32834	-0.8095	0.29601	-1.6302	-0.84094	-0.21029	-0.29841	0.81665	0.053276	-0.18488
2.0114	1.2741	0.43822	0.85596	1.4156	2.0643	2.6621	-0.60208	0.037222	1.4749	1.0662	2.9116	0.11669	1.5204	-0.1388	2.3297	2.4097	1.8047	1.3974	2.1454	2.471	1.1725	2.5002	1.8285	3.1459	1.196	1.3698	0.41749	1.4202	0.51468	-0.68493	1.4838	0.97333	1.8825	1.8339	2.5015	0.84324	0.08367	2.3254	3.5131	0.7826	2.4216	1.3333	1.6114	1.8602	3.231	2.2444	2.0698	1.6184	1.4035
4.0846	4.5515	3.3153	5.8891	3.3049	4.4421	3.1437	3.9423	4.3995	4.5763	3.7957	4.2633	2.9028	3.6421	4.5631	3.5051	4.9234	6.0267	4.5048	5.2906	4.9086	4.6765	5.1902	5.4759	4.773	3.8975	3.6694	5.2791	4.195	4.4717	4.3332	2.5737	3.183	5.4802	5.2297	4.5572	4.5756	4.7496	4.1897	4.3684	4.7352	4.5711	4.7377	4.5901	5.5264	4.5986	6.3929	4.9688	3.8908	4.8491
-1.636	-2.8986	-3.0689	-1.0639	-2.5001	-2.0444	-1.0836	-2.9176	-1.5681	-2.8729	0.53139	-3.5674	-3.7517	-3.3119	-3.04	-2.5228	-2.3442	-2.8391	-2.4412	-2.7379	-2.229	-3.3769	-3.0601	-3.07	-0.75761	-2.7526	-2.7625	-2.5144	-2.8136	-2.7743	-2.079	-2.8078	-2.9618	-3.1297	-2.6553	-3.0996	-3.5157	-2.7612	-2.6329	-2.562	-3.3204	-3.6107	-1.3589	-2.461	-0.54681	-3.5554	-1.1245	-3.0865	-2.6552	-3.4368
-3.6968	-3.6231	-2.97	-4.147	-3.9669	-2.7292	-3.1918	-3.2602	-3.9486	-4.8169	-2.8225	-4.128	-3.9443	-3.0247	-3.0834	-3.0453	-3.4802	-3.5477	-3.7019	-2.6945	-4.3186	-3.4807	-3.6386	-4.8488	-4.0494	-2.8807	-4.2588	-3.31	-4.6674	-3.96	-3.142	-3.5947	-4.2501	-4.3141	-4.5742	-3.5346	-3.3175	-5.3617	-5.5249	-1.391	-4.0558	-3.9242	-2.6747	-3.0842	-3.9395	-2.591	-3.9252	-3.2129	-3.1768	-4.7946
-12.59	-12.543	-12.374	-13.188	-12.547	-12.954	-13.406	-14.843	-13.597	-11.749	-13.608	-12.925	-12.547	-13.742	-13.546	-13.289	-12.161	-13.977	-14.387	-13.257	-14.02	-13.401	-14.021	-13.285	-12.993	-11.251	-12.465	-13.021	-11.873	-13.265	-13.905	-12.78	-15.292	-14.216	-10.807	-12.057	-12.943	-12.499	-14.289	-13.009	-13.337	-14.371	-14.28	-12.442	-13.964	-12.543	-13.011	-14.83	-13.21	-12.933
-2.0002	-1.4433	0.43177	-1.5972	-2.4679	-1.6682	-1.5143	-1.0502	-1.1169	-2.218	-3.2065	-3.9237	-1.6593	-2.2605	-1.8619	-3.2261	-1.2182	-1.9557	-0.93553	-1.5122	-1.8834	-1.9409	-1.772	-1.2275	-3.6664	-1.213	-0.73365	-1.7239	-1.436	-1.6765	-1.3564	-2.8261	-1.1393	-1.1939	-1.8605	-3.3317	-0.0044769	-1.9227	-2.7877	-2.04	-0.47685	-2.7316	-2.8655	-0.40491	-1.6384	-2.8468	-2.3424	-3.5291	-2.2141	-2.8314
1.5711	-0.66911	1.8135	0.80892	-0.50412	0.43676	1.3206	-1.014	-0.87286	1.8742	-0.2686	0.090616	-0.473	0.90464	1.2651	-1.3708	0.23568	-0.83806	0.05495	0.081364	1.0795	0.31449	1.6013	0.21359	1.7755	0.54535	0.3776	-0.82535	0.72166	0.716	-0.87981	1.89	-0.6404	-0.66824	0.23093	0.46573	-0.065703	0.22793	1.0848	0.022987	0.39818	0.5712	0.7875	0.91126	0.30767	0.17121	0.51907	0.2906	-0.063207	1.7059
-1.5186	-1.1578	-2.7399	-0.85397	-1.215	-3.6193	-1.4566	-1.3217	-1.2431	-1.1803	-1.9753	-2.765	-0.6317	-0.48729	-0.90258	-2.6513	-1.1251	-0.33386	-1.7667	-1.9048	-0.28465	-0.76344	-1.1911	-2.5763	-1.0724	-0.17516	-1.5588	-3.274	-1.2695	-0.60033	-2.4105	0.085494	-1.657	-0.57794	-2.0775	-1.3817	-0.061396	-1.2021	-0.40595	-1.8545	-1.4468	-1.1222	-0.65879	-2.4046	-0.57508	-0.075927	-1.8537	-1.1316	-1.897	-1.3447
-2.0605	-2.7817	-1.6328	-0.74805	-1.4544	-0.46931	-0.97748	-1.1484	-0.95261	-1.5402	-1.8302	-2.6494	-2.5431	-2.2079	-1.0649	-0.98518	-2.1323	-1.4734	-1.833	-1.8712	-1.7826	-2.3737	-1.1414	-2.1507	-2.2293	-1.6831	-0.87814	-1.5362	-3.7966	-3.1275	-2.1512	-0.16637	-1.6742	-2.2649	0.53205	-1.1633	-0.44067	-2.7612	-1.2472	-1.2217	-2.216	-1.2028	-0.31718	-1.9502	-1.5896	-1.5822	0.079802	-1.0579	-3.7946	0.13596
-3.0949	-2.647	-1.9179	-4.1624	-4.0819	-4.1543	-3.348	-3.293	-3.8958	-3.9402	-3.9507	-3.1472	-3.9688	-5.006	-3.2022	-3.844	-4.3392	-3.6921	-3.4728	-2.248	-3.6899	-5.5748	-4.6026	-4.097	-3.6776	-3.6436	-4.4716	-3.31	-3.9845	-6.6891	-3.4643	-3.3215	-4.8498	-4.6926	-5.0756	-4.0482	-3.7593	-4.1133	-4.643	-4.5553	-3.7016	-3.4792	-2.9832	-2.5096	-1.8548	-2.7331	-2.9508	-2.5863	-4.7161	-3.9936
-2.3062	-0.88322	-0.67083	-1.2814	-0.89962	-1.6968	-1.6304	-2.2426	-0.51494	-0.73894	-2.9689	-1.8741	0.44633	-1.6532	-2.1593	-0.67865	-1.9319	-0.83767	-0.545	-1.0673	-1.6932	-2.6935	-0.76377	-1.7958	-1.2979	-1.3093	-0.545	-1.3881	0.071572	-1.4588	-1.2686	-1.8154	-1.9736	-1.6003	-2.1791	-0.64686	-2.5285	-0.57872	-1.5689	-1.4007	-2.2241	-0.25641	0.36174	-1.4703	-2.0174	-1.4384	-0.53198	-1.3984	-1.63	-0.95371
-14.707	-12.334	-12.995	-13.746	-13.457	-13.253	-13.514	-13.375	-12.997	-13.736	-11.187	-14.007	-12.724	-12.666	-14.182	-14.531	-12.218	-13.42	-12.872	-11.731	-14.5	-13.735	-12.969	-13.023	-12.623	-13.485	-14.508	-13.661	-12.204	-12.025	-14.437	-15.022	-12.054	-12.124	-13.508	-14.179	-13.459	-12.875	-13.372	-12.292	-12.443	-13.624	-14.439	-12.743	-14.431	-11.754	-13.008	-13.856	-12.108	-12.285
-11.963	-11.098	-10.879	-12.285	-12.247	-12.702	-11.057	-11.04	-11.756	-10.179	-12.039	-10.117	-14.256	-11.088	-11.446	-10.675	-10.753	-11.484	-12.138	-10.726	-10.876	-11.709	-10.809	-12.235	-11.204	-12.287	-11.282	-10.871	-11.817	-11.358	-11.995	-11.63	-12.327	-10.325	-11.717	-11.606	-12.166	-12.796	-10.277	-10.863	-11.586	-11.812	-12.082	-12.184	-12.327	-11.306	-11.706	-9.5759	-12.146	-10.841
-4.3502	-3.8268	-5.6914	-3.9274	-4.0881	-5.2126	-5.0228	-5.1867	-4.69	-4.8171	-5.4648	-5.8658	-4.422	-3.6439	-5.9884	-4.3585	-6.43	-4.8258	-5.7497	-4.0681	-4.5141	-3.7414	-2.3019	-4.475	-5.4189	-3.6549	-3.6282	-4.2464	-5.3654	-5.5657	-4.275	-4.69	-3.8351	-4.6613	-5.0631	-3.8665	-4.4752	-4.1083	-5.8113	-4.1335	-4.3566	-5.2882	-4.5577	-4.4456	-3.6687	-4.5337	-3.7912	-5.1775	-3.9349	-5.6252
-2.9188	-2.8433	-2.1787	-3.9247	-4.024	-3.678	-3.0109	-2.6966	-3.9464	-3.2927	-5.3347	-4.3594	-3.6012	-3.0943	-4.7918	-2.4439	-4.7085	-2.4222	-4.7335	-3.0646	-3.0363	-2.6022	-6.1837	-4.1141	-4.8127	-3.6928	-2.6098	-3.1321	-3.7829	-3.6538	-3.6072	-3.7565	-4.0423	-5.6487	-5.2499	-3.6651	-3.5119	-3.0944	-3.9814	-4.2762	-3.2037	-4.9801	-2.2456	-3.6607	-2.0952	-4.1559	-3.7202	-4.191	-3.3113	-3.9106
1.2319	1.3854	2.9271	1.9167	2.7548	0.95131	2.0288	0.74548	3.36	1.4074	1.9537	2.2893	2.2465	1.5957	3.2385	1.419	1.9419	1.8234	2.5149	3.4718	1.6025	2.5254	2.376	1.3273	1.4087	1.6919	2.0191	0.86932	2.2192	3.5593	2.2145	0.10306	2.7619	1.8911	1.3115	2.2548	1.8942	0.89293	1.3696	2.0974	0.89928	3.3567	1.8313	1.1888	0.96476	0.86028	0.95046	1.9149	2.9015	1.2353
1.3294	1.5591	3.776	-0.1387	1.4218	-1.054	-0.022649	0.64607	1.6922	1.332	2.72	1.6344	1.1753	2.3967	2.4358	0.86656	1.6479	0.4424	1.3636	1.4873	1.0072	1.0441	2.9653	0.94848	0.99168	2.0621	2.363	1.9054	3.3499	0.83584	0.077202	1.5888	2.5722	2.9147	1.823	1.7102	1.0716	0.52278	1.4069	1.316	0.54788	3.3432	0.94996	2.9561	0.77432	1.8096	1.9095	1.8439	1.4052	2.1189
5.7032	6.1923	5.2693	6.7669	6.6097	6.3014	5.2314	7.1212	6.4464	5.6196	7.3388	4.7803	6.5205	6.8806	7.123	6.6157	5.8211	5.9599	5.9731	6.8696	6.0103	6.3872	5.9692	7.0102	7.4236	6.5183	7.6729	6.6963	6.6163	7.6025	6.9788	6.4396	6.4988	7.8392	7.3387	8.6148	7.8341	5.8253	6.8973	6.8066	6.5115	5.5608	7.0008	5.9244	6.0898	6.5317	6.1109	7.9058	7.8311	6.4249
-5.2747	-3.6534	-4.6938	-3.9573	-4.5225	-5.4033	-3.1217	-4.7945	-4.432	-3.3919	-3.0531	-4.4131	-3.9522	-4.4244	-4.7972	-1.6384	-5.0045	-3.3557	-4.3187	-4.6108	-4.2574	-4.3829	-4.4599	-5.5575	-4.8444	-3.5866	-4.4746	-4.5718	-4.9676	-3.6825	-4.8612	-4.8528	-4.9342	-2.819	-3.7984	-3.3091	-2.6573	-3.3244	-4.9299	-3.5048	-3.4057	-5.8325	-4.1288	-3.0909	-2.8333	-3.8711	-3.8622	-3.4646	-4.3417	-4.7694
-3.6547	-5.0411	-4.0473	-2.6797	-5.3174	-4.7777	-4.6269	-2.3878	-3.9933	-3.6548	-3.899	-0.8684	-2.9957	-3.5312	-2.2765	-4.3929	-5.2889	-2.172	-2.318	-3.8745	-3.2876	-2.9356	-4.6703	-2.2766	-3.1869	-3.7633	-2.5825	-3.9757	-3.1618	-2.1284	-1.6032	-4.178	-3.5816	-2.745	-3.8349	-3.2937	-3.7078	-2.7064	-3.9365	-3.0501	-2.4565	-3.6263	-2.199	-3.2131	-2.8565	-3.2007	-4.5063	-2.2093	-3.3784	-3.9613
8.9206	10.044	7.6249	8.1546	9.8851	8.5908	7.3146	8.0254	7.9317	9.3492	9.1579	9.3272	6.639	7.7714	9.3438	7.9916	7.6468	8.7602	7.9881	10.236	8.1608	9.1509	8.8387	8.4608	8.1328	7.5686	8.462	9.1267	7.6713	8.9799	8.4864	9.3205	10.402	9.4061	9.5358	8.8485	8.7896	7.3364	8.9834	8.9108	7.5955	8.3817	6.9259	9.1537	8.6183	8.1822	9.3854	9.6817	9.0864	8.768
-12.184	-11.331	-12.591	-12.338	-12.337	-12.228	-12.854	-12.258	-12.688	-13.983	-12.024	-13.913	-12.036	-13.733	-11.422	-12.842	-14.526	-12.887	-13.257	-12.826	-13.42	-12.767	-11.464	-14.364	-12.622	-12.176	-14.108	-13.04	-10.949	-13.624	-13.03	-13.434	-14.477	-13.577	-12.724	-10.693	-11.379	-13.339	-14.408	-11.513	-12.618	-11.487	-12.529	-13.439	-10.826	-13.223	-12.541	-13.567	-11.596	-13.3
-3.8675	-2.388	-4.0451	-3.4115	-1.9248	-3.6374	-3.7133	-2.6569	-4.6992	-3.4745	-2.8623	-1.5698	-3.7033	-2.7812	-1.6544	-0.41526	-4.5198	-3.686	-1.5132	-0.96105	-2.8557	-2.3078	-3.286	-4.2379	-3.4101	-4.8864	-2.7845	-1.8682	-2.1069	-2.8329	-3.857	-3.9906	-2.5938	-3.5048	-3.4495	-3.0321	-5.439	-4.0011	-4.7666	-3.2443	-2.6898	-3.2407	-3.9821	-3.2118	-2.254	-2.2156	-2.3592	-4.0068	-1.5825	-2.3043
0.25305	-0.87742	0.093034	-0.089856	-1.7192	1.1932	0.2535	-0.045658	0.4591	0.84919	0.38954	0.37955	0.38894	0.70721	0.36004	1.7782	-1.0352	0.42384	-0.68466	-0.27616	0.48071	-1.0922	1.5245	0.57235	-0.51029	0.88494	-0.25443	1.2227	-0.88962	-0.87526	-0.59319	0.42812	-1.3527	0.11218	0.28132	1.369	-0.58781	-0.76639	1.9153	-0.89754	1.7589	-0.07809	0.018631	-0.44925	-0.5325	0.94305	-0.72782	0.079379	1.322	1.3693
-14.774	-14.504	-13.916	-13.937	-13.855	-13.864	-12.273	-13.541	-12.737	-12.547	-15.523	-14.541	-14.291	-13.2	-12.973	-13.931	-14.399	-14.288	-14.406	-13.467	-12.951	-15.747	-15.146	-15.076	-13.823	-14.753	-13.158	-12.238	-14.116	-14.348	-13.324	-12.972	-13.795	-13.727	-14.545	-12.437	-14.836	-13.428	-13.66	-13.843	-15.453	-12.954	-12.083	-13.351	-14.512	-13.694	-14.461	-13.305	-14.091	-13.813
2.973	2.4512	3.4021	2.0757	3.8023	1.3549	2.5347	2.4846	3.0453	3.3118	1.8956	2.296	2.6327	3.5122	1.9498	3.0045	2.5497	1.5609	3.6807	2.8488	3.548	1.8196	3.2592	4.61	2.524	2.6805	1.7495	2.8069	2.0938	3.9296	3.6203	3.0861	2.364	1.7913	2.8429	4.0703	2.7949	2.495	2.769	3.8854	2.3724	2.6101	2.9765	3.206	2.5916	4.4065	2.8299	3.7722	2.9425	3.6399
-9.2243	-8.2582	-7.272	-8.3579	-10.252	-8.1599	-7.8395	-8.024	-8.3768	-8.6653	-9.6733	-8.0817	-10.683	-8.4204	-7.7056	-8.8497	-8.1174	-8.5231	-8.9791	-7.4349	-9.4452	-8.4076	-9.5971	-8.7257	-8.3956	-8.3974	-9.2356	-9.2427	-6.6871	-8.9765	-8.3328	-8.306	-9.5719	-9.4114	-8.927	-8.4378	-7.5562	-8.9258	-8.5638	-7.7398	-9.7745	-9.5907	-7.7061	-10.408	-8.4011	-9.1136	-8.821	-8.9975	-9.221	-9.2635
-15.06	-14.368	-14.765	-15.575	-14.142	-13.49	-14.567	-13.259	-13.691	-14.537	-13.732	-14.03	-14.174	-13.954	-15.147	-17.458	-14.696	-14.246	-14.687	-15.919	-15.608	-15.442	-13.754	-16.485	-14.74	-15.898	-14.331	-13.741	-15.333	-14.598	-14.478	-14.678	-14.376	-14.803	-13.935	-16.513	-13.136	-14.607	-14.432	-14.611	-16.561	-12.12	-15.486	-15.141	-14.617	-13.724	-14.933	-16.464	-13.741	-15.538
6.7616	5.9847	7.1483	6.9488	6.3254	5.5096	8.2859	7.2453	6.1051	6.6998	5.9477	7.5025	5.9836	7.0656	5.6561	7.7869	4.624	6.7436	7.0251	5.5983	6.8316	7.3912	6.7807	8.4711	6.3994	6.511	5.7219	8.5056	7.7171	7.4138	4.7356	5.8927	7.6177	6.2524	7.4939	6.5601	7.0451	6.7222	6.7548	5.8464	7.6942	7.0579	8.2677	7.9333	8.1256	6.5731	5.951	7.0594	7.0566	7.0297
-1.2868	-0.42154	0.063871	-2.0397	-4.6295	-1.2464	-1.2692	-3.0333	-1.3538	-0.58875	-3.0348	-3.6806	-1.3588	-1.7597	-0.74108	-2.0545	-3.5007	-1.4408	-2.4807	-1.8283	-2.46	-1.8054	-0.58916	-3.1899	-0.41166	-1.6135	-1.4381	-2.9287	-1.28	-1.5453	-1.8043	-0.89929	-2.108	-2.0931	-2.2196	-2.5938	-1.2789	-1.0419	-0.79979	-2.7692	-2.6989	-2.2357	-1.1807	-1.9403	-3.6101	-1.6372	-1.8911	-2.7013	-1.8338	-2.0976
-3.6315	-3.721	-3.9443	-1.9889	-3.0447	-4.8037	-2.8493	-3.6704	-4.5828	-3.8636	-0.96877	-4.4729	-5.4415	-3.4443	-3.5052	-3.6216	-3.4755	-3.0891	-2.5104	-3.1065	-3.68	-2.8126	-4.8802	-4.898	-5.5607	-3.3789	-3.1524	-3.9425	-2.7642	-3.1585	-3.2264	-4.3078	-3.552	-2.5675	-4.4725	-3.0088	-2.5538	-4.5388	-2.7828	-3.4236	-5.3894	-4.4971	-4.5339	-4.5865	-3.7839	-1.9743	-4.7054	-4.1034	-4.0994	-5.0316
-4.9153	-5.3556	-5.0627	-5.1737	-5.6777	-4.566	-7.6141	-5.6874	-5.7902	-5.3096	-5.5459	-6.9525	-4.6304	-5.7461	-7.8049	-4.9581	-5.0753	-5.3912	-5.5345	-5.3235	-5.7031	-4.6384	-6.381	-7.8126	-5.6738	-5.5192	-6.4138	-6.0331	-5.2817	-4.309	-5.2431	-6.3481	-5.3257	-5.1085	-5.8914	-5.3295	-4.2963	-5.8576	-5.4049	-6.1935	-4.425	-2.3218	-4.4668	-4.4254	-4.9855	-5.1393	-5.2133	-4.8635	-5.0584	-6.3066
-12.706	-12.876	-13.093	-13.151	-14.196	-12.439	-11.722	-14.596	-13.161	-13.429	-12.621	-12.425	-12.597	-12.546	-12.522	-13.674	-12.245	-11.547	-14.454	-12.114	-12.943	-13.212	-13.432	-12.468	-13.519	-14.861	-12.224	-12.731	-12.575	-12.887	-12.769	-12.2	-13.838	-11.693	-13.733	-12.415	-10.587	-13.759	-12.406	-11.823	-11.262	-12.984	-14.041	-14.412	-13.418	-12.27	-11.969	-11.888	-11.111	-13.626
8.1437	6.1953	7.0129	5.6637	6.2878	6.3344	8.111	8.2169	7.2833	6.6323	7.126	6.399	7.528	7.3622	6.4981	6.0073	7.1451	6.3654	7.032	6.7454	6.1923	8.8619	6.2819	8.712	6.8909	5.6705	6.4097	5.8064	7.4796	6.3369	7.1538	7.0732	6.6859	6.3947	6.1654	9.0926	7.1551	8.2898	6.7624	6.6692	7.5408	7.9342	5.7276	7.8185	6.8879	6.5754	4.88	6.6435	7.6527	6.1736
-1.679	-3.4023	-1.4485	-3.2026	-3.944	-3.1795	-2.9746	-1.9009	-3.3757	-4.3818	-3.8369	-4.5582	-3.3551	-2.8836	-3.7385	-4.4157	-2.7326	-3.1734	-2.1516	-3.7821	-3.1446	-2.8514	-1.9987	-3.0144	-3.5608	-3.6189	-2.8299	-1.8811	-4.8886	-2.9889	-2.5739	-2.692	-2.3107	-3.0768	-4.2682	-1.5242	-4.764	-2.3489	-3.3104	-3.6666	-3.6995	-2.3217	-2.8896	-3.7644	-3.418	-5.0002	-0.48375	-3.6702	-3.1349	-3.1769
1.483	1.7334	2.5167	3.0397	1.7065	1.2737	2.6443	0.71112	1.8058	1.665	1.5336	0.42178	0.3527	1.2967	0.31751	1.1047	1.6172	0.86685	-1.2143	1.0695	2.5084	2.1513	0.53901	2.2833	3.4276	1.5154	1.7483	2.0978	2.2712	1.5683	-0.033037	3.618	1.7703	2.7675	1.5628	0.91013	1.1079	2.6016	1.1454	1.8057	1.6579	1.831	0.4137	1.0728	0.99913	0.87178	1.0873	1.07	2.4435	2.2056
-7.1228	-9.0742	-9.0151	-6.9379	-7.0436	-7.9831	-6.8689	-7.6104	-7.0907	-8.4278	-7.1529	-6.8362	-8.1237	-5.7744	-5.6742	-8.396	-7.3416	-6.938	-7.7365	-7.5002	-7.6078	-5.6566	-7.8937	-7.4895	-9.1423	-7.2964	-6.6084	-8.0705	-6.9384	-8.5158	-6.9824	-6.9209	-6.95	-6.311	-7.844	-9.3618	-7.6439	-5.6156	-7.5964	-7.9067	-8.3568	-8.4031	-7.7941	-8.4453	-6.8257	-8.0615	-7.4044	-7.825	-6.6365	-6.2629
-10.728	-11.979	-11.599	-9.6582	-11.727	-11.554	-11.114	-10.019	-10.173	-10.27	-10.263	-11.404	-11.175	-11.213	-11.843	-11.179	-10.535	-12.202	-11.864	-11.136	-11.008	-10.867	-9.4447	-10.622	-11.381	-10.385	-11.678	-11.296	-10.5	-10.397	-11.446	-9.794	-12.431	-10.942	-10.462	-11.844	-8.3672	-10.333	-10.657	-11.51	-11.97	-10.033	-11.116	-11.274	-11.584	-11.309	-9.9278	-10.548	-10.141	-11.37
9.1016	9.1601	9.3082	6.857	8.9723	6.92	8.3002	8.3495	9.1903	8.7768	9.6527	7.5902	6.9274	8.4353	8.0392	7.6851	9.4037	6.1434	9.5254	7.7306	10.694	9.0075	8.0741	9.1154	7.5107	7.5568	8.9159	7.7219	8.9571	7.7336	9.7998	9.505	8.9476	7.298	8.8176	7.1126	8.1509	9.0065	9.2205	8.0532	8.5789	8.0132	7.8882	7.6788	8.0756	8.9262	8.9935	8.1439	8.7393	9.8004
0.5911	0.67103	-0.61346	0.65679	-2.1459	-0.15186	0.68419	-0.88964	-0.768	-0.59775	0.024141	-0.90968	1.4518	1.9626	0.15192	-0.29903	-0.1169	1.23	0.75098	-0.99467	0.90662	1.2984	0.64757	0.63852	0.1678	-0.75622	1.4235	-0.6751	0.25071	-0.87526	0.96469	2.509	-0.49222	-0.85328	0.32877	-0.11266	-0.2299	-1.1478	0.10149	0.15884	0.85358	-0.244	-0.37585	-0.72256	1.9631	-0.35632	0.87779	-0.063226	-0.10656	0.7983
-12.556	-13.338	-11.71	-12.202	-12.624	-11.158	-13.373	-12.089	-13.24	-14.135	-13.905	-13.49	-14.447	-13.265	-13.52	-13.377	-13.217	-13.343	-13.61	-13.502	-11.753	-13.474	-12.947	-12.961	-13.266	-12	-13.029	-14.377	-14.406	-13.466	-14.291	-14.058	-13.715	-11.752	-13.812	-13.763	-12.737	-14.529	-13.03	-12.909	-12.406	-12.26	-13.885	-12.482	-14.348	-13.28	-13.569	-13.323	-14.036	-13.214
-13.665	-13.774	-12.765	-12.949	-14.527	-12.511	-12.779	-12.843	-11.881	-12.676	-12.784	-14.273	-11.42	-13.681	-13.336	-13.737	-13.303	-12.085	-14.053	-11.971	-11.574	-15.418	-11.686	-14.927	-14.071	-13.176	-13.83	-13.224	-12.705	-13.103	-15.028	-12.664	-13.5	-13.138	-13.607	-12.293	-13.089	-13.567	-13.633	-13.341	-13.397	-13.228	-13.924	-14.005	-12.783	-13.669	-13.462	-14.531	-13.309	-11.259
-11.127	-11.597	-11.528	-11.822	-11.204	-10.359	-11.559	-10.4	-9.3603	-13.085	-10.806	-11.051	-10.547	-11.191	-10.496	-11.515	-12.149	-9.8733	-12.616	-12.226	-10.272	-10.436	-10.739	-9.7725	-13.279	-8.8921	-9.3671	-9.9186	-10.332	-12.035	-10.486	-10.504	-9.2707	-9.8947	-12.421	-11.731	-10.881	-11.486	-12.416	-11.75	-10.765	-10.714	-10.636	-10.988	-9.8229	-11.388	-10.423	-10.452	-10.032	-10.867
1.116	0.81163	0.12244	-1.2264	0.30525	0.48843	-1.5547	-1.4771	1.8058	1.9809	2.2693	-0.64982	-0.48265	1.23	0.85428	-0.65642	0.32167	0.90942	-0.203	-0.49693	0.67829	0.45348	-0.31437	-0.247	-0.078041	0.44839	0.79834	1.1207	-0.86671	-1.9971	-0.55893	-1.2109	-0.77864	0.13742	-0.21676	-0.18828	0.20121	-0.48563	-0.8557	-0.75733	0.18658	-0.91206	-1.3424	-1.4592	0.71077	-0.36091	0.36778	0.09529	0.090222	-1.3033
-13.609	-11.921	-13.769	-12.478	-13.9	-13.129	-13.667	-11.494	-13.269	-12.669	-13.358	-13.069	-14.166	-13.075	-13.606	-13.516	-12.747	-12.764	-13.405	-13.207	-12.581	-12.829	-12.849	-11.857	-11.296	-14.229	-13.904	-13.061	-14.37	-13.059	-15.417	-13.992	-12.422	-12.8	-12.175	-12.006	-14.406	-12.057	-14.428	-12.641	-11.558	-13.532	-13.594	-12.252	-13.066	-11.261	-12.269	-11.928	-13.173	-12.43
2.8982	1.05	3.6363	1.8197	3.5703	0.062622	1.323	0.42159	1.5839	1.8647	1.0463	0.19211	3.063	1.9278	3.5392	3.5467	2.1242	1.8152	-0.027047	1.429	0.81403	1.2837	1.5918	1.9918	2.4173	1.2765	0.93163	1.755	0.73968	1.1371	-1.1889	1.6929	2.1198	1.8764	0.41542	1.8445	0.23848	1.0923	1.7044	1.2175	1.7075	2.4238	1.2235	0.9932	0.86523	1.7256	0.19197	2.5043	1.4395	0.80158
-1.4972	-4.5194	-1.8792	-2.5434	-4.1117	-2.9673	-2.3552	-1.6735	-2.516	-2.1006	-2.9349	-2.7661	-3.0014	-1.1482	-2.2539	-1.9116	-1.1713	-2.2035	-3.8238	-2.0383	-3.7125	-3.7016	-3.7056	-1.9294	-2.7686	-3.9791	-2.9669	-3.7507	-3.2159	-2.703	-3.0504	-1.7	-0.84571	-2.5879	-0.51789	-3.3684	-1.2422	-2.7292	-3.1153	-2.9898	-4.0163	-3.7875	-4.0505	-0.080361	-2.4729	-3.3257	-3.1399	-3.9579	-3.413	-2.9871
-3.2847	-3.7134	-4.409	-5.5453	-5.9702	-1.3043	-5.2299	-3.406	-6.101	-6.1895	-5.8735	-6.0695	-5.3985	-4.9102	-4.0671	-3.7603	-3.7442	-3.5399	-3.6174	-4.9584	-3.6474	-2.1887	-6.142	-5.2114	-4.9579	-5.8243	-4.4967	-4.6434	-4.4417	-3.8665	-4.5564	-3.8306	-5.1234	-4.9426	-4.4478	-3.1696	-4.8637	-4.153	-4.6596	-3.9385	-5.2535	-5.2576	-3.5901	-5.8631	-4.8203	-5.9783	-5.4471	-4.3496	-5.2437	-4.7493
-8.8303	-10.25	-10.617	-10.784	-10.79	-11.75	-10.349	-10.487	-11.891	-9.1906	-10.359	-9.5689	-10.688	-9.9974	-11.512	-9.8712	-11.363	-11.015	-11.515	-12.409	-11.21	-10.314	-11.343	-10.144	-10.237	-10.597	-9.9101	-10.139	-10.612	-9.6224	-10.398	-11.021	-10.916	-9.577	-11.87	-10.011	-10.855	-10.979	-11.602	-10.51	-9.5895	-10.652	-9.7876	-10.301	-10.42	-10.707	-9.7433	-11.008	-10.532	-9.2114
-22.726	-22.496	-23.192	-21.868	-20.72	-21.797	-21.46	-22.91	-21.571	-22.535	-21.558	-21.981	-24.084	-23.277	-20.848	-23.013	-21.611	-22.914	-23.224	-22.183	-21.739	-21.783	-22.846	-22.386	-21.588	-22.232	-23.204	-22.867	-22.138	-22.604	-22.63	-22.686	-21.584	-22.469	-22.825	-23.704	-23.087	-22.009	-22.43	-24.535	-22.276	-21.836	-22.225	-21.19	-22.461	-20.71	-22.256	-21.893	-20.269	-23.738
-5.8708	-6.3054	-6.6699	-6.3275	-4.928	-5.5503	-4.874	-4.8919	-4.7437	-6.3066	-6.1758	-5.969	-6.6135	-4.7245	-5.622	-7.3697	-4.4878	-6.2714	-6.3809	-6.0898	-6.5634	-5.9104	-5.1511	-6.1405	-6.0749	-5.2664	-6.2845	-5.1107	-5.5567	-4.3588	-5.3127	-5.5456	-5.2458	-5.4068	-5.6359	-4.9212	-5.2318	-6.3474	-5.7813	-5.6396	-6.835	-5.9422	-4.255	-7.1927	-4.2454	-6.4412	-5.9989	-5.6752	-5.3689	-6.103
3.0455	1.6631	2.6028	0.046407	1.0007	1.9866	-0.77015	1.842	0.62229	2.4592	2.0795	1.5416	2.6553	2.4282	2.8977	3.2488	2.4429	1.6708	3.8245	2.0354	1.6292	3.1216	2.7236	1.8524	1.8543	3.1091	0.34879	0.93465	1.6982	2.0241	1.5807	1.7465	2.3591	1.3806	1.9162	-0.10473	1.909	0.69415	3.1529	1.5923	2.9199	2.6955	2.4341	2.3709	2.221	2.0133	1.4702	1.259	3.4915	1.1776
-6.6602	-7.1274	-7.98	-7.6966	-7.4949	-5.0829	-8.2812	-8.5604	-6.9721	-6.218	-8.9198	-7.5382	-7.1739	-7.5956	-8.7394	-8.4601	-9.6051	-6.9934	-7.5448	-7.9664	-9.7908	-8.6188	-6.3818	-8.3307	-7.8662	-8.848	-8.7895	-7.8647	-7.6689	-7.3723	-8.5869	-7.3373	-7.7826	-7.0796	-6.8046	-8.2818	-8.2114	-7.9867	-6.8084	-8.8719	-7.6097	-7.8993	-7.7457	-7.5708	-6.9006	-7.9844	-6.3099	-8.7902	-7.8915	-8.2918
4.2962	4.89	3.895	5.4813	5.2337	5.6051	6.8164	6.0116	5.329	6.2635	5.0198	5.705	5.1157	4.5594	5.9715	5.7564	4.2348	5.5794	5.3805	5.7032	5.6062	6.1998	5.1129	5.6326	5.2344	6.9615	5.158	5.4946	5.7505	5.8127	5.8949	5.5846	6.1746	5.2122	4.6144	6.5734	5.3208	6.3549	6.3015	6.9415	3.8286	6.8754	6.6999	6.3491	5.6891	5.5751	4.2838	6.5972	6.1751	5.3337
-2.0422	-2.5324	-1.9794	-0.27456	-0.99654	-2.6053	-1.0551	-1.3873	-0.92075	-1.1445	-1.2636	-0.88096	-2.0823	-0.68628	-2.3449	-1.1986	-1.5296	-1.7547	-1.8623	0.1856	-2.1578	-0.41137	-2.6562	-2.8868	-2.3461	-1.6139	-0.70766	-0.2171	-2.1118	-1.4812	-1.9795	-2.0791	-2.5341	-2.1426	-2.805	-3.289	-1.8101	-1.7495	-3.8516	-1.655	-1.7787	-2.1533	0.39586	-1.7561	-3.3368	-2.8826	-3.0249	-3.0091	-3.0901	-2.0192
-11.334	-12.192	-13.441	-12.317	-11.663	-11.925	-9.7012	-11.188	-11.245	-9.907	-11.23	-10.254	-12.005	-12.126	-12.426	-11.339	-11.724	-11.814	-12.677	-11.45	-14.049	-9.5971	-10.731	-11.168	-12.285	-11.435	-10.509	-11.836	-11.264	-12.038	-10.813	-12.403	-11.336	-12.257	-12.681	-12.027	-9.8807	-10.482	-9.999	-11.535	-10.724	-11.603	-11.395	-9.7084	-12.093	-12.35	-12.245	-12.109	-12.214	-11.236
-9.2112	-10.679	-11.475	-10.136	-10.294	-10.994	-8.9659	-10.718	-10.097	-10.272	-10.361	-12.992	-10.821	-9.6846	-10.553	-10.778	-9.9062	-9.3829	-13.083	-9.9795	-10.452	-9.8178	-10.132	-10.951	-10.561	-10.669	-8.9765	-8.9272	-9.998	-10.264	-10.238	-10.063	-9.2227	-10.906	-11.887	-10.892	-9.1347	-10.316	-10.454	-10.064	-10.828	-10.723	-9.8035	-8.729	-10.445	-9.3539	-9.5816	-9.8511	-10.957	-10.207
-11.264	-14.171	-12.454	-12.912	-11.058	-11.87	-12.67	-11.347	-13.191	-12.261	-11.831	-11.557	-14.153	-9.9483	-13.404	-10.924	-13.955	-11.153	-12.681	-11.105	-12.445	-11.532	-11.873	-12.577	-14.323	-12.173	-11	-12.295	-12.54	-14.106	-9.8371	-10.278	-12.607	-12.412	-12.051	-10.778	-12.576	-12.276	-12.248	-11.805	-10.407	-10.911	-12.186	-11.368	-13.324	-12.026	-12.058	-11.347	-12.574	-12.536
0.88033	-0.071936	-0.067072	-1.4403	0.31172	1.1369	0.42366	0.3991	-1.1758	-0.78041	-0.25288	0.58381	-0.014716	-0.41291	0.56372	-0.82475	-2.6945	0.73709	0.22403	0.28282	-0.79098	-1.5626	0.5519	-1.4865	-0.35809	-0.20357	0.80638	-0.82648	0.39219	-2.575	-2.2962	0.47827	0.21931	0.31021	1.1143	0.76606	1.4117	0.71427	-0.072595	-1.9977	1.7676	-0.50168	-0.79719	0.45242	-0.40397	-1.0367	-0.47184	-2.0025	0.34643	0.7188
-0.77512	0.079381	0.18814	-0.23555	0.2345	1.242	-0.44497	-2.1426	0.95592	0.026625	-0.55521	-0.02946	-1.1207	1.0287	0.16636	-2.2437	1.6292	0.88709	0.22247	0.53885	1.0096	-1.2644	0.54956	0.7636	0.97649	1.2692	1.0675	1.4827	-0.70914	-0.40423	1.1447	-1.8664	1.1631	0.46521	0.81698	1.5078	-0.56591	1.7046	1.3949	-0.95178	-0.88131	0.26623	0.43422	-0.12385	0.60737	1.4373	1.1929	1.6062	0.59765	-0.75667
4.995	5.2205	5.1231	4.9575	6.5221	7.8699	5.7181	6.3348	6.1489	4.8285	5.9542	6.4187	6.4867	5.6896	4.702	4.2757	4.9857	5.8806	5.276	6.6781	5.5204	6.1078	7.6636	5.5912	6.7124	5.0328	4.8865	4.5466	5.8272	4.2107	5.197	6.238	5.1366	5.78	4.1521	5.7802	5.2934	4.4672	5.5477	5.4956	6.5153	4.6514	6.0941	4.8956	5.3018	5.3331	7.2227	5.3518	5.3779	5.9039
-12.094	-12.641	-12.342	-10.721	-11.158	-10.778	-12.179	-13.091	-10.135	-12.541	-13.205	-11.481	-12.232	-11.48	-12.925	-11.856	-11.483	-11.491	-11.344	-11.346	-9.9527	-11.588	-10.262	-10.793	-9.7884	-12.737	-11.436	-12.971	-10.126	-13.945	-11.552	-11.088	-12.722	-10.325	-11.805	-12.041	-11.061	-13.624	-11.515	-11.608	-11.268	-10.954	-10.648	-11.745	-11.882	-12.421	-10.457	-11.509	-10.702	-12.043
-4.1119	-2.0319	-4.2294	-3.6751	-3.994	-3.0534	-3.1274	-4.3495	-4.8441	-4.4309	-1.5443	-1.2972	-2.4354	-5.0287	-3.6516	-3.3008	-3.2304	-1.0847	-5.0624	-3.5875	-3.9977	-2.901	-2.7426	-2.7229	-4.4302	-1.3981	-2.697	-4.2146	-2.6029	-3.3501	-3.7276	-2.8686	-2.292	-2.963	-3.2347	-1.9091	-4.7592	-3.5404	-2.6796	-3.207	-2.266	-2.0467	-3.1927	-3.777	-2.3042	-1.6091	-3.369	-2.5188	-3.8736	-4.9426
-13.992	-14.497	-13.814	-14.241	-14.717	-13.64	-13.601	-14.235	-13.639	-15.553	-13.607	-14.875	-16.457	-15.083	-13.477	-14.312	-15.341	-14.427	-15.485	-14.801	-13.89	-13.709	-12.923	-14.328	-15.63	-14.897	-14.169	-13.422	-14.518	-14.192	-13.198	-15.662	-14.825	-16.983	-13.503	-13.946	-15.664	-14.762	-14.33	-15.489	-14.193	-14.816	-14.618	-15.69	-15.455	-13.249	-16.365	-14.688	-13.485	-14.166
-21.845	-21.639	-23.71	-21.079	-22.469	-21.563	-23.759	-22.691	-21.451	-21.158	-23.44	-22.321	-23.448	-22.351	-22.718	-22.466	-22.776	-21.689	-21.942	-23.796	-23.049	-23.37	-21.626	-23.068	-22.463	-23.055	-20.102	-20.83	-20.918	-22.458	-22.636	-22.577	-21.8	-23.115	-19.98	-22.145	-21.684	-23.24	-22.754	-21.576	-22.915	-22.38	-22.117	-22.604	-22.067	-21.671	-22.569	-22.707	-21.848	-22.084
-21.416	-21.147	-22.105	-23.812	-22.233	-23.954	-23.241	-21.727	-23.456	-23.047	-21.826	-24.038	-21.89	-21.325	-23.65	-22.854	-21.592	-23.599	-21.548	-20.918	-22.483	-22.503	-22.199	-22.138	-21.707	-21.931	-23.059	-23.372	-21.326	-22.613	-23.804	-23.568	-21.164	-19.779	-21.495	-22.612	-21.791	-22.144	-22.649	-23.737	-23.45	-21.063	-23.184	-21.41	-21.697	-22.628	-21.228	-21.641	-22.7	-22.74
-3.076	-3.7532	-4.1558	-2.17	-2.85	-1.7255	-3.8211	-3.4927	-2.7604	-2.1359	-2.057	-1.5963	-2.6525	-3.1135	-2.748	-2.6118	-1.542	-2.7692	-1.6078	-2.9281	-2.4203	-4.3799	-1.7108	-2.8258	-2.5518	-3.5343	-0.60976	-2.5832	-2.4769	-2.6426	-2.7887	-2.8295	-4.0374	-2.9077	-3.0639	-1.8096	-3.7235	-2.0975	-0.85204	-2.2575	-2.9425	-2.4651	-2.8269	-1.8489	-2.4913	-2.6333	-1.756	-2.812	-4.343	-1.8609
-15.274	-12.471	-13.133	-14.247	-13.758	-13.914	-13.586	-15.784	-12.154	-13	-12.875	-12.917	-12.856	-13.759	-13.907	-14.544	-13.046	-12.05	-13.168	-14.624	-13.174	-13.91	-13.43	-13.639	-12.415	-14.118	-11.033	-12.408	-13.32	-14.121	-12.182	-13.33	-14.683	-12.061	-12.733	-13.47	-13.622	-12.034	-12.072	-14.02	-13.32	-12.562	-13.53	-13.982	-11.919	-13.133	-13.647	-14.676	-13.509	-12.381
1.7713	3.0287	3.3119	3.6551	3.3231	4.1778	2.8923	2.0878	3.7647	2.3923	3.0326	4.3231	3.6136	3.9741	3.84	1.0649	3.7074	5.0095	2.5005	3.7537	0.80147	3.9473	1.7386	3.5423	2.5856	3.7413	1.5402	1.6429	2.666	4.3615	1.9806	3.9645	4.1268	2.475	1.8155	2.0287	3.7585	3.4796	3.2299	1.9791	3.0881	3.7295	3.4159	3.7621	1.6844	4.324	3.6185	3.9666	2.5531	2.4978
-14.713	-13.364	-12.876	-13.063	-12.276	-14.29	-14.202	-15.246	-15.455	-11.641	-14.244	-13.006	-13.799	-15.126	-13.499	-13.622	-14.394	-15.153	-14.887	-13.981	-14.356	-12.813	-14.835	-14.682	-14.309	-15.327	-14.997	-14.03	-13.025	-12.286	-15.597	-13.13	-13.094	-14.949	-13.397	-14.484	-13.291	-14.196	-13	-13.224	-15.814	-14.467	-14.104	-12.536	-14.252	-13.988	-15.259	-14.414	-13.568	-15.259
-1.9203	-2.1747	-2.7832	-4.3709	-3.7024	-2.1345	-2.2893	-4.171	-2.8444	-1.9974	-4.4483	-4.216	-2.9106	-2.246	-1.992	-3.4724	-2.6785	-4.0733	-2.984	-2.8976	-2.7141	-3.5204	-3.7057	-2.972	-3.8023	-2.2959	-3.348	-2.5091	-2.0206	-2.3352	-2.3268	-1.7	-2.5608	-3.0289	-1.842	-2.6949	-3.0784	-2.3074	-3.903	-1.9234	-4.633	-2.6135	-0.85699	-2.8957	-2.7614	-1.9042	-1.8386	-2.4369	-2.9959	-3.8833
-2.2817	-2.143	-2.1986	-1.8194	0.54649	-1.4756	-1.2092	-1.9626	-2.1208	-0.43234	-2.7244	-1.0364	0.0052674	-0.3921	-2.3669	0.4284	-1.3364	-1.602	-1.2421	-3.3786	-0.4281	-0.89234	-0.95824	-1.0612	-1.3155	-2.3533	-0.77746	-0.66974	-2.4911	-1.3866	-2.0772	-0.76478	-1.4662	-2.0137	-1.8342	-3.1624	-0.46253	-1.1773	-1.5266	-1.3205	-1.1667	0.040038	-2.4698	-0.82474	-0.9518	-1.6312	-1.5401	-2.8756	-0.46328	-0.83054
-2.8013	-0.36983	-2.4428	-2.5994	-1.9018	-3.4549	-1.8892	-2.5523	-2.9484	-4.2497	-2.8206	-2.6996	-3.1142	-2.418	-1.3109	-3.4221	-4.448	-2.152	-2.9481	-2.5032	-2.8078	-2.7033	-3.4545	-3.0013	-1.9303	-0.78065	-3.4862	-4.0996	-3.3925	-0.099338	-1.9257	-3.9658	-3.7293	-2.2018	-1.8984	-4.0022	-2.8378	-4.3613	-3.2305	-2.5341	-2.1919	-2.2296	-1.7444	-3.5418	-2.308	-3.3726	-2.9738	-1.8528	-2.9349	-2.7734
9.2037	8.1926	9.4075	10.489	10.139	9.0946	8.717	9.9898	9.7497	9.6688	10.322	10.659	10.008	10.613	11.043	9.1941	9.6323	9.5829	9.8952	9.2987	8.2853	11.224	10.419	10.855	11.35	9.327	8.706	10.502	8.6888	10.191	10.999	8.3448	10.339	9.9851	9.9054	9.1943	10.315	9.4863	9.8643	8.124	9.9653	11.611	8.5886	10.217	10.674	10.834	9.3558	7.966	9.7775	9.462
-4.1164	-3.6746	-4.4725	-3.5406	-2.6108	-2.7388	-2.7735	-3.3298	-3.7347	-2.6662	-3.0271	-3.7683	-2.9361	-2.4225	-3.7604	-3.9138	-3.2378	-1.9943	-2.4751	-4.8376	-4.819	-2.5496	-2.8534	-5.5102	-2.8774	-4.0837	-2.8287	-4.1319	-3.622	-4.6025	-3.0483	-3.133	-3.4961	-4.4406	-3.3204	-4.5919	-3.2763	-4.0477	-3.5939	-1.532	-3.3098	-3.2618	-3.502	-4.0483	-4.5567	-3.1173	-1.2801	-4.5349	-1.8536	-3.2487
-0.91277	-1.5064	-1.1359	-0.29804	-2.0631	-2.3222	-1.4031	-2.3336	-0.6414	-1.6155	-0.76641	-1.3259	-3.046	0.28518	-1.6959	-2.0443	-0.83366	-1.1835	-2.0956	-0.76222	-2.7037	-0.58025	-2.7838	-1.2375	-2.1837	-0.93012	-1.3746	-2.2758	-3.1015	-2.2152	-0.50768	-2.9544	-2.2853	-1.9143	-2.6283	-0.50338	-2.8059	-1.892	-2.0157	-0.80357	-2.3113	-3.4433	-0.51907	-1.661	-0.72405	0.21357	-1.2499	-1.5778	-1.8754	-2.3921
-12.734	-14.267	-13.66	-13.625	-13.039	-12.579	-12.17	-14.484	-12.574	-13.292	-12.66	-14.706	-13.265	-12.264	-13.648	-14.266	-13.725	-12.344	-13.455	-13.179	-12.756	-14.052	-14.17	-15.602	-13.343	-12.027	-13.548	-11.752	-13.292	-12.865	-13.839	-15.236	-13.187	-12.663	-13.533	-12.572	-12.027	-12.426	-13.093	-12.926	-11.252	-11.432	-14.328	-12.886	-12.969	-13.797	-14.663	-14.47	-15.642	-13.094
-3.6992	-4.0146	-5.5028	-5.0734	-2.5226	-4.4482	-2.8609	-4.5392	-3.1194	-2.8284	-3.0044	-3.9982	-3.9573	-4.5328	-3.322	-3.6862	-3.983	-4.1197	-4.386	-3.8391	-3.7865	-3.6785	-2.2809	-3.5183	-3.1106	-2.7747	-2.9571	-2.7041	-3.1639	-4.7416	-2.5615	-4.3096	-4.439	-4.2615	-5.1455	-4.1416	-3.6309	-4.4015	-3.985	-5.3571	-4.0929	-3.3315	-4.8829	-6.0367	-2.7107	-3.9743	-4.249	-3.8672	-3.9147	-6.3231
-4.3733	-2.9292	-3.6757	-3.8771	-5.7712	-5.1936	-4.1335	-5.5633	-2.3004	-4.3827	-3.5056	-3.504	-3.464	-2.7086	-3.5533	-4.8405	-5.2099	-2.7733	-2.7433	-4.237	-1.6894	-3.1845	-3.7535	-1.9911	-4.4512	-4.5466	-4.1011	-3.3945	-4.0175	-3.0026	-3.1511	-5.3071	-2.5504	-3.3307	-4.7556	-2.6809	-2.8174	-4.2881	-3.5639	-4.0792	-4.1341	-3.2387	-3.1625	-2.2761	-3.6656	-2.8992	-4.317	-3.3151	-4.034	-2.8174
-5.0586	-4.6903	-4.2891	-5.5004	-4.2793	-3.6229	-5.981	-5.1714	-4.1056	-3.2567	-3.9972	-3.6117	-5.1697	-4.7212	-4.9952	-4.4931	-4.8868	-5.0555	-5.2572	-5.4668	-4.698	-5.1903	-5.1598	-3.8077	-3.7576	-3.4969	-4.9482	-2.422	-4.1275	-3.7073	-4.5391	-5.496	-4.9619	-4.9274	-4.4267	-4.3752	-4.6908	-3.3458	-5.9945	-2.2194	-3.8185	-4.2238	-3.0413	-5.3765	-3.1307	-4.2945	-4.1111	-3.6091	-2.8039	-4.0047
-1.3071	-2.477	-1.9626	-2.4061	-1.9691	-3.9683	-3.373	-4.6414	-1.9723	-3.8846	-3.3662	-2.1227	-2.2321	-3.8465	-3.4772	-3.2841	-3.0957	-4.2234	-4.7447	-3.3369	-3.484	-3.0691	-2.2771	-2.9771	-2.8663	-3.6815	-3.7539	-3.2632	-2.1966	-2.9806	-1.5947	-2.4198	-1.9727	-1.8518	-1.5139	-4.0211	-2.3787	-5.3332	-1.4516	-2.6418	-4.0608	-2.9005	-2.5965	-3.3212	-5.4738	-2.3859	-2.3291	-2.8296	-3.1984	-4.1135
-2.8233	-4.985	-5.3294	-5.3857	-2.7499	-5.2674	-4.628	-2.5889	-5.774	-5.3853	-3.1754	-3.8597	-3.0675	-3.2886	-4.0527	-4.2323	-2.8718	-4.8654	-4.5227	-4.8049	-3.3714	-4.3281	-4.5807	-4.1331	-4.2069	-4.7792	-4.0729	-5.0003	-3.512	-5.7425	-3.7617	-5.2137	-4.5939	-5.3617	-4.4184	-4.7003	-4.2669	-5.5405	-3.4763	-3.822	-2.2412	-4.5942	-4.1528	-6.8095	-3.6179	-4.2718	-3.9105	-3.3748	-4.8297	-4.7712
-1.2718	-3.6484	-5.6866	-2.3611	-2.644	-3.8242	-2.4639	-2.5187	-3.8257	-3.6044	-2.5634	-3.5244	-3.2947	-3.0363	-3.6349	-3.7624	-2.813	-4.5369	-2.6911	-3.1755	-3.9065	-2.9771	-4.6195	-2.5035	-4.0553	-4.1301	-3.7513	-3.315	-1.9981	-4.0371	-3.6591	-2.9479	-5.014	-2.9314	-2.7722	-5.1767	-2.083	-3.6204	-4.0021	-3.3858	-2.8678	-4.0172	-4.741	-3.7846	-4.1636	-2.5842	-3.2128	-2.0556	-4.187	-3.8737
2.368	2.0856	2.1702	2.7591	3.4867	1.3602	1.1007	1.4416	4.1262	2.3927	1.5227	-0.54122	1.1271	1.4175	1.711	0.6676	1.682	1.3147	3.0908	3.0178	1.3005	2.5268	1.5853	0.31549	3.4698	2.7087	1.4249	2.1984	1.8129	1.2984	1.4299	-0.44416	-0.22861	1.6306	3.7731	0.47687	1.5528	2.6791	0.791	2.926	0.56646	0.37511	1.3106	2.9644	0.83825	0.98873	2.1027	2.0801	0.57771	2.2948
-9.9639	-11.585	-9.9226	-9.602	-9.3672	-11.377	-9.755	-10.283	-14.304	-11.844	-9.777	-11.096	-10.214	-12.682	-9.4517	-10.087	-10.893	-10.613	-10.87	-13.596	-10.852	-12.337	-9.9265	-8.5144	-11.135	-10.003	-11.706	-10.925	-11.137	-10.45	-11.936	-12.872	-10.82	-12.306	-11.345	-9.6222	-9.8196	-11.185	-10.525	-11.082	-12.14	-10.261	-12.477	-9.6735	-10.011	-9.9737	-10.752	-11.781	-10.188	-9.6081
-13.342	-13.729	-12.762	-13.682	-14.27	-12.599	-12.007	-13.641	-13.691	-13.562	-13.073	-13.963	-14.36	-13.77	-11.522	-14.004	-14.171	-11.894	-13.416	-11.998	-13.95	-12.451	-13.905	-13.398	-14.927	-13.343	-12.207	-12.911	-13.614	-13.002	-12.86	-14.522	-13.431	-13.771	-14.277	-12.361	-13.763	-12.21	-12.579	-13.28	-11.286	-13.962	-12.679	-12.473	-13.391	-12.868	-14.15	-13.391	-14.534	-13.09
-21.622	-22.145	-22.361	-22.362	-23.175	-22.927	-21.45	-21.171	-21.24	-22.003	-23.349	-20.505	-22.699	-23.554	-22.379	-22.422	-20.751	-22.074	-23.139	-22.056	-23.211	-21.72	-22.295	-21.141	-22.233	-21.209	-22.684	-22.813	-22.968	-22.479	-21.878	-21.272	-22.252	-20.691	-21.219	-22.966	-21.459	-22.905	-21.42	-22.23	-23.094	-22.016	-21.347	-22.38	-23.201	-22.571	-22.527	-22.215	-22.391	-21.447
10.088	8.4494	7.6763	9.0759	7.9654	9.5125	11.363	6.5001	9.516	8.9058	8.6368	9.0974	8.7996	7.7386	7.2379	8.5468	8.5104	7.9381	7.6727	9.3726	7.9602	8.3079	10.243	9.3156	8.2276	8.5287	7.2437	8.1577	7.2417	8.6859	8.3957	10.865	8.2604	9.7818	8.267	8.0797	9.3096	6.6654	8.6066	8.5129	8.1186	8.25	9.8896	9.117	6.9156	8.9393	8.5015	7.7349	9.1797	8.4957
1.6029	0.24485	1.0272	1.709	2.0337	0.28092	0.51699	1.605	0.52396	1.2936	0.33055	0.91797	1.7122	3.9462	1.9648	1.9771	1.4748	1.8292	2.0129	0.94656	2.2251	0.97415	2.3985	1.6723	3.1446	2.37	2.9208	2.7875	1.8642	0.34194	2.9848	1.2584	1.3101	2.2247	0.24223	2.9972	2.9921	2.6511	2.9816	1.136	1.7922	1.5959	3.5554	2.1351	2.8242	2.2307	1.6739	2.2556	0.18123	2.8844
-2.6865	-2.9106	-2.3855	-4.1906	-4.9825	-3.4639	-3.2868	-2.5301	-2.7102	-2.8736	-3.0465	-2.6771	-3.4135	-2.4741	-3.5377	-3.3491	-3.1966	-4.3983	-2.9196	-1.9605	-4.3383	-2.6113	-2.4163	-1.7689	-3.6852	-4.0114	-2.9324	-5.0674	-1.6902	-3.5974	-1.7034	-3.2365	-4.6046	-3.465	-4.4262	-4.5478	-3.9918	-2.3023	-2.5631	-3.8346	-2.7785	-3.6449	-3.7616	-2.9341	-4.7793	-1.8888	-2.2201	-3.2254	-4.1214	-1.8955
-0.67715	-1.1604	0.063666	0.6321	0.35146	-2.0127	-0.010451	-0.40387	1.2637	0.82323	0.19593	-0.47052	0.70095	0.64858	-1.3817	0.060254	-1.2879	-0.72187	-0.23402	0.77788	-0.4824	-1.0623	0.32469	-0.34244	-0.56911	0.059226	1.5751	-0.7988	-0.38193	1.1618	1.3948	0.60874	0.80605	-0.67295	-0.15155	0.46087	-0.60428	0.23411	-0.8034	0.42886	1.0746	-0.22154	0.34389	0.54381	-0.36474	-2.1261	-1.2204	1.3429	-1.5541	-0.61521
-3.4249	-4.3089	-3.3856	-3.3671	-2.822	-3.4892	-3.8701	-2.5153	-4.0569	-1.325	-4.4455	-2.0324	-3.3882	-2.3706	-2.9137	-2.8641	-4.0699	-3.956	-2.7194	-3.3787	-3.9589	-4.3472	-3.5408	-3.6014	-2.6613	-2.5746	-4.6673	-4.0437	-3.456	-3.1052	-4.5015	-2.1533	-4.2252	-3.0154	-1.2914	-3.7165	-4.1527	-3.7062	-3.2402	-3.5846	-4.5944	-2.3463	-3.5188	-3.5489	-3.3643	-1.7523	-3.792	-2.4975	-4.6388	-2.7106
-21.577	-22.833	-22.443	-22.738	-22.497	-22.616	-21.874	-22.943	-23.029	-21.783	-23.645	-23.043	-21.789	-22.219	-22.523	-22.544	-21.83	-22.509	-23.333	-22.96	-20.757	-20.652	-22.206	-22.648	-22.585	-21.818	-24.042	-23.478	-21.583	-21.909	-22.734	-22.185	-22.159	-21.6	-21.755	-21.747	-22.819	-22.376	-22.563	-22.319	-24.322	-22.113	-22.408	-23.121	-21.737	-21.612	-21.636	-23.298	-22.77	-22.85
-2.0487	-1.5022	-0.58651	-2.9771	-1.3291	-2.3583	-2.2214	-2.1902	-0.30799	-1.0461	-1.3756	0.36151	-2.5275	-1.781	-2.276	-1.6236	-1.6276	-2.6735	-0.70928	-1.7703	-0.46092	-1.449	-0.53003	-2.0152	-1.3794	-2.0406	-2.3954	-2.3336	-3.438	-2.5829	-3.254	-3.2601	-1.5747	-2.0225	-2.724	-3.3907	-0.66385	-1.7466	-1.3243	-2.9378	-1.2869	-2.9406	-1.9629	-3.0873	-0.25688	-0.89642	-2.9295	-1.0614	-2.3069	-0.50598
-0.32407	0.083325	0.71673	0.45113	1.1588	-0.097382	1.5488	0.64078	-1.475	0.18409	1.6628	0.079285	1.4743	0.24501	0.11219	-1.7661	0.53054	1.0445	1.7318	0.062822	0.94589	-0.50168	3.305	-0.2763	-0.66599	-0.91274	0.56981	1.1305	-0.4312	-0.69102	-0.36294	-0.9669	-0.47202	0.26395	1.0278	0.042096	0.1982	0.64045	0.010355	0.44282	1.1615	0.35794	0.41467	1.1452	0.37561	0.58386	1.9531	-0.92687	0.8642	-1.1905
-11.367	-11.21	-10.791	-11.379	-10.457	-10.523	-11.667	-10.483	-12.417	-10.712	-11.054	-11.183	-11.66	-11.303	-10.619	-10.923	-10.418	-12.22	-11.694	-10.405	-11.034	-10.994	-11.021	-10.434	-10.766	-10.697	-10.002	-10.092	-9.5885	-10.997	-10.127	-10.792	-10.366	-10.759	-10.099	-12.203	-11.511	-12.075	-10.734	-11.425	-11.014	-12.913	-11.345	-11.375	-12.41	-10.905	-9.556	-8.1043	-11.084	-9.7386
9.378	8.5303	7.5293	8.6525	9.7376	9.3881	9.6914	8.7843	9.143	8.6411	9.2271	6.0704	8.8603	7.7638	7.2772	9.2758	8.6591	8.1912	8.3473	6.7932	8.4271	9.8231	7.1881	8.246	7.2711	6.4438	9.2485	8.3185	9.4706	7.4321	8.7109	10.03	7.6522	8.1127	8.7979	8.3492	6.6015	8.5657	8.5406	8.6274	7.6103	9.4076	7.6088	7.267	6.8058	9.1797	9.154	8.7047	9.0238	8.0846
-12.612	-13.775	-12.941	-13.477	-12.347	-13.679	-13.676	-13.52	-12.034	-13.167	-13.118	-12.631	-13.109	-11.874	-14.094	-14.853	-15.87	-12.716	-12.796	-14.139	-13.269	-12.399	-14.414	-14.657	-12.746	-11.816	-14.317	-13.034	-12.708	-14.119	-14.045	-13.613	-13.047	-13.735	-12.209	-13.519	-12.859	-13.117	-13.115	-13.259	-13.378	-14.259	-13.013	-13.198	-13.149	-12.785	-12.223	-13.784	-13.809	-12.765
-6.4402	-7.3197	-5.6553	-7.1865	-6.1899	-5.6672	-6.669	-7.6602	-5.575	-6.1165	-6.6249	-6.8575	-6.597	-6.7903	-7.3762	-7.4723	-7.3803	-5.91	-5.5275	-6.0424	-7.2348	-6.4572	-6.8075	-5.9766	-6.5049	-6.8809	-6.4526	-6.9388	-6.6891	-7.0334	-6.2284	-4.0718	-6.843	-6.3038	-6.4576	-7.9323	-7.2235	-6.4202	-3.7504	-4.7288	-6.1737	-5.2543	-5.3105	-7.9785	-4.9812	-6.3835	-4.6113	-5.7065	-7.1288	-8.2453
-12.451	-10.935	-9.0453	-11.241	-10.16	-12.177	-12.117	-11.173	-12.818	-11.501	-13.044	-12.637	-12.911	-12.074	-12.265	-12.11	-13.798	-11.678	-12.585	-11.509	-13.389	-12.777	-14.325	-12.034	-10.152	-11.492	-12.377	-12.285	-10.149	-13.593	-12.357	-12.297	-12.783	-10.834	-10.444	-11.481	-12.027	-11.05	-9.3587	-11.838	-11.198	-12.059	-14.114	-11.953	-11.329	-12.593	-10.832	-11.398	-13.19	-12.022
-11.756	-13.134	-11.944	-13.207	-13.137	-12.31	-13.312	-13.876	-14.542	-11.836	-11.961	-13.039	-13.774	-13.461	-12.962	-12.331	-13.606	-14.305	-14.262	-14.233	-15.58	-12.471	-14.189	-11.815	-12.602	-13.262	-12.891	-14.158	-13.441	-13.177	-12.724	-12.764	-13.936	-12.539	-12.698	-12.939	-12.605	-13.125	-12.644	-13.041	-11.574	-13.686	-14.365	-14.023	-11.691	-13.394	-13.174	-13.522	-12.471	-12.395
-13.928	-14.615	-14.585	-14.985	-15.247	-14.962	-16.198	-15.206	-15.07	-13.844	-14.933	-14.24	-13.51	-15.176	-14.704	-13.419	-15.954	-14.758	-13.915	-15.699	-14.835	-15.164	-14.535	-14.18	-15.156	-13.912	-15.568	-15.699	-14.573	-15.745	-14.36	-13.972	-16.423	-15.255	-14.828	-14.987	-14.611	-14.308	-14.451	-15.959	-14.498	-15.006	-16.146	-14.796	-15.889	-16.499	-14.872	-15.942	-13.133	-13.46
5.1367	5.8777	4.7576	3.9578	3.337	5.4441	3.1326	5.3737	4.9034	4.7827	3.8207	4.767	3.5285	3.4178	4.6218	3.9682	4.0153	4.6426	3.3935	4.9499	4.209	4.1823	5.6567	4.2528	5.1652	3.2703	4.601	3.9987	5.1581	4.4129	3.8883	4.2107	3.1145	4.7003	4.0234	4.4849	3.294	6.5011	4.701	3.8213	3.9173	3.6253	3.8584	4.8826	3.0024	5.9239	3.9781	5.0883	5.9033	4.3136
-0.8367	1.0019	3.2661	1.8493	0.98934	1.9727	-0.52526	1.5905	0.58553	-0.21984	2.6301	0.82253	-0.24376	1.7926	1.054	-1.0815	1.4172	1.653	0.89398	0.65268	0.35221	0.95663	1.1202	-0.0045176	0.40195	2.6597	0.2147	-0.21662	0.21546	2.0519	0.63143	1.3209	1.3019	2.7698	1.0548	2.7587	0.82141	2.1025	1.7944	0.43749	-0.74844	2.1864	1.1853	1.8564	1.8763	0.70753	2.4899	1.2342	0.72602	1.1786
-1.0068	-2.0174	1.4641	-0.71711	0.18343	-1.0961	-0.43624	-0.72698	0.025196	-1.1504	-0.56255	-0.64431	-2.4683	-1.412	1.1348	-1.117	0.93124	0.56829	1.4258	1.3526	0.4475	0.15555	-1.5003	-0.94427	0.123	0.64908	0.59059	0.19691	1.7094	-0.82549	0.39397	0.246	0.31074	0.24302	-0.36575	-0.53309	-0.5718	0.1113	0.17696	-1.9895	-0.42289	-1.2142	0.91742	0.73257	-0.26555	-0.25124	-1.5854	0.43251	-1.269	0.13728
-1.3001	-1.5149	-1.1331	-1.8953	-2.4323	-2.8889	-2.4224	-2.9239	-1.5763	-2.2341	-1.1732	-3.1393	-0.37684	-1.7391	-2.1325	-1.5308	-2.3187	-2.4518	-3.7043	-2.7282	-3.1188	-3.5241	-2.2122	-1.8941	-3.5829	-2.6445	-1.8381	-1.9655	-1.9354	-3.1122	-0.069644	-3.8545	-2.1975	-1.3797	-2.0393	-2.5447	-2.7506	-2.0597	-1.2251	-1.2819	-2.764	-1.9635	-2.4357	-2.703	-2.3745	-2.5711	-2.0864	-2.2266	-2.5503	-2.9172
-12.174	-10.641	-11.684	-12.189	-9.5383	-11.332	-10.276	-11.3	-11.734	-10.223	-12.142	-11.2	-10.395	-9.5399	-9.4017	-11.64	-12.724	-9.0268	-12.736	-12.058	-10.734	-10.849	-11.499	-13.193	-12.132	-12.859	-12.88	-12.392	-11.724	-11.967	-11.371	-10.006	-11.902	-10.49	-10.812	-9.8416	-10.971	-11.767	-11.656	-12.126	-11.029	-11.763	-11.657	-12.329	-12.048	-12.977	-13.385	-11.74	-11.149	-12.381
-12.032	-13.025	-14.689	-12.998	-14.125	-13.216	-14.465	-12.64	-13.599	-13.827	-12.648	-13.477	-13.556	-14.859	-13.618	-12.858	-13.274	-13.332	-12.66	-13.374	-14.428	-13.397	-13.138	-13.825	-15.091	-13.329	-13.631	-12.69	-13.026	-13.398	-13.865	-13.971	-13.308	-12.285	-13.448	-12.952	-12.759	-12.007	-11.415	-13.173	-10.258	-11.359	-12.59	-13.59	-12.544	-13.884	-12.76	-12.11	-14.454	-12.005
10.806	7.1908	11.066	10.769	9.9698	10.617	10.178	10.318	8.1421	9.7176	10.105	8.6931	9.394	10.434	10.776	8.8646	9.6685	10.098	9.1148	8.8459	9.6606	10.93	10.331	8.2882	9.4293	9.7422	9.7885	8.201	9.1146	10.79	8.0984	9.499	8.4668	10.502	9.7211	9.3292	11.064	10.167	9.2214	9.5058	10.45	10.18	8.5658	10.493	9.1908	11.919	9.7017	11.082	9.646	9.8461
-2.5341	-2.4207	-2.1009	-3.8366	-2.0156	-2.1157	-2.5358	-1.9874	-4.5956	-3.5292	-3.0868	-2.0576	-1.6493	-2.2286	-2.0633	-4.5222	-3.2377	-3.3748	-2.8931	-0.66924	-1.2695	-0.8837	-2.7861	-3.1475	-4.2377	-2.0719	-2.1762	-2.3592	-3.9402	-0.54603	-2.1246	-4.0867	-3.2809	-1.8567	-2.6681	-1.2341	-1.3119	-3.173	-3.4918	-2.1335	-2.2963	-2.4978	-2.3607	-2.4384	-2.8046	-1.4219	-1.3356	-1.8549	-2.9907	-3.3094
-14.616	-13.297	-14.191	-13.798	-14.091	-14.852	-14.648	-13.631	-14.254	-14.507	-14.974	-14.838	-13.451	-13.368	-13.983	-14.829	-16.025	-14.071	-15.102	-15.773	-14.469	-13.809	-12.94	-14.445	-14.199	-13.264	-13.99	-15.003	-13.777	-14.309	-13.678	-13.27	-14.043	-13.239	-12.117	-13.741	-14.503	-14.299	-15.737	-15.029	-13.764	-13.177	-14.144	-15.796	-13.259	-14.255	-13.931	-14.972	-12.654	-14.586
0.029733	1.2651	0.42902	2.042	0.38326	1.9145	2.9091	0.091257	1.3667	3.2841	1.9642	2.4739	0.38629	2.9382	2.5755	1.0685	1.4863	2.886	1.3233	3.3949	1.6916	3.0246	2.1726	0.91249	1.6717	2.6095	1.9157	0.90908	2.2687	0.28797	2.3157	1.9139	2.4148	1.7743	2.3578	1.0164	4.2165	0.4618	2.7466	2.0612	2.4539	1.9538	1.4813	0.22564	2.8905	2.0382	1.177	0.47724	0.97718	4.5386
-2.1582	-3.4899	-6.0793	-3.0617	-5.2267	-3.5576	-3.4235	-4.8285	-4.352	-2.8491	-2.7916	-3.3788	-4.7186	-3.7391	-2.643	-3.8835	-3.3432	-2.6543	-2.7083	-3.8435	-2.6717	-1.7445	-4.095	-4.048	-1.6528	-2.8565	-3.3608	-4.3764	-3.9916	-3.4349	-3.3299	-2.6348	-3.5117	-3.013	-2.1441	-2.9626	-2.2597	-2.6799	-3.9048	-3.0206	-3.7906	-3.8645	-3.5879	-4.5107	-0.74527	-4.1359	-3.5871	-3.4178	-3.6889	-4.1932
7.4074	7.8316	7.1646	7.5194	7.3386	7.5558	7.9943	8.3531	6.3897	8.2246	8.0407	8.5271	8.2399	6.8817	6.1966	7.8808	8.402	7.5579	8.8627	9.358	8.14	6.0612	9.2326	8.134	7.182	7.9262	8.4938	7.2358	8.7781	8.4218	6.0393	8.4512	8.2762	8.3312	8.5659	7.2893	8.1165	7.4514	8.1419	8.078	7.9344	7.9343	8.2992	8.6987	7.1821	8.3223	7.1401	8.0233	9.1408	8.549
-3.863	-2.5698	-1.8371	-2.2198	-2.2959	-1.3917	-3.2334	-2.3749	-2.4047	-3.2177	-4.2289	-2.5452	-1.9722	-3.1898	-1.3973	-2.5688	-1.7842	-3.5604	-2.4562	-2.4701	-2.9657	-4.0789	-2.8223	-1.6328	-3.8589	-3.8647	-3.3444	-3.0153	-3.3039	-1.4908	-2.7536	-2.29	-1.6008	-1.2843	-1.3945	-3.5317	-1.1781	-2.8215	-3.087	-2.6913	-0.88252	-1.5169	-1.1892	-1.4024	-3.5401	-2.7989	-2.7829	-1.5943	-2.0546	-2.7325
-11.286	-11.048	-12.276	-11.53	-12.575	-10.699	-11.742	-11.268	-10.76	-11.602	-13.217	-9.7869	-11.461	-11.634	-11.064	-9.7033	-9.3958	-10.682	-12.943	-11.756	-10.697	-12.152	-11.809	-10.77	-11.448	-10.413	-9.2318	-10.484	-11.35	-10.304	-10.874	-10.699	-10.505	-11.837	-12.76	-11.291	-10.778	-12.087	-11.774	-10.44	-12.081	-11.863	-11.24	-11.156	-11.304	-10.917	-11.17	-13.31	-11.09	-10.288
-13.439	-13.884	-12.964	-12.992	-13.198	-14.378	-13.713	-14.2	-13.815	-14.484	-13.616	-14.096	-13.196	-13.166	-12.549	-13.694	-13.455	-13.205	-14.052	-13.527	-12.629	-12.889	-12.664	-13.245	-13.106	-13.896	-13.025	-14.51	-12.74	-12.819	-13.773	-12.951	-13.964	-15.576	-14.74	-11.977	-11.511	-14.344	-13.092	-15.381	-13.408	-12.266	-12.978	-14.743	-13.87	-14.354	-13.78	-13.018	-10.334	-13.054
-7.2396	-7.0375	-6.2468	-4.2663	-6.4025	-6.7191	-6.3165	-4.3404	-7.5984	-5.6982	-5.9019	-7.1388	-4.7286	-4.1567	-4.8217	-4.2999	-6.9001	-5.3021	-5.4347	-6.4908	-5.8129	-6.6502	-5.9169	-6.1074	-3.9976	-6.2559	-6.8257	-6.0372	-4.8942	-5.7372	-5.2396	-5.4019	-5.3299	-4.662	-4.5425	-5.3166	-4.625	-4.5695	-5.077	-5.1299	-6.1488	-5.2279	-6.0211	-5.8097	-4.6906	-6.5281	-6.29	-6.8011	-4.8542	-6.4649
-1.5804	-1.7535	-2.3369	-0.99703	-2.9374	-1.462	-0.9221	-1.2188	-1.2163	0.22086	-0.89412	-3.0001	-0.28334	-2.2353	-0.27392	-1.8973	-1.707	-2.2724	0.5151	-1.0288	-2.3073	-1.8776	-1.9045	-2.981	-2.5082	-1.5047	-1.9737	-1.8823	-1.5927	-2.7093	-1.7497	-1.0052	-1.596	-0.91446	0.59394	-0.14154	-0.94785	-2.2682	-2.8129	-0.96501	-1.2208	-1.7556	-2.5335	-0.35747	-1.2292	-2.6598	-0.11524	-2.3481	-1.4189	-0.30153
-3.2168	-4.1942	-2.3867	-3.916	-4.8234	-4.9698	-4.2426	-2.6853	-4.6221	-4.3172	-6.0804	-2.5909	-3.6243	-3.5683	-5.4552	-3.1533	-4.9651	-4.1038	-4.0755	-5.3925	-3.4723	-2.6899	-3.6431	-3.6389	-4.2055	-4.6256	-2.9278	-3.9544	-3.1151	-5.4726	-4.0829	-3.5706	-3.5968	-3.3227	-2.8285	-4.5471	-2.4932	-4.1881	-4.1576	-4.1556	-2.8762	-4.1504	-3.5543	-2.8094	-2.0003	-3.0347	-3.724	-1.9404	-3.8121	-3.8816
-13.193	-13.167	-13.899	-14.123	-13.988	-11.803	-13.65	-12.503	-13.362	-14.772	-13.776	-12.809	-12.52	-12.255	-12.828	-12.498	-13.478	-13.645	-13.28	-14.757	-11.938	-11.948	-12.872	-13.205	-13.207	-13.081	-13.946	-12.752	-13.187	-13.982	-15.644	-13.616	-12.545	-14.576	-13.377	-13.624	-13.649	-12.96	-14.216	-13.357	-12.495	-13.898	-13.866	-14.885	-11.437	-12.621	-12.612	-13.984	-13.552	-12.035
-1.9855	-1.956	-3.0121	-0.49584	-3.436	-1.0764	-1.4661	-2.3392	-2.8883	-1.851	0.17199	-1.9781	-0.37435	-1.4354	-1.1119	-2.351	-1.7696	-1.2638	-2.4338	-1.8935	-1.354	-1.6755	0.51655	-2.0984	-1.5602	-1.8957	-2.4531	-1.0944	-0.60132	-0.88168	-2.4627	-2.0151	-0.99301	-0.9563	-1.9151	-0.73516	-0.29697	-3.2815	-1.5721	-0.8511	-2.1949	-1.607	0.31949	-3.6341	-2.1975	-1.5767	-0.5027	-0.4014	-0.6907	-0.99308
1.5813	1.4625	1.5809	0.8846	0.51557	1.7105	0.76051	1.5766	1.675	-0.87602	2.2529	0.51712	0.92694	2.7734	0.92318	0.34996	1.3047	1.909	0.20686	1.5235	1.2801	1.3117	3.1183	2.0046	0.26793	0.59552	1.4741	1.6756	1.0492	1.6652	0.51831	2.2822	1.1976	3.8735	1.2594	2.119	1.336	0.73671	0.095688	1.5241	1.2539	2.0525	2.4679	-0.082845	1.2891	0.81124	2.449	1.7099	2.0967	0.94223
-13.064	-11.898	-13.399	-12.587	-12.239	-13.237	-11.374	-10.517	-10.273	-10.833	-10.692	-12.211	-11.879	-10.614	-11.499	-11.581	-12.664	-11.008	-13.035	-10.861	-12.167	-14.672	-10.964	-12.096	-12.545	-11.785	-12.967	-13.059	-10.864	-11.739	-11.832	-10.553	-11.981	-11.561	-13.079	-11.051	-12.03	-10.611	-12.104	-14.156	-12.749	-12.025	-12.312	-11.775	-12.682	-10.12	-10.83	-12.343	-11.915	-9.859
-2.3137	-0.83399	-1.5175	-1.5014	-2.1402	-0.75041	-0.039435	-3.0368	-1.0875	-2.2558	-1.8006	-0.51361	-2.2448	-2.1988	-2.3339	0.15684	-1.3669	-2.3254	-1.4619	-1.836	-2.0435	-1.1697	-0.49848	-1.5318	-2.206	-3.9589	-3.2134	-1.9508	-0.68232	-3.0827	-1.0048	-1.1862	-2.0858	-0.26868	-2.9916	-2.0816	-1.0087	-1.6811	-1.0067	-0.99714	-1.8821	-2.4371	-1.3689	-2.2101	-0.77265	-0.80536	-1.4835	0.11641	-2.0412	-0.54153
-19.089	-21.952	-21.058	-21.189	-19.821	-21.03	-23.52	-20.368	-19.945	-22.823	-20.633	-19.392	-21.49	-20.137	-20.589	-20.865	-21.513	-21.44	-20.981	-20.816	-19.485	-20.178	-18.995	-19.66	-21.506	-19.253	-20.738	-21.587	-20.553	-18.528	-21.838	-20.413	-20.27	-22.012	-20.931	-20.717	-21.617	-21.336	-21.97	-20.18	-20.799	-20.473	-19.801	-23.19	-20.024	-21.266	-22.048	-21.101	-21.605	-22.158
-2.3899	-1.9469	-3.4426	-2.9434	-3.9882	-3.31	-3.3692	-2.5341	-1.8833	-2.9826	-4.363	-3.7281	-5.1807	-3.9847	-4.1381	-1.2805	-3.7546	-3.1811	-4.4191	-3.3294	-2.7721	-3.6755	-2.8924	-0.26938	-1.156	-3.0357	-4.384	-2.3787	-2.1417	-4.4323	-4.2459	-3.6313	-3.5801	-4.2952	-1.9219	-3.1462	-2.6944	-3.0692	-3.0212	-2.7564	-2.6014	-1.8522	-3.108	-2.1641	-3.2119	-3.3197	-2.8557	-3.222	-3.0623	-3.4287
-11.492	-11.652	-10.499	-9.7479	-11.114	-10.834	-10.981	-9.5652	-9.6304	-9.1449	-10.233	-10.219	-9.0956	-11.091	-11.231	-11.668	-10.485	-12.205	-10.975	-11.321	-10.713	-10.549	-11.7	-9.8637	-10.808	-10.709	-11.402	-11.808	-9.7543	-10.279	-11.692	-12.137	-10.279	-10.873	-10.344	-10.162	-9.5314	-11.191	-12.512	-11.405	-11.598	-9.3169	-12.6	-10.826	-11.229	-10.813	-11.558	-10.003	-9.8235	-10.579
-5.0586	-4.5199	-5.1261	-4.9158	-5.3265	-4.8615	-3.2856	-6.2442	-4.6275	-3.5413	-5.2601	-3.8296	-3.2241	-5.108	-5.5397	-5.4435	-5.2603	-4.2456	-5.6756	-2.4981	-3.6846	-5.1332	-3.9282	-4.5149	-4.6409	-4.6085	-4.8548	-5.6367	-5.1861	-3.4733	-5.509	-4.3791	-3.9013	-5.7953	-4.1114	-5.3281	-4.3601	-5.2418	-5.2252	-5.3262	-5.154	-4.3988	-4.574	-4.8149	-4.9947	-4.1932	-5.9441	-5.0906	-5.2307	-5.1896
-0.039495	0.83275	0.39768	-0.4195	-0.10302	0.061459	-0.21371	-0.2992	-0.96815	0.52483	-1.2161	0.25956	-0.27469	-0.51422	1.22	-0.0129	-0.25457	-0.48592	1.2854	1.3093	-0.32106	-0.37932	-0.25317	-1.0319	1.4592	0.0060519	0.63663	-0.29344	0.066306	-1.2303	0.92673	0.56123	1.7558	0.61028	0.95023	-0.89347	1.5979	-0.93357	1.3261	0.5719	0.62107	1.0544	-1.1843	-1.6286	-0.73039	1.4308	1.0845	-0.77985	-0.23379	-0.95528
0.11061	-0.59255	-1.7743	-0.87385	0.26875	1.0162	-1.7188	-1.0733	-0.19163	-1.8378	-0.33248	-1.0057	-0.04695	-0.75373	0.32185	-0.18451	1.313	-0.0665	-0.51248	-0.27003	0.10395	-0.53392	-0.87467	0.48229	-0.9893	0.64114	0.77299	-0.27559	0.33606	-0.82939	0.34277	-0.68316	0.69016	-0.19055	-0.092856	-0.56016	0.46928	1.8586	0.30865	-1.1152	-0.057217	0.37277	-0.079791	0.46144	-0.28685	0.65552	0.23456	-0.56557	-1.0771	0.82771
-4.3908	-4.2153	-3.4319	-5.4616	-5.2657	-1.0616	-3.3775	-3.5555	-3.2982	-3.6004	-4.098	-3.0083	-3.3625	-3.1186	-3.8844	-4.0149	-3.0586	-3.6842	-4.1678	-3.8087	-4.1304	-3.9625	-1.7976	-4.1529	-2.8388	-3.2972	-2.4487	-2.9498	-2.3989	-3.343	-3.2651	-1.9767	-2.851	-3.228	-3.5783	-3.2791	-4.221	-3.5036	-3.607	-3.4566	-2.6077	-4.0569	-3.4639	-3.2772	-3.0829	-3.0873	-4.5996	-4.0973	-2.711	-2.5867
9.3844	10.196	10.156	10.602	9.8078	10.057	10.659	9.1525	9.584	10.398	10.289	10.934	11.413	9.5649	9.4548	9.5704	9.74	10.134	9.4255	9.8191	9.7973	10.994	9.6417	10.582	9.2515	8.9325	10.256	9.7601	9.6419	9.4261	10.178	10.169	8.4076	7.4082	9.2197	8.6052	10.363	9.9034	9.9159	9.1164	8.4747	9.1812	11.299	10.591	10.178	9.5583	8.08	9.321	10.838	10.309
-3.5376	-3.6869	-3.4655	-4.9512	-6.0484	-3.6388	-3.5595	-4.9504	-4.4223	-4.0765	-3.4436	-4.8286	-4.2631	-4.26	-4.8744	-3.9407	-4.0638	-3.4613	-2.7556	-4.3308	-6.9354	-2.3454	-2.3769	-4.9111	-3.8164	-4.9823	-3.5122	-5.3102	-3.0665	-4.8965	-4.9563	-4.9564	-5.4026	-4.3524	-3.8855	-4.4181	-4.123	-2.7724	-3.3872	-5.3779	-4.1962	-6.1422	-2.9332	-4.4114	-3.6949	-3.3327	-3.4456	-4.9717	-4.8075	-3.6796
-0.49676	-0.61004	-0.49031	0.092623	-0.065691	-2.1322	-1.7517	0.93271	-0.048516	-0.70646	0.47472	-1.6648	1.124	-0.24885	1.7753	0.84155	0.88859	-0.98459	-0.5472	1.1168	-0.010588	-0.72994	-0.83316	-0.22405	-1.547	-1.4946	0.91992	0.72053	-0.50858	1.1805	-0.17609	1.0051	0.43206	0.79647	1.5452	-0.73772	-0.2937	-0.31936	1.423	0.041154	-0.92714	-0.41988	-1.5764	1.0156	-0.37816	-0.53515	-0.3771	-1.2814	0.50772	-0.62778
-2.9674	-2.6809	-3.8817	-1.9964	-2.3435	-4.9746	-5.0851	-3.2686	-2.7882	-3.3332	-1.6228	-3.1376	-3.7646	-2.0989	-3.6581	-2.3234	-3.6972	-2.704	-2.2193	-3.4221	-2.1767	-4.0058	-2.1104	-4.72	-2.5928	-4.2086	-2.025	-4.6707	-4.3445	-1.797	-3.5323	-2.836	-2.6489	-4.4282	-3.4827	-1.7656	-3.3077	-3.2907	-3.9824	-4.4567	-3.6558	-4.0451	-3.8202	-4.1415	-3.627	-3.0697	-3.0891	-2.9095	-3.4658	-2.2563
0.3998	1.5926	1.3263	-0.57543	1.2677	0.62337	-0.23744	0.27996	0.97761	0.1728	0.59751	0.8004	-0.11267	0.11925	1.5528	-1.9706	0.049879	-1.6967	0.75857	0.28534	1.6803	1.2952	0.0075434	-1.4273	-0.57463	-0.22481	1.8181	0.83827	0.65508	0.71106	-0.13781	1.2982	0.035274	1.0442	0.47542	0.22698	0.33916	-0.95784	1.0877	-0.1668	1.7219	1.073	0.71978	-0.22549	0.55711	0.79319	0.52551	-0.39062	-0.45058	1.7771
1.3351	1.4726	0.81825	1.9937	2.8859	0.3494	0.9847	2.2813	1.4806	1.7682	2.0204	2.779	3.0815	1.0945	1.4365	2.1239	1.3623	1.2103	1.8209	1.1454	1.5529	1.9201	1.5501	0.39473	1.5644	0.73015	1.5244	2.1835	1.9524	2.4532	1.2054	0.67594	3.2512	1.1446	2.2262	3.4577	1.5737	0.94894	0.37295	0.41296	1.1287	2.969	-0.084593	2.2922	2.1476	2.3802	2.5285	2.2798	2.9968	1.2053
2.4379	3.386	1.4924	3.0219	4.752	3.9355	4.1779	3.8378	2.0264	2.2671	4.6961	3.7921	1.4375	4.2189	3.1595	2.9121	2.462	3.7926	1.3289	3.3033	3.0987	3.8336	4.2759	2.4865	2.1969	1.5087	1.5218	5.0699	1.2107	1.4445	4.1514	1.9376	1.7237	1.3229	2.6725	1.4033	4.0012	3.3222	3.0272	3.1112	2.0824	3.9237	3.645	2.0273	2.2058	2.114	3.0041	1.8166	2.7498	1.8745
0.78831	2.455	1.5566	1.4435	2.2264	0.2532	0.3888	1.3722	1.1698	0.13613	-0.25825	0.41464	2.1977	2.9874	-0.18517	1.5753	-0.95811	1.2035	1.4332	-0.57383	1.3685	2.2419	3.0355	2.2496	2.118	-0.73477	0.91725	1.2014	-0.91642	1.9816	3.114	0.034629	0.53945	2.2869	2.524	1.6038	0.42233	1.0103	1.7543	2.8151	1.2839	0.64619	-0.17697	1.5892	0.53281	1.0234	1.2933	0.28629	0.41	0.0055231
-4.0208	-1.3974	-2.8782	-1.8219	-1.6413	-2.6342	-1.7994	-3.8278	-3.1381	-0.037291	-3.4083	-2.4558	-3.1568	-3.544	-2.6877	-3.4652	-4.4621	-1.9677	-3.7678	-2.7359	-3.4078	-3.4725	-3.1702	-4.7275	-1.8511	-1.4424	-3.7148	-2.5876	-1.6197	-2.1122	-2.398	-1.178	-3.045	-2.3507	-3.3471	-2.0553	-3.1793	-3.3682	-4.4752	-0.87036	-2.4907	-3.3131	-2.5793	-2.3906	-2.9535	-2.6788	-0.88045	-1.9584	-2.1513	-2.2369
1.1072	-0.56484	0.050405	-2.472	-1.2673	0.24932	-0.025399	0.21525	-0.47623	-0.66353	-0.50197	-0.34607	-2.4179	0.99655	0.98349	-0.22555	0.28527	-1.789	0.13029	0.45836	0.99278	-0.72223	-0.34989	-0.3522	0.9939	-0.36705	-0.80134	0.28609	-1.1541	0.83932	0.020285	1.8678	0.30187	0.51334	0.74706	0.3911	0.88319	2.0883	-1.0116	1.1446	-2.8117	-0.14035	-0.25574	-0.78966	-0.8593	-2.0141	0.43168	1.9628	0.25897	1.1112
-2.7795	-2.4133	-1.9621	-1.1919	-1.5243	-3.2741	-1.0189	-3.1119	-2.871	-1.5105	-3.7391	-1.0046	-1.7983	-1.037	-1.0178	-2.4546	-1.4055	-1.3508	-1.2433	-1.6841	-1.4621	-2.4195	-1.395	-1.2561	-2.1288	-3.4543	-3.4771	-1.8551	-2.124	-2.4381	-0.97666	-1.5707	-4.0305	-1.375	-2.244	-1.5618	-0.75644	-0.76535	-0.9996	-2.9199	-1.4974	-1.4748	-0.94363	-0.81176	-0.7581	-2.331	-1.4244	-3.3234	-1.2334	-2.6459
-6.0132	-5.4772	-5.7945	-4.9719	-4.4537	-6.3349	-3.0522	-3.1354	-3.4062	-2.9578	-5.5398	-4.8207	-4.4746	-3.486	-4.2971	-5.3145	-4.6233	-4.2597	-4.921	-5.4699	-3.4174	-4.5742	-2.8824	-4.066	-4.3632	-4.7291	-5.5717	-6.0022	-6.6541	-4.6403	-3.3995	-5.5799	-4.7074	-4.2087	-4.1723	-4.7529	-3.0919	-4.6384	-4.4633	-5.7513	-5.4935	-4.8346	-5.9866	-3.3387	-4.9596	-3.5769	-5.864	-5.9687	-3.2385	-4.2209
5.2389	3.4037	4.0838	4.9426	5.6531	3.9191	4.169	4.0051	3.6696	5.3665	5.1876	3.7125	5.4169	5.1515	4.5121	5.4949	4.1214	3.935	4.8632	4.0632	4.7063	3.4424	5.558	3.6573	4.3884	4.9671	6.083	4.194	5.4745	5.5255	4.7679	3.6445	5.004	4.2717	4.4914	3.9086	4.0857	3.5613	6.4289	3.8091	3.9573	3.2041	4.0335	3.9199	4.0849	3.9128	5.1667	4.3827	2.5526	5.2479
-4.8252	-4.4041	-3.7306	-5.2671	-3.2805	-5.8594	-3.8256	-3.8053	-5.491	-4.9184	-2.6792	-5.7744	-3.4946	-4.4069	-3.8644	-3.8279	-4.5327	-2.2562	-4.5433	-3.4265	-6.3322	-4.2358	-2.5019	-5.6128	-3.2	-5.2697	-2.1439	-4.2262	-4.4796	-5.2484	-4.7639	-5.7841	-4.4946	-4.1832	-5.3531	-4.9256	-4.1748	-3.834	-4.1808	-4.6972	-1.9273	-5.0909	-3.8245	-4.4957	-4.5392	-4.901	-5.7582	-6.3653	-4.2304	-3.1962
-13.537	-13.204	-14.591	-14.78	-13.75	-14.591	-15.787	-13.235	-13.224	-13.484	-12.954	-14.132	-13.731	-13.32	-14.946	-14.057	-15.042	-14.819	-13.921	-15.241	-14.074	-12.631	-14.88	-12.291	-14.728	-13.861	-15.069	-14.805	-13.384	-14.521	-14.944	-14.09	-13.637	-14.72	-15.82	-13.984	-14.684	-13.266	-14.416	-14.718	-14.492	-13.123	-14.478	-14.127	-13.703	-13.153	-14.255	-15.313	-15.727	-13.593
-8.733	-9.462	-9.1821	-8.5281	-9.847	-10.582	-7.4134	-10.197	-9.3986	-9.9106	-10.664	-8.8034	-6.8939	-8.3231	-9.0123	-8.3754	-9.1221	-10.147	-7.5952	-8.1695	-9.3853	-9.2603	-9.0191	-9.1231	-9.4415	-9.6219	-8.9895	-8.1609	-10.09	-9.9676	-10.335	-8.5385	-8.4002	-9.0692	-9.2468	-9.7358	-9.7059	-8.339	-9.0537	-9.1477	-9.1325	-8.8089	-10	-7.8758	-8.3601	-9.1124	-8.4593	-8.8595	-9.4325	-9.2538
-0.66498	-3.3625	-2.9111	0.22714	-1.2723	-1.4249	0.19897	0.80901	-0.94893	-0.97832	-1.9022	-1.8789	0.38131	-1.6206	-2.8872	0.00063867	-0.85787	0.51572	-1.6871	-1.7702	-1.9951	-0.94334	-1.2608	-0.23722	-0.3652	-0.38906	-1.7793	-0.43003	-1.1574	-2.081	-1.2695	0.66613	0.85586	1.2195	-2.1633	-2.1223	-1.2043	-0.45424	-1.0335	1.8133	-2.8089	-2.0149	-1.0939	2.4032	-0.39701	-1.7386	-1.9906	-2.0392	-1.6825	-1.7712
-7.0451	-4.0893	-5.16	-5.9928	-7.2067	-6.0274	-6.0038	-6.0497	-5.5984	-6.3728	-5.8716	-4.7229	-6.0771	-6.1227	-6.0801	-5.7639	-5.0047	-6.0582	-5.5834	-7.2835	-5.2636	-4.6306	-6.0184	-4.1625	-7.0582	-5.8182	-6.5894	-7.3181	-4.6282	-3.7272	-4.7273	-5.5928	-6.2689	-5.7312	-5.3357	-5.3029	-6.4135	-5.2264	-5.609	-6.4487	-4.6256	-6.3274	-4.7527	-6.818	-5.5052	-5.9573	-4.6002	-7.6598	-4.5353	-4.8601
-2.7918	-4.934	-5.4295	-3.3039	-3.8713	-5.0301	-2.8946	-3.3717	-4.8883	-3.0914	-5.9375	-5.0097	-2.2966	-5.0423	-3.4487	-4.3885	-4.1375	-3.774	-5.8499	-3.0329	-3.4561	-4.1305	-3.4579	-3.5525	-3.3058	-5.313	-5.044	-4.0937	-3.7335	-3.5627	-4.3931	-4.9188	-3.3425	-2.3514	-2.8497	-4.8086	-3.7272	-4.5626	-3.8182	-2.556	-3.8629	-3.1756	-3.5925	-4.4222	-4.4469	-5.1206	-5.7119	-4.646	-3.4583	-4.2681
-20.568	-20.826	-19.584	-19.938	-19.869	-21.613	-19.645	-20.188	-19.905	-20.153	-19.587	-21.207	-20.812	-21.377	-19.752	-18.866	-21.917	-20.799	-21.363	-19.408	-21.268	-20.777	-20.176	-20.793	-21.369	-21.946	-21.049	-20.832	-21.283	-21.782	-18.512	-21.835	-20.752	-19.992	-21.637	-19.947	-18.773	-19.832	-20.835	-22.528	-20.219	-20.742	-20.629	-19.461	-20.587	-19.878	-20.116	-21.621	-21.21	-22.128
5.9428	4.9928	5.7362	5.2029	5.8178	5.934	6.2129	5.3183	5.2237	5.7275	5.4677	5.8449	7.1843	4.6424	7.4551	5.9798	6.0563	5.253	5.9051	6.035	6.9286	5.8737	5.4256	5.4467	5.439	6.7976	4.0115	5.2974	5.0506	6.2913	5.4227	5.9799	5.2646	5.4534	6.1328	5.7396	7.0526	6.538	6.0096	6.4486	6.4099	6.0108	4.4938	5.9763	5.3808	4.3167	5.7441	5.2882	5.2678	4.4371
-22.08	-20.114	-18.92	-19.715	-19.418	-21.679	-22.382	-21.946	-20.178	-21.673	-20.763	-20.505	-20.736	-22.503	-20.211	-20.936	-19.642	-20.001	-21.442	-20.639	-19.339	-20.823	-21.888	-20.078	-21.581	-20.694	-21.754	-20.519	-20.435	-20.806	-20.869	-20.972	-20.376	-22.689	-20.51	-20.765	-21.675	-19.707	-20.397	-20.86	-20.131	-19.412	-21.042	-19.502	-20.798	-20.422	-20.32	-21.586	-19.656	-20.3
-3.9644	-2.0268	-3.9958	-2.2533	-3.6032	-4.2312	-2.9774	-2.7102	-1.7605	-2.6269	-4.6224	-4.1203	-3.6006	-4.63	-3.6393	-3.5927	-4.2198	-3.1921	-4.8663	-2.381	-3.8084	-3.5112	-3.6925	-2.6558	-3.4342	-3.3915	-2.9023	-2.4894	-1.8887	-3.1841	-3.792	-3.2478	-3.3325	-2.2129	-2.4907	-3.7601	-3.0172	-1.6096	-3.9521	-2.0538	-3.5025	-4.273	-3.2794	-3.6184	-3.6017	-2.6015	-3.3364	-3.5869	-2.86	-4.6676
-2.6996	-2.0681	-3.2482	-1.9365	-0.94876	-1.2564	-2.3499	-2.1595	-1.936	-3.1835	-0.8841	-2.8031	-1.839	-2.3123	-3.0047	-3.2065	-1.8271	-1.853	-3.4051	-2.891	-2.2747	-3.1803	-2.3845	-3.2444	-2.4969	-3.8804	-2.2204	-2.7031	-3.0033	-2.9489	-3.4104	-2.7016	-2.4398	-3.583	-3.789	-1.3362	-2.493	-4.1981	-3.0907	-2.3226	-3.1715	-1.5263	-1.3408	-2.4389	-2.0972	-3.1415	-3.6468	-2.1302	-2.4403	-3.6058
-1.278	0.44853	-1.3754	-1.7383	0.45231	-0.3109	-1.066	0.076585	-2.397	0.95833	-1.1748	-0.25518	-0.4422	0.75895	0.092065	0.0064717	-1.4778	0.16397	-0.248	0.059452	-1.7903	1.0971	-0.71558	-0.33714	-0.93988	-0.22345	-0.90813	-1.4426	-0.38779	-1.3338	0.33299	-1.2947	-0.23934	-0.89207	-1.9913	-1.4944	0.20144	-0.16396	1.2597	-0.43253	-0.011407	0.47443	-0.42335	1.0988	-1.453	0.40608	0.065551	-0.38067	-0.73584	-2.4135
-15.188	-16.53	-14.048	-14.605	-14.666	-15.55	-14.992	-13.309	-14.548	-13.736	-15.631	-15.124	-14.429	-13.178	-15.345	-15.956	-13.022	-15.476	-14.606	-15.926	-14.429	-13.956	-16.35	-14.216	-15.491	-13.515	-15.179	-15.194	-14.569	-14.757	-12.794	-14.964	-14.181	-14.929	-14.273	-14.973	-14.713	-14.357	-13.734	-15.175	-13.129	-16.272	-14.349	-14.984	-14.715	-15.069	-13.453	-14.139	-13.326	-13.55
-23.062	-23.102	-23.776	-22.233	-22.908	-22.374	-20.737	-21.512	-21.575	-20.568	-21.352	-23.522	-21.713	-21.661	-22.297	-22.386	-23.014	-24.335	-22.899	-21.186	-24.953	-22.576	-21.763	-22.306	-20.694	-22.572	-21.005	-22.411	-23.076	-21.158	-23.534	-22.409	-23.188	-22.592	-22.149	-21.749	-24.027	-22.64	-22.432	-21.719	-23.483	-22.358	-22.8	-22.752	-22.658	-22.08	-22.342	-20.028	-20.915	-21.904
-12.744	-12.861	-12.721	-13.79	-13.098	-14.502	-11.963	-13.205	-13.099	-14.165	-12.355	-12.978	-12.82	-13.593	-13.583	-12.275	-11.671	-13.221	-13.938	-14.537	-14.212	-12.742	-13.878	-14.255	-13.397	-13.764	-14.107	-13.206	-12.787	-13.146	-13.082	-11.457	-12.552	-13.319	-13.55	-12.973	-14.559	-12.937	-13.289	-12.938	-11.216	-13.388	-12.461	-13.066	-11.262	-11.853	-14.943	-12.28	-12.088	-12.147
-11.905	-11.941	-10.291	-10.523	-10.74	-12.143	-11.146	-8.934	-11.89	-12.531	-11.788	-11.05	-11.133	-12.021	-11.402	-11.715	-11.024	-11.645	-12.839	-10.299	-11.284	-12.17	-11.407	-10.688	-11.233	-11.433	-12.459	-12.027	-11.723	-11.75	-12.79	-11.967	-11.393	-10.639	-11.83	-12.049	-12.128	-11.373	-11.391	-10.723	-11.227	-12.412	-11.357	-11.317	-10.866	-13.12	-11.592	-12.473	-12.454	-11.586
1.13	0.97243	2.2148	0.21277	0.95221	0.89236	1.7192	2.5582	1.2897	2.1667	1.3931	2.6026	1.9538	1.5485	1.942	1.3102	1.0442	0.99076	2.2267	0.64495	0.65946	1.9594	1.4894	2.3859	2.7617	0.60802	2.2887	1.1459	2.6717	2.0387	3.0259	1.1415	1.4022	0.98814	0.25196	2.2464	2.0532	1.9705	2.6356	1.1831	1.1785	1.1854	1.6822	1.9421	2.425	1.6499	3.3039	2.0411	1.5178	2.4258
-14.369	-13.709	-12.169	-12.99	-13.517	-14.526	-14.754	-13.54	-15.336	-13.013	-13.692	-13.145	-14.355	-13.913	-14.437	-12.298	-13.302	-13.472	-13.056	-13.43	-15.406	-15.371	-14.337	-14.116	-14.657	-12.48	-12.999	-14.462	-14.154	-13.417	-14.102	-15.641	-14.938	-14.345	-13.205	-14.701	-13.855	-13.388	-14.155	-12.487	-14.694	-13.52	-13.887	-13.638	-13.088	-13.435	-13.954	-14.586	-12.201	-14.696
-13.234	-14.235	-13.974	-13.119	-14.693	-14.488	-12.377	-13.488	-12.365	-12.399	-12.379	-12.135	-11.571	-14.009	-12.576	-12.015	-13.692	-12.947	-13.54	-14.112	-14.186	-13.93	-14.47	-13.882	-13.22	-14.321	-11.329	-14.363	-14.61	-13.382	-14.457	-13.337	-12.085	-12.889	-12.501	-13.409	-13.634	-12.052	-13.427	-14.261	-13.251	-12.211	-13.806	-13.669	-14.531	-14.745	-13.73	-12.979	-12.525	-13.988
10.218	7.0925	7.4473	8.7538	7.1511	6.8823	9.4598	8.8743	8.1627	7.6662	9.9891	9.1772	6.8414	9.7891	9.3233	9.3627	8.751	8.5851	7.9787	7.7738	8.0268	9.6181	7.8865	10.395	8.3979	6.8474	7.3754	8.2244	7.6087	9.1988	8.6847	7.9257	8.6694	8.2857	6.9082	7.7216	8.3674	8.4241	8.0799	8.7325	8.8338	9.6664	8.8283	9.4726	8.3592	9.98	7.5181	7.705	8.9903	8.7034
-0.68687	-0.77	-1.492	-2.2983	-0.11516	-0.62693	-1.3565	-1.1471	-2.0887	-1.8641	-1.4161	-1.1332	-2.5623	-0.47383	-1.7098	-0.92449	-0.37957	-1.0209	-0.54415	-1.585	-2.1484	-1.7568	-2.5102	-0.77525	-1.2144	-1.3723	-0.34637	-0.46753	-0.81949	-1.7092	-0.71073	-1.4653	0.35037	-1.8683	-2.8983	-0.12824	-1.5099	-0.42294	-0.21964	-1.9205	-1.2247	-1.039	-0.44424	-1.9929	0.37068	-1.481	-0.52779	-1.1098	-0.36654	-0.67091
1.2236	2.3475	2.7681	3.5166	2.5423	2.0552	3.4882	2.5833	2.4181	4.4224	2.8135	2.5477	1.0874	2.0194	2.0195	2.2761	2.0092	3.8388	1.9824	3.1395	1.9675	3.2407	3.2159	2.3603	2.3251	0.3294	2.5441	1.0827	2.5784	2.7642	2.6516	2.4263	3.3601	1.3407	2.4775	3.3515	4.5817	2.5413	3.2132	2.1921	3.3805	3.5985	3.6775	3.6889	1.4303	3.2318	2.5197	2.5357	2.3955	2.2687
1.2833	1.5765	2.1337	1.4176	2.0863	2.0283	2.0877	-0.90649	2.0605	2.2687	2.5295	1.9183	0.77836	3.5915	2.5913	2.3998	-0.04633	1.7507	1.6887	2.3151	2.842	1.4368	0.98439	2.0076	0.97706	2.096	3.2032	1.9257	2.3433	1.2129	2.1869	-0.016129	2.6455	3.2785	2.9816	2.1092	2.8812	1.0682	3.3269	1.4864	0.61941	2.5161	0.92583	2.3027	0.75494	0.49054	2.4349	3.5321	3.1548	2.5156
-5.3701	-3.7767	-4.0069	-3.4617	-5.7513	-3.1986	-3.8388	-6.3825	-3.8018	-2.2328	-3.8241	-2.5996	-3.2134	-3.7326	-4.1701	-3.5556	-4.3455	-3.7491	-5.0268	-3.0151	-4.9972	-4.0353	-4.9522	-4.416	-3.4547	-2.8997	-4.8074	-2.9334	-4.5391	-3.6703	-3.5637	-2.8872	-4.0974	-3.9171	-5.7198	-4.2713	-3.6526	-3.1965	-5.0407	-4.584	-5.5364	-4.1112	-3.4723	-4.7734	-4.076	-4.4093	-1.7565	-4.0648	-3.1507	-3.6913
-4.0095	-2.6505	-2.1945	-4.6543	-4.9304	-3.8399	-2.9673	-2.7962	-2.1195	-4.7849	-3.7743	-3.2279	-3.5522	-3.1234	-1.3815	-3.3783	-3.367	-2.5113	-2.8833	-2.5623	-4.0251	-3.4546	-3.3019	-3.7123	-4.3762	-4.7624	-3.1886	-3.8314	-2.2837	-3.2217	-2.3407	-2.9114	-2.258	-3.1345	-3.7986	-1.6434	-5.3565	-4.3465	-2.8215	-2.8518	-5.0269	-3.2269	-2.9534	-3.3282	-3.6301	-4.2883	-3.9456	-2.7709	-2.9155	-2.286
6.4646	6.136	7.7571	4.2199	3.9696	5.5527	4.6338	6.4115	4.6894	5.4578	6.0501	6.1628	4.9931	6.9652	5.6586	7.3363	5.3234	7.6565	6.5817	5.3257	5.3791	4.5125	4.681	4.7966	5.2116	5.7291	6.5955	5.7138	6.1479	5.8328	5.597	6.1983	4.7207	6.1886	5.2094	6.3495	5.7551	5.6119	6.3744	6.1263	5.7853	5.6706	4.9957	7.202	6.261	5.4247	4.9763	5.1731	4.9445	4.6104
-2.1204	-2.2019	-2.8746	-1.8466	-2.1582	0.23019	-0.042229	-0.82254	-1.0498	-1.8265	-2.3988	-1.33	-0.56556	-1.3161	-0.097645	-0.6109	-1.8174	-1.0304	-2.7343	-1.6968	-2.5521	-2.8496	-1.7561	-2.8689	-0.72976	-2.5039	-2.2027	-1.5943	-2.5846	-2.3759	-2.8549	-1.9897	-1.7313	-1.3122	-0.70827	-0.87906	1.3992	-2.4211	-2.8423	-1.2587	0.23272	-2.8253	-0.55227	-1.4526	-2.7716	-1.8007	0.61359	-2.5699	-1.5647	-0.37088
-12.022	-11.872	-10.098	-12.021	-12.01	-10.053	-10.288	-11.515	-11.444	-9.6841	-8.3776	-11.095	-11.483	-10.379	-11.315	-10.119	-10.727	-10.248	-10.506	-11.429	-9.2723	-9.5051	-11.835	-9.9801	-9.8333	-10.19	-10.47	-11.968	-10.348	-10.277	-10.637	-11.456	-12.1	-11.82	-10.301	-11.419	-10.901	-11.325	-11.476	-11.282	-10.381	-12.246	-12.038	-10.251	-10.972	-10.302	-12.189	-10.201	-9.6143	-11.202
2.1699	1.7794	2.2463	2.5544	2.6873	3.8026	3.0995	2.3781	1.8946	3.7665	3.5827	2.7103	2.4062	2.3137	2.7789	3.2581	2.5155	2.7158	2.7983	2.1578	1.9133	1.402	2.7245	2.5573	2.2373	1.9756	2.7671	3.681	3.8859	4.7251	2.8084	1.7397	1.4651	3.0848	2.2721	3.3114	2.8773	2.8769	3.4606	3.461	3.5715	2.8655	3.5132	2.9217	4.0288	2.072	2.546	3.2901	2.4496	1.7035
-5.0114	-5.1206	-3.3535	-3.4968	-3.1636	-4.5043	-2.9494	-1.2458	-3.2502	-4.2691	-3.2585	-2.0881	-3.1087	-2.9655	-2.1404	-2.3178	-3.8635	-3.4886	-3.3646	-2.9439	-2.0713	-3.039	-3.9922	-2.5867	-3.8059	-3.5921	-4.3553	-4.3747	-1.0926	-3.0363	-4.0976	-3.107	-2.8612	-1.8856	-4.3408	-3.7663	-3.0881	-3.8502	-4.1961	-2.4983	-4.6955	-2.9022	-4.3002	-3.1909	-1.4531	-2.7936	-2.9005	-2.3526	-4.2105	-3.6854
8.5282	8.5566	9.4422	7.682	8.637	8.5058	9.8396	9.0286	9.059	8.6131	6.8291	8.9147	8.0354	8.6974	8.3993	8.6864	7.3071	8.6345	9.6558	8.3105	9.105	7.7217	7.4935	9.2246	7.5568	7.4107	9.7114	7.7703	7.6833	9.844	8.1352	9.3381	9.9302	8.0729	9.5027	7.0198	9.7523	8.1647	6.7995	7.3028	9.5159	8.1986	8.476	8.2993	8.3193	8.5347	8.4251	8.2433	8.6953	7.779
-9.1977	-6.6744	-7.4111	-7.4292	-7.7699	-8.0782	-7.826	-6.8956	-7.8479	-7.1493	-7.6069	-8.3688	-8.3927	-9.1315	-8.1517	-9.1503	-6.5594	-7.0212	-9.7824	-7.9849	-7.8504	-6.2038	-7.273	-7.6332	-6.5065	-7.1126	-8.3289	-9.3863	-8.0332	-6.9187	-8.7256	-6.7697	-7.0432	-7.0232	-7.9013	-8.2556	-8.5348	-8.5973	-8.1772	-5.2634	-8.0638	-7.9791	-8.521	-7.1888	-6.4576	-8.2983	-8.2579	-7.4514	-7.2269	-7.0898
-13.221	-15.337	-14.35	-15.531	-15.029	-14.355	-14.893	-15.989	-14.893	-14.702	-13.757	-14.578	-15.073	-13.304	-15.032	-16.366	-15.704	-13.813	-14.515	-13.519	-14.9	-16.419	-14.7	-15.246	-13.974	-16.006	-14.124	-13.953	-14.295	-14.898	-17.093	-14.527	-14.057	-15.552	-15.133	-13.603	-14.07	-13.193	-13.952	-15.919	-15.056	-15.353	-14.092	-14.327	-15.716	-13.268	-14.229	-14.649	-14.172	-14.045
-3.0334	-2.6764	-4.7855	-3.4785	-3.8816	-3.3337	-3.5908	-4.6954	-2.9137	-3.6382	-3.2821	-4.7456	-5.0162	-5.0952	-3.4973	-4.678	-3.1836	-3.7739	-3.4576	-2.221	-4.3925	-3.9898	-3.9919	-4.2611	-3.9271	-3.796	-5.4074	-4.5125	-4.3362	-3.4048	-2.576	-4.0764	-3.795	-4.3497	-2.703	-4.1374	-3.4219	-2.1927	-3.449	-2.8544	-4.448	-3.0752	-3.0493	-4.1254	-3.7695	-2.2906	-2.5809	-3.614	-3.0307	-3.963
-0.31287	-1.3476	-2.1791	-0.89644	-0.64323	-0.95876	-1.9131	-0.26645	-1.9839	0.10227	-1.257	-2.1305	-0.52287	0.061911	-0.27389	-1.7659	-0.18886	-2.2708	0.82017	-1.0085	-1.1134	-1.7467	-1.1872	-1.355	-1.016	-2.0365	0.33846	-0.21735	-1.7671	-0.13903	-3.0721	0.22789	-0.70176	-1.9989	-1.6443	-1.5494	0.14417	-2.3843	-0.82808	-1.4491	-0.54836	0.084654	-0.64301	-0.41237	-1.657	-0.15394	0.51868	-0.10364	-0.90389	-0.083385
0.36462	1.1862	0.43139	0.27582	0.24288	-0.021123	1.0595	0.36722	-0.26046	-0.9078	0.075409	1.1864	0.44412	-0.12269	-1.2819	1.1133	-1.4514	-0.13758	0.017988	0.86507	-0.3978	0.24841	0.080863	-0.12878	-0.23598	-0.009853	0.064995	-0.3587	-0.17021	1.2602	1.3875	-0.010197	0.6177	1.1279	-1.0719	-0.23771	0.0093443	0.57157	-0.86058	0.45268	0.56257	1.078	0.8349	0.12268	0.30335	-0.98017	1.1394	-2.2181	1.2111	1.2415
-5.6225	-5.0579	-4.7323	-4.3277	-4.3606	-4.6852	-5.1172	-3.939	-5.8007	-4.5739	-6.443	-4.2842	-4.8794	-4.1834	-4.2354	-5.6465	-5.8631	-4.1947	-3.7023	-4.7279	-4.5379	-4.297	-2.8841	-4.4293	-4.6656	-5.4326	-3.554	-3.1318	-3.4139	-3.8784	-4.0859	-7.2175	-5.217	-5.1662	-4.1156	-4.6838	-4.8846	-4.0404	-4.8745	-5.0538	-6.4692	-4.0272	-5.5338	-4.7894	-3.8691	-3.571	-4.2902	-5.0478	-4.5783	-6.9489
-14.828	-13.236	-13.715	-12.742	-12.375	-13.907	-12.95	-13.6	-12.868	-15.345	-13.456	-14.289	-14.961	-13.613	-11.612	-13.28	-13.092	-13.448	-13.05	-14.614	-13.402	-12.796	-13.264	-12.12	-13.541	-12.301	-13.346	-12.13	-13.696	-13.508	-12.1	-13.364	-13.054	-13.011	-13.203	-13.409	-15.055	-10.543	-12.331	-14.761	-12.327	-12.95	-13.065	-14.546	-13.316	-13.084	-13.229	-11.899	-13.954	-14.683
-4.3917	-4.6271	-5.681	-4.084	-3.9119	-2.9605	-2.0432	-2.8691	-4.1676	-3.8267	-5.5071	-4.8547	-3.7072	-2.0996	-3.0202	-3.7555	-2.8583	-3.9633	-3.3582	-3.5644	-4.1607	-4.0622	-3.0266	-2.506	-3.8231	-4.8729	-4.2095	-3.2171	-2.7248	-3.0051	-3.0709	-2.8691	-4.8812	-4.2424	-4.0988	-3.635	-2.7825	-4.4258	-3.3404	-2.4785	-2.6336	-5.0861	-4.8657	-2.4689	-4.6467	-4.0877	-4.3707	-3.9649	-3.7429	-2.1675
0.46504	2.8413	1.9816	2.0522	1.8638	2.0801	1.5814	1.758	2.0489	1.5912	0.33148	1.6743	1.7452	0.75314	1.5567	2.6357	2.8022	1.7582	-0.19076	1.5124	2.4348	0.98926	1.1643	2.0756	2.7163	0.082873	1.7474	1.6513	1.755	2.5934	2.2223	1.8522	1.5639	1.0132	0.4685	2.6472	2.0222	1.5488	1.2552	3.1134	1.5207	1.0728	1.6776	1.5436	3.1878	1.9384	0.19523	1.0634	1.4608	2.0454
-1.531	-1.2117	-1.3962	-0.48829	0.16159	-1.1909	-0.02582	-0.31375	-0.51042	-1.0671	-0.60512	-1.592	-1.3201	-1.9731	-1.3409	-2.7802	-2.3064	-2.4453	-1.8223	-1.8442	-1.096	-1.4704	-0.93239	-1.9202	-1.4847	-1.1179	-0.3092	-1.0984	-1.599	-2.8738	-0.07014	0.90142	-0.8895	-1.6938	-2.3524	-0.66874	-2.4479	-2.701	-1.2053	-1.1659	-3.2988	-0.871	-2.1752	-0.49124	-1.1699	-0.61487	-1.2498	-1.9328	-3.1703	-2.1843
[truncated: 430 more rows]
[truncated: 150 more columns]
