# Supplementary material for: Genetic dissection of main and epistatic effects of QTL based on augmented triple test cross design
Source: PLoS One. 2017 Dec 14;12(12):e0189054. doi: 10.1371/journal.pone.0189054 (PMC5730204; doi:10.1371/journal.pone.0189054)
Supplement: S7 Supporting Information — (ZIP) [file pone.0189054.s007.zip › z2_1500_0.2_10.csv]

-4.1668	-3.5716	-2.1374	-7.4181	-4.1669	-4.4106	-6.9475	-4.9914	-4.1621	-3.1109	-4.5404	-5.2583	-6.8258	-10.996	-6.7698	-3.2869	-4.8452	-2.2027	-3.3112	-6.0159	-8.0086	-9.9112	-2.7066	-3.8941	-7.3704	-7.7751	-6.1075	1.5804	-2.9543	-7.6521	-10.937	-5.0081	-2.1161	-3.1978	0.25277	-4.8902	-5.1406	-1.9389	-2.4473	-9.0013	-6.0234	-2.0946	-4.9988	-3.7201	-3.4705	-4.9514	-8.53	-3.3066	-5.5639	1.212
-13.588	-15.194	-11.365	-15.695	-15.887	-10.898	-13.291	-16.866	-12.101	-13.53	-12.596	-18.623	-13.753	-14.606	-12.029	-10.92	-16.774	-15.787	-12.773	-14.96	-16.162	-16.838	-13.213	-16.882	-17.785	-11.013	-11.994	-14.706	-16.787	-18.438	-15.134	-16.836	-18.742	-15.433	-12.796	-13.811	-14.076	-11.696	-16.617	-15.455	-12.001	-15.89	-15.672	-19.965	-11.63	-14.842	-10.396	-17.744	-16.76	-9.0716
-16.166	-24.483	-21.395	-20.052	-20.597	-19.976	-20.079	-21.71	-20.422	-17.527	-26.044	-18.794	-27.686	-21.984	-25.439	-21.825	-19.55	-20.427	-22.228	-21.749	-23.508	-16.552	-25.294	-21.255	-24.271	-24.321	-18.4	-21.009	-24.646	-24.214	-23.212	-20.774	-19.637	-19.077	-26.887	-20.802	-22.244	-21.534	-21.375	-22.885	-23.293	-20.503	-27.453	-23.099	-17.345	-21.75	-21.722	-21.806	-24.744	-26.459
-11.178	-10.408	-13.91	-12.185	-15.336	-5.9057	-9.473	-9.071	-13.075	-13.63	-11.06	-15.215	-12.321	-7.7543	-10.334	-10.896	-11.48	-11.917	-14.972	-8.861	-12.104	-13.638	-13.919	-12.809	-11.328	-8.6188	-10.322	-15.661	-9.3868	-16.169	-11.933	-16.402	-10.944	-14.459	-12.094	-12.553	-10.287	-13.42	-11.896	-13.529	-11.689	-9.4356	-14.452	-13.743	-13.541	-14.181	-8.9331	-13.361	-10.027	-8.5451
-9.3679	-9.5217	-14.892	-10.468	-15.079	-10.063	-12.1	-13.405	-15.81	-18.353	-16.698	-14.412	-11.834	-9.4228	-7.9169	-12.161	-15.413	-16.208	-20.271	-9.6607	-9.4386	-10.185	-11.795	-13.619	-17.026	-13.738	-9.1913	-11.684	-13.235	-13.801	-16.146	-13.255	-14.026	-13.239	-10.129	-11.564	-14.527	-15.31	-16.744	-11.669	-11.782	-12.243	-8.4114	-13.438	-11.509	-11.292	-10.202	-12.687	-14.595	-12.99
9.2386	6.7112	5.627	4.2832	8.7224	4.2604	11.328	6.7155	6.5006	11.873	5.8256	7.9697	9.7554	4.842	6.142	5.8663	7.3886	2.7041	7.6554	8.585	9.1413	3.8493	7.5985	6.4957	10.934	6.177	4.1575	4.4714	8.8518	6.4234	4.1003	8.5238	10.725	7.6443	6.479	8.0819	5.8965	7.2941	4.9082	4.5308	10.383	7.3865	2.6322	8.9371	7.8578	5.6498	10.586	4.2763	6.7085	7.1508
-1.8894	-3.1923	1.028	3.3318	-1.1843	-1.1431	3.8892	-0.98611	3.8339	-1.113	-1.7431	0.29872	1.5952	-1.1908	-1.6166	4.726	-2.6954	-4.5046	-2.062	0.71354	3.5648	3.9184	-0.51693	-0.49391	3.1607	-3.9506	1.7893	-3.2692	2.0864	4.3399	-6.084	0.39893	-1.0352	6.9073	-0.49739	-5.8381	-0.31169	-1.8643	0.1156	-0.76457	0.88555	-4.2865	-0.28475	0.69473	-3.7705	0.81941	-2.6973	-0.87771	4.5434	-1.0224
-11.001	-11.069	-8.377	-8.7347	-15.861	-17.13	-13.977	-12.937	-8.918	-12.274	-11.426	-11.134	-9.6452	-10.665	-13.316	-12.579	-9.128	-8.5615	-10.44	-16.761	-13.976	-14.152	-11.811	-12.067	-14.116	-10.71	-9.8408	-16.763	-10.183	-12.704	-11.815	-15.103	-6.7637	-9.6322	-16.01	-7.6428	-10.707	-11.305	-9.9709	-13.006	-13.66	-12.984	-14.347	-9.7374	-4.4646	-15.093	-11.13	-11.159	-13.343	-13.047
9.2147	11.016	8.3657	7.9741	7.4505	10.737	7.3458	6.8397	10.092	14.681	5.5478	6.635	9.5934	8.9864	9.1224	13.061	15.211	8.6887	6.0502	6.3552	12.835	6.2825	5.7251	15.945	12.386	11.581	6.4388	13.624	7.4879	8.9487	5.1236	5.6081	13.254	12.643	8.0785	6.7647	11.881	6.7622	10.072	5.9475	8.6432	10.574	11.67	9.3443	6.4726	11.334	7.2588	15.534	14.845	8.4305
-26.441	-22.586	-24.802	-22.19	-19.765	-19.789	-20.128	-21.394	-23.924	-23.396	-22.609	-23.998	-24.682	-19.001	-18.755	-21.538	-21.111	-21.874	-24.194	-21.912	-23.142	-19.034	-20.756	-23.996	-23.796	-21.72	-22.741	-19.18	-26.453	-23.369	-20.934	-23.212	-22.941	-23.003	-17.474	-24.15	-17.934	-18.251	-20.592	-22.801	-25.738	-22.692	-24.699	-21.438	-22.571	-18.698	-26.384	-24.529	-21.747	-22.11
-0.94373	0.86038	0.6244	2.2025	3.941	-6.3279	0.90821	1.7694	3.9331	0.41434	2.2959	-0.44396	-0.95502	-0.74523	-1.2664	-0.61353	2.1728	0.1393	1.2763	-0.93788	1.0371	1.5521	0.3223	1.4103	0.050767	2.1262	3.5123	-1.6753	0.39573	-2.5439	-0.85867	5.5598	3.9963	4.3266	0.96704	-1.1948	-0.17556	-0.071373	0.66923	-3.2203	1.7739	0.12108	0.51286	-1.6994	-1.5318	-4.5601	-4.6268	-6.0576	-0.5925	-1.103
-14.161	-15.023	-12.549	-11.374	-16.742	-10.833	-11.647	-12.644	-13.391	-14.443	-7.5735	-14.287	-13.259	-16.204	-14.102	-11.367	-16.418	-12.007	-13.014	-12.67	-10.783	-8.8691	-16.94	-14.366	-14.722	-15.75	-15.787	-16.817	-13.479	-13.027	-14.173	-14.806	-13.71	-7.1666	-12.776	-15.234	-8.636	-13.966	-11.094	-11.947	-15.982	-11.632	-15.633	-15.056	-12.018	-14.011	-14.959	-8.2696	-13.699	-18.572
7.7261	7.3614	6.678	12.369	8.239	7.0855	7.2908	11.333	8.8677	5.3029	9.6356	6.8273	7.6856	12.108	9.1539	6.51	8.2758	6.2279	4.3026	8.1764	2.0653	11.018	8.6632	8.0241	5.2625	10.898	6.0277	7.131	5.156	10.551	8.101	10.879	9.1723	6.458	5.4849	12.704	5.4882	9.7012	9.0691	8.3111	10.007	6.7613	6.7936	6.6033	6.9418	9.5855	5.3685	9.4247	12.835	5.347
-0.72494	-5.6121	-7.8035	-5.9711	-2.1642	-7.2657	-1.9013	-0.46682	-4.5829	-6.2769	-3.7123	1.6872	-1.2052	-2.9995	-2.6249	-1.2923	0.79196	-4.119	-1.7756	-0.70617	-6.7014	-6.7102	-1.6387	-0.58937	-7.8948	-0.91599	-6.0965	-6.066	-4.2957	-5.7082	-6.9574	-11.179	-5.5392	-7.1174	-5.4528	-4.0616	-3.5634	-4.9877	-2.2944	-6.8916	-2.1386	-4.2605	-1.8636	-2.0236	0.056177	-1.9871	-3.973	0.17345	-1.2815	-3.6047
-6.1534	0.35353	3.3268	0.91122	-1.8959	-1.3227	-2.7827	2.6465	-3.0334	-2.8654	1.7737	-2.9974	1.6454	-2.4357	-0.17289	-0.6427	-3.7709	-4.4789	-4.2129	-0.99785	-6.1223	-1.7525	-1.6183	1.2501	-1.2982	-2.0587	2.2988	0.096393	-1.7472	-2.2123	2.6879	-7.2769	-3.3053	-2.6579	1.4551	-3.2218	3.7638	0.63167	-2.1953	-0.55108	-0.20169	0.23931	-6.1707	-3.7112	-2.207	-4.9059	-4.6628	-3.2497	-3.1717	-0.035954
-6.5864	-5.8872	-0.95032	-3.8918	1.0381	0.22979	-2.3162	-3.6543	-1.5237	-8.4487	-6.4505	-4.7812	-2.202	-0.93597	0.4216	1.2073	-1.6569	-0.065403	-1.8804	-7.7297	-7.2292	-3.8109	-3.4596	-2.1169	-0.53209	-2.3967	-4.4643	0.03359	-1.481	-6.9945	-1.2776	-1.4723	-3.2146	-3.8176	-4.5939	-0.47187	-2.7785	2.9513	-4.6784	-4.1764	-0.58432	-2.208	-2.1145	-4.4947	-5.8255	-4.6292	-7.0882	-3.7163	-2.5043	-1.891
-13.729	-10.485	-9.8057	-10.999	-10.576	-10.967	-9.8402	-6.4892	-12.952	-13.772	-9.834	-11.347	-11.886	-12.245	-15.606	-9.6638	-12.394	-10.067	-15.408	-11.473	-7.5431	-10.275	-11.94	-11.853	-5.2678	-10.204	-12.734	-8.5728	-10.38	-14.633	-8.418	-8.7014	-17.052	-14.28	-15.555	-12.964	-13.601	-16.52	-8.0969	-11.574	-14.384	-11.73	-8.3467	-10.539	-7.7519	-14.097	-16.282	-10.996	-11.766	-14.105
-5.2616	-3.6399	-4.9964	-6.6047	-4.415	-1.4805	-4.0934	-5.4406	-3.9674	-5.9504	-1.795	-3.5069	-3.4386	-0.51775	-1.7239	-0.5875	-4.6069	-2.8055	-2.7347	-5.2686	-3.9975	-1.4702	-2.5421	1.4653	-4.9124	-9.8159	-3.3662	0.51454	-3.007	1.7772	-3.984	-4.8251	-1.5181	-4.4494	-3.3871	-1.4147	-3.8869	-5.7298	-2.472	-6.5293	1.9358	0.25659	-2.7012	-0.54264	-2.6371	-5.0265	-0.044241	-4.0163	-0.90879	-4.6962
-20.572	-22.761	-21.38	-22.272	-22.131	-24.087	-21.592	-19.908	-22.715	-21.574	-20.928	-19.56	-20.777	-23.34	-18.653	-18.626	-19.919	-21.267	-18.625	-22.978	-19.716	-23.955	-20.581	-19.64	-22.238	-23.99	-20.093	-23.719	-16.538	-18.012	-22.01	-22.925	-20.82	-18.796	-24.571	-18.941	-24.351	-19.894	-23.963	-22.083	-25.043	-19.329	-21.502	-20.463	-22.773	-20.101	-25.242	-22.181	-20.659	-21.753
-4.4206	-9.5797	-10.136	-9.6055	-8.7334	-8.6456	-11.17	-9.3759	-9.4285	-13.945	-15.386	-12.978	-11.554	-8.8179	-10.626	-5.9275	-7.9396	-8.1431	-13.899	-11.709	-7.9296	-6.7261	-10.359	-12.575	-11.641	-11.291	-12.588	-6.8444	-9.0423	-13.481	-8.6527	-15.823	-8.4709	-9.9833	-10.335	-9.1362	-13.765	-11.772	-13.856	-9.3395	-7.9545	-7.7882	-11.839	-11.024	-9.756	-10.689	-13.121	-13.598	-12.764	-9.0195
-20.053	-16.039	-16.962	-20.679	-20.804	-21.616	-16.625	-18.446	-19.423	-18.72	-12.455	-19.434	-15.243	-17.578	-17.902	-23.336	-18.33	-23.104	-17.607	-20.47	-18.131	-18.326	-22.891	-15.098	-19.913	-19.77	-18.76	-18.99	-16.419	-23.286	-19.56	-21.835	-16.393	-20.878	-23.013	-20.337	-19.722	-20.147	-20.986	-21.061	-21.004	-23.242	-19.928	-21.535	-23.051	-21.164	-22.2	-21.132	-22.702	-21.219
-10.368	-10.573	-11.869	-14.62	-11.06	-16.649	-14.184	-10.157	-12.341	-11.652	-14.582	-11.104	-10.294	-13.736	-10.334	-17.812	-17.394	-12.62	-15.813	-14.635	-6.8469	-13.005	-16.366	-9.5161	-13.783	-16.893	-13.76	-17.194	-10.705	-15.502	-13.879	-10.286	-15.809	-13.75	-13.793	-13.462	-10.581	-15.065	-16.216	-12.9	-13.476	-12.313	-16.757	-15.929	-13.43	-12.35	-13.299	-15.099	-15.135	-12.382
-10.58	-15.412	-17.161	-13.615	-14.588	-12.709	-16.624	-16.871	-14.23	-16.091	-17.339	-15.339	-16.026	-10.258	-14.627	-17.628	-14.492	-15.83	-15.213	-10.887	-13.971	-15.653	-10.971	-15.862	-17.02	-19.51	-19.377	-10.503	-15.211	-14.409	-15.528	-16.193	-15.165	-10.835	-12.704	-16.218	-10.448	-10.934	-18.855	-17.823	-14.041	-18.127	-12.432	-15.72	-15.087	-15.161	-14.304	-9.4907	-13.539	-12.776
4.0939	-3.7537	0.15958	-0.94639	-5.392	-2.6768	1.1346	1.2416	-0.78838	-1.5121	-3.9095	-0.30293	0.23091	2.2896	0.67774	-1.3609	0.47949	-2.5494	-3.6645	-3.8825	-1.0225	2.3961	-5.7914	1.621	-0.68564	-1.5303	-4.6189	-0.16652	-3.5053	0.28819	-2.1744	-1.2995	-5.7335	-6.8846	3.2271	-8.0943	0.70811	-3.6526	1.3856	-2.459	-3.4558	-0.80429	-0.16337	-0.44685	-3.3074	-0.025453	4.0438	-2.7603	-1.9097	0.28997
-15.217	-15.102	-11.163	-15.078	-13.215	-15.117	-8.0446	-18.813	-11.765	-13.968	-14.047	-14.951	-14.689	-14.607	-10.143	-15.836	-11.952	-10.013	-12.794	-14.64	-13.798	-8.4029	-12.971	-10.465	-12.516	-13.68	-11.826	-12.98	-9.5652	-17.044	-12.233	-11.982	-12.292	-14.075	-13.441	-10.24	-16.485	-11.008	-13.632	-13.045	-9.9704	-17.791	-10.148	-15.483	-12.226	-11.931	-14.342	-10.168	-10.747	-15.508
-4.2588	-0.084003	-0.48027	-0.020724	-1.688	-1.8775	5.6328	1.5959	-3.5531	2.8157	-4.007	-1.7136	1.7787	-2.59	-2.9134	1.2583	-1.1707	-3.352	3.0319	4.564	-1.6352	-1.5429	2.3121	-2.6773	0.63114	-3.3215	3.3902	-1.2971	0.19745	-1.5397	1.2086	1.0745	0.18798	-1.476	-2.9337	-2.007	-1.533	1.7685	-5.019	-1.0392	-4.1771	-1.2707	-1.3907	-1.6072	2.8782	-2.597	-2.728	0.25335	-0.81363	-4.3419
-1.093	-2.2729	1.0585	-3.9865	1.5405	1.835	1.0417	0.49594	-3.2999	-2.7931	-0.41075	-0.60947	-6.4752	-2.5447	-2.3118	-1.8239	-4.2051	-3.4698	1.5421	-7.6307	-3.1371	-1.957	-7.447	-2.3718	-1.1627	0.2165	3.3626	-5.9756	-3.9373	-2.7101	-0.79407	-1.743	-6.2682	-4.6401	-0.68226	3.3932	1.4642	-2.6035	-5.139	-5.2023	-0.99176	2.3842	-5.4466	-7.6058	-5.2229	-5.7478	-1.1029	-1.7033	-2.3165	-0.71857
4.4127	-0.85893	0.71085	-1.384	2.0506	-7.3185	3.5991	-2.8792	3.7426	-2.2258	2.4747	-4.1645	-5.4141	-4.7335	-6.5562	2.5105	1.2203	1.2272	-2.7575	-4.5211	1.2325	-1.1001	1.0325	0.2633	1.5643	-0.20031	-1.0425	0.032773	1.3642	4.0745	-0.78615	4.5263	1.8392	4.0827	-4.8733	4.2781	-1.0287	-2.2159	0.83732	6.9273	-2.4719	-4.6999	-0.25195	-0.32439	-2.2431	4.8843	-0.4329	-6.2119	-2.49	1.3764
-9.1621	-15.062	-11.934	-8.5044	-9.1578	-11.405	-15.402	-7.7303	-12.413	-8.2085	-12.588	-12.845	-10.208	-13.182	-14.164	-10.092	-10.206	-13.957	-10.845	-13.86	-9.4871	-11.688	-11.279	-7.655	-9.9621	-11.371	-7.8425	-10.806	-10.732	-15.191	-10.174	-12.662	-12.361	-13.766	-14.088	-11.638	-9.6039	-16.396	-8.7553	-14.407	-9.3018	-13.028	-11.202	-9.9499	-11.407	-11.694	-13.211	-13.373	-15.065	-11.783
8.2199	7.9351	2.0969	10.598	8.7463	4.1279	5.3116	7.3244	10.261	12.435	10.806	3.0328	6.739	9.8867	7.2624	6.8186	8.4986	8.3711	4.465	7.946	0.91354	9.4041	7.661	7.3932	6.4841	4.3134	6.2446	10.771	8.5333	5.2776	7.2489	2.1743	7.505	5.7762	6.7084	6.0793	9.0434	7.4024	4.9424	5.1952	6.6583	6.6024	4.9668	4.2078	10.753	11.71	6.1498	9.1753	7.9154	3.3815
-15.639	-10.235	-3.7491	-7.8434	-4.3182	-12.949	-12.375	-9.5762	-12.169	-12.345	-8.4424	-11.523	-10.19	-10.796	-9.4361	-11.14	-13.794	-14.934	-11.095	-11.514	-12.024	-11.245	-11.03	-13.595	-11.746	-9.242	-11.176	-7.6713	-8.5517	-11.249	-10.932	-9.7602	-9.6203	-11.225	-5.8675	-15.768	-4.8805	-13.029	-12.119	-8.9582	-7.5797	-13.157	-14.027	-6.5318	-14.56	-14.131	-14.511	-9.6862	-11.741	-12.614
-9.1351	-5.4944	-3.7843	-8.2041	-10.128	-7.8996	-11.338	-4.4846	-6.1426	-7.4173	-3.9191	-1.9417	-5.7282	-4.0899	-11.453	-8.9023	-7.7413	-10.531	-7.9797	-6.7206	-7.2829	-6.8174	-4.7923	-8.608	-8.3714	-10.006	-4.3421	-11.721	-9.0017	-3.59	-6.8201	-6.4267	-8.0575	-9.1392	-9.0977	-6.9882	-4.4715	-4.1318	-8.0795	-8.2884	-10.057	-1.523	-6.4899	-3.5554	-6.4734	-5.6948	-8.7535	-2.161	-6.5365	-8.265
-9.0223	-6.1014	-4.1022	-5.8305	-4.9714	-5.4288	-7.6021	-9.7012	-1.4191	-3.4264	-13.099	-9.0296	-6.716	-4.8417	-8.0288	-5.0198	-10.999	0.44367	-6.6952	-8.2492	-8.8571	-6.841	-4.1847	-7.3161	-4.0837	-9.869	-5.7948	-5.5152	-7.1481	-4.1049	-6.4509	-5.4984	-6.9692	-5.2745	-7.4485	-7.9882	-7.7476	-6.198	-7.776	-2.7978	-6.0493	-14.024	-6.2535	-8.1947	-8.1047	-6.054	-2.5264	-6.8023	-6.5193	-3.6723
-2.0483	-0.40674	0.39356	-1.0625	0.41828	-0.56129	-3.4636	-2.5182	1.6856	0.21072	-1.5696	0.95588	1.3555	1.8319	0.48923	1.1119	2.2088	1.839	-1.056	1.2469	-0.29734	-0.05328	-0.045597	0.2641	-2.2964	-1.1949	0.29815	-0.34902	0.66621	2.3523	-0.67299	-1.1764	0.14944	3.5363	0.61801	-1.2375	-2.7408	-4.5798	1.7767	-2.1567	1.2252	2.0367	-1.1425	0.73369	2.3163	-1.852	-1.0937	-3.405	-0.72042	-3.8225
0.44919	-2.2719	1.7735	0.36698	-1.1116	1.6894	-2.6209	-4.5362	-4.7471	1.8632	-1.3057	-1.8633	-2.1503	-2.395	-3.5565	-0.11536	1.4695	3.6453	1.9177	-2.4307	2.0882	5.7343	-1.1647	-1.4453	1.3535	-2.1988	2.7568	-0.016033	-2.2593	1.2921	-2.4904	-0.78548	2.6633	0.96901	2.0668	-0.84704	0.7831	0.66354	2.6232	-5.3179	-1.7408	-2.6123	-0.68783	-0.41568	-4.1433	-1.3758	-2.7363	-2.4064	2.6278	-3.1761
9.4832	7.3298	7.7515	5.385	6.7812	4.8541	6.0092	5.3587	4.5289	7.6074	5.6109	7.7058	5.3255	7.6525	6.6588	7.4129	6.2456	7.542	7.6928	7.0792	8.665	7.231	7.4542	6.2152	10.769	8.2865	8.1787	6.9257	7.9788	9.7056	4.5667	5.0819	3.9428	5.759	7.5525	3.0205	5.7573	11.921	3.1214	6.594	5.0358	6.5289	6.5058	8.2251	4.3872	9.9443	12.931	9.8289	6.831	10.531
5.2875	6.3435	5.0899	6.0146	5.0349	8.5353	9.4423	2.5988	7.9444	8.3847	7.4404	5.0206	7.0971	5.4964	2.6886	4.4749	8.4662	5.0377	6.1936	7.6795	7.4405	7.9567	7.1669	6.7874	4.3254	6.8853	7.9646	9.6287	5.7305	6.2005	3.0876	4.3628	1.7149	6.7781	9.1139	5.2272	1.7654	1.8134	10.015	2.0545	6.8998	10.035	6.249	4.6628	3.5342	9.5744	1.7111	3.1588	2.9242	1.9977
-12.033	-13.985	-11.389	-11.254	-13.064	-5.2882	-12.737	-11.495	-10.669	-12.192	-13.694	-11.579	-12.005	-13.947	-13.373	-11.108	-13.198	-11.702	-14.264	-13.663	-14.013	-10.927	-11.686	-12.774	-8.2363	-6.6295	-12.909	-13.894	-12.491	-9.646	-14.884	-16.146	-12.114	-11.977	-13.68	-11.074	-11.459	-11.772	-14.172	-13.56	-12.794	-10.441	-10.661	-5.3871	-14.049	-7.2968	-11.783	-8.238	-14.647	-14.135
-14.145	-13.073	-14.679	-11.169	-8.9888	-8.2387	-13.277	-11.525	-8.7602	-7.8789	-9.7473	-9.2555	-7.4005	-9.6209	-11.887	-15.882	-3.778	-10.085	-11.889	-7.2837	-8.3466	-9.5718	-10.428	-13.616	-8.91	-9.2726	-15.783	-8.4338	-10.691	-7.8712	-7.8667	-8.4649	-8.6656	-13.654	-14.194	-7.3235	-11.17	-7.8045	-10.436	-9.5336	-9.7858	-11.034	-9.9154	-15.307	-10.986	-10.894	-12.653	-7.6654	-8.9844	-10.524
4.3847	8.7376	10.584	6.15	4.115	4.4005	8.3685	11.217	12.476	3.9746	6.9776	4.4584	8.5767	11.224	10.293	5.1746	11.096	13.254	7.4098	8.9282	4.6903	5.137	8.7627	8.2136	11.663	5.4124	7.2409	3.8821	6.6245	5.0948	7.8007	7.3717	7.0258	8.0989	9.3667	6.2604	10.121	10.05	9.9911	7.9777	10.102	7.8868	10.175	8.3275	6.9308	9.7174	7.2559	4.7162	10.367	11.186
-14.922	-11.255	-11.641	-10.904	-15.308	-10.906	-12.337	-7.6467	-13.8	-7.946	-14.238	-13.247	-12.426	-10.282	-8.3664	-9.9105	-13.838	-12.452	-7.9817	-15.145	-11.022	-8.0545	-8.9932	-9.448	-13.432	-9.7128	-11.18	-14.797	-7.6846	-12.322	-9.5714	-15.644	-6.5099	-11.163	-9.219	-10.599	-12.636	-11.533	-12.1	-11.905	-12.691	-6.8258	-13.386	-8.2024	-11.358	-13.964	-10.426	-12.195	-13.21	-9.8237
3.9341	3.408	0.60346	0.25543	0.21667	2.7159	2.8925	1.4935	-2.1351	0.416	-2.0303	-1.3354	-3.8305	-1.6979	-1.8394	-1.2783	0.36723	3.4751	1.7607	-0.80811	1.4662	-3.3105	-1.5566	4.2583	5.0872	0.48419	-0.97584	1.2519	-6.3032	5.1633	0.97277	-1.1745	-4.6484	-0.3482	1.2812	-0.28272	-4.0477	1.6997	-2.1555	0.50889	1.0247	0.96862	-3.5749	0.75136	1.3754	0.41214	-0.64394	1.0541	-5.012	1.0588
-25.599	-23.846	-23.814	-23.827	-22.367	-24.2	-22.392	-19.061	-22.737	-22.552	-20.479	-23.962	-23.859	-23.863	-23.151	-20.382	-23.432	-24.014	-19.948	-18.936	-22.701	-21.381	-20.572	-20.253	-21.485	-17.608	-19.924	-20.385	-22.242	-23.748	-20.234	-25.64	-26.402	-23.232	-22.071	-27.114	-24.542	-28.717	-20.533	-19.315	-20.765	-21.269	-24.176	-22.327	-21.733	-18.947	-20.361	-20.579	-17.296	-21.36
-13.337	-11.98	-10.049	-8.9907	-11.427	-11.425	-8.9841	-11.862	-9.1108	-5.5603	-8.609	-9.863	-12.439	-12.035	-5.8006	-10.614	-11.05	-11.361	-10.809	-8.1199	-6.7474	-11.534	-9.7775	-13.914	-9.7156	-12.027	-10.424	-10.429	-12.392	-10.072	-10.103	-11.393	-7.0009	-8.2475	-11.222	-8.8483	-3.5417	-6.689	-7.5932	-9.0208	-12.181	-13.15	-5.203	-10.985	-6.9629	-7.956	-5.9458	-5.7327	-11.06	-8.2012
-17.241	-13.326	-12.217	-13.735	-14.931	-15.962	-10.6	-15.097	-16.55	-13.035	-15.428	-12.191	-15.066	-10.821	-14.736	-11.21	-14.23	-13.786	-15.206	-16.045	-15.011	-12.849	-15.989	-13.885	-16.241	-13.984	-14.333	-13.976	-10.976	-18.447	-10.017	-19.9	-13.641	-13.505	-14.037	-15.706	-15.207	-10.515	-18.585	-14.73	-13.445	-12.686	-14.648	-18.758	-16.847	-13.669	-13.536	-10.465	-15.008	-14.388
-22.561	-24.436	-22.147	-25.164	-23.014	-17.937	-20.045	-23.138	-28.598	-20.231	-20.268	-20.722	-23.386	-28.618	-22.722	-23.944	-22.079	-24.243	-22.011	-20.707	-18.357	-15.787	-24.556	-17.28	-17.954	-20.265	-23.949	-17.812	-18.66	-24.855	-17.926	-20.633	-22.25	-23.91	-23.51	-23.472	-25.618	-25.091	-22.736	-19.152	-21.454	-25.911	-22.47	-25.429	-21.795	-20.675	-18.658	-24.691	-22.127	-24.58
-1.2	3.2017	-2.5488	-1.2108	1.3022	0.97247	-2.3926	-0.81702	1.2647	-3.9097	-3.0642	-8.0872	-0.59554	-0.70241	-1.0329	-4.9604	-3.0209	-1.1763	-4.223	-6.8064	-4.4397	0.59019	-0.43965	1.1434	3.3947	-0.53458	2.808	0.59471	0.88702	6.5721	-0.067462	-1.452	-4.0639	-6.975	-1.8228	-4.9085	0.91311	-2.3857	-4.6533	2.9999	-2.417	-3.1798	-1.1172	1.5576	1.0524	-3.2835	-1.5044	3.77	1.7462	-2.605
-2.3942	0.91333	-4.2201	-4.1515	0.41134	-1.6351	-4.1159	-2.2375	0.13761	-2.8356	-1.6442	1.0324	-1.9676	-0.42816	-4.4386	-3.3067	-0.51324	1.2742	-2.8116	6.0225	2.9479	2.7252	-1.8422	-5.9317	-2.4204	0.65674	-0.9812	-4.1345	-3.475	-3.3547	3.1179	-5.3257	2.4401	0.7142	-8.4711	-3.0116	-4.2176	-5.4072	2.3611	-3.152	1.3632	0.2356	-4.0236	0.33477	-0.763	-1.6101	-0.47218	0.16225	-0.19994	-0.4928
4.6232	3.5992	3.2203	6.3435	8.8644	6.3079	2.8581	5.3413	5.0583	3.0334	3.6978	2.8917	-0.17262	0.74447	6.3259	6.5542	3.4436	4.8795	4.3696	10.277	1.5187	5.2448	4.9171	3.1147	6.0955	1.0786	5.3138	2.4047	2.9171	5.3729	6.6935	3.126	5.1885	4.6197	6.4245	2.4284	3.8304	0.20272	4.8308	2.3779	8.2574	2.6887	7.0689	5.4772	7.7089	3.0301	4.5592	4.2289	-0.0095192	6.638
4.4569	1.3627	-5.108	3.6058	-3.3652	-1.3321	-7.4254	1.3112	-2.683	-5.3061	1.8545	0.8107	1.3776	4.0811	0.26601	0.63592	-1.8849	0.84994	-1.5929	0.5797	-0.76946	-3.1067	-2.7518	-2.4756	-3.7404	-3.43	0.53511	-2.4465	-1.7655	2.0614	-1.3352	-4.364	1.1527	-0.69954	-2.2529	-5.1834	2.2414	-1.1364	-0.056915	2.7082	1.6052	-3.6984	0.069887	-1.4049	-2.4969	2.613	-3.1875	3.5123	-4.2967	0.13762
-1.2097	3.4726	1.2956	7.1056	2.8849	3.0029	4.6831	-2.8208	-1.8563	-1.4572	4.0209	2.6663	0.92191	3.6193	4.2606	1.0162	2.299	3.339	-0.30261	1.1809	1.6334	-1.4896	4.2462	0.54029	1.306	6.5325	3.0314	3.1734	0.4109	-1.7485	-1.169	3.2762	6.6086	1.7325	-0.28595	4.3469	-2.743	0.9528	-2.3032	-0.088316	-0.26913	4.7786	0.68327	1.9891	4.9927	2.0877	2.3676	-1.2459	0.33894	0.69509
-4.155	4.5446	3.5137	3.382	-0.99117	-1.6602	2.1246	2.1563	0.47834	4.6417	4.6639	6.8312	1.8227	-0.81212	2.2481	5.696	0.48447	0.1986	0.47465	0.058281	-0.87175	-1.8927	3.4913	-0.0039823	3.359	4.2275	1.5762	-0.76382	1.3891	1.3799	0.91811	-1.1271	4.0321	-0.75207	3.18	2.539	2.0728	-1.8587	-0.99409	1.8403	1.2105	-1.7652	5.6233	0.61897	4.6377	-1.568	0.63	1.8203	3.5391	0.35226
-9.412	-12.274	-13.189	-18.237	-13.363	-10.605	-12.854	-7.5462	-13.229	-8.1158	-16.529	-8.6223	-13.023	-11.665	-12.739	-12.62	-9.4941	-9.2802	-8.1609	-5.2027	-6.296	-7.0804	-12.95	-6.6159	-10.568	-17.598	-13.407	-10.736	-10.977	-12.687	-10.639	-12.762	-12.199	-13.331	-14.42	-11.686	-10.67	-14.179	-11.072	-11.272	-11.238	-19.078	-12.323	-14.093	-10.054	-14.486	-12.481	-11.375	-10.937	-8.8161
-2.6941	-5.3141	-4.2762	-3.3564	-3.2447	-3.3795	-6.4236	-0.090353	0.24824	-4.4839	-0.42576	-2.8463	-7.1475	-0.35716	-5.9697	-3.4201	-1.954	-6.204	2.8495	-4.6529	-0.54751	-4.4289	-2.8998	-3.5545	-6.0067	-4.2464	-6.9376	-3.3589	-3.8856	-3.6349	-0.85051	-2.0056	-5.2054	-1.2859	-4.7774	-3.2209	-1.7186	0.13303	-5.5606	-8.3595	-4.795	-4.8974	-4.1032	-2.6808	-0.55286	-9.2664	-1.5722	-3.7207	-3.9027	-4.2143
-5.9168	-1.2704	-3.6229	-1.5066	-6.0042	-4.2399	-6.9339	-6.4731	-8.0718	-6.3317	-3.1642	-6.7616	-2.5615	-7.4815	-4.4278	-14.35	-10.806	-7.0865	-3.2816	-5.0696	-5.9492	-2.6652	-6.9201	0.17788	-7.9907	-2.9618	-1.111	-5.2646	-8.9486	-2.2733	-10.472	-6.7222	-8.5785	-4.7843	-3.9796	-7.9542	-6.3292	-1.9853	-9.0286	-5.49	-8.2486	-10.208	-7.4027	-5.0867	-6.3231	-12.532	-8.3455	-2.7335	-9.303	-7.0665
1.2324	-0.94055	-3.2397	-2.4109	-5.8517	-3.182	1.1284	-0.097804	-0.2813	2.1205	5.3763	-1.0609	-1.2466	-2.2317	-2.9943	-2.498	-3.2013	0.94883	-2.6454	-3.5699	-4.8891	1.1562	0.21854	0.41741	-2.8065	-2.7472	-0.43459	-0.039065	-3.037	0.46807	-1.2757	-0.86403	-1.0783	-2.6337	-0.61718	-4.6696	-1.2214	-3.2494	-1.8711	-6.0848	-2.3488	1.8126	0.79252	1.812	1.486	1.2167	-5.2711	1.2213	-0.5232	2.3247
-11.776	-6.3329	-4.1367	-6.9954	-11.791	-9.8731	-1.7225	-9.0159	-2.757	-5.811	-5.5789	-5.0466	-10.196	-6.0073	-8.78	-13.926	-4.9852	-8.9884	-6.0313	-5.9531	-9.8685	-7.8453	-7.0429	-7.0914	-7.7145	-9.2332	-3.7167	-5.2584	-6.2339	-10.351	-6.7757	-2.5982	-7.17	-8.1436	-5.1666	-5.4267	-2.9504	-3.2345	-7.0777	-9.3352	-9.3303	-5.8486	-1.5361	-2.9378	-8.7405	-7.1465	-8.9969	-4.0949	-6.6305	-3.1106
6.6077	4.4319	1.4296	3.2619	1.0929	3.2237	6.1838	2.0255	1.2977	-2.9697	6.921	3.7977	1.2906	3.6038	2.1856	5.7718	5.4294	7.0537	2.0693	6.9358	4.5775	3.6325	0.65602	4.6751	3.6809	1.9247	0.74966	-0.19507	5.9602	2.8106	6.21	2.4454	5.7569	1.339	-1.4454	1.5077	1.2783	3.3283	4.2558	3.3748	4.2753	0.87416	3.3098	4.156	2.583	-0.22927	2.3807	4.7629	4.2038	1.7131
-9.5724	-8.096	-13.003	-14.099	-9.1155	-15.085	-12.937	-9.5934	-7.5514	-12.442	-13.559	-10.837	-10.058	-12.013	-7.5177	-11.953	-11.416	-11.671	-8.2118	-14.186	-11	-8.9423	-9.1333	-7.9923	-12.792	-11.255	-13.529	-14.155	-11.068	-8.9408	-16.754	-10.995	-11.488	-11.239	-10.634	-13.389	-10.117	-8.2782	-12.163	-15.16	-8.1806	-12.997	-9.4723	-8.7972	-10.134	-11.089	-10.753	-14.622	-11.614	-7.3288
1.6193	5.0575	6.5859	6.4545	5.0124	3.1112	9.2422	6.9294	4.5272	1.1843	6.7172	7.3059	6.7926	5.7764	5.8469	7.7502	10.458	1.29	4.4311	10.014	9.8046	5.4145	7.7069	4.5092	6.7638	5.7213	6.8333	1.7239	5.119	2.09	-1.266	7.8188	5.5833	6.4135	6.8679	8.4985	5.6229	7.0982	3.5326	0.31674	4.4059	5.1551	4.8793	7.4476	4.7535	4.7795	2.6207	2.5218	6.3841	4.6989
-1.2516	3.2861	7.8066	5.6779	2.9814	8.3517	10.655	3.2173	7.1506	6.3925	5.2163	6.1686	12.122	7.998	4.1937	7.2232	1.5714	6.7476	5.1498	8.4975	2.6522	6.7898	3.3571	2.6225	5.3922	7.0534	2.5379	3.3986	8.7651	8.0433	8.6569	4.7299	7.6467	2.7286	7.2169	5.4407	2.5452	4.3656	9.9937	6.0986	2.2422	8.5204	7.4937	2.275	7.3785	6.2326	3.3091	2.6122	4.6866	4.3234
-16.522	-11.409	-14.894	-11.194	-13.267	-8.5162	-9.2043	-9.4997	-12.653	-13.887	-15.051	-10.804	-12.867	-13.573	-13.531	-11.755	-10.589	-11.542	-11.457	-5.6308	-13.158	-15.652	-12.374	-13.262	-10.237	-12.743	-15.899	-12.422	-17.506	-16.406	-12.202	-9.8475	-16.414	-8.8324	-10.989	-6.7747	-8.6771	-11.556	-12.941	-11.921	-12.658	-12.569	-12.544	-11.174	-15.37	-15.858	-9.9659	-16.457	-13.217	-15.305
-11.021	-11.886	-14.172	-13.273	-14.874	-11.826	-14.89	-13.624	-16.324	-13.134	-14.627	-12.712	-13.222	-14.859	-15.211	-14.665	-11.38	-11.198	-13.513	-17.436	-16.257	-14.501	-16.315	-12.068	-17.736	-16.606	-13.61	-13.304	-12.296	-15.126	-16.391	-14.44	-11.172	-10.919	-13.269	-15.012	-11.271	-14.516	-12.865	-12.394	-8.5091	-15.939	-12.144	-13.347	-11.515	-14.622	-15.34	-12.469	-11.388	-12.942
2.741	2.1354	1.9107	0.36876	4.0294	2.3539	-0.86821	0.6834	5.9352	-1.1873	2.1582	4.5856	6.4059	3.7691	7.1518	4.6779	0.92874	-1.3837	3.378	3.3219	0.98645	-3.1507	4.7542	1.4445	1.3153	-1.3601	-3.6207	2.9635	2.6489	3.8522	3.1835	1.216	1.3217	4.9785	7.5498	1.9461	-2.5459	0.73893	0.78957	0.52284	3.9425	1.4144	5.9396	2.9386	1.9494	1.0795	1.9199	-0.23946	5.2854	5.7079
1.0229	-0.96641	0.081727	-1.2506	0.599	-2.1048	3.113	-6.1426	2.3332	-1.5319	5.3052	1.3802	-2.5541	1.5835	3.6805	-0.18872	1.525	0.42916	-0.96569	-0.21169	3.1148	0.26209	-0.93584	-1.7649	0.097745	-1.3031	3.3516	-1.8909	-0.8149	-0.8369	1.1944	-1.9579	-1.7957	0.63635	-4.5121	0.6174	-2.3658	1.3556	-3.7108	-0.59658	-2.4113	-3.8588	5.1882	-1.9728	1.0962	-0.06153	3.0424	0.6701	2.2193	0.31195
-12.057	-8.8421	-14.226	-10.965	-14.503	-14.01	-8.6499	-11.999	-9.6025	-10.035	-8.9826	-8.9618	-7.0781	-9.3974	-8.4033	-9.4292	-5.5684	-11.531	-10.916	-10.101	-12.668	-11.447	-9.894	-14.277	-9.0944	-13.265	-10.331	-9.8478	-14.555	-12.471	-12.113	-13.878	-14.55	-16.081	-9.2537	-13.196	-10.783	-8.4098	-12.327	-11.253	-12.374	-11.589	-12.464	-9.104	-13.473	-9.4789	-6.387	-18.258	-10.762	-10.949
-4.9019	-5.7414	-4.9927	-5.0372	-9.0419	-1.2193	-4.8312	-6.6416	-8.7929	-4.6372	-9.7488	-1.6281	-9.6199	-6.6872	-4.4026	-3.437	-9.4947	-8.409	-4.7961	-7.2219	-7.9752	-7.6334	-2.0394	-1.38	-9.6729	-9.1459	-3.8304	-3.5027	-1.6206	-6.3016	-4.3459	-5.3031	-4.5168	-5.8313	-6.0485	-1.9269	-6.3891	-6.9212	-10.634	-4.6821	-7.213	-7.3093	-5.1524	-4.6074	-4.936	-3.7137	-2.4628	-6.041	-4.9224	-5.1903
-11.484	-9.312	-11.762	-10.255	-12.964	-10.136	-10.742	-9.0694	-6.4543	-12.695	-8.2315	-10.187	-11.708	-11.479	-10.296	-8.7897	-8.4287	-9.4617	-7.3714	-8.6935	-7.3153	-8.2316	-11.654	-8.9554	-10.906	-5.7595	-5.5095	-5.6369	-4.3245	-7.1827	-9.6317	-8.6463	-7.4519	-2.8987	-12.625	-13.438	-9.5847	-9.9852	-5.411	-10.285	-10.023	-10.653	-9.1527	-10.146	-2.8347	-11.586	-9.2087	-7.1046	-6.6114	-4.0931
2.7379	-1.7102	1.7408	2.9052	-3.7569	-1.9767	3.2489	-4.13	3.963	-1.9335	0.83658	-4.2229	4.405	3.3433	-0.5928	-1.0579	3.7351	-0.29813	-0.85072	-2.8332	2.3646	1.2418	-0.046807	1.6126	-1.0997	0.1374	1.0875	-2.3456	1.2279	-1.1243	-0.37932	-0.50874	-2.482	2.2674	2.6765	-2.625	1.5005	0.63022	6.5067	-0.12094	-3.028	2.1362	2.6126	-0.070382	-1.8202	1.0546	-3.6554	-1.8741	0.072458	1.9679
-1.0912	-3.2044	-0.44921	-1.9653	-0.60218	-1.0126	0.47674	1.2431	-0.24114	-3.123	-1.1565	2.1148	0.47185	0.7537	0.57026	-2.3029	-5.0418	-0.46356	2.9265	-3.068	-2.6504	-0.76769	1.352	-6.013	0.76278	2.2718	-3.3071	1.4777	2.3651	-0.75547	-0.051263	-1.2353	-4.1937	0.72026	3.6201	-3.9396	-5.2895	-3.2134	-0.97041	1.7105	1.9849	-2.5061	0.82287	-3.9404	0.2292	0.85083	-0.665	-3.6272	-0.76486	-2.0878
-9.7775	-10.186	-8.1905	-7.806	-9.5323	-9.2088	-9.456	-13.271	-8.088	-8.0781	-7.5678	-6.1061	-10.036	-8.0236	-11.389	-6.7533	-5.2249	-8.5476	-5.133	-10.631	-6.8825	-12.097	-6.5588	-7.7103	-12.737	-6.6217	-15.298	-6.0008	-14.76	-8.0626	-5.6707	-8.5165	-4.7574	-9.242	-8.8748	-13.828	-13.792	-14.217	-10.83	-6.9006	-10.901	-10.473	-12.179	-8.6112	-12.142	-7.1227	-9.3443	-9.8654	-4.877	-6.4164
4.9247	2.8406	0.26528	-0.3624	1.2872	3.2535	0.81602	0.36425	3.0165	-2.3144	4.3874	-1.5871	-4.8451	2.0524	-0.41045	-0.69314	0.56468	-2.4898	-0.48697	2.0084	-1.0315	1.9822	2.7984	-4.0029	-0.84399	-5.3509	1.0948	2.7567	-0.42558	-6.0213	-0.3056	1.8957	2.8407	-1.0915	-0.84591	2.7101	1.1804	0.096266	-2.1751	2.2999	-2.3148	3.8587	0.25385	-0.44814	-5.928	0.76636	-0.40262	-1.8824	-1.0479	2.4653
-13.23	-7.3287	-14.62	-11.81	-10.579	-10.648	-9.7357	-9.0287	-9.1261	-13.013	-12.798	-12.502	-7.5673	-14.17	-12.894	-16.52	-15.076	-7.4576	-12.492	-12.867	-16.761	-13.17	-8.5111	-8.7986	-14.719	-9.268	-15.494	-8.8961	-8.4278	-12.04	-12.805	-9.3239	-6.7308	-10.684	-13.507	-13.453	-11.676	-7.85	-16.241	-9.5004	-10.044	-7.845	-6.9236	-14.127	-11.305	-5.6946	-14.047	-12.61	-8.2442	-13.093
-12.284	-8.0925	-9.4817	-10.554	-13.403	-14.709	-14.292	-13.35	-11.862	-10.775	-7.0913	-12.5	-11.876	-8.6265	-9.344	-10.86	-10.092	-8.9179	-15.259	-11.017	-10.154	-11.915	-14.068	-11.187	-7.3229	-5.6373	-12.568	-8.3713	-15.486	-15.887	-10.484	-14.701	-10.056	-10.861	-10.552	-9.4044	-13.007	-15.567	-9.9124	-10.223	-8.0291	-10.586	-13.7	-7.7412	-14.238	-12.261	-12.177	-10.895	-10.957	-13.754
6.7635	-2.964	2.2669	-1.2566	4.0427	-0.32444	0.75976	0.11774	1.4679	3.4155	2.9744	2.0273	5.2704	3.3871	2.2316	3.7158	4.2307	4.2586	0.13219	2.7358	3.9876	3.1949	-3.4207	2.9781	1.0038	4.5444	1.3129	0.90524	1.3579	0.37025	4.1992	2.0954	3.7074	2.2709	-0.34258	5.9987	7.0084	3.7741	0.086508	2.4054	-0.40174	2.0818	-2.4176	3.3403	4.9119	-0.3369	4.0116	-0.47954	3.5601	4.9379
-9.4151	-11.882	-12.677	-8.8804	-7.2629	-8.247	-12.982	-9.0456	-12.351	-5.4867	-12.824	-11.424	-8.8562	-11.011	-10.36	-9.845	-10.472	-8.7996	-9.4383	-9.0675	-13.391	-14.924	-12.751	-12.201	-15.234	-10.877	-10.01	-10.01	-12.135	-8.655	-8.1536	-10.941	-8.5461	-8.2238	-10.285	-11.049	-9.861	-11.148	-9.8582	-8.8097	-12.754	-16.362	-5.5804	-17.028	-14.074	-8.4384	-11.712	-9.4009	-15.284	-11.195
-4.9296	0.42582	-3.6025	2.201	0.92045	-5.4923	-0.43193	5.2872	5.2123	-5.3105	2.6313	0.86863	-0.44295	0.15206	-4.7307	-2.6532	0.54165	-1.7705	-2.6885	-4.5301	3.1903	-1.3839	-4.8119	2.4925	0.37293	2.9831	-3.8719	-1.7463	-1.1324	-2.2849	1.7757	5.4351	2.4565	-2.7663	1.1075	-2.5425	-0.29418	-5.9152	1.2016	1.4635	1.5353	-2.388	-2.019	0.27492	0.60678	3.3601	-0.52215	1.5019	2.3526	-4.1146
7.864	3.956	0.1207	7.231	0.36651	-0.23955	3.5365	2.5757	2.7911	2.1595	3.9249	4.0146	10.042	5.4167	-0.067908	3.9584	-0.16565	6.2261	6.098	3.119	7.1057	5.1142	6.1825	5.3978	10.768	6.3354	2.9479	4.3236	1.6916	3.7449	3.5739	6.1445	4.4147	5.2167	3.6217	2.6315	3.3293	5.1052	4.1076	3.8029	2.8696	5.7305	6.9347	5.5285	2.7824	4.4779	2.8401	8.3352	11.066	4.8411
2.4957	1.744	-3.4012	-0.31893	2.138	-3.6991	3.1379	-2.5276	-0.37812	0.47309	-3.3414	-0.82299	-5.1025	3.1972	0.80414	0.22709	-5.0838	-1.4342	-2.0572	-1.1376	-1.4331	-2.0564	-0.50932	-1.6031	0.27116	-2.1436	-1.3559	-4.0004	1.0354	1.8693	-0.18155	-5.3286	2.315	-0.37941	2.2753	-0.83495	0.7549	4.949	-3.4977	-2.7355	0.14221	0.29836	-0.56965	3.0384	-0.91354	-6.2478	-2.7349	-2.5128	-1.3332	3.0526
-0.94741	-0.65365	1.4226	-2.219	0.62845	-2.5567	-2.5433	3.1105	-0.05543	-4.0522	1.5879	-2.163	1.3247	4.0179	2.1758	-3.975	-2.9603	-0.82987	-3.524	0.56473	-1.4977	-2.6112	-2.638	-0.59778	2.552	-6.062	0.51914	1.3615	-2.3958	-2.4408	-3.4067	0.26566	0.761	0.28626	2.3943	-0.96492	2.2418	2.7921	3.8857	-0.40643	-0.16692	-1.5688	0.31375	-1.7204	-0.62345	-2.0542	4.5854	-0.83894	0.50439	0.70201
-0.48883	-1.6799	0.10966	2.7867	-1.4181	-1.2813	0.83538	2.0035	-3.3741	-1.4096	0.38513	-2.5593	-1.0067	-1.4047	-4.1592	-5.6976	-3.505	-3.9126	-0.010318	-4.7767	-4.3419	-4.5478	-4.5847	0.47474	-0.63885	2.4534	-2.6751	-0.41386	-1.3102	-5.8028	0.22139	2.0564	-4.4612	-2.2341	-3.5939	-3.0579	-3.0937	-2.4729	-6.4517	1.4107	-4.8848	1.8802	2.4293	-2.0136	0.017517	-3.9719	-3.7639	0.63272	-1.6346	-1.3554
-3.6485	-4.3061	-2.7551	-4.1931	-6.5317	-3.8855	-1.5993	-4.8723	-3.1295	-3.935	-3.8774	-2.4581	-6.975	-2.7654	0.022158	-7.8244	-6.9289	-8.6325	-8.003	-6.1469	1.1603	-1.2095	-4.4901	-8.1468	-2.7519	-5.3168	-0.69247	-7.5099	-3.1958	-2.6259	-1.1446	-6.6303	0.88786	-4.3727	-1.7329	-2.9851	-4.4851	-4.0205	-7.4905	-5.3944	-2.1299	-0.65973	-1.4907	-4.6016	-7.8718	-6.0083	-6.4958	-3.4354	-8.9818	-8.3455
-15.674	-11.171	-17.068	-11.803	-10.238	-12.905	-15.674	-10.452	-12.325	-12.409	-14.531	-13.622	-13.753	-12.164	-16.086	-13.504	-16.824	-16.08	-17.533	-14.342	-13.213	-15.179	-16.506	-19.094	-14.441	-16.19	-11.614	-14.582	-13.639	-12.475	-10.214	-14.058	-15.004	-16.877	-16.512	-17.228	-18.354	-15.323	-16.762	-16.276	-20.206	-10.807	-13.772	-17.922	-11	-14.477	-13.151	-16.368	-21.276	-15.38
3.4948	-0.92164	-0.674	0.88564	-2.5658	-0.093757	-5.0911	2.1706	3.2266	2.5609	3.2117	-1.0501	-8.5685	-5.5244	1.0825	-1.5359	-1.7619	0.52691	1.819	-2.0464	-1.6113	0.5679	4.4635	0.37237	-0.5898	-1.1053	-3.6617	-0.32548	-2.5375	-3.5019	1.9041	-1.4435	-2.0964	0.37584	-0.45045	-0.99577	-0.47712	0.94611	-0.90321	-0.38216	-0.51638	1.3049	-5.9414	2.2369	-4.6351	0.50488	0.39872	-2.1931	-1.1099	0.85841
-7.2491	-7.4385	-7.4767	-6.4113	-7.3131	-9.6929	-11.901	-3.5495	-5.9826	-5.2701	-8.5872	-7.7758	-5.5964	-6.1067	-5.9295	-5.1458	-2.7945	-8.7084	-0.5758	-7.7585	-8.6487	-3.8678	-2.3022	-8.7536	-10.053	-9.979	-9.2444	-9.286	-11.445	-1.4551	-3.1654	-8.3099	-7.2297	-3.6213	-6.518	-4.1752	-4.8978	-2.7498	-7.9979	-3.0242	-5.5792	-6.4372	-2.6519	-8.7891	-9.129	-4.804	-5.3363	-5.0477	-5.7085	-9.5487
-8.353	-2.9362	-6.2263	-5.536	-10.546	-4.4387	-3.8118	-7.7901	0.92405	-5.2041	-6.3462	-7.0039	-6.4181	-7.4745	-3.9139	-10.312	-3.9466	-3.4979	-5.1428	-7.9531	1.1294	-8.2827	-6.9915	-5.9553	-1.7202	-4.0476	-4.0554	-5.4466	-3.9319	-6.2696	-1.1232	-8.5082	-6.561	-4.4369	-2.7718	-4.8655	-6.2556	-6.1071	-3.9248	-9.1805	-3.8043	-1.6513	-4.1374	-3.2445	-4.9847	-6.6873	-4.6105	-5.0479	-0.94394	-3.8917
-3.5768	-2.9044	-2.5455	-1.4678	-1.0103	-4.1692	-2.0495	-4.5778	-1.0558	-4.3309	-2.0683	-3.6107	-2.6977	-3.4664	-4.8519	-1.0792	-4.1987	-5.3815	-4.4332	-1.7457	-5.3011	3.7333	-2.1997	0.54365	-3.4567	-4.335	-0.73258	-10.504	-7.685	-3.6773	-1.222	-2.6797	-4.1126	-4.4551	-3.2743	-2.3193	-2.4974	-5.8815	-4.5781	-2.2326	-2.524	-2.5142	-1.7626	-4.0366	-3.626	-1.8985	-1.6102	-7.9465	0.40947	-7.2768
-10.877	-12.438	-9.1308	-15.355	-15.723	-14.811	-12.975	-11.941	-10.668	-12.823	-12.491	-14.786	-9.0647	-13.618	-13.429	-8.5005	-13.754	-11.051	-13.392	-13.967	-9.7007	-14.183	-12.228	-11.566	-11.42	-11.41	-13.573	-11.084	-11.849	-11.692	-11.24	-11.32	-14.381	-12.968	-10.055	-10.521	-12.015	-13.469	-10.516	-11.365	-16.427	-7.936	-10.762	-13.865	-11.606	-10.363	-11.274	-15.227	-13.053	-7.734
0.2233	3.0324	-4.1394	2.0064	-1.5164	-2.132	3.5171	-1.3242	-2.6577	2.5053	-0.71699	-2.5314	1.2863	-1.4548	1.8193	0.2404	-3.4305	-1.0854	2.6753	-0.91379	5.2948	0.7131	-4.2668	-3.8275	0.24618	4.7934	-1.1583	-0.18591	-1.0893	-3.2966	0.13155	1.1283	1.5964	-1.6098	-2.7045	-2.843	-1.3734	-2.674	1.3755	-1.3473	-6.7734	-1.5431	-1.2675	1.9179	-0.92897	1.2428	-3.489	-5.1169	-0.29611	2.7087
-1.8148	-5.5635	-4.6973	-3.7954	-5.0416	0.72806	-5.5845	-3.6815	-3.9264	-2.6872	0.60099	-6.1141	-1.9827	-3.6616	-2.0789	-7.0968	-2.9406	-6.4413	-1.3968	-0.017876	-4.2645	-3.0125	-2.4308	-1.1212	-1.1177	-1.803	-3.8666	-6.3263	-4.8733	-5.6066	-3.0924	-2.1615	-1.5507	-3.1318	-1.9741	-2.5877	-7.0789	0.75492	-2.9914	-3.4948	-0.43444	-3.0409	-2.0628	-5.3338	-2.8902	-5.0779	-6.0137	-5.3734	-7.7492	-1.4015
-8.3886	-5.8315	-11.397	-11.389	-10.633	-13.335	-12.282	-6.9687	-11.08	-12.579	-9.3853	-14.187	-7.508	-7.578	-10.514	-12.447	-13.21	-7.5892	-10.356	-10.451	-11.68	-12.529	-7.6948	-13.496	-13.312	-11.708	-11.739	-11.136	-10.105	-8.7103	-13.968	-12.18	-5.52	-8.4786	-9.9601	-8.9051	-9.0628	-12.44	-14.317	-11.887	-9.2303	-7.4494	-11.008	-13.886	-14.672	-13.638	-9.0035	-11.044	-11.346	-12.377
-5.8517	1.6508	-4.5906	-5.9886	-4.8843	-4.7544	-5.9128	-3.0749	0.6975	-4.7938	-6.6061	-2.6806	-6.9791	-3.7424	-1.7485	-7.2411	3.3381	-6.1794	-3.7995	-0.20356	-2.5469	-3.9758	-3.1792	0.46395	-2.8134	-6.3457	-1.2788	-6.7303	-6.101	-3.1287	-2.6834	-0.58077	-1.9272	-4.101	-4.1764	-7.9575	-2.87	-2.4555	-9.9981	-1.1361	-7.8941	-4.6231	-2.3934	-5.0701	-4.2068	-8.7655	-6.4254	-0.94695	-5.8759	-4.193
-10.67	-8.2515	-11.091	-7.0043	-9.5142	-8.4549	-9.7917	-12.857	-11.229	-8.104	-9.5115	-8.4929	-7.8673	-10.399	-8.0009	-7.7517	-6.9659	-12.078	-7.8467	-9.7314	-8.7173	-5.7316	-8.7098	-8.027	-8.7294	-6.109	-10.914	-5.057	-8.8843	-4.8405	-5.6431	-12.075	-13.565	-6.3508	-10.537	-10.602	-7.9355	-10.571	-9.8928	-8.275	-13.269	-7.3791	-7.8072	-9.8662	-7.1994	-6.9501	-12.031	-9.2185	-14.293	-8.6423
2.0414	0.58735	0.61157	4.1087	0.62941	0.30088	-3.8769	0.85415	-1.5707	-3.1949	2.868	2.201	1.2526	4.0983	-0.71538	3.0468	-0.81022	-4.3982	-3.0847	-1.3169	3.4942	-3.5202	-4.7463	-1.4615	-0.24548	-3.5984	1.018	4.4266	1.2823	-0.71666	4.143	-2.2046	-2.1055	1.4519	-0.97218	-6.2515	2.2498	-0.53221	-1.8082	2.4562	-5.1362	2.4489	-3.1998	1.8942	-1.2006	-3.8683	-2.7872	-5.2463	4.4677	-3.7874
8.3974	11.893	6.0833	10.344	8.2246	9.3458	9.3837	11.189	4.7989	9.0939	10.338	7.5732	8.1494	9.2621	8.0311	4.9441	6.6881	8.633	9.4173	12.168	8.2453	7.9192	8.7686	6.9357	8.0385	6.9521	9.691	8.9542	11.175	11.273	11.497	12.963	4.5008	11.969	8.4147	5.9918	9.6338	6.4499	12.094	9.0938	16.186	13.464	7.4003	6.7509	4.8585	11.869	11.574	9.2527	7.5231	7.1426
-4.0156	0.30762	-7.458	-1.5276	-3.6405	-4.3491	0.74415	0.29375	-1.4556	-7.624	-0.59466	-1.6375	-1.7561	0.088453	-4.5942	0.57839	-3.0906	-0.63534	0.5625	0.17861	-3.4048	-3.4129	-1.537	-1.2676	-2.572	-0.50821	-2.4452	1.9527	-0.57804	-1.8124	-2.205	-3.2501	2.1713	-6.318	2.9301	-0.28518	-2.4301	-3.4427	0.33726	-3.3785	-0.60519	-6.3553	-3.1288	0.76856	-7.9161	-3.5176	-4.1833	0.10453	-0.32254	-2.8693
-0.28257	3.0566	0.27964	2.1902	-0.71133	-0.97407	1.2484	1.8564	-0.19873	-0.50322	3.3491	2.2139	1.1583	-2.009	2.7557	8.1867	4.6998	1.2752	3.3737	-0.48741	3.8117	2.7828	6.4951	1.905	0.79972	0.38143	-0.60137	1.0081	2.2909	0.16562	-4.0759	2.3274	-2.2545	6.1645	5.1547	-0.11128	3.0379	0.89654	-1.1173	4.0735	1.7349	4.0597	0.43568	-2.7376	4.7347	1.2588	4.6572	-1.1823	3.7832	0.45303
-16.21	-14.811	-17.229	-11.79	-8.3358	-15.794	-11.758	-13.522	-9.8117	-17.27	-14.944	-12.072	-10.531	-8.7361	-15.322	-13.304	-14.023	-14.982	-13.709	-11.125	-11.256	-18.951	-17.353	-14.884	-12.333	-16.783	-15.867	-15.466	-11.804	-10.513	-13.049	-14.474	-11.989	-12.69	-9.6291	-14.939	-14.324	-10.094	-11.177	-13.601	-8.521	-12.769	-8.9175	-14.583	-17.319	-12.921	-10.569	-13.84	-15.304	-17.003
3.0896	-2.865	-1.059	1.905	-0.96713	-0.58518	-0.36097	-2.9228	1.45	-3.53	-2.2464	-0.31344	2.7687	1.4928	-3.8145	-2.0357	1.6563	-1.1144	-0.2499	-3.7695	-0.9632	-3.2266	5.1605	1.6998	-1.8974	-2.6391	-2.1514	-3.0238	0.47082	-0.63588	-1.8732	2.705	-1.4055	-0.3588	-2.8285	-6.4037	1.7301	-1.2222	1.668	1.6439	-4.0737	-2.8794	-0.68269	0.89779	1.0534	3.1096	2.5248	-1.0126	-0.91623	-2.1729
-1.9782	1.1652	0.3445	-0.36432	0.40402	-3.5303	-0.7194	-0.69658	-0.40391	-0.69444	-1.8892	-1.0542	0.35874	1.5132	3.2894	0.41202	2.284	-2.6312	0.098771	1.852	2.9901	3.0252	-1.3123	0.26543	-2.0661	-2.8737	2.1709	1.3574	0.070836	1.2037	1.7125	2.3737	-4.1449	-3.4269	1.6377	-2.1662	0.47612	-8.2408	-3.1157	-0.28121	-0.49639	1.9347	-2.5593	0.90422	3.6169	0.022366	2.8762	-1.435	0.42588	-2.358
8.687	5.8788	3.1722	2.8488	3.038	7.2295	5.5804	5.7939	7.5891	3.3483	5.4203	4.8147	12.479	8.1797	7.5909	6.0782	4.9675	7.2333	3.0526	8.0998	4.9928	5.4622	6.7512	5.2077	5.3643	5.0633	9.1485	6.7991	7.0573	8.0387	12.214	8.72	3.3895	7.8699	4.4186	8.6313	12.368	8.8836	9.4589	7.7579	7.7074	5.1139	6.9376	6.2712	5.7013	5.3348	5.3116	7.7031	7.9762	8.5869
-12.804	-17.525	-19.53	-11.382	-12.568	-12.196	-12.182	-3.5622	-13.676	-14.201	-11.015	-6.0498	-14.846	-12.874	-13.142	-12.932	-16.282	-13.691	-10.018	-10.195	-12.687	-19.52	-15.06	-9.269	-11.897	-14.494	-14.06	-15.657	-10.538	-14.332	-13.346	-15.469	-13.482	-11.363	-12.901	-13.757	-7.1308	-12.833	-15.566	-16.761	-11.184	-12.225	-8.4726	-10.408	-13.347	-11.727	-14.816	-13.108	-12.521	-10.764
-25.824	-24.356	-23.465	-25.521	-23.629	-22.29	-22.422	-21.971	-26.756	-22.613	-23.216	-23.024	-23.941	-21.069	-21.218	-18.226	-21.923	-22.858	-20.451	-22.411	-24.42	-22.181	-23.459	-18.09	-24.702	-22.23	-21.172	-21.557	-24.253	-26.773	-16.211	-27.542	-17.816	-23.653	-18.966	-23.341	-22.225	-23.884	-20.092	-24.393	-25.232	-20.325	-24.337	-26.012	-23.27	-20.002	-23.251	-21.904	-23.535	-24.945
-8.0834	-7.6333	-6.8204	-6.6062	-7.3204	-10.317	-6.4187	-7.7299	-12.009	-11.973	-5.1279	-11.356	-11.378	-5.0442	-11.413	-5.3394	-9.4943	-11.41	-11.076	-4.7509	-10.769	-11.457	-7.0982	-11.504	-9.8951	-6.8318	-6.6891	-11.831	-8.7084	-10.663	-9.9489	-10.387	-9.3346	-8.0923	-9.7405	-6.9344	-13.099	-10.148	-8.9489	-4.6658	-7.4244	-10.56	-5.7988	-10.397	-6.274	-5.9755	-7.1439	-8.9441	-12.481	-3.6409
-0.54823	0.10184	3.6617	1.5169	-0.90965	2.4841	2.1218	-4.8897	-2.1858	-3.9588	-1.2001	3.7087	0.87035	2.5427	-0.37273	-2.2349	-2.2837	-1.6045	-2.6953	-1.0305	1.2579	0.75211	-0.92987	4.4984	-3.5012	0.68239	3.1981	0.12899	3.8565	2.1318	4.9596	-3.0082	0.10927	1.3573	2.0357	-0.20859	-0.51293	-3.3291	0.21514	-1.0918	-0.79744	0.99048	0.53763	-1.5833	-3.6649	-1.0142	1.6728	0.47001	0.62586	-3.8879
-11.258	-14.725	-12.095	-17.866	-13.886	-11.644	-9.0221	-14.096	-11.201	-9.5272	-14.276	-14.078	-10.202	-11.75	-12.467	-12.132	-13.015	-13.429	-15.353	-10.356	-13.011	-11.77	-15.558	-13.757	-11.339	-14.415	-15.705	-13.275	-11.243	-17.326	-14.286	-9.9803	-13.095	-9.9584	-16.56	-13.76	-7.2244	-12.427	-11.257	-15.704	-9.636	-9.6904	-11.828	-10.01	-13.069	-12.8	-5.7632	-14.002	-14.081	-13.888
-5.5047	-3.3287	-3.3637	0.31443	-0.99788	-0.59142	-8.1623	-5.5401	-1.913	-4.988	-5.5914	-2.6048	-2.2277	-5.034	-8.751	-4.4536	-5.7986	-3.4781	-3.4679	-5.1811	-0.54061	-4.3692	-1.966	-7.9961	-1.2451	-5.0934	-7.1859	-2.2212	-4.093	-5.5343	-8.1055	-5.1301	-6.1278	-7.9598	-7.7752	-3.3758	-8.0714	-2.1041	4.11	-5.5053	-0.16965	-6.4525	-7.5873	-4.55	-2.5804	-7.267	-3.3401	-5.1696	-3.9422	-3.0034
-2.0562	2.8304	-1.6437	5.8461	0.6083	4.5065	3.8439	8.4897	4.4549	3.5966	7.7518	4.4439	7.9664	3.8591	9.0575	5.8058	5.0761	4.0877	2.806	4.7373	2.3688	2.2026	6.8869	6.8082	4.0439	1.7371	2.0212	4.3781	2.8534	8.3823	0.75319	2.2367	3.6314	3.182	2.7523	1.2144	4.3729	6.5074	5.6005	3.9414	8.7176	9.3635	3.334	2.8375	0.69019	4.5452	3.3507	4.8417	-0.54133	5.5475
-8.9498	-10.788	-7.5381	-9.8077	-8.1448	-8.6143	-6.3977	-17.494	-10.057	-10.218	-11.596	-15.297	-11.437	-11.114	-8.0869	-6.9548	-9.6487	-6.0365	-10.904	-9.3298	-11.038	-11.746	-13.623	-12.666	-10.815	-6.1304	-10.9	-12.879	-6.6082	-8.3065	-13.443	-15.309	-14.445	-7.1616	-9.9114	-13.729	-9.8749	-8.8431	-14.327	-8.3038	-13.717	-13.387	-10.376	-10.314	-11.308	-10.276	-11.23	-15.232	-9.4507	-13.196
1.0672	-2.5899	1.7569	-0.40298	0.62409	6.7664	-1.4029	-5.0399	1.0088	-4.9202	-2.2249	-5.4696	-3.4154	0.30343	-10.77	1.2475	-4.6715	-0.39827	-2.5566	-3.3648	-1.5592	-0.34377	2.3804	-5.5649	-2.3169	-3.6953	-0.80868	-2.3994	1.4253	1.0108	-1.6773	-3.7784	-0.26061	-2.6996	3.1114	-0.6136	0.031989	-2.403	-1.034	-2.8025	0.71388	0.65242	-1.4407	-2.0922	-7.1426	-2.4619	-0.60532	2.4616	-1.7153	-1.0368
-5.4058	-3.2374	0.77301	-0.50343	-0.32626	-3.0494	-0.62149	-1.8443	-2.1304	-2.937	5.2148	2.1764	-6.9145	4.3699	-0.69462	-0.94776	0.77635	-1.7893	0.26046	0.0086243	-0.17497	0.50381	-2.8968	-3.17	1.8733	1.8156	3.512	2.0988	-0.2376	0.46168	-2.8649	-0.70857	-2.2326	-0.33633	4.9192	2.0955	-3.3303	2.1347	-3.0959	-3.5332	4.7268	-0.76417	-1.8856	3.0125	-2.8117	4.211	1.2956	-0.61524	-1.0992	0.29796
-14.145	-15.448	-14.819	-12.807	-17.101	-14.428	-7.6409	-13.229	-17.01	-13.01	-9.6778	-10.147	-12.155	-11.371	-16.029	-11.079	-5.4197	-12.306	-10.911	-13.383	-12.442	-12.087	-13.695	-17.797	-13.701	-13.879	-11.136	-7.8775	-13.333	-7.1196	-15.32	-10.423	-13.02	-13.565	-10.211	-8.2364	-13.487	-12.563	-8.0991	-13.087	-13.727	-9.9984	-8.6266	-15.409	-8.5154	-13.323	-15.202	-12.258	-13.875	-10.533
7.0391	11.959	10.355	5.2013	5.894	10.926	8.0233	13.068	6.2449	9.9231	9.1407	6.3575	7.2927	7.9263	12.589	10.436	11.769	6.4556	9.5853	4.9391	7.4226	8.0797	8.5278	5.8377	11.86	11.434	9.2257	7.4541	10.488	10.147	8.0561	7.9865	10.642	8.0196	8.5337	7.3596	5.987	11.015	5.3004	4.5951	9.5489	7.831	8.956	8.2454	9.9309	7.2996	4.119	7.1257	7.2005	7.6567
9.2168	6.0102	6.6884	9.9156	9.7804	9.9684	13.456	7.5378	10.16	8.2752	6.7779	7.5147	4.2425	11.424	2.5627	7.4696	12.932	7.7781	5.745	2.0701	10.283	5.0581	7.101	9.8251	11.374	6.8915	5.6348	7.7635	8.6976	11.488	12.699	11.68	8.7495	13.377	11.104	11.968	12.275	12.945	9.6382	8.7894	10.35	9.8198	10.49	9.0647	10.92	9.3511	7.2029	10.598	16.632	10.865
6.8454	5.2647	8.0858	6.0888	8.4454	5.9292	11.371	5.3995	5.7015	6.7914	5.3583	7.2731	8.7395	8.4664	5.189	9.4263	6.2204	10.029	7.8472	3.5673	8.2521	4.5173	4.9286	3.9424	8.5063	8.379	9.7169	5.8003	5.2547	3.2617	5.8276	11.715	1.9544	8.8482	5.4858	10.706	4.9011	7.9416	5.7588	2.7912	6.6836	7.1154	14.506	6.4609	4.957	2.482	7.693	5.2235	6.0183	11.48
-13.771	-16.016	-18.832	-11.436	-11.608	-17.172	-18.266	-13.589	-11.264	-14.094	-11.768	-14.881	-12.403	-12.905	-12.814	-9.6874	-9.3702	-14.993	-17.56	-14.898	-11.717	-15.966	-16.313	-19.47	-17.832	-17.12	-12.739	-16.399	-9.1162	-13.915	-12.651	-12.596	-14.635	-11.072	-7.9708	-16.714	-12.859	-12.753	-15.455	-13.049	-13.129	-12.918	-18.212	-12.595	-16.367	-19.38	-11.346	-14.938	-11.899	-14.906
-4.2429	-2.0266	-1.9129	-1.5332	-5.1939	-3.6038	-3.2828	-3.8867	-2.1093	-5.2322	-1.5777	3.7839	-0.51169	1.529	-2.8104	-4.7646	-2.1926	-0.63581	-2.5401	-3.0436	-1.079	-1.935	-1.9043	-2.4664	-2.8127	2.396	-4.4576	-0.41982	-1.4374	-0.18667	-3.0353	-2.825	0.91991	0.8728	1.7617	0.28936	-3.5909	3.0313	-0.76579	-2.4799	1.1468	-1.1132	4.612	-3.5454	-2.2646	-2.5061	-2.504	-1.1404	-3.6836	-3.633
0.8926	-1.7227	-2.6968	0.77448	1.1245	-1.4102	-0.29503	4.6394	1.7027	-1.7923	-0.14053	-3.5763	0.53031	-2.2599	-0.69721	0.91124	-1.3245	-1.7992	-0.86748	1.746	2.1783	1.5314	-1.1288	-3.0803	-1.1725	1.8507	0.70554	0.38271	0.84081	-4.6839	-1.8976	2.8801	2.402	-3.8836	-2.2497	-0.8825	4.8502	3.5924	-0.84204	-1.3564	2.7913	-4.2228	-5.303	-0.78852	0.38879	3.4394	0.41731	-2.1051	2.5894	2.2733
-5.4999	-6.2139	-9.0249	-4.5737	-8.6911	-4.4859	-5.5817	-6.3877	-8.0133	-10.012	-10.676	-13.876	-6.9907	-4.1637	-4.0667	-0.38126	-8.9139	-6.4393	-5.4365	-10.713	-11.469	-5.6556	-8.4071	-5.5639	-6.3539	-12.12	-5.0353	-6.3543	-10.291	-11.174	-3.357	-8.4381	-9.0441	-9.5241	-10.624	-7.11	-6.1647	-7.7684	-7.5654	-11.379	-8.714	-7.6943	-6.1764	-8.4204	-8.9345	-2.5482	-3.2756	-8.3082	1.283	-9.415
-9.1084	-11.305	-9.0247	-7.1622	-12.067	-12.597	-11.437	-11.001	-9.4856	-13.046	-9.4712	-11.411	-10.219	-11.303	-10.599	-15.158	-13.862	-8.3283	-14.592	-7.706	-9.6787	-12.415	-11.415	-9.9751	-12.963	-12.1	-13.409	-12.213	-11.732	-10.786	-12.991	-18.077	-8.2116	-16.761	-10.654	-5.4974	-14.357	-12.332	-9.2969	-12.25	-11.667	-9.1774	-13.847	-14.377	-10.716	-10.528	-8.2327	-11.852	-10.427	-14.32
-3.7747	-4.6523	-0.44724	-7.1623	-1.585	-7.4258	-2.6886	-1.869	-2.8209	-0.95163	-0.87164	-1.4095	-3.9008	-3.7117	-1.4141	-1.1797	-5.0294	1.0814	-0.41813	-3.3163	2.1427	-2.0926	-1.0246	-4.6078	-5.1666	-5.3333	-7.406	-3.1929	-5.1431	-6.5363	2.1199	-5.7107	-1.4239	1.1946	-2.5767	-3.3872	-4.6114	-7.6661	-3.0604	-1.8993	-7.1963	-3.2309	-0.47854	0.26837	-4.1525	-1.1018	-0.99648	-4.8113	-8.4425	-7.9679
-12.268	-13.226	-12.501	-7.2494	-14.507	-13.807	-11.018	-10.088	-13.251	-14.402	-13.518	-16.899	-12.586	-12.872	-12.886	-14.741	-15.138	-15.083	-11.161	-13.287	-15.883	-11.943	-16.262	-12.05	-10.402	-16.452	-16.77	-10.883	-12.618	-13.371	-9.1177	-10.225	-13.335	-12.736	-9.2821	-10.239	-16.245	-16.567	-13.139	-12.785	-12.695	-12.634	-12.375	-14.607	-13.193	-15.73	-13.692	-9.2317	-14.734	-13.388
-2.2853	0.12048	3.5906	-1.5194	4.5826	1.9273	1.8337	-3.8857	1.8739	2.3855	-1.005	0.78164	2.0053	-0.17107	-1.3894	1.5979	1.3717	0.52391	5.5862	6.1751	2.3199	0.45247	3.6147	1.5789	4.6748	-0.16739	2.356	1.0707	0.37887	0.059674	-0.18946	-0.78289	1.0825	0.55812	2.2035	-0.8324	2.964	7.1295	0.52643	0.23802	-1.5519	1.6737	1.0351	3.2102	-0.44613	-4.4111	-1.2425	5.3285	2.1642	1.9592
-9.8952	-16.231	-4.7452	-11.645	-14.524	-13.21	-12.386	-8.1902	-14.385	-9.0556	-9.5224	-10.886	-11.909	-12.827	-11.274	-7.4522	-11.38	-12.245	-13.447	-8.2496	-9.1054	-5.1947	-13.92	-8.5253	-14.78	-9.464	-13.829	-10.235	-9.5225	-12.111	-10.945	-12.074	-8.6054	-11.425	-7.2576	-8.052	-11.698	-12.878	-12.813	-7.2662	-9.8702	-12.733	-8.225	-13.537	-13.108	-8.2793	-11.731	-9.109	-14.04	-12.281
-1.2179	-3.4434	-1.6671	-4.4824	3.9312	0.32677	-1.0792	3.1348	0.38361	2.898	-3.7806	-4.3059	1.2158	3.1564	1.4178	-2.3503	-3.0237	0.30366	-3.4003	0.88462	-3.5692	-2.5681	-1.5562	-2.2752	-6.2138	0.81197	-2.4492	-1.3453	-2.8212	-2.0704	0.43951	-1.2156	-1.1343	-1.4849	0.25561	1.012	-3.4075	0.73583	0.65714	-0.17406	-2.7533	-0.30627	-3.043	-1.7567	0.82066	-0.15104	-3.907	-4.6473	-2.1942	0.11407
-14.014	-16.219	-10.752	-17.766	-14.144	-17.533	-12.783	-15.321	-13.706	-12.564	-17.253	-15.195	-14.763	-15.454	-17.904	-18.172	-17.896	-16.314	-16.055	-16.025	-18.097	-13.61	-12.578	-12.752	-18.645	-13.45	-16.026	-15.402	-11.689	-15.997	-15.631	-20.147	-16.633	-12.926	-14.77	-11.426	-14.467	-15.164	-11.113	-13.842	-11.459	-15.913	-16.829	-16.914	-12.578	-16.06	-10.702	-14.499	-13.477	-11.115
-4.9417	-10.823	-13.322	-6.6024	-8.1906	-10.841	-9.4787	-7.0816	-10.219	-9.7754	-9.394	-9.4307	-7.3178	-8.728	-6.2769	-10.884	-15.733	-4.9663	-7.895	-7.0908	-15.153	-12.687	-10.006	-15.421	-11.709	-8.1322	-7.7933	-4.5919	-6.5246	-7.0066	-8.0029	-7.5321	-12.104	-6.5433	-9.3588	-7.34	-9.4765	-9.9672	-15.578	-7.6461	-10.534	-7.5788	-10.136	-7.3915	-8.4515	-8.543	-14.562	-10.182	-13.965	-9.1172
-18.329	-17.17	-12.244	-16.428	-13.719	-15.624	-14.344	-16.08	-9.7339	-18.655	-16.185	-10.745	-18.001	-12.11	-12.524	-15.577	-16.91	-13.371	-12.624	-11.031	-13.68	-10.902	-15.785	-15.837	-10.418	-16.246	-14.507	-14.254	-14.776	-13.459	-18.141	-12.791	-16.411	-12.43	-12.614	-17.838	-17.415	-13.892	-12.356	-13.365	-16.828	-17.887	-12.774	-16.399	-13.53	-11.032	-15.348	-16.856	-17.453	-17.932
-10.734	-10.816	-12.585	-9.4051	-7.5094	-11.266	-12.615	-8.6423	-11.155	-8.2118	-8.6636	-10.35	-14.241	-10.007	-12.018	-11.102	-10.345	-10.945	-7.3644	-15.941	-13.44	-9.8826	-9.3401	-6.2745	-10.681	-11.291	-10.312	-14.319	-7.9784	-10.617	-14.989	-8.9718	-9.4553	-12.939	-7.9894	-11.101	-11.921	-10.6	-10.86	-10.79	-9.731	-9.3665	-7.0059	-9.8296	-12.524	-13.277	-10.386	-10.329	-9.1047	-11.335
-0.25419	-1.1014	-2.1053	-0.71741	1.0862	3.8384	-2.5699	-6.677	-8.9508	-4.3401	-6.3939	-1.8009	-5.7068	-4.5668	-5.5219	-4.6541	-4.5154	0.49558	-4.6521	-0.80202	-0.20636	-1.2183	1.4032	-7.086	-5.9424	-3.7659	-7.1739	-5.6838	-4.6761	-1.7614	-1.8568	-0.40583	-1.2197	-0.3802	-5.1133	-8.6969	-6.0204	-3.5072	4.3936	-5.4967	-2.2351	-7.4665	-3.1675	-7.3957	-1.3001	-5.5329	-6.9603	-0.58926	-2.946	-5.9492
-17.598	-8.6193	-15.007	-15.314	-13.485	-15.603	-11.157	-15.418	-10.891	-17.585	-16.473	-16.326	-8.9738	-18.057	-11.983	-14.256	-15.82	-13.384	-11.209	-11.507	-13.693	-17.233	-13.953	-12.651	-13.759	-9.6726	-15.694	-13.514	-13.144	-15.953	-10.253	-13.913	-14.312	-15.226	-14.659	-15.655	-11.529	-14.347	-16.253	-12.804	-15.1	-12.281	-11.389	-11.15	-15.461	-12.866	-14.17	-16.352	-15.764	-15.993
9.9091	10.026	5.4091	-0.29063	6.0543	3.3509	4.9185	2.2909	5.3914	6.1782	3.9256	5.6048	7.6026	2.9959	8.514	6.0997	7.1965	4.4202	4.69	4.7098	4.6202	10.157	2.7203	5.7091	8.1112	1.236	3.0545	5.5186	3.9064	3.8571	5.4828	-1.5634	6.6103	6.2968	3.3698	6.8494	9.9993	6.6681	5.0298	7.0214	3.7301	8.2167	2.3108	3.5174	2.7595	6.1987	6.4377	0.84028	4.6699	7.5979
-6.0126	-10.81	-7.3073	-13.392	-9.1453	-12.351	-9.5048	-12.083	-14.431	-8.6961	-7.3017	-7.674	-10.9	-12.553	-8.7526	-10.58	-5.9368	-11.587	-12.089	-11.076	-8.7374	-11.654	-10.688	-7.225	-9.2299	-10.437	-12.913	-6.0681	-8.2253	-11.113	-7.4022	-10.972	-11.264	-3.7235	-8.0197	-9.8574	-8.8642	-5.7325	-10.791	-9.0724	-9.3241	-9.0622	-7.7808	-9.7355	-6.0029	-8.4801	-10.121	-5.4422	-15.417	-9.5753
-0.8014	-5.4214	-3.3517	0.53746	0.37448	-4.1351	-3.9803	0.21716	-1.9636	-4.7085	-2.9224	1.8833	-5.1525	-1.9404	-3.1752	0.28517	-0.068351	-6.1767	-1.7101	-0.53286	0.59356	-3.5497	1.1372	-2.1559	-5.1045	1.6621	-2.3592	-3.6935	-1.2341	-2.0666	5.5099	-2.6578	0.0958	-6.8376	0.30966	-0.26271	1.954	-2.1355	-1.8939	-1.4766	-4.9344	-4.1819	0.43785	-3.985	-0.12186	-3.8378	0.58287	-4.8444	-4.7277	-2.5972
-12.521	-8.8667	-11.032	-10.429	-14.464	-15.4	-11.323	-14.65	-16.135	-13.905	-12.438	-16.587	-15.168	-14.011	-14.013	-16.433	-10.951	-12.408	-14.641	-16.801	-12.275	-13.012	-15.389	-15.625	-16.883	-13.923	-18.822	-10.899	-9.0564	-13.004	-11.542	-11.835	-15.257	-9.6015	-15.437	-13.573	-15.997	-13.56	-16.843	-15.122	-12.635	-18.833	-12.287	-14.878	-14.131	-13.784	-11.848	-16.214	-11.522	-14.103
-6.964	-3.5846	0.66267	-3.1461	-1.5778	-3.3854	0.22057	-0.10882	0.10325	-4.6996	-1.3289	-1.1894	-2.9263	-1.3187	-1.556	-3.4625	3.4033	-1.7097	-1.2866	2.0868	-2.8287	-0.2449	-0.82203	-0.71276	-1.3926	0.010257	0.48117	-2.1873	-0.14302	2.1822	-0.56042	-0.37185	-0.86728	-2.0983	3.0622	-2.031	6.0231	-0.051077	1.2255	-5.8926	0.91653	0.83011	1.7814	-1.6863	-0.49121	-0.65471	-0.80424	-3.3041	-0.4666	-3.5502
4.609	9.779	8.1984	11.972	9.9464	10.028	10.026	10.55	8.7374	9.8088	9.8211	8.7844	6.1398	5.3617	7.0246	9.2408	7.949	7.3737	6.5676	11.833	5.4426	9.0017	10.244	3.618	8.5013	4.6208	8.4945	7.1934	1.8787	13.238	8.9244	10.088	8.1769	9.1605	7.5225	11.723	8.9385	7.8813	9.5988	7.2931	13.295	9.9457	11.296	4.9687	7.6634	7.6684	9.3565	6.9961	7.7919	10.663
-1.1783	-4.2287	-0.90408	3.213	-0.44735	2.6637	0.94315	1.5767	1.1929	-0.3471	-0.99065	2.5799	0.21703	-2.4076	-6.787	-2.6922	-1.405	-1.1667	0.31973	-0.68213	-3.7767	-2.8988	3.3887	1.5226	2.8583	0.44872	0.72862	-1.9716	-2.975	-3.9329	2.0397	0.59693	-0.78154	-0.6532	-3.3944	-3.3741	2.2514	-3.5241	0.7883	1.1961	-5.521	3.1621	-1.4278	-1.4809	5.6871	-0.087957	-0.70051	-1.1092	0.53204	-0.91803
-6.0542	-4.9195	-2.6142	-3.5338	-3.5784	-8.9634	-2.2888	-4.8531	-3.6092	-4.4912	-5.5614	-0.71348	-5.9392	-3.6863	-5.1719	-5.787	-5.0073	-3.8235	-5.7595	-7.7696	-7.976	-5.1652	-5.8696	-7.6711	-3.3757	-2.5593	0.74378	-3.6333	-1.6958	-3.7919	-4.2108	-4.5999	-3.626	-2.4573	-11.68	-6.6511	-3.344	-5.4398	-3.2269	-12.043	-8.3548	-5.4523	-3.417	-4.782	-3.4885	-1.6522	-9.0996	-5.0997	-6.3416	-4.0458
4.2781	3.2435	11.38	5.0333	6.0394	3.4466	9.1643	4.4907	7.1695	3.656	7.4647	7.2478	6.6013	4.3556	8.6507	5.5989	7.5286	5.4811	6.1809	7.0317	6.8711	5.2973	7.6092	5.7308	5.4666	3.6334	8.6183	4.3715	3.8818	7.764	-0.49322	11.114	4.7253	8.6069	6.6682	6.9803	3.905	4.8538	4.8142	7.6015	4.7751	10.853	6.0898	9.6678	6.4605	6.7513	9.3021	3.1096	6.5064	4.6447
-22.913	-21.247	-22.837	-21.869	-25.954	-19.588	-19.349	-25.116	-24.421	-20.395	-20.642	-16.131	-22.943	-23.471	-17.97	-20.281	-24.943	-17.913	-23.375	-20.036	-21.636	-19.3	-23.854	-20.519	-25.82	-22.01	-24.952	-16.027	-23.645	-16.215	-23.681	-20.529	-25.683	-24.832	-23.239	-20.542	-22.528	-21.278	-18.503	-17.634	-18.433	-22.564	-26.573	-21.649	-19.867	-20.445	-18.085	-21.462	-21.657	-20.011
-1.1617	-4.9183	1.4784	4.5571	3.3544	-0.076697	0.26319	-2.6535	2.0701	1.6031	2.8681	1.7141	1.218	-0.2056	-0.34029	-2.2586	0.51769	1.7887	-2.2126	1.7922	-2.4917	0.45786	-2.8894	-0.91339	-0.33506	1.9009	2.1339	3.9219	-1.377	2.1285	-4.7077	4.7647	1.8917	-4.3929	0.97305	1.2802	1.2699	0.71628	-1.2841	0.091462	-4.0951	5.4071	-2.3333	-0.41568	2.4043	-1.0421	-1.6971	2.8202	-1.0571	2.5727
-12.956	-7.4457	-10.853	-8.6022	-9.7775	-11.657	-12.188	-11.575	-9.3615	-10.237	-13.7	-11.817	-18.395	-12.225	-9.2637	-15.065	-18.655	-12.655	-9.0098	-12.884	-11.697	-14.653	-13.276	-11.185	-16.519	-12.809	-13.916	-11.654	-15.393	-14.398	-8.0925	-11.199	-10.549	-8.6637	-9.3203	-12.944	-13.483	-12.545	-4.5121	-10.086	-9.1337	-19.381	-14.293	-11.006	-10.688	-9.6607	-16.378	-8.3459	-9.3952	-15.934
2.6299	1.0295	-0.18054	2.3969	3.2553	-1.009	1.7334	2.6459	0.047019	4.3987	-0.27522	-1.0344	0.98898	-1.1814	-3.82	-1.3624	-0.014752	3.4026	-0.60478	4.6398	3.773	-3.9023	-1.9036	-0.83647	-0.47253	-1.6043	-3.6651	-3.2677	-0.92153	4.1707	0.25472	-2.0955	-0.058827	-0.037615	0.43775	0.27549	6.291	1.3916	-2.8408	-2.2331	2.7918	0.66037	2.5387	-1.5166	2.1516	-0.36523	-2.9413	2.595	-1.1187	-5.7692
-5.1464	1.3443	-0.46023	0.24366	2.186	-0.23327	-4.1458	1.3073	-0.033525	-2.6569	-0.53061	-4.3251	-2.8594	-2.6179	-5.2549	-1.0789	-0.096185	-5.9778	-3.1167	0.55077	-0.41079	-6.6096	-2.815	-3.5636	0.079802	-4.6912	4.0988	3.9301	-4.4233	-3.7044	-1.6635	-0.21124	-4.1197	0.096858	2.0763	0.67566	-5.4618	0.052472	-3.7643	-1.81	1.2641	-2.924	-7.7493	2.4483	-1.1254	0.095739	-3.5158	-4.8075	-2.54	-0.79175
3.8176	0.83037	1.3856	2.3257	-1.69	1.3543	-2.0901	-0.62472	3.4126	1.405	4.8427	2.7905	0.43979	1.0767	-1.524	2.6007	2.7864	5.877	-0.79025	3.207	3.3545	0.85575	0.50699	1.9067	5.2421	1.8637	2.2835	1.1634	2.7429	0.56746	-0.57884	-0.022962	4.5085	6.4717	-0.63384	-2.3712	5.2163	1.0184	-4.8742	-5.3742	4.2756	-0.42394	-0.87506	1.7676	3.7284	7.7601	-2.7626	2.3534	-1.224	4.0786
-23.542	-20.194	-27.222	-21.989	-18.304	-22.923	-25.199	-21.19	-21.625	-26.514	-22.026	-20.803	-24.455	-24.978	-17.959	-22.297	-24.036	-18.947	-22.773	-24.632	-20.727	-22.196	-22.492	-23.801	-21.285	-19.61	-22.613	-24.056	-22.888	-21.154	-21.185	-22.007	-23.171	-24.393	-25.921	-21.863	-25.928	-21.263	-23.783	-19.877	-21.19	-23.509	-22.847	-24.888	-19.519	-20.954	-23.416	-23.265	-24.097	-27.238
-5.7147	-3.5293	-0.75482	-3.6786	-4.7253	1.804	-2.5446	-3.0853	1.5983	-3.4532	-5.5409	-5.5704	-3.3408	-4.491	0.65336	-2.3445	-8.1968	-6.2012	-1.9211	-2.894	-1.6238	-2.1873	-1.9035	-3.629	-2.03	-5.4991	-1.7466	-4.0123	-5.503	-3.9093	-4.4206	-4.0341	-5.2963	-4.6845	-2.683	-2.4313	-3.5478	-5.9162	-4.1514	-5.3732	-0.68334	-5.2909	3.6631	-3.4139	-5.4963	1.8825	-4.0956	-4.7319	-8.3397	-3.4042
0.25384	-3.1124	-1.8218	1.2603	-5.3816	-3.6295	-2.4488	0.60033	1.3919	-0.21548	-0.56605	-2.4923	-1.0704	-1.1154	-1.4117	0.66023	-2.0629	-4.2961	-3.7065	-2.5724	-2.9838	1.2373	-1.3162	-2.6858	-2.5021	-1.4034	-2.3772	-2.3359	-0.53125	-1.8586	-2.0106	-5.8922	0.2129	-0.3392	1.762	0.93124	-0.21767	-2.8233	-1.3256	-5.5653	-1.4875	-4.9759	-5.7068	-1.4347	-2.8478	-2.8696	-3.31	-1.3622	0.13025	0.86827
-21.697	-18.147	-21.085	-23.982	-24.058	-21.244	-26.997	-21.284	-19.444	-22.202	-23.816	-25.542	-22.735	-21.495	-23.226	-22.826	-19.09	-25.092	-22.041	-21.935	-25.966	-24.625	-23.595	-23.505	-20.981	-22.694	-26.645	-20.378	-24.079	-20.392	-26.735	-23.046	-23.389	-22.867	-24.389	-21.905	-23.098	-24.37	-18.726	-27.828	-19.178	-24.97	-19.696	-20.031	-26.084	-20.649	-23.698	-21.05	-19.258	-19.559
5.2991	8.216	5.1097	8.7658	8.5555	2.9038	5.8209	6.9111	6.4823	7.6582	5.001	8.52	7.2463	4.882	4.3051	8.1093	6.2744	3.7728	4.276	11.216	6.8109	7.2775	8.5862	10.046	10.125	5.555	7.3055	10.302	3.9433	2.9522	6.8237	9.6157	5.3233	8.7031	6.9072	7.9993	8.323	9.398	8.5408	8.1953	2.8235	4.3315	5.0884	10.403	8.4059	7.8124	6.4408	7.643	7.2834	7.4338
4.0605	4.8325	4.6729	2.2426	3.8849	0.71311	2.4886	4.2363	4.9253	-2.3712	2.5913	1.0063	3.0891	-0.3683	-0.5133	1.3492	3.8178	0.97911	2.7042	-2.3813	4.3788	4.227	-1.1178	0.47728	-3.531	0.683	0.33805	-1.4738	-1.5347	-2.3031	1.1001	-0.86173	-0.92809	2.6923	1.8155	0.097535	-0.88751	1.5682	5.597	-1.0529	4.1778	2.7594	1.6244	0.85919	2.1342	-1.9579	1.6072	1.3843	1.356	3.3258
1.4091	2.6799	2.7805	9.1183	3.2063	5.7975	2.411	1.0274	6.1179	5.5479	7.1718	6.2788	11.449	9.234	8.6261	2.8905	9.5151	6.8122	6.056	6.9707	9.0474	1.9288	6.2064	5.7171	3.928	6.5761	5.1513	4.6343	5.1625	7.3955	4.7162	3.7956	3.86	5.705	11.233	5.069	1.8386	6.5393	4.0452	4.5334	5.5772	5.5234	5.6606	5.4037	5.5104	5.9828	4.1648	7.232	6.0734	1.1909
-7.5588	-9.605	-3.5116	-5.1892	-9.152	-5.6138	-4.5015	-10.898	-8.8967	-7.8233	-4.7048	-8.8341	-4.1062	-6.8169	-8.6174	0.42117	-7.2742	-5.0709	-7.0812	-1.4438	-9.2357	-6.1115	-9.7982	-5.5332	-6.9439	-7.6778	-8.3894	-7.4996	-3.4163	-6.1752	-11.144	-6.8403	-9.8695	-5.7958	-6.8946	-6.1171	-4.2497	-3.4865	-5.4467	-3.5275	-8.9258	-6.2956	-4.9022	-6.1833	-7.5259	-4.6424	-10.985	-6.1068	-0.12724	-7.2608
-9.4724	-4.3308	-3.3549	-6.0687	-9.3216	-7.2786	-8.1414	-10.896	-7.2324	-15.122	-6.5272	-3.2068	-8.1672	-7.2766	-12.354	-3.5747	-6.0057	-7.2105	-9.8127	-8.5378	-7.6681	-12.491	-1.6265	-6.8959	-9.3653	-8.5328	-8.7678	-10.406	-3.4641	-7.9937	-7.9635	-6.4894	-12.816	-9.4122	-3.5375	-9.3711	-2.1406	-2.6907	-6.1368	-10.288	-3.5183	-8.7093	-5.1965	-5.1291	-9.4819	-5.5849	-10.129	-9.7616	-11.121	-8.5198
-2.3724	-1.049	-4.407	-2.7889	1.5604	0.85351	0.47814	-2.644	1.5931	-2.5933	5.3704	-2.865	-5.7493	0.056876	-2.5834	-3.0424	-0.3985	2.9343	0.07688	-0.4793	-0.14813	0.14313	-0.3864	2.6597	-2.4992	0.32262	-4.7331	-4.9261	-4.1188	-3.1071	5.2618	-6.9985	-5.024	-1.6118	-0.23844	-0.7147	-4.3242	-0.34073	-0.81396	-1.2801	-0.36458	-2.1149	0.34994	0.5512	-6.6825	-1.5508	-0.92758	0.03463	4.8053	-0.72771
-7.9756	-3.9217	-7.5126	-7.0079	-8.5954	-5.7002	-7.6247	-1.5753	-4.4122	-7.0047	-8.0063	-7.61	-7.3628	-7.9249	-8.971	-12.904	-8.5878	-3.8566	-6.6707	-4.3219	-1.6801	-7.6658	-4.8472	-10.481	-7.2231	-11.706	-6.5765	-4.5711	-2.4098	-6.6147	-11.303	-7.8513	-8.7169	-7.9715	-7.304	-6.4146	-9.6189	-9.287	-5.302	-6.1268	-7.0323	-8.9233	-6.6103	-9.9472	-6.1605	-9.9192	-7.5119	-10.121	-8.2994	-3.1873
6.5298	8.3149	11.287	9.1594	2.5298	8.3034	5.2559	4.3834	6.914	3.6554	6.9925	7.4529	7.6135	6.9482	8.4282	5.2484	6.7949	7.0523	7.195	8.3333	8.6403	8.3559	2.7244	5.6482	5.8603	3.5015	4.1031	6.1856	5.3077	5.3843	7.8169	7.5801	7.7737	9.6133	-0.24526	9.722	6.8703	5.4676	10.507	8.4688	8.0704	2.4794	8.4023	1.5445	7.4894	6.2791	3.6436	3.983	-0.13565	7.3061
-17.466	-11.761	-12.415	-12.385	-11.54	-14.353	-11.089	-10.845	-16.889	-14.414	-10.472	-11.241	-14.355	-10.93	-11.188	-12.217	-9.2481	-14.611	-10.527	-18.907	-13.29	-14.004	-12.859	-15.714	-14.21	-14.591	-16.281	-11.248	-8.0509	-13.527	-13.135	-13.308	-11.925	-15.354	-12.79	-16.365	-13.695	-15.801	-9.3861	-15.014	-12.796	-13.993	-11.179	-12.99	-11.231	-13.501	-13.441	-14.922	-12.557	-15.083
2.1911	8.2186	5.3656	5.9991	4.523	6.6294	-0.51934	0.22566	2.3416	1.5065	1.4739	4.8888	-0.005856	4.0882	7.7248	6.4386	0.5809	4.9945	5.4633	7.1889	7.7394	7.8176	5.3937	7.2646	5.6029	2.7497	4.5645	0.49073	5.7338	5.6955	2.1809	1.8488	6.8511	6.1232	5.8642	-0.11103	4.9277	3.0016	5.4994	4.7701	4.8777	4.8278	1.7109	-1.075	1.7322	7.4976	7.4555	4.3152	2.1665	2.1462
-11.248	-11.357	-10.094	-9.926	-12.097	-9.4894	-9.1762	-15.132	-8.4926	-12.543	-9.6696	-7.1842	-13.046	-14.384	-12.683	-10.104	-8.003	-12.23	-10.156	-10.054	-15.017	-6.1123	-10.449	-11.007	-10.074	-11.601	-8.8431	-8.9654	-12.214	-7.9841	-11.464	-8.1	-11.151	-7.8839	-8.6926	-11.162	-10.228	-11.447	-13.876	-8.156	-13.014	-10.805	-8.1206	-8.1717	-12.905	-11.466	-11.436	-11.57	-7.5292	-11.318
-6.2428	-1.4349	-3.1107	-4.5816	-3.6701	-2.4797	-3.5483	-4.7859	-4.0923	-2.7523	-1.2614	-1.6764	-5.5619	-2.7843	-6.7416	-1.889	-4.6455	3.08	1.6151	-7.683	-7.3837	-2.7052	-6.2108	-2.827	-2.6157	-1.8192	-0.98076	-4.6171	-0.83822	-5.808	-0.71408	1.1234	-1.5207	-0.45302	-0.66711	-2.779	-2.7037	-1.233	-0.15173	-6.4392	0.14553	-2.9956	-1.3827	-3.6378	2.6327	-5.7975	-2.4619	-5.6557	-5.278	-0.18501
-4.5526	-4.4892	-8.4445	-5.8755	-2.3478	-1.2832	-6.7175	-4.4779	-5.9027	-3.7576	-5.8602	-6.8269	-10.638	-4.1895	-3.3776	-3.1843	-8.8705	-4.1479	-5.6686	-8.036	-7.2779	-4.1191	-10.249	-6.2162	-2.2132	-5.0759	-5.3812	-8.5276	-4.8989	-6.464	-5.0033	-4.7959	1.1058	-4.6811	-4.6634	-7.2942	-3.2497	-0.3344	-5.0668	-8.3591	-8.0532	-5.6958	-6.5821	-2.3744	-2.6457	-2.3484	-4.0412	-6.5157	-6.3023	-4.9889
-8.2335	-12.689	-11.421	-12.181	-11.386	-16.465	-9.7755	-15.886	-7.9872	-13.488	-14.815	-16.43	-12.133	-16.162	-13.325	-13.721	-10.379	-14.832	-10.598	-13.276	-13.103	-11.719	-15.914	-12.827	-11.492	-12.125	-12.655	-14.507	-12.698	-15.024	-12.268	-14.749	-13.309	-12.426	-13.574	-13.582	-16.472	-14.294	-13.044	-10.979	-9.1006	-14.208	-13.064	-10.251	-13.634	-15.221	-15.403	-9.9647	-13.279	-11.945
-2.641	0.61971	2.1959	-0.80473	0.59152	-0.61428	-2.0027	0.47875	1.4682	2.897	-3.1668	-3.5169	0.22751	1.3512	-1.3175	-0.14369	-2.7091	1.3822	-2.5912	-1.2249	-0.52358	-1.5475	-5.1888	1.1985	-3.4338	-2.1874	1.716	-2.2361	1.0609	0.65835	-2.2997	-4.4905	-2.7485	-2.6681	-1.7014	0.92481	-5.1322	-4.1223	0.22515	2.7864	-4.4649	0.44778	-0.12996	-3.6937	-0.77155	-2.8159	2.5778	0.48575	2.8144	-0.83134
-2.1443	-0.65275	-3.1968	1.8831	2.5192	4.2921	-1.7391	-1.1869	-3.0847	-0.65871	-4.6882	-2.141	0.27312	2.0114	0.85642	1.2136	-3.8396	-1.6955	1.1585	-6.3656	1.4435	-3.5121	0.39631	-0.12691	1.9008	3.7206	-2.069	-2.5329	0.27744	-0.58206	0.98422	1.57	0.84545	2.6902	2.4978	2.6479	0.56928	-1.5658	2.797	-1.7112	-2.2503	2.8878	0.55095	-0.014248	-0.27436	1.3725	-2.2706	4.848	3.7652	0.87768
-4.6456	-0.93652	-7.5415	-1.4018	-0.76763	-2.4987	-2.8664	-7.2721	1.0576	-5.1798	-1.9639	-8.3387	-2.2213	-4.481	-4.5061	-5.0507	-1.8444	-7.9805	-0.92176	-3.5931	-4.42	1.4177	-5.0024	-2.3391	-4.246	-2.5073	-4.2404	-5.2276	-3.0563	4.823	-3.1428	-5.3026	-4.8714	-4.0661	-2.9698	-3.7695	-6.2797	-0.89182	-2.515	-2.2776	-4.2007	-1.6368	-3.6631	-2.9031	-4.7516	-2.1784	-1.6075	-3.5471	-5.0485	-10.047
3.2781	-2.5649	-3.5094	-3.2605	-4.4798	-5.3759	-3.5065	-0.45868	3.6774	0.15959	3.7553	-0.0493	-1.0164	0.14	-0.03303	-4.3786	0.13771	1.9843	-0.88218	1.3446	-0.010295	-1.2045	-2.695	-1.4066	-1.0857	-0.29814	-1.4969	-0.12166	2.224	-0.45091	-3.284	-3.1177	-5.5476	-2.2508	-2.6015	-6.0876	-2.4759	-0.95551	-2.1246	0.91798	-3.3844	-4.948	1.3854	-0.5207	-4.1189	-0.049736	0.43046	-0.51779	-1.5889	1.318
-1.1563	-11.213	-4.831	-1.1913	-2.0123	-5.0418	-5.1056	-5.348	-1.8504	-4.4841	-7.0063	-9.1789	-4.1388	-4.993	-2.3687	-1.3713	-1.5651	-1.2742	0.30677	-3.4421	-4.6532	-3.9093	-8.4405	1.5671	-6.462	-3.0861	-8.6058	-4.0439	-7.2501	-9.1595	-6.1666	-3.474	-4.9568	-2.2581	-0.6149	-6.2104	-9.7079	-2.4598	-2.8437	-5.7053	-7.8506	-3.5505	-7.0809	-2.3669	-5.8521	-7.604	-4.9615	-5.8669	-2.3482	-4.6453
1.8361	4.4903	2.5937	-0.68605	-2.1887	2.3254	-0.3977	0.90345	1.1171	0.017037	-1.7815	0.85573	0.37605	2.1891	-0.94208	-3.09	3.0175	-0.84384	0.23502	-2.6324	-6.1184	2.0784	0.25691	1.0567	2.9272	-2.5958	-0.029285	-3.529	6.3892	1.0413	0.9628	-0.065438	2.5786	2.2137	3.5528	0.22327	-0.62016	-2.8205	-0.89992	-0.77891	-0.82993	4.8063	2.9917	-4.8256	5.1256	-0.9407	3.0017	-0.095731	3.39	-0.58231
6.512	4.4432	5.0359	4.1318	6.5755	5.3814	7.7326	1.644	3.6398	6.9181	7.1634	4.5572	4.1107	3.9647	5.6951	5.1953	4.0932	6.9849	4.9418	2.0209	5.2909	2.3844	4.1212	5.6043	5.4313	4.6649	12.14	4.9014	4.2947	4.1286	7.7971	3.9665	1.9708	5.2136	0.12713	7.6263	4.7399	7.8425	-2.633	4.5046	3.5407	7.1964	5.2312	6.3373	3.4514	6.9222	10.321	3.3618	8.7954	1.9212
5.3759	8.3183	5.0627	2.936	5.6056	5.1241	6.215	6.3962	5.9777	4.9249	4.1177	-0.19837	5.6291	3.6909	3.3836	4.6181	2.7532	4.5589	7.4894	1.8442	1.2723	9.1243	4.7454	1.016	3.6294	4.2657	3.5964	1.2576	3.3533	4.225	1.5789	-1.7557	1.6802	3.2276	4.0695	2.1472	5.2766	2.6216	4.2344	5.845	1.6144	-1.4481	6.4679	1.3872	5.4564	2.2876	5.071	4.3121	4.7972	0.88201
-1.69	-1.6793	-1.8047	-0.034052	-3.6185	-2.8061	-1.3695	0.26145	-1.3965	2.746	0.39132	-3.768	-1.1529	-1.0941	1.595	-0.29421	4.7544	-5.097	1.8936	-0.93728	-0.19388	3.1526	0.23291	-1.7211	1.2475	-1.9904	-2.8149	-1.3506	0.66975	-0.86474	-3.2759	1.9759	2.1122	-2.0812	0.73905	0.37311	-0.21367	1.9778	-6.1117	-4.4596	3.4452	-0.17489	-4.7215	-2.1022	-0.76803	-0.53421	-1.4927	-3.0578	0.59872	-1.7697
-3.5402	-3.1819	-0.71753	-4.6788	-4.44	-6.2312	-3.2596	3.8775	-5.5495	-6.1801	-1.7677	-1.9085	-6.1166	-5.8373	-2.9759	-2.2448	-6.566	-5.29	-2.1545	-5.4684	0.10568	-1.3988	-9.427	-2.4835	-2.0933	-2.2793	-7.7245	-2.4092	-7.2203	-5.3963	-2.2823	1.4717	-0.48768	-3.9501	-1.1294	-2.2724	-4.4284	-0.31217	-3.9942	-0.49913	-4.8018	-4.8896	1.8983	-1.7392	-5.3264	-5.2982	-6.655	-3.2566	-2.283	-6.5566
9.1602	11.578	9.5507	9.1671	13.117	9.2184	10.456	9.7461	8.3021	9.0023	10.027	6.5378	8.2251	4.5563	11.875	9.9909	11.497	13.344	8.3178	13.973	13.62	12.492	8.2298	11.031	10.541	7.4969	6.7199	7.9461	9.8723	12.544	7.2739	9.59	11.458	10.68	8.8892	12.677	15.013	10.012	8.2691	11.957	10.958	8.6313	6.2879	10.858	7.544	14.798	12	5.546	8.9191	9.4086
-10.381	-12.329	-17.073	-8.3739	-17.682	-11.667	-15.524	-12.003	-8.9194	-13.426	-11.479	-11.731	-16.673	-8.9961	-17.139	-12.787	-11.489	-15.468	-13.912	-14.465	-7.835	-11.96	-14.249	-16.531	-12.763	-15.18	-12.239	-15.982	-14.403	-16.035	-13.632	-6.1183	-11.786	-12.217	-11.545	-13.765	-14.808	-14.858	-6.2297	-9.6025	-12.986	-12.592	-20.944	-13.076	-15.603	-10.335	-17.087	-11.823	-14.193	-8.3818
-3.6012	-2.9768	-7.5539	-4.2925	-3.9787	-2.8987	-5.1948	-1.6509	-5.3284	-3.2723	-6.7263	-3.5233	3.1821	-0.8629	-3.7453	-7.4286	-4.9134	-4.4435	-5.9755	-6.0263	-6.3027	-3.0355	-4.6799	-1.509	-3.0445	-5.6298	-2.9723	-2.1841	-6.9386	-0.097742	-2.8522	-2.4427	-0.84329	-2.5473	-1.5425	-4.9869	-4.5183	-4.7359	-3.2564	-6.4097	-0.90551	-4.6382	-1.1786	-0.49656	-8.4057	-3.6775	-3.4408	-6.9398	-0.64088	-0.48196
-18.702	-15.082	-19.626	-13.473	-15.431	-18.709	-13.425	-18.42	-15.392	-18.598	-14.438	-15.896	-12.7	-10.534	-16.036	-17.601	-15.147	-14.427	-12.805	-14.34	-16.173	-13.407	-12.504	-17.277	-16.327	-15.828	-12.252	-16.539	-15.727	-13.379	-12.8	-17.173	-14.229	-11.068	-15.798	-14.479	-12.712	-17.05	-19.801	-12.541	-13.993	-19.677	-13.333	-14.155	-17.261	-16.815	-15.101	-15.437	-15.806	-15.26
-8.1722	-6.0495	-6.7769	-4.3082	-5.6946	-3.9922	-5.7723	-8.0466	-5.9709	-7.4486	-6.9661	-7.1026	-1.5064	-7.1541	-5.2624	-5.5795	-5.7742	-6.7002	-10.819	-4.8913	-7.2242	-5.0124	-3.8339	-1.808	-5.2379	-6.3841	-8.0281	-4.6448	-3.1274	-3.8766	-7.2853	-9.6163	-7.9213	-7.8504	-8.3528	-5.8895	-7.7285	-5.886	-9.1408	-9.5802	-5.4369	-7.7998	-1.9888	-4.5641	-1.3776	-7.5394	-5.9595	-4.4063	-5.5997	-5.262
-9.1095	-12.533	-12.693	-7.7718	-14.651	-13.696	-11.054	-11.175	-11.312	-10.843	-14.005	-10.941	-13.434	-14.073	-10.546	-12.336	-14.206	-13.447	-8.793	-12.736	-10.804	-8.8641	-13.104	-17.134	-12.908	-10.781	-9.7724	-16.241	-8.6087	-11.486	-8.9156	-14.989	-11.381	-15.222	-14.499	-16.613	-15.985	-11.068	-9.7068	-12.916	-12.665	-13.999	-16.001	-10.482	-8.2037	-12.842	-13.577	-10.174	-13.555	-11.22
1.708	5.8409	4.5569	1.1075	5.7881	3.5948	7.9822	3.5628	9.2202	3.7693	5.9142	6.2327	5.5906	0.62046	7.7691	5.4656	3.2414	3.6387	0.024926	6.5189	8.7576	7.5856	5.6996	2.6679	2.1784	4.9299	4.4371	6.4932	3.2189	4.0815	4.8757	1.9905	5.9648	0.30344	5.2845	4.2809	1.5329	3.3336	6.8282	2.069	5.177	-0.065895	2.0153	5.0715	4.6947	3.7293	2.598	2.9231	-1.9854	2.7119
-9.3237	-9.6385	-10.338	-5.9026	-9.3284	-6.4283	-10.938	-7.4675	-9.3628	-6.9252	-3.3145	-7.5302	-6.0522	-9.8577	-8.6874	-6.7562	-8.8221	-3.0845	-4.468	-12.234	-6.5099	-6.6679	-10.08	-11.407	-12.646	-9.3372	-12.033	-11.012	-8.7178	-9.2283	-9.8499	-7.3959	-10.367	-9.6987	-11.489	-15.624	-11.877	-13.361	-14.677	-13.256	-4.9806	-6.6476	-5.3415	-10.399	-7.3394	-12.059	-13.149	-13.365	-7.8904	-10.21
-2.0021	-7.7977	-9.434	-5.9713	-9.6752	-9.9832	-8.7256	-2.2439	-2.4943	-7.2536	-5.5172	-2.2478	-6.7465	-3.6874	-6.6383	-9.9154	-4.2959	-4.3277	-4.0589	-11.916	-8.4167	-1.7309	-6.2005	-4.6504	-5.2471	-8.709	-7.4644	-6.0015	-7.9278	-7.2438	-4.1394	-6.1899	-7.0928	-9.5024	-5.3778	-5.4961	-10.014	-8.1988	-5.1058	0.19752	-6.7058	-5.123	-4.705	-5.2872	-10.073	-5.0675	-7.7344	-6.1125	-1.9714	-4.841
-11.847	-14.013	-13.273	-9.4169	-13.451	-7.2798	-10.088	-13.683	-15.814	-14.597	-12.155	-13.079	-9.1815	-11.407	-8.4095	-9.257	-13.946	-18.374	-7.5408	-12.438	-10.308	-9.9747	-12.376	-10.827	-10.458	-8.9765	-10.402	-12.298	-12.269	-10.141	-11.374	-14.078	-14.774	-11.777	-12.919	-8.6724	-6.184	-9.9179	-10.377	-11.36	-9.0185	-10.671	-7.1468	-11.194	-9.8325	-10.53	-12.141	-12.988	-16.292	-13.187
-4.6895	-3.4317	-3.1077	0.18658	-0.54473	-1.2579	-2.1869	-2.7681	-0.30083	-1.58	1.0079	2.3352	0.48518	-3.0439	-1.7697	0.27619	-0.81767	-0.81385	2.7658	-2.1925	-6.0529	-4.7325	0.96206	1.0176	1.9085	-0.61791	-0.7941	-1.8749	-0.3506	-2.8548	-2.6513	-0.01224	-6.0318	2.0771	3.7582	1.0326	-0.05424	0.54809	-0.22022	-3.6062	-2.2136	-4.5883	-3.6923	-5.0244	2.1852	-2.2986	-4.2755	-0.81108	-4.3524	1.7638
-2.2929	-7.2034	-4.3253	-5.8377	-7.0288	-9.1856	-1.8983	-3.3869	-9.4284	-7.545	-7.9299	-8.3047	-6.9774	-9.3269	-6.9335	-11.981	-7.039	-7.6512	-4.8399	-4.7649	-9.9174	-6.6179	-8.9106	-6.53	-11.69	-8.0774	-5.8851	-1.1837	-6.1227	-7.7386	-2.5426	-5.3263	-8.2193	-6.7373	-5.5389	-4.8347	-15.132	-8.2135	-9.5804	-3.6974	-7.5272	-9.9297	-3.9492	-8.9008	-6.1437	-4.5195	-6.788	-6.0667	-7.3809	-4.757
-5.2474	-7.5518	-0.45073	-6.2081	-7.295	-5.3078	-6.0114	-5.6791	-3.4234	-4.9594	-6.1186	-2.4339	-4.8142	-4.868	-2.5059	-5.4123	-5.2844	-3.6234	-4.328	-6.0903	-9.5666	-4.3595	-2.8628	-0.93602	-4.4422	-6.6999	-4.4563	-3.1013	-5.0235	-8.1609	-7.4819	-4.6238	-6.4758	-5.5548	-11.748	-5.7777	-8.8728	-5.525	-4.0618	-3.5682	-6.5422	-6.9166	-6.8865	-9.3932	-3.5389	-1.5292	-5.3457	-2.9839	-6.6138	-6.6704
1.8036	-2.5284	-3.4033	-4.1576	0.18763	-4.9506	-0.96005	1.9168	-1.1153	-3.085	-1.8585	-3.644	-0.30993	-0.44711	-2.7288	-1.8154	2.0564	-3.3965	-1.22	-3.0102	0.99304	-3.51	-3.4641	1.6592	-4.6909	-1.0891	-4.2458	1.9016	0.54948	2.684	-0.068318	-1.0612	-5.5457	-0.50084	0.35722	2.6269	0.23983	1.8466	-2.5024	-0.68245	-3.9973	4.1968	-5.349	3.1871	-6.2438	-4.4889	0.076017	-1.6158	-0.14994	-3.0539
-12.059	-7.3983	-18.475	-16.352	-15.805	-16.15	-17.799	-18.247	-16.294	-8.5011	-13.97	-12.21	-18.162	-6.3687	-15.882	-15.516	-10.404	-12.573	-17.312	-11.427	-14.333	-16.832	-11.354	-17.308	-12.814	-11.851	-11.612	-15.52	-8.9663	-16.015	-13.793	-12.975	-14.329	-14.673	-13.32	-11.82	-12.703	-13.033	-17.082	-9.7781	-16.046	-18.026	-11.004	-15.962	-7.2987	-12.395	-12.733	-18.227	-13.57	-17.726
-1.7965	-0.98861	-0.95702	2.086	0.095071	1.6134	-3.2701	0.41226	1.6102	-4.1088	-0.16429	1.3742	0.79072	-3.9822	0.52768	7.0113	-0.57912	-2.7562	-0.3076	-2.8661	-3.6875	2.515	1.2324	4.8988	3.4657	-1.0692	0.4356	-0.49142	-1.8902	-2.9926	0.9716	1.2911	1.9096	-1.795	-2.5414	0.71919	1.8113	3.4557	3.4332	1.3401	4.0468	4.1976	4.2067	-0.90921	-1.761	-0.12736	-1.5335	2.3584	0.21664	-1.5163
0.41022	1.605	2.1308	-4.7692	4.2186	1.9378	4.5022	-0.20699	4.3922	1.7661	-0.36386	3.5429	-1.1118	-2.5963	1.7163	0.17531	1.8331	-1.3796	0.16398	-1.1071	-1.1574	1.965	2.2634	-3.5562	3.4611	-1.4009	0.37283	4.2594	3.915	0.79078	-0.91143	-2.1183	1.9564	-0.9445	1.4658	-1.5669	-0.064981	1.287	1.7704	1.1788	2.9167	-0.045523	2.0804	0.28081	-2.02	4.7522	2.7079	-0.217	-1.4392	3.3695
-14.203	-10.09	-9.5094	-15.452	-10.676	-12.711	-10.079	-15.753	-8.3998	-10.361	-13.845	-7.9805	-11.602	-12.416	-13.65	-11.957	-11.291	-14.745	-11.91	-9.1968	-11.331	-12.559	-7.4849	-10.954	-11.052	-6.0508	-13.935	-13.544	-10.945	-11.306	-13.146	-11.707	-16.86	-10.022	-10.319	-8.0979	-9.7705	-8.1799	-10.875	-12.73	-9.522	-10.362	-10.278	-10.695	-13.337	-14.008	-9.022	-15.616	-10.277	-10.638
-14.131	-11.652	-8.9369	-9.7192	-9.3413	-6.1017	-8.2618	-9.8721	-13.591	-12.011	-11.014	-11.488	-11.343	-13.298	-11.886	-9.2649	-12.468	-14.051	-10.523	-11.212	-10.498	-9.0418	-10.19	-12.058	-11.549	-10.382	-11.897	-13.292	-8.4368	-7.8219	-9.5684	-10.432	-8.7635	-10.801	-11.823	-9.328	-7.5921	-11.114	-10.479	-14.032	-6.9679	-12.535	-10.291	-12.311	-12.262	-13.231	-16.557	-7.4323	-11.781	-11.462
-23.507	-23.496	-24.454	-28.749	-25.624	-20.526	-27.743	-21.975	-23.743	-19.247	-16.841	-27.67	-24.363	-21.029	-17.775	-21.894	-21.251	-23.291	-20.52	-23.742	-22.333	-25.912	-28.205	-24.528	-26.662	-23.818	-20.593	-20.86	-18.246	-22.672	-19.519	-20.058	-20.525	-21.935	-26.894	-22.593	-20.601	-20.842	-17.098	-20.62	-21.731	-24.372	-20.261	-27.177	-27.653	-22.572	-23.405	-21.261	-21.776	-21.097
2.54	4.3349	2.2276	4.7486	3.3796	-4.7483	3.4498	0.9009	0.98265	2.1907	3.8968	-0.73444	1.6039	1.2647	-5.0302	1.3732	2.2691	1.5578	0.90502	1.523	-0.55239	0.98809	1.9981	-0.77056	1.3109	5.3614	2.2787	-0.54838	1.7773	-1.4903	1.7466	-1.1901	0.68297	-1.9627	-1.8182	3.7818	6.206	-0.051021	1.0018	-0.81018	-1.1907	-0.65347	-0.80783	2.2214	0.95143	-3.0268	0.91819	3.536	1.6192	-0.66891
1.7212	2.8083	4.7586	1.5524	2.9135	0.64016	2.8913	1.4375	-0.69014	-0.24961	2.4969	2.3368	-3.0544	0.59546	3.9364	5.6567	4.232	1.5934	3.5778	-0.42608	1.4783	-4.3489	1.4337	0.19639	6.6633	3.1497	2.0776	1.7033	-1.5682	2.7122	4.4911	4.5541	-0.7673	-2.2432	-2.9511	0.99425	4.8645	2.5841	2.7904	4.3914	3.9326	2.1914	2.0149	-3.1335	1.5791	-4.8438	-1.1482	2.2242	1.5314	4.6254
3.0036	-5.4814	-4.599	-1.0654	-3.9255	-1.2233	5.39	-0.40198	-0.28523	-5.7506	-2.9071	-2.1168	-3.1941	-3.1525	-0.7386	0.72571	0.65719	-1.1034	0.83094	-6.1466	-1.9581	-0.69037	-1.0993	-8.1859	1.1116	-3.1807	2.1277	-3.3522	0.11385	-5.031	-0.77839	0.90168	0.43544	0.52461	-1.0005	-1.7641	-0.056759	-5.7344	1.5509	-3.8199	-6.2381	-4.3227	0.12645	-4.8467	1.4304	-1.4223	0.14101	-3.2875	-3.663	-1.4928
0.56411	1.0969	-6.7191	-3.0054	-0.43762	-0.48083	-0.11412	-2.8443	-1.274	0.039981	-0.76086	-1.7562	-1.8015	-6.1287	-2.6189	-2.5963	-2.4363	-0.11796	-1.8384	-0.5308	-3.4392	-3.1037	-1.8775	-1.5024	-0.23682	2.2361	-6.855	-4.7098	0.52005	-6.6294	-7.1099	1.6763	-4.079	0.32763	-1.3414	2.7858	-1.9851	-4.9889	-0.57276	-2.3868	-3.4669	-2.4685	-2.9927	3.5813	-0.31285	1.802	-2.1186	-2.6006	-0.16023	1.5558
2.6615	1.1172	6.2086	-5.9587	6.2002	5.861	-0.56194	4.398	0.9703	-1.7258	1.3753	1.3767	2.405	1.8734	2.3311	-3.0154	4.0742	0.0032545	-1.1245	3.0131	4.4268	6.3581	0.98405	1.8132	-1.8465	3.2918	-0.74148	-0.065896	3.9884	0.071799	-0.21256	2.529	-0.64934	1.3714	-1.1264	1.7915	0.34888	1.7396	4.8157	4.4127	0.74055	-0.21744	-1.6384	3.0731	3.7576	3.1185	5.6874	0.58476	0.9669	1.5231
-22.571	-21.525	-19.163	-21.927	-26.512	-25.757	-17.735	-21.356	-19.598	-26.213	-24.775	-21.402	-22.311	-21.628	-26.09	-25.703	-23.702	-25.585	-20.859	-21.467	-23.042	-24.267	-18.186	-24.41	-17.351	-20.812	-21.614	-19.888	-21.795	-20.814	-24.3	-23.577	-20.522	-21.834	-20.269	-23.523	-27.41	-24.318	-27.456	-22.956	-21.184	-19.797	-21.18	-17.537	-22.511	-22.867	-20.023	-20.327	-17.852	-20.958
-11.328	-15.969	-16.256	-12.886	-7.6505	-10.71	-15.046	-17.837	-12.724	-12.906	-9.7943	-10.989	-15.039	-9.3267	-15.977	-11.584	-13.718	-13.156	-11.521	-11.445	-12.898	-7.961	-9.9079	-15.532	-12.907	-16.023	-15.195	-10.761	-11.689	-15.333	-12.332	-14.26	-10.795	-14.042	-21.342	-11.232	-14.795	-8.1975	-15.936	-13.352	-9.5457	-15.338	-14.601	-15.17	-11.925	-13.526	-14.143	-16.387	-18.053	-11.327
-2.2576	2.3649	1.3703	-1.141	-1.5792	5.8863	-1.7667	-2.9251	0.012514	-5.6288	-3.7837	-2.0479	1.0641	-3.9135	-4.7309	-4.4757	-2.462	-7.7247	-6.7834	3.0542	-1.6182	-0.27674	-1.8642	-1.4436	-2.7702	1.1943	-7.919	-5.5397	-1.1216	2.1677	-0.25042	1.7854	-1.8262	1.7506	-1.6333	-2.225	-5.4419	-3.0783	-2.5107	0.66522	-3.2035	-0.75876	-0.13442	-0.48122	-2.4672	-4.9345	-2.0642	2.242	0.86969	1.195
-2.4647	2.2603	-0.61171	-2.1671	-3.8014	-5.3553	-4.5412	-4.3942	-4.871	-0.15991	-1.7552	-2.536	-4.5464	-5.1539	-9.6469	-3.2153	-0.39724	-1.7089	-4.6765	-4.0428	-1.9711	-2.2679	-3.872	-4.2579	-6.7204	-1.8568	-4.4542	-6.1238	-7.8084	-5.1132	-3.3483	-6.4224	-3.1009	-3.4961	-5.0442	-7.0706	-3.2143	-2.1397	-7.31	-2.8641	-2.098	-0.43996	-6.1727	-1.5215	-5.4994	-0.76323	-0.89767	-3.6613	-1.6829	-2.3317
-8.4836	-14.564	-8.6947	-10.937	-11.439	-12.404	-10.587	-8.5698	-11.455	-13.068	-12.95	-10.371	-5.4845	-9.4751	-12.04	-13.088	-12.039	-12.391	-10.451	-8.9428	-8.6599	-13.112	-13.376	-13.236	-12.532	-7.4735	-12.054	-7.1213	-15.79	-10.13	-11.869	-6.4725	-11.683	-10.808	-4.5882	-10.248	-9.1259	-7.7631	-10.952	-13.674	-11.484	-10.638	-12.237	-11.797	-11.566	-5.1815	-11.531	-17.529	-15.302	-7.5707
-13.38	-11.653	-7.1579	-7.3034	-10.163	-11.845	-9.6457	-7.7322	-10.853	-6.2663	-11.648	-11.454	-14.741	-11.077	-12.142	-11.656	-11.009	-10.762	-9.3687	-14.46	-4.3964	-10.502	-10.763	-7.7238	-8.891	-11.335	-13.38	-12.123	-10.212	-6.1944	-12.503	-10.576	-8.3178	-5.6025	-9.6805	-11.65	-10.855	-4.8962	-13.918	-10.142	-9.0916	-13.355	-12.326	-14.325	-6.7591	-11.468	-10.267	-11.458	-13.259	-10.736
3.6004	7.0978	2.0302	5.6349	2.1231	5.6406	4.049	5.0219	-0.93266	9.2014	5.2443	1.4498	6.9718	7.5064	5.5378	5.4003	8.3841	5.5918	1.6554	6.0885	4.3139	8.1553	2.2537	-0.4122	6.8904	5.7698	6.0951	-0.52102	3.7493	6.6496	6.5715	8.5548	1.4409	5.3819	8.1977	6.2855	6.9505	4.9984	2.4023	6.2647	2.7721	8.8379	3.4434	4.3722	4.6723	7.0772	3.6597	3.9844	7.1657	5.9346
0.39925	3.3958	3.2626	0.68876	-0.57018	2.7394	5.0419	3.9613	4.4148	3.2305	2.3063	2.397	0.50208	-0.097349	-1.0676	-0.37867	3.0154	-1.2668	-0.0098049	1.5685	1.1222	2.0376	-0.54068	3.3919	6.5408	3.9322	2.4848	1.1146	3.6799	-1.1369	2.4634	3.7171	1.5981	4.0553	-5.5472	-0.078959	5.2698	5.9809	5.3472	1.228	0.31704	2.641	4.6232	7.3686	3.936	0.74115	6.0919	3.3265	5.5584	4.4969
-0.73004	-5.1673	1.1256	-4.6603	2.3899	-1.8547	4.0317	1.2678	-3.101	1.0734	1.1898	-1.4613	-2.1757	-2.1273	0.87612	0.67131	-1.1653	5.3019	-5.4501	1.0866	2.5013	1.8176	3.2198	-3.3363	1.162	-4.7606	3.8174	-5.8895	2.9738	0.13808	1.385	0.55569	-3.5788	-2.0342	0.42161	0.48902	1.5663	-4.9995	-1.3406	0.47429	0.73619	0.75465	-3.9789	0.69783	0.99849	-2.3862	-1.4054	1.4409	-3.0843	0.067255
-14.615	-13.329	-16.995	-11.145	-15.924	-19.659	-14.332	-12.944	-13.992	-9.6337	-18.694	-12.331	-16.112	-17.586	-13.623	-14.408	-12.802	-15.358	-15.581	-14.501	-11.638	-13.465	-17.356	-19.376	-21.756	-13.585	-15.405	-11.485	-19.032	-14.848	-15.509	-16.767	-17.459	-13.127	-16.408	-16.556	-13.828	-12.129	-13.237	-10.147	-11.43	-9.8216	-18.498	-16.272	-13.037	-12.207	-13.283	-17.834	-17.33	-11.61
-1.3341	-5.579	-7.9654	-5.4318	0.038675	-0.51639	-0.28149	-3.3059	-4.1819	-2.8007	-7.6707	-3.248	-8.4672	-4.8126	-5.75	-8.0309	-4.8043	-6.4013	-5.4012	-4.1367	-2.7052	-7.8465	-0.46899	1.0106	-5.1498	-3.8533	-3.5517	-4.2098	-1.8953	-3.2188	-0.8419	-3.7116	-3.0165	0.63014	-6.0122	-2.8715	-4.1946	-1.6489	-4.7741	-2.2688	-6.9957	-2.6051	-5.9397	-4.1121	-1.3297	-3.5276	-1.8623	-3.1062	-6.8132	-4.8869
-17.342	-20.006	-19.065	-23.144	-17.689	-21.011	-22.47	-21.936	-27.422	-26.499	-22.781	-20.962	-26.319	-21.58	-20.706	-21.009	-23.74	-23.451	-17.413	-21.655	-17.928	-23.554	-19.368	-22.467	-20.693	-23.86	-16.904	-16.288	-24.265	-19.6	-16.638	-21.796	-25.368	-18.251	-17.562	-15.879	-20.027	-22.793	-23.65	-22.215	-22.337	-18.583	-26.985	-21.811	-18.793	-21.308	-18.177	-18.51	-26.44	-23.245
-1.3314	1.6743	-5.0921	-6.6257	0.92669	-1.3009	-0.80412	-3.4968	-0.30783	-1.9087	-1.7087	0.030379	3.2537	3.2908	-1.9978	-0.8901	-0.7856	-1.6465	-6.7289	-1.5607	-0.82977	-1.4301	-4.4628	-2.5838	-0.30574	4.9401	-2.7488	-2.129	-7.0326	-5.4224	-1.8354	0.57816	-3.286	2.5431	1.5496	-1.8953	-4.5473	-0.98087	-1.9989	-4.3784	-0.96061	-0.20585	-1.6977	-2.9353	-3.5557	-2.5053	-0.60694	1.2703	-1.0468	0.91071
-4.5167	-3.4687	-5.3966	-1.9903	-8.2723	-0.88676	-3.3465	-1.9846	-6.9482	-6.7791	-5.3617	-5.7574	-4.6286	-4.2257	-4.8668	-4.759	-5.7702	-2.3897	-2.7762	-5.5521	-2.907	-5.1081	-4.0445	-5.8141	-2.2893	-1.7923	-0.093154	-2.2195	-7.3882	-1.6725	-4.1041	-2.7175	-3.0595	-5.8396	-5.0743	-8.6977	-3.3505	1.2766	-1.2968	-1.6833	-3.1611	-6.5692	-7.8416	-6.7158	-4.6461	0.60471	-9.1676	-6.4381	-5.7769	-3.5136
-14.603	-13.69	-16.233	-10.239	-20.393	-10.188	-16.426	-10.968	-14.692	-10.511	-11.367	-12.277	-11.726	-11.25	-15.218	-13.127	-12.3	-11.096	-12.206	-14.223	-10.146	-12.679	-18.892	-13.846	-13.426	-11.317	-7.7123	-16.787	-15.552	-15.402	-16.406	-15.258	-12.304	-13.973	-13.883	-12.875	-14.427	-18.424	-14.102	-13.504	-10.737	-10.605	-14.017	-7.0334	-15.345	-9.6819	-11.665	-12.359	-14.373	-11.753
2.0833	7.8838	5.5409	3.2244	5.4777	2.7258	2.5938	5.5418	7.5028	6.0183	8.2459	4.8923	5.3038	3.8079	7.7586	4.9744	6.0324	2.7686	5.8768	6.843	2.4455	7.4589	9.6012	5.4681	6.2249	2.708	13.023	2.8817	5.5313	8.1581	3.5213	4.961	2.9574	7.6712	6.6673	4.3968	7.9089	5.335	3.0735	5.1622	4.4068	6.1576	8.5653	1.2912	3.7021	7.8496	6.9342	6.1725	3.1915	3.8025
-5.0021	-5.1813	-6.3075	-3.9881	-2.9835	-3.0536	-9.5535	-5.9602	-4.8989	-5.3533	-0.45335	-8.6416	-0.012527	-9.3422	-6.6704	-4.8785	-10.113	-2.1277	-6.1935	-8.6733	-8.2735	-2.1515	-2.9223	-6.4918	-6.1638	-10.496	-3.9667	-7.2535	-11.191	-3.0342	-4.1475	-5.4369	-6.9201	-4.4235	-5.9198	-4.4394	-5.5656	-9.1036	-6.1131	-7.7798	-9.746	-1.8726	-6.3179	-5.4228	-6.5525	-5.6954	-1.6791	-1.2956	-3.2952	-6.3107
-3.2788	2.3204	3.2626	-0.79345	1.8557	3.8088	-4.2471	2.8914	7.4886	1.8207	-2.1181	2.1079	-2.9824	-1.3649	5.4499	-0.34294	3.2622	6.8211	3.8052	-4.537	0.99179	0.27822	3.2626	0.018958	-0.44424	4.8363	2.9241	1.9205	-0.23104	4.204	2.3504	2.8783	-1.6705	0.015649	2.638	0.85845	0.3913	2.9217	0.77117	-2.6001	0.24539	1.4313	3.1591	3.1465	3.2868	1.2197	3.4464	-0.89443	3.5332	1.3737
-3.484	-7.9726	-4.3811	-4.9038	-6.2913	-5.8851	-3.7081	-3.044	-3.1116	-4.4209	-2.1801	-4.4763	-5.815	-3.2178	-8.0256	-2.7115	-2.3117	-5.735	-1.8372	-8.6347	-7.8166	-4.1329	-3.3481	-6.8602	-8.179	-7.4176	-6.4219	-6.5492	-7.0504	-6.2844	-5.3119	-8.4983	-1.6875	-4.897	-5.88	-2.2296	-4.6062	-1.9784	-1.1505	-6.7257	-5.5421	-6.5582	-6.485	-7.4001	-3.1019	-2.0989	-6.7793	-4.8443	-7.2057	-2.2605
-9.2245	-11.482	-11.091	-15.339	-11.353	-15.77	-10.659	-11.947	-16.412	-14.775	-9.8867	-12.787	-10.821	-19.031	-13.913	-16.065	-13.038	-9.2274	-14.179	-12.01	-14.823	-13.58	-16.021	-12.31	-7.9894	-13.6	-15.045	-14.163	-11.017	-13.232	-20.027	-13.763	-15.322	-11.862	-11.39	-15.306	-15.779	-17.372	-15.825	-11.798	-12.403	-7.3203	-16.951	-13.659	-12.88	-9.5465	-10.445	-10.157	-10.839	-12.716
-24.155	-16.1	-20.348	-18.32	-19.26	-19.365	-24.034	-24.722	-22.038	-22.761	-21.801	-27.403	-19.026	-18.201	-23.907	-20.988	-23.741	-20.62	-26.371	-24.073	-25.685	-27.429	-21.497	-24.296	-19.614	-26.109	-21.439	-24.611	-26.661	-21.931	-18.835	-18.35	-20.79	-16.86	-21.498	-19.732	-20.767	-21.224	-25.09	-25.591	-19.938	-24.671	-19.605	-21.901	-22.833	-19.15	-24.651	-23.232	-25.254	-24.714
-9.8114	-10.476	-10.617	-11.77	-13.004	-11.28	-5.8419	-11.352	-12.404	-12.982	-11.917	-12.662	-10.828	-13.238	-11.712	-9.4692	-12.01	-13.233	-8.6658	-14.031	-16.987	-11.125	-13.72	-10.178	-8.5059	-11.698	-8.7462	-10.93	-9.9603	-18.239	-13.853	-10.718	-5.9528	-13.151	-7.3164	-14.5	-9.926	-15.706	-8.2339	-10.657	-11.859	-11.396	-13.406	-14.674	-11.261	-10.573	-12.381	-7.073	-10.984	-8.5358
-4	-2.4622	-0.0031436	-0.81683	-1.4248	-3.3681	-1.5818	-2.2331	-2.1824	-4.445	-4.7973	-2.345	-0.051734	-7.5536	-0.091884	-4.1681	-3.9667	2.8055	-5.6539	0.61874	-3.2731	-2.4572	-6.9516	-1.2496	-3.5071	-1.5239	-2.6361	-2.547	-3.3129	-1.3548	0.42271	-1.0955	-2.6098	0.63218	-1.2878	-0.014093	2.004	-6.2868	-2.9465	-0.46974	-3.5232	-5.2446	-1.7546	-2.7019	-0.032522	-2.3723	-3.3306	-2.221	-2.5661	-5.2632
1.1745	-1.9977	-1.3084	-1.6674	4.9686	1.6852	-1.2479	1.8332	1.3735	-2.782	1.8685	-1.65	-0.55447	1.958	-1.9369	-1.8986	-0.50921	4.4065	-0.40791	3.2387	2.2803	-5.7395	-0.81453	0.14087	-1.4179	3.1084	0.83094	2.5727	-4.4308	-2.4271	1.8219	-1.833	4.0976	-1.4352	-2.4471	-1.4777	1.0518	0.41901	3.0495	0.49457	-0.3672	-2.3044	0.3641	-2.6074	5.3399	-3.0245	3.9367	2.3522	-7.4626	1.758
-4.4881	-4.0757	-3.6716	-5.6776	-2.4262	-2.949	-7.3953	-4.0362	-4.6514	-2.1264	-1.1057	-5.3216	-5.3433	-4.2945	1.3246	-4.5327	-4.9967	-5.2985	0.20125	-2.2555	-5.1763	-4.144	-3.5835	-4.4166	-0.77235	-6.0295	-3.292	-4.4696	-3.3753	-5.5562	0.15823	-4.4956	-4.5459	-5.2068	-0.94255	-3.5495	-3.9729	-0.30714	-0.60927	0.87489	-3.4892	-3.7246	-6.6865	-2.5189	0.14991	-0.7961	0.29995	-0.45716	-1.4618	-3.2687
3.0619	5.5859	0.99933	3.0237	2.4519	-3.6509	0.95962	2.431	7.206	0.11803	1.2342	5.4875	5.2257	2.0064	1.834	-2.5451	-1.3268	-2.684	0.59497	-3.1767	-0.98997	1.6547	-1.1283	-3.4951	-0.070544	-0.55748	-2.3114	0.38626	-1.0017	0.80338	4.5789	3.8272	-4.6271	-0.60697	-0.69743	3.906	-1.9795	0.55682	0.43078	3.0502	-2.6981	2.3811	3.3353	-3.3365	-0.35167	-3.672	3.65	-0.23006	2.6664	0.89938
6.1798	4.9427	2.0976	7.31	4.7047	6.5626	3.3747	7.988	4.6666	6.1383	7.5388	9.3769	7.0406	4.4851	7.4416	4.0672	0.81075	2.5683	8.3892	5.1903	3.8605	1.2337	7.6654	-0.12599	7.8548	1.7684	2.3659	5.2062	8.7075	10.941	-0.21947	6.0891	9.0363	5.6114	2.0293	3.5087	1.5649	2.5597	9.0997	3.84	2.2041	8.8424	1.6532	3.1926	9.9322	6.5233	8.5151	3.2688	5.9824	2.9442
-3.4305	-3.5062	-6.8861	-6.3644	-4.5635	-4.5123	-2.3993	-5.0338	-5.3298	-2.4774	-5.0045	-2.5783	-5.9133	-5.1348	-3.5084	-2.6847	-6.2824	-7.218	-5.4374	-2.9103	-2.1181	-2.972	-3.2781	-4.4016	-5.0585	-6.6369	-3.8923	-4.9093	-6.7592	-4.7371	-3.2864	-1.7001	-4.8756	-3.7088	-5.4026	-3.4529	-0.30953	-7.6439	-3.8344	-4.0672	-2.5068	-2.685	-6.449	-5.3309	-8.3133	0.046311	-2.3504	-4.321	-3.1065	-4.5819
-5.8543	-9.4496	-8.5451	-6.9244	-6.7862	-10.37	-2.4191	-8.8996	-1.6262	-8.2334	-4.3076	-5.0691	-6.0822	-1.1476	-4.7468	-5.0566	-8.1441	-5.2975	-4.9714	-5.3593	-2.3924	-6.4759	-6.2089	-10.178	-3.692	-5.1942	-7.3904	-8.5749	-4.3608	-2.4656	-0.87015	-2.4641	-10.408	-5.4333	-6.6748	-3.1877	-4.3621	-2.2092	-8.4805	-6.3157	-7.0496	-6.4718	-2.7592	-5.0545	-9.574	-7.742	-5.3427	-3.6813	-1.5421	-4.8615
-10.273	-8.4036	-11.023	-10.861	-9.2013	-13.681	-10.242	-8.8617	-13.331	-8.3866	-9.0196	-6.5789	-9.7909	-5.973	-8.6315	-4.9953	-10.859	-8.7692	-13.585	-7.8297	-4.6691	-11.961	-9.3261	-12.157	-12.515	-7.6029	-10.184	-7.1449	-10.073	-8.6607	-11.238	-10.866	-14.008	-8.5071	-7.0989	-12.348	-7.3872	-11.141	-9.2975	-12.179	-12.549	-9.4087	-7.143	-6.9488	-10.139	-11.398	-9.716	-15.545	-8.4866	-12.247
0.72798	-3.5894	3.3781	1.0688	-1.7327	-0.84818	-0.071856	5.0145	4.401	-3.2125	1.9132	-3.228	2.877	0.3505	-3.2506	-0.31829	0.41506	3.4244	-0.83934	1.8348	5.9456	-3.3132	-1.6477	-3.1287	0.49701	2.1879	-0.621	2.9155	-0.83471	4.143	0.37178	1.4924	1.5269	-2.9548	1.9357	-2.477	-3.0585	1.0091	2.8722	-2.6133	-1.9658	2.3869	-1.7412	0.3227	-4.8866	6.1693	-2.7507	1.2345	1.0558	2.2413
-1.6068	1.9757	-0.38257	-0.61308	3.4651	2.7763	2.0329	3.7893	0.60807	0.78451	3.0331	0.24829	3.4634	2.4943	0.45225	1.9836	-1.4982	0.26402	-1.1135	-0.77564	1.8816	0.75906	2.7037	0.29206	2.8199	0.24772	-0.37392	-0.53432	-0.89933	5.283	-0.96611	0.43983	-0.043146	0.063784	-0.82257	2.486	2.3499	1.674	0.64025	-1.0146	5.083	-2.8449	2.295	9.9853	2.143	5.3634	-4.3838	0.25246	2.3556	1.915
2.5862	3.7524	6.9124	5.7287	-1.8039	3.8172	0.65292	0.40678	-3.5399	2.6875	-0.44544	1.1551	0.1091	-0.57003	-0.11893	4.7048	3.4008	1.089	3.4195	1.024	-2.5978	1.9097	2.721	4.5363	4.4851	2.6549	3.9216	0.15484	3.0407	2.1347	3.2321	6.4259	2.8785	2.7959	5.5097	2.7383	2.367	1.8169	2.2883	0.18675	3.7546	3.4036	-0.31156	-1.4521	3.2544	-0.79998	4.5408	5.148	-3.5328	6.3189
-1.2321	2.6564	0.69	2.4163	4.3179	3.282	-1.2329	-1.3278	2.7354	2.2775	4.2685	1.4217	3.0426	5.2888	4.5196	2.7764	-0.067962	-1.7665	2.3626	-0.19095	7.4278	-0.17959	4.2054	-0.64763	1.6047	-3.3375	0.90844	4.5776	6.1607	1.0286	-0.39968	0.78338	3.0407	-1.7016	1.6601	1.3852	-2.6826	-2.1758	4.3618	2.9807	3.4255	7.3054	3.0405	0.61031	6.003	-1.7597	3.629	4.6453	0.32275	-3.2249
-8.8011	-15.348	-5.4611	-8.3791	-11.908	-9.2763	-8.4362	-14.862	-7.7974	-11.734	-8.8096	-10.177	-2.4229	-8.308	-9.1217	-13.957	-8.4848	-9.5746	-6.3355	-8.1788	-8.1453	-8.4781	-5.8402	-10.159	-11.219	-5.3966	-9.8106	-8.1391	-10.706	-9.2157	-7.4704	-7.1109	-9.0757	-5.7701	-7.6903	-9.0389	-5.0625	-8.4014	-7.1522	-9.087	-10.461	-7.9036	-8.5244	-12.23	-7.0755	-9.8497	-8.9413	-9.332	-8.0933	-5.4475
-25.506	-24.595	-20.942	-24.778	-23.59	-28.406	-23.457	-22.017	-24.247	-21.52	-21.958	-21.808	-21.833	-26.912	-23.498	-24.067	-20.288	-24.621	-25.269	-24.089	-27.697	-19.875	-21.65	-21.947	-28.37	-23.375	-19.909	-14.626	-24.764	-20.378	-20.913	-23.962	-24.038	-19.022	-23.073	-22.572	-19.734	-16.899	-23.503	-20.743	-27.599	-24.775	-21.955	-22.298	-21.947	-23.615	-18.941	-20.259	-27.263	-26.342
-1.6518	0.76148	2.5121	5.8054	2.7834	2.9934	4.9596	2.4959	5.0852	0.61186	0.30161	2.4026	2.2598	2.5412	2.0291	0.86619	2.0245	5.1689	2.5033	0.8432	-1.4123	6.3198	5.4896	-1.1798	4.7386	-2.0745	2.321	1.7508	2.6459	2.4902	2.1965	0.99734	3.6873	2.9262	2.6669	0.37815	5.5377	-1.4612	-2.5349	6.8429	-1.0096	2.8228	4.4551	7.3504	3.3385	7.2286	-2.9536	2.8749	4.2964	1.1528
-0.18016	-6.6297	-4.6686	-2.0318	0.81196	-5.0306	-6.5278	-7.2278	-0.94331	1.7451	-4.4143	-4.2541	0.65104	0.49101	0.71506	-4.7803	-1.3777	1.4296	-7.2738	-1.8297	-1.5801	-3.331	-2.6704	-4.9579	-4.7718	-3.9145	-1.5027	-9.0159	-2.4826	-5.3425	-0.91689	-0.93388	-1.9575	-4.7515	-3.1662	0.013202	-4.7882	-2.7435	0.89744	-0.84838	-3.0815	4.4017	-3.8085	-0.99524	-5.7028	-0.6701	-4.497	-6.7015	-4.8522	-3.7716
-6.0273	0.29978	-4.2457	-4.6361	-5.9999	-3.2267	-3.8135	-7.033	-5.1152	-2.0991	-0.91066	-3.2969	-6.9253	-2.4408	-2.1447	-1.9633	-5.4818	-5.0064	-6.0161	-4.9883	-10.718	-6.1594	-8.4923	-3.6786	-5.2641	-8.4916	-7.4938	-10.585	-2.8464	-7.5735	-8.8461	-4.2264	-2.0341	-1.7201	-5.0716	-5.7681	-5.8312	-1.2959	-1.6833	0.43337	-2.6531	-3.1774	-7.3294	0.99185	-5.3496	-5.3128	-5.1551	-3.1046	-4.7446	-5.6539
-2.8286	-5.7048	4.4479	0.60272	-0.65539	-3.7885	0.1426	-0.31859	-0.30043	0.59957	-2.4685	-2.8618	-2.1919	-5.7618	0.39011	-5.516	-4.1871	-0.86391	-4.5305	-0.19487	-1.4364	0.40902	0.87665	-1.1345	-4.3312	-0.97816	-3.4456	-3.2657	-2.5888	-4.2471	-4.1565	-1.4155	2.5441	-0.12077	-2.7678	0.91318	-0.059132	7.4903	-3.2362	-3.9523	-2.1921	-5.619	-2.8784	-0.37931	-1.098	-4.3849	-1.1007	0.74782	-1.0836	-1.709
-18.08	-11.298	-9.8354	-20.424	-13.276	-13.538	-14.603	-14.384	-16.391	-13.123	-14.288	-9.467	-17.884	-10.16	-14.381	-12.724	-13.747	-12.688	-10.816	-18.571	-8.9863	-12.378	-11.557	-14.131	-12.031	-14.985	-11.234	-16.52	-8.7439	-14.771	-10.921	-11.952	-13.821	-10.608	-11.785	-13.616	-13.033	-15.885	-15.072	-12.749	-8.6774	-14.352	-12.156	-10.721	-15.465	-14.21	-9.7609	-10.352	-13.292	-16.652
-5.2973	-9.042	-4.3286	-6.8758	-11.087	-9.577	-6.6573	-7.2702	-8.8614	-8.6646	-5.7388	-2.9965	-7.7443	-9.7656	-9.5253	-8.0544	-9.5691	-10.992	-8.0326	-11.658	-10.252	-9.9628	-10.41	-10.35	-8.1361	-9.2019	-7.464	-8.9771	-8.1741	-6.3817	-7.7101	-11.326	-12.875	-11.241	-10.066	-7.1282	-6.7901	-11.737	-13.77	-8.3892	-9.7642	-10.349	-9.7793	-11.361	-9.2197	-11.179	-9.0619	-9.5374	-8.1636	-7.7875
0.2249	0.7347	0.60648	0.92301	-1.5641	2.986	-3.0559	0.18614	1.074	-4.1816	-3.2929	5.3822	1.1636	3.2023	-0.32133	-3.6709	4.2997	2.0354	2.2018	-3.0899	3.5351	1.5413	-2.8842	-1.3175	-1.1279	-0.90204	0.27058	2.5636	-0.37331	-2.6925	1.0402	-5.3809	-5.0667	0.42171	2.5897	-0.61367	-2.6676	2.1147	2.6482	-2.286	5.5877	1.036	-2.8635	2.4752	0.76099	-0.54117	0.22248	-2.9953	1.6919	-2.7801
-1.1246	-2.1225	-3.8939	-2.4016	-0.61177	0.89951	-3.5642	-1.7831	4.0717	-2.7444	-2.574	-5.8897	-1.8597	-0.13269	-3.0808	-4.6871	2.9205	-5.341	-5.5268	-2.1693	-1.4859	-1.8361	-0.16065	-1.9563	-0.49551	-2.719	-9.5808	-6.8404	-1.51	-4.142	-4.7267	-1.6951	-5.299	-3.3831	-0.85084	-3.3978	0.33394	-5.9255	0.98527	-0.33525	1.6662	-1.3377	-3.8445	0.39519	-0.10648	-6.0036	-3.2681	-0.65506	-3.517	-1.7899
-2.1885	3.7455	-5.2448	-6.1731	-2.4442	1.3124	-0.99147	-5.1288	-2.4218	-4.4321	-0.05113	-0.69061	-2.6628	0.074136	-4.5674	-1.0047	-5.2495	-3.3453	-0.86311	0.9917	-2.816	-1.6789	-2.3866	-1.2564	-3.1619	-1.9027	0.16231	-4.7548	-4.8295	-5.5181	-1.285	-1.3643	-3.46	-5.5174	-1.2605	-3.9332	-6.2837	-4.6796	0.18413	-1.017	-3.1033	-1.6573	-3.7517	-2.4736	-1.2179	-2.9098	-1.8648	-4.8773	-2.5988	-2.5727
0.39341	3.7179	1.1951	6.8005	-0.79539	1.2612	-0.83451	6.5134	2.1482	2.401	2.5026	0.57196	0.59589	-5.783	1.1016	0.64447	1.1529	1.1666	1.6235	5.54	3.748	0.64645	0.63965	3.7706	2.5231	1.7589	-0.033065	3.1702	1.8275	0.51111	5.712	-0.95578	3.767	-2.0736	2.8136	1.3574	2.4875	0.73003	6.9476	3.983	3.0173	3.9275	-3.1132	3.9079	-7.436	-0.29384	-0.57707	0.6508	4.029	1.4331
-1.3881	2.719	2.1476	-0.11832	-0.63856	5.4272	-0.8911	0.28226	0.72219	0.17953	-0.10535	2.8434	2.5151	-0.90272	-0.90421	-4.5962	1.2548	3.955	0.82641	2.5332	2.9042	3.7178	0.10287	-4.1573	0.49345	3.2566	1.5153	3.4945	1.3784	0.53914	0.77221	2.7149	5.7367	1.2999	-2.5591	-0.57998	0.73241	4.1548	1.1619	2.6519	3.0144	2.9825	-4.3381	0.10559	1.1596	1.2638	-2.1723	-0.84601	0.091227	2.6856
5.5959	5.2802	10.693	5.628	5.8199	6.3368	10.932	6.7163	10.532	8.5644	5.5584	2.5392	5.2601	9.444	9.5997	0.13532	10.822	6.3753	8.1428	4.0859	8.4523	6.4621	6.658	10.868	5.2665	14.529	6.9228	5.4674	9.6914	7.7515	7.9508	1.5083	9.3446	9.3862	1.4106	14.648	3.3778	6.3499	7.7432	10.123	10.614	10.992	5.093	9.2083	8.4888	5.0117	6.993	5.6385	6.8572	7.693
4.4108	5.0885	3.4737	2.1386	3.788	4.9424	0.75009	8.907	7.6962	1.6707	5.4187	5.5693	1.4641	1.7243	4.7191	3.6576	4.5542	7.3782	3.1639	2.8922	3.0024	2.1075	4.4004	6.6714	4.5921	7.4607	8.4749	3.2596	3.1482	5.3506	-0.092808	1.5621	3.6589	8.3505	3.2393	3.4929	4.2759	8.8949	5.6403	6.4157	-1.2186	6.4613	4.5385	2.7618	2.9732	3.7429	7.2737	3.7921	2.9155	7.4279
6.2932	6.0314	6.2954	6.213	5.8475	8.3677	7.1063	4.0676	8.3214	8.053	7.283	3.9148	3.4806	2.1165	8.2261	5.8878	6.4028	2.4529	6.4568	5.294	3.7151	2.8814	6.0738	7.0687	8.9702	5.2214	5.6649	5.759	5.0771	7.8616	10.895	1.8469	8.9856	8.3324	10.199	11.934	3.8877	7.0981	9.1576	6.7238	10.961	5.768	9.2176	8.5453	8.0184	1.4453	7.3935	11.184	6.3873	7.0137
5.6875	9.3591	9.6208	6.0672	5.8198	4.8271	6.5287	1.8058	1.1531	3.8636	3.9902	2.4762	3.7038	9.3195	5.2308	2.7291	8.6056	3.8798	7.4719	4.3723	3.5094	10.214	6.0078	5.8595	4.5888	5.7512	4.4538	7.8417	5.3194	6.0931	3.2791	7.9241	7.4479	4.9658	8.0833	1.8233	2.5097	3.9372	4.782	3.3513	3.1394	5.222	5.0327	7.1389	8.9306	2.2087	5.4574	5.1726	5.7628	2.6058
6.901	1.6748	1.4369	-2.4044	2.5398	2.7312	-0.083743	1.0047	0.49931	4.6706	0.38364	-0.20627	1.4269	-0.30713	1.2839	-2.7715	2.2759	0.48953	-0.71431	0.63842	-1.4853	-0.49137	-1.7913	2.2373	0.68115	1.5394	-2.8415	0.88637	3.1663	0.35007	3.6277	2.2516	5.1794	0.35571	3.007	1.4961	3.936	-0.72876	1.3101	6.3401	-1.5509	7.1762	2.8598	4.5511	2.4326	2.9813	0.94382	2.1468	2.5851	1.4908
-0.74863	-0.7008	-0.25184	-0.39131	-5.8317	1.1386	-2.7822	-2.369	-2.0077	0.49727	-5.2303	-2.6761	-0.046908	-0.33337	-5.9818	-0.33605	-2.6328	1.772	2.1198	-3.3681	-0.51495	-3.9697	-0.92838	0.49985	-3.767	-1.0551	-4.7797	-6.5919	-3.2	-1.1274	-1.3907	0.67517	-2.1131	-3.2027	-2.2179	-5.9033	-4.5632	-5.145	4.1978	1.823	1.3208	1.6327	-2.5641	-0.57024	-5.6922	-4.8216	-1.19	0.74367	-3.8329	-0.46185
-11.985	-11.212	-10.426	-13.318	-10.315	-13.706	-11.308	-11.115	-12.183	-10.397	-14.532	-7.154	-12.196	-9.8464	-10.889	-11.123	-12.921	-9.4692	-15.785	-9.2239	-14.336	-10.418	-10.342	-10.701	-9.0586	-11.93	-11.488	-11.631	-15.915	-11.502	-11.84	-9.6182	-8.4598	-12.777	-11.073	-10.478	-7.1126	-13.953	-15.38	-11.027	-14.696	-9.0784	-12.474	-11.857	-10.044	-10.462	-10.625	-7.5965	-13.97	-16.138
-12.363	-13.811	-12.393	-11.532	-10.459	-15.893	-11.666	-14.315	-14.85	-10.496	-12.264	-13.352	-14.233	-11.336	-14.896	-13.064	-11.111	-10.266	-6.4606	-13.888	-13.546	-11.976	-10.98	-11.565	-11	-9.6161	-12.985	-14.773	-9.8251	-15.439	-11.35	-14.272	-10.342	-11.822	-17.886	-15.499	-13.995	-17.065	-15.819	-17.005	-10.501	-9.3879	-11.913	-11.803	-17.36	-12.426	-13.578	-11.888	-12.448	-11.063
-1.9465	-4.2729	-5.8333	-12.656	-9.2017	-4.7403	-3.1528	0.62571	0.59464	-2.9205	-2.638	-4.4959	-5.4565	-1.5088	-0.84417	-1.6356	-6.1269	0.11317	-4.8411	-3.2805	-3.1034	-1.2088	-8.9132	-7.1362	-4.0706	-0.075391	-8.833	-6.5319	-3.1749	-3.7064	-2.7328	-5.3715	2.0377	-6.515	-1.9957	-5.5955	-3.5998	-2.1086	-4.3511	-3.9127	-2.427	-6.2059	-4.7322	-3.0575	-4.7006	-3.5545	2.985	-3.8622	-3.5089	-4.5091
1.0068	-1.9835	-1.9769	0.36221	-3.2719	2.5849	-4.9558	-3.5141	-1.4702	-6.6137	-1.2307	-1.6809	-4.2423	-1.9621	-0.54261	-4.839	-3.4312	-2.1132	-1.0745	-1.105	-5.9222	-1.146	-0.68341	-1.6265	-0.1642	-4.6396	0.40711	-1.0578	-6.6371	-2.6102	1.6771	-4.7077	-2.1269	-4.1958	-5.7922	-3.8614	-3.5018	-5.8696	-7.555	-2.606	-2.5676	-1.4809	-3.6642	0.42231	-6.4783	-2.0564	-0.17169	-2.9984	-2.4593	-3.5969
-15.086	-14.757	-14.623	-12.918	-13.611	-11.346	-13.883	-10.024	-13.908	-13.658	-14.325	-1.795	-13.118	-8.1762	-14.362	-10.798	-8.582	-10.45	-9.4629	-11.694	-10.371	-11.976	-7.7521	-13.844	-10.79	-12.66	-15.097	-11.514	-7.7002	-11.251	-11.254	-6.6237	-13.774	-8.7389	-11.854	-8.5272	-13.794	-6.3081	-7.2197	-13.262	-19.936	-13.086	-12.55	-16.554	-10.575	-10.268	-15.194	-10.134	-11.602	-15.04
-14.367	-3.3346	-6.6709	-6.8142	-8.7354	-5.8565	-1.019	-6.8306	-5.6082	-7.7738	-4.0206	-5.8015	-2.3013	-8.6624	-7.6521	-7.0176	-5.6382	-6.2617	-1.1769	-6.5696	-6.3028	-2.1275	-6.7566	-9.6077	-7.4368	-4.5223	-5.0294	-6.3387	-10.049	-5.6728	-6.8414	-7.6278	-5.5005	-11.809	-2.4323	-5.4165	-1.9616	-7.3444	2.0151	-1.2639	-5.673	-4.4526	-6.6252	-6.1183	-4.5124	-6.2739	-5.5957	-5.324	-5.0059	-2.6551
5.9427	3.3708	3.6048	3.6929	8.2577	5.2119	3.0638	7.0145	4.5844	9.6669	8.1985	7.1845	12.081	5.9427	7.9896	8.6533	7.0659	6.2291	2.5634	6.577	4.417	6.886	10.876	5.5756	7.4038	10.763	6.4542	13.103	6.1804	6.6583	9.275	8.0554	7.5712	3.3583	8.5468	8.501	5.7807	7.5196	5.4291	10.35	4.0963	6.9769	6.8571	10.287	4.9236	9.2481	7.9021	8.1434	11.115	8.3578
-8.6741	-8.8846	-9.2963	-16.089	-12.792	-10.717	-12.162	-9.8958	-13.425	-8.4697	-13.022	-10.083	-11.739	-13.801	-12.797	-10.422	-12.459	-10.564	-12.431	-11.37	-12.49	-14.69	-9.9115	-10.556	-9.2465	-8.6567	-10.77	-14.026	-16.229	-7.9175	-10.211	-8.8683	-9.1686	-15.598	-9.8564	-11.755	-11.252	-12.883	-12.944	-9.3862	-15.352	-12.187	-16.325	-14.516	-15.475	-7.7689	-10.11	-16.279	-11.516	-12.221
-2.716	0.58041	-1.6739	-0.81917	2.226	-3.9519	-3.8181	1.765	-2.4895	-0.81932	-4.7521	-3.3462	-0.23008	4.9469	-8.0395	-2.2962	-7.3762	0.44385	0.55789	3.2974	5.9604	-1.8376	0.45717	-1.1374	-0.57495	2.4205	-5.8617	0.81638	1.5346	5.4479	0.99257	1.3708	4.1175	-0.0079892	-0.93659	0.73821	0.4247	-1.3867	4.6206	-2.7038	-1.2307	0.11722	1.9778	-2.4844	-3.7212	-3.4089	0.73552	-1.1749	-0.73841	0.74242
-10.32	-11.264	-12.503	-13.673	-14.844	-9.8449	-13.682	-6.8081	-10.968	-8.4454	-9.3568	-12.589	-11.423	-10.344	-14.377	-14.709	-15.38	-15.11	-8.6928	-10.78	-12.99	-10.237	-11.176	-12.894	-12.851	-13.052	-9.9623	-11.492	-10.25	-13.888	-12.272	-11.932	-10.33	-10.937	-16.434	-12.165	-14.057	-5.3923	-12.541	-11.52	-13.702	-13.18	-10.659	-13.071	-11.962	-12.609	-11.885	-9.4078	-13.247	-7.8033
-12.788	-10.992	-10.451	-12.229	-10.663	-13.748	-9.5635	-14.812	-9.6215	-8.5186	-11.215	-18.286	-11.843	-13.976	-10.542	-12.799	-12.414	-15.518	-10.395	-13.608	-14.736	-11.322	-14.481	-9.6196	-9.504	-11.826	-16.102	-12.527	-15.644	-12.021	-11.667	-9.6027	-8.0928	-15.677	-11.576	-15.813	-10.472	-15.179	-8.6925	-14.155	-8.3376	-14.955	-7.4105	-10.855	-11.185	-11.454	-13.765	-13.048	-8.2449	-9.9949
-14.024	-11.899	-8.8911	-8.7008	-14.659	-9.2301	-10.745	-12.398	-9.2835	-11.917	-10.721	-10.966	-12.388	-13.974	-13.369	-13.988	-13.325	-11.663	-11.624	-10.36	-9.4711	-13.118	-11.538	-10.645	-12.518	-9.2626	-9.1044	-11.009	-9.5683	-12.102	-8.1489	-13.817	-13.136	-10.546	-12.821	-10.933	-15.563	-8.7583	-9.5409	-17.407	-13.776	-12.567	-9.5684	-10.975	-7.406	-11.899	-16.091	-11.13	-9.8419	-12.866
-5.9993	-2.1902	-0.88146	-3.146	-7.3516	-3.1898	-3.6039	-8.9263	-3.0847	-0.70781	-4.8225	-4.7065	-6.318	-3.898	-6.2567	-7.3321	-2.0468	-0.31341	-6.2163	-6.0674	-5.9374	-3.9335	-0.4089	-3.8984	-6.0683	-3.5271	-5.6831	-3.2769	-3.7467	1.1051	-4.3923	-0.94462	-2.1581	0.41182	-4.9313	-6.2997	-7.3701	-1.8705	-0.97783	-2.4159	-5.5538	-2.5456	-5.7193	-2.2148	-4.3473	-3.6896	-3.2251	-6.3028	-3.2743	-2.4431
-3.5955	-0.57499	-3.9408	-0.037482	-4.2451	-4.836	-4.0058	-1.8388	-2.7819	-1.9355	-4.6752	1.1893	-2.2869	-0.6231	-3.7811	0.38142	-4.8097	0.097064	-1.3505	-3.1669	0.8744	-0.40334	-3.7737	-1.9528	-2.3551	-4.4293	1.4298	-1.8362	1.0362	0.83902	-2.1387	-0.16931	-0.32713	-3.2576	-1.5814	-5.0772	-2.1003	1.4579	2.0937	-5.6866	-5.0652	-2.7239	-4.716	-3.1351	1.978	-0.09605	-6.3162	-2.623	-4.755	-3.9335
-4.0618	1.2133	-5.4998	-9.1825	2.2398	-4.6967	-4.0526	-4.5135	-0.94073	1.4831	-4.3297	-3.2508	-1.7583	-2.0302	-1.4386	-3.0252	1.191	-2.1581	2.9143	-3.0973	-0.49908	-3.8412	1.5191	1.7838	-1.2419	0.98401	-3.3201	-4.9559	-0.697	4.6298	0.26793	0.3966	-5.5986	0.18328	-5.8285	-8.1123	-6.6041	-4.4397	-5.2314	-1.5841	-0.9979	-4.3337	-2.4586	-2.5198	0.96938	-5.0627	-1.9481	-4.4977	-4.4838	-5.4408
-22.117	-23.664	-21.929	-26.392	-27.178	-26.557	-25.659	-20.705	-23.201	-21.053	-20.666	-24.416	-21.521	-23.507	-22.318	-20.1	-22.534	-20.478	-20.742	-24.868	-19.971	-22.411	-18.687	-23.434	-24.256	-20.9	-20.446	-20.23	-22.823	-19.142	-20.011	-22.935	-25.213	-19.724	-20.611	-19.21	-22.996	-20.25	-21.442	-26.33	-22.86	-17.09	-18.415	-23.741	-21.747	-22.719	-20.946	-26.186	-16.359	-22.01
-14.594	-9.9983	-10.492	-13.334	-13.844	-11.335	-9.0148	-13.449	-12.556	-8.9592	-13.277	-16.819	-10.249	-16.591	-12.209	-9.1979	-14.308	-12.31	-14.833	-14.386	-14.333	-16.025	-7.6287	-7.5143	-15.374	-13.157	-9.01	-10.862	-14.783	-9.0852	-11.217	-14.069	-9.9111	-11.285	-13.52	-15.286	-15.563	-14.385	-11.04	-13.773	-12.962	-13.809	-14.355	-14.569	-11.571	-11.723	-11.052	-12.421	-13.333	-15.285
-2.1937	2.683	-2.4163	0.54862	-3.3363	-7.9012	7.948	-0.0757	0.27137	-1.5	-2.1848	6.3111	0.56762	-1.6984	-3.2182	-3.2095	-3.5063	-4.7719	0.91347	-0.038087	-3.363	-3.5024	-3.5716	-0.91137	-2.9749	-7.3815	-6.2446	-1.3829	-1.4012	-1.4983	1.6608	-0.18181	-5.1959	-2.1347	-0.13878	0.78097	-2.8038	-2.1407	-5.9515	-2.9028	-0.8042	-0.385	-3.3647	0.77567	-8.2006	0.3857	0.349	-3.9651	-1.9347	0.79227
-6.8748	-7.2652	-5.9609	-3.8794	-4.6526	-6.3069	-9.5683	-6.4197	-7.9701	-6.5202	-6.9346	-6.4109	-6.6098	-8.3515	-3.8393	-5.8207	-5.8809	-4.6662	-3.2969	-6.7249	-5.1277	-4.4699	-5.6864	-5.7351	-3.9196	-8.6778	-3.4289	-9.2808	-6.3388	-1.7372	-4.5653	-4.5089	-11.308	-9.2371	-4.0527	-5.9915	-5.6659	-2.0906	-8.6845	-8.371	-7.8703	-5.3939	-6.886	0.13087	-5.0317	-5.7293	-6.9639	-9.1874	-4.8731	-4.5682
-19.379	-20.837	-18.031	-21.048	-21.472	-23.903	-19.781	-21.3	-19.93	-18.337	-22.526	-19.502	-19.465	-17.545	-20.092	-21.677	-22.464	-23.151	-18.513	-18.724	-24.734	-24.697	-23.577	-20.661	-23.472	-22.659	-19.576	-24.701	-18.337	-21.926	-18.142	-23.807	-18.539	-16.252	-18.771	-20.633	-20.82	-18.634	-19.737	-17.941	-20.868	-22.697	-18.651	-21.386	-20.182	-21.004	-19.078	-19.141	-23.709	-18.877
12.2	12.727	7.6988	2.7627	10.836	6.7478	2.6434	9.3644	9.4406	8.6635	5.2713	3.9604	9.9201	4.45	8.2599	9.5749	6.6779	5.5909	13.926	10.123	6.0764	6.6591	10.942	8.6146	4.4527	10.118	8.4429	8.7102	8.5311	7.3894	6.7573	3.4822	3.679	5.6327	4.0002	2.5344	6.4395	4.2416	11.812	6.9034	8.2474	10.116	8.2383	2.24	11.336	9.5436	11.306	7.951	10.446	12.442
-6.6501	-18.051	-9.2086	-12.431	-15.977	-14.032	-10.86	-10.189	-9.7277	-5.8334	-13.6	-16.062	-15.502	-12.204	-10.039	-6.9135	-11.433	-6.1566	-8.8722	-15.514	-13.363	-9.8435	-10.15	-9.0982	-12.737	-15.361	-12.471	-10.855	-12.532	-11.448	-15.959	-7.7467	-9.0872	-14.684	-14.403	-10.258	-11.039	-15.855	-10.84	-10.306	-11.905	-9.6284	-12.404	-9.8908	-10.313	-10.693	-9.7463	-8.4786	-9.7021	-13.108
-26.43	-20.76	-24.006	-21.493	-20.767	-24.561	-21.083	-23.883	-25.182	-23.438	-20.687	-22.326	-18.328	-22.427	-19.667	-19.321	-25.668	-22.28	-22.665	-25.552	-24.284	-19.733	-22.615	-21.685	-20.239	-21.487	-25.219	-26.06	-22.454	-18.932	-20.051	-23.017	-22.265	-24.045	-20.04	-25.297	-22.689	-23.96	-21.625	-18.458	-20.554	-20.331	-25.241	-23.743	-26.735	-23.252	-17.083	-23.855	-24.903	-20.882
-2.0102	0.77473	-2.0612	3.1592	8.351	-4.4247	-2.9863	3.0731	1.8524	0.48188	-1.1437	-1.4029	-0.4548	-1.5245	-0.33407	-0.65889	-0.69707	2.413	1.2012	0.10171	-1.8058	0.077672	-3.8879	-1.3228	0.47708	1.0887	-1.7426	-0.30881	-1.8471	-2.2578	-1.6409	1.6013	0.75554	-3.5955	4.0626	-0.43193	0.098133	-0.81801	-1.8535	3.5145	6.2458	0.63769	-1.1762	-5.5621	1.8099	-2.6696	-1.3586	-5.5135	1.745	-0.080291
-16.69	-9.6721	-11.376	-13.264	-18.321	-14.107	-7.8294	-11.437	-16.734	-10.888	-15.733	-15.052	-14.8	-16.172	-16.683	-15.781	-15.79	-16.067	-11.673	-11.455	-15.484	-13.804	-14.536	-16.791	-10.413	-16.5	-14.001	-12.15	-20.699	-14.338	-15.731	-14.574	-16.672	-11.48	-13.122	-11.798	-11.501	-17.137	-16.66	-15.621	-16.293	-17.388	-16.542	-12.882	-15.561	-16.192	-15.958	-15.655	-19.179	-11.484
1.0375	-2.6688	-1.5106	-1.2377	-3.2534	1.9111	4.1369	-1.9878	0.7639	-0.21016	-0.46651	1.5237	-2.4788	1.6767	-3.0335	-1.6848	-1.9825	-3.3956	-0.26689	1.0343	-1.111	4.3313	-0.19213	-2.8101	-7.6	-4.9384	-4.7106	-3.1739	-0.77046	-6.1239	-3.8619	-0.19981	1.4938	-2.5735	1.4603	-3.2311	1.3925	-5.576	-4.2979	0.40423	-3.8381	-4.7218	2.5273	-2.1853	-4.4002	-1.3142	0.52448	2.2143	-3.3532	1.0365
5.4312	6.0531	9.5629	6.3073	7.3454	8.9613	7.0664	6.8362	6.3104	7.1064	5.6941	6.0938	-0.24665	1.2914	4.9802	6.4178	6.3934	6.9509	2.4099	-0.72014	5.817	6.856	2.0482	0.21367	4.9793	9.4594	5.978	8.6311	5.8397	3.5202	6.5639	6.005	4.1977	0.79173	2.2175	6.5201	3.8776	4.0541	10.922	5.0606	2.0394	7.3003	5.5993	8.0537	6.7319	7.9104	7.1409	5.4928	0.93141	2.8861
6.8544	4.1362	5.8918	5.4228	5.7175	1.9012	5.5153	7.8481	11.037	6.5262	8.0981	2.3134	7.9337	3.1335	9.5648	5.2973	9.1683	7.9041	8.1469	3.5896	6.6621	4.6301	2.2461	10.149	8.9799	6.1544	6.4779	1.7316	4.0437	1.7917	7.6597	1.4121	5.9453	8.8893	6.7061	3.2996	4.654	6.5146	3.3807	5.8875	2.3899	2.9465	8.7985	3.2652	1.3107	0.58058	3.5008	2.3254	0.92651	8.5755
7.6917	10.469	9.5188	8.9312	7.553	8.5295	8.9841	6.5277	9.9094	5.6279	8.762	6.7481	12.22	6.8693	6.5445	10.272	12.501	3.5896	10.553	4.154	11.276	7.946	6.6578	9.5319	8.6113	10.276	9.8037	5.8914	7.0804	5.3332	6.9403	12.154	11.571	9.1059	5.6914	7.3201	10.145	12.697	8.3792	6.7832	8.9503	7.7288	12.559	8.5491	10.517	13.492	11.739	11.087	7.6433	7.4124
-3.7742	-4.5881	-1.8311	0.26981	-1.7632	-0.88556	0.25115	-6.7506	-3.753	0.98752	-2.509	0.4642	5.5331	-3.8885	4.0785	2.1519	-1.3062	-1.9826	0.12438	0.34896	-4.1432	-0.4136	-1.8694	-1.198	-0.13239	1.3908	-3.2274	2.3077	-1.0287	2.7744	1.5041	-6.0149	1.5969	-4.3805	-1.0807	-2.2273	-3.3218	-2.2103	0.33181	0.82041	0.64462	0.63766	3.5156	-3.0755	0.085685	-3.0776	-3.3205	1.5627	-3.2082	-0.22367
4.5162	6.3221	6.5336	9.1268	8.5212	9.5174	8.035	12.502	9.3189	7.8309	8.9148	6.7125	8.9194	7.3381	10.341	9.8697	6.1079	6.7393	10.253	10.776	7.3624	8.6501	11.219	9.8025	7.7362	7.7018	6.4824	9.9175	4.2252	7.3692	8.9645	10.076	10.697	10.747	7.7892	5.1592	6.5006	10.684	6.7153	5.864	9.7888	7.63	7.6434	13.909	9.5899	5.8258	10.001	7.5634	10.001	7.8763
2.9076	1.3626	6.8483	7.2645	13.155	3.422	8.2676	8.8243	5.4253	7.0472	4.8606	7.5748	5.9781	6.2834	2.4496	6.1092	4.2103	10.576	8.5449	2.9141	10.359	9.5395	8.7845	8.9371	4.7399	11.575	5.1569	7.7598	4.5366	12.727	7.4294	6.8627	7.8615	7.8033	1.0466	5.8459	3.2297	4.8883	8.4478	6.9323	5.7379	5.2667	7.445	3.4814	6.9967	10.559	2.2406	2.109	12.471	9.177
-2.9138	-2.9191	-4.4596	-0.99486	0.20455	-1.3869	-6.7503	0.17283	-2.6588	1.9111	-2.9952	-0.45433	1.8583	1.7655	-0.66821	-5.1245	-2.4963	-3.7584	-3.014	-1.1221	-3.7197	0.77358	-5.6007	-0.6881	-2.8037	-3.7309	-0.16586	-3.6998	0.23049	-4.0841	-2.9434	-8.0878	-1.0439	-0.11001	-6.6701	-3.4292	-2.7651	-4.0033	-1.4472	-4.3492	-0.5056	1.0147	-3.1379	-4.0046	0.4079	-1.1493	-2.1806	1.9644	-4.7627	-2.4875
-10.12	-11.678	-14.465	-10.521	-11.037	-15.641	-15.362	-14.317	-13.989	-7.5751	-12.041	-10.583	-9.4236	-6.8237	-15.676	-13.605	-13.621	-13.709	-10.742	-17.864	-9.3143	-15.376	-15.521	-11.383	-9.6021	-8.4717	-18.318	-5.0472	-8.963	-9.014	-12.682	-13.982	-15.08	-13.327	-12.966	-17.454	-12.534	-14.371	-8.5443	-13.88	-11.685	-16.933	-10.43	-10.214	-12.929	-14.091	-10.09	-13.619	-15.34	-9.2242
-0.092505	-5.4219	-2.6767	-1.8084	0.015261	-3.3523	0.86544	-2.3492	0.38946	-3.8182	-2.3197	-1.315	3.6471	-1.2071	-1.6057	-4.4809	-2.1689	-2.2582	-3.3781	0.20011	-1.7609	-1.036	-1.8199	3.6539	0.45865	-1.0589	-3.3795	0.3008	0.46639	2.0694	0.053002	-2.8626	2.3663	1.589	0.53013	1.6287	0.048074	-4.2265	1.1225	-2.8239	-0.89742	-3.2465	-5.2002	-2.0328	-1.4718	-3.947	-5.2622	-0.18125	3.1943	-4.2983
5.4658	7.7205	7.6968	10.139	7.7201	4.8432	8.1741	0.30274	0.010558	3.8457	3.451	6.2921	5.2264	1.3059	7.4104	6.88	7.263	7.819	8.0838	8.2132	5.7319	3.7045	5.4627	5.805	6.0316	4.014	7.0263	0.52676	2.8241	3.0417	6.2225	9.5533	4.9878	7.0776	3.1992	9.2106	3.9229	5.6815	7.5009	8.3259	5.4313	1.4339	5.3756	5.3746	3.4977	3.2825	9.2831	8.755	6.1883	10.91
-7.8683	-9.552	-12.367	-7.6236	-11.02	-8.2417	-12.285	-10.017	-11.267	-16.198	-12.247	-11.275	-11.815	-10.285	-12.624	-12.349	-12.66	-10.469	-10.928	-14.012	-12.257	-13.266	-15.343	-10.77	-8.3579	-9.1472	-14.781	-14.745	-14.191	-9.9934	-19.078	-19.164	-8.1401	-11.003	-10.457	-13.526	-13.936	-8.0407	-10.082	-14.968	-8.9608	-8.8713	-13.798	-9.1182	-10.816	-9.9231	-4.3701	-13.609	-14.264	-12.693
4.7591	10.294	7.9302	8.0161	8.0859	8.8381	7.6324	5.0987	8.4825	2.5827	8.133	9.328	10.709	10.168	6.9975	3.612	13.648	7.7965	4.957	9.4531	8.7918	5.4084	11.252	9.0853	13.801	8.9983	8.0326	6.124	2.6801	9.3862	10.292	14.023	7.8361	7.3183	7.3689	10.804	5.5662	11.095	9.7976	5.9097	4.9616	9.7915	7.6269	10.755	5.1901	3.7101	9.8828	6.8303	8.007	8.8535
-3.2745	0.62109	2.3922	-2.6703	-1.8797	1.401	2.2235	-4.1988	-3.8991	-2.4372	1.9309	0.39213	-2.5207	0.51335	2.2867	-0.63015	1.1016	-0.30204	0.83826	-1.8091	0.62069	4.9818	-3.0026	-2.0966	-3.4299	1.0073	-0.0059742	-3.5172	1.9172	3.8394	-0.3801	0.32719	2.1779	0.47046	3.7144	0.39424	0.29657	0.1044	2.167	4.8143	0.69284	-1.2084	-0.05325	-0.06224	1.2052	0.58964	3.4749	-0.58818	-1.12	-0.60815
-8.7224	-9.2969	-13.339	-9.4566	-9.8896	-8.8413	-9.4993	-12.809	-13.57	-9.3865	-12.516	-9.319	-13.001	-9.6455	-13.536	-12.011	-10.924	-8.9049	-10.206	-11.605	-5.8194	-15.897	-11.132	-11.727	-7.7958	-4.9402	-11.451	-14.41	-10.459	-12.589	-10.047	-5.6862	-15.524	-7.836	-10.501	-12.429	-11.138	-11.716	-11.974	-9.9891	-10.31	-15.09	-11.213	-8.5752	-14.814	-15.529	-7.6642	-8.9313	-11.843	-13.669
-2.184	-0.31468	-6.0685	-10.295	-5.5522	-0.84597	-4.0955	-5.6214	-4.4048	-2.009	-2.122	-5.7097	-3.5288	-3.8288	-3.326	-4.7907	-7.8749	-1.7718	-2.8777	-7.782	-2.7928	-4.1535	-4.2353	-3.8338	-4.613	-3.5885	-4.8108	-5.8856	-1.1116	-6.7095	-7.3448	-3.7801	-4.1247	-3.9889	-4.3078	-1.0382	-7.4446	-6.2468	-2.0672	-5.2022	-6.3731	-10.293	-1.1873	-0.60825	-4.2086	-5.8241	-1.2563	-6.1181	-6.8379	0.97544
-0.30502	-1.2303	0.15266	1.8839	-0.0080016	-0.06864	-1.1584	-0.36802	-1.68	3.1505	-2.0622	-3.4899	-1.6048	-0.015308	-3.3475	0.36031	0.021966	2.3745	-3.3274	0.68136	0.90217	-0.96407	2.3582	-0.17499	-0.46365	0.56301	-4.4775	0.55243	1.2297	3.0365	-4.4808	-4.7766	1.8917	-3.9518	2.1326	-3.5348	-5.3156	-2.3086	-0.55958	-1.3877	3.1666	0.3778	-2.0541	5.0283	-0.50722	2.4827	0.61649	2.8175	-1.3002	2.0465
-1.2045	-2.5457	-7.4104	-3.1967	-1.0867	1.4663	-2.1163	-2.8803	-2.693	-0.47797	-0.92364	2.0753	-5.3466	-4.0984	-8.3897	-1.1713	-1.8531	-0.74554	-3.8082	2.1985	-2.147	-3.8441	-4.2713	0.057396	-0.74166	-5.9685	-0.88431	-5.8286	-2.1482	-5.8408	-1.19	-7.3024	-8.6346	-3.5691	-0.51668	-3.0627	0.091995	-8.5993	-2.8287	-2.8079	-5.5885	-5.5744	-6.5644	-3.7578	-3.7042	-6.3621	-5.2925	-0.51664	-7.4887	-6.8465
-10.028	-7.279	-14.184	-10.415	-9.402	-9.6776	-8.9761	-9.4664	-7.8755	-7.6587	-12.578	-7.8489	-6.3744	-8.9826	-11.311	-6.4497	-13.574	-5.4587	-8.0978	-11.066	-9.5819	-11.529	-12.904	-5.967	-10.03	-9.3282	-11.348	-12.317	-5.8593	-9.5861	-11.251	-7.9923	-8.1605	-8.9697	-11.874	-11.876	-4.4704	-10.757	-9.9441	-8.79	-7.5544	-11.634	-7.3346	-5.6168	-10.983	-12.31	-6.9538	-9.6207	-6.7644	-9.7332
0.28423	0.26389	-4.2707	-1.6816	-0.907	-1.4921	-0.27364	1.1823	-0.22061	-10.226	0.53921	0.17485	-9.8476	5.6204	-0.2758	-3.3861	-4.5022	-6.0135	-1.746	1.3693	-2.5573	-6.8685	-3.0211	-1.2115	-2.969	0.96419	1.4388	-8.4819	-1.717	-2.825	-4.6112	0.12558	-2.059	-0.30323	-2.8442	-2.9483	-2.8678	-1.1406	-1.6556	1.664	-1.8466	0.17282	-2.6498	-1.6198	4.755	0.76881	-3.6476	-4.1929	-3.069	-3.1247
-9.541	-6.0171	-4.1641	-2.3784	-6.8106	-5.5663	-7.9733	-2.5199	-9.6524	-6.4377	-4.0533	-14.311	-10.986	-8.7773	-5.4365	-5.7666	-4.1793	-5.6042	-6.3485	-11.531	-5.6807	-12.435	-9.4904	-8.6888	-6.9411	-4.6676	-5.4569	-6.0321	-10.576	-5.4253	-7.8733	-9.1564	-7.9522	-5.2416	-9.9947	-5.5476	-6.3744	-6.3941	-7.65	-8.622	-11.254	-5.5371	-10.176	-9.5057	-10.405	-8.2431	-3.3488	-5.5398	-7.0361	-13.747
-6.5009	-4.4902	1.4188	-5.6014	-0.72344	-3.5116	-8.849	-10.73	-0.15537	-7.6065	-5.6487	-5.9196	-8.1032	-5.1969	3.2594	-3.9662	-3.9346	-4.0278	-7.3736	-5.5945	-5.0059	-5.4624	-5.6745	-4.0008	-2.0801	-4.4003	-1.1183	-4.9313	-5.4605	-5.3408	-4.5158	-6.4958	-6.4085	-7.883	-4.1434	-4.7138	-0.82518	-1.3973	-6.6556	-6.4865	-8.9525	-3.1281	-5.2965	-6.3877	-1.7025	-4.4636	-6.6351	-6.4214	-2.8899	-9.3502
-20.766	-23.673	-23.101	-19.306	-24.038	-22.845	-21.394	-21.355	-20.267	-22.131	-19.093	-20.863	-21.619	-23.02	-24.798	-19.885	-22	-20.592	-22.727	-19.734	-20.349	-18.828	-20.423	-24.471	-25.028	-16.693	-19.25	-19.122	-19.128	-25.536	-23.463	-18.799	-23.272	-26.374	-21.65	-24.481	-23.236	-21.152	-25.904	-21.863	-23.865	-22.887	-23.48	-23.344	-19.595	-22.764	-21.935	-27.473	-22.972	-25.552
-8.2731	-1.8522	0.30816	-0.40273	-0.48121	-5.8448	1.3605	-0.45486	-4.0586	-1.3206	-4.3658	-1.4947	-1.7824	-7.0174	0.8163	-3.7946	-5.0874	-3.9334	-2.2069	-4.8904	-1.7867	-5.3173	-2.9903	2.8591	-1.4266	-0.12535	-5.271	-2.135	-3.5271	-3.3778	-0.24521	-1.0925	-4.609	-0.93918	-4.7761	0.54189	-7.2611	-0.47879	-4.7413	-5.6454	-1.6329	3.8546	1.4728	1.7052	1.8136	-4.4282	-0.22894	-1.3273	-1.6801	-8.6643
-4.809	-3.3628	-2.4952	-8.292	-1.4454	-4.0486	0.42891	-3.9006	0.34209	-1.6439	-0.1403	2.1992	0.39116	1.1007	-1.5662	-2.8295	-5.296	-2.0396	-5.2818	1.3416	2.2894	-4.3869	-0.094106	1.5665	1.1553	1.3662	-4.8381	-1.3144	-0.85999	-4.5046	-3.3552	-4.6528	-1.9304	2.6845	1.2832	-1.5626	-0.59654	1.2778	2.4335	7.0665	-1.7593	5.0674	-1.6182	-5.2316	-1.2156	-1.4811	1.3789	1.174	-1.4778	-3.4031
3.0271	2.7716	-3.0747	0.00020335	0.15891	-5.4238	-1.6443	-1.2705	-0.077571	-4.0985	-2.2268	-0.24741	-1.4415	-1.6567	-4.7385	-2.3378	-0.16106	5.9894	-2.5086	-4.7575	-3.4086	2.7396	1.3519	1.0024	-0.41001	-5.2061	-2.1069	1.7182	-2.2969	-1.663	1.0248	0.60328	1.0911	-4.0481	-3.1025	-1.5979	-0.34445	0.44679	1.5688	-2.3171	-2.336	-0.72497	0.39067	-2.6308	-2.7518	1.6069	-4.2948	-2.2604	2.7083	-2.9568
-0.16921	-2.8248	0.46541	2.4091	-1.2702	-2.1871	-1.511	4.083	-2.2247	-1.6016	-2.8679	-2.5842	0.78809	-4.6752	-2.4195	0.081184	-2.7239	0.15166	-5.1834	-7.1772	-4.9488	-3.5341	2.4455	-4.9557	0.8453	-4.6813	-0.95977	-0.51376	1.4781	1.2346	-1.9715	0.63834	-4.2291	-1.7461	-3.2545	-0.99301	-0.4384	-1.903	3.3082	-0.98574	-3.6124	-3.9705	-4.1054	-1.7953	0.58693	-0.016769	0.5321	3.1274	2.8403	-1.3498
5.7683	2.2584	-3.9307	-2.0299	-5.3499	-0.56806	-5.1442	-2.8667	1.0449	0.1841	-0.54794	-6.0595	-2.1433	2.5247	0.51024	-4.6157	0.84035	-2.1995	-1.9496	-1.2202	3.0313	1.662	-0.75573	-0.56053	-5.3321	2.4807	0.74413	4.1481	-3.103	-4.6448	-6.0043	1.931	1.0725	-2.0082	0.13185	-3.2893	-1.2732	-2.974	-0.90744	2.1481	-3.0724	-4.5736	-2.1534	-3.0958	-1.3704	1.9368	2.489	-4.0262	-2.7247	-3.2063
-11.92	-5.3136	-8.3419	-11.207	-12.198	-7.5303	-11.625	-10.655	-6.8596	-9.3448	-7.2287	-7.0382	-7.6663	-12.428	-9.5528	-6.6112	-9.1111	-11.816	-10.526	-12.681	-10.411	-10.183	-10.78	-5.5877	-8.5493	-10.628	-9.7114	-9.9348	-12.072	-6.9137	-9.1001	-9.7842	-4.8689	-12.656	-7.3722	-9.3743	-7.6246	-6.9285	-10.354	-7.4321	-7.2339	-8.6937	-9.3641	-10.422	-8.8961	-6.3975	-5.7832	-8.9851	-1.9921	-10.586
7.8325	5.5016	11.367	10.843	3.2647	2.6271	7.7725	12.014	3.0837	2.9047	8.959	6.7546	11.049	10.003	10.583	4.6123	8.5306	7.5437	7.4068	1.8684	7.8484	-0.17997	7.1845	5.976	8.8805	8.1653	2.4175	6.6055	9.2518	8.2417	1.1128	8.3635	7.6217	7.7724	7.4375	3.2438	11.189	5.645	4.0386	9.7881	6.539	6.8359	0.21521	7.2715	1.0662	8.2615	6.0486	1.9601	6.2127	6.2063
7.4287	1.252	3.2547	-2.7957	-2.8424	1.8738	0.39651	-0.67764	-3.1406	-5.5683	0.87385	6.6746	2.3278	-2.9612	-2.0977	2.4093	-1.8729	2.0389	-2.3006	1.6693	0.12969	-3.7678	2.5059	2.6307	-1.0315	0.97326	1.3057	1.8018	-1.7197	3.0181	3.1243	-3.513	-2.6622	1.287	4.1968	0.79713	-2.5431	0.64135	-1.2518	-0.32926	0.2211	7.2037	1.7522	1.349	0.22102	-5.7036	3.1751	3.2126	-2.6739	1.9449
7.2351	4.7942	6.3405	4.4887	4.4629	5.5728	7.8686	7.9343	9.2644	4.0877	3.1447	6.5879	13.833	6.34	3.6397	4.4366	6.6357	6.4005	3.7541	4.4522	4.3407	2.9726	8.7552	7.3998	6.4366	9.3332	3.5349	7.2274	5.5752	12.927	6.123	6.2261	5.1508	3.686	7.7171	6.6841	1.7354	5.4495	9.2676	4.6503	3.8236	4.5984	3.4942	2.4053	3.6758	7.4811	5.2245	8.8757	6.8934	6.5135
-8.9324	-14.395	-13.926	-11.995	-12.895	-10.663	-15.145	-13.122	-12.835	-13.722	-14.118	-15.888	-17.441	-19.09	-11.644	-14.296	-13.843	-10.294	-17.446	-13.83	-9.9999	-14.6	-12.086	-17.891	-12.549	-12.812	-9.5078	-14.524	-9.9103	-13.593	-14.087	-11.168	-12.169	-17.415	-11.84	-13.473	-11.421	-14.152	-13.974	-13.112	-11.548	-17.241	-13.131	-16.418	-12.847	-13.43	-14.241	-17.4	-12.418	-10.151
-4.3176	0.049348	1.1006	-4.9597	3.4687	2.5661	7.6871	2.4219	2.122	1.8732	-0.083797	0.51964	5.5136	5.9504	-2.7879	2.9243	-0.73382	5.0112	-2.7621	4.4758	3.5144	0.055604	-3.9267	-2.0264	2.7002	3.5563	4.8309	4.1194	2.5196	1.8442	-0.35084	-1.2799	0.22102	-1.6759	-2.1535	2.2569	2.9125	1.027	2.0833	2.2359	0.60756	3.2113	-0.10345	-0.82407	3.1668	2.5606	-0.23661	-0.39132	-0.40293	2.6644
-1.9959	3.5508	-6.4227	-3.7602	-3.0594	1.4334	-3.4973	-3.3642	2.2345	0.99217	-3.2904	-1.9782	-5.7004	-5.5805	0.22092	1.7083	1.6465	-1.0234	3.2566	-1.0144	-1.3814	1.2137	2.0254	-0.71312	4.2408	-2.1396	-3.0312	-3.5659	-3.4594	-2.8366	-5.2366	-1.8084	-3.6099	1.6458	1.1058	-0.52603	-1.8948	0.37513	1.6759	-2.5904	-2.4698	-0.86602	-0.27389	-3.2612	-4.7294	-4.104	-4.0306	-1.3091	-5.2269	-2.63
9.4038	9.6398	5.5171	7.0666	12.346	8.409	6.8147	8.4345	5.5778	9.0603	6.9616	5.8406	3.4762	8.9206	10.984	9.9517	6.3153	9.0288	3.0606	7.7719	6.7568	4.2861	7.9358	3.7972	11.188	4.7929	8.022	5.0114	10.555	11.295	8.3444	8.9423	8.861	6.2595	8.6384	8.6183	9.585	9.916	7.6683	9.1038	7.3029	8.7063	4.233	6.4338	7.5672	8.6294	9.6015	9.3425	6.4357	11.074
-8.0609	-12.152	-12.423	-14.656	-12.802	-7.9764	-14.151	-9.6684	-12.013	-9.4723	-12.773	-15.052	-13.388	-8.134	-10.837	-11.574	-10.74	-17.123	-16.095	-4.7908	-12.723	-16.102	-13.453	-13.862	-11.645	-13.484	-10.357	-11.101	-15.973	-10.293	-15.018	-9.4059	-7.734	-12.882	-14.256	-12.561	-8.6248	-9.3415	-10.657	-10.366	-11.164	-10.633	-15.204	-10.432	-17.532	-11.086	-10	-10.83	-14.585	-13.865
4.5223	-1.8889	-1.3955	-1.7604	-3.3856	-2.085	-2.1736	-1.2764	-2.659	-4.4636	-3.1128	-1.545	0.54917	-4.9094	0.084318	0.96524	-2.1914	1.1092	-3.2482	-1.4988	-4.0908	-2.6062	-0.26112	-1.7472	2.573	-0.99941	1.6707	-0.97024	-3.3002	-4.162	1.8561	1.9061	-1.9027	-1.3699	0.64198	-5.4869	1.2714	-3.3471	-2.3975	-2.7083	-1.3806	-7.1351	0.78974	3.2467	0.73402	-5.0913	1.8533	-0.79828	-2.8209	-4.4976
-3.0529	-4.6917	-6.5087	-5.8066	-5.3727	-3.8566	-4.2882	-4.4504	-2.8935	-12.089	-9.7557	-12.072	-5.3525	-3.0695	-5.247	-3.2909	-4.5906	-4.6901	-4.7409	-3.9807	-5.5123	-2.3652	-5.6916	-2.4212	-1.0899	-7.1842	-7.1866	-5.6323	-6.9045	-7.4482	-9.2357	-6.1071	-2.1523	-7.2611	-6.4031	-6.5142	-3.2103	-5.1666	-3.5375	-6.5193	-2.4036	-5.4787	-5.3946	-5.5073	-5.0371	-7.459	-4.8718	-2.3504	-2.7229	-4.27
6.5656	4.9618	4.5495	1.8834	5.5263	2.0433	3.077	10.096	3.6772	4.5861	4.4291	3.4772	5.0779	4.6928	4.2746	9.7027	6.7863	5.1927	4.4185	4.6073	2.4765	0.30971	-0.81676	4.634	6.763	0.71127	7.2793	9.128	7.1451	4.707	6.1914	6.3952	-0.2757	2.7846	6.9969	6.3627	4.5582	4.4942	0.12391	6.6267	-0.21049	7.3382	2.7809	6.0851	0.78123	5.2998	3.134	7.3626	6.4278	5.791
1.6713	4.1511	-4.0385	-3.8249	-0.65311	-1.0338	1.4609	-3.832	-2.1634	-5.1634	-3.3803	-4.1501	-5.2894	1.785	-2.2904	0.1108	-4.5692	-0.87062	-5.5865	-0.45343	-4.4579	-5.7959	-2.0536	-1.7442	-0.75444	2.5296	-2.8685	-1.0798	-4.3048	-0.15506	-2.6427	-3.5245	-2.5894	-1.4575	-6.2661	-3.4505	-2.3296	-4.4493	-0.34332	3.4234	-4.5271	-2.6267	-3.0408	-3.305	-1.3594	-0.18207	-2.1923	-1.5876	-4.4758	-6.1955
5.0379	2.2222	3.5316	2.6268	0.29516	2.915	-0.95633	-0.28778	1.4913	3.9701	4.846	1.4151	1.0208	0.14809	2.8187	-1.388	0.88547	1.5148	1.3889	5.8143	0.030126	-1.6585	-0.61408	0.28484	2.1084	3.1934	2.5987	-0.061479	5.5511	2.264	4.409	-0.65773	2.3182	6.7542	2.2908	3.164	3.3747	-0.4766	-1.1142	0.86506	2.123	0.97983	2.4118	-0.22138	5.1506	-4.0142	1.0819	-3.2825	-2.1211	-0.111
3.5198	1.9859	0.25283	6.1149	6.013	-0.11142	7.6493	7.0122	5.0652	0.9411	4.1623	2.8971	2.8023	4.4476	5.0909	2.7905	0.23668	1.5234	0.316	1.8022	3.8583	4.7282	2.6118	5.9664	2.338	3.1971	2.4012	1.4761	3.0962	6.9857	2.5644	0.84298	-1.2885	2.6706	4.5308	4.2089	1.6305	2.6297	2.5596	0.57844	3.3372	-3.5434	-2.3985	0.29898	1.256	3.3049	-2.1623	1.6378	-0.36522	1.5196
4.7429	4.6954	5.3573	3.6016	5.4285	5.8254	5.3983	6.6191	2.4896	8.2808	6.0869	5.2219	4.8682	7.7119	10.614	6.2176	5.4256	2.7228	7.1294	10.313	3.841	4.6401	7.1583	1.5134	6.8063	6.1728	4.6209	7.2312	5.2997	5.6779	4.4026	4.5511	6.5631	8.2022	7.717	5.8207	7.8224	4.7151	10.03	6.8704	6.6457	9.2602	8.7155	10.027	6.3749	6.1224	6.8317	7.9081	4.0216	8.4542
-0.98785	-1.9641	-2.6746	-1.2306	-2.7126	-4.564	-3.5172	1.5252	-3.0501	-5.5897	-4.5467	2.4522	-2.9708	-0.13321	-2.9725	-0.63814	-1.011	-1.4866	-1.2079	0.29574	-8.6623	0.13815	-0.38127	-0.09266	-1.772	-0.3479	-5.1634	-1.6225	-4.5174	0.66133	2.013	1.0575	-4.4246	-2.5439	0.36815	-4.8744	-3.5335	-7.2178	-1.1861	0.61797	-3.4446	2.225	-2.9146	-0.28484	-2.7709	-1.9582	0.33416	2.6611	-3.7167	-3.4823
-4.179	-5.5905	-2.6269	-1.2855	-1.6425	0.12655	-4.0953	1.9195	4.8412	-2.1808	-3.7041	-7.2252	-1.6371	-1.0117	0.40783	2.5665	-2.7191	-5.4067	-1.2888	-3.1107	-3.0965	-4.4961	-3.2989	-3.977	-1.0876	-1.8022	-5.7221	-0.59548	-4.291	-0.87771	-2.6521	-1.6221	-2.9005	-0.72763	-3.3644	-1.4324	-2.9994	-3.2879	1.3739	0.23669	-4.0634	-6.5421	-0.71894	1.3073	-2.9573	-3.4011	-3.2643	-0.38457	-2.9161	-1.261
-3.5412	-1.1986	-3.5095	4.5931	-2.3457	-0.29432	-2.7544	-5.5007	-0.06242	3.6569	0.029669	2.9606	0.28438	-6.9356	-0.57064	-3.2937	0.26738	0.54292	-0.97584	2.3354	-3.4274	-4.0268	-2.1705	-3.8154	0.26303	0.10945	0.80087	-1.7793	-2.4896	-2.9665	-5.6812	-1.5493	-5.4727	2.67	2.1804	-0.67339	3.1	-0.035371	-3.0192	3.343	1.4297	-2.8494	1.0779	-0.82249	-2.634	0.63925	-2.7381	-2.8964	1.3827	0.92864
-12.229	-12.135	-14.198	-14.847	-14.216	-11.699	-18.79	-16.101	-15.44	-18.095	-14.4	-11.469	-19.169	-12.42	-6.8701	-10.193	-12.539	-14.997	-17.377	-14.102	-10.456	-17.733	-12.676	-12.859	-12.729	-15.284	-15.953	-15.149	-15.262	-10.813	-13.798	-14.59	-21.089	-18.061	-16.172	-11.038	-12.21	-13.515	-16.587	-14.789	-10.026	-14.251	-11.152	-16.372	-13.72	-15.021	-17.214	-16.293	-14.69	-16.721
-11.496	-13.986	-8.8411	-12.549	-7.0553	-6.9	-7.2835	-6.4818	-9.797	-7.0312	-11.424	-11.704	-11.532	-11.493	-11.627	-9.1002	-9.2177	-5.3251	-3.8194	-9.4074	-15.315	-10.153	-7.9136	-6.3405	-12.21	-9.0345	-13.77	-10.64	-8.5475	-5.5231	-9.4484	-9.1813	-8.8256	-12.556	-9.1386	-10.313	-5.3277	-13.74	-7.3469	-7.7828	-11.28	-13.116	-7.4637	-10.487	-10.536	-13.441	-10.48	-9.2018	-7.3401	-11.149
-12.846	-12.901	-14.623	-11.955	-11.846	-12.652	-15.029	-10.625	-13.98	-9.868	-4.4303	-15.362	-15.394	-15.769	-11.676	-14.479	-15.701	-14.827	-12.286	-14.763	-15.255	-12.247	-12.344	-12.528	-16.158	-10.663	-15.982	-15.974	-12.83	-13.7	-11.587	-12.953	-12.551	-12.305	-15.166	-7.8655	-14.844	-17.763	-12.199	-16.881	-12.029	-19.049	-13.08	-14.593	-10.281	-9.207	-10.506	-12.193	-12.044	-12.574
3.1884	2.2542	-0.71711	-2.1733	0.95185	0.42413	-0.38706	-1.7561	1.1726	-0.37825	0.46395	2.1996	-2.4128	-3.596	-1.6926	-3.8297	0.29984	-0.60533	0.63998	0.24552	0.42811	-3.4487	0.59234	0.60972	-0.15565	-4.8292	3.273	-0.96411	-0.61858	-0.59183	-0.020327	0.59179	2.2423	-1.5452	-3.2272	0.58557	-1.2243	0.92653	0.21882	-3.135	-1.3349	-0.043999	-0.7696	3.0641	-2.1659	-2.9665	-1.0712	0.35438	1.2688	3.14
-20.158	-23.871	-25.207	-18.538	-20.919	-21.976	-24.312	-20.523	-26.166	-18.785	-19.844	-19.761	-25.237	-19	-23.301	-19.985	-20.466	-20.741	-14.613	-22.737	-19.821	-22.677	-21.602	-22.099	-22.958	-21.111	-14.437	-20.051	-19.75	-23.074	-21.707	-20.458	-17.965	-23.727	-19.311	-19.304	-18.445	-20.978	-22.329	-18.204	-19.931	-18.912	-15.844	-19.477	-21.743	-23.831	-23.694	-24.043	-20.349	-23.277
-1.8596	-6.2358	-7.991	-5.3176	-8.8559	-6.2131	-6.7518	-3.7185	-3.641	-7.738	-4.926	-7.1736	-4.25	-9.6064	-7.876	-3.8334	-4.1428	-9.0076	-7.156	-6.8658	-2.6829	-5.9355	-7.0444	-1.4411	-7.4609	-9.1013	-4.0469	-2.4564	-10.414	-4.6695	-8.4888	-9.2623	-9.5041	-5.5519	-7.8415	-3.0921	-8.5169	-6.5926	-8.1389	-6.3791	-6.2332	-5.3658	-1.5047	-7.9906	-6.1443	-2.2936	-5.0026	-4.5227	-8.0148	-6.089
-11.547	-13.063	-14.85	-15.625	-13.636	-11.653	-11.185	-13.892	-9.041	-10.816	-8.4912	-10.313	-12.726	-10.731	-13.41	-14.816	-11.61	-10.8	-10.459	-10.509	-7.3056	-8.6849	-12.929	-11.196	-16.524	-14.421	-10.55	-12.146	-12.302	-12.448	-12.302	-9.8993	-11.424	-14.321	-10.207	-11.953	-8.8066	-10.435	-15.382	-14.553	-15.893	-14.819	-10.847	-12.1	-13.477	-9.684	-11.597	-14.561	-12.425	-12.775
-13.038	-7.6894	-8.715	-9.359	-13.553	-12.534	-9.2184	-12.837	-13.174	-13.254	-12.14	-11.454	-13.614	-12.254	-11.847	-9.6793	-14.993	-15.596	-14.761	-7.8207	-14.3	-14.324	-11.667	-11.203	-8.814	-8.7195	-12.917	-12.273	-9.6781	-8.4481	-13.273	-10.689	-11.049	-11.98	-13.556	-9.8058	-13.838	-11.062	-11.142	-11.544	-11.976	-13.177	-16.981	-15.662	-13.927	-10.354	-12.024	-8.1874	-10.318	-10.923
6.1251	9.9581	15.987	5.1582	4.0852	8.9619	7.5515	7.8983	2.2486	9.2427	7.9755	5.2321	3.8375	6.5805	4.6661	5.2827	3.251	6.0017	7.5708	7.7817	8.366	10.41	6.9551	1.1455	9.1802	6.6209	7.762	4.8211	4.4119	8.0931	7.6476	6.1506	7.5415	8.4735	2.762	5.401	10.175	5.8715	1.6101	10.333	0.88533	7.7171	8.3777	10.102	6.2174	7.4632	3.7187	5.2268	4.113	2.6583
-16.034	-18.326	-15.754	-15.352	-12.708	-15.553	-13.717	-15.514	-12.055	-12.517	-13.569	-15.312	-18.46	-15.252	-11.439	-11.658	-15.754	-14.089	-8.1418	-8.1952	-16.958	-18.054	-15.207	-16.004	-15.559	-15.012	-9.9881	-18.851	-19.221	-15.271	-14.399	-14.897	-13.725	-13.676	-17.812	-16.936	-11.006	-12.302	-12.653	-13.856	-13.225	-9.9727	-16.551	-11.329	-18.111	-14.786	-14.163	-13.792	-15.695	-14.245
-8.6056	-8.562	-8.3612	0.68303	-10.147	-4.5172	-7.6612	-10.731	-8.0861	-5.3928	-7.101	-8.6186	-8.3694	-6.6306	-3.4779	-1.9482	-4.8048	-3.197	0.37346	-2.6739	-9.8225	-7.5497	-5.9183	-8.8595	-2.6036	-5.6738	-2.0625	-8.0172	-3.0509	-10.118	-7.2325	-2.394	-6.6672	-6.4625	-6.67	-7.8683	-1.8348	-5.2925	-6.7311	-4.4129	-3.008	-4.6992	-6.9603	-11.018	-2.9652	-6.13	-5.6503	-2.0055	-3.0642	-6.3594
-16.549	-14.053	-13.821	-13.672	-14.997	-7.6597	-14.353	-8.9071	-15.859	-11.197	-7.183	-12.748	-14.095	-8.933	-13.199	-10.622	-13.738	-18.308	-15.065	-11.563	-19.026	-16.74	-15.437	-14.924	-12.301	-13.762	-12.668	-13.447	-12.49	-14.477	-17.825	-8.9686	-10.881	-16.908	-10.036	-14.082	-12.073	-9.9924	-12.675	-15.54	-9.1499	-13.004	-14.496	-14.825	-16.682	-14.869	-11.318	-13.319	-10.627	-16.084
6.1294	6.663	11.278	7.7986	6.7515	7.7478	9.3653	8.2681	7.4035	1.3594	8.4926	2.344	-0.36015	6.5725	5.3419	4.2842	3.8964	4.6182	4.6921	7.486	0.82101	8.0733	7.302	3.713	4.3429	3.2488	6.0791	4.2141	8.9523	5.3539	7.9811	3.817	6.666	6.3503	4.7617	5.0803	3.7006	3.3554	8.7761	9.192	6.479	5.2717	8.5325	10.288	3.5736	3.6131	6.7282	3.08	-0.25971	6.8118
-3.1766	-2.127	-0.31882	-1.0799	-3.567	1.4804	3.2145	5.3912	-3.741	-2.134	-3.6691	-4.0011	-0.083137	-1.9795	-2.7467	-0.11665	-1.5098	-2.0685	-2.9666	0.38764	-1.0733	-1.5236	1.2639	-4.4856	-1.8125	-1.8477	-2.4894	-1.4458	-3.7111	-1.0282	0.3473	-5.0564	0.24742	-2.7077	-0.60164	-4.7234	-4.966	-0.069123	-4.6121	-3.8624	-3.2822	2.2305	-5.3973	-6.7775	-1.3156	-6.6366	-2.3499	-6.8237	-3.0641	2.0465
-12.243	-17.002	-13.044	-11.784	-13.101	-10.828	-14.014	-17.851	-10.372	-15.408	-11.916	-12.212	-14.695	-14.716	-16.082	-16.857	-10.385	-8.379	-4.6569	-6.1008	-13.338	-8.7864	-12.832	-15.98	-10.433	-11.541	-9.825	-16.918	-15.848	-9.9586	-13.954	-14.138	-11.238	-10.987	-8.0625	-8.5148	-14.483	-15.128	-12.881	-12.012	-12.748	-15.262	-15.178	-11.498	-13.105	-15.634	-12.557	-14.351	-12.325	-16.901
-22.889	-19.879	-24.152	-22.547	-20.029	-20.18	-18.791	-20.05	-25.582	-23.779	-20.524	-18.484	-22.831	-21.993	-23.181	-21.643	-21.183	-12.22	-19.4	-21.431	-20.394	-17.81	-18.594	-22.637	-24.324	-21.142	-21.562	-22.608	-22.641	-20.408	-19.851	-22.371	-24.207	-20.783	-17.473	-18.784	-21.891	-21.186	-20.316	-24.625	-22.253	-17.872	-20.429	-18.977	-19.853	-18.322	-23.246	-22.295	-20.7	-20.569
-10.841	-9.5542	-11.547	-16.183	-13.827	-16.091	-15.653	-10.717	-14.906	-10.944	-13.122	-14.104	-8.5562	-13.386	-19.959	-14.377	-13.556	-17.273	-9.1375	-11.081	-10.389	-16.446	-12.002	-8.7913	-13.692	-10.67	-12.53	-12.878	-17.713	-11.743	-14.781	-10.917	-14.735	-16.12	-11.959	-12.342	-14.604	-11.41	-9.033	-11.106	-15.469	-13.272	-11.85	-11.911	-12.284	-8.8279	-16.52	-9.2741	-9.4038	-11.518
-2.7029	1.8034	2.0594	0.94962	0.086353	-1.9459	-2.1849	-0.99723	0.39863	2.8793	0.93317	3.0565	5.0746	-0.81929	-1.0342	2.5602	0.52574	4.9388	5.8495	1.4715	2.648	2.3746	-2.8	1.6687	-0.54689	-0.071612	6.6366	2.5383	1.487	1.8842	-0.17752	-0.46096	4.9537	1.7211	-0.46498	2.7245	0.28782	2.0454	-1.5682	-0.14733	5.2269	-3.8557	0.23811	0.21404	-1.9973	-2.3298	0.60004	2.9174	-0.34945	2.9988
5.7584	0.45239	3.2451	-1.2133	3.0373	0.76749	1.0701	-3.7995	3.6938	4.1387	0.061145	-3.9962	-0.83313	2.9554	1.0855	2.9674	4.1362	-0.65259	0.14743	6.5953	0.044836	3.644	7.4747	3.5601	3.3485	-2.5228	1.7787	-0.85446	2.7391	2.3836	-1.2578	5.8429	1.3312	0.22789	0.46284	1.7254	-2.9367	5.0167	4.2329	0.71153	2.4863	8.6303	-0.014195	1.9852	1.5968	4.4933	2.4331	3.2542	0.66629	1.9971
-3.9152	-3.9344	-4.3848	-7.2578	-6.4457	-7.7444	-10.098	-5.8399	-3.2216	-3.1742	-1.36	-9.2736	-2.3672	-5.1104	-1.5062	-3.5008	-5.9357	-3.3163	-7.7884	-3.1606	-6.4462	-4.9181	-5.273	-3.8695	-4.7486	-9.4859	-2.8509	-5.0822	-7.6423	-7.5292	-7.0285	-9.0811	-4.9557	-2.3972	-6.7541	-3.1585	-6.0368	-5.9926	-7.0863	-4.0611	-5.5774	-5.6802	-5.356	-1.0968	-3.5619	-6.0388	-5.6056	-6.476	-6.3119	-7.8522
-2.8464	-1.3017	-0.6651	-1.7154	-4.6794	2.6156	-4.7969	-1.8922	-2.442	-0.95214	-0.19071	2.2547	-7.8633	-1.6155	-7.0619	-3.6525	-2.0607	3.9251	-1.3256	-7.0933	-1.4454	-2.4142	-2.9097	-0.24954	-0.63521	-4.7011	-1.4539	-7.2907	-5.0846	-2.5186	-4.4307	-0.51369	1.7934	-4.0604	-6.1383	-5.3153	-0.58589	-4.0406	-4.1133	1.9774	-1.3482	-5.7301	-4.0773	-7.0655	0.29189	-0.67885	-1.1334	-7.8989	-2.7629	-3.6624
0.54105	-0.68842	0.15259	4.3399	2.5503	2.7077	1.0586	2.9755	1.4151	0.79257	-1.3584	-2.7014	-2.6239	1.7697	-1.0564	8.1994	0.19035	0.49981	-3.715	3.4445	1.2383	-0.54842	2.1294	-0.41108	-1.6764	-0.9512	5.4403	0.86012	1.866	5.0596	-0.13164	-2.3883	0.69084	5.5657	-0.17287	2.3593	3.9611	0.56528	-0.34523	5.3481	3.6566	-0.23998	-3.311	7.1619	1.093	5.2431	0.61015	-0.57903	3.5904	0.24836
3.7811	-0.23432	0.13984	-0.25585	1.5941	2.7133	4.5123	-1.5519	2.4314	-2.0027	4.9657	-2.4205	3.6856	4.9636	1.098	-0.27554	6.1677	-0.60703	3.4447	4.0585	0.77665	2.9254	3.748	4.2194	7.5481	2.4096	4.0583	4.2086	1.051	2.2177	0.12329	3.6254	-0.34685	-0.40943	1.6857	2.4068	4.6305	-2.6942	2.4707	0.98307	-1.3581	5.7198	1.3363	2.4628	-2.0725	2.9267	2.0553	2.6368	-0.43515	2.3017
-9.5241	-15.789	-10.741	-13.553	-12.172	-9.6292	-13.046	-12.514	-14.662	-8.4583	-10.391	-12.206	-14.845	-14.906	-11.956	-17.195	-10.568	-8.2394	-14.369	-12.159	-9.9919	-14.083	-13.342	-12.526	-9.7032	-11.392	-13.321	-11.989	-13.728	-13.744	-12.316	-7.3855	-11.774	-13.642	-18.347	-15.765	-14.176	-18.477	-11.892	-9.7682	-14.36	-15.141	-17.344	-13.589	-15.874	-12.9	-9.8614	-16.274	-7.5806	-17.354
0.90927	0.4931	3.09	6.1032	2.6697	2.0941	2.8999	-3.1753	0.087284	2.9817	1.0112	2.6964	-0.76943	-0.10061	0.8124	2.764	0.091175	-0.7051	2.823	0.79064	-0.05595	1.419	1.6764	5.2975	4.0313	5.075	0.71286	2.9595	5.5606	1.2697	-0.025094	-5.4585	0.61632	1.4064	3.5073	-1.2043	-1.8217	3.6852	-0.47225	0.45275	2.4707	6.0571	3.4974	2.7268	5.5518	4.1371	1.0633	-0.59549	3.0189	-0.48541
-13.591	-13.844	-16.463	-13.525	-17.928	-14.761	-16.435	-14.65	-11.966	-18.144	-13.17	-16.011	-12.513	-16.726	-15.985	-16.162	-16.873	-17.638	-14.574	-14.511	-17.352	-15.387	-12.832	-15.403	-11.157	-16.532	-16.704	-13.936	-13.159	-16.349	-18.254	-15.457	-15.404	-13.728	-17.562	-14.209	-14.476	-14.489	-18.058	-10.136	-15.64	-12.767	-11.854	-17.262	-18.501	-16.489	-15.539	-13.901	-17.748	-11.701
1.7735	-4.0036	2.329	0.36349	-6.5668	0.92845	-0.98524	-1.6676	-1.495	-4.1826	-5.6392	4.0436	-0.31101	-0.64572	-1.2329	2.2444	-0.68185	1.7993	-1.7333	-2.9661	-2.8787	-0.037386	-3.6184	-2.3121	-2.2775	0.29399	-1.716	-5.6213	4.1741	-2.9394	-0.63276	-0.75933	-3.224	-2.0152	-5.1696	-3.875	-1.2558	-2.5213	-7.7719	-3.3762	-3.0249	-0.92332	-1.6325	-1.721	0.1449	-5.0346	-3.0709	-0.62908	-1.791	-2.7921
3.2183	6.4725	2.6688	4.1455	3.073	1.2213	2.238	0.12424	2.9169	6.0712	2.7831	2.9262	2.0487	2.6747	2.1841	5.8314	2.6822	4.3794	-3.9501	2.9598	1.6808	1.9625	0.081425	0.70222	-1.6377	1.2977	3.4093	3.1331	3.8468	0.11047	4.0631	5.0762	2.2282	3.9346	3.6297	6.764	3.4841	6.0731	4.5858	4.7653	0.0864	6.0459	-1.2602	1.6108	3.7355	8.8861	4.5578	5.8257	9.5955	0.97932
-17.124	-15.257	-14.404	-8.4908	-17.316	-9.6848	-18.486	-13.317	-15.12	-15.362	-9.485	-13.03	-12.134	-11.878	-12.408	-8.9802	-13.837	-17.166	-8.5705	-11.929	-13.402	-14.335	-14.492	-11.689	-8.4229	-14.62	-17.241	-13.908	-12.243	-8.7228	-12.813	-12.753	-14.511	-10.71	-12.632	-10.745	-13.368	-11.611	-11.348	-11.836	-13.675	-14.447	-14.664	-14.133	-16.349	-10.328	-12.861	-14.507	-9.5089	-14.02
0.72788	-0.24299	-1.1382	-6.293	4.2429	-2.8254	0.8961	-2.4197	-0.48123	-3.5753	-2.4533	-1.1808	-4.0777	-0.727	-2.246	-2.2009	-0.25332	2.761	0.32438	-0.40469	1.5247	3.8392	-5.6313	-2.4375	0.23122	-0.84336	0.61157	-4.2061	-2.8532	-3.7748	-1.9654	0.73386	1.2983	0.40798	2.478	-2.3135	-4.3266	-2.2349	-3.1029	-2.0709	-2.8098	-3.8617	-1.2116	-0.82642	-2.3286	-3.4029	-1.7582	-0.34254	-2.8921	-2.5086
8.9345	4.6624	3.0942	7.4223	11.264	10.765	7.0587	10.135	10.328	9.8303	4.8469	5.532	10.896	6.3657	11.729	4.6843	7.9111	8.5896	11.874	9.0067	5.2378	7.0409	11.317	9.5065	6.6622	5.533	10.232	9.7803	5.588	13.115	6.9741	6.9868	6.325	10.91	11.712	10.998	13.102	9.2815	8.83	8.5853	8.9807	6.292	8.5125	10.005	9.3265	9.7717	10.644	12.224	15.393	6.5655
-1.5361	-1.0018	-1.6519	-3.2587	-1.7017	-4.4912	-0.38444	-4.07	-1.0551	1.2755	-2.3239	-5.3422	-4.4622	-2.4947	-5.1727	-2.9738	-1.7391	-3.9483	-5.1495	-7.9632	-0.6596	-3.0313	-1.9913	-4.6749	-2.9642	-6.1398	1.0062	-3.3083	-5.2998	-1.7146	-1.5796	-4.5566	-3.2312	-5.1652	-2.463	-2.7441	-4.3716	-7.4278	-3.1733	-2.705	-2.8954	-1.2639	-2.8212	-3.0145	-5.7985	-0.8375	-4.3723	-7.3437	-3.2118	-1.7322
-0.64493	2.4281	-0.66358	-1.6532	-2.5801	2.5433	1.9719	1.4112	3.1399	2.7328	-0.47523	0.45952	-1.8963	-1.1207	1.0163	2.613	2.5177	-2.0252	0.49521	1.7327	-4.566	5.0944	2.1487	2.1221	0.63783	3.4721	0.15281	-5.3731	0.18664	-4.2179	2.2201	0.56193	-5.0154	-2.3836	0.2909	-0.7029	-0.04268	1.4428	-3.9019	-0.067997	-1.8396	1.7433	5.1609	0.22128	0.46656	-0.26494	2.2135	1.2743	1.073	3.6136
-6.3394	-4.7356	0.49593	-3.6945	-3.5085	-5.9677	-4.5837	-4.6852	-6.0531	-3.3639	-6.5559	-3.6315	-1.2813	-6.7682	-2.8403	-1.2943	-2.6754	-2.8343	-9.1615	-1.8035	-7.3653	-9.115	0.71437	-7.2878	-2.5044	-7.3536	-2.7167	0.18243	-3.7596	-8.3768	-0.46882	-2.0825	-3.9851	-1.6999	-6.4414	-2.3607	-4.3182	-5.0646	-7.3257	-1.7786	-8.4348	-4.8481	-2.1608	-5.3188	-2.391	-2.5732	-0.69998	-3.2278	-3.5879	-2.7434
-19.142	-12.152	-14.046	-11.55	-15.174	-17.095	-10.026	-8.6369	-17.4	-13.115	-16.303	-10.65	-14.16	-11.844	-15.872	-13.954	-15.094	-8.5186	-15.767	-9.7847	-13.955	-13.577	-14.318	-15.034	-14.545	-7.9811	-12.384	-12.69	-13.565	-15.518	-11.192	-14.495	-12.239	-15.094	-18.513	-13.576	-13.175	-5.5058	-12.775	-12.55	-19.57	-12.606	-10.065	-7.6832	-14.121	-9.7318	-14.564	-13.509	-11.971	-13.257
7.9461	4.2587	4.5909	7.1805	3.1783	7.4166	3.499	3.6325	5.4761	2.9204	3.2054	2.3205	5.0964	4.7677	9.0243	5.6523	7.4465	5.5836	8.8681	-1.3001	5.8798	4.8264	4.1945	6.924	9.0533	2.7141	1.7182	1.4394	5.4463	3.7996	3.7541	2.0438	2.9716	8.015	0.6056	3.7906	3.6271	5.1764	3.0685	3.316	3.3302	4.5414	7.6922	6.3729	8.5549	6.3667	2.2696	8.7889	6.3998	-1.1666
-15.23	-17.382	-13.014	-14.278	-12.226	-15.336	-12.965	-13.573	-13.104	-11.749	-15.438	-17.586	-17.358	-14.916	-15.366	-14.575	-14.223	-11.138	-8.3846	-17.246	-12.255	-13.987	-10.828	-9.6017	-13.918	-12.721	-12.243	-12.086	-12.437	-10.358	-11.126	-16.952	-16.685	-16.43	-9.2962	-11.037	-13.513	-12.423	-16.177	-12.831	-10.506	-15.36	-13.192	-16.168	-12.766	-18.156	-20.718	-14.074	-19.188	-15.247
-3.4029	-5.5634	-9.5629	-4.0504	-4.0906	-6.5486	-6.3823	-0.40304	0.23936	-0.68383	-6.1892	1.4918	0.089161	-9.1807	-4.8595	-5.4593	-2.8212	-6.5336	-4.5239	-5.8133	-3.622	-7.5637	-3.6578	-5.3004	-4.6866	-0.4362	-4.7868	-3.3045	1.3959	-4.1671	-1.8679	-2.6222	-4.6653	-1.995	-3.6692	0.015199	-0.52997	-9.0126	-1.318	-4.7013	-7.5966	-9.1625	-5.2744	-6.5389	-5.9707	-7.1099	-3.3556	-0.40733	-1.0316	-3.6586
3.335	2.0257	-3.8701	1.506	-0.22746	1.7333	-1.6194	0.016167	5.0209	2.5815	1.9822	2.4947	-3.3803	-0.97036	-0.40069	3.5562	2.4093	1.8371	3.1283	0.73963	-1.7539	-2.029	-0.19354	2.0614	-0.61498	-2.7485	-0.13373	2.5802	-2.0407	0.4356	1.1243	1.1745	-3.217	2.9287	-5.0641	-0.030511	0.50505	0.7579	0.61056	1.14	1.4602	0.83438	1.7801	-0.21228	-0.20592	2.3749	1.5255	-3.0917	0.037458	0.7136
-8.1044	-4.421	-6.8187	-1.0256	-5.0935	-4.1846	-7.4109	-0.71502	1.0205	-4.9346	-5.6724	-2.6285	-7.0911	-2.7979	-2.6343	-3.0975	-0.69955	-2.738	-2.991	-2.9655	-6.8835	-3.0229	-5.0429	-1.1824	-4.3047	-4.3763	-7.0864	-2.2981	-5.6967	-6.2897	-3.6827	-3.0667	-1.9227	-2.1878	-3.5687	-2.4605	-1.487	0.5289	-5.9611	-2.166	-4.4783	-6.9256	-2.3213	-2.5468	-3.0318	-5.3391	0.81977	-0.49392	-2.6312	2.5971
1.1276	5.993	3.0973	2.8991	-2.2678	1.0372	6.0002	0.54416	6.896	-1.875	-0.085382	6.3301	-1.8044	-0.33527	1.5798	2.4172	0.30203	2.275	2.8825	2.0389	1.7387	1.151	-3.8085	0.071905	-1.2116	2.7887	1.2386	-0.090014	1.6288	0.58841	-3.2183	0.7388	-0.42837	1.6852	2.4988	2.6885	-0.25207	2.0532	-1.8516	1.7681	2.5393	-0.044305	3.2998	2.0732	1.4496	-3.7667	-6.1833	3.391	5.5158	0.74527
0.4656	1.2042	1.0096	-1.1616	-3.0866	0.75843	-1.3834	0.63165	-3.2395	-1.4838	-2.285	1.3043	2.4074	2.307	-1.118	-0.093668	-4.3209	0.53468	-0.67488	1.4986	-0.35001	-4.153	-1.9359	6.3107	2.1748	-2.983	1.6361	0.61261	-0.73432	0.9677	-0.7303	1.0453	-1.607	-1.1191	1.0155	-4.3586	-4.0504	-4.6745	3.3943	-2.4989	-3.8496	2.988	-1.821	-1.9973	-3.1256	-0.19839	0.30682	-2.0492	0.40202	5.9806
-3.7288	0.067928	0.14453	-3.5186	-0.16875	-3.8449	-3.1084	-5.9532	0.088483	-2.3857	-4.7601	-0.60758	-1.2906	-1.8045	0.50688	-0.18487	1.2957	-2.1036	-3.7949	-1.8759	-5.5141	-1.6639	-1.4684	0.25573	-3.2407	1.2478	-4.8674	2.0145	-3.5588	-1.0629	-3.7549	-3.0508	-1.1425	3.6404	1.8516	-5.9249	-0.46362	-2.6415	-0.25988	1.7932	-1.4617	0.35817	-2.6149	0.65073	0.66473	-3.9561	3.1823	-3.7372	-0.83128	3.0784
-15.679	-7.3176	-8.7275	-11.146	-11.025	-15.082	-13.305	-6.2178	-8.5466	-8.4676	-11.561	-11.765	-13.008	-8.6518	-9.6324	-13.042	-7.4021	-6.1218	-11.07	-13.07	-12.085	-14.374	-12.868	-7.8891	-11.6	-15.284	-15.195	-10.937	-7.1431	-10.417	-8.1045	-14.226	-11.379	-13.998	-11.044	-6.6188	-13.324	-16.074	-9.6801	-11.793	-6.4136	-10.367	-10.598	-13.489	-13.265	-11.848	-11.764	-10.583	-10.762	-11.362
-6.5736	-4.9112	-10.654	-8.956	-5.162	-2.989	-6.6404	-8.5929	-4.6607	-5.5835	-6.6231	-8.3346	-6.0859	-4.0386	-4.017	-7.3825	-9.3791	-6.0386	-7.5382	-4.8606	-8.4603	-2.2002	-6.7466	-3.4269	-1.0692	-6.4949	-0.88512	-5.0435	-2.3392	-5.9541	-5.5881	-7.1607	-9.177	-9.5024	-7.1419	-3.8426	-4.5759	-4.3346	-4.5323	-8.9381	-4.3976	-6.0453	-3.1481	-4.6983	-6.645	-5.5172	-4.208	-2.163	-2.5382	-4.4781
-1.6467	-5.177	-4.5882	-1.8811	-5.6099	-6.4374	-4.9911	-4.1719	1.5284	-3.7963	-0.90526	-1.4056	-0.064618	2.5799	-1.4742	-4.7785	-2.4063	-0.11782	-3.5718	0.24933	-5.9728	-1.4549	0.53777	-0.8459	-2.2448	-4.3828	0.96534	-6.2798	-3.1482	-1.3118	-2.4351	-1.8774	3.1338	-4.7345	-0.58967	-3.1433	1.0038	-4.1597	-4.8213	-1.5843	-6.3607	1.684	-3.5443	0.097035	-3.0094	-5.506	-2.9001	-6.3752	-4.1929	-7.8014
-13.775	-14.071	-10.674	-14.484	-15.504	-13.468	-17.722	-12.976	-16.853	-10.371	-19.454	-13.888	-15.8	-12.584	-19.007	-12.515	-10.973	-10.805	-16.123	-13.573	-14.236	-14.149	-14.578	-17.175	-15.466	-14.029	-16.975	-11.948	-14.711	-11.241	-12.374	-14.041	-12.534	-15.737	-10.619	-13.755	-14.938	-12.227	-14.526	-15.824	-13.222	-7.9729	-13.094	-10.795	-11.154	-15.975	-17.019	-19.478	-9.4184	-11.888
-14.094	-13.695	-14.36	-18.244	-12.724	-12.21	-15.707	-9.0099	-11.034	-12.927	-13.012	-9.4529	-13.655	-12.408	-11.296	-13.172	-9.2888	-14.409	-11.339	-11.659	-11.691	-15.815	-11.983	-9.4092	-12.368	-10.652	-10.607	-11.782	-13.302	-14.423	-12.95	-15.766	-12.804	-14.052	-14.471	-6.5384	-12.172	-14.206	-16.428	-14.151	-10.229	-13.326	-12.641	-13.287	-13.098	-11.58	-11.496	-12.222	-10.39	-12.824
7.0477	8.6291	3.3896	10.621	5.0969	4.4767	7.3896	8.5628	7.3836	11.343	5.6054	2.3946	10.128	10.265	6.8255	7.5171	8.2307	3.3446	5.3864	7.5402	4.959	5.3666	8.2185	9.0784	4.9545	7.7206	1.686	9.996	9.2907	7.3352	7.5158	9.884	1.3071	8.3304	7.8791	5.4369	7.2129	8.3138	7.8589	6.3498	8.645	7.024	6.9004	4.222	9.6396	7.1827	1.6155	5.7673	8.3111	4.8012
-2.4421	-6.2747	0.27218	-5.2664	-2.9112	-0.6399	-0.83975	-6.3034	-3.3226	1.3918	-0.54044	-4.1815	1.9282	-1.3093	-1.2816	-0.44038	-5.2588	-6.893	0.036564	-4.6239	-6.9746	-0.62299	-5.5565	-0.61032	-3.3861	-5.8236	-3.0364	-1.9656	-0.72584	-5.8304	-5.0533	-4.4712	-1.0292	-4.6042	0.096902	-1.3004	-4.9576	-2.5337	-8.6706	-1.9832	-1.8075	-2.4009	0.37791	-3.7163	0.86932	-4.5009	-3.6473	0.9747	-3.2728	-3.8255
4.983	1.2351	2.7797	4.8005	3.5278	2.187	4.25	6.4201	5.4286	-0.82596	4.4962	5.2201	6.0642	5.4412	5.8483	1.5929	5.5656	1.3316	0.97666	2.3496	1.843	7.1334	0.081472	2.887	0.62243	7.0472	-0.029309	3.047	2.5337	0.48648	3.902	2.7983	-0.75202	1.1597	0.57641	2.8638	1.2869	7.4443	0.96144	2.4504	2.607	-2.4696	5.2729	0.22067	5.6806	1.5072	4.6261	3.6401	1.3527	0.42776
-10.658	-11.188	-15.166	-4.3597	-11.235	-9.2471	-6.6887	-9.3796	-11.602	-11.993	-15.162	-12.262	-7.6559	-7.6452	-8.0503	-13.242	-6.8803	-10.343	-10.679	-11.817	-12.212	-9.1195	-16.789	-10.444	-11.76	-10.16	-12.137	-12.66	-13.043	-8.3461	-15.104	-10.93	-14.65	-16.892	-11.598	-9.0971	-12.784	-12.415	-15.809	-9.62	-15.691	-12.411	-11.413	-11.379	-10.796	-8.2557	-12.709	-11.116	-10.706	-8.4512
-4.468	-14.237	-10.665	-12.386	-9.5465	-5.988	-8.9923	-7.9715	-13.267	-12.12	-6.3847	-14.311	-20.554	-14.636	-8.4936	-8.8163	-8.6228	-13.464	-7.6127	-9.6228	-14.424	-8.9475	-12.904	-13.491	-6.568	-9.5845	-9.7601	-4.9978	-9.6859	-12.062	-13.531	-16.023	-11.041	-11.087	-11.352	-11.505	-9.0032	-8.617	-7.3061	-16.089	-11.858	-7.5784	-8.9942	-11.831	-8.0146	-8.7998	-9.8541	-10.617	-15.236	-8.3447
3.1815	0.92018	7.0426	4.5622	3.2316	3.5879	6.2378	0.25002	9.949	8.722	4.2623	5.1374	8.1549	1.2376	4.7787	4.9302	5.5567	6.5259	7.1596	7.7549	3.4203	4.6175	4.6746	2.5598	2.262	5.577	3.1953	1.9195	6.4217	8.6072	1.2454	6.908	4.5005	8.2138	5.5218	7.1054	6.4889	7.4274	10.81	3.2147	3.2202	4.1201	1.2863	3.8456	4.2969	2.204	8.9032	3.3344	6.4376	1.5862
-11.103	-7.0859	-7.9646	-11.116	-8.9091	-10.073	-10.579	-12.221	-14.199	-12.599	-17.383	-3.5113	-8.8515	-6.9399	-8.9967	-8.9107	-12.096	-10.293	-14.437	-14.913	-8.6514	-11.652	-7.773	-14.944	-11.533	-14.678	-10.735	-11.114	-13.787	-12.632	-13.879	-6.8985	-8.452	-8.0572	-9.6594	-10.693	-10.9	-10.979	-7.0504	-13.404	-10.531	-8.4282	-13.987	-4.8953	-9.2654	-8.5202	-17.009	-6.3091	-4.8933	-11.615
-5.5898	-3.1987	-1.3299	-6.5337	-6.9393	-3.0793	-0.19255	-2.9127	1.1501	0.78447	-4.94	-4.5137	-2.2171	-1.2767	-3.8775	-0.87063	-2.319	-4.7246	-2.7378	-1.5096	-1.8146	-4.2359	0.014315	0.37989	-2.9709	0.58224	-5.6331	-6.2527	-4.0339	-0.11706	-1.2356	-5.9616	1.4672	0.65251	-0.38626	-3.8033	-1.7056	0.42286	-5.6749	1.043	-1.6628	0.68782	0.26941	-0.27797	-1.611	-2.0433	-2.524	-2.6635	-1.574	-1.8189
-3.4404	-3.67	-7.8231	-4.5399	-3.7902	-7.0244	-6.1678	-5.7046	-7.8972	-3.1384	-2.7958	-4.7113	-5.0795	-2.4844	-8.727	-6.4605	-2.6604	-4.9765	-2.7644	-3.6638	-2.8388	-0.79209	-1.1975	-7.4201	-2.8202	-3.2718	-7.3687	-2.8204	-7.2887	0.076085	-8.2609	-4.9698	-7.0056	-4.8133	-5.54	-4.0669	0.78184	-3.1223	-8.2612	-3.6325	-3.3789	-1.156	-7.1039	-1.6782	-6.7614	-8.4332	-2.8265	-7.0283	0.11759	-2.7647
-1.141	-0.84499	0.17853	3.9501	-1.4861	-4.6953	-0.72422	-4.1398	-2.8123	-1.5456	-2.0228	-1.0827	0.19664	0.086882	2.3755	-1.1098	-1.4103	-1.9075	-1.3351	-1.8851	1.6895	-3.7365	0.82834	0.041457	-2.4006	0.80618	1.3297	-1.4283	3.133	-0.22845	3.2633	0.41895	-0.27973	-2.9853	-0.42269	2.1693	3.0087	-0.72568	3.0549	3.1007	0.65462	-3.3663	1.3379	-3.1018	1.9554	2.5881	-1.8671	1.1398	-2.4417	2.6099
-7.4298	0.044717	-0.72339	-2.8159	-5.0872	-3.7827	-4.5876	-1.5345	-3.4751	-0.36693	-4.9898	-3.3968	-1.3685	-2.9768	-0.8725	0.94812	-1.5849	2.3424	-3.1239	-2.1986	-2.2242	-2.6916	-7.5317	-1.0356	-2.9763	-2.235	-2.1883	-5.7522	1.7522	-0.42406	-3.2534	0.11165	-2.3676	-3.5561	-2.5692	-0.28596	-0.18979	-0.95255	-2.145	-0.53598	-4.3566	0.75745	-4.3836	-4.043	0.018397	-4.7336	-3.2291	-1.721	-4.9436	-4.1777
9.3596	2.808	7.5678	6.0744	2.0267	3.7628	2.9844	4.8721	8.6399	7.5009	7.0571	6.2868	6.4758	5.5655	9.3744	5.8444	11.52	3.6971	5.5388	5.5035	3.6969	8.0739	7.3785	6.3317	3.2799	2.7677	11.398	8.8214	9.8792	6.3758	5.5598	10.157	7.6013	1.552	4.8654	6.576	9.9038	6.6189	5.2121	7.3845	9.0735	8.6842	2.5094	6.5116	5.4135	3.5745	3.9798	5.2998	10.918	6.1277
-8.1978	-6.8563	-6.573	-4.2542	-2.973	-5.2966	-4.096	-3.532	-2.7129	-7.2988	-2.867	-8.3942	-5.3587	-3.2708	-3.7366	-2.6069	-6.1739	-2.2724	-9.8666	-10.636	-3.9988	-6.7438	-2.6695	-6.1159	-5.7884	-4.7148	-0.77876	-8.3054	-2.8297	-5.0014	-5.5277	-9.6335	-8.5533	-3.9476	-10.911	-2.0423	-4.3791	-7.1585	-3.1332	-4.6596	-6.0097	-6.5169	-7.3307	-7.6802	-3.9592	-5.9709	-1.1577	-8.1419	-1.2404	-5.0523
2.3621	6.3959	4.3898	1.8318	8.7204	6.0357	6.5187	9.6885	-0.89699	2.7065	7.9354	3.0564	0.099236	3.6376	4.5415	4.5976	5.1992	0.18503	7.2074	10.766	6.192	3.9402	4.5963	4.6957	3.7617	7.4267	3.7438	4.2935	7.2122	5.2108	5.3628	5.4928	6.494	1.8113	7.1703	2.3896	3.3625	4.1676	4.1722	4.4851	8.0528	0.19055	10.153	8.5713	10.7	5.7243	4.805	-0.19016	4.9167	7.2297
-3.1684	1.081	-4.2315	-3.8171	0.97544	-3.4773	-1.6944	-3.1574	-5.3597	-4.3348	-3.7319	-3.4681	-3.4309	-3.6383	0.41609	-3.7063	2.3981	-4.5616	-0.76997	-4.7742	-4.5731	-7.4716	2.2874	-6.4541	-4.0066	1.601	-3.387	-5.4715	-2.087	-3.8503	-6.7916	-2.5968	-4.8958	-0.28931	-2.8399	-5.2886	-3.4576	-2.1743	-0.91816	-2.5282	-7.2139	-3.113	-0.07213	-2.9457	-2.7223	-2.4147	-3.0249	-7.239	-4.7329	-7.3253
-0.112	-1.9412	-1.7872	0.72635	-2.1562	-1.2962	-6.5698	-8.4223	-4.4266	-2.9992	-6.6837	-3.2244	-1.1612	-2.7454	-5.153	-5.7603	-3.0693	-2.6756	-2.7207	-2.3107	-2.6688	0.56362	-2.6169	1.8449	-8.1928	0.38174	-1.7306	-2.0202	-2.323	-2.3074	-3.8306	-3.751	-6.4475	-6.4752	-1.6736	-4.331	-1.3514	-4.6083	-6.9224	-1.4688	-4.6065	-6.7527	-6.0798	-1.4295	-2.6191	-9.1775	-1.5883	-0.8311	-6.1247	-3.5559
-10.925	-9.7534	-9.2223	-12.585	-4.9944	-3.7658	-7.0315	-10.795	-9.455	-10.25	-4.8006	-11.147	-6.5153	-7.6475	-9.5961	-8.4256	-11.694	-7.804	-8.6002	-8.1899	-9.3578	-9.4998	-7.263	-8.7821	-9.4688	-12.186	-11.497	-7.0538	-11.245	-7.8446	-10.167	-12.888	-7.2266	-10.066	-16.065	-6.7501	-7.0293	-7.9051	-7.3688	-5.582	-7.7708	-9.6367	-5.6757	-9.3885	-11.715	-5.5678	-4.0241	-7.5471	-10.2	-6.1456
-4.1239	-0.93124	-0.23583	0.26517	-1.4388	1.0434	-0.26619	-5.9786	-2.5646	-3.0739	-3.6128	0.41568	-0.99501	0.45526	-2.0435	-2.1991	-1.1691	-0.015731	-1.2693	-4.7547	3.0079	-2.1382	1.6788	-5.9556	1.7396	0.31305	-1.7597	-1.645	3.283	1.8333	0.19964	-3.1868	-2.294	2.5085	-2.839	-1.2977	0.083573	0.25343	-2.6287	-2.443	0.18451	-1.4162	-6.1772	-4.0842	-3.7853	-0.8804	0.69561	-0.14889	-0.61836	1.507
3.5897	1.1501	6.651	4.6751	0.86668	7.33	0.84184	1.1843	2.9002	3.6136	4.5058	2.8096	5.7902	2.2274	-0.93515	6.9744	4.4321	6.6954	4.2118	1.8204	4.7265	8.9908	4.5274	3.7384	5.9127	1.9298	2.7001	4.533	0.046872	11.112	5.7824	-2.7631	1.793	7.1906	2.5876	9.7422	0.17577	2.7504	5.7779	3.9172	5.6169	5.3437	3.554	6.4674	1.7768	3.1969	3.0114	5.4115	14.227	6.0488
-2.3093	-4.1624	3.2118	-0.57024	-9.1629	-0.46233	-5.5365	-3.7176	0.8544	-5.8334	-6.4973	-3.1588	0.021711	-4.5428	-4.8562	-1.7869	-1.2451	-1.4058	1.1397	-10.44	-1.9511	-5.6721	-3.3465	-3.8333	0.53115	-1.4492	-3.2679	0.78923	-1.2017	-6.997	-4.0266	-4.6917	-2.1718	-2.8939	-5.0089	2.6606	-1.1304	-2.4361	-2.1373	-4.8243	-4.8613	-4.5361	-4.8143	-6.6866	-3.09	-1.5257	-0.23845	-3.5428	-1.2045	-4.7102
-12.946	-14.515	-13.694	-8.5995	-9.4248	-7.488	-12.803	-14.601	-18.768	-16.338	-15.342	-11.796	-10.972	-12.527	-10.787	-16.541	-15.508	-10.87	-13.049	-14.188	-10.203	-14.633	-14.146	-11.611	-10.839	-9.0236	-5.3409	-16.198	-11.696	-15.934	-7.101	-11.196	-13.199	-12.887	-12.349	-13.937	-13.704	-11.143	-11.826	-17.744	-14.942	-16.396	-13.237	-12.574	-15.647	-13.222	-16.113	-14.607	-12.162	-13.005
1.9808	0.042286	-1.6623	-0.070643	-2.4939	4.0164	2.9721	-1.7036	3.6095	-2.002	-2.6299	-2.0333	-2.0693	-4.5136	2.0926	-1.157	-0.56878	-3.7533	0.60793	-1.7753	2.1544	-3.5036	1.3966	-3.7356	-1.107	-1.9978	0.12819	-1.4151	1.242	-0.25978	-1.7348	2.9008	2.0554	0.10755	-4.1058	0.43887	0.92554	-0.44827	1.7902	-3.5093	0.76798	5.957	0.16791	1.2898	-0.69814	-2.7219	-0.6003	-2.9496	0.055431	2.6015
10.07	5.1941	6.0749	5.5636	8.0288	5.658	7.7708	13.206	6.8832	5.5436	7.0607	7.3597	4.3054	7.3344	7.5988	8.4026	8.7682	8.4295	2.5382	8.2072	6.64	5.3215	7.4528	5.8098	8.9097	7.7537	2.0665	6.1277	1.911	10.732	6.4242	5.5097	9.0127	4.3752	7.5969	7.6123	5.7406	1.8228	3.5329	2.4054	8.604	8.7828	1.7541	7.4737	6.7328	5.5189	2.955	5.7872	3.8039	4.3625
1.8054	1.3912	3.9955	0.1563	2.914	0.6657	-0.56838	6.7244	4.4367	5.1253	2.3952	1.8682	2.4132	1.4934	3.653	5.5058	-4.2438	0.1675	-2.0966	5.4772	0.34514	4.5645	4.6204	-1.9519	-1.9557	-1.2618	2.9709	5.3208	1.5557	3.0311	1.8623	3.7517	4.5027	0.097901	3.5122	2.7965	3.4469	3.3933	1.9719	0.97129	4.5514	2.9175	2.6529	4.4407	1.1672	-0.19632	3.8154	4.7375	5.2833	-3.4553
-2.7065	-5.575	-6.9304	-5.8798	-3.0153	-1.1539	-7.6992	-2.9114	-7.1756	-2.0885	-5.5389	-1.7125	-4.3608	-3.3831	-2.0228	-6.9632	-6.4149	-4.7803	-1.6429	-3.1498	-9.4202	-5.0858	-4.136	-3.6349	-7.2459	0.14972	-2.4866	-6.1064	-8.0672	-3.2004	-5.4061	-2.3622	-4.6423	-3.1054	-1.316	-0.69809	1.6884	-3.2114	-7.3967	-2.4616	-7.0259	-3.5492	-6.2174	-3.4699	0.42146	-2.4647	-1.7603	-6.3464	-7.5393	-8.3669
-4.9034	-0.49929	-1.8759	-2.072	1.0768	0.30808	-4.4029	-0.68606	-8.2366	-4.1462	-3.0048	-3.2376	-2.3291	-3.5798	0.30621	-1.8987	-4.8677	-1.5139	-2.6513	-5.1792	1.992	-1.4141	-4.6182	-1.9312	-3.7804	-6.5499	-3.4862	-6.1428	-2.5193	1.8092	-5.6366	-2.5044	-0.67328	-3.8374	-5.1913	-3.269	-2.2273	-3.4233	-6.1847	-1.4726	-3.5069	-1.2151	-2.3598	-0.75849	-2.7578	-3.8165	0.35112	2.4115	-2.89	-0.18164
6.4744	2.8048	5.6043	3.6244	0.6599	3.6534	7.405	2.7671	4.7801	0.88393	2.5808	2.1625	1.561	2.8383	-0.99671	4.991	2.7457	4.6296	1.8481	4.7867	6.1026	0.51169	2.7644	-0.34477	0.36247	3.9621	2.9039	6.3471	6.6864	1.6552	4.3481	0.032752	3.3002	2.3156	-0.63337	1.5731	-1.5499	4.7819	4.3555	1.6628	1.9979	3.0765	4.4237	-0.46033	1.4871	5.178	0.84136	10.262	5.6019	0.51145
-12.145	-17.043	-16.672	-14.284	-15.166	-14.412	-14.649	-14.519	-18.734	-13.833	-15.585	-15.844	-15.21	-16.229	-12.668	-12.714	-10.923	-16.943	-11.521	-14.877	-16.591	-12.761	-16.215	-13.55	-14.459	-13.097	-18.376	-14.111	-11.111	-16.657	-15.689	-12.965	-11.98	-9.9328	-12.204	-13.43	-11.426	-13.254	-14.542	-20.023	-12.156	-16.101	-13.617	-12.882	-12.249	-14.714	-13.901	-9.9079	-13.395	-18.906
-1.4654	0.40909	0.17625	-2.8562	-0.98948	0.11053	-0.12598	-2.4183	1.4876	-0.54804	-3.9882	-5.1356	-3.8885	2.8106	0.86085	1.3152	-1.4465	-2.4523	-1.498	-4.4945	2.4907	4.3816	1.814	0.2944	4.0383	0.22022	1.5789	3.4546	0.73822	0.18525	0.89169	4.7116	0.28113	5.802	-0.62093	3.953	2.1444	-5.4414	1.4836	-4.0203	0.7976	3.3683	3.916	2.3134	3.8012	0.53143	-1.4821	-0.97468	5.0294	-2.1125
-11.327	-16.213	-12.034	-5.9059	-15.09	-12.804	-11.891	-9.2635	-13.982	-15.628	-10.279	-11.693	-13.668	-16.122	-7.9318	-12.165	-11.907	-13.424	-10.158	-11.368	-11.537	-8.9451	-17.588	-12.574	-10.998	-13.228	-17.244	-14.715	-13.18	-12.615	-15.203	-17.809	-15.779	-13.689	-11.3	-11.147	-10.857	-11.647	-11.938	-12.16	-12.018	-17.442	-7.6864	-12.225	-16.062	-11.352	-15.115	-16.49	-14.529	-11.888
0.5424	0.063839	1.573	-1.2933	3.0092	4.2975	-1.0813	-1.7749	0.42377	2.7121	-2.0994	-1.9226	-0.27864	-0.60945	-1.324	4.5896	0.4739	-2.3341	-0.55284	2.4617	7.2716	2.8161	1.2633	0.17884	1.0021	0.24278	0.53539	5.9781	1.3634	-2.5659	-0.125	-1.1979	2.4394	0.47649	-4.9862	-3.2147	1.3265	1.0657	-4.0855	-3.3019	-6.9956	0.77817	-1.8258	-2.004	1.2279	-1.627	1.6774	4.2613	-2.208	4.6546
-14.645	-10.434	-14.346	-10.147	-9.4673	-15.716	-15.451	-14.295	-12.094	-17.838	-15.591	-15.529	-15.032	-15.129	-15.477	-14.806	-7.6839	-12.292	-16.796	-11.98	-9.3987	-14.19	-6.8157	-17.507	-17.277	-12.441	-11.527	-16.277	-11.568	-14.421	-12.83	-11.288	-14.201	-11.349	-11.799	-15.327	-9.8873	-15.652	-18.869	-16.277	-12.363	-12.172	-14.703	-8.2215	-9.5925	-13.918	-17.479	-13.032	-11.339	-11.548
2.0447	2.6747	-1.1036	-1.372	-1.5735	-2.3048	-8.4827	-0.024719	-0.99905	-3.2619	-4.1996	-3.4022	4.8916	-0.18531	-0.41177	-6.4498	0.12669	1.0494	-3.884	-1.1058	-0.33863	-2.357	-1.7813	-4.436	-5.2147	0.99693	0.23103	-4.9542	-0.37307	-1.7554	-3.2054	-2.9596	-2.8573	-3.1128	-1.8659	-2.383	5.2643	0.1103	1.2825	-0.57422	-5.007	-2.8689	-7.2968	0.58988	-5.4206	-3.0163	-6.3278	-5.0467	-2.064	-0.3033
1.5995	-2.1601	3.2839	3.7729	0.11754	1.0964	4.5576	-7.4249	0.74208	1.7599	1.866	0.26921	1.4964	1.8842	4.2648	3.2039	-2.5071	3.6915	2.4468	2.4602	1.1609	2.3935	0.99089	3.446	4.5331	-4.9568	5.9702	2.9671	2.366	6.7664	-2.8139	-0.61954	-2.0039	-0.30539	0.33085	1.8059	1.2799	1.1763	2.3164	2.7519	2.738	5.1757	1.4937	0.68034	1.6176	1.1409	2.7788	0.88884	6.7664	1.9929
-4.5301	-2.6278	-7.5747	-7.332	-0.9828	-2.0084	-4.905	-4.3066	-3.115	-3.7821	-2.1763	-4.4982	-1.5551	-4.5253	-3.1224	-5.169	-4.5538	-1.3078	-7.0151	-2.6035	-5.3031	-4.2483	-7.1011	-3.4547	-6.8484	-9.3917	-6.9312	-3.9742	-4.2708	-8.1659	-2.8165	-5.7017	-11.114	-5.1867	-4.7093	-3.4547	-5.0905	-7.9831	-5.0501	-4.354	-6.7272	0.4159	-6.7203	-6.1698	-5.6618	-6.388	-8.0796	-3.7074	-5.9202	-3.6815
-2.0702	-5.1363	-2.2897	-7.9489	3.025	0.84038	0.71388	-2.2198	-1.0467	-3.1987	3.5525	1.1155	0.36039	-5.7371	-2.2846	-2.3315	-0.44296	-4.2521	-4.7563	3.4617	-1.8083	-1.6943	-2.1716	-3.3456	-1.8951	1.3135	-2.8734	1.6758	1.9242	-5.1139	2.8851	0.4329	0.083566	3.7704	2.8258	0.068683	0.51144	-2.4316	0.98655	-5.0525	-4.1996	-5.0444	0.24313	-3.293	-2.2332	-2.2388	-3.9743	-1.3563	1.6745	-1.2296
-0.36311	-5.0241	-8.0657	-1.1976	-5.6122	-7.5664	-3.0722	-8.6349	-7.1562	-2.5224	-7.469	-6.9003	-5.5645	-4.3996	-5.8006	-8.0173	-3.2133	-7.7072	-5.8938	-4.1451	-6.8637	-6.7386	-3.6912	-3.3884	-8.2223	-8.7377	-4.2417	-8.0373	-4.9946	-6.3922	-12.075	-3.2598	-7.7954	-5.0498	-4.82	-6.7531	-1.5155	-2.6883	-4.1211	-2.3406	-5.4107	-7.4719	-10.36	-6.7513	-5.2158	-4.8369	-5.9917	-8.0087	-7.1802	-5.8264
-8.3053	-2.5364	-0.88906	-2.0989	-3.2362	0.16015	0.67045	-5.0079	0.82399	0.098503	2.4236	-0.11426	-2.8961	-4.3457	-3.4138	-5.6033	-5.007	-4.4713	-4.4455	-1.0144	0.95797	-0.068305	-3.7715	-0.27476	-10.136	-5.2105	-1.3531	-4.0461	-5.3275	-3.6315	2.6906	-0.55083	0.41166	-5.826	-0.97067	-4.788	-1.406	-1.7534	-2.0887	-4.721	2.4993	1.6848	-3.431	-0.28514	-2.9067	-1.3786	-1.0891	-0.43272	0.21882	1.4372
-11.989	-13.867	-12.822	-13.496	-13.411	-12.871	-8.7023	-16.21	-7.8876	-15.677	-14.04	-14.427	-17.641	-14.367	-14.402	-16.926	-12.95	-15.592	-14.455	-14.858	-13.331	-17.678	-18.299	-15.704	-15.949	-10.663	-11.24	-13.5	-19.005	-13.86	-19.875	-17.391	-10.977	-15.885	-15.885	-19.158	-15.589	-12.759	-15.558	-10.353	-16.897	-14.339	-11.734	-12.038	-11.252	-12.888	-13.318	-16.063	-10.973	-11.488
-1.6186	1.9279	-2.006	1.0985	-7.1431	-3.4985	-5.0573	-7.4169	0.79954	-2.7789	3.1516	-4.472	-1.5187	2.2839	1.2758	-4.7196	-4.8861	-4.3792	-3.5638	-1.4531	-1.9647	0.89705	-2.2672	-3.4185	-1.4859	-3.3803	-2.4638	-0.061888	-4.0518	-4.2889	0.29677	-0.35813	0.5893	-2.9231	-0.59334	-1.4432	-3.9275	-1.0825	-4.4656	-3.4412	-2.9175	-2.8397	-4.3324	0.61859	-3.8282	-0.74687	-3.7118	-2.6133	-3.154	-5.5073
-12.716	-10.37	-10.778	-12.606	-16.32	-11.464	-15.71	-13.549	-11.386	-13.311	-16.74	-12.989	-14.175	-9.4497	-14.396	-12.123	-10.076	-16.111	-9.5681	-8.6242	-11.78	-11.417	-15.614	-18.173	-13.904	-11.626	-10.056	-8.6265	-14.825	-11.553	-9.7605	-10.769	-14.923	-18.004	-13.301	-13.85	-16.824	-6.1252	-15.375	-9.6731	-9.1449	-9.5804	-15.771	-9.2766	-11.015	-13.249	-12.481	-10.823	-13.219	-16.959
-15.19	-12.504	-17.171	-12.188	-17.439	-17.518	-10.399	-10.713	-17.166	-16.562	-15.306	-14.761	-15.693	-12.075	-14.796	-13.891	-14.328	-13.065	-12.921	-15.071	-17.614	-15.692	-15.257	-13.987	-13.835	-13.198	-13.115	-16.857	-16.217	-14.534	-17.261	-15.134	-13.433	-13.201	-18.139	-13.816	-11.329	-18.368	-8.964	-16.268	-15.115	-14.786	-13.893	-15.315	-16.963	-14.898	-14.803	-15.208	-16.264	-13.43
-2.3782	-1.3204	-0.91703	-2.7079	-5.132	-2.2344	-1.0937	-3.9323	-2.8078	1.42	-4.69	-3.774	-4.3843	-3.9363	-1.9136	-6.8312	-0.41245	-0.16415	-5.7678	5.0086	-1.0933	-2.2762	-1.0738	-4.0853	-2.6063	-3.019	-6.1352	0.59314	1.2081	-1.1454	-3.2725	-2.1464	-1.0683	-3.2687	-3.1297	-2.1577	-1.0037	-4.7943	-3.6398	3.3812	-5.5628	-2.7997	-4.0383	0.16048	-3.2388	-5.5008	-2.7483	-1.8699	-8.8229	-3.4626
0.61231	1.4933	1.2735	1.6197	-0.20651	0.98735	-1.4009	-1.9059	-2.8397	3.3356	2.9275	1.4308	2.2489	-3.4989	3.5905	4.8762	-0.010265	3.6273	-2.8874	-0.38213	4.9967	3.4938	0.5375	-2.0719	1.3874	3.0576	1.8915	-2.0339	3.415	2.7673	0.50552	1.8182	2.3679	0.45683	-0.0021312	-1.4529	-1.675	3.4715	0.10654	1.4762	-4.4136	5.274	0.42038	3.8292	-4.287	2.8604	-1.4171	2.3346	1.0961	0.26055
-15.775	-15.816	-13.121	-13.834	-16.036	-15.715	-16.959	-13.497	-13.21	-13.747	-14.683	-15.691	-17.224	-16.352	-14.724	-13.806	-14.361	-8.9863	-11.099	-11.14	-12.117	-18.463	-19.584	-13.877	-17.907	-16.792	-17.166	-13.427	-13.793	-17.206	-18.213	-16.579	-15.256	-13.533	-18.944	-8.0318	-18.047	-17.588	-15.674	-12.9	-15.743	-15.903	-18.478	-13.676	-16.315	-15.627	-16.497	-16.389	-20.622	-14.743
-14.093	-8.0071	-12.36	-8.4817	-10.61	-7.5988	-3.4609	-9.2836	-6.6367	-6.2023	-10.286	-7.5632	-7.6157	-10.374	-7.6845	-4.5738	-5.1745	-8.1956	-8.0457	-9.5511	-8.3709	-6.9885	-6.3689	-1.9728	-10.628	-5.6426	-9.7207	-9.3876	-9.3898	-7.7719	-2.6389	-9.2604	-5.9092	-7.187	-5.0428	-8.1273	-10.403	-10.292	-10.179	-7.0853	-5.1593	-10.112	-5.8944	-5.0479	-8.0671	-10.188	-6.0196	-4.8128	-2.6135	-6.3249
-2.8441	-1.3995	-1.4115	-0.74903	-0.1448	-4.3436	2.22	-0.67132	-1.3513	-0.77212	6.3776	-1.6245	-1.708	1.3789	-0.49879	-1.2191	-1.6897	0.5391	0.95129	2.1651	2.0379	-0.29399	-0.33288	6.6618	-1.9372	0.20705	-2.2882	-3.4121	-0.9189	1.3359	-2.9249	-2.3869	1.918	-2.7558	-2.2975	-3.7632	2.8245	2.952	-1.8451	0.049002	-2.0546	-1.0294	0.3623	1.3904	0.83172	-0.45305	0.86871	0.076406	-1.4163	2.093
5.4681	3.7379	5.2027	3.9168	7.054	2.6564	6.2417	6.6568	4.0956	2.1488	8.7383	5.9446	7.177	9.0533	7.0419	2.8069	6.0261	7.5172	5.2226	11.222	6.445	7.9592	6.135	6.958	2.4398	2.4894	6.1969	7.7001	5.3316	2.626	7.9258	3.414	2.3168	5.4289	5.2179	6.404	8.5569	7.8734	3.9401	10.065	5.9906	5.0425	6.4052	5.8058	8.7435	5.5047	6.2649	3.4918	8.362	3.4713
1.526	-2.1412	5.449	4.2682	2.7136	3.1907	3.5204	0.41033	2.7133	3.1317	6.4976	2.6456	2.7121	0.661	1.3075	0.080071	1.6261	0.10867	0.4852	6.4144	3.8456	2.2702	0.22786	3.4802	3.2505	-0.25526	7.9111	2.6768	3.2472	2.9775	6.1621	3.954	-1.5759	0.33816	0.63649	3.2912	3.6218	0.23267	1.5667	3.27	3.3583	0.89386	2.4654	2.5499	4.4412	-3.3679	4.4002	-1.3533	0.59326	7.4309
-8.238	-1.7878	-3.4217	-5.1906	-4.7268	-0.36929	-6.864	-5.8442	-9.6512	-4.5269	-3.1276	-6.7486	-1.9284	-4.199	0.80077	-5.4693	-5.6716	-1.8836	-2.0533	-5.4365	-3.2674	-5.7055	-3.2458	-1.6359	-6.6263	-1.8223	-5.891	-7.2665	-6.0148	-3.7713	-2.129	-6.1657	-4.4638	0.36477	-1.3158	-6.2088	-2.4107	-2.4965	-2.0095	-5.0172	-5.158	-1.6197	-8.7466	-4.6948	-9.1366	-3.8227	-8.3486	-4.6479	-9.1722	-4.1529
5.029	4.868	5.9062	2.2721	5.8505	7.0156	5.8989	3.8027	5.7489	4.0937	2.6661	4.3001	3.6742	7.4629	6.5226	4.6071	3.2636	5.3613	1.0883	8.3326	8.669	4.568	9.1779	7.5265	7.116	3.4436	6.4963	6.0169	9.1891	2.5222	6.7603	6.7746	10.282	6.2716	5.7558	1.7885	-0.12279	7.1419	3.5993	4.7992	9.6901	6.854	7.0389	5.8472	7.7924	3.535	5.4869	0.89979	6.2765	6.0791
-0.052496	-0.36818	-0.854	1.1721	-3.5191	-3.019	0.73949	-6.2474	1.6923	-1.8861	1.1803	-1.3472	-2.7858	-4.5982	-5.4264	-0.2977	-1.8235	-2.1818	-0.83027	-3.3245	-4.7282	-1.655	-4.5019	-2.8315	1.2234	-0.90598	-4.3537	-0.78602	-2.0386	0.77745	1.5705	-2.6255	-5.3198	-1.7903	-0.75847	-2.4035	3.9685	-2.0071	-3.5814	-4.4738	-1.2505	-0.69903	-5.7705	-1.7854	-0.082692	-0.40888	0.88517	-1.9336	-0.60867	-2.869
-1.1339	-2.5012	-1.4344	-5.4231	-0.28034	0.73035	-5.3057	-6.0901	-2.9433	-6.0963	2.1523	2.448	-6.5241	-1.6715	2.8324	1.3285	0.31754	-4.037	-6.471	-1.2637	-4.3098	1.1159	-7.4857	-5.7784	-0.54887	-8.916	-4.3405	-3.3512	-2.6716	-1.4148	-3.4873	-0.021307	-2.1313	2.5324	-4.9103	0.41378	1.647	-3.7066	-2.8089	-3.5366	-3.3116	-3.7041	-1.1538	4.8353	-2.9924	1.0772	-4.1908	1.4233	3.1006	-2.3261
-13.679	-12.388	-10.539	-14.497	-10.448	-14.371	-9.6717	-11.142	-15.744	-13.49	-15.948	-15.709	-12.028	-19.309	-13.039	-12.679	-14.965	-16.117	-15.669	-14.701	-12.599	-12.77	-14.887	-8.9865	-11.341	-10.989	-16.374	-13.817	-11.64	-9.9001	-13.985	-13.06	-20.45	-13.618	-10.099	-15.462	-13.343	-13.951	-10.835	-9.3945	-11.874	-19.357	-11.001	-17.93	-15.128	-11.393	-17.675	-10.808	-12.008	-16.98
-3.2294	-0.54983	0.21116	-0.78362	-1.5595	0.98947	-2.2479	0.29723	0.81897	-2.6914	-1.1456	0.82798	3.8435	-2.1279	-1.4908	-6.2036	-0.02158	1.5251	-1.2259	2.5803	-2.1314	-1.3062	-2.252	-1.7413	-1.4097	3.5569	-1.2395	-3.6045	-1.2993	3.75	-6.0827	-4.1403	0.71239	-4.1152	-1.9944	-1.3995	-0.59851	2.1591	1.8686	-0.14661	0.75263	-2.4962	4.8943	5.2916	1.6707	1.4139	-1.4067	-1.7163	-1.5942	2.9627
-1.0336	-4.4275	-1.0648	-7.7807	2.9733	-3.4122	-6.6642	-2.2343	1.0849	-5.6771	-2.179	-0.2058	-1.2253	-3.1888	-6.8434	-1.3996	-1.5759	-2.7048	2.6158	-4.16	1.6512	-5.2925	-1.8468	-4.2101	-1.8079	-0.5365	-2.7342	-1.915	-7.0582	-7.6001	-2.4649	-5.1992	-4.4581	-6.9119	-5.2028	-3.0264	0.083094	-2.1221	0.36805	-1.5579	0.41455	-3.4822	-2.5223	-1.6052	-1.1722	-4.8555	-3.9289	-3.3288	-5.889	-7.2816
-13.297	-12.811	-14.467	-11.67	-16.208	-9.0637	-8.0576	-10.303	-8.9707	-15.469	-15.662	-14.842	-10.651	-8.5368	-11.853	-10.933	-10.695	-11.811	-9.3667	-10.338	-10.366	-11.331	-10.313	-8.9744	-12.469	-8.4387	-8.7209	-6.6327	-6.1094	-10.339	-13.957	-8.3221	-9.773	-10.036	-12.229	-11.703	-16.12	-5.8363	-10.62	-11.339	-12.389	-7.201	-7.0668	-10.382	-8.4296	-8.5826	-13.664	-14.98	-11.516	-10.723
-4.3583	-1.9296	-5.2165	-3.9523	3.0079	-2.4066	-2.5045	0.49164	-3.0581	-1.8528	-2.1664	-3.391	-3.933	1.7668	-0.16532	-2.6205	-4.5524	0.13503	0.58461	-1.2301	-2.5756	-3.6961	-4.7614	-4.4073	0.45564	-0.696	-4.953	2.0493	3.2812	-5.8411	-2.0099	-4.0757	-3.2715	-1.0322	-3.7234	-3.5216	-2.9912	-2.214	-1.2022	-6.1628	0.53868	-0.44123	-1.0508	-7.3468	0.64973	0.29542	-2.1781	-0.020187	1.326	-0.56755
-23.268	-26.992	-25.241	-19.668	-24.774	-20.468	-20.292	-24.731	-20.356	-20.023	-31.961	-20.677	-26.118	-24.049	-26.156	-22.755	-20.439	-28.423	-22.903	-19.079	-21.639	-19.97	-20.243	-19.703	-25.575	-22.381	-24.961	-22.063	-23.493	-23.73	-19.496	-21.385	-22.33	-20.794	-22.877	-19.795	-20.191	-22.095	-22.895	-21.225	-25.231	-21.521	-22.306	-22.157	-23.306	-20.883	-25.635	-24.76	-24.814	-17.264
-16.783	-11.077	-8.3471	-9.6138	-12.145	-7.8079	-9.8158	-6.4352	-13.605	-12.717	-16.859	-7.7535	-8.9731	-3.6155	-11.137	-6.9151	-7.5611	-9.5026	-13.339	-13.399	-10.237	-10.626	-6.413	-9.2893	-5.7812	-8.2117	-10.67	-6.3153	-9.498	-9.7857	-11.221	-8.3858	-11.733	-10.777	-14.097	-11.512	-10.505	-6.8229	-10.319	-9.622	-7.7806	-11.801	-9.5673	-7.3275	-10.645	-7.8707	-5.0968	-13.039	-10.682	-5.7637
0.59573	-6.1577	-0.075397	-4.0286	-0.74083	1.3474	1.179	-2.8759	0.16149	0.14402	3.1606	-2.4671	-4.2602	-1.1117	-1.7454	3.2644	0.72693	1.3494	0.93198	-2.0048	-2.5301	1.0951	-0.051804	1.9539	1.3125	-2.2446	-0.34355	-2.0039	-8.019	2.1694	-3.0575	2.3331	0.034263	0.4519	0.43267	-3.5204	-2.2743	-3.2279	-6.0335	-2.1948	3.2802	-3.4652	-4.0617	2.3841	-1.1344	-2.4012	2.3003	-0.04287	-1.774	0.054708
-4.4738	-0.29183	-6.3915	-7.0729	-8.4764	-4.3921	-1.487	-4.4274	-0.45786	-6.2694	-6.7331	-5.1451	-9.5674	-3.8904	-5.8719	-2.8844	-5.5261	-5.609	-4.2122	-7.2628	-4.5298	-1.477	-2.8994	-3.6496	-5.912	-4.7271	-4.9008	-4.8829	-6.2637	-4.0863	-7.1266	-1.8496	-1.8085	-11.031	-10.986	-6.44	-5.6899	-6.238	-3.4413	-8.0937	-5.0404	-5.3785	-4.284	-7.0532	-2.7772	-5.1521	-5.9891	-4.8621	-5.2066	-8.5864
3.7485	-1.4573	-0.70953	2.1061	0.79289	-1.584	-3.6916	-0.64243	-0.67907	-4.2017	-5.3565	0.68234	-0.70778	4.3505	-0.05764	-0.66236	-0.70163	-1.185	0.74509	-3.1019	4.8571	-0.53575	-1.683	1.3046	-0.3303	-4.1413	0.25016	-1.5727	1.1445	-1.5666	0.81413	4.526	-0.81769	0.41862	3.7254	0.31316	-0.022117	0.20575	0.98227	3.0727	7.577	-0.37411	1.8672	0.43766	0.38587	-6.0632	-1.9087	2.029	1.9042	3.376
-1.5194	-0.40177	0.63893	-0.63771	1.0395	-0.98585	1.4165	2.8475	-3.2464	-1.236	0.15028	-0.58072	-2.2931	-1.9699	-1.0433	-3.1569	-1.2644	-2.3869	4.0845	-5.2063	-4.9591	-0.92437	0.010949	-2.6206	1.7015	0.31774	1.998	0.38026	-1.8357	1.3597	0.25919	-0.95771	-1.8954	-0.93577	-1.3329	-1.0193	0.30499	-0.092392	-2.0907	-3.1896	-3.3701	0.7641	-1.9647	1.4647	-0.2228	0.86338	-1.4569	-1.3942	1.8908	1.7395
-5.67	-4.0423	-5.19	-4.2026	-3.7263	-8.2343	-0.12216	0.21961	-5.7672	-4.1051	-5.4328	-7.2684	-0.034435	-2.03	0.84608	-4.6571	0.71534	-6.0079	-3.4142	-3.0361	-4.6296	-0.26391	-6.4909	-1.7523	-6.694	-6.6662	-4.2029	-0.57768	1.2002	-6.7053	-1.6206	-1.2866	-9.327	-3.1977	-8.1661	-1.9765	-3.8905	-6.6167	-2.4183	-6.0044	-7.6117	-2.4194	-5.0972	-3.1995	-4.5251	-2.6554	-4.8725	-3.5511	-6.655	-5.2336
-5.9797	-6.5405	-8.875	-11.548	-10.295	-5.2052	-2.5702	-7.3157	-6.283	-11.477	-4.2067	-11.816	-4.9227	-7.5292	-13.035	-8.948	-9.0842	-5.8682	-10.531	-5.7769	-5.2663	-7.1835	-6.5343	-8.0687	-6.7496	-9.6761	-4.9218	-5.3808	-7.7953	-5.9151	-9.3094	-4.6212	-5.0155	-8.8364	-6.6963	-10.399	-10.049	-8.3397	-13.389	-3.6199	-5.4391	-4.0116	-3.709	-6.7816	-9.8862	-7.4762	-3.1124	-5.8878	-7.8915	0.74328
-0.03205	3.7572	-5.3501	-3.5771	0.29518	-1.3853	1.2184	3.7139	1.1611	-2.1116	1.6507	-1.8453	4.1566	-1.5707	-2.2387	2.5259	1.3206	-3.164	-1.1435	1.0642	-3.0544	-0.3507	2.8469	-0.79954	1.9457	1.4789	-0.65666	2.4298	-1.5462	1.4606	-1.048	-4.6203	-3.3904	-0.1941	0.28889	2.0133	0.85417	4.1349	-0.59075	0.47129	0.70557	2.033	0.036253	0.81261	2.0184	-1.4367	2.3541	-1.7682	1.8486	-1.5615
4.1683	2.2242	6.7735	0.09195	2.7364	6.6155	3.4753	2.7197	6.8039	3.7459	7.2035	4.1341	5.2114	8.003	3.3454	7.9245	5.7435	0.51916	0.92641	6.8044	5.3354	9.5525	8.3997	2.776	4.7737	2.3481	2.2915	2.6792	9.5793	6.0171	0.97107	3.2054	4.7938	9.2097	5.7978	6.6531	3.4005	-0.75762	4.737	3.5303	5.6572	4.5847	7.2069	4.0454	1.8869	6.5103	3.0523	7.1273	1.9611	0.41602
7.6258	7.7703	7.1671	5.6704	6.8662	10.268	8.4882	6.3586	8.4267	2.6851	7.2614	8.0381	8.7408	12.7	4.158	5.7295	9.1463	9.1111	8.063	8.6049	7.03	7.8268	9.04	7.2769	9.3372	7.0725	6.3077	11.202	4.1425	7.5858	6.4797	11.811	7.5339	9.4374	9.6819	5.6698	2.0489	5.7397	9.5271	8.2195	6.8351	8.418	11.925	8.6661	7.5713	11.754	12.686	8.8239	9.8635	3.8262
-4.99	0.0052991	2.0632	0.56313	-6.9192	-0.5269	-0.51466	2.4988	0.89833	-4.9545	-3.3429	-4.8966	-1.5812	1.8275	-0.22159	-0.0082668	-5.0109	-2.8158	-3.2239	1.4671	3.1205	-1.9721	-4.0254	-4.1548	-1.8561	0.7238	-0.66015	-1.2146	-2.19	2.3264	-6.2508	1.4448	2.7342	-2.6759	-0.76897	-4.124	-0.47277	-3.7334	0.11798	4.2751	0.65773	1.552	-4.6014	-1.2202	-3.3162	-1.3917	-6.9731	-2.4505	-1.7227	2.8434
-12.162	-12.222	-13.01	-7.01	-16.257	-12.762	-11.428	-12.994	-12.474	-13.317	-16.631	-16.554	-14.595	-9.4185	-12.903	-13.601	-9.2507	-14.903	-16.456	-16.937	-12.879	-14.391	-12.195	-12.111	-13.193	-16.018	-13.478	-11.429	-9.2667	-11.81	-11.638	-15.132	-11.311	-15.442	-16.491	-10.859	-13.141	-17.934	-12.874	-11.729	-15.606	-9.0281	-14.628	-12.625	-8.8748	-11.043	-17.038	-12.778	-15.698	-16.669
-11.358	-14.931	-10.852	-11.312	-10.373	-12.05	-14.504	-13.766	-11.189	-12.212	-11.359	-14.214	-11.082	-8.3199	-13.002	-12.419	-11.504	-12.051	-10.861	-13.43	-15.637	-14.378	-11.73	-9.3367	-14.035	-8.6805	-11.307	-12.26	-14.286	-12.67	-9.8813	-12.51	-11.771	-13.5	-6.7401	-10.747	-9.0815	-9.8985	-13.379	-12.118	-6.4888	-11.771	-12.513	-16.978	-11.276	-9.3732	-16.116	-11.894	-15.504	-10.316
-5.9006	1.8276	-6.3135	-3.0598	-2.895	-2.1512	-3.7391	-1.6215	-2.9316	-3.0446	0.40434	-1.634	-1.2102	-2.6959	-0.024841	-1.8243	0.40934	-5.3508	-8.7156	-1.5719	-5.6324	-2.6629	0.5718	1.5816	-4.9987	-1.9161	-0.51536	-4.8493	-5.3948	-3.1133	-1.5897	-4.2619	-1.9119	-2.6609	-1.6617	-4.1661	-1.9902	-0.89958	-1.4049	-1.8578	-6.7287	-5.5523	-6.1277	-1.3551	-0.08052	2.6427	1.6516	-5.2368	-3.1907	-6.5212
-7.8679	-5.0012	-6.365	-2.3577	-8.3181	-5.8757	-4.1872	-2.4169	-4.8342	-2.045	-6.9967	-5.3427	-5.4007	-3.9158	-4.7731	-7.8113	-3.7645	-5.7517	-3.8381	0.22349	0.59866	-7.5946	-3.465	-5.8359	-3.3003	-8.997	-5.7009	-6.4459	-0.56973	-5.7335	-7.5515	-4.1276	-1.9112	-5.9775	-7.5897	-5.5362	-1.8784	-3.9672	-6.0205	-3.9919	-2.9884	3.2455	-2.5857	-6.6326	-7.5158	-1.5312	-3.4773	-5.0362	-2.908	-2.326
5.7217	6.4424	3.9489	3.5726	3.8661	6.4696	2.3415	5.1888	6.9608	10.303	7.6041	4.1239	3.4833	1.5592	2.3478	6.8508	6.9863	3.5008	8.0641	7.4191	6.6388	1.2411	8.152	7.9938	4.0858	5.2683	4.594	5.5118	2.3674	5.131	4.7565	4.872	6.3601	7.4523	5.9659	-0.29965	5.0418	9.2863	2.3635	7.094	0.053828	2.7141	6.0291	0.27143	1.3116	2.8114	7.401	5.3607	7.6319	6.0065
10.155	7.9281	5.4005	10.24	11.886	12.09	11.81	9.3635	8.2693	11.151	6.4545	9.1139	10.166	4.3488	7.5093	6.986	8.3221	4.7611	8.0141	4.122	10.656	8.0571	6.5444	8.0489	6.431	8.1911	7.1694	5.5819	5.7788	5.9949	9.3049	12.18	4.9754	6.5511	7.7834	9.6272	11.293	8.7963	8.0642	9.3987	10.339	9.2255	5.6651	4.2728	11.364	10.257	10.062	11.362	8.3148	13.607
8.9573	9.0428	10.436	7.4536	7.5867	8.9226	6.0236	10.566	6.3564	9.742	6.297	9.8326	8.0073	16.554	7.4863	7.5792	7.5538	5.9875	5.5211	12.639	9.3529	8.8927	10.267	6.917	8.931	7.7709	7.5486	12.863	5.4048	8.5065	7.2744	12.639	10.982	7.6046	8.6805	5.1248	9.3876	13	13.229	5.5932	6.5615	7.9956	11.926	7.9981	8.5764	7.8415	7.3938	7.3375	10.991	7.75
-8.9716	-13.455	-13.316	-9.6011	-9.5117	-17.016	-6.6979	-14.105	-14.377	-10.911	-14.148	-9.7137	-15.467	-8.6191	-8.143	-10.985	-5.8164	-11.032	-14.992	-11.944	-10.386	-12.096	-7.688	-9.7929	-9.4357	-6.8752	-14.249	-9.3842	-8.7525	-12.331	-11.214	-15.996	-10.909	-11.698	-9.7992	-14.636	-13.903	-7.336	-10.785	-13.144	-12.073	-15.181	-14.289	-7.9712	-10.141	-10.989	-11.016	-13.93	-11.516	-8.2941
-1.8203	-3.2612	-0.28256	-0.25975	-2.911	-0.60055	-0.82287	2.4871	-3.8772	-0.87107	-2.7127	-3.9326	-4.8174	-2.8745	-4.1147	-0.44505	-1.1674	-0.39385	-3.9861	-1.8432	2.6319	-1.7836	-2.802	-2.6623	-1.1719	-2.3462	1.0648	-0.5617	-1.6529	-1.8204	-1.2046	-4.3168	-0.76466	-0.10415	-3.8383	-1.9125	-2.5847	-0.023048	-1.3219	2.1036	-2.159	4.0296	-2.4544	-5.2202	-1.6688	1.2869	5.0613	4.8161	-4.0644	0.25579
6.0598	9.7703	10.505	6.6866	6.3308	8.2486	11.153	7.8197	6.5938	6.7385	8.0068	6.8339	6.138	12.846	2.5398	12.824	11.337	11.602	7.9306	5.4575	4.2515	6.2019	9.2523	10.112	13.539	10.597	9.8652	8.0266	6.1193	5.076	2.4857	6.7645	7.231	8.2507	7.1378	7.9903	10.288	6.8223	10.564	10.305	5.4558	4.2047	6.0537	12.801	13.398	9.2865	8.3357	3.4956	8.1767	6.9376
6.9713	7.1976	7.0576	7.5593	12.418	10.992	4.1685	9.5559	6.3738	10.802	9.9635	13.44	10.585	11.658	6.4714	10.849	7.4505	7.2842	5.8876	9.6424	9.6944	10.418	10.385	5.9696	10.669	11.574	11.231	8.6939	10.046	5.9594	4.4776	15.669	7.661	14.751	7.8179	9.7818	8.6274	8.8468	15.114	7.5331	12.872	6.901	7.7983	6.2088	7.8745	7.7799	10.602	9.443	7.8347	8.0428
-13.869	-7.1366	-7.878	-13.157	-11.607	-13.047	-10.76	-10.911	-16.823	-14.718	-13.777	-8.2782	-19.301	-7.7168	-12.583	-10.464	-14.056	-12.26	-11.041	-15.115	-12.448	-11.673	-13.957	-12.922	-8.4834	-12.359	-9.3246	-12.189	-13.323	-10.498	-12.064	-17.179	-12.889	-15.569	-9.6609	-13.356	-12.727	-7.9768	-12.696	-11.831	-11.976	-12.919	-9.2793	-16.148	-11.617	-8.9686	-10.138	-10.483	-14.785	-9.8411
3.6979	6.3595	4.2357	5.0821	8.958	7.0679	8.1162	3.3458	0.93331	5.07	1.9403	6.9209	1.7886	2.731	0.37292	6.2769	2.034	8.2682	0.34547	2.4348	7.9491	3.7137	5.9161	4.7674	4.0721	6.9367	5.9443	10.041	7.5295	6.0821	7.5175	1.8823	5.9972	8.2291	6.9203	5.2521	8.8639	8.5216	5.7954	3.2853	2.906	9.8457	2.9676	1.0914	5.2401	5.4465	3.5815	11.151	3.7915	5.4826
-11.431	-12.555	-12.767	-13.989	-11.888	-11.325	-10.458	-13.714	-13.63	-11.435	-12.029	-11.077	-9.4046	-14.944	-7.259	-10.332	-12.502	-11.006	-8.6387	-8.8042	-17.611	-10.447	-14.52	-10.417	-10.855	-15.014	-12.191	-10.76	-10.742	-9.6714	-11.789	-12.921	-12.581	-13.833	-8.1878	-13.684	-18.45	-10.058	-15.936	-7.9199	-12.104	-17.247	-10.921	-12.869	-11.288	-12.592	-11.736	-11.997	-15.865	-12.137
-0.39299	-2.4333	-1.7349	1.3795	-3.7898	-3.504	-0.6494	0.66773	-0.47786	-0.40787	3.6692	-3.3248	-4.2881	-1.1494	-9.3363	1.4185	-2.9386	-1.7913	-3.1965	0.92706	2.8821	3.4616	-2.592	3.4037	-1.2346	-2.7733	-1.8178	-3.6287	0.65391	-2.7761	2.4852	0.34042	-0.35668	-4.6634	-3.0053	-2.2999	-4.598	-1.3999	-2.2652	-1.1164	-0.20214	2.0954	-0.93362	1.5786	-3.4167	-1.8269	0.81456	0.86954	1.9028	-1.5892
-10.131	-10.66	-8.5238	-11.566	-14.479	-12.3	-9.1924	-9.8903	-9.0347	-9.9725	-11.003	-14.533	-9.62	-11.091	-12.791	-14.497	-10.563	-14.312	-13.784	-15.017	-8.6722	-11.582	-11.167	-11.681	-10.536	-14.074	-13.229	-11.768	-12.676	-12.786	-5.0792	-13.745	-11.348	-12.445	-9.8742	-12.097	-8.8482	-12.283	-13.053	-12.871	-10.406	-9.3986	-5.6313	-14.296	-9.404	-13.278	-9.1444	-9.2376	-10.444	-11.691
9.4299	7.3045	5.2309	5.6439	8.9104	7.2623	3.4446	6.1041	0.56994	10.082	5.5151	5.0508	7.6973	5.7929	4.7427	6.1259	5.0789	6.4141	5.655	8.9215	8.092	10.936	9.3249	11.383	9.1857	4.8484	7.2868	8.2649	4.4522	3.0708	7.2671	10.879	3.4137	9.4186	4.146	8.6288	10.377	7.7936	7.0241	3.9949	6.7537	2.0664	6.1961	8.6332	2.9735	9.2589	8.264	8.3292	7.167	2.3922
-20.568	-25.125	-21.851	-18.993	-17.755	-23.713	-22.697	-19.273	-15.657	-21.683	-26.551	-18.352	-21.731	-18.604	-25.239	-19.468	-19.053	-18.95	-25.403	-24.865	-15.792	-21.025	-22.67	-20.801	-18.087	-19.136	-23.018	-22.579	-18.11	-20.456	-23.789	-24.158	-18.08	-21.984	-21.247	-19.484	-20.389	-23.831	-19.142	-18.323	-20.46	-18.23	-19.035	-23.981	-19.06	-19.818	-20.03	-19.887	-18.712	-25.161
-15.39	-13.622	-13.371	-10.37	-10.811	-13.18	-15.97	-16.023	-14.551	-12.899	-16.34	-14.722	-15.266	-9.4979	-16.246	-18.979	-12.063	-19.413	-13.003	-14.239	-17.395	-14.882	-15.619	-15.051	-13.657	-13.771	-16.744	-13.903	-16.81	-15.253	-20.105	-17.908	-14.332	-11.824	-16.63	-14.852	-16.915	-15.224	-14.742	-13.152	-16.252	-14.01	-14.872	-15.314	-8.7011	-15.275	-13.079	-9.5594	-14.673	-18.172
0.95543	-0.51381	-3.3756	2.1677	0.42527	-5.3968	4.1342	0.2678	-1.2734	-3.7537	-1.3855	-1.6468	-2.443	2.4919	2.7449	2.7262	-3.634	3.2751	-2.7632	-4.5192	-1.0586	0.33566	-0.69616	0.23863	-1.0699	0.40836	-4.6398	-2.4456	-0.26926	-2.3064	-1.4829	-1.2874	-1.3098	-0.98361	-2.84	-4.5532	1.916	0.37876	4.4183	0.23616	2.6198	-0.82987	-1.0812	1.0666	1.6785	2.8802	-2.7254	-3.2873	3.1041	-3.934
-0.15352	-1.1182	0.081839	1.2128	1.9957	1.275	-2.3817	-0.4403	-0.012688	1.69	-2.701	3.5872	-5.0676	-3.9425	-4.2105	1.2815	1.0413	-0.86672	-1.9606	0.85785	1.4297	0.45443	0.066346	-1.6691	-1.2322	5.8408	0.014418	0.069358	0.72686	2.4952	5.2487	0.27991	-3.6743	0.57411	-1.8707	-4.6482	-2.049	-1.3258	-0.61005	-3.6759	1.5879	4.2416	-1.5702	5.2866	-1.7134	0.49479	-0.21862	-1.8448	-3.7472	0.82256
-10.633	-8.1167	-10.654	-9.3191	-6.9245	-11.076	-5.9703	-12.564	-7.4252	-9.1582	-7.8115	-5.3119	-10.749	-10.816	-9.4301	-10.674	-8.9141	-5.1229	-11.613	-9.6578	-13.746	-11.053	-6.7862	-12.586	-7.1729	-4.598	-9.6945	-7.3897	-10.877	-9.5733	-8.9077	-7.0694	-10.569	-9.2806	-3.7932	-9.2212	-10.29	-3.9248	-7.6659	-10.116	-8.7736	-8.3451	-10.617	-14.315	-10.614	-12.227	-6.2055	-7.6272	-11.093	-11.78
-12.383	-11.185	-10	-9.8346	-12.553	-13.727	-8.807	-11.464	-8.1063	-9.9573	-5.7697	-11.038	-11.075	-12.922	-10.224	-5.9139	-7.4963	-11.434	-10.439	-4.9271	-16.039	-10.676	-12.015	-6.8638	-15.994	-7.2951	-10.9	-8.2175	-18.911	-10.666	-10.307	-15.029	-12.645	-7.3393	-14.481	-5.21	-10.689	-14.419	-10.558	-11.662	-7.6923	-8.2759	-12.179	-11.871	-7.0563	-9.0982	-9.3913	-14.488	-5.6292	-10.498
5.9165	5.7605	1.58	1.1003	3.9095	3.3198	7.8253	3.3537	-0.29351	5.4927	2.382	3.052	-0.28724	-0.13007	2.1859	6.3778	-0.947	3.2262	7.3373	6.5698	-0.95497	2.1912	7.8516	-0.61215	5.657	5.5169	1.6609	4.6445	-1.8785	2.2303	1.8746	3.9334	3.1175	3.1737	3.2714	1.8721	2.8554	7.6682	3.4488	5.4034	2.6934	0.79224	5.7417	6.0367	-1.2502	7.8372	4.8212	2.4026	3.8225	5.1969
-9.7234	-12.657	-10.324	-13.322	-10.117	-14.566	-11.497	-16.265	-11.454	-11.373	-10.453	-13.42	-13.589	-11.265	-12.499	-15.355	-13.542	-13.34	-11.283	-17.017	-9.4059	-10.533	-15.58	-15.162	-11.895	-12.263	-13.743	-12.541	-6.7238	-13.241	-12.393	-12.544	-14.52	-14.134	-12.156	-15.465	-17.816	-11.955	-11.707	-12.102	-14.306	-11.304	-14.55	-14.568	-6.507	-11.763	-10.699	-9.1335	-13.526	-14.685
-14.097	-13.22	-13.958	-16.176	-13.266	-14.667	-15.958	-14.193	-11.616	-14.63	-15.424	-13.678	-7.8232	-13.267	-14.253	-14.144	-15.028	-14.368	-11.271	-14.014	-17.005	-17.083	-16.18	-12.632	-12.459	-17.926	-14.97	-18.018	-6.6912	-10.461	-14.749	-13.697	-13.989	-8.7851	-10.582	-9.6779	-12.138	-9.7176	-12.156	-9.2463	-14.346	-17.252	-15.666	-6.0586	-10.337	-15.482	-10.689	-14.3	-9.6063	-11.588
-9.3246	-7.917	-4.7152	-11.328	-9.5651	-10.788	-8.6593	-8.9368	-5.7971	-9.655	-7.5018	-11.563	-10.871	-7.9724	-12.213	-8.555	-9.0095	-6.178	-10.301	-10.308	-12.228	-4.288	-10.212	-9.8052	-12.049	-7.2145	-7.3493	-5.4838	-8.7222	-8.6704	-5.4276	-9.259	-8.9751	-5.1549	-8.3853	-11.034	-6.7032	-6.503	-5.6599	-12.427	-8.2828	-6.9502	-6.0714	-9.8747	-9.2706	-8.348	-7.2057	-10.744	-7.667	-7.5928
0.70973	-3.6513	-1.9897	2.4841	-4.5135	-7.2424	-0.68343	-3.6334	-2.4673	-0.60046	-1.598	-0.60007	-6.16	1.3937	-3.6517	2.0486	-0.2973	-0.85697	-3.6452	0.24342	-3.2707	3.4669	-2.6815	-1.01	-2.6462	1.1203	-1.653	-2.5821	-4.8212	0.58445	1.6783	-1.7597	0.33525	-1.438	0.67381	-2.3274	0.48055	0.94015	-0.13353	-0.18182	0.4394	2.8903	-3.0159	-3.1172	1.8218	1.0777	0.92725	1.3524	0.14386	0.1823
-9.1173	-13.506	-11.77	-13.636	-14.792	-17.32	-13.834	-12.994	-14.986	-16.127	-14.844	-20.287	-12.074	-11.303	-14.006	-16.696	-10.523	-10.174	-11.076	-12.785	-17.41	-9.0147	-15.026	-13.17	-11.961	-15.45	-12.112	-16.658	-13.725	-14.576	-13.745	-11.523	-16.107	-12.603	-16.54	-17.254	-12.263	-16.622	-18.405	-14.281	-14.568	-9.7932	-16.475	-13.093	-16.995	-15.155	-16.202	-13.552	-16.739	-15.411
7.6715	3.9267	6.909	9.127	9.0529	7.8391	6.452	6.6386	5.4147	4.3591	6.6533	11.138	7.5611	5.613	6.5669	3.9676	1.8871	8.1911	7.2307	7.7744	8.9967	3.3663	12.168	2.0878	7.7305	5.5855	6.1486	10.487	4.1521	-0.024633	11.333	2.8167	5.7673	6.5509	7.8785	9.1133	7.4515	4.7589	5.0196	9.5175	5.5394	8.0293	4.8715	10.928	4.2891	2.8578	11.353	4.8656	7.8338	13.662
-16.922	-14.985	-7.4228	-13.448	-11.866	-13.737	-13.872	-11.988	-10.066	-15.318	-10.48	-12.8	-10.438	-13.085	-13.568	-17.451	-13.513	-10.899	-10.912	-8.9053	-13.18	-10.862	-11.931	-10.89	-8.9393	-12.565	-13.954	-11.425	-14.373	-11.682	-15.102	-13.048	-14.449	-10.521	-14.987	-7.1735	-12.617	-11.869	-14.763	-9.5688	-13.011	-15.65	-13.421	-13.191	-12.599	-11.018	-14.601	-12.009	-16.122	-8.62
-10.631	-16.823	-9.9987	-14.24	-16.132	-7.9542	-11.467	-10.567	-10.879	-12.604	-13.144	-14.077	-14.334	-13.358	-18.254	-16.251	-13.749	-12.795	-13.67	-10.632	-12.139	-9.0233	-12.759	-15.377	-15.272	-11.642	-9.2742	-11.426	-10.321	-14.343	-14.997	-4.7286	-13.892	-10.211	-10.673	-10.467	-12.651	-7.2234	-15.486	-12.346	-16.066	-10.354	-12.716	-15.442	-12.564	-14.166	-15.767	-12.663	-14.424	-16.813
-3.8385	4.6217	-0.88661	3.0129	-0.88805	2.1769	0.87419	3.1489	-0.63669	-3.123	1.4464	3.1898	-4.5612	3.4092	-2.4464	0.25735	1.2633	0.68141	0.46834	-2.7456	-3.1782	0.23402	1.849	-0.72438	1.1659	4.653	3.2048	0.027055	-2.3324	1.2818	-3.6075	1.8185	1.4601	1.5771	0.15869	2.0756	3.2405	-2.8657	-1.0818	2.913	5.453	0.30565	-2.9064	-1.3034	-1.9771	-0.41199	-0.31039	1.0397	-1.1012	3.4782
-4.3943	4.5446	-0.34054	-0.86073	3.6731	3.9876	5.231	2.7422	3.4322	2.7973	0.41209	-1.0223	-1.4326	3.7633	0.60194	6.0918	1.8972	-0.26169	3.1858	0.37486	3.5569	1.3896	3.6801	3.4481	3.3109	6.464	3.7862	-0.6577	4.2283	3.4252	-0.62601	1.6463	-2.1388	3.5926	-0.91577	2.6065	0.43552	-0.85755	1.2437	3.8594	-1.6961	0.61068	0.66898	-0.48527	1.4478	-0.57484	5.8923	7.4362	-3.0913	1.6794
0.50964	-2.94	-1.9615	-1.3792	-2.0069	2.24	-2.3301	-4.1011	-3.5491	-2.7107	0.22411	-4.3783	-0.83326	0.90194	-4.8	-6.3661	0.49609	-2.3216	-3.8284	-4.8637	-1.8582	-4.9754	-2.578	0.17571	-1.655	-4.7939	1.8239	-3.5696	-2.3866	-2.6147	-6.2915	0.035432	-4.7259	-1.1724	-5.554	-3.684	-3.3589	-5.814	-1.1566	-3.2995	0.10642	-2.0741	-6.1976	2.5143	0.82879	-2.281	-1.1955	-3.6068	-6.0094	-1.4349
-2.4921	-0.50434	1.7703	0.2315	-6.5464	0.72373	-1.7154	1.7819	-1.6284	1.2863	-0.8655	-3.7033	-1.3053	2.931	3.1867	-3.5038	2.8466	2.6438	0.25395	3.77	-2.4053	2.4432	2.0772	-1.2002	0.45548	3.5392	-0.41482	1.0867	4.9219	1.2813	1.0196	1.2365	0.83279	-1.3061	2.6635	0.52194	0.4095	-3.2939	0.54982	0.34479	-5.3494	2.8691	3.1346	-1.7913	-2.8424	0.49289	0.75906	0.69162	-3.7458	-2.1855
-2.7839	0.0011786	0.28708	2.9106	-1.4913	3.1184	0.40278	-1.5461	0.48712	1.5249	0.32747	-0.31081	4.7137	3.8939	-0.63505	-5.7133	4.0792	-2.5572	-0.41759	6.545	7.2817	4.3376	-4.9983	1.9949	0.84264	1.004	-1.0731	-0.3444	0.68883	3.1243	-2.8203	-2.7331	1.8078	3.2849	3.5685	1.7691	6.8322	6.3059	1.7226	2.7421	4.0058	1.1802	2.6538	-1.9795	1.4692	5.2751	0.24343	-0.87238	0.13777	-1.1116
2.4942	1.6833	1.168	3.8261	-4.8188	-0.74157	-1.1091	2.3588	-0.63377	-4.5856	0.80838	4.0106	4.2442	-1.8324	-3.3738	4.608	-3.8274	1.062	-0.64993	5.4502	1.3587	4.9316	5.3334	0.047715	4.6456	3.2334	1.7396	2.2061	-1.9416	2.0822	-1.0268	-3.2798	4.6667	0.50236	-0.17825	0.97215	-0.028732	1.345	6.3421	2.3988	2.4895	5.6553	-0.8386	-2.3765	1.1019	0.87451	2.8286	-0.26618	1.6653	2.7576
2.3947	-7.353	1.2109	-5.6165	-6.1356	-0.052194	-5.2158	-6.058	-1.7476	-1.8566	-2.7087	-4.4735	-1.7975	-2.0294	-5.0584	-1.9465	-4.6848	-5.1188	-2.3066	-1.8595	1.735	2.6318	-4.8143	-1.9469	0.89003	-4.189	-1.3152	0.98844	-0.51722	-8.3951	-1.3974	-5.0455	-3.7087	-4.6617	-5.8778	-6.4355	-2.3407	-2.2787	2.8839	-0.21718	-3.7718	-3.3003	-2.6452	0.51379	4.9734	-3.1162	-0.32468	-4.1142	-2.9753	-4.6192
-11.529	-11.673	-15.024	-12.277	-10.219	-11.197	-10.606	-12.151	-11.912	-13.86	-12.747	-14.654	-11.367	-15.334	-12.17	-13.805	-18.311	-19.299	-11.993	-11.907	-11.654	-13.012	-15.926	-11.239	-15.471	-15.556	-10.684	-14.819	-17.468	-12.643	-10.946	-12.581	-12.997	-12.525	-12.333	-8.4094	-15.976	-11.918	-16.385	-12.467	-17.547	-10	-12.754	-12.282	-16.375	-9.2008	-13.306	-12.454	-10.291	-12.175
5.2394	1.5636	5.0826	6.6299	1.4582	7.5923	5.2818	3.4542	2.5813	5.2179	7.7517	1.3586	3.6842	3.7241	4.3489	8.1939	3.2011	7.1305	9.7089	2.5454	0.44081	4.4606	2.4409	-1.8663	6.1643	3.1159	2.6548	1.6053	-0.3419	4.4115	4.5636	7.4138	8.3214	2.9596	7.3696	6.9063	5.974	-1.5311	3.5637	2.689	3.7213	5.4471	5.4945	5.0946	6.3727	3.8524	4.5418	3.3015	6.1896	6.172
-3.0558	-0.625	-0.91764	0.6504	-0.60583	-0.65883	-2.4952	-2.0504	0.43953	1.709	-0.69277	1.6512	-2.7636	1.0726	-0.28568	-4.5404	-1.1035	1.4281	-2.332	-2.4748	-3.146	-6.5353	-4.6954	2.5463	-2.7315	-1.8929	-2.7399	-0.68919	-2.1103	-5.3464	-3.2952	0.915	-3.503	0.23697	-3.4543	-0.44621	0.49722	-2.061	-3.9001	-0.14024	-2.6802	-2.4875	-4.8055	-2.2618	-3.7322	-3.792	-3.9898	-3.463	-3.0775	-6.0115
-0.39387	-5.0815	-5.8103	-2.4912	-2.3627	-5.6897	-1.64	-1.6952	-9.781	-2.0323	-5.5024	-2.2709	-2.089	-3.3887	-2.7005	-4.8083	-4.8201	-6.6389	2.0477	-2.3884	-5.9099	-4.537	-2.1219	-6.0942	-0.82906	-6.0224	-5.869	-5.262	-4.069	-0.63441	-3.1244	-2.2338	0.51598	-3.6163	0.11178	-3.2193	-3.7284	-0.7156	-5.5363	-3.0083	-1.5578	-2.5483	-1.7639	-2.5579	5.1765	-2.061	-4.9872	-6.6295	-3.6718	-7.1696
-5.9521	-8.8893	-8.0421	-8.516	-12.365	-10.112	-4.3412	-7.6173	-7.301	-11.617	-13.069	-10.039	-7.6463	-11.246	-8.274	-6.8911	-5.8973	-6.5728	-5.8081	-8.104	-12.146	-12.268	-7.0293	-12.997	-7.1604	-7.1219	-13.75	-8.589	-9.5026	-11.195	-11.117	-8.2549	-10.158	-10.801	-7.8513	-5.162	-9.7882	-8.9163	-8.2787	-7.7998	-6.6703	-6.3235	-10.351	-7.1368	-4.1333	-8.4123	-4.7023	-6.8838	-12.449	-15.012
-0.11882	-3.3164	-0.43899	2.6904	-1.0625	2.7494	-2.1741	-0.34384	1.7166	1.747	-0.82371	4.6949	-1.9773	-0.71479	-3.9948	0.37931	2.7711	-2.4668	-1.9805	0.43327	-3.1325	0.47235	-4.0986	-3.1773	-1.8568	-1.1033	-1.5741	-3.6605	-1.2533	-0.55965	4.7135	-2.7472	-4.0599	1.4008	2.9691	0.81534	0.45815	-3.3941	-1.8367	0.12346	-1.7505	-3.8534	0.39094	0.65437	0.34132	-4.1141	-1.6123	-2.6758	2.6106	-1.391
0.31235	-1.2986	2.5411	1.2978	-0.63927	-1.9354	1.5467	-1.6577	6.4041	3.5223	0.84321	-0.97409	2.2487	0.58914	2.1685	-1.985	2.0788	-2.9211	-2.5575	0.10767	-1.1626	0.59055	0.85761	0.054818	-4.2119	-1.1825	-3.3739	5.5864	1.1923	0.2584	1.7019	4.5	3.4557	1.4552	-0.54377	-1.9566	-3.5555	-1.7644	-1.1465	-1.1542	-2.0705	-3.0163	-3.875	1.0676	-4.4356	-3.6522	1.8838	-1.0748	0.088185	1.9338
4.0004	-1.7542	4.1706	3.0501	1.0509	1.4044	-0.024461	1.3915	4.0607	-0.0058854	-0.51034	-1.0928	2.7261	-1.3715	1.8426	-2.9925	-0.95043	2.399	-3.6944	5.0374	7.4755	4.0356	4.7378	2.2513	0.31428	-0.063603	-0.16286	3.2871	0.51606	-0.6744	1.5301	1.6434	-1.5721	0.72259	-1.4155	0.90172	-0.88294	2.7053	-2.6298	0.26424	5.3735	0.36784	3.7735	5.2059	0.3618	0.95176	3.8583	-0.17348	4.024	-0.24829
-0.9266	-4.513	-4.2987	-3.9751	-0.13336	-2.9799	-1.7628	-3.8008	0.18709	-3.7632	-0.43381	-1.2277	-2.1223	-4.7313	-2.4771	0.58669	-7.2083	-3.378	-1.7042	1.6481	-3.954	0.77569	-3.6832	-6.28	-7.5742	-6.1566	-3.8263	0.50897	-0.68628	0.41794	-6.2076	-3.2533	-4.5714	-0.54084	-0.55181	-1.7936	-3.079	-5.1547	-1.6456	-2.6112	-5.5852	1.3001	-4.4314	-1.0988	3.5501	-2.2948	-0.18622	-0.34104	-1.3775	-0.89391
-22.485	-22.027	-24.106	-20.938	-23.773	-22.361	-22.854	-23.046	-18.398	-16.059	-25.042	-20.858	-19.671	-21.794	-23.712	-23.185	-25.881	-22.933	-25.906	-21.427	-21.743	-23.499	-20.078	-20.163	-27.096	-21.804	-20.07	-22.676	-18.444	-23.168	-24.663	-17.204	-22.785	-23.886	-21.069	-20.566	-20.535	-21.626	-21.468	-21.587	-20.922	-21.001	-22.795	-17.484	-19.465	-21.719	-20.309	-19.485	-18.106	-22.877
-23.432	-19.225	-25.658	-18.134	-25.121	-27.935	-18.833	-22.301	-21.197	-23.099	-26.753	-22.688	-21.768	-21.262	-24.702	-20.184	-18.393	-17.755	-22.038	-21.04	-25.827	-28.185	-22.973	-22.381	-17.506	-20.686	-29.36	-22.426	-23.821	-26.607	-23.789	-27.651	-23.55	-22.625	-19.99	-15.167	-17.262	-27.011	-22.943	-25.183	-23.172	-21.538	-24.22	-23.507	-17.961	-24.005	-23.166	-23.04	-19.933	-23.346
3.2473	2.9632	1.428	-5.8425	0.98893	-0.61317	-1.1195	-1.3569	0.40068	-0.76828	0.46368	5.2776	3.2591	3.6638	2.5888	-0.18	-0.89113	-0.39033	-1.1436	0.78951	5.5403	-0.94181	-3.7685	3.1557	2.9916	6.1278	1.9451	-0.10423	6.3731	3.5477	1.3346	-1.1267	1.8341	4.91	-0.91144	2.9039	3.2591	4.1067	3.2476	1.3273	4.1271	-0.37873	2.7928	-0.27289	-0.74042	6.4878	6.697	0.39979	-1.1123	1.3116
-8.337	-0.68119	-3.181	0.41042	-1.2906	-1.7574	-1.4584	0.67935	-3.1035	-4.9287	-1.5043	0.80466	0.37019	-2.991	1.0963	-2.3329	1.6792	1.4493	-2.6154	-1.1087	-5.4407	-1.578	-1.4304	-1.8291	-1.1536	-0.97494	-0.59488	0.18551	-2.5816	-2.1502	-2.4563	0.23602	-1.2371	-2.2332	0.3945	-7.3717	1.6958	-0.37628	0.8622	-4.6117	-1.446	-2.6478	1.6219	-0.84149	-1.7666	-3.0033	0.21399	-2.7286	-3.5782	-2.1967
-15.643	-16.239	-9.1711	-13.203	-13.478	-12.986	-9.5368	-13.968	-13.967	-16.062	-13.745	-13.528	-14.179	-12.831	-14.691	-14.403	-9.4798	-8.5561	-15.185	-7.7309	-14.313	-10.76	-14.593	-11.822	-7.589	-11.738	-9.5808	-12.039	-17.432	-14.789	-12.99	-12.924	-12.995	-9.4872	-9.9909	-13.452	-8.296	-12.216	-13.912	-12.566	-10.313	-14.322	-8.8939	-13.3	-15.744	-12.829	-13.918	-13.698	-15.806	-8.4046
-25.132	-24.475	-25.474	-28.724	-19.53	-25.187	-23.69	-26.636	-19.456	-18.632	-20.119	-28.487	-24.352	-24.323	-19.928	-22.309	-23.064	-24.406	-25.33	-23.519	-25.543	-18.294	-23.01	-20.924	-20.849	-21.565	-25.171	-20.007	-24.283	-26.242	-22.26	-19.67	-20.717	-25.196	-20.298	-20.713	-20.459	-21.93	-22.572	-20.117	-22.829	-22.815	-24.366	-28.607	-27.572	-20.487	-24.249	-25.097	-25.751	-25.485
-14.415	-15.336	-10.376	-12.809	-15.645	-9.9724	-10.957	-12.058	-13.901	-12.424	-11.65	-16.031	-11.951	-14.069	-10.194	-16.864	-15.214	-11.681	-19.471	-13.901	-16.518	-7.4109	-11.556	-16.856	-12.567	-15.981	-19.74	-16.622	-15.069	-13.263	-16.377	-14.645	-11.239	-8.3881	-13.727	-13.052	-9.6172	-11.378	-14.823	-11.347	-13.497	-14.76	-12.809	-16.047	-17.582	-13.947	-9.1116	-15.838	-13.939	-9.6552
-19.375	-21.904	-19.481	-22.061	-22.372	-19.402	-20.767	-21.165	-22.847	-21.28	-22.066	-26.02	-21.737	-23.669	-19.885	-22.112	-21.235	-21.335	-18.761	-23.767	-24.661	-21.411	-21.883	-24.316	-21.135	-23.728	-21.696	-19.268	-20.335	-22.745	-24.515	-19.334	-23.333	-24.781	-21.382	-21.221	-21.326	-18.74	-23.028	-21.899	-22.232	-22.508	-22.798	-20.56	-19.959	-25.405	-22.251	-24.439	-23.623	-20.101
3.9448	6.6998	5.5081	6.522	11.612	4.6584	4.9674	6.659	8.065	6.3952	3.639	11.041	6.2745	6.556	1.5079	0.26753	1.831	5.5162	8.0105	7.5914	6.2705	8.3972	8.7136	0.0087681	1.543	1.8148	-1.2437	4.9591	6.085	-3.7657	7.8452	5.8874	7.9248	5.0177	4.4562	5.6166	-0.44151	5.4048	4.318	5.586	2.8034	3.479	7.7521	1.8824	9.6813	5.4727	4.6764	4.501	2.5376	3.223
8.4978	1.504	6.5007	9.5276	4.3173	8.3221	9.3461	0.60846	3.237	4.4314	5.8055	2.6139	6.6363	8.4732	5.5911	7.9519	7.5537	3.5348	8.4741	2.7045	4.3746	7.7539	9.7647	4.016	6.3425	4.9075	7.181	4.3649	3.0944	4.6259	7.5012	4.5212	1.5975	3.8449	3.2635	6.4134	10.638	7.2446	9.7228	6.2472	2.5995	-0.93154	3.8558	8.0244	2.6826	4.2907	7.7495	3.7074	6.1473	7.6694
3.2971	7.4228	6.6876	10.764	7.7446	8.0446	6.4384	9.0664	6.976	6.4592	9.5637	0.95671	3.8519	7.0125	8.4239	4.2301	7.3215	5.4469	4.4012	6.5655	7.3324	6.7317	7.5989	8.8612	6.4737	10.44	8.8151	4.4803	6.3875	9.7636	8.8651	4.2944	7.2219	9.2611	9.2498	12.731	8.6773	9.0377	9.3132	5.2086	7.0985	5.1149	6.6363	6.7249	3.288	9.0399	6.3877	11.05	5.0457	11.472
-13.709	-12.025	-12.534	-13.399	-11.811	-12.977	-8.0029	-7.4593	-11.221	-14.478	-14.11	-9.1024	-7.5451	-10.815	-11.492	-11.57	-12.901	-12.956	-5.1951	-10.252	-13.21	-10.911	-7.9608	-11.903	-10.994	-11.221	-11.464	-16.794	-16.684	-12.832	-12.158	-11.654	-12.126	-11.314	-14.726	-10.264	-9.6408	-15.149	-14.372	-11.349	-12.707	-10.973	-13.021	-13.457	-8.8596	-6.3529	-14.012	-10.299	-14.105	-13.589
-0.36193	-3.9152	-0.62252	1.272	-1.9667	-0.62911	0.022631	-5.6865	-5.2883	1.1298	-2.5068	-5.6993	3.3906	-2.1697	-2.6108	-3.245	-0.58068	-5.5115	-3.6335	-2.6862	-2.7134	2.9359	-1.5798	-0.97586	-3.1366	-2.4728	-3.8294	1.0129	-3.4662	-3.9075	-1.651	-0.8675	-5.504	-2.5231	-3.1347	-2.809	-0.0404	-0.32326	-0.48965	-1.331	0.83081	-2.6358	-3.7568	-3.3589	-0.19456	0.4578	-3.4094	-2.0824	1.2871	-1.2234
-11.983	-13.65	-12.035	-14.27	-10.759	-15.008	-15.966	-15.45	-10.742	-11.585	-10.478	-12.401	-9.3361	-14.233	-14.021	-9.7534	-13.852	-7.0488	-8.9279	-15.671	-13.242	-11.111	-10.066	-9.4505	-9.4349	-14.17	-10.78	-10.182	-12.016	-9.8894	-9.3967	-11.011	-12.6	-13.389	-12.526	-9.8277	-14.161	-14.172	-11.392	-10.165	-13.061	-11.776	-13.666	-11.951	-14.031	-11.768	-14.718	-13.044	-12.175	-10.866
-3.2923	-2.0785	1.7947	-0.31099	1.3079	-5.0833	0.19006	-1.176	-1.4324	3.6396	-0.60694	-1.6964	-3.8392	4.5974	0.90127	-3.7583	-2.8462	-0.20757	-1.4424	-1.2115	-1.808	-3.7675	1.7612	-1.2943	2.1395	-1.6481	-3.3363	-0.99365	-0.45764	0.82998	-1.6657	3.6538	-2.1586	-1.1902	3.0218	-6.8977	2.0979	3.5423	1.8507	-0.57973	-1.6937	-1.8587	-1.8621	-2.67	-1.5075	0.86042	0.33037	1.083	-0.10103	-1.9433
3.0129	6.3399	2.562	1.4119	-2.7011	1.3003	-0.28788	0.61223	3.7698	1.9042	1.8121	2.9073	1.7091	-0.65841	2.9276	2.1805	3.3154	-0.83002	0.72355	-0.22729	-0.44185	4.3392	0.31781	4.2353	1.5038	-0.34674	3.8727	-1.4988	-0.39467	3.7132	5.4775	1.8998	1.8785	6.3754	5.4585	2.8564	1.9977	-0.81626	-0.73099	3.2047	2.8674	3.2219	1.519	2.3516	6.2592	0.043235	0.4265	1.462	1.8693	3.4168
-14.733	-9.6226	-8.1203	-6.7773	-13.522	-7.5634	-5.0464	-13.018	-16.493	-4.976	-12.513	-10.564	-11.304	-14.679	-17.019	-11.16	-12.514	-12.589	-11.262	-14.023	-9.6838	-10.565	-12.185	-8.6754	-13.232	-11.596	-14.1	-9.4409	-9.6589	-8.9112	-12.218	-11.399	-13.677	-11.292	-9.9058	-9.6089	-10.594	-11.174	-12.682	-11.625	-12.03	-10.215	-9.3372	-9.683	-10.472	-12.491	-11.68	-8.1503	-12.305	-13.462
-8.4674	-7.0122	-8.9171	-6.5876	-11.499	-8.3557	-6.7969	-7.2129	-3.7967	-3.7715	-7.2412	-13.176	-14.653	-7.25	-3.3906	-11.951	-7.6812	-8.7876	-8.7724	-12.223	-9.762	-9.4863	-8.1589	-11.31	-4.9488	-8.3712	-9.9635	-5.5008	-4.0496	-4.7896	-6.6918	-8.1996	-6.4952	-8.7618	-10.604	-6.0226	-5.2372	-3.9773	-7.3692	-2.1583	-7.4867	-6.7821	-5.1912	-8.582	-7.7037	-4.1478	-10.386	-5.2124	-7.6794	-1.562
-13.065	-13.148	-14.758	-13.32	-12.334	-13.399	-14.289	-14.609	-12.744	-13.674	-14.411	-21.798	-16.795	-14.504	-18.596	-10.977	-15.435	-15.149	-15.677	-14.532	-10.036	-12.453	-12.326	-13.175	-16.525	-10.915	-13.088	-10.444	-17.232	-10.284	-15.309	-16.31	-16.777	-18.016	-13.763	-12.367	-11.107	-12.478	-13.015	-14.558	-14.088	-11.064	-13.224	-12.97	-15.202	-16.394	-8.5688	-16.005	-16.303	-12.249
5.133	1.9362	7.8399	8.5446	8.9907	4.5648	6.0762	5.1103	4.7757	6.9214	0.046504	5.2214	5.0028	5.8011	2.3859	5.587	6.9082	5.9376	9.8756	3.8961	9.7427	7.7999	1.9081	2.2578	7.0231	5.9219	9.7962	10.256	5.7348	4.9091	4.6552	7.8092	7.0748	3.3401	7.2237	4.7954	4.1354	3.936	6.5601	7.1787	8.4345	4.7073	5.9917	7.1988	5.0852	3.3536	8.4962	2.8822	4.3216	5.844
-11.265	-7.9111	-5.2176	-8.1951	-7.9031	-10.03	-12.283	-11.166	-5.8286	-8.1002	-7.7888	-9.9763	-10.102	-6.4675	-10.385	-1.6543	-6.2773	-11.276	-6.7746	-10.637	-11.059	-6.1345	-8.29	-9.3941	-8.2053	-5.5468	-6.2122	-8.5924	-5.5802	-5.7551	-7.443	-14.785	-9.1697	-6.4876	-9.662	-6.6388	-5.6115	-6.1055	-6.7613	-7.863	-10.086	-8.584	-5.1643	-5.9115	-6.6332	-10.845	-9.9923	-5.5169	-6.8115	-4.6519
-15.601	-15.64	-13.557	-16.675	-13.233	-15.335	-14.14	-12.542	-14.609	-10.341	-13.046	-12.977	-14.578	-13.017	-13.557	-11.37	-10.611	-15.367	-11.028	-18.172	-13.28	-14.095	-11.62	-14.122	-13.263	-12.291	-17.927	-14.467	-12.445	-13.226	-13.003	-13.083	-10.496	-15.288	-11.719	-13.5	-14.003	-14.055	-14.255	-12.355	-16.388	-13.628	-9.3314	-16.947	-17.073	-19.411	-18.263	-15.493	-11.473	-12.062
5.2171	3.6524	2.2973	3.9316	1.8691	0.41564	4.763	-0.43912	5.8799	0.87	5.114	2.6231	5.0662	3.6	-0.91609	0.79785	10.107	0.90157	2.563	4.6402	-0.10801	4.9801	-0.036349	0.90914	3.7868	1.1152	3.8607	3.9714	5.6564	-0.29049	4.6221	4.5261	3.7535	2.2696	-1.1939	0.391	2.5752	0.84937	3.2928	5.0584	5.4357	2.5776	3.2087	-2.1203	2.888	2.6744	4.7698	2.2809	-0.57278	6.6269
-7.4801	-12.677	-8.0868	-8.7997	-1.9987	-2.9977	-4.1171	-5.1747	-9.3955	-5.4868	-2.3667	-5.7908	-4.9939	-1.7392	-2.3677	-7.096	-6.9791	-1.4519	-2.5724	-4.9647	-6.9082	-6.8358	-6.4605	-6.0125	-5.8292	-2.3096	-7.9599	-9.0096	-5.6703	-5.2799	-4.3726	-3.2696	-7.3044	-8.2078	-6.2107	-2.7362	-6.8842	-1.0923	-0.82157	-6.9831	-10.801	-5.2341	-1.0497	-6.1932	-5.4912	-10.286	-9.3947	-5.2956	-6.4559	-8.8884
1.455	0.81125	-4.246	-1.9695	2.5129	-5.6229	-2.097	1.1582	-2.1525	-3.3779	-4.4711	0.15521	1.3649	-1.5348	1.7807	4.4869	-4.5086	-4.4604	-5.0341	-2.8031	-2.0546	0.83516	-2.228	2.4909	-2.8593	-0.11564	-0.34059	-5.0385	-1.4823	-1.0856	-5.6959	0.66518	1.349	4.573	1.0514	2.0176	-3.5042	-4.8064	2.4612	-2.9426	-0.59042	3.4957	1.6907	-2.5381	0.18083	-6.9626	-3.0692	1.5526	-2.56	-0.49773
-3.2273	-2.5829	-0.52902	3.5658	2.8021	-0.92409	0.90297	2.4942	0.93374	-0.80106	4.7758	-1.3487	0.67847	-1.6409	-1.5316	-4.1676	-1.2942	-6.4777	-0.19009	2.3569	-4.2759	0.37735	0.89736	3.5248	3.7712	3.6363	2.1368	1.4619	2.7367	-2.345	-0.45506	-1.8713	-2.9091	0.27276	0.61129	5.7804	-7.0113	1.73	2.3233	0.20937	1.8423	-1.4197	-1.4215	-1.06	-3.7881	-0.17876	-3.9014	-2.3949	-1.0723	-5.259
-10.504	-15.281	-10.149	-14.388	-15.059	-10.471	-11.662	-12.529	-11.258	-5.0895	-7.3032	-11.088	-11.591	-8.97	-9.3853	-10.392	-7.6477	-7.9594	-20.538	-10.876	-11.419	-10.199	-10.274	-9.4948	-9.225	-6.0336	-10.504	-5.5133	-10.931	-10.054	-3.0014	-14.885	-11.228	-12.807	-9.1734	-14.1	-12.59	-12.404	-17.104	-13.318	-17.052	-15.297	-12.935	-15.002	-7.436	-9.6534	-10.065	-11.676	-11.156	-11.624
-6.3143	-10.654	-15.051	-12.58	-9.7032	-8.9295	-11.433	-13.862	-6.4371	-6.225	-12.932	-6.4004	-14.992	-13.538	-13.534	-10.418	-13.478	-11.169	-10.927	-10.274	-12.023	-10.31	-11.579	-10.281	-9.0163	-12.255	-7.1938	-10.223	-12.586	-10.627	-10.42	-10.874	-15.544	-9.7806	-9.4969	-7.5178	-14.246	-12.576	-7.5668	-11.276	-10.19	-15.521	-12.923	-12.095	-13.89	-14.152	-13.045	-8.4535	-14.267	-18.141
-0.27084	-1.1431	-0.046244	0.42069	0.28225	-2.9787	5.3297	0.062425	-3.8101	5.4069	-1.7466	0.15299	-1.8393	-0.10836	2.0885	-2.5439	-1.7804	-2.2996	3.8674	1.2412	-1.5311	3.0687	0.99589	0.35911	-0.49569	-1.9101	1.6995	-4.8833	-1.9144	2.54	0.99548	1.3231	-3.1912	1.9861	0.075671	-0.47277	-1.2716	-2.2113	-0.87315	3.8614	2.3373	2.2634	-0.49787	2.9489	-2.7602	4.9084	-2.3277	-1.1043	-1.4361	0.4481
-1.4942	1.459	2.4388	-0.21877	-0.61312	2.4637	1.0885	0.23014	3.2321	-1.6523	6.8915	3.3516	-1.5483	0.4887	-3.4955	0.88053	-2.6061	1.1349	0.25508	4.2247	4.1271	0.50421	-2.1567	-3.4554	0.7209	-3.0104	2.7402	-2.3494	-0.24366	0.41787	4.1746	2.2546	-0.20067	2.1442	-2.2739	-0.47783	1.12	-0.26903	3.1547	-0.12256	2.1309	1.9677	-1.2104	3.0653	-1.5274	0.12113	-1.9355	-1.7582	2.3033	-2.3385
-11.338	-10.293	-12.932	-12.949	-9.5908	-9.6942	-11.039	-11.968	-12.484	-16.838	-14.461	-15.874	-5.6151	-8.9058	-7.5556	-9.9496	-11.368	-13.443	-11.989	-7.6745	-7.9405	-14.053	-12.061	-12.513	-13.33	-12.975	-8.6182	-7.5565	-8.3435	-9.8732	-14.962	-7.3985	-14.945	-9.6125	-9.1343	-16.215	-14.614	-13.432	-7.3644	-10.935	-9.6445	-9.4168	-12.473	-13.553	-9.9515	-12.048	-15.076	-11.887	-13.251	-10.227
-6.7521	-11.145	-7.963	-13.754	-7.5211	-9.9717	-10.533	-10.642	-11.39	-11.193	-8.1463	-6.5049	-10.592	-6.665	-8.7349	-7.7679	-7.723	-12.633	-4.6733	-11.367	-15.251	-11.329	-10.524	-8.2116	-8.8234	-7.9983	-10.379	-13.526	-9.2666	-7.7062	-11.061	-12.724	-10.547	-9.2765	-10.174	-11.657	-7.8541	-8.342	-7.5506	-8.2983	-12.272	-11.954	-11.763	-10.645	-8.347	-15.063	-9.2379	-6.6294	-12.929	-12.951
-14.097	-16.058	-11.991	-14.956	-12.158	-16.988	-12.491	-12.018	-15.014	-16.073	-13.775	-13.161	-14.917	-13.112	-17.736	-15.102	-15.612	-14.127	-15.334	-13.64	-17.375	-13.139	-9.9062	-10.348	-16.367	-12.375	-13.529	-15.429	-13.539	-17.363	-14.343	-15.259	-15.206	-16.005	-15.935	-19.385	-16.598	-14.48	-15.483	-13.053	-13.745	-14.597	-16.63	-15.512	-14.836	-14.231	-10.077	-13.595	-15.738	-11.81
-1.9483	-3.2433	-4.5521	-2.7308	-3.4902	-2.6924	1.7272	-5.8856	-2.1218	-3.4121	1.0214	-4.4783	-0.19443	1.2303	-1.1887	-2.7589	-5.2541	-2.7473	-3.6819	-4.1009	-1.8624	-2.3197	-1.8378	-4.0491	0.71551	-5.3866	-0.72663	1.8212	0.07109	2.4884	-6.3063	1.5784	-5.3416	-3.2422	0.72689	-5.744	0.021578	-0.8981	-3.0555	-3.8026	-1.988	-3.431	-3.9807	-4.2211	-4.6955	1.2026	3.6247	-3.5329	2.6885	-3.0501
-1.2063	0.22085	1.1832	1.2988	-1.5437	-0.96949	4.3308	1.2262	1.1922	3.0664	0.45614	1.57	1.3093	-3.348	0.52793	-1.7598	1.269	-1.4799	2.3019	3.628	-3.4228	1.9168	3.1817	0.39525	2.8822	1.9978	4.2478	13.294	1.3754	1.4486	2.0455	-0.62488	-1.8493	3.7123	-6.0825	0.46723	-2.4568	0.63927	-2.6062	0.053366	-1.6154	0.063951	3.8748	-4.9707	-0.38076	-1.7908	0.3564	0.60244	0.92111	-0.65071
-3.5749	-0.83299	-6.5706	-3.6368	-2.3181	-8.528	-2.95	-7.9911	-0.94565	-4.3024	-6.248	-4.1384	-5.3116	-3.063	-5.6654	-7.8815	-7.0987	-3.7014	-10.056	-11.591	-2.9114	-4.9357	-7.9059	-4.5805	-6.1946	-3.2866	-3.8919	-7.3299	-5.8751	-2.5478	-2.3957	-6.3885	-6.493	-5.8988	-4.6153	-1.6404	-7.8796	-4.4488	-3.3413	-2.6334	-4.3687	-5.233	-6.5961	-4.2848	-3.3209	-1.0614	-5.9437	-4.6163	-6.9957	-5.1919
-3.9369	-3.1595	-7.3442	-3.6408	-6.2723	-7.6431	-8.5243	-3.2359	-5.2406	-7.6718	-2.4767	-7.3067	-5.6458	-5.6206	-10.007	-2.244	-6.4759	0.22659	-8.2236	-6.5806	-4.5072	-8.5612	-7.6889	-6.4817	-9.1151	-7.5185	-3.7621	-4.3726	-4.3623	-10.064	-6.9028	-4.5814	-1.5714	-9.1701	-5.0208	-8.0988	-0.86477	-4.2838	-9.5911	-3.2947	-3.7673	-3.7837	-9.7629	-6.1175	-4.243	-7.3805	-3.613	-4.4053	-7.099	-3.2942
-10.717	-8.2562	-11.009	-10.162	-11.046	-10.772	-5.6492	-12.145	-10.954	-9.6931	-7.6512	-17.733	-13.584	-11.272	-12.486	-10.511	-9.7417	-12.13	-11.66	-13.064	-11.713	-11.966	-13.181	-11.17	-7.6837	-7.8056	-10.909	-10.056	-12.601	-9.5468	-11.669	-15.124	-11.379	-12.174	-7.3687	-9.4574	-12.071	-14.133	-11.13	-12.824	-6.4736	-10.316	-13.401	-8.4877	-6.2818	-10.78	-7.4097	-11.952	-8.0469	-11.469
2.7279	1.5175	0.42395	2.0319	-1.1338	-3.4031	-0.59952	1.0663	-2.7801	-0.085565	2.4626	2.0298	2.0448	-0.27932	0.72136	5.5691	5.25	-1.6787	2.282	-2.614	3.9177	1.7309	5.8537	-0.27333	2.2639	3.7227	1.5868	-1.1342	2.6443	5.1918	2.5319	2.9286	2.0725	2.453	3.1065	4.0742	2.4769	1.5268	0.089593	1.5039	5.5901	1.2248	1.3658	0.22651	5.4513	4.5443	-0.61583	3.6255	0.77386	0.19949
10.11	9.6996	6.9822	9.5171	2.0833	8.5066	10.857	10.245	8.928	4.5891	3.9035	7.9972	4.045	8.0316	7.8429	7.5364	9.2004	5.4801	7.1144	9.4246	3.9456	5.0131	3.2084	8.8169	8.4985	4.2978	10.228	9.4668	5.1875	11.434	10.827	9.2978	4.0148	7.6241	7.0034	9.7089	1.9371	4.8568	13.178	5.3949	6.3597	4.182	7.197	9.7723	11.242	7.3296	7.6873	4.5419	9.3585	6.8596
-4.8998	-1.6732	-2.7916	-2.8789	-4.8626	-2.173	-2.8698	-3.363	-4.0327	-1.8136	-1.7219	-3.2057	-7.2225	-1.0528	-3.7112	-3.9704	-1.9858	0.048097	-1.2063	-6.4008	-7.2364	-3.6396	-4.5059	-3.4705	-6.077	-1.1787	-6.984	-0.36295	-8.5711	-6.9496	-8.2056	-3.0436	-5.1213	-8.6504	-1.4973	-4.8526	-4.8133	-5.7186	-2.5853	-4.4175	-2.6226	-3.1852	-5.0853	-2.3197	-6.9823	-3.3029	-2.6627	-0.78127	-4.1499	-7.6841
10.651	10.793	6.5997	10.964	10.85	3.7855	6.2899	8.2379	8.309	7.9493	8.186	8.69	10.123	11.03	7.2084	10.647	7.5067	9.8401	14.653	5.244	8.2804	7.9528	4.6155	10.458	9.8651	4.9642	8.1865	4.3889	10.062	10.607	9.9169	9.4364	4.3768	12.813	8.8564	9.103	6.8737	7.1387	8.4603	8.0007	7.5461	8.6055	9.5935	9.0367	7.3823	11.411	8.9173	9.6434	11.253	9.198
-18.107	-20.992	-20.81	-18.505	-20.717	-27.423	-18.923	-21.944	-23.012	-24.054	-21.752	-15.233	-22.774	-19.112	-18.82	-18.872	-20.561	-25.952	-20.625	-21.327	-19.139	-28.764	-19.595	-27.991	-20.084	-20.998	-19.988	-18.867	-21.443	-18.217	-27.78	-24.789	-24.533	-20.853	-25.62	-21.667	-20.905	-22.229	-22.912	-25.445	-19.325	-25.534	-20.199	-26.257	-23.385	-19.397	-21.364	-19.769	-21.778	-23.543
-13.956	-3.8185	-10.723	-7.7749	-11.007	-12.972	-8.3049	-8.9633	-12.528	-12.642	-10.436	-12.594	-8.6178	-10.461	-7.2587	-4.4698	-12.085	-7.3466	-14.709	-8.4834	-12.681	-12.672	-12.542	-13.081	-9.6215	-10.701	-9.9486	-12.104	-10.129	-5.5639	-12.636	-9.5459	-6.0495	-12.462	-13.193	-11.567	-9.2938	-11.53	-11.003	-8.6903	-14.072	-9.791	-12.574	-12.9	-14.393	-12.543	-9.9602	-12.745	-14.45	-11.397
-3.9572	-2.4496	-6.664	-5.8694	-4.8439	-2.2596	-1.0786	-0.6494	-3.8015	-4.2251	1.7932	-4.4244	-5.5192	0.02949	-3.0212	-3.8878	-2.9275	-3.4181	-5.7123	-2.9723	-6.8923	-2.3443	-2.8741	-7.251	-0.63383	-3.4024	-0.48554	-2.448	-4.3164	-6.6544	-4.541	-1.6813	-7.1663	-4.0102	-7.6858	-5.9451	-6.0004	-4.4035	-4.3114	-4.3607	-2.9865	-6.451	-0.50978	1.5014	-5.1423	-4.2939	-4.5493	-8.7646	-2.246	-3.0099
-6.8417	0.010884	-8.0672	-5.7222	-5.169	-3.3131	-7.3658	-3.2642	-3.6764	-7.278	-3.1501	-7.632	-5.2349	-4.1799	-6.8312	-9.4507	-2.358	-2.4312	-5.3458	-3.5582	-4.1443	-1.7946	-9.5837	1.5002	-7.7144	-3.7457	-7.0483	-4.3627	-7.7145	-5.464	1.2808	-7.1509	-4.1054	-3.4603	-8.3071	-5.8453	-2.7313	-3.0985	-6.4474	-1.7797	-5.3839	-7.1322	-3.1323	-3.6316	-3.365	-3.462	-6.6304	-3.2912	-5.5572	-3.9379
-0.95453	-5.0297	4.3212	2.2768	3.7951	3.8402	-2.7425	-0.60545	1.9571	-1.61	1.6645	5.1293	-1.9614	1.3322	-0.46415	-0.51474	3.1216	7.1503	3.9124	0.66393	-0.10585	-3.3902	0.92463	-5.4411	-1.8702	0.21188	3.5223	4.8869	2.4154	1.1109	1.6351	0.59116	-1.4813	2.0041	3.4409	2.4334	-0.54098	4.0907	-0.83858	0.74287	-1.4584	-1.3035	2.9255	0.53884	-2.0255	-2.6988	1.3764	0.089397	0.45543	3.036
-5.1966	-1.1342	0.071138	-2.2244	-6.9787	-2.0143	-4.9459	-4.1847	-2.8404	0.13805	1.5001	-5.9996	-2.3077	-0.88762	-0.49812	-2.3234	-2.0373	0.12442	1.9658	-5.1083	1.218	-1.8919	3.64	1.5965	-0.87997	-1.4151	-6.2126	-2.5762	-2.7976	-4.0091	-2.0453	-3.9029	-5.4552	0.86065	-2.8575	0.072481	-2.5031	-0.92322	-6.0987	-3.4928	-3.2763	-6.4325	-2.482	-2.4959	5.4711	-6.1105	-1.611	-5.3273	-8.0807	-1.7679
-10.514	-10.169	-11.578	-16.734	-7.5992	-8.0196	-9.8174	-13.085	-11.379	-10.725	-8.4434	-11.564	-6.9709	-10.14	-9.889	-8.3042	-10.889	-7.2475	-6.8626	-11.885	-13.021	-10.602	-9.971	-7.9038	-10.94	-12.559	-12.266	-9.2637	-11.371	-11.169	-9.4279	-12.16	-9.5168	-9.4317	-12.096	-13.872	-12.634	-12.307	-8.3472	-10.994	-11.542	-14.814	-8.8045	-6.6504	-11.71	-11.678	-8.228	-15.295	-14.124	-11.953
-6.2092	-8.6512	-5.7733	-6.1422	-4.3642	-7.079	-5.9943	-10.452	-7.7192	-2.857	-2.6165	-6.5647	-2.8032	-7.3041	-7.3749	-8.2632	-6.3532	-1.5348	-7.7666	-8.5158	-5.0288	-6.983	-4.6682	-6.1145	-8.8342	-4.5037	-5.8939	-12.495	-4.5309	-3.1056	-5.134	-8.8942	-5.3369	-6.0254	-4.5613	-6.5265	-7.4854	-8.3095	-4.9013	-4.6927	-7.6678	-6.8704	-9.1377	-5.3535	-4.9135	-5.6839	-5.647	-6.2448	-4.8419	-2.0673
1.7873	-0.40973	4.1275	0.19494	-6.3554	-1.5357	-7.1777	-4.0922	-3.244	3.7693	-5.9491	-2.9374	-2.8558	-4.0722	-6.7058	-5.561	-1.5031	-1.5669	-0.896	-0.096143	1.8997	2.1186	-5.2324	-3.7588	-0.37742	0.065346	-4.3019	-1.7769	-4.2856	-4.6897	0.35076	-6.9951	-2.4071	1.1919	-1.9714	-5.3134	-2.2182	0.6105	-7.1035	-4.0745	0.14382	-6.2123	-3.4619	-5.7521	1.6776	-0.32	-10.142	-2.2855	-5.0491	-1.3947
-6.3842	-9.7299	-7.152	-9.4263	-3.5579	-6.3595	-8.2507	-11.024	-3.4528	-6.3971	-7.0669	-10.129	-6.6451	-5.8175	-7.3415	-7.6711	-9.2585	-8.9518	-8.9931	-10.351	-8.9754	-8.6196	-6.6545	-5.513	-1.8928	-9.5797	-6.9157	-7.3854	-7.2831	-7.8173	-8.9382	-11.353	-7.8258	-6.7652	-6.2731	-13.159	-9.2171	-11.221	-5.2941	-13.16	-6.5522	-6.7551	-6.7891	-12.277	-6.3275	-10.139	-11.805	-6.7838	-5.8157	-5.0616
-2.1482	4.7571	-1.1839	2.0261	3.5729	-2.9516	5.4135	-2.6464	-0.96226	-1.252	3.6673	-2.3277	0.83919	-2.7272	1.7581	1.4319	7.596	-5.9361	-2.4929	-1.1982	0.34258	-0.57919	-2.0943	-0.41841	1.585	-0.19961	1.0969	-2.898	1.1462	-2.7357	1.3626	3.3183	2.0218	-0.47627	0.12257	-2.7859	3.4107	-1.2183	1.9481	-5.2317	-1.1574	-3.3406	-0.94128	-0.97466	2.3129	-1.3373	-4.9866	4.3534	-2.2989	-0.57957
6.755	2.5233	5.7314	9.3479	5.7892	7.3852	2.2907	2.9382	6.2923	7.5457	-1.0327	6.1795	5.3944	-1.5695	2.7179	3.3585	3.6297	4.0427	2.2083	3.6442	4.2721	1.145	3.6226	5.7565	5.8924	3.1755	7.4974	3.5795	2.9992	1.8737	4.4028	4.5628	3.547	2.5469	0.19699	4.2695	5.2797	3.7069	4.8008	1.1585	7.0913	-1.0728	4.5912	4.9212	2.3245	4.9591	-2.6623	7.2111	9.1509	4.3987
-11.464	-2.7342	-7.5646	-10.973	-12.09	-10.907	-9.2344	-9.8953	-10.574	-9.399	-6.8557	-10.898	-10.235	-13.091	-7.2167	-7.8921	-8.6408	-12.983	-9.9918	-12.554	-11.848	-10.546	-7.9207	-11.027	-10.453	-17.156	-11.657	-6.4791	-8.0666	-9.8621	-9.6842	-12.075	-12.14	-5.5087	-12.302	-9.4844	-10.953	-10.292	-13.69	-8.3256	-8.1603	-12.068	-12.585	-9.7934	-13.39	-9.1344	-10.554	-13.832	-8.7445	-8.2733
-15.114	-15.724	-12.806	-13.003	-14.836	-14.719	-18.577	-14.088	-16.329	-16.153	-12.287	-15.899	-12.453	-17.923	-15.057	-14.387	-13.241	-17.007	-12.351	-15.636	-11.849	-16.701	-13.051	-13.725	-12.722	-17.797	-14.411	-16.034	-10.911	-11.781	-15.682	-17.556	-15.498	-14.861	-16.796	-17.273	-19.729	-17.565	-15.015	-13.06	-14.419	-13.137	-17.286	-10.737	-18.461	-13.595	-13.366	-18.892	-15.484	-20.113
-0.67996	-2.515	-2.9385	-3.3529	-5.7336	-2.5962	-4.1687	-2.0532	-3.1468	-6.7355	-1.9873	-2.6762	-5.7739	-5.6537	-3.8582	-3.6561	-3.6944	-7.1358	-4.7495	-8.2269	-2.1662	-5.8585	-1.2929	-0.5715	-3.931	0.71477	-1.794	-3.4736	-3.2948	-3.0931	-3.0486	-2.9243	-3.7893	-0.15422	-1.5279	-2.4555	-5.3931	-5.4577	-0.40351	-1.5449	-3.7645	-1.8382	-4.7672	-6.767	-3.5694	-0.41951	-4.4872	-5.5569	-3.2393	-8.7132
-0.3747	0.69474	4.3191	3.0949	0.79685	-0.86126	1.0264	-1.7629	3.4281	3.0606	2.2138	2.8044	0.89435	0.053351	-2.9266	0.91452	2.7369	3.6783	10.68	1.1337	6.2884	2.3888	3.7992	6.7254	0.23967	2.3267	1.2066	0.21693	3.4103	4.4071	5.8236	5.7876	2.5029	5.9368	0.62592	4.625	-0.502	6.0847	6.8739	4.9751	1.692	3.3148	6.7693	0.77996	1.7055	6.3935	3.2201	5.714	3.9992	-1.7524
6.7499	7.6411	7.7803	7.0412	2.9727	8.8296	2.3042	1.9957	8.6013	4.7091	9.7582	7.3294	2.8171	5.0087	4.062	6.9953	7.5594	1.4411	6.9267	6.7193	6.6029	4.7488	4.9963	3.8445	3.446	8.2976	4.711	2.061	3.8791	6.8958	3.6983	4.1466	5.8396	10.331	8.0857	5.6004	7.5902	5.0644	4.3361	10.71	5.432	7.3543	3.5733	6.9148	0.77899	6.3274	7.1624	0.34261	3.0092	9.1455
1.3267	4.2352	9.0603	6.3291	4.7311	2.9043	8.0703	8.4027	10.401	7.0955	10.777	5.1355	6.7487	6.6646	7.2043	5.7286	-0.54483	5.5847	2.951	6.4316	3.6339	4.4431	7.9766	5.3388	4.2346	3.078	9.6941	3.8943	5.2486	5.0658	5.8686	3.6592	2.3898	2.6067	4.2173	7.9914	10.073	2.6835	8.9939	4.1648	2.9575	6.0707	0.69273	2.7631	3.8587	1.3774	9.3433	3.558	0.97829	11.001
-4.3931	-13.359	-10.088	-7.1942	-10.429	-9.4831	-10.45	-13.017	-5.4983	-18.463	-8.1237	-6.4349	-9.5715	-7.3589	-9.0999	-3.2575	-6.1899	-6.9711	-8.0837	-7.4003	-8.6769	-11.76	-8.406	-12.223	-8.9035	-10.777	-10.567	-7.6545	-7.9889	-11.474	-12.782	-12.753	-7.0414	-13.543	-10.703	-11.11	-9.9306	-9.6121	-11.171	-7.3208	-11.409	-10.147	-9.1405	-10.324	-10.08	-6.5539	-8.9694	-12.62	-10.13	-9.1748
-11.399	-9.1953	-13.832	-10.58	-5.541	-8.8934	-10.028	-6.9834	-11.459	-6.6418	-8.9796	-12.913	-11.383	-10.432	-9.0406	-8.1006	-11.645	-10.64	-7.3276	-8.9256	-7.7718	-9.7906	-12.755	-11.277	-10.752	-10.985	-8.2753	-11.198	-12.91	-10.436	-9.7835	-12.014	-7.9616	-5.1334	-8.9008	-8.9825	-10.977	-11.623	-9.0185	-14.867	-9.1271	-7.1689	-8.0633	-11.906	-12.579	-7.5948	-7.6818	-13.507	-10.46	-14.37
-9.1934	-4.5598	-10.348	-7.9685	-9.4888	-13.322	-10.959	-12.606	-17.23	-15.588	-11.31	-9.9871	-8.5022	-5.4088	-10.279	-7.3023	-6.7698	-11.196	-9.7196	-15.666	-10.899	-10.773	-13.266	-6.6262	-9.0035	-12.223	-11.703	-8.8937	-10.211	-12.616	-11.785	-11.204	-13.363	-8.8172	-12.435	-11.74	-15.566	-13.372	-11.339	-8.6274	-8.1938	-9.6851	-10.842	-14.284	-8.5823	-9.0126	-12.602	-11.412	-12.932	-8.3652
7.6256	9.1319	7.922	7.0077	4.1839	0.048117	5.3489	6.499	2.6992	6.6872	3.0709	8.2284	6.8622	7.7997	3.4355	6.5891	1.4669	0.11392	5.2436	8.4667	1.991	8.8315	1.2461	4.1362	8.1358	7.2934	3.7433	9.0131	4.9729	3.0559	2.8228	3.1773	8.8368	8.8905	4.698	6.4993	5.5464	6.6611	6.0254	2.3287	4.1167	2.7701	8.8375	7.4265	9.15	8.9729	3.0559	4.788	9.634	4.2508
-14.692	-8.2013	-12.737	-18.057	-10.335	-12.201	-13.042	-13.615	-10.487	-15.13	-16.705	-11.781	-15.752	-12.116	-12.307	-12.123	-11.898	-16.122	-16.721	-13.327	-11.942	-17	-9.605	-10.253	-13.977	-14.75	-11.934	-9.5885	-13.211	-13.168	-11.674	-13.638	-11.883	-10.427	-15.421	-10.183	-11.111	-12.61	-12.283	-13.268	-15.326	-16.349	-9.2253	-17.647	-15.585	-11.802	-10.689	-11.991	-12.933	-12.563
1.2353	7.4165	2.8572	4.234	-0.34705	4.5957	1.6656	0.89895	2.6939	7.5817	4.5514	6.6082	7.303	3.1406	4.4176	3.3172	2.4077	7.0962	2.2596	4.2451	3.9339	1.4459	7.1805	7.35	-2.2775	6.894	1.7675	5.9979	1.7918	3.161	4.9282	1.0691	5.7278	3.7829	1.7771	5.1916	2.6971	2.8456	1.6786	3.5765	1.3043	1.5121	1.3589	0.84288	3.3291	9.7266	4.961	5.527	3.3833	2.5472
-8.9452	-9.9134	-8.5318	-9.6539	-9.2743	-12.022	-13.601	-15.09	-11.097	-12.78	-11.038	-8.5257	-9.1044	-11.256	-12.373	-10.01	-10.604	-14.594	-8.5147	-10.299	-17.087	-7.1379	-8.8947	-14.773	-11.278	-14.551	-12.146	-10.066	-10.854	-9.5986	-16.844	-9.8555	-7.6805	-12.751	-15.056	-15.25	-6.4245	-12.396	-15.7	-9.9655	-11.803	-14.874	-14.494	-8.4648	-13.168	-11.903	-7.5811	-15.053	-6.7772	-9.2416
-2.0943	-5.5241	-4.2114	-3.9746	-6.2605	-0.71692	4.1809	-2.7441	-2.9887	0.028952	-1.9642	-0.89912	-6.6749	-1.9026	-1.7974	-8.4947	-4.4151	-4.8433	1.9756	-4.4035	-2.3861	-0.7876	-1.738	1.6313	-4.0789	-3.9403	-6.1807	-2.2314	-2.8255	-5.7157	-5.1081	-2.0141	-4.2897	-7.3254	-3.7614	-3.2624	-1.5291	-5.4315	-1.9504	0.39548	-6.9856	0.23246	-8.3243	-2.1401	-8.0028	-5.5066	-4.5401	-2.2993	-6.018	-1.3362
6.8146	2.5959	10.76	7.9592	9.8755	10.676	3.8552	1.968	7.9652	8.5197	2.0418	5.8264	6.2432	6.1276	4.9365	3.83	2.4842	5.0449	11.697	-1.7535	1.801	7.1843	1.3229	6.9698	6.6031	6.0001	7.604	6.3796	7.0956	7.071	2.9851	5.4943	2.4856	3.9563	2.9988	9.2405	4.7326	9.3423	9.4782	4.3544	7.7142	6.9908	5.1743	5.1809	2.6636	1.9505	2.2311	1.4032	8.6351	3.0221
-11.385	-7.6382	-8.4994	-10.117	-8.2584	-13.639	-11.385	-7.9544	-9.8135	-12.035	-10.205	-10.378	-15.231	-9.1099	-4.0029	-8.1899	-6.4776	-10.35	-6.819	-7.9663	-8.5198	-6.0718	-6.8061	-9.2131	-8.3764	-8.2428	-4.4181	-10.261	-11.044	-8.5282	-6.7231	-9.8405	-12.243	-6.8674	-10.7	-7.1949	-7.6244	-11.305	-10.55	-10.809	-7.6667	-10.255	-6.7868	-8.064	-9.1586	-13.829	-7.3743	-8.301	-12.078	-7.9461
-23.997	-25.626	-23.612	-18.039	-23.858	-28.964	-23.197	-20.889	-25.581	-23.462	-22.223	-23.588	-25.78	-18.595	-24.301	-23.655	-22.806	-25.521	-22.619	-22.194	-22.845	-19.356	-23.815	-25.025	-21.864	-20.154	-22.335	-18.876	-26.154	-26.671	-19.017	-23.29	-23.771	-22.139	-19.994	-19.482	-24.04	-23.113	-21.968	-22.013	-20.351	-26.039	-21.094	-18.265	-23.303	-23.538	-22.142	-21.885	-21.688	-22.579
-8.7679	-4.6393	-3.1075	-6.677	-0.69729	-2.3147	-3.033	-1.9447	-4.3339	-5.7833	-3.0489	-5.037	-7.1446	-7.0568	-2.3586	-5.0468	-10.972	-7.1941	-3.2184	-6.0366	-4.9712	0.05952	-6.4982	-5.7566	-1.7601	-3.8362	-1.2343	-2.1583	-3.6772	-2.1091	-7.981	-4.3571	-9.3316	0.68146	-3.5872	-4.3079	-5.4029	-9.1626	-1.3516	-8.4269	-6.0242	-4.6459	-3.8218	-8.2393	-7.3467	-7.6709	-7.324	-4.9866	-5.6476	-6.0879
-9.1179	-10.978	-15.814	-8.2876	-13.536	-10.396	-14.221	-6.974	-11.595	-13.097	-10.868	-11.034	-10.162	-12.382	-13.712	-11.52	-11.391	-12.278	-17.339	-13.964	-10.244	-8.8915	-14.403	-9.7093	-10.337	-6.3769	-12.406	-11.964	-16.028	-6.5997	-13.595	-7.4641	-10.924	-11.616	-13.459	-14.476	-15.41	-10.437	-11.259	-14.045	-13.307	-11.534	-12.987	-11.624	-12.962	-12.27	-8.8914	-9.5728	-10.127	-12.594
-17.174	-12.359	-16.909	-20.914	-16.184	-17.049	-16.474	-18.545	-18.583	-15.363	-16.443	-12.839	-12.81	-15.022	-13.825	-15.153	-15.298	-15.099	-11.476	-17.17	-14.548	-14.389	-14.033	-14.52	-14.413	-12.543	-10.436	-14.809	-17.082	-16.541	-11.27	-15.084	-13.993	-18.197	-13.334	-11.692	-14.398	-11.222	-14.743	-14.63	-18.375	-15.67	-16.585	-12.131	-18.772	-18.337	-12.823	-11.956	-12.035	-16.951
-11.896	-12.29	-15.091	-11.958	-14.644	-16.134	-14.911	-16.881	-14.358	-14.055	-11.958	-15.806	-7.9008	-12.466	-13.301	-10.79	-15.869	-15.151	-14.371	-11.553	-18.236	-13.908	-7.204	-14.502	-16.735	-10.949	-15.296	-12.489	-7.2208	-15.085	-16.627	-12.944	-13.896	-15.935	-15.902	-9.5419	-13.502	-14.446	-14.103	-15.957	-13.081	-12.522	-13.356	-15.385	-13.479	-8.3022	-10.367	-15.827	-13.603	-12.779
-0.54292	4.4229	4.9391	4.3941	4.1769	6.0092	4.2883	5.4766	-0.60119	5.5705	4.3213	3.1641	7.1252	3.1802	2.013	5.6003	6.0238	3.5693	6.7463	4.4868	6.7829	2.0816	2.0007	2.6914	2.9739	3.977	6.691	3.7656	1.8826	7.4631	3.456	4.0553	1.8347	6.4165	8.5623	4.6409	7.9073	4.9398	3.7323	3.2201	3.5642	3.1641	0.98031	4.9316	5.3636	7.6325	7.155	7.0538	8.6047	2.7788
7.4622	4.2765	0.92075	4.8709	2.031	5.5519	8.6628	1.5101	5.5072	5.6832	5.631	9.3391	4.2511	8.5336	4.7346	6.9141	8.1779	6.7361	3.3263	2.942	3.1332	4.7303	7.7926	7.5658	0.4959	0.37531	7.3343	5.0723	7.4256	2.8776	7.6073	2.4409	4.1417	5.1302	5.7001	5.5807	4.8653	5.7893	3.4879	8.8381	5.9007	-0.10125	4.479	4.1814	6.3156	7.5552	5.0556	2.3989	0.46073	9.211
-17.252	-12.08	-14.968	-16.578	-13.439	-18.153	-13.905	-9.8388	-10.572	-12.792	-13.172	-16.166	-16.625	-14.045	-17.241	-14.199	-11.986	-8.0381	-15.918	-9.6616	-11.842	-16.675	-13.202	-11.071	-13.96	-10.748	-18.15	-12.456	-13.985	-8.2506	-17.536	-13.747	-10.877	-11.287	-9.5593	-10.773	-11.659	-11.158	-12.885	-8.4613	-4.8367	-13.267	-11.892	-15.648	-10.339	-12.552	-15.663	-12.735	-13.97	-13.876
-3.9479	-3.4384	-6.3467	-7.481	-6.8974	-4.8189	-7.033	-7.1979	-6.7115	-6.7416	-7.1661	-9.8281	-7.135	-4.3336	-4.542	-3.518	-2.659	-5.2235	-2.9152	-0.86503	-6.3179	-4.9379	-4.3788	-6.9721	-5.2189	-6.7024	-3.9916	-8.2109	-4.2773	-5.8269	-6.1824	-6.4353	-4.9489	-12.201	-8.1883	-6.5542	-10.351	-2.6228	-8.2285	-9.8767	-6.6409	-3.5912	-7.5227	-2.1527	-4.4331	-7.5198	-10.768	-6.2991	-10.922	-5.074
-14.497	-15.369	-16.954	-17.191	-14.757	-8.7379	-16.701	-16.543	-21.821	-17.947	-18.346	-14.336	-13.5	-18.724	-15.45	-11.372	-14.472	-17.381	-11.999	-13.306	-14.18	-12.553	-19.008	-12.422	-15.997	-10.741	-15.005	-13.761	-15.713	-18.166	-14.634	-14.541	-15.61	-12.764	-12.805	-14.596	-14.112	-16.154	-13.965	-15.708	-15.266	-13.145	-13.247	-13.037	-12.483	-14.487	-12.099	-15.56	-11.911	-16.707
9.0381	-3.6763	1.3897	-1.4909	-2.9499	5.9584	2.1851	0.072486	1.7436	5.4216	2.611	6.8227	2.0979	3.1409	7.043	4.3432	2.846	2.4509	-0.12507	3.1688	2.9809	-2.0975	8.0836	1.1721	-1.1828	-2.3169	3.8031	-0.13891	-2.7702	-1.1039	-0.069295	-1.0996	3.6828	1.1796	3.5731	-1.4448	-7.9588	1.8187	-1.4092	1.8266	4.8438	1.2553	-0.31105	5.3828	2.4745	3.8585	2.8534	1.8929	1.0471	0.25126
-10.097	-17.744	-11.318	-17.044	-12.76	-16.158	-12.075	-15.788	-16.915	-11.626	-7.2015	-12.809	-8.4956	-15.63	-16.131	-15.152	-14.949	-13.748	-12.328	-11.213	-18.502	-14.597	-17.398	-16.051	-13.087	-9.9046	-13.85	-12.032	-11.769	-16.044	-13.497	-11.914	-13.629	-14.597	-9.0097	-8.2052	-14.27	-13.697	-13.053	-11.637	-18.055	-10.32	-15.421	-15.349	-12.812	-14.06	-15.718	-13.648	-17.597	-11.33
-4.5556	-2.7355	-4.8032	-1.927	-2.6007	-3.7348	1.9929	-0.1735	-3.0259	-6.8594	-2.0182	-1.2442	-1.8406	-5.7391	-9.0809	-5.4539	-1.6868	-3.492	-7.4256	-0.94099	-7.6511	-6.3554	-4.8704	-3.8663	-7.0729	2.7984	0.30874	-1.0379	-0.07996	-3.2749	-6.5797	-3.4908	0.68292	-3.9483	-7.0333	-3.9848	-3.5413	-3.5642	-3.8107	-5.5586	-1.2425	-7.6169	-5.2714	-4.3721	-0.53785	1.0848	-2.1921	-4.0364	-3.4279	-2.574
-19.231	-24.568	-18.85	-15.629	-17.689	-22.105	-19.31	-19.382	-22.713	-22.37	-24.39	-18.352	-15.869	-20.314	-23.884	-18.294	-19.271	-17.836	-18.677	-18.264	-23.458	-19.221	-20.489	-19.422	-23.027	-21.237	-18.229	-22.764	-21.54	-25.094	-20.976	-24.033	-19.909	-18.858	-18.769	-21.774	-19.756	-21.643	-19.349	-24.358	-18.484	-18.26	-22.448	-21.782	-20.42	-18.38	-20.307	-18.51	-22.199	-19.603
-2.736	-5.1459	-2.1554	-6.4919	0.088453	-3.7206	-4.1582	0.31995	1.3647	-5.3292	-1.5826	-3.6208	-4.9546	-0.85865	-0.97512	0.54992	-0.35135	-2.5454	-3.0942	-1.352	0.64929	-4.361	-2.5847	0.26381	-1.363	-4.6964	-1.5609	-4.225	-4.6232	0.57124	-2.7686	-3.43	-1.7984	-4.4304	-3.162	-2.2981	-0.69363	-2.2925	-5.5313	-5.5507	-5.8299	-3.4176	-2.4222	-0.64313	-2.1844	-1.6546	-0.23966	-6.3013	-2.8255	1.0927
1.1326	-0.23536	2.5226	-2.9172	2.644	1.3001	-3.0231	2.868	-0.026003	-2.4918	-2.0964	-1.9616	3.2259	-0.47805	1.8378	-1.0192	-3.3826	0.34476	0.73171	-2.5702	3.9549	-1.0019	0.21827	-2.4178	5.6381	1.6163	-6.3335	3.2957	-2.4934	-2.1356	4.0105	-3.865	2.2032	-1.5088	-0.3527	3.4986	-2.1318	2.9591	1.5735	0.11066	0.45401	-0.93076	5.6467	-0.83811	-1.9187	3.0188	-5.0345	0.33263	-3.4643	0.58324
-10.171	-6.2725	-5.7699	-8.4767	-7.5912	-8.0819	-8.7158	-8.9612	-7.1598	-6.7956	-9.8648	-14.722	-11.305	-10.424	-4.0741	-3.8422	-4.5155	-8.7882	-5.1206	-5.5441	-6.8571	-9.5751	-1.4931	-6.0517	-14.44	-7.7864	-2.3097	-7.9534	-7.6758	-6.0471	-5.348	-14.217	-8.0525	-7.9646	-8.403	-7.8221	-8.3368	-7.3122	-4.8689	-5.0951	-6.8512	-7.6011	-5.777	-6.2474	-9.8108	-6.757	-5.7452	-5.2765	-6.9431	-12.488
-0.17248	-7.0303	-1.2039	-1.7189	-4.0072	-7.5313	-4.7024	-5.8918	-3.0523	-1.4474	-2.4834	-2.6386	-2.5441	-5.745	-3.1756	-6.6014	-6.6758	-3.1651	-5.3429	-4.6925	-0.33316	-8.5069	-4.308	-1.1624	-7.9081	-0.45622	-6.4701	-5.4441	-0.9231	-5.5092	1.0473	-3.591	-7.874	0.053159	-0.6747	-3.5099	-3.1477	-6.6303	-3.4441	-3.0995	-10.004	-3.071	-2.5651	-6.1891	-5.004	-5.2509	-3.3537	-6.2915	-6.683	-3.2572
7.7866	1.5457	-0.35616	-2.5759	0.41499	4.4653	3.7015	-0.76133	0.52661	3.6661	-0.068458	3.0319	3.0425	5.2568	-3.0542	-1.1501	1.5126	0.51941	-0.33628	1.2202	-0.7116	1.2213	2.6281	-1.2409	-0.7337	2.2278	4.7194	2.3665	-1.6554	1.6538	5.1389	2.7148	2.2877	2.6667	0.5321	4.6677	1.8474	3.8099	0.18044	0.6667	1.2074	4.0551	-2.4188	0.076457	1.6084	-1.078	3.0007	3.2959	1.8326	0.74134
-9.6745	-10.027	-12.061	-8.3708	-14.516	-11.916	-10.983	-6.6932	-13.637	-14.028	-11.533	-11.665	-7.5839	-8.482	-10.611	-8.203	-11.647	-15.009	-7.7652	-9.7933	-15.549	-9.2283	-9.5715	-10.191	-9.4407	-9.7688	-12.627	-5.4104	-11.533	-10.529	-11.112	-10.697	-6.618	-9.5988	-8.0173	-10.807	-9.0003	-13.691	-8.079	-9.6262	-8.0423	-12.31	-7.4616	-9.7579	-7.3854	-10.914	-13.359	-10.297	-9.4613	-5.8399
-2.6265	2.9033	0.8292	-0.85282	-4.0504	-3.098	1.8456	-5.4473	-4.5209	-4.9142	-1.1576	0.84968	0.11028	-0.018003	-2.7967	-4.9353	-5.0659	2.5294	-4.3215	1.7692	-6.4138	1.3289	-3.375	1.4057	-0.018593	-0.79474	-0.79154	1.6044	0.46985	-0.50767	-0.63317	-0.24907	0.55268	-4.9925	-1.2407	-3.1014	1.2425	-0.75022	1.1414	-2.5833	-3.119	-2.9043	-1.9291	1.2555	3.0311	-0.60714	-1.7675	-1.7089	-7.6583	1.4308
13.025	3.9445	9.7619	8.1857	9.467	8.9168	8.1646	9.0368	8.4201	7.2501	7.7468	6.512	6.4337	9.9797	11.686	7.7562	9.4852	8.4853	8.4754	9.085	11.197	9.5506	10.577	4.5742	9.6067	11.43	7.81	6.5304	12.499	6.7709	10.292	7.1419	7.0854	5.7374	7.3683	7.2685	8.6933	6.3993	6.2291	7.4681	9.1574	8.6069	5.8055	7.1435	11.34	6.4251	9.8173	9.6773	9.6099	11.069
-23.351	-21.288	-25.357	-25.143	-23.863	-20.358	-27.957	-21.166	-20.726	-20.643	-19.409	-20.366	-22.411	-25.687	-23.733	-16.416	-21.943	-22.415	-16.729	-27.129	-22.412	-19.321	-23.995	-20.534	-26.774	-22.773	-25.487	-24.417	-20.746	-19.643	-20.112	-23.942	-24.211	-23.746	-22.644	-20.536	-21.929	-22.116	-17.655	-19.782	-25.076	-20.32	-23.767	-24.563	-15.15	-18.834	-20.58	-15.592	-18.849	-25.886
-14.691	-11.302	-11.114	-17.287	-15.034	-19.023	-9.9216	-17.868	-8.2394	-16.219	-14.066	-14.445	-14.201	-12.979	-14.787	-14.387	-14.406	-16.972	-11.678	-11.729	-11.126	-13.771	-14.163	-13.23	-15.506	-14.636	-13.28	-16.276	-15.059	-11.14	-11.43	-11.092	-11.315	-14.759	-13.623	-11.926	-12.474	-14.997	-12.534	-12.115	-15.385	-14.591	-13.502	-17.297	-15.676	-14.626	-14.869	-12.367	-14.645	-17.151
-4.2338	-6.5217	-6.832	-8.4023	-3.4392	-4.9747	-8.0435	-2.259	-7.444	-4.1726	-7.5486	-8.993	-3.9741	0.56772	-7.5151	-3.3297	-8.4258	-7.9361	-8.0821	-2.9623	-8.5871	-2.3617	-9.2132	-3.8114	-8.2547	-8.2186	-3.8464	-2.1322	-3.4241	-8.1382	-2.1859	-4.5925	-4.2476	-4.2163	-6.8162	-5.1984	-5.3509	-15.676	-5.793	-2.8719	-10.93	-6.8683	-5.736	-4.6688	-11.739	-5.8129	-8.7901	1.8267	-6.1347	-9.1366
4.975	4.904	-0.52825	-0.026824	-0.96288	-1.9801	1.2175	1.8265	4.0282	4.7376	1.4496	0.18236	1.3216	2.4162	-0.048914	-2.5127	2.3917	2.2255	5.6701	-3.1891	1.1945	0.51671	4.2413	3.1529	1.3742	3.4246	1.842	-4.2637	4.6324	2.9069	3.277	0.68765	-1.2344	1.2218	4.0033	2.1411	0.17112	-3.9886	7.1942	-1.8298	0.3811	-3.215	4.337	-0.73264	-2.293	0.018659	2.1185	-1.1615	-0.92725	-3.6503
-13.596	-11.466	-11.526	-11.645	-14.187	-12.757	-14.802	-13.5	-14.121	-12.165	-13.654	-11.543	-12.379	-7.8403	-15.003	-12.344	-12.626	-8.0426	-12.145	-16.645	-12.087	-14.41	-9.4096	-14.599	-12.176	-13.74	-11.042	-9.1608	-12.825	-10.213	-12.403	-11.663	-11.899	-14.303	-15.132	-10.76	-14.129	-10.8	-12.091	-11.28	-8.2668	-14.261	-9.626	-9.9164	-8.1048	-12.517	-10.658	-12.184	-13.381	-11.219
-2.3074	-4.0642	3.7496	3.1891	-1.1298	-1.4327	-3.9681	1.0911	0.19824	-0.15088	2.0167	3.1408	2.7993	0.3951	2.0699	-0.21889	-3.028	2.1357	0.45426	0.33691	6.6021	0.88239	-2.4304	-0.64826	0.020696	-4.0415	-1.0394	-1.9479	3.6832	-1.4557	-3.6328	-0.44038	1.1925	-3.2296	0.57543	1.0546	-1.067	-4.3669	0.10865	-3.619	0.45823	1.6916	4.1212	1.1689	-0.32814	1.3161	1.4301	-5.9371	-1.9968	0.84893
-0.13125	2.1208	4.3693	1.8529	-1.9447	0.5663	-1.9227	-3.7392	-1.4025	0.70313	2.9427	1.5456	-1.7207	3.5336	1.5134	1.8042	6.6664	-1.8272	1.0777	-4.4495	-3.1671	2.0811	1.1223	-2.8439	-1.226	-3.0706	-6.5934	1.9166	-1.1186	-0.22998	-1.0812	-0.28623	2.3566	1.3325	0.84507	5.7669	-0.81919	-1.8016	1.3658	0.48147	-1.4988	3.6346	4.7607	1.8632	2.363	3.4725	-2.9028	-0.27179	-2.5723	-0.29462
6.0017	6.6823	6.6056	3.4004	4.5969	4.0261	5.5705	2.6834	5.6268	4.9852	8.528	10.819	6.2141	3.441	6.5795	5.7712	0.45256	6.4759	4.098	8.2458	5.3113	6.8322	1.0028	-0.75096	3.574	7.7177	5.3964	5.2076	7.1344	8.1801	7.2161	5.9082	5.2311	4.8644	1.0735	3.5963	5.7256	2.0587	7.7917	-0.48416	3.8118	5.8233	4.0454	9.5134	5.9577	8.1763	3.945	9.0239	-0.47211	2.532
-5.0317	-0.13126	-0.38677	-1.988	-1.4035	-5.2995	-1.4348	-0.36634	2.66	-4.2551	-6.4831	0.93413	-0.90313	-6.4391	-1.1363	-0.41191	-7.6985	0.014872	1.0895	0.45329	1.9548	-3.5324	-3.2319	-0.54702	-6.0155	-1.7397	-6.1991	-1.0632	-3.2926	-4.8862	-0.54819	-0.73756	-0.28475	-1.6452	3.6392	-2.2162	0.83666	0.40956	0.20144	-4.5932	1.0183	-4.0707	4.5714	-2.0948	-1.9588	-5.6536	-4.0898	-3.0278	-3.0264	2.3987
-0.1948	-1.9927	-5.3967	-4.4811	-5.3386	-4.2487	0.42237	-7.4	-1.7577	-5.7882	-4.2327	-7.0003	-1.1346	-3.1521	-5.863	-1.919	0.18188	-1.2504	-3.4617	-1.2034	-9.0842	-5.7169	-2.8237	-7.8859	-4.9442	-0.60623	-5.8723	-8.1057	-6.68	-3.8657	-3.4674	-4.9932	-2.9172	-5.5951	-3.9746	-0.39509	-0.62873	-6.5145	-4.5067	1.4755	-4.9715	1.6464	-2.2983	-1.0394	-5.621	-2.1756	-1.1499	-3.9646	-3.1137	-2.8882
-17.968	-17.923	-10.178	-11.647	-11.201	-12.658	-10.653	-13.741	-16.044	-11.942	-15.616	-14.053	-9.914	-13.465	-11.401	-18.003	-18.287	-15.178	-13.903	-16.3	-18.406	-15.885	-14.039	-17.011	-11.382	-10.596	-13.855	-14.913	-14.872	-14.581	-16.901	-12.322	-15.969	-14.986	-18.968	-14.903	-17.606	-17.203	-15.854	-16.678	-12.219	-11.422	-19.638	-13.786	-11.122	-16.701	-12.336	-14.489	-14.847	-8.4488
-3.9322	-4.1207	-1.722	-7.3966	-5.6091	-0.59331	-2.5288	-1.5275	-2.5654	-3.9699	-7.0058	2.1736	-9.6974	-6.9021	-0.12698	-2.8448	-4.6919	-1.5287	-5.0042	-9.6249	-1.6265	-2.7869	-7.4765	-8.6162	-3.341	-3.6987	-2.3614	-8.449	0.84319	-5.0485	-6.6025	-4.44	-12.105	-6.371	-1.7842	-2.9325	-5.0995	-1.9556	-1.9085	-5.5076	-3.847	-5.7976	-1.2494	-7.8946	-4.0642	-5.463	-3.4075	-2.365	-3.8175	-4.469
-16.037	-12.695	-12.374	-12.44	-14.784	-13.469	-9.473	-9.09	-16.779	-12.171	-9.3775	-12.724	-10.959	-19.491	-11.971	-18.432	-12.015	-9.8996	-13.6	-9.504	-15.528	-17.365	-14.043	-15.227	-12.917	-10.668	-11.049	-10.247	-13.757	-13.968	-14	-14.072	-9.3111	-14.3	-16.693	-15.044	-14.419	-13.512	-18.747	-15.275	-15.504	-12.122	-17.02	-7.0559	-15.069	-10.841	-14.9	-14.543	-12.58	-9.5811
-12.063	-9.6798	-9.4996	-10.954	-12.72	-8.595	-15.879	-6.8264	-13.708	-12.34	-12.13	-12.872	-11.408	-7.4045	-15.083	-10.68	-12.469	-13.481	-9.1709	-15.969	-14.111	-8.1212	-13.973	-12.953	-11.025	-18.22	-12.511	-8.5169	-12.908	-14.65	-10.304	-14.024	-14.137	-10.336	-9.99	-8.5168	-11.891	-11.314	-10.951	-13.478	-13.84	-8.7756	-13.709	-12.308	-15.045	-13.474	-9.3542	-7.7839	-12.832	-9.2646
0.41655	2.5736	2.6317	-0.34211	-1.1131	3.3406	-1.9243	-1.6491	-2.5494	0.29575	-0.85288	3.1529	2.2741	1.82	-4.0599	-0.59252	-4.6787	-3.0147	-2.8912	-0.91642	-1.6208	3.5174	-3.9192	-2.085	1.4867	-6.074	-4.2289	-2.287	2.9931	-3.2827	-0.18224	-8.0272	-0.5988	-5.2549	-6.0867	-1.9043	1.7219	1.0491	-0.64619	-2.3475	-0.33225	1.4013	-5.939	-5.0775	-1.9808	-4.8302	-1.1951	2.6424	-3.845	-4.7429
-12.283	-12.807	-12.058	-12.011	-14.865	-12.281	-13.231	-7.3947	-14.668	-7.0394	-13.292	-13.491	-12.402	-9.6284	-9.4405	-13.799	-5.3457	-11.383	-10.385	-11.223	-10.248	-13.936	-9.5919	-14.022	-18.34	-10.55	-11.851	-11.231	-9.8514	-13.55	-17.736	-7.3339	-9.626	-8.6473	-6.7974	-11.701	-11.581	-14.166	-10.472	-14.701	-13.851	-12.228	-16.386	-13.181	-12.735	-12.908	-13.493	-8.1026	-13.135	-13.361
-0.64863	0.97169	0.21181	-1.0625	-6.0379	1.5104	2.7842	-0.50447	2.9555	3.02	0.65788	0.2577	-3.2418	0.34247	0.95705	-0.4279	0.83469	-0.047058	0.021956	-2.5858	0.026003	-1.8297	2.3115	-1.2177	5.6138	-2.5373	-0.83723	0.50558	-0.6388	-0.11735	3.343	4.6381	3.7492	6.307	2.9964	-1.9276	-3.174	0.62414	-0.4812	5.684	0.27849	1.983	1.8087	-1.7953	-0.35726	-2.5816	-0.33061	3.9294	-0.12214	2.0926
-15.38	-10.171	-11.592	-9.1964	-17.623	-11.153	-13.435	-8.771	-6.904	-14.458	-13.211	-13.928	-15.507	-10.856	-12.204	-13.792	-10.393	-12.187	-10.119	-16.441	-13.982	-14.082	-10.952	-9.7257	-12.373	-10.554	-13.665	-10.864	-11.188	-13.928	-14.427	-15.979	-11.829	-14.715	-7.065	-12.911	-13.38	-9.4131	-13.158	-11.837	-11.197	-9.674	-13.346	-18.279	-12.093	-13.89	-11.445	-16.111	-12.676	-9.9064
-20.233	-21.843	-21.753	-22.188	-23.996	-24.95	-17.445	-23.479	-22.609	-23.186	-26.387	-19.202	-21.241	-23.601	-23.51	-23.808	-22.955	-24.131	-23.549	-17.757	-23.094	-26.473	-22.078	-24.023	-23.249	-22.305	-22.84	-21.47	-23.031	-18.315	-20.992	-22.388	-20.586	-22.461	-23.165	-20.245	-21.652	-21.219	-21.56	-21.454	-24.013	-22.019	-19.685	-23.317	-19.906	-22.686	-18.317	-26.199	-20.075	-22.857
-8.5527	-10.938	-7.7381	-8.3869	-10.499	-9.32	-8.957	-11.33	-11.591	-9.0086	-9.9356	-10.46	-10.536	-13.238	-7.646	-13.106	-9.7864	-8.2332	-13.171	-8.1214	-14.221	-10.351	-6.534	-9.1573	-7.5318	-11.608	-10.809	-13.607	-13.398	-12.75	-12.169	-10.939	-7.5835	-8.752	-12.619	-12.335	-9.2585	-12.512	-10.536	-11.136	-12.907	-7.5558	-6.4744	-11.541	-6.7877	-6.0969	-13.099	-7.5192	-12.975	-6.5583
-22.965	-14.707	-20.411	-20.995	-18.313	-24.466	-20.951	-22.503	-20.389	-20.204	-19.251	-20.948	-22.837	-18.625	-18.326	-16.394	-19.258	-13.974	-19.13	-24.822	-20.129	-18.502	-18.049	-17.693	-25.417	-24.572	-22.822	-23.035	-20.233	-19.902	-22.459	-20.226	-19.72	-20	-15.35	-22.708	-19.923	-21.48	-20.543	-22.536	-19.38	-25.62	-21.466	-27.171	-22.568	-20.333	-20.234	-16.706	-22.827	-20.981
-9.3776	-10.029	-7.8279	-6.7266	-9.7608	-8.7858	-6.1217	-6.3586	-10.011	-8.8324	-6.4765	-5.9222	-10.595	-11.675	-11.735	-8.4796	-12.97	-8.7303	-5.9132	-6.9986	-14.039	-4.45	-6.3353	-7.2052	-13.869	-8.9433	-13.352	-4.5632	-9.7083	-10.211	-9.4329	-9.6286	-13.745	-4.5647	-12.056	-11.494	-5.1115	-8.672	-7.9887	-6.7635	-11.557	-10.173	-11.065	-8.3503	-8.975	-11.358	-9.711	-14.253	-5.8255	-10.608
-3.2351	-1.1755	-5.5043	-7.3802	-5.8103	-3.8526	-2.1234	-7.6488	-4.6886	-3.5201	0.40212	-5.9281	-5.1469	-6.3108	-2.874	-1.3526	-4.4678	-2.5136	-4.1118	-0.9998	-6.6452	-5.2922	-5.1686	-4.1593	-6.4101	-3.1159	-3.5853	-5.1785	-9.1215	-1.9412	2.0811	-4.0287	0.57951	-2.7337	1.1138	-2.0742	-8.6175	-1.6164	-2.5412	-6.3281	-5.5726	-0.22814	1.612	-5.2481	-10.31	-4.8832	-9.8164	-4.762	-1.826	-3.3386
-24.699	-20.343	-22.592	-18.632	-23.123	-22.004	-22.651	-18.654	-22.464	-23.831	-21.625	-21.485	-20.622	-19.906	-19.558	-25.167	-22.669	-19.003	-16.565	-18.898	-27.16	-17.7	-22.403	-23.45	-23.239	-23.21	-22.833	-21.324	-22.492	-21.105	-17.702	-24.671	-20.032	-23.272	-24.925	-25.99	-22.204	-25.784	-23.681	-24.489	-19.831	-21.423	-23.796	-25.901	-20.887	-25.624	-22.416	-22.89	-20.934	-18.555
-13.783	-13.196	-14.979	-11.706	-12.348	-14.225	-12.338	-8.8428	-13.214	-11.903	-15.515	-12.75	-13.231	-10.973	-16.512	-7.3752	-6.8615	-12.492	-10.679	-12.878	-15.239	-7.5124	-7.9631	-11.622	-11.533	-13.991	-10.496	-13.096	-14.698	-16.202	-10.724	-12.785	-16.082	-11.432	-11.53	-12.737	-7.4939	-10.559	-12.055	-13.143	-10.121	-15.805	-17.112	-13.894	-12.758	-11.754	-5.3674	-16.551	-9.7492	-12.053
-12.71	-7.0163	-11.319	-9.76	-15.569	-10.55	-13.844	-10.672	-13.206	-11.933	-11.988	-12.683	-13.366	-13.661	-10.987	-8.8631	-14.004	-11.636	-8.1259	-11.473	-12.734	-9.8348	-11.876	-11.211	-9.8487	-8.0947	-11.552	-10.01	-10.908	-8.9284	-13.138	-16.671	-13.559	-9.4783	-10.81	-10.176	-11.143	-9.9649	-13.906	-13.118	-9.2036	-8.8679	-14.101	-11.457	-9.878	-11.612	-13.452	-17.877	-15.27	-11.854
-3.0646	-7.7002	-3.9648	-0.70228	-4.5974	-6.9665	-2.9279	-4.1449	-2.6947	-4.6178	-4.7854	-6.3827	-6.3089	-6.697	-4.7032	-4.9698	-6.109	-1.8919	-7.3903	-7.0375	-4.756	-7.6995	-5.2211	-1.0724	-3.8384	-7.1526	-8.4633	-5.386	-3.4734	-7.1706	-6.788	-5.7654	-5.2414	-4.441	-6.3851	-3.5241	-5.4276	-7.3936	-3.6511	-8.9763	-6.6294	-4.704	0.97903	-9.4309	-4.8604	-6.19	-9.6874	-3.7023	-3.1603	-2.9459
5.5429	9.2918	7.3959	9.7569	6.5239	6.5628	9.9538	1.9193	11.513	2.0135	11.436	8.8814	7.9314	8.5016	3.0148	3.0623	7.1246	7.3388	8.5431	2.2602	9.4621	10.07	8.9479	5.3126	8.1239	8.4546	8.1692	6.2237	10.597	7.2437	4.6736	2.6984	7.9883	6.3222	7.2046	6.0434	4.9128	0.33185	8.9191	9.9269	8.6333	2.784	8.0846	2.431	6.9086	10.29	5.2237	5.6435	7.8109	12.006
-19.191	-26.08	-22.655	-22.778	-22.722	-20.597	-20.094	-21.754	-24.394	-21.187	-21.146	-23.382	-18.882	-20.792	-22.998	-19.222	-20.993	-22.768	-20.924	-22.303	-21.398	-21.662	-19.329	-20.297	-18.909	-20.558	-30.702	-21.024	-21.837	-23.525	-21.792	-17.026	-14.735	-20.12	-23.953	-18.435	-22.316	-24.927	-22.642	-16.626	-25.519	-23.723	-26.024	-20.19	-26.719	-23.081	-18.829	-20.964	-26.786	-24.96
-15.864	-13.725	-8.7572	-15.297	-11.598	-11.393	-8.5626	-13.897	-11.299	-13.575	-9.7835	-16.263	-9.0914	-12.347	-16.918	-9.6613	-11.605	-10.92	-14.258	-10.667	-12.384	-14.465	-15.844	-15.671	-11.534	-13.911	-9.0974	-6.4319	-12.963	-10.567	-14.35	-11.46	-11.416	-14.257	-12.114	-11.095	-9.4182	-11.402	-12.413	-10.768	-12.324	-16.535	-14.599	-6.5992	-10.883	-7.4565	-9.3208	-7.9523	-13.853	-13.519
7.8106	10.533	9.8135	6.9797	10.286	12.073	7.6725	8.391	9.269	7.3963	11.946	13.441	4.8687	9.7013	10.521	9.4088	10.585	6.2471	8.2549	4.8355	7.2718	5.4945	4.6793	12.724	6.7888	7.5909	6.8995	8.8214	8.652	10.372	7.3542	8.4078	10.24	6.0151	14.274	8.9095	6.6359	14.062	4.65	14.777	9.6535	12.011	10.637	4.0733	9.9689	12.125	11.046	15.443	11.684	5.6867
-3.586	3.7576	1.5775	-0.068661	0.77806	3.7547	4.8625	1.4715	-4.3625	3.4648	1.0898	1.5523	1.053	3.4591	4.7954	6.9659	-1.3986	0.50581	6.8228	6.8144	6.5015	3.9059	1.7302	0.45661	1.6834	2.4331	-2.2231	1.7772	0.31877	1.086	4.6571	3.2121	1.3372	0.87558	-1.5026	4.6163	1.0206	3.9339	2.7195	-0.77185	3.2845	1.6892	1.5457	-0.95288	-3.443	-2.9835	-0.93252	1.4107	4.7371	0.2853
-15.601	-13.883	-11.813	-9.1907	-6.2051	-12.505	-8.2505	-14.605	-13.114	-13.449	-10.248	-11.237	-14.341	-15.011	-15.364	-8.8956	-8.8762	-12.428	-11.036	-14.402	-10.24	-18.693	-11.068	-11.297	-12.863	-5.0084	-7.6538	-11.615	-9.2416	-13.414	-14.486	-11.576	-13.979	-8.8813	-6.7546	-16.782	-9.679	-11.033	-13.334	-12.448	-9.6239	-16.632	-16.644	-14.916	-10.839	-10.681	-9.3346	-14.825	-11.947	-11.396
0.67986	0.85572	-2.6044	-1.5044	2.6162	0.92744	-1.7683	0.1315	2.9523	2.1025	-0.045708	3.7717	2.1759	-0.77108	-6.2579	-6.2894	1.6989	-1.514	-0.6859	-0.30124	-0.19332	0.91567	1.1399	1.7626	3.7101	8.0046	1.535	3.5398	2.9603	2.8386	4.7433	0.62347	-4.0113	-1.4914	-1.0032	2.0254	2.8031	5.2778	1.2296	3.6879	0.25837	-1.5286	0.11964	5.8758	-0.93942	-3.3569	-2.7869	-0.82831	1.6804	1.3858
-4.4998	-8.5502	-2.9861	-4.2075	-4.6491	-9.3239	-5.7142	-5.8385	-2.4485	-3.1026	-6.2298	-7.2443	-3.6836	-2.1549	-3.5656	-1.0742	-1.919	-1.9183	-7.573	1.7307	-1.8189	-2.4054	-5.1631	-1.6716	-1.1041	-3.8509	-5.1492	-4.1677	-2.3388	-4.7345	-7.3742	-2.1362	-4.8738	-4.9067	-1.8767	-4.3052	-9.7287	-4.4647	-5.2594	-6.8756	-5.4295	-2.1848	-4.2556	-5.3994	-5.2071	-8.0571	-8.2332	-3.2565	-6.378	-5.7517
4.5803	8.9348	4.4899	4.753	3.8559	0.55047	5.1438	8.8184	0.37731	3.524	1.7162	1.3573	5.6294	5.1456	6.0688	3.9574	4.0188	8.4229	1.0802	4.3426	1.6609	4.1887	10.476	2.4627	1.5518	2.5947	4.3241	2.5657	4.7698	5.9575	1.9561	3.1889	5.9249	4.269	2.6737	0.079955	3.8698	6.5047	3.6461	6.9078	3.0997	5.0396	2.133	7.0649	5.2471	3.7207	6.3336	5.3957	9.5851	6.2279
-9.3238	-5.8391	-12.127	-6.1104	-8.2242	-7.6432	-10.371	-10.253	-10.275	-7.7938	-7.1997	-4.1175	-12.6	-5.1944	-10.007	-10.092	-7.8275	-11.26	-9.07	-6.8697	-12.487	-7.9884	-16.664	-10.067	-7.6089	-12.094	-11.288	-12.304	-10.549	-13.322	-3.8047	-9.9427	-7.2219	-11.02	-7.6942	-9.8147	-11.962	-8.7204	-8.5541	-9.8249	-5.7722	-12.929	-5.2509	-13.145	-7.5863	-12.183	-6.7325	-12.605	-10.337	-14.761
-3.9285	4.0704	1.591	-3.8093	2.019	3.2726	2.8437	-4.8142	-0.16273	-5.8919	2.3272	-6.6558	-0.73275	0.20313	1.7044	4.0379	0.56445	1.7022	-1.5512	0.18824	-2.5335	0.39754	3.0496	2.0529	-1.1611	-3.1165	3.0879	-4.3836	-1.4652	-4.8613	-2.1164	0.049991	1.5983	-2.3827	5.7778	-3.451	-2.364	-1.3549	-2.3921	0.34994	-4.338	-2.0302	-2.6813	4.1002	-3.0993	-0.18837	-6.6916	-1.9795	2.3487	4.4231
-6.2918	-11.589	-14.525	-13.682	-14.174	-17.766	-18.953	-8.1482	-16.805	-15.422	-9.4725	-14.328	-15.261	-17.556	-12.438	-8.8635	-17.318	-14.003	-11.033	-14.917	-10.476	-10.947	-14.894	-12.491	-16.514	-14.395	-11.859	-19.761	-17.411	-17.798	-16.153	-13.394	-18.745	-16.131	-12.07	-15.283	-10.477	-18.337	-9.7727	-14.007	-14.297	-16.308	-15.233	-16.214	-17.546	-13.214	-11.132	-12.957	-12.41	-13.58
4.1111	-0.73914	2.9543	-2.7184	2.283	-2.0481	0.92149	0.74846	-1.9654	2.7265	2.4228	-0.92495	-0.48879	2.149	-3.1552	0.08957	-0.38068	0.13775	3.4413	-1.7715	-1.4286	0.6687	-0.051605	2.5733	-1.4879	-1.1357	0.60917	1.8453	1.2315	-2.9947	-1.0312	1.5977	0.37807	4.632	-1.1619	-6.0957	-1.0735	-0.74167	-3.2584	-0.61015	0.16681	-1.9357	-0.95058	1.2799	1.4257	-2.0772	3.0101	-2.3933	-0.69974	-0.95756
-2.6516	-4.2328	-2.32	-7.4485	-6.4897	-5.0408	-4.364	-6.7997	-6.8895	-3.0866	-5.8657	-5.7183	-5.9706	-2.1781	-4.567	0.462	-7.5481	-10.719	-6.9357	-4.7626	-0.71966	-3.4535	-3.0939	-7.8491	-4.255	-5.8992	-4.0601	-4.2579	-1.2466	-3.16	-8.5299	-1.5597	-6.9663	-5.2423	-6.0809	-4.0225	-8.5041	-5.6502	-7.0141	-3.5752	-4.764	-2.9585	-7.4152	-8.5071	-1.3555	-3.776	-6.1173	-5.5837	-1.5292	-2.0568
-2.4314	-4.1157	-2.1084	-1.9496	-1.6146	-5.2856	-2.1248	-3.6556	1.9326	-5.1088	-3.4832	-1.3964	-1.5808	-5.7891	-0.86217	-5.1175	-2.879	-0.78181	-3.3835	-5.6892	-2.7619	-1.4602	-4.9943	-4.8853	-2.1254	-2.0898	-4.4721	-2.257	-3.8864	-2.7292	0.19888	-3.6622	-6.453	-5.0254	-3.806	-6.7653	-4.2083	-1.8055	-0.99809	-0.46574	0.38574	-0.44706	-0.28278	-3.0952	1.1795	-2.6497	-3.4533	-2.3346	-2.68	-4.341
-6.4296	-10.626	-10.009	-7.1786	-6.1536	-0.37681	-2.3846	-3.2322	-10.616	-8.2498	-1.8305	-6.4426	-1.4613	-5.0981	-4.0372	-3.7492	-3.5299	-7.5273	-6.3456	-3.0685	-2.7474	-6.4042	-4.88	-3.5242	-4.6284	-9.2447	-9.7715	-5.8162	-7.8418	-3.8346	-4.2416	-0.52857	-8.676	-3.4441	-6.3891	-3.3908	-5.3858	-4.7345	-3.6762	-3.3349	-2.6298	-5.6607	-9.7707	-2.4356	-8.6218	-6.1569	-6.5856	-9.1932	-5.0991	-7.4191
0.32082	0.759	-0.77952	4.0071	0.59276	3.1743	4.1582	-3.1939	1.6988	3.8361	2.5427	3.5049	1.0957	6.7191	3.3869	2.2333	4.3663	2.3876	4.8368	-0.23463	1.6575	1.05	2.5216	-1.4442	3.5504	-0.23944	4.3565	5.5806	4.5839	4.9697	2.024	2.0187	-2.5133	0.33785	6.3611	3.3046	-0.72121	1.3391	1.3356	1.8197	2.3435	-2.1369	1.8563	3.3232	4.7942	5.1469	5.8737	4.4991	1.0464	3.1769
-19.472	-14.94	-16.79	-14.964	-18.502	-15.438	-9.2103	-15.41	-16.482	-18.76	-14.12	-12.6	-14.505	-13.959	-20.609	-15.267	-15.062	-13.779	-14.428	-14.406	-15.145	-13.482	-16.965	-13.969	-11.116	-14.886	-9.9161	-16.72	-14.875	-16.994	-13.806	-18.178	-17.301	-11.461	-18.465	-14.127	-12.768	-17.721	-10.711	-9.3845	-11.376	-17.99	-16.014	-12.678	-9.3712	-14.074	-12.563	-16.61	-16.131	-18.577
-3.5507	-1.9749	0.1671	-1.5853	-5.8152	-1.7157	-3.1325	-1.4121	-3.3472	-3.0711	-5.3686	-7.6065	-9.2492	-1.5959	-2.6808	-2.8018	-7.0261	-6	-2.1541	1.2227	-4.634	-6.9536	-3.688	-3.6726	-2.2439	-0.84013	-3.43	3.7263	-1.9851	-4.6035	-6.3596	0.081442	-3.3648	-7.2182	-1.1346	-2.7606	-2.9016	-2.5914	-3.8528	-2.8566	-5.0995	-5.9447	0.51766	-7.7093	-7.1142	-0.98139	-5.5425	-4.682	-5.2428	-4.5348
-7.9263	-9.0791	-6.4751	-8.2513	-9.1518	-8.2206	-1.5905	-4.7645	-7.5142	-3.3226	-10.364	-7.0805	-6.8313	-7.7606	-9.0318	-4.3104	-7.3374	-11.129	-7.8727	-6.4909	-6.0951	-8.7599	-2.9208	-10.242	-9.563	-4.6027	-5.3678	-9.4754	-6.0353	-5.1833	-11.027	-6.4441	-12.797	-5.5519	-6.7191	-6.0592	-4.0054	-10.55	-4.82	-7.4971	-5.0586	-5.63	-8.6451	-9.3176	-4.5815	-4.5679	-11.655	-9.4353	-6.4551	-5.6279
8.1406	8.1792	7.7393	2.2488	4.9988	4.8784	3.8561	3.4365	10.102	9.1785	7.6913	9.3801	7.6725	3.0433	3.3585	5.934	8.4216	11.657	7.457	3.0151	6.9846	4.2418	4.9789	1.3437	6.3864	6.6112	0.99371	9.0936	7.8906	6.3368	0.94472	4.3189	3.9306	5.5428	4.0273	8.0807	6.9217	4.3874	8.1541	9.2663	7.8219	5.0604	10.905	4.3764	11.657	5.1647	6.1114	2.6365	11.267	7.3543
-5.4479	-7.6604	-10.876	-6.262	-7.1514	-5.9602	-5.671	-8.0238	-9.5158	-12.404	-7.4394	-9.6641	-12.978	-9.3628	-7.0327	-3.7078	-7.8746	-10.607	-7.4891	-5.818	-6.8525	-8.0181	-8.7136	-9.1627	-9.8097	-5.8999	-9.1084	-9.3195	-6.2866	-8.8645	-4.7945	-9.6503	-6.3625	-5.1617	-5.3722	-6.9869	-5.9327	-8.6526	-6.8275	-11.492	-6.9209	-5.7147	-7.0484	-7.9707	-5.8538	-7.2365	-7.5872	-13.389	-4.0908	-9.352
3.5231	6.1083	10.784	3.5505	10.786	1.0906	10.284	8.5909	4.6441	11.208	10.579	6.7037	10.659	10.722	7.2349	6.7135	10.417	4.8583	1.7497	7.4995	1.3814	3.8095	9.2756	4.6314	4.5393	8.0426	7.1602	3.5103	4.6893	6.3372	10.014	11.337	6.4283	8.1467	6.5386	4.2942	7.988	7.7745	11.582	2.1507	11.026	6.8282	8.1681	5.4098	7.4874	7.9883	7.8262	11.719	7.1801	7.7099
-24.099	-16.822	-22.57	-17.922	-23.29	-23.013	-22.231	-23.565	-18.575	-23.24	-21.617	-19.908	-19.338	-22.299	-19.93	-23.499	-20.042	-19.981	-19.01	-26.431	-22.446	-24.638	-22.935	-20.796	-17.208	-27.11	-20.171	-21.986	-18.742	-28.001	-24.289	-22.731	-22.373	-28.496	-22.661	-21.628	-20.124	-21.576	-20.473	-20.792	-16.878	-19.851	-20.051	-17.327	-22.352	-28.597	-23.659	-19.283	-26.536	-20.672
-1.4444	0.97421	-1.1736	-3.6342	-3.469	-0.16076	-3.3623	0.73775	0.67022	3.8697	0.015778	-0.94861	-0.23262	-1.1525	-0.2278	4.7364	1.4921	3.5944	2.8132	-3.3454	-4.3175	0.3347	-3.0564	4.2244	1.716	2.0412	3.6943	-1.8706	-5.0127	-1.4609	1.5975	-0.52736	-4.8055	-5.0044	1.7238	-1.9004	-0.1219	1.0875	-7.8329	-0.34729	2.2269	0.3287	-0.54905	-0.78272	-1.8511	-1.9899	0.54307	-4.9819	-1.4286	-1.8278
-12.767	-13.429	-15.001	-15.197	-13.451	-8.435	-13.417	-10.769	-12.028	-11.287	-7.8894	-11.335	-9.2599	-10.903	-11.253	-11.735	-8.4557	-13.451	-11.917	-12.028	-12.174	-12.696	-10.346	-9.4778	-14.763	-12.72	-9.7258	-8.1548	-12.209	-10.016	-10.2	-9.8046	-11.932	-9.6957	-12.767	-15.127	-9.5673	-11.693	-9.046	-7.8059	-10.903	-12.481	-12.365	-11.175	-15.659	-10.849	-10.601	-10.535	-11.944	-13.318
-2.6887	-4.3129	-5.7743	-8.9106	-5.396	-2.5417	-1.6803	-1.1136	-4.7254	-2.5542	-4.6192	-1.2042	-4.3268	-2.0374	-1.3942	-4.9813	-3.3766	-0.68057	-7.2268	-7.0748	-6.5847	-2.5638	-5.2515	-1.6962	0.8289	-6.0603	0.098378	-0.65856	-2.3172	-5.8489	-2.1807	-3.5717	-0.30433	0.45881	-8.3674	-5.8261	-7.1355	-4.7751	-3.3459	-4.7706	-4.4874	-3.1253	-5.1564	-4.6578	-2.4968	-4.3233	-6.5441	-2.4572	-4.8601	-2.1072
-9.8921	-7.5994	-12.373	-10.641	-8.1297	-10.479	-10.613	-1.6855	-9.048	-6.143	-8.8516	-5.3555	-10.289	-9.5106	-11.423	-14.367	-7.625	-6.9572	-7.2267	-2.9233	-11.333	-6.3774	-9.6304	-10.707	-9.7072	-8.0713	-11.085	-5.8992	-8.3039	-10.237	-8.5251	-14.364	-10.649	-10.137	-8.2162	-8.6567	-8.4389	-8.9548	-7.3507	-6.3839	-8.8621	-7.2653	-9.1037	-10.442	-8.2035	-11.881	-3.6742	-9.6661	-12.953	-7.5271
-12.063	-12.01	-10.303	-12.824	-10.612	-12.192	-17.235	-7.9933	-10.101	-11.291	-16.519	-17.029	-11.711	-10.836	-15.103	-18.005	-10.715	-14.374	-9.8365	-13.78	-12.603	-13.104	-17.117	-9.6717	-11.673	-7.778	-11.949	-15.364	-9.7803	-14.388	-13.031	-11.43	-12.214	-14.567	-13.654	-13.965	-13.844	-13.516	-13.647	-16.134	-14.978	-13.096	-10.339	-18.657	-16.047	-14.969	-16.021	-11.926	-7.8709	-16.128
-1.1077	-1.9624	0.63481	3.2372	1.3507	2.1712	1.2344	-1.3554	-1.7158	-4.0964	-1.49	0.72682	-3.4873	-1.701	-1.8493	-1.6011	-4.099	-2.6008	1.4039	-1.6053	-0.22695	-4.0957	-3.273	-3.0291	-0.67065	-0.52901	-0.39393	0.80602	3.1731	1.5735	-2.4198	0.10612	-4.4919	-5.9468	-0.85032	-6.0459	-1.1465	-0.60898	-3.5701	-5.7516	-6.4163	-4.8416	-0.83934	-1.139	0.15532	0.30374	-4.2356	-3.5583	-0.28851	-2.1604
2.1423	6.099	1.3523	4.7375	7.082	4.0529	7.9738	6.8466	7.1177	1.7163	3.8438	8.2232	1.8754	7.7296	7.1601	2.7279	8.1655	4.7451	0.39983	3.4935	3.4727	3.0294	2.5518	4.2692	-0.68565	2.1194	4.6398	4.2235	9.0699	5.3235	9.6055	8.7857	3.7042	3.1204	3.5916	1.9452	6.1173	7.1387	3.8211	5.3942	9.4235	9.1301	1.9243	0.65701	4.0767	3.0081	5.2553	10.601	5.6624	-2.1001
1.6923	2.8059	-1.8725	1.3113	-1.1535	2.0742	-0.3132	-2.1802	-1.6075	-0.92592	0.084286	-3.5441	-5.5225	0.053294	-2.0206	-1.3985	1.6884	6.8596	-1.2818	1.6019	-3.8609	0.26087	-0.82572	-3.3673	-0.16586	-3.8693	1.358	2.0134	3.5092	-2.0717	-3.8731	3.7091	-6.7616	-3.8931	-1.0107	0.8542	4.9391	-4.5533	-1.0645	-0.41981	-3.4153	-4.9567	0.11138	-0.68511	-0.78022	0.59512	2.3384	-0.65634	-0.94133	-0.44205
-2.6855	-6.0368	-6.8333	-4.7075	-5.6361	-4.1461	-4.773	-2.6212	2.0158	-1.8546	-0.71166	0.69535	-3.665	4.7618	2.1456	-3.5884	-5.7164	-2.4975	-3.7052	0.8999	-0.47905	1.6706	0.33648	-3.7143	-1.28	-2.5862	-2.6715	0.58568	-4.8437	-1.3331	-0.038594	-1.647	-5.9524	-4.822	-5.1595	-4.4163	-2.1401	-4.8454	-4.1904	-6.2271	-5.0671	0.07492	-5.345	0.1595	-3.4855	-7.5235	-5.4333	-1.794	-6.0849	-0.1569
-3.9114	-3.6629	-5.8259	-2.0717	-6.0026	-3.8301	-1.1265	-4.706	-3.7118	-3.9295	-3.0605	-0.21957	-3.1293	-5.3451	-2.7242	-6.4435	-6.7212	-2.6525	-2.9402	-7.1696	-7.9317	-2.8867	-4.159	-4.0251	-2.1241	-2.9568	-5.3633	1.9729	-0.69251	-4.222	-3.8959	-9.7084	-6.7191	-4.6074	-2.1554	-0.59401	-3.5247	-2.375	-4.2507	-2.8974	-1.7031	-1.5147	-1.3645	-4.9053	-6.0982	-6.6388	-2.6505	-10.579	3.5947	-6.3603
-4.4793	-3.4549	1.5218	-5.1427	-5.1893	-2.875	-1.2231	-7.6336	-4.2536	-3.414	-6.91	-5.7892	-5.1132	-7.1865	-3.7155	-11.034	-6.2268	-7.3838	-6.3669	-2.622	-4.3143	-8.2728	-3.9836	-3.8964	-6.7346	-3.0176	-4.2878	-6.3484	-4.2361	-8.4243	-0.56165	-7.4536	-6.1991	-8.7938	-6.408	-3.6381	-5.9706	-6.4937	-7.842	-5.595	-2.7604	-3.1263	-4.6108	-6.0997	-8.4521	-4.1417	-8.6864	-3.5992	-5.6413	-8.3736
-11.62	-14.583	-15.776	-16.871	-11.765	-14.509	-15.498	-13.241	-15.183	-15.604	-12.951	-17.281	-12.989	-14.849	-14.724	-10.499	-18.288	-17.958	-15.655	-13.55	-21.759	-12.695	-18.025	-12.125	-16.77	-12.141	-15.697	-14.046	-13.823	-20.707	-17.787	-13.822	-11.416	-14.233	-17.995	-15.013	-16.827	-14.359	-13.851	-19.844	-18.563	-17.048	-12.941	-14.742	-14.637	-16.295	-12.091	-16.287	-16.187	-14.597
-0.86774	-2.3064	-0.46311	-3.6825	0.15422	-2.7264	-1.9862	-0.13056	-1.3654	-5.5001	1.9668	-4.3211	-4.9736	4.5697	-3.007	-2.1295	-0.25578	-4.2625	-2.5142	-3.6625	-1.122	0.63984	0.58617	-3.0469	-1.0623	-6.9498	-3.0709	-2.3773	-1.766	0.37376	1.3798	-1.376	-0.70972	-0.58006	0.96617	0.26378	-0.67968	-0.13335	-5.2234	-2.6991	-1.9387	-3.1888	-2.4902	-5.2537	-1.6244	0.57446	-3.368	3.2557	0.44707	2.3228
-1.9552	-4.088	-1.3635	1.439	-2.0226	2.678	-2.7374	1.5651	1.3982	1.9816	-0.41181	-2.0153	5.765	0.31061	0.41097	0.53135	-0.96861	-0.26831	1.314	-2.4447	0.26158	5.7516	0.55128	0.21113	2.5069	2.8501	-2.5772	-1.3661	-4.7483	0.18375	0.62556	3.3885	-0.97657	0.17198	-1.548	3.1769	-1.6498	1.8643	-0.8636	-0.0052488	1.8912	0.49385	4.4838	-1.1716	-1.9635	2.2802	-1.524	1.9179	-0.74603	0.037353
1.2933	0.20097	-7.0773	-1.6982	-3.4665	-1.0071	-5.1899	-3.4678	-5.4735	-6.3608	-4.3717	-7.0139	-6.1747	-2.8932	-4.9603	-4.844	-0.75613	-4.8816	-2.4447	-5.5359	-2.3683	-5.9475	-1.4419	-2.5031	0.32131	-1.6541	-4.5456	1.5224	-5.2846	-4.9818	-1.4402	-6.0409	-6.2033	1.0739	-7.8118	-2.4354	-6.2856	1.0218	1.3771	-6.263	-0.27014	-6.1271	-4.3345	-6.3454	-5.2796	-5.4624	-3.8597	-1.7957	-2.8144	-5.9853
-10.517	-11.426	-11.594	-12.477	-9.9455	-11.548	-8.7768	-10.07	-13.919	-10.351	-9.7728	-10.164	-10.038	-10.725	-12.681	-10.39	-10.991	-11.812	-11.162	-5.8834	-9.8774	-12.245	-6.5603	-11.626	-11.769	-15.073	-11.983	-11.746	-8.9556	-13.413	-10.994	-9.4277	-12.557	-8.4344	-11.954	-11.765	-9.0414	-14.485	-13.586	-15.696	-8.9997	-10.909	-12.575	-12.163	-12.789	-10.703	-10.134	-14.515	-12.504	-15.215
-12.318	-13.706	-8.2032	-10.76	-8.8901	-7.4125	-10.728	-14.894	-10.941	-13.609	-12.819	-12.062	-12.484	-10.433	-13.487	-11.841	-12.352	-11.909	-10.161	-11.709	-12.47	-10.641	-16.094	-10.609	-8.4191	-12.98	-8.9438	-9.063	-9.5908	-12.759	-12.9	-11.209	-13.201	-13.321	-15.566	-16.518	-9.2057	-9.5613	-10.53	-11.443	-13.339	-14.965	-14.007	-10.263	-13.349	-11.096	-10.417	-10.03	-11.67	-9.9826
0.42819	2.4596	1.4045	-1.8418	-2.3547	7.5185	0.013163	1.1805	1.6079	-0.44699	2.0147	6.2572	0.85147	-0.73345	5.9365	1.6101	-3.3324	-0.1827	0.67577	-2.7042	4.3446	1.2254	3.5774	5.0278	3.2106	3.2484	6.1888	0.086564	-4.2457	3.2519	-0.035995	3.8978	2.3618	2.7141	0.19233	3.7256	-0.82832	0.38098	1.435	-0.56092	4.8052	-0.71383	0.83448	2.2034	2.5332	-0.20841	1.8645	0.34537	3.0138	1.5184
-6.0743	-6.1492	-4.346	-3.8433	-6.587	-11.494	-5.7107	-0.45036	3.169	-2.4139	-4.603	-2.9571	-2.9267	-4.3535	-4.9487	-2.1823	-1.6894	-4.3663	-7.4758	-2.6294	-2.0325	-5.0854	-7.9385	-3.7309	-4.0568	-5.0669	-1.6754	-2.8966	-4.0897	1.3319	-5.7779	-0.10215	-4.1724	-6.8026	-3.7654	-2.3336	-3.6044	-3.1191	-5.8266	-3.6946	-11.642	-3.3198	-4.0099	-2.2098	-3.688	-6.4844	-0.63274	-10.845	-5.7963	-9.3009
6.4275	3.6956	7.3592	4.9544	5.3612	3.643	7.8577	6.0472	9.3212	2.8433	3.5947	9.2885	5.018	4.9928	8.0691	4.0008	3.7579	3.5553	4.6621	5.4937	8.7412	6.8819	8.2857	8.3467	-1.6411	0.61725	0.32602	6.5193	2.1381	4.3162	6.5497	-0.44598	2.7166	7.9124	4.1074	6.2989	7.4928	5.2082	5.5115	3.2736	2.66	9.7111	5.8427	4.9677	0.52464	4.949	3.9567	3.6128	1.7159	0.74244
-22.397	-25.57	-21.94	-15.67	-19.805	-20.137	-20.766	-21.449	-22.416	-18.817	-21.984	-17.761	-21.17	-19.739	-20.398	-22.755	-25.679	-19.747	-22.423	-23.493	-17.9	-17.496	-20.718	-18.512	-24.686	-19.666	-19.156	-20.569	-22.107	-23.764	-20.808	-21.645	-20.177	-21.411	-22.945	-23.133	-24.782	-23.322	-18.345	-22.333	-19.507	-19.607	-21.032	-22.61	-20.704	-18.52	-19.793	-22.048	-19.381	-16.643
-3.528	-5.3739	-5.0213	-3.5612	-2.615	-2.916	-3.5894	-0.53949	-1.639	-8.0875	-11.575	-9.1542	-4.8402	-7.6662	-3.2976	-5.7605	-5.1945	-0.61797	-1.8512	-1.3095	-3.0951	1.244	-1.8778	-4.1753	-4.7664	-2.9633	-4.025	-1.6643	-7.9066	-3.25	-10.483	-3.694	-4.9718	-4.5434	-2.4119	-4.8465	-0.079356	-6.6276	-7.9898	-0.17675	-7.1776	-3.3935	-3.7046	-6.6202	-1.5464	-4.2997	-8.5092	-3.6353	-4.966	-5.198
-12.437	-6.843	-14.738	-6.9038	-9.1891	-10.042	-9.2287	-7.6538	-12.078	-8.3325	-8.6635	-10.065	-13.426	-7.0675	-7.1425	-12.673	-9.6531	-5.1929	-8.9695	-8.0432	-6.1587	-10.44	-7.7801	-4.9398	-11.254	-10.946	-11.273	-10.437	-8.8269	-7.8881	-8.0376	-10.749	-7.901	-12.911	-12.958	-8.9476	-9.1956	-7.2229	-8.9916	-10.321	-11.183	-7.9817	-10.457	-8.7571	-4.3209	-6.7751	-8.408	-9.3147	-9.1649	-12.106
6.4934	5.9156	5.3605	4.8937	5.3381	1.6202	5.2612	5.599	6.6364	8.2433	8.2525	5.2749	4.9515	4.3064	9.7594	4.8065	6.0814	5.3826	3.8726	3.1939	11.621	3.9491	8.496	5.7375	7.6052	3.293	3.9	5.3988	6.3952	5.4539	2.6821	8.3215	7.9006	6.4875	4.9236	7.7113	2.6851	3.914	7.6003	7.5437	3.7506	7.0467	8.1607	3.1823	7.7324	7.4549	3.7654	1.6296	9.2085	3.3782
-8.6602	-5.7132	-9.9767	-9.4137	-15.218	-10.575	-8.5782	-9.8218	-16.393	-7.6695	-14.624	-11.662	-9.7503	-6.7954	-12.869	-10.719	-11.141	-10.995	-8.1047	-6.3382	-10.811	-11.765	-10.593	-8.551	-13.974	-10.104	-10.548	-11.762	-10.01	-9.1556	-9.4972	-11.492	-11.103	-15.234	-8.3177	-9.4692	-10.641	-11.519	-9.013	-8.953	-14.189	-12.483	-8.0238	-12.392	-11.77	-11.927	-5.1922	-10.202	-9.549	-10.127
-11.451	-12.539	-10.686	-13.124	-8.6714	-10.696	-9.3216	-8.5965	-10.082	-11.854	-9.8057	-10.997	-6.656	-9.6715	-11.866	-9.4939	-8.7184	-11.123	-13.373	-14.413	-7.4086	-11.968	-8.9121	-10.085	-10.979	-10.826	-10.431	-13.465	-8.8312	-11.05	-8.8574	-8.3604	-10.062	-15.617	-8.4718	-9.2012	-10.939	-8.4131	-12.212	-10.173	-8.3059	-8.6114	-14.051	-11.89	-8.5709	-12.867	-8.3715	-13.095	-10.853	-11.208
-17.791	-10.626	-5.7499	-11.47	-11.845	-11.383	-14.306	-14.295	-11.63	-13.477	-3.8122	-17.868	-12.007	-10.772	-9.8686	-14.928	-9.8719	-13.101	-10.705	-12.902	-5.4103	-13.015	-15.159	-10.152	-10.867	-13.072	-13.185	-14.042	-9.8246	-10.044	-8.9288	-16.51	-10.124	-13.71	-8.4814	-11.02	-5.5471	-10.003	-10.661	-11.357	-10.871	-14.453	-9.1264	-10.811	-15.756	-14.05	-7.8288	-9.4333	-14.052	-15.156
-21.32	-25.925	-15.934	-23.743	-19.686	-22.877	-21.03	-20.924	-21.984	-22.443	-20.163	-18.379	-18.362	-23.313	-23.433	-21.695	-22.317	-21.671	-26.944	-19.165	-18.801	-20.005	-17.808	-23.224	-22.693	-21.938	-23.847	-20.121	-24.37	-25.447	-22.29	-21.615	-24.429	-22.636	-16.666	-20.608	-20.513	-23.182	-21.538	-20.52	-24.256	-20.114	-20.642	-19.688	-18.915	-20.928	-24.265	-21.365	-22.185	-25.062
5.1773	-0.43439	2.1157	4.8646	8.5782	5.8845	7.6355	0.4952	3.2819	-0.038104	2.0123	7.7133	5.8302	3.6224	2.0336	8.5279	6.0562	7.4483	4.9762	6.9254	4.1627	4.6628	6.0677	2.784	7.0951	6.6684	6.615	4.0585	1.7346	3.1533	8.7882	0.91502	3.5465	2.8387	7.6342	9.1758	2.9862	2.7393	2.9388	1.0237	3.8734	1.9302	1.0374	12.973	3.962	8.2416	7.7864	0.97985	7.5381	2.7668
-2.0927	-4.4076	-4.3903	-1.5738	2.7825	-1.194	-0.69757	-5.0761	1.4602	-6.9186	-1.8112	-3.3389	0.47998	-1.96	0.85709	-3.0888	-1.2101	2.5017	-1.9975	-1.5822	-4.3189	-1.9352	-4.9318	-4.3249	-6.3763	-3.9605	-0.99886	-6.3746	-2.7906	-3.8075	-0.48862	1.2281	-2.2682	-5.3431	-4.9268	-1.9122	-2.3651	-1.0082	-2.7201	1.0486	-2.5561	-3.4865	-1.4813	-5.6214	-1.5338	-1.5147	-1.7574	-1.654	-1.717	-3.1257
5.2842	11.584	7.28	4.8664	8.3765	8.3435	6.9127	4.6659	8.0669	8.3642	7.8731	7.1486	7.0605	9.6398	5.9283	9.5656	9.5076	9.5886	15.692	11.626	7.9576	13.26	7.9256	10.725	12.487	5.8717	12.994	9.0103	10.024	12.669	10.158	8.4437	6.939	10.489	5.2692	11.472	9.3416	7.155	8.9033	8.1984	14.557	9.519	8.518	7.976	12.657	4.9848	10.069	7.6292	9.1142	11.889
3.6879	-4.3488	-5.8115	-6.0395	-3.9861	-1.619	0.19187	-4.5551	-2.8582	0.44366	-0.71534	-7.8737	-3.1999	-9.6032	-5.0209	-2.8844	-7.8156	-2.6209	-4.5951	-7.4662	-2.1001	1.3331	-3.9748	-4.9288	-7.0573	-4.7066	-4.6916	-0.83807	0.69271	-2.3494	-0.88768	-1.0688	0.94179	1.2662	-7.1637	-1.2089	2.8613	-2.6632	-3.0091	-4.506	-3.4149	-2.5792	-2.3781	-0.35443	-7.9484	-2.6027	-2.608	-1.4833	-5.5614	-1.3463
-4.729	-5.5515	-3.6737	-5.5474	0.51397	-4.6396	-4.8619	-4.5286	-5.253	2.2348	-3.1682	-4.6409	-6.609	-7.7455	-2.3315	-4.9862	-6.3962	-4.2017	-4.8933	-6.4166	-4.8673	-4.1996	-5.7309	-2.5074	-0.51777	-1.8916	-8.2164	-2.0227	-2.7749	-2.3645	-5.4912	-2.3545	-2.9107	-2.5532	-2.1241	-8.1322	-3.6374	-6.7237	-2.1089	0.0056456	-4.4372	-8.065	0.89488	-4.1446	-6.405	-6.4712	-5.3601	-7.5189	-5.4367	-3.5882
-8.3194	-7.9291	-12.246	-5.3974	-3.5985	-6.8591	-6.9344	-8.271	-9.0167	-8.7791	-11.357	-9.6126	-10.394	-9.1802	-7.2164	-13.165	-9.7624	-9.702	-6.3157	-10.967	-6.7926	-5.1003	-7.2552	-8.2812	-10.019	-7.4295	-4.5025	-10.336	-10.435	-4.9097	-7.6242	-6.0308	-12.845	-9.933	-4.1234	-9.953	-8.7896	-6.4203	-6.3775	-6.3526	-7.845	-7.0345	-6.7204	-11.666	-7.1582	-9.9578	-7.1959	-6.9217	-7.8195	-10.616
-6.1384	-4.5896	-0.46433	-1.3661	-7.0029	-3.5585	-4.5481	-2.1532	-5.1582	-8.1859	-4.3981	-3.3206	-5.4585	-3.1405	-4.4784	-3.1245	-0.39134	-0.7032	-4.7004	-6.8177	-3.8042	-5.2771	-5.1395	-10.566	-2.4342	-4.3837	-4.6795	-4.1537	-5.8456	-5.4555	-3.9431	-6.9838	-8.3329	1.4192	1.9047	-0.42047	-4.1913	-1.3323	-3.405	-5.2729	-3.4423	-1.4019	-2.8887	-5.9874	-2.6487	-5.4684	-4.4098	-2.8237	-5.8927	-3.2657
-2.5915	2.4501	0.93819	1.3322	3.2691	0.14073	5.0886	0.28213	6.7925	7.8753	-2.899	3.7415	1.6726	3.2754	0.16793	0.14511	0.33303	0.8468	0.33796	2.3942	4.269	0.89708	3.07	1.0022	-1.9987	5.2203	4.6548	3.815	-2.6186	2.9448	0.97991	-0.97848	0.15108	3.3315	-0.20747	-0.0042968	-0.40181	1.1068	-1.5815	2.1828	4.9082	2.6818	3.1365	2.7458	4.8744	0.99536	1.3021	-0.069355	1.835	-4.0711
-1.2803	0.19643	0.83708	-1.2516	-5.5182	0.75966	-2.8201	4.2794	-5.0049	-0.17156	1.468	2.3817	3.0358	-3.9408	-1.248	-2.4776	3.0877	-2.0266	1.1227	-0.089426	0.32842	0.053382	-0.82711	-4.0928	-0.89238	-6.8597	2.029	1.4731	-0.66187	0.7074	1.8261	0.76104	3.2762	-1.9545	1.4501	-0.21638	-1.5111	0.76658	0.010932	-3.1856	-2.5292	2.5626	-0.21053	0.10158	-1.4584	-5.3195	-2.7868	0.70702	1.4005	-1.2341
2.2545	-1.9656	-0.41123	-1.4461	-3.0332	-3.5168	-7.9326	0.65113	0.97282	-2.5269	-0.93762	2.0902	0.70614	1.6835	2.6562	-6.1312	-1.4295	0.70209	2.5703	0.53462	-2.5772	1.1706	0.62544	3.9477	5.9639	-2.5103	1.3384	-2.3572	-3.4973	0.32888	-0.96042	-2.2591	2.0918	0.46282	-0.67552	2.9874	-2.5124	-0.17866	-0.30412	-4.1983	0.74072	-2.1605	0.15596	-1.1241	4.0359	-3.6799	3.2977	-0.84355	3.0147	-1.5363
-9.1244	-10.882	-8.3462	-13.757	-12.318	-7.1935	-10.247	-16.95	-11.194	-7.5828	-11.743	-13.352	-17.367	-9.5193	-12.643	-15.433	-10.06	-10.615	-8.0123	-10.648	-10.236	-10.945	-11.794	-13.945	-7.7994	-12.984	-11.197	-7.6022	-11.899	-4.9111	-10.614	-14.728	-12.33	-8.1415	-7.9157	-6.6424	-7.3081	-12.968	-5.3309	-11.338	-14.597	-9.7287	-10.023	-6.8411	-9.2433	-9.876	-14.239	-12.101	-4.6601	-10.637
-14.236	-19.166	-17.309	-13.604	-15.515	-11.97	-16.571	-9.9662	-14.294	-10.702	-13.97	-11.549	-8.1479	-15.089	-14.78	-14.594	-12.176	-11.636	-11.176	-16.19	-10.82	-8.7736	-11.68	-13.317	-13.384	-12.413	-13.908	-14.182	-14.199	-10.364	-11.222	-4.9824	-10.408	-12.75	-9.8249	-12.11	-11.085	-10.734	-14.027	-12.098	-11.388	-15.205	-11.415	-12.985	-11.57	-13.264	-13.6	-12.211	-8.189	-8.519
1.1932	1.4187	-6.773	0.0053296	6.6604	2.1981	2.363	2.1174	-0.57793	1.3788	0.79491	0.35624	1.8264	-0.15895	-0.30374	-3.051	-3.4397	-0.4534	0.24428	0.072065	2.5509	-0.37665	2.4289	1.5777	2.8372	-1.4534	2.4393	3.5096	0.74456	-0.69753	-1.9196	-0.26368	-0.97116	4.7714	3.346	0.11753	0.2409	0.45991	-1.2804	0.32769	1.0151	9.2761	3.0253	1.378	-0.85232	4.2369	-2.9922	-1.213	1.9645	-1.0482
-6.7469	-8.6008	-1.7476	-4.8048	-6.2261	-6.0805	-4.9719	-1.9515	-7.4045	-8.0392	-8.1727	-6.1324	-5.7646	-9.6316	-7.2489	-8.197	-4.779	-6.2609	-6.0919	-5.5646	-8.7352	-6.5284	-2.5857	-2.9	-5.3859	-4.4264	-5.483	-5.2802	-1.6668	-5.7104	-6.572	-5.2251	-3.283	-6.4418	-4.0829	-1.1646	-5.782	-7.9886	-3.2396	-5.1541	-3.4459	-5.6401	-0.92504	-1.4907	-4.8669	-4.9344	-6.0614	-8.7968	-3.9107	-6.6288
-8.446	-5.8005	-7.9873	-10.054	-5.957	-9.3471	-10.05	-5.1978	-7.607	-7.3574	-11.664	-9.6007	-5.8906	-6.4343	-7.9965	-8.6958	-9.5417	-9.8179	-5.6518	-7.8892	-7.2664	-7.304	-6.9979	-7.9422	-9.1755	-10.772	-1.7322	-7.9266	-5.2139	-11.723	-6.8155	-10.329	-4.1328	-7.5906	-7.9524	-5.0441	-7.2524	-10.3	-5.3093	-3.7345	-7.9104	-7.6262	-8.6196	-5.0103	-4.9402	-7.7153	-7.8759	-11.468	-8.2755	-5.2342
-5.1935	-1.4596	-1.371	-1.7228	-3.2831	-0.7461	-4.9114	-3.1111	-5.7153	-1.3558	-1.7993	1.7144	-1.2831	-2.64	-4.1727	-1.3491	0.0029335	1.0588	-4.6849	1.9974	-1.4438	-0.50292	-3.6851	-0.12815	-2.6669	-0.80867	-2.5194	0.13329	-2.6264	2.9289	0.23572	1.9774	-2.5282	-7.1664	-0.94387	-0.6265	-1.4851	-3.9496	-4.2173	-1.2959	-4.8029	0.46303	-1.4445	-5.2293	-2.4729	-0.93565	-4.3839	-4.3586	-0.98056	-3.3518
-4.9164	-0.72508	0.014739	-3.4928	0.51275	2.9221	-3.1688	-0.56765	2.6094	-3.6658	-3.1128	1.8843	-2.5442	4.2962	0.89921	-2.7573	5.4249	2.8143	-3.9266	0.73539	-0.88719	-0.81892	-2.5051	-4.2135	-0.69994	0.6454	-1.9128	-3.0537	0.31002	-0.45028	-1.9831	-4.7241	-1.8381	-2.2059	-3.472	-0.084472	-3.7111	-3.0622	-1.4256	-0.37069	1.937	0.15398	0.13446	-3.3438	-2.4059	0.73422	1.2026	-1.7083	-3.0547	0.28464
9.5228	5.2481	12.397	7.374	6.2983	9.5329	13.391	7.6851	9.896	12.173	12.628	12.302	11.35	10.73	13.756	11.445	10.139	12.249	11.361	9.5725	12.015	10.038	5.7822	11.221	7.1032	15.701	8.2478	11.724	15.548	10.012	6.7543	12.898	8.2286	5.63	9.57	9.6022	8.9287	9.6741	12.94	6.1437	7.2126	11.154	8.1919	9.9244	8.7673	13.81	7.5549	9.7302	10.326	11.272
7.5803	5.9602	5.7202	5.5647	3.3144	-0.58012	2.9096	7.3077	3.1587	7.7538	4.623	5.5265	4.471	2.7443	4.7684	3.8108	1.456	6.2499	10.181	3.0384	2.7854	8.8883	2.4408	2.2843	3.9044	6.7769	7.7418	1.6406	4.4399	7.3248	2.2036	2.0098	8.2832	2.2643	10.34	-0.22755	2.984	2.0472	3.1884	5.2687	6.8671	8.7399	4.3008	7.8266	7.5354	5.4208	0.97197	2.729	4.2472	6.7583
-22.356	-21.587	-23.409	-20.801	-24.515	-23.67	-20.253	-28.085	-22.663	-24.079	-22.194	-23.45	-25.825	-21.717	-20.355	-23.125	-24.451	-24.875	-23.171	-15.619	-26.2	-22.707	-28.499	-27.895	-24.29	-21.92	-22.837	-24.719	-24.199	-19.155	-22.079	-23.646	-21.848	-20.462	-22.086	-25.609	-21.268	-20.77	-22.349	-18.4	-24.328	-23.432	-23.676	-25.909	-25.538	-21.468	-21.849	-20.261	-20.714	-22.614
-14.035	-12.647	-16.23	-10.899	-12.826	-10.091	-10.887	-11.799	-17.238	-15.048	-13.488	-9.4954	-13.38	-17.266	-15.245	-15.109	-12.518	-12.698	-9.8489	-13.132	-11.061	-14.881	-11.273	-11.562	-9.475	-16.056	-10.959	-7.9445	-15.173	-10.667	-15.081	-12.986	-15.021	-12.787	-9.7018	-6.8177	-12.591	-9.2709	-12.889	-15.217	-15.559	-16.277	-17.082	-14.093	-10.962	-16.768	-12.576	-13.492	-18.52	-13.571
3.1798	-1.7127	5.3045	-0.2204	4.9087	2.5483	0.9785	-1.3362	0.41155	5.7535	-0.37715	2.7225	5.8	3.5463	-1.5018	1.672	0.94709	1.5944	6.2815	3.0807	4.4223	2.5194	-2.8253	4.0717	1.7278	0.65121	-0.057546	-2.3122	2.843	4.9957	5.1937	-2.6164	4.5156	-3.2586	0.60077	-0.34011	-0.39855	0.48636	-2.4119	0.44603	-1.1894	-0.98158	-2.0497	-1.0814	2.5962	4.9635	-1.5997	6.8641	2.1778	1.0349
-12.264	-17.181	-18.816	-14.251	-15.266	-12.558	-12.426	-11.318	-13.193	-11.563	-12.166	-11.696	-16.53	-15.143	-11.166	-13.728	-11.087	-9.9568	-9.523	-8.4074	-8.8434	-12.269	-9.3456	-13.009	-11.544	-12.001	-11.558	-13.91	-15.812	-15.783	-9.207	-12.145	-15.013	-13.381	-14.979	-13.228	-10.824	-13.753	-11.252	-12.349	-13.92	-7.5587	-9.5326	-15.249	-20.499	-13.237	-10.84	-11.472	-11.665	-16.382
-13.489	-5.012	-10.812	-13.161	-13.495	-10.188	-9.5409	-10.217	-11.985	-13.21	-11.836	-6.6525	-10.785	-15.767	-12.019	-5.5239	-10.512	-8.6345	-8.1021	-9.956	-13.186	-10.57	-10.36	-18.842	-13.047	-13.808	-15.025	-15.762	-11.462	-11.705	-12.056	-10.794	-11.194	-11.884	-7.7056	-10.996	-10.283	-15.81	-7.5926	-7.3845	-9.039	-14.825	-10.51	-7.5551	-12.428	-12.481	-10.766	-10.661	-6.5361	-11.085
-4.0959	-0.24106	0.89726	0.76482	3.6835	-1.366	0.22489	0.28891	4.4541	-2.4438	0.9692	-4.3248	1.5581	4.9711	1.0981	-0.24753	-1.4333	-0.096274	-3.1763	-0.85235	0.6827	-0.85673	-6.8096	-0.68253	-7.5554	-1.0733	1.5508	-1.6457	-1.6975	0.57862	-4.4459	-2.7528	-1.2919	3.5703	-3.7564	0.86136	2.6136	-1.7457	0.03412	1.8917	-3.526	1.8996	-0.1814	-3.4991	-3.2816	0.68996	-1.5892	-0.28551	-3.2341	-4.1656
-0.031824	1.4563	2.0043	2.7661	1.341	1.7848	3.9697	0.85784	-0.65161	4.1749	4.4401	4.8053	3.6951	2.7068	7.0953	4.7338	5.0806	1.1843	-3.6227	4.2016	1.4861	0.80093	-1.2675	1.5156	2.5551	-0.58399	-0.72206	3.9489	4.2634	2.5476	0.25775	5.6171	-1.5765	2.0653	-0.092425	1.8183	0.83585	2.3948	4.1439	1.5061	1.0542	4.5401	1.2257	0.1146	2.7858	3.3766	6.2111	-0.43705	4.9687	3.3185
-14.572	-14.477	-15.047	-13.731	-14.104	-15.925	-15.093	-11.784	-12.029	-11.935	-11.325	-9.9185	-10.665	-14.419	-14.4	-9.946	-17.635	-11.938	-13.569	-11.461	-14.951	-15.606	-16.02	-18.145	-11.487	-13.537	-16.874	-11.595	-16.17	-14.804	-9.8831	-9.6413	-21.262	-11.418	-12.485	-9.3196	-11.47	-13.39	-12.789	-9.2433	-8.2415	-11.763	-16.729	-18.109	-11.873	-11.586	-8.0865	-13.151	-11.173	-15.735
6.8796	9.2543	6.32	9.5078	11.404	5.1576	6.3921	8.9658	9.8862	8.1283	5.2176	9.496	7.406	7.2142	6.7804	5.2976	7.6738	8.4322	8.9636	8.0222	7.2868	7.7214	11.899	5.8638	11.15	7.4213	10.768	11.265	3.1798	10.536	6.7402	7.1378	8.1236	7.7535	8.0431	9.001	7.9674	8.3679	11.657	4.9442	9.2293	13.379	8.9736	8.1366	4.3485	7.3082	7.0315	5.3112	6.6421	8.6225
9.3825	5.3153	2.846	11.541	6.5661	7.8197	9.1517	9.7591	10.874	5.6013	7.5218	-0.44699	8.8229	2.1671	6.8288	4.3152	3.0548	8.2779	11.283	6.921	7.3749	4.3155	3.0579	2.7407	4.1009	5.7942	9.0576	5.3512	3.5475	3.9182	7.0596	5.7663	1.0609	1.4024	6.7735	2.9708	7.149	7.3011	2.5846	8.3906	6.0534	7.6143	11.394	3.7804	2.3628	3.4267	7.8694	7.5703	2.8738	5.8588
4.1229	-2.0903	-0.20756	1.7709	4.2748	-1.0693	0.53386	3.8437	2.4649	5.413	-3.0533	0.1859	-2.8552	-0.041101	4.046	-0.97652	2.92	1.9839	-3.3409	-3.1771	-1.7409	-0.0083027	-1.296	0.39486	-4.4305	2.3441	0.90061	3.7358	-2.9964	3.1957	-1.3617	0.54435	1.5201	2.1451	1.1915	4.1301	-1.7913	0.10689	-1.6424	0.31754	2.2512	1.7265	-1.8274	4.1219	-0.71121	-2.9028	-2.6735	1.6876	1.6851	-0.023027
-0.19478	-0.75295	-0.60155	-7.0679	-1.0831	-1.0907	-1.5378	0.24217	-5.1865	-0.44975	-4.1697	-3.6682	-3.5642	-4.5724	-4.5616	-2.5085	-4.7064	-5.6231	-1.7429	-5.6463	-0.50594	-6.7919	-8.5353	-0.62859	-0.99473	-5.9905	-0.69177	-4.9823	2.4449	0.67045	-3.5357	-4.964	-2.1834	-1.5284	-6.5186	-5.278	-6.0481	-0.98271	-8.2943	-4.3954	-3.8695	-4.7088	-4.1519	-2.6292	-4.4165	-2.598	2.7074	-5.0852	-4.5813	-1.7401
-6.0626	-5.6108	-4.5095	-0.22095	-4.5905	-5.4132	-4.6698	-1.4309	-0.9688	-5.337	-5.4013	-5.5431	-5.2864	-4.9076	-2.7958	-0.82964	-1.6618	-5.3559	-2.7463	-4.544	2.3361	-1.235	-2.2242	-5.7724	-2.8724	-6.2259	0.12334	-3.9269	-9.6054	-5.8707	-2.7461	-5.8725	-2.1956	-0.83103	-5.7617	-5.853	-0.49998	-4.2811	-1.7185	-3.9609	-5.4408	-8.3567	0.91338	-3.4833	-4.6232	-3.5177	-3.7267	-7.0385	-4.9256	-4.2224
5.1829	0.071658	5.7062	6.314	9.8476	3.6857	8.187	9.9603	6.7702	5.374	1.892	8.7096	6.1257	6.6011	0.63603	8.7415	7.4627	4.3413	7.9385	7.132	4.0758	9.0636	2.2872	4.4684	2.0947	3.5008	6.6313	3.9745	3.5739	8.34	7.7232	6.3341	6.2113	5.0343	8.9653	8.1797	4.6635	4.5413	5.138	4.9934	9.0071	1.3599	8.106	5.1645	5.1691	6.4315	1.8882	4.2068	7.5753	4.409
-9.0555	-2.9523	-6.5224	-6.8359	-3.9365	-5.4094	-6.6172	-3.0291	-7.3739	-5.1593	-6.4403	-6.8763	-7.5587	-2.1041	-3.9932	-8.3794	-2.7198	-4.5959	-6.3973	-6.1399	-1.9821	-5.6121	-6.246	-6.3727	-5.3302	-3.3437	-2.809	-6.0334	-5.193	-5.3874	-0.83128	-6.2009	-5.3637	-0.65794	-2.2587	-1.7147	-2.7598	-5.3865	-5.5821	-6.3745	-8.8803	-3.0077	0.44693	-6.5252	-1.2685	-6.3065	-2.6645	-10.463	-6.0599	-4.6626
1.3306	-3.8997	-2.9094	0.6981	4.9878	1.8935	2.9457	2.7602	1.0148	3.2842	-1.1555	-1.5715	0.028469	1.0833	-2.8993	-3.7433	0.56066	0.61131	1.0209	2.7506	-0.57587	-2.1713	0.037977	0.09206	-0.73334	-7.354	1.164	2.1227	-0.7488	1.2626	1.2485	2.6837	2.2791	0.36684	-0.688	0.1464	4.3453	0.042261	0.24865	-2.7697	1.7915	4.1518	-2.45	-0.035906	3.5392	0.22863	-4.4773	0.29518	1.6723	-3.9515
-5.9855	-1.9252	-1.9108	-5.1212	-0.030045	-5.8197	-5.6103	-5.5594	-5.361	-1.5145	-4.3173	-0.95102	-5.4355	-5.0175	-2.4219	-2.5757	-9.1764	-10.137	-3.9396	-7.0038	-6.5403	-3.0345	-4.4501	-5.2368	-2.0075	-3.0525	-5.4935	-11.229	-7.9155	-2.4347	-4.4123	-1.605	-10.438	-2.9892	-2.5525	-6.2066	-5.5422	-8.4392	-3.5353	-4.7122	-1.5552	-3.9132	0.55101	1.5189	-2.4224	-2.3278	-4.1835	-3.0406	-1.8189	-4.406
0.55406	-2.6692	-6.3275	-3.8605	-0.11981	-1.1235	-0.88262	-2.4615	-4.1802	-4.3894	-3.7529	-6.2486	-4.9565	-3.7576	-1.6291	1.3516	-4.0601	-5.3022	-4.0817	-3.4399	-2.898	-2.6479	-1.7973	-4.1922	-4.107	-3.0803	-2.3701	-4.4085	-4.9827	-1.4702	-3.608	-5.2292	-2.5801	-1.4067	-1.3538	-0.56174	-2.2845	-4.1443	-0.81552	-3.8826	-5.595	-1.5003	-0.13206	-5.7104	-3.6148	-2.0187	-4.1497	-2.726	-2.4932	-5.4258
0.34235	3.1525	0.35236	-1.4192	-1.0933	-5.6003	1.7948	-2.8717	0.12654	-0.34591	-2.525	1.2496	-0.72311	-2.8636	1.1877	-1.2071	0.75815	2.1102	-1.3931	1.2169	0.44092	0.24959	-0.13552	3.3586	-2.182	-1.3555	5.8226	4.5311	-5.3433	2.8811	-2.0278	0.079782	-1.1844	-1.0437	3.8036	-3.2321	0.014445	-0.11146	-2.1937	-2.2718	-6.7013	0.5501	-4.8036	-0.47532	-2.9287	-3.0831	-2.4479	-0.17656	2.1326	2.909
-5.6998	-6.109	-5.4831	-2.9668	-1.1815	-3.4359	-1.151	-0.85051	0.61457	-1.2729	-4.0957	-6.0941	3.3622	-3.8932	-2.8559	-3.9948	-6.1821	2.6498	-6.1363	-2.1732	-5.1112	-1.9422	-0.35403	0.24263	-2.5018	0.1844	-1.5407	-4.8803	0.24106	0.055027	-1.0786	-4.9412	-0.78522	-2.2614	-4.1921	-4.6748	0.40559	-2.4936	-3.8424	-4.9592	-0.80163	-6.263	-0.93823	-4.0986	-2.8392	-4.0165	-2.0758	-2.1609	-3.6366	-1.8287
0.943	2.1394	0.73853	-0.83113	-0.27437	2.1232	3.554	-0.99085	3.5252	5.8748	7.1734	2.2019	2.4582	1.1765	3.9157	1.3302	4.3927	1.3152	-0.71921	1.2113	0.47219	4.3984	-2.524	3.9866	2.6365	-4.0432	3.2411	0.34049	1.5349	-0.50424	-4.1577	-0.87352	3.6663	0.60327	0.3868	-0.63297	2.362	8.909	1.4164	1.447	2.7629	5.0876	1.4434	-1.7018	2.8668	0.76463	4.5906	1.5006	5.9512	6.3474
6.861	6.0878	8.3187	7.5545	2.5499	8.1076	6.0793	5.8144	2.6761	3.442	5.7902	7.3313	2.4243	4.7704	-1.6985	4.7596	4.5497	7.744	10.113	2.6866	6.0685	-0.69446	5.5847	5.7336	3.1307	6.4039	3.8071	8.0365	9.8849	1.3698	1.33	9.6878	1.4181	5.462	9.453	1.0723	6.2229	1.5572	6.9327	9.2097	8.0895	7.6903	7.2677	0.75388	4.8386	4.0039	5.9591	5.5786	4.3437	6.1482
-20.278	-21.025	-23.328	-18.756	-23.841	-20.032	-21.152	-29.426	-22.389	-22.016	-18.672	-22.566	-20.306	-25.253	-28.41	-24.071	-20.608	-25.05	-22.427	-18.75	-25.4	-22.821	-21.327	-20.482	-24.565	-22.732	-22.893	-23.881	-18.764	-21.706	-19.835	-23.413	-22.805	-24.068	-19.209	-20.163	-20.478	-23.869	-22.696	-22.214	-19.255	-20.202	-27.908	-21.625	-16.853	-23.427	-20.032	-18.217	-23.154	-23.459
-10.399	-15.649	-11.094	-10.914	-14.077	-10.704	-14.047	-10.887	-11.025	-8.3765	-11.085	-14.996	-15.084	-12.138	-12.618	-12.294	-8.69	-12.844	-10.124	-13.725	-13.391	-18.021	-10.994	-12.121	-10.987	-19.393	-11.54	-19.632	-12.983	-10.893	-10.613	-12.347	-19.56	-16.178	-9.6806	-12.06	-7.2156	-12.75	-14.055	-15.41	-20.093	-13.361	-16.624	-10.102	-12.531	-13.774	-14.051	-10.324	-11.77	-9.8398
-3.1238	-1.9061	-0.64342	2.7332	-0.95496	-0.20793	-4.9971	1.0539	3.1554	2.5641	0.71125	0.048949	-2.8797	0.80542	-1.2597	-0.81496	3.1556	0.0057914	0.69928	-3.5032	1.6408	-0.94397	4.6374	-0.94097	-3.6494	0.65057	2.4443	-2.9681	-0.59885	1.2555	3.2675	-0.54915	1.7853	1.4619	-0.46031	1.3193	1.8182	3.2969	-1.4762	0.88206	2.2884	3.709	6.1168	-3.7433	-3.1184	-0.82801	0.43747	-0.14463	-0.50041	0.88523
-0.52072	0.7748	-5.3987	-1.2298	-4.4708	-3.5338	-2.3981	-2.8025	-4.0785	-5.9415	1.2687	-6.1203	0.53527	-2.5673	-3.7747	1.8105	-0.89234	3.2698	-3.1766	-0.54258	-2.4842	-4.2864	-2.1442	1.8448	-1.4612	0.67081	-0.27907	-1.3978	-1.5761	0.35586	-2.9782	1.1302	-2.0882	-2.1945	3.0597	-2.6552	-2.5832	-0.74833	-4.7913	3.3575	-4.093	-2.7508	0.1501	-0.059852	-6.3757	-3.7438	-2.6362	-0.56038	2.5645	-1.3786
-22.018	-23.336	-23.206	-21.262	-21.536	-18.383	-22.67	-23.245	-19.139	-23.342	-23.939	-21.785	-24.92	-22.763	-19.871	-20.574	-26.611	-17.957	-20.119	-21.306	-14.999	-26.882	-21.922	-26.27	-21.243	-22.429	-17.821	-19.353	-20.673	-24.844	-22.354	-23.043	-18.582	-20.256	-16.06	-22.718	-24.364	-22.067	-25.834	-18.006	-17.573	-20.379	-24.538	-23.804	-26.744	-22.598	-24.462	-21.733	-17.217	-22.257
-2.6626	-4.0096	-5.9329	-1.9589	-2.918	-6.254	-3.808	-3.4975	-1.6107	-4.6061	-3.8283	-2.1903	-3.463	1.0665	0.15667	-4.2214	-2.7198	0.69812	-2.7047	0.30179	3.6271	-6.1854	-1.0609	-2.0959	-3.5291	0.92978	-1.8625	-0.068334	-3.9837	-1.4741	-5.0424	0.72717	-0.36254	-4.5572	-4.5513	-2.7973	-1.8556	-6.1824	-2.5549	-4.9294	-5.3033	-4.0773	-1.5241	-2.2777	-3.2548	-5.0758	0.50534	-5.7378	-2.006	-6.5653
3.661	5.6699	1.2829	-2.3174	3.1167	4.1598	4.7613	1.2441	2.271	4.7186	4.0199	-1.9095	0.47217	0.37791	1.1515	0.19848	-0.0037578	-1.1449	3.2821	3.302	0.72872	1.0068	6.8753	4.3786	-0.86975	1.5842	1.9947	1.5949	8.0577	0.92296	2.0967	-0.18493	1.5934	1.1057	-2.1748	2.4012	5.7001	-0.86817	-0.017712	1.3792	4.8999	-0.58231	2.5528	3.8021	3.0142	0.23842	0.85907	0.65379	1.4011	0.18983
4.9526	-2.8318	6.2132	6.6307	1.7123	3.0648	0.42814	-0.77688	-4.8388	-1.269	-0.71787	3.4915	4.1322	0.073987	0.8161	5.0162	0.93012	2.3057	-0.072082	-3.2583	0.91862	5.75	0.49769	3.794	3.5343	0.013509	-1.8661	3.2239	-2.4716	0.66969	-5.0598	0.32547	6.6042	-0.041968	-4.3215	-1.0596	4.1255	-1.669	-1.964	3.7543	1.8486	3.9851	0.65416	0.32707	1.5538	0.43572	-1.3116	2.1471	3.1563	3.168
-7.7116	-4.3034	-6.7436	-3.8798	-11.671	-7.0073	-5.4552	-4.9241	-10.232	-6.0902	-5.6657	-6.7155	-9.7577	-4.4368	-11.043	-8.1993	-2.6254	-5.8186	-4.6776	-4.3357	-0.90553	-7.6586	-4.7572	-7.3392	-3.3587	-5.6127	-13.11	-7.4263	-4.6061	-4.7466	-3.7438	-4.0991	-3.4167	-2.4451	-6.2046	-7.1694	-4.7655	-9.9548	-7.3946	-7.7833	-6.8716	-4.7228	-3.8841	-2.5723	-5.1053	-2.6345	-3.899	-1.2129	-9.2577	-4.1376
-8.6185	-11.953	-9.0477	-7.9508	-11.2	-10.544	-17.835	-7.4347	-10.405	-10.82	-10.539	-16.888	-8.7813	-9.7621	-13.024	-9.6153	-12.729	-10.333	-8.6722	-11.879	-10.201	-9.9768	-15.177	-6.8511	-14.116	-12.739	-8.8895	-9.3641	-11.653	-11.175	-7.8892	-12.475	-10.915	-8.4189	-12.251	-8.4781	-14.509	-10.176	-11.083	-9.2612	-15.875	-14.361	-10.669	-4.6702	-13.934	-9.6359	-9.2976	-14.934	-9.5746	-9.8421
-6.4895	-5.2636	-10.496	-2.7161	-10.226	-4.3539	-11.468	-2.8108	-5.8777	-7.2365	-8.1574	-8.4659	1.1844	-8.662	-5.9466	-9.6123	-2.2613	-10.734	-10.065	-6.2235	-8.5109	-7.9259	-5.9997	-4.1713	-8.525	-10.405	-12.268	-8.21	-5.9012	-10.77	-4.6034	-11.581	-5.8763	-5.0163	-8.7936	-11.565	-14.661	-8.5802	-10.602	-8.1864	-6.5789	-11.432	-6.0689	-5.794	-4.916	-11.007	-5.3127	-5.9919	-11.57	-8.1956
-0.064656	-6.4532	-5.7821	-5.4168	-0.093178	-1.1707	-6.1949	-8.1933	-4.1706	-7.2562	-1.8904	-7.1061	-5.3925	-1.7287	-0.4827	1.6454	-7.5109	-2.8842	-0.44229	-4.7927	-5.9958	-6.9943	-7.4945	-9.5287	-8.4681	-9.1556	-8.9992	-1.0166	-1.7846	-6.957	-3.4825	-4.4589	0.18271	-5.3963	-3.2904	-5.5234	-0.84689	-6.0054	-4.2795	-4.6412	-7.1384	-0.83535	-0.54828	-3.59	-7.1356	-5.2202	-4.1465	-6.3469	-3.5597	-6.1463
6.2823	-1.2032	1.9819	4.8966	-1.7667	4.56	3.3953	2.2786	5.1701	2.1658	-0.48328	4.2958	0.95301	4.7578	4.727	-0.019099	-1.6775	6.3667	3.9556	3.8763	5.3192	2.0945	5.2472	0.41601	2.6868	4.907	2.1422	0.79461	2.9664	4.9359	1.0207	1.6051	1.8939	6.5822	-1.6993	-2.2533	5.3791	4.4393	0.59424	-2.2152	6.2722	2.2888	0.21806	0.28982	-0.040984	4.7705	7.4381	4.9472	-2.4836	4.2121
-1.7905	-0.95372	-4.3988	-1.6305	-2.592	0.59714	-2.3726	-4.0172	-3.5647	-2.6177	-3.7217	-4.9626	-4.9031	-3.977	-0.59694	-8.8025	-5.1191	-0.82709	-2.376	-5.2409	-2.9985	-8.6209	-4.8976	-9.1656	-2.3225	-4.1749	-5.1389	-4.0036	-1.8062	-0.92141	-3.2628	-0.93587	-4.3447	-4.0181	-2.1444	-4.1134	-1.8535	-4.1442	-2.1969	-1.7508	0.66322	-2.7193	3.4251	-3.6462	-2.4963	-0.80624	-5.141	0.030465	-3.3857	-3.3604
-10.874	-8.2062	-11.135	-11.798	-14.109	-10.811	-8.752	-14.314	-12.867	-12.315	-17.463	-15.121	-12.666	-15.646	-12.317	-17.248	-17.367	-13.619	-10.91	-13.664	-11.512	-15.617	-14	-11.493	-17.379	-15.489	-16.98	-15.872	-17.486	-13.84	-14.742	-12.472	-12.692	-16.027	-18.04	-20.007	-16.199	-14.477	-14.554	-12.077	-15.923	-12.562	-12.506	-13.466	-13.415	-15.409	-10.471	-15.558	-14.366	-11.08
-20.021	-21.263	-25.942	-16.415	-21.255	-24.053	-21.305	-17.38	-21.787	-21.443	-22.871	-20.546	-24.953	-27.811	-23.554	-25.621	-20.948	-19.576	-25.004	-18.322	-20.286	-20.941	-17.717	-24.623	-22.364	-24.882	-27.729	-18.726	-22.488	-26.112	-20.067	-22.362	-24.597	-24.633	-15.336	-24.705	-22.135	-19.099	-27.314	-16.428	-20.828	-22.575	-22.784	-23.299	-24.946	-22.943	-23.034	-19.498	-18.75	-23.626
-5.1779	-2.7322	-1.5699	1.9757	-1.4454	-5.5633	-1.5006	-2.8714	-0.52034	1.8859	0.88368	-1.1453	0.82468	-5.7957	-4.3704	-2.6645	0.30601	-0.1135	0.87455	-2.3431	0.30566	-1.6218	-1.6649	-2.9689	0.82293	-6.0672	-1.3361	-0.076972	-0.17711	-6.9444	-3.0465	-0.91642	-2.7833	1.4026	1.1858	-2.9319	0.70961	0.10405	-1.2991	-9.0995	-1.577	-1.5027	-1.495	-1.7321	-0.46832	-5.7079	-0.18259	-2.144	-0.97444	-0.17735
-4.945	-3.8721	-2.2146	-3.4456	-3.9471	-3.3153	-1.2623	-2.5827	1.2362	-6.0523	-2.3999	-2.6267	-4.1399	1.0189	-0.58232	-4.0165	-3.3009	-3.4635	0.55276	-2.346	0.099358	-0.8153	-0.59948	-5.1953	-1.9419	1.7634	-6.3354	-4.1625	1.5514	-4.3093	1.733	-7.6514	0.89767	-1.3072	-3.0262	0.77518	-2.0757	-5.1139	-1.2094	-1.3715	0.17896	-9.1623	0.64874	0.65237	-1.1887	2.153	3.5702	-3.9616	-3.6627	-6.2171
-24.163	-20.742	-19.081	-22.623	-20.935	-28.032	-22.242	-18.128	-19.563	-20.119	-23.619	-22.236	-25.194	-25.347	-22.383	-23.678	-25.357	-21.874	-20.417	-21.202	-22.674	-23.558	-21.529	-24.12	-24.382	-25.104	-23.864	-23.595	-21.267	-15.75	-22.698	-19.499	-26.586	-22.515	-22.856	-23.997	-19.598	-24.546	-23.87	-27.754	-28.991	-23.51	-24.104	-22.273	-19.203	-24.493	-24.042	-16.593	-27.006	-20.072
-11.423	-9.3779	-9.8922	-10.681	-11.69	-15.248	-16.241	-12.784	-7.8923	-14.623	-14.217	-13.12	-11.83	-10.976	-13.491	-15.486	-13.108	-11.305	-14.791	-9.2904	-6.6087	-8.928	-12.433	-15.349	-13.278	-12.946	-9.5168	-13.699	-9.6683	-12.687	-9.6003	-9.1714	-10.892	-9.9839	-8.8359	-14.018	-17.109	-10.613	-15.119	-8.4561	-8.8012	-11.257	-7.3751	-9.6812	-15.028	-9.7454	-8.9892	-17.527	-13.232	-11.011
-5.5123	2.5498	-3.0305	-2.8477	-0.38824	2.1516	-0.9962	-2.0775	-1.4009	-1.7293	-0.025519	-1.2003	-0.86034	0.03163	-5.4834	-0.26687	0.043332	-1.8465	-1.471	-3.552	3.0968	-2.7469	-2.0911	1.3713	-3.3349	6.1791	-2.6166	1.1736	-3.2638	-2.0379	-3.1323	-4.4663	1.5565	-1.6541	0.30908	-1.7938	-4.1977	0.25018	-0.3528	2.8311	-4.3045	-1.1261	6.2015	-0.67433	0.43196	-3.254	-6.8314	0.8991	-4.9491	-3.0607
8.3802	7.5904	8.5762	11.228	10.007	4.2095	9.8407	4.9246	7.6382	5.3713	9.5674	12.229	8.6308	5.638	6.0406	12.446	11.344	7.8112	8.8821	1.7229	8.3477	7.5931	2.9136	10.122	10.58	8.4833	8.6707	10.323	7.1319	9.6199	6.6253	9.1194	9.8984	8.0946	8.4849	3.6238	6.2462	8.8427	9.3208	4.3388	6.2145	7.7053	7.3198	7.4325	9.1294	9.5548	6.5664	6.6059	6.2043	8.5574
5.6264	1.9738	1.0356	-0.36389	5.5254	3.3274	3.2214	-1.3786	0.35232	0.49205	4.123	1.7019	2.7397	2.8373	0.5283	1.3266	3.2848	4.9025	3.5806	1.1998	1.5245	2.8814	1.6959	1.2647	-0.95773	-1.0738	-3.9934	5.5332	3.0999	0.74244	4.1405	-1.7401	2.7347	3.3198	3.1411	3.7653	-0.63702	-0.98791	6.223	0.92892	-0.68614	6.0422	3.6051	7.874	3.0568	-0.46319	2.5079	-0.78161	2.6242	-1.3656
-1.0442	-0.72455	-1.6364	-8.1974	-6.7311	-3.6268	-6.0361	-3.6595	-3.0179	-1.4948	-4.6348	-3.5037	-5.0365	-4.3747	-2.9634	-6.0665	-1.4588	-3.7408	-0.2438	-3.787	-2.5291	0.090878	-6.4212	-1.7422	-4.698	2.5819	-5.7468	-1.2028	-2.2219	-3.9731	1.7269	-1.5244	-3.2227	-3.4351	-3.0838	-5.6683	1.1169	-8.3829	-6.3667	-3.6554	1.8881	-0.33878	-2.2899	-3.3822	-3.5417	1.3988	0.9889	-2.5126	-1.0108	-1.5099
-4.3984	3.0513	-4.7922	0.20117	-0.97716	4.2254	2.2016	-1.5883	0.27214	1.5928	3.6269	-4.1544	-1.3405	0.6663	7.6409	4.7406	2.5066	1.0774	1.5231	-2.8993	0.57765	-0.55893	1.3453	1.2861	-0.038927	2.8889	-1.8367	-0.21848	5.2108	0.0082631	1.4643	2.4452	3.9934	3.6587	-0.28633	-2.4065	-0.87265	1.7034	0.44818	-2.3716	6.868	0.54104	-0.52453	0.38597	-2.3069	-2.7878	2.8756	-2.791	0.65659	0.97835
-9.8485	-13.84	-10.8	-4.2203	-14.418	-8.8728	-5.0056	-5.9513	-12.017	-8.0993	-7.766	-6.729	-11.608	-13.255	-11.501	-9.0244	-6.1235	-10.142	-10.844	-6.571	-8.0084	-7.6756	-12.979	-14.3	-15.555	-12.791	-10.581	-9.2374	-10.661	-10.076	-10.315	-8.904	-11.747	-8.2529	-11.725	-9.6894	-12.181	-3.9914	-8.1834	-8.1731	-11.053	-11.22	-6.0362	-6.8499	-11.014	-8.6828	-8.4528	-9.4443	-7.8517	-7.3544
-7.9526	-1.4358	-8.0582	-2.2838	-1.0067	-3.9849	-8.7707	-3.1483	-5.381	-3.3918	-0.362	-6.3445	-3.5915	-1.4796	-4.6787	-3.3852	-3.5654	-10.831	-1.8022	-7.0462	-3.1616	-5.9341	-5.4916	-7.2529	-0.83301	-7.5538	-3.3262	-4.2509	-6.5501	-4.914	-2.1496	-10.442	-5.4834	-7.6006	-4.4506	-8.2081	-1.1593	-5.4762	-5.7905	-2.3954	-9.1877	-5.4857	-4.7167	-5.871	-5.2327	-4.7901	-4.5048	-6.5921	-4.3348	-4.0212
-16.122	-14.348	-16.136	-15.778	-10	-18.071	-14.597	-11.408	-14.688	-13.389	-7.526	-13.473	-15.409	-9.1222	-15.241	-16.314	-12.422	-13.966	-13.41	-10.426	-6.2627	-15.379	-13.833	-9.6216	-11.781	-8.1871	-12.412	-14.688	-4.6629	-18.286	-16.542	-16.155	-13.995	-10.775	-14.77	-16.884	-15.474	-12.654	-13.259	-13.532	-9.8269	-15.255	-15.494	-9.8583	-16.611	-11.874	-8.6966	-13.564	-11.502	-14.406
0.75408	-4.1786	-2.2158	3.2311	-5.2396	3.854	-0.268	-0.50489	3.9229	-0.14119	-0.1421	-0.056651	-0.40399	2.451	0.045896	-2.156	2.8007	3.5452	2.1986	3.1812	-1.4619	2.8913	1.5148	1.43	-1.7025	-0.62478	-0.15669	-7.3926	-0.41286	-3.2183	0.1309	0.30503	3.3017	4.7911	1.4254	2.5539	-1.8757	-1.103	-4.2243	0.057084	2.3218	0.33563	-0.47704	-0.4257	5.9663	-3.7925	-3.0896	0.90694	0.1766	2.0569
-9.0513	-5.028	-9.1484	-10.17	-1.9856	-5.3133	-7.838	-7.9315	-0.66631	-8.3521	-8.6664	-6.4707	-6.5632	-7.0603	0.21422	-5.8812	-1.7752	-4.7885	-6.7914	-8.1042	-5.1363	-8.1199	-7.9821	-4.933	-3.5756	-6.5844	1.3963	-5.6558	-4.9355	-4.7664	-3.8451	-2.4177	-3.9956	-4.1885	-0.58519	-7.3188	-3.2733	-9.8534	-2.9045	-6.4991	-7.1668	-1.2984	-3.2052	-6.174	1.2912	0.23739	-3.4169	-1.4229	-1.1733	-4.3723
-19.828	-25.138	-22.464	-22.178	-16.554	-20.712	-22.687	-19.292	-26.549	-22.266	-24.642	-25.289	-22.823	-27.009	-20.337	-27.278	-22.709	-23.649	-19.352	-25.564	-20.773	-20.355	-23.868	-24.445	-22.637	-25.521	-20.184	-20.271	-18.82	-30.046	-14.946	-21.297	-22.452	-19.197	-17.173	-19.283	-19.621	-25.618	-24.959	-20.712	-22.077	-20.485	-22.567	-21.276	-24.01	-23.382	-21.001	-23.303	-19.768	-22.149
-22.038	-21.93	-22.655	-25.505	-22.184	-22.073	-16.294	-19.724	-19.451	-21.084	-19.666	-18.961	-20.364	-23.735	-19.443	-21.593	-22.28	-23.349	-25.901	-18.963	-16.127	-21.615	-25.058	-22.659	-23.309	-21.646	-26.878	-17.223	-22.076	-24.276	-23.356	-22.356	-22.281	-20.425	-21.089	-22.554	-24.22	-20.019	-25.646	-19.668	-25.325	-22.216	-25.02	-22.829	-21.55	-22.101	-25.392	-24.676	-25.215	-22.823
-5.9722	-7.3167	-9.7606	-7.2961	-6.0152	-11.099	-11.453	-9.6299	-4.9478	-7.7183	-8.3945	-9.4297	-9.5413	-5.9145	-9.1732	-10.008	-9.2107	-7.8465	-5.6118	-14.698	-6.3279	-4.4409	-6.9915	-11.896	-6.4192	-5.0133	-12.484	-6.3651	-4.2487	-8.0836	-12.34	-9.9793	-7.2591	-7.3809	-7.0927	-14.808	-6.356	-12.349	-8.6304	-11.197	-6.6142	-4.8834	-9.5347	-9.9502	-5.2025	-10.533	-11.148	-12.33	-7.1228	-3.6821
3.4628	2.6799	-1.0659	3.5774	3.0927	-0.35091	4.83	4.2232	10.544	4.3197	3.1472	0.75293	1.8414	-0.60885	1.2347	2.6522	3.8168	-1.5848	4.705	4.1549	2.3535	-1.008	2.4681	2.4093	4.8181	4.1404	4.3601	3.153	6.7136	2.9143	3.9769	6.2607	0.10308	1.1304	4.4441	3.5313	6.4936	1.2561	5.2741	-0.51219	-1.4516	3.8829	7.8258	-2.1147	2.4327	6.6369	6.1142	-0.33844	4.6991	4.6908
-8.3822	-14.578	-11.797	-8.0798	-11.992	-8.7021	-14.508	-13.925	-6.868	-6.7933	-12.744	-13.347	-10.95	-11.393	-10.73	-9.5748	-11.193	-12.119	-7.6476	-13.84	-16.608	-11.429	-13.224	-9.9646	-14.278	-11.467	-7.9596	-12.982	-11.731	-14.479	-17.587	-10.866	-10.385	-6.4306	-13.924	-7.2499	-10.934	-10.936	-7.8284	-6.197	-7.5457	-11.82	-8.2692	-12.543	-7.9629	-15.701	-8.0021	-14.063	-13.436	-19.261
-1.2026	-0.30189	-2.2845	-5.8474	-1.7755	-3.4683	4.3441	0.62418	0.73164	1.8057	-0.31049	0.94036	-1.553	-4.0645	1.714	-0.32965	1.027	-1.5318	-1.0709	-1.837	-1.2083	3.3834	1.2191	3.8565	-0.70212	-0.038333	-0.93087	-1.4635	-1.9553	-1.5385	-4.0419	-4.7802	-3.998	0.60802	-3.3396	-4.2277	-0.12302	-1.6172	-3.2833	3.9797	-2.0817	-2.1443	-3.7222	1.7454	-6.0335	-2.5449	-1.3094	-4.1255	0.50457	-0.71576
-7.669	-4.9328	-2.2351	-9.0678	-1.2729	-2.7029	-7.2831	-6.6179	-4.5936	-0.92599	-10.718	-4.9843	-1.4533	-6.8839	-2.6937	-2.8914	-2.1123	-5.3781	-10.477	-3.1906	-5.1424	-5.729	-3.5718	-4.5396	-4.4701	-3.4582	-6.6737	-2.8414	-6.5738	-5.1605	-2.0203	-7.8713	-5.8406	-5.9704	-3.4586	-6.4592	-7.3623	-5.3764	-4.2323	-10.121	-9.4085	-6.9932	-6.5986	-5.9248	-4.0938	-6.2079	-7.5771	-2.8612	-6.4913	-6.5606
-3.9958	-1.4302	-2.7825	-3.1566	2.3412	-2.7359	1.9849	2.6474	-3.5413	-1.9983	-1.1031	0.61017	-3.2957	-0.24819	-3.5939	-6.8763	-0.48834	0.67457	0.68666	-0.12524	0.29261	-4.5512	-0.22564	-0.49019	1.0235	2.0984	-1.9694	-1.0738	-1.896	-2.0019	-1.3266	-0.041887	0.6836	-5.7744	0.31258	-2.6895	-2.6601	-0.35661	-2.9119	-1.8628	-3.8105	-1.2792	-3.6332	-2.764	-2.9272	-1.2225	2.5991	-2.966	-3.811	1.6048
-1.3739	2.7907	0.86418	0.95603	3.31	-0.25847	2.4646	-0.44175	3.6858	-2.971	0.58657	3.0796	0.55573	0.60992	-0.30219	4.6405	2.8864	-1.9826	1.4579	1.5432	1.3743	1.5935	-2.3887	3.0484	0.23315	3.551	0.05273	3.478	-1.8673	0.22537	0.74841	1.2685	-1.785	1.5958	0.39933	1.409	-1.532	0.94108	1.3363	-3.4578	0.94552	3.8127	-2.0914	1.1742	2.5814	1.9442	1.6846	3.79	3.9734	0.61573
6.7114	7.1454	7.4606	0.5184	4.7451	7.5137	11.634	4.5628	2.9052	3.9064	5.8151	8.3954	8.046	3.8442	7.313	7.3578	4.5742	3.4583	8.5674	9.3303	6.878	10.678	8.3512	5.2387	3.7945	8.3782	10.028	5.8654	8.0592	6.9165	6.5874	10.368	10.998	8.2266	6.2456	6.9752	4.369	8.2367	6.4069	7.7652	3.1249	6.1261	6.7865	6.7309	7.3476	5.012	6.6403	13.948	7.2923	7.9725
-2.0861	-0.48635	-1.9349	0.19363	2.7666	2.875	-3.5994	-3.7565	-1.87	-4.9144	0.73637	-4.5838	-5.6197	0.55201	-4.6671	-0.56407	-4.324	-2.6164	-2.7141	-1.2345	-2.0918	-2.08	-4.4592	2.6672	1.0597	0.72758	-2.692	-5.9187	0.45182	-3.5096	0.64615	-3.2094	-1.7811	-1.2154	-0.73258	0.41254	-4.1894	1.8867	3.3687	0.81423	0.12115	0.091103	-2.944	0.48264	2.2632	-2.1861	-3.2315	1.297	2.3863	-0.59799
12.232	11.943	9.1702	11.692	7.9436	8.7929	9.9581	11.62	10.77	9.5394	11.065	5.6419	9.2863	8.8054	8.593	10.833	10.424	9.4692	11.763	7.5268	11.509	12.309	9.804	5.7479	12.333	9.5929	12.06	11.608	13.14	6.6163	4.8327	11.887	11.564	8.1942	13.399	9.8325	5.5765	8.3758	10.911	10.152	7.8825	11.508	8.5558	10.726	9.2983	11.519	5.8733	9.2271	8.6827	5.3351
-14.179	-15.098	-15.818	-17.616	-17.919	-18.167	-17.952	-14.06	-13.848	-15.865	-11.943	-12.749	-15.122	-11.268	-16.208	-17.254	-19.47	-16.769	-12.056	-15.913	-7.9733	-8.7383	-16.069	-15.321	-14.652	-12.207	-15.612	-14.405	-11.6	-14.328	-12.49	-14.648	-16.143	-15.927	-15.837	-17.252	-11.348	-11.47	-15.27	-16.182	-15.726	-15.797	-11.617	-13.485	-12.398	-11.854	-17	-13.697	-15.463	-15.185
-21.718	-19.563	-19.183	-20.317	-18.701	-22.679	-23.106	-17.48	-23.586	-25.601	-27.386	-19.771	-20.002	-20.352	-22.046	-19.287	-24.199	-22.813	-20.563	-23.654	-19.247	-23.11	-23.547	-20.772	-20.073	-25.77	-21.876	-24.488	-19.808	-18.255	-19.989	-19.936	-22.044	-24.344	-22.878	-22.896	-19.836	-21.795	-18.926	-23.203	-20.398	-24.548	-22.831	-17.937	-21.067	-22.666	-26.027	-21.632	-24.534	-24.879
-13.978	-12.911	-18.903	-7.5706	-17.667	-10.205	-12.935	-17.459	-11.966	-10.128	-14.381	-14.008	-12.401	-16.081	-11.651	-10.145	-13.124	-12.466	-16.69	-8.8106	-13.323	-13.86	-12.468	-12.016	-13.039	-16.536	-10.732	-13.075	-10.334	-10.795	-5.3691	-19.255	-11.558	-14.622	-13.616	-13.8	-12.751	-9.6233	-12.62	-19.413	-16.109	-10.571	-9.3647	-10.339	-16.38	-10.733	-10.909	-17.182	-13.201	-14.788
-8.6873	-13.366	-8.5225	-11.883	-12.163	-7.2493	-5.1363	-12.994	-10.884	-13.24	-7.5082	-10.517	-12.133	-17.892	-16.739	-9.869	-13.4	-7.167	-13.214	-11.535	-13.818	-13.12	-9.7887	-10.627	-10.378	-9.3383	-10.979	-13.829	-12.273	-11.034	-10.541	-12.244	-8.0723	-9.2848	-10.023	-12.546	-11.169	-11.288	-13.27	-10.986	-16.378	-8.1698	-11.556	-15.673	-12.152	-11.076	-15.658	-13.017	-12.562	-10.645
-8.6955	-9.1898	-7.5826	-9.6555	-13.937	-10.536	-9.2471	-9.6122	-14.66	-12.745	-8.5624	-12.086	-8.1157	-13.714	-12.425	-15.072	-8.4014	-13.346	-11.954	-10.195	-9.9462	-10.54	-7.9678	-14.012	-12.754	-7.6622	-11.252	-10.69	-8.0417	-10.623	-13.153	-4.1549	-10.039	-8.8235	-9.4546	-8.4221	-11.732	-10.011	-3.3502	-10.625	-9.609	-11.599	-11.431	-14.641	-8.697	-8.3231	-11.757	-15.567	-13.574	-11.811
-2.1952	-4.8996	-2.8923	-1.7068	-4.794	-5.3139	-3.7811	-6.6801	-6.1728	-5.6575	-8.1722	-3.9054	-3.4421	-3.0513	-3.1413	-7.126	-5.3137	-3.6576	-7.5062	-10.03	-4.121	-6.0112	-5.9695	-1.3835	-5.0343	-5.2952	-4.6654	-5.9244	-0.99661	0.9161	-8.0536	-5.4802	-6.133	-3.9621	-7.398	-10.742	-4.3531	-3.1808	-2.1445	-4.3545	0.41094	-4.2433	1.7518	-2.9134	-10.747	-6.2532	-2.4233	-2.7692	-3.4861	-5.8449
3.2981	3.5073	4.9281	7.4938	8.798	5.038	4.6643	8.6599	4.5896	6.312	4.0147	4.2745	8.1336	5.1597	5.4234	0.045704	7.1077	9.5361	9.5085	9.149	9.9611	3.2266	7.7008	5.924	7.792	6.4399	9.2482	9.6365	8.307	6.8649	7.9201	7.9186	7.6832	1.8249	5.7277	7.1342	6.5665	1.4642	5.1216	7.5964	7.1355	4.5103	6.463	11.827	4.7734	8.7985	11.002	6.6817	4.9344	7.5517
1.5898	1.7006	0.98659	-2.2895	-0.26226	-0.5954	2.4693	-1.9471	1.3606	0.59367	1.2512	5.8019	2.2896	-0.46273	1.5501	-1.3474	-1.1541	1.6276	6.4738	3.2804	-4.0472	4.3386	0.65969	4.0025	6.0072	-4.7976	3.003	1.9802	-6.4862	0.77886	1.8555	4.5364	0.58126	0.87017	0.85914	1.0998	1.5003	3.7237	-0.18475	0.15251	-0.57734	-0.28901	1.3078	-1.8572	2.4485	-0.24097	-6.2539	2.0355	2.493	-0.2073
-16.243	-12.931	-11.434	-13.755	-9.5712	-16.724	-13.287	-11.712	-15.196	-11.744	-13.209	-8.3818	-16.865	-13.458	-11.753	-12.186	-13.319	-10.674	-12.544	-14.001	-14.528	-12.415	-12.415	-10.468	-14.648	-8.6305	-9.5264	-13.984	-10.891	-10.672	-8.6342	-8.2858	-12.426	-10.407	-11.423	-13.954	-11.322	-14.732	-16.578	-11.405	-12.186	-9.0168	-13.941	-15.175	-14.542	-11.989	-12.6	-11.284	-9.7068	-13.991
-4.4895	-5.261	-1.3096	-3.9191	-2.9559	-3.1329	-5.8978	-0.65958	-5.1629	1.4659	-3.3199	-9.781	-1.3554	-2.9772	-4.2081	-2.533	-4.8894	3.0396	-4.1355	-2.6758	-1.3615	-9.1942	-1.2661	-2.0217	-1.1319	-6.2794	-0.95695	-3.5347	-3.413	-2.079	-7.6495	-5.4918	-1.0361	-1.8647	-1.8488	-6.0721	-2.1792	2.2106	-4.8803	-4.2132	-0.5663	-2.4791	-3.6599	0.10401	-4.4299	-5.1978	-4.1132	-5.5759	-4.3942	-2.6498
-6.1889	-8.577	0.54528	0.052045	-5.6612	-6.7962	-3.5119	-5.8269	-3.9171	1.5143	-0.96154	-4.2055	-4.0957	-5.9222	-4.237	-3.2136	-4.7437	-4.4508	-2.8041	-4.6611	-6.4355	-3.6055	-5.1041	-4.5749	-0.71918	-6.6563	-1.3354	0.51144	-1.3367	-2.5773	-4.4732	-1.1492	-6.6844	-2.1199	-5.7331	0.82861	-4.7146	2.0589	-2.7983	-2.2931	-3.658	-4.247	-4.7276	-2.5867	-4.9474	-5.1243	-2.0098	-1.7325	1.0324	1.6022
-25.363	-26.31	-22.787	-20.459	-20.403	-22.207	-25.888	-16.713	-22.361	-23.934	-23.944	-24.067	-21.133	-20.086	-20.3	-24.515	-19.458	-21.132	-23.194	-26.163	-21.417	-26.041	-24.183	-24.608	-15.529	-21.426	-22.084	-21.204	-21.329	-21.22	-21.4	-20.68	-18.787	-20.267	-22.542	-21.426	-15.958	-19.375	-26.131	-21.855	-24.788	-20.713	-20.769	-22.57	-22.905	-18.775	-22.35	-21.807	-24.438	-20.683
-13.035	-10.312	-12.418	-11.401	-13.232	-7.5348	-13.858	-11.02	-8.5576	-8.4299	-10.072	-7.9821	-14.034	-10.934	-15.586	-12.604	-13.691	-11.895	-13.095	-11.17	-10.212	-12.316	-9.8759	-10.229	-12.192	-12.232	-10.875	-10.85	-10.218	-9.8031	-9.5714	-9.6962	-9.6504	-9.6215	-10.969	-7.4042	-13.663	-16.412	-13.093	-10.144	-12.078	-13.833	-14.108	-13.607	-10.411	-13.486	-8.7898	-9.0278	-10.277	-12.072
2.3579	2.365	1.6715	0.51788	1.182	-0.89347	0.24167	2.8672	-1.2525	-3.4423	0.14592	2.433	-3.849	-0.27427	-2.2656	1.7835	3.0161	-2.171	-2.2811	3.4889	3.5643	-0.29611	-2.1532	2.9306	0.56448	1.8657	5.059	1.7695	2.0905	-2.1718	1.3841	-3.4178	-1.0531	0.26309	-0.98837	0.68399	4.1585	2.9952	2.0963	6.0082	1.7728	-1.8928	1.5703	1.9039	-0.42576	-2.651	4.4385	-3.0487	-0.59887	3.2933
-7.1531	-8.5822	-5.8203	-9.7317	-2.7383	-6.9985	-5.6123	-8.8916	-7.2069	-10.861	-3.348	-6.584	-1.4143	-8.8928	-4.5254	-4.0625	-8.4514	-5.7655	-3.9421	-5.2257	-3.1534	-10.356	-5.8111	-3.3827	-7.3755	-0.88044	-11.32	-5.2262	-6.4548	0.28945	-6.2689	-6.694	-6.2251	-6.6179	-8.742	-1.3542	-8.6018	-8.2055	-8.0612	-3.4245	-2.8204	-4.3121	-6.2168	-11.276	-3.9181	-3.6215	-7.5848	-1.7087	-6.3713	-7.107
-13.565	-15.795	-11.251	-9.7473	-10.19	-11.443	-13.065	-13.259	-16.877	-13.439	-14.071	-16.068	-15.675	-9.6403	-11.795	-11.475	-13.594	-14.589	-15.38	-13.691	-11.624	-13.122	-9.7108	-13.725	-14.739	-12.225	-16.651	-10.592	-11.734	-13.386	-16.426	-11.435	-9.907	-10.842	-12.077	-9.9747	-11.573	-13.881	-9.9238	-15.603	-5.4654	-10.293	-12.456	-13.382	-8.5114	-11.213	-11.509	-13.786	-14.178	-11.36
0.7989	-6.5443	-4.0834	-6.3593	-0.54186	-5.399	-7.1168	-4.601	-3.3792	0.15987	0.19243	-2.4093	1.7717	3.3667	-6.8296	-6.0273	-2.5499	-5.2593	-5.16	-2.6143	-3.3664	-7.4046	-3.3048	-3.5437	2.02	-3.7725	-5.8193	-0.81456	-5.6521	-3.8482	-3.5687	-4.9745	-3.3468	-1.1583	-6.1685	-1.7043	-2.4455	-2.6223	-5.2757	-2.2695	0.39233	-1.6362	-2.9409	-1.9605	-3.7187	-2.9776	-1.0976	-4.8129	-2.7003	-3.0619
-11.855	-14.147	-13.88	-13.697	-14.399	-19.361	-16.078	-8.0241	-11.083	-12.608	-15.661	-12.51	-12.418	-11.459	-10.208	-11.706	-16.213	-16.39	-12.254	-10.317	-13.272	-9.9492	-11.227	-13.853	-5.2174	-13.083	-12.26	-14.071	-11.68	-9.2637	-12.55	-13.887	-17.488	-13.729	-12.529	-8.7919	-13.224	-14.93	-13.74	-13.76	-13.606	-14.272	-15.563	-9.974	-8.5456	-10.874	-12.245	-12.044	-18.472	-9.2466
-2.943	-0.28923	-2.6538	-1.918	-1.6097	-7.5169	-6.4547	-7.3482	-4.0424	-1.0363	-6.3688	-5.4958	-1.3356	-4.1685	2.0058	-3.6384	-3.866	-0.059939	-4.289	-3.8263	-2.3317	-3.5776	-6.2379	-6.5462	-4.3491	0.66238	-3.3921	0.42821	-8.4189	-1.4162	-8.3221	-2.1807	-3.5536	-6.1562	-6.1904	-0.70529	-3.3647	-0.68915	-2.7226	-4.1205	-1.3433	-2.0348	-2.6135	-0.48224	1.2551	-2.4663	-2.8614	-0.90975	3.8768	3.8073
-13.191	-11.964	-12.16	-15.747	-11.872	-13.565	-15.04	-16.641	-13.724	-14.967	-18.845	-16.457	-10.983	-16.7	-16.408	-18.661	-17.958	-18.567	-13.849	-15.652	-8.5496	-14.168	-14.201	-17.38	-15.512	-18.277	-11.914	-15.903	-17.213	-17.396	-13.76	-14.685	-12.514	-12.782	-14.421	-14.724	-17.647	-11.17	-13.479	-17.462	-18.812	-16.391	-14.735	-13.282	-16.383	-12.094	-16.957	-10.968	-13.511	-12.924
8.3614	2.0054	7.117	7.17	7.0782	7.98	6.385	5.1579	5.2061	6.9878	6.8724	7.5441	9.1379	6.4142	11.176	7.7189	5.0765	5.3455	7.8496	10.502	5.6522	10.205	11.012	5.8775	10.999	6.5302	10.76	4.8895	5.0218	8.8886	8.8504	4.2943	7.7668	6.4747	7.0268	9.3895	8.1568	8.9131	8.1197	9.35	4.9354	3.4294	6.4871	7.1207	8.8036	8.6374	14.983	6.907	4.8161	6.6951
-0.16115	0.52189	-2.9247	-0.63884	0.12123	-1.1202	2.5421	-0.54349	-1.1932	1.3229	-1.548	2.5585	-0.55903	-2.5808	-0.66589	-2.1039	1.6702	0.72398	-3.7141	2.4919	-0.35595	-1.052	0.52572	-4.3517	3.0522	-0.97588	-1.8752	-2.4212	-0.93515	0.96176	3.6954	-1.321	0.94743	1.2517	-0.41114	-1.0977	-3.8359	-1.31	-4.1227	0.20385	-1.8167	-1.4504	5.3082	2.4231	-3.907	-0.1665	-3.9825	-0.89044	1.047	-0.51145
-11.405	-10.963	-16.916	-6.3025	-9.6019	-10.206	-13.598	-15.671	-8.9636	-11.8	-11.613	-5.4472	-10.904	-13.27	-11.006	-14.202	-9.2809	-13.519	-12.614	-5.414	-10.543	-12.935	-12.101	-9.4731	-15.607	-12.821	-8.5459	-17.575	-10.714	-10.403	-11.914	-13.415	-9.2868	-11.089	-6.4394	-14.391	-15.28	-10.324	-9.5848	-9.4031	-10.138	-12.896	-9.6448	-14.178	-15.327	-11.637	-10.158	-11.534	-9.9145	-16.18
0.4183	1.7506	3.1619	1.9968	4.7227	-0.48749	1.0266	-1.4846	-1.6716	2.3646	3.2305	0.19451	-2.9225	4.0375	-3.2493	-3.8619	-0.51299	-0.76181	-0.097682	-5.9924	-4.8756	-0.30682	1.036	1.6888	-0.23532	1.9907	2.1048	1.0879	-2.1242	2.7449	2.1799	-2.3464	-3.4286	-1.5092	-0.71269	-2.285	2.0286	-2.7264	-2.1011	0.63381	5.3605	0.75219	2.7159	-2.3057	1.9535	-4.9503	-4.8557	0.85294	-0.86317	-1.6544
-2.8065	-4.2225	-1.3174	-3.6227	-5.9744	-0.93731	-6.883	-0.19821	-5.8358	-7.1784	-4.4045	-3.5607	-3.964	-1.9403	-2.1186	-5.4962	-5.6412	-3.8156	-2.6792	-6.545	-4.2908	-7.7962	-2.3215	-6.7152	-4.3717	-7.1157	-5.5161	-6.0017	-7.1643	-2.2531	-6.942	-6.4536	-6.1508	-6.0384	-0.87496	-1.4412	-7.1983	-0.99801	-2.0909	-2.399	-1.1118	-5.9147	0.60106	-5.055	-3.3599	-5.1073	-6.5419	-2.0541	0.44033	-3.4825
-13.35	-11.095	-10.454	-12.904	-11.748	-14.736	-11.339	-9.1417	-11.176	-14.355	-10.869	-13.111	-9.0116	-15.217	-9.9761	-11.965	-12.819	-11.636	-9.1138	-9.2136	-11.845	-12.731	-12.641	-7.1613	-12.991	-10.703	-9.5049	-11.661	-9.3983	-16.459	-11.506	-15.248	-12.082	-7.8108	-11.495	-11.98	-5.9107	-8.0674	-11.548	-12.831	-10.689	-11.499	-10.48	-12.372	-12.59	-7.3697	-8.6633	-11.519	-9.0481	-12.224
-15.234	-10.693	-16.546	-13.127	-11.63	-16.771	-17.242	-17.888	-16.977	-11.407	-19.017	-16.492	-12.644	-13.145	-15.375	-21.331	-10.5	-7.5571	-12.087	-14.592	-11.03	-15.003	-15.063	-15.989	-10.251	-20.17	-16.012	-14.39	-16.554	-11.769	-20.676	-14.299	-15.351	-15.2	-19.369	-14.922	-15.953	-13.034	-19.654	-12.035	-16.871	-16.432	-14.862	-13.072	-10.901	-10.749	-14.448	-13.024	-14.027	-19.018
-9.6048	-8.7527	-15.08	-6.8162	-9.1098	-5.0977	-9.861	-5.1666	-11.347	-9.7883	-10.077	-8.2854	-11.42	-13.659	-10.77	-4.6877	-5.5582	-7.9245	-7.7146	-11.861	-14.796	-11.176	-8.7315	-9.2051	-13.148	-6.297	-12.356	-9.9549	-10.51	-13.599	-11.934	-8.5725	-6.9825	-8.9674	-6.5029	-13.204	-9.5314	-12.968	-7.6998	-12.146	-5.0951	-7.4769	-10.32	-8.2375	-9.5576	-10.795	-12.048	-10.678	-7.5433	-9.846
-1.3416	0.0078017	-2.4388	-2.4895	-2.4488	-1.565	-1.5446	-4.4824	1.8123	0.63308	-3.1682	0.29679	-3.4659	0.94701	-0.71998	-3.8208	-1.6817	-1.7779	0.37837	1.1587	-3.6637	0.13861	-6.2057	-4.6007	-1.2954	-1.1557	-3.8636	-3.488	-1.7575	-1.3286	-4.4518	-4.1525	-2.4786	1.5652	-0.15224	-2.3221	-7.1669	-4.1245	-5.3138	-0.57892	-3.3406	1.5992	2.4948	-1.0773	-0.78275	-3.1056	0.11702	-1.758	-4.9245	-3.2083
-23.524	-26.004	-20.529	-21.921	-22.993	-24.545	-21.167	-22.102	-18.145	-23.534	-21.984	-21.912	-22.228	-20.275	-22.692	-24.366	-19.792	-19.029	-15.808	-18.253	-23.831	-23.537	-22.937	-19.506	-22.114	-23.252	-19.519	-21.45	-24.048	-21.669	-26.002	-26.277	-21.377	-20.586	-16.498	-21.498	-22.571	-23.677	-22.271	-24.212	-24.116	-21.415	-19.485	-25.708	-20.342	-21.185	-19.234	-26.088	-21.232	-22.973
-1.4491	1.6533	-1.288	-4.9412	0.49887	-1.2029	-3.2386	-2.3727	-3.2522	-4.4928	-0.74233	-4.0487	-5.3266	-2.7977	-1.8278	1.2526	-1.9416	-2.6952	-5.2014	-2.1602	-3.7111	-3.6064	-1.512	-7.2002	-5.5536	-2.4545	4.4339	-3.1953	-3.9727	-4.5246	1.7327	-3.2778	0.082595	-4.139	-3.8446	-3.9015	-3.9014	-1.0047	-3.1779	-3.9053	-0.41752	-1.126	-1.4941	-5.5995	-5.1929	-0.97474	-0.99627	-4.1369	-3.6939	-4.245
5.4645	5.1807	6.9288	4.2124	11.1	0.44706	6.0977	1.1847	1.0756	5.9789	0.95618	4.8479	5.8086	4.7002	5.6997	4.5349	2.6305	6.9727	-2.7874	4.4837	10.568	5.7163	3.5706	2.4455	8.3268	10.162	7.688	3.6563	6.3017	1.9948	9.5369	0.1139	6.2852	10.184	-0.66805	6.8014	6.9964	3.7723	2.3223	3.9265	4.3439	7.5916	8.7472	3.8272	6.6186	5.1493	7.1301	7.8931	6.1366	7.3847
-13.099	-10.572	-10.169	-12.306	-11.721	-12.08	-14.39	-14.802	-14.622	-13.471	-15.189	-13.734	-10.508	-10.361	-12.833	-15.496	-12.816	-15.115	-13.584	-12.719	-8.7734	-12.169	-11.227	-12.824	-12.041	-12.376	-13.297	-10.075	-14.245	-10.067	-10.816	-7.0052	-10.927	-10.653	-6.7523	-8.971	-12.162	-15.119	-14.948	-11.081	-14.993	-11.016	-11.757	-12.255	-11.107	-14.085	-11.667	-10.486	-13.596	-11.165
1.2332	-2.34	0.21707	-0.027433	-4.3134	2.4067	0.37835	-1.5719	1.4214	-0.51612	3.6875	2.5891	-0.072114	-4.6907	2.5215	0.6895	0.54727	-2.4652	-2.4377	0.57351	-2.6508	1.3583	-7.0864	-0.76176	-4.8394	-3.6293	-3.4767	-0.36009	0.4192	-4.1927	-3.0132	-1.6773	-0.29611	0.14162	0.41717	-0.57358	-1.4594	-0.014063	-0.68294	-1.469	1.0602	4.7898	2.3779	-4.1605	-2.0792	-0.773	3.966	-0.91708	-4.6123	0.88675
1.6831	-3.5324	-4.3826	2.1822	1.2272	-1.3715	1.1485	-3.6049	-3.3854	-2.229	-2.7735	-3.5175	-0.28929	-5.6238	-1.8151	-3.3778	0.34635	-4.2924	-6.5572	-2.7924	1.6803	-5.8777	-3.6471	-4.8195	-4.3807	0.35088	-1.2245	-3.8001	0.70334	-4.6127	-4.1409	-7.2949	-3.5192	-7.1957	1.235	-4.5329	-8.5948	-4.6063	-0.39486	-3.3073	-5.035	3.0073	-2.3693	-3.7679	-5.0975	-6.31	-1.4594	-2.5199	-5.485	-8.9416
1.7622	-2.8553	1.6828	-1.4391	-0.25255	1.7096	0.075976	-2.4843	3.4703	-6.6005	0.45085	2.2352	-0.64993	-4.1056	0.086975	-5.6765	-0.39981	1.0787	-5.241	-1.3821	-3.3047	0.45849	1.9481	4.3536	-1.8713	-1.2179	0.85686	-1.0751	-2.7983	-0.19242	-3.4611	1.0812	-1.4143	3.994	1.6903	7.0215	-2.2623	-3.3205	2.2554	3.6002	-0.82966	4.0184	3.0404	-2.7532	-4.1888	-0.3781	-6.2594	4.3475	1.9669	-0.17353
-10.119	-13.106	-12.244	-7.5572	-8.7955	-14.608	-12.415	-8.7537	-12.922	-9.3024	-9.0867	-11.868	-14.09	-15.621	-11.975	-13.364	-7.7612	-10.632	-8.0717	-8.9056	-10.495	-12.471	-9.0535	-6.337	-13.67	-7.5956	-12.182	-12.357	-13.027	-14.471	-11.13	-13.079	-8.1725	-10.845	-13.249	-12.281	-8.3697	-11.549	-12.215	-12.033	-12.252	-11.665	-9.7832	-11.49	-11.045	-7.319	-9.8332	-10.219	-12.154	-11.445
-11.991	-9.8922	-9.8837	-11.138	-17.966	-16.585	-8.4644	-14.621	-17.038	-12.118	-14.345	-7.9246	-11.18	-10.704	-15.4	-8.4122	-12.569	-15.295	-11.81	-10.184	-9.4164	-9.1517	-9.7793	-9.7113	-15.911	-11.162	-10.305	-13.903	-11.877	-12.978	-10.573	-12.363	-8.1804	-11.138	-10.018	-14.22	-10.386	-9.483	-9.3114	-14.081	-10.09	-9.8034	-13.652	-8.8078	-10.87	-15.045	-9.1968	-9.0997	-12.654	-11.518
-7.5014	-6.7061	-12.489	-11.698	-13.386	-6.8348	-8.6766	-10.059	-10.571	-10.006	-10.55	-5.4276	-7.8012	-10.49	-9.8766	-11.653	-11.652	-11.137	-8.7271	-10.407	-9.7728	-10.054	-7.7162	-11.7	-9.086	-10.331	-7.8409	-9.3794	-6.1263	-7.2984	-8.123	-7.6681	-11.01	-6.9469	-12.843	-6.4744	-5.4408	-1.2821	-10.547	-11.456	-8.6168	-9.2793	-11.308	-7.5268	-9.6171	-7.5264	-13.006	-8.3688	-14.338	-10.484
-5.0717	-7.0393	-3.4675	-4.8013	-3.5746	-6.8706	-3.8944	-6.0999	2.0672	-4.4723	1.2349	-2.649	-1.5397	-2.02	-4.0969	-3.0767	-4.5198	-4.0462	-7.1476	-4.2557	-4.3246	0.93746	-8.7885	-5.7723	-2.7643	-6.6554	-6.3145	-2.8523	-5.4205	-4.2212	-8.3598	-5.9862	-0.16767	-4.962	-8.0112	2.1631	-1.2965	-4.7096	-1.2157	-4.9994	-0.99427	0.29758	-10.931	-0.92993	-4.7081	-5.9138	-1.4231	-5.6911	-1.5448	-4.9881
6.0856	2.714	5.448	4.6695	6.608	12.243	8.1078	7.5283	7.0315	11.812	7.9263	7.9482	11.646	5.3714	6.5633	7.8632	5.0844	6.8165	8.2775	7.4998	9.4566	7.532	4.7983	10.412	8.7396	11.445	8.2849	11.079	10.515	3.9478	11.051	9.4445	8.0022	10.421	10.065	7.3961	12.538	10.412	4.0736	9.2881	8.3232	11.774	5.3359	9.6687	7.0022	8.9451	13.117	7.5146	3.2476	7.9259
-10.962	-9.4434	-9.0741	-11.854	-8.753	-12.912	-6.9941	-10.463	-14.041	-11.464	-14.136	-9.0843	-10.18	-8.012	-14.651	-6.439	-15.655	-9.496	-11.051	-12.682	-12.432	-11.682	-13.168	-12.069	-11.637	-10.734	-12.869	-10.127	-12.941	-15.568	-7.0962	-12.993	-12.945	-8.6177	-15.704	-12.553	-12.474	-13.298	-9.0104	-14.28	-10.708	-14.177	-17.149	-13.352	-14.428	-13.495	-14.815	-14.934	-14.117	-7.0568
-11.533	-10.157	-11.009	-17.144	-14.78	-9.0651	-7.4219	-10.499	-7.6898	-16.559	-12.041	-13.406	-9.1805	-9.8814	-19.674	-14.393	-12.601	-10.152	-10.909	-10.329	-13.624	-14.396	-11.286	-10.438	-13.29	-14.084	-7.4992	-11.997	-12.118	-16.165	-11.794	-7.4291	-10.36	-10.579	-10.877	-8.9402	-10.628	-9.4504	-15.636	-12.024	-10.782	-13.809	-8.6585	-17.975	-10.885	-16.82	-11.166	-14.455	-18.706	-10.352
-10.877	-10.708	-8.086	-7.7639	-4.369	-10.426	-12.952	-9.4488	-13.062	-13.257	-9.1027	-18.934	-17.915	-14.697	-11.267	-12.366	-13.659	-8.6594	-5.1316	-12.617	-13.837	-11.183	-12.67	-12.796	-13.018	-12.892	-10.588	-9.2916	-12.776	-4.8824	-11.463	-11.805	-11.152	-9.2024	-13.654	-12.056	-8.9092	-13.554	-11.899	-8.9794	-9.9089	-12.592	-17.182	-11.396	-13.181	-12.069	-10.094	-9.2447	-12.81	-10.967
-13.87	-18.24	-11.828	-12.276	-12.657	-14.704	-9.838	-16.418	-14.464	-12.4	-12.73	-13.644	-11.349	-13.704	-7.3446	-14.959	-18.077	-14.71	-13.579	-12.517	-9.7769	-10.968	-11.51	-13.723	-12.466	-11.977	-10.214	-15.926	-12.548	-12.436	-12.886	-14.623	-12.032	-11.446	-11.754	-13.692	-10.509	-12.248	-14.245	-12.358	-13.971	-12.084	-12.256	-11.967	-13.269	-11.329	-11.497	-15.273	-11.063	-16.501
2.7991	-5.6393	2.383	-1.3096	0.64176	0.54399	0.49247	1.6749	1.6026	-4.1194	-0.27867	-3.1725	0.83723	1.1088	-0.32576	-2.8798	-1.7325	-5.2042	2.3427	1.4238	0.71292	-3.0573	3.9494	4.5416	-0.61974	-0.083153	-0.76621	-5.6946	4.2473	-1.4742	-0.37242	-1.8167	3.0788	-0.74423	-1.1398	2.2496	0.87191	3.4735	-0.23995	-1.6479	-0.60521	-2.9665	-3.2405	-2.6688	4.2869	0.70193	1.3315	-0.00079298	-1.0224	-0.62469
8.2762	1.651	2.4961	7.1239	7.3287	9.6886	7.4709	4.9992	1.5874	2.0491	4.4692	12.873	4.2029	6.7939	4.5004	5.2022	8.8375	10.313	6.4657	-3.4922	5.9367	3.5444	4.9132	4.3555	10.221	6.5746	7.2815	2.8955	6.3113	5.3948	7.9498	-0.33569	7.1264	7.6296	1.8177	5.894	2.858	6.5677	6.3624	9.5892	4.5793	3.1184	15.249	5.3346	7.6846	7.5934	4.6495	8.077	3.5882	3.2529
-13.307	-11.687	-14.172	-14.274	-15.244	-16.565	-16.133	-14.191	-13.143	-11.902	-14.383	-13.443	-14.053	-9.9411	-11.709	-11.323	-16.146	-16.819	-13.77	-13.633	-14.827	-15.042	-13.072	-17.305	-12.342	-10.771	-13.585	-17.255	-14.527	-15.787	-13.152	-14.093	-16.947	-14.038	-14.363	-16.713	-18.505	-13.789	-12.039	-13.682	-13.269	-14.564	-10.656	-15.41	-15.474	-17.494	-11.059	-12.166	-10.062	-12.191
-1.2655	-3.3071	-1.1068	2.4822	-1.9138	-6.4753	1.8005	-3.0938	-4.5094	-3.939	-5.0181	0.32639	-3.4222	-3.2814	-2.63	-1.8816	-1.8143	-3.3035	-7.503	-4.5763	-3.7812	-1.3956	-3.4018	-2.0717	-1.7327	-3.1083	-8.9968	-7.1619	-3.7999	-4.396	-3.2719	-5.8847	-4.3045	-1.9577	-3.3642	-5.9896	0.75232	-4.1213	-0.77517	-5.3763	-2.6302	-1.884	-0.72798	-2.0854	-3.1176	-6.8241	0.46041	-7.2385	-0.48258	0.73382
4.7371	-0.56737	0.13758	-4.972	2.5725	2.8443	-1.9754	2.1838	3.5841	-0.53337	2.5531	2.0584	-1.5855	3.2458	3.8031	-0.66254	-1.0637	0.81177	2.3165	-0.14139	1.9412	1.6173	0.032009	-2.0978	4.6612	-2.1134	-0.90269	-1.4497	4.3389	7.099	-2.2122	-5.4311	2.935	-0.23369	2.5379	2.3717	-1.0643	1.467	1.847	-0.20419	4.8159	5.3642	-0.97988	-0.58172	0.79869	2.6975	-0.59711	-2.3507	-1.1554	3.9006
-4.1645	-5.7726	-3.4282	-3.6941	-2.6146	0.9858	-5.8206	-1.5234	-2.4358	-4.1508	-2.9089	-6.3092	-7.5372	-5.3887	-3.627	-0.59455	0.13605	-4.8066	-0.67766	5.5138	-3.7644	-1.602	-2.9583	-3.2143	0.72366	2.3092	-3.4067	-2.2028	-4.4922	-3.5371	-1.9917	-2.4988	-6.026	-4.1602	-3.2297	-0.85578	-0.49435	4.7786	-0.49734	-0.42586	-2.2719	3.5362	-4.5018	-0.77246	-3.9553	-5.239	-4.3212	-2.4082	-1.4704	-0.11869
-3.017	-3.2859	0.73053	-0.90534	-2.6897	-4.9579	-0.62529	-5.8804	-7.7225	0.6888	-1.067	-1.062	-1.7504	-6.2703	-2.2376	0.76229	-6.7056	-4.5115	-1.4708	-1.312	-4.6605	1.1056	-7.6662	-5.3872	3.4085	2.7012	-2.0056	-2.2896	-2.0389	2.2008	1.3322	-7.4484	-5.2963	-0.3738	-0.15564	-3.1866	-7.4108	-3.3537	-1.7608	-2.5835	-2.7138	-4.2192	-1.2079	-2.8208	-0.85355	-5.7547	-4.6313	-2.4203	-5.2998	-3.9576
2.3285	-0.23422	-6.0979	3.0766	-1.4206	0.25208	-2.7355	-2.6541	-4.7273	-1.0555	-1.4486	-1.1742	-2.5781	-2.6635	1.779	-3.0067	-5.0444	-3.4763	2.3485	-3.8009	-6.5303	-0.14746	-1.2168	1.9537	3.2192	-1.5878	3.0831	-1.6232	-0.89914	0.3585	-2.927	-0.90067	-6.7458	-1.6918	0.75869	-1.5502	-4.5129	-2.8912	-4.3129	-0.92643	0.37441	-2.8418	-0.48293	-3.374	1.8039	-0.60552	-4.6388	-2.844	-2.3992	-1.5968
4.2518	7.9565	8.6037	7.4638	11.203	9.2766	9.3031	7.5707	8.1382	9.723	8.2666	7.5554	14.593	7.6662	10.975	6.8943	3.4408	7.9981	5.4936	8.007	15.325	8.8011	8.7751	12.446	7.7429	11.847	6.6318	9.1517	6.0277	12.366	6.9938	7.5238	7.9544	6.8049	7.7675	8.885	5.2734	8.8791	9.6335	7.5546	7.6075	12.054	9.2794	9.215	8.5983	10.249	9.3565	5.5155	9.4974	6.7474
3.484	-2.3944	-2.9627	-1.5808	-0.96575	-0.452	2.597	-3.5138	-4.0727	0.1317	-1.4417	0.45217	1.9102	-4.5687	-1.0909	-2.8686	0.25846	0.10416	2.4115	-1.1842	-0.064977	-4.0544	-4.0611	-4.4404	-1.2354	-3.4364	0.99684	-3.1137	-3.0931	-0.47775	0.42016	-0.76829	-3.5586	-3.9337	-5.0631	0.3843	-5.6919	0.59241	-1.7729	0.65429	-3.391	-3.1049	-1.561	-3.8613	-7.1298	-4.1779	-1.7981	-1.4666	-4.4362	-3.0065
-11.926	-11.103	-12.639	-12.467	-10.719	-6.7428	-11.801	-11.009	-6.8581	-8.4632	-12.291	-12.233	-8.8743	-14.366	-10.402	-9.9887	-11.779	-9.1765	-10.554	-8.4604	-13.987	-17.577	-9.0923	-10.668	-13.059	-17.418	-14.451	-14.193	-11.446	-13.068	-8.6898	-7.9738	-9.1869	-15.302	-11.892	-8.2831	-13.06	-9.131	-16.195	-10.991	-13.121	-13.263	-10.119	-4.3918	-9.6497	-10.75	-11.458	-10.428	-13.986	-10.745
-2.037	1.9375	3.5785	-1.4497	3.7954	3.3186	1.4693	-0.68575	-1.8323	1.1385	1.2134	2.2989	0.22785	0.49901	0.40957	0.85033	0.90524	2.3474	-2.9799	-2.6361	4.3211	2.132	0.29619	-0.23226	1.2538	-1.8064	4.2715	2.0863	-0.32574	1.5582	4.5475	2.2825	-0.44055	3.4925	0.27472	-4.7977	-0.86697	2.4116	2.4254	1.7063	-3.9232	2.2976	-4.7882	-2.4709	-1.3518	3.9195	0.40724	2.1864	3.5345	4.0095
4.4892	9.3444	6.0282	7.4325	5.7302	10.692	9.286	5.623	6.2915	8.6947	10.71	6.8086	6.3987	1.9825	6.4573	14.561	5.779	7.9307	10.865	7.9093	6.578	11.935	4.4524	9.1214	2.1209	6.9857	4.894	3.5993	7.7332	7.3039	5.7339	8.235	6.507	4.5416	7.5351	4.8173	6.8196	7.3476	6.9064	7.6553	7.0365	5.4587	6.1629	5.9156	7.0118	6.1899	0.89467	2.9381	10.562	6.492
-5.2286	-1.0616	-4.9766	-1.1633	-7.0354	-0.86468	-5.8456	-6.0545	-1.7853	-4.3179	-5.4932	-4.9396	-4.4556	-1.278	-1.2908	-3.8406	-7.8601	-4.7475	-5.8831	-2.4287	-3.2763	-5.0893	-2.8104	-10.556	-3.9804	-2.974	-0.36962	-2.2642	-3.9667	-3.8242	-4.1281	-2.6421	-6.8235	-4.7128	-2.6667	-3.6853	-5.6898	-2.5848	-1.7311	-8.281	-6.5159	-1.9538	-3.0245	-5.4498	0.17469	-1.4427	-3.33	-5.6975	-3.0638	-5.5416
-14.79	-8.2039	-9.701	-9.3279	-12.455	-10.356	-14.395	-15.012	-8.4399	-11.373	-10.585	-14.866	-10.488	-13.291	-13.763	-11.909	-11.779	-10.704	-7.8344	-13.942	-10.253	-7.3975	-12.959	-13.409	-14.523	-10.971	-6.3485	-13.923	-12.89	-12.835	-15.675	-11.224	-14.076	-15.398	-12.851	-13.153	-10.861	-13.084	-11.218	-8.8192	-13.119	-10.164	-7.7178	-7.3144	-6.6299	-8.0135	-8.0112	-10.086	-14.815	-10.524
-3.6244	-2.4352	2.4257	-2.7626	1.6832	1.0602	2.9962	-1.8287	-1.8498	0.91647	0.047136	-1.9425	-1.9197	-1.6733	1.213	3.6292	0.41562	4.1252	-3.3298	3.6394	0.48979	-3.6644	2.1785	-0.48377	-2.8324	-2.0681	-1.9713	-0.62714	-0.36269	-2.5676	-0.19239	1.7129	0.12933	2.1661	-1.9891	-2.7333	-0.80399	0.25324	-3.0573	-0.59639	-5.6564	0.48668	-2.0402	3.7205	1.3992	-2.8752	0.73261	-1.1994	0.42168	-0.12186
-12.449	-12.387	-10.876	-9.4911	-7.7785	-9.5349	-6.9586	-11.598	-10.139	-8.5798	-6.326	-9.0346	-6.8336	-7.8064	-7.9259	-10.262	-10.348	-10.413	-12.254	-5.268	-15.704	-10.864	-5.1252	-10.964	-15.656	-9.7169	-7.9265	-9.5029	-2.7344	-9.4283	-8.6865	-8.9495	-9.9724	-8.1827	-10.98	-5.4603	-9.6815	-8.8814	-6.9634	-6.6025	-11.513	-6.0168	-8.4692	-8.7377	-10.46	-12.85	-10.835	-6.8784	-9.4702	-5.3751
-2.3682	-3.7806	-9.2048	-7.2545	-5.2134	-6.1405	-3.9053	-8.1602	-4.345	-8.156	-3.4493	-7.4885	-9.1577	-3.556	-3.9673	-6.9923	-5.8798	-6.1861	-3.7431	-4.1575	-6.2886	-7.0706	-7.2491	-5.6352	-7.8394	-10.158	-5.6009	-2.5726	-7.6522	-5.4147	-3.1774	-3.7415	-4.2856	-2.19	-3.9707	1.5284	-0.69869	-0.16751	-2.4959	-10.118	-6.415	-5.2853	1.0132	-6.8239	-0.51245	-5.5078	-3.7843	-9.1962	-1.1063	-2.7672
-11.076	-12.888	-12.459	-10.07	-13.034	-14.602	-10.602	-15.834	-14.15	-15.091	-9.9638	-13.813	-15.925	-17.909	-6.0399	-13.453	-13.774	-11.807	-14.774	-10.787	-12.919	-13.617	-14.87	-9.6583	-15.203	-9.7181	-14.692	-12.34	-14.467	-12.502	-15.318	-11.629	-12.219	-14.013	-13.862	-15.742	-13.846	-11.724	-10.551	-9.0257	-11.86	-11.973	-13.103	-13.175	-16.661	-11.764	-11.587	-13.625	-15.352	-16.29
9.1172	9.8079	7.3915	6.0699	5.367	11.685	9.6493	8.5292	6.7525	8.7612	8.4879	14.452	7.8902	4.6249	13.108	3.2936	6.5781	7.7178	12.336	11.555	10.017	7.4474	11.83	7.2668	11.396	9.4612	6.9252	9.5803	8.4596	9.934	6.9722	10.622	8.5873	12.23	5.6284	5.0117	11.106	11.841	11.806	10.961	8.2245	7.6486	9.5427	12.028	8.3942	7.5765	9.6252	6.2108	6.3775	9.5643
-0.11586	-2.4112	-4.3776	-6.6392	-4.5985	-4.7245	-2.2047	0.96221	1.5111	-7.1739	0.74799	-2.61	3.5922	-4.6652	1.8173	2.1646	-1.7459	0.37758	-1.7313	-3.0784	-0.69038	1.6063	-2.1197	-2.4701	2.4217	1.7063	-2.0009	2.7716	-4.6282	-3.6262	-3.0541	-2.6188	-0.064525	0.23641	0.17911	-2.9164	0.69936	-0.64205	-0.34527	-0.86376	-1.0382	-3.5936	-1.3018	-3.799	0.8212	-0.73315	-3.1718	-3.6639	-2.783	1.2434
-0.61373	-3.0724	-0.33464	3.1685	1.9988	1.2128	-0.65826	1.4241	-0.58702	0.083227	-2.205	2.6127	-1.5201	-2.5233	-1.7431	-1.9098	-3.3022	0.45626	-2.6512	0.10011	-5.5766	2.136	-3.7205	-4.1665	-3.2974	0.60909	-2.7558	0.73889	-1.047	1.5612	0.87361	-0.20927	-1.588	-0.43578	-6.6423	-1.8256	-0.86094	2.834	0.73804	-3.482	-2.9557	-2.7048	-2.0076	-0.034287	-0.82348	-1.3717	2.8012	1.5262	-7.4631	-2.935
-17.344	-14.346	-14.163	-17.157	-12.965	-9.147	-11.915	-15.332	-10.351	-13.976	-18.351	-16.364	-16.07	-8.5217	-17.47	-12.774	-7.6182	-16.044	-20.672	-16.826	-11.259	-15.115	-13.1	-11.686	-12.401	-11.687	-14.947	-10.692	-16.98	-13.849	-12.598	-14.1	-13.274	-9.3787	-15.967	-15.099	-14.855	-11.431	-14.494	-13.351	-4.2138	-17.111	-18.755	-10.986	-11.665	-16.582	-13.521	-15.272	-13.693	-11.723
6.1139	8.5164	8.4903	9.76	6.3696	6.9818	12.676	7.1145	9.4779	4.3176	11.612	7.1914	10.061	10.972	7.9689	8.0242	12.434	10.394	3.8927	4.6049	7.887	8.2587	9.1456	5.1192	6.3799	5.369	4.8789	7.0995	7.454	7.556	6.945	7.6396	6.4427	4.8104	4.7226	8.369	8.6163	8.8307	8.758	9.8117	3.9256	5.0774	7.628	9.2455	9.721	11.28	4.3186	4.0653	4.28	5.9031
-13.454	-12.403	-8.9335	-15.105	-11.171	-16.417	-13.498	-12.943	-13.854	-13.368	-14.301	-11.791	-9.2791	-14.539	-11.723	-15.523	-15.96	-14.749	-16.302	-12.838	-15.759	-12.052	-11.845	-14.324	-18.449	-14.793	-13.498	-14	-8.5209	-9.2696	-12.772	-16.522	-16.207	-12.138	-9.9268	-10.527	-9.7603	-12.966	-11.007	-10.752	-15.117	-14.295	-10.764	-14.398	-14.701	-11.279	-10.364	-12.94	-12.772	-16.116
-6.9013	-2.7835	-6.7313	-7.5796	-11.434	-10.34	-4.5809	-4.8937	-5.7055	-8.8112	-6.1683	-8.3839	-6.6974	-7.2131	-7.5719	-6.6524	-9.9158	-8.1027	-5.2155	-11.176	-10.162	-3.1313	-7.6372	-8.7979	-9.505	-4.8995	-9.4892	-2.6005	-6.3101	-4.749	-3.934	-14.156	-8.5234	-9.7346	-3.2359	-6.4767	-4.718	-4.042	-6.7037	-7.0104	-9.6401	-4.8294	-5.527	-5.8066	-3.9169	-6.3139	-7.2064	-3.0564	-7.3343	-5.3624
5.4703	7.6861	1.8669	2.8073	3.2447	4.7653	4.8127	8.7213	7.3491	5.5348	5.924	1.4271	8.8752	3.7584	6.7796	9.3678	5.0607	7.8112	4.2041	-2.4933	5.1657	3.6671	6.0312	3.7448	6.7529	1.035	5.0162	4.3737	3.1244	7.0477	4.3481	4.4477	2.5917	6.6504	2.5236	2.9241	8.4658	3.4694	5.5483	7.5849	7.118	7.7464	3.8842	7.7693	6.1511	2.6883	8.6556	8.2512	5.4139	4.4282
-5.496	-8.0883	-3.63	-5.7054	-5.4453	-4.9293	-7.3036	-4.6448	-4.8403	-7.9343	-7.496	-5.7269	-5.2391	-4.0649	-3.9913	-3.0451	-1.9163	-1.4212	-2.7841	-5.4829	-4.3463	-6.1315	-0.45924	-5.8929	-5.7158	-4.7904	-5.0264	-5.2044	-3.6405	-5.7287	-1.333	-7.0423	-7.9461	-3.4013	-6.953	-7.773	-1.6352	-6.6075	-7.2199	-4.2285	-8.6662	-7.3501	-6.1665	-3.8115	-3.4702	-1.1197	-4.5615	-4.729	-3.3298	-5.0062
-5.451	-2.1001	-5.3755	-7.6319	-4.6867	-9.105	-5.6353	0.71089	-2.4638	-0.86372	-3.9621	-3.676	-1.3821	-2.0635	-3.028	-3.0482	-2.0898	-6.4172	-7.351	-4.5188	-4.9662	-4.0336	-3.9103	-2.3032	-0.063599	-3.1911	-4.636	-6.9236	-7.4752	-1.7681	-5.8142	-5.7113	-7.8625	-3.6897	-6.2605	-5.9553	-6.4653	-1.2581	-8.2764	2.8081	-3.5145	0.95845	0.519	-0.93153	-2.9229	0.59178	-2.1113	-0.86961	-3.0406	-3.1094
7.4062	6.0526	8.627	4.5901	0.63197	5.1477	4.6365	3.5235	6.6192	8.5346	6.3954	3.9165	1.0978	1.6644	3.186	5.096	6.0185	3.0802	-2.778	4.7125	7.9227	6.3672	5.1579	7.4307	1.9455	8.8726	3.8051	1.2351	11.317	7.2015	3.4767	1.6992	2.5563	6.5882	5.1435	5.6591	5.539	0.54728	2.596	3.0602	2.465	3.7528	5.5263	9.0841	5.3723	2.152	5.6325	7.9469	5.0068	3.2189
0.73071	-4.0272	-3.2177	-6.4744	-4.7361	-3.6254	-8.6918	-5.3795	-7.3078	-2.2788	-0.81432	-8.358	-1.3479	-1.0712	0.3791	-4.3421	-3.4634	-3.5799	-6.8182	-6.1321	-7.1415	-2.1199	-0.89297	-4.3086	1.2808	-3.3234	0.8095	-4.4347	-1.1777	-2.0992	-4.7699	-2.7802	-3.678	-6.0415	-4.7802	-5.9384	-2.6371	-5.0492	-0.91088	-0.077846	-2.2041	1.1325	-6.699	1.8692	-6.4583	-2.0921	-2.5951	-5.5153	-0.11836	-5.8627
0.79575	5.9353	-2.7415	2.3778	1.4546	-3.8649	-0.15955	3.0749	7.657	-0.46491	1.6993	-1.6856	-0.74598	-2.739	1.7205	0.81703	5.2226	2.1097	1.3052	2.0699	5.2379	0.72133	4.0361	0.8992	5.1877	-1.2244	0.054819	-2.1163	2.4855	-4.2456	0.66066	-0.45984	2.1893	4.1497	6.0062	3.1016	0.82239	-2.7624	-3.9607	1.1048	2.4164	0.19732	2.4736	4.7872	-1.6509	0.93246	4.1939	2.8503	-0.59524	-2.4461
-22.222	-21.855	-22.098	-23.107	-20.349	-23.575	-23.284	-27.384	-20.968	-14.209	-21.851	-21.771	-18.454	-23.681	-20.057	-23.614	-18.056	-19.279	-23.691	-25.306	-18.771	-20.213	-25.603	-27.995	-24.073	-22.024	-24.895	-25.463	-19.947	-23.057	-19.094	-18.716	-24.932	-21.505	-24.358	-24.468	-21.398	-26.457	-16.811	-24.456	-24.469	-21.247	-18.803	-20.891	-19.356	-24.313	-24.795	-21.948	-22.036	-20.915
-11.87	-9.0474	-11.713	-11.027	-9.7442	-10.119	-15.707	-8.8712	-11.486	-6.5029	-11.938	-12.417	-4.6032	-10.401	-13.317	-11.542	-8.0197	-9.0704	-10.347	-11.959	-12.204	-11.848	-8.4957	-12.855	-14.043	-15.653	-12.642	-9.436	-11.124	-12.474	-12.82	-12.571	-13.124	-9.829	-15.436	-10.564	-10.08	-14.517	-10.024	-12.037	-12.756	-12.601	-11.534	-11.427	-8.1069	-13.825	-11.01	-8.3168	-12.685	-8.7259
-12.383	-10.206	-7.6417	-10.681	-11.397	-9.0502	-10.469	-15.807	-11.248	-8.5748	-7.9043	-7.3297	-11.868	-10.59	-11	-9.7526	-8.4425	-9.3492	-10.484	-12.554	-11.8	-11.865	-10.128	-9.9617	-15.596	-12.253	-14.609	-10.513	-14.915	-14.508	-9.168	-10.297	-7.2797	-15.398	-11.559	-11.668	-15.144	-16.73	-12.738	-10.167	-9.3889	-11.023	-11.706	-11.068	-4.9413	-9.8408	-14.693	-9.9772	-11.82	-13.195
-7.4063	-13.484	-10.079	-5.3829	-3.7476	-8.0058	-9.8359	-11.07	-10.09	-8.1926	-11.087	-8.4116	-11.818	-8.569	-10.689	-6.5027	-7.3537	-5.3998	-11.284	-9.3286	-9.7411	-10.244	-11.082	-6.952	-7.8081	-11.245	-4.3424	-13.551	-9.8539	-7.7168	-6.021	-9.0288	-8.8728	-10.711	-5.5571	-8.2188	-9.2381	-13.597	-9.3989	-9.1756	-12.029	-4.3918	-10.931	-6.9466	-11.322	-7.4662	-8.4534	-5.5705	-10.61	-10.496
3.3951	11.19	10.564	7.3901	15.158	8.4177	10.065	9.0676	11.3	11.281	4.0144	0.6861	8.3794	9.623	7.4508	6.3212	6.2395	6.4022	6.1462	4.578	11.68	5.2195	6.6604	6.4315	5.8229	9.822	5.6459	4.3227	13.502	5.1239	5.6494	6.6287	7.855	5.2568	5.6506	3.9968	9.2949	7.4827	10.499	8.4577	7.8794	4.0502	8.2179	2.8368	9.8016	0.64923	6.4866	4.0472	8.095	7.9728
-2.0465	-2.069	-2.9421	2.5998	-2.1129	-2.3178	-2.0299	-0.44198	-0.65471	3.5335	-2.4252	-1.7608	-1.2321	2.9628	-0.26677	2.7697	1.7067	-3.6354	-2.6962	-4.1264	0.83503	2.8724	-0.17074	0.81018	2.6757	0.060617	3.6745	3.6209	0.61446	-1.5118	0.36648	1.2388	1.0885	1.442	-1.9063	-3.3146	1.8414	-1.0311	-3.2802	2.4697	3.2239	-0.89669	-1.0904	2.7758	1.0999	0.62189	-0.80882	-2.8996	-2.4097	-1.3395
-2.8015	7.734	4.2327	3.5155	4.8585	-0.14412	-0.51593	-0.45834	-2.1599	2.3035	2.4724	0.59699	4.6363	0.2279	-0.40981	-0.86252	2.1554	1.8731	-0.48328	1.6079	-1.7482	5.0558	1.8308	4.736	-0.45413	1.5633	0.295	-1.0106	0.61972	1.8579	1.6685	-1.9598	-1.4024	1.7265	1.2585	-1.094	2.2404	4.61	-2.9166	-0.44813	0.45317	2.8296	0.4625	0.63904	5.0386	1.8395	-0.095932	-3.374	-0.78328	4.2827
-3.2034	-2.3025	-3.0264	-1.3742	0.3629	-3.847	-1.5545	-1.5384	-0.11771	0.91535	2.5128	4.4253	-2.2002	3.6941	-1.9709	-1.2846	2.4389	2.7539	2.4817	0.85259	-3.9725	3.1156	-2.9409	-0.0045826	1.7662	1.6744	1.8874	1.4729	-0.88495	3.2291	0.73416	-0.1417	2.9283	-3.185	-5.0994	2.532	-0.57852	2.5334	-0.51894	3.7223	-4.7691	3.1773	-4.4989	1.3945	0.38138	-0.44387	-3.3295	1.7606	-0.93336	4.859
-12.838	-12.629	-15.559	-14.632	-11.122	-10.256	-16.134	-15.828	-17.161	-11.88	-15.696	-16.081	-10.669	-13.484	-17.582	-13.869	-15.169	-11.945	-12.808	-10.854	-13.756	-8.6315	-17.957	-17.415	-11.916	-13.258	-12.807	-13.882	-14.5	-15.207	-13.37	-11.538	-15.293	-15.588	-14.399	-10.463	-13.421	-14.029	-11.848	-12.644	-14.776	-15.773	-13.706	-10.697	-16.172	-12.923	-13.659	-11.713	-14.458	-14.152
-10.369	-11.476	-15.706	-13.171	-14.107	-6.1865	-7.177	-11.335	-10.662	-12.411	-12.011	-13.161	-12.377	-13.138	-11.146	-10.973	-8.1481	-11.82	-12.283	-9.771	-7.6708	-8.759	-11.212	-11.826	-6.6996	-11.596	-8.6787	-10.762	-6.5806	-10.738	-11.071	-14.048	-9.3448	-12.946	-12.814	-9.7108	-14.948	-9.9873	-14.146	-10.136	-9.3705	-15.711	-9.1689	-14.753	-6.8038	-10.478	-12.43	-6.8222	-6.2452	-5.3805
-7.3818	-3.4226	-10.062	-6.5827	-8.1336	-4.4828	-6.5799	-9.5097	-0.76577	-2.1473	2.4002	-7.5529	0.65494	-3.9715	-6.8493	-6.7058	-2.7123	-4.1189	-8.7079	-9.9534	-6.2316	-8.3981	-5.0144	-5.9493	-7.1148	-11.147	-7.4095	-3.9921	-10.053	-8.3833	-5.7585	-7.9782	-5.2858	-7.97	-1.6741	-5.2812	-5.7965	-5.2861	-8.6895	-6.4907	-5.0793	-4.2073	-9.7952	-3.8031	-3.6504	-5.7226	-3.5616	-4.687	-8.6555	-6.5438
-1.3021	-3.8331	-4.0738	-2.5185	-1.2092	-1.0513	4.7972	2.6874	0.74967	-1.1942	1.0122	-3.4382	-0.81803	-2.931	-1.7288	-1.8286	0.73957	-0.66673	-7.9645	0.090881	0.01958	-3.1448	-2.8173	-0.12632	-0.75176	-2.6277	-0.32272	0.27351	-5.4356	-5.619	3.6227	0.25768	-2.3873	-0.71888	-2.5381	-1.624	-0.82154	2.2981	-3.0361	-2.4724	-5.0321	-2.3339	-5.2948	-2.8443	-1.8358	-1.5476	-0.18245	-0.59984	-3.0993	0.84499
3.6411	3.2029	5.1037	5.4351	8.2364	6.8674	7.3921	10.2	11.64	6.9694	5.7645	7.0295	7.5433	11.234	6.1522	8.1588	7.0383	6.7127	10.676	9.1229	3.8959	8.7557	10.708	9.4429	7.4108	10.204	6.1581	3.1845	4.6858	12.842	7.4017	4.4554	7.4082	9.8315	9.34	3.7933	6.3011	8.2867	6.9747	9.8536	8.1517	9.7488	9.6969	3.7493	10.743	8.2361	6.5235	7.512	4.7612	2.6368
-0.37758	-6.3098	-1.5462	-0.68069	-2.4954	-4.4656	-5.8389	-0.65746	-3.1467	-1.5337	-2.6158	-1.1899	-3.6823	-0.89587	-7.6433	-4.0883	-7.525	-2.9248	-3.0465	-2.9941	-1.3654	-1.8428	-2.5285	-2.4532	-6.8094	-14.154	-2.117	-3.11	-2.7632	-4.828	-4.5805	-8.3421	-2.3624	-1.8997	-4.5615	-3.3533	-2.7683	-10.715	-2.3893	-6.2455	-4.2634	-7.6832	-0.17671	0.34321	-11.563	-1.9331	-3.3453	-0.82033	-4.8447	-5.8324
-3.9787	-3.731	-3.5438	-3.8174	-1.4271	-6.4294	-4.4456	-10.074	-0.53248	-4.2638	-1.7983	-1.6034	-4.8189	-0.24613	-2.3002	-5.9216	-3.1767	-4.4085	-9.7449	-2.2048	-6.5114	-4.0355	-1.8836	-3.1495	-3.3044	-4.2982	-7.6993	-4.5693	-4.1702	-4.4511	-6.326	-5.7853	-2.7702	-3.0422	-0.72756	-1.8309	-7.034	-1.2048	0.45479	-1.2534	-3.8104	-1.2675	-2.5607	-3.5984	-4.2583	-4.712	-9.5818	-4.8425	-1.9476	-4.591
-5.3032	-8.9105	-1.7535	-7.8353	-4.4883	-3.1668	-1.6209	-2.9255	-7.999	-5.9046	-6.5741	-6.1533	-9.3777	-4.5494	-4.7373	-4.6975	-4.0732	-2.3006	2.137	-12.225	-6.3607	-5.0621	-1.9426	-9.442	-5.2903	-8.2022	-3.6129	-2.5476	-5.9423	-4.2058	-6.1113	-9.6899	-8.7412	-8.2742	-4.2161	-6.7351	-5.3691	-7.6674	-4.1477	-6.4908	-6.9398	-6.9601	-8.7805	-9.2196	-6.541	-4.838	-3.9227	-10.431	-9.5733	-4.5641
-2.5278	5.0835	-1.7253	-0.25555	1.7021	3.4843	0.55076	-0.12874	5.5346	0.28228	2.9906	-1.0646	2.7941	5.2309	2.7756	1.1405	4.6456	3.4297	1.955	1.8886	-1.5057	-0.13284	0.058677	5.1426	1.1213	-0.41872	-2.2168	2.5388	3.339	2.3316	-2.345	1.2012	3.3073	1.7198	3.522	2.7793	1.0369	1.0236	3.1859	-3.3828	1.9481	5.1919	2.6017	-2.3171	2.7241	3.6926	0.090682	5.1099	-0.26779	4.964
-10.704	-14.15	-12.975	-16.035	-16.467	-13.914	-13.537	-9.907	-16.021	-10.499	-12.036	-15.798	-12.723	-14.255	-6.5973	-12.733	-8.1987	-14.414	-15.046	-18.068	-18.352	-14.178	-13.552	-10.696	-8.2645	-12.306	-14.805	-14.344	-11.888	-9.4106	-9.44	-15.813	-15.869	-17.953	-10.382	-10.246	-15.298	-14.075	-10.804	-9.4525	-14.399	-15.919	-12.796	-14.903	-14.882	-14.199	-16.812	-10.086	-11.496	-12.755
-7.5511	-11.166	-4.4541	-9.078	-8.5202	-7.2285	-9.1674	-10.209	-10.052	-10.321	-12.497	-10.722	-8.0689	-7.0995	-12.333	-6.7726	-8.5109	-5.8557	-10.898	-9.499	-14.127	-12.178	-9.2226	-5.6475	-7.3782	-7.4879	-13.168	-8.0184	-5.8347	-12.751	-7.4975	-9.0984	-7.0115	-10.049	-4.86	-4.6606	-11.465	-12.065	-9.2357	-10.267	-11.76	-9.0862	-10.849	-11.248	-7.5296	-6.0052	-6.7676	-6.3617	-6.8537	-7.5923
-2.7817	-2.4754	-1.6854	-1.4813	2.6474	4.4954	-1.8846	-5.2893	1.0342	0.87322	-7.7759	-1.0442	-1.5332	-1.0639	-2.299	1.1699	0.1478	3.0163	3.9005	-5.5023	-2.3552	-2.9098	-1.563	-0.42393	-5.5949	-0.28092	-3.97	-1.9725	-2.5157	0.75321	0.11751	-0.88905	-3.4808	-3.1569	2.8755	3.4793	-5.9854	-6.2607	-4.28	-0.62831	-1.9648	-3.6852	-1.5685	-5.1114	0.32816	-3.0946	-0.41083	-4.0231	-1.4695	-2.7813
-4.173	-7.8882	-6.204	-6.3869	-0.12618	-5.082	-0.59378	-5.6854	-0.0077521	-4.2935	-5.8714	0.17857	-4.5518	-4.7387	-8.4457	-0.20844	-5.06	-3.81	-5.4145	-7.5708	-5.1926	-6.5842	-3.2868	-7.3815	-3.9225	-4.6053	-0.92873	-5.934	-1.0525	-5.211	-5.3346	-3.7088	-7.0137	-5.3103	-7.2369	-7.8926	-7.0072	-3.3565	-7.4425	-1.276	-6.2831	-4.6126	-5.4414	-3.6017	-4.7235	-10.158	-4.1814	-2.6811	-5.0134	-3.9996
2.582	3.3655	-0.31791	6.9211	3.2308	5.1106	2.0981	2.5029	2.0436	1.8537	3.3766	1.4287	2.9059	2.8706	4.4787	4.7621	2.0857	2.2803	-0.6788	-0.070129	4.5772	5.1229	-0.57717	1.52	-3.0969	0.61418	4.1923	3.2686	3.3103	4.3679	4.3773	4.3684	0.8664	5.3274	4.9091	6.204	1.3364	1.5324	0.24208	4.0063	1.9904	1.8333	2.8635	3.7293	2.9076	0.37965	5.5861	1.4617	-2.3843	2.4381
-0.33273	2.0772	-2.7722	1.5729	-0.84855	1.2891	1.7212	1.4518	-0.66671	5.5821	-0.82201	-1.0313	1.4643	-3.4917	-3.9024	0.031757	5.631	-2.5414	3.0317	-7.7402	3.3312	3.5317	0.75182	-4.3573	5.8083	0.68306	0.25902	-3.6762	2.3669	-0.0060269	3.3883	1.2947	0.10719	4.9726	1.759	1.7878	3.1805	0.066942	3.1259	0.84035	1.7531	0.88531	-0.79968	-3.5834	3.964	-1.7075	-1.4176	-0.18344	-1.6399	3.7654
8.4932	8.9073	6.3254	4.8067	4.5503	0.3393	9.2912	10.445	2.3237	11.016	3.4041	7.167	2.2223	4.8361	0.57181	9.8404	9.8593	6.2204	9.0322	6.842	8.1604	8.9989	5.4064	0.96177	4.4855	7.5172	5.4573	12.521	6.4546	7.1837	5.1378	7.6045	4.7268	7.6329	9.2399	9.2729	5.0811	8.076	11.432	9.3089	10.261	8.5653	9.0221	8.1706	9.5957	8.4786	5.9827	8.9607	4.3023	9.4624
6.3448	12.421	15.15	8.8417	13.329	8.7047	8.2075	13.457	6.9936	10.562	13.299	7.1303	9.5371	9.5496	7.4979	9.8277	6.7879	8.3788	12.15	9.7168	19.51	12.384	9.2364	9.0171	10.933	13.174	8.4849	12.395	12.263	8.0184	10.882	12.316	6.6889	11.582	12.478	10.817	9.0754	5.6048	6.1111	13.111	12.186	5.0363	10.988	6.9728	9.4827	10.763	11.373	6.1812	8.6015	5.3613
-6.9359	-9.71	-7.029	-10.715	-6.0364	-9.0881	-12.354	-11.213	-10.736	-9.1962	-9.4247	-9.3917	-7.3803	-9.278	-17.613	-6.9569	-7.1215	-16.3	-12.332	-11.835	-12.514	-9.5305	-6.4482	-7.0025	-11.432	-8.3487	-10.085	-4.9259	-11.597	-10.106	-8.4648	-9.1096	-7.947	-10.077	-13.17	-11.83	-13.412	-7.9128	-16.376	-7.3296	-9.7907	-9.0965	-11.151	-12.543	-14.121	-7.3308	-2.8927	-8.7358	-4.3955	-10.96
-4.4996	-6.9793	-2.7002	-4.4065	-6.6858	-3.7226	-2.6127	-3.1873	-4.9034	-5.5793	-6.6454	-8.1094	-7.2969	-1.4833	-5.41	-3.1596	-4.4897	-5.7987	-2.8255	-4.906	-1.4321	-2.229	-2.17	-8.8323	-5.3871	-7.3245	-1.4212	-7.8948	-4.3359	-4.0809	-2.0082	-1.6914	-8.6472	-5.3033	-4.1502	-7.3681	-1.0076	-2.4527	-6.5184	-3.6969	-1.6613	-8.4435	-5.327	-5.3991	-5.274	-2.8559	-2.9876	-5.3314	0.17376	-1.9441
-23.488	-19.06	-19.466	-22.97	-18.513	-23.262	-24.473	-20.904	-19.772	-28.133	-22.808	-20.483	-21.589	-24.344	-21.509	-17.038	-22.926	-22.2	-24.617	-23.218	-25.028	-23.565	-21.017	-25.689	-21.371	-21.802	-21.234	-19.134	-24.281	-27.923	-24.773	-23.118	-17.011	-20.005	-22.69	-24.743	-20.145	-27.313	-19.946	-19.676	-23.444	-21.153	-23.625	-20.544	-19.112	-19.521	-23.771	-18.677	-23.587	-24.032
-2.3085	-3.0575	-0.53743	-1.0359	-0.11521	-0.15162	-4.9875	-2.8145	0.22213	0.12194	0.85938	2.1455	-1.6391	-2.3394	3.8936	-1.174	1.131	2.4171	-0.091642	-4.4949	-1.5477	1.0542	-0.24703	-4.9992	-3.3273	-0.38944	-1.6064	0.32381	-1.2588	-3.1882	-1.5344	-2.589	-0.18873	1.9151	0.85169	-0.86789	-2.1884	-0.30887	0.90172	0.14809	1.8091	-3.2515	-4.1255	-2.005	-3.4404	-4.2005	1.8221	-2.0244	3.5456	2.0259
-0.072629	-6.1492	-6.5576	-5.6047	-4.1797	-6.8492	-9.5753	-3.6547	-7.5733	-5.7958	-5.6871	-5.2007	-7.5259	-6.0413	-8.5463	-7.7344	-11.192	-9.536	-6.2007	-6.3944	-8.0563	-3.4888	-11.656	-7.9654	-8.3335	-2.6742	-3.3833	-3.6422	-2.6041	-4.2645	-7.2859	-4.8058	-7.4898	-5.2758	-6.2544	-5.2169	-1.7766	-6.0148	-3.272	-6.0032	-6.0811	-8.1344	-2.6548	-7.9905	-2.8919	-4.5394	-8.5074	-6.8897	-3.2419	-2.5441
3.8313	8.9605	1.8697	6.9512	-0.78779	-0.22611	3.5423	5.9973	-0.38774	-1.348	-1.065	1.5153	2.5994	-0.8204	1.2249	0.64975	0.96308	1.1375	-1.2175	2.447	3.7452	0.51023	5.5959	-0.81751	0.61777	1.0755	4.7317	-2.8021	1.1266	4.3187	0.48222	7.3237	-3.9659	3.4168	3.0503	0.5502	2.7768	2.9785	2.3223	0.34695	4.6118	-3.4328	-2.8036	-1.6288	-2.0357	2.284	0.94159	5.3928	8.5238	1.8513
-5.4738	5.341	-4.1987	-5.6583	0.23779	-1.9602	0.50323	-2.7194	0.50269	-0.24912	0.44187	-4.9078	-1.5171	-6.0814	-0.47876	-5.2955	-0.99367	-3.5036	-5.9027	-3.8425	-3.4343	-2.1535	3.3487	-2.2997	-2.8419	-3.9085	-3.6318	-1.0503	-6.8685	0.019975	-3.4264	-2.5227	0.93095	-3.8851	-3.6485	-1.9319	3.367	0.91842	-3.8049	3.0977	-5.018	-6.0083	-2.6584	-3.2631	-4.9508	-3.9084	-1.688	-2.4874	-3.8401	-1.0837
-10.446	-9.682	-6.2198	-9.95	-12.389	-10.23	-8.1267	-5.0348	-4.364	-6.7636	-11.732	-9.9037	-9.9663	-11.455	-9.5557	-4.8479	-7.5215	-6.7367	-9.9649	-10.084	-11.539	-7.1996	-10.368	-9.3013	-9.1081	-7.5349	-10.467	-8.9822	-6.6366	-8.4	-5.3876	-12.964	-8.247	-9.6573	-8.8227	-10.275	-7.9361	-9.4302	-9.1452	-10.739	-11.671	-8.4183	-10.481	-6.9999	-11.846	-12.278	-10.974	-8.6276	-9.9608	-3.8643
6.7748	13.378	11.585	9.9308	10.81	11.405	6.4296	9.134	6.9505	10.967	11.13	14.243	8.0878	10.832	11.05	6.1762	12.013	7.3617	8.6135	13.354	10.928	14.394	12.048	9.1853	12.688	12.897	6.103	15.689	14.457	11.399	8.9673	12.585	6.4725	7.6846	11.624	11.323	8.9545	12.325	7.6218	11.088	9.5821	8.7317	7.1242	11.386	5.4098	8.1578	9.4027	11.325	8.4005	5.8525
2.704	3.7927	-0.16702	2.0455	1.8127	6.1477	2.8627	3.6508	0.14528	-2.7609	-1.1824	4.8563	-1.5461	2.9714	6.4754	-1.8737	5.0609	-0.99334	0.35549	3.5384	0.96162	1.4983	0.91555	3.4731	1.2294	-0.44251	3.0785	3.0386	1.5977	2.3443	-1.3819	0.35852	1.1965	2.5	-0.39579	4.2856	1.1207	-1.3592	2.7156	0.81789	-2.1721	4.4913	3.4302	6.3429	0.44351	0.25476	5.3891	-0.94953	2.6655	-0.5064
-6.5641	-6.9565	-2.937	-5.2779	-6.6651	-10.425	-7.2834	-0.4018	-5.1288	-4.0908	-9.0917	-2.6115	-7.5936	-5.5428	-7.0191	-7.0493	-8.7941	-3.1141	-5.8548	-5.4397	-6.0306	-2.5575	-12.935	-2.2435	-7.1355	-6.6555	-5.6388	-8.3344	-6.1956	-6.4848	-1.6942	-7.1303	-11.393	-8.465	-7.316	-9.7108	-7.438	-10.928	-8.8313	-6.6733	-8.7717	-3.5959	-3.4836	-2.6681	-5.3697	-6.7469	-5.1145	-6.1613	-7.2148	-11.959
-7.466	-14.556	-9.0172	-8.5508	-7.0401	-8.8826	-7.2842	-9.0969	-15.308	-13.352	-11.162	-10.085	-11.022	-12.395	-13.251	-7.5603	-12.587	-12.611	-12.166	-13.818	-11.695	-4.2368	-12.83	-17.978	-13.603	-10.984	-12.289	-14.095	-9.0477	-11.616	-9.1648	-14.808	-14.472	-10.937	-13.678	-14.05	-15.34	-8.457	-12.203	-10.988	-13.426	-8.8765	-15.922	-9.0982	-8.9561	-8.0037	-12.554	-8.8925	-10.656	-10.814
-2.7209	2.5733	-1.8788	-1.1526	-0.1184	-4.6289	-3.8242	0.070667	0.70344	-3.6375	1.0372	-1.9299	-3.2995	-6.1349	0.11364	-0.25635	-1.2493	3.0063	-4.5262	-4.8619	-2.8753	-1.2649	-5.5467	-0.27528	-2.881	0.62385	1.5619	-1.9977	-4.0711	2.8407	-1.2929	0.32111	-3.4319	-1.7115	-3.0633	1.1189	-4.6195	1.1282	-5.3	-1.9608	-5.3493	-5.6079	3.5867	3.8668	-4.5132	-3.21	0.37029	2.7444	2.8754	1.8068
0.81342	-0.90384	1.2833	0.86002	1.0564	-1.1018	-1.1953	-2.7226	-0.91865	1.8824	1.511	0.0055939	-3.5812	-2.0802	-2.9398	-0.39667	0.37866	-2.9806	-4.8744	3.6903	1.2964	-4.6853	-1.2545	-1.4137	-1.8785	-2.2135	-1.0983	-1.8266	-7.1734	-0.28467	1.0706	-2.1644	-1.9526	0.90143	2.6016	-3.236	1.0315	-0.90754	1.094	-2.5576	-0.50476	-0.42671	1.4211	-0.39201	2.5506	-2.1465	2.3798	-4.0485	0.94384	-2.2446
-10.22	-11.102	-16.822	-10.033	-13.317	-7.7363	-9.411	-9.4209	-13.496	-14.703	-10.535	-6.6532	-9.6365	-5.2526	-16.224	-15.296	-12.5	-13.592	-10.496	-6.1576	-14.998	-12.851	-6.4872	-10.514	-8.25	-10.046	-12.594	-8.8625	-15.01	-9.2288	-11.234	-7.1159	-11.106	-10.765	-4.9557	-11.626	-10.385	-12.148	-8.2997	-9.9563	-11.227	-8.4743	-12.442	-8.8268	-12.021	-14.436	-12.2	-15.824	-11.845	-17.172
0.035909	-1.0942	-4.5796	2.4468	-0.91356	-2.747	-4.6637	-1.7778	-0.43242	-9.3733	-1.9225	-3.0889	-2.4075	-2.0827	2.577	-1.7385	-2.5863	-2.3616	-0.78082	0.51247	5.2277	-4.3569	-1.7548	-1.5797	-1.7197	0.75276	-3.8424	-0.2877	1.823	2.1791	0.63181	1.4735	1.066	1.4852	-1.8924	3.4152	-0.50502	-1.4918	-3.7738	-1.1574	-3.6488	-1.8492	-1.2474	-2.5476	0.94137	-0.48937	1.0276	-1.85	-1.7558	-3.0485
-11.201	-14.282	-14.596	-14.551	-8.7361	-13.069	-9.1066	-12.024	-10.372	-11.151	-11.057	-11.478	-8.6574	-6.5749	-15.349	-12.571	-10.818	-12.376	-12.883	-13.991	-11.107	-10.112	-13.914	-9.5556	-9.5947	-12.518	-8.6786	-13.093	-11.879	-14.394	-13.008	-13.28	-10.926	-9.1777	-13.726	-13.575	-15.895	-14.07	-12.602	-14.183	-12.266	-13.212	-11.043	-7.5648	-11.507	-13.159	-12.339	-13.048	-15.635	-17.623
-5.9432	6.5278	-1.4276	0.052982	3.6292	2.7727	4.3171	2.2349	5.6117	3.8	0.71228	0.48805	2.2231	2.4837	1.9408	1.2744	-3.0448	1.2392	1.2205	4.0698	2.7392	0.052592	2.4594	1.9901	2.0219	0.31237	4.2488	-1.918	2.0025	-0.010382	-0.41611	1.0881	0.20239	4.1965	-1.4377	3.6715	-0.68825	4.5212	3.0341	3.9378	2.7215	1.6198	3.7846	1.0169	4.2793	2.6957	-0.45727	-0.47471	2.1857	2.9085
4.2311	4.1075	4.5579	0.22477	4.9414	3.4017	4.5028	8.3185	3.1251	5.7727	3.0914	3.4373	3.6619	4.7206	9.4559	6.2454	1.5991	4.4949	4.8311	9.6279	3.7202	6.5612	3.1594	1.8976	3.2826	6.3725	2.7379	4.894	8.7893	3.8776	9.2003	1.6124	1.452	-0.4252	5.1076	4.1753	5.1138	5.8629	6.9382	4.6502	9.2562	5.913	5.0503	3.6286	7.1755	3.6476	5.1637	7.3954	4.8152	2.5511
-6.9354	-1.7973	-3.1921	-1.3097	-3.2426	-5.3738	-7.0025	-5.9196	-3.7036	-8.1939	-7.8905	-6.3611	-3.6546	-4.5623	-2.9456	-6.8495	-6.4292	-4.3692	-5.089	-5.7773	-2.1528	-4.8035	-2.6958	-4.2524	-5.1622	-6.0107	-0.70954	-1.5634	-2.1996	-3.1415	-5.0563	-1.5674	-3.2926	-4.2972	-3.5258	-7.7784	-6.2105	-6.0194	-1.2546	-2.2058	-5.1321	-0.92301	-5.0035	0.92387	-7.0579	-8.2148	-6.4832	-9.3701	-5.8945	-7.1852
1.3969	-3.6751	2.1858	1.8449	0.63921	2.756	-0.39448	1.0112	6.036	0.39941	3.5116	6.6935	0.51364	-0.38545	1.4876	1.8806	4.1864	-3.4112	0.069159	0.85962	-1.9944	0.10305	1.9567	1.8985	-3.877	2.5165	0.73009	-1.3784	1.2171	1.4498	-2.4935	2.2227	-0.89104	0.44429	-4.1691	3.7553	5.5623	-2.9931	0.53492	3.085	3.5017	-3.9689	2.4319	2.3645	-0.12736	-2.8497	1.813	1.7587	-0.92753	-1.7941
1.4478	1.8222	0.98595	3.6251	1.9637	4.4132	-0.48846	6.0011	4.5579	-6.0962	-0.35884	1.5599	3.9268	4.7355	0.83789	2.2459	5.2901	2.9295	-1.3728	0.07201	6.883	-1.7947	3.9824	-2.9862	1.396	-3.1876	0.75911	1.5346	2.9407	0.3635	3.7765	0.81852	0.20268	4.0799	2.8619	-5.0428	2.0739	5.3144	-1.3636	0.12983	2.3716	-0.68855	1.4474	5.3949	-0.12917	0.94116	0.35013	-0.14632	5.5213	2.7419
-4.7144	-10.69	-17.221	-17.362	-8.3442	-6.0859	-11.955	-12.2	-10.499	-11.206	-10.971	-16.171	-17.637	-8.8887	-16.897	-10.73	-15.121	-13.27	-15.633	-12.135	-9.9325	-13.681	-17.255	-13.764	-14.858	-13.788	-9.2398	-13.472	-10.515	-10.638	-14.077	-11.935	-16.667	-17.616	-10.427	-10.121	-10.903	-12.834	-16.204	-16.837	-16.936	-13.699	-15.873	-12.568	-12.372	-10.542	-10.97	-13.192	-11.025	-10.946
-3.8094	4.4061	-2.2103	-0.58097	0.93864	0.25456	-1.0646	1.0098	6.6971	4.1548	-0.81546	0.41523	0.70384	0.96914	-1.153	2.4992	-1.6843	-0.11965	2.043	0.60688	0.40117	0.59966	3.3023	0.50686	-5.7305	3.8596	-7.2639	1.2948	1.8094	-0.049647	-4.1165	1.6115	0.67416	5.2149	-1.8371	-1.005	-5.9848	-3.6942	2.7061	0.31146	4.4784	0.36643	-2.0185	0.9787	2.9538	-2.2631	1.9458	-0.57251	-0.99568	-1.0809
6.7643	9.1026	6.2473	5.7611	4.7967	2.9575	1.2525	7.309	-1.5872	8.0021	7.7303	2.2834	6.871	5.3137	2.4761	5.1895	4.3587	0.98771	7.0603	4.0976	6.7427	2.9547	2.3242	8.9925	6.4142	6.3028	2.4075	0.62527	2.9819	13.975	1.8557	9.1146	5.2958	10.313	2.8711	2.5388	5.1927	4.9022	2.1577	6.9922	10.142	8.7061	0.63446	8.8616	3.2169	2.2645	3.7685	6.7624	9.3306	6.4279
4.3957	11.756	7.2591	7.4918	5.3377	0.080337	5.2186	5.4587	3.4983	6.6022	4.1628	5.5234	4.4147	6.5645	5.9738	3.462	-1.6277	2.1202	4.2479	3.8037	-0.24327	7.6814	9.6537	2.7231	10.506	5.948	4.96	8.7363	7.0882	11.29	9.1172	6.7164	4.3722	5.7941	5.9513	6.9334	10.181	9.8326	4.6921	7.5175	4.7994	3.5869	4.9004	5.059	7.382	4.2635	6.9727	10.517	8.3694	8.7755
3.2689	2.4191	1.4169	6.8435	2.0096	6.2778	-2.1932	8.361	-1.2982	2.6813	2.6188	0.74055	7.3412	-0.71365	3.514	0.80208	1.468	4.4107	2.1034	1.1864	4.0687	2.7712	0.98484	7.1385	-0.45673	4.3308	2.4228	1.4834	5.8558	1.439	7.8339	1.5722	0.54608	-1.3562	1.5313	2.3697	7.5914	-3.3888	3.0589	7.7851	4.2928	2.8297	3.8611	7.3701	2.4635	7.084	1.0381	2.8919	5.4955	3.8247
-3.9535	0.27867	0.94333	3.6709	2.7203	-1.1409	4.8123	2.8781	3.7126	-1.008	0.14797	1.7526	3.6977	0.99899	0.87221	-1.6809	0.22928	-2.8646	1.687	2.3737	0.7451	4.8078	-1.1907	-6.8012	1.216	0.38183	1.4419	1.2575	0.05829	4.2171	-1.4175	-1.396	3.9885	0.44003	-0.92079	3.4063	0.50365	1.1678	-1.1738	-5.8345	-1.4028	-3.8668	0.7638	-1.963	1.7673	2.4953	-2.4197	-0.61273	-0.40085	-3.9756
-3.7331	-11.908	-7.8099	-9.2133	-8.8088	-7.43	-10.89	-7.6493	-13.899	-11.918	-14.187	-10.856	-10.106	-12.664	-8.6692	-11.185	-10.039	-8.2658	-6.776	-10.644	-11.457	-10.037	-8.028	-15.352	-7.6106	-8.1668	-6.6838	-10.268	-5.3698	-8.583	-8.5873	-11.957	-7.9292	-8.5199	-10.947	-8.6178	-10.984	-11.354	-11.773	-8.1851	-4.9455	-12.232	-10.288	-8.6268	-7.4331	-3.8422	-7.5653	-5.4852	-8.9325	-5.6343
-3.3569	-6.0653	-3.0426	-3.377	-4.1037	-0.95577	-0.94597	-6.1472	-4.0304	-0.80668	-9.2544	-6.9923	-3.6669	-0.86815	-1.4328	-7.2797	-4.7714	-6.3497	-7.1224	-6.3161	-0.90513	-2.9024	-2.5441	-5.5105	-7.002	-3.9417	-9.2087	-4.3983	-1.799	-5.757	-4.5925	-10.631	-5.2479	-5.7455	-7.0358	-2.5065	-5.2502	-3.7161	-3.9693	-6.9611	-4.5033	-0.5543	-4.9654	-3.3798	-11.055	-8.3534	-4.0031	-3.5546	-2.476	-4.8114
1.7479	-4.3799	-8.8928	-6.9867	-8.1755	-4.0695	-8.2984	-7.558	-4.876	-5.5113	-7.0854	-9.3538	-8.821	-4.6234	-4.1488	-6.8054	-9.7387	-8.8124	-0.60124	-5.9935	-6.569	-4.3955	-8.7676	-5.6826	-4.2492	-7.0184	-4.6547	-7.7196	-3.9506	-2.1857	-8.8123	-7.4147	-7.6408	-4.6807	-7.3214	-7.5042	-4.6953	-5.0019	-8.1387	-6.2495	-0.98218	-7.8402	-4.5422	-5.7007	-5.8701	-7.9257	-7.5156	-6.6606	-11.019	-4.4033
-13.284	-13.573	-12.306	-18.192	-12.432	-13.104	-14.101	-12.42	-16.3	-15.711	-16.386	-17.917	-16.303	-12.476	-10.834	-14.53	-12.189	-10.596	-20.342	-16.859	-10.224	-11.02	-14.763	-15.47	-10.473	-17.118	-14.006	-13.005	-14.428	-12.412	-18.267	-13.927	-18.258	-14.217	-16.138	-17.031	-16.693	-16.023	-15.738	-14.097	-16.517	-14.951	-19.207	-12.971	-16.032	-13.158	-13.416	-15.139	-18.474	-10.377
-1.3904	-2.8	2.2672	-5.2844	1.4219	0.73509	-1.656	-4.061	0.5861	-1.8837	-0.023932	-0.18601	-3.0138	-4.7155	-1.1573	-3.6559	0.18606	-2.8493	-2.3782	-1.5678	-6.3079	1.7977	0.58994	1.3905	0.7986	-3.1754	-1.1313	-2.6539	-3.4184	-6.2321	-5.3366	-5.4386	-5.3968	-1.3014	-7.7314	-5.9316	-0.91094	-2.5813	0.77212	-2.5483	-3.5117	1.7606	-6.2341	-1.7852	-2.2856	4.2148	-2.1129	-0.8338	-2.7869	-3.8375
-21.142	-25.212	-19.092	-23.181	-28.164	-23.525	-22.138	-20.491	-21.412	-20.78	-20.958	-21.532	-25.459	-24.511	-18.056	-22.232	-22.882	-23.908	-22.018	-23.969	-21.67	-20.081	-21.431	-21.954	-23.807	-20.693	-26.208	-23.231	-23.104	-26.228	-21.233	-22.887	-25.531	-20.094	-23.639	-20.082	-20.716	-21.576	-17.91	-21.945	-25.65	-17.089	-25.9	-26.1	-22.445	-22.884	-23.102	-25.328	-19.48	-25.996
-13.184	-11.95	-9.9973	-12.288	-14.574	-9.8141	-16.703	-15.686	-11.79	-10.076	-10.408	-13.262	-15.746	-9.7051	-11.297	-15.765	-13.053	-14.91	-7.2157	-12.136	-14.577	-14.65	-15.406	-12.584	-14.492	-13.599	-13.583	-8.9166	-10.411	-14.858	-10.445	-16.575	-12.758	-12.078	-13.431	-10.666	-12.876	-14.264	-13.491	-10.557	-12.207	-15.459	-13.031	-13.067	-13.272	-12.151	-16.669	-7.9168	-15.301	-14.077
6.8725	3.2603	3.9303	9.2903	8.5151	3.5473	6.8375	4.0919	5.7448	8.158	6.1291	5.1314	7.1284	4.5696	5.8729	7.053	8.098	5.2151	5.0882	4.5365	2.9463	3.9828	7.1588	6.4107	4.7106	10.931	4.1411	2.3386	7.252	3.6089	4.1629	2.8793	2.0915	5.5596	4.4549	6.313	3.0237	3.8274	1.1905	8.7125	6.6443	4.1048	5.4443	2.1041	2.1119	3.4633	1.6043	3.4792	7.0017	7.253
-0.37644	-0.97685	4.6899	1.2407	-2.6409	3.1237	0.95982	-0.6176	5.7153	-4.3369	2.6129	0.79863	2.0891	1.4974	-2.3341	-2.5168	-3.0073	-0.53438	1.8239	-2.1735	0.40097	5.0597	1.6279	-0.89467	1.2504	1.7003	2.1483	-1.6984	-0.34321	0.40562	-4.4709	3.8284	0.052443	0.27211	1.1134	0.28134	10.327	-1.3296	-0.37931	-0.45743	-3.1899	0.79632	-1.4961	4.0574	-0.081408	-2.7341	-3.2443	1.7694	0.8242	2.4605
7.3327	4.4394	4.9611	6.005	8.3789	5.6307	8.3971	7.8366	4.86	9.6609	3.9275	5.9723	3.967	4.5645	4.9841	4.4335	6.9034	5.0177	6.9437	3.0673	8.9563	9.9787	8.9467	8.3086	7.7153	8.4332	7.5835	5.6835	10.054	9.0547	11.52	13.796	1.2013	8.333	7.46	1.2858	4.1035	5.7246	6.6311	9.3233	4.7702	9.0842	5.0195	8.2723	12.342	12.416	10.374	8.3479	8.2789	5.0282
1.0676	1.9226	-0.73065	-0.011747	3.5944	-0.21046	-1.8492	0.83456	2.7392	2.5329	0.13036	-3.9508	3.5405	1.1372	2.0049	3.8732	5.08	4.2076	-0.017049	-0.32335	4.5248	-4.6292	2.2092	-1.3591	0.16361	4.1099	1.7596	0.33084	1.4753	-0.35538	4.6517	0.69561	-0.99689	-1.5488	1.9787	2.7232	-0.015408	-1.2412	-1.5606	-1.2727	-0.19502	0.1222	-0.91652	-0.91916	2.324	1.7545	-2.1548	-0.38605	1.1326	4.0575
-6.7226	-0.69857	-2.73	-7.2459	-4.5551	-0.94677	-0.6774	-5.3142	-6.9483	-3.3836	-4.2515	-1.6423	-5.6431	-4.9759	-5.5861	-4.3622	-3.227	-5.899	-3.4434	-4.9601	-3.0214	-2.5537	-4.834	-2.4751	-5.8332	-3.8689	-4.6652	-5.7858	-8.5226	-4.325	0.57107	-5.3544	-0.45918	-3.7505	-1.2364	-5.39	-2.0194	-2.8141	-6.2417	-4.4584	0.88788	-2.5975	-1.7146	-1.615	-5.5804	-6.7565	-1.8737	-5.3699	-1.6367	-3.7634
-9.3305	-10.592	-7.9682	-8.3309	-13.335	-7.5452	-8.6757	-9.5945	-11.557	-7.8332	-10.154	-7.338	-9.2518	-11.183	-8.9425	-8.1642	-9.349	-9.8321	-13.62	-4.902	-8.8118	-5.6207	-8.7123	-6.3211	-9.3834	-11.755	-2.1576	-8.8022	-8.0148	-4.668	-11.327	-7.2152	-13.426	-10.051	-6.3385	-5.9146	-8.4043	-7.2632	-12.58	-15.196	-9.4868	-7.0217	-9.7203	-9.0513	-13.395	-7.5932	-12.114	-10.604	-7.2992	-11.918
7.5698	2.4702	6.4981	2.9394	6.7032	4.4713	9.2315	6.8002	9.5433	7.0245	6.4987	2.3784	6.072	8.5424	11.784	8.9071	9.9038	10.34	10.925	6.8109	7.4747	6.5032	11.227	10.997	9.8678	6.2054	8.1984	6.775	9.1175	8.1293	10.365	6.116	10.176	12.086	8.3975	9.0378	7.5481	6.5798	7.2752	9.6765	15.261	10.31	5.7903	10.19	3.7433	15.74	10.503	9.0096	5.9729	14.026
-6.6316	-4.7265	-3.3998	-11.017	-3.3102	-6.7122	-8.9169	-4.5824	-6.1048	-6.2342	-4.5045	-3.804	-1.8179	0.21795	-7.7214	-12.478	-2.7151	-3.1209	-6.603	-7.1914	-9.981	-5.0693	-8.7381	-4.1044	-6.1938	-6.92	-3.6191	-3.8261	-5.611	-5.8497	-8.3367	-4.4988	-6.2966	-7.21	-8.076	-2.4926	-10.946	-2.6068	-4.9537	-6.5027	-6.6901	-1.9174	-9.9156	-4.8643	-5.2709	-6.4841	-5.3124	-6.2785	-7.766	-4.5486
-2.0225	-5.3109	-1.5779	-5.4107	-2.6874	-7.1459	-5.3489	-6.6562	-2.534	-2.2287	-1.612	-6.0679	-5.3397	-6.4076	-2.2643	-4.4265	-0.97566	-3.3095	-1.9325	-3.7439	-0.86264	-0.82529	-3.5803	-1.7398	-7.7685	-4.0344	-6.8312	-5.7684	-2.8189	-2.3136	0.98699	-2.303	-5.9547	-6.1689	-3.9917	-8.9993	-0.39925	0.64989	-5.0243	-3.9677	-6.3832	-6.5486	-2.8861	-2.9199	-8.8033	-8.2155	-3.7627	-1.6682	-2.9257	-3.6607
6.6725	5.0591	-0.79453	3.3222	0.38582	6.3208	0.95617	1.5966	3.4552	4.5775	0.28192	7.1948	0.048858	5.0459	2.056	1.3258	3.4261	3.0891	7.0179	4.9167	-0.54123	5.5298	2.6324	0.90422	1.7373	3.85	4.9607	2.3104	1.4086	1.4621	2.6217	3.3909	-2.7301	1.6376	0.97202	-2.6427	0.85325	3.1981	1.1091	4.8872	-1.1641	2.9605	2.8309	5.4959	3.7312	4.8198	1.4826	-0.30062	3.5575	2.2467
-2.9471	-1.0387	-5.8883	-2.5588	-2.2927	-1.6955	-3.8671	-3.3985	0.038573	-6.1943	-4.9533	-8.6499	-7.3744	-4.1365	-1.8978	-6.3737	-4.3559	-5.5065	-7.0587	0.11108	1.2261	-5.0718	-8.9419	-6.4837	-1.2454	-3.8278	-5.354	-2.5301	-6.1575	-4.8781	-2.8483	-1.5133	-0.59619	-0.54716	-6.8911	-2.8426	-5.3288	-3.5857	-4.4397	-4.5998	-0.83289	-2.1749	-4.0666	-5.4715	-6.5812	-4.1927	-1.1639	-3.4634	-8.7788	-2.8352
-3.3858	-1.4769	-0.14413	2.1036	0.10824	0.3209	2.0273	-1.7667	3.8221	1.5646	0.46222	-0.08243	2.4072	-1.9022	-1.8289	-1.8086	0.23904	-2.935	1.6803	0.87608	1.6639	-3.6961	0.065977	-1.6582	0.40041	0.41895	5.1437	0.54718	0.047795	1.217	-1.5848	-0.66681	-0.286	-3.2867	-2.2787	0.32831	-0.82699	2.1248	-0.035654	-0.92428	2.5654	-4.2692	1.8254	0.16933	-1.0419	0.73714	2.9923	0.32902	-1.9889	-2.4792
-9.9863	-10.308	-0.027395	-8.8314	-8.5152	-8.5811	-2.5565	-6.9041	-5.8695	-6.6863	-4.3349	-7.2852	-6.2551	-8.9064	-5.8878	-11.841	-9.7993	-7.2257	-7.1758	-10.36	-6.5772	-6.0227	-9.2664	-6.4202	-5.8911	-9.5519	-6.8338	-4.4653	-6.7047	-10.004	-9.7935	-7.4209	-9.767	-7.8433	-7.2043	-7.2283	-5.5084	-10.009	-4.4978	-7.421	-6.4943	-8.7879	-6.3777	-7.5138	-6.444	-4.4517	-1.9623	-8.8403	-5.2386	-6.2365
6.3243	-1.7382	1.9944	3.1211	2.1969	1.0851	1.8384	-2.3984	1.5064	-0.43392	0.80886	2.152	4.7514	2.6037	1.5386	-1.3373	3.1324	4.763	2.0775	4.0738	3.3707	2.6238	-1.4694	-0.43549	0.53058	0.61596	2.0058	2.7029	-3.637	-1.9843	1.3631	6.6632	-2.2192	-1.5318	0.69787	0.45884	-4.5534	-2.1411	-0.97856	-0.65232	0.16655	5.1275	4.0406	2.4214	2.7567	2.3864	-1.0833	-4.1871	2.828	-1.1326
-3.5898	1.0543	0.89595	-2.8626	2.262	1.7511	-4.434	-1.9347	0.037686	-4.092	-4.0192	-3.176	-0.849	-4.7154	-0.089517	-7.1506	-5.789	-4.1311	-0.88034	-1.3109	1.2583	-3.5	-3.3763	-4.1877	-2.3033	-3.0011	-5.1975	-1.1595	-1.2954	-4.2201	-0.81662	0.10787	-1.3738	-6.4813	-6.1107	-0.62406	-5.0806	-6.5303	-2.3684	-1.3669	-2.3921	-5.1903	-2.382	-6.6487	-5.4741	1.0532	-0.62524	-5.5033	-0.24123	-1.2045
5.3083	3.7255	3.0757	1.6376	4.1454	-2.7817	0.0521	1.0674	0.79563	5.1682	8.3676	3.5359	3.5868	1.6469	-1.2428	5.3889	6.8758	-3.1824	3.3685	-1.1497	-0.91272	1.0513	5.154	-1.9541	0.63091	4.7346	3.9226	4.7516	-0.60967	-0.42004	3.4351	3.5903	0.4455	3.6558	2.0117	2.3704	1.2478	-1.1419	0.70108	4.0183	-0.73105	3.8235	4.8033	2.0241	4.3739	3.4783	3.4356	4.181	7.8174	-1.8957
1.5659	4.509	0.7769	3.4443	4.5315	5.3518	3.4644	1.6998	2.1715	0.44808	4.6956	2.1617	3.2156	-0.80082	2.8008	-0.967	-1.7326	7.0983	1.6818	5.3053	1.6794	1.7758	3.8219	1.869	-2.354	-0.82421	1.599	4.7438	5.5538	1.3686	3.5696	2.6251	1.5879	5.1419	2.3833	0.68667	2.2259	5.3007	1.6631	4.1245	7.7198	-0.83714	-0.77135	0.017022	1.2137	2.4257	-0.26049	1.4674	1.4913	-0.2082
-4.1918	-5.9763	-8.6025	-6.656	-5.9208	-4.0867	-9.1326	-6.0737	-8.9335	-8.7664	-10.656	-6.6328	-8.198	-1.3225	-7.9381	-6.271	-4.2723	-9.2594	-5.6609	-4.8734	-6.5959	-9.3251	-5.804	-7.312	-2.7555	-3.5262	-5.2672	-4.3377	-8.0893	-7.8772	-7.5492	-5.0812	-9.8284	-9.6372	-4.261	-3.0397	-3.524	-2.8697	-8.954	-4.6474	-5.5791	-10.039	-3.7173	-2.3058	-3.4993	-4.5946	-9.3393	-3.7772	-6.8911	-4.714
-1.7599	1.0699	-2.5075	-3.032	-3.9382	-0.42444	-1.7914	-0.02719	-1.5775	-0.65666	-0.66887	-2.4627	-0.093739	-3.1221	0.60619	-1.5107	-5.0478	-6.0132	4.3292	-2.2648	-1.4776	-0.50688	1.5912	-4.7089	-0.3012	-2.6026	-3.1658	-3.4362	-2.3819	-2.0976	-0.55343	-3.6172	-1.2654	1.1979	-4.2571	-3.438	-1.3396	-3.3263	-0.93092	-0.97668	-4.125	-0.23603	-3.2905	-1.9066	-3.1248	-1.3655	-5.8218	-1.3987	3.861	-4.1069
-9.4442	-12.166	-6.9196	-10.974	-5.2552	-11.443	-9.3879	-10.174	-13.796	-14.359	-13.576	-8.9006	-4.1251	-11.773	-5.5906	-10.936	-10.464	-7.0345	-12.799	-12.26	-14.428	-12.04	-11.049	-11.813	-12.23	-10.596	-9.3071	-6.9555	-9.807	-13.302	-9.6267	-13.47	-10.527	-9.7975	-8.6282	-15.828	-9.8196	-11.576	-10.897	-10.96	-11.609	-7.2557	-7.0936	-9.4738	-10.576	-9.1711	-7.8925	-10.094	-10.93	-9.5006
-7.7604	-9.3024	-7.184	-12.107	-10.907	-11.523	-8.5338	-5.7524	-6.8499	-11.109	-9.9649	-9.8509	-14.451	-9.8578	-8.838	-8.7462	-9.3812	-8.0828	-8.5059	-8.3989	-10.739	-10.324	-8.7656	-9.601	-8.6496	-10.553	-11.167	-10.702	-8.2821	-8.4009	-14.592	-10.355	-6.8139	-7.6013	-9.9677	-13.086	-9.7234	-8.4033	-10.694	-13.571	-14.19	-10.487	-9.0566	-8.6581	-7.3135	-12.818	-3.5209	-8.7468	-7.3459	-9.5644
-7.6035	-6.1328	-5.8891	-9.6561	-5.1902	-1.8258	-8.5614	-2.806	-8.5975	-8.3701	-5.656	-10.395	-4.3658	-1.5548	-7.7204	-5.4132	-7.1402	-7.3758	-8.602	-3.6387	-4.7417	-8.5197	-6.7375	-4.9414	-4.0046	-5.8918	-7.5829	-8.3134	-4.2046	-6.3213	-7.4102	-2.4009	-2.8544	-4.6383	-3.8634	-1.8591	-4.3444	-4.9152	-5.1872	-10.842	-4.2701	-7.8128	-3.1007	-5.5495	-5.1441	-5.4754	-6.1762	-8.0452	-6.6106	-6.065
-9.5994	-9.9732	-10.064	-11.405	-13.659	-11.094	-8.1287	-12.972	-9.4949	-10.008	-9.9069	-11.936	-11.534	-12.219	-7.6045	-8.2515	-11.787	-8.3193	-8.7679	-5.9365	-8.9329	-13.418	-11.309	-10.141	-10.878	-10.873	-10.389	-10.789	-12.094	-8.7375	-6.9853	-11.016	-12.898	-8.5914	-9.8349	-9.81	-11.124	-12.525	-7.0291	-14.104	-12.832	-10.324	-7.5114	-9.4443	-11.845	-10.59	-11.015	-11.176	-10.645	-10.363
0.0056351	0.34962	-0.99982	-1.553	2.308	-7.0354	-3.3028	2.653	3.8223	1.9368	0.77081	2.798	3.3689	1.8864	3.6463	0.20768	-5.4979	-0.79065	4.7841	-3.6929	-2.8183	-1.2843	-0.36312	1.696	0.93794	1.9087	-4.2145	1.7816	2.5886	9.7739	-2.1739	-1.054	4.4687	-0.065305	-4.8695	1.8698	0.99504	2.4185	3.551	2.4848	2.0149	3.1127	1.4663	-1.4436	3.7626	0.043701	2.2983	0.99288	4.5553	-1.9764
2.8222	-0.020397	0.97129	-0.4356	-0.4967	0.65529	3.3505	4.2998	2.8679	-2.6489	2.4039	1.4446	1.5296	-2.3082	-2.0376	3.0134	-5.7015	0.84632	-6.3387	0.47681	-0.0079186	4.3008	-0.43753	-2.6653	-0.063442	1.3822	-1.2984	1.0615	-0.34504	2.6647	-3.8799	-0.81759	-0.4931	2.1491	-2.7173	-0.30503	0.54732	10.337	-2.3023	1.4277	-6.091	1.3422	0.10734	-2.1908	-4.8376	-1.7378	-0.81002	-1.6468	2.7298	-0.13084
-21.878	-26.054	-21.115	-20.597	-20.629	-20.492	-23.948	-19.898	-20.923	-22.648	-25.926	-22.685	-19.844	-23.643	-19.9	-26.011	-18.268	-25.458	-26.712	-23.608	-22.138	-16.138	-20.536	-21.664	-25.447	-23.771	-26.052	-25.943	-22.545	-20.551	-23.991	-23.779	-25.228	-19.337	-20.347	-22.711	-24.669	-30.926	-24.045	-19.9	-20.141	-25.689	-17.902	-20.855	-25.299	-23.385	-21.557	-20.691	-23.871	-25.151
-11.534	-13.716	-16.216	-16.279	-13.69	-13.307	-15.226	-11.764	-15.767	-7.3943	-13.997	-15.561	-12.519	-13.252	-15.151	-13.912	-12.863	-8.7716	-17.401	-13.538	-16.34	-10.505	-12.198	-13.406	-15.841	-12.45	-19.264	-12.22	-13.141	-12.233	-14.728	-14.164	-14.317	-14.734	-18.662	-13.439	-11.513	-13.235	-12.409	-12.993	-14.367	-9.416	-13.541	-13.175	-13.929	-13.821	-11.031	-9.2134	-8.2697	-13.346
-10.678	-16.08	-13.555	-14.1	-17.168	-14.045	-10.707	-15.155	-14.468	-12.21	-12.702	-14.29	-13.454	-13.105	-11.723	-10.766	-8.2724	-14.692	-10.254	-12.25	-12.069	-11.36	-11.276	-15.382	-14.964	-17.614	-12.438	-11.103	-14.252	-9.7154	-12.987	-12.03	-15.886	-11.19	-15.659	-9.5808	-17.636	-16.134	-12.714	-12.919	-7.4898	-16.194	-15.229	-12.276	-11.52	-11.956	-10.71	-14.312	-10.716	-13.771
-7.555	-3.6957	-1.9245	-4.0583	-0.63543	-3.0694	-2.7296	-5.6392	-3.7668	-2.477	-8.2295	-7.4141	-5.0328	-3.9987	-0.46916	-4.9345	-5.0656	-3.5022	-6.9466	-7.9852	-4.6992	-3.0039	-3.8562	-3.9316	-2.87	-5.8809	-4.9805	-2.622	-7.3221	-3.5393	-2.874	-5.5363	-0.90593	-4.6073	-2.4061	-5.5003	-4.3887	-7.3481	-8.811	1.464	-7.1872	-0.85923	-8.8403	-6.0136	1.4365	-3.9238	-5.4193	-5.368	-8.9359	-5.0814
-6.2636	-2.8853	-5.9439	0.099319	-4.9889	-2.5263	-6.1148	-2.9408	-5.3386	-3.9842	-2.0032	6.3688	-2.4129	-7.8536	-0.8055	-3.2671	-3.3776	-3.0738	-6.4931	0.14546	0.13345	-2.6037	-3.3313	-6.2429	-4.2399	-5.1482	-0.86856	-7.5004	-2.5519	-4.4189	-3.0019	1.685	-2.8043	-6.7436	-3.7365	-3.4856	-2.3348	-1.8031	-1.7322	-3.4759	-5.1071	-4.9409	0.20022	-1.1054	-2.3291	-8.9031	-2.9119	-4.3912	-4.0824	-5.799
-17.468	-11.91	-11.339	-10.331	-10.591	-15.9	-12.618	-12.826	-11.813	-10.326	-9.0503	-9.5381	-14.967	-5.9249	-11.849	-10.487	-10.906	-10.603	-11.004	-10.077	-14.265	-11.217	-9.5825	-12.344	-10.209	-12.489	-9.0051	-12.777	-10.022	-9.9726	-8.7609	-12.319	-10.738	-16.741	-10.487	-10.598	-9.7461	-9.9769	-11.923	-9.6629	-6.947	-9.1745	-10.952	-10.681	-10.719	-5.1375	-7.9765	-15.552	-9.1295	-11.449
-2.8203	-0.26335	-3.6904	-0.095772	0.94705	-3.5173	-11.138	-7.2521	-4.3202	-4.7481	-0.48096	-2.4484	-2.5107	-1.8068	-4.279	-3.3936	-8.2537	-2.7553	-4.6875	-2.4275	-4.8943	-3.062	-6.7665	-3.225	-4.1648	-6.922	-1.0845	-3.0191	0.94631	-3.1975	-4.8348	-6.3028	-4.612	-3.8469	-1.3351	-2.525	-5.5932	-4.7941	-2.5178	-6.8436	-3.0004	-1.8245	-6.0571	-3.8066	-2.3626	-3.1873	-0.61276	-3.6493	-6.8967	-6.9359
-13.06	-12.22	-13.202	-11.697	-11.501	-11.596	-11.504	-13.433	-6.8022	-12.016	-20.018	-12.086	-16.438	-12.249	-13.015	-10.986	-6.6871	-14.78	-8.789	-11.605	-10.799	-15.409	-9.4773	-12.856	-10.32	-12.688	-15.23	-13.159	-13.128	-9.7656	-14.355	-9.1141	-12.137	-9.0768	-14.327	-15.997	-13.928	-14.535	-12.096	-14.91	-10.748	-13.059	-9.9336	-11.421	-12.319	-14.064	-12.145	-12.967	-14.845	-15.104
-11.793	-13.357	-12.348	-13.799	-11.527	-9.9123	-12.309	-11.695	-8.9632	-10.335	-13.047	-10.642	-11.147	-14.277	-13.671	-9.4263	-6.1559	-14.15	-6.5268	-12.601	-10.716	-10.918	-12.599	-10.825	-16.37	-11.286	-9.0018	-13.152	-12.513	-12.254	-8.8685	-10.29	-10.53	-13.77	-7.6383	-9.2385	-17.066	-8.1049	-11.652	-9.3271	-13.611	-11.459	-8.0402	-15.852	-14.682	-10.562	-9.8501	-14.228	-14.281	-19.67
-12.049	-12.365	-17.79	-12.957	-16.967	-12.343	-15.358	-16.1	-13.65	-16.383	-8.4365	-14	-12.504	-10.938	-19.634	-14.072	-9.4585	-17.258	-12.646	-13.475	-14.918	-13.918	-17.065	-14.224	-12.243	-14.958	-21.056	-17.418	-7.2419	-12.01	-13.961	-18.781	-13.959	-13.349	-8.3865	-16.004	-13.26	-17.26	-13.457	-17.227	-15.465	-11.538	-14.488	-17.151	-9.9644	-13.897	-13.032	-15.806	-13.281	-13.25
6.3067	1.8624	3.4592	2.512	3.0144	1.8753	-1.3912	0.36322	2.5187	2.1804	3.2669	4.1605	1.3176	3.9646	-4.4875	2.0761	0.478	1.6247	1.0162	0.83031	-1.9183	0.40352	2.0845	3.232	1.658	4.4355	3.5627	4.5178	1.7572	-1.0469	-1.8155	0.49161	2.1263	0.63826	-2.4641	-2.9469	6.9818	-1.8995	2.1403	1.3402	0.79282	-2.1258	2.7102	-3.9977	1.5014	2.1584	6.5045	-0.1162	3.0654	0.40611
-22.328	-25.947	-21.739	-20.215	-16.482	-20.241	-19.748	-22.355	-18.304	-22.099	-22.262	-24.709	-21.08	-20.975	-20.213	-18.902	-22.502	-18.955	-21.198	-25.496	-22.095	-25.812	-23.982	-23.733	-21.331	-24.453	-23.699	-26.166	-23.926	-18.273	-18.158	-28.872	-20.294	-19.62	-26.419	-24.159	-21.809	-22.712	-23.386	-17.803	-24.99	-28.153	-23.346	-26.318	-21.239	-23.698	-20.624	-18.464	-19.988	-23.3
6.5188	5.806	3.4135	6.3954	9.8067	8.552	5.9909	3.0317	6.7627	8.1317	7.908	4.0217	6.2227	5.8235	3.181	8.6854	8.4527	7.5167	6.761	4.1942	6.1284	7.0995	9.027	2.9729	4.5998	10.29	5.1979	2.1257	1.7237	8.2595	4.5734	3.0867	4.6533	3.7178	7.4366	4.6414	4.1785	4.6526	10.61	4.4929	3.1143	11.671	6.1255	6.0298	4.9516	8.1987	8.0478	10.178	6.4396	3.4114
-13.579	-18.804	-13.401	-16.868	-14.119	-18.331	-13.149	-14.601	-12.436	-14.373	-19.7	-14.662	-17.942	-18.163	-14.666	-17.623	-12.716	-18.611	-10.243	-14.643	-10.96	-17.849	-12.608	-17.405	-11.892	-15.906	-9.8678	-13.753	-12.628	-12.715	-15.786	-14.598	-16.048	-15.494	-11.711	-15.555	-14.677	-18.473	-13.263	-9.8103	-14.047	-17.686	-12.705	-16.255	-11.036	-18.474	-17.052	-17.179	-14.872	-9.4676
6.2991	7.1675	6.8352	3.7836	4.9124	8.2646	6.2152	5.4055	7.3423	9.0032	9.0437	2.9762	9.5744	2.4458	10.031	8.9088	5.1392	3.9599	9.9754	9.0123	5.9089	6.4423	10.676	8.4376	11.018	2.1043	6.6228	4.7108	4.1681	7.2418	8.0145	4.9315	8.4949	6.8529	6.1365	10.001	5.936	2.6143	6.4801	2.7207	7.4988	1.9625	6.3999	5.9239	9.0285	6.0183	6.3039	9.4078	11.839	6.8258
-14.364	-8.845	-7.1603	-12.987	-9.215	-11.695	-16.619	-12.706	-15.48	-16.68	-10.025	-8.4648	-11.372	-15.377	-13.991	-9.2848	-12.884	-13.651	-17.437	-8.4233	-11.094	-7.9801	-15.142	-15.243	-15.848	-15.259	-15.686	-12.88	-12.638	-11.341	-15.385	-15.386	-9.8958	-17.492	-12.604	-12.174	-10.433	-14.078	-16.747	-16.798	-11.264	-13.749	-11.608	-13.297	-15.847	-13.461	-15.836	-15.272	-11.122	-11.241
-8.0485	-9.7802	-10.466	-5.4967	-9.5052	-10.337	-5.515	-8.3197	-10.749	-5.9368	-9.2383	-11.33	-8.4984	-3.6332	-11.131	-8.5457	-7.3139	-6.0539	-10.225	-12.242	-6.164	-10.004	-10.985	-4.5365	-12.224	-12.816	-14.26	-8.3347	-6.9502	-11.924	-6.368	-8.9281	-11.805	-8.1579	-7.9316	-9.4531	-7.1516	-10.703	-8.5744	-4.805	-9.396	-6.8315	-13.207	-10.087	-14.458	-10.137	-6.8387	-11.856	-8.2649	-10.037
-14.731	-14.299	-11.475	-17.269	-11.87	-8.6917	-11.518	-16.22	-16.213	-13.813	-13.035	-14.461	-13.541	-12.449	-16.334	-14.738	-10.537	-9.8444	-16.694	-11.188	-9.4798	-12.697	-13.213	-8.5742	-12.961	-17.539	-7.5189	-10.849	-9.617	-11.177	-15.915	-11.068	-8.1244	-13.828	-17.544	-14.005	-14.447	-12.889	-13.576	-10.179	-10.01	-15.049	-16.121	-16.118	-10.973	-13.316	-12.812	-9.9226	-11.22	-17.662
-3.245	-3.5941	-2.6112	-0.41125	0.62055	1.2343	-1.9159	-4.1507	-2.2439	-3.4457	-3.0616	1.0235	-1.6341	4.0132	-3.3884	-4.8589	-2.4256	-3.0497	-4.3246	2.3523	-2.9096	-3.9077	1.111	1.334	-3.1075	-0.91367	0.42566	-2.2922	-3.2076	1.4985	-2.3257	-5.0845	-1.3619	-3.4484	-0.68253	-5.5884	-5.275	-0.34266	-2.0651	-0.81715	-2.1778	-6.3465	-3.1207	-0.63195	1.4368	-1.5288	-3.415	-7.9579	-1.8571	-3.6242
-0.86357	2.3548	-3.9503	0.41928	5.6878	4.3148	-5.5178	-0.53899	3.7726	0.54624	-2.9247	0.31981	-2.5702	-3.3245	0.91857	0.66107	2.0198	-1.3482	-0.84334	-2.8981	3.383	0.23698	0.67384	-2.3886	-2.0114	2.8988	2.4701	-2.4426	1.5643	-0.5243	-2.1295	3.3621	-1.032	2.1133	-1.0531	-0.19019	3.978	1.1184	-0.65375	1.0114	-1.2748	-0.98042	-2.2626	-0.24628	0.42841	-1.8759	-0.46052	-2.8439	-2.6044	-3.6591
-11.143	-10.585	-11.478	-4.9132	-11.931	-8.0845	-8.7671	-6.7574	-6.951	-7.745	-10.165	-6.8968	-8.8237	-8.6541	-13.458	-5.6886	-8.9868	-12.819	-7.071	-6.9934	-8.4323	-12.168	-9.1247	-11.002	-9.0341	-9.8775	-7.5517	-7.2206	-5.2095	-8.442	-12.217	-5.5311	-13.568	-7.8266	-9.5099	-7.0372	-9.4194	-11.677	-8.7839	-7.3704	-8.5041	-9.6177	-9.8049	-7.6267	-8.7468	-11.777	-10.958	-8.5181	-10.906	-11.19
9.5406	6.605	5.618	10.546	9.2437	7.6771	9.9833	7.6898	10.031	8.2131	4.2735	5.124	1.9956	5.6089	2.7451	7.814	7.9634	3.2144	2.282	5.603	9.7831	9.6389	8.0958	9.8363	8.2213	5.7761	9.4561	1.2144	6.7911	8.5463	9.9137	5.7268	7.3392	10.126	6.9171	9.8299	10.833	4.7372	3.2952	2.6209	9.4788	6.2226	3.0495	6.7222	12.735	6.9542	6.9866	8.1794	4.9469	10.135
-1.707	0.71924	1.2808	-0.24414	3.7904	-2.8684	-0.010035	1.4916	1.2459	-2.9549	2.1155	-4.0867	-0.064816	-0.061911	-2.74	-0.66187	2.6022	0.1068	-0.18179	-2.0606	0.43601	-0.12603	-0.30058	1.0377	-1.2239	-4.5196	2.3987	7.0124	-3.0278	-2.8916	0.82861	0.52305	3.252	-0.38356	0.20361	-0.79579	2.8187	-2.3739	3.0466	0.62164	-7.957	-0.88605	0.36617	2.0855	4.0381	-2.5134	-0.11155	3.0269	-2.8468	0.3876
4.5534	0.65499	-1.9638	-0.24439	4.6213	2.1598	2.1884	0.95634	3.8274	4.7594	0.79956	-0.99327	5.7036	-1.7694	2.935	-0.29048	6.2304	-0.028491	-0.1446	5.1366	0.36487	0.40355	1.9594	-0.18425	-1.1753	1.2926	3.2914	1.9136	4.8666	2.3282	-0.29597	-0.09772	4.0171	7.5809	0.89487	-1.5337	-1.277	3.4151	5.7795	3.8448	-3.555	5.2394	0.35496	2.7807	3.6177	0.85133	5.6429	4.1071	0.62685	2.3618
-6.674	-7.4745	-7.1325	-3.996	-7.0148	-6.2742	-6.1403	-5.1897	-7.0925	-5.9947	-1.0952	-2.3486	-1.4772	-4.8091	-9.7105	-7.0867	-7.5404	-8.1758	-1.175	-1.2488	-4.6098	-4.3919	-6.2693	-1.4601	-7.6092	-2.8406	-3.3952	-3.6357	-4.7046	-1.2619	-6.273	-3.7501	-5.4893	-5.6783	-4.3998	-3.4264	0.94746	-7.2017	-3.5676	-1.3412	-4.7329	-5.2765	-5.9459	-0.15581	-6.3519	-5.8482	-4.5178	-6.5936	-5.5005	-5.7611
-5.0448	-7.7827	-6.0277	-7.302	-6.2171	-3.8898	-4.4533	-8.8333	-1.7612	-8.562	-4.6672	-5.7557	-4.7921	-7.1253	-6.7651	-6.818	-5.9492	-7.7083	-0.50416	-4.5786	-6.9312	-2.0485	-5.3647	-4.0466	-8.0301	-5.3352	-9.4142	-7.0102	-4.509	-5.9936	-6.0362	-8.2538	-0.58691	-3.9914	-10.163	-2.3424	-3.2711	-4.689	-7.2008	-4.2911	-3.7423	-5.7447	-3.4662	-4.6778	-7.5247	-11.807	-3.7074	-8.0313	-7.1979	-4.3104
5.5211	-0.32214	-0.96697	4.1737	2.0081	3.8103	2.6306	2.5607	2.0574	2.3062	3.1633	-2.8589	-0.9217	4.4517	4.8943	4.4674	-0.75293	0.98049	6.4717	3.3907	3.4733	1.5475	1.5954	-1.3968	2.2747	3.3737	6.2169	5.1233	-3.4763	4.1338	4.7489	3.427	-1.2452	-0.87616	3.6206	7.3319	1.2461	0.54756	2.029	1.1678	-0.16644	3.1989	1.4764	-5.0957	-0.64625	-1.9297	-1.7261	1.1127	2.9696	1.7851
-10.639	-16.04	-11.993	-13.336	-13.264	-15.941	-10.707	-9.443	-16.855	-14.03	-10.086	-13.97	-9.3467	-15.726	-10.895	-10.968	-10.425	-17.046	-13.808	-8.7056	-9.2092	-15.431	-10.286	-11.019	-12.846	-12.162	-15.467	-10.468	-13.073	-16.386	-9.4869	-12.366	-13.665	-11.894	-11.351	-10.429	-8.7588	-9.0072	-12.17	-11.694	-16.682	-13.066	-12.556	-14.848	-9.7993	-9.5437	-15.706	-16.106	-15.184	-12.115
-12.895	-13.196	-19.019	-11.285	-11.868	-9.8658	-11.16	-7.5938	-13.583	-12.38	-13.823	-17.181	-19.305	-14.244	-14.431	-8.8876	-15.477	-14.774	-12.358	-17.217	-11.194	-16.623	-17.609	-17.044	-11.49	-11.893	-12.997	-14.695	-16.656	-9.007	-15.751	-11.765	-10.525	-9.1846	-15.246	-14.207	-15.842	-12.741	-16.364	-11.234	-15.032	-11.813	-16.55	-10.34	-13.531	-13.214	-14.66	-11.66	-13.172	-10.125
-6.7003	-1.8534	-0.88245	-5.6294	-3.238	-6.4172	-3.4045	-3.353	0.46551	-2.8246	-1.8173	-3.0349	-3.5858	-0.83571	-0.231	-3.2924	-3.9347	-3.4894	-1.1538	-3.5904	-7.7222	-1.8435	0.033341	-5.179	1.419	0.82269	0.8855	-4.5951	-6.6568	0.88588	-0.71072	-4.7195	1.9386	2.6089	-1.0634	2.7568	-3.4439	-5.305	-2.9443	-4.6884	-3.3992	-0.25527	-0.28824	-1.8312	-3.0422	-4.3815	-6.1648	0.9831	-2.7148	-2.9387
-3.4125	-9.0266	-2.4663	-5.5766	-6.085	-3.5389	-7.6052	-5.9316	-1.0934	-4.2474	-8.0554	-7.1472	-5.3396	-4.0103	-2.7371	-0.66475	-3.3405	-4.4141	-3.8597	-5.7029	-3.2446	0.26222	-7.1948	-7.5476	-2.7879	-6.0459	-3.0835	-4.9405	-3.3497	-3.0737	-6.3032	-2.9528	-7.9783	-5.7877	-6.0491	1.0524	-3.9869	-7.475	-4.0318	-3.6714	-2.7447	-5.3855	-0.45512	0.4539	-3.3943	-2.0391	-4.6958	-3.3363	-3.6328	-4.3103
7.2381	6.7663	6.1021	8.4763	4.9629	7.1817	4.9304	-3.5912	9.3727	5.538	4.3612	2.844	6.7773	1.4654	5.8964	5.6729	5.8935	5.2101	7.1601	2.2637	4.6317	6.5018	4.7721	5.586	7.0597	1.1649	7.9402	12.187	2.8878	3.7367	4.6942	6.2655	3.6594	6.7079	7.869	4.2322	2.0314	3.7879	4.41	4.3504	7.5287	2.5222	7.7807	6.6627	6.9972	5.5105	1.6016	8.7002	5.0069	4.0245
0.45532	-3.7737	-2.4285	-2.5757	-3.3189	-0.17226	-3.2487	2.4088	-6.8796	2.1674	-2.9743	-1.8234	-2.5753	4.6677	1.5579	-1.5992	-4.4909	-6.8435	-2.009	-2.1653	-4.4567	-4.1873	4.0896	-3.3206	-1.5635	-2.1815	-1.7891	0.98982	-0.73621	-4.8575	2.0375	-2.3762	-3.2403	-2.8545	-0.71849	-5.1269	-4.9487	-2.3162	-2.1416	1.059	0.11327	1.3036	-3.5755	-0.43541	-1.563	0.42322	-2.1486	-0.19914	-2.8402	-6.797
-9.7304	-3.1963	-2.0939	-3.9273	-3.1658	-7.8747	-3.3565	-0.89672	-4.8728	-0.78688	-4.17	-0.20793	-1.2977	-4.6453	1.0369	-3.5781	-3.501	-5.0306	-5.2265	-7.9226	-3.8563	-2.4207	-5.4739	-0.34786	-1.97	-0.72543	-1.2269	-1.9128	-4.8484	-8.4797	-6.6796	-2.4109	-1.2333	-3.5887	-2.1715	0.29143	-3.5175	-1.2	-1.7848	-4.488	-7.1291	3.5794	0.76985	-4.5617	-3.6939	-4.4437	-3.5834	-3.4882	-0.96849	-1.6915
-5.1673	-7.5359	-9.715	-8.6366	-12.121	-11.253	-11.079	-14.876	-7.1959	-6.8496	-10.177	-7.2351	-8.0378	-11.282	-5.3682	-10.534	-7.707	-6.4651	-12.184	-10.198	-10.557	-7.9769	-13.098	-5.7913	-13.026	-6.7383	-9.7945	-6.579	-11.146	-4.4863	-6.3101	-2.9977	-8.4027	-8.9191	-9.6131	-7.915	-10.533	-11.854	-5.6309	-14.166	-7.6466	-8.1822	-8.3533	-10.53	-12.614	-6.5602	-10.279	-8.738	-9.0419	-11.069
-5.4288	-8.1198	-3.8671	-3.479	-5.5993	-3.3455	-5.403	-10.686	-5.2693	-5.3986	-8.667	-5.8167	-0.19699	-4.331	-3.0101	-4.3012	0.43734	-1.9816	-8.2385	0.1364	-8.6442	-11.269	-4.2985	-1.6846	-2.4464	-5.4992	-3.9291	-1.9129	1.1685	-2.4324	-6.2267	-8.6346	-1.7367	-4.9384	-5.338	-6.4019	-3.4766	-2.9589	-5.5759	-6.2775	-4.7849	-1.7727	-6.3434	-6.1792	-4.6113	-3.5419	-9.8709	-5.6702	-6.442	-5.1929
-6.7945	-11.238	-15.846	-9.1758	-8.2468	-10.041	-11.265	-10.726	-12.765	-10.942	-12.561	-8.6702	-12.069	-8.0719	-11.725	-12.544	-7.9327	-11.733	-12.027	-11.647	-10.854	-14.285	-9.6022	-5.2544	-10.988	-11.464	-10.468	-13.065	-9.0428	-13.765	-16.643	-10.222	-6.8789	-8.3948	-11.53	-11.968	-9.8254	-15.558	-11.381	-12.525	-13.169	-9.5667	-7.9059	-12.68	-10.914	-11.159	-14.534	-15.769	-11.143	-13.246
7.4182	9.4075	7.7648	4.2172	5.7201	5.1186	2.2944	8.1436	6.493	5.1415	5.0923	6.3066	5.0595	4.2646	9.0758	4.4561	9.0595	2.7817	2.0401	7.2528	-1.4541	5.737	4.8868	5.0156	6.2981	9.7943	5.5584	2.2028	4.9414	6.0239	9.2287	9.9526	7.9988	8.0743	4.1563	4.9109	4.8709	5.9064	10.85	8.0507	5.2506	5.1973	7.7764	2.091	5.6349	3.9378	4.5168	2.7858	5.7707	5.2062
-19.303	-21.829	-24.474	-19.238	-22.602	-21.035	-19.662	-17.684	-21.662	-23.952	-24.34	-17.635	-21.298	-22.565	-22.026	-19.633	-20.566	-24.838	-22.008	-21.306	-20.249	-22.588	-19.936	-22.038	-22.722	-21.576	-20.789	-19.625	-20.536	-21.404	-16.774	-21.323	-18.703	-24.843	-19.249	-20.819	-18.762	-19.186	-17.507	-19.212	-18.01	-24.256	-15.805	-19.942	-22.625	-24.441	-19.082	-25.036	-21.044	-22.366
-0.3329	2.572	1.9743	0.96801	-2.7672	3.5907	-0.57195	-4.142	-0.55207	-4.1984	1.5592	-1.7412	1.0748	3.4898	-2.4715	-2.1234	-1.4934	5.713	1.5648	0.21364	0.83559	1.3484	-0.15018	-3.2997	0.60906	2.3862	1.5888	-3.2552	0.98489	-1.2976	0.61889	0.85368	-3.3573	2.043	3.2672	0.15806	1.9706	-1.5467	-3.481	-0.97005	-0.69636	-0.9842	-2.6995	-0.30092	0.01615	-0.37071	2.7772	2.5531	-0.97348	0.20961
-3.1085	0.96159	3.4088	-0.29437	-2.6952	-0.90841	-4.7552	1.063	6.6166	2.0497	-1.7156	0.42743	-0.010795	0.62033	-1.4484	2.7149	-0.88275	-0.19692	2.3892	1.6093	2.0697	3.3952	-0.20077	0.88714	1.2367	-4.6444	-2.8844	-1.5914	0.43417	0.20247	-3.1924	2.598	4.6618	2.5146	3.0148	-4.8705	0.79789	5.35	-0.098017	-2.3723	-1.7582	0.39433	2.5149	-3.7447	-2.21	-1.9581	2.1318	0.13	-1.0602	2.594
-0.93578	4.0238	-0.54224	-0.97208	-1.8864	2.2964	0.019489	-2.3539	1.8924	0.32528	-0.035535	0.16162	0.99444	-2.5472	2.2118	-6.4958	-5.227	1.7362	-1.2118	2.4511	-1.5938	3.1457	5.1506	-0.80145	-3.1316	-0.53303	-0.47351	0.83005	-2.7115	-0.37923	-1.3625	3.9121	0.27962	-2.6607	1.3845	-0.97811	-0.56917	2.2523	0.25366	1.3759	-2.0357	-0.75138	3.1429	-5.5973	-1.0665	-0.26455	-0.050969	-0.58245	-0.40359	2.3244
3.9933	2.3926	-2.1451	0.29813	3.748	0.19658	4.7243	2.3694	-1.7119	1.0319	6.8927	-1.3208	4.3846	-1.8348	-2.4883	1.3219	0.56404	1.3141	6.1044	-3.6139	-2.3886	-0.51945	-0.31939	0.57739	0.092362	-1.514	-1.4207	-2.3932	4.6025	0.039038	1.5955	-2.3189	0.93187	1.1695	-3.0396	-4.5793	0.18366	0.15251	-1.7854	1.2005	-2.9819	2.3657	2.3714	-0.54042	0.10003	-3.4812	0.91414	-0.95726	1.3421	1.6236
8.2054	3.9643	4.5482	9.0474	4.0558	7.5543	6.9195	8.2695	7.7887	8.2525	6.2881	7.1783	7.609	5.7216	3.2576	9.4325	6.422	5.1343	4.1596	4.7849	6.8778	6.6219	5.7382	8.4863	-0.67447	3.2583	3.7396	10.607	3.008	8.4227	7.6792	5.0757	5.0509	3.9618	1.838	3.7333	9.965	4.8427	6.3657	3.6622	4.8063	6.2024	5.1408	5.9709	4.0339	4.0718	6.1173	4.5358	8.1248	7.4659
4.6885	0.44254	5.831	6.6274	6.3039	1.892	2.3796	6.6571	4.306	0.64379	10.446	4.021	5.3124	3.4288	9.4598	3.9655	9.0299	5.6315	5.4493	7.3847	3.1109	5.8321	5.7389	7.0737	4.5977	4.2648	5.4752	5.7317	2.8828	4.6883	3.181	4.2034	0.6973	6.7952	7.0785	6.2812	6.3616	3.0934	4.3314	3.4769	7.3384	8.4424	3.7582	3.5927	4.1161	7.6312	0.63047	3.5622	5.4838	4.5944
-1.1928	-4.4836	1.0698	1.9847	4.5722	0.16557	-1.3939	-1.9333	-0.57221	-2.7478	-3.4162	-5.9315	-0.98836	3.0164	0.030652	-2.4136	0.11979	1.3127	3.6096	-3.8144	-2.8802	4.6436	-3.4491	-3.1039	-2.3846	5.2722	-1.2797	0.26701	4.434	-2.7007	0.76846	-1.4324	-0.26064	0.14829	-1.4402	4.4203	-0.72239	0.23154	0.83666	0.6394	-1.8327	0.70333	-0.95472	0.57615	-1.1383	-2.0119	2.9325	-2.1672	4.4001	2.2861
0.5715	3.1629	0.87041	-1.3924	3.1642	0.70959	0.96069	1.5445	0.52081	-1.8265	1.1904	1.5766	2.1526	2.1695	2.9647	-2.2319	-3.1772	6.6674	1.1533	3.0579	-0.61782	4.0749	-2.4229	2.4845	0.65981	-0.58212	5.3986	-0.5962	1.1386	-2.81	1.9939	0.53357	3.1259	5.0975	-1.6071	2.3717	2.8514	2.2179	-2.7261	5.2144	5.6191	3.6475	4.5027	0.75208	0.42155	-0.23134	0.83573	2.7314	-0.42288	0.4927
-2.542	-4.5327	-0.12605	-4.3193	-5.5646	-5.2831	-6.9083	0.27002	-4.5019	-2.2756	-3.2678	-4.4373	-5.618	-0.84882	-7.6303	-2.4898	-7.0698	-2.7171	-5.1271	-8.2146	-4.5458	-2.4723	-0.55185	-3.3408	-10.268	-9.6708	-4.1703	-2.6602	-6.2664	-4.9554	-7.6231	-3.9621	-4.4041	1.0994	-6.1765	-3.7585	-7.332	-3.7377	-7.2738	-6.2551	-2.3375	-4.2835	-3.6414	-9.0043	-1.8614	-4.7452	-6.1569	-5.4019	-6.2228	-6.0845
-3.5303	-1.2987	-1.1844	-1.4911	-2.0739	-6.2802	-3.1352	-0.97898	-2.2441	1.7347	-0.57586	3.4499	3.0709	3.239	1.8573	-1.1041	2.8784	-1.3951	-5.224	1.1353	-2.9506	3.7546	-3.6978	-2.7107	-1.4229	-1.2258	2.5376	2.0874	2.9717	-4.4256	-2.9003	-0.92893	0.51054	-1.2034	-2.6207	1.5317	-0.14751	3.5931	0.93618	0.95262	-0.14972	-1.2385	-0.27628	-2.3557	2.1368	0.1894	0.39238	-1.4191	1.5864	-0.35462
-6.1194	-4.1767	-6.155	-5.7629	-7.6817	-5.9543	-6.1552	-7.4016	-6.9773	-7.323	-6.0466	-9.027	-0.64064	-5.2244	-3.9088	-6.4678	-4.958	-7.2949	-5.8239	-8.5159	-7.329	-2.3429	-5.4295	-7.2597	-3.5595	-2.7665	-12.103	-8.1295	-8.4314	-6.2971	-4.9839	-4.474	-9.8326	-3.1551	-8.5242	-5.0406	-6.0473	-2.3601	-7.1354	-7.5678	-3.2725	-4.494	-7.5443	-8.8871	-1.7574	-5.7779	-0.61629	-5.5981	-2.0538	-4.4466
1.6939	-2.7129	-5.6847	-3.6042	-2.0611	-3.1678	0.41011	-1.3536	-4.5525	0.2605	1.5465	0.57962	-3.7583	2.4809	0.33335	1.2733	-2.2364	-1.9896	-1.5581	-0.44587	-4.4332	-1.1199	0.55513	0.57574	0.42398	-4.5263	4.7118	-2.4633	-2.8378	0.1912	0.81013	-1.5524	-1.8283	-6.5269	-8.215	-6.3081	2.4204	-4.462	-5.316	-4.719	-4.813	-3.3858	-1.3275	-0.11283	-1.5156	-3.0759	-2.0595	1.8069	-1.4487	-3.9122
-1.7694	-3.5992	2.6791	0.87842	-0.4681	-3.2834	-3.3071	0.71823	-2.7687	-3.729	-2.0406	-1.4118	-1.0802	-1.7565	0.12612	5.8838	-3.3915	1.6579	2.557	1.468	7.135	-3.126	-0.84223	2.8134	3.7633	-1.0912	-4.2438	-2.9151	0.95115	-6.3409	-4.7725	0.56441	-1.2402	-2.3224	-2.627	-0.83169	-3.3576	-3.0454	-2.1432	-2.6117	0.87417	0.9161	4.3697	-3.8637	4.4919	-0.54571	0.55071	-0.10563	-2.3079	-2.328
-2.4843	-1.2392	-4.0788	0.88945	-3.1552	-8.0646	0.91393	-0.30042	-1.8946	0.91394	3.3115	-0.91843	-2.0559	3.4523	1.144	-2.0132	0.39089	-2.9126	3.7473	-1.3517	3.8701	-0.36405	-3.8967	-1.0427	-1.808	-3.8469	-4.5118	-1.9151	-1.1438	1.6139	-3.9777	-3.3867	-4.341	-2.322	0.86602	-1.8196	-0.10405	-2.6943	1.7892	-0.64272	1.6589	0.78935	1.148	-4.9311	1.0472	-1.7551	-2.1194	1.9056	-0.43698	0.6336
6.2012	7.1673	8.9712	6.2297	5.7727	9.862	4.9119	4.2461	3.9687	6.5568	5.7264	0.52792	2.1592	8.5472	1.9758	0.94651	7.4134	7.5798	8.5534	3.1703	-1.8234	1.7777	5.1852	8.1321	3.5775	4.9893	5.3342	4.666	0.19244	0.0002522	0.66757	1.7383	5.992	-3.2022	7.4291	5.6082	2.1569	3.9571	8.0395	7.4289	8.6214	0.6596	2.1261	1.2182	0.8987	6.9494	5.2051	5.1954	0.79483	7.0658
-0.23346	-4.6321	2.5212	-4.2927	-1.4173	-2.2085	-2.5285	-1.6591	-2.5529	-3.8058	-3.2009	3.3354	-1.166	-8.9071	-6.6126	-6.9716	-2.9603	-4.0235	1.6497	-4.0927	-3.1209	-7.0155	0.12121	-6.6599	-0.51225	0.0056829	-0.72481	-0.5204	3.3439	-2.3868	-7.7166	-4.7195	-4.8963	-1.2075	-1.5376	-5.5874	-4.0673	1.5093	-1.6768	-5.7834	-2.8736	-3.9618	-6.128	-1.8899	-3.1004	3.4515	-2.8143	-0.60877	-4.9597	-3.5132
0.93644	-5.0259	-6.4378	-4.5948	-2.1858	-1.0476	-4.7953	-6.2755	-5.3675	-3.8015	-6.9074	-6.5614	-2.3054	-5.3318	-8.8263	-7.4902	-6.2792	-5.3132	-3.6728	-2.3818	-6.9546	-5.5741	-4.738	-5.0173	-7.3585	-5.1807	-3.4746	-5.5854	-6.2011	-5.3321	-4.1869	-4.5758	-6.4768	-5.406	-9.0533	-6.8228	-3.5511	-4.885	-2.4802	-6.1186	-2.561	-5.2847	-4.491	-2.9813	-5.014	-4.8329	-0.33896	-7.7911	-5.47	-0.044892
-15.665	-11.496	-10.852	-12.562	-13.027	-15.97	-11.76	-11.829	-10.119	-12.89	-10.869	-11.731	-10.085	-10.23	-18.439	-13.118	-10.274	-7.2293	-11.152	-11.502	-11.497	-11.67	-9.6242	-14.245	-13.931	-12.571	-16.534	-14.375	-16.126	-15.379	-15.572	-13.471	-12.674	-12.199	-11.365	-11.605	-10.903	-13.163	-16.916	-7.5263	-15.129	-11.963	-14.747	-15.041	-13.703	-13.304	-11.052	-19.527	-11.458	-15.495
-13.794	-14.631	-13.706	-10.869	-10.709	-9.6375	-7.9603	-11.308	-16.215	-11.361	-12.995	-14.755	-12.23	-15.914	-11.65	-5.2658	-10.788	-21.975	-11.551	-11.024	-14.478	-9.9752	-11.146	-11.502	-14.505	-11.69	-13.446	-10.672	-13.28	-11.688	-10.153	-12.684	-13.749	-13.121	-13.519	-13.032	-11.128	-6.9744	-17.668	-14.789	-11.187	-14.489	-15.218	-10.626	-9.5898	-9.7432	-10.743	-11.651	-12.419	-7.9038
-2.7636	-7.6165	-9.1398	-2.5632	-4.5398	-6.1417	-3.0635	-11.601	-3.3737	-6.5338	0.62115	-8.7834	-7.0245	-11.73	-6.1022	-7.0773	-7.8652	-5.0501	-7.0849	-8.873	-8.2582	-5.0367	-3.5751	-7.4276	-1.8918	-5.6602	-2.3562	-5.6108	1.8266	-6.6872	-7.1444	-8.4863	-1.4986	-9.0642	-7.0183	-4.7133	-1.6287	-6.1824	-4.3685	-7.4972	-5.4915	-5.6084	-6.7596	-8.1927	-7.0905	-2.4351	-8.8118	-1.5369	-2.3442	-4.2823
-8.713	-10.081	-2.2902	-7.3555	-8.8184	-13.2	-5.5797	-4.7272	-3.7238	-7.874	-4.0842	-8.5219	-7.0845	-10.141	-8.0927	-10.897	-6.9681	-9.5045	-12.021	-4.9614	-8.3979	-6.881	-8.2175	-11.378	-8.4293	-13.042	-6.3106	-11.033	-7.6535	-9.5114	-6.2809	-13.963	-8.0798	-8.3676	-7.6496	-9.3618	-10.837	-12.414	-12.303	-9.3016	-13.788	-12.481	-7.5726	-5.2109	-8.3528	-6.2659	-10.57	-7.516	-10.327	-13.892
2.7936	5.6441	5.4748	4.6699	3.8064	5.3518	4.7398	2.1949	8.6257	6.1191	-4.2896	4.2171	4.7794	5.453	-0.11848	5.3861	6.6801	2.7752	5.617	1.8283	1.982	2.2011	5.7958	4.9379	8.5106	4.796	7.1706	6.1946	4.9576	3.4181	8.7697	2.269	5.8055	1.6769	8.0008	5.6978	3.3497	1.5956	3.8906	7.3887	4.0153	4.3056	4.8772	3.9384	1.6165	2.9725	3.9466	6.9929	2.6346	0.8653
-3.8733	-3.6861	-3.8483	-6.5192	-3.1979	-4.1678	-5.0801	-3.942	-6.5952	-4.3277	-1.3354	-3.7772	-4.9323	-0.92225	-2.1721	-4.9704	-5.6402	-2.1959	-6.1354	-4.5675	-3.5438	-1.2992	-3.5239	-2.8684	-5.3278	-4.0981	-4.7393	-3.735	-9.0518	-11.012	-4.2153	-1.3763	-2.2789	-5.8139	-4.1119	-7.0543	-4.1508	-7.3667	-5.3051	-6.143	-3.4583	-2.5386	-8.6667	-4.5855	-2.0982	-7.9238	-7.1648	-8.3071	-6.1547	-3.7253
-16.206	-18.119	-12.625	-9.8281	-14.626	-13.834	-15.577	-9.6031	-9.8235	-9.3024	-12.745	-10.796	-9.6583	-10.767	-9.0654	-11.195	-14.97	-13.219	-15.031	-9.7798	-7.7608	-14.707	-13.807	-16.543	-13.498	-16.352	-10.088	-16.891	-11.791	-12.872	-17.142	-9.9434	-10.361	-11.499	-11.234	-13.353	-14.095	-13.076	-12.736	-16.091	-11.782	-10.658	-12.62	-10.215	-12.353	-9.6593	-16.096	-11.948	-10.892	-11.847
0.39468	-7.3871	-2.1353	-1.606	-0.58777	-3.4335	-1.0029	0.54965	-0.81093	-1.2935	-3.4245	-0.96536	-1.803	-1.6233	3.63	-4.2748	-5.1234	-5.9849	-6.1056	-0.26757	-4.5819	-0.78156	-3.7819	-3.959	0.24377	-0.63875	-2.9068	-1.4782	0.11802	-2.7807	-1.6207	0.84807	1.0748	-3.3653	-4.6332	-1.3975	-2.6756	-0.37615	-3.4949	-5.0087	-3.3052	-0.25125	-2.6237	-6.9977	1.1747	1.9377	-7.6376	-4.5439	2.9911	0.050552
1.9685	0.61751	-0.23169	5.5688	2.8023	1.7226	2.9056	-1.6337	4.1679	2.3595	0.86699	-0.20406	-1.4818	1.1925	-2.7568	2.9769	2.4392	-1.6096	3.7856	1.7493	1.7437	0.8608	3.5621	-1.3305	4.0951	1.5231	-2.6573	0.18152	3.5239	0.21462	-0.633	-1.8932	3.188	1.3446	0.95316	-1.1305	5.1659	5.1023	4.3644	2.3346	-2.5144	3.777	-0.57225	2.7255	-0.70648	5.8422	-2.6388	2.8588	0.4271	-1.7951
-2.9849	-2.0707	-3.2097	-5.6309	-3.3277	-4.9236	-4.959	-3.0407	-3.6736	-5.2146	-2.8083	-3.7465	-5.0465	-1.9078	-2.714	-5.8806	-2.8384	-6.3954	-5.513	-2.4863	-0.72973	-4.5293	-7.047	-0.31807	-3.8609	-4.6087	-1.3803	-4.3067	-0.0043548	-2.072	-2.3129	-2.9398	-1.5303	-7.5502	-4.5958	-5.5058	0.40831	-4.1175	-0.92342	-2.5094	-7.2112	0.95248	-7.5668	3.4989	-4.8444	-3.483	-2.18	-7.2651	-8.8101	-6.7749
1.7109	1.1576	2.6904	-0.96401	3.1464	1.536	1.178	3.3332	3.2164	3.449	5.7564	2.3431	1.0072	0.065339	3.78	-0.68458	-0.61801	-0.48427	-4.6482	-2.0916	5.4259	-0.187	0.15632	0.36996	4.6627	2.9187	3.4249	-0.61124	0.26186	1.4117	7.3699	1.6239	0.67829	3.8671	2.2125	0.55418	1.0081	0.82859	1.8573	3.048	2.4481	2.6635	-0.028108	-2.0643	-0.15352	1.6123	1.9374	2.9915	0.61852	-4.2505
-8.4457	-13.411	-16.326	-13.868	-16.119	-8.8894	-12.71	-11.239	-10.655	-9.2841	-13.461	-11.642	-14.191	-8.9645	-8.671	-11.303	-12.142	-7.7957	-8.399	-14.084	-11.533	-10.67	-11.596	-12.301	-11.464	-10.573	-12.594	-13.589	-13.029	-6.1918	-10.905	-8.1715	-15.512	-7.1667	-11.133	-9.3862	-13.258	-9.1365	-7.923	-12.913	-11.146	-10.918	-13.485	-9.6443	-10.717	-12.712	-8.4485	-10.013	-12.423	-7.189
-5.0131	-3.2581	3.0405	-2.7623	-0.40763	1.5324	-3.1912	-0.96144	-1.531	0.7478	-5.0094	-0.46032	-6.0435	-1.8959	-5.368	-3.6494	-1.2176	-2.7671	-0.36545	1.0106	0.9838	0.81612	-4.0509	-3.6694	-7.6478	2.3209	-1.7978	-5.7921	-4.9904	-2.6364	-1.2779	-1.7261	-6.8495	-0.42938	-6.1984	-3.5067	1.3337	-5.3782	-4.9806	-2.3164	-4.6896	-2.743	-0.4785	-3.8662	1.4279	-5.7376	4.2307	-4.4202	-2.2778	-1.0231
-0.43959	-1.098	-5.7846	-3.797	-7.1965	-2.1174	2.4693	-2.7039	2.0438	-2.2619	-4.892	-0.60601	-4.6417	-4.7327	0.12384	-3.7941	-4.7066	-3.113	-12.421	-2.7287	-1.3358	-0.072796	2.3809	-7.9871	-0.83122	-6.2376	-4.2936	-8.4627	-7.2337	-6.7607	-3.2553	-3.6574	-5.4684	-7.375	-7.4827	-2.1942	-3.2117	-3.2369	0.63278	-4.2936	-2.1931	-3.3633	-2.0944	-6.1286	-5.6053	-0.1911	-4.1285	3.2313	-2.9719	-4.8402
-6.5383	-10.311	-1.9636	-6.4696	-5.8797	-1.0607	-6.4469	-7.127	-7.2088	-5.0107	-7.3266	-4.126	-9.1739	-8.699	-7.1906	-4.7658	-6.852	-3.669	-3.9674	-6.0878	-7.2617	-5.2465	-5.3981	-4.9015	-6.1035	-3.2943	-2.8861	-2.9257	-7.6806	-5.3049	-6.2399	-5.7982	-5.8399	-7.9683	-4.08	1.3903	-6.25	-5.5578	-7.7074	-6.388	-2.1027	-4.2166	-4.634	-5.7383	-3.5526	-0.7695	-4.3691	-2.2734	-6.0949	-2.8333
4.7184	2.1627	0.7866	0.46694	-1.2377	0.43758	-0.58787	0.88732	-0.065442	-0.24956	-0.20172	3.7764	1.9158	-0.36673	-0.62008	-4.2885	2.3034	-6.3648	-0.12819	1.5738	-1.0483	3.141	-3.9386	0.12585	-2.5214	0.33948	3.4137	-3.885	1.4327	-1.896	5.024	-0.58085	-2.1006	-1.4226	-3.0806	2.0238	-1.271	1.9498	0.65735	-6.4841	3.5854	-1.6327	-1.5005	2.8669	1.3896	-2.5654	0.41319	-5.2359	-1.9341	4.5535
4.4443	5.3237	5.2491	0.45091	0.27757	4.0471	8.4717	4.1663	6.1846	5.7474	6.6075	12.556	5.2096	5.0389	3.1403	2.2937	-2.0159	7.1975	6.275	5.9049	2.7829	10.313	3.9832	1.5713	1.2522	4.7964	2.691	1.8831	2.8041	4.008	5.7216	6.4322	5.3146	6.2976	2.8561	6.826	2.5848	5.2364	2.5056	4.2618	3.1084	4.5091	-0.43002	8.0926	1.8773	-0.2411	3.0751	8.3131	8.0242	3.8396
6.7915	6.6028	10.425	10.655	6.2858	11.833	9.7979	8.2106	6.6377	13.075	13.679	12.841	12.697	9.7942	11.099	9.5353	5.6599	10.194	7.9707	7.0376	5.7882	4.3537	5.3229	16.714	9.1733	3.1591	9.6962	9.6469	8.935	8.7638	8.8162	6.7317	11.524	6.1694	6.8424	6.1893	6.3596	10.777	6.0994	7.1541	9.7769	8.2587	8.1106	8.1149	9.3793	7.1455	6.8074	14.963	8.3521	9.4812
-0.01865	-2.1294	-1.0738	-0.71322	-1.4813	-4.6716	2.6453	0.53078	1.4941	-1.258	-3.273	2.8524	-3.7268	0.19077	3.4448	-0.81434	-4.5678	-0.28246	1.7133	-1.6782	0.93073	0.53907	-1.9821	-4.2592	-3.2793	-2.1367	-2.901	0.10996	1.051	-4.8746	3.9527	-4.3354	-3.632	-2.0805	1.7869	2.9481	-1.5716	-3.367	-2.1112	5.618	0.66192	-0.54674	-3.475	-1.6599	-3.9791	2.0873	-0.14997	-0.40063	-1.5388	-1.8307
9.7363	4.6217	2.4498	5.3906	0.6891	-0.16139	-2.914	0.38365	0.55185	5.2265	4.5892	-1.9955	4.4887	4.7689	5.3612	0.18028	-1.889	1.7098	-2.5801	3.295	-0.67309	6.6447	4.6662	2.3341	4.0627	10.607	4.3964	3.1173	6.2207	3.7584	-0.13444	-1.5945	-2.1162	2.2416	6.622	2.4447	1.999	1.0676	6.3216	5.6979	2.0823	5.7988	1.1347	5.165	2.9994	5.9905	2.7398	6.6952	-0.36425	3.1549
0.63543	-5.1899	1.8856	0.71566	-0.036406	-0.60619	0.74528	0.8963	-3.8341	-2.1828	-1.4725	-0.47464	-2.6443	-1.7612	-3.5884	0.18481	-1.5357	5.0556	3.1862	-1.0057	-0.74876	0.94098	-1.8899	-1.1141	0.22561	0.22645	-1.9601	0.74994	-1.7623	0.5416	1.8802	-2.7986	-2.9629	0.87801	-1.7425	-0.42015	2.4022	-4.1841	-0.44576	0.30336	2.9449	4.151	1.0739	0.9213	0.33902	3.123	-1.3392	-1.0826	2.3419	-0.83843
-3.4833	-12.201	-10.772	-11.638	-10.958	-7.4175	-14.069	-9.1506	-8.0137	-10.567	-7.1795	-9.6683	-13.367	-8.0592	-10.065	-11.235	-10.788	-10.558	-12.33	-14.502	-12.619	-10.675	-11.108	-8.1278	-5.7693	-17.188	-15.587	-12.813	-13.079	-16.786	-10.131	-13.257	-13.043	-12.675	-8.3556	-11.905	-9.3526	-14.049	-10.62	-11.072	-8.4618	-12.875	-13.204	-11.744	-8.5411	-12.838	-11.48	-11.76	-9.4291	-3.9163
7.6514	3.2738	5.0866	0.94729	-0.64381	6.7849	8.1185	2.5326	9.5146	4.6832	0.7485	8.4814	5.4117	5.9615	7.0326	8.8805	2.9295	6.461	3.7051	7.6977	3.9752	7.0013	5.0336	6.8888	6.7406	1.1743	6.9948	4.0241	3.1327	3.9632	4.8378	3.8117	8.4208	5.1321	2.8386	5.4737	0.67459	6.1886	4.0061	2.447	5.14	5.9377	4.2791	3.7431	3.9768	7.2815	5.9234	6.9011	9.3006	2.2651
-9.2023	-13.252	-8.1141	-13.133	-10.883	-10.231	-12.613	-13.271	-10.552	-9.7523	-9.7966	-9.8281	-14.797	-12.55	-8.6406	-11.085	-10.465	-16.775	-8.1981	-13.251	-9.822	-15.588	-11.927	-9.247	-11.348	-12.025	-12.209	-11.595	-9.5498	-13.121	-9.3377	-8.8606	-8.973	-11.071	-11.574	-13.536	-7.3121	-8.9016	-11.8	-6.8378	-9.5182	-15.122	-11.029	-10.635	-8.7849	-12.671	-10.454	-16.478	-11.717	-11.8
-7.9015	-14.035	-12.559	-8.7767	-9.1034	-10.394	-11.048	-10.44	-12.165	-13.745	-6.8777	-15.725	-10.37	-13.626	-14.129	-9.5687	-13.224	-11.327	-11.385	-11.399	-6.7678	-12.229	-9.2685	-7.8681	-13.32	-16.772	-13.202	-10.427	-10.34	-11.037	-12.281	-15.44	-11.296	-11.915	-10.336	-11.64	-12.242	-13.097	-7.8027	-13.215	-12.15	-12.369	-10.875	-12.213	-9.9165	-9.5739	-8.9663	-13.168	-9.8323	-10.611
-4.7846	-9.9524	-7.0858	-10.949	-12.579	-8.9251	-6.285	-11.286	-9.9382	-12.499	-8.3532	-11.771	-9.0214	-10.93	-7.8279	-10.248	-8.0135	-6.5309	-13.107	-10.096	-6.2485	-12.098	-12.152	-11.093	-9.9938	-8.1529	-7.1391	-11.189	-11.232	-5.6536	-5.5907	-13.65	-5.232	-5.4235	-7.2692	-11.263	-7.5099	-8.5105	-5.7758	-7.2893	-9.6057	-9.6531	-9.5726	-10.944	-9.2135	-5.9345	-12.151	-10.861	-8.4031	-14.135
-4.9093	-10.928	-7.9762	-5.9192	-12.595	-8.4073	-11.748	-13.915	-8.3536	-12.077	-12.471	-13.343	-9.3336	-7.4483	-8.8667	-12.686	-9.2975	-11.855	-15.157	-5.4884	-9.9462	-8.0299	-6.6653	-11.324	-9.856	-9.5645	-9.023	-8.2893	-7.9609	-4.9213	-8.6471	-9.2281	-8.3524	-12.643	-8.9195	-8.5703	-7.5777	-9.896	-11.192	-5.7477	-11.578	-9.226	-9.8369	-4.733	-11.209	-13.744	-9.1191	-7.8482	-6.4961	-7.8451
-3.2689	-2.5735	-4.2587	-3.5336	-1.3622	-3.1255	-0.071474	0.089368	-1.4856	0.10875	-0.37531	0.29808	0.10238	-0.47253	-0.064344	-2.6809	0.028839	-0.96293	-1.4086	-0.61184	-2.3336	-1.1949	0.82844	-2.2058	-5.6737	-1.0946	-2.4043	-3.7429	-3.9969	-0.39815	-2.9787	-0.29524	2.3928	-1.3531	-2.5487	-1.1515	5.1233	-2.7844	3.3732	-2.441	-5.1137	-1.6208	-4.1639	-4.4077	-1.3252	-3.2015	0.27819	-0.91023	-0.099851	-1.2555
-3.6506	-1.7627	-3.0926	-5.2337	-1.6804	-4.4589	-0.93006	-5.5447	-0.81407	-4.613	-4.4422	-1.7787	-1.0376	-3.0524	0.25246	-2.1916	-1.1176	-4.0162	-1.6309	-5.6729	0.19044	-8.3108	-2.7364	-1.0393	-4.3472	-3.2588	-7.112	-1.2278	-6.2058	-2.843	-0.28308	-2.9306	-4.6172	-1.8837	-2.3635	-4.3519	-1.1743	-5.0824	1.0366	-5.4202	-3.0939	-1.6258	-2.6865	-2.8808	-0.74854	-3.1504	-3.7209	-3.1528	-4.4096	1.1621
-12.23	-15.601	-16.439	-13.81	-8.8788	-15.561	-15.261	-13.407	-8.472	-9.4688	-12.158	-14.525	-11.247	-10.246	-7.3486	-16.589	-16.093	-11.894	-17.967	-19.345	-15.577	-13.709	-12.973	-13.221	-15.548	-11.718	-11.282	-12.85	-15.141	-13.462	-13.623	-7.6301	-12.767	-13.627	-12.981	-13.267	-13.483	-10.824	-13.708	-11.878	-11.835	-14.16	-15.722	-16.352	-17.396	-14.141	-12.445	-11.164	-14.425	-10.14
-5.9348	-5.9828	-10.104	-4.8108	-5.1396	-4.0915	-2.7659	0.88879	-3.4608	-1.2779	-6.442	1.0142	-1.9499	0.45136	-4.0371	-6.4821	-3.2998	-0.29664	1.1729	-5.7895	-5.3621	-3.5121	-0.56005	-5.6128	-4.884	-1.7577	-4.8409	-0.57522	-5.6895	-2.118	-6.0468	-5.8403	-6.0008	0.24732	-4.0792	-2.3142	1.2561	-1.8739	-6.9498	-3.7985	-1.7825	-8.2437	-1.5029	-0.98759	-3.1283	-4.6932	-3.4736	-5.3446	-3.8856	-7.1057
-22.814	-19.905	-26.571	-20.295	-23.64	-24.028	-19.951	-23.395	-19.248	-24.443	-25.027	-20.48	-24.794	-22.157	-24.077	-22.066	-22.674	-22.05	-20.751	-23.251	-24.065	-19.743	-23.518	-19.469	-26.96	-21.214	-27.601	-28.722	-23.221	-20.547	-27.486	-21.4	-24.288	-19.458	-19.805	-23.699	-20.17	-20.442	-22.779	-21.979	-24.869	-24.821	-28.932	-25.453	-23.095	-19.164	-21.743	-23.725	-23.04	-23.331
3.7153	-3.588	2.1477	-2.0129	1.3063	-1.9249	-1.2949	-2.2865	-2.5697	-2.2444	0.21618	4.207	-1.573	3.6316	1.3983	0.8474	1.4007	0.78086	-0.9661	3.9214	-0.66879	-2.4984	-4.8301	1.5575	-2.4952	0.84363	4.3081	2.9673	-1.2352	3.1958	-1.9964	2.0967	-0.039111	-0.088361	0.65901	2.0465	1.7447	-1.6135	4.4154	0.52862	0.63934	0.10167	-1.0064	-1.7691	-0.96372	0.82653	1.0155	-0.18387	-4.7583	-2.7552
-11.745	-13.609	-13.037	-8.7266	-11.176	-8.7441	-17.049	-16.076	-13.816	-18.133	-18.152	-8.8256	-12.953	-14.522	-12.326	-14.835	-9.7999	-16.613	-16.695	-10.761	-10.5	-6.6993	-13.502	-15.853	-12.334	-16.449	-12.774	-16.37	-12.286	-14.178	-12.479	-13.758	-14.79	-12.649	-16.799	-12.21	-14.28	-10.47	-17.55	-10.621	-11.795	-9.8722	-15.486	-15.385	-11.953	-12.955	-14.803	-18.964	-13.303	-11.719
-10.438	-7.4836	-5.4113	-5.3809	-5.1659	-6.9102	-2.2257	-8.2147	-8.2212	-4.3476	-8.9244	-6.3779	-4.4644	-12.042	-6.6066	-4.952	-2.015	-4.5903	-1.856	-4.2341	-10.818	-3.4707	-6.1288	-6.1002	-2.7317	-9.6332	-5.2191	-4.0247	-5.8317	-7.6349	-4.3681	-4.9684	-9.0692	-10.133	-5.6432	-6.488	-6.5811	-4.7453	-4.5347	-6.0266	-2.049	-7.0223	-6.1299	-8.2475	-5.5275	-4.0231	-4.4692	-2.2643	-5.8634	-11.34
-12.364	-8.9876	-11.633	-13.813	-11.226	-13.646	-11.381	-9.6826	-11.142	-8.5627	-11.51	-15.636	-9.9236	-8.1231	-12.361	-11.019	-14.326	-9.8394	-10.891	-10.828	-10.164	-5.3796	-11.524	-11.351	-9.1546	-14.876	-12.198	-9.7878	-10.509	-9.7986	-9.6542	-9.7926	-10.588	-13.161	-7.9219	-13.966	-14.943	-9.556	-14.997	-10.985	-7.8642	-10.88	-11.842	-7.2257	-9.8309	-5.8611	-13.681	-15.138	-12.127	-14.037
4.0526	2.1746	5.6296	0.98105	0.62694	-2.2315	3.0135	3.0051	-1.13	-2.3858	-0.41719	0.38522	0.30196	-1.6907	2.1549	-2.8594	-0.42894	2.7015	1.6291	-2.1535	1.3685	-0.076087	2.11	0.85316	1.6714	-0.090383	0.60871	-1.3889	0.92256	1.9461	2.1181	-0.18406	0.82786	2.4099	-0.11953	-0.22648	-1.0659	-5.4324	-0.53315	3.1759	1.1299	-0.84248	1.8508	0.97239	-2.3906	0.34761	-0.42979	1.0236	1.2267	4.0054
9.8272	6.0828	9.6543	7.9404	12.283	9.9637	14.597	11.906	6.4482	4.8477	11.54	10.417	6.6318	8.911	11.236	11.916	8.452	10.395	9.7089	10.967	6.4747	10.175	8.8965	8.8528	2.6563	5.6678	12.032	16.448	8.5428	12.788	13.88	9.1899	8.1283	8.7729	9.0855	9.4967	10.797	8.797	13.464	9.1693	12.63	5.8512	7.4468	10.901	12.185	11.147	9.5444	9.3532	5.561	15.124
3.4354	1.634	5.2702	4.5061	2.4241	3.448	5.6458	3.7507	4.6908	6.9987	3.4974	6.26	3.4554	8.3104	7.4939	5.8545	3.5241	5.3007	4.8906	5.2826	2.995	4.9632	3.0069	2.8821	8.8565	3.0343	2.8608	2.683	5.5454	4.5186	8.4238	4.2255	4.4948	2.9402	7.5393	-1.8449	0.5008	5.507	3.5864	-0.18697	3.8758	5.455	5.0452	4.6592	10.15	4.8736	2.7424	8.0808	3.7341	7.4456
10.604	8.4846	8.5724	7.4825	5.6971	9.872	9.161	9.7441	7.1703	10.66	5.0074	9.1174	10.696	7.6396	9.7187	11.662	6.2502	9.924	8.3777	7.641	7.1676	9.2632	8.8654	9.4151	10.917	7.3705	11.424	10.956	6.6379	5.7382	7.6353	17.265	9.4136	10.886	9.2916	7.7859	6.405	11.458	7.6083	9.007	4.5243	7.391	7.8068	7.9623	7.9154	7.6561	10.618	10.965	8.2421	10.787
-22.372	-16.577	-20.947	-22.919	-20.032	-24.201	-18.126	-19.585	-21.21	-14.465	-26.937	-19.32	-22.474	-22.191	-21.063	-23.856	-23.829	-20.458	-22.155	-24.483	-20.214	-20.153	-19.085	-21.612	-19.434	-25.545	-18	-19.665	-21.498	-22.028	-17.93	-22.018	-18.825	-27.012	-22.419	-19.583	-23.67	-23.027	-17.36	-18.668	-23.101	-22.017	-21.985	-22.102	-23.701	-18.335	-22.841	-27.184	-21.244	-15.775
-3.2223	-0.33946	-4.8649	-2.8565	-4.4057	2.0953	-1.3176	-1.4642	-1.8884	2.3443	-3.1098	-3.5015	-0.77184	-0.4758	3.2616	0.56625	-3.6496	-0.5859	-1.0373	-1.9651	-3.8179	-2.5229	-3.8497	0.22906	-2.7541	2.6196	-2.0285	1.2168	-0.62363	-4.0819	-5.023	-0.45387	4.2929	-3.3187	-0.66629	-1.1705	-3.6092	-0.98109	-4.5034	-3.1519	1.3181	-1.1178	4.8346	0.38729	-4.7516	-5.9112	1.0471	-1.1368	2.7184	-1.8797
-13.143	-18.638	-14.697	-13.443	-10.523	-11.234	-11.505	-11.678	-15.121	-13.318	-12.037	-15.641	-18.321	-14.851	-12.539	-12.096	-10.352	-15.356	-14.052	-12.598	-9.2926	-11.527	-15.026	-12.546	-13.551	-10.113	-11.782	-11.85	-16.42	-17.356	-16.516	-13.509	-11.48	-9.6142	-12.52	-14.211	-12.37	-14.338	-13.256	-14.996	-8.3863	-13.232	-20.407	-13.062	-12.775	-13.091	-10.039	-11.624	-18.521	-12.108
-5.5023	-3.8394	-3.1369	-3.038	1.8436	-3.1805	-3.4565	-3.8234	-3.3816	2.2228	-1.0652	-0.58021	-5.1338	-2.0618	-4.1224	-4.9796	3.3162	0.22246	1.3324	1.4137	-3.9136	-1.8178	-3.1041	0.3427	0.39869	-0.073471	-4.9855	-1.4236	-2.0974	-0.23908	0.67115	-1.1827	-4.235	5.1319	0.18353	-1.3553	-0.25794	-2.6884	1.7167	-2.0805	-1.9414	-3.143	-1.8083	-2.3653	-3.5782	0.72059	-3.5215	-3.2171	-4.1497	0.19823
9.8959	5.4595	10.423	11.106	2.7009	2.3281	9.6891	6.3507	4.6178	8.4249	5.2527	4.1221	8.7078	5.6837	9.0782	8.182	6.2658	8.3283	5.3713	12.197	6.0859	4.7056	8.4023	12.174	7.8337	7.4881	8.7238	8.6936	7.8758	11.908	7.0187	4.8133	5.4173	3.7608	7.1694	6.8675	5.6931	8.7711	5.0807	8.3198	1.7234	7.0805	4.4297	8.7621	4.9039	4.5156	9.0333	6.0978	9.4396	6.1577
0.35192	-6.3961	-4.6808	-7.9163	-3.5601	-5.9672	-4.8157	-1.92	-0.21806	-0.33626	-2.5622	-6.2746	1.3144	-8.0346	-9.5578	-5.409	-2.2881	-6.2476	-0.28595	-6.4105	-5.3755	-4.2827	-4.6139	-4.3403	-5.9178	-8.1867	-3.3215	2.1556	-2.6522	-6.3617	-1.8493	-5.2921	-3.6922	-7.2633	-4.0699	-2.5699	-7.4102	-2.736	-6.5318	-11.135	-1.359	-1.5923	-5.877	-6.7594	-8.6129	-4.3738	-6.2462	-5.6982	-2.975	-6.1743
-12.618	-13.492	-14.101	-12.546	-12.228	-16.867	-15.711	-19.441	-11.324	-13.825	-12.35	-16.072	-10.699	-13.534	-10.986	-14.636	-11.287	-15.081	-15.201	-12.795	-14.641	-14.412	-9.8174	-12.936	-9.5134	-13.356	-9.4985	-12.017	-14.667	-16.007	-11.693	-16.053	-17.258	-11.607	-10.846	-8.2429	-13.586	-12.641	-13.812	-11.85	-17.539	-11.134	-13.306	-11.433	-13.843	-12.485	-12.365	-12.615	-13.719	-10.193
-0.49599	2.7343	-1.9307	-0.59704	3.2995	1.1766	-3.2734	-3.3923	-5.4167	-1.6611	-0.053509	0.26389	-1.9021	-3.3318	0.51892	0.96188	-2.5135	-4.5351	1.2853	-2.6333	-2.395	-2.1983	0.46115	-0.86846	-0.021015	3.697	-3.5658	-0.95681	1.5625	0.76997	-2.4894	3.712	-3.139	4.2243	-2.6957	-1.9243	-0.39679	-5.7683	0.69034	-3.6729	0.17816	-2.9182	-3.9026	-1.9984	-0.39554	0.97269	-2.15	-3.3723	0.37279	-1.6207
7.6044	3.8758	7.0435	3.6614	4.9461	7.4021	4.8361	3.6039	2.0436	8.2235	1.4168	9.1133	8.6109	4.6038	6.3918	3.597	4.9581	-1.2109	4.4273	3.5902	4.8722	6.4716	8.1409	2.832	2.6751	3.5297	2.5434	6.5012	5.7326	2.862	5.6432	2.9972	7.4242	3.8484	6.632	4.1355	3.7081	0.29572	3.9565	-0.13817	4.9773	1.6474	5.2729	2.7564	2.3239	0.8535	5.5909	2.7218	3.6453	7.3946
-2.3101	-6.9993	-3.0302	-4.9248	-0.81858	-3.4949	-0.30193	-1.1234	-2.5828	-4.7194	-0.97677	-2.291	-1.6896	-1.829	0.59643	-5.5449	-4.0783	-3.4408	-8.7081	-3.4211	-2.9939	0.0049575	-9.6082	-5.6065	-8.9013	0.64636	-4.792	-2.9289	-6.981	-5.1208	-6.3118	-8.4555	-0.66111	-6.216	-0.52596	-5.0339	-7.4706	-7.543	-1.5332	-5.6969	-1.1653	1.4962	-0.34328	-3.5497	-1.5463	-8.3343	-5.7023	-0.50555	-2.2384	-5.2415
-0.45258	2.678	-0.87183	5.0323	1.7708	-1.273	4.437	-3.7705	-3.2248	0.98859	3.6186	4.3642	1.9349	-1.0203	-0.58317	0.59921	3.8509	2.163	0.53663	-0.44328	0.98022	1.7012	1.8747	2.2244	0.78423	1.6765	0.59171	4.5516	-2.7383	0.6936	1.8001	1.9063	-0.30563	2.7611	3.8412	3.2122	-0.16053	0.70902	3.6705	-3.5333	3.2901	1.5962	-1.4287	-0.93993	-3.2995	-1.3591	0.61317	0.86539	0.34436	-0.55097
5.8386	8.5456	0.15279	-3.9666	4.5175	4.0897	1.7916	3.5615	2.5481	5.3821	2.1638	8.0704	4.16	6.5313	3.3693	0.069341	6.09	7.5809	7.609	3.0629	2.9363	5.7744	1.6369	1.4025	7.0297	6.1182	0.60337	3.7584	4.8406	5.5114	5.5197	6.9217	-2.6924	2.6945	3.642	4.8854	7.0307	4.007	1.8776	2.0604	6.0867	4.32	2.8063	5.7603	4.2818	4.6028	2.088	10.662	7.4063	7.894
1.3606	-0.36423	4.022	-2.8296	-2.8601	-1.1085	0.51479	-1.9398	2.1253	-2.3406	2.1906	0.61311	0.20944	-5.2034	0.21064	-0.24893	0.75117	-0.010241	0.92032	0.48199	2.4451	0.15804	2.8598	-3.0815	2.154	0.19397	-4.3119	5.4569	-2.2394	6.0942	-0.36136	3.0354	0.68938	-2.5585	1.8384	0.19518	1.6707	2.2658	-0.36266	-1.3379	-2.2647	0.44578	1.3198	-3.1211	2.4046	0.37617	0.96656	1.9179	-0.37075	-0.12491
-2.4717	5.455	6.326	1.6468	2.7292	-0.28639	0.98069	1.2198	4.2587	1.0296	-1.0535	1.3925	0.95994	-1.6966	3.7184	1.1904	0.6735	1.9953	5.8526	-0.18981	4.6527	0.15751	-1.2636	-0.61478	-0.10502	-1.0205	2.3148	3.137	-0.38918	0.62562	-0.99797	-3.2585	1.9286	0.33962	0.97024	2.2849	-5.1976	-0.51302	0.1847	0.10513	-0.90164	-0.72172	0.96733	0.13644	2.9556	2.2179	2.6081	-2.0898	5.3718	5.3881
-2.7241	-0.24376	-2.0485	2.5956	1.0939	0.23052	-1.4821	-2.4744	1.3942	0.44392	-2.2712	-1.5277	-2.9543	0.75734	-3.9028	-1.0795	-1.7037	1.9094	-4.0368	-3.1663	-0.58539	1.9898	-1.4169	2.0528	-0.84086	-1.2362	0.13639	-1.8802	-1.9412	-1.5846	-3.2912	2.2832	-0.4681	-1.5106	5.4547	-1.6847	0.26647	-2.6387	0.73406	-2.3062	-4.0912	-3.9287	-0.96411	-2.548	1.8201	-3.6137	0.39649	-1.6564	-1.0104	0.80045
-14.428	-8.5006	-11.139	-10.311	-12.37	-7.1963	-7.5635	-11.663	-8.4121	-4.2432	-6.4528	-9.6528	-11.31	-13.361	-7.7112	-7.7807	-9.0868	-5.5479	-11.288	-15.368	-9.8352	-11.052	-12.437	-9.7551	-11.161	-12.742	-8.11	-9.6905	-8.7108	-7.635	-9.3732	-7.6789	-12.821	-5.3853	-9.0833	-10.381	-7.876	-8.7985	-6.83	-8.8411	-9.7079	-9.1888	-8.2936	-10.677	-11.866	-8.9943	-11.503	-12.957	-13.831	-13.932
1.6422	-1.5697	-1.9169	-3.3018	4.6959	-2.8739	2.1034	0.52021	-0.80975	-2.9513	3.8942	1.9369	0.31188	1.4656	-1.6306	-3.4937	-1.2566	-3.1268	0.25514	4.3719	1.2759	-3.6555	0.59303	-2.783	2.0741	-4.8068	1.3264	0.088263	-3.0068	-0.57725	-4.8261	-0.1413	1.3401	4.0508	1.9178	0.38948	3.2016	-1.1288	3.4314	1.6313	-0.13969	-1.6677	-1.7467	-4.7918	-0.55316	4.4361	4.5109	-3.0103	-2.5987	0.98682
0.82279	-3.2363	-7.3969	-6.2284	1.7002	-0.57733	-6.4817	-0.15863	-5.0245	-3.8173	-7.4184	-3.7454	-3.5973	-3.6562	-4.2228	-6.7323	-6.6407	0.63065	-2.8227	-3.1419	-2.671	-1.5395	-0.40106	-5.6317	-4.28	-1.8496	-3.6093	-5.7667	-2.5149	-5.5243	-2.3484	-5.3993	0.13317	-0.76235	0.064596	-4.9345	-3.6677	-0.73262	-3.116	-4.8316	-0.97154	-4.3267	-4.0225	-2.8649	-2.5358	-3.4629	-1.0607	-5.9002	-2.5869	-6.6034
-6.3974	-12.102	-11.221	-11.768	-15.352	-8.7609	-11.417	-10.376	-13.851	-13.758	-9.3582	-15.433	-10.849	-16.695	-11.553	-16.105	-14.47	-7.1823	-12.212	-13.965	-13.6	-8.9777	-14.65	-9.9688	-12.289	-16.286	-10.017	-13.577	-15.273	-9.1144	-11.847	-18.712	-13.043	-10.784	-12.177	-8.6279	-16.099	-15.246	-11.317	-15.22	-16.605	-12.793	-16.222	-7.4879	-13.406	-9.9464	-11.788	-13.974	-16.675	-10.292
2.6506	-2.5729	3.7692	-2.4303	-2.0713	2.7001	7.1033	0.10985	-3.1443	1.1179	3.1623	0.3979	1.5779	-1.9592	0.55853	-0.019643	0.93361	1.409	5.4373	3.3995	2.026	1.1554	0.032044	0.77699	1.1256	-2.1954	0.83792	-0.46027	1.093	2.4753	-0.0022048	6.2867	-0.64305	1.1422	1.3367	1.0643	2.2534	1.255	1.3322	1.4166	-0.63689	2.9744	5.7129	5.4572	5.7311	2.7509	3.8575	1.4151	2.3054	-1.096
-2.1118	-2.1091	-1.8792	-2.2965	-0.75661	-3.2927	2.0196	0.95797	1.73	0.69613	-6.1823	1.3762	-4.4587	-0.92015	0.61777	-1.6858	4.0817	-1.1408	-0.76758	-1.4715	1.8504	-0.054575	-5.0405	-1.2656	1.1581	-5.0169	1.4067	-6.3564	-3.124	-0.55263	1.5451	-1.9825	-0.53934	0.05269	-3.3713	-0.98027	-2.6331	-2.4513	-5.2135	-0.34255	1.6233	-2.178	-5.1205	2.324	0.3716	-1.5942	-0.73222	-1.2429	-0.11324	0.054588
-0.43645	-2.0828	-3.1905	-1.48	-5.4135	-2.1911	1.6023	-0.093185	-3.1475	-2.0526	1.803	-4.6093	2.5447	-5.5069	1.9001	-0.64617	-3.3532	-0.40262	-4.9563	-5.8587	-3.1072	0.11267	-3.7841	-0.92519	0.24227	3.086	-3.4316	0.00034862	-2.0835	2.055	-4.3774	-4.6675	-0.09049	0.93846	1.1515	0.97612	0.32377	-1.9154	-3.4778	-0.19225	1.8316	-2.904	-2.1449	0.38321	-0.1526	-2.7714	-0.92399	-1.6453	-2.2559	-4.5677
-3.9949	-3.3645	-3.7419	-2.7943	0.73033	-4.4061	-2.0424	-2.0227	-2.9928	-3.6324	-3.8293	-3.6424	-1.9655	-3.6452	-0.11514	-5.3466	-2.2842	-3.2144	-2.6287	-3.3905	-3.9171	-0.58825	-6.5995	-3.6778	-2.9713	-0.33255	-3.5323	-0.32741	-0.0095143	-4.1148	-0.18079	-5.7601	0.031659	0.27251	-1.3732	-7.0588	-3.6669	-2.2587	-2.1562	-4.3146	3.7739	-0.57209	0.43436	-0.1173	-4.3433	0.04283	-4.366	-5.0486	-2.5478	-5.2253
-20.567	-25.359	-23.649	-20.929	-15.351	-21.714	-23.643	-18.461	-19.601	-16.2	-23.008	-21.204	-20.684	-22.147	-23.818	-20.954	-24.077	-25.531	-22.94	-28.061	-24.547	-23.281	-21.483	-19.632	-20.836	-19.111	-23.761	-26.41	-21.007	-19.488	-23.912	-20.247	-22.187	-18.672	-24.03	-20.326	-18.133	-23.53	-24.757	-26.331	-27.759	-21.484	-24.069	-22.692	-21.59	-26.043	-24.543	-24.803	-18.75	-25.95
-11.631	-15.968	-10.975	-13.204	-8.5723	-8.3118	-13.013	-13.312	-8.5558	-10.648	-13.113	-12.743	-8.5717	-8.7223	-9.2244	-14.759	-10.831	-11.881	-9.0269	-12.769	-7.4841	-13.674	-11.8	-10.364	-8.2754	-12.665	-12.791	-9.0458	-8.1513	-11.488	-12.367	-11.78	-11.642	-7.966	-13.006	-11.693	-11.124	-12.274	-9.0007	-10.307	-7.9877	-8.0227	-10.648	-14.783	-10.794	-17.129	-10.809	-12.591	-10.847	-10.399
-1.9229	-2.7314	-5.6584	-3.3515	-4.1801	-1.95	2.0877	-0.029501	0.77102	0.16217	-1.4902	-4.1789	2.8954	3.268	-3.078	-1.3967	0.12076	-0.78046	-0.38808	3.4588	-8.8186	-4.6619	1.5464	-0.70737	-1.8785	-2.2479	-3.5936	-4.1175	1.4583	-1.7035	-5.6169	0.28908	-0.0066564	-0.80852	1.8297	0.14833	0.11351	-5.485	-1.7247	2.864	-4.4917	2.8548	-4.7851	0.9237	0.73147	0.18193	-1.5342	1.5653	-0.99359	3.1326
[truncated: 472 more rows]
[truncated: 150 more columns]
