# Supplementary material for: Genetic dissection of main and epistatic effects of QTL based on augmented triple test cross design
Source: PLoS One. 2017 Dec 14;12(12):e0189054. doi: 10.1371/journal.pone.0189054 (PMC5730204; doi:10.1371/journal.pone.0189054)
Supplement: S7 Supporting Information — (ZIP) [file pone.0189054.s007.zip › z2_1500_0.2_5.csv]

-0.56514	5.8365	-0.92272	-1.2757	0.41926	-1.5406	7.0177	3.3637	-2.3268	-10.08	-4.9457	4.8182	-0.70961	3.3372	1.0916	-2.097	1.531	-1.1353	-2.4406	-0.68088	5.1702	9.814	-0.13021	1.747	-0.12178	0.10999	0.30059	-3.1724	2.6251	-6.4356	1.3882	0.37857	4.432	0.74485	-2.2028	3.2332	2.0492	0.49562	0.8104	-7.4659	-2.1293	-1.4254	1.9871	1.645	0.84689	1.4772	2.745	-0.86185	1.9128	-1.6668
10.83	6.8749	1.494	-0.08157	6.4961	8.7599	6.184	2.7887	1.9032	0.60537	10.056	7.1678	1.2373	5.7184	6.6206	5.2874	7.3619	4.0928	-3.8161	9.3683	8.7111	6.6014	8.9768	3.2444	3.8046	9.6602	9.9338	3.4643	4.7893	9.3019	6.4317	8.8469	3.5628	2.5736	4.0371	5.7264	2.1085	3.5314	6.9105	0.74897	9.3527	3.024	8.1577	5.5334	6.0223	1.8476	1.1106	2.7074	4.1323	11.428
-6.2028	-4.9515	-4.6622	-0.34559	-6.6849	-6.1724	-10.928	-0.30799	-6.9949	-1.9216	-8.8686	-11.112	-7.3937	-3.7537	0.37563	-6.8551	-3.5406	-8.8056	-11.478	-7.1259	-0.54422	-3.2957	-3.8743	0.77624	-2.0767	-9.167	-8.2834	-2.3259	-5.1615	-9.3367	7.0081	-4.0088	-3.2721	-2.2785	-4.485	-5.5853	-1.2146	-0.61115	-2.2559	-1.6873	-4.3442	-4.1009	0.67479	-4.1386	-10.503	-4.0173	-2.5469	-0.42535	-6.1742	1.8386
-8.2371	-6.8288	-4.8003	-3.1162	-6.2164	-5.0855	-0.40068	-3.9118	-6.634	0.015505	-3.3785	0.82728	-12.021	-10.884	-3.6433	-12.412	1.5292	-5.4614	-14.314	-9.6428	-8.0185	-4.5694	-4.7081	-0.45086	-10.179	-3.0213	-10.079	-5.2742	-4.863	-5.2995	-3.0712	-5.2282	-3.2379	-11.445	-13.52	-3.321	-0.16128	-5.768	-7.3622	-7.5088	-3.9344	-5.3661	-4.8166	-4.8306	2.0843	-7.3585	-3.285	-4.2712	-3.5499	-6.404
10.019	4.8838	3.0234	5.1544	4.6822	3.6576	11.732	7.8264	4.8912	6.1041	5.2928	6.3098	4.3882	11.599	3.6027	3.7992	8.9766	3.7598	4.4614	3.0551	3.922	6.2361	7.7864	9.1061	4.6618	12.26	4.6298	3.8544	9.1786	3.5956	7.9388	3.6076	4.3099	-1.9836	3.1218	6.559	8.9778	1.4934	6.9709	4.915	13.211	1.2795	5.2682	7.5654	9.1527	1.5102	-1.4748	0.39058	9.4545	0.35224
-4.2045	-4.4364	-1.6801	-3.9719	-2.8861	-0.44889	-2.0671	3.3307	2.2538	1.717	0.98805	0.72214	-4.0443	-5.3762	-2.4783	-5.0916	-5.1793	-4.5854	-7.4257	-8.0479	6.4598	-6.408	-1.4913	-6.169	1.764	-3.8749	-1.2927	1.2059	-0.48552	-8.4646	-0.69161	-8.8469	2.5689	-3.4228	-4.7342	-0.90958	-2.0434	-6.6565	6.392	-5.2202	-2.0404	0.54918	-1.4295	-3.1471	1.601	-7.716	-7.7594	-4.4109	-4.6437	-0.2437
-15.823	-22.364	-18.723	-16.746	-18.129	-16.613	-22.401	-30.065	-20.319	-26.12	-30.552	-18.894	-23.385	-23.997	-24.765	-22.753	-20.191	-21.207	-16.542	-17.566	-16.828	-27.26	-20.205	-19.079	-21.914	-25.2	-18.926	-23.255	-23.435	-25.987	-24.591	-22.553	-22.531	-20.612	-25.441	-18.253	-25.963	-27.54	-23.187	-22.728	-22.831	-25.859	-19.426	-20.653	-26.733	-20.359	-19.778	-21.84	-27.54	-18.202
-8.4059	-7.9383	-2.9704	-10.444	-1.0473	-6.1275	-11.052	-8.0112	-0.85611	-7.3754	-5.1374	-4.0724	-8.0601	-3.3729	-0.34182	-3.2693	-6.4874	-12.486	-2.7223	-3.0528	-8.598	-2.8561	-8.2021	-7.4449	-5.488	-8.4776	1.5605	-7.434	-8.481	-4.4611	-5.6755	-7.5748	-0.60796	-10.307	-9.443	-5.7335	-5.0662	-4.5913	-3.8376	-7.2024	-7.7044	-5.7269	3.0508	-8.5514	-10.685	-14.187	-8.5747	-9.251	-4.1595	-9.2012
0.2151	-3.553	0.30152	6.7373	4.581	3.3785	-5.8139	-4.6833	-0.67706	1.6868	1.6388	-7.1549	-0.52914	-1.4418	-1.2749	-6.8699	3.7979	1.3661	9.4464	-3.0018	-5.4093	3.4005	-0.83525	2.8324	-0.70387	-2.5718	-2.1684	1.6548	-2.0978	-6.1532	-4.3582	-7.646	5.5799	-3.0717	-7.7459	1.9671	-0.66467	-4.1249	-1.7006	-4.2919	-3.3296	-0.69095	3.7077	4.6068	-5.3209	10.269	-0.9481	3.7804	0.34738	5.7636
-2.4106	-4.0115	-7.4645	-9.3966	-19.629	-9.9887	-12.067	-2.9053	-11.643	-10.289	-12.901	-8.3722	-11.124	-6.6639	-11.859	-5.7575	-11.143	-6.271	-11.142	-10.165	-7.7995	-7.0497	-5.3212	-6.128	-9.7497	-12.435	-10.791	-8.4762	-7.4984	-10.543	-5.0888	-6.3174	-9.3059	-3.9087	-14.632	-4.0431	-9.4979	-3.7628	-9.81	-14.484	-6.6501	-5.0573	-7.5903	-10.548	-7.2346	-6.4831	-7.9955	-8.9412	-10.32	-10.241
1.9684	7.7581	4.1764	-4.5744	-3.1887	-3.0633	-0.013937	0.054448	3.9713	2.8488	0.73381	-1.8418	0.41096	-2.2366	-3.4813	-1.4947	-5.4102	-4.2104	-3.97	1.6571	-4.6345	3.2549	-2.4768	-3.6128	-1.4872	-2.8606	-7.5083	1.2263	-0.46116	-1.6515	-7.9182	1.3284	0.0013278	-1.9001	3.3488	-2.6138	0.85082	-2.4571	2.0514	-1.6008	0.52766	4.5707	-1.9588	0.75243	-2.0096	-3.2918	-1.8082	-1.387	-7.8374	-1.5981
-11.414	-8.9829	-9.3656	-17.091	-14.076	-12.182	-13.963	-12.377	-12.956	-16.446	-12.746	-17.53	-10.412	-2.0396	-10.746	-11.122	-13.831	-16.298	-21.551	-11.827	-10.084	-9.8971	-16.862	-9.7439	-11.495	-10.424	-19.08	-15.864	-11.665	-13.114	-11.57	-11.163	-9.5583	-10.478	-11.999	-16.274	-12.237	-14.332	-11.581	-15.503	-12.537	-15.369	-14.035	-15.708	-11.229	-11.955	-7.059	-19.574	-14.177	-21.746
0.50628	7.8418	0.68797	3.3555	5.9175	6.4945	4.4894	4.0816	3.7443	2.7838	7.8703	7.7884	7.4949	-1.5582	-0.44098	0.37031	4.2608	5.4304	9.0641	8.2279	0.91952	3.4139	-1.0523	11.787	0.017865	3.4483	2.7129	10.046	3.0329	13.853	1.5586	2.8183	7.8489	2.4418	0.28951	10.036	-0.53435	2.384	5.2649	-0.552	2.082	2.4136	7.2931	7.8614	-1.7718	3.7263	5.3076	2.0598	7.0885	0.37391
7.2237	7.2592	2.8238	-0.23927	7.5702	7.2212	1.9005	6.224	5.6835	8.5495	1.3917	-2.5993	5.8524	2.2311	-0.70788	6.3881	6.7037	8.4445	6.4124	-2.8953	0.33042	7.6023	7.141	8.4272	3.4925	8.3541	2.3509	2.6848	4.2269	6.6041	2.8557	5.3477	4.3434	6.3928	4.2549	-0.68436	10.71	14.351	11.656	-2.2867	3.2464	4.7438	2.225	1.6807	0.75635	5.7371	6.613	7.7987	13.328	9.7996
-24.504	-20.645	-17.777	-23.322	-20.673	-22.748	-19.352	-24.812	-23.815	-21.028	-16.911	-18.997	-27.21	-21.03	-22.047	-26.197	-16.376	-18.854	-23.203	-18.7	-18.473	-14.886	-20.047	-22.106	-20.069	-17.633	-19.665	-23.818	-21.98	-22.433	-22.543	-22.791	-22.795	-19.464	-21.155	-16.933	-20.874	-19.833	-17.892	-15.77	-20.131	-18.074	-29.196	-20.941	-18.626	-15.767	-20.191	-20.41	-23.88	-21.622
5.4646	8.6176	4.4144	11.404	-0.065871	8.8166	6.6539	10.571	5.058	9.0529	8.2071	6.9001	5.9388	2.9725	10.461	9.3569	0.36036	7.0344	4.7635	-1.4557	8.7809	11.108	6.7604	5.9787	11.362	8.916	7.7892	-0.035119	4.5722	4.7612	8.1912	11.293	5.4713	10.355	8.4752	4.3516	5.2871	9.027	10.429	10.066	4.2386	10.929	1.0095	8.6978	8.332	5.1122	10.308	6.296	10.073	9.3959
-17.174	-14.323	-19.806	-11.125	-13.682	-7.4792	-15.955	-10.507	-1.6403	-13.461	-9.5084	-11.153	-14.894	-7.244	-12.507	-27.367	-12.825	-8.3937	-14.548	-7.8257	-6.5921	-15.727	-14.865	-12.964	-7.0994	-16.574	-12.018	-14.873	-12.979	-11.444	-6.5255	-4.5508	-4.0775	-16.449	-10.462	-11.534	-15.022	-16.362	-17.272	-9.0773	-11.602	-14.099	-6.7394	-12.799	-9.4893	-4.7018	-9.6395	-10.244	-9.7598	-20.574
-6.9346	-2.3945	-5.0234	-7.5172	-5.8951	1.0742	-1.464	-6.9028	-4.8184	0.5001	-3.3994	-6.1874	-6.0936	-8.2326	-5.3735	-11.043	-6.8833	-5.0216	-10.273	-11.658	-6.1757	-7.1964	3.011	-3.6821	-4.1882	-2.3582	-4.4022	-8.6281	-6.0791	-6.0074	-2.4058	-6.3387	-2.5127	-8.4053	-3.3284	-11.118	-7.1293	-11.378	-2.2549	-7.8796	-6.3149	-5.1016	-13.807	-4.2905	-3.8599	-9.6757	-3.4245	-8.5992	-2.4301	1.4172
6.0379	-3.5488	5.5434	1.0171	-3.1171	3.3919	0.98653	7.2026	-0.97731	9.9678	0.38303	-0.89573	1.4778	0.43887	0.97429	2.7518	8.8174	8.6544	3.9291	3.3239	7.1211	6.4766	-3.538	-0.50617	-0.51102	2.2839	-2.1993	-1.1837	4.378	-0.043464	6.7487	-4.7246	2.2696	9.0802	7.8792	-1.5979	-0.75485	7.1632	3.8176	7.4087	4.3383	-1.5406	10.7	-1.2183	-1.7054	0.28498	-1.5254	-0.092457	1.9804	4.4122
13.003	5.8947	15.661	5.4759	12.784	17.949	11.568	9.9519	6.513	15.961	6.1686	5.7823	12.419	6.0368	3.2064	11.134	15.24	6.5606	15.167	5.6828	11.816	12.602	9.5461	8.5372	9.2505	11.23	4.0062	8.2542	8.9258	16.566	5.4762	5.2324	7.6031	7.9185	10.464	12.835	14.24	4.5173	9.2736	9.0335	10.399	9.239	11.84	9.0034	9.9268	5.4858	7.9535	10.053	10.41	8.9338
-9.0943	-2.9364	-1.5073	0.27055	-2.3598	5.0024	-4.804	-3.2343	-1.3095	-3.9881	-1.0568	-4.9607	1.651	-6.7272	-0.94393	-3.5696	-3.3584	-0.25361	-9.5982	-5.2704	-4.2175	2.0111	-7.4112	3.136	-2.7516	1.886	-5.9789	-4.0298	-2.1961	4.822	-2.8808	-1.0867	-0.26613	-4.0417	0.2157	-4.7446	-6.254	-5.9955	2.495	-4.9065	0.7413	-2.2776	-4.0793	-0.32985	-1.7433	-5.5394	0.64124	-5.1975	-1.7555	4.8757
-13.086	-15.589	-9.3557	-14.783	-9.9704	-11.583	-20.563	-11.021	-15.418	-15.709	-11.183	-11.66	-11.646	-7.9344	-13.599	-19.156	-11.299	-15.819	-10.313	-10.463	-11.444	-8.7446	-13.333	-13.241	-14.126	-11.137	-18.399	-13.933	-16.716	-15.732	-4.7784	-14.496	-13.939	-11.699	-18.788	-15.599	-9.3016	-14.147	-11.774	-14.517	-10.6	-16.455	-18.619	-23.086	-16.402	-12.882	-8.4184	-10.021	-8.7855	-10.454
0.5416	1.1398	-0.069461	-2.0119	-3.5871	1.0133	-2.7575	-1.0358	-3.5763	0.8731	-0.29368	-1.4569	-5.6913	-0.96811	-6.9263	-2.3156	2.8542	-1.3495	-1.604	-2.2477	0.084651	-2.9695	-2.3738	-4.4275	-1.8714	-5.8224	-1.0451	1.6925	-3.1991	-4.0648	-1.2738	0.9297	0.7235	-0.28183	4.2797	0.45876	-3.1533	0.11146	3.1284	-3.2602	5.3558	1.979	-1.9109	5.2869	-1.2687	-2.7599	3.6846	-6.1524	4.3149	0.84518
-4.2805	-18.463	-9.6547	-13.583	-9.7638	-21.081	-13.528	-14.357	-12.889	-13.476	-13.042	-12.021	-11.251	-11.466	-11.405	-9.9591	-10.096	-11.744	-18.46	-15.955	-12.087	-11.875	-11.52	-14.195	-11.299	-13.162	-3.845	-13.166	-7.0844	-7.7737	-13.567	-16.252	-10.427	-9.9833	-7.6613	-6.5679	-11.669	-14.206	-13.173	-8.3483	-3.657	-13.727	-12.717	-11.222	-13.721	-13.189	-17.389	-12.469	-9.6125	-13.122
5.3473	-1.9314	-4.7884	-4.0829	-1.5165	2.1142	-4.5275	-0.66029	-5.6825	-3.728	2.652	-1.544	-0.53751	1.3031	0.50809	-0.16082	1.6316	-6.6216	1.2372	-0.89419	7.4832	-2.6177	-4.2284	2.5766	-2.8109	1.5045	-2.3118	-1.3348	0.82304	-1.1262	-2.5193	0.94486	1.6701	-2.1735	4.3072	-0.73723	1.614	-3.914	-1.692	4.5032	3.4957	0.60971	3.794	3.4144	2.5639	-1.7424	-1.0631	1.2011	-8.5066	1.4486
4.7827	4.5766	0.53259	5.6947	3.3102	0.39817	-0.7714	4.6513	5.8197	2.86	2.7832	2.1452	7.3916	5.5067	0.69478	0.48698	2.5776	11.108	2.9748	-0.2803	3.4948	2.273	4.3259	4.7232	9.1853	1.7292	-0.32558	4.6356	-1.0661	3.2862	2.1309	2.213	-0.79433	3.9975	-0.083857	-1.7233	2.7209	2.6707	1.2636	3.8459	6.554	2.5302	4.5403	0.74984	3.0852	-0.21965	9.0968	-1.4978	5.7206	-0.18131
10.365	12.507	12.171	8.2294	6.1179	13.557	6.9765	9.7001	8.186	12.793	11.208	10.33	6.02	-0.47121	4.5696	7.2361	7.5536	8.2144	8.5866	8.6407	9.3808	13.163	10.583	10.704	8.7945	1.5665	9.8983	2.0666	12.704	6.9526	6.8243	6.607	8.4348	7.5671	5.6083	14.73	10.523	3.6719	13.072	13.271	5.484	3.8412	9.5927	13.588	7.7797	9.7104	10.868	7.6474	8.0593	11.29
-6.2458	-5.9086	-8.2626	-8.5572	-11.336	-7.1114	-0.52442	-4.757	-2.5857	-1.6474	-5.4184	-0.089158	1.6313	-4.1145	-5.5157	-3.5953	-1.0275	-11.406	0.37128	-7.6787	-1.6864	-6.8501	-3.613	-2.8534	1.0474	-0.56582	-5.6498	4.3842	-6.9011	-3.255	-4.5788	-0.52445	1.4958	-8.4982	-0.23416	-0.038155	-4.7122	-4.9693	-4.3585	-2.1979	-7.3761	-2.0941	-3.8585	2.6774	-5.0672	-2.9071	-2.5628	-4.0452	-11.716	-4.8548
-9.3709	-7.6298	-9.0067	-14.442	-3.4392	-10.493	-14.383	-15.327	-7.8334	-7.5321	-14.659	-9.7273	-15.582	-16.166	-15.317	-8.433	-14.859	-13.705	-10.595	-13.502	-12.673	-13.68	-11.929	-5.4228	-15.069	-16.153	-19.023	-11.022	-16.913	-12.354	-16.2	-14.187	-12.244	-13.444	-12.981	-9.7276	-10.368	-9.9218	-12.382	-6.5701	-14.571	-10.831	-12.634	-18.248	-17.022	-14.941	-10.906	-13.76	-12.09	-23.076
0.75416	-3.6767	0.93282	-2.9923	3.1069	2.0571	-3.3256	-5.208	-0.14742	-6.5683	-2.691	-3.6115	-1.3808	1.1606	-6.1286	-5.5573	-2.6409	1.1307	-6.2612	-4.4821	4.492	-4.8736	-5.3974	-4.5684	-1.5857	-3.6763	-1.4689	-4.3385	-0.069121	0.88474	-2.1861	-2.5342	-11.938	-3.0133	-4.0462	-5.5891	-2.9584	-3.238	-14.999	-2.952	-6.4594	0.56748	-2.5942	-5.133	-7.7564	-1.9071	-4.4496	-0.29008	-8.3216	-2.2019
-6.0788	-3.6932	-5.4155	-4.9628	-3.5868	-7.334	1.6211	-5.5562	-0.17903	1.623	0.30581	-0.52561	-3.0698	-4.3949	0.68345	-9.6774	-5.4842	-1.5643	-1.199	-0.23657	-3.5371	-0.91887	-0.79919	-1.8648	0.91322	-7.1265	2.0601	-0.51637	-4.3281	1.8617	-1.8409	-1.1288	-10.375	-3.6577	-2.0192	-7.2064	2.0031	-2.358	-3.3385	0.080776	-0.85948	-2.5505	0.46826	-11.472	-0.59789	-4.9138	-6.3193	-5.1138	-0.13197	-4.9448
-12.809	-8.3698	-9.4313	-16.85	-18.537	-14.732	-16.692	-16.805	-9.9661	-6.7833	-7.5612	-11.852	-9.7756	-14.116	-11.736	-13.055	-10.431	-12.718	-14.638	-7.5613	-8.784	-11.391	-13.135	-14.409	-13.587	-16.336	-9.3631	-7.3269	-9.0471	-6.4548	-2.9671	-12.064	-5.2802	-10.316	-9.1865	-13.637	-5.1418	-15.839	-8.9371	-13.493	-8.7422	-5.3998	-11.675	-9.0156	-13.026	-12.669	-11.689	-9.6956	-12.039	-14.377
-7.8455	-7.8314	-11.83	-8.7177	-2.6289	-14.767	-9.9123	-9.1175	-15.567	-4.8296	-7.8906	-9.5596	-11.78	-13.246	-5.1019	-9.4314	-7.9223	-3.4465	-11.908	-7.9448	-8.3452	-2.3712	-4.7421	-9.6686	-7.9171	-6.4342	-11.885	-13.997	-9.5967	-11.138	-14.496	-11.709	-10.221	-9.7177	-2.462	-3.5462	-8.7499	-12.291	-12.968	-8.8108	-10.33	-9.3877	-12.17	-9.1455	-5.6759	-10.94	-4.3155	-14.067	-6.913	-3.9318
7.0718	-4.1387	0.60584	0.30165	-1.4504	6.5079	1.3707	9.4152	0.60433	1.6867	1.7699	-1.5636	3.9283	6.8174	1.8504	-2.4461	5.145	3.6706	2.8061	1.0152	-5.6997	-4.4752	-2.6222	6.1629	2.7326	-1.9924	3.5264	0.64899	-0.034267	8.7584	2.8169	8.33	-7.5631	2.5059	1.3782	1.9281	2.8056	3.7081	5.9374	3.0538	1.6536	8.2575	5.9765	-1.4167	5.8802	-5.4325	-2.008	1.5457	2.8758	5.9878
8.5326	8.4782	5.1995	4.8871	4.5732	-0.95426	7.0061	3.9098	0.81371	5.3827	-0.88875	4.0425	5.9418	9.9187	1.4901	7.9829	6.8604	8.2583	3.0551	2.2925	1.1562	2.2521	-0.20882	1.9485	1.9797	-0.32547	-0.95065	1.4683	5.1209	3.3607	3.4568	3.9039	1.698	2.197	6.6896	-2.475	-1.138	-1.584	3.1419	6.7812	-4.2772	4.8065	0.039706	-0.89492	0.68112	10.135	10.09	3.3697	-2.563	10.298
-20.26	-21.57	-25.119	-23.555	-21.492	-18.646	-24.088	-16.188	-26.653	-26.223	-21.068	-18.441	-14.948	-23.772	-20.456	-24.95	-16.923	-25.307	-19.181	-20.9	-26.262	-17.945	-20.13	-26.741	-20.889	-22.524	-23.942	-21.167	-22.379	-13.261	-22.225	-11.826	-18.834	-24.238	-16.515	-25.613	-25.23	-18.574	-15.687	-24.121	-22.591	-22.992	-22.367	-21.17	-13.481	-18.74	-16.784	-23.119	-23.589	-20.253
3.3849	-1.5876	-0.44704	-1.6179	-1.0844	-2.1566	-2.4013	1.0483	4.3306	-7.9781	1.4463	-0.045549	-2.0894	-2.8406	2.7778	2.4308	-0.26887	1.12	2.9701	2.157	4.8134	-3.3137	6.9657	-3.3128	-0.69733	1.1086	-5.817	-3.2585	0.73885	1.3447	2.5682	-0.76022	-3.9754	-1.2166	-0.32512	3.8212	-0.21066	0.76513	-1.2403	6.7731	4.9673	-4.3377	-8.0365	-0.84615	-0.64944	-2.1059	0.13334	0.30859	5.3247	-1.2074
-5.4397	-3.6648	-11.06	-2.876	-4.5553	-10.163	-8.5481	1.4758	-2.9588	-4.3014	-3.5966	-4.8319	4.6546	-7.9486	-1.8103	-5.372	-0.62478	-7.0239	-1.2961	-6.0381	-10.526	-4.8147	-2.8582	-7.0661	3.901	-8.0717	-4.2413	-4.7025	-1.4468	-10.052	-5.6931	-4.5594	1.0944	-8.7053	-3.8285	-5.1518	-7.4957	-11.182	-3.0174	-0.99528	-1.6548	-7.385	-5.1051	-8.7564	-9.6616	-4.6125	-2.6088	-4.3985	-3.8601	-7.6957
-2.417	-2.0228	1.6977	-0.85676	-0.21974	-3.2524	-0.35949	3.04	-0.3343	0.7652	-4.6308	-3.7105	-2.0244	-2.7345	-1.7504	3.889	-0.13425	0.18843	3.0235	-3.9527	0.45821	4.2623	2.468	3.5724	-1.4142	2.5207	-0.79322	3.8353	2.2295	-6.7629	2.8525	-8.0636	5.3401	-4.0903	-1.8008	-2.0093	2.2444	-0.85685	-0.26815	-3.539	1.8814	-1.1667	2.0323	-0.0842	1.2355	-3.6885	-7.6545	-3.2759	-4.0463	-3.4529
-2.7048	-5.3422	-2.307	-2.7877	4.9261	-3.9831	4.5701	-4.4419	6.7123	-1.4169	-4.2805	3.1367	-1.4152	1.8399	0.8046	1.2249	7.2292	2.1411	-0.46663	1.101	-2.7215	-0.045426	-0.57257	-0.53627	0.93237	-3.8395	1.3147	0.98085	-1.9781	-2.135	5.4274	-3.7191	-0.36671	-2.4737	0.49771	-0.82882	0.55366	0.45523	-4.2432	-0.13862	-2.4238	-2.9878	2.8359	3.002	-2.3957	-4.901	-6.3372	3.3565	1.4217	-0.044008
-6.4673	-5.5333	-0.59316	-7.5428	2.5711	-6.8727	-4.7476	-3.322	-1.5699	-6.9803	-0.082702	-9.1481	-4.6727	-0.3585	1.7251	-2.7479	-2.6771	4.0387	-3.822	-4.6699	-9.3243	-2.8213	-0.16484	-1.5327	-0.63262	-4.7928	-6.5058	-11.513	-0.44685	-5.2769	-3.1589	-0.28414	-4.3047	-5.4764	-0.66406	-5.9885	-4.4647	0.59277	-1.7358	-11.326	-4.2326	-9.8509	-5.204	-1.6922	-0.41209	0.092454	-8.3761	-1.4876	-2.7514	-4.7653
-7.0595	-0.40284	-2.8749	-2.6035	-7.9184	-12.178	-4.0644	-8.2299	-6.4739	-4.3497	-7.3023	-3.5113	-4.4167	-8.0792	-0.14848	-2.9482	-4.127	-5.3836	-10.587	-3.0875	-7.1977	0.23134	-9.1008	-2.6403	-5.5945	-10.719	-6.5924	-7.5099	-8.0468	-7.1804	-7.3774	4.5694	0.68233	-3.8478	-2.6808	1.7263	-7.7578	1.1745	-4.1588	-6.8842	-3.0492	-10.806	-2.9855	-6.4061	-4.0231	-6.2659	-8.3406	-9.335	-5.3259	0.2314
-16.291	-16.822	-8.4936	-7.0631	-19.404	-19.257	-16.313	-13.334	-14.587	-14.632	-16.367	-19.543	-10.76	-10.707	-16.278	-7.1275	-17.743	-12.074	-18.281	-14.412	-11.813	-11.393	-20.372	-11.828	-17.823	-19.018	-16.238	-11.221	-11.929	-17.201	-11.701	-14.498	-17.839	-18.157	-12.497	-15.05	-8.5767	-10.988	-8.1495	-8.6811	-11.025	-17.842	-13.679	-10.636	-17.614	-13.853	-15.414	-18.69	-13.414	-17.96
4.7828	-4.1313	-3.2861	-7.2135	-4.2119	0.38815	-8.2342	-8.7048	3.8194	-1.5808	-4.1254	-4.9157	-5.0046	-0.91684	-6.0439	3.7698	-1.7851	-3.3248	1.1678	-12.214	1.58	-2.3987	-2.3132	-3.7766	0.99302	-5.7899	-4.5711	-5.9722	-7.0842	-2.4877	-3.754	2.6839	-7.0137	-0.8729	0.66014	-2.1273	-6.0177	-4.6765	-3.1258	-6.1562	-0.26194	-3.5541	-3.8967	-4.699	-7.533	-5.9039	-6.1474	-0.36206	-2.0847	-4.553
-16.101	-12.994	-16.184	-12.894	-11.001	-17.61	-5.7985	-19.93	-9.3565	-14.42	-12.037	-12.194	-10.93	-11.223	-11.799	-15.288	-9.5446	-16.749	-20.227	-12.619	-12.681	-11.052	-15.381	-14.589	-11.077	-18.073	-15.62	-17.45	-11.639	-12.838	-13.698	-19.066	-14.47	-15.825	-10.891	-14.717	-10.319	-12.973	-11.054	-11.123	-18.408	-12.67	-21.158	-10.929	-11.722	-9.5475	-13.607	-15.637	-6.8188	-15.626
-1.2318	7.9812	-7.2827	3.978	-0.83298	0.36574	-2.5459	-2.6051	5.2959	6.0051	-2.9233	3.2042	2.5144	-2.5984	1.2247	3.1136	2.5128	-1.9179	0.73024	-2.9183	4.4422	-0.4428	-5.7767	-2.1771	-6.0102	-0.06965	-0.6066	1.0879	-4.2676	-3.9517	1.8969	-2.9445	0.16701	-0.54757	-0.29282	1.807	-0.12636	4.5759	-2.9967	-5.0473	-5.5201	1.8374	-4.0821	0.22914	-3.5311	-2.2181	-2.2482	-0.65141	-4.6722	0.87452
3.3005	7.9726	4.3467	9.3026	4.4909	4.5713	6.7125	2.2678	3.0085	5.7709	6.3311	-3.5059	5.4885	2.8031	4.0928	4.0544	3.0062	8.6574	2.6011	3.5505	2.9407	12.379	2.2856	5.5616	4.8592	6.8686	8.587	3.9809	2.6215	0.43111	-5.6498	0.81597	3.5679	6.3365	10.487	2.328	7.0396	6.2027	6.1048	2.6254	-1.0321	4.1369	-1.1032	1.9339	0.16509	4.5215	4.7872	1.8652	5.5458	4.3249
-11.51	-10.215	-8.9303	-9.076	-5.1849	-7.6174	-15.209	-11.181	-9.6579	-7.1464	-10.652	-7.736	-3.5251	-13.123	-10.03	-8.1749	-8.7101	-7.8823	-7.8794	-9.622	-8.1419	-4.3027	-5.6775	-3.393	-8.2965	-7.4587	-5.7696	-5.4326	-1.9125	-8.6761	-7.5499	-9.9592	-10.99	-7.544	-11.266	-1.2094	-9.3342	-10.873	-10.567	-1.3523	-6.1734	-4.8484	-7.1269	-3.6979	-4.9844	-7.7937	-6.5382	-15.425	-3.6996	-9.1269
10.004	6.4198	7.617	15.37	4.492	6.2903	13.973	12.932	16.124	9.0149	15.034	5.7444	13.347	14.363	7.7804	12.046	10.653	11.445	6.8811	10.877	5.8444	5.112	8.5699	7.6373	9.7787	8.3153	12.065	5.2447	17.058	9.9983	16.335	13.201	11.107	12.031	8.1241	8.3949	7.8701	8.717	10.727	10.557	11.176	9.7207	10.228	18.263	12.698	8.7007	11.84	13.916	11.602	10.323
-14.847	-18.798	-7.9482	-5.541	-13.828	-14.589	-12.503	-15.508	-12.672	-12.297	-11.728	-10.675	-13.096	-10.371	-7.8729	-13.942	-8.089	-18.012	-16.477	-14.815	-14.932	-11.629	-15.429	-15.031	-13.881	-11.189	-11.988	-19.172	-16.199	-16.037	-17.434	-19.456	-8.7475	-11.001	-11.175	-12.355	-14.208	-14.764	-10.946	-17.343	-11.684	-9.968	-7.8308	-12.376	-13.806	-11.846	-14.657	-20.732	-9.8768	-11.645
-3.9822	-4.2598	-3.4649	-6.1825	-4.3086	-3.5247	-1.007	1.2984	-3.7315	-2.4187	-6.2721	-8.1339	-11.423	-1.7015	-7.4551	-2.4149	0.64681	-2.2022	1.23	-10.656	-6.8267	-2.0468	-2.2517	-8.1043	-4.6097	-5.9465	-5.6765	-10.369	0.15632	-7.4891	-5.9873	-2.4238	0.14349	-6.466	-3.311	-6.8446	-4.2701	-5.3427	0.25398	-2.5024	-1.3927	-7.4206	-4.1595	-0.26468	1.9705	-0.97771	-5.6545	-0.81156	-5.2742	-6.1222
-14.485	-12.588	-5.6567	-12.824	-7.9022	-11.051	-11.945	-17.389	-16.601	-13.861	-14.418	-12.71	-16.453	-15.671	-10.89	-9.5164	-12.659	-14.523	-7.4849	-16.379	-12.462	-6.4206	-15.415	-16.779	-14.937	-21.784	-10.227	-12.372	-16.358	-14.767	-12.524	-11.593	-20.914	-11.605	-16.258	-13.96	-5.9716	-20.005	-17.749	-18.15	-14.871	-13.494	-15.801	-8.1331	-9.8268	-11.881	-10.277	-15.46	-6.1367	-11.234
1.4364	-0.89195	1.1058	8.2594	-3.7944	1.7559	0.31541	2.3564	-3.3641	-0.4811	3.2954	1.8549	1.9585	4.757	4.9939	4.5844	4.795	5.1636	2.8173	-3.9325	0.46127	3.1231	1.1164	3.2533	2.8692	1.1607	-1.5841	-2.5325	-0.92388	0.10023	-1.0181	1.337	2.6091	-0.053743	4.5381	-7.1839	2.6377	5.199	-5.0428	4.3981	4.7729	-3.5158	4.7351	-0.24286	2.8323	-1.3539	2.4701	-1.3727	-4.8435	0.8361
-5.0848	1.8395	-1.5775	1.0759	2.9405	1.5154	-0.43462	-0.55732	1.1381	0.86359	0.96424	5.5154	1.2147	3.7425	4.3168	1.3962	1.684	6.895	4.8751	-1.812	1.6296	-1.3822	-3.3634	-4.966	4.901	-4.2404	0.83331	-1.1056	-1.2415	-3.0384	-0.50402	2.9312	-2.0175	7.833	-1.6987	0.1288	0.73698	4.7259	0.040582	-4.4271	6.6158	-2.6017	2.6462	1.5943	3.6866	-3.0619	3.1779	3.2863	-0.79983	-6.5855
-3.0961	-2.1953	-9.4751	-4.8662	-4.5664	-0.5188	-1.3126	-5.8462	-9.2595	-9.647	-2.5665	-5.326	-4.1841	-7.7672	-7.0204	-6.1238	5.6794	0.81183	-3.9968	-7.5393	-2.5599	-5.7147	-1.6462	-5.2425	-3.1768	-2.2696	-5.8299	-3.0035	-2.2645	-1.7398	-8.9465	-6.1633	-4.2252	-3.2348	-3.388	-6.8894	-3.3995	-8.1713	-6.2719	-6.0313	-8.6621	-1.2691	-3.9278	-5.043	-0.11038	-3.2261	-6.6434	-4.5784	-5.4074	-2.2469
-11.607	-19.625	-16.77	-10.484	-14.652	-16.224	-8.7914	-11.815	-7.655	-8.4378	-10.36	-13.427	0.64725	-11.094	-8.5596	-8.5506	-11.138	-11.874	-15.5	-20.773	-11.92	-4.7001	-12.195	-11.938	-10.612	-12.448	-5.6522	-9.8225	-10.894	-15.294	-10.924	-11.92	-10.356	-14.614	-5.4458	-7.7999	-10.5	-12.622	-14.401	-8.8673	-8.7604	-8.6751	-12.714	-11.37	-13.897	-18.291	-2.5815	-13.022	-14.379	-12.785
1.8411	-2.516	-3.2373	-2.1803	3.0125	5.102	2.7783	-0.19531	-3.4546	-3.469	-4.8149	-3.6002	2.1618	-6.461	-2.5143	0.80155	-0.60954	-3.3787	-1.6272	-3.8188	-7.8724	-2.4794	0.84953	-1.553	-4.7087	-3.4584	1.628	-1.6288	-1.8154	-2.6192	2.0034	-2.05	6.3787	2.3294	-1.4994	-5.091	0.51008	-2.2122	-1.5219	0.63776	-4.7273	0.8719	-4.1583	-3.2286	1.8537	5.1507	5.5868	-4.2956	-1.9227	-2.4273
1.014	-1.2616	4.3303	2.0106	-1.5844	-2.4234	-1.6059	2.6956	-5.0516	4.8685	-3.8589	-0.42016	-3.059	0.085151	-5.7503	5.0883	-0.93998	-5.2422	-0.14836	3.0972	1.3575	2.6516	-4.5313	0.94984	-6.0858	-6.0031	1.6955	2.9389	-1.9941	-4.5745	-4.295	-5.4392	-1.1004	-6.2989	-2.322	-2.2541	3.525	-2.3339	-5.2089	2.5145	0.030812	0.21175	2.324	5.1399	2.995	2.2915	-1.4879	-1.5552	-1.8606	3.3075
-3.7971	-1.3857	-3.1671	-3.0376	-10.712	-5.7969	-7.3163	-8.9516	-2.3676	-1.75	-2.0381	-7.0184	-3.2306	-2.606	-9.2541	-2.9835	-6.7575	-8.277	-5.666	-4.4104	-3.5838	-5.2636	-0.1067	-2.6552	-7.1987	-5.593	-7.3137	-2.9755	0.093268	-4.9158	-3.4797	-3.295	-0.82764	0.72144	-2.2871	-2.9313	0.63216	-8.9012	-3.332	-4.6087	-0.19688	-10.102	-4.3431	-1.6098	-10.346	-2.5795	-4.1807	-1.6256	-7.8507	-0.17439
-5.9146	-4.0712	-6.0525	1.0426	-9.3407	-2.393	-2.6817	-7.3465	-9.0045	-2.7477	-1.9442	-4.2847	-3.8296	-4.2615	2.9115	-10.397	-3.1283	1.2176	-3.0087	3.2831	-0.64835	-8.4746	-0.32129	2.2141	1.2457	-4.8688	0.23415	-3.5364	2.6564	-0.30922	-5.3516	-2.7575	-3.0333	-2.0058	3.6218	-4.7202	1.7727	-8.4405	-1.5783	-2.578	-6.5379	-8.6896	1.2485	-3.8999	-5.8706	1.6668	-3.4258	-10.955	-3.0104	-5.1247
-13.01	-15.982	-11.478	-12.397	-17.504	-7.9171	-9.5796	-11.021	-18.682	-12.19	-4.5868	-6.7913	-7.2696	-19.674	-12.187	-15.793	-15.879	-19.544	-9.6976	-14.572	-13.458	-12.73	-9.2285	-13.789	-4.1127	-17.6	-20.147	-12.049	-13.549	-11.576	-10.134	-13.938	-14.154	-15.444	-11.796	-13.593	-10.049	-15.727	-6.3076	-9.0859	-7.106	-5.4441	-6.0853	-14.494	-9.5308	-9.3721	-18.081	-15.893	-7.6427	-7.6081
-12.333	-14.105	-9.1732	-7.8595	-10.349	-7.8556	-11.779	-2.6292	-17.396	-8.5414	-7.0804	-6.4742	-7.4487	-12.665	-10.126	-4.71	-7.8898	-5.0718	-3.6117	-5.7832	-9.4664	-6.8342	-4.2112	-13.052	-11.319	-5.1469	-4.7538	-13.287	-6.9483	-1.1151	-3.767	-3.3022	-5.4461	-14.345	-6.2114	-5.4221	-4.1716	-4.0762	-10.315	-2.2608	-1.8477	-9.0548	-6.9553	-8.8587	-12.143	-11.531	-4.75	-9.1302	-8.6281	-8.9598
-3.7825	-2.1348	-0.89892	3.8694	5.5642	1.1928	2.0237	2.0391	1.9805	3.461	0.45566	3.3576	-2.6642	-2.4355	-2.6579	-3.745	0.44686	2.6909	-2.2375	-2.7736	4.358	-2.57	1.9784	-2.7046	-2.0289	5.2111	-4.9947	-4.6169	-4.0418	-4.0468	-4.5938	-3.8144	1.9218	-2.9095	-0.061461	-10.253	-5.6516	-2.9304	3.5472	0.49347	-0.61658	2.6534	5.6814	-3.6736	0.65142	-2.1112	0.096303	0.45851	-3.7126	-1.8169
-21.755	-24.094	-24.31	-16.174	-17.513	-25.16	-21.005	-20.711	-12.309	-24.401	-20.338	-21.716	-9.6248	-22.888	-14.187	-17.672	-14.602	-15.992	-23.209	-16.197	-20.876	-22.336	-24.513	-19.177	-13.498	-20.91	-14.188	-23.698	-22.741	-17.443	-26.045	-26.472	-23.566	-11.558	-20.617	-20.035	-24.179	-17.373	-24.229	-20.855	-24.81	-17.778	-21.571	-19.201	-18.259	-17.612	-22.776	-12.597	-17.116	-22.983
7.0293	3.867	4.6417	2.8808	-0.27106	-2.4574	5.2713	0.41813	-0.6539	7.7773	1.8993	9.3645	5.454	3.4037	1.2771	2.6138	7.4077	2.4708	12.048	6.0287	7.1363	3.3536	4.73	1.7159	8.0495	4.6816	3.6606	1.5832	0.70304	1.4844	2.881	1.853	7.8554	2.781	2.6121	2.0474	1.2238	-0.24222	4.5777	8.6137	9.3407	2.3054	2.8157	9.7249	6.3329	4.8881	4.4176	1.5256	3.4153	8.0447
5.9971	7.2975	2.8075	3.3359	5.8959	3.093	10.175	1.4262	3.0544	0.44094	5.1488	3.1178	-2.0829	0.78485	9.985	10.043	2.1516	8.396	9.1232	1.169	4.1012	9.1787	6.777	6.3793	4.3531	5.8289	8.363	6.1731	7.6104	9.9878	8.6425	3.7235	5.8638	6.9854	5.1976	6.4727	17.105	1.9612	6.895	4.5825	2.5067	4.7661	4.9833	0.2935	6.194	14.716	6.7561	4.3083	3.5532	1.4939
-5.1206	-4.1889	-0.84786	-6.3923	0.63755	-5.514	-3.9551	-0.78441	-5.0242	-4.6754	-4.548	-2.0558	-3.6007	-5.4494	-6.8047	-8.3685	-4.5013	1.6185	-2.3307	-4.3425	-1.9913	-4.0668	0.38952	-9.2054	-3.3138	0.49766	-1.1245	-0.71212	-0.11223	-0.16002	-1.2651	-3.5715	-2.6956	-2.0683	0.66877	-4.1063	1.8081	-0.19498	-3.9253	-3.5172	-6.1692	-9.7466	-1.0911	-8.8877	-1.4318	-1.9444	-3.2553	-4.1228	-1.6824	-5.0134
5.8563	11.244	10.403	13.239	4.6695	12.807	11.555	4.0039	5.4337	5.7259	7.7985	12.613	4.6175	5.821	5.8274	2.7184	2.3655	3.753	8.4467	8.4192	3.4434	6.2923	10.38	11.349	4.9019	6.5618	4.8985	19.223	8.5134	12.775	10.397	7.1834	10.247	5.6754	4.4115	6.829	7.4404	9.9999	6.4113	7.3829	6.4642	10.387	9.7379	12.774	11.173	9.8455	11.8	6.7921	10.337	11.133
5.0139	6.4201	-0.46201	0.37303	1.99	4.8661	4.0946	1.8105	1.3691	6.3448	-4.9363	-3.1649	2.6153	-1.4205	4.3181	3.8088	6.2518	-2.1127	-2.1057	2.6948	-1.4875	1.3263	6.153	0.81375	3.3966	2.6637	5.4681	0.33084	4.1891	0.84202	0.3284	-4.1546	7.1078	7.3818	4.0746	-2.0504	3.1969	-0.11508	0.12152	-2.6895	4.6761	2.7157	-0.35116	-2.3916	2.5778	0.84937	5.4202	5.5354	1.6231	1.1706
-11.08	-12.735	-8.8134	-5.6082	-10.792	-12.759	-10.1	-12.848	-10.704	-10.024	-10.203	-22.181	-6.5886	-11.961	-6.1044	-6.4998	-11.714	-9.5249	-6.8959	-8.5012	-10.009	-11.408	-11.142	-12.934	-9.4684	-15.129	-14.757	-9.2304	-15.024	-9.8478	-9.4108	-4.7431	-11.389	-13.449	-15.553	-11.279	-15.083	-6.175	-10.716	-15.459	-10.365	-10.343	-15.35	-11.83	-12.605	-13.491	-16.403	-16.966	-9.5506	-13.494
-3.4003	-0.41919	-7.4187	-7.0123	-2.9691	2.4495	-1.3865	0.51807	-5.4132	-0.63408	-4.2227	0.27357	-8.1713	-0.639	-7.4226	-4.1265	-4.6133	-1.4653	3.0407	-0.77356	-1.0791	0.036422	-4.1148	1.0786	-0.002117	-3.6705	-3.506	-5.8256	-4.0857	-2.7058	-3.5876	-8.9943	-4.0346	-5.9961	-9.4977	0.84085	-7.0324	0.1623	-1.2936	9.1253	1.0922	-6.6663	-5.7915	-2.7651	-4.2428	-5.1296	-7.7107	-2.095	5.2054	-4.569
-2.8527	-2.001	1.0635	-3.7914	0.76442	-10.413	4.8907	-4.1085	-4.2077	2.0778	2.2699	0.34335	-2.87	-5.2321	-2.5877	-3.0447	-7.2914	0.14523	-3.1038	1.2936	-5.2466	-2.2317	-1.582	-2.2573	6.738	0.63641	-1.8949	-1.5544	4.6522	-4.9369	4.9125	0.92151	-4.0129	2.5658	0.2287	-3.9799	-2.746	-4.6404	1.282	-1.8648	-1.3391	0.98458	-0.40407	-2.6449	-2.3321	-2.8463	-2.6044	2.1908	6.0794	0.24448
6.6227	5.7716	3.0534	3.3602	5.1542	1.2015	-1.6766	3.9223	3.4868	-1.2495	4.4279	-2.7591	7.6722	0.033844	1.5893	7.5127	-0.88357	-0.031061	1.3702	-5.5469	0.64415	0.38299	1.6504	15.081	4.3509	-1.3943	-3.9932	1.9226	2.5914	3.7617	8.243	7.5699	6.1007	4.9102	0.074142	2.556	1.7625	13.882	0.15999	3.9989	2.8149	8.6474	7.9503	0.86005	6.3625	5.9815	6.0621	-0.78894	1.5725	-1.4031
-13.848	-11.506	-18.934	-10.726	-23.513	-8.657	-13.373	-13.572	-15.538	-13.41	-20.849	-13.106	-12.776	-14.046	-16.746	-16.145	-17.334	-9.2847	-7.5869	-19.326	-11.61	-13.172	-12.204	-18.466	-14.35	-10.573	-13.283	-13.799	-12.967	-12.782	-18.558	-9.0881	-17.103	-15.001	-17.962	-11.966	-15.745	-21.875	-16.861	-11.041	-8.4515	-20.373	-15.341	-14.453	-11.759	-16.944	-16.789	-15.351	-10.423	-13.264
-24.787	-26.058	-19.969	-28.446	-22.857	-19.868	-24.916	-26.011	-19.236	-25.279	-18.858	-22.96	-30.099	-26.527	-25.976	-24.269	-26.313	-28.953	-25.705	-16.857	-14.296	-18.177	-23.216	-25.343	-23.891	-21.751	-17.812	-21.658	-22.892	-16.17	-23.574	-23.806	-21.764	-21.395	-22.583	-21.923	-15.401	-27.975	-22.618	-22.084	-23.438	-20.879	-22.373	-29.131	-13.59	-22.652	-26.269	-17.589	-22.25	-19.905
-14.759	-5.6818	-11.224	-10.472	-5.1391	-15.511	-2.6091	-11.903	-10.262	-10.416	-6.5426	-12.8	-12.013	-12.258	-11.424	-8.6557	-10.431	-10.835	-4.1976	-17.113	-5.7991	-10.854	-6.4348	-7.8099	-10.258	-10.375	-11.388	-7.9218	-13.155	-6.0514	-10.415	-8.2381	-15.793	-9.8493	-8.6526	-12.727	-11.603	-14.431	-11.394	-8.0814	-13.419	-14.684	-11.415	-8.9398	-10.933	-6.0422	-13.808	-6.7742	-8.949	-1.758
-1.2957	2.6586	-3.1082	-7.5625	-8.1524	-6.1656	-4.6471	-7.1513	-3.4661	-1.4027	-2.8551	-7.5912	-10.313	-3.901	-7.3427	-7.9063	-2.7304	-8.5817	1.0647	-3.7854	-7.9096	-2.7718	-5.0581	-2.0239	-7.3618	-9.5889	-8.447	-5.0815	-11.365	3.2237	-7.8865	-7.2945	-6.3347	3.8475	-3.8146	-7.2001	-2.5711	-0.87584	-6.8936	-6.6391	-7.3518	-8.5669	-5.3784	-0.4164	-4.2726	-2.2988	-9.0183	-7.315	-8.3141	-10.335
-8.9176	-8.3885	-6.9327	-3.4686	-2.7158	-7.0072	-4.6149	-3.6942	1.4302	-10.287	-3.8694	-8.7943	-13.972	-2.935	-5.0793	-4.5025	2.6148	-9.0472	0.83607	-10.997	-2.0165	-8.8488	-5.1019	-6.6849	-3.4575	-7.4503	-2.6599	-5.0581	-8.4615	-1.4216	-3.012	-1.3962	-6.8724	-2.2496	-8.1134	-3.1354	-0.87583	-2.249	-2.0122	-4.747	-0.74658	-3.9142	0.51615	-2.4893	1.0833	-1.1875	-7.3821	5.3855	-9.0433	-5.4789
-0.19245	4.5736	0.81946	-0.22768	-2.2323	-2.8861	-1.4908	-3.141	-0.68575	2.3372	2.4848	-0.62778	-5.9889	-8.5966	4.6995	9.1072	-2.3825	1.1006	3.2367	1.801	1.8947	4.4559	1.0702	2.3625	1.7986	-1.831	-1.8624	5.2537	2.4911	2.4202	1.546	4.5723	0.54787	0.861	-2.787	3.161	3.5092	3.2171	5.7061	4.8446	6.5865	2.9795	8.5805	2.7665	-4.48	-1.2382	3.0917	2.2267	-4.1075	-2.9213
-12.92	-14.421	-8.3114	-12.502	-5.4348	-8.7256	-11.371	-5.6577	-11.214	-15.425	-15.971	-11.209	-11.377	-9.8543	-10.19	-10.587	-5.0348	-11.258	-18.61	-7.9965	-9.2712	-12.625	-12.508	-15.49	-15.407	-12.529	-8.1405	-21.034	-10.405	-10.105	-8.9965	-9.9082	-6.7567	-13.604	-11.81	-5.0835	-12.696	-4.3251	-15.574	-14.884	-12.46	-10.736	-8.9821	-6.5081	-15.235	-14.014	-11.166	-10.178	-15.878	-9.3817
-8.6744	-5.2973	-5.2021	-8.0898	-11.383	-2.9058	-5.6178	-5.679	-6.3039	-12.695	-9.4268	-5.2202	-10.584	-8.389	-6.9098	-7.8866	-12.08	-12.059	-13.994	-2.3713	-5.611	-1.5537	-12.334	-9.496	-8.1337	-7.1749	-9.8763	-6.7449	-5.6332	-11.267	-10.56	-6.7498	-0.40291	-3.2848	-12.576	-7.1244	-12.75	-8.8889	-8.6729	-14.271	-13.464	-7.7075	-14.84	-12.115	-11.617	-7.6197	-9.1572	-5.0675	-8.8332	-8.5966
-18.725	-12.721	-13.84	-23.823	-10.131	-11.992	-14.834	-8.0308	-13.515	-10.402	-14.796	-13.861	-11.576	-18.101	-7.3998	-12.401	-14.451	-14.34	-9.7051	-13.939	-11.512	-12.541	-22.574	-12.688	-15.304	-12.475	-8.119	-10.902	-8.3632	-14.394	-14.39	-11.901	-8.6408	-13.006	-14.525	-13.944	-8.8025	-13.395	-6.685	-16.734	-19.081	-8.9473	-17.72	-11.1	-16.278	-10.458	-11.11	-15.786	-10.485	-14.943
-6.8845	-18.488	-3.5335	-12.336	-11.604	-10.105	-14.56	-8.5243	-15.408	-7.8596	-15.933	-12.447	-9.8233	-14.113	-10.178	-9.3281	-10.22	-6.3354	-11.342	-7.7725	-18.864	-13.619	-4.4446	-11.691	-10.591	-16.085	-5.0612	-11.592	-6.5947	-12.694	-13.592	-12.429	-7.0924	-7.6041	-11.548	-6.0641	-15.166	-14.051	-10.218	-11.004	-15.207	-9.207	-14.166	-9.5257	-5.4509	-8.9184	-7.9509	-12.698	-8.7232	-8.7864
-5.2514	2.3392	-1.4912	-6.4892	-6.6019	2.6333	-11.528	-5.0585	-5.9331	-2.1826	-1.5964	-9.5094	-3.7699	-0.86175	-3.6524	-0.7013	-1.5843	1.7241	0.39233	-4.8823	1.06	1.4974	-3.3615	-10.398	-5.7712	-2.8469	-6.1107	1.2399	-0.69415	-5.5572	-2.1248	-6.2009	-9.5253	-5.2744	-9.904	-5.1264	-3.2005	-0.40252	0.12536	-7.6013	-6.7543	-1.217	-3.3676	-4.7424	-5.1489	-7.1176	-2.126	2.1444	-3.5169	-6.2893
-4.8161	-6.2774	-1.9531	-8.1887	-6.628	-6.7744	-4.5662	-7.6777	-0.98506	-8.7246	-8.856	1.1905	-3.0538	-1.3251	-8.5429	-3.911	-5.2699	-8.4851	-10.183	-0.44838	2.5936	-8.8648	-6.1783	-4.0599	-2.7929	-6.0951	-5.6333	-10.377	-12.12	-3.9501	-3.247	-6.0209	-2.5492	-4.6771	-3.5123	-7.1758	-8.3009	-1.7835	-0.18375	-0.86153	-4.4003	-7.9566	0.95713	-6.3273	-10.987	-6.5052	-10.04	-5.7398	-2.5541	-5.7787
0.74413	6.7644	-0.23748	3.7028	-0.0029321	-4.0264	-3.3902	-6.0316	6.136	2.5216	1.6938	-4.5548	2.6171	-2.5291	2.001	-0.17912	-0.10713	-1.3639	-0.82531	2.2346	-5.1222	6.0097	-0.82701	0.60532	-3.2929	0.2761	-1.2628	-0.77601	-2.1311	-0.95031	-5.6696	2.8672	-5.2065	1.7436	-0.91701	1.0803	8.218	3.1162	3.1899	-1.2233	-1.4366	-3.6998	3.8302	1.7368	1.7801	-4.8271	-5.8168	-0.96759	2.7619	7.1752
-5.3206	-13.066	-16.805	-11.653	-8.1267	-14.379	-5.093	-6.4918	-12.209	-11.714	-8.6228	-14.183	-16.509	-17.703	-15.823	-9.5885	-17.248	-11.121	-9.5404	-11.003	-11.89	-13.515	-13.485	-5.4651	-10.968	-8.8925	-8.5443	-14.427	-11.783	-12.865	-9.4074	-13.562	-16.599	-15.135	-16.771	-21.031	-5.898	-16.557	-10.315	-15.304	-13.436	-15.859	-11.42	-9.4127	-13.298	-12.498	-10.119	-9.9605	-9.1666	-13.041
1.2636	-0.16843	-3.9541	1.5938	4.9725	-4.9273	1.8565	-5.2738	2.447	-0.54404	-3.8254	0.81088	-0.89084	-6.995	2.4278	1.9003	-2.5555	-0.031241	0.79156	0.027907	-1.6852	-7.9385	1.2658	0.55847	-3.754	1.7631	4.6531	-0.71394	-1.5925	-4.1286	-1.7548	-0.41152	1.9288	3.7281	3.8037	4.6188	0.097386	-1.7162	4.7038	-2.0665	2.9046	3.5146	-5.1316	-3.8966	-0.44566	7.4359	4.7122	2.6989	-0.18974	7.0816
-7.3311	-8.2359	-3.6607	-12.47	-3.3832	-9.9566	-19.307	-10.769	-9.3425	-13.667	-10.418	-6.7298	-12.182	-10.053	-13.954	-14.768	-12.049	-8.0917	-8.7622	-11.961	-9.2937	-8.3709	-13.078	-14.133	-7.1967	-4.5453	-14.699	-5.9145	-11.668	-16.326	-12.278	-7.9378	-13.802	-11.649	-7.8043	-11.922	-8.3168	-15.571	-9.5065	-8.4714	-18.68	-8.4055	-12.105	-9.5519	-10.234	-16.546	-16.62	-10.729	-12.798	-12.409
-4.2887	4.8433	1.924	-0.47364	3.409	-8.251	-4.861	-1.2549	5.1298	1.6733	4.6288	3.6716	8.9265	3.0838	3.7062	2.1608	7.8294	-1.7156	-1.9458	2.5804	1.2445	1.168	4.5052	-0.53545	5.6701	2.6666	1.3135	2.7544	0.35256	-1.5061	7.0462	-1.6553	-3.0518	6.8048	-0.50062	4.2739	2.6366	-4.7531	1.2883	5.9662	1.9697	4.107	4.2279	-2.1176	11.513	3.5739	4.9748	4.1234	-3.63	-2.2584
10.107	0.72025	5.389	10.11	8.0994	11.898	9.7819	4.4393	6.9668	-3.1031	4.4771	0.51991	1.2486	1.5146	1.938	10.215	8.4469	16.969	-1.0294	6.8697	3.3475	14.05	8.7778	11.381	5.8445	7.7824	2.9533	6.9732	7.8104	2.5117	6.1958	9.1172	-1.4857	6.3123	7.1667	10.046	2.5832	6.8171	7.9554	3.5352	12.293	4.9333	6.8025	3.6894	7.409	-0.25918	6.1618	8.2594	2.2728	1.2484
-0.82605	-0.62987	5.2995	-0.18079	6.0131	-2.5693	-4.3485	0.24904	4.1304	-1.0619	-2.8277	1.1444	3.0813	4.0781	2.2445	-5.7746	0.21928	1.8568	-2.1151	0.99543	5.3834	-1.5298	1.6003	-0.37602	0.27204	8.3616	0.7483	-0.028818	4.3463	-1.0457	3.1154	8.5063	-0.12592	3.1384	2.15	4.6716	0.11913	0.75392	-2.7643	0.10348	3.7383	3.9213	3.3267	3.4515	0.2095	-2.2105	0.44548	-0.61195	5.4677	5.7629
9.0904	6.734	4.1766	9.2256	8.1885	7.3549	2.2344	12.645	-7.2868	9.8253	2.4591	9.6197	8.5453	0.66049	8.0671	4.4037	3.3863	9.9247	7.9362	9.2255	12.145	6.3656	11.118	4.3563	8.8432	5.5787	7.3038	8.7304	4.0024	7.4185	6.859	9.2364	3.5205	10.028	6.8808	-3.1895	12.31	10.959	8.945	4.062	3.2662	10.134	10.47	3.0259	6.8086	9.1899	6.0502	1.9429	12.77	4.5538
7.2051	6.3916	-4.8211	2.3016	-3.2675	2.498	2.6291	1.7591	3.1717	-1.4158	2.0618	-2.6572	4.4744	1.1355	0.32986	1.1889	3.5093	0.30689	3.6139	2.5452	0.6789	4.2166	-6.4143	-3.4678	8.3152	1.5201	-2.0794	-1.1197	-0.28818	5.7111	6.8781	0.19831	-4.5042	2.6886	4.8019	-1.0792	3.8668	3.7956	1.6876	0.2753	-0.65806	-4.2916	4.8019	0.79586	-5.8756	3.2211	2.1122	3.8995	3.2167	-1.1862
-1.4891	-6.7773	2.5762	3.0545	-4.1684	-1.0301	0.32571	3.4122	-5.1447	-0.41123	-0.74256	1.6221	2.48	2.8076	5.574	-1.9894	-4.0121	-3.5503	-2.2512	0.37285	0.84717	-1.2656	0.92368	3.8191	-1.5422	-0.84471	2.1215	4.6567	1.1154	0.50827	-7.0324	4.0044	4.8831	-3.9123	-2.7586	-0.017657	3.1579	-10.744	4.5444	-6.6668	-3.3129	0.3361	-0.85217	4.2942	-4.0884	1.7779	-3.0617	4.3526	4.2205	-4.0593
-12.318	-7.642	-14.065	-13.647	-12.426	-9.1133	-16.862	-7.5701	-18.103	-11.001	-15.862	-10.712	-9.7855	-12.165	-9.7975	-12.749	-14.666	-6.3332	-12.98	-10.492	-9.9268	-14.178	-11.815	-18.627	-13.947	-16.664	-14.454	-15.134	-9.8059	-13.346	-13.553	-13.8	-11.457	-6.1152	-15.311	-17.63	-7.9643	-17.23	-12.014	-14.211	-17.772	-15.97	-17.772	-9.4967	-9.0129	-11.383	-13.362	-19.313	-16.239	-9.6131
10.324	7.6827	0.52182	5.6093	2.9044	2.3237	3.7471	1.4679	-3.7661	5.6293	-2.4385	2.2247	-0.82461	3.0715	2.7953	-1.8095	-5.0933	-0.75643	1.9696	5.4459	-5.3707	8.2948	1.6757	-0.8511	-6.0838	7.934	-0.69568	4.0531	-0.92597	-2.2659	7.79	0.4806	15.941	3.0123	-2.854	5.2479	1.8768	-3.8275	1.887	4.2652	4.7622	-3.6715	6.9236	-2.1673	-1.0211	-2.2319	2.0944	-1.5543	2.4953	-2.9266
-2.7059	-5.0092	-3.3984	-2.7737	1.6145	-6.1456	-1.5483	2.2948	0.36744	2.6384	0.5627	-8.2099	5.1385	-1.2601	-1.492	0.14893	1.6688	-6.6997	0.16405	6.1548	-6.8805	0.26589	-3.3158	-0.51741	-3.8367	0.30199	-0.58609	-2.7368	-1.6518	-0.62741	-7.5144	-3.1802	-3.1665	-1.5307	-2.457	-0.83931	-3.9612	-6.4498	-3.1611	-0.71216	-4.3655	1.0148	-7.3619	-8.7676	-8.4381	-1.2127	1.1504	-6.0113	7.7359	-4.0998
-6.8328	-1.6282	-3.3761	0.079726	-6.3491	-2.0052	-1.2052	0.49264	4.0901	-7.0585	-3.5193	-3.704	-3.3884	-4.5772	-7.7901	-4.3698	-9.6401	0.51493	-7.8698	-4.2864	-3.2801	2.7264	-7.3782	-11.803	-8.0788	-0.81441	-0.78338	1.6587	-5.8846	-2.9765	-3.5167	-3.5593	-2.1227	-13.777	1.4545	-7.6034	0.061982	2.7719	-1.564	-7.9951	-7.8995	-6.1571	-7.871	-7.1343	-1.6453	-3.7422	-6.4401	-6.4759	-6.6161	-3.3922
-2.7997	-5.6542	-6.3404	-7.2647	-9.3883	-5.22	-6.2492	-2.871	-4.8023	-11.085	-11.483	-12.873	-9.6459	-3.8417	-4.3285	-5.9016	-10.794	-15.471	-0.58567	-5.0414	-4.9665	-6.85	-8.0249	-5.5817	-2.5679	-8.5085	-10.873	-4.9367	-5.2283	-7.1084	-6.6522	-8.2536	-2.7373	-6.3933	-7.2649	-8.1565	-6.4097	-7.0595	-4.6359	-9.732	-4.6237	-6.9743	-4.2606	-8.8963	-9.1045	-2.9864	-9.8716	-14.137	-8.0227	-0.97103
0.84965	1.6514	3.7688	8.1787	6.5462	0.080454	3.0369	-4.0269	6.0363	-4.6775	-0.13059	4.837	5.3003	-0.29683	4.7603	0.28259	-0.82819	3.167	1.3198	-1.6118	3.2933	-3.5935	4.1513	2.2097	-8.8222	2.6963	4.9905	-2.0552	3.4431	-1.7383	2.5323	0.36673	-0.8422	5.3102	1.1914	-10.969	2.77	8.3937	-3.0672	8.7235	4.4491	0.94724	1.6592	9.8962	3.7942	3.7242	2.8117	0.86138	-1.4009	0.29048
-9.9288	-7.3082	-11.551	-6.5024	-19.36	-10.449	-8.5845	-9.2504	-11.098	-12.323	-11.276	-13.315	-7.8755	-8.1505	-13.065	-14.463	-18.556	-10.939	-9.2956	-8.1797	-12.479	-12.34	-3.5152	-16.915	-13.461	-14.338	-5.6329	-6.9662	-9.6118	-10.553	-10.048	-4.1026	-7.9719	-12.21	-19.033	-6.5389	-6.7503	-16.7	-11.204	-10.913	-8.4368	-4.2253	-8.109	-14.465	-10.42	-8.4649	-11.635	-10.05	-7.7267	-11.654
2.7951	6.3697	1.7162	5.0784	2.0302	-1.8584	6.8096	2.5858	6.8584	-0.31411	13.256	-0.029433	1.6809	3.9417	7.6762	2.01	5.5677	3.4375	8.6756	-0.060659	8.3168	7.0779	4.3549	1.1906	-6.0394	1.8291	1.0895	6.2708	0.18387	5.5942	-6.7728	6.0658	9.0886	-2.1636	5.6932	8.1937	2.143	3.9724	6.0498	4.9317	0.55795	6.8778	4.4927	7.1661	4.0807	3.4319	-1.74	4.2143	7.2532	-1.1421
-1.2892	-5.845	6.5202	0.21891	-5.8213	-5.126	0.33632	-8.1575	-1.8088	-6.31	-0.25713	-8.9787	-3.9036	-3.393	-3.0268	-1.4086	-2.2779	0.51863	1.5873	4.4657	1.2329	0.98759	-5.8541	-3.4191	2.6254	3.5276	-3.6745	1.3017	-1.6093	-1.1692	-2.6124	2.1501	-1.9469	0.052646	1.8672	2.3241	-3.2759	1.1462	-4.3384	2.6302	-3.8398	-5.9783	3.3599	2.5065	-4.1249	-3.1011	1.4557	-3.6439	0.97135	-2.2181
-16.62	-26.522	-17.049	-19.205	-16.221	-16.238	-12.204	-25.35	-24.909	-14.031	-23.342	-20.345	-29.198	-26.806	-22.748	-20.211	-17.422	-20.856	-23.016	-20.952	-25.534	-26.087	-21.185	-26.236	-22.733	-18.195	-12.27	-20.984	-22.199	-14.93	-28.73	-18.978	-17.317	-13.683	-16.308	-23.921	-18.982	-20.9	-18.558	-19.462	-18.801	-21.77	-21.504	-18.191	-21.23	-15.792	-19.375	-18.631	-20.699	-22.368
3.0225	-5.6652	-2.2638	-0.99924	-2.4992	-0.60622	2.6781	5.0682	-2.0692	3.3409	5.2673	3.4856	-1.1484	-1.2971	-6.8255	-2.7264	-1.2681	-2.2892	3.0131	-4.3161	-0.33587	2.0435	7.4651	0.61125	2.8306	2.1659	1.3096	4.7991	6.1842	-1.274	0.76367	-1.7321	-3.5218	1.5544	-2.0757	-3.9611	2.8161	0.4494	5.7556	-0.74037	1.1318	-1.6245	2.2363	-5.8223	-1.8347	0.50955	1.3833	1.3856	1.5877	3.9806
0.25956	-8.5186	1.4386	-0.72464	-7.5072	-4.0502	-2.2899	-6.5548	-0.45275	-0.68849	-1.246	-3.6319	-3.1125	-2.0621	-4.8741	-8.4069	2.7544	0.025212	-0.84258	4.5494	-5.6698	-2.3324	-6.882	-0.49117	1.5951	-2.2342	0.49237	-0.43291	-5.6452	-3.1841	-1.7543	0.64428	0.62455	-0.080221	-4.9353	-3.4449	-7.487	-5.2593	6.8709	-4.9934	-3.6703	-1.3052	0.70639	-7.3499	0.85341	-4.6154	-4.2456	-2.5881	0.42714	-1.1184
5.4041	6.8037	3.6033	3.1828	1.696	1.1385	-1.0193	9.1166	-0.83081	5.485	7.2618	2.2119	-0.020336	6.2401	4.0988	10.786	6.277	8.6686	4.2524	5.0213	4.0184	2.5793	9.1589	12.557	6.4856	8.5828	7.5808	6.0797	8.5209	6.3706	9.2208	5.3544	4.8163	-3.1195	-1.2937	5.9154	4.9935	6.5511	6.1928	-0.18041	7.6221	-0.64117	4.3073	3.1319	1.3772	2.3963	6.8963	-0.73843	5.2979	6.7602
7.2448	6.7166	1.498	4.1187	-0.92105	3.1245	-1.28	-3.6762	-5.7427	-3.6057	-3.7564	-4.4926	-6.2364	3.6177	1.0367	1.5122	3.4732	0.0043878	0.94828	-13.014	-3.3496	-3.2979	-1.5385	0.38502	0.94218	-2.3513	2.8022	-3.3044	-7.1322	3.2222	-3.4717	2.5648	-2.6056	1.3902	-0.355	-1.9954	8.9878	-3.0814	-3.9694	-2.2742	-4.9235	2.5499	-0.33337	2.7004	-1.6847	-1.1401	2.5068	2.0656	2.9531	2.3384
1.8514	-3.2747	-9.642	0.21614	-5.714	0.70274	-4.0061	-2.9013	0.74098	-1.6078	0.087523	1.9444	1.1557	-3.1141	-0.026618	-3.2189	1.4658	-3.1238	-4.8942	-1.6039	-4.368	-0.026404	-1.6772	1.5974	-6.972	-1.6733	0.12265	1.6437	-2.091	-0.45432	2.9139	-8.0018	-4.573	0.30038	-10.1	3.5725	-3.6976	-2.7307	-4.0779	0.074936	-7.235	-1.4308	-1.2268	-0.049663	2.838	-1.652	-4.8449	-0.46995	0.23872	-5.7646
-14.628	-4.0558	-0.63833	-3.4453	-8.0084	-7.6833	0.45029	-3.6036	-15.866	-2.5437	-2.1054	-4.7458	-3.7782	-4.4336	-9.4696	0.52439	-5.8559	-7.8529	-3.4874	-4.9871	-5.3938	-3.3508	-5.6684	-11.652	-9.7154	-7.9637	1.4263	-8.9661	-13.412	-8.772	-4.7039	-8.1983	-11.793	-10.256	-9.3919	-0.47136	-3.368	-4.8086	-4.3631	-9.6888	-4.5734	-4.4613	-6.3348	-4.91	-6.1988	-6.8778	-3.3678	-9.7153	-6.3189	-11.922
-3.4864	1.5278	-5.5433	-0.05349	3.25	-8.3857	0.54998	3.2254	-6.0493	0.32848	-3.7544	-2.9987	-3.1415	-2.0347	2.5346	-3.2266	1.1872	-1.369	0.77354	-2.1197	-3.7348	-0.59555	-3.2287	1.6558	-1.9522	-12.149	1.5154	-4.2958	-4.1407	3.7097	-1.2651	-0.60475	-3.5618	-5.2611	3.0038	-0.70564	-1.1586	-0.68362	1.5679	0.029013	-4.4379	-6.5398	0.15745	5.3813	-6.2342	-1.6793	-0.32679	-5.3903	-4.0832	-5.7142
-0.22897	-2.0394	-8.0925	1.4921	-4.3877	-10.367	-6.6618	-6.3264	-0.74735	-9.8185	0.021996	-1.3523	-4.4673	-10.269	-3.5966	-4.704	-9.7848	-2.0568	-0.4417	-7.6349	-6.4878	-5.8803	-10.37	-12.49	-6.9826	0.50263	-2.8018	3.7825	-4.9494	-0.70051	-2.1853	3.3874	-5.2247	-9.1847	-6.3684	-8.3029	-3.3518	-2.1617	-8.3247	0.11961	0.37463	-0.58925	-4.8494	-4.6282	-7.4626	-9.7335	-3.9609	-3.9716	1.8971	-9.0936
-3.1052	1.8915	-8.457	-1.9933	-0.51405	0.69927	-6.3375	-3.5044	4.6491	0.62994	2.6788	-4.001	3.7737	-4.3581	8.3029	-1.4852	-0.59096	-3.55	1.1534	3.5634	-3.4169	2.6838	0.45844	-3.9249	-4.7207	-7.0177	-2.1434	-0.049465	-3.4654	-1.0466	0.70255	2.1837	-5.6908	-4.8206	0.6099	-0.93392	1.6325	3.4668	9.2572	-1.9879	-1.2433	-4.4983	-0.04494	0.38513	5.2603	1.9496	0.44499	2.2904	4.4851	4.4132
1.2537	1.9244	4.645	1.5818	4.7765	4.9624	5.1134	2.2445	7.6456	2.4235	6.4011	8.059	1.5925	3.5939	-0.48562	4.0802	-0.87418	-1.3713	0.94073	-3.6334	9.3285	3.457	7.2733	5.5351	5.0842	11.915	4.4148	2.0583	1.6604	6.4419	9.8135	-0.88478	-0.67858	3.0978	-2.2195	4.0887	8.033	6.2062	1.6063	-2.3495	3.5136	2.2303	6.0222	4.3727	3.857	3.1963	4.0727	-0.63787	4.098	9.7139
-23.977	-21.853	-21.443	-19.84	-11.669	-22.37	-25.899	-14.082	-19.233	-18.768	-22.645	-23.923	-13.543	-21.185	-26.531	-22.407	-12.222	-23.018	-26.037	-17.849	-21.546	-23.504	-19.588	-17.243	-27.782	-18.285	-20.299	-23.68	-13.986	-25.21	-22.273	-25.917	-21.048	-20.176	-24.617	-22.772	-22.964	-17.661	-21.648	-23.476	-24.928	-19.092	-22.365	-19.558	-18.084	-22.212	-20.546	-16.377	-20.533	-15.013
-1.1378	-9.1656	-2.3727	-3.965	-8.0439	-5.3394	-2.8299	-7.675	-6.9656	-1.8333	3.2579	-3.6286	1.1885	-1.7349	-2.0595	-1.5923	-9.7241	-3.1649	2.0055	1.0835	1.7858	-4.1359	1.2231	-6.4433	-8.817	-6.9341	-1.6171	-4.8059	-1.0749	-4.1445	-1.0676	0.42473	-5.2822	-6.599	-0.33823	-4.1549	-6.3714	-3.5909	-8.872	-1.8226	-1.2771	-4.6256	-1.7096	-7.8676	-4.653	-4.2226	-5.7602	-7.9226	-0.90824	-6.6956
-4.6587	-3.608	-6.066	-3.7266	-3.8435	-2.5468	-0.44802	-0.34922	-3.2891	-9.6593	-2.8366	-2.051	-3.0738	-2.7312	-3.4869	-1.7546	-2.2869	-8.4477	-3.3037	-2.9798	-5.7358	-3.8528	0.5148	2.7627	-6.0677	-3.1328	-5.376	-2.2915	-8.6978	-2.7628	-3.3975	-0.28947	-5.8334	-0.081204	2.7705	-7.6793	-2.0512	1.8264	-7.311	-4.7532	-0.99272	-6.4466	-4.6115	-4.85	-1.0203	-6.09	-3.4139	-4.5638	-4.9566	-4.7702
-20.905	-17.527	-26.232	-17.679	-20.102	-23.938	-23.137	-23.339	-24.575	-20.915	-18.268	-22.084	-20.147	-21.795	-22.42	-20.305	-21.039	-18.3	-16.873	-21.285	-18.549	-24.464	-12.69	-22.383	-18.665	-21.37	-23.898	-22.656	-26.196	-20.831	-26.55	-20.912	-22.524	-17.741	-25.302	-17.37	-17.403	-26.096	-21.823	-21.395	-18.776	-23.36	-21.077	-19.735	-24.407	-21.296	-20.018	-20.933	-18.144	-21.233
-9.2617	-11.437	-11.077	-8.7978	-9.1484	-10.499	-7.0868	-12.594	-8.3719	-8.6123	-7.0792	-12.716	-7.2164	-10.404	-13.15	-16.47	-9.6001	-9.4654	-12.27	-15.867	-13.405	-19.207	-13.001	-5.539	-11.475	-11.368	-15.803	-7.5282	-11.334	-14.382	-18.084	-9.9192	-16.274	-13.031	-10.205	-3.6882	-15.587	-7.2769	-15.135	-9.2144	-11.472	-15.02	-12.031	-8.6511	-9.5149	-11.269	-9.8399	-9.4438	-8.1154	-12.255
-3.6263	0.20852	-0.38754	-0.26772	0.090434	-2.347	-3.1619	-5.3846	8.9218	2.0511	-1.4569	3.9978	2.454	2.7126	-3.2696	4.5607	3.1657	-1.5542	1.8452	-2.1092	-4.1356	2.7934	-4.8202	3.1545	-4.4723	1.2332	2.5426	5.344	-0.26882	2.0237	0.06319	3.5843	-5.2494	0.97264	-4.2267	0.12282	0.022766	4.9253	-4.9786	0.5853	1.2916	-4.1183	-0.98847	-0.30148	-3.8131	-1.764	-2.6455	-5.8131	1.3782	4.4321
0.81527	1.9678	8.1827	10.561	4.2492	5.4905	4.8158	12.405	3.3702	3.2216	3.5411	3.9908	8.3829	3.4098	6.1544	9.1604	6.9531	6.6932	9.5772	4.0155	7.5519	8.8103	9.4472	7.2334	8.6732	6.442	4.7148	3.7708	1.4542	1.7187	7.5865	5.9588	6.3681	2.4895	5.4838	11.697	-3.3527	12.787	7.5252	6.3114	6.014	5.7338	11.1	5.3786	4.423	11.028	5.8463	10.017	5.4022	6.3645
4.5073	-0.10453	3.3343	-4.4883	0.38507	-0.19366	-0.86279	-2.3617	-2.7354	3.3771	-5.894	1.9615	0.58187	4.0727	-1.2783	-2.7438	-6.5171	-6.0036	-3.384	3.7167	3.5002	-1.9322	-5.6457	-3.5187	-0.18861	-10.349	3.1315	1.3517	3.4484	1.1681	-2.8589	-0.83578	-2.0801	4.411	3.6955	3.6299	1.3002	2.8467	-3.7914	-2.1359	0.23933	-2.9631	0.96703	1.2079	-2.678	0.42602	1.7566	-2.5181	5.3107	-0.46512
3.7292	12.713	13.392	0.01521	8.12	5.2801	-0.96374	5.2836	6.9297	1.5779	-0.09793	0.035202	4.2752	2.5251	1.0766	4.6425	6.2928	1.8705	3.9946	9.6257	-4.861	0.41215	3.0876	7.2565	4.7725	2.6543	0.85249	5.8284	5.7116	1.5857	-0.96168	8.5241	1.2379	-0.50207	6.3366	2.6893	7.1175	0.71167	4.7069	4.7052	2.383	6.4017	11.366	1.3235	-0.59932	4.0511	5.255	4.4326	3.4812	6.6254
7.9152	2.375	7.5339	4.5507	5.5357	9.6854	1.493	4.3573	9.2359	4.4497	0.73559	2.6674	7.3701	5.9078	3.3261	7.6878	5.4494	3.3889	2.7331	8.6202	7.3192	1.7214	-2.1944	-4.1492	6.758	-0.14666	7.4233	-0.64643	1.2172	-1.7154	-0.5157	6.792	-3.6512	0.31244	3.3379	7.7356	-1.5018	8.9123	1.6959	0.94175	8.8202	1.158	1.7965	4.0905	-0.68634	4.2501	4.1651	9.7975	4.1311	9.1586
-4.3494	-3.8129	1.569	-2.4685	-1.6756	-8.9807	-2.3094	-1.5791	-5.8325	-0.40856	-10.2	-4.7646	-2.1084	-4.8562	-6.9926	-7.145	-3.7839	1.9038	-6.0957	-1.1922	-3.2798	-7.6941	-2.7125	-1.3187	-3.4932	-8.0688	-1.1562	-5.3068	-5.7476	-4.9023	-1.9675	-0.44317	-0.95089	-8.4216	3.0306	-2.7788	0.40519	-2.7791	-2.0219	1.6071	4.6491	-2.8907	-9.3305	-4.2207	-5.3321	-6.4089	-8.3746	-7.0411	-2.0308	-0.45238
0.67351	-2.3757	0.91746	-2.89	3.5077	-2.7478	-4.3727	-0.48215	-4.3071	-2.6113	-1.1327	4.2101	-0.85071	2.9738	-4.0387	2.1741	1.5203	1.3822	-8.2081	1.9641	2.8158	-2.4477	9.2705	1.1789	0.097965	6.0535	-3.9488	3.5741	8.049	-4.4362	4.336	-6.0021	3.1473	-1.9465	2.9784	2.3795	5.5487	-0.55215	5.9643	-3.1958	-2.7798	-3.4561	3.2738	-3.2446	-0.36316	2.6907	-4.6522	-0.77007	-0.58792	4.8436
-3.4401	-0.83496	-3.2919	3.1556	-0.11584	-3.1716	3.9229	1.248	2.8847	-6.4772	-3.3094	-6.2248	3.2363	-6.0332	3.2386	2.2996	-0.72502	3.7431	-7.2084	-2.8349	-0.34263	-3.9784	-0.68234	-2.6408	3.5344	-5.6999	-5.2055	0.57172	-5.9765	-6.1706	-6.2737	-0.99195	2.9257	5.2389	-2.9773	-0.056348	-0.87832	0.66718	2.7297	-6.0331	-5.4354	-0.55411	1.051	-6.563	0.27441	-5.046	0.2538	-8.1644	-4.4938	-4.4336
-0.63327	-4.2831	-1.4814	-1.4008	1.8671	-10.71	1.3057	2.467	-1.2689	-2.6293	1.0806	-0.18371	-5.4933	1.8683	-1.3843	6.7911	-6.1328	-2.3187	-1.5759	1.1447	1.8491	-1.7336	-3.4341	2.5094	9.5077	-1.9936	5.8629	-3.5415	-1.4545	-0.9511	-1.173	4.1964	0.73175	-3.0412	-0.69837	0.19765	1.3349	-1.0893	-3.6432	-9.1724	-9.552	0.21742	-8.3726	-1.8028	-4.7255	3.5913	-1.823	-0.98774	-5.8029	-1.6253
-4.3836	1.4526	-1.1137	-2.7898	3.8798	-2.1591	-4.5484	-2.9952	-0.45017	2.2425	-1.2441	-2.1799	4.7176	-1.8188	1.6366	-1.8635	2.105	2.2398	-0.46528	1.696	-5.2749	-4.1847	-5.2376	1.2559	-7.0168	-2.4386	-1.9233	-4.1013	-2.0636	-4.8341	-2.0869	-7.8395	-3.4628	1.2106	-0.98935	2.6748	-0.26398	-0.86105	-3.4732	-7.2969	-3.3093	-0.65361	-0.88135	4.5585	-7.0389	-6.2778	2.7933	0.6403	-5.9573	1.3852
-6.9004	-3.552	0.55523	-3.5314	-1.0685	-5.9117	-0.18641	-2.2462	-2.1891	2.7865	-9.2495	-2.9711	1.6004	-3.1673	-0.19302	-11.906	-1.0649	0.38529	-1.3614	1.9191	5.8864	-1.8777	-3.2737	-7.0204	-4.1499	-5.6326	-2.3011	4.3887	0.13163	-4.5136	-5.2362	-4.6092	-2.8387	8.1542	-1.5797	-0.33634	-2.6311	1.1265	2.4465	-3.7798	-9.7428	-6.0828	-5.3075	-6.3091	3.0273	-2.3286	1.269	4.6075	0.80556	-1.8025
10.526	2.6443	8.0717	14.625	9.505	7.3619	9.4358	10.449	5.8922	12.336	9.5776	3.722	7.0151	10.51	4.7894	2.7684	14.13	3.4596	3.59	0.28062	10.12	11.794	4.5481	5.2667	10.31	6.7221	14.094	2.6509	12.292	7.5747	8.2751	9.8033	2.5783	6.245	9.932	11.536	8.0097	5.5477	5.6758	7.3053	10.514	6.3145	11.095	11.468	9.3169	6.5965	9.8193	5.0407	13.278	8.121
1.707	-9.2585	-3.4009	-0.14629	-4.6957	-7.4316	0.10893	-8.0376	3.578	1.993	-0.12162	-3.6756	-0.98321	3.3229	-1.6696	-5.1909	-1.5277	3.6897	3.515	0.90274	-2.596	-3.798	-1.2241	-1.893	4.3638	1.8202	-2.8515	0.55726	2.8664	-4.9072	-1.4711	-2.404	-2.6187	-3.8619	1.1055	-1.6486	-5.0086	-3.3223	-4.2162	-1.3209	-3.2358	-5.287	-3.8121	-5.7192	-2.2756	1.3026	0.64262	3.7096	-3.8135	-0.77333
-12.775	-13.622	-17.903	-13.369	-12.626	-8.6043	-12.051	-17.022	-9.385	-7.1501	-13.475	-6.2689	-14.682	-13.542	-12.401	-15.03	-14.719	-14.19	-14.501	-13.788	-14.146	-12.367	-14.824	-15.833	-13.366	-12.757	-8.4713	-12.401	-14.721	-13.136	-10.138	-15.698	-17.128	-12.809	-11.54	-6.6863	-14.035	-17.525	-10.747	-10.256	-13.989	-17.94	-10.683	-11.134	-15.342	-8.1326	-12.554	-10.667	-13.538	-8.2669
4.5778	8.9402	8.6074	5.8868	4.4305	3.8067	6.5295	-1.3369	9.325	9.4659	12.235	10.184	6.343	6.077	10.613	6.4751	6.7392	5.6762	7.2466	12.469	7.0659	1.8479	8.156	9.6112	6.121	2.8604	-0.011618	11.605	9.2422	10.209	10.872	8.8987	-0.97437	6.3091	4.8966	11.572	17.266	3.3112	6.9403	-0.65983	11.546	8.6389	7.3743	-0.030608	9.0838	7.2014	7.503	8.852	9.1066	7.8623
-3.3475	7.1508	-3.6998	-0.3644	-3.6472	5.4814	2.2512	-3.6792	2.5436	1.3075	2.9199	6.9836	7.7908	0.59501	-3.7672	-3.116	4.0118	1.2972	2.1544	6.7151	1.8986	4.3416	4.6371	7.9258	-1.6276	10.646	-3.4299	0.58515	1.4514	-0.82007	4.8011	1.9506	1.886	2.8131	3.2518	3.8325	-1.9184	2.227	-4.7078	1.3195	2.994	-0.4506	4.0871	-2.6333	5.0759	6.4944	-5.1363	2.305	-4.3921	-3.8584
-8.7818	-19.593	-14.663	-27.138	-11.677	-13.497	-14.082	-12.739	-21.421	-8.8594	-20.711	-14.918	-21.907	-19.388	-17.86	-13.643	-13.973	-20.989	-11.601	-10.246	-12.547	-14.316	-7.4269	-19.609	-20.386	-11.132	-14.387	-12.342	-11.13	-18.098	-17.283	-16.049	-11.709	-15.242	-13.774	-19.216	-12.002	-10.788	-13.083	-10.88	-15.681	-16.017	-16.71	-8.9836	-12.553	-14.776	-16.159	-17.623	-16.755	-10.929
11.283	13.914	9.1178	13.016	7.097	13.896	9.8158	9.4813	8.0482	10.844	8.3606	1.2285	10.093	8.0108	12.53	4.9329	5.4726	15.161	9.0471	9.3384	10.436	8.4204	19.322	9.5868	9.9016	6.1708	10.51	11.271	7.4244	5.8689	10.522	1.7551	5.4757	10.849	10.832	13.501	14.898	4.662	13.045	10.497	11.268	8.4468	4.1546	5.996	7.5715	11.036	11.72	12.154	7.2907	16.969
-2.2205	0.3436	-0.25977	-3.5118	-0.80187	0.69538	-1.1874	-3.4863	-3.6031	1.829	4.3841	-0.059585	0.088342	-7.7062	2.1079	-1.15	0.0094858	-0.65281	3.5657	-0.10849	4.0506	1.6617	1.9825	-1.2802	-4.5489	1.7206	-0.22633	-1.8412	-6.1145	-2.7033	0.076455	-2.6265	-4.0946	3.59	1.485	-2.4888	0.35169	-1.2526	3.3288	6.3077	-6.0396	-6.4246	-2.8412	0.4914	-1.2868	5.6894	-1.8133	2.7339	4.074	3.1258
-0.29444	-0.82382	2.0383	-0.10083	-4.0342	2.9368	1.9733	2.6484	-5.9966	2.4405	-2.8012	0.61058	-0.29253	-0.4521	4.4901	-0.91671	1.4682	-7.0998	0.74803	-2.1843	-2.878	-4.0451	1.3446	4.6315	-1.0655	-1.1423	0.079903	-1.1266	-1.0624	0.41204	1.4522	1.0658	-4.3939	2.7812	0.87344	-3.2845	1.2638	-1.331	-0.059071	-6.9093	3.0654	1.7644	-0.18291	0.95594	-4.8593	0.75063	4.549	-0.63355	-1.6524	-0.19894
-8.587	-7.8786	-9.4539	-17.288	-17.176	-11.909	-11.973	-12.72	-11.731	-9.9744	-12.055	-19.274	-10.85	-4.3834	-11.263	-6.6446	-15.651	-11.681	-9.9858	-12.117	-16.138	-12.458	-15.833	-7.0112	-13.313	-13.015	-10.521	-8.961	-7.3621	-8.9871	-10.392	-6.6054	-11.353	-8.8166	-10.361	-12.662	-8.6466	-14.595	-9.1702	-12.351	-12.7	-10.011	-8.3309	-6.6083	-14.02	-8.8593	-17.452	-11.105	-14.825	-12.502
-4.76	-6.9476	-19.532	-8.7219	-8.8267	-17.15	-7.8334	-16.164	-11.016	-11.902	-16.499	-13.611	-15.553	-10.531	-16.543	-10.729	-10.7	-18.574	-17.034	-9.0489	-18.397	-11.828	-12.809	-14.789	-8.7895	-9.781	-19.308	-17.856	-7.0098	-7.0727	-12.708	-15.399	-9.7653	-11.919	-13.808	-11.714	-17.839	-15.971	-12.583	-12.598	-10.116	-12.566	-13.91	-12.203	-10.655	-5.4048	-14.416	-14.13	-10.129	-13.28
-10.61	-14.929	-7.9234	-18.416	-12.114	-9.4504	-13.575	-11.333	-14.076	-10.95	-11.236	-14.315	-11.014	-9.638	-11.863	-11.245	-14.38	-12.188	-13.908	-8.1792	-8.7078	-18.255	-10.141	-14.123	-15.809	-9.1774	-14.901	-18.967	-10.105	-12.803	-12.108	-9.8063	-6.2317	-10.911	-15.94	-10.152	-12.873	-13.13	-18.195	-12.605	-11.513	-17.32	-11.224	-10.919	-15.356	-8.3011	-15.803	-14.93	-14.738	-13.911
-13.461	-2.1601	-10.313	-13.203	-10.296	-10.335	-10.025	-16.196	-10.141	-6.4347	-13.519	-12.445	-7.1371	-12.221	-6.9832	-7.3546	-13.046	-19.861	-13.582	-9.451	-7.8832	-8.8953	-8.5257	-10.683	-13.303	-7.3131	-12.826	-13.457	-14.563	-8.6609	-11.485	-5.6859	-11.641	-10.926	-12.73	-5.2968	-3.5546	-12.941	-10.803	-4.1644	-6.3655	-11.77	-13.012	-5.949	-14.032	-18.231	-10.456	-7.1426	-13.813	-11.879
-9.8105	-14.061	-9.4002	-12.39	-12.774	-9.9162	-9.8146	-7.8091	-18.477	-10.653	-6.9152	-9.3091	-8.2717	-0.31361	-14.038	-9.5425	-6.1008	-12.646	-14.534	-7.3354	-14.091	-16.53	-12.644	-12.787	-9.3004	-13.23	-9.5981	-12.342	-9.9978	-13.429	-7.3554	-13.061	-4.3641	-14.832	-13.28	-10.185	-13.532	-6.2612	-16.16	-14.802	-0.76212	-7.2658	-11.127	-17.383	-14.085	-14.883	-14.486	-13.441	-8.3137	-6.6981
4.6729	-3.8816	4.8373	-4.4583	3.4196	3.4004	0.097873	-1.3463	-2.9936	0.12395	-9.1615	-8.3848	-0.6141	-2.0402	-0.62659	-4.1461	-1.8349	6.3628	-2.9192	6.5898	0.13268	1.4604	2.0853	-1.3622	-1.4859	1.0432	-1.8005	-5.3278	2.3877	0.25326	-5.9295	-5.6266	-4.8741	-0.39443	-5.6398	0.85579	1.9655	-5.1974	-2.7057	-1.8445	3.6361	-1.9224	-5.012	1.802	-5.1606	2.1363	-3.1804	-1.5278	-3.6251	-2.6249
-7.4597	-1.7453	-7.1678	-5.06	-5.766	1.2849	-9.8175	-4.2008	-2.7704	-1.6127	-3.6624	-4.1193	-12.38	-2.8423	-5.3326	5.7172	-12.418	-12.644	-11.467	-2.8116	-5.7279	-1.1127	-6.9294	-5.1359	-4.8392	-1.199	-2.3263	-8.8334	-7.9177	-5.0307	-5.3766	-2.4389	-6.2147	-2.3213	-4.1963	-4.1888	-4.1234	-5.6524	-4.4524	-4.9005	-8.0342	-7.4994	-7.3582	-0.20842	-8.3182	-3.6436	-6.1492	-2.8235	-0.46174	-2.074
-11.003	-10.641	-6.9493	-4.2877	-15.382	-9.874	-12.84	-5.6486	-8.5713	-13.283	-3.1787	-7.0075	-10.694	-9.8102	-7.7725	-6.7391	-9.2012	-7.9709	-7.8299	-6.7621	-3.6819	-14.433	-8.0145	-11.025	-12.8	-3.5152	-14.897	-4.3739	-13.222	-6.2086	-14.917	-11.35	-9.4022	-10.456	-6.6895	-6.5426	-10.267	-11.396	-9.6757	-2.0641	-8.9014	-11.12	-14.924	-10.791	-16.846	-13.13	-14.512	-6.7094	-10.641	-12.606
-15.347	-18.425	-14.014	-11.506	-21.591	-18.203	-19.881	-16.269	-10.786	-20.477	-9.6369	-12.365	-12.581	-10.859	-19.696	-13.907	-13.645	-17.188	-15.774	-9.7251	-14.158	-9.9981	-7.6568	-12.094	-19.171	-17.514	-18.374	-16.436	-15.306	-14.737	-17.131	-10.948	-13.98	-8.2848	-14.488	-13.595	-15.401	-14.367	-3.3859	-14.538	-15.743	-11.784	-15.243	-12.787	-6.2967	-14.102	-23.453	-12.536	-19.007	-14.535
1.7981	-0.12038	2.9928	-4.8116	8.8201	-4.4038	-0.52385	3.2066	4.9227	1.4869	5.5532	-7.7436	4.2139	7.3648	0.014588	1.783	4.6487	-1.9497	5.9209	4.5131	-1.0483	-4.0548	7.467	1.4478	0.04717	1.8926	3.4444	9.611	4.1615	7.672	5.5299	-5.0755	-5.5727	7.0757	4.9469	-3.0343	0.71416	4.5085	4.9126	4.9573	1.5107	-2.2702	-1.7415	2.8987	-0.75449	-0.36965	0.2243	5.0847	1.6524	2.8017
0.89803	-1.208	-0.67684	1.005	-7.1372	-2.6766	3.5454	-3.9014	0.60633	-2.1326	-4.1002	-0.35258	-3.8514	-5.8979	-8.0047	6.8458	5.9665	-0.24212	-1.2075	-3.7073	-2.2674	-1.6246	4.0916	-4.3211	2.2454	-7.9248	-3.4007	-0.84081	-4.7811	-2.1888	-4.2224	2.1039	1.9669	-5.3523	1.3972	-2.9485	-6.1226	-2.965	-6.5008	2.3016	-3.6708	-1.0638	-1.2415	1.8004	-0.093863	-3.979	-1.7251	-0.52265	-0.29381	-1.2131
-19.804	-23.541	-25.926	-21.285	-21.652	-18.067	-26.248	-6.9705	-24.782	-16.815	-28.938	-16.88	-22.58	-19.732	-21.582	-22.58	-24.204	-17.536	-20.255	-19.742	-21.252	-23.669	-17.821	-14.597	-16.545	-21.556	-23.122	-23.232	-19.73	-20.408	-19.532	-24.78	-23.019	-25.394	-19.725	-19.129	-18.749	-19.772	-20.52	-26.306	-13.538	-23.427	-18.395	-21.871	-21.703	-22.548	-17.036	-28.787	-16.374	-19.518
-9.5381	-6.8025	-12.723	-17.271	-5.1601	-0.3886	-20.043	-12.811	-11.265	-15.386	-10.242	-2.9451	-7.4718	-10.824	-12.021	-9.838	-5.3452	-12.116	-6.501	-15.992	-8.5134	-15.702	-9.8808	-11.853	-14.714	-8.6301	-10.164	-6.9349	-17.873	-8.1655	-14.284	-6.5929	-15.708	-14.451	-12.095	-13.916	-14.663	-12.761	-2.8753	-12.863	-9.2669	-10.111	-8.6018	-15.102	-14.129	-9.5633	-8.2031	-4.572	-17.521	-13.472
8.1252	8.5742	17.948	9.1141	5.7021	7.8785	5.1589	7.1702	10.218	1.2097	6.269	7.4127	4.6304	7.7415	7.7858	8.5344	0.79816	4.8651	10.049	3.6836	7.9337	2.9205	7.7284	3.4001	7.0306	5.8751	15.41	11.541	3.6624	9.4144	9.63	3.2796	2.8058	8.1968	4.6483	11.832	6.449	7.2829	10.187	9.4172	9.7511	3.605	4.7228	8.7591	14.381	11.649	7.98	6.1978	6.9765	14.094
0.35466	6.3102	-0.45344	-4.7278	3.8758	-2.466	-4.5266	0.2668	-5.7643	-5.6592	-10.468	6.2326	-0.6553	-6.3463	-5.1003	-1.4558	-2.5572	-11.036	-0.98044	-3.5604	-3.5085	-3.9081	-3.2112	-2.3247	-3.4366	-0.2271	-2.7123	-6.2561	0.7692	2.3001	-7.974	-7.8332	-5.8059	-6.785	1.6141	-2.8204	-7.8844	-9.0006	-0.48632	-2.5219	-2.3484	2.7585	-10.137	-3.3731	-2.263	-9.5385	1.524	-6.7295	-5.1392	-3.6969
-1.3905	-5.4684	2.8207	1.8957	-1.5931	-5.9255	-6.7647	-0.22016	2.719	-6.5388	0.79213	0.88947	-2.7524	0.68299	0.8859	-0.41909	5.5213	0.66805	-0.013696	-0.31954	0.20992	2.1914	1.2556	-1.5191	0.89576	-4.443	2.5905	-0.1284	2.9371	-2.551	-7.9352	-1.5497	-6.307	3.5976	-2.9928	-2.298	-0.65731	1.1225	-2.7388	-5.4413	-1.346	-4.5802	-6.5347	-1.7969	-3.4989	-1.8205	-1.0042	-4.4126	3.1699	-1.6269
2.5304	-6.3442	2.8816	-3.0023	-0.47997	-2.712	1.8784	-3.0976	-1.0439	-1.4559	-3.3371	2.6934	-3.5049	-6.1038	-3.7448	1.7082	-4.9628	-5.1443	-4.2788	-5.908	-2.9465	0.67125	-8.3669	-1.6582	-0.62063	5.1228	4.8562	2.3651	-8.0965	-0.65292	-1.8422	0.6167	-9.652	-10.251	3.4233	-8.7468	-4.6557	-6.0217	-0.18907	-4.3275	-5.7009	-8.2247	-0.79958	-6.0596	-5.5365	0.25165	-2.4233	-2.6068	-0.72379	-0.38951
-2.6813	-5.3129	-2.1068	0.55652	1.1926	5.3055	-5.7842	0.86478	-4.563	-3.7171	5.681	-1.4728	3.372	0.63626	-2.4714	-6.7573	-5.8019	2.9283	-2.2093	-1.3348	-1.4916	-7.1635	1.4342	-2.3171	-5.2402	0.66111	-3.2467	7.3415	-2.0817	-1.8202	1.4484	-1.1654	-1.7597	5.1675	-3.1067	-1.3662	-1.0233	-2.6102	3.1607	2.0911	2.3118	0.91869	-2.1707	-4.9392	-0.39498	3.8119	0.30524	-2.1028	-2.986	0.89472
5.2395	3.3378	4.9509	1.6478	5.3616	5.8558	-0.078999	2.0634	0.72158	1.846	-2.579	4.9693	2.8762	6.4077	7.0841	6.1451	6.8716	2.2419	4.9468	6.2334	9.9979	7.0832	6.5203	6.7935	4.1231	0.52376	6.3218	-0.51038	0.90637	4.6175	-2.8002	1.7086	1.6675	4.2783	8.5751	9.9825	4.2702	4.6824	4.3244	3.2549	9.2039	2.4593	8.23	2.8673	-0.867	5.8488	-2.8693	4.5761	3.675	6.1499
2.4094	-2.2238	-0.42719	-1.9311	-1.1562	-2.0047	-5.5183	1.5818	6.9017	1.1156	-1.5343	-1.9053	3.7981	4.88	5.2625	0.88628	-1.3129	-2.2173	-2.9463	1.4877	-3.5488	-3.9701	1.1087	3.9873	-2.89	1.6239	-3.1644	-3.3233	-1.884	-0.90357	-1.2354	1.0403	-4.08	-3.5622	0.55174	-4.9143	-8.5406	2.6278	-1.1096	-2.8268	-7.9932	-12.143	-2.1788	-1.6735	0.25265	-3.7255	5.3292	0.27387	-10.71	0.01919
-6.3877	-1.0135	8.4992	-0.41042	0.3906	1.6939	-2.1928	-2.9313	-3.0274	-6.4418	-3.1837	2.3089	-5.2635	-0.85386	-6.3673	-2.1675	-1.3331	0.19598	-2.993	3.1053	1.702	-3.3477	3.7654	-2.3039	5.3318	2.3088	-9.4604	2.9974	-2.898	-6.9913	-4.89	2.1481	-4.8087	4.4477	-7.4059	2.0447	0.85514	-2.7495	2.9589	-1.9597	-0.094965	-2.5147	2.0527	-1.9581	2.1282	-4.4663	-4.8038	-0.54234	-0.79388	-4.2727
-2.5744	-6.904	-0.11392	-3.2527	-4.0478	-5.8131	-3.6634	-2.9676	-6.0011	-1.8616	-4.0449	-4.4273	-5.19	-6.6661	0.27176	-0.16352	2.9022	-5.0116	-7.0692	-0.31227	-4.0112	-2.3771	-10.589	-6.8311	-7.7004	-8.2094	-10.226	-4.1442	-10.148	-4.0006	-6.9565	-3.3382	-0.66356	-3.3504	-0.51974	-5.1122	-6.3926	-5.7905	0.65847	-4.2726	-4.7743	-2.0968	-3.5089	-9.372	-2.3029	-7.5176	-3.4678	-8.0444	-9.0644	-2.6325
-10.906	-16.079	-12.526	-10.358	-12.439	-15.745	-11.382	-10.62	-12.645	-17.896	-11.055	-9.6228	-14.324	-14.398	-8.7103	-16.199	-13.261	-8.6592	-9.3043	-14.857	-19.991	-14.098	-10.584	-11.148	-9.9025	-13.936	-16.223	-15.402	-19.634	-19.581	-10.301	-13.415	-10.261	-14.443	-9.6609	-11.764	-9.443	-15.022	-9.4326	-13.668	-13.919	-11.979	-11.667	-12.757	-14.417	-18.16	-10.563	-19.341	-17.675	-15.741
-13.186	-10.308	-7.2054	-10.962	-10.308	-14.143	-7.2333	-8.4805	-12.359	-6.4077	-13.917	-11.288	-13.712	-12.966	-10.234	-12.288	-10.3	-11.833	-11.911	-1.2815	-9.8532	-10.231	-8.901	-12.215	-7.4553	-11.883	-12.396	-3.8059	-3.3678	-10.787	-7.8554	-1.5807	-9.8578	-7.8456	-10.926	-8.4194	-9.7529	-13.291	-5.293	-12.967	-9.1391	-10.473	-5.4002	-11.059	-15.162	-10.268	-7.8092	-4.9317	-8.9942	-11.31
1.0645	6.1285	8.4003	13.329	1.5878	10.559	9.8354	8.7992	3.9926	7.0312	3.4103	11.965	10.077	11.09	12.667	12.718	11.288	9.8051	13.053	15.122	6.1542	9.4339	5.4236	6.6953	7.0722	13.377	13.766	11.913	11.479	14.625	-0.30362	8.5856	10.254	7.7585	5.7328	16.092	5.5234	7.1382	5.5769	10.72	4.435	3.3277	11.846	11.557	10.213	9.572	13.245	10.358	1.2881	3.246
4.8069	2.6761	6.3683	-0.088053	7.6504	7.6681	1.1611	7.1358	-0.64917	7.998	7.7497	-0.44638	0.086302	1.3821	7.0363	7.9408	7.7486	-0.53466	9.4176	8.9972	7.2973	2.5627	8.0408	8.7336	11.109	7.6695	12.048	4.2878	3.8519	6.5044	8.333	1.456	1.0361	15.081	5.1434	9.1816	3.5228	5.1101	5.5573	5.0976	11.47	7.01	7.7617	4.212	6.6957	5.4713	8.6744	2.1498	-4.1795	10.573
0.12571	-1.6189	-4.4024	-1.2336	-0.36952	4.408	-3.9895	2.0573	-1.0311	-5.356	2.1939	-3.5298	-4.1824	-5.3504	-2.2919	-9.5893	0.35674	-5.0554	-1.7611	-4.9063	-7.0082	-7.0943	-1.3636	2.2279	0.52458	-2.9225	3.6631	-6.3588	-5.6996	-0.056374	-6.6832	-7.7736	-4.3215	0.35317	-3.3813	-0.19069	-1.5751	5.9148	-0.012402	5.4106	-4.72	0.51885	-0.028743	2.4541	-3.2487	-1.9433	-2.5121	-1.6784	-1.8008	1.0328
10.085	6.5209	6.7388	4.1337	8.2057	9.5143	0.95787	5.7567	7.1533	3.9641	8.8643	-0.10258	5.6881	1.8241	2.7781	14.107	8.6987	7.5036	3.4706	0.14875	8.7739	7.3773	5.4233	6.3756	7.1705	10.245	8.5079	4.5035	6.2766	8.7903	11.514	4.7751	1.32	4.5063	8.3352	8.8382	2.498	13.227	11.388	4.6333	10.912	3.3175	9.7927	5.6139	6.6172	9.6925	12.432	2.1395	7.1311	13.497
-9.0496	-9.9027	-8.2577	-13.294	-9.169	-4.7382	-5.5318	-7.1896	-5.1343	-14.227	-9.3095	-1.5769	-4.0471	-9.1695	-10.516	-4.0941	-8.4184	-13.461	-15.425	-14.928	-12.688	-7.9567	-0.78002	-4.8676	-12.699	-9.2798	-10.395	-9.1134	-12.284	-17.818	-9.8424	-10.498	-17.6	-9.6471	-11.112	-9.9982	-2.3356	-10.512	-9.6244	-8.7074	-10.023	-15.255	-14.217	-8.4901	-11.595	-8.4635	-9.8661	-9.9905	-9.4445	-4.0566
-14.987	-14.84	-14.599	-5.0353	-10.307	-3.8135	-3.8473	-11.615	-9.7607	-6.3268	-13.073	-9.3751	-15.474	-16.102	-10.37	-13.524	-10.846	-23.688	-12.901	-8.405	-14.121	-15.118	-14.567	-11.162	-11.007	-15.078	-7.3295	-3.3337	-7.1528	-8.8744	-15.979	-8.5255	-14.102	-8.0616	-12.921	-10.202	-12.417	-11.815	-13.286	-13.175	-16.098	-8.6207	-8.9157	-6.4555	-12.177	-9.8618	-4.4639	-16.174	-11.608	-12.206
-27.83	-23.686	-24.768	-20.536	-23.338	-21.152	-22.739	-20.177	-25.532	-18.842	-19.359	-22.622	-23.44	-19.846	-24.47	-21.774	-20.728	-28.611	-17.529	-17.775	-18.815	-17.868	-26.95	-25.98	-18.406	-21.269	-23.882	-22.053	-21.507	-20.993	-25.027	-14.494	-22.842	-23.356	-21.321	-23.657	-24.663	-23.073	-25.956	-29.872	-19.712	-24.717	-20.434	-27.418	-21.643	-24.491	-25.951	-22.793	-24.16	-22.341
-15.407	-10.955	-20.28	-11.282	-14.467	-14.072	-20.898	-12.19	-16.138	-14.428	-12.72	-16.566	-14.177	-11.722	-20.61	-10.737	-16.862	-13.592	-8.5847	-16.863	-17.923	-16.707	-14.254	-11.106	-14.571	-9.2483	-14.923	-12.949	-12.236	-20.05	-13.939	-13.05	-15.253	-15.553	-13.77	-12.451	-14.617	-13.115	-11.43	-11.24	-12.711	-14.859	-16.274	-15.739	-20.3	-11.224	-10.118	-14.741	-13.261	-14.202
5.21	2.2435	-9.8378	-3.0317	3.5803	-5.5052	-5.3689	-1.7798	-7.1951	2.0249	2.4374	1.8493	-1.7196	-3.2762	-3.0206	-3.3176	0.24362	0.026541	-2.3875	-1.4078	3.2136	-6.6669	-7.2263	-5.302	-2.7935	-4.9753	-5.5275	-1.9221	-1.3629	-9.4285	-5.7652	-2.4412	-9.184	-6.8352	-3.1873	1.243	0.11453	-4.6439	-4.394	-8.3037	-0.47575	0.56794	0.66604	-0.70363	-4.2598	-5.8963	1.0135	-0.050075	-0.94928	-8.9495
-5.9198	-8.7913	-12.497	-5.8856	-5.4504	-6.66	-13.291	-12.271	-10.956	-12.071	-10.871	-11.71	-7.4524	-14.901	-10.542	-11.895	-10.757	-15.085	-11.656	-1.3187	-10.373	-11.788	-13.706	-10.061	-6.174	-8.4643	-14.521	-16.605	-8.946	-11.673	-10.418	-12.974	-12.271	-10.554	-7.4409	-10.401	-13.085	-12.278	-8.7998	-7.2909	-11.716	-15.874	-17.157	-8.3947	-14.865	-16.067	-8.3586	-13.011	-12.221	-8.9932
-7.0563	-5.4457	-2.3795	-12.25	-12.301	-11.009	-5.7164	-3.5836	0.7522	-4.9559	-5.5298	-7.8931	-11.962	-4.6316	-10.618	-7.3883	-12.13	-4.9711	-9.3915	-10.526	-11.575	-9.6618	-4.3668	-8.9391	-10.397	-14.158	-14.41	-13.196	-9.5239	-8.9419	-11.326	-5.7462	-11.417	-10.394	-10.605	-5.5662	-9.3056	-10.239	-11.138	-6.4152	-6.8703	-11.528	-12.92	-15.75	-11.278	-13.999	-11.193	-9.5397	-4.7643	-13.719
-9.6745	-9.7499	-13.682	-4.3508	-10.144	-11.472	-15.151	-8.8522	-12.499	-7.0134	-11.775	-10.562	-16.564	-10.865	-7.1286	-8.2004	-9.1295	-6.3249	-14.648	-13.106	-13.293	-9.9465	-8.2059	-11.814	-14.287	-9.8477	-3.538	-7.3214	-7.8337	-14.809	-17.584	-13.013	-13.371	-9.633	-13.701	-7.4698	-10.326	-9.9171	-15.373	-9.4926	-8.0953	-11.505	-9.3011	-6.8187	-8.8876	-6.5276	-7.3653	-6.1188	-8.3236	-9.9837
2.6168	6.3296	15.113	10.604	13.063	9.1059	6.2343	4.3314	9.8327	0.43008	5.8031	0.82423	-2.502	0.99036	7.9249	2.7361	6.0369	2.2078	13.996	12.632	10.722	8.1403	5.6998	4.7533	6.7234	5.186	7.8881	12.863	6.3824	8.8401	3.6202	0.28561	9.1308	8.9085	9.8728	9.7736	6.8158	8.1652	4.4385	10.155	9.8416	6.7078	7.8308	10.136	11.867	7.8555	8.279	6.9744	8.7752	2.9999
-7.4239	-7.5565	-9.9058	-4.8092	-2.012	-3.4816	-9.9393	-1.4949	-9.6534	-2.9135	-8.0545	-8.7433	-3.5678	-6.5075	-7.2285	-6.4973	-12.061	-8.1876	-3.4783	-9.7848	-10.407	-5.5418	-13.269	-7.842	-8.9111	-5.5685	-5.0331	-12.767	-8.4212	-9.4055	-10.599	-9.0563	-9.0438	-3.7502	-4.4136	-8.2559	-4.5641	-6.9877	-10.006	-8.364	-4.4768	-6.2575	-11.733	-11.103	-17.367	-13.209	-8.9263	-15.861	-7.2371	-8.0017
-6.0199	-6.775	-1.0835	1.135	-7.0906	-6.4199	-8.3747	1.3313	-9.2296	-5.763	-11.48	-6.7772	-5.5266	-4.2199	-4.4728	-9.3731	-3.0791	-7.9466	-3.3164	-7.9969	-1.8572	-8.6543	-7.6082	-9.2352	-5.8379	-8.4235	-12.827	-6.9146	-7.0049	-6.8191	-6.662	-1.6196	-6.9037	-6.2191	-8.6966	-7.088	-16.651	-13.209	-6.9542	-5.3738	-0.88284	-6.0469	-9.2331	-2.0448	-4.0875	-4.3168	-8.3079	-6.3685	-8.0022	-3.6658
2.1473	1.4108	3.5596	0.27018	2.2907	-0.094184	6.9914	-2.5872	3.9126	0.22654	9.9192	7.7815	-1.5521	6.7501	1.2208	3.8309	2.1364	2.7556	3.2532	12.048	2.2347	6.8491	7.3522	9.7604	3.782	0.91467	5.5226	2.2313	6.8945	-1.6997	8.4587	1.1536	1.1195	7.7264	-0.47435	2.6751	3.6715	7.9507	6.4513	-1.3571	9.3727	5.6667	-1.3691	6.5196	3.8581	5.9674	-2.7294	-0.37812	2.6012	3.8693
-1.8953	-1.5063	1.625	-0.69332	-9.4887	-1.0758	2.5361	-4.3788	1.7109	1.2049	-8.6131	6.4586	0.0048056	-8.3955	-2.1834	-0.77962	1.9925	3.7534	-5.4639	2.3232	3.8097	2.5956	-1.3203	-0.57297	0.20947	3.9934	-1.8994	-1.6806	0.46451	-0.52972	0.14234	-3.7054	-0.053651	2.8311	-4.2168	-7.5032	8.1355	-1.9496	-4.3752	0.7394	-4.9695	-2.473	-7.9265	-3.6879	-3.3956	-2.3555	-0.14173	0.88826	-3.4147	2.3125
-7.0119	-2.4952	2.3165	2.4282	0.088186	3.7373	-2.0431	-1.28	-6.7505	-9.6787	-5.0073	0.91747	2.8651	-0.9351	-1.4398	-2.0024	-8.27	-9.9846	-3.185	-5.9674	-3.928	-9.8926	0.11498	-10.4	-2.2343	-2.2837	-5.5604	-2.241	-1.195	-6.4631	-8.7698	-3.3992	-4.0535	-4.1058	-4.0852	-10.538	-3.1244	-6.6449	-1.579	-4.4543	-2.5259	-1.8455	-4.1767	-1.8922	-2.596	-2.6061	-2.5264	-1.0077	-1.2326	-3.9354
-14.982	-17.771	-15.088	-9.8995	-9.8632	-1.5491	-13.371	-13.019	-12.121	-6.0929	-12.073	-12.231	-7.5958	-10.962	-11.36	-14.684	-3.0839	-4.0978	-6.9405	-6.575	-9.9786	-11.165	-8.032	-10.184	-5.2446	-9.6455	-3.7317	-9.2356	-4.7503	-17.415	-11.996	-17.014	-6.8319	-18.931	-7.1121	-4.7259	-6.0694	-8.3238	-16.056	-10.89	-11.885	-8.3823	-9.2092	-12.127	-7.6213	-5.361	-13.461	-14.185	-10.292	-9.6215
-11.918	-14.617	-7.3219	-12.254	-15.726	-8.6022	-10.788	-2.8854	-12.188	-6.4776	-7.0877	-5.3204	-7.1386	-9.1393	-7.3583	-4.7548	-7.8416	-11.238	-10.222	-11.079	-1.8411	-8.005	-10.93	-6.7454	-5.7383	-5.3118	-9.9831	-5.5258	-12.648	-10.025	-6.5248	-14.361	-11.067	-14.362	-5.9345	-13.964	-13.843	-8.679	-14.171	-5.6377	-9.6257	-11.559	-9.8899	-11.339	-12.093	-6.8359	-9.4501	-7.7194	-11.376	-15.014
-23.441	-26.753	-15.115	-22.483	-21.644	-22.641	-20.358	-24.052	-19.973	-25.803	-20.505	-19.558	-21.355	-21.327	-28.897	-18.817	-24.057	-21.794	-21.179	-20.233	-21.103	-21.235	-18.794	-26.204	-22.459	-23.341	-19.619	-20.852	-18.433	-17.351	-17.219	-18.403	-18.802	-21.833	-14.191	-20.758	-22.395	-14.294	-23.789	-19.075	-28.223	-25.143	-21.494	-21.075	-28.859	-21.544	-21.084	-29.764	-16.788	-20.099
7.3793	6.6015	11.009	14.474	5.311	8.8295	12.819	17.642	10.947	6.1672	11.809	16.376	10.805	8.9077	4.9561	13.103	11.031	3.1596	7.9854	3.6149	14.207	12.843	7.275	12.564	4.9386	6.2472	10.356	1.9053	5.4561	16.057	12.478	15.368	6.7681	3.2704	6.3981	4.8016	11.629	11.248	16.473	7.9858	10.722	5.4614	8.0059	14.123	10.866	12.401	9.9654	7.7883	13.579	10.524
-6.7113	-9.0782	-8.551	-14.714	-10.469	-15.503	-8.4668	-9.7363	-15.564	-9.5821	-14.731	-13.057	-9.7977	-6.1825	-17.928	-12.481	-10.544	-10.858	-17.937	-10.625	-13.588	-13.098	-15.094	-0.74985	-10.245	-8.6595	-10.841	-7.5133	-14.83	-14.423	-8.3426	-15.149	-13.769	-11.273	-15.488	-13.961	-9.7868	-13.537	-18.928	-15.6	-13.939	-9.4165	-13.516	-7.7655	-17.971	-11.538	-11.069	-12.381	-12.871	-8.7916
9.9626	3.2274	1.9698	7.2733	5.1036	7.3878	6.6866	4.8116	7.5396	3.6647	4.6048	9.0402	6.2805	6.4505	7.692	3.4559	8.6081	4.8123	7.5744	9.7966	7.4282	9.7621	6.4311	7.0404	0.19031	8.73	7.7351	8.7933	7.4548	1.3203	7.3841	6.8627	14.202	8.7112	13.546	6.4605	3.4075	9.0781	7.6194	4.5602	7.5719	7.4702	2.1699	-0.44358	7.4429	7.1897	7.3806	7.7025	5.8384	4.6657
2.0106	7.9359	6.0275	5.2031	6.0226	4.7477	3.9064	5.0009	3.1035	6.6271	8.0645	5.462	2.2646	1.96	4.1682	5.9787	0.56007	0.48722	1.198	2.7199	10.202	1.3136	3.5379	4.5807	0.59782	5.9135	2.7805	5.0899	-1.1422	0.07588	4.9466	1.2933	-1.2361	5.2931	0.87881	0.082212	4.6682	0.76355	0.99275	8.9318	8.6816	2.3583	7.5638	6.9729	-3.2612	4.6358	1.9163	5.0253	7.5871	3.0611
-3.7999	-3.0012	3.5823	7.3563	-4.4459	1.3504	-0.4441	-3.8206	6.7879	1.3147	-0.25713	-1.3447	5.0603	0.11824	2.9932	6.8046	-5.4974	-2.784	-3.4156	8.3298	4.8148	2.0646	2.8028	2.2545	-2.6313	7.0486	3.937	4.8287	1.6282	3.5236	-4.3506	2.0683	3.4104	2.5288	4.7729	3.1218	4.4044	2.8754	-1.3202	1.4901	-0.9587	-0.026821	-0.30667	0.2576	0.39237	1.4912	-1.933	1.8456	2.4189	1.3163
4.4622	2.7676	1.3274	5.2919	3.9527	0.4676	-3.4411	-0.71324	-2.4662	1.4929	-0.61254	5.7019	3.0206	3.1166	2.9031	-5.862	2.0912	2.1118	-5.611	0.76109	-2.8533	-3.4762	2.4818	-2.6494	-1.6732	1.4152	4.7246	-5.3496	-0.11872	3.4647	-5.2057	2.9779	-3.5747	1.8325	-1.2589	-1.6416	2.8556	1.8313	-1.221	-5.0907	-5.07	2.2377	-2.7877	-1.8098	-5.7984	2.8966	-4.1967	-2.1416	-0.32125	-2.6388
-8.8329	-7.9219	-2.6975	-6.5521	-5.2766	-12.939	-7.2278	-4.4236	-9.8361	-7.0707	-7.5278	-9.0533	-11.323	-8.6817	-10.038	-8.425	-6.7421	-13.055	-6.2363	-14.619	-7.3411	-7.5251	-9.6482	-11.211	-11.678	-9.8878	-5.7286	-12.33	-6.8048	-9.0087	-6.516	-11.668	-9.6825	-5.1933	-2.5839	-10.172	-9.086	-11.666	-5.1817	-10.823	-12.213	-11.039	-13.079	-9.7561	-7.3263	-11.673	-6.5738	-12.101	-9.7538	-8.327
-4.9458	-6.0065	-3.2052	-7.0365	-8.2661	-2.7755	-9.1943	-6.0536	-6.9615	-12.415	-15.158	-6.9756	-7.0396	-2.1866	-3.6775	-6.8644	-10.53	-4.8925	-8.485	-4.0474	-12.063	-7.2267	-5.0952	-10.921	-13.235	-8.3332	-12.467	-11.933	-3.2555	-4.3723	-7.869	-9.2088	-10.3	-12.824	-11.463	-6.8994	-10.387	-10.534	-1.1178	-6.5904	-8.4901	-10.498	-10.698	-9.0774	-7.3932	-5.7299	-7.3934	-9.5849	-7.8756	-10.674
-7.1388	-3.5449	-3.0154	1.7122	-0.10156	3.0238	0.41119	-1.467	-0.2374	-2.2862	-7.6383	0.048169	1.7617	-0.80013	1.3594	-1.8617	-3.3264	-3.6786	7.8835	-1.8621	-3.7224	-1.7342	-1.7891	2.1546	-4.7156	2.8817	7.0457	4.5513	0.46143	-2.7226	-0.91111	-2.1267	4.8325	5.6064	1.1332	-2.523	3.7546	4.6986	-0.39282	2.1545	-5.5441	5.4531	6.0344	-4.234	-4.5222	2.7902	-3.2906	-4.8194	-0.64355	1.1092
8.3789	5.1062	9.8752	5.8382	0.9833	1.6523	3.4011	8.5434	6.5255	3.123	4.9683	3.4491	9.5065	2.4887	3.6452	-0.99787	8.4968	8.7959	5.5619	4.0462	5.2386	4.4601	3.8057	7.1282	4.9459	6.6153	9.1434	7.8505	10.823	6.1363	5.6507	4.9564	7.6131	8.2371	3.8143	3.5477	8.444	2.7089	7.6257	6.3642	5.2077	9.3002	5.7634	9.8333	1.8859	3.1072	2.0921	8.043	0.16469	6.359
-11.324	-2.5804	-15.025	-7.5995	-6.7536	-8.7443	-7.0211	-12.33	-13.041	-16.306	-12.996	-7.3289	-10.161	-16.12	-14.23	-8.5291	-18.667	-9.5044	-15.541	-10.43	-9.1968	-16.833	-13.587	-8.6728	-5.1225	-7.2358	-13.284	-16.65	-10.507	-17.28	-12.757	-13.413	-17.38	-13.338	-12.839	-4.8008	-8.6877	-10.268	-12.705	-12.692	-8.1912	-13.765	-11.239	-9.7127	-5.8569	-9.7932	-8.2643	-6.8538	-9.9119	-3.7713
-1.6973	-1.6091	6.8009	2.0129	-2.1114	3.0048	-2.3776	5.8458	5.833	6.4794	5.4086	-3.4377	-1.8296	3.8284	-4.9882	-0.073937	1.4483	-1.3081	3.7094	4.687	1.8699	5.471	0.58014	-2.8075	4.8583	0.67602	-0.33384	5.4055	-3.3477	1.1853	3.7927	-4.1149	-0.10542	-4.006	0.98184	5.3077	5.7999	-1.5188	-1.1321	-3.0994	1.8368	2.3893	2.462	-0.6395	-1.3386	4.272	2.1163	0.15172	7.9581	-4.4956
1.9016	-0.016902	3.5172	-0.36397	-1.1658	-2.6866	-3.1223	-2.7984	2.4878	-7.4913	-2.8507	3.7251	-0.26141	1.1786	-2.3279	1.7655	-0.057517	-3.2979	-1.6336	-10.492	0.16229	1.7487	5.1934	-6.3301	-1.395	-0.92446	2.4997	-0.58801	-1.6887	-3.628	0.21545	-1.2644	-4.2468	-6.8086	-0.74362	-0.13484	-0.041435	-0.55418	-3.32	-3.5616	-1.9634	-2.2113	-1.0731	-2.1295	0.14388	-2.5793	-4.4693	-4.0861	2.6304	-6.3657
-1.3598	2.9183	4.5384	0.16202	-5.2253	-1.68	-0.51687	-3.1729	-4.5033	2.1683	-5.4316	-6.8105	-3.451	-1.2501	2.5755	-2.7123	-1.661	-7.0229	-3.165	-6.1187	-4.9971	-3.0075	-0.085686	0.4905	-1.282	2.7435	-0.50454	-1.7614	-1.5942	0.63407	8.1564	2.2185	-1.7668	-1.0378	3.4511	5.195	-0.76571	1.6031	-1.4271	-5.1197	-1.3861	-9.2937	-2.3523	1.5651	-3.1378	-3.9795	-9.2392	-6.4668	-0.74339	-2.5859
-12.297	-10.972	-19.774	-11.287	-17.331	-14.124	-16.038	-19.924	-15.799	-16.86	-13.1	-13.797	-14.417	-18.168	-15.114	-15.352	-19.885	-19.407	-19.24	-9.893	-14.733	-15.001	-14.985	-20.096	-13.396	-10.771	-9.298	-16.339	-14.047	-18.269	-12.359	-10.374	-18.675	-9.9009	-17.568	-9.8499	-12.986	-15.255	-15.475	-12.091	-15.783	-13.459	-12.802	-17.686	-18.058	-15.004	-14.111	-16.454	-15.208	-17.833
-15.801	-10.443	-16.175	-16.092	-15.663	-13.159	-8.8314	-16.704	-9.1506	-13.896	-13.789	-11.922	-19.087	-12.34	-14.776	-11.445	-11.638	-21.528	-17.495	-11.495	-15.613	-11.225	-15.183	-13.86	-10.552	-15.768	-14.88	-16.671	-14.696	-8.2102	-13.533	-19.152	-15.482	-9.6426	-12.308	-11.05	-13.345	-7.8524	-15.538	-19.762	-11.769	-15.294	-10.509	-11.242	-14.558	-14.739	-6.4386	-16.673	-10.131	-17.393
0.55283	-0.77873	-3.4376	-3.1752	-5.1277	-5.863	3.7722	-6.0439	0.43221	-5.3116	-2.2897	0.020356	-1.4352	-2.9817	1.4449	-2.9338	-5.0521	-1.5162	2.1976	-4.4879	-0.45817	-2.0938	0.8268	-2.2453	4.4619	-5.2453	-0.30772	-0.72585	-5.4995	-1.7662	5.045	0.044568	1.6286	0.65836	1.593	3.0754	0.67765	-1.0322	1.2785	-5.9658	-10.312	-3.9428	-9.6794	-2.9834	-5.1721	-4.2667	-1.604	-1.953	-3.7874	-0.99347
0.7923	-6.337	-0.42627	5.6656	-5.677	-0.033419	3.2246	-3.2862	-0.92157	5.3906	2.7875	-1.0627	1.6824	-5.5334	-5.0385	5.159	0.9586	-2.8957	-3.2075	-0.63846	1.3012	-1.2845	-2.5605	-2.9463	-7.4977	-3.0786	5.4452	-4.4183	-7.341	0.079182	-4.1458	-6.3528	0.49217	-0.51064	-3.6474	2.8967	-0.62176	-3.1187	-5.3485	-0.34747	-1.3554	-4.7888	-3.6638	0.52647	-7.8179	2.5947	-0.23611	-3.5105	-0.91989	0.014916
-16.323	-11.218	-11.489	-8.1203	-5.4343	-8.3106	-17.317	-4.7733	-11.021	-15.976	-6.9234	-6.1636	-9.2224	-9.6399	-13.951	-12.442	-9.8707	-10.341	-15.902	-14.674	-6.2887	-13.497	-9.2499	-11.407	-12.067	-11.543	-9.8339	-10.04	-7.8701	-9.3988	-8.5396	-13.805	-13.698	-9.8953	-10.016	-10.898	-13.422	-6.5376	-14.125	-12.124	-10.703	-9.3631	-12.119	-10.562	-9.7515	-8.1041	-7.6669	-7.2194	-4.5256	-10.154
1.8348	2.4384	-2.087	1.6737	3.3303	2.1947	2.0439	4.7144	-3.3229	-2.2492	0.84529	-0.22146	-1.0624	-1.6055	-0.89409	3.6007	4.7628	-0.78226	4.4997	5.8018	1.7627	4.0057	2.3748	-2.5105	4.7168	2.648	3.8504	1.1413	2.1088	3.5978	-2.7973	-1.8578	-1.187	0.26341	3.5159	1.9782	3.3614	5.7657	-2.2061	-6.2688	0.25032	5.885	2.4354	0.63246	0.66416	-0.79053	2.2647	-0.88458	0.63672	5.4556
-8.8795	0.31017	0.10928	3.2343	-5.5752	-8.7146	0.24393	-3.9238	-6.0616	-0.88503	-2.3086	-1.9365	2.2985	5.8744	-0.03776	-6.5255	-1.8455	-1.7886	2.0452	-2.651	4.6009	-0.35896	-2.8327	-4.2566	-4.2128	-4.2402	-0.19596	-1.6948	-3.2645	2.8207	1.5283	-0.32829	-4.2902	-0.97503	-2.8081	-4.064	4.3142	0.010259	2.0962	-0.53646	-3.3972	-7.2646	0.71013	0.4436	-1.3684	3.1337	-5.6174	-5.5005	-5.8086	1.1859
12.675	3.7862	2.0209	9.0563	3.0279	11.477	7.5058	4.6738	7.1961	4.5329	11.812	9.2644	2.8145	9.7864	3.7871	9.3132	8.3807	3.7803	8.5507	11.355	5.925	7.0441	12.309	7.9249	7.4925	10.6	-0.36992	13.82	6.4159	9.6879	10.776	5.9701	6.2381	4.2843	3.3639	2.8708	11.1	8.9051	4.883	-2.4838	7.1408	11.638	7.3653	12.317	10.747	7.106	11.337	12.732	11.711	5.0281
0.87439	-4.9686	-2.3546	-2.2396	-0.17885	2.9448	-1.8879	2.7463	2.1078	1.012	-5.7474	-3.3086	-3.3735	-6.788	2.6434	-5.8758	-1.5964	-4.4789	-4.667	-5.1537	0.43014	1.1156	-10.052	-2.096	-1.8254	1.6359	1.0736	-4.9354	-0.70444	1.9928	-1.4695	3.9294	-1.9321	4.2385	-0.80139	0.76406	-2.7079	1.7331	-0.55442	-2.5124	-5.1856	-2.4585	0.81572	-3.7167	2.0486	-0.67456	-0.32944	3.7402	-4.7523	-3.0814
-5.9923	-2.9256	-2.2981	-10.187	-11.975	-5.9126	-2.5785	-1.1373	0.12995	-3.91	1.2383	2.8336	-10.348	-3.6172	-4.3728	-1.2799	-3.7869	-3.4296	-0.93271	0.58729	-8.8176	-9.7485	-4.9574	-6.6382	-6.9093	-4.9761	-4.4994	-8.3049	-8.1713	-10.172	0.43361	-5.7681	-3.3504	-6.7492	-2.7803	-8.201	-10.436	-0.77831	-5.9221	-1.4412	-3.5371	-9.8899	-0.79429	-2.0932	-0.91672	0.21214	-2.9353	-5.3	-4.0405	-3.063
1.0837	1.6583	5.5219	3.4533	-3.4238	3.4309	6.3845	-4.0647	-5.3371	1.5118	2.7418	-2.5303	1.1912	-4.9991	-4.2502	-1.5968	-6.7024	-0.75728	4.2844	2.2006	-3.3265	-5.5426	4.4902	-3.0118	-2.4667	3.3786	-4.3895	-3.4929	-4.3358	2.1481	-7.4578	-4.4381	-1.3597	-6.0786	7.6882	-1.8933	-3.0707	4.2091	-4.2918	1.2928	-8.5063	-2.4695	-2.0975	0.51527	-2.9338	-3.6738	-1.4472	-4.9164	-3.2468	0.59073
-8.2627	-12.748	-16.213	-14.863	-13.672	-9.0815	-10.601	-11.703	-8.7231	-11.996	-12.744	-8.4345	-6.9691	-7.7203	-6.8508	-7.4764	-11.492	-10.119	-8.402	-8.2345	-13.16	-7.2226	-8.6266	-11.76	-1.9068	-12.449	-8.6279	-13.426	-11.002	-9.1474	-5.9256	-8.414	-11.002	-8.7847	-9.772	-10.039	-10.938	-9.1607	-10.64	-4.4369	-11.507	-15.691	-6.2891	-8.7817	-10.963	-5.0853	-12.723	-6.6821	-4.158	-11.714
-20.854	-19.521	-19.758	-16.365	-19.559	-23.128	-19.211	-26.649	-23.807	-15.632	-21.953	-21.988	-20.975	-31.128	-25.817	-21.845	-21.085	-19.524	-11.508	-24.44	-18.468	-14.251	-26.797	-19.362	-21.957	-16.418	-17.216	-19.913	-26.657	-16.934	-26.915	-24.833	-20.398	-22.868	-24.754	-20.696	-24.575	-30.682	-23.577	-15.003	-16.635	-21.254	-29.814	-21.856	-19.845	-24.914	-17.938	-26.01	-22.89	-27.345
5.7326	-6.8589	-3.6201	-4.7226	-6.0417	-1.6523	-5.2697	-0.54563	-2.3098	6.0737	2.1253	-5.8499	-0.99793	-3.9584	-7.3341	-0.57655	-1.2411	-3.184	1.2548	1.425	2.3816	2.49	-0.58997	-3.0131	-2.9129	0.30914	-3.5149	-0.89494	-0.41755	-7.6468	-1.9637	-6.9231	-0.57172	3.5635	-2.6998	2.0463	-6.0968	5.8073	-2.2852	4.0262	0.75909	-0.5435	-0.73615	0.78998	-1.0207	3.395	-5.8574	-2.6508	-1.3468	1.0613
-8.2932	-9.4526	-8.1812	-1.8498	-2.2103	-3.257	-5.8308	8.6264	1.2285	-10.071	-12.164	-3.3269	-2.9112	-5.4939	-3.9996	-1.4067	-2.6382	-9.4637	-6.6174	-6.8412	-5.9097	-5.0125	-2.0694	-4.9533	-7.9047	-0.54155	-1.1371	-4.8759	-2.9308	-4.0007	-0.31923	-7.5552	-2.0791	-7.7658	-8.5048	-7.8175	-0.64203	-9.041	-6.8032	-0.78443	-5.0477	-3.3026	-5.7108	-3.9374	-1.072	-3.9415	-5.0871	-9.3682	-4.8408	-8.6167
4.1312	1.3575	-0.35823	-9.5793	6.8735	-3.9921	5.7049	1.7964	-4.377	1.1023	1.1524	-2.1092	-1.4672	6.4041	-4.5007	3.4462	-1.9162	-2.5002	2.0477	-2.9732	4.5867	-2.8435	0.41834	6.2945	1.6883	-6.5467	4.6463	2.9988	-8.3899	-0.14009	-0.43669	5.997	-7.1746	3.2954	-7.5183	-1.4141	1.4361	-4.319	-2.1537	0.67461	3.3135	-3.793	-1.1502	3.5489	4.2186	-2.0248	-4.9975	0.26184	-0.76408	4.8749
-2.0541	-3.0878	-3.943	-3.0392	-5.5757	0.48288	-0.54818	-1.374	-1.915	1.2981	-0.32907	-4.6112	-0.45093	0.52549	3.8178	-0.80041	5.9712	0.80946	-4.0791	-5.2803	-0.052051	-6.3745	-7.848	-6.2161	-4.2452	-4.3834	-3.6864	-5.2454	-0.44888	-3.3503	-1.911	-1.7157	-3.7176	0.014545	-5.2748	0.045124	0.17607	-6.6225	-10.733	-1.0139	2.094	-3.6624	3.2302	-3.6021	-2.6266	-3.874	-0.52387	-0.62947	-6.6629	-0.088071
-2.2217	-8.3214	-5.3085	-2.803	-1.8074	-3.7315	-6.9122	-3.555	-2.9779	-1.4351	-9.4291	-2.6763	-2.2779	-2.275	-7.1204	-4.9747	-4.5839	-3.1916	-12.531	-4.1595	-3.5103	0.29707	-13.279	-4.9657	-1.8388	-5.8574	2.7454	-4.2165	-5.9067	-0.057686	-5.6006	0.0067953	-9.739	-7.2158	-6.4915	-2.832	-0.72269	-3.1036	-12.572	-6.0355	-6.6449	-9.6802	-9.5008	-1.7747	-9.7939	-4.3387	-3.1539	-7.9852	-7.4314	-6.9
5.9426	0.8784	-5.2031	-0.15042	2.3835	-3.3478	-0.024481	4.4915	-5.0314	0.22407	0.83421	-3.3384	-2.5538	-1.177	-0.50298	-7.2297	2.6596	-2.6215	0.23357	-2.6793	-1.3838	6.5487	-2.9085	-0.36554	-2.4029	-7.0323	-1.3038	1.0739	-6.5063	3.5258	-8.5964	-1.3875	-1.0676	4.701	2.6132	-5.5505	-2.3606	-1.8306	1.112	7.0389	-4.1734	-4.9759	-3.9674	-3.7792	2.4403	-2.8078	-2.2678	-4.4277	-13.951	3.697
8.5196	9.8681	4.2154	13.208	10.032	7.8282	9.9629	14.642	5.8925	9.9743	5.1502	4.94	12.524	12.637	6.7565	15.242	3.8023	13.831	13.554	7.6505	5.4388	11.682	10.831	12.387	5.7281	10.686	6.9979	3.1325	8.5381	8.0341	3.0088	0.63965	10.653	2.8621	3.6282	7.1656	10.775	12.952	5.4978	10.32	2.3525	5.5029	2.9517	7.2641	5.065	9.0461	13.635	12.785	13.369	5.1333
1.8979	-5.6609	3.6403	-1.7119	5.7379	-0.087583	-0.70942	6.7774	-5.5889	3.6671	4.7927	0.85751	1.4806	3.1565	-0.53782	-8.7426	4.8549	-1.5918	5.1699	-3.3178	-1.0471	0.1478	-0.27601	1.4607	3.5919	4.0207	-4.1464	-3.3553	1.2604	3.7949	0.57921	4.9607	-1.1312	1.7471	0.57423	-2.4197	-1.0645	1.5524	-4.2027	6.1851	-0.86169	-2.985	0.64998	-2.7671	-1.4929	-4.7175	3.1205	-1.3644	1.4507	2.1171
-19.025	-10.164	-16.68	-9.0911	-10.823	-12.464	-12.536	-8.7834	-13.225	-10.269	-15.642	-6.5821	-9.6949	-8.9036	-17.379	-9.5986	-8.678	-12.004	-18.802	-17.138	-11.653	-16.482	-14.901	-7.996	-7.8362	-11.26	-15.26	-13.599	-19.478	-17.485	-16.803	-16.591	-11.534	-13.759	-13.15	-8.7029	-19.561	-11.058	-15.311	-9.5694	-14.629	-11.348	-7.9333	-11.363	-14.501	-12.966	-8.7473	-19.5	-11.037	-9.389
-6.1687	-0.26254	4.8783	-8.0872	-5.4521	-2.7324	1.001	-1.9082	2.9702	-5.301	-5.0526	-2.2631	-1.2965	-4.7867	2.1502	-3.1847	-5.6173	2.7238	-3.6306	2.4117	-2.7983	-7.2377	-6.0019	-5.3229	-0.91189	-0.43086	-9.7351	-7.04	2.28	-2.0816	-7.6494	-2.2198	0.43687	-3.0457	-2.0824	3.3853	-2.9673	-4.9783	-5.9416	-9.1237	-5.0024	-2.567	0.55041	-8.1515	-8.9657	6.3663	-0.6592	-3.64	-5.5665	0.56612
2.0857	0.18171	-3.1877	4.3151	-3.3427	6.5999	2.2509	1.5408	-3.9128	-2.1062	-4.785	-0.78704	2.6738	0.49816	2.2464	-0.41223	-2.5928	6.2583	6.4566	-0.78051	-4.6938	3.2903	-3.2875	-1.2924	-3.0067	-1.5025	4.6065	1.9145	-1.2377	2.5737	-0.71734	1.3766	0.44221	5.7175	1.3688	-2.9024	1.8084	1.9109	1.6049	3.9413	2.8082	1.7959	-2.1942	0.24716	1.4632	3.5969	-2.5923	-0.047459	-1.2354	-3.5847
-11.055	-7.8516	-9.0325	-12.315	-9.432	-6.5813	-11.576	-9.3484	-12.608	-8.0173	-18.033	-13.996	-5.7051	-11.348	-14.456	-5.0867	-17.055	-9.6255	-3.8837	-11.517	-11.703	-8.4983	-16.031	-12.42	-14.943	-9.7316	-19.145	-8.2885	-14.085	-12.231	-15.986	-9.8403	-8.1743	-9.4238	-10.498	-3.7375	-10.944	-8.5281	-12.392	-11.666	-12.802	-16.316	-9.3165	-17.424	-14.953	-5.7132	-10.54	-8.7877	-20.159	-14.375
-3.6819	-20.998	-13.316	-10.358	-11.914	-21.11	-14.437	-12.973	-6.8198	-8.2012	-10.238	-18.091	-10.969	-20.335	-12.791	-12.399	-15.51	-12.719	-16.964	-17.915	-12.889	-14.092	-17.028	-7.9404	-13.714	-8.0068	-13.199	-14.243	-14.749	-18.231	-8.7831	-12.823	-13.019	-15.577	-17.627	-17.318	-7.6883	-16.256	-9.8353	-5.5267	-14.006	-14.421	-11.292	-18.882	-17.56	-19.98	-20.045	-21.464	-11.611	-11.964
-6.8101	-3.1511	-5.7997	0.21816	-10.226	-9.154	-3.326	-4.1491	-9.8559	-0.80295	-13.918	-7.9766	0.96578	-8.5764	1.418	-3.8021	-4.8537	-6.686	-7.8128	-6.077	-7.1007	-9.2107	-7.8196	-3.767	-6.9169	-7.0171	-7.8383	-4.567	-5.0224	-7.2643	-4.8271	-7.8866	-10.158	-4.8493	-3.488	1.7035	-2.3421	-6.6524	-3.2544	-4.6866	-8.9699	-5.7479	-11.311	-0.39385	-7.5218	-11.008	-3.5367	-6.7179	-4.9885	-11.655
-0.93891	-3.1518	0.23901	3.7666	-3.9107	-2.3437	1.162	2.0953	4.3726	4.3215	1.2168	-2.4207	-3.8331	4.6479	4.1774	-2.672	-1.6229	-3.4383	-6.2246	-0.90908	-2.6073	-1.6894	-4.7417	1.3621	-2.3962	0.031931	-0.10281	-0.23308	2.5902	-4.117	-4.9391	-4.8259	-0.95116	0.63735	-0.83697	-0.21151	3.9632	-2.4948	0.58313	-2.2068	-1.0442	1.984	1.5065	2.0798	7.1321	1.9715	-1.2749	3.2919	-4.6766	-0.27737
-16.587	-13.074	-12.715	-13.1	-5.1646	-10.909	-9.2482	-14.944	-14.489	-12.259	-12.748	-15.319	-9.9702	-14.862	-6.5131	-9.9467	-10.351	-10.593	-18.209	-16.492	-19.202	-8.3215	-15.135	-8.7836	-8.516	-9.1416	-14.082	-17.709	-14.295	-11.852	-16.701	-21.377	-20.276	-9.7593	-13.957	-19.728	-14.232	-10.679	-7.8333	-13.815	-14.852	-12.118	-13.015	-20.365	-5.394	-10.129	-14.72	-20.067	-16.148	-14.942
4.5342	7.2403	6.1132	4.6949	17.042	10.514	8.2186	9.3364	5.0127	12.965	12.964	11.167	13.313	3.7213	11.61	8.6825	9.5157	0.078372	12.168	10.385	7.6265	9.4794	6.1492	12.612	6.1586	14.28	10.906	15.588	11.801	10.028	10.383	11.794	9.7694	17.571	10.571	11.562	7.9988	9.2884	7.9015	12.129	9.9711	11.862	7.6472	7.4915	8.7572	2.2774	10.031	14.607	5.1722	9.0829
1.3244	-4.0169	-1.3794	1.539	-12.345	-5.934	-3.2965	4.3397	4.4206	1.4597	10.282	-0.57874	1.5429	1.2314	2.0324	-4.9616	-4.4163	1.2362	1.7874	-1.2404	-1.3822	1.1502	-0.29671	-1.1755	2.9313	-1.1117	2.8892	0.14396	2.7055	4.7153	-2.4154	-0.2711	-5.9352	2.9581	3.2062	0.2245	0.35943	2.3411	0.048135	7.8765	5.1326	2.0199	4.0278	3.3237	-5.8453	1.5325	-2.8655	4.4367	-0.086739	-1.2114
-7.7083	-6.905	-9.4882	-7.0808	-9.324	-6.5012	-8.8093	-7.1021	-7.7956	-9.4643	-13.462	-13.39	-9.6851	-13.016	-17.048	-14.44	-4.4658	-17.683	-13.948	-8.364	-14.374	-10.235	-11.088	-10.482	-11.547	-8.6573	-6.934	-8.2045	-11.936	-12.445	-8.994	-13.284	-6.8529	-15.897	-8.4315	-11.948	-14.967	-17.486	-15.044	-16.543	-11.108	-7.703	-11.555	-14.375	-16.208	-12.218	-15.987	-10.658	-13.27	-4.8807
7.3745	12.372	8.4214	7.6924	6.0387	1.0641	4.3155	7.1492	11.969	11.073	1.9207	5.5689	4.2599	8.679	9.1284	9.4372	10.495	0.14544	3.3499	-3.2531	-0.18058	13.502	6.2961	13.519	7.6822	12.678	6.9287	3.9939	7.8314	7.4671	2.331	7.0945	9.1279	4.9691	11.013	10.429	10.517	5.5316	1.8675	7.9463	3.635	4.6703	10.914	4.967	6.2239	-1.0038	4.3557	8.9762	9.9021	1.9571
2.8381	3.1036	0.37652	3.3288	0.58205	4.1513	-4.5889	-1.1898	4.7282	-0.22656	10.607	-0.28824	1.8446	3.7202	4.0928	6.6243	8.2712	1.6121	4.4021	-5.9555	7.2447	-2.8369	1.1043	1.1182	2.802	2.207	4.1627	-0.604	4.6944	8.2405	3.8212	-4.2941	4.7026	3.6693	2.9807	-0.27893	-2.3327	9.3502	6.6193	3.804	10.082	2.5088	2.3925	5.6277	2.411	3.6691	1.3868	5.4641	0.50251	-4.8305
7.5624	1.0244	1.9402	8.1264	2.6242	1.5461	-1.6291	8.4877	4.1786	2.8159	1.0974	1.3607	3.8865	7.3129	4.6214	8.4378	0.5694	-2.5839	5.2287	-4.6202	3.6063	4.9254	4.851	8.0818	-0.31242	2.1854	1.3172	4.0074	3.4547	-1.2365	-1.1956	3.0126	-1.3775	7.1148	6.4763	4.6225	7.3346	5.7012	4.2716	-2.0993	5.6473	-0.10523	10.96	3.8392	9.1316	4.8035	-2.5054	0.91939	-3.1894	9.0837
2.86	-5.0144	1.8117	1.8482	7.2717	-0.016838	-6.5225	-4.6987	5.1776	0.79117	7.4833	-2.7015	2.0336	4.3806	1.4593	3.1828	2.0688	-5.6145	0.30688	-5.7424	-2.0705	0.65255	4.2053	-3.3485	3.2407	-5.0004	3.7159	5.0486	4.7647	-1.9427	0.21673	2.2122	3.3778	1.3407	-2.7189	3.5748	2.1898	-0.1255	4.1024	1.4022	2.3985	-4.7176	-0.64696	0.36438	-5.492	0.52542	-0.60597	2.7622	0.38492	7.3885
-10.348	-12.34	-4.7982	-12.916	-5.7544	-9.682	-7.288	-8.5331	-10.459	-9.592	-9.5178	-7.2163	-9.5806	-8.778	-11.169	-14.873	-10.829	-5.391	-8.5674	-6.7118	-7.987	-9.053	-7.2675	-6.144	-6.7579	-10.378	-7.4768	-13.007	-11.741	-13.804	-13.647	-18.596	-10.09	-6.4756	-5.3134	-7.9371	-6.1339	-6.1765	-10.828	-0.30618	-8.997	-13.466	-9.3036	-4.3236	-7.1213	-3.5515	-11.716	-2.8059	-10.002	-4.2433
11.247	7.1897	12.608	14.223	8.3267	12.386	13.413	10.272	9.45	13.471	15.705	10.499	11.333	13.912	6.6004	9.3952	1.0821	4.2418	12.673	7.7248	7.4103	4.6539	13.806	11.235	7.0387	12.539	12.298	9.1727	9.5388	13.363	12.58	11.225	14.648	12.456	4.4384	14.476	10.562	11.978	15.681	8.0499	14.833	12.549	4.462	4.8812	8.1956	9.4094	8.5305	12.207	4.6473	17.971
-1.3044	1.995	-5.5567	3.4095	0.85357	-3.84	-4.164	7.7479	2.4431	-1.542	-3.007	3.5209	2.2777	-2.7779	-5.8291	-6.4897	-4.2185	-0.15874	-0.89854	-3.0368	0.55953	4.2829	0.72009	-0.42099	-2.3439	-1.1682	-2.9394	0.23057	-0.17141	-0.29844	0.07977	-1.7984	-6.4201	-1.8637	-5.4615	-5.8877	-3.0201	-1.9718	1.6853	1.2683	-2.0401	-1.6497	-1.0223	-6.894	-5.001	-3.3667	-5.3147	-5.1121	-1.813	-8.6423
3.9103	-1.7549	7.2911	0.96997	-4.2604	1.5411	2.4051	2.25	9.2983	-4.8715	5.6434	0.295	-0.74954	8.425	2.0386	6.964	1.3181	4.4438	1.5065	8.8787	4.9819	3.7173	6.7097	7.1416	7.9102	-0.45923	1.972	1.2978	-0.61993	1.3647	4.5937	2.2037	-0.63242	-4.2723	-0.62841	0.49161	-6.1965	0.056207	3.4274	1.9501	-0.80268	7.7427	3.6611	-1.3348	0.1529	4.4887	1.4247	-4.5876	3.5317	-0.065306
-1.9402	-2.4071	-3.3704	0.75883	0.76445	1.5462	5.9009	3.4264	2.9331	0.52052	0.99383	0.39156	7.264	-1.2236	1.1588	-2.6904	-0.9275	-2.6123	0.75854	-0.95478	-1.9195	1.7718	-0.50245	1.7348	-0.12465	1.612	8.1806	1.9356	3.739	2.5556	5.5098	1.8885	-4.2168	5.3979	-4.3802	0.56042	8.6485	2.4425	2.9654	-0.54393	-3.0387	4.5467	-0.25302	-0.84414	-0.39029	7.5324	1.6054	4.7472	-0.19075	1.9737
-5.3674	-3.2112	1.75	-8.2527	-4.4186	-6.8755	-4.0021	-3.7736	-6.5681	-8.5624	-11.57	-7.1392	-6.7685	-1.0427	-5.2789	-9.1439	-5.491	-3.7883	-2.7892	-11.179	-7.6098	2.5384	-3.3799	0.99178	-10.707	-4.3505	-6.8029	-8.9542	-12.909	0.35027	-2.9809	-5.5006	-4.923	-6.7146	-4.7053	-4.6344	-6.8855	-7.0049	-4.6285	-4.6505	-1.268	-8.8512	-3.135	-10.006	-3.7999	-10.984	-3.6905	-2.1535	-13.874	-5.5691
-5.1513	-0.018753	-8.7947	-7.9106	-5.3236	-3.6394	-6.6866	-1.935	-2.0358	-2.3125	-2.7847	-1.6522	-8.5844	-6.514	-2.7127	1.2269	-7.6809	-7.9519	-9.1274	-11.628	-12.686	2.6583	-5.5636	-3.3848	-2.0375	-2.8393	-4.2398	-0.42924	-7.7245	-5.293	-4.8065	-2.0459	-1.4385	-6.9768	-9.3701	-5.3377	-9.8186	1.3718	-8.297	-3.6278	-6.813	-2.8017	-1.5593	-7.0417	-3.5519	-6.6857	-6.9189	-0.90719	3.6123	-1.7329
-12.854	-4.8907	-8.1207	-12.383	-12.324	-15.783	-16.436	-18.305	-13.308	-9.5465	-17.693	-8.3113	-19.549	-17.048	-11.135	-16.744	-17.08	-14.392	-10.99	-14.312	-19.661	-19.985	-12.501	-16.04	-16.634	-10.215	-13.679	-13.829	-17.715	-10.124	-15.386	-15.681	-11.874	-11.505	-18.903	-17.881	-8.5854	-18.919	-13.952	-15.31	-7.737	-13.178	-15.322	-11.389	-13.96	-11.887	-22.022	-15.513	-18.786	-14.458
1.2725	7.1075	4.9236	6.3134	2.9681	-1.2344	1.8766	9.5534	0.19599	6.6094	2.0766	8.7047	-2.0437	4.9629	5.8725	3.6052	0.10554	-5.6828	4.1619	2.4175	4.8077	-0.39992	-0.85592	0.81696	2.5818	7.7592	0.27813	2.1964	4.5784	1.3436	7.8045	-5.7185	1.1501	0.39016	2.3545	10.298	-4.217	3.6854	-4.0784	0.37102	4.5918	2.9084	6.2474	-1.8718	3.767	4.495	0.15642	-4.9669	2.3762	5.1522
-1.4702	0.52256	2.7615	-0.64892	3.3933	-2.0208	-1.4371	1.2729	6.2202	0.85295	-5.8731	-2.5053	-0.074507	-0.22644	-0.21747	3.7698	5.4822	0.27624	2.6612	-5.9622	4.2512	3.9161	-2.97	0.4722	1.7677	3.3462	-1.1444	2.7505	1.58	-0.2211	-0.89068	4.248	4.9592	-2.0096	-0.25139	-1.677	-3.3408	-0.45769	4.8875	1.2055	-1.8584	2.2559	1.1607	2.6189	0.16682	-0.66636	-4.4949	5.335	0.40969	-0.3563
-18.047	-7.9975	-16.968	-13.084	-16.59	-15.212	-12.991	-10.112	-12.131	-12.763	-17.142	-12.792	-18.436	-16.208	-15.747	-9.6511	-9.596	-9.2609	-9.4614	-8.8418	-13.423	-7.4872	-14.2	-8.8602	-2.6112	-9.6809	-10.409	-20.06	-19.088	-15.83	-14.377	-9.0047	-19.714	-11.307	-14.902	-9.1573	-9.5992	-12.499	-14.177	-16.84	-9.73	-8.6027	-14.699	-12.502	-16.427	-14.485	-13.961	-13.975	-10.027	-19.693
6.9423	6.4248	5.4367	2.621	5.2771	2.313	9.6867	11.878	2.0308	6.0618	9.1308	7.0233	10.287	3.6648	1.6247	11.661	7.6636	13.593	9.954	9.8275	-2.1214	11.037	3.2007	6.8613	11.48	-1.076	7.6309	3.6056	6.1546	12.178	10.549	8.5201	8.757	10.569	8.4594	9.1611	7.1694	10.266	6.5775	11.36	8.2686	10.061	7.9076	11.422	7.2515	4.9111	9.5133	2.5518	7.3474	4.2758
1.4826	-6.3622	-1.7108	-1.1981	-1.2445	-5.2349	-6.4631	-4.5415	4.1263	-1.1149	-4.2336	0.727	-3.3551	2.0321	1.5064	-0.65073	12.288	3.8351	4.7645	4.4614	1.1811	-2.5318	-1.2152	-0.67381	-1.5105	3.8672	1.2096	-1.0882	-1.2369	-4.3248	5.9449	0.86739	2.4047	0.77694	-1.4965	-1.503	-1.5197	6.8288	3.1741	-0.56609	0.52124	-3.0957	-6.5218	4.1203	0.45996	5.1056	2.8393	-4.0112	-3.4328	-1.9032
-4.8826	-2.112	2.367	4.041	-1.8473	-1.9616	2.3715	5.1808	1.0561	0.67619	-0.67843	-2.9301	-4.3119	2.2435	5.5715	2.1276	7.2315	6.033	2.5626	5.1217	1.9677	3.8737	13.508	-0.17962	-3.6151	-5.2564	-2.2998	3.7479	5.8299	-2.6866	-0.92622	2.9888	-2.1724	-0.66755	-2.9746	3.6544	-2.5492	3.1728	-0.9214	-0.69897	-3.2361	3.2737	2.0016	1.3985	-1.151	0.81309	-0.032829	0.81305	-1.4211	5.1842
-1.6574	-1.0324	-0.94014	-0.28569	-0.56256	-0.28244	-2.5896	4.2137	0.40774	-1.07	0.10015	-2.3216	2.5157	5.7289	-3.5635	-3.1817	-5.957	-1.9485	2.9549	4.4081	0.029393	3.7353	3.7992	-2.1631	6.3454	3.8454	-0.65294	-4.9103	2.5359	-4.1349	-0.85872	0.081175	-1.7146	1.4606	-0.63687	-2.8297	1.4079	-4.0616	3.9796	1.1334	-6.7255	-2.3063	-2.1064	-3.9399	3.3819	-1.4477	0.44254	-2.6906	2.3095	-3.1983
-8.4943	-5.7008	-6.459	-11.058	-2.4541	-11.291	-5.6431	-7.5542	-4.9993	-7.2217	-5.3532	-5.5891	-11.28	-2.5256	-5.2584	-11.012	1.7223	-7.1213	-1.9637	-5.2407	-2.3065	-5.58	-4.3256	-6.191	-1.9594	-7.2047	-1.2631	-7.0356	-8.697	-7.1311	-1.535	-3.2897	-8.8744	-6.7725	-10.433	-9.689	-7.0656	-6.4789	-2.9563	-2.0789	-3.3323	-4.8714	2.1766	-5.097	-5.2549	-8.8612	-7.127	-8.6971	-10.464	-6.3647
-11.055	-6.1792	-1.0129	-3.1911	-9.7725	-3.6298	-0.67021	-2.4195	2.2803	-0.10129	-9.041	-2.2895	-5.5628	-4.11	0.1367	-5.5079	-9.8174	-4.1207	0.12752	-9.6158	-5.0164	-1.6757	-3.5119	-2.7985	-1.9024	-3.9402	-9.3643	-1.8346	2.3489	0.35776	-6.4709	-2.6987	-6.4637	-7.3915	-2.5959	-5.1241	-6.8234	-1.3849	-6.5992	-0.80559	-8.9902	-1.4454	-2.388	1.9288	-2.2192	-1.0764	-4.5955	-4.8216	-6.1303	-1.7628
1.1396	-4.201	0.35047	-7.895	-6.1098	-5.3667	-6.0517	-7.242	-3.0058	-3.1903	0.44688	-5.975	-0.43636	-2.0513	-5.7185	-2.0322	-9.631	-7.6532	-9.2139	-4.4017	-5.9523	-6.1901	-3.9624	-0.74004	-3.2976	-5.2774	-5.6009	-0.96926	1.0302	-0.094797	-1.64	1.209	-1.5336	-3.2454	-1.2591	-5.6414	-1.9617	-6.4483	2.6507	-6.7939	-7.697	0.42279	0.75002	-2.9126	-12.086	-3.5338	0.75212	-1.4724	-2.4874	-5.8529
7.2132	16.202	9.1574	8.7038	16.028	12.873	11.582	9.8296	6.014	10.325	7.8666	12.173	7.2238	5.4176	1.127	6.5048	13.46	13.779	8.7047	10.41	9.4464	10.978	6.0051	5.0099	11.835	3.9124	7.4912	6.721	14.44	12.331	11.119	3.2806	4.0534	13.53	9.3706	5.3013	2.8321	15.456	8.1325	9.3663	6.0461	12.352	10.613	3.5541	9.3767	8.5272	11.636	10.34	7.9879	5.4056
-3.8095	-6.2735	-9.8057	-9.5952	-9.4974	-3.2132	-4.8889	-2.7271	-4.554	-2.1748	-1.059	5.4959	-7.2219	-0.48103	-1.5956	-7.7805	-8.131	-3.3813	-6.8866	1.4045	-1.7422	-0.020154	-1.6078	1.256	-0.41492	-2.5334	-2.8186	-5.924	-4.3106	-9.4531	-1.887	-5.9804	-6.5678	-7.8872	-1.5161	-4.2698	-0.66461	-3.6532	2.8284	-0.56011	-9.3306	-3.5968	1.8209	-5.1781	-5.2124	-4.9589	-4.7233	-10.006	-6.1005	-2.4484
-1.5609	1.8671	2.0814	-1.4261	4.3664	3.0768	0.50791	2.5461	-1.1405	2.774	2.4809	0.87272	0.044523	-1.8442	3.3306	1.6578	2.8677	4.9124	5.0833	-0.84102	4.2889	-2.6343	-4.9714	-6.1498	-2.1534	-3.5859	2.4954	-0.19823	-3.6867	-0.98036	-4.5684	-1.7557	-2.9922	8.0151	-6.961	2.6038	-5.1135	0.84975	1.8843	-7.8903	-2.2306	1.7176	-2.8297	-0.74327	-3.4376	-0.20098	1.4312	-7.3751	2.1257	1.5351
7.3101	1.7169	-4.4777	7.3939	1.6456	9.6974	2.5155	4.3639	3.3775	7.7721	1.4592	4.4112	8.5972	2.681	2.2986	1.6999	3.1118	2.503	-1.1999	8.8174	-6.5644	1.5249	5.2091	-2.0518	5.3911	5.8306	2.1665	7.6151	1.6623	1.2036	9.2882	7.3888	-2.1338	4.5609	7.3312	0.5355	-3.4266	-0.65214	3.5543	1.9423	2.0627	5.737	3.3552	0.61015	-0.059502	1.5858	1.2472	1.9453	4.8933	7.7023
-1.68	-1.6251	0.1331	-4.1972	4.5989	-4.4581	6.3261	2.5261	4.0777	-1.7856	-5.1587	4.5975	-0.029134	-1.2953	3.4628	-0.97487	-6.027	-0.3926	3.8231	-1.1299	1.1192	-5.1758	3.7875	-1.9126	-0.64899	-1.5711	4.7373	-7.8971	2.6331	-4.051	-4.1335	1.9456	0.37878	-3.5192	-2.048	2.2052	-4.2083	0.36449	-1.4716	-0.054002	-0.75455	-1.5031	2.118	5.12	-0.043929	-9.0459	0.7624	-0.78246	-4.6687	4.6394
0.93841	-3.8667	-3.3744	-3.8211	-7.1143	-5.9567	-5.0471	1.3557	-3.3094	-7.5962	4.2068	-6.176	-3.6284	-0.70801	2.0173	1.7001	0.071599	-5.4589	-0.32479	-0.53896	2.6113	-3.6316	-4.4419	6.4734	-0.64407	-1.2471	3.0435	1.343	-4.1034	5.0558	-1.6648	-1.6521	-1.6418	-5.683	-0.58482	-0.80685	-2.4025	-3.983	-7.6451	5.9076	-7.7298	3.8758	-1.0899	-3.7156	-0.83392	-2.6065	-2.9127	-6.0171	1.3038	0.35553
-6.2574	-3.8374	-4.8468	-2.3433	-8.9512	-0.23304	-4.0583	-8.5377	0.10163	-4.7795	-6.2035	-9.4553	-5.2075	-3.1087	-7.0188	3.5441	2.8234	-8.0183	-4.5255	-3.6119	-10.601	-6.5131	-9.4455	1.0091	-1.2846	-8.08	-8.7523	-8.6748	-9.1125	-7.5193	-6.8237	0.32063	-4.2366	-6.7171	-6.8486	-2.0749	0.21106	-2.5159	-1.8769	-4.3211	-4.7631	-7.5282	-6.9514	-6.7166	-4.5369	-3.9248	-9.5715	-5.7079	-8.2665	-9.3537
3.3042	-1.0184	3.1435	4.3173	3.4	8.1814	0.51051	4.9927	8.7454	1.8121	3.7317	1.9123	1.3205	4.2036	2.0645	6.0446	3.8928	5.7212	3.1841	5.9879	4.9222	0.50967	-2.5346	-0.17812	3.7376	0.20842	3.2059	13.681	7.0514	12.069	3.3847	9.9694	6.1351	4.9813	7.4181	1.999	10.243	9.8914	0.99727	3.3515	-0.062141	8.0795	7.7508	6.6714	2.5767	-2.5282	9.4224	3.5591	-3.2515	1.7699
-1.3858	-3.5772	4.178	-6.3235	-1.6165	-7.4785	-4.7582	-3.5525	0.052953	-8.8968	-7.0959	-0.84593	-1.244	-16.178	-1.7788	-3.8267	-4.8183	3.4699	-9.09	3.515	-4.8367	-4.1383	-5.1459	-2.8174	-7.406	-6.9849	-9.0462	-0.9539	-2.6405	-12.022	-5.1984	-3.0372	1.2081	-2.8804	-6.5041	3.0455	-7.534	-11.436	-3.552	-9.2601	2.5938	2.3638	-3.8619	-3.3008	-0.85214	-2.6652	3.0069	-2.4429	0.34089	-5.0425
-6.4385	-8.7574	-5.6235	-3.0446	-2.3294	-6.5085	-7.2324	-5.542	-10.231	-5.9884	-12.533	-8.4432	-13.739	-0.47471	-1.2228	-0.1903	-5.5231	-6.3151	-8.4583	-8.552	-1.3242	-0.85047	-2.0495	-9.08	-6.059	-9.0454	-3.1562	-2.2003	-9.3468	-6.3857	-9.2608	-3.432	-4.9716	-3.6457	-9.2812	0.0915	-11.433	-8.5101	-10.416	-9.2569	-8.7534	-3.4217	-8.5415	-9.4615	-4.1258	-6.3214	-4.6733	-14.101	-1.0506	-8.9504
4.0548	-0.52337	4.216	9.4902	5.0704	10.097	9.1332	14.585	4.2305	1.4028	7.813	11.34	5.1604	5.8107	14.358	2.3527	0.92503	6.0047	12.148	12.42	3.8493	1.4648	8.0412	5.9269	6.8428	8.0348	9.8838	12.675	8.5663	5.3773	3.3131	5.1122	1.3662	9.8454	9.0684	6.1518	2.2237	11.738	6.4713	4.4301	7.4743	-0.11922	2.8612	0.14982	8.0475	8.7223	5.3602	16.01	3.8305	13.617
-0.59395	0.7908	-0.6376	-2.4086	0.66638	-0.60244	0.78385	-1.1048	-9.6488	-1.6232	-8.0406	-6.2492	-8.8345	-0.95611	-1.4014	4.6231	-2.5662	-7.3438	-5.0534	-6.2145	-1.5649	5.2463	-1.7362	-1.9858	-1.3884	-5.6289	1.0377	-1.8981	-1.5709	3.9976	-1.7682	-6.39	-2.5873	-1.1045	-0.73351	-4.6677	-5.3404	1.3862	-0.83333	-3.9097	-6.8842	2.773	0.37065	-8.6272	-0.07221	-4.0732	1.919	-4.2409	-1.2471	-2.9727
9.483	13.363	9.9589	7.5126	5.9411	8.696	11.251	5.1922	7.6699	4.6585	2.8137	5.7939	10.718	7.9917	13.072	7.9946	15.96	8.9084	9.5954	16.231	4.6937	14.96	6.8355	7.8267	9.0641	9.1081	1.1619	3.1369	7.5979	6.9087	8.774	10.945	12.987	13.334	12.968	10.591	3.9041	6.0796	7.7332	9.2677	15.766	9.532	9.5577	16.285	12.433	4.5428	11.395	5.5648	11.107	6.2928
-12.138	-13.165	-16.093	-9.277	-13.886	-10.825	-16.731	-16.229	-12.175	-7.8704	-15.474	-16.377	-16.415	-13.267	-9.8565	-13.642	-9.3801	-11.612	-8.9949	-12.056	-14.78	-17.443	-14.087	-8.4232	-14.129	-13.348	-9.2467	-11.551	-9.9622	-12.073	-14.649	-11.739	-10.168	-12.343	-14.788	-9.1278	-12.917	-13.343	-15.662	-8.8633	-12.117	-11.638	-16.923	-6.8124	-17.143	-11.685	-18.441	-14.073	-9.1726	-13.651
5.8024	6.5174	6.0139	13.816	7.289	-3.0263	5.6011	5.4732	2.7958	6.7456	9.4993	4.0809	5.4072	6.8206	4.8236	9.0605	9.0677	8.9424	10.065	0.48354	8.1421	13.473	9.7784	8.8907	6.6979	8.2898	8.4717	5.8002	7.1678	9.1059	10.11	7.1765	7.5004	5.9464	7.6641	6.1356	10.122	12.146	7.9516	9.9777	6.5864	0.24171	0.42931	1.3032	10.821	3.4976	7.0937	5.1651	5.8712	3.3673
-9.9752	-0.38228	-5.2736	-6.5164	-0.11763	-8.062	-7.2926	-3.196	-6.2046	-10.658	-6.3128	-3.2641	4.2192	-2.4668	-3.8011	-14.957	-9.6012	-6.3324	-10.58	-2.4567	-3.1651	-11.861	-8.7611	-5.2531	-2.2651	-9.4104	-5.023	-5.9527	-5.9053	-5.6338	-2.823	-0.57794	-5.8665	-5.9058	0.45301	-9.183	-5.5855	-8.6129	-5.3078	-5.2826	-8.2855	-6.8927	-9.1087	-4.5284	-4.8076	-7.2843	-0.085142	-0.045318	-9.4722	-3.4256
-10.767	-9.586	-14.187	-12.776	-11.536	-14.846	-14.555	-6.1993	-13.148	-13.472	-6.7465	-7.3671	-7.1837	-12.456	-13.77	-11.833	-12.763	-13.731	-12.36	-10.196	-9.5981	-11.152	-6.8653	-15.707	-4.1658	-13.432	-10.702	-14.234	-6.6886	-9.7902	-15.966	-7.252	-9.8458	-13.733	-8.4442	-12.739	-14.694	-9.31	-12.012	-7.3522	-10.097	-15.597	-13.484	-15.076	-7.9329	-11.97	-13.516	-8.3969	-14.516	-5.6937
-4.1143	2.152	-2.5846	3.5365	-4.1545	-3.3599	-4.3061	-2.9319	1.4278	-6.0869	-6.9689	3.0964	-6.3772	-5.7928	-0.36009	-2.4314	-4.9423	-5.5195	-1.5344	-4.7072	-1.7728	-8.7618	-2.061	-2.2832	-3.251	-5.9401	-4.5595	-4.8797	-8.622	-5.7434	-8.5683	-2.8401	-5.7323	0.16838	-5.5144	-10.199	0.99022	-5.9768	-7.4433	-2.8837	-5.2719	-9.0106	-5.2023	-1.1887	-8.0365	0.099748	-3.8469	-4.3484	-3.4192	0.53433
-16.197	-12.221	-13.495	-6.2484	-6.7743	-12.167	-12.857	-10.444	-13.339	-16.319	-6.3503	-6.5689	-7.3009	-13.579	-14.818	-12.129	-12.518	-10.868	-7.7059	-19.977	-10.672	-10.575	-9.0894	-16.495	-17.807	-17.873	-5.1523	-16.331	-15.32	-15.408	-12.519	-12.313	-7.1224	-18.388	-11.616	-14.877	-18.406	-15.049	-17.389	-12.432	-11.014	-21.436	-12.984	-12.886	-14.456	-9.4676	-11.767	-8.9663	-13.49	-11.878
-9.3803	-0.94405	-0.99907	-7.376	-5.0796	-9.2352	-9.4995	-9.0261	-12.531	-10.552	-16.698	-12.173	-3.8489	-12.266	-2.1227	-8.6794	-7.3711	-6.3316	-8.0838	-5.5493	-4.8174	-4.9096	-9.6329	-9.1474	-4.2039	-11.717	-11.252	-6.4911	-12.787	-16.08	-8.0426	-11.878	-8.4307	-2.4502	-3.7371	-7.6053	-1.1709	-10.979	-9.2521	-7.8209	-7.9423	-3.4463	-7.5295	-10.848	2.0199	-4.1748	-9.7623	-9.541	-6.1924	-10.769
-2.7039	-0.80574	-4.7815	-6.2765	1.1135	-7.5354	-4.7879	-2.4088	-8.9203	-3.2476	-4.1084	-3.3854	-1.2073	-1.1248	-7.0059	-2.8365	-3.5675	-4.6806	-0.63839	0.29837	-9.0569	-3.3263	-8.9873	-3.2127	-6.2541	-8.1748	-6.47	-2.9186	-5.1493	-1.8854	6.9505	0.73972	-4.9334	1.6112	-8.8961	-5.8383	-3.9932	-9.6103	-3.7892	-1.5891	-6.6445	-2.2613	-1.9142	1.2334	0.4218	-1.9328	-1.7822	-5.4012	-2.3079	1.1735
2.7737	-1.7232	10.361	0.35929	6.0384	6.7941	9.1542	5.6394	6.6799	4.065	1.6506	2.1906	9.0497	7.4325	6.7413	2.0302	7.2784	6.8881	8.026	3.3281	6.982	14.038	4.2207	7.8578	6.2162	4.3803	4.2179	5.1823	3.7831	2.1526	6.282	-1.1953	8.6253	12.947	4.1373	8.1581	7.7534	8.9362	2.2694	7.4228	4.2896	3.3709	6.8845	4.0871	9.8675	5.2282	-5.3777	4.2689	2.2834	4.5912
-11.401	-8.1871	-17.839	-8.4736	-15.819	-6.2018	-13.911	-12.699	-16.31	-7.6346	-5.9972	-12.522	-12.408	-11.241	-8.6622	-14.109	-15.855	-8.701	-10.302	-12.364	-11.7	-10.771	-9.933	-10.695	-4.1157	-11.099	-7.3937	-4.4392	-4.0447	-17.235	-7.429	-9.5573	-8.1966	-8.5406	-13.238	-15.829	-4.1259	-9.6052	-11.614	-7.0096	-6.8262	-7.4132	-15.315	-15.708	-13.361	-9.5957	-7.7254	-4.4967	-9.1919	-8.7494
-8.9412	-15.808	-3.5902	-8.1671	-12.469	-9.3613	-4.8247	-11.864	-12.691	-10.179	-13.421	-15.922	-19.587	-12.633	-16.232	-12.973	-8.3078	-8.4824	-16.239	-9.4994	-10.571	-10.647	-9.3371	-12.58	-1.3598	-15.426	-14.246	-10.799	-11.112	-9.6374	-17.403	-9.3879	-16.313	-10.633	-12.492	-11.539	-18.001	-11.094	-5.6468	-17.967	-14.898	-10.371	-12.749	-12.25	-16.222	-13.112	-10.432	-13.493	-11.149	-12.276
1.707	3.7355	2.7717	4.1873	-1.9123	-1.8586	2.518	-0.14024	4.5846	0.82818	3.8503	0.65192	2.5137	3.3372	3.3447	0.89659	-6.1389	1.6527	-3.0996	-0.25162	9.5012	7.4086	-2.9428	1.2403	3.441	1.068	0.13043	1.0471	1.3465	2.5528	3.1869	-0.38102	4.559	1.2553	-0.042772	7.626	2.8186	3.9586	0.85981	4.5951	2.2411	5.9874	-1.6259	-0.23906	-1.7923	2.9846	3.8693	1.8533	1.4032	4.05
-14.362	-6.3535	-12.823	-10.227	-14.098	-9.9296	-18.723	-11.317	-7.316	-10.844	-15.764	-11.617	-10.35	-7.3377	-18.483	-12.498	-14.751	-9.5159	-13.642	-15.353	-8.303	-13.129	-15.013	-15.588	-15.398	-9.1652	-18.358	-13.577	-5.41	-11.948	-6.8173	-9.0991	-11.414	-11.582	-10.652	-13.424	-10.772	-11.086	-5.3555	-10.472	-14.424	-14.02	-15.613	-12.903	-16.215	-8.3239	-5.8488	-15.972	-14.463	-10.94
-12.583	-15.116	-3.2265	-13.772	-12.139	-14.026	-15.08	-12.509	-8.0041	-11.845	-13.288	-12.667	-9.0175	-12.6	-8.9997	-11.224	-11.014	-14.597	-13.441	-10.992	-14.504	-18.55	-10.235	-14.529	-7.1027	-12.298	-9.0578	-1.5362	-7.3628	-13.995	-8.177	-2.6828	-9.7912	-11.876	-11.467	-11.573	-11.212	-6.2712	-9.083	-11.671	-12.746	-11.714	-14.199	-12.158	-13.323	-17.388	-10.001	-6.5731	-4.4936	-7.1764
-20.927	-29.508	-26.256	-26.371	-26.345	-23.343	-24.423	-15.272	-22.32	-23.159	-23.354	-18.846	-14.349	-21.261	-18.259	-16.885	-19.377	-23.517	-19.98	-19.192	-27.038	-19.817	-27.267	-20.15	-23.884	-24.501	-30.868	-22.848	-20.255	-24.788	-23.169	-24.666	-25.45	-21.741	-22.218	-19.237	-20.981	-22.832	-19.086	-19.453	-23.45	-27.458	-26.579	-18.944	-25.93	-23.683	-25.63	-19.049	-22.634	-24.8
-10.286	-9.3088	-13.643	-6.1014	-4.8767	-8.4266	-10.185	-8.1686	-3.2058	-10.253	-6.024	-8.6907	-14.239	-13.604	-12.557	-5.8742	-10.072	-8.1252	-13.535	-8.1496	-8.9079	-12.01	-12.292	-12.509	-9.699	-8.1266	-16.168	-11.297	-15.652	-9.7412	-6.4506	-12.28	-9.6648	-1.5761	-7.0295	-5.8836	-9.0697	-14.537	-7.6393	-10.208	-4.1771	-7.4799	-8.1963	-4.1365	-6.0572	-17.023	-9.2234	-10.889	-8.1239	-9.0563
-0.75299	-6.0344	-2.4521	-5.9669	-3.3162	-3.8911	-5.3768	-4.5962	-9.059	-2.4795	-10.667	-3.4656	-2.38	-6.5575	-6.3501	-12.576	-5.3634	-2.9402	0.89972	-11.944	-6.0588	-2.7642	-5.036	-4.3341	-1.5877	-7.0668	-3.4836	-5.9846	-13.197	0.185	-4.8257	-1.5966	-10.093	-10.233	-12.387	-4.9416	1.668	-2.2	-7.9176	-13.247	-3.0189	-0.26881	-7.888	-5.9356	-2.2765	-1.9742	-6.7319	-5.6913	-6.6726	-3.1597
4.6228	9.107	15.834	1.3793	8.195	9.0628	7.7079	8.6754	13.159	12.545	-1.5977	-1.9831	10.043	7.2761	6.7406	-0.85221	8.4488	10.784	10.307	10.627	4.2289	8.832	9.2386	8.5742	9.4937	5.8971	7.5874	10.156	8.404	9.3604	8.3517	0.42872	1.1483	8.2548	5.7599	12.906	8.0977	9.9675	2.8832	4.1579	10.994	7.7127	5.8691	9.4881	9.279	1.8198	5.137	7.0718	9.6914	10.564
-4.2461	-4.4236	-3.2122	-3.0731	-10.123	-0.9633	0.22258	-5.9335	-6.2981	-3.6891	-6.284	-0.64357	-1.202	-0.58874	0.33066	-3.7454	0.61502	-10.572	-8.5611	-9.6426	-9.7131	-5.5341	-7.185	-3.8777	-5.3547	-8.3535	-5.2538	-9.5211	-9.9328	-2.8939	-8.766	-5.4767	-10.604	-10.851	-12.881	-3.3177	-4.0189	-3.6066	-4.4072	-4.9117	-1.8112	-1.4185	-12.981	-5.2626	-0.26593	-8.9812	-4.4196	-0.32526	-3.9846	-9.9401
-7.0228	-7.6704	-8.7453	-9.719	-8.7065	-6.7703	-10.128	-7.525	-7.7477	-8.2335	-15.24	-9.5941	-13.011	-12.888	-13.731	-11.146	-16.895	-5.2442	-12.518	-15.987	-7.6375	-8.2985	-7.8242	-2.4781	-10.616	-9.9403	-6.1203	-10.732	-7.4337	-11.711	-5.7086	-3.6129	-9.7605	-7.6186	-4.542	-7.9856	-9.0854	-9.7957	-11.566	-7.611	-2.9123	-6.0794	-1.5658	-8.4793	-1.5408	-11.854	-5.5243	-10.246	-4.7453	-7.9374
5.3851	-4.0687	0.90273	-2.0577	-0.36486	-1.5442	-4.4579	-2.9103	-0.1789	-5.2883	5.3753	2.7647	3.2186	2.6489	0.85753	1.0572	-1.9445	-0.15713	-0.229	-6.1968	4.9755	-4.5565	-5.7645	-3.3368	0.21165	-1.6259	-1.3919	-0.31886	-0.35999	2.5981	-2.2888	2.6123	1.8169	2.2247	1.3258	4.4127	5.3311	-3.1979	2.3197	-2.7252	-4.4744	-1.016	-3.5465	-4.7671	-2.1306	0.27181	5.1536	2.6549	1.5071	4.2695
-3.7586	0.11447	6.2645	-4.407	-5.5923	-6.5134	4.4033	0.19768	-2.7296	-0.22066	3.2372	-0.86983	-2.5657	-3.2321	4.3397	3.7883	-1.9593	-3.3657	1.6282	5.7377	-4.4655	4.3335	2.859	-0.066657	-1.3419	2.3008	-8.3488	0.52447	-1.0344	4.5407	-0.70599	-2.13	-3.0318	0.98019	-0.63927	1.7279	1.4964	-1.2594	-0.4697	1.7694	-2.334	3.0596	-5.5282	-3.2733	2.9102	0.44539	1.4145	0.86224	1.769	3.0892
-2.3321	-0.28184	-6.4456	-5.8634	0.30976	-3.8454	-5.8246	-7.0669	-2.074	-9.0676	-6.8849	-3.4623	-5.3738	-7.7038	-1.761	-13.752	-4.706	-3.7728	-6.8787	-1.277	-7.4457	-3.72	-0.54284	-7.7749	0.36636	-9.8804	-2.6241	-2.0198	-0.95431	-2.6458	-0.46976	-6.8966	-2.3999	3.3743	-1.2814	-7.7775	-3.7117	-7.2831	0.19706	-2.0039	-9.16	-3.4939	-5.8232	-4.2744	-4.6295	-4.0313	-5.0197	-8.347	-6.6928	-7.0765
-5.5223	-6.3953	3.7907	-6.4745	-10.329	-2.8697	-3.4262	-1.4335	-3.5749	-9.5927	-2.5221	-0.79468	-6.2883	-1.5413	-0.066177	-9.609	-2.2574	-4.7479	-4.7067	-4.7381	-3.8608	-3.2059	1.4592	-6.1754	-6.9361	-1.0122	-4.5222	-1.9172	-12.238	-3.8502	-7.7035	0.1418	-6.1498	0.41062	-0.68132	-4.2564	-6.7049	-3.1125	-2.5833	-3.3006	-1.7882	-8.3944	-4.9418	-8.4183	4.6021	-5.4302	-7.7319	1.58	-2.8111	-0.18238
-9.6681	-10.815	-7.8706	-7.9024	-7.5578	-8.5244	-6.7662	-1.542	-10.198	-4.3928	-6.1624	-7.9872	-6.5127	-4.5269	-5.2601	-2.0447	-10.694	-4.5918	-2.566	-11.379	-0.53516	-10.861	-9.8922	-12.15	-5.783	-5.9786	-9.466	-3.9593	-11.609	-7.7256	-5.9789	-4.74	-10.357	-6.4057	-2.3922	-8.967	-11.558	1.2556	-4.0484	-1.391	-6.8022	-9.4469	-9.2153	-10.619	-10.544	-11.415	-7.4081	-10.863	-7.1063	-12.713
-1.8618	-10.414	-3.5514	-6.7125	2.0671	-5.5332	-2.063	-5.8022	-5.5894	-1.453	0.7548	-1.8915	-3.8638	-4.4613	1.7533	-5.1752	-14.081	-4.2311	-6.2518	-2.8146	-1.5891	-13.34	-4.9652	-2.6712	-4.4869	-7.7558	-6.4713	-5.4271	-4.2777	-0.74483	-3.2979	-1.7153	-2.1258	4.7792	-6.2948	-4.0537	-5.0535	-2.227	-3.4742	-5.8246	-4.8524	-6.4967	-4.6186	-9.6549	-7.7361	-4.859	0.514	-2.5096	-4.5069	1.2675
-4.2797	-6.175	-0.38801	0.068262	-1.1876	-4.9394	7.0389	7.0401	-2.5666	-4.7833	-6.6885	-4.7579	-3.53	-4.3852	-9.5726	4.5849	-7.2321	0.31268	-8.2432	-6.3046	-1.9827	-3.3499	-0.70499	-6.0771	0.73181	-4.1506	-0.5909	0.015842	-2.1773	-5.177	-1.3203	-5.8167	-2.419	-2.4622	-5.0111	-1.5309	-2.4677	-6.3237	-7.2332	-3.9346	-1.4472	-1.6953	-9.2052	-3.5487	0.092963	1.6917	-1.5843	-3.4469	-9.4304	-1.5716
0.48327	-8.3517	-6.9874	-0.049516	-0.50947	-2.2176	4.2834	0.67449	-1.1346	-4.6303	-2.1041	-2.3797	-5.1954	2.6181	1.2148	-2.9456	-5.6559	-4.2343	-1.1138	2.0937	0.2296	-0.14004	-1.9763	-9.5925	-1.0552	-2.1938	0.38843	1.6409	-4.9975	-3.201	-6.0771	3.2924	-5.4394	0.39088	-0.76339	-8.0384	-4.6374	1.0968	-2.4427	1.3313	-3.6195	-8.7215	-11.426	-6.9561	1.336	-6.2795	-4.0675	-3.5537	4.9452	-6.4169
2.2565	5.1265	-0.0053867	1.6584	-0.3791	-0.5832	2.485	-3.1463	6.9416	0.072899	1.7608	-5.5413	-3.0589	9.0988	-4.327	-3.2342	2.4042	-1.551	0.85291	-4.1241	4.6854	1.2201	-5.5554	-1.1852	0.39021	3.9354	-2.8655	-3.734	-4.4002	-2.9049	3.8476	0.53839	-3.7981	-2.0616	2.8246	0.24476	0.77279	-6.6608	-5.9274	-1.5105	-2.6094	1.0005	1.5894	-0.66668	-1.2755	-4.3354	-1.2363	-2.0903	4.4113	1.9831
-8.4704	-11.705	-10.371	-12.131	-1.293	-15.923	-15.23	-16.428	-7.4446	-16.106	-9.2861	-7.4613	-13.238	-10.495	-10.178	-14.465	-8.6568	-7.4904	-16.892	-8.4219	-6.9731	-9.1817	-6.4596	-13.153	-11.861	-11.085	-15.925	-13.822	-8.6825	-12.361	-13.812	-6.3984	-13.464	-12.655	-9.8579	-11.376	-9.7428	-10.512	-5.0412	-9.7739	-13.679	-19.105	-6.7836	-14.339	-12.268	-5.9614	-16.174	-9.4531	-13.374	-6.5085
-11.256	-14.456	-9.5152	-9.4026	-7.1015	-14.864	-8.7535	-14.198	-11.739	-10.676	-8.2587	-8.1242	-12.426	-6.5525	-4.0308	-7.359	-10.592	-9.9494	-9.7632	-12.049	-11.861	-12.838	-14.398	-12.229	-8.8383	-5.5893	-11.99	-4.6568	-9.2749	-8.2262	-10.424	-12.314	-13.141	-8.858	-12.275	-16.511	-11.648	-13.746	-9.7087	-7.7953	-9.4011	-12.479	-10.167	-10.744	-12.368	-6.4107	-6.8583	-14.301	-15.963	-9.4315
-14.1	-13.049	-14.48	-7.2416	-9.351	-7.4268	-11.484	-14.367	-14.565	-15.438	-7.7877	-13.383	-6.9378	-20.69	-11.843	-12.336	-14.63	-14.196	-5.1594	-14.667	-11.388	-11.83	-11.549	-14.892	-15.034	-7.3236	-7.5943	-14.824	-16.053	-4.5477	-17.502	-12.316	-5.3179	-10.998	-13.505	-9.7864	-13.244	-12.765	-12.244	-9.2388	-11.919	-11.859	-16.017	-10.829	-9.3242	-7.4556	-10.279	-16.024	-14.266	-11.325
7.5387	-3.3659	-5.4278	3.1621	-2.7796	1.0809	0.17607	-3.0424	-0.95815	-1.456	-3.1109	0.090797	-0.048634	-5.3535	-0.53941	-7.9215	0.17993	-0.14814	0.295	-1.1018	-0.68976	1.5167	-3.8383	-2.7947	4.5473	6.1007	1.6424	6.2507	-1.9632	-3.4636	4.3755	-5.719	-0.74353	-7.4408	-0.22383	-3.8317	-4.2098	3.0161	-0.95719	-0.93681	-3.2407	-2.4683	-1.3675	-0.024314	4.8784	-1.8788	-5.0205	5.9668	1.129	-0.95054
-8.239	-5.0361	-5.4724	-7.0849	-3.0185	-6.7639	-6.4468	-14.531	-8.0805	-10.884	-7.4565	-5.1859	-6.6014	-8.169	-10.369	-7.6058	-3.739	-2.1713	-6.0145	-10.095	-2.8697	-11.208	-4.0207	-7.9885	-4.796	-6.5063	-6.5575	-7.1758	-3.6975	-10.771	-8.5834	-2.6628	-6.5063	-10.31	-10.098	-3.6551	-11.789	-9.526	-9.0891	-10.044	-8.7407	-14.853	-5.5307	-10.05	-8.9478	-5.2519	-3.9556	-10.579	-3.8462	-5.5874
-10.568	-14.602	-10.018	-7.1288	-15.231	-10.091	-10.199	-3.2111	-12.294	-10.987	-7.6618	-18.21	-14.7	-12.274	-12.368	-10.103	-14.602	-10.994	-16.08	-10.063	-8.8491	-15.295	-10.331	-7.7215	-10.599	-4.248	-3.6695	-12.565	-7.5772	-7.3246	-8.4507	-7.3773	-13.795	-9.059	-14.21	-16.686	-6.956	-11.173	-16.113	-11.559	-12.224	-10.805	-12.888	-12.518	-9.6241	-3.4048	-5.9096	-12.702	-12.947	-8.872
-8.6394	-7.7817	-6.9685	-9.3476	0.39425	-3.896	-9.1553	-5.2109	-7.5989	-11.306	-12.269	-9.0295	-7.7261	-4.332	3.513	-4.8624	-4.7836	-10.393	-8.4983	-5.8805	-11.673	-8.2204	-5.6477	-7.6141	-8.4269	-6.6656	-8.6983	-1.4042	-8.4335	-8.9756	-10.374	-4.2918	-13.136	-9.621	-3.6716	-9.8231	-13.532	-6.5725	-9.418	-9.1299	-8.1726	-6.6983	-2.9391	-0.33502	-1.9895	-5.3872	-8.9226	-4.5482	-3.9679	-4.2446
6.668	-1.655	0.90481	2.0121	-1.506	-4.9866	-5.6929	-0.80251	-2.4303	0.31363	4.2999	8.4667	-3.4169	-0.9589	-3.0411	0.91786	-2.4622	-0.13836	-0.45753	1.4943	0.4734	1.4822	0.8812	-1.0651	1.9772	-1.9498	4.1934	4.4234	-4.6982	-0.032917	-4.154	3.8917	0.0084308	-6.0166	4.4393	-0.73354	3.4125	1.8334	-0.020453	3.3102	1.3601	1.3732	4.6818	3.0636	4.4369	3.7475	2.5581	-0.66207	-2.4929	-2.8921
-6.8423	-4.152	-0.031806	0.018643	-11.781	-5.3953	-2.555	-5.8077	-3.1501	-7.6483	-1.8223	-4.2828	-10.816	-2.486	-2.7101	-4.1421	-2.1654	-5.2331	-6.995	1.2615	-7.782	-6.3586	-6.3853	-3.7896	-12.039	-2.1524	-2.3462	-7.2055	-6.4514	-5.4311	1.3124	-2.0612	-8.2632	1.6084	-1.1716	-12.266	-7.1671	-7.4049	-5.2435	-1.5601	-4.4338	-3.0339	-8.568	-4.2959	-12.78	-8.8478	-5.3205	-5.3303	-5.4616	-6.9043
-0.96246	3.2604	-7.7729	1.0552	-5.8994	-4.0914	0.071681	-0.17425	-2.133	-5.1316	2.4719	-9.5415	0.71555	-2.0176	-8.9786	-6.3851	-1.7368	-4.8361	-3.4537	-6.8808	-4.9799	-3.1079	-5.6996	-0.32109	-6.5029	2.8007	-1.3801	2.0793	-1.7717	-9.5426	-5.2258	-1.2614	-5.9852	-10.068	8.6403	-6.6463	1.1436	3.147	1.9884	-1.2926	-2.7541	-7.0078	0.79185	-6.0259	-4.3463	1.4116	-9.0071	-3.9342	-5.5117	-2.1761
7.9319	3.6066	9.2541	1.2096	2.6906	8.8151	3.9033	6.8069	4.6707	-6.8889	0.11328	6.3069	8.2351	13.294	5.451	8.0981	11.055	3.4775	8.677	10.799	6.0755	3.8099	6.1584	2.3006	4.1857	2.8895	-0.24799	9.2029	3.5542	1.2475	8.7822	7.9705	2.7676	5.1603	8.7052	1.3662	10.733	7.7078	5.0707	-0.055511	4.1588	9.2896	1.2546	4.0943	13.01	2.3905	6.1521	9.04	9.2539	2.9038
-0.3655	4.9092	2.8714	-1.6153	4.6172	2.9479	-0.061881	2.7895	1.3581	0.60765	-1.0016	-4.1034	-3.0256	-2.0434	4.2359	5.6146	2.7804	3.6144	5.2544	-0.49074	2.5421	8.6484	-2.2936	1.2501	2.0941	5.1707	3.0884	6.4946	-2.9483	-2.7203	-2.9104	3.194	-0.19567	-1.4054	-0.23396	4.5465	-0.28228	2.6227	-0.19456	4.8045	-0.10882	3.6754	5.4542	1.846	1.8767	-1.0361	3.302	4.2398	-1.7909	-0.80742
-14.477	-9.7441	-11.78	-7.9389	-7.2376	-10.678	-13.224	-11.481	-10.535	-7.3691	-12.231	-14.785	-8.2542	-17.565	-8.2913	-10.063	-15.99	-15.567	-12.162	-15.517	-12.736	-15.099	-12.411	-9.4364	-14.167	-14.295	-15.879	-11.841	-10.84	-12.956	-15.269	-13.071	-12.373	-7.298	-14.571	0.35892	-12.655	-11.948	-15.329	-16.201	-17.73	-7.9118	-10.616	-12.906	-8.7772	-14.863	-16.934	-8.8822	-14.37	-19.358
-5.1287	2.1541	1.7978	-1.5135	5.6495	0.28131	3.8769	1.9025	1.8284	-1.2211	-4.3819	3.6035	-1.9154	3.2171	-2.4913	-2.3284	3.8124	9.8829	-0.096887	-2.008	3.1749	-0.831	1.5614	-5.5973	-4.8151	1.03	2.1377	3.1637	-3.0851	-4.2882	1.0146	-1.7514	3.317	1.2045	2.339	1.9835	4.3684	2.5808	-1.102	5.5712	3.1991	3.8451	-3.2279	2.8775	2.455	0.46599	-2.7909	-0.03939	1.9022	-0.19022
6.2283	1.956	-6.3654	-0.87597	1.6849	-2.4022	6.0227	0.30322	3.6184	5.0092	-0.087703	5.0166	-3.3203	3.0534	2.6047	4.2523	1.4967	-3.4072	3.4921	0.73908	4.5013	4.01	2.6829	-1.3353	5.1337	2.7355	7.9701	8.7657	-2.6962	1.5161	1.7628	4.2219	3.8021	0.69293	3.3363	2.5155	2.3873	-3.0393	-2.0844	4.9885	5.6892	4.4194	2.9011	2.4686	3.8758	0.87599	5.6839	-1.3567	0.74241	-3.1703
-3.1214	-3.6028	5.1759	5.478	-1.145	-0.63068	3.6976	1.7258	-1.3064	1.3834	-1.428	3.596	1.4452	-1.6274	1.3537	-3.2585	1.3359	-0.62078	0.59985	-0.094334	-0.93	0.23954	-0.96911	0.14036	-2.4701	1.6199	5.3454	-1.2181	3.9002	5.1098	1.1114	0.90344	-3.0365	8.137	1.7151	0.54178	7.7268	-2.9137	0.75752	0.12348	9.4907	2.3131	4.7486	-0.095941	-2.3841	2.245	-2.6625	-0.036048	1.4194	-4.4896
2.0338	-0.37662	-3.8262	4.6322	4.5235	-1.1228	5.5097	3.2544	2.437	-1.2653	6.3641	-2.6849	1.145	5.4577	0.71153	-5.0561	3.525	4.5869	1.1433	-4.4456	-3.7975	2.3328	1.7146	-0.12654	8.3027	0.925	0.60158	-2.7432	6.4718	9.2863	2.8183	-0.20293	0.87337	1.3828	-3.553	-0.47446	0.91539	0.71794	-4.5617	6.7664	3.2075	3.0561	-6.5806	1.3248	-1.105	-0.95989	-3.7299	-1.1035	9.0316	8.3265
-2.9984	-2.4394	-11.643	-2.8779	-8.2679	-3.3606	1.5888	-5.0186	-5.5617	-2.4913	-2.3269	-6.8591	-2.2985	-13.825	-2.7452	-2.3214	-4.4719	-8.6036	-0.79239	-14.49	-4.1108	-8.7507	-9.7242	-10.13	-3.1304	-11.093	-3.1428	1.6758	2.0227	-8.8464	-2.6166	-8.4754	-9.6384	-7.1832	-7.365	-3.2789	1.9776	-5.5676	-3.1616	-4.4103	-6.034	-6.5094	-4.7334	-2.7053	-3.1408	-6.3707	-7.9533	-9.0077	-0.80637	-1.2536
-4.3523	-7.3289	-9.6455	0.10783	-4.269	-4.5302	-4.4307	-6.5991	-1.5283	-5.2155	-3.7134	-8.7243	-4.1197	-10.003	-1.4652	-2.6159	-7.8069	-6.3167	-6.7335	-5.1329	-11.039	3.6374	-5.7513	-5.5727	-9.2803	-0.77376	-10.955	-4.704	-4.3833	-3.9526	-5.2102	-9.1778	-6.2118	-6.7146	-1.7075	-1.8607	-4.6854	-2.8728	-9.5018	-7.5185	-6.6827	-8.9582	3.9565	-4.2814	-9.3658	-7.1474	-2.7459	-7.0386	-0.9859	-3.8264
1.2659	-3.2329	0.28695	0.56731	7.015	-7.616	-4.4088	6.157	-0.83049	-1.5195	-3.4717	-4.8534	-7.1272	-4.1207	-0.084948	0.61293	-5.4579	-7.3061	-4.3165	-2.3679	-5.5458	-5.0089	-3.4817	2.4352	3.5531	-6.2105	-1.5906	4.3313	-1.4819	-1.8687	-5.4346	-5.5864	1.489	1.1959	-5.1966	-2.0179	-1.0222	-0.12316	-2.3926	-0.42498	-1.1177	-4.8927	-2.0288	0.30296	-0.94547	-1.0996	3.4506	-6.61	-3.0747	-3.6684
-3.3217	2.5058	-0.51356	1.3291	0.13046	-8.8601	5.0287	-4.3636	2.6996	2.3436	-0.75199	2.2605	5.5916	-1.4167	-0.9549	6.2046	8.4757	1.6027	7.013	5.2156	6.633	2.8238	4.7092	-4.6246	-2.2222	2.3146	-0.47085	-3.6422	4.9087	3.0946	1.8007	1.4736	1.4849	-4.2489	0.01673	-0.17053	0.85518	5.8595	2.2257	0.3195	3.7017	-0.85198	-0.26488	-2.7844	4.4064	-1.0313	-4.2528	0.62464	2.7074	-0.19271
2.5879	3.7978	-1.9565	3.1096	8.3442	-1.4467	5.2781	3.4372	1.6034	2.924	3.6254	3.3648	-1.2678	0.63835	0.93352	1.5168	-6.3267	3.5497	5.5208	0.89611	5.3871	4.6182	2.8755	5.8228	0.48242	-1.5228	3.0706	2.9072	2.3813	4.2328	7.3944	2.7073	7.0228	1.9025	1.9583	3.7134	-1.2001	0.073953	1.2598	1.4924	0.76613	3.9257	6.4338	-3.2505	1.0401	-1.6291	-1.1437	0.52911	1.2476	3.9065
-0.41552	9.1962	5.8273	10.72	5.7699	1.5555	0.56215	4.6507	5.338	0.10906	-2.1911	6.9646	3.6117	4.8639	8.1149	8.4642	1.9895	6.8857	6.503	4.147	7.6963	3.6067	-2.2871	3.6296	2.2192	-1.9533	4.0603	0.47584	6.1803	-0.26646	-0.3166	5.7842	5.9094	4.095	2.2804	3.5916	-2.2444	2.5979	1.1198	4.4467	2.5206	1.97	6.6335	3.71	6.3283	-5.7713	-2.7473	7.0618	-3.5945	3.1133
1.902	6.0926	11.032	9.7964	10.711	4.9353	11.093	12.326	9.3869	9.508	5.8906	-2.3729	11.102	7.9607	0.7997	12.5	4.8598	5.6811	8.2549	0.81379	3.9111	10.492	6.1462	3.9237	6.0739	1.0496	8.65	4.4738	7.7354	2.3808	4.5869	9.4525	9.83	5.0144	5.6108	10.384	2.6619	7.9162	9.112	7.1798	5.4114	3.3412	4.8437	4.5725	4.1179	7.6005	9.441	10.303	7.2588	5.3834
-3.0581	0.92783	-5.2073	-5.1405	-4.691	0.20964	2.5892	-0.59101	-1.0079	3.2963	-1.9553	-3.0976	0.75416	-4.2111	-8.6539	-1.0347	-12.407	3.3466	-3.0379	0.57519	3.2028	-6.4407	0.5542	-5.2145	-9.8182	-2.2677	-4.5483	3.2734	-4.6733	-9.2296	-1.9046	-9.7262	-3.0673	-4.1786	0.3466	-2.0318	-2.3837	-6.7118	-7.4588	-3.737	0.29746	-2.9774	1.2658	-4.3148	5.5839	-3.5837	-5.8502	-5.1967	-3.0799	0.23556
-1.5361	-5.8221	-4.1432	-2.5445	-2.1958	-1.9063	4.6257	-1.5677	-7.3469	-8.9982	3.946	1.9691	-3.4666	-4.4631	0.89857	-4.6361	-2.5026	-2.6516	-11.515	-3.3625	-6.4181	2.4339	1.4701	0.064479	9.3731	-0.40519	-4.061	-6.5305	-2.9876	-2.4559	-2.3976	-5.9634	-4.4545	-1.2217	-1.3638	2.9231	-4.3216	1.2388	0.0032706	-7.6685	0.80139	1.0111	-4.1453	1.8522	-0.61884	-11.053	-0.96774	-4.8134	-2.8608	0.82383
1.4909	5.2909	7.2702	10.964	5.1929	7.2846	4.5549	11.966	7.2149	1.461	10.928	3.635	9.7615	10.418	7.595	5.4614	4.1367	9.8908	9.3574	5.6721	2.0392	9.0677	5.2402	7.6935	6.3931	7.4204	4.8446	9.4891	4.5807	1.7645	6.16	6.1685	10.794	5.4913	9.2666	14.132	10.535	13.519	7.4443	10.478	6.468	12.391	15.113	3.2206	3.3988	9.3938	14.36	5.4586	-0.7318	6.0231
-12.77	-10.48	-11.307	-18.243	-16.964	-2.715	-11.424	-16.772	-12.677	-16.576	-18.038	-11.324	-10.822	-18.361	-16.644	-15.176	-6.5005	-19.334	-17.766	-12.897	-12.829	-12.371	-16.347	-13.431	-17.202	-18.513	-14.811	-12.681	-18.523	-14.929	-10.72	-16.041	-18.592	-7.1785	-18.347	-12.765	-11.944	-12.809	-18.737	-12.385	-12.822	-16.273	-14.473	-17.397	-16.947	-16.848	-15.656	-16.026	-12.302	-11.055
3.3553	-0.70659	-2.1485	-3.3644	-7.0281	4.1546	-1.027	1.2089	3.6893	-4.0733	-4.8046	-5.2111	-5.0432	-8.56	-9.5724	6.3215	0.93475	-4.6416	-2.2416	-0.68545	1.0864	-7.0675	-5.3771	-1.204	1.5622	3.6745	-6.4198	-3.074	-7.7579	-2.3647	-0.14822	-4.4198	-5.993	-4.682	-6.7529	-0.41998	-6.3259	-2.2986	-9.339	-0.4957	-3.2032	-0.80276	-8.344	-7.7723	-9.1641	-0.10093	-0.071952	-0.91442	-12.699	5.3351
-15.784	-12.968	-7.5898	-18.02	-12.831	-12.238	-13.12	-12.368	-13.081	-13.788	-13.838	-13.009	-19.974	-9.2192	-11.461	-15.33	-3.031	-13.691	-8.5805	-11.797	-19.708	-13.451	-12.24	-15.454	-8.7821	-12.469	-13.354	-13.733	-22.348	-13.849	-11.684	-10.302	-13.516	-14.505	-15.012	-15.883	-5.8706	-17.092	-14.008	-14.334	-15.606	-18.171	-8.9001	-13.891	-12.403	-18.017	-15.457	-6.7094	-11.958	-11.639
0.12348	2.5524	7.6348	6.5449	1.0141	5.5719	-0.73537	4.4064	5.8888	7.4126	0.4017	-2.3052	7.9997	-0.097665	0.24051	1.8453	6.6147	-1.4531	1.5451	10.453	8.5267	6.0523	-0.97073	-1.0798	2.0736	1.8807	-0.032797	3.9695	4.7877	8.3464	3.8265	8.1934	-1.9794	0.31045	3.5273	4.98	5.3785	3.2131	-0.59917	5.3198	4.6627	4.3129	5.0275	3.8782	-0.067533	8.9977	-1.5237	7.7218	3.7891	1.0578
-8.4478	3.442	-8.1884	-6.9151	-4.4106	-3.994	-3.9693	-3.4563	0.26418	-8.6161	-10.346	-0.72917	-0.15428	-4.7034	-3.7377	-6.4485	-0.98746	-3.7717	-5.3779	-2.1833	-6.6892	-3.8863	-3.9718	-7.492	-12.078	-10.516	-6.9968	-1.8725	1.8431	-1.2234	-5.8257	-7.6005	-5.5498	-7.2967	-1.6707	-1.6543	-2.3499	-7.7664	-2.7489	-3.9878	-2.1838	-1.9702	-5.9799	-6.2087	-4.8011	2.0312	-7.1325	-4.6822	-1.1625	-1.9721
-23.616	-18.864	-27.593	-17.941	-17.565	-22.057	-22.677	-21.722	-20.51	-23.874	-25.407	-23.968	-15.753	-15.451	-21.064	-21.128	-21.438	-21.786	-21.532	-22.327	-22.826	-19.032	-26.882	-19.427	-17.111	-23.346	-15.289	-19.124	-23.506	-22.563	-17.32	-16.953	-18.023	-25.514	-17.923	-23.344	-19.391	-17.689	-16.565	-26.926	-23.278	-20.113	-18.248	-21.361	-23.57	-21.978	-25.456	-16.326	-27.077	-28.058
-0.30817	4.0616	1.9845	6.0987	1.7087	1.6364	10.492	-3.1782	-10.246	-2.2851	4.7206	-1.8755	-1.4571	6.177	2.0887	-1.331	1.7303	5.1824	-8.4518	1.241	2.2798	4.5131	3.0525	1.7799	-4.7977	3.16	-1.9002	-6.2667	1.4654	-1.2093	-4.3573	-3.669	3.0111	-2.0571	3.9186	1.1345	3.1867	0.67232	-4.7401	-0.48963	3.4459	6.2103	3.8289	2.1168	1.4559	5.5501	8.2586	4.1941	2.2574	2.72
-25.834	-17.401	-20.587	-22.734	-19.045	-22.924	-18.078	-24.979	-25.02	-20.309	-17.622	-22.618	-22.61	-22.866	-17.07	-23.823	-24.535	-24.236	-25.464	-20.218	-21.928	-21.277	-21.057	-21.714	-17.722	-23.46	-19.696	-20.59	-17.539	-18.583	-21.745	-23.995	-21.555	-24.51	-16.108	-26.702	-18.07	-22.523	-19.557	-21.329	-19.731	-21.456	-14.521	-17.495	-17.035	-20.655	-22.932	-21.812	-30.974	-19.227
-12.369	-16.186	-13.817	-7.8231	-17.133	-8.8996	-6.9953	-15.727	-10.723	-15.705	-15.655	-9.6756	-7.5072	-11.156	-13.388	-17.348	-13.344	-9.0928	-16.737	-7.8155	-18.707	-10.695	-10.136	-11.353	-11.55	-13.216	-9.945	-13.302	-14.237	-7.3348	-11.098	-13.084	-9.7483	-19.368	-8.5936	-10.723	-15.059	-17.74	-15.518	-14.446	-13.239	-12.439	-13.6	-12.544	-13.888	-12.908	-11.515	-11.834	-17.202	-7.9135
-19.134	-13.677	-14.695	-12.632	-19.979	-15.189	-13.812	-14.494	-19.322	-14.738	-16.473	-8.5589	-13.137	-14.082	-10.111	-13.311	-10.64	-14.604	-15.943	-21.185	-7.815	-13.258	-8.6374	-10.936	-3.8782	-17.764	-12.117	-15.015	-7.8396	-13.649	-13.462	-16.875	-16.444	-16.53	-13.313	-13.718	-16.787	-14.087	-11.572	-12.925	-13.703	-12.831	-13.159	-5.5917	-16.599	-14.801	-8.2325	-14.531	-15.779	-13.433
-15.052	-16.666	-13.872	-19.78	-15.872	-18.282	-15.912	-9.4938	-10.812	-17.662	-11.176	-18.322	-9.7919	-11.035	-14.402	-14.259	-13.124	-15.304	-12.36	-16.799	-15.224	-13.451	-15.832	-22.555	-16.824	-21.002	-15.509	-12.465	-18.854	-16.146	-13.277	-13.133	-18.488	-21.137	-16.437	-15.625	-15.946	-9.2105	-17.1	-10.507	-13.021	-15.839	-13.949	-20.584	-15.51	-8.9098	-11.617	-17.584	-12.685	-11.57
2.5641	-2.7179	1.323	2.0171	1.8151	-0.11435	-0.45246	7.8298	7.2573	4.8088	0.6433	0.052502	7.8461	2.276	-1.7547	-0.5391	8.1173	13.183	0.10021	3.5491	2.9685	2.8066	5.8482	2.0967	4.6059	0.9067	2.3612	0.70725	8.6644	1.3751	1.8624	3.1792	3.6444	0.56679	7.4709	3.2741	3.1181	6.2162	-1.4018	8.2184	4.8606	7.5471	-3.6814	-0.26688	5.167	-1.2756	3.1949	5.661	-1.6464	-1.9007
-1.2326	-2.207	-8.3247	-7.3031	1.9705	-4.9986	0.81708	-2.9704	-5.8127	2.8001	-6.7385	-1.8272	2.7639	-2.6335	-1.9406	-2.6027	-2.1365	-4.987	6.0961	1.049	6.8369	-6.3363	-3.7968	0.57839	-1.2837	-0.10075	-0.32587	2.0831	-4.5231	2.9455	-2.229	-3.9117	-4.9002	3.8419	-4.5851	-1.7471	-3.5319	-2.5676	-0.49283	-3.3858	2.6104	-5.1686	-0.78337	1.0111	4.6058	-8.7122	-0.14156	-3.504	-5.1235	0.10136
-4.4105	0.9543	-3.8094	-3.052	-3.0072	3.7183	2.1089	3.921	3.9054	0.68417	-2.6213	-1.8732	0.91163	1.4834	1.9847	7.0524	3.4672	2.2804	-5.6459	-0.80137	3.8398	-1.1548	-3.5451	0.61943	-0.13313	2.9099	-4.7462	-0.62049	-0.74187	-1.5009	1.8199	-4.8842	-5.1627	3.1795	-7.0404	0.46048	-5.3925	1.9811	3.3652	1.4495	0.024741	-0.70079	4.5071	0.18612	-2.574	5.9456	-1.0877	-2.8463	-5.477	-1.0577
-13.706	-9.9394	-13.886	-14.405	-16.036	-19.79	-21.029	-13.212	-11.988	-10.598	-8.5144	-10.363	-11.561	-13.566	-5.4181	-18.263	-14.04	-6.1428	-15.984	-16.88	-5.1796	-10.113	-17.604	-16.196	-17.923	-13.882	-12.43	-15.342	-16.044	-8.9696	-12.957	-10.847	-14.249	-10.314	-11.973	-15.857	-13.707	-16.952	-7.9274	-10.149	-5.7898	-15.961	-17.619	-9.6264	-12.686	-13.153	-13.387	-18.972	-11.565	-14.085
-11.325	-8.2416	-14.648	-13.601	-18.64	-16.716	-14.039	-4.7082	-12.054	-14.186	-18.027	-11.447	-18.459	-15.598	-11.838	-14.823	-7.989	-12.035	-9.2057	-6.5627	-16.688	-13.644	-16.368	-3.8741	-18.459	-14.536	-8.847	-10.632	-8.5386	-12.051	-15.967	-14.95	-19.172	-15.376	-10.453	-15.294	-10.795	-15.449	-6.5799	-16.918	-13.449	-8.6177	-11.301	-18.913	-12.859	-13.244	-18.722	-17.964	-11.338	-4.1804
16.768	6.9972	8.0048	6.1831	9.471	11.51	8.4755	4.6567	10.296	7.7274	6.026	6.3654	-0.83692	5.9441	10.15	6.7416	6.7732	4.4046	11.276	7.0585	11.457	6.9436	11.922	13.353	10.421	8.988	8.0726	9.7037	10.329	3.5367	12.924	8.9804	15.378	9.6084	13.487	5.1434	3.0496	6.7568	5.9065	3.6724	5.5212	7.4834	5.6419	7.8636	9.2968	4.3432	7.2007	6.5815	7.5823	14.118
-6.087	-9.0873	-5.7383	-10.635	-6.1486	-16.531	-15.022	-8.1824	-6.4098	-8.9186	-4.091	-4.5634	-12.429	-2.8063	-4.3293	-7.6315	-6.2848	-7.3064	-7.5964	-9.1594	-16.203	-7.6325	-3.4397	-11.086	-12.831	-15.343	2.6588	-9.8595	-14.783	-8.8755	-10.425	-8.2866	-7.7324	-4.3225	-8.1383	-9.4197	-6.7502	-4.1862	-7.947	-15.527	-7.1316	-14.329	-13.055	-8.8208	-5.6603	-6.3196	-9.7986	-13.204	-10.944	-14.135
-1.761	-1.2912	-0.10806	-3.2345	-7.9207	-1.553	-5.8074	-0.70816	3.0084	-7.6023	-3.527	-1.3751	-0.68833	-1.4494	-0.68231	1.8461	-6.8398	-2.3572	-2.6085	-1.7316	0.86145	-0.77793	-3.7189	0.295	-7.8169	-4.2611	-4.0927	-2.495	-8.3484	-4.2615	-6.2584	-6.5847	-0.97201	-1.6067	0.7087	3.0635	-3.5559	-4.4609	-4.1435	-4.8047	-2.2115	-1.1028	-4.7566	-6.0173	0.24608	-1.6756	1.7294	-4.846	-9.6464	-7.1819
-26.132	-22.237	-21.149	-22.441	-26.609	-24.688	-24.256	-20.787	-25.908	-22.546	-23.825	-20.269	-16.788	-27.984	-23.459	-21.545	-24.822	-15.955	-18.1	-21.484	-22.525	-17.984	-22.37	-27.624	-28.378	-24.356	-21.678	-27.798	-28.307	-24.994	-20.215	-18.519	-26.899	-29.286	-21.719	-22.855	-18.021	-25.553	-18.123	-23.626	-23.697	-25.611	-24.686	-23.16	-20.689	-18.533	-16.501	-19.703	-20.257	-23.524
2.4825	-6.5967	0.86583	6.4938	-2.3822	-3.3994	-7.8333	0.013934	-0.54246	0.46193	6.5498	3.6953	1.2357	2.1782	-2.4937	-3.103	-2.3895	0.29499	0.92231	1.0514	-3.1082	-4.6537	4.0161	1.6372	0.50816	-5.8716	-3.1111	2.0141	4.6903	-6.9153	1.428	-3.8386	-3.7006	-0.64482	-2.583	-4.4963	-0.88099	-1.213	-0.93568	-2.5595	7.5643	0.76691	-1.9664	-3.2883	-7.223	-3.1224	-2.5116	0.43438	-5.2335	0.030171
-7.6862	-0.083451	-2.0762	-9.8372	-9.8035	-2.6688	-2.6388	-5.9533	-2.1188	-2.4478	0.76836	-1.0095	-4.5595	-4.3815	-8.0526	-4.7463	-2.0677	-3.8156	-3.1018	-5.3532	-0.33747	-4.9533	0.46326	-3.8677	-8.2057	-2.5592	-3.1926	-5.9521	3.997	-0.52302	-5.7711	-2.2634	-5.3082	-2.179	-10.027	-4.3022	-3.353	2.9857	-2.5376	-0.53966	-5.3915	-6.9101	-8.5014	-4.6928	0.6295	-4.5908	-0.62892	-4.8353	-1.822	-8.6928
-17.669	-29.183	-20.368	-31.32	-14.946	-27.403	-13.813	-19.031	-24.674	-26.725	-21.028	-22.77	-25.535	-26.417	-24.686	-19.781	-24.122	-25.594	-18.016	-19.884	-22.282	-23.3	-28.172	-23.061	-20.4	-21.55	-24.27	-22.023	-20.393	-21.523	-26.324	-24.266	-26.018	-24.096	-22.631	-22.236	-23.154	-17.679	-16.756	-19.269	-26.816	-15.968	-23.914	-17.844	-24.151	-17.859	-30.403	-16.833	-26.909	-20.9
-18.02	-20.949	-17.598	-14.741	-21.046	-20.4	-21.397	-17.407	-22.393	-12.653	-18.441	-14.89	-20.661	-15.992	-19.105	-24.03	-16.019	-21.928	-23.918	-18.263	-17.34	-18.286	-18.536	-28.547	-23.902	-21.203	-18.317	-16.757	-21.304	-19.052	-25.126	-25.163	-22.289	-23.711	-21.411	-18.093	-19.291	-21.342	-22.383	-20.439	-23.212	-19.374	-15.803	-22.416	-20.02	-23.107	-26.249	-16.99	-21.964	-18.995
-12.465	-10.038	-13.896	-9.6757	-9.4447	-10.889	-15.353	-11.525	-18.049	-14.534	-12.005	-4.118	-18.955	-17.545	-15.013	-15.627	-11.019	-12.634	-13.324	-12.691	-17.317	-10.058	-17.686	-9.1361	-7.7233	-15.709	-10.104	-17.203	-14.457	-13.025	-9.2828	-14.054	-13.779	-10.781	-19.984	-9.9938	-10.916	-17.102	-8.7458	-9.5736	-9.1408	-15.015	-12.92	-8.8674	-14.275	-15.341	-10.612	-18.186	-17.464	-5.5917
-2.398	-1.8555	-5.0194	-2.6429	-3.7164	-2.9455	-11.543	-0.15714	0.018335	-7.5751	1.3926	-4.6131	-7.5244	-1.3898	-5.2653	-2.1023	-0.76638	-3.9379	-5.3306	5.4332	3.3185	-2.6531	-4.6258	-8.4683	-3.2918	0.018557	1.4169	-0.27601	-5.9264	-4.8501	-4.7483	-2.9251	-0.29861	-5.5157	1.7961	-2.0498	-3.8052	-0.079531	-4.9088	-3.8786	-1.4056	0.60185	-5.6851	-6.3523	-6.0599	1.1496	1.9026	-6.818	-1.7115	-8.2628
-9.7321	-5.3447	-16.609	-8.8998	-11.651	-12.708	-16.579	-11.801	-10.632	-17.185	-6.2547	-16.899	-10.955	-13.289	-10.675	-10.634	-14.497	-7.91	-12.972	-14.666	-12.029	-13.32	-11.947	-14.733	-19.143	-11.074	-9.0466	-15.972	-12.352	-5.5307	-7.1341	-18.686	-14.058	-8.4321	-6.0993	-10.63	-13.759	-18.703	-5.5169	-7.8871	-4.9872	-6.7635	-7.0169	-19.378	-7.8918	-17.197	-15.18	-7.0455	-11.248	-14.32
-17.279	-13.655	-15.249	-10.83	-7.4905	-15.771	-9.2985	-10.06	-10.521	-0.88173	-15.384	-16.278	-11.245	-9.4014	-11.734	-11.41	-6.4725	-9.9996	-12.919	-7.6078	-14.506	-15.21	-14.306	-10.339	-13.13	-8.4539	-12.539	-9.804	-13.073	-14.936	-11.106	-12.603	-6.5281	-9.4566	-9.9474	-14.963	-9.8181	-9.4498	-11.29	-3.8628	-2.2044	-8.0993	-9.3799	-4.6295	-15.028	-12.572	-11.713	-16.045	-8.3557	-12.137
-11.167	-14.086	-17.031	-19.201	-10.889	-10.07	-8.5456	-3.4948	-20.016	-17.005	-14.88	-15.387	-12.095	-7.4834	-12.664	-14.864	-13.854	-14.996	-13.832	-16.523	-13.082	-6.5446	-13.969	-17.055	-6.9862	-15.873	-10.893	-12.437	-11.843	-12.527	-16.929	-18.247	-14.694	-13.822	-14.26	-17.012	-8.6484	-13.219	-14.275	-11.527	-14.765	-16.135	-11.226	-10.765	-16.552	-17.176	-8.6442	-19.525	-9.6586	-17.681
-10.521	-13.489	-13.265	-12.274	-14.306	-12.393	-17.675	-9.9336	-13.501	-15.915	-10.389	-14.293	-17.89	-10.108	-12.807	-9.861	-19.795	-13.538	-15.975	-17.988	-15.877	-13.934	-14.082	-6.4407	-19.551	-18.948	-9.9292	-15.683	-13.872	-9.4289	-14.611	-10.949	-12.599	-10.894	-16.06	-10.493	-14.77	-16.63	-12.489	-11.03	-15.912	-12.786	-7.3829	-18.389	-13.41	-18.272	-15.428	-15.778	-15.916	-12.562
3.0608	-3.3031	2.8302	0.55575	9.156	-4.2693	2.8671	-3.2214	1.9206	-0.70404	1.1259	4.2771	4.9683	5.0188	3.7684	5.6254	3.4569	0.34131	4.2108	0.081509	-2.3207	-1.6462	8.8381	6.3406	6.8648	7.4715	4.9122	4.7747	7.6801	1.6409	-0.1061	-1.8867	0.29197	-2.3908	-1.3692	-0.49596	0.22919	4.4758	-0.28631	4.1971	-3.9503	3.257	0.45075	2.9689	7.3333	-0.24962	7.4162	3.443	4.0288	-0.36414
-7.9099	-8.9119	-19.038	-9.7623	-12.513	-15.876	-10.397	-11.338	-15.613	-8.1696	-15.853	-11.116	-8.1743	-13.639	-8.7095	-12.801	-8.8466	-12.041	-13.276	-16.466	-9.2509	-12.497	-8.1378	-14.906	-14.624	-9.7269	-14.805	-8.4862	-11.018	-9.708	-11.404	-8.8477	-7.0437	-9.4501	-11.317	-9.4242	-13.685	-8.3953	-9.5967	-16.174	-11.977	-9.4627	-10.37	-11.577	-15.487	-10.051	-8.8665	-17.784	-10.423	-8.476
3.3178	3.3683	5.1225	1.4735	-0.19153	0.17876	-3.1389	0.9207	4.9689	1.0377	6.414	-0.55212	-3.7854	0.13101	1.1471	2.6127	7.3571	-1.4232	-4.1697	1.7575	0.54885	2.8647	8.0615	-5.1525	-2.3553	-2.5596	-2.2632	-0.55482	5.2102	3.1448	0.73618	0.12571	0.47899	3.7561	-2.5015	3.0471	-0.18966	-6.6266	7.5025	-4.2631	2.116	3.72	-3.2848	-1.8412	4.4076	3.3816	0.46172	6.0443	-0.74672	1.5677
-18.136	-15.304	-14.179	-13.773	-14.483	-12.09	-12.821	-21.064	-15.403	-16.65	-13.724	-17.283	-14.899	-19.95	-19.581	-17.031	-17.203	-10.851	-15.361	-15.057	-15.663	-5.8316	-12.928	-13.769	-12.618	-17.122	-10.272	-13.426	-18.457	-11.41	-13.63	-9.604	-16.301	-9.4465	-9.8078	-16.596	-14.537	-12.618	-16.029	-15.88	-11.444	-11.498	-15.095	-14.745	-15.262	-14.935	-16.819	-17.904	-14.089	-13.11
3.5054	0.0027393	-2.7546	-2.7406	0.24292	-0.78936	4.9414	0.61481	0.011897	-4.8117	-6.0133	-1.8597	-2.5846	-6.5502	4.1685	-1.5845	-8.2279	-2.9873	-3.737	-4.2065	-5.699	-5.4079	-8.3115	-3.0487	-3.1419	-5.7926	-4.8096	-5.0955	-1.4568	-5.4705	3.2668	-5.9202	-4.3185	-4.1577	-5.5525	-0.45836	-5.0164	-1.9357	-2.8147	-2.4259	-3.5914	-2.7214	-6.2577	-8.0841	0.45413	-3.8588	-4.8517	-1.6316	-3.3098	3.8751
-1.2993	6.1773	-0.98663	-4.1754	-3.5639	0.39646	7.6487	-1.5565	-3.9036	-7.0748	-9.0973	-3.9764	2.5327	3.2751	-2.9438	8.4715	-3.0435	-3.1279	3.5926	-7.8418	4.8776	3.4964	-0.63139	1.8549	-1.8326	-2.4784	-1.5189	-3.0752	-4.9678	3.8129	-0.36553	-2.8436	-2.9851	-3.7818	-6.637	3.7513	0.62813	0.78927	4.5236	1.2815	-1.8329	-1.0535	0.85357	-3.2483	-1.7384	-2.439	4.0408	3.3408	-2.295	2.6082
-0.27018	3.9561	-0.76748	3.4037	-5.2122	-0.090403	-6.0724	-1.356	-1.7806	-8.5075	3.4229	3.8907	1.6632	-1.8401	6.7847	-2.8967	-5.3488	3.9014	-4.742	-7.2524	0.3559	-3.7849	-1.8684	-7.3791	-4.7408	-2.6472	2.2316	-4.4163	1.4225	-0.76991	-1.4242	-6.0414	1.4964	3.6567	-1.9932	-6.8114	1.8167	-5.0706	-6.5156	-5.2718	0.63638	-0.11875	1.5752	-0.31814	1.6179	-3.5874	-7.1203	3.613	-4.272	-3.9177
3.7734	2.2068	4.0227	0.62138	0.90125	0.88679	-2.1929	4.7735	-2.6881	-9.533	-5.1043	-2.999	-6.0768	3.4155	-3.2706	0.42845	-4.873	-3.9143	3.1735	1.1033	-0.52012	-2.282	-8.7434	-1.3163	-0.44492	1.2147	6.5582	1.6901	-1.8074	0.098859	1.1387	-8.2482	1.4788	-7.8635	4.9609	-3.7983	-1.1969	-6.1399	-0.17111	3.286	1.5174	6.7095	-5.1932	4.2422	1.2461	-6.022	-2.8569	4.6442	-1.7897	-4.8009
-9.8435	-6.8814	-8.1569	-19.212	-16.549	-12.054	-17.254	-14.291	-12.711	-10.794	-10.533	-15.302	-12.812	-4.1799	-17.638	-8.2318	-15.665	-15.897	-13.792	-13.002	-12.934	-9.0435	-13.644	-14	-8.6588	-21.043	-13.977	-9.1495	-12.294	-11.353	-6.819	-14.923	-5.3204	-12.497	-8.7256	-12.08	-15.374	-17.618	-14.408	-13.284	-8.5424	-14.29	-13.826	-23.034	-14.392	-17.148	-12.428	-9.5183	-15.241	-14.32
-21.49	-14.316	-9.4376	-10.426	-23.032	-9.2497	-19.198	-12.788	-19.436	-12.865	-14.188	-9.1354	-12.536	-12.93	-11.032	-18.545	-10.323	-12.34	-10.068	-19.427	-15.03	-18.372	-19.104	-5.2648	-14.147	-9.8141	-12.677	-21.546	-10.552	-9.918	-7.7901	-16.919	-13.682	-12.268	-13.39	-8.7004	-9.116	-12.74	-9.6356	-11.722	-16.377	-10.079	-13.249	-14.938	-9.4199	-15.783	-14.077	-6.2427	-10.457	-15.125
-0.13035	3.4788	-0.96896	-0.58951	-6.1118	4.6604	-1.1893	0.53368	4.1641	5.453	1.7789	2.8215	2.4727	0.88174	-9.631	0.59841	6.9156	-4.5945	1.9801	0.90153	-4.0849	-2.2129	-2.9934	-0.49909	2.2372	-2.767	2.2114	3.8386	0.53326	1.5053	1.8025	-4.6913	-0.69164	-3.0453	-4.7325	5.959	-0.7832	-0.17042	1.7481	0.44383	2.1279	-3.5283	3.3144	0.82836	3.1141	1.0356	2.9918	4.4188	4.5885	-0.60193
-13.194	-7.8151	-15.457	-10.15	-10.193	-11.025	-7.6315	-7.3277	-4.9157	-8.4414	-9.0743	-9.8329	-14.543	-15.513	-9.0508	-10.152	-12.843	-7.5228	-16.45	-13.996	-8.7005	-10.271	-5.579	-13.043	-11.043	-7.9589	-9.3185	-10.528	-8.7651	-14.364	-10.214	-9.709	-10.431	-14.076	-9.8474	-10.327	-10.724	-7.8249	-5.6153	-9.9348	-11.754	-10.549	-8.8004	-10.916	-16.432	-12.291	-15.851	-12.274	-8.3869	-8.8306
1.0337	-1.8277	0.85458	5.5961	-1.0075	3.6392	1.6406	-1.9517	3.114	2.8325	7.4672	4.9282	1.2774	0.54271	6.6761	6.0403	2.5751	1.8533	-1.1585	-0.26155	2.7459	1.5112	-4.1401	4.9896	-2.0737	0.029284	-3.1247	8.5065	3.9114	2.2128	4.6247	2.8371	7.023	1.6721	5.1832	6.0163	4.6562	7.7485	8.5465	7.2111	1.2524	0.24883	1.2196	3.9238	-3.5713	1.0061	6.0891	-1.7867	7.7691	2.2011
-4.183	-7.0899	-2.0784	-1.3	-8.2018	-3.4636	-8.439	-4.6305	-1.2827	-3.85	-4.7923	-2.3718	-4.0306	-2.6693	-5.7621	-4.2961	-2.7021	-0.75244	-5.8256	-0.73896	-3.5034	-8.4334	-0.55917	-2.8107	0.03033	-5.1686	1.2236	-4.4848	-0.20994	3.35	-4.8686	-5.0035	-0.11552	3.1496	-1.3974	-11.336	-7.6344	-8.5326	-9.5274	-7.0572	0.74142	-3.8868	-3.5359	-6.8839	-2.0015	-5.8514	1.6005	-2.1388	-1.9344	-4.3428
6.573	8.4311	0.20304	6.7589	5.4527	6.3768	6.7013	0.15817	3.5421	5.6846	0.72366	8.9906	0.83768	-0.071835	6.1109	1.6038	3.432	5.5462	2.1646	7.2659	4.1289	8.4386	-0.90271	6.2459	3.4469	5.3447	-3.8734	8.1423	2.494	0.80508	2.5232	1.2971	4.4525	-1.4998	5.8125	4.4661	4.1955	11.466	5.8816	1.3896	3.706	0.12491	9.6757	-1.3855	0.23132	2.5565	2.89	1.8048	1.9877	-1.7264
-8.8539	-10.374	-8.4198	-12.593	-4.7085	-6.3864	-10.065	-6.9334	-1.1578	-12.515	-4.6379	-7.9533	-6.6012	-3.8464	-7.9748	-6.6445	-8.7175	-6.1486	-2.9607	-9.2353	-7.6066	-11.441	-12.226	-7.0844	-2.5996	-8.3689	-5.355	-8.8038	-12.406	-7.1087	-1.3798	-2.8675	-11.372	-11.576	-1.8728	-11.449	-7.7361	-4.4697	-6.1985	2.0456	-7.0736	-10.273	-2.4215	-4.408	-11.9	-5.0405	-9.1463	-5.9031	-9.8299	-10.11
-0.97326	-3.783	-6.6597	-0.21558	-1.1349	-6.0261	3.8491	-3.115	-3.1718	-5.0412	-5.442	-4.4751	-0.6352	2.5296	-0.23265	-5.1775	-5.1053	-3.9253	-3.825	-1.6439	0.99096	4.3831	-0.025922	-0.34254	-4.1816	-3.8385	-1.7883	-4.4203	-0.95751	1.1377	-5.0317	-9.9742	-6.8206	-0.60491	-1.7793	-7.7638	-1.5515	2.1738	1.6841	-3.3732	-4.6127	-5.6015	0.61224	1.8355	-3.3981	-3.1901	4.2864	-1.6138	-5.151	1.0382
-10.712	-2.5189	-8.6231	-0.49111	-0.92087	-7.8308	-9.8975	-8.3702	-13.848	-6.3011	-7.4415	-7.0689	-9.4966	-10.979	-5.9416	-4.456	-4.6223	-10.13	-6.5041	-7.7048	-11.044	-10.635	-11.086	-8.2244	-7.4759	-9.2348	-4.167	-7.2623	-2.8806	-8.7632	-0.19907	-9.9291	-6.8521	-7.4547	-13.973	-6.8711	-2.0067	-9.9842	-9.0091	-7.2516	-8.3072	-11.536	-11.471	-5.0079	-13.66	-11.578	-4.9738	-12.497	-3.6355	-7.3956
-9.5635	-8.7033	-9.26	-14.163	-16.841	-6.513	-10.228	-21.308	-16.405	-9.2912	-11.746	-10.215	-5.4859	-11.275	-10.296	-16.834	-8.8513	-20.535	-13.416	-12.675	-17.638	-8.7877	-15.362	-11.025	-15.604	-10.879	-11.219	-13.887	-14.299	-12.581	-3.5716	-10.665	-17.778	-16.837	-8.7981	-15.757	-7.1218	-11.371	-9.3357	-7.8662	-14.785	-8.4238	-12.647	-4.256	-9.2035	-9.1453	-14.53	-8.2934	-18.285	-10.036
-1.1656	-1.0206	3.0997	-3.3289	-0.23943	-3.6984	-7.3427	-4.8989	0.57804	-0.16277	1.3881	-0.59443	0.19124	-2.29	-1.6898	1.9092	-5.177	-4.4928	-3.3011	0.17953	-8.3242	-3.0095	-3.9637	-1.2288	5.5306	2.0999	-0.42343	-0.10109	-4.0418	-4.4249	-2.6788	-2.9059	-3.8894	-4.4081	0.48944	2.7162	-7.8184	-1.1948	7.2925	-3.5816	-0.12396	0.87497	-0.75951	2.9922	-5.9006	-1.3106	-3.8486	0.17792	4.8978	-9.7305
-11.228	-11.989	-17.126	-21.822	-11.599	-15.869	-11.11	-8.0145	-22.966	-11.555	-14.838	-6.616	-7.5617	-12.889	-9.046	-13.34	-12.77	-9.152	-11.812	-14.135	-12.321	-9.4087	-11.498	-7.3685	-11.185	-10.409	-10.418	-12.406	-8.592	-14.454	-14.338	-14.778	-12.082	-15.831	-16.024	-7.9547	-7.7207	-2.2216	-9.4388	-17.007	-9.9979	-17.067	-8.8247	-10.267	-14.245	-12.741	-7.8312	-9.7853	-12	-17.061
-1.7798	0.39629	-6.4517	-7.5286	0.89244	-5.8942	3.5769	-1.1823	-5.7659	1.8166	1.7938	-1.08	-1.5377	0.97561	4.1059	1.9044	-1.9008	-1.4243	-4.1971	4.5953	3.6723	-7.2814	0.23476	2.4992	-9.5641	-1.8497	0.35936	-1.7425	-0.94716	5.2997	5.0675	-4.1615	-3.8895	-1.4848	7.3834	-0.77411	1.376	0.25898	-4.367	-4.396	0.43011	-2.9934	1.9096	-4.5947	-2.4683	-11.732	-0.62888	-0.5424	-1.7692	5.6848
6.6923	7.9653	10.848	5.3628	13.036	6.0418	2.0633	7.6284	5.3124	5.5862	7.3235	3.9569	2.4103	8.9975	2.8109	3.6883	4.8208	5.47	8.2993	2.9281	10.505	3.2723	10.391	4.1647	0.66493	0.86799	5.3185	6.0077	9.4968	6.939	9.2561	7.0458	9.828	10.495	3.4933	6.3029	4.4658	4.9148	9.083	5.9915	9.8994	7.6351	3.9514	9.9031	6.5851	7.1481	2.7199	3.5965	8.9662	11.19
4.3948	2.0608	12.066	6.3851	0.86374	-0.78761	13.128	1.7418	2.9521	6.8457	8.5703	6.2026	3.3058	11.365	5.902	3.0361	1.8668	-1.6033	3.4088	-0.079539	-1.4746	4.7933	-1.3713	4.6652	-3.3969	1.7427	5.8339	1.3561	3.9249	-0.28881	4.6709	9.7902	-6.32	1.1371	3.8133	2.6768	8.8882	3.584	1.604	0.035161	4.0477	3.8507	2.0272	-0.038454	-7.6159	-0.23059	-4.2206	2.0104	4.6218	7.521
-4.9832	-11.439	-5.9686	-3.2185	-7.6338	-11.089	1.3976	-9.0785	-6.0763	3.481	-0.94394	0.01216	-2.184	-7.3486	-8.6461	-3.401	-9.7407	-2.8029	-3.1746	-7.5033	-3.3199	-6.3319	-7.119	-6.6783	-8.842	-2.1568	-7.6033	-3.622	2.3269	-3.1593	-6.9363	-10.048	-14.878	-6.6762	-4.027	-3.1028	-0.17704	-3.4226	-1.3479	-6.8755	-3.6801	-5.0749	-4.044	-7.3523	-4.0104	-5.3599	-8.9917	-5.9899	-0.84357	-3.6982
-8.9602	-11.224	-17.72	-7.8515	-7.9147	-4.8252	-2.9761	-9.7632	-6.573	-7.6378	-10.833	-9.1292	-4.7823	-11.458	-10.185	-9.9735	-7.3565	-10.297	0.45244	-10.954	-6.2934	-4.1255	-10.048	-10.44	-11.163	-9.6153	-2.9318	-13.387	-4.8133	-0.98615	-5.825	-6.8808	-5.7897	-11.421	-8.9512	-9.0448	-7.8032	-8.8941	-10.283	-5.7803	-5.7903	-3.214	-6.7331	-6.2741	-7.3122	-4.6046	-5.3664	-7.5921	-8.9615	-5.6574
10.015	7.4529	7.2537	14.1	9.9877	7.339	9.5959	5.7988	12.477	10.895	3.6035	5.5653	7.0206	10.13	6.4054	-0.63006	17.715	11.869	12.33	10.546	12.396	5.2798	4.7639	8.244	15.09	10.101	2.7893	7.0164	8.7487	10.47	8.4184	4.5357	6.519	8.7755	7.6106	7.8563	13.362	8.3383	8.6954	5.2914	6.5945	4.3711	4.2626	7.056	7.1047	9.0955	9.1398	11.941	9.1025	9.7249
5.5457	10.933	9.501	6.4569	4.512	2.2235	5.424	2.1756	9.9674	11.503	4.1749	3.2771	3.9993	5.7515	7.5722	10.047	8.8335	6.8288	3.5867	1.3448	10.364	12.12	7.7424	3.7005	8.7394	5.1841	2.34	5.902	2.7959	4.2245	-2.0813	7.6171	4.0679	9.2774	5.409	10.307	6.2412	6.1324	15.399	7.0897	2.4028	5.0991	6.0092	0.21383	10.001	8.1443	6.4403	3.6579	3.2712	11.139
4.8734	-1.7216	5.3095	9.6959	4.1348	-1.3767	7.1137	7.04	6.5284	6.5279	-0.82799	-4.9042	12.54	2.2868	7.6611	2.0866	3.9499	2.8572	7.1696	-0.92708	3.2026	1.6124	5.6874	4.254	9.8414	4.8688	4.1141	3.3522	-3.564	1.2757	10.198	0.75209	5.4201	5.0505	8.2425	-4.2227	6.0257	7.3743	4.2389	1.7192	4.6378	12.436	0.44828	11.247	7.7673	2.9987	10.07	0.65819	7.4259	3.7313
-2.9577	-7.9044	-2.8264	-1.3662	-7.2325	-8.3887	-6.1923	-7.7325	-10.428	-4.3772	-6.243	-2.2366	-2.6879	-1.3693	-1.2803	-8.6567	-4.3633	-6.3397	-2.6266	-4.6765	-2.9727	-4.5932	-5.5852	-6.0293	-3.7094	-12.802	-7.6093	-10.062	1.9853	-9.2596	-5.7971	-7.8019	-10.617	-5.9606	-11.427	-4.0649	-0.34052	-1.4335	-8.3244	-5.8629	-5.3757	-4.4015	-11.383	-14.228	-10.055	-6.2811	-7.666	-5.5676	-5.0498	-3.8923
10.101	7.5724	13.874	10.082	15.934	9.2586	6.4504	3.4802	8.8747	12.135	2.3636	10.888	6.8169	7.1617	5.2027	7.953	11.116	14.414	8.8791	9.1247	6.1788	9.0864	5.9592	8.3702	3.7299	5.8327	6.2068	3.5497	5.5539	2.7802	4.3538	4.6558	5.3136	10.228	9.0203	7.1223	8.1021	2.2949	8.2013	10.287	10.002	5.9018	7.986	6.8355	12.319	9.9214	11.053	12.861	7.5894	9.6445
2.5564	-4.4525	0.56849	0.44093	-0.65322	1.4403	0.66237	-4.7667	-1.5301	-0.30835	-2.46	-8.5241	0.96102	-1.6437	1.7049	-3.0072	-13.11	-2.4194	7.3694	0.67313	-3.38	0.33254	0.089901	0.95669	-2.1978	0.45379	-4.9996	-4.7037	-1.1704	-2.1421	-4.3737	-0.90883	-2.7865	-2.0385	-6.5664	-9.7556	0.44442	-8.3297	-2.9609	-5.4408	-4.3625	-0.5312	3.742	-2.5943	1.485	-0.18617	-4.2216	2.9119	-6.7694	3.9132
-7.421	-10.995	-9.9164	-8.0287	-9.8598	-9.3622	-9.8274	-6.2369	-4.7082	-17.191	-8.3643	-9.5133	-10.002	-14.186	-7.5791	-10.88	-15.723	-10.399	-5.8103	-13.106	-8.5973	-14.951	-12.618	-9.6884	-14.159	-5.8218	-9.7473	-4.2685	-6.6277	-6.3553	-10.289	-16.946	-9.6296	-11.747	-4.516	-7.3326	-8.3088	-6.3045	-7.37	-18.984	-0.62247	-13.075	-7.6098	-10.15	-7.2026	-13.552	-8.485	-11.442	-6.8366	-9.4046
-23.293	-21.247	-18.367	-19.649	-24.671	-28.111	-21.221	-24.946	-18.477	-24.85	-21.339	-19.396	-17.499	-18.57	-23.766	-26.484	-23.41	-20.276	-26.505	-21.042	-18.625	-16.523	-22.202	-19.811	-17.275	-18.116	-21.829	-18.038	-22.208	-19.619	-21.296	-21.862	-22.803	-23.946	-26.327	-20.57	-14.734	-20.606	-23.829	-22.493	-13.707	-25.252	-21.406	-26.888	-25.586	-25.553	-13.685	-25.948	-18.501	-26.274
-4.4773	-5.1779	-5.258	-4.6572	0.020511	-2.3419	-7.0435	0.98366	-1.0563	-7.6961	-5.4683	-5.5976	-9.7188	-4.7595	-4.7915	-0.93896	-3.3695	-4.5558	-12.438	-4.9177	1.58	-3.6023	-10.501	-6.1605	-3.7358	-2.9373	-6.6899	-2.5657	-7.586	-0.83296	-6.5363	-6.2179	-6.1682	-2.1923	-2.7815	-1.3421	-13.572	-7.1192	-11.155	-9.8974	-5.8382	-6.6347	-3.9712	1.1094	-2.9989	-10.746	-7.4464	-7.4917	-3.4657	-11.026
-13.172	-18.202	-7.7306	-16.503	-15.982	-2.1243	-18.706	-17.495	-18.52	-13.99	-14.168	-16.03	-8.5989	-9.6122	-15.164	-11.638	-13.59	-13.033	-16.79	-15.335	-10.64	-7.5878	-15.807	-14.019	-13.052	-19.066	-9.5322	-18.558	-13.251	-14.173	-16.083	-15.342	-13.77	-11.762	-7.9347	-11.208	-9.9279	-13.26	-12.678	-14.622	-13.979	-16.773	-13.571	-8.1669	-17.789	-19.761	-13.673	-6.5018	-14.101	-18.919
-1.6703	-5.5461	4.6541	-9.2853	-7.4322	-9.569	4.3436	-8.7539	-2.8476	-10.934	-5.3666	-8.6527	-4.5056	-3.1488	-5.511	-9.8505	-8.9637	-4.0051	-0.6815	-8.3187	-6.9215	-9.7375	-3.5228	-5.5176	-3.8842	-8.0739	-8.58	-3.3513	-0.13163	-6.3432	-2.5653	-4.3698	-7.3087	-4.6609	-2.7827	-7.4698	-7.8125	-6.8164	-5.0894	-12.312	-1.9168	-6.688	-12.196	-8.0329	-2.3088	-4.0911	-9.1416	-5.3273	-9.2573	-4.4011
3.4996	1.507	6.6802	7.2464	5.799	3.309	-3.3102	0.6073	-0.064149	-2.0663	-3.7086	3.0602	-2.596	-2.5629	-0.1482	-2.6164	2.8331	5.9702	0.39371	-0.272	-7.7806	3.4408	-3.0832	0.086517	-3.67	-0.93157	1.305	3.0364	-3.4321	6.5464	4.3428	1.2938	8.2597	-2.3757	-6.0539	-0.71777	-4.7487	-2.7138	3.089	-0.68992	0.98222	-2.136	-3.5563	-1.8488	0.032242	-0.8557	-0.029478	4.3647	4.0705	-4.3263
-3.2931	1.5258	1.0383	-1.3	-4.7097	1.9704	-7.6538	-3.9265	-5.6517	-9.174	7.5201	-4.7489	-8.2011	-2.8326	1.0041	3.4183	-7.7478	-5.1721	3.4906	-5.9822	-3.6191	-2.1296	-8.6695	-4.5845	-2.4995	-2.2061	-9.8106	-0.71935	-2.6898	-7.7461	-2.8583	1.5762	-11.231	0.78104	-0.30541	-0.12639	-0.086222	0.20594	-5.8567	-2.5648	-2.8646	-4.2167	-3.5049	-3.4561	-2.0435	0.62522	-2.9194	-5.8447	-5.8185	-1.0249
8.9713	2.2666	7.2089	4.0656	10.635	6.1517	8.0253	12.326	12.075	15.928	14.928	13.392	8.7696	6.3841	11.625	6.9181	7.808	2.8812	7.9497	0.78863	7.2175	12.367	6.9523	9.0145	7.086	9.4161	7.3363	3.2218	7.0212	5.7257	8.5092	11.013	7.3628	13.034	8.647	11.638	4.3161	3.4598	3.8219	1.4881	6.5331	14.434	11.886	14.471	4.165	19.885	9.107	8.7422	9.0436	2.5667
0.9364	-8.4521	1.4	-8.5691	-2.2545	-3.2133	3.0659	1.8108	-3.084	-2.5099	1.6492	-6.2249	2.0977	-2.6238	-4.9121	-3.2763	-0.19887	-1.1073	-2.0859	-5.1751	-6.3161	-3.6299	-2.8775	1.7664	0.93576	-3.3818	-9.5382	-3.3414	-3.4285	-9.0449	-5.8175	-2.7121	4.1806	3.573	-3.1143	-4.5213	-8.4339	-4.1089	-7.0022	-7.8924	-1.2038	-3.1383	-0.92615	-8.8872	-0.77931	-3.7562	-4.8465	-0.77581	-5.9334	0.17354
-5.4185	-4.0493	-6.9687	-8.8931	1.9595	2.156	-3.0761	-2.9266	3.0816	-3.9903	-4.4325	-9.0883	1.8765	-3.3713	-6.1223	3.8353	1.8496	-3.1211	-5.1318	1.2573	-9.8336	-4.8687	-6.5327	0.16505	-3.1048	-6.5907	-5.2883	6.6351	-5.711	-6.9841	1.829	-2.7867	1.4705	-2.4892	-0.16535	0.79264	-1.1644	-3.6034	-2.4575	-8.207	-8.6995	0.02676	1.7349	-7.565	-1.2375	0.58593	1.0445	-5.7675	-4.3374	-2.1243
-5.5173	-3.0225	-9.899	2.624	0.12148	-3.9147	-5.8975	-3.7524	-1.1946	3.4543	-7.4022	-3.6383	0.14387	0.51331	-5.8855	-1.7282	-4.5749	0.73982	-0.60243	-0.45998	-1.2615	-1.2142	-8.1688	-2.6916	-4.051	-7.6979	0.86471	-4.9693	0.6941	-4.626	2.8321	-3.9977	-4.1733	-5.4023	1.9482	-0.46459	-1.4129	2.8393	-5.0489	-1.7275	-3.0749	-8.8931	-2.3892	4.4227	-0.28716	-1.5359	-0.62505	-2.7737	-9.244	-3.6683
-4.4989	0.056459	-13.477	-5.9916	-6.9259	-0.96448	1.232	-3.7608	-1.5214	-2.7613	-5.0898	-9.148	-10.277	-6.8407	-1.9995	-6.1576	-0.37031	-9.2634	-2.4365	-11.226	-7.382	-8.1384	-12.639	-6.561	-4.6364	-7.7721	-5.2129	-1.717	-8.4292	-6.1259	-4.0304	-8.346	-5.7486	-3.8122	-10.48	-4.4117	-3.7833	-5.9332	-5.1873	-0.68305	-5.5023	-10.874	-8.4656	-2.4448	-9.6491	-0.21099	-7.323	-3.8247	-10.426	-7.3616
-16.462	-13.709	-11.537	-11.419	-8.9638	-11.524	-10.92	-8.0655	-13.541	-14.18	-13.43	-11.948	-11.051	-10.575	-15.317	-16.322	-13.73	-9.7888	-19.706	-4.0556	-21.171	-17.947	-16.21	-16.686	-10.001	-14.177	-10.804	-8.4553	-15.526	-9.6729	-15.773	-10.703	-13.489	-13.608	-18.864	-18.979	-15.846	-15.204	-11.395	-16.138	-16.511	-11.979	-13.552	-16.497	-18.429	-10.915	-15.308	-11.561	-15.158	-19.661
-6.0599	-7.4324	-7.7674	-4.5926	-3.5536	-8.0935	-7.7844	-7.3151	-6.888	-15.005	-9.9973	-12.052	-3.3433	-8.8473	-3.2909	-7.0799	-4.5892	-12.307	-6.3282	-3.4718	-7.3413	-4.2206	-2.0382	-4.6074	-12.06	-7.262	-7.7512	-7.6758	-0.73343	-6.759	-9.1105	-7.0367	-5.4287	-6.5324	-2.7298	-8.5245	-14.969	-4.9378	-2.7245	-2.3988	1.5218	-9.0627	-11.754	-5.3884	-6.0574	-11.306	-10.697	-2.0452	-4.78	-4.5473
-2.899	-6.871	-3.4114	-6.8277	-6.8478	-7.9338	-2.3285	-5.0719	-2.9702	-1.9873	-5.1458	-8.9044	-5.6826	-1.7907	1.4838	-3.9247	-5.2458	-6.9572	0.059102	-0.79637	-4.0203	-2.7052	-1.7269	-5.4702	0.06911	-6.5734	-1.3121	-1.012	-2.0193	-8.351	-6.04	-0.86331	-5.8198	-3.0447	-2.2284	-1.492	-6.2511	-1.9532	-5.047	-1.8568	-1.3543	2.762	-1.1055	-2.7593	-1.0924	-5.9674	-9.0485	-7.133	-1.0314	-9.0432
3.3044	2.9727	10.926	-0.8631	7.437	5.0637	8.4553	8.4428	3.3447	2.8525	4.6116	3.6506	9.2312	4.8796	8.3913	-1.2991	5.8677	4.7702	-0.78582	2.5902	5.9325	3.4838	0.024929	-3.0712	5.418	12.407	6.1859	12.968	3.2434	4.6061	5.202	4.5353	15.337	10.361	5.8304	3.2523	5.6765	2.7706	13.316	5.1249	13.262	-0.16315	5.631	3.9935	0.65126	4.7445	11.14	-0.81086	6.7229	8.8497
-2.9513	4.6609	-1.8743	-2.5869	1.7945	-7.751	-6.9856	-8.0434	-4.8544	2.8353	3.9129	-8.5831	0.30328	-9.4858	-4.9096	-3.3598	0.65359	-2.5981	1.2515	-8.8154	-3.8363	-7.3805	-0.67866	-5.0926	2.8261	-0.74312	-1.5458	2.2402	-1.5262	-4.2142	-3.0188	-4.3564	-4.1029	-2.4957	-4.2122	-0.74815	-0.78963	-3.7565	-2.8355	-8.1807	-1.7986	-7.0405	-10.121	-8.4923	-3.6726	-7.6598	-3.2235	0.65875	-5.6835	5.4195
-11.413	-9.4031	-16.673	-14.215	-19.086	-10.262	-12.001	-15.729	-14.06	-9.8617	-6.1583	-15.393	-14.816	-21.32	-16.212	-7.4585	-9.0858	-13.904	-10.348	-8.4582	-16.837	-11.971	-18.802	-13.063	-8.6181	-6.665	-15.287	-8.4042	-16.709	-11.687	-17.662	-10.105	-8.7539	-15.264	-15.676	-10.018	-10.154	-7.8408	-9.2575	-18.623	-13.751	-15.927	-19.561	-10.174	-15.275	-15.105	-19.631	-6.8998	-11.931	-11.449
-10.12	-11.818	-14.154	-8.8292	-8.0497	-9.3789	-13.904	-16.5	-12.122	-11.03	-17.306	-10.082	-11.579	-6.4179	-6.659	-4.8893	-10.277	-14.762	-12.087	-10.594	-8.9804	-10.12	-17.435	-16.698	-6.458	-13.52	-7.175	-12.247	-10.328	-7.7494	-11.353	-15.263	-10.969	-8.0399	-7.9576	-15.698	-3.7799	-1.6332	-10.712	-18.371	-11.718	-20.288	-12.808	-14.352	-6.906	-10.409	-8.6804	-10.635	-19.652	-15.607
-4.3585	-1.2907	0.91589	-1.6268	-2.9959	-1.115	-1.6882	-4.4472	-5.9082	3.7339	-3.5084	-2.7225	-4.3863	7.904	2.6795	3.4494	-2.3658	-0.4598	0.39038	-2.4487	-4.6794	-2.0496	1.273	1.1161	1.4536	0.3547	1.3494	-1.9236	2.5605	1.8536	3.3438	1.9266	-0.58236	-5.6095	1.2415	-1.5467	-0.45611	-0.20806	-9.1685	-3.8002	-6.74	3.2503	-2.6579	-0.65533	-3.8016	-0.24078	-4.9064	-3.8388	-0.56043	-2.3365
-2.7276	4.2606	4.2122	0.69203	4.8731	-4.2213	1.4682	1.0253	1.6249	2.2395	2.6279	0.75099	2.4118	-1.0146	-0.4767	-2.3208	-4.3349	-3.2523	7.1804	1.6667	4.5194	5.7062	-4.3281	10.021	2.3605	0.071879	3.7574	8.7721	3.1583	0.59641	5.2779	8.6324	5.0784	-0.2001	1.9416	-0.58531	5.4854	1.6418	-0.47945	-2.675	-2.311	1.1574	-0.80667	0.12108	-2.8937	3.4833	-2.129	8.3774	-1.6627	-3.2179
-4.1631	3.1672	1.6443	2.2087	1.3908	1.7654	3.9248	6.2172	-3.2993	2.6024	-3.4758	1.461	-0.4781	2.0352	1.0881	3.0652	1.2971	4.9907	3.6532	3.1962	1.6966	-1.614	-0.31357	-3.7786	-3.711	3.0567	-4.8755	-1.2146	5.1829	-6.533	0.48209	-2.7085	1.1779	4.7931	3.8824	-1.1124	-1.4773	-0.17217	5.329	1.3521	0.16625	8.8912	-1.7079	-0.10758	-1.1398	4.322	-0.072136	5.0417	-0.72238	-9.8514
-9.7296	-11.097	-13.497	-10.889	-13.018	-14.345	-11.454	-10.73	-16.938	-8.3121	-15.071	-13.212	-10.002	-15.197	-13.268	-13.786	-11.179	-6.6548	-6.0339	-5.1092	-12.371	-11.489	-9.8781	-15.098	-15.644	-11.338	-8.0253	-8.0121	-14.682	-11.52	-12.249	-9.9187	-14.02	-5.4002	-7.5467	-3.9353	-16.181	-9.6554	-11.259	-9.9918	-16.738	-7.3642	-14.495	-7.8806	-15.265	-12.45	-13.724	-13.119	-11.501	-5.53
-3.4303	-2.4905	4.3277	-4.263	-0.84128	-1.1593	2.3723	0.99339	-1.1607	-1.0501	-3.4859	2.6443	-7.0106	-1.631	0.86494	1.4007	-1.2135	0.051047	-3.2277	-8.5539	5.0596	-1.7632	0.64033	4.1264	3.4008	4.5967	1.6636	-3.1309	-6.0936	0.97213	4.6869	-0.64096	1.9662	2.8618	-0.95414	3.667	0.61835	1.6307	7.161	-2.9598	1.0629	-8.0258	-8.5892	-2.2258	-5.2912	2.9223	1.7773	1.2281	-3.339	-0.88924
-2.2382	-0.94138	0.64135	6.2084	2.8258	-1.397	1.8321	-2.7491	1.9035	8.057	3.3005	-0.61101	0.61726	3.9791	-2.2178	-2.7181	2.3033	1.9331	4.1892	2.5337	-4.3889	-1.1232	3.6402	-2.5165	-4.4739	1.16	4.7316	1.6434	4.0938	4.462	5.6266	-2.0234	4.1364	3.3127	-5.214	-1.5476	2.358	0.75931	4.9167	0.50383	10.56	6.157	4.3529	2.2909	-1.1027	6.642	6.1706	-0.68388	1.4981	1.0645
-5.5769	-6.4449	-12.965	-8.9744	-9.5654	-8.9068	-7.1882	-10.659	-1.3923	-5.4913	-2.6702	-1.4345	-11.541	-8.9164	-6.1275	-10.631	-6.3718	-7.6029	-1.6052	-0.67616	-10.551	-8.3876	-6.082	-5.232	-5.5047	-8.6932	-10.104	-9.2142	-10.867	-5.9305	-11.834	-4.0176	-3.1255	-4.4831	-5.2593	-5.0738	-0.47325	-7.0929	-11.226	-1.1701	-6.2723	-3.1538	-11.479	-8.5823	-3.2027	2.0638	-4.1701	-5.2011	-3.9391	-8.4304
-6.1296	-4.7906	-3.8616	6.826	-1.7665	-6.9883	-1.1657	-1.3711	-3.4556	-6.1336	-0.09465	-8.6542	-12.862	0.36271	-6.4989	0.86122	-8.129	-2.0218	-1.6929	-0.15063	-2.9037	-3.8003	-9.2728	-0.24289	4.548	0.21676	-7.7363	-4.742	-3.2747	-10.828	-0.78143	-2.531	-4.16	-3.4762	-2.2698	-4.4864	-0.81392	-2.1566	2.0647	-5.887	-4.2213	-7.7599	-5.5336	-2.1844	2.4175	-7.569	0.97747	-2.1463	-1.477	-4.0365
-2.0193	-0.9386	0.79473	1.2662	-1.5922	-0.62256	-1.1697	1.8414	3.1335	-0.2649	-4.2519	-3.0498	5.4235	-4.8912	-4.4758	0.72383	-8.435	-1.9161	3.2941	-2.6428	-7.0657	-3.1614	-4.0701	-1.292	-0.68659	-5.7639	-0.86367	0.55774	-1.2008	-2.1773	-6.7607	-4.3123	-5.2645	4.1643	-3.2699	-4.2604	-0.76833	-0.93603	-5.5264	-1.5683	-1.6474	-3.9103	2.62	2.1656	-0.044117	-3.7912	2.2552	-1.5448	0.62157	0.16834
-16.762	-14.157	-10.083	-11.339	-10.956	-5.7758	-16.375	-5.7708	-16.164	-11.038	-10.371	-10.162	-18.355	-14.527	-15.86	-16.602	-10.514	-10.354	-10.34	-12.423	-11.586	-15.456	-4.7273	-8.0369	-12.221	-8.1187	-10.262	-16.275	-19.708	-16.801	-6.7428	-18.977	-16.109	-13.209	-14.267	-8.6366	-8.2505	-16.724	-12.857	-14.039	-14.218	-14.682	-11.679	-15.245	-13.933	-15.28	-10.106	-15.959	-13.049	-10.873
-7.8592	-5.8591	-10.192	-7.2069	-11.631	-13.181	-2.4902	-4.2066	-8.3826	-8.9996	-16.573	-10.964	-10.758	-15.826	-12.633	-7.4193	-10.773	-6.1945	-12.797	-7.0917	-5.0255	-4.3221	-8.316	-9.8366	-6.5243	-8.2926	-15.952	-10.611	-15.721	-3.3883	-14.602	-13.02	-10.858	-7.7839	-10.708	-16.558	-8.3049	-13.711	-2.5525	-9.0217	-9.4341	-16.588	-12.307	-1.799	-12.199	-8.1592	-11.864	-12.007	-5.7356	-11.898
-22.66	-24.839	-19.038	-20.021	-22.471	-20.791	-25.643	-24.731	-23.142	-26.279	-28.712	-18.501	-21.296	-25.728	-23.682	-19.742	-25.791	-24.64	-25.324	-19.798	-25.578	-19.097	-22.222	-17.144	-16.94	-22.421	-22.008	-18.664	-27.654	-15.091	-23.475	-18.977	-22.837	-22.317	-17.299	-23.921	-29.591	-20.251	-23.827	-21.209	-20.34	-16.478	-21.931	-19.235	-19.999	-24.551	-19.511	-22.684	-27.803	-26.772
-7.8925	-2.4578	-6.27	-9.5155	1.0744	-7.1587	-12.142	-3.424	-8.8934	-3.4247	-10.9	-4.9251	-2.2336	-4.1272	-11.099	-2.4401	-6.5398	-11.114	-3.1182	1.8151	0.56182	-4.4091	-5.9866	-13.308	-5.0614	-7.7006	-4.4198	-3.623	-8.0621	-4.0624	-2.3859	-5.8659	-2.5387	-4.5097	-5.6409	-8.5533	-6.9772	-4.239	-4.5098	-11.218	-1.2897	-4.1549	-0.55007	-2.8576	-0.55962	-7.8145	-0.84588	-3.2952	-4.3088	-7.4422
-2.8728	-10.265	-12.056	-13.128	-11.831	-6.3195	-7.8993	-9.0702	-9.0673	-8.2028	-9.8632	-13.083	-13.801	-10.104	-6.6408	-9.2663	-0.53545	-11.17	-12.92	-0.90402	-14.492	-8.2544	-8.6801	-11.289	-8.7462	-5.0534	-5.4912	-10.627	-11.129	-11.812	-10.581	-13.713	-1.1054	-11.46	-6.8456	-4.9275	-7.5969	-7.9454	-11.31	-9.518	-11.345	-7.9978	-13.072	-12.416	-0.24618	-4.5112	-12.596	-10.195	-9.1915	-7.4764
-17.784	-8.258	-11.928	-12.327	-9.3617	-8.2479	-13.397	-9.371	-12.711	-19.406	-13.144	-14.574	-8.9944	-10.122	-10.494	-10.923	-15.566	-7.1502	-12.873	-5.054	-9.9657	-10.69	-8.679	-15.893	-5.0091	-4.405	-4.2747	-8.7821	-4.9251	-9.615	-11.229	-14.454	-15.295	-8.9536	-10.183	-11.071	-3.9173	-9.5007	-11.571	-13.981	-8.9971	-8.3154	-2.903	-12.169	-10.816	-10.853	-17.098	-9.4479	-10.791	-9.7021
-13.939	-7.6603	-11.823	-9.1723	-9.1778	-11.92	-9.5681	-15.093	-9.2678	-7.3824	-9.3118	-13.927	-12.725	-11.955	-11.797	-13.206	-9.3128	-11.8	-15.139	-12.671	-9.3318	-15.766	-10.888	-18.719	-9.0281	-9.9228	-16.25	-11.222	-13.295	-12.107	-13.045	-10.098	-12.009	-14.843	-12.176	-7.0896	-14.202	-10.991	-14.849	-9.6935	-13.295	-14.474	-15.248	-10.247	-6.1607	-6.2502	-16.345	-12.209	-7.852	-11.062
-4.5426	-11.882	-7.9086	-13.237	-13.837	-8.5029	-20.315	-15.523	-12.793	-9.9185	-14.258	-9.2955	-16.464	-13.961	-14.75	-20.141	-14.451	-12.09	-9.8659	-11.23	-13.479	-8.3051	-11.238	-12.078	-12.456	-14.47	-13.116	-11.444	-12.52	-14.754	-8.035	-11.354	-11.647	-13.346	-12.083	-14.85	-10.466	-13.402	-11.467	-15.861	-13.991	-15.105	-8.8352	-13.138	-12.777	-12.508	-11.896	-15.823	-17.016	-8.9245
-5.0238	-12.17	-11.29	-7.0415	-12.261	-3.8126	-8.3631	-13.478	-7.5691	-12.782	-7.112	-4.4421	-8.9941	-17.477	-8.354	-14.486	-15.625	-10.183	-11.181	-5.2784	-10.654	-20.178	-10.711	-12.964	-13.091	-11.836	-13.067	-6.0363	-13.542	-13.063	-6.2034	-9.0143	-11.641	-8.1277	-12.377	-12.156	-12.504	-17.311	-5.2445	-17.493	-17.573	-9.3573	-12.42	-14.651	-10.182	-12.818	-6.1556	-12.084	-16.624	-12.021
1.0312	3.7591	-1.2838	-1.0592	-1.3805	-2.7316	1.4194	1.8416	4.9015	-5.504	-3.8071	-1.8945	-0.8141	-0.99055	6.2215	1.1756	-7.1411	0.23725	3.2913	-2.6279	-1.7631	2.8023	-0.39412	3.2845	0.7014	3.049	-3.3955	0.51283	-0.098062	2.1597	-2.1315	-4.9375	-5.1541	-1.4484	-3.6268	2.2688	-1.0498	3.0661	6.3877	3.3573	1.0839	-1.0511	-2.4625	1.5019	-0.59714	3.9737	3.5869	-1.6574	4.12	-2.6043
-7.2089	-9.9606	-5.6657	-5.8311	-3.0855	-3.8659	-3.9136	-4.1505	-10.917	-1.5635	-3.5622	-6.5465	-4.8616	-13.272	-6.7272	-9.4565	-2.1753	-6.6653	-2.659	-7.5625	-2.8763	-6.8673	-5.0168	-6.4088	-8.8935	-6.4662	-6.2202	-10.574	-5.248	-9.0671	-2.0498	-5.6786	-7.4231	-9.0726	-3.9425	-8.1428	-9.3412	-2.0075	-3.7246	-0.3961	-12.738	-4.2269	-1.4599	-7.7486	-8.2442	-1.4126	-6.6666	-3.8555	-2.069	-5.4877
0.88027	-0.83745	1.7114	1.3544	0.4139	1.4983	-6.5254	6.5088	0.057287	-4.3328	2.6887	1.7119	4.9242	-0.042484	4.1259	-4.7454	0.68564	5.8663	6.0678	2.6127	-0.59348	6.198	1.2013	2.475	6.0997	7.3042	0.90001	2.9895	7.8561	11.321	6.6005	0.49682	4.5207	7.2569	2.9865	3.9464	3.3979	0.92225	-3.7995	0.19409	4.3857	0.82791	-2.7414	8.3804	7.0685	5.7139	3.2633	5.3939	4.473	4.0678
-14.41	-4.0323	-12.639	-10.085	-7.4387	-19.535	-4.4463	-5.7203	-7.2013	-11.269	-12.803	-9.0515	-8.7018	-6.5291	-9.3354	-17.844	-14.074	-13.015	-7.4381	-13.957	-10.504	-9.3512	-12.02	-11.505	-4.2832	-6.4408	-12.244	-9.2116	-11.686	-10.949	-9.7028	-9.5235	-6.5153	-13.309	-12.87	-8.2515	-15.074	-6.9012	-12.866	-9.6532	-9.0651	-6.8648	-3.1575	-15.274	-9.6403	-15.53	-8.7047	-11.278	-17.173	-17.148
0.86921	4.3258	-0.79601	5.0904	2.8121	5.7303	12.126	-1.5074	0.032997	0.61112	1.9306	2.8948	0.8312	-2.9837	0.98603	0.035908	2.006	1.8163	5.8743	-1.2299	1.1462	0.54603	2.3354	-3.1086	2.9225	1.3453	1.7816	-3.6692	3.2587	4.511	-1.0742	-2.8746	4.5972	2.0562	4.5402	7.3692	0.17677	4.4438	6.9247	-3.032	2.4708	1.6692	8.6468	4.6285	-4.0589	1.744	-0.74158	6.6707	0.99819	1.4583
-1.982	10.43	0.54187	7.2479	-0.27079	-4.4383	5.5964	4.2176	2.2103	6.8244	2.6639	2.6801	-0.71191	-0.28208	0.63108	1.7055	0.78837	-2.3347	0.76044	-0.47815	-4.0629	7.9826	1.6251	-1.5004	-1.952	-4.9837	1.1012	4.8434	3.9258	2.4542	6.1009	2.7592	-0.22631	-2.2839	-1.2727	-1.0879	5.419	3.5776	-7.3964	0.80565	-1.9454	1.2003	1.7052	3.9536	3.279	2.2226	-4.9975	10.339	6.2265	-1.7386
1.6751	-0.079385	-1.697	-6.4419	-4.6763	-6.025	-10.876	-3.6668	-6.464	-2.0483	1.6453	0.55008	-4.7286	-3.6866	-2.4297	-2.0382	-3.2996	0.10422	-8.9696	-4.4925	-6.7386	-4.4856	-3.9203	-2.1874	-6.2739	-6.1732	-2.0239	-5.9327	-2.8928	1.5943	-4.6954	-5.5691	-2.6281	-11.091	-8.7889	-11.059	-7.0953	-8.3429	-1.8328	-4.3102	-7.4755	-5.1228	-3.6537	-3.732	-6.4162	-5.7703	-1.7513	-9.3743	-9.8033	-1.4776
-1.6858	-0.48126	-3.7749	2.9006	6.5017	-4.9155	7.1276	-8.3633	2.1607	-3.8595	-8.248	1.8188	-0.38923	0.34821	-2.9075	-1.7119	1.1213	1.235	7.3474	1.972	0.86367	-1.5201	0.46107	0.17144	1.5949	-0.98454	0.14942	3.7525	3.4933	-1.0712	-0.40611	-5.484	-1.7801	1.9411	-2.6239	1.9858	3.1692	-1.7404	1.8815	-2.4113	1.9399	7.6882	7.3914	1.5204	-1.404	-4.0033	-3.3476	-2.2645	1.7143	-3.2327
-7.0833	-8.5481	-6.9443	-5.4806	-6.1983	-7.0503	-10.383	-4.8559	-6.7102	-5.8523	-10.956	-7.4676	-17.232	-9.6601	0.57135	-5.0802	-8.9698	-8.452	-7.3513	-3.9833	0.66962	-8.6228	-0.83157	-5.8994	-3.8011	-10.376	-6.7623	-9.7787	-6.4758	-10.02	-3.0238	-2.1625	-6.1121	-5.1702	-10.004	-12.26	-7.0313	-7.526	-7.6701	-9.3747	-13.093	-4.4511	-8.0982	-4.9709	-8.4555	-4.0282	-5.6475	-1.8092	-12.279	-12.366
10.695	10.736	2.9005	10.369	9.1421	6.0184	8.9563	6.9872	15.043	10.59	10.269	10.86	8.4299	6.6699	9.5893	7.628	8.8829	13.631	9.2968	10.066	5.0098	5.5895	11.271	3.94	8.7875	10.544	4.8228	7.4664	8.6025	6.4481	9.9642	9.7106	3.7253	12.556	10.349	12.258	12.132	8.4959	10.24	17.356	10.505	5.1716	11.323	9.7782	1.8958	7.3244	12.52	4.6816	12.838	5.2311
-2.8686	7.0027	-2.7368	4.909	2.097	-1.3885	-5.9343	0.93692	-3.1881	4.9107	-2.8759	-1.4426	-1.6562	2.2307	3.0007	-0.94735	-2.3012	3.941	2.8958	-5.6209	5.9071	0.60938	3.2756	-0.9869	2.3748	3.5256	-2.0919	-1.5668	1.4707	-0.51932	-0.86273	6.5341	1.2447	2.7434	0.116	4.651	-3.4802	1.1493	-4.9354	-4.7367	1.4678	1.4743	-0.93957	4.5705	0.12725	-0.90676	-0.79291	1.5893	0.43967	1.6238
-12.7	-7.9299	-13.58	-16.46	-12.342	-11.614	-18.067	-15.343	-9.8428	-16.749	-11.488	-9.4828	-12.17	-6.5874	-14.175	-13.346	-11.937	-9.6197	-15.467	-11.014	-13.981	-8.9283	-10.563	-13.76	-11.134	-10.826	-9.6175	-6.753	-12.797	-8.9318	-8.3582	-7.6661	-8.8396	-7.7821	-6.7605	-4.5106	-10.658	-7.1511	-15.877	-12.861	-14.848	-11.468	-11.574	-11.656	-6.4986	-15.987	-8.064	-5.4539	-12.56	-6.743
-0.12983	-2.4991	-0.39408	2.3202	-5.622	-6.216	-2.0516	-1.0333	-4.1664	-2.0449	-6.5489	-3.4953	-1.8922	1.2515	-4.8133	-4.2808	1.0507	-0.39787	-1.9394	-6.1242	0.58692	-6.272	0.89589	-7.9064	-4.329	-3.989	-6.939	-10.006	-3.5954	-7.341	-9.3567	-7.0746	-2.9472	-1.3219	-13.38	-3.9044	-4.9121	-7.2495	-0.98732	-5.4846	-2.9283	-5.0707	-3.1175	-2.3672	-9.5748	-7.2914	-3.9716	3.6193	0.43152	-2.61
-5.752	-5.6552	-2.8216	-4.6903	-4.9366	-1.9398	-4.7131	-3.2562	-5.1121	-7.6881	0.38511	-5.9195	-3.0524	-4.0378	1.0167	-3.5519	-7.9189	-5.2747	-1.9182	-2.7331	-1.4187	-3.2525	-5.7945	-2.3327	-2.1359	-7.5578	-8.0017	-3.8961	-7.0582	-3.5737	-7.5638	-9.2834	-2.3362	-6.7453	-0.17159	1.1969	-5.5834	-1.4737	-9.0006	-11.392	-4.2544	-4.1833	-3.9799	-1.5565	-8.9793	-4.7399	-0.92384	-7.9283	-3.7383	-6.2006
-6.2612	-3.3078	-5.2233	5.4605	-4.5842	1.9903	0.8714	-6.883	-3.5156	-8.2752	-5.9571	-5.6738	1.7739	-1.2791	-7.4045	0.57971	-0.9224	-1.649	-4.085	-3.1899	-0.32084	-4.8889	-4.1903	-10.695	-0.39999	-7.4051	-4.6649	-5.8139	-5.3615	-3.1374	-3.6633	-1.4473	-1.9773	-1.2461	-5.0808	-2.0072	-1.2417	-1.4474	1.675	5.2573	-0.95168	2.7235	0.54709	-0.80269	-1.8141	-3.4623	-4.8981	-0.089916	-8.5717	-2.7837
-0.22811	6.1371	-4.8953	1.248	3.5166	-0.54608	-5.9521	-6.3375	-5.9285	-4.535	-5.9811	-5.3241	-3.9963	-0.66088	-1.2046	-3.0535	0.069624	-3.6822	-6.4473	-4.5456	-6.177	-2.6036	1.9296	-0.67335	4.1078	-5.3535	-4.1848	-1.422	3.0938	-4.1644	4.5529	1.553	-1.0269	0.94578	-3.3334	2.3727	4.6587	-0.13804	4.5271	-0.72909	-6.8458	3.3551	-2.7107	-4.7377	2.5636	-1.3098	0.068377	3.2374	-0.28679	-2.2722
7.8587	1.8196	1.2347	7.5054	10.269	7.9145	0.036654	5.7701	6.2035	-0.27535	8.7318	9.2533	1.6375	-0.12794	3.293	9.9274	3.4487	-0.4161	1.3992	1.7311	4.7783	6.583	-1.4307	3.618	12.937	3.5632	5.3626	2.8842	3.8314	7.0954	2.7408	10.195	1.4272	4.862	4.3024	9.9356	0.19297	4.2633	-0.13302	0.45466	4.11	8.0935	5.7561	5.6402	-0.5624	8.6613	9.1804	1.239	-4.9889	5.7132
-3.0659	-8.67	-11.571	-7.8172	-5.5266	-15.513	-9.0104	-11.124	-11.132	-6.285	-13.842	-9.413	-9.0682	-4.8631	-7.3747	-4.3716	-13.339	-6.394	-9.473	-14.192	-7.4948	-9.1969	-9.3651	-4.412	-6.5074	-8.4857	-9.1817	-10.115	-6.653	-12.898	-2.6122	-6.5997	-12.426	-8.9077	-13.137	-7.7091	-9.9155	-9.4814	-12.284	-6.8794	-5.7508	-14.033	-10.586	-9.9099	-7.6583	-10.298	-8.9424	-12.775	-13.222	-7.8373
1.9591	-1.2061	-0.61759	11.654	0.93255	13.438	8.056	2.1998	2.2886	3.6308	3.3791	-3.1323	6.8289	4.9283	4.0224	5.2527	4.2186	2.6946	2.2497	4.5806	3.7044	3.1287	-3.3206	-1.1077	2.043	-1.1803	1.5684	2.7161	7.5609	2.3327	3.8718	4.8876	0.9254	0.79767	0.79946	6.0853	5.062	4.1685	5.5506	4.4708	-2.0219	8.2312	0.38428	3.2181	7.904	2.2865	5.1079	4.256	4.6311	10.423
-2.0629	1.4421	-4.6227	-5.8017	-6.8712	-6.6285	-4.4067	-6.4172	-10.733	-1.7175	-1.9157	-4.8217	-11.04	-4.5924	-8.1934	-2.461	-7.6301	-5.6532	-6.0517	-5.5514	-4.327	-6.0562	-1.2435	-9.7822	-1.084	-5.3654	-4.1305	-6.3446	-7.561	-4.802	1.5431	-6.1081	-0.00060093	-4.7566	-4.4403	1.1253	-8.5466	-6.9777	-0.56879	-12.792	-9.2989	-5.3739	-4.1034	-4.7667	-10.494	-4.6668	-8.0184	0.59967	-8.9048	-3.3925
2.033	-2.8362	2.1642	-10.12	3.1623	-0.48939	0.926	5.2136	-1.6327	-3.6147	-1.8365	-2.1783	0.37676	-5.1548	-7.6877	-2.9696	-7.7519	-4.8404	-6.6865	-3.5329	-0.0016896	-0.19101	-3.3095	-2.3841	-5.4735	-6.9798	-4.5341	1.4967	3.5108	-4.792	-7.0145	0.40438	3.688	4.0302	-5.9196	-6.1655	-2.9854	1.7427	-4.1334	0.68501	2.176	3.4659	-1.791	0.27955	-5.2191	-1.4387	-0.074841	-2.593	-1.0601	-2.139
-5.6187	-2.1884	-2.756	-4.4482	6.8314	-2.7855	1.0747	-2.9016	-2.938	1.6965	-0.56179	5.7871	-3.3065	1.0573	2.2107	-0.87921	-1.349	-2.7146	-3.008	2.1804	-1.7313	4.616	1.1284	7.4224	-0.76551	-0.99549	2.775	0.7247	1.6172	9.3562	0.96952	5.8214	-5.7541	-4.6303	4.3203	-2.7555	0.23116	-1.9524	2.6265	-2.8375	3.0802	5.7934	3.2341	-2.9797	2.2119	-6.0193	-6.4273	3.1154	-4.074	-1.3819
3.9358	-0.13321	-4.6275	0.077362	0.9675	-3.1438	4.1736	1.2214	4.0324	5.4645	6.8603	1.1945	0.35489	1.6809	1.6982	-1.3965	-2.0892	-2.5798	-1.4215	-0.93274	1.6142	-2.4669	1.0539	-0.097885	-3.734	-1.8505	4.3927	-1.0531	4.448	-0.93119	-0.65002	0.38975	-2.0186	2.5851	-3.7283	3.8157	-2.8429	7.5593	3.2099	-0.89944	-4.3199	5.103	0.9904	-2.0486	-1.1757	5.8343	2.9433	0.95098	2.6039	2.9665
-22.326	-19.204	-26.691	-24.833	-22.076	-18.975	-29.191	-24.725	-22.702	-25.712	-22.972	-24.282	-30.723	-18.334	-25.788	-19.612	-14.469	-22.75	-18.698	-20.918	-26.612	-19.62	-26.308	-21.471	-22.32	-17.423	-18.835	-17.632	-20.562	-20.076	-16.56	-18.327	-13.9	-18.534	-24.855	-19.816	-21.04	-21.089	-25.761	-22.426	-23.372	-21.303	-16	-28.518	-21.543	-18.513	-22.804	-27.988	-26.483	-17.484
-14.243	-6.566	-17.47	-12.247	-15.201	-13.469	-8.5042	-7.5339	-11.568	-10.927	-16.054	-9.1008	-14.498	-8.8956	-16.756	-10.182	-10.458	-9.0369	-11.739	-11.007	-14.84	-8.6358	-7.6665	-5.913	-12.763	-10.775	-11.677	-8.9811	-9.8373	-14.141	-8.6557	-13.916	-15.004	-10.119	-15.115	-7.5464	-11.134	-10.471	-8.6219	-12.368	-16.769	-8.6091	-13.076	-10.628	-12.289	-11.683	-12.254	-8.7671	-15.806	-15.776
-15.394	-11.853	-5.4875	-12.163	-8.2565	-7.0507	-7.1585	-12.91	-11.766	-10.337	-6.0468	-17.108	-15.082	-5.7458	-8.2951	-10.36	-12.254	-10.332	-12.753	-11.166	-7.212	-7.6551	-12.951	-19.665	-3.9027	-15.267	-6.9139	-8.1283	-12.092	-12.012	-8.6614	-6.0834	-9.6598	-5.2471	-8.913	-4.4444	-6.5361	-15.493	-11.385	-9.2873	-14.616	-2.3397	-8.4358	-9.3197	-12.491	-9.3275	-5.8325	-15.326	-8.8933	-12.434
4.5716	8.5244	6.3095	6.1324	9.2666	10.032	4.4437	15.012	3.1208	8.768	8.2242	11.465	8.8963	12.546	8.3028	7.732	12.292	12.23	5.1765	11.429	7.3896	7.2409	7.3952	0.56049	8.7992	13.512	14.221	10.472	4.091	13.467	14.798	12.948	9.5614	6.2007	13.721	9.9504	12.795	11.313	4.8501	8.743	8.7757	3.4172	9.2896	7.0022	6.9315	12.057	11.25	11.453	6.7612	8.8592
-9.5226	-18.244	-6.2411	-10.064	-15.529	-13.802	-7.1726	-12.298	-9.9657	-13.745	-16.487	-15.929	-12.69	-8.0148	-11.219	-14.969	-5.8107	-6.9986	-12.599	-13.047	-9.3388	-13.738	-8.6617	-14.803	-12.959	-12.336	-11.903	-16.77	-15.751	-11.486	-11.018	-12.643	-14.382	-12.998	-5.8598	-15.676	-11.119	-8.917	-13.067	-12.647	-16.12	-12.296	-18.019	-7.7303	-15.147	-15.243	-14.928	-16.652	-11.737	-11.632
-1.4985	-3.5487	1.8165	-8.7383	-2.3148	-2.6826	-5.6032	-1.1948	-0.20241	-3.0479	-3.4982	-3.2288	-4.8668	-5.1698	-8.6674	2.359	2.1981e-05	-11.865	4.0014	-8.1152	0.95585	-4.4997	-1.6746	0.38096	1.711	0.050077	-2.6509	-4.7405	-4.1845	-5.7131	-0.50614	-0.11857	-4.6479	-5.549	-4.4291	-2.0777	0.94129	-7.022	-2.0221	-0.50715	0.37163	-9.1537	1.7434	-2.169	-2.6581	2.1608	1.3708	-4.4903	-4.2185	-10.892
-1.0752	-2.6957	-2.2252	0.94709	3.3068	-5.5283	-1.867	-1.4438	-5.5209	-3.2056	0.91324	-4.1143	-1.7168	0.31414	-5.0496	-2.8954	-1.7818	5.223	-5.5079	3.1411	1.1963	-1.8834	3.1628	-6.1565	0.90629	-1.3967	-5.0327	0.94084	-4.5055	-1.862	-5.9398	-2.2071	-7.064	-4.6335	-0.90684	-3.9605	2.1945	-2.2082	-0.89592	-0.097705	-2.5407	-5.2277	1.9197	-12.197	-0.35511	-3.1091	1.575	-1.6758	1.4919	-2.5416
-9.2899	-3.6307	-3.9292	-4.8164	-0.35425	4.2343	-5.6367	-3.1179	11.21	-5.6271	2.1235	-9.6545	-8.5488	-5.2272	-1.9255	0.39009	-4.2344	-9.0021	-0.71282	4.3605	-0.89174	-4.4567	-0.16408	-3.3371	-5.5797	0.29633	-11.386	-3.0921	-5.5885	-1.7447	-2.9218	-7.4266	2.7834	-2.0215	-4.3925	-4.0118	-1.9673	0.28313	0.87269	-2.5345	0.98459	-4.7458	0.31195	1.5764	-4.3286	-3.6215	-3.7189	-1.2036	-3.4666	-0.26583
-9.7102	-10.573	-7.3609	-8.6707	-9.2517	-12.451	-8.9023	-11.909	-11.819	-10.084	-5.8362	-7.8248	-12.562	-8.281	-10.565	-9.7996	-13.107	-9.8297	-10.821	-12.09	-11.732	-10.631	-9.3114	-4.7167	-14.306	-6.3358	-9.8567	-14.55	-13.982	-9.9942	-8.4851	-8.6052	-9.5878	-15.617	-8.0308	-12.39	-10.096	-6.1978	-10.813	-15.089	-15.128	-6.4075	-13.741	-8.661	-5.4039	-5.4634	-9.1872	-13.796	-8.8894	-15.295
-5.2426	-17.589	-15.118	-13.931	-15.759	-8.823	-14.48	-15.879	-11.363	-9.3136	-15.027	-10.921	-12.771	-10.16	-9.7628	-8.9063	-6.4402	-12.945	-12.867	-7.9274	-15.687	-14.461	-8.8751	-11.717	-10.492	-13.929	-10.754	-16.973	-9.6596	-14.178	-10.498	-12.71	-13.89	-7.4163	-14.393	-17.081	-0.81182	-18.608	-10.127	-8.4608	-12.901	-16.758	-15.494	-10.469	-11.734	-6.0178	-11.758	-6.0586	-9.9214	-17.652
-3.3729	-5.4681	0.45987	-0.0091527	-0.1812	1.7367	-5.3119	3.6248	-2.6244	-0.95677	0.49252	1.2781	3.8954	2.7557	-1.9959	0.55913	2.9647	-4.5073	2.2967	1.777	-7.245	-2.1995	2.2959	-2.047	-0.60835	-1.4047	0.0063667	1.0685	2.539	3.0003	-0.13471	-4.4583	-6.8163	6.6962	5.0122	-7.0022	4.5856	-0.1683	-2.6249	-0.57123	-2.2658	-7.2981	3.5812	2.4099	-7.8832	-1.1631	-0.32855	-0.46481	4.1857	2.2688
3.0889	2.7604	2.6957	6.1127	-0.24664	1.5909	-8.0949	-0.60731	0.18062	1.4214	1.2167	6.6747	1.3225	2.9352	8.9388	6.3766	-0.1032	8.6427	0.43145	3.476	9.6537	-1.6524	5.0799	6.7722	5.2105	-0.07559	5.0056	2.4915	0.72349	0.77727	4.4125	2.9341	1.7209	2.6403	2.6038	0.38225	5.3809	4.4586	4.3323	-3.588	1.9424	0.9912	1.36	2.6308	6.0643	3.2884	0.83351	5.9785	4.6172	8.048
-10.547	-12.357	-11.795	-14.593	-9.1748	-9.0984	-14.777	-6.237	-8.7991	-17.169	-7.7749	-5.8914	-10.922	-13.698	-17.422	-9.4627	-12.338	-13.437	-11.973	-12.553	-15.247	-11.068	-14.948	-13.428	-10.638	-10.214	-12.902	-11.674	-5.6955	-12.015	-11.325	-13.797	-7.2045	-8.1807	-6.1098	-12.67	-11.643	-12.698	-15.774	-13.573	-13.276	-11.92	-3.954	-9.4647	-5.9678	-10.25	-12.468	-10.017	-10.677	-11.978
-5.7657	-3.6981	2.776	-0.76357	0.80921	-5.9671	1.905	-0.013896	0.15783	1.3413	2.5261	-1.6245	-5.6685	-1.0566	-0.86109	-2.1997	-6.4561	3.5483	-1.644	2.7151	-4.1939	2.2814	2.3317	3.6329	-3.2276	2.3683	-3.6652	-0.69611	0.69787	-5.0554	1.0464	2.4213	0.094238	-2.9613	-1.8583	1.2403	-2.1406	5.2022	-8.7878	4.8852	-6.2554	-5.7508	3.7522	-1.3306	-5.946	0.46755	0.40841	-0.0030986	-1.6436	-0.36702
-13.191	-12.994	-14.061	-15.439	-15.088	-14.632	-9.4429	-12.76	-8.6344	-15.954	-13.619	-14.593	-19.483	-10.689	-9.9933	-10.974	-13.126	-10.308	-17.043	-11.013	-9.7902	-7.024	-14.051	-15.734	-18.156	-14.31	-8.3746	-10.63	-13.186	-4.7893	-9.1557	-16.491	-15.394	-12.926	-15.048	-16.862	-13.117	-13.861	-9.808	-7.1693	-13.738	-8.0767	-17.344	-15.057	-15.197	-14.095	-14.732	-15.803	-17.057	-19.004
1.3826	-4.2814	1.2432	3.7926	-0.71796	0.92356	-1.4715	0.05999	-1.6742	-3.6322	-6.5495	-1.7232	2.1416	-1.1194	-0.22034	-1.0104	-1.2606	-3.1152	-0.93634	5.2548	0.23339	-0.59664	8.1158	-4.6056	0.65088	1.9434	-5.8761	-4.5279	4.112	3.3259	1.3339	-3.12	-0.86478	3.9377	-7.7347	-3.305	-2.1859	-1.8747	1.5692	-8.3537	0.90883	-1.0871	-1.0809	3.1765	1.0148	3.2006	-3.3445	0.69019	-3.0455	-0.45924
-14.222	-8.6276	-8.9058	-10.4	-8.4253	-15.605	-6.904	-17.79	-6.9863	-9.1559	-11.219	-11.643	-12.734	-13.024	-11.336	-15.622	-8.367	-12.297	-6.3263	-4.8643	-9.7893	-12.099	-8.8984	-5.7068	-9.2533	-16.805	-14.342	-12.483	-11.583	-17.405	-13.177	-9.0737	-16.439	-9.0048	-12.076	-16.281	-8.6103	-16.103	-18.467	-5.2874	-14.641	-13.261	-15.699	-7.0727	-18.322	-5.9332	-15.344	-15.496	-6.8468	-13.629
5.0315	5.1434	2.52	1.5194	5.1639	4.9806	5.7167	-2.345	1.9288	2.9247	-0.032048	0.018956	12.606	5.0608	1.2951	6.2975	5.2739	2.2061	-2.9649	8.2398	5.7625	6.6341	2.9935	7.8619	0.74139	1.4703	4.3709	0.35887	5.4626	6.5222	13.061	6.9753	7.0259	2.2433	1.4532	4.2345	4.8534	2.4834	0.63627	7.7105	8.0212	9.2032	3.1073	6.5591	9.6229	0.70117	7.3409	5.9934	9.4324	4.5805
-15.643	-11.491	-7.6876	-16.828	-15.884	-14.052	-17.471	-15.876	-13.825	-12.772	-11.448	-9.165	-13.179	-17.093	-8.0998	-11.324	-14.132	-8.5439	-12.382	-14.579	-11.702	-10.19	-13.483	-9.6042	-12.035	-13.432	-18.131	-8.289	-8.8378	-6.7796	-18.65	-18.711	-11.411	-9.8275	-14.389	-6.4419	-13.133	-17.566	-12.72	-17.575	-15.387	-12.8	-11.431	-18.77	-16.328	-9.1566	-13.742	-12.7	-8.725	-13.744
15.293	7.9246	-0.08537	3.7956	13.817	4.057	6.7237	6.1302	2.5682	7.2611	1.4922	4.2922	4.6382	14.086	4.5868	6.7196	6.1114	10.464	17.196	8.0614	12.393	4.8998	13.918	7.9286	5.5838	-4.3778	8.0682	8.7195	4.0079	10.578	0.30929	6.7151	5.3464	12.495	1.7164	6.4975	9.8498	8.2975	3.6468	3.4753	8.016	3.7102	2.5107	4.3975	8.7226	4.5684	6.0516	-0.73218	8.9615	12.901
-12.983	-13.952	-12.257	-15.562	-7.8761	-10.641	-11.472	-7.4743	-16.195	-13.43	-17.481	-12.113	-16.657	-9.6016	-2.5489	-17.169	-12.493	-17.302	-10.164	-6.8	-10.353	-11.674	-16.155	-6.5617	-4.4229	-13.297	-15.232	-12.157	-18.064	-8.8741	-8.9976	-13.725	-7.9556	-13.66	-15.493	-20.606	-10.304	-5.8045	-11.951	-8.8791	-17.326	-14.396	-21.672	-10.654	-7.8717	-9.6011	-10.079	-14.771	-12.028	-15.86
4.1129	4.3815	-5.1996	-1.8203	1.4845	-2.3406	2.9789	-4.9269	-2.5415	-5.3128	-2.5003	2.0938	0.89081	10.776	5.2977	-0.5037	0.62062	-2.646	-5.6065	1.333	1.8871	2.7686	-0.018477	1.7216	2.6292	4.9063	-3.7531	0.474	1.7327	1.5015	-2.8145	-0.55225	-4.818	-1.2576	-2.3323	-1.7418	7.0786	4.8916	-0.44077	-1.7973	1.0983	7.6283	-2.7279	7.1317	6.288	1.3425	2.8927	6.3553	-0.6189	-2.3799
-2.9312	-1.3605	-0.30055	3.0789	-7.5472	-5.211	2.6647	3.1731	-4.6501	3.9286	-1.9427	-3.1026	0.23778	-1.8576	-4.7622	-3.4933	-2.3358	1.5689	-6.0499	6.431	1.2153	-3.0138	-0.38279	-0.79384	-3.91	-1.9446	2.3412	3.0539	-1.5338	0.45403	0.71318	-2.1518	-1.8121	-3.5443	7.3069	-1.6151	0.71893	-5.0041	-5.957	-2.1926	-5.1882	0.032869	-4.2332	-4.2405	-2.4149	1.1587	0.041067	-5.4956	-4.6393	2.8391
-1.3223	3.1747	0.21922	-2.2164	0.28845	-0.85235	2.4207	-0.69402	2.8864	0.080463	4.7708	-2.7828	6.7206	4.2886	4.2747	6.022	-7.3583	2.9506	-1.1338	2.0727	9.8583	-0.97079	1.9207	5.6822	-0.69785	-1.7015	-2.0507	5.1545	-8.7386	-2.3713	2.0596	7.1826	4.1047	5.2154	6.524	-0.83191	4.6419	1.8363	-0.62867	0.66714	-4.3452	1.0067	3.7497	6.5167	1.9565	4.6939	0.29562	-0.6355	3.2497	3.8321
-5.8547	-3.1455	-8.5741	3.3295	-1.0906	-4.9082	-3.9281	1.6584	-2.839	1.9912	-1.4549	1.5662	-2.8509	-2.1534	0.37335	-1.954	1.2185	-2.9661	0.15721	-3.4085	-3.5834	-2.2613	-1.3472	1.4205	1.619	2.7213	-2.1972	-3.1012	-3.3273	-2.2013	7.8901	1.4736	-4.1486	-0.051083	-5.0523	2.7703	-2.5324	-4.2322	5.1711	-6.1127	2.751	-0.31571	-3.0977	0.77732	-0.92485	-6.2731	2.0665	-1.9392	5.4023	0.11084
2.4281	-3.119	-3.1778	4.4129	-6.439	-2.2201	1.1665	-2.704	-5.3498	-5.2231	-1.2727	-10.235	-4.9329	-7.4133	0.78221	4.7901	-2.5295	3.7677	2.4265	-1.9688	2.2253	4.9008	-5.16	-2.6445	-1.3649	-2.7187	-1.8488	-4.0315	-6.0996	4.7312	-2.0387	2.7864	-4.5824	-2.8171	-2.2439	-3.407	1.9927	-2.5395	1.5047	-1.9818	0.46733	-2.5079	-7.4182	-0.36415	-2.9888	2.0225	-6.5236	-3.7602	-3.2834	5.0948
-3.319	6.0255	-0.89438	0.44647	-1.4947	0.72228	0.44082	-6.5239	2.9585	-4.504	0.40392	-5.3023	0.62758	-3.0249	-6.3161	2.8571	7.3	0.31477	-2.363	6.4496	-4.4658	2.6259	-2.7603	-0.72837	-0.20488	-0.18076	3.8029	7.9532	-1.787	-1.0224	1.7633	-3.2806	2.8278	-4.2513	-0.92875	7.7672	-6.0454	-0.2652	2.6894	1.7028	7.1812	-1.5623	0.46086	-0.50191	4.1935	-1.1721	-2.8564	-2.9764	-3.8416	-5.1786
-0.6477	-1.6547	-4.3304	5.7096	-1.3246	5.7414	-1.3531	-0.18892	-8.8517	-0.64872	3.1173	2.0881	-1.2292	-2.9043	1.2821	-1.8442	-1.7463	1.1403	-3.0861	-6.0108	1.605	-6.9767	-3.7254	7.1264	-6.979	-3.5777	-2.8233	0.32915	-9.6093	-0.265	4.8287	-0.98614	-4.1328	-6.3455	-6.7652	-6.4072	0.32945	-3.1288	-2.9882	-2.6148	-1.8402	-2.6082	-3.5692	-3.1877	4.9826	-4.7526	-2.9419	-7.0952	-1.8787	-4.4785
3.7162	-2.1519	-0.18027	3.2827	-1.3046	3.8817	1.1374	6.8878	1.0693	2.8924	2.4326	9.99	-0.87259	-0.9968	3.0978	1.1926	7.4688	0.98804	0.64296	1.9342	1.5946	-6.0864	2.3009	5.9195	3.5427	3.8979	3.5413	1.0483	3.0827	1.2209	2.319	-6.5421	-2.6819	0.50519	0.26842	-0.22841	4.354	-2.0768	6.6729	0.035739	3.0864	-5.5706	-2.4126	1.2909	-1.5765	2.9533	-5.0689	0.30639	0.77618	-1.2657
-6.6724	-8.3535	-7.7934	-12.163	-3.011	-2.8305	-11.874	-13.488	-9.9634	-12.976	-17.592	-11.207	-13.744	-8.664	-10.405	-8.2555	-8.979	-1.3022	-11.482	-14.432	-11.35	-9.5281	-9.9317	-7.929	-14.951	-8.8789	-9.7106	-9.02	-8.0867	-6.5621	-15.835	-5.8466	-10.145	-9.7868	-8.7274	-9.8163	-8.8985	-13.825	-8.2256	-4.7959	-6.5553	-9.3139	-3.911	-11.915	-11.359	-11.059	-9.1294	-13.064	-11.214	-14.244
-6.0564	-2.0493	-8.6376	-0.85961	0.023737	-7.1639	-7.1422	2.9361	-8.0411	0.16203	-6.1052	-0.25567	-4.3634	-3.8528	-2.5191	-1.2245	-3.4947	-0.64008	-1.9311	-6.4891	-1.1446	-5.184	0.60433	-3.0872	0.2643	-6.0771	-6.581	0.63922	4.084	-3.4277	-6.4374	-10.369	-4.1304	-0.43687	-5.6288	-3.6385	-5.6106	-0.58249	4.0876	0.79213	-0.42049	-9.0048	2.4294	-0.84106	-3.2046	-5.423	-6.4375	1.6886	1.178	3.8498
-15.613	-11.357	-13.765	-10.994	-11.054	-17.113	-9.9409	-11.161	-13.752	-16.931	-10.894	-17.32	-13.842	-11.84	-16.922	-9.525	-13.057	-14.614	-6.3249	-10.666	-7.4828	-11.066	-8.6862	-11.341	-17.188	-13.12	-13.294	-18.02	-13.893	-14.52	-24.736	-14.041	-13.785	-12.369	-13.015	-12.106	-7.929	-19.155	-9.944	-8.4495	-9.4554	-12.489	-13.138	-11.78	-14.486	-13.764	-18.126	-10.082	-14.171	-12.654
-1.9207	-4.8313	-0.71099	-0.37721	-0.018396	-4.7661	-1.1215	-3.7156	-0.041421	-0.093986	-3.8662	-5.6685	-12.902	-5.8658	-5.5108	4.8478	-1.2485	-6.674	-8.7185	-0.78419	-6.8294	-3.5115	-5.2556	-6.8308	-5.0324	-4.4665	-2.2582	-4.6509	-4.0095	-6.5624	-3.7984	-7.94	1.9387	-3.1187	-4.4105	-2.9959	-3.9621	2.2625	-1.6733	0.58211	-1.9876	-3.9474	-7.3425	-2.2987	-6.9598	-6.2356	-3.6445	-3.3425	-4.0187	-0.091563
-0.10095	-0.23336	-6.6532	-5.8757	-7.5421	-2.6918	-1.3997	0.18853	-1.6801	-8.4652	-1.2494	-1.9812	-3.5034	-4.5083	-4.2034	0.81606	-5.214	-9.834	-3.282	-7.632	-5.2701	-2.6998	-9.3898	-7.6934	-0.13575	-2.5153	-8.1426	-7.821	-6.2929	-7.7567	-7.4099	-7.6073	-2.8798	-7.2935	-1.9608	-7.0815	-3.2355	-5.2504	-1.7824	-3.5749	-7.3755	0.71498	-3.0673	-5.3816	-3.4459	-7.7373	-2.8632	-10.931	-4.3083	-10.887
-14.637	-11.979	-17.505	-7.9534	-10.709	-16.877	-10.988	-6.2535	-11.667	-11.993	-7.7576	-8.531	-5.5212	-10.565	-9.8599	-15.428	-17.943	-13.977	-11.259	-11.457	-4.395	-14.606	-10.095	-10.728	-17.228	-10.692	-19.291	-13.01	-9.1552	-8.0117	-12.86	-18.594	-13.666	-17.481	-15.494	-15.095	-5.4344	-11.809	-18.59	-15.104	-11.111	-15.644	-13.575	-13.265	-10.45	-8.8954	-15.284	-12.077	-11.726	-14.548
-20.386	-25.061	-22.378	-19.315	-21.445	-21.657	-23.025	-23.886	-20.949	-19.277	-20.858	-29.132	-24.125	-19.967	-20.933	-24.293	-28.114	-18.564	-19.755	-18.957	-21.191	-21.544	-23.901	-27.723	-26.968	-29.656	-26.218	-24.56	-24.654	-21.713	-20.716	-28.574	-18.993	-22.721	-22.335	-23.666	-23.438	-28.277	-18.799	-20.502	-18.531	-27.697	-18.89	-25.602	-22.564	-19.881	-21.611	-23.444	-24.3	-19.288
-0.64739	-2.5095	1.6516	-3.1413	-0.87682	2.7794	0.33666	-1.6194	4.1643	-4.2567	-6.6671	1.0268	-4.2173	-1.3038	-2.8044	-1.7321	-1.6544	-9.6904	-3.0183	-2.4618	-1.4271	-2.8779	-2.7245	0.68533	-2.9814	3.5844	-5.7009	-2.4233	-5.4052	0.25077	0.37091	-11.582	-10.331	-7.608	2.9145	-2.9307	-0.49859	-1.6576	-0.13318	-0.18558	-1.9029	2.3932	-0.52253	-2.1399	-3.0022	3.7159	2.2945	-3.5177	-1.3001	-0.31751
-4.8854	3.1247	-5.6058	-4.8448	-8.1003	-6.3279	-3.7807	0.81719	-3.372	-1.387	-4.506	-4.9405	-6.1096	-0.40523	-4.6469	-7.7759	-8.369	-2.8262	-8.0603	-6.861	-6.9621	2.4055	0.82773	0.90806	-3.4896	-9.669	5.6272	-6.0804	-2.9769	0.40538	-4.9751	-0.36411	-0.78588	-1.0429	-3.1807	-1.3756	-2.5373	-3.965	-1.7085	-3.3076	-4.3995	-5.3947	-0.67133	-2.6069	-0.17822	-5.9398	-2.1529	-6.9726	0.72315	-6.3762
2.5035	-3.3482	0.60374	0.34376	-2.0326	10.798	-0.50829	-1.5081	-0.0035003	1.0289	1.0457	-4.6579	-0.2523	5.9639	-0.17545	-6.7937	3.3174	-5.2635	2.9635	-6.9373	2.8771	-1.0285	1.7532	-2.4549	2.0968	-5.62	9.9314	2.111	4.0872	-4.3096	5.168	-1.7885	0.53614	0.94447	5.5628	-0.62671	-0.35095	-0.91572	1.659	0.32967	2.8586	9.4975	0.25203	-6.1276	5.9243	0.29474	1.301	-2.3391	0.031364	5.4075
-16.808	-15.88	-10.103	-8.5809	-2.875	-9.1044	-9.3184	-5.9564	-11.757	-15.854	-15.239	-5.4931	-14.111	-13.294	-6.1649	-15.748	-7.6341	-14.327	-14.82	-13.686	-10.243	-14.516	-16.427	-11.741	-1.6041	-8.5648	-15.758	-6.6235	-14.637	-10.307	-8.8516	-16.268	-8.6616	-6.5138	-12.668	-12.487	-7.9985	-6.7502	-10.011	-12.891	-10.886	-7.4477	-6.8565	-19.613	-13.112	-14.284	-12.272	-10.54	-11.208	-14.067
4.3711	-6.1698	-0.24909	-1.6335	-4.7082	4.6018	-4.5933	0.77194	-5.1904	-1.6868	1.9844	-6.4655	0.18595	-3.1652	-2.0467	0.022773	-5.7985	3.335	7.0812	1.4946	1.7767	-2.2194	3.0859	-2.7608	-7.5702	-1.8603	-7.5448	1.8256	-4.908	-3.4981	1.7319	-3.6853	0.31633	-0.40989	-1.531	2.6951	-1.0051	-9.6163	-3.1434	-8.3431	3.767	-7.353	3.5941	-3.6655	0.75945	-1.5277	-3.1769	1.491	3.6933	1.9731
1.0884	1.7404	3.0148	-0.34645	4.3285	0.5575	5.2888	3.8411	5.2654	4.1879	3.8408	7.251	6.8719	3.1806	0.84343	5.5173	-0.64616	-4.9507	-0.25411	4.7533	2.5074	1.3185	0.8667	1.6711	9.5638	3.8985	-0.44103	-0.07866	-7.4787	0.50172	-0.16502	9.0082	1.307	6.0949	-6.2462	8.4223	-1.0574	10.045	4.1716	-2.466	9.8322	1.7348	4.6269	5.7339	4.6903	-3.6814	3.3838	8.1692	2.6076	3.0388
1.0163	6.5163	9.0737	4.1824	2.5468	3.4404	4.8064	4.0952	8.0754	10.575	2.3481	5.2307	2.379	5.1615	4.6045	12.337	7.1192	4.5712	3.7079	8.4627	4.4322	6.3938	9.3149	10.865	6.3578	5.2766	7.6465	2.7813	5.4029	3.403	3.5197	3.5327	0.36745	6.6735	2.5123	9.7647	2.3501	0.90934	3.7206	5.7774	4.2385	2.6024	1.0374	2.4934	5.3521	5.9595	3.2042	-1.3577	6.7647	-0.197
-5.1127	-0.64973	0.88886	-1.1527	-2.0968	-1.1584	-2.2193	0.081658	-3.883	-1.9929	-6.1596	-5.1386	2.4001	-3.2133	2.5909	0.1375	-1.3002	-4.1082	5.0565	-5.7107	0.56351	-3.6483	-4.5961	-4.2322	-3.7834	1.9605	-0.17889	1.4785	-0.80833	1.986	1.7646	-4.0712	1.4088	-8.878	1.0204	-0.75827	-5.4096	-10.77	-3.8757	-5.5179	-1.532	2.1141	-2.322	-3.6608	0.14117	-0.67863	-1.8549	-0.41279	6.1471	-3.5828
-11.529	-12.169	-13.32	-17.952	-15.635	-7.2903	-14.546	-10.949	-9.8208	-17.999	-16.721	-13.692	-12.237	-9.5176	-8.4491	-11.049	-12.949	-6.4266	-17.974	-18.384	-16.598	-10.679	-12.403	-17.098	-19.655	-8.758	-18.431	-16.341	-8.9902	-18.02	-8.5254	-8.8695	-10.752	-12.043	-10.847	-15.814	-10.534	-10.748	-7.5366	-16.009	-10.039	-10.593	-7.1962	-12.03	-14.575	-11.232	-12.388	-16.847	-15.985	-17.358
-12.64	-3.861	-7.3785	-4.62	-5.4427	-6.6987	-9.2344	-9.7368	-7.0599	-4.504	-8.9847	-2.1974	-10.592	-3.8615	-6.8675	-10.479	0.69546	-1.5441	-3.4883	-13.767	-3.195	-7.9667	-7.4063	-1.9099	-6.2153	-4.8173	0.70929	0.48038	-2.5722	-4.3001	-6.8018	0.61734	1.7119	-4.9971	-5.632	-6.7245	-7.5943	-7.7169	-5.6689	-7.1494	-8.4654	-6.3716	-6.7931	-4.5842	1.6218	-5.1328	-6.9496	-1.6973	-6.0036	-5.9198
-14.236	-11.966	-15.005	-6.6831	-16.25	-13.553	-7.8566	-17.425	-18.267	-15.515	-13.064	-14.918	-12.464	-11.802	-13.035	-10.522	-11.05	-11.868	-12.421	-10.428	-21.161	-6.6194	-13.343	-15.374	-14.15	-12.617	-13.234	-15.41	-15.411	-9.3341	-13.651	-17.637	-16.775	-14.053	-9.4939	-11.045	-16.671	-11.706	-6.3938	-17.08	-8.6258	-12.735	-9.2403	-5.7522	-15.132	-7.5966	-12.513	-18.11	-14.021	-14.266
-14.189	-11.478	-11.905	-14.629	-13.354	-13.232	-12.582	-11.105	-16.343	-15.441	-10.309	-10.923	-18.183	-14.687	-11.193	-14.225	-15.93	-7.5116	-17.604	-19.222	-4.748	-11.753	-20.909	-14.228	-8.5003	-13.435	-17.053	-17.086	-9.6067	-13.063	-10.865	-7.6212	-10.472	-14.143	-10.243	-10.944	-16.029	-8.727	-10.865	-11.786	-13.171	-17.028	-9.4714	-18.305	-7.0013	-21.326	-13.431	-11.988	-12.85	-6.2395
0.51152	-2.3246	-2.9994	-4.1081	-2.504	-5.355	-5.9908	-2.5664	0.75136	-5.0211	-3.3361	1.1037	-6.8797	-5.8016	-0.13909	-1.7147	-1.2933	-4.0916	-5.6353	-3.6746	-7.816	1.3239	-4.7195	-7.1288	2.478	-1.3547	-6.5168	-0.99935	-8.3686	-7.5183	-1.9022	0.1263	2.7788	-0.7826	-2.5168	-3.2969	-2.0862	-4.4777	-2.6483	-5.4795	-4.0247	-4.9912	-5.8948	0.17698	1.255	-3.6877	-0.76398	-2.7707	-4.517	-2.532
-13.322	-14.241	-11.506	-11.356	-15.944	-10.335	-14.265	-7.4429	-16.182	-10.226	-9.119	-6.4938	-9.8117	-7.3966	-9.0234	-8.3612	-14.577	-15.126	-16.182	-13.153	-11.277	-17.934	-7.3318	-11.562	-13.268	-13.272	-15.562	-13.013	-7.1542	-4.0289	-13.648	-12.328	-15.698	-8.1343	-8.6072	-13.013	-13.649	-4.8663	-12.008	-16.021	-6.4087	-14.366	-18.01	-12.822	-12.974	-9.871	-15.166	-12.997	-14.981	-15.713
11.931	10.574	11.009	8.2913	4.417	9.582	3.5431	8.8562	10.928	6.4993	9.0207	9.6572	4.3444	7.2944	9.2226	2.644	6.2644	5.038	7.5626	10.977	7.9308	9.0205	9.6694	3.7257	14.044	11.162	8.7508	7.6521	8.0953	7.6787	8.8627	10.486	10.446	11.332	7.2843	7.4037	10.099	-0.086246	3.3782	5.8366	2.5372	4.7036	8.1202	6.5976	11.268	11.479	11.577	15.12	8.4209	12.647
-9.0711	-13.638	-14.538	-11.21	-13.203	-12.889	-12.032	-13.56	-14.204	-14.325	-12.076	-11.459	-15.445	-14.923	-7.2826	-14.743	-8.2246	-13.021	-13.398	-14.666	-2.9716	-13.411	-13.272	-9.5486	-10.826	-17.97	-15.533	-14.258	-10.736	-12.556	-16.524	-9.2957	-16.908	-13.536	-15.781	-8.5098	-16.519	-16.632	-11.303	-11.056	-11.709	-12.189	-6.5884	-5.1038	-11.134	-17.065	-15.001	-15.252	-16.434	-6.997
-8.6369	-17.927	-9.1152	-10.475	-6.2211	-15.676	-13.936	-9.4567	-8.8625	-14.901	-5.8384	-6.3407	-7.5663	-12.585	-6.8689	-6.1635	-8.5055	-9.1417	-5.683	-13.096	-4.4443	-6.9971	-11.753	-5.0393	-17.112	-7.1287	-13.392	-6.7428	-14.569	-11.126	-12.904	-4.0245	-9.7286	-13.541	-9.3774	-13.746	-10.416	-12.401	-8.5755	-19.81	-10.928	-8.4896	-6.111	-11.444	-15.904	-7.2931	-10.789	1.1252	-9.9751	-7.988
-5.756	-7.8035	-8.6289	-11.265	-5.6833	-8.7216	-10.345	-8.2992	-9.7143	-8.3518	-12.233	-5.7943	-12.774	-13.861	-3.8604	-12.34	-1.218	-3.9218	-8.0398	-2.1874	-12.962	-1.2669	-6.641	-13.279	-9.3797	-5.9077	-5.4062	-0.95819	-11.553	-3.1834	-8.4603	-6.6871	-7.6209	-0.48532	-3.8184	-4.9385	-14.099	-12.753	-8.3065	-10.065	-10.586	-9.0316	-8.1586	-7.2129	-2.0169	-5.4034	-8.0271	-12.334	-4.8389	-3.8437
-16.14	-10.854	-10.627	-13.976	-15.521	-10.785	-12.344	-11.903	-17.733	-13.731	-15.298	-17.443	-11.174	-12.496	-18.724	-13.884	-19.661	-8.4379	-10.92	-18.612	-10.195	-15.14	-12.897	-11.825	-15.216	-15.731	-8.4464	-15.929	-7.7967	-9.0564	-9.8137	-11.468	-12.371	-10.355	-12.117	-12.538	-12.598	-15.877	-11.836	-13.648	-14.989	-16.26	-17.034	-15.056	-10.02	-12.903	-9.5694	-4.2529	-8.9554	-7.7617
-7.5017	-15.771	-3.9855	-3.7688	-8.3618	-12.018	-13.069	-10.212	-5.6731	-4.1539	-8.225	-21.173	-14.296	-3.5584	-9.2667	-11.878	-14.059	-10.702	-6.9306	-19.452	-8.2904	-9.2901	-15.096	-15.16	-9.2008	-15.913	-7.7498	-14.271	-8.3886	-7.928	-16.186	-9.7753	-10.458	-10.54	-15.028	-2.1811	-11.689	-10.735	-13.091	-13.048	-8.5726	-16.94	-6.4478	-14.46	-9.726	-12.663	-9.261	-13.951	-10.697	-14.257
-13.946	-15.157	-10.757	-12.279	-5.7641	-9.0958	-9.9322	-12.977	-16.076	-15.335	-7.8327	-8.73	-4.4206	-17.522	-9.9861	-11.36	-15.53	-11.172	-16.199	-13.768	-10.983	-13.943	-9.0197	-12.002	-10.493	-6.777	-9.6038	-10.766	-6.6807	-10.314	-15.267	-9.2731	-12.871	-16.597	-9.8	-15.059	-12.13	-11.495	-8.6335	-11.178	-16.51	-13.614	-11.627	-9.4742	-9.2477	-15.681	-13.816	-8.3536	-8.6803	-12.373
-5.5672	-4.5443	-0.59854	-1.3764	-4.5675	0.78912	-4.9632	-6.6312	2.6378	0.48201	-9.4334	-0.48722	-10.789	-5.3463	1.6473	-3.1261	-2.0561	-2.3193	-5.9229	-9.0426	-6.0224	-3.5781	-4.9352	-0.96047	3.7215	-3.6661	-4.3072	-3.865	-4.7898	2.8263	7.012	-2.9331	-1.0762	-0.48014	-7.2954	-3.2197	-5.2006	-2.9259	1.8973	-2.4246	-2.1596	-2.6483	-3.4704	3.0564	-2.4497	-1.3528	-6.281	4.5746	0.06858	-3.2059
-13.92	-14.997	-11.941	-9.8685	-12.073	-13.091	-12.156	-11.314	-14.68	-13.315	-14.573	-11.417	-10.273	-13.331	-11.341	-9.4178	-11.971	-8.4123	-9.2691	-11.166	-17.053	-15.676	-9.984	-5.5004	-14.695	-10.48	-10.678	-17.632	-11.55	-8.6085	-19.555	-12.594	-15.693	-9.7909	-3.8624	-8.9978	-13.218	-13.9	-15.918	-11.258	-15.346	-9.8377	-13.725	-13.278	-11.409	-19.641	-12.048	-9.4076	-14.834	-16.01
-2.5961	-6.6046	-8.6521	-2.1653	-1.8341	0.69978	-6.1371	-2.0245	-0.24994	0.54375	-5.8646	3.4948	2.9677	1.6688	5.3277	-8.1767	-3.7721	-2.3112	-2.1266	5.5644	3.6062	-0.65459	-0.36577	-3.0146	2.6388	-3.7474	0.4293	7.9425	-0.5645	3.3035	-1.2268	-0.097736	0.14346	2.221	-3.0253	2.5324	-3.5103	3.0223	-2.8325	4.0176	1.2764	3.5215	1.5289	1.2441	2.2904	-4.3493	-3.835	0.21337	-2.337	-3.2769
-14.662	-15.842	-17.28	-18.056	-7.8351	-15.583	-14.952	-10.731	-16.18	-14.051	-8.0768	-9.1498	-18.739	-12.966	-13.438	-7.9248	-16.769	-9.9426	-13.049	-19.972	-15.778	-21.973	-15.502	-12.922	-14.634	-13.438	-17.182	-22.45	-19.32	-9.2445	-8.0441	-13.375	-11.02	-15.433	-19.659	-16.974	-9.4762	-14.566	-13.684	-10.878	-12.512	-16.34	-16.405	-15.27	-12.025	-16.433	-12.867	-16.714	-11.507	-13.5
-2.6218	-3.3709	-6.6772	-2.6019	-2.5819	-5.3786	-7.0667	-0.61924	-4.3556	-3.6414	-7.3458	-5.9796	-2.3697	-10.626	3.7847	-7.9939	-9.1456	-0.04859	-7.2209	-7.6874	-7.1201	-3.7144	-4.6313	-3.3798	-8.2638	-9.6795	-5.676	-3.9219	-9.0032	-7.8134	-7.8395	-0.86304	0.28622	-8.2097	-8.8331	-2.4544	-2.7266	-8.1593	1.7279	-9.6307	-3.9844	-5.139	-0.58408	-3.584	-2.8274	-4.8225	-9.1227	-7.258	-7.6402	-2.3359
-12.77	-9.8398	-8.0138	-8.3154	-16.998	-16.725	-13.044	-8.826	-12.17	-11.556	-9.9527	-8.9675	-12.708	-9.5955	-14.264	-8.5495	-14.142	-11.643	-12.182	-16.994	-13.805	-16.3	-16.713	-10.616	-14.171	-7.3746	-13.99	-11.289	-12.937	-14.294	-17.337	-11.293	-10.455	-16.682	-8.4526	-17.831	-13.939	-12.239	-16.801	-10.051	-8.8669	-11.25	-11.623	-17.503	-16.481	-18.281	-13.335	-16.279	-10.336	-19.674
-8.2807	-7.2735	-6.4713	-9.3976	-6.1832	-7.3344	-13.632	-10.423	-6.6271	-5.3387	-9.8101	-3.7822	-11.306	2.8376	-2.3499	-1.9901	-6.531	-2.5344	-6.9157	-3.8487	-12.372	1.9976	-1.4594	-4.9607	-4.2127	-2.6361	-7.9098	-5.1084	1.944	-6.9899	-8.932	-2.3742	-9.6557	-0.28184	-4.4986	-12.028	-4.9639	1.2266	-3.553	-16.133	3.2208	-4.1112	-8.9319	-9.2213	-8.9745	-4.8078	-5.1116	-8.3604	-6.7622	-9.2933
7.3374	3.43	5.4744	8.687	3.3694	10.76	12.392	13.815	9.6336	6.5817	6.3526	15.242	13.854	11.964	8.8295	13.526	6.4021	6.4804	11.468	13.635	7.1688	7.8134	9.9068	9.6457	9.5494	13.532	10.624	7.814	9.738	1.6851	10.312	7.9767	12.632	7.6147	6.8193	10.839	8.1103	9.8545	2.7799	12.636	10.89	14.446	4.617	14.207	9.8059	11.035	10.916	12.057	10.074	5.8527
-1.4849	3.046	-4.9373	4.6786	0.92971	1.0927	-5.4669	1.0469	-9.5103	-2.0566	-0.35642	0.21316	1.6159	-5.9602	0.54542	0.3033	1.2518	0.90555	8.4695	0.96601	-3.5996	-12.73	-3.6914	-2.0371	-0.55704	3.1727	4.3534	-0.2501	-5.9112	0.75307	-0.30964	-6.8293	-2.5194	-3.4138	-1.2929	-6.2213	0.065667	4.3561	1.1858	-1.8348	3.5843	2.2891	0.021237	-2.1775	-2.023	-1.4626	-4.0217	-8.8256	-1.239	3.135
-1.8685	-4.1546	-1.2227	-7.7556	-9.066	-4.6222	-3.8084	-5.726	-11.176	-5.689	-6.1885	-7.5713	-9.1915	-1.1508	-3.3943	-2.8046	-1.8926	-2.9749	-9.1676	-1.0756	-0.60753	-3.5923	-1.9662	-11.135	-4.5771	-0.66169	-7.0246	-7.3871	-5.7958	-4.1116	-8.4325	-6.9966	-1.968	-3.856	-4.3609	-8.7761	-4.4507	-5.9465	1.7265	-1.2043	-4.3896	-3.5954	-3.4405	-2.7395	-2.8444	-1.1664	-8.3621	-0.87224	-5.8106	-6.7666
12.424	5.1237	6.1951	14.21	16.594	11.587	9.258	9.7087	16.208	6.2339	8.0204	8.0798	9.8983	2.7809	9.6086	11.199	12.506	5.1951	13.817	14.162	9.6531	9.5692	6.995	11.776	5.2451	8.21	7.6533	16.742	12.404	5.5275	6.3658	5.921	13.971	9.8948	6.899	18.386	6.7698	11.452	7.3036	4.4985	9.2873	18.146	5.8426	10.64	13.399	11.26	9.8552	4.2626	14.81	9.4328
-20.348	-24.219	-19.008	-17.342	-22.478	-18.841	-18.772	-28.36	-19.719	-20.492	-25.952	-16.334	-21.47	-22.025	-17.641	-18.118	-21.342	-19.505	-21.054	-17.98	-22.585	-19.277	-19.417	-22.529	-15.772	-22.726	-25.302	-27.011	-19.101	-21.418	-23.219	-19.493	-17.807	-19.604	-21.592	-23.739	-23.617	-22.324	-15.14	-18.778	-17.903	-18.862	-18.57	-17.934	-26.402	-11.207	-24.775	-15.455	-16.516	-18.749
0.40731	-0.62656	0.35343	3.6077	2.8138	6.6687	3.6326	7.0439	-3.4804	-1.2743	-3.6712	-1.1661	4.2582	-1.7788	0.78516	-2.7469	-0.64191	3.4175	-6.0785	4.8572	1.5847	4.0407	-4.1012	2.0891	-3.0949	-5.3051	2.3485	-3.3093	-1.0721	-3.7884	4.0729	2.3162	-3.8581	1.5116	-0.93	-4.2254	-1.5111	-6.2587	-0.10196	2.4293	-1.2504	-0.90343	3.0063	0.19184	1.069	-9.005	1.344	-2.5969	-1.1847	0.17289
0.81646	-3.6664	-0.57001	-5.1272	8.1086	-2.5101	2.761	-0.95538	-0.28324	1.6773	-0.34035	-2.4847	0.42237	-1.4418	3.1448	-4.4163	0.51298	0.5013	0.64292	1.3182	1.8892	-5.8356	-0.41246	-4.9954	0.87039	3.383	-1.0659	-3.3377	-4.967	0.14451	2.7003	4.8014	5.8697	-4.0547	2.2579	-0.32495	-5.2062	-7.3981	0.97837	1.9138	0.15	-1.1811	-2.9905	-2.7922	-3.1467	-2.2138	2.6261	-4.4064	-0.25342	3.3195
-9.1306	-11.287	-14.746	-13.988	-12.557	-14.187	-10.872	-11.604	-10.683	-13.001	-6.9048	-16.346	-10.047	-11.969	-15.016	-11.649	-12.555	-15.599	-15.512	-14.931	-17.281	-14.69	-20.583	-6.5624	-15.517	-14.085	-14.735	-9.2233	-11.955	-16.485	-9.4921	-11.424	-11.028	-15.291	-11.164	-11.179	-9.3241	-13.181	-8.6428	-6.5051	-11.945	-18.145	-18.356	-16.448	-17.148	-5.6878	-15.905	-11.49	-13.255	-17.626
-10.554	-6.061	-9.8992	-7.7687	-6.6542	-5.2893	-11.095	-14.133	-11.659	-12.141	-21.104	-13.787	-13.824	-12.229	-9.8301	-8.72	-12.307	-4.8599	-9.6882	-8.8162	-15.043	-8.2861	-9.5456	-11.189	-11.052	-10.992	-16.749	-10.507	-12.332	-9.6338	-17.654	-8.0906	-13.364	-3.8902	-10.088	-14.434	-8.5494	-7.3089	-17.603	-13.512	-12.858	-11.304	-11.429	-10.586	-10.636	-10.536	-9.1362	-11.081	-10.758	-9.1087
10.077	13.145	13.576	11.644	6.5966	8.4146	1.9136	9.9766	7.0626	8.3087	3.2546	6.2013	10.516	1.8992	4.3184	4.6241	5.5612	3.8079	3.7964	4.3301	9.965	8.0418	8.4556	7.4567	8.8833	7.1309	3.1692	5.8918	11.199	11.887	10.577	11.159	1.6283	10.145	-0.40325	4.5503	-0.63607	3.6374	5.7165	8.772	5.6951	6.2924	11.652	7.1922	5.1939	1.2078	6.2041	2.178	8.1752	6.7353
-1.7418	1.0179	-3.2489	2.6728	4.7795	-2.2147	-7.7465	-5.3265	-0.97516	1.4941	-3.555	0.90151	-3.7681	4.3502	-1.8439	-3.5187	-1.5501	6.318	-2.9991	-3.507	2.2866	0.19129	-1.7439	-1.6336	-1.6855	-0.29338	-5.5302	-0.13208	-2.2672	-7.1847	-0.97111	-1.5788	-2.197	-3.255	-1.6856	3.4736	-2.0256	-4.929	2.2488	-3.0158	-1.7234	1.0687	0.9652	-6.0563	4.4926	-1.1704	-0.93019	-2.4606	0.23281	1.9031
-16.359	-9.683	-9.1423	-8.3455	1.393	-7.8653	-5.8107	-5.3769	-9.72	-5.1679	-2.1904	-7.042	-12.51	-3.181	-11.068	-6.2725	-2.6494	-11.754	-7.5587	-8.1924	-9.476	-6.4738	-5.8463	-12.308	-11.418	-9.4212	-10.741	-8.7286	-5.7083	-7.4328	-2.2099	-9.1601	-10.145	-2.783	-8.1696	-7.2809	-5.2292	-7.1047	-0.51659	-7.5067	-8.7498	-7.0636	-7.0136	-9.0083	-4.367	-7.1425	-5.2764	-5.4464	-1.9909	-8.7255
-2.2988	4.7689	-2.2408	1.7374	-0.37276	1.4521	0.68686	-1.3217	-5.6574	-4.3859	1.2807	-3.6883	1.6655	3.5337	-7.009	-5.6751	1.797	-9.2072	-1.1384	-4.2236	0.94358	-0.56477	2.3701	-2.5894	-6.9887	4.4046	-4.6231	-6.6655	-6.4135	0.64182	2.4605	2.8037	0.38271	1.4943	2.9263	1.5501	-8.0394	1.1479	-0.40453	1.2122	-5.3108	-0.88156	-3.259	-1.7482	-5.1051	-5.2954	-7.8636	-0.2872	-5.2167	-0.80672
4.87	3.2225	-0.95223	-1.4476	-4.9786	-0.034246	-1.1317	1.8106	2.83	0.91906	-2.2388	-0.36889	-1.7712	-1.4468	-9.7781	-3.7539	-0.56446	-2.6937	1.2569	1.9007	-3.1265	-4.4851	4.1844	-0.74597	4.7139	2.9853	-3.3621	-1.8159	-3.9294	2.4174	-0.29249	1.9701	-2.0635	3.0503	-2.3006	0.95801	0.58658	1.1052	1.3033	0.81456	2.2418	1.3621	-5.3817	-4.5068	1.5412	-2.3265	-2.0614	0.15059	-1.3499	-5.8215
-6.2664	-1.0967	4.7323	6.254	1.577	1.9025	-3.361	2.8059	3.3363	3.7343	0.76852	0.23405	7.2937	-1.0499	0.7733	2.1772	-0.9355	-3.4566	3.9647	5.0123	7.7889	-0.052807	3.719	-3.6986	-4.4982	3.4746	7.9906	6.0029	1.5616	6.7431	0.57692	2.1283	-1.028	1.7224	4.1886	-0.78138	4.9644	6.6796	1.6291	-1.3725	3.2614	1.3553	-1.0451	3.2631	3.0106	7.5998	-2.7741	0.13398	0.99197	-2.1705
16.143	9.3541	9.0912	7.9182	13.315	2.437	3.4084	10.588	13.421	2.198	4.0993	4.3845	8.856	5.2676	8.9454	6.6803	0.99094	12.921	10.705	2.465	12.215	7.3761	4.0571	10.735	10.105	13.97	10.627	3.0096	3.4613	5.7422	12.297	7.2143	5.8507	8.1262	2.3001	10.878	7.1361	4.6601	12.372	12.717	5.3629	4.2221	6.0138	8.9836	11.669	15.611	2.6481	6.6428	4.7181	9.4532
-10.78	-2.9128	-1.4007	3.7498	-12.937	-5.352	-4.1905	-5.0523	-1.0762	-4.5898	-0.57938	-4.1244	4.8497	-0.73273	-14.892	-9.3239	-7.1383	-5.7544	-8.2725	-0.73162	-5.1053	-2.2745	-4.2145	-3.8843	-3.1407	-5.612	-3.2122	-0.13594	-3.5563	-5.8544	-0.23272	-4.3579	-1.3291	-4.2098	-7.9014	-8.5138	0.68885	-5.2741	1.2119	-9.6602	-8.2555	-4.1639	-2.955	0.14047	-3.9046	-9.6158	-2.7008	-13.846	-7.6884	-2.0905
-15.556	-1.2004	-10.555	-5.927	-5.6657	-4.4719	-11.597	-4.7834	-6.4006	-9.1461	-8.3798	-6.5998	-9.2898	-5.2782	-8.4874	-5.9149	-4.823	-9.572	-15.089	-13.548	-8.7784	-5.0504	-13.554	-6.7799	-10.089	-10.972	-6.1616	-8.4183	-9.6742	-4.8238	-9.5643	-8.4209	-9.2382	-10.63	-9.1674	-2.4146	-9.7079	-2.7084	-7.7299	-5.3371	-8.2016	-10.158	-10.31	-9.2281	-6.7073	-9.0616	-7.1116	-7.9567	-13.409	-12.152
-18.07	-16.045	-2.3108	-13.387	-13.587	-11.019	-11.095	-7.0714	-9.2724	-12.129	-10.184	-10.342	-18.102	-14.423	-17.438	-9.5307	-14.821	-15.324	-18.804	-12.406	-24.151	-10.852	-13.673	-11.202	-13.314	-13.341	-12.947	-11.214	-13.889	-10.802	-11.268	-16.995	-15.88	-13.835	-20.845	-14.619	-17.248	-14.659	-17.774	-14.771	-12.745	-11.149	-17.173	-13.073	-12.976	-9.6516	-13.502	-8.2521	-17.026	-17.124
-14.779	-20.794	-24.343	-19.957	-25.801	-27.441	-24.941	-15.988	-17.238	-23.359	-22.241	-21.827	-23.177	-25.726	-24.46	-28.628	-20.88	-20.106	-26.129	-21.414	-22.987	-23.465	-26.092	-20.325	-25.832	-29.798	-19.325	-18.933	-22.961	-22.034	-18.382	-17.365	-22.391	-24.216	-23.509	-24.853	-22.087	-23.444	-23.728	-20.113	-17.218	-24.045	-24.749	-25.207	-19.042	-28.157	-17.998	-20.62	-25.207	-23.14
-3.1385	-0.034806	-2.8974	0.20764	-0.2659	-6.5866	2.108	2.3237	-3.4807	-5.3746	4.6619	-3.7026	-3.1962	-6.0988	-7.5497	3.2778	1.3804	-3.4663	1.3096	-3.9704	1.1097	6.6472	0.59841	2.6617	0.38904	-1.9489	-8.322	-1.9117	-2.9695	-1.2143	-5.091	-5.4624	1.7485	-2.8104	-4.4216	4.0105	-1.7774	3.2584	-4.1046	-0.70028	1.2876	-2.1998	-9.1355	1.8727	-4.4896	-0.72006	-0.75528	1.4048	-0.55998	-1.0069
0.59602	5.2273	5.6159	6.3195	-1.3612	-2.2547	3.4288	2.7318	-0.68055	5.9562	2.7227	9.7286	4.6783	7.8648	8.1546	2.0352	4.7281	-0.98862	11.75	4.6393	9.2629	1.7463	4.9875	2.623	10.249	1.886	13.991	-1.0538	1.3233	4.1308	0.38257	4.5009	0.83854	1.1222	1.7306	8.3141	-3.2004	-3.186	-3.3432	-0.5822	0.44494	1.9859	0.10627	4.7309	4.7214	8.2622	0.30129	11.51	9.2763	-0.65893
-4.609	-0.64554	1.2013	-1.7255	-2.8636	-3.9511	-0.49884	-4.1782	0.14425	-4.4475	-2.7659	-3.0836	-3.1913	-0.9715	-4.0204	1.7336	4.9739	-1.7933	-2.628	-3.9391	0.97193	-0.92447	0.7912	-2.5422	-8.102	-2.5798	-1.4091	-1.5296	-10.967	-2.3328	-3.7977	-2.1434	0.1352	-2.5676	-1.02	-2.9994	1.3013	-3.5728	-0.59299	-3.4326	-2.0079	-1.8027	3.4796	-5.8046	-4.196	-6.8972	-4.4665	-3.0264	-2.3451	1.5372
0.71031	5.7016	0.088449	3.6586	-2.8968	1.5653	3.8101	2.6693	0.50644	-1.6435	-2.6613	2.7413	-3.4634	0.51113	2.5812	0.31311	4.6868	-8.0409	3.4535	8.1748	-4.2217	5.3815	6.2698	-2.7479	3.0163	2.4975	-4.4086	-0.058541	1.4047	10.384	-0.93185	1.1113	4.1027	3.8241	4.4236	8.5662	7.4716	-4.1917	5.5508	3.6696	0.085895	0.58427	8.8543	2.1721	5.11	-3.1526	-1.5647	-0.4329	1.3174	1.837
0.85534	-0.4246	-0.078942	1.7929	-0.70061	-0.45729	-3.3234	-7.1888	-1.6755	-3.9405	1.0602	3.5741	4.885	-2.1771	-0.26719	-9.621	2.7371	1.4944	0.53134	1.0023	-1.1396	0.43292	5.5766	-3.136	3.9946	-7.4722	-2.2821	-6.4509	-2.4584	0.11991	-8.6471	-2.3794	-3.1616	0.61265	-4.8703	-2.7073	1.0945	-6.2606	-0.38095	-9.2356	-2.6327	0.17591	-1.8889	0.57399	2.2109	-1.8339	-1.9714	-5.0614	-8.7921	4.3738
-1.736	1.7191	-5.2141	-1.0581	-5.2095	1.3176	-0.96259	-0.77837	-1.298	-4.7776	-1.7508	-8.074	-5.2275	0.033575	-5.4236	-2.8109	1.9494	3.302	-3.3574	-2.9306	2.2017	-3.9565	2.1092	-0.72029	-2.7341	-1.3308	-1.3629	-2.4649	-0.37641	-0.11361	-5.0114	-1.8754	-0.36493	-2.547	1.4445	-6.724	0.31551	6.5365	-6.0115	-2.1327	3.6661	-0.76239	-3.1218	3.353	-2.8373	-1.5202	-4.4586	-0.7264	-1.3406	-0.76002
11.121	8.8908	4.6829	11.306	4.808	5.4619	6.8909	9.2897	3.4821	9.5556	7.3565	8.3757	6.5865	9.0678	6.0945	3.6805	4.9165	7.5733	10.003	12.747	8.8531	7.8341	2.8974	7.4792	3.1776	2.1013	9.6809	6.4888	12.705	4.6854	5.9307	2.7127	3.7471	7.5946	8.5676	1.4944	2.5315	12.005	11.758	4.5415	6.4863	5.7044	7.0188	10.964	14.73	13.449	5.1093	12.057	5.7495	10.491
-4.0147	-13.087	-15.107	-8.8765	-6.5926	-6.3593	-8.869	-17.289	-13.07	-9.5636	-17.59	-3.4673	-10.533	-13.842	-13.421	-7.3692	-10.936	-11.143	-13.246	-16.583	-17.67	-8.4907	-6.1478	-11.406	-17.054	-14.117	-12.292	-12.081	-6.6469	-9.4311	-13.002	-11.704	-14.331	-10.797	-12.592	-11.039	-14.614	-8.793	-11.515	-7.2907	-12.927	-14.177	-4.8986	-11.306	-11.452	-9.1296	-4.9255	-10.517	-11.885	-12.991
11.591	8.4678	15.014	13.772	8.9731	9.5333	7.1063	10.73	5.1558	1.9299	13.61	5.6969	10.002	4.9865	2.5845	11.355	9.6626	10.227	2.8402	6.9684	9.966	9.0168	5.1346	4.1629	0.94366	5.2386	5.5567	5.2097	4.7448	8.4613	13.259	5.5282	12.791	8.892	6.2959	9.4441	12.048	1.4631	8.3198	3.4254	6.0845	4.9101	9.9339	10.512	4.867	2.1278	6.2832	11.249	6.9596	4.4865
-6.2085	-0.25863	-4.303	-6.4282	4.7283	-0.50432	0.41687	-4.5351	-0.71717	2.8995	0.86518	-1.0781	-3.0005	-0.28993	1.2606	3.4662	-5.6457	4.3634	0.26486	1.9115	4.1562	-3.1344	1.1838	4.2663	5.3742	0.63161	-2.5021	0.053244	-1.9727	-0.30633	-2.8246	-7.1544	3.146	3.7415	1.8048	-6.2811	10.731	-2.3356	3.7308	-2.2718	-0.13479	-2.8824	-1.6371	-3.2771	-5.0655	1.1263	-2.9601	-0.45938	1.4857	-7.4359
-6.7948	-4.662	-7.362	-4.4836	-5.4735	-12.994	-7.7852	-3.6587	-4.0834	-7.8664	-7.2766	-6.8664	-5.0941	-9.7003	-13.186	2.1859	-0.62508	-7.1665	-11.832	-7.4204	-7.5921	-8.4456	-8.7775	-7.0049	-3.8292	-6.3249	-8.0397	-7.8749	-0.32575	-8.721	-6.7772	-9.4919	-13.286	2.2526	1.581	-5.136	-9.3422	-9.8254	-9.1773	-10.931	-9.2835	-3.386	-6.6159	-3.2004	-6.4304	-3.89	-1.8478	-6.6675	-3.239	-1.2161
-11.227	-5.6421	-13.628	-11.391	-12.72	-12.703	-14.772	-13.333	-9.2961	-6.9289	-5.4866	-11.932	-11.003	-11.661	-1.9675	-7.9757	-9.6407	-10.039	-8.2503	-12.012	-10.271	-15.888	-9.9251	-5.362	-7.0138	-10.736	-7.6872	-10.608	-15.589	-1.3745	-15.888	-4.9951	-11.792	-9.678	-10.069	-9.8555	-17.709	-1.4012	-4.3096	-0.46953	-9.5563	-12.388	-10.747	-8.4693	-19.526	-5.7788	-11.624	-10.996	-6.0184	-11.474
0.97149	1.0813	1.4398	1.1216	-7.511	-0.41996	-3.3399	-0.29991	0.71988	-4.4384	7.2818	-4.1645	-7.268	0.25338	-4.4631	-4.6056	8.6964	-6.5196	-3.925	-2.8039	1.2808	3.3946	1.5612	-0.96948	-0.18754	1.8631	3.2282	1.8334	5.4365	0.39239	-0.66462	0.94787	-2.1414	-0.54253	-4.0856	0.86275	-6.6584	2.3772	-3.4533	-1.1485	5.2521	1.1393	1.6127	-0.28179	-2.9797	2.8062	-3.5818	1.2436	0.29668	-0.98088
-8.0233	-6.7554	-4.6322	5.0142	-5.8356	-5.9765	-2.657	-3.1784	-6.5422	-1.6181	-5.6905	-5.4894	-8.0299	1.467	-7.1182	-0.41149	-3.9902	-3.3145	-5.5113	0.82951	-1.9972	-0.92494	-4.796	0.52964	-4.4318	-4.3482	-3.2639	1.9586	-8.0647	-2.7453	-2.0735	-7.8036	-9.0214	-8.4546	-2.4316	3.3742	-2.7742	-3.7497	-0.70035	-2.9099	4.9147	-0.55008	-2.5877	1.0736	-5.6845	-0.95778	-0.93621	1.4355	-6.9791	-2.5277
-14.491	-9.9116	-5.7845	-5.6963	-9.1854	-2.6564	-5.337	-6.2197	-7.2477	-7.0779	-10.842	-10.112	-9.9375	-5.0971	-6.8041	-11.012	-10.174	-10.427	-15.09	-5.9307	-14.012	-11.784	-8.979	-8.4258	-9.6402	-13.693	-13.714	-4.516	-6.6882	-14.619	-16.11	-0.10045	-8.5115	-9.7593	-4.7376	-4.6898	-8.0906	-5.0586	-13.17	-11.512	-10.094	-6.205	-10.527	-9.0363	-17.821	-12.441	-4.7724	-12.96	-8.261	-6.4799
-14.445	-15.106	-13.357	-19.611	-11.728	-13.073	-6.776	-13.734	-15.074	-13.816	-17.211	-8.3046	-6.8835	-5.9312	-16.723	-14.416	-13.361	-5.6258	-16.104	-15.951	-14.847	-14.843	-18.489	-14.519	-13.269	-10.451	-11.335	-8.2131	-3.9311	-8.3811	-17.605	-16.416	-7.0339	-11.575	-13.885	-12.072	-8.0689	-15.996	-13.717	-12.618	-21.95	-9.6123	-14.309	-13.986	-9.4116	-13.737	-18.263	-14.422	-11.21	-8.6112
-9.0016	-14.535	-6.5973	-7.4122	-12.315	-8.1343	-9.9639	-15.836	-10.078	-14.292	-11.894	-12.947	-12.709	-8.3966	-8.1704	-13.672	-11.898	-10.629	-11.084	-1.6132	-4.9719	-15.073	-11.011	-15.578	-11.093	-12.169	-7.5212	-11.953	-13.789	-13.933	-8.3687	-10.393	-13.019	-8.9567	-2.4444	-16.457	-13.706	-13.389	-12.351	-8.548	-6.9123	-7.2229	-13.254	-12.747	-5.6459	-9.2058	-12.312	-11.892	-13.347	-13.977
-2.1853	-6.9184	6.9134	1.3516	-1.0304	-4.3718	4.6191	5.7671	5.2425	-4.5846	9.9596	0.021819	1.0932	-4.8051	5.5158	-3.6442	-1.0505	3.3861	4.6341	7.8302	2.01	2.7507	-2.0397	4.25	1.5103	-0.55028	0.65939	3.6083	3.7643	0.48267	-0.90482	2.4611	3.7187	0.6177	4.489	0.86073	1.701	-0.70249	2.8348	5.5836	2.4661	-2.3682	2.0284	-1.4005	0.22566	3.6271	7.687	1.6092	6.3589	-3.7051
0.8291	1.1399	-1.8378	1.5161	1.9442	2.5273	0.87047	3.0519	1.8992	0.63913	-6.9961	2.4854	2.3244	-0.5014	4.884	5.1709	-1.8258	4.6263	1.6289	9.7342	-3.2029	-1.9171	-4.0967	2.8857	-7.5837	-0.048162	2.9767	3.3791	-2.5775	1.8026	0.47254	1.4129	-1.7044	0.90158	7.2099	-1.6952	5.4454	-0.79363	3.1175	-1.6762	4.8258	3.564	-0.35688	1.5511	-1.0188	-0.32829	-3.9387	0.19904	3.317	-0.31563
-16.148	-9.2738	-7.7006	-14.424	-13.853	-10.209	-10.433	-13.091	-8.8068	-12.38	-7.5081	-11.625	-13.873	-12.031	-7.9301	-12.592	-15.981	-12.446	-12.88	-14.273	-14.467	-10.527	-10.579	-14.122	-9.7416	-22.316	-15.577	-7.1463	-4.0809	-11.35	-11.331	-13.213	-13.799	-11.278	-14.513	-14.18	-7.6266	-8.2502	-13.259	-14.725	-7.3044	-9.6376	-11.087	-14.953	-16.878	-11.391	-9.2435	-15.04	-4.0354	-12.354
-10.023	-4.8348	-2.3878	-1.3537	8.2029	-0.086254	0.91082	1.1249	-3.9984	-0.35859	-2.7135	-1.8071	0.28759	-0.63697	-2.5408	-2.7714	-6.5712	-1.8221	-7.0472	2.1516	-3.5176	2.2571	-7.9926	1.1229	1.215	-11.826	3.741	-3.4354	-2.812	-4.7094	-4.4466	5.6332	-1.8534	-0.16264	6.1295	-0.92067	-0.72313	-7.3157	-4.3662	-4.5044	-3.9646	6.3695	-4.7043	-0.80386	-7.4771	8.3555	-4.0055	2.7574	-5.4626	-6.1162
-2.4052	3.1338	-0.25361	-1.1234	2.1799	-2.902	-2.7935	-11.064	-5.0329	-5.9082	0.62266	1.7422	-6.0004	-1.9679	-5.7569	-0.60104	5.5352	0.65305	-4.2804	-6.2958	-2.8718	-2.5613	-4.8713	-2.3135	-4.7252	-1.6113	-4.0853	-1.7158	-1.3152	2.686	-4.9588	1.534	-10.296	2.4026	-1.6713	-0.74602	-0.26095	-0.87719	-2.045	5.816	5.4125	-7.9207	-3.3847	-0.34977	-2.9849	0.4575	-1.4042	-2.5405	3.1764	2.3613
-6.2053	-6.8085	-3.2129	3.3565	0.46226	-0.76489	1.5989	-3.0332	-4.1304	-5.1589	-4.7129	-8.0479	-1.8949	-6.2893	-2.3682	-4.7421	-6.1806	2.7128	-1.8153	-5.8597	-9.8352	-0.43444	-1.7786	-0.51923	-3.6916	-9.3754	-6.3464	-8.7661	-0.73941	-0.70559	-3.7018	-1.5955	0.58987	-2.9186	-5.3605	0.50025	-8.7424	-5.3912	-4.4314	-1.0966	-0.1823	-1.6919	-3.7219	-3.1886	-10.562	-6.1228	-0.48599	2.1198	-5.3871	-3.2145
-2.8178	-12.436	-1.8826	-1.3505	-3.2898	-9.3843	-6.1605	6.152	-4.2953	1.3426	2.9599	2.0556	-10.377	-2.4963	-7.0286	2.5795	-3.316	-3.1343	3.131	-2.265	-5.3466	-2.8084	-3.5374	-6.855	0.75433	-5.2009	-7.9175	0.10657	-4.1549	-2.5488	-3.9354	-9.1931	-3.5588	-3.2627	-1.5141	-4.7155	-7.8076	2.4778	2.165	-2.865	-0.0024391	-6.2788	-5.0841	-1.795	-1.6838	-1.7212	-6.0574	-6.1357	0.23749	-4.5726
-24.3	-18.758	-29.957	-24.006	-22.22	-21.019	-23.533	-21.766	-24.716	-20.397	-19.854	-27.219	-21.637	-21.3	-18.184	-24.841	-19.99	-28.195	-17.554	-25.204	-24.13	-15.199	-23.496	-23.153	-21	-24.144	-23.203	-26.567	-20.579	-20.027	-19.609	-18.215	-24.645	-23.492	-27.353	-20.156	-20.423	-20.667	-22.274	-20.269	-20.307	-25.567	-20.713	-24.877	-15.965	-22.526	-23.032	-17.284	-17.047	-23.477
0.18709	-3.0224	1.2004	7.2886	1.6513	-3.3008	5.2914	0.19066	1.8672	0.35568	-6.2164	3.8979	12.749	4.3495	5.0804	1.9606	5.4216	4.8994	5.2706	-3.4184	6.2024	3.9078	-3.7161	1.409	1.2267	5.7382	0.45566	-5.262	4.7884	-1.6496	-1.4955	6.0688	1.0318	2.5072	-1.8163	-2.4569	-0.89963	1.5085	3.4532	-1.8522	-5.972	5.5123	-0.87884	-3.1374	-0.25013	0.28411	-0.74485	-1.4287	1.6458	-1.0198
1.3613	2.7342	1.3268	-1.6263	0.18145	10.249	4.1714	-3.333	-3.1883	3.4401	-3.9514	-2.2081	-4.0773	1.4966	-2.0316	3.135	-3.099	7.9665	-0.58636	1.3929	-3.5061	2.5021	-0.87948	4.6646	-0.16644	-2.7768	0.85886	-8.8076	1.4295	2.5372	0.15749	-2.4747	5.734	2.4451	1.3	-1.1725	8.6517	-1.1761	6.7402	5.5443	-2.1075	0.82623	1.6531	-8.8536	4.6321	2.6571	5.4609	-6.593	-2.4085	3.3528
-7.5701	-11.223	-9.477	-7.6529	-5.0977	-10.195	-11.718	-6.1231	-13.519	-6.6009	-11.477	-9.9863	-6.4781	3.4494	-5.8551	-10.011	-6.8665	-11.696	-11.158	-10.962	-7.9976	-11.807	-5.2109	-8.4169	-3.7007	-11.6	-17.255	-7.7217	-9.9946	-11.985	-11.489	-2.7355	-5.1678	-10.222	-6.7653	-11.855	-15.013	-11.001	-10.938	-7.3948	-6.7888	-8.4031	-9.1295	-4.7402	-7.8052	-12.429	-11.648	-7.6625	-12.705	-12.849
-3.6697	-0.37922	-4.1687	4.31	2.2561	-9.1613	3.4094	-1.8537	-1.3203	3.7756	3.9541	1.4161	-4.472	1.2396	-3.0689	-4.9349	-8.7788	-6.0882	-7.0126	-1.6456	5.3804	-10.055	-3.8288	-8.1542	-5.7482	-3.7852	-5.4765	-1.1447	-9.0868	-5.3277	-1.4474	-0.95441	1.5614	2.4878	-1.83	1.0003	0.5593	-6.4072	-5.5799	-7.2485	-4.0076	-1.4321	0.17415	-0.61792	2.7082	-5.2773	0.22205	-4.1614	-0.99632	-9.6603
-15.009	-15.073	-17.884	-7.3667	-10.255	-10.853	-13.891	-13.191	-12.651	-18.007	-16.33	-11.227	-11.363	-14.406	-18.555	-13.362	-10.906	-11.711	-10.449	-15.531	-15.43	-23.852	-10.587	-15.155	-16.829	-13.709	-12.907	-10.395	-8.5345	-12.154	-18.111	-18.541	-11.858	-10.616	-12.946	-11.002	-15.581	-18.884	-6.7754	-15.642	-8.2192	-12.783	-12.052	-18.375	-11.878	-15.986	-18.559	-18.379	-16.933	-25.602
-3.0917	-7.6669	-6.8402	1.6278	-6.8722	-4.2921	-6.6089	0.64007	-1.7095	-2.5851	-3.0202	-1.1283	-1.5839	-2.747	-10.417	1.5343	-9.569	-6.4266	-7.7629	-7.0673	-7.9136	-5.0953	-8.5381	-6.9788	-6.0283	-2.274	-4.9502	-13.588	-5.8366	-1.73	-2.7076	-0.94696	-13.298	-5.1438	-3.3543	-6.6928	-0.74014	-4.7889	-5.3758	0.7634	-7.0954	-7.8651	-8.9196	2.8491	1.7874	3.3761	-4.4613	2.8385	-3.6632	-5.7426
-4.0605	-10.041	-5.3248	-5.5521	-8.6103	-4.0983	-5.2711	-9.0012	-4.6032	-8.097	-4.8966	-7.6449	-6.5828	-8.0863	-10.859	-4.8429	-10.664	-5.8713	-7.98	-3.2268	-5.6086	-10.026	-0.38311	-7.2303	-2.7491	-11.009	-8.8776	-5.8825	-8.1367	-2.3379	-7.1018	-6.0663	-1.519	-4.5343	-9.0644	-3.4941	-9.8996	-2.4657	-2.4495	-6.0199	-8.2988	-6.7741	-8.6446	2.5225	-11.332	-0.50223	1.9762	-3.8381	-3.0389	-6.1976
-10.831	-8.1547	-12.032	-19.872	-6.5486	-15.087	-7.676	-10.854	-6.8314	-10.754	-14.104	-4.9334	-10.204	-8.2615	-15.016	-9.5812	-9.6405	-5.8183	-14.289	-6.9472	-8.4565	-11.764	-12.854	-13.658	-15.157	-16.281	-9.2664	-14.442	-12.925	-13.054	-15.433	-5.2711	-7.8061	-8.8389	-15.016	-4.6047	-13.687	-14.616	-16.572	-12.744	-9.4999	-11.888	-8.8376	-14.028	-14.172	-13.065	-12.733	-8.6691	-11.088	-19.099
-4.142	2.5162	8.6575	3.9563	7.1629	-1.9855	4.7279	3.7835	4.9489	9.3769	10.802	3.7742	-5.0902	3.3163	5.6539	7.8355	-1.6339	-1.0555	4.2961	5.4996	4.2416	2.4095	1.8752	3.1289	-3.9781	3.3409	1.1978	6.9716	4.7837	2.4234	4.0994	-0.325	7.2706	4.1117	6.5992	1.8082	1.2409	4.7169	7.5256	0.64617	3.9169	-0.93319	2.2986	1.0435	-2.6221	-1.0243	5.6983	11.681	4.5839	4.1926
1.5603	1.3	5.7726	1.0695	3.9081	3.494	3.994	-6.1185	-0.61283	-0.27869	6.315	2.3054	-3.1062	-1.6146	1.8159	5.7549	1.4169	0.72311	1.7092	0.21602	-2.3041	-0.1169	2.0213	-2.5889	-1.5568	8.392	-5.276	3.5361	5.9623	1.5352	-0.067017	-4.7665	0.063304	-5.0321	0.65666	-0.63352	-3.1031	-5.5249	5.8543	0.69785	0.83103	1.0646	-0.79921	2.38	4.5299	3.119	-4.5785	-1.2973	0.53314	1.1946
-15.72	-14.335	-7.8171	-12.336	-12.22	-17.962	-16.339	-13.868	-16.138	-12.909	-20.384	-13.745	-14.117	-14.519	-10.414	-18.24	-15.437	-12.255	-13.651	-19.967	-4.0068	-6.9784	-17.333	-18.761	-12.148	-11.334	-14.677	-15.273	-11.95	-15.692	-8.3332	-14.182	-15.252	-8.8398	-10.874	-17.124	-10.248	-11.02	-11.123	-14.152	-7.8289	-13.713	-17.018	-17.158	-8.3435	-23.336	-12.442	-15.095	-19.431	-13.797
6.5275	1.5424	1.9269	-5.3695	2.7979	6.0124	3.2511	5.528	11.63	1.156	2.6356	-0.87086	2.8513	4.6039	-0.71708	7.4864	3.8202	-0.044835	9.0198	9.8563	5.8359	4.765	-2.0383	7.7765	-0.48988	8.1036	4.8894	7.725	9.4656	0.73511	2.7907	1.7296	5.2945	1.3947	7.6325	2.986	2.4201	-3.4555	8.9502	7.2746	5.9561	-1.9201	6.0778	11.356	-0.61511	5.5228	2.2298	8.9184	1.9471	3.2958
-0.24108	0.8507	1.1158	-1.5358	-0.76507	-4.7327	-3.6288	1.8001	2.7473	-1.4101	-2.3441	1.1975	-1.1687	-1.8199	-1.1334	5.6327	-7.31	4.6504	-0.8764	-0.54596	0.39381	-0.11617	6.5703	0.66806	2.7603	0.9807	1.0759	-3.8653	5.8486	-3.4204	10.44	8.7796	1.3661	-2.2943	3.8194	4.9434	6.3763	0.074744	-3.0705	8.8373	-1.7114	6.3326	0.41331	0.90821	-2.5162	-3.2952	0.27271	3.4153	-0.97622	-2.0492
-1.7967	0.48919	0.75095	6.3393	-4.8256	5.8556	3.2136	3.1806	6.5025	4.1431	3.2179	1.3981	3.5841	7.102	-0.94419	5.3778	1.2459	1.3307	-1.2978	-1.9836	1.5658	2.9261	3.9396	1.1977	8.3256	-7.5705	5.5266	3.4652	-0.75795	1.4441	5.6328	7.9845	7.4525	5.7851	2.3603	1.9166	2.7948	2.9845	6.6716	5.7595	2.8005	7.7075	0.51983	-0.69141	-0.81564	2.2608	3.034	0.66808	0.80951	4.1147
-22.442	-26.894	-24.368	-20.616	-22.877	-21.773	-27.416	-19.763	-19.024	-20.547	-20.195	-19.296	-16.584	-19.606	-20.253	-22.56	-15.408	-22.391	-20.317	-20.899	-31.505	-20.648	-19.527	-23.473	-10.05	-18.547	-13.707	-18.551	-27.797	-17.768	-28.227	-16.954	-16.198	-22.672	-22.81	-15.833	-21.219	-16.997	-19.827	-20.904	-20.466	-24.337	-22.135	-14.217	-19.468	-18.607	-18.994	-23.812	-18.867	-21.734
-0.87499	-0.70284	1.8463	0.72398	0.064222	-2.2081	4.7257	2.2185	-0.62369	2.7635	0.08961	-4.0436	2.3949	0.6565	2.7289	3.9974	2.3602	0.19018	-0.12756	-2.6882	-0.99121	3.4856	-0.6801	2.4982	-0.35824	-1.9914	-8.5253	-2.6273	-0.89386	3.0339	3.1803	3.194	-3.5452	1.8802	2.9835	-0.20679	1.3427	4.4423	-4.5537	-4.7826	-4.4785	0.2306	4.4181	3.2344	-8.379	0.38777	5.2425	-2.7389	2.9798	3.0454
10.934	3.8383	14.516	9.2693	13.25	14.162	3.2051	9.354	10.511	8.7124	4.3037	6.0611	8.7794	6.1489	3.9768	8.7189	4.9419	8.4174	9.4654	11.983	9.505	-2.0762	15.931	13.302	5.3816	3.6546	8.9037	8.7286	13.599	3.1707	7.2785	10.974	7.7452	0.34885	3.2841	2.1001	6.5642	9.2094	8.8933	7.5644	8.5278	13.184	9.3226	10.216	4.4578	10.078	8.7085	8.5654	0.0016052	1.927
1.4433	-3.0239	-3.0534	2.3825	-1.4775	-5.125	-0.93934	-10.385	-2.0967	-7.2594	-1.4793	-4.7509	-0.78842	1.5318	-4.0529	-3.0307	-6.9423	-0.88329	-0.61298	-1.0095	-3.6322	1.9533	6.7356	-1.6415	3.8625	-3.4116	0.46465	-1.7558	-3.1229	5.2122	-1.8554	-5.5978	8.4727	-3.1243	-5.9935	-0.74876	0.56964	5.232	5.2982	5.2835	1.1387	-2.0186	-5.5854	-3.3771	-1.316	0.0023504	4.42	-0.56897	3.6862	1.0331
-1.7656	3.9044	-3.9479	5.4617	2.3636	1.448	3.2481	0.30668	1.3971	-3.911	2.8459	5.4983	6.9275	6.2702	-0.11921	0.67242	10.574	-1.6763	-3.7503	1.2819	1.4759	3.1578	-5.6013	7.6603	-2.4226	-1.1085	10.155	3.8026	2.4027	2.7872	3.5648	4.2897	-2.16	3.2468	5.8187	9.6564	3.3514	-1.9514	-0.22879	3.1342	1.8716	11.358	-0.18187	-4.0696	0.81446	6.2918	1.8612	3.1911	3.4468	-0.8184
-1.2478	0.59337	-1.9092	-5.3234	-4.1334	-0.30344	-8.4291	-5.0561	-9.1658	-0.34211	-0.35367	-5.2543	0.10966	-0.97177	3.2029	-2.2865	0.087782	1.3335	0.41882	1.5483	-0.50972	-2.1629	1.1587	1.9688	-0.81725	-5.4199	-2.2102	1.1556	-1.0037	-4.6487	1.1567	-2.718	-6.0295	6.5158	2.772	1.2057	-2.9266	-0.71523	4.3794	-3.0032	1.7883	-2.0964	1.0802	-2.9951	-1.9216	0.3105	-2.5371	-2.2786	-4.519	-0.19488
7.2902	7.6386	7.7509	10.162	8.4997	13.311	4.8351	8.1713	8.8904	-1.847	9.5024	10.101	7.5537	12.545	6.7342	4.5754	4.7485	6.8064	9.7533	10.165	7.5184	12.866	2.915	6.6033	6.7579	6.2867	5.1463	5.3616	5.0154	6.3626	5.8179	14.638	6.5777	9.8691	4.4993	4.3615	7.0554	5.9686	12.954	8.4796	3.3604	9.1883	7.8677	14.269	1.5068	11.177	8.9428	9.2634	8.048	4.3665
-7.4042	3.899	0.065086	0.42127	-6.0334	-0.45137	-2.0535	-0.96311	5.2766	2.3315	-6.1783	6.0089	2.1173	-0.76164	2.7609	4.0763	0.94969	-4.9025	3.5351	1.5566	-1.8335	1.2917	0.11019	-6.7348	0.1272	4.6707	-1.1072	-0.22675	-3.1332	2.6696	-4.4258	-0.19463	-6.2361	1.5776	2.8173	-0.35987	-7.3511	2.6653	3.5932	2.4842	2.031	0.69335	-0.28546	0.67429	-3.3595	-1.3333	-5.285	-4.588	1.4377	-2.5354
6.6446	0.57541	1.2731	4.4244	2.7309	1.5083	5.1785	12.47	8.6764	2.6066	1.1763	3.6751	2.8408	2.6128	2.1424	2.0198	0.76144	-1.7568	-6.1994	1.8619	6.1146	5.3698	-1.9213	1.4441	-1.6671	2.9651	-1.3832	5.8392	5.2769	6.3398	1.0602	0.080233	-4.2585	0.32696	0.057461	-4.8725	4.4534	-4.1815	-0.090202	0.02168	-1.7734	-2.5597	5.6545	0.12661	4.283	1.9892	-1.4939	-0.256	1.4805	3.368
10.09	4.0023	2.1594	1.8706	-0.664	6.2569	-0.59471	4.4067	5.2259	2.3695	1.4119	0.1513	2.6255	3.4761	7.2336	5.5645	2.9898	2.0053	-2.8688	0.23555	6.973	0.62352	8.162	2.5983	-1.0928	0.39742	4.3093	1.0483	9.177	2.7805	1.8297	5.0579	4.0228	5.1287	2.9335	4.0412	5.1834	0.93661	-1.5304	0.037568	11.455	7.4603	0.48762	1.9466	5.4509	3.9352	-5.4961	-1.0173	2.9873	3.679
-7.0303	-4.6729	-2.4604	-3.1561	-5.2278	1.8593	-5.4653	-10.33	-7.6133	-4.6964	-5.6449	-6.9943	-8.0719	-4.3941	-5.0813	-4.8145	-11.23	-5.6353	0.92585	-7.4984	-4.2622	-3.2732	-6.5036	-1.1671	0.29651	-5.38	-0.23988	-6.4967	-6.6339	-2.9417	-10.696	-3.829	-5.5124	-7.2342	-3.5317	-4.7401	3.7863	-0.85663	-8.0867	-4.9248	-6.8925	-5.5892	-2.7478	-1.4238	-1.2561	0.18895	-3.7185	-5.7825	-3.1468	-4.7007
0.23931	-1.486	-5.8519	-5.7528	-8.2961	-4.0942	-5.5247	4.238	1.7707	-5.8728	-2.0778	-1.4537	-0.19489	0.53152	1.7636	-5.7018	-2.3043	1.3746	-7.078	0.87806	-2.1712	0.34899	-5.5305	-0.34578	-4.2968	-2.5617	-2.235	-7.5124	-5.4418	-1.9138	0.43634	0.82314	-2.9175	-7.9625	-0.87442	0.62974	5.0097	-2.1883	-5.957	0.16934	4.117	1.4463	-3.7663	-3.2845	-5.3928	3.6882	-3.6384	-1.6873	3.1829	1.668
-16.552	-16.828	-17.382	-7.4043	-12.528	-19.772	-12.477	-15.138	-15.265	-12.225	-10.964	-18.002	-15.545	-11.665	-16.052	-12.799	-17.456	-16.983	-15.088	-12.477	-17.876	-7.0143	-8.6955	-13.617	-16.612	-19.167	-13.218	-9.698	-14.006	-9.0339	-13.44	-15.328	-13.284	-14.939	-15.252	-9.2799	-15.557	-13.566	-11.915	-8.2654	-11.14	-11.528	-12.286	-16.134	-17.405	-13.97	-9.6927	-7.3062	-16.052	-14.021
-2.6535	-2.8907	-1.0578	-8.5302	-2.797	-2.6847	-6.236	-4.2116	-3.3068	-3.0083	-4.582	-1.955	-3.8408	-3.6031	-5.7261	3.904	-4.7116	1.0369	-2.8217	-4.4273	-0.73798	-12.229	-5.5088	-8.9545	1.4351	-2.4424	-7.5824	1.6324	1.5159	-5.614	-0.97731	-3.1165	2.6116	-2.0866	-5.2905	-10.103	2.1816	-4.0896	4.8373	-2.6541	-5.5691	-2.4226	-6.9012	-1.9718	0.65117	-7.1907	-4.4217	-4.5043	-2.5218	-2.4447
13.681	13.972	10.034	5.6959	6.8241	8.1487	5.5844	7.4459	9.3584	10.629	9.8889	8.9046	2.7948	1.5832	5.2766	9.6907	8.7412	3.2154	9.265	9.3487	5.4747	8.2508	12.722	10.293	9.9903	7.1853	13.949	4.1902	8.2039	8.0869	12.753	6.1073	6.761	4.6137	5.4781	12.21	8.9896	5.1305	8.4566	7.0484	5.2749	2.7616	5.3177	3.8234	18.43	4.4868	3.9828	7.1006	10.314	18.121
9.9221	10.907	0.14652	7.859	11.287	5.2145	12.385	7.2948	9.9722	7.987	11.55	7.7829	3.0194	11.381	15.386	7.69	8.4824	11.464	12.072	14.286	5.5611	7.7623	7.7094	9.3765	6.6678	6.1741	10.63	8.3052	12.662	6.715	14.232	6.2575	3.6896	7.8961	7.4693	11.178	11.261	5.0713	9.9133	4.3423	7.1582	3.8637	11.108	3.3042	4.8814	4.5774	7.9852	8.6548	5.0047	9.2625
7.2096	1.0733	0.43031	3.321	6.6949	3.1454	3.9947	7.049	2.5105	7.3721	5.7034	-2.0592	8.7437	3.1499	-2.0848	4.6405	-1.4679	3.0233	6.6273	-3.7056	-0.32536	4.563	1.4849	11.295	1.3107	2.0082	1.2427	9.113	0.28693	3.9053	-3.7725	-0.81327	-1.5514	1.3416	-0.60653	-3.1242	5.2815	-0.9013	11.089	4.9471	-3.7815	-0.37074	3.8965	4.525	4.0211	2.0993	3.345	2.6108	3.6951	5.2494
-11.456	-0.18069	-8.2077	-4.049	3.0743	-8.4131	-9.7472	2.2331	-2.217	1.1261	-6.4478	-0.15028	-4.9427	3.3733	-3.7858	-3.6397	-8.5932	-2.405	-4.7711	-3.9879	-6.3948	-3.1728	-12.551	-4.8608	-3.1136	-1.924	-0.83264	-5.0597	-1.8852	-2.9804	-5.8512	-2.1326	-9.0208	-1.4086	-4.6339	-0.22045	-3.5632	-0.93838	-5.4444	-4.134	-5.0197	-4.1216	-1.6745	-4.7038	-4.617	5.6745	-1.9	-2.0941	-1.2962	-5.5389
-1.6635	-1.3721	4.7256	-0.42679	1.2874	2.0869	0.99871	-2.5905	1.5799	-2.4735	-0.02916	0.46283	-1.6236	-0.14934	-1.9736	-1.3303	-1.4726	3.7317	8.0332	0.12039	-1.1524	-1.3362	4.8024	0.78881	6.799	0.55225	-1.9699	-0.8499	3.6045	4.6636	4.0172	6.5478	3.7822	2.4623	-3.8675	3.7777	1.2366	2.7815	5.496	-0.17822	-2.9707	-0.28659	1.9428	1.0364	1.5577	0.55187	-0.34165	3.9147	0.76052	-3.6251
-15.846	-18.189	-15.887	-8.6595	-8.433	-12.931	-17.268	-9.4913	-12.6	-9.5311	-6.1443	-12.152	-8.1108	-16.512	-15.164	-8.8029	-11.764	-12.6	-2.9644	-15.931	-18.318	-14.578	-5.8169	-4.8815	-10.914	-11.212	-13.646	-20.248	-10.522	-10.546	-8.0953	-13.488	-5.7815	-10.872	-4.6014	-9.6216	-8.3237	-17.148	-8.6278	-7.6732	-4.3179	-9.3671	-12.897	-4.4813	-9.5671	-15.018	-16.567	-11.895	-9.8564	-16.919
0.47327	-5.909	-0.9869	-4.9152	-2.6162	-9.8448	-1.6231	-7.256	-5.627	-0.40096	-3.8242	-3.9772	-0.68431	-5.9551	-4.0421	2.5194	-7.7814	-5.7468	-2.6649	-2.4835	-2.147	0.11478	-0.17942	-2.5404	-5.0168	-4.05	3.6444	-0.73911	-7.3055	-5.799	-7.7246	-7.3016	2.2606	-4.1587	-1.4793	-5.1337	1.5663	1.819	-6.5564	4.0467	-2.5869	-4.9721	-4.097	-9.9023	-4.342	0.42668	-5.1125	-1.3121	-2.8075	-6.6392
-9.7221	-10.372	-6.8196	-9.5326	-9.8177	-7.1857	-10.664	-14.58	-7.0172	-14.428	-4.1841	-9.9855	-16.036	-6.6269	-6.8436	-11.484	-12.993	-15.498	-12.627	-13.112	-12.914	-14.071	-7.2623	-13.526	-16.598	-16.608	-14.412	-4.3187	-14.307	-9.275	-16.559	-3.5853	-18.688	-2.5276	-9.3837	-11.214	-12.763	-16.767	-10.665	-15.354	-15.568	-10.72	-5.9339	-8.8079	-7.3101	-14.142	-7.6745	-9.3712	-13.11	-8.0017
4.0721	-0.42606	-2.01	-4.9346	-4.9584	-6.0242	-3.9667	3.7912	-2.8495	-1.7918	3.7553	2.0891	-3.2229	2.0649	-4.2554	-5.3544	-5.1686	-3.5568	-1.6245	-0.059627	-9.3296	-1.0916	-1.4803	-2.2446	-2.3758	-3.2502	-0.31371	-6.3839	-3.0916	-1.4755	-6.0964	-2.903	-4.8189	-2.1058	-3.3366	0.18011	2.7111	-7.9844	3.0837	-5.4189	-1.3392	-3.2109	-12.391	0.38875	-3.4956	-2.0075	0.69706	-1.8377	0.40768	-1.0503
-11.61	-14.853	-1.4517	-5.322	-3.3328	-5.1641	-11	-0.07399	-4.2748	-11.418	-9.4248	-7.8011	-13.873	0.93771	-1.5778	-11.098	-9.343	-12.736	-9.0279	-10.578	-4.9996	-11.591	-10.389	-2.8082	-3.3046	-8.0744	-9.6255	-9.0603	-4.6106	-3.1057	-5.9611	-0.43321	-11.106	-2.8319	-12.585	-10.014	-1.7435	-12.19	-12.281	-8.888	-5.1704	-2.9016	-9.681	-12.23	-8.614	-10.949	-8.1733	-8.0137	-6.2306	-6.2703
-10.356	-2.3373	-15.518	-9.6886	-10.707	-9.4561	-6.9145	-18.422	-2.4363	-13.033	-9.2631	-2.8529	-5.6014	-14.961	-9.1428	-8.7346	-7.1693	-13.809	-18.474	-13.833	-8.8792	-11.571	-7.35	-8.1489	-4.9981	-8.8008	-11.77	-6.1764	-12.193	-10.498	-6.4587	-14.625	-14.766	-11.898	-7.7507	-12.862	-9.7035	-12.312	-12.459	-14.158	-13.86	-4.5514	-14.172	-11.928	-9.5715	-11.67	-4.4246	-9.1419	-11.853	-12.852
-7.2051	-2.7362	2.0595	-1.6828	-4.0488	-6.389	-9.9729	2.0857	0.39742	-4.5512	-5.4382	-5.4428	1.2668	-5.0713	-1.5542	-4.4291	-3.2727	-2.8853	1.8609	-3.2336	-3.1489	-4.1827	-6.7843	1.4722	-4.6002	-8.0236	-8.6994	-9.9389	-0.7042	1.5389	-1.2322	-4.4694	0.41586	-0.65106	-5.3175	-2.2372	-2.516	2.1724	0.39381	-8.6906	-0.99657	-4.5389	-4.0761	-2.3989	-11.834	-0.70958	-5.5988	-8.6662	-0.25444	-0.59812
-12.261	-6.7987	-10.311	-13.898	-12.307	-7.6637	-7.7098	-17.47	-16.574	-14.237	-11.961	-13.029	-13.211	-4.4942	-9.3565	-10.016	-12.909	-11.972	-10.299	-8.42	-14.219	-1.9445	-15.658	-9.9376	-12.034	-13.413	-9.0753	-9.3603	-12.555	-14.704	-3.9557	-14.002	-11.76	-22.156	-16.899	-14.132	-8.7333	-10.806	-6.9419	-10.057	-11.532	-11.874	-10.71	-19.534	-11.741	-18.828	-10.877	-13.766	-17.41	-14.082
9.7663	7.9242	11.909	4.0933	7.1735	1.388	1.8709	4.2073	9.1742	-1.2721	2.8984	-0.46973	9.0569	4.1419	8.8004	2.007	-0.82344	7.2606	7.0168	5.2331	9.1957	1.8816	3.0451	2.3555	1.6557	0.96316	6.9191	2.3279	4.6874	6.1864	12.281	6.208	2.1399	9.9038	6.7513	2.9879	6.0265	7.4646	-3.4166	7.5802	9.8228	5.9106	1.5502	0.39236	6.7554	4.1024	1.7387	0.18887	-0.53642	4.8606
-14.129	-14.885	-11.384	-12.518	-15.415	-9.9296	-14.159	-9.9432	-9.1355	-9.3708	-16.485	-16.503	-16.04	-12.006	-12.001	-16.797	-9.9212	-16.332	-15.041	-11.155	-18.518	-19.064	-11.386	-13.904	-9.1618	-14.835	-8.13	-6.4729	-16.094	-14.573	-15.763	-16.163	-13.348	-14.031	-13.747	-10.248	-16.777	-14.326	-12.595	-11.892	-16.96	-9.0139	-9.5725	-13.445	-16.55	-18.148	-9.5409	-14.709	-9.1271	-18.8
-0.51769	0.084293	5.5078	-0.68755	1.6864	4.4395	3.2586	1.9988	1.6543	0.4709	-1.1562	4.025	-4.2612	7.5058	2.763	-3.7409	5.501	0.78335	1.5153	-0.18137	1.4451	-0.68485	3.0114	4.7376	-3.2168	0.087562	3.2765	1.0777	6.6906	0.63341	1.8809	4.7355	4.3663	3.9829	3.2044	-2.3928	1.1544	2.7218	2.1128	4.7406	-0.2254	0.15954	1.3305	-2.784	-0.91709	9.4286	5.5642	-7.1995	0.3119	3.6484
-8.6489	4.6913	2.3006	1.9903	-1.2954	0.98019	-0.64193	5.3416	0.94292	3.1238	-1.3116	2.008	0.28932	-1.4519	2.155	-3.5011	1.7706	3.3262	4.7963	-3.6278	-2.9208	-1.2653	-5.5352	-2.9293	-2.0614	-3.953	-4.5273	0.13958	-2.9675	-1.7037	0.43478	1.3177	-4.7856	-2.8551	0.55591	-1.0473	-3.2024	2.8402	-6.9852	-1.2312	-1.2248	-2.3748	3.5283	-2.7789	-1.3664	-4.3879	-1.5557	-6.6376	-1.6445	1.0537
-7.786	-2.3904	-3.7642	-0.30135	-9.1134	-7.0928	-10.813	-2.2685	-4.7757	-2.9528	-5.3206	1.3404	-7.5585	-11.326	-4.0214	-11.991	-3.2165	-3.0972	-0.62363	-6.0375	-7.756	-6.066	-10.228	-8.1899	0.47626	-3.6126	-7.004	-8.5294	-13.197	-8.5886	-14.2	-4.6855	-4.8022	-9.3716	-3.7044	-4.7497	-7.4022	-2.6526	-11.21	-4.1968	-6.0823	0.93934	-8.4626	-7.8808	-1.5145	-7.542	-1.4675	0.64006	-4.0078	-6.6957
1.071	1.1283	6.3652	0.52582	11.39	6.7546	3.7386	-0.84601	1.603	-2.6869	8.26	7.1158	9.3197	5.0201	8.9166	3.7099	3.4839	6.6661	2.4273	9.1947	2.7314	8.8347	9.7338	9.2193	7.8046	5.2486	4.7622	3.9226	9.1454	6.9461	5.7834	4.7926	6.6143	6.1657	5.883	3.1536	3.0093	3.0048	5.0941	9.2698	8.4246	2.9158	8.5006	7.0738	5.1727	9.3531	4.6361	4.6929	4.1797	9.0291
-9.5141	-9.153	-8.6391	-5.3753	-10.42	-6.203	-8.2333	-17.039	-8.065	-7.1844	-6.8707	-7.3787	-8.7947	-4.7813	-14.431	-15.313	-10.673	-14.147	-12.292	-20.694	-12.093	-14.258	-16.215	-6.0132	-4.5867	-12.894	-9.4937	0.24435	-16.767	-1.8922	-10.64	-8.7786	-4.5777	-15.586	-3.2686	-9.7643	-9.6571	-7.2873	-11.7	-11.077	-6.9038	-13.681	-13.617	-3.4592	-8.5139	-9.941	-12.704	-10.319	-8.992	-12.344
-18.784	-6.2342	-7.4378	-11.375	-14.812	-9.1723	-10.127	-1.28	-10.634	-1.3235	-4.4338	-4.8966	-9.7614	-13.89	-11.395	-7.7555	-7.1205	-11	-3.5795	-10.005	-14.56	-13.137	-5.9123	-4.8841	-5.6671	-11.502	-7.6284	-11.083	-11.802	-5.1065	-12.78	-4.0296	-8.2461	-1.4546	-4.8301	-9.4747	-8.3303	-8.5135	-12.997	-7.7542	-4.7021	-14.645	-6.064	-12.464	-11.747	-6.445	-2.5704	-9.5922	-10.144	-6.7685
-2.1383	-3.1217	-4.8374	-2.7011	-1.0875	-0.92916	-2.9981	-3.7771	-4.9875	0.56319	-4.5893	-2.9841	-7.6894	-4.9695	-2.0886	-6.4212	-6.7765	2.864	-2.4381	1.4534	-5.8262	-0.26553	-8.4074	-3.2153	-0.039616	1.7292	-5.7538	-6.2978	-2.9282	-6.4092	-8.7748	-1.0408	-1.3019	-2.5706	-11.193	-2.5798	-3.0382	-2.5699	-1.2329	2.4999	-9.017	2.7772	1.0307	-5.2305	2.8105	-0.60399	-1.8716	1.5559	-3.36	3.6299
-14.907	-14.266	-16.174	-16.361	-13.177	-16.387	-14.067	-16.955	-16.198	-14.259	-15.392	-13.491	-16.822	-11.555	-16.274	-10.686	-13.929	-14.282	-14.35	-14.151	-11.238	-13.914	-18.935	-11.252	-16.331	-17.829	-12.983	-15.894	-10.294	-17.546	-10.751	-12.765	-12.408	-15.746	-8.8844	-17.455	-7.9811	-15.727	-12.716	-14.636	-9.8709	-10.719	-14.998	-9.6597	-6.4417	-10.066	-16.693	-14.496	-9.3558	-17.385
0.53585	1.781	-3.3556	2.4949	4.4562	2.5439	0.13576	1.795	-4.3949	1.1013	-2.9287	-2.5723	1.6207	-2.4987	2.5008	3.4299	5.4885	-1.2436	-0.96416	-5.8096	2.2012	-7.842	4.1818	3.7952	-2.1144	-4.5218	-1.2071	-1.0542	1.0567	2.0727	1.9062	1.1136	-6.9231	-4.0745	0.90923	2.1152	-6.312	1.8604	3.4806	-0.6844	2.4324	-0.24514	-2.8513	0.20052	0.062772	-2.4023	-0.31303	-3.2242	-2.6845	3.3678
-1.0342	-3.4309	-1.7537	2.7728	-4.1996	-0.51233	-1.0763	-2.6581	-5.9995	1.9169	-4.5728	1.0293	-1.1221	0.70863	0.57821	-6.2311	0.42893	-7.5927	0.098762	-4.3753	-1.3534	1.8757	-1.4671	0.46272	-2.2066	2.5069	-9.6414	-2.2739	-0.5413	2.6462	-6.4317	-4.1574	-2.6085	-3.9377	0.96295	-9.6903	3.6718	0.3688	3.9186	0.3681	0.27809	-3.5638	1.9789	-3.7084	-0.49027	-10.415	-1.4603	1.8094	-0.9896	0.33508
0.41807	-7.009	-4.3602	-7.9107	-3.8654	1.5295	-8.6241	-0.12892	-4.8693	-4.935	-2.7696	-3.7396	-3.4915	-3.2835	-5.807	-9.1208	-5.6299	-3.3175	-4.2159	-5.7073	-8.1488	7.1859	-5.7546	-5.6549	5.3977	-2.0075	-8.1297	-6.0597	-8.8885	-1.179	-8.1521	-5.2076	-3.0589	2.4743	-4.8361	-1.0312	-0.57938	-4.485	-6.9698	0.13347	-1.5403	-0.37656	-7.7889	-8.758	-5.6427	-0.7752	-5.87	-0.35678	-7.7326	-0.65257
1.7963	-3.9938	-6.0732	-1.4911	-1.9549	-2.5406	0.35472	0.70684	-4.816	-1.8125	0.066864	-2.1423	-4.57	-7.7789	-3.4692	3.4156	1.2039	3.8421	-2.4896	0.43352	-2.6038	-2.9319	0.51502	-3.9713	1.6994	1.5085	-2.6353	-4.4041	5.6614	-1.3822	5.3301	-2.1052	-1.4093	-0.49384	0.44334	-4.2851	-3.4862	-5.1617	-1.7105	3.0591	-3.501	-6.116	-1.7105	-4.3825	5.2471	0.80962	-1.3422	-1.617	-4.7899	-2.2436
-11.942	-11.042	-6.1066	-13.055	-7.3783	-7.4137	-12.108	-13.049	-7.8877	-12.554	-10.462	-14.974	-10.261	-11.611	-8.2661	-11.983	-16.259	-13.423	-9.3943	-15.524	-13.555	-7.4244	-11.365	-15.149	-13.824	-24.447	-10.208	-9.5459	-10.104	-10.038	-5.4058	-8.7659	-16.26	-11.15	-10.649	-7.5183	-8.4095	-12.759	-4.7123	-11.502	-11.237	-10.088	-14.03	-9.9503	-9.481	-2.9595	-8.5037	-13.3	-15.055	-13.568
-20.761	-21.43	-18.953	-25.386	-18.923	-14.917	-21.776	-13.39	-23.564	-19.076	-25.722	-21.106	-19.956	-19.471	-13.771	-14.039	-22.03	-23.814	-20.566	-19.531	-17.611	-20.725	-23.87	-18.967	-23.523	-16.764	-22.941	-15.846	-17.678	-23.757	-18.046	-21.963	-21.974	-14.869	-16.898	-21.127	-22.512	-14.285	-11.067	-13.534	-23.405	-12.373	-16.085	-24.116	-24.784	-20.727	-19.119	-22.22	-21.55	-23.928
6.7701	4.2901	1.5897	-1.5281	2.2943	0.2543	-2.1392	-5.7129	-6.4783	1.7481	-4.7776	-10.402	-2.2197	-5.3245	0.77795	4.3326	-5.4065	-6.8855	-4.2276	-1.4914	4.5051	-2.074	6.7879	-0.66079	-6.6183	-1.1442	-4.3994	-5.2199	-2.7518	1.3822	-1.0771	-3.89	-1.3299	-3.6969	-5.514	-0.96105	-0.092776	-2.8989	-2.7542	-3.9741	-0.51278	1.5726	-5.0456	-1.6621	-1.3508	4.4914	-4.8268	7.3876	-4.7561	5.2061
-11.547	-8.3751	-16.641	-8.7232	-12.059	-18.254	-19.176	-10.083	-17.554	-10.849	-12.586	-11.912	-15.474	-11.449	-11.344	-13.456	-18.852	-11.493	-8.1643	-18.297	-11.642	-12.216	-16.122	-9.3046	-11.755	-13.779	-17.984	-14.05	-16.622	-16.474	-11.733	-14.804	-9.7729	-8.7611	-8.627	-19.166	-7.9441	-10.767	-10.664	-9.4739	-13.437	-19.015	-7.4935	-9.2912	-13.147	-12.927	-9.3857	-8.4102	-10.987	-9.7449
1.2491	-9.9879	-5.0246	-4.8374	-4.94	0.31604	-5.915	-9.3518	-10.555	-11.721	-8.5763	-3.0276	-5.4618	-10.782	-7.43	-9.4728	1.3296	-4.0331	-9.676	-7.5835	-0.26105	1.6764	-10.057	-5.4342	-5.2884	-5.2484	-10.523	-2.7245	-1.5749	-0.12727	-2.0528	-4.6662	-7.7567	-1.9299	-11.805	-6.597	-4.6693	-5.5957	-9.6622	-13.814	-8.972	-8.8338	-1.5486	-1.2391	-1.5183	-4.2639	0.84758	-10.352	-3.4633	-5.3381
-9.6742	-4.3356	-10.257	-6.2534	-9.493	-6.5902	-0.93794	-1.5278	-11.404	-4.5448	-5.3838	-11.392	-7.667	-10.353	-5.4836	-6.2495	-9.479	-5.3046	-5.9075	-8.5276	-6.3842	-2.9351	-4.893	-9.2068	-7.9347	-7.851	-4.0337	-3.1881	-10.293	-1.5872	-4.4765	-6.033	-5.1566	-1.1738	-8.0964	-4.466	-9.028	-5.9599	-2.9699	-8.527	-6.2188	-4.5615	-5.6399	-4.4688	-5.2221	-7.9885	-10.574	-3.1379	-4.7532	-3.686
-27.404	-20.7	-24.688	-23.907	-22.144	-24.874	-27.056	-24.051	-26.485	-24.859	-21.014	-16.291	-15.702	-21.288	-23.082	-23.701	-22.922	-23.038	-18.088	-16.851	-22.299	-25.12	-19.327	-20.609	-19.146	-20.804	-19.651	-19.23	-21.2	-22.677	-24.776	-22.924	-23.115	-24.135	-26.917	-29.472	-28.786	-23.188	-24.268	-19.753	-23.595	-27.256	-22.615	-16.113	-28.104	-26.151	-20.981	-26.273	-18.002	-24.225
0.5202	2.3216	-1.6577	-0.084182	-2.8138	-5.7919	6.6969	-1.0661	-1.7536	0.31488	2.0266	2.7187	1.7089	-1.6966	-0.099851	0.22847	-3.6109	-2.728	-2.8823	4.6588	1.2141	-0.58315	4.1482	2.6258	-10.525	5.8721	1.7033	1.5282	4.0684	-6.0393	4.1104	-1.087	-1.9067	-3.2875	-6.8638	7.1768	10.35	-1.586	2.0679	4.2414	-10.081	3.3234	1.619	-0.34691	-1.5059	2.3149	-3.8353	1.0391	-4.0397	2.3981
5.8253	5.5508	8.0703	11.739	3.5028	2.9515	4.4623	4.741	2.5065	-0.16993	4.5482	6.7542	7.8213	6.4834	5.3277	5.6664	6.6111	8.4132	4.0454	3.0908	4.9195	8.9648	6.8432	5.3529	5.0022	3.5675	4.8709	7.8336	9.2351	1.3773	4.7397	5.0871	10.139	3.9292	7.6838	5.5768	2.5094	6.4119	5.1978	1.4708	1.0193	2.8401	16.337	7.5618	10.49	7.4094	8.8731	7.5411	3.0611	8.9552
2.472	-2.3005	-0.72944	-10.528	-0.22489	-4.6557	-4.193	-0.60513	-9.8681	-3.5569	-4.2278	0.35609	-2.6374	3.5891	-1.5735	-3.2355	-1.6815	1.116	2.7396	-3.6414	-1.9031	-5.7491	1.7932	7.3801	-3.8675	-1.025	-3.9423	1.5091	-1.5138	-1.9318	-4.4801	-7.7919	-6.1319	-6.2727	-4.7135	-1.665	-2.4095	-6.4248	-3.3595	-7.2867	-1.3332	3.3131	-4.3119	-3.2057	-3.4994	-1.8239	-5.1634	-3.2598	4.1523	-1.5315
-13.659	-9.5961	-15.096	-10.127	-7.529	-10.781	-11.717	-9.6074	-9.1907	-14.526	-7.4654	-14.65	-14.854	-17.581	-5.4765	-8.7113	-17.753	-15.243	-14.007	-10.557	-14.717	-6.1929	-12.801	-16.647	-4.5018	-12.173	-17.736	-14.585	-14.097	-10.999	-9.1501	-10.09	-11.853	-14.092	-14.269	-13.581	-12.016	-10.789	-14.427	-4.574	-6.6798	-7.7625	-15.123	-14.106	-15.676	-13.007	-10.958	-9.1599	-13.811	-10.068
-21.523	-11.142	-17.592	-20.54	-21.521	-15.151	-24.805	-19.232	-20.194	-16.182	-18.977	-21.785	-18.706	-20.376	-22.808	-14.094	-19.827	-14.796	-19.464	-25.787	-19.55	-23.959	-17.067	-17.694	-23.683	-22.065	-22.79	-25.646	-18.412	-16.714	-23.755	-17.665	-26.261	-18.457	-22.011	-21.278	-19.303	-20.288	-15.456	-11.631	-19.775	-20.831	-22.779	-20.506	-21.452	-23.052	-19.217	-21.757	-20.482	-15.676
0.70224	-4.1479	-8.4068	-4.4514	-0.60713	-8.6849	-6.4115	-5.1432	-5.1272	-7.6405	-0.86061	-4.0414	-7.23	-5.6763	-1.5091	-3.7929	-2.251	-1.8172	-7.8576	-4.879	-3.7627	-4.8489	0.71998	3.9063	-0.86404	-0.059719	-6.5325	-6.5566	-6.7391	-7.9713	-8.6519	-6.4156	-5.1474	-2.9827	-1.6308	-2.474	0.81512	-3.6088	-12.136	-3.8719	-8.2094	0.7651	-0.56061	-4.4949	-0.60609	-3.3561	0.22912	-3.975	-9.6627	-3.6164
-4.978	-5.6416	-9.795	-8.6458	-5.3029	-3.7779	-0.39811	-4.616	-2.2789	-1.4383	5.1801	-2.1291	-1.1021	-5.8098	4.5368	-6.2072	-2.6774	-2.8042	-1.7941	-4.2921	0.5529	-2.7739	-7.0719	-10.351	-3.9066	-0.61605	-2.1507	1.8651	-8.0836	-2.5059	-2.841	-0.50566	-3.134	-5.751	-1.8129	-3.7821	-0.89954	-6.8595	-3.8753	-0.023002	-4.2435	1.0142	-3.6894	-4.6503	-0.59543	-5.936	-7.1196	-3.9259	-2.7907	-4.9482
-16.162	-16.682	-23.922	-23.793	-24.696	-13.602	-20.723	-25.467	-11.396	-19.898	-18.461	-23.734	-25.115	-19.516	-23.425	-22.385	-26.019	-16.68	-20.615	-20.836	-19.159	-18.885	-24.511	-19.899	-16.023	-19.481	-19.636	-26.882	-25.684	-19.915	-24.771	-17.952	-18.797	-14.644	-17.435	-16.41	-17.645	-25.195	-13.159	-23.542	-16.839	-21.918	-21.705	-21.592	-23.841	-15.202	-14.072	-19.327	-27.468	-17.356
9.0186	4.2022	6.1159	5.114	6.708	3.844	12.258	3.419	5.8922	1.2892	3.0561	4.1586	3.2989	-0.021702	3.528	4.4088	8.926	0.81329	11.897	6.2082	5.9106	6.7765	7.7691	6.0345	9.0191	8.9566	1.8576	4.0921	5.8006	8.4002	-0.56385	5.8316	4.3631	0.12317	5.0945	5.8964	6.8187	-6.6936	-0.06659	6.0763	10.759	7.9668	2.7037	-0.83455	6.5783	0.48201	5.9974	3.1458	-1.3419	10.058
-11.517	-8.0668	-11.523	-7.7786	-6.1892	-8.3435	-6.0568	-12.634	-10.164	-8.718	-8.2886	-9.6982	-17.024	-9.4316	-7.0992	-5.1451	-4.9297	-5.7481	-10.512	-5.2899	-7.7649	-7.3857	-1.0137	-14.743	-8.7455	-6.4467	-7.9342	-13.854	-4.9598	-7.6003	-9.1174	-6.152	-10.308	-12.012	-7.3144	-8.5432	-4.8006	-13.759	-9.5694	-8.4722	-7.1148	-6.2376	-6.4182	-8.8465	-13.112	-5.6701	-9.5502	-12.86	-7.4752	-12.379
-3.1672	2.147	1.3803	-8.0249	0.070713	-2.9699	-0.77137	2.5669	1.8814	2.7042	-3.6915	-2.5607	-6.4377	-3.2031	3.3911	-1.9361	-1.9887	-5.0248	1.2126	1.826	2.1887	-2.4191	0.071278	-3.4553	-4.1151	-1.0716	2.1341	7.601	-1.4743	-3.4904	1.5498	4.3138	-5.8017	-6.7732	-4.5607	0.28629	-2.4502	-6.383	-1.4239	-1.839	-3.7757	-4.4413	4.9721	-2.6924	0.6743	-2.5036	-1.3222	-8.7002	-1.5808	4.4986
-10.871	-10.948	-14.684	-9.8777	-9.9776	-10.297	-10.05	-15.755	-14.654	-9.0179	-12.333	-5.9839	-7.1294	-9.8236	-7.7554	-14.831	-10.554	-17.331	-11.509	-8.6631	-7.3096	-16.012	-11.251	-5.9083	-10.752	-10.835	-7.6246	-9.6307	-7.3635	-10.597	-7.5859	-4.9553	-9.6472	-13.51	-12.016	-9.0429	-9.0465	-10.571	-13.323	-8.9401	-11.063	-9.2013	-12.216	-11.386	-13.449	-9.6348	-12.077	-14.646	-13.272	-11.878
-13.576	-8.7945	-9.2768	-12.889	-8.8078	-10.252	-10.453	-4.461	-15.548	-5.0703	-9.6606	-10.38	-4.7645	-12.091	-13.532	-4.4884	-7.2359	-8.5133	-14.531	-5.6292	-9.3619	-9.4824	-12.295	-8.2135	-13.843	-6.0866	-12.283	-9.7794	-10.932	-7.3399	-2.9925	-9.2823	-5.9621	-4.6434	-6.195	-4.3756	-10.539	-4.5324	-8.6814	-5.6272	-9.4187	-7.2648	-8.5144	-4.0425	-9.7593	-10.454	-7.7501	-9.9921	-9.3791	-8.3827
2.9554	1.0035	0.07463	8.1904	8.5412	11.844	4.8442	7.4162	11.29	3.9648	6.7794	4.1579	5.9279	1.7941	10.97	5.2587	8.1968	5.957	4.3127	1.0483	5.986	9.0894	4.7337	5.4861	9.6516	6.3583	6.4705	2.481	9.2225	3.202	8.1567	11.182	12.352	3.1592	3.3084	-3.1312	4.4742	1.9648	9.0502	6.5925	2.7902	7.5182	7.7943	7.9534	9.1661	4.4275	7.2249	3.3281	11.081	8.8876
-2.836	-3.0665	1.4464	6.3889	-2.6643	5.4823	-0.29396	0.33704	2.0808	-0.10862	8.083	-1.5017	3.2227	3.8277	7.0862	2.726	-2.9847	-5.0266	-2.6535	2.065	10.47	4.8787	-0.93294	-1.1188	3.9017	5.0153	-0.58609	1.4043	4.6632	4.0748	3.4151	4.8269	4.203	1.8824	6.3988	0.63656	6.0684	-1.4568	8.4415	-1.5288	-5.5666	2.0058	-0.076385	-3.0403	-3.2501	-0.27699	3.4542	3.5615	5.3125	-0.96038
-13.81	-6.4196	-14.31	-13.48	-12.238	-11.578	-11.863	-9.9386	-12.063	-8.2543	-19.3	-15.338	-12.449	-12.56	-11.928	-13.216	-7.1745	-15.19	-8.9545	-12.015	-17.009	-13.507	-7.3436	-10.698	-14.033	-17.924	-6.8228	-18.267	-11.851	-6.8367	-13.47	-16.611	-10.689	-9.3987	-10.94	-8.6838	-17.931	-15.927	-9.0273	-15.842	-11.312	-12.749	-10.173	-13.316	-9.8041	-11.722	-7.6771	-10.194	-16.699	-15.143
-7.9206	-2.8994	-5.8569	0.19028	-3.861	-1.7552	0.59718	-3.0944	-9.5131	-2.4624	-7.2111	-3.7001	-10.398	3.1181	-0.84325	-0.86314	-1.1087	-3.7026	2.0031	-4.0385	-7.6017	-2.0293	-0.09129	-0.52569	-0.3703	-0.89941	0.85416	1.2757	-2.6869	6.3891	0.6812	-6.3504	1.4108	-2.12	-4.0555	1.5327	-5.329	4.3052	-2.8597	-4.1159	5.1491	-10.32	-1.7799	5.8841	1.1577	-8.295	-0.90571	-2.2823	-3.9652	-3.2538
-5.877	-8.6975	-10.084	-3.229	-2.9302	-3.2309	-6.8048	-3.3469	-2.8393	-6.7124	-5.8212	-6.0521	2.9243	-0.35871	-8.7726	-6.0057	-5.244	-2.114	-2.3241	0.77146	-6.617	-2.9825	0.46415	-5.3948	0.78659	-5.8359	-7.9393	-2.5559	-2.0575	2.8085	-5.6456	0.71021	-3.4416	-4.1907	-1.4079	-3.5989	-7.6462	-1.8647	-4.064	-7.532	-3.4164	-7.6265	-5.4245	-3.5017	-8.0242	-8.6876	-3.9748	-6.342	-5.0394	-1.5393
-3.78	0.71815	0.95355	0.057114	-1.2103	-7.2094	2.4355	1.3428	0.11486	-2.0232	-2.7753	-5.7458	-1.6857	-1.2504	3.0686	1.4671	-1.4268	-1.6087	-1.6597	-2.3746	-4.1024	-5.0081	2.7052	-7.5015	-4.6329	3.6256	-4.8192	-3.0383	-1.8885	7.3538	0.32844	-5.1747	-0.1949	-2.8158	0.75591	1.8029	-4.8397	-5.3887	-6.4822	-1.1778	-4.9534	-1.0984	5.1876	-1.2939	-1.5369	-3.674	-2.0783	3.3171	-9.4171	-0.58296
-9.0655	-6.8847	-9.3829	-13.85	-13.36	-14.556	-15.731	-14.756	-15.29	-18.295	-14.293	-13.617	-14.223	-14.902	-8.2218	-5.4793	-10.862	-11.077	-11.916	-10.177	-14.942	-10.442	-18.02	-10.114	-12.935	-11.93	-11.812	-17.001	-8.046	-6.1321	-13.6	-15.18	-5.3427	-17.33	-12.783	-14.511	-10.1	-18.913	-15.49	-13.336	-9.799	-8.34	-6.6312	-15.114	-16.515	-8.5843	-15.726	-12.519	-16.511	-14.703
-3.4907	1.0539	-9.2748	-3.9604	0.0055874	1.9573	0.65053	-5.2768	-1.8789	-3.3805	4.5063	0.75249	-8.436	-0.43452	-2.3732	-1.1778	1.144	-6.5206	-3.3069	-5.735	3.4004	2.2702	-1.6501	1.9273	-2.4935	-6.0862	1.4398	-3.954	0.48788	-6.7781	-0.071892	0.80068	3.8963	-0.25581	-0.7518	1.7922	-1.8856	-3.4275	-4.8726	-3.5943	4.907	-0.1456	0.77683	-6.2673	-7.3729	-7.1861	0.97112	-1.8548	0.52296	-2.8006
-23.503	-27.621	-22.337	-20.212	-24.941	-28.377	-18.485	-21.888	-19.489	-24.211	-23.875	-17.694	-23.264	-26.04	-21.734	-24.137	-21.224	-12.606	-18.994	-14.863	-24.385	-27.261	-32.396	-20.39	-18.146	-18.303	-18.007	-21.032	-19.41	-21.128	-22.539	-23.486	-27.881	-26.84	-24.861	-23.686	-21.447	-23.968	-23.476	-14.461	-26.82	-26.366	-18.394	-21.532	-17.97	-19.601	-32.343	-21.976	-25.05	-19.006
-0.09365	1.642	-9.2963	-3.7321	-1.0877	3.9093	-2.9935	-3.0522	-6.7109	2.2332	-3.1157	-10.543	-0.48493	-1.6537	-0.90143	-0.72346	-9.0322	-9.7404	-1.2	-2.8452	-0.19031	-3.2494	-3.6686	4.1793	-2.9444	-0.7045	-0.34736	3.0161	1.2207	1.4374	2.1811	-0.39693	-0.49012	2.5137	2.0402	-1.3544	-2.4203	3.2008	-1.9128	-2.6417	3.167	0.040884	0.18123	-4.3176	-3.1424	-3.8373	-4.4931	-0.94505	-2.0971	-3.3533
-8.106	-5.741	-13.818	-10.394	-2.9224	-7.545	-7.2098	-6.9788	-9.1945	-11.81	-7.8442	-6.4683	-5.9851	-11.596	-10.646	-11.612	-12.33	-8.8824	-13.111	-6.8344	-5.4758	-12.996	-5.3488	-14.331	-12.195	-9.6708	-10.195	-2.0415	-8.7548	-7.6854	-11.547	-8.5145	-6.2129	-9.0355	-12.244	-12.19	-11.542	-10.922	-10.271	-13.534	-8.7326	-9.7375	-7.5939	-8.6789	-6.9791	-5.7517	-6.2543	-5.1865	-14.02	-11.824
-1.8703	-7.7273	-4.8739	3.5487	-3.8367	3.3599	-8.601	-4.7117	-2.7907	-8.6803	-4.3828	-1.3002	-0.57502	1.0026	-1.454	-0.62404	-1.3609	-0.84471	-6.5484	-4.7275	-1.2394	-0.47415	-3.0391	-7.7081	4.8942	-0.59573	-2.2491	-0.69931	2.309	-5.4882	-4.2234	-6.7966	-5.5772	-9.8945	-2.5103	-7.1407	-1.0063	-2.6146	-1.7312	-2.4555	-5.1191	4.5939	-10.176	-1.5833	-6.917	-1.456	-2.5123	-2.2074	-2.3073	-4.0581
0.12595	-0.033541	-2.2091	-0.018687	-1.6217	6.7043	-2.4298	3.2114	1.1603	-1.6817	-0.5172	-6.6875	-3.8618	2.1187	3.5753	-0.72139	-4.652	8.3088	-1.4415	7.0889	-7.1772	-0.84888	-7.5273	-8.6992	1.749	-0.95022	-3.1503	-2.4252	-5.4896	-4.9971	0.014562	-2.4858	-2.729	-6.912	-2.6898	8.3698	-8.3649	-0.17945	-3.3053	0.34207	-8.3774	1.1854	-4.1858	-0.0026342	-5.8235	3.5691	0.61856	-3.0564	0.11743	-0.92769
-2.8159	-3.3641	0.81566	1.0396	0.18165	0.49744	-3.8457	-2.0507	-3.278	-5.3576	-3.2848	-0.47842	0.30215	9.34	0.6189	-0.53708	1.4071	-0.058996	0.077442	2.0402	-4.2286	0.78394	-1.7659	-0.27129	0.61977	3.5387	-3.3037	-4.1713	2.3999	-0.64825	-1.1777	-2.3712	-2.6444	-3.1275	-5.4931	0.56957	0.71427	1.9477	-4.7472	-6.4114	3.2783	-7.297	-6.2148	4.4243	-10.441	-1.8291	5.5286	10.534	-0.51944	0.2126
-9.7801	-17.242	-8.4968	-9.1463	-7.329	-8.4966	-13.454	-10.006	-17.696	-18.151	-11.755	-9.8402	-10.414	-14.774	-11.991	-13.863	-9.7765	-19.715	-8.3258	-12.94	-8.9668	-13.074	-14.695	-10.106	-9.6966	-15.404	-16.754	-18.061	-8.7893	-16.946	-16.372	-13.479	-15.75	-15.671	-13.349	-14.967	-17.503	-16.368	-17.918	-11.077	-12.42	-12.69	-13.065	-17.734	-12.625	-10.08	-11.509	-17.633	-18.957	-15.901
-15.463	-16.126	-8.6634	-13.183	-16.285	-13.512	-15.724	-6.3566	-8.2269	-10.214	-18.142	-8.0153	-13.055	-13.754	-15.207	-16.248	-15.06	-10.185	-16.472	-13.424	-16.851	-15.641	-13.32	-16.565	-10.243	-13.313	-12.111	-18.63	-16.179	-14.038	-11.586	-7.6936	-11.256	-16.272	-14.108	-12.866	-9.3307	-12.967	-10.072	-13.55	-6.9406	-8.3865	-6.3978	-13.496	-9.6824	-7.9376	-13.433	-21.503	-17.8	-11.182
-3.0424	-2.9833	-12.407	-5.1355	-5.9963	-7.4871	-1.6112	-3.1077	-5.9638	-5.4758	5.3401	-5.939	-1.7481	-9.9727	-8.3476	-6.8041	1.2107	-3.908	-2.7796	-3.7099	-6.3931	-8.7793	-4.9532	-5.0993	-8.9089	-5.6987	-5.0251	-9.0992	-4.5411	-8.4354	-4.1468	-5.2712	-8.9918	-9.531	-6.6216	-4.2665	-2.974	-2.7838	-5.6798	-7.2989	-2.1545	-2.6499	-5.3676	-1.2105	-8.8032	-4.9468	-4.1832	-10.7	-1.3031	-10.058
-10.426	-15.039	-6.0266	-8.7346	-11.612	-13.053	-11.443	-16.45	-13.427	-10.231	-10.153	-12.826	-13.884	-13.69	-12.008	-6.4899	-10.938	-12.642	-10.156	-11.963	-11.533	-12.455	-6.0347	-14.602	-6.0268	-10.674	-15.289	-12.096	-15.445	-9.2494	-10.576	-10.45	-7.5155	-12.127	-11.799	-11.311	-12.114	-13.218	-11.751	-13.574	-16.791	-6.563	-9.5314	-7.7231	-9.2351	-11.608	-12.645	-11.165	-10.33	-6.5694
-2.0765	0.11449	-3.9406	-3.9456	-1.3086	-8.7963	-2.0601	-8.123	-2.0277	-5.2743	-4.246	-3.7755	-4.0376	-0.7571	-0.057591	-7.698	-1.1182	-5.359	-3.0192	4.2915	-5.1103	-1.3153	-2.5398	-2.7133	0.35246	-5.4926	5.5443	-8.7112	-8.9969	0.11756	-7.5357	-8.8174	-2.6569	-7.0681	3.0173	-9.753	-3.34	0.57174	-2.0952	2.4323	0.18961	-8.7452	-1.0822	-3.9143	-1.5653	-7.0039	-4.212	-1.9974	-4.2051	-4.2186
6.9947	1.0278	8.4887	4.6185	0.58619	7.9064	9.6565	4.6719	10.698	4.1405	11.428	7.9752	4.6969	9.4639	7.6884	8.4154	6.0547	3.3065	0.83558	7.0207	9.4102	5.7315	-1.126	8.3881	1.5541	9.9108	8.6092	7.4614	11.781	14.295	10.924	11.773	9.2446	6.2353	7.8802	6.9751	5.4737	6.0336	12.75	11.846	4.4491	3.9027	8.5369	3.3131	9.1299	7.9133	2.0859	2.6362	8.6173	13.532
-10.309	-5.7782	-11.457	-2.2558	-6.0809	-1.4291	-9.5388	-3.8719	-2.785	-6.3395	-1.8001	0.36292	-7.3209	-0.97578	-2.8965	-1.0557	-7.1497	-2.6388	4.0797	-8.1881	-0.92161	-3.8252	-8.8845	-6.081	-4.7094	-1.8653	-13.884	-1.2882	-1.6983	-6.7703	-3.5918	-5.5373	-0.63739	-4.8823	-6.0146	-3.28	-2.2769	-7.2962	-4.6001	-5.8563	-6.633	2.0318	4.0805	-5.8497	-1.7521	-0.71621	1.1961	0.70367	-5.0851	-0.053584
0.83366	1.5716	2.1257	4.5879	2.1885	7.2108	-5.3132	3.2205	-2.0397	3.2145	3.4327	8.7053	-1.6266	-1.8111	-1.8096	3.8868	4.4072	-1.0407	2.7821	3.2863	-3.1694	1.2732	3.7211	1.2242	2.277	6.4642	1.3121	2.5474	0.44073	4.6092	4.0436	-3.1635	6.2095	-4.6354	3.0671	0.57361	7.3381	7.0567	2.519	0.57277	6.4106	6.8288	3.1669	4.3681	-1.7219	-1.6685	-2.0372	-1.1736	1.8363	0.75297
2.6444	-3.4897	-10.093	5.4129	-9.6314	-2.4932	-0.82958	-5.3129	-0.12494	-0.49478	5.4227	3.9218	-6.0465	1.8524	0.46875	-1.5759	-9.3659	-1.4393	2.5926	-5.803	-5.5424	0.75914	-0.51592	3.0856	1.8208	-2.1337	-2.2348	0.85694	1.6711	-6.6045	1.5227	-1.4932	-4.7915	4.2339	-2.5872	-7.7136	0.97153	-2.8619	1.2599	-7.7808	-9.1295	-4.144	-2.7932	-4.1467	-7.0686	-3.515	-9.3283	-3.9843	-2.5059	-1.5079
0.18673	-0.30675	-2.9053	5.4151	-0.20769	2.6578	3.0396	5.5834	-4.501	2.5129	-0.91617	-1.8819	-0.01742	-6.7881	-3.4592	0.44639	-4.6526	-4.8703	3.1563	6.824	-3.1827	-0.51943	-2.5624	-1.1305	-3.9187	-4.0471	-1.6903	-3.1107	0.41039	-3.5581	-6.3255	-0.33073	-2.6711	1.6323	-3.5337	-0.19163	3.6107	4.0426	-1.8339	2.3567	-3.8085	2.3002	-2.3184	-2.9824	-2.0355	-2.0422	-1.8677	-0.40172	-4.3419	-1.8763
7.5933	3.5956	-1.2692	1.4176	0.33784	1.3335	3.8608	3.6169	5.6864	5.7014	1.6132	8.6279	2.5159	6.4492	6.6938	10.706	6.5767	6.1769	4.6578	6.6002	7.0684	6.9827	4.1445	4.1932	-4.3807	7.9541	-1.1602	6.555	4.5599	7.8486	2.0143	4.9861	6.8625	4.6707	2.7941	6.3652	7.0293	3.6755	7.1619	11.785	4.9707	3.6709	5.3029	-3.5302	-0.4674	1.0205	6.1862	5.3242	4.7979	3.0275
7.3354	4.2242	13.387	4.6874	4.883	6.1598	6.2374	7.8461	7.455	7.4081	11.368	2.1901	7.8772	5.0741	9.0851	11.833	13.693	7.9636	6.1937	9.6252	8.9917	8.7766	6.5103	7.5665	6.0287	7.4109	1.5436	9.7366	2.6148	7.0866	6.9312	6.9566	2.5552	-1.5958	9.7078	0.91965	3.06	0.8745	8.5463	13.192	6.9926	7.9299	0.56996	4.9214	3.1019	13.412	13.323	8.9147	11.935	3.1651
-20.432	-23.1	-17.916	-17.198	-27.483	-21.327	-20.306	-21.262	-23.387	-25.748	-25.245	-28.211	-20.372	-23.941	-23.554	-22.142	-27.682	-22.11	-20.564	-24.886	-23.032	-22.028	-22.938	-26.098	-24.199	-21.298	-18.688	-30.511	-19.013	-24.902	-27.853	-21.92	-21.665	-15.592	-23.92	-28.831	-20.347	-22.437	-19.326	-24.275	-24.762	-21.079	-18.96	-22.306	-24.21	-21.41	-20.008	-27.535	-26.114	-20.081
2.4408	-1.3693	-1.7118	-6.3391	-1.6262	7.5376	5.9369	-1.8691	-1.5084	7.5862	0.61794	-4.8911	-4.6545	-3.9943	-8.044	1.5896	-1.1956	-8.664	-3.6869	-0.90623	1.4023	-1.4115	1.6949	-2.6516	-2.1345	-1.5076	0.99743	-4.0393	-2.9522	1.7753	0.041715	-5.3047	2.8922	-6.2305	4.7785	-3.8795	1.0384	-2.4676	3.3953	5.385	-0.31606	-0.50105	-2.96	-3.3955	-1.1434	3.9882	3.2558	-3.1247	0.71233	4.15
-1.7261	0.19705	-12.118	-0.16499	-3.7487	-6.2056	-6.8635	5.9686	1.4538	-0.86209	-1.8887	1.5942	0.58754	-1.465	-0.52098	-3.2415	0.51626	1.4383	-5.3055	-4.3448	-5.0512	0.10793	-5.5519	-1.9463	-1.516	-2.15	-3.4738	-2.5431	-2.697	-1.5651	-3.0534	-1.6864	1.1061	-1.747	-3.0259	-8.116	-10.977	-3.8338	-6.3143	-4.0818	-1.2313	-4.0013	-2.0812	2.7343	-0.33441	-0.032597	3.2246	3.9432	-0.9039	-5.9836
-3.9672	-7.781	2.726	-9.4709	-6.8206	-2.6229	-2.4515	-0.7979	2.3787	-3.7858	-0.30283	-6.7985	2.0761	1.8395	-3.9762	-3.7253	-3.6521	-0.94837	-5.2672	-6.5086	-4.1012	-11.153	-4.7719	2.9457	-5.347	0.92636	-2.3326	-4.5112	-4.9308	-7.1093	-5.8728	-3.2547	0.61279	0.052974	-6.5555	-2.3103	1.8902	-3.8943	-5.7093	0.78312	-8.2618	-0.91156	-3.0954	-0.060816	-7.7487	-1.5867	-0.49612	-2.7147	-6.5045	0.65243
-13.829	-7.4497	-24.263	-13.061	-4.6728	-19.469	-12.32	-14.753	-9.7694	-18.174	-9.0961	-10.448	-16.422	-10.533	-10.532	-19.308	-10.26	-17.551	-8.0993	-9.6316	-15.821	-13.518	-17.013	-3.0396	-15.025	-6.8396	-8.1684	-13.93	-12.724	-12.642	-10.193	-8.9555	-16.14	-14.623	-11.409	-9.7243	-13.118	-5.5446	-11.102	-10.233	-14.612	-14.908	-9.3306	-10.676	-9.4563	-14.307	-7.4633	-12.65	-5.755	-20.975
-9.2043	-4.124	-8.1834	-6.9888	-12.448	-1.8822	-6.451	-13.947	-4.8167	-10.16	-10.111	-10.012	-5.8809	-10.889	-4.9744	-8.7854	-14.643	-4.8215	-8.2713	-15.201	-3.2525	-5.2497	-10.472	-7.7846	-3.9814	-5.0154	-4.9803	-7.2571	-3.5856	-8.1854	-9.3435	-9.6321	-5.1514	-7.1156	-6.2554	-2.072	-9.3783	-5.243	-6.257	-6.9397	-6.7292	-3.9665	-16.192	-16.308	-11.174	-7.1078	-6.5171	-10.393	-9.2612	-8.2709
-4.5879	-1.2804	-5.1157	-3.5946	-1.0958	-10.947	-2.8074	-6.1795	-5.5639	-3.9123	-7.0104	-13.77	-7.7626	-1.5079	-5.6109	-6.5406	-8.2284	2.4682	-6.6172	-3.0391	-3.8365	-2.0696	-8.2956	-8.3305	-7.4382	-0.85267	-1.0365	-1.6727	-2.902	-5.4863	-1.3138	-7.0663	-5.6268	-2.7309	0.36148	-2.9522	-7.4566	-5.5348	-2.2503	-7.0416	0.083744	-11.561	-2.1987	-5.087	-4.3282	-11.756	-7.7866	-2.5399	-7.0644	-2.8171
-4.9814	-9.7685	-12.185	-2.9463	-3.5606	-3.8352	-10.04	2.6029	-4.7784	-9.6463	-3.3732	-3.341	-3.2686	-9.5655	-6.3028	-2.1701	-9.5168	-6.3216	-10.221	0.43217	0.98263	-8.031	-3.9783	-6.6152	-9.2854	-6.7875	-1.9848	-3.4256	-3.9519	-5.2369	-5.0651	-5.491	-0.087286	-3.5296	1.6173	6.0216	-5.6712	-8.6707	-4.4772	-6.5026	-9.0741	-5.2103	-2.7308	-1.0364	-3.6405	-5.3952	-15.626	-10.985	-8.5591	-3.1629
-14.121	-11.763	-9.0001	-9.9462	-11.153	-11.909	-9.8393	-8.4887	-9.412	-13.484	-12.959	-9.3943	-11.993	-10.99	-9.3458	-5.3851	-8.7385	-9.6194	-14.297	-11.779	-9.9444	-12.803	-8.3617	-14.992	-12.774	-10.511	-20.745	-17.709	-8.4951	-12.28	-12.593	-9.34	-12.086	-13.352	-11.859	-14.156	-14.263	-13.437	-12.973	-16.836	-12.743	-11.801	-11.245	-9.3738	-8.6781	-19.753	-7.9544	-7.4083	-7.4584	-10.899
-1.7634	-4.8124	-4.4313	-0.40915	-8.0092	-3.8574	-3.2683	-2.908	-1.1648	-4.6016	-2.9427	-8.6792	-2.6986	-8.865	-0.85863	-5.055	-6.4585	-3.0851	-5.1942	-2.178	-8.2372	-2.8309	-10.295	-4.4598	-3.7937	0.045385	-2.2214	-4.3909	-1.8724	-5.7685	-1.6788	-6.4129	-2.6243	-5.9775	-2.0595	-4.4557	-2.7117	1.2224	1.215	-1.1551	-2.2526	-2.0685	1.2152	0.50738	-3.9323	-2.5545	-1.6821	-2.3137	-2.09	6.0394
1.9706	3.5965	9.4346	2.1036	5.1851	5.0222	8.8611	5.7003	-0.60987	-2.7793	6.5878	3.3228	5.373	6.3953	-7.2788	6.0021	-0.42118	3.2667	-0.78203	1.5787	7.672	2.1789	5.1251	-1.1837	7.7784	1.7884	1.4539	-1.0051	2.2595	-6.2518	-2.8327	3.5168	1.9105	4.2366	2.8781	4.0496	7.0524	3.6037	-0.10134	3.5211	-0.35703	0.55455	10.671	3.2356	8.7248	8.1035	2.1068	5.8523	4.629	-4.029
-16.981	-11.171	-14.104	-10.063	-12.403	-11.559	-10.342	-5.2209	-8.7562	-11.237	-14.038	-13.5	-11.563	-6.267	-13.158	-12.56	-0.51526	-16.225	-11.992	-13.242	-15.082	-6.7283	-10.557	-9.8391	-13.339	-16.641	-11.649	-13.371	-5.4614	-11.959	-5.769	-15.764	-10.112	-6.5157	-17.287	-17.908	-12.072	-16.839	-2.0856	-13.994	-4.6214	-13.484	-9.369	-11.577	-13.989	-9.756	-12.488	-9.6017	-15.626	-8.3294
-3.4515	0.47959	4.5204	-0.66852	0.75077	1.4086	-4.6006	-0.70022	-3.0378	-0.3035	-2.6207	-3.3534	-4.1511	5.7562	-2.2504	-7.6578	-4.3563	-1.3601	-7.4226	-4.3008	-4.1401	0.9682	-2.269	6.5464	0.2901	-5.6356	-1.1167	1.1417	-3.252	0.42977	-1.9188	0.71486	-5.067	-3.8683	-0.42121	0.74742	-0.053606	-7.5999	-2.7562	1.3389	-3.5822	3.6841	-3.0857	1.2345	3.0265	2.017	6.1027	-3.1853	1.9112	-6.9389
-24.805	-20.457	-20.022	-25.488	-20.356	-22.246	-23.648	-21.477	-13.153	-19.669	-11.364	-20.051	-17.462	-23.288	-29.558	-18.169	-15.408	-23.424	-22.397	-20.495	-22.411	-20.55	-22.829	-24.178	-28.956	-20.146	-22.42	-20.223	-22.459	-23.699	-19.968	-21.259	-27.431	-24.24	-22.269	-17.786	-24.421	-24.771	-17.151	-17.397	-21.479	-22.873	-30.013	-15.391	-21.775	-12.079	-20.592	-19.629	-22.579	-23.829
6.0481	6.3323	4.7213	6.3407	2.9254	11.344	-1.0964	8.3984	6.4754	2.8053	1.229	10.248	8.4023	9.0563	7.8075	-5.4327	-2.9646	5.2966	4.3075	2.3611	4.6093	6.8095	2.0679	0.81326	-0.76231	4.3742	0.59303	1.8565	5.0866	4.8615	3.2623	6.5975	1.2435	1.6928	3.4491	8.4696	9.7063	3.219	2.2572	7.0928	8.8834	2.7104	4.7088	0.11387	1.3826	5.8137	11.697	4.0933	10.868	2.1266
8.0482	13.311	6.4176	6.8133	9.7253	5.0834	7.6179	7.6428	10.31	5.1402	14.448	12.35	19.097	11.522	14.177	11.961	7.3828	17.292	8.939	1.4355	11.603	13.47	14.758	11.286	7.914	12.363	7.2602	13.725	9.0095	4.4833	7.053	10.403	9.7221	9.5578	14.577	6.0276	10.492	8.8803	8.6638	13.149	6.1352	13.966	11.345	11.979	7.6039	13.848	9.9667	8.5484	9.6406	10.34
2.2779	-0.87552	2.5587	2.8012	4.0808	5.787	0.72737	1.9687	3.0742	-4.4139	1.8602	2.2595	6.9729	5.0186	7.0633	3.7573	2.8299	-0.075201	4.7094	0.22797	1.6894	-1.8256	3.9632	0.40858	2.5474	-3.2504	2.4574	-2.3525	-0.37292	3.0986	2.0693	2.5349	-3.1536	-2.3692	2.3965	-6.3618	4.675	2.4659	-2.141	5.0032	1.3156	2.3276	0.59216	1.6157	-1.2017	6.2805	0.98303	4.2662	5.6553	3.8135
-12.337	-11.135	-9.7185	-14.379	-10.071	-9.5005	-5.3426	-16.826	-13.693	-13.47	-11.527	-11.051	-12.528	-11.981	-11.285	-7.5302	-8.7345	-14.61	-18.01	-15.065	-9.5502	-14.148	-11.729	-12.995	-11.076	-11.968	-16.918	-7.5571	-11.894	-11.659	-13.089	-8.8048	-11.525	-11.783	-17.743	-11.959	-8.68	-11.866	-10.1	-3.1852	-12.898	-7.7526	-13.113	-14.405	-7.5456	-19.125	-11.909	-12.915	-17.648	-10.317
13.811	9.36	8.3401	10.608	5.544	5.4349	12.461	15.366	0.30239	10.045	9.3673	7.8716	8.5375	8.7811	8.357	3.7113	6.9262	3.1204	9.3751	5.5152	11.316	3.8828	12.015	4.9085	6.5454	7.8997	10.566	3.9667	11.281	16.386	4.4063	16.994	10.025	11.158	11.366	6.3553	7.5748	9.5157	7.1798	12.531	13.403	13.12	10.42	11.391	11.299	10.16	9.8021	8.8032	7.8578	0.97409
0.032255	8.1885	6.3873	3.5924	2.2647	1.2483	-0.60628	3.4999	2.8483	5.3172	-1.9439	2.7399	3.47	2.438	9.7445	1.7818	7.2043	-1.2154	-1.3053	6.1384	7.4437	1.747	5.1466	3.2327	-5.6732	5.0613	-2.1723	4.9892	-5.6387	-0.16202	-4.0779	3.1474	4.3247	3.6567	2.8556	2.9687	4.1341	4.3838	-4.766	1.6599	2.2218	3.676	2.1778	3.6944	4.0062	0.58394	2.0291	0.12102	0.37896	0.7328
-21.882	-8.601	-17.295	-11.939	-16.328	-12.405	-18.8	-16.942	-13.81	-13.299	-13.482	-10.397	-10.444	-8.1022	-10.569	-16.224	-8.7384	-13.72	-14.958	-15.175	-6.7965	-14.79	-3.8157	-16.523	-12.27	-10.033	-7.498	-15.148	-9.3399	-11.266	-10.853	-13.362	-8.7497	-12.887	-11.463	-16.777	-13.177	-10.624	-14.067	-13.454	-12.639	-13.277	-16.167	-12.771	-12.079	-18.68	-8.6599	-12.906	-7.6063	-18.154
-2.8311	0.17094	8.8561	1.3102	-1.4049	5.0102	3.8846	1.9036	7.5737	-0.24643	-1.1156	0.075827	6.3638	0.89699	1.9039	-1.8107	0.41788	4.6719	0.80676	-11.985	5.1774	-6.7603	-4.2242	-2.4306	-1.4972	-0.66527	2.487	2.2706	-10.264	3.7975	-3.3565	-2.5193	-4.4871	2.3147	1.8949	-2.8609	3.6163	4.7224	-2.6066	-1.5506	-1.9867	-4.1368	-2.1736	1.4957	5.4694	-2.961	1.0375	-0.65265	-0.1541	5.6992
-0.7528	-3.4084	-6.615	4.5758	-0.40178	-1.1284	-0.53593	-3.1753	-1.8178	-6.3922	-0.84339	-2.9459	0.72715	3.2153	5.9179	-0.041019	0.40405	-0.81274	-1.1667	2.5617	-3.6288	-0.33655	2.0482	-1.5344	0.74542	-1.0122	-7.7515	-6.0892	1.6351	-6.553	-1.5775	-3.7972	5.4611	-3.9198	2.3124	2.8732	-2.1383	3.1869	3.2626	-3.3268	2.7285	-7.0785	0.79489	-4.1315	-7.4837	-3.2824	1.4094	0.17436	6.0428	-2.1519
3.0216	4.1115	-1.7023	1.6657	-3.6958	-3.0424	5.6888	-3.3652	-0.92635	5.9979	0.35013	-4.9219	4.449	3.0031	-0.26893	-7.5516	1.8422	-5.7588	-1.3439	2.8928	4.0922	-2.8436	-0.31205	4.2405	0.78892	0.60582	-8.5	3.4165	0.87613	5.5126	-4.932	-1.7812	-4.3643	3.7259	-6.6855	-0.58944	0.8072	3.1659	3.1752	1.5005	-4.1118	0.13689	2.546	-1.5333	-1.9798	1.8431	-2.9549	3.6921	-4.7546	-3.2435
-5.7633	-13.859	-7.0448	-9.5863	-4.8685	-13.707	-9.4572	-10.68	-9.0272	-6.2297	-7.0922	-12.982	-12.951	-12.609	-3.8561	-17.323	-7.8663	-12.896	-7.7716	-10.646	-4.9943	-5.492	-14.216	-12.07	-11.082	-10.653	-12.082	-6.0934	-12.682	-10.637	-7.8376	-6.4518	-10.342	-5.8399	-11.777	-10.276	-9.866	-13.256	-11.686	-5.9141	-7.3011	-14.078	-9.5802	-9.995	-10.071	-7.3147	-9	-9.793	-10.421	-14.715
-13.956	-17.612	-14.95	-17.96	-10.456	-16.927	-15.508	-12.543	-10.691	-14.467	-16.019	-12.332	-12.885	-6.8839	-17.551	-16.25	-8.0218	-14.281	-9.4075	-12.034	-9.3744	-14.398	-13.702	-13.801	-13.239	-15.396	-13.2	-22.936	-15.089	-12.214	-16.571	-12.68	-10.885	-14.133	-14.204	-9.5866	-16.549	-12.039	-17.405	-12.259	-10.551	-19.276	-14.157	-8.4798	-16.271	-14.713	-17.235	-17.317	-12.25	-20.963
9.5918	10.684	3.6068	7.8315	7.2059	13.986	3.0719	10.024	8.5979	5.6498	9.5677	9.4131	12.06	6.2498	6.1675	4.7104	3.6565	4.0405	5.883	8.7469	9.6725	5.3284	6.7218	12.082	1.3999	4.8688	0.76906	4.0002	4.6203	7.8978	4.1497	11.191	10.277	0.91335	11.6	3.9533	9.5899	9.1542	1.7544	8.9544	0.95528	13.976	1.256	13.192	4.8566	9.2866	8.079	7.6939	9.621	7.9324
8.0994	6.4075	9.4159	7.2576	7.4384	4.2305	7.2329	8.039	8.716	14.59	7.1697	7.8033	8.8295	2.5628	7.3196	9.1915	5.4788	10.064	5.7008	6.4403	5.6267	6.6494	2.3801	7.1227	10.568	3.5834	2.0431	12.982	11.92	1.015	1.0644	11.982	6.6162	5.2658	4.578	10.956	7.5153	3.7619	17.062	12.299	7.3559	6.7395	3.5741	8.8307	9.7391	4.4143	8.6215	9.0331	6.2349	9.8433
-5.8315	-3.7071	1.689	-8.6793	-4.251	-5.1417	-6.0173	-2.4493	-4.0788	-8.4087	-5.4159	-13.203	-3.7131	-9.0573	-0.33004	-8.5552	-7.0163	-3.1424	-1.0701	-1.0839	-1.96	2.1665	-8.6437	-4.6143	-9.2945	-8.1639	-4.7114	-5.7307	-3.6979	-4.8999	-6.4941	-4.5367	-7.6583	-2.9237	-4.1558	-9.4461	-3.3374	-8.839	-9.7636	-2.2109	-11.563	-7.2588	-5.0729	-6.794	-4.0423	-3.8933	0.39217	-6.1096	-11.685	-4.5806
-8.53	-15.529	-9.4911	-20.906	-13.825	-12.807	-11.862	-10.333	-11.702	-18.007	-14.747	-18.883	-16.233	-9.8102	-9.8923	-10.353	-9.2243	-10.147	-13.634	-14.348	-14.963	-15.729	-7.598	-17.479	-14.853	-5.8478	-18.867	-12.629	-8.1722	-8.1234	-14.032	-7.2762	-5.752	-10.192	-15.266	-13.859	-11.424	-15.139	-10.56	-13.947	-17.69	-12.703	-14.294	-8.2371	-13.191	-10.178	-11.717	-10.352	-18.296	-16.92
-8.8609	-8.4279	-13.374	-13.268	-4.4593	-13.278	-7.2752	-12.373	-10.85	-17.969	-11.527	-12.362	-14.001	-10.871	-17.181	-9.786	-9.9151	-14.33	-8.6063	-11.885	-11.105	-12.174	-14.501	-8.0928	-17.149	-6.6043	-8.9153	-12.03	-13.086	-9.0253	-14.419	-14.314	-18.189	-13.623	-4.1538	-14.368	0.19899	-10.855	-17.872	-9.8997	-12.314	-12.744	-6.9501	-5.6953	-9.4425	-15.161	-6.5855	-10.344	-7.4534	-14.91
8.3525	10.34	8.4286	11.317	5.5702	9.221	11.927	9.1307	0.69057	8.1789	9.56	12.571	7.4392	12.296	8.4865	8.389	6.2944	12.906	6.79	11.746	6.6199	7.4059	9.3483	8.9796	6.1207	11.712	5.0808	6.9967	10.786	9.3778	13.144	9.7867	12.486	3.6312	12.068	5.9214	9.6351	9.6043	11.363	12.688	7.6248	9.8961	9.4254	9.5396	9.3353	13.966	6.6952	12.888	6.081	14.56
-8.5171	-9.8921	-9.5714	-6.9484	-10.409	-3.681	-8.3794	-16.245	-2.3291	-8.6843	-11.151	-9.4082	-8.983	-3.7827	-10.276	-5.2354	-9.7196	-7.6234	-9.5651	0.62852	-3.2989	-9.6798	-12.648	-10.439	-10.59	-11.858	-12.089	-16.044	-8.2584	-8.9675	-12.951	-5.854	-11.847	-11.381	-12.215	-13.211	-9.6361	-9.7661	-11.183	-6.6264	-9.8969	-14.958	-1.5509	-9.1959	-8.4656	-10.452	-3.035	-8.5906	-10.957	-4.7127
-5.5401	-7.3809	-9.7264	-10.548	-9.315	-9.8994	-12.886	-11.776	-12.253	-11.063	-13.275	-11.185	-7.2945	-15.244	-7.1776	-10.972	-9.1303	-8.867	-9.9487	-10.382	-6.5468	-6.6971	-4.8734	-6.3383	-12.171	-8.3182	-11.471	-9.0121	-10.407	-12.917	-9.6611	-10.096	-14.522	-6.9335	-1.8014	-8.2701	-12.042	-9.4148	-10.435	-13.295	-4.3184	-16.444	-10.968	-16.325	-19.486	-9.1601	-8.0064	-16.108	-10.194	-12.999
-13.777	-7.547	-15.087	-13.662	-15.152	-18.967	-14.318	-15.703	-10.727	-11.186	-13.32	-13.932	-15.347	-18.38	-11.787	-12.715	-16.583	-12.873	-16.056	-14.392	-11.619	-8.8474	-8.2316	-12.83	-6.9533	-17.424	-12.176	-12.292	-14.388	-10.318	-9.8748	-12.314	-4.2243	-11.662	-18.219	-10.484	-9.0835	-5.9973	-18.787	-13.513	-15.953	-6.2456	-11.007	-10.776	-12.801	-11.689	-13.559	-4.2699	-11.407	-12.701
-1.8864	5.3755	0.002679	6.6118	-0.67741	-2.8413	1.9897	-1.2834	3.0722	1.0778	-1.819	3.7915	0.5118	2.3567	-1.9214	10.783	-0.63631	4.6842	4.2528	0.65665	0.65996	6.1692	4.5994	-2.1982	-0.99577	4.9468	1.1056	-3.2729	1.6244	5.5218	0.61665	2.8736	0.31265	1.6415	6.8295	2.8504	5.4968	0.68651	3.6473	-0.3919	4.1252	3.3902	-9.1545	1.3284	2.3091	0.27065	1.5092	4.3134	-3.5513	0.19982
-1.6143	0.45973	-4.0271	5.8178	-5.398	-9.0351	-3.5564	-4.3938	-0.45933	-1.1336	-6.5126	-7.4374	-1.1477	-4.1541	-2.3131	-4.1013	-3.6825	0.4779	-3.3112	-5.0827	-5.4126	-0.74543	1.6169	-1.7488	-5.3077	0.35523	-1.9304	-1.9405	-8.3699	-4.6558	-13.607	-12.004	-7.3568	-3.4105	-4.5229	-1.5566	-2.5111	-6.9894	-0.37808	-1.2836	-7.0108	-2.2143	-0.10356	-2.341	5.7177	-1.3583	-2.3769	-5.2157	-7.5799	-5.2731
-23.559	-14.614	-24.973	-19.906	-25.144	-23.064	-20.591	-23.866	-22.69	-20.243	-22.447	-25.487	-26.347	-28.733	-23.092	-15.825	-24.741	-20.557	-18.758	-16.647	-24.694	-29.414	-20.376	-23.267	-22.134	-27.78	-25.775	-21.259	-19.627	-28.61	-20.165	-21.58	-21.05	-15.803	-20.868	-28.139	-28.361	-20.599	-26.289	-17.621	-25.198	-21.618	-23.439	-19.894	-23.896	-19.2	-20.514	-24.964	-18.419	-21.062
7.4685	5.5301	1.173	8.7668	7.2157	5.3086	7.3525	9.8386	11.093	5.5795	6.3134	7.186	2.342	5.2934	3.9574	2.5789	7.0508	5.2665	10.065	3.491	10.808	1.6844	4.1207	6.1689	4.7686	7.1787	8.8711	8.6721	7.4303	8.1013	1.0912	5.3421	11.792	8.7671	12.749	5.9587	-4.5228	8.9382	6.5029	9.5896	3.5265	4.0526	1.0316	-3.0591	5.6737	5.6559	5.462	4.6933	7.9089	1.516
-4.2699	-7.933	-6.1489	-1.0102	-1.8912	-3.8002	-4.8713	-1.5833	-8.3229	-2.1609	-8.4012	-6.5046	-3.3336	-5.632	-7.8588	-8.6917	-4.7567	-0.40815	-2.7085	-3.8253	-2.6368	-4.0125	1.2837	-9.7041	-5.4712	0.09607	-5.0848	3.7321	-11.149	-8.4581	-0.49382	-6.7298	-6.7735	-4.2959	-8.3921	-6.642	1.0521	-4.4146	-4.7607	-9.4143	-10.462	-0.072759	-6.7767	-10.455	-7.6096	-8.0781	-5.6705	-9.9177	-9.1218	-6.1128
-14.731	-8.9348	-14.417	-11.704	-6.9633	-7.763	-12.637	-5.6812	-8.2454	-6.7199	-18.125	-13.574	-7.779	-17.738	-7.2709	-15.084	-16.141	-11.138	-13.532	-5.0126	-9.1342	-10.794	-13.393	-11.57	-23.529	-12.15	-11.5	-17.998	-11.675	-11.304	-3.9669	-17.916	-4.8997	-18.243	-18.772	-10.259	-5.8636	-10.329	-5.6403	-11.648	-9.2884	-12.553	-7.3669	-12.382	-13.069	-6.481	-11.829	-9.0811	-3.7679	-13.397
4.7249	1.4139	4.8474	-0.23205	3.4256	-2.3543	8.0611	2.9278	0.46532	-3.6741	-3.2095	2.1952	2.8401	1.2101	0.63025	1.5051	2.139	1.5148	-3.9731	5.2872	-2.5752	1.3261	-0.43501	2.1111	-5.3965	2.8145	0.69083	5.8571	8.3531	1.5498	-0.65127	1.5618	3.3346	-1.8575	1.692	-1.3949	1.678	4.0273	5.4675	-1.2509	-2.5089	3.9497	-4.6958	4.349	-0.72927	-1.9715	-0.54868	5.8548	4.7469	4.9557
2.9225	0.53222	3.8094	1.4276	4.0592	3.626	-2.4837	3.744	-0.68753	-1.9477	-2.0687	1.6637	-1.6036	4.3323	2.0128	-0.83412	0.83577	-3.6475	4.7341	-4.0908	1.0437	11.492	7.0127	0.5601	4.7063	1.2247	7.4843	-3.4868	-3.7451	7.0549	4.5455	-2.1605	4.6449	-2.1314	4.057	1.9421	-1.2214	1.3999	-0.95359	-1.5217	-2.2649	3.3656	4.9404	1.2585	4.7839	0.08534	-4.277	-0.081152	1.1228	1.5935
-3.0394	-0.42363	-3.6525	-5.1442	-0.44422	-3.8374	-1.5957	-1.1583	-4.1154	-6.709	-6.5187	-0.041293	-1.9994	-1.0704	-1.8169	-1.1617	-0.15245	-1.413	-1.25	-2.9958	-2.4138	-3.6812	-0.61039	-3.6769	-2.1447	-7.9976	-4.7669	4.7736	-2.9687	-5.1573	-6.3326	3.8998	-0.41926	0.16022	-5.5954	-10.582	-11.983	-0.33224	-2.8271	-8.6652	-5.6308	1.978	0.76141	1.474	-5.3562	2.0064	-3.7778	-0.60522	-5.314	3.6874
-3.7729	-6.935	-6.865	-0.82254	-4.4733	-1.8187	-5.2464	-1.563	-1.0228	-0.69594	-1.2389	-11.69	1.729	-5.0299	-2.4913	-7.3162	1.097	-4.1766	-10.421	-7.7225	-3.5915	-4.027	0.086529	-3.453	1.2354	0.91205	-9.9737	-2.2575	3.2958	-6.0615	-2.3529	-1.5685	-2.0488	-6.4009	-3.6191	-0.86878	0.61255	-4.3072	-1.7388	-10.932	-3.2703	-1.5335	0.62834	2.9104	-4.5765	0.43833	-2.6321	1.3056	-4.9279	-5.2414
-6.9305	-8.1458	-7.4656	-8.1471	-13.568	-8.9396	-17.379	-12.495	-9.807	-16.522	-13.16	-14.509	-9.0969	-12.337	-7.7496	-17.726	-14.719	-8.6424	-15.265	-14.966	-12.377	-17.268	-8.9119	-12.791	-8.9112	-13.84	-15.933	-8.0728	-5.6356	-13.362	-15.076	-11.274	-14.786	-2.0195	-12.192	-17.671	-9.4323	-9.5467	-9.1709	-18.762	-13.025	-10.005	-19.123	-11.172	-16.496	-13.276	-7.4001	-15.21	-14.312	-9.2783
-7.5198	2.0616	-0.80279	-4.2423	-3.4036	-2.5141	3.438	2.9379	1.7518	-1.4226	-2.2455	-2.2028	-5.6987	4.1953	-5.9051	-2.9319	-2.7509	-2.2927	-3.9773	2.4301	-1.8815	-3.2545	-1.4423	-6.4678	-0.44842	4.7121	1.7905	0.91242	-1.0962	-0.71075	-4.9078	-3.9417	1.7597	0.18775	-3.201	0.71459	-2.2712	-10.456	1.5709	-3.3493	-6.056	-2.7927	-0.4963	-8.3832	-4.3244	1.4113	-6.6002	-1.4863	-1.4207	0.25938
-2.9772	-6.2264	-7.813	-7.2219	-5.6089	-3.6498	2.5858	-3.1892	-5.5894	-3.8824	-5.6272	-5.3451	-11.474	2.124	3.834	-4.5713	0.27623	-9.4315	-3.0057	-0.17784	-6.0343	-8.2708	-5.8684	-3.2009	-2.6283	0.28258	-5.6014	-2.5788	-2.9201	-7.6982	-7.4879	-5.3241	3.703	-7.4997	2.2875	-7.8458	-5.1119	-4.438	-5.4075	2.3088	-4.456	-3.2473	-9.1345	0.55281	-9.3386	-0.11816	-5.9575	-2.6067	-3.6244	-0.18381
-16.451	-11.952	-14.218	-13.048	-10.933	-13.243	-6.5521	-16.58	-14.829	-12.813	-13.469	-16.099	-16.617	-13.168	-17.291	-9.644	-10.469	-14.052	-14.96	-9.0191	-13.242	-11.845	-16.418	-5.6169	-12.494	-11.192	-12.664	-14.286	-18.24	-16.187	-12.513	-13.442	-18.517	-9.7096	-20.339	-11.841	-9.5656	-11.024	-14.368	-12.692	-9.5977	-14.036	-13.159	-17.167	-11.885	-10.734	-15.269	-9.2828	-12.408	-6.4324
-5.6329	10.081	7.265	3.1646	1.8772	8.4864	2.0361	8.0733	8.8845	8.695	4.5144	4.3704	3.815	6.2586	-2.4046	1.363	4.408	6.1839	1.7855	14.663	6.1976	6.203	3.2472	1.3043	6.7975	7.3712	8.6925	3.8925	3.2627	6.2117	3.0979	0.75448	5.2397	4.1948	8.1277	2.0417	4.4093	2.6609	9.3541	2.5726	5.7108	9.4621	4.4766	0.25691	2.2405	7.1164	0.014813	5.8263	10.187	9.3901
-9.1321	-13.152	-7.8434	-4.5213	-11.5	-13.741	-9.5706	-8.9611	-8.3702	-13.361	-13.061	-19.552	-11.54	-6.1271	-6.4121	-4.9472	-17.159	-14.524	-11.184	-13.073	-0.8559	-11.642	-9.2711	-5.8628	-9.4867	-7.8614	-5.0267	-14.091	-9.5591	-9.2338	-16.358	-5.7482	-8.5344	-9.7678	-16.203	-6.424	-10.052	-12.098	-8.1641	-8.2966	-12.163	-9.693	-13.876	-11.334	-14.413	-7.6683	-12.678	-9.0224	-9.6535	-4.6761
4.1465	-6.2509	-2.9799	-2.3844	-4.8948	-1.2995	-1.1809	4.0047	-0.38207	-1.4997	6.6675	2.2291	1.1434	-1.2921	-2.5804	-1.8383	0.67353	5.8535	-7.731	-3.0461	3.3756	-4.3869	-5.2596	-3.5005	-0.90083	-2.7302	-3.8727	-3.8227	-2.296	-0.58543	1.9733	-5.6119	1.1698	-3.552	-0.10153	-0.65125	-2.8673	-3.3316	0.16653	-0.4411	-4.9923	2.8669	-6.9099	-1.448	-3.4229	1.324	-0.8528	-1.2404	-0.02094	-5.7941
-22.564	-25.544	-28.511	-21.806	-17.691	-28.727	-27.39	-21.595	-25.2	-16.163	-31.199	-22.484	-23.48	-24.176	-18.687	-23.488	-21.734	-26.778	-21.485	-25.82	-25.873	-26.976	-29.4	-15.93	-20.555	-17.504	-17.937	-19.417	-19.704	-26.265	-24.375	-18.763	-17.411	-20.459	-20.232	-24.289	-22.145	-32.271	-22.284	-25.324	-18.032	-21.455	-21.107	-28.913	-20.297	-22.881	-24.297	-23.766	-26.321	-24.423
-14.169	-8.5179	-9.7534	-8.744	-7.3717	-8.3789	-10.169	-10.916	-9.592	-7.6352	-7.5924	-2.7089	-7.1153	-9.9162	-8.6014	-8.6391	-5.5232	-9.9795	-9.1219	-14.472	-5.3231	-3.7375	-6.8817	-8.9355	-0.96799	-7.8489	-13.103	-11.71	-8.1502	-3.7964	-13.807	-2.8003	-14.55	-10.593	-10.075	-12.708	-9.6528	-11.515	-4.705	-13.487	-10.1	-4.6567	-9.5157	-12.534	-9.158	-5.8603	-3.012	-9.1154	-9.5399	-7.4943
2.113	3.5885	9.0709	2.0574	6.5837	-5.6642	1.1804	1.1212	2.0171	3.1459	4.6217	5.994	-4.0051	-0.033077	3.1042	1.9759	5.9528	2.9602	1.8763	6.1933	2.0328	6.5531	-2.6541	-0.45295	6.019	5.8066	2.9359	3.1272	6.3856	0.55343	0.45647	2.5251	1.3281	-2.5059	-4.3384	-0.88961	5.1507	2.2817	0.85169	-4.9097	7.5028	6.9251	-0.80224	-2.8668	1.2155	-0.65682	7.5255	1.8678	5.3492	3.6771
4.0198	1.2099	5.0888	-1.8203	6.9553	0.96352	1.1196	3.3205	2.138	4.649	12.397	5.5448	-2.8438	-0.1064	9.748	5.7388	3.6975	3.5947	2.3262	-0.7168	4.8482	1.5366	-1.2395	2.568	6.4556	6.5147	4.3205	9.0381	4.2105	1.7158	10.135	8.2196	7.0629	2.218	2.7052	-1.2869	1.3847	10.808	7.7002	-1.8387	3.5961	2.9024	6.2182	1.0185	3.3975	-0.96692	4.0146	3.3652	4.8168	7.1244
-2.0085	-6.017	-2.4685	-3.3467	-1.5473	-0.25872	-4.9915	3.4992	-0.88541	-0.59101	-4.8961	4.0062	0.40714	-3.4196	-4.4122	2.3839	-1.7168	-3.2097	1.7678	-0.53707	-11.036	-5.5408	0.45671	0.17566	-12.064	2.3464	-3.243	-0.52775	-0.8799	-6.7606	2.8156	5.1579	-5.9164	-0.44379	0.93698	-5.1464	-3.7442	-1.0136	-1.8603	-4.2447	2.3715	-1.8467	1.6095	-2.829	-4.4087	-0.65533	-1.7032	-6.0927	1.7858	-10.598
-19.883	-19.931	-9.7531	-16.652	-14.493	-11.394	-6.9921	-12.396	-13.596	-11.548	-16.449	-17.134	-15.543	-14.794	-14.364	-17.852	-10.171	-15.731	-12.155	-11.626	-17.32	-14.278	-10.298	-6.509	-7.0324	-16.8	-10.774	-5.6182	-15.711	-14.81	-8.0405	-15.668	-9.2856	-9.2322	-15.443	-12.359	-11.242	-5.377	-15.14	-13.876	-11.86	-9.8416	-8.1934	-15.133	-21.31	-13.405	-14.948	-18.432	-9.3636	-9.395
-2.4114	-0.37317	4.3754	-2.2392	-2.1271	1.5444	-3.7493	0.68665	-3.0608	3.7577	-1.6956	1.7126	2.2517	-6.0128	-5.2336	-3.276	-0.65651	-0.5876	2.5488	-1.3116	-0.99555	-1.5944	-2.7182	-1.3785	2.9825	4.8511	1.0351	4.5866	-2.6867	-0.60654	0.31498	-1.9035	0.79719	-0.99858	3.107	0.25826	1.6724	-6.6729	2.6461	-4.4652	-5.0665	-9.076	-0.36496	-2.986	-3.7576	2.3864	2.1085	-1.132	0.66516	0.79482
-2.2892	-3.0763	-4.5301	-4.5352	-5.0483	-6.521	-3.9472	3.5799	0.021238	-3.7	-1.9822	-7.9262	0.94682	-7.4058	-6.5411	-2.995	-1.0524	-0.93447	-5.7345	-12.352	-3.589	-7.0476	-1.859	-1.91	1.3271	-0.17395	-4.8163	-8.2	-7.8456	-9.5617	-4.9244	-0.95784	-1.4788	2.6239	4.4076	-4.9999	-4.3646	-7.6719	-1.592	-2.4537	-2.0528	-6.2397	-7.25	-5.3625	-9.6762	-3.7067	-6.255	-2.0841	-3.5111	-4.5198
-10.133	-9.8403	-5.2138	-4.9069	-6.9332	-1.0004	-10.545	-11.246	-12.017	-9.297	-12.923	-4.8749	-14.994	1.3589	-8.7683	-4.1761	-13.28	-9.1518	-7.0521	-14.014	-9.3835	-3.2361	-12.546	-1.1486	-4.0012	-9.373	-10.785	-12.73	-7.0188	-8.7842	-9.3907	-7.4294	-12.335	-5.3193	-12.346	-14.615	-5.0345	-10.243	-5.7099	-7.8448	-11.962	-8.6356	-7.9167	-5.5888	-9.2184	-8.9974	-6.8818	-14.611	-10.251	-13.648
-7.5656	-7.1828	-6.0801	-9.8454	-11.182	-7.5809	-10.236	-8.061	-16.206	-6.3761	-8.6703	-10.465	-2.4861	-6.6284	-7.0413	-0.62986	-11.252	-9.0406	-6.3166	-7.9765	-8.7259	-6.6313	-5.3797	-7.4879	-6.6378	-5.4411	-0.80266	-7.0289	-5.4584	-7.4229	-10.635	-12.229	-9.2288	-12.389	-7.0638	-7.4381	-4.7722	-9.3267	-6.4329	-2.5178	-11.78	-7.3755	-7.0971	-10.994	-16.399	-9.7554	-8.9814	-7.5933	-4.1852	-5.1193
-11.979	-12.978	-12.545	-16.213	-14.565	-6.6723	-10.941	-10.286	-10.004	-10.906	-11.121	-8.9619	-13.28	-11.224	-14.092	-8.5911	-13.29	-11.181	-10.761	-13.019	-4.4404	-13.173	-12.357	-15.066	-13.727	-13.675	-6.3004	-12.228	-7.509	-8.3662	-17.784	-12.913	-9.6522	-10.348	-15.325	-8.149	-12.906	-14.047	-8.5301	-15.716	-11.28	-9.3271	-13.654	-8.513	-9.5071	-8.264	-3.7432	-9.9891	-18.845	-7.034
0.0075338	2.4026	-0.20234	9.393	5.4635	-1.3485	3.6124	4.0606	0.051893	2.3969	2.9864	1.1463	5.6415	-2.9389	2.6096	-8.8022	0.84013	9.5732	2.5348	-1.21	-6.1615	-1.3623	-4.9568	-0.18418	-1.6107	-0.082121	-2.678	0.95564	1.7308	2.4395	-4.3132	1.751	2.1118	10.018	5.2683	-3.7925	2.7367	4.8391	0.30356	-3.4664	2.7294	0.3048	0.50776	8.738	4.1266	5.8041	8.1399	7.5042	12.957	4.4897
-3.3526	-14.467	-13.407	-14.925	-8.6276	-14.941	-12.594	-5.493	-9.2612	-12.502	-14.277	-10.855	-12.653	-10.161	-10.142	-9.2408	-15.029	-8.2501	-12.217	-14.367	-7.1871	-6.0937	-9.0291	-16.182	-7.5788	-2.2716	-12.714	-11.384	-14.136	-14.228	-3.7694	-10.465	-12.08	-13.639	-3.1666	-5.8537	-5.1874	-8.8447	-14.639	-10.62	-12.34	-6.9551	-11.673	-12.924	-8.4601	-11.653	-10.382	-9.5196	-7.586	-16.554
-4.8253	-8.0714	-10.985	-0.93327	-3.9634	-5.7453	-4.0541	-8.7244	-9.2788	-0.68309	-4.5922	-5.3316	-8.4848	-5.3827	-3.0453	-9.0412	-4.313	-9.3297	-3.7439	-5.635	-6.2008	0.12196	-13.774	-9.0468	-3.8201	-1.1213	-6.0112	-3.8983	0.039263	-7.5917	-4.817	-4.1778	-8.0985	-4.8332	-7.749	-4.5181	-5.0056	-8.6993	3.3086	-8.784	-6.6869	-4.4244	-10.292	-10.851	-10.707	-11.029	-3.3844	0.11643	-5.1288	-5.9195
2.7327	-3.0134	2.5518	3.1318	3.4532	-6.3088	1.2647	6.2477	2.4127	3.1916	-1.4999	-2.7356	-8.0747	-1.4095	-0.73462	-1.8953	5.8034	-4.6308	0.19518	4.0866	-7.5573	-0.10443	-1.0362	-4.173	-0.31303	2.1985	2.344	0.85061	-2.3729	0.28566	-0.023125	-1.0032	-3.2147	-2.291	-0.80695	0.57193	-2.5885	3.1713	0.058896	8.248	0.43281	2.0056	-0.11072	7.3803	4.9168	-7.4327	1.0264	-7.5798	0.50732	-2.7353
-11.437	-13.586	-14.61	-16.22	-6.0275	-13.877	-13.788	-10.82	-17.268	-12.842	-14.655	-6.1469	-11.581	-8.7268	-16.882	-15.232	-11.363	-11.8	-17.358	-14.521	-17.684	-23.649	-12.155	-9.381	-11.005	-11.192	-13.018	-7.6779	-7.9314	-16.595	-14.232	-12.053	-20.68	-10.863	-9.2373	-16.549	-20.524	-7.8604	-8.4965	-10.603	-14.862	-18.863	-10.577	-16.487	-14.346	-8.7263	-14.848	-14.199	-13	-13.418
-3.8125	-7.7855	-1.8824	-5.9229	-4.8113	-8.6316	-6.3021	-4.98	-7.0303	-5.7328	-5.7876	-5.7789	0.757	-6.1133	-5.3467	-6.2455	-4.1911	-7.247	-5.0002	-7.8919	-6.7905	-9.124	-3.3652	-4.4054	-12.424	-7.4375	-8.2934	-5.7925	-13.665	-1.6116	-5.5484	-6.4862	-6.2513	-7.8614	-7.69	-2.5424	-0.58664	-10.044	-4.6539	-3.5185	-6.1196	-9.8278	-3.6864	2.6247	-4.0004	-6.0896	-6.8044	-8.3414	-9.5368	-5.2504
-2.5836	-9.5607	-5.4043	-4.4602	-7.6254	-3.1621	0.23786	-5.475	-9.164	-1.7341	-5.2748	-8.8449	-6.2109	-6.0309	-8.7761	-1.4526	-5.7858	-9.0096	-0.18523	-3.5288	-3.1951	-7.8644	-3.5739	-3.2877	-4.0744	-8.2413	-7.4959	-10.234	0.77849	-4.5184	-7.1205	-6.1308	-9.7777	-2.5937	-1.6262	0.64307	-2.0734	-8.2073	-2.24	-4.0391	-8.3788	-4.7948	-9.917	-3.1246	-1.8051	-1.6649	-5.5486	-8.2057	-8.561	-6.0176
8.3552	3.7548	9.7818	7.5494	9.8884	9.6948	2.1728	11.978	2.4271	5.1824	4.2515	1.0544	6.5668	0.2686	9.827	6.7075	8.3637	6.3886	10.932	9.4203	12.176	2.969	3.6281	8.8332	6.8058	2.0015	5.2384	2.9935	0.40349	8.5252	5.6644	9.9423	6.3629	2.7674	2.0953	10.478	5.7874	7.1113	7.6938	5.7091	11.156	7.2947	6.4676	9.2024	3.467	5.4581	5.2883	4.4764	5.3086	7.386
0.95762	13.941	1.782	7.8535	5.8742	8.5329	7.5634	10.052	10.731	4.3847	10.091	12.314	8.878	7.6077	10.761	1.9575	7.8392	4.8005	10.32	9.6297	13.213	14.027	8.6795	2.7957	12.363	7.4691	11.945	13.773	6.7038	8.3981	6.5972	1.3843	6.0402	4.9611	13.507	9.901	9.8474	8.4888	4.7181	5.8903	6.8606	4.379	7.7317	4.4161	13.491	8.5649	12.546	13.577	9.1552	5.3375
-12.751	-10.255	-10.496	-13.097	-8.3875	-10.731	-9.4804	-9.2228	-3.9244	-3.3092	-5.8706	-11.078	-15.58	-15.834	-14.704	-8.6229	-13.322	-2.9963	-11.497	-11.901	-12.921	-13.31	-10.939	-13.904	-13.21	-10.043	-14.365	-17.878	-16.607	-11.751	-8.076	-14.222	-15.189	-10.87	-6.8853	-15.983	-9.185	-9.172	-2.0309	-12.744	-10.585	-8.3477	-14.792	-15.785	-10.596	-9.0898	-8.8407	-11.416	-12.2	-19.743
0.8462	-2.7011	-1.2832	-3.7158	3.6964	3.4813	-3.7223	-5.8408	3.9837	-2.4053	-0.048855	-1.047	-2.0191	9.6794	2.2631	-4.3755	2.1019	-4.7396	-3.2358	5.2746	-5.6087	1.6343	-3.3188	-1.0051	-2.5799	-1.0793	2.3466	0.11226	2.4962	3.6909	3.5907	-3.5849	-3.4643	1.6299	1.315	-1.0938	-4.7113	5.3786	-3.2648	-0.46266	5.4025	0.92183	0.62984	0.16085	-3.4696	-0.51251	-2.1247	-0.37255	-4.241	2.308
-2.4891	-3.1153	-4.5465	1.1226	-2.5276	-0.034116	-11.788	-12.121	-7.5148	-3.605	-5.9553	-6.6807	-3.197	2.5354	-3.3365	-9.5714	-5.4247	-13.228	-6.2474	-5.0392	-7.5867	-1.6839	-1.0184	-2.2734	-2.876	-4.3827	2.0485	-3.1841	-2.4785	-6.7572	-1.1563	-8.8589	-12.326	-9.8416	-9.8577	0.46118	-3.5165	-3.0028	-11.34	-6.9618	-7.7872	-8.2381	-0.91675	-4.1449	-14.109	-2.7314	-5.2097	-1.8108	-1.4926	-7.5953
-11.151	-17.009	-21.192	-21.228	-12.021	-15.263	-11.402	-14.04	-10.234	-12.482	-15.114	-15.196	-15.227	-14.104	-11.96	-12.775	-4.9431	-15.005	-17.024	-13.264	-15.447	-12.731	-6.9999	-11.237	-17.338	-12.055	-14.075	-17.702	-17.63	-18.866	-12.12	-11.782	-11.497	-11.907	-15.151	-10.881	-7.0765	-11.665	-12.58	-12.612	-8.091	-13.743	-19.171	-17.4	-8.778	-12.121	-13.041	-15.028	-16.013	-17.099
14.081	5.7302	13.013	13.361	7.3745	3.2753	6.3581	8.0485	1.9424	9.773	7.7477	4.3377	5.0492	6.3507	12.368	7.859	-0.97652	6.0559	2.1936	8.8779	11.125	12.477	8.08	9.8004	1.7833	8.179	4.4612	7.0312	7.9095	3.2905	8.1476	12.514	9.4426	3.9194	4.0579	9.2931	5.4465	7.0812	11.621	15.387	15.459	9.0757	5.1728	2.8194	11.6	8.5996	9.5995	4.0059	6.3021	-0.22084
-0.40558	-2.5126	-5.6948	0.51203	0.72006	-3.5467	-4.584	-8.3039	-5.2191	-0.16829	5.8306	-2.3691	-6.3289	6.9658	-6.3329	-0.82071	-2.4687	-0.88736	-4.8406	-1.7359	-7.7571	-4.1992	-3.4144	-0.96424	-3.4219	-4.8211	-2.053	4.0205	-5.8613	-2.3294	-2.3645	-2.4297	-4.0219	-4.8244	1.3015	3.5113	-3.8792	-0.62322	3.6442	-5.7773	-5.4848	-1.2655	-3.8738	-2.5832	-10.399	-0.77187	-6.2698	-1.4965	-4.0902	0.5672
-10.259	-5.922	-17.233	-6.3374	-14.149	-6.4517	-10.914	-9.7921	-18.336	-14.506	-15.998	-14.066	-11.914	-7.9646	-16.444	-10.39	-8.909	-12.085	-15.555	-8.6288	-13.431	-14.672	-9.9726	-13.263	-12.548	-13.091	-16.446	-16.524	-8.9366	-15.023	-12.72	-10.55	-13.053	-18.624	-11.429	-16.341	-8.2471	-10.633	-10.298	-5.3874	-19.402	-10.851	-18.064	-9.3325	-13.419	-12.07	-11.504	-16.361	-15.047	-13.498
-10.846	-2.7643	-10.92	-8.8251	-6.7155	-11.094	-8.6836	-3.8969	-14.893	-10.902	-12.353	-14.351	-6.7226	-15.019	-9.2437	-14.347	-7.0729	-15.486	-19.842	-12.691	-12.671	-4.1163	-7.1902	-4.6829	-9.795	-7.7327	-8.515	-4.3995	-9.9224	-4.8304	-10.183	-11.566	-11.642	-4.4379	-13.674	-10.232	-3.8945	-11.457	-5.3345	-6.9078	-12.089	-5.5629	-7.5197	-7.2339	-9.5993	-12.871	-9.8533	-11.994	-12.09	-15.645
-11.76	-8.2625	-8.4335	-14.013	-7.1072	-16.086	-6.926	-8.4179	-8.2476	-9.8127	-16.733	-15.781	-12.999	-15.357	-14.666	-10.958	-10.077	-3.7042	-10.768	-11.17	-6.8641	-11.164	-9.1313	-13.978	-9.9714	-13.506	-10.534	-8.4172	-7.3936	-9.6393	-10.673	-12.918	-11.756	-11.634	-14.298	-8.2645	-13.054	-12.717	-15.08	-19.283	-14.813	-14.849	-6.102	-15.213	-11.579	-7.664	-12.416	-10.603	-7.5922	-15.633
1.5975	-2.3532	-1.5962	4.7668	4.7797	-4.5987	3.0509	5.9276	-1.1167	0.37301	0.94081	1.4984	-0.48099	0.12091	12.425	0.81973	-5.9917	2.3087	-0.27108	4.0056	-8.0156	-6.0012	2.2357	1.6054	-1.9627	1.9051	-5.9799	2.1559	10.344	1.288	1.2097	-6.761	-8.9161	1.9326	1.2781	-1.3158	0.31726	-0.30975	3.4714	-2.6798	-3.477	0.45628	8.486	-2.0303	-5.784	-2.2487	-0.22632	6.3861	-2.4126	3.6702
-1.849	-3.8768	-1.4195	-9.226	-8.8048	-6.5573	-5.5121	-1.6437	-9.2645	-5.5726	-5.1787	-5.0082	-1.5643	-7.3834	1.9178	-5.0464	-2.8475	-4.4627	-0.86291	-11.621	-9.6553	-8.1065	-4.5106	-4.3015	0.045387	0.28472	0.12186	-7.6585	-4.8759	-4.4764	-9.9133	-10.651	-8.2007	-11.791	-2.4489	-6.6503	-3.6744	-0.80647	-4.5143	-1.9661	-4.5503	-5.0146	0.3108	-7.6861	-8.6847	-6.9816	-3.1828	-6.7853	-7.6085	-5.8406
-8.5988	-16.297	-14.827	-9.2106	-21.005	-14.467	-19.153	-10.111	-10.186	-18.74	-9.9554	-15.48	-12.692	-10.876	-11.331	-14.908	-14.685	-12.554	-14.246	-8.8634	-12.381	-12.904	-9.8365	-15.04	-14.403	-15.416	-13.404	-16.21	-9.2192	-18.204	-17.214	-13.151	-14.624	-13.981	-7.1224	-15.149	-14.97	-12.978	-17.844	-13.391	-12.342	-15.603	-16.519	-13.037	-15.773	-16.025	-15.3	-16.768	-6.904	-14.019
10.571	-4.0728	3.7117	12.428	7.6068	4.3785	6.3935	7.2175	10.548	7.1488	8.6084	2.5973	4.4282	5.0269	1.6753	6.2113	0.31177	6.9096	6.5097	11.628	13.192	12.666	8.8606	5.9088	8.0742	9.7238	4.969	5.7384	7.807	8.5288	3.4217	10.789	5.6634	8.1776	5.2518	13.448	9.8176	1.7719	2.6105	7.0764	7.8726	10.065	9.5284	7.7308	6.8163	11.776	4.3406	1.5428	3.5421	4.8558
-23.666	-24.558	-21.707	-25.149	-18.5	-30.678	-21.757	-25.161	-19.978	-27.035	-16.321	-16.383	-24.003	-18.781	-16.864	-28.26	-25.565	-23.027	-22.866	-17.764	-21.301	-26.611	-17.892	-28.217	-25.805	-17.342	-23.236	-16.028	-19.803	-20.943	-22.955	-18.355	-17.861	-26.511	-24.412	-23.098	-22.902	-28.935	-21.532	-28.986	-29.812	-20.739	-22.798	-16.865	-23.074	-19.154	-23.745	-26.338	-19.875	-28.803
-3.2704	-0.53941	1.4814	-7.8293	-0.74483	-6.375	-0.5528	-7.0553	-0.4871	-2.0777	-9.4173	-6.1095	-6.1039	-5.6523	-1.1629	-3.1151	-7.3197	0.67855	-4.6108	-4.8133	-4.5149	-5.7378	-8.3833	-0.44246	-4.9032	-0.22675	-4.2576	-5.2004	-4.3561	-4.7491	-4.6304	-4.1538	-6.398	-1.6678	-4.1758	-10.385	-2.3455	2.9663	-4.1032	-0.18117	-0.94936	-3.0783	-10.55	-8.5824	-3.37	-2.3133	-8.0196	-2.22	-5.5252	-3.1776
-15.405	-18.938	-8.4447	-14.789	-11.293	-17.625	-11.751	-10.094	-18.024	-12.28	-11.66	-8.6259	-8.4168	-15.127	-13.727	-15.96	-8.4772	-17.189	-16.054	-16.096	-8.39	-17.576	-16.512	-15.111	-10.389	-18.873	-16.311	-14.269	-12.343	-13.141	-19.405	-16.019	-14.314	-14.242	-8.845	-13.128	-15.123	-13.768	-18.069	-17.488	-16.511	-15.495	-12.762	-13.634	-13.543	-12.933	-13.007	-16.923	-16.383	-9.2461
-9.5003	-4.8593	-10.592	-5.7459	-9.5631	-5.4497	-6.2075	-0.41579	-5.2579	-3.0034	-2.1781	-6.4588	-4.5201	-6.7621	1.4994	-2.5933	1.8783	-2.6185	1.8404	-8.2942	-12.126	-2.5819	-3.1931	-2.7439	-12.281	-7.9641	-8.3986	-5.6629	-5.126	-7.8549	-5.2055	-5.4974	-8.2265	-6.7303	-0.083922	-7.7924	-7.8727	-10.224	-6.9653	-3.3456	-2.3801	-5.4672	-6.1996	-2.5633	-2.9305	-0.01132	-4.7542	-3.448	0.79961	-3.8684
-4.2109	-11.469	-2.6171	-11.206	-7.6387	-10.283	-9.2868	-13.443	-11.119	-11.813	-14.699	-12.015	-5.0971	-8.0921	-11.917	-8.9142	-5.4428	-12.123	-6.4607	-6.1148	-10.963	-0.40022	-10.93	-7.6385	-8.4871	-8.3242	-1.3545	-7.869	-9.2636	-15.735	-12.47	-9.1293	-6.8797	-7.3931	-8.465	-9.3254	-5.6433	-4.5157	-10.013	-13.716	-8.4231	-13.705	-13.068	-13.624	-10.182	-6.0681	-14.416	-10.168	-11.797	-5.8087
-2.7131	-3.7416	-1.601	0.070151	-5.1692	0.45699	-3.2321	-11.145	-8.7498	-7.6157	-10.049	-0.86039	-6.1266	-4.1944	-6.0352	-2.7647	-5.1411	-6.0685	-7.4285	-3.899	-1.6241	-8.2601	-6.5401	-0.60372	-5.1447	-4.9362	-8.5933	-6.6177	-9.2399	-1.4969	-2.905	0.84643	-2.9055	-0.49892	-1.2989	-1.9985	-5.6362	0.086736	-4.088	-2.9134	-0.30314	-5.138	-3.7195	-4.449	-3.7069	-5.4824	-2.6747	2.2669	-1.5441	-2.0783
-4.2311	-6.2915	-15.267	-11.664	-12.625	-9.8977	-8.1237	-7.5999	-4.8481	-7.7416	-8.2211	-6.4805	-5.3287	-4.0557	-3.568	-11.28	-4.1928	-10.263	-14.637	-4.5859	-9.8879	-13.554	-13.61	-12.252	-5.3378	-0.62402	-6.5292	-10.255	-13.289	-11.114	-1.3651	-8.0686	-3.9105	-5.8048	-8.7288	-5.9738	-8.4663	-7.2158	-1.0554	-6.497	-8.7889	-8.6013	-11.789	-4.3922	-9.319	1.0858	-8.0932	-5.3168	-2.6438	-1.1078
-6.3434	-6.3795	-10.062	1.5547	-0.56915	-7.3355	-5.1469	-4.3428	-0.89362	3.1311	-2.7118	-8.5197	-4.394	-4.1146	-1.2503	0.11692	-1.4775	-7.0638	-5.7829	-3.9085	-4.8833	-8.2856	-4.4165	-1.1985	-5.1725	-2.6196	-4.1344	-0.10973	-2.6865	-1.3511	-3.2315	-6.7117	2.997	1.1996	-3.9429	1.2271	0.58351	0.7747	4.5946	-4.3158	-6.8854	0.65794	4.4141	-1.6207	-5.8916	-6.6331	-1.3773	-5.5427	-6.2414	-11.676
1.6192	-3.6886	-6.3941	-0.32489	-2.9785	-1.3304	0.71261	-4.73	-3.706	0.3893	-3.541	-7.294	2.0776	0.34006	-2.9154	-9.4093	-3.1477	-5.6122	-1.6149	-4.3387	-5.9189	8.1123	-3.514	-2.9792	-3.6642	-6.2834	-1.245	-2.8258	-6.3207	-1.2176	-2.9514	-6.1236	-6.3306	-6.3008	-4.3287	-1.7094	-1.6563	-7.1433	-1.5106	-6.8718	-10.469	0.68112	-0.079704	-3.3271	-8.8016	-9.3293	4.9672	2.2073	-1.3265	-5.825
-15.795	-18.704	-7.0436	-14.916	-10.288	-7.5025	-12.798	-9.6057	-6.7898	-10.023	-12.85	-14.018	-15.364	-12.65	-18.45	-4.4138	-7.0482	-13.076	-5.8607	-9.7424	-14.443	-9.5442	-9.7024	-8.1975	-12.704	-7.7156	-14.942	-9.4981	-10.342	-14.231	-6.9603	-11.544	-5.6018	-17.604	-7.0024	-10.093	-10.11	-16.829	-6.3711	-8.9577	-7.8288	-8.7399	-5.3983	-1.3069	-10.881	-20.205	-7.3224	-11.692	-7.438	-13.89
-1.7688	-0.91314	-2.5818	2.5291	-0.62723	0.39884	-2.1586	-0.12426	2.6874	2.3981	4.2171	-2.8836	-0.71988	2.6889	-1.3684	2.9581	0.49576	-4.8052	0.37507	-0.71434	6.8987	-3.4277	-1.2475	0.1582	-0.085778	-2.6015	-2.0313	7.2031	-3.8363	-3.7439	0.12044	4.7296	-0.71084	-0.83183	0.47107	3.466	-2.9089	2.077	-1.3603	1.9296	0.14411	7.9114	-7.4434	4.9296	-0.86013	-0.002157	0.63443	1.3274	2.3103	-1.8721
-6.3019	-3.6914	-0.98333	-3.2699	-1.9342	1.8699	-0.6727	1.1957	5.3487	-2.6857	1.1826	0.26658	2.0707	-2.312	-3.9031	-2.3501	-0.33408	-0.45706	-7.6524	-4.6997	-3.3113	8.9165	5.7393	-3.1893	-2.0923	-5.4528	-4.455	-3.0268	-1.9857	-6.5796	-3.0504	-1.0967	0.76215	5.3164	1.0002	0.57311	0.85179	0.33395	-3.343	1.9119	4.8455	-5.0721	-4.9105	-4.2446	-4.9003	-0.33533	2.5811	-5.5376	-4.7319	-1.7398
-6.0712	0.13474	-0.20504	-2.1821	2.1147	1.4844	4.4546	6.8136	0.53125	3.9088	5.6355	-3.5282	8.2253	-1.0371	10.01	1.3309	5.361	0.20775	1.8497	-2.4912	2.3779	1.4344	-0.022627	3.8933	-0.59557	4.8378	5.5793	5.1197	4.7565	0.21566	1.1179	2.2125	3.3892	0.67077	2.8471	4.9302	-1.0505	0.13806	-1.8567	-2.6046	2.8951	2.9531	2.8774	2.8775	-1.6902	0.46141	-5.4867	-0.20161	7.4151	-0.6979
-5.9113	-4.0936	-6.5257	-2.9219	1.6447	-4.7503	-3.1673	2.8299	-2.159	-0.76932	-0.64222	-0.21984	-6.3045	-5.4947	-3.1163	-3.014	-1.4641	-12.44	0.071839	-1.2578	-8.8987	-1.9902	1.6922	-6.7212	0.53629	-4.2274	-5.5756	-0.9778	-1.039	1.4978	-5.6866	-0.56651	2.1003	0.91388	-5.1853	-1.9237	-0.33114	-9.4492	-3.3021	-7.5752	-0.78302	0.7253	-1.7815	1.5363	2.8989	4.4702	-8.6855	-3.8065	3.5172	-3.7873
-8.5948	-4.9367	-4.4996	-4.2436	-8.4226	-4.3838	-9.304	-6.3773	-8.1415	-3.1997	-11.861	-6.3645	-8.4534	-12.344	-5.3568	-20.668	-9.5435	-6.9202	-7.3001	-9.3869	-6.331	-12.153	-3.0581	-12.664	-10.07	-3.8042	-2.7356	-7.3289	-11.485	-9.517	-13.503	-10.848	-11.241	-9.2424	-8.1169	-15.704	-6.0565	-6.1206	-14.206	-12.145	-7.9058	-3.2674	-5.0142	-10.984	-10.758	-13.07	-7.554	-4.8031	-8.641	-9.8805
-8.6394	-3.212	-2.4668	-10.132	-3.3751	-7.1409	-4.2001	-7.4727	-6.8079	-2.1509	-2.5068	-4.861	-3.2415	-1.58	-5.0801	-4.177	-10.879	-5.0724	-0.45723	-1.1291	-1.8398	-8.0819	-9.6197	-3.5925	-2.9986	-9.55	-6.2583	-6.6108	-10.357	-5.4668	-0.90155	-2.7253	-11.909	-0.36203	-10.559	-3.8655	1.5889	-5.4557	-2.3234	-6.9209	-7.809	-0.018368	-5.4777	-2.7569	-5.7009	-8.0833	-4.6239	-5.1707	-1.61	-2.452
-7.5508	-2.8394	-0.88822	-0.24247	-3.4929	-2.5437	-7.0861	-1.6441	-6.8874	0.56712	-4.8945	-4.7975	-1.2885	-9.4777	-3.9587	-1.2859	-7.4822	-1.9384	-3.2033	-4.54	-3.087	-5.2048	-5.3408	-5.0235	-2.2245	-0.3482	-3.6459	-6.3953	-2.8027	-3.9498	-3.9525	-8.2544	2.1648	-10.026	-3.1286	-9.7362	-3.689	-4.7153	-5.0312	-3.8449	-7.21	-2.4496	-3.2565	-3.8841	-1.8321	-7.3955	-3.7546	-12.037	-3.0736	-5.0304
-6.295	-8.5911	-10.194	-9.1641	-4.7171	-4.9079	-7.9016	-13.025	-7.9498	-2.7876	-8.0453	-11.262	-7.3378	0.62682	-8.0892	-4.8205	-6.133	-7.813	-8.5705	-7.2909	-6.2044	-9.7094	-7.2088	1.5531	-4.688	-6.4818	-3.8441	-3.8324	-4.0381	-4.784	-5.0219	-4.0653	-2.8973	-8.9671	-3.6875	-9.8463	-4.8875	-8.4867	-5.183	-6.518	-7.0776	-7.366	-5.212	-1.8323	-6.5278	-0.091683	-11.728	-4.3666	-8.8101	-10.194
9.2229	11.606	3.3817	13.151	9.9514	6.9643	12.27	5.3087	9.209	14.801	14.851	10.765	9.4466	8.0866	10.963	11.297	7.4412	2.5512	15.193	6.6411	6.8495	15.385	9.9729	8.88	7.3222	13.08	8.7157	6.0206	8.8803	4.0315	9.3853	15.96	9.3713	7.4928	14.258	8.848	7.3645	11.771	11.994	7.4731	3.9053	6.088	4.2436	10.261	7.2465	2.1028	12.35	10.294	11.637	10.326
-7.9247	-19.401	-13.209	-9.7805	-18.046	-12.61	-12.193	-13.69	-12.322	-10.054	-12.488	-6.759	-14.804	-7.3314	-10.213	-16.578	-10.2	-15.444	-13.474	-18.252	-12.511	-7.2045	-18.024	-6.5268	-9.6201	-13.237	-13.022	-2.3729	-10.064	-7.139	-12.534	-11.51	-13.725	-10.746	-15.056	-5.6944	-13.59	-7.3507	-7.6978	-7.7149	-8.6755	-15.156	-11.613	-10.662	-19.386	-14.82	-14.815	-13.58	-8.9699	-13.89
-3.9447	10.124	2.8941	-0.46027	-1.806	-5.5231	-0.84044	-5.8349	-0.10538	-2.9954	-2.074	1.7952	5.8821	3.6264	1.7423	-3.4254	-2.436	-2.2603	-2.2732	-4.6494	-3.283	1.172	-2.6209	-5.6228	-7.6635	0.53891	-1.8818	4.7437	-7.8254	-3.0179	-7.7566	2.8045	2.2476	-4.3165	-3.0667	-1.0313	2.4914	2.9715	-0.13205	2.7765	-7.3433	0.26676	2.2324	0.33515	3.4901	-1.0495	1.9489	0.42026	6.5537	-1.4335
1.6765	2.9671	4.0511	-3.2122	-0.39454	1.8115	-3.2002	5.8963	-8.5498	-3.5672	-2.6957	-3.7569	1.7497	2.6324	0.56559	3.3174	6.5173	0.3224	0.27951	0.21814	0.85331	-2.7205	1.8768	-2.1853	1.7331	-2.3898	3.8982	-1.8118	-0.1851	1.2222	1.4354	0.13935	-0.50246	0.21002	3.9761	2.591	-3.1885	1.4646	4.4062	-4.1795	4.6237	-2.6168	1.1126	-1.7755	-5.5432	-0.12877	-1.07	0.70214	-4.9076	4.6508
-8.3637	-3.9359	-6.9616	-0.60076	-10.121	-1.6541	-4.014	1.317	-2.7266	0.3658	-4.3416	-4.0696	-6.6863	3.4124	-4.0944	-8.1236	0.25737	-2.1401	3.3549	-2.706	0.40818	-1.9464	3.6422	4.7972	5.9209	-0.93346	-1.3711	-1.9863	-5.8322	-2.6012	-3.3542	1.8899	-1.9401	-4.4097	-4.8965	-3.5975	-7.3028	2.9108	1.1117	-2.2764	-4.3653	-5.7785	-0.84215	0.25225	-3.439	-0.045686	-0.57661	3.7575	1.361	-2.2132
-2.6382	1.474	6.429	0.51785	0.25082	0.41514	-1.4609	-3.4311	-2.6117	0.10883	2.8599	-3.3253	0.17797	-6.4825	-2.6534	5.9144	5.304	-3.6955	4.4934	0.93363	-0.50363	0.85543	3.4649	-0.087918	-1.7524	-2.4348	5.7487	-0.55354	-0.33154	3.9408	3.8199	-0.42656	-3.1501	-0.48191	0.364	-2.007	5.1241	2.059	3.8557	-5.9449	-2.3813	-0.57767	1.0581	4.9302	-4.3168	-0.60207	3.2093	-4.2964	1.4315	-0.95575
10.383	14.59	4.471	5.1986	7.2796	7.2174	7.9461	10.929	9.3226	1.2158	8.4549	12	6.9034	13.338	2.3838	9.3155	5.7488	7.8677	8.316	2.4612	8.2998	2.991	10.755	11.116	6.763	10.463	9.8116	5.3512	5.2754	5.3879	6.6578	3.5884	8.8438	5.825	6.6037	9.776	7.1426	8.1134	11.867	9.8541	6.0972	4.6829	10.77	15.916	10.023	6.0236	5.6191	1.2821	3.205	4.37
-13.161	-13.876	-9.0002	-6.2211	-16.969	-8.5692	-12.221	-13.053	-5.3001	-14.721	-10.103	-9.4951	-6.8026	-12.552	-15.34	-7.6871	-10.388	-14.436	-7.0724	-17.519	-10.431	-14.373	-10.416	-12.369	-11.113	-14.412	-4.9308	-14.992	-17.764	-8.2014	-11.878	-10.029	-8.2193	-6.2478	-14.993	-9.1484	-13.181	-4.3138	-14.268	-10.613	-11.455	-15.274	-6.6138	-11.582	-12.057	-6.4093	-11.568	-10.118	-12.4	-2.4974
-18.481	-20.004	-22.207	-20.647	-16.692	-16.988	-22.17	-21.948	-25.095	-21.579	-21.705	-23.939	-17.831	-23.8	-25.833	-22.759	-19.816	-19.989	-18.249	-17.643	-28.528	-23.761	-21.629	-19.895	-24.892	-18.716	-21.001	-26.506	-20.453	-20.891	-22.975	-29.594	-14.353	-23.421	-20.988	-22.009	-21.074	-20.791	-20.38	-19.373	-21.996	-24.3	-24.627	-26.903	-22.714	-26.636	-24.37	-23.391	-19.091	-23.451
-14.54	-13.256	-15.317	-20.55	-19.218	-17.905	-19.208	-12.03	-16.077	-17.294	-20.332	-12.502	-19.066	-14.579	-19.392	-14.606	-12.794	-13.718	-10.591	-10.601	-14.472	-18.73	-10.775	-24.225	-15.214	-10.524	-15.44	-15.67	-16.605	-12.046	-11.495	-9.9888	-15.489	-15.642	-13.734	-14.961	-23.504	-20.619	-7.3975	-12.755	-14.728	-11.81	-14.33	-9.8779	-14.313	-12.631	-12.856	-21.081	-17.168	-9.5899
1.6629	3.2138	7.6784	0.87714	-2.5579	-1.2215	-0.030644	6.0315	-2.5678	4.0958	9.1827	3.7842	3.8025	-5.5636	-1.6482	-0.82333	0.87895	-5.0716	-0.87514	1.6245	2.2651	-1.8974	1.1109	3.5708	-0.54351	3.5593	-1.9954	-0.24849	2.2924	2.4185	-1.8803	1.2315	-2.1738	1.0112	7.8033	-1.1178	-0.4594	4.616	-1.3178	-2.2246	1.2674	3.969	4.8795	1.3664	3.364	-1.5016	2.3641	0.95822	4.4735	0.68991
3.9862	5.5626	-0.34912	1.743	-2.9573	2.7288	-0.25463	-3.0923	-0.83771	0.85888	8.3574	-4.8829	-4.6779	0.41852	1.5826	5.6353	0.045126	4.2284	-5.1686	3.1145	2.771	7.57	-2.8768	0.56533	3.5376	-0.43894	0.20211	0.8688	2.8645	2.8682	5.3188	-0.91253	-5.4366	4.3238	-6.9141	-1.3162	-1.1405	0.67283	1.7624	2.0886	-0.6067	-3.0521	-0.84755	1.6476	10.89	4.7608	-7.2904	2.8463	4.9142	1.6887
7.3147	3.1205	7.3963	8.8608	13.607	5.5678	10.64	11.086	11.538	10.383	8.3366	13.214	9.3799	14.708	13.371	13.431	7.4811	12.529	13.05	12.208	7.0308	13.618	11.441	4.458	3.8384	8.3668	8.672	7.0205	17.598	8.5319	9.4917	7.9518	6.8097	9.1828	8.4211	6.8584	12.252	8.1667	4.5498	8.7828	12.104	0.9864	10.844	2.5101	13.979	6.1729	10.918	0.83611	9.8011	14.423
-14.52	-16.684	-16.64	-12.442	-15.657	-13.39	-11.106	-9.2942	-15.434	-15.286	-7.6079	-14.609	-15.135	-11.863	-12.548	-17.215	-8.0513	-9.0064	-5.4187	-15.964	-15.512	-10.086	-12.63	-7.1041	-11.853	-15.586	-13.834	-15.125	-16.866	-16.698	-11.631	-13.544	-13.955	-11.702	-10.065	-17.66	-14.752	-9.4125	-15.312	-16.356	-17.003	-19.153	-17.311	-15.992	-12.628	-13.577	-13.283	-15.123	-13.838	-12.012
-10.364	-6.2359	-5.2349	-2.9619	0.96869	-10.358	-7.0952	-3.6304	-9.6392	-7.3491	-6.9269	-3.5883	-7.0898	-2.5535	-2.1306	-7.6637	-9.4333	-11.03	-7.4221	-2.1636	-2.9545	-6.3538	-3.1004	-7.6731	-6.8545	-1.4732	-4.3394	-2.3782	-3.943	-3.643	-6.436	-4.6087	-3.8922	-10.19	-2.6312	-1.8988	-8.3929	-9.0691	-6.2489	-5.8983	-2.1964	-9.4298	-4.7906	-7.3476	-2.6482	-7.2072	-10.043	-7.6144	-7.5938	-11.245
-10.977	-10.794	-11.627	-12.902	-13.518	-11.058	-5.4214	-2.4964	-8.2413	-8.5562	-10.144	-11.097	-14.344	-10.804	-12.329	-10.286	-11.478	-5.9459	-10.487	-13.286	-15.286	-15.38	-15.297	-16.212	-13.227	-2.1616	-8.6823	-8.9061	-4.8525	-10.504	-11.215	-9.2392	-12.347	-8.8252	-10.392	-8.4119	-12.076	-12.114	-12.18	-13.765	-10.178	-14.42	-15.176	-9.9049	-11.565	-11.479	-12.06	-10.328	-8.2533	-18.291
-8.8775	2.0617	-11.963	-11.164	-7.8897	-7.3637	-6.6769	-5.9371	-11.756	-16.682	-3.9742	-11.232	-6.8403	-9.0617	-1.8044	-9.1829	1.7131	-12.968	-1.6381	-9.4901	-4.1285	-9.1903	-7.4088	-5.5795	-7.2408	-12.164	-5.8411	-7.9085	-11.464	-3.8571	-4.8884	-8.2791	-11.232	-9.2656	-10.204	-9.7149	-10.885	-9.7905	-9.4406	-10.531	-5.2264	-6.9262	-8.6255	-6.8937	-12.147	-13.405	-9.9646	-4.178	-6.2198	-17.858
0.28686	-2.3452	0.77031	-0.92741	6.5797	0.91391	-3.4324	-1.8797	6.0055	-2.7154	3.8435	1.3574	4.1715	-0.19691	0.78265	-0.32039	1.0114	1.1468	10.489	-2.5093	4.4387	5.5055	-6.0289	3.7229	-4.395	5.0401	2.0401	3.4735	1.3145	6.1165	5.7731	0.3236	7.8509	3.9132	-0.060537	1.9188	-0.15241	0.12543	-0.047268	0.39348	-1.8895	6.0615	-1.9419	4.4359	1.1656	7.9447	1.6341	5.5582	4.7122	-1.2792
-19.278	-15.291	-14.923	-20.521	-16.205	-19.223	-17.133	-22.647	-24.19	-22.187	-16.512	-24.826	-23.342	-19.801	-17.33	-19.269	-19.802	-24.407	-18.389	-19.153	-21.927	-22.247	-13.082	-16.737	-15.671	-20.575	-14.688	-21.076	-24.315	-16.674	-22.546	-21.643	-20.875	-15.833	-20.614	-21.042	-19.921	-24.015	-17.302	-16.231	-15.491	-22.575	-20.684	-21.398	-15.957	-18.497	-22.02	-22.537	-26.354	-26.367
5.4241	-0.35905	-2.8755	1.2576	-0.48728	-1.658	-4.6554	-4.9134	-2.8247	0.40918	1.9131	0.29129	3.6985	0.49103	-8.2493	-7.942	8.8501	-2.9346	2.4939	4.3744	3.9161	-10.503	-3.1474	5.025	-3.796	0.46653	-11.853	-3.6578	7.7794	-6.3615	-0.34124	-0.52331	-3.3063	3.0017	-11.791	-5.2015	4.725	1.9841	-2.1941	-2.4036	-1.4901	-4.1426	2.8188	-2.0424	-1.5731	4.9696	0.72722	-0.30386	1.4432	0.93132
-7.3018	-0.42455	-1.7197	-4.4029	-5.3832	-4.7795	3.8425	0.99372	0.65448	-5.1611	-1.2669	-4.7863	-2.7888	-4.2126	-7.9541	-3.8283	-1.3773	0.77392	1.9627	-2.7683	-4.0926	-3.295	-5.2443	-4.8846	-4.6672	-3.5467	-0.3636	-0.42693	-0.37572	-2.662	-1.5935	0.40149	0.10929	-9.288	-6.2479	-0.6327	-4.7384	1.0983	-3.1794	-3.028	-2.8224	-1.6655	-2.5072	-1.038	1.2414	-1.333	-2.7473	2.0321	-4.7302	-6.1952
-0.52753	2.9564	-0.16363	-5.0391	-1.6809	-1.3132	1.466	-8.5709	-7.9297	-1.0981	-1.6105	-1.9576	-1.7652	-3.981	0.1139	-0.068897	-0.038426	2.5825	2.8108	-5.8878	-1.7452	-1.5995	-6.7065	1.1605	0.15845	0.50478	-2.1679	-6.6678	-2.2498	5.9464	-0.95841	-3.9616	-5.1904	-3.3169	-1.4922	1.9501	0.69328	2.8176	0.71166	2.9235	4.4447	-2.8069	-2.7439	4.4864	3.5434	-4.9694	1.6641	1.4264	0.39735	-0.04511
-4.0233	0.66921	3.8154	7.7172	2.0557	-2.4006	3.3193	6.074	3.4331	-0.24065	7.1607	0.54729	-3.3054	0.75747	-7.397	2.6799	3.5609	-0.21244	5.6716	4.9697	3.187	1.9907	4.2847	8.1794	0.32103	-4.1184	-0.49001	-0.4345	8.4198	4.5515	-1.5247	4.1756	2.4048	-1.7076	1.9336	5.7545	4.7808	5.5262	0.80581	1.9818	3.7427	4.2068	0.987	6.6724	6.4262	4.5842	0.98904	4.6073	5.8827	5.792
-2.5882	5.4795	-1.8081	2.0126	-0.64403	-1.3805	-2.1034	2.0258	-2.9687	-6.7259	-4.4134	3.0362	0.67781	3.4387	-1.3872	0.29917	0.30387	0.7433	0.098041	-8.5716	-2.6461	-2.0328	-0.57242	3.7025	5.2545	-8.3037	-0.45974	-6.8294	0.81523	-0.76149	8.5982	4.2326	-2.5273	1.3815	3.0384	3.669	-0.041295	1.0168	-1.627	-2.2899	-3.8355	4.5088	-6.1241	2.686	-0.12947	-4.5677	-2.3496	-0.64244	4.4248	5.1594
12.291	7.253	9.3858	6.6827	5.8423	5.4921	6.7833	6.4589	2.7671	7.086	4.8185	4.4564	2.3577	9.7114	6.0398	9.093	6.7476	8.2095	2.3753	4.1849	3.5851	8.2161	5.241	10.663	10.295	11.812	2.3438	11.289	7.7046	6.8239	4.98	13.051	11.746	12.108	1.3247	4.0572	10.772	11.158	4.859	11.333	8.1251	-2.611	8.2975	8.2185	8.0445	1.1816	8.6983	7.6899	8.2033	1.7155
-2.5749	-3.2078	-6.8616	-6.2165	-4.0888	-4.8906	-4.6624	-12.721	-14.037	-6.7723	-3.6514	-6.994	-9.127	-15.588	-11.368	-5.8624	-3.2429	-0.65829	-12.482	-5.5653	-4.9364	-5.357	-14.332	-10.333	-9.6708	-7.6352	-8.3254	-12.397	-12.966	-7.9193	-3.8868	-10.814	-6.3028	-10.822	-11.102	-8.1513	-9.3552	-6.8103	-3.5136	-5.7937	-3.4408	-5.708	-2.8045	-3.8886	-12.222	-10.807	-6.6413	-13.464	-5.8999	-0.86472
12.047	9.9015	1.0708	8.1085	12.185	9.4236	5.0383	2.0441	5.4584	4.2061	5.8641	2.9978	2.8563	4.4738	7.7122	8.8412	1.0519	0.78137	3.1666	6.7015	1.0886	8.6136	10.598	2.4022	-0.21327	3.9616	1.1766	14.092	6.3588	9.8015	-0.013859	3.6739	7.9442	7.9056	5.2699	7.9687	6.0604	5.0077	-1.9931	8.8502	8.9778	7.8057	9.7469	4.2228	8.9646	0.71496	6.3246	7.4394	-2.2905	-0.82609
-4.4839	-7.3653	-3.4294	-6.073	-1.1785	-2.5686	0.36491	-5.1965	-1.9958	6.2892	1.7282	-7.7821	-5.6118	-5.6938	-6.2569	-0.44688	0.11934	-7.1627	-4.0262	2.3022	-2.2885	-5.8688	-3.6709	-6.1377	-8.037	-4.9373	-6.7794	-7.0168	-8.7279	3.3896	-1.8426	-3.9447	-5.3057	-3.8112	-2.6825	-2.9166	-2.2981	-7.1226	0.74192	-5.6212	-6.4308	-2.682	-2.6675	-2.5981	-6.8516	-2.8274	-1.7006	1.7618	2.8643	-7.4806
-1.7827	-5.2348	0.36626	-9.4651	-6.9586	-2.1142	-8.3657	-2.6987	-5.9175	3.9218	-1.3382	-0.01786	0.22128	-0.32504	-4.1779	-1.4519	-1.4054	-4.8258	-5.1903	-4.585	-1.6772	-0.87005	-2.701	-1.8412	-5.8325	1.4879	-0.23476	-2.2985	-0.30221	-3.4578	-4.6799	0.73906	-4.2245	-10.419	-9.8695	-11.617	4.0101	-0.46309	-1.2567	-4.6366	-2.5776	-2.4466	-5.7405	-9.0101	-0.70995	-6.2201	-5.8345	3.298	-5.9284	-1.3468
9.382	-1.2934	4.103	5.3582	-0.79182	8.2179	5.474	1.9882	4.0241	4.2883	10.535	3.8116	4.9975	3.4802	1.4065	-0.25471	8.7842	2.0489	4.2034	3.6389	-0.60136	1.8962	0.083789	4.9843	-0.81098	-2.5225	3.6195	6.9948	-0.61119	9.4399	-1.4334	3.6705	-3.805	4.0028	-0.8822	-0.60104	6.0666	4.7055	0.1566	2.6642	8.653	3.7282	2.753	7.159	7.1236	1.5573	2.5574	4.0291	-2.255	2.254
-0.57613	-2.8217	-2.0915	-0.76335	0.21921	-1.0785	-1.7857	-0.91391	-2.7732	-2.7097	2.3871	-4.2222	-5.2296	-0.36435	-4.227	-4.0563	3.432	5.455	-0.23205	-0.32565	1.7634	-2.7966	-0.48401	-0.77412	-0.3234	0.4104	2.0887	-5.324	0.51204	-6.2741	0.47396	5.9942	-6.3852	1.5065	1.9707	2.86	-2.0417	4.5131	7.2051	-2.6294	-2.5168	-7.1654	0.27642	0.70429	1.0551	2.1533	-2.3913	2.5239	7.2682	-1.419
-16.616	-18.477	-11.651	-12.161	-15.449	-17.17	-15.766	-20.809	-12.51	-15.548	-15.192	-12.171	-10.669	-15.174	-14.274	-12.919	-10.944	-14.269	-22.525	-17.221	-15.622	-20.642	-11.483	-16.175	-18.274	-12.488	-16.609	-11.195	-15.926	-17.002	-14.799	-21.239	-9.1103	-12.73	-11.692	-19.423	-19.703	-11.057	-11.214	-8.2173	-22.458	-12.631	-16.176	-14.246	-11.959	-11.924	-12.744	-10.278	-13.089	-17.277
-1.1727	-6.7254	-0.18751	0.24628	6.1289	1.2275	1.5683	0.9786	-3.878	0.25609	-3.2167	-4.4471	-3.259	1.0737	0.22467	-1.8159	-7.9642	-5.0607	0.81353	-2.95	1.4315	0.71047	-10.865	-4.4462	-2.8158	-6.2689	1.9535	-1.5407	-6.6958	-2.4036	-5.1229	-6.8562	-8.1769	-1.6641	4.1637	2.6387	-0.45622	2.7749	-3.5903	3.6219	-4.2539	-4.9633	-1.1202	-6.9801	-3.0593	-0.79973	-0.23261	-3.6984	5.0356	-6.977
-12.099	-8.5023	-4.2341	-8.939	-6.4968	-13.851	-5.7352	-5.657	-11.551	-12.196	-5.7956	-2.1802	-13.766	0.93923	-14.264	-14.297	-4.5888	-5.6079	-3.4161	-11.242	-9.8659	-17.087	-11.572	-8.0006	-9.0836	-13.86	-7.6643	-7.3548	-8.2587	-10.275	-14.239	-12.533	-1.5988	-18.311	-3.5707	-9.8903	-11.372	-8.2405	-10.063	-9.5883	-9.1714	-10.087	-5.5626	-4.3356	-8.9802	-9.5021	-9.3177	-12.169	-9.6704	-11.522
12.262	5.9766	7.1172	3.8486	9.6676	7.4444	6.9551	16.645	9.502	6.1499	6.7566	9.3337	13.233	7.6918	7.9041	1.8678	7.1389	14.229	14.393	14.156	9.8218	12.153	10.766	4.1262	16.895	8.451	13.236	5.9139	5.0047	11.773	10.156	8.174	14.218	10.927	6.1647	6.4371	6.5203	3.249	17.113	4.8478	8.4463	10.919	6.831	3.7663	9.192	19.753	12.229	8.8365	9.6884	14.972
-4.4551	-2.8694	-5.8265	0.92699	-1.7388	-3.4445	-4.5143	-0.41475	-4.4791	-1.9842	-7.7404	-8.5607	0.25939	0.23544	-2.1404	-3.9814	-4.5999	-5.1804	0.78278	-8.8242	-11.639	-5.0158	1.5835	3.7643	-2.6126	-8.4227	-2.0757	-3.215	-7.6056	-10.422	-0.99565	-1.1466	-8.5448	3.3005	-2.3618	1.8166	-1.9381	-5.9398	-6.8159	-12.272	-6.5241	-5.3262	-0.86039	-5.5086	-13.054	-6.0762	-2.3633	-2.6305	-10.25	-4.7444
-19.618	-19.671	-19.805	-19.05	-26.138	-22.881	-19.18	-20.296	-24.977	-23.352	-18.329	-17.768	-14.433	-23.303	-24.245	-26.676	-25.191	-19.628	-27.394	-21.326	-20.666	-11.089	-22.743	-22.954	-25.565	-20.978	-25.722	-24.976	-19.352	-19.305	-26.327	-15.661	-32.732	-21.446	-19.966	-24.001	-20.359	-21.959	-19.905	-18.063	-24.031	-13.17	-15.03	-21.102	-21.018	-18.511	-21.561	-19.093	-23.585	-15.11
-5.5776	-9.8252	-1.0047	-4.7248	-3.4133	-5.9664	-4.2683	-6.9905	0.51388	-6.2622	-6.0168	0.10046	0.13954	-2.542	-4.0516	-3.1565	-0.28507	-1.9428	-3.6494	-3.079	-1.7498	-5.8422	-2.527	-2.3038	-6.1432	-4.3832	-10.919	-2.2761	-9.1275	-5.4299	-4.4	-6.2023	-5.8213	0.77323	-9.5317	-4.3303	-10.786	-2.1877	-4.4753	-6.3317	-2.701	-11.165	-7.162	-6.5709	-8.6281	-0.40472	0.53805	-8.2962	-1.2369	-4.6189
-8.3586	-2.5327	-5.445	-4.1892	3.2178	-4.163	-7.5013	-6.8405	-3.2632	-0.62565	-5.5391	-6.3904	-4.5825	-1.0923	-2.8809	-5.7643	-7.4808	-5.1167	-1.1215	-4.7973	-5.6841	-3.0364	-2.1265	-6.6497	-5.0097	-1.6558	1.1578	-1.2663	-0.00072759	-2.5972	-0.7782	0.5381	1.6013	-13.761	-0.57984	-5.0292	-6.5332	-3.3907	0.66284	-2.4929	-4.3433	-2.9287	-1.0474	2.1707	-5.7412	-1.4439	-3.0511	-7.6014	-2.0319	-4.5353
-14.056	-17.48	-6.2383	-9.2155	-12.377	-10.337	-16.453	-9.2105	-13.004	-7.4791	-14.968	-10.354	-19.856	-10.622	-10.704	-7.8129	-17.885	-9.9177	-11.65	-7.5406	-16.635	-17.436	-14.822	-9.3795	-9.6171	-10.419	-7.0889	-6.104	-12.125	-12.423	-6.2671	-11.132	-9.9604	-16.303	-13.235	-15.26	-8.2241	-12.542	-12.253	-10.256	-15.878	-8.9057	-8.6019	-8.5602	-9.6275	-14.814	-14.727	-13.442	-10.428	-16.714
-3.2276	-2.7936	-6.4358	3.0819	-11.069	-0.26987	-0.036377	-3.1425	0.36183	-3.73	-4.278	-1.7741	-4.008	-0.58149	-5.7229	-7.686	-11.948	-8.7274	-1.833	-2.7137	0.89571	-8.9093	-6.0636	-4.137	-2.1043	-4.5	1.458	-6.117	-3.0825	-7.8494	-4.1413	-2.3889	-3.929	1.3638	0.64319	-0.49237	-4.5465	-4.6652	-5.4793	5.7877	-2.7804	-2.2671	-7.7038	-5.5473	-0.89787	1.0957	-5.8092	-3.915	-5.5052	-1.4854
-5.5536	-6.8375	-1.5297	-2.8998	-1.514	-0.3844	-4.8559	-3.1417	-8.8452	-6.1865	-1.1079	-3.8073	-8.5423	-1.8993	-7.4019	-0.19364	1.0795	2.4442	-4.0842	-3.7782	-1.9144	-2.7291	-2.3831	-3.9873	-6.6841	3.6969	-5.1318	2.2868	-4.1699	2.9693	-8.4756	-6.148	-5.3048	-5.5648	-5.24	-1.7649	-8.1501	0.54318	-7.9325	-6.2907	-0.59539	-1.0546	2.5927	-4.6055	-0.46814	-0.10383	-2.313	2.8838	2.7125	4.3065
3.8541	3.4948	-11.247	0.27405	-3.4127	-1.3166	-5.0807	1.6779	-1.6638	0.62146	-0.12294	1.411	0.3485	1.525	-4.2635	7.7359	4.095	2.6716	-3.9272	-0.53089	-3.002	-4.9812	0.53056	-1.1016	0.66766	-0.23435	-2.3532	0.16868	-5.3265	-3.5509	-2.7922	-1.1501	-5.989	1.8011	-6.4292	1.4158	-2.7717	1.1917	-3.2958	-0.16033	-7.7997	-0.27262	-1.6155	8.0735	1.181	7.08	-2.1997	-0.2708	-1.9934	-0.15208
-18.327	-12.339	-8.4702	-13.495	-9.8021	-12.069	-10.834	-7.7352	-9.0513	-7.6704	-12.792	-6.4582	-10.538	-7.3418	-14.015	-9.3143	-17.339	-11.174	-10.881	-8.5238	-11.688	-11.003	-11.422	-11.37	-17.02	-7.1064	-13.685	-9.8645	-11.828	-10.78	-10.695	-13.828	-17.16	-18.022	-16.742	-12.157	-12.538	-5.539	-17.698	-11.941	-8.2649	-8.9433	-12.539	-10.99	-10.066	-11.719	-22.091	-8.3269	-9.9357	-12.243
-2.6239	-2.5976	-2.7575	-0.18285	-1.4121	-7.4699	-3.8432	-3.3996	-2.5433	-1.7858	-4.5973	-4.5094	1.6428	-6.3533	-4.3824	3.1546	2.574	-6.76	-2.8193	2.9671	-5.7285	-1.6829	-0.92224	-0.032133	4.1015	-3.4901	-2.1157	-6.9925	-1.2263	-3.3782	-3.0571	-7.4841	-5.527	4.059	-4.9544	-5.8083	-3.2174	-1.3378	-5.4465	-0.55243	1.5743	-0.94955	-3.7573	-0.54301	0.86283	-2.1754	-5.208	-2.0481	0.27435	-0.83586
4.3384	-8.5165	-5.749	1.3542	-2.2842	-4.0232	-0.31227	2.4651	-1.3831	4.5066	-0.55902	-8.0353	-0.37794	-10.051	-1.3023	1.0267	-1.1229	-0.21092	-2.5285	-0.47782	-3.862	1.278	-0.91303	-5.9356	-5.0898	0.86601	-1.5261	4.2913	0.1433	-0.24068	-2.9662	1.6932	-4.3134	2.0897	2.3657	-4.2013	4.86	2.9874	-1.5743	-2.5107	0.98268	0.76923	-3.2412	-3.6614	3.4366	-0.06697	2.7626	0.43493	0.49313	-3.1021
-1.8339	-4.4924	-2.376	2.0103	-0.97944	0.32644	-6.8247	-1.1275	-6.0994	-5.3776	-3.0042	-7.6957	-0.36717	1.6594	3.4616	0.91481	-6.3427	0.25776	-2.6319	0.50855	2.052	0.094932	-1.5309	-1.1291	1.8904	-6.6763	-4.6515	-2.1622	-2.5729	-1.0252	0.36694	-6.9945	-3.9358	-0.010619	-3.6734	-2.2461	-1.4083	-0.028804	4.013	-2.6076	1.1499	0.89965	-4.7368	-3.9208	0.054972	2.4785	2.3364	-1.5819	-6.2225	-6.2187
-14.259	-17.312	-20.333	-17.684	-25.405	-14.259	-17.3	-20.35	-20.441	-20.011	-18.657	-22.218	-17.201	-21.59	-22.286	-20.375	-22.012	-23.116	-21.345	-24.87	-17.284	-21.677	-15.797	-16.209	-22.035	-19.906	-19.24	-24.15	-19.824	-23.863	-19.604	-21.703	-23.241	-22.595	-16.321	-22.728	-22.653	-19.913	-22.052	-20.01	-22.724	-20.551	-27.747	-21.817	-24.416	-19.809	-18.514	-19.503	-19.086	-23.993
-6.2488	-10.735	-6.4778	-7.0645	-10.811	-4.7273	-1.4103	-11.248	-4.9536	-9.3277	-5.1718	-11.545	-2.8844	-2.705	-1.8393	-3.0263	-10.14	-9.6971	-8.3235	-8.1454	-4.4777	-6.7096	-7.4123	-9.1701	-6.4701	-4.9608	-14.066	-5.6702	-1.991	-0.78289	-2.7203	-5.2797	-9.8243	-6.7211	-4.2003	-14.065	-11.97	-10.64	-4.1167	-6.8932	-6.6098	-6.5178	-2.7854	-6.9025	-8.8402	-8.8928	-7.1231	4.6348	-4.0428	-1.1606
3.6668	-13.289	-5.0125	-1.2722	-5.6106	2.3626	-0.88081	-0.17476	-4.0685	-1.6693	-6.0454	-4.536	-1.32	-5.2025	-2.0833	0.56869	-4.481	-10.679	-2.7557	-2.6718	-4.3415	-4.8664	-7.5801	-5.8545	2.4413	-4.7078	0.45051	-0.51884	-3.3427	-10.753	-1.2021	3.1073	-4.6495	-0.9506	-1.9298	-0.089559	-4.9093	-2.5619	-1.9203	-1.7833	-1.7702	1.3462	-3.9935	-0.19886	-4.6937	-4.8533	-1.3522	-5.3412	0.95432	-6.1483
-3.9493	-3.0142	-6.2177	3.1473	-2.3099	0.82872	3.9579	1.451	-2.736	-0.41783	1.7602	-4.8594	-0.51412	-3.287	-1.6564	3.4261	2.3761	3.5594	-0.089687	-1.1358	-3.336	-3.3979	3.4792	-1.877	-2.8	0.7128	-2.0353	-2.4066	5.7003	-2.799	-1.0241	5.7008	-1.832	-2.0058	4.5433	-2.2252	-3.7702	-4.1326	0.74831	3.2873	-3.0825	0.089129	-3.4182	-0.33351	-2.8128	-0.94413	-2.5536	-3.9686	0.40373	-0.82894
1.2031	0.13013	0.046818	-3.4162	-5.1367	-5.4188	-2.5096	-4.6367	-4.2589	-3.6108	-0.50137	-0.32126	-6.3844	-4.2431	-3.8044	-3.5001	-6.5216	-1.0635	1.1134	-0.50213	-0.12411	4.1673	-4.4819	-6.8371	-3.5303	-0.79855	-3.5806	-4.3726	-7.1072	0.36476	6.353	0.40266	-4.5514	3.519	-4.7809	-4.229	-2.0704	5.5414	-6.4898	-5.5929	1.8585	-1.7295	-8.2943	-2.1279	0.77602	1.6206	0.25651	-7.4347	-8.3219	1.9846
12.679	11.876	4.441	3.7602	5.2209	3.0893	8.8542	12.03	15.378	6.6165	8.6913	7.374	3.0054	8.8926	9.5118	12.292	6.8782	5.8687	6.8059	12.602	11.948	8.6801	9.4519	0.50198	3.0683	8.6033	3.256	2.8366	12.467	10.32	6.7741	7.6389	8.1879	9.785	11.061	11.045	7.1549	8.0843	4.9726	9.9078	6.2057	10.59	5.1527	3.4576	2.7455	11.954	4.2015	5.7043	8.8805	3.965
-12.02	-7.6875	-6.123	-3.7886	-2.3815	-7.9786	-7.0144	-11.354	-5.1652	-8.7576	-6.0643	-3.5596	-10.399	-1.7214	-10.78	-2.4517	-5.5007	-11.009	-12.026	-6.8552	-8.666	-10.583	-6.6732	-4.1482	-10.513	-14.847	-11.397	-9.5447	2.2359	-8.8307	-9.0259	-8.1201	-5.9773	-6.9774	-12.168	-9.3325	-13.221	-6.3458	-8.1638	-6.5827	-12.133	-4.3076	-5.5902	-4.0511	-8.2402	-12.235	1.5124	-7.2035	-7.2757	-9.5267
-10.003	0.51891	-14.803	-7.7461	-8.981	-9.4764	-1.7346	-8.9234	-10.645	-10.435	-15.914	-9.3255	-13.598	-1.7309	-1.3723	-13.312	-12.969	-7.6032	-11.686	-8.4415	-9.0865	-6.4547	-8.5591	-8.1029	-14.223	-13.683	-12.963	-12.157	-12.432	-11.612	-8.1036	-8.9068	-3.6502	-10.466	-8.1042	-11.156	-9.6125	-3.1778	-15.084	-5.3769	-4.254	-10.735	-9.3607	-7.9437	-12.04	-5.0182	-12.366	-8.1184	-9.4519	-10.87
-4.9973	-11.225	-2.451	-4.2214	-6.614	-7.1601	-13.633	-9.7804	-7.3673	-12.673	-9.6924	-9.4633	-7.0519	-7.9036	-7.081	-14.435	-8.4045	-9.9071	-8.3528	-4.8517	-13.901	-8.0673	-8.7236	-7.3082	-8.7994	-4.2366	-7.6916	-15.548	-3.3447	0.89975	-9.6722	-15.889	-10.083	-13.366	-4.5071	-5.581	-14.905	-10.024	-12.794	-8.5292	-8.4198	-12.44	-9.4791	-13.594	-8.141	-7.1042	-8.4689	-11.196	-9.3881	-9.1605
-11.509	-10.193	-9.7224	-18.68	-10.247	-6.5444	-8.1699	-9.943	-12.229	-8.0081	-11.411	-9.1263	-14.407	-11.753	-12.739	-15.485	-8.2569	-6.2361	-9.0426	-5.4676	-7.9365	-17.353	-18.606	-14.608	-17.104	-14.305	-15.754	-17.38	-12.39	-11.768	-14.788	-17.466	-16.415	-15.729	-13.452	-12.394	-11.206	-7.1653	-10.686	-16.496	-17.197	-12.129	-13.216	-15.629	-10.149	-12.679	-7.252	-11.147	-15.937	-17.288
-13.271	-5.0157	-8.46	-19.545	-6.3653	-14.553	-3.3922	-11.503	-15.665	-6.3072	-10.45	-14.082	-9.0806	-9.563	-13.516	-13.26	-9.0458	-8.4598	-11.436	-12.111	-11.755	-13.268	-12.344	-4.986	-11.521	-10.564	-15.563	-14.144	-8.9406	-8.7144	-4.8725	-12.056	-10.293	-15.243	-14.475	-10.609	-16.268	-5.6495	-5.0942	-11.352	-14.007	-16.692	-15.38	-9.7557	-13.795	-9.222	-13.313	-13.063	-14.972	-4.7433
4.5836	5.2548	-1.9722	1.9419	2.2105	0.82221	0.95953	-3.0581	6.3198	-8.4547	-2.0236	-0.38639	-0.098905	4.2262	1.9599	2.5128	-3.0042	-2.398	-8.0229	-7.5048	-4.4364	-2.0787	-0.55212	2.8386	0.0092583	2.8271	1.5003	-5.3499	2.9063	5.9448	-1.1834	4.022	-0.0098269	0.8337	-1.4511	-2.433	-1.2854	1.6479	-2.537	-5.6622	4.3182	3.8569	3.8438	2.2451	1.5169	2.2961	-2.8605	-2.6453	-5.1044	-5.684
-7.0107	-9.315	-12.493	-16.247	-8.5972	-14.669	-12.273	-10.537	-9.5105	-8.9343	-12.498	-6.203	-7.1288	-12.304	-16.314	-9.2714	-16.857	-12.965	-2.9836	-11.486	-5.0928	-6.9327	-12.257	-10.506	-5.7601	-14.641	-14.866	-3.625	-11.937	-7.4015	-14.278	-17.705	-7.183	-5.454	-10.017	-11.896	-10.223	-13.725	-6.8052	-12.462	-15.54	-7.3773	-12.478	-13.059	-5.7355	-12.632	-17.691	-14.539	-10.964	-13.524
-1.5416	-6.3976	-4.8832	-0.46878	-5.7762	-7.7618	-9.9265	-9.9078	0.65567	-2.667	-5.0304	-10.119	-3.1106	-9.0407	-8.2752	-3.2843	0.0037975	-13.07	-2.3931	-6.6072	-11.931	-0.1822	-2.761	-11.795	-6.1484	-3.5257	-4.3164	-10.526	-5.5743	-8.8042	-5.3506	-7.3168	-5.9515	-6.6346	-7.7846	-4.1425	-5.0375	-6.8933	-8.753	-0.13351	-9.3829	-6.1188	-8.4039	-6.0104	-7.5788	-2.6605	-3.186	-1.0256	-4.1072	-3.93
-11.714	-11.906	-4.4527	-8.7965	-11.255	-12.137	-7.7022	-6.9506	-9.4765	-9.4382	-7.7694	-9.1654	-10.708	-8.3087	-12.587	-8.5708	-14.461	-10.349	-10.469	-10.459	-4.2175	-9.5141	-10.168	-8.559	-15.785	-16.546	-4.7029	-6.992	-13.4	-12.821	-12.434	-6.966	-7.7231	-2.7249	-11.311	-8.5553	-15.749	-8.9453	-11.406	-14.857	-13.568	-9.6056	-1.1854	-10.286	-6.7619	-7.1069	-11.461	-5.3248	-9.3853	-5.1911
-8.6865	-12.759	-10.674	-12.246	-16.652	-5.7173	-20.854	-11.563	-21.4	-19.475	-11.689	-13.53	-11.898	-14.352	-9.733	-7.7806	-10.299	-18.757	-12.813	-16.255	-6.5085	-15.06	-15.877	-11.478	-10.77	2.4308	-15.045	-15.234	-11.616	-10.136	-17.535	-12.565	-9.2811	-18.817	-12.103	-16.232	-13.657	-13.376	-9.626	-10.06	-7.4155	-10.615	-19.643	-9.4364	-9.9945	-14.332	-12.804	-15.007	-7.0187	-12.992
-5.6911	-1.2132	1.5583	7.9138	-2.6098	0.12591	-0.97325	1.601	-4.6935	1.7862	4.679	0.94416	-0.11199	4.3866	0.57227	-1.7463	-2.9665	-5.1851	-1.8174	5.2536	3.3089	-0.9812	1.276	5.0185	4.012	0.72056	-5.7063	-1.9788	-1.0892	-4.0197	-7.0176	-0.59144	-3.9611	-1.6634	-1.5072	-0.28684	-2.2571	6.8552	-1.544	4.0257	-2.6885	-0.56618	-1.9989	0.63776	-7.844	-4.963	-2.0133	-3.4524	2.284	-3.2354
-20.835	-12.392	-19.655	-23.111	-27.617	-27.748	-20.256	-16.243	-21.574	-21.453	-18.925	-26.113	-21.256	-21.174	-19.124	-23.722	-19.028	-21.333	-17.463	-27.568	-10.601	-24.091	-25.6	-21.894	-20.3	-25.933	-24.289	-21.356	-22.494	-18.269	-23.808	-18.787	-19.23	-19.789	-20.846	-16.571	-26.572	-24.275	-20.987	-19.323	-18.566	-15.334	-20.776	-18.215	-20.448	-17.971	-19.304	-24.175	-26.646	-17.805
-7.5112	-14.354	-6.0223	-9.2903	-2.2719	-8.0445	-11.697	-6.9418	-12.026	-10.677	-8.1881	-15.934	-5.7437	-13.488	-7.1496	-13.435	-8.2388	-13.059	-6.129	-10.259	-5.8455	-10.852	-9.1808	-6.381	-8.7034	-8.7929	-7.1877	0.80639	-13.602	-4.8831	-12.707	-12.61	-7.7908	-5.7233	-7.4172	-9.6547	-10.223	-14.303	-13.1	-10.056	-2.4912	-12.193	-6.9234	-7.1388	-16.983	-9.8967	-4.0826	-12.446	-7.7618	-12.99
-0.51553	5.7753	5.8727	-2.9268	3.9303	3.4174	2.9589	2.8618	-2.876	9.2306	4.0107	-1.049	5.992	-0.38743	6.2059	-0.89281	0.87106	2.2947	-5.7652	2.5297	7.9618	1.8576	4.8057	7.126	2.6055	0.32402	4.4651	0.012004	8.793	-5.4947	0.62062	10.091	-2.9326	8.3111	4.0972	1.998	6.8241	2.2534	-4.6235	0.078035	0.33709	-1.351	1.1039	2.9493	-4.5538	0.93398	2.9706	-0.42137	-2.7052	2.6361
4.4449	5.4142	0.59309	4.9192	8.7274	9.1182	15.538	6.8984	5.5632	7.1242	8.9678	9.332	7.4271	6.7826	11.595	7.6392	4.475	7.0763	5.3912	4.3465	12.902	14.995	13.371	3.5316	6.5062	12.201	5.319	11.323	5.2332	9.3095	13.788	2.8895	6.0468	12.454	9.0546	12.477	9.1917	9.6332	13.768	5.0898	9.357	10.016	12.237	9.0088	6.8884	5.2043	5.795	10.845	9.1368	2.614
-21.574	-19.409	-19.318	-15.745	-23.634	-22.353	-25.787	-20.153	-22.869	-17.653	-24.827	-15.782	-20.809	-23.914	-20.936	-20.63	-24.275	-23.971	-19.305	-21.481	-10.675	-16.241	-17.641	-23.066	-17.5	-19.458	-29.788	-18.457	-16.132	-20.777	-22.331	-22.612	-13.644	-14.695	-24.25	-18.217	-18.457	-27.583	-19.158	-24.125	-18.186	-23.436	-17.656	-16.838	-19.577	-20.649	-19.596	-23.587	-20.603	-23.633
-16.802	-16.27	-16.412	-15.751	-10.619	-15.011	-4.1577	-15.901	-11.236	-14.028	-11.06	-12.638	-14.367	-11.074	-9.1024	-12.501	-9.9163	-10.774	-10.704	-13.924	-12.958	-14.374	-15.182	-10.737	-16.717	-14.459	-10.858	-9.837	-19.509	-13.695	-10.455	-13.904	-6.4983	-15.962	-14.986	-13.641	-11.616	-14.383	-14.398	-10.606	-12.609	-17.983	-9.9579	-4.8259	-16.022	-14.275	-9.2687	-12.297	-15.574	-6.319
-1.1081	-2.0954	-6.1138	1.1694	1.3852	-0.21786	2.5063	1.9858	-0.18993	0.8259	2.5961	0.98723	-1.6821	-1.4754	-1.405	1.8905	0.0044415	-3.5433	-1.051	-2.5765	-3.5069	-3.6903	-3.9138	-3.8249	-5.4534	-10.677	1.8933	1.4337	-2.945	3.8535	-5.7207	4.6287	-1.878	-2.5034	-1.3832	-1.8101	-2.3816	0.19926	3.8135	-4.1931	-0.96852	0.35697	-4.2181	-0.23547	-0.7049	-6.3022	-4.022	-1.7075	4.1165	2.881
-4.7123	1.7448	0.34691	6.4279	0.85118	7.5005	-2.3316	-1.4796	3.8129	1.6816	1.0512	5.2403	0.67961	-0.66556	-4.1859	2.3029	1.0367	0.50041	0.02086	4.3377	-3.4191	-2.7089	1.1185	-0.9569	1.6495	2.8704	-2.5282	1.749	6.7339	1.0958	-3.7284	1.1303	0.37068	0.043828	2.0137	0.80308	0.55813	0.20027	-0.95585	-0.067522	7.2822	0.83044	5.2062	-0.73231	2.6566	5.0503	-1.881	0.43991	2.0486	-2.2032
-21.736	-22.583	-21.209	-24.366	-18.619	-18.062	-18.48	-20.064	-24.75	-28.795	-25.078	-21.778	-26.363	-17.96	-14.094	-18.585	-20.25	-16.371	-20.851	-25.069	-20.091	-18.102	-25.093	-19.938	-20.275	-24.009	-24.105	-20.988	-18.424	-21.62	-22.207	-22.034	-20.652	-20.123	-26.2	-20.562	-23.249	-17.425	-17.328	-16.492	-23.447	-29.03	-22.821	-17.843	-20.593	-22.151	-18.827	-21.549	-23.238	-21.006
6.4949	6.5694	3.38	-0.76597	5.7051	7.9969	1.5897	3.1392	9.8302	4.5511	11.439	7.4541	-2.6125	2.3417	4.6394	6.9748	6.5178	4.0394	0.029846	2.1754	10.114	0.23205	2.4843	8.1748	7.4408	5.7777	3.9199	9.6225	-0.58822	2.6982	2.2042	9.6766	9.057	-1.8456	4.8797	6.4745	5.1124	-0.82112	0.54217	5.2874	3.9294	10.597	9.6126	3.6433	9.6225	0.60995	-0.40415	4.2099	5.8458	-0.50228
-13.478	-10.599	-15.331	-8.249	-9.1459	-9.0634	-20.102	-12.89	-18.292	-11.611	-5.1786	-16.31	-6.554	-12.192	-12.078	-14.344	-2.89	-11.974	-7.1718	-7.8247	-8.8353	-8.3589	-7.7504	-15.466	-8.6069	-12.456	-9.4334	-17.566	-10.082	-7.1709	-8.4988	-10.063	-20.086	-9.258	-12.492	-9.7073	-6.7846	-6.7537	-6.7759	-11.03	-10.554	-8.7122	-8.1745	-12.082	-19.657	-8.6797	-11.355	-10.343	-12.944	-8.0954
-5.8989	-4.0685	-3.6206	-2.6138	-7.0224	-5.2553	-5.5234	-2.0582	2.1098	-5.1669	-7.2236	-4.8398	-10.954	-2.3079	-7.3693	-2.3656	0.21173	-1.6136	1.4208	-2.1264	-3.4352	-4.0817	-6.2419	2.1338	-7.3943	-3.058	-5.0785	-1.3194	-3.9437	0.29807	-7.5149	-3.2335	1.9219	1.5269	-0.5036	-7.9699	-2.0324	-1.4453	0.85718	0.2616	0.44294	-2.5518	-2.3891	0.11771	-6.3063	-1.1382	-0.11212	-6.1905	-6.7864	-4.8912
-3.3344	-4.0726	-4.4932	-5.5743	-2.6614	-8.9691	-3.2271	-4.4152	-3.4634	2.9022	-1.9009	2.5641	3.5977	-0.99199	-1.4556	1.4824	-11.203	-4.5821	-2.5058	-8.2829	2.1129	-4.8331	-2.9708	-2.6236	-4.3029	0.34776	-2.4642	-5.8756	-3.3457	-8.8478	3.5332	-5.0669	-5.7233	-4.7493	1.9746	-3.483	-1.6621	-0.7966	0.42839	-8.3922	2.0546	-0.77466	1.3217	-5.3979	-2.3966	-6.3871	-6.0748	-2.3862	-2.8401	-8.0972
-1.4807	-1.2776	-1.9828	-0.51112	1.3798	-7.8433	-1.3161	0.83816	-2.5367	2.6305	-1.2762	-2.1218	-2.7331	-0.24899	-8.5327	3.7294	-3.9464	1.4938	2.5952	-7.6822	-4.3644	4.4616	-5.9498	-2.6597	-2.5316	1.2207	-3.5687	-1.3215	-2.7094	-3.0075	-0.72663	0.79541	0.52295	-5.6626	3.0413	1.6135	-1.5432	2.5683	-4.3416	-2.0161	-1.6038	-4.3204	-1.1496	-8.1521	-2.6848	-0.95476	1.38	-7.9893	-4.9879	-4.0603
-0.58577	-3.1418	3.1305	-2.1691	-2.505	2.8398	-3.1668	-2.7114	-6.9468	-2.913	-2.2775	-4.3938	1.5873	-2.5452	-6.7971	7.9766	1.0185	3.5762	-6.9742	-1.5303	-0.47309	-5.015	-4.5342	-2.5945	-7.0234	1.7265	-1.7544	-1.938	-0.7957	2.8944	1.9852	0.87584	-0.48095	0.70706	-5.1646	-10.537	4.2968	-0.71474	-3.781	4.6136	-2.5787	-2.3778	-0.73017	0.80197	-0.7918	8.1036	-3.8566	-1.9319	-2.9093	-2.0474
0.18361	0.57304	1.4202	-3.2347	0.21963	-0.53119	3.8408	5.603	-2.6571	0.76714	4.5089	4.3398	3.1862	-0.46715	-1.0261	-2.3918	6.2599	1.0085	1.0738	2.6528	-0.71921	-0.17513	0.35581	12.774	2.303	0.49065	-1.0939	3.3568	3.4318	-0.63483	-0.95004	1.7821	0.47906	5.1488	3.026	-3.7529	-1.5508	9.6891	4.8537	-0.1233	-0.60318	0.27886	3.5644	-7.6326	-1.7047	8.7255	1.453	-1.9274	3.0331	0.062828
-16.906	-9.1278	-8.6556	-16.381	-7.1137	-11.087	-11.268	-9.9785	-9.1214	-23.503	-15.399	-15.299	-15.184	-10.411	-16.593	-13.998	-12.329	-16.662	-6.7219	-16.059	-11.968	-9.2837	-10.322	-21.032	-11.442	-15.706	-10.896	-13.342	-11.009	-11.515	-13.982	-16.018	-10.64	-13.661	-8.202	-11.869	-16.678	-9.8124	-9.7973	-13.02	-10.569	-13.622	-16.466	-13.385	-15.196	-11.885	-8.981	-12.482	-8.0752	-15.262
11.467	4.1539	9.8585	2.2099	2.9076	11.735	1.703	4.52	-1.3909	-1.5272	4.1894	4.4415	5.8288	0.70343	2.0128	4.0648	3.1827	-2.1412	7.8946	3.9188	12.041	6.3725	3.7386	7.0694	0.27124	4.8191	3.3776	4.0394	3.34	3.8864	2.0015	4.5471	-0.91219	3.1943	3.1629	9.0607	-1.3953	4.0295	4.3623	3.6682	10.756	5.4168	0.88799	5.9502	3.6255	9.1982	5.6219	2.9054	2.884	4.6364
-2.4516	0.81517	0.6694	-1.4626	-9.4541	-2.3314	-4.778	-5.0752	-5.519	0.7401	-4.0929	-0.81278	-1.4274	-4.639	-6.0016	-2.0908	-8.8116	1.3158	-4.3932	4.0094	-6.5934	-3.728	1.8657	-0.19612	-4.3669	-9.1574	-6.1024	2.6157	-0.6705	-1.3106	-6.1202	-0.58516	3.091	0.35395	8.5282	-1.0817	-0.87746	-4.1378	-5.7314	-0.89989	3.2582	-3.2035	-4.6363	-6.3318	-1.2506	1.3001	-4.563	-0.23848	0.31229	-0.36421
-6.601	-1.3396	-1.5449	-3.317	1.4112	-3.912	-6.9974	1.5028	-4.6952	-8.0337	-5.9389	-2.1324	-5.0791	-5.2763	-6.4962	1.0768	-5.1679	0.68885	-3.7747	-6.2909	-5.9933	0.90736	-2.502	-4.8883	-9.5658	-1.3233	0.90295	-6.3584	-0.4101	-4.0675	-0.64886	-4.7134	-3.0971	-4.1916	-6.5767	-2.4637	-8.2381	-2.183	-7.1728	-0.42942	-0.078634	1.4421	-4.2212	-0.042294	-9.8921	2.0136	-4.5759	-5.116	-1.0335	-2.676
-21.088	-20.026	-18.741	-16.632	-10.449	-14.787	-17.548	-14.892	-14.395	-16.042	-14.286	-12.481	-12.311	-16.198	-15.364	-10.477	-12.021	-17.127	-11.893	-12.943	-10.926	-17.776	-14.343	-13.609	-16.783	-17.345	-13.306	-12.62	-14.897	-15.581	-13.074	-19.579	-13.446	-13.884	-12.56	-13.569	-16.213	-18.316	-17.33	-19.924	-12.586	-15.673	-18.941	-15.843	-7.9409	-16.713	-19.375	-16.253	-16.632	-15.875
-16.155	-6.5594	-7.0063	-14.744	-12.721	-10.382	-13.231	-7.4501	-11.174	-7.3801	-13.248	-10.869	-11.926	-11.549	-13.471	-13.516	-12.574	-10.098	-17.829	-9.8455	-9.9362	-6.0429	-15.516	-11.283	-17.77	-5.5829	-12.19	-15.013	-10.493	-15.52	-14.877	-17.761	-15.799	-15.669	-13.952	-8.2283	-13.063	-15.729	-17.338	-10.284	-11.48	-11.699	-15.32	-9.2155	-7.4333	-10.256	-7.0373	-7.1829	-7.5839	-7.394
-7.5908	-20.084	-10.121	-12.499	-10.867	-10.548	-10.251	-8.9806	-11.773	-9.3071	-11.227	-14.767	-7.846	-6.5555	-8.1218	-10.145	-15.489	-19.638	-13.469	-11.081	-11.77	-16.418	-12.191	-7.977	-16.228	-14.102	-10.495	-5.943	-10.101	-8.8143	-16.993	-16.344	-7.9332	-11.881	-12.724	-14.434	-7.2014	-18.828	-14.286	-9.1348	-10.617	-10.819	-8.1606	-12.566	-17.91	-8.6344	-16.026	-12.92	-18.518	-14.625
-12.666	-10.401	-6.3035	-11.894	-7.3815	-8.9496	-8.1667	-16.963	-11.247	-11.93	-9.4773	-15.908	-12.356	-17.718	-17.436	-14.958	-18.402	-12.154	-13.44	-8.341	-10.909	-4.533	-11.735	-5.502	-11.628	-2.4556	-4.7808	-9.1784	-15.404	-13.307	-15.182	-11.093	-14.084	-2.8181	-13.129	-10.883	-8.7944	-14.663	-15.168	-13.006	-19.029	-14.195	-5.9365	-6.8406	-12.481	-11.725	-16.929	-15.337	-7.3017	-12.863
-10.517	0.95046	-8.7045	-3.9368	-1.6317	-0.32983	0.37684	-2.4892	-1.9981	-5.5391	-0.51328	-7.9788	-3.2742	-6.4432	-2.7028	-3.1137	-6.3963	-6.8691	-7.6788	-0.2237	-1.8163	2.246	-4.3115	-3.1864	-8.1356	-4.5529	-10.122	-3.8364	-14.231	-12.008	-3.7493	-1.8394	-1.1042	-4.9355	0.4394	-13.773	-5.9292	-5.6932	-4.2715	-9.467	-10.027	-5.3048	0.060482	-10.023	-3.2887	-9.305	-6.5384	-5.5057	-9.8896	-4.0492
-7.385	-5.1108	-4.2926	-4.8635	-11.123	-1.9042	-8.6848	-0.99088	-6.2045	-2.6979	-0.7245	-7.5317	-2.2629	0.082235	-7.2125	-8.0267	-4.9139	-5.7642	-8.6251	-6.0675	3.4776	-3.6646	-10.077	-2.7241	-7.3079	-9.4705	-9.5269	-4.5553	-2.4135	-8.8832	-1.163	-11.536	-10.583	-10.896	-3.2175	-4.125	-1.7537	-7.5599	-0.0084181	-6.0694	-3.7503	-5.5213	-6.7935	-7.3399	-9.0484	0.25492	-5.3233	-8.554	-2.0237	-6.0653
-14.645	-9.82	-13.693	-12.941	-13.748	-22.008	-15.028	-16.076	-11.179	-20.672	-8.8785	-15.706	-12.825	-19.634	-10.378	-8.3964	-15.573	-13.129	-11.135	-18.301	-17.531	-18.082	-17.927	-16.56	-12.354	-13.343	-16.979	-15.554	-14.711	-14.934	-13.595	-15.647	-20.178	-8.365	-17.268	-12.607	-9.064	-16.459	-9.5538	-18.46	-12.701	-10.941	-22.98	-12.875	-10.774	-10.597	-11.481	-11.598	-16.602	-11.392
-3.7265	-2.2328	-0.57856	-3.6525	-3.8051	-6.5299	-6.1649	-5.1724	-6.6992	-6.5075	3.3756	-0.8856	-2.6087	-6.9836	0.0099297	-2.1298	3.3423	-1.125	2.3186	-2.3722	1.5577	-3.7352	1.225	-2.1792	-3.1713	0.99858	3.8238	3.4189	1.1188	-3.0398	0.9743	2.0492	-2.4076	-0.84687	0.12413	-2.5836	2.2155	-0.99293	1.4068	1.2163	-3.5203	2.2526	2.4949	7.9631	-2.6055	-4.0953	-2.1854	-3.8935	4.2571	-1.6474
-13.744	-10.24	-9.8867	-11.791	-8.986	-9.8596	-15.798	-6.6451	-23.893	-9.6018	-13.789	-12.503	-14.729	-9.4436	-13.439	-9.6517	-13.802	-10.615	-13.104	-7.2021	-11.983	-13.656	-15.258	-7.7804	-14.469	-11.438	-14.251	-5.8068	-9.0477	-16.349	-9.6498	-6.5648	-15.166	-6.4476	-12.55	-10.083	-14.581	-11.137	-12.707	-5.9646	-5.1538	-15.418	-13.083	-8.1333	-11.743	-9.4278	-12.023	-10.105	-8.8924	-10.208
-7.7555	-12.93	-4.9142	-9.7628	-3.5123	-14.212	-10.109	-9.299	-9.0267	-6.5292	-15.656	-3.5162	-9.8111	-11.058	-4.4236	-12.332	-8.7316	-3.5552	-11.679	-4.9337	-8.3981	-3.7177	-10.429	-6.8492	-7.935	-6.8281	-11.813	-9.6611	-6.0447	-11.767	-7.4576	-7.6436	-8.4106	-12.678	-13.102	-8.0947	-10.314	-8.9335	-14.908	-12.676	-9.178	-14.373	-13.546	-8.9627	-7.5973	-6.2295	-7.6008	-4.2515	-7.3932	-7.4353
-12.269	-10.712	-5.5226	-16.62	-3.3019	-9.9645	-17.864	-11.407	-12.29	-16.65	-16.982	-15.759	-15.945	-11.726	-13.929	-11.103	-7.3835	-7.8926	-13.646	-19.04	-17.632	-8.243	-9.4252	-14.692	-8.7714	-16.543	-11.081	-10.505	-11.623	-10.525	-13.835	-19.249	-17.661	-8.1451	-17.783	-8.7781	-18.125	-10.432	-13.229	-17.682	-15.002	-9.2312	-20.87	-12.025	-16.92	-9.7216	-12.601	-11.565	-9.9847	-4.9442
-8.8413	-5.7579	-4.8524	-2.8884	-7.7776	-10.719	-6.3839	-7.3575	-6.304	-11.433	-14.724	-8.2706	-10.445	-5.9594	-8.2866	-9.0378	-7.9866	-7.7889	0.80532	-8.5964	-8.0529	-0.78378	-6.777	-7.6385	-6.9805	-8.5185	-0.74406	-4.2173	-11.937	-7.6591	-11.639	-1.3176	-4.7267	-9.1519	-9.2378	-7.947	-11.271	-6.3837	-6.1971	-5.8434	-13.352	-9.5878	-11.36	-10.903	-6.1812	-0.44835	-5.2307	-8.8014	-2.2857	-9.1659
-2.7151	4.111	-1.3263	-3.7514	-2.9694	-2.0363	-0.59363	6.5155	-3.8975	0.43266	4.8742	-3.16	-6.6943	0.69923	-4.7061	-10.154	-3.1615	6.2133	1.2237	3.2734	-6.9073	-0.13386	-0.50738	-4.8843	3.0625	3.1514	0.95642	-8.7624	3.1356	-1.7007	-10.07	1.1784	-1.4748	1.6512	-5.6713	2.2281	-3.4941	-4.3576	-4.5404	0.63722	0.45479	1.0542	4.6413	-9.3149	-3.5041	-4.201	0.29442	-1.0768	1.6085	-2.7385
-12.536	-9.757	-7.7803	-11.681	-9.4002	-15.439	-10.838	-7.4427	-8.6001	-6.9038	-12.07	-10.487	-8.7509	-9.8541	-12.325	-11.912	-15.149	-13.838	-11.505	-7.9482	-8.8841	-12.509	-13.147	-9.6715	-12.756	-11.719	-9.3466	-12.757	-13.496	-4.3961	-9.2068	-10.432	-4.1311	-11.734	-13.857	-10.827	-11.325	-7.6455	-15.159	-9.4694	-6.6935	-12.818	-11.124	-13.032	-13.911	-17.273	-8.9285	-7.2739	-13.775	-11.738
-5.1925	2.533	-4.3293	-7.4463	-5.5508	-7.4844	1.8362	-1.7098	1.4018	-1.0869	-7.2282	0.61166	-4.1907	-4.5146	-2.5941	1.0722	-1.8656	-3.8212	-4.4327	-0.73415	2.9627	-1.3275	-0.65784	-6.8676	-4.7817	-6.5853	-1.0613	-9.3552	-5.342	-3.72	1.1046	-1.1827	2.5155	1.193	-4.2799	-8.8952	-6.8904	-3.6553	-8.7901	-2.37	3.4144	-2.9089	-4.3372	-3.8534	-7.6536	-0.25891	-4.3503	-9.5103	1.1748	-4.3453
-9.6019	-12.859	-14.761	-14.995	-17.802	-14.116	-13.218	-5.3029	-9.924	-19.707	-11.363	-8.3306	-6.7575	-12.68	-14.883	-11.838	-9.5541	-16.115	-16.063	-11.413	-12.899	-17.158	-12.352	-20.138	-8.4416	-10.634	-9.5143	-12.072	-13.155	-10.789	-10.947	-16.462	-13.698	-13.404	-10.015	-14.224	-17.094	-12.445	-9.8499	-16.778	-6.4743	-7.0247	-16.559	-11.158	-12.868	-14.554	-12.977	-20.579	-7.6562	-10.604
4.4871	4.691	5.1881	-3.8109	4.8968	2.321	1.3931	-0.37117	4.1827	3.8142	-1.0867	6.5308	-1.1778	1.3836	0.40291	-2.3995	2.1659	2.0709	5.2819	-4.4873	-3.4862	4.974	3.1297	0.1937	-6.5208	3.4447	-1.2648	2.2307	-0.0050719	1.7308	0.756	2.1736	-0.59881	-2.8785	6.5838	0.92203	-2.5264	-2.0769	-2.3755	-1.7237	-0.55932	7.0908	-0.000404	1.0426	-0.047463	-3.0239	-4.485	5.4032	-0.80133	0.81289
-0.50198	-2.5094	-4.3392	-2.0874	-5.7014	-2.3102	-5.8763	-9.1788	-4.8202	-4.1816	-1.4537	3.292	1.7601	-3.3123	-5.0847	-4.6314	1.6703	-3.9394	0.017717	-0.039835	-2.7757	-0.040715	0.84615	-3.5251	-3.4028	5.4851	5.422	-3.8705	0.72474	-0.79089	-5.5754	1.0437	-4.6256	-4.2258	-3.448	5.9801	-2.4762	-6.4927	-3.7021	1.9697	-2.4234	-5.0511	-3.7132	-5.412	-1.9923	-6.9727	-4.4858	2.2055	-4.6291	-2.8264
-1.7556	-2.4226	2.7987	-3.0646	1.8023	0.80906	4.4321	2.9164	-0.63813	-1.2347	-3.2368	-4.1249	-0.50316	-2.3348	0.29964	1.1193	5.0155	-4.8607	-5.3655	-3.5492	5.1995	0.094249	-2.4083	0.071882	4.5386	6.8547	0.84861	0.11573	10.28	-0.21147	4.9393	1.2981	2.8402	0.41163	-4.1389	-1.1288	6.8889	4.5518	-1.2355	-0.96889	-6.2586	4.5719	-0.50555	-0.99304	4.7328	2.4809	-1.8428	0.60925	-6.4646	-7.8422
-14.328	-12.185	-17.114	-15.26	-16.2	-10.136	-8.429	-8.8847	-13.58	-10.748	-15.274	-6.2354	-10.011	-11.149	-11.586	-11.621	-11.091	-14.071	-11.481	-5.8312	-15.976	-14.284	-13.289	-13.052	-7.9291	-17.351	-15.136	-13.981	-15.033	-14.433	-3.384	-10.166	-11.832	-14.37	-12.41	-11.009	-13.419	-9.1822	-11.418	-17.52	-14.597	-13.671	-18.661	-14.119	-12.083	-13.294	-9.9801	-14.915	-10.816	-12.692
-4.1411	-14.511	-10.097	-14.456	-6.7036	-11.667	-3.9463	-5.8438	-9.0559	-13.892	-13.581	-7.0353	-12.353	-12.6	-8.0288	-4.3046	-8.5086	-13.49	-5.8973	-9.9133	-19.396	-8.4753	-9.615	-14.266	-8.149	-17.699	-11.905	-13.934	-9.8665	-13.359	-6.0326	-9.1695	-11.237	-11.825	-10.48	-10.372	-10.635	-2.2944	-13.731	-9.5154	-4.7769	-14.714	-10.051	-10.695	-6.6353	-7.296	-8.3088	-7.9618	-15.406	-12.778
1.4571	0.95779	-3.6574	-2.4218	1.3566	-0.6299	-4.3421	-3.7218	-2.8415	-8.3976	-0.84018	-4.2949	2.1424	-5.4057	-2.7235	3.0091	-6.2251	-1.5747	-5.27	3.2789	1.1323	2.1535	1.1392	5.6014	-7.035	0.19013	4.5373	-7.3392	-2.2954	-1.4088	0.7823	-1.1478	-13.598	-5.5855	-3.9143	0.27147	0.12745	3.5279	0.77354	3.4258	-6.2967	2.669	-2.6125	1.357	-1.5256	-1.1493	-4.0613	-6.4959	4.4624	2.4465
-3.4704	-6.6815	-3.4827	-1.5735	-3.6827	2.0041	-4.8011	0.21494	-2.0992	-2.0769	-4.6306	0.32919	0.69278	-0.46878	0.010089	-6.1612	-6.0248	-6.0095	1.3497	-1.447	0.66582	6.2669	-3.3115	-5.9883	1.165	-0.48146	1.7534	-10.157	-5.1087	-0.26563	-7.8943	-6.3654	5.7266	-8.7619	-3.5779	-6.6885	-5.4329	-6.5488	-2.91	-5.1997	-4.2135	-3.3861	-2.1205	-0.85131	0.52913	-7.6265	0.00040317	-1.0196	-7.0155	2.9483
-2.4438	-5.2972	2.7319	-7.3028	-2.0009	0.66987	-0.31472	-6.1214	-3.6258	0.13621	2.9072	-8.5616	-4.0736	2.2857	-4.0257	-8.0039	5.8721	-4.616	-3.6744	-3.823	-5.8323	-4.6685	0.82244	-6.7142	-6.7035	-3.3263	-5.5527	-3.9918	2.8788	-2.3296	-5.7977	2.1671	-8.3676	-0.18088	0.74453	-7.504	-3.8225	-10.839	-5.7013	-2.703	-4.4327	-0.26413	-7.053	-10.025	-5.529	-2.4438	4.5385	-4.1836	0.36557	-8.7856
-7.6541	-9.0209	-9.0963	-11.913	-8.727	-10.388	-7.592	-11.837	-13.756	-20.074	-14.623	-16.808	-13.944	-12.608	-16.408	-12.73	-9.2001	-14.199	-13.887	-11.797	-13.168	-13.168	-8.553	-14.199	-10.244	-12.802	-15.293	-10.778	-7.7958	-16.252	-19.721	-12.038	-12.243	-16.378	-6.8037	-11.088	-15.315	-4.5925	-16.174	-15.499	-7.7564	-10.633	-15.334	-15.286	-15.308	-8.4722	-3.7171	-6.0622	-8.6971	-13.94
-2.5021	-9.5414	-7.7513	-2.1978	-5.9698	-1.0881	-12.219	-11.187	0.6534	-4.2873	-0.45994	-6.5167	-5.3603	-3.2778	-2.0584	0.82069	-8.8013	-5.5912	-8.4352	-14.115	-2.1136	-4.9856	-1.8548	-2.7239	-0.64335	-2.802	-2.2324	-1.4783	-3.1394	-6.3217	0.30088	-6.5298	-0.046098	1.6403	-3.5687	-2.9927	-0.85884	-3.222	-7.293	-5.263	-4.136	-10.366	-6.5999	-10.232	-8.8288	-6.1075	-6.0241	-8.4886	-1.6267	-2.7572
-0.81941	-11.39	-4.8515	-4.7158	-1.5926	-6.5631	-3.4816	-0.86419	-4.1257	-3.7844	-2.1967	-5.8668	-0.91002	-9.1781	0.91043	3.6051	-7.2322	-1.8881	-0.6068	-3.386	-10.361	0.018935	-0.58463	0.46273	-6.659	-2.2762	-0.97049	-1.4414	-7.2646	-4.5903	-6.7763	-10.615	-6.7787	0.19863	-7.608	-3.5208	-2.1991	-9.2997	-6.2379	4.4492	-4.1008	-3.8501	-4.2782	-1.5501	-3.8755	-4.4266	0.85852	1.3525	-1.8784	1.8415
-8.8546	-6.1879	-7.5901	-8.9828	-12.119	-9.3062	-9.8918	-11.379	-6.9795	-13.838	-3.877	-15.909	-8.7463	-8.3567	-9.8024	-17.481	-9.1862	-9.4543	-9.0656	-12.493	-7.155	-8.4953	-14.204	-11.57	-13.453	-11.071	-5.7736	-8.7718	-17.303	-11.516	-15.556	-10.999	-10.241	-12.125	-9.3075	-12.043	-8.6097	-6.2252	-12.759	-13.758	-8.025	-6.8372	-7.6438	-10.548	-11.331	-14.172	-14.419	-8.2682	-11.156	-13.058
4.8903	6.0444	6.1021	3.9051	2.0104	4.2029	9.1917	5.5237	9.8234	4.0667	1.679	3.8044	0.57581	6.4672	5.9086	1.5623	6.0915	9.0188	11.271	5.5965	8.5698	7.6628	11.013	-0.86977	10.804	9.3309	6.6351	2.979	8.3516	6.1367	5.9062	4.3862	4.1521	6.3955	1.519	4.3022	4.8773	-1.9984	5.1372	-0.34528	0.337	-1.893	3.2418	3.9412	6.4627	10.192	4.395	0.0093858	5.0684	1.8525
10.038	5.8135	11.575	5.7354	6.7628	5.2757	14.873	7.1549	8.1042	7.2268	14.262	13.085	13.544	10.316	15.382	3.9899	7.7686	4.6778	2.6027	12.258	4.6608	7.7993	10.954	8.1768	6.2804	9.8749	7.6095	15.128	12.492	5.4994	7.9665	5.9634	2.2407	11.28	4.2554	4.01	7.3306	9.9945	8.9256	10.732	11.663	3.9641	6.1935	8.5591	10.182	10.527	0.78194	7.1005	5.7856	3.5718
5.3691	-8.4332	0.26536	-5.8442	-3.3235	-8.4784	-7.8884	-4.0537	7.1244	-2.5091	-0.055714	-2.5304	-4.9362	-1.9518	2.4554	3.0961	1.3605	0.38703	-5.7751	-5.9255	1.3003	-7.7354	7.2534	-2.4278	1.3993	-4.932	1.4653	4.7976	2.5714	-1.3009	0.84377	-3.7074	-5.7644	2.1043	-1.3657	-6.4394	2.006	-5.1623	-5.4807	1.6157	-0.055211	-0.51338	2.9804	-7.2256	2.3665	-6.0415	-1.2804	0.13476	-7.076	-5.1388
12.512	9.3552	9.6766	4.5893	13.183	11.223	8.8924	9.2999	6.7738	11.486	8.694	12.791	12.5	5.9179	9.7839	12.237	4.5834	8.3721	8.2964	6.3091	13.7	14.187	7.7787	13.364	9.1945	7.9809	9.8901	5.8027	5.2203	13.457	4.2145	4.9401	13.483	11.158	8.9528	9.3703	9.9515	9.4715	10.137	10.393	4.1581	4.792	8.896	10.045	7.1095	11.585	9.4785	13.377	9.1894	9.4506
-2.856	2.7441	0.63762	6.4929	-3.8061	-2.6105	-0.12262	-3.3321	1.3779	-0.80658	1.5524	-6.7955	0.62983	0.84043	1.5707	-0.34515	6.994	1.8144	3.2381	2.4246	6.1284	0.44588	0.82664	-1.4885	-3.7178	3.2652	-0.38708	-0.71249	-2.0385	4.1066	3.2836	-2.9174	1.3249	0.60739	2.7819	0.75199	3.0177	6.4625	4.4238	4.8914	4.0676	-1.2078	5.0867	3.6591	9.4841	1.9441	-2.533	5.4562	3.6285	0.65028
-5.0112	-1.2719	-1.138	-4.1313	-5.3516	0.40829	-6.6568	-3.2559	1.5894	-0.61811	-6.507	-7.6892	-6.8666	2.476	2.5833	-8.9192	-6.9009	-2.0819	-4.9266	-8.4858	-2.7467	5.6659	-3.706	-6.126	4.2219	-5.6084	-4.6015	-5.409	-2.3023	-4.7343	-2.8092	0.83557	-5.0109	1.8341	-2.5202	-3.913	1.1803	-3.7563	-8.4774	-5.1289	-0.32318	-2.9854	2.3749	-7.7766	-8.398	-3.4058	-2.4726	-2.6006	-3.9	-5.7966
-11.109	-3.6246	-3.4203	-3.734	-5.8242	4.2458	3.4613	-1.9756	-10.435	-8.7115	3.0709	-5.4191	-3.5167	-0.95335	-2.9343	-2.2871	-12.234	-4.3007	-6.1271	-1.5985	-3.1801	-4.8006	-10.737	-5.6239	-2.8673	-4.08	-8.6888	-2.4652	-5.2745	-7.6997	-3.4826	-8.2262	-5.4657	-10.035	-14	-6.4576	-1.8125	-2.8494	-9.1908	1.8375	-0.1858	-7.6227	0.77393	-1.8119	-2.5401	-1.4832	-2.6544	0.13995	-1.2774	0.068682
-7.9204	-10.663	-9.9768	-8.6315	-9.4126	-11.495	-10.824	-1.7167	-8.5061	-8.8728	-5.2768	-7.1928	-10.504	-10.958	-12.175	-14.181	-6.6549	-7.1646	-6.4194	-10.373	-1.996	-9.48	-1.9714	-11.275	-5.4516	-3.0221	-12.278	-5.7139	-6.3896	-11.921	-5.6584	-2.8183	-3.331	-7.4708	-9.7092	-4.9773	-8.2641	-8.3222	-7.7395	-8.9682	-6.6825	-4.3492	-13.041	-7.0877	-12.63	-8.7634	-10.138	-7.4881	-6.5198	-7.7512
4.0045	4.0309	2.8043	6.3442	8.1012	1.5153	2.755	8.2204	8.6415	-3.0149	4.9572	4.3455	1.2501	5.2768	-1.6646	5.2	9.7709	3.2093	8.7928	6.781	-4.683	3.4533	4.1176	4.522	5.6623	1.7641	6.1461	6.6522	2.8219	2.3608	4.3061	17.59	11.134	3.2267	9.8241	10.403	5.2532	-0.86403	4.0352	-2.1172	-1.9949	0.58637	-2.4123	1.7926	4.3799	1.0768	2.2307	4.3036	2.8395	4.3808
-4.2741	-5.0904	-3.0838	-8.3301	-5.829	-6.994	-8.5742	-13.462	-4.1213	-6.6153	-9.378	-9.9039	-4.6113	-9.7251	-9.6243	-9.7467	-2.7329	-6.561	-9.9771	-14.439	-7.1085	-7.6875	-5.0432	-5.8366	-10.364	-10.72	-4.886	-6.5314	-8.7671	-10.787	-1.5664	-9.1719	-9.4786	-10.717	-6.2211	-6.6012	-4.1316	-7.1585	-2.6087	-6.799	-9.6037	-3.9316	-4.398	-4.5009	-3.6119	-7.6022	-2.3108	-5.2763	-6.5721	-9.9199
-16.169	-11.189	-18.11	-7.9762	-15.055	-11.033	-17.823	-15.114	-15.615	-18.493	-17.766	-11.189	-7.2462	-9.0661	-11.542	-14.051	-12.815	-18.537	-7.8388	-13.752	-8.3039	-14.742	-12.291	-10.84	-15.479	-7.5753	-1.954	-22.162	-11.714	-12.642	-14.7	-13.758	-4.7412	-13.781	-15.777	-18.105	-14.343	-7.3432	-6.2552	-15.812	-16.553	-19.553	-10.029	-11.247	-11.564	-17.418	-15.915	-10.757	-18.365	-6.8524
-16.168	-9.6752	-14.664	-12.833	-16.311	-15.132	-14.204	-8.1949	-12.734	-19.384	-6.6316	-13.385	-12.562	-16.27	-14.011	-9.3614	-14.273	-12.218	-18.394	-11.462	-11.242	-13.102	-18.112	-12.14	-13.614	-14.864	-15.369	-12.3	-11.493	-6.268	-15.66	-13.913	-12.226	-17.591	-11.259	-23.296	-12.272	-9.6057	-8.7593	-10.174	-7.2133	-9.0702	-6.9141	-19.921	-11.099	-10.661	-13.39	-17.3	-13.866	-9.7328
-8.0251	2.6932	-2.907	-5.0297	-8.0204	-2.8584	-9.5443	-4.1682	0.37194	-5.7262	-4.2493	-2.7645	-1.5134	-3.9026	-3.2788	-3.7875	0.85243	-5.5662	-7.9951	-3.2555	3.2352	-12.84	-6.3117	-8.6829	-2.0551	-7.7957	-7.2997	-6.4766	0.96568	-7.5105	-6.7457	-1.5732	-1.7886	-7.6565	-0.46326	-7.5057	-7.0035	0.67592	0.62971	-0.026602	-4.2901	-4.487	0.070186	-3.8822	-9.5478	-0.92082	-4.2813	-1.3319	-3.4675	-4.2377
2.8526	1.9735	2.0051	2.2101	3.1187	-2.5806	-4.1974	-2.345	-1.9571	-2.1498	3.7796	0.48737	-3.7657	-1.7054	1.667	-4.2993	2.3213	6.783	2.1531	-6.5331	-0.32134	8.6016	-0.38224	-1.8124	1.3761	2.2768	1.4516	6.8431	1.1179	-1.4542	1.5029	1.3824	1.7041	4.7244	-4.0483	2.5552	3.6602	0.70766	-2.4333	-2.1201	-2.8996	-6.8169	0.10054	-3.9361	5.4667	3.4713	0.17108	-2.0169	3.9407	-1.176
0.98038	3.403	5.2061	1.0344	4.2096	3.0558	1.685	5.5917	4.7896	7.6281	5.1134	4.9193	-0.081759	0.37161	1.4579	2.1971	17.193	7.1601	4.8327	5.706	3.0874	7.0532	5.6831	13.187	1.3103	1.3504	4.6396	-1.5866	10.317	6.7331	4.2115	2.0058	2.1221	6.4623	-6.7899	2.2866	-1.3152	-1.2247	10.17	11.951	3.6311	2.9712	8.0038	3.0959	2.2904	2.1418	6.3165	8.828	4.1873	5.2438
8.5154	0.78869	4.2483	5.0098	7.9971	6.6959	7.104	8.1939	7.0756	9.8782	6.389	3.7088	5.619	5.019	10.935	10.319	7.4715	8.6815	8.0364	9.428	3.011	6.0054	8.2819	3.5068	8.6892	5.1151	11.652	2.6629	6.6562	7.0368	3.3428	7.8118	2.4438	7.3063	5.3895	9.8533	9.5107	13.645	10.88	3.9538	10.112	4.1155	8.2838	12.18	10.317	0.61105	9.5395	6.4958	3.9684	6.6936
-14.53	-7.2717	-17.972	-15.758	-9.1333	-15.313	-9.3262	-19.388	-15.72	-9.4157	-10.902	-13.683	-15.819	-17.79	-16.85	-16.594	-18.309	-9.4185	-20.273	-14.073	-20.066	-13.838	-18.781	-4.2082	-10.51	-14.336	-14.655	-17.156	-16.431	-12.491	-15.442	-19.553	-13.352	-21.216	-13.885	-18.454	-12.552	-14.542	-16.069	-9.5363	-16.463	-12.947	-12.183	-17.106	-15.33	-10.561	-13.408	-10.282	-13.739	-7.3199
-21.63	-22.964	-19.522	-28.364	-28.223	-21.477	-22.213	-23.861	-16.038	-18.695	-20.931	-17.522	-21.335	-27.078	-19.444	-18.316	-21.343	-14.294	-20.927	-19.504	-18.814	-14.617	-24.707	-25.408	-24.991	-15.988	-20.59	-19.062	-24.509	-18.298	-25.715	-25.374	-15.551	-16.954	-24.814	-24.133	-21.582	-22.823	-28.47	-22.368	-22.211	-21.04	-25.429	-25.199	-20.158	-16.709	-21.077	-20.764	-22.793	-17.959
-11.948	-2.5383	0.95869	-6.2238	-5.2787	-0.1417	-2.147	0.21215	-8.2233	-6.4106	-8.867	-6.3086	-6.4339	-4.2281	-2.0882	-3.5215	-8.0473	2.5117	-1.7237	3.1191	0.51529	1.7189	0.43313	-5.8079	-5.4141	-3.1931	-5.7681	-7.243	0.096133	-2.8395	-4.3681	-0.88362	-2.7118	0.047102	-3.7027	-6.7161	-7.6549	-3.3637	-1.53	-5.7258	-2.1886	-2.6414	-6.2053	0.49243	-6.0739	-0.32917	1.7172	-6.8328	0.27287	1.5423
13.695	8.7655	6.5485	9.2705	10.322	10.717	6.9231	2.6034	5.43	6.533	7.4745	11.237	10.534	6.9663	4.4609	12.165	15.793	7.1613	3.1076	12.127	-0.085862	10.805	8.3151	11.539	3.4551	11.714	5.3964	6.0352	16.138	11.622	3.2322	8.6084	5.4601	10.346	8.03	0.56581	16.3	1.8161	9.0992	4.2685	5.4154	6.3017	5.0865	9.4872	11.046	8.7899	4.1299	9.3415	8.117	9.014
-10.554	-4.3482	-2.9559	-7.5226	-2.6523	-10.068	-0.020772	0.048182	0.6698	-2.4292	-2.0163	-4.1648	-6.3953	-1.7777	-10.562	-0.077717	-3.1646	1.1217	-3.363	-3.7134	-7.8212	1.621	0.60534	-0.55907	-10.003	-4.266	-2.6476	-5.3577	-0.34324	-10.401	3.8468	-0.77062	0.56405	-1.9079	-2.5259	-3.9619	-5.2467	0.14736	0.26772	-1.1606	-3.9879	2.1233	-5.447	-6.5064	-4.9438	-2.4864	-0.68803	-0.877	3.9711	-1.0591
-15.484	-2.11	-5.6238	-1.0976	-4.8474	-0.56883	-1.2721	1.4951	-0.10188	-12.505	-0.71624	-4.5729	-4.7792	-4.4751	0.30313	-3.2449	-5.1957	-3.3632	-4.1442	-1.861	0.07322	-2.1078	-3.0018	-4.3014	-0.5448	-4.1749	-4.6466	-7.8726	4.0933	-3.6211	-1.7303	-0.10939	-2.7111	-5.8817	-2.8976	-6.7957	-0.2177	-2.3495	-8.7554	-5.1582	-4.4937	-3.8931	-4.1512	-4.0153	-11.799	0.27698	-11.407	-8.654	-5.4329	-4.254
-6.455	-12.301	-16.9	-14.296	-12.036	-11.339	-10.265	-12.229	-11.483	-8.1736	-15.511	-15.355	-6.8551	-8.5384	-13.767	-16.755	-10.792	-10.974	-9.4932	-8.7154	-14.296	-13.334	-10.086	-12.759	-12.352	-18.105	-9.3295	-17.235	-10.688	-18.228	-14.322	-12.372	-18.98	-12.01	-4.2059	-13.585	-13.859	-10.881	-13.73	-13.93	-11.526	-10.452	-9.7486	-12.533	-15.177	-7.4455	-4.3601	-14.164	-14.656	-13.083
3.6904	1.5892	3.5128	4.4235	4.2773	3.5866	1.5866	-1.7442	5.8609	-0.96193	4.0448	0.30146	2.812	0.98176	0.39799	1.4735	2.3403	5.9928	1.8156	-1.9796	0.37021	-3.5229	-0.015185	0.87375	-0.68181	2.131	3.7964	-0.48096	-1.7236	4.9193	2.4543	0.028393	8.3763	2.561	0.47297	3.7851	1.6333	1.4116	1.4814	0.4488	3.1001	4.1624	0.73461	5.6321	0.77334	-4.1727	0.63523	1.085	-6.5625	-3.1391
-10.161	-3.8612	-16.017	-2.1319	-15.168	-10.616	-11.411	-7.1879	-3.5116	-7.8401	-5.6551	-13.161	-8.0008	-6.2596	-13.473	-14.459	-1.814	-15.028	-8.6304	-8.9323	-11.011	-10.975	-2.5238	-6.8467	-12.189	-8.1485	-9.0097	-13.063	-9.0292	-7.1654	-11.176	-6.2624	-13.13	-3.7084	-5.6813	-14.494	-8.103	-2.4587	-17.964	-11.245	-9.1269	-9.5593	-6.8627	-12.435	-3.8231	-11.362	-11.013	-2.4285	-7.8351	-7.5198
-3.2622	4.5804	-3.1567	4.1298	4.8858	-1.8719	-3.3622	4.5182	-0.60217	2.3584	0.3541	4.4057	-3.32	0.67288	-6.0904	4.2063	1.1852	-4.5945	0.48092	0.78031	3.4185	-8.2229	2.9568	-7.0008	2.3892	2.3398	0.58373	-3.8769	-0.70609	1.6255	0.33758	-0.15349	-4.51	-2.8499	0.34124	0.036194	-5.9404	-1.3508	-1.1866	5.3036	3.7968	-0.39682	2.398	-2.9799	-3.6199	1.3547	-0.086849	6.7745	-1.3481	2.9339
1.7182	7.6953	-1.2555	0.83304	3.0698	3.5404	5.811	2.0245	5.5399	1.1849	5.6927	-2.1322	4.835	7.6764	4.3827	5.3567	3.6228	1.7537	3.5651	-0.66341	1.6673	-1.2317	-3.6612	5.1205	0.53098	1.3238	6.225	-0.887	6.427	2.8837	2.0166	3.1334	0.33675	6.2938	7.8532	1.1766	-3.0306	1.3554	2.8548	6.089	0.81308	0.64803	3.5754	7.9854	-4.0254	-3.2622	3.6976	0.7874	-0.59806	0.18501
-1.1948	-2.739	0.8437	1.8154	-1.2353	4.8476	-0.45376	-0.6412	-3.0451	1.5908	1.5704	-7.2561	1.3451	4.3021	-0.6975	-1.6614	-6.454	6.484	0.56769	-0.4864	-2.3889	-1.8117	1.9203	-1.0161	2.2373	1.8407	6.4243	1.6973	-1.1136	1.0651	0.091224	1.302	-12.815	-8.6277	2.3326	-3.2897	-9.4473	2.2601	-3.716	-1.8038	-5.7285	-0.86957	2.9503	-2.5728	-3.3334	-1.8349	2.8404	-3.808	-5.9744	2.1298
-18.926	-22.545	-25.103	-21.42	-26.232	-20.266	-22.915	-20.299	-23.241	-17.666	-23.355	-21.386	-22.501	-24.553	-16.15	-22.634	-23.707	-21.179	-23.247	-20.272	-20.795	-21.849	-22.246	-21.205	-21.389	-21.399	-24.681	-18.379	-14.012	-25.127	-20.013	-24.315	-23.628	-19.369	-30.129	-13.022	-23.468	-28.159	-17.85	-19.824	-19.388	-27.021	-16.101	-29.02	-19.296	-27.589	-23.466	-22.157	-17.6	-27.506
-7.5152	-9.3997	-13.483	-10.304	-21.998	-11.763	-13.744	-12.988	-13.369	-11.483	-10.145	-13.07	-8.9999	-9.8489	-12.671	-17.185	-12.09	-12.02	-13.905	-12.907	-13.052	-17.851	-13.793	-9.7845	-8.5862	-20.13	-17.311	-13.216	-13.224	-9.3951	-10.754	-12.201	-20.744	-9.2809	-6.6295	-15.008	-13.295	-15.602	-14.925	-17.54	-14.209	-16.947	-10.778	-11.114	-11.388	-20.548	-14.483	-6.3023	-13.658	-8.4971
9.5481	10.438	2.2913	8.9638	8.2333	13.278	12.749	12.727	13.441	5.2309	11.323	9.6147	15.235	8.6035	5.3505	5.212	13.967	6.9179	8.4716	6.308	9.7727	17.335	5.46	9.6182	6.8131	12.509	7.2791	8.6382	8.7541	5.6492	11.52	10.742	5.0713	12.907	7.2679	5.0984	6.0845	5.5503	6.9136	9.7522	2.4115	7.13	9.6329	11.78	8.9186	10.202	3.2699	8.0402	8.1005	7.236
-10.366	-14.933	-15.057	-6.3007	-10.592	-13.079	-9.5184	-20.659	-13.135	-10.623	-7.6391	-14.892	-14.731	-17.708	-8.4728	-11.131	-8.5235	-12.842	-7.0999	-10.067	-13.215	-15.311	-14.317	-17.386	-14.178	-17.238	-8.4534	-8.8162	-11.449	-14.673	-18.64	-13.707	-13.465	-16.131	-3.3881	-12.6	-10.812	-13.076	-12.136	-18.076	-10.411	-12.08	-12.54	-11.543	-21.204	-11.768	-9.846	-13.226	-10.745	-14.079
0.68515	-1.6018	-2.604	-1.4668	-0.90807	-3.1646	2.314	-2.1789	-1.1772	-1.7635	-2.1547	-0.53034	-0.53291	-7.0986	-2.2402	-2.0555	1.0277	-2.1328	-1.1518	-7.9518	0.029004	-6.9197	-0.16562	-8.0355	-3.2349	-2.9253	-0.98711	-5.253	-3.4465	4.0678	-1.8744	3.7827	-3.7776	-0.91455	1.018	-1.0015	-4.12	-4.4073	-0.73555	5.7284	0.73221	-1.8177	0.57664	-0.64777	-5.6588	-6.1688	-7.429	-1.6746	-3.5986	1.2872
-11.181	-10.56	-6.5336	-2.0882	-8.1503	-9.1422	-10.16	-7.5533	-6.6563	-13.688	-7.6072	-6.6758	4.7371	-7.8568	-6.8338	-4.162	0.78122	0.87398	-7.282	-4.8928	-8.987	-1.8464	-8.7645	-5.1758	-9.9462	-8.5443	-4.1282	-5.0214	-5.8222	-6.7719	0.84478	1.0025	-2.605	-5.2854	0.09082	-4.2172	-10.421	-4.4877	-3.9042	-5.4669	-6.7577	-0.24804	-4.5451	0.67817	-5.101	-9.9277	0.13512	-3.3903	-5.427	-1.2999
-3.5737	-0.54284	0.35544	-1.1998	2.434	-2.4091	-8.1006	-0.08985	-2.6575	-5.0138	-1.1742	2.2936	-5.6492	-2.4676	-1.8693	3.8085	3.937	-4.0239	-0.16074	-1.2094	4.2508	-2.5192	-3.9751	3.6917	2.5069	6.4093	-7.4482	3.9251	-3.8388	-0.15218	0.56317	-2.1317	-1.4009	2.5933	1.1931	-4.038	-2.7344	-2.6071	3.2272	-0.2561	-2.6129	-1.7823	4.2052	1.9566	2.4485	5.6063	-1.8845	1.2829	1.8952	-3.3054
-7.3995	-14.799	-7.4311	-11.325	-12.053	-9.2898	-7.1899	-7.5994	-8.9252	-7.5256	-12.251	-9.0158	-11.783	-11.197	-6.7293	-8.3921	-14.935	-8.1726	-10.733	-6.7379	-11.546	-7.9683	-16.292	-13.311	-8.912	-8.4564	-11.395	-11.107	-8.0585	-9.9417	-10.409	-7.8412	-13.736	-10.42	-13.646	-11.229	-11.686	-7.7782	-9.7075	-10.614	-10.897	-9.3967	-9.6447	-9.3594	-8.3088	-10.877	-13.933	-8.7095	-5.9168	-12.33
-7.3118	-3.6062	-3.1723	-0.17284	-3.2981	-4.5857	-8.951	-1.21	-2.8237	-1.9558	-5.6944	0.28659	-7.4778	-5.361	-2.1265	-5.444	-3.1847	-3.6301	-2.3099	5.8777	-2.0885	-9.1405	-10.242	-5.7108	-4.7266	-1.8838	-8.0394	-6.3343	-4.9246	-3.1931	-2.1962	-0.55741	-7.2531	-5.8303	-7.1596	-2.939	-5.7116	-5.1198	-8.5694	-1.4436	-4.4696	6.2719	3.2941	-1.8739	-7.5622	-4.8006	-7.1936	-5.5288	-12.831	-4.3302
-1.8286	-2.2618	-2.6907	-0.10687	5.0619	2.2951	-3.8036	-4.3426	-4.1507	0.4857	0.16147	0.012513	1.1934	4.7746	8.98	-1.3937	1.6632	-2.266	-9.1466	1.1776	3.638	-6.9824	1.8676	-2.0409	1.637	1.9828	-0.090421	0.67545	-1.8505	0.3202	-2.8645	1.1992	-4.9573	0.67198	-0.81421	-1.8541	1.9696	-0.088688	0.16143	2.799	5.0704	3.7131	3.445	3.0923	1.6653	-2.424	-1.0143	-2.6289	1.5302	6.6299
-1.028	-2.3837	1.9519	-3.5789	-1.9285	-7.0807	-0.8817	1.5794	0.089824	-1.4723	-6.6312	3.352	-0.24978	2.4179	-1.4616	-9.5114	-4.0905	-1.9013	-5.413	-0.43614	-6.189	-8.9951	-7.0483	-3.0044	-6.1363	-2.5746	-4.4117	0.54378	-1.9868	-2.7662	-7.8462	-1.4516	-5.0769	-8.5068	-2.5861	-1.8538	-0.60019	-4.2555	-3.7582	-1.9766	0.82899	-3.4391	-10.307	-3.6377	-6.2977	-0.64757	-1.6551	2.0805	-3.9916	-0.22674
2.6374	2.0012	-0.37718	1.121	10.739	3.7227	4.3717	5.5873	3.7697	-0.71922	-0.76473	10.779	0.95659	-2.1873	-0.57734	7.3159	2.4682	-2.6411	1.1664	-1.5325	3.2032	-6.0786	1.4572	0.55929	-0.31026	0.23379	-1.5791	2.8247	10.775	5.5714	1.6648	-5.9356	1.6988	7.3347	2.408	3.3277	-1.0672	-1.1467	-1.0521	0.68445	5.0356	4.1779	0.073169	1.3138	1.9535	2.018	1.0881	3.1692	4.2681	1.9978
-10.929	-12.885	-5.8987	-11.507	-9.2221	-15.368	-12.711	-8.6916	1.601	-13.541	-11.024	-8.5804	-7.1164	-7.9307	-7.5174	-14.587	-10.826	-4.6458	-5.4455	-13.411	-6.0514	-11.948	-13.378	-10.053	-9.3481	-8.7844	1.5176	-14.782	-7.8285	-11.903	-9.6306	-8.8151	-6.2327	-11.107	-6.0418	-13.954	-7.5624	-12.992	-11.974	-14.735	-9.2891	-0.69589	-7.5468	-6.4121	-12.233	-15.498	-12.769	-10.026	-14.297	-13.742
-13.986	-12.792	-10.138	-10.328	-11.412	-13.468	-8.9462	-18.198	-14.497	-13.887	-7.9894	-12.854	-11.757	-13.523	-18.562	-17.22	-18.086	-19.416	-18.065	-15.334	-10.243	-13.055	-13.588	-18.18	-8.9983	-11.297	-5.5505	-14.583	-16.879	-14.19	-9.297	-13.193	-17.425	-9.622	-13.735	-15.724	-9.9519	-9.0692	-13.593	-12.969	-16.43	-13.218	-16.868	-11.513	-15.195	-14.384	-15.034	-15.654	-11.572	-20.312
-12.292	-13.562	-4.5425	-8.3918	-10.14	-11.597	-9.2599	-10.037	-14.647	-14.725	-10.837	-10.487	-12.496	-14.543	-15.992	-7.5387	-5.4242	-7.5139	-5.4328	-6.9592	-4.9118	-4.9012	-13.772	-9.2241	-6.4035	-8.0842	-14.195	-17.987	-10.384	-10.486	-14.685	-11.28	-13.376	-13.522	-10.719	-10.212	-10.533	-14.127	-13.048	-6.2817	-14.632	-12.733	-7.6835	-19.172	-9.4845	-12.153	-12.85	-11.585	-9.5204	-9.6967
1.838	-6.4188	-1.7785	-0.5247	-5.9133	-3.0342	-5.8512	-0.90149	-7.3987	-7.8537	-12.495	-6.6017	-3.7567	-2.9144	-4.7382	-1.2949	-2.7957	-3.8787	-3.3848	-5.4859	-5.7882	-3.5355	-7.3244	-4.6534	-7.5897	-5.8616	-3.0761	-2.646	-11.227	-6.1078	-6.6697	-0.29203	-8.1565	-8.0447	-4.0401	-2.6419	-3.6166	-5.3858	-7.3116	-7.0518	-4.6357	-12.05	-2.2252	-4.2177	-9.9319	0.86768	-9.5959	2.2866	-3.8015	-5.6703
2.3736	4.2137	3.4386	1.3519	3.1325	8.6328	0.28486	2.1208	5.3366	0.71896	-2.2961	-0.0032128	7.6909	3.1125	-3.0932	2.1328	3.8241	2.6498	2.6975	0.61099	4.9984	0.33998	-0.66512	4.5288	-1.5288	2.0255	3.7128	7.4514	1.2688	-1.0889	-1.1044	4.6167	4.9077	0.36731	3.8457	-1.1808	9.8635	3.277	-1.3453	3.3636	3.0403	0.8701	-4.6548	-0.95169	1.0121	0.16296	0.76729	4.7157	4.5038	3.6952
-11.327	-14.023	-14.859	-11.602	-8.2582	-13.189	-4.9432	-10.174	-11.446	-7.7567	-11.798	-12.859	-12.038	-7.1284	-11.608	-16.051	-11.754	-9.8296	-13.21	-2.5959	-14.918	-13.849	-3.2864	-10.628	-13.353	-8.0112	-12.035	-9.0078	-6.6915	-5.3319	-15.886	-6.694	-9.2817	-10.288	-10.121	-7.936	-12.619	-6.2063	-19.745	-14.05	-4.8665	-11.754	-11.471	-7.2258	-6.1446	-9.9628	-10.394	-4.9934	-11.649	-9.0239
-2.0258	-1.7337	-3.7877	-4.0884	2.7279	-7.2788	-8.2438	0.46686	-2.3747	-4.3034	-3.0501	-3.3238	8.1192	-1.5733	-4.1363	5.9061	0.66647	1.7836	-5.411	-4.3245	-2.8837	-4.6112	-0.65764	-2.4527	-3.1285	0.96826	1.564	-6.4548	-0.93026	-2.3308	-2.992	-5.4116	-1.0115	-7.0473	-2.121	1.1603	-2.6776	-5.7804	2.1746	-0.24299	-0.89615	1.5992	1.6954	-4.413	2.2492	0.83789	-6.4656	-5.6367	-7.9686	-1.0293
-4.5619	-0.12131	1.1189	-4.0309	0.91966	7.667	8.4896	3.3018	5.5737	2.7506	4.9326	-3.2714	5.0696	2.8469	-2.3058	2.3091	-0.91687	4.9744	1.9707	7.2655	-4.2643	2.9141	-1.5795	2.6135	1.5088	0.54849	3.811	3.499	-0.77236	-2.1619	-5.2277	2.5831	3.4509	6.3714	-7.3798	-0.76128	0.88591	2.6078	-3.6648	1.5676	-3.1656	5.4791	5.4521	3.6974	0.97209	-0.88421	4.8418	-4.1023	-2.8993	8.1443
0.69906	-1.0701	-0.089361	-3.6669	-4.0464	-0.63293	-6.572	-8.761	-1.979	-5.7314	1.29	3.221	-3.7703	-3.3804	-3.5287	3.4515	-6.7555	-4.0924	0.059924	-5.7442	2.0001	-6.4746	-2.4454	-4.9627	7.0326	-5.7256	0.84576	0.96086	3.2563	-1.4691	-6.4751	1.5289	-7.6148	0.30212	0.44883	2.7542	-3.0408	-4.5247	-6.5205	0.69674	-3.1112	1.9253	2.1409	0.94011	-1.1977	-2.0317	-0.021746	1.5951	-4.0221	-10.519
-0.89496	-0.36983	7.6923	5.921	2.0692	-0.44897	-0.038947	-2.3036	-3.8413	-0.039261	0.010284	3.4624	4.851	-2.7366	-4.5437	3.7555	5.17	4.8531	-0.11504	5.888	-1.5629	0.22704	0.75024	3.5218	-0.1305	1.501	2.3572	3.7449	5.5699	8.0175	0.31234	2.0593	1.4665	-1.1822	8.8367	0.45663	1.591	-2.3617	2.0204	3.191	2.8871	2.742	-1.9253	-2.551	5.7526	-2.9361	1.4593	2.5874	-3.2635	-3.5171
-5.399	-2.1839	-6.2292	-3.9233	-8.4362	-0.13669	-3.2335	-9.069	-6.732	1.7053	-3.9434	-2.9341	-7.9342	-8.6946	-6.0719	-3.1374	-2.8112	-6.9248	-6.6326	-4.2635	-9.3956	-2.8597	-2.4284	-8.1455	-8.7829	0.62212	2.2458	-8.9593	1.0983	-0.31791	1.5938	-4.0767	-5.7355	-6.1722	-5.6585	-10.185	-2.6178	-1.3248	-6.4683	-8.2642	-0.08516	-2.3995	-1.8547	-0.05197	-3.7767	-3.592	-2.3392	-6.7072	-6.575	-3.9311
-20.474	-23.339	-17.781	-20.087	-22.595	-24.472	-24.017	-21.908	-21.781	-20.883	-24.543	-23.462	-24.685	-26.592	-23.16	-20.847	-18.554	-30.045	-22.205	-17.051	-23.484	-22.223	-17.892	-15.634	-18.509	-20.467	-16.239	-25.273	-21.14	-18.736	-18.614	-20.945	-22.234	-26.607	-23.26	-22.035	-22.173	-23.05	-18.439	-25.98	-22.036	-22.341	-25.809	-19.496	-22.434	-20.199	-22.315	-24.406	-21.969	-25.592
2.5154	0.015403	-6.4142	-5.3604	1.2369	0.77432	-3.3397	2.0099	3.9492	-2.234	2.291	0.28662	-2.0929	2.8765	-4.1445	-7.8364	-6.7183	2.4813	-8.3084	0.2465	-4.5725	-1.5389	-1.2406	4.6508	6.1133	-4.5552	-2.4235	3.5276	-4.4463	-5.8462	-0.88958	4.1604	0.29733	0.9036	-2.768	-1.5107	-0.90655	0.11015	-5.5672	0.7532	-0.668	1.4685	1.0472	-0.17819	-0.71838	1.4277	-2.8325	-2.2659	-0.38479	0.5197
8.2582	2.7217	7.9241	2.9237	-5.0005	8.3089	13.506	4.5466	-1.8708	2.7724	8.5316	8.3648	1.134	0.25874	11.477	5.4526	-3.2086	9.3267	3.4646	8.811	7.7565	7.0388	8.3257	7.4267	6.1568	8.2291	11.685	7.9085	11.046	-2.8979	8.4325	4.9545	1.5803	7.8755	5.7688	12.723	4.4199	2.5994	12.593	8.8859	14.344	4.9344	2.3712	13.145	5.5657	-0.63695	7.745	8.4649	6.7926	10.068
0.59292	3.8078	-2.7083	-8.851	-0.85368	0.039851	-3.6844	-3.2442	2.3544	2.336	4.8627	-0.17519	-2.7104	0.07023	3.8416	1.2074	1.9577	-5.9491	-2.8549	1.6356	7.692	3.7717	3.1562	-5.8431	-6.4902	-8.9505	-1.4682	-0.26294	5.3915	-3.823	-1.4978	1.0926	-0.89108	0.94646	3.6914	3.5005	-3.9067	3.1955	-5.2872	-4.1216	-3.5196	0.74633	3.5591	0.77506	-4.6345	-0.82313	-1.2933	-5.0503	-2.197	-0.21138
-4.2301	-3.194	-6.106	-8.2197	-4.2607	-5.7279	-0.6807	-6.7934	-6.4773	-13.227	-3.1379	2.7573	-4.1594	-10.66	-13.032	0.35358	-0.47916	-3.1717	-0.30458	-1.0253	-4.6525	-4.7069	-3.2721	-4.4769	-3.238	-3.1923	5.2095	-7.224	-6.0145	-4.8796	-5.4261	-4.0376	-4.8002	-3.9776	-4.4292	-4.6087	-5.6762	-8.2203	-8.7211	-0.26477	-3.659	-11.404	-2.8527	0.56177	-6.939	-3.7178	-4.6766	-4.7863	-5.5004	1.8609
-4.4892	-0.18184	-4.9668	-9.8485	-5.0765	-5.775	-10.03	-5.7429	-0.94511	-8.6521	-2.4486	-7.9908	-9.6084	-8.4532	-8.4404	-7.5902	-6.111	-1.0857	-2.5822	1.8198	-7.4681	-5.2135	-4.7322	0.49956	-3.401	-5.7733	-5.2951	-0.9608	-1.1952	-7.9838	-5.3248	-6.8217	-3.9256	0.70439	0.71483	-2.7914	-8.3138	-8.3934	-1.5026	-1.2462	-4.8982	-4.1024	-9.2133	-8.7553	-4.1859	-7.9612	-3.4178	-0.61588	-6.7266	-6.7881
4.9829	2.6014	-1.129	-0.77136	2.6147	-0.57033	7.3004	6.1952	1.1278	2.9183	-4.8573	2.0666	1.1848	4.6848	-3.0047	-1.4121	4.2677	1.0482	-3.4904	7.7241	0.27242	5.6884	3.1588	3.7542	1.1867	0.68461	-6.8119	0.90446	1.2956	0.44205	3.1798	6.5741	7.3358	2.6083	0.51792	-0.082225	4.922	-4.1641	-3.3196	6.4203	-3.8058	3.3635	-0.71032	5.7942	3.3089	5.0047	1.7356	3.4857	0.82265	1.2034
-7.8295	-9.2013	-1.3458	1.0908	-6.437	-0.53273	-3.6088	-9.5789	-2.6787	-4.8175	-1.1949	-9.8863	0.46887	-4.4547	-0.93265	-4.3729	-3.4468	-4.7243	3.2852	3.3993	-5.0324	-2.0309	-5.2753	-6.1447	2.339	-5.6345	-6.7826	-2.3593	0.72506	-2.1119	-9.731	-1.4942	-3.2829	-2.0702	-9.7441	-7.6017	-3.9995	-4.2817	-0.80649	-5.1151	-2.5046	-0.71076	-6.5588	-0.035814	-5.6469	1.2128	1.7485	-0.25434	-7.0172	-0.048476
1.8209	11.441	8.387	5.4894	-0.75756	6.2667	7.6978	7.0045	8.2962	5.2368	6.8314	6.6241	10.39	9.1601	5.8401	3.7482	5.4946	12.001	8.363	7.77	6.823	4.0153	11.292	5.0187	8.0426	6.6609	5.868	7.5097	11.963	9.3902	6.4798	7.0709	4.9076	4.3937	5.8526	9.1505	4.8151	3.0677	4.8982	3.9025	7.8488	1.8113	7.4066	8.0657	9.5417	7.4687	12.253	8.7337	6.2683	9.2371
1.8336	2.5805	-1.8328	-1.4574	-3.5375	-0.14586	-2.1564	-5.3099	0.88981	1.3247	-0.44245	-6.3048	-2.8711	5.2691	4.7492	-6.9146	5.7648	-1.8555	-2.4977	8.2515	1.2121	-6.8329	1.7646	1.6603	0.55876	1.0311	-2.3968	-1.2019	-3.27	-2.9339	3.957	0.96496	-1.4937	9.9429	-3.079	3.5558	-2.6615	3.0306	3.9826	-7.5507	-0.83548	-10.893	-3.3108	1.8032	-2.1879	0.61511	-0.62017	2.2409	5.9443	0.25368
-10.01	-18.667	-12.285	-17.141	-5.3612	-4.1876	-9.965	-10.568	-13.732	-21.161	-15.156	-2.1884	-9.2442	-17.188	-11.714	-10.292	-8.854	-12.785	-8.0132	-5.6176	-8.5667	-2.2105	-7.2006	-13.135	-16.505	-11.327	-16.155	-13.066	-7.0659	-14.974	-9.5324	-10.163	-17.241	-12.851	-9.2872	-9.06	-8.3137	-13.477	-17.351	-12.89	-6.4064	-5.9677	-10.552	-7.1076	-5.4421	-11.725	-11.189	-13.149	-5.5283	-12.312
-16.003	-10.11	-20.21	-13.006	-9.7135	-3.5158	-4.8406	-11.466	-9.0998	-5.9469	-4.4144	-5.1896	-11.721	-12.368	-5.7892	-6.0955	-5.1126	-7.8569	-7.1036	-10.085	-6.9796	-6.3594	-10.409	-2.5626	-7.4594	-13.619	-3.9794	-3.3055	-9.2416	-10.926	-4.5365	-7.5665	-16.209	-13.495	-7.841	-7.4322	-1.5208	-11.749	-12.279	-4.0156	-9.5295	-7.3218	-5.2209	-5.6798	-4.8217	-19.083	-10.889	-11.534	-9.3304	-6.5298
-3.4724	-6.4212	-4.2181	-2.7519	-7.7845	-7.1955	1.8667	-3.4728	-2.2177	-1.0378	-3.5079	-7.3994	-2.7994	-2.8182	-1.3551	-0.3036	1.1851	-1.0629	-1.9934	1.3012	-0.54242	-10.498	0.5268	-1.5518	-1.6362	0.23115	-4.5784	-3.7638	-4.2151	-0.32701	-3.1122	-3.0771	-2.5922	-3.9032	-1.6044	-3.2543	0.62461	-0.27066	0.11783	-5.2637	-5.5414	-0.5498	-8.3697	1.2428	-6.8642	-3.1927	-5.4139	-5.4087	0.4995	-4.2141
-9.0049	-7.1168	-7.2003	-10.161	-9.538	-8.4739	3.2682	-11.91	-4.3402	-10.375	-6.8566	-6.2895	1.8519	-3.419	-8.9555	-8.2522	-8.3187	-5.0426	-6.3223	-3.1932	-5.6626	-5.1768	-7.9554	-7.1622	-10.001	-4.4747	-8.3712	-3.415	-3.0048	-10.26	-7.4672	-4.6658	-4.278	-4.9851	-2.7288	-5.0475	-9.7309	-2.6911	-2.5913	-7.4783	-7.3656	-8.5656	-13.983	-8.5793	-7.7679	-7.7145	-15.145	-1.8233	-0.98827	-8.752
-4.0167	1.4789	-1.9822	4.7907	3.0429	4.1359	-1.0949	5.0309	-2.4122	-1.5121	3.4899	1.1603	2.3795	1.2231	9.1821	-5.281	1.3612	5.7422	6.9635	1.2664	1.0143	3.5642	-2.8519	-1.091	-3.6787	2.2435	0.30136	6.8212	0.93573	7.3417	3.4717	6.1282	2.161	0.55805	-1.8764	-0.60163	-8.7945	7.2376	3.218	2.0874	4.8757	-1.5864	7.1311	6.0098	3.3415	3.0457	5.1067	-0.5561	-8.1379	8.5309
7.2382	3.8809	8.7523	0.68708	5.6331	6.2674	4.5134	2.9965	0.54051	5.5613	3.4747	2.3515	6.9849	-1.0236	-1.2091	2.943	8.1563	-4.7054	5.2624	4.3103	-3.5144	7.0862	2.5024	-7.4098	1.7899	3.7235	1.448	7.9876	9.7543	4.8881	4.5002	4.9847	3.9072	4.146	4.9261	0.55691	8.2471	1.4137	2.1283	8.6455	6.6655	5.3365	4.2698	-1.4622	4.7963	6.0517	3.434	1.7285	0.11623	3.1275
-2.6696	-10.629	1.6186	0.54543	-4.1813	1.7314	-9.7365	-3.6869	-2.3266	8.2339	-0.60694	-2.4835	-3.3088	-4.7893	-5.8807	-5.3852	-5.4515	-8.7484	-3.2726	-2.8781	-6.4846	-4.0586	-3.4361	-7.864	-4.7048	-1.1279	-4.5452	-3.4599	-5.621	-4.9915	-6.9348	-13.194	-9.6242	-4.7293	-5.8413	-1.5438	-4.2897	2.819	-5.6967	0.95786	-1.2862	-9.4443	-6.9216	-5.4249	-1.7613	0.43168	-1.8094	-1.4034	-9.2123	-8.8464
2.881	1.0678	-0.0066335	-0.10917	-8.1572	-6.9056	0.05682	2.653	-5.3255	-8.5585	6.8128	-3.0687	-1.1296	-0.084719	-7.5561	0.25443	3.0859	0.073451	-8.626	2.1877	-2.5679	1.0231	-2.1559	-3.7778	-3.3246	-3.161	-1.1416	4.457	0.06135	-7.6637	-0.064455	-2.5012	-1.9694	-0.82945	-1.3803	0.76489	2.1829	0.9021	0.61156	3.829	-5.894	-2.8395	1.0684	-2.3382	1.6189	-1.7825	-5.4695	-7.0771	-3.616	2.3842
-18.611	-10.163	-9.4972	-13.012	-15.519	-13.612	-13.596	-9.0519	-9.091	-9.7435	-4.8987	-11.343	-3.2913	-10.295	-16.177	-7.6168	-7.5754	-16.161	-15.822	-12.409	-8.8258	-8.3314	-8.6194	-10.456	-5.3459	-15.727	-4.8929	-14.249	-11.589	-9.7313	-6.7777	-6.3667	-18.784	-17.43	-11.065	-13.95	-8.6196	-8.9537	-8.0284	-12.63	-7.0819	-6.3885	-7.7949	-7.2947	-9.5653	-11.416	-8.0013	-13.012	-13.125	-1.5511
-3.7303	3.3666	4.5847	0.81115	-5.2014	-1.0563	-0.99223	5.0987	5.0758	4.6125	1.6009	1.5272	0.38023	3.1815	-3.5952	2.3594	1.4481	-1.9298	2.0448	1.5154	2.9237	-4.1875	3.3339	3.9015	-1.9702	-4.2611	-7.6766	3.5061	-4.6873	1.751	5.4999	-0.41148	5.6221	-1.5012	4.2233	-3.6173	0.61812	0.026808	0.49065	-0.40965	7.472	0.82543	-0.012599	-3.1818	-0.12696	3.9079	-1.6514	-0.76868	-2.3359	1.2102
-11.651	-9.4863	-14.443	-21.028	-10.725	-13.922	-10.259	-5.7547	-15.911	-16.506	-12.02	-18.778	-14.433	-17.357	-20.971	-9.7818	-16.716	-17.096	-16.321	-10.614	-9.1577	-15.916	-10.706	-13.46	-14.251	-12.599	-13.695	-9.0495	-8.4053	-11.985	-13.772	-12.177	-11.25	-13.048	-15.852	-18.692	-14.305	-11.607	-12.844	-11.972	-14.969	-13.121	-10.855	-14.576	-13.875	-14.302	-8.7123	-13.946	-12.753	-8.3086
6.7293	6.0985	1.4203	7.5568	6.9133	9.5608	7.7548	7.7098	15.213	10.198	7.0416	4.8998	7.9193	5.0479	7.6224	0.64543	10.795	7.2269	0.46169	1.8993	8.665	2.9842	5.5592	5.8267	6.3647	8.3208	10.562	5.2456	4.2929	0.6888	3.1296	5.5023	6.6201	2.4283	3.3524	3.6239	2.8763	4.4799	3.0052	9.4612	5.8366	3.442	12.04	10.207	2.8213	3.809	3.6503	-0.61004	7.0677	11.107
-1.7315	-5.7614	-5.9638	-3.6774	-4.4673	-2.5863	-0.63944	-2.7032	-2.9612	-2.8043	2.0209	2.1208	-7.846	-6.8926	-9.3557	-1.4204	-4.0445	4.1677	-2.0095	8.042	-0.82041	-0.087891	-5.187	-2.6459	-4.7236	-2.4303	1.7594	-7.2699	-5.7328	-4.4081	-5.7211	-3.6934	-0.5182	-8.0125	-0.2721	-4.4922	-1.9392	-5.8742	-7.7293	-0.29449	-4.1134	2.1546	-3.9853	0.80701	-1.4154	-5.8471	-4.0785	-5.7235	-4.2368	1.1417
-11.053	-9.625	-5.9749	-7.3071	-8.5923	-12.806	-8.5039	-4.6747	-14.097	-5.4498	-6.2543	-3.6152	-5.4407	-7.1095	-9.6863	-4.3083	-6.5738	-6.3444	-13.828	-10.583	-10.713	-15.126	-10.67	-7.5243	-9.9966	-7.7867	-16.977	-14.209	-5.898	-14.774	-11.741	-11.371	-7.372	-9.3697	-9.9626	-8.7043	-6.9526	-10.038	-9.0219	-14.419	-7.9361	-12.568	-14.417	-13.408	-3.6314	-12.389	-7.8355	-14.677	-9.682	-11.156
-18.905	-20.873	-21.067	-19.176	-18.926	-17.911	-20.519	-19.533	-21.772	-24.063	-18.921	-23.193	-21.688	-20.783	-21.434	-18.063	-26.274	-28.618	-19.992	-20.266	-24.042	-20.683	-23.244	-23.502	-22.719	-18.339	-24.236	-22.198	-23.813	-20.482	-24.189	-26.227	-19.107	-26.307	-24.055	-28.129	-27.268	-16.991	-27.243	-26.932	-17.577	-23.534	-21.666	-18.786	-20.09	-20.533	-25.366	-24.444	-16.749	-23.74
6.9608	5.2832	6.1026	7.4449	8.8705	10.262	14.859	9.9431	10.317	10.206	6.3293	8.9249	13.517	7.8066	7.9973	1.7334	15.321	3.1337	7.9775	7.6172	8.5502	8.6045	14.193	10.222	13.823	5.8032	4.6268	11.557	6.3013	14.556	8.5682	9.9233	9.8581	15.134	10.332	8.8491	6.1561	4.4076	8.4043	13.407	10.546	7.2138	11.955	5.9928	6.3283	8.0389	8.3072	6.1328	13.587	8.3926
-9.4138	2.2559	-5.5459	0.44322	-5.6815	0.71229	-5.0088	-1.9395	-3.4775	-4.8487	-1.9648	-4.236	-4.4371	-2.3599	-0.018155	-6.0658	-3.6292	-0.11169	2.5428	1.0334	-8.7648	-0.035567	-3.8978	-4.5687	7.2264	-3.7995	0.031709	-10.04	-1.4316	-8.9358	-5.3303	0.070401	-3.6773	-2.3403	-1.8651	1.408	0.6397	-6.6119	0.19528	-6.4489	-3.9645	3.5155	0.047138	-6.1796	-9.1365	-4.3277	1.289	-9.0465	-3.9406	-3.4549
-13.247	-14.399	-12.829	-10.88	-10.936	-15.937	-11.132	-10.329	-12.983	-16.334	-10.39	-4.5245	-13.085	-13.138	-13.038	-9.6651	-11.637	-7.4966	-19.156	-9.5904	-8.965	-18.82	-12.165	-11.219	-14.784	-9.1396	-13.613	-11.217	-14.435	-10.633	-14.107	-18.015	-10.717	-2.9043	-5.3402	-16.922	-8.9354	-8.4415	-10.962	-13.847	-14.796	-12.16	-16.157	-13.758	-14.365	-7.1317	-11.111	-13.126	-10.018	-9.1858
11.231	10.454	8.0421	6.2874	9.7109	4.7923	10.486	5.6556	7.5052	10.296	3.613	10.934	10.594	9.6668	12.149	16.507	10.068	14.315	12.016	9.6999	14.525	10.192	8.845	6.729	14.103	4.1962	11.578	1.6688	4.7906	6.0778	6.8916	10.44	12.307	14.53	8.6518	5.2246	14.315	7.8953	16.513	10.314	11.834	7.392	6.6716	8.7101	7.9316	11.11	7.6682	11.215	8.3686	4.6701
-7.5759	-1.5939	-5.4702	-6.8812	-4.9133	-11.803	-2.6875	-4.7318	-4.4004	-4.3989	-8.9471	-6.4829	-0.39617	-2.4237	-11.811	-5.1206	-8.7278	-7.0111	-6.6887	-7.3547	-5.7428	-6.8196	-2.9198	-3.5258	-4.3474	-10	-2.4157	-4.3786	-4.119	-3.165	-1.9745	-0.70071	-3.3718	-2.0444	-5.6579	-6.6216	-1.8997	-10.728	-9.4076	-5.8304	-9.4099	-6.9081	-5.7338	-11.808	-3.5036	-4.6634	-0.68487	-6.1821	-7.9425	-7.4236
0.42473	-0.33381	-5.6115	-2.6769	1.4343	0.65127	-6.2122	-9.9909	-3.1783	0.88579	-9.3075	-8.548	3.4209	-5.4129	0.53618	2.8657	4.1318	-3.3077	3.9867	1.4094	-5.7656	2.2466	-6.6372	-4.8867	-4.6459	-2.1036	-5.6175	2.2569	-4.4953	-7.153	-4.8508	-1.0736	-2.0765	-1.3915	-1.049	-2.6589	2.1756	-3.5182	-2.5571	-3.7029	-3.457	5.8393	-1.7347	-1.1847	3.499	2.7397	-3.5584	-2.9503	-6.4167	0.35918
-3.0753	-4.5645	-0.86653	-8.9165	-2.6889	2.8701	-9.1464	-6.4456	-4.7553	-8.7801	0.89107	-2.1272	0.43815	-10.184	-2.5854	-5.6772	-1.6443	-8.0848	-11.008	0.040399	-3.893	-2.1567	-7.7696	-3.5965	-4.245	-8.8454	-6.0282	-6.3931	0.76773	-9.7535	-5.8558	-5.398	-6.0255	-1.2095	-4.8141	-3.121	-2.3907	-7.609	1.8478	-4.1949	-3.355	-4.4635	-3.2909	-5.6095	-11.377	-2.0489	0.67847	-2.3196	3.346	1.043
-6.4954	-0.84866	-5.3433	-5.2709	0.94865	-0.40877	-3.7048	2.1422	-2.4297	0.75615	-3.3739	-5.1916	-2.4201	1.9954	0.66139	3.1212	-0.1463	2.7749	0.38591	-0.15186	-0.60129	-6.5014	-3.6561	-0.73424	5.0693	-4.8037	1.7026	2.8543	0.24032	1.9555	-6.0561	-4.2181	1.8167	4.7947	5.6815	-4.557	2.1674	6.5881	-1.0871	2.298	5.6359	-0.67442	3.9445	-2.7098	-0.47282	4.8222	-2.8433	-2.7486	6.2929	0.37478
6.8751	7.7653	9.5375	9.1047	-1.4077	1.739	6.316	7.8521	9.4312	5.7132	4.333	10.743	5.1391	10.233	9.5683	7.8963	8.4191	8.027	3.1659	3.8892	14.059	3.5517	7.3162	5.6279	4.6805	10.33	2.6015	10.935	9.9276	4.0933	6.7287	8.2298	4.353	7.7146	2.5602	7.6341	8.2305	7.1206	9.6371	5.8738	3.1176	4.6688	7.4694	3.9225	3.1981	8.7555	9.8901	10.015	4.8954	8.7262
-10.795	-12.499	-15.83	-20.134	-11.023	-17.253	-19.547	-8.781	-11.551	-13.933	-10.985	-17.654	-14.111	-8.7124	-8.1605	-16.661	-11.141	-10.486	-12.442	-16.645	-23.335	-14.811	-10.845	-15.092	-12.895	-12.605	-11.686	-8.572	-10.177	-11.601	-15.348	-14.892	-17.861	-15.775	-14.141	-12.501	-14.265	-15.723	-13.261	-11.032	-15.912	-11.781	-14.37	-14.032	-13.729	-22.113	-12.529	-14.36	-13.239	-13.023
-3.0709	-5.4324	-6.2426	-0.28571	-2.1582	-2.8824	0.099408	-5.723	-8.2237	-1.6843	5.451	-0.60269	-0.49498	-10.594	-3.3139	1.6544	-2.9565	-8.7023	-6.2871	-4.7513	-1.0977	-3.035	-3.3554	-5.963	-8.1281	-6.8938	5.1965	-1.6134	-2.8664	-2.5557	-0.20475	-3.7716	-5.9663	-4.5726	-8.3913	-8.1265	-4.7843	3.1986	-5.1339	0.76839	-8.301	-6.3846	1.0399	-3.7867	-4.2513	-2.0443	-6.9111	-2.7689	-4.1139	5.9687
-8.2157	-9.0139	-6.301	-4.9702	-3.7205	-7.6344	-6.0554	-1.9633	-5.4633	-11.15	-4.9724	-5.181	-6.9012	-4.1755	-5.8785	-11.723	-7.5474	-6.3424	-11.54	-7.8638	-5.5094	-3.1459	-5.1727	-11.59	-5.3095	-6.1523	-2.6458	-7.7919	-4.4756	-3.6488	-7.1166	-6.9413	-6.7563	-4.8064	0.64566	-7.4882	-3.1525	-7.0694	-7.0671	-10.497	-6.245	-7.4308	-2.9338	-2.9888	-1.9986	-6.5244	0.24889	-3.0453	-8.7926	-3.492
-6.1565	-6.4279	-1.7359	-6.5338	-0.50287	-11.275	-5.9589	-5.589	-8.1296	-13.454	-0.57703	-4.128	-10.086	-5.7213	-2.6522	-1.9791	-5.2272	-1.1869	-4.0221	-11.376	-4.798	-4.7759	-5.5001	-5.5765	-1.4097	-11.282	-5.9294	-4.917	-5.7801	-4.1126	-3.9184	-2.7191	-0.89681	-8.5899	-7.8468	-7.814	-6.846	-9.1863	-2.7059	-4.5964	-8.8128	-0.28202	-4.9453	-8.4378	1.8337	-7.0679	-6.4552	-7.4211	-7.8304	-2.3881
-17.91	-12.236	-18.006	-14.466	-18.927	-15.344	-16.501	-11	-16.293	-16.524	-18.193	-11.645	-14.103	-15.345	-17.848	-13.748	-15.834	-10.594	-17.543	-12.833	-12.49	-9.8215	-16.629	-22.659	-16.617	-10.134	-11.471	-11.598	-13.666	-19.778	-11.798	-14.121	-15.512	-17.315	-10.756	-18.383	-10.728	-14.61	-16.53	-11.475	-16.399	-10.866	-15.187	-13.479	-14.293	-15.694	-11.154	-21.048	-16.592	-10.68
9.4197	12.892	4.6534	8.605	5.7532	16.496	10.646	6.2287	6.4945	8.928	7.4426	9.8694	10.599	10.404	12.736	11.23	5.0989	13.141	7.1688	16.08	6.05	10.816	5.3871	13.653	6.3184	10.849	10.166	6.5357	11.093	7.5802	7.2498	10.585	7.86	9.182	10.51	13.54	18.802	11.629	12.271	7.1627	11.165	10.527	6.129	15.21	8.5677	8.9893	9.4995	7.8719	7.537	19.081
-13.192	-13.223	-13.567	-14.246	-16.808	-13.347	-9.6727	-10.743	-5.6111	-11.026	-12.004	-7.0281	-8.8397	-11.738	-16.195	-12.817	-11.566	-11.991	-19.112	-16.173	-13.781	-22.568	-13.412	-9.4068	-14.499	-13.076	-4.768	-13.348	-10.235	-15.223	-14.83	-13.157	-12.972	-13.847	-11.713	-10.861	-16.404	-11.099	-12.581	-10.115	-8.126	-16.243	-8.2593	-13.048	-18.107	-10.745	-16.086	-10.688	-15.508	-12.197
0.84722	-8.1676	-6.7447	0.85505	-2.4213	-3.5815	-1.8306	-5.8805	-2.9095	-2.0512	-3.329	-8.1268	-4.026	-7.5284	-1.5702	-2.3239	-3.7379	-1.4477	4.3274	-0.81614	-0.78578	-2.9886	0.36149	-2.6186	1.2286	3.0414	0.9706	-5.5404	-0.67658	7.2888	-2.8557	1.9391	-4.4458	-0.76888	-2.022	2.9144	0.46741	2.5037	-6.1118	3.1455	2.3714	-5.9846	-3.2524	-5.0696	-3.2824	-2.2007	-1.5852	-5.3913	-5.1855	-6.1687
-18.498	-16.429	-23.891	-9.6026	-8.0876	-16.509	-18.454	-19.574	-11.229	-17.523	-9.3478	-10.651	-7.3855	-21.609	-12.408	-11.653	-19.07	-18.81	-14.92	-21.244	-19.433	-21.192	-12.011	-14.329	-10.149	-12.707	-10.631	-15.468	-16.672	-15.838	-13.77	-9.6315	-7.5645	-12.999	-14.52	-16.823	-13.729	-20.477	-7.3312	-20.695	-10.117	-17.259	-21.318	-11.355	-16.367	-9.8638	-10.863	-11.987	-15.504	-15.902
-3.4497	7.2611	3.7958	5.3281	-0.46526	0.33557	3.7223	8.7254	8.2237	-1.0176	0.66102	4.6091	10.655	-3.0978	6.3566	2.7097	3.4514	-0.19404	9.5704	4.5687	4.5529	6.7913	8.7233	3.8259	9.8666	12.783	1.8842	1.3522	4.4316	6.5398	4.4048	9.2182	4.4767	-1.5841	-1.041	11.046	4.8037	0.50841	4.7021	3.5444	0.7697	-0.76024	4.1155	-4.5658	-2.8081	0.1719	3.6776	3.7579	11.736	3.3054
-4.3301	-9.1891	-7.6708	-8.6543	-5.2601	-13.485	-12.646	-3.2687	-11.611	-8.9849	-6.166	-7.712	-8.3237	-9.3261	-12.334	-5.2173	-5.2866	-6.7109	-12.032	-14.164	-12.031	-7.0944	-12.601	-13.77	-13.083	-13.22	-8.418	-15.553	-9.9509	-10.527	-6.005	-7.6328	-12.359	-14.02	-12.588	-11.295	-8.933	-3.8749	-0.75796	-9.1612	-9.8174	-19.137	-13.816	-4.9333	-10.612	-4.0899	-8.1476	-15.067	-9.8624	-6.1843
-9.9337	-18.74	-13.454	-10.416	-15.52	-7.4273	-11.202	-6.9732	-14.038	-13.883	-13.857	-16.612	-12.827	-13.107	-9.8634	-14.029	-16.335	-14.592	-22.112	-12.192	-15.163	-14.819	-15.058	-7.094	-17.064	-11.22	-16.693	-13.656	-18.35	-14.888	-16.303	-11.765	-11.338	-18.394	-14.703	-11.053	-11.843	-13.517	-17.747	-12.928	-13.493	-13.773	-12.718	-17.19	-8.6649	-14.185	-10.378	-11.83	-15.575	-11.458
1.394	-1.0272	3.4805	-5.4969	-4.0256	-2.7601	5.1979	3.5286	2.8753	1.7452	-0.50576	3.7077	8.403	4.8776	-0.58526	-3.4123	-2.1664	3.4372	-0.078745	2.5774	-0.54236	-3.4632	-0.51622	4.0647	4.8117	-0.23857	-3.5159	0.24458	7.0728	-2.2655	-2.1728	-4.8424	-5.3045	-1.4447	-5.5706	-1.1684	4.0145	-3.0455	5.5137	-4.0179	-3.4685	-5.1721	0.57387	3.9	3.7218	-1.2979	3.7837	-5.5874	-3.7425	-4.31
-5.0748	-7.2471	-3.082	-3.8053	-7.5996	-3.4043	-9.0258	-5.1696	-4.6816	-4.8872	-2.3609	-3.6719	-4.5514	-1.2987	-9.1374	-4.7565	-2.5568	-3.0376	-11.538	-2.5293	-4.2367	-2.1795	-3.8677	3.2109	1.1096	-4.4913	-7.1456	-0.56817	-6.1767	-5.2713	-11.432	-8.1742	-6.7199	3.6903	1.7929	-3.9182	-3.1051	0.053582	-2.3535	-2.6243	-5.6506	2.9252	-1.6631	-7.8059	-6.6556	-2.6803	-1.981	0.65212	-6.2579	-4.7115
0.46164	-2.4872	-6.5539	-10.016	2.2066	-2.7845	-1.3394	-3.0942	-7.6632	-1.802	-5.4022	-4.8311	-3.6292	-4.9559	-4.6142	-9.7965	-7.4931	-0.69327	-7.1732	-3.7454	-9.4727	-5.6917	1.9018	0.60257	-1.2073	0.93729	-0.66672	2.3679	4.7393	0.13556	-6.0698	-2.1776	-7.17	-4.4356	1.2719	-2.6748	-0.69171	7.8776	-1.0222	-5.8307	-4.3074	-3.97	-1.391	-2.4613	-3.6665	0.43438	-4.0101	-10.001	-4.1882	2.5743
-11.233	-2.1931	-0.24841	-6.1378	-4.6553	-9.6149	-5.8061	-7.903	-3.7638	-6.5218	-8.0052	-5.8641	-3.819	-10.378	-5.479	-3.4684	-7.5508	-7.4559	-8.2374	-6.9267	-9.9153	-4.3234	-2.5497	-0.77217	2.7435	-8.543	-7.8102	-9.0044	-9.5742	-2.9506	-5.4481	-6.3661	-6.0256	-6.0166	-5.2434	-9.4663	-14.967	-4.0518	-4.0887	-5.129	-0.95949	-9.2261	-5.3962	-6.3267	-5.3394	-11.051	-10.865	-4.3192	-4.3753	-3.3329
-17.653	-15.365	-12.746	-9.7058	-9.7112	-14.626	-7.8219	-17.435	-21.993	-9.0455	-14.493	-13.897	-6.9959	-11.519	-14.235	-13.042	-12.09	-8.5466	-6.6688	-10.697	-15.471	-14.016	-17.782	-10.431	-16.91	-9.7505	-7.4932	-13.928	-9.9696	-17.336	-12.421	-14.287	-16.279	-15.167	-14.187	-12.295	-8.6135	-11.685	-14.461	-11.652	-14.147	-12.619	-10.201	-13.117	-14.093	-11.233	-14.629	-11.451	-8.4001	-10.308
-8.1068	-19.726	-13.973	-12.845	-19.601	-9.1342	-13.902	-10.282	-12.467	-16.096	-12.216	-14.544	-13.371	-12.593	-12.077	-18.579	-11.053	-11.389	-6.1809	-16.502	-10.161	-18.074	-19.109	-7.0216	-13.383	-19.065	-9.7726	-16.018	-10.049	-10.783	-18.171	-8.242	-13.783	-19.376	-12.277	-7.2585	-10.979	-11.483	-11.343	-10.931	-16.593	-12.804	-14.387	-12.823	-16.047	-11.066	-10.062	-14.495	-11.552	-11.573
-0.34829	-6.5984	-1.4469	-2.5165	-12.987	-1.2566	-0.21104	-3.2817	-0.28318	-10.256	-3.6898	2.3378	-4.3115	-1.4972	-0.67765	-1.1638	-2.0194	-5.832	-12.906	-5.7624	3.3688	-5.8795	-3.7071	-0.063845	-2.3797	-3.2	-7.4234	-0.51535	2.5219	-0.63543	-2.0536	-5.7191	-4.2061	-1.2519	3.5022	-0.58772	-4.8372	-4.5621	-0.024171	-2.703	-1.5151	-1.8693	-0.38196	-2.5553	-3.5988	-1.8329	-2.9513	2.6982	-0.87703	-1.2595
-0.28874	-13.582	-7.7936	-2.0525	-8.0492	-6.2163	-9.4456	-8.7477	-2.2437	-15.292	-3.1439	-3.8696	-5.6734	-6.272	-5.0329	-6.7878	-3.1959	-7.2789	-0.63192	-7.0185	-1.3401	-1.7326	-6.4617	-11.31	-3.3347	-3.9598	-3.5705	0.039303	-1.4216	-7.2687	-0.23971	-0.37749	-4.3011	-1.3992	-1.1194	-7.0165	2.8427	-2.492	-3.2849	-8.5462	-9.0093	-0.077953	-7.2508	-9.5666	-13.753	-9.3615	-4.5456	-6.7289	-0.79018	-8.9562
-8.2896	-10.376	-6.3707	-12.239	-7.3889	-8.5899	-3.1158	-1.8529	-4.9552	2.0893	-5.0799	-9.9076	-2.119	4.7191	-3.9119	-7.7784	-1.2114	-5.9818	-2.426	-2.0263	-1.1768	-5.7431	-2.7039	-7.1004	-7.096	-4.723	-3.6367	0.24946	-1.3762	-6.0551	-2.7094	-13.104	4.542	-1.4582	-7.1117	-0.1307	-3.3248	-5.5125	5.945	4.3321	1.2025	0.45725	-4.6693	-2.3538	-2.3058	-1.2479	-6.0997	-6.1997	-9.4554	0.52549
-9.5624	-12.514	-11.02	-9.4445	-6.7074	-10.075	-11.275	-10.109	-9.5474	-14.729	-12.923	-5.5009	-12.383	-11.901	-15.643	-7.9563	-13.614	-15.435	-5.6816	-3.7191	-11.975	-12.752	-15.538	-7.5328	-16.825	-6.3657	-13.407	-10.538	-11.732	-14.184	-10.153	-5.1491	-14.089	-10.99	-6.3192	-11.4	-6.7109	-7.0673	-11.063	-9.4581	-6.7103	-10.98	-9.2213	-13.812	-16.518	-11.794	-13.241	-15.581	-8.627	-9.9045
-9.5411	-9.7062	-8.1083	-10.421	-4.8075	-5.8857	-7.1145	-0.46932	-8.5712	-6.55	-10.835	-5.2027	-9.2378	-7.7603	-6.8161	-5.3506	-9.3704	-8.9152	-10.014	-10.208	-9.9254	-7.7546	-9.2924	-12.254	-9.6762	-11.085	-8.4967	-16.013	-6.5582	-13.859	-13.864	-9.082	-7.4652	-11.501	-11.71	-4.2703	-4.4432	-11.737	-12.866	-6.7378	-8.6543	-15.357	-8.4595	-8.9565	-11.341	-7.3639	-10.822	-7.4928	-11.997	-11.983
7.9182	7.6197	6.3557	8.1072	-1.7767	5.8007	-0.13775	6.2074	5.0067	6.5496	8.4671	9.4435	7.581	5.8718	5.0462	8.4716	7.9646	10.479	6.5731	2.479	8.4952	5.96	0.50928	11.311	10.309	5.4619	10.7	8.7075	11.129	7.4328	7.5335	10.998	9.5394	5.8065	7.7387	7.1422	1.062	9.0105	4.7031	-1.9095	11.238	2.4958	4.6687	2.6952	6.2205	7.9125	11.205	-6.0053	6.1939	4.4904
3.0316	1.6431	0.41828	-7.2133	9.7244	4.6912	-3.9759	-3.0809	-2.4958	-3.0566	1.93	1.0245	-0.3306	2.0872	1.668	-0.77188	1.8244	2.5406	-2.7292	-3.225	-6.4457	-0.68948	-2.284	-1.0036	-1.9417	2.4529	0.97234	-4.9276	1.3132	-3.7988	-1.8798	0.70635	1.6398	0.40173	-2.9317	-4.4218	2.3279	2.0228	2.875	2.8325	-2.7235	-0.29631	1.4937	-5.7151	0.39447	-3.5864	-5.8945	-3.3117	-5.2565	-5.7209
0.35502	-5.0912	-4.4514	-4.7952	-10.111	0.40738	-1.576	-0.54247	-2.7064	-0.40886	-11.175	-11.946	0.97211	-4.7512	-5.433	-5.7041	-4.9017	-6.973	-8.4094	-4.538	-1.7044	-3.74	-3.7311	-5.4917	-0.16982	-0.070968	6.1096	-1.2547	-8.1361	-7.6399	1.8967	0.10103	-1.0818	-2.0573	2.3406	-2.5733	-8.1516	-6.2449	-1.0732	-8.2529	-2.9512	1.1211	3.2043	0.035907	-5.739	5.3985	-8.3823	-5.3721	-5.1045	-2.6214
-6.3642	-4.6888	-3.6743	-8.2391	-7.372	-8.2473	-6.8422	-10.445	-5.4564	-9.29	1.3224	-3.6246	-5.1157	-0.84888	-5.6076	-5.0985	-4.0173	-7.0903	-9.7234	-7.5485	0.37468	-5.7945	-7.4728	-7.3105	-6.3983	1.3034	-0.94053	-8.5311	-6.9984	-8.9936	-4.968	-4.5171	-10.771	-2.3347	-9.8925	-5.4761	-0.65697	-6.4397	-2.3118	-0.073425	-10.843	-0.99173	-4.0398	0.61766	-4.6877	-5.6552	-4.2674	-5.1593	-2.9961	-3.0474
-2.5155	-2.547	0.91401	-3.4992	-5.2287	-8.4888	-0.3833	0.013346	-3.8562	-6.4017	-2.324	-6.1555	-9.7434	-0.73148	-4.888	0.94731	0.42431	-3.3603	-3.038	-3.2167	-4.1941	-0.88926	-1.36	-6.0853	-2.7333	1.0948	-7.3428	3.6425	-0.46689	-4.8348	2.0456	-6.9916	-7.5427	-3.0346	-6.1142	4.2494	-6.2213	-5.2514	-7.0383	-1.6684	1.6846	-4.3351	0.081058	-3.2672	-6.3302	-1.0189	-1.957	-1.9853	1.5557	-6.8192
-14.502	-18.758	-13.049	-17.361	-14.74	-6.607	-2.6828	-15.692	-14.818	-5.8185	-16.513	-16	-15.665	-10.511	-13.778	-12.258	-13.241	-15.971	-11.704	-18.287	-7.9925	-13.928	-20.989	-8.4942	-10.788	-14.748	-16.992	-20.573	-9.7415	-15.528	-13.842	-16.006	-20.992	-13.526	-13.758	-10.35	-17.325	-10.773	-15.368	-12.22	-16.565	-8.9401	-19.536	-10.044	-12.612	-7.5456	-12.815	-15.103	-16.965	-13.55
-16.565	-13.629	-14.761	-14.007	-9.0335	-1.0129	-4.6682	-13.479	-9.5928	-13.204	-18.694	-10.808	-12.025	-19.701	-9.4321	-12.401	-10.948	-20.373	-12.058	-15.044	-17.029	-10.602	-11.565	-14.29	-10.487	-11.343	-9.1976	-15.215	-16.807	-20.423	-9.9216	-12.073	-7.6028	-13.092	-11.329	-12.618	-11.945	-4.492	-13.762	-11.816	-9.9592	-16.012	-18.143	-8.0037	-12.671	-15.624	-19.93	-8.8448	-12.727	-4.9103
0.28733	4.1509	-3.7228	-2.5229	3.6862	8.0027	-2.7253	-3.5778	1.417	3.831	-1.2207	-5.453	-3.8854	3.3645	1.0261	7.0531	2.2027	2.0852	0.44367	-1.2153	7.352	0.14967	-2.7032	-5.3042	-1.9654	0.63524	1.6416	-1.538	-8.3357	-6.5348	9.46	-2.775	4.218	3.089	-0.15803	-3.4643	-4.2372	-2.9991	3.1428	-2.5792	-4.229	2.4266	-1.7254	-2.3337	-13.747	2.4791	-4.0432	-2.1084	3.2357	-3.3358
-7.7404	-4.5175	-8.013	-7.5467	-6.9044	-6.1325	-11.746	-7.4827	-2.8298	-6.1532	-9.8667	-4.4661	-5.098	-10.406	-4.1494	-10.242	-10.588	-5.2248	-11.453	-8.6191	-2.1991	1.7565	-3.145	-7.161	-13.771	-9.722	-9.7492	-4.733	-6.7845	-4.4207	-7.8216	-6.4241	-10.241	-8.2826	-4.3472	-4.7643	-9.1173	-4.3717	-8.8604	-5.597	-11.573	-12.174	-7.7944	-7.2876	-8.2178	-1.6772	-6.7689	-7.3875	-9.6088	-1.9389
-0.99378	-0.94506	-6.8582	-12.498	-2.3564	-1.1528	-3.5918	-5.5217	-0.40677	-0.6767	-11.761	-4.5524	-3.105	-9.1226	-6.784	-3.0174	-3.0264	-7.3326	-8.3235	-5.1939	-4.8843	-5.3208	0.096457	-10.555	-6.3291	-1.0366	-10.517	-9.251	-7.238	-9.207	-9.358	-3.9422	-2.403	-8.0666	-2.1432	0.050565	-3.9144	-2.7732	-7.8785	-4.7936	-1.5113	-9.7709	-11.127	-7.0992	-6.7412	-0.6629	-3.3566	-1.7967	-2.4921	-6.6767
14.004	11.488	7.9749	17.089	8.7202	13.767	11.669	14.64	14.704	13.641	14.094	8.5668	5.9759	8.3689	8.0969	12.486	9.675	13.2	6.4905	10.596	12.309	8.7631	12.716	10.402	11.36	8.932	8.4428	8.5068	7.37	7.8642	9.3421	6.2923	12.933	3.2749	8.0913	9.2349	13.317	9.5136	14.029	14.046	4.5055	17.582	13.474	7.1093	5.4154	10.356	9.2333	14.769	11.99	12.43
0.37751	-1.5876	-4.3253	-3.1465	-5.62	1.5403	-2.2982	-2.0135	-3.5753	3.3647	-3.1609	-1.2363	-1.8215	-2.1841	4.357	-4.9766	-5.5085	1.2403	0.90027	-2.1109	-4.5146	1.4997	1.3221	-5.6302	0.049828	-1.9579	-5.2191	-3.0305	-0.78435	0.15211	-4.4205	-5.6546	2.2031	-2.4678	-5.8966	-1.4904	-1.8516	-2.8604	0.47395	-4.7299	-2.0559	3.4402	7.3423	-2.8134	0.16752	-4.5096	-3.1421	1.0495	0.079644	-4.3095
-6.1436	-13.589	0.51345	-8.6208	-0.54213	-2.9969	-2.1331	-7.1869	-8.4965	0.82948	-0.57104	-5.8494	-7.416	-6.0833	-1.7359	-3.7461	-7.2394	-13.459	-15.256	-5.9478	-2.7554	-6.0854	-5.5064	-10.974	-4.4415	-1.6853	-1.4159	-7.0232	-6.4231	-8.2168	-9.8229	-5.5789	-2.5224	-8.7015	-6.31	-8.6523	-1.8236	-9.2854	1.0672	-0.81498	-1.7735	-10.362	-7.5633	-1.2334	-6.8306	-13.376	-3.9065	3.1255	-6.6928	-6.3771
-13.677	-8.1222	-3.1612	-4.5773	-5.1029	-6.3665	-7.1958	-10.065	-3.4998	-6.4318	-11.734	-7.9615	-8.1193	-6.5488	-10.884	-0.71556	-7.8575	-5.2936	-3.3709	-9.8072	-6.8433	-9.5651	-12.964	-6.6761	-9.0278	-8.9623	-9.466	-5.2343	-1.8908	-4.6164	-6.6618	-8.1646	-6.8383	-9.5276	-5.8551	-5.4451	-4.3214	-7.5314	-9.4045	-2.2474	-9.2212	-9.0173	-1.3257	-6.4884	-4.8417	0.21667	-6.4246	-4.2176	-9.4759	-2.9306
-23.668	-17.627	-18.66	-20.078	-22.105	-19.803	-20.211	-15.681	-19.816	-20.73	-26.36	-22.065	-26.621	-21.212	-20.475	-23.315	-18.695	-19.508	-18.775	-20.792	-23.859	-19.673	-20.143	-18.975	-26.59	-23.277	-17.368	-26.872	-24.791	-19.828	-19.896	-18.339	-25.792	-22.174	-24.239	-21.878	-26.925	-24.681	-23.428	-26.084	-23.359	-24.7	-24.081	-22.881	-20.953	-20.306	-23.505	-19.931	-26.641	-26.695
9.5445	17.243	14.536	8.5264	11.714	11.135	12.346	10.881	11.264	10.798	14.753	12.294	6.312	14.28	6.733	7.3113	12.694	12.177	8.9743	11.049	6.8721	8.2484	8.2936	10.819	11.684	10.168	4.5817	2.8088	12.001	6.0182	8.1645	7.644	8.5074	11.901	12.73	9.6871	7.4808	1.4168	10.068	8.6086	14.12	9.4774	15.25	13.555	8.0187	8.3594	8.7309	5.0752	11.24	6.3424
-0.9395	-2.6034	1.2683	-1.2146	-4.6533	-4.9423	-7.7735	-8.0666	-5.51	1.2773	-3.3668	-3.0771	-2.1543	-0.28907	-7.022	-4.1875	-3.9632	-2.3037	-2.2651	-1.083	-9.7019	-5.1422	-0.65484	-6.2937	-5.4016	-2.5136	0.90595	-3.4692	-2.8025	8.2912	-1.6547	-3.9876	-0.38296	-4.3582	2.0693	-5.4114	-4.5572	-3.7553	2.7222	-3.5243	-2.2398	-8.4331	-5.9925	-6.717	0.58711	-5.5342	-5.1455	-5.0194	-2.7598	-1.4655
-10.664	-11.396	-14.751	-13.856	-9.7697	-7.0908	-11.416	-12.573	-12.078	-14.86	-13.041	-18.008	-16.992	-15.755	-11.277	-10.297	-10.944	-8.8243	-13.28	-12.698	-13.535	-13.085	-12.945	-13.511	-13.347	-14.037	-10.293	-9.962	-12.846	-13.412	-10.97	-15.897	-6.639	-10.666	-16.783	-10.459	-10.909	-10.284	-19.918	-7.6124	-13.44	-13.928	-14.824	-13.176	-9.845	-14.147	-19.606	-16.489	-12.34	-16.241
-10.793	-6.6249	-15.828	-18.338	-16.144	-15.688	-15.035	-17.182	-15.724	-17.634	-22.496	-15.243	-16.063	-14.953	-10.751	-12.411	-13.972	-12.981	-13.015	-14.536	-14.713	-13.303	-11.451	-15.588	-9.6988	-5.9437	-8.3521	-17.517	-20.89	-12.408	-16.035	-22.392	-16.078	-11.221	-19.758	-16.465	-17.467	-8.3895	-19.399	-13.805	-9.2504	-11.319	-16.76	-8.3087	-13.923	-9.2412	-20.595	-14.594	-14.01	-12.538
-12.798	-11.112	-11.692	-16.457	-14.238	-8.1345	-10.767	-15.803	-17.921	-13.222	-8.5689	-16.811	-11.885	-16.166	-15.182	-12.295	-10.254	-8.0302	-17.992	-7.6606	-15.754	-15.997	-14.554	-13.437	-17.663	-10.54	-11.197	-11.155	-16.018	-18.334	-15.173	-15.261	-14.163	-10.954	-8.0932	-16.801	-12.375	-13.016	-13.721	-11.344	-11.503	-16.73	-9.1713	-14.521	-16.002	-13.644	-10.072	-15.01	-12.548	-11.924
-3.8538	-1.5857	-1.2631	-0.15984	0.46479	0.94265	1.4887	-0.84027	-0.29932	3.0657	0.15363	2.6317	-5.1297	-4.7148	3.0875	3.9672	-1.1615	2.1783	-2.1351	-0.76168	0.1619	-0.62525	14.497	-3.4117	-1.9166	1.5228	-0.73901	-4.5694	10.953	6.0129	1.3969	-3.3506	3.6618	-4.8473	-0.022727	0.69151	0.49899	-4.8581	-1.0347	4.5739	3.7395	3.1087	4.7755	-4.6342	-1.9242	-1.5282	-1.5198	7.3182	7.9241	-3.5541
-4.9416	-6.9849	-6.3785	-5.0113	1.1941	-4.4427	-5.6645	-5.2699	-4.142	-0.26363	-0.14479	-1.233	-6.0134	10.393	-7.2807	-7.2625	4.0304	-4.1058	-0.37365	-3.4765	-7.5288	-5.1857	-7.9107	-4.0159	2.7045	-4.4132	6.0014	-3.9196	-5.0861	-6.6781	-2.3385	-0.68467	-2.5819	-3.221	-5.1691	1.1867	-6.9342	-2.5763	-1.8793	0.83656	-6.8963	0.6327	-3.7013	0.3898	-8.6521	-1.5638	-2.4013	1.6402	1.3924	1.7716
-13.334	-10.568	-12.162	-10.588	-6.0026	-17.737	-6.1893	-4.8075	-10.511	-3.7711	-17.364	-6.7058	-10.017	-9.8941	-9.6974	-10.574	-7.9782	-7.3885	-6.7903	-6.6	-3.7987	-9.4541	-11.112	-1.8345	-4.0167	-13.774	-16.493	-11.039	-11.296	-7.2877	-6.545	-8.924	-11.463	-7.1168	-10.542	-12.984	-10.708	-8.8814	-11.952	-7.884	-6.4647	-13.293	-10.036	-3.4825	-10.426	-7.3596	-14.978	-8.847	-11.974	-11.708
9.3887	7.6937	5.8858	7.1355	11.549	12.961	8.2591	11.298	10.655	9.2102	-3.3461	11.59	6.4883	8.1986	14.118	11.057	6.5689	9.2729	3.2255	10.394	7.8986	7.9312	3.1194	5.2393	7.5081	9.9307	1.4363	10.782	11.769	11.579	12.753	11.838	7.4238	12.954	2.7931	5.813	7.3598	7.9984	9.557	8.5938	13.544	11.735	8.3189	8.086	9.0082	15.534	8.2846	7.7612	13.999	13.117
-11.658	-2.8958	-7.7797	-16.67	-8.4624	-15.74	-15.157	-6.478	-11.753	-17.787	-11.863	-7.8703	-6.8381	-10.099	-17.802	-10.729	-9.5269	-12.778	-11.408	-6.1782	-15.066	-16.791	-19.123	-16.44	-14.067	-8.6561	-16.79	-10.54	-10.24	-8.4003	-13.582	-13.412	-9.0661	-5.0621	-11.595	-16.432	-11.096	-15.054	-4.3165	-9.6387	-15.491	-6.4709	-19.629	-14.239	-13.066	-12.065	-12.366	-4.8793	-10.891	-6.9379
-6.6567	-2.1876	-2.9661	1.8223	8.9259	-2.4277	-8.758	-5.1338	-2.6053	2.4692	-1.4075	-5.6413	-2.294	2.6281	-8.3973	-6.3511	-6.7533	-4.4963	-7.4645	-1.4791	-3.4138	-0.7315	0.92698	-5.2352	1.4535	2.2283	-2.2896	-0.72548	-6.0021	-2.6946	-0.40922	3.4557	-5.4521	-3.0167	-10.795	-3.8458	0.63149	4.1288	-5.2293	0.74159	0.89212	-2.5725	-4.0061	-7.3972	-2.4045	-9.1597	-1.8644	-3.8277	-5.1368	-2.9206
-6.2766	-6.9713	-0.9872	2.7918	-5.5267	-1.6929	-5.4829	-0.073963	-0.39126	4.5243	4.3989	-2.0017	-2.639	-2.9919	-2.9893	-8.6895	3.5555	-4.886	-1.9372	-4.4827	-0.2907	-3.5518	-0.32165	5.7086	5.3512	3.8554	-0.033022	-2.3814	1.4448	-1.0822	-3.2254	-3.0108	-4.8356	-2.7526	-5.0761	-6.3267	-4.1121	-2.6521	-1.7437	1.5487	-6.2068	-2.4812	-1.748	-2.3079	-3.6446	-7.9511	-0.023119	-2.6926	-3.1995	-6.0962
-5.8604	-10.846	-15.115	-12.227	-9.8338	-16.079	-14.269	-16.425	-12.602	-13.065	-15.556	-14.14	-8.5832	-10.633	-13.299	-14.851	-19.961	-12.566	-19.4	-8.2539	-6.5059	-5.51	-15.886	-13.509	-12.87	-9.7768	-14.166	-18.923	-11.895	-8.3339	-11.618	-16.779	-13.096	-16.518	-18.597	-6.6471	-15.851	-6.9031	-8.2619	-11.301	-14.367	-11.277	-20.111	-11.411	-11.796	-15.29	-14.936	-12.614	-16.223	-16.798
11.811	9.3565	7.3815	8.6166	0.43167	13.273	9.3532	7.4105	6.8232	5.2293	5.5596	14.228	8.6215	4.4034	15.886	6.0589	9.3214	7.4076	8.8859	6.9429	11.118	5.1269	3.921	11.267	5.4278	7.1368	3.5359	12.146	7.3441	16.811	8.6522	10.827	13.366	7.56	8.9704	8.3392	5.9898	8.1023	9.4921	1.4053	7.844	9.0365	4.3133	9.9244	8.1427	9.9444	7.0469	6.8459	12.928	3.2456
-3.1001	-3.1663	-6.8105	-0.14099	-6.0917	-2.2167	0.29276	-1.8905	1.3694	-1.0605	0.76921	0.85365	-1.0536	-4.6325	-2.1014	-6.3257	-4.518	-3.7663	-3.0677	-2.0389	-0.39792	-1.5033	3.8906	-3.5651	2.0057	3.495	-0.42956	-5.6049	-4.0323	-3.8482	-5.2269	-0.6742	-3.0864	-7.5618	-4.5967	3.593	-2.7058	0.30292	-2.8016	-8.711	-12.065	-1.5213	-2.1946	-8.0358	0.12633	1.469	2.2199	-7.9153	-4.0389	-5.34
-9.2127	-11.754	-2.5217	-7.9155	-13.237	-10.92	-12.112	-6.1478	-5.4321	-10.998	-9.3614	-0.96589	-11.25	-5.5315	-8.4925	-11.624	-8.1752	-15.488	-10.245	-8.0365	-8.0683	-2.0763	-6.0377	-6.3803	-19.849	-8.9238	-5.5389	-5.6684	-9.6175	-13.455	-13.798	-17.549	-6.2363	-10.285	-9.25	-2.7476	-6.9127	-6.6647	-10.864	-13.445	-8.9601	-9.3649	-10.898	-9.4073	-1.5347	-5.0534	-10.713	-9.6227	-4.7717	-6.3718
-0.75851	-4.9019	-2.9161	0.049721	-2.274	-1.8965	0.36296	-4.7375	6.23	-2.1364	-2.0137	0.45148	-5.1291	-5.8692	-1.8548	-5.3971	-0.98557	-2.4748	1.244	0.8265	-1.428	-0.56656	2.8161	-3.9947	-2.5533	-4.9685	1.7361	-4.018	-3.3046	-4.7535	-1.7007	0.9165	-3.293	-3.2306	-1.4117	-5.8404	-3.0164	0.37976	3.3511	-2.4512	1.234	0.57912	3.1731	2.9411	0.50171	3.9588	-1.3745	8.0358	-9.128	4.0182
-13.191	-15.566	-22.378	-9.6051	-12.706	-15.962	-13.88	-10.207	-11.294	-20.339	-17.116	-13.567	-10.902	-17.905	-24.634	-12.867	-12.456	-15.634	-15.961	-9.3657	-15.302	-14.603	-20.326	-13.797	-11.106	-5.1784	-7.605	-7.8261	-18.779	-17.036	-22.184	-13.31	-11.113	-19.363	-15.701	-19.399	-17.303	-13.438	-8.7769	-10.935	-14.073	-11.477	-11.792	-12.438	-21.468	-9.9613	-15.867	-19.218	-10.271	-9.1406
-4.3304	0.1308	-7.2733	-2.5672	-3.3621	-3.7491	-2.3693	-5.9126	-2.4403	-8.0077	-8.0917	2.2625	-4.3991	2.3322	-4.6343	-2.2653	-2.879	2.011	-7.2074	-7.5566	0.3177	-13.894	-5.359	-2.8648	-5.7116	-3.1447	-1.3508	-3.4759	-5.8669	1.4325	6.6349	-1.429	1.8082	-4.6029	-8.3808	-3.217	2.0287	-9.0304	-7.5167	-0.44076	-1.5832	-1.4253	-3.0769	-5.0462	-5.3155	-4.1839	8.4074	2.6365	-10.932	-6.2029
-11.089	-15.547	-11.056	-14.568	-7.9134	-11.361	-9.21	-11.105	-13.338	-10.904	-12.982	-10.562	-14.112	-15.251	-7.2228	-9.2934	-18.507	-9.5387	-8.6357	-7.4381	-18.559	-17.813	-13.894	-15.373	-8.2012	-12.029	-10.044	-12.793	-13.624	-16.652	-12.208	-12.109	-9.093	-12.947	-20.325	-8.3456	-7.7225	-7.7758	-12.252	-8.3558	-11.947	-11.378	-10.438	-11.686	-12.878	-16.088	-9.4586	-12.015	-17.534	-10.71
-6.8938	-6.1704	-9.8958	-16.656	-14.178	-9.4498	-13.123	-6.9056	-12.757	-12.334	-11.74	-12.468	-6.7731	-12.592	-11.35	-15.659	-12.239	-0.54787	-9.141	-12.427	-10.408	-10.525	-12.442	-6.0268	-11.029	-11.875	-9.2322	-7.29	-7.7347	-12.992	-12.222	-6.7166	-9.8928	-15.156	-5.9838	-9.6941	-6.1439	-8.353	-10.162	-12.397	-12.408	-14.905	-11.84	-5.6139	-7.6158	-14.322	-7.7221	-2.8279	-13.724	-8.7903
-2.8573	-0.878	-2.6084	-5.7837	-5.8705	-6.5627	-6.8497	-6.2391	-14.531	-8.9676	-6.9683	-4.816	-1.0614	-1.4047	1.7194	-0.47075	-3.3914	-0.17142	-2.654	0.74167	-6.3266	-3.7034	-2.2116	-8.1095	0.47614	1.8419	-6.2554	-0.91901	-1.2325	-3.3519	2.5288	0.47793	-5.9372	-3.7345	-5.5843	-9.969	-0.94896	1.7495	-1.3912	-4.7953	-3.0871	-0.21123	0.58895	3.121	4.6005	-6.1278	-6.5197	0.84866	1.1371	-7.0858
4.0625	2.7783	-2.3073	7.155	2.4834	1.8143	0.42132	14.579	2.2329	-2.0616	2.6582	1.8248	-3.4702	0.22283	2.7798	5.8726	-6.1137	-1.3899	-4.2519	-1.8447	3.8503	4.926	-2.1286	-1.5692	-3.2979	5.6456	6.0742	3.661	0.65409	3.5844	5.2595	5.0336	1.0413	8.4263	-0.14899	-2.6857	0.45743	5.4	-2.6523	4.1447	2.81	4.793	-0.53549	4.2054	-0.87858	-2.8796	2.8624	0.37842	2.145	1.028
-5.1591	-2.3403	-7.1414	-2.5287	-2.1776	-5.713	-0.36734	-7.1234	-7.6304	-6.8824	-7.87	0.2565	0.65682	0.20157	-2.2108	-2.0337	-2.1068	-4.0822	-8.7465	-1.4517	-2.1181	-2.1192	-3.917	-6.0713	-3.0969	-1.032	2.4904	-0.17623	-1.5906	-1.4959	-3.9503	-0.15067	-8.248	-6.2005	-13.095	-1.4568	-0.85526	-8.776	-11.146	0.095927	-4.9436	-1.8501	-4.3435	3.7974	-2.4297	-2.5425	-4.0139	-4.0066	-2.2323	-4.677
-12.926	-9.5855	1.3377	-5.1433	-9.5916	-0.54733	-3.2045	-7.7697	-4.4251	-6.9326	-1.5682	-3.1459	-3.5309	-4.4851	-6.8278	-7.994	-3.2632	-3.0018	-5.4742	-7.6718	-6.9121	-3.3896	-7.1813	1.6869	-11.42	-10.589	-8.3522	-0.11588	-2.7422	-3.4573	-7.688	-7.0833	-5.1996	-7.6124	-10.674	-6.9635	-5.9519	-7.5905	-2.8965	-8.574	-2.4704	-4.7848	2.157	-7.1725	-7.2067	-5.7393	-3.7834	-5.5069	-6.5752	-8.8442
-7.7434	-9.6434	-9.7814	-16.198	-11.34	-6.3725	-7.5602	-9.5921	-16.876	-18.776	-10.831	-11.653	-13.228	-14.396	-11.512	-9.4608	-8.3925	-14.363	-8.9179	-10.844	-13.11	-8.3647	-13.537	-11.062	-11.979	-10.076	-13.556	-11.231	-11.697	-11.794	-14.515	-11.099	-9.8621	-7.025	-11.51	-12.029	-12.126	-12.284	-12.891	-12.983	-12.023	-9.344	-12.893	-7.8564	-12.192	-16.176	-15.018	-12.493	-8.1731	-16.42
2.1446	-3.8688	-7.7223	-0.28398	-2.7236	-4.4647	3.458	-3.1095	3.2619	-5.0673	-1.9107	1.0727	1.3071	2.0496	2.4547	-3.3277	-2.9527	1.841	-0.010344	-0.65205	-2.7042	-3.337	-5.7937	1.9498	1.2184	-0.45033	3.7908	-2.3734	-2.5025	-1.2815	-2.825	4.0672	-4.6846	-6.2851	-1.3896	-4.204	2.346	-5.424	-4.4668	-0.95632	0.83235	0.59745	-3.4706	1.6403	-5.1026	-4.7584	-1.701	-2.9622	2.8053	2.4192
-14.805	-9.0778	-9.2556	-13.159	-7.3128	-10.663	-6.3103	-11.348	-10.685	-14.213	-10.084	-11.229	-7.8097	-5.61	-9.664	-14.096	-8.0452	-12.499	-12.817	-14.182	-10.42	-16.871	-8.2206	-6.4438	-11.919	-10.568	-9.6065	-5.1396	-8.0268	-10.843	-13.373	-12.433	-15.867	-9.0021	-14.003	-11.053	-10.488	-9.4416	-9.1126	-12.354	-8.5161	-9.6621	-11.493	-12.925	-4.8199	-8.6854	-14.672	-16.674	-11.657	-11.482
-15.971	-9.2654	-9.1888	0.59323	-12.518	-9.0578	-17.99	-11.085	-11.05	-10.477	-7.803	-6.278	-3.8531	-5.9004	-10.269	-12.749	-1.6351	-20.102	-6.9395	-10.441	-10.058	-3.7257	-10.361	-9.6437	-8.3486	-12.617	-6.1714	-16.263	-6.7732	-14.327	-12.498	-11.473	-9.7365	-7.9994	-9.8303	-4.7423	-2.1885	-9.0721	-5.0675	-9.4243	-14.498	-4.8536	-7.875	-14.247	-9.684	-11.165	-10.872	-7.7773	-6.3987	-13.367
-11.828	-14.169	-7.7155	-15.559	-13.029	-8.8287	-9.3587	-15.814	-10.054	-11.71	-17.181	-13.632	-12.309	-12.959	-15.096	-14.06	-8.0951	-7.765	-6.4252	-16.557	-17.832	-8.5596	-9.8588	-7.7144	-12.046	-8.6035	-11.818	-10.563	-8.6037	-15.67	-6.8394	-13.563	-9.6202	-12.241	-10.687	-14.627	-3.2392	-12.557	-9.3047	-9.2215	-8.317	-13.783	-7.0165	-18.143	-14.029	-11.066	-7.9065	-12.257	-11.737	-7.3878
-8.5067	-15.278	-8.7192	-4.0433	-8.1149	-10.227	-12.012	-7.9459	-4.7986	-13.432	-0.67455	-7.3366	-9.6194	-6.6844	-9.7279	-6.0933	-5.3263	-9.5231	-8.8612	-8.3102	-14.086	-4.2139	-7.8394	-7.3683	-4.5799	-6.2272	-16.037	-9.2019	-7.3842	-9.3761	-11.92	-8.3975	-9.8195	-10.353	-1.2418	-11.295	-9.4032	-3.4379	-11.699	-7.0665	-5.4274	-7.1287	-12.847	-8.814	-14.249	-4.7652	-10.076	-13.036	-13.464	-9.9045
-3.556	-2.0014	-3.5198	-2.0843	-1.3982	3.0113	-8.968	2.083	-1.9919	2.1601	-3.3694	-4.4553	3.3558	0.070164	-3.627	2.957	3.4937	1.6142	-2.1728	-2.1686	-11.298	3.7655	-5.9771	-7.4995	2.7792	1.4067	-0.95978	-2.3031	3.6691	-5.1365	-2.9643	2.2364	4.8212	-0.37928	-1.2997	0.42827	2.6713	-1.965	-2.2015	-0.29818	2.3933	-3.5076	-0.46891	2.2045	0.27597	5.4778	-10.834	-2.2948	0.58358	-3.8764
4.5449	0.86789	10.253	4.798	12.197	7.3254	3.6418	9.3342	0.28922	9.1744	7.8924	7.7697	7.7009	2.2306	6.5168	-1.4329	8.0733	6.4687	8.1057	-0.8175	4.3847	0.41965	-2.2666	5.3277	5.5996	6.0578	8.9578	-1.7504	3.6352	1.5186	7.5321	1.317	6.6629	-0.059633	3.9721	1.5035	-4.0548	2.352	0.834	3.1342	2.0554	8.8769	2.9627	3.0349	3.687	4.1008	6.1612	7.9066	5.7556	6.9265
-13.81	-4.447	-13.64	-10.96	-13.484	-16.794	-7.3877	-20.356	-16.246	-13.84	-20.575	-10.682	-11.024	-12.621	-15.593	-10.417	-11.685	-15.762	-11.41	-10.46	-22.53	-10.551	-17.667	-21.413	-8.5072	-12.262	-10.848	-12.437	-15.21	-18.371	-15.245	-15.519	-10.059	-5.6517	-15.047	-18.78	-12.971	-16.397	-16.299	-15.03	-14.431	-11.557	-14.302	-11.597	-21.043	-13.147	-15.263	-14.401	-14.228	-12.56
-9.1374	-14.571	-14.182	-10.049	-8.8434	-11.446	-19.751	-10.251	-15.471	-7.3655	-17.208	-18.322	-4.033	-15.726	-16.187	-9.5904	-21.418	-12.24	-15.292	-8.2097	-13.665	-13.949	-17.932	-13.683	-12.982	-12.324	-13.676	-11.053	-16.379	-16.521	-10.146	-13.636	-13.738	-9.9144	-9.4967	-10.493	-12.071	-8.9666	-16.03	-16.247	-13.018	-7.1448	-14.545	-16.401	-13.143	-9.1345	-15.163	-12.873	-9.3654	-20.345
8.8828	9.7804	5.6714	12.087	10.802	9.2766	7.6538	8.5715	9.4095	12.085	17.81	8.9402	5.7782	3.144	15.616	10.481	2.1489	7.5034	6.473	14.217	8.6455	12.253	8.2011	4.0954	12.119	11.916	17.428	10.549	10.49	3.1995	8.2781	9.9462	8.736	8.4268	1.7239	9.3133	15.027	5.7614	16.203	5.1609	13.568	3.0571	3.5889	15.793	10.426	12.793	13.825	10.906	9.7127	11.35
-14.557	-16.265	-15.408	-10.64	-15.839	-14.816	-9.8724	-15.483	-11.587	-8.58	-13.136	-11.504	-18.565	-16.238	-17.439	-18.345	-18.331	-9.3759	-13.081	-12.532	-14.251	-17.11	-13.942	-9.8884	-14.906	-15.16	-11.623	-13.38	-13.413	-8.8513	-15.511	-14.137	-13.438	-9.5382	-15.227	-12.823	-10.96	-12.649	-13.496	-19.479	-13.266	-14.205	-15.405	-17.803	-11.599	-13.379	-20.587	-13.39	-14.892	-17.019
[truncated: 471 more rows]
[truncated: 150 more columns]
