# Supplementary material for: Genetic dissection of main and epistatic effects of QTL based on augmented triple test cross design
Source: PLoS One. 2017 Dec 14;12(12):e0189054. doi: 10.1371/journal.pone.0189054 (PMC5730204; doi:10.1371/journal.pone.0189054)
Supplement: S7 Supporting Information — (ZIP) [file pone.0189054.s007.zip › z2_1500_0.5_10.csv]

-4.6362	-7.5053	-6.5915	-5.1402	-5.6686	-6.0262	-7.5256	-8.4176	-7.0775	-6.7535	-6.6451	-6.4892	-6.2657	-6.2352	-4.9655	-5.2858	-4.9571	-5.2875	-7.3145	-8.5256	-6.6252	-5.6207	-6.929	-7.5356	-6.0028	-6.2162	-8.9776	-6.8148	-5.8821	-4.1628	-6.2498	-5.338	-7.6771	-5.3667	-8.0804	-8.3058	-8.3384	-4.8884	-7.8385	-7.4906	-5.3901	-7.3413	-8.4372	-7.4884	-6.0161	-7.3697	-6.8116	-3.8902	-6.4563	-9.1013
-11.28	-16.439	-13.32	-14.296	-12.496	-12.431	-12.565	-12.862	-12.127	-12.722	-11.11	-12.953	-12.981	-13.086	-14.367	-12.908	-12.679	-13.224	-13.717	-13.844	-12.71	-10.703	-12.853	-11.941	-13.53	-15.528	-11.766	-12.841	-13.302	-14.287	-14.506	-12.837	-13.248	-12.572	-14.05	-15.373	-13.543	-13.628	-14.544	-12.271	-16.486	-13.414	-10.569	-14.913	-14.427	-14.24	-13.763	-14.212	-16.084	-15.416
-10.372	-8.6833	-9.5465	-9.2772	-7.9016	-8.5394	-10.216	-8.6984	-9.5841	-9.4308	-8.5994	-9.3012	-8.7382	-8.2517	-10.046	-9.7934	-9.7992	-10.342	-9.5524	-9.8368	-9.0933	-9.4773	-8.024	-7.5251	-10.023	-8.3732	-10.854	-9.0817	-9.8816	-10.267	-9.2502	-9.6724	-9.3385	-9.2142	-10.655	-9.7718	-8.3822	-8.0193	-11.766	-10.823	-10.613	-9.6767	-9.4216	-8.5584	-11.004	-10.679	-10.035	-11.371	-9.728	-7.8844
-11.781	-12.046	-11.411	-11.845	-13.893	-10.895	-13.469	-12.598	-14.154	-13.033	-13.076	-12.896	-13.341	-12.724	-12.844	-13.448	-12.357	-13.07	-13.228	-10.889	-15.405	-13.639	-12.679	-11.283	-12.262	-11.266	-11.723	-13.599	-10.953	-16.221	-11.674	-12.312	-14.868	-14.083	-12.63	-12.638	-13.13	-15.682	-11.761	-14.21	-12.003	-11.965	-13.205	-11.479	-11.632	-14.544	-13.973	-11.523	-12.177	-12.733
8.4902	7.7588	6.0238	5.1873	6.9472	5.7709	10.885	8.504	7.2796	10.203	4.8016	7.0078	5.7442	7.3441	9.0604	6.5105	8.2744	4.8653	5.9773	6.2745	5.5994	6.5377	7.1568	7.8505	6.8038	7.6532	6.8548	6.0415	6.0658	6.9062	7.7868	9.21	5.4855	7.121	5.4705	6.4015	7.0923	6.07	5.8169	6.3522	7.2804	5.6819	5.9013	6.881	8.5911	5.43	5.7075	5.3728	6.2617	5.9775
4.4561	6.9925	6.5098	4.7379	7.1121	4.5136	4.8721	5.3435	5.5586	5.7301	2.9952	7.6966	5.0593	5.1692	6.7028	5.6199	4.4687	6.345	4.5615	5.0782	4.9532	5.4649	5.9565	6.4415	4.7397	4.006	6.135	6.1193	5.3211	5.2384	6.0915	7.7675	3.2902	3.7272	5.8951	5.0015	4.7365	5.2656	5.1341	5.0651	4.6488	6.9732	5.5784	8.0418	5.4881	5.8099	7.0759	6.2438	5.1017	6.5169
-11.082	-11.994	-10.34	-9.4652	-9.9738	-11.427	-11.312	-13.174	-13.765	-12.741	-11.471	-10.995	-13.158	-11.745	-13.66	-11.265	-11.332	-11.322	-11.955	-12.298	-11.385	-12.01	-13.594	-9.111	-11.575	-11.691	-12.604	-10.957	-9.8112	-9.6136	-13.512	-10.307	-12.805	-11.726	-10.054	-11.471	-11.042	-13.081	-12.233	-12.17	-10.564	-13.039	-12.05	-12.07	-12.798	-10.147	-11.1	-10.648	-11.907	-10.665
6.8851	9.9772	7.4648	9.4144	8.9037	7.4987	6.7458	8.1812	6.8626	8.2948	8.1744	7.8967	9.0843	7.2419	6.9281	6.7499	8.3783	6.7647	8.211	7.9619	8.9929	7.4797	6.4648	7.3507	8.8734	9.315	7.7655	5.4985	8.7452	7.782	9.1087	8.0648	7.5217	9.0623	7.0177	9.0097	6.8829	7.5459	7.8942	7.4792	7.0743	10.711	7.4235	7.7883	9.3805	7.212	9.0365	6.443	9.0845	5.6715
-0.17552	-1.6006	-1.336	-1.1946	-1.0228	-0.80614	-0.11007	-1.4295	-0.015704	-1.9694	-2.598	-1.9109	-1.7714	-0.082706	-2.1547	0.33315	-1.453	0.31951	-1.4257	-0.47341	-2.6433	-0.37158	-1.5414	-1.6129	-1.686	-2.3514	-3.0139	-2.0484	0.77343	-0.88127	-0.65	-0.65123	-0.72671	-1.592	-2.5871	-1.7971	-2.6239	-0.033653	-3.8439	1.051	-0.58685	-0.78839	-2.0916	-0.81569	-1.3535	-0.088579	-0.67408	-2.3399	-1.1702	-2.1824
0.2426	0.87611	2.6399	-1.0471	-0.42167	1.7281	0.65625	-2.2876	-0.29995	-0.68707	0.72735	-0.20051	3.1408	1.7426	-0.9277	0.86507	0.10218	0.39392	-0.32771	-0.3847	-0.11131	-2.8302	0.5018	1.4204	-0.87288	1.3769	1.0762	0.67202	1.7207	1.3258	0.98481	0.96857	-0.83918	0.21638	0.37177	-0.14996	-0.38711	-0.020307	-0.14421	-0.82235	0.94789	0.26878	0.64087	-0.85225	-2.175	0.23798	-0.80085	0.11982	0.060716	-0.41849
-3.8429	-3.9632	-2.8386	-4.72	-4.2325	-3.2038	-4.5066	-3.6151	-3.7514	-3.6161	-2.4983	-1.5079	-3.6358	-1.7973	-1.6424	-3.3132	-3.9532	-2.251	-2.7735	-3.9062	-2.9626	-0.4393	-2.0589	-5.3434	-3.6363	-1.1826	-3.246	-2.5707	-4.2242	-4.0078	-0.59524	-2.5666	-2.5281	-2.7472	-3.1857	-4.1903	-0.73222	-2.0353	-1.5426	-2.3472	-2.8203	-2.7705	-3.1585	-4.4174	-2.2607	-4.3743	-1.4009	-2.3192	-4.2247	-1.8601
-1.0147	-2.8313	-2.3997	-1.5803	-0.61239	-1.8451	-1.587	-1.8009	-3.5186	-1.9749	-1.2996	-1.6346	-2.6262	-2.5151	-2.1953	-1.102	-2.123	0.86377	-0.26701	-1.3782	-0.053754	-1.5803	-0.68336	-2.6466	0.67005	-0.9646	-1.3004	-1.1603	-1.1534	-3.2997	-2.0684	-0.40809	-3.303	1.2559	-0.97804	-1.4809	-2.5644	-1.3198	-5.0035	0.37982	-2.9853	-0.31737	-1.8131	-1.9431	-1.5882	-1.8817	-0.7285	0.57078	0.76865	-0.52287
-6.8617	-4.6475	-3.229	-4.4869	-5.1923	-3.8663	-6.2295	-5.6673	-3.8356	-3.6925	-4.0568	-4.7348	-5.5409	-5.606	-5.8379	-4.1012	-3.9708	-5.807	-4.5114	-4.4942	-6.0919	-4.5004	-3.3909	-3.4023	-6.2518	-4.663	-2.0796	-4.0314	-2.6583	-2.3395	-4.1168	-4.8183	-3.8011	-4.4076	-5.9635	-6.4299	-3.7877	-4.8609	-3.657	-3.8524	-4.9798	-3.3401	-4.3844	-4.2849	-3.9925	-4.642	-3.9564	-4.233	-4.1063	-4.1209
-13.171	-15.947	-14.413	-11.783	-14.315	-14.721	-15.922	-14.896	-15.692	-14.111	-16.203	-13.482	-13.042	-13.856	-14.601	-11.266	-14.567	-15.208	-14.072	-12.672	-15.727	-13.766	-15.885	-14.953	-14.869	-14.604	-12.996	-14.437	-15.638	-13.93	-13.449	-11.913	-14.568	-12.888	-14.929	-13.444	-15.787	-12.923	-12.4	-13.66	-14.153	-13.713	-13.641	-13.024	-14.252	-10.348	-12.809	-14.567	-12.531	-14.262
-12.415	-10.229	-10.393	-9.0708	-9.4426	-8.9372	-11.667	-9.5172	-9.8657	-9.853	-13.398	-10.393	-9.7692	-11.153	-10.266	-9.5767	-7.6827	-9.1761	-10.778	-9.7313	-8.752	-11.806	-13.387	-12.166	-9.3945	-10.649	-9.7221	-8.6304	-8.9733	-12.587	-9.2452	-10.623	-8.6593	-10.666	-10.145	-8.7911	-10.273	-11.454	-9.5221	-9.932	-10.451	-9.5851	-6.8602	-9.5111	-10.927	-11.962	-11.379	-9.2975	-10.182	-9.712
-12.871	-11.974	-13.201	-14.253	-12.526	-12.122	-13.817	-11.829	-12.736	-11.67	-13.728	-14.247	-10.917	-11.064	-12.176	-11.602	-11.309	-12.517	-12.93	-12.17	-12.099	-13.405	-14.669	-12.05	-12.815	-12.032	-14.82	-14.095	-13.04	-11.387	-15.049	-13.955	-11.133	-13.311	-13.025	-13.157	-13.002	-9.4359	-12.852	-12.197	-11.793	-11.083	-12.368	-11.239	-12.516	-13.532	-11.587	-12.735	-14.115	-12.426
-6.7311	-5.0601	-4.2398	-4.5055	-3.1415	-4.2471	-6.8932	-8.1707	-4.9703	-5.4935	-5.4092	-5.9282	-4.8988	-5.6096	-3.6292	-6.5771	-4.5513	-6.9283	-7.2739	-4.1373	-7.1556	-6.8663	-5.4293	-5.2835	-5.402	-4.4351	-3.2742	-5.7623	-4.6834	-5.1199	-4.8653	-4.4108	-2.6571	-4.7198	-6.1239	-5.7539	-4.5844	-6.4669	-6.9787	-5.809	-5.3049	-4.7149	-6.0459	-7.5749	-4.2699	-4.7524	-4.0419	-6.4199	-4.7556	-4.4632
-2.1526	-4.0796	-3.3093	-6.0208	-3.4392	-6.7592	-4.5819	-2.9903	-4.7324	-3.0289	-4.4951	-5.2126	-3.581	-3.8166	-6.0168	-3.3204	-4.842	-3.5254	-1.0458	-3.8469	-5.6452	-4.4827	-4.1761	-3.051	-3.4995	-2.8091	-2.3236	-3.3339	-4.705	-3.6952	-4.1071	-5.9192	-4.4347	-4.226	-1.824	-4.3926	-3.3563	-1.9341	-3.0543	-3.045	-2.8887	-3.446	-3.6233	-4.0244	-3.1317	-5.2837	-4.4129	-4.8474	-5.7434	-2.2126
-1.7355	-2.1267	-4.4477	-5.4072	-4.526	-5.7511	-4.5589	-2.7309	-3.02	-4.1822	-2.8162	-4.2892	-1.892	-4.2774	-2.9647	-4.7786	-4.729	-3.3927	-4.1526	-2.9325	-3.3922	-2.9528	-3.9506	-2.0757	-2.8653	-4.6688	-1.9131	-6.1226	-4.2992	-5.0614	-4.5101	-3.8138	-2.501	-3.495	-3.5233	-6.0898	-3.3797	-5.465	-3.0278	-2.6088	-3.5834	-2.9089	-2.8684	-3.594	-0.82831	-2.1883	-2.665	-3.1949	-3.113	-3.4116
-12.521	-11.225	-9.4665	-10.927	-10.402	-9.5266	-10.496	-11.273	-13.029	-11.953	-11.301	-11.195	-10.785	-10.664	-12.676	-8.5452	-8.4052	-10.695	-10.896	-8.8448	-10.6	-10.752	-10.369	-10.523	-9.3411	-10.253	-11.512	-9.8139	-10.069	-9.079	-10.665	-12.032	-10.057	-9.0408	-11.766	-13.234	-12.131	-11.879	-9.8631	-9.2621	-9.3677	-10.196	-9.7764	-8.5059	-11.195	-9.9695	-12.727	-9.6989	-11.562	-12.534
1.1831	-0.72797	4.4046	1.3177	1.8933	-0.44837	1.1994	1.0014	1.5468	0.0060148	-0.44181	1.4105	0.97557	-1.4226	-1.1891	0.50428	-1.4738	1.0148	0.63878	0.1094	2.8379	2.7687	2.9566	3.1337	-0.077824	3.1651	0.93252	0.70447	-0.058367	2.1229	2.3669	0.10431	1.413	-0.56462	0.051141	3.0445	4.1021	-1.36	-0.32255	2.0825	2.5518	1.7713	1.3641	1.2603	1.383	1.5688	0.75729	1.3865	1.6758	0.61482
-12.725	-12.235	-12.308	-11.979	-13.684	-12.653	-11.957	-14.082	-9.9896	-13.677	-11.695	-10.717	-11.088	-13.143	-9.8916	-9.7064	-13.182	-11.861	-11.671	-11.663	-11.26	-11.218	-9.8355	-13.039	-11.908	-11.44	-11.235	-12.499	-13.124	-12.455	-11.431	-11.359	-10.486	-12.236	-11.405	-9.3485	-12.103	-11.27	-9.3941	-11.659	-11.381	-11.128	-11.298	-10.487	-8.547	-11.331	-11.761	-10.097	-13.684	-10.737
-3.7599	-0.86264	-3.6322	-2.3597	-4.7794	-3.1912	-5.8098	-2.9568	-2.8366	-2.0176	-0.061499	-2.2511	-1.5067	-3.5935	-4.0747	-2.6371	-1.4809	-3.5159	-4.1872	-1.366	-4.229	-2.9102	-2.9198	-3.1452	-4.7917	-1.2742	-5.0721	-0.60955	-3.4966	-2.5241	-4.5802	-1.2854	-1.251	-4.3194	-2.7034	-3.3532	-2.1798	-2.4643	-4.499	-1.9865	-2.1961	-2.9617	-3.0064	-2.5179	-4.6807	-3.1845	-2.688	-3.5113	-4.7521	-5.8919
-23.97	-21.85	-18.367	-22.359	-21.09	-19.933	-22.2	-22.361	-21.395	-21.193	-21.722	-19.141	-21.732	-20.669	-22.129	-22.343	-21.658	-21.127	-21.598	-19.759	-19.953	-19.138	-20.238	-20.277	-23.098	-22.839	-19.615	-18.678	-20.697	-20.838	-21.132	-20.774	-21.285	-18.938	-21.837	-21.291	-19.282	-20.64	-22.108	-18.952	-22.459	-20.886	-21.451	-21.769	-19.716	-19.695	-21.543	-17.479	-21.82	-21.796
-20.879	-21.43	-19.772	-20.812	-21.09	-21.228	-17.905	-21.136	-22.58	-20.59	-18.579	-20.135	-19.139	-18.685	-20.416	-19.934	-22.233	-20.601	-22.136	-21.402	-22.139	-20.886	-21.167	-21.28	-23.324	-22.198	-20.856	-21.875	-20.044	-20.701	-23.3	-21.056	-19.719	-22.722	-19.995	-18.917	-21.31	-20.123	-23.606	-20.758	-20.148	-22.294	-20.185	-20.595	-21.6	-18.926	-19.195	-22.57	-20.557	-22.152
0.25798	0.82109	-0.78414	-0.86246	-0.98614	-1.2872	0.63412	-1.6533	-1.381	0.80685	0.23469	-0.99168	1.3565	0.68686	-0.54005	2.3993	0.97103	-0.57506	2.5769	0.85204	-1.5657	-1.0649	-0.88246	0.010136	1.1074	-1.3808	0.36903	3.5278	-0.038876	1.225	-1.6058	-0.50319	-1.861	-1.5471	-2.3055	-0.6557	0.32414	-0.49884	-2.3962	-0.6417	2.8313	1.2971	-1.2033	0.82562	-0.12607	0.3581	0.31115	0.49164	-0.47058	-0.16979
-0.6905	-0.49612	-1.8562	-0.93141	-1.0963	-1.854	-0.066468	-0.64796	-1.7577	-2.701	-3.285	-0.33211	-1.3304	-3.4745	-2.1996	-1.5287	0.0030203	-1.3273	-1.2512	-0.71411	-1.8587	-0.34943	0.41354	-1.1127	-0.73841	-1.4252	-0.87037	0.20861	-2.155	-2.4294	1.6538	0.68739	-0.72996	0.31974	-1.6364	-2.9631	-1.4421	1.2451	-1.7192	-2.5386	-0.96437	0.39667	-2.7165	-1.6457	-2.3088	-1.6667	-0.92218	-1.2848	-1.6096	0.55585
-9.431	-9.4955	-9.1173	-7.1042	-9.8085	-9.6	-8.7639	-9.2688	-9.8944	-10.014	-6.8057	-9.4069	-9.2083	-8.8486	-9.1004	-7.6395	-10.23	-8.7467	-9.1683	-8.113	-9.468	-6.5465	-9.2693	-9.5536	-10.194	-9.1756	-9.6839	-6.5909	-11.109	-8.3543	-10.512	-7.8743	-8.4908	-9.7296	-8.3633	-10.277	-9.3807	-10.397	-7.8763	-6.3002	-8.9799	-10.445	-8.8447	-9.6121	-10.023	-9.148	-9.1645	-8.9471	-8.8447	-9.9598
-13.974	-13.251	-11.751	-10.681	-11.691	-13.18	-12.061	-12.782	-12.572	-11.514	-10.538	-10.517	-12.465	-9.6056	-10.321	-12.598	-11.816	-10.67	-12.24	-11.066	-11.768	-11.977	-11.337	-12.999	-12.486	-12.734	-11.667	-9.8393	-8.7432	-9.8541	-13.258	-12.853	-11.975	-11.789	-12.804	-10.819	-11.784	-12.056	-11.708	-13.618	-12.154	-11.805	-12.504	-11.782	-11.406	-13.285	-10.76	-10.132	-12.641	-12.45
0.78062	-0.93883	0.14053	0.32222	-1.2381	-1.7194	-1.3829	-1.7498	-1.4321	-0.95043	-0.065664	0.60362	1.5701	-0.64099	1.2576	0.69105	-2.2997	-1.3741	0.58091	1.0888	-0.8073	-0.39252	-0.18085	-1.2235	-0.87885	0.49758	-0.035499	1.5945	-0.013676	-0.69076	-2.223	0.7803	-0.40735	0.38918	-0.20063	-1.1214	-2.8538	-0.54271	-1.1737	-2.208	0.6908	-0.050311	0.030121	0.68521	1.8504	-0.67695	-1.366	0.81069	-2.6006	0.86653
-11.864	-8.7857	-12.939	-12.495	-12.977	-12.421	-11.264	-10.323	-10.843	-12.24	-11.054	-10.203	-13.364	-10.51	-12.088	-15.778	-12.273	-11.979	-11.649	-11.004	-12.371	-10.07	-11.555	-12.976	-8.7584	-10.16	-12.63	-11.718	-13.804	-11.125	-11.258	-12.534	-11.426	-13.062	-10.856	-15.265	-12.58	-13.346	-12.598	-9.8097	-13.126	-9.2407	-9.5305	-11.842	-12.299	-12.266	-11.555	-10.146	-12.459	-11.815
-11.377	-12.849	-11.362	-13.943	-13.415	-10.608	-12.151	-11.106	-10.624	-11.797	-12.318	-13.531	-11.58	-11.938	-11.072	-12.789	-11.216	-13.086	-12.627	-9.4609	-11.219	-10.79	-13.166	-11.969	-11.746	-12.204	-12.265	-13.044	-12.83	-11.81	-12.412	-12.322	-11.51	-11.685	-12.98	-9.3719	-11.614	-10.111	-13.503	-10.08	-10.506	-13.106	-11.944	-10.389	-11.708	-11.601	-11.534	-10.613	-11.728	-11.086
-2.5509	-0.93507	-2.7266	-3.3931	-1.5257	-0.57695	-1.251	-1.0684	-1.2938	-1.1531	-0.8993	-1.9804	-2.694	-0.89976	-1.4751	-1.6458	-2.8361	0.33143	0.34616	-2.7448	-1.3898	-2.4503	-1.3946	-2.824	-0.653	-1.8842	-1.1084	-1.6503	-1.2275	-1.9796	-0.26638	-4.5412	-3.0229	-2.6802	-3.1115	-1.8145	-0.33867	-3.1035	-1.091	1.1124	-2.4983	-1.3944	-2.3585	-1.0734	-4.2438	-1.786	-2.4008	-2.1899	-1.9693	-1.3833
-5.5067	-4.2755	-6.6634	-4.2408	-6.7778	-6.4171	-7.3235	-7.1839	-5.2461	-6.1943	-7.4946	-4.9277	-6.1517	-5.8996	-3.4309	-5.4225	-4.2356	-6.9786	-4.587	-7.3282	-8.1801	-8.388	-6.5438	-5.1151	-5.0167	-6.3726	-5.0577	-5.5491	-4.9951	-4.6919	-5.4303	-4.7552	-4.2196	-4.9757	-5.9631	-6.2545	-6.6352	-4.4183	-6.7757	-7.7781	-6.7301	-6.5545	-3.1725	-4.7625	-8.8843	-4.6485	-6.5666	-5.8186	-6.343	-8.3791
-12.304	-12.221	-12.248	-9.1555	-10.15	-7.7342	-10.745	-11.247	-10.064	-14.059	-8.5588	-12.067	-10.612	-12.426	-9.5479	-12.927	-10.95	-8.8673	-9.7353	-12.245	-11.602	-14.103	-10.581	-10.843	-13.228	-11.506	-10.993	-11.147	-9.9862	-9.782	-7.1493	-9.1197	-10.744	-13.534	-14.501	-11.675	-11.34	-9.4152	-11.394	-12.502	-12.444	-11.56	-11.199	-13.448	-11.702	-10.477	-7.9905	-9.8483	-11.199	-11.354
5.347	1.5077	1.7091	1.941	3.4202	2.8866	2.2625	3.0363	1.9863	3.8233	3.1351	3.7143	2.0003	2.5909	3.3371	3.5157	3.6019	1.8073	1.8098	2.3867	5.0629	0.57204	1.5347	0.078698	3.7595	1.1713	4.1069	2.7306	0.7554	3.5283	4.6991	0.85099	0.1227	5.5247	3.2955	3.0579	2.7608	4.9955	3.9103	3.5717	1.1305	2.0191	0.79752	3.6159	2.8455	1.6581	2.4325	2.4808	3.5588	3.3672
-7.9354	-9.271	-8.5704	-9.8641	-12.112	-9.3	-10.59	-9.167	-8.1751	-9.811	-9.5633	-6.262	-8.4151	-8.5804	-8.8748	-9.0477	-8.4083	-9.9867	-10.56	-6.782	-9.6043	-9.7845	-9.6582	-8.4755	-6.0718	-6.9179	-10.539	-10.277	-7.1971	-8.2803	-8.7068	-9.0361	-10.702	-11.394	-7.8243	-8.4784	-8.484	-12.355	-10.38	-10.622	-9.3221	-8.0707	-10.147	-9.6395	-10.127	-9.7437	-9.5191	-9.2188	-9.7989	-10.915
-1.7956	-2.8633	-2.6413	-3.3372	-2.9089	-1.257	-5.2401	-2.4441	-1.1509	-5.343	-2.6568	-3.9515	-4.1832	-3.8297	-2.8886	-5.2642	-3.6842	-3.5586	-4.2498	-3.8163	-3.7239	-3.413	-5.0446	-5.149	-2.8767	-4.5974	-4.8223	-2.8266	-5.2838	-2.2445	-3.441	-4.9896	-3.6416	-2.817	-5.2292	-2.6017	-2.7317	-2.8723	-2.9022	-1.2739	-4.7975	-6.1459	-2.7389	-2.6118	-2.762	-2.4564	-3.8153	-5.3436	-3.4838	-3.4989
5.5881	6.3302	5.0994	7.7359	4.2686	7.404	7.5577	6.7706	5.7707	4.7665	7.1813	3.4053	6.8986	3.7687	4.8084	2.8861	5.9209	6.0067	7.2803	4.1547	6.6883	5.4838	7.1078	3.0329	6.7423	4.8037	5.092	4.56	5.5431	5.3921	5.3522	7.0297	6.6129	6.8836	6.3439	4.4343	5.4611	5.2705	4.9621	6.5818	4.5765	5.1014	6.0793	5.6286	5.1398	7.1473	3.6633	8.2468	7.3368	3.1335
-15.751	-13.214	-14.794	-15.436	-15.011	-16.299	-15.782	-13.921	-14.817	-14.365	-15.483	-13.196	-15.745	-14.293	-16.136	-14.081	-15.291	-14.727	-13.871	-14.305	-16.322	-14.658	-15.7	-13.937	-13.758	-14.44	-16.431	-12.815	-15.32	-12.406	-15.25	-14.341	-15.22	-14.56	-14.106	-12.933	-12.243	-13.202	-12.659	-13.828	-15.445	-15.353	-15.526	-14.712	-12.45	-15.093	-13.898	-14.482	-14.848	-15.414
-11.96	-13.404	-12.072	-12.879	-12.478	-14.423	-11.364	-14.203	-11.709	-11.458	-11.987	-14.958	-12.892	-13.011	-11.69	-12.203	-12.309	-14.296	-12.134	-13.31	-13.171	-13.427	-12.181	-13.051	-11.325	-14.759	-10.569	-14.685	-12.193	-11.706	-12.933	-12.216	-13.148	-12.936	-13.245	-12.211	-13.059	-13.652	-14.358	-10.913	-12.53	-12.639	-12.344	-13.952	-14.434	-14.673	-13.725	-13.446	-14.945	-14.059
-1.1634	-1.8644	-1.9864	1.0849	-0.2975	-4.053	-2.5234	-1.3777	-2.5299	-3.2562	-4.344	-3.4609	-2.617	-1.2487	-3.5991	-1.5811	-3.172	-2.0263	-4.5174	-1.8643	-3.1734	-3.5891	-2.4762	-1.5192	-1.487	-0.8395	-1.9884	-0.65415	-1.964	-1.7509	-0.45693	-1.0968	-2.5539	-3.3756	-3.8027	-2.2029	-1.3183	-1.7201	-2.368	-2.1477	-2.144	-2.3838	-2.8832	-2.4572	-2.6258	-1.2868	0.63039	-2.3326	-6.4886	-1.0984
-11.772	-9.6309	-10.585	-10.609	-10.984	-9.9796	-11.587	-9.8734	-10.59	-9.8121	-10.074	-15.226	-12.286	-12.194	-12.856	-9.4281	-9.8505	-11.605	-10.071	-9.4123	-9.9801	-12.989	-10.149	-10.446	-11.313	-8.9819	-10.434	-10.145	-11.529	-9.2384	-10.36	-10.754	-12.219	-11.86	-10.084	-11.257	-10.577	-11.339	-11.773	-11.333	-12.868	-12.986	-10.349	-11.132	-11.169	-12.482	-11.177	-9.4426	-10.012	-10.562
0.26452	-1.6387	-3.9692	-3.6697	-2.5129	-3.4917	-3.6245	-2.3005	-4.5021	-3.9568	-4.3998	-4.0226	-2.8951	-2.1233	-2.552	-1.9045	-2.6122	-1.9792	-1.3601	-1.5091	-3.0453	-4.054	-3.6941	-3.1975	-2.286	-3.4417	-3.5036	-1.0188	-1.759	-3.9112	-3.4603	-2.2568	-0.92709	-1.7464	-1.3888	-0.66597	0.7092	-3.548	-2.3479	-2.0852	-2.8201	-4.1213	-0.69248	-3.848	-1.714	-3.0156	-1.9521	-3.3096	-1.5037	-4.1673
1.8711	2.2325	-0.6283	-0.6913	2.3614	2.1246	-1.1003	2.3493	2.6224	0.5973	2.5068	2.8652	2.8032	1.8456	2.2965	1.8099	2.385	2.5104	3.1898	0.92265	-0.37302	4.9303	1.956	2.5595	2.8292	1.9388	1.0494	0.94357	1.2774	0.47617	-0.16104	0.42836	2.1227	0.59266	-0.65468	2.2176	0.11094	-0.53878	-0.94793	0.47697	0.5604	0.72866	1.33	-0.24078	1.7266	1.7587	2.6542	0.04519	1.5609	0.87538
-7.6509	-7.4266	-9.8623	-9.3454	-10.302	-9.9661	-7.1369	-9.4762	-8.8374	-11.999	-9.3679	-8.7064	-9.3946	-7.9177	-9.5093	-9.2334	-9.6085	-8.368	-8.7468	-8.6386	-8.5461	-8.2001	-7.8896	-8.9462	-10.485	-8.4562	-8.0397	-8.414	-9.7902	-9.3153	-9.479	-8.9664	-7.2247	-10.637	-9.4858	-10.39	-9.2871	-6.6247	-9.6785	-9.7428	-6.7998	-8.6156	-8.3701	-9.4602	-8.6681	-8.5186	-6.9657	-11.072	-8.4592	-9.8211
-4.2674	-3.4196	-4.8812	-4.655	-1.6163	-8.3782	-4.9065	-4.0674	-4.1952	-4.3328	-3.9393	-3.5267	-4.9603	-4.532	-4.0751	-3.688	-5.2513	-3.0508	-1.4279	-4.6624	-3.045	-5.6292	-5.8021	-4.1328	-4.5666	-2.7667	-6.9736	-4.6713	-4.8416	-4.4436	-4.0134	-3.4224	-5.0241	-4.3375	-5.7369	-5.967	-4.1311	-4.5568	-4.6366	-4.8864	-4.6365	-3.5952	-5.709	-4.6496	-4.0914	-5.1674	-4.5407	-5.6112	-5.5388	-1.8796
-2.0823	-0.45325	-2.9384	-2.5504	-0.95191	2.2899	-0.80671	-0.79705	-0.63343	-0.46516	-1.5079	-2.0641	-2.2185	-0.40829	-1.2093	-1.1584	-0.68853	-1.5715	-1.1334	-1.1034	-1.1241	-1.074	-1.273	-2.0803	-0.29877	-2.4021	-0.48868	-3.518	-1.4484	-5.1551	-2.8879	-1.9747	-1.268	-1.2934	0.25569	-2.0219	0.58422	1.8197	-1.5909	0.0952	-1.9317	-0.96735	-2.5798	-1.0583	1.1188	-1.4121	-1.1144	-2.1014	-0.41973	-0.50933
1.5273	-0.20011	1.9706	0.65699	3.2479	-0.062075	-2.8824	0.58267	-0.69388	1.515	-1.0658	0.01301	-1.8226	0.087486	-1.4999	2.2149	-0.98485	0.25402	-0.34314	-1.3873	2.3081	-2.9518	-0.21655	2.0166	-0.083533	-0.5837	-0.29286	0.33182	-0.47583	2.9735	0.85699	0.095295	-0.76715	-0.87384	0.77117	0.68626	0.66643	-0.30489	-1.1394	2.781	1.0319	2.172	-0.13765	-1.7988	1.2771	1.1837	-0.88513	-0.52532	1.2511	1.2028
-3.1697	-3.1562	-2.4075	-2.2673	-5.5721	-0.078619	-4.2988	-4.45	-2.2587	-3.4344	-0.85323	-1.796	-3.3861	-1.0759	-4.4851	-2.698	-3.8536	-3.2144	-1.3354	-1.9192	-2.2475	-4.011	-4.0595	-4.0769	-3.3176	-2.9845	-2.0165	-5.8771	-4.264	-1.1174	-1.5059	-2.2706	-4.4446	-1.3207	-4.2106	-3.3597	-2.6724	-2.8989	-2.0824	-2.8316	-0.92984	-4.3582	-1.5186	-4.3633	-3.5638	-1.7322	-2.7976	-2.0058	-2.4031	-1.4176
-12.166	-11.562	-12.643	-10.496	-11.626	-12.135	-10.265	-10.359	-11.021	-11.467	-9.9963	-10.416	-11.659	-10.312	-10.013	-11.673	-11.538	-10.743	-10.389	-12.773	-12.352	-9.0638	-11.513	-11.945	-9.8402	-12.178	-12.464	-10.044	-10.294	-9.9965	-10.72	-11.728	-8.3748	-10.916	-9.6664	-8.7427	-9.1141	-11.523	-10.03	-7.9848	-12.841	-12.798	-12.358	-11.544	-11.707	-8.1969	-10.715	-10.811	-10.488	-10.969
-1.0011	0.59692	-2.5219	-0.25254	-0.92291	-1.2669	-2.7116	-0.39803	0.71563	-2.1647	-4.4558	-3.9912	0.91923	-2.3076	-2.218	-2.9866	-0.10174	-1.8788	-0.37727	-4.602	-3.0767	-3.0647	-0.78096	-1.0956	-1.2964	-2.7426	-2.2615	-0.85408	-2.5339	-2.7036	-2.1703	-2.3764	-0.26462	0.055172	-0.57166	-0.91182	-0.33502	-0.21992	1.5707	-2.1131	-2.6984	-1.2869	-2.4142	-1.2006	-0.74599	-0.67199	-1.3373	-2.5601	-0.4863	-1.69
-5.2065	-5.5058	-4.2382	-6.9356	-4.7539	-4.3283	-4.3678	-5.269	-2.6169	-4.1169	-4.7219	-3.3318	-1.5517	-2.8249	-3.8811	-2.7915	-3.4168	-2.5954	-4.9363	-2.8743	-5.2142	-2.7657	-3.3434	-3.9696	-3.1126	-3.7314	-2.7633	-3.8824	-2.1013	-2.9577	-3.1955	-5.7728	-4.7602	-4.1188	-2.2121	-2.9915	-3.406	-1.3879	-4.8195	-5.9272	-4.9475	-4.1037	-2.3841	-5.8017	-4.0314	-5.3052	-5.0429	-3.9819	-4.7385	-5.4692
-0.62219	-1.329	2.0888	2.7124	-0.91747	-3.344	-2.2626	-1.3255	0.23949	1.0382	2.2187	0.0078904	-1.0346	1.8081	1.8762	-0.93182	2.0125	1.571	0.11288	-0.14378	1.0498	-0.44227	-1.2226	-1.2631	1.3021	-0.35031	-0.30637	-0.63601	2.2234	1.2437	0.7339	0.022185	-0.014659	0.27892	0.83982	1.9574	-1.0003	-0.60625	1.3176	-0.43357	-0.27787	0.86456	1.7664	1.7336	-0.41415	0.23272	-0.76498	-1.201	0.72912	-1.5922
5.3588	5.1629	4.1543	5.6778	5.9645	2.7279	7.1406	4.928	4.6077	7.2948	6.6088	6.4851	7.3113	3.8068	4.5036	6.7214	6.1167	5.1913	7.5636	4.988	4.8122	4.192	6.2933	4.0541	4.4056	5.9922	4.8859	5.2902	5.7211	6.2772	4.1612	4.6338	3.6857	5.4353	4.6878	3.2812	4.9336	4.6703	5.5755	5.8315	3.8306	4.0765	6.2209	5.3715	4.1159	5.3576	4.0397	4.3632	4.4903	4.2734
-5.4955	-4.1091	-2.7597	-2.9621	-4.4844	-3.6948	-2.0762	-2.7758	-2.8578	-4.8189	-4.6314	-3.2555	-3.9232	-3.697	-2.3105	-2.3013	-2.5594	-2.9651	-6.1828	-4.1417	-5.9488	-4.722	-3.9397	-3.8183	-4.1787	-4.0365	-3.5465	-4.7952	-2.0677	-4.0452	-3.0012	-6.1176	-5.4916	-4.5818	-4.1218	-5.9132	-1.6695	-5.4979	-5.1138	-4.179	-1.7536	-6.2312	-4.229	-2.004	-5.0459	-2.6568	-3.7243	-4.7014	-4.9977	-2.472
-1.3205	-1.4747	-1.7643	-1.5695	-0.74046	-0.81714	-1.0356	-0.29618	-2.9199	-3.1574	-3.0499	-0.95381	-2.0274	-2.5634	0.75913	-1.0077	-2.8271	-2.2512	-2.1805	0.32031	-0.4327	0.3535	-1.033	-3.1252	-2.0854	-0.21635	-1.9893	-1.5187	-1.5037	-1.5016	-2.3962	-4.1317	0.17007	-2.3861	-2.3913	-4.4229	-3.6597	-2.5539	-1.768	-2.3159	-1.3837	-0.0447	-2.1531	0.56462	-2.9226	-3.2872	-2.2521	-1.7023	-1.026	-2.2839
1.0524	1.2012	1.5896	1.7365	1.7657	1.3655	0.52453	-0.3203	2.2093	0.21582	2.2275	2.2583	-0.12246	-0.34167	0.37527	-2.164	-0.00027074	-1.8821	-0.40852	-1.0989	2.5189	0.82789	0.19275	0.76213	-0.4551	-0.78686	1.5283	1.0486	2.1863	-0.16945	0.74422	0.12162	2.6344	0.27293	0.56637	3.7409	-1.1635	0.8181	0.30626	-1.8494	-2.5104	-0.20389	0.14317	-1.0001	-0.99225	0.89043	0.78414	-1.0782	0.94179	1.3867
-9.4634	-11.876	-11.105	-9.7025	-8.7931	-8.1811	-10.409	-9.7321	-9.6121	-11.324	-10.824	-9.2823	-10.772	-10.547	-11.802	-12.565	-10.915	-10.751	-10.686	-8.4191	-10.616	-11.074	-9.8038	-9.4225	-12.563	-8.2068	-10.409	-10.016	-11.214	-10.814	-11	-11.241	-11.221	-9.5474	-9.8989	-11.612	-9.5287	-9.9029	-10.067	-9.7777	-11.153	-9.3671	-10.183	-7.6446	-9.0343	-8.6405	-11.361	-10.17	-9.8536	-8.6713
-4.6695	-5.901	-6.3579	-6.424	-6.1627	-4.6158	-5.2513	-3.8736	-5.2999	-5.3142	-6.2927	-6.771	-5.5588	-4.2879	-6.9045	-6.2523	-6.1157	-6.9093	-5.843	-6.4404	-5.0763	-6.6308	-7.4343	-4.9431	-6.9922	-6.6926	-4.5642	-4.1858	-5.3075	-6.4411	-7.006	-4.866	-4.3725	-3.9072	-6.4248	-7.6967	-4.0914	-7.3671	-7.403	-6.7087	-4.9097	-6.9102	-3.5157	-5.5946	-6.0669	-5.5021	-7.0402	-7.067	-3.4129	-5.9037
1.1921	1.2823	-0.98987	-0.19992	-0.35009	-0.0018532	-1.68	-0.64152	-1.673	0.63362	-1.2699	1.5943	-0.29673	0.37302	-1.0101	0.40563	2.0628	0.063076	0.56677	0.1969	-1.363	-2.6849	-0.35641	1.0564	0.74035	-0.35485	0.18478	-1.8517	-0.1302	1.107	1.2721	1.2142	-0.29947	2.5118	0.22051	0.80419	-1.8545	2.6045	-1.6428	0.7176	2.5096	0.4871	-3.0932	-1.2766	0.78264	1.8739	1.9933	2.4424	-1.0235	0.09866
-0.85827	-0.93534	-3.0674	-0.77534	-2.5024	-3.2377	-1.6875	-2.0772	-3.4757	-2.8168	-1.6128	-1.4536	-1.3556	-0.26115	-4.9321	-4.0124	0.33496	0.7152	1.8004	-2.3169	0.19241	-0.60965	-0.93673	-2.6418	-0.58618	-2.054	-3.1304	-2.4869	-0.46605	-1.7965	-1.0859	-1.5747	-1.5242	0.059456	-1.5923	-1.0057	-1.7097	-2.779	-2.735	0.9174	-1.8277	-0.37534	-3.7294	-1.2796	-3.0122	-3.4663	-2.2378	-1.7815	-2.3884	-3.3336
-11.696	-13.777	-14.022	-13.865	-10.462	-9.7061	-11.915	-12.55	-10.501	-12.631	-11.652	-13.283	-10.304	-13.444	-14.78	-13.682	-15.812	-12.254	-11.494	-13.439	-10.265	-13.509	-13.166	-10.9	-12.657	-13.535	-15.349	-11.626	-14.41	-14.836	-11.175	-11.782	-14.284	-14.584	-12.976	-13.629	-10.333	-10.58	-13.434	-11.734	-12.963	-13.308	-10.551	-13.856	-12.668	-13.279	-14.545	-12.932	-12.125	-12.543
7.0618	8.5076	6.8408	8.2651	7.4295	5.8973	7.3476	8.4372	6.8777	6.2861	9.2278	5.7429	7.6441	5.8372	5.5152	7.7824	6.6402	8.1074	6.9973	5.377	7.1379	7.7758	6.8453	6.9185	7.4542	6.53	7.4727	8.0331	6.8722	7.5104	8.0908	6.9449	4.8216	6.4623	5.9833	6.3695	7.8736	7.2103	6.9217	9.7381	8.4673	7.4722	8.6688	6.755	6.1811	6.6097	8.1981	5.7186	5.4906	6.7375
-9.1655	-15.21	-10.728	-13.845	-12.252	-13.05	-12.085	-11.551	-11.596	-11.096	-12.224	-11.452	-12.222	-12.639	-12.743	-13.344	-13.079	-9.9371	-13.955	-12.179	-11.671	-10.415	-11.101	-11.344	-11.971	-9.5805	-12.111	-12.631	-12.119	-11.916	-11.885	-11.575	-11.725	-9.693	-10.756	-10.557	-10.568	-12.078	-12.396	-11.465	-11.862	-13.261	-14.449	-11.381	-11.305	-10.048	-10.5	-11.199	-16.051	-12.266
-4.9544	-4.0416	-4.4012	-6.8151	-6.7719	-3.1903	-5.1857	-7.225	-3.7263	-6.4946	-4.5247	-5.5996	-5.3658	-6.2482	-6.6351	-5.8569	-6.0233	-3.7633	-5.2773	-5.8338	-5.1735	-4.698	-5.1681	-7.4001	-5.2199	-5.1726	-5.992	-4.5022	-7.3493	-6.718	-4.7006	-5.4393	-4.4793	-7.3023	-5.7322	-5.8799	-5.6823	-8.0424	-5.9677	-6.1007	-6.1279	-8.075	-6.7597	-5.0706	-5.3067	-6.2898	-7.8197	-4.5965	-6.3522	-5.2412
-11.1	-9.1127	-12.628	-12.714	-12.143	-11.377	-12.134	-10.393	-13.218	-12.221	-13.53	-11.186	-8.7843	-11.337	-10.733	-11.758	-11.018	-11.234	-11.147	-10.277	-12.945	-13.188	-11.577	-13.658	-13.498	-13.256	-13.107	-13.329	-12.226	-13.116	-11.184	-11.843	-12.265	-13.137	-11.887	-10.918	-11.979	-11.886	-11.893	-14.536	-10.472	-12.812	-12.518	-10.468	-13.103	-13.693	-13.47	-10.46	-11.762	-11.377
-0.33068	1.602	-0.86052	-0.038921	-2.5514	1.3566	-1.5602	0.6102	-1.0754	0.5878	-1.3645	0.90509	4.0615	0.87241	-1.974	-2.116	-0.95979	-1.4268	-0.46628	1.2368	0.41804	-0.62755	-0.68448	-0.60414	0.051128	-0.014348	1.6901	1.9852	0.36373	0.37902	1.4439	0.7895	0.31272	-0.85632	-2.2591	0.67624	-0.95119	-0.98722	0.20857	0.01493	-1.6298	-0.83294	0.21391	0.97333	-0.045067	1.9816	1.0623	-0.24764	-0.61387	0.28338
-1.3962	-1.4117	-1.4186	0.58183	-2.949	-0.72636	-0.13554	1.1201	-2.4474	-2.7563	-2.2386	-2.2273	-2.6404	-1.6064	-2.5178	0.79944	-0.18757	-0.37755	-1.732	-1.8834	-1.8861	-0.54196	-4.016	-2.6031	0.63413	-2.8727	-0.91404	-2.4796	-2.0846	0.77787	-1.9155	1.1369	-0.23443	-3.2512	-1.7269	0.018678	-0.90012	0.015806	-1.5223	-1.3719	-1.1724	-0.90349	-2.4507	-3.4028	0.86145	-0.75113	-1.1472	-1.7491	-2.3323	0.27439
-5.1003	-6.9864	-4.2131	-5.3841	-6.939	-6.2775	-4.4403	-7.9612	-5.2028	-6.9828	-6.4635	-6.0542	-5.2696	-5.7631	-5.0065	-3.3025	-6.9516	-7.3337	-7.1154	-5.4829	-4.9681	-6.2211	-6.4585	-6.4725	-3.4679	-6.1593	-7.0061	-4.8229	-6.048	-4.8575	-8.7752	-7.5743	-4.2731	-6.0224	-7.3371	-5.2258	-4.6568	-3.1513	-3.3269	-6.5867	-5.3957	-5.3569	-6.4529	-6.441	-5.8897	-6.8717	-4.9359	-4.6464	-7.4466	-5.0152
-7.8253	-5.6304	-7.986	-5.9876	-7.4704	-6.7454	-2.8628	-4.7615	-6.7592	-7.6165	-6.6386	-8.4645	-6.4966	-6.728	-7.7953	-7.9094	-5.187	-6.0047	-6.1596	-7.0284	-3.9787	-4.7903	-4.8738	-6.9641	-7.3078	-6.4131	-8.1947	-6.1967	-7.4871	-6.6131	-5.8524	-9.3867	-7.1325	-4.9088	-6.3892	-4.8708	-6.5441	-6.7047	-6.5434	-6.1501	-7.5883	-4.8753	-4.4385	-5.2468	-7.34	-5.6192	-8.878	-6.4523	-2.7811	-5.0997
-11.438	-13.054	-10.921	-9.622	-11.752	-11.707	-11.125	-10.562	-12.988	-10.61	-11.229	-10.5	-12.078	-11.173	-10.724	-9.4742	-13.452	-10.46	-14.258	-15.337	-8.2377	-11.85	-12.495	-10.081	-10.947	-11.408	-11.022	-12.403	-12.414	-13.01	-10.615	-12.281	-10.887	-9.8446	-12.13	-10.997	-10.318	-13.286	-12.687	-10.19	-10.082	-11.153	-13.971	-11.967	-12.106	-13.454	-12.001	-10.353	-10.754	-12.496
-4.2742	-5.4654	-6.1192	-5.252	-4.0572	-4.311	-2.8551	-4.1754	-6.0269	-3.5719	-6.4566	-3.5038	-2.2793	-5.4508	-4.3909	-6.3197	-5.0052	-5.6875	-3.0066	-4.0486	-5.1615	-3.2247	-6.4809	-3.4481	-3.6338	-7.0732	-5.4545	-5.7331	-2.7254	-2.5827	-3.7379	-4.8072	-6.5541	-5.1606	-3.7525	-4.0761	-4.6125	-5.2365	-4.9002	-3.4565	-7.9316	-4.0003	-8.4964	-3.957	-3.9373	-4.0842	-6.6408	-3.7156	-4.2445	-4.4611
-4.6576	-3.9462	-4.1067	-1.1671	-4.2033	-1.8746	-4.8675	-1.1089	-4.4451	-3.7555	-4.7159	-3.474	-2.7182	-3.2463	-1.5369	-4.5588	-2.4703	-2.1881	-4.165	-2.7462	-3.9023	-3.7598	-2.9959	-1.5651	-4.1714	-2.4915	-4.884	-4.8658	-1.8603	-1.4196	-4.6284	-3.7015	-3.9498	-2.411	-5.7546	-2.3623	-2.9977	-1.4444	-1.3283	-3.8101	-5.4218	-3.4598	-1.0172	-2.052	-3.4148	-3.4912	-2.5067	-1.4522	-3.4544	-2.878
-0.57455	1.1872	-1.0236	-0.041238	-0.86788	-1.9086	0.47202	1.7771	-0.54069	-3.5314	-0.86357	-2.6517	-1.5038	-0.91219	-0.11602	-1.0087	-0.22633	-0.88341	0.15857	-0.79455	-1.2549	-0.73591	-1.0864	-0.19678	-0.076954	0.62367	-0.037813	0.28999	0.78571	1.3403	-1.9181	-1.2039	-0.17145	-1.6694	-1.3152	-0.65062	1.2188	-2.0688	0.43155	0.73936	0.51448	0.52271	-0.13843	-0.3727	-1.2921	-2.2064	0.40033	-0.8575	-1.3685	1.3838
-15.453	-13.343	-16.52	-13.983	-13.861	-15.115	-14.785	-16.745	-14.733	-13.224	-14.432	-14.361	-15.42	-15.964	-14.34	-16.406	-15.928	-13.352	-12.383	-14.806	-14.955	-15.758	-14.843	-13.838	-14.362	-16.483	-14.186	-11.532	-14.593	-15.153	-15.841	-12.784	-12.81	-14.174	-15.419	-15.445	-14.845	-11.958	-11.468	-15.797	-14.27	-14.083	-15.383	-11.895	-14.901	-13.839	-14.915	-13.557	-13.373	-14.767
-7.6339	-11.47	-10.542	-10.82	-12.177	-13.791	-11.825	-13.649	-13.218	-12.807	-12.834	-13.488	-9.0935	-11.836	-13.642	-14.263	-10.596	-12.569	-11.507	-12.451	-14.865	-12.249	-16.027	-11.141	-10.683	-12.255	-12.463	-12.554	-11.743	-12.596	-13.532	-13.453	-10.383	-12.919	-14.88	-11.359	-11.905	-11.122	-11.903	-13.627	-11.227	-13.042	-12.245	-12.028	-11.527	-10.226	-13.37	-11.673	-12.138	-10.675
-3.8527	-5.1931	-3.7982	-3.6704	-3.5837	-5.3849	-3.7409	-5.0387	-4.7279	-6.7008	-5.2355	-5.2276	-4.6626	-3.2888	-5.6153	-4.6888	-5.5478	-5.0181	-3.181	-3.1779	-3.7483	-3.0387	-3.4625	-4.1436	-4.5783	-4.048	-4.1492	-4.8044	-5.8827	-5.2345	-3.3744	-5.1154	-6.5093	-4.7558	-4.1144	-5.3513	-7.2251	-5.8174	-3.4634	-5.6268	-2.9169	-3.4307	-3.6015	-7.0564	-5.542	-4.4715	-6.2718	-5.3707	-4.0293	-5.3219
0.85351	1.7474	1.8941	2.2409	2.2899	0.87599	1.4287	3.5267	0.79776	1.5692	1.4257	1.6774	1.283	1.7012	-1.4195	-0.44945	0.50281	2.8444	2.9352	3.4179	0.25163	1.2138	2.409	0.11371	-2.0434	2.7094	1.3948	0.56373	2.246	2.3501	1.361	-0.32272	0.80118	2.2678	3.3523	0.38123	4.1277	3.0023	2.9267	1.7497	1.1622	1.2567	0.63229	3.5352	0.44638	2.7564	1.8462	2.813	1.1452	0.99918
-12.598	-9.9095	-12.754	-13.046	-10.874	-12.533	-12.054	-11.092	-12.531	-9.8827	-10.93	-9.7062	-10.37	-11.001	-11.749	-10.081	-11.289	-11.361	-9.9873	-9.2985	-12.73	-10.55	-11.597	-10.125	-10.012	-11.776	-11.863	-11.12	-11.515	-9.8786	-12.279	-11.839	-12.285	-10.637	-10.461	-11.795	-10.333	-12.651	-11.892	-10.854	-12.753	-12.393	-11.643	-13.34	-14.452	-10.057	-12.3	-11.772	-13.012	-10.608
-10.786	-12.162	-10.72	-13.286	-12.75	-10.681	-13.816	-12.399	-10.813	-11.161	-10.142	-12.188	-13.726	-13.015	-12.734	-12.079	-9.9141	-11.671	-10.866	-11.175	-11.821	-11.321	-13.07	-12.362	-11.815	-11.669	-12.088	-10.644	-12.147	-11.215	-10.753	-12.921	-11.545	-12.311	-10.781	-12.855	-13.654	-10.364	-10.944	-10.528	-12.346	-13.272	-9.5653	-13.188	-10.614	-12.388	-11.714	-11.272	-10.053	-8.3452
-1.5278	-2.0019	-0.55361	-0.4871	-1.2403	-1.9149	-1.3844	-0.41288	-0.74163	-0.38733	-0.92907	-1.6246	0.69822	0.49347	0.51959	-1.7896	1.3125	-1.3465	-0.44774	-1.4757	-0.59255	0.19996	0.21433	-2.1123	0.3846	-1.7227	-3.7055	-0.98107	0.42794	1.2886	-2.0221	-3.1835	-0.95359	-1.5547	-0.35978	-0.0067753	-1.8086	-1.0804	0.12123	-1.4505	-2.214	1.053	1.017	-1.0053	0.33669	-2.3508	-1.6004	-2.5981	-1.9386	-1.0863
-2.6521	0.35476	-1.7444	1.661	0.049923	-1.1748	0.12823	-1.6125	-3.2135	-2.9508	-1.7429	-1.8098	-0.75585	-2.3602	-1.2743	-1.5629	-3.9325	-0.71714	-3.6143	-1.7525	-1.4046	-0.35562	2.304	-1.8116	0.30762	-0.59714	-1.9204	-0.92951	-1.4082	-0.82789	-0.13414	-1.8984	-2.8184	-2.8133	-0.045142	-1.8262	-0.52119	-0.16449	-0.95503	-2.012	-2.7382	-2.3448	-2.8689	-1.6579	0.76997	-1.0654	-1.4308	-0.33979	-2.9446	-1.64
7.0282	6.5438	4.5247	6.9389	5.2692	7.6303	8.6559	7.1557	6.2044	7.8996	6.3774	6.7544	6.4201	8.9756	6.1486	7.7248	6.8136	7.5014	6.3026	6.2516	6.4355	6.6266	4.9445	4.1788	6.3945	7.5216	5.953	7.0331	10.262	5.7606	7.8343	4.574	9.2276	8.9588	7.1915	5.3199	8.5872	7.9595	4.7974	8.1907	5.1539	4.2553	6.6965	5.658	8.4429	8.0212	5.9872	7.3173	6.0918	5.5391
-2.9528	-2.3846	-3.1486	-2.3798	-3.5146	-3.4504	-3.0665	0.22484	-4.5271	-2.2646	-2.1009	-1.2346	-3.0572	-2.2904	-2.3471	-4.0715	-1.0712	-2.6813	-2.2415	-4.027	-1.1747	-4.1214	-0.17901	-2.2292	-1.472	-2.7636	-3.3911	-2.1253	-2.5425	-5.8374	-5.0764	-1.5166	-3.2501	-1.7685	-0.8492	-2.4659	-0.93172	-4.4446	-2.0918	-3.1863	-1.7119	-1.8468	-1.9099	-4.9927	-2.1838	-3.7045	-3.2545	-0.72856	-2.3948	-3.7955
-11.983	-13.817	-14.4	-12.989	-10.654	-13.823	-12.26	-11.873	-12.995	-13.562	-16.004	-12.63	-14.772	-12.301	-15.085	-12.941	-13.789	-12.623	-11.534	-13.738	-12.36	-12.747	-14.624	-13.366	-12.742	-11.048	-14.676	-13.151	-11.575	-14.426	-14.698	-13.003	-12.462	-11.809	-12.73	-11.399	-14.611	-13.088	-12.107	-14.545	-14.986	-12.925	-14.026	-11.387	-13.369	-13.223	-14.519	-14.049	-13.52	-13.705
-2.5018	-2.7513	-2.499	-2.9708	-4.6103	-4.6955	-4.3476	-4.6275	-2.1614	-2.5936	-5.402	-5.3917	-2.3476	-3.3023	-5.9217	-0.64896	-3.5396	-2.0305	-4.2143	-6.0589	-4.01	-3.5814	-3.8841	-3.8071	-4.1065	-5.714	-3.0696	-1.7032	-4.351	-3.0556	-3.9933	-3.1269	-5.2834	-2.7879	-3.7267	-4.1033	-4.6587	-4.4504	-2.8676	-1.6211	-2.3496	-2.9745	-6.3769	-5.025	-3.3166	-4.5879	-5.9559	-3.5229	-2.4804	-3.1271
-8.2372	-11.011	-11.613	-9.4398	-11.802	-10.866	-9.7045	-9.5957	-12.068	-11.392	-8.9634	-11.23	-11.786	-9.5481	-9.7034	-10.638	-11.205	-8.1622	-10.057	-9.6327	-9.1657	-10.734	-11.618	-10.27	-10.305	-8.8423	-10.65	-9.2264	-10.33	-12.809	-13.202	-11.527	-12.02	-12.414	-10.013	-10.98	-15.033	-10.129	-10.543	-10.333	-13.931	-10.305	-12.311	-10.017	-10.59	-10.795	-12.257	-10.881	-9.8271	-8.4863
-9.7439	-12.32	-11.913	-12.165	-12.91	-9.2443	-10.792	-10.82	-11.224	-10.979	-8.6583	-10.155	-11.95	-12.105	-10.16	-9.8517	-11.717	-9.4607	-10.516	-11.759	-9.859	-13.367	-11.291	-10.62	-8.6546	-10.401	-10.399	-10.001	-9.9089	-11.653	-11.874	-9.2021	-10.025	-11.09	-9.065	-11.169	-10.724	-7.9657	-11.6	-9.503	-10.67	-9.8779	-10.826	-10.791	-10.786	-10.699	-9.0309	-9.7603	-13.483	-12.248
7.8132	8.0124	8.6928	7.0742	8.0275	7.3632	8.4466	7.89	8.7745	6.4949	9.0042	9.5994	8.7764	7.3588	9.1802	5.8428	6.3592	6.9808	8.8589	8.9456	7.9116	9.6395	7.6665	8.7692	7.7005	7.7029	7.8683	8.2001	8.2151	6.3197	7.6606	7.6858	7.6431	7.0899	9.4555	6.7188	7.7487	8.2186	7.5312	6.8278	7.7976	7.2814	7.8511	7.328	7.7872	7.5348	7.9697	5.4161	6.0719	7.587
0.65427	-0.3684	0.012803	0.59325	2.6415	-0.18476	1.0807	2.4831	0.79416	0.75448	2.8396	1.6672	1.4366	-0.84726	2.4202	2.5057	0.69623	0.42209	1.7061	2.0266	-0.24261	-0.70863	-0.068181	-1.0314	4.4981	0.53654	1.1937	1.3497	2.448	0.78772	-0.72217	2.4083	2.1719	1.3614	2.1685	0.88019	-0.73617	1.2758	-1.4281	2.0076	0.21752	2.222	1.975	1.4648	-2.0867	1.0543	2.9387	0.025608	1.5239	-0.56617
-9.8184	-11.899	-10.918	-11.375	-12.651	-13.247	-12.706	-11.318	-9.5696	-9.7202	-11.013	-11.056	-12.792	-13.045	-8.0612	-8.922	-11.818	-8.4856	-11.278	-11.977	-12.005	-11.701	-11.407	-8.8072	-10.785	-9.7318	-11.488	-11.997	-11.507	-11.107	-14.497	-10.629	-11.451	-10.425	-11.986	-12.599	-11.396	-10.21	-10.622	-10.598	-8.9958	-10.697	-13.581	-10.794	-11.592	-11.321	-11.815	-11.533	-8.9408	-11.596
-12.8	-11.46	-9.6248	-11.903	-11.805	-10.059	-7.2944	-11.532	-11.767	-11.811	-11.464	-13.671	-13.288	-12.455	-11.284	-12.433	-13.221	-10.053	-12.096	-11.355	-10.778	-12.094	-12.43	-11.986	-8.9984	-13.452	-13.193	-12.245	-11.175	-11.304	-13.95	-10.622	-12.744	-10.089	-14.191	-12.539	-11.388	-11.968	-10.772	-10.107	-11.162	-11.333	-10.226	-11.853	-13.353	-9.9256	-12.689	-11.549	-11.119	-11.732
7.6203	9.7425	8.6263	8.9403	6.6251	8.0898	8.5308	9.9799	7.6289	7.7056	7.4668	7.286	8.1936	6.905	9.7364	7.1114	8.8552	9.9247	9.1548	9.1361	10.912	10.621	8.9287	6.6069	7.1881	9.0684	5.6786	7.5508	5.5087	7.6107	3.3576	7.5945	7.2234	6.8703	7.6354	8.1125	8.5273	8.2953	9.1804	6.5735	7.7073	8.6569	7.7666	7.1452	9.9272	9.5129	9.0892	5.8375	6.9672	9.0132
-14.434	-14.002	-17.173	-14.259	-14.258	-13.929	-12.838	-14.723	-12.957	-13.101	-13.95	-10.707	-12.679	-14.284	-14.543	-13.165	-15.14	-14.395	-12.393	-12.776	-15.95	-13.73	-16.341	-12.192	-13.509	-13.142	-13.989	-13.341	-12.744	-15.118	-13.298	-14.92	-13.294	-15.474	-15.664	-12.963	-13.824	-13.321	-14.116	-11.69	-17.595	-13.604	-13.148	-13.998	-13.69	-12.262	-14.618	-12.655	-14.846	-15.594
-1.4718	-1.6939	-2.7269	-1.4045	-1.8393	-1.8443	-0.95154	-2.1978	-0.96098	-4.7649	-4.1647	-2.0627	-3.5753	-3.4861	-2.9199	-2.5391	-2.6911	-2.1022	-2.4343	-0.01365	0.87022	-1.3654	-1.5075	-3.0095	-2.3814	-2.7347	-3.4055	-2.2964	-1.5799	-3.2704	-3.2654	-0.51648	-4.2164	-2.9429	-2.9644	-1.5315	-3.2179	0.31138	-2.2625	-2.1194	-2.2536	-4.6748	-2.9166	-2.9903	-3.5205	-1.9175	-3.5832	-2.8702	-2.4589	-3.4892
-11.811	-11.98	-12.694	-10.054	-10.958	-11.937	-11.039	-12.363	-14.019	-11.666	-9.1309	-12.14	-10.074	-9.5161	-12.129	-15.461	-10.273	-11.687	-11.448	-8.6262	-10.636	-9.9214	-14.106	-13.575	-10.416	-10.805	-12.235	-10.886	-12.369	-13.009	-14.223	-9.9262	-10.142	-11.942	-10.124	-12.53	-11.504	-12.928	-10.054	-11.732	-13.084	-9.6208	-12.6	-9.8503	-10.582	-12.177	-10.991	-8.756	-10.559	-13.557
-10.256	-13.764	-11.654	-10.651	-11.98	-12.793	-11.469	-10.439	-11.222	-12.157	-11.021	-12.136	-7.8375	-10.531	-12.353	-10.653	-10.391	-13.154	-12.126	-12.907	-11.054	-15.238	-9.467	-11.315	-10.799	-13.444	-10.114	-12.666	-13.032	-11.549	-12.164	-12.321	-11.615	-10.953	-13.729	-10.298	-13.611	-14.075	-10.336	-12.629	-12.668	-10.438	-11.233	-11.594	-11.661	-10.168	-14.767	-9.7936	-9.9474	-9.7888
-14.141	-14.442	-11.836	-14.135	-13.201	-15.252	-16.296	-16.781	-14.695	-11.936	-14.573	-13.772	-15.848	-15.112	-14.568	-13.047	-14.728	-13.416	-13.728	-14.566	-14.486	-14.291	-14.219	-14.624	-16.249	-13.483	-14.366	-15.079	-15.184	-15.78	-15.361	-15.13	-15.814	-12.394	-14.239	-14.389	-16.283	-13.909	-13.826	-13.158	-15.72	-14.301	-13.282	-13.318	-13.793	-15.371	-15.759	-15.632	-14.177	-14.047
1.9917	0.76955	2.5804	-0.52485	1.7942	-1.1395	2.9285	1.513	3.8569	1.0966	1.509	1.611	2.743	1.1461	1.6121	1.2672	2.5387	1.7454	0.47931	-0.27067	4.3431	-0.54257	3.0154	0.31664	0.84353	1.6338	4.275	4.2063	2.8011	0.88363	0.47025	0.72402	2.5849	2.7489	0.60702	0.32977	-0.64878	3.0698	2.4258	1.8329	-1.1172	0.30884	0.78722	1.1673	-1.1447	3.8506	2.1329	1.7777	-0.73338	3.3885
-3.7988	-6.2383	-3.7182	-3.8673	-6.0685	-4.5307	-3.8503	-2.7536	-5.4476	-5.2722	-4.1875	-5.2825	-3.8751	-4.5448	-3.6961	-3.3556	-3.2411	-4.0529	-5.7532	-2.7424	-6.3102	-3.1043	-3.7834	-6.9121	-5.9244	-3.9963	-4.4107	-5.6995	-4.4851	-5.8335	-4.5032	-2.8196	-4.4786	-6.6931	-4.9365	-5.0141	-2.4158	-6.4858	-3.2932	-5.518	-5.5836	-3.3989	-1.3595	-3.1364	-3.346	-6.3095	-5.803	-4.7575	-5.6956	-2.7697
-14.277	-11.209	-11.42	-12.774	-12.177	-11.942	-12.391	-13.768	-12.59	-11.888	-11.911	-13.81	-15.33	-12.946	-12.257	-10.717	-11.745	-14.395	-14.272	-14.092	-12.348	-12.044	-14.184	-11.766	-11.304	-13.996	-13.156	-13.402	-9.2246	-13.436	-12.628	-12.427	-12.625	-10.746	-12.253	-13.482	-13.008	-14.211	-13.693	-11.904	-10.977	-11.856	-12.303	-13.484	-12.907	-14.056	-11.482	-12.858	-13.109	-13.692
5.687	7.473	4.8237	10.125	4.868	6.7087	7.1148	7.0387	5.778	9.1554	8.2667	7.6303	6.9254	7.9082	7.1082	7.5667	5.607	5.1667	6.7424	6.073	6.3982	6.2038	6.682	5.3836	4.9089	6.6884	6.1106	6.2538	3.3057	6.2443	4.5889	5.6567	5.5887	5.9106	4.9769	7.3139	9.2177	7.6126	5.1044	7.6376	6.7151	5.2108	6.0256	7.8535	6.4935	6.2649	5.8814	6.5159	8.3349	7.2566
3.2778	3.9077	2.1605	3.4833	2.7218	2.6547	0.27972	1.6045	-0.56083	2.5843	3.4799	1.855	2.485	5.5798	2.8037	2.5879	4.1803	3.6486	4.4765	3.6357	1.0878	3.954	2.9939	2.0762	1.8216	2.436	3.9519	2.8631	2.1136	2.7041	4.4685	3.8667	1.9808	2.1929	1.812	1.8436	2.3767	3.1335	1.7502	2.764	2.1319	2.3823	4.5355	2.7283	3.9971	2.6406	4.0411	3.9048	2.7199	2.9155
-10.461	-8.2987	-10.173	-9.6644	-9.5247	-7.634	-10.051	-7.8142	-7.8877	-8.2174	-8.7073	-9.6721	-10.275	-8.3533	-8.2557	-7.4053	-8.2847	-9.1417	-9.6117	-9.3812	-9.8955	-7.2905	-7.9985	-7.508	-10.609	-6.177	-11.128	-9.6305	-8.0127	-7.5099	-11.456	-9.3631	-8.3367	-10.902	-9.287	-7.6845	-9.314	-8.5422	-8.0837	-9.7122	-9.871	-10.134	-8.8642	-8.4679	-8.8649	-8.0806	-10.298	-9.3104	-10.487	-10.053
8.4639	6.9143	7.9967	9.8102	9.3869	5.7462	8.4346	6.7289	8.6756	7.6069	9.8141	8.3443	8.2871	8.2733	9.9946	8.3387	9.3904	9.2607	9.0542	10.364	7.4349	6.9866	9.2341	7.3331	8.1855	7.9929	7.0389	10.104	8.8597	11.222	8.5694	11.346	7.9694	7.6306	9.2657	9.6842	9.982	10.094	8.1704	5.6624	9.6036	7.4477	10.552	8.6787	8.5809	7.7041	10.793	9.491	8.4215	8.7831
-10.287	-7.8799	-7.9208	-8.6543	-9.3267	-7.2165	-9.321	-8.7457	-9.9304	-11.46	-9.4813	-8.4765	-8.1466	-10.217	-8.2853	-10.134	-8.5593	-7.1742	-9.1445	-11.175	-7.4268	-9.9245	-8.8628	-7.6865	-10.008	-9.5473	-8.4277	-10.406	-6.6473	-9.9979	-9.503	-9.201	-8.8298	-8.7872	-10.052	-9.3251	-8.6632	-9.0793	-10.977	-7.5467	-10.141	-9.9851	-9.044	-7.2596	-7.9152	-8.6585	-10.605	-9.0144	-8.5367	-8.9545
-5.1211	-3.433	-2.4431	-3.1786	0.055615	-3.4118	-3.7684	-3.2447	-4.1837	-4.1165	-4.0174	-5.2443	-1.641	-3.676	-2.9422	-6.2242	-3.554	-3.2925	-4.116	-4.0226	-3.5875	-3.6219	-5.7897	-4.9085	-3.6277	-3.6201	-3.3087	-3.0731	-2.1858	-4.9447	-4.5015	-3.2606	-3.512	-3.7951	-3.2435	-3.8538	-3.2076	-5.1784	-1.3032	-3.3658	-3.3033	-3.1872	-3.7848	-1.6095	-5.169	-2.9265	-4.6924	-2.3233	-3.2191	-2.9957
6.8317	10.411	10.624	10.69	11.175	8.248	12.043	6.4748	10.442	11.592	11.965	8.0276	11.088	6.9085	9.6042	9.5668	9.5092	9.954	9.2297	10.919	10.848	11.622	9.9993	10.243	10.326	10.661	10.794	7.9031	9.3448	8.3918	9.8101	11.179	9.9607	10.592	8.7058	9.9031	8.7377	9.7266	9.2865	9.5222	8.8989	9.9537	9.9594	9.1035	10.862	7.9114	8.0173	8.8096	9.8633	10.177
-3.9938	-3.7673	-1.0437	-1.4682	-2.9697	-0.54663	-3.3821	-3.9296	-6.3401	-5.4819	-2.9055	-3.6625	-4.2036	-4.9932	-2.9318	-3.5742	-6.1833	-4.9455	-5.2091	-7.0285	-5.1007	-4.0556	-6.2859	-1.9079	-2.5062	-5.0708	-3.334	-3.766	-3.4732	-2.8217	-6.2173	-4.8747	-3.6068	-5.0101	-3.1786	-5.6937	-3.6746	-5.1689	-2.334	-5.3617	-3.5093	-4.1082	-6.1549	-3.9855	-3.4629	-4.1508	-3.8763	-2.5162	-5.3931	-2.304
-4.9263	-6.0229	-5.985	-7.7827	-3.9288	-5.5316	-5.3541	-6.2667	-8.1084	-4.2509	-3.8714	-6.5182	-5.2858	-6.3341	-7.2856	-3.6452	-6.7645	-7.5622	-4.3669	-5.4072	-6.4446	-4.5495	-5.7278	-7.9618	-7.3003	-6.6512	-5.4738	-4.7623	-2.7557	-4.8087	-6.0269	-6.6781	-5.4121	-4.7432	-3.4577	-3.5886	-5.4438	-5.4273	-4.7407	-6.5545	-5.5435	-5.0022	-4.3917	-6.5654	-2.9763	-7.6355	-6.1992	-5.5245	-4.8537	-6.0521
-4.3201	-3.0589	-3.4074	-0.54927	-3.9008	-2.7555	-3.4042	-0.49018	-0.5714	-3.8398	-1.4835	-3.3447	-5.4146	-2.9484	-1.7456	-4.1285	-0.70416	-2.5446	-3.8208	0.11165	-1.5998	-2.7425	-2.4693	-3.9813	-2.1874	-5.8729	-3.1485	-3.4012	-1.4544	-4.3249	-0.081109	-1.6533	-2.5426	-4.8774	-2.3155	-2.4968	-2.9306	-0.73956	-1.334	-2.238	-3.5242	-2.9832	-3.6508	-2.867	-2.7506	-2.6455	-1.205	-0.01642	-1.0801	-0.084024
-3.3586	-1.3627	-3.0443	-3.8213	-2.2925	-0.95624	-3.1194	-2.6215	-4.127	-2.8441	-4.0594	-5.9119	-2.7677	-4.226	-2.5965	-3.446	-1.2071	-3.0636	-2.6487	-3.3555	-2.2796	-0.41206	-1.9979	-4.6326	-2.9305	-3.3713	-2.4764	-1.1329	-3.2274	-4.6111	-1.9692	-2.0275	-1.0248	-1.3834	-2.2419	-3.125	-5.039	-1.2064	-4.353	-3.9518	-2.7748	-4.4821	-2.9332	-3.4485	-3.0148	-3.3785	-1.7919	-2.0505	-4.1252	-3.1703
4.7765	3.5982	5.6023	3.3896	5.6319	4.4057	4.3591	3.7315	4.2813	2.6803	3.037	4.389	5.5146	3.7823	4.3728	3.4215	5.4089	4.0056	3.7324	4.5312	5.8436	1.9197	6.3085	3.478	1.4264	3.3035	4.8143	4.4662	3.2513	4.874	3.5073	4.8475	2.2157	3.6138	3.6376	3.3315	2.2726	5.4581	4.7138	4.6297	3.7903	4.6012	3.1906	3.7141	4.2512	4.0685	2.9962	4.3195	3.0798	4.8742
-9.8459	-10.536	-11.379	-12.237	-11.108	-12.866	-12.446	-9.29	-10.072	-12.297	-11.032	-11.307	-10.564	-10.961	-10.177	-11.418	-10.913	-11.309	-12.475	-12.3	-8.3417	-10.083	-9.1857	-10.851	-10	-10.069	-11.985	-10.524	-10.866	-8.8296	-11.847	-13.953	-9.5523	-11.557	-13.08	-9.8791	-11.827	-9.8384	-9.7197	-9.504	-10.88	-11.275	-12.025	-11.306	-11.381	-11.766	-11.096	-11.263	-10.469	-9.2673
6.0787	8.0338	3.1735	5.7081	4.7652	4.6834	4.4117	5.4501	4.3599	6.1014	4.2343	7.9718	6.0985	5.8789	5.6616	5.9758	4.5875	3.9203	9.261	3.9441	5.7227	4.4684	3.9754	8.0675	7.6831	6.5086	7.8212	1.6529	4.8827	5.0876	4.735	7.225	6.9531	7.2826	5.9129	5.5009	7.0917	7.68	5.7077	5.5722	5.4651	5.2904	8.9006	6.2647	8.3984	7.8032	4.9581	6.0282	5.3607	6.8885
-1.0921	-0.54163	-1.7781	0.30947	0.89533	-1.5921	-2.178	-0.60859	0.54385	1.2229	1.269	0.60541	-0.56241	-0.17683	-1.1582	2.6828	-1.8215	-1.1696	-0.50087	-1.2454	-1.4302	-1.03	-0.95261	-1.2882	-3.3253	-0.046268	-1.9468	-2.294	-0.54863	-2.2908	-2.6026	-0.44194	0.10855	-0.64485	-1.2995	-0.48936	-1.157	-0.31992	-0.72309	-1.7741	-2.2481	-2.3171	1.9795	0.70589	-0.86426	-2.0291	-0.56651	-0.8783	-3.255	-2.4383
-3.6442	-2.1988	-2.478	-1.7152	-0.13481	0.39254	-2.8302	-4.7101	-3.3712	-3.2954	-2.0816	-4.309	-0.90871	-5.8487	-0.63587	-3.0462	-3.3616	-2.8429	-3.8276	-1.2731	-3.1323	-0.53616	-2.6205	-2.3333	-1.0576	-3.076	-1.4944	-2.5465	-1.775	-2.3103	-4.2591	-3.5938	-4.9591	-1.4469	-4.5981	-1.2189	-4.4488	-4.1387	-2.0136	-1.0174	-3.3547	-2.0527	-1.155	-3.0701	-2.939	-2.6938	-3.5511	-2.6727	-2.4082	-4.5244
-2.1983	-1.0295	-1.8459	-1.4504	1.0597	-2.3446	-0.92644	-1.5328	0.52115	-1.6489	-0.055147	-0.69548	-1.5998	1.2403	-2.5475	-2.5659	-2.0205	-1.422	-1.5122	-2.6013	0.21671	-2.6145	-2.035	-2.2105	-0.72498	-1.0603	-0.027408	-0.5578	0.045033	0.092729	-4.2013	-2.4018	-1.3787	-1.1774	-1.1985	0.44416	-0.80495	-1.6829	-2.19	0.19258	-2.6269	-1.2054	-1.1169	-1.6121	-0.25855	-0.010755	-0.95017	-1.4381	-1.5146	-2.6636
-9.1743	-10.135	-10.524	-8.1604	-8.5879	-9.7427	-8.8629	-8.2757	-10.003	-7.926	-12.039	-7.1292	-7.5855	-7.6259	-8.7118	-9.0052	-8.8454	-12.895	-10.1	-10.087	-7.0026	-7.8843	-9.1552	-9.3206	-10.296	-9.955	-7.8143	-8.4807	-10.434	-8.9541	-9.1365	-10.179	-10.758	-10.534	-9.255	-11.511	-9.6017	-9.6283	-11.007	-10.44	-8.4942	-7.5327	-8.0975	-11.369	-11.022	-9.6809	-8.9792	-11.155	-9.0249	-9.5946
-21.007	-20.475	-20.444	-20.664	-20.708	-20.727	-21.74	-18.387	-20.163	-18.296	-21.737	-22.936	-21.534	-19.51	-20.387	-19.148	-21.916	-18.919	-21.882	-18.543	-20.641	-18.591	-22.012	-19.843	-18.226	-21.704	-23.007	-21.216	-22.182	-21.659	-20.244	-21.18	-22.314	-22.033	-21.32	-22.085	-18.666	-20.397	-20.051	-21.368	-22.427	-21.385	-20.477	-20.488	-22.931	-19.521	-20.745	-19.456	-18.271	-19.163
9.4801	9.3615	6.1436	9.3969	8.0143	6.4339	8.2465	8.9835	9.2985	8.1239	6.3975	8.9981	8.7087	6.9884	6.3096	8.9262	7.5909	7.0145	10.581	7.8408	9.2562	9.1449	8.116	7.12	9.6345	10.034	7.38	9.1661	8.1909	8.756	9.0114	10.004	8.0866	7.9841	4.4925	8.5051	9.4358	8.4703	8.4409	6.7011	8.3315	5.2793	7.9945	8.662	6.1376	8.5607	10.709	5.8394	9.6976	8.1483
-9.2189	-13.081	-13.345	-12.856	-10.447	-14.02	-13.299	-13.927	-12.365	-13.129	-13.929	-13.656	-12.434	-12.65	-14.058	-11.316	-13.41	-13.23	-14.295	-12.945	-12.767	-13.729	-13.774	-13.196	-12.51	-13.369	-12.594	-13.241	-14.291	-13.746	-12.889	-11.895	-12.788	-12.932	-12.818	-11.616	-12.678	-11.827	-15.671	-13.356	-11.461	-9.0511	-12.851	-12.321	-12.812	-13.766	-12.2	-12.603	-12.77	-14.85
-0.98007	-1.9752	-1.093	-2.2629	-1.1614	-1.9745	-1.2723	-1.0973	-0.89052	-3.7891	-1.6684	-1.0305	-1.7071	-1.136	-2.133	-1.9642	-2.1883	1.0444	-0.23256	-1.1928	1.3877	-1.5697	-2.4194	-1.8658	-1.1529	-3.871	-2.5143	-0.87768	-0.93178	-0.58545	-2.7349	-1.7449	-1.871	-1.1617	-1.4413	-2.0826	-1.7206	-2.0903	-5.3931	-1.2808	-0.80328	-1.9199	-0.70879	-2.9143	-1.5443	-0.003781	-1.627	0.36965	-1.1068	-0.38035
-2.9307	-1.7562	-1.4767	-3.5382	-1.8977	-3.3753	-1.5589	-2.0325	-5.2035	-1.3292	-2.8096	-1.6816	-0.43522	-2.3783	-4.9074	-1.8552	-1.455	-3.3438	-2.3603	-2.814	-2.1758	-2.9969	-4.2702	-3.2027	-3.0854	-1.5061	-3.0486	-1.6541	-2.557	-3.7745	-1.1822	-1.5986	-2.47	-2.2132	-2.5231	-3.5301	-3.3826	-3.3822	-2.7187	-1.0887	-2.6906	-2.3498	0.88072	-1.9464	-0.59717	-4.2539	-2.1997	-4.1865	-3.1971	-3.7895
0.76147	2.2711	-0.071195	-0.16854	0.98319	0.77654	-2.7467	-0.76683	1.8792	1.2571	-0.16236	0.34551	1.2402	-1.9176	1.0819	0.28611	-0.065064	1.063	1.0371	4.0242	-0.2715	1.6195	-0.69789	1.5148	1.3522	1.9882	2.2075	1.8664	0.092248	0.51679	2.6799	-0.66356	-0.53688	-0.16394	1.4353	1.5887	0.952	1.0158	-0.6609	1.1055	1.1579	2.801	2.8698	2.3552	1.0412	2.1592	2.3395	1.2885	0.5768	1.0711
-12.377	-14.193	-12.591	-10.478	-11.938	-13.408	-11.369	-13.922	-15.404	-11.171	-12.624	-14.616	-12.234	-13.277	-14.038	-12.399	-13.346	-13.764	-12.357	-13.421	-13.203	-12.225	-13.186	-12.171	-10.327	-13.237	-14.837	-12.341	-12.109	-13.003	-12.794	-12.827	-9.8262	-13.534	-13.277	-13.265	-14.218	-11.402	-12.22	-12.387	-12.643	-10.295	-10.92	-11.653	-12.176	-10.686	-11.965	-12.154	-12.389	-11.466
-3.5166	-4.9163	-2.9909	-5.4771	-4.4016	-5.8223	-3.8848	-1.5427	-4.9972	-3.4108	-4.329	-6.0743	-3.4075	-3.8773	-2.8131	-4.2108	-3.5592	-5.7672	-3.2331	-1.9073	-3.9596	-3.6437	-3.3158	-5.1396	-4.401	-4.3814	-3.9312	-3.6175	-2.7658	-4.0633	-7.1646	-4.2504	-2.9988	-2.2471	-3.0827	-5.4011	-6.0995	-4.9896	-6.4851	-4.5188	-4.0599	-3.643	-5.4731	-2.9553	-2.93	-4.0249	-4.4469	-3.7019	-5.9201	-4.1133
4.1417	3.94	4.6687	2.4656	2.7873	4.3454	4.4442	0.72969	2.6546	2.7595	2.094	4.7647	0.69678	3.7908	5.0051	4.6056	2.781	3.6526	2.9028	5.0246	2.5448	2.9743	3.5873	2.5098	1.8462	1.9277	2.4253	0.93247	2.687	1.8907	4.4325	1.9683	2.7554	3.8332	1.7724	1.3091	0.75013	3.8692	3.6068	0.0018306	1.5464	2.9923	3.6421	2.4839	3.1257	3.8296	3.1471	5.0059	4.9672	2.5038
2.6225	0.58955	-1.0973	-0.32347	-0.00060998	-1.3659	0.035482	1.6626	0.20006	-0.39861	0.88472	0.20647	0.42133	-0.50361	3.1909	-0.54394	1.2032	-0.75704	-0.34799	1.1709	2.257	-1.93	-1.2751	-0.079268	0.47474	1.2294	-0.33173	-2.1637	-2.5578	0.20625	-0.87394	0.3262	-0.77006	1.1891	1.692	-0.88989	-0.28527	-1.4475	0.62037	1.3166	-0.042262	2.2778	-0.55742	1.2314	-1.47	-0.62538	-1.7889	0.55937	0.58769	-1.5239
0.86935	-1.7025	-1.4797	-2.4415	0.38443	-1.387	-1.2852	-1.1199	-0.7684	-0.015838	-0.069405	-0.56204	-0.65838	-1.8305	-0.029156	-1.921	-2.4256	-1.3405	0.58419	-1.081	-0.62164	-3.7763	-0.055962	-1.4418	-0.072161	-0.45625	0.054576	-0.88268	-0.79344	0.073783	-2.0045	0.96145	-2.2726	0.089954	-2.2808	-0.92795	0.12169	-1.487	-2.0908	-2.9352	-0.67606	-0.55787	-1.028	-0.18221	-1.5827	-1.0882	0.53445	-1.6022	0.23747	-1.581
7.2863	4.8316	5.6278	4.8654	5.4704	5.6964	5.7817	6.4176	5.205	3.5967	4.9832	5.4036	3.1722	5.23	4.9211	4.2747	9.1278	6.6542	4.0397	7.6123	5.9437	3.3383	6.2871	5.1312	4.3774	5.2632	3.1205	4.0359	2.7892	3.6995	4.3919	6.4199	4.655	3.2049	4.4729	8.7659	5.6228	2.7882	6.5017	4.6827	5.3989	4.7889	4.0098	6.3252	6.3615	5.0663	4.8338	4.5006	5.6983	6.2131
2.8928	2.9504	-0.18159	2.5721	1.3087	1.8741	1.0222	1.7497	0.47476	4.5721	3.648	0.42448	2.2185	0.13863	1.2161	1.5385	1.3935	2.7002	1.6208	1.7371	1.5211	0.11486	3.3016	1.0603	3.3826	0.77222	3.3468	1.9681	4.0014	1.8618	2.078	1.2142	2.5949	-0.36738	1.2718	1.7426	3.0564	2.9209	1.5133	1.5165	1.357	2.8118	2.3217	0.75754	2.5509	3.4387	1.34	0.8446	3.159	3.9073
3.5001	4.7314	4.9726	5.0194	4.5967	2.3088	3.6654	6.9177	4.6777	5.3866	3.1609	6.6093	3.3294	7.2024	4.7322	3.1995	2.6307	3.7065	4.2983	4.6988	4.5172	3.6735	3.1523	2.2965	5.3255	4.3966	3.137	3.5962	2.9191	3.8591	3.6438	3.6275	3.1836	4.4145	2.4784	4.6641	2.907	6.036	4.2432	4.483	3.0561	5.356	4.2646	6.9897	4.89	4.6167	5.2055	3.3706	5.7961	3.0046
-5.3117	-2.3207	-3.8236	-6.3229	-4.3362	-6.5785	-3.7638	-7.241	-3.5704	-3.716	-3.5502	-3.375	-3.1301	-4.6777	-3.7909	-4.4003	-5.872	-4.4026	-3.579	-6.3898	-3.3891	-4.7784	-5.8002	-4.33	-4.9139	-6.0454	-4.9769	-6.0035	-4.7478	-4.1604	-5.3585	-4.0812	-4.0166	-5.4564	-3.4397	-2.523	-3.8719	-4.1798	-5.7886	-5.7957	-6.3115	-3.1902	-3.6009	-3.0988	-4.5987	-5.868	-6.1884	-5.4314	-4.0945	-2.649
-13.166	-12.346	-13.626	-15.225	-12.233	-12.798	-12.816	-13.146	-8.9787	-12.236	-12.839	-13.198	-14.329	-10.459	-13.135	-11.304	-13.401	-12.713	-12.553	-13.8	-13.065	-11.417	-10.968	-14.148	-17.328	-12.347	-13.165	-13.138	-14.059	-11.988	-14.686	-13.87	-13.553	-14.446	-12.29	-12.686	-12.762	-13.725	-13.353	-11.587	-12.274	-12.526	-13.189	-10.796	-12.94	-12.709	-10.735	-11.185	-13.331	-13.218
7.7597	5.4484	6.5692	3.8695	5.8278	3.6342	6.7216	6.1105	6.3797	5.9224	5.3407	6.1857	5.6378	2.5062	5.3241	4.1437	6.594	6.8946	3.615	7.2325	7.4933	3.8692	6.1754	4.8844	6.868	4.4383	3.1316	4.0933	2.6767	3.6099	5.3404	6.838	6.3603	4.1039	5.0251	6.4396	4.7276	3.8425	5.9846	6.0461	4.3771	3.0242	5.7027	5.1546	3.0852	5.5576	5.0228	5.26	3.5658	4.5667
-12.814	-15.743	-13.7	-13.711	-14.944	-13.589	-12.051	-13.702	-13.172	-14.604	-13.493	-15.472	-14.87	-13.401	-15.72	-13.58	-14.696	-15.128	-11.077	-14.038	-13.776	-11.504	-15.403	-15.375	-14.132	-12.205	-15.535	-14.309	-12.514	-13.163	-11.621	-12.936	-13.541	-13.487	-12.251	-12.841	-14.787	-11.691	-13.048	-12.495	-12.727	-12.229	-12.76	-13.233	-11.496	-13.706	-11.782	-13.323	-11.883	-13.038
-5.071	-5.1621	-4.0051	-3.9921	-5.4632	-3.7515	-5.1502	-6.6185	-3.7138	-5.1091	-5.5248	-7.5179	-4.357	-5.5512	-4.3983	-4.6332	-5.0964	-5.1942	-6.3399	-5.9579	-5.5889	-6.6563	-5.8368	-4.1388	-6.2609	-3.7622	-4.6763	-6.6823	-2.9444	-6.4688	-6.565	-5.3213	-4.3228	-7.2455	-4.4539	-4.2147	-7.2072	-5.0064	-3.725	-8.3311	-6.9823	-5.8458	-8.4886	-6.2681	-6.3107	-3.0171	-6.1172	-5.4343	-7.9441	-5.151
-2.1178	-2.9544	-6.6693	-1.9547	-2.6797	-2.9342	-3.5653	-1.9481	-4.4781	-3.448	-2.044	-4.0635	-2.0109	-4.1404	-4.3362	0.60135	-2.7629	-2.6871	-4.6879	-4.6437	-3.553	-4.1378	-3.1239	-2.9334	-4.2176	-2.6743	-5.0565	-4.1126	-4.7566	-3.4975	-4.4527	-3.6891	-3.1331	-4.634	-2.9839	-5.8521	-3.6804	-5.6947	-0.55458	-2.4905	-1.4127	-2.7787	-4.5515	-3.4672	-3.2393	-3.2585	-4.1207	-3.3093	-2.1545	-2.5613
-3.0208	-3.6506	-3.8918	-0.63182	-3.2237	-4.0651	-4.1275	-3.8305	-3.4272	-2.9608	-5.1794	-1.6785	-4.8376	-3.3845	-3.2757	-3.2106	-4.2481	-3.1691	-3.7973	-4.3922	-3.2437	-3.9	-4.2683	-3.8614	-4.6969	-2.1236	-4.3288	-3.4712	-4.2926	-3.8691	-4.7094	-1.6143	-3.5307	-3.9452	-5.6435	-4.8171	-6.1444	-3.946	-1.7717	-4.0026	-5.6607	-3.2821	-1.4111	-1.0717	-4.1862	-3.6193	-3.0136	-3.5988	-4.7979	-3.2435
-12.358	-11.276	-10.789	-12.841	-13.433	-11.206	-10.651	-10.702	-11.773	-12.008	-9.4373	-11.327	-12.469	-10.733	-13.05	-12.646	-10.48	-8.7663	-11.157	-11.583	-13.072	-10.014	-12.588	-9.8469	-12.82	-10.174	-10.712	-12.041	-11.659	-12.179	-12.269	-11.255	-10.597	-9.5273	-12.669	-12.786	-13.271	-13.953	-11.416	-11.401	-11.569	-11.537	-11.741	-11.37	-11.718	-12.613	-12.807	-11.777	-11.493	-11.174
-7.0238	-5.3559	-4.6706	-4.4222	-4.4764	-5.4882	-5.6579	-4.0617	-5.0986	-5.6313	-3.9886	-5.6011	-3.4397	-4.2627	-7.0449	-6.5562	-4.7587	-4.849	-4.5689	-4.5999	-5.7323	-4.3328	-5.5521	-5.803	-6.9512	-6.1306	-6.4951	-7.6386	-6.3656	-5.674	-6.1335	-7.9764	-5.9177	-4.2804	-3.5243	-4.6228	-7.1734	-5.4362	-4.5124	-3.4621	-5.6972	-7.9065	-5.5747	-4.4594	-4.9949	-5.4914	-4.8588	-5.6017	-6.7398	-6.044
-5.3514	-2.857	-5.7865	-5.3935	-6.1822	-3.8474	-6.4119	-5.6519	-6.2464	-6.8493	-3.3812	-6.2051	-5.1036	-3.7678	-6.6593	-5.4318	-6.5677	-5.8483	-6.6208	-3.2216	-3.5333	-3.4204	-4.6855	-6.0221	-3.42	-4.0477	-3.9215	-6.405	-4.8258	-4.5985	-3.6523	-6.9981	-4.4024	-4.3269	-3.8897	-5.3438	-6.0094	-4.0637	-5.912	-3.6162	-3.6447	-6.6892	-5.2174	-5.9397	-5.2296	-4.5308	-4.0206	-5.9181	-5.4758	-5.9039
-10.455	-8.0206	-8.4423	-10.41	-9.3857	-8.6977	-7.199	-7.776	-7.6271	-9.701	-8.3669	-11.838	-8.2436	-6.3219	-10.236	-9.8682	-10.828	-7.9469	-8.6851	-7.8685	-6.8693	-7.6594	-8.8422	-11.185	-10.694	-11.636	-10.786	-8.9869	-9.2324	-7.7621	-7.6433	-7.7221	-8.4119	-11.735	-6.1941	-10.515	-9.9206	-7.1321	-8.7492	-9.7147	-9.0086	-8.5738	-7.9973	-8.7683	-10.674	-8.9983	-9.4231	-7.0083	-9.0641	-9.3723
-11.254	-9.5581	-12.633	-13.471	-11.984	-14.618	-10.503	-10.076	-14.318	-11.92	-11.577	-11.067	-10.898	-8.9323	-11.51	-13.03	-10.644	-13.425	-10.918	-12.417	-12.794	-11.838	-11.287	-12.006	-12.712	-10.736	-13.737	-11.505	-12.87	-13.35	-12.863	-10.852	-11.314	-11.871	-14.214	-10.887	-8.5594	-12.218	-11.499	-13.119	-11.518	-10.44	-12.903	-10.164	-10.709	-12.64	-13.301	-15.043	-11.122	-13.002
-7.8078	-12.3	-7.6306	-11.407	-7.6667	-8.9313	-8.0921	-8.1426	-9.3572	-7.1526	-9.5943	-8.4503	-9.957	-10.608	-10.722	-11.318	-9.6973	-8.5528	-11.122	-9.129	-9.6682	-8.0964	-9.7562	-10.592	-9.2093	-8.3376	-9.1815	-8.9206	-8.082	-9.1394	-8.6373	-9.7818	-8.1479	-8.1131	-9.9171	-9.4759	-7.8704	-11.14	-9.1504	-8.204	-8.9323	-8.5863	-8.8914	-9.2326	-7.8615	-8.2945	-7.0372	-10.684	-8.0642	-10.586
-3.5412	-3.4655	-5.3059	-2.2308	-3.0866	-3.3046	-4.9567	-4.4932	-2.2725	-1.9856	-3.3984	-3.6276	-3.3027	-2.2258	-2.6906	-3.6385	-4.0816	-3.0904	-5.4827	-5.0732	-3.8479	-2.7417	-2.4931	-4.2543	-3.5179	-5.3615	-2.9928	-3.6262	-3.272	-3.6365	-4.4809	-3.0961	-5.1438	-3.1606	-3.4847	-2.0714	-4.5436	-2.643	-4.8226	-1.0044	-4.2795	-5.0731	-1.6565	-3.9007	-3.812	-3.2272	-1.0229	-3.1472	-3.9779	-3.6881
2.1563	2.5667	2.7693	4.0398	3.8541	3.6522	3.2768	2.2959	4.4226	2.6422	1.8597	5.0866	4.392	3.6067	1.1999	1.9867	2.2503	2.3531	0.75003	1.7555	2.6606	2.2882	2.8464	3.4307	2.6829	6.0364	0.81667	4.8942	3.801	1.5463	4.5324	2.5547	2.1377	1.9351	1.5132	2.1124	2.3123	1.1952	3.5141	5.1124	3.1696	3.1527	1.6488	3.5652	3.3119	4.4378	5.6393	2.5124	0.62023	3.4758
-10.839	-10.914	-8.8089	-12.261	-13.102	-11.869	-10.694	-14.415	-11.474	-10.914	-10.081	-14.175	-8.8899	-10.323	-9.918	-10.136	-8.326	-9.7053	-13.073	-11.799	-11.309	-9.2784	-11.368	-11.033	-11.668	-10.55	-9.4914	-11.297	-10.454	-10.055	-10.25	-11.992	-9.3916	-12.508	-11.113	-10.965	-9.8437	-9.4611	-12.785	-12.657	-10.857	-13.316	-12.487	-10.263	-9.7295	-11.417	-10.565	-8.6766	-10.58	-9.1977
-11.97	-13.04	-11.081	-10.798	-9.4984	-11.99	-10.19	-9.1125	-10.68	-11.819	-11.589	-10.44	-12.208	-9.1299	-10.133	-11.307	-10.673	-13.415	-9.3328	-10.808	-10.654	-10.101	-8.4989	-11.926	-9.9289	-9.1456	-10.074	-9.6513	-12.848	-10.202	-12.474	-10.235	-10.614	-10.294	-11.135	-9.3322	-11.196	-9.1605	-11.671	-12.538	-9.0019	-12.501	-11.597	-7.9069	-11.124	-11.177	-9.7309	-12.383	-10.645	-8.8844
-12.539	-12.55	-9.5649	-11.098	-11.898	-12.128	-13.103	-13.265	-11.983	-9.7772	-13.013	-11.684	-11.754	-10.34	-11.193	-13.83	-10.372	-10.083	-10.531	-13.363	-12.229	-9.8927	-12.612	-12.798	-8.8063	-12.31	-11.407	-10.805	-13.236	-10.535	-9.7346	-12.602	-12.39	-12.011	-12.799	-10.649	-11.93	-11.496	-9.3289	-12.48	-11.464	-10.79	-11.964	-12.574	-9.6806	-12.013	-11.185	-9.6675	-12.077	-10.264
-12.899	-10.446	-11.879	-12.335	-13.043	-10.535	-8.4184	-14.536	-11.101	-11.531	-10.93	-11.57	-11.427	-10.02	-11.051	-12.588	-13.914	-13.472	-13.476	-11.238	-10.166	-11.636	-12.511	-11.016	-11.707	-12.025	-8.8494	-11.05	-11.281	-12.915	-12.302	-11.034	-10.87	-10.213	-12.277	-11.417	-11.219	-10.245	-12.853	-12.563	-12.657	-10.397	-11.912	-11.544	-14.092	-11.678	-10.055	-10.803	-9.5466	-10.335
-4.6977	-4.4735	-6.2539	-6.7855	-5.0211	-6.7448	-5.015	-9.4154	-4.4079	-5.2381	-6.5225	-7.8793	-5.6008	-4.8489	-5.6357	-5.2577	-5.5096	-4.6493	-3.7834	-5.7991	-5.0798	-4.9201	-5.3336	-6.053	-4.709	-4.524	-4.9189	-5.4437	-6.7906	-5.2026	-6.5249	-3.3986	-6.312	-7.0057	-6.512	-3.7015	-4.8312	-4.9172	-5.5125	-3.6642	-4.823	-5.3161	-3.5134	-9.1059	-5.2769	-2.6497	-5.1637	-7.276	-4.6708	-6.8117
1.7792	4.1336	3.4196	3.9431	4.0727	3.4935	4.0313	1.9511	2.1441	1.2616	4.4622	5.3984	4.6523	3.535	2.599	3.9909	3.5976	2.8401	1.3376	4.3451	3.8528	2.1321	3.2036	2.8112	2.5925	4.0926	3.5688	0.88718	2.2301	2.8815	2.8123	2.1251	1.4245	4.4524	3.246	3.1456	5.2601	3.3524	1.7092	2.8635	2.7902	2.9933	2.103	0.83139	5.1856	3.2659	4.6053	3.9964	4.1898	4.8546
-10.936	-13.617	-10.909	-14.742	-16.438	-14.732	-14.462	-16.46	-13.119	-12.834	-12.137	-15.203	-16.347	-14.004	-13.566	-13.814	-14.242	-16.215	-16.541	-13.528	-16.168	-14.932	-14.985	-12.781	-15.581	-11.92	-14.181	-16.428	-14.042	-16.554	-14.566	-14.509	-14.53	-14.197	-16.532	-15.398	-12.874	-12.954	-16.165	-14.563	-15.286	-15.909	-14.096	-14.096	-16.39	-12.52	-13.336	-12.092	-10.91	-15.625
-0.12031	-2.6422	-4.3029	-3.0024	-4.0287	-3.8145	-3.6775	-1.8349	-3.226	-1.878	-0.86952	-3.5008	-1.942	-1.8437	-4.1344	-2.4036	-3.5223	0.26657	-2.4982	-3.7653	-5.4235	-3.9688	-2.524	-3.2141	-1.2726	-2.6039	-2.4811	-2.8662	-2.048	-2.8972	-4.9633	-3.7089	-1.6422	-2.8889	-1.3817	-3.1904	-0.86116	-0.49294	-3.2383	-4.8808	-1.4799	-2.8175	-3.1538	-2.7043	-3.5413	-2.4268	-2.3721	-1.7931	-1.2047	-3.3247
5.2309	3.7657	4.4789	6.6433	4.4803	3.0481	4.4685	2.8718	3.8005	3.8462	3.8723	5.4765	5.2013	3.1826	4.4766	5.4896	8.5684	4.1469	5.7761	5.3008	4.5914	4.3149	5.2335	4.5496	3.2308	6.0427	4.1984	3.6797	4.6927	4.6783	4.9497	2.8452	5.2041	6.3123	3.7493	5.737	5.0789	6.0064	2.8354	4.3494	5.7031	2.7027	8.1967	4.507	3.3218	5.3598	6.2647	2.7782	3.7303	5.3411
-6.1077	-4.3	-5.3607	-4.0905	-3.7733	-4.9886	-3.7499	-3.7211	-4.512	-4.1511	-7.6299	-4.7111	-6.5856	-6.4217	-2.4787	-4.0578	-5.5444	-4.8964	-4.3979	-5.7012	-4.8964	-4.7901	-6.3369	-4.6321	-2.6584	-5.7581	-6.0983	-3.7193	-5.1291	-4.6214	-3.3889	-5.0953	-4.5646	-2.672	-3.8116	-2.9173	-4.2336	-5.998	-7.0952	-3.6201	-3.6116	-3.4241	-4.8257	-2.3564	-7.1989	-4.8442	-2.8553	-3.4319	-3.6923	-6.4559
-14.34	-14.442	-14.456	-14.623	-14.181	-15.868	-17.516	-11.905	-14.097	-15.08	-14.735	-16.227	-13.778	-13.514	-16.07	-13.597	-14.723	-15.001	-14.274	-11.962	-14.934	-14.236	-15.805	-15.822	-15.452	-14.215	-16.987	-13.464	-14.057	-14.635	-13.64	-16.27	-12.247	-15.438	-14.406	-15.043	-15.355	-16.278	-13.708	-12.98	-14.844	-14.946	-13.361	-15.885	-14.877	-13.474	-16.882	-14.512	-17.78	-13.92
0.89625	2.3742	4.2717	2.4493	3.1794	0.73637	4.3465	1.2601	2.0843	2.6303	1.9097	1.7323	-0.5847	1.4708	1.0551	4.7953	1.182	3.1437	1.6795	1.2413	0.81928	1.4668	2.1721	1.0939	3.6011	1.7826	0.86602	-0.16426	1.2796	3.8277	2.215	2.4804	3.1724	-0.69396	2.5191	1.022	2.5155	0.036346	2.6295	1.4576	1.0102	-1.1908	2.8446	-0.63616	2.6465	-0.37013	0.90499	2.1958	2.5543	2.7451
-0.88427	-0.61026	-0.054066	-0.26404	-0.11772	-1.8116	-1.1952	-0.81701	0.050907	-1.1101	-2.3202	-1.3485	0.35707	-1.1599	-0.10375	-2.5066	-1.4475	-0.83665	0.46532	-0.3319	-1.0392	-1.4294	2.7794	0.050001	-0.30662	-1.2677	2.3303	-2.9352	0.13248	-0.96592	-1.3796	-0.59124	-2.1551	-0.26277	1.1677	-0.81051	0.1699	1.5487	-2.3136	-1.2574	-0.71872	-0.24877	-1.0792	-1.131	-2.011	1.0227	-0.3044	-0.83846	-0.15846	-2.2869
8.3335	7.2244	6.6089	5.2952	8.8557	7.112	6.5209	6.3265	8.2609	6.1767	6.8595	7.6229	6.5794	7.8564	6.8881	8.2572	7.3618	4.6787	5.5365	6.2457	9.2838	5.5394	6.5542	5.0242	7.2765	7.0929	6.8921	5.6563	5.1323	7.2816	4.1595	7.0328	6.3016	9.4474	7.0116	6.7743	10.795	6.5708	9.3327	7.6454	6.5846	8.8263	7.951	6.0419	7.0964	6.3956	7.5891	4.0336	5.8993	7.0933
8.136	7.2355	6.3414	4.8982	10.257	7.1412	6.1155	8.4025	8.1902	4.274	6.3847	5.488	7.5475	7.2021	4.7279	6.5645	7.3293	7.8101	7.4319	6.0182	4.7516	5.9626	5.2099	3.7096	6.5758	4.7295	7.6502	5.749	7.2063	6.8587	5.8486	7.462	6.028	6.9631	6.2641	5.6431	7.7302	8.8013	7.5781	6.5667	5.6098	8.184	7.4384	5.2975	5.7887	4.8397	4.2693	6.9306	8.3146	6.4587
0.013618	0.62589	1.4263	3.0274	1.211	-0.47519	2.1362	1.8128	0.24118	0.54415	0.45187	0.52052	-0.1326	1.8497	1.4187	3.0466	-0.24863	3.4906	-0.32699	2.8998	1.3584	1.6336	2.068	-0.17205	2.4858	0.71364	0.063353	1.0801	-0.39236	1.7374	2.2965	0.58828	0.31152	2.3335	1.3197	2.1548	0.10022	1.1939	2.921	-0.99373	4.8261	1.3578	0.38835	2.2243	1.3455	0.36594	3.2457	1.2304	2.0034	0.056067
-10.879	-13.86	-12.884	-11.968	-14.23	-11.154	-11.353	-10.698	-12.152	-11.549	-11.325	-11.988	-13.657	-12.282	-10.552	-11.841	-15.724	-10.09	-12.725	-11.83	-12.975	-12.205	-13.274	-11.66	-12.627	-12.588	-11.952	-11.266	-11.129	-10.258	-12.325	-12.589	-13.166	-12.06	-11.703	-11.062	-11.037	-13.964	-9.7962	-12.769	-12.432	-12.555	-15.469	-9.9826	-10.433	-14.219	-11.719	-11.092	-10.923	-12.185
-2.0702	0.67839	0.5599	-0.94016	-0.28922	-1.3723	1.9067	-0.12751	-2.98	0.21878	-0.042793	-1.9174	3.1511	-1.0704	-1.0644	0.87483	-0.56936	2.5158	1.1836	-0.2794	-1.532	-1.042	-0.2937	0.22721	1.3773	1.685	0.026575	-0.18944	-2.7567	2.5229	0.52291	1.0716	1.2341	0.20544	0.20179	1.096	0.41427	0.22876	-0.40966	1.838	-1.4631	-1.6248	-1.4659	-1.8336	2.1745	-0.037611	-0.61615	-0.40247	1.3289	-0.57855
-12.073	-13.854	-13.305	-12.883	-12.32	-12.134	-13.635	-13.243	-13.272	-12.318	-11.599	-14.053	-14.085	-14.868	-12.284	-14.792	-12.563	-13.102	-12.473	-13.425	-12.291	-11.323	-14.094	-12.813	-12.578	-13.647	-13.567	-12.639	-13.557	-13.479	-12.236	-13.665	-10.638	-12.497	-11.3	-14.746	-14.361	-12.28	-10.377	-13.369	-12.674	-12.109	-12.372	-13.295	-13.073	-11.641	-13.221	-14.635	-11.702	-11.148
-21.14	-22.192	-20.938	-20.067	-18.419	-20.073	-21.525	-22.728	-20.831	-19.985	-22.325	-19.513	-21.087	-20.186	-20.912	-20.236	-19.852	-20.045	-21.08	-17.918	-22.31	-19.795	-21.179	-20.574	-20.321	-20.375	-18.862	-20.917	-21.395	-20.908	-19.496	-18.293	-19.912	-19.251	-20.976	-21.764	-22.368	-21.755	-19.48	-21.922	-23.422	-19.921	-19.417	-21.077	-19.53	-20.923	-21.946	-18.867	-22.034	-20.127
-10.296	-9.5535	-9.9586	-10.087	-10.084	-8.7814	-7.4693	-9.8491	-10.863	-12.094	-10.178	-8.4265	-9.668	-9.8097	-9.2205	-10.39	-9.1915	-9.1905	-9.0034	-11.246	-10.12	-7.7813	-7.546	-9.269	-9.9553	-8.6769	-9.8223	-10.135	-10.559	-9.1907	-8.5664	-8.7218	-10.187	-11.427	-11.44	-7.6253	-7.8778	-8.7206	-8.7919	-8.3977	-9.1673	-9.7457	-9.5518	-9.03	-10.177	-11.131	-8.9482	-11.48	-6.9376	-7.2631
-0.2426	0.67201	-0.080714	0.12916	1.8355	0.62218	-0.96418	-0.53052	0.77738	-0.28074	-1.8189	0.022635	-0.32084	1.7902	-0.049254	2.0636	1.8405	0.64359	0.56512	1.3138	0.66332	-0.92965	0.81912	1.5784	-0.18572	-0.54787	-1.9694	1.0101	-1.9221	0.78181	0.29054	-0.85366	0.60224	1.1289	-1.2542	2.227	-0.12572	-1.2675	-0.81301	-1.7505	0.35919	1.3752	1.1695	0.35655	-1.2128	0.065249	-0.83257	0.10033	2.1464	1.8128
9.8004	8.6112	7.8134	9.6438	9.8861	9.3831	7.4533	7.5887	8.7649	8.2801	5.7895	10.01	6.8516	7.9786	7.6281	9.0867	8.4364	8.2254	10.886	9.2868	8.1268	8.8885	9.3653	6.1324	9.4272	7.0042	10.373	8.9326	9.2094	7.5356	6.3029	7.9502	5.9276	6.2163	6.9423	6.8991	9.713	7.5518	6.4243	9.9762	7.0765	5.9337	8.7055	10.083	9.3882	7.3145	7.9627	8.3562	9.2698	8.7533
-5.6386	-3.472	-5.6821	-5.2668	-4.2715	-5.7015	-4.3932	-5.1459	-5.7742	-7.5481	-5.1204	-6.9622	-5.4536	-5.0389	-5.2169	-4.9486	-5.4834	-4.1825	-5.2756	-2.0419	-5.9211	-2.5609	-4.6217	-7.3805	-5.7998	-4.4786	-5.7385	-4.4568	-3.9661	-4.9361	-1.469	-5.1499	-1.7229	-6.0905	-4.2244	-3.3326	-3.3732	-5.9818	-4.6323	-5.9689	-5.4972	-5.5564	-5.6752	-3.8497	-4.6796	-4.8957	-4.5292	-3.2085	-6.1071	-6.5113
-3.9761	-1.131	-0.59281	-1.5128	-2.1143	-3.0905	-2.0508	-3.429	-3.4084	-3.4669	-1.2553	-0.99074	-1.7372	-1.329	-1.7305	-3.5231	-0.63372	-1.1325	-2.212	-1.5993	-2.9487	-1.8716	-1.2425	-2.2881	-2.4218	-4.3393	-3.341	-3.2348	-2.392	-2.3601	-1.6028	-2.6691	-5.0958	-2.1725	-3.7881	-1.9147	-3.2393	-3.1773	-2.0244	-5.0759	-3.4426	-2.1877	-2.0536	-5.8143	-2.1892	-1.3095	-2.1537	-4.7469	-2.6819	-4.73
-0.76375	-0.0683	-0.72738	-1.0644	1.6078	0.15533	0.58218	-1.5233	-1.4224	-3.3951	-2.002	-2.1361	-2.7217	-1.3621	-2.3043	-0.10068	1.2898	-2.4129	0.46021	-1.5458	-3.0488	-1.3048	-1.6109	-0.22047	-0.30482	-2.1087	-2.2721	-1.5974	-2.4837	-1.8654	-1.5767	1.2701	-0.30181	-0.90154	-2.4408	0.25393	-1.5413	0.58847	-0.71726	0.54218	1.7049	-1.3741	-0.52127	-2.513	-0.98424	-1.7929	-1.7943	-1.0759	-0.66249	-1.4656
-0.17615	-1.3239	-2.4826	-2.1301	-0.93422	-1.2396	-0.3345	-2.4718	-0.87303	-1.8194	0.064377	0.69534	-3.6947	-0.42453	-1.4382	0.22126	-1.0032	-1.9646	-0.1937	-1.7368	-3.394	-2.6695	-2.4918	-0.25008	-2.0342	-1.9235	-2.5034	-2.6	-1.8295	-0.4843	-1.6396	0.53149	-2.0438	-3.3336	-3.434	-2.754	-4.0181	-0.50913	-2.5834	0.28458	-3.9562	-0.44124	-0.63662	-1.8474	-1.3691	-3.3915	-1.1675	-2.3378	-1.7048	0.29409
-14.548	-13.487	-15.406	-13.051	-14.344	-13.163	-12.897	-15.355	-14.203	-13.457	-14.043	-14.575	-12.279	-14.307	-13.176	-12.514	-13.52	-11.752	-13.007	-10.621	-14.948	-14.424	-14.268	-14.497	-13.418	-13.592	-15.131	-13.643	-12.326	-11.901	-13.279	-13.925	-11.228	-15.854	-12.197	-10.474	-12.318	-12.882	-14.632	-12.909	-11.848	-13.798	-13.441	-14.973	-13.267	-12.137	-12.011	-12.546	-11.91	-12.875
-12.158	-13.891	-13.529	-12.068	-14.828	-11.54	-12.997	-14.142	-12.801	-11.056	-15.256	-11.027	-12.945	-12.942	-11.456	-13.452	-13.732	-13.604	-10.202	-11.39	-13.914	-13.804	-13.653	-13.177	-11.628	-12.083	-11.749	-11.641	-14.686	-11.187	-12.052	-12.286	-11.587	-10.906	-13.116	-10.664	-11.377	-11.526	-13.744	-12.993	-12.303	-13.204	-10.807	-14.18	-11.816	-12.593	-13.375	-10.314	-14.802	-11.762
-20.322	-20.282	-22.315	-22.779	-21.342	-21.61	-23.848	-23.776	-20.331	-21.817	-21.305	-21.942	-21.742	-22.101	-19.086	-18.92	-19.616	-19.936	-20.711	-20.39	-21.352	-23.125	-18.341	-20.078	-17.487	-20.994	-23.626	-21.077	-18.69	-19.098	-22.445	-21.12	-21.071	-21.305	-18.524	-19.69	-19.25	-20.818	-20.014	-18.792	-21.234	-19.156	-21.836	-21.558	-21.034	-22.407	-20.523	-19.83	-22.227	-20.327
1.5537	1.5337	-0.074426	2.2234	5.2856	1.3467	2.9084	1.1823	2.1654	0.96257	1.2085	1.1423	4.1944	3.0724	2.9522	2.7972	6.2146	3.3153	1.0931	5.1783	0.96457	3.4111	1.0402	3.1728	2.0242	2.3774	2.9493	2.7679	4.4751	5.2924	2.0116	2.4136	0.25197	2.5767	4.1943	4.6794	2.6595	3.7955	3.3018	1.939	0.10789	2.7668	2.9335	2.586	2.119	1.6884	4.0416	1.7728	2.2696	2.2261
-13.173	-13.468	-12.577	-11.64	-13.312	-10.516	-11.411	-12.091	-12.541	-12.905	-13.836	-10.914	-12.113	-11.226	-13.351	-13.837	-10.54	-10.134	-14.844	-13.817	-14.807	-13.081	-12.808	-13.898	-10.994	-11.335	-14.322	-10.245	-13.838	-11.391	-11.971	-13.589	-13.377	-11.651	-13.687	-11.851	-12.757	-11.772	-12.672	-12.035	-13.239	-11.369	-11.741	-12.141	-14.504	-12.696	-13.267	-14.729	-11.568	-13.101
-2.8147	0.71237	-1.3834	-2.4735	-0.94677	-1.3302	-3.2106	-1.4477	-0.53646	-2.3775	-3.3309	-3.2317	-1.1876	-0.7267	-3.0222	-1.4287	-2.5022	-1.2764	0.084369	-1.1112	-0.35851	-1.6849	0.085965	-0.90056	-3.3077	-2.0261	-1.1566	-1.6377	-2.7871	0.045697	-2.3256	-1.385	-1.8811	-2.3766	-0.93301	-2.4314	-0.60507	-0.6115	-1.4485	-1.2318	-2.946	-1.7679	-1.5115	-1.3039	-0.7018	-2.081	0.064583	-0.067842	-3.833	-2.1966
-12.918	-13.873	-13.255	-15.521	-10.802	-14.712	-12.676	-12.785	-14.989	-14.595	-12.33	-13.189	-13.763	-12.831	-13.518	-13.581	-13.712	-13.948	-13.851	-12.749	-12.777	-11.563	-12.137	-14.73	-13.908	-12.104	-15.079	-12.283	-12.737	-13.49	-11.782	-13.609	-14.444	-11.948	-12.497	-14.144	-12.287	-13.928	-13.643	-14.914	-13.287	-14.741	-13.294	-12.582	-11.792	-14.276	-11.771	-11.944	-14.333	-14.939
-23.043	-22.325	-23.654	-21.245	-23.535	-21.799	-21.798	-22.767	-25.719	-24.164	-22.319	-19.456	-20.903	-21.83	-22.244	-20.106	-19.372	-23.042	-21.433	-24.473	-21.862	-22.761	-21.701	-21.308	-22.86	-24.415	-21.751	-23.331	-22.868	-21.776	-23.382	-24.535	-22.469	-20.904	-23.458	-21.393	-23	-21.356	-21.921	-22.106	-21.138	-22.735	-22.282	-22.049	-21.341	-21.412	-19.29	-22.093	-22.171	-21.933
-1.9689	-3.4715	-6.2909	-4.2456	-4.3579	-3.9469	-3.8504	-3.5139	-4.4079	-6.7286	-1.8319	-4.8191	-2.2157	-5.8588	-2.5897	-3.8713	-2.2757	-3.836	-4.0625	-6.3849	-2.8591	-3.2325	-3.1594	-5.2436	-6.5553	-2.2404	-5.3849	-3.8627	-4.378	-4.4836	-3.9786	-3.7808	-3.7934	-4.0152	-2.2511	-2.8653	-1.407	-3.5747	-5.3023	-2.2475	-3.9175	-5.1842	-4.3903	-5.6724	-4.7063	-3.731	-4.2262	-4.2528	-4.946	-4.9017
-3.856	-0.47358	0.011015	-0.82626	-4.2079	-3.2237	-1.1869	0.8466	-2.6089	-1.1883	-4.3977	-3.8046	-2.9131	-2.3891	-4.2223	-3.7741	-3.6358	-2.4786	-1.1008	1.0546	-3.703	-3.8097	-4.3457	-3.2023	-2.7806	-1.9353	-0.89189	-2.6914	-0.98249	0.619	-3.3488	-2.2948	-1.335	-1.6543	-2.6201	-4.0066	-3.0895	-2.7988	-2.3731	-2.3429	-1.4656	-3.2474	-1.9908	-1.9539	-4.1254	-2.8663	-2.6301	-4.4409	-3.6351	-3.1106
-0.035135	-0.75991	-0.95711	-1.3594	-2.0297	1.3337	0.12426	0.58935	2.6469	0.76492	-1.9755	-2.2833	-1.3975	-1.8424	1.0003	-0.24632	-0.6792	0.38172	0.90644	0.64798	-0.61959	0.17666	-0.26942	-0.33619	0.027821	-0.86284	-0.16523	-0.58241	-2.9229	1.7261	-0.85757	1.4887	-1.1237	-0.58134	1.1614	-1.3746	-0.63478	-1.1849	1.2503	-0.39487	-0.30165	-0.84221	-0.43535	-1.8988	-0.6098	0.93421	-0.20577	0.19842	-2.5174	-0.063426
-5.6646	-6.1319	-4.8565	-3.9076	-6.4056	-6.1419	-8.2766	-5.9993	-6.1357	-6.6604	-7.1942	-3.0628	-4.3968	-4.0172	-6.2367	-3.9358	-5.5427	-4.1716	-7.4904	-8.6479	-5.2746	-6.8796	-4.8711	-6.372	-6.4461	-4.9447	-5.9964	-6.4082	-5.8304	-4.3691	-5.3287	-4.4696	-7.4782	-5.5277	-7.6293	-5.5656	-8.185	-6.1597	-5.1722	-3.7444	-3.037	-5.5946	-4.8456	-5.0679	-5.6095	-4.7104	-5.7572	-6.3487	-5.9501	-6.0222
-11.835	-10.616	-11.327	-10.392	-11.696	-12.421	-10.689	-10.07	-10.727	-13.861	-12.098	-10.217	-10.923	-12.429	-11.679	-13.385	-11.467	-11.154	-11.772	-10.72	-12.423	-12.219	-12.745	-11.393	-9.2492	-10.201	-12.252	-9.2702	-13.77	-11.016	-11.426	-12.535	-11.063	-10.606	-13.769	-9.5008	-11.277	-9.1908	-12.994	-10.371	-11.567	-12.353	-12.482	-11.697	-10.401	-10.43	-9.6176	-11.681	-12.797	-11.407
0.01984	-0.034772	3.8826	3.8467	0.71802	2.7023	1.5423	3.2845	0.7419	1.2302	2.5681	3.7497	3.5044	0.057245	5.3139	2.0225	4.4176	1.4605	1.7113	0.95162	1.3746	0.57767	0.31564	2.5462	1.279	3.1272	1.2357	-0.37784	0.53046	1.6067	1.494	2.0727	1.5727	4.0426	0.62928	-0.21221	2.6938	3.8938	2.0776	0.99091	1.0084	2.503	-0.28004	1.1239	1.2128	0.81976	2.9867	0.29239	0.67313	2.4409
-0.74614	-1.4609	-0.2737	-1.0262	0.65801	0.12663	-1.2592	-0.94754	-2.0273	-2.8003	-1.3037	-1.9768	-2.9414	-0.7418	1.311	2.0319	0.88851	-1.8166	0.67756	1.1857	-1.228	-1.3009	0.7165	-1.4538	1.3125	-0.43438	0.57521	-0.14667	0.85711	1.2935	0.48177	-0.76303	-2.0884	0.51675	-1.3261	0.22317	-0.095904	0.20774	-0.49971	1.0089	1.0864	0.64448	0.27884	0.83453	-2.2552	0.086358	1.4959	-2.3969	1.2076	-1.8425
-10.367	-11.43	-10.055	-7.9462	-11.576	-8.3476	-11.341	-11.065	-10.524	-12.078	-12.241	-10.999	-11.097	-11.64	-11.771	-9.4795	-10.944	-11.172	-11.357	-10.779	-12.054	-12.353	-9.6926	-8.3845	-10.766	-10.414	-11.679	-9.1843	-10.432	-9.6162	-10.387	-11.534	-9.4711	-10.784	-10.886	-11.552	-9.3718	-10.701	-9.2838	-11.361	-12.261	-10.094	-10.148	-9.9836	-12.428	-10.313	-10.308	-11.03	-11.706	-10.305
2.6923	1.0752	3.0149	1.5404	2.4679	-0.48308	2.075	0.56746	1.3462	5.2971	1.8905	1.0926	1.9422	-0.95084	-1.2825	2.9326	1.0834	3.2115	1.3052	1.7966	3.5657	-0.19973	1.7444	0.84789	0.30335	1.834	3.5759	-1.0222	1.2808	2.5185	0.74497	1.3608	4.3195	3.0927	1.3939	0.00098219	1.568	1.7765	2.4335	3.8964	1.2549	-0.043642	1.9188	2.0611	1.3672	2.2862	1.1448	0.70671	3.2894	3.0496
0.051008	2.0126	-0.73546	-0.44622	-0.86643	-2.4215	0.56709	2.0053	1.1894	0.53183	-0.97682	1.3041	-0.35229	1.0114	-0.53268	-2.0732	0.90621	0.30111	-2.0911	1.5211	-0.13871	0.74208	-2.4927	1.4478	1.1278	0.71485	0.26496	-1.9608	2.3679	0.11865	0.92835	0.48099	0.83732	0.95462	1.1368	1.8384	0.79257	0.3031	-0.84767	-0.58601	-0.28166	-0.55613	0.8147	0.19856	0.65895	0.89905	-1.5593	-1.0983	-0.95857	0.73947
8.7969	8.4555	8.8874	8.4972	8.5201	8.8038	6.9278	7.0742	7.7395	10.238	6.2158	8.2333	9.2032	7.8393	8.8952	5.672	7.1337	8.5002	9.8632	8.4284	8.5652	9.0921	8.837	8.8533	6.7205	10.526	6.0151	7.7643	7.6478	7.4227	7.7043	8.8291	10.58	6.5566	6.6073	8.4329	7.2442	7.6887	8.4759	8.7228	6.7021	5.5971	7.5752	8.3542	7.6406	10.686	8.2496	9.5119	7.6387	9.0356
-22.952	-21.536	-22.184	-21.92	-20.277	-22.461	-21.55	-22.953	-22.343	-20.254	-19.657	-21.758	-19.415	-19.683	-18.468	-21.224	-21.038	-19.955	-20.365	-20.725	-18.788	-20.689	-19.383	-21.689	-22.142	-20.662	-23.715	-20.679	-20.175	-21.398	-20.017	-19.476	-18.729	-24.097	-21.771	-20.686	-21.55	-20.764	-20.682	-20.736	-20.403	-19.987	-22.604	-20.348	-21.527	-17.19	-21.812	-19.505	-20.564	-21.152
1.0681	3.3484	0.73395	4.1443	2.4644	3.3452	1.7071	4.8915	1.8473	1.8569	2.4087	2.7432	4.0462	1.721	1.7235	3.2302	2.7048	1.3891	2.4248	3.1348	2.1982	3.42	3.5289	0.99025	4.1481	1.6003	-0.41631	0.39747	-0.081147	3.0974	3.6005	3.3325	2.5561	1.2406	-0.1928	3.2563	6.0817	3.2726	2.5212	3.5035	1.7334	3.4554	3.4574	3.7014	1.4626	2.204	1.6737	3.5102	3.1701	2.6386
9.6533	9.1202	9.2694	9.2604	9.1398	6.8733	6.3601	8.7298	7.8204	9.2318	8.8955	7.7631	7.5147	8.5907	10.15	5.9013	7.426	8.1017	9.3905	7.2613	7.5782	7.9048	7.3479	9.9098	7.7869	11.12	10.52	8.6205	7.8144	8.7575	7.4832	9.0441	8.3273	7.2492	8.82	9.0514	9.0026	7.6747	7.5657	10.384	9.521	9.319	9.5313	9.7691	8.44	9.1562	6.0842	7.311	7.6353	8.3941
-2.3976	-2.4246	-3.6596	-4.103	-1.5186	-3.3725	-2.9768	-5.4622	-2.1066	-2.2115	-4.1817	-3.7982	-4.512	-4.3958	-0.28675	-3.0534	-2.5498	-3.7087	-3.5927	-4.6038	-3.1793	-1.3334	-4.7497	-3.317	-7.561	-2.3098	-3.4903	-3.0899	-2.8296	-5.4055	-3.8775	-1.9324	-1.3325	-3.4373	-3.1174	-3.79	-2.7629	-4.2098	-3.3147	-4.6014	-1.8523	-3.7678	-0.91897	-3.8384	-4.2189	-2.7655	-5.4161	-3.5249	-2.2163	-1.631
-0.76238	2.3775	4.3161	1.1047	0.077639	2.0973	1.3295	-0.47062	0.72246	3.0754	0.59444	-0.55102	0.63673	2.3833	0.67515	2.1039	0.98554	-0.29648	2.5227	0.64968	0.77427	-0.97119	0.90629	1.5633	1.4501	2.6434	3.5561	2.2849	1.9218	3.3193	2.4231	1.8943	0.94151	1.3232	1.7754	2.274	2.4562	1.79	0.83758	1.4337	1.0221	1.3462	1.2682	3.0801	0.63802	-0.46053	2.3975	-0.1888	1.1671	2.2218
-11.855	-12.444	-12.588	-10.879	-12.349	-13.808	-13.053	-13.505	-13.731	-11.515	-12.997	-11.856	-14.749	-12.948	-13.062	-11.941	-13.675	-10.838	-12.948	-11.571	-10.663	-12.149	-14.727	-11.631	-11.076	-11.207	-12.003	-14.133	-12.992	-11.989	-13.185	-12.524	-14.763	-13.655	-13.062	-13.143	-12.457	-14.608	-11.645	-14.97	-10.452	-11.953	-11.665	-11.743	-13.519	-12.252	-14.154	-12.798	-13.246	-12.315
-3.3882	-4.0517	-3.298	-2.5635	-3.1467	-5.0774	-2.4313	-6.292	-4.7165	-3.8938	-4.2144	-3.5776	-4.8162	-3.0141	-4.2253	-1.4108	-2.8368	-5.1921	-4.0805	-1.9857	-3.2742	-3.6008	-1.4319	-3.8135	-3.1099	-3.576	-4.1893	-3.5281	-3.7014	-1.6095	-3.7797	-4.4028	-3.1666	-6.5268	-2.2345	-4.2978	-3.747	-2.4627	-4.8995	-3.5201	-3.8975	-1.7918	-3.3966	-2.093	-3.461	-6.2794	-3.6465	-6.904	-2.5774	-4.7994
-5.7891	-3.3967	-6.8259	-6.3524	-5.9196	-5.8496	-4.8354	-4.4056	-4.6024	-5.4841	-7.129	-4.0012	-8.9399	-8.1334	-4.5106	-8.0079	-4.073	-5.6782	-7.3459	-5.0513	-4.1168	-5.3029	-5.9869	-4.372	-7.0473	-6.7299	-3.9973	-5.9618	-7.5826	-3.6263	-4.9882	-6.9323	-4.9157	-5.8101	-7.1878	-5.1877	-6.2396	-6.2824	-5.9768	-5.6944	-4.5317	-7.4662	-4.2065	-6.7712	-4.7607	-6.7322	-6.9058	-5.2311	-6.2197	-5.6595
-4.962	-3.3557	0.011092	-3.0808	-1.2795	-2.5792	-0.4454	-0.84596	-1.6159	-4.1234	-2.3774	-1.7012	-2.7369	-1.788	-1.8307	-3.6226	-5.1931	-3.1063	-4.1329	-0.72954	-1.5704	0.41985	-1.5231	-2.5222	-1.4111	-1.9196	-1.2691	-3.1067	-1.8214	0.70696	-1.8027	0.43215	-1.3638	-2.0279	-3.9259	-2.9837	-1.1517	-1.5172	0.12431	-0.93185	-1.529	-0.047635	-3.0471	-1.6233	-1.1648	-3.6971	-1.6313	-2.8104	-2.256	-1.0424
-7.3728	-9.004	-8.5615	-7.2176	-7.8718	-8.3671	-8.9076	-9.3527	-7.1169	-6.6413	-7.7251	-7.1299	-8.4988	-7.5187	-8.5763	-9.1357	-8.226	-7.3739	-5.9691	-6.7184	-7.9827	-8.2492	-8.26	-7.0017	-9.2622	-7.0516	-9.027	-6.7898	-6.1107	-8.9943	-8.6354	-7.2814	-8.2844	-6.8229	-9.0497	-3.7723	-7.3237	-8.5324	-7.2775	-6.7113	-7.5546	-9.2315	-6.6618	-7.7373	-7.9768	-4.9413	-7.8644	-6.7248	-7.6441	-8.3126
12.33	7.9172	8.1915	10.785	10.92	10.216	10.168	9.1833	9.3354	11.087	10.332	9.3221	9.1962	9.3633	10.942	11.383	10.413	10.924	9.329	9.5694	7.4976	9.332	9.3647	7.9976	9.8469	9.7739	9.1425	10.644	9.7757	9.7963	9.9347	9.6887	8.3371	9.7884	12.132	7.7872	8.1614	10.725	8.3277	9.4669	9.9048	8.2294	9.3048	8.0475	10.557	11.511	10.313	11.795	8.5158	8.0892
-14.495	-15.22	-16.243	-15.065	-17.703	-15.247	-14.592	-15.009	-13.421	-15.899	-12.804	-15.659	-15.904	-15.115	-12.982	-14.205	-12.844	-16.577	-14.303	-16.672	-15.411	-14.348	-14.987	-14.313	-13.646	-15.083	-13.996	-15.646	-14.772	-15.479	-15.174	-16.337	-15.372	-15.834	-14.75	-15.171	-14.139	-14.526	-17.365	-15.783	-14.386	-13.889	-16.114	-14.946	-12.528	-13.475	-13.34	-17.643	-15.71	-15.29
3.9862	3.2574	2.3093	3.4885	4.8573	3.1506	2.0325	2.7925	0.83378	5.8326	0.52383	4.7268	2.1361	2.7433	2.8417	3.56	1.0262	2.0525	2.4565	1.5318	3.0404	4.2565	3.6905	1.6574	3.8471	3.5428	4.6975	2.0361	4.8651	1.796	4.3325	1.556	2.0796	2.4635	4.4131	5.0304	1.6495	3.0772	1.3813	1.9224	0.6223	3.7661	1.564	2.7921	3.1698	4.1893	2.9469	5.1165	3.9255	3.0852
-11.66	-11.574	-11.468	-11.047	-10.329	-11.918	-10.093	-11.288	-15	-12.926	-9.5208	-11.056	-12.074	-12.127	-12.759	-11.731	-11.491	-11.809	-12.01	-11.625	-10.004	-9.1929	-11.625	-13.321	-11.873	-9.5777	-12.143	-11.005	-9.2787	-11.294	-12.213	-11.271	-10.298	-9.9361	-9.7219	-10.9	-11.604	-11.916	-10.547	-13.216	-11.49	-13.18	-10.457	-11.837	-9.5741	-11.007	-10.493	-10.932	-12.148	-8.822
1.3681	-0.46039	0.23184	1.4317	1.9066	0.914	2.0608	-1.0275	-0.4265	2.2558	0.89883	-1.5211	0.3251	-0.92386	0.59385	1.157	-0.45907	-0.20306	1.056	-0.34772	-1.643	1.0443	-1.826	-0.30634	0.2098	-0.59104	1.4673	1.9252	1.5791	-0.96696	-0.14488	1.3012	-0.42963	0.96395	0.63781	-0.42718	2.7768	0.82241	-0.21227	-0.052234	-1.2521	0.12158	0.7414	1.7419	0.3564	-0.65766	1.8367	1.0233	0.73175	1.0648
5.7914	3.7445	6.9351	6.3473	5.6392	4.6059	5.835	5.5017	6.5232	3.89	6.5116	2.2881	6.7539	4.8931	4.7226	4.5095	6.3725	5.3489	5.032	1.8504	5.0118	7.503	5.6661	7.6753	6.6921	5.7477	5.6232	4.902	5.5358	5.7325	4.9736	6.3564	5.891	6.5404	5.0767	5.9454	3.8729	5.0717	5.7122	6.0785	6.811	4.9189	3.6159	6.4721	6.7662	6.2599	5.0676	6.8698	6.2962	5.4289
-2.8609	0.4399	-2.7304	-1.8155	-1.5169	-0.40733	-0.44398	-0.52999	-0.79997	-1.8863	-1.3896	-1.0977	-2.494	-0.16674	-2.0092	0.4657	-1.2514	-0.39133	-2.2269	-2.7732	-1.2362	-0.6137	-1.7444	-3.0282	-0.86045	-1.3967	-1.362	0.5103	0.36306	-0.6275	0.97084	-1.6051	-0.66731	-1.7863	-3.0627	-0.65383	0.70744	0.074055	-1.8572	-2.4299	-3.1013	0.77665	-1.0403	-1.0206	-1.5799	-2.515	-3.585	-1.326	-1.1574	-0.29588
-0.57198	1.6028	-0.44091	0.5141	0.5224	-0.50491	2.9747	2.6418	1.1096	-0.47841	2.5647	-0.068107	1.1404	1.2133	1.0363	1.7009	0.4812	1.7326	1.0716	1.7659	0.98038	3.2621	2.294	1.6551	1.4957	3.5203	-2.0466	1.9846	3.2008	2.3292	0.58668	0.60176	-0.59369	2.223	2.5574	2.3805	0.21877	1.7615	1.2909	2.4754	-0.43096	0.54316	2.3955	1.1033	0.90827	1.0984	4.2995	2.1871	1.4796	0.36562
-5.7384	-6.972	-5.8539	-6.6429	-6.7087	-5.5523	-4.6906	-8.2093	-5.1221	-4.4818	-7.2464	-8.2249	-6.2914	-7.1832	-6.4941	-4.0894	-7.4091	-7.2229	-5.2349	-7.3713	-7.049	-6.1899	-6.9885	-7.9026	-7.4128	-6.0309	-6.5296	-5.022	-6.1221	-8.1597	-8.5094	-7.1423	-5.6197	-6.9741	-4.3605	-5.0511	-5.9827	-4.6181	-6.0287	-7.3136	-8.372	-6.9624	-7.9144	-6.1052	-8.0603	-5.365	-3.8612	-6.5453	-8.2932	-6.1054
-0.53456	-3.2301	0.88288	-3.6998	-2.2583	-1.8362	-1.492	-0.38976	-0.031712	-2.4304	-2.5838	-3.5299	-1.5358	-4.2621	-2.2247	-6.6714	-2.6842	-1.5595	-2.4706	-1.8064	-3.153	-2.6109	-2.2597	-0.88888	-3.0509	-2.3241	-0.78328	-3.4897	-0.21425	0.25469	-2.533	-2.4712	-1.1672	-2.2074	-0.20521	-2.2298	-2.8303	-2.6798	-2.5821	-2.5844	-4.7381	-1.8498	-1.8653	-1.6381	-3.5332	-2.2764	-2.0073	-2.9467	-1.4696	-0.15833
-3.9069	-4.8924	-5.2852	-6.0512	-6.6927	-3.5055	-6.1318	-6.3276	-3.8068	-5.3277	-7.0025	-5.3545	-5.4145	-4.457	-4.3994	-5.5668	-6.4239	-5.0794	-4.7319	-3.8312	-5.3586	-2.7614	-3.4366	-5.4047	-6.4369	-4.374	-4.321	-5.7191	-3.7315	-3.4203	-6.5405	-5.1982	-6.7033	-6.4718	-5.3358	-5.7803	-4.7476	-3.5036	-5.5796	-6.0688	-3.1248	-5.6413	-5.7575	-4.2632	-4.408	-4.6645	-4.3074	-5.839	-4.1238	-4.4719
1.6502	2.1357	2.1798	2.4157	-0.028158	1.9775	4.1132	1.9897	0.22058	2.5411	4.0602	2.6972	0.12767	1.9159	2.3199	-1.2967	1.6383	1.3068	0.19439	3.8027	3.1047	2.4604	3.3771	-0.95903	3.3557	0.81378	1.5993	2.0405	0.53055	4.1652	1.9806	3.1752	1.0263	1.5624	1.5167	0.75373	3.1863	2.1929	2.249	0.81628	3.8691	4.4621	-0.72408	2.5712	2.7632	1.6481	2.5676	4.4508	2.7102	0.14023
-8.0202	-9.0846	-10.871	-8.9896	-7.9301	-9.0931	-7.7777	-8.3599	-9.8424	-8.5105	-9.8954	-8.467	-8.5147	-10.285	-11.607	-8.6318	-9.6046	-8.8472	-7.5996	-9.4021	-7.957	-9.897	-9.5391	-7.9828	-8.7613	-8.6141	-6.2134	-8.4563	-7.4448	-7.9486	-10.254	-9.6454	-10.433	-7.931	-9.4756	-9.7762	-9.4526	-6.9808	-9.3657	-9.2135	-8.6594	-8.8391	-8.8095	-10.376	-10.36	-10.404	-7.5243	-8.0765	-11.19	-8.9285
-4.5402	-3.4896	-4.7952	-4.3031	-7.6312	-4.426	-2.9359	-4.5273	-5.0065	-2.538	-5.485	-3.5018	-5.4679	-6.0322	-3.8204	-6.1879	-3.6259	-6.4517	-5.2152	-4.0624	-3.1904	-7.5797	-6.9139	-5.9804	-3.8108	-5.3083	-5.3687	-5.3541	-4.973	-3.9528	-4.9097	-5.1438	-2.975	-3.1182	-4.7317	-3.8222	-3.9139	-4.7176	-2.4559	-5.0464	-6.8419	-3.893	-4.9529	-5.3992	-4.4536	-4.6999	-5.1367	-6.6789	-4.7324	-4.6465
-13.569	-12.782	-17.091	-16.378	-14.988	-15.645	-12.782	-14.131	-11.14	-16.179	-13.735	-13.365	-14.066	-14.126	-12.8	-12.625	-13.324	-11.192	-12.343	-14.161	-14.074	-15.59	-14.544	-14.662	-14.696	-13.372	-17.103	-14.689	-13.155	-13.938	-13.641	-13.969	-13.893	-12.193	-13.185	-13.678	-13.849	-12.595	-15.427	-13.342	-11.874	-14.289	-14.472	-15.008	-15.16	-14.157	-15.284	-13.043	-15.336	-11.31
-4.2422	-4.2972	-4.6308	-5.8624	-5.2779	-7.5549	-5.4541	-5.205	-5.275	-5.0673	-4.824	-6.7587	-3.0165	-6.3482	-6.4332	-6.0345	-6.8076	-3.7331	-7.1402	-4.5539	-5.649	-7.4026	-5.6029	-6.8902	-3.4522	-4.1111	-7.612	-6	-6.3854	-5.7768	-5.6496	-7.4776	-3.6969	-5.2852	-5.3512	-5.0448	-3.264	-3.8047	-5.9698	-8.7528	-6.1738	-4.8786	-7.3075	-4.2729	-4.8998	-5.6683	-7.5876	-5.8182	-4.9476	-6.6344
-5.4379	-6.1102	-3.306	-3.9847	-3.2202	-5.7219	-5.6017	-6.7589	-4.8503	-4.1868	-7.8968	-4.0673	-5.8842	-5.8647	-5.5829	-5.9689	-3.8938	-5.1651	-4.7284	-1.8586	-5.4518	-2.311	-4.1267	-6.1811	-7.072	-7.2968	-5.2707	-3.5661	-4.7229	-3.0216	-7.6658	-5.3165	-3.3522	-5.8344	-4.826	-5.282	-5.8267	-4.84	-3.3286	-4.8386	-3.6686	-3.8705	-5.7673	-5.2672	-6.148	-5.1783	-4.8683	-7.7515	-5.8137	-5.464
4.8868	4.4141	4.5738	3.4534	5.2058	4.1617	6.3071	4.2741	5.1599	3.7138	5.3204	5.1778	4.1654	5.1862	6.4466	5.6162	5.1522	5.5565	2.8261	2.969	4.7209	5.6628	5.5393	3.7927	5.089	5.044	4.6321	6.2471	5.8059	2.4047	5.75	5.3622	6.368	5.2621	5.9225	5.619	3.5409	5.4249	3.9552	4.0149	6.3132	5.8328	4.823	3.81	4.5079	4.8832	3.8439	2.9073	6.3752	5.7535
2.9311	2.2328	3.5976	4.9581	2.0888	2.9598	5.3781	0.87744	3.6124	2.213	2.6056	3.3598	1.2585	3.6127	2.7069	2.1609	4.133	3.3034	3.0729	4.3559	3.8092	2.4616	1.4302	3.1279	3.5405	3.9005	2.4231	2.9325	2.2021	4.3096	3.6734	2.8296	3.2348	4.3618	1.4119	2.9695	2.5238	2.3468	2.6388	2.1043	3.6607	3.3138	1.3261	5.1754	3.9302	3.9245	3.0378	2.7146	3.0268	0.59263
7.6344	8.9225	8.7717	8.6405	8.2804	9.2448	7.1872	9.5077	7.5705	7.9554	9.9884	9.9311	8.6443	10.234	9.9532	10.889	7.9688	8.2507	8.7817	6.8862	7.9147	6.3136	8.2523	6.1628	7.3207	4.1274	7.5154	9.1622	7.0712	7.6253	10.501	8.6234	6.8668	9.5237	8.0189	6.437	8.066	4.1365	8.8216	5.6734	6.6103	7.8884	8.3877	5.6339	9.553	7.0108	9.9024	9.1564	9.8084	7.7439
-2.2316	-3.5966	-2.1869	-0.57285	-0.52096	-2.697	0.58095	-1.3117	-1.9292	-1.6127	0.066568	-1.4971	-1.8818	-2.2383	1.0847	-1.3549	0.22812	-0.57744	-2.2353	1.5119	-2.2078	-1.1675	-0.81903	-1.4591	-2.0586	-1.5812	-1.0297	-1.1294	-1.383	-2.2474	-1.1773	-0.059448	-3.1385	-2.5682	-0.77162	-0.37735	0.4536	-2.3096	-0.15843	-2.7786	-0.99428	0.75446	-1.6673	0.89445	-3.0255	-1.5904	-1.8375	-1.7686	-0.81214	-0.020868
0.32917	1.3631	0.052436	1.2584	-0.2704	1.3036	2.1478	2.9702	2.1832	2.2283	0.94041	3.2166	0.54825	0.044053	1.0045	1.0663	1.1521	1.8288	0.81669	2.1921	1.0486	0.7393	3.0862	0.74753	1.886	1.9541	1.7407	0.21504	2.982	2.8889	0.2718	5.294	0.35269	1.0755	-0.6328	0.24415	1.9665	0.48594	0.73966	4.8948	5.2449	-0.58814	1.2033	2.347	2.9034	2.553	0.15355	2.9874	1.1827	1.8931
-11.705	-11.355	-12.673	-11.782	-13.199	-14.106	-10.995	-11.915	-10.915	-12.727	-13.387	-9.6696	-13.801	-11.349	-10.157	-11.027	-11.513	-9.1435	-11.71	-10.769	-11.897	-10.354	-12.025	-10.76	-12.026	-11.948	-13.465	-9.3557	-11.4	-10.518	-10.68	-11.644	-9.5055	-13.264	-11.745	-12.857	-9.4196	-10.3	-9.6155	-12.486	-11.84	-10.889	-13.513	-11.295	-9.7026	-14.07	-10.124	-12.523	-11.048	-11.664
-6.8254	-3.1309	-6.0137	-4.5287	-6.9858	-6.0469	-6.094	-6.7084	-7.5768	-5.1706	-7.0256	-5.8135	-4.9223	-5.0364	-6.8429	-3.5626	-6.3519	-6.9406	-5.7439	-4.4833	-3.9916	-4.6252	-4.6919	-6.1549	-4.6318	-5.4989	-5.3396	-5.4999	-5.563	-7.046	-6.4749	-4.0014	-4.0706	-6.0672	-6.4678	-4.6098	-5.3963	-7.1362	-4.5676	-9.116	-4.4382	-2.3874	-4.548	-6.4841	-8.508	-4.6607	-6.5531	-4.2237	-5.7601	-6.0747
0.49083	-2.9305	0.076853	-0.73467	1.7532	-2.0182	-1.0062	0.72586	-0.080388	-2.601	-0.13168	1.9191	0.15829	1.451	1.2762	2.4193	0.49422	-0.49958	0.72725	-0.62801	0.74913	2.8697	-0.60602	0.63116	-1.0527	-2.6275	1.6508	0.24626	1.3765	1.1804	0.45931	-1.5685	0.40625	-0.52118	0.24033	-0.46015	-0.77806	1.3848	-1.385	0.67221	1.5412	0.58472	0.35113	0.39823	0.49692	-0.34092	1.2408	0.27932	1.9607	-1.5141
-3.6831	-3.4526	-4.347	-2.6752	-4.3832	-3.6363	-1.4871	-3.5186	-1.8439	-3.0283	-3.9699	-4.4637	-1.8127	-4.0845	-2.5326	-3.9164	-2.3198	-4.4815	-2.3435	-1.5784	-3.9537	-4.0722	-3.6826	-4.484	-2.1645	-3.7148	-3.94	-4.7592	-4.3701	-5.3398	-2.6425	-2.9186	-2.8124	-2.9448	-3.1171	-3.6537	-2.571	-3.482	-3.3866	-2.5919	-4.4067	-1.9152	-3.8774	-1.2989	-2.9905	-3.2062	-2.096	-1.9907	-2.3164	-2.6353
-2.8785	-4.5771	-2.4508	-2.4924	-3.2129	-4.348	-2.9194	-2.4788	-2.0161	-3.7718	-4.4939	0.053262	-1.7482	-2.5802	-2.6587	-4.0532	-2.1976	-3.0495	-5.6784	-2.0227	-2.5157	-2.1174	-3.6892	-5.8763	-3.3876	-4.9262	-2.6741	-4.2056	-5.1672	-5.0665	-1.7473	-4.4073	-1.5426	-4.7971	-0.24121	-3.4143	-1.8429	-2.5223	-1.8665	-2.6138	-3.6649	-2.8216	-1.8488	-4.0931	-3.8544	-2.7431	-3.4666	0.41657	-4.6085	-4.3687
0.76426	-2.2083	-0.70919	0.22641	-0.2189	-0.093562	0.036839	0.17553	-1.7842	-1.3969	2.5826	-0.93679	0.19926	0.0055087	-0.62426	2.0119	0.74744	-0.018181	-2.2065	-0.23732	-2.2736	1.0681	1.0728	-0.77198	0.028444	2.137	-1.748	-1.7525	0.73506	-1.9803	-0.84525	-0.1406	-1.3998	-0.1706	-3.5976	0.75411	-2.0759	-1.0818	-0.81926	-1.1633	-1.2985	-1.8035	-1.1278	1.4866	0.59336	0.45135	-2.0405	0.62998	0.68849	0.48079
-10.16	-12.054	-11.446	-10.236	-10.515	-10.396	-10.312	-10.761	-11.513	-10.688	-9.8303	-9.22	-10.354	-10.41	-10.396	-12.43	-8.989	-12.519	-10.612	-12.605	-10.643	-10.651	-12.689	-10.654	-10.173	-12.262	-10.542	-9.4157	-12.15	-11.041	-11.888	-10.002	-9.8735	-13.439	-10.184	-11.72	-9.7495	-11.798	-10.915	-9.1066	-11.651	-12.331	-10.795	-10.127	-9.885	-7.0206	-11.818	-8.7245	-10.354	-13.273
-1.9574	-0.24803	-3.4749	-1.1326	-2.5643	-0.67964	-0.95458	-2.6497	-1.3493	-2.2868	-3.3911	-4.62	-1.2458	-2.1571	-3.1328	-5.3399	-2.7554	-5.5304	-1.8192	-1.3976	-3.6516	-1.7263	-1.3132	-3.98	-1.8043	-1.5896	-4.5289	-3.4094	-2.2181	-1.4683	-1.2897	-2.2051	-1.6572	-1.6371	-1.5387	-2.2237	-2.6369	-4.6378	-1.7508	-0.70261	-3.4335	-1.8632	-3.4504	-3.6139	-1.6945	-2.58	-0.79162	-4.1452	-0.42526	0.031806
-1.8196	-0.84594	-2.2415	-1.8778	-2.953	-3.6594	-2.3443	-2.0729	-1.6191	-2.3193	-0.65625	-3.9116	-0.98045	-2.3614	-2.2784	-3.8304	-2.0541	-3.3242	-2.8712	-2.4457	-1.2815	-2.9287	-1.8227	-2.2305	-3.0964	-5.1555	-4.0349	-3.4011	-1.7357	-2.0845	-0.7533	-4.4175	-3.4814	-2.1097	-1.2451	-3.0131	-4.1695	-3.5855	-1.5759	-2.2191	-1.3542	-3.5291	-1.0932	-2.8929	-2.8749	-3.1822	-2.9369	-1.6226	-2.4794	-1.8749
-2.9589	-1.0722	-0.96873	-1.2478	-0.97888	-2.9213	-2.6595	-1.4434	-1.7833	-0.15636	-0.95995	-1.4294	-3.6476	0.058047	-1.9626	-0.73539	-0.50246	-1.4824	-3.3291	-1.0155	-3.107	-1.6274	0.7328	-3.6877	-3.9054	-1.4808	0.16438	-0.35508	-0.38291	-4.3045	-2.7663	-1.4478	-3.414	0.14134	-2.188	-3.3624	-1.6753	-2.502	-2.4993	-1.7554	-0.97341	-2.8189	-0.70989	-0.71562	-0.42471	-0.26528	-1.0641	-1.9404	-2.7215	-1.4891
-13.544	-13.557	-13.223	-13.467	-13.523	-13.73	-12.688	-12.369	-11.858	-13.656	-12.848	-13.683	-12.948	-13.527	-12.351	-11.704	-11.96	-12.783	-14.358	-13.264	-13.348	-13.109	-13.327	-12.641	-11.046	-12.487	-11.587	-12.489	-13.577	-12.157	-11.456	-13.538	-14.578	-12.841	-13.81	-12.208	-13.668	-15.532	-11.768	-14.21	-13.678	-15.035	-12.989	-14.265	-11.992	-10.854	-13.405	-12.084	-11.67	-12.259
1.6395	1.7058	1.5602	0.51227	1.6421	3.7733	5.5873	1.5198	1.5525	-0.18889	3.2352	4.8366	1.6445	1.227	0.63374	2.3233	1.3145	0.14823	2.7319	3.3247	2.469	2.6775	0.11298	0.71703	0.41741	3.601	2.3207	1.7088	-0.45568	4.4761	1.7435	3.0534	3.1118	0.085907	1.9688	3.2238	1.6727	1.2032	-0.47105	2.5117	2.0859	3.4196	0.67236	1.4615	-1.5431	0.18092	-0.13029	2.5355	1.3923	1.8105
-2.5922	-3.493	-2.4901	-2.7163	-3.2561	-2.3962	-2.7359	-3.7163	-5.6662	-4.6372	-5.8946	-3.6953	-4.8249	-2.6147	-4.2533	-4.4794	-4.1267	-4.9083	-4.9817	-0.80871	-4.0737	-2.7111	-3.0074	-4.452	-3.9921	-4.0674	-4.0037	-4.7326	-2.0671	-2.7008	-4.391	-2.2895	-3.3801	-4.279	-5.4837	-5.5367	-2.1068	-1.6587	-6.539	-3.4678	-1.6066	-7.4447	-3.4306	-2.5841	-1.9538	-0.98965	-3.7151	-2.3251	-4.4078	-3.2273
-0.90347	-0.5997	-0.94624	-2.4426	-2.8331	-3.4185	0.6568	-2.9975	-1.8564	0.71943	1.4085	0.59416	-2.9773	-1.6839	-0.48617	-2.972	-1.3946	0.81503	-1.9494	-1.9505	-1.5507	-1.9332	-1.259	-2.2375	-2.8225	-0.31819	-2.1133	-0.75921	-0.68299	-3.2262	-1.9377	-1.0823	-0.31232	-3.0967	-2.9982	-0.78596	0.28367	-3.2815	-1.5681	-2.4275	-1.0964	-1.5271	0.029501	1.215	1.9293	-1.4254	-1.4108	-1.8548	-2.6061	-1.3613
-1.9089	-2.5441	-1.9782	-3.4852	-5.2356	-3.9718	-3.3833	-5.3495	-2.7127	-2.1375	-4.0028	-3.9979	-2.9254	-2.6837	-2.947	-2.0932	-1.3695	-2.6651	-1.4831	-4.598	-2.7879	-5.2862	-5.3261	-1.7607	-2.7567	-3.4746	-3.7728	-3.6873	-3.7609	-2.1734	-3.3464	-3.1138	-3.9973	-3.9747	-3.8243	-3.4506	-2.5639	-2.8784	-5.008	-4.0252	-2.4873	-2.4022	-2.2199	-5.2923	-1.4624	0.11946	-0.73316	-3.6545	-3.3406	-4.4838
2.5885	3.6099	2.9299	3.4087	0.6669	-0.18525	4.7917	0.87059	2.7418	1.3008	1.729	0.96738	1.9998	1.3962	2.487	2.2718	1.1276	-0.65231	-0.23344	2.1413	1.7106	0.67854	0.3001	2.2122	1.1617	0.38923	1.7241	1.6336	3.4403	2.1626	-0.34939	2.7541	1.5363	-1.0995	0.9273	0.66095	2.2146	-0.087832	1.61	1.9091	0.91835	-0.28024	0.36534	0.42042	2.8475	1.213	0.44923	-0.83119	0.52868	1.1308
-1.8119	3.03	0.77657	-1.1149	1.4242	0.48479	0.26552	0.199	1.8363	0.72526	0.27408	-1.1338	-0.85638	3.1426	-1.071	0.82397	-0.1874	-1.4712	0.51982	1.2143	1.7237	-1.4848	-1.3707	1.807	2.4649	-0.066904	2.3804	-2.1589	-0.98994	-0.67473	-0.40027	0.057897	-0.71181	2.0881	0.88623	-0.18179	2.1717	1.2831	1.5404	-1.1115	0.13521	0.79188	0.58876	0.35964	-1.3387	1.2866	0.35834	-0.0091484	1.8197	0.16907
-2.797	-1.4836	-1.6164	-0.020613	-2.6905	-3.7658	-1.8128	-2.0276	-0.80799	-3.7962	-1.9751	0.034405	-2.1794	-1.5161	-2.5518	-2.9933	-2.9219	-1.8016	-0.47076	-0.85404	-5.1657	-1.9355	-2.5076	-1.2372	-3.2222	-1.5985	-1.5717	-0.22456	-2.6074	-2.5035	-3.0861	-2.5325	-3.4711	-2.4958	-0.83604	-3.9127	-2.8004	-1.4092	-1.7578	-1.7181	-0.88317	-3.9563	-3.8816	-3.8044	-2.1473	-2.5032	-1.2022	-2.6269	-1.4067	-1.3993
-11.154	-11.743	-11.169	-11.34	-11.15	-10.096	-11.061	-8.8684	-10.612	-11.197	-10.949	-10.536	-10.89	-11.102	-12.75	-9.7538	-11.202	-13.406	-10.655	-10.452	-10.325	-10.296	-9.7769	-10.655	-11.833	-9.7164	-11.397	-10.13	-8.9753	-8.9596	-10.333	-11.464	-10.472	-10.427	-10.858	-10.59	-12.65	-13.051	-11.218	-11.482	-11.261	-12.03	-9.8456	-11.137	-11.978	-10.759	-11.491	-9.6126	-9.7942	-10.904
4.0665	2.5786	6.5309	3.8998	4.9271	5.6724	6.9057	3.4448	5.4153	4.6977	3.5832	4.4133	3.1742	5.311	2.9481	3.803	5.0226	3.4008	4.6481	5.5294	5.2479	4.553	6.47	3.3505	4.9067	5.5173	6.301	6.6334	4.8087	2.8021	4.9789	3.2817	6.6222	4.6927	5.1932	2.9181	3.6243	3.2985	3.6267	5.6088	2.0729	4.8745	0.96375	6.9951	3.8596	4.5142	4.9353	4.7827	4.2353	4.5333
1.8264	0.91004	0.78924	0.45066	-0.49556	-0.62212	-3.5632	1.6073	1.3017	2.4636	3.6928	0.0167	-1.4338	0.42777	1.725	0.38903	-1.0441	0.32203	-1.5728	-0.39238	-0.069606	-0.19575	-1.5049	1.1786	2.8235	-0.30111	3.9025	-0.02351	0.52216	-1.3711	-1.4892	-0.26563	-1.1073	-1.5263	0.25126	-0.72276	0.81585	0.070338	0.72828	0.47177	1.0092	-0.24679	0.26896	-1.947	-0.56565	1.5014	-1.5361	2.3763	0.25111	0.57438
2.0546	1.2646	3.9959	-0.61306	0.84653	-1.2082	2.1363	0.80923	0.96549	2.3591	1.8462	1.7198	2.5454	2.2101	3.2819	1.2314	0.10016	1.7524	2.0138	2.0278	2.391	2.8023	1.9088	-0.35866	-1.8848	0.37018	2.2754	1.32	1.3499	5.2395	0.52719	1.7294	0.29044	4.0067	2.8535	3.1206	0.94806	0.59261	0.50861	1.0671	1.5869	2.1321	-0.92924	2.8765	2.1696	-1.4694	3.49	2.5354	0.75657	-0.035575
-22.679	-20.845	-23.12	-23.109	-21.087	-22.49	-21.019	-21.045	-23.84	-21.034	-20.848	-21.905	-20.577	-22.338	-21.933	-23.379	-23.438	-21.483	-24.091	-22.091	-23.042	-20.368	-22.592	-20.645	-19.669	-21.886	-21.541	-23.528	-20.936	-21.856	-23.77	-21.37	-22.554	-21.342	-23.73	-21.629	-21.089	-21.516	-20.939	-22.701	-22.503	-22.952	-21.292	-23.52	-21.378	-21.513	-20.572	-19.868	-22.942	-24.403
-3.3169	-1.894	-2.42	-3.8399	-1.6319	-4.0584	-0.69893	-1.5197	-2.9943	-2.0337	-3.943	-2.6891	-1.4742	-2.2783	-2.1742	-3.6976	-2.9816	-3.3586	-0.55429	-1.5675	-2.9501	-2.831	-2.8083	-3.643	-5.6243	-0.60662	-4.3895	-2.3497	-2.1765	-0.93536	-2.4829	-1.8162	-3.197	-2.9769	-4.2554	-3.4718	-1.391	-2.3522	-5.4898	-2.9463	-3.2909	-3.8512	-4.2568	-2.7946	-4.6416	-3.8668	-2.9319	-1.7191	-1.7869	-4.3535
-0.051571	0.12288	-0.89166	0.49685	0.15161	-0.35698	-1.4996	0.90066	-0.39581	2.5989	1.3852	2.8144	3.1638	0.45652	1.3344	2.2084	0.0043947	0.064838	0.14219	-1.388	-0.64021	0.72853	-1.1813	1.0674	1.5345	0.82955	0.25936	-0.58438	0.78923	1.2659	1.1753	-0.51164	0.89089	-0.63145	0.90682	-2.4417	0.01667	-0.15572	1.3951	-2.0184	-0.45347	-0.77606	2.5217	0.53779	-0.98515	2.4752	1.0587	0.43178	0.33581	-1.1976
-4.1838	-2.9635	-4.9413	-4.5267	-6.9612	-5.8837	-3.9445	-4.6934	-6.502	-5.7352	-4.4768	-3.5973	-4.7412	-4.9785	-5.4601	-4.7399	-4.2432	-5.4486	-1.8842	-6.0053	-2.942	-5.1743	-0.966	-5.4595	-5.0485	-4.0441	-4.1295	-4.3584	-4.8976	-5.1545	-6.4661	-3.9666	-2.1839	-6.1778	-6.9501	-5.4184	-5.7249	-7.5007	-2.8294	-3.9161	-5.262	-4.9105	-5.5004	-3.6002	-5.6841	-5.0005	-4.7372	-3.3827	-3.7672	-4.2139
-1.0033	-1.4848	-1.6546	-1.4527	-1.9468	-2.1139	-3.4209	-1.8588	0.25175	-1.9719	-3.2044	-0.55068	-1.1626	-0.26138	-0.85886	-2.8796	-2.3108	-2.2613	1.0355	-1.8336	-2.9117	-1.229	-2.4371	-2.199	-0.12638	0.37097	-1.2106	-4.1231	-5.0429	-1.9109	-2.0216	0.10503	-0.64059	-3.0489	-2.627	-2.6536	-0.51432	-1.6032	-2.066	-0.46317	-2.181	-2.0401	-3.8522	-2.4057	-1.8169	0.38615	-0.13979	-1.4615	-2.4837	-2.1597
-9.7845	-8.1158	-8.8749	-11.024	-11.736	-10.151	-9.9426	-7.3043	-11.103	-8.5768	-9.0812	-9.3468	-10.222	-10.455	-9.3812	-8.963	-9.2607	-9.7334	-9.1118	-9.5646	-11.036	-9.5352	-8.2784	-9.0726	-9.0126	-7.4907	-11.168	-9.265	-8.2778	-10.459	-10.835	-8.5086	-10.331	-9.6734	-7.7504	-9.7581	-9.3362	-9.0917	-8.9944	-10.282	-10.444	-7.4285	-7.7456	-10.962	-7.4391	-9.8058	-9.6205	-7.8653	-10.37	-9.003
12.952	9.9146	10.162	9.5886	9.8588	9.1731	9.1484	11.112	9.1144	11.001	9.4435	10.111	11.359	11.308	9.1315	9.208	7.9224	10.825	8.1942	7.5331	10.529	9.9462	9.9537	10.046	8.4489	7.2002	8.5644	8.4353	10.116	7.9646	9.974	8.9304	11.344	8.3253	11.177	7.4049	10.8	9.5505	8.6331	10.746	9.4316	8.9657	12.662	9.9602	9.103	12.042	10.66	10.021	10.196	9.9247
-16.353	-13.996	-12.567	-13.546	-13.807	-17.32	-13.041	-11.174	-14.684	-12.802	-10.074	-14.531	-14.791	-12.728	-13.193	-15.754	-14.575	-11.844	-13.77	-14.302	-12.246	-14.827	-15.16	-12.964	-14.472	-12.748	-16.105	-13.864	-13.121	-14.552	-11.581	-13.339	-14.866	-14.465	-10.97	-12.867	-11.993	-12.87	-12.72	-11.914	-14.435	-13.306	-13.503	-11.526	-13.563	-14.735	-12.916	-12.591	-14.158	-11.952
-1.7497	-1.3962	0.37888	-2.3929	-1.5868	-2.7502	-1.1656	-2.1152	0.12129	-0.9033	0.33756	-0.16561	-1.6179	-3.5887	-1.1334	-1.1423	-1.5365	-1.0986	-1.0382	0.10155	-2.7523	-2.7661	-1.6395	-2.296	-0.48324	-0.44044	-1.0864	-1.0333	-1.1044	-2.8038	-3.1049	-1.055	0.38769	-1.8914	0.36989	-2.8153	0.030013	-4.6002	-1.0175	-0.25304	-1.0637	-2.0625	-2.1711	-1.4725	-1.097	-2.2291	-1.3293	-1.1105	-4.794	0.51257
-11.006	-9.8919	-10.39	-8.895	-12.096	-10.236	-11.455	-12.44	-9.8951	-9.8012	-10.626	-9.8389	-10.745	-8.8669	-10.851	-10.32	-7.4253	-11.365	-10.956	-10.894	-11.326	-10.559	-8.3936	-8.5994	-12.406	-9.8396	-11.623	-9.1914	-12.278	-8.3172	-9.6364	-10.439	-11.814	-9.5587	-10.687	-9.631	-10.545	-10.72	-8.7211	-10.224	-9.4787	-9.8252	-9.3848	-9.6606	-10.3	-13.53	-11.205	-13.154	-11.282	-11.075
-13.526	-12.697	-13.435	-12.52	-12.431	-13.304	-14.982	-13.449	-14.257	-13.148	-12.877	-13.466	-12.908	-12.482	-14.468	-13.716	-11.427	-15.626	-11.16	-12.527	-12.881	-15.987	-11.873	-13.574	-13.019	-14.393	-12.577	-14.949	-14.07	-13.354	-13.684	-14.962	-12.805	-14.282	-13.356	-12.644	-14.614	-10.647	-13.015	-14.027	-12.038	-12.039	-13.98	-11.167	-13.289	-12.706	-12.696	-14.263	-13.055	-12.485
-14.109	-13.434	-16.052	-11.107	-13.157	-15.432	-12.796	-14.297	-11.693	-11.752	-12.062	-14.17	-11.595	-13.809	-12.117	-12.372	-13.633	-11.972	-13.394	-12.419	-13.21	-13.41	-13.3	-12.764	-14.632	-13.722	-15.339	-13.389	-13.508	-13.956	-14.305	-12.411	-14.497	-13.89	-13.535	-13.38	-13.703	-16.192	-12.465	-14.9	-14.157	-12.173	-11.498	-12.862	-13.815	-13.476	-11.767	-11.315	-13.626	-14.597
6.8149	6.206	6.1802	7.9138	7.211	5.6641	8.3511	7.7237	9.6127	6.3066	4.4321	5.2233	4.8415	6.8585	7.4269	7.7148	7.4145	5.8773	6.547	6.2485	6.6406	6.8694	7.689	7.1232	6.185	6.7241	7.3808	8.7124	7.6684	5.7263	6.332	8.8379	6.3503	7.4674	8.728	7.4593	6.4704	4.1116	6.936	10.12	6.9363	7.2779	7.1305	8.1272	6.8122	3.8377	8.4257	6.9052	6.7029	6.4047
3.6658	5.1391	3.1027	4.2672	2.9572	4.0369	1.3106	3.871	3.8588	1.6399	3.0909	4.1033	2.8119	1.5619	2.4215	1.3614	4.7476	2.4736	2.2743	2.7215	3.7094	3.583	4.0197	5.3533	4.0365	4.9392	1.8252	1.7358	1.8657	4.2734	3.9408	3.4148	2.4152	2.8544	3.9925	2.7644	4.4652	1.3866	1.8484	4.3081	2.3124	2.4367	0.66167	2.0134	3.8067	3.6881	4.5079	2.6861	3.3641	3.4531
8.6851	8.7439	10.177	9.4477	12.982	10.575	10.183	11.088	9.7856	9.1143	8.0758	10.848	11.464	9.2485	9.6128	6.935	9.8954	9.8555	9.1753	9.4901	8.6499	10.94	10.958	7.3372	9.5692	10.742	8.0551	9.7923	8.9569	7.7842	11.186	12.033	9.9902	9.6077	10.786	11.742	8.7508	9.2096	9.6938	10.442	13.016	10.094	9.8996	9.1058	9.0142	7.9343	11.652	9.9977	10.706	9.6644
-1.7423	-3.9576	-2.1388	-4.5293	-3.0786	-0.29351	-3.1218	-1.6836	-4.1333	-3.0382	-1.7422	-3.8464	-4.1036	-3.5009	-2.0917	-1.816	-1.7643	-3.6641	-3.7658	-1.7234	-2.2001	-4.9192	-0.44258	-3.8438	-4.44	-3.4365	-2.541	-2.0662	-1.2486	-2.8158	-4.1524	-0.27271	-3.3933	-1.9779	-3.621	-3.8605	-2.7005	-3.0075	-4.0614	-4.2707	-1.0538	-0.51956	-2.9932	-4.6064	-2.8339	-3.3149	-2.9756	-3.1718	-4.4338	-4.1715
-1.2284	-2.5972	-1.0336	-0.13334	-1.0334	-1.0221	-1.4104	0.94614	-3.4447	-1.4157	0.69542	-1.9383	-1.3304	-0.75987	-4.4563	-1.2299	-2.1587	-0.30979	-1.1833	-2.9852	-0.080731	-3.5079	-0.65497	-1.2287	-2.3634	-2.4527	-3.0985	-0.84088	-0.96234	0.23724	-0.87959	-2.7063	-2.6327	-1.9284	-1.3302	-0.47978	-1.5798	0.5344	-1.1948	-1.1678	-3.2377	-2.1022	0.55043	-0.84868	-0.44147	-4.521	0.45552	2.2225	-0.25117	0.20314
1.8254	1.8922	2.7411	2.2139	0.32867	1.0287	0.78439	-2.0524	1.6983	-0.06348	-0.29761	0.59556	0.72818	2.653	2.2867	1.3777	2.7525	0.54153	2.3326	1.2331	2.1837	1.6764	-0.38186	3.192	1.1773	2.3532	2.3797	1.4787	3.2378	0.16176	2.7089	0.83889	1.1722	0.66509	0.30747	-0.1539	1.2599	0.83202	2.1599	1.5865	-0.1626	2.7261	2.2841	0.6071	1.4341	2.3641	1.8254	0.32314	0.45371	2.4284
9.9183	8.0403	9.1137	7.7228	10.084	10.178	9.3358	9.0536	9.5768	10.852	8.3489	7.8898	9.4082	8.8669	9.268	10.426	8.1139	10.586	10.123	7.5591	12.011	9.082	8.7474	12.844	10.634	9.3984	12.99	8.6808	9.3176	9.0026	9.3804	8.8845	10.802	9.638	9.675	9.6589	11.486	9.391	10.583	11.638	8.5353	10.417	13.22	8.4393	9.0076	6.2924	7.8484	8.3905	11.064	8.2031
0.39696	0.42792	-0.40193	0.3359	-1.4219	0.030347	0.11159	-0.62026	-1.2239	-0.089429	-2.5624	0.60775	-1.1331	0.042458	-0.086817	2.3612	-0.57147	-1.9294	-1.266	-0.47994	-1.8869	-0.96036	-0.51374	-0.88093	0.41739	-0.71628	-1.0456	-0.44505	-0.5578	1.1557	-0.93743	1.6034	-1.4927	0.66044	0.7491	1.3246	-1.9592	1.7142	1.3675	0.1427	-0.39736	-1.3976	-0.6306	-0.20569	0.018539	1.7414	-0.30977	0.2925	1.7646	1.8468
-15.809	-12.494	-12.488	-16.033	-13.241	-14.787	-15.44	-12.636	-14.849	-14.239	-14.349	-13.392	-13.917	-15.064	-13.791	-15.568	-17.237	-14.091	-15.348	-15.107	-15.764	-13.863	-13.893	-13.146	-14.599	-12.928	-13.736	-15.148	-13.489	-14.104	-14.97	-15.49	-15.331	-14.953	-15.769	-15.778	-14.411	-16.541	-14.131	-13.245	-16.066	-15.183	-14.006	-15.646	-15.907	-13.901	-15.453	-13.833	-14.827	-14.944
0.30104	1.076	-0.89383	-0.81522	0.43082	-2.0417	0.98099	-1.2763	-2.1549	2.1675	0.42	-0.18043	-2.168	-0.14028	0.48508	0.069145	-0.74147	0.3544	-0.095925	0.4481	0.64814	-0.25553	3.8017	-0.13792	-0.66778	0.95205	-2.0708	-0.52132	-0.13027	2.538	-0.2817	0.5269	0.10445	-0.06889	-2.359	1.1182	0.51138	-0.55626	1.3962	0.66685	2.3906	0.94696	0.85353	0.88401	0.27248	0.71776	0.091029	-0.25558	-1.0295	1.1848
-2.6896	-3.6985	-2.0085	-0.97829	-0.96432	-2.7082	-2.371	-1.9519	-2.478	-2.1888	-1.2382	-2.232	-1.2253	-2.6989	-3.0963	-3.0427	-1.6037	-1.7333	-3.3793	-2.6284	-5.4663	-0.41452	-2.5577	-2.1223	-4.9998	-1.2958	-0.90983	-2.5196	-2.4072	-2.5707	-2.1758	-4.1436	-1.9994	-3.8383	-0.35257	-1.6914	-4.1091	-1.5315	-3.0661	-2.126	-1.9323	-5.278	-3.0612	-2.5152	-0.69153	-4.2378	-1.6003	-2.7354	-3.0756	-2.9405
0.36852	-0.85576	-0.37189	1.4552	2.2565	0.12466	0.13283	-2.2289	-0.32559	-2.1826	-0.30924	-0.32132	-0.73493	1.4994	-0.59016	-0.66147	0.96733	0.45177	1.711	1.0217	1.0037	0.21263	-0.18672	0.027499	1.4981	0.30221	-1.9214	1.0293	0.5507	-0.49587	-1.8996	1.3678	-1.4133	-1.1759	-0.47238	-1.3479	-0.69919	-0.58972	0.75998	-0.51761	1.2164	1.5761	0.90829	1.9806	-0.67967	0.64662	1.9679	1.8142	-3.3894	-0.28922
4.3839	6.3371	6.9908	5.333	6.5083	6.3322	4.4075	4.1491	4.5196	6.5812	5.0353	7.9822	6.4457	3.5628	3.1124	5.889	5.1084	5.9702	5.4039	5.1096	5.9358	3.6209	4.3459	5.3775	2.9541	3.3077	5.9794	5.1845	5.1647	3.8082	6.8539	3.2204	5.5042	2.8245	3.557	5.0041	8.8374	3.7386	5.1113	4.1278	5.7505	4.2577	6.3037	4.9723	6.0869	5.7339	4.7682	4.0665	6.1776	4.5945
-3.6018	-2.1148	-3.1938	-2.7577	-1.2161	-0.29045	-2.1181	-1.5197	-2.8772	-2.4267	-3.1791	0.86306	-1.3109	-3.2186	-3.0638	-1.1156	-0.27813	-1.6453	-2.233	0.52366	-2.0259	-3.1458	-1.7193	-2.6736	-2.6292	-1.9262	-0.73313	-1.0959	0.25419	-1.2992	-0.24054	-3.5421	0.60437	-1.324	-0.63666	-3.289	-2.5491	-3.089	0.87055	-0.6241	-0.68876	0.31255	-2.7564	-2.2214	0.28255	-0.66663	-2.4013	-3.4083	-2.3844	-2.114
-1.015	-1.3145	-1.3878	-0.38216	-1.6787	-0.024306	-4.0041	-2.9058	-3.3111	-3.2088	-2.8139	-0.028048	-0.88533	-2.0061	-3.3885	-1.3185	1.428	-0.29816	-0.58184	-2.7548	-1.645	-2.716	-1.718	-2.1975	-0.46965	-1.9788	-2.5892	-2.8743	-2.257	-1.5704	0.51851	-2.355	-2.9223	-2.1218	-3.0609	0.28172	-0.8459	-2.5678	-0.53093	-2.2022	0.22298	-2.2497	-2.1774	-1.5822	-2.4654	-2.2033	-2.2737	0.46769	-2.0658	-2.0147
-13.895	-12.689	-12.097	-11.968	-12.706	-10.574	-11.814	-12.449	-11.094	-11.777	-11.85	-13.197	-11.799	-12.148	-11.567	-11.813	-11.027	-16.307	-11.778	-11.621	-12.165	-14.832	-12.401	-12.476	-13.096	-10.395	-12.369	-12.824	-14.094	-12.938	-11.752	-12.56	-11.771	-13.68	-11.749	-10.836	-14.453	-10.841	-14.055	-11.657	-13.143	-12.068	-9.5194	-13.748	-13.656	-14.469	-10.381	-13.933	-10.846	-12.128
-1.4957	-2.2198	-4.6027	2.2516	0.1671	-1.5352	-1.8086	-2.7909	0.34395	0.87181	-2.3147	-4.224	-0.27732	-1.0962	-2.4758	0.064131	-1.0648	-2.8306	-1.3168	-2.3655	-4.2921	-1.3273	-1.8092	-1.1125	-1.3676	-1.1172	-1.4181	-0.66097	-0.016417	-1.5169	-0.36525	-0.91673	-2.2488	0.64775	-1.5676	-2.6461	1.053	-2.7047	-3.0208	-2.3007	-1.7405	-1.1435	-0.74443	-0.58337	-1.6809	-0.76633	-0.86314	-2.5459	-1.0646	-2.496
-15.837	-10.022	-12.515	-12.611	-12.243	-13.689	-11.663	-11.921	-11.097	-11.48	-14.402	-16.631	-13	-12.874	-11.727	-14.11	-12.844	-14.317	-13.74	-13.678	-12.068	-13.595	-11.185	-14.435	-12.082	-15.048	-12.649	-13.83	-13.404	-14.764	-12.946	-14.474	-13.17	-11.804	-11.741	-13.825	-14.123	-13.457	-14.795	-14.843	-13.546	-15.119	-14.234	-13.398	-12.831	-13.58	-11.479	-9.7676	-11.712	-12.025
-9.5647	-10.355	-8.2903	-12.132	-11.232	-11.256	-11.123	-10.901	-11.586	-10.27	-11.569	-13.185	-10.883	-10.286	-8.676	-12.915	-11.943	-10.517	-10.153	-8.2157	-10.925	-9.2595	-11.127	-12.087	-10.943	-11.195	-10.548	-11.442	-8.0063	-10.247	-11.451	-10.222	-12.434	-12.197	-11.781	-10.216	-8.629	-9.6766	-13.965	-10.271	-9.8088	-9.8457	-11.224	-10.813	-12.748	-11.157	-12.2	-10.389	-11.235	-11.421
0.61255	0.097163	-0.25573	-0.33713	1.2234	0.81689	-0.3446	-1.5136	-1.683	-2.1766	-0.6347	0.87741	0.69292	-1.8574	-2.3535	-1.8146	0.080914	-1.964	-1.3489	-3.9014	-1.4232	-2.9806	-2.2205	-1.9045	-0.99018	1.0211	-1.387	-1.9505	-2.2338	-1.0448	-3.5547	0.034864	-1.427	-1.338	-2.1881	-2.9423	1.7865	-2.4847	-1.4729	-3.5803	0.19019	-1.2856	2.2943	0.07069	-3.185	-1.05	-0.86613	1.9739	-0.12837	-1.3128
-0.72377	1.4215	0.3046	0.61878	1.4175	1.1565	0.37616	2.9358	1.612	0.7743	2.331	1.1537	0.90925	-0.060786	2.3142	1.3128	2.3254	1.6529	2.7614	0.00401	2.2227	0.76843	0.25757	1.0966	-0.21164	1.2395	-1.3058	3.8677	1.8321	1.7527	1.029	2.8239	-0.56322	2.3243	2.1129	0.4765	1.6332	4.0058	3.3092	-1.2928	1.9313	-0.3314	2.2831	-1.0395	3.335	0.67374	0.3561	2.4968	0.77302	3.019
-0.94009	-1.9677	-3.8078	-1.7595	-2.5561	-2.9782	-2.6399	-1.8906	-1.855	-0.75211	-1.0035	-0.098095	-0.38414	-2.9618	-4.1136	-3.797	-2.5761	-2.8531	-3.5676	-2.2175	-4.0909	-1.7443	-3.8836	-2.7029	-3.0882	-4.3155	-1.3766	-1.5111	-5.4936	-2.6201	-2.5821	-1.6333	-3.0112	-0.62273	-2.316	-1.5269	-1.4925	-3.2335	-3.9529	-1.5611	-2.7409	-3.1022	-3.9615	-2.296	-1.7376	-1.8351	-1.6483	-4.4476	-1.9184	-0.51961
-3.9205	-1.8687	-3.1222	-3.0475	-1.3554	-1.8445	-1.3971	-4.0265	-3.6841	-1.0867	-1.7922	-3.6184	-2.4599	-2.3805	-3.3884	-2.3332	-4.5431	-2.6036	-3.232	-3.545	-3.0698	-2.0084	-3.1469	-5.1163	-1.5735	-2.2656	-4.3378	-3.2951	-2.3347	-1.7745	-4.5709	-4.2774	-3.1831	-3.9694	-3.7775	-2.8591	-4.1394	-1.404	-0.67995	-4.4499	-2.6813	-2.1701	-2.4593	-2.4673	-4.2107	-5.3646	-2.4328	-3.3079	-3.4609	-4.7102
-0.44953	0.82676	-1.4347	1.754	0.56264	-0.089001	0.055774	0.48581	0.49818	-0.42661	0.27051	-0.68769	0.13707	-1.7725	1.497	-1.9914	1.8215	-0.75912	-0.52449	-0.57378	1.7797	0.029025	-0.5904	0.23519	-0.29115	-0.13787	-1.8626	-0.86511	1.7255	0.8335	-0.37007	-0.49213	1.4376	1.138	-0.49833	0.29071	-1.8221	-0.35489	-1.3576	-0.35108	0.82057	1.0302	-1.1887	-1.8024	1.6453	-0.48246	-1.6145	-0.40289	-0.016311	-0.90407
-7.5792	-7.8201	-5.5699	-7.487	-5.3416	-7.3491	-7.7375	-7.3435	-6.5081	-8.2331	-6.7106	-8.617	-7.9591	-7.1406	-8.0869	-5.4826	-8.0041	-7.0217	-6.5175	-5.6119	-6.1763	-7.4846	-6.3953	-9.1603	-5.8091	-5.665	-5.5491	-7.5755	-6.5822	-6.3642	-8.9343	-7.4899	-7.811	-7.7456	-6.0858	-6.4711	-6.3059	-6.8789	-4.9916	-6.8193	-6.6811	-9.9299	-8.5657	-9.6627	-8.9996	-7.0351	-8.1215	-7.1947	-9.3134	-6.4934
8.3069	9.6149	9.8118	9.2306	5.5003	8.1346	6.9424	9.333	9.2017	8.2647	8.7142	7.3923	8.9254	6.4956	6.9506	6.5587	6.7844	9.2652	9.6891	7.3551	8.4264	7.728	9.4322	9.1033	7.495	8.1997	5.7981	8.8743	7.1107	7.7635	6.2866	7.0774	7.7905	8.4914	8.8384	7.8902	7.6978	9.8211	6.8891	8.7978	8.2874	9.3228	6.9574	9.0938	5.7617	8.4155	8.3121	8.0676	6.2447	9.0326
-9.7579	-11.902	-9.9524	-10.439	-9.6819	-10.061	-12.19	-10.195	-8.5438	-9.9483	-9.4039	-11.564	-9.5274	-10.859	-9.151	-10.883	-10.688	-10.74	-8.1417	-10.511	-10.86	-7.0045	-8.5108	-9.768	-10.846	-10.241	-9.4889	-10.003	-8.9997	-10.204	-10.59	-8.5589	-11.79	-10.01	-12.232	-9.6129	-9.2264	-10.577	-13.409	-9.8836	-10.735	-9.5161	-11.88	-12.577	-8.8502	-11.897	-11.463	-9.3721	-12.65	-10.33
1.0164	1.1102	1.6563	0.69822	1.6756	2.4661	2.0453	0.81915	2.0781	0.84628	1.8345	3.0985	2.0077	2.0921	1.8649	4.0187	3.5438	2.055	1.2278	1.2607	1.8515	4.3019	1.3553	2.0698	2.9453	4.8499	1.6791	2.6501	3.7472	0.73726	1.3333	0.92821	2.1093	-0.43391	0.40372	1.5421	3.1268	3.3958	5.2401	2.2933	0.27655	3.8991	0.78469	1.8326	2.3187	0.17998	2.0409	3.9983	0.62808	0.069155
-12.14	-14.817	-14.823	-13.712	-15.033	-15.659	-16.653	-15.155	-12.646	-15.811	-14.673	-15.816	-12.531	-15.065	-16.469	-14.48	-14.795	-15.446	-14.394	-13.728	-11.369	-16.457	-15.241	-15.131	-15.317	-15.155	-15.089	-11.659	-15.922	-13.648	-14.374	-13.656	-15.266	-14.083	-17.009	-14.703	-14.787	-16.204	-14.608	-14.579	-15.561	-14.287	-14.095	-16.092	-14.527	-15.94	-15.315	-13.719	-14.388	-13.844
0.78185	-1.2736	0.075854	0.094623	1.012	-1.1932	0.3195	1.1442	1.8639	-1.5427	-1.4012	0.76993	0.45269	-1.3846	-0.91436	0.28703	1.0154	-0.82396	0.7456	-0.34446	1.6191	1.3667	1.5895	1.1003	1.1463	-0.032749	1.225	1.5304	-0.9975	-0.43629	-0.50675	0.7841	2.3424	0.081098	0.94653	0.11695	1.5177	2.3542	2.4014	0.43422	0.11908	-0.317	0.044728	-1.4095	1.7958	2.6787	0.5412	-1.6856	0.083099	2.0877
4.8327	1.0033	4.2873	2.8439	3.7107	-0.053154	2.022	2.295	2.8328	3.9105	0.12522	2.1413	4.0168	2.4577	2.6228	2.562	3.969	2.4479	1.9994	0.33823	2.3236	2.4772	0.96205	4.4564	2.7913	0.50983	1.6242	2.5755	1.5984	3.7095	1.4907	2.5403	2.1021	3.613	2.2887	4.5789	4.6462	1.0496	2.1711	0.013321	2.0742	3.6042	2.6149	1.2659	2.0495	3.572	2.2913	1.9947	1.8036	0.60992
-3.9446	-5.8404	-1.677	-3.2059	-4.1399	-4.5246	-4.8766	-3.1276	-2.5732	-3.7697	-7.5271	-2.7035	-2.5286	-2.4805	-4.769	-3.8308	-5.3071	-3.3544	-3.4534	-2.0346	-4.0314	-3.767	-3.3331	-2.5932	-3.8243	-4.5574	-4.2605	-3.7373	-5.9877	-3.9267	-4.1156	-3.3327	-4.7658	-4.5373	-6.1384	-2.3791	-4.3909	-6.0336	-2.5039	-3.6327	-5.1148	-3.1713	-1.1449	-4.3238	-2.8179	-2.8873	-1.8935	-5.782	-2.18	-5.4315
-1.4463	-3.2153	-0.32349	-2.7553	-0.95067	-0.34669	-1.9778	-5.0033	-2.659	-1.9458	-2.0381	-1.3527	-2.71	-2.7146	-2.3598	-3.7829	-3.9443	-3.2983	-0.60735	-1.4401	-2.6228	-1.8064	-3.879	-1.6042	-2.6709	-3.7803	-0.35366	-1.1244	-2.6363	-1.8225	-3.6496	-1.6184	-3.0733	-1.0747	-2.4013	-2.3937	-2.926	-5.007	0.061251	-0.74052	-3.7685	-0.63442	-0.54741	-2.2671	-3.8115	-3.4776	-0.75839	-1.9583	1.3843	-3.6451
-7.2945	-5.1837	-9.4408	-5.5538	-7.6158	-7.9068	-3.9588	-8.334	-6.6328	-7.5922	-4.5592	-4.1532	-7.1719	-6.5264	-5.8383	-7.4078	-6.6054	-5.83	-6.4162	-7.2587	-8.8579	-5.0165	-5.9028	-6.1992	-6.2957	-5.4321	-7.1966	-7.9104	-5.6966	-6.1748	-8.9538	-4.7455	-7.686	-4.8388	-6.977	-5.6416	-9.768	-6.6187	-6.6353	-7.0493	-6.897	-6.7663	-5.1567	-5.348	-4.753	-6.3553	-6.0289	-6.1336	-5.1042	-4.7494
-1.0569	-0.82932	-1.0293	-1.9099	-0.35734	2.537	-1.6904	1.917	-0.69024	-1.9211	-0.75825	-0.28236	1.7903	-2.0817	0.82008	-0.86389	-1.0345	-0.99904	1.4511	-0.32472	-2.2565	-1.2977	0.99055	-0.73557	0.28561	0.62696	1.243	2.0546	-1.0987	-2.7887	-2.3647	0.23687	1.1912	0.44575	-0.141	-0.021231	-1.4822	-0.34423	0.81568	-1.4726	-0.64466	-1.3364	-1.0012	-1.3546	-0.47087	-2.1494	0.92096	-0.1361	0.50492	0.95859
9.8573	9.2439	10.188	11.367	8.2755	10.96	7.5431	9.6586	11.939	8.552	8.0675	8.8537	9.3724	10.641	9.4146	10.886	8.052	8.1185	8.9462	8.479	7.9615	9.3751	9.6112	8.8107	9.7877	9.361	8.0179	10.929	10.575	9.5962	10.851	11.002	9.4253	9.9998	8.0651	10.317	9.7527	10.043	10.815	8.5804	10.164	9.6956	9.9041	10.85	11.308	9.2194	10.166	8.8575	11.529	10.968
-22.72	-23.397	-24.344	-21.746	-22.825	-22.102	-20.195	-21.636	-23.344	-22.71	-22.93	-24.308	-21.262	-22.533	-21.218	-23.481	-21.509	-24.144	-23.826	-22.469	-20.445	-22.901	-22.396	-20.269	-19.755	-19.285	-22.95	-21.836	-22.805	-23.489	-21.73	-22.574	-22.276	-23.058	-21.721	-20.975	-23.817	-22.087	-22.413	-23.151	-23.273	-21.54	-23.191	-23.144	-21.277	-20.383	-22.702	-22.245	-23.266	-22.352
-6.6856	-6.4092	-5.7103	-4.6422	-6.9377	-6.1089	-6.86	-3.8888	-5.3039	-5.5884	-7.0395	-4.9179	-6.3343	-5.004	-5.657	-6.5185	-6.159	-4.1522	-6.2715	-6.7213	-7.3916	-5.5166	-8.687	-9.3201	-4.2409	-5.5479	-9.5714	-6.1126	-5.6144	-7.4689	-7.8938	-7.0401	-7.339	-8.4168	-5.1682	-9.0339	-5.4977	-5.515	-7.0242	-4.7564	-7.9035	-8.1592	-5.8595	-7.9597	-7.676	-6.1585	-9.2789	-4.5965	-3.8053	-8.123
-0.44326	-2.8039	-4.3583	-4.5094	-3.1786	-2.4026	-4.7291	-5.6088	-3.2291	-5.3506	-0.59536	-3.4262	-6.2921	-3.3806	-3.499	-3.9527	-5.4765	-4.1396	-5.1732	-4.346	-1.6441	-3.0197	-4.9278	-4.1299	-4.6284	-5.2942	-5.6285	-1.8427	-1.9321	-2.2035	-3.698	-2.9887	-3.0041	-2.4145	-4.3019	-2.989	-2.09	-3.966	-1.086	-4.7121	-2.0506	-3.5368	-4.2457	-3.6636	-0.86413	-4.0317	-3.3005	-3.398	-4.0742	-2.5057
-12.279	-11.039	-12.041	-13.447	-13.049	-12.459	-11.61	-13.809	-13.865	-11.848	-11.897	-14.631	-15.743	-11.749	-14.388	-12.508	-14.119	-12.585	-13.931	-11.894	-12.068	-12.352	-12.894	-12.718	-13.774	-10.778	-12.008	-13.489	-12.523	-10.718	-11.904	-11.091	-11.323	-13.263	-12.881	-13.768	-12.64	-14.277	-14.888	-13.018	-11.767	-11.706	-12.57	-13.978	-12.951	-13.16	-11.587	-12.824	-11.585	-11.222
-1.41	-0.80574	-1.831	-1.4293	-0.54339	-0.44765	-2.0693	-2.2631	-2.1868	-2.7766	-3.388	-2.2073	-3.1671	-1.7726	-2.758	-3.31	-0.7913	-3.1212	-3.0046	-2.2309	-3.7462	-1.5774	-1.2445	-1.1608	-5.0553	-3.7204	-3.1017	-2.0523	-4.2486	0.51886	-0.97509	-2.0956	-0.43237	-1.5634	-1.3825	-0.452	-0.49104	-0.21484	-0.19639	-0.6392	-1.6542	-0.0606	-4.1833	-3.3523	-1.6273	-1.8925	-0.62705	-0.72586	-0.90447	-0.30317
2.5284	0.50516	1.1401	1.593	-0.35879	-0.016019	-0.21246	0.23058	0.87296	1.4338	-0.94513	-1.2424	-1.6539	1.2699	0.63236	-2.1334	0.2342	1.1401	1.1827	-0.16592	-0.26384	1.6336	0.85363	2.9193	2.7468	1.9305	-0.34922	-0.17998	-0.78236	0.82148	0.70166	0.0025357	0.56229	-0.32483	-2.4838	2.5049	0.33937	0.87364	1.5038	0.48373	-0.079192	-1.413	2.256	1.4741	2.5423	0.10868	0.44225	0.37904	0.087384	1.8645
-10.347	-9.6558	-10.457	-10.527	-10.485	-10.398	-10.575	-11.075	-12.086	-12.202	-10.403	-11.756	-8.2807	-9.6685	-12.406	-11.82	-11.648	-10.105	-10.082	-10.089	-11.073	-13.145	-13.606	-11.072	-10.902	-11.812	-10.032	-11.031	-10.082	-8.6931	-11.315	-9.6365	-10.962	-12.431	-9.9951	-11.434	-11.143	-9.7987	-11.423	-10.331	-11.941	-12.914	-11.269	-9.7427	-11.714	-9.6567	-11.509	-11.242	-10.069	-10.137
-10.139	-10.418	-10.087	-11.463	-11.183	-9.3106	-12.175	-11.186	-11.394	-10.057	-10.702	-8.0229	-8.5788	-11.128	-12.492	-11.055	-8.8951	-10.003	-12.918	-10.41	-9.6362	-9.6629	-10.11	-8.8167	-8.8004	-8.9205	-9.5312	-11.91	-9.8727	-10.567	-11.735	-11.52	-11.137	-11.936	-10.714	-9.9752	-10.198	-10.092	-11.057	-11.043	-10.028	-10.644	-8.7722	-10.444	-13.216	-9.8387	-8.7591	-9.2433	-9.5654	-9.3292
-9.1394	-12.523	-11.242	-12.939	-11.783	-11.364	-11.47	-9.8126	-9.8759	-10.358	-13.545	-12.655	-12.373	-11.35	-11.037	-11.136	-11.64	-11.04	-12.439	-7.8623	-10.601	-13.38	-9.9649	-12.163	-11.484	-9.9536	-12.889	-11.283	-10.377	-11.54	-10.303	-11.028	-10.195	-11.189	-12.728	-11.976	-10.8	-10.847	-10.943	-11.213	-11.083	-11.631	-9.5301	-11.572	-11.133	-13.216	-12.224	-10.584	-13.648	-12.638
10.323	6.8034	10.318	7.6322	9.8879	7.8898	8.253	8.8112	7.8231	9.1747	6.8013	8.4685	8.1715	8.6214	9.0635	8.7744	8.2599	7.2784	7.9741	10.519	9.4828	10.29	6.9779	8.2588	9.0281	8.8212	7.1091	9.0173	7.9415	6.6518	9.4518	9.1902	9.0629	7.2122	9.1703	7.3284	10.564	10.054	10.058	9.539	8.559	7.6998	10.336	5.5472	8.0457	9.5408	6.6468	11.233	8.907	8.8361
-3.4599	0.27545	-4.4183	-1.3282	-1.8228	-2.1033	-1.912	-3.0767	-4.219	-1.8335	-1.6991	-1.4337	-0.97462	-1.6577	-2.5236	-0.79905	-3.0063	-2.2443	-3.3787	-1.5365	-3.8207	-2.4081	-0.57056	-0.31978	0.23381	-3.8387	-3.0767	-1.4308	-1.1539	-1.7965	-2.689	0.44606	-1.8637	-1.1319	-1.1917	-0.45208	-1.5508	-1.1769	-1.9017	-2.7586	-1.8144	-1.2863	-0.60452	-1.8255	-2.395	-1.294	-3.2143	-0.3964	-0.49391	-2.7994
-15.686	-11.7	-12.277	-14.929	-13.368	-13.258	-14.89	-15.145	-16.107	-14.325	-13.911	-14.15	-14.676	-15.579	-17.516	-14.996	-14.542	-13.605	-16.16	-16.679	-13.5	-14.518	-13.321	-15.02	-13.209	-13.055	-15.904	-15.193	-14.089	-14.764	-14.973	-11.132	-12.316	-15.481	-14	-14.208	-14.558	-15.954	-16.18	-14.655	-14.944	-14.356	-14.579	-13.524	-14.214	-14.124	-14.064	-14.427	-17.01	-14.692
-1.9072	-0.47335	-0.1797	-1.6397	-1.0326	-2.1573	-0.81513	-2.584	0.8624	-1.4975	-2.3773	-2.8728	-2.0634	-2.8347	-2.6711	-1.7905	-0.13179	-1.7464	-0.38088	-2.3957	-1.5671	-1.8179	-2.0516	-1.3057	-2.5867	-2.1811	-0.56226	0.17124	-2.5247	-0.89643	0.24199	0.28269	-3.0219	-0.79056	-2.2087	-1.8851	-2.2992	-1.9865	-2.7997	-3.3655	-0.22254	-0.18528	-0.6439	0.47385	-0.47123	-0.82076	-0.54239	-1.4177	0.7549	-3.8002
6.862	6.6494	8.8886	7.6154	10.811	9.0645	8.8758	8.3679	10.097	7.4699	8.4379	8.1458	9.5847	12.208	8.4148	9.6112	8.5487	7.1741	8.3316	9.6747	6.7539	10.71	8.9558	9.2108	8.8712	9.5792	6.2054	7.5231	7.5991	10.851	8.8774	8.2795	7.3665	5.7969	9.0109	8.7967	7.7064	8.9074	10.739	8.9348	9.317	9.7615	9.0736	9.3722	8.2663	9.9183	9.3692	9.8548	7.1654	6.766
-9.9723	-10.575	-12.045	-9.5303	-11.893	-9.7021	-11.791	-10.67	-10.407	-13.845	-12.207	-9.0563	-10.89	-10.877	-11.29	-12.957	-9.4062	-10.203	-9.5022	-9.4528	-12.283	-8.651	-8.081	-11.962	-10.949	-10.486	-10.676	-10.486	-12.795	-9.5871	-10.326	-10.854	-11.447	-9.6417	-10.25	-9.9486	-10.298	-10.223	-10.723	-12.403	-10.715	-11.61	-10.217	-12.048	-11.119	-10.984	-11.362	-11.677	-13.098	-11.425
-3.3375	-2.1951	-2.5927	-3.669	-1.1668	-0.49353	-3.1352	-4.5925	-2.7837	-2.1697	-1.3621	-1.3369	-2.8585	-0.56782	-2.0005	-2.842	-2.3334	-1.2765	-2.0448	-5.6724	-3.8923	-3.2633	-2.5981	-3.3494	-3.1095	-4.2714	-1.8098	-3.0646	-0.99942	-2.2598	-1.8786	-2.794	-2.817	-3.6252	-3.9186	-2.5849	-3.2685	-0.43611	-3.3926	-3.4963	-2.8351	-2.6608	-1.4534	-1.8693	-2.8485	-3.3115	-3.663	-2.4482	0.66908	-4.1672
-12.247	-11.83	-13.443	-11.573	-11.568	-10.988	-10.797	-13.091	-9.0618	-11.327	-13.335	-13.721	-9.3842	-11.581	-12.543	-13.278	-11.599	-11.922	-11.941	-11.237	-11.416	-11.574	-10.751	-9.8493	-11.127	-10.691	-10.514	-11.214	-13.672	-11.577	-12.951	-14.127	-11.508	-12.108	-11.387	-10.476	-11.081	-11.978	-10.755	-11.717	-10.956	-12.451	-11.746	-12.076	-12.208	-11.543	-11.792	-13.213	-10.892	-13.333
-8.5598	-8.8794	-9.3002	-9.6524	-8.6394	-8.7743	-7.6455	-7.7481	-10.158	-7.5181	-9.3218	-10.36	-7.6677	-7.065	-8.4384	-9.8586	-10.966	-8.9492	-10.202	-7.2155	-8.9441	-9.3932	-8.7604	-9.023	-8.8952	-10.074	-9.2024	-8.7738	-10.226	-8.32	-8.7284	-9.0429	-8.4335	-9.3005	-9.0491	-6.5945	-7.5902	-10.542	-9.2599	-11.229	-6.3611	-8.3556	-9.1215	-7.8714	-8.7747	-10.448	-10.992	-6.6048	-10.667	-10.612
2.9929	4.3678	5.1185	6.0023	4.7425	7.076	2.5586	4.9397	2.8256	5.7523	5.6034	4.0281	2.8136	5.5835	3.1546	3.093	3.7114	2.4297	3.8446	3.8144	2.8846	3.6713	2.5903	4.0604	3.7793	3.2395	5.8669	4.7489	4.2466	1.1129	3.8067	3.293	4.5111	6.2214	4.5678	6.4585	4.2325	4.6215	4.1739	4.9029	4.7483	5.4165	4.3445	5.0089	3.6535	5.8229	4.8561	6.0397	3.3076	6.3187
6.62	3.7006	4.7833	2.9491	4.3389	3.5076	2.9927	3.5454	4.5408	4.6219	4.2867	5.6728	4.2763	3.5215	3.0949	6.0783	7.684	4.4602	4.7586	5.4965	4.7195	3.1843	4.1763	4.4884	3.0451	4.7206	5.6433	3.3146	2.2218	3.3038	4.3336	5.2976	5.3256	4.1673	3.7244	6.4183	3.1352	4.3281	4.526	2.5976	3.6847	5.814	4.2617	1.5728	5.4181	4.9348	2.9914	4.3536	4.8865	5.4586
-22.477	-19.87	-22.788	-19.603	-21.607	-23.55	-24.131	-23.614	-23.136	-22.673	-24.161	-21.488	-21.729	-22.196	-22.464	-22.405	-22.521	-24.036	-20.354	-20.394	-22.116	-22.559	-21.013	-21.392	-23.698	-23.959	-22.648	-21.628	-22.611	-22.63	-23.876	-20.556	-21.99	-21.635	-21.18	-21.7	-21.666	-21.935	-22.478	-22.785	-22.506	-21.333	-22.568	-21.798	-24.033	-22.833	-19.735	-21.007	-23.304	-21.534
-22.082	-22.184	-20.829	-23.143	-24.155	-22.336	-22.404	-21.63	-21.827	-20.07	-24.319	-24.29	-24.272	-24.609	-23.618	-21.977	-22.884	-23.243	-23.804	-21.656	-22.707	-20.404	-20.358	-21.486	-21.988	-22.931	-21.586	-23.736	-21.911	-22.338	-20.795	-21.94	-21.399	-21.315	-22.476	-20.474	-23.338	-21.16	-21.393	-22.995	-19.136	-22.066	-20.16	-24.569	-21.543	-18.855	-21.343	-22.235	-22.856	-20.548
-11.599	-11.53	-9.6138	-8.5282	-10.823	-10.653	-10.816	-10.749	-8.943	-9.7273	-11.879	-11.961	-10.416	-11.016	-11.774	-8.8897	-10.537	-10.677	-12.355	-11.963	-9.6283	-8.8231	-11.539	-7.3704	-11.646	-9.6171	-11.198	-11.448	-12.191	-10.748	-11.034	-9.37	-11.312	-10.106	-9.5259	-13.014	-9.8376	-10.981	-10.263	-10.005	-10.913	-8.1861	-10.923	-10.618	-10.375	-10.118	-11.752	-11.986	-12.099	-12.145
-1.3215	-3.0606	-1.8551	-2.2336	-0.028805	-3.5271	-1.4405	-3.0586	-0.41068	-3.6644	-2.1425	0.30459	0.35917	-1.5806	-2.4889	-0.99281	-1.3634	-2.2144	-0.8895	-1.328	-2.3571	-3.5024	-1.6385	0.37289	-1.9984	-1.7438	-2.3765	-1.5392	-3.0055	-0.44815	-0.72677	-1.9697	-2.9952	-1.6855	-0.16538	-1.3539	-2.1586	-1.5069	-2.088	-3.132	-1.4844	-1.5045	-0.12959	-0.24199	-1.1705	-0.39421	-2.0203	-1.5304	-2.4494	-0.097075
-1.6434	-2.4065	-2.0969	-0.06064	-4.3276	-0.69012	-2.7462	-1.4684	-2.6965	-4.3929	-2.2459	-3.2854	-2.1929	-2.544	-1.204	-1.145	-2.4835	-2.2989	-0.48437	-0.18622	-1.7945	-2.0262	-3.8036	-0.84297	-0.34573	-2.0164	-0.4764	-2.2994	-2.4266	-1.2422	-2.4849	-1.4802	-2.7251	-1.1904	-2.8249	0.43654	-3.0878	-0.60251	-1.8731	-1.9005	-2.1812	-0.45004	-1.2833	-2.0361	-2.0364	-1.4561	-0.94309	-1.1233	-1.492	1.1244
-14.428	-14.032	-15.282	-11.022	-13.617	-12.954	-14.218	-13.907	-14.063	-11.465	-13.404	-12.961	-12.497	-15.764	-11.535	-14.295	-15.431	-13.26	-13.618	-14.555	-13.955	-13.456	-10.507	-11.347	-14.818	-12.602	-13.058	-10.621	-11.261	-12.787	-14.103	-15.144	-13.048	-13.461	-14.153	-11.034	-11.474	-13.501	-13.032	-14.323	-13.289	-11.952	-13.022	-14.44	-13.517	-12.433	-10.661	-14.706	-13.009	-14.015
-3.8472	-4.2093	-1.2994	-1.9884	-2.2207	-4.1172	-3.5249	-3.5213	-5.0027	-2.864	-0.98253	-3.078	-2.2868	-1.2054	-4.5286	-1.8302	-0.68709	-0.89018	-3.1668	-4.1652	-2.6301	-1.7296	-3.8896	-3.8603	-1.6925	-4.4761	-4.5233	-1.3024	-2.1174	-2.6168	-2.2734	-0.65998	-3.0199	-2.3162	-0.96576	-1.5238	-1.0218	-0.63549	-2.2824	-1.6224	-2.8068	-3.9717	-2.4179	-2.3441	-2.2127	-1.9087	-2.8895	-2.1249	-3.3456	-2.683
-2.8821	-3.2512	-2.5877	-2.1997	-2.9264	-2.5605	-2.497	-1.0312	-1.5148	-3.3102	-3.6413	-4.9151	-4.9662	-0.83604	-0.39896	-3.6189	-3.0887	-2.6985	-3.6775	-3.281	-3.0495	-3.1873	-0.87653	-1.7531	-4.0212	-3.8072	-4.5836	-3.5495	-1.8822	-3.5205	-3.3447	-4.616	-3.3787	-3.1134	-4.8634	-0.63319	-3.9166	-1.961	-3.8348	-3.5618	-3.3764	-2.5239	-2.0498	-3.535	-1.2759	-4.2673	-3.4305	-0.74494	-2.1264	-3.4712
-2.0488	-4.26	-3.0675	-3.6596	-3.5091	-2.4878	0.817	-2.3735	-4.814	-3.7277	-2.5909	-3.1586	-2.9472	-1.1228	-2.7312	-0.76754	-1.6399	-1.5074	-0.67506	-2.2702	-1.3275	-1.0032	-2.5693	-3.2501	-2.9762	-4.8726	-4.3818	-1.317	-2.159	-1.5513	-1.6046	-2.0378	-1.3778	-2.0537	-1.9489	-3.3938	-2.9302	-4.8383	-2.9322	-1.7262	-2.98	-0.52244	-3.5012	-2.9505	-2.6599	-2.7929	-2.4379	-3.9691	-2.6077	-2.4608
-1.0569	-2.1779	-0.57086	-2.1431	-1.8692	0.61562	-0.76589	-1.725	0.010458	-0.043482	-1.7229	-2.5862	-0.85998	-0.77854	-0.98585	-2.4084	-0.49546	-1.2833	0.52806	0.55022	-2.8363	-2.8044	-3.0831	-2.3655	-1.7198	-1.8095	-0.48818	-1.4342	0.46846	0.92503	0.47243	-0.69121	-1.2385	0.4603	-1.7576	-2.3359	-1.0412	-0.65512	-1.8014	-0.47574	-2.6796	-1.6986	0.52573	-0.43185	-1.6027	-2.4503	-0.87711	-1.5913	0.70575	-1.1296
-13.983	-13.51	-12.788	-12.543	-16.378	-12.563	-13.316	-14.033	-13.318	-12.474	-12.729	-12.777	-13.551	-15.734	-13.135	-13.336	-11.541	-13.317	-9.5114	-14.244	-15.035	-13.072	-12.498	-12.564	-15.185	-14.737	-12.912	-13.268	-13.184	-13.654	-12.789	-13.406	-13.732	-13.77	-11.623	-14.004	-13.5	-13.069	-12.842	-10.418	-12.33	-12.876	-14.873	-11.691	-13.738	-12.183	-13.497	-12.261	-14.208	-13.482
-20.948	-22.162	-21.688	-22.368	-20.693	-21.21	-19.925	-21.559	-19.139	-21.414	-22.382	-22.541	-21.885	-21.645	-17.229	-21.96	-19.594	-17.45	-21.17	-19.675	-23.551	-19.496	-21.254	-22.003	-21.103	-21.221	-20.462	-22.025	-20.52	-19.087	-20.352	-21.254	-21.793	-20.119	-20.493	-20.536	-20.273	-21.567	-20.698	-20.782	-20.326	-20.46	-20.642	-21.288	-24.097	-19.138	-20.161	-20.596	-19.068	-17.337
-3.7136	-3.5253	-4.1944	-4.1021	-4.1085	-2.2416	-5.6579	-2.5869	-5.2294	-3.9928	-4.022	-4.8511	-3.9278	-4.1052	-3.1832	-6.9824	-3.6849	-4.8018	-2.1886	-3.5664	-2.7534	-3.3342	-3.0349	-2.6596	-2.8572	-1.6476	-3.2714	-2.3803	-3.9282	-4.2524	-2.5031	-5.9733	-1.6639	-4.5819	-5.0278	-2.9724	-2.9293	-3.4063	-3.1392	-2.9479	-3.5433	-1.8259	-1.8852	-4.371	-4.7472	-3.125	-4.4212	-0.98033	-2.4769	-2.7693
-9.6342	-9.0295	-8.9751	-10.016	-9.068	-9.5774	-11.11	-8.7036	-10.482	-11.234	-11.338	-9.643	-11.04	-9.13	-9.8234	-10.066	-10.946	-11.72	-8.2455	-7.8328	-10.749	-12.67	-9.9421	-10.532	-10.1	-9.6816	-10.653	-12.016	-11.427	-9.833	-9.666	-10.214	-9.6196	-9.2152	-11.025	-10.66	-11.509	-11.173	-10.793	-9.2857	-10.305	-9.9645	-9.9388	-9.5794	-10.224	-9.9866	-8.394	-11.622	-8.7386	-10.902
-23.386	-22.072	-20.436	-21.043	-20.317	-23.114	-21.669	-21.672	-22.809	-20.108	-20.744	-19.482	-22.314	-18.907	-21.738	-20.183	-20.896	-20.324	-19.819	-19.848	-22.43	-19.975	-18.99	-18.578	-23.228	-21.356	-19.674	-21.437	-22.959	-20.046	-19.42	-23.085	-21.215	-21.331	-19.87	-22.302	-20.623	-19.96	-22.468	-19.708	-19.796	-22.244	-22.222	-23.894	-20.118	-19.824	-19.825	-22.079	-19.341	-19.498
-3.6044	-4.635	-5.9476	-4.0551	-2.5572	-2.8671	-3.6835	-5.6821	-4.0704	-3.3159	-2.5372	-4.996	-4.4522	-2.9935	-3.5915	-3.0247	-2.2581	-4.36	-5.6349	-3.2579	-5.0461	-4.8615	-3.419	-2.4595	-4.6131	-2.9826	-3.5048	-3.8711	-6.0262	-3.3977	-3.2326	-3.4827	-3.7004	-2.7298	-2.2993	-5.0021	-3.297	-4.505	-6.0366	-6.9639	-4.4024	-1.9142	-3.0611	-3.209	-4.4029	-3.0911	-1.9415	-4.2547	-2.7792	-0.60094
-1.4811	-4.832	-1.1695	-1.7877	-4.3017	-2.7359	-3.7151	-0.94536	-3.113	-2.44	-3.767	-4.0101	-4.5096	-3.1461	-3.9669	-3.3702	-3.5732	-2.5917	-4.0973	-2.6223	-3.7056	-4.056	-1.0504	-2.2992	-1.6473	-2.7461	-2.8839	-1.0166	-1.0698	-5.6397	-3.1329	-1.6804	-0.75123	-3.6971	-1.427	-3.0773	-1.0096	-2.3103	-2.9232	-3.3359	-0.94782	-2.1501	-1.3521	-2.88	-2.6772	-2.8035	0.12595	-2.2407	-0.93715	-3.9117
-12.185	-11.361	-11.379	-10.871	-11.41	-14.009	-9.1972	-11.045	-13.458	-11.044	-12.395	-11.256	-10.666	-10.765	-14.294	-10.499	-11.783	-11.248	-10.992	-12.765	-12.05	-12.521	-10.417	-11.38	-12.1	-10.836	-10.404	-10.959	-9.8339	-10.538	-11.881	-11.041	-9.6765	-11.292	-12.429	-12.13	-10.578	-11.619	-9.4149	-13.609	-10.837	-11.105	-11.26	-10.904	-11.26	-11.036	-11.268	-12.385	-13.072	-11.879
-4.836	-4.1062	-7.0624	-6.7991	-4.2543	-4.4476	-6.1787	-5.2632	-6.6459	-5.5597	-4.5388	-5.4637	-4.3027	-6.2369	-5.504	-5.725	-6.2258	-3.3603	-6.4863	-6.1067	-5.938	-6.2522	-5.8521	-4.2563	-5.5039	-6.4187	-4.2743	-5.3745	-5.6415	-6.316	-6.6445	-4.7049	-4.8442	-3.5135	-4.7398	-4.584	-5.0107	-9.0259	-5.7033	-4.8038	-6.3703	-4.8996	-7.3588	-4.8804	-6.5853	-6.3248	-6.68	-7.128	-7.4375	-6.116
-1.3637	-1.9888	-2.2214	-3.7007	-1.6094	-1.8103	-5.0232	-2.599	-4.0835	0.99117	-2.9812	-2.8623	-3.2586	-3.9471	-1.4844	-5.4789	-2.4123	-2.4448	-3.2728	-4.3901	-3.4318	-4.2031	-2.5923	-0.37324	-0.72104	-3.5951	-2.7461	-2.4293	-2.5559	-1.9504	-2.8569	-1.6648	-3.3229	-3.0119	-3.3215	-3.569	-3.3081	-3.9818	-2.3035	0.68903	-2.032	-2.3485	-1.4654	-2.7151	-3.3887	-1.2422	-3.514	-1.8023	-2.8575	-1.2986
5.6139	5.1866	5.7654	4.8162	2.6089	5.1408	8.4946	5.0581	6.0099	4.8247	2.7816	6.8735	4.6059	6.0021	3.6085	2.3822	7.8242	6.0126	5.2402	4.4778	6.2303	7.2709	6.3735	6.5751	5.3389	5.0944	4.6244	5.0787	5.5572	5.6825	6.471	6.8291	8.8737	5.5021	2.9956	5.6429	6.4138	6.0143	5.4686	5.3909	5.7208	3.4129	5.1537	3.9914	5.8642	5.6377	7.621	6.6243	7.6363	3.9269
-3.2329	-4.0556	-3.7703	-5.0333	-5.2204	-7.1419	-4.7579	-6.6129	-5.8585	-4.7104	-4.3273	-7.5178	-5.9758	-8.2142	-5.3112	-6.1168	-5.9052	-6.1734	-5.3825	-3.7618	-3.1033	-6.2253	-5.0056	-4.9324	-5.1737	-4.7723	-4.3718	-6.7022	-3.3936	-3.6788	-3.66	-5.7588	-4.1726	-3.9264	-4.8641	-4.2189	-2.4916	-3.3425	-3.8736	-3.4807	-7.0574	-5.6517	-7.2373	-7.2056	-3.2284	-5.6655	-4.3173	-3.6937	-3.249	-4.8442
2.4666	2.8285	2.9071	0.35097	4.0546	3.4726	1.8999	4.3486	2.5826	2.7175	2.0974	5.3607	3.8201	2.2053	3.3741	4.4003	4.463	4.8161	4.8762	0.67681	3.7503	3.4872	2.2352	2.0311	2.5152	3.2866	1.5491	1.4554	2.4969	0.78247	6.4029	1.592	3.0128	1.3367	1.2793	2.6451	0.31174	2.3738	3.1902	2.8182	3.5163	4.2112	3.0949	1.9862	1.4543	2.0314	3.3435	3.9577	2.9166	3.1529
-14.174	-11.08	-13.739	-12.824	-12.176	-12.523	-13.568	-11.51	-12.649	-11.793	-15.416	-12.982	-13.003	-13.219	-14.664	-13.246	-13.305	-11.124	-15.198	-11.215	-13.528	-10.613	-15.242	-13.178	-12.458	-14.343	-11.351	-11.869	-14.724	-11.914	-10.609	-13.504	-13.643	-12.186	-11.87	-14.04	-12.24	-11.949	-12.597	-9.9408	-13.065	-9.617	-12.408	-12.309	-12.198	-11.598	-14.955	-11.489	-11.496	-13.288
4.261	6.2605	2.5251	5.2659	6.4483	3.3028	5.2065	4.0952	3.1166	6.2381	4.8283	5.9115	3.8134	5.7912	3.6796	5.1833	4.5163	5.7835	5.9916	3.7422	3.9102	4.9551	6.1038	4.4053	5.6125	5.1888	6.9143	3.8621	4.8186	5.6651	5.29	3.4828	3.076	8.6426	6.9399	5.5736	4.3194	3.4217	6.5048	2.4689	2.9921	5.4641	5.8567	7.6397	4.6509	5.1718	7.432	4.8906	8.1159	5.6262
-3.7697	-5.4402	-5.6002	-6.6623	-5.1616	-4.5098	-7.8925	-4.9149	-4.4864	-5.5404	-4.4793	-7.527	-4.4424	-3.9857	-7.7787	-6.4405	-6.1152	-5.7345	-4.8672	-7.9727	-7.3235	-4.7638	-5.9787	-5.5174	-3.907	-5.1319	-5.3109	-6.3059	-4.0629	-6.7426	-6.3089	-6.8569	-3.9236	-6.1788	-5.5451	-4.9091	-4.8034	-6.446	-5.0699	-5.0487	-5.9419	-5.2444	-5.1603	-7.0386	-6.6214	-5.5608	-7.9353	-5.7378	-5.045	-3.397
-14.105	-13.887	-13.24	-13.958	-11.724	-13.865	-15.304	-14.724	-14.649	-15.027	-14.766	-12.033	-12.953	-13.222	-14.08	-12.821	-14.324	-13.868	-13.187	-12.692	-15.649	-16.869	-13.275	-14.911	-14.22	-14.146	-15.079	-15.297	-16.017	-17.287	-15.29	-12.256	-13.269	-14.222	-13.407	-14.691	-17.104	-13.774	-12.373	-13.908	-13.403	-14.776	-15.631	-15.563	-17.208	-16.753	-13.758	-13.636	-13.911	-13.726
9.5076	6.5952	7.3935	6.624	8.9309	4.4265	9.0564	7.8408	8.4232	6.9738	10.248	10.22	7.2553	8.5105	9.0462	4.7303	7.5545	7.4102	7.3205	8.9611	9.1313	7.1649	8.4993	9.3831	9.0475	8.4971	6.6934	6.3243	8.11	7.4178	9.427	9.7072	7.7374	8.2683	8.2697	7.8076	9.7563	7.8507	8.2631	6.4756	8.0954	9.5292	9.5273	7.0023	5.8391	7.4306	5.3328	8.3558	9.7424	8.5849
-0.71744	0.37278	1.8498	-1.5014	2.9282	-2.6205	-3.4331	-0.86241	-0.41285	1.3054	-0.55127	0.11615	-1.241	-2.0195	1.0112	-0.084108	-1.2161	-2.296	-2.826	-3.0071	-1.8102	-1.8489	1.0399	-3.4683	2.3416	-0.68461	-2.2645	0.49347	-1.8532	-0.19825	0.33197	-0.076238	-1.3287	-0.68012	1.1371	0.26123	-0.14578	-2.1003	-0.87381	-2.6298	-1.0313	-0.15282	-2.3645	-1.8566	-0.93237	-1.1075	-0.29051	-0.047908	-2.4868	-1.1974
0.18607	1.5471	1.7576	3.1556	0.35282	1.1786	1.6727	0.73029	1.5583	0.85463	1.9456	0.28673	-0.1722	3.3484	1.6129	1.7813	-0.17415	1.089	3.2318	0.65213	1.5604	2.044	2.0239	4.2397	0.31874	0.1667	0.5819	2.2032	1.937	-0.49197	1.5186	0.34869	0.27605	2.0039	1.1011	1.3949	2.1554	5.0114	0.3022	0.86965	1.0634	0.95343	0.66487	1.2647	-0.47203	0.8132	0.70377	0.46232	0.68762	2.9739
-1.9751	-1.9489	-1.9655	-2.758	-2.8589	-2.2393	-2.9211	-2.8985	-0.93731	-2.9967	-3.266	-2.1917	-3.2415	-3.761	-2.8594	-3.0343	-1.9716	-2.7399	-3.5047	-2.8037	-3.352	-1.1373	-2.1914	-1.0969	-2.6336	-2.7503	-3.4062	-2.4579	-3.205	-1.5327	-2.1403	0.47525	-2.8659	-2.2139	-4.6878	-3.4307	-2.839	-1.6741	-3.1958	-1.3509	-3.141	-3.3517	-1.8762	-5.9207	-4.7055	-0.92081	-2.2448	-2.2013	-1.4579	-3.0476
-1.4853	-5.8028	-2.1373	-3.5855	-3.4379	-3.3373	-1.6486	-3.4152	-3.327	-4.3672	-2.4079	-4.5329	-2.6298	-2.381	-5.011	-4.0128	-3.7902	-5.1039	-1.6886	-3.418	-3.6977	-4.0547	-1.5227	-5.2746	-4.3952	-2.5143	-5.0789	-2.7496	-3.8015	-3.3923	-4.2636	-3.2401	-3.4125	-3.5216	-2.7746	-4.0213	-1.9695	-2.8074	-2.1394	-3.723	-1.6257	-2.7449	-4.1027	-2.6257	-1.6719	-2.7733	-3.8534	-4.8291	-2.7612	-2.3367
-3.5974	-2.2813	-4.4936	-1.0702	-3.8575	-4.4295	-1.3466	-2.7962	-4.3639	-4.6663	-1.4352	-4.3	-1.6932	-3.9405	-4.0084	-4.4227	-4.0775	-3.7684	-3.9056	-5.8588	-3.7848	-2.5955	-4.8842	-3.9952	-5.0264	-1.6607	-3.2362	-4.5351	-5.0412	-3.5024	-3.4191	-2.0739	-5.3161	-3.397	-3.2753	-2.7984	-2.0534	-0.051438	-1.6695	-4.7301	-3.9185	-3.9011	-2.0356	-2.5575	-2.9993	-2.4347	-4.0012	-3.9674	-1.0194	-2.1209
-12.008	-9.7197	-10.894	-13.274	-10.644	-10.615	-10.548	-12.213	-9.1648	-9.8223	-9.831	-8.3497	-9.3625	-8.9883	-10.099	-12.155	-11.42	-9.1611	-10.909	-10.886	-13.504	-10.176	-10.604	-11.072	-11.057	-9.1694	-8.0413	-8.2548	-12.041	-9.9405	-10.405	-10.784	-10.12	-13.07	-10.727	-10.403	-9.8319	-12.03	-11.979	-11.688	-10.498	-8.4516	-9.2725	-10.521	-10.299	-9.5423	-8.6128	-9.5308	-10.033	-12.364
-5.9792	-4.8792	-6.2507	-4.4808	-5.6889	-5.5344	-4.7889	-4.7714	-4.9066	-4.4569	-7.2925	-3.6995	-5.795	-5.5759	-4.3959	-5.8206	-4.57	-6.0885	-5.7948	-4.0733	-6.1872	-5.7443	-3.4155	-6.7486	-5.2732	-4.0327	-4.5201	-4.3843	-5.3567	-6.2601	-7.9181	-3.9134	-5.1742	-3.0851	-3.2818	-4.6027	-3.8722	-5.3496	-3.667	-3.9661	-5.3033	-5.9857	-3.9027	-4.4874	-5.9686	-5.9173	-5.5239	-7.1589	-5.0316	-3.9232
0.88307	0.77875	-1.0962	-1.132	-1.0755	-0.7756	-0.53698	1.1891	-0.90143	-0.37533	0.4649	-0.070172	-0.55249	0.37301	2.7862	-1.5415	-1.9899	1.1657	-0.65939	0.47004	-1.1172	-0.53292	-0.4812	-0.56144	-2.2478	1.5143	-0.42389	0.073177	-0.13705	1.1665	0.41955	0.24543	-1.0873	0.11163	1.5879	-1.7816	-1.6865	-0.44949	-1.5387	1.2872	2.4324	-2.9352	0.45754	0.3786	0.58401	2.3495	3.4917	-1.1468	-0.57483	-0.93539
-2.5676	-3.5099	-4.9779	-6.1895	-6.4871	-2.1943	-4.8583	-4.4212	-5.2871	-4.566	-5.5451	-4.5522	-4.7962	-6.1659	-1.2434	-3.633	-4.0202	-2.24	-3.5605	-5.6194	-4.5682	-6.2532	-3.3374	-3.7818	-5.3885	-2.2765	-2.4865	-4.4144	-3.1573	-5.7191	-0.79294	-3.5993	-6.2965	-5.0253	-3.4985	-4.0705	-6.0597	-4.4958	-4.603	-3.697	-4.2655	-3.9941	-4.4966	-4.571	-4.3918	-4.568	-6.0376	-3.4656	-6.1373	-3.9799
-2.4882	-0.60934	-2.9133	-4.1212	-2.2671	-2.8589	-1.0938	-1.9102	-2.426	-2.1686	-1.7271	-1.8504	-4.5677	-2.2584	-1.7771	-3.4419	-2.5281	-1.1092	-1.7973	-4.0482	-3.8513	-4.1823	-1.3303	-3.984	-2.151	-1.2733	-4.5736	-1.4366	-3.5888	-3.8366	-2.3631	-0.91036	-2.0605	-2.1705	-4.9272	-0.27269	-2.9775	-3.4649	0.35236	-4.6281	-2.2114	-3.1853	-2.7129	-2.0769	-0.31516	0.027211	-5.1077	-2.7373	-2.0595	-3.4954
-0.91971	2.0396	-0.77923	0.92537	0.34097	-1.1643	-1.3052	1.0287	0.077464	-0.26204	-0.0048138	-1.2815	-1.4596	0.13326	-1.3881	0.068238	-0.40431	0.13492	0.98603	0.19113	-1.1847	1.4608	-1.7917	1.7302	1.3606	0.0029663	0.8244	-1.7343	0.058631	-0.56672	-0.4608	1.4737	-0.75006	-1.2737	-0.021642	0.46532	1.2454	1.5483	3.2697	-0.22421	-0.43242	-0.16173	0.60946	2.2253	0.052014	-0.46023	-0.5164	-1.0683	-0.64794	-1.4729
-5.6266	-4.0096	-3.7792	-6.1048	-3.2373	-3.9906	-1.9133	-2.6866	-4.6658	-3.9631	-6.1811	-4.8664	-3.1498	-2.8334	-2.7699	-2.9103	-3.539	-4.5416	-4.3983	-4.7423	-5.6335	-3.8236	-3.0957	-2.1459	-1.7774	-5.3291	-2.1832	-3.3264	-4.2593	-2.822	-2.9202	-5.1405	-1.7729	-1.4986	-5.801	-3.9439	-1.8939	-2.8804	-4.2618	-2.1677	-3.8641	-3.6878	-3.9751	-3.0258	-4.3022	-3.1466	-4.3414	-5.217	-3.8131	-2.5494
-1.0678	-2.0152	-0.0085529	-0.18776	-1.9069	-1.6967	-0.026876	1.4036	-0.35043	0.040177	1.456	-3.7356	1.3627	-0.75825	0.56648	-0.9591	0.8292	1.6751	-1.4747	-0.69498	1.6076	1.9779	0.76199	0.50811	0.42322	1.1297	1.3536	0.60052	1.4923	0.49324	-0.93431	0.50756	0.24223	0.95246	-0.21462	-0.32152	2.6316	2.5083	0.031714	0.70539	-0.76882	1.4464	-1.3027	1.0714	-1.2594	-0.26863	-0.86399	1.437	1.3393	0.068071
-21.76	-21.238	-23.089	-22.911	-21.983	-21.161	-22.265	-21.894	-20.312	-21.849	-22.063	-22.184	-23.748	-21.106	-22.833	-21.717	-22.313	-22.114	-20.718	-25.048	-22.886	-24.38	-22.771	-22.331	-22.299	-20.583	-21.075	-21.796	-22.222	-21.558	-22.412	-21.901	-21.215	-22.33	-23.713	-22.045	-21.609	-21.982	-22.138	-21.882	-21.12	-24.569	-22.059	-23.274	-22.603	-21.551	-22.718	-22.889	-21.835	-23.33
-11.122	-10.369	-11.598	-10.962	-13.356	-9.9109	-10.157	-10.254	-12.38	-11.486	-12.022	-11.988	-9.9886	-9.6035	-10.12	-7.8779	-10.638	-11.119	-12.13	-10.151	-10.497	-14.059	-11.077	-10.682	-10.84	-10.669	-12.284	-10.978	-10.695	-11.779	-13.562	-9.0752	-13.182	-10.445	-12.934	-10.924	-10.878	-11.265	-12.924	-12.199	-13.139	-13.09	-10.041	-9.4704	-11.395	-11.6	-10.451	-10.434	-10.1	-11.159
-13.647	-16.81	-13.895	-13.86	-15.753	-15.942	-12.972	-16.12	-13.765	-15.843	-14.916	-15.806	-17.164	-14.301	-13.895	-16.575	-15.901	-15.645	-14.242	-15.88	-13.04	-15.325	-16.389	-14.806	-14.337	-14.479	-14.612	-13.807	-14.473	-14.432	-16.783	-15.431	-14.979	-16.179	-13.645	-15.728	-14.241	-16.187	-13.41	-14.523	-13.746	-14.85	-13.511	-14.343	-15.407	-16.223	-15.323	-14.812	-14.54	-14.581
-0.19489	1.3609	1.503	0.024753	1.0754	1.3317	1.3174	0.38972	-2.6302	1.7229	-0.77693	0.94418	2.2877	3.2787	-0.72747	-0.77251	0.23825	2.9223	0.5001	2.7953	1.2446	0.66166	0.071887	-0.19322	-1.58	0.65304	-1.8561	3.0473	-0.28117	-1.5022	-0.69607	-0.95695	-0.72045	0.75247	-1.0713	-0.67728	1.0156	0.49836	1.0766	-0.16645	-0.42824	-0.20686	-0.21503	1.2138	-1.7643	-0.62563	-0.58377	0.8974	-2.2063	1.1104
0.97263	-0.96849	-0.5662	3.1712	1.0831	1.6537	0.48357	1.2843	1.6293	1.8793	2.4706	2.2957	1.2535	0.77712	1.4054	0.62228	-0.31106	3.953	1.285	1.4177	2.5564	2.5177	1.5385	1.4952	1.812	0.89999	3.1242	-1.3046	2.0179	0.94669	2.0981	4.688	2.1593	2.7441	0.11976	1.485	1.3751	0.086198	0.58915	0.088357	0.39819	2.6166	2.1132	1.0812	1.8396	2.5526	0.75575	0.25786	3.4968	3.2119
-14.397	-10.532	-14.968	-13.256	-11.319	-13.853	-12.564	-14.287	-11.613	-14.312	-14.552	-11.948	-11.627	-12.885	-12.759	-11.087	-13.397	-14.129	-14.286	-12.458	-14.599	-12.63	-16.256	-13.601	-13.479	-12.738	-13.758	-13.993	-14.527	-12.585	-13.286	-14.371	-13.575	-12.764	-12.124	-14.125	-12.432	-11.869	-11.177	-13.557	-10.889	-14.34	-11.854	-13.54	-12.641	-16.436	-13.532	-11.574	-12.897	-12.517
6.4583	7.5098	7.2127	4.6817	5.9269	4.2027	5.9449	2.5574	5.9101	8.2564	5.7938	4.6149	6.8377	6.5441	3.8918	5.6812	7.3162	4.6642	4.1377	5.7018	7.5086	3.4475	8.4948	6.4184	3.862	6.0605	3.3844	5.2105	6.1557	6.6653	5.0562	4.9609	5.0561	4.176	5.1729	7.0904	2.8813	6.8564	6.4708	4.231	9.175	5.4177	6.6261	8.8767	5.4048	4.1161	6.1472	1.5367	4.3387	5.503
-3.1034	-3.3424	-3.2587	-1.9603	-3.9181	-4.2841	-4.2632	-3.1773	-3.5672	-3.3946	-3.916	-3.2602	-3.3809	-1.1276	-3.6244	-3.3914	0.13888	-3.2253	-5.1447	-4.3626	-3.3811	0.59194	-1.2667	-4.0985	-3.8257	-3.9725	-4.2151	-4.7056	-3.5257	-4.2057	-3.9494	-3.2379	-3.2875	-2.4582	-3.66	-1.3796	-5.1309	-4.4281	-2.5055	-3.5796	-3.8316	-3.6273	-3.3685	-3.5276	-2.0797	-1.9362	-3.8617	-1.7449	-3.4483	-1.8906
-19.729	-20.384	-21.877	-21.426	-17.867	-20.926	-22.773	-21.309	-20.949	-19.208	-20.006	-20.513	-16.731	-21.477	-19.752	-19.869	-21.01	-21.495	-21.139	-21.163	-19.68	-19.581	-21.745	-20.029	-19.012	-19.123	-20.169	-21.56	-18.239	-21.846	-19.883	-20.822	-19.048	-21.657	-17.855	-20.033	-19.306	-22.479	-21.495	-19.561	-20.654	-22.355	-18.948	-19.082	-18.878	-21.295	-20.966	-21.232	-18.399	-19.972
-14.097	-15.245	-13.538	-14.93	-12.309	-12.203	-14.77	-14.523	-13.157	-12.861	-13.207	-12.557	-12.578	-15.512	-15.148	-13.942	-14.077	-14.269	-12.74	-15.504	-13.509	-13.417	-11.162	-13.581	-11.386	-14.111	-15.747	-14.13	-12.953	-12.891	-15.3	-13.5	-13.55	-14.398	-17.065	-16.496	-12.968	-13.004	-13.248	-15.074	-13.111	-13.461	-13.8	-14.995	-14.657	-14.694	-13.161	-13.245	-13.86	-15.338
0.66294	-1.0032	-0.58833	-0.17346	-1.016	0.46879	-0.79424	-1.6826	-0.68717	1.5166	0.53042	-0.40666	-0.90898	2.5129	-1.272	1.594	-1.3701	0.30623	-0.70051	-0.17632	-0.47311	-1.1597	-0.030177	-0.99546	-0.05281	-0.6832	-1.078	-0.83162	-1.3505	1.2518	-0.031735	0.48538	2.3571	-0.78406	0.1566	-2.2565	0.39505	0.052348	0.054743	-0.44392	0.9431	1.1448	-0.22657	1.5153	1.6292	0.93967	-0.6849	-0.062069	-0.87607	-0.88798
-9.5839	-11.296	-12.204	-11.538	-12.848	-12.401	-10.034	-12.688	-10.979	-12.37	-12.193	-11.44	-8.7596	-11.189	-10.346	-10.442	-10.9	-12.312	-11.011	-14.558	-13.624	-10.767	-12.507	-11.761	-11.95	-11.724	-13.429	-9.0746	-13.089	-14.731	-11.015	-14.095	-12.243	-11.642	-11.401	-11.882	-12.399	-13.384	-11.938	-11.356	-10.873	-11.843	-8.5401	-12.534	-10.173	-11.889	-13.113	-13.262	-10.524	-11.423
5.5587	7.2681	8.0422	7.7153	5.2505	5.9982	6.4334	6.9853	9.3264	7.4654	9.9656	8.4208	8.7634	8.718	7.9484	9.5611	8.4913	9.8432	9.0163	7.1471	8.1413	8.8707	7.5597	10.775	6.968	7.7094	8.6887	9.0713	10.398	7.2377	7.4186	8.6178	7.9869	8.7279	6.8372	8.8728	7.6802	7.9227	7.8953	7.497	9.4821	9.2217	7.3734	8.7625	9.2742	8.2533	8.7531	6.0526	8.7819	8.2891
-13.423	-15.019	-13.572	-13.718	-13.157	-13.397	-14.106	-17.339	-16.229	-15.194	-14.125	-16.866	-16.712	-14.046	-14.051	-14.534	-13.817	-11.859	-14.437	-15.18	-14.723	-14.774	-14.77	-15.809	-14.164	-12.231	-15.362	-15.008	-14.992	-16.203	-15.19	-16.601	-14.299	-12.882	-14.659	-16.517	-13.718	-17.866	-16.021	-14.251	-16.699	-14.568	-16.319	-14.771	-16.032	-12.878	-16.591	-11.818	-13.752	-16.599
-20.661	-20.717	-19.923	-21.299	-19.102	-22.848	-19.304	-23.805	-20.593	-20.712	-20.216	-18.437	-20.513	-20.121	-20.031	-20.553	-18.552	-17.808	-19.721	-21.811	-20.148	-23.822	-21.42	-20.226	-21.838	-21.459	-22.703	-21.33	-18.443	-20.1	-20.75	-21.485	-19.199	-20.934	-19.315	-22.73	-18.516	-19.798	-21.683	-21.671	-21.103	-21.492	-20.307	-22.037	-19.644	-20.24	-19.314	-20.56	-19.155	-19.667
-2.6589	-2.858	-2.673	-4.07	-2.3984	-2.0221	-4.518	-1.7541	-5.3688	-5.3418	-2.8325	-3.6475	-2.0365	-3.8234	-4.0045	-4.5742	-2.7618	-0.5856	-2.8512	-2.8723	-2.9263	-2.8801	-0.87983	-4.0278	-2.7089	0.17497	-0.96776	-3.7523	-2.9848	-3.7892	-3.7688	-4.895	-3.123	-1.8128	-4.048	-4.5659	-3.4114	-0.92996	-1.9393	-3.4042	-3.394	-1.727	-4.4442	-3.7599	-2.6526	-3.6284	-4.3844	-1.963	-1.1555	-0.95498
-4.4985	-4.8477	-2.4515	-2.2859	-3.5147	-2.6412	-4.1155	-2.8025	-4.952	-3.9313	-6.0802	-2.9012	-4.0314	-5.2054	-3.7074	-5.5067	-5.0117	-3.7457	-3.3953	-1.5701	-3.5302	-1.242	-1.8614	-5.0017	-3.1434	-6.4628	-6.9732	-5.4556	-2.829	-4.8555	-4.7957	-2.1877	-4.3271	-5.5293	-3.4907	-2.0002	-2.3093	-4.4869	-5.8517	-3.8494	-5.4185	-5.7579	-1.4924	-3.9852	-2.7993	-4.4887	-4.219	-2.0212	-5.0827	-3.1683
6.9914	5.1932	4.3112	5.4949	6.8681	5.8472	6.77	9.7647	6.7646	6.6534	5.0594	6.1518	6.7338	6.8564	6.094	7.8194	6.1174	7.6175	8.7262	5.6554	7.1874	6.0203	6.8605	8.1733	3.7183	5.8735	7.2639	5.999	8.7725	9.1192	7.3972	5.9949	7.3424	7.2305	7.4975	6.7033	7.7329	7.2464	7.2374	6.3555	5.8209	4.6147	6.5901	7.0975	3.5943	5.6664	9.0177	5.9396	5.5008	7.2523
-0.2299	-1.2537	-0.6972	1.8893	-0.79766	-2.8002	0.46471	0.20004	-0.53335	1.3648	0.19686	-0.25444	-2.2891	-0.68614	0.45991	1.9461	-0.38464	-0.71586	0.46385	-2.8693	0.63899	0.21068	-0.91493	1.7355	-0.13851	-0.045141	-0.48249	1.3114	-0.87598	-0.54292	-2.4792	-0.43831	-0.0080004	2.0878	0.34835	1.8357	0.018068	0.62009	-1.6987	-1.4491	-0.061338	-0.48145	-0.7031	1.1182	-1.3066	1.5802	-0.41662	-0.58748	0.32816	1.0361
-4.2322	-1.8398	-4.4584	-1.4719	-4.6168	-2.1343	-4.5682	-1.9123	-2.7154	-2.6732	-4.0967	-4.4259	-2.3536	-2.3836	-2.5352	-3.6634	-3.1741	-3.6644	-2.2846	-0.62354	-4.497	-1.6369	-5.9561	-4.8786	-2.911	-4.5194	-1.69	-3.3424	-3.3702	-4.0093	-3.4125	-1.8383	-3.4554	0.44663	-1.6493	-3.8839	-4.0249	-0.90166	-4.4568	-5.5082	-3.859	-2.7696	-3.4261	-0.8641	-2.508	-3.6248	-2.2185	-2.0322	-3.4548	-2.0779
-4.2123	-0.36605	-3.6796	-0.84804	-0.76285	-1.2746	-1.7167	-1.6139	-2.3783	-0.59854	-4.0499	-1.15	-3.1986	1.443	-1.6678	0.15678	-0.05785	-2.1404	0.75835	-2.9741	-0.7908	-2.4905	-1.7548	-2.4291	-2.8443	-2.9997	-3.438	0.7519	-3.9271	-3.5884	-0.52357	-0.35155	-1.2671	-1.9352	-1.0361	-1.272	-1.5467	-1.579	-0.56224	-1.7737	-1.9506	-2.1965	-1.0321	-2.7126	-2.1553	-2.9402	-3.1619	-3.0276	-1.2907	-3.1581
-13.488	-13.924	-11.672	-14.337	-14.522	-12.051	-15.241	-12.717	-12.814	-14.724	-13.526	-11.3	-13.853	-12.246	-15.152	-11.906	-12.02	-14.089	-12.227	-13.006	-15.428	-14.048	-11.981	-13.736	-14.289	-12.365	-13.046	-11.807	-11.878	-11.081	-14.333	-14.678	-15.383	-14.087	-13.43	-9.8929	-14.365	-14.153	-12.611	-13.546	-12.665	-13.485	-12.826	-11.124	-12.173	-12.471	-14.622	-16.031	-12.094	-12.083
-0.53155	2.5912	3.6711	1.9041	4.2877	2.9513	0.20838	4.775	-1.1822	1.5787	3.437	0.99218	1.4616	3.199	3.0568	2.9467	2.4559	1.5787	3.6434	4.0859	2.6584	2.3331	4.9624	5.2088	3.3783	3.3137	2.0636	1.0179	2.2504	0.60292	1.7815	1.5441	2.1218	0.52877	4.3569	3.7956	0.90849	4.1533	3.2322	2.2089	4.4557	0.56017	-0.18795	1.6499	2.1708	0.92576	2.569	1.805	4.5284	2.9348
7.7799	7.6369	10.033	9.0374	8.0306	10.027	8.9469	11.47	9.0327	9.0076	8.1673	8.7716	7.1037	9.2018	10.6	7.7462	9.1384	8.0341	9.8881	9.3962	10.918	9.4013	8.583	8.0254	6.4535	11.073	8.7128	8.5984	8.695	9.2082	9.3748	8.705	7.851	6.3267	6.014	8.9141	9.8028	10.523	7.6493	9.2897	8.8421	7.9428	6.8109	10.209	7.7881	11.284	9.9443	9.5518	10.469	7.8091
-0.43237	-0.76408	-1.1865	1.3219	0.21135	1.3579	-0.17482	1.2517	0.78537	-0.33852	-0.66763	-0.69137	-1.618	1.4279	1.1795	1.3404	-0.47795	-0.2909	0.46655	1.1055	-0.40932	0.16639	-1.3112	0.84493	0.47756	1.6545	-0.96467	0.080424	0.62295	0.93276	-0.24118	-0.99052	-0.38092	2.2729	-0.77768	-3.4221	0.44619	-2.3348	-1.2722	0.46686	-1.7052	-0.093895	0.010816	-0.6449	-0.71603	-1.5415	0.56729	-1.1602	0.0055131	1.6054
0.88233	-1.2844	-0.73362	-2.4375	-0.12648	-1.1151	-4.539	-1.2201	0.0040951	-2.3513	-1.6221	-1.5809	-1.6615	0.30683	-0.08577	-0.79765	-1.6296	-0.80141	-1.7967	-2.6192	-0.6203	-0.63347	-3.2821	-3.5289	-1.4482	-2.9137	-0.29888	-1.4862	-3.5628	-1.3911	-2.7188	-2.1059	0.38396	-0.45965	-3.1433	-1.5847	-0.27119	-2.7957	-2.2668	-1.4306	-2.9224	-1.795	-1.7662	1.3826	-3.7007	-1.5142	-0.40712	-2.7624	-1.7847	-0.73821
-13.148	-15.256	-16.144	-15.998	-14.06	-14.857	-14.821	-14.264	-13.088	-15.494	-16.214	-13.468	-13.229	-14.881	-12.926	-12.88	-13.457	-13.769	-13.27	-13.801	-14.193	-13.796	-13.78	-15.653	-14.909	-17.645	-15.951	-16.199	-14.171	-10.858	-15.819	-13.954	-14.696	-14.609	-14.537	-13.707	-13.326	-13.956	-14.834	-14.426	-14.988	-13.081	-15.024	-12.409	-14.283	-17.586	-14.103	-16.242	-13.866	-15.142
0.39253	1.9184	2.3459	-1.0622	-0.032141	0.58926	2.7418	-0.017952	3.0311	1.0331	0.63104	1.6714	-0.34985	0.14432	1.2422	-1.651	1.7203	2.2623	0.2756	1.4545	0.92239	-0.41747	2.6629	1.6065	0.712	1.3573	-0.66935	3.3933	0.80784	3.0809	1.4684	1.3597	2.336	2.025	0.71901	3.2856	2.2324	0.53978	1.3511	2.4116	-0.7263	1.3515	2.4555	0.81177	0.92616	1.9568	-0.69511	0.96456	1.0449	1.855
-6.1237	-5.741	-6.2468	-5.9665	-6.3193	-6.1248	-5.8884	-6.0212	-6.0305	-4.0713	-6.5151	-6.369	-6.7796	-6.4368	-4.9505	-7.0388	-6.0238	-5.2159	-6.843	-7.8093	-5.9889	-3.9855	-3.1683	-7.2719	-5.1041	-6.7764	-3.6072	-9.4067	-6.1406	-4.5354	-5.1285	-7.4403	-8.0019	-10.143	-8.3053	-4.7441	-7.1684	-8.7988	-5.5526	-6.5613	-4.3839	-4.1727	-5.5469	-3.2563	-7.5641	-8.4578	-4.3082	-8.0408	-5.8655	-5.5242
6.1638	8.9275	7.0682	7.193	7.7286	6.8172	8.0936	7.6622	5.8554	5.9943	7.7056	6.5944	6.7354	6.7955	6.5273	6.2395	7.345	6.7053	8.2961	6.7645	6.9996	6.5012	3.7887	5.8718	6.6727	4.0963	7.2049	7.261	5.8868	6.434	4.6799	7.6905	7.6544	8.6514	5.1899	5.5544	5.7279	8.2877	7.7873	6.8469	7.4669	6.9021	6.192	6.2986	6.481	7.066	6.5834	8.6264	6.558	6.9815
-22.303	-23.633	-23.349	-21.866	-20.896	-19.986	-23.005	-21.139	-21.201	-23.38	-24.339	-24.044	-22.952	-24.715	-22.333	-25.233	-22.428	-22.021	-23.261	-21.698	-21.674	-21.087	-21.765	-20.747	-22.53	-21.717	-21.587	-20.543	-20.749	-21.395	-20.753	-22.165	-19.947	-23.012	-23.288	-23.289	-22.22	-22.645	-19.78	-23.365	-23.003	-20.008	-23.833	-23.146	-22.784	-22.384	-23.389	-20.562	-22.582	-23.086
-2.7483	-2.1415	-0.84721	-1.6446	-1.7591	-0.76204	-1.5675	0.60263	-2.1017	-1.9102	-2.6535	-1.656	-1.7626	-3.1798	-0.69173	-0.98036	-1.0405	-2.1493	-2.7659	-2.9292	-0.94526	-2.4705	-1.8689	-0.67874	-1.4584	0.57153	-1.9866	-1.332	-1.7218	-2.0621	-1.1714	-0.93597	-0.90782	-1.621	-1.2702	-2.1116	-1.7911	-1.7213	-0.98008	-0.67006	-2.3391	-2.1676	-2.3264	-0.53117	-0.94628	-1.4112	-1.6543	-2.506	-0.79154	-2.0536
-11.218	-12.473	-15.32	-14.428	-12.642	-12.766	-15.143	-15.231	-12.121	-14.006	-13.558	-14.708	-12.437	-14.101	-11.905	-14.596	-16.446	-11.667	-12.507	-12.161	-13.392	-13.314	-13.654	-13.634	-12.194	-14.145	-12.808	-13.741	-12.811	-13.06	-12.491	-12.65	-12.078	-10.584	-13.358	-12.903	-14.183	-13.439	-11.727	-12.663	-13.795	-11.77	-12.467	-13.481	-12.808	-15.326	-13.042	-13.751	-13.492	-13.402
-2.7966	-1.3571	-1.8972	-4.793	-4.3078	-2.2272	-4.3203	-3.9886	-4.131	-3.8873	-3.4904	-3.1633	-1.4134	-3.4573	-3.8823	-2.693	-2.4668	-2.0871	-2.1099	-3.0636	-4.1267	-2.6152	-2.8034	-2.1605	-1.8587	-2.5616	-2.5531	-3.4151	-2.8762	-1.7829	-1.7163	-4.0402	-4.0428	-0.067062	-5.0323	-1.5238	-3.4772	-3.7087	-3.9696	-3.0596	-4.0317	-2.4979	-3.0103	-3.9982	-2.4812	-4.3921	-1.1971	-3.8387	-3.0086	-2.6813
-5.1801	-3.716	-2.7441	-4.4327	-5.1516	-4.4448	-3.1884	-5.417	-2.9026	-2.7677	-4.3314	-4.0206	-3.6071	-3.7163	-3.6205	-4.5841	-4.867	-4.4703	-4.9955	-5.5201	-2.7039	-5.6857	-2.0783	-5.0249	-4.1231	-3.7606	-3.5636	-4.6639	-4.1803	-4.0984	-3.4057	-5.9167	-3.2127	-3.5966	-2.17	-3.103	-3.5588	-1.3922	-3.0233	-4.9405	-4.7131	-4.577	-3.2943	-2.1691	-3.7682	-5.212	-5.5521	-3.4836	-3.9068	-4.1335
-3.2454	-2.0122	-3.4321	-1.8938	-2.3735	-2.6964	-1.2949	-2.2538	-3.3487	-5.1106	-3.6392	-1.2441	-1.9552	-3.0667	-1.9269	-1.7223	-4.2166	-3.0742	-1.2402	-3.7282	-4.091	-2.4437	-2.5296	-1.8217	-2.7262	-2.485	-2.1615	-2.8328	-1.2954	-2.4443	-4.2938	-1.9485	-4.0898	-2.823	-0.80895	-3.7298	-1.6458	-2.9113	-1.4344	-2.022	-2.8278	-3.0909	-2.7284	-3.2561	-3.905	-3.7503	-3.9543	-3.88	-1.0109	-4.3346
-2.6197	-1.2437	-3.1694	-2.8604	-0.81959	-1.2028	-1.7997	-2.4163	-2.0719	-1.0785	-2.3012	-0.94913	-2.4735	-0.82294	-0.19739	-0.12921	-1.1643	-3.4538	-1.8279	-3.2599	-2.632	-0.76587	-2.8568	-2.9316	-1.5235	-0.97264	-1.5168	-2.0863	-4.188	-2.8554	-1.6849	-3.3295	-4.6792	-3.1689	-0.36148	-2.3577	-1.7385	-2.2176	-0.73655	-2.4169	-0.91296	-2.733	-0.51353	-0.16105	-2.702	-0.57293	-1.5193	-0.97361	-2.0821	0.28316
-10.687	-7.2238	-9.5595	-11.638	-11.067	-11.893	-11.023	-10.76	-10.156	-11.352	-9.7272	-12.907	-11.684	-14.114	-10.447	-11.58	-12.435	-11.585	-13.549	-11.104	-10.829	-11.866	-12.045	-9.1463	-7.6231	-11.705	-9.2312	-14.083	-11.678	-11.329	-11.297	-13.185	-11.736	-6.7427	-13.022	-12.317	-13.357	-11.763	-9.0567	-9.6616	-9.6231	-11.215	-11.383	-11.023	-10.637	-11.764	-10.626	-10.798	-11.856	-10.18
-5.748	-3.2438	-4.2406	-5.2747	-3.211	-4.3882	-6.0301	-4.315	-5.7881	-5.5598	-3.9893	-2.2303	-6.3284	-4.6399	-4.7751	-4.243	-3.159	-6.8675	-4.9861	-4.3309	-6.0563	-4.0319	-5.4283	-6.1578	-4.4774	-4.5141	-4.2013	-5.0396	-6.0008	-3.4422	-3.2255	-7.5615	-5.03	-7.5363	-7.3025	-6.2671	-5.1202	-5.8551	-5.9037	-4.3544	-3.383	-3.3092	-6.4018	-1.8868	-2.669	-5.3763	-2.78	-3.0999	-3.6864	-4.9482
-10.572	-10.557	-10.678	-11.547	-10.967	-9.8591	-10.254	-10.679	-10.506	-10.072	-10.031	-9.0491	-10.601	-9.4759	-11.042	-10.83	-11.299	-9.8885	-11.215	-10.13	-10.437	-11.19	-11.104	-7.9639	-8.339	-10.742	-10.564	-9.3187	-9.7777	-12.456	-8.9225	-14.008	-10.272	-11.839	-11.097	-9.4156	-10.017	-8.2962	-11.775	-11.191	-10.652	-12.763	-10.314	-10.504	-9.0924	-9.5	-12.613	-10.354	-10.334	-8.1787
-2.5121	-3.3767	-3.8003	-0.88762	-1.9456	-2.8125	-1.0685	-2.6136	-4.4863	-3.1114	-2.9484	-4.0123	-1.0577	-1.5319	-2.9174	-2.3945	-2.077	-2.9387	-2.2756	-2.3751	-1.195	-1.2319	-3.2774	-1.8153	-5.0334	-1.6609	-0.16807	-4.5049	-1.8059	-3.8662	-1.9655	-2.9481	-3.8857	-2.5734	-2.1043	-0.52641	-4.3353	-0.7941	-2.8642	-0.96328	-2.1023	-3.3692	-1.515	-2.7229	-1.541	-2.1945	-2.5847	-0.44885	-3.4671	-2.5912
1.0487	0.66448	1.497	2.7674	1.3161	-0.80967	-0.78774	2.8985	1.4246	0.42684	2.5442	2.5985	1.9129	3.3438	0.35833	1.064	0.15628	0.45238	-0.26858	1.8533	0.12154	1.2613	2.3676	3.0126	0.75477	3.4322	2.1248	0.85777	0.60717	1.4572	0.88218	2.3351	3.3472	1.1706	0.057538	3.3853	0.76	3.2179	-0.066978	1.0923	2.454	1.7021	2.1035	2.1407	4.3006	3.0734	-0.27152	1.6836	4.9217	4.2161
5.8614	2.4318	7.1022	5.3769	4.9958	5.1178	3.1057	3.5571	4.8991	5.2283	5.28	3.3178	4.3723	5.9705	7.2257	4.3981	3.4206	4.9426	4.5828	3.9491	4.7517	4.2657	4.6735	4.3122	5.5518	4.1059	4.1331	5.9494	5.9448	5.7043	4.924	4.6639	4.4215	5.3372	0.9489	4.0582	5.4325	4.9074	5.727	3.9137	3.3624	5.2307	6.5897	4.1986	6.1461	4.2448	4.6981	5.4071	6.1641	5.2895
-4.8077	-2.0827	-2.4055	-2.515	-1.5735	-0.96369	-1.7725	-1.7106	-2.4552	-1.7365	-2.7591	-2.479	-2.2834	-2.8465	-3.9419	-1.5803	-2.8498	-2.9658	-0.76202	-0.39912	-0.60897	-2.3122	-4.6399	-4.1763	-2.8257	-3.7838	-3.2612	-2.3876	-2.3076	-4.3232	-1.7937	-3.9764	-1.7089	-1.8322	-2.7572	-1.4127	-0.66888	-1.2867	-2.4758	-4.234	-1.7534	-3.5276	-1.9566	-5.0998	-2.8185	-0.744	-3.314	-1.6201	-2.6358	-2.4465
-23.367	-22.977	-22.899	-23.245	-22.764	-22.117	-21.745	-21.266	-22.542	-22.99	-20.251	-22.425	-21.331	-21.718	-24.204	-21.71	-22.753	-22.59	-21.351	-20.012	-24.195	-21.922	-22.069	-21.012	-19.717	-20.41	-21.781	-21.2	-21.907	-25.234	-21.536	-21.017	-22.848	-24.315	-21.225	-20.198	-22.181	-22.195	-21.086	-22.29	-21.888	-21.732	-22.772	-22.077	-21.62	-24.292	-21.107	-21.612	-21.8	-22.804
6.0773	7.6816	5.5063	5.844	6.1563	7.059	7.0978	5.8587	8.6217	7.2796	6.5244	8.2836	6.2971	6.7747	7.6462	7.5791	6.348	6.5168	6.8407	7.1215	7.64	10.056	9.1121	6.244	8.4381	5.1576	4.3528	5.0376	8.8761	5.2851	7.0745	6.0229	8.4455	7.0154	6.0752	6.2017	6.9041	5.9404	7.6017	5.9252	5.6884	4.8051	5.86	4.2295	7.2602	6.0357	7.8355	4.8165	6.4412	5.7656
-2.1368	-1.4674	-4.7615	-2.7222	-4.048	-4.0125	-4.0627	0.12588	-2.0377	0.2718	-1.7195	-2.8361	-4.0394	-3.2804	-3.2192	-1.461	-2.3327	-1.8979	-2.6261	-2.2303	-1.9859	-1.7562	-1.4597	-2.163	-3.4258	-2.5186	-3.7712	-2.7952	-4.1726	-2.2101	-1.7436	-0.3051	-3.3395	-3.082	-3.1447	-1.9835	-2.7298	-3.2221	-2.9096	-2.6013	-0.75292	-2.1952	-2.6127	-1.9744	-2.1199	-1.8791	-2.8789	-4.967	-2.9245	-2.6549
-3.9746	-4.8327	-6.8092	-4.9585	-4.3919	-5.7422	-3.5014	-4.3501	-6.8439	-5.3514	-5.8837	-4.3207	-2.9088	-4.9633	-4.0486	-5.015	-3.6779	-5.2669	-2.4214	-5.8993	-2.6618	-4.7936	-4.0215	-4.2415	-3.7812	-2.4286	-4.2149	-2.8749	-5.3949	-4.1146	-6.4523	-6.3267	-3.8452	-3.0266	-4.286	-4.581	-3.4587	-4.3842	-3.841	-3.7293	-5.2043	-3.9116	-5.1169	-3.3444	-4.4112	-4.9571	-3.9855	-5.692	-3.6339	-3.5916
-0.33062	-0.039739	0.30539	1.7307	0.93128	-0.35015	1.5227	0.4906	1.1612	2.6929	2.2522	2.0875	2.308	1.6662	2.726	0.96692	2.399	2.7015	1.3337	-0.11398	-0.71848	1.834	1.152	2.1985	-1.6006	1.1226	2.0486	0.12275	0.43382	0.31904	2.635	1.8451	2.2555	-0.86614	0.086792	2.4131	3.3425	-0.12239	2.2236	-0.096553	-1.1213	2.3748	-0.30248	0.21525	-0.21085	0.068214	2.1714	1.4667	0.51967	1.5516
-11.57	-12.825	-10.723	-11.958	-12.428	-11.871	-14.069	-14.138	-14.745	-12.267	-12.613	-11.572	-12.446	-10.946	-10.791	-12.671	-15.307	-13.098	-13.069	-12.667	-12.827	-13.581	-15.796	-15.849	-12.607	-14.741	-12.75	-13.793	-13.88	-14.073	-14.507	-12.129	-12.466	-13.568	-12.965	-12.689	-12.591	-12.863	-14.121	-11.722	-13.717	-15.661	-15.657	-12.24	-15.367	-11.702	-12.905	-16.22	-13.286	-13.828
-10.056	-8.1359	-9.4548	-7.6033	-9.4421	-11.465	-10.932	-10.191	-6.7075	-8.7949	-8.7955	-6.7724	-9.7529	-9.0023	-10.762	-10.742	-9.7831	-11.596	-6.6871	-8.8572	-7.9426	-8.4591	-10.661	-9.2786	-7.0403	-8.4463	-9.3216	-8.0004	-9.8695	-6.9353	-7.5605	-8.8128	-9.5719	-7.4517	-9.8561	-8.3395	-11.349	-7.7316	-9.7041	-9.3692	-9.4629	-9.8075	-9.2797	-9.1852	-9.0133	-9.5977	-10.251	-7.6721	-10.258	-8.4648
-0.77714	-1.2567	-1.0138	-0.3811	-3.4311	-2.1785	-1.7876	-2.0158	-1.1671	-0.98179	-2.4004	-2.6077	-0.59157	-0.049131	-1.9857	0.26823	-0.067387	-1.3588	-3.0923	-1.8586	-2.024	-0.2573	-2.7255	-1.0107	-1.599	-2.0785	-1.8683	-2.8833	-0.91702	-1.3324	-0.38731	1.6974	0.47732	0.63384	-1.6244	-1.8389	0.091131	-2.8043	-2.1951	-0.64558	-0.95831	-0.52099	0.19982	-1.6085	1.2277	-1.9302	-1.203	1.0777	0.25499	0.27461
3.4135	3.5351	5.0829	5.2031	4.7442	3.657	2.9075	6.2378	5.3421	4.1191	4.4636	4.6398	6.1466	4.7882	3.6159	4.5985	3.5941	5.9547	4.9258	2.9849	5.4571	3.4869	2.537	3.9708	4.2108	5.3171	4.1027	6.3034	4.9085	3.6837	5.4506	5.7101	3.9663	4.6192	4.4192	2.4794	3.9574	4.3648	5.2145	3.2194	6.2151	4.3882	6.7079	7.0173	3.5666	3.6417	3.5582	5.3252	3.4473	8.6234
10.31	9.7855	8.3061	9.2989	8.4178	9.2195	9.2079	11.037	9.5149	9.8582	9.463	9.257	8.9264	8.6152	10.987	11.346	10.423	8.6415	9.0306	10.625	10.851	7.6047	9.7529	9.1438	12.619	9.939	9.0443	8.6498	8.1843	8.9483	9.9974	10.805	10.024	9.2274	12.704	8.6536	9.0338	9.4733	10.153	10.42	10.459	9.9047	7.9685	12.14	8.2511	8.8329	7.9118	10.255	10.686	8.4588
-15.495	-13.528	-14.831	-13.873	-12.119	-12.45	-13.222	-12.574	-11.882	-13.047	-13.705	-9.9811	-13.4	-12.128	-11.879	-13.411	-12.853	-13.092	-12.211	-11.804	-14.607	-12.186	-13.199	-11.864	-13.445	-14.507	-12.107	-13.95	-13.195	-14.732	-12.057	-13.525	-11.165	-13.022	-12.968	-11.817	-13.023	-12.013	-11.181	-13.103	-10.959	-11.796	-11.47	-13.724	-11.319	-13.776	-15.194	-11.551	-12.043	-13.591
-11.547	-10.905	-9.3462	-9.8486	-10.742	-11.141	-12.372	-11.643	-13.716	-10.403	-11.34	-8.8795	-10.333	-10.744	-11.61	-11.818	-12.321	-10.31	-10.014	-10.621	-11.766	-10.658	-13.54	-10.895	-11.147	-10.979	-9.8581	-12.438	-11.594	-11.701	-9.6453	-10.683	-10.904	-9.0551	-11.775	-10.597	-12.908	-11.17	-10.25	-12.389	-9.5403	-10.127	-11.522	-12.094	-12.192	-10.812	-11.206	-13.456	-10.726	-12.284
2.4346	1.3853	0.96968	2.4052	1.5102	1.0016	0.63679	1.9256	1.0789	0.83912	3.174	0.085679	0.47388	2.9444	1.3981	0.70969	1.7408	1.9052	1.8954	0.93093	2.0882	2.3581	-1.0229	1.1381	0.23514	1.5009	3.774	1.6129	1.6246	0.78358	2.1757	-0.051106	1.7467	0.0034064	0.84858	3.465	-1.3073	2.1004	2.4632	2.2563	2.4527	1.0681	1.3368	1.571	1.9122	3.2215	2.6831	0.63014	1.5787	0.68017
-5.1347	-5.8178	-5.3516	-5.062	-5.1549	-3.8013	-2.5121	-3.6848	-4.9091	-3.5092	-5.1152	-5.2534	-5.1389	-5.5197	-4.8713	-6.1109	-5.6506	-4.4079	-6.2267	-4.2024	-5.4721	-7.1426	-4.6096	-6.698	-5.5172	-7.3646	-4.5225	-7.7479	-3.8728	-5.7065	-6.428	-4.6011	-5.1779	-6.1849	-4.486	-5.519	-4.1593	-2.806	-4.1836	-4.5989	-5.7096	-3.5527	-4.5363	-4.4895	-3.4037	-3.7323	-5.028	-4.7016	-5.4032	-6.6317
9.0717	7.8737	8.3278	9.4437	8.4549	7.3648	9.2714	10.318	7.318	10.011	7.3357	7.0864	7.557	7.7669	7.0567	9.4365	6.717	9.7381	7.5493	5.754	6.3686	8.5948	9.0076	8.2603	6.8461	8.2193	6.2832	7.709	7.1362	8.6803	8.6364	7.3399	8.1715	7.2385	9.2558	4.8831	6.841	9.4116	7.6336	7.1596	8.0475	8.0544	8.3991	9.2115	9.4437	7.8994	8.6847	6.5756	7.3451	10.876
-9.354	-9.7751	-10.83	-8.3059	-10.136	-8.1906	-9.3908	-8.3962	-8.9552	-9.1591	-9.2675	-9.5447	-9.4642	-6.817	-7.3294	-9.7981	-10.784	-11.186	-9.9424	-9.0744	-9.3195	-7.9924	-8.03	-9.0546	-5.6767	-10.056	-9.3585	-8.4878	-9.4305	-9.4559	-11.884	-8.3672	-7.9125	-10.051	-8.8641	-9.3055	-10.418	-9.5934	-10.511	-9.8119	-7.1203	-10.389	-8.4117	-10.344	-9.6998	-8.2051	-11.48	-10.844	-10.137	-7.9428
-6.9075	-5.9532	-7.0329	-5.5184	-6.1184	-4.4119	-4.8976	-4.0453	-3.7713	-2.0297	-5.3983	-5.1508	-5.3188	-6.9215	-5.0662	-8.4787	-5.7879	-6.427	-4.4076	-4.8364	-6.1813	-7.4422	-7.3092	-4.1484	-3.2877	-5.179	-6.1053	-6.2179	-4.0992	-4.8733	-5.2192	-3.3759	-5.3036	-4.8334	-4.0417	-6.5259	-5.837	-6.8192	-5.0817	-5.937	-5.9224	-5.3905	-6.3293	-7.0457	-5.2605	-4.7344	-5.0413	-5.6268	-6.7418	-5.6275
-2.1137	-0.020847	-0.12487	-1.7214	-0.36835	-2.5161	-3.5993	-2.0571	-2.7549	-0.99642	-0.69814	-3.5479	-2.6441	-1.3256	-0.71247	-1.5722	-2.7734	-3.3582	0.92655	-1.7024	0.12941	-1.7779	-2.6609	-3.5063	-2.1294	-2.8263	-0.49477	-0.3763	-0.011557	-0.005367	-2.758	-2.1352	-1.836	-1.5938	-1.6383	-0.31149	-0.6578	-2.3978	-3.7454	-1.3566	-1.921	-2.2818	-1.244	-4.6876	-3.0105	-1.4223	-1.8864	0.66549	-2.9592	-1.9049
-8.0414	-9.3418	-8.3542	-9.9383	-9.3593	-7.9933	-9.6921	-10.402	-10.791	-9.1115	-7.0167	-8.8772	-9.2322	-10.671	-8.5683	-11.51	-11.189	-7.6855	-8.9006	-7.4769	-10.674	-7.9916	-9.848	-9.0578	-8.8579	-7.3177	-10.804	-10.241	-9.1608	-10.703	-7.9202	-11.94	-8.7328	-9.1936	-8.6487	-11.139	-8.9303	-9.3201	-9.1725	-10.352	-11.082	-9.0107	-6.9686	-9.1969	-8.5023	-8.62	-10.119	-8.409	-8.8622	-9.0917
2.2289	0.53317	-0.39653	-0.51008	0.24333	-0.65606	2.313	1.1725	1.2436	3.0035	1.7518	1.9468	0.43807	-0.4018	0.045158	1.1109	1.62	1.0476	1.4093	1.2567	2.9525	0.93024	0.71537	2.2153	1.0629	-0.35838	-0.71838	2.0807	0.82642	0.8719	2.2835	0.83368	0.30468	0.96346	1.6891	1.7579	2.5501	1.5787	-1.4361	1.1465	1.7935	1.3211	1.4321	-0.17838	-0.48776	2.4668	0.34215	1.9588	-1.0822	-0.76788
0.5002	2.7769	-1.3309	1.0074	1.1042	1.0842	1.0465	0.37336	-0.30622	-0.87624	-0.42902	-2.2205	-1.1164	1.6917	-0.28136	0.7347	1.7078	-0.18181	-0.95021	-1.5677	-0.11056	-1.4966	-2.1082	-2.4588	-2.6913	-0.063936	-2.0862	-0.12107	1.7902	-0.69018	2.3998	1.1381	-1.3947	-0.16917	-1.919	-1.8436	-0.27472	2.2649	-0.552	0.093994	-0.53881	0.35638	-1.9348	-2.4086	0.47227	-0.29763	-0.92897	-0.96218	0.37807	-3.3323
-14.777	-15.021	-13.192	-13.075	-15.976	-14.203	-15.721	-13.724	-13.187	-11.209	-13.267	-14.406	-13.18	-13.868	-17.08	-13.604	-13.021	-11.679	-11.569	-13.925	-14.988	-13.737	-11.809	-15.125	-11.954	-16.12	-15.637	-15.223	-13.94	-14.076	-12.613	-13.717	-15.417	-14.989	-14.12	-13.192	-14.784	-15.253	-14.021	-14.077	-14.991	-14.95	-13.009	-14.556	-14.686	-13.639	-16.527	-15.933	-13.08	-15.618
-13.332	-12.787	-13.833	-15.094	-14.966	-13.239	-13.276	-13.18	-13.459	-13.029	-15.217	-13.406	-13.26	-13.89	-12.9	-11.843	-12.574	-13.324	-13.185	-14.59	-12.983	-13.898	-11.75	-13.321	-12.413	-14.021	-12.612	-13.308	-11.906	-14.033	-12.592	-12.421	-13.369	-12.431	-12.292	-14.942	-12.191	-13.568	-11.969	-9.5398	-13.79	-13.543	-11.319	-13.095	-13.453	-12.601	-13.245	-11.764	-15.754	-14.407
3.2247	2.6196	2.9354	0.55144	4.6364	3.9322	3.1723	1.8224	2.5916	3.45	2.2341	2.4768	3.4502	1.7518	3.4194	-1.5512	0.82744	3.2831	2.0054	1.7567	5.1049	3.0973	-0.6094	1.3658	2.3558	1.9529	2.3312	0.77511	5.0014	-0.13417	0.30718	4.1499	2.2574	0.99024	1.142	2.1662	3.4872	1.8746	3.2297	1.9567	0.65546	3.5443	3.0389	3.922	2.4029	2.0827	2.6361	2.2959	5.1515	2.5694
4.9423	5.1767	4.5557	7.1596	5.5666	6.7404	7.4558	4.4528	8.4604	6.6953	7.1481	5.1081	6.662	6.8411	5.7084	8.4086	5.0359	8.8873	4.7012	8.5618	7.3252	4.4213	6.5863	5.8908	6.2709	7.332	6.3922	7.3538	5.4162	5.1232	6.9805	7.0756	5.6227	6.1223	8.1007	5.0479	7.2951	4.9048	7.0895	8.2915	7.8788	4.9394	8.0489	8.488	7.0931	6.0413	6.4782	8.9264	4.8889	5.872
-5.8703	-4.4589	-7.4278	-6.1752	-5.8241	-6.0346	-5.7137	-7.4286	-6.0055	-7.0633	-10.167	-4.7299	-7.0347	-4.3132	-6.3604	-5.3402	-7.4452	-5.8647	-4.9838	-6.9491	-8.0784	-6.2865	-7.6729	-7.4195	-6.2523	-6.6401	-4.7897	-4.9053	-6.1978	-5.8207	-4.9201	-7.934	-5.5789	-6.1875	-4.1237	-5.9296	-8.068	-5.9047	-5.8487	-7.8128	-6.1855	-6.3725	-5.5881	-5.3751	-8.6345	-4.953	-5.3313	-7.2118	-6.7007	-6.6207
-21.66	-22.957	-22.231	-24.451	-21.313	-21.401	-22.18	-23.864	-22.704	-22.421	-21.051	-21.471	-21.11	-23.347	-21.184	-18.436	-20.642	-20.289	-23.156	-19.393	-22.481	-23.947	-20.682	-22.888	-21.207	-20.997	-23.576	-22.641	-23.416	-23.291	-22.639	-21.333	-21.77	-22.575	-21.213	-23.073	-23.165	-23.729	-23.379	-21.603	-22.376	-21.856	-21.94	-23.207	-19.929	-22.206	-22.11	-24.014	-21.26	-23.12
-14.14	-14.661	-14.009	-12.773	-13.343	-14.502	-14.769	-14.956	-15.125	-13.255	-13.998	-12.458	-13.491	-14.584	-14.789	-15.067	-13.081	-16.119	-15.505	-16.194	-13.159	-13.498	-11.738	-12.93	-13.82	-12.407	-16.12	-16.459	-12.32	-16.464	-14.232	-13.946	-14.381	-13.963	-14.621	-13.227	-14.074	-15.875	-14.418	-15.131	-13.447	-16.385	-14.956	-12.95	-13.473	-12.576	-14.269	-15.116	-12.415	-14.889
-0.693	2.1796	-0.72187	0.6621	-0.64845	0.085383	-1.648	1.4737	-1.8273	0.15877	-0.60807	0.94787	-2.1499	-0.12211	0.38766	-0.12974	-1.6051	-2.0408	1.2353	-0.16378	-1.5868	-0.85588	-1.1829	-0.20246	1.8282	0.55349	-2.0029	-0.362	-0.71395	1.1315	0.13788	2.4036	0.76818	0.66366	1.7908	-2.0203	-0.71699	1.1887	2.0833	0.053364	-0.65716	-1.2939	0.49186	-1.2282	-0.38997	-0.57418	0.47982	-0.57426	0.34567	0.19979
6.9306	6.7865	8.5035	6.0535	6.6793	6.0758	8.0255	6.0475	7.9965	7.8644	6.1083	6.2064	6.3711	5.8917	7.0557	5.9772	7.6065	6.7417	8.5925	5.3242	6.5687	5.744	5.7693	4.5674	7.2058	7.6295	6.6108	8.3553	7.8605	4.9918	6.3932	8.5927	8.1782	5.4285	4.7521	8.1659	7.2911	6.1977	7.912	5.8642	5.7796	6.5173	8.1402	8.2504	6.8015	9.253	5.3789	7.3171	5.6182	5.7834
-6.1685	-3.059	-2.4933	-3.8476	-4.9967	-3.3918	-3.7311	-5.3514	-6.0337	-3.9475	-5.5216	-3.0561	-4.8215	-6.7077	-3.2831	-2.4236	-4.6618	-5.0248	-5.5313	-4.2441	-2.5144	-4.0547	-5.3024	-3.8712	-5.5401	-3.6455	-5.1337	-4.0626	-4.3414	-5.3524	-3.9139	-7.1943	-4.0413	-3.7169	-3.1946	-3.6617	-5.6656	-4.4545	-2.8705	-4.6232	-5.9377	-3.7898	-4.5806	-3.4518	-2.8125	-3.4869	-2.6967	-6.3845	-4.9617	-4.1582
8.5455	6.9955	9.0712	5.4178	5.9685	8.1349	7.8216	6.7073	9.1795	6.3706	7.8933	6.3195	7.513	7.3164	6.8737	8.9095	7.7151	7.6256	6.6286	10.291	9.5545	8.0206	9.1209	9.2894	7.3647	8.4151	6.4877	8.6506	10.014	7.0743	7.9274	7.3557	8.76	9.3107	7.016	8.2074	6.4624	7.7844	8.3793	7.2216	9.5015	8.9539	11.257	8.7886	7.1411	7.5215	7.6426	8.956	9.2773	5.803
-12.657	-10.476	-12.543	-12.653	-8.9463	-11.219	-11.283	-11.043	-13.118	-12.17	-10.049	-11.911	-11.215	-9.6877	-11.948	-10.679	-12.316	-11.045	-11.188	-11.334	-11.94	-11.51	-11.027	-11.3	-10.61	-13.499	-10.469	-11.402	-11.159	-12.458	-10.139	-12.226	-11.772	-10.999	-11.059	-12.204	-9.9743	-8.6467	-10.738	-11.516	-13.491	-10.3	-12.728	-12.446	-12.5	-10.471	-11.858	-11.081	-11.531	-9.6591
-12.213	-13.808	-11.781	-11.031	-11.997	-11.029	-11.662	-13.984	-9.8953	-12.556	-11.248	-10.729	-10.043	-9.7405	-10.489	-12.126	-11.471	-8.5502	-10.4	-12.213	-10.758	-11.162	-11.47	-11.149	-9.5548	-11.841	-11.187	-11.476	-11.073	-10.351	-10.95	-12.159	-11.194	-10.017	-12.093	-11.753	-11.64	-14.527	-12.128	-10.504	-12.587	-12.567	-11.745	-10.016	-10.762	-11.843	-11.469	-9.1263	-11.241	-11.316
-12.798	-8.5558	-12.04	-11.668	-11.747	-12.775	-10.708	-15.282	-9.6369	-10.303	-12.84	-11.841	-11.978	-12.61	-12.048	-13.052	-11.134	-11.768	-11.299	-9.1943	-11.301	-11.081	-11.279	-10.615	-10.517	-11.565	-12.919	-11.587	-10.752	-9.7793	-10.577	-11.476	-9.6986	-12.163	-12.041	-10.018	-12.92	-12.406	-10.909	-11.131	-10.99	-11.616	-8.865	-11.078	-11.009	-10.68	-11.37	-10.868	-11.851	-10.73
12.048	8.5405	9.8606	9.7792	10.21	9.0144	10.775	9.9536	8.4474	12.012	9.8118	10.229	9.2241	9.4849	10.915	12.274	8.4085	7.7221	10.431	9.3144	9.5106	10.267	12.027	9.8831	6.4384	10.644	5.6401	7.154	10.276	11.34	10.197	8.7377	8.5183	11.619	9.4694	8.8406	9.2171	8.8948	10.396	8.73	9.247	9.3512	10.638	9.5053	9.9827	12.651	7.9077	10.523	11.514	10.334
-9.108	-10.605	-11.369	-11.689	-12.804	-12.293	-12.108	-12.47	-9.1233	-11.433	-12.321	-11.697	-10.301	-8.5303	-13.884	-11.477	-12.835	-11.427	-11.451	-10.862	-11.88	-10.056	-11.351	-10.673	-10.339	-10.871	-12.931	-10.124	-11.075	-13.044	-11.344	-9.9187	-10.703	-10.75	-12.689	-10.454	-12.746	-13.496	-14.243	-10.951	-13.324	-10.562	-11.561	-13.036	-11.1	-10.797	-10.061	-11.732	-11.9	-12.4
-0.97917	0.28122	-0.76622	1.893	-1.1936	-0.56324	-1.2999	0.32332	-0.89861	-0.3615	-1.0753	0.38065	2.6299	0.66458	1.3983	-1.8758	-0.035977	0.4942	1.1863	2.4737	0.17723	0.29165	1.2146	-1.3575	0.86082	-0.95152	-0.39085	0.39983	-1.0398	-1.5552	0.46177	2.6252	-2.2167	0.045663	0.27939	-0.1958	-1.6937	-0.79461	-0.2138	0.51669	-0.20541	-0.5145	-0.0092928	-2.3295	1.0412	-0.11471	-1.6427	-0.84357	0.91027	-2.3187
-12.499	-14.332	-12.585	-13.631	-11.846	-12.394	-10.976	-13.746	-12.036	-13.553	-9.7331	-12.717	-14.837	-15.344	-14.753	-12.8	-12.232	-13.753	-12.786	-11.183	-11.801	-11.855	-11.248	-13.182	-11.01	-13.305	-10.753	-15.045	-12.548	-15.368	-13.781	-14.472	-12.094	-14.285	-13.542	-13.579	-13.13	-13.324	-11.427	-11.923	-14.379	-12.256	-12.829	-11.24	-10.659	-11.632	-12.229	-14.207	-10.937	-11.427
-12.316	-9.5523	-11.201	-10.207	-9.4591	-10.28	-10.864	-9.3731	-12.784	-12.359	-10.673	-11.827	-11.691	-9.0311	-8.5383	-10.877	-10.908	-12.987	-11.915	-12.763	-11.195	-11.98	-9.8927	-12.45	-11.991	-10.606	-10.862	-10.518	-14.359	-11.657	-10.724	-10.695	-8.9419	-8.6751	-12.479	-9.9362	-9.5799	-10.179	-10.874	-10.646	-11.265	-13.009	-9.9766	-12	-11.215	-11.272	-10.306	-9.6387	-10.885	-10.78
-1.4841	-3.5385	-1.0512	-2.6522	-2.0424	-1.0953	0.21722	-1.9227	-1.9882	-0.11867	0.76277	-0.11937	-2.3696	-2.384	-2.4215	-0.30271	-2.2811	-0.15588	-0.72296	0.21978	-1.3774	-3.5442	-4.5111	-0.27923	-1.3549	-1.7532	-0.37861	-1.2904	-2.2786	-2.0053	0.055459	-2.6192	-3.4184	1.2654	-2.0611	-1.5233	-0.018129	-0.91988	-1.9895	-1.8607	-0.68092	-3.9253	0.0099973	0.52552	-1.9559	-2.2307	0.55186	0.024458	-1.0887	-1.0908
6.8667	7.6215	6.9916	6.4622	8.9373	7.0838	6.2256	6.7287	8.1452	6.9791	7.2159	5.4588	6.3959	7.7529	7.1288	8.5123	6.3561	5.9482	5.9505	8.1557	6.1109	5.4355	5.7148	5.2685	8.0566	9.0919	6.6295	6.5538	7.1666	5.9963	7.2502	4.4771	6.1949	7.7144	7.7535	6.38	9.9962	7.9391	7.7727	7.8051	5.2836	8.9092	5.4818	7.2365	8.0246	5.3695	4.7454	6.0351	6.0925	7.2874
-12.024	-12.015	-12.335	-11.007	-12.127	-10.468	-10.966	-11.358	-10.196	-10.278	-11.86	-8.9581	-9.8248	-10.881	-10.35	-11.638	-10.766	-11.65	-10.236	-12.405	-11.921	-11.519	-10.032	-13.081	-10.375	-12.29	-11.342	-9.6036	-11.262	-11.029	-12.009	-11.833	-11.209	-11.337	-11.144	-9.9102	-11.572	-9.2285	-11.27	-11.063	-12.493	-10.345	-13.787	-11.809	-12.906	-11.8	-11.448	-11.211	-11.61	-12.313
0.28719	3.8516	1.295	0.043788	0.22054	3.1177	2.0433	3.7315	1.6119	2.3398	-0.97046	3.6072	2.2355	-0.60995	2.4456	1.8435	-1.2247	2.139	2.5072	1.4981	3.0224	2.9675	2.3702	0.39683	2.7954	0.8242	-0.050439	1.7958	2.5218	1.4078	2.8154	3.1531	1.87	3.7591	4.191	2.6891	0.60242	2.2594	1.9077	2.5337	2.2485	3.4699	-0.5488	0.12953	0.37448	2.0377	2.2397	2.3844	0.75306	2.286
-10.494	-11.957	-10.307	-11.181	-11.196	-10.714	-11.224	-10.765	-10.178	-10.329	-12.619	-10.91	-8.8944	-15.264	-12.42	-11.994	-12.382	-9.443	-13.528	-11.977	-13.64	-11.953	-10.994	-9.5989	-13.108	-10.666	-11.609	-9.9956	-10.564	-12.757	-12.705	-8.1747	-11.51	-11.604	-12.133	-12.718	-10.276	-9.5949	-9.2693	-10.858	-10.811	-12.448	-10.022	-11.766	-12.213	-9.3139	-11.855	-11.253	-13.824	-11.358
-1.2696	-1.292	-1.1452	-2.7651	-2.4481	-1.6095	0.49603	-2.0476	-0.93481	-3.2056	-2.6837	-0.54691	0.34716	-2.0077	-2.8052	-0.55649	-1.466	0.54495	-2.6148	-0.51906	-1.4095	-0.74132	-0.8198	-2.1611	-2.1146	1.1362	-1.2017	0.050337	-2.444	-0.49234	-0.54721	-1.0309	-1.6911	0.90779	0.17393	-1.1151	-1.7801	-1.9708	-0.62703	-1.96	-0.24326	-0.38467	-0.81081	-1.1133	-2.656	-0.60452	-2.6482	-0.34565	-1.6841	-2.6352
-0.74544	-0.057515	-1.3562	0.021003	-2.3495	-2.0064	-0.96381	-3.1847	-1.8277	-0.94047	-3.0365	-0.81698	0.6189	-2.2662	1.0402	-2.3129	-0.64863	-0.013231	-2.313	-2.1885	-1.8344	-0.83263	0.34316	-1.0106	0.53529	-0.41134	0.29619	-1.3684	1.01	-4.1465	-0.39361	-1.4475	0.82647	0.116	-2.4426	-1.8727	-3.3975	-1.2315	-0.14644	-0.21988	-2.803	-1.6379	-1.4442	-2.0439	-2.4194	-3.8984	-3.1271	-2.7029	-0.79566	0.18185
1.6963	-1.4397	-1.2321	2.4975	0.24118	1.8372	0.46119	-0.11093	1.6435	0.49797	1.556	0.86545	1.8072	0.89281	0.97653	0.3564	2.2983	1.185	-0.77155	0.08692	0.685	0.2943	1.9437	-1.413	0.58615	0.53469	0.95456	0.35828	-0.39295	1.2503	1.3591	-0.33237	-1.4298	-1.3016	-0.39105	2.201	1.3282	3.7046	1.0294	-0.0567	0.26667	0.37069	1.673	0.72845	3.1701	-0.04968	1.9651	0.41009	0.62422	1.8606
-20.573	-19.626	-22.008	-22.101	-20.825	-18.235	-20.058	-22.909	-21.413	-18.802	-22.137	-20.47	-20.53	-20.56	-20.95	-19.256	-21.484	-20.744	-20.02	-21.072	-18.727	-19.781	-20.259	-21.556	-20.98	-19.468	-20.099	-21.144	-21.882	-19.689	-18.634	-21.746	-22.077	-21.062	-20.19	-20.715	-22.573	-20.721	-21.733	-20.039	-21.867	-21.829	-20.078	-21.225	-21.979	-19.07	-19.362	-18.154	-21.561	-18.672
-5.2989	-4.034	-4.9966	-5.9723	-3.9157	-2.7053	-3.9325	-3.4127	-3.0652	-2.7826	-2.6294	-3.2866	-5.5428	-4.332	-3.3119	-5.5235	-3.181	-4.4495	-5.6321	-3.8077	-3.9735	-3.939	-2.9312	-4.7764	-6.2992	-5.9034	-5.0193	-2.9637	-4.1076	-4.5589	-4.6004	-3.4041	-3.4983	-4.0438	-1.4804	-4.0543	-4.106	-3.1816	-4.061	-3.3337	-2.64	-3.8299	-2.9942	-4.9692	-6.0427	-4.8897	-3.7302	-2.4613	-4.6606	-3.7925
-10.481	-12.953	-11.282	-13.295	-12.997	-12.922	-12.287	-13.971	-11.153	-12.775	-12.097	-13.454	-14.949	-14.684	-12.331	-11.7	-12.544	-11.752	-13.366	-14.461	-12.094	-10.992	-15.511	-13.447	-11.924	-13.269	-13.208	-12.293	-14.82	-10.418	-15.195	-12.876	-10.666	-13.939	-12.357	-13.711	-12.644	-12.591	-13.446	-11.816	-13.232	-12.699	-13.547	-11.863	-11.308	-11.535	-12.609	-11.171	-13.132	-13.077
-0.078029	-3.2576	-1.6179	-1.7536	-0.23066	-3.0593	-3.0037	0.14735	-0.63993	-3.813	-0.11873	0.4156	-0.68403	-0.6916	-0.86153	-1.0795	-1.3397	-0.96398	-2.9498	-2.2298	-2.8783	-1.7377	-1.5755	-0.10642	-1.586	-3.7595	-0.44306	-3.4552	-0.8912	-2.528	0.26618	-2.8283	-0.66344	-1.5967	0.71754	-1.84	-4.0773	-0.48456	-0.80301	-0.028983	0.66641	1.731	-2.712	-3.1015	-3.4507	-0.2556	0.87219	-0.59312	-0.56236	-2.02
-11.696	-13.344	-13.873	-14.926	-14.416	-13.238	-11.05	-11.628	-12.537	-11.389	-13.112	-13.043	-12.334	-12.338	-12.11	-12.763	-14.267	-13.652	-13.937	-11.151	-13.822	-12.517	-13.998	-11.759	-15.023	-11.808	-11.745	-12.746	-14.46	-11.492	-10.746	-13.076	-11.42	-14.005	-9.6679	-12.193	-14.625	-13.198	-10.814	-12.602	-12.875	-14.373	-14.339	-12.091	-13.702	-13.029	-13.94	-14.278	-11.272	-15.38
-5.2427	-4.1157	-4.8522	-4.5091	-3.5709	-2.9278	-2.6644	-7.27	-7.5078	-3.0913	-5.4375	-5.4866	-3.322	-6.497	-4.4206	-4.346	-5.3771	-4.6356	-3.6398	-5.6998	-4.2769	-5.5233	-4.9764	-5.4845	-4.2405	-6.6418	-8.2717	-6.5608	-7.4591	-4.59	-4.3881	-3.3738	-4.5182	-4.3948	-4.4096	-1.3691	-5.2348	-2.9181	-6.7283	-2.8924	-3.3418	-4.5791	-4.0968	-6.5302	-4.3469	-5.9069	-7.2856	-5.0405	-5.2285	-7.1691
-5.1604	-2.7303	-1.5668	-1.8272	-3.1757	-3.3057	-6.5858	-4.0068	-5.0224	-3.4292	-5.6285	-1.9335	-0.13165	-4.2005	-4.8384	-4.7878	-3.6836	-3.9499	-3.8772	-3.2018	-2.5358	-4.8447	-5.3067	-1.204	-4.1167	-5.7434	-5.9121	-3.6223	-2.9494	-3.5217	-4.4256	-2.9396	-1.4993	-3.2063	-5.171	-3.4086	-2.6534	-3.1922	-2.4946	-3.0525	-6.0601	-4.0849	-2.7239	-3.4994	-3.0908	-5.6469	-2.8726	-4.7604	-4.4447	-4.5461
-15.669	-13.319	-12.116	-15.236	-15.653	-16.071	-16.469	-16.095	-14.221	-13.931	-15.104	-17.778	-15.448	-12.476	-14.113	-13.394	-13.024	-12.416	-14.163	-14.893	-16.51	-15.289	-14.689	-12.554	-14.906	-15.298	-15.82	-16.987	-14.789	-14.118	-15.619	-10.836	-18.279	-13.441	-14.199	-13.916	-15.557	-16.125	-14.886	-13.976	-15.126	-13.755	-13.369	-12.279	-13.987	-14.393	-15.854	-15.546	-14.347	-14.523
-13.729	-15.047	-15.873	-14.281	-12.886	-15.944	-12.115	-12.819	-13.857	-11.76	-13.694	-13.558	-14.083	-14.348	-15.989	-14.608	-14.792	-13.359	-14.679	-14.724	-13.657	-13.957	-15.306	-15.069	-16.458	-14.538	-12.374	-14.48	-14.372	-14.752	-13.655	-14.848	-12.381	-10.781	-12.23	-13.907	-12.916	-16.474	-13.295	-12.224	-13.411	-12.835	-15.047	-14.476	-14.774	-12.376	-14.407	-14.704	-14.357	-15.598
7.1799	8.5354	7.4993	9.2506	8.2456	8.0368	10.83	9.3398	8.6691	6.3525	7.253	10.626	9.378	9.2884	6.5666	7.9866	8.1688	7.6833	8.4099	10.623	7.3609	9.5816	8.2855	9.2153	6.259	8.0586	9.1093	6.9432	7.5117	10.219	8.9335	7.0404	9.535	6.2365	7.514	8.238	9.6882	6.0625	7.0855	6.1443	8.9786	8.6578	7.4782	6.7893	7.995	8.2642	9.9518	8.2529	5.2178	6.7318
-14.458	-11.212	-10.38	-13.426	-12.554	-12.372	-11.431	-13.611	-10.576	-12.841	-10.493	-13.512	-10.587	-11.074	-14.515	-12.575	-12.821	-12.75	-9.3459	-12.906	-11.445	-9.8002	-12.362	-10.199	-11.36	-11.046	-8.157	-13.363	-10.856	-11.58	-11.096	-11.906	-12.07	-12.704	-14.855	-12.495	-10.408	-12.305	-12.007	-11.719	-13.342	-12.998	-12.6	-12.205	-12.368	-11.528	-12.785	-9.0166	-13.355	-10.666
-13.757	-15.04	-14.447	-14.926	-12.792	-15.227	-16.081	-13.345	-14.477	-12.571	-13.464	-13.86	-13.294	-14.201	-15.325	-13.318	-14.401	-15.088	-15.961	-11.19	-14.744	-15.115	-13.798	-15.792	-13.532	-16.651	-16.184	-16.676	-14.161	-15.36	-15.964	-15.552	-13.745	-14.252	-14.534	-13.927	-16.353	-16.757	-14.423	-15.483	-14.441	-14.764	-14.063	-13.36	-15.864	-14.958	-12.435	-16.699	-17.066	-13.777
-10.052	-10.172	-12.748	-10.08	-9.5051	-14.055	-12.052	-10.12	-11.736	-11.172	-11.297	-12.262	-13.291	-10.138	-13.801	-9.2583	-13.53	-13.196	-9.8896	-10.89	-11.438	-13.018	-10.217	-9.6298	-11.777	-11.715	-11.644	-12.137	-10.747	-11.19	-11.353	-11.965	-9.3757	-13.133	-10.379	-11.621	-11.212	-10.405	-10.711	-11.515	-11.759	-11.576	-8.4282	-8.5187	-11.174	-11.403	-10.246	-9.1875	-10.988	-11.721
-21.557	-21.424	-22.353	-21.847	-21.057	-20.302	-22.398	-23.907	-20.241	-21.938	-23.532	-22.985	-23.119	-23.21	-21.1	-24.128	-22.906	-20.931	-20.661	-20.254	-24.319	-21.496	-22.002	-23.521	-20.822	-23.418	-22.551	-22.097	-21.864	-24.303	-21.089	-21.277	-22.856	-22.731	-23.382	-21.277	-20.435	-23.563	-20.413	-22.476	-20.229	-20.967	-23.049	-21.342	-20.066	-22.822	-23.474	-21.929	-21.051	-21.591
6.5354	7.2983	6.9371	6.1267	7.3584	7.0385	6.2956	7.2819	7.0279	8.4864	10.092	8.9314	8.8848	6.4925	6.1728	5.5414	9.8384	8.3099	6.9508	7.3727	4.4235	8.1519	5.6458	7.8014	5.9667	8.6381	5.9851	8.4397	6.7497	7.0859	7.8844	9.0312	6.3822	6.2847	8.7321	7.0104	6.789	7.6233	8.8508	5.6011	6.2755	8.2254	6.9706	6.6912	8.8211	6.8266	7.8737	8.2064	6.6484	5.8871
-11.797	-13.292	-12.775	-13.39	-12.632	-12.665	-11.534	-13.054	-12.593	-13.583	-14.759	-11.949	-11.652	-13.251	-14.683	-15.209	-13.15	-13.697	-9.9001	-12.069	-10.671	-12.853	-13.868	-14.093	-13.365	-11.507	-13.411	-12.585	-14.059	-11.392	-12.997	-13.219	-14.34	-11.575	-12.754	-13.297	-14.208	-12.052	-13.597	-11.522	-13.015	-14.279	-14.482	-12.761	-12.026	-11.685	-14.556	-11.763	-12.307	-12.318
-23.399	-20.778	-21.412	-22.994	-19.691	-22.837	-21.744	-24.735	-21.838	-21.959	-22.892	-23.175	-21.992	-21.024	-20.741	-22.577	-21.429	-21.162	-21.597	-21.746	-22.029	-19.926	-22.432	-22.853	-23.926	-23.39	-21.29	-23.276	-21.083	-22.207	-22.52	-25.218	-24.617	-23.143	-22.83	-20.14	-22.847	-21.511	-20.774	-22.881	-21.788	-19.328	-21.187	-21.527	-23.028	-24.307	-21.627	-23.994	-21.319	-23.744
10.48	8.8377	8.5957	8.1317	7.6114	8.2027	8.4924	7.5038	7.062	5.7333	6.619	7.8259	7.7249	7.7058	8.0623	8.2004	7.8209	8.6958	7.1781	11.161	9.2122	6.9156	8.414	11.09	8.391	7.1632	10.891	7.3501	7.9395	9.6814	10.231	8.0276	8.9716	8.9315	8.4675	8.6364	8.0849	7.8491	9.3382	6.5948	7.137	9.6817	6.1834	7.8736	7.6243	5.4184	7.222	8.1817	5.8359	7.1801
-5.3797	-5.4457	-5.2361	-3.7052	-4.1035	-4.5281	-4.2092	-6.3523	-6.8682	-2.9003	-5.0451	-1.3626	-5.4341	-5.0308	-5.3789	-5.9447	-6.7293	-4.5434	-3.6843	-4.8159	-6.0043	-4.9036	-4.4636	-4.8674	-2.0256	-4.7667	-4.6899	-3.4034	-4.3805	-4.6869	-2.8513	-4.6005	-4.7414	-3.9631	-4.5356	-5.7557	-4.6805	-5.531	-4.7937	-5.4295	-2.8745	-5.4138	-5.768	-5.9137	-4.7711	-3.5406	-3.6185	-3.7248	-3.7105	-5.626
0.91664	-0.29856	-0.92434	0.40553	-1.3847	-1.5302	-0.8887	-0.28565	-0.50307	-0.75193	0.44174	-0.33272	-0.81384	-0.63922	-1.4254	0.16417	-0.70593	0.61144	0.098048	1.4318	-1.965	0.77084	0.21296	-1.3723	-0.039254	0.48729	-1.0027	3.6193	-2.0014	0.94521	-0.07458	-1.5676	-0.64274	-0.53831	1.0475	-0.0094205	-1.6099	-1.3321	1.2144	0.031236	-0.21982	0.72755	0.29696	-0.27482	-1.2581	-1.6811	0.58177	-0.059315	-1.6048	-0.96118
8.2563	8.2031	7.6203	7.9143	8.5249	7.8631	7.001	8.4884	6.0081	10.372	7.1698	9.1004	8.129	7.0253	9.5798	8.0963	7.2919	10.135	10.208	6.4784	7.8483	8.3907	7.7274	7.9468	8.2017	8.7442	6.6717	7.4477	7.1769	8.1557	6.6458	6.7573	6.9945	7.3549	8.3051	8.5697	5.2583	6.0449	8.0621	8.3224	6.1389	9.7902	9.4879	8.9737	6.6375	8.549	6.7883	9.2915	8.5805	7.7561
-23.124	-20.872	-22.201	-21.344	-22.707	-23.167	-20.725	-23.346	-22.478	-22.056	-21.619	-21.888	-20.83	-22.208	-23.283	-23.218	-23.361	-21.557	-24.643	-22.458	-22.145	-22.716	-20.995	-24.12	-20.985	-21.687	-22.166	-20.401	-23.181	-22.114	-22.743	-24.344	-23.608	-23.77	-21.549	-20.794	-21.538	-22.187	-24.443	-19.953	-22.879	-21.625	-24.161	-21.154	-22.36	-23.745	-22.431	-22.632	-19.84	-20.442
-5.2675	-4.3008	-5.7051	-4.5432	-5.5169	-4.2866	-5.8894	-4.8354	-3.8762	-4.5283	-6.1133	-5.22	-5.4519	-3.377	-4.8045	-3.5858	-6.9246	-5.1269	-3.6747	-5.282	-4.769	-5.5293	-5.7061	-5.7959	-3.0875	-3.7686	-4.0174	-4.8517	-2.7294	-5.8994	-5.85	-5.5128	-3.1773	-5.8173	-5.1631	-3.6496	-5.2387	-4.9193	-6.1878	-7.2313	-4.1079	-6.2711	-5.0321	-4.8653	-4.4646	-2.8341	-4.044	-2.5235	-5.3152	-6.3745
-12.203	-10.908	-12.844	-10.575	-12.628	-12.097	-12.247	-12.209	-11.878	-12.026	-9.3188	-12.226	-10.615	-11.352	-11.059	-12.351	-13.057	-12.074	-11.072	-12.252	-12.69	-12.571	-14.258	-8.5958	-10.724	-13.563	-11.594	-12.326	-14.361	-12.847	-12.502	-11.901	-11.313	-11.027	-11.365	-11.669	-12.703	-12.046	-11.151	-12.856	-11.679	-11.217	-11.588	-13.365	-10.161	-9.919	-13.575	-11.38	-11.989	-10.499
0.87203	-0.67005	2.8156	0.78199	1.4954	2.7645	0.075185	0.54729	0.69262	0.6021	-0.32024	1.6153	1.1592	1.3427	1.5466	1.8329	1.2902	0.29807	1.2921	-1.2932	0.22481	3.8191	-1.362	0.15559	2.8848	1.6429	0.93594	1.1634	-0.15949	-0.51038	1.5709	0.81588	0.15439	0.84045	2.6118	1.0732	0.59037	3.1699	-0.67234	3.0749	0.20973	0.15413	3.4056	-1.3544	2.6125	3.4982	0.027995	1.1274	1.3659	0.40653
1.4187	-1.5145	0.099365	-2.6303	-2.3903	-1.6297	-0.92691	1.0427	0.52522	-1.3715	-3.046	-0.90917	-1.5448	-1.7693	-0.874	-1.2679	-0.61031	-0.39883	1.2575	-1.8948	-1.1756	-1.3479	-2.7742	-0.33542	-3.6572	-0.60182	-3.4003	-0.12954	-1.2428	1.1966	-1.0866	-1.8095	0.73064	-0.043857	-2.9948	-3.1158	0.43301	-0.15598	-1.5709	-0.36102	-0.44865	-2.1615	-0.33015	-2.4636	-4.0593	-0.49644	-0.96911	-2.8797	-0.45979	-0.53058
-4.1549	-2.3992	-2.0949	-3.6624	-0.82967	-1.5641	-1.6079	-2.3271	-3.6399	-4.396	-3.1636	-0.94773	-3.0258	-2.3897	-2.2163	-2.7301	-1.9907	-2.9381	-2.3634	-0.14986	-3.9223	-1.2112	-1.9901	-1.6095	-2.5646	-3.4415	-2.5151	-4.9204	-2.2643	-2.2353	-3.3395	-3.5951	-2.6684	-0.38222	-1.4277	-1.9283	-1.6509	-4.7882	-4.3709	-3.3771	-3.4581	-3.654	-2.0381	-1.6879	-2.3798	-2.7696	-3.8069	-3.1861	-2.4864	-3.1794
-4.5812	-1.8599	-2.7221	-2.975	-2.8846	-0.82195	-2.4341	-4.9965	-3.3027	-1.7532	-2.3042	-3.3931	-2.099	-4.9897	-2.762	-3.0452	-2.4803	-2.4931	-1.9431	-2.56	-1.5159	-1.957	-1.5903	-2.7893	-1.6296	-0.6652	-3.2202	-2.1144	-2.7965	-2.7026	-3.0919	-2.9973	-1.2308	-2.3282	-2.4476	-0.60037	-2.6041	-2.7302	-5.6126	-3.1147	-1.202	-2.3464	-3.0557	-3.2645	-1.9591	-3.4502	-2.3256	-3.0896	-0.63089	-2.6352
10.585	12.532	10.907	11.543	8.4555	8.5498	9.0663	7.8624	9.8504	9.249	9.5126	10.115	8.2826	9.4292	8.0552	9.4253	10.352	10.49	11.35	9.8573	8.2388	11.079	9.0473	10.403	10.421	8.1962	10.077	11.588	12.55	8.161	10.157	9.1853	9.1459	10.479	8.4742	9.4258	9.9717	8.4465	10.535	10.721	9.166	10.449	7.8164	7.8688	10.107	10.463	8.3914	8.8745	7.8037	10.773
-1.6772	-4.0811	-4.364	-5.3973	-4.7054	-4.3043	-2.4972	-2.3984	-6.9149	-2.308	-3.1035	-3.5087	-3.3294	-3.3853	-3.0796	-3.3368	-3.3809	-5.271	-4.3946	-2.8931	-7.0353	-3.7924	-4.5574	-4.7077	-3.356	-4.0568	-5.8852	-7.2731	-2.2359	-0.98192	-2.0979	-2.6685	-1.1019	-3.4552	-2.5564	-3.956	-3.5103	-1.905	-5.4194	-4.0521	-3.0391	-3.8501	-2.7594	-4.6538	-4.3268	-3.5692	-4.9321	-4.3818	-3.6397	-5.8486
-4.9063	-4.1701	-4.6963	-5.9244	-4.8017	-3.8014	-5.8349	-2.0947	-5.7701	-5.1988	-1.957	-6.3518	-3.8745	-6.4603	-4.7118	-3.8967	-5.5316	-3.8434	-6.8145	-2.9684	-3.744	-1.1981	-4.2648	-4.7726	-4.0626	-2.7917	-4.7522	-6.2929	-5.2514	-6.4387	-4.5568	-5.4063	-4.1899	-3.2314	-4.5561	-5.0361	-5.2665	-5.7355	-5.2577	-4.8554	-3.1682	-5.2821	-3.8548	-5.1222	-4.5093	-4.0785	-5.0001	-5.5404	-4.4436	-2.7839
-1.2816	0.0037902	-0.20118	0.21006	1.0499	-1.0885	-2.0786	-0.57011	-1.1048	-2.3969	-0.72439	1.2831	0.83331	-0.028349	-1.5406	0.86138	-0.96607	1.5841	1.0128	0.33234	-1.8537	-0.21744	1.3884	0.32826	0.25513	-1.0737	-0.49682	-0.19125	-1.6657	-1.6002	-2.0688	0.31056	-0.60803	0.079489	0.081814	0.10361	-0.23909	-0.49396	0.47441	-2.4881	-0.15644	-0.37822	2.1566	-0.35812	-0.85391	-0.30078	1.8353	-1.2029	0.32277	3.1328
-0.17737	2.6603	1.7843	0.18732	-0.0049685	0.91203	2.05	0.51498	3.5466	-1.1584	2.0284	2.2951	1.3175	1.3011	2.3026	-0.45729	1.4836	2.6168	0.21604	1.756	0.31756	0.93121	1.3367	1.4351	0.37456	1.1018	0.7336	0.56768	0.14871	0.79072	1.0442	1.8251	2.5455	3.2612	2.1315	0.24562	-0.21825	2.5159	2.2552	1.7826	-1.7728	0.63945	0.67561	2.1989	2.528	1.4905	0.48638	1.9589	0.21895	2.5654
-9.457	-13.281	-14.205	-12.57	-14.663	-15.344	-15.333	-15.403	-16.227	-15.366	-15.474	-14.794	-12.104	-15.262	-15.702	-13.844	-15.592	-13.58	-15.78	-16.53	-13.628	-14.613	-14.961	-14.182	-15.912	-14.018	-13.81	-13.852	-14.986	-13.56	-16.307	-15.402	-15.303	-14.133	-15.569	-13.121	-15.529	-16.095	-15.453	-15.33	-15.043	-13.35	-15.552	-14.281	-17.765	-12.869	-16.25	-13.786	-16.592	-14.213
-10.366	-10.933	-8.9633	-11.912	-9.1325	-11.131	-9.6977	-10.526	-10.731	-12.118	-10.198	-9.7876	-9.8219	-9.3355	-10.688	-12.555	-11.248	-9.6683	-10.154	-11.024	-11.953	-10.265	-8.0612	-8.1273	-10.272	-12.436	-11.232	-10.071	-7.1862	-8.6868	-9.2408	-9.2538	-8.687	-8.3637	-10.265	-10.207	-11.545	-9.1529	-8.5826	-9.643	-7.8301	-10.56	-10.049	-10.512	-9.9198	-9.2089	-11.895	-11.835	-11.294	-10.328
5.0886	4.985	4.72	6.1454	2.9846	4.3047	4.5398	4.8154	6.5098	4.429	6.5183	4.5221	4.1265	4.7779	3.7635	6.4794	3.2555	6.9302	5.8013	5.9559	5.2686	4.6597	6.1247	4.9218	5.8141	7.5759	6.678	4.1065	5.9867	5.0602	5.6235	5.6145	6.3092	4.8862	6.0571	6.663	4.104	5.3498	3.9552	5.8975	3.3981	7.3011	6.5976	4.6364	5.6349	4.3586	3.4192	6.3482	2.3602	2.1323
-7.5672	-6.6068	-3.8833	-5.152	-3.5166	-5.1164	-5.2121	-4.7424	-4.6236	-6.4613	-6.6211	-6.9542	-5.3778	-3.4221	-6.1577	-5.7392	-6.0518	-5.2177	-4.5238	-4.6236	-5.3805	-2.945	-6.7987	-4.7454	-6.4571	-8.0792	-4.3027	-2.7356	-5.7759	-3.5729	-6.3085	-3.6768	-2.7377	-3.4583	-4.5902	-6.1732	-5.032	-3.994	-3.0806	-4.6792	-7.077	-7.9016	-5.4497	-3.9261	-3.9856	-6.1044	-2.6996	-5.0425	-5.2489	-5.6305
-3.4987	-6.5346	-2.4209	-1.2681	-4.1493	-3.1144	-2.8272	-3.6788	-2.7594	-2.1758	-3.9038	-4.1965	-2.0371	-4.0672	-4.6407	-4.142	-3.7645	-3.2262	-3.6667	-6.3447	-3.7665	-1.3134	-3.8891	-3.4107	-4.7429	-3.1157	-3.7673	-5.3943	-2.5422	-3.1317	-1.6749	-5.8447	-4.9854	-4.4972	-4.5827	-4.8081	-3.0473	-3.2541	-4.0783	-3.3301	-4.1507	-5.5341	-5.2694	-4.5867	-3.4436	-3.6773	-4.2665	-4.7653	-3.7641	-2.9731
1.7797	4.9402	1.4292	2.8114	5.1193	2.771	3.5261	4.1933	3.689	3.2761	2.618	3.0445	3.5885	4.0745	1.1938	3.2116	1.8262	2.5126	2.9392	2.3177	1.1902	4.1161	0.046392	4.2329	1.1434	3.2903	3.0342	2.6233	4.2278	3.3721	3.0202	1.1957	1.8536	3.948	3.279	1.9694	1.8813	3.5661	3.7443	0.60678	4.0598	2.2044	2.7846	1.1722	1.7876	4.1737	1.7159	1.4963	1.657	1.4508
-0.24069	-1.5226	-4.1554	-1.3577	-0.92252	-1.1886	-1.6924	-0.9356	-1.1346	-1.266	1.3955	-0.64259	-2.4873	-1.7122	1.1013	0.16176	0.77035	-1.8018	-2.7282	-1.1562	-1.988	0.37955	-0.74964	-3.072	-2.6285	-1.8109	-1.7212	-0.27129	0.76984	0.55422	-0.89628	-0.13286	-2.2003	0.4791	-2.6014	-2.3181	-0.9206	-0.4065	0.34805	-0.81438	-0.18791	-0.2925	-0.086996	-0.37007	-1.2608	-3.0033	-1.8541	-0.60933	-1.8709	0.82983
-9.3341	-8.3893	-7.7196	-8.2219	-9.3849	-8.8208	-9.8373	-9.9854	-8.0316	-7.9902	-10.872	-7.6478	-6.7013	-7.9461	-9.3048	-8.0887	-9.3592	-6.6988	-8.2015	-9.9685	-8.5266	-10.965	-9.4966	-12.572	-8.5677	-9.8621	-8.8594	-9.523	-11.703	-7.335	-11.274	-7.9284	-8.4027	-9.5927	-7.3208	-8.1658	-12.211	-9.1941	-10.082	-10.111	-8.6814	-9.0279	-8.699	-8.3918	-8.8125	-9.5553	-8.748	-8.9636	-7.9394	-8.4449
-5.757	-4.8357	-5.5861	-4.0783	-3.2018	-3.184	-3.801	-7.4112	-5.9901	-2.635	-5.6846	-3.4366	-4.5925	-5.3203	-3.9604	-3.3192	-2	-6.1042	-3.7841	-6.3797	-4.5359	-3.6426	-7.6782	-2.825	-6.0855	-4.3355	-6.8669	-2.7672	-5.6784	-4.6483	-6.5527	-6.7683	-4.0526	-4.6789	-6.436	-3.9745	-5.0237	-2.6735	-3.7088	-2.7035	-3.2353	-5.1995	-4.8348	-4.4962	-3.1917	-4.1726	-4.6437	-2.5954	-2.7483	-3.4519
-10.432	-9.6736	-12.57	-11.75	-11.145	-11.182	-12.498	-11.42	-10.212	-12.118	-11.877	-10.143	-9.327	-10.034	-11.265	-8.0616	-11.598	-11.371	-10.093	-11.246	-10.323	-11.398	-11.179	-11.798	-10.501	-10.243	-14.583	-12.826	-10.585	-12.7	-9.6859	-13.667	-11.128	-10.545	-11.732	-10.55	-8.287	-11.149	-9.9257	-12.813	-12.68	-9.6663	-11.344	-10.834	-11.286	-10.756	-12.033	-10.999	-11.61	-11.561
-13.449	-15.104	-13.29	-12.884	-11.086	-14.202	-11.573	-11.846	-11.115	-11.638	-10.865	-14.768	-16.346	-10.78	-12.516	-14.549	-11.961	-12.273	-13.476	-12.529	-12.995	-12.744	-11.348	-13.365	-14.051	-14.562	-13.629	-13.332	-11.852	-11.02	-13.241	-14.224	-12.823	-12.104	-12.272	-14.606	-12.373	-13.628	-13.707	-10.75	-13.653	-13.474	-12.086	-13.78	-12.626	-14.556	-14	-13.978	-14.196	-11.054
-22.342	-21.7	-21.304	-20.27	-21.839	-19.758	-21.944	-17.145	-22.954	-21.533	-21.266	-20.709	-19.229	-23.381	-21.465	-21.934	-21.411	-20.204	-20.463	-17.484	-18.191	-21.73	-22.797	-23.741	-21.857	-23.987	-20.045	-20.285	-20.487	-19.652	-21.357	-20.527	-19.737	-21.297	-21.015	-23.267	-21.118	-20.858	-22.586	-23.347	-20.472	-20.5	-22.555	-20.678	-20.271	-20.268	-20.98	-22.148	-19.97	-20.778
-4.211	-3.687	-4.4609	-5.1005	-4.5858	-4.9695	-4.6285	-5.2918	-3.6519	-3.0367	-3.8563	-4.8443	-5.2647	-3.9075	-2.8644	-4.1287	-3.8375	-4.3637	-4.8317	-3.7423	-5.0021	-3.6221	-5.6628	-7.0747	-5.1793	-5.8849	-3.3083	-2.9239	-3.1934	-3.5285	-4.7235	-4.7593	-7.1579	-4.5929	-3.1962	-4.6867	-4.4994	-4.8249	-5.1281	-3.8168	-2.7446	-3.7686	-3.1058	-5.0899	-5.4387	-4.9471	-3.4681	-2.504	-3.5791	-4.3145
-14.688	-15.853	-13.346	-14.058	-16.156	-13.999	-15.762	-15.639	-13.862	-13.799	-16.315	-14.359	-15.82	-15.103	-16.765	-13.529	-14.549	-14.122	-13.577	-16.29	-11.984	-13.515	-15.538	-14.375	-14.081	-11.787	-15.483	-14.358	-15.379	-15.634	-14.375	-12.693	-14.94	-15.087	-15.227	-15.181	-14.443	-14.508	-13.471	-16.356	-14.613	-14.586	-14.868	-13.134	-15.89	-14.832	-16.224	-14.273	-15.553	-15.767
-0.45283	0.26686	-0.93487	0.28286	-0.84345	0.50579	2.4565	0.33792	1.553	0.97359	0.94713	-0.11336	-0.90985	0.71566	1.6344	-0.93685	-0.041621	1.0719	-1.5674	1.03	0.14462	-2.1656	0.30953	-0.55592	3.505	2.3989	-0.54993	-0.27215	-1.0042	-0.030209	-0.24702	0.43566	0.63139	-0.67527	2.684	0.88023	0.29063	-1.1601	3.2023	-0.63161	1.8997	0.90958	-0.19691	-1.2107	-2.6134	2.605	-1.0884	-1.0507	0.44906	1.1178
2.8688	4.2544	4.1628	2.3271	2.1954	-0.87431	2.6719	2.2887	2.6767	2.0286	0.2332	1.6009	1.5224	1.5378	2.5074	1.2612	1.6024	1.0524	2.1504	0.31959	1.8805	1.1105	3.2531	2.5855	0.068936	-0.9287	1.0928	2.2332	3.5957	1.8807	-0.98676	2.0819	2.4269	0.23303	3.2504	0.90446	0.98002	1.7983	1.1192	3.1959	1.9869	2.6377	2.8334	0.74727	1.9829	3.697	-0.32984	-0.3175	0.52753	2.2344
-12.233	-12.155	-10.878	-11.478	-11.036	-11.165	-9.9166	-10.935	-9.7054	-11.637	-9.3783	-12.969	-9.3905	-10.283	-10.728	-10.821	-8.4778	-11.317	-8.9491	-11.268	-9.1867	-10.706	-14.429	-10.665	-9.9003	-11.465	-11.327	-9.7623	-10.128	-10.671	-9.6098	-7.8139	-10.644	-9.0979	-13.538	-10.236	-10.604	-9.1019	-9.8298	-11.264	-13.605	-10.295	-12.601	-10.789	-10.366	-9.7383	-12.206	-12.757	-12.723	-10.884
-1.661	0.65355	1.4326	-0.88249	-0.47504	-0.12144	-2.0221	-2.2538	-0.51634	-0.35981	-1.6171	-0.39208	2.0094	-1.4467	-0.99238	-2.598	-1.5557	-2.009	0.78376	1.0617	-0.62267	-1.047	-1.385	0.96331	-0.60965	0.68473	-0.52933	-0.66172	-2.3022	1.1869	-1.3067	-0.64179	-0.86756	0.52995	0.95968	-1.0458	-3.3053	2.6701	-0.33064	-0.16526	-0.88115	-2.1902	0.75801	0.5695	-2.0573	-1.6983	-0.22347	-0.40184	-0.96633	0.55821
-13.624	-10.783	-12.05	-14.859	-12.892	-13.666	-11.673	-12.356	-14.462	-13.809	-11.822	-15.393	-12.215	-15.072	-10.647	-14.833	-11.822	-13.502	-13.216	-15.955	-13.57	-11.551	-13.565	-12.496	-13.611	-12.462	-10.817	-12.817	-12.033	-13.728	-13.667	-13.697	-13.597	-15.64	-14.028	-13.207	-16.168	-12.324	-12.303	-11.764	-14.011	-14.03	-12.356	-14.479	-12.364	-13.284	-11.102	-12.618	-13.734	-11.963
-11.536	-14.189	-14.319	-11.146	-13.311	-14.806	-13.239	-13.092	-15.708	-11.45	-13.867	-12.919	-13.697	-13.784	-13.893	-13.426	-12.537	-11.493	-12.333	-14.912	-11.003	-14.33	-14.412	-12.83	-13.897	-12.17	-14.98	-16.174	-13.315	-13.583	-12.252	-12.522	-10.004	-12.665	-12.575	-14.005	-13.035	-13.263	-15.14	-12.237	-14.502	-13.993	-11.67	-15.389	-16.102	-13.575	-12.872	-9.793	-11.981	-9.6539
-3.381	-3.779	-3.8175	-2.517	-2.3416	-2.3579	-2.4109	-3.1743	-1.3283	-3.5436	-0.46196	-0.06696	-1.1697	-3.7552	-2.3383	-2.5596	-1.5303	-1.9116	-1.6381	-1.9435	-3.3618	-3.8921	-2.8702	-0.29304	-1.7722	-2.5518	-2.2396	-3.2351	0.40957	-2.6099	-3.2849	-3.8107	-3.7936	-0.81156	-0.85973	-2.7563	-3.576	-2.5202	-2.2858	-0.89906	-2.7904	-1.4867	-2.6197	-3.8308	-2.5142	-0.24853	-2.6066	-2.4436	-0.74205	-1.4502
-3.149	-4.6543	-3.3373	-4.7695	-3.1967	-5.3218	-4.143	-3.6129	-5.0573	-5.5638	-2.5359	-6.5258	-4.9207	-3.8161	-4.4098	-5.2194	-4.1198	-3.8387	-4.6199	-3.5342	-4.5141	-3.245	-3.6675	-5.5999	-7.8607	-2.4665	-1.6242	-3.8082	-5.3031	-5.4484	-2.8202	-4.9498	-3.5889	-4.0434	-4.6228	-4.7451	-4.571	-4.5289	-4.1195	-4.7176	-4.5221	-5.9357	-3.7217	-4.7199	-4.4694	-3.5702	-5.4306	-5.146	-4.9092	-4.741
-3.8885	-4.2488	-4.9329	-4.8347	-4.2643	-8.0137	-2.9903	-5.3315	-6.8983	-6.3735	-6.0169	-5.2265	-4.9209	-5.1508	-3.7886	-3.9757	-4.634	-5.6882	-5.8718	-6.5735	-4.3607	-3.5022	-3.8983	-4.7703	-3.6967	-4.8797	-4.088	-4.4388	-4.815	-6.2315	-4.2124	-5.6139	-5.1804	-4.4137	-4.4792	-4.8573	-3.2491	-5.0726	-7.7822	-6.4465	-6.5548	-6.5929	-4.8252	-6.192	-3.9338	-4.5639	-4.5716	-4.7165	-4.4044	-6.4742
-9.0864	-9.8079	-8.3181	-8.4283	-9.0953	-12.299	-10.662	-11.104	-9.8348	-9.9744	-8.707	-9.6651	-10.06	-9.4017	-9.6636	-10.075	-10.484	-9.4334	-10.86	-8.9516	-10.318	-10.716	-10.106	-10.989	-11.038	-9.9459	-11.168	-8.2323	-10.099	-9.8007	-9.1217	-9.7951	-8.0818	-12.082	-10.967	-11.604	-9.2141	-8.5987	-10.418	-10.94	-11.233	-9.2821	-9.326	-7.9867	-9.6159	-11.962	-10.953	-8.193	-11.005	-11.812
-10.954	-9.5806	-9.3307	-9.2605	-13.43	-10.458	-9.6217	-10.247	-11.163	-13.391	-10.902	-9.2665	-8.2396	-10.092	-9.2172	-7.9314	-9.6183	-12.043	-9.5422	-12.27	-10.632	-11.684	-12.844	-11.223	-9.7715	-10.738	-10.173	-11.127	-10.907	-10.329	-10.338	-9.1582	-9.137	-8.8239	-10.063	-10.411	-12.272	-10.84	-9.3394	-9.2465	-11.63	-12.571	-12.173	-11.695	-9.0863	-11.12	-13.185	-9.8159	-10.51	-10.784
-10.902	-10.161	-11.662	-12.492	-9.7459	-12.583	-10.681	-10.909	-12.9	-12.087	-13.336	-9.8322	-11.566	-11.842	-12.65	-11.792	-9.8546	-13.059	-11.617	-14.277	-8.6157	-13.5	-10.367	-8.9971	-11.758	-12.386	-11.77	-9.9999	-12.003	-11.618	-12.03	-9.7203	-11.747	-9.983	-10.627	-12.621	-8.9157	-13.048	-12.947	-12.549	-12.047	-11.516	-10.991	-13.025	-14.025	-12.285	-13.761	-14.296	-10.047	-12.268
-12.514	-10.498	-13.015	-11.237	-10.278	-10.394	-12.27	-12.329	-10.956	-11.742	-12.616	-13.217	-8.8293	-10.441	-11.939	-13.769	-11.45	-10.919	-10.341	-12.809	-12.606	-10.381	-12.171	-12.569	-13.265	-10.01	-13.587	-13.104	-12.501	-12.187	-11.348	-11.48	-11.8	-10.471	-11.835	-11.336	-9.9308	-12.218	-11.822	-11.167	-11.961	-10.176	-10.613	-11.873	-11.598	-13.934	-9.9642	-13.226	-11.108	-12.091
-12.135	-12.836	-11.094	-12.308	-11.011	-11.636	-11.374	-12.876	-12.058	-11.491	-10.996	-11.413	-10.391	-11.438	-11.822	-13.17	-12.604	-11.968	-9.8374	-11.488	-11.244	-12.701	-9.8961	-10.634	-14.125	-12.415	-12.553	-14.505	-12.361	-11.587	-13.644	-10.364	-12.457	-11.62	-10.096	-10.92	-12.657	-12.642	-10.843	-11.418	-11.424	-10.628	-9.7615	-11.079	-12.942	-11.412	-9.6434	-10.541	-11.594	-13.409
-1.8214	-7.2814	-4.1784	-4.6615	-6.4315	-4.8946	-4.0323	-5.1183	-6.115	-6.5001	-4.2023	-4.3795	-3.4974	-3.9987	-4.3947	-3.1589	-4.0498	-6.0359	-4.43	-6.9778	-3.0469	-3.5	-3.471	-5.91	-2.6607	-4.243	-4.8459	-4.004	-4.8896	-4.4827	-4.9233	-6.9593	-4.8221	-3.4733	-4.3158	-3.1216	-3.7707	-3.6252	-4.1368	-4.8321	-5.057	-2.0853	-3.1828	-6.2459	-4.6422	-5.4028	-3.8272	-3.9176	-4.6936	-5.3536
-10.912	-8.5371	-10.267	-8.1393	-9.8248	-11.171	-9.7342	-7.9789	-10.494	-12.274	-9.4297	-9.7219	-10.356	-8.2444	-10.723	-9.7402	-8.4514	-8.626	-11.014	-10.083	-8.7066	-8.1153	-8.8004	-8.3835	-10.933	-9.1475	-8.3997	-8.8849	-12.03	-9.3114	-10.95	-10.407	-9.3044	-8.8444	-9.0874	-10.337	-10.131	-8.6652	-8.4854	-10.882	-10.926	-6.8967	-8.6937	-8.9639	-9.7485	-11.268	-7.5851	-10.264	-9.9076	-12.529
10.414	11.092	9.8225	9.5869	9.8296	10.339	7.1016	8.8899	9.0127	8.5046	6.6289	7.7613	9.2002	10.55	10.857	9.1442	12.01	10.594	10.595	7.5557	10.825	9.3433	9.0212	9.1549	10.221	9.0886	10.535	8.6395	10.513	8.8983	9.3039	11.168	10.872	11.694	10.004	8.3139	10.395	9.6017	12.329	10.628	8.3355	9.2801	9.0633	10.54	10.319	7.902	8.2179	11.836	11.015	9.6032
0.56006	3.4635	1.7181	1.4132	4.0259	1.4763	2.6455	0.87446	3.288	2.3415	1.6823	1.5147	4.0264	2.9065	2.7568	4.6478	1.605	1.7085	2.5303	1.6333	2.7218	4.8765	1.1979	3.7636	4.2027	1.4712	1.6615	0.40577	3.8103	4.2754	2.4616	4.1702	3.7661	1.9201	2.9662	2.0227	1.8616	2.6549	4.0068	3.3235	2.1832	2.3763	2.1945	3.4189	3.2229	4.7619	2.5279	3.5756	3.0888	2.969
-9.4083	-12.465	-8.2962	-10.63	-10.595	-10.666	-12.104	-11.023	-9.5102	-13.561	-10.769	-12.214	-9.8717	-9.4546	-11.194	-11.074	-10.605	-11.227	-11.267	-12.048	-9.4441	-11.626	-9.5189	-11.031	-10.578	-9.7925	-10.286	-11.019	-10.555	-10.738	-12.792	-11.5	-11.437	-12.183	-10.281	-11.286	-12.143	-8.8633	-10.062	-11.75	-11.117	-9.5781	-10.887	-8.7568	-9.4396	-10.133	-12.325	-8.6963	-13.129	-10.111
1.1079	2.9757	1.2652	3.0003	0.64178	-1.1508	-0.96346	-0.36306	1.2085	0.82954	-2.8189	0.6773	-1.4806	0.43497	1.9421	-0.26811	-0.9464	-1.3201	2.8558	1.1886	1.7131	-0.35203	0.65609	-0.17246	1.2264	-1.1796	0.19196	0.34885	-0.1379	-1.9663	0.57548	-1.8428	2.8816	1.3714	0.89643	2.2146	0.41663	0.39542	-1.2246	0.80712	1.053	0.11787	-1.2414	0.6421	-0.7574	-1.8721	0.41123	2.1573	-1.299	0.2746
-0.47468	-1.4629	-0.38631	-2.1065	0.84895	1.2663	-0.72677	0.58152	-1.2519	-0.15449	-0.9685	2.4783	0.8213	-1.7243	1.7844	-1.5857	0.61118	1.3585	-1.237	0.038105	0.5638	-1.8566	0.83338	-0.2556	0.82272	1.6003	1.2807	-0.95877	0.3188	1.0785	1.6021	1.2982	0.056826	-0.80483	-2.175	0.84447	0.042373	1.9023	0.36704	0.75671	-0.33241	-1.0214	0.00020244	0.099608	0.14199	0.62212	2.0211	1.5	-2.4332	0.0050801
-3.4522	-0.78692	-1.5649	-7.9513	-3.6882	-4.1389	-1.4882	-0.80888	-3.2698	-1.9402	-4.7995	-2.6225	-3.093	-2.0477	-3.3286	-2.2285	-2.0793	-0.71406	-2.4259	1.2596	-2.2724	-3.8888	-2.2855	-1.7907	-5.7195	-2.1747	-3.0082	-2.2716	-2.344	-1.0484	-2.5519	-2.6655	-2.1273	-1.8884	-3.4862	-2.1548	-1.1327	-2.9508	-2.1729	-3.4186	-2.9003	-0.54504	-3.6714	-2.0993	-2.4795	-2.0803	-2.9232	-0.64871	-1.7321	-0.65967
-9.0891	-12.307	-7.818	-10.96	-9.4358	-10.366	-12.641	-11.276	-12.447	-11.131	-12.39	-9.6057	-9.4912	-11.368	-9.0114	-11.219	-10.657	-9.3735	-10.121	-12.4	-11.007	-11.53	-11.089	-11.326	-9.99	-9.1391	-10.434	-11.567	-9.1883	-10.86	-10.35	-12.849	-11.297	-10.849	-11.785	-12.182	-9.1699	-11.983	-11.749	-11.511	-10.701	-12.36	-11.355	-9.1976	-11.955	-10.487	-8.6463	-10.779	-8.973	-10.11
-3.4906	-3.9304	-3.5614	-4.3117	-4.9301	-4.5746	-3.8549	-5.0729	-4.0861	-3.6943	-4.5343	-4.0231	-1.0453	-4.2327	-3.7608	-3.0247	-6.0119	-3.6307	-2.8859	-2.5818	-4.9129	-3.6796	-0.48859	-4.9295	-4.4109	-1.5101	-2.5001	-3.658	-6.7058	-4.5499	-5.8429	-3.9853	-3.9685	-3.8276	-5.3575	-4.1664	-2.4809	-3.168	-7.0305	-4.0316	-2.6595	-2.8914	-5.7343	-3.9678	-3.2428	-5.6388	-4.56	-1.8576	-3.1305	-3.3357
-12.167	-12.317	-10.028	-10.814	-13.123	-11.923	-10.747	-11.819	-12.547	-12.035	-11.562	-13.26	-12.443	-11.859	-13.644	-10.986	-10.562	-11.358	-11.015	-9.8404	-10.449	-10.259	-10.646	-10.286	-11.132	-11.027	-12.967	-9.5542	-11.212	-11.463	-12.455	-12.345	-10.339	-12.56	-11.872	-11.058	-12.218	-12.795	-11.406	-10.181	-10.652	-11.011	-10.315	-13.046	-13.151	-10.338	-12.657	-10.796	-11.774	-9.9587
0.28015	1.7884	1.8442	0.12286	0.37321	3.4644	-0.0034973	1.4954	4.5112	1.6646	1.2639	1.5541	-0.70641	0.55035	1.4294	1.3823	-1.3262	2.7966	1.8691	3.5568	2.588	1.6479	0.88404	0.37596	-1.2248	1.2252	-0.61541	0.56025	2.8419	0.75598	1.6031	2.5148	1.0658	0.22489	3.188	-0.33331	2.77	3.3149	0.84144	2.2631	1.046	3.7848	1.5598	2.1141	1.8173	3.6007	3.3807	1.3923	0.38761	0.01527
-2.3795	-2.4027	-4.7322	-4.0318	-2.2182	-1.9686	-4.1966	-2.028	-3.8562	-1.9091	-0.87674	-4.8823	-2.9865	-0.6178	-3.2575	-2.7322	-4.1951	-1.9557	-0.44568	-2.0815	-2.6796	-2.4849	-1.8575	-4.4786	-1.5771	-2.5526	-1.7111	-2.0278	-4.2196	-3.1348	-2.438	-4.269	-3.7305	-1.4278	-2.3777	-2.1391	-4.2152	-3.5785	-1.6131	-2.96	-3.6024	-5.1078	-0.65077	-1.988	-2.4524	-0.58093	-3.3413	-2.1132	-1.9502	-1.8277
-2.5273	-2.1129	-1.4075	-2.4531	-2.9163	-0.50842	-3.8349	-3.591	-2.1215	-1.9763	-3.3392	-3.8024	-2.9982	-3.592	0.090895	-3.7224	-1.9452	-1.9593	-4.7539	-0.42395	-3.552	-3.2768	-2.9528	-2.0335	-1.7971	-2.2404	0.41784	-2.6147	-1.987	-2.1667	-4.184	-3.9747	-4.6716	-2.8651	-1.5808	-1.437	-0.35561	-3.8625	-3.4178	-3.9833	-3.2743	-0.46185	-1.3328	-3.3158	-1.246	-2.349	-3.8487	-3.6097	-3.8242	-3.4342
-10.673	-11.305	-13.027	-12.529	-12.595	-10.529	-11.014	-11.443	-11.881	-13.524	-9.7672	-11.792	-10.814	-11.64	-8.877	-11.964	-12.47	-12.744	-11.179	-13.863	-12.911	-12.559	-10.034	-10.08	-12.248	-12.395	-11.262	-10.791	-8.9297	-9.7859	-13.011	-12.456	-13.781	-9.3969	-11.418	-12.195	-10.748	-11.144	-12.816	-9.8668	-13.364	-9.8105	-11.013	-12.309	-11.157	-11.981	-10.688	-11.046	-8.0321	-12.303
1.1954	0.8473	4.3458	2.4001	0.47646	0.54662	3.085	2.2631	2.516	2.8046	2.8424	1.5312	0.93337	2.638	1.1705	4.7339	1.7071	1.3996	1.1096	1.8109	0.8699	0.11913	3.7818	5.3901	0.67665	-0.21812	3.8305	3.5789	1.8053	0.62066	3.4028	0.113	1.1939	4.5224	0.10495	1.5478	2.6495	0.24034	1.3652	2.5394	2.3428	1.779	2.203	2.3303	1.0702	-0.31015	1.9383	1.7346	3.5343	0.080958
-14.511	-13.447	-13.209	-12.194	-12.69	-15.568	-11.799	-10.725	-14.885	-13.367	-13.536	-12.616	-12.459	-13.817	-12.457	-13.657	-15.151	-13.105	-12.125	-13.508	-14.162	-13.539	-12.724	-14.407	-13.475	-13.123	-12.316	-14.88	-13.897	-14.655	-12.676	-13.635	-14.743	-14.604	-13.979	-13.75	-12.354	-13.217	-14.732	-12.956	-14.792	-13.87	-12.73	-13.686	-12.694	-12.848	-12.876	-14.492	-13.856	-13.53
7.9615	5.81	8.426	9.1861	10.359	10.874	8.1676	9.331	9.1315	8.3588	11.978	7.9265	7.7688	8.5462	8.8487	6.8775	7.1237	8.2572	8.091	8.7519	8.2648	7.8654	10.831	6.5814	7.0163	8.0076	9.0911	5.6562	6.8395	9.6243	8.6091	9.2392	7.5155	8.6825	8.4332	9.606	7.4756	6.7988	6.4715	7.1948	5.5958	7.1943	8.1824	9.858	7.5606	7.8234	7.0111	9.144	8.0555	7.5253
-7.5707	-9.1436	-8.9293	-6.8597	-9.5053	-7.6945	-7.3199	-8.1775	-7.6665	-6.2382	-8.8454	-8.6456	-7.5666	-6.5484	-5.7654	-7.6161	-7.7441	-7.1515	-8.1224	-6.63	-9.1751	-8.5415	-6.499	-8.6714	-8.6474	-8.9568	-9.8589	-8.7221	-8.8822	-8.8765	-7.9081	-8.3235	-6.3552	-8.4572	-9.2085	-7.3778	-7.3427	-8.5487	-7.8618	-9.6009	-6.645	-9.5059	-9.5401	-8.3116	-7.1149	-8.6622	-5.6597	-8.3374	-8.2674	-9.3091
-4.0932	-4.6851	-4.3978	-4.0242	-3.6175	-4.4134	-2.912	-3.2943	-4.1131	-2.3114	-3.3327	-1.8153	-2.3793	-4.0173	-3.5788	-3.6359	-3.5388	-2.5655	-1.8394	-2.2659	-4.141	-4.4993	-2.3289	-3.4728	-2.3584	-2.8413	-2.2069	-1.4676	-4.7712	-4.6567	-3.4668	-2.1545	-2.0749	-1.4486	-2.9071	-2.9314	-2.1375	-3.8067	-2.817	-3.5952	-3.4759	-2.1902	-2.5746	-1.5081	-3.6327	-3.2228	-3.8483	-2.5649	-3.7653	-3.6075
-8.2275	-9.2259	-8.9779	-8.2416	-10.627	-5.979	-5.7067	-8.3037	-7.82	-6.9833	-8.1611	-5.3191	-7.0498	-8.3468	-9.7673	-8.7761	-6.7283	-8.1077	-8.8315	-9.1334	-7.3875	-8.5558	-5.6839	-7.2976	-7.6786	-7.4422	-7.888	-8.055	-9.0275	-5.4584	-8.0893	-7.0376	-9.4815	-9.501	-6.115	-8.6258	-7.5639	-9.4829	-8.2852	-7.4727	-6.9538	-9.4559	-6.8751	-9.42	-8.8962	-10.324	-6.886	-10.108	-10.208	-6.2914
10.074	9.1269	5.2398	8.7882	9.4959	9.494	8.971	7.2142	8.7553	9.2918	8.4091	7.8226	8.716	8.5064	10.514	9.9315	9.177	11.076	8.782	8.9025	9.5027	9.2418	9.7609	11.007	8.8762	9.4314	8.9063	8.3866	7.8629	10.001	8.401	9.1782	7.0929	10.49	6.358	7.1456	9.0552	11.442	9.9164	10.285	10.557	7.333	8.1271	7.9971	7.2831	8.8554	7.7959	8.0829	10.669	8.1242
4.2304	4.5249	4.3723	7.1012	3.8178	4.0992	2.8924	5.1114	5.6692	4.896	7.4535	5.5841	5.8644	4.1212	3.7357	6.3304	4.762	2.9541	4.9861	5.5731	5.568	6.004	7.3565	3.9207	4.6994	7.0804	6.569	4.1207	5.8032	5.2529	3.2929	6.0253	3.5444	9.1986	3.9119	5.1041	6.2329	4.6063	4.6768	4.9341	6.0598	6.9147	4.7804	5.2346	2.8433	6.7029	4.1765	5.8838	5.6391	4.2834
5.5248	4.0567	5.1091	6.5872	5.2043	5.0586	6.1553	2.3317	7.7325	2.7903	4.227	5.889	7.2663	3.9453	3.5014	6.229	5.7837	7.2027	5.6435	5.2818	5.8215	4.3913	5.6583	7.6644	5.3778	5.7332	4.4181	5.1852	5.4384	4.7425	3.725	3.9296	4.7291	4.9549	5.4316	6.6652	4.9808	4.5136	4.8829	5.1523	8.0148	6.5031	3.2235	4.1267	6.9613	4.7537	4.7967	5.0689	5.4435	3.421
-11.331	-12.158	-11.224	-9.1609	-10.467	-10.686	-11.683	-9.0656	-9.1958	-6.8153	-9.8621	-8.7041	-8.4971	-13.824	-9.4848	-11.089	-10.519	-10.201	-8.5214	-8.4212	-11.174	-10.32	-10.561	-10.854	-9.8769	-12.334	-10.123	-9.3094	-8.4957	-8.4581	-11.385	-11.808	-8.5757	-9.9465	-9.7834	-10.145	-10.321	-9.5729	-9.4547	-9.1132	-11.44	-11.622	-9.6103	-9.5565	-9.4553	-9.3324	-8.8095	-11.634	-10.96	-10.296
3.0775	2.6641	1.3219	4.0813	4.5244	1.9411	1.1834	2.343	3.3568	3.0971	2.2487	1.5357	2.4351	0.6699	2.5792	4.5713	3.922	2.167	3.3236	1.358	2.8523	2.0358	2.3439	2.7828	1.3746	1.0216	1.1062	0.17351	1.9659	2.3517	3.0705	1.4564	1.987	4.9342	3.3067	3.0795	3.3368	0.73195	1.6691	1.9798	3.9502	3.738	1.3561	0.99706	4.0271	0.58965	2.8566	4.0526	2.7374	2.2436
-4.2181	0.81578	-1.9607	-0.95636	-1.0281	-1.4222	0.29365	-1.51	0.41859	-3.0249	0.64564	-0.80903	-0.8985	-1.2051	0.74193	-1.3209	-0.57996	-1.7502	-1.5635	-3.5282	-1.5758	1.0703	-1.0328	-2.0221	-0.70076	-2.5267	0.8006	0.31354	-0.50838	-1.673	-0.98827	-1.7574	-2.0796	-1.0769	-2.4361	-2.6315	-1.0265	-2.5585	-2.1451	-0.15931	-0.16135	-0.30675	-2.3484	-1.3223	-0.52911	-1.153	-3.6954	-1.4165	-0.93524	-1.0798
-11.528	-9.0613	-11.564	-9.9599	-11.208	-11.992	-12.127	-10.113	-9.3776	-10.107	-7.3846	-9.305	-9.5196	-10.968	-7.6932	-9.148	-12.047	-11.469	-11.131	-9.3239	-10.531	-11.963	-7.9665	-10.426	-11.066	-9.8327	-10.573	-11.117	-7.8787	-10.255	-10.207	-9.1314	-10.712	-10.466	-9.3941	-11.373	-9.2917	-10.59	-11.329	-10.982	-10.52	-9.1904	-11.266	-9.2717	-10.141	-9.1704	-8.3532	-10.818	-8.454	-10.499
4.9609	3.9188	5.7103	6.2387	4.3829	3.2229	1.418	4.3747	3.2246	6.3266	3.3453	5.1696	3.5102	5.6203	3.0663	4.3281	5.4317	4.7818	5.2621	6.8057	2.7295	4.7617	4.5722	2.5366	6.2122	3.5013	3.734	4.7002	3.1635	3.845	5.286	2.3912	3.6913	3.5957	5.0021	4.7226	6.2154	5.1682	5.016	6.9736	3.4188	4.2414	6.1997	5.0903	4.9681	4.1233	2.8532	4.2725	6.264	3.0916
1.7582	-0.90056	-1.5854	-3.0262	-2.0227	1.3271	-1.0755	-0.2926	0.11581	-1.0274	1.5817	0.67206	-0.27859	0.45703	3.6595	1.043	0.17898	0.0066094	1.8344	1.3366	-1.4189	-0.44646	0.44651	-1.3767	-2.454	1.6585	0.99099	0.20159	0.75572	1.7756	2.6357	-0.019717	-0.91736	-0.35397	1.5412	2.0027	0.80537	0.89555	-2.0619	1.8338	1.461	-1.4727	0.15505	-1.2458	0.5655	3.7901	-0.48806	-1.0288	0.564	0.67125
-14.244	-15.791	-13.978	-14.13	-12.375	-13.614	-13.839	-12.845	-12.966	-12.717	-12.093	-13.205	-13.367	-12.912	-14.621	-12.645	-14.025	-14.484	-11.479	-15.232	-13.158	-13.596	-13.224	-11.625	-13.928	-14.864	-12.098	-12.553	-14.253	-12.78	-11.572	-11.947	-13.949	-12.133	-10.7	-11.296	-12.94	-11.579	-11.814	-13.025	-13.463	-13.048	-12.905	-14.146	-15.53	-12.17	-11.477	-12.866	-12.831	-11.92
-5.816	-3.7913	-5.003	-5.7629	-5.0617	-4.8924	-4.5927	-5.1818	-3.4205	-3.3614	-2.5972	-5.8231	-4.5282	-6.6916	-6.2246	-5.8536	-5.3925	-4.7847	-4.296	-4.7497	-5.1804	-5.6801	-3.4648	-6.3887	-4.6894	-1.4535	-6.4137	-4.1023	-2.8279	-5.5909	-6.0524	-4.3305	-4.517	-5.0872	-7.0939	-5.7903	-6.1417	-7.0434	-4.236	-3.6811	-3.1082	-6.3388	-5.3765	-5.5667	-4.8559	-4.784	-4.8868	-6.3497	-5.2057	-5.9075
-3.8409	-3.93	-4.8009	-4.557	-5.4249	-4.7696	-4.5091	-2.9583	-3.8064	-3.6092	-7.2817	-6.4671	-4.4363	-1.7293	-3.0918	-2.5734	-2.4494	-3.0695	-4.9694	-5.7431	-3.6263	-5.6843	-4.3952	-3.5694	-5.4187	-3.0954	-4.4138	-3.6338	-2.335	-5.3585	-2.7635	-1.8086	-5.8119	-4.5678	-3.6995	-4.6306	-7.0202	-6.4183	-3.8716	-3.277	-4.3663	-6.003	-5.4178	-5.6967	-4.0138	-3.9653	-2.8094	-3.9454	-4.4082	-6.949
-7.0009	-6.3065	-4.5782	-5.104	-3.041	-4.1654	-4.8828	-5.0663	-2.9765	-5.1002	-3.2564	-6.2563	-6.6006	-3.5864	-4.8568	-3.2118	-3.8093	-4.7227	-5.5722	-4.1838	-4.05	-4.7409	-3.3695	-7.4941	-3.3192	-3.0333	-7.5991	-2.9915	-4.8469	-5.451	-5.6163	-8.6056	-5.1868	-5.2952	-4.4661	-5.3524	-5.6234	-3.7707	-4.8586	-5.1686	-5.9464	-4.8625	-7.003	-5.2331	-2.4522	-1.8099	-6.1078	-7.2592	-2.9182	-6.1905
9.6976	11.708	11.552	10.04	10.361	8.9152	10.044	9.6444	10.973	10.131	9.6728	9.7795	7.6765	7.2575	10.57	11.894	11.09	9.1463	12.992	8.4835	8.4379	9.2025	8.3843	8.7337	9.5019	9.9712	9.4328	10.31	12.269	11.357	11.025	7.4213	11.112	10.9	9.3929	12.255	9.5509	8.4183	7.1509	9.1125	9.9245	12.528	8.0452	10.183	8.9385	8.2903	11.09	8.8393	11.287	10.808
-13.316	-12.834	-10.679	-11.939	-12.192	-12.009	-13.844	-12.24	-15.998	-14.38	-12.026	-13.403	-12.389	-13.122	-14.792	-13.233	-13.223	-12.577	-11.431	-11.879	-14.303	-12.919	-11.877	-12.82	-10.91	-12.79	-15.767	-12.671	-11.304	-11.702	-14.732	-10.885	-13.017	-11.852	-13.761	-12.073	-13.867	-13.294	-12.259	-14.093	-12.964	-12.691	-12.595	-12.809	-14.691	-12.356	-13.528	-12.174	-13.87	-13.671
0.45421	-0.87836	0.28516	1.611	0.66778	1.2587	-0.77117	0.64669	-0.79152	0.67904	-1.5646	0.9154	-0.062644	-1.0146	1.7714	1.8747	1.2985	-2.4199	-1.3606	0.98955	-0.31975	-0.25736	-0.033751	1.1689	0.45937	1.3394	-1.7352	0.56706	-0.28968	-0.99481	0.98628	-0.31309	-0.73643	-0.6352	1.1698	1.2485	-1.9007	1.173	0.97278	2.3624	1.7606	0.093885	1.3186	-1.6451	-0.64102	-0.18769	-0.11599	-0.62148	1.4561	3.4133
-3.8189	-2.1411	-2.6272	-1.2791	-0.89724	-1.7704	-0.53557	-2.3873	-0.42148	-0.86911	-1.6181	-2.4198	-3.2711	-0.61032	-3.1151	-2.0873	-0.20758	-2.2456	0.50667	-3.0268	-1.7309	0.10264	-2.8975	-1.6463	-2.4191	-2.3257	-0.26676	-1.6378	-1.2891	-1.5533	-0.60932	-1.7738	0.10391	-2.5469	-4.3404	-1.4571	-0.93544	-1.5938	0.019482	-2.0323	-1.3686	-2.4085	-0.5379	-2.0488	-2.4702	-1.9253	-0.13755	-2.0643	-2.4571	-1.5196
-7.5852	-6.1503	-8.6132	-7.7401	-7.764	-8.3287	-8.372	-8.9719	-9.0582	-8.7225	-9.1098	-9.8133	-9.766	-7.8861	-6.1291	-7.8141	-10.813	-8.8242	-8.7245	-9.3242	-8.9203	-11.371	-7.5328	-8.5767	-8.1324	-9.5297	-9.6046	-8.4511	-8.4957	-7.4159	-10.144	-10.159	-9.5103	-8.5435	-8.9573	-9.1683	-9.553	-10.017	-7.005	-9.6048	-9.713	-7.0653	-7.0492	-8.6147	-8.9911	-8.7135	-12.064	-8.4246	-8.0049	-9.9103
-0.68646	-1.5228	-0.71616	-3.414	-0.95421	-2.5396	-0.67779	2.0211	-2.9387	-2.8184	-0.74478	0.85999	-0.8327	1.062	-1.9894	0.16724	-0.83704	-1.733	-2.001	0.031775	-2.6016	-0.94438	-0.89664	-1.1454	0.48672	0.87085	-2.2412	-1.4692	-0.22592	-1.0086	-1.3327	-2.8771	-1.3132	-0.68533	-3.0972	-0.51999	0.33051	-1.8676	-0.59454	-2.3829	-2.4385	-4.5317	-1.2878	-0.24347	-1.573	-2.076	-2.5383	1.4363	-4.1756	-1.6908
-12.313	-14.575	-13.513	-13.296	-11.853	-12.318	-13.204	-12.065	-11.829	-10.151	-11.369	-10.793	-12.252	-10.693	-11.135	-10.389	-10.673	-11.073	-10.06	-12.431	-10.765	-9.2493	-11.969	-10.625	-13.775	-11.474	-11.888	-11.296	-12.914	-12.652	-12.121	-9.8185	-9.2491	-11.53	-10.76	-10.744	-10.393	-10.302	-11.739	-11.792	-12.567	-10.487	-10.058	-9.9445	-13.012	-11.794	-10.411	-11.56	-11.897	-9.9681
-9.7975	-11.332	-12.648	-10.948	-10.281	-10.94	-9.9755	-10.621	-11.233	-11.705	-10.727	-10.536	-10.992	-10.729	-10.145	-10.704	-10.577	-11.585	-10.548	-11.817	-12.47	-11.97	-12.238	-9.3878	-11.295	-10.679	-10.481	-11.057	-12.986	-11.248	-13.195	-10.075	-11.042	-13.341	-10.773	-10.576	-9.6821	-9.9411	-11.646	-10.922	-11.852	-11.958	-11.359	-8.8914	-9.8762	-13.386	-12.289	-9.1375	-9.2693	-10.031
-7.3477	-8.1021	-9.3987	-8.231	-8.9871	-9.2413	-9.8889	-9.8548	-9.904	-8.9629	-7.1208	-10.294	-9.5729	-9.308	-10.089	-7.8314	-7.9947	-10.074	-8.2868	-11.735	-7.615	-8.1599	-10.378	-8.7497	-9.2634	-8.3537	-8.4674	-10.743	-9.8756	-11.895	-10.135	-11.383	-9.9372	-6.8458	-10.247	-8.8073	-7.309	-10.832	-9.4943	-6.4567	-8.9718	-8.2935	-7.6775	-8.082	-9.6774	-7.7112	-10.478	-9.0406	-8.814	-10.263
-23.448	-20.917	-24.578	-22.506	-22.198	-21.269	-23.519	-21.605	-20.085	-22.785	-25.984	-20.708	-21.924	-24.245	-20.7	-25.108	-21.308	-21.535	-20.395	-22.054	-23.782	-24.71	-23.922	-21.285	-22.576	-21.421	-24.276	-23.523	-21.262	-21.947	-19.487	-21.811	-22.45	-22.299	-21.551	-21.632	-21.685	-20.853	-21.921	-21.294	-23.391	-21.038	-20.501	-21.96	-24.574	-22.105	-22.343	-22.997	-21.485	-22.654
-3.8166	-2.7231	-2.0299	-4.7504	-2.2111	-3.0442	-1.724	-2.0207	-3.0333	-2.6082	-2.3172	-3.1739	-1.2457	-3.424	-4.1279	-1.6393	-1.2367	-1.9363	-1.4785	-3.0183	-1.636	-1.3588	-2.0268	-2.4512	-5.4433	-3.6704	-3.2835	0.17501	-1.7798	-1.3482	-1.0212	-2.1745	-4.01	-0.89533	-3.2817	-3.4839	-4.2728	-2.7242	-3.6828	-3.6835	-0.26694	-1.0811	-2.3007	-6.372	-4.443	-1.9157	-1.0428	-3.1756	-2.9102	-2.8068
-7.0818	-7.9446	-6.2503	-4.3594	-5.6871	-4.2529	-8.3167	-7.5147	-6.5067	-6.825	-5.1669	-7.7867	-5.8217	-7.3836	-2.8974	-7.7752	-6.7796	-7.3414	-5.7113	-5.7153	-5.8887	-6.7086	-7.0038	-5.9322	-5.0361	-7.502	-6.3886	-7.6552	-8.1878	-6.2851	-5.8556	-7.3681	-7.4599	-7.5168	-6.2295	-7.8087	-6.936	-5.6145	-7.907	-7.1983	-8.6611	-9.2554	-6.2339	-7.3766	-3.9181	-2.0871	-5.9803	-6.6135	-5.9458	-6.2014
-11.546	-10.759	-11.323	-11.021	-11.374	-10.152	-11.084	-11.308	-10.525	-12.237	-9.4401	-9.2009	-10.012	-11.434	-10.185	-12.143	-12.126	-11.431	-9.58	-11.668	-12.265	-10.811	-10.023	-9.6733	-12.629	-10.115	-9.8754	-11.529	-9.688	-10.791	-7.8825	-11.134	-14.096	-11.748	-10.963	-9.1409	-9.8	-12.394	-11.451	-11.854	-11.82	-11.281	-11.691	-12.673	-9.6273	-12.523	-8.6737	-9.7087	-10.904	-10.305
-20.853	-20.66	-23.21	-19.6	-23.066	-21.925	-19.014	-23.814	-22.234	-21.395	-21.838	-21.376	-22.068	-20.659	-22.864	-23.89	-22.866	-23.626	-21.043	-20.473	-22.071	-21.194	-21.937	-21.319	-21.572	-21.332	-23.629	-23.205	-21.277	-24.864	-21.028	-21.847	-21.552	-23.008	-23.241	-21.044	-21.541	-24.018	-21.863	-21.115	-23.701	-22.839	-23.156	-21.196	-23.141	-22.76	-22.69	-21.465	-23.492	-22.616
-2.8556	0.99175	0.24146	0.19537	0.38776	-2.4064	-0.08879	-1.6726	0.14248	-2.1213	-1.3511	-1.1957	-1.8071	-2.1688	0.13802	-3.8137	-1.3713	-2.7094	-1.0334	0.023449	-2.6278	-0.82913	-1.956	-2.2534	-3.8277	-1.6809	-0.90614	-2.173	-0.002257	-2.2805	0.16635	-0.86566	-0.85905	-1.433	0.29594	-1.6238	-2.0796	-1.3764	-2.3698	-0.19721	0.051309	-1.4306	-0.14441	-1.5458	-1.6221	-1.4494	0.26569	-1.7863	-2.0041	-2.3492
-2.8965	-4.5477	-3.3007	-1.6516	-3.4188	-1.7602	-3.9535	-3.8872	-6.2173	-2.281	-4.3011	-3.3512	-4.2539	-3.4224	-4.0402	-2.8113	-2.6555	-1.494	-5.3138	-1.9491	-3.4295	-2.6859	-4.1939	-3.7773	-3.1678	-2.4875	-3.0252	-2.995	-0.82136	-3.1385	-5.8736	-1.1954	-4.6762	-0.93758	-2.3805	-4.0854	-3.1457	-3.8957	-2.2044	-4.3658	-5.8914	-5.1594	-3.7881	-3.5576	-4.8628	-2.5126	-1.6041	-2.0019	-2.0917	-3.1349
-4.5781	-5.2954	-7.8684	-4.6083	-5.795	-4.0466	-6.5088	-7.9335	-4.9946	-3.812	-7.5431	-4.3979	-4.4904	-4.6619	-6.5044	-9.056	-5.9329	-4.1841	-7.5443	-5.2051	-5.615	-6.8959	-5.3898	-3.8918	-7.9425	-4.9929	-3.5243	-5.4553	-7.1471	-6.0572	-6.6349	-5.6076	-7.5421	-5.7563	-3.7513	-6.0319	-4.0602	-4.8912	-6.5357	-5.5257	-5.8011	-5.0235	-7.0201	-7.6721	-4.1371	-4.9104	-4.9934	-4.6416	-3.77	-5.7998
-9.497	-9.7884	-10.802	-9.7894	-9.9148	-8.8496	-9.6186	-8.0133	-12.066	-12.025	-9.8392	-10.346	-9.3651	-10.173	-8.7586	-10.399	-10.761	-9.6168	-9.6147	-11.21	-8.9265	-8.5866	-8.0503	-10.221	-8.94	-9.5644	-7.8051	-10.059	-8.5045	-8.8776	-11.608	-9.0097	-9.6776	-10.498	-7.9175	-6.5174	-8.9508	-7.2849	-9.7579	-11.413	-9.61	-9.4988	-10.031	-9.3488	-12.4	-8.7014	-9.6741	-9.6505	-8.1098	-10.997
-5.1865	-3.8202	-3.365	-5.4109	0.10021	-4.0256	-5.8195	-4.2225	-3.7843	-1.8318	-4.6959	-1.7938	-3.9548	-5.1007	-6.2139	-5.4185	-5.6467	-4.3299	-4.6535	-3.2914	-3.9011	-4.5386	-3.6107	-2.5855	-2.9484	-4.7794	-5.5448	-4.8256	-4.9246	-4.3738	-3.0903	-4.4301	-3.7109	-2.0391	-4.5842	-4.895	-4.6347	-3.6446	-4.1279	-3.5169	-4.7785	-4.135	-2.9935	-5.5848	-3.2441	-2.9563	-1.6168	-3.2008	-4.1822	-6.005
9.5321	7.3634	6.4761	6.7549	7.1739	6.158	9.0787	7.999	10.475	5.4299	7.7123	10.587	7.9696	7.9987	5.4887	5.9504	10.323	7.8776	7.5544	10.096	7.799	9.8843	8.5233	6.7924	7.8098	9.0133	8.1801	5.6124	9.7959	7.2691	8.4184	6.5882	9.7719	9.4482	9.3112	5.8506	6.2145	10.304	8.384	8.1965	7.3833	5.9113	8.5327	9.3474	11.048	7.6385	7.0784	8.1172	8.0065	9.3068
-1.3244	-2.4747	-1.6828	0.97942	-3.1628	-2.0191	-1.3927	-0.31015	-2.4502	-2.4976	-0.36309	-2.8976	-0.24697	-1.0319	0.14069	0.31948	1.9818	-1.2198	-1.359	1.0262	-1.4183	-0.98863	-1.2909	-3.6109	-0.66776	-1.4963	-2.5394	-1.1754	-1.6356	-1.3596	-0.845	-1.1341	-3.329	-1.8201	-1.7506	-0.80696	-1.8251	-1.3184	0.24582	0.086026	-2.6381	-2.6015	-5.1383	0.46725	0.46266	-0.056239	0.37519	-0.25046	-1.4721	-1.4687
-12.443	-10.145	-11.235	-9.301	-11.057	-10.662	-7.8049	-11.197	-7.5894	-10.063	-11.612	-10.005	-10.245	-9.6966	-10.014	-8.8529	-9.3924	-12.449	-13.523	-10.027	-8.2153	-11.053	-10.928	-8.5349	-9.1315	-7.9582	-11.002	-11.147	-11.518	-9.2058	-9.9059	-8.7054	-10.912	-10.07	-10.521	-10.767	-9.6458	-9.3884	-9.6597	-8.9834	-10.986	-8.252	-8.8486	-10.884	-9.0008	-10.232	-11.034	-11.445	-10.263	-9.2758
-11.351	-12.561	-11.043	-9.5533	-12.38	-11.701	-9.8996	-11.175	-10.116	-12.1	-13.129	-13.579	-10.871	-12.916	-12.408	-9.6885	-10.655	-11.782	-9.529	-9.6987	-11.77	-10.573	-10.019	-8.8486	-8.7748	-9.7434	-13.044	-10.012	-11.995	-10.818	-12.078	-10.057	-10.601	-11.034	-12.813	-10.162	-11.179	-13.584	-10.912	-9.2696	-11.726	-11.457	-9.875	-11.724	-12.071	-13.34	-8.872	-9.7654	-9.8612	-11.071
0.64587	2.8194	0.65362	1.3033	2.3625	2.2355	0.10245	2.1168	-1.3897	2.2399	-1.3176	0.60947	2.7818	3.5663	-0.005618	2.1609	1.1935	2.1143	-1.0146	-0.295	1.5814	1.1976	-0.78658	0.42059	2.8084	-0.32265	0.13858	2.9486	0.75503	0.32119	2.0297	-1.6078	0.44907	0.92158	2.3079	0.69243	-0.67061	-0.36177	-1.8591	0.28239	1.1579	0.21655	-1.5296	0.24756	0.03087	-0.38762	0.63869	2.0388	0.80846	1.852
-10.255	-10.39	-8.5135	-9.2435	-9.2839	-8.5942	-8.6242	-9.0338	-9.9071	-11.139	-7.2495	-8.4847	-10.22	-8.6244	-9.1071	-10.745	-12.461	-10.225	-8.2907	-10.363	-8.6375	-11.284	-7.1513	-10.081	-6.6028	-9.6633	-7.9379	-7.8508	-10.408	-10.741	-7.5922	-10.479	-11.188	-8.8986	-8.6737	-10.292	-9.5515	-8.7886	-9.4288	-8.5341	-8.4215	-9.2138	-8.6445	-8.7714	-10.291	-8.7651	-10.401	-9.5616	-10.153	-9.4798
4.879	6.0167	6.668	5.9308	8.97	5.5243	7.6291	6.1488	7.7658	6.999	4.0327	7.0517	6.7999	9.0737	6.8279	6.9767	6.0695	7.2682	5.9455	6.8229	7.9122	5.857	6.6231	6.4791	5.3705	6.0667	6.138	7.2781	4.7035	5.939	5.0693	5.9819	8.6715	8.0771	5.9076	7.0978	8.1775	8.9409	6.8784	9.0537	8.8383	5.3002	6.7398	7.1666	5.7065	6.8244	5.2477	8.7412	5.6171	7.3014
-19.116	-19.594	-20.434	-22.801	-19.497	-23.247	-20.068	-18.924	-21.432	-21.836	-21.04	-20.297	-21.156	-21.673	-20.331	-19.459	-19.938	-20.388	-18.494	-19.293	-19.687	-22.623	-19.614	-19.146	-20.327	-18.897	-21.86	-20.308	-21.476	-22.932	-21.78	-22.699	-22.787	-20.887	-20.423	-19.203	-21.06	-19.577	-17.471	-21.045	-21.051	-21.98	-20.468	-21.821	-20.431	-23.492	-22.993	-20.108	-18.892	-20.896
-4.8351	-2.3447	-0.97907	-4.2605	-4.4063	-1.3876	-2.3294	-2.2248	-3.4422	-1.8751	-2.3067	-3.5187	-4.6088	-0.85115	-2.4462	-0.21494	-4.0461	-3.5801	-1.232	-3.1908	-2.4735	-2.8945	-2.9458	-2.1667	-2.7589	-0.45767	-4.8152	-1.1527	-1.1719	-2.2879	-2.9229	-0.91371	-1.8473	-4.1337	-3.2234	-1.9626	-3.0337	-3.6872	-2.7671	-1.1785	-3.2717	-3.8733	-4.0199	-2.238	-2.0333	-4.7595	-2.2273	-2.6367	-3.9777	-3.8204
-12.027	-14.276	-11.349	-11.326	-8.5171	-11.884	-11.418	-10.458	-12.133	-9.1336	-11.4	-11.1	-9.5428	-10.4	-10.033	-12.037	-10.732	-9.3344	-8.8888	-13.516	-10.755	-8.0802	-11.415	-11.013	-12.311	-11.239	-10.25	-11.116	-9.1101	-11.03	-11.273	-9.8352	-12.264	-12.627	-11.867	-9.7741	-10.051	-12.766	-11.488	-11.29	-9.7794	-12.463	-11.874	-10.822	-9.7616	-11.46	-12.154	-12.59	-8.9253	-9.2289
0.53635	2.2873	2.3305	0.61631	1.5263	2.2059	-0.71816	2.0768	-0.64312	1.7748	4.2744	0.52537	0.98194	1.2565	-0.17179	1.1594	1.3598	-0.31705	1.3933	3.0535	-0.71607	2.9033	2.3173	3.4171	2.0731	-0.21281	0.32558	2.4444	3.5328	1.6056	0.98338	1.2484	0.90388	3.0691	2.0064	-0.54052	0.67294	1.8145	1.7684	-0.65348	3.7616	2.7722	1.601	3.2924	1.1361	3.4651	2.0277	3.0776	1.2509	0.68151
5.4913	3.5942	4.9433	5.2944	5.9034	5.3103	5.0559	5.2222	6.1612	2.5609	4.0774	2.8494	4.7631	5.7165	4.4254	3.838	4.8675	3.9854	4.3766	5.2293	5.1229	4.4496	3.7378	4.052	7.8488	2.5486	2.7175	5.0999	7.0218	2.7927	3.2081	4.3796	6.2286	5.4196	4.2739	5.3424	2.6174	5.1594	5.3308	3.2552	5.4156	5.9142	5.5471	4.9289	4.8648	3.861	3.6621	6.8147	4.4949	5.5616
-5.2385	-7.195	-6.6338	-7.6408	-5.5455	-7.4933	-6.0136	-4.0887	-8.1044	-6.7717	-7.6755	-5.8132	-7.7499	-7.4267	-5.9082	-6.2105	-6.7909	-5.6226	-4.4512	-4.5612	-5.0861	-5.7213	-7.4918	-7.8472	-7.3029	-6.0857	-5.5203	-5.637	-6.6059	-5.9468	-7.583	-6.1493	-8.2955	-8.6003	-6.0893	-5.8955	-8.4538	-6.1959	-4.2991	-9.2849	-6.8447	-7.9808	-6.5508	-4.435	-5.2622	-5.7834	-6.085	-7.6459	-4.9988	-6.4278
-9.2506	-9.0338	-8.833	-8.4324	-10.082	-9.0729	-9.9424	-7.1467	-8.5397	-9.9424	-9.0079	-10.047	-10.196	-13.619	-9.3795	-8.6412	-10.935	-8.7598	-8.475	-10.286	-9.0972	-8.9828	-8.7723	-9.9401	-7.7136	-9.0028	-8.2281	-9.6073	-10.605	-7.5133	-9.0922	-10.34	-9.8847	-9.9823	-9.6794	-9.5717	-9.3172	-13.23	-8.2562	-9.6034	-8.3617	-8.7277	-12.207	-9.7843	-9.4051	-9.1207	-10.955	-6.5804	-9.613	-8.9152
-10.42	-10.463	-10.257	-11.837	-10.815	-12.214	-10.549	-10.474	-9.8832	-8.8277	-13.103	-10.214	-12.03	-10.595	-11.892	-10.747	-10.676	-11.745	-12.581	-10.137	-9.4988	-11.164	-11.524	-11.41	-9.6457	-13.13	-11.083	-11.412	-11.442	-11.944	-7.3662	-10.175	-10.67	-11.968	-12.783	-9.7853	-12.988	-13.456	-11.316	-10.77	-8.358	-10.009	-11.85	-11.861	-10.922	-10.172	-10.158	-9.587	-9.8262	-12.379
-2.3404	-1.8805	-2.0244	-0.57636	-1.5967	-2.6055	-0.24725	-3.629	0.85676	-3.7212	-1.7517	2.4068	0.16687	-3.0285	-1.243	0.56521	-1.6339	1.7018	-1.0603	-3.1589	-0.92906	-1.6626	-0.84482	-0.48261	-0.41694	-1.7219	-0.22438	-0.88535	-1.1109	-0.57249	0.58121	0.68677	-0.44035	-0.79833	-2.0865	-1.1157	1.2008	-1.5734	-1.9372	-0.15118	0.28074	-0.86536	-0.079063	-2.4457	-1.3846	-3.6085	-1.4425	-2.1678	-2.0068	-0.052458
3.4754	2.1357	2.3389	2.1692	4.2245	3.2329	0.60274	3.2167	3.093	1.7765	1.4924	1.675	1.7314	4.396	2.7774	3.1363	2.196	2.6989	4.2447	2.6932	3.0249	5.2024	2.0043	2.2959	3.1178	2.8764	2.7633	3.8664	3.3704	1.2031	3.3862	3.3769	2.3911	1.4344	3.3715	3.7266	0.79065	4.2664	3.0579	1.361	3.8065	3.1874	3.4949	2.4559	2.7188	4.4779	3.1771	4.4575	2.3145	0.67201
-0.053675	0.8281	-2.3649	0.26082	-0.27104	1.2655	0.98031	0.33076	0.95324	2.2655	-1.9045	2.3241	1.8523	-0.70873	-0.17606	1.0672	0.19164	0.73912	-0.30644	0.42264	-2.8743	-1.1858	1.0817	0.55196	-1.0917	-0.34653	0.41535	2.5195	-0.17645	1.9103	-0.506	-0.19527	-0.76874	0.56995	1.1994	-0.2274	1.1821	1.2465	0.41797	1.5995	1.9792	-0.20599	-2.5249	0.84856	0.74911	-0.84022	2.4271	-0.77626	-0.12449	-1.2656
-9.4412	-8.4061	-8.4843	-9.5546	-10.587	-11.285	-8.481	-7.6627	-10.394	-11.107	-9.441	-10.259	-9.3127	-9.035	-8.0422	-8.0735	-9.651	-9.6968	-11.037	-8.2182	-7.9682	-6.987	-13.01	-10.142	-10.317	-7.3547	-8.5068	-10.14	-9.8168	-9.9651	-9.1126	-8.3461	-9.7184	-9.5461	-8.9574	-8.7199	-11.104	-8.4975	-8.9495	-6.0853	-8.9408	-10.261	-9.2834	-9.3974	-8.0623	-7.2417	-9.902	-8.4212	-8.8627	-8.2659
-11.35	-12.092	-11.747	-10.796	-12.8	-11.844	-12.827	-10.37	-7.3731	-11.455	-12.629	-12.315	-10.158	-10.212	-10.443	-11.987	-9.9526	-11.987	-13.093	-11.849	-10.834	-12.393	-10.598	-12.465	-11.762	-9.966	-9.9145	-12.615	-12.708	-13.292	-10.606	-14.107	-11.717	-13.611	-10.388	-13.008	-12.064	-10.682	-11.012	-10.134	-9.1039	-9.8716	-13.829	-10.989	-10.061	-11.332	-12.132	-12.079	-9.9082	-11.196
3.9995	6.3519	5.4521	6.9915	6.5596	6.947	8.4964	6.4036	5.5538	5.7939	3.5144	6.6506	7.1521	5.9257	5.3395	5.8815	5.0554	7.5394	4.3612	5.5148	4.9681	5.1628	6.5187	4.9943	5.3327	4.6516	3.6716	5.2018	5.7277	5.2718	5.3733	6.2678	6.2948	4.978	5.0114	7.0768	4.5224	4.7662	5.3324	6.1863	4.4511	5.2018	6.7082	4.8368	5.5816	4.9254	6.3874	5.0935	4.9768	4.8799
-6.158	-5.0009	-4.6751	-7.8014	-4.2287	-4.8844	-7.4916	-6.768	-4.3699	-4.4605	-5.6915	-3.3358	-6.3428	-3.2488	-5.3346	-5.9697	-5.6164	-6.553	-4.9737	-6.3436	-5.5244	-4.3632	-6.9369	-7.911	-6.0653	-5.3376	-6.625	-5.5065	-4.6364	-5.9875	-5.9369	-4.4073	-6.9245	-6.7692	-6.0106	-4.9001	-7.2286	-5.4408	-6.6542	-5.672	-4.6882	-6.7712	-7.6002	-7.4411	-6.9849	-6.9575	-4.4888	-4.8011	-9.5365	-6.3709
-21.149	-21.826	-21.711	-21.559	-23.521	-21.75	-20.125	-19.956	-22.355	-22.375	-23.738	-22.281	-22.178	-20.98	-21.871	-24.157	-21.434	-24.223	-22.655	-22.363	-22.208	-22.474	-19.056	-20.692	-21.634	-20.022	-21.507	-23.048	-24.06	-23.598	-21.483	-19.654	-23.328	-23.139	-21.873	-21.802	-22.607	-20.934	-18.967	-21.274	-21.555	-24.082	-21.824	-21.67	-24.892	-23.652	-23.282	-21.613	-19.96	-22.2
-14.389	-14.116	-14.746	-14.283	-15.622	-16.631	-15.949	-14.16	-13.059	-12.155	-13.521	-15.193	-11.066	-14.117	-14.544	-16.424	-15.094	-14.069	-13.093	-12.316	-16.325	-15.003	-12.502	-13.596	-11.689	-15.538	-11.528	-17.15	-14.65	-13.285	-10.946	-14.072	-13.835	-14.303	-12.784	-14.48	-14.237	-15.912	-15.003	-16.295	-12.71	-11.899	-12.65	-12.528	-14.255	-13.952	-16.505	-16.087	-14.828	-13.399
-6.3331	-5.5156	-3.4783	-4.7421	-2.5085	-6.0341	-5.0766	-4.0746	-4.4984	-5.9799	-4.4698	-4.679	-3.5273	-3.4468	-5.5864	-5.1913	-4.4138	-4.5165	-5.4206	-4.1621	-5.3147	-4.8878	-2.8772	-7.2583	-3.182	-5.161	-7.3035	-3.9819	-6.9658	-4.1624	-6.1781	-6.7692	-5.0521	-3.5074	-5.2943	-4.7939	-4.3709	-2.5537	-5.0804	-3.8851	-4.5487	-7.4771	-3.9421	-3.9506	-3.1579	-5.285	-2.6683	-4.8015	-3.03	-3.517
1.8022	-0.24426	-0.098085	0.90014	0.93609	-1.442	0.72443	1.4527	-0.38792	-0.10276	0.56972	-0.41073	-0.45265	0.41409	0.34932	0.26028	0.28619	-0.69615	-0.81977	0.12575	0.66629	-1.4453	-1.5271	-0.32874	0.063822	2.7664	0.23558	2.6857	-0.112	-0.22593	1.6604	-0.93824	-2.4309	-0.55266	-0.26575	0.22264	-0.96101	-1.1065	2.1249	0.24104	-1.6395	-1.318	-2.4295	0.50369	1.0474	1.3882	0.037667	0.61707	1.3598	2.0446
-0.18313	-1.4621	-2.0124	0.1948	-0.5356	-1.2841	-1.4633	-2.1124	-2.7709	1.4503	-2.4346	-1.7038	-2.335	-2.3193	-0.084527	-0.49206	-5.0241	-1.4701	-1.5631	-1.2455	-3.8376	-1.4951	-2.7077	-0.24386	0.20119	-1.4749	-0.53282	-3.2386	-1.9363	1.75	-2.5944	-0.27982	-1.0498	-1.395	-0.72402	-3.1138	-0.38455	-1.9674	-2.1807	0.12585	-3.0997	-1.5255	0.79517	-0.28757	-2.2255	-2.0178	-0.97201	-2.1751	-2.2749	-2.1114
11.065	10.259	9.6835	9.929	11.382	9.6611	10.234	10.578	10.17	11.288	10.802	8.3306	10.381	11.916	6.493	10.996	9.2265	9.2861	11.057	11.262	9.9415	11.253	9.5998	10.448	9.9648	8.5047	11.74	11.34	8.3349	8.0309	7.6459	7.6779	9.419	10.819	11.811	8.9275	8.6023	9.8209	9.6052	10.635	7.3785	8.3082	9.3714	10.968	8.6469	11.243	9.5087	12.319	8.8458	10.485
1.2411	-0.66825	0.44878	-0.64472	-0.62851	0.032802	-2.8385	0.0028607	0.042558	-1.1568	0.89643	-0.94091	-1.6608	-1.767	-1.9882	-0.52807	-0.85861	0.78053	-2.4411	1.1722	1.43	-1.9097	0.4926	1.1285	0.35067	-0.89019	-1.5216	-0.40607	-2.2153	-0.71512	1.5376	-0.42539	0.13167	0.072682	-0.58639	-1.4286	-0.78773	0.87985	3.2934	0.85553	-0.07099	-2.132	0.57411	0.04569	-0.73956	-0.24442	1.0336	1.4729	0.14165	0.31189
-13.839	-14.954	-16.519	-13.282	-13.363	-15.919	-16.338	-14.13	-14.862	-14.874	-14.657	-14.59	-14.053	-14.314	-16.296	-12.5	-15.173	-14.784	-16.117	-14.337	-14.176	-15.168	-14.461	-15.384	-14.448	-14.506	-14.137	-12.461	-13.06	-12.106	-14.428	-15.385	-14.046	-15.691	-12.585	-12.363	-16.338	-16.46	-14.021	-12.537	-14.864	-18.062	-13.948	-13.595	-15.216	-13.857	-17.36	-16.098	-17.96	-13.703
-15.271	-12.683	-14.858	-12.525	-14.832	-12.716	-14.295	-11.771	-13.607	-13.583	-12.005	-14.441	-14.016	-13.607	-13.764	-11.306	-13.101	-14.682	-14.639	-13.262	-13.02	-12.948	-12.858	-14.507	-12.846	-13.582	-13.427	-13.267	-13.413	-12.747	-12.033	-11.538	-15.204	-13.051	-14.433	-12.621	-14.092	-13.968	-13.53	-11.73	-14.097	-14.854	-12.605	-12.182	-13.064	-13.708	-13.388	-11.758	-12.249	-12.063
-15.533	-15.013	-13.786	-16.627	-16.31	-13.915	-13.027	-15.523	-16.145	-14.053	-14.448	-14.178	-15.739	-13.459	-13.947	-14.556	-17.081	-15.501	-15.492	-15.958	-12.446	-15.574	-13.53	-13.874	-15.648	-12.257	-13.342	-13.071	-14.353	-14.792	-14.222	-16.529	-15.783	-15.93	-14.756	-14.939	-15.348	-14.767	-14.629	-15.177	-14.556	-14.461	-14.891	-15.64	-12.537	-11.939	-14.57	-15.202	-14.763	-14.687
-20.261	-20.902	-20.763	-19.861	-20.707	-17.447	-19.737	-21.932	-20.001	-19.108	-21.916	-24.05	-20.407	-19.385	-19.845	-20.397	-21.239	-21.189	-21.423	-19.126	-20.177	-20.807	-22.19	-21.051	-19.814	-22.358	-23.081	-19.919	-22.762	-21.774	-21.667	-22.375	-21.032	-19.474	-22.12	-19.991	-22.518	-22.606	-18.839	-23.152	-20.93	-20.494	-21.898	-21.316	-19.314	-21.203	-22.853	-21.357	-20.219	-20.309
-12.208	-11.121	-10.11	-13.435	-10.703	-11.587	-12.777	-11.199	-12.974	-10.528	-10.798	-14.54	-11.049	-13.863	-9.5558	-11.807	-11.887	-11.693	-12.006	-11.788	-12.137	-10.519	-12.513	-12.08	-13.075	-9.9996	-10.791	-11.589	-8.2054	-11.074	-10.794	-10.414	-9.5987	-11.067	-10.39	-10.278	-10.98	-13.007	-11.574	-12.279	-12.669	-11.028	-12.129	-10.577	-13.124	-11.951	-12.596	-12.014	-11.663	-12.894
-1.2762	-1.979	-0.96067	0.24322	2.6395	-0.5971	-1.5607	2.2425	0.44916	0.092432	-1.5004	-0.5534	0.92035	0.12549	-1.129	-0.63495	-0.85735	0.23882	0.10938	-1.0159	-0.84291	-1.3722	-0.72618	-1.5476	0.45081	-1.4791	0.64132	0.91666	1.338	0.0090084	-1.1688	1.6083	-0.80919	-0.052079	-0.84893	0.91978	-0.23335	-0.33159	1.2542	0.31335	2.1031	1.6246	-1.1116	-0.36904	-2.1404	-0.94493	-2.5442	1.9389	-3.8542	1.709
6.6122	6.2144	7.0933	7.5616	6.791	3.8004	7.1107	4.0223	8.3608	6.6714	4.0655	7.1865	8.6862	6.443	8.5185	6.9629	7.472	7.4847	7.4997	8.071	8.1294	7.4698	6.2833	4.7672	6.7546	5.547	8.1821	5.8824	7.1871	4.2958	6.8635	6.4128	9.1252	7.0799	7.4811	8.6761	5.3232	6.1835	8.0569	6.6559	5.9609	6.2008	7.3221	4.5952	7.3816	6.0899	6.0009	6.4861	9.9461	5.9096
3.0781	3.1448	0.90363	1.8332	0.40802	2.2485	0.64395	2.6947	1.0478	0.94572	2.2852	1.4287	2.9947	2.5685	6.2954	4.1657	3.1338	2.6343	2.6024	2.2329	0.93967	1.7414	2.7149	1.7718	2.7092	2.5414	3.7317	0.78737	2.4948	1.8253	4.1365	2.6013	2.6225	1.4724	2.8131	1.9194	2.4571	2.4841	3.3821	0.1278	2.3469	2.6925	1.8592	3.1179	3.3619	2.6465	0.14301	3.93	1.4787	2.0356
8.8402	7.8724	11.246	9.1552	7.4281	9.2613	9.4793	8.0319	8.6695	9.2515	4.8617	8.6702	7.5675	8.3631	7.7523	9.429	8.8145	9.6114	8.293	9.9089	8.7687	8.7264	7.6551	8.281	8.9328	9.905	8.9491	9.1999	9.2812	7.3408	8.1985	8.842	11.022	8.0614	7.0512	7.1495	9.4915	7.749	9.2394	7.8607	9.2844	8.4977	9.1503	5.8734	8.9868	10.575	8.6212	8.6777	8.0425	9.7512
-8.7338	-9.8657	-9.5927	-8.7311	-9.9003	-10.283	-9.2233	-7.5056	-7.361	-7.9462	-8.9687	-9.4014	-8.0153	-7.7788	-7.5722	-7.0494	-8.3057	-9.9262	-8.0392	-10.159	-6.7132	-9.0957	-11.137	-10.426	-8.5782	-7.9622	-9.6356	-10.44	-8.0005	-8.1803	-7.5465	-9.225	-6.7015	-10.569	-7.2355	-10.075	-9.3314	-7.1162	-8.9351	-9.1266	-7.4009	-6.1069	-10.97	-10.464	-9.3954	-11.916	-10.827	-10.727	-9.9932	-8.5628
4.7665	5.9804	5.19	2.8336	4.4386	5.1786	2.1869	4.8743	4.8193	5.1321	3.0053	5.6109	4.2831	7.5749	4.5541	5.8676	3.9579	3.8635	6.6958	5.1479	4.2225	5.0799	5.5608	3.9589	5.3361	2.1437	5.1398	5.6733	3.3125	5.2216	5.3728	5.8388	4.2935	5.2313	5.6592	5.4795	3.1363	6.8905	3.8454	7.2439	7.291	3.9226	4.8175	5.2775	6.5577	4.6691	4.4925	4.2451	5.4449	4.9565
-9.508	-9.0395	-7.3175	-9.0726	-10.564	-9.8249	-8.6425	-10.237	-10.266	-9.9611	-8.8789	-8.7307	-8.4556	-9.0105	-10.936	-8.9286	-9.4383	-6.0766	-8.4471	-9.2144	-10.339	-9.7889	-7.1442	-8.1965	-9.5738	-9.5448	-10.54	-9.9844	-10.808	-10.527	-9.8341	-10.837	-11.494	-8.6618	-10.456	-8.8841	-10.579	-8.281	-9.1988	-12.47	-8.5897	-10.934	-7.697	-8.7148	-11.452	-9.3621	-10.107	-7.5445	-8.1941	-7.9444
-3.8028	-2.9517	-2.7648	-3.5817	0.85701	-3.8796	-2.556	-3.9054	-2.2864	-2.7054	-0.62704	-1.7394	-3.3527	-5.2358	-2.9977	-3.8859	-1.7431	-5.1992	-1.9655	-2.4523	-3.9079	-2.765	-1.8994	-0.17158	-2.2468	-2.2064	-1.5473	-2.2242	-3.5729	-1.8847	-4.3363	-1.8714	-2.1701	-2.9349	-2.6316	-4.1506	-6.0737	-2.9481	-0.47112	-2.2915	-1.7846	-2.0664	-4.474	-0.065835	-2.7745	-2.2029	-0.43113	-3.656	-2.0822	-3.0765
-1.9577	-0.70891	-1.3679	-1.2266	-1.5779	-1.7253	-2.4667	-1.1913	-3.6378	-0.9693	-1.3255	-1.2184	-2.947	-2.1693	-0.11679	-2.3724	-2.3656	-1.6021	-2.415	-2.6735	-2.8874	-0.071644	-1.0319	0.049902	-0.60443	-1.2731	-1.6634	-1.9176	-0.98685	-0.29525	-3.3686	-3.5582	-2.8437	-2.4474	-1.069	-1.4246	-0.50435	-2.2371	-0.9091	-4.5021	-1.1884	-1.1179	-3.3362	-1.3779	-3.3105	-2.5231	-4.1444	0.80663	-0.95573	0.064845
-0.99844	-1.8732	-3.367	-1.3238	-0.98734	-3.8422	-3.7691	-2.8503	-2.3919	-1.258	-4.2506	-2.2659	-2.1895	-0.73046	-2.2082	-3.0489	-0.6726	-2.0971	-2.5464	-2.1869	-1.5631	-1.6402	-2.0866	-2.7632	-2.0238	-3.5728	-2.9597	-1.2847	-2.4573	-2.4135	-4.2859	-4.1481	-2.8283	-3.5405	-2.0293	-3.4537	-3.8889	-3.7286	-4.4255	-3.3641	-1.6702	-2.5354	-1.3422	-0.74621	-2.7626	-2.9237	-2.5903	-3.3048	-2.8353	-2.9765
-20.16	-21.665	-21.734	-23.524	-22.922	-26.503	-21.933	-21.796	-23.854	-20.784	-23.399	-20.616	-20.233	-20.445	-25.304	-21.717	-23.538	-20.822	-21.493	-20.839	-23.07	-21.165	-21.476	-22.841	-21.165	-22.04	-22.104	-20.793	-20.267	-21.182	-20.629	-22.658	-22.4	-22.611	-21.273	-19.876	-22.252	-20.203	-23.796	-22.639	-23.113	-22.928	-20.156	-21.879	-23.339	-20.352	-23.547	-21.573	-21.305	-22.451
1.4135	0.96048	0.96559	0.683	0.075033	-2.177	2.3417	1.0593	3.8283	-1.18	0.51565	1.9901	0.71861	-0.98228	0.11742	-0.22293	-0.15866	-0.083415	1.4753	0.45954	0.58521	0.60812	-1.6267	0.99656	-1.4006	-1.5364	-0.19954	-0.33039	1.1419	0.36771	-0.34499	0.028077	-0.68923	-1.942	2.3028	-0.23841	-0.50883	-0.061974	-1.8664	1.6342	0.86845	1.839	1.7812	-0.61403	-0.812	-0.34067	-2.1074	-0.71874	-2.1505	-0.6261
-20.458	-20.359	-20.969	-21.474	-19.499	-20.216	-21.338	-21.127	-22.212	-22.046	-20.365	-22.614	-20.361	-20.799	-20.292	-17.367	-18.969	-20.373	-20.158	-21.705	-22.504	-21.972	-19.767	-19.055	-21.915	-19.633	-20.316	-22.352	-21.395	-20.845	-20.627	-20.458	-20.97	-19.743	-20.113	-22.484	-19.006	-21.484	-19.283	-19.886	-19.572	-20.02	-22.354	-19.638	-20.385	-18.61	-21.08	-20.12	-19.6	-20.106
1.4216	0.13309	-0.49257	-0.71967	-0.28586	1.6305	-0.87577	-2.2103	-1.689	0.82874	0.26643	-1.0996	-1.165	-1.7951	-1.4662	-2.1569	-3.7349	-2.6245	-1.1364	-3.8146	-0.024416	0.61778	0.20393	-1.4551	-0.87962	-3.4766	-1.5759	0.34987	-0.27054	-2.4095	-1.8844	0.72953	-0.42785	0.43674	0.42226	0.42741	-0.72064	0.78553	0.30839	-0.21564	0.55935	-0.29937	-0.82914	-1.4653	-1.942	-0.22033	2.6744	-2.6552	-1.0304	-2.7907
-4.5332	-4.911	-6.0088	-2.8076	-5.8782	-5.2167	-5.2165	-5.7885	-7.0389	-5.9571	-5.7539	-5.576	-5.6974	-3.4799	-7.6735	-6.0741	-4.6804	-7.4512	-5.2444	-5.6872	-6.2066	-5.0024	-6.5117	-5.4291	-5.0329	-3.2803	-6.5395	-5.4102	-7.7936	-4.0687	-6.1431	-6.5168	-5.6136	-5.2744	-6.7519	-4.2377	-6.5427	-4.426	-5.9756	-4.7418	-7.7213	-6.0999	-6.6861	-4.5945	-5.305	-5.8049	-5.8623	-4.1402	-5.8669	-4.0821
-5.4891	-7.3385	-11.388	-10.585	-10.728	-9.5226	-9.9258	-9.6366	-10.028	-10.345	-8.3484	-11.468	-8.6397	-10.061	-8.4548	-9.8666	-6.702	-9.8986	-9.8228	-7.4148	-10.525	-11.387	-8.3052	-6.175	-9.4573	-9.6722	-8.6617	-9.7704	-8.7222	-9.1991	-7.2068	-10.673	-9.1632	-11.183	-11.578	-9.9721	-9.7216	-9.2434	-10.634	-8.5075	-10.23	-9.7521	-10.653	-12.159	-10.695	-10.717	-8.4873	-10.067	-10.308	-10.362
-1.672	-2.7204	-3.5582	-2.7933	-2.1726	-2.898	-2.5959	-2.7887	0.93137	-0.30784	-2.8511	-1.0159	1.3117	-1.3484	-0.92575	-0.57338	-4.1746	-0.79102	-1.8859	-0.31729	-1.307	-1.719	-2.0299	-2.4955	-2.1908	-1.0674	-3.4238	-2.2584	-1.6953	-6.2984	-1.5235	-2.2517	-3.7151	-0.81597	-0.48363	-3.0208	0.043365	-2.2346	0.54238	-0.44578	-1.7151	-0.5536	-1.9669	-3.9402	-3.4875	-1.0194	-1.8917	-0.83708	-0.84717	-1.1552
-7.2358	-2.2637	-4.2839	-4.5556	-2.5312	-6.0689	-3.1417	-3.2723	-5.5428	-5.8104	-2.4355	-1.1769	-3.167	-4.1036	-4.9211	-3.174	-3.4909	-3.2942	-3.5745	-1.4312	-2.4545	-2.6876	-4.1606	-3.3291	-1.8259	-2.0776	-1.3428	-4.7845	-3.797	-6.0731	-4.3528	-5.6823	-5.0472	-3.4831	-6.3592	-2.2192	-3.4294	-4.1586	-1.6514	-3.9266	-3.8029	-5.223	-5.8717	-2.8724	-3.8449	-4.0209	-3.8556	-2.79	-3.7563	-3.4893
2.2619	-0.88091	2.352	1.0921	1.6962	1.4579	3.8292	2.5967	1.7351	2.2479	1.0254	1.4404	1.5874	2.4532	-0.48318	2.6601	-0.44567	1.2565	3.1916	1.2197	2.1481	0.38571	2.8222	1.0327	2.8419	0.89905	-0.39239	1.8068	0.50342	0.74189	1.7151	2.6105	1.6137	1.1853	0.51891	0.95316	2.1874	1.6473	4.2398	2.6251	1.1756	2.4439	2.435	3.1771	0.87384	3.7478	1.025	2.3418	3.1113	0.66081
0.22918	-5.0429	-4.1194	-1.7042	-4.671	-2.0129	-2.671	-1.7161	-2.3264	-4.7379	-2.1194	-2.184	-1.4867	-2.0557	-1.1438	-3.253	-2.0516	-5.4477	-3.6518	-3.5526	-3.5688	-2.6121	-2.4706	-1.7659	-2.6428	-1.7718	0.64036	-3.0758	-1.8977	-2.4062	-3.3994	-1.1805	-1.8516	-0.9101	-4.0985	-3.0022	-2.7089	-3.2308	-1.7065	-3.1255	-1.8734	-4.2941	-3.3976	-3.4513	-5.378	-3.1381	-2.5784	-4.4844	-4.5612	-3.4074
-10.327	-8.4798	-9.4077	-10.105	-9.4504	-10.972	-9.7148	-9.6265	-12.377	-10.59	-10.726	-9.2291	-10.074	-9.4068	-11.352	-11.205	-10.45	-8.8619	-10.352	-9.3369	-11.178	-11.077	-12.023	-10.967	-10.749	-9.2679	-11.76	-8.9108	-12.477	-13.29	-10.658	-11.223	-8.9016	-10.889	-10.828	-10.53	-9.629	-12.036	-10.653	-14.365	-8.9224	-9.1873	-12.229	-8.7951	-9.8071	-10.544	-11.226	-12.009	-8.825	-11.777
-2.0553	-3.7892	-5.2616	-3.0677	-5.0347	-3.3753	-4.6494	-3.3746	-4.1323	-4.7572	-5.6906	-4.0469	-2.8666	-2.2992	-3.5486	-3.3514	-4.8046	-6.0021	-6.769	-3.3934	-6.0443	-5.7435	-5.4343	-2.9515	-4.266	-4.869	-4.4942	-4.0591	-4.4532	-5.0065	-3.7012	-3.4416	-3.4795	-3.7271	-4.2923	-4.4525	-4.0004	-5.4365	-4.7828	-4.6745	-4.3403	-3.9596	-5.9845	-6.4144	-4.9027	-4.006	-2.5123	-4.5932	-3.7078	-5.1003
-13.503	-15.016	-14.504	-14.235	-13.265	-14.454	-13.912	-15.18	-16.52	-16.325	-15.474	-15.777	-15.735	-15.198	-13.856	-14.643	-14.872	-13.521	-13.432	-12.993	-15.214	-13.437	-12.086	-14.333	-14.325	-13.324	-15.42	-14.52	-12.898	-14.554	-14.784	-15.672	-16.573	-13.689	-13.842	-12.67	-15.179	-13.338	-13.334	-14.827	-13.16	-13.773	-15.615	-14.057	-14.93	-11.602	-13.42	-12.91	-14.494	-15.077
-3.6717	-3.1839	-3.9738	-5.5973	-5.598	-1.7706	-4.2389	-3.654	-3.5415	-4.823	-2.5206	-4.5194	-3.2037	-5.32	-4.3241	-3.775	-4.0871	-4.5632	-3.2914	-5.5379	-4.7921	-5.3312	-4.0971	-5.8249	-4.9923	-3.7911	-5.0818	-3.1572	-3.6007	-2.9275	-3.1944	-2.9953	-3.8363	-2.9581	-5.1288	-5.9651	-3.4618	-5.68	-3.944	-3.5816	-3.9422	-3.7125	-4.5466	-3.8479	-5.3547	-3.7542	-3.9543	-4.797	-3.462	-4.0464
6.8995	6.2583	5.1203	8.2297	5.8946	6.1333	7.7943	7.9618	5.6732	7.7346	7.7152	6.4861	7.2584	9.0948	7.6355	6.2869	8.953	6.0946	9.1817	6.4129	6.484	8.0987	5.0501	5.0069	8.3898	8.5837	8.7785	4.032	10.033	7.6013	5.5606	5.4354	7.7433	8.7262	6.904	7.6209	6.9935	6.5764	9.2839	7.222	6.7819	7.5078	6.2353	5.1682	7.4735	8.596	7.6588	5.9569	6.6064	7.8846
1.826	0.87288	3.1309	2.5653	1.5714	0.69673	3.6498	0.69031	1.9185	1.8316	-0.0066392	2.8015	1.8168	0.41552	0.36499	1.7868	3.6546	1.4123	1.5491	2.0696	0.65328	2.6537	2.6453	1.3562	1.7102	2.776	1.2762	-0.26958	1.3398	2.166	3.285	-0.51153	1.2554	2.8301	0.78684	1.3747	3.5851	0.96905	3.0498	2.9489	0.61266	3.1216	2.7734	0.0067404	1.8071	0.68452	-0.91925	1.8915	2.9928	3.1041
-1.0685	-2.32	0.11146	-1.5572	-3.1277	-1.5359	-1.0469	-0.63416	-2.2889	-1.0481	-1.5413	-0.96925	-3.4336	-0.27769	-0.65231	-0.14737	-0.46546	-0.77161	-3.6725	-0.97043	-0.61007	-2.3857	0.94742	-0.94912	-0.24843	-2.0659	-1.2963	-4.0882	-2.1609	-0.51672	-1.0904	0.4097	-0.59362	-1.0915	-1.1956	-0.62346	-1.8664	-1.0497	0.022114	0.79708	-1.5109	-1.9632	-1.726	-3.9275	-1.1937	-3.0769	-0.42147	-0.31113	-3.3921	-1.5134
-0.86625	-0.25328	-0.88685	-2.9308	-0.47499	-2.7824	-1.3303	-1.7056	-0.36324	-1.3566	-1.599	-3.926	-0.6012	-0.71458	-0.0092691	-2.0678	-0.23919	-1.0817	0.31704	-1.5592	-1.2444	-0.21824	-2.179	0.10055	0.60172	-2.0884	-1.8116	-2.481	-2.2775	-0.8668	-2.065	-3.5673	-1.529	-2.5654	0.38458	-1.8358	-1.6535	-3.3342	-0.093178	-3.5235	-2.2058	-2.3339	0.44245	0.22979	-1.1288	-1.6093	-0.86699	-0.17106	0.36384	-1.033
-10.364	-12.473	-13.009	-10.224	-9.5028	-11.661	-9.6964	-12.912	-11.708	-8.296	-11.531	-11.883	-10.53	-10.067	-12.391	-11.953	-11.922	-11.578	-9.857	-10.118	-10.522	-9.9852	-10.674	-9.6513	-10.571	-9.1265	-10.767	-11.027	-10.618	-11.896	-11.285	-10.258	-11.826	-9.8296	-11.81	-10.741	-10.255	-8.2697	-9.8826	-10.565	-9.4743	-10.152	-8.4126	-10.913	-8.6124	-11.331	-10.202	-11.471	-9.6982	-11.722
-9.3601	-10.931	-10.202	-9.5801	-8.3077	-10.082	-10.677	-9.697	-10.303	-10.845	-9.2961	-11.132	-8.0571	-11.969	-10.082	-9.3116	-8.0396	-9.4964	-9.8705	-10.034	-9.7639	-11.513	-8.7537	-8.4699	-8.7557	-10.503	-8.8198	-8.0193	-8.6055	-8.456	-7.1413	-8.8145	-10.949	-6.8116	-7.8068	-9.5268	-9.0566	-8.5463	-10.458	-12.569	-8.046	-7.8959	-10.614	-9.3731	-7.6267	-9.0891	-8.2222	-7.0882	-9.8668	-8.899
-2.9223	-5.5395	-5.167	-2.883	-4.7239	-6.3459	-6.2687	-5.9669	-5.155	-4.5553	-5.826	-4.8455	-6.6865	-5.4993	-3.5273	-3.3922	-4.5225	-4.9067	-5.9588	-4.1169	-5.3726	-5.4825	-6.3419	-5.4251	-4.9618	-6.9456	-4.2927	-5.3834	-4.6015	-7.2721	-4.1819	-5.6125	-5.3773	-5.0966	-4.0045	-3.6673	-4.7947	-5.5494	-3.9453	-4.8653	-6.0317	-7.4332	-4.3131	-5.7787	-5.7966	-5.589	-8.034	-2.8348	-4.4522	-5.2685
-0.12135	2.4712	-0.4431	2.2021	-0.79612	-0.5353	0.71411	-1.2116	2.644	2.1292	0.22922	3.1061	-0.61607	1.2691	1.623	0.22672	-0.30649	1.1448	3.556	2.3064	4.7546	0.84236	0.53925	3.3271	-0.52639	0.93288	1.0763	0.92657	1.0183	2.65	1.0678	1.4722	-2.9299	0.69487	-0.60342	0.50913	1.9781	1.6552	3.3206	2.1373	0.41698	1.5842	1.4967	0.86431	2.3179	1.5116	-1.2094	3.2826	1.5938	-1.3962
3.4908	4.4714	2.4268	4.2521	1.2748	3.7917	1.6569	5.4639	3.8537	3.7764	2.9043	3.543	1.2637	3.398	3.3017	1.259	4.7505	2.3737	4.4713	3.5909	2.664	1.6458	2.1662	2.407	3.2369	1.7534	4.7995	2.5203	2.7735	4.7932	4.3702	2.7349	2.7801	2.9671	2.7323	2.7602	2.249	2.8188	3.5988	2.3754	3.1242	3.8393	2.5216	1.3798	2.9787	5.7507	3.3632	2.496	2.8848	3.5377
-20.282	-23.218	-21.71	-23.522	-22.789	-23.905	-22.771	-22.234	-20.927	-21.003	-21.05	-22.386	-22.508	-22.43	-24.82	-22.813	-24.2	-20.662	-20.841	-21.433	-22.709	-23.347	-22.448	-24.583	-19.664	-20.86	-21.046	-25.551	-23.516	-21.732	-21.871	-19.761	-23.103	-20.637	-21.412	-19.469	-23.298	-22.02	-22.749	-22.063	-22.518	-22.861	-22.287	-21.728	-23.673	-22.887	-20.674	-23.725	-21.988	-23.333
5.2995	6.2661	5.4096	4.6123	4.3647	5.2526	5.5332	5.5461	5.9066	5.8193	5.9152	5.1398	3.7869	5.5359	3.6068	5.5076	4.6019	6.0737	4.3168	3.445	3.0164	5.0935	4.5652	3.8518	6.6181	5.1804	6.45	7.6663	5.7604	5.7565	7.2563	6.7919	4.0616	6.8428	5.129	4.4993	5.5512	6.2942	6.0427	3.636	4.8107	5.7915	6.4642	4.8013	7.9684	5.4033	5.3	4.0414	5.0372	5.4312
-12.219	-11.581	-11.945	-10.506	-11.221	-10.663	-11.373	-12.553	-10.831	-7.8274	-10.243	-11.643	-11.514	-9.8031	-11.619	-9.0608	-12.331	-10.417	-10.612	-9.1694	-11.345	-11.114	-11.911	-11.06	-9.9031	-9.4591	-10.932	-9.4919	-10.786	-12.464	-12.788	-10.319	-11.358	-11.247	-10.283	-9.0863	-10.696	-13.655	-10.693	-8.2069	-11.275	-10.573	-10.606	-9.6316	-11.864	-9.3255	-9.4155	-9.6994	-9.0918	-7.9885
-4.2961	-1.5034	-2.2426	-3.8286	-5.6842	-2.7917	-2.8049	-3.768	-3.473	-3.2839	-4.8908	-6.1363	-3.9287	-6.1074	-4.8936	-3.2346	-4.1143	-5.2999	-5.0119	-3.0822	-3.7109	-4.6452	-2.6177	-3.4603	-4.0287	-1.3335	-2.2822	-3.6523	-4.5019	-3.0657	-4.7191	-4.0148	-5.0211	-3.0372	-2.8996	-2.7077	-3.3373	-2.8475	-5.2931	-3.6162	-6.3282	-4.2497	-4.9098	-4.8582	-4.1495	-4.7851	-5.992	-3.0824	-4.4998	-3.7037
-3.9164	-4.5724	-5.796	-4.8933	-5.1749	-4.2689	-7.2291	-4.7905	-2.31	-4.1046	-6.6177	-4.5117	-4.7073	-5.3578	-4.2512	-3.9862	-4.5122	-3.1181	-4.4034	-4.5142	-4.0152	-4.5214	-7.3745	-3.8292	-5.1949	-5.7363	-4.0457	-6.3006	-4.4349	-4.394	-4.0543	-6.6317	-4.0327	-6.4193	-4.5553	-4.1709	-4.6592	-4.3378	-5.9953	-6.6054	-3.5306	-6.4346	-5.457	-4.5439	-4.9557	-5.6306	-7.4589	-5.6151	-6.4879	-3.6163
-12.409	-14.114	-12.09	-13.267	-11.676	-12.686	-15.527	-13.649	-12.757	-13.426	-12.545	-12.241	-10.424	-12.943	-13.354	-12.279	-11.641	-12.028	-12.913	-12.202	-13.103	-13.214	-13.275	-14.732	-11.203	-10.733	-12.879	-14.05	-13.707	-15.514	-15.641	-11.885	-16.644	-11.913	-13.31	-11.999	-11.589	-14.677	-13.301	-11.609	-11.685	-13.077	-13.179	-14.731	-14.346	-14.122	-14.147	-11.53	-13.423	-13.129
-5.5267	-7.2078	-5.6047	-4.5311	-5.9314	-6.8762	-5.2599	-8.6187	-4.8614	-5.4517	-7.8251	-8.0948	-5.9739	-5.4518	-3.8315	-7.5734	-8.2879	-6.9259	-7.2239	-6.9109	-6.9715	-7.7512	-6.374	-8.2328	-5.7284	-4.9367	-6.7261	-6.3545	-7.3889	-6.1148	-5.017	-7.9981	-5.9701	-5.4728	-5.3727	-6.2028	-6.4175	-6.0574	-4.189	-4.3381	-6.876	-6.8022	-6.7064	-5.6638	-6.6093	-6.366	-5.756	-8.4658	-6.4577	-5.1642
-2.6237	-1.2809	-3.6318	-2.1033	-0.99906	-2.0876	-3.1227	-2.0012	-2.6489	-0.89528	-2.4005	-5.7307	-4.1668	-3.7196	-2.9922	-4.4532	-2.2143	-3.2252	-2.8907	-3.7108	-3.0463	-4.745	-1.883	-3.9166	-2.4447	-1.7458	-2.8687	-1.9736	-3.272	-1.9033	-3.073	-0.50151	-2.3173	-1.888	-1.9419	-0.58147	-2.1446	-2.4422	-4.8196	-1.0701	-0.95984	-1.3323	-2.5308	-2.6217	-4.2114	-3.1426	-2.3457	-0.83748	-2.724	-2.1877
-2.531	-3.6233	-2.7451	-2.7976	-1.2115	-3.1174	-2.7452	-3.1244	-4.9937	-3.4343	0.4099	-2.8208	-1.7809	-1.3467	-2.3624	-4.3906	-3.6975	-2.3761	0.047572	-2.7371	-0.80685	-1.86	-2.0827	-3.8782	-1.9752	-2.3194	-3.602	-3.1501	-2.5414	-3.2853	-4.567	-4.4882	-3.3037	-2.4256	-1.6312	-4.2963	-4.6926	0.1625	-0.13319	-2.2012	-2.8322	-1.9581	-3.6631	-1.507	-3.1302	-2.2053	-0.81534	-1.3382	-3.7631	-6.7566
-12.692	-11.729	-12.22	-11.675	-12.978	-11.821	-11.831	-10.314	-9.151	-12.844	-12.185	-10.696	-12.82	-12.088	-13.044	-13.535	-11.304	-11.493	-10.208	-12.183	-10.905	-13.906	-11.833	-12.691	-13.118	-10.857	-13.585	-12.538	-15.24	-12.074	-12.12	-14.665	-10.956	-11.188	-13.759	-12.736	-13.311	-14.373	-11.278	-12.913	-11.772	-12.234	-11.551	-10.995	-9.1385	-9.367	-12.529	-10.267	-9.0854	-11.637
-20.139	-21.801	-21.681	-20.105	-22.725	-22.917	-24.936	-23.856	-20.957	-22.6	-21.731	-23.383	-21.193	-22.724	-21.222	-23.35	-20.444	-23.563	-23.563	-21.436	-22.554	-23.904	-21.126	-23.829	-23.413	-22.198	-22.999	-22.747	-22.332	-22.361	-23.278	-21.122	-21.742	-21.051	-21.644	-21.296	-21.12	-24.267	-20.968	-20.94	-19.319	-21.642	-23.162	-22.768	-20.035	-20.782	-19.682	-21.302	-23.944	-20.861
0.95148	-1.8835	0.78199	-2.5251	-0.79533	-1.5008	-0.69119	-1.4275	-0.77964	-2.7153	0.51865	-2.2659	-2.0031	1.1563	-1.1585	1.6529	-2.5288	0.08451	-0.40406	-1.107	-0.30442	-1.1961	-1.0294	1.0072	-0.11477	0.95667	0.92845	-1.4079	0.33085	1.6023	-2.093	-1.4365	0.14758	-0.98148	-0.85692	0.88549	-0.57438	0.21268	-1.6459	-1.5622	1.2028	1.1166	-0.99654	-1.8515	2.3894	1.1492	0.49235	-0.69605	-2.4782	1.1702
9.3438	9.3548	6.4501	7.3359	8.096	8.0529	7.4751	8.9217	9.555	8.2451	9.4179	7.5286	6.5374	7.2016	6.4404	6.5659	7.2361	5.2438	8.4019	7.0774	7.1435	9.5481	8.7153	7.8952	9.3245	7.9665	8.0956	6.9862	6.8407	7.3223	8.3468	6.602	4.6575	9.4746	8.0639	8.4843	8.7367	7.8346	7.0321	10.2	6.3524	8.469	7.7162	7.703	6.9429	8.8707	7.3646	7.3526	6.7844	8.6127
-12.142	-12.09	-9.7659	-12.276	-10.908	-12.386	-10.985	-11.625	-14.892	-11.489	-11.445	-11.475	-12.005	-12.5	-10.296	-11.521	-12.1	-13.024	-12.077	-9.7283	-11.982	-12.807	-11.473	-11.172	-13.057	-12.964	-12.925	-10.708	-10.739	-12.393	-11.367	-11.199	-12.305	-12.513	-10.944	-12.782	-11.558	-12.551	-11.861	-9.6983	-10.397	-10.921	-13.408	-11.557	-12.802	-11.31	-10.637	-10.189	-9.3596	-11.624
-22.913	-20.855	-21.997	-22.862	-22.041	-24.072	-23.073	-22.482	-24.502	-21.835	-23.077	-21.779	-22.24	-22.782	-23.464	-19.965	-21.16	-22.994	-21.069	-22.461	-25.034	-19.367	-20.169	-22.142	-21.91	-20.861	-24.517	-20.027	-22.255	-20.148	-22.977	-22.017	-21.769	-21.405	-21.164	-21.114	-21.629	-24.054	-22.584	-22.212	-22.328	-19.886	-21.514	-23.799	-20.48	-22.195	-23.902	-21.979	-23.718	-20.651
-11.602	-11.294	-11.277	-13.927	-14.11	-12.488	-10.455	-11.502	-11.078	-11.909	-14.327	-11.599	-13.133	-10.328	-12.219	-13.52	-12.968	-13.14	-13.89	-12.473	-13.099	-15.807	-16.056	-11.234	-12.526	-13.512	-11.542	-14.013	-14.192	-12.629	-14.058	-12.546	-15.083	-12.813	-16.817	-13.061	-13.035	-14.236	-12.403	-13.453	-12.29	-12.148	-10.816	-15.813	-12.364	-15.717	-12.057	-12.744	-11.601	-11.346
-6.5093	-7.2769	-8.6465	-8.784	-8.0734	-7.9256	-7.4465	-6.1403	-8.2466	-9.6177	-7.6037	-8.332	-6.5381	-6.8355	-8.9157	-8.2457	-7.6359	-7.0897	-6.5323	-7.7043	-6.8886	-6.4234	-9.4075	-8.3028	-9.0969	-8.8902	-9.2311	-6.8341	-8.6162	-7.8728	-8.6757	-6.4438	-8.4357	-5.2356	-6.7582	-6.6168	-8.37	-8.7556	-5.6311	-6.7141	-7.7102	-9.4822	-8.5952	-7.408	-7.7297	-8.4358	-7.4726	-9.7683	-6.3515	-9.377
6.271	7.8043	7.9346	5.2232	7.2952	6.7881	6.9207	5.5458	6.29	6.9116	5.6834	5.7335	5.9022	4.5733	4.5588	4.7306	5.5232	6.7345	5.0485	6.9142	6.0385	5.8456	8.2831	7.5395	8.6758	8.2594	5.9415	8.2006	7.2231	8.6211	8.8622	4.1596	7.112	5.6422	4.6392	6.3927	6.0362	6.4146	5.8093	7.0599	7.2795	6.7372	7.7065	7.3936	9.2444	7.9048	8.6954	7.7499	4.6394	8.6626
2.3987	3.4208	0.026695	0.30598	1.8048	1.8165	2.5599	2.2258	3.0389	1.882	-0.4815	1.941	2.1649	0.26905	-0.1967	2.351	0.38647	-0.14487	1.2993	2.9271	-0.49285	1.7123	2.4401	2.0808	1.6222	1.5812	0.24552	0.13882	-0.22584	0.94807	1.4034	2.0521	2.9776	1.6142	3.1419	1.3536	3.8583	1.1622	-0.27936	-0.7221	1.648	0.61372	1.1201	1.8696	3.0267	2.7759	0.39868	-0.72576	2.3529	2.3483
-13.085	-12.914	-14.36	-11.789	-12.663	-14.498	-11.092	-14.844	-13.415	-13.68	-14.31	-12.45	-10.425	-12.687	-12.226	-13.545	-13.931	-10.851	-14.476	-13.131	-13.053	-11.766	-10.621	-12.243	-13.587	-13.971	-14.718	-12.689	-13.348	-13.06	-13.823	-12.497	-15.021	-12.704	-13.982	-12.422	-13.279	-13.801	-11.755	-13.278	-13.678	-12.239	-13.004	-14.334	-13.367	-12.157	-12.045	-12.688	-13.756	-12.722
-4.2953	-0.65191	-3.0854	-2.8302	-2.8196	-4.1623	-1.4068	-3.9173	-0.75282	-2.0223	-2.662	-3.3337	-0.67697	-1.526	-3.1338	-4.1481	-3.1889	-0.18725	-2.9606	-2.8612	-5.9471	-2.4449	-1.8745	-4.2103	-2.6031	-1.6522	-3.6162	0.23545	-3.1172	-3.3424	-1.6355	-4.1138	-1.9787	-1.3509	-3.2198	-2.3544	-2.9734	-2.6034	-1.1543	-3.1502	-4.5659	-2.6936	-3.4168	-0.90506	-3.2856	-3.2589	-3.1751	-2.4768	-3.3058	-2.2151
-13.437	-13.956	-15.397	-15.792	-17.484	-14.456	-14.132	-15.175	-15.577	-16.284	-13.899	-15.356	-17.279	-16.864	-13.719	-13.376	-14.398	-15.713	-16.882	-14.34	-13.276	-14.071	-15.776	-13.932	-13.937	-15.608	-15.727	-15.326	-13.92	-13.176	-15.868	-13.874	-14.585	-14.533	-15.614	-13.923	-16.609	-13.729	-16.538	-13.562	-15.789	-14.853	-16.414	-14.687	-13.495	-14.738	-15.008	-11.701	-14.788	-16.817
1.7569	2.8318	0.86416	3.119	3.2027	2.9195	2.025	0.97366	2.0478	4.6265	0.067228	3.976	3.0982	3.0052	2.3825	3.7043	4.6674	2.5573	2.4888	2.7772	2.9869	3.8157	2.283	2.8426	1.0975	3.5433	1.6621	2.226	2.1565	1.8013	2.3385	4.3432	2.3143	2.9722	2.0731	3.0368	1.3097	2.1835	5.1729	1.2912	4.7068	4.1875	2.3118	0.64391	0.64539	1.9738	1.4702	3.7464	2.2822	1.7759
-21.065	-22.802	-23.677	-20.052	-22.607	-21.981	-22.769	-21.876	-22.461	-24.306	-22.313	-23.445	-23.594	-23.92	-23.472	-21.156	-23.174	-20.394	-22.99	-22.152	-23.397	-21.16	-22.471	-22.979	-22.349	-21.744	-25.069	-22.528	-22.779	-20.965	-23.632	-22.066	-22.456	-21.61	-23.218	-23.926	-22.7	-22.296	-22.001	-21.339	-22.023	-20.242	-22.528	-20.157	-22.997	-24.475	-23.326	-20.834	-23.292	-21.405
-7.5999	-7.3579	-9.0029	-8.8306	-7.2978	-7.3401	-5.5981	-10.956	-8.0715	-7.6666	-6.6596	-6.1329	-6.9288	-6.395	-7.207	-6.3286	-7.5475	-6.8788	-7.3033	-7.8563	-8.9813	-6.2273	-5.5059	-5.7609	-8.2736	-7.6727	-6.0046	-7.3588	-6.8142	-5.2553	-9.4382	-7.7242	-9.2544	-6.9109	-5.6893	-8.1472	-7.687	-6.4971	-8.4848	-7.7047	-8.7703	-8.5474	-7.635	-6.7779	-8.6254	-7.6569	-9.5742	-7.4442	-7.7968	-6.3037
-15.77	-13.252	-10.706	-15.202	-17.028	-13.171	-15.33	-14.719	-16.786	-16.31	-13.609	-15.935	-15.244	-12.634	-15.883	-15.831	-14.894	-14.795	-15.348	-14.029	-15.936	-16.515	-12.824	-17.119	-15.939	-11.322	-15.03	-12.713	-15.238	-15.266	-13.616	-14.833	-13.223	-16.275	-15.68	-17.048	-14.6	-14.231	-14.384	-16.218	-14.002	-14.504	-16.044	-14.584	-11.965	-14.162	-11.516	-12.082	-10.687	-13.09
-1.444	-3.1588	-2.9482	-3.6638	-3.5319	-4.6453	-4.6818	-2.5657	-4.6949	-1.0968	-2.7583	-3.6361	-5.477	-2.6307	-5.3946	-0.21024	-0.62962	-2.8637	-3.5507	-4.2391	-3.4394	-3.3167	-3.9578	-0.88417	-4.2283	-5.042	-4.5855	-3.7292	-1.1086	-2.6276	-3.1895	-1.3573	-2.1707	-1.2317	-2.0119	-3.8798	-4.7653	-2.6807	-2.1394	-5.0586	-3.0965	-3.3331	-0.85782	-3.1563	-3.418	-1.6423	-3.5987	-2.5422	-2.9382	-3.3572
-0.70218	-1.7871	2.595	0.47268	1.8112	0.016887	-0.030156	-1.2659	-0.56025	-0.34655	3.6343	-1.6186	-2.0147	1.2549	-0.15458	-1.11	1.5307	1.0977	1.7958	-1.8544	0.93896	0.27256	-0.43963	-1.5151	0.87693	-1.5571	0.26698	1.3031	4.0557	0.8581	0.75681	-0.29605	-1.2366	0.52338	-1.5509	2.4764	1.2567	-0.24428	1.6107	0.65531	1.3683	0.2182	-0.20331	1.8937	0.29514	0.37009	3.6776	0.16576	-0.014734	1.4447
2.0666	3.5034	2.9795	0.25767	0.89458	1.1388	1.55	1.2222	0.88835	2.1302	2.2732	1.4787	1.7718	0.74114	1.7252	1.0252	0.56055	1.0769	1.8434	2.0304	0.64064	1.9246	1.948	1.8577	0.81161	2.3112	1.8548	0.78802	1.4584	1.9736	1.848	0.36892	3.2413	1.7378	1.8293	3.2971	1.5866	2.942	2.185	2.9906	1.9464	3.9095	2.0255	4.3185	1.7234	2.7896	3.2604	1.687	0.4847	0.11444
8.2327	8.17	8.6006	7.9673	7.8013	9.2397	9.3103	11.05	8.373	9.0333	8.296	8.1828	7.4572	9.2656	7.5045	7.2766	9.4694	7.3385	7.4283	8.8247	7.4631	8.293	7.1579	10.11	9.4437	6.35	5.5224	8.9902	7.0375	8.383	6.2732	7.9844	6.5807	7.0435	8.526	8.8705	6.839	8.0654	9.0966	8.2341	7.2618	6.184	9.4839	8.1098	9.0995	7.0275	7.9575	10.036	8.4903	10.194
4.8934	1.9111	3.1495	2.6552	2.6405	2.788	3.69	1.7928	3.5664	4.1542	3.573	3.5065	2.3254	2.9773	6.1249	2.1698	2.6943	2.1175	5.1913	3.6048	1.9386	1.1143	2.7333	0.37457	3.4067	3.6081	2.7755	4.7562	2.464	2.1715	4.0775	3.762	2.4087	2.7707	4.7293	0.77654	6.8325	1.2552	2.2307	3.5392	1.1434	1.6633	3.8904	1.3975	2.4348	3.3341	4.6327	3.7736	1.361	5.2089
8.7799	8.621	7.4036	6.3708	7.8957	6.8191	6.8835	9.1345	8.4111	8.8536	7.3041	7.4864	7.2091	7.516	7.1772	7.556	6.2576	8.9175	8.0469	7.3495	7.2382	9.1463	7.8259	8.5057	9.5023	7.9384	8.9382	10.135	10.589	5.8887	7.7718	6.7524	7.9106	9.6057	5.8629	10.154	8.9474	9.7752	8.429	7.8952	6.4741	9.6653	6.2107	8.3204	9.6903	8.3142	8.4895	7.9288	5.343	7.6316
2.266	-2.074	-1.8566	1.4902	-1.9715	1.3588	0.56915	1.1621	-0.55284	-1.3578	2.2325	0.7252	1.5845	1.4764	0.70688	0.57242	2.5571	-0.076854	-0.29102	-0.66303	-1.5292	-0.26446	0.32227	0.44447	1.2813	-2.1679	0.56314	-0.96981	-1.0486	1.1827	1.142	0.029144	-1.1122	2.0879	1.576	2.3486	2.4984	-1.0427	0.56662	-0.44287	-0.48675	-0.4788	0.23165	-0.42207	0.70773	-0.9071	1.7782	0.99436	1.8167	0.084015
-9.4433	-6.7233	-9.4952	-8.6848	-7.6134	-8.5986	-8.0901	-10.165	-10.934	-7.8744	-9.6353	-10.637	-8.0468	-9.737	-8.9509	-8.3563	-7.7681	-7.8198	-9.1953	-8.7192	-9.6393	-10.055	-9.4706	-8.037	-8.8209	-7.0948	-6.4124	-10.314	-8.3436	-8.9235	-8.95	-8.0273	-8.6639	-8.8205	-7.4886	-10.544	-10.851	-7.462	-10.785	-10.081	-11.02	-10.575	-10.448	-9.0625	-7.4541	-8.4144	-9.9597	-9.5017	-11.769	-7.2994
0.3283	-0.06265	-1.0586	-1.4476	-0.32915	0.058471	-1.4481	-1.1351	0.3607	0.44421	0.3239	0.10263	-0.33756	-1.4956	-0.87319	-1.8902	1.0087	-0.90276	-0.55791	-1.0833	0.82072	-0.36718	0.017173	-1.221	0.087185	1.1729	-0.67688	1.2606	0.29023	-1.8532	-0.10316	-1.3885	0.38061	1.0617	0.59877	1.7687	-0.34078	1.0253	-0.35716	1.4878	0.27122	-0.14603	-2.3303	-1.3749	-0.003554	0.68917	0.65813	2.0267	-0.22593	-1.1403
-3.2646	-1.5094	-1.969	-3.4985	-0.19794	-1.3442	-0.46652	-1.6733	-0.63268	-1.4137	-1.371	-1.7342	-0.54442	-2.0859	-2.2157	-0.4589	-1.0056	-0.016255	-2.349	-0.3439	-1.9222	-3.5428	-3.6614	-0.57736	-0.48143	-0.71097	-1.5797	-2.9082	-1.9874	-0.21969	-2.5174	-2.9574	-1.0619	-0.73969	-2.3261	-1.6784	-3.5938	-0.91552	-1.944	-1.0625	-2.4636	-3.2012	-1.5996	-0.79155	-0.23482	-1.0094	-0.68438	0.33816	-2.2914	-1.4333
0.91278	0.53504	-1.8558	1.2803	0.044391	0.10947	1.2416	0.86596	-1.1268	1.2116	1.7166	-1.1347	-1.1351	-0.2611	-0.95941	0.55157	-1.1482	-0.93197	0.094324	-0.34471	-1.1724	0.46536	2.8156	2.9842	-1.5482	0.15292	0.035425	-0.77809	-2.4134	-0.30823	0.75792	-0.42977	-1.6948	-0.12139	1.3631	-0.1184	1.0526	-0.56503	0.13026	-0.48452	0.40767	0.080299	0.070886	0.13572	-0.31987	2.2967	1.2404	0.61506	0.80942	-0.74229
-8.1637	-11.742	-12.282	-9.7578	-13.534	-12.724	-10.852	-14.685	-15.347	-10.145	-11.713	-12.878	-12.136	-12.846	-10.578	-11.931	-13.525	-11.267	-12.07	-14.514	-10.473	-11.999	-13.04	-12.547	-10.744	-11.863	-12.983	-10.493	-12.268	-14.073	-12.315	-11.223	-10.358	-12.574	-12.123	-14.521	-11.248	-11.255	-11.506	-12.859	-10.555	-13.409	-13.124	-12.896	-15.051	-11.516	-10.82	-12.676	-11.928	-12.314
-1.7235	0.23494	0.42123	-1.6229	-0.31922	0.98984	-0.31092	-2.753	-1.4717	-0.30178	1.1953	1.1715	-1.7776	2.5653	-1.2923	-1.7239	-0.73135	0.36067	0.66992	1.0166	2.1825	-1.1804	0.1168	-0.79506	0.69705	2.4666	0.92712	-2.3622	-2.6171	-0.18079	-1.0061	-1.0591	-0.04316	-0.68404	0.2478	0.34383	-0.93401	1.5469	1.8309	1.0333	-0.684	-0.66539	-0.79377	-1.1299	1.2084	-0.25252	-0.13949	-1.3744	-0.74148	-1.9007
-1.5911	-1.8154	0.63963	-2.0502	-2.5396	-4.945	-3.7108	-0.39545	-3.9315	-2.6487	-1.625	-1.6885	-3.9209	-0.97716	-1.65	-0.57696	-3.968	-3.4203	-2.7366	-2.5521	-1.2063	-3.5637	-1.7335	-2.342	-2.5801	-1.3071	-2.3271	-1.8857	-3.4238	-0.75798	-2.733	-0.1343	-1.2919	-3.9589	-2.9285	-3.1099	-2.1428	-1.0577	-5.4267	-2.5269	-2.7437	-3.6279	-4.6216	-2.8309	1.1257	-4.5472	-1.2517	-2.5236	-1.5195	-3.855
-11.098	-10.473	-10.247	-12.165	-8.6926	-12.284	-12.335	-10.733	-10.958	-11.599	-10.116	-12.076	-10.475	-12.703	-12.547	-10.767	-13.874	-9.6303	-10.639	-11.246	-11.071	-11.103	-9.4207	-12.22	-12.562	-9.684	-11.934	-11.083	-13.884	-12.845	-11.167	-8.7504	-11.373	-12.149	-12.265	-11.592	-12.777	-13.693	-10.39	-12.897	-11.738	-10.885	-8.3046	-9.4745	-10.932	-9.4746	-8.3494	-11.595	-12.803	-9.1456
-12.929	-12.18	-10.019	-12.92	-11.998	-10.703	-12.617	-10.51	-10.905	-8.6362	-9.2508	-11.718	-12.187	-13.622	-13.359	-11.76	-11.657	-11.771	-13.871	-10.84	-13.218	-12.482	-11.085	-11.345	-12.97	-12.227	-11.519	-11.376	-11.244	-13.933	-13.524	-11.071	-11.472	-11.001	-12.021	-10.637	-12.12	-11.699	-13.355	-12.811	-11.134	-12.967	-10.364	-10.733	-11.973	-10.685	-12.239	-10.566	-12.623	-10.788
-3.007	-0.7449	-1.418	-5.4912	-3.7598	-3.35	-1.7322	-2.784	-3.6176	-6.094	-1.3766	-1.7512	-0.23209	-2.806	-1.5839	-1.6959	-2.6472	-2.0706	-3.9975	-2.2592	-4.4669	-2.7324	-1.7736	-1.5041	-2.2887	-2.7056	-1.2606	-4.4551	-1.822	-4.0689	-3.2036	-2.0295	-5.6241	-3.9447	-4.0211	-2.2633	-2.4004	-0.84338	-0.79865	-3.1324	-1.9802	-2.5979	-2.82	-1.4387	-1.1582	-2.8716	-2.5392	-3.8453	-3.3972	-0.098236
2.5092	3.5154	4.419	4.4427	4.6251	3.4715	4.7568	6.3412	3.938	3.0595	4.5949	2.957	7.7012	2.2453	4.4808	6.3407	2.0019	4.0602	4.3628	4.4906	2.8734	4.8086	4.0746	3.338	3.4703	4.4893	5.1992	6.0485	4.4689	6.1778	4.5827	4.9018	2.5524	3.9327	4.1508	5.2514	3.9296	3.6152	5.0864	3.078	4.9596	4.2208	4.4473	1.1545	4.8437	6.2766	5.21	6.9335	6.6518	4.1092
6.0556	6.4724	7.2276	6.7093	5.7682	9.215	6.2467	6.9771	7.5063	8.4787	5.3126	7.0139	5.4373	9.8877	7.614	4.0789	6.122	6.0949	8.1324	5.7994	7.316	5.8972	7.0669	5.3974	6.5792	7.0848	8.8054	7.8669	5.5031	8.0457	4.9775	9.9476	6.7172	5.8163	6.117	7.5653	5.0132	9.6827	6.5719	6.6777	9.7776	6.9783	6.7704	6.4209	6.0576	6.5991	5.3394	7.6255	8.4397	6.1923
-2.1746	-1.7005	-1.1257	-3.453	-1.697	-2.4229	-0.51643	-1.1022	0.45267	-1.1226	-2.1188	-0.20357	0.24269	0.10566	0.033969	0.22078	-2.724	-3.0226	-3.1073	-1.3464	-2.6268	0.16297	-0.91155	-2.6596	0.45966	-2.4114	-0.9607	-1.8503	0.8441	-1.7416	-1.7293	-2.8649	-1.3639	-0.56096	-2.1362	-2.5765	-4.4743	-2.374	0.3917	-3.1773	-1.2581	-3.3615	-0.063546	0.7789	-1.4606	-1.123	-2.4127	-1.1835	0.008508	-2.5875
-6.0792	-6.2605	-5.3037	-6.6564	-5.7324	-3.8065	-5.8816	-4.7264	-3.8148	-3.5944	-7.1498	-6.0095	-6.8909	-8.4103	-5.9377	-4.7157	-5.3631	-3.9367	-5.174	-5.6091	-6.7316	-6.5143	-4.7322	-5.2679	-7.4681	-3.353	-5.1116	-5.0394	-2.6407	-4.2583	-2.9255	-5.7021	-6.3813	-4.628	-5.048	-5.0791	-5.7653	-4.2811	-5.4121	-4.7972	-3.0898	-4.0794	-4.765	-7.2836	-5.3374	-5.2629	-5.6676	-5.0568	-5.0198	-2.3181
1.6578	-0.029221	-1.9863	0.96584	-0.24259	1.0891	0.62901	0.65295	-0.10133	0.72605	-2.4792	-1.3311	0.347	0.65158	1.8714	0.86744	0.39795	0.69759	-1.3846	0.72383	-0.70441	1.5245	1.6439	0.052481	1.6817	1.8333	0.022061	1.4788	0.88017	-1.4512	-0.93246	1.5511	-0.12961	0.34086	-2.2038	1.0641	-0.16648	0.25995	0.038591	-1.2744	0.1095	1.8281	2.0225	1.8129	-0.71066	-0.37184	-2.3745	1.9534	2.9664	0.44448
-19.499	-22.08	-21.493	-22.986	-19.738	-18.793	-20.788	-17.363	-20.992	-20.528	-21.391	-22.052	-21.433	-21.858	-20.32	-20.643	-20.381	-20.554	-20.35	-19.261	-20.683	-18.942	-21.335	-20.314	-20.364	-20.043	-20.587	-18.544	-20.082	-20.71	-20.761	-22.446	-21.15	-24.197	-20.441	-21.021	-21.758	-21.849	-20.095	-21.51	-19.432	-22.487	-21.487	-17.282	-20.569	-22.658	-19.627	-17.863	-20.473	-20.632
7.1976	5.9025	7.4958	8.9292	7.6314	8.3826	5.5005	6.1744	5.1817	8.0147	7.0354	5.8796	8.6642	8.0762	7.532	8.5955	4.1571	6.0409	7.5663	7.8186	5.1682	5.9941	7.1674	5.9758	8.1197	9.7388	7.2498	8.5851	7.0513	7.0433	7.5392	6.0309	6.7267	7.3034	5.7925	7.0833	4.7941	7.0333	5.7934	5.3509	6.5652	6.8064	6.9275	5.9657	6.5334	8.4106	5.8602	6.6286	7.0688	4.8567
-9.3204	-8.1232	-10.726	-8.3567	-9.5723	-7.2466	-10.902	-10.214	-10.543	-10.01	-11.622	-11.074	-9.2491	-9.3792	-7.9839	-9.4316	-8.9177	-9.475	-9.0326	-9.8537	-7.9728	-8.4289	-8.1009	-9.728	-8.4754	-8.2649	-7.3109	-10.147	-9.6045	-10.502	-7.8463	-9.7041	-7.8703	-7.4062	-8.8043	-9.1175	-10.6	-8.9605	-10.07	-9.6844	-6.8148	-8.6565	-6.8132	-7.5778	-6.8804	-7.1559	-9.9462	-7.4915	-6.9975	-9.4657
1.101	-2.0849	-2.6661	1.508	-1.3337	-0.66433	-1.2782	-1.4307	-1.4663	-1.3743	-0.43356	-1.8722	-2.6214	-0.29029	-2.3834	-2.0685	-0.35756	-1.6564	0.6993	-1.5991	-1.2223	-1.6026	-0.76864	0.66953	-2.1846	-1.4739	-1.4851	-2.002	-0.72126	-0.086827	-0.6757	0.9329	1.6132	-1.6525	-1.6272	-0.49135	0.88178	-1.7204	-0.9968	-2.8508	-1.3658	-0.38294	0.86794	0.1762	-2.3089	0.66719	-2.0429	-2.6634	0.40069	-2.6537
-3.5289	-3.175	-3.307	-3.4818	-2.9847	-3.2581	-2.2094	-1.3554	-4.2478	-3.4956	-4.7018	-2.2691	-2.679	-2.5526	-4.5314	-4.9388	-1.5806	-4.5972	-4.2004	-3.0291	-2.3761	-1.0008	-2.1926	-2.4358	-0.43106	-0.88465	-2.9607	-1.5918	-3.9791	-3.2364	-4.0147	-0.99122	-2.1207	-4.1545	0.46137	-0.27434	-2.6965	-6.0476	-0.91192	-2.0305	-3.8674	-2.5335	-2.9363	-3.1597	-3.0837	-3.0276	-2.9141	-5.1036	-2.1799	-1.6114
-4.3439	-2.5807	-3.5556	-2.4574	-4.3087	-3.159	-1.9143	-4.8721	-3.2508	-1.3499	-5.0925	-3.6806	-2.3895	-4.3307	-3.2921	-1.4252	-2.7833	-1.5998	-4.3642	-2.1098	-3.7849	-3.4909	-1.3684	-4.0451	-2.5413	-3.4561	-3.7785	-3.7571	-2.0941	-3.073	-3.1356	-2.5039	-0.83941	-3.5645	-4.2697	-2.6209	0.49687	-2.3809	-3.3138	-6.1142	-1.6117	-3.1755	-2.4864	-3.0562	-1.1559	-1.9532	-2.8193	-3.4733	-4.6992	-3.7667
1.6125	3.0601	2.3928	1.9456	1.6454	2.2537	1.5373	2.0983	1.4521	1.7177	1.2476	3.6466	1.9954	2.4095	2.5497	1.0505	1.7573	1.2886	3.3081	1.2249	2.776	3.0413	2.4819	5.2088	0.63793	4.0666	1.5039	1.8742	1.1752	1.0681	1.8666	3.8575	1.3101	-0.64355	3.1088	1.5201	1.4076	2.1359	3.6919	2.1815	2.4797	4.5022	1.7464	0.9358	1.1719	-0.01397	2.1401	0.39142	3.8022	2.9411
-10.558	-8.4088	-11.309	-12.323	-10.261	-11.581	-12.95	-8.5877	-12.034	-11.062	-9.07	-9.674	-10.798	-11.454	-10.698	-9.5621	-12.612	-10.459	-12.359	-10.576	-9.9009	-10.625	-8.9209	-9.3219	-9.7479	-10.319	-13.117	-10.896	-10.704	-10.518	-9.6755	-10.2	-10.659	-11.225	-9.9236	-10.723	-12.497	-10.692	-10.821	-9.097	-11.576	-13.047	-11.922	-10.676	-6.9374	-7.2911	-8.975	-11.398	-11.63	-11.318
-13.532	-11.604	-10.901	-12.394	-9.7365	-12.417	-13.442	-10.567	-13.356	-11.861	-12.317	-13.007	-13.249	-10.774	-14.619	-11.883	-10.05	-11.977	-11.045	-12.726	-12.897	-13.153	-9.2338	-12.871	-14.679	-12.775	-12.207	-12.363	-12.489	-11.718	-10.38	-12.426	-10.5	-13.612	-14.217	-12.352	-11.567	-12.012	-11.921	-13.245	-13.681	-11.985	-11.491	-12.331	-12.795	-12.195	-10.855	-12.827	-12.356	-12.698
-13.219	-12.619	-13.508	-13.543	-12.721	-12.324	-12.146	-12.771	-14.212	-12.739	-12.621	-13.171	-14.538	-14.43	-14.043	-12.394	-13.764	-11.404	-12.382	-11.015	-13.575	-12.757	-13.991	-13.607	-13.131	-13.326	-13.564	-14.17	-11.145	-12.457	-14.18	-14.176	-13.103	-13.334	-14.149	-13.301	-14.405	-13.471	-11.925	-13.941	-12.856	-12.081	-12.224	-13.571	-11.684	-12.706	-15.064	-11.667	-12.487	-12.859
-0.81231	0.12865	-2.4249	-1.341	-1.1914	-1.4265	-2.8219	0.24895	-1.8898	-1.7135	-2.5593	-0.97109	-2.1441	-1.8479	-0.061411	-0.37926	-1.6504	-0.13752	-2.089	-1.8918	-0.66119	-1.8237	-0.87579	0.76332	-1.338	-2.404	-0.51505	-3.2322	-1.2707	-1.4867	0.16647	-0.78409	-2.0752	-1.8346	-0.59221	-0.93183	-0.37595	-0.39305	-1.6076	-1.8209	-2.8034	-4.2517	-0.2508	-1.8757	-3.1768	-3.1079	-1.4127	-0.98104	-2.4993	0.51846
0.39951	-0.27779	-2.0421	-2.089	0.42308	-1.7319	-0.75521	-1.1287	0.80718	-0.15847	0.9575	-2.7074	-0.94023	-0.00015064	-2.7794	0.33817	-0.62297	-0.1622	0.60623	-1.2368	-1.5019	-1.741	-1.7525	-2.6328	-1.1926	-0.92938	-2.4485	-1.7586	-0.62295	-0.87918	-2.6025	-1.5359	-0.056256	0.34635	-2.6416	-0.67152	-0.50724	-0.67632	-1.0147	-3.4862	-0.40809	-3.5915	-1.8891	2.3035	-1.202	-1.8655	-0.12442	-0.48899	-0.62377	-1.2223
0.33211	-0.93055	-0.52673	-3.147	-0.75525	-1.5801	-2.1916	-1.6644	-0.015716	1.6244	-0.63431	2.452	-2.7481	-2.171	0.060177	-2.5255	-1.109	-0.56606	-1.1257	-2.3018	0.43132	-0.5129	0.21386	-1.518	-1.0937	-1.9228	0.3733	1.1264	-0.92062	-1.9747	1.2919	-1.366	0.58438	0.40245	0.40923	1.1099	-0.60103	-1.2504	0.31288	-1.579	-0.76089	1.0809	0.66436	0.34064	1.9648	1.3053	0.30735	-1.964	-2.6074	-0.49438
-4.709	-2.4745	-4.5439	-3.7003	-4.0536	-4.182	-2.9291	-2.0621	-2.4193	-2.6682	-4.3539	-5.0386	-4.1202	-3.6318	-3.4499	-3.1757	-4.5054	-5.4573	-4.3172	-3.8139	-2.1477	-4.4146	-4.8825	-3.8037	-5.674	-4.4801	-6.8577	-4.5653	-5.5963	-6.8776	-3.8527	-4.7427	-1.8274	-4.5789	-2.583	-3.1633	-5.5807	-2.7583	-3.2915	-2.6778	-5.0804	-5.7846	-7.4975	-4.6797	-3.9059	-2.6005	-4.1374	-4.171	-4.4892	-5.7267
7.5642	7.9666	6.4354	6.663	6.3835	6.3257	5.0101	7.4772	7.6745	7.2462	7.1935	5.1222	6.4573	8.9128	6.3859	4.1903	8.3115	6.1911	5.8326	7.5664	5.6416	7.1948	5.9148	3.4683	6.784	4.9371	7.683	6.6821	9.0339	6.677	6.9321	6.6734	8.9304	6.0425	7.0392	7.4486	6.0782	7.3271	7.6961	5.7428	7.4063	5.353	5.6268	6.2575	5.5969	5.4228	5.1043	5.7353	6.9395	7.3019
0.89885	0.54725	-0.56343	-1.6296	-1.5426	1.6662	-0.47802	-1.087	1.2733	0.90568	1.7063	-0.91284	0.30336	0.75384	-0.71058	2.0215	-0.15455	-1.8677	-0.47548	0.40534	0.83948	0.76133	-0.51087	0.66245	0.83013	1.1394	-2.8498	1.1779	0.93583	0.42988	-2.083	-1.5822	0.25784	0.50789	-0.72052	-2.2087	-0.51431	0.8715	-0.29846	1.0518	-0.64136	0.49588	2.5108	-0.075927	0.46085	-2.2838	0.37094	0.8046	1.1594	0.69308
-23.294	-22.194	-25.762	-23.594	-21.612	-23.868	-23.169	-21.7	-23.662	-24.054	-21.553	-23.48	-19.562	-23.891	-22.126	-23.57	-23.034	-22.866	-21.125	-21.947	-23.743	-22.032	-22.271	-22.398	-20.959	-21.873	-22.091	-20.817	-22.005	-22.228	-20.462	-23.169	-21.028	-21.803	-24.165	-21.375	-21.633	-20.209	-21.587	-23.261	-21.241	-21.612	-22.948	-21.381	-21.675	-22.849	-24.194	-22.566	-20.088	-21.886
-10.455	-12.374	-10.32	-9.924	-13.613	-13.142	-12.611	-11.316	-11.356	-12.278	-11.455	-10.137	-10.669	-10.204	-10.869	-12.397	-10.279	-11.828	-8.8885	-13.413	-10.018	-12.005	-10.398	-11.972	-14.287	-9.3	-9.9749	-13.115	-11.89	-12.654	-12.618	-12.153	-11.071	-10.904	-10.711	-12.533	-11.679	-9.87	-11.346	-11.372	-12.69	-11.477	-14.053	-9.4622	-11.127	-10.579	-8.8503	-13.24	-8.5246	-13.597
8.2288	10.997	7.9793	11.23	10.853	10.434	7.4075	9.4104	11.982	9.5691	11.342	9.4965	10.66	11.664	8.8593	10.588	9.1011	9.4554	10.852	10.089	10.882	8.5922	12.696	12.212	8.4267	8.8023	10.838	10.182	8.9559	9.9491	11.966	7.3328	7.9496	8.5245	7.7763	8.7257	10.066	11.264	8.3147	7.4143	10.884	10.591	10.301	9.7742	9.7135	9.2356	11.33	11.092	8.1696	11.484
-0.87248	-1.7061	-1.8827	-3.1587	-0.59964	0.46427	0.83307	-1.6352	-1.5276	-0.66289	-2.9361	-3.2552	-1.9772	-0.87452	0.00761	-2.6465	-0.30087	-0.75579	-1.1124	-1.2601	-0.30687	-2.0426	-3.5411	-3.5398	-1.7339	-1.6591	-1.2873	-0.38432	-1.6842	0.75085	0.4632	-0.63969	-2.0979	0.35701	-0.39718	0.026092	-1.9722	-0.142	0.79788	-1.7012	-0.33183	-1.2502	-1.1905	-0.60579	-0.19857	-0.98177	-0.76403	-2.4349	-2.8744	0.24178
0.61159	1.0649	-1.0571	0.19229	0.74355	-1.0568	1.7883	0.83852	2.1988	-0.45004	-0.61519	0.8067	0.94957	1.3901	-0.45863	0.14185	0.073382	-0.23187	0.45022	0.572	-0.58597	-3.0609	0.82919	-0.10982	-1.0526	-1.4311	-0.22361	0.27766	-0.51669	-0.18635	1.0258	-0.36209	-1.7582	-1.1235	-1.7776	0.13344	-0.43414	-1.7738	-0.81394	-0.69757	2.0138	-0.43885	0.27759	0.038113	1.0157	-0.096311	0.11691	1.175	0.93507	0.46987
-11.272	-11.253	-10.059	-10.745	-10.427	-7.0664	-9.5705	-7.9289	-8.7462	-7.4105	-9.1109	-9.6375	-9.0578	-11.313	-9.4928	-10.283	-7.1337	-9.5556	-10.803	-9.4087	-10.969	-9.0759	-9.0063	-10.665	-8.8597	-9.9024	-8.6752	-9.7837	-9.1415	-8.4252	-11.54	-9.6877	-10.607	-9.2445	-9.6134	-9.5626	-10.582	-7.0831	-9.618	-6.1456	-8.7897	-9.9905	-7.9448	-8.4714	-11.053	-8.8225	-10.888	-9.2791	-11.948	-9.8251
-8.7255	-11.524	-12.852	-10.977	-11.674	-10.571	-12.444	-14.995	-11.537	-12.226	-12.854	-11.77	-12.038	-11.745	-10.036	-10.841	-9.4383	-10.427	-12.32	-11.261	-10.43	-12.768	-11.887	-12.022	-9.2833	-8.3845	-12.117	-13.463	-10.875	-11.287	-11.135	-11.496	-11.655	-11.858	-14.092	-11.258	-13.69	-11.107	-11.8	-11.967	-12.463	-10.336	-12.923	-11.397	-12.431	-11.136	-11.924	-12.621	-11.684	-13.472
-1.4199	-3.5576	-1.6117	-2.3841	-3.8878	-3.5999	-3.9606	-2.8846	-2.8055	-2.8282	-3.7114	-0.32286	-3.9396	-2.0656	-0.13634	-3.5298	-3.9807	-3.6446	-4.1016	-2.1392	-1.7616	-1.809	-1.354	-3.3184	-3.3285	-1.9788	-3.311	-3.8409	-3.0536	-2.0617	-3.5077	-2.5242	-2.0553	-1.6264	-2.3806	-0.97283	-5.2548	-4.3886	-3.3189	-2.911	-0.9476	-3.5586	-2.5306	-0.23657	-3.2066	-3.9668	-3.3821	-3.8829	-0.85704	-1.481
-0.48316	-1.7144	1.4116	-1.6191	-3.3447	-1.33	-1.4145	-1.8126	-1.5769	-0.61323	0.29947	-0.88608	-1.7664	-3.1874	-1.3235	-3.0182	-1.3584	-3.0685	-1.148	-0.56432	-2.3724	-1.1537	-2.1252	-1.126	-1.0458	0.63685	-0.42852	0.73844	-1.3805	-1.4902	-1.1901	-2.4171	-1.3363	-3.487	-2.3927	-3.4942	-2.1584	-1.484	-1.2116	-3.9577	-0.62421	0.42208	0.52289	-1.2327	-1.5088	-2.2715	-1.7078	-2.3529	-1.5023	-2.3964
-11.223	-11.413	-12.088	-9.7453	-10.23	-9.4523	-11.237	-9.5388	-10.408	-12.188	-9.9254	-11.607	-10.519	-11.728	-11.972	-11.654	-9.6	-9.086	-10.023	-10.403	-10.03	-9.9762	-11.484	-10.912	-11.874	-10.658	-9.2709	-11.977	-9.7204	-11.437	-9.912	-10.783	-9.276	-10.94	-9.2985	-10.454	-11.165	-10.178	-11.322	-8.8521	-9.6467	-11.841	-10.948	-12.423	-9.9107	-10.415	-9.1283	-9.918	-9.2911	-8.6807
-6.7076	-6.9393	-5.0894	-6.8763	-7.154	-4.0503	-3.1697	-5.2704	-4.3792	-7.0194	-5.094	-5.2097	-3.451	-6.2356	-4.9567	-5.7703	-5.2999	-6.9267	-6.8241	-7.5024	-5.9181	-5.9493	-5.862	-4.3962	-4.663	-6.4162	-6.3915	-5.6123	-5.3293	-5.877	-4.8633	-5.9711	-6.0937	-5.8331	-6.2074	-7.7692	-3.9348	-5.4191	-4.257	-3.7067	-5.0703	-2.7673	-4.7094	-4.5046	-4.4639	-3.219	-4.8023	-6.1817	-5.7797	-5.8078
-9.5717	-9.8975	-10.621	-10.651	-11.065	-9.6251	-11.126	-10.614	-10.151	-10.679	-11.239	-12.023	-12.037	-10.407	-9.4353	-11.727	-9.559	-10.471	-10.316	-11.628	-11.27	-12.629	-10.134	-11.419	-9.8736	-10.23	-7.8456	-9.9892	-12.809	-8.2466	-11.289	-11.748	-11.911	-11.015	-10.479	-11.934	-10.033	-9.8869	-9.2043	-9.685	-12.554	-10.093	-7.2874	-12.046	-10.592	-11.588	-10.895	-12.649	-9.8788	-11.438
-9.6434	-12.878	-10.364	-10.786	-10.303	-11.113	-10.113	-10.155	-10.899	-13.365	-12.957	-11.01	-12.187	-12.073	-10.805	-11.225	-11.594	-12.032	-12.016	-13.439	-11.289	-12.924	-12.202	-9.6218	-10.672	-13.674	-13.889	-13.086	-12.284	-13.153	-11.182	-12.444	-12.225	-11.283	-11.824	-10.114	-11.162	-10.73	-12.443	-10.648	-8.6774	-14.548	-12.622	-11.124	-12.662	-11.771	-9.7481	-9.6356	-9.0973	-12.485
-3.0673	-6.4924	-2.8049	-2.899	-4.3486	-1.3709	-3.3429	-4.0865	-1.4606	-2.7243	-2.1868	-2.2986	-4.0026	-2.3399	-5.7043	-2.5623	-1.5211	-1.6041	-3.389	-2.5332	-2.2927	-3.3193	-4.5901	-3.6338	-3.6544	-0.64206	-4.5969	-6.3141	-1.7301	-3.0635	-0.75827	-1.0109	-4.0918	-4.2971	-2.3064	-1.6096	-2.3484	-3.9135	-3.7542	-2.8398	-3.4072	-2.982	-3.7328	-1.7459	-2.6512	-3.4618	-3.8515	-2.2085	-3.6491	-3.2982
-13.524	-14.467	-15.419	-14.077	-14.325	-15.657	-12.714	-16.236	-14.623	-15.503	-15.063	-14.701	-12.365	-14.492	-13.102	-12.4	-15.759	-16.88	-15.502	-15.269	-14.74	-15.058	-15.053	-13.449	-13.935	-14.195	-14.388	-13.384	-14.63	-15.942	-14.371	-14.924	-13.343	-15.018	-14.068	-13.327	-14.22	-15.578	-15.697	-14.377	-13.734	-14.09	-15.776	-14.555	-15.345	-15.784	-13.099	-15.142	-13.81	-16.894
1.1662	0.2379	1.4792	1.8714	-2.0971	-0.63329	0.67174	0.63334	-0.36991	1.3884	0.42929	0.4843	-1.0497	-0.44321	-0.8421	-0.03338	1.1521	1.9377	-0.7713	0.022442	0.98881	-0.087719	-1.0635	0.13457	-1.7123	0.97056	0.61554	0.96747	-0.69239	0.34463	1.3977	1.2495	-1.3334	1.2635	0.25631	-0.062357	0.81607	3.5875	0.82068	0.76578	0.86894	2.3309	2.3497	1.6074	-1.1894	0.84682	1.6112	-0.73351	0.18325	0.012488
-9.4526	-9.3059	-9.8604	-9.513	-8.5098	-10.278	-11.953	-9.7902	-7.8809	-9.2803	-8.8324	-8.2614	-10.753	-8.5065	-10.09	-8.5919	-12.026	-9.9903	-9.0856	-9.6618	-7.582	-8.7223	-7.5515	-7.907	-7.4251	-7.1906	-8.0807	-10.774	-11.051	-6.8869	-9.2725	-8.2043	-10.49	-9.8277	-8.8174	-9.3406	-7.4625	-10.47	-11.653	-7.4623	-7.8743	-8.4591	-7.7114	-8.9528	-10.59	-7.3185	-9.0007	-10.048	-8.3536	-9.311
-7.9612	-11.167	-10.336	-9.2481	-9.0667	-8.9099	-8.2534	-8.3333	-8.3481	-10.646	-9.1146	-12.099	-8.241	-9.6679	-7.8776	-9.6735	-12.051	-12.408	-11.537	-9.1263	-8.4353	-8.8459	-10.611	-9.8991	-6.5476	-9.8149	-9.9836	-9.6398	-10.233	-10.308	-11.985	-12.26	-9.8334	-9.8259	-8.8648	-10.359	-9.6563	-7.9159	-10.092	-10.01	-9.4522	-10.083	-9.3266	-10.01	-9.5531	-9.7192	-9.2048	-10.479	-10.7	-8.3379
-12.495	-12.765	-11.496	-13.929	-12.583	-14.148	-12.178	-14.546	-15.096	-12.228	-14.44	-12.984	-13.502	-13.027	-12.134	-13.303	-13.749	-11.9	-13.818	-9.8923	-12.085	-11.33	-11.869	-11.985	-14.709	-9.9195	-12.039	-13.429	-11.026	-12.468	-13.777	-13.86	-13.166	-13.713	-12.649	-12.593	-11.823	-10.749	-10.887	-13.413	-10.957	-13.966	-11.695	-10.004	-12.873	-13.497	-13.339	-11.874	-12.379	-13.406
-3.2657	-2.5707	-1.9878	-1.9202	-4.0581	-3.1278	-0.97212	-1.211	-4.2994	-2.1515	-4.6149	-4.2941	-0.48212	-2.0034	-2.4752	-4.2187	-3.4083	-3.1035	-2.3728	-0.88238	-4.0872	-2.6215	-2.4116	-1.5944	-5.8857	-0.59595	-1.0222	-0.38425	-2.1478	-5.0287	-3.8568	-2.4995	-1.2976	-2.0763	-0.47324	-1.4289	1.2295	-2.1223	-4.9303	-2.7375	-3.0702	-3.3382	-2.925	-1.2806	-0.27762	-2.0963	-0.5262	-2.2521	-3.327	-3.502
-23.227	-22.188	-24.07	-21.741	-22.279	-23.14	-22.531	-22.753	-21.292	-22.78	-21.085	-21.394	-22.908	-21.598	-21.984	-20.112	-22.443	-21.766	-21.71	-21.939	-20.132	-23.117	-22.005	-22.258	-21.409	-23.954	-19.844	-21.201	-23.219	-23.517	-20.425	-21.128	-22.612	-22.533	-23.217	-22.496	-23.692	-23.104	-22.013	-21.26	-23.563	-21.371	-24.12	-21.91	-24.059	-20.085	-22.811	-22.916	-23.035	-20.755
-9.6176	-12.312	-12.29	-10.722	-10.593	-10.113	-10.201	-12.198	-10.449	-11.296	-11.856	-11.966	-11.471	-8.4107	-9.6494	-10.757	-10.67	-7.7234	-10.057	-10.889	-10.611	-10.625	-10.169	-10.466	-9.9985	-10.991	-11.955	-9.9627	-10.264	-12.688	-10.514	-9.7799	-11.172	-13.179	-10.08	-11.666	-9.6682	-12.043	-10.825	-12.093	-9.5852	-10.79	-12.524	-14.75	-9.0829	-12.914	-10.565	-9.5516	-9.444	-10.412
-10.835	-9.5995	-8.5573	-11.113	-10.548	-11.46	-8.7521	-9.1196	-10.88	-9.7916	-9.059	-9.1664	-8.8663	-9.8097	-10.633	-10.202	-9.8754	-9.3024	-8.5353	-11.815	-10.486	-8.5687	-10.009	-11.015	-8.5814	-11.648	-7.7442	-11.377	-8.3379	-10.773	-11.896	-9.059	-10.526	-11.898	-9.5276	-10.15	-10.479	-7.9254	-11.139	-10.481	-10.208	-11.195	-9.9328	-12.373	-11.829	-11.821	-10.128	-11.252	-12.627	-10.239
-6.2012	-7.2222	-7.2049	-6.6587	-5.2058	-4.3788	-9.3825	-2.9177	-5.8161	-4.4971	-7.756	-3.7614	-4.9967	-3.7407	-4.9315	-6.3497	-6.0067	-4.9548	-4.7544	-5.2	-4.9186	-6.3698	-4.6367	-5.3138	-5.7209	-5.4452	-3.3226	-3.5339	-7.8159	-5.9732	-5.9787	-4.5143	-6.4556	-4.9391	-5.4849	-5.6089	-5.8467	-4.613	-5.3995	-6.3897	-5.7921	-5.9186	-5.0537	-7.3576	-7.0554	-6.0774	-6.8221	-3.9454	-3.9545	-6.8654
-2.1557	-4.2407	-4.2008	-1.9849	-0.21749	-3.3352	-1.2795	-2.448	-3.8752	-2.2215	-3.3811	-3.1077	-4.9447	-3.2253	-0.55179	-3.2766	-4.7738	-3.0194	-1.9143	-2.6454	-5.4649	-3.4902	-2.8137	-0.78367	-2.2494	-4.9945	-3.0254	-1.5845	-3.2951	-2.9078	-1.4413	-2.9651	-2.2229	-5.9185	-6.1243	-3.017	-1.786	-1.8265	-4.5257	-2.027	-4.1656	-3.783	-1.7382	-1.1786	-2.3617	-5.6079	-2.2535	-3.9207	-2.1649	-3.6168
1.0801	1.3238	-0.34342	1.9203	2.6053	2.209	2.1688	1.8814	1.3141	1.6046	3.0261	0.85855	2.4621	2.4741	0.6972	2.913	-0.18155	6.0747	2.9067	1.6909	0.30111	1.1904	3.1113	3.0078	4.0949	1.5275	-0.0017523	1.6245	3.8355	0.28129	1.2527	2.2287	1.6212	1.9314	2.3409	1.7653	1.7975	1.3224	1.8328	2.7022	1.8041	3.0936	2.3704	2.6379	3.069	3.4604	2.7404	2.7628	2.9337	3.5882
-5.7112	-5.2336	-5.0973	-4.7508	-4.0341	-3.9214	-6.7604	-4.8145	-4.2046	-4.0192	-5.044	-6.1787	-3.9192	-6.7034	-5.2919	-3.1145	-6.2015	-6.6635	-3.1923	-3.1821	-4.5571	-5.1998	-5.1182	-4.8573	-3.7769	-6.8614	-5.7482	-5.0067	-4.4752	-4.3275	-5.697	-3.9459	-3.7491	-3.9178	-5.2991	-4.7965	-5.5579	-5.4619	-5.7402	-4.4492	-4.5463	-4.6726	-6.9277	-3.0937	-3.5775	-4.0971	-3.2075	-1.1828	-4.7074	-5.6231
1.4868	6.1117	2.2142	3.3179	2.8719	-0.32117	1.0923	4.1185	3.0844	1.463	3.9856	1.9741	2.4937	3.3167	3.0929	3.943	3.4847	3.588	2.1204	3.6918	1.3202	2.0638	4.5858	2.766	3.0229	2.2316	1.3998	3.1348	0.39066	4.3615	5.2256	2.4237	1.0049	2.2716	2.0663	1.3727	2.1932	2.2015	2.7782	2.6634	3.1834	2.5212	2.8282	3.3438	3.3593	1.6573	3.0586	4.4607	3.0113	4.6068
-3.6087	-6.8146	-7.0489	-6.6572	-6.3143	-4.6305	-6.6609	-5.3068	-5.2671	-7.5499	-5.5662	-6.1989	-5.9121	-6.8746	-4.4949	-4.6434	-3.9963	-6.3537	-6.6529	-6.6383	-4.9418	-4.606	-5.3548	-6.8009	-6.3318	-3.712	-4.3413	-4.6879	-5.571	-6.2803	-4.1281	-6.6499	-5.0685	-5.9824	-4.8351	-4.1731	-4.8098	-4.6612	-4.3239	-4.8057	-4.5754	-5.0958	-5.2715	-5.8683	-3.8153	-6.6852	-3.8969	-3.9319	-5.4621	-4.1406
-0.80085	-4.8199	-1.4998	-5.2028	-2.0886	-4.475	-4.5389	-4.9046	-3.9945	-2.7432	-2.2619	-4.2373	-2.7491	-4.4853	-2.6987	-4.6458	-4.8392	-2.9389	-3.5156	-3.4216	-4.1257	-3.7635	-4.8018	-4.7793	-1.3354	-5.1107	-4.6286	-7.0673	-2.4452	-4.3324	-2.9661	-2.8489	-2.3601	-1.8515	-4.7432	-3.1887	-3.493	-3.9598	-5.5313	-4.1132	-3.5486	-2.3289	-1.9039	-4.2763	-2.6979	-2.85	-2.9894	-3.6138	-4.6197	-3.4547
6.4247	4.5729	5.3059	4.9476	2.9006	3.1694	2.9134	3.1604	4.9122	2.5566	5.6268	4.4284	4.0182	3.3841	4.795	6.6649	2.2229	3.6973	2.5365	3.8741	4.1132	6.073	2.8136	5.4479	3.4455	1.6543	4.2468	4.1823	4.0043	4.8884	4.9466	6.7044	3.4065	2.4172	4.0094	5.4245	5.3049	7.1461	5.2473	8.1778	2.9563	7.1201	1.7688	2.3161	6.795	5.354	1.7528	4.8689	4.8912	4.6693
-9.5767	-5.6054	-9.3379	-8.1412	-7.887	-8.9707	-9.5468	-11.48	-9.3192	-12.129	-8.7238	-7.1106	-8.3024	-9.12	-8.3388	-10.226	-8.4092	-7.8734	-9.7047	-8.6603	-9.6173	-9.0218	-5.8821	-10.204	-8.9907	-10.798	-9.744	-8.473	-8.9623	-9.5157	-11.232	-9.3694	-8.3846	-11.141	-8.6667	-6.414	-8.6195	-7.774	-9.3408	-9.851	-8.8332	-9.7482	-7.5752	-9.964	-7.6184	-8.0312	-7.9714	-9.6334	-9.2589	-7.6375
-14.062	-13.782	-15.434	-13.737	-14.535	-15.559	-15.737	-15.117	-16.038	-14.832	-15.011	-15.86	-11.847	-14.139	-14.582	-17.448	-13.825	-12.761	-13.558	-15.24	-13.272	-12.48	-13.829	-15.26	-14.923	-17.233	-16.954	-15.272	-15.024	-15.999	-14.011	-12.696	-15.358	-15.472	-14.655	-13.899	-15.585	-16.365	-14.99	-16.092	-10.367	-15.7	-13.668	-14.26	-14.29	-15.1	-12.396	-13.96	-13.501	-13.543
-14.383	-12.709	-13.514	-15.364	-10.542	-11.896	-11.361	-13.248	-13.653	-12.048	-11.788	-11.322	-13.055	-13.713	-12.277	-12.218	-12.147	-16.273	-12.317	-14.614	-10.077	-11.889	-11.093	-13.127	-11.947	-14.505	-10.905	-11.353	-14.389	-12.9	-11.176	-15.176	-12.054	-14.035	-13.388	-13.072	-13.074	-13.641	-12.24	-11.682	-13.932	-12.07	-14.615	-12.947	-12.874	-12.401	-12.879	-12.057	-13.084	-14.251
1.6388	1.9721	0.29279	-0.1251	3.1896	1.4196	1.9324	1.7308	2.1543	2.254	0.82481	2.4589	2.1043	1.6629	-1.0579	0.87531	2.3418	3.1781	3.1196	2.9821	0.61246	1.603	2.399	3.3979	1.0577	1.4406	2.4683	2.3606	3.9347	1.509	2.0592	2.8842	0.74491	1.0283	0.52889	1.4409	2.9998	3.3909	2.9714	1.8809	3.5026	2.3158	2.9156	2.1342	0.88626	2.2749	1.237	1.4822	0.57964	2.7118
-1.559	-2.275	-3.3065	-4.7696	-2.0512	-3.594	0.90752	-2.8221	-2.9744	-1.3117	-3.7493	-2.4689	-1.67	-0.27006	-2.7613	-3.2226	-2.0964	-0.71944	-3.9745	-1.4161	-4.034	-1.6501	-3.1354	-3.3915	-2.3007	-2.4017	-4.4597	-4.1913	-1.8372	-2.2355	-3.7982	-3.7216	-2.6068	-2.5138	-2.5756	-0.22595	-2.4151	-2.0405	-1.362	-2.6246	-3.8312	-2.4161	-2.2631	-3.916	-3.2399	-2.864	-4.2153	-2.4983	-4.2118	-4.1687
9.0181	9.8966	12.159	11.801	9.6382	9.4371	10.667	10.367	8.8806	10.118	8.4171	12.364	11.308	7.9335	9.2238	7.5675	10.796	8.9267	9.5663	8.1332	9.0986	10.981	10.477	9.5419	10.102	9.674	9.0631	9.3489	9.5589	8.0086	8.9839	9.6126	8.5976	9.1791	12.12	9.1611	8.8011	11.322	11.014	9.8271	8.4779	10.32	11.516	10.083	8.788	10.863	9.0822	9.9719	9.2588	8.8606
-1.0622	-2.9356	-1.6371	-3.842	-1.6062	-2.4405	0.65716	0.25701	-0.67914	-2.1655	-0.81067	0.016128	-2.5751	-3.6707	-2.241	-1.7381	-1.8499	0.12406	-0.17318	-0.99922	-2.3182	-0.37988	-2.0756	-1.5509	-0.78251	-2.9652	-1.873	-1.118	-1.2108	-1.2849	-2.2763	-3.0066	-2.4258	-0.35446	-1.9561	-1.0879	-4.0341	-1.8945	-1.6471	-2.3949	-1.5768	-0.097309	-0.6473	-1.1706	0.31148	-0.63811	-0.77034	-3.5983	-2.7245	-4.3961
-21.103	-21.01	-23.864	-21.345	-22.007	-19.672	-21.312	-21.053	-19.25	-18.743	-18.228	-21.674	-21.223	-22.595	-21.522	-20.535	-19.345	-18.86	-21.676	-21.512	-21.162	-21.974	-21.27	-20.224	-19.459	-19.961	-20.899	-22.256	-21.498	-19.321	-20.833	-18.831	-21.797	-21.842	-21.72	-21.057	-21.508	-20.412	-19.155	-20.695	-20.973	-19.736	-22.678	-21.918	-19.192	-20.3	-20.149	-20.293	-19.754	-19.121
-4.4389	-5.3456	-5.9037	-6.3515	-8.068	-8.4027	-7.0928	-8.2163	-5.534	-6.9047	-7.118	-7.4711	-6.6772	-5.8767	-6.3475	-7.919	-9.8361	-6.2736	-4.8835	-6.6291	-6.8586	-5.1674	-5.0053	-6.582	-4.6476	-5.836	-4.9011	-6.3415	-7.5062	-5.7083	-6.562	-6.1538	-7.1683	-7.998	-6.9909	-5.6873	-7.103	-7.2633	-6.1878	-5.6887	-5.5938	-7.8501	-5.9415	-7.1267	-7.9306	-7.2138	-7.2555	-6.3081	-7.0451	-8.686
-1.9346	-1.3317	-2.2777	-1.2551	-2.6496	-0.23772	-0.31423	-3.0381	-1.8296	0.22056	-1.0849	-1.7554	-0.45508	-4.1373	-2.0543	-2.095	0.045656	-2.1496	-2.9914	-4.0422	-2.4614	-0.17056	-1.3694	-4.9358	0.4263	-1.7148	-1.0828	-1.6846	-1.5922	-2.9554	-1.7437	-2.3875	-1.7498	-0.86216	-1.2103	-0.98111	-2.6748	-1.0324	0.28849	-1.487	0.061987	0.59819	-2.9647	-1.4642	-1.7607	-1.0713	-1.2332	-2.3789	-2.0532	-3.2491
-6.8722	-7.8019	-5.7326	-7.5545	-7.796	-6.7272	-6.7153	-6.1975	-5.7859	-5.26	-6.3699	-8.2017	-5.2949	-9.2586	-7.4829	-6.6683	-5.8787	-7.4734	-7.6744	-6.4638	-7.4106	-5.201	-8.3422	-8.3452	-7.8451	-7.5406	-7.4486	-8.7709	-7.2261	-7.2724	-5.295	-5.8868	-6.5627	-3.791	-4.4054	-4.8992	-6.3046	-4.6376	-5.1833	-4.8367	-7.8972	-9.1159	-5.2523	-4.6551	-6.5627	-8.5095	-5.5763	-7.5732	-7.6195	-6.7613
-6.6581	-3.7823	-3.3052	-2.9759	-5.0697	-5.3137	-3.5861	-4.7283	-3.582	-5.7006	-4.9243	-3.539	-5.2291	-3.7986	-2.7007	-3.3834	-4.7265	-3.5918	-3.5379	-4.0469	-6.9244	-3.4697	-3.9131	-3.6657	-5.5882	-3.4696	-4.0378	-3.5953	-5.406	-6.7768	-4.857	-4.3161	-5.9351	-6.9588	-5.4802	-3.4167	-4.0929	-4.7113	-6.5635	-6.4825	-3.78	-3.9178	-4.272	-4.2405	-5.6275	-3.9209	-6.4698	-4.1193	-4.2974	-4.6065
-2.3702	-0.05595	-2.1092	-3.6239	-4.7538	-3.5544	-1.7187	-3.4824	-4.973	-4.7495	-4.9996	-3.2979	-1.9623	-3.8171	-3.6046	-4.774	-2.4943	-2.1126	-2.3118	-2.3719	-3.0495	-3.1056	-4.8154	-4.6427	-2.6051	-1.8838	-0.53671	-5.8914	-4.2412	-4.1371	-3.6503	-2.355	-3.8847	-3.4591	-2.6947	-1.0609	-2.7376	-2.3155	-4.433	-3.1298	-5.2603	-3.2464	-1.4366	0.2498	-3.3859	-1.8898	-4.7529	-4.8962	-2.8418	-2.5472
-8.8817	-7.2748	-8.8708	-8.2028	-8.4302	-6.5632	-7.0588	-7.7889	-5.6528	-8.017	-9.4937	-6.7874	-8.3514	-9.0953	-7.4608	-9.6952	-12.115	-7.1265	-8.7092	-6.456	-9.72	-7.1036	-7.1921	-9.2548	-7.9049	-5.4609	-7.9239	-8.9483	-8.3832	-7.1299	-8.5916	-7.7403	-6.1237	-7.3688	-5.7134	-6.5672	-8.3795	-7.0828	-8.3922	-9.6849	-6.0181	-7.2021	-9.9257	-8.4515	-6.5564	-6.7498	-7.5453	-9.2118	-7.9676	-7.7539
-1.6951	-1.6764	0.33103	-0.46499	-1.1565	-1.9428	0.82222	-2.6928	-0.023659	-0.72828	-0.44993	0.27341	-1.8641	-1.6205	-3.5687	-1.5107	-2.4827	-2.7462	-2.4449	0.92271	-0.94168	1.0566	-0.2667	-1.278	-0.71646	-0.94379	0.39641	0.63779	1.0288	-1.0586	0.14174	1.0553	-1.4333	-0.61152	-1.3729	-4.3389	-0.67989	0.3214	1.5965	-1.5641	1.5963	-1.3577	-2.3496	-1.3062	-0.64097	-1.8189	0.74428	-0.20254	-0.31771	-0.89707
-3.2995	-1	-3.6891	-5.8263	-3.5899	-3.9197	-3.3018	-4.715	-0.42332	-2.9489	-2.8353	-3.8965	-2.9081	-3.2459	-0.09322	-2.0389	-2.7643	-2.3374	-1.5778	-1.7177	-1.8983	-1.2601	-3.4147	-3.7173	-1.8164	-1.5444	-1.5749	-4.0113	-3.3545	-3.6027	-2.6347	-0.64934	-3.8301	-3.4376	-3.03	-4.149	-3.0953	-3.3011	-3.8234	-3.8459	-4.9968	-2.5167	-2.8111	-3.2021	-1.4781	-3.6123	-4.4062	-3.137	-3.44	-2.2547
-11.18	-11.128	-10.397	-13.604	-10.64	-11.375	-11.828	-12.656	-12.476	-10.728	-10.89	-10.191	-10.27	-12.656	-13.948	-13.379	-9.9149	-11.003	-9.7206	-10.972	-10.295	-11.398	-12.973	-10.699	-12.463	-12.404	-11.61	-11.283	-11.213	-9.4769	-11.919	-13.699	-8.0016	-8.9044	-11.915	-11.628	-11.833	-11.522	-12.004	-12.019	-11.34	-11.97	-8.3593	-10.184	-13.721	-11.48	-8.8316	-11.671	-10.708	-10.373
-3.3071	-0.84688	-2.6345	-0.45999	-0.062174	-1.7896	-0.086883	-2.1923	-0.23372	-0.52627	-0.60214	-0.82549	0.34263	-2.5422	-0.08686	-2.601	-0.21953	-2.2681	-1.1474	-0.1388	-3.8768	-2.6069	-2.7555	-0.92045	-1.2676	-0.68337	-0.16132	-0.92816	-1.9583	-1.0275	-1.5433	-2.3881	-0.2096	-2.7198	-2.4553	-1.4072	-0.48203	-2.5017	-2.3718	-0.94363	-1.8529	-0.16041	-1.2188	-1.4882	-2.1893	-2.2295	-1.9355	-2.0408	-1.9501	0.41561
-1.5643	-3.835	-2.4919	-1.0899	0.18553	-1.8199	-0.99692	-1.2389	-0.69562	0.13875	-3.1135	-1.1659	-0.28747	-1.4209	0.51484	-2.8479	-1.0676	-1.4594	-2.5149	-3.4253	-1.6895	-1.0963	-2.0904	-2.2752	-3.3491	-1.8379	-3.2675	0.053755	1.0438	-0.64065	-0.53822	-1.985	-0.27002	-1.1846	-2.5084	1.037	-2.3361	-2.0932	-1.6315	-2.5463	-1.5577	-2.6812	-0.4994	-1.77	-3.1019	-2.6441	-4.4951	-2.0517	-0.66887	-0.62292
0.26609	-3.148	-1.0968	-2.7912	-4.469	-1.281	-2.3455	-2.3129	-3.9986	-1.6741	-5.0389	-0.053902	-3.1558	-3.4319	-4.0101	-3.7117	-5.209	-0.14636	-2.7663	-4.0806	-0.93184	-3.5212	-2.2059	-1.5725	-1.843	-4.2885	-0.41255	-0.6965	-3.8972	-2.518	-4.5397	-1.7566	-2.4643	-4.9828	-2.8262	-3.0046	-3.3472	-1.6432	-3.5561	-1.3684	-1.4638	-0.72146	-1.3085	-3.472	-2.6293	-3.339	-0.63394	-1.0255	-1.8067	-2.1729
-14.416	-14.072	-13.708	-15.615	-16.209	-12.549	-10.927	-14.121	-13.028	-12.787	-13.002	-13.06	-15.627	-11.147	-14.256	-15.307	-13.045	-16.929	-14.182	-14.261	-14.389	-15.232	-12.649	-14.889	-12.818	-14.593	-11.496	-13.298	-15.297	-12.66	-11.289	-10.939	-13.938	-14.893	-13.62	-9.8738	-13.054	-16.178	-12.217	-12.48	-12.271	-13.581	-11.228	-12.281	-12.173	-10.803	-11.653	-13.594	-12.97	-11.254
2.9913	4.1988	2.7328	3.0854	4.3351	2.4578	5.4521	2.4849	4.3831	2.8364	3.1207	-0.28628	5.4694	2.2518	3.9076	5.4495	7.0183	2.3615	4.0573	2.0379	3.1202	1.9215	0.87332	2.9229	4.9957	3.388	1.522	3.8487	3.4587	3.3042	2.3352	3.385	2.6129	3.6872	4.5001	3.8741	4.4778	3.5804	2.5289	4.607	3.6436	4.1663	0.0014633	2.088	3.503	1.1454	3.0839	1.6341	1.3013	6.5943
-5.6372	-7.1312	-6.1168	-7.2291	-6.1495	-7.6059	-6.8443	-6.2895	-6.8573	-8.5136	-8.4849	-5.1415	-5.6611	-6.4084	-7.2493	-5.4648	-5.8866	-7.1721	-5.2377	-6.4076	-8.3952	-7.2362	-6.2126	-6.1632	-5.7289	-4.7345	-5.074	-7.5547	-3.7114	-3.3687	-5.4469	-6.7173	-7.7604	-7.0682	-7.5486	-4.6446	-7.3213	-4.0584	-5.7636	-7.981	-7.454	-8.0731	-6.1413	-6.1708	-4.1233	-7.2824	-6.1093	-6.6518	-6.943	-6.064
7.3302	7.5858	7.3012	6.2869	5.4209	6.581	6.5237	8.8236	6.8722	5.9213	5.6292	6.9799	8.2439	8.91	5.0615	5.4826	7.9042	6.7013	8.9809	6.2236	5.6165	7.5233	7.4157	6.5333	6.9511	9.9864	5.7672	5.6147	8.4036	7.4917	6.5888	6.5493	6.1985	7.3854	6.4925	7.1708	5.0563	8.0078	7.7272	4.2236	5.249	6.1684	7.6226	6.5703	5.2445	5.7832	7.998	5.4226	6.1021	7.529
-1.5597	-3.8126	-2.8574	-5.7624	-4.8556	-2.6497	-4.6398	0.16392	-3.5147	-4.7802	-2.3337	-4.5798	-5.3443	-2.7845	-3.372	-2.9851	-4.789	-5.5871	-3.2555	-4.5479	-3.8871	-5.2274	-3.3748	-2.9301	-3.1129	-1.7505	-4.2414	-3.8045	-1.9446	-2.2225	-1.344	-3.8798	-4.2404	-3.2481	-4.3385	-4.1973	-4.0481	-3.7795	-6.2582	-3.0095	-4.5911	-4.3316	-3.4982	-4.6379	-2.3509	-4.4492	-4.0954	-4.8878	-3.8865	-2.7795
-2.1375	-2.4533	-3.6526	-0.99934	-2.7725	-4.447	-1.4784	-3.6885	-3.6436	-1.6669	-3.8352	-1.8017	-1.878	-4.1531	-4.1565	-1.9545	-1.3743	-3.4327	-5.0867	-3.1683	-2.9726	-1.225	-2.3959	-4.0451	-3.1507	-5.3272	-2.2656	-3.6361	-1.4988	-3.3888	-4.7341	-3.4752	-2.5696	-2.3004	-3.523	-5.1206	-4.8849	-3.9703	-3.5482	-3.7137	-1.9793	-2.7722	-1.6033	-0.36059	-3.2111	-2.873	-3.7623	-3.559	-2.2922	-6.0611
-0.92021	1.0235	-0.38466	-1.0963	2.8186	-0.69103	0.87992	0.34696	-0.34537	0.3879	2.2541	-0.24518	1.9375	-1.2471	1.343	-2.7781	-0.99373	0.31443	-1.4655	0.42849	-1.086	-0.83815	0.52811	-1.346	-1.8094	0.2342	-0.65391	-0.2566	-2.9231	-1.7349	0.76624	-0.15184	-2.4374	0.62629	-0.96894	0.244	1.4897	0.18125	-0.50434	0.36726	-1.122	-2.6856	-0.39408	-0.97803	1.2686	-0.17675	0.36567	-0.94041	0.93963	1.0874
-2.1965	-5.0401	-1.7365	-2.7059	-4.459	-2.8348	-2.7724	-3.5603	-3.0264	-2.9536	-2.3001	-3.3123	-2.235	-2.5093	-1.7133	-2.8635	-4.0098	-1.7075	-2.7561	-1.6138	-2.7513	-3.5505	-3.1912	-2.1463	-4.222	-2.9865	-2.3072	-4.7137	-2.5008	-2.4211	-1.9919	-1.5036	-4.8513	-2.4307	-5.295	-3.7326	-3.2538	-5.0114	-2.6633	-5.2567	-2.4774	-2.6636	-4.6051	-3.7909	-4.8144	-3.7818	-0.71044	-5.1671	-3.0351	-3.2019
-4.8688	-3.1448	-3.2321	-3.3326	-1.0389	-3.9563	-4.7959	-2.444	-4.6454	-4.0689	-4.302	-4.9644	-2.2439	-3.0019	-4.1005	-4.2432	-4.7022	-6.5682	-4.1742	-4.822	-5.7297	-4.1489	-4.11	-4.1002	-3.236	-2.9599	-5.307	-3.8365	-5.4497	-3.4972	-2.8392	-2.0908	-2.902	-4.1108	-2.7795	-1.6526	-3.2872	-3.5472	-5.2539	-4.7466	-3.1177	-3.04	-4.1842	-2.6985	-1.8811	-4.9841	-3.4956	-1.8415	-5.3649	-1.5296
-21.068	-21.714	-20.721	-20.307	-20.757	-21.347	-18.908	-21.461	-21.711	-21.633	-21.24	-20.396	-21.842	-21.62	-22.425	-22.731	-21.085	-21.575	-20.997	-18.776	-21.5	-21.245	-21.896	-19.777	-21.759	-19.357	-19.308	-23.24	-21.328	-21.245	-20.353	-23.255	-19.969	-19.362	-19.734	-20.685	-20.174	-20.027	-18.427	-21.375	-19.967	-21.838	-22.599	-18.542	-18.454	-19.478	-21.04	-20.385	-19.711	-17.438
-12.812	-15.936	-12.382	-13.691	-12.292	-15.012	-12.372	-12.567	-12.774	-11.926	-12.555	-13.535	-12.537	-12.346	-12.909	-12.573	-11.38	-11.404	-13.395	-13.642	-13.55	-10.61	-12.842	-12.675	-14.896	-12.376	-12.522	-14.889	-14.328	-11.931	-15.076	-12.342	-12.964	-13.055	-14.077	-12.665	-13.936	-14.369	-13.689	-15.742	-12.748	-10.806	-11.65	-11.515	-14.291	-12.852	-12.327	-14.386	-12.868	-13.251
-5.383	-1.9567	-3.9842	-4.4862	-4.6172	-2.8127	-3.3029	-4.0751	-3.0943	-2.3072	-1.5964	-4.5332	-6.5879	-2.5259	-1.6309	-2.2965	-3.6226	-2.1945	-3.1665	-3.1487	-4.2164	-2.2634	-3.9481	-3.4915	-3.1708	-4.8676	-2.4195	-3.8835	-3.8275	-0.072498	-3.8485	-3.4646	-2.3019	-4.1994	-5.275	-4.8888	-2.6987	-1.3929	-2.4475	-3.6531	-1.8124	-2.5218	-3.5677	-5.1552	-3.8779	-3.4992	-4.8096	-2.8411	-2.6283	-2.1207
-5.4328	-5.762	-4.5385	-5.7406	-5.7602	-5.8972	-5.4123	-6.0412	-6.297	-6.9458	-6.4908	-8.1499	-6.4608	-6.0183	-9.1624	-7.3963	-5.7688	-6.6829	-9.0949	-5.1216	-6.8556	-4.4822	-5.8278	-4.3604	-4.8624	-5.8065	-6.3579	-7.7847	-6.1353	-7.189	-4.7214	-8.2641	-6.9776	-5.0091	-5.4163	-5.4631	-5.3574	-5.5745	-4.0798	-7.2918	-6.9424	-4.1168	-5.8606	-5.1546	-8.0845	-6.9505	-5.6632	-7.1907	-5.0652	-6.8166
9.1434	8.2189	5.7568	7.3572	9.5138	9.2254	9.3162	7.7767	9.2487	9.7574	8.4166	8.8981	8.9498	8.507	9.4478	7.3293	5.9905	10.112	8.4751	7.5252	9.5159	7.9475	9.0983	6.6731	10.186	9.5527	8.5901	7.5404	7.3437	7.1218	9.3917	8.0693	7.8676	7.2534	6.2339	8.4215	9.0793	9.946	7.418	10.598	6.2875	9.7683	10.333	8.9724	6.9637	8.735	7.7125	7.4304	8.6567	9.2856
7.6229	8.7771	9.1812	9.7566	8.6093	10.782	7.5836	6.2171	10.643	9.7672	9.4058	8.9906	8.4573	10.077	8.4023	8.7045	6.9209	10.326	7.7692	8.7052	8.1596	8.9482	7.9809	9.5193	8.0729	8.8377	9.4883	8.4536	6.7269	9.6344	6.882	7.3199	10.356	7.3162	9.3138	7.446	10.91	7.6122	9.1865	8.9188	9.2509	8.1202	8.5896	10.933	9.3771	8.1676	7.5192	7.2803	7.9088	10.14
0.75768	1.3135	0.35662	-1.1743	-0.016713	-1.3454	0.97884	0.31109	-1.8124	0.63861	-0.35707	1.1257	-1.3541	0.17389	-0.15033	1.8497	0.46096	-2.8582	-0.88254	-0.11069	0.58144	-0.13012	0.96225	-1.0374	-2.7839	-1.4826	-2.2911	-3.237	-0.40518	0.3122	0.50729	0.83879	-1.1636	-0.93662	-0.86711	2.4769	-1.8518	0.80135	0.74532	-0.73221	0.84397	0.1423	0.77272	-0.98247	1.3713	1.5819	1.5281	-0.40103	1.5541	-1.8108
-10.757	-11.094	-10.525	-8.5925	-8.9606	-9.9448	-10.704	-11.286	-9.3792	-10.635	-9.1841	-11.064	-9.4305	-11.995	-9.9581	-8.7269	-11.675	-10.354	-11.97	-8.6036	-9.8899	-10.435	-11.246	-12.302	-11.726	-9.9757	-10.803	-11.212	-10.99	-8.9933	-11.243	-10.481	-9.7926	-9.3388	-10.06	-11.269	-9.8527	-9.093	-9.7381	-9.1419	-11.684	-9.2192	-8.4647	-10.266	-11.943	-10.355	-10.029	-9.4397	-9.1638	-9.4152
-0.64774	0.37712	0.18569	-2.1707	-1.315	-0.14038	-0.27511	-0.91774	-0.64177	-0.082282	-0.85598	-0.68307	1.8784	-1.367	-0.36472	-1.1516	-1.2138	-1.1734	-0.95766	-0.38136	1.5317	4.4919	-0.55476	-0.34855	-1.0597	0.66081	2.125	0.33485	-2.2553	-0.48611	-1.9785	-2.9613	-0.18604	-0.1845	1.7234	0.41194	2.373	1.2201	-0.81754	2.5076	-0.96886	-1.1832	-0.74192	-0.50965	-1.7237	0.6734	-1.9894	1.5572	-0.22383	-4.3003
-5.0912	-7.8871	-4.1371	-5.4691	-7.0757	-8.4176	-6.2123	-7.0311	-4.7853	-8.3788	-4.9261	-7.8083	-4.758	-6.6519	-3.5426	-7.21	-5.0038	-6.376	-6.4465	-4.9459	-3.9746	-5.6829	-4.8556	-5.9631	-6.9518	-4.3483	-4.7019	-4.5085	-7.6497	-3.6883	-4.6752	-6.9401	-5.3348	-5.5803	-8.4744	-4.0755	-5.0894	-6.3826	-7.132	-5.5348	-5.1077	-5.6763	-3.4737	-4.5531	-4.2298	-6.0727	-5.6683	-4.7601	-8.2156	-7.653
-9.0274	-12.488	-14.687	-11.732	-11.166	-10.187	-9.0162	-10.949	-12.272	-10.904	-8.7401	-11.188	-11.308	-10.007	-10.717	-12.919	-11.711	-8.8603	-12.287	-11.571	-9.9247	-8.5528	-11.861	-12.438	-10.283	-8.5077	-10.554	-10.483	-10.601	-9.0174	-10.066	-11.718	-12.394	-11.878	-11.309	-10.969	-10.424	-11.776	-11.734	-11.17	-12.366	-11.841	-11.072	-12.292	-12.458	-11.579	-11.542	-10.534	-11.983	-9.2236
-22.062	-21.467	-24.302	-22.273	-21.37	-21.018	-24.553	-23.042	-23.445	-23.943	-23.809	-23.439	-19.899	-24.181	-23.575	-20.975	-23.259	-19.872	-21.767	-20.259	-23.038	-21.933	-22.032	-23.862	-21.988	-21.758	-20.346	-22.243	-22.543	-21.201	-22.757	-21.441	-20.969	-22.354	-22.977	-21.993	-21.348	-22.017	-21.068	-21.148	-21.37	-22.912	-20.942	-20.501	-20.235	-23.977	-23.629	-22.024	-22.476	-22.823
-3.8043	-3.6187	-5.3426	-3.2582	-3.591	-3.1764	-5.3127	-8.1294	-1.6971	-3.4516	-4.3822	-3.5532	-3.4511	-6.1567	-3.8697	-3.4454	-2.5884	-5.0316	-4.6621	-5.7194	-3.3358	-4.1532	-3.6635	-4.906	-4.2111	-4.4983	-4.1487	-5.599	-2.9435	-5.1958	-4.3235	-3.01	-5.3182	-4.0635	-4.3138	-4.1247	-4.7183	-4.4413	-4.6847	-4.2845	-3.088	-2.53	-3.8949	-4.0865	-4.4571	-3.637	-3.2894	-3.708	-3.6176	-4.599
0.38401	1.0654	-1.3053	1.1042	0.13356	0.13866	2.2815	1.3664	0.31625	1.6944	1.0401	-0.2621	-0.033698	-0.59841	1.8829	-0.31925	-0.35317	-1.2812	0.4735	-0.20542	0.23915	0.2827	-1.4124	1.3542	1.155	-1.2137	0.60421	1.1019	1.5787	0.11756	-0.64258	0.080168	-2.1898	2.4554	0.91654	1.173	2.2403	0.063279	0.28631	1.989	0.035882	1.8398	-1.3702	1.3946	1.1509	0.057484	-1.2855	0.87313	-0.084803	0.15537
-15.048	-12.952	-13.736	-14.062	-15.65	-15.718	-13.567	-13.383	-15.196	-12.028	-13.069	-13.297	-14.784	-14.493	-12.926	-11.759	-12.111	-13.055	-14.497	-11.977	-14.299	-12.625	-14.157	-12.692	-14.942	-12.534	-15.759	-13.483	-14.533	-11.52	-12.438	-12.964	-15.081	-13.795	-10.907	-12.602	-13.527	-10.179	-11.993	-13.33	-13.215	-12.997	-12.631	-11.156	-15.208	-13.244	-14.884	-12.703	-10.791	-14.916
-12.011	-10.989	-13.996	-14.05	-10.983	-9.6774	-11.24	-9.5852	-11.689	-10.799	-9.5415	-11.08	-9.2671	-11.404	-11.678	-12.66	-9.7346	-12.981	-9.889	-11.684	-10.843	-9.3092	-10.002	-12.624	-11.53	-12.886	-12.364	-11.645	-11.448	-12.037	-12.35	-9.6116	-12.589	-10.079	-10.167	-11.338	-12.509	-11.978	-13.339	-10.367	-12.02	-11.998	-11.358	-10.142	-12.276	-11.116	-11.781	-10.621	-11.414	-8.6534
-20.672	-23.539	-20.982	-22.18	-23.863	-20.038	-23.165	-21.887	-22.995	-22.891	-20.88	-20.429	-21.913	-21.595	-21.037	-23.25	-22.635	-23.446	-21.017	-20.517	-23.078	-22.45	-20.607	-21.245	-25.015	-21.217	-22.343	-22.74	-25.22	-23.068	-20.289	-20.72	-21.012	-22.665	-21.976	-22.282	-22.472	-21.533	-21.403	-23.19	-21.916	-21.949	-23.324	-23.622	-20.694	-22.643	-22.859	-22.984	-22.273	-23.391
-10.595	-8.9884	-10.947	-9.2499	-9.2007	-9.5306	-10.037	-12.146	-10.856	-11.641	-8.4436	-12.224	-9.569	-7.9436	-11.481	-9.0443	-9.6015	-10.151	-10.807	-10.159	-12.98	-9.552	-8.9237	-11.949	-8.9444	-7.9829	-11.693	-11.783	-10.247	-11.696	-10.139	-9.2089	-8.2949	-9.9775	-9.7081	-10.284	-9.501	-9.2295	-13.7	-8.0966	-10.688	-10.087	-10.748	-10.685	-11.959	-9.2825	-7.7823	-10.73	-10.267	-9.0957
-14.424	-14.563	-13.056	-10.723	-14.519	-13.675	-12.301	-13.83	-13.44	-13.447	-14.916	-14.403	-13.733	-12.265	-10.721	-12.718	-13.156	-12.905	-12.103	-13.918	-14.244	-14.431	-11.931	-9.681	-14.139	-15.017	-14.25	-14.211	-13.903	-12.661	-12.255	-14.351	-12.886	-14.049	-14.21	-14.809	-13.472	-12.076	-14.111	-13.441	-11.158	-12.524	-13.411	-11.783	-13.774	-13.712	-13.095	-12.802	-12.711	-12.641
-12.726	-13.046	-12.489	-13.51	-14.002	-12.119	-13.977	-14.215	-13.502	-12.711	-13.428	-13.292	-14.746	-12.202	-12.951	-13.736	-12.035	-13.134	-12.304	-12.58	-9.7665	-11.525	-12.881	-11.769	-13.601	-13.039	-14.28	-13.026	-11.159	-13.14	-13.657	-13.245	-12.951	-12.695	-12.524	-13.707	-13.297	-11.924	-11.522	-13.61	-12.444	-12.932	-13.382	-11.199	-14.098	-11.26	-14.425	-11.178	-10.318	-13.492
7.935	7.1345	9.7842	10.529	8.9294	8.8393	9.9531	11.055	10.574	8.7816	10.546	11.169	10.343	9.9309	10.043	10.022	10.13	11.163	11.778	10.627	11.442	9.5578	9.9249	9.0322	9.186	10.271	13.336	10.915	9.1356	8.4015	9.5144	11.435	7.9671	11.768	9.6286	9.7366	11.06	8.1636	10.03	10.602	12.061	9.2806	9.6987	9.3195	9.3818	9.1517	7.9152	11.436	9.8825	8.8589
-0.77254	0.97283	-1.8615	0.16625	-0.23462	1.6008	1.8551	1.6395	0.78912	1.8778	0.69833	-1.5122	1.0563	0.87544	1.037	0.44119	0.35044	-0.72699	1.5083	0.36419	-0.65595	-0.23102	-1.1937	1.4566	1.488	0.20034	0.87534	0.14482	-0.51458	0.89419	0.7662	-1.3679	0.61516	1.0996	0.82111	3.0391	-1.7236	2.6162	0.92863	0.87354	3.0863	3.0395	1.1438	0.20825	0.0079079	0.59865	0.36518	0.71498	-1.3282	-0.39529
2.227	1.649	2.1112	3.1578	4.5355	2.0632	3.4357	2.6393	2.1353	3.1573	3.8557	1.1317	0.067104	2.7846	3.968	3.1719	3.6467	1.2651	3.6837	4.3627	2.7633	1.9675	-0.5982	3.7596	4.7356	0.75097	4.3568	1.7083	2.8908	3.9875	1.9274	1.5648	3.9984	1.5718	1.926	3.4443	2.8665	1.4919	2.92	0.97068	3.3554	2.6706	4.4244	1.4557	3.0012	1.6744	5.2234	1.8314	1.9076	4.2196
-14.788	-14.477	-14.681	-14.939	-14.699	-17.195	-14.548	-13.446	-14.27	-14.24	-15.418	-15.65	-15.805	-14.712	-13.83	-14.904	-11.794	-14.442	-14.762	-13.558	-15.364	-14.049	-17.312	-15.307	-15.86	-14.214	-13.884	-14.177	-13.535	-14.101	-14.713	-12.932	-14.191	-13.341	-15.522	-14.329	-14.361	-15.802	-15.695	-15.083	-12.643	-16.412	-15.022	-10.342	-16.63	-15.427	-15.23	-15.114	-14.261	-14.396
5.7066	5.1415	4.5184	4.6996	4.3886	6.6805	6.9374	7.0035	7.2049	8.0099	6.3916	5.8051	5.9792	5.7315	4.4273	4.7504	5.6519	5.4543	4.6357	3.804	7.9845	4.1719	6.6075	5.4815	7.0021	4.4323	4.8855	6.1988	4.6907	5.1505	5.4305	7.6827	6.0459	6.9438	4.6786	3.7907	6.8574	5.742	6.0323	5.4678	5.881	6.4047	5.2349	7.7546	3.8518	6.9188	4.6947	5.1383	6.5859	4.6811
-1.7101	-1.4768	-2.8999	-1.7094	-3.58	-1.2717	-0.68632	-2.3256	-2.5099	-2.3754	-2.2991	-2.4329	-2.0288	-0.64592	-0.48588	-1.2853	-0.62838	-2.7705	-4.6697	-1.212	-2.2497	-1.5035	-1.1298	-3.3999	-4.2824	-3.5186	-2.4461	4.6006e-05	-2.3533	-3.5809	-0.15728	-2.0465	-1.7023	-2.8002	-3.6769	-2.9096	-1.1387	-1.3751	-1.7193	-3.9918	-1.3305	-2.5389	-0.87999	-4.0529	-3.5167	-0.82802	-2.4991	-3.1188	-2.715	-3.0705
-12.154	-13.255	-14.279	-12.831	-13.948	-13.746	-12.722	-14.188	-14.421	-11.074	-14.913	-13.829	-10.538	-10.683	-12.494	-11.657	-13.728	-12.986	-12.048	-14.373	-12.422	-11.903	-12.311	-13.709	-12.535	-13.754	-13.381	-14.035	-13.394	-13.351	-15.905	-13.566	-10.706	-13.919	-12.999	-12.803	-13.095	-15.857	-12.199	-13.063	-12.022	-11.383	-13.366	-15.069	-11.542	-14.95	-13.834	-13.868	-15.235	-14.681
1.4859	1.6613	0.8148	2.3175	1.4506	0.9509	0.46698	0.042005	1.3707	1.2496	1.1227	-1.2966	0.1956	2.0009	1.2216	0.77299	0.88082	4.011	0.31734	-2.4003	-0.63499	-0.98759	-0.081295	-0.47498	0.29786	-1.9313	1.3852	-0.87506	1.0945	0.64511	-0.34713	1.0134	0.87221	0.39905	0.94995	1.3655	1.1169	1.4911	0.67801	1.679	-1.3339	-0.50407	2.2158	0.96158	-2.1103	-0.58259	0.23778	0.12077	0.92011	1.7434
-8.9888	-9.8234	-6.986	-9.9014	-8.6844	-10.199	-9.8726	-10.522	-10.984	-11.683	-11.385	-9.3135	-8.0306	-6.1782	-9.156	-9.5341	-9.8147	-9.0009	-8.0808	-8.4397	-8.9349	-11.655	-9.3862	-10.242	-8.2972	-8.2287	-7.2537	-9.1793	-9.2048	-10.661	-8.4388	-9.6511	-8.7959	-8.4926	-7.9442	-11.231	-9.4642	-10.288	-11.481	-8.4943	-10.103	-7.975	-11.756	-9.1086	-8.8462	-10.884	-10.892	-10.11	-8.7068	-10.19
-0.064084	0.11185	-2.4151	-1.5128	-2.3543	-2.1884	-1.3849	-0.59614	-0.9723	-2.9326	-0.34012	-3.9299	0.84425	-2.228	-1.7684	-1.859	-0.46725	-2.5469	0.56541	-0.093552	-2.9114	-0.59239	-1.414	-0.70882	-1.1674	-0.96802	-1.8522	-1.2221	-2.2193	-0.42994	-1.3504	-0.43707	1.8965	-1.0515	-5.3552	-0.080396	-5.4866	-2.0887	-1.9308	-1.535	-1.9464	-1.6048	-2.0625	-0.96655	-1.3121	0.63771	-0.86411	-0.14733	-1.6548	0.45435
-8.2466	-9.8465	-11.155	-10.615	-10.543	-11.987	-11.566	-8.4934	-10.81	-10.547	-10.255	-10.341	-7.7171	-12.483	-7.3154	-10.318	-11.308	-10.512	-13.281	-8.892	-8.2688	-8.2667	-8.9263	-11.791	-9.8161	-9.3018	-12.02	-9.9426	-11.743	-11.921	-11.034	-10.643	-7.8421	-10.932	-12.413	-9.3654	-10.635	-11.143	-10.387	-7.2697	-9.3897	-10.408	-11.602	-12.663	-9.3801	-10.504	-9.3981	-9.4203	-8.2713	-12.03
-4.2133	-1.4172	-2.754	-4.0986	-1.5907	-2.2755	-3.3132	-2.938	-4.8603	-2.2253	-4.4289	-1.5944	-2.9359	-3.048	-2.9507	-1.2999	-1.9948	-2.7365	-2.3636	-0.27529	-1.7663	-2.1454	-2.4194	-3.211	-3.1693	-3.8505	-3.2993	-1.2512	-2.957	-3.4311	-3.3735	-0.62191	-0.68298	-1.9121	-0.24445	-4.3886	-3.7665	-2.2332	-2.5977	-2.2236	-2.5602	-0.020249	-1.5693	-3.6228	-3.7297	-2.307	-0.18244	0.055717	-4.4831	-1.7396
-0.18275	0.1388	-0.93805	-0.85274	-0.93259	-2.0453	-1.2012	-0.15089	2.0805	-0.36659	-1.2311	0.9364	3.262	0.21552	-0.50906	1.5035	0.78062	0.97247	1.2745	-1.9216	0.56162	-0.65675	1.1434	-0.95974	1.2609	0.71688	0.57572	-0.31509	0.49606	-0.45179	0.53529	2.8013	1.8454	-0.69683	1.1603	-2.6762	-0.71925	2.0892	-1.2341	0.39408	-1.3475	0.11278	0.13243	-1.3859	0.55116	-0.30976	-0.40593	-0.097758	1.9705	0.42516
-13.902	-13.861	-12.989	-13.219	-12.305	-14.218	-15.392	-13.42	-14.029	-14.018	-12.918	-13.591	-12.911	-12.589	-14.012	-12.864	-15.265	-15.38	-13.837	-13.552	-11.663	-12.187	-13.887	-13.086	-12.946	-12.906	-14.238	-11.891	-14.904	-13.734	-11.348	-10.602	-13.829	-13.867	-12.186	-13.022	-11.987	-11.637	-11.905	-14.839	-14.081	-13.512	-12.928	-13.669	-12.171	-12.18	-15.724	-11.765	-12.827	-11.684
1.7546	0.7512	-1.4927	-1.5642	-0.47867	0.22992	-1.5283	0.32953	1.2394	-2.7388	0.24066	0.21637	1.3924	0.38039	1.5714	-1.0658	0.57535	-0.54186	2.0975	-2.4531	-0.071525	-0.63508	-2.1717	-1.2981	-2.1063	-2.01	-0.29123	-1.2124	0.4411	0.35287	1.5144	2.5511	-0.75855	-1.8469	-0.83228	-1.0582	0.25593	-1.0498	0.50852	0.65668	0.8067	0.27428	0.077573	0.72855	-0.90135	-0.29272	0.35276	-2.2754	1.5187	1.1094
3.5614	1.9612	3.7577	4.0103	4.8409	3.6788	3.3438	2.7062	2.1113	1.4669	1.5412	3.3669	1.7803	1.2682	1.2017	0.68345	1.2102	3.3256	1.4254	1.4499	-0.31144	2.0066	1.1858	0.82477	1.3092	3.4654	1.3269	-0.15387	4.3256	0.22146	1.4776	1.1834	4.2277	3.3117	0.24987	4.8303	1.5926	2.9921	1.552	1.8267	0.48183	2.9893	3.3831	1.1566	1.9933	1.2677	1.9257	3.3142	1.3813	0.83171
-2.3364	-3.0592	-1.6401	-1.9557	-5.6241	-2.033	-5.1078	-3.2259	-3.8472	-4.6194	-5.2966	-3.49	-2.6822	-3.5032	-2.4069	-2.9193	-5.2464	-3.5494	-2.7696	-2.1847	-4.6082	-1.1672	-3.7228	-5.1975	-4.0254	-3.8586	-4.0296	-3.9126	-2.4503	-5.2609	-3.1659	-3.2003	-2.9367	-2.7635	-2.5858	-2.346	-4.0856	-4.1743	-5.5366	-2.7629	-2.5707	-2.3924	-2.3573	-2.501	-4.9366	-4.4205	-2.8443	-3.4597	-1.8224	-4.1977
-10.549	-10.863	-11.328	-8.5735	-10.081	-11.699	-10.259	-14.251	-14.035	-10.326	-10.897	-7.7021	-11.987	-8.9848	-9.7102	-10.032	-10.397	-10.097	-10.028	-12.796	-10.982	-10.081	-11.384	-8.6318	-9.1071	-10.639	-10.173	-10.384	-12.329	-11.072	-9.8187	-9.1559	-11.19	-10.545	-8.7749	-10.291	-9.0028	-9.7921	-12.15	-11.435	-10.099	-11.35	-9.3154	-9.6463	-12.27	-10.522	-11.564	-11.509	-8.9792	-11.036
3.3132	1.7684	3.1198	1.27	3.1476	2.7126	5.619	1.3927	2.1985	2.1041	5.7822	0.0068857	1.5262	2.1898	1.5797	3.5783	-0.16607	0.89614	1.8644	1.945	1.9025	1.8031	-0.26635	1.1745	3.1057	1.4297	2.5858	2.0114	2.1837	1.342	1.1989	2.3449	3.3139	1.1077	1.6774	3.3577	3.2438	1.7377	1.0118	0.70141	1.5471	2.5925	0.10721	2.9829	1.8649	0.47656	0.47557	1.0729	2.9346	0.67948
-2.6522	-0.19746	-0.34218	-0.090189	0.45357	0.7032	-0.91892	0.79995	0.5499	2.1783	2.7128	1.158	-0.33997	-1.1966	0.046691	0.44925	-1.1888	-0.54673	-2.3453	-0.37219	-3.6986	2.4417	-0.58419	2.4318	2.703	-0.89753	1.4598	-3.7686	-0.47827	1.0927	-0.73631	1.1881	-2.5213	1.0186	0.11369	-0.11897	1.1481	-1.078	1.0737	-1.3116	-0.6241	-1.0041	-1.0074	-0.52641	-1.8111	1.5972	-1.8677	-1.3682	-0.34684	-0.54966
-24.11	-23.441	-23.176	-22.711	-24.194	-23.683	-20.939	-21.907	-20.856	-21.629	-22.873	-23.802	-22.012	-22.752	-22.846	-22.066	-22.692	-22.736	-24.578	-21.854	-23.132	-22.824	-22.95	-20.583	-22.75	-22.978	-21.2	-23.323	-21.769	-23.82	-24.313	-20.135	-21.919	-22.762	-22.002	-22.381	-21.817	-20.133	-24.066	-20.48	-19.976	-22.511	-22.182	-25.479	-23.09	-21.395	-21.108	-22.397	-22.169	-23.715
-8.385	-9.9049	-9.8756	-7.7121	-10.801	-10.713	-8.4866	-9.9823	-10.567	-7.0652	-8.8781	-10.976	-10.401	-9.771	-9.8875	-10.611	-8.9777	-10.686	-8.9591	-9.4257	-8.9308	-10.517	-8.9632	-8.6948	-7.8771	-10.528	-9.1999	-10.281	-8.8759	-10.629	-10.994	-9.7592	-10.522	-9.5253	-10.277	-8.7067	-10.858	-8.3161	-9.7475	-7.7336	-10.643	-8.9288	-11.186	-9.9474	-9.1794	-8.0665	-9.6754	-9.4573	-9.4152	-9.5541
2.1078	2.1228	4.0933	1.3379	4.0106	4.049	3.3864	1.8517	1.8758	1.9374	0.19157	2.122	4.381	4.1768	2.2244	2.8384	3.5257	3.2808	3.589	3.2725	4.2852	1.5024	3.8413	4.3036	2.0834	4.6657	4.5042	1.3529	4.4981	2.9595	2.3385	1.7245	2.2798	3.8274	3.0144	2.2521	3.4084	3.3152	2.2874	1.5114	3.1118	3.7585	2.824	2.0067	1.8243	2.1676	3.886	1.6409	3.8695	3.2153
-4.7447	-2.5879	-3.865	-2.3829	-5.4823	-4.6385	-3.9296	-5.1359	-2.1416	-5.0239	-3.1209	-3.8532	-4.2942	-4.7759	-3.7236	-4.1126	-3.9685	-3.6555	-4.3897	-2.1364	-1.9833	-4.0126	-4.0718	-0.93412	-2.5062	-5.0934	-4.4566	-4.3001	-3.5959	-4.1436	-4.0639	-1.4029	-2.8466	-2.0234	-1.1045	-2.9145	-4.3342	-3.0647	-3.4527	-4.5614	-3.5005	-1.6926	-1.6951	-3.0657	-5.6686	-3.5554	-3.6356	-4.4116	-6.0494	-3.7868
-3.891	-2.571	-3.4952	-3.6763	-2.2277	-2.7981	-0.85791	-4.7634	-5.6353	-1.2733	-2.3695	-4.0904	-3.1978	-5.6208	-5.2962	-3.8985	-4.0374	-5.6721	-3.4889	-1.1967	-3.6899	-3.2759	-3.8114	-3.5019	-5.5206	-3.2279	-2.8782	-2.9376	-5.0976	-5.9647	-5.4715	-5.2992	-2.6374	-0.43625	-5.2503	-3.2561	-3.9417	-4.173	-3.3384	-3.2955	-2.4167	-2.3916	-4.0423	-3.4233	-3.5996	-4.9598	-2.4032	-3.2308	-1.0509	-2.589
-0.83943	0.57755	-0.065868	2.0397	1.0704	-0.38206	1.196	-2.0279	-0.84816	0.090675	1.1866	-0.30456	-1.482	-1.221	-0.8921	0.24145	1.8277	2.0856	1.2053	-0.29966	-0.66691	0.54538	-0.29067	0.65301	-0.442	0.49222	1.2591	0.17055	0.18337	-1.2148	-0.54121	-0.97095	-0.97766	0.90006	-0.98393	-2.5613	-0.39924	0.69324	0.61067	1.2687	0.23166	-0.73771	-1.3755	-0.51576	-0.066382	0.028172	-1.6426	1.1091	1.6878	-0.79712
-6.8927	-7.0895	-4.3866	-4.781	-6.3798	-4.5939	-3.8204	-7.0185	-6.1596	-6.4946	-5.249	-5.679	-4.2041	-7.921	-6.7412	-5.4957	-4.8832	-5.8435	-5.2168	-6.2332	-4.7743	-4.6122	-4.3078	-2.9744	-8.6427	-3.9047	-4.5533	-5.6198	-4.6321	-5.6844	-5.3307	-7.5069	-4.3406	-7.0254	-8.0232	-2.9365	-5.3843	-3.3566	-5.1864	-8.3404	-5.1999	-5.3258	-6.0176	-5.1979	-7.9383	-6.3942	-3.7513	-4.8261	-3.892	-7.0368
1.0325	1.0588	1.8757	0.64465	-0.77106	1.6546	0.59325	1.9802	-0.57454	-0.34734	1.9381	1.3217	-0.045185	-0.25481	0.76293	2.0331	-1.1374	1.4198	0.99949	1.0593	-2.6807	-0.11608	0.18142	1.4965	-0.93355	1.9997	-0.51878	0.56993	-1.1294	-1.6713	2.5659	-1.839	0.097938	-0.54188	0.53644	-0.16641	-0.10965	1.5739	0.87627	0.76059	-0.45177	1.6777	1.0332	1.4639	-1.6736	1.4957	-0.9428	-0.97795	1.513	0.33449
-7.7212	-9.0493	-7.94	-7.0468	-9.0835	-10.446	-8.4622	-9.6432	-9.1526	-10.851	-8.8249	-11.235	-10.296	-10.484	-9.1045	-10.365	-8.8282	-11.306	-6.9802	-9.6207	-8.7074	-9.1194	-9.0154	-8.2802	-10.768	-9.6563	-9.8792	-9.5381	-8.4787	-11.076	-10.558	-8.0064	-8.4582	-9.8325	-8.9626	-10.676	-8.6079	-8.4176	-9.2964	-8.7726	-9.1654	-9.9504	-9.7035	-10.674	-7.6832	-11.254	-11.058	-8.4361	-10.671	-8.6269
-11.608	-9.2345	-12.28	-10.426	-8.4637	-11.336	-10.683	-12.054	-10.149	-10.24	-11.933	-7.4188	-11	-9.4185	-12.036	-10.021	-9.0833	-10.028	-8.0271	-10.754	-9.3855	-10.889	-12.061	-8.8696	-11.477	-10.495	-10.242	-8.5466	-8.8728	-9.7506	-10.007	-10.759	-12.045	-9.5885	-10.468	-10.127	-10.773	-9.6964	-11.202	-9.3283	-8.9355	-9.1691	-11.548	-10.498	-7.6181	-11.688	-8.68	-11.868	-9.1679	-12.731
-9.0164	-10.713	-12.711	-13.644	-9.5605	-7.3231	-8.3195	-9.8395	-10.067	-11.369	-8.082	-12.259	-11.38	-10.744	-10.316	-10.114	-10.743	-8.6115	-9.9926	-10.705	-11.067	-10.882	-11.212	-12.769	-10.941	-12.368	-11.538	-9.9505	-9.5971	-10.693	-11.607	-12.076	-11.389	-9.505	-10.308	-11.24	-9.7737	-12.649	-9.5207	-10.978	-9.6256	-12.153	-11.447	-10.184	-9.2578	-10.887	-10.747	-8.811	-8.7698	-9.8742
-0.67683	3.1083	0.39562	1.9969	2.3348	2.398	1.6352	2.3674	2.5156	3.2348	0.047452	-2.8217	-0.25655	1.2967	0.80282	2.5971	3.6916	1.3319	4.4825	1.2611	1.7558	0.54249	-0.043876	2.2259	1.5834	-0.27649	3.4823	1.9751	2.4643	1.7846	0.96588	2.9157	1.6457	3.8664	-0.12706	0.5689	1.6887	1.8124	1.9184	-0.30995	2.1333	2.2146	2.5457	1.9405	2.2854	1.6576	-0.30486	0.67931	1.1894	2.159
-1.38	-3.0649	-4.3836	-0.43717	0.019429	-0.2376	1.0017	-0.61533	-0.42449	-0.75709	-0.10664	-2.4138	1.3368	-2.6835	-3.5747	-1.8583	-1.9236	0.40472	0.50508	-3.1369	-2.114	-2.1503	-0.73783	-1.1902	-1.213	-2.0223	-3.1032	-2.1044	-1.5431	-1.7173	-3.211	-1.6635	-1.0253	-0.49429	-3.3501	-1.5742	-3.2439	-1.5285	-1.6924	-0.94639	0.80108	-2.7458	-0.21463	-1.1186	-1.3405	-3.1097	0.1654	-2.2817	-0.068045	-0.79613
0.36913	-1.2052	1.2524	-2.1747	-0.5016	1.5631	2.7303	-0.072589	1.9403	1.3797	-0.5552	1.9686	-0.051652	0.6843	1.7965	-0.90281	0.4494	-0.80724	-0.097007	-0.5267	1.8766	1.1009	0.25342	2.5224	1.1825	2.2615	1.4452	0.67611	1.55	0.75219	1.8451	-0.146	-0.63482	1.4198	-0.48223	-0.27658	-0.97489	-1.8803	0.57235	-0.24553	2.3024	-2.139	-0.042702	0.63333	1.5406	2.3032	-0.14358	0.53645	3.3569	1.241
-3.2398	-2.8558	-5.2601	-3.8408	-5.1422	-4.3938	-3.93	-2.9227	-3.1766	-2.6908	-4.4718	-3.4049	-3.7068	-2.6787	-2.3237	-2.0082	-2.777	-4.1112	-4.4438	-3.6624	-3.0545	-3.0426	-1.529	-1.7376	-1.1828	-4.029	-3.8973	-4.0311	-3.4507	-4.1714	-3.149	-2.9045	-4.4391	-4.3029	-1.7062	-4.498	-3.9743	-4.8803	-3.282	-5.3616	-5.2095	-3.1886	-2.637	-4.9937	-4.6343	-6.3871	-6.5347	-3.1122	-4.3461	-4.5673
-12.935	-12.923	-14.162	-13.473	-14.164	-15.319	-15.242	-14.141	-15.034	-13.524	-15.159	-14.629	-14.196	-12.693	-13.474	-14.588	-12.783	-14.094	-11.334	-13.924	-12.913	-12.863	-12.501	-12.369	-11.996	-9.7832	-15.311	-11.537	-13.363	-13.673	-15.361	-16.546	-14.622	-15.63	-15.393	-14.549	-12.446	-13.449	-15.569	-13.616	-13.911	-14.146	-15.049	-13.474	-16.685	-13.388	-17.685	-12.438	-14.319	-15.025
-0.97643	-1.3872	-0.72033	0.35139	-0.74325	-0.28274	0.46136	-0.090335	-1.5665	-1.9996	-1.9997	-2.5005	-1.6881	0.081745	-1.0387	-0.041105	0.25511	-0.71843	2.0424	-2.0414	0.66522	0.71452	-1.8149	-2.5768	-0.66327	0.39407	-1.069	-0.51488	-0.44749	0.16683	-0.12663	1.4271	-0.81199	-0.38678	-1.9325	0.31152	-2.0503	-0.32607	-1.7382	-3.7332	-2.5239	-0.022192	-1.5957	1.0519	-1.571	0.70751	-0.21415	1.3637	-0.037645	-0.93983
-0.0019839	-2.2452	-0.10839	0.67594	-0.90863	-0.8369	-0.80249	-0.65966	-0.43149	-2.4811	0.6406	-0.46085	0.82695	-2.1311	-0.69065	-0.73666	0.11053	0.12449	-1.2567	1.4294	-1.6059	1.0985	-3.1306	-0.88576	-1.45	-1.8266	-0.8646	-1.8185	-0.22892	0.080795	-0.34207	-0.83614	-0.080274	-1.2526	0.60686	-0.36057	0.62793	0.065619	0.21131	-0.78132	0.97652	-1.972	2.5045	0.22604	1.4646	0.33365	0.59888	-1.6961	-1.8474	0.60606
-2.6556	-1.9658	-4.1218	-1.4218	-3.2946	-3.0389	-2.6836	-2.3062	-2.0589	-1.7278	-3.1377	0.79454	-1.0847	0.62085	-1.7267	-2.664	-1.2832	-3.0508	-1.1716	-2.805	-2.256	-4.446	-2.355	-3.2624	-3.6413	-2.5061	-3.0906	-2.7555	-4.5179	-2.733	-2.3265	-3.3	-2.3062	-3.6584	-2.9701	-1.9425	-3.1936	-3.3097	-3.9073	-1.911	-1.2814	-3.2821	-3.3247	-1.9778	-3.0122	-2.3963	-2.7896	-2.2232	-2.0887	-3.6597
-8.1032	-8.6539	-8.4789	-9.505	-7.6069	-6.2369	-4.6725	-10.229	-7.2956	-4.5872	-6.4694	-8.7741	-7.7656	-6.8397	-5.9033	-4.0301	-8.0166	-5.0145	-6.8493	-6.2289	-9.3683	-7.0319	-6.7248	-8.2863	-8.7919	-7.5959	-6.5397	-7.3913	-9.6476	-7.5797	-9.7182	-6.7793	-7.847	-6.5802	-8.7212	-8.1552	-6.6697	-5.3995	-4.3608	-7.5539	-7.7747	-6.5761	-8.3347	-6.1972	-7.2738	-8.048	-8.0869	-6.1956	-7.0894	-8.0843
-3.8701	-3.4022	-0.63166	-2.5274	-2.2457	-1.2124	-2.1927	-2.2077	-2.3531	-4.1686	-1.8086	-0.81666	-2.3472	0.093129	-1.5336	-0.74464	-2.5912	-2.0785	-2.3211	-1.8772	-3.9701	-3.7514	-3.005	-2.0259	-2.218	-0.79095	-2.9091	-4.087	-1.8516	-3.2349	-2.4498	-1.7362	-3.79	-3.3585	-2.0791	-2.665	-4.1392	-3.6438	-0.61606	-2.3609	-1.4316	-2.9754	-2.7388	-1.5018	-3.2493	-3.1743	-2.672	-0.617	-1.6843	-2.5946
-2.8515	-1.8877	-2.1819	-3.425	-0.50425	-2.6908	-1.735	-1.3645	-0.78722	0.4659	-1.8009	-2.8838	-1.709	-2.0466	-0.90685	-0.54595	-0.43811	-0.048441	-2.0355	-1.7478	-3.1175	-0.20196	-0.80538	-2.413	-3.3465	-2.295	-1.3847	-2.1003	-1.6271	-1.7833	-3.0925	-5.842	-1.8047	-1.1255	-3.1695	-3.4229	-1.2782	-2.8628	-2.0379	-0.73313	-1.4702	-2.543	-2.0373	-1.8672	-1.6339	-2.2979	-1.6122	-1.5974	-0.28255	-3.4017
-11.604	-11.502	-9.8649	-11.457	-11.422	-12.056	-12.046	-10.215	-12.244	-13.734	-10.237	-12.303	-10.552	-11.348	-12.459	-11.229	-12.42	-10.507	-12.295	-11.922	-11.971	-12.428	-11.604	-12.299	-13.853	-11.385	-11.184	-12.737	-12.769	-11.254	-11.283	-10.519	-13.723	-11.784	-11.978	-13.346	-14.199	-14.109	-10.736	-13.571	-12.519	-11.43	-12.279	-10.102	-12.363	-12.675	-13.361	-10.925	-10.069	-10.237
-0.90453	-1.43	-2.7106	-0.48005	-2.7379	-0.62505	-0.12907	-2.101	-3.3057	-3.5675	0.33451	-1.947	-1.0668	-0.26967	-0.39016	-1.424	1.1971	-2.8509	-2.8402	0.50236	-1.1176	-2.6311	-1.5323	-0.13045	-2.4186	-0.78549	-0.027761	-1.1354	-1.4194	-2.0052	-0.62608	-0.82078	-1.496	-1.8527	-5.3597	-0.012622	-0.45157	-0.64536	-0.44555	-3.5915	-1.2114	-0.90666	-2.713	-0.49685	-1.5377	-2.6237	-1.7347	-1.1004	-0.6556	-1.7853
-2.059	-3.7261	-1.8568	-3.7225	-2.2092	-3.1319	-0.79222	-2.7149	-0.38882	-3.2239	-5.2234	-4.7552	-0.65708	-1.848	-3.4646	-5.787	-3.9868	-3.3436	-3.8561	-2.1534	-3.2158	-3.9028	-4.4485	-3.5478	-3.8796	-3.7934	-2.144	-2.1912	-3.8312	-1.5696	-2.4186	-3.5906	-4.4272	-6.0417	-4.616	-2.3838	-2.2208	-3.0437	-1.3397	-3.5364	-1.7894	-1.8449	-2.0549	-0.55234	-5.0567	-4.0473	-1.7772	-0.66978	-2.5734	-5.2585
-12.833	-12.06	-10.31	-11.581	-11.092	-13.586	-12.489	-12.041	-12.247	-12.956	-14.661	-13.087	-13.062	-13.324	-12.379	-13.051	-11.075	-14.577	-11.179	-10.278	-11.603	-12.811	-12.015	-12.838	-14.591	-13.998	-13.419	-12.718	-12.416	-10.708	-12.894	-13.044	-12.913	-13.541	-13.152	-13.751	-13.363	-13.358	-13.056	-15.112	-13.022	-11.866	-12.568	-13.829	-12.024	-10.82	-10.906	-11.431	-15.079	-12.999
-7.9464	-11.415	-11.345	-10.58	-11.427	-13.542	-11.396	-13.257	-10.828	-9.7446	-10.38	-9.2132	-13.131	-11.181	-8.3686	-7.5279	-7.8548	-13.285	-12.243	-9.4208	-8.8903	-10.877	-12.341	-10.363	-9.305	-11.482	-11.186	-9.424	-10.967	-8.6262	-8.0444	-9.0093	-9.1193	-11.178	-9.4515	-10.396	-8.272	-11.839	-7.8118	-9.07	-11.933	-10.35	-10.989	-10.825	-11.198	-10.787	-10.822	-9.5394	-11.09	-8.8398
-2.271	-2.9564	-1.7862	-1.0539	-3.0489	0.53657	-1.3851	-0.71836	-2.3717	-1.2815	-3.5203	-1.6602	0.44345	-2.0755	-2.6745	-1.4847	-3.023	-3.6432	-1.362	-1.9368	-1.124	-0.86545	-2.7282	-3.282	-2.9103	-1.25	-2.2985	-1.9421	0.015188	0.046725	-2.5256	-1.5166	-0.50353	-1.0875	-1.8665	-0.62448	-3.5455	-0.52846	-2.3521	-2.6408	-0.82145	-0.8893	-1.7051	-0.84127	-3.6389	-2.4637	0.89068	-2.3348	-2.736	-0.79803
-0.046512	1.1291	-0.34371	-0.46636	-0.49038	0.03044	1.321	1.5536	1.1425	0.35719	-0.96016	-0.2495	1.1826	-0.048244	0.75886	0.59906	0.19151	0.29577	0.94665	0.64689	-0.34706	0.255	-1.0457	2.6708	2.3044	0.014133	-1.1008	2.8697	1.6136	1.2142	0.84831	0.52238	-0.82602	0.098377	0.94052	1.5024	-0.56149	-1.0263	1.9938	-1.0837	0.72809	-0.65619	0.60071	0.82722	0.14406	2.5271	-0.39408	-1.7121	1.5995	0.35928
-0.45929	-1.6077	-0.26582	-1.1719	-1.3657	0.87345	-1.36	-0.033701	0.087476	0.94924	-0.72511	-1.7367	-1.4778	1.3117	0.089819	0.11609	-1.6399	1.6928	2.5049	0.78165	-1.4327	1.4797	1.2129	1.6363	0.49067	-0.93699	0.67123	-1.3787	0.99	0.84201	-0.73147	0.16949	2.7572	-0.11154	0.15047	1.8322	-0.32495	1.8602	-0.43316	0.75599	0.28073	-0.29143	1.5196	1.5402	0.45428	1.2812	-1.1035	0.012351	-2.3019	0.07118
1.0386	1.3027	0.51424	2.3647	-0.46397	0.85657	0.00032276	0.65735	-1.6289	0.44886	1.6644	0.30777	1.9381	2.4399	1.8801	-0.16227	0.075055	0.84946	-1.0815	0.86498	0.6784	-0.23748	-0.92797	0.49942	0.80821	-0.68007	0.30462	0.6783	0.8755	0.94871	-0.54363	-0.98717	-0.096834	1.5951	-1.1488	-0.18186	-0.59885	1.8569	-0.0025434	-0.88348	0.1284	-0.10608	-0.28769	0.57495	-1.0079	0.41546	-2.0514	-0.063975	0.66287	1.5764
-8.1421	-9.7617	-7.9341	-10.615	-9.168	-8.8547	-9.3614	-7.2103	-9.9715	-10.096	-6.3615	-11.105	-8.745	-8.5219	-9.466	-9.4104	-10.174	-9.1917	-11.262	-10.746	-9.8344	-8.6906	-12.332	-10.521	-10.853	-7.4356	-9.7352	-9.173	-8.7787	-8.3192	-10.848	-8.3889	-6.4484	-8.6177	-8.1921	-9.6854	-9.1454	-10.163	-6.5979	-8.264	-8.7838	-8.3394	-7.6339	-8.1835	-8.7652	-10.566	-11.45	-6.5578	-9.2698	-9.7644
4.6185	4.446	3.0074	0.78564	1.8108	2.6836	2.1732	2.6386	2.4783	3.7655	2.2498	3.1732	1.562	3.2222	2.7873	5.0069	1.683	3.2105	2.8377	0.89705	1.8635	2.4478	3.5938	2.754	2.528	2.7073	2.2182	3.5811	2.1724	1.5146	4.7353	3.2412	-0.33351	4.5268	3.5601	2.0856	1.764	3.4145	4.4824	4.0973	3.5668	3.5624	3.1974	2.6543	2.7948	1.9371	0.6858	0.7681	2.2163	4.4886
-22.512	-22.225	-24.099	-22.1	-21.499	-20.052	-23.557	-22.154	-21.115	-22.988	-21.297	-22.4	-21.462	-20.942	-20.353	-23.573	-21.093	-24.857	-21.678	-22.124	-25.052	-21.223	-24.824	-20.97	-21.841	-21.238	-22.607	-24.335	-20.849	-23.124	-22.517	-22.19	-20.928	-22.634	-19.103	-21.907	-24.195	-22.991	-23.96	-22.545	-23.901	-23.631	-22.138	-21.402	-21.591	-22.047	-21.533	-22.226	-21.174	-23.731
-20.719	-19.975	-22.064	-22.881	-19.611	-20.386	-22.123	-22.914	-20.465	-21.374	-23.779	-21.796	-23.174	-24.673	-20.762	-21.851	-22.857	-22.71	-22.643	-23.881	-25.045	-21.462	-22.473	-21.699	-21.543	-22.175	-20.082	-22.305	-21.438	-21.717	-21.681	-23.025	-23.68	-23.574	-20.347	-20.482	-23.306	-22.739	-22.491	-22.693	-23.746	-20.883	-21.418	-21.088	-22.776	-23.347	-23.109	-22.043	-21.327	-21.381
-3.2467	-5.0964	-6.2879	-4.0518	-2.4961	-6.0993	-5.1366	-4.0014	-5.5909	-4.7178	-3.7413	-4.1655	-6.4514	-3.1442	-6.7103	-4.225	-2.9203	-3.4512	-5.6534	-4.2085	-4.1855	-4.2441	-4.175	-4.7346	-6.1629	-4.9465	-4.4043	-5.9922	-2.6045	-3.9946	-5.3241	-5.2341	-4.6886	-6.2083	-5.6833	-6.5072	-5.4527	-1.4336	-6.2725	-4.8291	-4.6948	-5.1857	-4.234	-5.6287	-4.1222	-5.2951	-4.6179	-5.3979	-4.9699	-5.2866
-2.6877	-0.025008	-3.3406	-3.7437	-1.9333	0.062565	-1.1313	-0.61284	-2.4376	-2.7176	-1.6671	-3.8387	0.74201	1.1155	0.1285	-1.3346	0.17629	-1.8626	-2.6729	-2.2697	-2.0166	-1.9206	-1.9249	-2.8211	-1.3946	-0.63032	-2.4475	0.5843	0.77717	-2.0186	-3.8683	-0.54417	-1.8648	-1.0854	-2.1951	0.074566	-0.96985	-0.53128	-0.65639	-2.9063	-1.0396	-2.2546	-3.3931	-0.9085	-3.989	-2.1547	-1.3537	-1.0257	-2.0055	-1.0407
9.3984	7.0757	9.0572	11.038	5.8206	10.369	6.4963	6.7547	9.8404	10.945	7.5625	8.3871	8.9799	10.518	7.6365	11.067	8.1864	8.8054	11.002	7.5179	8.4161	8.6504	8.5933	8.1556	8.9242	7.92	8.904	8.4898	9.9463	10.334	8.3032	9.2004	9.3956	8.3256	8.746	9.1312	7.319	9.16	7.2525	7.8666	8.7048	9.5847	9.6222	9.0992	6.6064	8.9754	7.3168	6.9183	8.2144	8.2085
0.056923	-1.608	-0.19543	2.2424	2.7958	0.034945	-0.1141	-2.5017	1.0264	-0.72033	-0.43195	-1.1465	-1.6178	1.2525	0.33081	-0.73752	-1.616	0.84054	0.84632	-0.80279	0.2773	1.855	0.27369	-0.054777	-0.73975	1.8879	-2.2566	0.038577	-1.8349	-1.8914	-1.5529	-2.1485	-0.69838	-0.065053	-0.53954	-0.069897	0.23201	-2.0634	-1.2351	0.065899	-0.1047	0.51493	-1.4832	2.0024	0.69763	-0.91851	-0.42319	0.81686	1.9827	-0.56933
-4.4673	-4.277	-6.0156	-3.8892	-4.1378	-4.4663	-6.3684	-6.7454	-3.6421	-5.3663	-5.7691	-3.9751	-6.2405	-4.8689	-5.2741	-5.3098	-5.1403	-5.2406	-5.7059	-7.7305	-5.7399	-6.4456	-3.6064	-3.9709	-6.1151	-5.3538	-3.3189	-2.5112	-5.702	-5.5446	-5.8638	-5.4688	-4.4211	-5.7906	-5.1786	-4.4345	-4.918	-5.1361	-6.2632	-7.8765	-5.0074	-5.547	-6.6906	-4.2156	-7.026	-4.5649	-6.9858	-5.6747	-6.0883	-5.4022
-4.5776	-5.9085	-5.3818	-5.1289	-6.2571	-4.1212	-5.4827	-4.5056	-5.7852	-5.9403	-5.5941	-4.1856	-4.1481	-5.2242	-4.943	-6.9479	-5.2909	-4.2413	-3.2924	-6.601	-2.6258	-3.461	-5.2532	-6.2356	-5.375	-5.5552	-6.4119	-3.1279	-5.2093	-4.0895	-6.6455	-4.8659	-5.7325	-3.6881	-3.257	-5.59	-3.445	-5.6286	-2.2815	-4.617	-4.1922	-5.9754	-5.3679	-5.0516	-6.1249	-4.9503	-5.1722	-5.064	-5.5099	-5.8473
5.4285	6.4547	4.7689	6.4122	5.0043	4.6713	2.5096	5.4482	4.933	6.8798	3.6527	4.7431	5.5922	5.647	5.3134	4.1823	4.0947	4.2913	5.3039	3.9305	4.9203	4.7033	5.6876	3.9118	4.5224	5.7404	7.1597	5.8415	5.935	6.5131	4.291	6.0212	3.637	6.1224	4.1237	5.3033	4.7785	5.2442	4.4004	6.0553	6.1754	2.8678	3.7953	5.8643	6.2745	4.0642	4.4144	3.4082	5.9521	3.1127
-7.7458	-9.8374	-11.894	-11.375	-8.461	-10.884	-9.3767	-8.5833	-9.2773	-9.071	-8.7916	-9.7431	-8.5194	-9.6808	-8.5287	-6.8548	-9.322	-11.859	-10.46	-8.8892	-8.0762	-10.013	-9.5133	-6.24	-9.9619	-9.3156	-10.178	-10.458	-9.8156	-10.357	-7.6591	-8.0246	-7.514	-7.9839	-9.4759	-7.3562	-10.611	-5.364	-10.011	-8.9081	-7.6252	-9.2697	-11.325	-9.7511	-9.6871	-9.0151	-10.366	-7.6952	-8.7186	-12.721
4.24	6.5604	6.2763	7.0705	6.1578	4.9164	4.8859	5.7034	5.8761	6.3983	4.9065	4.649	5.5177	4.2799	7.0944	4.6032	4.4351	5.0487	6.3941	5.2426	6.09	3.6783	7.8619	5.7002	6.2394	6.1832	6.6113	4.245	7.5747	5.2384	6.1757	5.6947	5.4822	5.3804	7.0937	5.8019	4.9727	6.9395	4.3816	6.5981	4.9022	8.2277	7.8584	5.3028	4.7232	6.4432	3.9938	6.8736	6.3238	5.1641
-13.938	-11.891	-10.552	-9.8874	-10.885	-10.916	-10.999	-11.503	-11.646	-13.271	-8.4302	-12.239	-11.557	-12.393	-9.6319	-13.551	-8.5056	-12.808	-10.483	-11.904	-12.626	-11.592	-11.761	-11.64	-12.655	-13.623	-11.375	-9.2501	-12.517	-7.0928	-10.657	-10.782	-9.7311	-11.444	-12.819	-10.543	-11.548	-11.308	-14.98	-12.506	-10.74	-11.43	-10.656	-12.867	-11.362	-11.896	-10.97	-10.682	-9.1511	-9.4369
6.0288	2.9869	5.813	5.0512	4.883	5.7922	4.9228	6.1406	3.5825	6.5781	6.4029	5.5174	5.4597	4.0905	3.8266	4.2584	5.1074	5.068	7.529	5.2158	5.8098	6.1553	6.6753	4.5241	4.5957	6.0985	6.9151	3.1255	5.161	3.5794	5.0543	5.1476	6.3947	5.1233	4.1412	4.7178	5.841	6.4549	5.5993	4.4923	5.407	2.848	4.8927	5.0277	2.3707	3.4861	4.4042	6.1703	4.9874	4.8557
-20.811	-19.038	-20.318	-21.969	-22.527	-21.665	-19.944	-20.856	-21.375	-21.517	-21.955	-21.574	-21.026	-20.447	-20.261	-20.245	-20.284	-20.554	-20.638	-19.776	-21.445	-21.571	-19.871	-22.82	-21.84	-20.598	-21.616	-18.607	-21.945	-22.492	-21.613	-20.807	-18.613	-21.495	-19.654	-18.462	-21.593	-22.803	-20.55	-21.248	-19.813	-20.507	-21.049	-20.105	-21.294	-21.271	-20.623	-20.428	-21.726	-19.351
-15.229	-15.742	-15.287	-14.331	-15.419	-15.381	-15.109	-16.305	-13.663	-14.891	-15.872	-14.7	-14.508	-13.435	-15.951	-13.809	-16.317	-16.145	-16.335	-14.789	-11.026	-14.718	-13.025	-16.307	-17.617	-16.368	-14.384	-14.915	-12.06	-14.955	-15.533	-13.386	-13.804	-14.337	-13.208	-15.723	-14.299	-14.485	-16.387	-13.729	-13.907	-14.318	-14.525	-15.817	-11.979	-14.188	-13.933	-15.478	-14.932	-14.493
-10.042	-11.134	-10.603	-11.474	-11.354	-12.377	-9.9115	-8.8321	-10.285	-9.9432	-9.1305	-11.578	-9.8127	-10.867	-11.484	-11.593	-10.292	-11.106	-11.068	-11.015	-13.033	-10.2	-10.282	-10.874	-8.7272	-10.198	-10.711	-10.647	-13.508	-9.92	-11.373	-10.508	-11.895	-12.528	-9.7559	-12.362	-13.139	-13.176	-9.5538	-10.449	-11.423	-8.8078	-8.915	-11.339	-8.3876	-10.371	-10.687	-11.186	-12.438	-9.5864
-1.8581	-1.0494	-2.2979	-0.24749	-0.30585	-2.819	-0.48344	-1.0158	1.0003	-0.8076	-4.1523	-0.50173	-0.86708	-1.0487	-1.4553	1.0719	-2.3881	-1.8953	1.8287	-1.1879	-1.1871	0.94631	-0.58814	-2.4558	-2.9779	-1.6597	-0.88224	-0.75516	-2.2752	-0.012737	2.0603	-1.6439	-3.1022	-1.9632	-3.7113	-1.5117	1.4044	-0.70764	-4.7606	-1.4131	-1.7201	0.14014	-2.4733	-0.023194	-0.64842	-0.39273	-4.433	-0.23522	-0.51748	0.61298
-4.1104	-2.6168	-2.5146	-1.3929	-4.2034	-6.0316	-3.0112	-4.8018	-3.3811	-5.2214	-4.0111	-6.338	-1.762	-3.8471	-4.5758	-3.7317	-3.9563	-4.1182	-2.8809	-3.0915	-2.8367	-4.9884	-1.6815	-3.67	-3.9135	-4.0224	-4.7288	-2.2758	-2.9064	-4.6235	-4.1514	-1.8448	-2.7227	-4.0343	-4.545	-4.1634	-3.8969	-2.5318	-5.1855	-4.5548	-4.4439	-2.9314	-5.7515	-2.879	-4.0267	-4.4836	-7.4266	-3.9686	-7.0491	-3.3341
7.8208	5.6647	3.6648	4.0877	5.46	8.3055	4.7548	7.6313	6.0536	8.43	5.2998	5.5037	7.8149	6.048	7.4738	6.4763	6.6737	6.7714	7.9512	6.3502	6.5628	5.4946	5.1433	8.6346	6.6829	7.1582	6.773	6.3278	7.0623	6.2735	6.8924	7.0402	7.2277	7.8598	8.0255	5.9234	8.5688	6.6488	8.1009	7.3508	7.5127	5.3289	7.0217	6.684	7.9465	4.7132	6.7971	7.0532	6.4552	7.216
4.913	8.0153	7.264	4.2224	6.0216	4.8609	7.5294	7.0337	8.4067	5.6817	6.7425	9.205	5.5796	8.5275	6.4582	7.1153	6.8093	8.019	7.3417	7.4229	7.3627	3.5699	6.5502	7.7643	5.382	7.871	6.1738	6.576	8.2143	7.9331	7.8198	5.4038	5.5922	6.4395	7.6327	5.9252	6.6787	5.3497	8.2947	6.2098	5.3794	4.3445	6.1974	6.3942	5.6704	6.4383	7.7485	3.2979	3.5033	5.2267
-1.22	-0.68568	-1.1079	-0.25917	1.3985	-2.5323	-1.5996	-0.66334	-2.5691	0.046742	1.197	-1.1825	-1.5299	-1.8271	0.26849	-2.2416	-1.9933	-2.0758	-0.097878	-2.4088	0.53774	-1.4649	-1.8829	0.81385	0.51018	0.67839	-1.9448	-2.2986	-3.3906	-0.97524	-2.3427	-1.6908	-2.5314	-0.759	-0.91093	0.70063	-1.3748	-2.9033	-1.8254	-2.291	0.29938	-0.98497	-3.5074	-0.40645	-1.0176	-2.7338	-1.688	-2.0328	-2.3	-0.56115
-12.726	-9.9948	-13.73	-11.849	-13.354	-9.4956	-12.74	-10.193	-11.565	-10.3	-13.049	-12.541	-10.625	-12.393	-13.214	-10.527	-13.219	-10.616	-12.861	-12.497	-11.663	-10.025	-10.782	-9.5958	-11.893	-10.778	-11.694	-13.646	-11.368	-10.652	-12.051	-10.019	-11.298	-11.117	-11.086	-10.362	-12.25	-9.1931	-12.206	-12.827	-11.625	-13.657	-11.637	-10.964	-11.303	-10.88	-10.758	-10.166	-10.76	-8.5016
6.8527	6.2484	5.9492	6.4543	6.3302	7.1691	7.0158	5.4605	7.9607	4.7535	7.3795	7.5884	7.0194	8.548	6.5059	7.7358	7.9333	6.2941	8.127	4.4507	5.9995	7.5115	6.1505	7.8236	6.9385	8.3749	5.8508	7.0664	6.8675	6.3111	6.1156	7.497	7.0063	8.5142	6.4222	7.1622	8.2536	7.4322	6.5688	7.1923	6.6632	7.4659	7.6352	7.0144	8.1073	8.2869	8.9921	5.5178	5.9018	4.9354
-3.7009	-5.4265	-3.9454	-3.7178	-4.5482	-2.6182	-3.9363	-2.6253	-2.9705	-2.5719	-2.7636	-2.6391	-4.2256	-3.504	-4.3874	-3.8088	-2.6348	-3.8374	-0.51131	-2.3277	-3.4563	-3.6775	-5.4647	-2.4798	-3.4928	-1.4415	-2.3257	-4.1646	-4.0181	-2.3593	-4.6271	-2.8841	-4.4512	-3.1835	-4.3297	-2.9931	-0.34222	-3.4458	-4.7243	-4.1447	-0.74894	-3.9773	-0.49801	-4.0752	-1.3598	-4.0711	-2.3222	-3.4291	-4.1159	-3.5005
-13.037	-11.827	-13.808	-12.962	-12.853	-13.562	-11.75	-12.874	-14.48	-11.308	-13.144	-11.455	-15.298	-15.242	-13.749	-11.7	-10.899	-12.376	-13.182	-11.804	-12.633	-12.626	-13.431	-12.836	-13.366	-12.787	-14.006	-11.852	-13.772	-11.513	-13.997	-12.41	-10.472	-13.837	-12.675	-12.722	-13.654	-12.868	-12.375	-15.894	-12.177	-15.444	-10.15	-11.67	-13.909	-15.083	-10.856	-12.882	-13.533	-12.805
-3.1594	-1.2403	-1.2733	-3.5057	-2.1111	0.53411	-1.4823	-1.2875	-2.3725	-3.8139	-1.8924	-2.5672	-2.8357	-2.2291	-1.061	-2.177	-1.5852	-1.0053	-3.2571	-0.74639	-3.7394	-3.2221	-4.5653	-2.1515	-4.4748	-0.98422	-3.4813	-3.1807	-2.6702	-4.233	-2.3865	-2.535	-3.0956	-3.8527	-3.4389	-3.9395	-3.5968	-3.503	-2.8967	-1.9296	-2.305	-3.3736	-0.79019	-2.0385	-2.9083	-2.6397	-4.3255	-2.0007	-1.3594	-3.6053
-14.275	-16.246	-17.847	-13.527	-15.525	-16.951	-15.679	-14.603	-14.127	-16.348	-11.244	-16.128	-16.336	-16.814	-11.869	-14.106	-16.002	-13.622	-13.274	-15.679	-17.276	-15.758	-14.335	-16.414	-15.152	-15.446	-12.922	-13.739	-13.254	-16.151	-11.86	-13.833	-16.325	-14.343	-13.941	-15.121	-14.543	-14.714	-14.422	-15.833	-14.508	-14.486	-13.878	-12.808	-15.47	-11.995	-15.102	-12.564	-13.085	-13.014
-10.371	-11.967	-12.527	-12.382	-11.371	-10.623	-11.163	-12.943	-11.519	-13.654	-12.819	-12.669	-12.597	-12.694	-13.863	-9.779	-12.116	-13.497	-11.842	-12.541	-11.682	-7.8209	-12.548	-11.706	-13.484	-10.28	-12.021	-9.7737	-13.214	-12.801	-10.253	-10.169	-10.666	-11.259	-9.8855	-9.8038	-10.551	-12.277	-11.941	-11.859	-13.317	-11.911	-12.196	-10.164	-12.017	-12.617	-12.732	-13.089	-11.707	-10.254
2.9301	3.5405	2.588	-0.23134	0.58558	2.4386	1.6155	2.5815	2.5572	1.2401	3.0508	1.0426	2.2744	2.0093	3.9036	0.082556	0.48536	3.2712	3.2651	0.3409	2.0588	2.187	2.1186	0.4083	1.3024	2.1651	2.462	0.38502	0.51414	2.6811	2.1363	2.1518	0.51372	0.96377	2.6549	1.7716	0.21971	1.1855	0.72556	-0.90084	1.1873	1.2671	0.056018	2.1661	1.5535	1.4875	2.4466	0.60527	-0.39907	4.3238
-10.924	-9.5063	-10.495	-11.154	-12.203	-10.1	-11.857	-10.677	-10.944	-13.697	-11.222	-7.667	-8.3293	-12.093	-11.198	-11.67	-12.053	-11.707	-10.751	-9.7324	-12.246	-9.4623	-9.9791	-11.71	-11.385	-10.862	-13.689	-11.544	-10.791	-11.12	-9.3725	-11.006	-13.058	-11.926	-11.186	-14.797	-11.743	-10.616	-10.86	-11.221	-10.655	-11.449	-9.3682	-11.063	-9.6256	-11.389	-11.525	-11.016	-11.336	-10.943
-12.071	-12.57	-10.859	-8.3203	-10.531	-10.911	-9.2087	-9.0394	-10.477	-10.827	-10.487	-12.675	-11.384	-9.4102	-8.2324	-9.7759	-9.3522	-11.107	-12.221	-10.647	-8.7527	-11.98	-9.5457	-10.398	-9.9435	-9.9365	-13.727	-12.932	-10.226	-12.08	-11.042	-13.867	-9.8434	-9.5791	-11.694	-9.8632	-9.7176	-11.283	-9.6202	-13.021	-9.5801	-10.814	-9.5936	-12.43	-7.0787	-11.033	-11.141	-9.0673	-12.008	-10.478
2.7015	-0.0089595	2.5058	-1.1634	0.7611	-1.4797	-0.71825	1.8745	-0.76156	0.94762	0.62273	-0.69784	2.2932	-1.1995	-0.2356	0.48186	2.4207	-0.93948	-0.63301	-1.804	-0.45747	0.29029	0.42417	0.81313	-0.35311	-0.99347	-0.29691	-0.88882	-2.5558	3.2493	1.492	1.9001	-0.42992	0.47558	2.1643	-0.4122	-0.60062	-0.38619	-0.79024	-1.8224	-2.0788	-0.87011	-0.28575	-1.8147	1.098	-1.811	-0.093421	0.33334	0.59713	-0.90046
-2.9639	-2.7767	-1.2437	-0.41349	0.19036	-1.5994	0.67739	-1.6302	-0.79901	-1.7877	-2.1784	-2.4862	-2.1426	-1.0854	-2.1445	-1.9405	-1.8439	-0.82892	-0.51943	-1.9089	-1.1331	0.45702	0.53829	-0.069399	-1.6738	0.99734	-1.4371	-0.77259	-1.5714	-0.75864	-2.43	-2.3869	-3.0946	-1.8788	-2.7972	-3.1427	-0.45676	-2.5728	-1.0511	-2.5832	-3.3078	-3.6033	-1.0387	0.4548	-2.5799	0.14523	0.24549	-1.0681	-3.0536	-1.8095
-15.071	-15.326	-13.863	-12.14	-13.836	-11.034	-11.772	-13.897	-14.294	-11.665	-12.738	-10.827	-14.171	-8.8536	-13.421	-14.076	-16.437	-12.419	-12.758	-11.27	-14.412	-13.715	-14.646	-11.839	-15.62	-9.7164	-11.176	-14.909	-11.842	-11.251	-12.446	-14.749	-12.446	-12.601	-11.567	-11.772	-12.1	-9.2782	-9.7698	-12.525	-15.454	-13.784	-14.64	-12.804	-12.123	-14.001	-14.664	-11.729	-15.303	-12.538
1.6379	-0.28515	-0.75846	1.0421	0.22671	1.1512	-0.70952	-0.12791	3.0793	0.11762	3.4748	-0.56114	1.3924	-0.45099	-0.067573	-0.49301	-0.28366	0.37339	3.6261	0.49352	0.47781	0.18716	-1.0853	-0.40912	-0.58812	1.022	-1.3769	2.1708	-0.83366	0.81094	2.6719	-1.5311	-0.55206	1.0597	0.27113	-2.2397	0.92072	2.1421	0.13373	3.7826	-1.8609	2.3971	0.19473	-1.2232	0.51109	-0.98133	-0.60446	0.59002	0.072553	0.039547
4.8912	4.5741	3.8839	4.6085	6.435	6.567	4.1899	2.085	6.893	3.7492	4.8797	4.6991	4.3326	4.3746	5.368	3.6461	5.0033	1.4549	4.9821	7.7632	3.9468	6.1256	2.524	2.927	4.8642	3.0661	6.2474	3.7935	4.7443	4.2826	5.1343	3.5923	6.008	5.307	7.6589	4.8973	3.5349	6.3703	5.9731	4.6126	5.2084	4.5875	4.6622	4.6412	5.8295	3.3493	3.9145	5.903	6.0467	4.1255
6.6909	8.3467	7.8046	6.0546	8.4849	7.968	6.3616	6.9378	4.9985	7.8757	8.3885	7.4196	7.1743	7.5358	6.6717	4.0183	5.8604	3.4234	9.1373	6.7046	6.1734	7.5619	5.9897	7.6362	7.3911	4.4306	8.7639	6.3475	7.1415	7.1708	6.6591	7.8891	4.4857	5.2464	5.293	6.1773	5.0562	7.1555	5.2982	8.9077	8.2241	5.9064	6.4584	6.2259	7.7602	8.0956	4.3273	5.9922	5.3806	5.9501
-4.744	-3.2934	-3.7933	-1.8226	-3.7761	-4.2248	-4.0599	-3.1923	-3.6089	-3.292	-3.1018	-3.7278	-2.565	-4.2861	-3.3607	-3.4709	-1.441	-2.2268	-4.1344	-1.1784	-4.5773	-2.9025	-1.3265	-5.4272	-5.492	-1.5084	-4.3945	-2.7202	-1.9482	-5.2584	-2.7354	-3.3138	-4.8669	-2.3356	-3.0236	-2.7777	-4.634	-4.8331	-4.4432	-1.1245	-2.5219	-3.6991	-3.487	-3.845	-4.4675	-4.1787	-3.7847	-4.5628	-3.3983	-2.2308
-10.433	-10.447	-12.32	-10.78	-11.881	-12.562	-11.833	-12.442	-10.401	-11.224	-11.707	-12.066	-11.688	-12.023	-14.182	-11.614	-9.9457	-13.455	-11.2	-13.579	-11.785	-12.514	-11.206	-11.885	-11.55	-9.0525	-10.727	-14.804	-12.66	-12.751	-13.111	-10.932	-12.201	-7.834	-12.97	-13.731	-12.74	-10.806	-13.31	-10.696	-12.585	-12.597	-11.731	-12.104	-13.308	-12.789	-12.106	-12.45	-8.9043	-14.322
3.9902	4.6169	2.7746	4.1603	1.5898	0.4948	2.3687	3.4706	4.2182	2.5451	1.8367	3.3608	2.7213	1.4003	2.0706	2.6942	5.0004	2.6209	2.1984	3.436	4.0065	2.8402	2.139	0.63077	2.5207	1.7787	2.2691	2.4575	1.5104	1.5551	2.0177	2.9524	3.4208	2.3524	1.9037	4.0513	1.1834	3.8196	3.3013	2.3146	1.8002	3.2908	4.0805	2.9792	2.4087	4.293	2.7716	4.6232	0.64779	1.5213
-13.826	-14.277	-13.908	-13.577	-11.897	-12.048	-11.121	-12.49	-11.582	-11.487	-12.873	-14.332	-9.5568	-11.63	-14.742	-13.577	-12.369	-15.686	-14.175	-11.556	-13.103	-12.855	-14.23	-14.961	-14.419	-13.736	-14.803	-15.54	-12.971	-12.721	-13.109	-13.6	-10.684	-12.054	-11.863	-13.027	-11.679	-12.687	-13.372	-15.154	-11.965	-13.192	-13.697	-12.585	-14.867	-15.129	-12.052	-12.624	-11.07	-13.944
-2.2328	-4.4022	-4.4706	-4.3024	-4.1921	-5.377	-5.3547	-4.9835	-5.6444	-2.0564	-3.27	-4.7069	-5.0283	-4.6038	-4.2613	-5.3655	-6.1608	-2.9298	-1.6882	-3.7579	-3.9347	-4.3635	-5.3636	-5.4948	-5.2662	-2.4558	-6.0626	-3.592	-5.23	-4.4655	-1.2163	-4.559	-3.7551	-5.4817	-3.0519	-5.0045	-4.6344	-6.5744	-5.0921	-3.3609	-3.6749	-4.4076	-6.0548	-3.5819	-4.6574	-5.6734	-5.2212	-5.0914	-5.5087	-5.4218
-10.089	-13.247	-9.5472	-10.482	-10.641	-11.793	-12.919	-12.057	-10.056	-12.959	-11.576	-11.899	-11.342	-14.102	-10.839	-11.867	-12.548	-11.396	-10.856	-10.477	-11.493	-12.897	-11.748	-11.074	-10.839	-13.51	-11.072	-11.706	-12.815	-13.851	-12.675	-12.39	-11.391	-11.131	-9.9834	-12.25	-10.659	-11.755	-14.618	-11.439	-10.609	-10.748	-10.8	-10.902	-10.054	-11.004	-12.409	-12.919	-10.732	-12.333
-1.9776	-4.6359	-3.32	-4.1507	-1.8018	-2.5057	-2.8141	-5.0716	-3.0675	-2.3111	-3.063	-1.9895	-4.5194	-1.7189	-2.1781	-3.2241	-3.7962	-3.0034	-3.3647	-1.8355	-3.8401	-5.1441	-4.4481	-6.0862	-4.1936	-3.8284	-2.3856	-2.3044	-3.2628	-3.2	-3.5138	-5.3211	-1.1806	-1.1616	-4.154	-3.9326	-0.43616	-2.0927	-3.0233	-0.96124	-6.2409	-5.1785	-4.0319	-2.5082	-1.8965	-5.7504	-3.4672	-4.1831	-4.7001	-3.4603
-0.061454	1.6104	1.5917	0.36997	0.87787	-0.38039	1.5435	2.3053	-0.95074	0.13998	1.0594	-0.0073812	2.0829	2.0548	0.4096	1.0323	-0.89163	-0.86189	1.5386	0.79933	-0.072422	0.1107	0.77804	-0.1559	0.23872	2.9773	1.4195	1.295	0.35646	-0.53478	-2.4109	0.16954	2.8509	-0.7089	1.9585	-0.4108	0.97253	0.17788	0.64832	-1.1079	1.4916	0.25517	2.5742	-0.89806	0.53605	-0.34923	-0.30211	-0.086874	-2.1014	-0.13783
-10.385	-8.4112	-9.1354	-10.497	-11.19	-10.659	-11.46	-11.496	-11.258	-10.406	-9.6045	-9.8557	-11.319	-9.9207	-10.951	-9.2807	-10.375	-9.3343	-10.39	-9.7679	-11.819	-12.057	-9.6307	-8.737	-9.0057	-10.815	-10.51	-11.412	-10.173	-11.942	-10.67	-9.7291	-9.6934	-11.252	-9.9251	-11.17	-10.268	-9.5832	-10.079	-12.091	-10.184	-10.277	-8.7075	-11.502	-7.5591	-11.436	-8.1101	-8.1589	-10.533	-10.644
5.0974	3.8263	5.9881	4.9912	4.0101	4.0655	4.286	2.6013	3.9468	5.8105	6.192	4.5159	2.4565	3.8256	6.2083	2.8453	6.0887	2.6966	4.9429	2.9574	6.8709	4.3243	3.0632	4.148	3.686	4.451	6.0327	3.3307	6.3255	3.8276	1.9116	5.1819	4.1067	3.8983	4.776	5.7865	3.7	6.2331	5.6358	3.2034	1.9424	4.5852	5.1942	4.4215	3.1807	5.1267	6.8998	4.8963	2.8336	4.0025
0.46033	0.52366	2.1405	1.8863	1.8972	2.328	0.43393	1.2352	0.64621	-1.0498	0.48293	0.89274	-1.6154	1.8008	0.61323	0.81456	-0.54973	2.4151	1.2829	-0.3192	0.93924	2.0585	-0.74189	1.3512	0.3604	-0.071751	0.5258	1.2595	0.46299	-0.039728	0.14996	0.57153	1.1156	-0.94878	-1.101	0.33116	-0.058595	-0.37076	1.047	-1.1191	1.027	-0.94466	-0.29322	-2.2793	0.97579	-0.32293	0.87006	0.019308	1.1892	-0.14382
-4.9505	-2.1907	-1.8338	-2.9078	-3.0106	-4.5594	-3.9268	-0.60038	-3.3879	-3.8564	-2.2252	-2.9077	-2.9776	-4.0139	-3.987	-3.482	-1.1097	-2.7922	-2.8086	-1.1286	-1.3083	-2.4745	-3.6921	-3.6435	-1.6981	-2.0495	-3.2605	-4.6429	-2.9256	-2.1702	-2.664	-2.6297	-0.97651	-0.40787	-1.4512	-2.9849	-2.8351	-2.6426	-1.9228	-3.3407	-2.1247	-4.5837	-3.8395	-3.7425	-2.4402	-2.3232	-2.1757	-0.68063	-1.3719	-2.8251
-11.287	-12.948	-10.046	-11.704	-10.992	-12.732	-12.022	-9.6099	-12.521	-11.455	-11.262	-12.779	-12.083	-12.291	-12.212	-13.711	-9.9627	-9.3456	-11.274	-10.486	-10.863	-12.728	-12.125	-9.6397	-10.888	-12.862	-13.632	-11.974	-12.121	-10.85	-14.522	-12.966	-10.937	-10.446	-11.288	-12.165	-12.41	-12.424	-10.838	-11.748	-9.6385	-12.766	-10.27	-15.282	-12.032	-12.033	-13.021	-11.142	-11.967	-11.413
-3.4995	-3.7097	-3.3813	-2.9976	-1.6629	-3.1738	-3.8195	-4.2273	-2.4688	-0.80687	-2.9724	-4.03	-3.4608	-2.0523	-4.2959	-0.28365	-2.0041	-2.7939	-1.1485	-3.7504	-5.3433	-1.6518	-1.4117	-5.9837	-3.6697	-3.4801	-2.4203	-2.3942	-1.5136	-3.3115	-3.496	-5.0253	-1.6716	-2.2298	-1.3236	-1.0568	-1.6727	-4.0758	-3.5498	-3.0841	-5.8996	-1.7237	-2.015	-4.0128	-5.8222	-3.0852	-3.0536	-4.0119	-3.0244	-2.7143
-5.2141	-3.5476	-3.806	-3.42	-1.0401	-4.7261	-3.4522	-4.5532	-4.4047	-4.0956	-4.9146	-3.6062	-2.4054	-2.2219	-4.0291	-3.9101	-4.5248	-3.2159	-6.2075	-2.8672	-2.9909	-2.0879	-4.213	-2.1854	-4.464	-4.2926	-3.6723	-4.4108	-3.6731	-4.7465	-3.424	-2.4094	-3.6358	-0.62916	-4.0097	-3.6406	-4.7958	-3.1783	-2.9201	-1.9122	-3.4085	-4.4827	-2.0261	-2.3884	-3.805	-4.7552	-3.197	-4.4489	-3.4865	-5.2379
0.82665	1.2546	-0.75811	-0.79317	-0.16795	0.38149	2.4683	-0.28543	-1.1712	-0.99693	1.1328	-0.4475	-1.1838	-1.1144	1.4339	2.0385	1.393	-0.78487	0.87445	-0.026444	-0.27508	-0.79303	0.47777	-0.28975	1.4432	-1.6005	1.6069	0.50293	-0.052696	-1.224	2.1762	0.86921	-2.2426	0.7328	1.2237	-0.039255	0.75508	0.11978	-0.43495	1.3725	-0.32736	-1.3415	-1.6163	-0.36303	-0.4879	2.6609	0.54836	0.37255	-0.44694	-2.3525
-9.8632	-9.5947	-5.7556	-6.2924	-8.4229	-9.4047	-8.8309	-8.7159	-6.4586	-7.0114	-7.8896	-7.2536	-6.6177	-6.3712	-8.432	-5.8583	-8.089	-7.3273	-9.7478	-7.1643	-7.487	-7.8377	-8.2481	-8.1958	-9.2851	-6.6875	-6.3953	-7.9217	-7.6738	-7.0493	-6.0262	-7.0704	-6.5285	-8.3979	-7.2475	-5.6719	-6.8115	-7.3282	-6.6309	-6.2381	-6.9198	-6.9102	-7.2672	-8.518	-7.5865	-7.5363	-7.2543	-6.2808	-8.4441	-5.7121
-3.0192	-4.2192	-1.5428	-0.30925	-0.51658	-0.5602	-2.1936	0.055184	-2.3977	-0.75495	-1.3626	-0.52888	-3.1656	-0.47549	-1.9977	-3.4716	-1.6969	-0.014885	-1.233	-1.9692	-0.55203	-2.0999	-0.46633	-0.17879	-4.1407	-1.9123	-1.242	0.41247	-1.4803	-1.5912	-1.7263	-1.1761	-0.52028	-2.057	-1.1751	-3.7067	-4.0507	-1.3895	-0.060804	-1.0664	-1.5438	-1.2913	-2.5883	-1.8896	-2.7398	-2.9151	-1.1687	-1.3034	-1.7949	-0.54613
-10.574	-9.7664	-10.659	-10.217	-8.568	-7.1118	-11.059	-10.566	-10.013	-12.709	-9.4866	-9.7506	-10.869	-11.03	-8.9703	-9.7079	-10.734	-10.673	-10.498	-11.017	-8.6301	-12.89	-11.88	-11.136	-12.521	-12.813	-10.097	-10.716	-10.627	-11.238	-10.561	-9.7098	-10.291	-8.4071	-9.9343	-10.203	-11.973	-8.3181	-10.771	-10.938	-10.073	-11.33	-11.853	-13.174	-10.249	-11.766	-11.861	-10.381	-10.653	-11.156
-1.9187	-2.8626	-3.1985	-2.4388	-3.1824	-2.5794	-2.1861	0.71887	-2.0413	-1.5382	-1.4133	-1.2759	-3.02	-1.79	-1.8937	-1.2438	-1.7529	0.2285	-1.3821	-2.5817	-2.4222	-4.0928	-0.95346	-2.4478	0.12761	-2.0794	-2.0515	-2.9016	-1.4172	-1.6914	-1.6317	-2.3873	-2.2609	-1.5641	-2.6131	-1.951	-2.5677	-0.37328	-2.0234	-1.9213	-1.4483	-2.371	-1.4578	-0.9098	-2.9997	-0.87035	-2.2932	-2.5948	-2.7878	-3.5832
0.58707	3.2373	4.231	4.0586	3.015	1.3028	-0.63032	1.7654	3.2221	2.8109	2.1693	3.6155	0.22855	2.3397	2.4007	1.2117	5.7903	2.7194	1.8641	3.5934	3.107	2.6243	2.3405	3.1212	4.5977	5.8202	0.91119	1.8348	5.73	2.0189	2.4054	3.5339	1.4335	2.9637	2.7212	4.0102	2.682	0.76022	5.1101	2.6593	1.1573	2.5421	3.4093	2.9069	5.4208	4.1245	0.76665	1.9968	2.8134	2.5905
-3.8089	-4.6967	-7.6094	-6.3345	-5.5697	-3.9908	-5.1566	-5.2565	-6.0834	-5.4426	-3.9041	-6.7446	-8.387	-8.7855	-7.2063	-5.6318	-5.1787	-3.217	-6.1238	-6.3479	-5.8391	-6.7133	-4.519	-3.3404	-6.5282	-5.1756	-4.4879	-4.8036	-5.8023	-8.779	-4.8482	-6.1791	-3.7382	-7.0661	-5.3426	-6.8025	-5.1532	-6.564	-2.7464	-6.7768	-7.1609	-6.1097	-4.6292	-6.063	-4.5341	-5.2798	-4.7438	-5.9894	-4.7103	-5.675
-2.1974	-0.22122	-2.7076	-3.0297	-3.0334	-1.3562	-4.8034	-3.3159	-2.572	-1.9295	-3.3195	-0.93684	-2.6623	-2.2743	-2.6291	-1.1331	-1.9988	-2.8443	-3.4718	-3.6187	-4.3576	-2.6241	-3.9204	-2.9789	-2.6858	-1.6739	-3.683	-1.522	-1.3451	-3.4766	-3.5405	-5.7565	-2.4373	-3.9313	-1.1539	-3.496	-1.5184	-4.5115	-0.90722	-2.284	-2.7656	-3.0886	-3.4836	-3.5854	-3.4601	0.12952	-2.8593	-1.9298	-1.3721	-3.2069
-4.1703	-3.0667	-4.5336	-2.23	-0.51002	-0.016301	-2.4668	-0.66214	-2.2236	-3.1836	-4.3336	-2.0087	-1.926	-0.5579	-3.4799	-0.5292	-1.7947	-2.9137	-0.64313	-3.2451	-3.6855	-2.7876	-2.637	-0.88437	-3.6421	-2.6943	-2.2732	-2.1926	-2.1409	-3.6689	-3.5194	-3.441	-4.2472	-2.2252	-4.0706	-1.1675	-3.002	-5.1993	-1.2421	-1.7405	-3.6128	-0.5257	-2.0669	-2.5385	-1.7865	-4.0441	-4.0099	-0.86964	-3.7288	-3.3687
-10.1	-11.593	-11.18	-12.998	-11.604	-11.958	-12.957	-11.634	-13.205	-11.834	-13.308	-11.463	-9.9306	-9.6271	-11.984	-12.629	-11.154	-13.465	-13.172	-13.62	-12.102	-12.909	-8.8634	-7.9693	-13.131	-12.91	-12.058	-10.494	-13.029	-10.869	-14.608	-13.243	-11.509	-12.38	-12.37	-12.279	-11.578	-11.481	-11.755	-12.791	-12.29	-12.017	-13.628	-10.902	-9.6371	-11.817	-11.568	-11.908	-12.392	-13.882
-1.4597	1.8497	0.11188	-0.89256	-1.072	1.9133	0.56811	0.33757	-0.61033	-2.3716	-0.18827	-0.89924	0.47719	-0.65648	-0.36985	0.0021541	0.17376	0.78251	-2.3658	1.2069	0.066602	0.97397	-0.9905	0.77234	1.2334	-1.1307	-1.8892	-2.4979	0.21199	0.97023	1.4949	-0.35095	-0.96005	-1.2841	1.375	-0.21751	-0.44503	0.097902	0.31128	0.049888	-1.2915	-0.31852	-0.084717	0.35588	2.4675	0.90054	-1.8869	-0.21711	-3.9091	0.53805
-8.1033	-9.3475	-11.323	-8.0289	-10.441	-10.881	-9.1837	-9.5159	-11.435	-10.206	-12.171	-9.5512	-8.7757	-8.2161	-9.4526	-9.2013	-9.0929	-7.6308	-8.7424	-9.6571	-10.077	-10.451	-9.0105	-11.417	-8.6625	-8.9971	-8.6636	-10.123	-11.488	-10.374	-9.1462	-8.6308	-9.8447	-9.4602	-7.6997	-9.9227	-8.8652	-9.5531	-9.8236	-9.4556	-10.283	-10.406	-8.0242	-9.9599	-10.136	-7.9899	-9.0365	-9.9192	-6.595	-7.6638
-11.695	-13.906	-12.044	-12.903	-12.302	-13.345	-13.515	-14.186	-13.749	-11.308	-13.647	-14.041	-12.997	-11.142	-11.261	-12.609	-11.603	-13.882	-13.728	-14.561	-14.577	-14.814	-11.601	-11.712	-13.266	-13.9	-13.252	-13.159	-13.7	-14.053	-13.392	-12.507	-13.224	-13.11	-13.312	-12.174	-15.38	-11.236	-11.201	-13.946	-12.225	-12.468	-11.117	-15.042	-14.05	-13.79	-10.274	-14.812	-13.214	-13.207
5.9975	2.6146	4.0218	4.4333	6.9839	6.733	4.2819	4.1371	2.6918	5.3084	5.4849	5.0151	5.4257	6.2142	5.5123	2.5951	3.8046	2.6821	4.0139	4.81	5.682	2.6997	2.8143	7.2938	4.3587	4.3971	3.6848	2.7437	4.1357	4.8531	4.8375	4.4158	2.9157	5.924	4.5795	5.9339	3.6698	3.7884	3.5784	4.2599	5.6483	5.5928	4.3692	5.2487	2.7952	4.8851	4.4864	3.2923	4.8677	6.7338
2.1455	1.5742	3.0894	2.8724	4.3074	2.0394	3.7714	2.9969	4.8439	2.7503	4.0175	1.193	4.4738	1.759	3.2914	3.7139	2.6454	2.1989	2.1624	2.0329	2.3547	-0.69923	4.118	1.9579	2.9661	3.2299	1.1991	4.0134	4.12	3.8589	3.5579	3.0007	0.76573	1.2889	3.668	2.503	2.0677	4.3095	2.4469	0.94966	2.0328	4.2339	3.7601	3.5494	2.9377	1.5522	3.8031	2.2364	3.3171	2.6324
-0.28496	0.10762	0.38061	-2.7529	0.61487	-0.26657	2.6928	2.4322	-1.5496	1.096	-1.3762	-1.0862	-1.6043	0.08058	0.96532	-1.5211	0.72649	0.95729	2.6787	1.4902	1.7997	0.069859	-1.0138	-1.7641	0.34365	0.063595	1.5642	0.075774	0.068422	-1.919	-0.57195	-0.8233	1.0536	0.13311	-0.088431	-2.9884	-1.1063	-0.49511	0.24952	-0.95178	-1.0267	0.42191	-1.3048	3.6163	-0.71285	2.3783	-0.025173	1.0855	0.5385	0.9104
-12.576	-13.891	-12.678	-11.82	-11.17	-14.288	-13.428	-12.713	-13.201	-13.377	-11.597	-13.201	-11.966	-15.882	-13.892	-10.621	-12.957	-11.812	-12.376	-11.883	-14.596	-14.737	-13.221	-12.484	-14.248	-15.719	-13.275	-15.551	-13.428	-15.223	-14.056	-13.024	-12.343	-11.861	-13.814	-14.956	-11.527	-12.809	-13.321	-13.346	-13.563	-14.11	-12.844	-10.965	-12.753	-12.378	-12.723	-11.121	-15.268	-14.575
2.8186	3.7325	3.3585	6.0605	-0.25172	1.8372	2.4834	3.4484	5.2227	3.0631	2.1218	1.879	4.3311	1.7236	4.3887	-0.42837	2.8996	2.3102	2.0715	4.1821	2.3024	4.4353	1.7167	3.4175	2.2077	4.5316	0.56237	3.1184	4.6477	3.7714	1.8925	2.9497	4.7931	2.7295	2.6719	3.2406	3.148	2.5625	1.3333	1.9864	2.6705	3.8143	3.7445	4.5408	4.1929	2.4212	2.2796	3.072	3.3377	1.7298
-10.236	-11.503	-9.6116	-10.302	-11.876	-8.8395	-10.49	-11.04	-10.46	-9.7729	-10.778	-9.5058	-11.265	-11.117	-13.703	-9.4885	-11.463	-8.7884	-9.9965	-8.6626	-10.636	-13.47	-9.5384	-9.7721	-10.789	-10.91	-12.737	-10.854	-10.909	-11.78	-10.157	-9.8978	-10.677	-10.237	-12.972	-11.507	-11.221	-10.469	-10.291	-11.365	-12.297	-13.328	-8.0636	-10.873	-12.721	-9.9273	-8.1935	-10.21	-11.122	-10.823
-9.7955	-8.1249	-8.8403	-8.7807	-8.5244	-8.3106	-8.2477	-8.4535	-9.5978	-9.122	-8.6369	-10.282	-8.4726	-9.7227	-5.7286	-10.02	-7.2168	-9.8751	-11.364	-9.761	-8.5405	-9.1774	-9.0839	-9.093	-7.2287	-7.9077	-9.6958	-7.9987	-8.5682	-9.0408	-7.4339	-10.265	-10.307	-9.3589	-9.1124	-8.6161	-10.527	-9.2428	-11.265	-8.9766	-7.7378	-9.0485	-7.3422	-8.4823	-10.127	-7.6475	-9.7544	-10.373	-8.5285	-8.1072
-11.387	-11.642	-11.873	-10.6	-12.018	-12.334	-11.724	-10.206	-13.036	-8.889	-9.6782	-8.7691	-9.7646	-11.294	-11.297	-10.09	-8.9647	-8.901	-12.761	-9.1323	-12.338	-11.484	-12.038	-10.34	-10.074	-9.2763	-9.0061	-10.201	-10.904	-12.807	-8.0384	-11.492	-9.1732	-10.353	-11.912	-11.454	-11.196	-8.5057	-11.145	-11.428	-11.254	-11.603	-8.661	-10.481	-10.259	-9.4282	-10.255	-9.5968	-10.907	-10.088
5.0187	5.3184	4.1106	5.8494	4.7262	3.3038	8.7159	2.7835	5.5908	6.9011	7.668	4.3922	4.9462	5.5466	4.7191	6.1341	4.0041	5.2816	3.0164	5.0551	5.693	5.7879	4.7752	7.6048	6.1631	5.033	7.788	6.1027	8.9679	4.5381	6.1208	7.0978	4.2118	5.97	6.8354	5.4459	6.3536	5.5184	7.2828	6.5475	7.9277	3.3491	6.975	4.8274	5.6858	4.0612	8.3421	3.9704	6.8001	6.3928
-10.814	-9.0211	-9.6088	-8.8726	-10.447	-10.074	-8.5447	-9.9068	-9.8516	-8.714	-7.7186	-10.215	-10.974	-8.2487	-13.154	-7.8027	-8.6775	-8.8539	-8.823	-9.2434	-9.7576	-7.998	-8.1701	-8.6215	-8.5927	-10.47	-8.8786	-6.9031	-9.146	-9.727	-12.446	-7.9276	-11.532	-8.9298	-10.107	-11.115	-9.0094	-7.3759	-7.0732	-9.6525	-9.6706	-9.2223	-8.2689	-10.729	-10.025	-9.2627	-9.2156	-8.6721	-9.8285	-9.6532
3.1785	2.6358	2.7779	1.7876	1.038	1.8987	1.2478	0.65513	-0.031842	1.4326	1.1232	3.2685	-0.80882	0.61683	-0.1247	-1.0312	0.027643	2.3918	1.8485	3.5919	1.0355	-0.65575	2.4614	-0.84124	-0.27136	1.64	1.4986	-0.78551	1.2739	0.77002	2.9015	1.6335	2.246	3.3821	3.0246	2.0812	1.0306	1.0075	2.336	-0.45637	1.1228	2.0225	1.2567	0.40991	1.1685	2.9304	-2.4641	2.4203	1.9622	0.64255
-12.402	-11.867	-10.833	-13.509	-13.696	-9.9218	-10.958	-9.1964	-11.419	-11.517	-14.414	-12.99	-12.365	-9.5969	-12.892	-12.542	-11.829	-13.595	-10.438	-11.785	-12.101	-12.158	-13.421	-11.86	-12.123	-13.381	-8.1228	-12.236	-11.864	-10.697	-11.65	-11.68	-11.557	-12.405	-13.336	-11.07	-10.208	-11.419	-9.5079	-9.5387	-12.234	-9.5745	-12.864	-13.275	-11.69	-13.031	-10.155	-9.9667	-12.205	-10.88
-22.958	-23.204	-24.09	-22.071	-20.841	-21.4	-22.319	-22.303	-20.443	-21.182	-20.241	-23.691	-22.316	-23.069	-23.669	-20.824	-22.493	-23.763	-22.167	-23.512	-23.256	-22.124	-21.922	-22.675	-21.94	-19.635	-22.336	-20.664	-22.628	-21.313	-22.208	-21.968	-21.89	-24.097	-22.162	-20.582	-21.783	-20.733	-21.811	-21.743	-20.694	-21.85	-23.249	-21.056	-21.767	-21.264	-20.884	-21.753	-23.657	-21.384
-3.1328	-2.0249	-1.9071	-3.0688	-2.3117	-2.2878	-3.6314	-4.0914	-2.2353	-0.62638	-1.5436	-1.9918	-1.6907	-3.101	-2.4052	-2.9432	-2.1859	-1.4196	-2.8428	-2.4518	-2.5012	-1.777	-3.5105	-5.9179	-1.4991	-3.6187	-1.9235	-0.7686	-0.91826	-1.1953	-1.8069	-4.66	-2.7574	-0.92724	-2.7548	-4.7798	-1.7652	-2.6779	-3.0834	-1.1188	-3.5807	-2.2876	0.26972	-2.6415	-3.3351	-3.8799	-3.2276	-3.7287	-1.1472	-2.7317
-1.7808	-2.1478	0.77106	-2.741	-1.653	-3.1555	-2.1808	-2.899	-1.6629	-1.6949	-0.35328	-3.5606	-1.0204	-3.4931	-1.6003	-2.3283	-0.56362	-1.8807	-1.9078	-0.91295	-1.8703	-3.3114	-3.2655	0.074775	-1.0616	-2.1369	-0.51925	-2.0564	-1.2876	-2.2454	-0.53867	-3.2323	-0.11063	-4.1364	-0.029073	-2.1292	-0.056883	-0.26909	-0.85916	0.45258	-1.134	-2.4794	-4.478	-2.519	-4.2141	-0.93354	-2.6181	-1.3884	-2.7455	-2.0669
0.8268	-0.95748	1.6953	-0.13269	1.9223	-0.31041	0.98336	-0.34472	0.42099	2.6804	1.4588	-0.45421	2.2569	-0.19519	2.8372	0.16953	1.03	2.2218	3.4749	1.7791	1.9421	3.0261	1.9832	1.302	1.9426	-1.3407	0.92682	1.2065	1.4713	4.2762	0.98972	3.0332	2.8537	2.9565	-0.035815	2.5006	-0.69488	2.9604	1.7512	1.6565	1.3517	1.8052	3.0815	1.702	2.5495	1.3934	0.063583	2.55	2.2562	2.2896
-2.122	0.20191	-2.4819	-2.6915	-0.8397	-1.7931	0.52581	-0.018154	-0.9641	-1.5756	-2.2786	-0.59315	-3.4715	-0.29376	-0.87124	-3.3028	-1.3114	-0.6819	-0.69417	-0.89972	-3.0558	-2.9886	-1.6183	-1.9682	-0.55918	-2.2175	-0.96612	-2.3404	-3.4195	-2.0466	-1.2258	-3.5623	-2.0973	-2.8076	-2.4652	0.41808	-2.9403	-2.3949	-0.18702	-1.1396	-2.5115	-3.2533	-2.0874	-1.451	-0.4158	-2.2884	-1.5098	-2.0674	-1.2533	-2.7967
-12.476	-12.356	-14.707	-12.752	-13.674	-12.542	-14.779	-11.838	-11.867	-13.483	-11.75	-13.144	-14.696	-13.546	-12.939	-13.925	-14.113	-13.996	-15.621	-13.416	-14.606	-14.365	-14.343	-15.372	-12.717	-14.243	-13.779	-14.509	-12.51	-13.762	-13.736	-9.6075	-11.997	-12.612	-13.206	-12.917	-14.73	-12.226	-10.868	-13.528	-11.804	-12.462	-15.863	-14.656	-14.202	-13.273	-12.096	-11.927	-13.279	-12.455
5.8879	2.5203	5.3509	3.7156	3.1407	6.8914	4.0776	5.6906	4.2057	6.3512	3.7687	4.2421	4.8408	6.6494	5.6967	5.6271	5.3573	4.0131	5.8623	6.1397	5.4024	5.2571	7.2644	5.8671	5.4719	4.4795	3.7246	4.8008	5.4491	4.1468	6.1482	4.2907	4.3074	4.1727	5.3507	5.614	5.9641	7.7638	4.9149	5.7144	6.4425	3.6171	5.563	4.8067	7.32	4.6649	5.9694	4.9523	4.0164	3.201
-13.255	-16.565	-15.05	-10.846	-11.462	-12.359	-13.706	-14.028	-12.832	-13.493	-13.418	-12.859	-12.276	-11.619	-12.127	-14.856	-13.828	-11.648	-12.993	-14.038	-12.172	-14.388	-11.396	-12.098	-12.807	-13.681	-13.743	-11.072	-12.034	-15.346	-14.763	-11.705	-10.887	-11.381	-12.483	-13.181	-14.704	-12.133	-12.568	-13.684	-13.84	-11.821	-12.62	-13.619	-12.098	-11.972	-13.643	-15.369	-14.232	-10.987
3.4326	2.6158	0.11177	-0.5011	1.6478	3.3063	1.6735	2.4353	-0.7491	0.072007	2.7229	0.34193	3.1526	2.097	2.2802	0.36109	-0.27176	2.0563	1.1215	0.97105	1.318	-0.22626	1.3238	3.453	-0.22511	0.49413	0.41111	0.63746	0.84546	0.25795	-0.89125	1.5532	3.1324	-0.80947	-0.63491	0.92255	-1.4971	1.873	2.2824	1.6396	-0.26462	1.8861	2.8916	1.7058	1.8248	1.8735	-0.6229	2.5346	1.1281	-0.10389
-8.282	-8.6136	-8.9994	-10.722	-9.3325	-10.538	-10.011	-10.579	-9.8496	-12.533	-7.766	-10.833	-7.7232	-11.469	-11.566	-12.177	-10.883	-10.438	-11.253	-10.316	-11.643	-9.363	-10.621	-9.0265	-9.5949	-10.135	-10.463	-9.66	-10.1	-8.7403	-9.2976	-10.092	-11.163	-11.29	-10.065	-11.534	-7.7755	-11.67	-9.9837	-10.844	-10.298	-7.6706	-9.3806	-11.863	-10.534	-10.71	-11.333	-11.74	-8.0867	-9.9082
-0.43994	-1.2548	-0.96513	0.40634	-1.4182	-0.9406	-2.2576	1.7168	0.74273	-0.49655	0.49839	-0.85701	0.30242	-2.6129	0.88056	-0.096712	-3.5586	-1.1937	-0.29242	-0.44392	-1.2449	-2.4835	-0.71852	0.36662	-1.4654	-0.47407	-0.5792	0.51732	-0.71886	0.5885	-0.22104	-0.98645	-1.8011	-1.8314	-1.6861	0.87411	-1.4336	2.4602	0.78888	-2.2341	-0.65725	-3.1187	0.24653	-1.2744	0.14861	-0.075618	-1.2038	-0.28485	0.11964	-3.0668
-2.1703	-2.9956	-2.6546	-1.6506	-2.1898	-0.55924	-3.0824	-3.3554	-1.4307	-1.3144	-0.96272	-3.9041	0.13403	-3.2206	-4.1577	-1.96	-2.6735	-3.5362	-1.8978	-0.61968	-1.783	-1.2213	-2.6112	-3.9027	-3.6749	-0.57915	-3.3408	-3.1692	-3.2614	-2.6427	-2.3988	-0.99816	0.04576	-2.7996	-3.8343	-2.6666	-3.6001	-2.1338	-4.7032	-0.16084	-3.165	-2.5962	-4.8221	-3.9827	-2.6704	-3.3479	-0.47445	-3.3125	-1.2137	-3.6566
8.7689	7.7688	5.574	9.7467	7.8615	8.0888	8.1615	7.6594	5.6745	6.9103	5.5947	10.076	7.9243	8.1917	6.6575	8.2468	9.9008	8.9673	8.4471	6.8525	7.96	8.3771	8.9554	8.4483	9.3499	8.7767	9.1785	7.7111	9.0578	10.227	8.5019	8.7242	6.026	8.9833	10.018	6.398	8.5677	9.7844	6.5914	9.3762	11.579	4.7963	6.753	6.456	8.0355	5.3126	8.7708	8.7217	7.6494	7.9152
2.0873	0.91496	-1.5878	0.91146	-0.27862	1.9942	2.5212	2.6874	2.1186	0.91699	-0.27162	-0.26996	1.8775	0.75583	1.2262	2.2946	2.1441	4.2995	2.0315	2.1687	1.9735	-1.2291	-0.10528	1.648	2.2661	2.6018	-0.465	1.9823	1.4166	2.7486	1.1172	3.7622	2.2967	2.957	1.2954	1.6045	-0.37328	1.3022	1.7754	1.5413	1.2582	2.084	0.54785	0.50039	3.3622	1.0518	0.24799	2.3501	1.7595	0.75687
-3.2954	-3.1583	-3.9325	-4.2073	-2.8691	-2.9033	-2.4936	-4.2257	-3.8023	-4.8562	-2.0153	-1.7723	-3.4736	-3.3428	-3.5486	-3.0757	-3.3473	-2.1752	-2.8187	-3.3483	-3.1079	-2.6371	-3.1421	-5.5569	-3.2914	-5.1468	-2.4115	-3.931	-2.745	-4.3449	-6.888	-3.0547	-4.1373	-5.4265	-2.5812	-5.6209	-3.2493	-4.7204	-3.5044	-5.1477	-3.164	-5.1097	-3.4216	-4.9212	-4.3272	-3.7953	-4.8963	-4.1761	-3.9052	-2.8853
-10.619	-15.044	-12.791	-10.948	-14.157	-11.088	-10.276	-11.963	-13.125	-12.821	-14.62	-11.584	-14.185	-11.502	-9.5704	-13.471	-12.947	-13.627	-12.339	-14.204	-10.437	-12.791	-10.939	-15.169	-14.121	-13.665	-14.102	-12.707	-13.714	-11.949	-12.922	-13.378	-10.66	-11.915	-13.231	-12.46	-10.899	-11.248	-12.356	-14.496	-13.891	-11.284	-15.23	-11.682	-10.074	-13.535	-12.704	-12.908	-11.694	-12.946
-21.104	-23.923	-21.176	-21.266	-22.47	-21.334	-24.127	-21.12	-22.344	-23.607	-20.142	-24.762	-24.094	-20.853	-21.936	-20.702	-23.028	-22.16	-24.45	-21.988	-20.918	-22.682	-21.267	-20.971	-22.857	-23.042	-23.796	-23.263	-20.867	-22.4	-21.405	-21.437	-22.003	-22.016	-21.807	-20.905	-23.04	-23.163	-25.208	-20.531	-22.559	-25.013	-24.665	-21.305	-21.745	-23.527	-22.431	-22.103	-21.661	-22.548
-7.4025	-3.0055	-4.2292	-4.0529	-2.2105	-5.3515	-5.1009	-3.6928	-5.7962	-3.8422	-6.0026	-4.6588	-3.2485	-4.4463	-3.8295	-0.97607	-4.1953	-2.933	-3.8301	-4.7505	-4.5593	-3.2716	-3.4762	-5.2948	-4.8207	-3.6705	-6.094	-3.9847	-3.7465	-6.2065	-5.0126	-3.1357	-4.1721	-4.4314	-5.2553	-3.5099	-7.1792	-5.397	-3.9305	-5.4333	-2.8603	-7.0616	-5.4277	-3.3574	-3.0358	-7.1156	-4.3114	-4.4084	-2.9279	-5.0908
-6.8971	-5.7475	-4.6674	-4.7233	-4.8928	-1.7149	-4.5201	-3.6511	-4.4887	-5.8605	-5.8998	-4.0758	-4.7814	-6.4204	-3.3645	-3.6563	-5.0965	-5.2947	-3.4028	-2.6503	-5.495	-3.3629	-3.5895	-5.2927	-4.379	-5.7353	-4.3416	-4.1719	-1.9513	-3.3178	-4.5149	-3.3542	-4.1981	-3.6436	-3.7229	-3.9377	-5.7735	-4.7444	-5.227	-4.7766	-4.2081	-6.0149	-4.9344	-5.5442	-5.4383	-6.8253	-3.0149	-5.8857	-3.5949	-5.3023
-15.304	-14.758	-12.029	-11.841	-14.753	-13.434	-13.484	-10.308	-12.572	-15.282	-14.032	-14.134	-13.071	-14.652	-12.929	-11.513	-14.434	-16.275	-13.728	-12.297	-12.422	-9.9539	-13.712	-15.751	-13.399	-13.599	-12.621	-12.84	-13.69	-13.202	-12.55	-14.732	-12.597	-12.199	-13.48	-10.797	-12.205	-11.678	-16.133	-11.584	-12.877	-11.442	-14.309	-11.092	-12.785	-14.311	-12.299	-15.29	-12.2	-15.209
-3.351	0.54805	-1.2525	0.073851	-1.7187	0.69213	0.26301	-0.83216	-1.2744	-1.2511	-3.519	-4.2585	-2.5011	-3.392	-2.9929	-2.01	-2.1015	-0.9832	1.6081	-1.7185	0.16394	-0.76177	-1.8053	-1.5285	-0.78555	0.5396	-1.0946	-1.2972	-1.3106	-0.43029	0.082413	-0.86095	-0.68412	-5.0911	-0.53483	-4.0268	0.45006	0.3738	1.9448	-1.3785	-2.9712	1.9851	-1.2558	-2.9834	-1.5292	-2.2189	-1.7324	-1.3094	-1.7657	-0.35603
-11.615	-12.45	-12.181	-12.782	-10.996	-12.574	-12.427	-14.886	-14.71	-14.304	-11.188	-14.705	-11.725	-13.896	-11.433	-13.574	-12.495	-13.233	-12.511	-12.018	-14.075	-12.642	-12.396	-11.2	-11.683	-14.255	-13.713	-12.94	-12.876	-11.39	-13.583	-13.596	-13.888	-13.27	-13.657	-13.494	-12.385	-13.008	-12.515	-12.557	-14.233	-13.539	-11.027	-13.878	-12.967	-12.992	-16.411	-15.23	-13.745	-13.966
1.3331	3.655	5.2991	2.5438	1.4795	3.161	3.6654	1.3022	2.4389	1.1211	3.1703	1.6323	2.6581	2.8699	1.4913	2.8961	1.7865	3.984	1.9776	2.1402	1.8697	3.2822	4.9073	4.9225	1.1178	2.6116	2.468	2.2132	3.0735	4.6281	3.1476	1.4298	1.9076	1.181	3.0887	3.1276	2.612	1.5623	3.7957	2.5477	3.5782	2.2326	3.8907	1.1222	1.6011	1.0229	0.20032	1.8508	2.2669	2.6405
-12.008	-11.123	-14.439	-13.351	-11.354	-12.193	-9.6696	-12.429	-11.272	-13.591	-13.936	-14.858	-10.589	-12.243	-13.574	-10.178	-11.657	-12.113	-11.033	-12.441	-11.648	-13.823	-11.755	-12.308	-13.301	-10.715	-9.623	-12.195	-12.111	-10.593	-11.849	-12.441	-11.864	-10.856	-13.561	-11.245	-10.369	-10.87	-14.118	-12.13	-12.184	-13.195	-9.9742	-10.428	-9.9861	-12.6	-14.457	-12.209	-11.695	-12.87
-1.8494	1.0318	-3.9051	-2.6086	-1.8216	-3.4509	-0.079652	-4.5425	-2.8705	-1.7869	-0.065541	-1.1885	-0.51653	-2.7241	-2.1233	-0.98761	-1.7013	-2.4817	-0.95019	-3.1005	-2.4666	-2.3227	-1.8347	-1.0546	-1.711	-4.1693	-1.0955	-1.0845	-1.2726	-0.7459	-2.7753	-1.1545	-2.5613	-0.49461	-1.4074	-0.74353	-1.4405	-0.65925	-0.7478	-2.9912	-0.33862	-0.96861	-2.0402	0.92567	-3.2391	-1.3307	-1.0036	0.88638	-1.7288	-1.8565
-11.248	-10.614	-12.474	-12.184	-14.334	-13.862	-11.735	-12.46	-12.569	-14.316	-12.801	-11.538	-12.602	-13.244	-13.447	-12.141	-13.041	-11.789	-12.83	-10.571	-12.433	-10.721	-11.17	-14.893	-12.226	-15.657	-11.891	-10.031	-13.794	-14.074	-11.65	-13.348	-14.215	-12.685	-10.275	-14.331	-13.52	-16.103	-14.477	-10.562	-10.937	-13.457	-13.054	-12.553	-15.171	-13.453	-11.614	-11.943	-11.798	-14.97
-3.9505	-5.6199	-6.0169	-5.0045	-4.0999	-6.9386	-6.5606	-6.8629	-5.899	-3.0197	-3.4573	-6.1103	-8.6575	-4.1791	-5.0142	-2.9926	-6.5582	-5.715	-5.0641	-5.4532	-6.1718	-5.0712	-5.7665	-7.5501	-7.2012	-7.4828	-3.4279	-8.4419	-4.4858	-5.1714	-5.9079	-5.4912	-6.1932	-4.0725	-6.7994	-6.056	-7.5582	-4.8433	-5.5358	-4.9932	-4.7157	-4.1348	-7.5051	-4.9703	-4.26	-4.2755	-6.2901	-5.1266	-6.3575	-5.5687
-15.156	-14.049	-17.009	-12.467	-16.273	-14.842	-13.13	-15.4	-15.977	-12.064	-17.51	-13.852	-15.028	-11.499	-15.976	-14.608	-17.384	-15.592	-13.192	-14.048	-13.16	-13.164	-15.413	-12.662	-14.546	-12.293	-13.53	-15.537	-13.921	-14.899	-14.098	-14.021	-13.131	-15.607	-12.175	-14.354	-15.39	-13.403	-14.646	-13.184	-13.556	-15.531	-12.806	-14.446	-13.805	-16.109	-15.56	-17.392	-12.278	-15.03
-12.867	-10.003	-10.642	-10.173	-14.027	-11.654	-10.99	-11.781	-10.117	-9.5824	-10.548	-11.848	-13.953	-10.819	-12.05	-13.945	-10.552	-12.62	-13.483	-9.8787	-12.444	-12.462	-12.372	-10.785	-11.163	-11.328	-10.677	-10.844	-11.2	-11.544	-11.343	-11.865	-10.381	-12.354	-9.6842	-11.628	-9.0024	-10.998	-12.955	-11.238	-9.9096	-10.478	-13.027	-12.11	-11.278	-12.505	-13.556	-11.415	-10.308	-12.192
3.1429	5.4027	2.6876	3.1459	3.7367	4.6238	6.0869	5.4765	3.7241	4.0546	4.4955	4.2533	7.2906	2.3219	3.6678	3.7678	5.282	4.5219	4.381	4.6702	3.6115	3.7448	4.0768	4.4596	4.8365	3.6051	6.0195	5.1157	4.8382	6.1532	5.4633	3.8016	3.6275	3.8531	2.9812	3.9705	2.835	4.6128	3.5534	3.2711	1.7022	4.2812	2.8207	4.5135	-0.049371	5.4987	4.1251	5.899	5.4583	3.4965
4.3332	4.529	1.7351	4.1339	5.3837	4.1302	3.0721	5.2877	5.1744	5.9574	6.3368	3.4259	5.0604	6.7716	6.7371	4.4549	5.9019	4.4742	4.1158	6.535	4.9495	3.6527	4.2981	5.3375	4.8665	5.1942	7.8641	4.2475	5.3321	5.2184	5.0072	7.6235	5.493	5.6403	4.9323	3.5329	6.5536	4.8939	4.0554	2.9082	5.8095	2.7936	6.6265	7.1279	2.3366	4.1458	4.9103	4.6934	5.6438	4.3479
-0.59313	-2.4104	-0.57544	-2.3435	-1.1167	-3.3874	-0.19589	-1.4023	0.29084	-1.7751	-3.399	-2.9536	-1.1694	-2.1477	-2.2738	-1.7323	-1.2745	-2.3154	-2.4819	-1.4916	-1.97	-1.1516	-1.3067	-3.5447	-2.4837	-1.6271	-1.3411	-2.9481	-1.1276	1.3901	-1.0208	-2.3752	-1.4385	-2.1861	-0.67012	-1.7291	1.0581	-1.3984	0.0081623	-2.5699	-1.3822	-2.0498	-1.8346	-0.49904	-2.0495	-2.1894	-0.5478	-1.6758	-1.5612	-2.0117
2.6703	2.7794	4.331	1.8236	4.6193	3.6125	4.3857	3.9562	1.6599	3.5362	1.6694	2.0112	3.9588	2.0815	1.8847	2.4223	1.2904	4.1219	2.6857	5.3506	4.9164	3.7426	2.2872	3.6846	3.713	3.6988	2.0886	1.6456	3.2023	3.2084	3.8361	3.3474	3.2985	3.8166	2.7508	3.2882	3.2272	4.1338	3.7149	2.9686	1.7655	3.403	3.4782	3.5062	1.7699	0.5851	3.6357	1.0812	3.6628	5.0123
-2.7155	-0.60255	-0.068051	-2.0123	-1.416	-1.0365	-3.6609	-1.1387	-1.8676	-2.3525	-2.217	-1.8145	-1.307	-0.7657	-3.0481	-1.0605	-0.68007	-0.78577	-0.89555	-0.33728	-2.74	-1.6418	-2.0146	-3.3968	-3.8054	-0.62408	-1.3105	-1.7282	-2.0576	-3.5846	-1.4692	-1.3167	-1.5536	-1.5393	-0.76835	-2.585	-0.083453	-2.4312	-0.22566	-2.2113	-2.551	-2.6604	-3.4257	-1.747	-1.9217	-2.4815	-2.5863	-0.77625	-5.0746	-1.9896
-13.405	-16.863	-15.502	-12.803	-15.148	-15.178	-15.076	-16.814	-16.598	-15.595	-15.214	-16.515	-15.507	-12.541	-15.342	-16.378	-14.608	-12.992	-15.707	-16.12	-12.666	-13.2	-15.831	-13.989	-13.221	-11.748	-14.317	-12.825	-14.87	-13.387	-15.043	-13.017	-13.844	-15.306	-14.191	-14.623	-15.021	-15.586	-16.133	-13.501	-14.355	-13.163	-13.41	-14.18	-15.352	-14.411	-16.8	-16.538	-15.222	-15.273
1.9526	1.1509	-0.44867	-1.4335	0.15378	2.0433	0.5794	1.3244	0.56865	1.6109	0.37468	-0.054728	0.61683	-1.8538	0.66888	1.5297	1.488	-1.8158	0.79775	2.0844	0.56839	1.0189	-0.2275	-1.0375	-1.2719	-0.13145	0.98921	-0.47956	0.16398	1.1534	1.458	-0.48241	2.7886	2.4227	-0.6529	2.6183	-2.7058	0.51495	0.59745	0.93524	1.0357	0.9377	0.90993	2.7725	2.6357	1.4614	1.6328	-0.055252	-0.55918	-2.0671
3.4812	3.5596	4.2677	5.8898	5.636	2.8534	2.7757	3.4969	5.0079	3.2576	5.523	6.5705	4.7662	4.6543	4.8666	3.4471	5.0804	3.5898	5.5394	5.4517	6.1675	7.1987	4.1551	5.3098	4.308	4.2815	4.1262	4.4787	7.171	4.8102	7.3618	6.2631	5.9734	4.9056	3.8838	4.9342	4.0024	2.8276	5.881	2.8549	5.3887	3.9791	6.078	2.7009	6.2571	4.3368	5.7662	4.0366	4.3118	5.9865
2.7753	2.7603	1.5493	-1.2609	0.57603	2.8283	-1.5233	3.5408	0.42908	1.5725	1.262	-0.72527	1.733	2.5042	2.7596	2.3129	-1.4336	4.7891	2.1641	0.52026	2.7818	0.8717	2.3352	0.12822	2.958	0.050603	1.3389	4.1127	2.7976	3.0781	2.2124	1.7113	-0.94784	1.2984	1.0011	0.94645	1.9952	1.8886	2.7229	1.3159	2.2434	-0.49468	2.5664	1.4467	3.4025	2.8717	0.7877	1.7672	2.2117	1.5387
1.3283	0.59708	1.3328	2.3059	-1.9928	-0.49457	3.68	1.6571	0.46298	-1.5081	2.6855	1.5899	-1.1394	0.57163	-1.9046	2.4473	2.052	2.1056	-0.252	0.15209	0.84235	0.39281	0.44823	-1.2174	-0.18381	1.5528	0.70949	-1.8448	0.035176	0.56553	-0.39226	-0.052153	-0.37475	-0.93708	-0.019365	0.65115	-0.95889	1.8863	1.3096	0.93179	1.3539	0.18651	2.0237	1.2104	0.095901	1.4814	2.4587	1.2462	1.9284	-0.79329
-11.847	-14.186	-10.745	-12.853	-11.843	-11.56	-14.433	-11.472	-11.229	-13.296	-12.084	-12.304	-12.512	-12.592	-11.367	-12.777	-13.183	-11.172	-13.588	-12.312	-13.279	-12.082	-13.725	-13.139	-14.386	-11.19	-11.626	-11.68	-14.401	-14.25	-13.627	-14.865	-12.864	-12.857	-11.946	-13.764	-11.582	-13.789	-14.683	-11.705	-11.188	-11.452	-13.27	-12.62	-13.615	-15.005	-14.593	-14.461	-12.291	-14.586
-2.9873	-3.0688	-6.1729	-5.4937	-3.6805	-5.8212	-5.2068	-3.0449	-5.9058	-3.6389	-4.7779	-4.3551	-5.8427	-4.1948	-5.4935	-3.681	-3.8602	-5.6516	-7.5239	-5.9451	-6.9021	-3.1771	-3.3947	-6.6664	-3.2246	-4.5327	-6.3377	-5.4555	-4.0355	-6.4717	-5.4541	-4.8661	-3.5942	-5.7146	-4.7478	-3.9936	-4.5666	-5.6896	-5.9524	-4.6287	-7.0483	-5.9966	-3.493	-5.848	-5.7044	-6.6647	-4.1201	-6.3176	-5.5223	-3.7465
10.575	10.648	9.2183	11.784	8.866	8.9827	9.9611	10.129	10.999	6.3247	10.081	9.5513	9.4198	8.8414	8.6726	7.8676	10.691	10.308	7.8106	10.06	9.6419	10.199	10.222	7.2167	9.4801	7.8694	9.7171	10.014	9.8082	9.0312	9.0985	10.539	8.7284	10.084	7.9462	10.934	9.4786	11.247	9.1	8.3966	10.358	9.7818	10.568	10.192	9.4945	10.149	10.056	11.455	8.3036	13.21
-10.327	-9.788	-11.91	-9.5479	-12.272	-12.28	-11.557	-9.3204	-11.568	-12.351	-13.842	-10.533	-12.332	-12.036	-12.318	-12.33	-11.709	-11.729	-11.546	-12.542	-11.848	-11.179	-11.862	-9.0548	-11.777	-11.373	-8.4531	-10.967	-8.4654	-10.677	-11.636	-10.418	-10.302	-10.896	-9.991	-12.094	-12.067	-12.548	-11.444	-11.916	-11.007	-10.325	-13.916	-11.072	-8.379	-10.844	-11.007	-12.372	-9.9073	-9.2691
-9.7982	-9.9706	-9.5632	-8.1563	-9.6537	-9.2463	-9.6765	-8.8721	-10.35	-10.104	-9.5856	-11.207	-8.7101	-8.198	-10.719	-10.521	-8.6543	-9.7742	-9.5693	-10.578	-9.6823	-8.6886	-9.8575	-10.44	-7.5419	-9.6148	-11.574	-7.8652	-10.35	-9.9559	-9.0608	-7.9382	-9.8947	-10.784	-8.6908	-8.5736	-9.1616	-9.9293	-10.465	-9.938	-7.7146	-10.486	-9.4486	-9.516	-6.6365	-11.65	-11.68	-9.6764	-8.4396	-8.4056
-8.8803	-8.1403	-5.0606	-3.8869	-6.5838	-9.0211	-6.0183	-6.9636	-5.5496	-7.511	-6.7246	-5.988	-5.9146	-8.1661	-4.9798	-7.4346	-5.6692	-7.2139	-6.9406	-8.6092	-4.0727	-6.9883	-5.9801	-6.723	-3.0013	-7.6399	-6.4406	-5.9511	-7.3268	-6.8212	-3.5676	-4.8284	-6.6447	-7.8274	-6.6762	-7.6889	-5.0986	-8.5071	-4.545	-8.2802	-6.3673	-6.7871	-6.3241	-7.69	-7.8922	-3.4809	-6.036	-6.9251	-4.9378	-8.8114
1.1346	1.3952	1.8797	1.6261	1.2964	-2.0572	1.4806	4.0171	3.8061	0.57371	2.1862	1.2692	2.1139	2.3626	0.74201	0.42604	1.9967	2.8471	1.9631	-0.072745	2.1334	1.5296	3.0604	2.2536	0.76081	0.41406	2.2081	1.0499	1.7404	3.2494	1.951	2.8068	3.2238	1.5875	1.5378	4.0792	0.98198	1.8489	2.6146	0.33855	-0.10525	1.6267	1.2063	2.0084	1.2946	1.3091	3.1405	1.239	2.0867	3.015
1.4638	2.1215	0.2206	2.6928	0.46952	2.8324	2.7443	1.2982	0.24252	0.29488	3.8925	2.1308	1.216	1.3602	2.317	2.7002	-0.23003	1.3625	0.4609	2.3097	-0.14794	3.5625	1.8652	1.389	3.4405	0.43914	2.7226	1.6158	1.9602	0.93291	0.46217	1.1995	1.1562	0.76355	1.2795	1.4615	3.7976	0.10521	2.0906	0.90829	1.9664	1.5601	0.31854	3.1055	0.78404	3.6366	0.031613	1.0928	1.079	0.55152
-3.7629	-2.4846	-2.3325	-4.2427	-4.5925	-3.15	-4.8819	-3.9534	-3.1549	-2.7286	-3.522	-4.2087	-4.1198	-2.9192	-4.3669	-5.9382	-3.286	-3.2767	-4.3269	-5.065	-4.8014	-5.0315	-5.0821	-3.9042	-4.3875	-5.2335	-5.4879	-5.0495	-3.9981	-2.5268	-3.0146	-3.2128	-3.823	-6.1054	-3.2971	-3.808	-4.7681	-4.8527	-2.6886	-5.3184	-3.2927	-4.1448	-3.7893	-1.4172	-2.8133	-4.0177	-2.3542	-3.5329	-5.3772	-3.8637
-11.008	-10.322	-14.801	-11.586	-14.473	-12.14	-12.43	-13.036	-11.415	-10.143	-11.379	-12.953	-14.361	-12.915	-10.413	-13.859	-13.816	-12.695	-10.221	-13.22	-12.695	-11.857	-14.165	-15.362	-14.093	-12.971	-13.377	-14.975	-13.419	-12.793	-13.676	-11.136	-11.582	-16.122	-13.154	-13.292	-14.423	-14.482	-11.876	-13.013	-13.752	-10.427	-15.385	-11.6	-12.428	-10.732	-11.449	-13.301	-14.615	-13.22
2.5427	1.3621	1.4449	0.52458	-1.1264	0.19427	2.6517	-0.001234	2.3257	-1.3793	3.2724	0.66189	1.6311	2.9939	0.31429	1.4112	1.7696	0.66739	1.5555	-0.89626	0.32593	1.0056	0.063707	2.7842	1.9653	0.32941	2.3067	1.8783	0.37558	1.7228	1.2969	2.1097	0.84778	0.5317	3.6235	0.12674	0.64528	0.68265	-1.2011	2.9328	0.28032	1.5506	0.051396	0.38043	3.9489	1.9776	1.6328	3.0553	0.31865	1.3866
-3.1343	-1.8251	-3.1057	-0.073266	-2.5313	-1.2226	-1.3258	-1.5349	-1.0457	-2.831	-3.9106	-3.0125	-0.20767	-2.8977	-1.3727	-1.6173	-2.5749	-0.46997	-1.9973	-3.249	-0.9181	-1.852	-1.8744	-2.6636	-2.2376	-2.4462	-4.2029	0.21125	-1.6342	-1.8111	-1.8211	-1.5371	-3.104	-1.5661	-4.8243	-3.1045	-3.3224	-2.1202	-2.7482	-1.0177	-1.2983	-3.9676	-3.2834	-2.2537	-2.32	-1.6848	-1.3946	-2.8343	-3.2049	-2.2673
-1.2018	-1.727	-0.93334	-0.72897	-0.16574	-0.66466	-0.55477	-0.056587	-0.95299	-1.3198	-0.52832	-2.6983	-0.34308	0.24888	-0.55222	-2.4176	0.21627	-2.242	-1.0887	-2.477	-3.69	-3.4078	-0.79069	-3.2149	-2.235	-2.2472	-1.0445	-3.9109	-1.5636	-0.85049	-1.7351	-2.9774	-0.62059	-3.0516	-2.1919	-0.27125	1.5504	-1.9779	-0.77215	0.54671	-0.75265	-2.8688	-2.1611	-2.1873	-2.1178	-1.1199	-3.6954	-0.63805	-1.2696	-0.68648
-11.463	-13.803	-11.061	-9.8564	-11.111	-11.422	-10.878	-10.662	-10.315	-9.7029	-9.7034	-9.4133	-13.592	-10.491	-11.69	-9.7747	-9.9202	-11.334	-9.9479	-10.006	-7.0204	-9.5351	-10.304	-11.899	-10.076	-8.1961	-9.3718	-10.695	-10.135	-10.799	-10.062	-11.937	-10.062	-9.3316	-9.763	-9.9128	-11.18	-9.0913	-12.086	-10.18	-8.747	-9.8204	-11.483	-11.36	-9.4303	-10.028	-7.7559	-12.236	-11.327	-9.9475
-8.6172	-11.568	-8.1117	-8.5521	-9.9283	-11.513	-8.7945	-10.46	-9.3487	-8.5319	-8.7735	-10.161	-9.4162	-11.106	-10.249	-10.554	-7.0279	-7.4598	-11.183	-7.723	-9.4433	-9.7477	-7.3808	-9.7956	-8.9412	-10.996	-10.39	-9.8193	-9.6067	-10.028	-7.0645	-9.1414	-9.3347	-9.4946	-9.4819	-11.712	-6.7584	-10.87	-8.3833	-8.4805	-9.7398	-8.0532	-7.5457	-9.4585	-11.005	-8.6827	-12.679	-8.953	-9.4819	-9.4102
-5.0376	-2.965	-2.2213	-3.0958	-3.9783	-2.9157	-2.3866	-0.80998	-3.9705	-1.9327	-3.1914	-2.8523	-2.3979	-3.7279	-2.3228	-2.165	-5.1668	-6.7341	-4.6291	-4.4747	-3.3305	-1.9718	-2.067	-2.554	-3.358	-3.7808	-2.1333	-3.1289	-2.4655	-3.304	-4.2335	-4.3714	-4.5734	-2.2855	-4.9323	-3.7599	-2.627	-2.2132	-4.4608	-2.0976	-3.3679	-3.3774	-1.9475	-3.9899	-2.7557	-5.0154	-4.0574	-2.4059	-1.8327	-3.3909
7.4448	7.7083	5.1093	7.3547	4.6529	5.3723	8.0323	5.8199	7.3038	6.5888	7.1747	6.2623	10.243	7.6005	6.0624	3.2749	6.5883	7.2107	8.523	7.1923	6.206	6.0769	5.6906	7.4612	7.701	8.2697	4.651	8.6853	7.1585	8.4332	5.4769	5.5935	9.3205	7.48	7.4529	8.701	6.3681	5.6128	6.7207	7.1915	7.5168	6.8638	7.6193	6.4269	6.257	7.9227	6.3183	5.4017	6.1176	5.4259
-0.67902	-0.87577	4.3556	1.2722	2.4288	1.1821	-0.12557	-1.0325	2.8955	0.36349	2.3399	0.54471	0.37954	0.52301	-0.38999	1.0406	0.15486	1.7607	3.2295	0.19415	1.258	2.1588	1.1849	0.64215	0.14673	1.3141	3.2128	-0.18492	0.64083	2.9439	1.3223	3.3504	1.1681	-0.56667	2.5224	-0.01075	-1.8711	2.9321	1.706	4.7241	0.88157	-1.2268	0.69699	3.1247	1.1376	5.1101	2.5953	1.458	2.0437	3.3632
-3.6049	-2.5611	-3.7585	-2.221	-1.9028	-3.1755	-4.0206	-0.17267	-3.678	-5.744	-3.4135	-1.92	-1.0691	-2.8824	-0.82604	-1.77	-4.1259	-4.123	-2.7205	-4.3647	-1.4391	-2.3266	-4.6718	-3.4676	-2.4604	-2.1326	-1.2203	-0.41096	-0.50747	-3.7711	-3.9899	-2.5482	-2.7086	-4.0853	-2.0174	-4.0003	-1.4664	-1.8164	-2.1652	-1.9382	-1.1981	-3.7791	-4.963	0.60353	-2.6755	-0.59839	-2.9816	-1.7936	-5.4434	-2.8222
-10.804	-9.4301	-9.112	-11.679	-9.2474	-12.343	-11.904	-11.604	-11.551	-10.521	-11.217	-9.2433	-8.2364	-11.237	-9.886	-10.425	-10.215	-10.611	-11.78	-9.8984	-9.7657	-11.875	-9.8645	-10.288	-11.865	-9.189	-9.6791	-10.067	-11.249	-10.057	-9.0721	-10.516	-9.2406	-10.668	-11.911	-10.59	-12.601	-11.89	-12.018	-9.9043	-9.3789	-10.897	-12.191	-9.4396	-10.676	-9.5671	-11.954	-12.023	-10.561	-12.882
-6.9127	-4.5093	-6.0891	-6.3762	-5.5228	-6.8427	-8.0577	-6.8628	-9.6418	-5.7461	-6.5996	-4.8617	-6.6706	-6.6191	-5.1246	-5.3108	-6.3549	-5.3459	-6.1503	-8.2027	-5.1909	-5.9759	-5.4922	-5.6131	-5.1083	-4.0783	-3.7834	-6.4196	-8.7488	-4.8425	-4.9489	-5.2899	-5.1023	-5.742	-4.647	-6.3407	-4.3875	-2.2566	-5.2158	-3.0241	-5.8616	-5.4836	-5.5406	-5.2907	-6.2922	-3.8827	-3.5684	-6.1123	-4.9158	-5.5193
-10.09	-9.1303	-12.011	-8.7676	-9.7553	-10.6	-14.574	-10.978	-7.3831	-10.297	-10.141	-10.126	-10.009	-8.8343	-9.9608	-10.177	-10.648	-7.4135	-9.565	-11.511	-9.4248	-10.993	-9.8149	-11.401	-9.3334	-12.102	-9.6656	-10.707	-12.272	-10.041	-11.789	-10.125	-11.139	-11.33	-9.5968	-8.7905	-8.3816	-10.46	-10.736	-9.6071	-11.557	-12.796	-11.048	-8.9504	-11.802	-11.74	-11.377	-10.477	-9.0376	-12.021
2.2622	0.26543	2.1147	0.96832	4.1747	-0.8972	0.44133	2.3018	1.8583	2.3482	0.010923	3.0253	2.7669	-2.105	0.76905	1.9186	1.7305	1.1604	0.90525	-1.0244	2.6837	0.62882	2.502	1.0855	2.4599	3.0088	1.3844	0.97157	2.5554	1.4136	1.2155	1.1143	2.3984	1.1121	1.9987	2.5807	0.16128	2.9328	2.2903	2.0072	1.7283	1.7206	1.3099	3.6305	0.29216	-0.45843	0.044907	0.436	1.5874	0.20891
-1.2346	2.6321	0.416	-0.23649	0.66337	0.60018	-0.9296	0.1244	-0.35554	1.0616	-1.459	-0.17167	0.22991	-1.1714	0.91646	0.165	0.021894	-0.31537	-0.020235	-0.33289	-0.72065	2.3277	-0.74743	-0.23152	0.026907	-1.0317	-0.33157	-1.1437	-1.267	0.7567	-0.61733	-1.5625	0.34486	1.2641	0.28771	-1.5314	-1.8295	0.25481	0.35628	-1.8929	-0.43423	1.3038	1.8277	0.88052	-1.5933	0.18644	1.0048	0.12295	0.66377	0.06419
-6.3839	-8.2589	-9.8686	-9.1116	-9.7183	-9.8638	-7.5766	-9.7979	-9.9383	-11.237	-11.474	-8.4753	-10.381	-8.6232	-8.2444	-9.7672	-8.0332	-10.66	-7.5482	-8.722	-8.6527	-9.9248	-10.285	-9.4812	-10.652	-10.599	-7.0363	-10.293	-8.5732	-8.7832	-9.0038	-10.036	-9.1436	-8.6622	-8.6543	-7.3714	-8.2846	-7.2101	-11.169	-9.5124	-10.286	-10.98	-9.0033	-8.7375	-7.0432	-9.2595	-9.0664	-9.1384	-9.0018	-6.0986
-13.925	-10.455	-14.065	-13.736	-13.359	-13.99	-11.105	-12.044	-12.165	-12.098	-11.883	-13.802	-15.15	-15.104	-15.344	-12.522	-10.877	-11.22	-15.623	-16.12	-13.495	-13.25	-11.899	-11.902	-13.469	-12.912	-14.658	-12.943	-12.078	-12.226	-13.466	-13.52	-12.408	-11.657	-10.94	-13.844	-14.343	-12.174	-13.844	-12.87	-13.47	-13.047	-13.103	-15.574	-11.659	-13.468	-13.162	-12.68	-13.538	-13.51
1.1299	2.7303	1.7156	1.3092	0.41974	1.2716	0.67285	4.037	1.4687	2.9636	2.2416	2.5297	1.379	0.60753	0.96234	2.7319	1.6889	2.2976	2.4409	2.4801	2.3228	1.7548	0.67284	2.5871	2.6354	0.84988	1.9741	1.9897	1.9053	3.319	2.1909	2.3859	-0.10148	0.81309	-0.3857	0.18723	0.056446	4.3615	3.7422	1.156	-0.014246	0.71012	2.3078	0.74968	2.8157	1.0255	-0.0096579	2.9367	-0.90396	1.7508
0.91059	1.9231	1.8932	0.5671	1.2399	-0.047408	0.13316	1.7866	1.6935	1.6097	1.85	0.8552	0.76527	3.2091	0.0011778	2.1733	1.7078	2.0137	1.7079	2.5273	1.0527	2.418	-0.28527	-0.59221	1.5507	1.201	1.0352	0.45858	3.3407	2.6056	2.1314	3.3592	1.2586	0.89095	3.8264	0.77494	1.4406	0.73807	0.91517	3.3685	0.097367	1.9203	0.88066	0.28349	1.7248	0.27566	3.1551	0.73651	0.072145	0.55767
1.1865	2.1947	0.31691	1.9553	2.7542	-0.63272	0.66902	2.0144	0.76278	2.0296	0.98866	1.2918	2.2126	1.7923	1.2905	1.4	-1.5174	2.1083	1.1693	1.3022	2.6372	1.3611	2.0892	1.6269	1.4173	0.1763	2.7325	-0.11886	1.2694	1.3292	0.41563	1.2213	0.5145	0.65555	-0.03235	1.4187	2.1501	2.3413	1.8045	2.0413	1.5676	1.3317	1.1401	0.98062	0.8574	-0.27677	0.89875	1.47	1.4207	4.31
5.8743	7.0084	5.0026	5.6174	6.3884	4.3825	4.8687	4.5502	1.5979	6.886	5.4814	6.7861	3.6473	4.809	6.0077	5.6556	3.6132	7.0004	4.6674	4.5427	5.4192	3.4512	4.5489	4.0901	4.5706	4.3428	6.5715	4.5166	5.2981	5.181	4.9068	3.7228	5.5592	4.6733	5.665	6.7552	5.6645	2.6805	6.0535	4.84	5.85	4.4267	3.6013	5.5086	8.5931	3.8682	3.4259	6.0121	3.9509	5.5037
4.8939	7.7889	8.4082	8.8413	5.9433	6.0657	5.1163	8.6188	6.6443	6.4202	7.0687	6.9501	7.1126	6.6201	7.3994	6.6463	7.7741	6.2608	3.085	6.0603	8.0794	7.5386	8.2214	6.3532	6.0492	6.7241	6.3987	7.716	5.8365	6.9377	6.8463	8.7839	7.8661	7.8446	7.3514	7.1005	7.0769	7.1417	6.2999	7.5544	7.0592	4.6889	8.2863	4.4979	7.6991	6.8391	6.8304	6.5233	6.7287	6.0737
2.988	2.9172	2.6531	1.7214	2.3352	1.5973	0.58465	2.3435	0.56524	2.2889	3.632	-0.0014145	1.5875	4.826	0.90813	4.1278	0.60066	2.903	-0.0078692	0.36616	2.2032	-0.75626	-0.74802	0.71745	1.2357	2.419	1.2311	4.1488	1.4043	4.2759	2.3705	2.1328	0.9808	2.2318	-0.022186	2.6856	3.2087	0.83828	1.0145	2.3829	1.2768	1.1561	1.8649	1.6666	1.0206	2.6429	2.4437	3.2979	0.74808	1.8168
-0.72643	-1.4275	1.8079	0.2093	-0.26934	-0.48376	-0.22446	-0.68819	1.0988	-0.35707	0.48814	-0.70707	-2.1932	-1.404	-1.7497	-0.97525	1.1706	1.1413	2.4813	-1.1589	-1.2708	0.82525	4.4964	1.4929	-1.5719	-0.20851	-0.45627	-0.61196	0.30145	-2.4037	0.21906	-1.9292	0.092824	0.33171	-0.98226	-1.0478	0.73764	0.16337	3.4077	2.1681	0.62263	0.81968	-1.2991	-0.50584	0.20266	-2.9108	-1.1617	1.7708	-1.1024	-1.6274
-3.7611	-5.0665	-2.5458	-3.5245	-2.5345	-2.3117	-1.8305	-3.6909	-2.0379	-3.3651	-2.4323	-2.9678	-2.3734	-2.9431	-2.5303	-4.1837	-5.5645	-3.4051	-1.9438	-2.0946	-2.5822	-2.5847	-3.8259	-3.5686	-2.5707	-1.4853	-2.1872	-2.6983	-2.8713	-2.6272	-3.9352	-3.4543	-2.0707	-3.3208	-2.6953	-3.014	-2.6626	-1.652	-2.5949	-2.0727	-1.9419	-2.6103	-2.3796	-1.3147	-0.81901	-1.3838	-1.9564	-1.806	-3.5883	-3.0622
0.76866	0.53975	-1.7112	0.80405	1.0347	-0.089668	2.1945	0.78334	-0.63196	0.482	0.6597	1.1049	1.0824	0.75917	-0.93776	3.1301	0.95492	-0.084195	-0.44432	-0.37584	-0.46609	0.45269	-1.4559	0.37253	0.95253	-1.2961	0.21625	1.2846	0.71625	-1.7484	-0.33852	1.1759	2.0909	0.48906	0.094646	-1.1335	-0.15354	-3.0888	0.79915	1.295	0.94608	-1.0206	-1.039	1.8907	-1.4205	2.164	-1.558	-0.060754	0.88059	0.1967
-10.581	-12.124	-13.68	-11.721	-12.129	-11.106	-9.4193	-14.349	-11.711	-14.315	-9.9856	-12.178	-12.289	-11.326	-11.946	-13.471	-13.113	-13.879	-11.502	-13.559	-11.231	-10.862	-12.692	-9.3005	-12.412	-13.187	-10.447	-13.469	-14.006	-10.381	-10.546	-13.128	-11.725	-12.389	-10.723	-11.838	-11.328	-11.931	-10.805	-10.826	-11.99	-10.563	-12.408	-11.449	-12.349	-9.5599	-11.923	-12.829	-10.757	-11.451
1.2839	-0.81066	-0.39588	0.5402	-0.57829	1.2491	1.9124	-0.11565	1.4693	1.0031	0.18561	0.33043	-0.81381	-0.2557	-0.08009	-0.35829	-0.2009	0.06536	0.34042	-1.1471	-1.4825	-1.4701	-0.14438	0.088074	0.17963	0.53597	-2.2266	0.42419	-0.71014	0.45516	-1.7437	-0.053913	0.95188	-0.76747	0.80819	0.60112	-1.8337	0.061281	-2.2025	-1.0905	0.75556	0.79877	1.4048	0.37159	0.5894	0.039825	-0.21035	-2.5864	-0.25948	-1.6698
-12.871	-13.207	-12.703	-10.601	-7.9361	-10.421	-11.058	-11.504	-11.646	-12.452	-11.17	-11.757	-11.275	-11.218	-10.495	-12.478	-10.685	-12.471	-11.021	-12.552	-13.745	-11.502	-11.361	-12.74	-11.874	-13.414	-12.842	-10.204	-11.156	-14.118	-13.09	-12.735	-13.461	-11.068	-12.577	-12.459	-11.149	-13.003	-10.811	-13.557	-11.259	-12.952	-11.978	-11.353	-11.923	-13.149	-12.126	-11.912	-12.73	-12.471
-10.17	-9.1954	-10.396	-10.355	-7.6786	-11.024	-6.7696	-10.715	-9.2917	-7.743	-7.5458	-11.23	-9.3423	-8.1462	-9.363	-7.0427	-8.3443	-11.113	-7.7243	-8.37	-9.4548	-10.389	-8.4949	-8.1959	-9.1007	-8.0875	-11.272	-10.144	-11.032	-8.5069	-9.2356	-10.799	-8.1095	-10.761	-9.122	-8.9866	-6.9614	-10.039	-8.5696	-8.7636	-9.2567	-9.6461	-8.5774	-7.5629	-8.1991	-10.092	-9.0509	-8.9881	-8.9436	-9.5438
-13.046	-15.157	-15.391	-14.095	-14.728	-15.648	-13.9	-14.734	-14.069	-14.314	-14.244	-13.1	-16.366	-16.785	-14.963	-13.866	-14.507	-14.427	-17.669	-14.524	-16.71	-13.6	-16.15	-13.846	-14.577	-14.238	-15.248	-15.611	-14.858	-14.41	-15.747	-13.21	-14.549	-11.939	-14.353	-14.63	-11.979	-15.891	-14.778	-15.572	-13.248	-13.885	-14.338	-14.772	-14.584	-16.167	-15.434	-14.914	-16.085	-14.893
4.3993	2.9933	5.5076	5.246	7.9395	4.6025	2.5194	4.745	2.4379	3.7975	5.1201	3.445	5.8239	5.4762	4.5559	5.0019	3.4004	4.3663	2.6179	6.2521	3.3659	3.4285	5.0065	4.1447	3.9625	4.1149	4.9969	5.35	4.3285	4.7268	5.6755	5.7096	2.2499	4.5548	4.9786	2.8759	4.1658	3.8985	3.4993	3.3466	3.2824	5.3659	4.6556	3.561	5.0375	8.386	6.2692	4.4713	5.2221	4.1554
-0.87945	-1.7169	-4.1854	-1.0951	-1.1592	-2.1362	-1.8369	-2.8775	-3.0065	-3.972	-2.6091	-1.1381	0.0078585	-0.47722	-2.6497	-1.533	-0.40356	-2.4312	-2.6182	-2.7992	-0.38833	-2.0682	-4.3224	-0.12337	-0.3943	0.05574	-4.136	-2.2242	-1.0718	-0.76304	-2.6836	0.66896	-2.2371	-2.4459	-0.82292	-1.7709	-1.6191	-1.2279	-3.8738	-3.3365	0.30792	-1.281	-0.95557	-1.4874	-1.83	0.075803	0.12419	-2.2278	-3.8732	-0.10517
-11.146	-11.84	-12.714	-12.744	-12.611	-9.0922	-13.047	-12.399	-12.739	-12.297	-12.381	-10.943	-11.183	-12.288	-11.917	-10.184	-8.3514	-8.9248	-13.021	-12.342	-11.992	-11.666	-13.494	-12.454	-11.684	-12.084	-10.169	-11.738	-9.8909	-12.366	-9.9505	-11.623	-12.022	-10.027	-12.367	-14.067	-9.238	-10.586	-12.817	-11.962	-11.535	-9.1761	-12.918	-9.7145	-11.617	-10.792	-11.022	-11.178	-13.173	-10.702
-3.3804	0.26685	-3.034	-0.085276	-3.1518	-2.5928	0.41115	-1.5659	-1.8768	-1.1269	-3.6001	-0.55175	-1.3506	-2.6477	0.060305	-4.0553	-1.9466	-3.599	-1.0428	-0.51026	-2.1551	-2.1693	-0.22336	-1.557	-2.8543	-0.67148	-1.521	-2.9954	-1.2062	-2.8645	-1.4799	-0.46676	-1.248	-1.1059	-2.5041	-0.047351	-3.3334	0.33825	-0.58178	0.37529	-0.57053	0.44912	-3.4614	-0.29813	-4.1253	-0.95159	-2.5559	-2.5287	-2.059	-3.674
-0.62861	-0.074755	-0.14013	-1.2903	1.4092	-0.62766	0.91705	-0.11832	2.1172	-2.3099	0.95097	-0.11868	-1.0778	1.4804	-1.4444	1.0496	0.30064	-1.3432	0.95056	-0.33602	1.8546	0.24032	-1.6107	1.3805	-0.36241	0.71483	0.63458	1.1106	1.252	-0.62526	-0.49291	0.39943	0.80463	2.9868	1.5041	0.084518	0.31614	1.2339	-1.6483	1.117	-1.7803	1.1654	-0.56001	0.45161	-1.2219	2.2284	-1.1202	-4.0027	0.62331	2.022
-11.439	-12.816	-11.681	-12.247	-13.12	-6.0801	-10.401	-9.2859	-12.604	-11.05	-9.8104	-12.157	-11.055	-11.926	-9.7352	-11.421	-12.472	-11.717	-9.2169	-8.9751	-9.2843	-12.287	-10.737	-11.188	-9.8607	-10.123	-11.381	-9.6078	-9.9513	-12.184	-11.568	-11.235	-11.951	-10.886	-9.4315	-10.813	-8.784	-10.771	-13.239	-10.174	-11.591	-10.597	-13.035	-10.435	-10.718	-12.897	-11.043	-10.472	-12.578	-11.799
-10.838	-12.229	-14.673	-13.135	-14.286	-11.34	-13.813	-14.411	-11.858	-11.603	-13.996	-12.241	-11.772	-10.865	-12.05	-12.739	-11.879	-13.043	-12.941	-11.631	-11.13	-11.577	-13.625	-12.921	-11.473	-11.59	-12.199	-12.587	-12.384	-12.486	-12.143	-13.979	-13.326	-11.88	-11.271	-14.999	-12.576	-12.148	-11.904	-14.889	-11.978	-13.655	-11.299	-14.421	-12.259	-10.479	-12.716	-13.335	-13.923	-12.7
1.701	-1.9142	-0.89764	-1.8931	-1.7652	-2.2908	0.54835	1.5969	-0.7255	-0.051237	-1.4537	-1.8686	0.34479	-1.9807	-1.7337	-1.673	0.94278	-3.053	-2.5321	-1.1426	-3.8546	-0.62616	-3.1167	0.56851	-1.2506	-1.4218	0.27839	-0.79965	-2.5383	0.58969	-2.5613	-3.9224	-2.571	-2.6507	-1.4776	0.11333	-2.97	-1.683	-0.49812	-2.7852	-1.8221	-2.4548	0.45313	-0.94903	-1.78	-1.7803	-0.0085169	-0.98688	-0.48069	0.26861
-2.2093	-3.056	-2.8455	-1.113	-1.9725	-1.2508	-0.74605	-4.1145	-1.1306	-2.1125	-0.10398	-1.92	0.70494	0.61328	-0.1052	1.3213	0.85095	-0.85551	-1.6365	0.74185	-1.1018	0.3153	-3.552	-1.5102	-3.2483	1.5811	-1.5423	-2.6665	-0.78505	0.12554	-0.35174	-1.5952	-1.556	-1.2345	-2.2201	-3.0613	0.24228	-0.89434	-1.1803	-1.9155	-1.6554	-0.9191	-0.085659	-2.0798	-2.9942	-1.6698	-0.22817	-3.0196	0.0019629	-2.7636
-0.16878	-0.052091	-1.6759	-0.58664	-0.16042	-1.5133	-2.44	-0.16162	-0.61004	-0.076339	-2.6033	-1.615	0.13006	0.61585	-2.7982	1.0688	0.1341	-2.7413	0.32999	-1.3693	-1.9644	-1.4087	0.28632	0.11628	-0.13352	-2.9114	-0.20106	-0.61542	0.71645	-0.85517	-1.972	-0.23331	0.71	-0.68066	-0.21159	-3.1133	-0.75229	-0.98311	-0.57463	-3.2655	-1.8292	-1.944	-2.356	-2.1977	-1.8028	-1.3767	-1.4332	-0.25349	1.5737	-1.7549
-10.531	-11.188	-14.22	-12.684	-11.108	-13.835	-10.055	-12.113	-13.775	-12.964	-14.943	-13.336	-11.207	-14.643	-12.355	-13.237	-11.56	-13.485	-12.841	-10.749	-12.702	-15.049	-13.785	-13.156	-13.48	-13.282	-10.28	-12.364	-14.397	-11.952	-12.969	-9.9923	-13.066	-13.287	-13.795	-13.716	-11.686	-11.932	-14.455	-14.795	-13.939	-12.19	-11.847	-13.569	-12.885	-12.182	-13.051	-13.69	-13.426	-10.933
-21.935	-22.811	-22.542	-21.655	-24.651	-22.874	-21.108	-21.333	-19.633	-22.766	-23.732	-19.332	-23.487	-19.569	-20.608	-22.063	-23.319	-22.497	-24.628	-20.436	-20.39	-21.732	-22.539	-21.422	-20.506	-21.924	-21.591	-23.021	-22.335	-23.188	-20.449	-21.966	-21.523	-22.629	-23.94	-23.777	-22.041	-21.057	-21.429	-19.417	-25.33	-22.456	-22.819	-21.476	-22.874	-22.291	-20.748	-23.05	-22.163	-22.135
8.0608	8.9971	6.6339	7.9548	8.3242	9.1216	7.1162	8.4741	9.4524	6.947	9.1741	8.6769	7.7962	8.6302	8.6228	8.2105	8.2325	9.1844	10.13	7.9904	8.3509	8.271	8.822	11.029	8.9322	11.047	8.5209	7.3043	8.0265	9.5111	10.227	7.0916	9.1884	6.8476	8.2399	10.739	8.3501	8.5896	9.0491	11.058	8.0507	7.2324	7.8227	9.7067	8.8104	8.8916	9.4253	8.9019	7.694	9.298
0.75516	0.69479	-2.0246	-1.1085	-0.82271	0.73847	-1.1634	0.23005	-1.5829	-0.41619	-0.074771	1.3353	0.089958	-1.0249	-1.5775	-1.5622	0.90412	0.68025	-1.2538	-0.51986	-0.40809	-0.42651	0.76435	-1.5397	-1.0511	-0.033191	-0.74447	0.099644	1.7768	1.1528	-1.5451	-1.0963	-0.22789	-1.0345	-1.8696	0.76388	-0.046637	-0.99819	-1.8106	-0.49921	-0.45897	-0.19551	-0.81034	-1.0838	0.26655	-0.6212	0.47909	2.329	-1.9685	0.078484
-8.6201	-10.633	-10.251	-7.9627	-10.308	-7.3491	-7.371	-8.7536	-7.5558	-9.3522	-10.494	-8.068	-9.7579	-10.616	-9.2211	-8.568	-10.448	-10.399	-8.1794	-9.2627	-7.0691	-7.5465	-9.1976	-10.209	-9.5939	-9.778	-9.4728	-10.322	-9.1817	-9.6042	-9.4037	-8.0625	-9.3112	-8.7872	-8.5574	-8.477	-7.6145	-9.3366	-8.2633	-8.2273	-7.716	-8.8349	-9.0031	-8.044	-6.9397	-9.2705	-9.8533	-11.759	-8.9317	-11.181
-4.5676	-5.9929	-5.7309	-4.7598	-8.2632	-6.1502	-4.7295	-7.4607	-6.6804	-7.4956	-5.8891	-6.541	-6.777	-4.924	-7.0182	-8.9674	-8.521	-7.3726	-7.7901	-7.6381	-4.7806	-6.7858	-4.2627	-4.3559	-9.1408	-6.1576	-7.7426	-6.6794	-6.9207	-6.3862	-5.3526	-7.1115	-4.5267	-5.8415	-5.1092	-6.8249	-6.1561	-7.537	-5.4039	-7.5113	-6.4356	-6.9003	-5.9587	-9.0291	-6.3741	-5.4194	-6.7266	-4.9067	-8.1873	-7.7449
-5.9881	-4.0915	-5.3405	-3.7603	-3.015	-4.7405	-4.2345	-4.7414	-4.4343	-3.0456	-4.0205	-1.9833	-7.1611	-6.4445	-5.7906	-5.1378	-5.2643	-2.5717	-4.8038	-2.7604	-1.9925	-6.1272	-3.876	-5.0666	-5.6539	-5.0466	-5.1698	-2.9797	-5.4956	-4.3392	-5.8001	-4.6514	-3.9421	-4.3509	-5.3106	-3.178	-4.4476	-6.3263	-0.78571	-5.0243	-4.1692	-3.4773	-5.3702	-5.6413	-3.8744	-4.0268	-5.6143	-3.3341	-2.083	-5.744
-9.3782	-10.905	-9.8092	-10.237	-9.1687	-10.461	-10.445	-8.1788	-9.5824	-8.4921	-6.1087	-8.4586	-9.7392	-7.047	-9.4084	-9.1627	-9.874	-8.893	-8.4455	-11.521	-9.1671	-11.119	-8.1937	-7.7872	-10.441	-9.9284	-10.562	-9.1029	-10.065	-11.75	-10.868	-10.92	-6.9689	-8.942	-11.018	-9.3181	-9.4721	-7.3317	-9.5505	-6.705	-10.431	-7.4595	-10.882	-9.3084	-10.394	-8.057	-11.145	-8.5503	-9.2901	-10.73
0.18996	0.93827	-0.036549	0.2099	2.789	0.59687	-1.4383	-1.1496	1.2695	1.4236	0.19426	1.2136	-0.44595	1.806	-0.97014	-0.59423	-1.29	0.4778	-0.30684	2.7177	2.3618	1.4223	2.6192	-1.1087	-0.10498	1.0349	2.9129	0.017399	-1.114	-1.5887	0.90267	-1.7826	-1.0945	1.6364	1.9964	0.045521	-0.27	-2.1003	-0.36091	2.0859	-1.1335	1.09	-0.94107	-1.732	-0.68109	1.4807	-1.0503	2.824	-0.44122	0.93916
2.6677	-0.46033	-0.47394	-2.1096	0.93663	1.0596	0.78537	-0.11851	1.4115	2.2056	0.93001	-0.87694	-0.68237	1.0483	2.5552	2.0581	1.8317	0.48478	0.66911	0.56883	1.418	1.8405	1.2317	-0.94097	0.90694	0.4245	1.1621	-0.35194	-0.87858	-0.3877	0.78622	-0.55726	2.6124	-1.0692	1.0045	3.8034	-1.7413	-0.52013	2.0649	0.34447	-0.38226	0.59553	0.84622	0.30353	2.1628	-1.3577	-1.1631	1.7386	0.271	0.83156
0.7674	-1.4062	0.21865	1.5341	0.81823	0.52741	-0.23731	0.60967	2.9141	-0.26484	1.154	-1.2282	-0.45156	1.8914	0.29769	0.065255	-0.41917	0.8502	1.2613	0.36037	-0.20474	0.04116	-0.41072	0.27447	-0.082061	-0.51003	-0.34251	2.1905	-0.94693	2.1442	1.0698	0.68818	2.9818	0.42428	-1.5269	0.73369	-0.63116	1.6674	-0.80195	-0.33287	-1.2307	0.93777	2.6233	-2.5094	1.1935	0.19634	-0.99275	0.31574	-0.63267	0.091961
-0.3502	-1.0483	-1.8986	-1.2027	-0.3029	-0.68454	-1.6456	-3.611	-1.5891	0.62827	-1.149	-1.999	-3.5702	-2.1462	-4.2246	-1.2333	-0.98942	-0.95588	-2.9851	-1.7734	-3.4676	-3.1798	-2.2483	-2.6963	-3.8812	-3.3965	-1.8388	-1.9462	-2.7564	-3.1409	-2.2918	-0.17925	-3.8776	-3.7453	-1.32	-2.825	-2.581	-3.0499	-1.5361	-3.2078	-1.8078	-1.6804	-1.0179	-3.0869	-3.4642	-1.6526	-1.2579	-4.0603	-3.3051	-1.1165
-1.4938	-0.2122	0.68364	-2.3949	1.2923	1.0075	0.26764	1.3822	1.1966	1.6346	3.7059	2.3184	0.24755	2.6975	1.4285	0.40349	-1.1234	1.2642	-0.84207	0.34038	2.0659	1.1955	1.4548	1.2609	0.85793	0.80752	1.148	1.5498	0.93279	1.0692	1.9952	0.67073	0.29684	3.747	0.33787	1.6031	0.014947	2.5818	1.1738	0.36135	1.216	4.4485	-2.0308	0.040549	-1.7069	-0.85327	1.0924	3.858	1.5729	1.6867
-0.62622	-0.97929	-0.054897	0.63993	1.701	-0.56001	1.2656	-1.2438	0.33292	-1.5886	-1.92	-0.56898	1.7512	0.024783	-1.1157	0.64024	-0.63332	1.6808	0.50404	-0.85316	2.2385	1.5204	1.9801	-0.18307	0.78207	-0.64696	0.27793	1.6925	-0.50307	0.71599	0.47163	1.6149	-0.35383	1.3331	-1.4712	0.73282	-0.52482	-2.1528	-2.1858	1.0947	-1.6247	0.32303	-0.19862	0.49095	-2.3932	1.2509	-0.5977	-0.32105	1.2924	-0.39387
-1.0836	-0.046604	2.156	2.2752	-0.25683	-0.53573	1.9051	0.58934	-0.094783	-1.7557	-1.132	2.019	-1.7395	-0.89874	-0.20326	1.2076	1.102	-0.47544	-1.4215	-0.80105	2.6268	0.86639	-0.36668	0.45882	-2.5785	-0.89328	1.784	-1.0013	0.31142	0.0024823	-1.1419	-0.12515	-0.18364	-0.67599	0.056008	-0.057159	-2.9927	-2.7846	1.2185	-0.5276	-0.023163	0.78898	1.2136	-2.296	0.33601	0.1221	-0.017526	-0.62949	-0.83388	1.8527
-13.685	-14.443	-12.27	-12.225	-15.341	-12.694	-13.157	-14.235	-11.959	-12.629	-12.375	-11.59	-11.861	-12.58	-12.281	-13.111	-15.024	-13.08	-13.74	-10.309	-12.069	-14.312	-15.957	-12.857	-13.079	-13.844	-13.964	-12.504	-14.097	-13.989	-12.994	-13.441	-13.032	-11.899	-12.771	-10.925	-13.103	-12.49	-12.047	-14.837	-12.246	-14.616	-14.152	-14.513	-13.994	-12.806	-14.84	-12.627	-12.149	-15.278
-6.9331	-10.359	-8.43	-7.2788	-10.265	-7.1905	-7.4336	-8.419	-10.061	-10.926	-9.225	-9.9431	-8.0388	-10.049	-9.9991	-11.015	-8.3448	-9.5813	-8.3018	-8.042	-8.8315	-7.4231	-8.5032	-8.6815	-8.8451	-9.4871	-9.4978	-9.0503	-9.8853	-11.265	-9.2203	-7.9817	-8.525	-7.5985	-8.6575	-11.034	-10.583	-8.7308	-8.1097	-10.197	-10.462	-9.3918	-9.8702	-10.892	-8.7796	-8.8323	-10.17	-9.6957	-11.094	-8.3942
-10.701	-11.636	-10.865	-13.329	-10.531	-12.86	-11.654	-11.627	-11.034	-10.259	-13.324	-9.3498	-10.651	-11.961	-10.913	-9.9984	-11.354	-11.001	-9.2478	-9.7297	-12.182	-11.142	-12.001	-10.041	-10.752	-11.597	-10.098	-11.676	-8.253	-11.803	-10.004	-10.851	-10.74	-13.083	-12.355	-11.033	-9.6299	-9.5899	-10.85	-9.2753	-10.817	-8.7074	-12.059	-12.06	-10.585	-12.823	-12.087	-11.952	-12.659	-13.75
-2.9623	-3.2501	-2.5645	-3.1686	-1.6784	-0.60616	-0.99232	-3.372	-2.1683	-3.3006	-3.1193	-2.4689	-2.655	-2.9784	-3.5256	-2.7709	-1.7969	-2.9521	-4.4135	-4.5547	-2.8793	-1.4319	-1.3516	-4.571	-1.6967	-1.4251	-4.449	0.29218	-2.4245	-4.7414	-0.58749	-1.7336	-0.90494	-1.0745	-3.0823	-4.3028	-1.2214	-2.4871	-2.4401	-2.8189	-3.0738	-3.1112	-2.9138	-2.0244	-3.6906	-3.0247	-4.0441	-2.8121	-1.7032	-2.9425
-15.683	-15.852	-12.754	-12.367	-14.212	-15.236	-14.903	-15.147	-12.721	-13.694	-12.709	-17.585	-16.261	-14.492	-15.986	-14.192	-12.7	-14.3	-14.019	-14.626	-14.934	-16.758	-16.263	-14.027	-14.419	-15.497	-14.333	-16.47	-14.27	-14.726	-14.892	-11.789	-13.889	-16.452	-15.901	-12.128	-16.5	-15.156	-13.544	-14.679	-15.07	-14.964	-15.165	-14.844	-16.66	-12.841	-16.37	-15.425	-15.539	-16.984
-13.093	-14.007	-11.959	-12.873	-11.496	-12.745	-12.334	-12.85	-12.35	-13.047	-10.394	-14.745	-12.374	-12.709	-10.86	-11.455	-10.643	-12.413	-11.636	-9.869	-11.188	-10.147	-12.091	-13.58	-13.196	-12.582	-9.3047	-11.658	-11.878	-11.294	-12.377	-11.094	-12.75	-9.7512	-12.793	-13.603	-11.009	-10.868	-11.475	-13.749	-12.689	-11.608	-10.543	-12.078	-13.262	-10.595	-11.601	-10.591	-12.293	-12.287
-14.365	-16.041	-15.08	-14.927	-12.366	-13.489	-14.17	-16.043	-15.153	-13.686	-15.759	-12.798	-15.25	-14.041	-14.608	-13.727	-14.339	-15.233	-14.021	-14.04	-17.373	-14.096	-15.03	-13.062	-17.952	-13.895	-15.55	-14.886	-15.151	-14.858	-15.599	-15.432	-14.146	-13.108	-13.698	-14.699	-13.559	-15.079	-14.213	-14.488	-16.456	-16.095	-14.915	-16.127	-16.461	-15.622	-19.899	-15.152	-13.193	-10.704
-13.579	-12.909	-12.778	-10.309	-13.308	-10.403	-10.657	-10.727	-12.143	-13.258	-12.163	-11.82	-12.327	-9.9214	-11.617	-10.371	-9.5262	-12.206	-12.749	-12.68	-12.423	-11.267	-10.62	-10.656	-12.309	-10.87	-11.622	-12.436	-14.426	-12.701	-10.373	-11.391	-10.572	-10.722	-13.429	-13.93	-12.069	-12.952	-12.294	-11.799	-12.995	-14.174	-12.743	-9.4185	-12.182	-11.124	-12.251	-10.576	-11.94	-10.491
-14.578	-12.89	-14.438	-14.628	-15.153	-13.613	-15.038	-14.701	-15.407	-14.47	-15.666	-13.894	-16.062	-13.161	-14.364	-15.525	-13.597	-14.12	-15.209	-14.835	-16.377	-13.608	-17.021	-14.364	-16.435	-14.257	-15.778	-12.263	-17.295	-16.38	-14.926	-13.808	-14.793	-15.585	-10.771	-14.536	-13.463	-15.944	-16.176	-13.569	-15.866	-14.777	-14.336	-13.579	-14.472	-15.179	-16.006	-12.705	-14.067	-15.834
2.5762	1.4404	0.75945	1.3413	1.9856	0.84576	-0.7063	1.3155	1.6427	0.82714	2.0511	-0.55781	-0.18096	-0.073453	1.7127	-0.28033	1.618	1.7318	2.2622	3.7835	4.3277	1.8869	-0.030342	0.17308	2.039	1.1826	-0.07558	2.5117	3.2123	1.824	0.69971	1.542	0.62563	0.5606	1.1829	2.8524	1.8995	0.57233	3.4968	2.3695	0.71154	3.4865	-0.67159	-0.50201	0.78364	2.2424	1.6934	2.6422	-0.56043	2.2422
-3.3911	-0.14584	-2.0592	0.90399	-1.33	-1.6525	-1.0194	-1.8778	-0.052948	-3.5425	-1.1947	-2.1702	-1.6953	-2.0273	-2.2367	-2.8061	-2.5421	-1.6785	-3.6707	-0.609	-1.1792	-0.80734	-2.1955	-0.83475	-1.2253	-1.5654	-2.3184	-3.4275	-0.12867	-1.812	-0.56744	-1.1293	-0.36406	-3.5561	0.054622	-1.6555	-1.5442	-1.3872	-0.96075	0.39164	0.95674	-2.7368	-0.13377	-4.1992	-0.66788	-1.5344	-2.7722	-1.9964	-2.5421	-2.9991
-13.869	-13.077	-14.266	-14.102	-12.841	-15.24	-12.955	-12.737	-10.905	-12.718	-12.924	-13.068	-13.704	-11.082	-14.236	-12.63	-11.646	-12.582	-12.592	-12.445	-12.915	-13.05	-11.442	-12.515	-15.19	-10.987	-14.949	-12.858	-12.366	-12.702	-12.894	-12.179	-13.496	-12.48	-12.945	-12.177	-12.357	-11.389	-10.636	-14.055	-14.521	-11.908	-11.042	-11.088	-14.946	-11.787	-13.542	-12.54	-13.593	-13.207
[truncated: 479 more rows]
[truncated: 150 more columns]
