# Supplementary material for: Genetic dissection of main and epistatic effects of QTL based on augmented triple test cross design
Source: PLoS One. 2017 Dec 14;12(12):e0189054. doi: 10.1371/journal.pone.0189054 (PMC5730204; doi:10.1371/journal.pone.0189054)
Supplement: S7 Supporting Information — (ZIP) [file pone.0189054.s007.zip › z2_1500_0.5_5.csv]

-3.3363	-3.5614	-6.7325	-4.6499	-3.3654	-5.3099	-6.8744	-7.11	-5.4521	-7.1814	-5.9476	-7.9532	-3.2341	-5.6032	-6.7748	-4.3637	-5.9293	-6.0053	-4.9892	-5.6811	-3.8881	-5.2542	-6.5844	-8.4458	-3.0566	-5.4191	-2.3231	-3.0194	-3.4027	-3.846	-7.755	-7.5861	-8.6331	-4.6647	-4.5442	-3.3426	-6.921	-2.847	-3.9328	-2.9341	-7.3112	-5.8595	-4.8344	-5.2348	-5.5463	-1.8129	-5.2955	-4.0481	-5.8103	-5.5017
-3.2997	-1.6991	-0.98824	-1.2789	-1.0288	-1.3461	-4.4077	-4.9401	-0.15026	-0.35134	0.90557	-0.11502	-0.84105	-2.4079	-4.5088	-1.7028	-3.4107	-0.87782	-3.6954	1.309	-3.3079	-1.6141	-1.2156	-1.2496	-0.87035	-0.51493	-6.8759	-0.10053	-3.9503	-0.9092	-2.6084	-1.5542	-4.0737	-3.8152	-2.9688	-1.0419	-4.6147	0.36759	0.044249	-3.7273	-2.3411	-1.09	-2.4707	-0.54666	0.79015	-2.9907	-1.078	-2.2185	-3.3826	-6.2355
2.7055	0.99063	2.4255	1.2792	-0.6066	1.2817	0.23833	2.9417	2.4925	1.0835	0.52707	3.777	2.8162	1.9	1.7088	0.28872	3.4731	-0.33235	0.068017	1.9944	3.5528	0.74177	2.4502	0.96068	2.0314	-0.54851	0.85648	-0.51158	0.35907	2.8185	2.2353	3.4641	3.3531	1.1106	1.4429	-1.1605	2.0895	3.2766	-1.2052	1.1539	2.8699	-0.90709	0.1238	4.9238	1.9958	5.5761	-0.51172	-0.015199	0.085921	4.9097
-3.9785	-1.5787	-0.22531	1.5866	0.57619	-1.005	-2.312	-4.2642	-0.43254	-0.22527	1.1034	-0.9355	-4.4352	-3.3082	-1.5014	1.0847	-0.6	-1.9965	-1.8394	-3.0266	-2.3432	-2.4552	-1.539	-2.1796	-0.81352	-1.7958	2.352	-2.183	-3.6892	-2.3618	-0.67138	-0.19355	-0.59012	-4.3266	-2.0937	1.6772	-1.8244	-1.7021	-4.0975	-3.7919	-2.6694	0.17199	-3.3262	-1.5222	0.54394	-1.6262	0.49024	-1.7254	-1.5986	-3.8458
-11.13	-13.01	-13.849	-12.943	-15.355	-13.223	-11.863	-14.095	-10.423	-11.401	-11.624	-13.001	-14.076	-13.209	-14.401	-11.043	-10.836	-12.525	-13.139	-11.791	-14.669	-10.743	-16.055	-10.545	-12.49	-16.225	-12.064	-12.04	-12.753	-11.943	-14.422	-13.44	-12.469	-13.094	-10.83	-14.312	-17.194	-10.289	-11.49	-12.996	-10.164	-14.585	-11.582	-13.635	-14.994	-13.427	-12.676	-13.873	-11.519	-13.731
-4.823	-0.45715	-4.1157	-5.5651	-5.5654	-1.1583	-1.8208	-3.1087	-1.3217	-4.0552	-2.9005	-3.8842	-1.1312	-1.7241	-2.1995	-2.0617	-1.0202	-4.7033	-4.2228	-3.208	-3.2715	-4.468	-3.1671	-4.4499	-4.2277	-4.5647	-3.3998	-5.0023	-0.1998	0.20077	-5.2142	-0.76138	-3.2175	-1.9161	-4.7678	-0.85642	-4.9521	-0.2176	-2.1205	2.0029	-2.6656	-1.4353	-1.7043	0.13337	-2.3777	-6.1453	0.0081577	-0.77204	-2.1079	-4.6278
-10.954	-9.2327	-14.945	-12.987	-9.2908	-9.9573	-11.199	-11.356	-12.538	-11.007	-10.736	-13.338	-13.001	-13.15	-12.853	-10.514	-12.047	-8.8202	-12.3	-9.4351	-14.761	-12.97	-13.312	-10.915	-11.423	-12.227	-11.495	-13.306	-12.128	-9.1137	-14.054	-13.317	-11.435	-12.048	-14.963	-10.995	-7.8818	-9.0583	-11.316	-13.018	-9.8204	-11.373	-10.672	-11.54	-13.121	-12.064	-7.8102	-12.537	-8.9051	-10.828
-11.563	-13.168	-12.465	-9.3192	-10.459	-13.839	-9.4393	-12.029	-12.603	-9.0194	-14.182	-13.825	-11.431	-14.774	-9.1873	-10.301	-11.549	-11.48	-14.452	-9.6894	-13.326	-12.885	-9.3755	-9.7439	-10.633	-11.086	-11.595	-7.9985	-12.951	-14.326	-10.08	-13.053	-12.324	-13.655	-13.054	-12.748	-8.9875	-14.398	-14.176	-11.027	-12.696	-9.7596	-10.735	-16.126	-12.858	-12.472	-10.389	-12.539	-11.822	-15.252
-2.5219	-2.3586	-2.3434	-4.6961	-4.175	-3.6969	0.56807	-4.038	-4.5133	-2.3828	-3.1409	-1.587	-6.2103	-0.6899	-0.30561	-6.5174	-1.4693	0.59026	-2.1158	-2.9052	-3.2333	-3.4092	-3.0385	-2.9346	-0.22111	0.10476	-3.8967	-4.8465	0.52654	-1.3673	-2.791	-1.8687	-4.589	-4.9228	-0.064172	-2.4341	-1.6056	-2.5797	-5.0343	0.12175	-2.1539	0.022456	-2.8288	-2.659	-4.5344	-1.8777	-2.6154	-0.27398	-0.29213	-3.6658
-6.0734	-10.664	-10.688	-8.4973	-10.5	-8.5433	-11.711	-6.7157	-10.656	-9.3251	-8.937	-8.6743	-8.8756	-8.1178	-7.8983	-10.761	-10.424	-7.3831	-7.8179	-5.4198	-8.7484	-10.436	-11.855	-9.718	-6.2476	-9.5813	-8.6265	-4.2625	-12.531	-8.2672	-11.556	-8.2753	-7.8073	-10.024	-10.645	-8.5491	-6.2394	-9.9074	-7.5474	-8.5418	-8.5904	-7.7878	-7.9339	-7.8337	-7.9389	-6.935	-9.4246	-11.333	-8.1817	-7.3688
2.6569	0.2004	4.5709	3.4586	0.51248	5.3055	1.2458	4.6324	0.94512	1.0427	2.9568	3.0459	0.16367	1.1009	3.2035	1.9365	1.2757	3.6543	-1.5958	4.8978	1.364	1.1827	0.7654	2.2831	-0.091421	3.2251	2.6437	-0.3303	3.511	1.8296	-2.3252	0.69556	0.64793	1.0801	4.31	2.9128	2.6811	0.11719	-2.7594	1.8558	1.3453	0.28339	0.40771	1.7228	1.1743	0.83597	0.56962	2.5919	4.0551	1.6229
-21.859	-21.32	-22.914	-20.552	-21.229	-19.496	-22.381	-21.888	-21.701	-21.672	-18.871	-19.758	-21.695	-20.105	-21.279	-17.188	-20.728	-21.411	-18.775	-22.061	-18.618	-19.633	-17.952	-21.778	-20.22	-17.435	-21.507	-20.162	-19.282	-22.022	-20.559	-17.937	-20.259	-22.054	-23.167	-20.095	-19.513	-20.315	-18.713	-23.085	-18.595	-21.797	-21.945	-22.343	-21.612	-23.219	-21.402	-20.902	-23.22	-21.923
-6.925	-2.7724	-3.0176	-5.1526	-4.8544	-2.7267	-3.8834	-3.795	-3.7923	-1.587	-4.5104	-1.8523	-0.67186	-3.6892	-7.0532	-6.6553	-7.8054	-2.2481	-0.24269	-4.3751	-5.5011	-0.91456	-4.7607	-4.2684	-4.8742	-3.6844	-1.5443	-3.6011	-4.5763	-4.4183	-1.706	-1.9478	-1.8364	-6.7998	-5.7026	-4.6738	-2.7176	-3.224	-2.2058	-3.0392	-5.269	-5.6861	-1.5636	-1.4294	-2.5738	-1.8594	-7.4138	-5.4191	-6.1411	-2.8937
9.4322	7.4854	8.2075	9.7134	5.8971	9.9054	5.8	9.5643	8.7553	8.2949	4.094	7.061	9.7584	10.531	7.2483	6.7912	7.7171	8.5179	6.3265	10.402	6.0719	7.3103	9.8574	7.5644	10.485	6.327	12.077	8.1075	10.12	10.643	6.229	8.548	9.4615	7.7881	6.9182	9.6377	7.2595	7.1092	8.7318	9.528	5.6451	7.2467	9.4401	9.131	11.973	9.0977	8.9294	7.9402	9.8487	9.2952
-15.726	-14.549	-13.171	-14.231	-15.149	-16.852	-13.412	-16.276	-13.001	-13.26	-16.478	-17.007	-13.503	-15.773	-16.097	-10.789	-13.967	-16.969	-15.425	-14.641	-14.899	-10.598	-15.474	-15.397	-16.847	-14.647	-10.982	-15.855	-13.594	-12.818	-14.83	-12.107	-13.842	-14.994	-12.482	-14.244	-16.869	-13.298	-14.079	-14.865	-14.181	-14.226	-14.162	-12.711	-14.603	-13.486	-14.202	-14.015	-14.908	-15.31
-9.5485	-12.333	-9.1843	-11.234	-11.479	-11.231	-8.9672	-8.6204	-9.7846	-10.825	-10.803	-11.156	-10.935	-12.026	-12.277	-11.967	-7.1091	-12.891	-9.8148	-11.912	-9.7515	-9.215	-12.885	-8.192	-8.9736	-9.8701	-5.9725	-8.9856	-7.1138	-12.852	-8.4321	-10.178	-8.7483	-11.451	-10.049	-10.867	-12.244	-7.7745	-7.6582	-10.768	-6.3325	-7.4191	-11.846	-9.2104	-8.4375	-8.8725	-8.6047	-11.797	-11.16	-9.9079
-1.9463	-5.2927	-2.4717	-3.0818	-2.7465	-3.0068	-5.5763	-2.6368	-3.1692	-5.6739	-3.24	-7.7512	-2.3762	-7.1889	-8.1882	-2.0813	-2.2327	-0.67041	-2.1917	-0.72215	-7.3273	-2.5939	-2.8365	-4.8732	-5.9875	-4.8053	-6.5071	-5.6449	-6.2116	-1.7768	-2.4614	-3.4744	-0.65557	-2.9936	-5.3634	-2.2943	-4.9069	-1.6256	-5.8019	-3.975	-2.5816	-3.1694	-3.3392	-4.8915	-3.1814	-2.8394	-3.6475	-3.2767	-3.9722	-2.7861
2.325	0.53871	1.2113	-1.6012	0.051746	1.6459	2.5936	2.2954	1.4867	3.0705	2.5734	1.4765	0.78419	2.8866	3.5784	3.148	3.6437	1.7171	0.28509	0.97119	2.248	5.9188	0.15543	1.3522	3.8787	0.30454	0.24773	0.14015	2.6413	2.1776	-1.4568	-0.29851	0.12944	2.254	3.236	-1.6422	2.6345	3.7203	1.2615	2.3627	2.2163	-0.59632	-2.0873	1.8535	1.8733	2.3841	-0.58623	6.3008	0.22887	2.6426
-2.7834	-1.4807	-0.17336	-0.51148	3.1276	3.1433	-0.65221	3.5962	-1.2149	-4.5351	0.52088	2.3866	-1.4235	0.52189	2.5553	0.45624	1.3316	-1.2463	-2.5733	-0.85511	-1.6822	0.57232	2.874	1.3796	-4.4063	-1.171	2.2839	-0.94786	1.3575	-0.82855	-0.11309	-1.7126	1.1713	2.8116	-1.8279	1.3695	-1.2019	4.6406	0.93176	-0.76663	0.25608	0.87977	1.6496	-1.1276	0.35936	-0.069294	1.2972	0.60358	2.3481	0.48784
3.6129	3.0604	7.4249	7.4718	6.91	3.1785	3.0235	5.3265	5.8399	1.708	6.6413	4.8078	6.7029	5.0388	3.3808	4.7206	4.649	3.8229	5.1847	4.5326	3.0361	3.7037	6.3162	3.4615	1.9165	6.1945	3.4178	4.0934	4.5151	3.9117	5.2341	7.6603	4.4221	3.2101	5.2911	7.6127	5.0762	8.1505	4.2533	7.4518	2.5636	3.8911	1.5644	3.5816	5.2765	4.6017	4.373	5.3356	3.0603	1.8301
-9.6053	-11.371	-7.8726	-8.8619	-6.8947	-9.2392	-9.3267	-9.1919	-8.5621	-9.7221	-8.9149	-11.249	-11.551	-11.128	-10.215	-10.648	-11.758	-9.0833	-6.4342	-9.5976	-5.8114	-8.4381	-7.7771	-9.9771	-8.7451	-9.1251	-6.6134	-10.5	-11.761	-13.003	-7.743	-7.1917	-10.706	-10.125	-7.9771	-7.8798	-7.6552	-9.388	-8.4191	-6.5226	-10.671	-8.1566	-8.458	-9.5429	-10.581	-9.6462	-10.389	-12.031	-8.5444	-12.07
-3.7506	-2.2689	-3.8269	-4.5265	-0.64699	-5.3821	0.2902	-2.4668	-2.4409	-1.578	-2.5033	-4.8153	-1.2668	-5.1042	-4.8549	-0.63844	-0.64612	-0.97926	0.27542	-2.2125	-5.9057	-5.2004	-2.308	-2.8341	0.75823	-0.65886	-3.1257	-3.6752	-2.4333	-1.9336	-2.9286	-3.8493	-1.9652	-1.1234	-4.9109	-1.6898	-4.351	-3.8905	0.269	-0.34293	-1.995	-0.74959	-3.4554	-4.8797	-1.1576	-2.0093	-0.61518	-5.5712	-3.1142	-0.75049
-2.7067	-4.7844	-1.1037	-4.134	-1.3786	-2.492	-0.92935	-3.3926	-3.7485	-2.9259	-5.2995	-0.33727	-0.57311	-3.6053	-1.6915	-4.713	-0.040192	-5.3723	-1.5964	-0.35316	-2.6551	-4.915	-1.8487	-1.5669	-2.1973	-1.6418	-1.1458	-3.6526	-2.807	-3.2046	-4.9507	-4.0691	-3.2581	-4.321	-3.0051	-3.8605	-3.8069	-1.8118	-4.0808	-4.3537	-7.341	-0.36865	-5.6594	-4.0308	-1.5123	-3.7604	-1.1792	-5.9994	-4.7483	2.1269
-3.1811	-4.2222	-7.8937	-6.6155	-3.5122	-3.5921	-3.4706	-5.6101	-4.1713	-0.27061	-4.4134	-5.7065	-0.85405	-7.9819	-1.5308	-4.9586	-4.7067	-2.4837	-6.5311	-5.0789	-1.6199	1.0172	-3.6776	-1.5328	-3.062	-2.4131	-6.0009	-1.447	-6.0619	-5.0337	-1.6379	-4.2247	-4.0869	-2.5374	-2.1724	-2.5104	-2.2334	-4.3498	-5.6534	-5.9827	-4.2767	-5.3991	-3.9793	-3.761	-4.5754	-6.5415	-1.4896	-2.9683	-3.9832	1.147
-23.8	-20.991	-21.461	-25.102	-22.031	-19.972	-22.095	-21.617	-25.495	-22.137	-22.035	-20.932	-22.491	-25.754	-23.522	-18.829	-20.108	-23.252	-22.392	-24.062	-25.686	-24.98	-24.824	-21.247	-20.85	-20.95	-20.63	-22.097	-21.67	-20.4	-22.356	-21.889	-23.101	-23.086	-23.834	-26.056	-23.062	-23.644	-17.624	-22.625	-22.37	-21.655	-23.408	-19.313	-22.479	-20.753	-22.126	-24.384	-24.003	-23.368
2.7363	3.6101	4.7083	2.9978	1.4779	3.0645	0.99874	2.2608	2.162	2.2489	4.518	0.16598	-0.10058	2.6714	0.73963	2.1059	1.013	1.9816	-1.551	-0.46597	3.6122	-0.69215	1.2989	0.11301	1.3762	1.8183	2.1347	1.9577	4.3935	0.0049479	3.3384	0.73888	2.8889	0.9741	-0.18283	2.3503	-1.4296	2.6831	-1.0399	2.2992	3.0791	1.6525	2.2919	0.82336	-0.18955	-0.68196	1.2434	1.4194	3.0917	2.2506
-9.9475	-10.824	-13.88	-10.539	-11.081	-8.3197	-9.4322	-12.023	-10.669	-11.301	-13.956	-8.1383	-11.292	-12.106	-10.811	-12.563	-8.8867	-9.8375	-9.0722	-7.9041	-11.422	-13.818	-12.286	-10.618	-14.827	-11.572	-11.318	-10.662	-11.01	-11.1	-10.273	-13.272	-9.4176	-12.458	-15.078	-10.467	-10.225	-13.603	-11.324	-9.6273	-9.3316	-14.17	-9.626	-12.647	-14.442	-11.865	-14.08	-10.008	-7.4188	-10.87
-1.5696	-3.2902	-1.4485	-1.7211	-2.1341	-6.2407	1.1778	-1.3304	0.54302	-0.20879	-1.3738	0.029177	1.7128	-3.0221	-1.2126	-5.0635	-1.4908	-2.7719	-3.3637	-3.7749	-3.3029	0.95835	1.3248	0.63352	-0.010476	-0.35627	0.1509	-4.1352	-0.80901	-0.78648	-2.2691	1.3029	-1.4403	-1.1356	-2.6282	-1.1954	-1.5446	-0.36314	-2.81	-0.10892	-3.6832	1.2181	-3.9085	-0.38943	-0.13301	-1.8193	-5.5906	-0.56184	-1.3671	-1.0544
-4.2482	4.9061	-1.568	3.2476	0.4854	4.56	-1.2548	3.2414	5.3279	-1.1223	-1.0114	2.2063	4.9656	1.5132	2.3111	3.4188	-1.2412	2.4315	3.2044	1.0862	0.19065	3.2199	3.928	3.8369	1.2941	0.57418	3.8646	2.3329	0.50818	2.0863	3.1151	0.65402	2.4902	2.9396	2.2703	3.0667	2.0014	2.5329	4.316	0.70979	1.0302	1.4586	2.0759	1.6967	2.0834	1.4872	2.2068	4.2291	4.9863	0.303
-21.502	-20.309	-21.044	-20.951	-21.703	-20.856	-22.506	-22.909	-23.797	-24.961	-20.073	-20.688	-23.62	-19.837	-22.105	-24.05	-22.699	-24.303	-23.392	-23.153	-21.457	-24.239	-21.264	-22.934	-23.586	-19.435	-22.486	-21.987	-22.141	-23.485	-25.395	-21.236	-22.789	-21.236	-21.117	-22.095	-24.135	-23.599	-23.869	-18.563	-22.869	-20.667	-22.573	-22.798	-22.48	-23.739	-21.352	-20.904	-23.546	-25.708
-24.773	-21.351	-20.302	-23.154	-22.565	-21.113	-23.165	-19.998	-25.23	-18.281	-22.976	-20.846	-23.906	-22.329	-21.502	-21.827	-20.134	-23.764	-21.855	-22.382	-21.808	-21.15	-19.499	-22.885	-22.356	-21.465	-24.048	-24.562	-21.277	-21.965	-24.488	-22.811	-21.805	-22.833	-20.409	-23.522	-22.355	-24.994	-24.03	-25.814	-25.831	-21.122	-21.6	-21.514	-24.006	-20.92	-22.095	-22.055	-23.87	-23.302
-10.801	-11.004	-12.646	-13.229	-11.605	-8.7912	-9.4318	-10.567	-12.879	-10.908	-11.163	-13.489	-13.126	-12.706	-10.534	-9.5055	-11.382	-11.746	-11.939	-7.841	-11.326	-11.969	-10.966	-13.692	-10.504	-9.8482	-12.285	-11.647	-10.719	-11.45	-13.178	-10.858	-14.15	-11.63	-11.186	-13.414	-10.566	-11.249	-11.821	-13.059	-11.518	-10.926	-11.279	-11.381	-13.621	-11.455	-9.9979	-11.446	-7.6079	-10.585
-6.7354	-7.139	-3.2614	-6.5355	-3.6407	-5.4927	-2.9547	-4.4994	-2.8494	-3.4545	-6.1695	-6.7345	-5.2972	-7.6971	-5.4634	-2.2703	-4.1642	-3.4809	-5.4346	-5.7493	-4.7207	-5.7238	-3.7133	-7.9841	-7.5687	-5.5551	-4.911	-7.381	-5.2658	-5.342	-5.346	-8.1502	-8.0639	-7.6491	-7.6174	-6.5786	-3.0153	-8.2898	-4.3159	-4.1472	-3.2643	-5.4314	-6.8665	-5.9371	-5.3899	-6.0776	-6.4552	-5.9931	-5.9008	-4.8831
-0.64738	-3.747	0.86608	0.701	-1.0021	0.035522	-1.235	-0.89219	0.52793	0.82777	-2.0689	-0.99638	-0.99336	-1.0158	2.2524	-1.3891	1.9135	0.25182	-5.0144	1.421	-4.7405	0.28523	0.39924	0.72367	-0.27091	0.54865	-0.36575	-1.2322	0.17426	-2.1512	-2.1486	0.42973	-1.8297	2.7311	-1.8024	-2.0412	-4.2627	-2.0296	0.19416	-0.48071	0.28871	-2.3756	-1.9931	-1.177	-1.7981	0.30771	-2.9916	0.51401	0.53664	-1.8752
1.884	-0.30039	0.79462	-3.2741	-0.73633	-1.7239	1.8602	-0.22419	0.11568	-0.29152	1.8036	5.5292	-3.5376	1.7916	2.2755	-2.0639	-2.9676	-1.2451	-0.73401	-0.66118	-1.1408	-0.23118	1.5983	-0.89948	1.1589	-0.71674	1.3037	-2.9582	-0.31945	-1.1589	-0.32113	-3.4657	1.2874	-1.248	-1.0682	-4.0345	0.16747	-0.70354	1.8987	-0.43668	-2.6984	-0.52886	-1.5731	-2.5932	-0.2587	-0.6994	-0.48741	1.015	-1.3511	0.17902
-9.6655	-6.6732	-4.7337	-9.0849	-5.4469	-7.8931	-6.1231	-7.9646	-5.922	-6.6125	-3.602	-4.4045	-8.2494	-7.371	-5.1946	-5.6843	-7.2779	-7.2436	-2.8103	-9.1995	-3.3318	-4.0249	-7.4754	-6.2664	-6.1042	-6.7918	-4.5743	-6.5758	-7.0385	-6.7732	-4.9632	-7.2349	-7.1363	-8.0636	-3.7349	-2.9417	-6.6252	-7.4014	-8.6481	-5.9102	-9.0662	-8.0718	-5.6335	-6.671	-7.0835	-5.4427	-5.5301	-6.7563	-8.6657	-4.5774
6.373	8.5069	0.33181	6.5978	3.3618	6.5986	4.4253	0.35896	3.7821	3.508	3.7777	4.9476	2.9906	5.0248	9.3622	2.448	3.1596	5.5506	3.5816	6.6199	7.5372	5.8784	3.5243	7.8114	6.5723	4.8986	6.1766	3.028	8.635	3.9773	7.7289	5.6968	4.8735	4.4362	5.9186	4.7383	9.1312	8.0353	5.5273	4.6548	6.1316	5.2935	6.6865	7.1116	7.35	5.2384	4.9478	5.9612	6.6028	2.294
9.9891	9.2167	9.7162	7.1222	12.246	9.4654	10.191	11.87	9.8696	10.835	10.258	11.28	8.9865	11.555	9.4909	10.156	10.34	7.5049	9.9897	12.237	9.1397	10.258	11.702	11.393	10.1	9.2861	11.962	9.9841	10.491	9.3637	10.902	8.1472	11.409	7.5018	8.7093	8.5233	12.056	7.0782	8.7656	10.482	10.945	9.906	9.4179	7.6072	10.725	9.5615	8.5833	11.789	10.136	8.7394
-0.36123	0.82894	3.1659	3.4461	-0.86236	-0.14545	1.8369	-1.4507	-1.8765	2.1618	3.0217	3.1297	4.6959	3.6401	3.2762	1.9883	0.85434	2.1415	-0.30298	2.2557	3.0698	2.2262	5.1187	4.0444	2.1678	-0.8594	4.0938	1.7363	2.1034	2.1323	3.2027	4.3529	3.2329	1.3241	2.701	3.0757	1.2334	0.29734	3.0348	2.5428	3.6282	5.7362	1.31	3.8545	0.7232	-2.2715	0.40577	2.3045	-0.25946	-3.1098
-3.485	-1.314	0.58615	0.16312	-3.7469	-0.40442	-1.872	-0.71094	1.9556	-3.3974	-0.68631	0.57655	1.9677	0.59453	0.6366	3.3301	2.8819	-2.8136	-0.13879	0.86281	-1.2418	-0.49266	1.8122	-2.7969	0.45885	0.90606	2.3503	2.5043	-2.3531	-1.2055	1.7245	-0.11804	-1.6739	1.9653	-1.9491	0.56211	3.3178	-3.6583	-1.2884	1.6539	0.26403	0.40428	-1.3608	4.258	1.3315	0.81665	-0.60045	-0.60837	0.12987	2.9789
-0.34432	-0.79047	0.88147	1.5977	1.2547	-0.10266	3.5797	0.28801	-2.2592	-1.42	-1.1169	1.9179	-0.98524	2.916	2.5076	2.2545	-1.7201	3.2339	2.1464	-1.7655	1.5174	0.98913	0.39002	0.62526	-0.94523	-1.5731	1.7023	2.3178	-1.5594	-1.2911	2.588	-1.2462	0.6576	1.9631	1.2734	-0.37051	-0.34165	-1.6121	-2.3518	0.38305	-0.39003	-0.5242	1.9241	-0.7104	-1.9457	-0.2759	-1.1816	-1.6502	-0.93468	-0.20051
-10.982	-10.979	-11.947	-9.2375	-14.753	-10.225	-10.828	-10.481	-11.84	-8.7003	-13.395	-13.306	-8.2409	-10.805	-12.919	-11.476	-7.7173	-10.056	-9.4796	-12.554	-11.131	-11.02	-11.604	-9.8942	-13.215	-10.9	-9.911	-8.3879	-13.32	-12.781	-9.5006	-7.8186	-13.095	-13.392	-12.683	-10.594	-9.6431	-10.337	-12.8	-10.616	-11.223	-8.9129	-17.036	-10.806	-13.833	-11.835	-9.4642	-11.576	-11.982	-14.58
9.6934	10.584	9.0774	9.2742	7.6006	10.38	6.258	10.338	10.896	12.831	7.2614	7.8156	7.3753	8.1208	8.5283	9.7906	7.9115	9.9126	9.1686	11.664	11.604	12.166	9.5139	8.988	11.571	9.1417	11.26	12.159	6.1795	9.5268	10.829	9.7785	8.1549	12.961	9.8051	9.5185	13.132	12.147	9.3639	7.3266	9.4953	7.4871	10.869	10.579	13.893	8.0193	7.7857	8.3378	9.4345	9.1209
0.58841	2.685	3.9653	1.421	2.7088	2.7073	0.88125	-3.7447	4.8895	0.85693	4.8498	6.2853	2.2016	-0.36836	3.633	2.1608	0.41312	2.5021	4.4184	-0.94952	2.4187	5.1663	7.4852	5.1016	4.9267	2.7291	1.564	5.7925	2.8861	3.8078	2.4934	4.0742	4.5876	4.1121	3.0987	3.9011	0.8556	2.7399	3.2225	2.7589	3.7484	2.545	3.9827	4.015	1.2681	3.3504	3.0823	2.7204	2.2776	1.0368
0.39024	-2.4879	-1.0455	-2.425	-0.0065777	-2.6159	1.8166	-2.8165	-2.1548	1.688	-1.8885	-2.1847	-1.7082	-4.2662	-2.2965	-0.058307	0.14943	-2.6624	-0.6466	0.50306	-2.0035	-3.9437	1.3	1.1672	0.047275	-4.283	-4.1173	-1.4956	-2.3071	-1.077	-3.2642	-2.2147	-0.65571	-2.2236	1.55	-1.1531	-3.3283	-0.66077	1.3949	1.2842	-0.58676	-1.5666	-0.9114	-2.0183	-1.1949	-2.4078	-1.9983	-1.9831	-1.1933	-0.22392
2.4066	-0.48216	-1.9764	0.50257	-0.25631	1.1434	1.7291	-0.16626	-0.095136	2.9033	-1.2839	0.52424	-0.3075	1.0594	-0.78032	-3.7572	0.25837	-1.2482	-0.0054681	0.61715	-0.30713	1.033	-0.32621	-1.8886	0.61653	-0.5535	0.69233	-0.25649	1.3639	-0.97894	3.2047	-3.1604	1.4406	-4.2847	-1.5769	-1.9443	0.45427	-1.8735	-2.805	-2.6429	2.1124	0.40388	-3.3071	3.947	-0.43037	-1.6657	2.5908	1.7546	-0.69404	0.13047
-5.5755	-6.4509	-3.1474	-2.5741	-3.2238	-3.9059	-3.1149	-4.0858	-3.7105	-5.0818	-3.5526	-4.4307	-3.059	-2.0191	-5.5199	-0.75326	-2.7578	-2.3104	-3.9287	-3.6982	-3.8594	-5.4979	-4.7792	-7.8967	-2.7507	-4.6907	-1.0292	-1.9952	-7.2372	-1.4373	-3.413	-0.97963	-3.1669	-3.3939	-3.8228	-5.7334	-6.8543	-1.4703	-3.9931	-5.9841	-4.6841	-4.0772	-2.8276	-6.2615	-7.9474	-2.527	-7.8719	-4.9099	-4.2099	-4.9303
-1.2031	-0.97042	0.0041459	-0.24489	3.7891	-1.5492	-0.78746	2.4515	-0.013283	1.8132	0.19127	1.4442	-1.337	0.2786	-2.3542	0.73725	-0.23227	-0.84413	-1.388	-3.3513	-3.8451	0.43617	-0.16865	-1.0219	1.9599	0.22978	-1.409	2.163	-2.5187	3.7758	-1.6428	-1.2022	-1.9904	-0.96799	0.402	1.7838	1.6699	1.8917	1.1427	-1.0508	-1.179	-2.9327	1.3435	-1.2229	-3.3619	-0.94216	0.97755	1.476	-1.0062	2.0794
-6.9997	-12.483	-9.3262	-13.393	-13.041	-11.332	-10.575	-11.088	-10.575	-13.981	-13.564	-12.672	-11.1	-13.569	-9.9749	-11.456	-14.251	-8.5063	-12.636	-12.38	-9.5482	-11.945	-10.795	-10.503	-7.3786	-13.651	-9.7912	-11.032	-13.322	-12.048	-11.004	-10.584	-11.795	-11.462	-11.706	-12.468	-13.889	-13.158	-11.825	-12.15	-11.317	-7.7622	-12.398	-9.5753	-9.1504	-10.445	-9.9601	-10.758	-12.007	-10.981
-7.2164	-11.652	-8.1792	-10.234	-6.9683	-8.6814	-6.978	-10.513	-10.86	-9.4362	-11.15	-8.9545	-10.311	-13.699	-9.0135	-8.1792	-10.285	-7.8248	-11.716	-8.4634	-6.6903	-8.0884	-9.5841	-8.4654	-9.8652	-7.6318	-11.335	-6.9551	-10.851	-7.4994	-8.0128	-5.736	-11.255	-8.1673	-9.6841	-10.163	-9.143	-9.8581	-9.0455	-10.596	-8.7632	-7.9604	-7.283	-7.663	-8.0517	-9.2055	-10.224	-6.0474	-8.6087	-9.6322
4.4193	1.6326	1.7919	-1.0401	3.1146	4.7949	1.7952	1.6611	0.92768	3.8825	2.2981	1.8893	3.9379	5.7564	2.6549	2.8501	6.135	1.7121	3.065	4.1264	-0.53581	1.9541	1.5281	1.5373	1.5277	1.3704	6.4729	3.6033	1.9267	4.5313	2.5047	2.8503	0.017099	0.49956	3.5385	-0.56636	1.969	0.78389	5.0465	2.6403	1.9745	3.1181	4.8839	4.1325	1.7508	0.64849	0.99127	2.4658	1.5024	2.6042
-1.4591	-3.1571	-1.2994	-1.4466	-3.9719	-0.15648	-2.0602	1.1375	1.7174	-0.35903	1.4165	-3.4085	-2.0737	-4.289	-0.93363	-1.4369	1.8108	-0.25107	-0.0096168	2.6231	0.67768	1.0414	1.0376	-1.8212	1.5668	-1.1801	-0.81953	-0.12361	-0.15143	-2.8422	-0.95656	-1.5203	1.6404	-0.58876	1.7017	-1.5441	0.82378	-2.2709	1.6402	-2.7196	-1.1496	-0.35758	-2.924	-2.7873	-3.6817	2.0927	-1.8259	-0.7065	0.06967	-1.0892
-0.37576	3.9375	3.719	2.5554	-1.9246	1.3266	2.3917	-2.8397	2.5277	-0.64159	-1.4013	-0.4478	-0.87221	-1.7554	-2.1757	2.7606	-1.4924	-1.9084	-1.8541	1.4882	-0.87772	0.1078	-0.11338	2.0267	-1.9335	-2.0514	-0.11247	0.53467	1.1699	-1.1101	-0.85717	1.923	0.072882	3.0481	-0.60097	-0.80702	2.8907	-0.12272	-0.070699	0.047208	4.116	-0.62849	-0.0035074	3.6641	-0.70794	-0.70633	-2.4486	-1.3615	-1.6427	-1.7068
-7.4783	-9.2154	-7.9588	-9.7222	-10.188	-6.8458	-8.9724	-10.528	-9.1021	-10.291	-11.309	-8.1825	-9.9939	-9.0704	-11.978	-8.8424	-7.1092	-7.0999	-6.7198	-9.0836	-9.0249	-6.9599	-7.5491	-8.1664	-8.1695	-10.111	-9.218	-9.0221	-10.98	-9.9194	-11.119	-9.9402	-8.5341	-7.5934	-13.029	-9.1995	-11.331	-8.9937	-5.4803	-8.5161	-7.3223	-7.9051	-9.4879	-10.599	-8.4096	-7.3048	-9.7625	-10.376	-7.194	-10.097
-21.762	-19.771	-22.623	-20.903	-21.239	-20.453	-19.614	-20.012	-21.457	-19.586	-18.784	-18.709	-21.239	-20.001	-18.53	-22.071	-23.593	-20.577	-19.392	-17.144	-22.97	-18.586	-19.504	-21.416	-21.898	-19.656	-20.429	-21.36	-20.101	-20.176	-22.051	-21.758	-21.006	-20.521	-18	-21.368	-21.881	-19.83	-20.708	-21.162	-22.573	-21.593	-20.667	-19.678	-18.913	-21.028	-19.684	-24.464	-23.521	-17.125
-15.38	-12.825	-15.444	-16.648	-16.558	-15.049	-16.245	-14.711	-13.352	-11.933	-14.96	-14.788	-15.036	-14.32	-13.873	-14.765	-12.963	-14.517	-11.383	-15.896	-14.129	-15.008	-11.548	-14.312	-14.309	-13.919	-13.327	-17.099	-15.024	-12.715	-12.306	-13.955	-14.512	-14.421	-13.469	-16.749	-14.117	-13.607	-12.514	-15.571	-16.904	-19.269	-12.733	-11.08	-12.722	-11.949	-15.094	-12.566	-12.953	-14.679
4.8492	1.9689	1.8113	2.8625	2.0886	2.8924	4.0838	0.9237	0.15521	1.0982	0.76786	3.1544	0.45561	3.383	2.6405	-1.375	1.024	2.4081	3.1987	1.152	2.7298	3.3591	-0.19123	0.96909	3.6169	3.2923	2.4827	2.1609	-1.2905	2.9681	1.4815	3.3771	1.7623	-0.51639	2.164	3.1153	3.0761	-1.9591	-0.47592	2.5789	0.96776	1.778	-0.33173	1.8434	2.1396	3.0326	1.7292	-0.76815	-1.7997	1.1627
9.3573	4.9429	5.2277	5.9	6.2193	5.3148	5.7397	8.7168	6.9464	6.9895	6.8215	6.1115	6.4979	4.3925	6.6886	5.4823	3.716	5.5132	7.8468	7.7441	1.0121	7.8663	5.3547	4.5246	2.8279	4.4065	0.064194	6.2487	6.1191	8.537	8.6175	9.0143	7.1504	8.4493	5.4732	6.2491	3.307	6.0452	5.3939	6.7339	5.1635	6.8736	6.5191	8.9553	3.7751	5.9001	5.1474	3.4812	6.169	5.5694
-16.41	-11.305	-14.768	-12.254	-13.174	-15.31	-10.401	-15.703	-16.668	-12.829	-12.675	-13.805	-13.876	-13.208	-12.25	-12.768	-12.289	-16.251	-13.172	-14.847	-11.483	-14.509	-13.283	-13.617	-11.571	-15.321	-12.067	-14.497	-14.695	-11.29	-14.408	-12.852	-16.21	-12.067	-8.8873	-16.207	-10.905	-14.681	-11.571	-13.512	-13.873	-12.298	-14.749	-14.95	-11.909	-13.546	-11.096	-16.331	-13.383	-16.123
-8.4783	-3.8523	-1.9608	-4.4696	-2.7431	-1.3975	-0.36583	-0.77751	0.73923	-4.4858	-1.3298	-1.4743	-2.7722	-3.4044	-4.0945	-3.3425	-3.6844	-1.7737	-5.2231	-1.9316	-3.7992	0.78195	-5.3378	-4.7863	-1.6435	0.45843	1.4117	-4.0064	-3.3346	-6.0148	-2.5074	-2.0305	-4.3026	-2.3195	-1.6577	0.005585	-0.76569	-5.9726	-3.1744	-2.479	-6.3723	-3.7562	-2.2622	-4.5675	-4.1453	-2.3756	-0.29373	-1.6332	-5.8888	-3.1493
0.51718	-4.8082	-2.8715	-4.2905	-3.7897	-2.0064	-5.2186	-1.9557	-2.2884	-4.7912	-1.5645	-3.6898	-3.709	-3.6952	-4.7682	-4.7063	-3.1863	-0.80243	-1.8292	-3.8676	1.5263	-4.5455	-1.2086	-1.2037	-4.9403	-3.0055	-2.4859	-4.3751	-2.8227	-2.3837	-2.379	-4.0761	-3.5813	-6.1157	-4.2567	-2.9652	-3.8961	-3.7012	-2.3263	-0.79577	-2.4474	-3.8725	-1.6706	-1.3322	-8.348	-2.9751	-3.3269	-3.3579	-2.8577	-1.5179
-13.482	-13.648	-14.802	-14.847	-13.989	-15.299	-14.75	-11.425	-15.884	-18.262	-17.752	-14.686	-12.015	-13.351	-14.696	-17.141	-13.622	-13.239	-15.111	-15.28	-15.865	-15.389	-13.067	-17.802	-17.505	-12.828	-17.859	-11.55	-14.061	-10.763	-16.148	-14.074	-14.913	-17.088	-14.777	-12.012	-13.764	-12.437	-12.368	-14.027	-16.207	-16.028	-12.695	-18.165	-16.589	-16.133	-12.37	-10.942	-13.904	-16.704
7.308	6.496	7.1137	3.9549	9.0094	9.6462	6.2493	7.0429	5.6583	8.6162	8.9134	7.3383	6.0221	7.3898	9.8019	10.56	5.3047	9.3865	6.8188	9.3141	6.1935	8.6714	7.6011	6.7435	5.245	7.6724	8.103	6.8885	8.3644	7.1265	8.716	8.2106	6.6019	7.4085	8.7451	7.2884	7.6386	10.123	3.6161	8.8545	10.679	9.1247	5.9027	9.085	6.5244	9.9607	10.789	8.7381	10.727	10.092
-12.411	-15.383	-11.829	-10.265	-13.257	-9.6532	-12.743	-11.178	-11.231	-10.728	-10.237	-11.547	-15.715	-15.043	-13.207	-11.491	-11.212	-12.388	-11.474	-12.324	-12.91	-11.028	-10.897	-13.795	-14.184	-7.6355	-13.318	-12.533	-11.379	-13.072	-11.36	-13.103	-11.229	-13.265	-11.915	-11.716	-12.963	-9.972	-13.213	-8.9131	-9.5725	-11.679	-12.12	-14.172	-11.727	-13.633	-12.755	-11.537	-13.591	-13.213
-13.63	-11.503	-14.061	-14.18	-10.18	-11.698	-11.938	-11.08	-11.269	-13.855	-11.336	-12.366	-14.259	-12.323	-13.313	-10.897	-16.829	-14.186	-12.069	-12.73	-15.086	-12.234	-14.633	-12.55	-12.371	-10.108	-12.812	-13.342	-13.219	-11.356	-11.895	-10.452	-10.485	-14.088	-13.097	-14.487	-14.306	-12.736	-13.128	-13.48	-12.015	-14.552	-14.107	-13.179	-14.045	-10.889	-13.243	-12.566	-14.63	-11.216
0.42132	0.73603	1.8492	-2.4171	2.5204	0.086	0.61599	1.5382	0.86731	0.75026	1.6278	1.746	-1.5869	-0.035455	1.4302	0.36396	2.2577	-0.63815	1.4718	2.2735	1.9422	-3.8475	-0.11512	0.29801	-1.0246	1.9454	1.3568	2.4925	1.1721	2.1617	-0.59928	-0.67318	1.227	1.399	0.23699	0.079168	4.2183	2.8026	0.90189	1.3527	-1.8184	0.89791	-0.85787	0.63531	-2.5301	0.46435	2.1636	-0.77299	2.0017	0.89015
-12.481	-10.362	-11.917	-15.836	-10.541	-11.163	-9.5613	-6.1087	-11.293	-9.8184	-10.268	-10.79	-12.843	-12.203	-11.617	-10.788	-9.8762	-7.97	-12.025	-9.5868	-11.747	-11.107	-10.572	-9.461	-11.115	-9.8237	-13.885	-9.0075	-11.333	-10.11	-11.399	-7.2811	-9.3766	-9.2165	-8.3952	-9.1107	-14.697	-10.585	-11.691	-12.645	-9.4511	-12.809	-9.1021	-9.1574	-10.262	-7.2346	-8.9026	-11.642	-14.478	-10.667
-9.0735	-12.54	-6.546	-11.256	-6.6382	-9.1399	-5.1427	-9.2288	-6.2519	-8.4488	-11.029	-9.0897	-9.2001	-6.4626	-11.635	-8.3477	-9.8483	-8.454	-7.9966	-8.4503	-4.9002	-6.6975	-7.3591	-7.7944	-11.274	-8.9843	-9.5691	-10.227	-11.967	-8.7758	-7.5951	-8.8177	-11.015	-8.719	-9.4848	-8.403	-6.6594	-6.3223	-7.8144	-6.7724	-10.133	-6.0582	-10.945	-9.0085	-5.5477	-7.3875	-7.407	-6.5899	-8.0262	-11.461
4.0588	5.8579	4.833	5.3387	4.893	4.4921	3.0798	4.0799	2.8397	3.5549	4.3493	4.6287	3.2017	3.2605	4.0602	6.1659	4.5773	3.6378	8.1878	5.8894	6.1431	5.2596	5.1845	8.2213	6.9094	5.1845	5.2179	7.7952	4.0177	5.6625	3.9518	7.3251	4.7413	7.0804	6.5316	6.5561	6.5315	3.6834	6.83	5.3322	4.1214	6.166	6.5164	6.1686	7.5655	4.1569	5.9879	4.1207	3.7972	4.4692
-22.887	-22.223	-21.521	-22.573	-19.956	-24.418	-20.597	-23.03	-24.099	-25.402	-23.524	-24.537	-20.532	-20.366	-22.077	-20.61	-22.477	-20.095	-20.14	-22.953	-24.123	-19.642	-21.346	-25.089	-22.794	-23.339	-21.201	-20.892	-22.227	-18.087	-21.049	-20.929	-22.854	-22.097	-19.954	-23.302	-21.429	-22.862	-19.233	-22.414	-22.23	-20.487	-22.426	-24.215	-22.516	-20.14	-19.556	-22.13	-21.444	-22.119
-3.7744	-6.5067	-6.1149	-6.6722	-6.5348	-2.1189	-3.8221	-7.3885	-4.2908	-8.2761	-6.8475	-5.4198	-4.937	-2.3728	-5.5119	-3.4373	-4.1043	-5.2554	-4.0612	-7.2189	-3.3878	-5.3254	-5.4922	-7.3442	-4.4918	-5.0595	-4.9213	-1.898	-6.1036	-2.1921	-6.0068	-3.7411	-8.8692	-3.8481	-3.84	-5.9416	-7.8215	-3.525	-3.4237	-5.561	-6.9033	-7.2056	-2.8532	-3.9	-3.9463	-4.6222	-5.0392	-6.0637	-4.0309	-6.8859
-12.898	-13.584	-12.816	-11.129	-12.505	-13.114	-14.412	-16.024	-16.073	-13.565	-11.84	-15.053	-16.692	-12.092	-10.179	-14.267	-12.184	-16.56	-13.58	-14.025	-13.621	-13.184	-14.19	-12.512	-14.123	-9.8503	-12.995	-15.728	-14.327	-12.556	-17.502	-12.964	-13.404	-15.228	-14.493	-12.363	-10.484	-13.971	-12.959	-14.046	-17.369	-15.533	-10.089	-11.841	-16.395	-15.081	-8.8011	-13.444	-14.739	-13.797
-2.719	-4.9905	-6.1826	-6.7763	-6.3189	-6.5463	-1.9102	-0.60339	-5.9354	-3.5468	-5.0844	-5.3878	-6.485	-3.3011	-6.9017	-5.9286	-3.416	-6.0393	-6.7586	-5.6444	-3.8662	-3.4894	-5.4024	-5.1787	-5.749	-1.2404	-5.126	-1.4586	-3.3846	-5.0482	-1.7619	-4.0926	-6.5316	-3.6803	-5.0186	-2.5105	-3.6209	-5.0166	-0.95545	-5.108	-5.3287	-4.2752	-4.2966	-2.0467	-3.8647	-2.2444	-6.1495	-1.2456	-5.1739	-4.1774
-14.878	-12.01	-12.574	-12.363	-11.561	-15.901	-15.221	-15.312	-15.219	-12.045	-11.478	-13.308	-14.859	-16.254	-15.725	-14.344	-17.079	-10.617	-13.609	-16.269	-13.479	-13.807	-12.441	-14.46	-16.177	-13.294	-14.636	-13.643	-10.3	-15.387	-14.037	-12.413	-12.027	-11.463	-13.041	-14.228	-15.756	-14.909	-14.982	-14.758	-15.733	-15.72	-15.789	-13.087	-19.247	-15.019	-11.941	-13.966	-14.904	-12.861
1.711	1.1211	0.651	-0.18066	0.58581	0.80461	5.0245	4.3544	4.5126	1.9117	4.1212	2.7857	-0.23073	1.0464	3.7794	1.0434	-1.8739	1.0971	0.35402	0.83693	-0.26708	2.1816	4.35	3.7785	0.21327	0.9578	0.26988	2.0678	1.6916	3.3589	2.4502	1.1654	0.070605	0.77335	-0.49519	0.71125	2.0943	0.83585	0.3158	1.482	2.6086	-0.040607	1.3503	3.304	0.96696	1.4512	1.3339	-0.50269	0.9609	2.8703
-4.2817	-6.1644	-3.5083	-2.2381	-1.328	-5.853	-3.9254	-5.8978	-2.6452	-3.9599	-4.3044	-3.2741	-2.2865	-3.8725	-4.4677	-0.15356	-5.2281	-2.1388	-2.2609	-3.8297	-3.159	-4.5752	-2.7587	-4.0358	-3.4135	-3.1261	-4.1507	-1.1127	-3.7144	-2.015	-3.0473	0.42185	-1.8175	-4.3684	-2.983	-2.0022	-2.5259	-3.8118	-4.5678	-1.8158	-3.029	-4.1861	-4.7283	-2.8854	-1.6435	-4.5734	-0.53341	-3.0543	-2.6559	-1.7382
-10.597	-13.008	-8.8328	-10.031	-13.09	-6.0981	-4.7304	-6.5058	-6.6297	-9.1789	-10.197	-9.5466	-11.62	-8.079	-6.6005	-8.4769	-8.8939	-12.492	-9.8177	-11.185	-10.514	-10.564	-9.3937	-8.4552	-6.9972	-11.691	-10.098	-9.569	-6.8219	-6.1573	-10.073	-10.767	-10.955	-9.6223	-9.7685	-12.913	-7.7957	-10.718	-8.2642	-9.1698	-8.6923	-6.369	-10.179	-6.6393	-8.5101	-10.323	-10.446	-7.6873	-10.144	-8.8907
-7.3815	-8.43	-5.1845	-6.6802	-7.6725	0.45091	-5.9853	-5.3402	-6.1039	-3.4348	-7.2133	-5.6792	-8.7153	-6.5409	-7.9793	-8.5731	-7.7664	-4.7465	-9.695	-3.8296	-3.6211	-3.6945	-9.1426	-6.6736	-7.2613	-7.1531	-7.4743	-7.483	-5.7997	-4.0238	-7.6998	-9.0146	-6.0227	-4.8395	-2.2148	-4.6501	-10.267	-4.294	-3.7064	-3.622	-5.7772	-6.8423	-3.441	-8.0062	-5.8699	-7.3494	-2.113	-4.3095	-8.5381	-4.4682
-3.8232	-1.0467	-3.2167	-1.0049	-4.4278	-1.4449	-5.2151	-3.7946	-1.4908	-6.9568	-4.0344	-6.4524	-0.98486	-5.2216	-7.3374	-3.8228	-3.8148	-5.9692	-1.9572	-2.661	-4.2083	-3.9374	0.74223	-1.7776	-5.6869	-3.5126	-4.3809	-1.2715	-6.6994	-4.3712	-0.99452	-3.6748	-5.2138	-1.2591	-4.025	-5.1565	-1.7627	-4.518	-3.674	-3.4405	-2.7738	-1.1147	-5.6941	-1.995	-3.868	-3.6451	-5.9218	-1.5586	-1.9269	-3.0024
-14.443	-12.402	-10.74	-11.873	-13.115	-11.198	-14.552	-13.179	-13.046	-10.396	-11.515	-12.119	-14.483	-9.0949	-8.9324	-12.545	-9.7925	-14.232	-9.8734	-13.048	-11.548	-13.381	-12.969	-11.083	-10.574	-12.888	-9.4998	-11.062	-11.278	-10.624	-12.737	-8.9243	-11.404	-13.055	-11.18	-11.641	-12.973	-11.335	-9.2168	-12.373	-11.67	-10.662	-13.159	-11.204	-12.725	-12.886	-14.04	-12.084	-11.637	-10.224
4.5685	3.0929	7.9851	4.4065	1.498	2.0237	5.0405	1.3109	6.9346	8.1697	5.2074	3.3336	4.5592	3.8033	6.0099	6.4963	0.37136	8.3596	4.5345	4.0548	0.84125	4.063	4.0413	3.3263	7.1886	6.0073	2.9023	2.9044	5.8579	4.6209	1.0348	5.5707	2.6131	4.8083	1.5957	4.4625	2.9774	6.6397	3.0132	5.9474	6.4975	3.89	4.172	3.0066	5.7912	4.0696	4.1005	6.8669	4.6861	7.9578
-10.677	-10.282	-11.546	-13.573	-13.763	-12.611	-13.568	-13.689	-10.905	-10.905	-10.416	-11.772	-16.635	-12.109	-11.275	-12.808	-13.519	-12.829	-18.228	-10.977	-12.776	-10.555	-12.642	-14.112	-10.912	-10.287	-12.137	-12.405	-11.65	-14.399	-15.645	-11.956	-13.316	-14.13	-11.665	-11.443	-14.536	-10.674	-13.776	-10.959	-15.292	-14.45	-13.187	-11.878	-14.628	-10.248	-10.591	-14.437	-12.254	-15.619
1.8882	5.465	4.0357	4.9166	6.4255	1.5943	5.9196	7.565	2.2392	4.3828	5.0505	5.7332	4.5012	5.8491	3.6937	8.445	4.2891	4.4502	6.8762	6.9099	2.1521	4.9097	3.6377	8.7158	5.1849	2.6807	4.9973	4.3819	4.2495	2.5721	4.1189	5.6095	4.1587	4.004	4.3948	2.1651	5.5695	6.6297	9.1734	6.1665	4.602	6.3918	3.4167	5.4636	10.361	6.1747	7.3309	3.6555	5.9665	4.782
-5.9634	-5.2588	-5.7201	-2.4911	-7.1329	-3.9785	-6.8519	-4.6892	-1.6233	-3.173	-2.3198	-6.1185	-4.9549	-5.8821	-3.4597	-5.5325	-6.5733	-5.9563	-2.743	-3.0652	-4.601	-0.11965	-4.8774	-1.8722	-6.0041	-3.3395	-5.9564	-5.1521	-6.9824	-6.6536	-3.8596	-4.7572	-1.932	-6.9496	-4.0575	-5.7681	-6.1318	-5.5453	-6.8438	-2.8652	-5.7697	-6.3542	-5.3107	-6.0218	-6.0487	-6.0386	-6.2269	-5.9987	-3.2221	-7.1569
6.996	6.4727	7.6339	7.8897	5.9182	11.703	6.8807	6.1446	11.121	8.8608	8.4471	7.7797	9.6906	9.6707	5.6467	6.8361	12.548	6.8304	8.8371	11.368	8.1254	10.336	6.5724	8.3173	9.3001	8.4787	10.147	8.8931	5.9802	6.5861	8.9987	10.417	7.677	7.2489	6.0423	5.4546	9.9675	7.8143	11.811	7.6571	8.9414	8.6408	10.45	7.3279	4.6393	8.6266	8.9611	7.6226	10.046	9.5422
-3.5023	-2.5427	-7.1427	-4.8939	-5.8699	-2.7924	-6.8136	-5.2679	-6.0591	-3.9332	-5.2817	-4.0127	-7.3352	-2.6807	-2.7079	-2.95	-3.8956	-3.2461	-5.8701	-7.0148	-4.8296	-5.889	-2.1558	-1.4998	-3.9683	-0.23614	-5.2898	-3.4349	-5.4524	-3.3426	-6.4458	-4.7012	-1.7405	-3.2278	1.01	-3.6636	-6.2719	-5.5194	-7.1567	-4.9905	-2.8184	-3.0974	-3.4341	-4.3334	-3.8421	0.022622	-2.8253	-1.1697	-6.0855	-6.9447
-0.55659	0.47362	-1.0662	1.4641	-0.81592	-0.85888	-5.0195	0.23147	1.3386	-0.077341	2.0897	-0.0142	-1.4082	0.53715	2.1684	-0.94186	-1.4404	-0.71583	0.22175	2.1076	1.9097	-1.2043	0.57642	-2.1618	-0.94036	-0.62577	0.16021	-1.5426	0.52167	-0.28769	1.9055	1.4303	0.2994	0.11399	-0.53951	1.7978	-0.98847	-0.25914	-1.869	-3.5903	0.79218	-0.23701	0.13933	0.26898	-3.3767	-1.192	-0.31338	-0.17821	-0.91254	-1.0335
0.56402	-2.0255	0.04743	-1.1832	-0.22004	-4.2351	3.2022	0.41939	-2.0272	1.0325	1.852	-1.9499	2.3147	-1.8058	0.90814	-1.615	-0.57378	-2.9908	-0.86126	-2.1039	-2.457	-1.8935	-1.4275	0.48175	-0.36896	-2.2046	-1.6402	2.4438	-1.445	1.1654	-0.76789	0.56886	0.92894	-2.5973	3.4253	-0.28248	-0.26039	-0.26941	-0.59394	0.67013	-1.4486	0.93977	0.17364	2.2763	1.2017	1.2359	-2.3678	1.221	-2.0339	1.4577
-14.375	-11.464	-13.792	-11.025	-10.626	-12.65	-12.598	-13.048	-11.125	-13.289	-12.849	-9.6119	-11.029	-12.443	-13.797	-11.323	-10.707	-11.604	-9.8656	-9.6716	-11.475	-10.648	-10.691	-15.005	-11.677	-13.039	-13.072	-12.721	-13.514	-11.538	-13.212	-13.46	-9.5095	-14.309	-10.583	-12.165	-11.172	-12.445	-13.264	-7.7794	-12.381	-9.0884	-13.313	-12.482	-15.187	-11.683	-10.437	-10.586	-11.944	-13.462
-1.2129	1.4784	2.2225	0.82752	-2.9674	-2.541	-2.3429	-2.0581	-3.0068	-1.7998	0.9748	-2.9813	-3.1026	-2.4691	-0.91739	-1.3238	-1.7792	0.29012	-3.7854	2.066	-1.0292	-0.46521	1.1199	0.46745	-1.6949	-0.61751	-0.76613	-1.0073	-1.187	-2.3096	-1.8108	0.35273	-1.4445	-0.28936	-1.8206	-3.5942	2.207	-1.9819	-1.5899	-0.66245	-1.3912	-1.1206	-2.9893	-0.37624	-1.0436	-4.6513	-2.2947	-4.0095	0.82946	-2.1515
5.8956	6.0867	7.0653	6.3534	2.0845	6.0371	9.5329	5.0128	8.021	7.2922	5.1625	7.5359	8.0765	4.7413	5.9031	5.8376	8.2902	6.1659	10.25	8.6125	7.3915	7.3017	9.1265	6.8489	6.6847	7.2951	7.4228	8.1697	5.5636	7.1495	7.133	10.546	9.8442	6.6719	3.2518	3.3757	8.2546	4.4989	6.3018	7.9727	8.173	7.4941	6.5344	8.5207	4.535	6.1936	4.8632	5.4516	6.566	4.8825
-7.8719	-8.182	-8.1386	-7.2209	-9.3008	-6.3048	-9.583	-8.2837	-9.3537	-8.6352	-8.9697	-9.0015	-10.178	-9.2135	-5.7152	-10.247	-10.775	-6.5543	-9.9869	-10.913	-7.6162	-6.0746	-11.069	-7.1365	-9.2986	-7.3832	-8.0269	-8.6913	-9.1306	-11.732	-8.2965	-7.4818	-8.0395	-10.417	-9.1808	-8.8542	-11.196	-8.8511	-6.6226	-13.214	-7.6935	-7.8305	-12.736	-7.5193	-13.636	-11.022	-6.1408	-10.03	-8.9873	-10.261
7.6888	6.1438	4.6384	8.6025	5.4643	7.1638	6.7943	7.2896	9.4881	9.419	6.3886	7.7946	9.1041	7.363	3.833	7.7694	2.2548	8.5611	10.595	5.0185	6.7831	6.3165	9.9402	8.9027	4.1449	10.078	6.7605	7.3862	6.7624	9.5659	7.2108	6.3006	6.8083	5.1697	9.3385	6.7992	6.8431	9.9589	6.3286	6.6092	10.898	7.5349	6.7117	4.4864	7.9291	8.6127	10.18	7.4796	9.2154	8.8371
3.1811	-0.72526	-1.1977	-0.93208	-1.5531	1.7809	-4.7849	-4.3175	-1.7858	-1.6029	0.62408	-1.251	-1.78	-0.19833	-3.5845	0.98844	-0.032036	-0.93904	-1.0556	-1.289	-3.2557	1.252	-2.7737	-0.38994	-2.6369	2.2905	-0.47551	0.67398	1.5823	-0.52999	-2.6818	1.005	-2.3879	-1.1575	-0.058412	-0.95749	-1.1514	-3.6359	-4.9474	-2.6654	-0.53407	0.66286	-1.241	-1.5941	1.0184	-0.85008	1.0393	-0.8586	2.1195	-1.3409
-1.7431	2.0723	1.397	2.2229	1.2146	-0.51162	-0.36121	-0.46284	-3.3453	2.4193	-1.1035	2.8004	-0.48267	0.82641	-0.5679	-2.0402	-0.50886	2.2959	-1.9165	0.64248	-0.21314	2.7337	0.31001	4.6136	-3.4776	0.67972	2.0028	-1.4324	-2.744	3.1417	-3.109	-3.0004	0.88401	1.6403	0.54472	2.7511	-0.75855	-2.9908	-1.0035	-0.93172	2.6216	0.81018	0.53883	-1.396	0.5742	1.1539	0.44658	-0.64857	1.3534	-0.31299
0.22868	1.7208	-2.257	-1.6887	-2.3149	2.1277	-1.3688	-2.7613	-4.7667	-3.3131	-0.75738	1.0029	0.39386	-3.0364	-0.21463	0.41353	-2.0226	-2.3084	2.5027	-0.77723	-4.0528	-2.1964	-1.4192	-1.5354	-2.0627	-1.7834	-1.779	0.17301	1.07	-0.005647	-1.0459	0.35458	-2.8079	-0.9424	-2.2756	-3.0988	-1.0694	-1.4742	-2.4901	-0.93256	0.77504	0.67415	2.1345	1.6997	-1.9002	-1.5393	-4.5052	1.7123	-3.0558	-1.7344
-1.9714	-0.9477	-1.2553	1.2799	-1.6204	1.1339	-0.62618	0.90401	-0.17541	3.3118	1.2764	2.7128	1.3362	1.8127	0.73327	-1.0663	-2.5039	1.3248	-0.29823	-1.9494	-1.0645	-1.1354	0.31524	-0.62905	-0.99859	0.99672	-1.9564	-3.5822	0.23081	0.45952	-0.0029191	-1.2308	0.52788	-4.9499	-2.3025	-2.5085	0.87899	-0.55355	-0.72467	1.0034	3.7604	-1.5572	-0.42701	0.74381	-0.72031	-0.54005	-0.27847	1.2778	4.7437	-2.1382
-22.984	-22.047	-22.098	-26.492	-20.917	-23.055	-20.808	-17.908	-21.623	-23.033	-21.145	-21.953	-22.934	-23.765	-21.316	-21.693	-22.905	-24.704	-22.923	-22.003	-20.723	-23.322	-22.33	-22.444	-22.094	-23.497	-23.669	-21.595	-20.84	-20.252	-22.584	-21.187	-21.975	-21.865	-20.316	-19.559	-19.96	-20.745	-21.733	-22.15	-21.491	-21.86	-23.735	-22.658	-23.77	-24.372	-23.094	-21.497	-23.457	-21.065
-14.465	-9.9229	-12.044	-11.413	-10.961	-11.622	-13.925	-14.302	-11.685	-13.127	-10.676	-14.456	-11.756	-14.238	-10.909	-11.036	-13.702	-10.939	-14.04	-11.039	-10.01	-11.134	-11.264	-13.673	-10.74	-14.001	-9.5134	-14.301	-10.26	-10.275	-12.89	-12.768	-10.836	-10.711	-6.0592	-7.678	-12.395	-12.864	-12.864	-10.285	-12.566	-10.292	-11.555	-13.139	-11.45	-10.201	-9.3117	-13.331	-13.74	-10.772
-1.8012	-0.75474	-2.8712	0.87965	-3.1971	-4.4925	-2.0175	-2.8155	-3.222	-2.8074	-1.6419	-0.23557	0.65334	-2.1022	0.15283	0.85031	-0.99444	-0.4288	-0.85323	-1.9895	-5.3598	-3.4632	-4.4115	-2.2704	1.1802	-2.5183	1.3458	-1.974	-2.6222	-0.54508	-2.4317	-3.2639	1.6288	-1.7048	-2.3446	-0.12386	-1.2112	-3.8423	-0.39603	-1.2205	-0.7392	-3.8944	-2.7779	2.8777	-2.6521	-1.4883	0.83472	-3.7653	-1.5347	3.1583
-1.6128	-1.5228	-0.29007	-1.5023	-2.9508	1.7929	1.332	-2.5736	1.2593	2.4106	-1.2187	0.43499	1.2125	-0.42387	1.2071	1.705	0.54335	0.86355	1.8691	1.2993	-0.35296	-1.4593	1.5158	-1.4583	-1.3773	-2.0993	-3.8329	-0.87432	-2.2966	2.5268	2.8661	-3.549	0.99081	-3.1604	2.5571	1.4269	-1.6715	-1.6651	0.21361	2.0302	-3.4488	1.0794	-2.0194	0.022118	-0.21876	2.079	-1.4342	1.6432	0.51298	-1.2705
-5.1659	-4.7505	-5.4945	-3.7063	-3.5508	-5.5772	-3.0837	-6.4591	-3.9172	-5.3188	-4.6761	-7.4717	-4.4885	-2.8213	-5.6627	-5.159	-6.8879	-8.131	-6.1994	-6.0541	-7.1745	-4.8282	-6.1578	-5.7159	-7.6678	-2.5151	-6.56	-9.3654	-6.2903	-5.0688	-6.6995	-6.8329	-4.222	-2.9709	-4.8969	-6.1742	-5.9275	-4.9299	-5.8824	-3.1399	-1.9878	-6.2496	-5.2875	-4.9916	-7.158	-7.4845	-3.8283	-7.6858	-8.0157	-6.0842
-2.5145	1.0881	-2.1886	-0.71204	-3.9537	-0.27085	-0.85445	-4.117	1.6455	-1.824	-2.5879	-0.97209	-0.49991	-4.1456	-3.7389	-1.6565	-0.49298	3.2068	-3.22	-3.5215	-1.0918	-0.67614	-0.91985	-3.2187	-1.4183	-1.8876	0.18197	-4.3592	-2.2867	-0.84121	-3.6375	-3.652	-2.5912	-1.8142	-5.4259	0.38302	-2.0691	-6.8097	-1.1372	-1.773	-1.5642	-0.8206	-3.5464	2.1145	-0.10107	-3.5967	-3.1672	-1.2928	-0.61579	0.84142
-9.1559	-11.382	-9.6485	-11.471	-9.4019	-10.752	-11.015	-9.6496	-10.316	-13.983	-9.9765	-7.879	-10.528	-10.23	-13.013	-10.612	-12.756	-10.067	-9.2495	-11.538	-12.883	-13.841	-12.808	-9.892	-9.9235	-8.8756	-12.247	-10.17	-14.325	-10.886	-11.98	-12.645	-11.987	-11.616	-10.026	-10.281	-10.665	-10.769	-11.633	-9.1573	-16.321	-14.185	-14.358	-9.2173	-13.153	-10.955	-12.528	-12.297	-9.8703	-15.319
-5.8313	-0.2777	-4.2184	-3.515	0.84143	-3.8106	-6.9816	-2.7163	-1.8932	-5.0056	0.66733	-3.124	-4.4609	-6.0671	-3.5737	-2.44	-4.4663	-2.5136	-1.5902	-3.6991	-2.6688	-2.029	-2.2894	-1.906	-0.43395	-2.6202	-4.4875	-3.5273	-2.2109	-2.8223	-3.7904	-1.6816	0.27933	-5.1585	-4.5603	0.5301	-0.46246	-3.7119	-3.7	-3.4263	0.87206	-0.11342	-1.8093	-2.6199	0.23057	-0.42325	-4.7566	-2.6554	-1.823	-3.9571
-4.8979	-7.253	-4.8918	-1.8995	-4.0244	-9.0142	-3.7704	-5.3802	-3.424	-1.0305	-1.95	-3.9541	-2.5063	-2.4269	-3.9546	-3.8584	-2.418	-1.9698	-5.0356	-6.6673	-3.4751	-4.7228	-2.1429	-0.91928	-1.266	-1.1164	-5.9919	-4.4176	-1.0871	-1.8319	-4.0372	-4.1361	-5.239	-4.1141	0.12733	-3.9073	-3.2778	-3.2084	-1.3397	-1.5923	-4.5723	-6.458	-6.0788	-5.9178	-2.8999	-3.0371	-0.9325	-5.6824	-3.7326	-2.8399
-1.405	-5.96	-3.0267	-5.2055	-6.4089	-3.2119	-7.8096	-4.8524	-4.9789	-6.936	-6.0068	-2.6896	-3.4079	-3.7748	-4.4125	-3.0608	-6.2017	-5.875	-2.4829	-3.6571	-5.2688	-4.3735	-4.6492	-7.3442	-3.0915	-5.5392	-4.5851	-6.1722	-4.9119	-4.1375	-8.6776	-6.8067	-6.0684	-3.4704	-2.9168	-6.2445	-2.2391	-5.2141	-6.6001	-2.8234	-2.4117	-4.0542	-1.3932	-5.2244	-4.2043	-4.4689	-5.6612	-3.6633	-3.4031	-6.5469
-2.7379	-1.7612	-1.7941	-0.8816	-4.8351	-5.2442	-4.6187	-2.6738	-1.5386	-2.2062	-3.8167	-3.9706	-2.8608	0.28946	-3.8567	-1.3425	-1.6396	-1.8287	-4.4311	-1.0845	-0.34826	-7.622	-4.5917	-1.1732	-5.8532	-5.0441	-1.7776	-1.9977	-0.6097	-1.0422	-4.8031	-1.1095	-1.7123	-0.64808	0.22476	-2.1597	-3.7725	-2.6442	-1.7203	-2.2504	-2.3311	-5.4485	-0.74262	-1.6007	-5.1506	-2.8722	-4.2317	-4.333	-5.0009	-3.1928
-4.868	-6.7799	-3.7311	-0.39038	-4.1486	-6.6669	-4.3642	-8.1765	-7.8299	-4.3201	-5.2933	-6.0965	-5.6206	-5.5518	-6.2393	-7.4215	-7.9341	-7.8447	-6.4272	-6.5961	-1.9085	-4.4887	-3.6653	-3.0866	-5.4761	-3.4577	-4.757	-6.3018	-5.6104	-6.2275	-5.911	-8.0176	-5.9903	-3.8884	-5.7369	-7.6029	-4.6082	-7.8411	-7.2329	-7.9159	-5.5679	-1.9519	-6.6006	-4.458	-7.1584	-2.3215	-8.2555	-5.8529	-7.1903	-4.9493
-4.2532	-5.3454	-7.2161	-5.6021	-8.7318	-7.1874	-4.3085	-8.7354	-7.7143	-7.5309	-9.9424	-5.3028	-5.7927	-6.3521	-6.3746	-5.4082	-8.0723	-9.6937	-9.5663	-8.9564	-9.5451	-3.3058	-8.4737	-8.8064	-6.8005	-9.5818	-10.443	-9.6242	-7.185	-9.7144	-6.2057	-9.2519	-8.034	-8.6817	-7.818	-9.4484	-7.3779	-5.5774	-5.1884	-7.069	-8.162	-5.1782	-6.8148	-7.7044	-7.0628	-7.2283	-9.9145	-7.3674	-5.1613	-6.8257
-5.9185	-3.3608	-2.9647	-2.2069	-5.2961	-6.4392	-0.81472	-3.578	-4.4138	-4.3778	-4.3464	-4.1166	-4.6073	-3.4332	-4.3959	-4.3357	-4.9763	-2.1733	-5.1793	-3.5748	-5.3351	-5.4684	-1.3461	-2.2113	-6.45	-4.2453	-7.7537	-5.0889	-4.9947	-4.5064	-2.3913	-2.7345	-3.3439	-3.8255	-3.0345	0.59644	-5.5679	-4.93	0.40624	-0.77147	-4.4488	-1.7681	-2.7432	-4.6087	-5.3722	-1.7343	-4.6783	-3.0681	-4.7225	0.12778
0.47578	2.3948	-1.3292	-2.7035	1.2786	-1.6998	-2.1455	-0.88285	-0.63311	1.0567	1.0627	-0.77596	0.23542	0.9596	-0.92788	2.5878	0.54725	1.2681	-1.121	-3.2509	0.88904	0.64775	2.4297	-0.34716	-0.9881	2.1489	-0.1642	0.64152	0.17573	-1.3922	-0.58735	-1.8161	2.1211	0.79134	-5.3498	1.4077	2.7655	1.5936	-1.2124	0.46828	-0.51809	0.012233	-0.47425	0.92763	0.76712	0.041801	-4.2826	0.11415	-3.3264	-0.5303
-2.6979	-0.41055	-4.6318	-0.10047	-1.6278	-4.2761	-4.2566	-4.4667	-1.391	-3.8769	0.95712	-4.2264	-4.4218	-3.9595	-1.1918	-2.407	-0.73399	-2.5591	-1.5615	-1.9118	-1.2289	0.62544	-1.5354	-1.8467	-3.233	-3.7204	-3.6477	-4.1917	-3.4682	-4.5571	-3.8041	-1.3668	-5.0912	-2.3855	-0.96615	-2.8155	-4.1963	-2.4533	-2.6728	-0.67418	-5.005	-2.5486	-2.2924	-1.0332	-3.794	-1.7169	-0.50028	0.51974	-2.3898	-2.1875
-4.5485	-4.5722	-3.0088	-5.3599	-4.5588	-2.0334	-3.5706	-4.6912	-2.3718	-0.89604	-1.892	-4.8958	-5.6848	-0.076815	-4.9621	0.70222	-2.4874	1.7075	-0.75561	-2.1077	-0.96274	-2.7074	-3.4553	-5.7582	-3.1913	-3.6669	-2.2034	-5.7859	-4.4654	-2.8853	-6.6924	-4.0082	-2.1306	-2.5779	-4.1642	-3.7126	-3.2559	-3.0118	-3.2242	-1.0108	-4.6531	0.92981	-0.62082	-2.4598	-2.664	-2.8634	-3.1097	-1.4035	-4.4839	-1.4005
-14.556	-12.535	-10.89	-10.612	-11.651	-13.39	-9.9464	-8.1848	-10.412	-9.9612	-10.981	-12.605	-13.154	-10.287	-8.9809	-14.959	-11.109	-12.015	-10.966	-11.976	-13.98	-12.588	-10.77	-12.373	-13.422	-10.999	-11.064	-11.712	-11.926	-13.576	-12.961	-12.889	-10.348	-12.532	-8.7166	-10.011	-8.7125	-12.223	-12.813	-11.402	-13.012	-13.787	-10.595	-13.712	-13.765	-13.413	-11.628	-13.009	-10.269	-9.0129
-1.5408	-0.77631	-2.2327	-1.2995	0.082297	1.6919	-4.631	-3.1532	-3.5243	-0.19939	1.6361	0.87491	-0.73428	-0.20738	-1.8734	-1.726	-1.085	-0.35926	-0.48105	-3.3182	-0.78186	0.11484	-2.863	-0.83086	3.882	-2.9743	-1.0197	-3.8055	0.20478	-0.03028	-1.6105	-1.4299	-1.7206	-3.5493	-2.986	-5.7296	1.1067	-3.2368	-4.0516	-5.1238	-2.6047	-4.0604	-2.6577	-0.36877	-4.0238	-0.52995	0.16804	-0.08421	-2.343	0.044846
-12.126	-13.223	-14.199	-12.549	-15.812	-13.727	-12.256	-13.969	-14.301	-13.955	-10.297	-13.534	-13.396	-13.843	-15.193	-15.943	-12.438	-11.41	-10.444	-12.082	-13.796	-12.313	-12.752	-17.265	-12.2	-14.166	-13.117	-13.542	-14.592	-12.854	-13.53	-15.736	-12.81	-11.992	-13.534	-12.728	-14.057	-15.01	-13.72	-12.391	-9.7017	-13.04	-11.93	-14.233	-12.449	-13.897	-15.269	-10.981	-11.539	-14.532
8.7511	8.2702	9.5009	9.3484	7.2444	8.8564	10.051	10.601	10.043	7.2035	9.7279	6.7868	6.8768	8.5758	9.0751	9.7704	10.048	11.546	9.2258	9.1698	7.6306	8.1056	8.7125	9.4533	6.7992	9.7737	9.6589	10.747	8.993	7.8559	8.2528	9.4808	9.3176	10.539	10.522	9.5787	6.1662	7.1741	9.8937	5.8305	10.861	13.729	10.145	11.076	7.284	8.9027	8.6442	8.2855	9.2232	5.7012
-20.183	-22.161	-19.481	-21.95	-17.891	-20.2	-19.915	-21.994	-21.831	-19.659	-18.666	-20.856	-22.415	-21.298	-22.144	-19.647	-20.343	-21.045	-22	-21.664	-18.848	-18.447	-17.99	-21.11	-17.455	-20.337	-16.468	-19.63	-20.318	-23.175	-20.187	-20.108	-22.785	-24.334	-18.55	-20.891	-20.392	-22.138	-20.316	-20.443	-18.129	-23.762	-19.812	-20.576	-21.115	-17.87	-18.181	-19.317	-19.575	-19.641
-1.1743	1.1471	-4.5182	-4.7044	-0.42592	-2.9026	1.9647	-3.0776	0.21852	-4.0684	-1.0059	-1.0537	-3.7098	0.2653	-0.21203	0.13519	0.19987	-2.1402	-1.6355	-3.3141	-1.054	-0.075127	1.6594	-5.0981	-1.4122	-3.3051	-0.29184	-1.6554	-3.0359	-3.3851	-5.1684	-4.0896	-1.1368	1.3184	0.31754	-3.9972	-3.6751	-3.8855	-3.2624	-1.7887	-3.434	1.0789	-1.8323	1.8642	-2.2515	-2.0172	-2.5212	0.091578	-1.2924	-0.42187
-7.981	-6.7091	-6.6559	-8.8889	-10.466	-7.4125	-10.882	-9.8123	-8.8253	-8.9823	-9.8229	-10.39	-9.7637	-6.684	-8.8644	-9.3337	-9.9583	-10.397	-9.6025	-11.499	-7.7647	-10.971	-10.24	-9.088	-12.658	-8.6911	-8.5624	-10.275	-7.4335	-8.449	-9.5578	-12.064	-8.4828	-6.0207	-10.288	-7.4819	-7.5839	-8.355	-8.4572	-9.9906	-9.3413	-8.9427	-12.164	-8.003	-9.9899	-8.2375	-7.1204	-12.509	-9.6298	-10.818
3.5599	5.1896	4.4649	3.1495	6.1942	3.3593	4.8296	5.3821	3.993	3.5298	5.3263	6.2592	3.6625	6.4908	4.3631	6.5951	4.7188	2.7097	3.3098	4.3036	8.5973	5.9235	4.5621	6.5345	2.2975	3.5412	5.442	6.424	3.2778	3.8753	7.2982	8.4353	6.6332	8.609	5.6126	6.3553	5.9404	3.3252	6.7465	4.1323	1.8633	4.5659	1.2276	6.5325	5.3099	4.0022	6.3434	6.7616	7.2797	0.0853
-21.476	-23.481	-24.857	-24.226	-20.233	-21.192	-20.162	-18.302	-21.817	-22.842	-23.535	-21.037	-25.166	-23.995	-23.278	-22.429	-20.189	-23.477	-21.382	-22.49	-20.254	-22.843	-19.848	-22.046	-24.56	-22.191	-19.983	-21.692	-22.004	-23.482	-23.358	-22.134	-21.146	-22.098	-22.808	-22.388	-23.428	-20.065	-19.517	-20.402	-21.638	-26.205	-20.869	-19.201	-24.303	-20.719	-22.004	-18.863	-17.979	-23.842
-12.138	-10.933	-15.187	-15.559	-11.958	-13.834	-13.251	-9.1339	-9.0537	-13.475	-14.426	-13.815	-12.363	-13.77	-12.852	-13.801	-10.305	-14.418	-11.814	-13.826	-13.153	-14.222	-13.22	-14.716	-14.991	-13.143	-13.84	-12.83	-14.238	-15.203	-14.209	-11.952	-12.736	-11.727	-14.936	-11.916	-12.681	-13.98	-12.785	-15.064	-12.612	-9.2881	-13.524	-11.816	-12.757	-15.107	-14.726	-11.408	-7.9959	-11.781
1.6353	3.9523	5.2264	2.6715	3.1966	0.56495	2.3142	3.9764	0.023365	2.6459	1.2021	4.3168	2.1078	3.1941	1.4011	1.132	6.474	3.6944	2.651	5.1471	0.21434	5.6273	3.2285	5.517	2.8139	3.1496	3.0748	1.7371	3.7498	2.6368	2.0131	5.3526	3.5547	1.6947	4.636	4.1413	4.3318	-2.317	4.2179	4.2707	1.0065	2.2599	4.2855	2.5591	2.3321	2.4915	2.6037	2.899	-0.76398	5.3373
6.8094	6.3149	4.5579	7.3344	4.6493	5.2401	6.1366	9.9796	6.9044	6.4949	4.3902	7.7722	5.9445	6.5195	4.0055	8.1801	5.0895	6.8574	5.1856	7.9472	9.0899	3.05	7.1198	4.4204	4.9144	4.8642	8.0035	7.2075	7.1383	7.7372	7.0321	7.591	8.3787	6.7026	8.6566	7.9703	5.3993	5.6804	5.4775	9.7534	3.9778	8.001	5.4757	9.2594	7.5933	5.1774	9.122	4.9659	6.5718	8.6881
4.3036	6.3643	2.8085	4.6239	4.6949	2.972	4.6189	2.9995	3.9004	5.2755	3.3564	3.8093	1.6971	5.2918	6.4741	3.0352	4.7088	4.9137	4.8623	5.8103	4.5323	4.5251	9.1589	5.2851	7.0076	5.897	3.7961	4.3749	6.5021	5.1384	4.9131	4.4473	3.8681	4.5049	2.868	3.8507	6.6531	4.6329	5.2217	2.5442	5.8384	6.7026	6.0406	3.7542	7.9739	5.3314	4.2786	3.467	5.6392	6.5966
-7.7457	-13.262	-14.788	-17.35	-13.591	-14.015	-10.027	-12.171	-11.37	-15.272	-15.031	-13.223	-13.161	-11.233	-16.184	-14.624	-12	-11.247	-14.953	-13.569	-16.454	-15.548	-14.276	-14.447	-15.589	-12.576	-12.46	-11.483	-14.72	-12.644	-13.304	-14.811	-11.972	-12.26	-12.432	-14.935	-12.08	-12.67	-14.273	-14.609	-14.034	-12.086	-12.127	-16.75	-12.759	-13.022	-12.072	-14.635	-13.031	-13.46
-2.9217	-1.3613	-4.6853	-2.5015	-2.6054	-2.6629	-4.7833	-2.5267	-1.5065	-2.0221	-1.8019	-1.2491	-3.611	-3.2067	0.62478	-1.0583	-1.2392	-4.5706	-0.47192	-1.1076	-3.8873	-0.50773	-2.3564	-2.4081	-2.3233	-4.2462	0.015431	-3.556	-2.3403	-7.6496	-1.9266	-1.0647	-4.5641	-0.31004	-2.7622	-3.8767	-4.3681	-4.7608	-2.6484	-2.3206	-0.22236	-3.7647	-2.3382	-1.2362	-2.479	-1.1617	-0.72845	-3.7546	-4.4192	-4.3548
-13.674	-10.668	-15.537	-10.009	-6.4596	-11.114	-11.9	-10.933	-10.591	-11.096	-12.047	-7.937	-8.191	-13.209	-14.308	-12.431	-7.8327	-11.335	-11.545	-9.5733	-13.777	-9.7969	-11.242	-11.03	-10.309	-13.295	-8.233	-10.113	-8.3716	-9.0425	-10.767	-10.04	-11.541	-6.6714	-7.125	-9.8909	-15.036	-10.59	-9.2816	-8.8841	-9.4341	-10.694	-12.004	-10.048	-13.461	-12.238	-9.5926	-9.8539	-10.677	-13.739
-9.4801	-8.6994	-11.817	-10.246	-9.4724	-10.058	-10.434	-10.517	-12.023	-12.449	-13.068	-11.685	-13.313	-9.199	-12.711	-12.643	-13.236	-11.945	-10.57	-9.4829	-11.085	-9.1982	-9.4049	-11.072	-8.5327	-12.498	-7.9325	-10.084	-11.104	-16.164	-9.2951	-6.9902	-10.324	-9.9595	-12.418	-13.376	-7.4721	-8.3363	-12.11	-10.863	-11.9	-13.057	-11.203	-12.259	-10.835	-10.842	-9.8408	-12.112	-12.115	-12.481
-1.0594	1.5792	-2.617	1.9385	-2.2301	0.073069	-0.77063	0.713	-2.0544	-0.36953	1.5519	0.67545	-2.7223	1.4343	-1.4152	-0.55461	3.9228	0.74475	0.59825	0.27758	1.9108	0.99463	0.75788	-0.5144	-0.77069	0.22328	1.0321	2.0061	-3.1196	-0.73134	-3.1461	-0.52589	2.4961	1.0729	-1.3683	-2.564	-4.7616	-1.5177	0.30446	0.68042	0.17909	0.25167	1.6783	4.0871	-1.3212	2.1612	0.46705	1.0725	1.6417	-1.6918
1.9105	1.2852	-0.82173	-1.6738	2.72	-0.61784	-0.88388	-0.50364	0.083741	1.2793	0.89405	2.3061	1.3279	-1.7306	-0.27925	2.4088	-0.91813	1.0623	-2.8606	1.0823	-1.6635	1.0663	-0.70634	-0.31351	0.92549	0.53447	2.2786	1.5788	0.83536	-2.0649	-3.9386	-0.64078	0.11865	1.7108	-1.6877	-1.4487	2.6246	-0.21901	2.4892	-4.8797	0.9796	-2.0478	3.7004	3.2925	-1.4508	0.54976	-1.4943	-1.494	-2.2035	2.0957
-4.5672	-4.7315	-1.1016	-0.065277	-3.7212	-2.0751	-4.0587	-4.1038	-4.4896	-3.867	-4.4442	-4.6805	-2.1618	-4.5328	-4.8927	-3.5773	-2.5833	-3.1173	-3.7051	-3.5163	-2.3614	-5.1297	-2.4561	-3.0182	-5.8701	-2.1677	-2.7178	0.083692	-2.4891	-3.5463	-2.29	-7.2418	-1.1614	-3.3448	-6.6178	-1.2029	-2.0546	-2.3651	-2.1999	-5.0016	-2.7773	0.086584	-1.8844	-5.643	-3.2613	-4.6899	-4.7993	-2.7072	-5.9073	-2.6203
-3.566	-6.5092	-7.7095	-8.7644	-6.1676	-4.9388	-5.4893	-5.5883	-4.8851	-7.5036	-7.1575	-7.1297	-3.1067	-4.2537	-7.9533	-7.2946	-5.2387	-7.367	-7.4429	-7.4852	-6.9954	-7.552	-3.8328	-3.4544	-5.791	-5.9531	-4.6299	-7.5145	-5.7553	-6.1436	-3.7313	-4.8356	-4.784	-7.0089	-3.163	-6.681	-5.9561	-6.0853	-4.3497	-5.6302	-7.2499	-4.848	-5.248	-2.9946	-6.0553	-7.4	-8.4651	-6.0925	-8.5059	-7.4551
-0.069589	-2.5144	1.79	-3.4304	-4.2156	-2.6761	-0.71163	-1.459	-2.8613	1.0556	-2.6773	-2.6805	-1.1484	-2.0091	0.026243	3.1613	-0.34426	-2.1895	-3.4068	-0.89906	-1.4817	-7.0962	-0.11353	-3.0194	-4.3115	-2.5291	-4.2468	-1.402	-4.2593	-0.62368	-1.2555	0.43655	-1.8635	-2.2655	2.5643	-3.177	-0.98013	-1.1435	-0.95051	-2.3342	-3.8557	-2.623	-3.2617	0.83367	-1.8113	1.7993	0.42596	-1.1883	0.34729	-5.5548
-12.864	-10.746	-13.254	-11.36	-14.602	-13.361	-14.952	-10.645	-11.924	-12.744	-13.647	-8.6357	-7.324	-9.574	-11.018	-9.8357	-11.815	-12.536	-9.2837	-13.842	-9.5521	-9.8782	-11.992	-8.53	-14.218	-14.082	-11.376	-11.488	-10.848	-14.637	-14.755	-14.022	-10.264	-8.8172	-9.8204	-11.966	-16.193	-11.954	-11.169	-12.162	-13.686	-13.574	-8.2502	-9.7965	-10.009	-13.91	-14.194	-14.922	-11.379	-10.78
-0.43503	1.084	1.6544	-2.7191	2.0595	-2.3608	-0.27621	-0.1464	-3.0113	-1.1425	-1.8823	2.2801	1.3278	-2.207	-0.52903	2.6333	1.6077	-1.1428	-4.482	1.7599	1.8202	1.618	0.56852	-0.33923	-2.8232	-1.6832	-0.90581	0.30836	2.1516	1.2192	0.32126	-2.2214	0.52566	-1.6843	-1.6389	0.26439	1.5439	1.9513	-0.81847	-0.37069	1.2025	4.0412	3.0411	-0.90037	-0.34217	0.48598	-0.21963	-0.79349	0.53185	2.9835
-3.9985	-2.5591	-5.8421	-6.372	-3.6995	-5.7165	-7.9849	-5.6584	-4.5419	-6.0542	-4.02	-1.5544	-4.0579	-3.8196	-4.1281	-7.1365	-7.2556	-5.5934	-3.0199	-2.8624	-1.2851	-2.0081	-3.973	-2.4368	-2.4545	-4.7041	-3.0946	-3.0958	-4.4752	-4.9277	-3.4094	-3.738	-2.978	-4.3655	-5.2032	-4.4994	-4.0935	-3.4882	-5.8244	-0.95873	-4.6232	-4.2395	-4.0064	-3.5593	-3.7512	-5.0517	-3.9819	-6.3582	-2.4741	-4.2115
-6.0911	-5.4861	-2.8893	-2.9743	-4.8275	-4.6392	-5.1935	-6.3919	-6.4612	-4.9286	-6.2595	-2.376	-3.636	-4.6845	-2.4573	-4.9257	-2.4288	-1.5325	-4.288	-3.6966	-4.8816	-4.3148	-0.66409	-8.1965	-3.2768	-8.6514	-4.3475	-0.47605	-2.3159	-5.4899	-3.785	-2.2882	-6.311	-2.6624	-6.037	-4.0798	-2.0631	-5.6974	-4.2885	-5.4963	-5.4219	-2.6104	-3.0396	-3.1941	-4.972	-5.3323	-7.7218	-3.8989	-4.764	-5.6188
-14.06	-12.199	-14.693	-18.452	-14.559	-11.5	-11.796	-13.264	-18.811	-13.048	-16.081	-13.68	-13.931	-13.454	-14.359	-13.574	-13.408	-13.533	-13.899	-16.693	-15.817	-14.6	-16.264	-16.564	-12.4	-14.551	-13.912	-15.491	-14.22	-14.216	-14.665	-12.101	-16.12	-14.756	-17.409	-18.139	-14.761	-16.077	-15.725	-15.625	-16.234	-13.744	-14.846	-17.99	-16.822	-11.925	-15.44	-13.587	-15.557	-14.096
1.9085	1.3919	4.3845	-1.3687	3.1126	2.5374	1.7514	2.1126	1.174	0.79206	3.0629	3.8051	3.2634	1.8887	3.3338	2.3315	1.3355	1.4788	2.2061	3.0177	2.2882	1.2247	-0.20789	-1.2802	-2.466	1.2941	1.9692	2.0626	-0.76085	-2.1444	3.4266	-0.14085	1.4497	3.2997	4.8548	5.9923	-0.11998	2.6556	2.069	0.14759	2.6525	3.6953	0.85063	0.49311	1.5593	-0.6114	1.7883	4.8494	1.3189	-0.86438
-7.0873	-7.4881	-4.3095	-4.7298	-7.5128	-4.4323	-8.4295	-7.4822	-5.4989	-4.161	-7.0839	-7.0351	-5.9332	-4.7457	-4.1136	-6.0192	-6.5408	-5.4938	-5.1369	-7.8932	-2.4035	-2.0429	-6.2884	-4.9049	-9.0458	-4.4085	-8.9602	-4.8805	-6.4955	-5.3561	-6.563	-4.744	-6.8407	-5.9246	-5.344	-6.1665	-8.8601	-5.2881	-4.9383	-2.7976	-5.9073	-4.9139	-5.9336	-4.9222	-8.0629	-5.265	-7.1885	-6.6424	-5.1381	-5.6356
0.30014	2.2292	-2.1872	1.4243	-1.7188	1.127	-1.2652	0.52856	0.32011	0.85908	-0.5975	-0.55441	0.99411	5.8182	2.737	1.1019	0.41576	2.7687	1.7855	3.3343	-2.6904	0.6958	2.5802	1.3342	3.024	1.829	2.8008	-0.77657	1.1298	2.4893	0.39599	0.70779	-2.1203	-1.5069	1.7211	1.4368	1.9868	1.7227	-0.26836	3.8598	1.0842	-0.20835	1.0662	1.1353	0.64158	-1.1044	3.5928	0.10135	-1.7654	3.2706
6.7019	5.4715	7.1528	5.5947	4.8297	5.9765	5.7668	7.5144	9.1936	7.8294	6.3931	5.242	4.9557	7.1762	8.3538	6.9959	5.1904	7.0204	5.5377	6.417	5.324	4.8696	6.2728	7.2433	4.9807	7.6046	4.9319	7.4147	5.4099	7.5629	6.6026	6.2942	7.9074	6.1192	6.6592	9.7482	6.4867	6.9644	8.3919	5.9822	7.6895	4.1383	7.3568	7.1545	8.1176	6.5753	6.0282	5.3357	6.644	6.9048
-9.2103	-13.924	-9.9637	-15.024	-15.009	-13.58	-13.984	-14.391	-12.813	-16.183	-11.351	-12.501	-13	-13.177	-11.9	-13.658	-15.504	-10.749	-12.183	-12.048	-9.6264	-16.158	-13.349	-16.555	-13.693	-10.795	-12.766	-12.84	-12.597	-14.465	-12.934	-12.888	-13.078	-10.183	-14.464	-15.589	-13.785	-12.283	-14.879	-13.449	-13.183	-13.655	-11.209	-12.277	-13.671	-14.103	-12.502	-13.428	-12.783	-13.528
1.0647	3.337	0.018756	-2.294	-1.3666	1.5015	3.307	1.6778	0.65688	-1.6286	1.3828	-1.2772	1.7476	-1.7111	-4.8213	-0.41435	-1.9198	-0.5861	0.53106	1.3218	1.7275	-1.8917	-0.079683	-0.73923	3.7925	1.1083	0.41931	-0.5909	1.274	0.61051	-3.5953	1.8288	0.082717	2.1637	1.6467	0.18628	-0.9382	1.9194	-0.1677	-2.3613	2.1347	1.2451	0.85439	0.80222	2.2399	0.19933	-1.1755	1.3528	0.29025	-0.053193
-15.942	-11.189	-14.702	-13.639	-14.702	-11.463	-12.384	-9.6692	-11.312	-14.759	-13.3	-11.785	-16.08	-13.797	-14.147	-15.3	-14.173	-15.097	-11.051	-10.101	-15.209	-12.018	-14.896	-14.683	-10.953	-11.209	-12.037	-14.424	-11.295	-13.526	-11.996	-16.035	-12.444	-13.515	-9.4089	-13.033	-14.245	-16.269	-13.306	-13.974	-13.645	-12.998	-12.856	-13.872	-9.9094	-16.529	-13.211	-14.711	-13.884	-11.852
0.11834	0.098748	1.0997	1.1319	1.449	-1.4232	1.9521	-0.14192	-0.27061	-2.5088	-0.94147	-0.44926	-1.0237	1.4993	1.3268	-1.2091	1.4519	2.0396	-1.0543	1.6473	-1.9035	0.45666	-0.65156	3.2613	-1.0634	-0.073892	1.9928	-0.64619	0.47674	-3.0645	0.84316	2.4395	-0.77308	-0.81462	0.985	-0.27068	0.21924	0.078828	-0.28405	2.4455	1.4673	0.023552	-0.14567	0.1102	-0.23409	-1.8159	-1.0157	0.75939	-0.24232	1.3086
-4.8884	-0.97068	-2.4139	-4.7548	-3.9646	-1.0625	-0.65495	1.5809	-2.8768	-2.1148	-0.58182	-3.505	-1.3162	-5.0768	-2.1692	-2.4469	-1.405	-3.0617	-5.7152	-3.6234	-4.2507	-2.5729	0.26143	-5.187	-3.3879	0.4215	-4.5716	0.50562	-2.6567	-3.2268	-3.5066	-1.3337	-1.1759	-4.713	-4.9575	-2.6894	-5.9998	-0.95719	-4.009	-1.7518	0.019569	-5.2	-1.2701	-4.0567	-0.28676	-3.204	-1.6513	-4.9699	-2.9303	-3.1631
-9.4507	-17.043	-13.805	-11.071	-13.969	-12.73	-13.267	-16.229	-14.699	-11.08	-11.057	-14.068	-15.607	-14.055	-16.02	-12.3	-14.077	-14.968	-16.808	-12.824	-16.516	-14.824	-20.588	-10.603	-18.869	-16.171	-13.255	-14.805	-15.925	-11.974	-15.843	-15.523	-11.175	-15.331	-14.779	-17.448	-15.148	-14.366	-14.214	-16.087	-15.647	-12.274	-18.486	-15.37	-17.154	-13.167	-14.173	-15.557	-13.725	-14.137
-13.697	-13.237	-14.768	-14.764	-10.348	-11.047	-12.613	-11.411	-14.816	-12.681	-14.25	-14.137	-8.5318	-10.395	-13.562	-10.024	-12.568	-13.299	-10.098	-13.532	-16.879	-11.8	-16.431	-9.9413	-13.209	-11.822	-11.394	-11.253	-15.244	-13.72	-12.344	-12.124	-13.138	-10.769	-13.964	-11.638	-10.275	-12.876	-14.732	-11.866	-11.689	-9.0667	-13.048	-13.576	-10.06	-12.951	-12.073	-17.329	-10.415	-14.172
4.3707	7.9903	8.2193	4.8286	10.058	7.6748	5.3857	11.682	11.327	11.816	7.4932	9.0244	7.6821	9.3396	10.464	9.5236	7.6704	5.7403	8.7251	11.433	6.315	6.5257	8.7323	10.246	3.0417	8.0327	6.4937	6.447	6.2641	11.041	7.0682	6.7702	7.6359	11.731	4.6429	12.037	5.8014	8.019	6.8814	11.833	10.181	6.8512	7.0243	9.2986	8.1497	6.5507	3.1416	3.1286	6.8687	8.9706
-0.40723	1.4607	-0.45206	3.2451	1.4019	0.51535	1.9796	1.5812	1.4307	2.5491	2.9051	1.3637	0.99746	-0.96065	-1.8729	1.1853	3.3988	-0.4513	2.3166	-0.62846	3.2946	2.667	0.01692	2.4708	-0.045836	1.8382	1.2969	2.2171	-1.2891	4.17	2.1698	3.5776	5.3712	1.1886	-0.98558	4.3607	0.086821	1.3486	-0.33852	-0.59754	-2.6374	0.19682	5.9926	2.9482	1.229	-1.144	3.2322	3.3069	3.362	4.0168
1.8162	1.6069	-0.32723	3.281	4.7346	1.2761	-0.32571	0.76098	3.8379	4.8343	2.765	1.6328	4.7347	3.4795	2.0623	1.1372	2.7828	1.7612	4.237	1.3254	1.886	6.1388	0.62013	2.3281	2.8663	0.44461	2.2427	0.39516	2.4758	7.5903	1.4041	3.7727	2.35	4.008	4.0204	1.946	2.2582	1.3993	0.85403	2.3363	2.239	0.054258	3.7486	2.0755	0.006709	1.3066	2.1247	5.2806	2.4924	3.4317
-10.42	-13.04	-11.346	-12.431	-13.677	-12.821	-11.846	-12.334	-13.218	-18.571	-11.416	-12.369	-13.728	-15.719	-9.1466	-11.562	-9.4688	-11.544	-14.363	-8.8572	-13.431	-11.419	-12.953	-11.876	-15.037	-15.129	-14.64	-13.154	-13.902	-15.892	-10.846	-12.213	-12.562	-15.224	-9.4522	-13.497	-12.627	-11.048	-12.863	-12.502	-10.317	-11.698	-15.75	-12.526	-12.187	-12.874	-12.815	-9.386	-11.354	-14.287
-16.142	-11.256	-18.596	-15.425	-16.004	-17.078	-14.381	-15.608	-12.405	-14.81	-15.562	-15.426	-13.871	-16.791	-14.333	-14.969	-14.018	-14.499	-14.996	-12.571	-14.219	-14.912	-14.089	-15.171	-15.335	-13.764	-13.034	-15.609	-14.499	-14.928	-14.773	-15.007	-15.147	-17.341	-11.737	-16.49	-15.256	-13.631	-15.247	-16.816	-15.608	-12.81	-13.099	-15.397	-14.023	-13.698	-11.921	-11.536	-15.524	-14.226
1.9848	2.1308	1.1431	1.1169	5.4099	3.658	2.7382	2.9549	3.353	3.5008	0.48747	-0.67829	4.2841	0.35055	1.5531	1.3469	-0.0064104	2.8194	-0.38253	0.054507	1.0719	1.4827	1.6408	4.8113	4.0799	1.7382	4.3317	1.5037	4.0926	2.1446	2.56	4.5469	2.6153	3.5583	3.7137	-0.88094	2.7773	3.392	-1.4444	1.7425	1.6846	3.4607	2.3224	-0.69146	-0.071515	2.2943	-1.58	3.6825	1.7034	-2.4218
-5.8681	-6.5235	-7.046	-8.1165	-3.9743	-8.0777	-5.3885	-8.2894	-4.9242	-6.9584	-7.0756	-8.3891	-5.2143	-7.2077	-3.4359	-7.2397	-6.4274	-4.8987	-6.7773	-5.6039	-4.8366	-5.7852	-5.9901	-5.2285	-4.7056	-9.5128	-7.4606	-9.9577	-2.0929	-7.1679	-8.19	-8.2299	-6.3527	-4.5399	-6.5234	-7.082	-4.9004	-7.4441	-7.0026	-3.9522	-5.889	-6.9693	-4.045	-8.674	-7.1361	-8.3009	-6.8175	-5.6623	-9.3555	-7.0153
4.1528	7.1114	5.5923	4.2917	5.7864	6.9126	7.8123	7.0393	5.9658	5.8762	3.8746	5.1881	3.3382	3.9404	3.5828	7.8061	7.9349	4.2045	5.3689	6.5554	6.7629	8.3919	5.7062	0.75136	3.369	6.3157	3.7517	7.5309	5.0621	5.0733	5.1306	3.2741	8.4847	6.3858	5.645	4.3987	2.3968	4.9211	4.8459	5.5415	5.4191	4.1937	7.5446	5.7309	3.267	4.463	3.918	4.0608	5.9522	5.5172
-4.3725	-1.7312	-2.8991	-1.5927	-2.7161	-5.5998	-3.1861	-2.9573	-2.074	-3.0849	-3.0929	-3.3448	-3.0148	-1.8408	-1.4541	-3.1472	-4.1244	-1.3606	-0.095458	-3.52	-5.1361	-3.1362	-1.9681	-3.8341	-3.5536	-2.8484	-5.5914	-1.7256	-2.2539	-2.058	1.239	-2.3261	-4.9957	-5.0127	-2.5341	-1.1355	-2.1481	-4.8464	-1.7639	-1.718	-4.8695	-4.673	-0.55714	-3.6896	-7.1452	-2.606	-3.5821	0.13449	0.8343	-6.499
1.1812	-1.0135	3.671	-1.1075	3.1027	3.051	-3.3678	1.539	2.2261	2.1286	2.188	1.1182	0.85679	3.0757	2.3786	1.3607	1.2812	1.6244	5.2606	-1.86	1.3095	1.8889	5.2564	2.3954	2.8396	3.7215	1.9864	4.1053	1.0757	2.2999	0.57272	2.2645	3.1341	1.2247	3.0173	-0.046059	4.8566	0.79318	0.68898	-1.2985	2.088	-0.91005	2.1682	3.6018	4.0138	1.795	0.97689	0.87876	-0.27131	2.983
-13.578	-9.8826	-10.203	-11.055	-12.745	-12.984	-13.348	-13.439	-9.0778	-12.589	-14.325	-12.082	-9.8138	-15.237	-10.726	-9.8581	-12.797	-12.464	-13.039	-11.327	-12.591	-11.31	-11.391	-12.646	-14.451	-11.634	-9.6512	-13.62	-7.6764	-13.119	-10.643	-12.499	-10.926	-11.278	-12.259	-10.872	-12.725	-11.984	-14.186	-13.319	-14.025	-12.14	-12.113	-9.4242	-9.4252	-14.066	-11.621	-11.011	-13.539	-11.216
-13.441	-14.786	-14.731	-12.022	-12.932	-11.38	-11.544	-8.7609	-10.716	-7.8422	-7.3632	-11.97	-15.068	-12.125	-12.208	-11.907	-15.756	-10.75	-13.363	-9.0095	-12.949	-13.461	-9.9894	-12.661	-10.193	-11.421	-14.242	-11.145	-13.423	-13.265	-10.86	-10.426	-12.495	-8.906	-9.2784	-8.5609	-10.419	-9.1139	-11.715	-11.58	-11.394	-13.197	-14.012	-11.068	-12.99	-12.119	-13.868	-13.255	-13.829	-13.593
-6.2828	-10.81	-7.4529	-8.3665	-5.3932	-9.9375	-5.6626	-7.5815	-6.567	-7.3492	-3.9868	-9.1926	-5.7401	-7.8717	-7.1159	-7.0566	-7.6312	-7.6964	-8.559	-8.2767	-10.387	-6.1525	-11.494	-5.5721	-5.5025	-9.0314	-4.7006	-8.9777	-7.2711	-7.6214	-11.447	-7.6142	-7.1773	-8.3304	-6.2382	-7.913	-12.855	-8.2506	-8.6779	-5.8967	-8.2725	-4.7568	-9.5255	-3.9514	-5.4922	-7.7539	-7.7022	-8.6645	-13.946	-8.2152
-6.5538	-12.248	-10.209	-11.841	-13.327	-12.325	-11.815	-6.372	-9.4888	-11.26	-11.451	-11.412	-10.063	-7.9801	-7.0932	-16.46	-11.373	-12.499	-8.8731	-10.708	-11.498	-13.053	-9.2447	-11.349	-10.003	-13.995	-11.431	-8.142	-11.758	-11.741	-8.3523	-13.986	-9.9685	-8.411	-10.953	-6.0756	-10.023	-16.8	-10.919	-11.683	-9.5507	-11.8	-10.011	-11.182	-12.644	-13.742	-11.708	-9.0043	-10.623	-13.011
-5.9408	-4.1491	-5.2824	-6.3289	-3.968	-2.8802	-4.0649	-2.6867	-0.88147	-2.216	-1.9665	-4.5813	-5.068	-3.1984	-3.7018	-3.383	-3.9409	0.061351	-2.0066	-6.3504	-2.7451	-4.1127	-2.4288	-4.1687	-7.3807	-2.5625	-1.9163	-3.569	-5.1296	-6.1288	-0.81805	-3.428	-3.8405	-2.5722	-4.8127	-7.2406	-3.778	-4.04	-4.6211	-1.2732	-5.1918	-5.3193	-4.6541	-0.85408	-5.6172	-3.735	-4.8492	-4.6102	-3.4871	-3.5823
-12.509	-15.102	-10.103	-14.509	-12.35	-11.448	-14.37	-11.724	-12.096	-12.731	-12.469	-12.494	-11.866	-9.8593	-12.508	-13.913	-14.649	-10.198	-14.817	-15.588	-10.581	-13.882	-10.991	-14.394	-13.251	-12.105	-15.347	-15.589	-13.855	-14.577	-15.295	-12.308	-11.97	-12.999	-16.723	-12.18	-14.736	-12.212	-13.724	-12.396	-15.82	-14.685	-11.056	-15.672	-10.835	-10.337	-12.799	-12.835	-14.431	-12.967
1.6617	1.3926	7.6868	4.0135	6.2352	3.391	3.7246	0.023446	2.8754	2.4449	1.8829	4.6917	1.8496	2.0218	1.7795	1.5493	1.6486	3.8159	2.7872	0.90504	4.5013	-1.7608	4.991	5.5657	0.30346	2.2661	2.4848	2.8193	4.35	2.0529	3.2033	1.1545	1.4741	3.3645	4.0876	3.8405	2.5808	3.1766	0.8257	2.0419	5.2068	5.2745	5.4588	1.8804	2.52	2.1684	-0.95694	4.9895	5.2358	0.9773
-4.1798	-1.8496	-2.3181	-4.6487	-3.7682	-0.58667	-3.3946	-3.6164	-2.7225	-3.8731	0.48505	-4.7551	-3.1862	-1.492	-5.2695	-5.3236	-4.0764	-3.5679	-1.8491	-4.4721	0.75312	-2.3473	-6.1584	0.39734	-0.3857	0.56353	-2.8184	-3.2593	-4.2431	-1.4425	-3.093	-4.2966	-7.535	-5.914	-2.7572	-4.0458	-4.5226	-3.6971	-3.9569	-4.44	-3.0724	-2.6175	-7.1287	-3.4168	-4.4275	-4.9027	-2.5995	-3.8251	-4.1362	-6.3933
5.7663	1.8577	7.3415	2.5527	5.8925	4.7645	4.9532	5.1673	3.5203	3.2176	4.3879	5.9761	2.8147	5.7466	6.4745	6.8342	6.3901	7.4623	4.589	4.7644	4.8857	5.5599	6.2939	6.4654	3.2888	5.5045	6.687	7.9097	6.1701	3.3082	3.6003	3.9035	6.3614	5.7496	5.2286	6.8409	3.5011	7.2527	4.7885	6.7591	8.2356	6.5086	6.5	7.6647	4.5687	6.0972	3.4122	5.2579	6.3657	6.4333
-11.622	-13.819	-10.469	-12.121	-10.331	-9.2945	-10.594	-11.867	-10.328	-9.6273	-12.909	-10.724	-11.493	-9.68	-9.1975	-11.258	-12.178	-9.3918	-10.002	-11.129	-11.267	-10.081	-12.274	-11.159	-8.8307	-7.564	-9.9224	-9.8106	-12.849	-12.139	-12.098	-11.871	-11.604	-10.809	-9.1244	-13.147	-10.967	-8.7943	-14.212	-11.884	-13.709	-8.8108	-12.64	-12.908	-14.339	-11.952	-9.0318	-12.002	-9.2788	-11.938
-3.3267	-5.9915	-3.0753	-2.9023	-4.4453	-1.2267	-1.393	-1.0295	-4.2069	-2.1272	-3.9026	-3.7777	-3.2077	-6.1149	-2.7812	-3.5226	-0.58853	-6.0176	-3.8547	-3.5558	-3.4599	-4.0739	1.5058	-0.18494	-0.41389	-2.0633	-2.5752	-0.88603	-4.9798	-2.3954	-3.5713	-4.8367	-3.0918	-3.8714	-3.3352	-3.386	-4.3067	-1.3989	-2.0865	-3.8774	-0.93522	-4.3922	-2.7005	-1.838	-1.9477	-2.6881	-3.8403	-3.3199	-1.7566	-6.5789
-11.341	-12.451	-9.8767	-12.197	-9.9399	-12.218	-11.731	-11.203	-10.524	-5.8347	-10.4	-12.964	-6.5618	-7.4608	-12.676	-12.795	-11.595	-15.685	-9.4209	-9.28	-9.3129	-12.509	-9.3298	-9.2642	-12.718	-8.5174	-7.6435	-8.7388	-12.734	-9.8993	-11.261	-5.2868	-11.983	-14.01	-13.237	-9.4783	-12.326	-9.0602	-9.7985	-10.532	-11.237	-9.9038	-12.502	-9.8335	-11.982	-10.203	-9.5229	-9.0701	-9.4074	-9.7933
-3.9589	-6.1602	-4.2983	-2.2096	-3.6259	-3.7534	-4.3563	-1.2608	-1.3241	-3.1633	-1.1329	-1.6775	-4.8086	-0.47015	-3.1652	-2.9896	-4.0293	-5.958	-3.7833	-5.1238	-1.2446	-4.9575	-1.5891	-3.3445	-3.1914	-3.0173	-4.0824	-3.4411	-2.1699	-0.56098	-3.8859	-3.0323	-6.7844	-2.9552	-4.1176	-4.9232	-3.1471	-5.0595	-2.8853	-3.5204	-3.4046	-4.8411	-4.751	-3.1793	-2.3125	0.75577	-3.2372	-4.381	-6.4391	-2.1074
1.4879	1.9171	2.5894	3.773	1.62	1.9124	0.47456	0.61512	-0.1991	0.016135	1.1578	0.87513	2.9244	-0.79887	1.4406	-0.43533	4.2687	0.67498	0.36615	-0.78154	1.805	2.6156	1.4866	0.57381	-0.76807	7.1809	1.0611	3.0434	1.2225	1.1028	2.5357	3.6165	1.9491	3.8063	3.7825	5.2135	3.8484	2.3384	-0.13677	1.2948	2.4564	1.8684	0.17635	0.48587	1.541	2.8076	2.6013	4.4094	4.8435	1.9837
-12.784	-9.4241	-13.695	-11.042	-8.4526	-12.509	-14.388	-12.692	-9.9016	-13.586	-9.3691	-11.545	-14.883	-13.46	-13.85	-9.7429	-12.746	-10.609	-9.61	-10.012	-14.234	-9.9564	-8.1298	-13.723	-8.5945	-7.3031	-9.9005	-13.05	-11.633	-9.9241	-9.2306	-10.71	-13.479	-10.709	-12.097	-12.195	-12.818	-10.482	-11.405	-8.155	-12.035	-10.944	-9.1413	-9.7014	-11.295	-9.5336	-13.624	-9.9379	-12.629	-11.955
-4.2469	1.2167	-0.60817	-3.6018	0.65582	2.3253	1.1404	-1.6417	0.39653	-0.93776	0.9692	-2.6554	3.2278	-4.0555	-2.4532	0.004392	-1.2929	-0.57973	-2.0287	1.7635	-2.8272	-0.57061	2.4005	1.0538	2.1472	2.0493	0.55464	-0.034051	0.24076	1.6024	-1.8625	-1.7435	-0.80826	-3.3193	3.1509	1.2702	1.7693	1.8715	-1.9877	0.41669	4.8774	-0.66844	-1.5409	2.2405	1.5576	-0.031631	2.156	-0.15963	1.7304	-1.0988
-0.72251	1.7633	2.8059	3.4526	1.6706	0.62111	4.168	3.4299	2.4435	1.4614	4.5242	2.0356	4.7269	2.1327	5.3904	6.2224	2.7912	3.9529	-0.0050499	0.84367	1.6735	2.608	1.6873	3.0499	3.2287	3.9395	3.1575	3.4585	3.1459	6.3249	2.657	1.5627	3.4563	1.401	1.7222	2.6438	0.87695	5.5108	1.9086	3.3063	3.9397	2.601	3.6691	1.8691	5.0841	1.9434	4.7023	1.5124	2.5783	5.148
-4.5013	-3.7847	-5.7253	-5.4427	-6.1827	-8.0559	-4.1016	-7.2774	-5.4383	-2.2022	-1.1548	-3.7333	-5.9838	-5.7458	-6.3712	-4.6132	-6.6523	-6.1847	-7.7331	-10.314	-3.1426	-6.2487	-7.2533	-3.4933	-5.3192	-5.815	-0.81786	-5.2615	-7.0615	-3.2726	-6.3486	-5.3075	-3.2381	-5.4877	-4.9484	-3.5694	-7.1647	-6.7717	-1.741	-7.3462	-9.504	-6.0471	-2.8948	-7.4127	-7.8488	-3.3661	-5.3487	-4.7107	-6.6224	-3.7857
-14.41	-16.798	-16.145	-12.743	-12.704	-17.721	-13.623	-13.585	-12.518	-14.73	-13.783	-10.789	-14.636	-14.918	-15.566	-13.471	-12.423	-12.412	-15.361	-11.645	-12.511	-13.249	-12.073	-10.71	-13.614	-15.412	-14.602	-13.215	-12.414	-9.9336	-12.324	-11.884	-15.194	-11.838	-13.63	-13.062	-14.336	-13.543	-13.458	-15.974	-14.559	-12.48	-13.489	-15.954	-13.974	-13.223	-14.841	-18.433	-11.287	-10.828
-10.798	-7.8906	-7.925	-9.5219	-10.875	-9.8023	-9.6413	-9.1383	-12.032	-14.768	-9.3802	-10.196	-10.298	-11.222	-12.102	-13.031	-12.172	-10.744	-11.52	-7.5659	-12.003	-9.411	-8.5052	-9.32	-12.186	-9.833	-10.525	-7.9499	-10.766	-11.738	-9.4043	-10.96	-10.657	-12.146	-7.4088	-9.9815	-10.553	-2.478	-10.432	-12.064	-10.131	-10.605	-10.378	-10.911	-10.094	-9.3334	-11.506	-9.9162	-8.7377	-9.3738
-15.287	-13.616	-15.234	-16.131	-14.045	-15.543	-14.329	-14.482	-12.487	-12.344	-11.399	-13.557	-12.906	-13.763	-15.028	-12.857	-13.228	-12.164	-14.499	-13.898	-14.872	-12.566	-14.444	-16.855	-15.899	-14.689	-13.935	-16.699	-13.918	-14.231	-14.046	-10.991	-12.933	-14.362	-13.807	-16.617	-13.595	-14.97	-14.473	-16.056	-11.753	-12.837	-11.368	-15.355	-15.957	-14.493	-12.247	-16.572	-13.607	-11.977
-0.82244	-1.3724	-4.9448	-3.0241	-1.0871	-3.0421	-1.3122	-4.3181	0.94787	-5.2749	-2.4841	-0.99624	-3.0987	-2.7233	-2.951	-4.5783	-3.8394	-2.4519	-1.489	-3.3947	-2.7551	-3.6812	0.4598	-3.5728	-4.534	-1.8272	-2.9991	-2.7456	-2.7234	-2.7669	-1.4738	-1.5853	-2.9343	-5.1544	-1.4341	-2.2053	-6.6913	-1.1612	-2.8597	-0.65702	-1.6265	-2.6221	-4.953	-0.30089	-2.1932	-3.8462	-1.3688	-0.17534	-0.96837	-3.3777
-10.754	-12.577	-10.552	-11.995	-10.655	-11.113	-10.94	-10.823	-12.442	-9.2101	-15.871	-11.286	-10.988	-14.463	-10.757	-13.296	-12.564	-13.06	-13.148	-12.864	-10.873	-11.723	-13.379	-11.504	-10.223	-15.824	-11.31	-10.185	-13.012	-12.372	-11.865	-13.325	-15.721	-11.289	-15.495	-10.512	-12.501	-9.5432	-12.668	-13.814	-12.456	-11.492	-9.94	-8.8395	-11.073	-12.343	-9.989	-11.51	-10.429	-13.981
-11.234	-12.47	-14.907	-13.622	-15.24	-11.296	-12.729	-14.904	-12.059	-12.99	-13.39	-11.316	-14.208	-15.895	-14.984	-10.281	-13.465	-16.659	-11.598	-11.612	-13.1	-14.141	-15.046	-8.6217	-14.171	-13.261	-16.176	-13.81	-14.892	-14.952	-10.563	-11.676	-12.276	-13.669	-17.451	-12.79	-11.65	-14.006	-11.457	-13.421	-12.616	-15.301	-17.549	-13.055	-12.307	-9.892	-13.747	-12.374	-14.36	-13.808
-7.3977	-9.4556	-10.586	-9.3068	-9.5844	-14.486	-10.87	-10.596	-8.0927	-12.941	-10.859	-11.818	-12.878	-9.9548	-11.356	-13.603	-9.6611	-11.398	-12.131	-13.884	-10.555	-13.411	-11.683	-13.816	-11.562	-10.989	-12.66	-9.7553	-13.005	-9.7261	-10.475	-9.1306	-12.001	-9.6374	-14.246	-8.6203	-11.686	-12.869	-10.889	-11.133	-8.5198	-9.3456	-11.036	-11.719	-11.322	-12.431	-8.1971	-12.014	-9.1297	-8.3978
-15.931	-15.694	-14.491	-16.105	-18.591	-12.3	-13.75	-16.493	-15.631	-15.598	-16.047	-15.972	-15.214	-13.534	-15.986	-13.523	-15.276	-11.608	-15.704	-13.845	-16.499	-15.893	-16.955	-14.412	-12.545	-12.383	-12.901	-14.706	-13.886	-10.737	-15.693	-14.083	-14.367	-13.063	-13.835	-13.62	-11.389	-15.145	-15.996	-14.496	-17.553	-14.563	-16.601	-15.109	-13.667	-15.952	-14.242	-11.171	-13.274	-15.793
-5.5791	-4.785	-4.4961	-4.0459	-5.7123	-5.1879	-3.9225	-4.7282	-1.7528	-5.6347	-6.3195	-3.8834	-4.4164	-2.3718	-4.7241	-2.2032	-5.3149	-4.4808	-5.3311	-3.7214	-5.2852	-3.3004	-5.5715	-5.6564	-2.6556	-4.339	-4.9427	-2.9275	-4.3842	-4.4616	-5.7151	-4.6913	-3.2649	-3.7402	-6.7515	-6.533	-6.6932	-2.6133	-4.0934	-7.0483	-3.8033	-2.5384	-4.2428	-4.6463	-3.3813	-3.6964	-4.1834	-2.92	-6.8587	-3.682
-5.5671	-3.0663	-4.338	-6.8742	-3.3464	-7.9543	-3.6622	-5.0152	-5.0848	-6.0161	-6.1076	-5.6823	-6.4414	-3.427	-5.4266	-6.0485	-5.0735	-0.50741	-2.3064	-1.2938	-2.505	-5.9459	-3.2656	-5.3866	-6.3469	-6.2441	-4.2437	-4.9971	-3.9048	-2.611	-6.6016	-3.0545	-8.9618	-5.5494	-6.78	-4.6662	-3.4648	-3.9253	-1.8094	-6.2317	-5.7306	-5.6559	-6.2894	-5.22	-6.4741	-6.824	-6.2593	-5.8371	-2.5954	-5.0795
-8.5001	-12.173	-11.74	-11.078	-8.8817	-15.299	-14.679	-10.065	-11.302	-7.4913	-13.061	-12.817	-14.093	-13.54	-12.243	-13.633	-11.564	-13.421	-9.5054	-11.184	-9.8731	-7.2555	-12.28	-10.167	-12.51	-14.129	-13.586	-13.418	-14.07	-12.502	-13.343	-12.482	-13.665	-11.366	-12.631	-14.895	-10.44	-12.724	-13.242	-13.588	-13.205	-9.3417	-13.651	-14.972	-10.907	-6.9364	-12.793	-9.7806	-11.212	-11.436
-9.6987	-10.199	-10.911	-10.795	-11.066	-10.865	-10.452	-9.667	-9.9573	-11.896	-10.903	-8.3729	-9.4518	-8.4565	-11.163	-11.068	-8.0317	-11.755	-10.375	-9.9865	-8.7752	-11.761	-11.59	-8.477	-10.286	-10.163	-10.178	-9.5891	-7.2762	-9.7612	-9.0029	-8.8681	-9.1581	-7.5856	-10.734	-8.4346	-9.6301	-8.9994	-10.408	-9.3806	-4.6644	-11.312	-13.925	-8.7524	-9.0162	-14.648	-9.0552	-12.934	-9.6602	-9.5062
-11.873	-10.484	-12.901	-13.341	-10.908	-9.2518	-12.638	-13.81	-13.138	-13.974	-13.775	-11.111	-8.9981	-12.312	-11.724	-12.236	-10.155	-13.002	-11.241	-13.168	-8.9318	-10.33	-12.988	-9.2178	-12.251	-9.1279	-12.163	-10.642	-11.191	-11.297	-12.202	-12.099	-7.9861	-13.161	-12.694	-10.498	-12.942	-9.9362	-10.765	-13.634	-10.426	-10.142	-13.261	-8.2944	-11.484	-13.464	-11.656	-13.841	-11.441	-7.9606
1.046	5.6335	-1.2561	-0.33533	4.4724	2.0395	3.7794	2.8843	3.8392	4.3656	2.5748	2.2668	3.4615	2.2978	4.6216	4.9852	2.0194	4.7334	1.4086	2.1551	2.2929	6.1443	1.6352	2.1515	0.65167	6.9615	2.4495	6.428	5.7519	1.3285	1.3801	5.4566	-0.5576	-0.12967	6.3124	4.0319	2.1299	4.2735	2.0172	2.0264	1.6701	5.281	2.4791	5.9677	1.2086	0.89306	1.9466	4.6212	2.8171	4.2484
-15.298	-14.698	-13.923	-16.578	-17.62	-13.129	-16.509	-12.067	-13.869	-15.566	-13.427	-14.693	-13.274	-12.798	-12.385	-17.205	-12.069	-14.761	-14.905	-16.624	-16.206	-14.032	-13.997	-16.798	-14.273	-16.993	-17.086	-14.229	-18.699	-13.294	-15.555	-14.152	-10.4	-18.705	-17.479	-17.166	-13.448	-16.888	-17.931	-12.554	-14.469	-13.237	-13.685	-15.598	-12.803	-13.771	-13.964	-14.531	-15.19	-14.572
-3.6043	-5.6202	-4.706	-3.4973	-3.646	-6.7658	-5.4036	-3.9071	-6.5865	-4.1141	-4.7337	-2.5301	-4.8171	-8.4877	-1.6256	-1.2403	-4.3985	-3.3032	-5.0569	-6.1597	-3.8211	-3.5837	-3.9237	-3.8669	-3.5238	-4.2796	-3.7277	-1.8383	-1.7759	-4.2737	-1.5267	-4.9029	-2.3788	-3.1206	-2.3628	-2.4098	-8.2921	-3.2571	-6.5856	-2.0354	-5.0968	-5.0706	-2.9273	-7.5249	-2.0682	-4.862	-4.2119	-4.314	-1.1573	-3.0656
-9.0312	-7.4934	-9.6331	-11.866	-10.091	-9.1455	-6.3174	-9.3817	-5.6827	-10.721	-9.5201	-12.131	-9.7539	-5.9646	-5.6949	-11.555	-8.0444	-11.196	-7.5332	-10.229	-12.475	-11.185	-10.445	-10.234	-10.685	-5.9137	-11.416	-11.636	-7.1498	-8.7915	-11.641	-12.438	-9.4159	-11.89	-6.8475	-8.0216	-10.59	-11.277	-11.145	-10.665	-12.662	-8.578	-10.217	-12.86	-10.441	-7.8118	-12.792	-10.174	-11.333	-5.1284
-3.4818	-2.2956	-1.0571	-2.2691	-1.8378	-3.9163	-4.0942	-2.922	-3.3509	-3.6134	-3.7974	-4.727	-3.222	-2.5115	1.4248	-4.3041	-1.1712	0.27374	-3.8382	-1.9882	-3.5207	-1.4743	0.45947	-1.0698	-1.7771	-4.9373	-3.841	-0.5215	-5.9698	-1.3122	-2.9201	-6.1541	-5.2711	-2.3121	-1.3592	-3.338	-2.2435	-0.75983	-3.6855	-2.6881	-4.1049	0.94313	-4.084	-5.2813	-2.0222	-4.9394	-1.1546	-6.542	-3.289	-2.8665
6.7194	3.7209	2.8615	4.4359	4.0671	6.9706	3.768	2.1821	6.1185	4.6127	3.7365	3.6599	4.4958	8.6218	3.164	6.242	8.4668	4.244	1.7576	1.7202	5.4495	7.0782	4.7825	1.5389	6.0457	4.0478	3.642	2.4859	5.7345	6.5817	3.3672	4.1947	5.2676	6.0289	4.9591	4.0894	6.7724	2.8495	7.3866	8.3422	4.6729	5.5244	7.8741	3.2583	6.1716	3.2122	3.0256	2.9012	6.3696	2.1523
6.3456	6.2663	5.9705	7.5902	6.1899	5.1949	10.886	6.6547	2.646	3.9407	4.2453	5.1647	6.0951	6.6993	7.7018	5.9918	7.4955	4.6215	7.7979	8.2023	7.5818	7.2776	6.4685	8.2334	7.9111	7.3835	9.5475	4.3349	5.0999	6.1443	8.7998	5.6582	5.5498	10.198	7.7172	3.842	8.4227	2.8752	11.099	6.3676	2.8134	6.4251	9.1204	5.5681	5.0061	4.7903	6.103	6.2049	5.9964	6.1334
6.1051	2.4623	4.6458	2.6101	6.8529	6.1504	2.7899	4.1488	3.718	5.531	5.8672	2.6718	3.2531	4.3587	6.7088	3.561	4.5583	6.0593	4.7758	3.2758	3.6503	3.2572	6.3807	6.5795	3.9823	6.9219	4.2633	4.3341	3.3092	5.6125	6.3669	4.7134	2.9749	6.3942	5.8519	1.7766	5.471	8.7492	3.6395	6.6517	4.2432	5.5398	8.3238	6.0112	4.5571	4.2174	2.9472	5.0717	5.1374	6.6792
4.3838	1.0986	3.0096	5.1334	2.7848	4.1705	5.2638	2.9814	1.7404	2.3936	3.8311	5.3468	2.4885	1.9626	-0.99667	3.3778	3.8663	1.1162	0.17446	2.3487	4.2611	1.7806	5.2806	4.1241	1.9978	2.1077	5.4811	1.2002	4.5764	3.7367	4.9245	6.9867	0.77337	6.0306	3.6949	3.9825	-1.139	2.522	3.5794	4.217	3.7209	2.7923	3.9085	2.7498	2.7385	2.1916	0.44231	4.6044	1.7801	-1.7246
5.9842	4.1477	4.1179	4.825	6.6359	4.4889	2.4602	5.5947	4.7624	4.6711	3.8895	5.6582	5.9949	6.727	2.9291	4.3225	5.5109	3.764	5.5038	4.2456	3.2437	1.5674	1.5715	4.4952	0.80612	4.4449	3.7928	3.2376	5.4854	3.8306	3.3997	6.5247	6.5096	3.0789	3.2495	4.0014	2.5163	3.5793	2.3273	4.6422	4.5898	7.7465	4.5903	4.5825	5.3653	1.6126	3.8878	5.5018	2.8911	6.1055
-6.8613	-9.1117	-10.222	-10.199	-9.0899	-11.553	-9.7441	-13.066	-9.9115	-8.4353	-11.61	-10.132	-8.1503	-11.528	-8.601	-11.429	-8.5767	-11.128	-13.572	-10.775	-13.346	-8.0355	-9.8193	-10.323	-9.1824	-11.732	-10.351	-10.124	-8.9888	-11.309	-12.013	-10.986	-10.307	-12.288	-11.902	-9.9551	-12.716	-12.413	-12.881	-11.849	-7.7772	-9.4946	-9.797	-11.537	-9.1833	-11.677	-10.56	-10.207	-13.43	-9.7624
6.8661	2.4952	1.0702	3.7236	1.7201	2.0856	-1.6546	4.2746	0.06685	3.4958	1.9684	2.3121	1.4468	3.5903	4.519	2.4707	2.0164	0.9609	0.36562	2.2135	-0.71059	0.92177	4.3649	-0.1423	3.6897	4.992	2.693	1.6631	2.0005	2.905	3.2446	3.0994	2.0822	3.432	3.8241	-0.04776	1.4476	3.8848	4.6276	1.1933	0.40996	0.59355	2.4694	3.5021	1.6137	2.8827	3.9586	-0.22475	3.2644	-0.14664
-11.966	-14.811	-13.43	-11.698	-12.319	-15.035	-14.073	-12.604	-12.95	-15.673	-13.653	-13.758	-19.095	-12.754	-13.046	-14.397	-13.153	-15.357	-11.935	-13.804	-12.418	-15.13	-13.404	-12.89	-10.113	-12.39	-9.6531	-13.987	-9.4717	-15.862	-11.958	-15.151	-11.092	-15.02	-9.2226	-10.832	-13.237	-9.8091	-11.426	-15.508	-15.255	-13.658	-12.609	-12.871	-10.587	-12.599	-12.738	-12.957	-12.198	-12.88
-4.8487	-1.1685	-2.424	2.1517	-5.8759	-2.7135	-2.6022	1.7961	-2.3344	-0.88128	-2.2184	-1.9125	-2.9364	-3.3286	-3.3678	-2.8814	-6.797	-1.4977	-1.5856	-1.586	-0.64135	-1.3884	-5.772	-1.0142	-3.8384	0.12876	-0.92381	0.81686	-2.5624	1.2579	-1.6019	3.1794	-3.5694	0.17342	-0.61368	-2.2142	-3.088	-2.1093	2.0917	1.8873	-1.8497	-1.4457	-2.7046	-3.7697	-2.0554	-3.2499	-0.83217	-3.3557	-0.54738	0.54885
-2.398	-5.5488	-4.0078	-0.90865	-2.6663	-3.9013	-2.312	-1.4597	-1.3269	-2.7462	0.080177	-2.6442	-3.3891	-0.45718	-3.4392	-0.60305	-3.1403	-3.6121	-1.4237	-4.6442	-4.1941	-2.6543	-6.5236	-2.964	-2.2949	-3.9663	-6.8728	-2.541	-1.9704	-3.4617	-3.366	-1.9622	-3.7028	-5.582	-3.1067	-0.95151	0.91278	-5.2376	-3.9756	-1.0313	-5.1442	-3.4252	-1.0423	-0.84197	0.69912	0.54029	-3.4196	-3.0455	-2.2066	1.1247
-8.1905	-10.096	-9.1908	-11.789	-14.184	-12.725	-12.742	-10.56	-10.56	-11.131	-6.6588	-10.219	-9.1955	-10.87	-11.407	-7.4606	-11.18	-12.975	-11.065	-9.3281	-9.0273	-8.6518	-11.683	-10.094	-7.8698	-9.93	-10.308	-11.348	-10.043	-9.6308	-12.875	-10.077	-8.9966	-9.3282	-10.884	-12.796	-13.01	-9.7904	-5.3859	-10.006	-9.576	-11.868	-9.6054	-12.743	-6.2453	-10.62	-14.987	-10.28	-9.6892	-11.801
-23.324	-24.415	-25.008	-20.802	-21.251	-21.181	-19.752	-20.876	-25.968	-20.849	-20.065	-21.728	-21.686	-22.856	-21.674	-23.006	-21.562	-19.877	-20.73	-25.454	-22.49	-21.427	-23.889	-24.479	-23.345	-22.123	-20.193	-23.594	-18.317	-23.1	-20.149	-19.775	-19.869	-24.226	-21.845	-22.152	-27.6	-22.869	-21.205	-23.109	-21.411	-24.128	-21.375	-20.268	-21.326	-20.471	-20.636	-21.012	-20.597	-23.995
-2.9315	-5.9973	-4.3805	-5.1491	-2.5634	-1.5117	-5.3018	-2.166	-3.2306	-2.4046	-5.4192	-4.6636	-5.2352	-4.0905	-7.3433	-5.4315	-4.3755	-6.2002	-0.76777	-5.1864	-3.392	-6.6064	-1.6774	-3.1691	-4.7461	-2.7286	-2.6469	-3.3126	-5.5427	-1.4156	-5.9988	-4.8345	-3.0351	-2.0606	-3.534	-1.6798	-4.3601	-4.8337	-0.66413	-1.6644	-2.9855	-5.7345	-2.4874	-0.87936	-5.1383	-5.6093	-4.2091	-7.8441	-6.4714	-3.6722
10.077	9.0289	9.7411	10.34	7.7502	4.6696	7.8788	8.7161	9.2314	13.247	10.622	8.2221	8.1757	7.4461	10.653	10.787	10.162	8.2102	9.8827	10.166	8.0257	10.464	9.7507	9.8253	7.5011	11.699	11.52	7.4392	8.6815	9.973	10.477	9.0452	9.3631	8.3875	11.205	10.211	7.1021	9.1955	8.4358	8.368	10.689	7.7071	9.8291	9.4659	10.981	9.6955	8.2603	8.1779	11.815	11.589
-3.4904	1.1087	-1.945	-0.30246	-1.2169	-1.818	0.093548	-4.0302	1.8759	-0.27836	1.2151	-1.0388	0.38552	0.10395	-0.86347	0.040324	-2.0507	-1.6551	1.0025	-4.4352	-2.784	-2.6983	-1.5117	-2.1015	-1.3067	-1.8332	-1.167	-1.3421	1.1777	-1.2797	0.35484	-3.1147	-1.5855	-1.8602	-2.7596	2.3371	-0.8823	-1.1956	-0.44978	1.7033	0.35463	-2.467	2.856	-0.45689	1.2363	-2.9123	0.99671	-0.29178	-5.5202	0.12541
-10.962	-13.631	-13.938	-11.764	-11.59	-10.174	-7.5417	-8.8036	-10.028	-12.08	-10.15	-9.0467	-13.177	-11.719	-8.7931	-13.023	-12.148	-11.296	-13.941	-12.817	-9.2352	-11.96	-12.838	-11.547	-12.806	-9.7024	-13.919	-14.452	-15.841	-12.481	-11.968	-11.761	-14.482	-12.96	-11.598	-11.664	-12.182	-9.2016	-10.657	-9.4179	-10.538	-12.128	-10.588	-12.534	-11.682	-9.6444	-12.465	-13.187	-12.706	-11.41
-0.39804	-2.0587	-4.5091	-0.52985	-1.8558	-2.8147	-4.9703	-2.2491	-7.3546	-1.315	-1.6038	-3.2956	-1.1017	-3.016	-2.6339	-0.83044	-3.8469	-3.4911	-1.2935	-3.5811	-1.6091	-0.12652	-0.39534	0.33825	2.233	-6.0258	-0.92861	0.55121	-2.4128	-0.87168	-0.61035	-2.121	-4.1449	-1.4378	-3.99	-3.3016	-2.6911	-2.8453	-4.8518	-2.2397	-3.9936	-3.5074	-4.5883	-1.1228	-3.256	-1.4138	-4.749	-4.8177	-5.5561	0.69394
10.139	7.0614	5.8552	3.723	1.8752	8.3196	6	5.9863	8.402	4.365	8.0838	4.0605	6.4174	8.3635	5.2306	1.6955	6.0413	5.1433	4.7763	2.1393	8.7091	8.4818	5.4703	6.9628	4.7616	6.363	6.2297	3.7279	8.1563	5.9065	6.1043	5.693	7.9112	6.6482	4.5891	5.7243	7.5502	4.0811	6.0471	1.9569	4.583	7.9731	5.4829	5.1545	5.932	4.4955	6.6505	3.1614	2.9996	3.5436
-2.6296	-3.3689	-1.5899	2.2	2.6154	2.5455	1.4629	0.24691	1.9641	-1.9456	-0.70306	1.0062	-0.36942	-1.769	-1.1694	-1.3664	1.7384	0.022603	3.3431	0.054244	-2.1731	-3.1988	-3.8459	-2.1072	1.1095	0.19812	-0.84868	-0.77833	-0.66538	-0.4824	1.303	-1.3949	-0.37485	-1.3232	0.96342	1.9218	2.4904	-1.7384	-2.8905	2.6786	-1.2432	-0.9004	-0.84481	-2.8511	2.0175	-0.80691	1.3467	0.36858	-0.80409	1.9284
-5.3283	-5.3074	-5.5407	-3.0583	-4.1774	-8.4725	-5.6895	-7.7248	-5.6207	-5.1755	-6.7203	-4.7696	-7.6983	-7.8925	-6.7771	-6.9855	-3.553	-6.2035	-6.4103	-3.7935	-5.3472	-5.4071	-3.7959	-2.0008	-3.181	-6.4604	-6.0763	-5.1365	-5.7818	-6.7248	-4.0641	-7.4226	-8.6208	-2.3132	-5.742	-3.4653	-2.7833	-5.4099	-6.3495	-4.5966	-7.3107	-8.8476	-4.9301	-5.793	-8.4329	-2.5598	-6.1227	-8.461	-5.4085	-6.6669
-1.249	0.30928	7.0842	0.69786	3.8136	3.6445	2.3632	2.837	-0.33586	1.5468	3.8954	3.4749	2.6442	3.1045	1.6139	-1.1518	2.1728	3.3288	3.2846	3.667	3.337	0.5918	2.4047	3.2676	-5.6323	4.6657	1.5121	-0.14862	0.1917	3.3288	1.2929	-0.64511	4.6477	2.5362	3.0116	0.89055	3.7712	2.2343	4.3847	2.959	2.3022	-1.0168	2.0045	1.8788	-0.47216	0.15244	-0.3957	2.5459	0.30484	1.1788
-22.144	-24.255	-22.67	-21.911	-21.174	-22.111	-23.526	-23.379	-20.375	-23.031	-19.892	-23.216	-19.418	-22.317	-20.102	-23.349	-22.271	-22.264	-21.789	-20.702	-19.877	-21.199	-21.309	-23.329	-21.292	-21.867	-22.167	-24.573	-21.412	-23.734	-19.328	-18.531	-23.427	-23.915	-24.368	-21.905	-21.173	-20.474	-21.913	-21.741	-23.226	-20.019	-22.495	-22.833	-24.675	-20.682	-20.311	-18.93	-22.36	-17.986
3.8535	2.4665	0.66896	2.4305	0.67393	-0.023666	2.137	2.0227	0.45204	1.3732	2.2613	0.40152	2.2477	-0.32676	2.9544	1.3247	0.43824	1.7143	1.1939	4.0825	-0.71708	2.7214	-1.1568	3.0853	0.38139	3.1784	-0.3081	1.2719	3.1863	4.3535	2.4233	2.2728	2.0318	1.3862	1.2311	0.38181	-0.33174	4.2672	4.7271	0.58887	4.5229	4.4432	2.2226	1.8862	3.4736	3.3896	2.4349	1.6669	-2.1452	1.1407
-13.578	-11.621	-14.34	-12.801	-15.614	-12.479	-10.032	-16.354	-12.622	-15.471	-10.975	-17.751	-13.7	-14.064	-10.426	-13.704	-15.214	-14.152	-15.336	-12.033	-11.747	-13.995	-15.08	-12.917	-15.547	-14.769	-15.128	-16.751	-14.62	-13.919	-15.055	-13.56	-15.305	-14.684	-16.871	-17.199	-14.098	-14.322	-14.061	-15.303	-18.497	-14.742	-13.209	-16.3	-12.397	-16.264	-13.05	-16.248	-14.836	-15.58
-2.2001	-2.1124	-3.7193	-2.5406	-5.0079	0.063108	-3.3078	-1.4782	-1.395	-2.0544	-2.0041	-3.7055	-0.38672	-0.7996	-3.3733	-2.3576	-2.2008	-0.62927	-2.4648	-0.43942	-3.7208	-3.5081	-0.93141	-2.3318	-6.3069	-4.0626	-3.5825	-1.4045	-4.6007	-2.2968	-1.8322	-3.1644	0.47422	0.40122	-3.4403	-4.1235	-3.7999	-2.2395	-5.1616	-1.2306	-2.4555	-3.8007	-1.7941	-4.1879	-6.0838	-3.7969	-6.1454	-4.8199	-4.4541	-2.2593
8.937	8.8671	6.5964	6.2857	7.0402	9.044	5.3474	5.4643	6.7655	4.6894	8.5307	6.6478	6.7894	6.9635	4.8135	6.6841	9.0114	5.8721	7.3919	3.2088	5.9105	8.9783	8.2024	4.6936	9.3389	4.7284	6.8882	8.8772	10.333	5.1412	8.581	6.3729	4.2343	9.4072	5.9671	7.2418	6.215	5.3329	4.6735	3.9959	10.086	6.3825	7.2992	6.2431	6.2333	5.9081	11.344	5.1895	3.8793	9.6317
-2.9161	-3.2463	-0.022397	-4.4573	-1.9692	-4.5491	-2.1701	-2.1925	2.7192	-3.1333	0.92805	-5.3275	-2.5414	-4.2062	-1.3815	-2.9661	-3.4239	-4.3696	-0.0015502	-2.8371	-0.70921	-5.4759	-1.1475	-2.197	-2.5251	-0.8889	-2.2026	-1.7247	-2.8163	-1.4101	-2.1714	-1.3853	-2.9276	-2.0146	-0.43171	-1.2437	-4.9752	-5.062	-0.88729	-2.5858	-3.7748	-3.6256	-1.3741	-5.628	-2.775	-2.044	-1.3485	-3.6647	-2.7974	-2.0752
-10.848	-9.4958	-9.3458	-7.821	-10.033	-7.9539	-11.356	-11.551	-9.4898	-6.2391	-10.25	-10.661	-10.855	-7.7162	-11.231	-9.5098	-7.2861	-7.6334	-12.572	-8.7009	-7.7892	-9.3118	-7.1054	-9.045	-8.2438	-8.6999	-7.2723	-7.7653	-8.0177	-6.4237	-9.7634	-10.862	-7.184	-10.167	-11.11	-10.352	-10.367	-10.571	-9.0016	-8.6178	-8.8617	-9.409	-9.9977	-7.7605	-9.763	-7.9594	-7.6784	-9.5888	-7.7023	-7.244
1.3631	-1.1995	0.35486	0.092364	3.0132	1.2299	2.7568	-1.4636	-1.7492	1.7705	1.0543	3.4977	5.2312	-0.18719	1.983	0.50214	1.0562	0.29048	2.015	1.196	0.75466	0.10173	0.35156	2.8552	1.1227	-0.95626	3.2938	0.16178	4.1168	-0.73792	1.8178	3.5481	0.53987	0.49045	0.42618	1.5077	-0.79942	1.0793	1.457	0.55151	0.38008	1.228	0.016784	3.4467	1.9048	1.6086	2.0588	3.0866	1.9637	1.9707
2.8614	5.1417	4.4555	2.9205	-3.869	0.10715	2.9293	2.9794	-1.0211	-1.5773	2.959	0.19326	-0.55407	-0.29394	4.2989	0.79966	4.1595	-1.8595	0.48747	1.9315	1.704	0.63627	2.739	0.73943	-0.43122	-0.70928	3.4311	0.75176	1.838	-0.39425	1.9437	1.3315	3.4993	-1.5763	0.56635	-0.77743	0.93982	1.4324	0.056412	0.96957	0.80044	-0.87764	0.25898	1.4416	1.1912	2.2879	2.1864	3.2976	-0.84576	-1.283
11.758	9.2617	6.8733	9.0903	5.8095	8.6743	9.5948	7.5684	13.653	11.15	11.139	11.876	8.7493	11.516	10.801	9.2002	9.8439	11.095	10.104	9.162	7.2345	10.695	9.9701	7.9402	7.5001	9.0078	7.6968	7.9104	9.1592	11.424	8.4402	9.5828	7.7831	11.707	9.9469	6.9275	7.2685	7.7248	11.911	6.7753	10.759	11.138	12.264	9.7519	8.1087	8.2612	11.164	12.522	8.5501	9.1275
-7.2792	-7.1636	-8.2652	-8.2155	-2.4525	-5.8265	-6.4579	-6.1204	-9.1266	-5.2461	-8.9336	-5.1048	-5.3443	-5.4678	-4.5337	-6.7508	-6.8213	-8.2737	-5.2776	-1.8159	-6.7083	-6.7266	-10.245	-3.9927	-6.2235	-7.6306	-8.2937	-8.0169	-6.224	-5.5863	-9.241	-3.8976	-8.1337	-7.5897	-3.3505	-8.0947	-8.3356	-6.8198	-5.2115	-7.6675	-5.978	-5.6681	-6.4643	-6.7396	-10.019	-7.1074	-3.9123	-5.573	-6.0215	-4.5364
-1.2321	-6.7806	-1.2161	-4.4051	-4.302	-3.9252	-5.7544	-1.4222	-0.92634	-2.9807	-3.2293	1.1326	-5.6817	-3.0823	-2.5361	-2.3242	-3.3245	-2.9776	3.4998	-2.8853	-4.3653	-3.6036	-5.9089	-3.3138	-1.7497	2.7452	-3.1448	-1.2124	-4.0257	-3.7693	-2.4707	-3.996	-3.4205	-4.2267	-0.33213	-1.9594	-0.68253	-1.1889	-5.5563	-3.2419	-2.5651	-3.089	-4.5807	-3.1565	-6.3095	-1.3386	-3.1719	-2.5924	-6.2363	-4.0513
-2.4096	-5.6407	-5.6475	-3.4572	-7.7285	-6.437	-5.0844	-7.0259	-3.2858	-3.2136	-6.2696	-2.7398	-6.1198	-6.5931	-5.2576	-3.6054	-3.5781	-3.1492	-5.4046	-7.1258	-5.6252	-6.6423	-3.63	-4.9512	-6.41	-6.7795	-3.8437	-4.8229	-5.221	-5.5013	-8.6013	-5.6671	-5.8572	-6.9561	-5.8877	-4.0286	-8.2861	-8.2216	-7.0925	-4.2637	-4.1891	-8.4751	-6.7227	-5.7418	-2.8304	-5.0825	-7.4618	-3.7986	-3.8427	-6.426
2.2561	2.7556	2.3981	6.7012	2.4551	2.831	3.4054	3.0943	3.518	5.2621	1.6591	3.0129	2.5897	5.0324	-0.57759	1.5702	-0.78968	4.3123	5.5613	-2.0583	2.5313	5.8562	5.4224	-1.9515	1.5394	1.4008	3.7724	5.6124	3.3158	3.8989	1.5337	5.9311	5.1078	3.2758	4.8898	3.1035	1.6383	1.1703	3.0025	2.2003	2.6538	2.3534	1.904	2.3896	5.7503	3.1238	2.6927	2.468	1.9598	-0.62273
-20.91	-24.049	-21.211	-20.35	-21.112	-19.993	-21.396	-23.294	-22.208	-20.714	-22.926	-23.909	-21.889	-24.151	-22.583	-22.01	-23.376	-22.833	-20.624	-20.478	-25.153	-22.533	-20.365	-23.102	-25.386	-22.016	-22.279	-21.801	-19.955	-23.216	-23.958	-20.234	-19.97	-20.485	-23.756	-22.684	-20.859	-25.688	-22.46	-21.092	-24.454	-20.806	-20.793	-23.39	-23.967	-21.623	-22.499	-23.697	-16.387	-22.716
-12.064	-5.8341	-9.871	-11.187	-9.919	-11.217	-11.346	-7.5884	-10.911	-9.917	-6.2946	-8.0158	-5.9051	-12.229	-8.665	-8.4718	-11.036	-7.4783	-11.568	-11.681	-7.3618	-5.1827	-9.0395	-10.923	-7.2756	-8.8066	-10.26	-6.5647	-9.3663	-8.4788	-11.162	-7.8598	-7.2718	-8.4241	-8.3958	-10.57	-4.9709	-9.7165	-8.3615	-10.227	-8.7608	-10.867	-10.486	-11.664	-6.8687	-10.425	-6.6442	-5.4083	-7.05	-10.444
-9.6156	-10.104	-8.4527	-7.9699	-9.9303	-7.9285	-8.9171	-10.096	-11.829	-8.6112	-11.256	-8.6263	-6.1375	-6.3495	-9.0501	-8.7665	-7.6541	-7.6705	-11.681	-10.742	-8.1514	-11.972	-8.0923	-8.1048	-8.981	-11.158	-8.8638	-10.213	-9.4222	-10.194	-8.0634	-10.521	-7.4231	-7.3755	-6.1268	-9.1904	-10.491	-7.9627	-11.847	-7.8985	-9.5769	-12.662	-12.29	-6.334	-9.2472	-9.4744	-6.7588	-9.1661	-8.3303	-8.9939
-4.5027	-0.96007	-1.4624	-4.6397	-5.7716	-3.1626	-4.5432	-4.5313	-2.1605	-0.68097	-2.0252	-6.3085	-3.6468	-0.0059485	-4.6886	-6.8241	-3.9348	-3.3231	-3.3529	-3.0724	-5.092	-1.4461	-6.1449	-1.6614	-4.9097	-4.0124	-4.7329	-3.0896	-2.839	1.4486	-2.1998	-6.0775	-3.4784	-6.5144	-4.9828	-2.8879	-4.7707	-3.37	-4.2375	-5.1969	-1.0319	-2.0435	-4.1815	-0.64444	-4.0466	-5.6517	-4.4368	-0.50664	-3.9267	0.16843
-3.6667	-0.41724	-5.2602	-3.5519	0.68014	-2.0691	-1.522	0.71286	-3.5558	-2.2144	-3.4868	-1.5316	-1.0739	-3.7738	-6.0417	-2.2308	0.38705	-3.6894	-1.1519	-2.2437	-1.6886	-1.9098	-0.91642	-1.6799	1.3475	-2.4345	0.66613	0.20506	0.35305	0.0017553	-3.4831	-1.7746	-3.2043	-3.1514	-5.3772	-2.9491	-2.5028	-4.2196	0.30659	-1.715	-0.93241	-3.118	-2.2983	-3.6103	-4.9134	-7.0742	-3.3664	-1.0764	-2.0434	-1.3596
-4.9472	-5.733	-6.745	-5.424	-7.5736	-4.487	-5.2653	-8.2415	-7.6256	-4.295	-7.4145	-7.5138	-7.9552	-8.6681	-6.4088	-5.0371	-3.2707	-6.6038	-6.1587	-9.3037	-7.7655	-6.8373	-4.7	-8.6985	-6.9288	-6.24	-6.3769	-5.0501	-5.0418	-6.8588	-5.9298	-3.7663	-7.8669	-5.3375	-5.2254	-4.6403	-4.0681	-7.3882	-7.6531	-4.8917	-7.7472	-4.2716	-2.6841	-3.55	-4.5015	-5.6739	-5.1437	-4.4959	-8.444	-5.961
5.4732	9.2005	5.1558	9.8958	9.3709	3.6159	7.4246	9.7799	8.8033	6.3267	4.3156	8.2156	8.3203	10.649	4.9457	5.7957	5.1024	8.3751	8.0818	6.7887	6.0233	7.7875	7.2296	8.3537	5.2081	8.863	9.4672	8.1945	8.2687	8.2074	5.7955	7.9991	3.9752	10.322	6.539	6.0561	8.0825	7.9734	4.468	7.8682	5.6182	8.6986	4.0416	4.9118	5.2718	7.424	8.2227	7.0933	8.3635	8.9017
0.5914	-2.444	0.44445	1.1518	2.1884	-2.4704	-2.6978	-3.4194	-1.5086	-0.67757	-0.656	-3.6467	2.582	-4.4701	0.49541	-1.3058	-0.87005	-0.56749	-2.0835	-2.883	-1.9647	-1.2908	-1.6009	-1.5997	1.5465	-3.4373	1.3756	-1.2822	3.0852	0.11916	2.9398	-3.4448	-2.2473	-1.9923	-2.8063	-5.4651	-1.6181	-1.073	-1.2645	-3.4044	-2.5117	-3.2917	-1.3835	0.063874	-0.12168	1.1162	1.079	-3.138	-0.019233	-4.799
-2.3439	-3.2166	-6.3858	-8.9641	-3.7987	-6.184	-6.568	-6.2507	-2.4165	-3.9436	-3.3363	-5.2603	-3.9329	-3.9956	-2.9956	-5.4751	-3.104	-4.3924	-8.4187	-5.2088	-4.565	-4.0689	-1.3366	-4.9355	-5.3981	-5.4701	-2.3563	-5.3566	-4.1582	-5.2666	-3.8235	-6.5263	-1.5081	-2.8758	-6.0537	-0.31927	-5.8322	-1.4632	-0.1879	-6.2517	-3.9721	-3.2651	-5.9655	-3.8119	-5.2468	-5.5427	-2.4639	-1.6006	-4.2852	-7.9974
-8.3681	-10.387	-6.4303	-7.3561	-10.998	-14.063	-6.1409	-9.4635	-9.923	-7.8189	-6.3218	-8.2041	-8.8911	-9.7153	-7.9852	-8.7863	-9.6347	-8.0894	-7.8724	-9.8015	-13.448	-16.736	-8.1015	-9.7064	-8.0562	-6.1535	-6.0151	-10.744	-9.8936	-10.221	-9.1424	-10.208	-8.0203	-7.0554	-8.0722	-8.5257	-9.3307	-9.182	-8.4222	-6.0324	-7.7712	-10.915	-7.2422	-9.8143	-10.115	-11.121	-7.1309	-8.7034	-11.886	-8.9892
-7.6861	-11.304	-10.239	-7.0632	-11.39	-5.6306	-8.3754	-5.9692	-9.5226	-12.4	-7.3499	-6.4231	-12.862	-10.68	-9.3931	-8.6805	-10.724	-8.276	-9.8194	-7.2018	-8.4101	-7.9706	-9.0052	-10.098	-12.866	-7.6134	-10.635	-8.6134	-8.7546	-9.0671	-9.6752	-8.3184	-6.1014	-9.9266	-7.5734	-7.0377	-11.676	-8.8287	-10.097	-8.6157	-7.7251	-9.4365	-8.7972	-9.1614	-7.0807	-10.133	-9.2016	-8.7032	-10.013	-9.4167
-2.1252	-4.1564	-5.7792	-3.86	-3.4766	-1.3768	-2.7253	-5.496	-3.2569	-1.3948	-3.3494	-2.4644	-5.365	-2.7012	-1.7178	-5.7405	-0.85097	-0.63231	-2.0006	-2.6934	-2.2721	-1.4971	-0.70837	-4.7171	-3.4197	-2.1937	-3.9414	-3.0167	-2.9793	-3.4779	-4.6135	-1.6382	-3.1765	-4.9651	-2.6932	-3.4993	-6.0851	-1.6063	-3.0076	-4.1649	-3.6043	-6.5152	-2.0567	-5.5276	-2.0725	-1.5844	-4.8101	-6.4795	-7.5027	-2.2994
-2.5017	0.66115	0.39441	-3.5717	-0.085827	-0.69738	-2.0678	-1.2432	-0.65272	0.69849	-4.3355	2.7194	-0.080638	1.3787	-1.1737	1.2229	-3.9535	-2.5303	-1.1859	-2.8936	-1.7906	0.73324	0.90134	0.41963	0.57381	1.4867	-0.88272	-3.3465	0.074826	-2.81	0.81087	-2.2026	-1.8416	-2.7246	-2.7018	-1.9114	-0.33028	0.68919	-2.2857	-1.1816	-2.4269	2.0412	-3.012	-3.3209	-4.0191	-2.6807	-0.31573	1.8879	-3.4111	-0.16142
-3.1852	-4.0601	-2.578	-4.0755	-3.0938	-1.6434	-4.3108	-2.1113	-2.0739	-2.1628	-4.2044	-4.3256	-2.902	-2.982	-5.2736	-6.106	-2.6213	-3.3593	-4.2671	-4.1978	-3.5718	-5.6912	-6.5673	-4.8891	-3.1609	-2.3967	-4.4293	-2.8089	-1.5075	-5.5738	-2.4786	-0.48362	-4.1688	-4.8964	-4.4713	-3.4967	-3.3878	-2.5759	-3.8798	-2.2089	-9.305	-5.8257	-5.5667	-7.1091	-4.0163	-4.829	-4.1815	-6.4371	-3.502	-2.9954
-10.434	-11.937	-11.204	-12.731	-8.255	-12.162	-7.224	-11.518	-12.768	-12.151	-10.048	-11.053	-10.755	-8.9931	-12.374	-10.408	-13.2	-8.2488	-10.654	-8.9912	-8.6699	-11.24	-11.258	-10.511	-9.1539	-13.167	-10.885	-9.1199	-10.898	-8.5958	-7.8054	-7.4085	-14.654	-13.601	-11.438	-11.196	-12.763	-11.088	-9.8642	-7.706	-13.229	-6.7339	-10.316	-8.7955	-11.692	-7.8421	-10.206	-7.675	-8.8838	-9.0633
-14.237	-17.081	-14.22	-18.579	-13.095	-14.15	-12.868	-15.709	-17.903	-16.726	-15.991	-12.736	-14.888	-16.134	-14.306	-13.086	-11.985	-16.681	-11.545	-12.55	-11.905	-12.607	-15.344	-15.14	-13.873	-15.681	-11.136	-14.037	-11.008	-13.423	-16.543	-12.602	-14.232	-16.051	-17.353	-14.972	-15.206	-13.011	-15.809	-12.578	-14.87	-14.645	-17.59	-12.935	-13.583	-18.275	-10.653	-17.003	-15.052	-16.19
-2.6339	-1.6852	-1.3259	-5.3385	-2.404	-3.4943	-2.5922	-7.0641	0.25929	-4.4844	-2.1994	-4.5444	-4.691	-5.052	-3.9364	-3.0064	-2.1742	-0.71233	-5.6603	-2.0327	-3.1594	-4.7171	-1.4961	-6.384	-1.8989	-3.4402	-3.5556	-3.7699	-5.1258	-1.2517	-3.1675	-1.9495	-1.1712	-1.7606	-3.1388	-1.7409	-3.7126	-1.7909	-2.6458	-1.7895	-5.1598	-0.96805	-2.8352	1.3789	-0.15459	-2.6982	-2.9383	-3.7464	-0.6474	-3.4675
-12.021	-11.62	-7.5712	-11.028	-10.414	-12.325	-9.942	-10.613	-10.889	-11.995	-16.091	-11.081	-14.102	-12.026	-9.5346	-11.112	-11.929	-8.8178	-9.9292	-11.745	-12.085	-12.858	-11.038	-11.362	-11.033	-9.8554	-9.3577	-12.136	-11.901	-12.12	-13.227	-13.048	-11.528	-13.214	-9.9742	-8.0586	-11.806	-12.06	-10.941	-12.259	-10.026	-10.971	-11.431	-10.561	-12.299	-10.887	-12.819	-14.24	-11.286	-10.725
-1.6778	1.2901	1.6036	-2.7797	-0.94929	-0.19945	2.2903	-0.74187	-3.0204	-2.5568	-4.4196	-3.165	-2.8173	-3.984	0.020483	-2.9684	-3.8688	-1.1681	0.002504	-2.9054	-1.4467	-0.96435	-1.2239	-0.7253	1.8743	1.5521	-3.1265	-2.4218	-1.1753	-0.64638	-4.5939	0.66779	-1.9346	-0.9012	-3.425	1.8503	-1.0973	1.4085	-2.7479	-1.4795	-1.2768	-1.1148	-1.6604	-2.057	-0.77614	-1.6071	-2.303	-1.6753	-3.3773	-2.7028
-2.4813	-6.9583	-6.4904	-7.2662	-6.9684	-6.7731	-7.0991	-5.3672	-4.4826	-8.9281	-2.3389	-7.6782	-4.0614	-7.9793	-5.6142	-8.307	-5.2628	-3.9084	-2.3481	-6.6046	-7.6385	-7.5911	-3.3467	-8.3434	-5.2587	-5.5678	-4.8462	-4.0864	-3.7263	-4.0209	-6.1478	-6.3454	-5.5351	-4.9167	-6.4039	-5.5704	-7.0279	-5.01	-4.1407	-6.7698	-5.5383	-4.4236	-3.3718	-4.0252	-7.714	-6.0535	-3.2548	-5.7945	-5.7508	-5.9239
5.4319	6.4195	2.4261	4.0301	4.3666	4.9712	4.3143	4.0989	8.2081	1.9724	5.1799	5.2584	3.258	4.9606	5.3113	5.5346	2.7815	4.2995	5.9712	3.4735	5.3992	4.9831	-0.32219	3.8102	5.7501	5.8997	4.2447	5.179	4.5934	4.7456	4.5731	2.8224	1.7084	1.7508	6.7632	5.7349	3.117	3.3955	4.9555	4.7179	2.5264	4.8732	4.4946	2.6186	7.5034	7.3675	4.283	3.8565	4.4062	2.0467
4.0734	9.5148	5.3308	7.7124	6.8347	5.7718	6.401	6.1681	4.8072	6.5011	4.5332	3.1125	4.8124	8.3775	6.1108	2.8184	5.9539	1.7919	5.7419	3.6541	8.7218	6.6914	7.8457	7.585	7.1866	7.5641	8.6051	3.153	8.3924	6.2114	3.134	7.6658	6.5954	1.2387	6.0343	4.6557	4.7659	6.1912	4.9328	4.5978	4.3442	6.6738	4.8362	8.445	1.7786	8.2696	5.2831	5.0882	5.9674	4.8476
-0.0090801	2.2379	1.1614	-1.3245	0.97523	-2.553	3.0599	1.3678	1.2815	2.1932	1.4193	4.6394	1.7944	-3.0101	2.6413	2.0197	-0.20505	0.99426	-0.885	-0.48476	0.27667	-0.31517	2.9222	-1.1375	-1.2628	2.3785	0.080862	-2.4266	0.53678	-0.49661	-1.3412	1.2113	5.1767	0.53365	-1.3062	-0.42338	0.77283	-1.2057	-0.74363	1.9682	3.6906	0.35832	0.7115	1.9137	-1.1631	3.3413	0.50327	1.2494	-4.3297	2.5132
4.8647	3.9673	5.4646	5.3834	6.3362	5.1578	8.0609	4.463	5.8367	3.6363	5.0068	4.4908	3.8404	8.2754	3.1706	7.1719	4.6044	6.0986	5.4293	4.5112	3.3693	7.8467	7.462	5.373	6.5302	4.0446	3.8706	7.292	4.8026	6.9079	3.3032	5.2206	5.1945	5.7644	1.545	7.8043	6.6199	7.8581	5.2263	5.1503	4.2786	4.9903	7.4939	8.0722	6.1371	6.7359	5.7145	6.6482	7.6246	6.149
-13.449	-15.791	-12.99	-14.53	-14.422	-15.162	-12.676	-12.234	-14.447	-11.201	-13.2	-13.57	-11.81	-12.88	-13.086	-9.565	-7.5075	-13.409	-11.033	-11.966	-10.359	-13.027	-11.084	-15.786	-14.913	-12.353	-14.077	-11.818	-11.955	-11.678	-10.516	-14.407	-15.782	-10.893	-16.138	-10.96	-9.1111	-12.416	-10.795	-10.676	-14.92	-10.795	-15.982	-15.283	-12.069	-12.248	-14.544	-17.275	-10.494	-15.843
8.2057	8.7595	9.0493	8.264	7.5173	5.5225	11.454	10.668	6.6999	9.7449	7.7454	9.0116	8.6126	10.959	6.1721	7.9821	7.4727	9.1542	8.1728	8.7778	9.9475	8.0923	10.077	9.2785	6.1801	7.2348	7.7851	8.1526	8.3175	11.621	10.157	4.8662	5.08	10.32	7.8668	6.6327	7.3753	3.8985	8.2367	7.7886	9.2289	9.5059	9.3767	9.301	7.9095	7.9467	9.7313	6.5259	9.587	7.4842
5.6119	4.513	3.1107	5.2324	4.8637	8.6859	3.6116	8.1667	7.3436	6.5166	6.6347	3.6414	8.3963	7.6936	6.2795	8.0282	7.809	8.3042	8.3733	5.2389	6.4916	3.636	8.5335	6.2715	5.8772	8.5855	5.5433	10.402	5.159	6.3967	5.363	5.4135	5.5841	10.159	5.3961	0.35836	9.0967	7.4694	8.3786	7.9077	5.0546	4.6766	3.15	3.6275	9.5532	8.162	8.1808	5.293	6.2475	5.1543
-2.7969	-3.4831	-3.1066	-2.8454	0.3818	-2.6364	2.2652	2.5748	-4.7032	-1.675	0.39311	-3.1729	0.2463	-3.0278	-4.9852	-2.7695	-1.1871	-5.2457	-5.3997	-0.065533	0.18919	-4.11	-5.0348	-3.3135	0.17185	-2.5582	-1.6218	-0.91907	-4.7261	-4.8899	-2.3321	-1.8514	-3.1298	-1.2478	-0.66821	-4.2138	-2.1455	-3.6194	-1.0147	-4.868	-4.7604	-2.3939	-1.896	-4.8862	-4.3423	-1.9497	-2.4539	-2.142	-0.86375	-3.854
-11.997	-11.476	-12.146	-12.333	-10.943	-12.127	-11.028	-12.296	-11.834	-10.858	-14.065	-12.129	-9.8631	-9.0628	-14.74	-8.715	-6.3949	-8.8214	-11.107	-11.291	-9.736	-12.508	-10.71	-10.708	-10.331	-12.063	-9.6567	-8.6528	-10.185	-11.138	-9.7679	-10.855	-9.9273	-11.977	-11.692	-14.015	-8.0823	-8.8708	-9.771	-15.096	-10.9	-13.07	-13.079	-9.3556	-7.9956	-11.171	-10.532	-10.281	-8.6077	-13.851
0.2371	-1.8198	1.3203	2.9929	0.46491	-1.2965	-1.4438	-0.1368	-0.4594	-1.9011	2.7707	1.2931	1.4164	2.3566	-0.011368	-1.4179	-0.86319	0.66312	1.6425	1.3247	-0.36462	2.6751	-1.6142	1.4182	-0.95409	-0.1905	1.8238	1.3329	-2.7751	-0.056129	0.40332	-0.16008	1.4282	0.27847	1.1737	1.5841	2.1872	-1.4155	1.044	-1.6643	0.86315	0.76764	4.1912	-1.098	-2.6393	-0.92491	-1.0166	1.619	0.66392	0.67691
-4.8232	-4.8284	-4.7295	-6.0931	-2.1398	-0.9894	-3.9913	-5.368	-6.9554	-7.405	-4.7267	-4.3348	-1.5403	-4.5672	-4.1752	-6.7761	-5.4724	-7.7592	-6.7009	-4.6142	-6.4218	-7.2636	-3.821	-6.9145	-5.7808	-3.924	-4.8156	-8.8258	-3.9663	-6.2455	-6.0147	-2.7093	-5.3154	-2.5505	-7.993	-9.8047	-1.6162	-5.4598	-4.6133	-5.1979	-4.9725	-3.5982	-3.0756	-7.0019	-6.8515	-5.2155	-0.93746	-7.1055	-6.4341	-6.502
-1.09	-5.1821	-0.80999	0.73675	-4.2198	-2.7564	-1.6786	-0.93675	-1.8766	-5.4539	-4.4899	-2.8639	-1.1761	-0.037187	-4.7114	-3.3055	-2.8331	-1.4208	-2.7599	-3.8529	-2.9594	-2.5336	-4.0132	1.4917	-0.64578	-1.3553	-0.37441	-1.7139	-4.4796	-3.7895	-4.6746	-2.7554	-3.4427	-4.2894	-4.2211	-0.9967	-3.1858	-5.171	-1.8123	-4.72	-3.677	-2.2586	-0.70032	-1.1814	1.6908	-1.4996	-3.7111	-1.8415	-1.5542	-3.3227
-3.8039	-6.1387	-3.5692	-1.7383	-0.16938	-1.9077	-0.51454	-5.8371	-1.8342	-1.3707	0.87838	-2.6552	-1.6878	-3.7196	-0.14576	-1.3634	-3.1711	-1.325	-3.9349	-4.1184	-1.5658	-4.6786	-2.9515	-5.3763	-0.38392	-2.4446	-1.0197	-4.1924	-1.7936	-1.3173	-1.9152	-5.0462	-3.623	-2.443	-3.851	-0.67852	-4.76	-1.2685	1.5045	-2.222	-0.48888	-2.0766	1.952	-1.6522	-4.1652	-4.3121	-3.4774	-6.465	-2.3839	-2.365
-2.8917	-1.7316	-1.0956	0.14998	-1.9733	-0.74474	-0.25351	-1.5275	-1.5733	-0.8244	0.69169	-1.6076	-0.77554	1.0991	-0.34916	-0.59884	-0.37408	-0.22077	2.1566	0.59236	-0.6048	-0.66844	-2.2419	-3.6599	-0.44027	0.98157	0.72139	-2.6096	-1.7814	-1.854	-3.5806	1.6499	-0.51836	-3.0783	-1.5662	-0.73131	0.77791	0.076028	-1.4201	-0.12307	-0.022065	-2.9166	1.3091	-1.4853	-0.82837	-1.3443	0.79786	0.84839	-0.1704	-0.99134
-14.126	-10.077	-10.424	-13.837	-13.84	-12.013	-12.236	-14.779	-15.961	-14.852	-11.807	-16.418	-10.598	-11.681	-11.341	-14.267	-8.9899	-10.305	-13.043	-12.848	-11.252	-12.356	-7.352	-10.487	-14.377	-10.022	-8.3041	-13.024	-12.03	-10.14	-14.003	-11.419	-11.785	-13.592	-11.811	-9.7673	-12.54	-10.522	-11.154	-10.725	-10.214	-10.316	-11.439	-12.689	-15.333	-12.644	-12.775	-12.507	-10.57	-10.735
0.59157	-0.80834	-1.6248	-0.8994	-4.139	-1.4077	2.2094	-0.26167	0.20127	1.8218	-0.99909	-0.99694	-1.753	-2.802	0.33956	-1.7047	-0.13586	0.36528	-0.88201	-0.32974	-0.01417	-0.74513	-1.3486	-1.4302	1.1537	0.70482	-0.96671	-2.6003	3.0577	2.8164	1.4872	-1.4244	-2.2616	2.5196	-1.5486	1.2964	-0.71454	-2.3121	1.8471	1.0193	1.7195	-0.61668	-0.60436	-0.23699	-1.2633	0.053781	-0.30996	0.64015	4.838	2.0953
-0.87017	0.62262	0.45149	0.93081	-0.36931	-0.22316	-1.0707	1.4652	-0.19207	-0.011882	-3.4525	1.1517	1.4866	2.3367	-0.34733	-1.0469	-1.6789	2.4779	0.097852	-1.0956	1.698	2.1193	2.3275	-1.954	0.41389	1.3531	-0.28526	0.94735	1.334	1.9193	2.5517	0.87138	-0.53687	2.3132	0.21804	-0.65816	1.3567	1.1787	-1.5646	0.37527	1.3728	1.9684	-2.6609	1.6275	3.0791	1.2831	1.8253	-1.6669	2.2312	-0.97488
-17.531	-14.312	-14.897	-12.179	-15.977	-16.703	-15.93	-13.575	-12.499	-15.87	-15.207	-17.074	-13.596	-12.286	-14.67	-14.237	-15.422	-11.957	-15.725	-16.431	-16.323	-16.805	-17.418	-13.825	-10.82	-14.414	-11.508	-14.91	-16.798	-14.419	-13.855	-10.293	-13.375	-16.271	-14.63	-14.334	-11.854	-15.09	-14.419	-16.241	-12.334	-14.861	-14.482	-14.601	-17.222	-17.72	-13.067	-13.239	-12.078	-17.003
7.3047	8.6768	6.0658	7.2307	8.8499	6.1758	5.2261	10.988	10.153	6.0888	9.5404	7.7295	12.485	6.4884	6.6596	7.8674	9.131	7.2786	10.019	5.435	6.1113	7.7178	9.0018	8.9493	5.5813	7.7635	9.3438	5.8251	10.222	6.1917	8.2936	4.9205	7.1026	8.4219	7.2261	8.3009	7.8314	4.4715	9.049	9.3768	10.883	7.5537	7.6861	4.8968	10.25	9.208	8.1377	8.4761	7.1387	9.1813
-3.0117	-3.1675	0.77711	-0.11624	-2.0341	-3.9647	-2.4633	-2.3762	-0.014361	-3.5142	-3.0053	-3.4736	-1.7085	-3.423	-1.4012	-3.0206	-0.55436	-3.3752	-2.3825	-1.294	-5.6917	-3.0259	-1.8396	-3.8916	-0.606	-3.6938	-1.1331	-3.3056	3.8822	-3.6182	-4.3723	-3.9762	-1.784	-2.7845	-1.5975	-2.9509	-1.2437	-3.7113	-4.2563	-1.7609	-3.005	0.38808	-2.2396	-4.1412	-5.2106	-4.0887	-3.1425	-3.7069	-4.3352	-3.2127
-11.947	-15.03	-12.726	-9.602	-11.824	-9.0646	-8.8063	-7.4975	-13.516	-10.842	-13.486	-11.176	-12.546	-13.912	-13.644	-9.636	-8.2592	-12.971	-11.576	-10.514	-12.953	-12.868	-8.9325	-14.642	-12.305	-9.6675	-13.74	-10.953	-9.3793	-12.436	-12.141	-9.9633	-13.148	-11.19	-12.042	-11.527	-11.14	-12.501	-10.715	-11.763	-13.48	-14.5	-10.838	-13.144	-11.257	-10.557	-13.437	-8.6011	-12.063	-9.4839
-13.196	-16.081	-14.635	-14.024	-12.741	-13.662	-13.761	-14.278	-13.954	-13.522	-12.104	-11.823	-12.508	-12.13	-14.529	-10.948	-11.174	-13.579	-14.032	-14.681	-14.181	-10.595	-14.947	-14.529	-9.5188	-15.143	-12.358	-11.784	-11.087	-14.112	-15.197	-14.256	-11.742	-9.7515	-14.388	-12.267	-12.581	-13.164	-12.031	-13.506	-10.575	-11.303	-13.006	-12.609	-15.046	-14.387	-13.007	-11.564	-15.896	-14.612
-3.7471	-1.3247	-2.2571	-2.6254	0.49848	-5.2147	-2.7422	-5.1205	-3.4177	-2.6424	-2.5769	-3.0672	-3.1735	-2.3916	-0.97843	-1.5275	-1.893	-2.2487	-7.0863	-3.7766	-3.266	-2.374	-4.5825	-0.55199	-4.3527	-4.6809	-1.8837	-3.4826	1.4117	-1.1335	-3.1255	-2.5663	-4.4381	-2.7372	-5.1047	-1.7582	-2.2669	-2.8123	-2.2254	-5.0817	-2.5789	-0.78494	-2.3252	-3.7573	-6.5108	-1.2186	-1.656	-1.157	-2.1167	-7.3729
-20.95	-21.475	-20.055	-23.394	-26.314	-19.81	-22.601	-23.281	-20.621	-22.475	-19.559	-22.515	-19.602	-21.248	-20.709	-25.669	-17.796	-20.688	-22.167	-21.243	-21.583	-20.171	-21.92	-22.188	-19.138	-20.996	-20.477	-22.094	-20.283	-21.861	-24.17	-22.108	-21.252	-20.961	-21.203	-23.308	-21.024	-21.09	-24.137	-22.739	-23.013	-23.46	-22.788	-22.888	-24.365	-22.388	-22.346	-23.977	-20.444	-24.919
9.8762	11.194	8.0232	8.3386	10.441	8.7421	10.577	11.802	10.745	9.8176	7.9094	9.528	11.951	9.5498	8.3618	10.191	8.6205	8.0922	10.171	8.931	8.6267	9.8824	9.425	9.8497	10.89	8.8934	10.551	10.276	11.403	10.884	8.7717	14.885	9.2021	11.49	6.9679	9.7264	10.763	10.501	13.263	10.691	6.5668	7.6757	8.373	10.715	9.4899	10.174	11.308	7.9343	9.1855	11.855
5.9843	5.7908	3.6002	6.763	4.1539	5.5628	4.1886	8.1684	5.9389	8.6743	4.2008	7.7551	3.8909	6.5892	5.8911	7.1846	8.5702	6.1723	8.6292	4.7264	8.0875	7.3861	4.8526	6.9356	7.0801	3.5926	9.6051	5.1006	6.9186	9.1159	6.4313	5.9633	5.514	4.792	7.0262	5.2236	5.225	5.9053	4.9908	6.366	6.946	5.8643	5.9223	4.6953	7.7127	6.9066	7.2275	7.2494	9.3742	8.4177
4.6305	2.8021	5.1938	2.8313	2.8224	3.0961	4.603	4.1423	6.8098	6.4692	4.185	4.3853	3.47	4.4241	5.2764	8.9083	-0.25531	3.9525	5.1249	3.7193	5.5192	6.3558	6.0741	5.2072	6.381	7.5552	5.2787	-1.5121	1.9739	4.2836	2.8347	0.0039225	2.3352	4.7936	7.2516	1.8546	1.9331	5.1501	3.1776	5.2421	6.9171	4.8072	6.8209	6.6495	3.8685	6.7934	3.4514	6.3071	1.7546	4.924
-3.9399	-6.4341	-5.0849	-4.5073	-8.0319	-6.027	-4.4883	-7.1755	-5.2431	-4.2608	-5.4189	-4.9849	-7.938	-5.6698	-5.0936	-4.6328	-5.1315	-5.5791	-6.4366	-7.6803	-9.042	-4.9939	-2.9267	-5.0462	-4.286	-4.383	-6.978	-7.7303	-4.7508	-5.5005	-7.0877	-7.995	-3.3388	-4.7523	-3.2124	-6.774	-7.0645	-9.8758	-4.5623	-4.1598	-5.054	-7.6377	-7.5319	-3.4931	-4.1714	-5.8368	-9.5452	-5.4655	-5.3318	-3.4357
-11.879	-14.208	-13.507	-12.119	-14.598	-11.622	-13.83	-14.031	-13.102	-12.172	-12.219	-17.08	-13.302	-11.389	-13.088	-13.935	-13.731	-10.892	-17.224	-12.874	-15.546	-13.248	-13.626	-12.91	-15.196	-14.614	-14.247	-14.162	-13.511	-12.016	-11.106	-9.5197	-14.827	-12.068	-14.313	-11.041	-12.269	-12.28	-13.507	-13.057	-11.166	-16.955	-12.808	-11.173	-14.667	-11.519	-13.723	-13.426	-12.756	-13.103
-9.8031	-4.0898	-3.2113	-2.9052	-3.3066	-2.0227	-6.1967	-9.6509	-5.5636	-4.2158	-3.8208	-4.0449	-6.4712	-2.2255	-7.3483	-6.9191	-5.2392	-3.5872	-5.6504	-5.4353	-5.7416	-3.8273	-2.1009	-4.6996	-6.1739	-6.0215	-5.6446	-5.8307	-9.5153	-6.3329	-4.001	-4.5791	-5.131	-8.8971	-4.5004	-5.1865	-6.3348	-3.8565	-6.4657	-5.313	-5.1162	-5.4691	-3.3891	-5.5396	-7.0074	-4.9629	-7.0944	-4.8379	-4.4892	-5.4323
-11.444	-11.752	-12.182	-11.195	-15.651	-13.699	-16.285	-14.05	-10.766	-13.055	-12.791	-9.3258	-10.717	-11.491	-15.684	-14.634	-13.118	-11.458	-12.747	-13.385	-12.132	-14.99	-12.147	-11.855	-14.442	-15.145	-13.831	-12.297	-13.029	-14.23	-12.133	-11.704	-13.849	-13.193	-13.95	-18.077	-13.819	-13.706	-11.918	-13.699	-14.194	-15.657	-10.537	-11.851	-14.117	-15.624	-12.122	-14.698	-13.115	-12.334
-6.1447	-2.4489	-4.7407	-3.6475	-2.1705	-3.7931	-4.6695	-4.6651	-3.8211	-0.95229	-2.7513	-4.5027	-1.2795	-5.3021	0.27721	-0.78591	-4.5398	-3.8853	-4.7452	-2.5241	0.78311	-2.9547	-2.2245	-2.2021	-3.5629	-4.6692	-3.9756	-3.8223	-0.68977	-1.322	-2.5233	-3.2394	-4.8771	-3.1029	-2.0284	-3.6554	-5.6722	-5.4588	-3.8656	-0.6184	-1.8265	-7.0032	-3.4802	-2.171	-0.4991	-5.4028	-4.1267	-0.82141	-5.2747	-5.894
-0.90263	0.81213	0.82517	-0.16622	2.6525	-1.3927	0.64248	-1.6964	-1.0992	1.9599	-2.3575	-4.019	-2.8587	2.9478	-0.17547	0.41581	1.6342	2.3324	-1.3803	3.2397	2.2684	-0.35989	-1.3275	1.136	0.80755	2.5487	-4.5525	0.82639	-2.1842	-2.1258	2.2933	1.1182	-1.6695	0.45547	2.2528	-0.83501	1.0821	-1.1272	1.4997	-1.364	1.7942	-1.6464	1.6857	-2.1355	-0.2375	-0.45105	-2.2386	-0.26996	-0.71156	0.65272
-7.9543	-11.93	-9.9526	-10.836	-14.055	-10.026	-12.552	-8.2582	-11.18	-10.88	-10.073	-9.6306	-10.057	-10.659	-11.651	-11.783	-5.2786	-11.956	-9.7505	-9.2982	-12.814	-12.675	-10.529	-12.38	-9.7763	-9.7577	-12.863	-9.6916	-9.2729	-10.842	-10.957	-10.557	-10.818	-12.244	-10.95	-11.904	-12.482	-11.779	-6.6042	-10.678	-8.4032	-9.0051	-8.7418	-11.281	-11.93	-8.5648	-12.189	-12.298	-12.17	-8.7978
-11.281	-10.339	-11.279	-7.6413	-4.8818	-10.366	-8.9097	-9.8363	-11.282	-12.534	-5.9037	-9.8215	-8.0293	-9.1458	-7.8034	-10.345	-9.2596	-8.2234	-9.1585	-10.071	-6.1398	-9.6594	-10.387	-8.4391	-7.1885	-9.927	-7.8522	-8.936	-11.21	-11.945	-6.5824	-11.776	-6.9182	-8.4325	-7.0998	-10.468	-4.3823	-12.332	-9.7228	-11.575	-6.5285	-9.6373	-5.6715	-11.374	-11.258	-9.2184	-7.9982	-8.9093	-7.5324	-10.365
-10.211	-13.139	-14.502	-12.609	-14.525	-13.753	-11.299	-11.942	-16.988	-11.486	-11.899	-12.84	-12.801	-10.948	-13.048	-11.689	-14.414	-14.935	-13.014	-12.46	-12.372	-10.297	-14.03	-14.901	-11.998	-13.335	-10.09	-15.24	-17.612	-16.229	-12.143	-14.6	-11.363	-14.805	-14.973	-14.448	-14.803	-13.102	-11.296	-14.167	-14.531	-15.303	-12.008	-12.679	-12.508	-15.101	-12.363	-12.894	-12.785	-13.252
-1.4173	2.8454	2.8917	1.2541	-1.8099	0.87293	-1.9672	-0.64259	-2.8191	-1.0203	1.3045	0.83964	-2.2913	-0.76442	-2.6411	1.697	-0.59406	-2.0428	-0.23053	2.2811	0.98542	-1.9368	-0.43149	2.8627	-4.13	-1.0807	-4.073	-1.0697	0.3714	0.75989	1.789	-1.3765	-0.98228	1.2702	2.2857	-0.77522	-1.2445	2.2167	2.0104	-1.5668	-1.7637	0.70753	1.8743	0.077386	-0.31204	1.0384	0.73755	-1.7245	2.2326	0.83156
-12.252	-13.842	-13.249	-14.607	-16.596	-9.8732	-10.564	-14.249	-12.002	-13.369	-14.631	-14.162	-14.134	-16.864	-15.312	-15.155	-14.538	-14.603	-13.858	-13.27	-12.795	-14.284	-11.957	-12.569	-12.869	-15.438	-13.22	-12.09	-13.209	-14.406	-15.026	-14.83	-17.149	-14.053	-14.561	-15.659	-16.478	-15.25	-12.647	-12.361	-13.017	-14.968	-11.812	-14.779	-16.747	-12.668	-15.296	-10.805	-17.814	-13.589
-21.746	-22.001	-23.253	-22.74	-22.79	-22.316	-21.877	-23.746	-21.451	-24.484	-23.009	-21.703	-22.274	-23.059	-21.178	-22.784	-21.203	-19.512	-24.995	-24.313	-22.13	-22.936	-23.23	-20.77	-23.594	-22.086	-20.921	-22.624	-20.396	-22.056	-22.541	-24.175	-20.18	-20.48	-20.371	-21.285	-20.228	-21.806	-23.649	-24.316	-19.716	-22.583	-20.675	-22.898	-25.01	-20.832	-22.817	-21.92	-23.217	-19.203
-14.459	-10.609	-15.664	-10.883	-12.329	-10.781	-11.824	-10.046	-14.202	-10.486	-11.361	-12.201	-12.254	-9.2202	-12.112	-12.775	-11.003	-12.293	-12.782	-10.827	-13.28	-12.44	-8.4858	-11.278	-12.383	-10.197	-11.213	-11.667	-11.78	-10.473	-12.505	-12.162	-13.494	-10.155	-11.695	-8.6117	-11.091	-10.413	-12.047	-12.854	-12.462	-12.432	-11.558	-11.705	-12.228	-9.89	-11.486	-11.353	-14.46	-10.586
-21.621	-25.464	-22.717	-20.722	-21.662	-20.223	-24.501	-20.559	-21.336	-23.537	-21.799	-23.448	-25.046	-22.72	-22.433	-23.171	-24.803	-22.199	-22.187	-21.642	-24.258	-19.524	-20.513	-23.968	-19.31	-22.845	-22.601	-23.802	-24.443	-21.596	-19.852	-23.071	-23.716	-24.631	-19.514	-20.102	-23.231	-17.141	-19.349	-22.495	-21.942	-22.186	-20.166	-23.115	-27.24	-20.986	-25.09	-24.031	-23.518	-24.247
-0.23449	-0.13792	-2.1797	1.9112	6.5033	1.8297	0.66743	4.7634	2.8144	3.6603	6.2755	2.3018	1.1867	4.0576	1.1049	1.7243	2.9405	-1.6914	4.9633	2.7449	-1.8665	2.4868	1.4137	-0.39862	-2.4722	2.7355	1.9903	3.8267	3.5552	-1.0792	0.59435	3.4329	2.4368	2.019	1.3207	3.662	2.3235	-1.3045	0.73822	2.6395	3.0076	1.8286	2.2218	2.0732	1.7215	2.732	-3.3313	0.96014	3.5271	1.677
-13.131	-9.2335	-11.728	-14.798	-11.857	-15.499	-10.109	-9.2985	-8.9493	-13.207	-10.786	-8.6703	-12.786	-10.815	-15.792	-7.6439	-10.149	-10.123	-10.973	-12.126	-10.855	-8.7631	-11.204	-13.113	-16.465	-12.645	-9.9112	-10.654	-9.4639	-9.6905	-9.7571	-11.202	-10.359	-13.197	-9.6353	-9.4345	-13.756	-10.479	-11.413	-10.263	-11.583	-10.547	-10.406	-11.249	-13.368	-12.493	-10.26	-8.2311	-8.7331	-11.408
-20.268	-22.246	-22.143	-21.274	-23.929	-20.321	-23.952	-22.351	-19.94	-24.157	-21.46	-20.848	-21.846	-22.912	-21.676	-22.601	-19.645	-21.937	-26.756	-19.665	-21.754	-21.994	-20.17	-24.255	-21.806	-21.076	-23.173	-21.637	-21.33	-22.879	-22.574	-22.237	-21.862	-25.777	-25.556	-22.569	-21.521	-23.324	-23.346	-23.904	-22.207	-23.049	-22.402	-22.013	-23.033	-22.907	-21.583	-20.644	-22.98	-24.466
-6.1175	-1.3523	-1.6562	-3.8809	-2.0759	-3.8165	-5.9333	-2.1281	-3.7833	-6.2215	-4.5657	-6.079	-4.9643	-0.94634	-2.0972	-1.9134	-2.5865	-4.5361	-2.4632	-4.2878	-2.9981	-7.0767	-3.61	-1.5785	-2.6789	-4.1193	-4.6192	0.42286	-3.8187	-4.2964	-2.5468	-3.3204	-1.4135	-0.79047	-4.6309	-2.2587	-5.5665	-4.0524	-0.49407	-2.4508	-5.0123	-4.7186	-3.8109	-1.8734	-3.6083	-2.7791	-0.31449	-1.7949	-3.1914	-2.9566
-7.2935	-7.2306	-8.7414	-6.9601	-6.7836	-11.283	-11.749	-7.3274	-7.8247	-6.1133	-7.468	-7.7823	-8.2787	-7.6682	-9.0999	-9.7502	-8.1989	-9.4058	-8.265	-7.123	-8.0448	-10.569	-8.9668	-8.9192	-8.6767	-10.331	-5.2682	-11.111	-12.981	-14.711	-9.4386	-12.387	-6.0214	-6.5331	-5.6099	-7.5665	-8.3978	-9.5356	-8.5313	-11.581	-7.428	-8.0019	-7.718	-9.2175	-9.0442	-7.773	-10.286	-6.1024	-9.2554	-7.8386
1.1857	-0.64656	0.68924	-1.4974	-0.090888	0.47488	1.055	-2.9126	1.2527	1.4445	1.6007	0.19475	-0.38664	2.9067	-1.0922	-0.87948	1.6254	-1.2552	3.3102	0.46527	-1.1041	-0.461	2.5409	0.4227	-1.5006	-1.4898	2.1511	1.568	2.6103	-0.38166	2.8872	3.376	0.56202	4.7742	-0.11031	-0.37386	-0.15981	1.3839	-1.9933	2.1705	-0.8668	2.5193	0.78397	3.138	-0.5245	0.33361	-1.5431	2.7722	2.8084	-1.5879
5.9229	2.7703	5.2659	5.7254	4.2828	6.5003	3.0145	5.4978	3.6008	6.1017	4.0407	5.8901	5.8537	4.637	7.8576	4.1134	5.6954	6.0624	1.3897	4.4094	7.1288	5.6221	2.7498	2.1478	8.0673	7.0338	7.1855	4.9969	6.1501	7.2829	5.0003	6.1688	3.9579	4.5829	0.17582	5.1712	5.3949	2.3336	5.7732	7.8901	7.1512	6.9993	4.83	3.4378	4.4861	7.4223	4.4819	5.5628	7.8843	2.5875
-13.392	-11.365	-13.988	-11.123	-13.943	-11.414	-9.3979	-10.237	-7.2919	-9.9682	-8.463	-12.283	-11.662	-9.4208	-12.168	-11.712	-9.8879	-13.046	-9.1221	-11.159	-13.409	-14.952	-10.438	-11.772	-12.166	-10.525	-13.471	-10.624	-12.448	-12.691	-9.4557	-10.183	-15.403	-11.582	-10.314	-10.961	-12.839	-10.393	-9.7493	-11.485	-13.603	-9.8468	-11.661	-16.303	-10.95	-9.9585	-10.438	-10.869	-13.658	-11.251
-2.3643	2.1901	1.0905	1.2013	1.5571	2.6772	2.6544	-1.1841	1.8285	1.8573	-1.6813	-0.16857	-0.69309	1.1416	2.9824	4.423	0.29048	1.6372	-0.64921	-0.15288	-1.1034	1.7966	0.89795	0.54328	1.5383	-0.82114	-0.041852	-1.1954	1.3123	-0.1734	-0.94156	-0.67719	1.9358	-0.88855	-2.4104	1.6351	2.6903	-1.5683	2.9366	2.169	2.0099	-0.41884	0.60206	-1.0462	-1.8882	1.7294	1.7196	-0.7121	-3.8767	-0.84024
-12.416	-8.0703	-11.012	-12.011	-15.753	-16.102	-12.91	-12.762	-13.344	-8.0673	-7.1565	-16.099	-11.404	-9.131	-13.538	-11.976	-12.741	-9.4596	-8.603	-10.136	-13.376	-9.2729	-8.9612	-10.994	-7.9474	-12.154	-12.328	-8.4627	-9.4827	-12.377	-12.182	-12.044	-11.898	-13.39	-13.459	-13.562	-11.898	-11.432	-11.881	-12.289	-11.925	-9.9703	-13.034	-7.9925	-12.772	-11.985	-9.5681	-10.407	-11.446	-11.705
3.271	5.2077	2.3438	1.8136	3.5119	2.7607	4.0979	4.0224	5.1097	4.6276	6.2677	3.7321	5.9438	5.9316	4.1406	6.0014	3.8729	7.3569	6.8039	3.4744	4.4369	5.6685	7.9606	8.2131	3.932	5.4216	6.0856	6.7808	0.98356	8.0039	5.7734	3.7686	6.7919	5.5322	6.2798	0.51383	6.3278	3.7948	4.1544	5.2928	3.5354	7.1644	8.9812	5.067	5.7901	3.4144	3.0105	9.0049	-0.19612	8.3956
-1.6372	-2.6833	-3.3201	-2.3944	-5.0034	-4.8009	-6.9491	-1.9855	-3.7396	-1.153	-6.5141	-2.296	-3.5109	0.95222	-2.9248	-1.2454	-1.5719	2.8381	-0.9217	-0.15357	-1.975	-3.5368	-0.64593	-1.5352	-2.86	-5.9548	-3.2754	-0.60525	0.71142	-5.0017	-1.0314	-1.9617	-4.6352	-2.4197	-1.8325	-1.7331	0.54984	-0.77008	-0.28325	-2.8269	-3.1206	-1.0769	-5.7527	-4.8344	-3.8442	-1.5982	-2.5503	-3.8461	-1.2015	1.2301
-13.63	-16.841	-11.067	-11.07	-12.31	-12.52	-10.878	-11.765	-11.848	-12.308	-16.479	-12.822	-12.882	-10.763	-9.9377	-12.153	-13.313	-14.35	-10.06	-11.414	-14.968	-12.295	-13.237	-13.297	-11.511	-15.655	-14.022	-13.786	-13.137	-11.933	-15.75	-13.7	-15.564	-13.714	-15.789	-12.607	-12.936	-14.016	-15.253	-15.432	-10.801	-14.03	-11.868	-12.111	-13.42	-13.018	-11.346	-14.784	-11.216	-9.4277
-4.3503	-7.8827	-7.4181	-5.1911	-4.992	-2.3628	-5.683	-6.3587	-6.104	-5.4244	-2.5846	-3.0948	-6.762	-7.1784	-1.8835	-5.3667	-4.0523	-3.5781	-6.3442	-5.4933	-6.515	-6.0585	-1.4049	-3.8248	-7.0047	-2.9618	-3.9089	-4.9878	-4.2668	-3.0844	-6.6805	-4.1622	-6.3754	-4.8979	-7.8676	-4.4695	-8.0136	-5.7777	-3.4997	-1.9569	-4.368	-5.3062	-6.0075	-5.7999	-4.1695	-1.6624	-1.4631	-7.7264	-2.5111	-6.6992
2.886	6.6758	4.896	5.8801	0.85837	2.1027	5.6204	4.9269	3.0312	1.4605	1.9208	4.766	0.45048	3.4088	4.2288	0.83703	2.4189	5.1335	1.9542	2.0139	1.8973	5.9552	1.2561	3.9131	4.3345	6.0287	4.208	-0.19636	0.26885	4.7053	6.9761	1.398	4.4535	0.26416	1.8252	-1.5814	5.7716	6.0958	1.1338	3.3002	3.9786	2.8549	2.6199	1.166	1.7619	3.6413	1.9284	2.2925	7.8621	1.1352
-1.0317	1.9553	2.7828	0.97767	2.4202	4.0616	1.6614	1.054	1.6095	1.9164	5.1025	2.1449	1.699	5.5524	3.4892	1.7772	1.6353	1.0989	5.1205	0.0033578	-0.13623	1.5535	2.512	2.1124	3.553	1.4105	1.2207	3.3154	3.0823	-1.2829	0.7192	3.6951	0.21568	0.3177	1.4131	1.4749	-0.18877	0.95602	0.76629	2.6453	1.9335	2.1164	1.6319	-1.4831	2.7287	2.7575	2.4634	2.7832	2.2339	0.2202
-4.6856	-3.7916	-6.3784	-2.6313	-4.0799	-7.2901	-4.816	-3.0884	-5.109	-7.6593	-2.8322	-5.0235	-4.005	-1.7081	-4.5434	-3.3669	-1.9946	-4.1461	-5.1579	-5.6055	-5.4562	-6.3277	-5.5364	-5.1045	-2.8694	-4.8414	-6.3691	-4.7216	-6.1618	-5.2422	-2.3563	-4.2081	-5.2911	-3.6179	-6.5739	-2.0277	-4.8142	-3.6156	-5.0005	-4.5082	-1.4654	-4.73	-5.3406	-4.0013	-3.1268	-6.3169	-2.8603	-5.4292	-3.4784	-6.5439
7.83	5.9864	4.6041	4.2543	6.4383	7.5588	4.8393	8.8362	7.235	6.3486	4.1316	4.5599	8.0532	5.9179	5.3884	7.5306	9.8083	10.727	8.5735	5.8408	7.7988	7.3855	4.5289	8.2555	5.2992	6.2395	5.8231	7.0072	5.6283	6.3574	7.4636	5.2266	9.0707	8.8148	3.3529	5.5247	4.9445	9.3435	5.2345	4.2403	3.5223	7.9309	6.7785	6.8276	4.5975	7.6429	7.2661	7.2806	9.1205	5.6796
5.9834	3.3017	7.3448	7.3531	8.0926	5.6131	6.0948	6.1738	8.1564	8.5478	5.3062	8.8397	7.5609	7.7486	5.028	6.6112	4.4816	8.9123	7.1987	8.1986	6.6989	7.9713	9.9599	9.6229	7.5854	6.7826	6.6317	8.2499	6.1791	9.9175	6.0598	9.4786	5.7836	5.2333	4.4032	6.4298	5.8751	12.934	6.495	9.0254	5.5597	10.597	4.3435	6.5594	6.8345	6.2841	3.1541	7.4549	6.0493	5.939
-1.6677	-1.4145	-3.451	-1.7248	-1.0493	-2.1567	-1.9917	-4.3872	-3.0933	-2.4288	-6.7341	-2.0515	-4.5655	-0.0075158	-1.1008	-4.8625	-4.7231	-5.7403	-2.8043	-1.3435	-5.66	-3.1163	-3.863	-0.99216	-3.5715	-6.8627	-3.6708	0.29893	-3.8174	-0.85623	-3.5402	-5.9399	-0.054662	-3.3483	-0.94672	-1.1274	-0.83169	-2.2656	-0.41808	-0.025008	-0.98433	-2.9347	-1.9295	-2.8926	0.84206	-3.1743	-4.5783	-0.5889	-2.2543	-1.3564
-19.613	-24.88	-22.383	-22.748	-19.632	-21.684	-23.606	-22.33	-18.302	-22.163	-23.363	-19.035	-20.852	-25.052	-22.333	-22.339	-22.092	-23.319	-19.839	-24.122	-23.87	-26.016	-22.729	-21.383	-21.748	-24.493	-20.644	-19.895	-22.02	-20.119	-24.543	-18.879	-18.458	-23.131	-19.74	-22.027	-25.235	-22.155	-21.331	-20.479	-24.294	-22.568	-23.285	-21.41	-24.312	-23.904	-25	-22.038	-23.796	-22.824
4.8103	-0.87353	-1.8414	2.5765	0.79665	-0.98477	2.4076	0.5143	-0.82281	0.76063	-0.15505	-0.25157	-0.52302	-1.5159	0.05206	1.9256	-2.2098	2.0604	3.583	-1.0957	-1.224	-0.35759	-0.82971	2.6877	-0.66433	2.5712	1.767	1.2677	0.84962	-2.4709	1.5593	2.318	-0.41105	3.2519	-2.1798	-0.21598	-0.258	3.7048	-0.69876	-0.16872	1.427	-2.6702	1.3151	-0.86156	-2.5465	0.31924	-1.6745	0.61095	0.48663	0.48987
-8.3682	-5.9478	-13.331	-9.9579	-6.7279	-8.0566	-12.025	-5.7143	-8.1972	-9.7686	-7.8845	-8.9704	-8.127	-7.9588	-10.958	-10.733	-8.0994	-11.718	-8.3985	-8.9591	-10.776	-9.573	-5.4855	-11.163	-8.8235	-9.2714	-6.2711	-10.005	-10.102	-9.5382	-8.784	-10.392	-10.459	-8.0588	-6.8373	-8.8211	-9.3759	-8.492	-7.4164	-8.6205	-7.3654	-7.0219	-13.121	-5.9791	-10.628	-7.4456	-9.3617	-9.0277	-9.1391	-10.047
-5.8373	-4.1999	-1.4137	-4.1831	-6.8216	-3.2127	-2.5113	-3.8657	-5.2103	-4.739	-4.6296	-4.1972	-6.054	-4.4893	-4.0116	-6.0393	-8.5621	-7.3589	-3.3872	-5.787	-5.5257	-5.5342	-3.8152	-1.1455	-4.3507	-6.5725	-5.3827	-5.7092	-1.3282	-3.8745	-3.0194	-1.9173	-5.6204	-2.9433	-4.1693	-2.6512	-3.4973	-4.0107	-5.0082	-2.8414	-8.0946	-1.4802	-2.4254	-4.028	-3.722	-3.6409	-3.47	-3.2063	-3.8143	-5.8669
0.46542	-2.1264	0.95191	3.7851	0.47343	-2.8021	1.4573	-3.5826	1.9339	-0.71865	1.0539	2.0212	-1.2269	-0.40805	2.7382	-2.5059	-0.012663	0.48581	-0.85177	0.37072	1.2255	1.0519	-2.4027	3.0425	-0.29656	-1.1637	-0.88538	0.836	0.31103	1.2094	0.6573	-0.17121	0.70707	-0.28359	1.344	-0.15362	2.2365	-1.4532	4.6513	0.82618	-2.4564	-2.6032	-2.1149	2.597	-0.44107	2.014	-4.6943	-0.089812	0.95271	3.6617
12.965	10.122	9.991	14.535	8.7386	9.0658	10.039	9.5195	10.626	12.054	7.1631	13.63	13.537	8.1465	8.2996	9.287	7.0736	7.2576	11.292	9.5879	8.9011	11.433	10.667	9.2094	8.8872	9.6416	12.473	8.7616	9.7131	10.663	10.333	13.503	7.4134	11.074	9.9981	9.6062	8.4768	13.383	10.643	5.4171	10.276	10.66	9.1195	10.902	9.7484	9.8099	13.941	8.5505	8.49	10.936
-13.584	-12.016	-9.378	-14.837	-8.4013	-9.4132	-13.368	-12.474	-15.892	-11.129	-13.308	-10.31	-11.181	-10.052	-12.273	-13.454	-9.724	-14.224	-9.654	-11.884	-10.225	-10.261	-11.561	-13.64	-12.11	-11.801	-13.349	-11.765	-11.81	-9.3807	-6.1409	-10.534	-9.0128	-10.972	-9.709	-11.387	-16.069	-11.503	-9.8409	-12.142	-11.098	-11.401	-10.426	-9.8103	-12.313	-11.115	-13.458	-12.841	-12.943	-12.78
-2.6696	-0.46223	1.4453	-1.2816	-1.7089	-1.0154	0.15712	-0.028156	-0.65698	-4.0546	-1.6298	-0.37186	-1.5553	3.6217	-0.60419	-1.1198	-1.6041	-1.3221	-1.8331	-1.2192	-2.918	-4.683	1.1431	-1.8962	-1.3388	-2.7119	-5.6902	-2.3656	1.3932	-1.3108	-3.9048	0.039658	1.3822	-0.74961	-3.761	-2.5886	-2.2488	-3.3956	0.014238	-0.91986	0.51266	-1.6367	-4.3995	-2.8001	-0.13	-4.2286	0.52493	-0.71148	-0.95817	-2.3399
-9.8898	-11.792	-13.051	-9.8921	-10.077	-9.8084	-11.6	-12.84	-13.264	-13.617	-12.871	-12.556	-11.891	-15.158	-12.434	-12.708	-10.983	-10.675	-9.6466	-10.838	-11.635	-14.183	-10.892	-13.174	-9.1385	-11.679	-13.903	-12.18	-13.189	-14.221	-13.639	-12.183	-14.461	-12.709	-16.09	-11.486	-10.559	-10.465	-12.858	-10.337	-9.6796	-13.572	-8.9115	-10.225	-14.132	-9.8359	-11.848	-14.744	-9.7194	-12.921
6.9393	7.4353	4.4659	8.5694	3.1814	5.5858	3.8691	-0.40639	4.1855	6.4843	6.5017	5.4261	3.7042	6.1663	3.1514	4.4538	7.9028	7.8591	5.1321	6.849	5.4994	4.258	6.5655	6.0363	9.7564	7.756	4.9517	2.3383	4.5191	4.8448	3.0544	6.5315	5.6894	11.322	6.9317	4.6955	4.7322	5.7753	5.1438	4.9042	5.5131	6.0828	3.7503	6.0329	7.666	6.4715	4.0133	5.571	6.5849	6.9184
-11.732	-12.948	-12.533	-9.0354	-9.0463	-12.935	-10.845	-10.548	-12.01	-12.507	-12.135	-13.95	-13.208	-10.628	-8.1958	-11.405	-10.72	-8.2695	-8.536	-10.936	-12.218	-15.482	-11.1	-14.493	-11.431	-13.063	-11.19	-10.219	-10.988	-13.641	-9.9965	-13.291	-15.769	-11.798	-14.025	-9.0991	-10.75	-11.316	-11.899	-15.218	-13.041	-14.351	-8.974	-10.07	-12.299	-10.563	-12.122	-9.9273	-12.641	-10.017
2.2085	1.8644	2.0127	4.9594	0.47674	1.9107	2.6602	1.1106	3.1514	5.0651	-1.65	3.132	0.75894	1.2348	3.9575	-0.45056	3.8171	1.7553	7.4267	0.93528	0.64699	0.717	3.8496	2.0241	2.7146	3.4115	5.4835	3.5356	2.0769	4.3987	4.3188	1.3242	8.7396	4.5456	2.4607	2.0953	3.2591	4.0758	-0.80129	2.7552	1.4906	3.8869	0.53114	2.5878	2.031	2.6371	2.3927	5.4393	1.0607	5.9036
-11.995	-11.8	-14.193	-12.604	-12.08	-12.153	-10.883	-10.878	-10.018	-12.194	-10.577	-13.83	-11.435	-14.913	-9.9581	-10.426	-11.389	-12.603	-12.669	-9.872	-8.7653	-8.405	-10.574	-11.476	-10.228	-10.09	-10.815	-10.009	-12.416	-12.205	-11.576	-9.7721	-10.646	-14.418	-10.967	-11.998	-13.517	-13.17	-9.8864	-9.8927	-9.9074	-11.169	-10.323	-11.643	-12.414	-10.256	-11.966	-9.2634	-11.358	-10.812
-5.408	-1.5489	-2.8259	0.11106	-0.22673	-3.5322	-2.3357	-3.3236	-3.4436	0.055232	0.94043	-2.8638	-0.13739	-5.4903	-1.2626	-3.1137	-1.2497	-4.3617	-2.6187	2.4872	1.2169	0.56733	-3.027	-1.9755	-0.89266	-0.20036	-2.9706	-1.6754	-3.8767	-3.1708	-1.1533	-2.8316	-1.7822	-2.8657	-2.9304	-1.5125	-1.8041	-1.175	-4.1279	1.4312	-5.0035	-4.5985	0.019404	-5.212	-0.15354	-1.9729	0.064814	-2.9541	-3.5238	-0.30414
12.496	9.9445	9.836	12.817	9.353	8.3439	10.226	9.0285	9.6865	11.38	10.835	10.095	13.27	8.6839	5.5999	5.9431	7.6124	7.9714	9.3872	8.7424	9.9231	7.2252	5.4837	9.9351	7.7321	8.3391	10.304	6.5139	13.218	12.227	10.175	11.998	10.965	6.8632	8.5351	8.3417	7.8597	7.8379	8.608	9.2105	8.0019	8.9006	8.2175	14.981	10.416	8.4013	12.151	6.6117	10.779	8.6361
-21.09	-21.089	-20.26	-20.604	-22.518	-21.105	-19.76	-20.107	-22.636	-23.598	-20.75	-23.477	-20.027	-24.027	-21.3	-21.778	-21.395	-19.617	-23.61	-18.617	-20.692	-24.076	-22.27	-22.055	-21.634	-21.884	-22.76	-18.424	-22.567	-21.699	-21.317	-20.412	-21.118	-21.859	-24.62	-21.74	-19.56	-22.355	-25.073	-23.513	-25.014	-22.271	-22.71	-22.562	-21.301	-19.155	-23.007	-22.91	-22.672	-23.572
-6.4062	-5.5779	-7.0035	-8.8393	-7.7103	-7.5295	-6.6611	-5.2254	-8.8893	-5.0255	-5.916	-8.4309	-8.5501	-8.3551	-7.1517	-7.0555	-7.0937	-6.7352	-4.9322	-7.6629	-7.1407	-6.9915	-8.1608	-7.1089	-7.9716	-7.9316	-7.7964	-9.9998	-9.8977	-6.6957	-6.2238	-7.3129	-7.5402	-8.2223	-6.2922	-7.5929	-8.1944	-5.4969	-8.5491	-8.9201	-5.7706	-3.8873	-9.8883	-7.8289	-7.873	-7.4605	-7.6827	-5.1586	-11.06	-6.8292
6.6316	9.9085	7.6295	9.9329	9.2126	10.2	8.8248	8.721	4.918	8.8779	8.8168	9.0594	10.366	8.1458	7.8149	10.271	9.9501	8.958	8.0483	9.6135	7.4831	7.1617	9.9146	9.149	8.0365	9.7031	5.6788	10.092	8.094	6.7732	6.1645	7.6905	10.003	9.5988	8.1561	10.182	7.1067	9.7397	6.4952	10.163	10.139	5.2282	8.2863	7.6247	6.5125	8.9742	7.1706	8.5092	6.121	7.6982
-6.3374	-6.2536	-4.5003	-4.8734	-5.212	-3.0707	-7.3628	-4.9343	-6.74	-3.0394	-2.65	-4.2883	-2.7444	-3.8402	-4.5467	-7.7516	-4.3051	-0.41936	-2.4296	-2.2212	-2.6498	-3.2955	-3.1726	-4.1296	-7.2881	-2.9419	-4.7822	-1.327	-2.2125	-2.6593	-6.9589	-7.0934	-5.3172	-5.9712	-4.9316	-5.4121	-6.4939	-3.6878	-6.7708	-3.7701	-7.3846	-4.808	-4.8961	-4.5434	-4.6834	-8.7577	-3.2746	-6.2793	-6.1634	-3.4455
0.99263	-1.1341	-2.5715	0.4694	0.9238	0.34913	2.7597	-2.5346	1.5084	2.9763	2.5316	1.7845	2.8831	4.3947	0.052268	1.0291	0.66068	-2.7536	0.45582	4.2569	-0.35662	1.6681	-0.86676	-3.4786	1.3501	0.045882	1.2185	-1.1645	3.855	2.8361	-0.37596	1.7019	-2.5351	4.7772	2.9959	-0.35395	4.5687	2.712	2.9439	-1.8333	1.551	1.6582	-1.2079	-2.5192	0.79338	0.336	1.9639	3.3373	2.5469	0.96455
-2.751	-0.85127	-1.5973	-1.7679	-3.2126	-0.84309	-0.87781	-1.8384	-2.4747	-4.123	4.0676	-2.5028	-2.6594	-3.9725	-4.3651	-2.6711	-0.44634	-3.8126	-1.5251	-0.24693	-1.7212	-2.9217	-2.1724	-2.9053	-1.7991	-2.9232	-3.3572	-3.0798	-0.064112	-3.341	-3.9556	-3.3394	-2.9785	-3.6888	-1.9504	-4.465	-1.2294	-2.068	-1.2704	-2.6345	0.083809	-1.4259	-0.11934	-3.8273	-1.9638	-5.9755	-1.4418	-2.8073	-4.3605	-2.7162
-13.654	-17.707	-14.907	-13.798	-13.37	-14.303	-13.795	-11.34	-13.577	-17.427	-15.359	-16.677	-13.477	-12.576	-15.876	-13.629	-16.734	-16.763	-16.97	-18.486	-16.194	-14.392	-15.318	-17.372	-15.665	-17.497	-12.16	-14.789	-14.327	-15.498	-12.821	-14.536	-15.382	-17.085	-14.167	-15.396	-18.299	-13.571	-14.944	-12.915	-14.54	-13.667	-14.956	-15.233	-14.005	-17.241	-15.92	-18.419	-14.636	-15.506
-22.965	-20.274	-20.972	-24.027	-20.449	-20.584	-23.028	-18.001	-21.792	-21.964	-20.407	-21.73	-22.348	-20.602	-21.643	-22	-23.906	-22.85	-21.826	-22.703	-22.631	-24.081	-22.026	-22.386	-20.75	-21.654	-20.989	-22.434	-24.424	-22.247	-24.006	-19.824	-24.496	-22.079	-23.821	-23.436	-20.317	-21.464	-21.707	-22.758	-23.315	-23.63	-23.336	-19.525	-22.008	-23.243	-19.736	-18.549	-19.891	-22.163
7.4672	8.4251	5.2628	8.886	8.617	10.136	9.3124	9.0089	9.9664	5.5831	6.1811	9.1308	7.6146	7.5413	9.5167	6.4757	6.826	7.4941	8.0962	8.1965	11.257	7.9345	6.7249	8.2796	7.6578	7.922	6.8492	9.8231	8.2618	9.7497	5.3813	9.1654	9.2558	8.5508	6.7499	6.3015	6.4813	6.9677	10.262	11.477	7.4526	4.9318	11.795	9.1867	9.29	6.2626	9.5966	10.196	7.8036	4.7437
5.9945	9.1591	6.0766	6.9633	7.8248	10.943	9.0611	6.7085	9.2473	6.0619	6.1886	9.067	9.8048	5.3167	7.5014	12.625	6.4128	7.074	5.3908	9.7205	8.5274	7.3752	7.8476	8.0365	9.7386	7.5547	9.4916	9.9553	8.9231	9.6675	8.5037	8.912	7.9149	7.516	8.2916	8.8717	6.796	6.5331	8.2137	10.224	7.6417	8.0356	11.828	9.1823	7.9531	7.9142	9.3052	7.414	5.3075	6.8795
-12.027	-12.965	-14.457	-13.389	-14.181	-14.009	-14.63	-14.645	-9.943	-13.137	-13.541	-13.144	-12.576	-11.468	-13.79	-14.307	-11.387	-7.2653	-11.23	-13.764	-9.2069	-16.248	-14.257	-16.144	-13.786	-13.817	-12.371	-13.656	-11.988	-14.835	-14.356	-15.592	-18.056	-15.744	-13.375	-15.572	-10.063	-13.583	-10.818	-11.375	-11.568	-16.121	-13.935	-13.725	-15.196	-10.756	-13.73	-15.29	-15.94	-16.308
-4.0055	-5.2603	-1.1346	-1.2193	-1.4047	-2.8104	-4.8589	-2.5942	-1.7215	-4.2432	-4.7293	-3.6789	-2.701	-7.7389	-0.6409	-7.5708	-2.7356	-4.8252	-4.8185	-3.2326	-4.0309	-3.9868	-6.2312	-4.1251	-1.8315	-3.052	-4.1822	-3.2152	-3.3916	-2.8814	-4.0283	-3.8319	-7.7371	-4.541	-1.1772	-3.2708	-5.28	-10.198	-5.6763	-4.2003	-1.6514	-4.3802	-3.6842	-3.9468	-4.319	-3.3967	-3.0976	-2.2597	-2.3136	-1.9942
-8.2879	-8.202	-9.0777	-11.314	-8.2879	-11.176	-7.0953	-7.6898	-7.4151	-9.2352	-9.8034	-6.3972	-8.795	-9.5149	-7.2933	-12.973	-10.84	-6.9274	-7.394	-9.5668	-10.222	-9.8673	-10.106	-7.5188	-9.7249	-8.2464	-9.8297	-5.1998	-8.9148	-6.2312	-6.8425	-10.136	-11.33	-9.2188	-7.8783	-8.6899	-6.5242	-9.4903	-7.2094	-8.6131	-8.7504	-6.5962	-7.4466	-10.529	-7.5875	-7.9461	-9.063	-12.319	-10.674	-10.917
0.30654	-0.36169	-1.7564	-2.2588	-0.81105	-0.11323	1.0877	-2.7082	-1.7732	-2.7828	1.3983	1.3618	-2.5912	-2.427	-0.54964	-1.5908	-2.1667	-3.0802	-2.8473	-1.4448	1.0558	0.35953	0.32106	-1.6272	-3.3019	0.27731	0.66331	1.7628	-3.3276	1.3714	0.029213	-2.3997	-3.5493	-0.55407	-2.6421	-0.2279	-1.1575	0.81116	-2.654	-1.3787	-1.281	-1.6979	-1.8463	-3.6288	-0.10897	-2.9012	0.011891	-0.63136	-3.0647	-1.7427
-10.503	-11.518	-14.557	-12.623	-11.734	-11.314	-9.7274	-8.9681	-13.69	-11.186	-12.339	-10.755	-6.9287	-11.7	-11.133	-13.448	-9.8083	-12.305	-11.518	-13.012	-12.468	-9.7827	-13.392	-11.686	-10.183	-13.183	-10.89	-11.289	-7.1496	-11.421	-10.718	-9.2459	-12.914	-15.341	-11.029	-11.563	-9.4095	-15.377	-9.5748	-10.061	-8.1552	-10.427	-11.097	-12.007	-13.445	-9.7368	-12.46	-10.727	-13.348	-11.174
-11.01	-10.552	-10.737	-6.6715	-9.5618	-10.089	-6.8887	-12.299	-9.5877	-11.405	-10.323	-8.3455	-8.1815	-9.2639	-6.8998	-14.604	-8.1414	-9.4631	-6.1136	-12.124	-12.685	-7.8939	-7.4478	-8.4591	-11.945	-8.4824	-8.7712	-8.7289	-9.4279	-9.7044	-11.856	-9.0452	-9.1289	-9.5068	-11.584	-8.5725	-9.4384	-5.0649	-12.64	-8.2208	-9.0166	-7.7362	-8.3637	-10.882	-9.5647	-9.4503	-7.9462	-9.9516	-6.9118	-10.474
-4.7902	-3.8951	-4.103	-2.7044	-3.7226	-2.4791	-4.0289	-3.8656	-1.8892	-4.8143	-4.7309	-3.2192	-3.8033	-6.0398	-3.894	-1.1287	-3.4088	-2.5378	-5.2889	-2.3699	-3.4005	-3.8184	-4.1825	-5.3147	-6.0501	-1.9087	-5.8183	-4.5756	-1.0948	-3.9168	1.8447	-3.3334	-4.5036	-2.1482	-0.14402	-5.7736	-0.58775	-2.2194	-2.0291	-0.69604	-1.0615	-1.5168	-2.4835	-4.1985	-1.9965	-1.4035	-2.7907	-2.9576	-2.0282	-5.9182
5.0949	3.6996	0.34719	2.1569	1.2173	5.0454	3.4202	3.3366	0.81335	4.4863	-3.4506	-2.7456	1.2906	-1.0394	1.7493	-1.612	2.3475	1.1783	-2.7919	0.08096	4.3509	1.8048	1.308	1.9339	5.9298	2.7123	0.9415	1.8163	1.1152	1.5702	0.6417	1.4206	2.7956	3.3851	0.40521	-1.849	3.2893	-1.5585	-1.0493	-1.3016	-2.0339	0.51076	1.7293	2.9336	1.7148	0.88697	4.1724	1.3829	1.124	-0.55085
1.6693	-0.059705	-2.1767	2.2958	-0.16446	-2.5101	-2.5961	-3.1046	-1.1356	-2.4723	1.2922	0.79179	0.31473	-1.483	-0.6742	-1.6895	-0.76504	-2.9472	1.4535	-0.66578	1.6223	-0.82787	1.0766	-0.88279	-1.5553	-0.56238	0.3139	-2.6025	2.1708	-0.0071189	1.8301	-2.5826	1.011	-0.12118	-0.041026	0.87412	0.073107	0.037866	-0.88698	-1.6966	4.8113	-1.2511	-0.82741	1.1433	-3.7084	2.2782	-0.1946	-0.79858	-0.21085	2.5299
-5.7946	-6.8495	-6.321	-3.6334	-6.35	-4.054	-6.0529	-4.4378	-3.504	-8.147	-7.9554	-8.8501	-3.0959	-4.9832	-4.9407	-7.3044	-4.2039	-5.8861	-6.3956	-7.289	-6.6203	-1.2588	-3.3906	-7.4524	-8.4234	-7.5901	-4.8439	-5.1622	-5.9434	-6.9723	-4.6898	-4.2839	-4.4731	-6.4248	-7.4533	-5.3786	-4.9319	-5.3662	-5.6742	-5.9296	-7.6237	-5.5853	-8.9014	-5.9113	-5.8047	-6.1907	-8.5535	-8.7299	-2.5103	-6.1832
-0.26528	-1.4072	0.17364	0.57579	0.69317	-0.1496	0.011899	2.5929	0.8143	-1.8347	3.9452	-0.50311	0.073043	0.5559	1.0771	0.83246	1.0862	1.722	3.1267	-1.5841	-2.7365	1.1646	2.6769	2.2013	2.1935	-1.1579	-0.13325	0.42248	0.39992	0.13634	0.52682	-0.95594	4.5344	-1.0528	-0.87073	2.3227	0.29171	1.3689	-2.1066	-1.8641	-0.89591	-0.57223	1.7408	4.6133	-0.14608	1.5008	1.4057	-0.66227	-0.74198	-0.096851
1.7731	1.7724	2.9136	4.2775	4.3807	4.1053	3.1867	3.7788	1.1195	1.249	2.3514	2.0754	3.228	2.3328	3.1562	2.3309	3.0647	1.3546	0.34882	2.6051	1.9225	0.1502	4.063	0.74451	0.682	4.5539	0.95481	3.6387	2.2441	3.479	4.314	4.5543	4.3583	3.9738	0.46255	-0.32681	3.0838	3.6374	5.9683	5.2173	4.1164	4.9578	1.3512	3.8046	3.6969	2.4145	0.78878	3.5807	2.6812	2.7157
-1.8599	-4.4663	-3.229	-3.3036	-3.7169	-2.2637	-2.3324	-1.9374	-4.3451	-1.9374	-3.6211	0.17447	-6.7062	-5.102	0.7347	-5.5931	-4.0091	-3.9265	-4.9414	-4.346	-4.4948	-3.8496	-6.7868	-5.3243	-4.3952	-4.14	-3.3055	-1.9117	-3.0929	-2.4478	-5.5891	-5.2405	-2.4288	0.89404	-2.7881	-2.2341	-3.4524	-2.525	-1.8264	-4.12	-2.5246	-4.3134	0.37479	-1.9293	-3.0101	-6.3087	-1.5795	-1.9002	-3.3284	-3.5554
-1.009	-0.59676	-1.5908	-1.9278	-2.431	0.87488	-3.6936	-3.2559	1.1605	-1.7046	-3.8938	-2.7575	-3.2968	-3.1602	-3.2435	1.5638	-0.45298	-0.29649	0.51708	-2.4175	1.6206	-1.8023	-1.7597	-3.0392	2.2325	0.11214	-2.943	-1.513	-2.9687	-3.0357	-0.27098	-1.4983	-1.5141	0.76989	-1.8076	-0.92042	-0.084363	-1.9722	-1.63	-2.1498	1.2582	-0.75595	0.9617	-2.2615	-1.5412	-3.1687	-1.0225	-5.0475	-1.0913	-1.8257
-9.0018	-11.485	-13.067	-12.442	-12.692	-10.743	-10.502	-9.6786	-6.2964	-8.3653	-5.8484	-9.2879	-10.607	-10.504	-9.2822	-11.043	-11.083	-11.503	-8.8003	-10.832	-11.194	-8.0214	-6.0804	-10.455	-8.873	-9.3664	-9.9527	-9.0972	-6.4594	-12.784	-9.3529	-9.6122	-8.3386	-10.714	-8.0798	-6.4441	-9.1998	-14.259	-10.749	-6.1909	-9.572	-7.7469	-10.413	-8.3409	-6.574	-9.8015	-12.087	-9.1352	-7.9357	-12.392
-2.456	-4.3737	-4.4163	-4.2147	-4.0472	-1.2329	-1.0266	-3.8372	-6.2523	-5.7342	-2.325	-3.1468	-3.7167	-4.5205	-4.3742	-4.4534	-3.4444	-2.7053	-3.3519	-3.2351	0.4526	-3.5773	-5.1095	-2.22	-3.3236	-3.4705	-3.0255	-3.1181	-1.246	-5.1525	-4.1557	-6.2331	-2.9283	-2.3485	-1.1902	-4.1387	-4.7527	-5.9829	-5.731	-5.1059	-5.3189	-7.2107	-0.085505	-4.8569	-2.3205	-5.2938	-1.5271	-3.6545	-2.1945	-5.8314
-2.1477	0.20126	-1.7609	-2.613	0.75417	-2.1688	-3.6988	-2.085	-2.0466	-2.2548	0.45895	-1.2356	-2.9907	-0.52883	-1.7966	-3.2404	-1.4777	-1.2237	-4.0557	-0.18348	-2.3772	0.11545	0.33162	-0.50263	2.4091	-1.4085	0.9969	-2.5566	-1.5237	-1.0706	0.74684	-0.65045	-0.88176	-0.46798	-2.1573	-4.2528	-0.53138	-1.7139	-1.9474	0.94684	-4.0513	0.10984	-0.42825	-4.9504	-2.5425	-0.35516	1.8846	4.314	-2.3712	-1.4297
-4.8831	-5.5189	-3.8057	-4.509	-3.411	-7.5422	-4.1435	-5.8743	-4.426	-8.1729	-8.5062	-7.113	-4.5817	-2.0185	-7.175	-7.1959	-6.5513	-2.8752	-3.1669	-7.636	-2.7677	-7.5872	-6.1834	-7.602	-4.8741	-3.8526	-4.9461	-3.7204	-3.7819	-5.8781	-6.0437	-4.9022	-5.8108	-8.1587	-3.3482	-5.9973	-8.3009	-4.6666	-7.5947	-1.2098	-4.992	-8.257	-3.2853	-7.9841	-3.6071	-5.0269	-5.9933	-6.2204	-7.7405	-3.6146
-6.496	-14.415	-11.51	-10.088	-10.269	-10.639	-8.7782	-11.329	-13.131	-13.068	-12.883	-10.825	-8.9484	-9.7885	-11.011	-11.691	-10.04	-9.3145	-7.4397	-11.142	-11.301	-11.97	-11.69	-11.383	-9.8068	-11.375	-7.6931	-6.7762	-8.7768	-11.925	-12.983	-11.055	-9.1543	-10.862	-11.941	-7.6459	-12.378	-9.1037	-12.664	-10.645	-12.35	-9.4505	-13.803	-10.138	-8.8867	-11.852	-11.518	-9.9689	-14.379	-14.317
0.26674	-0.95347	-5.2842	-4.7988	-2.7182	-5.4207	0.5539	-5.0594	0.074612	-0.91141	-3.4012	-2.9553	-1.4265	-2.371	-4.727	-3.5918	-7.2365	-2.0193	1.4449	-1.4528	-3.7021	-4.4	0.27674	-5.4635	-0.289	-3.0567	-2.351	-5.3215	0.74343	-2.8497	-3.0274	-6.5506	-0.44431	-2.9295	-2.3297	0.037836	-5.337	-1.625	-3.8382	-2.4771	-2.6523	-2.3991	0.56884	-4.2379	-2.4645	1.5891	-2.6874	-4.0631	-3.3782	-4.423
-20.543	-20.218	-19.669	-21.749	-26.484	-26.82	-23.59	-20.759	-20.568	-21.985	-22.032	-24.303	-21.108	-23.451	-21.058	-23.865	-22.464	-22.81	-22.13	-22.389	-23.6	-21.299	-23.097	-21.647	-19.445	-23.032	-23.297	-21.624	-21.358	-17.32	-24.422	-20.938	-22.918	-19.742	-21.139	-20.217	-21.835	-21.837	-21.769	-19.951	-21.394	-23.769	-22.94	-20.699	-19.865	-22.744	-19.322	-23.333	-23.4	-25.31
3.0857	0.97811	3.4145	1.8726	-0.34499	2.5773	1.1042	0.093466	5.3554	3.9912	1.5152	3.1829	1.4604	0.59377	2.6085	0.42296	0.061255	4.3194	1.5086	0.10961	0.15798	-1.6638	0.29058	3.0099	2.6392	1.4307	1.6268	3.7601	-0.91687	0.21932	0.52272	2.321	-2.2152	3.1208	0.29967	0.04746	2.2977	1.6433	2.6966	1.2425	2.164	4.854	2.8878	0.15858	1.1948	1.9283	0.42878	-0.87346	2.5338	2.1777
-13.512	-12.171	-15.242	-12.725	-10.417	-12.885	-12.596	-12.656	-12.716	-12.425	-13.482	-15.121	-10.101	-11.104	-13.457	-11.875	-14.607	-9.9743	-12.53	-13.494	-13.805	-11.508	-12.881	-12.287	-12.149	-11.94	-11.862	-13.23	-13.633	-9.7185	-10.418	-13.682	-12.467	-11.567	-9.1582	-11.806	-10.138	-11.806	-14.943	-13.073	-10.761	-11.969	-10.005	-9.7736	-9.2314	-9.3855	-10.673	-12.742	-13.584	-14.337
-2.9637	-3.8369	-0.16983	-2.4635	-1.1248	-1.7069	-0.97322	-0.79172	-2.8528	-1.1413	-2.6819	0.47929	-2.936	-2.6697	1.6793	-0.27045	-2.302	-0.58174	-0.49023	-4.3944	-1.0967	-3.3445	-0.56205	-1.2215	-3.7287	2.1083	-0.44261	-2.3455	-5.1812	-0.62318	-1.434	-1.2178	-1.6112	0.41149	-1.8207	-2.0572	-1.8548	-1.1077	-3.0765	-2.021	0.08303	-3.6088	-0.13327	-4.6652	-2.4382	2.8509	-1.2281	-0.13067	-1.3321	-2.8478
-8.6314	-3.1758	-4.05	-2.2408	-7.6153	-3.0877	-3.0033	-0.33422	-5.7461	-3.4206	-4.1307	-5.1702	-5.5743	-2.0797	-4.3852	-0.80374	-5.8999	-3.8948	-2.4958	-0.61971	0.42213	-1.5961	-6.2257	-2.9259	-2.94	-1.522	-6.6425	-3.4136	-1.9139	-4.4745	-0.66452	-1.5245	-7.1373	-2.3461	-3.0194	-1.3034	-5.0513	-2.0486	-3.011	-7.8003	-4.0338	-5.306	-2.6795	-3.0675	-6.1023	-3.0246	-1.2834	-3.7898	-3.0734	-3.5481
-4.878	-1.5305	-2.4698	-3.0887	-2.8514	-0.20649	-1.8032	-3.2357	-1.6217	-2.2568	-3.2434	-4.8224	-4.3898	-2.1608	-0.056411	-4.7059	-1.4194	-2.9042	-4.4009	-6.9754	-0.46314	-0.119	-5.4918	-6.7057	-1.4306	-3.0994	-0.13254	-1.3666	-1.8891	-1.5189	-6.0122	-0.85298	-3.2408	-2.7991	-0.88706	-2.2016	-2.4319	-3.898	-2.2324	-0.2206	-2.3271	-3.4791	-1.5123	-3.5943	-3.6191	-5.068	-1.8204	-4.3672	-1.7638	-0.1125
6.2084	8.7401	14.366	5.9705	9.0821	9.2347	9.9494	11.232	10.049	5.7056	8.7092	10.227	10.962	9.3577	10.17	7.3655	9.9791	10.767	12.045	10.334	7.3134	7.2541	7.8519	12.819	9.0835	9.1162	8.8871	8.8096	8.362	8.4378	10.739	11.817	9.7999	13.948	11.601	7.8106	10.703	8.7014	10.546	9.8784	11.048	8.3307	8.9334	11.045	11.355	8.0009	6.5412	10.411	7.2499	6.3285
-12.035	-12.748	-17.958	-10.146	-14.551	-16.28	-15.574	-15.056	-14.198	-14.046	-13.624	-10.139	-13.986	-12.095	-13.612	-13.991	-12.245	-11.94	-15.125	-14.672	-14.088	-13.154	-12.553	-10.075	-14.589	-12.949	-16.234	-12.736	-12.922	-10.564	-13.737	-15.347	-16.208	-13.243	-14.268	-12.055	-16.666	-14.85	-12.714	-12.18	-11.716	-12.919	-14.18	-12.599	-15.003	-13.196	-15.278	-14.703	-12.619	-13.969
-8.6411	-7.9375	-11.143	-9.451	-7.3283	-7.9323	-12.151	-10.621	-7.3091	-5.3455	-11.797	-8.0316	-6.0333	-5.9871	-5.6557	-4.6912	-9.9795	-7.6699	-8.8632	-10.525	-9.5781	-5.4731	-10.809	-9.4718	-11.021	-12.096	-11.709	-10.014	-8.8215	-9.3778	-8.4188	-9.572	-9.6577	-9.4914	-9.5021	-11.234	-9.5086	-8.1108	-9.8078	-9.6363	-7.77	-6.7666	-9.2686	-9.3817	-6.6186	-7.6143	-9.6969	-9.917	-7.5744	-9.235
-5.9281	-4.6263	-6.9104	-4.2559	-6.7593	-5.8046	-5.5787	-6.3485	-6.8276	-5.6091	-5.8896	-3.8015	-6.5075	-6.9933	-5.7925	-7.6888	-5.5698	-5.3804	-3.9667	-3.4946	-2.8894	-4.4827	-4.8499	-5.3954	-6.1751	-4.5221	-5.9492	-4.9081	-5.042	-7.5549	-4.3401	-6.946	-5.7705	-3.866	-8.4226	-6.857	-7.7574	-5.3068	-7.3147	-6.7218	-7.7437	-7.1753	-5.0569	-3.2915	-3.7095	-7.9955	-8.0494	-1.0425	-2.7787	-5.5465
-1.3914	-0.76748	-1.1865	-4.9788	-1.9842	2.6569	-0.23316	-0.8833	2.163	0.30002	-0.61228	-3.2155	-1.2242	-0.71346	3.0988	1.4426	-2.3302	-1.4241	0.69697	-0.66951	-0.71436	-1.2806	-3.3327	-1.4716	-1.945	-1.7323	-0.33234	-2.0608	0.47525	-0.79136	-2.6969	-2.8069	-0.48847	-0.26691	0.38102	-2.7	-1.4132	-1.541	-1.5642	-2.3816	1.6014	2.9681	-2.936	0.35343	-0.26189	-0.96304	-2.8862	-0.47205	-4.0065	-2.8391
-14.255	-14.249	-13.748	-13.897	-18.508	-14.198	-15.691	-14.237	-16.748	-13.813	-13.494	-12.89	-13.914	-10.771	-12.482	-16.056	-16.302	-11.474	-13.873	-11.776	-14.605	-14.621	-16.231	-14.963	-15.562	-14.321	-14.385	-12.79	-13.566	-13.394	-14.263	-15.059	-12.338	-14.12	-13.799	-14.493	-15.775	-15.662	-14.27	-15.904	-14.412	-12.527	-13.043	-14.72	-12.41	-14.946	-12.377	-13.831	-15.395	-17.589
-0.46116	-2.354	-1.1885	-2.69	-2.6624	-5.2734	-2.8399	-5.3353	-1.9419	-1.6417	-4.0423	-1.3063	-6.5763	-0.99287	-5.0014	-1.9041	0.2987	-5.8191	-3.8164	-6.934	-5.2911	-3.1139	-3.3493	-0.13224	-0.32575	-3.2964	-1.4882	-4.7022	-0.80453	-5.118	-2.4334	-0.9442	-1.1374	-3.9592	-2.215	-3.1948	-5.7602	-3.71	-1.5489	-0.76084	-6.5076	-6.7431	-7.6031	-4.8956	-5.3524	0.14401	-4.9473	-4.049	-6.8249	-7.5128
-12.976	-12.004	-16.808	-18.66	-14.644	-16.914	-12.8	-14.584	-14.151	-15.619	-13.976	-11.359	-13.322	-13.633	-13.065	-14.825	-15.023	-13.657	-14.925	-14.465	-15.19	-14.051	-14.407	-12.978	-17.344	-12.5	-15.96	-15.249	-13.524	-10.491	-14.018	-15.124	-15.393	-14.442	-15.596	-15.772	-11.868	-15.291	-13.792	-15.316	-13.554	-17.863	-13.578	-17.676	-18.342	-13.235	-13.552	-15.481	-13.499	-15.699
-12.58	-13.242	-11.707	-13.892	-14.418	-12.311	-9.9572	-10.993	-14.072	-11.962	-11.194	-11.533	-13.124	-12.064	-10.162	-12.392	-10.428	-10.879	-11.413	-9.6017	-11.477	-11.182	-8.5794	-9.9726	-8.84	-12.613	-8.5374	-11.314	-13.626	-10.848	-9.3595	-11.732	-9.5113	-11.783	-14.621	-11.298	-10.293	-11.555	-10.843	-14.851	-14.113	-11.284	-9.7198	-8.3193	-12.573	-11.083	-9.3769	-10.186	-9.3605	-13.643
-8.3267	-9.4297	-13.205	-10.859	-10.484	-11.022	-6.5736	-11.145	-8.4346	-9.3794	-6.9815	-6.8884	-9.7224	-8.2281	-8.0709	-10.133	-10.613	-9.0403	-7.6967	-7.6773	-8.9945	-7.6917	-7.6564	-11.216	-6.6774	-8.0931	-10.585	-10.55	-9.8575	-8.3156	-11.26	-8.4306	-9.9283	-8.3566	-10.245	-8.5242	-8.298	-12.075	-6.0953	-9.4739	-9.5202	-9.0029	-9.4941	-9.3859	-9.3496	-9.6161	-10.864	-11.893	-9.5504	-6.1795
-10.758	-12.41	-7.6214	-11.853	-12.677	-8.8445	-12.01	-10.448	-11.806	-12.519	-8.2881	-12.218	-8.2207	-13.182	-10.78	-11.929	-12.834	-11.334	-11.296	-9.1602	-7.1732	-9.1081	-11.116	-13.773	-8.4861	-9.5994	-9.4418	-9.535	-13.832	-13.633	-12.156	-9.1183	-11.398	-11.176	-10.527	-13.28	-10.091	-8.2633	-9.6842	-14.573	-10.112	-12.168	-9.0855	-13.532	-12.235	-12.197	-9.9494	-11.221	-14.007	-12.796
-3.0718	0.70704	-1.9886	0.87871	4.1661	-2.0396	2.6475	-1.6873	-0.17937	-0.73309	-1.5773	-2.6872	-2.4623	-0.26389	-2.0457	-1.0227	-2.2263	1.8705	-0.1433	-1.5667	-0.52351	-0.72389	-1.5848	-3.4304	0.30009	0.60206	1.5476	-0.10587	2.5342	-4.6907	0.22869	1.5156	2.7579	-1.706	0.69147	0.85104	1.549	0.0073292	-3.1667	-0.23714	0.17298	-1.121	-0.33485	1.4492	-0.30293	-4.4078	-2.2627	-1.3834	-5.6497	-1.2734
-2.531	-4.8137	-4.9693	-4.3356	-4.8646	-6.6305	-5.2181	-1.0358	-4.2133	-6.0871	-4.7232	-3.7503	-6.4943	-3.8345	-8.1541	0.87917	-4.2798	-4.9204	-9.6151	-3.9655	-1.2842	-3.7257	-5.8572	-3.4229	-4.0963	-2.9878	-2.2013	-3.1228	-4.1293	-4.193	-0.95562	-5.6327	-4.7259	-4.1288	-7.7929	-5.4422	-4.5289	-5.5743	-5.3213	-5.4642	-7.9697	-0.86304	-2.7643	-5.263	-4.2364	-3.7079	-5.736	-2.6371	-6.392	-6.6512
8.1917	4.6534	7.128	8.6316	10.961	6.1328	5.3854	9.0496	7.7873	7.2092	6.3772	5.7304	6.273	9.8927	7.406	5.4911	6.8761	7.0282	4.8937	5.4705	5.9059	5.0171	6.0795	8.5201	4.5722	8.8642	6.1582	8.7885	7.7846	7.3076	9.7459	8.3131	6.4123	5.8778	6.6418	5.0841	7.5596	4.6154	7.8917	7.3468	3.4674	3.9549	7.7705	4.6743	8.0234	6.5094	8.3241	6.2491	5.4987	4.1202
-23.795	-19.656	-18.4	-23.973	-18.544	-20.174	-20.626	-20.599	-20.004	-21.358	-18.278	-19.198	-21.748	-18.123	-18.952	-20.793	-20.38	-23.427	-21.462	-17.479	-19.039	-22.451	-22.771	-19.708	-19.705	-21.55	-19.599	-19.867	-24.717	-23.9	-19.986	-20.029	-19.672	-17.518	-20.33	-20.619	-21.593	-19.981	-18.454	-19.47	-20.735	-20.779	-24.137	-24.268	-21.84	-24.814	-18.326	-23.771	-19.836	-22.321
-3.4181	-6.5059	-4.7636	-2.8743	-3.9685	-4.8411	-2.4103	-7.2259	-6.3199	-1.1899	-0.77209	-0.43082	-0.8622	-1.5229	-5.0663	-7.9717	-4.19	-4.3993	-3.3497	-2.2533	-7.6239	-7.2667	-4.4809	-3.6539	-4.1856	-3.6783	-8.425	-0.013841	-2.6976	-3.4022	-4.5664	-3.846	-6.1253	-5.6353	-3.91	-4.8005	-6.4813	-4.5327	-3.0564	-4.3951	-2.9476	-8.8786	-2.8265	-1.1354	-7.7798	-3.4743	-4.4109	-3.249	-7.3781	-2.6041
-8.7788	-9.74	-8.7765	-1.528	-8.0652	-7.672	-10.385	-7.5361	-7.5693	-7.079	-6.2063	-3.0138	-9.2537	-6.6914	-7.7622	-6.5819	-5.6926	-6.0234	-4.8066	-8.5373	-9.1317	-6.8456	-9.123	-10.137	-8.094	-8.9058	-10.401	-7.6421	-7.1055	-9.0934	-11.939	-9.3583	-6.9621	-6.5083	-7.3415	-4.5288	-3.7175	-4.8998	-6.7644	-7.6678	-6.741	-10.107	-6.611	-8.8182	-8.057	-9.4722	-9.8601	-6.5768	-8.493	-7.7883
-10.482	-9.3636	-7.4058	-13.702	-11.495	-9.7087	-12.17	-8.3563	-11.121	-11.185	-7.6619	-10.54	-8.5007	-12.887	-9.7332	-11.81	-9.6525	-10.677	-9.9993	-11.46	-8.0055	-8.8303	-9.5562	-11.12	-11.123	-10.255	-12.175	-11.546	-7.4839	-10.036	-11.16	-13.223	-9.1979	-12.195	-12.856	-10.438	-11.186	-8.2474	-6.6652	-12.619	-9.8284	-10.651	-12.528	-8.6333	-10.719	-8.0941	-12.818	-12.012	-10.269	-9.6286
-4.5975	0.81012	-0.099903	-0.66039	-2.074	-4.5841	-2.7151	-5.869	-4.5107	-4.5676	-2.3872	-4.3926	-1.4183	-4.3965	-0.41657	-3.4228	-3.4163	-4.9812	-4.47	-2.5617	-4.8925	-3.9468	-4.0754	-4.7764	-0.058752	-4.0145	-1.3916	-1.4875	-0.66775	-4.5705	-4.3118	-3.8682	-0.073743	-1.2502	-5.1706	0.022483	-1.4653	-2.2214	-5.8764	-6.0731	-5.4051	-4.8948	-3.155	-3.0618	-3.4214	-1.7374	-3.7367	-2.2364	-2.1843	-4.441
-10.957	-12.47	-12.737	-8.7667	-14.501	-13.01	-11.824	-8.1678	-10.748	-11.153	-11.404	-10.442	-11.562	-12.364	-10.955	-11.603	-10.84	-14.41	-12.032	-14.248	-9.5596	-13.979	-13.273	-11.132	-14.157	-13.422	-14.028	-10.273	-14.43	-8.9977	-15.349	-12.661	-10.432	-7.2706	-12.679	-12.685	-15.147	-11.286	-13.867	-9.4608	-12.108	-9.92	-11.194	-14.161	-14.477	-13.893	-8.5455	-13.207	-10.84	-11.224
3.6721	0.077934	2.0478	0.86387	-0.046342	3.3003	3.7032	2.9109	1.2637	3.54	3.1808	3.4053	4.1867	1.3231	2.303	4.0232	0.042167	2.9615	0.23838	2.6807	1.2871	2.4437	4.9681	0.82823	-0.89405	4.367	-0.81789	-0.47346	1.6161	2.001	1.29	-0.14388	1.3881	1.336	0.14441	0.79354	1.4386	-0.52696	2.5739	0.1311	2.8185	1.2403	0.4283	-0.37466	4.7474	-1.2223	0.42739	3.4606	2.2102	-0.46358
-5.4102	-3.4668	-4.1287	-2.4926	-2.3438	-7.6187	-6.8619	-9.3858	-5.5908	-5.8961	-4.1374	-3.8295	-3.7384	-2.1178	-6.8991	-7.6102	-4.692	-9.7264	-5.6558	-4.4364	-7.4207	-6.5712	-6.7298	-5.1528	-6.7304	-4.0049	-7.8054	-5.0805	-4.5085	-3.8394	-7.6188	-4.2108	-2.5504	-5.9934	-5.4595	-4.7883	-3.7816	-3.9993	-6.323	-7.2893	-3.2321	-4.7964	-5.0914	-4.0304	-2.9901	-2.2367	-6.4009	-5.3632	-6.5687	-4.7306
-0.15912	0.01245	-3.728	-0.94777	-2.5701	-1.9699	0.13662	0.36369	-1.2602	-2.0286	-2.0739	-4.6689	-3.7413	-1.2316	-3.2524	0.91828	-1.9709	-3.8774	-2.1489	-4.211	-2.2294	-2.4929	-4.1806	-2.8124	0.93788	1.0136	-0.59653	-1.5602	-3.0786	-3.3282	-2.814	-2.9875	0.62687	-1.0627	-3.0791	-0.68122	-0.91431	-1.1038	-3.0204	-0.76425	-3.6078	-2.1194	-3.856	-0.72763	-0.60555	0.17916	-1.9649	-6.1022	-0.42632	-1.8814
-1.069	-1.3044	-3.6846	0.55004	-2.4177	0.35115	2.1098	0.91504	1.5203	-0.95551	0.14171	-1.0298	2.0873	3.6809	0.012447	-1.1768	-2.17	-1.3796	-0.47553	-1.5661	-0.0024773	-2.5639	1.1158	4.8484	1.9672	0.4378	0.067657	1.2955	0.35358	0.052975	-0.61399	1.5056	-0.37497	0.91719	-2.9944	1.3218	0.68514	-2.1565	2.6103	1.0345	-2.7089	-1.132	2.023	-0.15539	-0.41643	-2.2087	2.7198	0.091968	-2.3858	0.64895
-0.18789	-1.261	-1.1397	-2.0972	-2.9519	-1.2688	-1.974	-3.3473	-0.088423	-4.7811	-3.0497	-3.8748	-3.0929	-5.78	-1.1855	0.73131	-2.9574	-2.8372	-4.5995	-3.9416	-4.4801	-4.136	-1.5117	-2.6955	-4.0253	-0.48999	-2.1391	-5.3078	-3.391	-0.88054	-3.6612	-2.4923	-5.3385	-2.6228	-0.90844	-2.1423	-4.0402	-1.208	-2.1983	-8.0178	-3.5778	-2.8443	-4.3232	-2.8803	-2.8019	-1.9097	-0.81008	-4.8148	-1.0372	-2.7531
-22.444	-22.752	-23.16	-26.51	-19.389	-21.554	-21.567	-21.276	-18.868	-21.77	-18.9	-20.915	-21.632	-24.619	-22.295	-17.99	-22.865	-19.641	-21.128	-23.663	-21.98	-20.004	-23.225	-21.443	-20.266	-18.963	-17.61	-24.501	-22.559	-21.201	-21.223	-21.159	-22.592	-20.872	-24.624	-24.223	-19.436	-21.849	-22.069	-23.378	-17.633	-19.874	-20.362	-21.768	-19.196	-21.373	-19.665	-23.896	-22.014	-18.574
2.4115	0.79914	0.97618	1.3812	0.043758	3.938	0.39477	-3.1126	5.9645	0.78664	1.95	3.6104	0.52183	1.9486	2.1027	2.581	3.6999	1.4199	2.8874	2.7584	-0.36284	2.7978	3.4102	-0.48148	0.24535	-0.34462	-0.4636	1.2877	0.64572	3.7504	-0.18677	0.66426	2.4658	1.7839	5.1804	1.2712	5.5866	0.64143	0.78361	2.2813	2.9963	-0.39557	0.55201	4.7948	2.9893	-1.5368	1.7136	3.9147	3.2768	-0.8171
-0.83236	-2.6098	-4.7508	-0.79956	-5.482	-0.088754	-2.9209	-2.6284	-1.9421	0.92258	-0.95915	-1.9786	-1.4466	-2.5586	0.53987	-1.4018	0.868	-1.3493	-2.6083	-2.9646	-2.516	-1.7951	0.050326	-2.8009	2.0749	0.85847	-0.024574	1.8666	-1.2553	-2.1311	2.3497	-1.3116	-1.0068	-1.5538	-1.2762	-1.2577	0.35439	-2.5017	-3.7483	-0.91271	-1.3324	0.99573	2.1117	-1.1883	-3.7638	-2.0079	0.083952	-2.3312	-3.539	-4.0175
-13.304	-11.936	-13.624	-11.138	-11.336	-9.0812	-14.389	-13.736	-13.105	-11.776	-9.8676	-12.506	-12.745	-12.674	-9.9951	-12.775	-11.048	-10.385	-16.773	-12.705	-12.248	-11.475	-12.088	-11.92	-11.653	-12.354	-10.771	-10.317	-10.607	-12.872	-13.722	-12.262	-13.981	-12.764	-11.885	-14.624	-12.53	-13.313	-11.958	-14.533	-12.324	-14.886	-11.646	-12.664	-11.711	-11.448	-14.785	-10.013	-13.713	-10.399
3.8308	3.4593	3.4921	3.9489	3.3631	4.3267	2.6337	3.4937	2.7679	5.1482	1.8714	2.5841	-1.4057	2.1276	3.9962	4.7501	2.6561	-0.57151	3.9195	0.92996	0.23782	3.0005	3.2629	2.3569	1.4887	2.4124	7.1378	5.1533	3.8752	3.7972	3.6171	2.3115	4.5903	3.5129	2.5925	2.6048	6.0921	0.94517	1.5966	3.235	5.3845	3.6162	1.9067	4.1933	3.1801	3.1004	2.0654	1.1327	2.7087	4.2873
5.6996	5.9184	6.1395	3.4666	6.1437	9.0189	7.0859	7.2337	7.0879	7.3136	5.9948	5.0471	6.6171	7.3084	8.6354	5.0433	7.5455	3.1378	4.9496	5.9061	8.9538	9.6822	6.8151	10.04	7.8642	5.4261	4.3708	6.1696	6.2962	8.8013	6.098	3.8545	4.4098	6.6801	7.7946	7.3239	6.5437	5.9122	5.1902	5.5208	7.739	10.905	7.4742	4.7203	5.7544	6.1943	3.7915	5.2508	7.1204	7.0319
5.5375	8.4777	7.4965	3.9668	7.7456	5.8039	5.4261	6.4918	4.8406	5.8768	11.777	8.4895	7.6297	5.9778	7.6858	8.6483	8.3061	5.183	6.2406	10.114	3.3297	6.4614	9.5406	7.3144	8.1776	9.1445	5.4661	10.178	7.1099	2.7481	5.9118	4.7234	6.1585	6.7025	9.1033	6.103	4.8414	9.2491	8.0314	6.4038	7.9196	7.5828	4.9453	8.7842	8.126	6.2125	5.61	8.036	3.3063	8.3305
-11.167	-12.94	-13.211	-10.91	-13.599	-10.984	-13.032	-12.29	-13.672	-8.6805	-11.051	-12.512	-9.8471	-14.305	-11.02	-9.0779	-9.4397	-10.511	-12.866	-13.618	-13.609	-10.59	-11.457	-10.758	-13.581	-14.557	-10.593	-13.561	-12.05	-11.583	-11.586	-9.7361	-11.159	-12.451	-12.745	-8.0854	-11.347	-11.949	-10.72	-10.563	-13.18	-9.1465	-12.013	-11.634	-13.641	-12.443	-9.2625	-11.38	-13.361	-10.69
-11.548	-12.976	-10.373	-10.706	-10.106	-12.387	-10.39	-11.414	-13.007	-12.255	-13.889	-11.514	-8.3811	-11.956	-10.381	-12.308	-9.1334	-13.011	-9.1501	-15.542	-9.6855	-9.9531	-10.586	-10.215	-9.7271	-11.837	-8.3317	-10.532	-12.155	-11.921	-11.828	-12.307	-12.916	-10.817	-11.336	-11.96	-11.324	-10.537	-10.049	-9.5833	-12.609	-10.52	-12.659	-11.724	-12.379	-10.211	-12.262	-12.182	-11.181	-10.958
-0.71329	0.40491	2.297	1.1169	-0.65489	0.46293	-1.5889	4.9874	2.1892	0.44663	0.22521	-0.040452	1.7737	-0.49342	2.2693	2.7304	0.67442	2.0447	1.9721	2.6337	1.7725	-0.10988	1.3357	1.1058	0.5157	-0.51155	1.0825	1.8437	2.2884	0.505	-0.68796	2.0032	1.0066	0.67154	0.39531	-1.7763	-0.70246	0.33279	-2.8343	-1.7093	-2.74	1.5285	1.2078	1.12	0.55906	2.6393	-0.55679	1.1031	1.4198	1.8884
-1.9398	-0.93085	-1.7017	0.046493	-0.77378	-0.67911	-4.5677	-4.3392	-1.883	-2.1769	-3.7991	-1.0174	-4.5097	-0.040259	-2.9899	-1.4747	-0.44305	-1.5873	1.9188	-1.5067	0.23928	-1.4927	-1.191	-0.35015	-0.34701	-1.9352	-3.1342	-1.1468	-3.0258	-4.2722	-0.29173	-2.9162	0.65515	-1.4272	-1.1449	-6.2304	-0.15704	-2.1165	-0.59363	1.8524	-1.4182	-2.6431	-2.0683	0.73456	-4.5825	-2.0225	-1.7879	-1.4172	-0.28735	2.0517
-5.7476	-4.2242	-7.0991	-3.7007	-3.5283	-5.5313	-4.2581	-3.6224	-3.215	-3.4112	-6.0598	-4.0072	-4.9851	-5.9132	-7.0721	-5.9658	-3.4453	-7.4867	-4.2064	-0.61147	-6.6453	-5.2045	-5.3683	-6.1971	-5.7646	-2.4636	-4.4668	-5.7622	-3.5643	-7.0536	-6.8295	-5.8909	-6.6846	-6.4492	-6.6421	-0.17088	-3.492	-7.2808	-2.8948	-7.6641	-4.2757	-8.191	-6.1519	-1.437	-3.0922	-3.0929	-4.0842	-5.8591	-2.4217	-5.3714
-11.791	-7.823	-10.608	-12.526	-11.735	-8.9833	-8.7659	-11.638	-9.584	-8.7229	-9.4085	-8.4139	-8.3329	-11.319	-9.3532	-9.6205	-13.076	-13.718	-10.604	-12.297	-9.1112	-10.555	-6.7682	-12.59	-12.275	-10.716	-10.325	-11.052	-9.5491	-10.66	-10.207	-12.012	-10.926	-13.264	-11.08	-9.0919	-12.875	-11.735	-11.532	-11.341	-10.01	-11.645	-9.082	-11.23	-9.2583	-10.316	-13.652	-12.973	-13.182	-13.413
-10.776	-14.133	-12.38	-12.686	-15.325	-15.213	-13.818	-14.692	-16.237	-12.008	-14.53	-9.6565	-12.247	-12.181	-15.282	-13.085	-15.377	-12.59	-11.302	-11.895	-15.594	-12.931	-14.211	-11.433	-10.346	-14.543	-13.142	-10.74	-13.581	-14.477	-12.822	-14.073	-15.134	-10.843	-12.822	-17.434	-11.634	-10.527	-13.391	-12.766	-13.526	-13.433	-14.987	-10.26	-17.427	-11.352	-12.107	-15.179	-15.394	-14.526
-3.2967	-4.693	-5.0211	-4.7685	-5.9838	-4.0302	-4.8289	-1.9024	-5.2153	-4.3504	-2.6181	-6.9345	-2.084	-4.9418	-0.37594	-4.8321	-2.3629	-8.424	-5.2105	-4.4494	-3.6189	-4.4019	-5.7521	-5.2662	-4.6992	-4.3832	-6.0898	-1.3823	-5.1265	-2.2473	-4.5081	-5.3341	-4.6316	-0.44141	-2.9513	-1.9102	-8.3143	-1.6078	-6.0645	-3.8617	-4.7283	-6.1124	-1.3546	-5.3623	-4.3334	-5.1831	-4.2455	-3.8214	-3.3879	-5.8783
9.4564	5.2435	10.887	8.0402	10.082	8.6335	7.5729	13.313	8.8923	8.3592	7.2317	8.7645	11.621	10.781	12.77	12.262	13.518	11.141	8.8049	7.3874	9.1964	9.0266	9.255	9.6181	7.8985	12.377	8.1307	9.4938	13.183	7.6526	8.298	13.267	6.8313	13.284	11.769	8.5747	10.159	11.915	5.6474	14.364	11.144	9.6645	11.132	9.7871	11.708	11.828	10.295	13.313	9.1377	9.4983
-1.3176	0.45887	-1.4267	-3.037	-4.473	-0.081904	-1.7771	1.4514	1.4423	1.2567	1.366	-0.34321	-0.26592	-1.0338	-0.064549	-2.3739	-0.43626	1.5678	0.88642	5.3282	-0.94143	1.2039	-2.6391	1.3603	1.5648	-2.6944	1.1858	-0.98543	-0.76501	-4.1906	-1.2278	0.21688	1.9791	-5.4969	0.96999	1.7267	-0.94183	-0.90958	1.0205	0.84753	0.57501	0.62611	0.033897	-3.0279	-0.45619	0.17742	0.7549	-0.73855	0.31996	1.5398
8.474	8.3525	6.1699	12.449	5.2412	7.4024	5.8585	6.5261	4.4328	6.2121	4.5127	7.3594	3.7609	5.1308	10.116	8.2725	4.621	11.793	8.2442	7.6372	8.6138	8.0514	6.4863	7.022	7.7538	8.0224	6.6366	4.9681	7.6762	7.1625	2.3992	9.2472	5.3712	3.2041	6.5619	8.0265	6.0958	3.676	5.2036	5.7455	8.4618	5.6067	8.0919	9.508	8.0456	9.9365	4.6205	3.858	4.5306	7.7866
-3.4254	-2.6973	-3.0106	0.045502	0.28571	-6.7753	-1.7795	-3.876	-4.545	-4.7409	-3.5507	-5.0471	-0.048095	-4.4797	1.1236	-3.0608	-4.2297	-3.6834	0.46324	-1.2856	-0.5046	-1.5283	-1.0011	1.392	-3.1602	-4.1871	-3.8628	-2.4812	-1.5546	-0.74371	-0.19325	-2.6643	-0.6777	-5.3204	-1.6307	-3.985	-1.7895	-0.68232	-0.75423	-5.1008	-2.1723	-0.3682	-1.9153	-3.8906	-1.912	-5.6997	-1.8868	-4.2217	-3.4482	-0.4515
4.6788	8.9987	7.4121	5.9332	5.9999	7.6856	8.9908	9.0602	10.953	7.0431	6.7736	9.7387	4.3047	5.1774	9.0198	10.923	6.7808	7.7047	7.8668	7.2757	9.534	7.2932	6.968	11.357	8.2191	9.0273	6.4442	8.0505	12.343	7.6053	10.001	5.4654	7.1696	3.8616	9.9948	6.1327	8.4439	11.161	9.8205	8.9922	8.4647	11.458	9.4467	7.6015	10.312	8.142	6.868	10.122	7.4327	8.9977
-12.258	-10.561	-12.268	-9.3299	-12.582	-11.101	-9.5804	-11.277	-10.768	-12.463	-12.837	-12.123	-10.197	-10.928	-12.536	-13.581	-12.684	-11.026	-10.849	-10.193	-9.2739	-8.7332	-10.263	-8.163	-13.467	-10.698	-9.9306	-8.8159	-12.424	-8.7919	-13.265	-9.8573	-13.936	-9.2508	-13.046	-12.001	-12.789	-8.711	-12.233	-12.322	-10.477	-11.781	-11.299	-9.6754	-10.98	-10.263	-10.181	-9.7573	-10.633	-12.149
-2.0007	-0.10076	0.94597	-2.2851	-1.3018	-1.8092	-1.9592	0.17516	2.0671	1.1038	1.0281	-1.4778	-1.9746	-1.3228	2.7181	2.6287	1.8383	-1.4905	0.68773	2.9801	-0.89309	-1.6626	3.0413	1.7964	0.1583	0.5127	-1.057	2.5049	0.53172	-0.13869	-2.3109	1.8158	-0.58817	0.82491	-1.1043	-0.23689	0.5674	-0.29206	-3.0628	-1.6845	-2.43	2.3717	1.3583	-1.1729	0.47484	-0.32769	0.63049	-1.764	1.0659	-0.27022
-4.6735	-1.935	-4.7461	-5.0295	-2.9813	-2.3829	-5.7741	-5.6146	-2.5642	-2.3698	-2.9495	-0.32693	-1.0287	-1.9047	-4.5425	-3.1846	-5.0115	-1.5431	-5.2367	-5.0425	-4.4489	-1.8488	-1.6875	-2.9088	-2.8116	-4.086	-4.4113	-3.9024	-5.581	-3.7961	-4.9579	-3.5199	-3.1579	-4.335	-4.0589	-1.4064	-4.1301	-2.9928	-5.3897	-4.2923	-4.2799	-4.0347	-1.843	-3.125	-6.0059	0.20254	-3.584	-3.6125	-3.0623	-5.9656
-2.3199	-0.97923	1.3719	0.083693	-4.9636	0.27293	-5.1791	-3.2751	-0.13419	-0.88594	-2.1425	-5.3598	-1.5728	-2.0477	-2.2165	0.68461	-2.4678	-2.2048	-3.4271	1.013	1.8883	-2.6234	-1.3446	-4.4682	-2.6086	0.58959	-2.3137	-3.8399	-0.70083	0.2739	-0.67694	-2.3154	-1.326	-1.9562	-2.8882	-2.2018	-1.7744	-1.7597	0.44533	-0.31836	1.3499	-0.34946	-0.060842	-2.341	-2.6416	-1.0183	-2.1385	-2.3897	-1.4911	-4.2608
8.1626	8.5306	6.9227	8.8685	7.8548	7.4278	7.967	8.3143	10.612	7.9337	8.3197	8.8808	6.2432	10.745	7.2452	9.3618	9.2662	7.7753	6.9241	6.216	9.0428	9.4446	5.8041	7.0032	9.495	6.0455	9.8387	8.6592	8.4537	8.9887	12.456	11.899	7.2115	7.1613	8.6264	13.315	8.7406	11.232	7.6147	7.9344	10.592	7.2245	9.1151	8.8709	5.3464	8.0452	5.4394	6.4553	8.0102	5.9104
-16.919	-14.573	-13.8	-13.502	-14.569	-13.541	-13.924	-12.932	-12.607	-12.734	-14.786	-14.186	-13.495	-15.081	-16.1	-14.238	-16.506	-16.683	-14.864	-12.313	-13.922	-14.197	-16.89	-14.52	-11.973	-13.536	-17.015	-16.395	-15.462	-16.638	-18.012	-14.585	-13.849	-13.281	-14.926	-11.266	-15.978	-16.463	-12.831	-17.464	-11.942	-15.172	-16.599	-14.21	-15.39	-15.069	-14.351	-12.406	-16.118	-12.055
-0.025035	-1.1146	2.8563	1.1393	-0.32991	-0.21302	-0.31424	0.34886	2.0347	2.9382	0.7059	3.8358	1.7982	-0.64271	-0.10244	1.2107	2.9277	-0.012201	0.62209	-1.9654	2.0809	1.0384	-1.0426	1.2744	-1.0834	-0.67469	5.9562	-0.08273	-0.14556	0.048762	2.9886	4.1958	-0.26086	-2.3004	1.7156	4.2639	-0.1153	0.85699	2.5553	2.3939	1.7087	1.8222	2.9989	3.5532	0.10086	0.34662	1.8203	0.97836	2.0425	1.6988
-3.3994	-3.4351	-4.4378	-0.58216	0.97505	-1.5347	-0.92318	-2.3209	1.2772	-1.7323	-1.9844	0.70545	-0.48694	1.8667	-3.2536	-1.4939	-1.4152	-0.70466	-0.90399	-0.42578	-1.8732	-0.15742	-0.79526	-0.80628	-0.60495	-0.55368	-1.6272	-2.7776	-1.3167	-2.4894	-0.44737	-1.0404	-3.5394	-3.9931	3.2233	-0.081761	0.68741	-1.0798	-3.1844	-0.17474	2.396	2.5604	-1.6353	-0.36432	-1.8707	0.58466	1.2706	0.1651	2.4119	2.8562
-2.591	-4.0936	-4.4877	-0.7608	0.30526	0.54114	-1.7529	-1.6905	-0.85999	-2.6878	-3.7409	-0.95989	2.1665	-2.1985	-1.4969	-0.42566	0.4116	-1.7983	-0.96505	-3.4997	-2.1001	-2.5459	-2.2208	-2.7636	-1.6802	-3.2676	-1.954	-1.9199	0.25708	-1.2994	0.94617	-2.9227	-0.60021	-0.58982	-4.0275	-0.74579	-0.90381	-2.4307	-0.0076166	-2.0709	-4.5304	-1.3808	0.94437	-3.7304	-0.47542	0.91283	-1.8977	-2.9092	-2.4868	-2.5086
-17.223	-13.578	-10.938	-14.813	-12.819	-11.387	-14.4	-13.848	-14.89	-14.869	-14.074	-8.3765	-12.151	-14.314	-13.809	-14.129	-10.444	-13.104	-12.836	-13.793	-13.59	-14.849	-14.134	-15.015	-11.574	-13.422	-12.123	-13.429	-14.359	-9.3385	-10.384	-13.958	-14.851	-13.636	-13.891	-12.511	-12.083	-12.523	-10.091	-14.907	-13.746	-11.021	-11.456	-15.388	-13.734	-13.879	-9.7567	-11.345	-11.489	-15.17
-3.9961	1.444	-2.8704	-1.2342	-5.607	-4.5155	-3.5342	0.38862	-3.6181	-1.1177	-4.4	-4.1093	-3.3557	-2.5046	-2.8315	-1.4643	-1.5329	0.26749	-0.75477	-1.4033	-1.0227	-3.364	-4.9719	-2.5848	-3.3908	-4.1626	-3.3616	-2.0777	-1.7913	-3.9668	-3.9535	-5.0843	-3.8927	-4.0017	-1.6017	-3.8887	-1.7881	-3.8753	-4.7667	-6.11	-2.4131	-1.2626	-4.676	-2.7605	-2.4918	-0.6334	-3.8463	0.9679	-5.1657	-4.3263
1.3831	-4.1361	-3.724	-3.7356	-0.11975	-4.2428	0.11072	-3.8625	-1.6643	-2.7463	-0.27778	1.0703	-2.7334	-0.90416	-3.2368	-1.5713	-3.0819	0.021117	-1.8871	0.93594	-0.54709	-1.3082	-1.6161	-0.32278	-1.8046	-0.44543	-3.1188	-0.83658	-3.9772	-0.1319	1.3013	0.34434	-1.6472	0.73972	-2.244	-2.7098	-1.5891	-1.6492	1.6431	-2.5247	-3.6379	-2.4421	-3.2122	-0.66726	-0.19333	0.35352	-5.636	-1.6128	-3.4665	-1.9971
8.1995	6.8701	10.189	7.1301	7.8706	8.7733	7.7643	6.6379	9.579	6.6344	6.1634	8.3689	8.1146	4.793	8.2335	9.1599	13.787	8.1702	7.9906	8.0712	9.4596	8.7687	9.9192	6.6494	9.2138	8.1066	6.4752	8.8156	5.6346	8.9075	9.0256	8.5287	7.1408	10.052	6.7459	7.4134	11.576	11.15	12.507	10.799	5.1618	10.344	9.1325	8.2258	6.5753	9.2003	7.9952	9.1647	6.587	7.1347
-1.4025	-2.2644	-0.62407	1.2542	2.2285	1.3126	2.6091	1.1824	3.7232	0.75913	-0.083508	2.4808	-0.62054	-0.31495	0.2288	2.2451	-0.24691	2.3081	0.15953	0.84858	-0.7509	0.044413	0.16184	3.637	0.61994	2.2758	-1.2216	-5.822	2.5482	-3.7316	-2.1859	-2.3467	0.82023	3.9757	-0.87155	2.5032	-1.3386	2.6423	3.5199	-2.841	-1.1465	-1.3772	-1.1785	-0.89204	-2.2292	-2.3785	0.49305	1.2843	1.2213	-0.24242
-14.573	-11.895	-15.044	-12.765	-12.893	-14.598	-13.439	-13.614	-14.625	-13.33	-11.026	-12.21	-13.693	-11.126	-12.082	-11.802	-14.5	-11.68	-8.7178	-16.066	-14.987	-11.534	-9.709	-11.287	-13.963	-11.533	-15.341	-12.185	-9.6326	-15.786	-7.8551	-9.015	-11.62	-14.079	-9.9299	-14.762	-13.676	-14.371	-11.345	-12.715	-14.281	-13.728	-14.129	-13.624	-11.21	-13.536	-13.896	-15.44	-13.656	-11.865
-12.446	-13.062	-10.996	-7.9898	-10.48	-7.917	-10.128	-8.2044	-10.668	-9.503	-9.2765	-9.1554	-12.153	-11.216	-9.8283	-11.805	-10.163	-11.15	-10.906	-13.163	-7.9666	-10.75	-8.6288	-8.6953	-11.428	-10.975	-15.948	-8.9061	-8.6853	-5.9606	-7.9646	-11.668	-11.491	-11.217	-13.492	-13.01	-13.463	-11.562	-10.793	-12.111	-11.666	-9.551	-10.386	-10.907	-7.4121	-10.528	-7.9379	-11.021	-9.6429	-12.515
-1.3999	0.26809	-2.928	-0.8345	-1.3989	-4.0663	-0.48865	2.7332	-4.7203	-0.54061	-3.7466	-0.969	-0.31016	0.2587	0.49137	-0.96646	-1.5116	0.92009	1.6557	-5.249	2.5153	-2.25	0.70837	1.282	-3.9666	0.43686	-1.9691	-3.7668	-3.574	-2.8876	-3.4835	0.93815	0.58992	-0.28448	-3.3211	-0.33349	-3.1859	-2.7262	-2.4644	-1.807	0.62841	-0.20418	-1.1477	-0.17254	-1.0709	1.7083	1.1506	0.35548	-2.1756	-1.916
-0.006222	0.59522	3.1266	-2.3563	5.7156	2.8967	0.41394	0.13022	-1.9217	1.4772	3.5163	1.0301	4.3779	-1.4308	-0.62248	3.5535	3.0519	2.5339	-0.071576	-1.4592	2.8278	1.955	3.2821	-0.1656	4.3534	2.809	3.4379	4.3726	2.968	1.5637	-2.3903	-1.9571	-3.1706	3.9969	-0.73962	2.4266	1.7305	-2.6973	0.7397	1.1202	-0.098408	3.4477	0.16256	-0.81696	-0.29735	1.1043	2.2418	0.98084	2.4267	-0.96829
-11.153	-9.0719	-7.4264	-9.128	-10.622	-13.426	-6.4219	-9.6889	-7.6182	-12.378	-12.044	-7.7402	-12.128	-10.284	-11.011	-9.3595	-7.2902	-10.104	-7.2611	-9.5139	-10.631	-11.961	-8.1818	-9.0802	-11.55	-10.538	-12.436	-6.337	-10.074	-7.2778	-10.315	-10.574	-10.579	-11.657	-12.379	-10.622	-9.6535	-8.8539	-9.7053	-8.9524	-10.83	-10.216	-7.7568	-10.176	-11.019	-10.866	-11.085	-10.999	-10.923	-9.1161
-13.511	-16.408	-11.774	-16.586	-12.713	-12.09	-14.351	-12.953	-13.861	-15.193	-11.539	-14.747	-13.059	-14.893	-14.022	-16.877	-13.28	-16.665	-14.405	-14.439	-15.877	-13.782	-10.631	-15.205	-13.329	-17.643	-15.417	-11.772	-14.094	-15.153	-15.567	-14.59	-15.51	-12.609	-14.027	-13.324	-13.601	-14.465	-11.712	-17.778	-16.363	-13.107	-11.905	-12.792	-11.653	-12.952	-18.266	-13.536	-14.706	-16.583
0.10149	1.8259	1.1173	-0.31855	1.1157	1.0205	1.7131	1.9369	0.28369	-0.17859	2.0822	-1.0054	2.1324	1.7878	-1.8926	-1.0231	-1.0902	0.99892	1.4556	-2.2962	-0.77326	-1.0016	-0.42551	3.7265	-1.8788	-1.8967	1.9846	1.769	-0.98126	2.686	1.7823	-1.9218	1.2996	-2.7605	0.2561	-1.0935	2.7871	-4.3724	1.1759	2.8654	-0.43974	0.64261	0.70766	-1.1629	2.9729	0.51273	1.6129	1.2359	2.4463	1.9077
-13.731	-11.055	-12.376	-12.498	-13.143	-10.185	-12.6	-6.8625	-12.22	-9.6678	-9.985	-12.306	-14.418	-9.5295	-13.404	-11.906	-14.877	-7.9124	-10.519	-11.81	-13.213	-8.7337	-15.445	-11.612	-7.6754	-12.015	-6.0735	-10.114	-11.449	-12.89	-9.7504	-10.916	-12.293	-9.1528	-11.563	-10.289	-9.3143	-12.273	-11.196	-11.995	-15.471	-12.097	-13.222	-11.196	-14.151	-13.966	-10.662	-11.715	-12.574	-7.9224
-4.5072	-0.84564	-3.1892	-8.2065	-2.8797	-6.1977	-2.7953	-3.5692	-3.4409	-2.1862	-2.9772	-4.1068	-2.57	-5.2921	-5.5735	-4.2503	-8.3153	-4.8546	-3.2362	-2.2488	-3.9358	-7.6643	-5.3966	-2.1902	-7.0937	-2.8256	-6.1632	-7.9696	-5.5636	-3.8767	-7.5015	-2.0393	-3.7816	-5.2638	-7.6916	-4.7004	-3.4858	-9.9697	-7.7605	-6.0933	-6.0679	-3.8886	-6.1737	-5.6397	-5.8183	-3.7332	-4.4829	-5.4996	-3.6453	-4.188
-3.216	-3.3942	-4.5544	-5.0244	-6.1425	-4.7607	-6.4239	-5.0521	-8.2539	-3.7068	-2.3511	-4.9037	-3.9503	-1.5851	-6.2268	-3.5658	-5.0573	-4.198	-1.7222	-5.4418	-4.5163	-5.4706	-6.5519	-5.9792	-5.0801	-2.2969	-6.3932	-3.9032	-5.0498	-6.2704	-6.3506	-7.2887	-5.3152	-5.0179	-5.5016	-3.0473	-2.603	-5.6895	-4.9088	-5.2172	-3.7458	-5.7632	-3.2849	0.25233	-7.6956	-5.1629	-6.6966	-1.9822	-4.9202	-5.3984
10.432	6.1843	7.8472	6.2789	5.0366	10.237	7.2831	6.5559	9.415	8.351	8.0386	9.0831	10.139	10.543	13.226	10.378	6.5277	6.6234	8.91	7.1158	7.3562	13.544	7.2985	10.1	7.4632	6.9748	6.4871	11.44	7.6769	8.8171	8.7686	8.4543	5.8736	11.157	5.1307	7.1665	9.7384	10.351	5.9042	7.9746	7.8224	9.7838	9.858	8.5224	10.578	7.6599	6.7509	8.5168	8.5897	8.0488
2.8694	1.9465	0.49147	1.1319	0.91175	1.3514	2.3982	2.9772	0.9852	3.844	-0.35978	0.88123	3.883	3.2271	1.1559	2.7849	2.0553	3.3258	3.5763	2.699	2.2441	-0.75313	3.7232	0.58528	2.2993	6.1458	2.4337	1.1783	1.954	1.4287	1.9276	0.76573	1.7855	2.6516	4.3069	4.02	-1.2872	4.2188	0.94625	0.65472	3.5422	3.0964	1.6157	0.68406	1.4979	-0.85569	-1.0798	0.69801	3.3527	2.2266
-5.452	-5.7092	-11.065	-10.1	-8.8651	-7.8121	-7.593	-7.3653	-7.9973	-9.8833	-7.5362	-11.569	-8.975	-7.2044	-10.683	-7.3831	-8.1606	-6.0857	-9.7127	-7.2106	-9.1138	-8.4065	-7.7878	-8.3097	-9.8296	-10.356	-10.891	-8.2821	-8.7702	-12.66	-6.0307	-8.1488	-11.413	-9.2365	-9.0492	-7.5017	-12.078	-9.2873	-5.3658	-12.407	-7.0377	-8.9073	-9.0623	-13.92	-6.2461	-10.035	-8.0545	-7.3364	-11.497	-6.8802
1.7367	1.244	4.9978	-0.28827	1.7867	2.2506	1.959	4.7123	0.64971	2.6202	1.0962	0.38513	-0.87841	3.3659	0.43293	5.8808	4.5721	3.1479	0.51757	1.0237	0.068338	2.9748	4.6266	3.1486	4.1105	2.3207	2.5665	-0.37843	0.10048	2.0714	3.5273	2.5734	5.7793	1.1572	1.1989	1.9406	3.7656	5.4989	0.78996	1.2832	2.5811	6.5673	2.5526	1.7348	1.8149	2.0082	3.7283	4.1297	0.88025	4.1055
4.0706	9.6767	4.4907	2.5798	6.4165	10.265	6.0082	8.7445	3.105	5.8641	7.4926	8.2991	5.7744	5.1798	5.3822	7.6094	5.36	6.3664	6.5476	8.4021	9.4468	4.2758	3.2417	6.0688	7.5505	3.6747	7.1603	5.3515	6.3372	7.2673	5.8219	3.939	5.6983	4.525	5.9716	5.9936	6.1385	8.476	5.0208	7.4294	7.2932	5.8404	5.4393	8.368	6.3503	6.6833	10.125	5.1341	9.3954	2.5511
-5.8628	-3.9525	-3.1964	-5.8084	-5.1124	-4.9	-2.717	-5.5209	-4.7493	-6.5248	-2.9011	-4.2809	-7.2112	-4.1396	-4.0535	-3.6161	-6.3402	-5.4215	-5.3243	-5.6364	-3.018	-4.8331	-5.8984	-4.6157	-6.5721	-3.1235	-3.936	-5.8868	1.0532	-6.5408	-5.377	-3.4043	-5.2644	-6.8247	-3.5359	-5.7026	-1.9274	-5.0614	-3.0304	-6.3157	-2.9857	-4.2105	-1.6476	-4.465	-9.0624	-2.4679	-3.8076	-4.5234	-3.8571	-4.6481
-3.9739	-3.8956	-3.5068	-2.5352	-3.4407	-4.0531	0.096638	-1.8628	-4.3813	-3.5304	-5.3838	-2.764	-0.05717	-2.6116	-1.7581	-3.7141	-5.5249	1.3729	-4.7783	-1.7993	-0.528	-5.5469	-2.6445	-0.41744	-3.5177	-4.177	-2.6116	-2.6503	-4.5631	-2.6774	-1.803	-0.75239	-2.2293	-0.98783	-4.2512	-4.5904	0.97764	-2.5338	-2.9576	-2.4532	-1.2928	-6.5348	-4.5741	-2.6204	-3.7704	-4.4722	-5.3112	-5.4914	0.49051	-3.8763
-12.587	-8.6265	-12.096	-10.105	-12.085	-10.549	-9.5635	-12.596	-12.615	-12.017	-11.88	-10.481	-11.067	-11.783	-10.675	-11.51	-12.829	-10.704	-10.117	-12.971	-13.413	-11.975	-9.3271	-8.9688	-10.531	-9.5482	-14.929	-9.8046	-12.044	-10.306	-13.046	-15.284	-10.458	-8.7726	-10.79	-13.439	-11.294	-10.253	-9.4809	-11.405	-10.702	-13.08	-10.351	-11.379	-10.446	-13.203	-12.086	-12.844	-12.787	-9.7787
-3.6549	-3.3528	-5.0167	-4.4185	-3.082	-4.6423	-6.8965	-4.8895	-5.5056	-9.7236	-4.8998	-4.76	-5.2904	-8.116	-6.3943	-5.3242	-6.6463	-5.4464	-7.529	-7.3767	-10.38	-5.5782	-8.7541	-5.5979	-3.804	-7.0385	-6.4463	-9.8579	-2.8765	-3.9669	-3.1427	-7.7454	-5.7436	-10.069	-5.4619	-8.4684	-5.5866	-7.2244	-5.6839	-5.9936	-4.2525	-9.3403	-2.6458	-7.2065	-5.5356	-7.2648	-5.685	-6.5009	-2.9084	-6.7254
-21.132	-21.272	-22.573	-22.631	-22.214	-20.031	-22.478	-23.574	-23.295	-19.037	-20.506	-25.426	-21.222	-23.202	-21.232	-21.567	-20.668	-20.214	-21.651	-18.877	-21.296	-20.614	-24.089	-24.755	-22.79	-23.467	-23.01	-22.391	-22.331	-22.999	-23.332	-24.049	-22.476	-21.951	-24.424	-21.524	-23.712	-21.274	-25.709	-23.147	-23.769	-23.401	-20.835	-23.617	-22.386	-23.793	-21.171	-26.514	-23.222	-18.658
-2.8856	-1.9549	-4.695	-3.6595	-3.2146	-3.0688	-3.6276	-2.2582	-4.853	-1.5374	-1.3559	-6.3477	-2.7405	-2.2549	-4.1136	-2.7894	-4.0786	-1.186	-1.9774	-1.6269	-2.0649	-8.5201	-5.9217	-3.3456	-3.448	-0.44124	-2.8109	-6.3129	-0.52507	-4.9174	-2.2336	-2.1253	-2.0597	-2.7493	-3.5437	-3.4321	-5.4927	-0.96175	-4.9731	-0.79766	-4.2654	-3.141	-1.4198	-4.7014	-1.9757	2.2765	-2.307	-1.3145	-1.0106	-1.9342
2.0795	0.1755	-1.9715	2.5175	0.32995	0.40316	-0.53352	3.165	2.6146	-1.7014	2.0704	-0.015597	0.32254	-0.718	-0.38547	1.5238	-1.0637	-0.35062	2.8976	4.6426	2.2384	1.8658	0.065779	0.034765	0.42777	-1.9335	2.0401	-1.8965	-0.77505	-1.9274	-0.93775	1.0956	0.24764	0.43753	-1.1535	1.3755	4.248	-0.20482	-0.78298	1.4888	2.6067	-0.53362	0.94071	1.0084	0.53704	-0.076931	1.8892	0.94799	0.19454	-3.1434
5.8088	6.6958	8.83	7.5227	8.2918	6.3768	6.5994	7.1853	6.8869	10.537	8.0869	7.5023	7.0034	8.2568	7.1728	7.7781	4.7355	7.7263	3.6778	6.234	6.96	5.7698	4.8568	7.2828	8.1785	8.4021	4.8861	7.1744	4.9905	10.274	8.1519	8.6049	6.6331	2.4828	7.9513	8.343	9.7382	8.1747	7.5875	8.4614	3.3326	10.763	7.0372	3.3238	8.9238	6.7464	8.2321	6.6529	7.5506	7.9966
-3.8457	-7.0866	-2.3191	-2.8595	-4.0737	-3.4374	-6.9331	-0.86528	-1.7323	-4.0901	-5.2155	-0.61569	-3.462	-1.1312	-5.1849	-3.788	-3.8522	-3.9643	-5.7097	-2.225	-3.8375	-1.1607	-0.21954	-3.7081	-6.4676	-3.6332	-0.86477	-3.3514	-3.5675	-2.5487	-3.5083	2.1555	-4.8818	0.715	-3.3551	-3.084	-4.7988	-5.7032	-4.3293	-2.1621	-2.2474	-2.7751	-6.5826	-4.7661	-5.1052	-4.2752	-3.7755	-2.3398	-3.678	-0.34144
-1.0866	0.67064	-4.3929	-3.3965	-2.7535	-0.87289	-2.3066	-4.3377	-1.8535	-3.2622	-3.7076	-1.5412	-1.4462	-3.0594	-4.4534	-2.9287	-3.3759	-2.9839	-2.8109	-2.3628	-5.8075	-3.1873	-1.745	-2.0712	-0.65901	-4.1956	-0.98267	-3.7517	-2.6011	-1.1234	-2.4466	-6.2823	-0.016068	-4.6417	-5.5083	-0.50092	-1.2783	-3.1719	-2.7084	-4.8877	-6.4045	-3.2375	-2.5102	-1.2386	-2.3559	-0.23981	-3.8783	-1.9494	-4.1712	-1.1801
-1.3027	-0.8897	-1.022	-4.9066	2.2515	-5.0764	-0.55157	-1.1435	-1.8776	-2.1254	-1.8302	-2.7203	-3.5225	-4.3329	-1.8267	2.6813	-0.17208	-3.7924	-0.99254	-2.2823	-2.9441	-1.2917	-1.2484	-4.3361	-3.9823	-3.7861	-2.0571	-1.4888	-0.80021	-1.9509	-2.5713	-4.9952	0.50166	-5.2464	-3.2129	0.22728	-2.2981	-1.4448	-1.3221	-3.9183	-4.5658	3.1986	-4.3282	-3.362	-0.95786	-1.2494	-5.0718	-5.4776	-5.598	-2.1019
-12.653	-13.35	-10.654	-11.625	-15.36	-8.5032	-12.442	-14.392	-14.185	-12.129	-13.894	-14.43	-11.4	-13.661	-8.5346	-12.872	-13.377	-10.694	-10.745	-14.813	-10.991	-16.092	-14.207	-14.961	-15.869	-14.6	-12.036	-11.418	-12.197	-11.355	-12.287	-11.457	-13.279	-14.568	-13.158	-10.433	-14.789	-13.531	-8.7187	-12.632	-13.097	-13.323	-11.756	-12.306	-10.917	-10.941	-12.975	-13.015	-14.053	-13.677
-8.896	-7.0888	-2.9	-5.4443	-6.9595	-2.8489	-4.3639	-3.4522	-7.7704	-3.0666	-6.5026	-7.1383	-2.7014	-7.8939	-4.179	-1.6043	-3.5141	-4.856	-2.1429	-5.0659	-5.9426	-1.7136	-3.4088	-4.7112	-2.7494	-3.0783	-5.363	-3.8524	-2.5075	-5.6527	-6.6312	-5.0369	-4.1984	-7.9725	-3.3688	-4.1905	-3.9275	-5.8112	-6.898	-6.3649	-1.2571	-5.2821	-3.597	-4.7811	-3.5661	-5.9073	-5.6503	-5.2063	-3.4935	-7.1195
-7.6801	-9.7065	-12.734	-11.436	-8.362	-7.8811	-11.332	-9.7118	-10.618	-10.188	-11.552	-8.7417	-11.988	-11.572	-13.139	-9.4991	-9.4293	-10.89	-9.861	-12.515	-10.492	-11.771	-9.7567	-9.9762	-8.452	-12.788	-8.7598	-10.44	-9.5007	-11.74	-12.123	-14.892	-11.665	-12.907	-10.106	-10.794	-11.486	-7.9203	-10.846	-8.7147	-7.7297	-12.653	-11.841	-7.9256	-11.842	-9.5041	-11.273	-11.443	-9.6091	-11.093
-3.6511	-5.4622	-4.0093	-4.2787	-1.0467	-2.5093	-4.7977	-4.3897	-2.9703	-8.7648	-6.9051	-2.2972	-2.5543	-1.4097	-2.738	-3.6894	-5.1807	-3.0781	-3.4375	-4.8339	-3.9402	-2.8156	-3.8272	-3.5172	-5.2484	-2.897	-5.8267	-6.6356	-2.9188	-5.1182	-4.1956	-3.1154	-4.1759	-3.6184	-4.3062	-6.6633	-4.2196	-1.221	-3.9171	-4.5124	-3.9576	-4.1682	-9.1104	-4.4183	-5.4049	-5.8169	-5.996	-6.0679	-5.7395	-5.1629
-9.9452	-10.448	-9.5763	-12.063	-12.62	-8.7836	-11.592	-7.2054	-11.197	-10.467	-14.275	-7.8663	-7.5603	-9.1735	-7.3562	-6.5867	-6.9009	-9.8994	-4.7276	-9.5048	-9.094	-10.438	-11.613	-11.501	-9.7656	-6.7842	-9.7245	-8.867	-11.435	-4.138	-9.9377	-8.3704	-7.6369	-14.057	-10.452	-11.334	-8.8613	-9.2747	-10.755	-11.925	-7.9553	-11.891	-7.0947	-9.403	-7.6919	-8.6391	-10.868	-9.3796	-9.3393	-8.7969
-7.4856	-8.9015	-7.7599	-9.1961	-8.8038	-8.1742	-11.113	-9.2022	-7.7447	-8.4673	-8.8027	-8.1266	-10.031	-9.989	-8.2217	-7.8923	-10.401	-8.5754	-6.221	-8.9927	-11.077	-11.109	-10.1	-9.2691	-11.377	-10.474	-9.49	-7.9468	-8.5259	-8.9785	-6.4491	-9.2886	-8.0327	-9.7079	-13.66	-10.258	-12.031	-8.6307	-9.8215	-12.089	-12.94	-6.9296	-9.975	-10.646	-8.8577	-9.1214	-8.6463	-8.3614	-10.844	-10.704
-4.6406	-8.0888	-8.7142	-8.3147	-13.131	-10.573	-10.577	-9.2918	-8.4689	-8.4417	-9.3197	-7.9131	-11.715	-8.8749	-9.7397	-11.721	-9.5127	-12.265	-10.884	-10.106	-8.6496	-8.8766	-8.4273	-8.3716	-8.1446	-8.9099	-10.068	-8.4198	-8.8835	-8.0792	-9.2047	-9.882	-7.872	-9.9776	-10.11	-5.7951	-10.408	-7.3238	-9.8312	-9.798	-10.225	-10.218	-4.9727	-11.563	-10.42	-10.211	-8.175	-8.1226	-10.606	-11.145
-10.79	-13.374	-10.417	-15.582	-16.141	-13.593	-10.715	-13.205	-13.855	-9.9581	-14.045	-12.389	-12.207	-13.757	-14.584	-12.671	-13.095	-14.277	-14.466	-13.67	-14.054	-11.424	-12.714	-14.869	-14.095	-12.357	-12.504	-11.876	-10.775	-16.175	-10.565	-11.767	-11.339	-11.727	-16.731	-13.107	-14.185	-11.12	-13.494	-10.6	-10.606	-11.641	-13.072	-13.675	-13.261	-11.824	-12.937	-14.717	-15.96	-13.051
-4.5764	-6.741	-4.9971	0.27378	-2.1869	-3.9187	-4.4394	-3.9786	-2.8098	-6.6945	-0.92579	-3.8738	-2.8711	-3.1426	-1.5775	-4.0779	-4.9022	-7.024	-0.44643	-1.8817	-3.2185	-0.39098	-3.3714	-7.243	-1.5746	-3.782	-6.357	-7.6984	-0.30722	-2.3462	-2.0643	-3.9443	-1.3018	-4.2049	-3.4054	-1.9755	0.012866	-1.8522	-5.2579	-0.72089	-0.53592	-2.5004	-3.587	-1.7583	-5.5397	-4.6481	-3.789	-5.5311	-5.349	-3.3675
-3.7113	-4.0764	-4.2541	-4.5085	-6.0941	-4.4374	-1.6764	-1.1124	-1.8604	-4.6321	-5.6813	-5.4401	-1.75	-4.2379	-0.25426	-2.7972	-3.216	-5.8445	-2.5965	-3.3913	0.13665	-3.5782	-0.16207	-3.1652	-3.3039	-3.9281	-5.3176	-4.6291	-4.6931	-3.0262	-2.9941	-4.2987	-1.7702	-3.9898	-5.1614	-2.8566	-1.3422	-5.1448	-4.4126	1.0905	-3.7715	-1.0343	-4.0513	-8.8187	-0.73252	-3.1478	-0.69919	-3.5385	-4.1506	-3.418
-2.4446	0.13675	-2.6488	-3.3582	-1.9755	-0.46075	-1.3718	-3.9746	-2.0987	-1.6018	-1.0337	-1.5777	-3.9465	1.7071	-3.1828	-0.56241	0.48741	-3.5914	-1.0823	0.27021	1.3236	-2.4777	-2.0897	-1.9715	-0.58762	-2.5761	0.13867	-2.7193	-3.3116	-1.2283	-3.0229	-5.5136	-1.7163	-1.7565	-2.1018	-3.4349	-2.0474	0.47633	-3.5691	1.3256	-1.8009	-3.1175	-1.6415	0.56032	-1.7235	-3.0473	-5.1512	-0.52965	-0.69875	-0.044263
-8.1235	-11.346	-9.8804	-13.307	-11.428	-9.0355	-8.124	-11.761	-12.041	-12.131	-11.528	-12.354	-14.017	-9.9097	-11.118	-8.138	-10.489	-9.3803	-8.2096	-8.8984	-12.016	-10.633	-10.273	-12.643	-8.7557	-10.531	-15.453	-12.281	-9.1372	-6.7725	-12.681	-9.8948	-9.7073	-11.316	-12.397	-11.905	-10.872	-12.492	-9.8217	-8.9004	-10.991	-11.227	-9.8583	-9.2264	-10.315	-8.2817	-10.207	-10.315	-10.138	-10.564
-0.19005	0.83582	0.77795	0.31645	-0.71413	-0.32808	-2.0012	-2.5419	0.89267	-1.3455	-1.5984	-0.35034	-2.0643	-4.1865	-2.8573	-1.8865	-2.9965	0.35216	-1.0336	-3.8018	1.4506	0.62965	-3.667	-3.685	-4.3406	-1.8576	-0.47238	-0.70888	-1.7504	1.1724	0.51752	-0.39154	-6.0808	0.87928	0.24102	-1.3906	-2.8051	-4.7062	-1.0782	-2.424	0.29986	-0.088698	-1.605	-3.0806	-3.7887	-0.55242	1.3793	-1.552	-1.2058	-1.2729
-0.6581	-3.0079	-2.0268	-0.96049	-4.0233	-3.1411	-2.1318	-2.3735	-1.4005	-1.9171	-1.7401	-1.177	1.4009	-2.3167	-0.071934	-6.0044	-2.4586	-1.8465	-3.8664	2.1034	0.62531	-0.15926	-1.3724	1.9351	-2.2159	-2.2211	-2.9354	-0.11865	-2.2286	0.67054	0.2936	-4.2978	-4.3373	-3.274	0.74368	-0.85714	0.24952	-2.3502	0.92579	-1.3885	-2.901	-0.15612	1.7394	-3.2833	-0.57613	-2.2969	-1.6256	-1.0825	-6.4108	-0.11396
-2.6801	-3.8137	-2.1046	-5.952	1.1152	0.39546	0.070093	-0.86355	-1.4762	-1.9301	-0.148	-3.0253	-2.1294	-2.8396	-2.3641	-1.7795	-1.8865	0.97064	-3.4624	-2.5719	-2.6962	-3.2834	-2.9593	-2.5555	-2.9895	-2.4808	-2.8258	-2.4475	-1.8757	-4.0141	-1.641	-4.7932	-1.4845	-2.6114	-0.37136	-2.5981	-2.8695	1.1329	-2.1611	-0.64953	-2.0929	-3.0753	-3.1551	-3.3824	-1.8741	-5.6164	-6.5425	-2.5133	-2.6712	-2.0225
2.7581	-3.4338	-0.89224	-5.8862	-3.5792	-4.3983	-3.4445	-3.7745	-2.5061	-0.09359	-2.116	-1.9877	0.19696	-0.96391	-7.9813	-3.4293	-3.8515	-1.798	1.1599	0.12052	-4.0585	-3.5791	-3.8626	-2.3333	-5.5934	-1.9156	-0.48899	-4.1243	-0.37654	-2.3957	-3.6361	-1.9115	-1.8711	-1.3459	-2.0263	-4.6507	-3.8861	-1.7248	-5.1639	-4.402	-1.4741	-2.6438	-3.6587	-5.3248	-2.9704	-3.5441	-4.8858	-2.1316	-4.6871	-4.504
-2.0483	-0.7363	-3.1018	-4.3381	-0.68602	-2.0168	-0.43449	-1.3709	-0.3315	-1.7538	-0.76025	-4.8597	-4.7395	-0.96135	-3.7328	-0.49322	-0.58192	-1.2297	-2.6801	0.67269	-1.279	-0.30615	-1.3021	-4.526	-0.083612	0.083932	-1.0133	-0.39804	-1.2485	-2.5149	-4.8661	-4.5565	1.8671	-0.63191	-2.1692	-1.5915	-1.5992	-2.2201	1.7788	3.7106	-1.1943	-3.2532	-0.69865	-0.17013	-3.2653	-1.7894	-1.6998	-3.4961	-2.0082	2.4645
0.84582	2.036	0.88017	0.20381	-0.032851	0.22865	0.011716	4.0721	0.82043	2.5285	-0.4829	3.9422	4.1666	4.0049	1.2036	1.3671	2.9179	0.64255	-0.49621	4.6042	2.3062	2.613	4.0214	-2.0572	4.0526	1.825	0.33375	0.11141	4.3656	2.742	3.5422	1.1941	1.3146	2.8379	1.2765	2.3143	1.3238	0.59953	2.2201	2.7299	3.5793	-0.29036	3.3093	-0.78924	-1.0546	1.078	0.35866	-1.1272	2.1971	0.85
-14.273	-17.307	-13.976	-14.259	-15.189	-13.713	-16.945	-11.496	-17.278	-16.262	-11.836	-15.537	-14.065	-13.681	-14.096	-16.751	-13.932	-14.983	-13.141	-11.664	-14.844	-15.845	-16.859	-14.636	-11.46	-16.32	-14.578	-11.624	-12.646	-14.962	-13.34	-16.445	-12.902	-17.706	-14.576	-13.723	-15.542	-14.218	-13.288	-15.28	-13.801	-16.299	-10.134	-12.602	-15.837	-14.234	-13.951	-14.606	-14.392	-20.39
-10.36	-10.52	-12.755	-13.061	-12.982	-9.4782	-12.967	-14.571	-11.877	-8.9953	-13.187	-12.107	-12.397	-6.3367	-13.287	-6.0927	-9.3781	-12.37	-15.842	-12.684	-11.192	-7.6712	-10.273	-10.537	-10.308	-8.1054	-13.839	-10.497	-10.473	-10.259	-12.943	-8.1868	-11.462	-8.2277	-12.599	-13.063	-13.443	-10.362	-12.879	-10.953	-13.201	-11.416	-11.576	-13.481	-8.5088	-9.6983	-9.8572	-12.394	-9.6412	-15.235
10.916	6.298	7.895	6.3938	8.3939	7.9497	11.832	8.9498	8.8204	8.0851	6.7114	6.1802	7.751	8.2972	9.9105	9.5204	10.842	8.7775	8.5843	10.409	7.5593	11.427	7.6251	10.545	10.153	10.576	5.9978	4.2188	9.1093	8.4175	10.8	6.902	8.1841	9.0118	8.0129	8.1884	7.6951	10.408	8.0641	5.4475	9.4482	7.2969	8.4988	10.096	7.6189	5.4695	8.0619	8.3142	8.941	7.251
-2.5895	-0.7986	-2.2532	0.84269	-0.85361	-3.1828	-0.20177	-2.4291	-3.4728	1.0806	0.88489	0.46322	-2.9347	-0.86665	-4.2608	-2.3319	0.37336	-1.8684	-0.085599	3.7738	-1.6599	-0.6574	0.83947	-1.3407	-2.7505	-4.6324	2.8153	-2.1503	-1.0411	0.68491	-4.1415	-0.72244	0.0023644	-1.9382	-1.5557	-2.3315	-1.1085	-2.46	-1.9854	-2.0288	-1.9294	-2.4166	1.5847	-1.3542	-0.48181	-3.2257	-1.8775	-1.4914	-1.282	-2.2664
-11.09	-7.7578	-12.76	-10.906	-12.729	-8.9764	-9.6377	-12.48	-12.424	-9.692	-12.676	-10.825	-11.536	-9.4083	-9.4919	-11.249	-8.9957	-10.798	-13.526	-13.794	-11.813	-10.455	-11.043	-11.622	-9.321	-11.156	-11.686	-13.157	-12.85	-12.191	-10.851	-13.026	-12.363	-9.3475	-8.1117	-12.468	-11.19	-13.237	-8.5885	-10.773	-10.145	-11.508	-9.1124	-11.961	-11.25	-10.318	-9.3426	-9.8108	-12.325	-13.569
3.1734	2.8866	3.5753	-1.5825	1.3183	2.0686	3.4405	2.2454	1.4452	2.4667	3.7452	2.7568	3.7486	4.6463	-0.91663	2.7993	3.5828	2.8615	2.2059	1.0796	0.35659	5.3484	2.6182	0.50577	2.6764	1.0871	1.0265	-0.78526	0.20668	1.6571	-3.417	1.5892	3.9007	5.5411	2.3732	1.818	0.34646	2.2323	5.8949	3.0578	0.99357	1.7067	3.4176	5.4377	2.3963	3.6451	3.9225	-0.45143	4.1433	3.8557
-1.3005	-2.2099	4.604	-0.60992	-3.1966	1.3509	1.5489	-1.3714	1.4125	2.5547	-0.084219	-5.2923	-0.98225	-1.2362	4.869	0.9628	0.89173	-0.94921	0.059666	0.47173	1.6369	2.6802	-0.48661	1.8885	1.8843	-2.1462	2.5144	1.7649	-1.7788	0.90764	-0.14999	1.8522	-0.088431	-0.0036733	-1.4694	0.099653	1.399	3.1853	0.39598	-0.088478	2.4862	1.0298	0.98846	-0.30004	-2.0084	-5.2698	-2.6343	0.0097088	0.41262	-0.77172
-9.6387	-9.4949	-13.672	-10.948	-10.115	-11.881	-11.224	-11.746	-12.406	-13.592	-12.803	-14.612	-13.857	-14.375	-11.88	-11.871	-11.946	-12.442	-11.763	-12.831	-14.202	-7.4808	-8.9609	-11.856	-12.363	-13.103	-10.921	-12.229	-8.0572	-13.336	-14.332	-12.257	-11.332	-11.99	-11.676	-13.879	-11.707	-12.255	-12.75	-12.884	-10.909	-8.5626	-10.128	-13.369	-11.703	-16.006	-13.399	-10.866	-11.061	-12.081
-7.5887	-7.2101	-9.6107	-8.6987	-10.121	-8.2729	-6.5343	-8.1353	-11.6	-6.4957	-6.8477	-6.9449	-6.76	-6.173	-6.5897	-5.3177	-7.0362	-8.7069	-8.5779	-8.3082	-7.4447	-4.7122	-5.4423	-6.1556	-10.687	-6.092	-6.4923	-5.1451	-9.582	-8.52	-8.0063	-9.8803	-7.4819	-6.0143	-8.0892	-7.2862	-8.19	-4.8609	-7.681	-7.0936	-8.0908	-11.099	-8.6271	-7.7938	-7.7568	-11.366	-9.3185	-6.9288	-4.7467	-9.7963
-4.7377	-1.108	-2.3043	-2.4167	0.96207	-1.6827	-1.862	-2.2867	-4.7018	-5.945	-7.0891	-4.5377	-1.4918	-1.1327	0.26328	-4.1612	-0.60989	-2.6541	0.20367	-1.7934	-3.1644	-3.9109	-1.7297	-4.1756	0.30211	-3.0756	-3.7765	-3.3371	-4.814	-3.0333	-2.2885	-2.3934	-1.6091	-2.7885	-0.39971	-4.0077	1.2602	-1.2284	-3.3177	-0.98221	-2.6352	-4.7583	-2.3716	-2.1451	-0.32658	-3.755	-2.7996	0.12537	-2.5086	-1.609
-7.1886	-7.8096	-9.5273	-11.24	-9.0331	-11.03	-8.4448	-9.354	-10.239	-9.8871	-6.2773	-8.0153	-8.7718	-8.4126	-9.3414	-11.239	-10.463	-8.2271	-9.526	-6.7949	-8.4126	-11.068	-10.781	-7.9302	-10.32	-9.2746	-6.8644	-10.105	-9.8258	-9.3714	-15.19	-10.838	-4.7628	-10.053	-8.1691	-11.097	-9.4524	-6.5146	-11.412	-10.103	-13.266	-9.0803	-7.1081	-9.4693	-8.6364	-8.7396	-7.2873	-9.1199	-11.257	-8.5718
7.5286	10.304	5.3848	11.067	8.1784	10.31	10.785	9.7413	8.745	12.698	10.005	9.9762	11.433	8.2457	7.7217	8.0691	7.0936	7.0492	8.6839	10.058	11.291	8.0753	8.5807	5.4237	9.782	7.5554	9.4475	7.7695	10.715	8.1269	7.7839	11.86	9.1079	8.078	7.1022	3.9686	10.648	9.0726	7.3514	10.979	10.51	7.6458	9.0394	8.6003	10.352	6.9952	6.539	7.0822	9.6161	9.3581
-9.6616	-9.0519	-13.355	-15.028	-11.729	-10.235	-13.472	-11.32	-16.289	-10.856	-13.966	-11.126	-14.398	-9.5335	-13.666	-12.134	-16.055	-13.487	-13.777	-14.267	-11.746	-15.653	-11.942	-11.624	-11.919	-13.228	-14.29	-12.319	-13.97	-11.796	-9.6034	-11.509	-9.4328	-11.297	-16.662	-13.325	-13.301	-13.04	-13.39	-11.29	-14.753	-11.82	-14.564	-11.543	-13.15	-14.892	-14.531	-11.578	-13.159	-14.053
-9.4957	-6.5115	-7.7833	-8.847	-9.4728	-4.8181	-6.4439	-7.4729	-4.0097	-6.3765	-3.9794	-5.7777	-7.6221	-6.3048	-4.7813	-8.3727	-8.5753	-8.3134	-7.8493	-6.4864	-5.925	-4.9089	-6.239	-7.2896	-7.9748	-7.0881	-6.9167	-5.7687	-3.232	-7.767	-5.5622	-8.3587	-4.7938	-5.9477	-6.7155	-5.4999	-7.3214	-6.8992	-6.9121	-9.6696	-10.06	-5.2461	-4.8903	-7.6354	-7.3634	-4.8256	-8.0036	-9.0652	-2.2108	-9.4818
-10.286	-10.693	-9.9733	-6.9888	-11.986	-9.998	-6.908	-10.364	-9.9508	-8.1236	-6.0284	-7.0577	-11.119	-9.6932	-8.3999	-10.641	-12.018	-8.1845	-13.083	-7.3964	-7.8259	-10.24	-8.9438	-5.2138	-10.442	-7.6513	-7.0654	-8.3627	-10.759	-7.6661	-6.1755	-8.8401	-10.049	-8.9144	-11.219	-10.618	-8.9532	-10.852	-8.096	-7.4774	-7.8124	-9.0361	-10.643	-7.3013	-9.2332	-7.4756	-11.338	-11.342	-3.8193	-9.9522
-5.1484	-4.7279	-4.0444	-4.315	-8.2146	-6.5393	-6.2002	-6.4168	-6.1041	-6.0257	-5.5014	-4.411	-5.4262	-4.6451	-4.8297	-5.7274	-5.3744	-4.0206	-3.0759	-7.4832	-2.2109	-7.7294	-5.2406	-4.1605	-4.5306	-4.7302	-4.858	-6.6021	-6.3205	-3.8685	-3.0234	-8.3974	-3.6861	-5.5394	-5.3646	-4.8118	-6.8598	-3.8713	-6.1655	-2.0239	-6.2661	-3.9566	-3.274	-5.7256	-4.4575	-2.0416	-7.8676	-6.6016	-4.6567	-4.1391
-4.2062	-3.303	-3.23	-2.3605	-4.1637	-1.9297	-1.4407	-4.2021	-2.6194	-3.4456	-2.3871	-2.2526	-0.2233	-1.4785	-0.70655	-4.9505	1.0837	-5.7102	-1.8291	-4.241	0.1375	-4.9298	-3.544	-4.7721	-4.8918	1.3162	-2.5275	-1.4199	-0.51392	-3.9017	0.49109	-2.4431	-4.3018	-4.0305	-1.7213	0.10308	-3.5403	-0.55877	-2.3507	-3.2723	-1.1271	-4.1485	-3.4892	-2.3525	-3.5993	-3.7136	-3.1195	-6.7298	-1.4642	-2.0472
3.035	-0.59234	2.0924	1.9761	-0.60003	-0.29619	3.6859	1.9865	4.0023	4.2192	1.2589	0.67018	2.3363	-2.0618	1.831	2.6073	3.2813	-0.38741	2.3552	0.99355	1.501	3.4897	1.4852	3.4516	1.1299	4.2612	2.2506	1.6588	1.3411	1.7985	3.567	-1.4891	2.5742	2.7742	0.22947	3.4817	1.5222	3.4413	-0.43278	0.93812	0.87922	0.68162	-0.12601	0.65896	0.20745	-0.41192	2.3408	-1.4408	2.0696	1.2639
-14.801	-11.181	-15.605	-12.231	-14.342	-10.091	-13.677	-11.626	-13.538	-15.093	-11.341	-12.042	-14.597	-10.057	-13.782	-11.955	-12.76	-14.362	-12.326	-11.104	-15.245	-16.633	-10.55	-12.214	-11.653	-8.2004	-10.778	-13.372	-13.476	-14.962	-12.12	-13.807	-11.075	-14.131	-13.034	-12.453	-14.235	-11.557	-10.339	-13.674	-14.557	-11.762	-16.259	-16.813	-11.946	-11.516	-13.346	-12.925	-10.704	-14.715
-0.38992	-0.28709	-3.6989	-3.027	-1.25	-1.7412	-0.45557	-4.3936	-0.79944	-2.7448	-2.4545	-0.14077	1.3399	-1.5247	-0.11892	-0.59036	-3.8692	-0.42793	-4.9813	-3.4735	-0.56456	1.4283	-2.5505	-2.4569	-1.2967	-3.9776	-2.2621	-2.6032	-1.1828	-2.5	-0.2645	-0.21262	-1.2543	0.013393	-0.86085	-0.79009	-0.77682	-4.7603	-1.9954	-3.2763	0.36477	-2.7938	-2.844	-0.19953	-0.04804	-0.96919	-1.2044	-1.7204	-2.902	-2.0787
-23.966	-23.799	-21.161	-21.776	-22.529	-20.541	-21.951	-20.331	-22.93	-23.575	-22.36	-22.673	-21.519	-20.92	-23.61	-24.002	-22.288	-21.67	-23.014	-22.572	-18.85	-25.706	-21.629	-21.972	-22.925	-21.225	-22.194	-22.418	-21.034	-21.826	-20.635	-20.481	-22.394	-19.397	-18.718	-22.529	-21.125	-26.099	-23.296	-23.916	-19.521	-21.449	-22.611	-25.177	-21.001	-22.518	-23.676	-24.499	-21.789	-22.672
-15	-8.7058	-9.103	-13.973	-13.925	-14.041	-12.181	-13.24	-15.688	-8.1168	-11.45	-11.943	-13.932	-11.679	-10.79	-8.8043	-14.14	-13.966	-12.43	-12.472	-11.721	-12.13	-10.953	-9.8583	-14.188	-11.487	-14.563	-12.703	-10.675	-10.681	-11.825	-14.542	-14.286	-16.659	-14.838	-9.9973	-11.939	-17.141	-12.852	-15.702	-14.155	-15.376	-11.194	-12.893	-9.9297	-12.821	-13.057	-15.203	-13.764	-11.075
-22.193	-19.477	-22.903	-22.7	-21.75	-24.991	-22.578	-20.555	-25.954	-25.254	-21.975	-22.43	-22.952	-25.902	-21.74	-21.953	-19.471	-19.681	-22.166	-23.3	-24.326	-20.488	-20.039	-21.994	-22.824	-24.27	-22.095	-23.264	-20.976	-20.949	-25.379	-19.224	-23.18	-20.049	-20.328	-19.014	-22.435	-20.667	-24.426	-22.62	-21.215	-22.862	-24.03	-21.657	-23.493	-23.068	-23.61	-24.321	-21.837	-20.912
-10.663	-9.1489	-13.15	-11.929	-9.6815	-15.158	-15.62	-14.058	-13.519	-12.011	-11.819	-17.245	-11.683	-13.646	-8.6165	-11.626	-14.844	-13.856	-12.664	-10.684	-15.819	-14.006	-14.276	-15.181	-13.205	-13.231	-14.289	-8.4471	-12.094	-12.86	-13.851	-13.765	-14.412	-12.609	-14.112	-11.927	-12.601	-10.629	-14.631	-12.345	-14.523	-15.338	-13.252	-13.517	-13.227	-15.648	-12.332	-12.354	-8.2142	-14.012
0.16604	2.2664	2.3243	-1.7194	-0.022439	1.2624	-0.59268	-1.8722	2.5514	4.5249	-1.3908	-0.72312	-0.44714	0.65452	-0.65885	1.322	-0.52942	-0.5755	-0.44858	0.47905	-0.036818	-3.7376	1.1088	0.50027	0.045792	-2.2089	2.2309	2.6654	1.1909	1.8051	0.43459	0.6233	1.9865	2.2042	0.29693	3.5245	-0.57747	-0.1391	-0.9376	-1.1014	2.3713	-1.3502	0.0021341	4.3966	0.8408	-1.9151	-1.8464	-0.92705	0.68943	1.0548
-25.454	-20.873	-21.631	-23.666	-20.879	-21.94	-21.887	-20.574	-23.176	-20.91	-25.977	-22.903	-22.11	-18.195	-22.986	-22.822	-21.471	-21.553	-23.291	-23.497	-24.545	-19.095	-23.095	-21.101	-26.206	-20.89	-23.623	-22.569	-20.729	-21.176	-21.888	-23.709	-22.813	-24.692	-20.432	-21.424	-22.42	-22.2	-22.846	-22.642	-22.097	-23.987	-24.232	-20.731	-24.674	-22.667	-22.539	-23.614	-23.527	-24.733
4.144	3.8706	0.9758	4.3639	2.5864	2.2897	3.3502	0.35173	5.3819	4.5309	1.5839	3.8109	5.0694	2.694	1.079	1.676	2.2678	3.2118	0.15931	2.8285	2.2339	0.37474	3.3969	1.405	4.7114	2.0679	2.1836	2.9866	1.3554	5.1584	1.6252	5.9468	6.9691	5.6635	2.5066	6.764	2.9694	5.1583	2.1007	4.7643	3.3878	2.584	3.6348	1.8969	5.4827	6.1616	4.2407	0.83967	-0.40124	4.0677
-8.1116	-8.1374	-10.564	-9.3803	-5.9217	-9.1395	-13.195	-9.226	-10.048	-9.9546	-9.1423	-5.9965	-10.246	-7.8799	-9.9826	-10.625	-10.019	-9.1917	-11.446	-11.512	-10.119	-7.6515	-11.015	-11.051	-10.867	-5.7837	-9.6521	-10.433	-10.507	-8.516	-11.714	-9.8675	-5.3304	-10.059	-9.6616	-7.3311	-9.5242	-7.3569	-6.5724	-10.719	-10.875	-8.0304	-8.3628	-8.5523	-8.037	-7.2895	-8.8765	-9.653	-12.402	-9.5669
2.9955	6.6745	2.3483	3.0184	2.5512	3.4007	3.37	5.7008	0.99623	2.837	1.3593	3.3394	4.0903	2.763	4.5126	1.8436	1.4457	4.7106	5.7194	3.7713	5.9299	3.4902	6.0339	3.5735	3.3334	1.0914	1.7222	3.9399	2.9737	3.731	3.1615	1.5023	4.1884	1.1982	2.7129	-0.3075	5.2313	1.3052	3.741	2.5857	5.6854	4.477	5.1659	5.4655	4.7034	0.96096	0.90138	4.8746	2.7686	1.4898
1.1531	2.4063	-1.5295	-2.8206	0.83412	0.057789	-1.673	-1.322	6.433	2.8151	-0.27814	-0.34666	-2.8092	-1.8952	2.8348	1.476	0.22165	-0.37221	1.5227	-0.2748	1.7276	2.5796	2.5754	-2.4503	-0.15676	0.90072	-0.8091	-0.51725	-0.57694	1.9965	-0.29556	-2.0981	-1.0699	-1.5449	1.7191	-1.7935	2.5063	1.9269	4.0529	2.8352	0.95995	-0.9325	0.59848	1.549	1.6093	0.88737	3.3228	1.3464	-1.8861	0.52056
-9.7778	-9.5011	-9.919	-10.845	-7.7772	-13.432	-9.2918	-9.3008	-11.029	-10.438	-8.4253	-12.12	-12.12	-10.494	-9.9254	-8.5733	-11.107	-9.4095	-10.934	-11.153	-8.0101	-8.8533	-10.747	-5.5439	-8.6059	-8.26	-10.309	-11.131	-11.744	-4.2504	-14.9	-12.027	-9.0896	-8.8414	-14.868	-10.827	-7.5027	-9.0722	-14.222	-6.7167	-9.1904	-16.555	-10.19	-10.183	-14.261	-11.036	-11.383	-10.36	-9.9345	-10.436
-2.5025	-3.1244	0.20243	-0.20378	1.2674	0.16719	0.43471	3.3054	-0.40455	-1.5496	0.34431	-2.5853	-2.2395	-0.50312	0.23276	-3.8645	-2.3675	-1.8987	1.3399	-2.0769	0.27018	3.6275	0.10549	1.9971	-1.1875	0.37506	0.18016	-0.37471	-1.3198	0.41685	0.51771	0.65336	-0.98365	2.6195	0.75564	4.3487	2.0305	3.4319	0.49764	2.6066	0.98538	-1.0237	-0.87908	-1.673	-2.4503	-0.10155	-0.25841	0.96068	1.2766	2.8606
-11.892	-12.459	-14.645	-9.9629	-10.375	-12.981	-11.002	-12.04	-8.9307	-13.471	-10.976	-12.755	-12.636	-12.483	-13.657	-14.114	-12.362	-10.377	-10.252	-13.489	-10.819	-10.706	-11.75	-8.2546	-10.718	-12.287	-11.682	-11.878	-9.171	-9.0142	-11.868	-13.031	-10.106	-10.252	-8.5205	-13.823	-13.371	-10.349	-8.9472	-14.219	-11.064	-10.412	-11.478	-14.008	-8.9901	-10.424	-10.605	-9.036	-12.559	-10.141
-9.8529	-13.533	-16.154	-10.875	-16.463	-13.852	-15.667	-11.137	-12.206	-11.36	-16.613	-13.028	-15.955	-13.44	-12.756	-9.2543	-10.976	-13.821	-13.247	-15.15	-12.591	-16.087	-9.369	-18.295	-9.2753	-11.31	-13.693	-12.323	-15.146	-14.736	-13.403	-14.275	-13.08	-13.406	-12.565	-12.485	-14.332	-14.755	-11.958	-13.149	-13.167	-11.986	-12.993	-11.792	-12.209	-13.425	-13.691	-14.291	-11.206	-11.47
-4.8597	-1.2299	1.6463	-1.7303	-0.83356	0.94645	-0.56896	-1.9335	-0.31122	0.39646	0.77444	3.6239	0.073822	-0.80606	2.7682	-3.3486	-2.3783	-0.6451	-1.3555	0.21564	-1.4284	-0.44005	0.017531	-1.2414	2.2031	-3.0127	-2.122	0.31017	1.0922	2.5852	-0.69893	-0.76743	-2.2801	1.5246	-1.5038	-0.82473	1.328	0.42117	0.66236	1.1177	-4.1351	0.061862	3.5109	1.1449	0.21895	5.3548	0.54035	1.6253	2.4152	-3.8361
3.2316	-0.16727	0.82032	-4.2999	-0.94069	-1.8558	2.2909	-2.0593	0.36399	-0.19169	1.6832	-1.3666	-0.79181	1.8403	2.2906	-1.2137	-2.9212	0.26513	4.3821	-1.201	-2.848	-1.2617	-1.9199	-2.1537	0.6073	0.92472	-1.2259	1.8954	-1.9771	0.279	-6.3898	1.8521	0.29205	-2.6156	-1.4515	-4.8446	-1.1122	-3.2934	-0.71885	1.0057	1.1395	-4.5257	-2.0081	2.261	1.1235	-1.1083	-0.17615	-1.7374	0.47641	1.7291
-7.0123	-1.2941	-2.9629	-2.3683	-3.8583	-2.2322	-7.1458	-4.3469	-1.3537	-3.7763	-1.6589	-5.2546	-7.4746	-4.7796	-4.7623	-5.2195	-7.0085	-4.1763	-5.8423	-5.8742	-4.164	-3.7179	-5.9131	-6.0176	-3.2121	-6.6586	-4.2697	-4.6194	-7.0065	-2.8486	-4.7385	-3.49	-4.1814	-3.1	-1.9841	-6.0646	-4.8975	-2.7859	-6.0631	-5.2369	-2.6378	-4.4182	-5.7898	-2.3017	-2.3829	-2.736	-4.9394	-4.8052	-2.7362	-2.6727
-22.214	-21.355	-22.252	-21.671	-21.988	-22.611	-19.473	-22.716	-22.248	-20.389	-19.765	-24.995	-21.978	-18.606	-20.039	-22.314	-20.534	-22.466	-21.04	-22.295	-20.784	-23.416	-25.31	-24.173	-23.057	-22.079	-22.59	-24.835	-20.457	-20.153	-22.562	-24.211	-20.109	-20.39	-24.978	-21.082	-22.94	-22.224	-23.42	-25.593	-20.879	-24.402	-22.218	-20.853	-17.863	-20.234	-24.606	-22.209	-20.569	-22.098
-1.6551	-2.5242	-0.098915	0.45177	1.5107	0.14247	-0.59764	-1.6391	-2.9427	-0.9867	-1.8662	-2.0997	-2.1695	-2.6861	-0.29229	-3.5307	-1.4477	0.02938	-2.1562	-4.5915	-0.59965	1.7717	-0.551	-1.9156	-0.46963	-0.7076	-0.48623	0.088762	-1.5534	-1.1309	-0.75493	1.8034	-3.0547	-2.6706	-3.2575	0.63188	-1.0776	-2.5289	-0.051087	-2.8988	-3.078	-0.75134	-1.9846	1.2807	-1.5148	-2.7052	-0.3026	-3.4782	-6.4586	-0.60828
-23.271	-24.081	-18.447	-23.065	-21.497	-21.674	-22.598	-23.644	-20.813	-19.81	-26.772	-22.514	-20.943	-20.248	-22.094	-22.653	-21.593	-19.921	-24.455	-26.402	-21.874	-21.218	-16.818	-21.507	-23.193	-21.987	-19.566	-23.377	-21.554	-22.3	-21.182	-19.148	-24.702	-21.549	-22.812	-20.96	-23.362	-19.962	-22.27	-23.118	-21.291	-23.502	-23.138	-19.156	-19.64	-23.361	-19.478	-23.762	-19.535	-21.751
-4.084	-7.0847	-4.2006	-2.5012	-6.1837	-1.6481	-1.0262	-1.9401	-2.7759	-5.5426	-4.7547	-3.023	-1.9781	-1.734	-8.6414	-4.0488	-3.2818	-3.6289	-0.024603	-3.7034	-5.3836	-4.0357	-3.8813	-1.8374	-4.4117	-5.5628	-4.9037	-3.3147	-1.723	-0.0093784	-1.3492	-5.7386	-4.0569	-4.7072	2.15	-3.9527	-6.5761	-1.6198	-4.4927	-1.793	-0.55263	-3.0303	-4.7454	-3.5121	-3.9608	-6.9023	-2.6982	-5.3923	-1.7912	-0.74925
-13.289	-10.44	-11.166	-12.272	-10.066	-9.1834	-10.95	-10.5	-14.193	-11.209	-9.1616	-12.65	-10.53	-9.4746	-14.581	-9.7298	-12.915	-14.046	-12.7	-11.902	-11.625	-13.393	-13.368	-10.315	-11.469	-9.5399	-9.8683	-10.649	-12.779	-10.68	-11.948	-11	-10.815	-8.8895	-10.343	-9.8455	-9.6154	-13.336	-13.021	-11.105	-9.3839	-11.884	-10.771	-8.1756	-13.02	-10.682	-16.117	-11.341	-11.386	-14.181
0.024544	3.4315	4.0257	3.7824	5.0365	-0.70619	3.9634	5.2931	2.5302	1.6932	3.4518	1.0606	3.1118	-2.3534	2.1922	0.74588	3.3398	3.7558	5.4401	-1.2198	4.8339	2.6534	3.1126	3.1242	2.059	3.3724	4.0601	-1.3434	2.6598	3.8921	2.1209	3.6367	4.794	-0.79863	3.6104	1.2513	4.8702	2.5849	6.2523	2.7405	4.8403	4.7106	-0.20842	-0.81747	4.146	3.5485	2.4832	4.4	1.9429	3.4786
-12.535	-12.924	-11.816	-12.15	-9.9363	-15.689	-12.863	-12.098	-9.3931	-14.459	-13.308	-10.869	-13.567	-15.515	-14.655	-12.338	-11.988	-14.679	-16.092	-11.54	-13.871	-12.74	-14.596	-12.924	-14.266	-15.074	-11.627	-14.687	-13.224	-12.554	-13.793	-12.492	-10.888	-13.433	-13.428	-10.928	-12.967	-10.118	-16.969	-13.606	-11.479	-11.339	-13.527	-16.492	-13.704	-13.349	-10.398	-12.803	-12.494	-12.771
-0.59645	1.9542	-1.5329	-1.6785	2.6163	-4.4189	-0.70418	-0.37749	1.7159	-2.426	0.60951	-3.1734	0.25149	-2.1227	-2.2511	-0.78252	-1.5595	-1.0612	0.57447	1.8051	1.6677	0.4965	-0.51952	-2.2907	-2.0813	1.4958	-0.90654	-0.064511	-1.7319	-1.243	0.028623	2.5921	-0.82149	-2.9925	-0.87958	3.2147	0.60023	-1.8204	-2.5071	1.529	0.59171	3.1574	1.6886	3.1088	-1.9247	0.51308	1.6607	-1.3125	2.2946	4.3622
-11.462	-13.033	-10.926	-11.917	-13.296	-12.979	-14.525	-14.87	-13.765	-13.069	-16.876	-11.241	-12.038	-13.016	-9.1732	-12.479	-13.471	-11.657	-12.663	-14.64	-13.908	-13.248	-15.543	-11.139	-14.397	-11.636	-16.797	-10.073	-14.786	-16.599	-14.386	-15.542	-13.599	-16.724	-15.079	-13.759	-15.996	-10.488	-11.837	-10.329	-13.846	-13.515	-15.027	-10.847	-13.737	-17.051	-12.564	-14.745	-11.178	-14.142
11.215	9.7989	13.279	9.7057	11.617	12.018	10.313	8.2165	12.435	11.476	5.5121	9.3268	11.19	7.032	11.054	7.8537	8.7802	8.1511	7.8511	10.075	10.667	9.4542	11.471	13.277	12.972	7.1421	10.591	12.52	5.9292	7.8983	9.5162	11.547	8.9997	11.533	9.5324	9.9906	9.7798	13.618	7.3607	12.455	10.314	7.2844	7.3949	7.7031	6.6443	11.922	7.6881	11.725	11.448	8.1162
7.6923	6.231	8.0178	6.286	6.5652	6.4866	9.2294	7.5531	4.8457	5.9588	6.859	4.9651	7.366	2.9854	7.7679	7.0322	8.627	5.562	6.9924	5.0303	6.4239	4.2642	7.136	5.8958	5.3592	8.5306	7.4055	8.0657	5.698	8.2169	7.4843	2.6095	10.1	8.2364	7.7207	3.145	7.6386	6.7784	4.769	7.648	9.6578	5.0701	4.5202	4.0965	4.8252	5.6168	9.9251	9.7341	8.1869	4.1744
-10.974	-11.019	-9.4933	-8.5021	-11.203	-10.47	-9.3571	-8.7099	-9.2275	-7.3672	-9.6476	-8.8007	-11.679	-12.372	-14.97	-11.581	-12.144	-8.8466	-9.5484	-11.847	-11.373	-9.3432	-9.164	-10.991	-10.736	-9.2032	-10.784	-7.5222	-11.005	-11.829	-11.145	-12.392	-11.013	-13.145	-12.187	-13.555	-11.991	-11.234	-10.573	-9.5907	-9.344	-9.7926	-10.643	-10.397	-13.48	-12.2	-12.148	-9.2396	-11.849	-11.636
-3.1061	-2.5643	-3.3207	-1.8268	-7.1768	-3.9773	-10.625	-5.4556	-3.9584	-5.1705	-2.3038	-5.4436	-2.3443	-3.5559	-4.7832	-4.287	-3.9074	-2.3294	-4.5532	-4.721	-5.5618	-4.799	-2.9043	-5.8261	-2.2199	-2.1117	-2.6376	-4.5772	-4.5545	-7.0125	-5.4989	-6.9786	-7.5599	-5.8995	-5.0806	-3.4239	-5.0862	-4.9573	-3.5221	-2.1251	-6.4945	-2.9493	-3.5705	-2.303	-6.1155	-5.3778	-3.7452	-5.3979	-4.0655	-5.5129
-9.4874	-11.109	-11.45	-9.7026	-12.013	-9.4678	-11.025	-10.652	-11.333	-9.4126	-9.928	-11.168	-9.2039	-9.5133	-10.596	-11.53	-6.7966	-13.038	-12.152	-9.8842	-9.8911	-11.495	-9.3215	-12.481	-11.862	-12.274	-11.061	-10.484	-10.025	-10.261	-9.4205	-11.333	-14.76	-11.403	-9.9328	-9.1815	-8.9957	-8.5301	-12.038	-8.406	-10.482	-11.419	-12.031	-10.747	-12.218	-14.062	-10.431	-11.103	-8.0543	-9.9257
-1.2777	0.32067	0.34772	1.8088	0.34293	-1.3054	-2.8907	0.40203	-0.5459	0.93126	-0.72177	-4.5794	1.2937	2.064	-1.1998	0.4403	-1.1663	0.31095	0.064087	0.22527	1.1847	-1.3517	0.47851	-1.7517	-2.479	-0.23735	0.67106	1.3272	0.91518	-1.7481	0.78394	1.261	0.13456	1.2221	3.6523	-0.29723	-1.0661	1.3475	-2.8374	-0.0010067	0.72494	-1.045	0.93019	0.75645	1.1418	-0.99056	-1.0314	-0.052459	-0.52596	1.0985
-11.462	-10.858	-12.016	-9.0761	-11.162	-10.226	-12.414	-12.227	-10.288	-11.488	-10.793	-12.241	-14.412	-11.79	-14.794	-10.605	-8.1654	-13.014	-14.018	-14.468	-9.5088	-10.195	-11.691	-12.422	-10.578	-8.7087	-6.7134	-10.852	-10.506	-10.407	-11.902	-11.018	-12.297	-10.991	-11.368	-11.06	-10.192	-8.2575	-10.25	-10.796	-7.9491	-9.8352	-9.5758	-9.7403	-8.7738	-12.365	-10.262	-12.91	-12.363	-15.685
3.3279	0.92595	-0.45105	2.0831	3.5702	2.144	0.97825	4.88	1.1326	1.1262	0.39458	-0.50383	5.5004	-1.7452	4.7521	-0.30341	2.7355	0.12177	0.083522	5.6127	3.7013	3.333	1.3867	2.5661	1.5646	4.4004	2.236	-0.28382	-0.18362	-0.30763	1.6822	0.15539	-1.2823	1.3056	0.79621	3.1315	0.92275	1.7466	0.65122	2.013	-0.10609	0.99783	-0.43785	2.2897	3.4808	3.4175	4.3293	4.0326	4.0213	3.468
-3.0686	-2.6309	-6.146	-5.2291	-1.4146	-3.6076	-3.1386	-5.7164	-7.4428	-4.7784	-3.033	-9.1832	-6.2652	-2.6977	-5.486	-8.1754	-4.1916	-7.3522	-6.6369	-6.2841	-4.7069	-6.6201	-7.7427	-6.2152	-9.2236	-2.5669	-3.2487	-5.3408	-4.1413	-1.8621	-7.3286	-4.6329	-3.6357	-5.0515	-3.9442	-4.7956	-4.0288	-6.2616	-6.0036	-8.1451	-5.3479	-5.0632	-5.6041	-6.3906	-8.8463	-9.1776	-3.7972	-7.0112	-5.1834	-6.155
1.8085	-0.49089	-2.2297	-4.3442	-1.2602	-4.2393	-2.6978	-0.99559	-1.0731	-1.7391	-0.48785	-3.7398	-5.405	-5.6001	-2.7198	-2.9333	-2.4642	-2.518	-3.2252	-3.4218	-1.6212	-2.8821	-2.8357	-4.4942	-3.7648	-0.63719	-0.91178	-3.7942	-2.6733	-3.1094	-1.3997	-2.8195	-4.0106	-1.2504	-2.4638	-3.7539	-4.0136	-3.8524	-1.5236	-3.0643	-3.6106	-1.5818	0.48575	-4.3349	0.79764	-3.864	-4.5723	0.067343	-0.10393	-4.308
-1.598	2.1101	-0.87188	-2.4277	-1.7333	-0.88284	-2.1952	-1.2913	-1.9577	-2.7371	0.29013	-2.2348	-2.0824	-2.1877	-2.3796	-1.1902	-3.7078	-1.2048	-0.41999	-0.63608	2.1382	-2.2157	-0.013959	-0.85792	-3.0062	-1.4657	-3.0321	0.29188	-1.0072	-1.9999	-1.4546	-3.2375	0.93484	-1.5124	-2.4619	-1.5888	-4.6362	-1.5555	-2.149	-1.6272	-3.1873	-2.6011	-2.7428	-0.96355	-1.0391	-2.1404	0.33446	-3.5636	-0.034166	-2.4582
-3.7766	-0.12809	-0.98862	-2.033	0.063313	-0.53819	-1.0353	0.87299	-1.0947	-0.90184	-1.8189	-2.2334	1.7642	0.99026	-2.467	5.8991	-1.9158	-0.83519	-0.908	-0.5421	1.3308	-1.3874	-3.2779	1.335	1.3388	-0.40127	0.50341	-1.5102	-5.5987	2.1634	-0.017743	2.9314	-2.6707	-0.062708	-0.88308	-2.8985	0.48436	1.5187	1.0206	0.18085	-2.5355	-0.53449	0.44251	-0.13002	-0.18134	-2.2938	-0.83832	-2.2776	-0.86258	-2.1605
-2.8369	-7.0987	-4.8898	-4.0595	-6.1151	-3.3054	-4.1516	-5.8619	-2.4175	-6.4129	-2.925	0.15476	-4.4076	-0.86132	-3.3864	-6.4897	-2.4112	-5.4665	-2.8872	-4.128	-3.6009	-0.93106	-3.2923	-4.0294	-4.7456	-1.1002	-5.4511	-1.6661	-5.147	-5.0754	-5.6877	-6.8842	-2.7283	-3.4731	-2.0034	-2.2956	-3.0523	-3.4796	-4.8938	-3.3529	-5.0337	-4.3687	-3.7862	-0.60791	-6.126	-1.3856	-5.4394	-3.4327	-6.8292	-3.1296
-11.541	-14.695	-16.624	-14.935	-11.989	-15.215	-13.291	-11.69	-16.205	-12.918	-12.973	-15.12	-14.347	-13.656	-12.867	-13.823	-9.8151	-15.56	-12.996	-14.234	-10.455	-11.101	-15.635	-13.148	-14.691	-12.392	-13.585	-10.147	-14.355	-16.49	-10.872	-13.944	-14.899	-13.193	-13.657	-14.104	-14.222	-15.244	-14.11	-13.054	-15.04	-14.555	-11.471	-13.113	-12.556	-15.959	-15.175	-12.158	-16.314	-11.878
-1.9729	1.2397	-2.2559	-3.2136	1.4242	1.4856	-2.0106	1.7675	0.62798	0.33052	-1.3916	-1.7325	-0.38658	-1.0328	-0.42093	0.2308	-1.0754	-0.75665	-0.8961	-1.9206	-2.7222	-1.0666	-3.3791	0.96349	-2.1137	0.08897	-2.2185	-2.4982	-1.4636	-2.8018	-0.33434	-2.1815	-1.0644	-0.10774	-1.5472	-3.6412	-1.213	-4.902	-3.4732	-3.865	-0.75819	-1.8893	-1.171	-2.2916	-5.6242	-3.7925	-0.97279	-1.3141	0.12595	0.091672
-11.852	-7.9679	-9.7732	-9.3746	-12.202	-8.0492	-9.3458	-10.373	-13.814	-8.9699	-9.119	-9.4721	-8.3097	-8.6604	-12.718	-12.063	-5.7862	-7.6189	-7.5634	-5.1257	-11.227	-7.0167	-5.9534	-10.908	-7.1887	-9.0823	-7.7521	-10.251	-9.1392	-10.892	-10.108	-9.6382	-7.9578	-12.146	-10.6	-9.7619	-9.5988	-6.8626	-6.3718	-6.655	-7.6768	-9.7495	-8.6757	-11.384	-8.5617	-12.275	-7.9481	-8.7144	-9.1163	-11.573
2.5689	1.6485	0.7468	4.0688	6.1176	2.6925	1.8419	3.4902	1.3219	-0.16347	2.077	2.7523	0.18636	6.3085	3.1417	1.6131	-0.071971	3.3086	3.2446	4.183	5.7557	3.0745	2.0314	4.9814	4.0278	3.7058	0.9618	-0.13947	3.7671	2.8596	1.1512	4.0473	3.3028	5.734	4.9079	2.9745	-0.58665	4.3	6.4501	9.0289	-0.72838	3.0778	0.15381	3.8984	0.19836	3.6344	1.2176	-0.77398	1.5588	0.23033
-2.3199	-2.1901	-1.0029	-1.0623	-2.2414	-2.67	-3.4749	-1.9476	-2.4301	-3.3778	-0.70674	-1.8269	-2.2796	-1.2718	-1.0895	0.72959	-3.3829	-0.21591	-3.886	-1.6657	-1.3928	0.15347	-0.32811	1.4138	-0.42049	0.36728	-1.3153	-2.1792	-0.68611	-1.8462	-4.0376	0.93121	-2.6137	-1.8639	-1.0616	-1.9951	-2.0216	-3.5636	-1.9704	-0.68288	-3.8092	-0.75534	-4.77	-3.2303	-4.1912	0.63698	-1.5581	-1.9725	-2.1874	-2.1571
-10.88	-13.65	-10.186	-11.348	-12.342	-11.12	-10.705	-14.152	-11.974	-13.921	-14.018	-12.254	-12.55	-12.712	-9.1566	-14.398	-15.446	-14.956	-12.729	-14.511	-9.9674	-12.472	-12.097	-11.861	-15.933	-13.706	-14.629	-12.699	-13.981	-13.943	-14.115	-9.6603	-14.703	-12.959	-14.249	-14.416	-14.647	-12.168	-13.453	-12.455	-11.07	-9.8804	-13.825	-17.964	-13.539	-14.609	-13.082	-11.812	-13.914	-14.356
-9.8087	-7.1713	-10.394	-5.3825	-10.1	-9.2932	-8.6497	-8.5866	-7.2507	-10.638	-9.0158	-10.831	-9.4667	-8.0495	-10.839	-9.5644	-9.9835	-9.2653	-10.766	-9.804	-11.382	-9.431	-8.6129	-9.4554	-5.1977	-8.6262	-7.8077	-8.2867	-7.6659	-10.171	-9.8124	-11.619	-11.612	-5.6656	-7.4027	-10.864	-10.093	-8.3967	-8.1151	-6.7432	-9.7655	-6.2805	-9.1424	-10.535	-10.152	-8.0226	-9.7876	-9.3491	-10.506	-12.657
-2.2792	-3.1794	-1.2154	-3.4682	-1.6194	-1.6476	-2.2273	-5.2569	-3.3484	-2.8287	0.13186	-0.096869	-2.1187	-1.192	-3.1483	-3.8053	-6.229	-0.47749	-4.8732	-1.9977	-1.4246	-5.9046	-2.5803	-5.5239	-2.0734	-1.701	-3.5957	-6.9507	-2.0143	-1.2991	-4.8788	-0.91538	-3.6724	-0.37281	-0.17992	-5.2585	-0.38059	2.1988	-1.0432	-2.2215	2.3756	1.0214	-2.0571	-3.3276	-1.4895	-0.2798	-5.5775	-3.507	-2.5965	-6.1128
0.16648	0.85054	-0.46107	-0.60948	1.4878	-1.9457	4.1585	0.60634	1.51	2.9161	1.2846	-0.33758	-0.35911	2.4034	0.97152	2.1892	1.1749	2.3258	-0.21236	-1.6785	1.6252	3.5303	1.4923	1.1844	2.8208	0.33612	4.3066	2.3245	1.7449	-0.027114	-2.0521	0.69789	3.144	2.8537	2.8776	0.80596	2.4409	-0.96345	2.2567	-0.9177	0.72308	-0.19794	-0.19621	1.4763	-0.47565	0.085638	2.4689	-1.467	1.7512	-0.47422
0.94523	-2.8332	0.7154	-3.5844	-5.1176	-1.2227	-1.1347	-1.0186	1.0346	-3.2541	-0.7992	0.51723	-4.7103	0.085998	-1.5779	-0.53006	-4.2461	-0.12527	-0.75709	-1.0941	-1.9936	-1.2508	-2.8724	-1.6553	-4.4125	-4.2609	-1.2318	-2.7659	-2.5297	-0.17214	-3.1908	-0.70374	-3.1607	-0.17004	-3.3524	0.82732	-3.344	-0.24985	-0.12865	-2.8807	-2.9888	-2.3375	-4.0082	-1.0274	-1.4684	-0.272	-2.5694	0.69369	-1.427	0.055551
7.8684	8.113	5.4541	12.322	7.6496	8.5356	6.8275	6.9576	4.979	4.7156	8.2179	6.3859	5.5059	10.274	6.0394	7.405	5.2561	9.3732	8.0448	11.142	7.716	7.2787	6.1478	8.1748	7.0997	2.5816	7.8833	7.0676	5.7636	2.5816	4.9107	5.3347	8.6755	4.6087	5.3731	7.7849	4.2239	7.7774	6.8471	6.9485	4.7309	9.1334	7.5916	5.5596	5.8151	10.609	7.114	6.7896	6.2886	5.3958
-5.1904	-4.4689	-5.551	-6.1043	-2.8317	-2.1848	-6.991	-2.1953	-3.6027	-5.0474	-3.4075	-0.66619	-3.5872	-0.84965	-6.1646	-4.6478	-5.2527	-4.4502	-6.6387	-2.7137	-2.7365	-4.8947	-3.8415	-4.0891	-3.3203	-5.7695	-3.6109	-4.2319	-4.1737	-2.1265	-1.1752	-4.6925	-1.7371	-4.3254	-2.0815	-1.833	-0.50887	-4.6581	-0.60337	-2.7436	-4.2627	-1.0104	-9.8966	-4.9654	-3.9167	-6.1865	-3.111	-3.4316	-4.9162	-4.549
2.5151	0.96378	0.20659	0.01468	2.2387	1.4542	2.0126	-0.54734	3.5614	3.4507	1.9227	2.8898	2.9799	1.5146	0.36997	-0.4135	0.77275	-0.50092	1.0857	1.1999	-0.51392	2.4807	0.22174	-2.9704	0.65365	1.329	3.8216	0.33512	2.1724	-1.1904	-1.5394	3.7223	1.0373	4.1531	2.1555	0.90088	-0.9253	0.9195	0.043488	1.8138	4.4261	0.35952	2.0468	-0.76343	2.7368	2.3903	2.6808	4.108	1.1133	4.3818
6.8796	4.8855	8.2593	7.1365	7.4489	8.1939	8.3489	5.5503	8.3548	6.8173	6.1663	6.9046	8.5089	7.9914	9.3953	4.1749	5.9818	7.8286	8.0174	6.3796	5.7067	7.1496	6.5302	8.5727	4.9777	7.5643	2.5601	6.2532	6.7115	7.4847	6.1426	4.8418	7.3251	5.1852	8.1341	8.6054	7.5804	5.7481	5.0939	7.6848	6.134	5.8909	7.8398	5.9837	10.858	4.2321	7.408	5.8851	5.6401	7.9868
-2.6364	0.32441	-3.0227	-0.94648	0.28878	0.61476	0.26234	2.8474	-0.41063	0.98165	1.2487	-1.8544	-2.5216	0.57732	-0.93473	-0.17714	0.37858	0.34279	-0.32651	-1.0028	-1.8908	0.055899	0.72148	-1.0404	1.2831	2.18	0.50409	-1.7438	-0.070018	0.40958	0.61897	0.1795	1.272	-0.086395	0.84629	-0.35584	-0.6666	-4.0473	2.5659	1.9123	-0.68555	-0.33657	0.1779	-2.7921	1.6227	-1.3105	-0.87625	-0.041913	-0.21607	-1.8988
-3.5268	-5.6254	-1.7893	-3.7741	-5.6648	-5.5635	-6.3597	-3.2948	-4.8946	-1.7882	-4.6644	-6.6528	-4.2574	-5.5839	-4.4354	-6.0086	-6.0685	-6.8701	-6.0046	-3.8453	-6.0393	-5.4361	-6.1697	-1.7039	-5.0807	-4.4317	-5.5836	-2.4393	-5.3667	-2.4342	-3.975	-2.6734	-6.0611	-4.4452	-6.4307	-5.8727	-6.4557	-1.5851	-4.2106	-5.1635	-4.3444	-5.9207	-5.1202	-3.7014	-7.9045	-4.5467	-4.1554	-6.2762	-4.7588	-4.622
-10.212	-12.978	-12.141	-13.183	-6.9472	-9.7994	-12.137	-9.5852	-12.585	-9.8966	-8.6798	-13.304	-9.6116	-12.522	-13.65	-12.226	-10.94	-9.3909	-12.583	-12.459	-9.6432	-11.927	-9.5035	-12.584	-10.761	-9.5286	-11.192	-12.111	-8.8277	-8.2197	-10.138	-7.8276	-8.4265	-11.942	-5.4815	-10.206	-13.84	-12.702	-6.0974	-9.399	-10.31	-11.95	-10.543	-10.211	-14.85	-7.7564	-15.304	-11.459	-10.101	-11.217
0.043105	-2.546	-2.5037	-1.9047	1.3119	-1.4753	0.63888	-1.6688	0.90523	-0.11207	0.55303	-1.1794	-2.4329	0.89226	-6.2173	-1.6128	-2.215	-1.8094	0.28852	-1.5709	-1.005	-0.36307	-1.1706	-0.18937	-0.267	-2.5013	-0.54002	-0.45791	-2.7508	-2.1171	-1.9225	0.42932	-0.86488	-1.8934	-0.019472	0.40812	0.47425	1.1393	-1.2674	0.58401	1.3527	-1.3874	-2.231	-3.157	-4.7954	-1.1162	-3.0783	-2.209	-2.0009	-0.43606
13.607	13.567	10.919	9.8871	7.2413	13.568	8.6058	9.4177	7.8699	11.16	7.8383	8.1416	8.1837	11.288	11.335	9.9409	7.782	9.812	8.5046	7.3394	13.843	10.494	11.461	12.828	12.427	9.66	8.9822	10.049	8.7084	8.067	10.064	7.2837	10.093	4.3918	11.405	8.136	8.9778	13.827	10.282	5.6385	5.1113	10.92	8.4086	12.134	9.7312	11.47	12.481	8.5111	10.246	10.71
0.73941	0.87138	0.52897	-0.079929	0.62097	4.2735	-0.91513	0.091174	4.3211	-0.040341	-2.686	1.235	-1.3999	-0.33886	1.7031	-0.91976	-1.8765	1.3213	-3.9743	-2.5581	0.17697	0.71007	3.5928	-2.8358	1.6817	-0.21495	2.0875	-3.4318	0.65402	-1.1616	0.27531	0.98128	1.6168	-3.3834	-0.28698	1.8646	2.0619	1.3207	-1.5987	-1.0025	0.0089098	3.7724	-0.22213	-0.85706	0.81191	0.31292	-1.1142	-4.2355	1.7212	-0.090402
-3.2052	-1.9545	-0.21799	-0.21934	-2.5719	1.9681	0.1177	-1.8589	-1.2319	-1.2013	1.5426	-2.4068	-0.97519	1.5469	-1.4624	-3.2535	-3.9434	-2.1916	-0.97029	-3.1266	0.33233	-1.7231	-3.8842	-0.64162	-1.478	-0.75276	-1.6907	0.97084	-2.1279	-2.2755	-1.9099	-2.0086	0.84839	-3.2635	0.78312	0.13877	1.6047	-6.9424	-0.70963	-0.52069	-3.7929	-6.1442	-1.1622	-1.8845	-0.70669	-2.6583	1.6612	-1.1901	-3.8197	2.7493
-12.821	-10.329	-8.6528	-7.9444	-6.6467	-9.4517	-5.283	-7.6243	-8.9394	-12.791	-9.7126	-10.836	-10.499	-10.405	-7.1437	-10.92	-11.111	-8.8836	-11.4	-9.6643	-7.6191	-8.7259	-9.0377	-6.2536	-7.786	-10.658	-9.9687	-9.3952	-9.532	-8.4591	-8.2029	-12.028	-9.8583	-12.051	-9.5951	-7.8062	-4.5337	-6.6711	-5.4554	-10.716	-7.1262	-8.2694	-7.6144	-8.9099	-8.9727	-8.4259	-8.7827	-12.313	-8.9702	-9.6409
5.6968	4.61	0.018099	0.74391	3.8197	2.8405	2.8631	-0.46984	3.1525	6.465	4.5638	4.5538	0.65238	2.2987	4.3288	2.4877	1.2471	2.6302	0.83495	1.1589	2.9316	4.7577	2.9449	2.7481	2.8317	2.9519	3.925	3.5502	3.1926	4.2414	3.7721	1.8348	-1.4148	-0.085729	2.7841	4.6441	6.7392	0.94776	4.5278	2.9681	3.5943	0.064673	0.9398	6.9456	2.4862	3.6949	3.3872	4.9245	2.5845	4.6685
-3.4795	-2.0801	-1.2867	-4.9993	-2.1879	-5.1775	-1.7653	-2.8324	-1.2367	-2.2438	-3.0071	-0.8972	-2.1518	0.096598	-0.93124	-2.6883	0.21758	-2.6038	0.0078095	-4.4646	-4.0428	-2.4707	0.54366	-3.4774	-2.1634	-4.1025	-1.3263	-0.85573	-4.0854	-6.1989	-3.0358	-5.9042	-3.6277	-2.4532	-0.29248	-4.9583	0.67013	-2.7818	-3.896	-2.3628	-1.18	-3.571	-3.3958	0.35968	-4.2488	-3.9265	-4.3888	-1.9611	-1.7917	-4.2047
-2.8789	-0.47454	-1.4752	3.4271	3.2679	-1.0838	0.51695	1.0341	1.6119	1.1638	-3.8288	1.9455	1.3912	0.47664	1.8155	-1.9425	-0.24971	-3.4141	-0.21298	-0.81918	0.37439	-0.18927	-1.1962	-0.23567	2.2433	-0.61645	3.5682	1.7183	-0.7736	-0.56468	1.6093	-0.89285	-3.8353	0.44625	-0.33151	3.1134	2.0132	0.46223	1.2081	-0.93365	2.6065	-1.8601	2.3696	-0.18187	0.57437	0.0087883	0.074863	0.19162	-1.7201	1.0578
-2.8536	-1.4278	-3.0306	-5.3026	-3.2566	-2.417	-4.0171	-6.1606	-3.0151	-7.2488	-3.8561	-5.4266	-3.0107	-4.1449	-2.3715	-1.1621	-4.6577	-3.5357	-2.8575	-1.1775	-3.666	-4.7704	-1.1842	-3.4213	-2.3466	-3.4013	-6.6697	-1.4349	-5.6202	-3.2183	-2.2753	-2.5086	-2.9192	-5.5718	-3.5181	-6.4804	-2.7772	-1.6527	-0.36873	-4.0705	-3.5149	-1.2037	-3.8891	-2.3144	-6.7193	-2.7584	-5.7158	-3.4352	-3.3826	-2.1331
2.2556	2.4868	4.6754	3.1843	4.7072	4.9074	6.3131	7.2342	5.5632	5.1027	4.159	5.1719	4.2358	4.1129	5.7745	4.1198	6.0691	4.4397	0.97984	4.1907	5.9147	4.7926	3.6766	3.4677	2.6742	7.6737	3.5604	2.9034	2.5629	7.8721	4.7448	4.3233	9.1907	6.732	4.0983	5.4844	4.3304	3.7948	6.8091	4.4663	2.9264	7.3768	4.8449	3.9158	4.2851	4.4417	5.6436	0.73939	4.1673	4.4293
4.0615	0.39142	-1.8416	-0.14404	0.95809	-2.215	3.2313	-4.106	1.6476	1.9101	1.6593	2.3694	1.3625	0.2442	1.4188	0.57026	-1.0809	-2.0378	0.62705	-0.93824	2.3373	-0.35365	1.4219	-1.2472	0.22291	1.129	-0.13471	-2.8385	-2.4784	0.53062	1.3228	-0.72764	-2.2079	0.34657	0.31003	-1.1149	0.72842	0.079286	0.69736	1.2766	1.956	0.17133	2.886	-2.1174	-0.87427	-0.11725	2.6538	0.32461	-0.2193	1.7872
6.7048	3.8412	4.975	5.3823	5.8102	5.5734	3.5539	0.36754	6.1267	6.1941	4.2335	4.7376	4.7244	6.0681	3.3602	1.5014	6.413	4.5491	6.12	5.0746	7.5389	4.0018	2.1019	6.3194	5.9973	4.0159	5.9396	5.0087	7.2936	4.8968	5.8605	7.2957	5.2976	6.8134	5.2893	5.0257	4.3544	6.5132	6.5355	5.8698	1.4872	4.2975	7.9281	6.1394	4.1525	4.718	6.8295	6.5881	6.4956	5.3276
-7.0326	-5.6605	-2.98	-8.2703	-3.8102	-3.3317	-5.3961	-4.3761	-7.0029	-4.9679	-4.291	-6.3264	-9.999	-5.0264	-3.9599	-5.2549	-5.1779	-3.7399	-8.1435	-5.9908	-6.114	-5.2555	-4.634	-8.7839	-5.2999	-5.0413	-4.4874	-4.7789	-5.5885	-5.4289	-6.6499	-5.1448	-5.2518	-5.8909	-5.6874	-5.6442	-6.0005	-5.9134	-6.0317	-7.24	-4.6707	-5.0939	-7.9452	-5.7841	-3.5503	-5.8287	-5.6582	-5.4729	-4.9618	-6.9796
-0.48076	3.702	2.3041	1.3385	2.2527	5.0365	-2.4218	5.5886	-0.95167	-1.0966	3.7472	1.6501	1.9749	0.58416	2.1324	1.732	4.2811	2.7241	0.5644	2.7373	-0.10583	3.1586	0.085879	1.1013	1.182	2.862	2.0201	0.62166	2.3597	3.0012	4.3224	0.04502	-0.89252	2.7403	1.0227	-0.25258	-0.034207	2.6871	-3.7607	1.8534	-0.54249	-0.32265	5.5033	0.40155	1.1153	6.6395	-1.1713	0.868	1.9149	2.1562
-6.5501	-7.4418	-7.6391	-9.0291	-8.6557	-10.061	-5.0447	-5.8982	-4.8685	-6.8821	-8.7954	-6.7266	-11.355	-8.0682	-6.1796	-4.5338	-8.7206	-5.818	-8.6723	-6.9232	-9.2396	-10.225	-9.1477	-8.4484	-9.5672	-8.073	-3.8857	-8.2418	-7.3984	-9.0924	-9.4729	-8.7676	-5.8342	-8.301	-6.7593	-8.5184	-8.5883	-10.844	-7.5331	-10.622	-7.7604	-8.7799	-7.3707	-6.0351	-9.0969	-3.9454	-6.6277	-5.3305	-6.0639	-9.5015
6.4233	8.0886	9.0171	5.9111	7.1831	9.6711	6.3462	6.0726	6.015	10.359	6.2057	6.1182	7.7216	7.5818	8.5068	2.696	5.5256	4.9671	7.41	8.5167	7.1314	7.2884	7.9027	7.1743	6.6659	4.6661	4.565	6.7112	3.6673	7.4328	8.0011	10.32	1.616	8.9569	5.6087	3.5343	6.2704	8.0476	4.2681	5.9014	5.7401	4.7969	8.6226	7.5709	3.9713	6.6005	6.8317	5.8236	6.9193	7.7409
-1.2186	-0.63204	-0.13557	-1.7464	0.80743	0.084727	0.67349	-0.06233	3.7577	0.39747	0.1966	1.7827	1.2032	0.53395	-0.41476	0.032952	1.1919	1.3221	0.32138	-1.2292	1.3859	-0.44174	1.86	-2.6084	-0.32781	1.6247	-5.2744	-1.7615	3.183	1.061	-1.5277	3.0899	-2.1535	2.2943	1.4119	-0.6059	-1.7321	3.7915	1.2536	3.1791	-0.35928	3.2655	1.9199	1.9126	1.755	0.85433	3.2642	0.90204	-0.78176	2.0386
-0.44966	1.5518	-2.2501	-0.57005	1.8039	1.9364	-5.0784	-3.0936	0.3623	-4.1877	1.0275	-0.29257	-3.3583	4.6749	0.71408	-1.0818	-2.4474	-3.5004	-0.13475	-4.8632	-1.0338	-0.70342	-4.1054	-1.8656	-2.5098	-2.3721	-3.5216	-1.9093	-2.0283	-3.3376	-0.051992	-2.0296	-3.3898	1.2014	1.0127	-2.5278	-4.1096	-1.4393	0.40067	-1.221	-0.60214	-2.0893	-1.5956	-3.9374	-2.9879	-1.3527	-2.7112	-3.2494	0.022709	-1.9911
-11.004	-14.803	-16.607	-14.256	-13.572	-12.916	-9.6331	-13.274	-15.235	-13.279	-13.398	-11.13	-12.267	-9.8272	-14.157	-11.441	-12.474	-11.965	-15.031	-13.208	-15.387	-15.298	-11.541	-12.008	-16.173	-15.214	-12.319	-14.037	-12.916	-13.908	-12.6	-14.364	-12.208	-13.183	-12.81	-14.753	-14.811	-14.849	-14.531	-11.279	-13.622	-13.001	-14.048	-13.767	-15.576	-17.174	-15.232	-10.326	-15.441	-14.139
-3.8147	-3.2077	-3.1309	-5.2022	-4.8441	-3.6291	-3.0413	-5.3299	-2.8197	-0.50105	-1.9639	-4.3911	-5.4178	-2.4413	-4.4288	-5.9641	-7.4777	-4.6111	-6.914	-7.8469	-1.3809	-5.0342	-0.81104	-4.5753	-4.2636	-3.5764	-3.7763	-2.6995	-3.8983	-3.203	-5.4112	-3.5773	-4.5815	-4.935	-4.9346	-4.3043	-1.4807	-2.8886	-3.9104	-6.33	-4.5196	-3.4296	-5.611	-2.2488	-3.0688	-3.658	-5.5248	-2.9246	-2.6935	-3.4701
-2.5644	-0.87164	-3.0334	0.62132	-5.4391	0.1689	-5.7306	-3.4914	-2.2888	-1.9567	-2.418	-1.1459	-1.6893	-1.7381	-5.5649	-5.5881	-5.5579	-2.0243	-1.6915	-4.0065	-0.74978	-1.7614	-2.0518	-1.5012	0.70338	-1.0407	-2.751	-3.7857	0.31662	-1.7808	-6.0319	-2.7182	-3.2375	-3.1597	-3.6255	-1.6523	-3.4612	-2.4238	-4.7052	-3.2324	-0.35001	-5.4293	-3.2361	-1.8213	-3.2463	1.9656	-1.449	-2.5855	-3.4819	-1.9729
12.806	9.996	11.918	13.023	10.689	4.7555	8.978	7.2663	9.3681	7.9102	6.9939	9.0564	7.3022	9.7582	9.1031	8.2503	10.468	5.9389	6.7746	7.4685	7.118	12.562	6.5617	7.2742	7.4428	5.5823	10.911	11.458	11.157	6.8312	5.7491	6.8635	9.1767	6.1641	9.6207	7.8385	9.8898	5.4213	9.0768	8.931	7.3038	7.781	5.2502	11.265	8.3643	6.8783	7.0935	9.294	6.4198	11.588
-7.5218	-7.318	-7.5727	-7.8971	-10.621	-7.9209	-8.8621	-6.8669	-7.3493	-7.7205	-8.3506	-8.9229	-8.255	-8.7937	-3.8692	-11.52	-11.476	-10.248	-13.056	-11.006	-10.368	-11.427	-7.1767	-10.172	-6.7614	-8.1365	-10.442	-8.5023	-9.0694	-6.7705	-11.284	-9.4153	-8.4487	-8.1043	-8.1566	-9.5429	-10.911	-6.3871	-11.248	-9.7852	-8.3032	-9.1945	-10.466	-6.8575	-8.7537	-11.579	-9.0832	-10.192	-9.8867	-9.5587
-3.3349	1.8705	0.81175	5.1113	-2.4447	-1.8779	0.094294	1.7648	-2.5382	2.1905	-0.097595	1.7614	0.8497	2.7753	1.3339	0.13974	1.3886	-0.97204	-4.3439	0.05765	0.60268	0.33964	1.1524	-1.1052	-1.8734	-2.2906	0.67262	3.4072	1.2879	-0.091007	-0.86668	2.1976	-0.37855	2.5943	-0.032862	0.39523	-0.85947	0.064928	-0.29822	-2.6868	-1.5137	2.3255	-1.117	0.23815	0.34447	1.0147	-0.46434	-2.1032	-1.5806	-2.089
-3.5663	-2.8269	-2.5994	-2.5557	-0.72266	-5.9324	-2.3616	-3.4384	-6.6019	-1.7663	-4.0122	-2.976	-3.4838	-6.3498	-2.0296	-5.5319	-6.028	-3.0098	-4.3655	-1.8614	-2.0299	0.60732	-3.6177	-3.556	-4.0104	-2.0129	-0.89213	-1.8915	-4.0372	-2.7821	-4.0264	-3.05	-1.2267	-2.6401	-4.9625	-2.8249	1.4105	-2.6493	-0.47626	-3.1757	-6.8302	-2.1166	-2.4378	-2.4689	-5.4065	-0.94307	-1.9649	-1.9079	-0.47541	-3.8315
0.16208	1.9422	3.1853	1.4704	2.815	3.1561	1.4846	-1.3022	4.7693	0.46235	-0.033143	0.97841	1.7807	0.051668	1.5696	2.2797	1.4285	-0.55411	3.4553	2.6064	2.4779	0.19929	2.458	-2.9581	-0.04571	-1.0808	3.4386	2.3261	0.71223	1.6797	1.5791	1.0194	1.0863	4.0037	0.6767	-0.57917	0.5871	1.8517	0.3351	3.7759	2.2812	0.367	1.7716	4.9706	0.21464	-0.23335	1.9986	0.99142	0.30716	3.2798
-6.6717	-2.8085	-4.0414	-5.828	-5.8745	-5.5638	-5.5975	-1.2538	-1.1772	-3.7549	-2.6162	-3.911	-5.475	-2.9759	0.31499	-6.362	-5.7241	-3.0775	-6.7428	-5.3121	-6.4317	-6.1325	-3.5749	-2.959	-2.0044	-6.0138	-3.9418	-1.2418	-2.4403	-4.7461	-4.2513	-6.053	-7.0732	-1.9868	-4.7826	-7.206	-6.135	-3.8322	-5.3165	-2.1927	-4.36	-6.2919	-2.8097	0.074227	-5.5235	0.76817	-4.8716	-1.7808	-2.4199	-4.6959
-10.276	-6.9439	-8.7484	-11.441	-7.3087	-13.304	-5.125	-8.9015	-10.042	-11.5	-9.6055	-8.6616	-8.2548	-8.6952	-8.6552	-11.186	-9.6942	-8.2964	-6.0832	-8.623	-9.8379	-8.0639	-9.4125	-10.073	-5.001	-12.072	-11.229	-8.053	-9.6327	-11.036	-7.4934	-9.1557	-9.6352	-9.8553	-10.597	-6.66	-9.414	-6.0488	-9.7364	-8.7961	-7.1365	-12.226	-7.5008	-9.7414	-8.9769	-9.1833	-9.3349	-8.3857	-8.6239	-7.8997
0.60039	-1.3002	-0.40755	-1.2143	1.5872	0.19833	-1.8274	0.89064	-0.018943	1.3122	-1.5774	0.92544	0.54102	0.67204	-3.3411	-0.82014	1.938	-2.5818	-2.0218	0.066092	3.6076	0.65694	-1.0806	-0.491	2.4182	3.3157	-2.8854	1.5137	-0.056753	-0.88826	-0.053341	0.19692	-3.1123	-0.2614	2.7909	1.1588	-1.3904	-3.1265	2.045	2.2663	1.0682	-0.067338	-1.1238	-1.002	2.2651	1.8079	0.44712	-0.16231	-1.6484	1.3507
-2.9104	-0.57598	0.98248	-0.71465	1.0344	1.6632	-0.4333	-2.34	1.0588	-1.1921	2.4165	-1.2209	-2.8573	-3.7264	-2.8585	-0.28519	-0.31562	-3.4413	-2.1349	-1.2824	-0.78344	-3.9021	0.24442	-2.6532	-0.64498	-2.7924	-1.5431	-2.1052	0.45738	-2.6471	0.79219	-3.8535	-6.2487	-2.6412	-4.5024	1.0991	-1.6674	-3.7883	-1.3991	0.81406	0.58001	-1.5515	-0.83299	-2.1399	-3.3164	-4.2237	0.64251	-0.86734	-0.56125	-0.37127
-3.281	-3.1339	-2.3139	-2.2686	-4.6285	-4.9659	-5.2532	-3.7473	-3.7603	0.097291	-3.1323	-8.1903	-5.0087	-3.1502	-7.1721	-6.9537	-2.3783	-1.2809	-0.97253	-3.3219	-3.8161	-3.504	-2.9191	-6.1151	-3.6861	-3.8077	-1.5113	-1.2841	-1.9807	-4.5616	-3.0535	-3.6142	-5.0012	-0.61639	-2.2591	-4.1522	-3.4881	-4.5262	-6.6686	-3.1487	-5.2089	-2.6228	-4.2243	-3.4408	-1.4358	-2.1534	-0.89836	-2.8012	-4.7257	-6.4769
-1.4252	-1.7563	-0.58718	1.1723	-0.00020026	3.0486	-1.8126	1.2561	0.36156	3.8258	1.2104	3.5677	0.62267	1.8949	3.5585	1.8628	3.0373	0.72094	-0.64237	2.2622	-0.5424	4.9408	1.6788	0.96125	-0.85185	0.50742	-1.2817	1.6141	3.7185	5.5564	0.90877	1.2449	4.8316	3.401	3.5581	-1.5518	1.6935	-0.11192	2.8182	-1.6535	2.3877	-2.7086	1.5516	0.78285	-1.9823	3.7655	4.884	-1.4451	1.3683	2.8619
5.5276	2.4646	4.6614	5.1682	2.6273	2.4028	2.4874	-1.7072	0.72875	1.5487	4.0055	3.2029	0.71869	2.0026	1.9888	2.295	4.9549	-0.63853	0.64148	2.8998	1.4458	6.4883	1.2914	4.5521	2.4583	1.3478	2.3227	4.2736	-0.15124	1.5154	5.8209	1.0689	2.5704	-1.1321	4.1282	4.4909	3.4292	-0.93557	-0.039678	4.2802	2.4531	3.1457	0.59802	3.0503	1.1171	1.3927	4.5552	1.5397	4.9138	0.89201
-3.3432	-2.613	-0.80517	-0.75748	2.1443	-0.72093	-1.5044	-3.9014	-2.2597	-0.63542	-4.406	-2.8789	-2.0105	-2.5515	-1.9641	-1.8867	0.031182	-3.7148	-3.167	-2.9712	1.2073	-4.5168	-1.7985	-1.8776	-2.6292	-2.4068	-1.1255	0.26591	-0.62955	-3.17	0.23017	-1.8587	-3.6921	-2.7974	0.31049	-0.80966	-2.1205	-1.1283	-1.5182	0.9141	-3.4365	0.68847	-3.3635	-2.531	-2.8138	-0.37737	-5.1613	-1.9108	1.841	1.2737
-0.46376	2.6155	2.5354	1.9443	4.4079	0.99867	1.948	1.7762	2.483	0.91818	1.6042	0.30243	3.1311	1.6886	3.982	-0.14751	0.84106	4.7971	-0.29555	1.8397	4.2235	2.7652	4.2119	0.46392	0.85498	1.5941	-0.17567	1.2005	1.8073	1.0878	0.55862	4.6303	-0.046115	-2.819	-1.5248	2.1804	1.4784	1.897	-1.4314	-0.13341	0.72324	2.8307	0.19783	4.054	3.484	1.4446	2.1942	-0.67142	2.3483	2.438
2.599	1.9059	1.3266	1.8234	-1.1987	1.2613	-0.51892	0.23008	-2.027	-1.2176	2.9916	0.54664	-1.1814	-1.0941	-0.93227	-2.7614	-0.46676	2.1772	1.2828	-0.2462	-1.1195	2.1895	0.85565	-1.2944	0.96101	0.75643	1.225	4.1922	0.26959	-0.65879	-0.04839	2.8254	-0.56687	0.88817	-4.4722	2.1545	0.69557	-1.6937	-2.2884	2.3954	-0.94029	-3.5851	-1.5532	-0.99629	-0.035365	-2.5064	-1.0428	-0.33568	-0.29098	-0.95108
-1.7698	3.0979	-0.75916	-1.1414	-0.81735	1.4703	-0.11358	1.8723	0.96548	-2.6248	1.4167	2.5396	-1.527	0.57217	0.2229	0.28465	0.2992	3.1449	-0.14762	0.71932	0.34567	-0.42989	-1.2557	2.8877	-2.3333	-0.8232	-3.0734	0.90594	-2.9016	-0.10381	1.8867	1.1205	3.0038	1.9607	-1.3816	0.39143	-0.18323	-2.0685	-2.8846	2.6417	-0.63994	2.263	2.8844	-0.4245	1.009	-1.7902	2.9361	-0.1672	2.29	2.3213
-14.478	-14.113	-11.594	-15.766	-15.445	-15.409	-14.894	-14.529	-16.067	-14.571	-15.071	-15.027	-12.306	-13.723	-14.08	-11.369	-13.902	-16.136	-12.822	-16.981	-14.326	-13.96	-16.26	-15.732	-12.139	-16.661	-14.914	-17.612	-14.073	-18.427	-15.04	-12.4	-14.04	-16.974	-15.466	-12.892	-13.267	-14.333	-12.838	-14.192	-12.612	-16.93	-12.563	-13.222	-18.592	-13.365	-14.838	-11.852	-12.32	-10.525
-24.046	-20.983	-24.499	-24.325	-21.693	-22.794	-24.617	-23.862	-19.941	-23.323	-22.056	-23.511	-21.551	-21.34	-22.823	-22.651	-24.406	-17.922	-22.649	-23.253	-19.323	-19.822	-22.3	-21.9	-21.899	-22.846	-21.237	-23.058	-21.908	-20.615	-24.223	-19.659	-21.401	-23.204	-20.628	-23.088	-22.371	-24.207	-22.726	-26.666	-22.979	-19.002	-23.789	-24.779	-23.037	-21.293	-22.46	-23.622	-25.063	-24.573
-11.322	-10.99	-10.229	-11.387	-13.822	-11.398	-10.587	-11.131	-11.735	-9.9154	-15.376	-12.717	-8.9547	-9.737	-11.583	-8.1841	-10.866	-13.542	-11.63	-13.108	-8.3488	-11.866	-9.9762	-11.666	-9.9249	-12.86	-11.41	-12.567	-10.531	-12.862	-10.493	-12.285	-11.315	-15.236	-8.4904	-12.518	-11.526	-14.598	-14.801	-10.22	-12.438	-13.33	-9.444	-9.4674	-11.365	-9.2458	-13.982	-13.036	-11.401	-13.257
-2.636	-0.41187	1.0355	1.4019	-0.055292	5.0099	0.088995	-1.3041	0.63125	-0.73084	1.0744	0.7102	0.076896	1.3137	1.9142	-2.0919	-1.2166	1.7558	1.3888	1.1817	3.2381	1.7504	0.32468	3.2198	1.9391	-1.0525	-5.3479	2.34	3.8992	-1.0653	-0.70446	2.295	-0.29865	-3.0813	1.0841	1.4845	2.4578	-0.39177	-0.020403	-2.5987	-0.80732	-1.8576	-0.015803	1.7186	0.54965	0.88871	0.66309	-2.2486	0.12861	1.5226
-7.8981	-9.5639	-7.2162	-6.3966	-5.0887	-7.2806	-7.0672	-3.3727	-3.4171	-3.5447	-2.5068	-6.4959	-6.515	-3.7734	-6.9532	-4.0285	-5.367	-6.2126	-8.303	-3.4282	-3.2902	-6.8228	-6.7217	-3.9662	-6.8808	-6.6436	-5.1187	-2.476	-1.6201	-3.0968	-6.1502	-3.2744	-5.5026	-6.166	-7.102	-4.6489	-4.9682	-4.4384	-9.288	-6.0037	-5.4108	-7.5565	-7.2811	-6.0779	-7.3275	-4.7906	-3.6869	-3.0871	-5.7131	-2.7931
7.3323	6.5855	5.5072	5.3401	3.2607	4.4449	4.2619	5.1592	2.4558	6.3238	4.6822	4.675	6.604	5.8296	5.476	9.2731	5.272	6.8241	5.7077	5.9503	7.8679	7.0907	1.4684	4.5165	12.013	5.7853	6.9388	8.0844	4.9309	6.0851	5.0414	4.5279	6.5184	6.192	3.7277	6.1554	4.3838	3.3583	3.6037	5.6197	4.5164	6.1374	7.4238	4.8182	5.0344	4.5145	6.1776	4.8062	4.3464	8.3977
4.1982	3.8861	2.9858	2.0796	2.9799	3.6385	6.9192	4.1545	4.9788	3.3673	6.115	4.3742	1.4685	-2.8731	4.9252	4.4074	-0.43509	1.5483	4.0261	1.7294	4.3832	3.0729	4.9261	3.5633	-0.12515	7.4534	2.0952	2.6178	2.1222	2.2828	-0.39514	2.2044	1.9597	2.476	5.9665	5.7871	6.1683	4.6689	5.4377	0.70371	-0.50386	2.7397	2.5185	0.15209	0.83556	4.3395	1.282	3.0757	1.5872	2.9417
-0.83649	-2.4338	-4.1652	0.38487	-1.5842	-1.0096	-1.7786	0.46819	0.20553	-1.7563	-0.85593	0.4657	0.34488	1.0677	0.42517	-1.877	-1.0033	-7.4967	1.4252	0.29648	-1.0496	-1.9738	-1.8006	-3.2612	-2.6458	0.37918	-4.8092	-1.7522	2.0336	1.7133	-1.0518	-3.0614	-4.0162	-0.6522	-1.8016	-2.6253	-3.0274	-1.6578	-2.1673	1.3057	-2.341	-2.0324	-1.4782	-4.0386	-0.096373	-0.36508	-0.90708	-3.0528	2.5474	0.15024
5.909	2.438	2.0773	8.0331	2.8763	1.1293	6.2417	4.0582	2.8446	4.8065	4.8276	8.8636	3.0435	5.5448	1.7851	3.7069	4.6393	3.2031	4.5027	6.4287	7.2632	3.4503	4.1764	7.7682	5.3045	2.6462	8.9744	4.9066	2.3345	1.5874	2.4467	3.4292	1.769	2.485	4.231	5.6386	2.8449	6.3747	5.3044	6.1817	2.2632	5.6036	3.4751	5.6434	3.4422	2.6115	4.6566	4.02	4.6249	2.51
9.2298	9.4194	10.167	10.833	12.386	12.526	9.1488	7.8356	11.018	7.9005	11.007	12.974	7.449	7.9608	10.195	7.8645	13.031	10.596	8.9685	11.237	9.629	10.79	5.6364	8.198	10.238	10.145	11.237	9.7202	9.5789	8.7049	11.277	9.5185	8.5592	10.219	9.2409	9.0141	10.072	10.759	5.8545	10.981	8.9746	9.4819	9.0259	6.8704	9.5283	9.9268	11.644	11.657	10.168	8.9724
-1.1956	-0.17671	-1.4826	3.5311	-1.6695	-3.2053	-0.35611	2.5067	-1.28	0.41555	-1.8155	-1.6953	-3.5419	0.21355	-1.5443	0.34007	2.4445	1.1615	1.2431	-1.149	3.3171	-0.88841	1.8146	2.5116	0.11505	-2.4663	0.54373	-2.5185	-1.5267	0.94945	-0.74819	0.90712	0.12211	-1.5063	-1.4717	-0.32415	0.49201	-1.4952	-0.94173	0.39656	-1.9851	2.1708	0.2815	-1.007	1.7396	-1.9827	-0.92446	1.2203	-0.63414	1.047
-2.1974	-5.1342	-2.5078	-4.0897	-0.45747	-6.3742	-0.62211	-2.7767	-4.9314	-4.2005	-2.868	-1.0193	-6.0205	-2.4904	-3.7488	-2.2399	-2.7764	-1.7729	-3.452	-5.3276	-2.106	-4.414	-1.4281	-4.6343	-4.617	-3.0676	-1.8455	-2.0586	-2.3355	-3.9498	-1.0313	-3.4962	-1.6377	-3.3197	-4.6964	-2.2704	-2.1425	-3.7701	-1.5278	-6.1304	-0.90469	-3.6146	-2.4889	0.25132	-2.1812	-3.1089	-1.7272	-3.0375	-4.6512	-4.2339
-15.767	-15.418	-10.746	-16.751	-15.323	-14.664	-14.801	-13.134	-12.275	-11.321	-11.473	-11.876	-14.23	-13.243	-14.415	-13.676	-14.246	-15.522	-15.331	-12.357	-13.485	-13.025	-13.834	-13.648	-14.353	-15.037	-14.031	-11.592	-12.867	-15.118	-13.887	-12.338	-13.713	-16.34	-11.767	-13.468	-15.205	-11.858	-14.786	-14.637	-13.175	-11.818	-13.978	-11.002	-12.584	-12.924	-14.856	-14.168	-12.689	-13.087
-5.2192	-0.67642	-5.7967	-3.5382	-2.3869	-1.6895	-3.052	-4.2203	-5.6719	-1.3367	-4.1441	-3.7893	-2.9489	-2.9056	-2.8964	-7.2239	-5.8078	-2.9633	-4.8156	-2.2059	-1.8866	-4.2021	-3.7048	-0.66696	-5.1105	-6.2561	-3.7219	0.54053	-1.4359	-3.0882	-4.092	-3.5573	-1.6573	-2.9701	-4.7939	-2.1597	-0.78155	-4.1711	-4.4787	-3.4605	-2.7321	-4.0206	-3.8781	-1.6615	-6.1713	-6.477	-2.289	-2.8973	-3.9949	-3.8757
-11.832	-8.5195	-13.163	-9.4481	-14.134	-11.726	-15.015	-10.71	-8.9255	-10.447	-10.863	-10.019	-9.731	-13.167	-11.932	-9.3146	-11.107	-12.03	-12.093	-10.45	-9.218	-12.082	-15.758	-9.8348	-12.755	-12.436	-12.223	-7.9361	-11.207	-9.6186	-11.709	-12.146	-9.9667	-11.856	-5.3639	-11.923	-11.417	-12.171	-9.4704	-10.112	-12.852	-10.191	-10.418	-9.0811	-12.881	-12.741	-13.926	-11.959	-11.492	-7.4232
-8.819	-13.266	-14.282	-12.083	-12.773	-16.454	-11.052	-14.057	-11.902	-12.659	-15.104	-13.118	-11.534	-10.459	-12.254	-14.682	-9.896	-13.629	-14.17	-14.116	-12.375	-10.559	-12.17	-12.671	-11.478	-13.138	-13.243	-16.177	-13.414	-12.168	-14.566	-13.914	-14.263	-13.779	-7.8123	-15.386	-14.28	-9.4627	-11.915	-11.577	-11.815	-12.162	-15.615	-13.673	-13.055	-12.756	-9.2835	-13.964	-8.82	-11.223
-4.8275	-2.8224	-4.4837	-3.8049	-0.64987	-3.8596	-4.9499	-4.1171	-1.1004	-4.3908	-2.0418	-3.1839	-3.2262	-4.2888	1.0201	-3.9321	-1.0244	-1.8034	-1.8701	-1.6893	-2.861	-0.3845	-1.9621	-2.7847	-2.9197	-7.6695	-4.43	-3.4047	-3.3353	-2.7347	-6.3391	2.461	-4.2648	-2.1402	-5.7782	-3.3674	-3.2449	-4.0208	-4.9531	-2.0767	-1.264	-5.5852	-3.4676	-2.0894	-1.5957	-0.17153	-0.94948	-2.5996	-0.2447	-0.86114
-22.123	-20.949	-20.425	-17.244	-22.848	-20.463	-22.082	-19.694	-22.265	-23.395	-18.495	-18.399	-20.477	-22.169	-17.778	-20.945	-21.484	-21.228	-20.965	-20.978	-20.705	-20.754	-20.618	-20.512	-21.425	-21.048	-17.942	-24.654	-21.311	-22.812	-17.186	-18.009	-19.253	-21.451	-22.58	-21.775	-17.364	-22.293	-21.088	-20.772	-18.119	-21.615	-20.91	-19.795	-21.353	-20.234	-20.277	-25.017	-20.663	-19.012
4.6313	5.1854	5.7665	5.1106	5.7794	3.7561	3.8879	6.0658	5.0282	2.1196	7.1264	7.7999	5.9874	5.7861	3.1905	2.4159	5.5393	3.9829	5.7504	4.0415	8.7903	5.4929	4.6003	4.57	2.2553	6.2568	6.4597	8.2296	4.2414	6.1328	2.8055	4.9775	2.9809	5.6445	5.1116	5.6334	5.9111	4.3095	3.0486	5.5945	5.5693	5.435	5.6688	7.0703	7.0439	6.3373	5.3721	8.7864	3.8308	7.8477
-6.1513	-3.2891	-2.4975	-5.2321	-5.1939	-7.0792	-5.6809	-4.1588	-1.9673	-3.0555	-4.9486	-5.7535	-6.6718	-6.7519	-8.393	-4.4001	-6.1425	-4.0263	-3.4179	-6.8718	-7.195	-8.6892	-4.8649	-7.421	-9.0841	-3.6143	-5.8843	-4.9698	-5.8103	-4.3384	-5.1354	-4.8046	-5.9425	-3.8623	-5.4277	-6.1853	-6.1606	-5.9963	-6.5458	-6.8507	-7.3197	-3.4653	-2.5131	-2.1366	-5.1764	-5.9247	-4.1643	-3.1464	-6.5013	-6.196
-7.125	-6.7914	-9.595	-9.8556	-9.5625	-8.2306	-9.7826	-9.4923	-10.826	-9.9668	-8.9102	-7.3203	-8.74	-9.3908	-7.3217	-9.8918	-14.193	-8.8233	-10.175	-13.772	-10.326	-10.005	-11.281	-9.0435	-10.301	-9.1772	-9.4087	-6.1961	-8.7004	-11.036	-7.4308	-10.295	-7.8881	-11.661	-10.308	-11.06	-6.7256	-9.8477	-11.848	-7.8072	-7.4717	-11.026	-5.7187	-7.7077	-8.7972	-8.9526	-7.3512	-8.5354	-12.047	-7.2633
-5.5555	-1.4124	0.66414	-3.4513	-1.2979	-2.6511	-3.3488	2.3701	0.7955	-2.0386	3.2753	-0.94257	-3.8874	3.144	-2.0563	0.99658	1.2273	-0.21456	-2.8418	-1.648	-2.9083	-2.2571	-0.058107	-1.3339	-4.6339	-2.1519	-2.0957	-1.3664	-4.3864	-1.013	-3.4758	0.05106	2.5939	-0.55793	-3.8484	-1.439	-3.3295	-2.2501	-2.7449	-3.0111	-2.8004	-0.40813	-1.7055	-1.4652	0.16199	-2.177	-3.3752	-3.358	-1.4509	-4.017
3.1726	5.2355	5.3153	3.8872	5.1269	0.34759	4.2006	1.7498	1.5409	7.5665	1.4105	0.63093	1.2196	1.3272	5.5698	-1.0167	1.6916	3.9201	4.2318	2.9643	4.9976	2.7245	3.8713	2.768	3.8304	2.852	4.0271	3.1878	1.1009	0.93169	6.3004	5.1509	3.723	2.8988	4.0635	7.1703	1.4592	3.2203	2.4915	7.6821	4.1369	0.7916	6.2764	4.321	3.291	2.753	3.8324	2.7588	-0.16395	4.3681
-12.818	-12.954	-13.39	-14.62	-10.678	-15.77	-14.199	-10.896	-11.93	-13.484	-12.751	-11.854	-12.887	-15.847	-9.4224	-14.513	-11.577	-12.066	-10.395	-11.357	-12.679	-15.24	-13.888	-11.209	-14.404	-9.959	-14.419	-10.465	-11.83	-13.355	-14.236	-11.414	-15.177	-15.193	-12.912	-12.667	-13.816	-15.125	-16.087	-11.548	-11.107	-15.747	-11.354	-13.885	-13.4	-15.441	-9.8044	-13.579	-12.381	-13.019
-3.6199	-3.5731	-1.8837	-3.0724	-4.062	-6.4085	-3.0317	-0.71171	-1.0839	-3.4264	-0.81456	-2.4682	-3.8256	-2.2403	0.13533	-3.2987	-3.1915	-4.0823	-4.1088	-4.2181	-2.7595	-7.4403	-4.6931	1.3241	-5.4481	-4.4837	-1.1891	-2.6089	-5.6625	-2.9436	-4.2058	-3.208	-0.75984	-2.8323	-5.6656	-2.5091	0.64947	-3.1515	-5.1698	-1.1067	-1.3256	-5.8909	-1.526	-3.7342	-1.6665	1.1238	-3.4758	-1.2098	-3.1426	-3.7774
-9.0249	-12.284	-13.214	-9.8085	-11.364	-9.9716	-10.953	-9.4499	-9.1805	-10.372	-9.8639	-8.6191	-8.5842	-8.17	-9.585	-9.5343	-6.0146	-13.453	-11.731	-12.884	-8.2535	-11.481	-14.608	-9.623	-9.2807	-8.0476	-13.67	-14.005	-10.775	-10.178	-10.529	-9.5148	-11.315	-11.791	-8.9612	-8.0906	-12.075	-12.872	-11.921	-9.6667	-8.5276	-8.3765	-10.287	-10.243	-13.583	-12.246	-9.0526	-11.926	-9.4879	-12.499
7.3609	7.4316	10.043	7.2746	4.4447	7.7201	6.5674	11.137	10.452	7.2644	6.2019	6.7899	7.8012	6.3165	7.8467	3.3313	6.2593	8.3061	5.3066	5.4136	5.1472	9.7141	2.9039	5.4343	9.7528	5.5023	9.7401	5.9102	9.4189	9.3769	6.6308	11.103	7.1914	10.577	8.1007	8.6136	11.026	7.8667	7.0051	5.4964	7.7807	6.7986	7.2814	7.925	8.6699	8.9893	8.8629	5.3852	9.494	6.3541
1.229	1.5773	-0.097561	1.6288	1.1608	0.74201	2.5749	1.949	2.3686	0.043574	2.2232	0.41899	-0.84589	1.6645	0.10732	0.36571	0.75341	3.1497	1.9317	-0.019974	-0.44622	1.7763	1.1442	1.6603	0.20862	2.0131	1.3076	1.2331	0.77092	0.50375	4.8845	1.5681	-1.3166	-0.32605	0.26899	1.6891	0.65119	2.9058	1.3236	2.3534	2.7985	0.99491	-3.1064	3.0947	-0.17531	0.23723	0.96529	-0.45152	3.9618	1.9505
-12.574	-16.89	-15.169	-11.831	-15.653	-13.064	-11.746	-13.702	-14.664	-18.897	-13.593	-15.588	-11.256	-12.86	-12.786	-13.485	-15.046	-13.663	-17.603	-14.521	-16.288	-13.851	-14.568	-14.08	-14.861	-14.186	-14.957	-13.314	-16.771	-13.577	-12.057	-14.602	-13.22	-17.05	-12.336	-11.631	-13.476	-13.426	-13.752	-15.314	-15.462	-13.56	-18.579	-18.372	-15.27	-13.144	-16.13	-14.349	-13.442	-15.442
7.8534	9.6943	5.8034	5.9808	10.874	5.6122	5.3491	9.3562	7.1517	10.451	5.5336	7.3602	7.5879	5.1425	8.5562	11.497	5.6738	6.5406	7.2292	8.1402	8.3794	7.4546	6.9869	9.0989	7.4808	10.06	9.7251	10.027	8.2524	8.9116	10.883	10.758	6.6791	8.0552	9.8994	5.8297	10.939	8.9507	9.2056	7.4572	5.509	9.3996	8.9272	8.0125	6.7579	8.0109	9.1381	9.2942	9.1149	5.2752
-3.0698	-1.5676	0.16698	-2.2939	-3.4109	-2.2912	-3.2069	-2.37	-1.3834	-4.3855	-5.4119	-1.1572	-4.3602	-2.8185	0.10323	-3.7797	-3.3338	-3.64	-2.584	-0.89464	-2.5928	0.69969	-3.0536	-7.1173	1.172	-3.7837	-2.1893	-6.8759	-3.6777	2.3755	-3.77	-1.7584	-0.78962	-3.2362	-1.2508	-0.94186	-2.5619	-0.37259	-1.999	-2.2437	0.16222	-0.35744	-2.9737	-1.2935	-3.9557	0.11121	-1.4336	-0.28504	0.03084	-1.9235
-12.295	-11.78	-9.8068	-13.709	-12.228	-13.37	-11.865	-12.14	-11.06	-10.83	-15.892	-9.4575	-13.286	-10.51	-10.427	-11.862	-11.782	-10.141	-12.202	-13.155	-12.476	-13.866	-8.7866	-10.716	-11.536	-13.829	-10.815	-10.465	-9.9202	-9.3294	-12.233	-14.292	-14.229	-11.788	-10.813	-9.0729	-9.6832	-10.167	-9.0199	-9.2464	-13.347	-14.633	-12.761	-7.4954	-10.708	-11.045	-14.995	-10.432	-13.14	-14.088
-2.9008	-1.3473	-0.07635	-0.93136	-5.7463	-3.5716	-4.2774	-0.61541	-0.87461	-2.2408	-4.6053	-0.92569	-2.248	-2.7162	0.03709	-0.57351	-2.8779	-1.0092	2.4664	-2.0645	-1.6523	-2.3748	-6.7985	-3.6761	-3.8282	-0.87066	-0.18104	-0.80242	-1.3936	1.8914	-0.16187	-0.82385	1.7598	-2.5413	-1.2934	-1.2408	0.1481	-2.9651	-3.7962	-0.45438	-1.8995	-0.70747	-5.4319	-5.189	-0.49898	-2.913	1.6634	-0.69299	-5.73	-0.54218
-3.3951	-4.413	-1.8485	-3.9657	-8.0177	-3.5981	-3.9228	-3.9093	-3.5596	-3.8929	-3.2316	-2.8889	-2.1967	-3.468	-3.5962	-2.754	-4.8921	-3.9305	-0.60927	-2.3395	0.12358	-5.0416	-2.2849	-7.4821	-4.1757	-6.1326	-2.1441	-0.61284	-6.3242	-4.9284	-2.7244	-4.7914	-3.5204	-6.2321	-6.0268	-5.3441	-4.4099	-3.3381	-1.5344	-1.9239	-3.9497	-2.705	-3.8362	-4.4703	-3.3458	-3.8359	-3.4361	-3.0478	-4.3724	-3.3168
-12.129	-11.386	-12.538	-9.4547	-15.037	-12.845	-12.246	-13.12	-12.703	-12.331	-11.032	-13.646	-13.58	-13.073	-16.288	-12.151	-12.85	-13.436	-13.227	-15.271	-12.997	-15.014	-13.554	-12.971	-13.4	-13.156	-13.155	-15.09	-14.494	-9.645	-13.373	-11.765	-12.478	-13.65	-13.358	-13.159	-11.857	-13.557	-13.427	-12.437	-14.376	-11.602	-13.895	-17.143	-12.131	-14.49	-10.887	-16.124	-10.975	-11.743
-3.308	0.23191	-4.3497	0.91292	-2.5328	-3.6072	-4.007	-6.5064	-3.9017	1.0073	-4.6355	-4.9231	-3.7389	-1.5613	-0.55934	-4.3064	-2.0159	0.22409	-0.20903	-0.91492	-2.6906	-3.8665	-2.4822	-1.9061	-4.3796	-0.32745	-5.0119	-2.4206	-2.9099	-1.3108	-2.2544	-3.0441	-5.553	-6.5976	-1.6364	-2.7261	-2.9239	-6.1554	-3.5792	-2.0193	-3.95	-3.4744	-3.15	-4.7342	-1.168	-3.6716	-3.7676	-2.8928	-5.8478	-2.8431
-1.445	1.3588	-0.63502	0.94338	-1.388	-2.0369	0.43815	0.022872	-0.027665	-2.4381	-3.1913	0.029418	-2.9239	0.10023	1.7031	-1.201	0.05369	1.3356	-0.63411	-1.988	-0.81215	-1.3659	-1.5588	-0.59143	-3.1684	-1.4816	2.0377	-1.0428	-4.8063	-4.2762	-1.4598	1.4526	-0.75661	-0.65867	-0.28417	-0.44411	-0.17907	-1.0836	1.4939	-4.9142	-1.7158	-1.1647	-2.1883	0.41728	0.95305	-1.9402	-0.32857	3.5992	0.58598	-1.7081
-0.73591	-3.5317	-5.2204	-2.4581	-4.6229	-4.4509	-4.5543	0.43399	-4.438	-5.2183	-0.38533	-6.3395	-1.4567	-2.4435	-1.4099	-1.8723	-5.8801	-9.0599	-5.1998	-2.0851	-1.3934	-2.5571	-3.5597	-4.1076	-4.2855	-5.1468	-6.2943	-4.0426	-4.919	-1.2964	-3.7413	-2.3526	-4.0058	-3.4248	-2.8845	-2.9976	-4.2129	-2.5165	-3.6084	-4.5472	-4.025	-2.7215	-3.0188	-4.3334	-3.776	-3.4993	-1.9377	-4.4096	-2.0277	-4.3755
0.31183	-0.30176	0.020885	-2.4522	-6.4729	-2.3893	-2.1082	-3.3985	-4.0211	-0.63084	-2.8087	-1.5726	-3.4194	-1.8431	-0.47367	-4.4131	2.1883	-3.7129	-2.322	-2.6284	-1.727	-0.29735	-1.1568	-0.95907	0.79911	-4.5265	-2.0308	-2.1948	-3.3589	-2.4294	-3.8558	-5.9448	-2.1185	-4.0461	-0.63663	-0.3722	-2.2736	-1.682	-2.7261	-2.7279	-4.6683	-2.8119	-0.16017	-1.8523	-1.9208	-0.050546	1.4778	-2.1869	-1.164	-1.5614
-4.7023	-5.7108	-4.7304	-3.1396	-4.4778	-3.3826	-3.7866	-2.4926	-5.0408	-8.4786	-1.3853	-3.3452	-5.7783	-3.6325	-4.1014	-4.8484	-5.4217	-5.4354	-5.0416	-4.5521	-4.7148	-5.9461	-6.128	-5.4707	-3.0095	-4.3191	-6.3816	-4.6347	-2.989	-4.3095	-4.959	-4.1074	-7.3272	-7.3389	-5.7324	-7.3744	-3.9697	-4.0436	-5.7291	-1.62	-5.8626	-5.3835	-4.4718	-4.3371	-4.7133	-3.6789	-8.0332	-4.3625	-1.6111	-3.7451
-1.5838	-4.1281	-3.407	-5.6874	-3.7782	-3.2844	-3.7617	-2.3175	-1.5849	-2.3163	-4.4323	-2.8521	-5.6481	-2.0641	-4.7852	-2.9983	-2.1514	-4.6026	-5.8112	-3.895	-3.5033	-4.9682	-4.5943	-2.1445	-3.716	-1.1786	-4.3417	-5.2618	-2.8977	-3.5111	-5.0355	-3.4493	-1.82	0.28494	-4.18	-4.0604	-4.5216	-1.9502	-0.77153	-4.2685	-5.5468	-1.0428	-3.7311	-1.9407	-3.8688	-1.5101	-4.4963	-2.3558	-2.8211	-1.7651
-5.0216	-4.3507	-6.3848	-6.983	-3.1238	-4.6468	-7.3589	-7.6295	-5.2267	-4.0208	-5.7451	-4.0545	-4.4428	-7.3035	-7.1077	-4.8344	-2.4698	-3.6608	-8.1787	-4.909	-3.4298	-6.1259	-2.8946	-4.979	-9.1492	-4.4577	-1.7962	-6.317	-3.367	-7.3719	-4.4692	-5.8537	-7.4136	-2.5503	-4.7714	-2.7227	-3.7004	-10.882	-6.1385	-1.3018	-4.3508	-5.6413	-6.9655	-4.6458	-6.8639	-5.4109	-4.4794	-6.9567	-3.3385	-5.0436
-4.2191	-4.1695	-5.2049	-7.6909	-6.9797	-7.0001	-9.0167	-5.1611	-6.4812	-3.9046	-6.3754	-8.3469	-4.2015	-9.5416	-6.2788	-10.072	-7.9855	-10.931	-7.9881	-3.4318	-5.2211	-6.3403	-8.4246	-7.5334	-2.5763	-6.1201	-3.2895	-5.3442	-2.0041	-6.8816	-5.8684	-5.6914	-4.7043	-4.0725	-6.1951	-4.3928	-5.1619	-7.0823	-3.4935	-10.146	-7.1686	-6.9465	-5.7729	-6.8383	-8.4567	-5.3752	-4.067	-9.6468	-3.5552	-5.2424
-11.008	-12.007	-14.618	-11.622	-13.219	-10.846	-12.843	-13.372	-11.909	-14.09	-12.413	-8.9004	-8.6614	-13.092	-12.243	-14.903	-10.73	-12.566	-12.57	-13.627	-12.748	-12.967	-12.016	-10.999	-10.003	-10.651	-13.686	-11.392	-11.317	-11.676	-11.158	-14.128	-15.292	-12.281	-11.88	-11.413	-12.862	-11.118	-12.664	-12.377	-10.759	-8.2895	-11.883	-11.039	-13.352	-11.728	-12.612	-10.047	-13.791	-13.237
-12.592	-14.956	-13.509	-13.1	-12.147	-11.718	-13.32	-8.0267	-14.11	-14.69	-11.808	-12.807	-15.079	-11.276	-12.4	-10.047	-14.107	-12.573	-13.342	-15.939	-17.079	-11.891	-12.324	-13.84	-13.326	-13.553	-13.399	-13.233	-12.647	-13.311	-11.367	-11.877	-11.285	-12.575	-12.974	-14.092	-17.742	-13.577	-14.644	-12.914	-13.841	-13.915	-8.5914	-15.879	-11.799	-14.133	-11.635	-11.068	-13.057	-10.282
-6.3813	-6.8162	-8.6282	-7.3458	-6.3961	-6.3541	-4.094	-5.7875	-6.5316	-8.8824	-9.7192	-5.606	-4.8579	-7.8469	-3.7701	-5.168	-6.2939	-6.324	-8.5002	-9.1166	-8.5309	-6.5715	-6.3491	-3.917	-8.4188	-8.1759	-6.8089	-10.121	-10.991	-9.2677	-5.9576	-5.9649	-6.8185	-4.9829	-7.0235	-9.5238	-6.2927	-5.8281	-4.5674	-5.9393	-2.7694	-3.3715	-5.3131	-7.975	-8.3178	-6.383	-4.3354	-3.9144	-6.5392	-8.7372
6.4197	7.5029	11.506	10.172	9.89	10.712	8.0624	11.198	7.7703	8.8058	7.4626	9.5722	11.869	9.9835	10.332	11.033	9.6424	11.455	9.2544	8.8992	9.7585	8.6637	14.109	10.196	12.832	7.903	9.7663	10.166	9.1491	9.3575	9.9616	9.6824	8.2735	10.223	10.362	9.893	7.5831	8.5014	8.1826	11.427	11.835	8.6474	9.5886	11.447	8.7355	11.194	8.2516	12.626	7.2035	10.025
10.587	8.4728	12.776	9.7505	6.2374	5.0839	7.4335	4.1302	3.9599	8.5155	7.4829	8.8934	9.0147	7.6693	5.2566	8.7092	8.2105	7.0563	8.3035	5.7018	9.1787	4.9821	10.914	7.9928	7.4326	7.984	7.5931	10.77	9.7137	6.1445	9.2596	6.8353	9.4957	9.8953	5.371	9.7785	9.9435	7.1242	9.0955	9.4259	7.5369	8.2064	10.273	10.23	10.492	9.9903	6.8431	9.07	6.9794	7.3974
-1.696	-0.86314	2.4201	-1.8562	-2.2332	-5.3225	-0.22705	-1.8475	-0.49578	-4.5619	-2.8547	-1.9863	-4.7057	-5.6728	-2.7979	-0.55114	-2.9774	-3.5906	-5.6693	-0.10498	-4.5764	-3.2384	-0.13273	-2.6653	-3.1043	-3.6781	-2.1726	-3.5393	-3.1829	1.3735	-1.4066	-0.19047	-5.3542	-4.8501	1.8223	-0.87342	-3.5134	-3.9292	-1.4832	-0.61501	0.96755	-2.1624	-7.0782	-2.8242	-1.9834	-2.3629	-3.889	-2.2781	1.5511	-7.1925
-1.9047	-0.39283	-3.8468	-1.6661	1.5763	-0.24851	-1.5617	-2.5183	-0.18709	1.9899	3.1137	-4.335	-1.0368	-0.45436	2.6108	1.8619	-1.2872	-2.121	-2.2993	0.83394	2.2306	-0.04106	-0.37668	0.78766	-1.3219	1.7848	-0.57121	0.12373	1.4327	1.7113	-0.52842	-3.7311	0.3841	-0.93377	-1.5577	-0.24594	3.1585	-2.4354	-2.7713	-0.76585	1.3058	-0.92497	3.2602	2.563	-0.36121	-1.1857	0.62422	0.054802	1.5536	2.4621
5.1222	4.0178	3.5555	5.9229	6.868	3.9749	5.9313	4.433	3.0172	6.9041	5.1816	7.1835	0.66353	3.5162	6.6984	1.0039	7.8099	3.2795	3.8952	4.6197	3.032	3.1251	2.1007	5.5326	3.4866	3.8929	4.5555	4.4702	8.8146	3.7202	7.3014	4.3982	4.6137	6.7055	6.3086	6.4745	0.1884	3.0873	4.3358	4.4415	3.619	2.8465	4.2905	5.2061	4.1118	0.10822	8.3073	2.0871	3.7033	4.8854
1.2058	-1.5374	-2.3172	0.098376	-0.82982	0.53194	-1.6038	0.81611	-1.191	-2.1394	0.58144	-1.4489	-0.7426	-0.60977	0.39712	2.0969	-1.6806	1.0817	-0.66974	1.5362	0.34897	3.5008	-0.26445	0.069103	-2.3935	-0.75896	0.18288	1.503	-2.8749	0.741	0.55784	1.3968	-1.5772	-0.56614	-0.67855	1.6097	2.296	-1.2064	0.7045	3.736	-1.8367	-2.2268	-0.1167	1.2055	0.21888	1.3076	0.66356	-0.13006	-2.1719	1.0952
-10.445	-10.541	-11.929	-12.217	-10.705	-9.8765	-7.4717	-16.45	-10.299	-14.189	-18.114	-13.425	-9.9022	-8.4986	-14.178	-9.5833	-13.774	-12.289	-14.69	-10.705	-8.6711	-12.809	-16.94	-12.025	-13.563	-12.66	-10.898	-11.866	-12.581	-12.447	-13.496	-13.813	-9.7407	-13.715	-10.092	-8.7367	-13.353	-12.096	-9.228	-10.051	-9.88	-10.606	-9.5286	-12.199	-12.006	-11.581	-11.777	-7.1679	-9.8241	-13.444
4.1294	-0.90031	3.6524	-0.6654	2.9771	3.1053	1.3677	2.9068	3.0576	0.73587	-0.22065	5.5066	2.2262	-0.39408	1.7194	0.49476	-0.66519	-0.45161	2.1843	0.1263	0.65626	-0.87602	0.81992	-0.34516	3.2755	2.2596	2.2259	0.3926	2.8811	-0.53425	5.468	-0.26079	1.7585	3.073	3.0907	0.89807	5.5937	0.1558	3.3527	0.76711	2.4371	-0.07198	2.8565	0.078958	1.4288	0.20151	1.8199	1.3129	3.6989	3.2445
-8.4783	-8.2646	-11.071	-5.9071	-9.4108	-8.2146	-10.391	-10.266	-6.417	-10.842	-8.7693	-9.4001	-10.649	-5.794	-10.361	-7.5647	-7.6298	-10.398	-7.2878	-6.422	-10.167	-5.2168	-7.389	-9.9152	-7.5871	-9.3995	-8.404	-11.542	-9.2194	-8.4631	-7.6298	-10.957	-5.6593	-8.7592	-8.0169	-8.8354	-10.956	-5.4699	-9.1488	-7.3126	-6.9822	-5.6576	-7.1626	-6.3159	-6.0435	-7.2462	-11.232	-11.4	-9.4118	-7.7701
-16.341	-12.154	-8.6023	-12.402	-11.169	-10.763	-9.7167	-13.726	-12.458	-13.801	-16.86	-13.98	-10.26	-9.1602	-14.016	-11.736	-13.144	-13.882	-11.295	-9.5469	-13.31	-15.488	-11.446	-11.589	-12.229	-14.251	-13.38	-11.958	-12.364	-9.6423	-14.78	-10.358	-12.236	-15.829	-11.731	-12.844	-12.011	-12.734	-14.108	-15.157	-9.786	-11.717	-15.236	-14.115	-8.9136	-12.581	-13.386	-12.688	-14.483	-11.331
-13.977	-13.492	-14.596	-13.787	-12.322	-14.382	-13.399	-15.298	-14.833	-12.251	-13.602	-12.696	-14.542	-8.724	-16.337	-10.966	-17.555	-14.518	-13.476	-11.762	-13.127	-12.763	-13.367	-10.049	-12.344	-14.543	-16.048	-13.488	-13.062	-12.883	-13.433	-9.2702	-10.567	-14.735	-13.1	-10.326	-11.487	-12.101	-14.11	-12.982	-15.351	-13.482	-12.292	-15.427	-14.473	-11.604	-13.238	-8.1323	-11.126	-12.092
8.2888	9.648	7.9358	7.1211	9.2347	8.8619	10.123	4.0334	9.0662	9.4727	8.0075	6.2287	5.5676	9.9631	10.858	10.456	6.1118	8.7593	8.6511	7.5276	4.7491	10.287	10.293	6.5042	7.27	5.258	9.2956	8.3926	8.3845	3.9989	9.8422	8.1797	9.3449	7.5409	9.8555	5.1168	7.0429	5.1047	11.303	6.436	9.5717	9.2273	7.2887	5.9062	10.134	6.9306	9.0043	9.8543	6.3035	4.0253
-10.836	-14.444	-8.1616	-12.11	-13.886	-11.747	-11.847	-14.486	-11.069	-12.421	-15.756	-11.918	-14.816	-14.652	-15.605	-13.015	-15.313	-10.945	-11.979	-12.829	-12.845	-14.458	-13.686	-13.929	-12.991	-15.737	-11.614	-15.63	-11.43	-17.208	-13.35	-11.333	-13.466	-13.044	-10.177	-10.63	-13.224	-14.007	-14.154	-10.874	-10.481	-15.787	-10.232	-10.815	-15.463	-14.706	-13.493	-12.375	-12.603	-13.607
-21.976	-19.516	-22.995	-21.185	-21.822	-19.797	-20.03	-16.389	-22.025	-21.015	-18.337	-20.428	-21.633	-19.213	-16.243	-21.953	-20.418	-22.698	-21.706	-20.972	-19.724	-20.199	-17.824	-19.611	-20.144	-21.444	-20.438	-23.604	-23.461	-23.356	-17.749	-20.89	-22.149	-17.804	-17.174	-19.96	-21.712	-21.393	-22.129	-18.927	-21.105	-19.501	-19.182	-21.029	-22.861	-18.586	-21.404	-19.638	-19.965	-19.46
-12.722	-14.242	-12.253	-10.445	-12.23	-14.856	-10.473	-11.064	-12.863	-12.826	-14.293	-13.72	-13.316	-11.095	-11.511	-11.07	-10.587	-13.067	-11.979	-12.723	-12.309	-10.61	-10.9	-9.0185	-11.733	-13.961	-10.421	-11.46	-10.882	-13.078	-10.668	-9.2577	-12.272	-11.157	-11.165	-13.212	-13.744	-9.6455	-12.326	-11.982	-13.981	-10.27	-13.297	-10.857	-11.285	-13.545	-10.657	-12.467	-11.28	-10.885
1.4868	2.7959	-0.1494	3.8637	2.4931	4.9888	2.2292	5.3565	0.51454	2.8186	3.1564	4.2596	1.0192	1.0451	3.9455	2.7814	5.6247	4.4695	2.0408	4.4672	6.7645	2.4511	1.3354	5.671	3.5401	3.0197	2.3523	5.6793	3.08	3.8693	3.4138	5.1289	0.087679	4.9587	1.234	2.2701	-0.72065	3.1089	1.0327	2.0066	2.8729	2.5891	7.055	5.0935	1.2514	3.1081	1.2185	1.2904	3.8276	2.4309
0.96108	2.5386	-0.063163	0.67354	-1.0834	0.95083	0.68039	1.6884	-0.50273	0.8649	-2.2565	-0.5732	0.20289	-1.3065	0.311	-2.8246	0.27922	1.88	2.0507	2.1878	2.2872	0.93282	4.4473	-2.3822	-0.25419	1.7515	0.2557	4.5312	-0.08523	2.2376	-1.8695	-0.12897	1.0714	-2.0345	1.3609	-0.037517	0.52113	0.99535	-2.2588	-2.7959	2.3998	-0.36605	0.75626	0.28638	3.4861	2.0675	0.3971	1.6725	3.4509	2.9816
-3.1294	0.6887	-5.628	-2.3658	-5.4065	-3.4315	-4.7828	-4.0284	-4.8481	-2.8641	-5.4033	-4.2532	-5.2303	-4.2562	-3.3352	-2.8291	-2.8814	-6.2039	-4.1571	-3.0336	-0.73725	-2.2237	-4.9555	-4.3374	-2.712	-1.1191	-5.8446	-5.7134	-4.7948	-0.54171	-5.1778	-2.4337	-3.9629	-4.9235	-4.5959	-1.4534	-2.6523	-2.9389	-5.3589	-6.664	-3.6319	-4.355	-2.6997	-3.0468	-4.953	-7.1208	-4.5453	-2.1365	-5.3585	-4.8628
-11.971	-11.751	-8.1245	-9.6187	-6.9666	-9.5065	-10.876	-7.6624	-9.497	-8.3591	-13.126	-11.955	-6.7547	-11.741	-12.319	-12.429	-9.7453	-11.791	-13.122	-10.822	-11.688	-7.5814	-12.101	-11.139	-11.329	-10.517	-12.226	-11.231	-10.015	-8.8093	-9.938	-10.688	-10.665	-6.2831	-11.095	-9.7882	-10.572	-11.024	-9.7486	-10.044	-11.468	-9.2835	-12.057	-11.605	-13.605	-9.0777	-10.082	-12.654	-9.2423	-12.234
-9.5602	-11.569	-6.9916	-11.405	-13.333	-13.649	-11.874	-12.563	-10.176	-14.037	-12.891	-12.834	-11.406	-8.4544	-12.754	-11.146	-11.964	-12.139	-14.267	-10.75	-14.284	-11.167	-12.252	-14.545	-10.918	-10.488	-12.914	-11.439	-11.288	-9.4233	-8.0556	-11.972	-11.337	-12.086	-6.9171	-13.315	-11.418	-15.304	-11.425	-13.21	-9.1712	-11.698	-13.101	-17.234	-10.026	-13.577	-13.379	-11.367	-11.903	-10.645
9.1775	7.2618	6.6812	8.8007	7.2571	9.2968	6.0163	8.2956	8.9073	7.8738	10.648	7.9329	6.7594	7.6832	5.9657	7.9804	10.759	8.732	6.6363	10.483	7.7332	9.5623	6.9725	5.4684	6.5989	8.1004	7.2864	9.3633	4.2543	8.5824	4.5351	9.2866	4.982	7.179	8.6501	5.5958	11.548	10.993	11.606	3.172	9.7176	8.7988	5.9523	10.581	5.9987	10.98	6.4686	9.4274	10.658	9.3549
-11.089	-8.5998	-4.8981	-6.2319	-7.9727	-4.785	-7.8224	-4.0474	-5.9045	-6.0256	-7.0521	-6.3192	-8.0886	-4.1941	-5.079	-7.8195	-6.7185	-9.0735	-10.798	-10.077	-6.8848	-5.1496	-6.7035	-5.0551	-8.4197	-5.4817	-6.2248	-8.2585	-3.3161	-8.786	-5.0201	-4.584	-3.6434	-4.9417	-7.5475	-6.458	-4.2767	-5.6096	-7.1471	-4.4959	-5.5312	-5.5942	-4.1348	-6.7336	-4.3118	-9.0947	-6.7996	-9.3305	-6.6344	-6.8603
-3.7146	-8.8019	-4.314	-3.8927	-3.6713	-3.8827	-10.193	-4.4204	-4.3785	-7.8985	-4.9125	-6.5454	-5.5976	-5.2306	-6.2219	-5.1826	-7.0034	-6.6261	-9.9608	-2.1087	-6.9377	-4.1588	-5.7458	-6.9038	-7.5001	-4.3877	-7.2775	-6.441	-8.9732	-7.9832	-8.6602	-7.0655	-5.1209	-4.8112	-9.1533	-6.2267	-2.6967	-4.2895	-7.3407	-4.5573	-5.1114	-4.5529	-6.9216	-8.9306	-6.7376	-8.9203	-7.8223	-5.708	-3.8178	-7.7043
-3.3473	-3.7024	-3.1079	-3.9378	-1.0547	-3.0189	-1.7031	-2.8592	-1.8082	-3.6312	-0.33797	-4.3843	1.1202	-1.1956	-0.8813	-4.5781	-4.0425	-1.2526	-3.8862	-2.641	-2.4716	-1.7798	-3.152	-3.1651	-4.5212	-3.7578	-0.51996	-2.0846	-1.6708	-2.0088	-1.2543	-3.4822	-2.9524	-6.423	-2.2645	-4.7988	-1.9772	0.15801	-3.2737	-1.5026	-3.1002	0.20538	-2.7038	-0.90138	-4.2072	-2.1228	-1.7236	-1.8964	-6.061	-1.9316
-1.7214	0.82191	2.5267	1.8143	2.8507	-1.8872	1.9557	-1.7229	2.5306	-0.49168	-2.443	-1.1798	-1.1797	0.81687	0.47366	-1.2404	0.012699	-1.8359	-3.9027	0.5572	-1.6813	-2.9371	0.21126	-0.23197	-0.66784	-0.69919	-3.1166	1.8766	-0.71306	0.81251	-3.3489	0.17477	1.178	1.1019	3.1338	-0.29519	4.1043	1.3232	1.8222	-0.65409	-2.3508	-0.84704	0.99829	1.2609	1.8408	-1.1045	-0.76758	-0.35541	0.39859	-1.3838
-9.9975	-12.302	-16.215	-13.135	-14.306	-15.197	-11.644	-16.608	-12.469	-14.349	-11.793	-13.559	-17.217	-11.599	-12.636	-13.416	-14.232	-12.496	-13.736	-9.4745	-14.423	-13.589	-8.5627	-11.021	-11.929	-14.52	-10.942	-13.523	-13.551	-14.395	-14.122	-13.506	-12.782	-15.521	-13.575	-11.343	-10.922	-15.943	-11.89	-11.306	-15.462	-14.006	-14.703	-14.519	-11.805	-12.373	-14.076	-12.977	-11.662	-11.526
-10.244	-5.4612	-7.6127	-6.4333	-4.5007	-6.5046	-5.69	-5.4521	-8.236	-9.1404	-7.5428	-8.5456	-7.4063	-5.055	-4.3975	-9.933	-9.1199	-3.9202	-6.9536	-7.8643	-8.9366	-9.655	-7.4294	-3.7766	-4.0998	-7.2439	-6.4329	-4.3222	-8.2881	-8.7333	-5.7274	-6.6229	-8.691	-5.6227	-6.466	-7.2552	-6.232	-5.8248	-7.6174	-6.7518	-3.8614	-9.8005	-5.9533	-4.9124	-3.7932	-5.7208	-5.1481	-6.6375	-4.7788	-2.3546
1.1443	1.2324	2.485	5.3327	3.8183	0.44354	3.3131	2.2254	3.1128	2.0194	1.3241	2.5481	2.3027	-1.6198	0.45406	3.882	1.4382	5.2933	1.476	3.7513	3.7459	0.77305	-0.047801	5.6224	1.5539	3.01	0.16238	3.7596	1.3641	4.7351	2.4251	1.7689	3.837	2.3247	5.6493	5.1323	3.5198	6.6525	6.1328	6.9322	1.9468	4.9503	3.103	5.3681	0.64077	2.7274	1.5429	4.4327	3.4645	3.3494
-0.17325	1.4857	0.074718	3.3312	-0.12492	1.7184	-0.29266	0.51241	2.4241	2.052	-1.4598	1.1282	-0.34969	1.0883	1.5889	3.8888	1.1622	1.4708	1.0267	2.1685	3.777	0.88638	3.9622	-1.2278	0.10278	3.6118	2.1169	3.6754	1.1132	2.6048	-2.9563	-0.12744	1.8346	2.4692	0.74755	1.1078	4.0414	4.5485	0.017579	2.6649	-1.2025	-4.11	1.694	1.0184	1.5688	1.584	3.1257	-0.70858	3.7489	-0.84226
0.50602	1.8391	0.3104	-0.061046	1.1173	2.8834	0.81304	2.8552	4.3309	3.6223	1.9923	2.3919	2.1557	5.4312	-1.5976	1.5665	-0.043158	1.9003	3.4312	-0.14239	0.75745	-0.052207	1.5974	0.31888	-1.2173	-2.5281	1.2455	-0.47139	-0.57067	2.0193	1.1841	3.3608	-0.19725	2.6697	2.814	5.064	3.8006	2.5995	-0.23968	1.6127	0.89412	2.8739	1.8626	-1.7395	3.8775	2.9187	3.4925	3.1624	2.1678	3.6526
-2.193	-1.5932	1.3636	-3.6406	-3.3105	-1.4052	-5.7686	0.60504	-3.5153	-4.6264	-4.3236	-4.3223	-2.4014	-4.4133	-2.3448	-3.497	1.9698	-2.2325	-1.3487	-1.9942	-1.0501	-4.5112	-3.3261	-0.67507	-2.0408	-4.7527	1.6744	-0.12326	-3.3078	1.4376	-6.0535	-3.8266	-0.64393	-4.1354	-1.399	-5.6376	-1.648	-2.1271	-3.516	-3.4903	-3.2213	-1.9531	-3.9215	-0.65199	0.14572	-3.0644	-1.0261	-4.9361	-2.3847	-0.26631
-15.99	-11.282	-15.328	-10.673	-10.822	-14.797	-13.606	-14.957	-14.859	-15.477	-12.844	-14.141	-13.88	-11.49	-14.212	-14.351	-13.046	-15.302	-18.656	-13.831	-15.911	-13.049	-18.189	-12.578	-12.193	-15.446	-14.239	-14.706	-13.638	-15.507	-14.84	-16.16	-10.115	-12.403	-13.747	-12.65	-13.898	-16.377	-16.52	-15.67	-14.583	-14.869	-15.048	-13.741	-12.357	-13.748	-13.888	-15.143	-15.922	-16.595
0.37738	3.7997	0.70609	-0.31717	1.2084	-2.3062	0.99396	1.2678	-0.68717	-0.12694	-1.1014	-1.6694	-2.6574	0.65856	1.2134	0.25109	-1.2089	-1.5873	3.7499	2.0847	-1.0299	0.19152	0.05537	1.0805	-3.233	-2.7665	-0.3283	-1.9856	-1.4636	2.0536	6.0195	-0.099084	-1.2353	1.8653	0.072027	1.9188	-2.0235	-0.6777	2.1088	1.9889	2.8558	-0.71912	-0.2474	2.0437	-0.75043	-0.41465	-0.29681	-1.733	0.73934	1.005
-2.3498	0.7799	-0.99287	0.0089778	0.91218	-0.82759	0.59689	-0.56304	1.8697	-0.43422	0.45267	0.99799	2.322	-0.29138	1.5274	-1.4022	4.3394	-2.7596	1.7919	1.7291	-1.9314	-0.31397	1.5388	-0.36297	-3.5759	1.5947	-2.7153	0.9204	1.6689	-0.21597	-3.0008	0.21755	-1.6473	-2.4502	1.5149	-0.57345	0.14859	0.92135	1.3535	0.83946	1.5179	-1.4856	0.47117	0.53433	0.17712	-0.071583	2.5931	-3.2953	4.8612	0.33846
7.236	6.8715	5.4896	7.9733	6.2513	7.7831	7.2482	8.3125	6.5944	9.5401	4.3345	6.9636	9.1622	9.8479	8.4715	5.3258	7.466	7.2304	7.9367	5.0887	7.8023	7.2812	7.8057	9.5064	9.4073	7.1119	9.1509	7.8934	8.5562	8.3875	10.363	7.2979	10.268	8.5078	7.3626	8.6637	7.7079	8.0246	6.7811	6.0477	8.7147	9.465	8.3599	9.3962	9.7119	9.4351	9.0029	7.5588	7.9133	5.9428
-3.9255	0.91682	1.7785	-1.5713	-0.091541	1.5121	-0.21266	2.1548	3.7155	2.0381	-3.1009	-0.64417	0.65847	1.9996	0.94142	-2.6109	-0.38651	1.6873	-1.9471	-1.4441	0.16878	-0.13943	0.68914	-0.24309	-1.675	0.86323	2.473	-0.87952	1.7341	-0.85738	-0.69961	-0.43756	0.38478	1.2055	0.96543	1.7379	1.4017	4.2602	-0.06032	0.70868	0.22989	-0.37989	1.3986	-1.332	0.37529	1.1023	4.3298	-1.7462	-1.787	-2.1717
-0.47366	2.194	-1.9987	-2.4603	-0.57349	-0.83572	1.8891	0.58598	0.99387	-2.1126	1.7799	-0.12928	-3.4327	-1.9994	-0.48915	-1.0195	0.10427	4.1169	2.0051	-3.1484	-2.6491	-0.25229	1.025	-2.0376	3.9207	-2.7801	-1.3809	-1.0765	1.8448	-1.3052	2.6662	-2.4964	-2.3542	-0.60942	-0.28742	2.1192	0.71105	-2.3981	-1.6502	-0.66265	-0.66367	-3.1245	1.0563	0.030916	-0.57579	-1.6685	2.4475	-0.25108	-2.2248	-2.2092
-5.5883	-3.0316	-4.2156	-4.0042	-0.99002	-3.6519	-2.4929	-3.9196	-6.2071	-1.7226	-4.3509	-2.1106	-2.0544	-4.2551	-3.1867	-6.1594	-4.9898	-4.6308	-4.5371	-3.6822	-5.5284	-5.7211	-6.36	-5.2543	-5.9202	-1.0086	-0.8505	-7.0215	0.1829	-2.2066	-5.6662	-2.7375	-1.0379	-3.9799	-3.068	-2.9181	-0.44451	-7.2548	-2.0486	-1.7056	-2.2513	-5.0754	-3.2658	-3.4043	-2.6143	-4.3063	-2.3515	-6.4456	-6.3466	-2.9966
-16.003	-13.848	-15.338	-10.884	-17.138	-11.975	-10.484	-12.959	-10.599	-13.807	-12.31	-10.453	-12.743	-13.777	-14.629	-12.656	-13.718	-16.863	-15.971	-13.83	-12.241	-11.892	-15.765	-12.887	-13.534	-13.863	-15.261	-10.799	-13.245	-11.993	-12.426	-14.022	-14.653	-13.347	-11.78	-11.495	-13.581	-9.5377	-16.293	-14.605	-12.106	-11.58	-14.008	-17.76	-17.369	-15.12	-13.43	-11.947	-12.197	-10.515
-10.576	-12.322	-13.6	-12.594	-14.888	-13.565	-13.048	-13.721	-13.966	-12.752	-14.477	-12.297	-15.605	-10.104	-12.157	-16.186	-13.704	-12.364	-14.54	-12.754	-13.26	-13.012	-13.913	-16.925	-14.13	-14.699	-10.534	-14.514	-15.786	-12.212	-14.423	-14.235	-11.121	-12.055	-17.844	-12.243	-11.527	-14.726	-13.48	-10.531	-12.636	-15.632	-12.991	-13.147	-11.864	-11.094	-13.416	-15.426	-13.421	-14.731
-6.7214	-4.3951	-2.7138	-4.0252	-3.2737	-3.0123	-4.5227	-4.0292	-5.4001	-0.9854	-6.1585	-5.3677	-4.4369	-3.8363	-1.8499	1.3484	-4.812	-7.1147	-1.4361	-1.6999	-7.6555	-3.7776	-5.8063	-3.6716	-3.8547	-2.0944	-2.9877	-3.527	-2.1183	-1.881	-4.2957	-4.8755	-2.6723	-3.0543	-3.0929	-6.064	-3.2042	-4.3694	-6.4319	-7.9085	-4.6305	-6.6599	-7.6984	0.70883	-2.9824	-6.2797	-4.7992	-5.6955	-2.6278	-1.9515
1.3087	2.3531	0.76595	2.5406	1.7823	0.58217	2.5119	-0.3194	2.5076	3.5023	2.4693	3.4734	3.6967	2.503	0.5269	5.3271	6.5914	3.9883	6.4724	2.9563	2.7755	2.2164	3.8973	2.9007	2.4742	2.7454	1.9377	3.1367	2.7991	3.0524	3.889	4.8535	3.7328	1.2118	1.4298	3.6284	6.2629	2.26	1.8376	3.328	1.3289	4.0593	1.7195	-1.9686	0.077337	1.9407	-0.24089	4.468	1.7362	2.7394
-2.4154	-4.0443	-5.582	-3.2834	-1.3107	-4.2318	-1.3698	-0.072601	-5.864	-4.5731	-5.8257	-4.4875	-2.295	-2.7016	-3.3522	-0.4009	-2.2761	-5.0657	-2.7154	-2.815	-1.855	-1.2077	-4.5106	-1.2934	-1.3757	-6.0779	-0.15816	0.63708	-0.68945	-2.205	-4.1185	-1.6085	-3.921	-5.4035	-3.1539	-3.9871	-2.0981	-0.5291	-3.1177	-3.2787	-2.9692	-0.30822	-4.7708	-2.5131	-0.064929	-5.9733	-0.85734	-2.7138	-1.4359	-2.9196
-3.6022	-3.097	-4.5006	1.1101	-1.8152	-2.1002	-2.7175	-2.7602	-4.6247	-4.1747	-4.2906	-0.44984	-3.954	-2.2499	-1.3348	-3.6784	-3.2637	-3.0535	-2.2493	-1.1207	-1.8055	-4.7806	-0.19463	1.0789	0.32298	-1.1356	-4.0075	-0.65132	-1.0503	-3.8667	-3.6781	-1.5843	-4.3635	0.4245	-1.7442	-2.72	-2.2732	-3.5327	1.2341	-0.94463	-4.7597	-1.0541	-4.93	-2.7488	1.2254	-3.2327	-0.8859	-3.1968	-5.3699	1.6477
1.691	-0.16535	-2.7537	-2.7714	0.60845	-0.09814	-3.7951	1.9236	-2.4146	0.71762	-5.0578	0.37396	3.097	-1.4173	-0.42533	1.8385	-4.0158	-0.13742	-5.4923	0.21637	-4.8604	0.092852	-1.3625	-4.1784	0.18106	2.6243	-3.8785	-3.26	-1.9542	-3.7422	-0.33469	1.2212	2.7879	0.82058	-4.0402	-2.6022	0.83099	1.917	0.8893	2.2548	-0.84963	-2.1933	-1.0357	-0.97196	-1.8075	0.92619	0.43501	-0.013873	-1.7646	0.059289
-3.4952	-3.2703	-1.6648	-2.3565	-3.3288	-2.685	-0.85286	-2.1107	-4.5988	0.15324	-3.1628	-3.0899	-2.3021	-0.39173	-2.0363	-5.2838	-3.0233	-0.85883	-6.7965	-3.1522	-3.1566	-6.1648	-4.0864	-1.9883	-4.4267	-5.9147	-0.82233	-4.0034	-2.2057	-4.9229	-2.1466	-1.9554	-3.4935	-2.9975	-2.5709	-2.1795	-3.4986	-4.9683	-5.7503	-2.6267	-4.691	-3.2511	-2.9588	-1.4575	-2.9857	0.013369	-1.9323	-1.3646	-3.6784	-3.0479
0.31569	-1.7827	-0.69546	-1.2734	-0.23375	1.3628	-4.1497	0.50184	-3.2829	-1.9488	-2.8028	-4.1058	0.46155	-3.8301	-1.6913	-0.070333	-1.0613	-0.76628	-3.163	-3.1504	-0.58737	-1.0229	0.022605	0.24221	-1.5639	1.0725	-1.7973	0.32384	-1.4599	-6.8585	-3.0711	-3.4588	1.1215	-1.0974	1.1104	-0.52385	-2.4642	-3.2367	-2.5542	1.3107	-0.7569	-2.4758	0.59677	1.2495	-1.4835	0.2047	-1.8331	-1.225	-1.3774	-0.68282
-7.1967	-4.3179	-3.7865	-3.869	-6.1261	-6.0263	-6.0948	-7.5546	-9.352	-5.5338	-6.6581	-4.4549	-8.7624	-4.7345	-6.1477	-7.1068	-8.1216	-5.0163	-5.35	-8.9982	-4.9845	-6.2241	-7.4958	-6.353	-8.3192	-4.6875	-5.0568	-7.1378	-6.0247	-3.6521	-10.027	-6.6401	-9.9557	-7.2646	-7.8273	-9.3925	-6.1773	-5.7278	-5.0548	-8.7542	-4.1096	-6.9997	-2.43	-6.2276	-4.9194	-3.7756	-6.7811	-7.4578	-6.4033	-7.0709
-5.1853	-3.0949	-4.3835	-1.5515	-2.2427	-5.9313	-4.6478	0.18865	-4.8346	-4.1566	-3.7965	-2.5105	-2.3413	-6.6847	-2.9109	-1.9449	-2.82	-3.2852	-2.8375	-3.6946	-4.6894	-5.0978	-1.986	-5.3641	-6.7944	-1.5554	-5.3715	-5.0574	-5.0338	-5.3015	-1.0584	-2.1912	-4.3077	-1.349	0.22443	-2.7447	-2.1514	-0.81833	-4.2401	-3.6068	-1.0305	-2.0091	-7.0206	-3.5586	-3.7858	-0.76859	-1.7867	-0.30529	-3.3056	-4.8672
-15.4	-12.54	-12.225	-17.329	-14.579	-13.281	-15.427	-11.83	-14.959	-15.603	-12.424	-14.185	-14.052	-11.39	-13.718	-16.043	-12.725	-14.01	-13.744	-15.511	-14.826	-11.552	-15.706	-14.238	-14.254	-14.994	-15.498	-11.923	-12.745	-14.137	-16.335	-16.453	-13.764	-17.796	-14.704	-13.939	-17.571	-9.4218	-14.5	-12.259	-15.909	-14.613	-16.618	-14.648	-15.232	-17.591	-14.172	-14.832	-12.492	-15.683
-2.5803	-5.4039	-0.75611	-0.56651	-4.2409	-4.6837	-5.7911	-3.8092	-4.6154	-1.699	-5.9258	-6.3347	-5.4309	-4.6293	-2.298	-5.0668	-3.1964	0.055057	-2.9375	0.41988	-0.75816	-5.4499	-1.4781	-3.4957	-5.2961	-5.8976	-4.9922	-4.4172	-3.26	-6.8381	-4.1507	-3.3785	-0.24582	-0.091842	-1.7508	-4.2326	-4.6667	-2.8709	-2.5813	-0.60223	-7.1698	-5.8398	-4.3188	-0.30101	-2.5494	-3.6645	-4.0114	-5.017	-4.4811	-2.4722
-7.8779	-2.2945	-5.3237	-3.5859	-2.4506	-0.27524	-3.1028	-2.6194	-6.7245	-3.0713	-1.9581	-1.6764	0.47773	-3.1039	-1.8473	-2.4189	-3.6395	-2.7292	-3.3523	-4.464	-1.2136	-3.6219	-5.8011	-0.11099	-0.4552	-2.7767	-2.6603	-1.0635	-2.1029	-3.9635	-5.7066	-1.7794	-3.5897	0.19003	-2.6615	-3.754	-1.7189	-0.77027	-3.2308	-4.7488	-3.728	0.93436	-2.5861	-2.6645	-4.3358	-3.5939	-1.2855	-3.0204	-2.5713	-5.1705
0.62876	2.0141	-1.4914	-2.3734	1.2249	-1.0799	1.7347	1.1395	0.13297	-1.4175	1.5007	-1.746	-2.6433	-1.6368	-0.81221	1.1205	1.1704	-2.9824	-2.4115	0.17544	-0.4871	0.7727	5.4179	-0.025778	-0.60556	-2.534	-2.6773	0.95275	1.3957	1.3617	3.0446	0.22068	0.50312	1.0969	-2.2373	0.88445	0.84419	-0.97673	-0.016344	-0.62006	-0.31008	-0.95541	-2.5031	4.362	2.319	-0.8962	0.6491	0.36864	1.3706	0.99955
-4.6305	-4.6067	-6.9124	-8.1062	-6.7561	-7.8364	-5.4118	-3.1881	-5.1901	-5.6098	-5.0523	-10.999	-6.3711	-6.5719	-5.981	-8.0225	-4.7916	-5.089	-5.6268	-4.7908	-0.7691	-5.3674	-9.0938	-5.5755	-0.58123	-7.8222	-10.313	-4.171	-7.6219	-6.22	-8.6717	-7.27	-6.2532	-6.6177	-5.8393	-4.3449	-9.9168	-5.768	-5.8258	-5.8999	-5.7907	-4.9638	-4.5768	-9.2209	-2.307	-9.4637	-7.6088	-4.287	-6.6341	-4.5707
-9.9584	-11.248	-10.797	-11.728	-10.144	-8.828	-12.905	-13.363	-11.293	-13.532	-10.294	-8.5481	-13.4	-12.2	-11.34	-8.8626	-8.3644	-11.252	-13.945	-12.719	-13.128	-9.0617	-12.487	-11.441	-12.195	-13.478	-14.306	-9.856	-10.507	-9.5666	-12.166	-10.499	-12.573	-7.9826	-11.402	-6.4314	-6.3518	-9.6155	-6.5583	-11.194	-11.554	-12.969	-12.547	-10.07	-12.973	-14.051	-9.8973	-9.6512	-9.5756	-13.095
-16.132	-15.108	-17.43	-13.638	-16.623	-17.628	-14.986	-12.49	-15.1	-10.838	-16.697	-17.68	-14.743	-11.659	-16.721	-10.325	-14.051	-18.049	-13.491	-18.353	-16.832	-10.986	-10.623	-17.631	-14.828	-15.332	-14.89	-13.906	-16.096	-14.971	-15.433	-14.055	-16.102	-12.926	-12.226	-14.075	-13.86	-14.832	-17.182	-14.756	-10.12	-16.44	-14.057	-17.571	-13.724	-15.013	-15.037	-14.26	-12.691	-13.929
-0.48055	-1.6089	-1.7558	-1.2546	0.67391	-4.4939	-0.24855	-0.87102	-3.5836	-2.8191	-0.4792	-2.727	1.0914	-0.91118	-0.4561	-0.60472	-1.3818	-4.0949	-0.48243	-3.1713	1.9887	-4.6078	-0.81626	-1.177	0.18603	-2.8183	-0.36353	0.48892	-4.6749	0.52853	-5.2359	-3.4941	0.18049	-4.0596	1.2186	0.097579	0.35973	-1.7908	0.21768	-2.528	0.34957	-2.717	-0.62625	-2.2345	-0.65153	-2.4825	-1.8661	0.27316	-0.61311	-1.763
-4.3405	-1.2045	-0.21602	-4.7245	-0.85402	-2.8432	-4.2942	-3.1648	2.3935	0.84995	-0.83063	-1.7224	-2.3433	-1.3249	0.25251	0.06623	-2.3384	-1.3617	0.56561	0.63579	-1.7415	-3.0107	-1.0404	-1.591	0.18863	-2.2428	-1.3342	-3.0153	-3.4228	1.4237	-0.18975	-1.0645	-0.31344	-0.0039269	-1.1172	0.25898	-0.8052	-4.7154	-0.27772	-3.7695	0.1983	-2.987	-1.3231	0.065282	-2.8327	0.58718	1.2085	1.5055	-0.63386	-0.50269
-26.131	-19.509	-21.299	-18.702	-21.093	-20.842	-22.886	-24.161	-18.1	-23.956	-20.544	-24.137	-19.257	-19.867	-18.129	-18.697	-21.396	-22.408	-19.034	-20.004	-20.605	-26.15	-21.54	-22.737	-23.047	-16.169	-22.205	-19.994	-20.936	-22.959	-19.865	-21.395	-21.465	-20.328	-20.611	-22.792	-21.714	-22.158	-17.838	-21.955	-18.096	-18.562	-22.776	-19.598	-22.924	-18.395	-21.35	-19.351	-19.361	-20.856
1.738	0.81676	1.5659	0.23824	-0.11724	-2.2809	0.34371	-2.2914	-2.1822	2.9155	0.9018	-2.2823	-4.1459	-2.2419	0.14178	1.3525	-1.936	2.5019	-3.3359	-2.804	-0.75122	-0.43423	0.54313	-2.1386	-4.0683	-1.4381	-2.3563	2.885	0.74147	-2.1033	0.04901	2.1095	1.2808	-3.1156	0.83487	0.90526	0.68952	0.45149	0.4558	-2.96	-0.39482	-0.89822	1.4414	-2.5238	0.15108	2.4301	-1.9925	-0.73882	-1.6149	-0.62428
2.9904	-0.43015	-0.40852	-2.3927	-1.7433	-0.37627	-3.9752	-2.4863	-0.18024	-2.0954	-1.9964	-1.7763	-1.5083	-0.037586	-1.0354	-4.4525	-3.6488	1.5328	-3.028	1.8725	0.80584	0.67595	0.37849	-4.6208	-4.2393	-0.44078	-0.88089	-2.7586	0.73268	3.5145	-1.1365	-0.417	-3.8658	-1.8455	2.7749	-1.4198	-0.74548	0.0054929	-0.81509	-2.4615	-0.55268	-1.2197	-0.94434	-2.1702	0.79948	0.081648	2.8371	-1.1038	1.648	2.9224
-8.5134	-9.9286	-9.6949	-8.2781	-11.524	-10.772	-10.16	-10.219	-9.879	-10.263	-8.3724	-10.878	-9.8795	-10.667	-13.769	-11.757	-8.6308	-9.6511	-12.174	-8.9994	-9.9985	-7.7823	-10.717	-8.9154	-10.72	-9.5546	-8.2965	-9.7616	-8.0481	-13.475	-10.377	-8.7459	-11.509	-8.9309	-10.36	-10.385	-11.419	-10.463	-9.2274	-8.5086	-11.401	-8.6781	-11.43	-9.5239	-9.2794	-8.5717	-8.0517	-11.842	-12.651	-9.1382
5.8805	4.6129	3.7717	3.154	5.7719	6.9706	3.0195	4.2954	5.0098	5.787	1.6003	4.273	9.3158	7.2737	5.9213	1.0002	3.7529	2.1755	9.2139	4.2221	2.1305	4.0313	5.4435	6.1237	5.6072	5.8239	5.1954	3.484	7.1316	5.3068	5.8483	3.9371	2.5587	8.4374	3.6876	5.9415	3.4501	4.7945	5.1152	4.1028	5.0782	4.9979	7.0863	4.7355	1.24	4.0689	2.3196	4.6483	3.741	7.2697
-15.046	-12.482	-17.146	-14.613	-14.594	-15.909	-15.539	-14.47	-13.725	-16.34	-16.009	-14.277	-14	-12.645	-13.834	-17.156	-12.524	-14.896	-10.542	-13.904	-15.022	-10.937	-14.13	-12.599	-12.466	-14.303	-14.36	-13.807	-14.733	-17.749	-14.917	-13.625	-13.703	-14.974	-16.524	-15.261	-12.189	-18.142	-14.62	-13.398	-13.153	-12.236	-11.503	-16.894	-15.41	-15.423	-15.743	-13.28	-13.055	-13.483
-19.002	-18.04	-17.629	-24.314	-20.557	-23.815	-23.039	-20.037	-22.442	-20.241	-20.542	-19.821	-20.051	-20.45	-18.635	-20.806	-21.505	-18.188	-19.136	-21.212	-20.337	-21.315	-19.796	-20.385	-20.31	-20.373	-21.804	-20.905	-19.158	-20.806	-21.521	-19.57	-19.284	-19.778	-21.04	-21.065	-21.569	-20.892	-23.308	-21.831	-19.708	-21.189	-21.448	-16.533	-24.355	-22.501	-20.965	-20.58	-18.984	-23.589
-4.85	-4.7396	-1.7417	-3.5741	-4.1524	-0.72621	-2.5618	-2.2168	-3.8903	-2.136	-3.0477	-2.7955	0.46992	-2.4043	-1.7493	-3.9201	-1.7298	-4.6174	-1.7525	-6.7273	-3.4295	-4.7506	-1.2728	-1.2766	-4.0125	-3.7509	-3.816	-2.4775	-3.2895	-4.8273	0.48363	-2.9105	-1.8725	-2.5685	-2.43	-4.2228	-3.6875	-4.3736	-4.6673	-1.2149	-5.8545	-4.6615	-2.4725	-4.8229	-3.1559	-3.4789	-3.1252	-1.9559	-3.1157	-2.8328
-7.9505	-10.213	-10.28	-9.954	-7.7384	-7.9554	-9.413	-6.8261	-8.9298	-8.4704	-8.5317	-10.838	-10.042	-8.2885	-9.8614	-7.0166	-7.2185	-6.606	-9.4549	-8.0543	-8.5078	-5.6396	-8.7804	-9.897	-8.9005	-8.3364	-9.5397	-8.0665	-10.493	-11.494	-10.616	-8.7194	-9.8312	-12.256	-9.3389	-5.7303	-12.848	-11.358	-9.801	-10.263	-9.5041	-10.794	-10.82	-8.0095	-8.7851	-10.682	-7.0585	-8.5239	-12.236	-10.735
-12.395	-11.35	-11.56	-8.6226	-12.214	-9.5434	-9.822	-10.406	-11.968	-9.3221	-12.109	-13.595	-9.915	-10.324	-8.6261	-11.354	-12.943	-10.749	-12.166	-11.745	-8.9461	-9.8158	-12.39	-9.9796	-12.558	-10.151	-9.4743	-11.33	-11.908	-12.436	-11.858	-10.374	-12.569	-11.232	-10.255	-14.551	-12.634	-11.122	-13.657	-8.721	-9.3327	-11.502	-13.345	-11.684	-10.119	-13.6	-7.3633	-8.9182	-16.034	-14.081
-4.7734	-3.4554	-6.9011	-5.654	-2.7827	-3.6996	-0.74457	-5.3392	-3.7243	-4.3593	-3.5769	-4.4542	-4.7371	-1.2194	-4.7244	-1.431	-2.7397	-5.7266	-4.0695	-1.8378	-3.6918	-6.199	-3.1882	-5.2721	-1.5931	-3.1821	-3.2318	-3.4737	-2.845	-0.52598	-6.1542	-4.8278	-6.1413	-6.9587	-3.0934	-4.6591	-5.4764	-0.19468	-0.81514	-5.4573	-6.3746	-4.4285	-4.0417	-4.0008	-0.71416	-2.6065	-4.9722	-5.3172	-2.3143	-2.2904
-8.5311	-8.9957	-10.756	-7.1514	-9.0421	-9.237	-7.602	-10.687	-7.3971	-11.06	-12.879	-11.547	-10.708	-10.514	-9.6739	-13.212	-11.673	-10.734	-9.2346	-10.016	-10.837	-14.668	-10.265	-11.246	-9.5515	-10.233	-7.5128	-10.656	-9.6353	-11.735	-7.165	-8.1641	-11.678	-10.296	-6.758	-11.206	-11.379	-12.174	-9.6668	-9.9165	-8.1283	-11.457	-12.141	-11.403	-9.8844	-9.935	-11.855	-11.383	-9.5157	-11.469
-4.0677	-5.5548	-4.8474	-6.3895	0.98695	-7.8673	-8.5634	-7.5327	-8.6618	-3.9101	-8.2532	-2.1919	-8.5843	-5.845	-5.4609	-3.9226	-3.5522	-7.83	-6.3644	-5.3298	-2.0788	-6.8975	-4.64	-2.6961	-5.7382	-5.2094	-5.3513	-7.4779	-4.3189	-4.6083	-7.8826	-5.8671	-5.0122	-5.5964	-6.178	-7.218	-4.4748	-7.2622	-9.7189	-6.1474	-6.6353	-6.8109	-2.3818	-6.0262	-3.0479	-6.3804	-7.3042	-4.0233	-5.471	-5.93
-1.9916	-0.63511	-2.1779	-1.8825	-1.318	-1.7169	-4.2091	-1.9945	-1.1594	0.2739	-1.5268	0.44157	-0.65669	-1.1207	-2.7832	0.70631	-0.6762	-1.1761	1.8166	0.13467	-0.48749	-1.8072	-1.3764	-0.71611	-0.77865	-0.40728	-1.3918	0.71502	1.7257	1.1218	-0.74231	-5.1188	-2.4717	-3.8014	-1.2074	-1.08	-0.17723	-0.92948	-0.79569	-1.9229	-4.6841	-6.7276	-4.4394	-0.97994	-2.156	-5.2691	-3.1955	-3.2334	1.2653	-3.7311
-13.841	-10.835	-10.846	-12.687	-12.713	-9.2216	-13.227	-12.634	-15.271	-10.963	-11.95	-12.839	-14.684	-14.339	-16.18	-12.813	-11.261	-15.452	-14.512	-15.163	-15.799	-10.895	-12.514	-12.626	-14.897	-12.57	-11.321	-11.94	-10.021	-13.2	-16.245	-15.879	-12.979	-11.402	-11.267	-14.349	-14.165	-10.401	-11.951	-11.604	-13.179	-16.344	-9.4211	-11.937	-11.285	-12.803	-12.355	-11.329	-12.875	-13.087
4.409	3.7121	5.5099	3.3405	8.3983	6.9095	6.2909	4.9101	8.3658	1.559	5.6058	6.0799	3.7718	3.5503	2.6832	7.4385	4.1092	2.9975	2.9652	5.066	6.5978	5.423	5.2748	-0.53961	4.5871	0.85925	6.1092	4.7884	1.8164	5.7063	5.9124	5.6573	6.1182	1.778	4.821	2.8108	1.9854	4.8176	7.5575	2.0496	3.8638	4.2729	2.6398	4.99	3.738	4.8077	3.7798	2.5965	6.3274	5.0301
-11.982	-12.986	-9.9895	-10.497	-12.599	-12.098	-11.217	-10.471	-13.368	-6.3182	-8.5887	-13.725	-12.317	-11.752	-9.3277	-10.091	-12.589	-9.8613	-12.133	-11.083	-9.4332	-10.215	-10.033	-15.245	-11.531	-10.418	-11.727	-9.4697	-9.4193	-15.465	-10.846	-13.461	-10.159	-9.2962	-9.663	-14.142	-10.307	-14.528	-9.76	-11.733	-11.4	-12.308	-11.052	-8.9829	-12.212	-10.065	-9.2989	-10.513	-12.304	-11.456
4.6954	2.1142	1.1685	0.75869	-1.7321	2.8526	-3.7187	1.7842	1.9321	3.3543	-0.45892	1.6216	2.2721	1.8833	2.9256	1.4354	-2.0652	1.0537	2.6592	-2.2388	2.6306	1.5399	2.8977	0.72204	0.54302	1.562	-0.69476	0.18813	0.52361	1.4878	3.7179	0.66871	0.92646	1.6023	0.78627	2.4716	2.5876	1.9203	0.47023	2.9795	0.89305	1.6007	1.5542	0.8508	1.3883	-0.31265	-0.48232	2.1946	3.552	2.4851
6.9291	2.5681	4.8175	2.397	2.2898	6.0102	4.9928	2.2628	4.9268	1.1286	11.513	4.0548	8.8001	6.9029	2.4117	2.8488	5.9436	5.7012	5.581	5.2451	5.2578	3.6787	3.2331	6.0767	5.3561	5.1853	4.5496	6.0759	2.854	7.2898	7.5244	3.9329	2.9332	2.8526	4.1029	8.8085	3.2827	6.0459	3.657	4.0933	3.1233	4.0898	5.6885	2.055	5.5461	6.1681	7.1805	4.0098	4.2825	5.6807
6.9835	7.8528	9.02	8.4401	8.9673	4.7638	8.7311	7.8397	7.7396	5.2427	6.0197	3.5121	7.4032	9.0332	6.2156	6.4036	2.9783	8.6186	6.0822	5.2833	9.8478	9.5132	5.9928	7.8511	5.2308	6.0957	6.9059	5.1726	5.1335	6.58	8.4059	7.5808	6.6198	9.7505	4.852	9.8312	4.8179	6.0896	6.2966	9.6018	8.1789	6.8481	4.9564	5.8861	7.0149	5.0572	7.7136	5.9213	7.7307	7.6073
6.332	9.496	9.1843	13.986	8.9349	8.8011	6.9009	10.059	11.421	5.2416	9.7817	9.1957	11.366	8.2939	10.673	9.0496	12.958	8.3083	9.2576	11.171	9.0283	10.119	12.65	8.8872	10.217	13.453	10.871	9.3969	9.434	5.6276	8.544	8.4774	8.4435	11.379	10.786	10.961	12.506	9.5033	9.5812	12.512	10.208	10.643	4.541	9.0534	9.5584	9.7164	6.1321	8.9824	9.9874	11.69
-3.2604	0.076356	-2.7649	-5.5275	-5.4531	-4.4949	-5.8151	-1.6437	-3.3215	-4.8321	-4.4516	-4.525	-5.0926	-8.5026	-4.3864	-4.5152	-3.5112	-5.838	-3.8019	-4.404	-5.4786	-0.72774	-7.0307	-3.2872	-6.8827	-4.8725	-7.9555	-3.9905	-5.7897	-4.4213	-8.2431	-7.192	-2.9502	-6.083	-4.1674	-3.8934	-5.5578	-4.1484	-3.5855	-3.7788	-3.615	-4.9098	-3.2273	-2.8352	-5.0224	-6.4903	-5.4721	-3.3802	-6.9075	-5.943
-6.9017	-10.374	-7.5234	-9.2955	-7.4748	-7.5518	-8.4296	-7.1821	-9.2029	-9.0368	-8.0498	-9.9292	-10.597	-12.488	-12.677	-9.5851	-8.7713	-9.6583	-5.2272	-11.855	-6.8797	-7.4993	-8.8961	-11.409	-11.324	-8.3875	-10.761	-8.4253	-10.342	-7.5342	-10.823	-10.068	-6.7691	-11.29	-9.5029	-8.6349	-8.9482	-5.448	-7.0357	-10.188	-8.7678	-6.7483	-7.4212	-8.2003	-10.308	-9.7749	-6.0578	-8.0065	-9.3669	-6.1708
-2.9387	-3.7849	-1.0093	-4.1396	-3.3814	-2.1105	-2.939	0.78857	-9.3733	-0.30315	-6.507	-4.486	-1.3568	-4.5418	-7.4686	-5.9271	-1.8601	-3.8251	-5.3402	-2.3233	-6.3717	-2.9925	-3.8988	-4.3962	-4.8363	-5.1456	-2.6638	-2.602	-3.7267	-4.1712	-5.2641	-0.96665	-5.1437	-3.7654	-1.7305	-3.8195	-3.722	-3.0554	-4.4153	-1.5622	-6.1164	-3.0685	-4.6459	-2.0811	1.0829	-2.2823	-2.2094	-3.0527	-5.546	-2.9712
-11.134	-9.1962	-11.93	-8.6603	-10.392	-10.111	-7.6904	-10.595	-12.232	-11.636	-10.89	-9.8766	-11.433	-5.1922	-9.5908	-10.364	-10.361	-14.759	-12.589	-9.6948	-9.3214	-10.823	-8.0523	-7.9001	-11.057	-8.9018	-9.131	-10.147	-6.7471	-9.1135	-9.2719	-10.68	-11.37	-10.413	-10.03	-9.9952	-12.263	-11.372	-12.78	-11.111	-10.955	-10.071	-10.98	-5.1915	-10.586	-12.963	-7.8653	-9.1743	-8.9973	-11.329
-23.214	-21.086	-20.192	-19.164	-20.17	-20.882	-20.455	-21.267	-17.268	-22.421	-20.244	-21.286	-20.068	-20.399	-19.84	-20.171	-19.75	-21.456	-19.455	-18.679	-18.691	-23.351	-20.098	-17.366	-18.497	-21.608	-20.957	-23.968	-22.007	-19.179	-21.018	-21.209	-21.354	-23.596	-20.53	-25.366	-18.958	-21.355	-20.667	-22.887	-19.659	-19.897	-22.279	-19.916	-19.095	-21.498	-20.802	-20.962	-26.058	-21.802
4.9073	8.1558	4.9721	6.9652	6.1696	7.6134	3.9255	9.8127	5.3843	6.9178	8.1132	6.7317	7.7899	5.5274	8.4763	8.7285	7.4015	6.3161	7.5754	8.4709	8.5214	7.5296	5.3387	7.8316	5.2542	6.2709	7.838	6.8693	7.1621	7.2272	8.3255	5.781	6.6694	7.6888	7.801	9.4238	6.4198	7.5102	4.6625	7.7928	6.1828	7.7646	6.7078	4.9538	7.496	4.3668	4.7612	4.6706	6.7689	4.0528
-1.3893	1.2999	1.0801	3.0262	1.7332	1.3879	0.74789	-1.2251	-0.27719	-0.6088	-2.3843	-3.0949	-1.1479	-0.36545	0.71524	0.7469	0.76947	-3.3528	-2.0184	-1.1436	0.099678	-0.83737	-0.30716	-2.8218	-3.3377	-2.7737	-0.28036	-5.0166	-1.0216	2.1598	-3.575	1.1703	-3.0618	-0.12789	-0.057434	0.77618	-2.2465	0.76495	0.37161	-0.46742	-2.3599	2.676	1.7108	-1.9563	-3.6071	1.7632	0.18405	1.2998	2.4135	0.44543
-20.837	-22.267	-24.043	-24.954	-23.056	-25.443	-20.938	-21.093	-21.463	-21.582	-22.965	-23.713	-23.752	-21.956	-22.756	-22.306	-18.926	-25.364	-21.268	-19.46	-21.08	-21.309	-22.006	-20.633	-21.87	-23.332	-24.398	-23.423	-18.542	-22.78	-21.576	-19.863	-21.402	-19.334	-24.487	-20.124	-22.806	-24.144	-20.3	-19.985	-24.518	-22.993	-20.085	-18.74	-23.674	-20.917	-24.48	-23.951	-25.619	-20.264
0.86704	1.047	-3.0475	-0.10033	-3.2073	-1.694	-0.27867	0.013575	-1.5701	1.7982	-1.9103	0.24193	-1.6428	-3.2424	-0.71777	-5.6287	-2.401	-0.94013	1.0441	-5.9375	-3.4979	1.3136	-2.5093	-1.0347	1.4825	-0.89279	0.22198	-2.9084	1.0319	-0.96534	-2.7568	0.52055	-1.2014	-0.93154	-0.89426	-4.7239	-4.0416	-1.2185	1.3097	-1.9161	-1.8613	-1.4383	-1.833	-3.4793	-2.6805	0.2602	-2.4094	-1.2486	-4.7729	-1.1551
-1.5467	-3.4838	-0.7016	1.594	-2.7543	0.15872	-1.6056	-1.6558	-1.9402	2.6407	0.53855	-0.011971	2.3867	0.45631	-2.2863	-3.7469	-1.1618	-0.78476	1.1054	-2.043	1.0001	-0.29234	0.31177	-4.0206	-1.8848	-0.35403	1.8881	0.18024	1.1205	-1.9292	-2.7487	-0.61813	-3.0024	0.067222	1.1538	-2.4741	-1.1219	-2.5643	0.53203	-0.5886	1.4678	-1.6118	-0.68416	-2.6394	0.87915	3.1118	-0.99451	2.3871	-2.5469	-4.2878
-4.3533	-3.747	-3.0503	-0.3027	-2.689	-2.3816	-8.474	-4.9661	-5.7992	-1.967	-1.7265	-3.8875	-4.9605	-1.1048	-3.368	-0.092476	-1.0651	-1.4695	-2.802	-1.5987	-2.0632	-4.8438	-4.3024	-4.2533	-1.3341	-3.1095	-2.8976	-6.2463	-3.4628	-4.492	-1.3215	-4.6376	-1.4549	-3.0173	-3.0758	-1.7322	-4.9775	-4.5362	-1.5035	-2.2635	-6.3694	-3.0521	-4.7777	-3.8357	-5.4158	-3.3684	-5.2359	-4.0287	-4.1778	-3.1743
-20.122	-15.622	-21.763	-17.12	-20.483	-24.981	-20.883	-18.703	-20.826	-20.723	-20.876	-20.598	-21.341	-22.661	-21.965	-20.599	-22.078	-21.518	-21.264	-18.474	-24.096	-21.138	-18.473	-20.294	-20.296	-21.419	-20.662	-23.347	-21.688	-21.917	-21.338	-22.888	-20.131	-22.02	-23.184	-22.055	-21.948	-20.022	-19.892	-18.849	-23.872	-21.042	-23.227	-20.536	-22.14	-21.386	-19.636	-21.104	-17.057	-24.039
6.3212	7.305	7.3685	7.3085	7.3764	6.7901	6.3409	9.632	6.8781	6.2249	7.4805	5.5611	3.4804	7.6727	5.2431	6.6623	5.7436	7.2934	7.3174	7.973	7.6262	6.6172	8.3866	4.9631	6.0102	4.7242	4.539	5.3396	8.1227	9.3013	5.8568	8.0051	7.7786	8.8916	11.262	5.2547	7.405	3.6928	7.035	9.9418	5.0362	4.7641	5.7296	8.1549	4.0645	6.5071	7.971	9.356	7.2324	8.1319
-4.8514	-3.9433	-8.5645	-5.2351	-1.0189	-3.9765	-5.7614	-4.1932	-6.4702	-2.8142	-7.6231	-6.4557	-6.154	-4.4705	-2.4784	-4.6553	-5.1623	-4.9439	-6.7998	-2.2073	-8.7668	-1.669	-3.6892	-7.4905	-5.8266	-3.9726	-6.5294	-4.546	-6.198	-3.1435	-6.075	-4.4115	-8.6337	-5.728	-6.9026	-10.63	-5.3863	-5.1097	-5.8269	-7.7554	-8.0319	-6.8082	-7.9321	-2.8088	-7.271	-4.4792	-1.0856	-6.031	-6.3264	-5.1597
0.91113	-4.8259	-2.6926	1.793	-1.6428	-2.4217	-1.804	-4.5102	-1.9299	-2.417	-1.3384	-1.0587	-0.20458	0.40616	0.31543	-1.2398	-1.7999	-1.5082	1.1236	-3.3971	-2.5486	-1.2345	-2.2707	-2.0129	-3.8659	-0.25241	-1.6847	2.8051	0.85165	0.55391	-0.39257	-2.3539	2.4604	-2.247	-4.9499	-0.36083	-2.0236	-2.5392	0.044085	-1.0167	-0.06173	-0.11965	2.5607	-2.2072	-3.4573	-1.0725	-2.7005	-3.6928	-2.5875	-0.041431
-5.2128	-2.8935	-2.5543	-5.5228	-4.7335	-4.2445	-3.0507	-5.2944	-2.6883	-1.6763	-3.4724	-2.5211	-3.911	-4.1299	-3.5224	-1.2647	-5.7398	-1.5233	-2.8952	-1.9467	-3.7414	-3.6034	-2.7207	-4.7306	-2.779	-3.5523	-4.6531	-0.98622	-0.31778	-2.2439	-2.7514	-3.6379	0.55337	-4.178	-2.1276	-3.4659	-2.8131	-2.6679	-2.9064	-2.9539	-5.501	-2.0301	-2.3077	-4.4303	-2.6133	-3.9667	-3.2607	-0.59977	-3.2122	-4.0035
-3.3687	-3.1679	-3.5371	-3.3747	-1.426	-3.1159	-0.70897	-1.3112	-1.2347	-0.03238	3.6957	-1.719	2.2508	-1.2513	-2.5926	-2.6685	0.42723	-2.8413	-0.35478	-1.6633	-0.26848	-1.651	-0.66976	-1.0462	-5.6202	-2.5483	-0.61422	-2.6206	-2.0128	0.87979	-0.75743	1.7582	-1.1346	-0.37916	-1.996	-4.2241	-2.2932	1.1083	-2.4006	-1.5229	-2.4309	-0.025283	-0.5141	-3.8292	-1.5042	-3.6937	-1.2505	-1.3275	1.0983	-1.7028
1.8463	1.4881	1.382	-0.50102	1.2112	-0.23069	1.0891	-1.0015	0.93292	0.40868	0.26943	-2.8032	-0.1979	-2.0681	0.1863	-1.6094	1.7442	-3.648	0.51387	-0.61351	-2.8203	0.27558	0.086919	-1.2538	0.10359	0.35979	2.2765	2.4096	-1.5034	-1.7718	-0.045507	1.2924	2.1731	-0.52193	-1.5662	1.6075	-0.50044	-2.0834	2.4976	3.3295	2.2609	0.10166	3.0176	-1.0358	0.56487	-1.077	1.4681	1.9981	-1.3007	-1.8539
7.5707	6.3105	6.7093	8.1493	6.3781	6.9358	5.8227	8.2875	5.31	5.9732	8.7156	4.6342	5.7816	7.5471	8.1062	7.7572	7.8687	11.59	6.3953	9.0312	5.9276	10.523	8.824	3.2582	7.8601	6.6398	9.0684	7.6395	5.885	5.2637	6.0479	8.9229	8.3242	9.2036	7.7692	4.1144	5.8262	10.128	4.2462	9.84	4.9647	4.752	6.8576	6.9087	8.5107	9.6805	5.4594	7.792	5.1559	5.7737
9.5944	9.4343	10.345	10.026	9.9133	10.672	8.1653	7.2367	11.461	6.6657	8.6515	10.301	7.5308	7.9477	8.9136	10.112	7.5847	12.347	7.4317	10.929	6.7696	10.968	10.597	11.254	6.298	8.7264	8.2741	8.5545	8.3516	8.9741	10.249	9.229	8.3605	11.294	8.1478	11.725	7.7271	9.9556	8.6139	10.136	8.5669	10.157	9.7939	9.4985	10.749	10.66	9.8819	11.001	10.323	9.141
-0.072433	-1.738	-0.91785	-5.7251	-3.1112	-3.5128	-1.8596	2.2591	-2.3907	-0.77241	0.40157	-1.2794	-4.7329	-2.6486	-1.509	0.70568	-1.2707	-2.9718	0.09872	-1.4106	-2.1311	-1.6341	-0.69792	-0.22559	-0.73609	-2.8007	-2.5646	-1.4615	0.27614	-2.6125	1.4271	-2.1572	-3.7106	-4.349	-2.4441	-2.5989	-1.5579	-2.7285	-2.0553	-5.0375	-1.0969	-2.9527	-1.9427	-2.8053	-1.4742	-2.5919	-4.0426	-1.1557	-1.1748	-1.0864
3.0538	1.759	2.8989	0.72237	0.9251	1.9266	2.6061	3.9776	4.9198	1.191	2.8793	1.9718	1.8581	3.5738	1.0289	0.76285	5.7714	0.42477	3.3083	1.2701	4.9405	1.8054	0.33847	2.4794	1.0044	3.8736	-0.4314	3.7917	1.149	-0.095707	4.2435	3.4309	1.5215	-1.3557	0.38574	5.7072	3.4321	3.2376	-1.6706	2.0682	2.6916	0.77517	3.505	1.598	3.8207	1.3731	0.74866	-0.22678	3.1223	5.1797
5.2417	5.6234	6.9325	5.4614	8.8957	9.0359	5.5289	7.5688	7.6534	4.1068	8.1477	5.9546	6.848	5.8722	6.9163	7.1551	9.2434	10.437	8.5243	7.8323	8.3818	10.904	8.8558	5.3921	9.1236	6.2781	8.5757	6.4037	10.852	10.866	8.0535	10.247	5.8464	6.6944	8.0493	7.1566	6.5764	9.1325	9.2381	8.2473	8.8095	7.3833	8.0669	7.786	6.9928	7.4671	10.176	9.7243	3.6714	8.2549
-1.5874	-2.3812	-2.9823	-2.2402	-1.4637	-3.5734	-0.59325	-0.47067	-1.2556	-0.68146	2.5385	1.0646	-1.7719	1.433	2.2037	-1.2756	-1.3662	-1.6922	2.7591	-2.7869	0.17973	1.0482	0.21879	-2.9918	-1.2248	-1.7016	0.71979	-0.92279	-1.1607	-1.8803	-1.3355	0.092966	-1.3175	2.6423	-1.9676	1.0343	-0.56627	-1.6989	0.65188	-0.16664	-2.2502	0.14211	0.56097	-2.7216	-4.1404	-2.886	-1.9373	-2.9183	-1.9657	-1.1407
-10.031	-6.7641	-10.485	-7.9933	-8.0243	-8.9911	-5.7297	-10.805	-9.0131	-10.982	-9.2757	-7.8307	-8.1653	-10.674	-5.3778	-12.409	-4.1389	-9.2956	-9.0804	-6.8836	-8.02	-8.3738	-9.2542	-3.4583	-6.8408	-12.164	-8.0396	-9.5025	-9.0189	-10.001	-9.8464	-9.506	-8.824	-10.507	-10.359	-10.975	-6.2446	-9.4461	-5.5573	-5.7896	-10.316	-6.5745	-9.0498	-9.8486	-9.8299	-9.7077	-9.978	-7.9156	-9.1003	-9.4172
9.4127	5.722	6.6772	6.7464	12.254	6.6663	5.784	4.8555	9.0487	5.8689	9.4735	10.606	8.3137	6.3857	8.1781	8.0458	10.403	9.6546	5.1661	8.3686	8.9866	10.099	6.2602	8.4372	7.4295	8.3209	7.1969	8.7619	5.1649	7.9948	10.36	8.5529	10.491	10.622	8.008	9.1117	12.32	11.594	10.014	6.8179	6.2449	9.4416	9.5407	8.1	9.8403	6.843	9.2216	5.3929	4.5827	9.597
6.0023	9.4293	9.911	4.9263	4.7705	10.688	8.1698	6.0414	6.291	8.5604	5.4198	7.404	7.2714	8.9388	9.5102	5.9016	7.8504	10.186	8.9115	6.5077	6.6458	3.2402	6.1643	6.7666	5.7585	7.1888	5.5622	7.864	3.3219	11.115	8.0238	7.807	8.0087	5.5291	7.6466	5.967	8.266	6.316	5.0894	6.3616	8.1731	6.4428	9.0845	7.8533	7.8324	9.4682	2.273	4.3669	4.9867	6.7963
-12.943	-10.435	-9.3783	-11.692	-14.152	-10.322	-10.013	-6.9614	-12.152	-9.7305	-14.521	-10.068	-12.254	-13.577	-10.208	-12.491	-11.598	-8.8434	-12.322	-11.866	-11.864	-13.887	-12.478	-9.2194	-11.998	-9.6703	-12.707	-11.582	-12.518	-14.301	-14.511	-12.053	-9.5154	-12.937	-11.06	-8.617	-12.824	-12.699	-11.903	-10.53	-13.252	-11.219	-9.8626	-10.938	-5.6975	-13.241	-14.417	-8.5687	-12.046	-11.171
-8.3338	-8.3074	-6.9375	-8.2388	-9.229	-7.6399	-9.687	-9.1015	-9.863	-8.3452	-8.4438	-10.759	-6.5457	-11.067	-7.0719	-8.5725	-9.6343	-11.949	-9.4409	-11.428	-8.2832	-9.464	-10.884	-9.0614	-10.418	-10.338	-9.3005	-12.978	-11.265	-11.532	-9.0743	-9.232	-12.78	-13.021	-9.192	-5.9884	-10.349	-6.8869	-8.0104	-8.5931	-9.1586	-6.5049	-9.4883	-8.983	-9.2093	-8.6569	-7.2032	-7.1852	-6.3413	-9.943
-12.278	-12.526	-15.675	-10.117	-13	-12.395	-9.1555	-10.144	-9.042	-14.794	-14.744	-12.88	-11.224	-13.06	-13.56	-13.764	-13.993	-13.712	-11.596	-12.419	-13.652	-15.853	-13.927	-14.287	-15.145	-12.314	-13.585	-11.344	-10.138	-12.153	-13.095	-15.671	-12.81	-8.5782	-15.253	-14.394	-13.06	-14.001	-14.046	-13.312	-13.979	-13.221	-13.886	-12.668	-16.819	-13.343	-11.483	-9.1253	-12.249	-11.786
6.9888	8.4907	5.9549	4.2414	7.8203	5.4895	2.0302	4.757	6.2628	9.5331	4.2895	5.1689	1.4556	1.1818	5.4447	5.0538	4.1312	5.1528	4.1055	6.3337	3.6044	6.822	5.7779	7.1618	5.687	7.1342	5.0973	3.8921	3.5413	6.3468	4.9307	3.0476	7.2506	6.2397	6.7545	5.2295	5.9174	6.0857	3.8806	7.1504	6.4724	2.1945	5.9294	8.0335	5.9758	7.615	9.9657	5.8763	4.1014	5.0747
0.43821	-3.8977	-0.62032	-4.0601	-4.3647	-3.8822	-4.1217	-2.785	-2.6035	-2.2302	-3.2991	-2.9721	-3.9959	-3.159	-0.1346	-0.022011	-2.6391	-3.4954	-2.2868	-0.95574	-3.2912	-2.1295	-6.7511	1.8239	-2.7794	-2.6395	-1.4183	-2.9497	-3.0007	-3.9257	-3.9304	-0.21054	-0.58903	-3.8781	-2.0404	-3.8541	-1.9867	-1.0295	-2.7149	-3.1942	-4.2885	-0.81786	-5.5061	-5.3876	0.13774	-2.4558	-3.7681	-0.96243	-3.4695	-5.5673
-2.2708	1.4022	1.0647	1.3139	-0.59445	-1.1307	-1.8104	1.9978	0.80854	-2.1536	0.15827	0.85765	0.50496	1.3641	-0.031679	0.093767	3.3314	0.050144	-1.0193	1.5661	2.2077	1.6267	2.4538	1.0363	-2.7471	-0.78808	0.49546	-2.3274	-0.11711	0.0026931	0.10067	2.234	-0.56347	-0.70633	0.75887	-0.73649	1.6781	1.1705	1.2011	0.48348	0.18952	-0.10305	0.20733	0.20371	0.019311	-2.8454	3.5728	-1.1515	2.9425	0.75022
-2.657	-4.6509	-5.7704	-2.654	-1.8937	-4.5127	-5.2638	-4.1013	-6.2506	-0.16121	0.15524	-3.7445	-1.9517	-2.9281	-0.47284	-3.6561	-1.6276	-0.91126	-4.2726	-3.3862	-4.2217	-4.0457	-3.7187	-1.1431	-5.4415	-3.0248	-3.2133	0.27609	-2.3899	-4.2329	-6.9249	1.871	-3.1486	-1.0563	-2.0282	-1.0551	-3.4246	-3.2403	-4.4289	-2.114	-2.7724	-0.45072	-2.1901	-4.1675	-3.475	-4.9421	-4.0249	-0.92579	-0.66106	-0.062192
8.8961	6.8234	9.0751	7.8137	11.082	8.3429	8.2012	6.0999	11.479	6.8094	5.2922	11.215	7.6774	5.1061	9.7683	7.3519	8.6428	7.4993	10.179	8.94	11.087	5.0151	9.1352	9.163	7.1419	8.0822	8.0572	6.0617	9.3334	4.6872	7.465	11.561	7.4299	9.2542	9.5279	7.0109	7.418	4.7603	9.4295	8.6526	6.5682	8.7651	11.532	7.211	9.4758	8.0545	6.9209	10.578	8.5826	6.3487
-14.557	-11.938	-11.518	-9.6203	-10.235	-10.161	-10.494	-10.221	-8.7047	-9.2501	-16.699	-9.9957	-11.546	-8.574	-11.812	-11.136	-11.753	-13.537	-13.859	-9.7214	-13.692	-13.696	-12.759	-11.455	-14.107	-10.901	-12.306	-10.139	-11.699	-9.5382	-8.9974	-7.5681	-12.655	-6.7209	-10.339	-9.827	-12.109	-10.342	-13.547	-11.879	-12.061	-10.749	-11.176	-10.694	-12.535	-12.026	-12.846	-10.393	-13.731	-14.401
-13.969	-11.693	-12.136	-8.3238	-9.6229	-12.34	-11.362	-10.408	-9.6959	-9.7097	-7.4199	-11.356	-8.7034	-13.197	-7.9427	-11.816	-11.82	-9.9008	-11.01	-10.977	-9.4579	-13.579	-14.9	-12.327	-12.045	-12.702	-10.312	-10.663	-10.662	-10.854	-14.517	-11.705	-10.874	-10.383	-8.959	-10.993	-10.617	-13.063	-15.975	-11.463	-12.349	-9.6186	-11.408	-8.9041	-9.3092	-14.962	-11.54	-10.133	-12.093	-8.7094
-3.0737	-0.72113	-2.2846	-4.6005	-3.2539	-0.6783	-1.0786	-0.47479	-1.7625	0.74363	-1.393	-5.214	-3.3308	-2.4208	-2.5661	-3.8534	-2.6685	-2.8514	-5.3376	-6.7579	1.3873	-3.3067	-2.5704	-0.76912	-2.611	-3.6856	-4.1716	-3.6694	-1.9934	-6.9102	-4.8472	-5.1307	-1.0412	-5.0936	-2.599	-3.1575	-5.057	-4.0217	-1.4698	-2.956	-5.1221	-4.8899	-1.3457	0.46579	-2.0923	-3.2711	-7.3733	-5.2278	-2.8351	-0.74425
7.7541	7.35	8.3901	7.4535	6.6058	8.0876	6.6734	5.8672	10.488	8.7428	10.474	8.9353	10.572	5.491	6.9384	6.938	8.5201	8.2898	9.8122	8.9943	8.3365	6.2865	9.736	9.3903	7.1375	10.828	7.0513	6.8483	6.8949	6.7018	7.49	8.3533	8.5928	7.7934	9.6384	4.4209	7.8219	6.962	8.6658	7.8578	9.609	8.6176	8.8869	8.665	5.2363	7.6394	7.7765	11.171	8.1006	7.8792
-15.147	-16.159	-15.49	-15.484	-16.125	-16.303	-12.565	-15.764	-17.59	-15.079	-13.956	-13.58	-11.573	-10.091	-14.874	-12.246	-13.983	-13.029	-14.161	-11.411	-11.619	-13.447	-14.754	-14.167	-10.812	-14.676	-15.169	-15.402	-16.925	-16.72	-15.767	-16.647	-15.044	-13.291	-13.194	-15.63	-11.907	-13.846	-14.938	-14.498	-16.338	-15.29	-16.268	-14.246	-15.896	-11.906	-14.447	-14.581	-14.463	-14.692
1.6753	2.9782	4.1394	2.0134	2.8973	2.7603	2.2957	5.2429	4.0331	0.25721	3.1921	2.6252	1.4816	1.8359	-0.779	-1.0499	3.1159	2.8086	3.5156	2.0284	4.3568	2.9332	-0.3645	0.05318	3.7036	1.3028	1.6172	2.7803	-1.4064	2.0018	1.5209	2.9463	0.68478	-1.6566	2.0819	2.0149	0.9345	1.8018	0.54848	1.0027	1.7923	4.4712	2.5161	4.7714	2.6412	-0.76268	1.0886	5.0998	-1.2668	0.51017
-5.6677	-1.8067	-5.8462	-2.9237	-3.2323	-6.0481	-6.0787	-4.7776	-2.3856	-2.8032	-5.3467	-5.8124	-4.5523	-3.017	-5.7	-3.7685	-4.2464	-4.1656	-4.296	-3.3933	-1.9683	-3.581	-1.5013	-6.8819	-5.7459	-5.6042	-2.9348	-5.8868	-9.0333	-6.1887	-3.7873	-2.7049	-3.1882	-5.6724	-5.5531	-2.0239	-2.6153	-3.1412	-3.7477	-3.4687	-2.8251	-3.0858	-6.7555	-3.9567	-4.624	-3.7617	-0.4754	-3.8992	-5.0511	-1.1979
-3.5093	-1.9913	-1.3706	-0.10788	-0.90181	1.4598	-2.8754	-0.68465	-0.5728	-3.6511	-7.5005	-5.6254	-3.1867	-3.4663	-1.691	-3.364	-4.8218	-2.0633	-3.6285	-0.64224	0.25741	1.3645	-0.3275	-2.5973	-1.5998	-1.6634	0.94422	-2.4241	-2.9523	-5.3518	-5.5931	-4.0615	-2.9713	-0.41419	-1.9391	-3.813	-4.1146	-1.6658	-1.9328	-6.0329	-4.56	2.4124	-3.2674	-5.3568	-3.7746	-2.7828	-3.3778	-2.6225	-2.1616	-5.3418
-0.33508	0.46634	-3.9613	-0.15881	2.1723	-0.45587	-2.5911	-1.2987	-1.6516	-1.4242	-0.6616	0.048265	0.13418	-2.2505	-5.0629	-1.2979	-2.4838	-3.6157	-2.4949	-0.9202	-2.9485	1.5363	-3.0625	-0.047833	-2.7522	-0.1688	0.99353	-2.0778	-1.6225	1.2415	-0.65328	0.030145	-1.9972	0.75075	-4.0457	-3.1942	-4.3142	-4.512	0.80769	1.6372	0.65604	-0.1629	-2.5403	-0.14722	-0.25976	2.2193	-2.3526	-4.923	-2.6981	-1.3888
-1.0551	-0.13739	0.21001	-0.3711	-1.4317	2.1514	-1.5211	-0.74308	1.9731	-3.6657	0.095888	-4.9016	0.75938	-1.1654	-2.0874	-2.447	-2.3806	-1.4751	-3.3307	-3.641	1.3289	-1.7127	-3.7212	-4.0202	-1.7543	1.5777	-2.181	-1.3494	-2.196	0.27254	2.7317	-4.901	-0.4499	-2.907	-3.0811	-0.769	-7.4491	-1.4545	-3.8683	-2.3503	0.29552	-0.087055	-4.3486	-2.1649	-0.82047	-2.4216	-0.78684	-0.3442	-0.68841	-1.8833
-4.4898	-7.525	-5.0004	-5.9021	-5.3672	-5.0729	-6.1629	-5.4977	-4.419	-4.7851	-6.7904	-9.5608	-6.9164	-4.4858	-4.6701	-8.0174	-6.7561	-6.0534	-5.3269	-5.9864	-5.001	-4.7511	-7.1464	-5.7859	-4.8969	-5.7359	-5.0957	-4.4567	-2.7786	-4.4385	-7.2482	-4.776	-9.2842	-5.6188	-7.0084	-5.9658	-5.7948	-6.7568	-5.1011	-3.4304	-8.7444	-8.0463	-3.9796	-6.9711	-5.7627	-3.6525	-7.7811	-4.3323	-6.5013	-6.6918
-12.406	-13.568	-13.319	-12.565	-13.527	-12.305	-12.388	-10.648	-12.355	-11.979	-14.055	-11.547	-12.394	-12.383	-11.608	-13.045	-10.947	-15.188	-13.386	-14.116	-13.452	-13.458	-12.944	-15.458	-13.534	-15.056	-13.626	-15.176	-10.999	-13.75	-10.879	-11.232	-13.663	-15.435	-13.788	-14.671	-12.36	-12.852	-14.052	-14.193	-14.365	-11.407	-14.367	-13.951	-12.022	-11.004	-13.695	-12.658	-12.811	-14.621
-11.901	-12.148	-8.674	-12.969	-16.303	-10.351	-10.926	-10.899	-11.428	-13.222	-10.696	-10.04	-12.514	-15.531	-11.695	-14.125	-14.333	-14.144	-10.27	-12.291	-13.637	-10.322	-11.943	-13.394	-11.713	-13.267	-15.422	-11.774	-16.265	-10.624	-11.456	-12.649	-16.02	-12.402	-13.544	-15.299	-10.411	-11.76	-10.26	-11.892	-12.047	-9.7089	-14.336	-12.078	-10.954	-14.89	-13.639	-11.939	-13.492	-14.777
0.1275	-0.95852	-0.84626	2.5536	0.25277	1.4646	1.9766	-2.0378	1.8095	1.391	-0.39492	-1.4787	1.8966	1.2399	2.172	2.2624	1.3712	-1.7718	1.0295	2.2176	-2.164	0.22003	3.5207	0.75498	-0.49783	-0.14951	-3.2146	-1.1602	0.97459	-1.3337	-2.3413	-0.075224	1.7189	-2.3393	2.2032	-0.16161	-1.0021	2.3462	-1.1912	1.556	1.2444	-1.1011	0.35952	-1.2037	0.85417	-2.0444	1.2265	-0.73468	0.21248	-0.27028
-5.2557	-5.3607	-2.174	-3.6654	-5.0497	-1.2134	-3.7605	-1.9073	-4.6078	-3.6953	-6.2365	-4.5823	-4.5603	-7.8739	-2.6007	-7.6946	-3.812	-2.4259	-4.6492	-2.4991	-2.9305	-4.5451	-2.638	-4.7607	-9.9722	-4.4034	-0.1941	-2.1589	-1.7319	-4.5572	-6.1477	-2.0712	-3.0246	-4.0671	-3.8059	-4.3306	-4.72	-4.5504	-2.9285	-3.4023	-5.2445	-4.6209	-4.9569	-0.81958	-1.6847	-8.5036	-2.5764	-5.5233	-2.8445	-0.44288
-10.878	-9.6202	-11.277	-9.7931	-11.069	-12.275	-13.058	-11.081	-11.43	-11.883	-12.433	-10.082	-10.957	-12.104	-10.046	-7.3042	-11.565	-11.703	-6.9478	-10.042	-10.374	-10.931	-8.8163	-10.684	-8.01	-9.5494	-10.672	-12.309	-9.4138	-10.97	-9.0661	-9.3468	-10.582	-8.1805	-11.616	-10.965	-10.945	-9.6224	-11.976	-11.181	-11.393	-8.5892	-8.7428	-11.786	-12.639	-9.0096	-9.8371	-10.207	-11.619	-11.015
-10.263	-10.179	-9.3935	-6.8091	-6.425	-10.499	-8.4802	-5.6061	-6.0445	-6.8799	-12.342	-6.7353	-6.4956	-9.2112	-9.2276	-8.8174	-8.1082	-8.0048	-7.5388	-8.0933	-7.9911	-5.8518	-7.6923	-8.0964	-6.092	-5.6725	-5.4455	-6.7646	-8.2577	-7.4728	-7.793	-5.1323	-7.5187	-2.8259	-5.8136	-6.2645	-8.3896	-8.8565	-8.8424	-8.5812	-9.7964	-7.7249	-6.9949	-7.4764	-6.8654	-9.7001	-6.568	-7.9591	-9.2741	-7.3715
1.4616	-3.1136	0.33732	0.60201	-1.433	1.0427	-1.3771	2.6821	-2	1.196	1.0253	1.8004	-0.98683	1.2385	2.1491	-0.0066	-0.45375	2.5747	1.5079	-2.2266	2.3763	-0.87404	0.7104	-0.89293	-3.4211	2.628	0.21576	-0.24563	-1.4572	0.037124	-3.9756	-1.1798	0.28428	2.4239	2.1854	1.088	0.69454	0.44607	-1.644	-1.4147	-0.74594	-1.9288	-0.92203	2.781	1.0997	-2.5545	-0.43339	2.6634	0.91794	2.5746
-21.006	-21.885	-22.791	-22.941	-21.504	-23.846	-23.437	-23.305	-23.155	-23.914	-24.408	-23.724	-22.78	-22.227	-22.081	-19.055	-23.031	-22.469	-24.67	-21.219	-23.709	-21.928	-22.731	-21.85	-20.656	-22.573	-22.113	-22.068	-20.484	-25.183	-23.19	-24.288	-20.245	-25.306	-21.469	-22.028	-21.44	-20.752	-25.913	-22.929	-21.838	-23.252	-21.781	-21.583	-22.866	-23.652	-21.577	-20.949	-19.087	-20.557
-0.25559	0.095435	2.125	0.24708	-1.4739	-1.1871	3.1184	-0.73636	-1.947	-1.247	-3.1663	0.71082	-1.8796	-2.7664	-0.79614	-1.5661	-1.3526	-0.95388	-0.39408	-3.2048	-0.99875	-1.3188	-1.7698	-1.1581	0.2828	0.28373	-3.3117	-2.9749	-3.4598	-4.6765	-3.5246	-4.9939	-1.465	-0.28307	-1.8946	-1.8205	1.074	-0.36817	-2.1242	2.0139	2.5549	-2.2777	-1.9435	-4.8879	0.36625	-1.474	1.48	1.119	0.63831	1.0889
-22.843	-22.034	-20.276	-19.391	-22.392	-26.321	-21.258	-22.264	-19.158	-22.148	-26.023	-22.527	-20.925	-22.512	-23.113	-23.619	-21.783	-21.86	-22.414	-25.772	-22.869	-21.606	-23.914	-18.907	-20.999	-20.802	-22.664	-25.489	-23.632	-20.277	-19.745	-23.532	-23.031	-24.372	-25.339	-23.653	-22.225	-19.202	-23.37	-24.551	-22.125	-23.08	-24.592	-19.766	-20.267	-19.684	-21.604	-22.371	-20.978	-21.234
8.3639	8.4842	6.9212	12.675	10.099	8.4174	7.0332	9.2835	8.7257	8.4629	7.9685	9.1826	7.4852	11.515	11.658	7.6739	9.1399	5.8609	5.5601	5.3291	7.7841	6.1575	7.1782	7.8972	7.2313	7.4201	9.2452	8.3655	9.4711	7.2414	11.31	9.5241	7.7294	8.9648	9.9971	7.429	9.5561	12.967	10.018	8.3369	9.8882	7.2792	7.6173	9.8775	7.1944	10.17	9.0438	10.837	7.0486	8.3255
7.7958	7.7453	6.4851	3.8702	7.3119	7.5998	7.9703	3.4301	6.6305	8.3744	5.1485	5.8259	6.9917	7.6967	7.3335	6.2823	5.2917	6.8793	9.1971	6.3829	5.6168	3.8724	8.8109	3.2612	5.5706	7.1206	4.5693	6.5127	4.3462	8.7448	8.9047	8.8451	5.2847	6.3074	4.88	6.7608	7.5873	5.197	8.3825	7.1495	5.2146	5.7079	7.8405	4.9579	7.0164	7.0762	3.7784	5.4358	5.8661	6.3037
-6.9361	-12.183	-14.209	-11.78	-11.017	-10.473	-11.668	-7.0528	-11.705	-10.827	-8.9805	-9.7677	-12.431	-10.767	-10.802	-11.922	-10.409	-15.422	-9.7045	-11.652	-9.8111	-11.776	-12.923	-11.072	-11.217	-11.8	-14.175	-13.279	-12.21	-12.427	-11.478	-13.449	-8.6891	-11.857	-12.585	-11.774	-14.151	-9.67	-10.746	-10.878	-13.45	-9.6608	-10.914	-15.262	-11.952	-10.553	-14.149	-12.238	-10.633	-11.608
-0.47807	-3.2178	-0.72073	-3.0439	-3.2407	-0.92049	0.46535	-2.5932	-2.7402	-2.6773	-2.0894	-2.9065	-3.7789	-1.4007	-1.2012	-1.9698	-1.8834	-5.8689	-0.59728	-1.9651	-4.2131	-5.9793	-3.1353	-2.0523	-2.4485	-2.8691	-2.6219	-0.68243	-7.91	-7.6833	-0.016188	-1.4408	-1.3993	-3.2554	-6.3347	-1.2484	-3.8089	-2.328	-0.86059	-4.0009	-1.7127	-3.4431	-3.484	-1.3467	-0.34291	-1.6236	-5.368	-3.1639	0.018372	-3.4223
7.9138	7.4637	11.97	8.2136	9.6607	10.092	8.576	8.5087	8.0963	8.5675	5.5028	7.3024	10.069	7.0457	8.4719	7.4065	6.845	8.1212	8.1075	8.9928	5.2988	10.027	6.1622	4.0778	9.3255	7.8744	7.3444	10.036	7.1432	6.059	10.186	6.6625	5.9168	3.6121	7.9604	8.7014	7.7268	6.4733	10.262	7.2501	6.8694	8.0733	8.3981	5.687	8.3959	9.8525	8.968	6.2849	6.032	5.3213
3.3105	4.5986	3.9483	6.8685	7.7663	2.919	2.6245	5.9024	4.5245	7.148	3.9219	5.1726	4.2616	6.8088	2.521	3.4467	5.4549	4.8801	0.41004	5.8679	3.383	6.3855	7.5589	0.41135	4.5363	4.876	5.9752	2.9241	4.2313	5.5723	2.974	2.8016	6.9534	6.0434	5.5438	7.5919	2.7218	6.2153	0.69106	4.9389	7.0171	3.0855	5.6033	8.1086	4.3594	2.2783	4.3941	7.562	3.2114	4.1572
-7.9539	-5.7126	-9.0363	-10.877	-7.9253	-8.5139	-6.9813	-8.9708	-8.718	-12.422	-9.1391	-9.029	-9.6674	-9.1934	-8.772	-9.3406	-9.5638	-10.372	-9.6067	-6.9922	-9.6604	-7.6512	-9.5143	-14.322	-9.6702	-10.867	-10.227	-12.897	-9.9807	-8.0531	-8.7455	-10.089	-8.7999	-8.0084	-9.0699	-12.195	-9.7126	-8.4445	-9.4051	-7.74	-11.185	-7.4752	-9.1519	-12.223	-10.15	-8.9757	-10.689	-9.3993	-9.9092	-9.1482
-0.94821	0.28468	0.72458	-1.7284	-0.98853	0.12582	-2.8812	-1.7179	-0.89477	-2.6744	-3.367	-1.2652	-2.5006	-0.55836	-1.3185	-0.59736	0.12931	-1.0847	-0.29966	-0.61276	-1.1363	-0.71846	-0.39391	0.059432	0.91462	-1.1411	-0.80323	-1.3488	0.092112	-2.0962	-2.0578	1.0736	-2.2181	-1.7792	-1.1275	-2.4256	-2.6052	0.64538	-2.6878	-0.50949	-2.2918	-1.9568	1.5685	-2.5997	1.2509	-0.19821	-1.9172	1.5728	-1.0586	-1.9233
8.6567	9.4998	8.4908	7.3631	13.133	7.2334	9.5419	6.529	8.3963	7.8459	8.6823	8.0449	8.5362	12.484	9.982	7.7118	3.5759	11.605	9.9013	8.0969	6.1506	9.1641	5.0739	9.9989	9.3868	8.6112	11.321	9.2233	7.7201	8.9483	8.169	8.0322	9.3855	7.1078	9.3068	9.0221	9.7499	7.5909	8.42	7.5261	9.0807	6.3627	9.3287	9.7813	9.4449	8.6557	8.586	8.1419	7.2828	10.502
-6.0168	-3.3735	-8.8364	-0.67498	-5.0735	-3.8232	-4.196	-6.7503	-6.2633	-2.7889	-4.4282	-1.6869	-3.9494	-5.1498	-1.2709	-3.2222	-6.3714	-4.9366	-6.1709	-1.4965	-3.0845	-5.1535	-4.5121	-6.7408	-3.0755	-5.4572	-3.4552	-1.1405	-3.1642	-4.2127	-4.3293	-4.8508	-5.2778	-3.3279	-1.9641	-2.0198	-4.3051	-2.8814	-4.9805	-1.7106	-3.9247	-5.2284	-1.7382	-5.2834	-2.9086	-5.0023	-3.0367	-3.2527	-1.7703	-5.1393
-2.0407	-0.90147	-1.4973	-0.84735	-1.9303	-1.7035	0.14723	-3.6327	-0.61243	0.18306	1.4607	-2.554	-0.17535	-0.27041	-3.1545	-2.6011	-1.5113	-2.6086	1.3096	0.46673	-1.3335	-1.9856	-3.0672	-4.0987	-1.8145	-1.148	0.77855	-5.2491	-4.1395	-1.7121	2.5145	-1.2138	1.224	-1.8476	-1.4244	-1.5684	-1.479	0.24696	-0.3925	-1.2247	-1.2123	-0.083204	0.95982	-6.536	-0.45227	-2.2301	-2.7992	-4.5023	-3.3006	-0.37289
3.0895	2.7823	-0.70074	1.5882	3.8126	-1.5861	-0.30455	1.2929	-0.36618	0.65833	1.1224	3.3221	-0.65505	0.23493	-0.83379	-0.13563	3.3663	1.1125	2.9588	-0.3187	3.5494	1.8208	3.3454	0.30447	1.7319	3.3017	-0.12004	-0.36252	2.7096	1.7482	2.1706	3.1424	1.0598	2.8933	0.17043	0.90513	2.6257	1.0853	-0.23495	2.7518	-0.035938	0.69848	2.1072	3.7695	2.8314	-0.85685	1.2992	2.847	2.466	1.3838
-1.0833	-0.54113	2.5092	3.068	2.2567	1.5484	3.0206	4.7222	-1.2368	3.5215	1.5191	3.1381	3.4638	4.6974	1.1072	-0.037271	-1.0417	4.1084	1.9227	0.41071	0.95504	1.0355	0.77103	2.1205	-0.50831	2.0606	3.1462	3.2086	2.7213	2.48	3.3254	3.9943	2.1308	1.6609	1.9284	3.3012	2.2412	-1.3721	1.6162	3.904	4.1373	-0.15399	2.0442	2.6601	2.7693	2.589	1.2839	1.9927	2.2069	1.5824
-0.58449	2.3357	2.1386	1.6945	-0.84692	0.17769	2.0638	-0.41501	2.3224	2.7046	2.7278	2.7137	4.9005	-1.4719	4.3515	2.7874	3.3037	2.9728	1.276	1.1286	0.73998	2.2999	2.6881	2.6246	2.355	2.6014	3.1034	2.8692	2.474	-0.23833	-0.28593	3.0473	4.2769	5.294	1.9865	3.3471	-0.13235	4.3711	2.6639	1.3503	2.0254	-0.42697	1.9699	1.9004	2.3028	0.043603	2.8756	-0.82322	-0.30759	-1.2429
-11.137	-11.229	-10.956	-10.917	-14.485	-9.8459	-12.677	-13.563	-14.202	-8.3492	-11.868	-13.084	-11.367	-11.066	-9.9279	-11.061	-13.104	-10.294	-12.899	-11.79	-8.5957	-13.076	-11.772	-10.225	-11.654	-11.162	-10.598	-11.879	-9.4258	-10.494	-9.4804	-8.5423	-12.488	-10.249	-12.201	-10.291	-12.578	-10.813	-8.2089	-8.6649	-13.01	-10.486	-9.523	-11.231	-9.605	-13.556	-12.693	-9.7484	-14.23	-12.938
-3.3104	-3.0305	-1.8276	-3.4838	-4.952	-2.5618	1.1555	-2.1739	-0.90376	-2.9324	-2.1318	-1.9364	-3.7636	-0.35924	-2.0347	1.4017	-3.4527	-3.2018	-4.281	-2.9205	-1.192	-0.85415	-3.9011	-2.8153	-2.8795	-1.4371	-3.9567	-0.65492	-2.3234	-4.0878	-0.60888	-1.1169	-1.8822	-4.6227	-2.2502	-4.4473	-0.029798	-4.4202	-5.0426	-2.2881	-3.6538	-1.713	-0.62269	-2.7054	-1.483	-5.3495	-5.1354	-4.6556	-5.6554	-1.2209
-5.0286	-1.9063	-6.1224	-4.5924	-6.4719	-0.92814	-3.7346	-4.0973	-2.8773	-1.4126	-3.9699	-3.3606	-1.934	-6.5829	-2.188	-3.2358	-0.33239	-2.4258	-2.4672	-3.3186	-3.3484	-4.4815	-5.2228	-5.2948	-3.405	-4.3938	-1.5527	-4.2941	-3.7336	-2.3984	-4.1314	-5.4651	-5.27	-0.1016	-4.2168	-6.5737	-0.437	-6.4079	-4.2145	-1.8122	-5.0434	-5.4371	-1.7123	-4.0177	-4.631	-4.5365	-3.0141	-1.3489	-2.3032	-3.4301
-5.1553	-8.5707	-3.732	-7.4519	-4.4412	-6.8386	-4.3302	-7.7535	-5.4483	-6.1797	-7.6515	-8.6908	-4.7532	-8.2915	-8.31	-6.8845	-10.057	-7.7157	-4.565	-6.5762	-6.2983	-3.3247	-7.6924	-8.431	-7.4229	-4.7592	-6.2824	-3.3669	-7.776	-8.7407	-6.8199	-4.4771	-6.1166	-5.593	-6.7442	-6.5624	-7.8206	-6.9653	-6.3205	-7.3078	-5.3352	-6.2888	-9.5934	-7.2557	-6.3664	-7.8647	-11.259	-5.3136	-7.2656	-8.305
-14.111	-14.362	-12.037	-11.346	-14.327	-13.629	-11.252	-10.984	-14.224	-10.304	-11.751	-15.792	-12.202	-13.617	-11.02	-13.428	-15.167	-13.965	-17.22	-13.648	-14.509	-14.628	-16.109	-7.9836	-11.594	-13.207	-14.338	-12.03	-15.456	-12.364	-9.527	-10.704	-13.261	-10.614	-11.854	-11.987	-14.376	-14.892	-13.544	-14.241	-11.67	-18.402	-11.111	-13.823	-14.209	-13.277	-12.161	-14.644	-13.542	-14.183
5.4546	4.4711	4.8399	3.0525	3.8525	5.1907	3.9799	3.6795	6.5158	4.0618	5.5603	5.8914	4.3451	2.8597	7.8603	6.0347	1.9685	3.3577	3.9356	7.3862	3.0167	5.8735	4.666	6.6445	4.1176	2.5637	5.5552	3.7797	3.0978	5.0229	7.8995	3.8952	4.1178	4.5949	5.5383	3.415	7.288	7.214	5.1435	7.1509	2.7103	6.5739	6.4862	2.6402	4.1962	2.6383	4.2739	4.0869	4.018	4.7799
-11.204	-10.902	-10.533	-10.756	-13.368	-9.4505	-14.602	-11.224	-12.582	-12.687	-14.657	-8.7327	-11.199	-14.405	-11.58	-11.095	-12.391	-8.3294	-10.929	-9.9806	-11.063	-10.074	-9.5597	-11.374	-11.543	-12.472	-13.802	-8.9028	-11.351	-10.223	-9.535	-11.236	-14.045	-10.843	-12.402	-10.502	-9.4045	-8.1233	-12.564	-13.988	-9.284	-9.2482	-10.089	-11.924	-9.2001	-11.74	-12.566	-11.03	-9.143	-10.523
-11.921	-16.091	-11.808	-10.852	-11.58	-9.395	-12.457	-12.606	-15.244	-15.812	-13.226	-11.964	-12.386	-15.115	-13.342	-12.321	-10.721	-14.614	-11.383	-16.128	-13.498	-12.944	-16.721	-12.135	-14.052	-11.704	-12.089	-12.503	-9.6647	-9.0144	-15.883	-10.99	-15.129	-11.206	-15.867	-13.88	-11.703	-12.981	-9.1684	-9.9297	-14.618	-12.152	-11.855	-9.6836	-10.198	-10.901	-14.447	-13.888	-11.677	-11.49
-3.9213	-3.3433	-0.93168	-4.2022	-6.8868	-5.1424	-4.9957	-4.0407	-3.0189	-3.8122	-2.1582	-1.8919	-5.1549	-3.697	-2.0505	-5.0054	-3.7272	-7.6875	-3.5084	-5.1945	-5.134	-0.9788	-3.5122	-4.4066	-3.1103	-7.6518	-3.787	-3.927	-7.0505	-6.7326	-3.7889	-6.6675	-0.94767	-4.3516	-1.8605	-6.0391	-5.078	-0.43805	-2.8542	-0.93339	-2.1986	-2.8096	-1.5871	-4.6893	-2.1745	-4.2327	-3.199	-1.9248	-4.3031	-6.6733
-10.926	-8.4162	-8.6889	-9.7166	-11.487	-5.6723	-8.8043	-5.4475	-9.0987	-6.2303	-7.9762	-8.6787	-9.9199	-7.1645	-8.7439	-7.9823	-10.338	-5.8978	-7.6605	-9.0674	-7.7638	-13.93	-11.613	-8.2977	-9.7902	-10.627	-8.9935	-10.206	-6.8739	-11.919	-5.1329	-11.013	-9.9615	-8.6301	-10.229	-9.6695	-6.7809	-11.846	-9.5575	-10.538	-7.3067	-10.012	-8.2031	-12.927	-8.0118	-10.567	-7.6437	-8.1927	-8.8706	-8.3092
1.9491	0.92503	0.87541	-1.1954	1.5723	-0.45133	0.85097	0.75415	-1.7013	1.1663	2.5277	0.96035	-3.1028	0.21322	-1.1567	-3.0553	-2.7665	0.27804	-2.5259	-2.0242	-1.1191	2.2205	-0.046427	-1.9464	2.1874	2.1374	0.92533	-1.7789	2.6169	0.98922	-1.3065	1.1745	-1.0959	-0.54935	-1.6982	-0.76932	-1.5638	-0.44837	-0.078431	-0.52087	-1.33	0.59978	-2.289	1.6877	1.6943	0.19716	3.9116	-0.10184	0.22958	0.66911
-16.088	-17.224	-16.888	-14.623	-15.149	-16.337	-17.076	-15.117	-14.181	-14.175	-14.155	-15.806	-13.907	-15.825	-17.048	-16.781	-15.18	-11.022	-13.773	-14.035	-13.448	-15.104	-14.4	-17.82	-15.794	-16.606	-14.552	-13.747	-12.947	-15.092	-15.104	-15.905	-17.857	-14.435	-13.794	-14.356	-13.76	-16.288	-13.105	-15.715	-15.54	-10.008	-14.197	-13.873	-14.249	-18.306	-14.575	-17.878	-13.954	-13.792
9.1344	11.172	7.8885	7.6562	9.781	6.4821	8.7902	7.7586	5.9067	6.5622	9.3482	9.7778	9.0278	8.4829	6.6655	9.8808	8.7167	9.3451	9.9625	7.7896	6.862	8.2402	10.114	13.285	9.8437	9.7824	6.9708	8.454	9.9789	10.097	10.91	6.7226	8.8725	9.2399	11.542	12.015	9.8282	9.9164	9.3405	7.1285	11.172	9.2423	6.505	9.2806	7.5132	6.2635	6.9291	8.2015	9.7634	8.9365
2.6696	-1.129	2.1336	0.45903	0.61352	1.4711	0.72603	0.019598	0.0764	1.8973	2.159	1.3702	2.1516	-0.88275	2.0185	1.2271	0.17073	3.092	-1.8273	3.0339	3.231	5.8393	0.13033	1.951	0.9133	3.405	1.6067	3.8217	2.9619	3.57	1.8755	3.479	1.8305	1.0911	0.90704	2.0524	1.413	2.3858	2.6177	3.4303	0.55165	3.1697	4.1526	2.4026	-1.27	6.4759	5.1366	-0.40294	1.7231	5.4598
-2.488	-5.6442	-1.5754	-2.2884	-2.5397	-5.118	-5.7415	-0.077242	-2.1368	-0.48485	-5.6197	-0.31274	-0.55071	-5.9758	-2.2133	-5.9517	-2.116	-4.5332	-0.88561	-5.5215	-3.8376	-4.0521	-0.99311	-2.084	-4.1412	-2.0526	-0.78596	-3.4668	-0.81883	-2.6559	-1.4476	-1.0488	-2.5632	-2.9313	-1.6952	-3.4376	-5.5005	-3.1655	0.36334	-5.8848	-2.3896	-3.2268	-6.637	-4.469	-2.8384	-2.7024	-1.804	-3.2475	-4.2025	-4.2942
-1.8684	-1.974	-7.1523	-5.4392	-2.2093	-1.3819	-5.5664	-1.8347	-3.7223	-1.6624	-1.9763	-7.2015	-2.7927	-2.7699	-5.4592	-0.25184	-4.3241	-1.3153	-3.6718	-6.746	-2.0138	-6.8325	-5.732	-5.8833	-3.1085	-6.3894	-5.3922	-4.6307	-1.7741	-4.9698	-3.0368	-4.6772	-4.7675	-2.1405	-4.4539	-3.4758	-4.5058	-1.9742	-3.7396	-4.3167	-4.7471	-2.74	-0.76683	-3.5383	-4.7291	-4.693	-3.1885	-1.8865	-1.9958	-5.7726
-0.65063	0.23073	-2.0142	-1.1154	-4.6474	-2.7263	1.2529	4.3609	-0.76746	-1.1476	1.0796	-1.1453	-1.0827	0.1414	0.27885	-4.0906	0.35431	-0.58152	2.1118	-3.9025	0.87337	-1.1817	-0.92244	-0.13922	-1.5998	0.98621	-0.88949	0.9827	0.43211	-1.8454	3.1065	-0.42673	-0.48871	-4.0462	-0.39492	-3.1674	-5.0634	-1.5345	-0.32143	-2.1964	-3.6228	-1.0367	-1.8827	1.5912	-3.8976	-0.49985	-3.4296	-1.3229	-3.0822	-0.76116
-19.985	-22.839	-18.752	-20.426	-22.458	-23.427	-21.691	-18.992	-17.796	-19.314	-18.524	-17.64	-18.748	-20.408	-18.065	-22.677	-19.978	-18.591	-18.553	-20.746	-18.779	-20.216	-21.276	-19.262	-19.761	-19.847	-19.08	-24.43	-23.872	-18.725	-19.792	-19.564	-22.189	-21.516	-19.88	-21.287	-19.177	-22.844	-20.783	-21.064	-19.875	-24.624	-20.728	-18.805	-16.895	-19.313	-22.17	-20.493	-21.512	-21.788
0.95072	4.591	-0.071215	2.1388	3.401	4.0388	4.0447	1.0993	-0.10453	3.572	6.5489	4.7776	3.7267	3.2418	1.6831	2.3561	5.4139	1.6101	4.5523	3.064	4.9962	-0.067713	4.9172	2.7215	3.3645	3.8365	4.4969	1.2722	1.2829	3.0692	2.4585	3.1211	4.1885	3.0755	2.4191	5.2358	2.9408	3.6049	0.40968	1.9632	2.6936	1.4226	2.0564	2.9134	0.28002	1.89	1.7617	-0.19666	1.4385	5.3256
11.423	9.2838	9.4279	10.821	12.773	10.034	5.9632	8.685	10.75	7.6958	8.1826	11.168	11.048	10.579	8.3992	10.738	8.3538	8.2993	11.838	9.9602	9.6877	12.293	9.5211	6.1007	9.8937	9.163	11.276	7.8845	9.9983	6.4336	10.665	11.54	7.9217	6.5021	10.262	13.579	10.092	10.944	9.5714	7.4846	10.316	13.922	11.697	6.0883	10.956	9.7275	11.319	10.718	10.669	12.702
-4.605	-6.8106	-1.9341	-5.6895	-5.6408	-5.8445	-5.3099	-5.6014	-6.4001	-3.6036	-5.84	-4.1549	-8.0742	-0.63645	-6.9005	-8.2673	-4.9717	-2.1397	-5.2142	-4.1285	-7.295	-8.1517	-2.8404	-4.0195	-4.8338	-1.719	-5.2491	-4.6339	-3.5385	-3.1018	-7.5671	-5.9213	-1.7658	-6.3802	-1.909	-2.4775	-3.429	-3.4031	-3.0538	-3.75	-8.1997	-1.8887	-5.504	-2.7634	-2.8878	-3.9792	-5.8197	-5.3267	-8.4151	-5.079
10.099	8.4872	7.9602	7.1839	6.118	3.7717	8.5578	5.6114	6.7234	12.427	8.8648	6.189	7.7308	5.1632	5.7263	3.8231	8.9206	7.431	3.533	7.7458	7.4103	7.0057	7.3769	4.9411	10.177	8.1869	5.0548	6.1406	8.9344	8.3225	8.9212	7.5707	8.5581	3.4473	6.3841	4.8312	8.3025	4.6572	2.9529	6.112	7.6043	5.9636	3.1154	6.9796	5.9716	8.9705	7.4091	9.3685	5.4253	7.7826
0.94874	0.1303	2.7191	4.6719	4.2585	3.2538	1.4791	5.6503	3.1359	-0.039512	3.439	2.2285	3.0736	0.85507	1.3752	1.5051	-0.28991	5.0155	-0.5007	1.6458	2.1017	4.1721	6.8084	2.0248	3.7422	5.234	-0.42729	3.7952	0.53527	3.5912	0.98801	1.91	3.2705	1.8514	0.46226	4.0946	-0.33554	6.1934	-0.0646	4.4871	1.0126	3.425	1.2939	2.4022	4.7301	-2.0046	2.6276	0.49262	2.5339	3.0681
-4.6166	-6.4688	-1.282	-1.7849	-4.4084	-1.5448	-1.641	-3.2557	-2.9664	-5.3651	-4.4191	-2.5965	-1.5074	-3.9926	0.19118	-3.4684	-2.2929	-2.8333	-3.4251	-3.959	-4.0101	-0.18955	-1.7261	-6.2401	0.072968	-3.4769	-1.181	-5.0436	-5.0275	-2.6177	-4.2968	-2.513	0.12671	-5.73	-1.9942	-4.0807	-0.93353	-2.6829	-4.703	-3.2951	-4.6205	-5.5215	-1.5396	-0.75091	-2.531	-2.5094	-0.4207	-1.0372	-0.16738	-0.56068
1.3729	-0.30401	4.2298	3.923	3.8371	2.9298	0.032138	0.84219	3.0902	-0.49888	-0.27775	1.1792	1.4523	2.4291	3.8073	1.846	0.17523	0.42753	1.7351	2.9037	2.5738	1.9338	2.186	-0.34503	-0.0032864	0.62077	3.4432	2.0557	0.41538	4.5294	0.14174	2.3366	-2.1552	1.1464	0.83551	4.6254	0.33952	-0.54407	1.565	0.38352	0.72379	0.23559	2.5024	3.8315	1.7948	1.1668	2.2622	3.0753	2.917	2.3359
-4.2506	-7.0535	-5.1733	-8.2768	-8.551	-5.059	-6.4695	-2.9078	-7.2983	-5.8797	-9.3238	-6.267	-5.4108	-6.2239	-6.5936	-7.4923	-7.0705	-5.8837	-6.2758	-5.2688	-9.2086	-7.5584	-7.9778	-3.8043	-4.1605	-8.8474	-4.3618	-7.2346	-8.5538	-6.5494	-8.9042	-4.433	-3.22	-5.8172	-7.0701	-1.502	-6.5374	-5.9021	-5.1072	-7.0065	-6.774	-8.4395	-7.6388	-7.9233	-7.4792	-6.1688	-8.5774	-6.6064	-4.5519	-4.8924
-11.691	-13.272	-12.799	-8.4386	-15.058	-10.852	-11.635	-12.402	-4.9669	-11.4	-7.375	-10.027	-10.194	-11.896	-13.339	-8.7883	-10.265	-8.9604	-8.7525	-7.5927	-10.336	-9.1091	-10.514	-9.9947	-10.107	-8.1409	-14.057	-9.7686	-9.9842	-11.652	-9.7061	-11.498	-10.583	-8.3561	-8.2398	-7.6393	-8.0574	-7.911	-11.008	-9.1254	-7.957	-10.097	-9.9364	-11.108	-13.003	-13.74	-12.669	-10.134	-10.785	-9.4321
-8.9822	-12.319	-9.6658	-13.62	-7.0643	-13.934	-13.767	-11.06	-13.969	-7.7073	-10.286	-15.236	-12.894	-11.104	-10.619	-10.091	-12.441	-11.122	-12.608	-12.889	-8.7492	-10.064	-10.374	-15.044	-14.079	-11.242	-11.642	-12.837	-14.597	-12.413	-11.808	-13.843	-15.539	-8.8997	-12.492	-12.749	-12.144	-13.564	-13.074	-11.298	-5.4771	-14.239	-11.609	-10.324	-12.565	-16.788	-12.558	-9.1677	-8.9304	-12.06
-0.43135	1.5431	-0.072707	2.2135	-0.45999	1.6869	0.57849	2.9913	-0.19233	0.5982	4.7078	2.0695	1.4968	2.2708	-0.76357	-0.061838	0.29016	-0.61783	2.5276	1.9105	0.76644	0.93901	2.7895	-0.76438	2.4917	2.0356	0.70557	-0.88977	0.025466	1.9699	0.028085	2.9024	0.80004	-0.7203	5.3484	0.067759	3.1164	2.9118	1.7596	1.2485	2.8433	0.28528	4.3827	3.0117	-1.2254	1.0619	3.2095	0.34855	3.1036	-0.024392
-2.1379	-2.9477	-1.3827	-3.449	-0.53719	-2.622	-1.6128	-0.31163	1.3058	0.77598	-1.0618	0.058699	-3.5533	-3.6541	0.9727	-4.3808	-2.1337	-0.3538	-1.55	-4.7864	1.0642	-0.44021	0.93975	0.063421	-0.47959	0.63777	-0.49174	1.3748	-3.6326	-1.3819	-1.0714	-2.8808	0.78644	-1.1856	-0.39391	-3.4266	-5.8953	-0.85817	-3.7916	-3.2235	-2.1651	-0.13335	-3.5026	-2.5887	-2.9967	-3.3671	-2.1224	-2.1649	-2.4737	1.119
-1.4656	-1.8193	-3.2301	-0.95228	0.60743	-2.112	-0.5839	0.54116	3.0852	-3.3482	4.6547	0.98265	-0.67688	1.5273	0.62087	-1.1269	1.7085	0.85161	-1.3208	-1.6259	-2.0737	0.051884	-0.97911	-0.33561	-0.46664	-2.7843	-4.0306	-0.46412	-2.3574	-0.78876	-0.335	-2.1937	-1.607	1.355	-1.9933	1.0529	0.69717	-0.42409	-1.0285	-0.067096	1.0905	-1.1456	-0.16226	0.64254	-1.3698	2.5817	1.9821	-0.85006	-1.6371	3.0076
7.7874	9.9968	7.2131	6.8691	8.2075	4.8113	9.8761	4.6554	9.904	11.536	8.8419	8.6501	7.7173	11.432	8.1417	7.4493	9.5143	5.7917	7.8165	5.7457	9.3727	7.053	8.4622	9.6591	6.5751	10.264	8.0805	11.898	8.3018	7.9944	9.8746	8.2194	8.0141	7.1061	9.7312	13.224	6.4297	6.0607	7.851	9.8599	8.4773	10.635	9.4397	9.9983	10.091	10.792	6.6892	8.2053	8.6954	9.9772
-2.5918	-2.686	-1.0855	-3.7855	-4.9347	-2.7346	-2.4145	0.18577	-3.2244	-3.8821	0.56068	-6.5914	-2.9243	-3.8696	-3.316	-2.5637	-1.2031	-3.7544	-1.5671	-2.1194	-0.82386	1.6399	-1.1447	-6.0403	-6.1171	-1.2592	-2.5268	1.3153	-2.6582	-3.0913	-2.6579	-3.8932	-2.1923	-2.9823	-3.4658	-1.2968	0.93812	-1.4403	-4.408	-1.8153	1.4826	-1.9246	-6.6265	-0.13527	-2.5443	-1.0739	-4.0989	-1.705	-1.1054	-0.90388
2.4847	1.1133	1.0084	2.8437	0.80843	0.3463	2.2247	1.245	1.0056	-2.3399	1.2513	4.1683	-0.18402	2.3994	0.45566	1.2151	3.1614	3.6397	3.2134	-0.088575	1.457	2.3944	-2.1677	0.48597	-0.40098	2.82	-2.6236	5.4858	4.4757	1.5348	2.3755	0.89108	-0.55613	1.9172	-0.19532	-0.43683	2.6596	-0.47485	1.0424	0.86036	0.1965	0.14344	-0.78111	0.13205	-0.90552	-0.04452	2.6187	0.55347	0.81631	-0.138
-2.7308	-5.0143	-1.053	-4.364	-4.4581	-4.4603	-3.493	-3.0354	-1.2432	-2.9687	-4.7757	-3.8769	-3.0278	-3.9062	-5.4093	0.40773	-4.6746	-4.8316	-3.9734	-4.775	-6.1003	-1.7188	-3.3235	-4.0082	-6.6977	-4.9788	-3.4103	-5.3389	-3.0788	-2.1826	-3.2724	-1.552	-1.761	-1.5554	-3.6381	-6.8315	-1.9936	-1.6039	-2.9529	-1.3818	-4.553	-1.8604	-2.1112	-4.6679	-2.5997	-3.6372	-5.1454	-3.8531	-6.3575	-3.522
-8.4991	-6.9903	-7.3354	-2.6326	-4.1703	-2.5697	-9.3711	-4.8139	-6.5952	-7.0821	-4.9439	-5.971	-6.6648	-10.675	-5.1996	-3.4988	-3.1861	-3.0454	-7.25	-7.4478	-9.3808	-4.4758	-7.3508	-4.9953	-6.622	-5.8664	-2.6524	-3.0733	-7.3251	-5.2484	-6.9252	-6.2753	-4.0773	-6.856	-6.6802	-4.9041	-3.2315	-2.5571	-7.5283	-5.7355	-5.6172	-3.6828	-3.9558	-5.1076	-4.3728	-6.404	-4.9724	-5.5656	-7.0763	-3.4788
-0.10354	0.59879	1.0231	4.2077	2.0378	4.1295	0.77992	4.2196	2.1491	2.9275	3.0587	3.7979	1.1918	-0.019718	4.3357	4.9492	2.4091	2.7975	1.671	4.8125	3.001	4.7884	3.1746	-0.37559	6.3048	4.7399	2.1242	1.9829	0.60218	2.1798	1.5857	3.0151	5.4231	3.3277	3.961	1.2934	1.0289	2.4319	2.2735	4.9333	3.486	2.1711	3.5688	5.3316	2.7922	3.1972	2.0411	6.2262	1.863	0.55904
-11.635	-9.3536	-8.3703	-8.1787	-9.6717	-10.926	-8.2825	-10.585	-11.591	-12.069	-10.648	-8.4444	-11.833	-11.138	-12.194	-9.6151	-9.7157	-11.203	-10.733	-10.004	-7.8795	-8.4621	-9.3935	-8.3146	-7.296	-10.377	-7.776	-11.498	-11.717	-10.25	-10.305	-8.8398	-10.372	-10.721	-11.562	-6.9866	-11.916	-10.863	-8.609	-9.4546	-6.5621	-9.8348	-11.523	-11.017	-8.5074	-12.192	-11.558	-8.5814	-12.584	-11.132
2.1672	0.55409	0.46548	1.4724	-0.31963	4.5212	-3.5926	-0.47756	0.5656	0.63696	-1.0895	-1.1892	1.6773	3.2028	3.141	0.16219	1.7763	1.5916	0.43047	2.4394	2.2309	3.715	-2.4146	0.44853	0.84134	4.3599	-0.69875	0.75495	2.3036	10.087	1.4342	3.7571	1.3874	0.89122	0.41986	2.9536	1.5187	0.32457	0.80242	1.4859	-1.9475	-0.66418	2.7847	0.35621	1.1656	-0.28273	1.3037	4.2507	-0.32578	-1.1458
-13.414	-15.197	-12.986	-11.376	-14.199	-11.271	-13.088	-11.779	-18.707	-9.8792	-13.63	-16.787	-15.948	-11.954	-12.173	-11.668	-15.664	-15.451	-16.828	-14.72	-13.671	-16.127	-13.077	-13.585	-13.498	-12.347	-16.07	-14.335	-13.878	-16.292	-13.955	-13.141	-12.722	-14.86	-13.614	-13.868	-14.373	-16.653	-14.23	-13.125	-11.986	-11.589	-12.196	-12.854	-13.919	-16.046	-15.316	-15.369	-14.611	-12.515
-2.4504	-2.6913	-4.5136	-0.98242	-1.9531	-2.5409	-5.7996	-5.6185	-4.8983	-3.4748	-1.7152	-2.9516	-3.6747	-2.4463	-4.5051	-2.489	-2.7893	-4.8175	-5.2356	-5.3535	-2.6071	-1.6583	-2.0958	-5.7057	-3.3812	-2.7773	-3.5047	-1.9804	-3.4744	1.0046	0.94341	-4.6293	-4.7768	-1.7821	-4.8267	-2.3842	-3.7349	-6.817	-2.6266	-2.7804	-4.7583	-6.8402	-3.3221	-1.5517	-2.4663	-5.5303	-2.5857	-4.546	-5.2941	-6.4946
-1.8515	-2.4161	-1.7228	-1.7076	-2.4213	-1.9688	0.45388	0.43639	-1.3615	-0.72649	-2.9555	-1.6069	-1.9101	-2.8311	-2.0372	1.1252	-0.88374	0.8849	-1.3943	0.36738	-0.67231	-1.2193	-1.6352	-3.7768	-2.5339	-3.2381	-0.43666	1.3446	-1.2733	-0.95556	-2.9244	-2.0818	-0.42219	-2.6715	-0.51503	-3.8229	-2.2685	-0.0074404	-0.18617	-3.8404	-0.61284	-3.4717	1.8325	3.4501	-1.9881	-0.90083	-0.7207	-0.45594	0.45302	2.7101
-4.4736	-7.9072	-6.9407	-6.2801	-4.163	-5.9302	-7.9419	-6.2278	-4.2567	-10.37	-5.4062	-5.0824	-6.9655	-4.6616	-6.9993	-2.4499	-7.1073	-7.9754	-4.2374	-6.0916	-6.3288	-6.4931	-4.9953	-5.5869	-3.6274	-10.951	-4.5792	-6.6792	-8.9151	-4.8174	-11.184	-7.1679	-5.874	-7.7439	-7.1411	-8.8269	-7.2417	-6.755	-5.4811	-8.8827	-8.2599	-7.1534	-6.5424	-6.0225	-4.4603	-9.4141	-7.446	-2.2376	-9.5131	-4.3085
-6.4546	-1.9033	-4.506	-5.142	-1.1228	-3.2022	-1.1781	-5.6492	-2.7738	-4.1841	-1.1546	-0.51483	-0.80487	-3.1046	-2.6829	-5.8803	-0.92507	-2.9386	-3.5873	-2.1935	2.6546	-5.9673	-3.2694	-3.9726	-0.4485	-0.97831	-0.70326	-1.6348	-3.0696	1.0376	-4.8015	-1.9184	-0.59039	-6.4525	-4.7536	-2.0091	0.030207	0.4624	-4.1521	-3.5762	-2.4939	-4.3419	-3.62	-4.2312	0.14309	-0.87659	-1.9743	-2.5689	-4.5875	-0.20043
-3.5275	-1.9528	0.36305	-0.50321	2.5638	0.93006	-0.69137	1.8594	1.0832	0.34232	1.4179	-1.7886	4.2168	-2.4519	2.9079	1.7035	-0.89828	0.42461	-0.25517	0.84146	2.2521	0.96994	0.55966	-0.16288	-1.1814	2.5831	-2.2775	1.8175	1.8987	0.49857	-0.19521	2.8855	1.4448	0.73059	-2.1272	1.662	1.0933	2.8411	0.14591	2.8618	4.6183	-2.4437	0.65407	1.3392	0.93775	-0.18691	0.059759	-0.55485	0.016388	-0.50415
-12.345	-12.13	-10.096	-7.8924	-14.82	-11.591	-9.1255	-8.6023	-11.425	-10.866	-14.156	-11.871	-11.932	-12.344	-11.678	-10.496	-14.71	-9.9045	-13.087	-9.2294	-14.506	-12.437	-12.503	-10.622	-11.642	-13.419	-10.335	-13.7	-11.212	-8.916	-11.454	-7.5912	-9.5677	-10.885	-7.9048	-12.948	-10.205	-12.027	-12.669	-11.446	-11.919	-9.7557	-12.237	-11.319	-13.868	-11.188	-11.473	-8.392	-12.306	-13.994
-13.457	-12.023	-10.899	-10.75	-8.3692	-11.938	-12.025	-11.536	-7.2566	-11.675	-13.355	-8.6782	-9.6297	-9.4374	-7.8462	-10.105	-16.135	-9.5591	-7.3994	-10.358	-10.086	-12.475	-11.039	-11.753	-8.5959	-9.092	-13.282	-6.9943	-3.6825	-10.731	-11.2	-8.5106	-13.052	-8.7836	-10.56	-10.129	-9.8856	-11.773	-10.766	-11.227	-10.806	-11.95	-8.0633	-10.314	-10.739	-10.827	-12.788	-10.135	-11.487	-10.316
-12.177	-9.5759	-8.6665	-7.0174	-9.8925	-7.8967	-6.9817	-7.9612	-8.7289	-11.547	-10.964	-9.0472	-9.5774	-9.0046	-9.7742	-9.7741	-13.645	-11.709	-11.068	-9.7096	-7.0909	-7.5803	-8.0635	-9.1008	-9.1972	-11.345	-7.8442	-8.7642	-9.1586	-6.0175	-4.3208	-8.239	-7.7718	-9.4918	-10.445	-8.1888	-9.0294	-5.1631	-7.9834	-10.357	-10.453	-9.5594	-11.412	-9.6476	-10.692	-10.129	-9.6928	-9.1029	-8.3381	-9.4629
-12.77	-8.779	-11.913	-13.222	-12.273	-10.951	-12.259	-11.535	-8.2551	-13.062	-10.97	-10.476	-12.856	-10.471	-12.264	-11.343	-12.308	-13.933	-11.564	-11.162	-12.036	-10.411	-10.043	-9.2967	-12.048	-10.164	-11.848	-9.4712	-11.955	-15.937	-11.916	-10.88	-9.7099	-11.64	-12.822	-7.0457	-10.459	-11.875	-14.187	-8.4138	-10.247	-13.447	-10.997	-16.634	-10.209	-9.7588	-9.2963	-12.776	-11.725	-11.216
0.80894	4.2661	9.1422	5.0265	5.5521	4.304	4.7585	4.4405	3.4233	5.0292	2.7981	6.4548	5.1413	4.9028	5.8696	4.5381	5.2262	7.107	5.4668	3.5016	4.603	7.8437	4.5784	6.3846	3.7834	6.4563	8.0982	3.5566	4.9372	6.1376	4.7718	4.2864	3.8864	6.8404	7.1953	8.2865	9.8383	5.8553	4.2646	7.8654	6.8565	5.9266	6.5028	5.674	4.1673	6.2732	4.7234	4.0598	4.8644	1.6867
-11.167	-14.511	-11.287	-14.532	-10.302	-10.57	-11.793	-15.088	-12.349	-5.2348	-11.578	-6.1133	-13.284	-13.987	-11.462	-10.635	-9.3344	-11.044	-12.541	-16.722	-12.64	-14.063	-11.697	-11.006	-10.84	-7.6365	-12.714	-13.121	-9.9109	-12.123	-13.642	-13.267	-11.558	-11.648	-11.279	-11.498	-11.119	-12.043	-9.3762	-10.796	-11.314	-11.819	-6.6343	-7.5223	-10.467	-12.967	-12.263	-14.044	-8.8704	-12.951
-13.425	-13.424	-13.904	-14.135	-14.037	-10.858	-9.9387	-10.9	-11.405	-9.9243	-8.9241	-10.638	-9.1562	-11.336	-14.399	-10.579	-11.096	-10.299	-12.129	-12.565	-9.6061	-14.731	-12.393	-12.14	-10.909	-11.277	-15.488	-13.439	-11.172	-10.85	-11.93	-10.973	-12.927	-11.269	-9.8995	-10.227	-7.6597	-11.839	-8.8847	-11.45	-14.909	-11.677	-15.503	-12.207	-13.13	-9.6247	-12.975	-11.575	-16.45	-8.9654
11.124	7.9037	8.3809	12.757	7.6639	7.0655	7.5666	11.607	7.291	8.7303	7.3529	7.9864	11.423	8.4108	6.836	9.3969	7.1413	6.6337	9.0727	9.8199	6.5353	5.4305	6.8332	10.67	9.1324	9.926	5.8927	5.8074	7.0684	9.3722	8.11	10.318	8.5453	11.714	9.957	3.8859	9.0998	7.6801	9.6107	6.3748	10.644	10.106	8.7662	9.2267	8.4346	7.8309	8.4412	8.7631	8.1888	7.981
-6.1551	-10.625	-8.8405	-10.499	-10.776	-9.9664	-9.8831	-10.274	-9.6023	-7.7103	-8.8189	-10.67	-8.8412	-10.324	-10.786	-11.295	-12.586	-8.4017	-9.8445	-12.92	-12.242	-7.0318	-7.2702	-10.841	-11.35	-12.602	-11.741	-11.204	-13.609	-9.3634	-9.7102	-8.4723	-15.501	-10.527	-11.376	-9.9806	-10.562	-8.474	-12.604	-7.3662	-10.508	-7.6153	-9.4682	-10.404	-11.044	-7.4156	-11.892	-8.8585	-13.643	-10.532
-12.135	-11.823	-12.956	-11.925	-14.116	-15.341	-9.6694	-14.377	-12.893	-12.928	-10.982	-9.3514	-11.219	-12.126	-11.511	-13.651	-12.148	-13.515	-11.076	-14.162	-12.998	-13.22	-13.708	-14.086	-12.162	-16.1	-10.23	-10.045	-17.809	-10.349	-15.264	-14.246	-11.244	-14.554	-12.393	-14.823	-13.599	-16.465	-10.662	-14.718	-11.342	-12.049	-13.621	-11.592	-13.916	-12.747	-13.645	-15.746	-11.345	-11.614
3.4096	0.76634	3.4724	1.353	1.5782	-0.56229	0.11823	4.2406	1.3122	1.9116	2.1356	2.748	2.6252	0.26096	-2.1065	4.397	2.9924	2.2061	-1.123	4.0105	0.7782	5.6925	3.0287	1.998	3.7663	1.7957	0.5861	3.1026	1.1961	3.2947	0.3963	2.6278	-3.4767	1.1956	3.3152	2.6857	3.8585	0.45768	0.17146	0.58419	0.07941	0.80857	4.8299	-1.0821	-0.97314	2.5263	3.3202	1.6262	-0.050202	4.6493
2.3909	2.269	4.9268	-0.93901	-0.38123	3.2928	0.77383	2.9513	-3.8047	3.8206	-0.27705	4.2847	0.52091	2.1283	2.1197	3.3012	1.051	4.016	-3.3695	-2.1311	0.070874	2.2705	3.2998	1.8927	4.1243	1.3053	-0.69479	-2.622	1.4608	2.1574	1.2573	2.7485	1.8084	2.7709	-1.8752	-0.63267	0.65196	-0.040287	1.7768	0.4343	1.3554	1.4857	-0.34975	1.3239	2.3603	2.348	1.0493	0.040741	-2.5639	0.55913
-11.858	-11.706	-11.599	-14.315	-11.275	-11.099	-12.017	-13.118	-11.269	-10.892	-12.145	-11.788	-9.1897	-15.956	-9.7982	-14.439	-12.648	-11.149	-11.35	-12.258	-10.946	-11.87	-12.492	-15.233	-12.89	-9.9285	-12.949	-13.685	-11.385	-11.541	-12.219	-11.634	-8.9354	-13.461	-12.319	-10.778	-13.032	-12.742	-9.8153	-10.375	-11.444	-10.891	-13.443	-10.2	-13.784	-11.77	-13.051	-13.117	-9.1511	-9.1684
3.2047	4.3428	3.8176	0.74808	2.2002	-1.0461	2.3611	-0.059872	2.3314	-2.1586	1.135	5.9931	4.6514	4.2867	2.3641	-1.9657	2.7085	0.27101	1.8941	0.78575	1.0748	1.671	4.9798	3.347	2.8642	2.9963	1.5909	1.3656	0.88183	-0.46825	1.1628	1.8239	0.10567	0.37224	0.40491	3.0722	1.432	2.3587	1.6738	2.8114	0.34127	5.574	1.5301	2.1358	1.5224	4.579	3.4359	0.94128	0.89804	-1.523
-10.779	-8.1304	-7.5345	-8.4213	-7.4592	-4.4634	-9.9809	-4.2635	-5.4562	-6.9549	-10.981	-5.7004	-5.823	-8.5305	-9.9839	-5.2084	-7.0694	-4.9702	-6.5193	-7.5476	-6.9989	-6.3558	-9.2518	-4.706	-10.756	-7.0745	-6.4597	-8.1498	-8.5142	-6.5242	-9.3526	-11.813	-8.3242	-7.9224	-8.5733	-7.6845	-3.5914	-7.0799	-5.5085	-11.014	-9.7703	-5.5892	-10.632	-7.8802	-10.436	-6.6506	-8.0118	-9.097	-4.2538	-4.8229
-1.9902	-3.1768	-5.3213	-7.9301	-3.6132	-0.89681	-4.7711	-6.0448	-2.7213	-6.8199	-3.6078	-1.4047	-4.3106	-5.8077	-6.8697	-4.9155	-5.3591	-2.8905	-5.2015	-2.4042	-4.9297	-4.7925	-2.7154	-4.0803	-5.3859	-5.8529	-4.5083	-3.0741	-5.8067	-2.0902	-1.8889	-6.0364	-2.8011	-4.0645	-2.6642	-5.4633	-3.9984	-4.5872	-3.7333	-3.2704	-4.1269	-6.3368	-2.5598	-4.3686	-2.9323	-3.5014	-2.8504	-5.4838	-4.8603	-6.6529
-0.20454	0.41377	-3.4038	0.56359	3.7971	2.2238	-1.8575	-1.9372	-1.2772	-0.57042	3.6918	3.6357	-2.1894	0.57283	1.2655	0.46661	1.6988	4.3067	-0.29564	0.92689	1.8751	1.2351	3.7426	0.99068	1.0785	3.7065	3.1501	0.97958	-0.23704	0.69768	0.2278	-0.072197	0.40163	1.7463	1.6616	0.60998	3.8915	4.6075	1.4502	3.6065	3.1845	4.7445	1.6499	2.6077	4.2349	2.2131	-1.7832	1.4843	-3.3483	1.4105
-13.353	-14.624	-8.0972	-9.3943	-12.774	-11.933	-10.268	-11.406	-15.718	-14.76	-14.126	-12.232	-13.306	-11.134	-14.804	-9.6471	-14.909	-10.859	-11.275	-12.49	-10.811	-11.059	-10.918	-11.642	-13.833	-11.319	-12.754	-10.474	-10.424	-13.656	-10.89	-11.87	-10.504	-12.704	-14.007	-13.735	-12.81	-12.316	-11.212	-10.783	-16.654	-12.329	-10.05	-13.865	-9.9505	-11.268	-10.186	-11.501	-11.86	-14.433
-12.772	-15.387	-11.988	-10.23	-13.628	-13.392	-11.383	-10.078	-13.262	-16.685	-16.047	-11.586	-9.7397	-11.38	-9.6511	-15.486	-13.22	-13.08	-14.909	-10.208	-10.576	-14.105	-10.411	-13.702	-13.497	-14.233	-11.714	-11.315	-15.514	-12.393	-12.121	-14.815	-11.983	-10.628	-13.294	-10.458	-14.329	-9.2854	-16.144	-11.605	-11.657	-14.139	-15.238	-13.68	-12.803	-13.313	-13.973	-7.5185	-10.825	-8.4272
-11.888	-12.258	-13.813	-10.532	-10.913	-13.272	-10.302	-13.575	-8.7284	-13.967	-12.924	-12.642	-13.625	-15.575	-14.139	-10.242	-13.068	-12.054	-9.8551	-10.987	-11.498	-14.022	-14.283	-12.053	-10.674	-11.836	-9.7034	-7.7072	-10.387	-13.681	-12.042	-13.512	-12.716	-9.8186	-10.314	-11.004	-12.541	-14.825	-12.327	-9.5038	-10.37	-12.176	-11.762	-9.0554	-12.19	-9.8672	-10.397	-8.4073	-12.908	-11.268
-1.4666	-3.4147	-3.3742	-6.7973	-3.7382	-2.6929	-2.8889	-1.6102	-4.6963	-4.5601	-2.1933	-3.1709	-1.2651	-3.6783	-7.1226	-2.1175	-3.3453	-0.63472	-5.1057	-1.8009	-4.333	-4.263	-6.6743	-5.4631	-0.46996	-2.8068	-2.5261	-3.4143	-5.3405	-1.0606	-6.0304	-2.5542	-2.6768	-3.7723	-4.7343	-2.8294	-2.9956	-2.4477	-5.1372	-6.5281	-1.9241	-5.1595	-2.37	-2.735	-2.4377	-5.4633	-2.4918	-2.214	-4.7657	-2.7989
-9.8525	-13.128	-8.9339	-12.752	-11.154	-13.108	-10.083	-7.8699	-12.249	-12.282	-12.106	-11.053	-12.553	-9.4546	-8.6539	-13.769	-12.723	-10.928	-14.867	-13.876	-12.849	-12.406	-12.552	-8.7868	-12.063	-8.627	-13.468	-13.683	-9.855	-10.103	-11.366	-11.642	-9.281	-10.407	-11.92	-10.302	-11.723	-13.17	-9.9696	-13.904	-10.079	-11.549	-13.819	-14.259	-8.6557	-11.671	-10.409	-11.219	-12.09	-16.317
-16.5	-13.687	-10.302	-12.719	-12.437	-15.36	-13.284	-12.232	-14.564	-11.288	-15.035	-16.25	-16.221	-19.426	-16.398	-13.75	-14.088	-15.965	-12.459	-13.051	-16.473	-13.004	-14.49	-14.283	-13.467	-14.371	-17.943	-15.828	-12.059	-16.887	-15.44	-12.539	-13.672	-14.837	-15.163	-11.794	-12.962	-12.827	-13.793	-12.962	-12.258	-11.699	-14.164	-14.792	-12.18	-12.051	-14.366	-15.24	-13.049	-14.338
5.8703	4.7377	5.2846	7.3586	7.1228	4.771	8.9088	1.2933	3.766	0.87641	5.0239	2.6303	4.6817	6.4663	6.1476	7.8007	4.9624	3.0467	7.2413	1.7096	8.9241	6.0286	8.0627	7.2383	5.6146	6.3624	1.6828	4.2611	3.4227	4.6147	4.2895	3.9088	3.4108	1.6191	8.3993	2.3325	6.318	5.7592	3.89	6.1222	3.476	5.0217	4.3312	6.3904	5.9001	5.8969	8.3761	6.8964	4.237	7.097
-1.6177	-2.7504	-4.355	-1.9533	-3.3467	0.69279	-5.196	-3.1212	-4.6362	-4.5796	-5.5443	-1.5869	-0.22018	1.377	-2.9439	-5.8935	-0.81779	-4.4622	-0.30454	-2.059	-5.0783	-1.8461	-3.4167	-0.70214	-3.33	-1.6584	-1.6203	-3.3377	-5.9572	-3.6904	-4.9877	-0.78292	-1.4044	-2.8093	-3.8777	2.3665	-2.6934	-5.4833	-5.993	-3.3662	-2.6352	-7.5291	-2.5754	-2.9199	1.4763	-3.1941	-2.5485	-6.1106	-0.84546	-6.9302
-1.0134	-2.3095	-2.5715	-3.7699	-1.3101	-1.1898	-0.055879	-0.079019	-2.0086	0.99338	-1.4297	-2.3629	-1.3748	-0.98854	-1.1839	-2.0956	-1.4481	-1.9101	-3.6817	-4.1896	-2.4032	-1.3421	-4.2366	-3.8002	-0.21897	-1.5364	-0.35551	-2.7294	-0.54773	-4.3271	-2.5176	-0.5278	1.8171	-0.37618	-1.1739	0.35153	-1.7477	2.3945	-0.58298	-3.7932	0.89308	0.31886	0.83622	-1.9771	-2.2803	-0.70526	-0.40711	-1.0914	-1.6672	-2.902
3.795	6.1192	5.4418	4.9236	3.9023	4.0412	4.3361	3.5232	7.1063	2.8512	4.937	4.8145	3.6773	6.6664	6.1818	7.133	1.244	5.3012	7.0422	3.7526	3.5108	5.4368	5.1213	2.1379	4.0589	5.4617	4.4174	8.2291	4.8849	1.6365	1.4431	4.1859	5.1198	3.7416	2.4808	8.4799	3.9308	1.9684	5.3853	3.819	4.7204	3.9191	2.7982	3.3147	1.7089	4.8193	4.9887	1.5858	4.6731	3.2734
-8.9167	-9.799	-9.7112	-9.7115	-10.019	-9.0401	-11.792	-10.714	-13.148	-8.9152	-11.09	-8.9142	-13.479	-7.7041	-9.552	-12.733	-10.645	-13.293	-10.879	-10.289	-10.303	-9.8851	-14.442	-10.605	-10.859	-11.121	-9.9631	-5.9497	-4.822	-11.159	-8.5713	-8.787	-10.749	-8.9441	-9.8671	-12.57	-10.031	-8.5131	-10.993	-9.5475	-10.688	-11.041	-7.3275	-13.513	-11.162	-10.753	-11.094	-11.092	-10.604	-7.7953
-11.673	-13.913	-12.162	-12.668	-12.822	-11.47	-13.746	-10.494	-7.9184	-11.516	-9.2787	-10.124	-11.042	-10.042	-9.2734	-13.145	-8.634	-12.895	-11.768	-11.298	-9.9865	-10.408	-13.8	-15.709	-8.6556	-12.956	-13.248	-9.4198	-12.824	-10.86	-10.72	-7.0795	-11.79	-13.526	-10.882	-11.813	-12.521	-11.408	-10.377	-10.222	-10.051	-10.103	-9.4075	-8.7324	-6.9651	-11.762	-13.767	-10.1	-12.792	-11.744
1.7332	2.7707	4.3637	-1.1068	-0.072319	3.4401	0.47853	-2.953	1.4871	0.50475	0.22471	-0.53607	-1.662	-1.7292	0.70262	1.7333	-1.1437	1.8278	-3.7432	1.2322	3.1852	2.6608	-0.60581	-1.5597	1.0991	-1.4424	0.028194	2.629	0.93021	-1.7877	1.03	1.9621	3.3386	1.9834	-1.4822	-1.082	0.87324	1.0525	-3.8631	3.1704	1.2756	-0.80272	0.35671	2.971	2.5397	-0.45523	-0.11548	0.8974	1.2188	-0.97354
4.0364	5.0446	5.109	8.2655	6.754	3.737	6.6185	6.5278	5.5253	6.1152	3.6607	4.2765	5.4412	4.6811	6.538	7.296	2.9043	6.9694	4.6496	3.3964	4.6508	7.0837	4.9132	4.0977	5.4184	5.4417	7.1427	3.4077	6.8595	4.2502	3.4125	5.8046	3.8481	6.5649	5.0412	6.4969	8.1934	6.7882	3.4659	6.5137	4.4608	6.8621	1.3674	3.3665	7.5946	3.9365	4.0899	2.9851	5.9877	2.9241
-2.7959	1.8748	0.35425	5.856	1.8185	0.80654	1.6342	0.18884	3.5399	3.435	-0.47593	-1.5999	0.43336	-0.6405	2.3248	2.626	-2.992	0.16668	4.6028	-0.74357	0.96983	2.51	0.66377	0.37622	3.5261	2.1059	2.9462	0.77424	3.1436	1.1505	2.2364	0.9905	-0.90557	1.3139	1.7282	3.2849	3.6597	0.50948	-0.90163	-0.90638	-1.4018	-1.0864	2.3089	4.1977	1.1036	2.2303	1.0032	1.9199	1.2306	1.4982
-8.04	-9.8228	-10.189	-11.618	-8.5414	-12.03	-9.3383	-10.253	-11.475	-11.408	-9.0789	-10.017	-12.797	-11.368	-11.587	-9.9275	-11.681	-14.285	-10.649	-8.1482	-8.5087	-10.941	-12.246	-9.3254	-10.564	-7.8816	-10.13	-8.8704	-9.7979	-11.504	-10.357	-11.113	-11.967	-12.316	-9.3049	-13.415	-10.866	-9.8242	-11.649	-10.33	-11.424	-10.095	-6.0301	-7.937	-10.893	-12.561	-11.268	-13.341	-11.262	-14.756
-0.42558	-3.1884	-3.8263	-2.0416	-1.8914	3.8757	-1.6491	-3.2126	-1.5819	2.0303	-0.21806	-3.0042	-2.4994	-4.7715	-2.7517	-4.4667	-3.0564	-4.1853	-1.1948	-1.5868	-0.16547	0.13966	-0.04368	0.47122	-3.8216	-2.0079	1.8313	-3.3334	-1.3811	-2.5162	-0.18747	-0.33929	-4.0799	-1.0043	-0.85045	-2.9123	-1.616	0.31223	3.6364	-2.6032	-0.68719	0.27296	-1.8777	0.15111	-0.77358	-2.6189	-1.9908	-2.3069	-2.0003	0.17618
-11.403	-9.8582	-10.862	-10.137	-11.61	-10.534	-12.449	-12.593	-12.584	-10.901	-7.8793	-12.891	-10.193	-11.594	-14.347	-11.957	-12.782	-13.796	-8.8601	-12.417	-11.793	-11.201	-13.055	-12.02	-14.052	-9.0317	-12.082	-11.664	-11.915	-10.933	-14.826	-10.706	-11.498	-11.006	-11.121	-11.154	-9.6119	-12.356	-14.822	-14.81	-13.555	-12.959	-10.091	-11.355	-12.139	-11.789	-8.0359	-10.379	-11.736	-8.7258
0.86394	-1.2349	-2.6165	-1.2382	-2.0798	0.32874	-3.6136	-1.7115	0.76749	-3.5859	-4.3417	-0.23425	-1.2993	-4.87	-2.6676	1.7611	-1.3939	-3.8735	-5.4176	-1.5147	1.1904	-0.25379	-1.3927	2.7137	0.84643	-2.2783	-1.4056	-2.3037	-2.6386	-0.77107	-1.5729	-0.8711	-0.8515	-1.9236	-1.356	-1.6219	1.4133	-3.3056	-3.4345	-2.6252	0.72143	-0.60249	-3.3767	1.0786	1.0497	-1.4758	-1.3578	-0.13003	0.5267	-1.3119
-6.2011	-1.8583	-0.22583	-1.2763	-0.8709	-2.8419	-0.52082	-3.7177	-6.6931	-1.9132	-3.388	-2.5357	-0.30616	-0.81436	-2.7404	-4.0291	-3.5712	-1.2798	0.59487	0.09032	0.3436	-4.0799	-4.6785	-2.2039	1.1926	-2.2983	-0.5676	-0.30619	1.7131	-2.1804	0.11001	-1.7658	-4.1677	-2.5348	-1.5373	-3.3987	1.5033	-2.4081	-0.48774	-0.87738	3.6265	-3.6685	-0.80418	-4.7704	-2.2924	1.1068	1.5574	1.5112	2.2569	0.33132
-6.7732	-7.2118	-7.6879	-6.9227	-6.7894	-4.2164	-6.9928	-6.6363	-6.2534	-6.3403	-8.4173	-5.8254	-5.5537	-5.0162	-6.9651	-7.9366	-5.1044	-4.4487	-6.8064	-5.857	-6.8958	-5.4959	-7.5192	-6.2064	-6.1714	-5.2159	-4.3232	-7.2795	-5.4089	-4.2537	-5.4524	-7.2953	-4.9703	-6.692	-4.4183	-8.2096	-6.1754	-6.6715	-4.9908	-4.7851	-6.8073	-4.012	-3.8879	-6.2731	-2.8808	-5.5982	-3.525	-7.6098	-7.6745	-10.831
2.4787	2.1476	4.272	3.3786	2.9174	1.3939	1.6298	-1.495	-1.4318	1.6872	3.1126	0.44675	3.8907	0.78285	2.6737	3.0932	0.48224	1.51	-0.24916	2.5506	2.4292	0.62456	2.117	3.7097	1.3004	0.67383	0.2422	4.3122	3.1161	-1.2513	0.55801	2.1776	0.9515	3.1961	3.8257	-0.0091029	1.0293	2.572	-0.31097	0.18126	0.89813	1.9664	0.23529	3.2128	-0.34557	2.428	2.9438	1.4579	-0.26687	2.1666
0.67922	2.2833	-2.9372	-0.061616	0.12842	1.0804	-0.75684	2.0934	0.78002	1.6696	-1.9193	-1.3784	-2.2068	1.7982	-1.312	2.6076	-2.0183	-0.9239	-0.91763	-0.41234	-2.9084	-1.8387	0.88012	-0.36954	-2.9503	-0.84617	2.3922	0.2119	0.85229	0.17678	1.6182	2.4114	-1.6924	-0.11907	-1.5742	-1.7446	0.66442	1.6008	-0.083679	1.9569	-0.77691	-1.1639	0.47376	-1.9716	-0.1606	-2.2369	0.28396	-0.015429	3.4752	0.23682
-1.786	-0.66299	-3.6	-0.5505	0.0034965	-3.0874	-2.1559	-5.343	-0.18239	-1.9704	-3.0618	-1.2166	-4.0625	-1.0696	-1.4578	-3.5481	-1.048	-0.95782	-3.3549	-0.55309	0.48299	1.2751	-2.92	-5.2942	-4.2785	-2.9393	-1.7197	-6.1805	-2.1644	-3.1339	-1.6437	-3.5915	-1.5806	-0.039137	-1.7459	-1.63	-3.2882	0.58107	-3.6315	-0.18155	-1.866	-4.2052	-1.8542	-2.0301	-1.3991	-3.2399	-2.7041	-2.0276	-6.4397	-2.651
0.95394	0.79754	4.1305	0.15613	-0.23393	0.90833	2.5372	3.3105	4.7089	4.1738	3.0117	3.4535	0.53735	-0.009201	1.5631	3.3564	2.4932	1.5966	4.1298	1.1151	0.56383	1.3261	1.7585	0.043796	-0.28988	4.6053	-2.4101	1.6187	4.5428	0.43282	0.55841	0.34417	2.0187	-0.22329	2.7922	1.7271	1.59	0.16753	3.011	-0.44062	2.6029	-0.74634	1.7381	-0.032196	1.3271	-3.154	0.48508	2.0197	5.4282	2.2553
-9.7628	-10.767	-13.769	-8.7855	-10.097	-9.2761	-12.55	-10.003	-11.211	-12.599	-9.2307	-11.969	-10.305	-14.753	-10.525	-9.9242	-11.906	-12.453	-11.942	-10.073	-13.42	-10.193	-11.748	-9.9888	-8.7155	-8.5215	-6.9122	-12.674	-10.246	-11.126	-12.619	-10.716	-13.894	-12.829	-10.709	-11.49	-10.53	-10.038	-9.3162	-11.583	-12.502	-9.4747	-8.2543	-8.8347	-12.049	-10.748	-13.937	-11.457	-12.23	-9.5478
-10.257	-7.8686	-9.4297	-8.6996	-10.54	-7.7152	-7.3879	-9.7642	-9.843	-13.409	-11.215	-8.6522	-11.889	-10.192	-8.1058	-8.9455	-9.0107	-9.4909	-8.3795	-6.911	-10.784	-10.171	-7.5006	-8.8138	-8.9223	-9.2862	-10.673	-12.02	-9.3181	-12.194	-12.285	-6.0922	-5.5814	-7.4987	-9.7042	-7.8644	-8.7131	-8.9219	-10.439	-7.8859	-9.015	-8.1	-7.9688	-7.6105	-11.652	-8.8562	-7.4178	-9.2548	-6.4163	-10.779
-8.5353	-10.344	-11.87	-13.385	-12.776	-10.654	-10.323	-10.765	-12.693	-12.852	-9.5816	-9.8518	-8.7905	-12.25	-13.172	-11.298	-9.8938	-9.6781	-12.171	-10.204	-13.917	-9.399	-10.416	-10.784	-8.9138	-11.244	-9.8616	-13.394	-13.149	-13.091	-11.262	-15.059	-13.805	-11.423	-13.798	-9.6183	-11.513	-13.046	-8.6032	-14.394	-12.304	-10.702	-11.648	-12.328	-9.7677	-15.457	-9.2715	-12.935	-12.885	-11.821
0.35633	0.7597	-0.95511	-3.7389	0.34285	-1.6569	-1.6834	-1.381	-1.2978	-2.3341	-2.3301	-0.95203	-1.8234	-2.3785	-1.8942	-1.7497	-2.4864	-1.7675	-1.2879	-1.9215	1.2864	-2.2051	1.0604	-1.4136	-0.0204	-0.10023	-5.472	-2.3145	-2.8067	-3.5651	0.96607	-3.4616	-0.76621	0.31613	-2.2893	-0.17108	-4.9471	0.27254	-0.44244	-2.4198	-0.12334	-0.95926	-2.6351	-1.2971	-1.1204	1.5289	-2.051	-1.7389	0.21957	-0.87001
3.0337	-0.83164	0.84699	1.746	1.1057	-0.048729	2.0381	0.59805	-1.4733	2.9794	-0.14055	-0.18772	-0.78518	-0.57164	2.185	2.4525	-2.5759	2.7719	2.6079	1.9265	1.4604	-1.4319	3.481	0.19552	2.6028	-0.15802	1.9496	-1.1009	-1.3822	2.0918	-0.64349	4.1297	2.6422	-0.67085	2.9652	-2.8194	2.7739	0.051694	-0.035898	2.4045	2.6703	0.67185	0.56134	1.4622	2.28	1.0283	0.78844	-1.265	0.23018	2.1277
2.9203	2.726	2.5689	0.77178	-1.2318	3.1854	5.5384	1.3916	2.3501	2.3122	1.2128	1.9206	0.4354	-2.9402	0.74629	1.6525	3.0848	4.8156	4.913	1.0781	1.1249	1.5212	3.2302	2.3168	1.9421	2.0924	0.36679	0.39597	0.25594	1.9965	2.4137	-0.091508	6.4261	-0.036621	0.96042	2.9466	0.71399	2.3606	0.55703	3.7772	1.0169	0.51138	2.3486	2.4869	-0.28079	0.67591	6.0646	3.0838	0.86914	0.036658
-8.5577	-3.9256	-6.3361	-3.5785	-7.3745	-7.6306	-4.6693	-6.5764	-4.2514	-0.70741	-6.6338	-4.9021	-3.5088	-3.9945	-5.0389	-5.9065	-5.2097	-6.7838	-0.77958	-2.5142	-5.6032	-5.0531	-7.19	-1.2813	-6.4136	-5.8211	-6.358	-4.9975	-6.4821	-3.3007	-5.3926	-8.4162	-4.9334	-5.9616	-7.1607	-5.0049	-4.7798	-3.5748	-5.2117	-2.4262	-4.3647	-5.1217	-3.8943	-8.0581	-5.3572	-6.8942	-4.2238	-5.5183	-5.5821	-4.9761
-2.4286	-0.58788	-1.9424	-1.1021	0.23118	-0.36358	-0.51321	-0.37453	-1.3892	-0.87826	-0.31776	-1.5	-1.4143	-1.7654	0.039384	-2.8573	0.80924	-1.3311	-0.46321	-4.4461	-1.9432	-1.5917	0.19419	-3.7894	-2.5789	-0.40206	-1.5509	-3.3787	-2.8931	-0.54621	-2.3472	-2.022	-3.06	1.8077	-0.83542	-0.69245	-0.8726	-4.6408	-0.076672	1.3718	-1.3348	-2.6636	-1.8457	-2.2258	0.46159	-3.4563	-0.67862	0.55554	-1.9626	-2.9548
2.6589	0.20593	4.0486	4.8241	4.1795	-0.54299	2.5213	5.425	1.6823	2.471	3.4918	1.4686	4.1548	2.5577	4.649	3.9316	3.8013	2.4948	0.58382	2.3006	3.2999	4.0949	1.4209	3.4406	6.3166	2.4253	4.9329	3.6419	1.1412	5.1777	2.3984	2.9776	-1.0214	0.18188	2.4052	4.6481	3.0928	1.5484	7.3469	1.6577	1.9922	4.7666	1.0708	3.2637	0.74307	2.8519	1.182	2.4696	3.5487	-3.364
-12.12	-8.8022	-10.663	-10.239	-14.371	-9.8562	-10.302	-8.6912	-7.7229	-9.3924	-10.262	-10.665	-9.3416	-7.7678	-12.36	-10.691	-12.311	-12.544	-7.467	-9.3031	-11.747	-8.0698	-9.3016	-9.0838	-11.738	-8.8411	-8.6364	-11.844	-11.323	-7.9545	-10.235	-10.225	-10.438	-12.345	-10.218	-8.1742	-7.8134	-9.9985	-11.993	-12.009	-6.2941	-8.0067	-8.3132	-10.455	-9.6703	-11.34	-11.946	-11.941	-10.783	-9.4096
-2.8461	-2.2016	-4.9091	-3.3004	-4.1232	-4.2215	-5.2166	-4.268	-2.1138	-1.9065	-3.7361	-1.7371	-3.3326	-0.79556	-6.217	-4.1812	-4.2216	-2.2716	-1.7091	-1.7525	-1.5232	-0.091134	-2.3647	-2.5027	-2.7982	-5.7545	-0.2518	-2.2719	-3.4217	-6.6193	-4.9809	-1.9867	-6.1114	-0.82099	-0.59228	-1.3678	-2.9018	-1.817	-2.054	-1.1528	-3.4964	-1.2059	-5.3629	1.5914	-2.8118	-2.0445	-2.3733	-2.7662	-4.5671	-3.637
3.0581	8.8219	7.4364	5.5716	7.7455	5.0307	7.133	5.5101	8.0645	6.8673	11.212	3.6637	7.051	8.594	8.8002	2.9513	7.6776	6.4411	7.8271	7.8854	5.0429	4.7114	8.7576	9.3565	7.667	5.9973	4.6543	2.925	5.761	7.9206	7.4435	7.2667	8.9162	6.4617	10.239	5.3497	5.0608	7.131	5.842	7.5957	7.479	8.3291	4.5508	6.0529	10.938	7.556	7.4354	4.5393	7.0802	4.7176
-11.902	-10.707	-11.218	-9.2011	-9.2947	-12.435	-11.616	-9.2589	-13.299	-10.964	-7.5275	-9.9415	-11.285	-10.36	-9.5467	-9.4922	-9.0573	-11.196	-11.462	-11.655	-12.287	-13.564	-8.5545	-8.2446	-9.683	-11.224	-15.424	-8.8351	-12.345	-7.2215	-14.464	-10.678	-11.65	-11.562	-11.709	-8.2574	-12.962	-10.083	-10.865	-11.818	-11.15	-10.775	-9.8742	-9.4377	-10.105	-10.865	-13.045	-11.848	-8.7821	-12.658
8.3043	5.9415	3.9612	2.4634	6.604	5.6385	2.1716	6.9763	6.9162	3.3456	6.2145	6.5622	5.2991	2.0617	4.949	1.6565	4.0349	7.1876	6.6219	3.0164	6.5413	2.8741	4.4484	4.6618	6.1901	7.0508	6.3197	5.1955	-0.19635	3.1566	3.1898	6.1085	3.3523	3.1189	7.6235	1.1078	5.2637	5.2796	5.2239	3.7007	6.1749	1.2305	5.1382	4.7817	3.6416	8.8653	3.6669	6.5087	4.0666	5.3677
-3.1797	-2.6128	-4.18	-2.1931	-2.6211	-5.592	-1.6505	-3.5713	0.47695	-3.4239	-5.0605	-0.52348	-5.6515	-3.9476	-3.7397	-3.7764	-4.6908	-3.1795	-3.9166	-4.6935	-7.1314	-4.3465	-5.4107	-4.8151	-2.692	-3.2056	-2.8748	-4.2869	-4.9399	-2.4583	-2.9084	-4.7562	-3.1091	-2.4084	-4.4588	1.5891	-3.5763	-2.1438	-3.8966	-5.509	-3.5796	-5.0406	-3.0411	-4.4741	-2.715	-3.6514	-1.6169	-3.8619	-2.8776	-3.3436
-13.728	-13.795	-14.146	-14.106	-15.548	-12.963	-15.502	-12.87	-13.287	-16.041	-14.671	-11.216	-13.767	-14.029	-12.716	-14.067	-12.41	-13.4	-15.25	-15.555	-11.605	-13.579	-14.183	-13.948	-11.851	-12.109	-9.8805	-12.624	-15.745	-17.328	-13.303	-13.361	-14.179	-15.559	-13.861	-13.807	-11.989	-11.568	-16.484	-10.413	-13.174	-14.999	-11.281	-9.9261	-11.836	-14.907	-17.012	-14.752	-12.998	-14.079
-8.8651	-10.546	-5.6194	-8.1955	-6.7497	-9.1089	-7.9824	-9.7544	-8.799	-7.6188	-8.7561	-8.5222	-9.8901	-7.4969	-9.6114	-9.6423	-5.6612	-7.1608	-11.127	-9.4236	-9.4703	-11.292	-9.0793	-11.107	-10.594	-7.8465	-8.8525	-10.281	-9.8837	-10.079	-8.95	-7.694	-7.3124	-10.599	-11.095	-8.2345	-10.808	-10.178	-10.049	-8.747	-11.523	-10.714	-10.502	-6.5261	-6.0968	-8.237	-8.7438	-5.8001	-9.2427	-9.8166
-25.041	-19.403	-24.427	-24.316	-21.13	-22.746	-23.954	-22.05	-20.381	-21.513	-25.05	-23.306	-21.527	-19.517	-22.674	-23.421	-18.796	-22.704	-23.122	-22.083	-18.161	-25.292	-23.447	-24.01	-22.114	-20.983	-21.323	-22.616	-24.015	-22.866	-19.367	-22.137	-23.477	-23.398	-23.175	-21.888	-20.643	-20.761	-21.014	-19.798	-20.516	-21.921	-22.046	-19.755	-21.062	-20.987	-21.765	-23.993	-20.178	-23.921
5.0537	5.8373	6.434	10.094	5.929	7.4907	10.389	6.5094	7.7305	4.6688	7.2085	5.7562	10.219	3.4474	7.9187	9.1547	6.1166	3.3935	8.8299	8.8922	4.6669	6.5526	4.7804	7.0022	7.754	3.0877	4.687	5.9453	5.2228	3.9243	5.4074	8.111	7.6663	5.0043	8.139	4.2097	6.4419	8.8887	6.687	9.1841	5.6005	6.8858	6.7155	8.8952	9.3737	5.453	7.5084	6.979	4.097	9.8232
-4.3032	-3.2309	-3.3315	-3.3503	-3.598	-1.9511	-1.5346	-3.0208	-4.4691	-0.27525	-3.7316	-3.364	-2.5659	-2.9462	-5.3917	-4.43	-4.4679	-2.4203	-7.6848	-3.679	0.80638	0.11625	-2.829	-5.3208	-4.7254	-4.4976	-2.3476	-1.4715	-3.8816	-4.1137	-0.60723	-0.2719	-0.23923	-3.5993	-0.66246	-2.1196	-3.1161	-3.5385	-2.8977	-2.234	-0.67589	-3.9606	-6.4312	-0.060658	-3.5474	-2.3763	-4.5669	-2.5762	-1.7747	-7.633
3.1565	4.8674	-0.12326	4.1293	2.6854	0.98393	0.68496	4.6945	4.8112	3.7872	3.5264	5.0704	2.9622	2.6547	1.7994	1.3778	3.5017	4.486	2.9645	3.2345	3.0736	2.3416	3.1458	3.7741	4.434	2.8146	1.3732	-0.43669	0.45292	-0.11485	1.2089	2.2704	4.6488	2.7655	2.869	3.6115	4.9023	3.7494	5.2108	2.0856	1.8589	4.4118	3.4124	2.33	4.0006	4.448	0.51939	2.946	5.6128	2.5313
-11.895	-12.5	-10.915	-9.6563	-10.876	-12.524	-12.665	-12.395	-7.7507	-10.573	-10.067	-10.967	-12.527	-12.354	-14.779	-11.196	-9.2406	-10.398	-12.238	-11.284	-13.001	-11.651	-9.3802	-11.694	-12.396	-9.8443	-15.632	-8.6209	-10.159	-11.682	-8.0967	-11.35	-7.0719	-15.234	-12.37	-10.265	-9.5062	-12.865	-14.026	-13.121	-13.906	-11.825	-11.94	-11.161	-11.184	-12.626	-9.9122	-14.13	-8.2591	-10.058
-15.335	-13.726	-11.931	-14.42	-15.798	-14.905	-13.571	-18.023	-14.94	-13.957	-14.057	-13.806	-15.425	-13.861	-16.813	-15.509	-15.065	-19.287	-16.268	-16.642	-13.582	-12.694	-13.62	-16.416	-12.612	-14.383	-10.466	-16.695	-13.571	-14.484	-15.88	-13.812	-14.782	-14.716	-15.913	-12.559	-12.91	-18.292	-14.005	-13.757	-16.062	-14.03	-13.029	-16.434	-15.032	-15.647	-14.468	-15.703	-16.353	-12.196
1.3779	6.1256	2.2856	1.9205	-1.2347	2.8638	1.6948	0.97001	3.3752	3.7865	3.1686	3.0528	2.6856	2.2695	0.57114	4.3423	4.1341	-0.063108	1.2059	4.5032	0.9613	3.8343	1.0495	3.4118	2.573	6.3524	1.3465	4.4334	5.0489	7.2037	0.99108	-1.1506	-0.56518	3.0722	4.9876	-0.15132	2.5689	2.2998	3.7789	3.229	3.1905	1.2284	1.1281	4.5116	2.3254	4.5106	4.2833	2.0781	0.035231	2.5452
-2.3323	1.7435	-2.8676	0.91367	-0.23782	-1.515	-3.048	-0.96605	-2.366	1.0713	-4.0317	-1.3273	-1.6362	-1.58	-1.06	0.0092514	1.5966	0.27265	-1.376	0.81436	-1.2459	-2.7599	-2.7896	-0.75889	-3.2912	-1.5202	-2.4456	-1.4578	-1.856	-6.1368	-1.6853	1.0549	-2.0155	-1.3676	-4.0974	-0.21308	-0.60702	0.34149	-0.64831	-0.77229	-1.4153	-0.30357	-0.32698	-1.2785	-3.1805	2.4272	-1.573	1.422	-3.2223	-4.3671
-5.475	-10.106	-6.256	-5.7076	-2.2537	-7.0337	-4.1612	-4.5568	-7.3342	-6.8644	-3.1788	-6.8643	-3.716	-8.5685	-7.0331	-5.4808	-7.1313	-1.8295	-9.9152	-4.5026	-5.7629	-7.283	-8.5179	-6.3074	-7.0719	-6.7149	-7.5285	-5.2585	-4.8227	-4.9753	-7.2631	-5.1568	-6.8449	-2.3797	-5.6095	-8.9559	-6.5544	-5.1243	-7.199	-6.2825	-9.0678	-7.1801	-3.4414	-5.5493	-4.7306	-7.2631	-4.1322	-8.7683	-6.452	-4.9237
-4.435	-5.3733	-3.177	-1.302	-0.47447	-3.0738	-2.4467	-1.5925	-0.95054	-0.99553	-1.9685	-3.5586	-3.9357	-3.947	-2.7378	-3.644	-0.75482	-4.4706	-4.9377	-4.6451	-2.1705	-1.6544	-2.4683	-2.6487	-3.0021	-2.8513	-5.4046	-3.5907	-6.6994	-2.1469	-4.1521	-4.3489	-2.8514	-1.5064	-4.1195	-2.8784	-5.6055	-5.7132	0.054452	-4.6608	-4.1344	-2.1045	-2.5833	-0.92016	-1.6321	-1.9937	-3.4656	-1.9653	-0.65438	0.12749
-6.0892	-8.0565	-6.5745	-3.5802	-4.2109	-6.3681	-3.6698	-2.3419	-2.6235	-6.3683	-4.5394	-6.3492	-5.5858	-4.9251	-5.6378	-6.0151	-3.2751	-3.5846	-4.2995	-6.4453	-5.8454	-5.7429	-3.9052	-4.9109	-2.9669	-3.7279	-5.5173	-2.5481	-7.8941	-8.1896	-6.42	-4.3623	-2.974	-5.7298	-8.3349	-7.0241	-4.6796	-7.1978	-3.8343	-3.1175	-6.2789	-4.7896	-7.3326	-2.7034	-4.1469	-3.7797	-3.7638	-1.226	-4.6446	-4.6932
-4.3603	0.21068	-3.467	-5.2416	-1.8027	-2.7578	0.48463	-2.6093	-1.1703	-4.3128	-2.4886	0.39056	-4.9661	-2.4729	-2.3914	-4.4858	-3.3033	-2.8552	-1.5877	3.8424	-5.6658	-2.251	-0.83943	-3.4262	-3.3082	-2.8072	-2.3789	-2.6918	-4.9742	-1.0652	-3.4896	-4.7815	-4.2067	-1.9319	-2.9841	-3.1722	-0.91374	-0.87967	-0.99477	-3.6455	-4.5459	-1.7719	-1.8487	-3.6606	-3.271	-2.8376	-2.4994	-4.1663	-2.5496	-3.6271
-7.2598	-4.6174	-9.5998	-7.4445	-6.7231	-7.573	-9.8034	-8.5278	-5.5856	-8.202	-3.0977	-5.8322	-4.0524	-9.0972	-8.0685	-8.0822	-5.5573	-6.4319	-5.6534	-7.331	-6.3954	-4.7029	-6.0128	-5.8429	-6.3264	-5.8623	-9.2422	-7.3068	-6.6919	-6.6181	-5.6716	-6.9929	-7.5109	-7.8388	-6.7152	-5.4611	-6.1794	-9.6879	-6.2353	-7.1621	-6.6585	-8.5123	-2.2102	-11.321	-5.3704	-5.8933	-8.3733	-8.5537	-6.618	-6.4897
-0.3883	2.1133	-3.5365	1.6654	-1.7116	1.4528	-1.7323	-1.809	-0.84735	-0.94248	-2.7185	-1.5706	-2.4503	-3.5288	3.9199	0.7418	-1.287	-1.5867	-1.3525	-0.74702	-1.6997	1.6232	-0.54561	3.7589	-2.7066	0.11209	0.22915	0.68751	1.8083	0.95986	1.2791	2.6852	-1.1915	0.03187	-1.2706	-0.95748	-3.1398	-1.4859	0.81714	1.1363	-0.68672	0.43169	-0.49289	-1.3968	-2.5611	1.4381	0.3578	-2.884	-1.2085	-2.1395
-4.3043	-6.8803	-2.0762	-2.1397	-1.9574	-2.2678	-6.9477	-3.8691	-3.8682	-5.4348	-2.5421	-0.96701	-6.3313	0.59623	-3.4254	-0.75206	-2.7623	-3.637	-3.4899	-3.3566	-4.175	-2.8259	-6.575	-0.45624	-0.86262	-1.6151	-2.156	-6.3948	-3.9557	-3.9733	1.044	-6.0518	-2.9588	0.56149	-2.5618	-1.9235	-4.3813	-4.1504	-5.5794	-3.0454	-2.1656	-5.4481	-1.533	-6.7133	1.3243	-4.3739	-2.9737	-3.5915	-1.7956	-1.061
-2.8035	-5.1988	-3.9199	-5.0031	-0.84695	-2.9067	-0.76671	-1.2644	-7.3191	-4.6907	-3.6989	-4.0068	-5.4934	-4.1138	-1.973	-0.50999	-3.2569	-3.021	0.45926	-4.3527	-4.5929	-5.4879	-1.2444	-1.032	-0.96188	-3.6834	-1.8101	-2.9517	-1.7835	-4.1273	0.0014904	-5.3108	-5.5563	-1.6079	-0.95587	-1.8239	-1.6592	-1.6462	0.011577	-1.6172	-3.2887	-0.97085	-2.5728	-1.0448	-4.1712	-3.1403	-1.1682	-5.3791	-3.1826	-1.5394
10.2	11.523	10.637	10.055	6.1109	7.3689	9.6616	10.907	13.633	11.555	9.7608	10.227	10.036	7.9934	12.162	9.8493	11.103	10.9	10.047	14.931	9.6665	9.4712	12.414	9.7201	8.1481	10.162	9.4264	8.3221	10.699	10.129	10.069	10.654	12.449	10.672	10.833	9.2927	7.2085	9.9101	8.4123	10.704	10.813	11.48	9.0636	10.691	10.738	9.4318	12.83	8.647	8.2573	9.9893
7.909	6.1113	5.999	6.3451	6.4927	9.3451	7.8155	6.7034	6.9988	5.2949	5.5275	6.4821	10.123	8.9849	8.0066	9.05	8.5689	4.9048	7.7974	7.2764	7.5565	7.6728	6.4433	8.8983	6.6666	7.2495	10.002	5.3768	8.2004	8.5484	4.7811	6.531	7.6735	3.0221	7.2067	7.7123	8.9301	5.5232	6.3053	8.9013	7.0157	7.1098	5.5458	6.5177	5.6123	6.8812	8.2454	9.9651	7.5139	4.6883
-15.865	-13.652	-13.248	-11.706	-15.652	-11.292	-12.184	-12.275	-15.185	-11.825	-12.856	-9.8979	-12.854	-13.071	-10.871	-13.819	-12.938	-10.92	-11.739	-14.952	-11.555	-12.884	-10.152	-12.815	-11.894	-11.679	-12.787	-13.303	-10.933	-14.189	-11.341	-11.982	-12.623	-10.888	-14.97	-14.901	-13.767	-13.355	-12.47	-10.959	-13.596	-11.863	-13.732	-12.496	-12.006	-10.934	-13.778	-9.4796	-14.386	-11.964
1.9651	2.2372	0.30341	2.2037	3.2115	1.9401	-2.6598	2.9171	3.9451	-0.43364	1.5426	0.57593	1.7498	0.31064	-0.52429	2.6046	1.9283	2.327	2.2134	2.2729	2.4862	-3.1591	1.5033	1.5111	0.17677	2.8508	0.20192	6.5323	2.4539	0.080761	0.71504	0.12492	-0.34976	1.0693	0.18404	2.0924	0.095014	3.7813	4.6538	3.1826	0.88631	0.42747	1.9075	1.1991	3.69	2.744	1.6022	2.6751	1.0817	0.44216
-12.155	-13.682	-9.9955	-11.353	-8.591	-9.8574	-9.6206	-14.464	-12.811	-9.9268	-10.978	-13.244	-11.523	-13.453	-13.534	-11.336	-11.261	-13.711	-9.2198	-13.102	-10.336	-10.177	-12.263	-9.4331	-12.923	-11.7	-11.321	-12.859	-15.231	-12.31	-12.437	-10.591	-11.377	-9.6908	-11.4	-12.651	-12.014	-9.5084	-9.8918	-11.38	-10.974	-13.245	-14.236	-13.153	-10.83	-10.094	-12.529	-13.412	-10.756	-9.1524
1.0998	-0.48281	-2.3495	1.6512	0.29632	-0.59887	-0.0030225	1.0689	0.10556	-0.52376	-0.62065	-4.5172	-0.095061	-1.3832	0.4923	2.4459	-0.4533	-0.31364	0.090879	-1.8078	-1.0871	-1.0731	-0.9613	-1.287	-0.54347	0.18511	-0.35066	-0.2741	3.4015	2.3492	-0.45811	0.093772	-0.25365	-2.1832	0.62421	-1.8182	-0.12322	0.66678	0.88713	-1.4947	0.67056	-3.2524	-0.96502	-1.8019	-3.0367	0.62858	-2.3774	-2.4355	-0.26395	-5.0708
1.4856	2.8854	2.0716	4.1352	4.522	1.7608	3.6626	2.615	3.3728	2.13	-0.13502	1.8816	1.5188	2.5572	2.838	6.0716	3.3016	5.1437	2.0183	3.9197	1.5836	2.5415	2.5524	-0.60368	0.1337	4.4273	3.1812	1.2003	2.3252	2.2856	6.4931	-0.86167	3.5299	2.9185	-2.1457	0.95127	3.1442	2.9177	4.2158	3.7571	1.4646	2.4864	4.4294	1.6563	5.6447	1.7455	3.7121	0.57587	0.77963	4.1888
-5.2768	-7.1696	-8.9196	-5.0369	-10.727	-11.418	-4.7539	-6.709	-9.5191	-9.8317	-6.5789	-9.8511	-5.9257	-3.4057	-7.5414	-5.9199	-6.2187	-8.918	-5.9015	-5.9954	-10.325	-4.957	-8.4808	-4.1569	-9.256	-6.5127	-7.0414	-7.9305	-8.5425	-7.9515	-7.87	-5.2359	-10.36	-8.4802	-6.4955	-8.8744	-10.462	-7.7437	-7.3452	-7.6361	-4.2905	-6.0193	-6.9242	-4.9565	-9.1673	-3.8932	-4.8709	-9.1154	-7.3073	-7.3397
-9.9374	-7.5085	-11.101	-8.289	-8.5932	-9.3675	-12.03	-10.74	-9.0759	-7.1676	-8.9492	-9.9196	-7.3317	-9.8514	-12.469	-10.971	-9.0746	-10.123	-11.007	-8.5408	-9.7376	-10.883	-11.34	-7.9834	-12.229	-8.1636	-8.9017	-10.442	-7.9983	-10.839	-10.201	-10.194	-9.8421	-5.3974	-8.3703	-9.3339	-7.3709	-7.2438	-9.8891	-10.226	-7.0428	-12.308	-9.6891	-11.689	-12.108	-8.9904	-11.957	-10.047	-10.577	-10.505
-3.1884	-5.7871	-5.5665	-2.2309	-5.5782	-7.2586	-4.8107	-4.9304	-4.7265	-9.4118	-6.8254	-4.4954	-6.9347	-6.2775	-1.956	-4.0339	-6.1551	-7.4099	-5.1198	-3.1924	-7.6388	-4.5089	-4.9312	-7.5171	-7.1193	-4.9193	-9.2008	-5.367	-3.6447	-7.6804	-7.7276	-4.6726	-2.1456	-5.9609	-3.6897	-4.0334	-6.4266	-8.5067	-7.1564	-8.2034	-9.1684	-4.017	-2.6678	-3.3969	-4.4247	-6.5711	-6.0984	-7.5303	-6.1568	-7.1087
5.4076	8.0985	10.572	10.756	11.561	8.2371	6.1476	7.2661	6.7298	6.0206	9.3033	6.2515	8.8314	5.704	10.192	8.6397	8.6293	8.41	6.5142	10.413	9.9482	7.6725	8.9177	6.3268	7.7729	10.044	7.6875	6.521	9.5584	9.39	7.4393	4.7192	4.6278	8.1869	8.5556	9.8175	9.297	7.1867	7.5981	7.4461	9.4887	6.1478	8.5126	7.8447	10.496	8.2709	10.67	8.684	7.5977	8.4431
-13.395	-11.131	-15.547	-13.05	-11.555	-10.547	-12.334	-8.3741	-11.283	-11.973	-14.126	-9.159	-9.4249	-12.105	-12.392	-13.108	-13.863	-11.034	-10.482	-12.889	-10.064	-10.38	-12.668	-12.28	-8.2704	-8.6013	-11.147	-10.173	-14.889	-8.9512	-12.404	-9.5765	-8.85	-11.354	-10.407	-14.082	-11.444	-11.497	-10.731	-12.491	-10.246	-13.156	-11.33	-9.7246	-10.507	-11.139	-6.1678	-9.5756	-13.25	-10.609
1.3891	-0.73284	-1.7359	-2.7289	-1.4994	0.43848	-0.58448	-3.1998	1.8863	-2.801	-2.5255	-3.0504	-3.5674	-1.6181	2.0739	-0.79191	-4.3259	-2.7987	0.11023	-0.79072	-1.2333	-2.6509	-1.4183	-0.0044253	0.97872	-0.77985	-2.5584	-2.6784	1.5857	0.14527	-0.56128	-1.563	-0.38836	-1.07	-2.6397	-0.80797	-1.1298	-2.441	-4.4254	-3.0961	-1.0111	-3.5136	-1.0359	-3.2281	-1.1722	-1.3204	-1.7032	-1.3137	-4.7096	-3.99
-10.738	-9.0079	-5.9449	-5.7253	-7.6536	-7.5785	-7.098	-8.4649	-7.1148	-7.4711	-6.6762	-9.5399	-8.6294	-4.708	-6.839	-7.065	-8.5002	-7.8614	-8.5992	-10.911	-4.0262	-4.5361	-4.9721	-10.042	-7.0708	-6.3947	-8.4155	-8.2502	-8.3832	-5.7384	-10.544	-7.7528	-6.1966	-8.7545	-9.4723	-8.3337	-7.4977	-8.0167	-7.0915	-8.7174	-10.685	-6.7588	-8.6033	-7.4157	-8.3897	-6.9373	-6.414	-8.1787	-4.2929	-10.055
-14.292	-12.322	-14.361	-13.205	-11.677	-7.587	-11.104	-13.366	-12.19	-12.384	-11.976	-11.715	-11.549	-12.816	-10.738	-12.397	-10.417	-10.082	-11.389	-9.2855	-12.388	-12.197	-10.113	-13.324	-12.167	-10.985	-14.359	-11.404	-10.621	-10.38	-12.387	-9.6802	-10.165	-9.8528	-10.701	-11.895	-12.892	-7.0067	-12.602	-13.219	-11.068	-9.6899	-8.3718	-12.632	-11.364	-12.285	-11.984	-9.8085	-9.1018	-14.731
-14.429	-11.868	-10.577	-11.938	-11.591	-11.038	-11.562	-11.195	-14.989	-13.581	-15.431	-14.176	-13.295	-13.939	-13.145	-12.686	-14.204	-13.18	-11.273	-14.661	-14.46	-14.081	-15.041	-14.217	-15.298	-14.676	-14.407	-10.52	-15.475	-15.941	-10.7	-14.054	-10.932	-11.401	-17.963	-13.092	-14.55	-13.676	-14.334	-16.51	-15.008	-17.561	-12.131	-15.485	-14.377	-14.562	-14.118	-12.186	-13.198	-17.066
0.45879	1.6778	3.3646	2.8853	2.8164	1.2416	2.0582	2.4027	1.7723	0.92993	3.0873	4.69	1.3175	0.15992	0.030325	3.8146	2.72	-0.89167	0.75104	5.6874	4.3474	-1.1321	-0.98861	2.2837	0.7565	1.7007	1.6718	1.7776	2.3878	3.6165	-0.041393	-0.87488	0.2066	3.5078	-0.31991	3.0859	2.8335	0.6659	2.1635	3.4431	-1.17	0.61484	1.4017	0.9284	1.273	2.0526	2.5418	-0.85056	-0.60902	1.5675
-0.46941	-5.3716	-4.1475	-1.3649	-2.5621	-2.2798	-3.7976	-6.4295	0.27802	-1.519	-2.2937	-0.6132	-0.21449	-5.6122	-3.8714	-2.9331	-2.1713	-2.5116	-3.2078	-3.3527	-5.7503	-0.22399	-1.7307	-3.8469	0.10769	-4.1847	-0.1812	-3.1419	-6.2805	-4.6313	-0.46989	-4.8885	-4.4633	-0.62535	1.9663	-1.2151	-2.4911	-1.0867	-2.7931	-2.9108	-1.8016	-3.7817	-4.6454	-4.1805	-2.267	-2.1314	-4.1071	-1.6117	-2.8755	-1.709
-5.9289	-4.7047	-5.8476	-10.062	-7.8655	-5.1023	-7.7647	-7.8256	-7.7647	-7.3774	-5.8716	-4.845	-6.3583	-7.53	-4.5167	-6.2938	-6.0858	-5.017	-7.5696	-7.7269	-4.7951	-5.46	-6.9638	-8.3202	-6.0353	-4.6966	-4.1319	-4.3495	-1.1267	-7.2397	-4.6185	-4.5976	-7.8784	-5.2011	-6.323	-7.858	-3.4512	-4.9672	-6.5235	-6.7203	-6.2992	-5.617	-5.7293	-4.3221	-6.3875	-3.3767	-4.8386	-4.5714	-6.2021	-2.3507
-16.54	-11.129	-13.97	-18.474	-13.854	-16.854	-14.591	-15.668	-14.628	-16.838	-14.993	-15.196	-15.461	-13.859	-13.004	-19.097	-14.941	-11.502	-13.446	-15.085	-13.766	-13.656	-12.864	-14.437	-14.029	-10.709	-16.356	-12.423	-13.875	-16.913	-15.703	-17.978	-15.068	-13.973	-14.557	-11.886	-18.196	-16.094	-16.07	-17.355	-13.529	-14.045	-10.789	-10.143	-16.12	-13.004	-12.466	-15.908	-13.943	-16.02
-1.9169	-0.71464	-3.3647	-4.2964	-0.66546	-4.3085	-3.4789	-5.3758	-1.7459	-1.6641	-4.9157	-3.2361	-4.2067	-4.0136	-1.9621	-7.8615	-4.0233	-3.4123	-2.5895	-4.3098	-1.7138	-7.4366	-3.2647	-3.0504	0.17783	-1.9951	-4.1261	-0.96714	-2.4683	-4.0658	-5.115	-0.79272	-2.0664	-4.8047	-4.4493	-0.85858	0.56805	-2.1378	-2.5765	-3.1754	-4.6252	-3.393	-3.7911	-2.2702	-4.103	-1.7927	-3.4503	-3.5822	-1.9749	-4.5563
8.0809	2.8156	5.0219	4.2512	4.9185	6.7219	6.3816	2.3222	6.487	7.1466	7.717	5.7221	5.2454	4.2132	8.1367	4.2831	8.0481	7.607	6.3519	4.9889	5.5884	7.6569	7.1879	1.7914	6.9789	4.9256	4.1752	6.1921	5.7014	2.6468	6.5318	5.7778	4.7533	3.6606	5.7851	4.8225	7.6715	7.5793	5.0397	8.3631	5.3249	3.5422	6.2355	7.622	5.5788	7.113	5.4051	7.2342	3.7712	2.8323
-1.4826	-0.32551	-2.2045	-3.435	-1.8226	-1.5515	-1.7054	2.0306	-2.1637	0.96658	2.0887	1.3708	1.354	-0.82084	-1.4613	-2.2993	-0.76355	-1.4698	-5.5339	-2.6341	-2.7454	-0.74836	0.48573	0.76044	-0.61864	0.66811	-1.0865	-0.32067	-3.0666	-2.9693	2.4013	-1.7468	-1.9016	-2.813	-1.0956	-4.9815	-0.80006	-3.6083	-0.30714	-0.62583	-2.3821	1.9859	-3.8491	-3.1029	-2.4712	-2.5293	-0.42292	-0.70272	-2.5051	-2.2109
4.5501	0.5923	0.85536	0.32391	1.0583	3.081	0.32007	1.3759	3.782	3.5905	0.16153	0.45769	-1.663	1.3892	0.94912	2.5938	1.3663	0.14085	1.2332	-1.2323	2.9253	0.49688	1.6171	3.1578	0.20249	2.298	3.1535	0.28509	3.1327	0.0031699	3.6171	-1.5002	2.6339	-2.282	0.68082	1.2271	1.5765	2.2461	-0.5762	2.9721	2.032	0.99992	4.9046	3.2585	-0.0042914	2.6083	2.0974	0.5574	0.39406	-1.4922
-11.476	-10.101	-15.964	-11.488	-10.382	-14.794	-9.586	-10.623	-8.0053	-10.876	-9.0423	-12.066	-10.201	-11.344	-10.171	-12.075	-11.773	-11.463	-12.455	-10.521	-12.205	-10.384	-13.536	-8.9761	-13.947	-12.289	-10.972	-13.441	-10.273	-12.374	-14.868	-12.617	-9.9679	-8.9778	-8.5078	-12.854	-10.096	-8.9886	-10.301	-8.3803	-10.982	-12.814	-10.735	-13.375	-11.39	-9.4663	-9.2632	-11.814	-14.049	-14.599
-9.4349	-4.9955	-4.2658	-6.9981	-6.7016	-5.7703	-5.1733	-4.0653	-6.0932	-8.4222	-8.6103	-5.1468	-9.2395	-9.9687	-4.1099	-7.3592	-9.8553	-2.2719	-3.7067	-4.7202	-6.2406	-7.8373	-5.6388	-5.502	-5.3628	-5.1024	-8.1618	-6.4341	-4.7288	-3.7499	-7.6443	-2.6347	-4.2257	-5.8699	-6.7798	-9.7518	-8.4803	-5.2555	-5.171	-5.4053	-4.8492	-5.6301	-8.6584	-7.7091	-9.729	-5.0783	-4.7469	-6.7973	-3.7848	-7.9614
7.1401	10.965	13.803	11.224	13.029	8.7196	9.1757	10.449	9.1464	10.444	7.3333	9.8167	10.596	12.471	7.8086	11.059	11.418	9.7033	8.2559	11.756	9.1245	6.9242	10.562	10.912	9.0516	9.4979	12.911	9.0507	10.714	12.328	10.87	9.5973	9.0487	11.71	9.8873	13.539	9.333	9.1045	8.9997	11.644	11.681	8.4761	10.826	10.451	9.2192	10.786	7.0672	14.541	10.458	13.659
5.2927	5.9276	4.6743	4.684	5.1864	4.8897	9.7275	5.2633	6.4528	9.574	7.0766	5.9997	6.853	2.83	6.5197	5.4217	3.7302	7.2502	8.5184	8.3478	8.027	4.399	4.3992	6.1039	4.6112	7.6904	5.9366	4.8597	8.6876	7.0756	6.1175	5.3963	6.4887	12.029	3.4831	7.2624	7.1168	8.0737	5.7234	6.2791	5.3503	5.9994	8.8148	4.6084	7.5677	8.1668	8.074	7.1175	3.8304	6.2365
-0.86077	-3.4402	-0.74106	0.42599	-4.0465	-1.6523	-1.186	0.64465	1.6691	-2.3106	-2.1173	-1.0783	-0.88412	-0.34006	-2.8589	1.2085	-0.41918	-3.0061	0.17916	-0.32611	-3.3079	0.42813	1.7452	-0.61479	-3.7939	-1.9226	1.1026	-3.5488	-0.46699	1.5537	1.5136	-2.4897	-3.6668	-0.70675	-3.2178	0.30879	-1.2456	-0.68871	-2.509	-3.7863	-2.039	0.92695	-0.86257	-0.20755	0.023941	0.49134	-0.75671	0.15857	-2.8859	-4.3862
6.399	5.8805	8.9874	9.0163	7.6533	8.6219	6.069	9.073	9.7527	7.3753	6.1685	9.5467	8.8989	8.4508	7.7944	8.7323	8.0904	6.59	10.569	7.0315	7.3153	8.8416	7.0797	5.5309	6.3698	8.6085	4.8357	8.8938	7.5084	9.3814	5.7393	7.93	8.2716	7.879	5.7202	9.4081	8.7239	11.334	7.6323	6.6448	11.071	8.4066	9.883	6.8624	8.1652	8.2311	7.0169	4.1843	8.8438	8.581
0.008476	-0.64567	2.1957	1.1476	1.4445	-0.28058	0.58108	2.8888	2.913	3.4205	1.3167	1.5101	0.36279	0.25789	3.4859	2.3823	0.29559	3.2393	1.5091	-0.74318	0.89736	-2.5133	-2.5876	3.1831	-1.0502	2.6586	0.94382	-1.9829	1.3523	1.9791	6.2921	0.24573	0.81176	2.4145	1.1155	2.7792	-2.0346	2.8759	2.8211	2.1412	-1.5242	2.3833	6.0473	3.9128	-1.224	2.2718	3.3432	-1.6117	2.9207	0.86874
-11.447	-16.952	-12.556	-10.99	-13.516	-14.188	-13.822	-14.86	-12.018	-13.738	-13.175	-11.655	-12.806	-12.049	-11.601	-10.284	-10.991	-12.794	-13.176	-13.315	-9.9067	-12.176	-10.052	-13.327	-12.52	-13.587	-13.565	-13.285	-11.634	-14.908	-10.66	-10.029	-11.552	-15.161	-14.072	-12.543	-12.332	-11.617	-14.483	-9.1397	-11.306	-12.371	-10.811	-13.874	-11.842	-11.879	-11.727	-12.247	-12.795	-14.17
-10.552	-9.1277	-10.084	-6.5971	-10.597	-6.9969	-10.56	-7.6337	-11.449	-10.866	-8.0134	-8.4708	-7.8505	-10.984	-10.899	-9.3094	-10.119	-6.1946	-9.9723	-9.671	-12.876	-7.5341	-9.4387	-11.842	-9.9982	-8.9941	-11.219	-9.7549	-8.8027	-10.649	-8.8589	-9.442	-6.0124	-8.7324	-8.0064	-6.2263	-12.903	-9.7361	-5.3494	-9.4811	-9.1562	-10.523	-8.2489	-9.0339	-6.8581	-13.035	-9.5317	-9.2782	-8.2744	-10.762
4.732	8.1948	7.0685	6.136	3.8723	5.179	4.1921	5.7548	3.8444	10.979	6.8381	6.9197	4.9319	6.8296	6.9374	4.6632	7.7352	7.8172	9.2029	6.5295	5.2638	5.9207	10.609	2.7243	5.1403	7.8233	3.9915	8.4539	7.4899	5.7021	8.6289	5.0391	8.4109	7.3835	2.2181	7.3795	5.2288	4.8744	5.6957	6.2711	7.927	6.2134	4.9973	7.781	8.8527	6.0622	6.9992	7.6955	4.9739	7.3968
1.0039	2.774	2.4652	-1.7956	3.2249	-0.25987	0.56419	2.861	3.1667	2.1004	2.4942	0.27464	1.922	2.2152	3.6323	1.6484	0.038746	0.80749	1.406	1.3005	2.5708	-0.65965	0.1651	-1.5159	3.6978	1.3187	1.5868	3.2075	-1.1107	3.9281	1.5363	2.6625	-0.18321	0.06971	4.6819	4.0779	2.0472	3.3276	1.9754	-0.59128	2.7633	1.4715	-1.3295	-0.47808	3.6864	1.5099	0.32183	3.5431	4.28	-0.41803
5.108	4.445	7.509	6.3967	4.1438	4.4144	2.2419	5.7348	3.5281	5.6213	4.3668	6.3461	7.5654	6.6062	5.6405	5.0891	5.1932	7.6268	5.093	6.457	3.8937	6.7109	3.7175	6.6082	3.6691	7.0997	4.989	3.5608	3.3053	1.7639	5.3227	5.8577	6.003	5.1914	6.1665	6.197	2.3228	4.5627	3.081	6.5268	5.571	4.5837	3.4769	5.6651	4.5211	5.698	3.2165	3.1136	4.6155	8.3744
-2.4064	-1.3908	-2.1748	-1.5109	-0.89666	-1.9228	0.52317	-2.6652	-1.5683	-2.7436	-3.2467	-0.27352	1.2081	-4.0284	-3.3625	-4.714	-3.4805	-2.1354	-3.1723	-7.2515	-7.0478	0.81626	-1.9292	-4.8292	-1.3026	-2.5712	-3.9093	1.6283	-1.8689	-3.8505	-4.164	0.17528	-6.5292	-2.1011	-0.28541	-1.7407	-0.53353	-2.6622	-1.7595	-0.79641	-0.23626	-4.1182	-3.7546	-0.74336	-2.0884	-3.6887	-4.0882	-1.8861	-4.0981	-1.0821
3.1806	-1.3884	0.12822	2.154	-1.857	3.1554	-2.3799	-1.2923	4.3443	1.2785	0.39699	2.4408	0.78246	2.0326	-1.2179	4.3784	1.757	0.99186	-1.6148	2.593	1.6072	-0.54571	1.7171	0.17999	1.1304	-0.84	0.26954	3.3086	0.65385	-0.35139	-1.5104	0.13862	1.3352	3.2054	-0.51854	-3.168	2.8626	1.1267	-1.442	0.6699	-1.986	2.5724	2.6127	0.82501	1.3593	-2.1102	0.29103	0.44373	0.76236	0.0038742
-16.506	-12.519	-11.851	-14.42	-12.358	-11.388	-10.498	-9.5375	-12.501	-11.961	-14	-12.872	-16.274	-15.118	-15.863	-14.093	-10.665	-13.164	-13.267	-11.321	-12.277	-9.8918	-11.352	-10.434	-12.879	-13.88	-12.365	-13.702	-16.375	-9.5182	-12.211	-12.419	-14.642	-14.323	-15.572	-13.87	-12.503	-8.9413	-14.244	-14.713	-15.153	-12.459	-14.131	-13.758	-13.296	-12.765	-14.572	-13.396	-10.306	-12.777
-0.63844	1.856	-0.99881	1.8914	4.9286	-0.22617	3.8085	4.8455	-0.58813	0.72145	1.3387	0.85048	3.5408	1.4768	2.3508	3.5459	3.0865	0.19859	1.3339	0.11509	1.1375	1.0321	2.2671	3.1201	1.1926	3.7819	2.8182	-1.8273	-2.1731	-1.2886	2.501	0.74955	5.375	0.40983	0.77669	1.5254	-3.6876	2.897	3.4608	-1.3391	3.1564	1.3206	2.4377	1.0011	0.24216	3.0189	1.2564	-1.7357	-0.53221	1.0719
-3.7536	-1.2204	-1.255	-1.808	-2.9173	-2.3144	-2.1028	-4.616	-6.3425	-3.5692	-3.3621	-2.0749	-4.6832	-7.3089	-2.9626	-2.9843	-3.5015	-2.0665	-3.944	-5.1284	-3.6914	-0.3795	-4.8207	-4.8705	-4.4826	-6.1521	-6.6473	-6.5347	-2.559	-5.7105	-2.2533	-4.1348	-2.7607	-3.2344	-3.9888	-2.9441	-3.3204	-4.1565	-1.6273	-5.9373	-2.2878	0.097732	-4.5443	-2.1405	-4.0172	-3.4126	-6.1373	-3.6359	-4.4019	-2.2278
8.0646	6.4791	4.24	5.5032	7.9849	6.0036	9.3262	8.8712	4.8872	3.3081	4.6751	5.8121	6.3273	5.6111	7.0043	6.8831	3.8237	2.9867	4.3345	2.4061	6.1401	3.9057	8.5718	4.2632	5.2179	4.2636	4.5098	5.877	2.2421	5.6986	4.4536	3.3958	5.6906	7.2311	5.2959	5.1402	3.4304	5.6902	5.1008	3.9022	5.5235	6.3511	5.969	1.9764	1.6915	5.2556	7.9389	7.4642	5.142	5.1617
-13.109	-8.3125	-11.449	-10.374	-9.7009	-9.6463	-12.038	-10.075	-10.857	-13.35	-13.476	-11.506	-13.439	-8.9169	-8.2115	-9.6847	-11.145	-16.137	-11.61	-6.2977	-11.298	-11.709	-10.768	-10.497	-13.966	-13.456	-13.46	-8.4121	-12.588	-10.717	-8.5397	-10.827	-9.8167	-11.845	-13.706	-15.516	-13.746	-11.863	-7.6676	-8.2664	-9.5971	-8.0501	-11.059	-8.5738	-9.416	-14.986	-7.4233	-11.81	-11.69	-11.918
0.81172	2.146	-0.91041	1.2398	1.2161	0.18852	1.4606	0.41451	-2.0518	0.28289	-2.0023	1.0438	-2.4117	0.33546	-2.1922	1.8091	1.1452	2.7897	-4.9904	0.04883	0.058442	0.46116	-1.5461	2.344	2.8824	1.5167	1.5272	3.3237	-0.62848	1.9036	3.3225	-2.5858	0.36986	-1.8282	1.0383	1.2597	3.163	1.8067	-1.339	0.51872	0.8266	-1.9355	1.6538	-1.9002	-3.1711	0.79998	-1.8457	1.3084	-1.306	1.9653
6.723	5.0333	6.3998	4.6263	3.5539	5.7804	4.5019	5.7368	5.1453	6.5256	8.3374	4.4725	2.2306	7.6546	5.1796	4.5743	4.2322	4.953	4.3851	3.0053	7.3519	4.129	6.0696	7.3657	8.4675	3.1138	7.3097	5.2578	7.3799	9.9827	7.2896	5.6161	4.3146	4.7509	7.6636	3.0524	8.2277	9.2969	7.0546	6.0915	5.6064	9.6436	8.0345	5.605	4.5971	2.5614	4.9528	4.9712	6.0241	6.7674
2.7231	1.8658	-2.0173	0.037156	-0.4588	1.0938	-3.5398	-0.75694	1.1471	2.6812	-1.1104	1.8548	1.1116	4.2842	1.4355	0.80513	-2.0903	-0.74662	1.9738	1.2061	2.2694	-0.062994	-4.2094	2.3688	0.85021	3.4608	-1.7441	0.85831	1.6837	-0.61808	0.86829	-0.41744	3.1676	0.34718	-2.629	0.54792	3.0453	-4.3814	0.65601	0.4969	-1.6402	0.40549	0.41135	1.3861	0.012836	1.5419	-2.1964	0.51603	-0.13769	-1.1456
8.0892	6.9059	6.1987	5.2657	5.9125	2.994	7.0587	3.4762	1.1237	6.1536	5.443	6.6686	6.4367	7.5869	5.8195	1.2152	9.0243	7.0188	0.16736	5.7081	9.7556	8.4904	5.3312	4.2226	7.9328	7.4251	4.3067	8.3089	2.8998	5.8193	7.4221	4.9774	5.4532	7.3056	4.9391	1.3631	6.8106	4.9647	6.2597	7.4102	4.5425	3.1616	4.2551	6.2428	4.2031	7.371	-0.71116	7.0726	4.9381	7.5816
7.3217	6.9077	9.15	9.0632	9.1156	6.0816	7.0109	10.281	8.8441	8.5663	9.0143	7.6355	7.5814	3.0779	7.5096	5.0032	6.8442	8.9419	7.2015	6.5648	7.7996	8.4665	7.0611	6.7774	4.4878	7.9283	8.8291	7.5414	6.9776	7.3066	9.2431	4.2991	8.0649	8.3887	8.4831	6.3016	9.3569	7.5017	4.7601	4.2151	3.8127	5.3201	7.3504	8.0749	9.3191	7.1449	5.7792	6.2287	6.3008	5.1199
-1.1067	-2.8138	-0.7022	-1.5302	0.49601	-0.6019	-0.46908	-0.46833	-0.83515	-2.2544	2.1048	-0.51086	1.2533	2.1471	3.3471	1.5968	-0.63835	1.09	0.83226	-0.73494	2.3055	1.2434	-1.0527	-3.1753	-1.3173	0.64777	-0.4378	-1.4654	0.19831	1.6765	0.82801	0.90676	-0.020697	-2.675	0.69504	0.20751	-2.8553	0.41	-0.39068	0.65874	-3.3926	0.79819	1.277	-0.57659	1.7753	1.4793	-1.099	-0.3531	-0.60207	1.7823
-1.8822	-4.3972	-5.4265	-2.4511	-3.4404	-4.5446	-1.9404	-0.75185	-4.341	-4.0381	-1.1745	-4.9268	-1.9278	-4.2199	-4.6598	-5.9227	-1.6941	-3.3834	-2.0297	-2.7373	-3.9049	-3.6247	-7.3344	-0.37053	-4.1086	-4.5219	-1.8478	-0.87468	-5.7152	-1.7428	-1.8152	-1.8589	-4.0977	-1.7425	-2.001	-1.4869	-5.2958	-2.2491	-3.1954	-4.4144	-0.1902	-3.006	-1.1708	-2.6529	-2.4641	-3.0162	-2.7622	-2.807	-4.3196	-3.2752
-2.55	-3.5724	0.50058	0.81343	-1.3708	0.94352	-1.731	-1.5434	3.0562	0.66405	-3.5429	-6.1492	-1.5711	-1.0982	-4.3298	-1.0852	-0.95434	-2.6542	-3.0518	-3.1649	-2.6476	-1.3675	-1.271	-0.85866	-1.561	-0.92867	-0.53593	1.7478	-1.341	-2.3831	-0.30979	-3.3875	-7.2587	-0.12227	-2.443	-4.3872	2.1417	-2.4618	2.8185	-0.84858	0.06779	-3.2639	-3.013	1.1253	3.1953	0.63849	-0.71144	-3.4833	-3.2326	0.02957
2.6999	1.9267	0.92658	0.32866	0.07292	1.3898	-1.4567	1.5707	-1.1995	1.4834	1.0143	2.2205	3.7498	0.91502	1.2158	0.81548	2.7782	2.1622	1.3891	2.0314	5.2491	1.4131	3.0903	4.0708	0.91808	0.48765	0.46432	-2.1127	2.3643	2.9609	2.6797	1.0098	0.78663	2.4937	3.7709	1.4496	2.4126	-0.025254	-0.89313	1.635	3.8377	-0.93085	2.822	2.1353	-3.1572	-0.74864	0.31481	1.2312	2.3053	2.0753
-14.755	-12.387	-14.777	-11.567	-9.8438	-13.702	-12.094	-12.797	-13.449	-14.467	-11.022	-14.455	-14.329	-11.214	-16.773	-9.6756	-13.002	-15.199	-13.988	-13.162	-11.887	-13.236	-16.287	-11.821	-8.7283	-15.93	-13.152	-10.958	-12.438	-13.461	-13.777	-15.865	-16.741	-12.957	-14.898	-12.707	-12.698	-12.065	-11.23	-10.889	-9.8233	-13.515	-16.021	-12.64	-12.249	-11.283	-15.154	-11.16	-14.941	-13.592
-0.018857	-1.5558	-2.0112	-0.47374	-2.084	-4.3677	-0.28447	-1.1376	-0.16139	-3.4588	-1.1234	-4.3915	-1.8346	-1.3143	-3.1227	-3.7156	-0.48979	0.259	-2.978	0.31271	-2.4085	-3.134	1.5457	-1.6914	-3.3913	1.1022	-3.7055	-0.25286	-0.12106	-3.3586	1.6379	-3.7003	-5.3388	-3.2101	-1.2166	-1.2599	-3.1442	-3.3226	-3.6136	-4.4817	-1.7818	-2.3233	-3.4847	-4.3392	-2.5826	-2.4298	-2.6356	-3.7941	-1.7382	-0.21972
-8.8129	-8.4466	-6.5011	-10.259	-10.805	-8.2097	-7.8117	-8.0754	-9.4263	-8.265	-6.8148	-8.8352	-11.05	-10.052	-9.5367	-8.8743	-6.7027	-9.6143	-8.1034	-4.1782	-8.8767	-8.6036	-7.5689	-8.4073	-7.704	-7.1916	-9.7725	-8.7598	-7.9245	-8.1501	-10.009	-8.358	-7.1923	-11.263	-6.2959	-8.12	-10.762	-8.8118	-8.8388	-9.9152	-10.933	-10.559	-8.6392	-7.765	-10.468	-6.3696	-8.4825	-9.4356	-8.313	-11.438
-22.294	-21.212	-23.944	-22.266	-21.449	-20.243	-25.536	-23.444	-22.436	-18.146	-23.599	-22.338	-22.54	-21.333	-22.291	-22.342	-19.714	-21.899	-22.735	-22.796	-21.36	-23.113	-22.379	-19.961	-24.045	-22.713	-22.33	-19.407	-22.701	-20.185	-22.56	-20.907	-21.143	-22.023	-23.615	-20.436	-24.903	-24.602	-20.141	-21.521	-22.474	-22.344	-26.162	-23.161	-23.316	-20.808	-21.507	-21.114	-21.562	-20.821
8.8196	8.8698	9.1155	12.385	5.3663	11.198	7.4659	8.3036	8.1571	9.1031	10.109	9.1174	5.3526	9.1434	9.3983	9.0022	10.199	8.74	5.7034	9.7259	9.4888	8.7165	10.339	7.6597	7.1839	7.7875	10.938	9.7717	9.8968	6.6359	8.482	11.835	9.345	7.6545	10.997	7.6138	7.3916	8.3548	9.0425	7.9676	8.9572	9.8794	9.8433	5.6203	8.9802	9.3451	11.671	5.9115	5.9724	5.8173
4.4902	3.7665	3.7638	4.6099	4.8329	8.6016	4.1889	5.5703	5.6178	9.2796	4.8879	4.8426	5.341	7.8244	10.022	8.8221	7.3953	6.1234	5.6558	3.387	7.1602	8.8884	6.5379	6.0843	9.9524	7.6287	4.7566	6.0662	9.4517	6.3735	7.2229	5.0863	6.8534	2.6338	8.2411	11.035	5.9148	4.495	6.9411	6.2247	4.3675	8.3861	6.1354	5.5896	6.2377	7.2569	7.3464	7.6436	8.4969	8.1718
-3.1362	-2.6484	-4.0943	-4.0817	-1.3775	-5.3631	-4.9478	-4.1401	-2.2928	-2.2275	-5.848	-4.4866	-0.95977	-4.6721	-4.8594	-4.7119	-2.9294	-3.5472	-2.7206	-4.1791	-3.4947	-4.5609	-3.2428	-1.6574	-2.6429	-5.4863	-3.9082	0.61824	-1.8483	-2.1511	-5.9729	-2.1729	-3.8829	-3.7441	-2.2436	-0.9497	-7.0775	-4.171	1.7863	-3.6645	-8.0964	-4.5126	-1.2151	-4.1133	-1.5365	-1.8068	-3.5895	-1.1059	-1.9893	-2.9962
-13.049	-9.9281	-10.052	-11.71	-11.431	-10.994	-11.486	-11.155	-12.477	-11.788	-10.99	-8.8592	-12.626	-10.476	-8.771	-9.4899	-10.006	-9.8853	-11.688	-11.623	-11.423	-10.122	-11.135	-9.1527	-10.349	-9.1108	-9.639	-11.258	-9.9322	-12.639	-8.7986	-11.31	-11.393	-10.979	-7.1623	-8.3811	-11.177	-9.1563	-13.028	-8.5007	-9.0487	-5.7898	-11.584	-12.981	-12.314	-14.456	-7.2102	-11.701	-6.6976	-11.772
-0.52217	-0.94519	1.2889	2.6841	3.1066	0.60451	1.401	1.3611	-0.0050773	0.015895	1.2946	2.7782	-1.2572	3.5291	3.0159	3.3459	1.1332	3.1038	2.5103	3.8527	0.8967	0.41158	0.21808	1.3993	1.1244	-1.0446	2.3532	0.10379	1.4948	1.0683	2.8797	4.4268	2.4784	-0.12836	-1.3681	2.2654	2.8424	5.1843	3.6134	3.4755	4.6587	4.0192	2.3134	2.2739	2.3161	-0.086489	3.4859	1.438	2.7231	0.52995
-11.295	-7.7803	-8.331	-8.7079	-6.9851	-4.3372	-7.4652	-8.263	-5.0514	-5.5293	-8.0404	-6.3334	-6.7151	-9.0882	-8.5593	-7.1913	-5.4982	-9.4456	-3.412	-7.8855	-3.2835	-9.0318	-6.1437	-5.9645	-9.1134	-7.6756	-5.0494	-5.1929	-4.4235	-9.4842	-9.3367	-5.5813	-8.8944	-9.8541	-5.3237	-7.653	-6.0583	-4.1697	-3.0653	-5.978	-9.4442	-5.6938	-9.2465	-9.5179	-6.7604	-10.507	-8.3794	-5.7315	-7.4481	-7.8433
5.5592	8.6246	7.0613	7.2602	7.3421	8.5847	7.784	9.9802	7.3117	6.5814	7.2069	11.026	9.5789	6.5351	6.9276	8.2793	7.3962	6.9585	8.5664	6.3835	8.8719	7.4318	9.6362	10.537	7.0762	10.42	9.5927	10.442	4.3073	9.2589	10.913	9.4475	11.595	4.6441	10.199	8.0043	10.647	7.8663	8.9186	7.5112	9.3102	13.426	7.8554	10.525	9.6913	10.072	10.747	11.272	8.0121	11.671
0.015684	0.3131	1.1374	-0.25597	-1.871	1.3469	-2.4189	-0.42585	-3.8151	0.48333	0.96968	0.62649	-0.10648	-2.4238	-4.4163	-1.72	-5.2778	-0.19219	-0.92564	-2.0678	1.2537	-2.6842	0.46124	-3.067	-1.205	-1.2068	1.03	0.14563	-0.15493	-1.5638	-1.8995	1.0945	2.0954	-1.7414	2.5919	1.4934	-2.5477	-1.3513	-0.32875	-1.9035	-6.806	3.282	-0.96175	-1.0492	-0.15978	-0.07274	-1.8625	-1.8975	-2.977	-3.0062
-14.535	-10.864	-12.115	-13.723	-11.496	-13.014	-10.279	-11.241	-11.899	-13.608	-14.997	-11.955	-16.939	-12.217	-14.137	-14.976	-14.454	-14.96	-11.415	-12.975	-12.153	-15.975	-14.266	-11.648	-13.904	-13.717	-12.642	-15.551	-12.472	-11.857	-14.551	-11.41	-13.307	-12.993	-14.937	-15.288	-14.316	-14.597	-13.411	-15.682	-13.985	-13.505	-11.247	-14.322	-13.347	-12.637	-12.683	-14.485	-11.025	-13.271
-24.63	-22.838	-27.171	-22.521	-22.79	-21.464	-23.075	-24.364	-22.411	-23.711	-23.799	-22.242	-23.802	-24.112	-24.206	-20.718	-23.359	-21.345	-25.786	-19.428	-23.694	-20.909	-20.243	-23.311	-20.19	-21.577	-21.952	-21.831	-24.666	-22.805	-25.199	-22.336	-21.597	-24.992	-23.471	-22.894	-21.647	-21.394	-27.729	-23.213	-23.289	-23.847	-24.053	-19.451	-20.985	-22.709	-26.257	-21.254	-26.564	-23.255
-1.1305	-2.2076	-0.26058	-0.41494	-4.9381	-2.7451	-1.1433	-4.4265	-4.0546	-3.8888	0.53902	-2.2801	0.04956	-2.7767	0.29442	0.2314	-6.2603	-1.2152	-0.93483	-3.0344	-2.6272	0.35703	2.0422	-3.5272	-1.2492	-0.5203	-0.18034	-2.2382	0.19755	2.2411	-2.0377	-3.2992	-3.274	3.1682	-1.2846	-0.58324	-3.9983	-2.6285	-3.505	-1.7092	1.4679	-0.92164	-0.39999	-1.4725	0.073414	0.53708	-3.2548	-0.090609	-0.18323	-0.41189
-0.21552	-0.84077	-1.097	-0.71782	0.25149	-5.0367	-0.37553	-3.787	0.81506	-0.54278	1.7965	-0.73333	-0.30979	-2.6143	-2.4025	-1.1434	1.9366	-1.0964	1.3564	-6.2834	0.091201	-1.7822	0.28418	0.89344	-2.0902	-2.3325	-0.67814	-2.7717	-2.9866	-3.2981	-1.1915	-2.9711	-1.6239	-3.5871	1.4829	-1.9809	-4.1246	-3.0115	-2.9517	-1.6495	-3.7432	-0.91323	-2.9555	-1.2955	3.2311	-2.7117	-1.7418	0.96513	-3.0964	-2.5075
-3.3052	-3.0569	-1.9191	-4.5584	-6.0143	-7.0227	-1.4623	-3.4883	-5.4617	-3.5446	-3.4844	-4.6572	-2.0356	-3.2581	-4.9609	-2.7368	-1.5999	-3.4655	-4.6114	-3.1359	0.18992	-4.6002	-4.5912	-2.2561	-3.0264	-5.2672	-0.53533	-1.2112	-2.7423	-2.8516	-2.3656	-2.9892	-2.7866	-3.5775	-2.3826	-3.7093	-1.9967	-2.507	-3.4539	-3.669	-3.075	-5.0862	-1.2606	-4.3025	-3.7429	-4.0515	-6.1933	-1.7457	-3.1023	-4.9738
1.481	1.6378	0.82926	-0.90277	-0.88533	1.5817	-0.21903	1.4991	0.42931	1.5316	3.2643	1.5214	2.1729	0.92797	-3.3407	1.245	0.036564	1.4658	0.06065	0.93059	3.6774	4.2549	4.8669	0.10772	3.0889	2.414	1.6076	1.165	1.6488	3.3303	0.91508	1.8937	3.9269	0.69063	3.7531	3.9217	2.4904	-0.98831	3.4723	3.8184	0.96594	1.8031	-0.20554	1.2462	-0.94386	1.17	3.6442	3.1139	-0.23352	2.8632
-14.82	-14.973	-15.22	-15.954	-13.482	-12.471	-11.793	-13.96	-16.333	-15.185	-16.001	-15.036	-13.542	-15.516	-13.21	-12.834	-12.874	-17.27	-13.753	-12.655	-16.756	-16.302	-14.762	-12.919	-14.228	-12.262	-15.264	-14.274	-13.898	-11.874	-17.711	-17.451	-12.325	-12.521	-11.606	-14.494	-14.468	-16.676	-14.297	-16.958	-13.215	-13.033	-13.624	-13.745	-13.543	-13.37	-14.53	-16.87	-20.774	-14.974
0.36914	-3.1711	-1.2016	-0.86755	0.58694	-3.2442	-0.46455	1.7073	-1.3774	1.6973	-2.5553	0.28514	-0.75553	0.39011	-0.71452	0.31362	0.22045	-3.3719	-3.128	0.66305	-0.97916	-1.6828	-3.5987	0.36751	0.48005	1.0778	-1.49	-2.1674	-1.1693	-1.2073	-1.4435	2.8491	-3.9354	1.5414	0.90015	-2.0672	-2.3767	0.96384	-0.27741	-1.125	-3.9913	2.0797	-0.3307	2.398	-1.8277	-2.826	-1.2218	-0.36625	-1.7439	-5.1007
2.4455	1.6033	3.93	3.0308	-1.1348	2.1597	-1.744	1.3305	1.6309	0.80324	2.3035	0.64024	1.9434	-0.4626	-0.247	2.2328	-1.1165	-0.96193	1.3443	0.53739	3.0465	-1.6398	2.8535	-0.82343	1.887	-1.77	0.38749	-2.2694	4.2979	2.4878	2.4944	0.71852	-1.1057	3.4189	1.1599	2.5124	3.3482	1.139	0.19414	5.495	2.918	2.1153	2.6417	-1.2007	2.6599	1.2322	1.9933	-0.17986	2.0484	-1.2246
6.1304	9.0811	10.051	8.7641	13.457	10.184	9.8832	10.086	7.0768	8.1835	10.005	10.011	7.3646	6.3692	6.8839	6.7313	9.4344	11.035	9.1205	6.9908	5.6432	6.7861	7.9983	10.937	8.0683	8.1356	6.1804	10.746	9.0459	7.6347	6.8389	9.3267	8.7819	7.9663	11.938	9.4531	8.781	9.1889	7.1755	7.9699	10.153	8.3235	10.128	9.8346	5.8724	10.475	8.1736	5.521	9.3164	10.295
-12.575	-8.802	-10.323	-8.0675	-8.4356	-9.4328	-9.1541	-5.6141	-7.8859	-10.174	-12.411	-9.6597	-6.393	-9.8212	-11.083	-9.2635	-9.3044	-8.9669	-10.331	-9.8658	-6.7547	-8.0957	-9.6273	-7.7907	-4.9184	-9.6434	-8.2758	-6.3839	-12.122	-7.8889	-8.4778	-8.3745	-6.7599	-8.6267	-9.3636	-7.3134	-9.043	-7.101	-9.4922	-7.4438	-9.4056	-8.4655	-11.919	-10.325	-7.549	-11.045	-10.123	-10.572	-9.6932	-10.3
1.7993	5.4723	-0.60505	0.38635	-0.50441	1.1963	0.51777	1.5629	0.67741	1.3905	-1.3829	0.88522	0.72037	2.2521	1.8307	0.48796	1.6039	1.6023	3.7703	2.261	2.9501	-2.2331	5.0066	3.894	-0.024974	1.1261	0.29474	2.0811	3.8817	1.2219	3.4674	1.616	-0.27364	2.4522	0.31391	-0.031512	-0.05272	1.7008	2.7253	4.9268	0.26894	2.8104	0.53122	-1.0532	-1.2654	5.0609	2.1698	0.45103	1.6028	0.68529
2.9593	4.4043	4.8531	3.0665	2.1232	0.31375	3.4665	4.5336	3.9986	3.9853	3.3989	1.4184	3.4377	3.4031	2.2046	2.399	1.2105	5.3286	2.2167	4.3342	3.6582	3.4715	5.9357	4.8213	4.8878	2.3161	5.825	3.1713	0.28209	2.7914	3.0508	2.3096	3.0929	4.5815	-0.14628	3.2597	0.052516	1.3015	3.6217	4.0239	0.22478	4.0241	3.4362	3.6717	3.8849	2.4989	2.6459	3.3787	5.5329	5.9577
1.7348	0.60996	0.19232	1.9416	0.64454	-0.61098	-2.2231	1.9554	2.5022	1.2118	-2.6484	0.12017	1.2437	0.67537	1.2333	0.64307	0.75541	-3.2138	2.1873	0.5257	-0.12864	-0.59868	-0.87921	0.91712	-1.1203	1.1927	-1.3478	0.16826	-0.085682	1.1374	-2.2095	1.4227	-0.16799	0.96868	-0.57088	-0.65128	1.3507	-0.019499	2.0177	-0.39586	-1.4902	-2.0816	1.3536	2.2996	2.4871	-0.25049	3.4784	-0.8286	-2.1281	-2.0227
-9.0808	-12.363	-13.663	-9.756	-12.181	-12.197	-12.242	-11.464	-11.681	-11.71	-12.694	-8.3447	-10.478	-13.393	-9.154	-10.446	-13.496	-11.079	-9.7015	-11.823	-13.104	-10.176	-11.298	-8.7911	-8.3189	-11.476	-10.787	-10.28	-10.74	-12.957	-11.819	-11.973	-11.839	-12.596	-12.655	-8.7679	-10.246	-13.014	-11.448	-13.714	-12.775	-8.7517	-10.688	-11.539	-11.053	-11.625	-9.0303	-15.042	-9.0207	-10.804
-5.3098	-6.8753	-7.0465	-8.0985	-4.2116	-4.7081	-7.1981	-4.8755	-7.9679	-3.6553	-4.4642	-5.3838	-8.3847	-4.6421	-7.3859	-7.6948	-9.3755	-7.7184	-6.2114	-9.3577	-4.4825	-8.0029	-6.509	-3.3235	-3.9667	-8.2691	-4.7738	-5.941	-5.43	-7.8496	-7.0729	-6.0216	-5.6903	-5.1775	-7.8578	-2.8238	-5.5906	-6.0674	-7.3812	-7.2724	-7.9895	-3.8381	-6.1763	-7.2138	-9.8539	-5.6118	-7.4788	-5.0868	-8.7472	-9.2009
-8.6342	-7.0587	-10.904	-6.3595	-7.8619	-8.9061	-6.8286	-6.9876	-6.8551	-8.9165	-6.6007	-9.2771	-8.5726	-5.8822	-7.8659	-5.4882	-7.6277	-7.4277	-6.8425	-6.3756	-6.6321	-10.309	-9.4638	-12.049	-8.2104	-7.3707	-6.3954	-5.5416	-6.7884	-5.0414	-9.6139	-9.9023	-5.9999	-8.3229	-7.4998	-7.632	-11.994	-9.8611	-5.8374	-5.7146	-7.5672	-8.0509	-7.6664	-8.7178	-6.7608	-4.7877	-6.087	-7.8789	-6.4583	-5.813
-0.14796	-0.045429	1.822	-0.94564	-4.1897	-2.2423	-1.6244	0.42805	-2.0868	-0.79443	-4.8923	0.069908	-0.31099	-0.41157	-3.3675	1.8972	3.4755	-1.2813	-0.66291	-1.4807	-3.807	-3.8776	0.88701	-5.2188	-1.898	0.46767	-1.1847	-1.6142	-1.8295	-5.129	-2.0437	-3.1005	-1.8146	0.012414	-4.3075	-1.9827	-0.13061	0.85992	-3.9937	-1.5151	0.22693	-1.748	-4.5337	-0.048515	-0.54529	0.92152	1.5498	-1.2592	-6.1223	-1.1072
-10.122	-14.124	-9.7863	-14.865	-12.963	-11.778	-15.134	-12.957	-12.114	-11.963	-14.311	-12.879	-13.119	-11.229	-13.716	-15.79	-16.352	-14.164	-16.322	-13.076	-13.097	-16.313	-12.751	-13.625	-15.296	-14.388	-11.863	-15.274	-12.808	-12.291	-13.096	-15.561	-10.603	-14.075	-10.744	-11.793	-10.073	-8.9889	-12.619	-14.206	-11.47	-14.497	-12.945	-10.181	-15.066	-14.998	-14.381	-14.938	-10.357	-13.982
-10.407	-5.5342	-6.3845	-8.1699	-9.5551	-7.4557	-10.924	-4.957	-5.5219	-6.5596	-6.6036	-10.002	-7.3425	-10.132	-6.5758	-8.2011	-6.6595	-7.151	-9.7144	-6.9129	-8.4416	-5.6008	-5.8572	-7.47	-7.108	-7.2055	-6.7486	-5.3475	-7.4012	-9.4567	-7.7739	-8.6824	-8.3502	-5.9162	-3.8345	-9.3344	-8.2886	-7.8798	-8.6024	-6.8486	-6.6759	-7.6231	-7.4425	-6.4679	-9.3021	-9.8254	-8.8179	-10.078	-6.9467	-10.336
-8.1753	-9.8969	-11.166	-6.3555	-10.616	-7.1555	-9.837	-11.105	-12.192	-8.4394	-11.67	-9.2363	-4.2144	-10.113	-7.6153	-10.691	-11.103	-6.8883	-10.294	-9.5988	-10.551	-6.9176	-10.849	-8.4992	-10.867	-10.187	-8.8157	-7.9186	-7.0316	-6.5594	-5.1867	-10.875	-7.0272	-8.9166	-11.379	-10.51	-10.758	-8.6129	-11.043	-8.9463	-8.3825	-8.8122	-12.134	-9.5665	-9.7363	-12.913	-9.3438	-9.7043	-10.411	-8.3014
-4.2677	-6.1642	-8.3622	-4.6173	-7.6624	-4.8378	-1.3562	-2.1575	-5.606	-4.5996	-5.2335	-7.0145	-5.6058	-5.0855	-4.6853	-4.892	-5.151	-6.9346	-4.8234	-4.8146	-7.8451	-3.1917	-5.1422	-6.6247	-7.6818	-2.3617	-2.7678	-3.2685	-3.6009	-2.6093	-9.2101	-2.696	-2.792	-3.8819	-5.6806	-0.9977	-7.1985	-3.8665	-4.2101	-5.8385	-1.5749	-6.0905	-4.1605	-3.5064	-6.3911	-5.2976	-3.66	-5.0368	-5.5948	-3.221
-3.4277	-0.35725	0.15759	-3.9699	-3.3852	-0.58074	-1.1595	-3.0042	-3.7436	-3.128	-4.5027	-4.1483	-1.3773	-4.7288	-0.79241	-0.90797	-0.64692	-2.5857	-4.4273	-5.1453	-1.5545	-5.4444	-3.1522	0.21959	0.50906	-4.7073	-0.21966	-2.7683	-4.1083	-2.61	-1.5671	2.5067	-1.7734	-1.6028	-1.0774	0.055788	-1.7237	-1.4715	-2.7936	-1.6155	1.5636	-0.019313	0.75469	-2.9144	-2.6374	-2.8967	-7.1797	-0.16632	-1.1878	-2.9225
-14.059	-13.795	-12.669	-13.104	-13.82	-11.481	-12.724	-15.165	-12.639	-12.111	-11.732	-11.475	-13.737	-12.152	-13.278	-14.74	-14.715	-13.876	-11.393	-10.332	-12.917	-14.24	-13.185	-15.017	-12.672	-12.626	-11.08	-12.308	-12.476	-12.221	-16.202	-9.7969	-16.658	-16.891	-12.185	-11.406	-15.499	-12.901	-13.455	-11.63	-14.311	-13.756	-15.128	-8.0855	-8.5099	-13.028	-13.495	-14.486	-9.6438	-15.138
-0.20765	1.3718	1.3058	-0.4437	-0.060848	-0.29445	-2.595	0.43806	1.5539	1.2717	0.69099	0.63975	-1.9955	2.0417	-1.8432	-0.061783	1.3738	-1.4466	0.66555	-3.3251	-4.0713	2.7141	-4.8821	0.87918	0.18098	0.21505	1.4474	-1.122	-0.512	1.1997	0.77003	1.401	1.7617	2.49	2.9869	-0.54112	-0.50503	-2.8179	-0.7288	0.55375	-2.9311	2.7153	-0.3544	1.4768	-2.9103	1.0969	-0.52854	-1.6963	2.3602	-0.17766
-9.7384	-12.532	-12.797	-12.566	-12.921	-13.256	-13.482	-13.056	-12.965	-14.356	-14.028	-13.916	-10.576	-14.191	-10.766	-13.713	-14.843	-12.68	-11.245	-11.658	-12.014	-12.08	-13.228	-16.301	-13.873	-12.037	-15.182	-13.61	-13.995	-12.277	-15.273	-16.085	-9.1076	-16.049	-13.69	-15.009	-12.706	-12.76	-13.621	-13.045	-18.13	-10.83	-15.289	-14.756	-13.812	-12.716	-12.725	-13.103	-13.405	-13.576
-14.367	-14.021	-14.322	-16.932	-14.224	-12.533	-15.891	-12.692	-15.513	-11.717	-15.245	-16.028	-12.923	-13.547	-14.095	-14.933	-13.558	-12.174	-10.512	-16.736	-14.057	-14.193	-15.405	-15.261	-15.293	-14.527	-14.675	-16.259	-14.399	-12.551	-11.954	-13.643	-14.896	-12.125	-14.941	-14.425	-15.132	-15.161	-13.38	-14.062	-12.843	-8.9297	-12.389	-14.972	-16.076	-15.057	-13.098	-17.471	-17.454	-13.928
-5.0827	-4.856	-5.9353	-8.0269	-6.7925	-5.6056	-9.1181	-5.1472	-7.1484	-4.6131	-6.6752	-7.5082	-6.3053	-10.243	-5.6255	-6.5203	-6.628	-5.2382	-6.8186	-8.3504	-7.7295	-6.7766	-7.1095	-6.111	-4.9356	-7.1574	-8.5204	-8.4177	-4.4795	-5.5106	-7.2051	-7.3047	-6.1579	-8.377	-9.4166	-7.2701	-6.6207	-8.5891	-6.9939	-11.638	-8.1877	-6.9482	-5.9905	-5.5262	-8.2034	-7.9506	-7.9752	-8.3501	-7.1897	-7.1473
-12.12	-14.235	-12.949	-15.404	-10.641	-12.426	-15.421	-13.355	-14.961	-13.305	-15.205	-12.26	-12.016	-11.232	-11.263	-15.719	-14.052	-16.005	-13.35	-12.91	-12.016	-11.535	-11.736	-11.61	-10.639	-10.605	-10.765	-12.897	-13.036	-10.743	-13.252	-15.956	-13.856	-13.886	-13.436	-10.644	-16.094	-14.735	-16.668	-16.695	-13.776	-13.809	-13.94	-18.344	-11.816	-13.741	-11.269	-10.593	-12.384	-13.122
-2.6282	-4.34	-5.0081	-5.6492	-3.4521	-3.479	-5.5128	-3.7242	-4.9386	-6.1185	-4.6608	-3.5138	-6.687	-3.7472	-4.0473	-5.6564	-0.98974	-3.6435	-5.7207	-3.0852	-5.8199	-8.0236	-3.7934	-1.9131	-5.3532	-2.4128	-4.4869	-3.5129	-3.8883	-5.1996	-5.3461	-5.0737	-8.6975	-2.6375	-4.22	-1.1659	-4.9949	-3.308	-9.5111	-2.808	-3.8852	-6.3489	-3.8297	-4.6964	-1.2813	-2.1162	-4.3257	-1.5586	-4.6753	-2.0645
-8.3619	-6.8837	-8.1854	-3.6869	-4.6814	-4.8541	-4.89	-1.4507	-5.5638	-6.5499	-4.5739	-10.659	-5.4201	-7.477	-4.4614	-5.523	-6.1883	-6.3046	-4.9738	-5.8387	-4.7656	-8.1838	-4.3711	-6.0132	-6.4432	-4.7983	-7.2449	-3.765	-8.5553	-8.4405	-8.4287	-5.2881	-8.3728	-6.354	-5.0395	-5.479	-4.992	-5.1842	-4.8112	-7.2983	-5.0898	-5.0081	-7.3897	-4.4617	-3.3512	-8.5404	-4.4997	-4.8925	-6.4832	-3.3071
-2.0246	-1.8394	-1.1381	-0.62547	-0.30785	-0.77875	1.3853	0.46258	0.75102	-3.6014	2.7499	-0.96676	0.13161	-0.70591	-4.9935	-2.5896	-2.8615	-0.93649	-1.1692	1.0848	-1.6885	-2.099	0.89972	-3.5239	-3.6163	-3.7843	1.2952	-0.50421	-2.8004	-1.8858	0.35447	-2.3378	1.7108	0.4918	-1.7421	1.597	-0.30247	2.308	2.3719	-1.8084	-2.4844	1.38	1.4289	-0.33526	2.1667	-2.7963	0.56416	2.3857	-0.55617	-0.39844
-2.1945	0.3172	-0.68056	-2.6767	-3.3541	-2.0983	-2.1908	-2.3782	1.1203	-0.98641	0.51893	-0.15578	-7.5848	-3.753	-1.2521	-3.9648	-1.7154	-1.4608	-0.76727	-2.5727	-1.2245	-1.1052	-0.93592	-0.0049766	2.1724	-1.6406	-2.1162	-2.0153	-2.6736	-2.102	-1.4673	0.71671	-2.6854	1.1453	-2.4409	-0.95237	-1.5703	-1.8992	-2.5312	-1.644	-3.4096	-0.47849	-2.4204	-3.1728	-0.81985	-2.2705	-1.3913	-1.4879	-3.047	-2.6229
-6.8648	-7.1717	-2.8474	-9.3428	-7.1326	-9.8153	-5.8913	-5.6082	-5.2754	-9.9011	-5.4811	-4.5709	-6.1319	-7.4937	-5.8431	-7.9913	-7.629	-5.5543	-3.2204	-6.7267	-4.046	-4.8125	-4.0004	-6.3973	-2.1471	-8.2184	-7.0334	-4.7422	-7.0103	-6.962	-4.6247	-6.7448	-6.8533	-11.105	-1.3398	-8.2628	-4.3018	-9.1184	-7.0442	-7.1576	-4.7963	-2.6086	-8.1947	-7.997	-5.2381	-7.0107	-7.497	-5.5689	-9.6625	-6.0912
-0.60194	0.402	-1.5837	0.57331	-2.6399	-1.8685	-4.9792	-1.7389	-0.91175	-0.44856	-3.8775	-0.019891	-3.1924	-1.7477	-0.89417	-2.3007	-4.529	-5.3951	0.39396	-2.7458	-2.386	-1.5301	-3.4752	-0.6651	-4.412	-4.599	-1.6871	-3.1788	-3.8341	0.11406	-2.7097	-3.3748	-0.28976	-2.5955	-1.2376	-1.6111	-3.433	-1.7055	-3.9412	-2.9537	-0.094901	-2.9224	-1.3864	-2.5527	-1.8871	-4.5317	0.85319	-2.1453	-3.9252	0.035957
0.4312	5.4196	-2.558	-0.27847	-0.26797	1.6496	1.8304	-0.57375	0.84488	1.3821	-1.4761	-0.86869	-4.889	2.5155	0.87603	3.5059	1.1621	2.6798	-1.9813	1.7183	-2.1938	0.091098	-1.1828	-0.28603	0.45432	-0.6564	2.3476	-2.0993	1.0236	-2.3007	0.20421	-1.7301	1.3245	1.2074	-0.41417	0.17948	4.6124	2.5208	-2.1761	-2.5103	0.17724	-3.6042	0.011734	-2.0738	-1.2377	0.20145	0.91269	-0.016907	3.4311	0.31069
-0.54536	-2.8568	-2.4932	-1.2806	-0.41648	-0.33887	0.32788	-2.7724	-0.32961	-3.4774	-1.1484	1.8269	-1.5376	0.91093	0.61211	-1.3291	4.0402	-1.9312	1.3884	-2.2354	-1.43	-0.13398	-2.1962	-2.9646	-0.48013	-3.2782	-2.193	-2.9132	-3.3489	-2.9139	-4.1713	-2.8825	-2.9861	-1.2592	-2.1177	-0.06818	-2.9098	-0.19695	-2.5049	0.24697	2.522	-2.8265	0.87595	-3.6952	1.8213	-2.6488	-1.0833	-2.0076	-0.34565	-0.34974
7.07	9.3508	9.2105	8.7415	9.6734	7.9301	9.3374	9.2183	11.743	5.8363	8.9082	9.7202	7.1785	8.4346	8.335	11.333	8.2238	9.3509	8.2375	10.584	7.3212	6.7454	8.3092	10.402	9.8249	10.904	9.2051	8.4675	8.6493	11.195	9.8183	12.123	7.144	12.032	9.5956	9.0671	12.495	8.4963	12.843	9.9459	9.9454	11.922	6.6081	8.23	10.517	14.058	12.307	15.612	8.4793	10.669
-4.7936	-2.4002	-6.3288	-6.0342	-4.6115	-6.0372	-7.7089	-4.4384	-4.5822	-6.3296	-3.3507	-6.4026	-5.7879	-6.9202	-0.55059	-6.5701	-5.9664	-5.8975	-3.8603	-7.0583	-3.5102	-5.21	-5.3174	-3.7599	-4.2007	-7.1007	-5.2745	-1.9161	-4.7785	-2.2751	-1.2284	-2.5037	-5.1888	-0.73143	-5.3991	-6.0427	-3.6272	-3.969	-7.2722	-5.8531	-6.3819	-2.1815	-3.8187	-5.2424	-1.5835	-7.9579	-5.0079	-2.0499	-5.1212	-5.7404
4.6504	3.0802	3.8718	1.2597	0.13449	1.1545	4.3208	5.5356	0.70564	4.9281	1.87	3.8617	2.2197	4.2272	4.331	1.9879	4.8933	3.6701	-0.56756	0.019885	3.2125	4.7461	3.5818	4.1471	3.9119	0.26834	2.6485	3.253	0.58457	1.7539	4.1484	4.2074	2.503	3.7074	4.7765	2.4176	6.4009	2.5197	5.1089	2.27	0.95697	5.4975	0.44801	3.5455	4.0024	1.7357	3.8641	4.4637	3.3182	3.8031
0.45895	1.5115	2.8333	0.86268	0.67373	3.6972	1.888	3.1228	2.2535	3.8855	0.15343	2.2789	3.7678	1.8243	0.6009	-0.071131	2.4779	5.6805	4.3482	1.0614	1.2958	7.6539	3.2277	1.9255	0.58715	6.2964	1.3028	1.384	5.2139	1.6179	3.8447	1.5446	4.6031	0.79881	3.5566	0.34866	5.4764	0.82527	3.671	0.59006	5.1235	4.0383	1.8606	3.0828	4.9759	-1.3869	1.0553	2.8773	3.7469	-1.781
-12.976	-14.217	-12.503	-13.768	-9.474	-16.167	-13.507	-13.527	-12.017	-14.708	-10.689	-13.034	-10.773	-14.135	-15.174	-13.127	-11.253	-17.175	-12.382	-11.217	-11.45	-12.475	-11.382	-12.941	-12.876	-12.515	-13.912	-9.4475	-13.809	-16.002	-11.555	-11.979	-14.782	-14.603	-10.655	-15.287	-11.677	-14.284	-12.063	-12.169	-11.129	-12.02	-12.444	-10.981	-13.957	-12.651	-14.007	-14.107	-14.369	-14.646
-8.7054	-3.3586	-4.3681	-1.9148	-4.0916	-2.9288	-4.8507	-7.4616	-3.2847	-7.9934	-4.6735	-3.4624	-7.6388	-5.976	-4.6487	-4.2092	-2.7282	-0.1988	-4.3482	-5.0171	-6.0956	-5.5319	-7.6407	-4.6896	-5.7032	-6.4031	-5.923	-2.0657	-0.033715	-3.6658	-4.4522	-5.0627	-7.9399	-3.1944	-4.3302	-7.7799	-3.097	-4.1316	-6.3707	-5.344	-4.6563	-3.9806	-6.4047	-5.2273	-7.1418	-5.7298	-4.9101	-3.3883	-8.3612	-3.7302
-3.6778	-3.1879	-4.6236	-1.1019	-4.2738	-3.8965	-1.8142	-3.3609	-3.4619	-2.7311	-4.029	-1.0067	-3.5655	-5.8852	-5.4703	-5.1857	-1.995	-1.609	-3.1443	-4.7645	-2.0001	-2.9749	-6.7711	-4.5819	-4.8797	-4.4266	-4.9888	-4.0059	-5.2738	-5.7956	-2.088	-3.7998	-2.5132	-0.30672	-4.316	-3.9653	-1.665	-3.1754	-4.7767	-3.8923	-4.1907	-4.2916	-5.2634	-2.9119	-3.4185	-5.1273	-3.7342	-5.2183	-2.3943	-0.42539
-6.6888	-6.7522	-6.4851	-5.2094	-5.0356	-0.50828	-7.3131	-2.4178	-5.1147	-6.1933	-5.6596	-4.8389	-2.9301	-7.179	-6.5214	-1.2749	-7.7388	-3.5542	-4.8749	-5.9832	-5.2936	-2.1159	-5.9475	-4.978	-4.2425	-7.2413	-6.7865	-5.1099	-4.3584	-3.5158	-4.2726	-2.7281	-2.4911	-6.733	-2.429	-5.0229	-4.1028	-6.4824	-3.4845	-1.3194	-5.9493	-4.0007	-6.7211	-4.5181	-5.5321	-6.6681	-4.6659	-3.2147	-3.4837	-2.0485
-2.7797	-5.2917	0.36042	-1.742	-4.7512	0.5678	-0.59758	-2.6473	-1.41	-2.3684	0.98778	0.24486	-3.4471	-1.0386	-4.4834	-0.3992	-2.611	-3.312	-2.0601	-2.6826	1.9985	-1.3947	-1.83	-2.4375	-2.6567	-1.8703	-3.4824	-0.53716	-0.5111	-5.011	-0.83492	-0.47621	-2.2741	-2.6014	-2.7578	-3.3862	2.0302	0.5685	-1.6844	-0.97636	-5.3336	1.1093	-1.9707	-2.0962	1.957	-1.7371	-2.8354	0.53866	-2.4358	-1.3433
-1.91	-4.3398	0.81195	-0.71396	1.2918	-1.311	-1.4064	0.79127	1.2208	-2.9761	2.1187	-3.139	1.0192	-6.0141	1.4798	0.35657	2.3297	-0.64307	3.3307	-3.462	-2.543	-1.5099	-1.082	2.1847	1.7982	2.7499	0.96235	1.7737	-0.5091	-0.85943	0.24763	-0.72201	0.45857	1.4185	-2.5437	1.4713	-1.4216	3.8579	-0.20411	3.6749	-2.928	1.352	-0.54691	0.59934	0.79265	-0.64254	-3.3483	-3.8685	-2.2458	-3.1734
-3.4538	-5.4909	-4.4416	0.21704	-3.9741	-5.0599	-1.578	-3.3668	-2.5567	-2.0587	-2.696	-2.0537	-3.0577	-2.003	-3.2878	-4.5125	-4.0508	-2.1724	-0.61632	-6.4048	-2.154	-3.632	-2.799	-4.3222	-3.6305	-2.2374	-2.9699	-0.60084	-4.8812	-2.1206	-0.85345	-1.6195	-2.9496	-1.9729	0.095396	-2.0546	-3.5645	-4.4184	-0.62473	0.3444	-2.3419	-3.0811	-2.088	-1.1042	-4.2965	-2.1611	-4.1818	-1.5563	-1.3715	-1.5502
4.2987	2.7927	4.6194	6.1886	4.1826	2.395	4.9164	2.9847	4.8588	3.7008	5.1477	4.2147	5.2616	4.8058	4.6752	1.3981	5.2452	5.6532	4.6498	1.0003	7.7624	5.8932	4.233	1.4636	6.1567	4.2516	4.6647	3.1033	6.0389	2.6919	7.1824	6.5292	5.2896	4.1044	7.7264	5.4882	4.4346	5.2301	7.8908	1.4685	4.6231	3.5881	5.4768	4.4228	5.7302	4.6272	6.7332	7.4917	4.8087	3.464
-13.225	-15.169	-11.758	-10.544	-13.527	-12.309	-14.863	-12.973	-11.446	-11.629	-11.187	-15.958	-12.215	-11.81	-13.572	-11.8	-15.586	-10.628	-13.949	-14.942	-14.048	-15.223	-16.071	-12.032	-15.429	-14.948	-12.244	-14.579	-13.612	-13.594	-13.645	-14.989	-13.677	-14.15	-10.716	-12.348	-15.408	-14.591	-17.572	-13.839	-17.485	-13.537	-16.775	-12.398	-15.247	-13.818	-17.387	-13.643	-12.636	-15.933
-20.415	-20.436	-17.39	-20.032	-19.062	-20.055	-21.521	-21.326	-20.536	-20.469	-20.608	-21.329	-20.795	-19.51	-24.054	-22.695	-20.222	-21.459	-19.594	-18.774	-23.146	-21.235	-22.502	-21.539	-17.868	-21.593	-22.913	-17.238	-18.917	-24.118	-19.098	-23.965	-20.801	-20.16	-21.088	-20.024	-20.325	-23.365	-20.678	-23.314	-18.932	-17.335	-22.922	-22.573	-22.255	-20.286	-22.041	-22.059	-20.597	-20.7
-15.263	-13.553	-15.975	-13.497	-14.038	-15.723	-15.633	-11.243	-12.27	-13.893	-15.404	-11.241	-11.55	-12.983	-12.609	-14.84	-15.858	-12.426	-13.073	-14.23	-14.993	-14.323	-10.14	-13.456	-12.143	-12.012	-15.386	-13.632	-13.973	-8.5609	-11.667	-12.97	-10.838	-11.231	-16.24	-16.523	-12.869	-13.096	-13.18	-11.587	-10.229	-12.099	-11.646	-12.7	-14.181	-11.493	-10.618	-16.148	-14.687	-17.575
1.6259	0.10361	3.2151	2.8584	-2.081	-0.88758	-2.0562	3.0038	-0.79137	1.5698	-0.066138	-0.12098	0.0026675	-0.53237	0.30781	-3.7471	2.4787	-2.2964	0.41445	-1.013	-1.9673	1.4502	-1.7235	1.716	0.95287	5.7195	1.7336	0.57435	-0.31356	-0.24588	1.5173	1.0466	1.8779	0.29452	2.1695	0.93839	3.1746	-2.2748	1.931	-2.234	-4.3738	-0.54306	2.9992	1.9216	-0.67544	-1.6482	2.3791	2.8485	1.352	2.517
3.5052	1.3981	-1.7684	-0.37912	-4.7111	-3.2777	-1.2501	2.6518	-3.492	-3.1715	-1.4471	-1.4466	1.3335	-4.2697	2.37	-2.7427	-1.5087	-0.52196	-0.80434	0.27396	1.187	1.0147	-1.7472	0.96229	-0.023803	0.87387	0.88025	1.4088	0.23254	-0.24891	-6.9328	-0.71132	-2.6371	0.1579	1.5606	0.86558	0.034447	1.0313	-0.81275	-3.9116	-0.78603	-4.309	-1.1379	0.55127	-0.68482	-2.1903	0.003279	0.75601	-0.24313	-2.9127
-9.8444	-7.329	-8.3632	-10.057	-6.6088	-9.5666	-9.069	-10.476	-9.7239	-11.761	-10.565	-8.4901	-4.8873	-9.3829	-10.336	-10.34	-7.8878	-5.4663	-12.126	-8.0836	-7.7192	-10.364	-10.576	-6.609	-9.9577	-9.0498	-9.1304	-9.115	-7.0856	-12.262	-9.3272	-7.65	-9.4842	-5.7216	-12.743	-9.6722	-10.787	-8.7945	-7.9239	-7.8464	-10.275	-9.3308	-8.6147	-4.1209	-6.3949	-9.8002	-8.4854	-11.817	-11.295	-11.675
6.206	7.9323	5.2084	5.2327	6.8561	10.185	10.733	10.448	7.254	6.6188	5.6425	6.6421	7.9068	5.1618	9.5717	8.9603	6.2965	10.066	10.682	9.3936	9.3589	7.5616	11.683	8.6237	7.4154	5.3739	9.3056	4.4011	7.7743	7.4178	9.5817	9.0584	9.694	9.4741	10.937	10.703	6.6803	8.1094	6.8019	6.2755	6.5882	9.1062	8.0746	12.254	8.702	10.812	7.261	6.1487	5.5445	6.2406
3.9769	-1.873	3.2139	3.4029	2.0566	0.077716	1.6065	4.982	-0.28326	1.8475	3.6753	2.5161	3.3376	2.271	2.0328	2.2935	-0.16382	2.8291	1.6973	2.0623	1.238	3.849	-2.5498	3.3715	2.0428	3.2611	1.5282	2.3578	-0.5805	2.0365	1.7888	-0.3475	2.6274	5.0303	-3.3594	1.6169	-1.0686	0.56867	-1.2863	2.7912	0.59071	3.1255	-0.39799	-0.032505	0.72564	1.2836	0.56916	4.8963	1.2842	-0.76008
-0.70374	3.031	0.0011352	0.83722	3.3824	1.5019	-1.2826	3.1431	2.55	4.1969	2.9257	-0.16291	-0.81691	1.9471	1.029	1.9379	0.12062	1.5371	2.837	3.5341	2.459	-2.6788	0.18311	2.3453	2.4328	-0.49144	1.8546	1.3854	3.7507	2.9882	2.0113	3.799	-0.52935	1.3349	6.9088	-0.59618	3.0602	3.457	0.58591	2.8476	4.1242	0.58424	-0.26945	0.063688	3.2704	1.6217	0.71744	2.7274	2.2109	3.4628
-11.275	-8.9947	-13.148	-8.7726	-11.825	-9.2086	-11.456	-10.564	-9.9219	-10.103	-10.539	-8.5163	-13.436	-8.997	-9.9012	-7.3859	-10.098	-8.1419	-9.4115	-12.744	-12.106	-8.9028	-11.491	-10.415	-11.269	-11.798	-10.753	-14.703	-8.8516	-10.95	-7.5567	-11.787	-9.9522	-10.98	-9.9015	-9.6179	-10.804	-9.7076	-9.6707	-6.4639	-13.149	-10.98	-9.6083	-9.5589	-10.083	-9.6197	-11.331	-8.6259	-11.22	-8.0127
-5.4925	-7.5997	-4.6636	-6.7067	-2.3516	-5.5658	-6.947	-6.3519	-5.8167	-5.8128	-5.4907	-6.414	-3.8722	-3.3372	-7.2016	-7.1761	-5.2766	-3.9977	-4.823	-1.6953	-5.2337	-6.0265	-5.9914	-7.8256	-1.0741	-3.4062	-7.7386	-5.7029	-4.7955	-2.8244	-4.0548	-5.6225	-7.8189	-6.5617	-5.2458	-2.0709	-6.8636	-9.6093	-7.9161	-5.2032	-7.1576	-4.9286	-2.0617	-8.1995	-5.0487	-4.6067	-5.605	-3.2342	-8.9205	-6.0263
-21.065	-22.418	-24.191	-24.006	-22.493	-21.086	-24.302	-23.145	-21.126	-21.74	-23.165	-19.496	-23.581	-22.273	-24.975	-23.159	-22.835	-23.287	-22.891	-24.228	-20.588	-23.588	-22.65	-24.162	-22.362	-23.218	-21.903	-21.947	-17.449	-22.944	-25.317	-19.75	-23.234	-23.834	-21.883	-23.429	-21.375	-20.268	-25.117	-21.687	-24.413	-23.818	-20.697	-21.163	-22.714	-20.62	-24.9	-26.223	-21.27	-19.136
-7.1572	-10.687	-5.3328	-8.2915	-5.8892	-9.3997	-5.1289	-8.1814	-6.7023	-8.7068	-7.9348	-7.6152	-4.5025	-7.4864	-6.5825	-7.6449	-8.9342	-7.329	-6.6823	-3.6367	-7.2926	-6.9481	-6.6915	-9.7969	-8.374	-7.679	-5.5204	-7.0266	-6.0343	-6.6441	-9.9698	-8.5607	-5.6609	-9.2953	-9.7737	-6.6117	-5.546	-9.3333	-8.0761	-6.8722	-9.3052	-5.6105	-9.4209	-10.629	-8.9717	-7.2473	-7.3294	-4.3203	-10.079	-8.8373
-12.911	-14.724	-14.234	-15.063	-17.041	-15.471	-15.747	-14.203	-12.553	-13.377	-14.766	-10.521	-15.945	-15.818	-17.2	-15.79	-8.2035	-13.636	-15.605	-12.552	-14.368	-10.128	-13.667	-14.884	-13.966	-15.682	-14.97	-15.962	-16.303	-11.608	-12.042	-15.618	-9.2486	-14.631	-14.894	-14.52	-14.44	-15.546	-16.08	-13.309	-16.476	-10.929	-15.768	-15.447	-11.848	-14.769	-14.309	-11.999	-14.68	-16.425
2.2063	0.12142	2.084	0.80643	0.91811	1.2922	-2.5418	0.45652	0.36061	4.0306	-1.9641	0.42172	-1.3062	-1.5302	-4.1125	0.47655	0.043607	1.4219	0.10016	-1.0438	3.0564	4.711	-0.49819	1.388	0.78607	-0.84551	2.1514	-1.2052	4.4841	-0.99584	-0.24093	0.3365	-1.3985	0.69604	0.57445	-2.7216	-2.5187	1.4755	-1.3545	0.67125	1.4728	1.2599	0.20336	0.65354	1.4902	0.43809	-2.0839	-1.2833	-0.36875	2.2183
-1.0966	-3.0817	-3.2348	-1.0836	-5.6616	-0.22369	-2.165	-3.1696	0.1525	-2.7025	-1.56	0.86806	-4.6206	-1.8369	0.60513	-4.0759	-0.49163	-0.12446	0.27547	-5.7116	-4.2188	-4.0301	-2.3113	-3.1254	-2.1827	-1.5666	-4.3584	-2.2697	-6.0263	-4.1065	-1.3601	-3.8746	2.7956	-1.3453	-4.182	-2.9815	-2.5569	-0.96641	-0.17388	-4.4915	1.9109	0.30274	-5.8997	0.30272	-6.1052	-2.0058	-3.8193	-1.3654	-3.5993	-2.6892
-4.996	-8.6749	-3.6671	-7.7414	-5.3036	-3.3589	-7.5096	-8.4814	-6.5222	-6.1582	-0.86823	-5.777	-8.0833	-4.1588	-5.2233	-4.8265	-7.6604	-5.3658	-2.7734	-2.6683	-9.1431	-5.6879	-5.5221	-8.5747	-5.4477	-6.6434	-7.1859	-2.5361	-5.5531	-5.7112	-4.4374	-4.0565	-7.2291	-5.7427	-7.3085	-6.5075	-9.7848	-6.9409	-3.0438	-4.5163	-7.6966	-6.0399	-3.7755	-3.4425	-3.5927	-2.6826	-4.9602	-6.8328	-2.6091	-5.125
[truncated: 474 more rows]
[truncated: 150 more columns]
