# Supplementary material for: Genetic dissection of main and epistatic effects of QTL based on augmented triple test cross design
Source: PLoS One. 2017 Dec 14;12(12):e0189054. doi: 10.1371/journal.pone.0189054 (PMC5730204; doi:10.1371/journal.pone.0189054)
Supplement: S7 Supporting Information — (ZIP) [file pone.0189054.s007.zip › z2_1500_0.8_10.csv]

-1.8369	-1.4999	-2.6126	-2.1313	-2.3395	-3.0384	-3.3611	-2.494	-2.6267	-2.2553	-1.7453	-1.7875	-1.9882	-2.3883	-3.2922	-3.3652	-2.5149	-1.5817	-2.0885	-2.525	-1.7279	-2.5787	-1.6987	-3.0955	-2.2837	-2.3056	-3.4508	-1.9089	-2.9453	-1.8431	-2.6653	-2.2322	-2.7571	-2.0276	-2.3758	-2.7186	-2.5878	-2.7363	-2.6823	-1.3803	-1.8367	-2.868	-2.7207	-3.6145	-2.5043	-2.7687	-1.6938	-2.1476	-1.9684	-3.0922
-0.9327	-2.1017	-1.7753	-2.1714	-1.504	-1.2162	-1.8428	-1.3059	-0.63088	-1.8628	-0.1773	-1.5576	-0.53502	-1.7436	-0.20528	-1.3934	-1.0719	-2.7943	-1.1828	-0.89817	-2.422	-1.8156	-0.94559	-0.0056232	-0.57915	-1.1342	-2.3298	-1.5575	-1.7125	-1.7172	-1.5656	-1.892	-0.89738	-1.196	-0.70344	-0.72971	-1.1443	-0.24646	-2.139	-1.1682	-0.75547	-0.91133	-2.7441	-0.82899	-0.38088	-2.5272	-2.6435	-1.3935	-0.61558	-1.0693
-9.3104	-9.9899	-9.6934	-9.1949	-9.633	-8.7855	-10.047	-7.6031	-9.092	-9.1273	-8.4991	-8.7584	-8.9263	-9.6989	-8.4355	-9.2818	-8.589	-8.8218	-9.1499	-8.2662	-9.7533	-9.1716	-9.3816	-9.1001	-10.135	-9.4954	-10.051	-9.0963	-8.0563	-8.4413	-8.6167	-9.481	-9.3123	-10.456	-8.9551	-9.5509	-9.3379	-9.6947	-9.1874	-9.7755	-10.091	-9.5583	-8.5412	-10.4	-8.6896	-8.9978	-7.257	-8.7039	-8.8781	-9.861
-15.431	-15.334	-15.306	-14.688	-15.52	-14.432	-14.644	-14.689	-13.334	-14.305	-15.732	-15.156	-14.777	-15.08	-14.551	-14.11	-13.728	-15.091	-15.152	-14.871	-14.276	-15.003	-13.987	-14.264	-13.94	-14.471	-14.789	-15.377	-13.821	-15.26	-14.907	-14.157	-14.794	-14.589	-15.487	-14.955	-15.222	-14.511	-14.812	-14.35	-14.23	-14.071	-14.617	-13.982	-14.482	-15.373	-14.082	-14.147	-13.662	-13.915
0.71426	1.3946	1.1391	1.2808	0.15819	1.8871	1.4765	1.4828	0.80737	0.72984	1.5609	0.2217	1.9091	0.52411	1.4809	2.2843	1.9415	1.0443	1.6445	1.6645	1.2991	0.4771	1.3322	1.9584	0.65823	1.8088	0.20971	1.3231	1.3804	0.77237	1.972	2.0324	2.4718	0.72153	0.3623	0.79506	1.0658	1.716	1.6536	1.0863	1.0276	1.1129	0.69794	1.649	1.0796	1.2675	1.5989	1.1472	0.79163	0.35297
6.6562	6.393	6.2969	6.9097	7.3417	5.2639	6.4663	7.5134	7.0012	7.6244	6.0049	6.4833	6.1135	6.415	6.7653	6.4574	5.7093	6.4549	6.7378	6.5405	6.5887	6.9642	7.1067	5.81	7.8371	6.1433	7.8979	7.2886	6.8301	7.2062	7.506	6.6705	7.7721	6.6838	7.2595	6.6189	6.9892	7.6901	7.9397	6.4884	6.4407	6.6863	6.2649	6.9454	6.7738	7.4212	5.8082	6.4967	7.7384	6.8394
-1.5001	-1.5069	-3.2853	-0.83139	-2.2108	-1.535	-2.6949	-2.073	-2.0462	-1.9521	-0.56124	-0.95796	-1.4209	-0.765	-0.77171	-1.5263	-0.92104	-0.62415	-2.9845	-2.1222	-2.3395	-2.5722	-1.8318	-2.9978	-0.58596	-1.333	-0.91696	-1.6126	-3.6549	-1.6147	-0.39105	-1.6808	-2.235	-1.5959	-2.0699	-2.1048	-1.2241	-1.2148	-1.8111	-1.236	-0.37915	-0.88264	-1.133	-0.92205	-0.7799	-1.9558	-2.6708	-1.2925	-0.7703	-0.77045
-14.818	-15.357	-15.495	-15.195	-13.837	-14.151	-15.233	-14.667	-14.893	-15.277	-13.716	-13.084	-15.37	-15.162	-14.675	-14.197	-15.831	-14.957	-14.456	-14.886	-14.334	-14.984	-14.219	-14.164	-14.857	-14.439	-14.268	-14.571	-14.375	-15.892	-13.23	-15.365	-13.541	-15.224	-14.309	-14.454	-15.041	-15.754	-14.787	-14.053	-13.688	-14.579	-13.852	-14.214	-14.773	-15.011	-14.54	-14.496	-14.197	-14.602
0.91251	0.22281	0.56042	0.92064	-0.44772	0.53863	0.695	0.15061	0.15219	1.6592	0.25987	-0.65463	-1.0958	0.22278	0.19496	0.6982	0.68552	0.85135	0.4874	-0.20518	1.2358	0.15912	-0.17753	0.38454	0.031694	0.55316	0.51758	-0.10737	0.40211	0.53614	-0.49342	0.64124	1.3347	-0.71643	-0.083799	-0.27549	1.8142	1.1364	0.95226	0.89476	0.98562	0.69808	1.2627	-0.093439	1.4518	-0.49941	-0.71218	0.96551	1.4939	0.94897
-2.3635	-2.6868	-2.4476	-2.6721	-2.6242	-1.6832	-2.1709	-3.0411	-1.8656	-2.7177	-2.0435	-2.392	-1.6465	-1.7661	-2.6844	-1.8487	-1.5055	-3.0461	-2.54	-2.3694	-3.2855	-2.7064	-3.3272	-2.652	-2.6477	-3.2487	-1.0873	-2.9265	-2.1929	-2.2338	-2.7226	-1.916	-1.3986	-2.471	-3.2338	-1.3952	-2.9598	-2.0343	-1.5209	-2.6187	-3.2821	-2.1833	-2.8053	-2.1437	-3.334	-2.5354	-2.7586	-1.931	-2.5934	-2.553
6.9394	7.1638	5.8023	6.1434	5.9869	6.8464	6.7319	6.5391	8.0601	7.4204	7.4809	6.7658	6.5685	6.1579	7.3149	5.5459	6.6376	5.9482	6.4194	6.2883	7.2554	5.7928	6.8173	6.4578	5.7778	6.6319	6.1954	7.067	7.8269	6.1075	7.9392	6.9256	6.2288	6.6852	6.949	6.0987	5.8909	6.2503	7.6057	6.585	6.789	6.0292	7.5388	6.4563	6.9673	5.9028	6.6227	6.0664	7.2921	6.4871
-3.823	-3.8441	-3.3512	-4.3535	-4.1969	-3.5267	-3.2469	-4.3029	-3.4283	-3.3827	-4.4204	-3.5059	-3.9178	-3.5774	-2.7619	-4.5935	-3.5499	-3.2624	-4.893	-4.3674	-3.8039	-3.3038	-2.7359	-3.8352	-3.5441	-4.9038	-3.9368	-2.8728	-3.5128	-4.0305	-4.5644	-3.911	-4.5221	-3.1475	-3.5868	-2.7138	-4.101	-4.2409	-3.2973	-3.8643	-3.5666	-3.5179	-3.5623	-4.1189	-3.1413	-4.5488	-4.4927	-3.6067	-3.2846	-3.147
-11.197	-11.287	-12.462	-11.327	-11.609	-11.489	-12.097	-11.401	-11.562	-10.909	-11.279	-11.73	-11.567	-10.41	-11.986	-11.586	-12.706	-11.313	-11.483	-11.384	-12.459	-11.153	-11.626	-12.11	-12.898	-12.082	-11.851	-11.896	-12.828	-11.31	-11.218	-11.701	-12.402	-12.031	-12.065	-11.208	-11.747	-12.082	-11.573	-11.416	-11.71	-12.817	-12.48	-10.462	-11.573	-10.963	-11.719	-12.012	-12.327	-11.801
-1.6181	-0.47724	-1.3614	-1.2247	-1.0315	-1.0393	-1.3777	-1.6253	-1.0138	-2.0789	-1.0807	-1.5044	-0.55507	-1.4038	-1.8975	-2.3478	-0.90893	-0.26898	-1.9332	-0.80928	-1.089	-0.39849	-0.63879	-0.77109	-1.7392	-1.1236	-1.116	-0.83578	-1.4971	-0.77116	-2.2439	-1.0544	-0.4199	-0.70604	-1.336	-1.8028	-2.1826	-0.86271	-1.7521	-0.93277	-1.3061	-1.656	-0.33868	-1.3309	-2.3698	-1.5963	-1.284	-0.61816	-1.0199	-1.1283
-3.3096	-2.6668	-4.0811	-3.4696	-3.1117	-2.6913	-4.356	-3.5521	-3.5775	-2.2147	-2.3271	-2.9263	-2.4272	-3.567	-3.5136	-3.5405	-1.6334	-2.4347	-3.2175	-4.2696	-3.4567	-3.1351	-2.726	-3.7371	-3.5457	-3.6784	-3.2988	-3.9229	-2.5097	-4.4502	-3.972	-3.2522	-2.715	-3.9455	-2.7876	-2.7014	-1.7149	-2.1141	-3.2191	-3.0745	-2.4154	-3.3723	-2.8008	-2.8023	-3.5276	-2.8953	-2.7435	-2.7161	-3.8074	-3.8058
-11.623	-11.151	-10.698	-11.283	-11.482	-11.077	-9.8222	-11.222	-10.761	-9.5967	-9.7032	-11.805	-11.694	-9.5766	-11	-10.905	-10.157	-10.666	-11.412	-9.7429	-10.349	-11.445	-11.087	-10.735	-10.427	-11.049	-11.387	-11.836	-10.604	-10.55	-10.823	-11.26	-10.779	-10.658	-10.838	-10.824	-10.818	-10.086	-11.162	-11.044	-10.119	-11.03	-9.6937	-10.866	-9.8901	-10.355	-10.845	-10.706	-11.412	-10.734
-22.276	-23.032	-21.867	-22.638	-21.571	-21.578	-22.411	-23.24	-22.932	-22.262	-22.089	-23.061	-21.99	-22.21	-22.733	-22.234	-22.039	-23.196	-22.233	-21.544	-20.897	-21.839	-22.575	-21.806	-22.103	-22.196	-22.639	-21.814	-22.129	-22.433	-22.743	-22.32	-22.039	-20.888	-21.303	-22.679	-22.841	-21.863	-22.818	-23.037	-22.357	-22.893	-21.568	-22.143	-21.719	-22.381	-21.885	-21.965	-23.052	-21.871
-1.6333	-0.39833	-2.1108	-1.7713	-0.6902	0.033978	-0.46471	-0.70475	-1.965	-0.66357	-1.7126	-1.5614	-1.1831	-1.2684	0.48403	-0.97238	-1.2958	-0.87049	-1.8096	-1.1777	-0.030533	-1.6955	-1.9293	-0.57154	-0.85359	-1.1003	-1.5711	-1.3704	-1.4409	-0.47492	-0.88418	-2.0517	-1.6267	-1.3008	-0.78774	-1.6442	-1.6895	-1.1976	0.016113	-2.7865	-1.1494	-0.90097	-2.0033	-1.5392	-2.2874	-0.34773	-1.0565	-0.8815	-1.8898	-2.0734
-9.0354	-9.786	-9.8766	-8.6732	-8.8956	-10.325	-8.6049	-10.392	-7.8679	-8.7639	-9.1161	-9.7534	-9.6731	-8.8681	-8.3632	-8.7912	-9.6848	-9.6411	-10.417	-9.0639	-8.5337	-9.301	-8.2852	-9.3274	-9.6489	-9.5969	-8.9708	-8.815	-8.864	-10.04	-9.8532	-8.9604	-9.8965	-8.8863	-7.6967	-10.522	-8.9029	-9.7701	-8.3709	-8.1701	-9.3598	-8.5005	-10.12	-9.4657	-9.0239	-10.122	-10.124	-9.3256	-9.9681	-9.4705
3.2714	4.4663	3.9495	4.4781	5.1091	3.9809	4.6973	4.9169	4.9045	4.0465	5.7367	4.9051	5.3179	3.8248	4.0214	4.9385	3.5484	3.9181	4.5897	3.9476	3.9177	4.2589	4.5924	4.2923	4.7926	4.7833	3.6196	4.1711	5.6806	4.3606	3.7556	5.1153	5.4262	3.9104	4.3275	4.9496	4.7882	4.386	4.4056	4.1617	4.2722	4.542	5.5423	4.7211	4.3276	4.8207	3.3483	5.6493	4.2396	3.2298
-5.0308	-5.8063	-5.8202	-5.3375	-5.7343	-6.1597	-5.8879	-5.859	-5.3375	-6.1081	-4.9086	-5.9978	-5.474	-4.5462	-5.8	-6.0465	-6.6576	-6.3615	-5.1096	-4.8494	-4.007	-5.9638	-4.9433	-6.438	-4.9213	-6.3748	-6.0247	-7.4486	-4.93	-6.0265	-4.797	-5.8479	-4.9241	-5.7528	-6.4059	-5.7469	-5.1579	-5.1773	-6.2566	-5.767	-4.8719	-6.0329	-5.1917	-5.0705	-4.9095	-5.0281	-7.0719	-5.8136	-6.5071	-5.2166
-4.6487	-4.4109	-5.1337	-4.7413	-5.9954	-4.1714	-4.3196	-4.1578	-4.1781	-3.3527	-4.1072	-3.7808	-3.6972	-5.0569	-4.2785	-5.0408	-4.4407	-4.7302	-3.8405	-5.0691	-3.7538	-4.7261	-5.7221	-4.3255	-4.2278	-5.2076	-3.9417	-5.5743	-4.4223	-5.8554	-6.553	-4.7576	-5.2972	-4.5485	-5.8827	-5.0834	-4.3673	-5.3453	-4.3405	-5.2927	-5.083	-4.561	-4.8736	-4.4338	-4.027	-4.6054	-4.3427	-5.5136	-5.1921	-4.7245
-11.754	-11.601	-11.662	-11.25	-11.019	-13.227	-11.887	-12.97	-12.598	-12.122	-11.641	-10.611	-11.982	-13.084	-9.9332	-12.421	-12.834	-12.96	-10.609	-11.188	-11.054	-13.212	-11.426	-11.399	-11.467	-12.958	-11.977	-12.309	-11.691	-11.904	-12.246	-11.96	-12.009	-12.585	-11.945	-11.809	-12.039	-12.672	-11.482	-12.086	-11.361	-11.906	-11.722	-11.484	-10.987	-12.312	-12.145	-12.293	-11.889	-11.646
5.8242	6.2557	5.2118	6.0306	5.0807	5.5035	6.5596	5.5327	5.9536	5.0305	6.1	5.3736	6.22	4.7429	4.827	4.1613	5.095	5.6664	4.9543	4.5538	6.1168	6.1287	6.6422	4.7907	5.4541	5.0179	5.306	5.6804	6.4496	5.0496	5.0691	5.5618	5.1814	5.5863	5.7135	6.4859	5.4264	6.5026	5.0802	4.524	5.1457	5.7518	6.3368	4.8753	5.3039	5.7081	5.7171	4.9448	5.082	6.308
-3.7215	-3.8197	-4.9116	-4.9409	-4.3059	-4.3183	-3.3074	-4.1682	-4.5155	-3.9101	-4.3032	-3.6509	-4.4259	-4.0273	-3.5082	-2.7584	-4.4895	-5.458	-4.1327	-4.8302	-3.7966	-4.8768	-3.823	-4.0022	-4.532	-3.9677	-4.4997	-5.1306	-4.7722	-3.316	-4.8009	-3.5772	-4.7169	-3.2953	-5.4624	-3.7867	-4.6029	-3.5777	-3.4346	-4.4483	-3.7162	-4.1274	-2.4252	-3.8397	-4.1466	-4.8625	-3.8234	-4.3734	-4.8281	-4.2421
1.9211	1.1957	1.5348	1.4521	1.3897	0.97517	0.877	2.2601	1.2928	2.3639	1.7126	1.2752	1.1437	0.78513	1.6821	1.6121	0.90261	0.80042	1.4626	1.0775	1.9327	2.3136	1.116	2.5414	1.9368	1.6068	1.3921	2.2574	2.2967	1.9055	1.8858	0.87811	2.1933	1.1349	2.8217	0.9829	1.5799	1.2305	2.5684	1.4288	0.60959	2.67	1.1174	1.8394	2.0674	1.7841	2.2864	1.6954	1.8628	3.1042
-9.756	-9.5	-9.3911	-8.6837	-9.407	-9.1876	-8.2356	-9.4263	-9.4418	-8.137	-9.4546	-9.8099	-9.5004	-8.9461	-8.9478	-8.5645	-8.2324	-8.5345	-7.0977	-8.9716	-8.5787	-8.5784	-9.0526	-7.9058	-9.1535	-7.4777	-10.293	-8.9598	-8.4211	-8.3827	-7.8229	-8.6512	-9.3627	-8.0349	-8.7715	-7.77	-8.9468	-8.2185	-8.6474	-9.1796	-7.9647	-9.7645	-10.153	-9.56	-8.3166	-8.3743	-8.8729	-8.9937	-9.3093	-9.7331
7.2646	8.7244	8.5969	8.8035	7.8704	7.555	7.8094	8.181	7.6829	7.7115	8.1682	7.8301	8.7092	7.4462	9.2727	7.3999	7.456	7.8188	8.7373	7.4213	8.3168	8.2799	7.0278	7.9638	7.002	8.0048	7.5976	8.0561	7.7264	7.6817	7.3654	6.7879	9.0942	7.478	7.8431	7.6068	7.6457	8.8345	8.1141	7.6442	7.6534	7.6315	8.6274	7.599	7.4798	9.4364	8.5941	8.4508	7.8106	7.6168
-3.082	-4.24	-4.5195	-3.0678	-3.6416	-4.3106	-3.3613	-3.8858	-3.5275	-3.2831	-3.5357	-5.0155	-3.3275	-3.7222	-4.3361	-3.9452	-4.0746	-2.9545	-2.575	-4.1717	-4.4037	-4.1542	-3.8903	-4.0506	-4.5577	-2.8612	-3.5454	-4.4994	-4.0527	-3.9978	-2.6963	-3.7326	-4.9605	-4.1407	-3.4348	-3.5948	-3.9634	-3.1796	-3.797	-3.7263	-4.279	-3.7533	-2.8103	-4.3219	-4.5595	-4.4155	-3.7418	-4.5308	-4.9349	-4.3498
0.31588	0.18444	0.27824	0.36596	0.30195	0.23548	0.15784	0.26139	0.92768	0.63621	-0.37986	1.12	0.54946	0.15598	-0.595	0.60869	0.2726	0.29324	1.1498	0.60308	0.12253	-0.50492	-0.24747	0.65301	0.92922	1.1005	0.76422	0.59954	0.55864	0.072656	0.10296	0.79897	0.55135	0.20914	0.39828	0.70568	0.987	-0.096497	1.2851	-0.022043	0.6562	0.59639	0.82928	-0.052924	0.14454	-0.766	0.27213	-0.54747	-0.18198	-0.253
-6.9349	-5.4506	-6.8619	-5.867	-7.6011	-6.9325	-5.7548	-5.8461	-7.3482	-5.7285	-6.4989	-6.6134	-7.377	-7.364	-7.2844	-6.0154	-7.3682	-6.2915	-6.4698	-6.2856	-6.7765	-6.0905	-6.5916	-6.6626	-6.2563	-6.8734	-5.2381	-7.2696	-7.0219	-7.0602	-7.4146	-5.7026	-6.8829	-5.3494	-6.1115	-6.3574	-6.8674	-6.9318	-5.6137	-5.7753	-5.633	-7.048	-6.7725	-7.2144	-6.4387	-6.5709	-6.6888	-5.9002	-6.1945	-7.1946
0.68013	0.62612	-1.145	-0.90283	-0.37617	-0.40527	0.30211	0.53227	-0.43545	1.5493	-0.20995	-0.54733	0.64547	-0.71384	-0.83668	-0.49189	0.44232	0.49814	-1.0567	-0.85635	-0.2541	0.16334	-0.37277	-0.63083	0.32456	0.86122	-0.36	0.76281	-0.026974	0.35729	-0.56869	0.41084	-0.69019	-0.27853	-0.62642	0.27582	0.34656	-0.64806	0.45625	0.34969	0.16254	-1.1945	-1.0462	-0.13174	0.71792	-0.16167	-0.92915	0.201	0.31575	-0.78578
-1.8403	-1.2887	-3.473	-4.075	-3.3798	-1.807	-4.0301	-2.8772	-3.1145	-2.615	-1.5757	-2.4683	-2.2892	-3.5406	-3.637	-2.8218	-2.2617	-2.3147	-2.7083	-1.8868	-2.5906	-3.5696	-2.8922	-2.831	-2.9354	-3.0598	-3.6711	-1.8489	-1.8903	-2.1077	-2.3434	-2.0177	-2.2438	-2.2116	-2.9229	-1.9398	-3.2188	-2.9725	-2.7569	-2.2555	-1.7476	-2.2119	-3.0294	-2.3312	-2.7404	-3.4271	-3.3192	-3.9833	-2.7409	-2.943
-11.456	-10.772	-11.255	-11.521	-12.002	-10.27	-12.183	-11.506	-11.33	-11.986	-11.31	-12.887	-12.011	-12.3	-11.622	-11.944	-10.951	-11.508	-12.004	-11.837	-11.074	-11.772	-12.431	-12.308	-10.987	-11.289	-11.016	-11.558	-11.972	-10.745	-11.36	-11.566	-12.51	-12.927	-13.617	-12.515	-11.055	-12.839	-12.16	-12.022	-12.776	-11.134	-12.107	-11.804	-12.461	-11.407	-12.77	-11.611	-11.859	-11.44
0.13334	0.83512	-0.32323	0.78472	0.76027	0.9665	0.61446	0.59737	0.18486	0.59532	0.50179	0.33213	0.96246	0.99102	-0.18041	-0.0069967	-0.10681	0.4125	0.51786	0.096556	0.53831	-0.48214	0.39479	0.59693	-1.0335	1.334	0.11368	-0.05339	-0.4783	0.4081	0.67874	1.4634	1.12	1.7127	-0.11959	-0.36716	-0.23611	1.1191	0.71301	1.1035	0.70328	0.83029	-0.92345	0.9859	1.1454	0.67385	0.48971	1.5029	1.08	0.4582
-1.9355	-0.55344	-0.44368	-1.5515	-1.0697	-0.36228	-0.85852	-2.073	-1.289	-2.6623	-1.1622	-2.3205	-1.5392	-0.75559	-0.88611	-1.7221	-1.4852	-1.5936	-1.9684	-0.55132	-2.3784	-2.1659	-1.7647	-1.6245	-1.6779	-1.2202	-1.8922	-1.0323	-1.1797	-2.3734	-0.52987	-1.1596	-0.39591	-1.4719	-1.8621	-1.9562	-1.429	-1.2174	-1.8773	-2.5256	-1.6154	-1.3814	-0.13237	-1.5354	-1.5458	-1.2151	-1.6776	-0.51891	-1.9524	-0.49483
-0.41896	0.36886	-0.021403	-0.3713	1.1101	-0.45157	-0.089263	-0.8907	-0.39048	1.1464	-0.60724	0.51655	-0.37228	-0.13055	-0.21287	-0.58654	-0.91319	0.114	0.6734	-0.31681	0.56886	-0.07436	0.72402	-0.66798	-0.72233	0.39299	-1.0875	0.21443	-0.28369	-0.18539	0.14096	-0.74883	-1.3655	-0.33651	0.67104	-0.65209	-0.58688	-0.85948	-0.19976	0.29733	-1.3358	-1.2446	-0.38257	-1.2006	-0.85625	0.58846	-0.47851	0.48436	0.64241	-0.74756
1.7917	1.0135	2.0951	2.2139	1.4867	0.39368	1.9931	1.387	2.4611	2.4207	0.67617	1.6557	2.0737	1.9543	2.7098	1.6157	1.9324	0.81348	1.7832	0.9222	1.6341	1.9158	1.4841	1.3869	0.81172	1.3511	1.4453	0.61065	2.337	0.60525	1.1602	1.877	-0.40115	0.78217	0.39577	1.1833	2.1792	2.2382	2.0891	2.032	2.234	1.0961	1.3255	1.552	1.0523	1.0662	1.8486	1.4588	1.3054	3.0994
-4.7612	-5.5682	-4.8462	-5.4508	-6.1486	-4.8967	-6.7122	-5.8493	-4.9353	-5.8314	-5.5389	-4.2375	-6.4476	-4.8955	-6.6033	-5.6973	-5.9272	-4.3396	-6.2505	-5.9475	-4.7872	-4.641	-5.1783	-5.923	-5.5859	-6.5092	-6.171	-6.4542	-6.5797	-4.3887	-7.4188	-5.8014	-4.8057	-5.1155	-6.0476	-5.3202	-3.6652	-4.7102	-6.6777	-6.5762	-6.0181	-4.8987	-6.0523	-5.8522	-5.3054	-5.6721	-4.614	-6.9957	-6.3813	-5.783
-9.2917	-9.3216	-9.3725	-10.216	-8.5761	-9.6101	-9.7543	-9.439	-9.3355	-9.9059	-8.9223	-9.3268	-9.827	-10.386	-9.696	-8.9958	-10.267	-8.7832	-9.6232	-9.4009	-7.7851	-9.2112	-10.786	-8.7136	-8.2541	-9.3819	-9.9098	-9.2243	-9.5567	-9.5904	-10.304	-9.7087	-8.9783	-10.411	-8.79	-9.1901	-9.308	-9.5395	-9.5612	-9.3192	-10.213	-9.508	-8.3005	-9.3317	-10.121	-9.6833	-8.7991	-8.8685	-8.787	-10.116
8.8391	7.9298	9.028	8.0612	7.7998	8.1174	7.7319	9.1144	9.9064	8.1282	8.0907	8.2303	9.4964	8.6678	8.1059	9.0785	8.5838	8.2073	8.8062	7.8542	9.0541	9.6208	9.0836	7.7584	9.2897	8.5806	8.7837	8.5767	8.0042	9.451	9.986	8.7535	9.1398	7.8349	8.1797	8.907	8.8135	8.893	7.9958	9.5288	8.7652	8.286	8.0366	9.6775	8.2942	8.8964	9.4641	8.8606	8.6196	9.8205
-1.7171	-1.5617	-2.0168	-2.0083	-1.0267	-0.7196	-1.4963	-1.9834	-1.765	-2.246	-0.25892	-2.368	-2.2143	-1.4643	-1.735	-1.3581	-0.60164	-0.75454	-1.2636	-0.39752	-1.7516	-1.4489	-1.2806	-1.3096	-1.2904	-0.15952	-1.8784	-1.0992	-0.95389	-2.2148	-1.2151	-1.6733	-0.78442	-1.628	-1.2819	-2.3729	-0.40599	-2.1115	-1.0617	-1.6839	-0.72123	-1.1544	-2.5309	-2.0576	-1.3689	-0.85083	-1.9247	-0.10001	-1.3555	-1.7511
-4.1795	-3.9577	-5.1866	-4.7741	-4.5066	-4.8369	-5.1834	-4.3243	-4.9333	-5.0122	-5.0317	-5.0618	-5.9211	-5.3424	-4.8744	-4.8181	-5.5786	-4.205	-4.9591	-4.9379	-5.3308	-4.4316	-5.8647	-4.9969	-3.7948	-3.5816	-5.2506	-5.611	-4.3301	-5.3108	-4.8931	-4.6915	-4.6357	-5.2568	-5.1916	-4.7427	-5.1231	-5.3169	-4.6774	-5.9918	-4.9268	-4.9253	-5.512	-5.7146	-5.9606	-5.7996	-4.2612	-4.5521	-5.0882	-5.649
-22.393	-23.49	-22.726	-22.08	-21.756	-22.577	-22.195	-22.491	-22.481	-23.573	-21.293	-21.829	-22.196	-23.159	-21.634	-20.968	-22.149	-21.185	-22.521	-22.213	-22.414	-21.012	-22.77	-22.261	-21.11	-23.502	-22.024	-23.224	-22.232	-21.682	-22.346	-22.019	-22.18	-22.944	-22.451	-21.185	-21.992	-21.611	-22.743	-21.898	-21.159	-22.022	-22.302	-21.689	-21.448	-22.267	-22.158	-21.848	-23.1	-23.01
-1.2103	-0.40453	-1.8656	-1.1264	-0.50054	-0.79675	-1.5682	-1.2157	-0.080165	-0.28328	-1.4538	-1.2395	-0.91838	-1.9436	-0.43811	-0.95405	0.6245	-0.66284	-0.58054	0.073045	-0.049434	-1.9491	-1.6799	-0.44712	-0.93494	-0.72345	-0.5635	-0.86542	-0.29623	-0.59097	-0.48102	-0.69999	-0.97649	-0.073128	-0.90683	-1.1653	-0.60896	-0.94632	-1.0838	0.18694	-2.0689	-0.041411	-0.82288	-0.86588	0.085807	-0.55842	-0.1099	-1.737	-0.63272	-0.17573
-4.9927	-4.4331	-5.7276	-4.9715	-5.0178	-5.6293	-5.1178	-4.5837	-4.9332	-4.6926	-5.8714	-5.3556	-4.2	-4.5127	-4.7357	-4.6205	-5.7035	-5.7844	-5.7793	-5.0489	-5.4981	-5.3806	-4.7081	-5.6444	-5.1439	-5.1689	-4.8218	-5.539	-5.2832	-5.0761	-5.4125	-5.9331	-3.6914	-6.039	-5.3246	-4.7354	-5.1661	-4.3222	-4.12	-4.774	-4.9592	-4.6654	-5.0421	-6.4943	-4.1996	-4.8247	-5.5944	-4.9289	-3.365	-5.0379
-4.2695	-4.6098	-6.2755	-5.2104	-5.7005	-4.8522	-5.6118	-5.9409	-5.7612	-5.9767	-6.2115	-5.177	-5.7145	-5.2874	-6.7828	-6.3379	-5.975	-5.2059	-5.4607	-5.4261	-4.9792	-5.3389	-4.5176	-6.5225	-5.6347	-4.2667	-4.7334	-5.5334	-5.6456	-5.7732	-4.5593	-5.0346	-5.7587	-5.9084	-4.8986	-5.9099	-5.8325	-5.1621	-6.4061	-6.1621	-4.9726	-5.7327	-6.2247	-6.6067	-6.5115	-6.1095	-4.8898	-6.2263	-4.2231	-4.775
-11.385	-11.203	-11.227	-12.377	-11.679	-11.716	-11.127	-11.829	-11.599	-11.818	-12.657	-10.887	-11.863	-11.274	-11.947	-11.415	-11.931	-12.259	-12.197	-11.309	-12.816	-11.733	-12.613	-11.456	-12.281	-12.22	-12.255	-12.533	-11.714	-12.01	-12.182	-11.196	-12.283	-12.518	-10.917	-12.463	-11.36	-11.22	-11.933	-11.335	-11.64	-11.962	-12.054	-10.989	-12.334	-12.344	-12.008	-12.868	-10.753	-10.205
-3.127	-3.5923	-3.8549	-3.6943	-3.6494	-3.4581	-3.3225	-3.2439	-4.4746	-2.7065	-4.2095	-3.9157	-3.9391	-3.1431	-3.4344	-3.3187	-3.7905	-3.2196	-3.6704	-3.544	-2.9472	-3.3116	-3.8367	-3.7384	-3.1004	-2.9245	-2.9276	-3.2439	-3.3918	-3.3098	-2.655	-3.0688	-2.8867	-2.7434	-3.9237	-3.0799	-2.0407	-3.6951	-3.6607	-2.9214	-4.784	-2.4533	-4.4405	-3.4124	-2.117	-2.7002	-3.3097	-2.7674	-3.047	-3.3301
-14.472	-14.05	-14.817	-13.6	-13.702	-14.1	-13.713	-14.396	-14.061	-14.341	-15.393	-13.562	-14.585	-14.375	-13.943	-13.702	-14.014	-12.938	-14.419	-14.639	-13.708	-13.453	-13.354	-12.838	-14.831	-14.083	-14.229	-15.91	-12.868	-15.212	-14.107	-13.463	-14.274	-13.841	-13.404	-14.774	-12.873	-13.723	-14.188	-14.69	-13.236	-14.946	-15.288	-13.22	-13.846	-14.173	-14.243	-14.136	-13.25	-15.017
-12.657	-11.189	-11.892	-11.421	-11.564	-11.461	-11.814	-12.948	-11.376	-11.304	-11.577	-11.167	-11.708	-10.791	-11.172	-12.242	-11.23	-11.949	-11.794	-11.629	-12.376	-12.708	-11.083	-11.461	-10.705	-11.13	-10.746	-11.741	-11.98	-11.544	-11.518	-11.906	-10.754	-12.166	-11.18	-11.031	-11.34	-11.717	-11.554	-12.215	-12.148	-11.635	-12.082	-11.049	-11.808	-11.459	-13.008	-11.933	-11.847	-12.659
-12.95	-12.746	-12.923	-12.195	-13.041	-12.308	-12.885	-13.145	-12.826	-12.586	-13.087	-13.559	-12.753	-11.971	-11.176	-12.956	-11.8	-13.231	-12.19	-12.743	-11.959	-13.515	-11.519	-11.923	-13.032	-12.977	-12.639	-12.997	-14.172	-13.154	-13.736	-13.034	-12.213	-12.844	-12.194	-12.519	-14.538	-11.453	-12.587	-14.249	-12.272	-12.989	-13.415	-12.864	-12.646	-12.243	-13.342	-12.035	-12.529	-12.389
-12.038	-13.424	-13.198	-12.736	-13.142	-13.761	-13.572	-12.492	-13.122	-12.66	-12.391	-12.965	-13.268	-13.436	-12.51	-13.519	-12.845	-14.635	-13.155	-12.615	-13.568	-13.184	-12.045	-13.206	-12.661	-13.086	-11.917	-12.073	-13.166	-13.679	-13.36	-12.694	-13.323	-13.005	-13.229	-13.511	-12.727	-12.492	-13.17	-12.562	-12.91	-12.848	-12.262	-12.498	-12.018	-13.143	-11.348	-12.967	-12.955	-12.851
2.0168	0.82739	1.882	1.2877	1.339	0.36999	2.663	1.7267	1.0057	2.4141	2.4678	1.9164	1.059	1.059	0.77269	1.7886	0.59253	1.3745	1.3029	1.3808	0.98378	0.37928	1.2447	1.0779	1.7535	1.8979	2.5602	1.7813	1.9591	2.1329	1.396	1.56	1.0881	1.3432	2.094	1.2813	1.4773	1.5491	1.1602	0.31796	1.3083	1.3426	2.0205	1.241	1.1389	1.6014	1.3981	0.884	2.0761	2.0655
-9.1656	-8.2338	-8.3641	-8.258	-9.1407	-8.6226	-9.3885	-8.6081	-8.1694	-9.471	-8.6709	-9.4685	-9.2359	-9.5955	-9.4269	-9.8561	-9.0556	-9.4082	-8.6736	-8.2963	-9.2635	-9.5301	-9.3387	-8.0987	-9.0902	-8.71	-8.4615	-9.3572	-9.348	-7.9961	-8.7156	-8.4935	-8.1436	-8.7802	-8.0842	-9.8727	-8.7192	-9.6922	-8.7816	-8.0495	-8.0349	-8.8062	-8.6298	-9.2694	-9.0894	-8.4817	-9.1964	-8.225	-7.9649	-9.174
-3.3105	-3.5473	-3.2601	-3.5927	-2.9117	-3.0076	-3.8139	-3.3854	-3.2675	-3.2532	-3.152	-2.888	-4.0157	-3.3602	-2.6038	-3.6186	-3.3775	-2.8495	-2.2197	-4.6379	-4.2771	-2.4768	-2.3532	-3.4323	-1.9989	-3.5302	-4.3824	-1.5583	-3.4107	-3.1084	-3.0962	-3.3661	-4.2897	-4.2946	-2.9786	-4.0812	-2.9975	-1.9976	-3.5174	-2.1426	-2.9077	-3.0337	-3.7153	-3.5864	-3.6209	-4.1569	-3.3928	-2.1822	-3.2431	-2.6634
-9.6673	-8.9378	-10.122	-9.8901	-8.5714	-9.5319	-8.2581	-9.2646	-9.5608	-9.0184	-8.8811	-9.7933	-10.082	-9.9931	-9.309	-9.3582	-8.7062	-8.8591	-8.9614	-8.5823	-8.3437	-8.882	-9.3907	-10.07	-8.7309	-8.2337	-10.776	-9.0529	-9.2902	-9.8245	-8.7732	-9.1731	-8.791	-9.3226	-9.8051	-8.3617	-10.267	-10.085	-9.423	-9.6183	-10.367	-9.6715	-9.6137	-10.195	-8.8756	-8.8544	-8.5243	-9.4708	-9.2368	-8.4482
-10.051	-10.851	-11.284	-11.855	-10.489	-11.253	-11.416	-11.868	-10.482	-11.864	-11.035	-13.18	-11.811	-11.002	-10.826	-11.352	-11.019	-12.172	-12.488	-12.28	-11.708	-13.058	-12.187	-11.968	-11.069	-11.658	-11.596	-11.063	-10.911	-12.35	-11.648	-11.619	-11.782	-11.238	-11.688	-12.141	-11.815	-11.734	-11.406	-12.769	-12.291	-11.853	-11.684	-11.628	-11.177	-11.086	-10.852	-12.259	-12.042	-11.017
-5.1237	-7.2195	-5.5715	-5.0384	-5.4272	-6.2669	-6.0553	-6.9418	-6.4	-5.993	-4.839	-4.6011	-7.4952	-4.986	-6.2673	-5.0916	-6.6018	-5.5124	-5.1067	-6.799	-5.3579	-5.31	-5.9897	-5.3826	-5.0561	-4.8574	-5.1131	-6.0575	-5.3786	-5.8207	-4.8239	-6.6035	-5.1879	-5.8963	-5.2331	-6.0307	-5.2949	-5.2482	-5.4297	-4.9051	-6.4328	-6.6414	-6.3532	-5.3842	-6.4965	-6.1478	-6.269	-5.3278	-4.7498	-5.7224
-13.569	-14.674	-14.494	-12.388	-13.229	-12.527	-12.894	-13.983	-12.789	-14.256	-12.591	-12.825	-12.472	-13.303	-11.559	-14.111	-12.985	-13.459	-12.931	-12.766	-13.214	-12.968	-13.667	-13.538	-11.499	-14.078	-13.029	-13.098	-12.397	-13.163	-13.673	-14.128	-13.572	-12.178	-12.993	-13.064	-13.298	-14.194	-13.512	-12.722	-13.943	-14.423	-12.835	-12.762	-12.724	-12.575	-14.019	-14.509	-14.422	-14.112
2.3811	2.7509	2.9761	3.3185	2.3561	2.5464	3.15	3.1889	3.2967	3.3959	1.9043	3.2868	2.3434	2.301	2.7489	1.6954	4.4569	2.833	3.7185	2.8339	3.9402	3.9768	4.5272	3.0412	3.0865	1.8663	3.0236	2.8584	2.526	1.9594	2.3399	2.7099	3.1636	2.7151	3.8552	2.3296	3.6754	1.8959	2.8309	3.7213	2.0346	3.6768	2.6638	2.021	2.9463	3.2385	2.0599	3.9168	2.7368	2.7263
-2.0363	-2.4502	-4.4653	-3.1973	-3.4458	-4.0463	-3.7442	-3.6143	-3.3378	-3.0543	-3.3109	-4.4135	-3.3831	-4.8361	-2.9339	-2.9788	-3.1779	-3.8646	-3.7906	-3.9702	-4.2602	-1.8853	-3.0356	-2.3602	-2.9092	-2.8303	-2.6253	-4.0825	-2.7732	-2.7394	-3.2908	-3.2379	-2.5599	-3.1627	-3.6378	-2.8176	-3.6422	-2.8819	-2.3318	-3.4315	-3.8605	-3.6323	-2.877	-2.2828	-4.2079	-1.5906	-3.5462	-3.2083	-3.9458	-3.86
8.6631	8.6842	9.5362	8.4975	9.5338	9.7134	9.7528	9.181	9.3441	9.1469	7.6437	8.3043	7.9808	9.2583	7.7145	9.238	8.6069	8.4162	9.0595	7.4014	7.9315	8.7893	8.6133	8.7662	8.9921	10.015	8.6692	9.001	8.9536	8.1851	8.204	8.5906	8.7135	8.7568	8.0204	9.3194	8.811	8.5124	9.0517	8.2033	8.2734	9.323	8.9858	9.4123	8.6389	8.9439	9.1265	8.5958	7.7429	9.2689
3.8175	5.1126	3.6701	4.7698	4.2929	3.8763	4.8075	4.2686	4.6929	5.1799	4.7911	5.0178	3.7887	3.5412	4.0586	4.6178	3.6515	4.6025	4.0001	4.1424	3.6743	4.1026	4.6522	3.0467	2.8591	3.5405	5.3552	4.2372	4.4712	6.1104	3.4222	3.9206	4.89	4.2608	3.7944	4.9222	4.1652	5.309	5.0557	4.4561	3.9932	4.7022	4.9724	4.234	5.5898	5.1637	4.2108	4.625	3.5776	5.0004
-1.5983	-2.38	-1.2527	-1.3194	-2.8087	-3.4096	-2.8935	-1.7399	-1.462	-1.6433	-1.9542	-1.9041	-0.74402	-0.76407	-2.2112	-2.3674	-1.2143	-1.9765	-1.1637	-1.8463	-1.2569	-2.365	-2.718	-0.90631	-1.7056	-1.5517	-0.65437	-1.1431	-2.8096	-2.0002	-2.7963	-2.0373	-1.5387	-1.1945	-1.85	-2.8353	-0.93395	-1.7897	-1.2499	-1.7599	-1.0592	-2.2142	-1.6705	-1.6301	-1.7543	-1.0788	-2.573	-1.5352	-1.5872	-1.84
8.5363	10.166	9.5098	9.4277	9.2235	10.087	10.345	8.9818	11.113	10.079	9.299	9.9987	9.7944	9.9443	9.922	10.273	11.582	8.3707	9.4856	10.047	10.505	9.6065	10.385	10.357	10.663	9.4809	9.7281	9.5628	8.9884	8.2781	10.208	9.2386	10.358	9.5453	9.3997	9.8576	9.17	9.2985	9.5453	10.167	10.593	10.02	10.13	11.324	8.7759	10.228	9.9316	9.2202	10.394	9.4511
-3.4898	-3.413	-3.6521	-2.8114	-3.4696	-2.329	-3.6232	-3.1395	-3.0358	-5.0365	-3.5626	-3.2612	-4.4949	-4.0699	-3.1006	-3.637	-3.7708	-3.2697	-3.5436	-3.3336	-2.6395	-2.3598	-3.5291	-2.6814	-3.6702	-4.0755	-3.2845	-2.6484	-1.9795	-3.9968	-3.7989	-3.352	-3.312	-3.4669	-3.248	-3.1394	-2.8984	-3.3604	-4.0587	-3.2346	-2.7533	-3.5952	-3.3001	-1.9466	-2.8592	-4.4237	-3.0144	-3.7179	-3.6528	-3.2486
-3.0231	-3.1959	-3.976	-3.7372	-3.4052	-3.8601	-4.6694	-3.8413	-4.2607	-3.2501	-4.398	-4.5589	-3.2005	-3.1227	-3.132	-2.0225	-3.0307	-2.515	-2.7023	-3.2667	-3.2633	-1.516	-3.3886	-3.7109	-3.0131	-2.751	-3.6681	-3.6689	-3.2499	-3.4706	-3.0475	-3.3291	-2.0807	-3.6778	-3.4602	-3.029	-3.1058	-3.5216	-2.5192	-3.1276	-2.6021	-3.2651	-3.8233	-3.5017	-3.2167	-3.4432	-2.6842	-3.3246	-3.5532	-2.9885
-13.223	-12.516	-12.709	-14.007	-12.284	-13.898	-12.229	-13.404	-13.213	-12.689	-13.332	-13.997	-12.388	-13.971	-13.562	-14.052	-13.334	-12.569	-13.275	-12.907	-12.762	-11.937	-12.254	-13.34	-13.106	-13.657	-13.528	-14.147	-12.558	-13.22	-13.054	-12.472	-12.455	-13.601	-13.376	-13.218	-13.997	-13.949	-13.32	-13.804	-13.285	-11.976	-12.787	-12.602	-13.655	-14.088	-11.693	-12.907	-13.029	-12.528
-12.891	-10.244	-13.113	-13.494	-11.547	-13.442	-12.645	-12.938	-11.315	-11.534	-11.397	-11.905	-11.426	-11.816	-11.141	-12.132	-11.093	-11.811	-12.189	-11.28	-12.696	-11.326	-12.809	-11.553	-12.087	-11.268	-11.613	-11.257	-11.923	-11.478	-12.086	-11.861	-12.02	-11.343	-12.297	-10.491	-11.933	-12.212	-12.584	-12.375	-12.421	-12.638	-11.792	-10.821	-12.979	-11.889	-11.586	-11.57	-11.27	-12.217
-12.462	-12.06	-10.914	-12.662	-12.735	-11.116	-11.767	-12.026	-11.057	-10.812	-12.544	-12.479	-11.558	-10.282	-10.328	-10.984	-9.8932	-12.386	-11.287	-11.201	-11.932	-11.405	-10.533	-12.514	-12.149	-11.346	-11.093	-10.167	-11.215	-10.624	-11.011	-11.028	-10.731	-11.14	-11.501	-10.741	-10.275	-11.174	-12.187	-12.167	-10.728	-12.57	-10.934	-11.987	-9.7562	-11.711	-11.825	-11.517	-12.05	-11.169
-2.5264	-1.3479	-0.87492	0.021216	-0.80606	-1.1354	-1.1808	-1.6656	-1.5965	-1.6677	-0.14229	-1.6126	-2.1053	-1.5864	-0.93346	-0.73866	-1.4057	-1.4118	-0.81818	-2.0384	-2.2508	-1.1343	-2.5237	-0.85792	-2.6168	-2.2233	-2.5163	-1.7089	-0.86259	-0.62668	-2.3621	-1.3175	-1.2875	-0.37311	-2.0347	-1.3788	-1.8379	-2.2342	-1.3803	-1.1922	-1.3547	-1.7126	-1.3899	-2.2934	-1.5913	-1.7378	-0.65956	-1.8821	-1.4677	-1.6172
-5.8643	-5.2024	-5.4191	-5.6341	-5.3067	-6.086	-6.0405	-5.1337	-6.069	-6.0585	-3.7516	-5.9008	-6.5219	-4.5556	-5.7322	-6.1009	-5.7008	-5.4982	-5.1609	-4.5652	-4.3991	-6	-5.5856	-4.8595	-5.2565	-6.5002	-6.1758	-6.7393	-6.0776	-5.8346	-6.0195	-5.3679	-5.8751	-5.1803	-6.3931	-6.8836	-6.0209	-5.7003	-5.463	-4.5325	-5.0203	-6.4658	-5.4639	-5.6497	-4.8258	-5.688	-4.8405	-5.6755	-5.6559	-6.9313
-2.4265	-2.4443	-1.751	-2.0777	-2.8573	-1.7417	-1.7662	-3.0613	-2.9994	-2.5305	-3.2884	-2.8559	-2.8892	-3.5273	-4.9996	-0.8015	-2.0519	-1.2194	-2.0553	-2.0045	-2.3092	-3.0666	-2.5899	-2.0665	-3.1641	-2.5526	-2.0838	-2.8892	-3.036	-2.2518	-1.8468	-2.1402	-2.464	-1.482	-1.9776	-1.7884	-1.8384	-1.3626	-1.9711	-1.0219	-2.948	-2.2237	-2.3732	-2.3789	-2.5328	-2.8055	-1.5897	-1.4765	-2.2571	-2.6777
2.11	0.78477	0.99639	1.9626	2.3956	2.0808	1.7507	2.559	2.3515	1.9757	1.9091	1.6396	2.3327	0.72612	1.2072	1.5002	1.7471	1.5161	0.64371	1.8469	1.8904	1.9076	1.6092	-0.058232	1.1906	0.82353	1.503	2.8914	1.7035	1.6331	2.1642	2.5511	1.1081	1.8461	0.7186	0.83682	2.3245	1.048	1.3852	2.3775	2.9063	1.5668	2.6154	1.6643	2.106	2.5564	0.82058	2.5592	1.947	1.0776
5.6211	4.8842	5.7908	5.2372	6.0253	4.1565	5.0664	4.9533	4.1416	5.5778	4.1342	4.5284	5.914	5.2428	5.155	6.5094	4.336	5.1094	4.3658	5.3083	4.6991	5.1969	6.4447	4.6729	5.3038	4.9498	6.841	5.047	5.0151	3.9011	4.0508	4.3566	4.0991	5.0056	4.8758	5.5204	5.7064	4.2328	4.2992	4.9063	5.3238	5.35	5.3007	5.4628	5.5214	5.0836	5.3866	4.8703	3.7978	3.6366
-13.737	-14.003	-14.299	-14.099	-14.194	-14.049	-12.827	-14.602	-13.31	-13.526	-13.784	-14.426	-14.414	-14.827	-14.481	-14.186	-14.79	-13.641	-14.55	-14.137	-14.443	-13.932	-14.55	-14.016	-14.405	-13.306	-14.287	-13.383	-14.237	-13.939	-14.456	-13.439	-14.044	-14.228	-13.719	-13.498	-14.896	-15.159	-14.723	-14.355	-13.71	-14.493	-14.57	-14.29	-15.281	-13.794	-14.444	-14.189	-13.395	-15.705
-2.0081	-3.2602	-2.598	-3.0884	-1.5894	-4.3385	-2.4908	-3.5768	-2.9849	-2.7424	-2.7096	-3.149	-2.2336	-2.56	-2.4934	-2.6221	-2.4955	-2.8561	-3.8646	-2.7176	-3.0803	-2.8182	-3.0368	-1.4078	-2.5397	-2.6565	-2.8692	-2.3788	-3.2	-2.3289	-2.03	-1.9607	-2.1839	-2.5346	-1.964	-3.0449	-2.8165	-3.3364	-3.6075	-2.4003	-2.2884	-1.7227	-2.0168	-2.0813	-2.7449	-2.6811	-1.6699	-2.0116	-2.7835	-3.1243
6.995	7.1685	7.1523	6.3317	8.1016	6.3884	6.7192	6.8261	6.7978	7.5118	6.8976	6.3719	6.2307	5.6195	7.0713	6.2165	7.1993	6.4843	6.7821	6.569	6.6294	6.7672	7.1785	5.3423	6.5673	7.3579	6.2537	5.4045	6.3454	6.5844	6.8036	6.5587	7.2218	5.532	7.3914	7.0154	6.8849	6.5471	6.5524	6.6135	7.4327	6.5689	6.5214	6.9563	8.0015	6.2282	7.1367	7.3197	7.3252	7.3771
-3.0235	-3.7942	-2.9313	-2.5993	-2.1723	-1.9738	-3.9646	-3.4693	-2.5628	-2.3233	-3.3558	-2.5352	-2.5868	-2.7904	-3.1866	-3.9581	-2.7541	-3.5492	-2.6403	-2.1396	-3.0853	-2.319	-4.1998	-2.7026	-3.3834	-2.0634	-2.673	-2.3741	-2.9275	-3.5196	-2.4733	-2.551	-3.3913	-3.4689	-2.4916	-3.5785	-2.2826	-3.145	-3.2143	-2.91	-2.8878	-2.9604	-3.7771	-4.5893	-3.7535	-3.5555	-3.8409	-3.3894	-3.2429	-2.0409
-14.29	-13.988	-13.936	-15.596	-14.351	-14.705	-14.407	-13.928	-14.143	-13.828	-14.348	-15.24	-14.533	-14.472	-14.082	-14.77	-14.833	-14.729	-15.104	-15.308	-15.967	-14.381	-13.704	-13.689	-15.084	-13.631	-14.059	-14.757	-14.678	-14.265	-15.533	-14.648	-13.946	-14.43	-14.664	-13.983	-14.613	-14.059	-14.273	-13.957	-13.798	-15.364	-13.713	-13.7	-15.995	-13.845	-14.766	-14.38	-13.452	-14.254
-14.013	-14.557	-13.985	-12.953	-14.417	-14.002	-12.975	-14.774	-12.617	-14.357	-14.268	-13.977	-13.834	-13.602	-13.187	-13.416	-13.602	-14.336	-13.854	-13.687	-15.076	-13.798	-13.364	-14.759	-14.285	-14.626	-13.764	-14.008	-14.725	-13.562	-14.557	-13.627	-14.282	-14.445	-14.289	-14.385	-14.038	-13.337	-14.235	-13.672	-15.737	-13.869	-13.905	-13.494	-13.567	-14.651	-14.058	-14.52	-15.789	-14.514
-0.62317	0.21615	-0.7551	0.3715	-0.19057	0.93316	-0.47456	0.34436	-0.63259	-0.35008	-0.63728	-0.18219	-0.20687	0.27182	-0.20597	-0.031471	0.70635	0.32489	1.4281	0.20541	-0.84735	-0.17738	-0.33485	1.2167	0.56789	0.20323	0.21037	0.86219	0.24492	-0.32695	-0.18871	0.36356	-0.20631	-1.0239	0.42388	-0.1967	-1.0876	-0.0086624	-0.086772	-0.93317	-0.18836	0.307	0.26057	-1.5794	0.62598	-0.31582	0.16267	-0.84452	0.73501	-0.052778
-14.039	-12.754	-12.773	-12.337	-13.704	-12.119	-14.083	-12.98	-13.812	-12.733	-12.925	-12.577	-13.431	-12.542	-13.085	-11.952	-12.609	-12.885	-13.229	-12.575	-13.442	-12.708	-12.731	-13.557	-13.44	-12.684	-12.295	-13.278	-11.947	-12.494	-13.267	-12.286	-12.858	-12.966	-13.407	-12.603	-13.593	-12.321	-12.553	-12.109	-12.964	-12.901	-12.231	-12.201	-13.048	-13.441	-12.487	-13.677	-12.621	-12.579
-3.45	-4.8669	-3.2782	-4.7585	-4.6547	-4.3482	-4.3826	-3.9513	-4.0654	-3.6105	-3.8372	-4.9342	-3.372	-4.8167	-4.664	-3.9099	-3.9969	-3.9845	-4.0442	-3.8832	-4.5502	-4.1668	-3.7946	-4.2249	-4.0691	-4.3694	-4.6426	-4.2346	-5	-2.5237	-3.725	-4.8713	-3.7131	-4.1051	-4.3009	-4.3098	-3.9677	-5.3064	-4.4203	-3.9722	-4.267	-4.5655	-4.1524	-3.944	-5.6901	-3.4747	-4.1942	-4.3322	-5.2688	-5.5222
7.3914	8.4882	8.6322	8.9524	7.9307	6.4	8.4464	8.8848	8.5834	8.5253	8.4165	6.6363	7.5699	7.8477	7.8509	7.0857	8.0491	7.8841	8.1214	8.3073	8.5793	7.3383	8.128	7.4707	7.4449	8.0113	6.3397	7.6426	8.9792	7.5163	8.8881	7.6601	8.1965	7.4715	7.7921	8.3591	7.281	6.979	7.4535	8.4396	8.0888	8.6042	8.5497	7.8525	7.2431	7.9519	9.4071	8.001	7.4887	7.9036
-21.209	-21.095	-20.653	-21.63	-21.548	-20.865	-21.292	-20.41	-21.129	-20.514	-20.691	-20.299	-20.097	-21.262	-19.446	-20.628	-20.112	-20.834	-20.172	-21.083	-20.452	-19.812	-21.054	-21.082	-20.415	-21.84	-20.749	-20.781	-20.468	-21.548	-21.636	-21.352	-20.676	-20.938	-21.055	-20.303	-20.496	-21.761	-21.076	-21.358	-20.604	-20.338	-20.556	-20.346	-22.58	-20.179	-20.182	-19.65	-20.857	-19.592
-12.128	-10.182	-11.439	-12.271	-10.676	-12.039	-12.599	-11.347	-11.35	-11.873	-12.31	-11.668	-11.518	-11.467	-10.728	-12.193	-11.758	-10.788	-12.799	-11.323	-11.575	-10.45	-11.508	-11.664	-11.688	-10.433	-10.886	-12.123	-11.457	-11.413	-12.798	-10.229	-10.639	-10.85	-10.59	-11.185	-11.748	-10.503	-12.068	-10.755	-11.155	-11.184	-10.476	-11.857	-12.36	-11.887	-11.52	-11.628	-10.915	-10.412
-10.714	-11.732	-11.933	-11.543	-10.844	-11.353	-11.302	-11.948	-11.69	-11.593	-11.534	-10.591	-11.768	-11.345	-10.485	-11.367	-11.408	-11.282	-12.466	-13.198	-11.515	-11.692	-11.61	-11.103	-11.273	-11.448	-11.419	-11.931	-11.475	-12.682	-10.837	-11.577	-11.683	-11.533	-11.075	-10.213	-11.593	-12.102	-10.048	-10.205	-11.583	-11.73	-11.59	-11.345	-11.706	-11.717	-11.086	-11.199	-11.703	-12.391
2.7369	0.9308	1.5058	0.46634	0.86595	1.4345	2.0018	1.401	1.9431	2.3369	1.305	1.8353	0.8232	1.3046	1.9931	1.8934	1.1379	1.9533	1.9912	2.8416	0.74302	1.7525	1.8607	1.45	1.77	0.49439	1.6848	0.81205	1.5591	1.7856	2.0054	0.43532	0.79153	0.5817	0.94994	0.92698	1.3529	1.6616	1.8414	1.1769	1.481	1.5201	1.9137	1.0158	1.1246	0.96223	-0.071976	2.4276	1.5872	0.35559
-4.9897	-5.297	-4.8816	-4.7558	-4.4901	-4.5914	-5.1667	-5.5031	-5.2509	-3.8968	-5.0217	-5.1458	-4.6227	-5.7044	-5.1859	-5.6545	-4.9089	-4.4776	-4.4066	-6.0718	-4.2811	-5.62	-5.6518	-4.5607	-4.6395	-6.1233	-4.7032	-4.2576	-4.8163	-4.2785	-5.6176	-5.553	-4.6832	-5.4487	-6.4044	-5.6377	-5.702	-3.5986	-4.7578	-5.5673	-4.8883	-5.2108	-5.3149	-5.9127	-4.4519	-6.1628	-3.9734	-4.7338	-5.3013	-4.2569
5.2558	4.1236	4.6132	5.7276	5.1389	5.6527	4.9745	5.2107	4.906	5.7232	4.9752	5.2285	4.3093	4.854	5.9882	4.5677	5.5222	4.4533	5.9296	3.7308	5.3737	5.6434	4.7654	5.4796	4.6326	4.5178	4.1808	4.279	5.0425	4.6823	5.1231	4.5213	4.5946	6.6488	4.815	4.4672	4.8785	5.31	4.4511	5.3608	6.3955	5.3948	5.1625	5.7354	5.2886	6.1023	3.9938	5.0795	5.1761	4.5812
-6.6556	-5.7227	-6.2895	-6.7147	-7.2198	-6.5187	-6.876	-6.6662	-7.1823	-5.9097	-6.9344	-6.4141	-5.9951	-6.7759	-6.1938	-7.6609	-6.5908	-6.3482	-7.2286	-5.8682	-5.9882	-6.4305	-6.4612	-6.1507	-5.9032	-6.0311	-6.1455	-7.0688	-7.3766	-6.1858	-6.4997	-5.4891	-7.5132	-5.6669	-6.1842	-6.0618	-5.2359	-6.2651	-6.6337	-6.4897	-6.1982	-6.4883	-5.8662	-5.8467	-6.6523	-5.1871	-5.8598	-5.9617	-6.9877	-5.3169
8.9136	8.3905	8.4436	8.7605	7.843	9.1204	8.6924	8.6138	8.6245	9.0724	8.5255	7.5843	8.8502	8.7039	8.5689	8.6429	7.6867	8.1863	9.6741	8.7571	8.2843	7.821	7.4324	7.7595	9.2713	7.9319	9.2138	9.3541	9.2766	8.9723	9.6106	9.2582	8.1915	7.6128	8.868	8.383	9.6709	8.6575	9.2922	9.2921	8.2026	8.969	8.9389	8.1809	7.8663	8.215	9.6794	9.3397	7.5364	10.079
-15.119	-13.745	-15.569	-14.489	-13.326	-14.048	-14.46	-14.172	-14.234	-15.538	-13.817	-14.575	-14.391	-13.716	-14.306	-15.02	-15.395	-15.526	-14.315	-14.566	-14.674	-14.499	-14.248	-14.623	-13.395	-14.112	-14.854	-14.962	-14.624	-14.428	-13.923	-15.202	-13.744	-14.439	-14.674	-14.047	-14.604	-15.057	-14.705	-15.406	-14.927	-14.634	-13.695	-14.118	-14.399	-14.265	-14.907	-14.74	-14.347	-13.472
-2.7664	-3.7296	-3.0401	-2.7334	-2.9462	-2.9802	-3.2934	-2.9967	-2.9015	-2.9655	-2.2608	-3.5728	-3.4644	-2.3902	-2.4553	-3.4935	-3.423	-2.0267	-3.422	-3.877	-3.5154	-3.6785	-2.6571	-3.811	-4.0708	-2.0916	-4.835	-3.0873	-3.741	-3.1425	-3.3755	-3.1931	-3.3331	-1.8394	-3.0848	-2.8781	-2.7051	-3.0041	-2.7633	-3.3844	-3.5397	-3.4686	-3.7737	-3.4025	-2.4303	-4.3757	-3.4011	-3.0544	-4.9108	-2.8937
-4.8637	-5.2248	-5.6104	-5.01	-4.4573	-4.1307	-4.8403	-4.0704	-4.2475	-4.0559	-5.261	-3.7084	-3.8865	-4.848	-5.6422	-4.3379	-4.6529	-5.2203	-4.6256	-5.4335	-3.4694	-4.4833	-4.1926	-5.0524	-2.9744	-4.4026	-4.6048	-4.5147	-4.9312	-6.1593	-5.1508	-5.7869	-4.1809	-5.6222	-5.0107	-4.9466	-4.9918	-4.5758	-3.7173	-3.6696	-4.4833	-5.0525	-4.484	-4.6501	-3.5482	-5.5801	-3.8898	-6.2284	-4.4447	-2.9133
0.4286	1.1062	-0.27129	0.71419	-0.38168	0.067093	-0.35455	-1.0502	0.40112	0.40512	0.25029	-0.53694	-0.93611	0.23961	0.43601	-0.022751	0.23641	-0.052111	-0.47254	-0.32658	-1.1568	0.35021	-0.33359	-0.83026	0.17532	-0.37685	-0.50027	-1.1584	0.28514	-0.18082	-0.070221	-0.93267	-0.94914	-0.11215	-0.056787	-0.3516	-2.0243	-0.27929	0.33806	-1.0683	-0.77641	-0.73842	-0.96067	0.6293	0.71128	-0.443	-0.58214	-0.98462	-0.013112	-0.34347
-3.2583	-2.7631	-3.3175	-3.3316	-3.6252	-3.8688	-2.6455	-2.7122	-2.6933	-3.228	-4.001	-2.6975	-2.4049	-3.6749	-3.4814	-4.2477	-2.127	-4.9825	-4.9949	-2.3672	-3.4999	-4.1492	-3.4124	-2.6056	-2.7428	-2.5207	-3.2236	-4.0542	-2.6466	-3.4079	-3.7915	-2.4761	-3.2523	-3.551	-3.7148	-2.4036	-2.6097	-3.6532	-2.8243	-3.0718	-2.2967	-3.8831	-2.3852	-3.3789	-3.7698	-3.984	-3.4517	-3.1152	-3.1126	-3.3123
-11.617	-13.304	-12.984	-13.662	-12.416	-13.463	-11.823	-12.405	-11.57	-13.503	-13.294	-12.571	-13.092	-13.599	-12.786	-13.675	-12.801	-12.967	-13.159	-13.475	-13.161	-12.007	-12.571	-13.71	-12.493	-13.102	-13.134	-13.866	-12.823	-13.168	-12.691	-13.003	-11.812	-13.668	-12.393	-11.907	-12.244	-13.263	-12.344	-13.381	-12.324	-13.962	-12.13	-13.195	-12.967	-13.286	-14.281	-12.69	-13.033	-13.289
1.2503	-0.61763	0.47833	-0.77896	0.48077	-1.101	-0.39149	1.5973	-0.2916	-0.27522	-1.0379	-0.1227	0.22665	-0.55684	1.0374	0.52291	1.3311	1.0604	0.78047	0.010375	-0.92617	0.68941	-0.11809	0.41976	0.20742	0.89704	1.0927	0.52803	0.57321	0.6431	-0.1558	-0.14299	1.268	0.00696	0.062908	0.95386	-0.16131	0.78899	0.6801	0.18422	0.92889	0.2407	0.44861	0.62613	1.1657	0.038905	0.6362	0.30548	0.51268	1.4287
-14.678	-13.999	-15.161	-15.739	-14.478	-13.711	-14.578	-13.977	-15.481	-14.467	-15.433	-14.501	-15.953	-14.118	-14.104	-14.941	-14.159	-14.918	-13.591	-14.836	-14.647	-14.252	-14.24	-13.545	-14.533	-15.041	-14.245	-15.511	-14.643	-14.149	-16.15	-15.807	-14.721	-14.636	-14.777	-15.656	-14.71	-15.181	-15.477	-15.141	-14.845	-14.253	-14.049	-14.025	-14.535	-14.828	-14.252	-15.353	-13.495	-14.11
-5.4014	-6.6068	-6.1888	-6.7451	-5.9604	-6.9802	-5.9574	-6.4044	-6.1757	-6.3818	-7.0202	-7.1096	-5.262	-7.1921	-7.2303	-6.802	-6.8037	-5.9898	-6.7619	-6.1634	-5.5239	-6.4591	-5.9892	-6.5466	-6.8384	-5.9641	-5.7736	-6.8282	-6.9038	-7.2399	-6.7068	-6.9302	-5.6402	-6.8444	-7.1001	-8.0535	-6.4892	-6.4976	-6.0332	-6.4993	-5.9696	-5.1888	-6.3989	-6.046	-7.7001	-5.6705	-6.7443	-5.1357	-5.4809	-6.2767
-13.77	-12.947	-13.118	-13.16	-13.334	-13.05	-12.709	-13.248	-12.959	-13.654	-13.639	-14.001	-12.817	-11.982	-13.116	-13.462	-13.309	-11.905	-13.643	-13.12	-12.775	-14.407	-12.666	-13.882	-13.254	-11.861	-13.287	-13.841	-13.153	-14.794	-13.331	-13.755	-13.253	-13.027	-12.625	-14.118	-12.454	-12.342	-12.823	-12.041	-14.031	-13.023	-13.54	-13.047	-12.744	-13.029	-12.901	-13.664	-13.49	-11.794
8.539	7.6155	8.3329	7.9005	8.6777	7.5612	8.8471	8.7588	6.7056	7.6515	7.3826	7.5863	7.3714	7.9932	7.8113	8.0905	7.9669	8.6047	8.0886	7.4174	7.6349	7.4093	8.6043	7.575	8.4977	8.9691	7.4109	7.6105	8.1618	8.4173	7.6199	7.724	8.2824	8.0759	8.4396	8.4768	8.5556	7.139	8.2755	8.1011	8.4369	7.9939	7.755	6.4947	7.5016	7.0609	7.5035	8.2538	7.8019	8.4481
-22.622	-21.806	-21.966	-21.257	-21.73	-22.251	-23.178	-22.316	-21.785	-20.98	-22.923	-23.149	-21.899	-21.581	-22.232	-23.157	-22.17	-22.251	-22.243	-22.225	-21.252	-22.839	-22.431	-22.019	-22.793	-22.379	-22.459	-21.564	-22.082	-22.198	-22.799	-22.432	-21.578	-22.032	-22.229	-21.971	-22.919	-22.674	-22.489	-22.225	-22.263	-22.178	-22.157	-21.738	-20.919	-21.628	-21.133	-22.959	-20.971	-22.18
-21.675	-21.905	-21.938	-22.3	-22.392	-22.106	-22.358	-23.109	-21.397	-21.623	-22.645	-21.587	-22.76	-22.477	-22.743	-22.241	-22.783	-21.585	-21.959	-22.584	-21.737	-22.956	-20.833	-22.403	-21.953	-21.77	-23.122	-21.507	-22.185	-22.036	-23.406	-22.304	-23.553	-22.09	-21.645	-21.455	-23.221	-21.016	-22.599	-22.788	-22.474	-21.629	-24.311	-21.844	-22.211	-23.286	-22.772	-22.27	-22.302	-21.534
-0.86079	-1.8215	-0.1867	-0.11597	-0.87776	-0.19217	0.32352	0.17715	0.19762	0.12202	0.92714	1.2513	-0.37642	-0.48714	-0.1538	-0.24115	-0.43881	-0.06388	-0.31368	-1.078	-0.028126	-1.0372	-0.33769	-0.70462	-0.43564	-1.151	0.16873	0.85437	0.068419	-0.52234	-0.87388	-0.015156	-0.32515	0.40372	-0.60388	-0.12447	-0.49222	0.053394	-1.1883	-0.70111	-1.4733	-1.0495	-1.6657	-0.59034	-1.0575	0.092963	0.32075	0.24929	-0.3556	-0.39987
-14.181	-13.231	-14.24	-14.429	-14.405	-14.381	-14.304	-13.455	-14.578	-13.868	-13.249	-13.627	-15.348	-14.799	-14.805	-14.626	-14.889	-13.963	-15.822	-15.068	-14.794	-15.269	-15.361	-14.373	-15.676	-14.019	-13.857	-15.004	-14.489	-15.601	-15.917	-14.756	-15.475	-13.679	-14.635	-15.467	-15.252	-14.358	-15.017	-14.514	-14.027	-15.068	-14.651	-14.646	-14.115	-15.211	-15.054	-14.67	-14.337	-13.24
-10.589	-9.9322	-10.484	-10.257	-10.043	-9.8763	-10.837	-9.4693	-10.192	-10.273	-10.721	-9.7352	-9.3685	-9.5012	-10.735	-10.686	-10.724	-10.086	-9.6983	-10.871	-10.067	-9.9088	-9.8992	-11.178	-9.9195	-10.682	-9.8665	-9.6663	-11.107	-10.989	-9.4135	-10.565	-9.8054	-11.304	-10.361	-9.3018	-9.6496	-10.709	-10.829	-9.6102	-9.66	-10.658	-10.926	-9.7625	-10.399	-10.527	-10.581	-10.699	-10.016	-9.6309
-14.292	-15.745	-14.059	-15.29	-13.531	-14.168	-14.92	-13.496	-13.963	-14.467	-14.907	-14.932	-14.508	-13.891	-14.122	-14.681	-15.35	-14.179	-15.667	-14.948	-13.922	-14.759	-15.111	-13.908	-14.527	-14.773	-15.167	-14.272	-14.501	-14.968	-14.461	-14.861	-14.766	-15.128	-14.061	-15.458	-15.292	-15.264	-14.8	-14.491	-13.826	-14.79	-13.928	-14.711	-15.832	-14.023	-15.101	-13.182	-14.633	-14.812
-15.887	-14.298	-14.059	-14.421	-14.632	-15.039	-14.194	-14.349	-14.196	-15.722	-13.668	-14.47	-14.224	-14.141	-14.261	-13.018	-14.191	-15.12	-14.582	-15.468	-15.51	-14.211	-14.802	-14.417	-14.654	-14.452	-15.179	-14.92	-14.923	-14.026	-15.549	-13.577	-13.756	-15.79	-15.226	-12.749	-14.067	-13.71	-13.907	-14.625	-14.554	-14.924	-14.665	-15.573	-15.341	-14.577	-14.585	-15.057	-14.822	-15.121
-11.198	-12.518	-10.937	-11.265	-11.865	-11.057	-11.517	-10.977	-10.614	-10.43	-11.546	-10.989	-11.62	-10.928	-11.887	-10.302	-10.953	-10.439	-11.848	-11.642	-10.924	-11.4	-11.617	-13.168	-11.174	-10.983	-10.497	-10.099	-12.448	-11.717	-11.649	-11.727	-11.084	-12.089	-12.07	-12.043	-12.093	-11.446	-10.857	-12.579	-11.683	-11.293	-11.541	-11.688	-10.318	-12.694	-12.261	-11.404	-12.647	-11.549
5.7886	7.4894	6.6462	8.3836	6.3781	7.287	7.0077	7.2287	6.033	6.664	7.1087	6.8319	8.2897	7.1049	6.0055	6.7668	7.9358	6.1139	6.6632	5.788	6.4697	6.9614	7.0334	6.394	7.7665	6.842	6.8097	6.5406	8.0823	5.4181	7.0259	6.3927	6.9882	7.115	7.1907	8.1301	7.2661	7.5354	7.4451	6.6592	7.3494	6.9492	7.0957	6.2567	6.8938	7.2238	5.1894	7.5127	6.7522	7.744
-11.3	-10.915	-11.713	-10.434	-11.151	-11.457	-11.052	-12.408	-12.412	-11.029	-12.753	-11.71	-11.172	-11.797	-12.196	-12.848	-11.069	-11.357	-12.961	-12.458	-10.309	-11.291	-11.77	-10.671	-10.686	-11.756	-12.193	-11.212	-11.296	-12.071	-10.854	-11.723	-11.482	-11.231	-11.822	-11.13	-11.62	-11.145	-12.572	-11.113	-12.003	-11.475	-11.343	-11.518	-10.158	-11.814	-13.007	-10.889	-11.519	-11.315
-10.542	-10.717	-9.4455	-9.8891	-10.707	-9.6247	-11.377	-9.8312	-11.533	-9.4564	-10.79	-10.338	-10.616	-10.702	-10.667	-10.165	-10.611	-9.8211	-11.016	-9.8928	-9.9621	-10.401	-11.403	-11.011	-11.711	-10.587	-9.6611	-10.401	-10.27	-9.8407	-10.229	-10.501	-10.387	-9.6507	-10.758	-10.771	-9.0365	-10.188	-10.412	-10.149	-9.6868	-11.43	-10.413	-9.7809	-10.319	-10.41	-11.288	-10.412	-9.745	-9.9667
-4.3828	-4.1877	-4.5592	-5.0842	-4.8669	-5.2899	-4.7276	-5.0116	-5.9055	-4.2081	-3.2488	-3.3352	-4.131	-3.9437	-4.6973	-4.522	-5.1064	-3.9347	-4.3568	-4.1716	-4.5251	-3.4753	-5.1113	-4.7581	-4.445	-4.5223	-4.5203	-5.7754	-5.3762	-5.0057	-5.1091	-5.291	-3.0122	-3.7721	-4.8629	-4.7565	-4.7654	-4.7264	-4.3976	-4.671	-4.5713	-4.3021	-4.7139	-4.7142	-4.6258	-4.7366	-5.6619	-4.553	-5.0651	-4.2188
5.3221	5.5176	6.1532	6.0525	5.6905	5.9927	6.1115	5.6472	5.8559	5.7057	5.2642	6.6791	5.0621	6.083	5.7221	5.2814	6.2415	6.0585	5.1367	5.4601	6.0661	4.9006	4.9275	5.8671	6.2025	6.2341	3.1293	5.2271	6.2365	4.6483	4.3895	4.9307	5.2052	4.6171	5.6583	4.631	4.728	6.4168	5.1161	5.3702	4.9299	4.9423	6.193	5.9157	5.5368	6.2608	5.8674	5.9474	6.0217	5.9798
-0.99709	-0.13197	-1.2435	-1.3388	-1.8254	-1.779	-1.2306	-1.9103	-0.30946	-0.53367	-0.1768	-1.7636	-0.64974	-1.2193	-1.635	-2.1083	-1.9839	-0.92949	-0.99852	-2.4453	-1.9192	-1.5436	-1.6183	-0.99089	-1.407	-1.2157	-1.615	-0.4224	-0.79839	-1.2753	-1.5795	-0.69323	-1.4449	-2.1487	-2.4556	-0.77014	-1.266	-1.8316	-0.79707	-1.2871	-1.2842	-2.5151	-0.31858	-1.3905	-1.4197	-1.8885	-0.77568	-0.53859	-0.99352	-1.2091
-1.1229	-1.224	-0.44495	-1.2246	0.04312	-1.1989	-0.48736	-0.34053	-0.60298	-2.3817	0.22998	-1.3662	-0.73282	-0.2378	-0.51311	-0.55398	-0.14821	-2.1861	-1.2184	-1.1326	-1.4575	-1.3199	-0.8682	-0.81798	-1.2801	-0.48225	-0.31325	-0.33812	-0.56104	-0.13907	-0.29725	0.37475	-0.8413	0.055303	-1.223	-1.0981	-1.1133	-0.69657	-0.93384	-0.95462	-1.8854	-0.828	0.13029	0.40188	-1.019	-0.73865	-1.606	-1.4402	-2.21	-0.92484
-21.772	-21.298	-22.664	-22.642	-21.075	-23.94	-22.887	-22.12	-21.749	-20.906	-22.823	-21.728	-20.908	-20.994	-22.002	-21.346	-22.181	-22.43	-21.447	-22.827	-20.886	-22.437	-21.903	-21.783	-21.434	-22.612	-22.095	-22.279	-21.636	-23.155	-21.882	-22.41	-21.678	-22.857	-22.576	-21.204	-21.364	-22.28	-22.662	-21.979	-22.03	-22.07	-22.314	-21.582	-22.941	-21.364	-22.848	-23.089	-20.684	-22.204
9.5995	10.353	10.598	9.8355	9.8275	10.266	8.7031	10.33	8.8924	9.1883	9.3709	8.795	9.4303	9.022	10.776	10.673	9.692	8.6589	10.043	10.467	9.2301	9.9351	10.126	9.8763	9.8827	9.2225	9.6547	9.2789	8.5925	9.6235	10.012	8.8766	10.722	9.438	10.033	9.2808	8.3518	9.5386	8.8864	9.9574	9.5679	10.732	10.389	10.433	10.271	10.972	9.75	10.738	9.5992	10.039
2.1303	2.0734	2.3808	2.1182	2.4546	1.6975	1.0815	0.63812	2.6069	1.1094	1.2999	1.7205	1.2437	1.7895	1.1433	1.6434	0.40215	1.6777	1.9902	2.5015	1.7243	1.1332	2.1467	1.8486	1.8239	0.99073	1.7685	1.5729	1.6101	0.64046	1.3744	1.3086	1.5379	1.5177	1.0903	1.2178	1.0956	1.5378	1.7488	1.3081	1.9196	1.0032	1.6599	2.052	1.7054	1.1999	2.9864	0.83673	2.1343	1.9644
-9.3246	-9.1296	-8.2765	-10.746	-8.0636	-8.696	-9.2643	-9.2431	-9.5498	-8.4778	-8.7408	-9.8879	-8.8063	-9.196	-8.7652	-9.2993	-9.0309	-8.9508	-8.3288	-8.3521	-9.3788	-9.1283	-9.7567	-9.2074	-10.376	-8.4745	-8.2766	-9.3337	-9.0022	-8.759	-9.0565	-9.3856	-9.3495	-8.9658	-10.115	-9.6833	-9.6766	-9.7186	-9.392	-8.4548	-8.9948	-8.5329	-9.5044	-10.46	-8.9051	-8.6386	-8.7915	-9.1867	-9.2688	-9.5553
-1.6479	-3.5527	-3.5967	-2.2375	-3.9659	-2.456	-1.7371	-3.4252	-3.5878	-1.4523	-1.7556	-3.2059	-2.3439	-2.7901	-1.8868	-3.8641	-3.0179	-1.4496	-1.7026	-1.282	-2.053	-2.5869	-2.2554	-2.4664	-2.9099	-2.698	-2.7299	-2.8153	-1.6405	-2.4084	-2.033	-2.847	-2.4532	-1.8196	-2.9528	-2.5106	-3.152	-3.1556	-3.1162	-2.177	-2.6372	-2.5486	-2.3497	-2.5711	-3.2983	-1.9266	-1.9355	-3.2508	-3.4175	-1.8628
3.5346	2.2713	3.4157	0.75346	3.1578	2.4526	3.3517	3.8478	3.3508	3.2336	3.483	2.788	3.0336	3.5708	3.1677	3.6313	3.7475	2.3551	3.7369	3.0295	2.7759	2.6372	2.8486	3.26	3.5053	3.2456	3.224	3.8571	2.3403	3.2481	2.4895	1.8931	3.8191	4.1214	4.8434	2.9355	4.5899	2.7693	1.4415	2.5388	2.5742	2.127	2.0239	2.5073	1.7576	2.2351	3.9366	3.4871	3.7062	3.2694
0.49325	1.067	-0.5583	0.040902	1.3007	1.4447	1.5121	-0.65559	0.49302	-0.52348	0.046538	-0.19468	0.020623	0.49848	-0.18685	0.15009	-0.54531	0.33605	-0.084138	0.29864	0.66115	0.1825	0.22634	0.93713	0.63684	1.13	1.5688	1.458	0.97994	0.28879	0.5985	-0.25191	0.66025	0.11115	0.30357	-0.84712	0.029246	0.027631	-0.09024	0.15781	-0.02242	0.65209	0.59454	0.3629	-0.50141	0.77799	-0.2097	0.61838	-0.16519	-0.027611
-10.098	-10.654	-10.436	-10.14	-10.183	-10.227	-10.338	-10.258	-12.669	-10.378	-10.717	-11.103	-11.147	-10.248	-10.547	-10.341	-11.108	-10.55	-10.853	-11.257	-11.897	-10.561	-9.3972	-10.99	-11.515	-9.8106	-10.987	-10.516	-10.901	-11.049	-9.7917	-10.853	-11.301	-10.703	-11.455	-10.693	-10.484	-8.9061	-11.506	-12.047	-9.7856	-12.093	-10.927	-12.374	-10.889	-10.476	-10.847	-10.371	-10.848	-11.057
0.83701	-0.65188	-0.17158	-0.020776	0.244	-0.012712	0.29888	0.71979	0.51732	0.64253	-0.34095	1.2566	0.76854	-0.61912	-0.23196	0.64698	0.40864	0.11741	1.3436	-0.23174	0.74225	0.26678	0.81184	0.22227	-0.17862	-0.037441	0.19524	1.5877	1.0149	-0.15458	0.10639	-0.89728	0.10418	1.031	1.5667	-0.19175	0.51059	-0.014938	-1.1446	1.1649	-0.46834	-0.29226	0.4206	1.2885	0.39768	0.77811	1.7903	0.96271	-0.92112	0.29197
-13.969	-13.287	-12.636	-12.816	-13.098	-14.103	-14.602	-13.715	-14.114	-13.046	-13.161	-12.639	-12.983	-13.246	-13.375	-14.662	-12.986	-13.483	-13.164	-13.941	-12.734	-12.683	-13.497	-12.285	-13.798	-13.508	-13.642	-13.631	-12.596	-14.194	-11.595	-13.857	-13.716	-13.772	-13.919	-12.717	-11.993	-12.345	-12.713	-13.489	-14.045	-12.45	-13.408	-12.885	-12.468	-12.694	-12.605	-12.552	-13.596	-12.909
-21.958	-22.788	-23.072	-21.148	-22.478	-23.271	-22.399	-21.872	-22.174	-22.776	-21.928	-21.84	-23.19	-22.26	-22.493	-22.009	-20.865	-21.789	-22.245	-23.197	-22.921	-22.917	-22.139	-22.744	-22.341	-22.64	-21.999	-22.153	-21.802	-23.529	-23.445	-22.557	-21.801	-22.323	-21.786	-21.433	-22.912	-21.77	-22.405	-21.879	-22.006	-21.622	-22.394	-22.822	-21.683	-21.752	-21.547	-21.489	-21.659	-22.251
-11.927	-10.062	-11.028	-11.379	-10.209	-11.513	-10.974	-10.921	-11.409	-10.005	-10.956	-10.79	-10.878	-9.8467	-12.135	-11.275	-10.83	-11.782	-10.081	-10.829	-10.843	-11.104	-9.0739	-11.14	-10.789	-10.343	-9.5511	-10.789	-10.493	-10.08	-9.5669	-10.309	-11.492	-10.173	-11.183	-10.001	-10.413	-10.065	-11.547	-11.153	-11.177	-10.656	-11.082	-10.431	-9.5897	-12.251	-10.955	-10.399	-10.533	-11.008
-12.731	-13.346	-12.085	-13.863	-13.723	-14.197	-12.77	-13.576	-12.534	-12.614	-13.468	-13.344	-13.039	-12.076	-12.974	-12.925	-13.169	-13.758	-11.534	-13.527	-12.674	-13.436	-14.11	-12.83	-13.341	-13.541	-13.722	-13.01	-13.051	-13.186	-12.821	-13.149	-13.565	-13.348	-12.849	-14.684	-13.468	-13.291	-14.072	-12.661	-13.559	-13.461	-12.643	-13.931	-13.459	-13.669	-11.801	-14.875	-11.748	-12.427
7.0066	6.6899	8.3223	7.7745	7.6297	8.2876	8.7313	8.533	8.372	7.7115	7.4568	6.8071	8.4021	6.3978	8.168	7.124	8.0333	7.8149	7.7404	8.4524	6.8327	8.8188	7.2994	7.2224	8.5367	8.9937	8.0653	8.1984	8.7775	7.0464	7.2108	7.4956	7.7629	7.6621	8.9296	8.3837	9.5172	6.1752	7.96	7.6961	7.4042	9.0089	8.06	7.5894	8.0265	8.0255	8.0911	7.3844	7.5371	7.6201
-3.3879	-3.1327	-3.3042	-2.7891	-3.3742	-4.2733	-3.5865	-4.0857	-4.6053	-2.216	-3.8743	-3.6871	-4.0235	-3.1608	-4.2954	-3.1567	-3.513	-3.2366	-3.4645	-3.4116	-3.8461	-3.5116	-2.7925	-3.6812	-3.8359	-2.6536	-3.158	-3.6843	-3.8487	-3.2722	-4.2696	-3.8491	-4.2954	-4.3792	-2.9969	-4.3818	-4.8409	-4.0464	-2.8418	-2.4708	-4.0246	-2.8313	-2.5734	-3.8076	-3.3663	-4.0537	-3.2134	-5.1188	-3.7626	-4.0292
-2.3811	-3.1351	-3.5875	-3.2973	-2.9922	-2.9194	-3.7805	-2.4812	-2.997	-2.9618	-2.282	-2.4257	-4.7512	-2.0658	-3.6249	-2.2776	-4.2662	-1.7694	-3.4717	-3.9315	-1.9485	-3.8085	-2.7611	-3.172	-2.9294	-4.25	-2.5447	-3.2516	-3.7061	-3.401	-4.4113	-2.2128	-4.3397	-2.1693	-2.9079	-2.8816	-3.0919	-3.1292	-3.9166	-3.6066	-4.3599	-3.6235	-3.1966	-2.305	-4.0808	-3.096	-3.7922	-4.132	-3.0792	-3.3346
-14.544	-13.661	-14.735	-16.497	-15.156	-16.147	-14.706	-14.526	-14.324	-13.304	-15.481	-13.932	-14.112	-14.502	-15.102	-14.205	-13.829	-14.683	-15.364	-15.094	-14.483	-14.173	-14.016	-15.968	-14.423	-14.043	-15.205	-15.574	-14.175	-14.768	-14.554	-14.896	-14.343	-15.317	-15.247	-14.845	-14.614	-14.055	-13.733	-14.607	-15.029	-14.084	-15.387	-14.896	-14.483	-15.415	-14.242	-12.872	-14.141	-14.503
-4.9581	-5.4626	-5.194	-5.152	-5.6691	-5.5194	-6.2912	-5.3684	-5.457	-6.1408	-4.9261	-4.9872	-4.63	-4.52	-5.9805	-6.5193	-5.8512	-6.2249	-5.2192	-6.2844	-6.0561	-5.6679	-5.7251	-4.7921	-4.6498	-5.7028	-6.2888	-4.6758	-5.4579	-5.4586	-6.4321	-5.3863	-5.3637	-5.7071	-4.8265	-5.8168	-5.056	-5.5184	-5.6212	-5.2567	-5.9014	-5.1227	-5.6546	-6.0642	-5.3398	-5.8408	-5.6221	-5.5391	-5.8025	-5.431
0.97537	2.1479	2.5294	2.059	1.434	1.4262	1.298	1.4124	1.343	1.3424	0.92405	0.74688	1.6076	0.22814	1.9477	1.4946	2.2802	1.7924	0.40471	2.1115	1.5704	1.3331	1.4725	0.84133	0.93289	0.71079	0.9087	0.8006	2.3136	1.8718	2.0931	0.60272	1.1016	1.6987	1.2565	1.4703	0.90819	2.1377	2.0357	1.5756	1.5233	2.7907	1.7037	-0.094666	2.4406	1.7918	2.5844	1.6068	1.9967	1.4582
-4.3822	-4.5695	-5.4602	-4.9456	-5.6917	-4.7846	-5.4854	-5.1792	-4.2695	-5.0084	-5.7777	-4.616	-5.1602	-4.6265	-5.8327	-5.8199	-4.3852	-5.7742	-6.2897	-4.2522	-4.238	-5.9072	-5.2265	-5.456	-5.0243	-4.0611	-5.8992	-4.7813	-5.9662	-4.1298	-5.1141	-5.1129	-5.3988	-4.4635	-5.19	-5.8218	-4.6722	-5.8926	-4.9881	-4.9059	-4.6855	-4.1604	-4.5882	-4.7537	-4.8054	-4.3202	-4.5886	-3.8819	-5.1915	-4.9169
-7.2064	-8.3607	-7.7588	-7.3843	-7.6477	-7.303	-8.4156	-8.6473	-7.3216	-7.1149	-7.9682	-5.9282	-6.2861	-7.5912	-6.9797	-8.131	-5.9383	-8.7527	-7.7854	-7.9119	-7.805	-7.5738	-7.5006	-8.5334	-8.1648	-7.9845	-8.1977	-6.7292	-8.4706	-7.8125	-6.9984	-7.8226	-7.5996	-7.4701	-7.53	-8.0207	-7.0567	-7.9265	-7.7803	-7.5349	-8.9173	-7.85	-7.0026	-7.4631	-8.3424	-7.6875	-7.9794	-8.289	-7.6441	-7.3732
7.5744	7.2347	6.772	7.3425	5.9117	6.3769	6.432	7.1081	6.8893	7.273	7.3409	5.9281	6.6741	6.2887	7.2295	7.4773	6.6035	6.9507	6.8815	7.1963	7.02	7.2091	6.4635	5.7675	6.9897	7.4579	7.576	6.9055	6.0334	6.809	6.8799	6.1848	6.5612	8.0598	6.7063	7.7667	7.4883	7.1688	6.5363	6.4669	8.0065	7.3041	7.545	6.5665	6.4787	6.9873	7.6842	6.2033	6.2788	5.9384
4.0885	3.6373	4.4413	4.8716	3.6382	5.4296	4.5081	4.1893	3.8625	3.4379	4.2159	4.4182	4.5457	4.6005	5.2898	3.8948	3.9707	4.4635	4.2363	3.3593	3.9557	4.5377	5.0154	4.0878	5.562	4.5554	4.509	5.2875	4.3837	4.9875	4.8834	4.1016	3.658	4.5997	4.9089	4.2588	4.227	5.1515	3.1655	4.5582	4.252	3.9275	4.7414	4.9284	4.99	3.1571	5.0491	4.5338	3.6609	4.3135
6.6343	6.4468	7.1491	6.865	6.4447	6.6629	6.4039	8.4901	6.3728	6.827	7.2364	7.8677	5.9509	7.0506	6.4444	7.4202	6.6055	7.1085	6.2346	6.4316	5.9331	7.2675	6.0722	7.3446	6.34	6.8836	6.6537	6.8189	5.9137	6.2747	5.5862	6.208	7.2267	7.0651	7.8087	6.3458	6.4005	5.9867	7.7973	7.7303	6.3926	7.118	7.4913	6.3357	6.2557	7.7407	6.4569	6.2386	6.0388	6.066
-3.2651	-2.4369	-1.6927	-2.529	-3.4412	-2.6241	-1.4745	-2.6938	-3.5166	-1.6099	-1.0723	-3.2309	-1.6803	-3.3957	-2.6676	-2.5783	-1.4248	-3.1675	-2.4841	-2.9466	-2.4546	-1.7373	-2.4354	-1.7002	-2.4491	-2.7558	-1.8752	-1.6898	-2.3527	-2.9368	-2.6666	-3.1363	-2.4055	-2.3817	-1.8386	-2.5049	-2.5236	-2.8989	-2.3479	-2.3404	-3.9403	-2.7631	-1.9726	-1.2291	-2.0823	-2.1236	-2.801	-2.664	-2.7511	-3.5658
-4.0234	-3.4435	-2.5194	-3.3343	-3.8335	-3.7732	-4.574	-4.6176	-3.612	-4.6755	-3.3936	-4.4463	-2.7148	-4.2173	-3.3664	-5.0028	-3.3941	-2.7812	-3.0894	-3.8948	-4.5608	-4.2927	-3.9917	-3.4311	-3.3198	-3.0519	-3.6812	-4.211	-3.9086	-2.6629	-4.1762	-3.6269	-3.6604	-3.5611	-4.2926	-3.3333	-3.7665	-3.274	-4.4247	-4.4844	-3.0883	-3.1382	-3.6284	-2.4729	-3.9486	-3.4182	-3.486	-3.1162	-3.0826	-3.8211
-13.387	-12.467	-13.066	-13.651	-13.322	-13.597	-12.74	-13.919	-12.542	-12.991	-13.499	-13.893	-13.232	-12.114	-13.859	-12.316	-14.257	-14.696	-12.237	-12.945	-13.076	-13.129	-13.862	-12.558	-13.024	-12.56	-12.934	-12.546	-12.595	-12.509	-14.603	-13.216	-13.161	-13.328	-13.566	-13.038	-12.175	-12.752	-12.652	-13.41	-12.906	-13.87	-12.2	-11.837	-14.1	-13.663	-13.403	-11.955	-13.545	-14.314
-0.17299	1.021	-0.45176	0.47493	0.053703	-0.73663	-0.90623	0.74103	-0.41259	-0.49169	0.65753	-0.16564	0.30907	0.0072124	-0.01616	-0.23896	-0.23863	-0.27847	0.23778	-0.32152	1.0621	0.16302	0.77802	1.273	0.037428	0.29133	-0.57848	0.90525	0.49961	0.49731	-0.52114	-0.45979	0.88857	-1.2829	-0.5338	0.36432	-0.096837	0.22562	0.75902	0.82642	0.7946	0.02231	0.08267	-0.27553	0.52332	0.15406	-0.80115	1.5033	-0.77212	-0.34478
-12.964	-13.589	-13.354	-12.57	-12.972	-13.665	-12.676	-12.514	-13.92	-11.847	-12.042	-13.399	-12.658	-12.482	-13.223	-12.761	-13.054	-13.976	-12.861	-13.689	-12.361	-12.52	-12.685	-13.254	-12.072	-12.041	-13.313	-12.027	-12.981	-12.634	-12.682	-12.174	-14.041	-12.327	-12.499	-12.176	-11.815	-13.06	-11.441	-12.93	-13.051	-14.069	-13.35	-13.532	-12.932	-12.054	-13.04	-12.335	-12.616	-12.893
-12.526	-12.882	-14.034	-12.691	-12.018	-13.49	-12.625	-11.178	-13.268	-13.176	-11.565	-13.863	-12.557	-13.777	-12.048	-13.261	-14.075	-13.709	-13.326	-12.844	-12.894	-14.804	-13.454	-12.253	-13.276	-15.086	-14.258	-12.319	-13.211	-11.999	-13.437	-12.132	-14.193	-12.334	-12.545	-14.425	-14.263	-13.206	-14.004	-13.849	-13.318	-12.908	-12.554	-13.51	-11.893	-15.368	-13.446	-13.992	-13.768	-13.371
-12.26	-12.069	-11.846	-11.237	-11.307	-11.052	-11.978	-11.498	-11.569	-11.884	-11.904	-11.237	-11.94	-12.414	-12.192	-12.288	-11.758	-12.389	-11.476	-11.422	-11.214	-12.371	-11.122	-11.833	-12.034	-11.806	-11.54	-10.63	-11.558	-12.946	-11.612	-10.996	-11.785	-12.027	-11.436	-11.898	-11.877	-11.931	-10.904	-11.861	-11.012	-10.96	-11.519	-12.441	-12.284	-11.059	-12.734	-11.287	-11.767	-12.378
5.6383	5.4243	5.2474	5.6377	6.48	5.3467	5.5711	5.3711	6.6459	6.8514	6.9374	6.1911	5.8416	6.2719	6.6589	5.0258	6.596	6.0328	5.2823	5.1184	5.5015	5.6376	5.982	5.5568	5.9586	4.9346	5.3542	5.7866	6.1308	5.749	5.8208	5.5909	5.9559	5.7905	6.0858	5.1551	6.0304	5.8792	5.4147	4.1771	4.7841	6.7415	5.5137	5.6241	5.5618	5.0185	5.7862	5.3624	6.7384	6.0909
-7.0235	-5.8542	-6.3948	-5.5015	-6.5539	-7.0874	-7.329	-6.9244	-7.4946	-5.779	-7.3218	-6.5845	-5.7786	-6.8313	-5.7325	-6.4834	-6.1502	-7.6755	-7.2244	-7.1112	-5.5307	-6.5112	-6.6392	-6.4482	-7.6818	-7.5277	-5.7389	-5.4318	-6.1714	-5.9001	-5.9442	-7.0186	-6.1017	-7.0091	-4.9299	-7.3339	-6.0031	-5.9104	-7.0001	-7.2751	-7.3371	-5.9956	-5.9193	-5.8794	-7.2299	-7.0367	-6.8456	-6.14	-6.444	-5.4515
3.1262	2.2407	2.3394	1.4563	1.3268	2.4308	1.6271	1.3685	1.8326	1.9236	2.5505	1.036	0.83384	2.9939	1.6342	1.5687	1.7389	2.1203	1.1673	1.509	1.9325	1.3717	0.025794	1.2545	1.0491	2.1354	2.3006	1.9382	2.1422	2.4065	2.0733	2.0569	2.006	1.2189	1.6062	0.7849	1.5827	2.0798	2.067	1.2156	1.9689	1.7569	1.2619	2.2226	1.3625	2.2803	1.8241	0.99687	1.3559	3.1232
-12.326	-14.521	-13.184	-13.141	-13.631	-13.222	-14.123	-12.754	-14.253	-13.279	-12.486	-13.619	-13.952	-13.412	-12.633	-13.558	-13.581	-12.763	-13.024	-12.605	-12.991	-12.164	-12.825	-11.901	-12.752	-13.1	-11.859	-13.556	-14.032	-12.846	-13.617	-13.342	-12.284	-13.408	-13.41	-13.062	-13.986	-12.816	-12.953	-12.989	-13.489	-13.055	-12.538	-13.533	-11.617	-12.651	-12.721	-13.466	-13.65	-13.78
-3.9482	-2.7009	-3.9214	-5.0705	-4.0119	-3.7633	-3.454	-5.0376	-4.6407	-4.251	-3.6838	-4.5897	-3.8698	-3.1013	-4.2705	-3.4148	-4.2401	-4.0771	-2.7354	-4.4993	-4.5904	-4.2299	-4.3201	-4.5756	-4.2298	-4.087	-3.3153	-4.144	-4.4326	-4.5946	-3.3385	-4.2414	-3.6957	-3.0362	-3.6605	-4.2529	-4.1523	-4.3326	-4.4337	-4.1598	-3.9875	-4.5267	-3.5251	-3.1315	-2.9419	-4.1105	-4.0794	-3.5949	-3.9474	-3.7688
-5.1123	-6.0254	-5.2579	-5.2774	-5.1202	-5.5674	-6.0027	-5.8904	-5.4015	-6.0066	-6.0217	-6.0904	-6.2259	-5.1465	-4.5055	-4.4608	-5.327	-4.4471	-5.8395	-6.1995	-6.2758	-5.9523	-5.0187	-6.2993	-6.1595	-6.1975	-6.3952	-6.058	-5.7611	-6.0721	-5.8473	-5.1548	-7.2808	-5.7127	-6.0443	-5.4362	-4.748	-4.9415	-4.6791	-5.6195	-4.4674	-5.557	-6.2826	-6.5662	-6.6695	-5.7819	-5.1005	-5.4934	-5.8143	-5.8858
-10.546	-10.79	-12.208	-11.469	-10.999	-12.436	-11.566	-12.148	-10.845	-12.135	-11.568	-11.555	-12.477	-12.369	-11.75	-11.608	-11.646	-10.637	-12.866	-11.734	-11.525	-11.353	-11.851	-11.779	-10.994	-12.298	-11.031	-12.951	-11.282	-11.26	-12.157	-11.632	-11.579	-10.432	-11.435	-11.296	-11.734	-11.471	-12.316	-11.597	-12.17	-10.207	-10.298	-11.247	-12.129	-11.327	-10.768	-11.571	-11.201	-11.769
1.2806	1.2075	2.5121	1.8176	2.9555	1.3712	1.5592	2.3372	1.3769	1.6353	1.6945	1.1969	1.1198	2.7167	2.0884	2.5177	1.7593	2.2567	1.4809	2.4325	1.1108	1.2492	1.3685	0.70728	1.2047	2.0533	1.9489	0.94511	1.4836	1.6516	2.4357	1.8471	1.3487	3.7251	2.9666	2.0458	1.5238	1.5311	0.69117	2.0203	2.3912	1.5365	2.3189	2.1529	2.2325	2.039	1.5892	1.3892	2.8795	0.75777
-6.134	-5.7791	-4.7893	-4.9035	-5.5594	-5.1362	-5.4548	-3.9216	-5.7201	-6.5482	-4.1625	-5.2743	-5.5456	-5.874	-5.1551	-4.5025	-4.5833	-5.9626	-5.1202	-4.8593	-6.0869	-5.6448	-6.3334	-6.9596	-6.1403	-6.5841	-4.9744	-6.4129	-5.0373	-5.3101	-5.7524	-3.7426	-5.2203	-4.7155	-5.5724	-5.736	-6.7434	-5.2416	-5.5532	-5.3965	-6.4251	-6.0352	-6.3799	-5.8303	-5.0896	-6.4011	-5.5535	-5.356	-4.2006	-4.9594
3.4121	3.2713	1.614	2.527	2.9434	3.2763	3.204	4.2879	2.8711	2.2043	4.111	3.2084	2.9869	3.3689	3.542	3.7903	3.5707	2.5166	2.579	3.6184	3.8424	3.0314	3.4313	2.9757	3.2291	2.5067	2.6683	3.6823	3.5577	4.1017	2.6528	3.9291	2.9078	1.6705	2.5458	3.4144	4.1065	2.8564	2.9436	2.539	3.3322	1.7821	4.4284	3.3512	2.0844	2.588	3.4445	3.091	3.0765	2.794
-5.0193	-5.5381	-6.2277	-4.5068	-5.7265	-6.345	-5.3346	-5.3802	-5.7556	-5.6568	-4.9342	-6.1856	-5.3976	-5.7279	-5.2038	-5.3738	-5.3616	-5.0437	-5.1866	-5.1994	-5.891	-5.0965	-4.9014	-5.7564	-6.0784	-6.1212	-5.7272	-6.1903	-5.4839	-5.2422	-5.2797	-7.185	-5.6031	-5.4037	-4.5294	-5.8721	-5.4476	-5.2569	-5.8632	-4.9382	-5.095	-4.7921	-4.7958	-5.7114	-5.9207	-5.0131	-4.9748	-5.448	-5.0484	-5.5672
-13.334	-13.766	-12.965	-12.115	-13.823	-11.695	-13.379	-12.671	-11.851	-12.173	-13.096	-12.944	-12.554	-11.79	-12.215	-11.687	-13.279	-13.401	-13.079	-13.55	-12.205	-12.569	-13.564	-12.873	-12.182	-13.182	-12.545	-13.962	-12.434	-13.08	-13.733	-12.695	-12.991	-13.767	-12.866	-13.551	-11.969	-13.925	-12.388	-12.616	-13.009	-13	-13.187	-13.262	-12.045	-12.573	-12.952	-12.172	-11.12	-11.971
-14.8	-14.599	-14.146	-15.348	-14.426	-14.665	-14.793	-14.158	-15.7	-16.398	-14.916	-14.265	-14.661	-15.043	-14.512	-14.117	-14.997	-14.553	-14.523	-14.798	-15.179	-13.425	-15.018	-14.122	-13.514	-15.177	-14.127	-14.811	-14.082	-14.404	-14.348	-14.293	-14.771	-14.624	-14.194	-14.349	-15	-14.825	-13.961	-15.261	-14.845	-14.313	-14.256	-14.635	-15.133	-14.107	-14.508	-16.017	-14.712	-12.753
-3.5857	-3.4241	-3.9094	-3.3097	-3.6119	-4.4268	-2.5776	-3.0678	-2.7725	-3.3522	-5.3048	-4.1982	-3.9566	-3.7876	-2.9096	-3.5207	-3.3302	-2.7791	-3.0575	-3.4645	-4.3201	-3.4978	-2.815	-4.2119	-3.5172	-3.7095	-3.7122	-4.5697	-3.9012	-4.1902	-3.5285	-4.6228	-4.8254	-3.8157	-5.3952	-3.6385	-4.5716	-3.0873	-3.7954	-3.6644	-3.607	-3.5108	-4.691	-3.1418	-4.4044	-4.586	-3.975	-3.042	-4.596	-3.9094
-1.7475	-2.2966	-3.2069	-2.8943	-1.9446	-2.3648	-1.5163	-2.5821	-1.5657	-2.309	-3.8416	-2.6121	-2.9454	-2.6745	-2.6526	-2.4327	-1.6145	-2.7582	-3.0788	-1.8178	-3.1093	-3.399	-2.834	-1.8368	-2.4214	-2.7203	-0.95734	-2.4803	-3.222	-4.0723	-1.0725	-2.9895	-3.2958	-3.7664	-3.167	-1.4801	-2.7136	-3.1119	-3.3787	-1.2737	-2.5426	-1.95	-2.8896	-1.7994	-2.3248	-2.2097	-1.3534	-1.4413	-1.4213	-2.5123
-13.148	-13.416	-14.064	-13.285	-12.135	-11.675	-13.596	-12.71	-12.438	-13.084	-12.783	-13.099	-12.86	-13.129	-12.902	-13.019	-13.605	-12.331	-13.654	-12.436	-10.993	-13.283	-11.91	-13.055	-12.542	-13.309	-13.682	-13.571	-12.736	-12.943	-11.668	-11.723	-12.882	-12.822	-12.691	-12.336	-12.8	-12.011	-11.608	-12.686	-13.383	-13.505	-10.836	-12.796	-12.785	-12.335	-12.681	-14.319	-13.228	-12.521
-0.49705	-1.4815	-0.69951	-0.96757	-0.25223	0.23895	-0.15608	-0.29842	-1.351	-0.42757	-1.2741	-1.9078	-2.204	-1.132	-0.83507	0.16861	-1.9383	-0.80951	-0.46805	-1.026	-0.12651	-1.0118	-1.0096	1.0169	-0.9204	-1.2318	-0.27622	-0.77723	-0.65583	-1.4556	-0.5688	-0.82625	-1.1714	-1.0591	-0.39651	-1.4821	-0.94057	-0.95718	-0.40782	-0.71969	-1.2593	-0.40489	-1.7904	-0.71868	-2.2649	-1.2436	-0.81532	-1.4917	-1.3653	-0.273
-10.763	-11.082	-11.963	-10.263	-10.691	-11.255	-12.076	-12.355	-11.845	-11.671	-12.274	-11.611	-12.056	-10.493	-12.165	-11.332	-10.825	-11.868	-12.212	-11.109	-11.06	-11.519	-11.265	-11.893	-12.459	-10.702	-12.335	-11.541	-11.757	-11.406	-11.556	-11.272	-11.548	-11.342	-11.963	-11.05	-11.855	-11.397	-12.055	-12.197	-10.351	-11.033	-10.617	-11.245	-11.692	-12.597	-12.372	-11.389	-10.756	-12.136
-11.797	-9.909	-11.024	-9.7105	-9.9784	-11.566	-10.692	-10.263	-10.678	-9.2034	-10.396	-10.114	-11.085	-10.659	-10.225	-10.911	-9.4729	-10.122	-10.56	-9.0012	-10.168	-9.9045	-9.1397	-10.265	-10.698	-10.787	-10.176	-9.4842	-9.6119	-9.7103	-11.064	-9.7616	-10.673	-10.146	-9.4532	-10.704	-10.638	-9.9721	-9.9412	-10.735	-10.282	-10.716	-9.9966	-9.7163	-10.262	-11.323	-9.6617	-9.4657	-10.941	-10.99
-5.0805	-5.1471	-4.6044	-4.1763	-5.5984	-4.7501	-5.2374	-5.5122	-5.0064	-4.5051	-6.0568	-5.9152	-4.8582	-3.3593	-4.74	-5.2656	-3.6754	-5.4878	-4.3193	-3.5389	-4.4304	-4.8571	-4.0418	-3.6268	-4.6041	-4.1372	-4.2543	-5.0723	-4.4357	-4.8576	-4.2156	-3.7782	-6.2424	-4.4022	-4.1037	-4.5496	-3.9791	-4.5066	-4.6818	-4.3592	-4.9719	-4.6422	-3.5515	-4.3048	-4.2257	-5.3373	-4.5962	-5.0691	-4.7887	-4.5366
-12.33	-11.885	-11.807	-11.889	-12.719	-11.537	-11.455	-11.884	-11.988	-11.297	-11.938	-11.444	-12.35	-11.605	-11.941	-11.302	-11.138	-11.858	-10.755	-12.957	-11.652	-10.776	-10.398	-12.356	-12.117	-11.645	-10.648	-12.529	-12.554	-10.659	-11.345	-10.476	-11.627	-11.143	-11.817	-10.574	-11.765	-11.464	-11.229	-10.459	-11.997	-11.279	-11.552	-11.333	-11.136	-11.905	-10.793	-12.122	-11.635	-13.141
3.5226	2.2986	2.086	2.05	3.4788	3.2398	1.1384	1.0093	2.4176	2.6495	1.6665	3.4165	2.0035	3.6417	3.3237	2.4569	2.9316	2.2211	2.4672	2.7097	1.5684	3.2411	1.8766	3.0286	2.311	2.3871	2.51	3.3147	3.3685	3.8882	3.2875	2.643	1.8617	3.0028	3.2431	2.0252	3.6759	2.4574	1.8223	2.4923	2.918	2.18	2.6324	2.356	2.955	2.4255	2.1943	3.7115	2.8671	2.7828
-4.206	-3.0229	-4.5816	-3.1826	-3.7924	-4.3598	-3.8741	-4.2084	-5.1311	-3.6006	-3.5642	-3.1713	-3.8877	-4.4022	-3.0501	-3.546	-3.5242	-4.0395	-3.2305	-3.8872	-4.0019	-3.4795	-3.9738	-3.4616	-3.1136	-4.3537	-3.4758	-4.7608	-3.4408	-4.3982	-2.4518	-3.7119	-3.3623	-3.4647	-4.2757	-3.724	-3.8104	-4.7118	-3.8592	-2.364	-3.0666	-5.1684	-3.0386	-4.9791	-4.9137	-3.7093	-4.6319	-3.0292	-3.4088	-4.5774
-4.0993	-1.8264	-3.4769	-2.5761	-3.2865	-2.2398	-2.4398	-1.9843	-2.2404	-2.39	-2.1514	-2.9699	-2.5766	-2.2668	-3.4456	-2.7368	-3.386	-4.2111	-2.8044	-3.7012	-3.2956	-2.0778	-2.7368	-2.4285	-3.1426	-3.3186	-2.2849	-2.358	-2.7573	-2.0167	-1.4955	-2.0195	-2.2063	-3.151	-2.5389	-3.1456	-2.2888	-3.0727	-1.9238	-3.199	-3.8659	-2.582	-2.2382	-1.7814	-1.9125	-2.981	-1.6817	-3.1481	-2.1318	-2.6712
-3.7514	-3.5938	-3.6536	-3.4021	-3.0183	-2.833	-2.5983	-2.8403	-2.9864	-2.3347	-2.6153	-3.9794	-2.3491	-3.0762	-2.5057	-3.4569	-4.0756	-2.8461	-3.702	-2.4841	-3.3003	-4.7227	-3.2772	-2.7137	-2.9037	-2.7917	-3.3668	-3.0722	-2.7662	-2.7363	-3.882	-4.0806	-2.8405	-3.8516	-3.4264	-2.7134	-3.5113	-2.292	-2.39	-3.4443	-3.7542	-2.881	-2.5452	-3.8942	-2.4682	-3.0331	-2.7949	-3.7369	-3.262	-1.5749
0.043627	0.15231	0.49829	-0.57005	-0.16574	0.17159	-0.71075	0.52666	0.21492	0.039272	0.90719	0.75377	-0.3778	1.217	-0.59189	0.5034	-0.39045	0.82831	0.31193	0.61945	0.83384	1.1927	0.88587	1.6586	1.1265	-0.52723	0.45902	-0.71653	-0.28466	0.50516	0.55774	0.28971	1.1871	1.2215	0.65428	0.82694	0.57336	0.40103	-0.18539	1.0083	0.61266	1.207	0.99456	0.30031	1.3487	0.21395	0.62071	1.2408	0.70112	0.20666
-10.288	-11.645	-10.389	-10.008	-10.444	-11.04	-9.5435	-9.8696	-11.065	-10.096	-10.076	-10.404	-10.98	-10.377	-10.615	-10.517	-9.7371	-10.031	-9.147	-10.322	-10.648	-9.6622	-10.288	-10.107	-9.3496	-9.683	-9.7679	-9.6407	-10.406	-10.643	-9.85	-9.7799	-10.381	-9.6096	-9.3712	-9.0544	-10.295	-10.492	-9.518	-11.602	-10.354	-10.985	-9.7044	-11.251	-9.8484	-11.25	-9.9005	-11.331	-10.805	-10.261
-15.635	-13.895	-15.797	-13.589	-14.755	-15.061	-13.471	-13.682	-14.507	-15.244	-15.912	-15.978	-14.322	-14.179	-15.203	-14.492	-16.428	-15.16	-14.894	-14.61	-13.832	-14.686	-15.82	-14.633	-14.242	-13.272	-15.949	-15.621	-14.014	-15.562	-14.491	-14.432	-14.191	-15.467	-14.305	-14.811	-14.994	-14.8	-13.942	-15.421	-15.513	-14.452	-14.234	-14.356	-14.807	-14.124	-14.179	-14.685	-15.679	-15.485
7.187	6.6728	6.2334	7.6849	6.4952	6.3206	6.3079	7.2508	7.7852	6.3821	8.0422	6.6939	7.2643	6.246	7.3417	7.4722	7.1113	7.1946	6.0573	6.0988	6.8636	7.3882	7.1417	7.0953	6.8555	6.4891	6.8085	7.0461	6.148	7.7236	6.9786	8.0596	6.7584	6.5325	6.9086	6.7067	7.0287	6.6651	6.5353	6.3637	7.2202	8.1012	8.5544	6.86	6.7428	7.3902	7.8775	7.0809	6.1878	5.9982
-22.797	-21.507	-22.235	-22.643	-23.726	-22.47	-22.417	-21.986	-21.927	-21.001	-22.372	-22.51	-21.761	-22.15	-21.626	-23.017	-22.122	-22.495	-22.483	-23.424	-22.342	-21.615	-21.796	-21.288	-22.382	-23.493	-22.053	-21.176	-23.106	-21.81	-22.972	-22.482	-22.211	-22.882	-23.16	-22.636	-21.523	-22.748	-22.219	-22.805	-21.818	-21.606	-22.427	-22.927	-21.58	-21.59	-21.872	-21.892	-21.891	-22.967
-10.841	-10.803	-11.462	-11.461	-10.366	-11.583	-10.961	-10.524	-10.83	-9.9391	-9.9304	-9.7608	-9.7148	-12.473	-12.125	-11.114	-9.8039	-11.02	-11.35	-10.689	-10.273	-10.167	-10.237	-11.413	-10.548	-9.7372	-11.329	-11.869	-11.145	-10.206	-10.107	-10.544	-10.392	-10.888	-10.156	-10.7	-9.9219	-10.986	-11.197	-11.034	-11.595	-11.482	-11.563	-10.851	-10.847	-10.053	-10.904	-9.92	-10.966	-11.101
-21.962	-22.631	-22.73	-23.097	-22.775	-21.868	-22.908	-20.602	-22.391	-21.692	-22.072	-21.78	-22.077	-22.409	-21.736	-23.204	-23.354	-21.836	-22.334	-21.893	-22.199	-21.615	-22.065	-22.271	-21.718	-22.607	-21.767	-23.069	-20.954	-22.509	-21.431	-21.732	-22.195	-21.989	-20.977	-21.763	-20.827	-21.536	-21.752	-22.353	-22.169	-22.588	-21.897	-22.525	-22.121	-22.893	-22.325	-20.963	-21.922	-21.909
-9.2807	-10.431	-10.293	-11.276	-10.56	-9.0381	-10.017	-9.7373	-10.973	-10.017	-8.869	-10.043	-10.104	-10.884	-12.027	-10.195	-10.186	-10.484	-11.062	-9.6017	-10.477	-9.3159	-9.2249	-11.974	-10.19	-11.36	-9.6905	-9.3378	-9.8627	-10.254	-9.8291	-10.553	-9.1245	-10.282	-9.7422	-10.238	-11.068	-10.023	-9.6844	-11.534	-10.307	-10.114	-10.053	-9.6587	-10.813	-10.31	-10.527	-10.816	-10.191	-10.089
-12.177	-11.243	-12.717	-10.598	-10.684	-11.791	-12.205	-12.172	-12.179	-10.998	-12.337	-11.193	-11.129	-12.045	-11.621	-10.871	-10.506	-12.086	-11.643	-11.548	-12.433	-11.146	-10.844	-12.065	-11.69	-12.487	-12.198	-12.135	-12.41	-12.781	-11.225	-11.405	-11.139	-12.131	-12.666	-12.267	-12.359	-11.771	-11.674	-10.764	-11.658	-12.52	-11.114	-13.03	-12.141	-11.192	-12.327	-11.697	-11.79	-11.818
-6.5088	-6.4129	-6.2118	-5.9176	-6.6615	-6.4499	-6.8779	-7.5168	-5.353	-6.781	-6.9881	-7.9811	-6.4411	-7.4938	-7.7085	-6.9338	-6.8606	-6.9553	-6.6623	-6.1517	-6.449	-6.4223	-5.7274	-5.4232	-7.1276	-7.1124	-5.4277	-5.803	-6.3576	-6.8888	-6.7278	-5.4863	-6.898	-6.0591	-6.1766	-4.8319	-6.3369	-6.3433	-7.1156	-6.2805	-6.4512	-4.482	-5.729	-6.9389	-6.5343	-6.2477	-5.2177	-5.8239	-6.7933	-6.7816
-3.5616	-3.8394	-2.8286	-4.062	-3.1767	-4.3163	-2.797	-3.2455	-3.3295	-2.5565	-3.0763	-3.3283	-4.2971	-3.8094	-2.3071	-2.4016	-2.7884	-3.5562	-4.0077	-2.5905	-3.2986	-3	-3.3659	-2.7552	-4.1399	-3.6663	-3.4495	-2.8789	-3.5887	-4.7462	-2.9779	-3.9033	-3.5079	-2.8304	-4.1185	-4.319	-3.726	-2.7131	-3.4503	-3.299	-3.3596	-4.1142	-3.5311	-2.6315	-3.6589	-2.5279	-2.5966	-3.5986	-3.2828	-2.7978
-11.021	-10.893	-11.63	-10.068	-10.691	-11.531	-11.753	-10.515	-12.29	-11.45	-11.128	-11.797	-9.006	-11.001	-11.53	-11.815	-11.963	-10.504	-10.861	-11.21	-11.614	-13.01	-12.399	-11.063	-11.951	-10.716	-11.8	-11.433	-11.12	-11.677	-12.168	-11.104	-11.619	-10.965	-10.83	-11.565	-11.101	-11.913	-11.828	-11.181	-9.8194	-11.23	-11.916	-12.026	-10.71	-10.86	-11.129	-11.915	-11.181	-12.146
-14.395	-14.019	-14.526	-13.686	-15.275	-15.857	-15.248	-14.568	-15.039	-14.516	-15.243	-13.92	-14.744	-14.257	-14.745	-14.182	-15.063	-14.34	-13.429	-14.508	-15.472	-14.597	-14.13	-15.09	-14.801	-14.037	-13.998	-15.418	-14.176	-14.723	-15.303	-14.017	-15.382	-14.873	-14.289	-15.132	-15.173	-14.524	-15.809	-13.79	-15.302	-14.529	-14.617	-13.938	-14.888	-14.748	-14.757	-15.287	-13.769	-14.963
4.4304	4.6047	5.2625	4.2942	4.8172	4.7145	4.0841	4.5571	5.069	4.0162	3.9056	5.1356	3.2693	4.8415	3.4694	3.4831	4.9274	3.7741	2.9782	4.4983	4.9162	4.5737	4.4789	5.3561	3.8741	5.0054	4.5841	4.984	4.9109	3.101	4.2722	3.4467	4.2207	4.2521	4.9943	3.2956	4.262	3.2343	4.118	4.8223	3.8107	4.3113	4.3128	3.7576	4.6865	3.8734	4.0812	3.4886	4.1219	3.9851
0.46797	0.92454	0.48871	0.82348	0.68428	1.0607	1.6528	1.805	0.27746	1.5325	0.91901	1.9567	1.9537	2.7471	0.50138	3.1275	2.442	1.4639	0.45166	1.9537	1.3566	1.42	1.0637	0.63427	0.39449	1.6048	1.3621	0.20384	0.88833	1.2161	0.67703	1.5528	1.5996	2.114	1.0157	0.76844	0.78074	1.1197	1.5994	1.2694	0.36427	1.4769	1.4461	0.30685	1.7875	2.3085	0.67081	1.5784	0.077617	2.0815
4.1481	5.0402	4.1922	5.2166	4.3034	4.9745	5.54	4.3789	3.748	4.6558	4.6815	3.0757	4.3089	3.8476	5.2446	4.6657	4.7882	5.0159	5.0233	3.5585	4.9986	5.4533	4.7812	4.6695	4.0924	2.6364	3.6195	4.9201	4.0699	3.9679	3.9524	5.4761	5.1351	4.4894	4.8277	5.3158	4.796	4.969	5.1538	5.2212	4.279	4.3359	3.4963	4.1549	3.8722	4.6911	3.6219	4.0459	2.7596	4.3111
-4.5431	-4.9749	-4.1725	-5.1716	-3.9008	-3.4587	-2.8326	-3.3501	-3.7225	-3.8695	-2.7933	-5.0087	-3.7307	-2.3513	-3.9682	-4.2258	-4.2706	-3.5957	-3.7249	-4.3721	-2.9559	-4.5057	-4.3341	-3.241	-4.1125	-2.8345	-3.473	-3.561	-4.5388	-3.7026	-3.831	-4.0572	-4.4786	-3.6817	-3.4369	-3.9574	-3.6798	-2.9239	-3.8864	-3.0739	-3.2147	-3.7577	-3.9268	-3.0392	-3.4114	-4.0882	-2.6045	-4.3845	-3.151	-3.7783
-13.817	-12.283	-13.882	-13.233	-11.979	-11.976	-12.505	-13.344	-13.482	-13.05	-13.111	-13.081	-12.923	-12.904	-12.757	-12.345	-12.446	-12.806	-13.182	-12.685	-12.768	-14.412	-13.453	-12.4	-14.079	-14.069	-13.278	-12.326	-13.841	-12.818	-12.354	-12.697	-12.261	-12.05	-12.902	-12.267	-12.417	-11.419	-12.725	-12.389	-12.398	-13.624	-12.076	-13.096	-13.023	-12.475	-12.831	-12.402	-13.449	-12.5
0.11858	-1.953	-0.87357	-1.9829	-0.60468	-2.032	-1.6928	-1.2622	-1.2894	-1.426	-1.3509	-2.1187	-0.23628	-1.8786	-1.51	-1.9751	-2.0272	-0.48808	-1.3492	-2.3836	-1.5016	-2.4402	-0.22507	-1.9712	-1.0017	-0.84506	-1.7783	-3.2054	-0.39872	-1.3671	-2.2686	-1.4134	-0.51049	-2.1144	-2.6926	-1.4361	-2.2972	-1.278	-1.1889	-1.4976	-2.3732	-1.5273	-1.5939	-1.4219	-1.4462	-0.70528	-1.4302	-1.4019	-0.93805	-0.7825
1.3846	1.9852	2.3409	2.424	2.7597	3.1396	3.0333	3.3441	2.8009	2.757	2.948	3.4826	2.8027	2.8911	3.7027	2.7979	2.3385	2.4801	3.587	2.0543	2.4292	4.2745	3.8024	3.706	3.6183	1.2087	2.4487	2.9467	3.0701	3.2699	2.3026	3.371	4.2772	2.8739	2.4955	2.8488	1.384	2.7061	1.0338	2.0138	3.2545	3.005	3.4127	3.3882	3.2372	2.6474	2.8127	3.0862	3.7563	3.0257
-1.682	-2.4858	-1.0537	-2.6102	-1.3086	-1.6915	-1.8674	-1.3532	-0.97509	-0.96034	-2.3782	-1.4329	-0.80479	-2.1434	-1.3131	-1.6276	-2.9814	-1.515	-1.6939	-1.7862	-1.9337	-1.6636	-1.3332	-2.9819	-1.7465	-2.4253	-1.4083	-2.0676	-2.1071	-2.0724	-1.5813	-1.1461	-0.89637	-1.8802	-1.9291	-1.3469	-1.5134	-1.3685	-2.0361	-2.4606	-0.99872	-2.1092	-1.7947	-1.5727	-2.2495	-1.1457	-2.0391	-2.4884	-1.9247	-2.2182
2.7645	3.2196	3.396	2.5095	1.919	2.9311	3.7518	3.7973	3.5281	2.8074	1.8981	1.1498	2.7112	4.1748	2.8677	2.2318	2.3657	2.0506	3.4658	2.5049	3.3779	2.5425	2.9055	2.5626	2.0409	3.7718	2.994	2.6266	1.426	1.6505	2.6841	3.0071	1.9289	2.7245	2.6716	1.2429	2.3068	1.3981	2.6597	2.7551	2.4564	4.3326	3.0541	2.7849	2.7924	2.9463	2.495	2.0153	1.7903	3.6143
-1.7429	-2.2721	-1.8729	-1.9411	-1.0939	-1.3856	-2.8404	-1.1106	-1.7393	-1.9629	-1.4973	-1.3381	-1.8181	-1.0062	-1.8013	-1.9977	-1.8511	-1.4417	-2.0941	-3.2066	-1.2446	-1.1968	-2.6423	-2.2955	-2.2639	-1.2599	-1.6912	-1.4678	-2.1467	-2.7819	-2.2617	-1.0218	-1.7237	-2.6342	-1.8472	-2.0771	-1.8058	-2.1381	-2.3209	-0.97701	-2.3845	-1.4608	-2.3257	-2.4585	-1.868	-1.3632	-2.6946	-1.9185	-2.6146	-1.8669
-12.949	-13.256	-14.379	-14.007	-13.011	-12.701	-12.667	-12.293	-13.424	-14.399	-13.966	-13.666	-13.767	-13.077	-13.687	-13.734	-13.663	-12.58	-12.619	-12.605	-12.855	-12.775	-13.449	-12.781	-13.278	-13.621	-12.394	-12.401	-12.942	-13.653	-13.068	-14.06	-12.748	-12.961	-13.206	-13.277	-12.467	-13.247	-12.208	-12.534	-13.379	-12.647	-13.159	-12.706	-13.233	-13.056	-14.278	-13.949	-13.557	-13.025
9.3488	9.0004	10.102	8.2778	10.208	11.029	9.662	9.0526	9.7836	10.289	9.5337	9.7314	9.4744	10.261	11.223	9.0163	8.3474	10.798	9.0769	9.467	8.8737	10.629	9.7773	9.7865	10.334	9.0884	9.8218	9.5588	7.8529	9.5686	9.8009	9.7232	10.418	10.51	8.8079	10.48	10.355	9.8892	11.343	9.2267	10.791	9.5455	9.7264	10.364	11.66	9.5012	8.8312	9.1193	9.1227	8.8117
-0.80915	-0.63332	-1.2079	-1.3971	-0.66895	-1.4374	-2.1027	-0.25319	-0.92948	-2.0165	-1.4491	-0.69071	-1.5908	-1.2913	-1.195	-1.8151	-1.9919	-1.331	-0.77347	-1.4907	-1.4267	-1.9313	-2.0589	-1.3617	-0.96925	-0.39113	-0.77866	-1.8361	-1.8878	-1.2447	-0.77964	-1.1029	-2.1465	-1.2316	-1.3275	-1.4736	-2.5844	-0.15685	-0.975	-1.0068	-2.0244	-0.29365	-1.65	-1.4145	-1.231	-1.2968	-1.1124	-0.569	-0.8237	-1.9638
-3.5136	-5.3717	-4.5002	-5.4195	-5.3723	-4.87	-5.1068	-5.4891	-4.7324	-4.4718	-4.9602	-5.1116	-4.252	-3.7662	-3.7526	-4.839	-4.5699	-5.2236	-5.9908	-5.8991	-5.6124	-4.4299	-5.0876	-4.4229	-5.5486	-4.1754	-6.0258	-4.8755	-4.7478	-5.2709	-6.471	-5.4094	-5.8339	-6.2075	-4.0158	-4.531	-4.5601	-4.8646	-4.771	-5.463	-5.5108	-6.0687	-6.444	-3.7377	-5.459	-4.9765	-4.504	-5.1073	-4.2436	-5.8451
8.0052	8.2513	8.7638	7.9235	8.4097	9.0644	8.6155	9.2921	7.7018	8.9991	7.9263	8.4759	8.9298	9.0014	8.4324	8.806	8.3213	7.6913	8.8281	8.1033	8.0637	9.9588	7.8773	9.1239	9.3574	7.9806	8.3628	8.6475	9.0757	8.2225	8.0851	8.887	7.9834	7.3605	9.0001	9.506	9.2129	8.0646	7.5726	8.6283	9.4732	8.1491	9.2102	8.0563	9.269	8.4078	7.9985	9.6767	7.6869	9.5419
-1.3651	0.54745	-0.40856	0.10304	0.16095	-0.061682	-0.94558	-0.21585	-1.1368	-0.31282	-0.13152	0.43327	0.46865	0.084443	0.20441	-0.15492	-0.066099	-0.0493	1.2245	-0.56882	-0.33941	0.07921	-0.19168	-0.018588	0.44187	0.61402	-0.40414	-0.033987	-0.44039	0.96271	0.61946	0.39172	0.024889	-0.22661	0.041901	-0.63534	0.36191	0.42008	0.33399	0.34945	0.76742	0.45988	-0.32852	0.87341	0.36317	-0.27557	1.5699	-0.89724	-0.20918	-0.47516
-3.5559	-3.853	-4.2076	-3.9823	-4.2876	-3.3197	-2.5705	-2.9504	-3.0701	-2.7131	-4.2514	-3.815	-2.7563	-4.3914	-4.2181	-2.414	-3.0262	-4.3188	-2.997	-3.5753	-3.8189	-3.4294	-4.1414	-3.5613	-4.1301	-3.1216	-3.018	-3.9248	-3.5967	-3.4879	-4.3762	-3.1575	-3.4784	-4.2941	-4.0554	-4.1792	-2.9198	-2.8624	-4.3009	-3.8289	-2.3798	-3.3872	-2.2134	-2.9662	-3.8213	-3.2288	-3.9966	-2.8926	-3.3493	-2.9782
10.06	9.0694	10.705	9.0199	9.9211	10.013	8.072	10.739	10.204	9.7597	10.207	8.9659	9.3439	10.919	10.403	10.442	10.775	10.534	10.383	10.077	10.944	9.8494	10.151	9.7979	9.4098	9.6013	9.7835	10.559	8.9099	9.9908	9.9385	9.6661	8.2469	11.093	10.319	9.1629	10.422	10.237	10.352	9.2187	9.0154	10.84	9.8061	10.145	9.9808	10.641	10.554	9.33	9.5056	10.555
-1.8074	-2.4544	-1.1485	-1.8107	-1.6147	-1.7529	-1.9063	-1.1717	-1.8807	-2.2244	-1.4677	-1.8256	-1.6958	-2.2736	-1.5687	-1.4259	-2.0497	-0.90601	-0.19483	-0.59394	-3.5614	-2.4089	-2.4386	-2.2176	-2.0452	-1.8767	-1.328	-2.469	-2.846	-2.1602	-1.4857	-1.1533	-1.5815	-0.9527	-1.3495	-0.16199	-0.911	-1.4257	-1.5955	-2.1662	-1.6045	-1.7355	-1.4257	-1.7188	-2.4413	-1.2191	-2.9066	-2.8387	-3.3673	-2.0872
8.5002	9.1194	10.022	10.716	9.235	9.2517	9.1312	8.9236	10.275	9.5976	9.1122	9.1925	9.7212	9.1242	10.5	9.0175	9.0297	9.0396	10.864	9.3903	9.3317	9.6143	9.4496	9.776	9.1154	9.5164	9.0621	9.7109	8.2329	9.2916	9.634	10.178	10.85	10.055	9.4898	10.098	9.8543	8.551	10.037	9.7164	9.9312	10.086	9.7212	9.2937	9.4772	9.1011	9.7751	10.265	10.55	10.456
4.3207	4.3307	5.4676	4.9236	4.3412	5.7425	4.3488	4.3056	5.4228	5.1597	4.6028	5.1238	4.7082	4.4115	3.7539	3.9018	4.1278	4.4594	4.5434	4.0465	4.3598	4.8521	5.0404	4.336	4.0256	4.9681	4.6776	4.3059	4.2836	4.0213	5.136	4.544	5.1873	4.983	5.9031	5.2313	4.5798	3.996	3.4037	4.2476	4.757	5.0561	4.0031	5.2374	4.5064	5.0503	4.7046	4.5789	4.4633	4.786
-12.334	-11.938	-11.904	-11.056	-12.038	-11.758	-12.037	-10.847	-11.418	-11.524	-11.801	-10.771	-11.338	-12.191	-11.437	-12.267	-11.348	-11.147	-12.417	-10.957	-11.781	-11.145	-11.403	-12.225	-11.606	-10.828	-12.852	-10.621	-11.105	-11.689	-10.745	-11.433	-10.862	-12.107	-10.818	-11.812	-12.393	-10.887	-11.044	-11.18	-11.644	-11.257	-10.53	-11.856	-11.516	-12.015	-10.925	-12.395	-11.86	-12.416
-14.744	-14.741	-13.807	-15.719	-15.841	-13.925	-14.382	-14.928	-15.032	-13.123	-14.802	-13.993	-14.526	-14.901	-13.313	-14.339	-14.503	-14.87	-15.085	-15.91	-14.705	-14.419	-15.393	-14.132	-15.05	-13.793	-14.276	-14.7	-15.161	-14.144	-15.101	-15.234	-15.819	-15.703	-15.127	-14.29	-14.174	-15.05	-14.573	-15.277	-14.067	-13.95	-14.939	-14.965	-13.921	-13.794	-13.844	-14.126	-15.296	-14.871
-0.44433	-0.37028	0.89192	-0.023637	-1.5	0.0048497	0.68144	-0.60555	0.3223	-0.42143	-0.066498	0.467	-0.18207	-1.2808	-1.2234	-0.33533	0.5647	0.65166	-0.83707	0.74706	0.23962	0.89668	-1.058	1.0238	-0.70611	0.44823	-0.11786	0.00025365	-0.061452	0.25185	1.4976	-0.65251	0.18428	0.60003	-0.26684	-0.10127	0.0095172	-0.37168	0.75772	0.080644	-1.0333	0.79975	-0.73373	-0.60528	-0.75503	0.38148	-0.72813	0.087511	0.72803	0.026005
1.3054	1.3685	1.0647	2.2519	1.9911	2.303	1.9456	0.30561	0.068988	2.1676	0.90178	1.8189	1.1826	1.4317	2.1171	2.0442	2.2211	1.8068	1.4605	0.97542	1.9185	2.1111	2.543	2.3846	2.1946	2.7467	0.94045	2.6642	2.0339	0.76546	1.9403	1.4537	1.8832	2.3319	2.2371	2.5173	2.6321	2.1339	1.4563	0.99883	2.0374	1.07	1.9377	1.625	0.99374	1.9481	2.0638	0.54285	2.4008	2.0432
-9.6611	-8.2038	-9.6578	-8.7094	-9.0412	-9.1603	-8.7562	-10.727	-9.1978	-9.7	-9.5421	-8.7623	-8.9841	-9.5426	-10.855	-9.2169	-10.048	-10.073	-8.599	-9.2452	-9.6324	-9.2628	-9.3787	-9.0266	-9.669	-10.205	-8.6868	-8.3879	-11.343	-9.8145	-9.7264	-9.2469	-7.4473	-8.5962	-9.1764	-9.0253	-9.8908	-9.0167	-9.3432	-8.8539	-9.4401	-9.5094	-8.5119	-9.8276	-10.106	-9.6735	-9.9444	-8.8386	-9.1664	-9.256
-4.5276	-6.3434	-4.845	-5.8878	-5.1293	-4.6997	-6.1785	-6.9724	-6.0962	-5.5381	-5.2855	-5.9992	-6.3712	-5.3476	-6.6699	-6.5322	-5.7044	-5.76	-5.1028	-5.1677	-6.9263	-4.194	-4.973	-7.1942	-6.7028	-5.697	-6.0488	-6.9012	-6.0018	-5.2174	-6.0733	-5.7487	-5.9993	-5.4656	-6.1193	-6.3599	-5.0774	-5.9048	-5.4157	-5.7931	-4.777	-4.8764	-4.7772	-5.9948	-5.3554	-4.6733	-5.78	-4.7271	-6.4569	-5.5703
0.62256	1.1866	0.98985	-1.6584	0.093109	-0.10625	-0.064686	0.56527	0.89248	-0.41682	-0.47349	-0.10367	-0.41651	0.9141	-0.017862	0.67688	1.5293	0.50385	0.48253	0.37161	1.133	0.50287	-0.80628	0.19285	0.79343	0.23488	0.19243	0.26782	-0.75618	0.040727	1.5869	0.60035	1.031	1.4884	-0.28027	-0.57313	-0.76161	-0.4209	0.26506	0.37817	1.5585	-0.011836	-0.46295	1.4974	-0.40032	0.55594	-0.47072	0.32109	0.95679	0.019994
-12.851	-13.097	-13.195	-12.985	-13.477	-13.735	-13.051	-12.162	-13.145	-13.196	-12.537	-12.92	-12.384	-13.09	-12.876	-12.634	-12.557	-13.746	-11.702	-12.226	-12.816	-12.845	-13.153	-11.674	-12.502	-12.237	-12.45	-13.271	-13.68	-12.834	-12.927	-12.384	-11.917	-11.628	-12.213	-13.277	-12.613	-12.681	-12.058	-11.775	-13.259	-12.853	-12.23	-13.353	-12.535	-12.871	-11.671	-13.234	-12.28	-11.68
9.2748	8.6859	10.14	10.037	10.268	10.503	10.439	10.321	9.6688	9.8479	9.4854	8.6087	9.808	9.9887	10.437	9.6463	9.3617	9.1519	10.724	10.46	8.6694	9.9165	9.4854	9.6787	9.7702	11.671	9.7453	8.0263	9.3675	9.71	10.502	9.9177	10.661	10.161	10.783	9.9147	10.881	9.7201	9.2395	8.385	9.3427	9.8394	9.085	9.5412	9.8359	10.517	9.4155	9.906	9.4227	10.842
0.92148	0.59553	0.48986	0.38518	-0.39868	0.10326	0.57647	0.044745	0.40121	0.69427	0.89203	0.97768	0.14802	-0.052593	-0.60448	0.96784	-0.080081	1.6208	-0.0042506	1.0122	0.20645	1.292	0.28302	0.09261	-0.08612	0.34806	0.99489	0.2933	0.10293	0.49787	-0.66853	-0.31873	0.38292	0.26831	0.75437	-0.89099	-0.094127	-0.14836	0.59445	0.37817	-0.79342	-0.79755	0.56353	-0.040276	-0.87002	0.7971	-0.15641	0.57459	-0.32975	-0.31388
-3.9501	-3.7227	-3.7856	-4.7478	-3.6615	-4.1264	-4.2151	-4.1858	-4.2928	-4.476	-4.1743	-4.3449	-4.2279	-4.3457	-3.2108	-5.511	-5.1391	-5.1848	-3.7508	-4.1986	-4.0752	-3.8782	-4.2096	-4.5287	-4.3841	-3.5351	-4.197	-3.7198	-4.4972	-4.4407	-4.0008	-3.7232	-4.7936	-5.4177	-4.6216	-3.49	-4.2074	-3.3937	-4.1236	-5.058	-4.3286	-3.6235	-2.9462	-4.3947	-4.4992	-3.8073	-3.1335	-4.6172	-2.3192	-4.0253
-14.253	-13.698	-14.87	-13.497	-14.366	-14.809	-14.762	-14.345	-13.16	-14.371	-13.045	-14.134	-13.885	-14.24	-14.312	-14.089	-14.617	-14.083	-13.87	-14.741	-13.903	-14.274	-13.721	-14.005	-13.522	-13.386	-14.926	-14.795	-14.07	-13.888	-14.243	-15.013	-14.732	-13.928	-14.011	-13.28	-14.021	-15.916	-14.571	-13.354	-14.204	-14.585	-13.197	-13.885	-13.522	-15.149	-13.49	-14.031	-13.298	-14.246
-0.71567	-0.6132	-0.44494	-1.0778	0.66872	0.043185	0.42342	-0.56541	-0.067234	-0.36046	-0.46257	-0.34127	1.0165	0.02748	-0.0076221	-0.61241	-0.086741	0.193	-0.7352	0.055721	-0.3143	-0.078198	0.70823	-0.17504	-0.18253	-0.22177	-1.1737	-0.28955	-0.34057	-1.34	-0.3873	-1.0722	-0.23811	-0.92099	-0.95797	-1.3736	-1.2282	-0.043894	-0.44038	-0.63127	-0.47817	-0.022908	-2.0179	-0.71853	0.50924	-0.95729	0.26982	-0.065559	-0.58053	-1.2552
-1.034	-2.0227	-1.3297	-0.37558	-1.4	-0.80659	-1.1185	-1.8862	-1.1198	-1.5943	-1.4648	-0.77298	-1.8724	-0.74223	-0.91501	-1.544	-0.05475	-1.5439	-0.55826	-1.1042	-0.26498	-2.2892	-2.1647	-0.79688	-1.9255	-0.92392	-1.2431	-1.7728	0.022215	-1.7592	-0.54509	-1.0401	-0.38903	-1.6293	-1.1184	-0.71944	-1.1449	-1.5777	-1.4066	-1.2654	-1.8189	-1.5052	-1.1158	-1.5434	-0.71635	-1.3156	-1.0607	-1.7126	-1.7673	-1.2468
0.34304	0.80996	-0.89958	0.43661	-0.56724	-0.24011	-0.40938	-0.25506	0.14829	-0.0753	0.27867	0.070778	0.21058	0.69863	1.0636	0.093234	0.49204	0.56945	-0.32304	0.23651	-0.5307	0.87345	0.3153	-0.019518	0.37306	-1.0897	0.18847	0.43658	0.07758	-0.21572	0.10838	0.057838	-0.80249	-0.82352	0.19557	-0.2986	-0.23566	-0.65614	0.43943	-1.6238	0.69487	0.47411	-0.11072	-0.81975	0.66645	0.29408	0.21069	-0.10986	0.23314	-1.1029
-9.9469	-9.8828	-10.852	-9.9462	-10.014	-10.511	-10.079	-9.6776	-9.8885	-9.7287	-9.8799	-10.519	-10.85	-9.1088	-10.476	-9.3165	-9.9635	-9.5834	-9.2106	-10.639	-11.19	-10.729	-10.364	-10.634	-9.3437	-9.4263	-10.558	-10.822	-10.768	-10.754	-10.439	-9.8926	-10.204	-10.418	-11.439	-8.9711	-10.112	-10.359	-9.5372	-9.4276	-11.26	-11.388	-9.8215	-11.184	-9.8263	-10.152	-10.631	-10.455	-10.7	-9.9595
-4.7057	-3.9138	-4.5759	-4.5858	-3.9496	-5.9365	-4.0247	-4.0965	-4.505	-4.3597	-4.0941	-5.2928	-5.418	-3.4425	-5.7997	-4.9034	-6.0576	-4.6523	-4.0259	-4.7354	-4.5444	-4.269	-4.8155	-5.6114	-5.3277	-4.3234	-4.0676	-4.7547	-4.1541	-4.9973	-4.6438	-3.3732	-4.7883	-3.88	-4.5502	-4.7992	-4.5692	-5.4832	-4.6753	-4.3259	-4.1825	-3.1543	-4.6431	-4.2354	-5.858	-5.5724	-4.6455	-3.99	-3.99	-4.7485
-10.958	-11.136	-11.67	-11.875	-10.506	-11.417	-9.948	-11.038	-11.103	-12.419	-10.814	-11.694	-10.709	-9.9511	-11.807	-11.896	-10.734	-10.421	-10.115	-9.7757	-10.564	-11.23	-12.598	-12.518	-10.029	-10.514	-11.211	-10.326	-10.209	-11.241	-10.751	-10.573	-9.9205	-11.991	-11.992	-10.754	-11.323	-10.449	-10.573	-10.659	-11.046	-10.482	-11.542	-10.785	-9.7242	-9.4947	-10.443	-11.755	-10.525	-11.002
-4.0777	-2.5564	-2.5821	-2.6754	-1.2507	-2.6987	-1.4139	-2.5494	-3.5091	-2.5887	-3.1669	-1.893	-1.791	-2.6372	-1.6558	-2.1269	-1.5448	-3.4397	-3.2961	-3.3567	-3.1049	-3.2818	-2.5549	-3.7542	-2.9151	-3.0143	-3.5334	-2.2534	-1.9517	-2.0426	-2.2732	-2.6239	-2.8097	-2.3344	-2.2631	-2.5134	-2.6769	-2.1176	-2.5786	-3.2899	-3.7504	-2.9649	-2.299	-2.2165	-2.2721	-2.1355	-2.0849	-2.6645	-1.8845	-2.6508
-2.3346	-2.6935	-3.7116	-2.8979	-2.1989	-2.4814	-3.4863	-2.4259	-2.6305	-2.8049	-2.7674	-2.4453	-3.4241	-1.035	-2.8278	-2.3465	-2.7391	-3.6306	-2.448	-3.0573	-2.369	-2.2965	-2.4503	-3.1615	-3.7162	-2.1014	-2.1334	-2.143	-2.5586	-3.095	-3.1389	-2.1084	-2.1236	-2.959	-2.0558	-3.8202	-1.792	-3.0003	-2.8577	-2.7044	-2.0415	-1.9899	-2.0611	-2.7761	-1.8546	-2.8551	-2.1293	-1.9923	-1.5231	-2.9319
-14.661	-14.091	-13.871	-14.321	-13.918	-14.872	-14.599	-14.897	-14.49	-15.474	-14.052	-14.389	-13.502	-15.547	-14.027	-14.273	-14.277	-15.648	-15.003	-14.77	-14.769	-14.689	-14.804	-14.738	-15.328	-14.052	-14.266	-15.225	-14.221	-14.443	-15.754	-15.076	-15.538	-14.73	-14.409	-13.562	-14.628	-13.789	-14.337	-14.515	-15.294	-14.987	-14.747	-14.847	-15.739	-14.156	-14.642	-13.261	-14.61	-14.524
-20.307	-20.877	-20.605	-20.347	-20.02	-21.382	-20.646	-20.244	-21.088	-20.566	-20.246	-21.223	-21.019	-20.528	-20.029	-20.114	-21.207	-22.001	-20.686	-22.221	-20.774	-20.823	-21.036	-20.672	-20.903	-21.684	-20.738	-20.801	-19.996	-20.914	-19.463	-21.659	-20.873	-21.592	-21.029	-20.17	-20.142	-20.368	-20.795	-20.337	-20.915	-20.007	-21.178	-21.022	-21.514	-21.287	-20.634	-20.95	-20.362	-19.945
-0.58842	-0.58011	1.0701	-0.57198	-1.8407	-0.044408	0.35499	0.17622	-0.22271	-0.14188	0.692	0.42651	-0.17842	0.60651	0.955	-0.9336	-0.15407	-0.84345	-0.4682	-0.80661	-0.61572	0.92186	-0.55113	0.014577	1.3895	0.024507	-0.54099	0.33542	0.10921	-0.32199	-1.351	-0.60761	0.69579	-0.11701	0.257	-0.58884	-0.58127	0.24679	-0.13931	-0.52971	-0.6829	-0.74834	-0.43031	-0.29206	-0.15714	-1.7437	-0.56042	-0.51456	0.17695	-0.14285
5.3564	6.7632	5.9182	6.9964	4.9162	5.4224	4.6375	4.934	5.8718	5.5367	5.8007	6.6919	6.1264	4.4308	5.9285	5.7586	4.6911	4.7475	5.2094	5.8932	5.5596	5.9866	5.9103	6.0115	5.8435	4.691	5.2989	4.7323	5.5245	6.7971	6.6138	6.073	5.9977	5.2895	5.5012	5.8692	5.2783	5.9954	5.5528	5.1465	5.5205	5.8939	5.7847	5.3509	5.0091	6.3983	5.048	6.0324	6.3757	5.624
-4.9467	-5.2283	-5.0126	-5.5277	-4.0264	-5.8954	-3.4989	-4.1937	-4.8106	-6.1841	-3.6735	-4.0971	-5.4616	-4.5852	-5.3351	-3.8728	-4.7797	-6.3321	-5.352	-4.477	-6.1752	-4.058	-5.1248	-5.2048	-4.8257	-4.9515	-4.3447	-5.4011	-4.3149	-4.1368	-5.6616	-4.1651	-5.2694	-5.4206	-5.0382	-5.2199	-4.9376	-4.9993	-5.0898	-5.2015	-4.4502	-5.2799	-5.1701	-4.9108	-5.6134	-5.3979	-4.3742	-4.5872	-3.8616	-4.5477
-12.508	-11.713	-12.667	-12.782	-12.011	-12.865	-12.011	-13.276	-11.34	-11.736	-11.844	-12.481	-12.36	-13.435	-12.735	-12.945	-12.556	-13.192	-12.306	-12.595	-12.04	-12.281	-10.993	-10.939	-12.197	-13.554	-13.037	-12.794	-12.41	-11.677	-11.826	-12.994	-12.871	-13.133	-12.493	-12.279	-13.111	-12.655	-12.696	-12.396	-12.736	-11.812	-12.413	-13.053	-12.137	-12.773	-12.378	-12.376	-13.159	-12.59
-3.0461	-2.8859	-2.8048	-1.5776	-1.7543	-2.91	-1.9068	-2.2132	-2.3621	-2.7349	-2.0428	-2.3089	-2.2417	-1.8617	-3.7492	-2.7012	-2.3731	-3.0412	-3.8184	-1.9798	-2.5468	-1.7593	-2.696	-1.9384	-3.1599	-2.3732	-3.1613	-2.8042	-2.1375	-2.366	-3.8072	-2.8553	-2.0314	-2.3683	-2.7712	-4.0952	-2.8731	-2.0477	-2.1576	-2.9128	-2.045	-3.0053	-1.6352	-2.9152	-3.4949	-1.9836	-3.4868	-2.4634	-2.2432	-2.8083
-8.6869	-8.4516	-8.7111	-9.2675	-8.1191	-8.4377	-9.357	-8.6053	-9.5184	-9.2794	-8.7804	-9.1634	-9.2743	-9.3154	-9.2485	-9.7729	-8.6942	-8.0375	-9.7981	-8.9089	-8.399	-7.762	-9.447	-9.7899	-9.1378	-8.7197	-8.4956	-9.0651	-9.4445	-8.9899	-8.9347	-9.8036	-7.9597	-9.0645	-10.046	-8.4237	-8.7042	-8.9131	-9.131	-8.789	-8.8785	-8.29	-9.3508	-7.5334	-9.3325	-9.784	-9.1779	-10.299	-9.9029	-8.985
0.50983	0.72037	-0.69485	0.87887	1.0723	0.82908	0.41492	-0.55473	0.79161	0.45108	-0.26214	0.31497	0.87708	0.74244	-0.29381	0.1267	0.64466	1.247	2.2261	0.97187	-0.043702	-0.53562	0.30078	0.18543	1.9113	0.61048	-0.15654	0.0247	0.96629	0.1454	0.48715	-1.0936	0.44632	-0.18788	0.998	1.4712	0.61592	0.82256	0.11263	0.12561	0.36356	0.80824	0.60728	-0.77597	0.50859	0.22439	1.5517	0.92605	-0.32363	0.24805
-13.546	-12.925	-13.083	-12.142	-12.02	-12.077	-12.243	-12.279	-12.353	-12.4	-12.749	-12.595	-13.679	-12.143	-12.267	-13.43	-13.219	-12.758	-13.288	-13.505	-13.306	-13.136	-12.029	-13.217	-14.453	-11.83	-11.492	-12.57	-12.71	-13.755	-11.713	-13.346	-13.947	-12.827	-11.984	-12.813	-13.843	-13.116	-12.633	-13.02	-13.324	-12.72	-13.964	-12.94	-12.454	-12.179	-13.258	-12.753	-13.735	-11.97
1.2854	0.37114	-0.40143	1.7083	-0.84321	0.76345	0.91683	0.68083	1.1771	0.8547	0.5986	-0.24881	0.50313	0.41055	-0.19688	0.89907	0.38198	0.24421	0.24292	-0.48036	0.52247	0.9191	0.00267	0.12473	0.60571	1.2767	1.0621	-0.3018	0.62887	0.12728	-0.54308	1.1244	-0.93208	-0.16463	0.046651	1.2021	0.40501	1.2793	-0.24637	0.57478	0.76802	0.6773	-0.15318	0.13847	1.283	0.70402	0.12262	0.42095	0.37668	0.26793
-13.142	-13.703	-13.245	-12.96	-12.739	-13.003	-13.883	-13.595	-13.425	-13.451	-12.985	-13.797	-14.13	-13.291	-13.894	-12.27	-12.388	-13.071	-13.583	-12.691	-12.247	-12.635	-12.801	-14.832	-13.983	-12.993	-13.921	-13.49	-12.684	-13.911	-13.999	-13.989	-13.61	-13.285	-13.617	-13.276	-13.063	-13.244	-13.584	-14.896	-13.27	-13.632	-13.662	-13.915	-13.514	-13.493	-12.574	-13.527	-13.529	-12.761
-5.9559	-6.2545	-6.2894	-4.9001	-5.5361	-4.8601	-5.8136	-5.5844	-5.8106	-5.3494	-5.8105	-5.7491	-6.534	-5.8948	-6.5271	-5.4899	-6.6234	-6.0988	-5.7785	-6.7411	-5.6674	-6.2174	-5.2288	-5.5557	-4.5548	-5.2583	-5.1632	-5.9825	-6.2576	-7.1679	-5.3924	-5.7322	-5.5723	-4.8554	-5.2822	-6.4483	-5.2255	-5.8241	-5.1733	-4.4641	-4.8063	-5.738	-5.595	-5.7866	-5.3907	-5.9956	-4.3622	-5.0894	-4.7261	-6.2203
-6.7718	-6.6477	-5.1049	-5.1251	-6.0739	-5.4936	-5.073	-5.3519	-6.7541	-5.3052	-6.2299	-5.5458	-6.8292	-5.6966	-5.8853	-4.4565	-5.3842	-5.9246	-4.8938	-5.1839	-5.7515	-5.8692	-5.8798	-4.8843	-6.0231	-6.5277	-5.1912	-6.3789	-5.9229	-6.4485	-6.0102	-5.809	-6.7378	-5.6269	-5.9799	-6.0591	-5.8054	-8.038	-5.3361	-5.925	-5.8113	-5.8587	-6.599	-4.4591	-5.9726	-5.3951	-6.1806	-5.0957	-6.3813	-4.743
3.7633	2.462	2.0424	2.6612	2.8671	2.2641	2.8742	2.4227	1.9311	2.9859	3.9608	3.1727	3.3028	1.8369	1.8859	2.1395	3.2825	2.3526	2.9603	1.5747	3.0032	3.3174	3.5823	2.0264	2.4413	2.9812	2.472	2.4713	2.5006	3.2604	2.7541	1.7255	2.5375	1.4965	2.1127	3.2311	2.8989	2.1725	2.8797	1.9446	3.2912	2.4154	2.2396	2.9421	3.1367	2.6867	3.0229	2.4276	2.3191	3.6844
-3.7872	-4.0519	-3.278	-3.8591	-3.2884	-5.0619	-3.7956	-3.2899	-3.1766	-4.9021	-4.4903	-4.0885	-3.7383	-3.1103	-4.0831	-4.6449	-4.2876	-4.3325	-3.8755	-3.2811	-3.2967	-4.6687	-3.6673	-4.0838	-4.3105	-3.3146	-3.5074	-5.0686	-3.8045	-4.0107	-3.9332	-3.2459	-3.3632	-4.5873	-4.1643	-3.521	-4.8479	-3.4188	-3.9109	-3.6047	-4.0319	-4.359	-2.6367	-4.3026	-3.236	-4.2654	-3.173	-3.5736	-5.1446	-2.9709
2.2072	1.8097	1.8949	1.0726	2.6516	2.1571	2.9887	1.7154	2.1805	0.63318	0.80395	1.1054	1.8118	1.7253	2.0153	1.4797	1.3778	1.4259	1.1082	1.6406	2.6599	1.2042	1.4974	2.4328	1.2608	1.5337	2.0298	1.6922	0.47391	1.1943	1.5545	2.6932	1.5093	1.3188	2.3874	1.3944	1.4892	1.4912	2.4697	1.1846	2.5265	1.9602	1.9134	1.6537	1.3828	2.1391	2.3555	1.9524	2.2282	1.1555
-0.1756	0.14974	-0.48179	0.32443	-0.82994	-0.1032	0.93732	0.29832	-1.2348	-0.56551	-0.58017	0.71203	0.22635	-0.8046	-1.3643	-0.4429	-0.35966	-0.19984	-0.28129	-0.15897	0.40085	0.28382	0.54722	-0.77094	-0.41926	0.37747	-0.076354	-0.57255	-0.20092	-0.87221	1.2637	-0.91125	-0.35322	0.057165	0.12785	-0.12798	1.1	0.22902	0.98212	-0.30326	1.0119	0.16917	-0.62827	-1.1377	0.79198	-0.25264	-0.055666	0.2811	1.282	1.1676
6.4204	5.9903	4.9678	5.8225	4.5986	5.3302	5.0509	4.638	5.2928	6.4272	5.0228	5.9066	5.7669	5.5499	5.2068	5.8551	5.5827	5.7435	6.6998	6.1303	5.1008	5.6204	5.3197	6.2171	4.7485	5.7684	4.8065	5.463	5.8575	5.624	5.0202	5.0795	5.6888	5.3098	5.7735	6.1315	6.2628	5.4061	4.9378	4.4305	6.7111	5.3788	4.9904	5.433	5.0936	5.7587	5.3661	4.3854	6.0201	5.4887
6.9626	7.787	7.7943	7.5726	6.1066	7.0642	6.9545	6.4957	6.7685	7.6444	6.7288	7.0698	7.0708	5.319	6.2546	7.5948	6.9546	8.0985	6.6349	6.5615	6.5249	6.9464	6.5215	6.2509	6.0949	7.1124	6.7495	5.9876	6.0015	6.5823	7.2608	6.4493	7.8533	5.6037	6.5783	6.706	7.6085	6.3431	7.1685	7.1395	6.9212	6.9865	6.4345	6.3549	6.8859	6.1796	6.5319	7.7705	7.3499	6.7712
-3.5274	-2.492	-3.295	-1.8094	-2.8179	-3.0552	-1.5666	-1.9915	-3.6817	-3.3333	-3.1258	-2.1305	-4.0287	-3.53	-2.8363	-3.6711	-3.2019	-2.1508	-2.0446	-2.7544	-2.0701	-2.6201	-2.6843	-2.5429	-2.074	-2.0898	-2.2808	-1.3425	-3.2348	-3.1503	-1.6128	-2.8796	-2.6068	-2.3999	-3.2816	-2.5984	-2.01	-2.5204	-2.3957	-3.0378	-2.605	-3.2699	-1.2997	-2.9287	-3.3773	-2.8171	-2.5721	-3.1341	-2.9885	-2.5652
-0.50532	0.68812	-1.1813	0.13627	-0.64807	-0.21201	-0.64454	-0.80552	-1.8526	-0.019003	-0.82326	-0.049837	-0.29157	-0.53668	-0.08537	-0.23681	-0.68254	0.019052	-0.76743	-0.025228	0.19791	-1.1861	-0.43862	-0.079487	-0.9962	-1.3981	-0.025607	-0.091915	0.17832	-0.48882	0.51655	0.37897	-0.58082	0.14998	0.034618	0.72997	-0.39156	0.093335	-0.24621	0.35186	0.20364	0.23827	-0.18975	-0.95952	-0.40406	-0.32788	-0.51188	0.43995	-1.5992	-0.72666
1.9296	2.7444	2.6961	2.6114	2.3135	2.6531	2.4939	3.2172	2.0836	1.8929	1.8784	1.9507	1.9316	2.0027	2.8417	2.5442	2.3519	2.2327	1.8108	1.8864	2.1915	4.0203	2.3598	2.0102	1.8977	2.6831	2.5018	2.4824	2.5931	2.6626	2.9639	2.938	2.3338	2.7392	2.828	3.5547	2.8254	3.0093	2.2531	1.7191	1.1504	2.1418	1.6126	2.9017	2.3532	2.9531	2.261	1.9526	3.2236	2.7394
5.1448	5.9375	4.6934	5.571	4.8982	6.8972	5.5576	6.5304	5.5701	4.8693	5.0273	4.6728	5.3411	5.6778	6.0706	6.2388	5.5509	5.9159	5.9397	6.7461	6.2409	6.6898	5.2704	6.4255	6.2356	5.7043	7.2582	5.2263	6.3944	4.4913	5.28	4.4528	4.7383	5.9793	5.6606	6.0818	5.1219	5.9254	5.0693	6.2207	5.4231	4.8329	6.1103	5.4219	5.7066	5.8468	5.8749	5.6517	5.1961	5.6829
-13.075	-13.303	-13.757	-13.46	-12.552	-12.858	-12.915	-13.165	-12.667	-13.221	-12.88	-12.477	-12.013	-14.067	-12.738	-13.73	-13.996	-12.037	-12.765	-12.703	-13.881	-14.632	-13.326	-13.959	-13.105	-12.87	-12.801	-14.173	-13.719	-13.608	-13.098	-14.128	-12.8	-13.681	-13.738	-13.527	-15.152	-13.031	-13.592	-13.417	-12.611	-13.434	-12.737	-13.174	-12.599	-11.271	-12.621	-13.731	-13.391	-13.796
-21.605	-22.624	-22.028	-21.909	-22.694	-23.307	-22.402	-21.332	-22.93	-22.05	-22.194	-22.316	-21.29	-21.683	-23.776	-22.801	-21.753	-21.593	-22.161	-22.548	-22.218	-22.524	-22.379	-22.022	-22.398	-22.667	-22.799	-21.864	-22.897	-22.202	-22.656	-23.106	-22.622	-21.453	-22.318	-21.667	-22.671	-21.907	-22.483	-22.465	-21.995	-21.932	-23.693	-21.95	-21.796	-21.891	-22.946	-22.822	-22.352	-22.259
-2.3113	-2.0069	-2.0838	-2.2732	-2.2014	-3.7714	-2.3768	-2.4878	-1.767	-2.3381	-2.369	-2.6255	-3.7659	-2.9232	-2.4868	-2.5166	-1.7715	-1.159	-2.9958	-2.5792	-1.2985	-1.7231	-3.0738	-2.8432	-1.7219	-2.5828	-2.1196	-1.7002	-3.8419	-2.8298	-2.6005	-3.3335	-2.3558	-3.4761	-2.1478	-3.1074	-2.118	-2.7699	-1.4174	-2.0402	-2.5723	-2.8142	-3.7174	-2.3791	-3.0225	-2.2658	-1.8416	-3.1951	-2.4582	-3.0892
3.3715	2.9694	1.9398	3.3254	3.649	2.8788	3.5289	2.7103	2.7319	2.0258	2.8947	3.405	3.1576	2.6231	1.621	3.4709	3.4544	2.0969	3.3215	2.8282	3.4075	2.4115	2.4105	3.2879	2.4479	2.5666	2.1845	2.5766	3.241	2.7178	2.435	2.9714	2.4558	3.2962	2.448	2.5164	2.3891	2.9298	2.9299	3.3525	3.4087	4.0026	2.2082	2.8051	2.3504	2.22	3.0603	2.9753	4.114	3.2046
2.5454	2.8854	3.0044	3.3985	3.0761	3.2604	2.1895	1.6831	2.3874	2.5256	2.9522	1.8813	1.7487	3.361	2.619	4.4465	1.4268	1.7157	2.3745	2.4021	2.7865	3.4741	2.5275	3.2971	2.8265	3.7841	2.0209	2.6688	2.8661	3.751	2.4281	2.8017	3.6561	1.8873	1.4997	1.9346	3.1021	2.8266	2.8631	3.0846	3.143	2.6141	2.2041	1.7602	2.309	2.8717	3.4497	3.2505	3.6288	1.9188
2.2354	1.6476	2.4731	0.63502	3.0608	2.0036	1.0146	0.90796	1.2127	0.90422	1.8256	0.99162	2.0846	2.2789	1.8809	2.6767	1.8122	1.737	2.181	2.0006	1.5122	2.4382	2.4492	0.86135	0.94012	1.0124	0.2555	0.86365	1.0656	1.0554	1.5508	1.2831	1.1158	1.9388	1.7391	1.7251	0.68447	1.8272	1.1931	1.3898	2.691	1.3125	1.6992	0.76955	0.87455	2.2833	2.4197	1.4755	2.2534	1.2377
-15.231	-14.345	-13.064	-14.457	-15.674	-14.628	-14.032	-13.719	-14.85	-14.738	-14.719	-14.821	-15.982	-15.391	-14.399	-14.953	-15.006	-13.892	-15.096	-14.779	-14.481	-15.012	-14.344	-13.735	-14.657	-14.101	-14.458	-13.975	-14.936	-14.894	-14.65	-14.71	-14.226	-14.707	-13.983	-14.457	-15.022	-14.056	-14.81	-14.791	-13.98	-15.311	-14.621	-14.623	-14.241	-14.905	-15.294	-15.069	-14.432	-13.921
-5.9936	-6.4354	-6.2556	-5.9916	-5.8758	-5.8799	-5.8902	-5.8158	-7.2352	-6.8421	-6.443	-7.4258	-6.4779	-6.7633	-6.9905	-5.8952	-7.0057	-6.277	-8.3866	-6.7755	-7.1756	-5.9794	-4.7987	-6.4276	-5.8627	-6.3541	-7.2538	-7.0746	-6.9614	-6.6365	-6.2692	-7.1025	-7.5733	-5.7354	-6.3435	-6.4283	-5.4298	-6.123	-4.8548	-5.9075	-6.2214	-6.6442	-6.9113	-5.9991	-6.5829	-6.345	-6.526	-5.2368	-6.3673	-5.6071
-3.5785	-4.6281	-4.9041	-3.9712	-3.2489	-3.8094	-3.4103	-3.963	-3.3023	-3.8972	-2.9575	-4.3976	-3.1385	-4.6597	-3.3346	-3.5142	-3.3478	-3.2601	-3.0161	-3.1031	-4.5658	-3.7577	-4.9738	-2.4881	-2.4346	-3.1785	-4.2373	-4.1003	-4.5111	-3.7528	-3.4721	-4.6649	-3.1904	-4.013	-3.9286	-3.2268	-4.7924	-3.9418	-4.0289	-4.3127	-4.3708	-3.7606	-2.7088	-4.8999	-4.4661	-4.0919	-4.8535	-3.2839	-4.5407	-4.7352
-13.708	-13.87	-13.435	-13.582	-13.78	-12.567	-12.949	-13.508	-12.467	-12.263	-13.225	-13.212	-12.718	-13.025	-11.125	-12.928	-13.265	-13.89	-12.446	-12.648	-13.904	-13.429	-13.039	-12.677	-13.101	-14.54	-13.712	-12.966	-12.681	-13.807	-13.483	-14.193	-13.396	-12.852	-12.877	-12.242	-11.978	-13.204	-13.181	-14.486	-12.55	-13.173	-13.329	-14.391	-14.263	-12.766	-13.753	-12.238	-12.492	-12.911
-0.9651	-0.31384	0.32771	-0.75132	0.22127	-0.27605	1.6707	0.27701	0.9223	0.093935	0.074733	-0.073689	0.4978	0.36426	0.92149	0.57496	0.49946	0.12779	0.6112	0.672	0.91132	0.24475	0.46596	1.4371	0.71867	-0.89782	0.42433	0.77618	1.6408	0.06017	0.79995	0.42554	0.88577	0.20081	0.64523	1.1328	-0.72928	0.079452	1.1335	0.81338	0.34214	-0.11045	0.31177	0.69751	-0.14719	0.19576	-0.2331	-0.14319	0.65522	1.2828
-7.945	-6.2829	-7.0306	-5.8285	-8.0276	-6.1529	-6.8103	-6.181	-6.5678	-5.3425	-6.1076	-6.6954	-7.6056	-6.6326	-6.4071	-5.2868	-6.1426	-6.0192	-6.8813	-6.1027	-6.4129	-7.3409	-6.1424	-5.9388	-6.9511	-7.0387	-6.386	-5.9645	-5.8485	-6.1901	-7.3135	-6.5752	-5.8599	-5.912	-5.3746	-6.882	-5.8547	-6.2696	-6.2465	-6.8354	-6.515	-6.5681	-5.9273	-6.3992	-5.9428	-5.9499	-6.9794	-6.2934	-5.8261	-7.0297
-5.7346	-6.4775	-5.6586	-6.2864	-5.3999	-5.6565	-6.6151	-4.9446	-5.8968	-5.7078	-4.8519	-5.2634	-6.4724	-5.7269	-5.7362	-4.698	-5.6046	-5.3791	-6.0029	-6.6002	-5.6131	-6.4956	-6.433	-4.9703	-5.3605	-5.3544	-5.4954	-5.8038	-6.6032	-3.9467	-5.7929	-5.8133	-4.7109	-6.0999	-5.4284	-6.0192	-4.5085	-6.7998	-5.4343	-5.6801	-5.8002	-5.9526	-6.2538	-5.3807	-6.1614	-5.7518	-4.8142	-3.9831	-5.9786	-5.6137
2.3831	1.8957	1.2886	1.1818	1.8448	2.0808	1.4051	2.6457	1.2871	2.3464	0.49147	1.6201	2.3626	2.9174	1.4615	2.1935	1.7402	2.2015	2.0551	1.0208	0.84339	0.81687	1.8511	1.459	0.87753	1.7262	0.97698	2.2258	0.55005	0.40155	1.7416	1.368	2.0675	1.9881	2.4216	2.5634	1.3911	2.2519	2.2737	1.5742	1.4654	2.4251	0.21771	1.2982	0.74204	2.0336	2.8865	1.2054	1.8755	-0.10375
-1.5493	-3.7874	-2.3782	-1.7265	-2.3234	-3.4489	-2.9926	-2.3108	-2.0463	-2.5135	-2.4633	-1.9066	-2.4124	-2.7148	-2.0676	-3.485	-2.421	-2.3346	-3.1061	-2.489	-1.5663	-2.4411	-3.4054	-2.9974	-2.35	-2.1167	-2.6959	-3.9653	-2.9535	-2.768	-2.9483	-2.511	-1.9614	-1.9419	-2.2064	-2.2293	-3.3808	-2.7037	-3.421	-2.7876	-2.7272	-3.2663	-2.5063	-1.6772	-2.2003	-3.0509	-2.5176	-2.9526	-2.5782	-3.0644
-2.6496	-2.3959	-3.8107	-1.8971	-2.2435	-2.8242	-2.6053	-2.6563	-2.1588	-2.8018	-2.7002	-3.1032	-2.0619	-2.7025	-2.4878	-3.4394	-2.1802	-1.8643	-1.9482	-2.1793	-2.4111	-2.6885	-3.068	-2.2022	-1.5522	-4.3332	-1.7495	-2.0739	-2.1893	-1.324	-2.8813	-2.9018	-2.5484	-2.7562	-3.3507	-1.311	-1.1585	-2.3215	-1.7125	-3.0432	-3.1628	-2.9719	-3.0911	-2.7634	-2.5506	-2.4245	-2.2949	-2.4955	-2.3489	-1.9117
3.9691	1.3632	2.4666	3.6286	3.1437	3.4926	3.3077	3.1241	2.3129	2.6097	4.4973	4.0853	2.2977	2.9833	3.524	2.1207	3.6028	2.7301	3.7364	2.1178	2.9967	2.7617	2.6483	2.9021	2.6657	3.3598	3.949	1.693	3.6497	3.5045	3.1503	4.3263	3.5138	3.8473	3.4367	3.5852	2.1931	3.1534	3.8359	3.9136	3.0291	3.386	2.4473	2.83	3.4023	3.1552	3.31	2.7258	3.7613	3.5562
-3.4047	-2.775	-3.1525	-3.2185	-3.8105	-3.0288	-3.4312	-3.5131	-4.204	-3.8387	-3.6528	-2.8346	-3.642	-2.8452	-2.0756	-2.4562	-2.5666	-2.5535	-2.2875	-2.8972	-2.8869	-3.0278	-3.0646	-3.2036	-3.4535	-3.0454	-2.6668	-2.5687	-3.8003	-3.3873	-4.0315	-3.7514	-2.9413	-2.9495	-2.5938	-3.0526	-1.8444	-3.369	-3.1459	-3.4941	-3.8985	-2.3004	-4.1202	-3.2065	-3.0065	-3.1012	-4.3007	-3.2484	-3.4639	-2.3468
1.1842	-0.15383	-0.11127	1.3228	-1.2196	0.3814	0.051702	0.30198	-0.60432	0.93818	0.9271	0.76972	0.56519	-0.3936	-0.0050611	0.62224	1.281	0.19731	-0.17349	-0.30381	-0.3898	0.28603	-0.38504	1.2031	-0.2017	0.39988	0.086772	0.55374	-0.29518	0.85785	0.40983	0.421	0.27985	0.28474	1.5982	0.46277	0.66101	0.43193	-0.11323	1.7075	-0.74123	-0.3378	0.44381	0.29584	0.50616	1.9306	-0.43565	0.030298	0.89208	-0.060211
-13.874	-14.267	-14.801	-14.169	-13.69	-13.443	-15.176	-14.106	-13.498	-13.06	-12.503	-13.683	-13.526	-13.192	-12.67	-13.503	-14.874	-13.727	-12.956	-13.357	-14.115	-13.554	-14.192	-14.081	-14.685	-13.827	-13.747	-13.675	-14.406	-13.686	-13.552	-14.816	-13.545	-14.331	-13.59	-14.82	-14.283	-13.615	-13.348	-15.294	-14.022	-12.924	-15.13	-13.04	-14.818	-14.734	-13.679	-14.52	-14.421	-12.194
-11.079	-10.862	-10.695	-11.063	-11.394	-10.957	-11.02	-11.297	-11.146	-11.949	-11.403	-11.003	-12.051	-11.502	-11.399	-11.764	-11.491	-11.502	-12.771	-11.608	-12.667	-11.658	-12.542	-11.163	-10.843	-12.025	-12.017	-11.107	-12.534	-11.129	-10.7	-10.696	-11.444	-11.454	-11.163	-12.013	-11.847	-11.392	-11.462	-11.752	-11.403	-10.827	-12.094	-11.127	-12.794	-11.193	-12.155	-11.584	-12.259	-11.809
-2.822	-2.7068	-4.3667	-2.6294	-4.0166	-2.9918	-1.5663	-4.8659	-3.8954	-2.3584	-1.6801	-3.1623	-2.8091	-2.7797	-2.7844	-2.1918	-2.6291	-4.0346	-3.4845	-2.0598	-2.999	-2.5624	-3.9377	-3.2382	-3.5584	-1.8549	-3.2478	-2.5606	-2.4965	-2.8386	-3.3954	-3.6857	-3.019	-4.2395	-3.1381	-1.8021	-1.2978	-3.1629	-3.2001	-2.2626	-3.6399	-2.6514	-3.3989	-2.7075	-2.2102	-3.3314	-2.5398	-2.9759	-3.8237	-3.3799
-9.6032	-10.492	-11.416	-9.7295	-10.064	-10.525	-9.5411	-10.594	-10.767	-9.7113	-10.416	-10.642	-10.258	-10.657	-10.711	-10.485	-9.8811	-10.316	-9.8435	-9.2747	-10.453	-10.085	-10.002	-10.789	-10.894	-10.617	-9.7753	-10.841	-9.2569	-8.9438	-9.8133	-10.285	-11.249	-10.342	-10.939	-9.8777	-9.2568	-10.955	-9.9616	-9.7628	-10.656	-10.688	-9.8691	-10.543	-10.256	-10.319	-10.564	-9.4425	-10.864	-9.2705
-11.795	-10.592	-11.818	-12.576	-12.622	-12.005	-12.136	-12.324	-12.147	-10.61	-11.693	-12.164	-11.204	-11.925	-11.768	-11.421	-11.9	-11.319	-11.873	-12.147	-11.777	-12.289	-12.025	-11.269	-11.418	-11.717	-11.928	-13.084	-11.296	-10.81	-11.742	-11.477	-11.486	-11.644	-11.182	-12.163	-11.536	-11.548	-11.952	-10.851	-11.765	-11.267	-11.545	-10.709	-11.659	-11.887	-11.858	-11.545	-11.632	-11.504
7.7591	7.4099	7.9706	8.4276	8.8037	9.0789	7.5643	7.3599	7.5032	8.6752	7.8042	7.6025	8.5079	7.5775	7.8807	7.1595	8.3072	7.4178	7.5082	8.0337	8.1597	7.0937	7.841	9.7926	7.0732	7.3944	7.7434	6.6058	9.5651	8.0055	9.2032	7.4667	8.8816	7.2403	8.3613	8.0167	8.4366	9.1807	8.415	8.2126	7.7828	7.3351	8.2164	7.5773	7.6519	9.19	6.6826	8.6888	7.2687	8.8037
-15.362	-15.02	-14.731	-14.173	-14.791	-14.506	-14.45	-14.918	-14.401	-14.844	-15.51	-15.017	-13.975	-14.04	-14.507	-14.258	-16.328	-14.369	-13.979	-13.974	-14.17	-15.299	-14.91	-15.775	-14.213	-14.432	-14.769	-13.817	-13.803	-14.173	-15.373	-14.731	-14.228	-15.006	-14.441	-14.514	-14.588	-14.344	-14.779	-14.458	-14.516	-14.175	-14.683	-15.132	-13.851	-14.371	-14.13	-14.249	-15.105	-13.321
9.5849	9.5201	9.3452	9.7388	9.892	9.6374	9.9753	10.289	8.7237	9.9316	9.4679	10.114	10.295	11.007	10.781	11.791	10.264	10.044	8.6728	9.8236	9.836	10.079	9.7538	10.219	9.4058	10.775	9.725	9.7687	8.9791	9.8577	9.3015	10.822	9.6772	9.8666	8.8924	10.038	9.3466	9.1173	9.5372	10.29	10.555	10.651	10.279	10.283	10.219	9.8959	11.051	9.9439	9.3689	10.136
-3.4223	-2.5505	-2.4194	-3.4451	-4.1704	-3.3288	-2.9269	-3.2425	-4.3186	-2.1049	-3.5721	-3.112	-2.4688	-3.0837	-3.2453	-3.39	-2.1673	-4.3142	-2.7039	-3.2951	-3.5694	-2.8384	-3.5889	-3.0532	-3.4002	-3.0095	-3.3522	-3.0917	-3.7588	-3.2164	-3.0159	-3.3691	-4.0182	-2.7344	-3.8883	-3.1107	-2.9306	-3.3529	-2.798	-4.1777	-3.8557	-3.762	-2.7881	-2.9802	-3.458	-3.0976	-2.9638	-2.6702	-4.2136	-3.3201
-1.8109	-1.9489	-1.3995	-1.6375	-1.7565	-3.0831	-1.8424	-2.5459	-2.5352	-1.3484	-2.6567	-1.7019	-0.96646	-1.3861	-1.8331	-1.1567	-1.5846	-2.0772	-2.6486	-2.4353	-1.2084	-2.6862	-1.5719	-2.3048	-1.3069	-2.0789	-2.1752	-2.5145	-1.1912	-1.7235	-1.4341	-2.4244	-3.1938	-1.9474	-0.98759	-1.7958	-2.2397	-1.4019	-2.0321	-3.4113	-1.2678	-2.4825	-1.6274	-1.4219	-2.66	-1.2242	-1.9499	-1.5395	-1.5233	-1.7158
3.2198	2.5679	2.2351	3.1826	3.2114	3.8039	3.3248	2.2913	3.0982	3.0125	1.7148	2.6494	2.0742	2.024	2.3489	2.6448	2.3747	1.7529	3.1678	2.3828	3.2687	2.579	2.9619	3.6719	2.8111	3.0057	2.1291	2.5471	2.7365	3.6353	3.8173	3.8396	3.3538	3.7233	3.3008	2.7352	2.5583	2.8753	3.3079	2.9589	2.3793	3.4266	3.6733	3.2451	3.222	3.0572	2.98	3.3331	2.5381	3.1314
-4.9297	-4.4759	-5.0203	-3.7769	-4.2072	-4.8925	-5.2408	-4.4649	-4.5387	-5.4024	-3.6187	-5.2671	-4.8442	-4.9545	-5.1714	-4.2725	-4.3492	-4.9128	-4.9031	-4.4682	-5.0393	-4.1735	-5.0041	-5.2586	-4.4417	-4.1331	-4.185	-3.362	-4.2806	-3.9793	-4.8853	-4.5308	-5.4306	-5.3874	-4.2321	-4.1165	-4.0801	-4.0995	-6.0571	-4.2532	-3.73	-4.1033	-5.8416	-3.7079	-3.2889	-5.6858	-4.672	-4.8807	-4.615	-5.3016
-13.587	-11.214	-11.792	-11.891	-12.112	-12.939	-13.208	-13.238	-14.089	-12.522	-13.498	-13.4	-12.711	-14.803	-12.851	-12.135	-13.332	-12.883	-13.228	-13.107	-13.295	-12.073	-12.98	-12.94	-14.118	-12.507	-13.276	-13.593	-13.861	-11.938	-12.086	-11.906	-12.451	-12.359	-13.433	-13.666	-12.707	-12.266	-11.813	-13.135	-12.854	-12.749	-13.166	-12.134	-13.196	-11.766	-12.796	-12.954	-12.992	-14.015
-8.8702	-8.1014	-9.6737	-9.2141	-9.6372	-9.2285	-9.2859	-9.0849	-7.8296	-9.071	-9.3685	-8.2333	-8.7806	-10.16	-9.1259	-8.8693	-9.3112	-9.6402	-8.7738	-8.2369	-7.9764	-9.2699	-9.0699	-8.7144	-8.6578	-9.4071	-8.0865	-8.1586	-8.11	-9.0952	-8.0952	-8.5909	-9.8056	-7.4661	-9.0062	-8.0747	-8.6084	-8.5755	-8.8608	-9.4702	-8.0542	-8.8614	-9.6011	-8.1801	-8.053	-9.0839	-9.798	-8.1881	-7.9663	-9.5831
-1.5688	-1.7485	-2.3311	-0.53748	-1.6328	-1.6457	-2.2787	-1.945	-1.9908	-1.1097	-1.1188	-1.9313	-1.1448	-2.6252	-2.8035	-2.2287	-1.5574	-3.4253	-1.8539	-2.4037	-2.5998	-1.2578	-1.7109	-1.363	-2.2136	-2.2062	-1.8244	-0.90984	-1.4451	-1.9186	-0.71386	-1.7361	-1.7722	-1.763	-1.6178	-1.1906	-1.7271	-1.3662	-2.0475	-2.3024	-1.4058	-1.6937	-1.382	-1.1643	-0.8243	-1.3359	-1.2432	-1.2136	-1.5834	-2.1685
-1.771	-2.0949	-1.119	-2.16	-1.6776	-1.2738	-1.5541	-1.6063	-2.2196	-1.9269	-2.3206	-2.6404	-2.3006	-1.474	-1.7271	-2.0108	-3.3311	-2.7804	-2.2909	-1.6227	-3.0059	-2.4335	-1.5108	-1.6475	-1.8193	-0.98598	-1.3964	-1.6408	-2.183	-1.8645	-2.3038	-1.7387	-1.1502	-1.4935	-1.7528	-2.1838	-2.1315	-2.6976	-1.886	-1.9296	-1.4062	-0.3181	-2.3025	-0.62359	-2.0863	-1.1558	-2.1944	-1.6336	-1.9281	-1.387
-2.1485	-0.20921	-0.7801	-1.4663	-1.8203	-2.1171	-0.33063	-1.0483	-1.8327	-2.3322	-1.7947	-1.5321	-1.779	-1.9913	-0.011966	-1.8038	-1.1768	-1.0694	-0.69289	-1.6521	-1.3441	-0.91335	-1.5484	-1.3864	-1.51	-1.7148	-1.0748	-2.1942	-1.1163	-2.0084	-1.0243	-1.0723	-0.80516	-0.63184	-1.2852	-1.3832	-1.6972	-0.2268	-1.8924	-2.2002	-2.2152	-2.2197	-0.73014	-1.3215	-1.216	-1.2288	-1.4991	-0.57127	-1.7721	-2.5479
0.048452	-1.3519	0.65214	-0.47202	-0.36115	-1.139	-0.71088	-0.13413	0.042701	-1.3866	-0.94387	-1.1397	-0.40792	0.25313	0.065096	-1.4682	-0.95221	0.04169	0.34192	0.6954	-0.86433	-0.10978	0.37986	0.35424	-0.48548	0.40901	-0.36054	-0.60861	-1.474	0.44176	-0.18038	0.83143	-2.0225	0.53084	0.062997	0.063433	-0.42202	1.0554	-0.69915	-0.10454	0.27326	-0.36395	0.046516	-0.62357	-0.4177	-1.8969	-0.76188	0.03003	-0.42051	-0.061987
-3.4465	-2.8222	-3.9769	-3.3362	-3.4064	-4.0142	-3.254	-3.5721	-3.056	-2.5301	-2.9244	-3.3464	-3.2573	-2.2393	-3.5891	-3.3346	-3.4674	-2.4308	-2.3796	-3.7844	-3.1086	-4.1055	-3.9838	-4.8559	-2.0043	-3.0225	-2.895	-2.6917	-2.6494	-2.1669	-3.8785	-3.3173	-3.6736	-3.0304	-3.9624	-3.6634	-3.058	-2.6532	-3.5645	-4.0624	-3.3818	-3.2673	-3.1296	-2.4522	-4.2454	-3.6763	-4.2357	-3.3997	-2.8828	-3.3674
-4.2322	-3.8514	-2.4563	-3.832	-2.8521	-2.6584	-4.7331	-4.2326	-3.0391	-3.7737	-3.2294	-3.9626	-4.7084	-5.1318	-4.0298	-3.0364	-4.2264	-4.922	-5.0347	-2.879	-4.2887	-2.582	-4.5058	-3.9658	-4.1431	-3.7944	-3.0594	-2.8486	-4.6627	-3.9675	-3.6678	-4.2519	-4.4474	-4.1461	-3.7279	-3.4747	-3.6354	-4.0054	-3.0798	-3.278	-3.3003	-2.4083	-4.4324	-3.455	-3.4277	-3.0258	-3.9928	-4.4991	-4.9205	-3.8736
6.4586	6.6071	6.6464	6.7556	6.215	6.4283	7.0132	8.0428	6.6693	6.7909	7.1761	6.7047	6.5818	7.5808	6.7775	6.8673	5.7364	6.5778	6.9447	6.5044	7.0349	8.2446	6.0329	6.9117	6.7144	6.6016	7.237	5.8438	7.387	7.2608	5.1449	7.1681	6.9416	7.1876	7.0684	7.2571	6.8657	6.209	6.9015	6.1753	6.8001	7.3521	7.5448	6.8497	5.7271	5.2882	6.1535	6.9519	6.8641	6.348
3.0919	2.7477	3.4776	2.9223	2.4766	3.2358	2.4073	2.509	2.825	4.1533	2.7763	3.6323	3.1627	4.2401	2.088	3.9629	4.3591	3.2505	2.8671	2.679	2.062	3.0592	3.1068	2.209	2.9614	2.5426	3.0089	2.6991	3.2214	3.8428	3.6353	2.5954	1.89	3.4217	3.141	4.293	2.5003	2.8547	4.1496	3.4293	2.3161	3.398	2.6397	3.4173	3.1035	3.6244	3.0076	2.1475	2.0185	3.8038
0.38681	0.088628	-0.080736	0.70184	1.134	0.83588	1.9163	1.8837	0.87838	1.2901	0.8914	-0.69365	-0.43192	0.47467	-0.1562	-0.42	0.020546	-0.7051	0.20873	1.0037	-0.65284	-1.0507	0.089938	0.21465	1.0827	0.25478	0.06913	1.217	-0.21584	1.0469	0.25086	1.0976	0.97128	1.2868	-0.25358	0.482	0.27437	0.68751	0.33074	0.53032	0.050566	-0.067876	0.065465	-0.30618	1.0108	1.1688	-0.25656	1.7319	0.95466	-0.10713
-3.3909	-2.0672	-3.3907	-3.9515	-2.9554	-3.5379	-1.8385	-1.8428	-2.9795	-3.1064	-3.2433	-2.029	-2.8702	-3.7245	-2.5239	-1.6582	-3.101	-3.4624	-3.3253	-3.4245	-2.4673	-2.4006	-1.6267	-3.6891	-3.6238	-2.1745	-1.9969	-3.0986	-1.1613	-2.3515	-3.1774	-2.9905	-2.5808	-2.6731	-1.5239	-1.8235	-3.2744	-2.5411	-3.181	-2.0641	-3.9934	-3.2349	-2.1352	-2.9822	-1.2072	-3.43	-2.5236	-1.847	-2.3987	-2.7137
-6.9823	-6.6333	-7.0384	-6.1517	-8.0784	-6.9865	-7.1171	-7.3129	-7.7261	-7.6868	-7.9879	-8.6417	-8.112	-8.0791	-8.0761	-7.0832	-7.6489	-8.6061	-7.0149	-7.742	-7.7911	-8.1992	-8.6847	-8.4446	-7.7604	-7.9837	-8.809	-6.9596	-7.8148	-8.3588	-7.3278	-7.6231	-6.9453	-8.7831	-7.8059	-6.8565	-8.0674	-8.3957	-8.0925	-8.0749	-7.6599	-8.1492	-8.3976	-7.8159	-8.1016	-7.6652	-8.0076	-8.152	-8.0281	-8.387
-0.99656	-1.1045	-0.83441	-1.9523	-1.7995	-1.809	-1.9102	-1.0194	-1.5721	-1.7149	-2.5926	-0.66218	-0.57523	-0.53162	-1.4613	-2.0153	-1.9031	-0.9644	-1.4277	-0.80271	-1.7304	-0.78234	-2.7429	-0.99646	-1.5738	-1.6275	-1.2315	0.20544	-1.0037	-1.636	-1.0994	-1.2808	-1.3737	-1.6095	-1.4141	-1.534	-1.172	-2.1132	-1.6945	-0.87573	-0.57669	-1.8999	-1.4385	-2.2422	-0.31509	-1.4729	-0.19031	-0.68638	-2.1014	-1.7433
-12.18	-13.123	-13.05	-13.268	-13.95	-13.094	-12.603	-12.308	-13.291	-13.78	-12.042	-12.698	-14.163	-12.114	-13.258	-12.638	-12.69	-12.268	-12.332	-12.129	-13.149	-12.322	-12.679	-13.174	-12.813	-13.115	-13.403	-12.286	-13.234	-13.489	-12.384	-12.05	-12.371	-13.255	-12.64	-12.729	-12.191	-12.732	-12.718	-12.009	-13.032	-13.183	-13.491	-13.432	-12.265	-12.801	-11.583	-12.252	-12.545	-11.92
-21.108	-21.008	-21.516	-21.102	-19.956	-21.343	-20.89	-19.789	-20.262	-20.473	-22.18	-21.228	-20.697	-21.593	-20.869	-21.539	-20.623	-21.23	-19.795	-19.627	-21.375	-19.437	-20.696	-19.582	-20.651	-21.735	-20.098	-19.773	-20.3	-21.393	-20.555	-21.45	-20.483	-21.226	-21.054	-20.071	-20.003	-21.602	-21.54	-19.901	-21.161	-20.943	-21.999	-20.696	-20.928	-20.448	-19.817	-21.123	-20.17	-20.62
-8.4267	-10.239	-9.8201	-9.5158	-9.2589	-8.9076	-8.8719	-9.3687	-9.7701	-9.0931	-8.7651	-9.2781	-9.0982	-9.7832	-10.196	-9.8274	-10.32	-8.6062	-8.6948	-9.6011	-8.9203	-9.5884	-8.3434	-9.5789	-10.198	-9.0881	-9.5509	-9.9359	-9.9634	-9.4789	-8.9282	-10.004	-9.4954	-9.9329	-10.221	-9.3268	-9.3276	-9.5059	-10.327	-9.2751	-9.9818	-9.3706	-10.011	-10.755	-9.0719	-9.0841	-9.2557	-8.7093	-9.871	-9.3692
-1.5709	-2.481	-3.4675	-1.8834	-1.8959	-1.6538	-2.75	-1.7516	-2.1059	-2.4829	-4.0095	-1.1022	-0.89468	-3.8407	-2.5798	-1.4047	-2.1548	-2.2289	-2.541	-2.0958	-1.9985	-2.9223	-2.2851	-3.6393	-3.4448	-4.201	-1.6546	-2.3921	-2.1987	-3.412	-2.7705	-2.098	-3.0707	-2.6859	-2.8025	-2.6887	-1.9736	-3.6634	-2.836	-2.0342	-3.3812	-3.7062	-3.4025	-2.5301	-3.5812	-2.7671	-3.255	-2.7109	-3.6646	-2.1567
-4.8403	-4.7585	-5.0348	-4.421	-4.6871	-5.3412	-4.2253	-4.4676	-4.4269	-6.4824	-4.8688	-5.5754	-5.2705	-6.0519	-3.9345	-5.5044	-4.3737	-6.1943	-4.6358	-5.6016	-5.3257	-4.4745	-5.4246	-4.7215	-5.2821	-4.1143	-5.7299	-5.2224	-5.4991	-5.2246	-4.4901	-4.5453	-5.5555	-5.1245	-4.8707	-4.9369	-5.0616	-4.8972	-4.5362	-4.6099	-6.563	-6.665	-5.3661	-4.5624	-5.7417	-4.6464	-5.354	-4.9474	-5.1395	-5.3391
8.0559	8.5865	7.1498	8.4324	9.1591	7.1743	7.8213	7.011	8.8053	8.2339	8.6029	8.5238	6.8544	9.3245	7.7058	8.1592	7.5319	8.4506	8.3423	7.1504	7.5792	8.3666	7.3597	7.3881	7.0427	8.4816	7.4123	9.0516	7.5957	7.3945	7.7281	7.1729	8.0777	8.0653	8.9239	8.3107	7.5637	7.7683	7.9578	7.918	8.1985	7.7558	7.8559	7.5125	7.9632	8.5973	9.1803	7.3667	7.3603	7.9077
-8.8431	-8.8338	-9.1123	-8.6848	-9.0332	-7.8078	-8.1501	-8.6345	-8.2581	-8.1782	-7.5505	-10.434	-8.0563	-8.9775	-7.7029	-8.6672	-8.7034	-8.747	-8.9937	-8.9572	-8.2481	-9.2717	-8.8346	-9.7352	-9.1134	-9.441	-8.0911	-9.3585	-9.8283	-8.757	-9.6266	-9.9714	-9.4373	-8.3683	-8.3939	-8.388	-9.597	-8.563	-8.4704	-8.7885	-8.9268	-9.4404	-9.2031	-8.9724	-9.2586	-8.7909	-8.7686	-9.7998	-8.9749	-9.4972
-3.6972	-4.4616	-4.3552	-3.5217	-4.6152	-5.1752	-3.509	-3.0532	-4.8613	-3.2899	-4.8328	-4.367	-4.2061	-4.3341	-4.5785	-4.1746	-3.8836	-4.093	-3.8254	-3.8509	-5.0042	-3.4715	-3.2534	-3.4493	-3.6226	-3.7206	-4.6514	-3.0656	-3.9767	-2.6717	-3.0282	-2.6629	-3.68	-4.0947	-3.5455	-3.8155	-4.0964	-3.2271	-5.0003	-3.0796	-5.5083	-4.3385	-4.2262	-3.5479	-4.196	-4.567	-3.3588	-4.3313	-3.7483	-2.8255
5.9474	6.4283	6.6245	7.1132	6.834	6.5803	7.4188	6.5919	6.7345	7.0981	7.1776	5.7859	6.6244	7.0293	6.1492	8.5351	6.0903	5.884	6.1977	7.2939	5.8425	6.6486	6.6328	6.8281	7.8283	7.6473	7.3663	6.1326	7.1363	7.0633	6.5211	6.1739	6.0749	6.374	7.3655	6.8021	6.655	7.2694	6.3617	6.7798	6.9186	6.5218	7.8328	6.7853	6.7404	6.5445	6.0753	5.6091	6.788	6.863
-7.8747	-8.3385	-9.2168	-8.3491	-9.6231	-9.279	-8.3639	-8.2704	-8.1178	-8.6793	-9.2954	-8.4788	-9.3982	-9.0027	-8.733	-8.8561	-10.123	-8.8947	-9.8966	-8.8641	-8.9762	-8.3282	-9.0571	-9.749	-9.482	-8.6411	-9.635	-8.4919	-8.1224	-9.0921	-8.5646	-7.7339	-9.0353	-8.8363	-8.6744	-8.0805	-8.9516	-8.9469	-8.2716	-9.0778	-9.2365	-9.4174	-9.2988	-8.5883	-8.2905	-9.2437	-8.2409	-8.9929	-9.4891	-8.5416
-21.45	-20.259	-20.288	-20.619	-20.471	-20.588	-21.781	-20.784	-20.722	-21.853	-21.251	-21.821	-21.216	-20.468	-21.279	-21.302	-20.547	-22.05	-21.237	-20.406	-19.919	-20.128	-20.107	-20.086	-20.449	-20.213	-20.646	-20.106	-20.661	-20.977	-20.606	-20.786	-19.907	-21.113	-20.648	-21.129	-20.329	-20.272	-20.53	-20.828	-19.961	-20.161	-20.829	-21.911	-19.792	-21.351	-21.573	-20.141	-20.709	-21.81
1.9868	2.8904	1.5478	2.7487	1.4558	1.7411	2.7026	2.184	1.9132	2.6209	3.699	2.4007	2.8917	3.1507	2.6242	1.6579	2.8293	2.8043	3.1424	3.3831	3.5401	2.6025	2.1912	2.3784	1.4982	2.6137	2.4317	3.1805	2.2763	1.9563	1.6278	2.1175	4.5779	3.8608	3.7979	2.5596	3.6765	3.0357	2.5453	2.4407	2.4689	2.395	2.8669	3.3134	1.9721	2.2988	2.6007	1.6821	2.0035	2.3644
-2.7935	-2.8228	-3.2043	-2.7387	-2.9095	-2.7046	-2.4137	-2.3111	-2.2817	-2.3606	-3.0074	-3.8574	-2.5085	-1.9171	-3.1687	-3.1098	-3.2657	-1.2826	-1.6715	-2.7744	-2.8398	-1.7338	-3.1033	-2.7406	-2.8636	-1.9987	-2.5043	-2.2386	-3.3116	-2.5376	-1.6175	-2.8521	-2.6518	-2.9673	-2.4599	-4.5963	-2.1733	-2.599	-2.5993	-1.9549	-2.7882	-2.6242	-2.8495	-2.2994	-2.9738	-2.3276	-2.3797	-4.5817	-2.8075	-3.2041
-12.616	-11.209	-11.401	-11.555	-11.117	-10.62	-9.8397	-10.035	-10.303	-12.386	-10.658	-11.538	-12.616	-11.607	-11.081	-10.911	-11.711	-11.723	-12.24	-12.21	-10.716	-11.353	-10.813	-11.65	-11.179	-11.356	-11.315	-11.858	-11.426	-10.681	-10.711	-11.007	-11.913	-10.917	-11.684	-12.072	-11.842	-11.949	-11.738	-12.388	-10.649	-12.642	-11.61	-11.724	-10.721	-11.664	-12.106	-10.114	-10.868	-11.971
8.621	8.0793	7.7714	9.0668	8.8656	7.671	9.2717	8.2651	7.8606	8.5794	8.6144	10.046	7.9358	8.7859	8.3319	9.3652	9.0337	9.1708	9.1776	8.5757	7.0142	8.4738	9.4039	8.6316	8.4739	8.4568	9.4316	9.5782	8.4761	8.5154	9.1583	7.8139	8.1542	8.7861	9.2902	8.2101	8.5394	8.9228	7.9874	8.7884	8.4833	8.6383	7.3898	8.3968	8.0005	9.5498	9.0563	9.5984	9.1072	8.202
-2.4388	-1.1957	-3.1469	-2.0316	-2.4051	-2.4835	-2.8132	-2.2218	-1.7549	-1.7699	-2.7673	-1.8661	-2.3358	-2.1867	-2.4354	-2.2889	-2.0255	-2.6219	-2.6087	-1.4506	-2.7028	-3.1667	-2.083	-2.6542	-2.9728	-1.4338	-2.7191	-2.7698	-2.973	-2.4553	-2.6823	-1.6862	-0.80779	-1.6966	-1.8939	-2.963	-3.1748	-2.5136	-3.6795	-2.6213	-3.0579	-2.4499	-2.4272	-2.3816	-2.7935	-2.7071	-2.0467	-3.2031	-2.2657	-2.8801
1.1356	2.1308	2.0673	2.2671	0.8902	2.4014	0.84288	2.0292	1.1803	1.4893	1.3053	2.375	0.97208	1.6153	1.9135	1.8537	1.8114	2.4213	1.6538	1.1879	1.683	1.9763	1.3532	2.3161	1.2514	1.3211	1.3268	1.6231	2.9459	1.6574	1.1833	2.4027	1.0262	1.8719	0.72484	3.0671	1.6446	1.4412	1.7941	2.413	2.2947	1.4037	1.8219	1.5681	2.4368	0.76808	2.2477	0.67147	1.9209	1.9688
5.0908	4.3496	6.194	4.804	5.1674	5.6588	5.4453	6.3077	5.8943	4.6714	6.1959	5.243	6.2373	4.8877	5.2748	6.2855	6.2551	5.4687	6.2842	4.491	5.7803	5.2975	5.1672	6.4605	4.2436	5.7375	4.2514	5.1249	5.2816	4.5931	5.229	5.0066	6.4795	5.3389	4.7071	5.469	5.3677	5.8671	5.9061	5.458	6.4443	5.8601	5.8474	5.0456	5.3224	5.8086	6.7425	5.8657	6.3487	6.4523
-8.6828	-9.4373	-9.1546	-8.9926	-9.2161	-9.394	-8.9412	-8.6165	-7.8029	-9.2358	-7.6006	-8.1994	-9.1034	-9.6687	-8.1701	-9.6736	-9.37	-8.699	-8.5167	-9.0327	-8.9661	-7.7639	-8.8021	-8.9132	-9.1261	-8.3045	-9.3557	-9.5758	-9.5694	-10.338	-8.4888	-8.3761	-8.7221	-8.4636	-8.3442	-7.942	-8.5866	-8.6745	-9.4376	-9.3042	-9.0381	-9.7267	-8.0818	-9.1404	-10.192	-8.8375	-8.6618	-9.7828	-10.123	-8.6838
0.9598	0.72995	0.53186	0.37972	0.66488	0.20411	1.4153	1.6602	0.82415	0.69613	0.77582	0.86898	0.55948	1.1446	1.3379	0.31398	0.02267	0.032276	0.81662	1.0555	0.72775	2.0965	-0.16933	0.87319	2.0519	0.63102	-0.33982	2.0259	0.68392	2.2998	0.80211	1.289	1.6503	0.20325	1.317	0.6927	1.9217	0.34587	-0.050079	0.34636	0.21628	0.041574	1.6117	1.7477	1.2595	0.80537	0.17406	1.5368	3.4695	1.1448
-8.7732	-9.1645	-8.8696	-8.4725	-9.6008	-9.7986	-8.589	-8.6698	-8.7255	-9.9049	-8.2278	-9.2048	-8.3977	-9.0951	-8.9801	-8.7383	-9.3734	-8.2938	-8.7969	-8.0257	-9.8301	-8.6643	-9.1619	-8.4718	-9.1192	-9.3378	-8.5255	-9.6943	-8.9878	-9.0945	-9.8535	-9.2199	-8.3435	-9.18	-8.7092	-8.0304	-9.1243	-8.9186	-8.7721	-8.8714	-9.7003	-9.0573	-8.7795	-9.3598	-8.825	-7.766	-8.5354	-8.5347	-9.0578	-10.158
-9.6055	-9.2142	-8.638	-8.5076	-8.7749	-10.537	-7.9725	-8.8074	-8.9255	-9	-8.8792	-9.3364	-9.7408	-8.5486	-7.9002	-9.4772	-7.9037	-9.1013	-9.0765	-9.4227	-8.9856	-9.874	-8.3538	-10.066	-9.4395	-9.3734	-8.6906	-8.6496	-9.4095	-8.4779	-9.0861	-8.9949	-9.2768	-9.8768	-9.6937	-8.6402	-9.6758	-8.5984	-10.098	-8.3809	-8.7791	-9.0304	-9.8544	-8.2231	-9.0909	-8.9209	-8.1591	-9.0806	-8.725	-9.6748
0.33597	0.7417	-0.060989	-1.3028	-0.59789	0.046286	0.24192	0.45069	0.028291	0.70458	-0.24445	1.3321	0.3906	-0.47111	0.24032	-0.50094	-0.11318	0.70348	-0.0649	-0.26662	0.083816	-0.10819	-0.14458	-0.47518	0.90657	0.12085	-0.35632	-0.44376	0.32252	0.25935	0.59375	-0.56187	-0.98203	0.20174	0.5172	0.67942	-0.39319	1.0421	-0.0276	0.057771	-0.21533	0.070158	-0.34184	-0.73103	-0.037952	-0.56346	0.76692	-0.40444	0.4187	0.11665
-10.918	-11.031	-10.386	-9.6882	-10.416	-10.064	-10.874	-11.192	-9.8714	-10.156	-10.515	-10.476	-10.693	-10.641	-10.182	-12.2	-10.845	-9.7148	-10.729	-9.9576	-10.204	-10.915	-10.76	-9.9816	-9.4474	-10.499	-10.675	-10.472	-10.002	-10.576	-10.307	-10.384	-9.838	-9.9219	-11.118	-10.181	-9.4018	-10.699	-8.3473	-11.023	-8.4005	-9.8088	-9.8574	-9.3419	-9.5461	-10.326	-9.5071	-10.346	-10.365	-10.847
-4.3352	-3.807	-2.7285	-4.2002	-3.6945	-3.071	-4.4666	-3.9415	-3.6134	-2.8839	-3.7406	-3.4636	-3.5975	-4.1312	-4.5176	-4.7063	-4.0458	-4.8531	-4.504	-3.8483	-4.5614	-3.5293	-4.8425	-5.1514	-4.7011	-4.6838	-4.1964	-3.9015	-5.4406	-3.9216	-3.968	-4.7814	-4.0892	-4.6089	-5.2997	-4.1822	-4.026	-4.7427	-4.4751	-4.2342	-4.5026	-3.9485	-3.763	-4.3189	-4.9432	-3.9139	-3.8189	-4.4789	-4.3906	-4.2432
9.0212	9.4963	10.154	10.041	10.755	10.118	10.094	9.3696	8.6339	10.604	9.495	8.9496	11.545	11.358	9.6716	10.837	9.7839	9.7562	8.5942	10.537	10.93	9.7016	9.7599	9.5938	9.8855	9.2611	9.9502	9.4648	11.299	9.8668	9.7131	9.9314	10.134	9.919	9.8589	9.4132	10.34	10.317	10.008	9.8651	10.081	8.8052	10.274	9.4236	10.197	9.9156	9.2519	9.6406	9.3473	10.744
-1.1723	-0.60086	-1.1036	-0.11322	0.20012	-0.57013	0.35012	0.1839	-0.75637	-0.35194	-0.32624	-0.14975	0.14479	0.91217	0.13718	-1.0075	-0.33004	-1.2558	-0.32784	0.023029	0.011414	-0.5502	0.10914	0.37222	1.7655	-0.35387	-0.63532	0.43211	0.92008	-0.38301	0.93483	-0.1838	-0.92031	-0.36266	-0.53844	0.67639	0.14392	-0.85491	1.1932	-0.40285	-0.20653	-0.85859	-0.44118	-0.65075	0.10617	-0.46329	0.0097164	-0.74678	0.6701	-0.77712
-14.724	-15.711	-14.301	-14.592	-14.16	-14.871	-13.647	-13.946	-14.919	-14.561	-14.867	-14.171	-14.225	-14.746	-14.639	-15.107	-15.323	-14.846	-14.451	-14.19	-14.356	-15.107	-15.441	-14.822	-14.333	-14.48	-14.145	-14.993	-14.383	-15.051	-14.401	-15.337	-13.531	-14.578	-15.476	-15.441	-14.962	-13.85	-13.491	-15.093	-14.577	-14.549	-14.716	-15.581	-14.384	-14.535	-13.812	-15.549	-15.765	-16.596
5.6026	5.8393	4.2404	5.6398	4.3129	5.1082	5.3607	5.591	5.3599	4.4208	4.9335	5.3845	4.9393	4.2536	4.7891	5.1962	4.9448	5.467	5.3632	4.3859	4.7491	4.3577	4.5321	5.1005	5.2524	4.7552	4.6107	5.5344	5.8297	4.2417	5.6159	5.8817	5.422	5.2896	5.8402	5.6691	4.9951	6.0899	4.7755	6.2063	5.1991	5.8664	4.5399	5.1358	4.2414	5.2803	4.7678	5.5534	5.6548	4.9212
-22.354	-21.599	-21.837	-21.991	-22.717	-21.794	-21.933	-21.078	-22.886	-21.508	-22.247	-21.963	-21.797	-22.251	-22.358	-22.153	-23.566	-21.322	-22.025	-22.015	-22.893	-22.351	-22.168	-22	-22.014	-22.168	-22.118	-21.633	-21.938	-21.908	-22.581	-22.772	-21.441	-21.912	-22.677	-22.413	-22.862	-22.211	-21.838	-22.853	-23.056	-21.846	-23.048	-21.97	-22.161	-21.298	-22.263	-22.843	-21.987	-22.201
5.859	5.5654	5.8615	5.8016	6.3689	7.4855	7.322	6.5264	6.0499	7.2189	6.7076	6.5604	6.0109	5.0566	6.28	6.8013	6.4197	6.3657	6.5399	6.0231	5.6821	6.2789	7.2157	6.2183	6.0387	7.0083	6.2578	6.925	6.676	6.1093	7.0283	8.1292	7.2657	5.6683	5.763	7.7923	7.5232	6.7297	6.445	7.7515	7.6281	7.5808	6.6311	7.1997	6.6439	6.4386	7.1859	7.1465	6.137	7.0202
-1.8498	-0.99607	-3.2816	-1.7513	-1.2678	0.029497	-1.1264	-1.3331	-1.0255	-0.66327	-1.3307	-0.40217	-0.95968	-1.0657	-1.1762	-1.0436	-2.145	-1.5744	-1.1097	-1.573	-1.6781	-2.1364	-1.0438	-0.7106	-1.8396	-1.9322	-1.2076	-1.0362	-1.2392	-0.88408	-1.2346	-1.481	-0.42923	-1.3735	-1.628	-0.62622	-0.87358	-1.4922	-1.5174	-0.77907	-0.47669	-1.2098	-1.0698	-0.17023	-1.2851	-1.4049	-0.98495	-2.3168	-0.1256	-1.2201
-6.5315	-6.7441	-7.4835	-7.7941	-7.6634	-7.6703	-7.3511	-7.5147	-8.0397	-7.2774	-6.9189	-8.7973	-8.0822	-7.5135	-6.8311	-8.305	-8.0643	-8.4567	-7.5179	-7.0282	-8.0919	-8.0374	-6.2758	-7.8359	-7.8122	-7.0569	-8.1087	-7.6099	-7.745	-8.9115	-6.726	-7.2944	-6.9103	-6.2836	-6.6704	-8.4487	-6.7472	-8.185	-8.0883	-7.3117	-7.4933	-7.9018	-7.4076	-6.8861	-8.0143	-7.9435	-6.8491	-8.093	-9.3488	-8.1679
-3.2054	-1.9681	-2.4168	-2.0053	-2.7287	-2.3782	-1.6841	-2.6725	-1.4604	-3.3652	-2.8719	-2.2586	-2.3167	-3.2092	-2.4893	-2.2405	-1.5287	-2.1642	-1.6473	-2.9687	-2.2632	-2.6695	-1.0897	-2.4084	-1.3153	-1.9023	-2.1847	-2.5984	-2.7651	-3.0639	-2.3146	-2.7918	-3.1483	-2.5108	-2.7646	-2.9544	-3.6498	-2.7459	-3.2202	-2.1384	-2.8731	-1.662	-2.787	-0.95766	-2.5034	-2.4399	-2.1128	-2.9714	-2.4287	-1.8192
-4.951	-6.6502	-4.7194	-5.4479	-5.8782	-5.2911	-5.2173	-5.736	-5.2569	-5.9399	-6.1209	-5.6606	-5.5206	-5.2216	-6.6882	-5.4618	-5.0699	-4.8065	-4.8571	-6.2335	-4.9172	-4.1831	-4.9251	-5.9085	-5.0388	-6.0635	-5.6227	-6.0726	-5.9738	-6.8028	-5.5028	-6.3052	-6.3286	-5.5348	-5.3125	-5.3336	-6.0033	-5.9345	-6.1228	-6.1876	-6.2121	-7.3715	-5.4407	-4.6969	-4.65	-5.8383	-5.654	-5.5549	-5.4141	-4.4249
-1.6482	-0.98759	-0.84694	-1.1559	-0.47475	-0.88265	-2.1345	-1.3329	-0.97166	-1.0006	-0.82619	0.004183	0.35869	-1.1865	-1.1909	-1.0763	-0.38881	0.2166	-0.85627	-1.8985	-0.34932	-0.59956	-0.44408	0.17919	-0.84629	0.088463	-0.99723	-0.9269	-0.44123	-1.6779	-0.41317	-0.44755	-1.2604	0.1665	-1.0637	-1.0077	-1.7443	-0.62949	-1.2852	-1.4116	0.34673	-2.0563	-0.17811	-0.68161	-1.2062	-0.9444	-1.1543	-1.0131	-0.56689	-1.2008
-13.391	-12.226	-13.37	-13.081	-12.382	-13.821	-13.675	-11.904	-14.135	-12.798	-12.983	-13.798	-13.396	-12.859	-13.375	-12.447	-13.634	-14.067	-12.874	-12.363	-13.385	-13.113	-11.978	-13.698	-12.335	-14.304	-13.305	-11.665	-12.449	-12.501	-13.019	-13.236	-12.657	-12.585	-13.296	-13.102	-13.623	-12.454	-14.194	-13.389	-12	-13.48	-13.244	-11.537	-13.091	-12.492	-13.91	-13.299	-13.851	-14.206
-22.057	-22.069	-21.634	-23.298	-22.603	-22.808	-22.817	-22.217	-22.598	-22.897	-23.685	-21.96	-22.004	-22.615	-21.331	-22.853	-21.212	-21.453	-22.844	-21.453	-21.707	-22.093	-23.251	-22.536	-21.351	-21.305	-21.873	-22.483	-22.52	-21.426	-21.682	-22.519	-22.396	-22.177	-22.631	-23.025	-22.362	-22.313	-22.083	-22.528	-23.328	-22.346	-23.312	-23.287	-21.364	-22.633	-22.231	-21.233	-20.964	-22.652
-9.648	-9.2735	-9.1365	-9.9559	-9.4534	-8.6725	-9.6959	-8.3644	-8.9168	-9.8806	-8.6527	-8.7075	-9.5162	-8.8406	-8.8342	-9.7559	-8.8856	-9.2842	-9.2384	-9.4748	-8.9786	-8.8897	-9.4264	-8.9638	-10.499	-10.021	-8.8172	-9.0235	-8.7253	-8.3977	-8.516	-8.9436	-9.8671	-9.2846	-10.448	-8.4979	-9.7834	-8.0508	-8.5023	-7.7819	-8.5499	-9.2915	-8.4464	-9.8097	-8.5932	-9.8504	-7.5455	-9.0738	-9.3647	-9.2179
-2.8923	-1.7461	-3.2905	-1.727	-3.6741	-1.6991	-2.9795	-3.3523	-3.4439	-1.7876	-3.0506	-2.1931	-2.648	-2.2049	-1.076	-1.7267	-2.0451	-1.8219	-2.5738	-1.902	-1.9453	-2.08	-1.462	-3.0822	-3.2817	-3.3962	-3.1293	-2.7776	-4.4422	-2.4593	-2.1542	-1.7902	-2.8671	-1.3343	-2.2364	-3.1801	-3.5674	-3.0943	-3.3174	-3.1975	-1.6871	-2.4785	-3.1841	-2.4907	-2.8668	-2.1935	-2.5603	-1.8365	-2.5864	-2.9752
-0.85296	-1.2995	0.051257	-0.656	-0.6756	-1.0353	-1.3924	-1.3364	-1.7709	-1.7744	-1.5063	-1.3794	-1.6799	-0.42952	-1.21	-1.4335	-1.7428	-0.99108	-1.1283	-2.5769	-1.9178	-2.0359	-1.2455	-1.5223	-1.492	-2.1888	-0.96721	-0.87868	-1.8362	-1.7349	-1.4487	-1.4663	-1.7896	-2.1387	-2.3364	-0.74798	-0.51308	-1.9648	-0.82764	-1.8289	-0.42821	-0.4669	-0.43241	0.01416	-2.0984	-1.7543	-1.628	-1.1071	-1.1494	-0.441
-13.006	-13.121	-12.984	-14.195	-12.527	-13.007	-13.02	-12.829	-12.893	-13.114	-14.42	-12.632	-14.058	-11.956	-13.065	-13.84	-12.637	-12.978	-11.565	-13.725	-13.457	-13.037	-13.132	-14.168	-13.448	-13.313	-13.563	-13.583	-12.703	-14.268	-13.849	-13.22	-13.921	-13.152	-14.068	-13.936	-12.817	-12.689	-14.451	-13.756	-12.939	-14.312	-12.795	-12.186	-13.275	-14.575	-12.968	-13.175	-13.018	-12.588
-1.5048	-1.2967	-1.5401	-0.96771	-1.2721	-2.6281	-1.6719	-2.3758	-1.5304	-0.34634	-0.56256	-2.597	-1.4043	-0.028543	-0.87654	-0.1941	-1.4353	-1.6177	-1.8934	-1.6106	-1.404	-1.534	-1.8572	-1.5874	-1.0581	-0.24725	-1.1991	-2.4503	-2.0445	-0.66031	-1.6376	-0.96581	-2.234	-1.8617	-2.2561	-1.4467	-0.91024	-0.55546	-1.1725	-1.897	-1.5685	-0.75762	-1.8325	-1.8887	-2.0022	-0.84719	-0.83755	-1.2825	-1.5184	-2.1391
-14.051	-13.016	-14.319	-14.906	-13.695	-13.735	-14.41	-15.586	-14.057	-14.082	-13.916	-14.809	-13.894	-14.296	-14.3	-13.409	-14.892	-13.867	-14.418	-14.217	-13.327	-13.933	-13.121	-13.819	-15.039	-12.764	-14.514	-14.35	-14.433	-14.433	-13.431	-13.646	-13.704	-14.158	-14.359	-13.689	-14.298	-13.698	-13.738	-14.586	-13.405	-14.274	-13.843	-13.755	-13.11	-13.278	-14.141	-14.217	-14.189	-13.498
7.5988	6.0329	6.0455	6.5557	6.5547	6.6362	7.7851	6.5087	5.885	6.8334	6.8163	6.8132	6.5411	6.8247	6.3803	6.5659	6.6082	7.4263	6.4439	7.5196	6.9253	6.3473	6.9878	8.3913	6.5342	7.6117	7.4186	7.2715	6.4925	8.0596	7.3246	7.4015	6.1491	6.0902	6.9816	6.6579	6.9809	7.6729	5.7891	6.2699	6.8566	6.5091	6.4717	7.0838	6.7375	6.1685	6.3118	7.9915	6.6858	6.6367
-1.8392	-3.3203	-3.4613	-3.8153	-1.8964	-1.9301	-4.1698	-4.227	-3.3774	-2.7994	-3.9536	-3.723	-2.7684	-3.2671	-2.9785	-3.5871	-2.9193	-3.0602	-2.8857	-3.9814	-3.506	-3.6607	-2.9615	-3.781	-2.4154	-3.8681	-4.0378	-3.6103	-2.4003	-4.3801	-3.3015	-2.6591	-3.4852	-1.6348	-4.185	-3.2754	-3.567	-2.4568	-3.487	-4.3669	-2.9637	-3.8851	-3.8825	-2.5159	-3.3274	-4.5792	-2.3165	-3.666	-4.1869	-3.5551
-0.79255	-0.57021	0.30738	-0.5432	0.65529	-1.0407	0.16494	-1.5907	0.32802	0.57084	-0.84333	-0.098618	-0.033763	0.46205	-0.11741	-0.26248	-1.0613	1.1615	0.69837	0.51913	-0.22005	-1.2195	-0.78601	0.62955	-0.16723	-0.32427	-0.25372	-1.0426	-0.15121	0.75922	-0.12596	-0.10078	-1.4865	-0.53377	-0.37266	-0.07433	-0.27814	0.39229	0.70486	0.16577	-0.25479	-0.39821	-0.952	-1.5112	0.78095	0.32949	0.44695	-0.39013	0.26782	-0.073762
0.21228	1.3212	0.73837	0.17217	-0.1997	-0.19518	-0.014944	0.23984	0.0031106	0.47529	-0.38994	0.30773	0.80812	-0.86239	-0.081668	0.45224	-0.719	0.21686	-0.73665	0.44551	-0.82305	-0.17125	-0.0085053	0.3071	-0.698	-0.31963	-0.013984	0.23386	-0.14428	-0.46744	-0.52328	-0.24291	-0.0071178	-0.30846	-1.2726	-0.48985	0.43714	-0.86707	-0.26634	-0.33901	0.37378	-0.60364	-0.45318	-0.82273	-0.34577	-0.23049	-0.23042	-0.10884	0.6017	1.7646
7.1241	8.2262	7.8042	8.3153	7.5054	7.6529	7.7328	7.3433	7.5758	6.9327	7.9229	7.8441	8.1566	7.4497	8.6282	7.6153	7.1693	8.046	9.644	7.7037	8.1454	8.3135	8.8299	7.682	8.3581	8.541	8.786	8.1865	7.6024	8.2214	8.4829	7.7958	6.9413	9.162	7.9497	7.9078	7.6155	7.3126	8.2883	8.1433	7.8734	8.0926	7.7414	7.8452	6.4866	7.2212	8.1889	7.2774	7.7478	7.4563
-1.2505	-0.86335	-1.3228	-1.0829	-1.1731	-2.0924	-1.5179	-1.2828	-1.2713	-1.7037	-1.9465	-1.1719	-1.256	-1.0136	-1.259	-2.0311	-2.0845	-1.7748	-1.685	-1.1252	-2.0987	-1.2966	-1.7678	-2.4658	0.093124	-0.32874	-1.3288	-1.1013	-2.1894	-1.6751	-2.9768	-1.5655	-2.4499	-0.70968	-1.0403	-1.3405	-0.58343	0.12937	-1.0098	-1.6421	-0.94262	-1.1789	-0.1486	-0.45159	-1.672	-1.5362	-2.3505	-1.4261	-1.6998	-0.76702
8.5781	8.9609	7.8385	9.0127	8.8746	7.6841	7.6671	8.6514	8.1935	8.6522	8.9448	8.978	9.5027	8.3254	7.7839	8.9344	9.0916	9.5062	8.7623	8.8522	8.7118	8.3001	9.0612	8.5662	9.1473	8.4281	8.9012	9.1697	8.7984	8.3789	8.6759	9.3305	7.0501	9.0768	9.7978	8.4733	8.7929	9.0969	9.8126	7.4071	9.8024	9.4946	8.9765	8.6032	9.1458	7.9789	8.8251	8.356	8.3641	7.7638
-13.652	-14.162	-15.756	-14.706	-14.893	-14.85	-15.6	-14.71	-15.256	-14.577	-14.723	-14.664	-14.021	-13.347	-14.827	-14.492	-14.069	-15.007	-14.527	-14.931	-14.64	-15.335	-14.187	-13.282	-14.942	-14.964	-14.516	-14.915	-14.539	-14.375	-14.516	-14.981	-13.667	-14.175	-14.714	-14.424	-14.534	-14.56	-15.057	-13.401	-15.941	-14.32	-15.27	-15.075	-14.448	-14.947	-14.638	-13.983	-15.143	-14.645
-12.006	-11.909	-11.754	-11.646	-11.137	-12.444	-11.882	-12.355	-10.867	-11.77	-10.936	-11.605	-12.995	-12.127	-12.1	-11.718	-12.122	-11.523	-11.548	-11.596	-11.049	-11.467	-11.725	-10.927	-12.026	-12.159	-11.948	-11.404	-11.503	-11.351	-10.607	-11.237	-11.899	-11.91	-10.784	-11.479	-11.763	-11.904	-10.8	-11.044	-12.927	-11.052	-10.791	-12.382	-12.752	-12.226	-11.803	-11.93	-12.247	-12.731
0.40508	1.0689	-0.55926	0.46238	1.0758	0.34042	0.46375	-1.5416	0.64962	1.0305	0.72076	-0.64123	0.87028	-0.24189	0.25421	0.011148	0.82781	2.377	0.66974	1.5103	1.0852	0.78088	0.72865	0.15664	0.6671	-0.28595	0.81144	-0.0082743	1.4971	1.2687	-0.49687	0.58755	-0.27638	0.12033	0.10512	0.3857	0.16304	-0.050109	-0.14662	0.80082	0.3902	0.33881	0.17587	-0.72076	1.1797	0.67157	-0.37778	0.41747	0.16046	-0.049426
0.66694	1.3621	0.68546	0.34112	0.57779	1.2475	0.14031	0.21338	0.82414	-0.35944	0.65843	0.20928	-0.46125	0.60095	1.0711	0.54999	-0.22361	-0.1054	-0.64014	-0.76781	0.044794	0.5409	1.2667	0.64149	1.0859	0.15527	-0.1363	0.65606	0.45019	1.5166	0.736	0.061967	-0.14106	-0.40426	0.74546	0.22815	1.1377	0.66827	0.41671	0.71202	0.20474	1.2382	0.50122	1.6866	-0.30714	1.4514	1.1671	-0.22152	0.95434	0.55174
-14.119	-15.88	-15.46	-14.196	-14.524	-12.675	-12.97	-11.858	-14.843	-14.37	-12.912	-14.788	-13.804	-13.499	-15.003	-13.999	-13.856	-14.649	-14.869	-14.507	-14.844	-14.199	-13.382	-15.256	-13.857	-14.879	-13.526	-13.437	-13.718	-14.001	-14.392	-15.375	-12.973	-15.052	-13.909	-14.353	-13.855	-14.319	-14.524	-13.732	-14.191	-13.55	-13.385	-15.045	-14.361	-13.912	-13.321	-14.963	-13.743	-14.989
-21.594	-21.939	-21.436	-22.284	-21.915	-22.086	-21.864	-23.705	-23.196	-22.887	-21.936	-21.197	-23.374	-22.03	-23.069	-22.408	-21.294	-21.831	-22.936	-22.411	-22.992	-21.105	-21.318	-22.418	-22.402	-22.593	-22.437	-22.087	-22.232	-22.386	-21.876	-22.973	-21.136	-22.009	-21.464	-22.857	-22.22	-22.673	-21.581	-21.721	-22.309	-22.092	-21.07	-23.952	-22.049	-23.598	-23.399	-22.261	-22.657	-22.451
-6.2296	-6.3472	-6.2563	-5.3251	-6.1388	-6.4833	-6.4149	-5.6738	-5.1762	-5.5894	-6.5185	-5.4203	-5.515	-6.2039	-5.3708	-4.7544	-5.9567	-5.4923	-5.835	-5.9154	-5.5077	-5.7619	-5.0902	-5.0165	-5.7487	-5.3558	-5.3951	-6.0903	-5.5865	-5.9906	-4.9534	-5.9094	-5.632	-7.1604	-5.5121	-5.0788	-5.6303	-5.8858	-5.3553	-4.7661	-5.3439	-5.4278	-5.4199	-6.5639	-6.0153	-5.4153	-6.3362	-5.3506	-6.4483	-5.4328
-1.6757	-2.6944	-2.6109	-1.5701	-2.4919	-1.3969	-1.8769	-0.76899	-1.4517	-1.8163	-2.2018	-1.6829	-2.5841	-0.67334	-1.176	-1.5547	-2.6972	-0.98115	-1.2194	-2.264	-1.6639	-2.1845	-1.1192	-1.515	-2.3287	-2.0351	-0.72593	-1.8418	-1.5765	-1.9399	-1.1707	-1.5087	-2.2324	-2.424	-2.4418	-2.7345	-1.5329	-1.6103	-0.70273	-2.3333	-1.6788	-1.7395	-1.9401	-1.2876	-1.7266	-2.3057	-2.2109	-1.9808	-2.4418	-2.0699
-8.8137	-9.0991	-10.164	-8.3745	-10.005	-8.0591	-8.893	-9.6017	-7.5753	-8.8026	-9.6488	-9.2465	-8.5765	-8.5938	-8.2905	-9.2837	-9.0181	-9.2866	-8.6617	-10.646	-9.1154	-8.41	-9.1396	-9.1469	-9.4436	-9.0172	-8.2909	-9.2004	-9.3219	-9.5073	-9.4754	-9.5162	-9.5111	-8.8467	-6.9014	-9.2474	-9.1136	-8.8442	-9.3745	-9.0821	-9.6013	-8.6636	-9.419	-8.9044	-9.6913	-9.0028	-9.6764	-9.1286	-7.9229	-9.5744
-2.7875	-4.0519	-2.9018	-3.5871	-4.0965	-4.1751	-3.6079	-3.2618	-4.1339	-3.4573	-4.2746	-2.4568	-2.5419	-3.0182	-2.6536	-3.2906	-2.684	-1.8315	-3.016	-2.6159	-4.455	-2.5936	-3.2719	-4.6496	-2.5756	-2.9459	-3.6053	-3.2305	-3.2661	-2.8149	-2.7747	-2.6478	-3.7253	-3.5745	-3.8296	-3.419	-2.882	-2.4554	-2.9014	-3.4698	-2.7517	-3.4058	-2.3123	-2.7755	-1.8853	-2.3224	-2.6424	-4.403	-3.6323	-3.0191
-6.5166	-7.302	-7.9007	-8.0846	-8.2181	-7.8455	-6.599	-8.3889	-8.4464	-7.9884	-7.3514	-6.9765	-7.8614	-8.0302	-8.1406	-8.5078	-7.3821	-7.5469	-8.3759	-7.6692	-7.7806	-7.1749	-7.4612	-7.2556	-6.9904	-7.6687	-7.5813	-8.495	-7.6297	-8.1259	-6.8234	-7.4869	-7.6388	-6.4581	-7.2362	-7.2507	-6.7987	-7.5046	-8.0673	-7.8982	-7.2042	-7.925	-7.2339	-6.4467	-6.8719	-8.1751	-7.9042	-8.0839	-6.9437	-6.6499
-1.3702	-1.7133	-0.99742	-0.61864	-1.6219	-1.0186	-2.1246	-2.078	-0.37054	-2.4078	-0.80429	-0.55611	-1.9993	-1.3248	-0.89237	-1.408	-2.1645	-1.5503	-1.8347	-2.3357	-1.8245	-2.5642	-0.20088	-0.62835	-1.583	-2.1895	-1.807	-1.2188	-2.374	-2.1847	-0.66667	-1.3181	-1.9431	-0.80774	-1.7776	-1.2363	-2.4499	-1.6155	-1.4645	-1.4538	-1.2683	-1.8575	-1.3268	-0.76205	-1.6705	-0.88062	-0.072129	-1.9128	-0.78284	-1.4947
-2.2235	-3.0268	-1.64	-2.1135	-2.2374	-1.2925	-1.1608	-2.2628	-2.0549	-1.9177	-1.3375	-1.6413	-1.2224	-1.7571	-1.1746	-1.6127	-1.7125	-2.7707	-0.70055	-1.9862	-0.30881	-1.4069	-1.5451	-3.1777	-2.2836	-0.77698	-0.24647	-2.2709	-0.85097	-1.6962	-3.7639	-1.08	-2.1728	-1.1073	-1.0966	-1.7159	-2.1425	-2.3812	-3.476	-2.4921	-2.2683	-2.2843	-2.0268	-1.5313	-0.72883	-1.9242	-1.803	-2.8412	-0.99691	-2.2661
-6.971	-7.0658	-6.0371	-7.5975	-5.9469	-5.9189	-6.0625	-6.7241	-6.7609	-6.6012	-7.6585	-8.0181	-6.5133	-6.6835	-7.016	-5.7187	-5.9007	-6.3785	-6.3201	-6.4354	-6.4181	-7.3339	-7.0428	-6.1451	-5.4608	-6.5709	-6.6761	-7.3289	-6.6614	-6.3015	-6.4774	-6.0577	-6.9195	-4.8947	-7.3112	-6.8105	-6.4869	-5.4814	-6.0906	-6.1286	-6.3987	-6.8111	-6.2236	-5.9538	-6.2781	-6.6085	-6.4919	-5.8752	-4.8303	-7.0242
-3.1421	-3.2317	-2.0873	-4.2724	-3.4953	-2.9342	-3.232	-2.9237	-1.9855	-3.0417	-3.5215	-3.3417	-2.6173	-2.829	-2.9797	-1.6257	-2.187	-2.7431	-2.3838	-2.9422	-1.9	-3.0787	-1.906	-3.2945	-2.2668	-2.1156	-2.7335	-2.5942	-2.7983	-3.134	-3.0521	-2.546	-1.7809	-3.1008	-1.1435	-2.3464	-3.506	-2.1624	-1.8665	-3.5427	-2.7269	-1.8252	-2.0331	-2.5315	-2.9013	-3.2405	-3.2399	-1.8722	-4.4267	-2.1329
-2.6894	-3.0278	-2.6159	-1.7166	-2.7472	-3.2919	-2.9031	-2.7597	-1.6282	-2.4147	-1.2504	-1.9865	-2.3307	-2.2619	-2.7387	-3.913	-1.2772	-3.0604	-2.9399	-2.4543	-2.2685	-1.4258	-2.2171	-4.0992	-4.1857	-2.8675	-2.7745	-3.0397	-2.5067	-2.924	-2.9242	-1.6331	-1.98	-1.4891	-2.2806	-2.3654	-3.1739	-3.3376	-2.9521	-2.3127	-1.3293	-2.5605	-2.8443	-2.7601	-2.5232	-3.1235	-2.9157	-3.7076	-2.3615	-2.1484
-1.6511	-1.2996	-1.1628	-2.4661	-2.4337	-1.2535	-1.1888	-0.63193	-0.71552	-0.60165	-2.1006	-0.81539	-0.64507	-1.0026	-2.0347	-0.11473	-1.0217	-1.6734	-1.5076	-2.0828	-2.6104	-1.4398	-1.9793	-0.72916	-1.1836	-0.62681	-2.461	-1.1663	-0.5793	-0.46509	-1.6888	-1.4009	-1.2628	-1.7484	-1.8283	-0.83979	-1.4403	-0.74611	-1.1008	-0.97765	0.043157	-0.87921	-1.5675	-0.51978	-1.2162	-1.1693	-2.0873	-2.0049	-1.7062	-2.05
-4.2663	-4.5254	-3.9579	-4.0056	-4.8853	-4.1793	-4.4501	-4.7847	-3.764	-4.3993	-4.5005	-4.7995	-4.9766	-3.4651	-3.7162	-4.2244	-4.9815	-4.5947	-4.5223	-4.6252	-3.397	-5.2902	-3.7758	-5.1445	-3.9609	-4.597	-4.6116	-3.8543	-4.9984	-4.8039	-3.6075	-3.7861	-4.5654	-3.5915	-3.6313	-3.8768	-2.6255	-4.0686	-2.9043	-4.3067	-3.6439	-4.3294	-4.7993	-3.977	-2.8095	-4.2856	-5.4125	-3.6387	-3.4108	-4.5196
-3.191	-2.0518	-3.7081	-5.1728	-3.0087	-3.6054	-4.4622	-3.6951	-3.8482	-4.5694	-3.8779	-3.0309	-4.6137	-3.5479	-2.4008	-3.4374	-3.2417	-4.0838	-3.6303	-3.4223	-3.9257	-4.0471	-4.8061	-3.3021	-5.3556	-3.7909	-3.8418	-2.3811	-3.9819	-4.7451	-5.1169	-4.5029	-4.308	-4.574	-3.9617	-3.543	-4.5311	-4.2432	-2.8897	-2.9874	-4.1994	-3.3878	-3.9976	-3.8012	-4.9428	-3.9359	-2.8591	-3.7139	-4.1805	-3.1673
-5.3219	-4.186	-4.3992	-3.057	-4.5588	-3.1139	-4.6739	-3.8098	-4.6092	-4.4258	-3.976	-4.1918	-4.5419	-4.7865	-3.2591	-3.9212	-4.6692	-4.2847	-4.8283	-3.8608	-4.2239	-5.8623	-4.5223	-4.6018	-4.0046	-3.3474	-3.387	-4.4749	-3.6692	-3.7606	-4.4419	-4.7227	-2.8588	-4.029	-4.7935	-4.9565	-4.4378	-3.6978	-4.2281	-3.109	-5.0576	-4.525	-5.3214	-4.5899	-4.257	-5.51	-3.3487	-4.4466	-4.7537	-2.8275
-5.1359	-5.249	-6.6413	-4.2037	-5.5692	-4.7741	-5.7988	-6.2986	-5.0784	-5.9363	-5.1321	-5.6935	-5.126	-6.4575	-5.8557	-5.2189	-5.8988	-6.0914	-4.7298	-4.8322	-5.2768	-5.3769	-5.7451	-5.6004	-5.1363	-5.8115	-4.5374	-6.1212	-5.3657	-5.0246	-6.9291	-4.786	-4.0278	-5.5111	-5.4313	-5.8047	-4.991	-5.2898	-5.8326	-5.9606	-5.1896	-5.9186	-4.3045	-5.8926	-4.1486	-5.4333	-5.0536	-5.1302	-5.5281	-5.2215
-2.9445	-2.9697	-1.4497	-2.7922	-2.3379	-2.7061	-2.4593	-2.5557	-2.0922	-3.0568	-3.3077	-2.6513	-2.1914	-2.4928	-1.9951	-2.6971	-2.2733	-2.8374	-1.9392	-3.3635	-2.5006	-2.6371	-3.4032	-1.6999	-2.7144	-1.9453	-3.341	-3.7951	-2.363	-3.0147	-2.155	-3.1575	-2.8716	-2.3248	-2.5021	-2.1378	-2.6229	-2.1544	-2.9767	-2.3057	-2.5743	-1.707	-2.3476	-2.7486	-2.9573	-2.3059	-2.6464	-3.1464	-2.5413	-2.015
-13.176	-13.328	-12.65	-12.529	-13.524	-12.198	-13.023	-13.091	-12.675	-13.463	-13.077	-13.122	-12.297	-12.937	-12.952	-12.842	-13.815	-13.694	-12.187	-13.317	-14.002	-13.666	-13.419	-13.795	-13.483	-13.03	-14.036	-12.231	-13.862	-13.267	-13.276	-13.988	-13.415	-13.765	-12.88	-13.57	-12.723	-12.832	-13.682	-11.986	-14.069	-14.474	-12.636	-13.114	-14.224	-13.776	-11.729	-13.448	-13.592	-12.931
-13.978	-14.882	-15.981	-14.75	-14.193	-15.339	-15.148	-13.706	-15.37	-16.057	-15.189	-15.101	-14.48	-14.716	-14.752	-13.774	-15.286	-14.369	-13.897	-14.87	-14.511	-13.859	-14.55	-13.319	-14.306	-14.692	-14.323	-14.369	-14.761	-14.053	-15.082	-14.934	-15.296	-14.946	-14.613	-14.325	-14.167	-14.679	-14.854	-13.933	-14.766	-14.041	-14.453	-14.451	-13.853	-14.763	-14.499	-14.26	-15.297	-14.612
-1.3343	-1.3633	-1.0742	-1.0269	-0.9156	-1.995	-1.2952	-1.6948	-0.81088	-0.68112	-0.69432	-1.414	-0.64775	-1.8159	-1.4274	-0.91654	-1.2109	-1.8925	-0.35843	-1.9769	-2.1593	-1.5658	-1.6217	-0.032511	-1.5496	-1.263	-1.0231	-1.2964	-0.2606	-1.0155	-2.1664	-1.7271	0.050476	-1.5108	-1.5027	-0.40221	-1.3878	-2.2531	-0.23833	-2.5273	-1.5453	-1.5499	-2.0776	-2.2253	-1.6452	-0.99899	-2.132	-2.161	-1.3691	-1.5498
-2.8074	-1.0966	-0.46917	-1.7533	-1.167	-1.0139	-1.0785	-2.1548	-1.8046	-1.0693	-1.5273	-1.5223	-1.4262	-0.69742	-1.2168	-1.3131	-2.2858	-0.90954	-2.367	-1.1577	-1.6878	-1.3984	-2.8256	-1.7839	-1.5128	-1.011	-1.1097	0.27687	-2.5216	-0.84912	-1.6919	-1.4726	-2.3856	-0.34581	-2.2361	-2.9489	-0.76657	-1.163	-0.40134	-1.4204	-2.3959	-0.73225	-1.4224	-1.4126	-1.518	-1.1049	-2.0403	-2.2375	-0.74082	-0.77326
0.10178	-0.18809	1.675	-0.35702	-0.18309	0.91267	0.75118	-0.017753	0.52591	0.48582	1.0458	0.091901	1.311	1.1226	-0.056075	1.2809	0.10268	0.59091	-0.30282	0.83073	0.42056	-0.53762	0.89125	1.4473	0.13277	0.71927	0.18991	-1.0312	1.3436	0.035513	-0.22949	0.60301	1.3221	1.036	1.303	0.75177	1.0181	1.0594	-0.17893	0.32842	0.99764	0.20801	0.95928	0.32838	0.43038	0.66623	0.659	0.028012	-1.3384	0.87054
-22.41	-23.211	-22.792	-21.215	-21.692	-22.666	-22.284	-22.037	-21.818	-21.762	-22.358	-20.915	-22.331	-22.485	-21.974	-23.292	-21.836	-22.344	-22.101	-21.909	-22.644	-22.857	-22.835	-21.369	-21.951	-22.799	-22.341	-21.721	-23.226	-21.591	-22.616	-21.964	-22.25	-21.357	-22.911	-21.519	-20.913	-22.433	-22.06	-23.326	-22.451	-21.034	-21.852	-22.053	-22.967	-21.403	-22.535	-23.24	-21.883	-22.34
-4.6019	-4.9059	-4.9012	-5.6431	-4.3586	-4.7885	-4.1687	-5.9104	-4.068	-6.5139	-5.5402	-5.5553	-4.5293	-3.9488	-5.2998	-3.7441	-4.9841	-5.0051	-4.3739	-6.2889	-3.8518	-4.2253	-5.0605	-3.9976	-5.5902	-5.0351	-4.8797	-5.4609	-6.0818	-5.0709	-4.5014	-3.8074	-4.2323	-4.9186	-5.2591	-5.6372	-5.7263	-6.0343	-5.0327	-4.9264	-5.5996	-5.4261	-6.0079	-4.9091	-5.6579	-5.6669	-4.8217	-5.6106	-5.4277	-6.1668
-14.044	-13.597	-13.035	-11.738	-12.233	-13.172	-12.455	-13.008	-12.832	-12.847	-13.397	-13.553	-13.336	-13.716	-11.519	-13.146	-12.386	-13.049	-13.407	-12.73	-12.487	-13.006	-12.205	-12.938	-12.21	-13.025	-12.628	-13.375	-12.993	-12.631	-13.439	-12.785	-12.757	-12.871	-12.806	-13.572	-13.251	-11.894	-11.823	-11.916	-12.482	-12.383	-12.708	-12.509	-13.178	-13.757	-12.939	-12.01	-12.425	-13.001
-2.8398	-1.9607	-1.6342	-3.3688	-3.5358	-2.82	-1.796	-3.3009	-2.3107	-2.8684	-3.1186	-3.3495	-1.8228	-2.7529	-3.2598	-2.0033	-2.5775	-1.9109	-1.4223	-2.107	-1.6112	-3.2464	-2.4257	-3.9804	-2.4238	-2.6792	-2.9623	-3.1673	-2.0347	-2.4923	-2.4401	-1.9379	-2.598	-2.5156	-3.2934	-2.3744	-1.0193	-1.5498	-2.5779	-2.0711	-2.3182	-3.0796	-2.4591	-2.939	-2.9461	-4.4473	-2.2377	-1.9357	-3.581	-3.0963
1.8472	2.33	0.8093	1.3681	2.6342	1.9311	1.8495	2.003	2.332	0.84805	1.1008	2.7436	1.2467	2.6993	1.7031	2.3211	2.0652	1.8843	1.4214	1.8748	2.2848	1.8676	1.3719	0.85463	2.2837	1.9266	1.4992	1.5225	2.3676	1.7151	0.77602	2.9707	2.0064	2.1219	2.357	0.67189	2.1544	0.93742	2.1381	2.1535	1.1764	1.1612	2.2488	1.1693	2.8714	1.5328	2.8071	1.0354	2.5632	1.3543
0.40414	-0.042617	0.035123	0.87977	0.42523	-1.1245	-0.093596	0.51911	0.2403	0.49729	-0.17417	-1.5738	-0.40305	0.097833	-1.076	0.50625	-0.1027	1.559	-0.095279	-0.98788	-0.21169	-1.0217	-1.2187	-1.1923	-0.78093	0.67341	-0.062431	-0.74085	0.27923	0.069935	-1.2933	-0.38801	-0.67725	-1.0139	-1.2127	0.17505	-0.026882	-0.18371	-0.45317	-0.17509	0.2078	-0.77076	0.35202	-1.4417	-0.74805	0.008595	0.30802	-0.45929	-0.24911	-0.35252
-8.7167	-6.6862	-8.0548	-7.3059	-7.3864	-6.239	-7.7864	-8.5881	-7.2364	-8.1951	-8.1811	-6.8805	-6.3253	-7.6825	-6.7951	-7.3795	-7.0894	-8.0253	-7.6747	-7.2238	-7.4512	-6.6769	-8.3652	-7.6522	-7.1545	-6.3243	-6.7338	-7.2986	-8.0538	-6.7016	-7.4566	-8.2545	-8.3418	-7.955	-8.0441	-7.3589	-7.6921	-7.0839	-7.7983	-6.9768	-7.6709	-7.7134	-7.9978	-7.9176	-6.2207	-6.9265	-7.144	-8.0809	-7.4584	-8.3984
-0.93477	-2.831	-1.6325	-1.4232	-1.1858	-2.0771	0.005014	-2.081	-0.88789	-1.6064	-1.4981	-0.52914	-0.54223	-0.46911	-1.5627	-1.8246	-1.952	-2.2409	-1.2396	-1.6581	-2.152	-1.3073	-0.60005	-2.2189	-1.8801	-2.2326	-0.27841	-0.94511	-1.4197	-0.62515	-0.49697	-1.0382	-1.6275	-1.2058	-1.0832	-0.29636	-2.3285	-1.5802	-1.1457	-1.5583	-0.83229	-1.7164	-1.5706	-1.6949	-2.1472	-0.9077	-0.95739	-1.7944	-1.2271	-2.1193
-10.827	-10.015	-11.412	-11.203	-11.318	-10.999	-11.389	-10.898	-10.412	-10.19	-11.694	-10.664	-9.6232	-10.771	-10.132	-10.657	-10.958	-10.448	-11.327	-9.7527	-11.365	-10.025	-10.806	-10.912	-10.724	-10.768	-10.55	-10.801	-11.3	-9.913	-11.489	-11.543	-12.677	-11.827	-11.386	-10.82	-11.199	-10.434	-11.369	-10.902	-10.27	-11.796	-11.022	-10.619	-12.749	-11.144	-10.255	-9.807	-11.119	-11.294
2.2035	1.9379	1.449	1.133	0.95597	1.8754	1.7417	1.8426	1.8315	0.35256	1.2898	2.281	0.72385	1.178	1.3829	-0.3744	1.8387	1.8406	1.9926	1.5784	2.2231	0.45687	1.6438	1.5749	1.8527	1.5049	0.73646	2.4404	1.9448	1.1721	1.8645	1.7501	1.7779	0.9455	0.67314	1.506	1.9451	2.1891	2.1207	-0.50733	1.0946	1.6825	2.0626	1.2839	1.7049	1.1624	2.3895	1.6834	2.1765	1.7872
-5.7751	-6.3046	-5.478	-5.3847	-5.2036	-5.2044	-5.8246	-6.1387	-5.943	-5.9779	-5.575	-5.1035	-6.3103	-5.2988	-5.2679	-4.9703	-5.9217	-5.8199	-6.0651	-5.5097	-6.3319	-5.4538	-4.9653	-5.6492	-5.6223	-6.0498	-6.1751	-5.6835	-6.253	-5.0968	-5.795	-5.2844	-5.7495	-5.508	-4.4513	-6.027	-5.0243	-5.7738	-5.4296	-4.948	-5.3769	-4.9907	-5.7244	-6.5149	-5.7059	-5.4228	-5.8807	-5.0736	-6.5929	-4.9219
2.4181	3.9315	3.4919	2.399	2.8368	3.1323	3.99	2.5445	2.324	3.6302	2.9473	2.0434	3.2081	2.8996	3.9258	2.6951	4.5173	2.7809	2.978	2.3015	3.4742	1.2249	1.5939	3.9724	3.8981	3.432	3.1603	3.8224	3.2518	3.0907	3.1287	2.7228	2.4846	3.0401	2.7701	2.6495	2.8911	2.8063	3.5024	2.6502	2.9932	4.0145	3.201	1.7074	3.1291	2.6417	2.5162	3.1963	3.27	3.0715
-9.4972	-9.8501	-9.2615	-10.604	-10.305	-10.41	-9.0792	-10.3	-10.327	-9.5578	-9.9416	-10.49	-9.0168	-10.46	-10.625	-10.16	-9.8988	-11.11	-9.4619	-9.471	-9.9377	-10.309	-9.0857	-10.193	-11.166	-10.178	-9.6567	-11.239	-9.9644	-10.638	-9.8248	-10.046	-10.169	-10.854	-10.487	-9.469	-9.9843	-9.9981	-10.713	-9.8075	-11.342	-10.56	-9.3298	-10.206	-11.561	-10.443	-8.9656	-9.8726	-11.684	-9.9399
-2.3081	-3.3487	-4.2979	-3.0968	-3.141	-3.0735	-3.0735	-3.6996	-3.3945	-3.7336	-3.2267	-2.4113	-3.282	-3.7825	-3.3518	-2.652	-2.8539	-3.3152	-2.9507	-4.3238	-3.3715	-2.9601	-2.9671	-3.5302	-3.0563	-3.2734	-2.9233	-2.6331	-3.5365	-1.9671	-3.9468	-3.32	-2.8804	-2.9621	-3.97	-3.0733	-2.2806	-3.8987	-1.2141	-3.3609	-2.4457	-2.9724	-2.2001	-3.3068	-3.3008	-2.9019	-3.2959	-2.4046	-3.3096	-2.689
-5.3547	-6.1075	-6.5639	-5.0393	-6.3424	-5.9841	-4.0711	-5.3136	-5.8727	-5.0887	-5.8345	-5.8015	-5.5613	-4.4317	-6.2795	-4.9221	-5.8787	-5.2999	-4.8405	-6.1674	-5.3494	-5.6225	-5.5611	-4.9365	-5.4723	-6.9671	-6.1024	-5.3509	-6.7526	-5.5692	-4.4053	-4.8495	-4.713	-5.5049	-4.4758	-5.0071	-5.7513	-7.1484	-5.8069	-4.5164	-5.4316	-4.5116	-5.4904	-5.6407	-5.5409	-5.5313	-6.3895	-5.8344	-5.5284	-5.2194
-0.24898	0.049247	0.79566	0.40825	0.84015	-0.024159	0.6359	-0.57594	0.55447	-0.28015	-0.18007	-0.022653	-0.39823	-0.65274	0.56133	-0.45117	-0.13054	-0.27321	-0.69442	0.49628	0.39497	-1.5188	0.17584	0.39936	0.32483	-0.57756	0.44215	-0.32148	-0.30375	0.53231	0.024398	-0.22945	-1.0074	0.31013	-0.08907	-0.32079	-0.9176	-1.0202	-1.5364	0.16596	-0.3631	-0.68527	-0.20178	-0.30787	0.1225	0.025851	-0.18243	-1.1102	-0.013544	-0.72541
-1.8664	-1.9799	-1.8093	-0.97251	-2.8638	-0.91781	-3.3891	-3.3037	-3.0725	-3.1004	-3.2018	-1.8446	-3.049	-2.3793	-2.0438	-2.4222	-2.7221	-3.5962	-3.0592	-1.7766	-2.4576	-1.4495	-2.5072	-2.7142	-2.2954	-2.1487	-1.4527	-3.2732	-2.2368	-2.1495	-2.9412	-2.6294	-3.2841	-3.2732	-2.0992	-2.3219	-2.9265	-2.8341	-1.8618	-3.6209	-1.7858	-3.4867	-3.0847	-2.6646	-3.115	-1.9518	-2.917	-2.8542	-1.3222	-2.099
10.566	10.003	10.866	10.072	9.1963	9.3566	8.7543	9.6176	9.9208	8.8206	10.151	9.9724	10.419	9.1241	10.293	9.888	10.288	9.7327	9.9846	9.4053	9.2051	9.6612	8.8263	10.85	8.5469	10.044	10.375	8.8103	10.649	9.8815	8.8111	11.456	8.3629	9.6523	10.248	9.2581	9.6625	9.3384	10.009	9.7105	9.1525	9.0392	8.842	10.602	8.689	10.587	8.5461	9.9887	9.6177	9.7748
-0.76002	-1.8715	-1.3134	-0.95379	-0.44986	-1.5977	-1.5419	-1.328	-1.2922	-1.5628	-1.8258	-1.4758	-0.30025	-0.45421	-0.96904	-1.0425	-0.66898	-2.8691	-2.6977	-1.2799	-1.5151	-1.2748	-0.5571	-1.8664	-1.1707	-1.5951	-1.1798	-1.3052	-0.96145	-2.0062	-1.7781	-0.63337	-1.3036	-0.47293	-0.68252	-1.4885	-1.2741	-0.92904	-1.5654	-1.6345	-0.6755	-1.4859	-1.443	-2.14	-0.88569	-0.76406	-1.7462	-1.6182	-2.4832	-1.0501
-5.0572	-4.3766	-4.1155	-4.1711	-3.6607	-3.9104	-4.7071	-5.1638	-5.9812	-5.6748	-6.4791	-3.0585	-5.7089	-4.2286	-4.5444	-4.9572	-5.9549	-3.9024	-4.1526	-5.2154	-3.6836	-3.7385	-5.1226	-4.8211	-4.5066	-4.0235	-4.5883	-4.1857	-4.6619	-5.3407	-3.9763	-4.5547	-3.6326	-5.2178	-3.4702	-4.5977	-3.9313	-4.6775	-4.1475	-4.9311	-5.1321	-4.2582	-4.7913	-4.1688	-3.6256	-4.3312	-5.4128	-4.6421	-4.9383	-3.006
1.4042	0.37492	1.9462	2.6915	2.9994	0.14101	1.6421	1.7257	1.8806	-0.057368	1.6349	2.3575	1.2808	2.2458	2.9709	0.69751	2.2062	1.136	0.17146	1.6135	1.5204	1.5601	0.27853	2.6539	1.7678	1.7761	1.7569	1.608	0.81228	2.0976	1.6645	2.3487	2.0511	1.8673	2.0567	1.9135	1.4436	1.3131	1.5092	2.2535	2.0756	1.7608	1.4986	2.9727	2.7166	1.2803	0.80576	0.63171	1.7135	1.9066
2.7185	2.4561	2.8874	2.3384	4.3877	2.919	2.2712	2.3954	2.154	2.7099	2.0627	3.1763	2.6089	2.4468	3.483	2.2563	1.9199	3.4134	2.822	3.7434	2.8205	2.0954	1.4642	2.1967	3.4262	4.0761	3.0652	2.1533	3.6046	2.6036	2.5815	2.5514	2.4347	2.1749	4.1084	3.6946	2.8584	3.718	3.2464	3.0134	2.9671	2.6658	2.4526	3.8244	2.6422	2.7323	3.74	3.5796	2.2629	3.6646
8.2657	8.9763	6.611	7.4864	8.5056	7.9409	8.1766	8.2889	8.9479	7.5531	8.3829	9.2303	7.1218	8.4602	7.4847	7.1304	7.4586	8.5481	7.6103	6.9347	7.6733	7.6058	8.1782	8.8652	7.2601	7.7648	6.5573	8.4358	8.6303	8.6846	7.1495	8.3313	7.5308	8.0561	7.8778	6.8412	8.0699	8.0745	7.6505	8.0185	7.2728	8.6137	8.6344	8.7686	8.2398	8.5542	8.2751	7.2526	7.7124	7.6471
-2.8279	-2.152	-2.0888	-2.2397	-2.5201	-2.5269	-3.2487	-2.0981	-2.8336	-2.1426	-2.9516	-2.6542	-2.8725	-3.081	-2.8656	-3.203	-1.8	-2.9491	-2.4872	-2.8109	-2.7448	-4.0285	-3.0894	-3.9235	-2.2438	-3.2503	-2.6484	-2.8279	-3.0003	-1.7456	-3.0823	-2.8711	-3.0861	-3.1463	-3.6771	-2.9143	-2.8552	-2.1217	-2.6857	-2.7513	-2.8299	-3.4119	-2.4541	-3.1317	-2.9351	-2.7625	-2.1488	-4.0279	-2.9198	-2.3569
4.5749	4.2312	4.0755	4.4155	4.8339	3.8707	4.2913	4.0397	4.0066	5.411	5.4657	4.6261	4.1977	4.3164	3.9553	4.9637	4.5309	3.6671	5.3442	4.8359	5.4342	4.3435	4.293	4.0167	4.269	4.2265	3.2742	3.5912	4.5767	4.532	5.2351	4.1996	3.1803	3.6636	4.624	4.4577	4.3202	4.8239	3.6198	4.052	3.2493	4.6274	4.4803	4.2027	4.1648	4.9117	3.9221	4.5199	5.1934	5.4375
-10.977	-10.373	-11.371	-10.436	-10.4	-10.365	-10.273	-10.148	-10.417	-9.9952	-10.347	-10.553	-9.8045	-10.284	-9.2553	-9.1201	-10.358	-9.0192	-10.385	-8.9981	-10.435	-10.685	-10.359	-9.0181	-10.003	-9.2102	-11.343	-9.7269	-9.0001	-9.8527	-9.7308	-10.243	-10.663	-10.704	-10.441	-9.8355	-9.5752	-10.403	-9.4847	-10.658	-11.012	-10.175	-10.242	-9.7119	-11.078	-9.4761	-11.002	-9.3654	-9.402	-9.4462
-3.1814	-3.8456	-3.1319	-4.5581	-3.1668	-3.1773	-2.3684	-3.4712	-2.5755	-3.7739	-2.2909	-3.2653	-2.2138	-3.0331	-2.4536	-3.1263	-3.1918	-3.8248	-2.0834	-3.3883	-3.4643	-3.0961	-2.9266	-2.8589	-2.7645	-2.9633	-3.657	-3.8687	-3.4066	-2.7077	-3.4021	-4.2995	-2.5543	-2.4696	-3.2553	-2.4067	-3.587	-2.9018	-3.3234	-3.2105	-3.4693	-5.0001	-2.7555	-3.9489	-3.0758	-2.9918	-2.1322	-3.083	-2.4827	-2.9809
-13.12	-13.817	-12.311	-13.68	-13.418	-12.903	-12.346	-13.531	-13.03	-13.029	-13.613	-13.444	-12.978	-14.146	-14.442	-13.225	-13.661	-14.034	-13.565	-13.758	-12.922	-13.268	-13.313	-13.058	-13.697	-13.209	-13.896	-12.371	-13.088	-14.353	-12.655	-13.483	-13.101	-12.403	-12.424	-14.076	-14.732	-12.525	-13.22	-12.643	-13.285	-13.281	-12.177	-13.514	-13.484	-13.061	-13.223	-12.851	-12.514	-12.56
1.9208	0.49073	0.92725	2.6331	2.2284	2.3631	2.0785	0.50768	1.8223	2.1512	1.2904	2.4901	0.86153	1.096	2.4543	0.71093	1.2825	1.431	1.0424	1.714	1.0155	0.71463	0.34411	2.0741	0.78031	1.4988	2.4338	0.69922	1.6812	0.28783	1.2798	1.0776	1.6982	1.8048	1.9197	0.46447	1.9457	1.4215	1.065	0.9304	1.3164	1.0852	0.14198	1.3347	2.4251	1.5448	1.8881	1.2587	2.5806	0.8493
-2.7982	-2.9584	-2.149	-2.8649	-2.9628	-3.1217	-2.9041	-2.3077	-2.093	-2.4198	-2.1727	-2.2026	-2.8794	-2.3458	-2.5604	-2.0217	-2.187	-3.3115	-2.0527	-0.97203	-3.093	-2.3418	-2.2088	-3.7708	-3.5972	-2.4652	-3.049	-2.4461	-2.8171	-2.7032	-3.2372	-2.0507	-2.6351	-2.2163	-2.5761	-2.2999	-1.0401	-3.0764	-3.756	-2.6674	-3.3856	-2.9779	-3.2133	-1.5323	-3.3396	-3.0482	-2.2764	-2.717	-2.8296	-3.2812
-3.3699	-2.7409	-3.5071	-4.3376	-4.5093	-4.4492	-3.4818	-2.865	-4.3769	-2.3169	-4.732	-2.7253	-3.6896	-3.9015	-3.25	-3.9249	-3.2151	-3.0907	-3.7548	-4.4601	-3.6007	-2.5038	-4.4608	-4.39	-3.88	-4.6974	-3.6448	-3.2162	-3.0287	-4.4354	-3.5928	-3.404	-4.0563	-3.2523	-3.4594	-3.5108	-4.654	-4.4846	-3.4086	-2.7648	-4.435	-3.9079	-3.955	-4.6487	-2.2736	-4.8215	-4.8973	-3.8908	-4.4052	-3.4736
-13.091	-13.103	-12.315	-12.714	-12.187	-12.327	-13.498	-12.476	-12.698	-13.971	-12.705	-13.313	-13.376	-12.621	-12.919	-11.955	-13.568	-12.122	-12.378	-12.484	-13.639	-12.723	-12.435	-12.103	-12.163	-12.561	-13.377	-13.168	-12.101	-12.258	-12.467	-12.675	-11.602	-13.635	-12.772	-12.083	-13.297	-12.536	-13.787	-13.374	-13.299	-12.75	-12.958	-11.87	-12.574	-11.862	-13.355	-11.899	-13.22	-12.928
-12.046	-12.433	-13.443	-12.878	-11.055	-12.143	-12.234	-11.767	-12.68	-13.329	-12.002	-12.922	-12.53	-11.563	-12.133	-13.677	-13.249	-13.561	-13.439	-13.707	-13.186	-13.29	-13.056	-13.019	-13.065	-13.256	-11.926	-12.803	-11.971	-12.578	-13.752	-12.527	-12.73	-13.79	-13.473	-13.843	-12.085	-12.883	-12.398	-11.918	-12.536	-13.044	-12.461	-11.992	-12.357	-11.969	-12.703	-12.822	-11.67	-13.096
1.3942	-0.020891	-0.15827	0.16465	0.046397	0.79974	-0.53813	-0.085087	0.73552	-0.15085	-0.078908	0.081708	-1.0222	-1.1169	0.56401	0.92403	-0.18329	0.047545	-0.26361	0.86797	0.65719	-0.14614	0.87359	-1.0014	0.10981	-0.36825	-0.90312	-0.32671	0.0015062	-0.67004	0.81316	0.034317	-0.18291	-0.3828	-0.15467	1.1418	0.91957	-0.12298	1.1448	0.55402	0.19882	0.53086	0.65679	0.40375	-0.22033	0.14864	0.43696	0.038298	0.45749	0.014479
4.8128	5.0902	6.5752	5.6751	4.6695	3.5597	5.875	7.3933	6.5284	5.7543	5.6782	6.7836	6.1004	4.4486	6.238	5.6302	5.7316	5.5556	5.1574	4.743	4.3519	5.7473	5.1063	5.9029	5.537	5.8548	6.9174	5.0345	5.1294	6.3466	6.8675	5.8571	5.0776	4.5762	4.6796	5.0733	5.2083	5.8306	6.2445	6.4979	5.5933	6.1355	4.9046	5.7697	6.4865	5.1315	6.7627	6.9451	5.466	7.1641
-9.3794	-9.848	-8.706	-9.0367	-9.3661	-8.882	-8.1936	-8.1759	-9.4211	-8.8303	-9.1444	-9.1376	-8.3204	-8.9719	-8.9996	-10.453	-10.528	-9.3728	-7.9251	-9.3529	-8.8241	-9.496	-9.7224	-9.6458	-9.4319	-9.3752	-8.3501	-10.603	-9.1976	-9.0766	-8.9098	-8.9532	-7.9096	-9.1474	-9.258	-8.1209	-8.4835	-9.9404	-9.0488	-8.8759	-8.2653	-9.3529	-8.0442	-9.3313	-9.3825	-9.5903	-8.9413	-8.6625	-9.6409	-9.3796
-0.72567	0.125	-0.88761	-1.2216	0.012581	0.10302	-2.7474	-0.76559	-0.13709	-2.0337	-1.0348	-1.6892	-0.71601	-1.8636	-1.3431	0.078391	-1.2549	-0.75436	-0.78009	0.0092707	-2.3382	-1.6864	-0.63678	-1.3083	-1.303	-1.0641	0.031849	-0.76103	-0.20518	0.29135	-2.3633	-0.53653	-0.85638	-1.5806	0.61837	-0.19425	-0.65766	-0.70901	-1.4667	-0.12369	-1.6819	0.029287	-0.93159	-2.5689	-0.23178	-0.077298	-1.1001	-0.80711	-0.21682	0.25825
-13.761	-13.532	-13.92	-14.383	-14.312	-14.365	-13.844	-13.108	-12.439	-13.242	-13.231	-13.354	-13.831	-13.474	-14.025	-13.774	-12.034	-13.585	-12.054	-14.044	-13.309	-13.318	-12.085	-13.83	-12.539	-13.337	-13.492	-13.597	-13.387	-12.716	-13.323	-13.703	-12.475	-13.655	-12.391	-13.504	-13.647	-13.923	-12.946	-12.37	-12.883	-12.567	-12.8	-12.317	-14.076	-13.12	-13.583	-12.299	-13.16	-14.044
5.2228	5.5626	6.0386	6.0248	4.9176	5.7846	5.6342	5.401	5.4648	5.0795	5.8672	5.2188	5.7383	5.0381	5.4641	5.3976	4.975	5.3115	6.1789	6.1123	4.942	5.7335	5.4786	4.8893	5.9578	6.7048	5.0352	5.6184	5.2454	5.2172	5.4774	5.6783	5.5254	6.25	3.8774	5.4915	6.1969	4.2975	4.9678	5.9475	5.714	5.3927	5.5873	4.8613	6.0035	5.8521	5.4395	4.6997	5.4437	5.706
0.38106	-0.94678	-0.72191	0.063432	-0.15029	1.1015	-0.31681	0.25033	-0.27735	-0.17942	0.83535	0.73805	-0.59309	-0.42439	-0.63845	-0.89527	-0.37453	0.46646	-0.38618	0.54635	-1.4614	-0.2453	0.49815	-0.80326	-0.51867	-0.37199	0.50303	-1.0893	0.23281	-0.85544	0.16587	1.7437	-0.99623	-0.093938	0.60159	0.52564	-0.10927	-1.3752	0.07898	0.5718	0.12798	0.46762	0.16645	-0.25657	-0.13028	-0.20277	-0.75328	-0.2421	-0.073773	0.28462
-13.498	-12.116	-11.692	-11.777	-11.535	-13.725	-12.586	-12.706	-13.108	-12.265	-11.845	-13.391	-13.141	-12.583	-12.778	-13.189	-12.379	-12.606	-13.121	-12.826	-13.145	-11.903	-12.802	-13.256	-11.894	-12.79	-13.284	-12.257	-13.793	-11.286	-12.945	-13.187	-12.669	-13.37	-13.916	-11.421	-12.646	-12.161	-12.912	-13.063	-13.209	-12.703	-12.786	-12.426	-13.185	-12.925	-11.942	-12.952	-11.874	-12.836
-13.071	-13.78	-13.591	-13.688	-14.087	-14.893	-13.737	-14.851	-12.891	-13.835	-14.272	-14.339	-14.45	-13.475	-13.957	-14.398	-13.858	-13.765	-13.5	-14.645	-14.457	-14.635	-13.836	-13.829	-13.368	-13.271	-14.343	-15.518	-13.56	-13.961	-12.918	-13.554	-13.651	-14.716	-12.838	-14.669	-13.874	-14.313	-14.152	-13.255	-13.418	-13.951	-15.145	-14.487	-14.1	-14.255	-13.805	-14.568	-13.406	-13.543
-3.1131	-2.5078	-2.6376	-4.1428	-4.1313	-3.1149	-2.8723	-3.5733	-3.6812	-2.9583	-3.446	-2.7734	-3.5143	-2.6851	-3.0319	-2.7657	-3.5086	-3.3868	-4.0733	-3.153	-4.0517	-3.8182	-3.932	-3.4326	-3.0006	-3.9859	-3.4077	-3.1334	-3.0793	-3.3867	-5.1404	-3.4361	-3.9078	-2.9624	-3.6062	-2.5311	-1.9699	-3.5526	-3.6048	-2.002	-3.0875	-3.7434	-3.3146	-3.3927	-1.8995	-3.1327	-4.3341	-4.0179	-1.6905	-3.623
-4.0937	-3.1107	-2.6868	-5.1363	-3.4282	-2.8942	-3.6019	-2.9485	-4.3635	-2.8402	-3.2885	-3.1507	-2.9691	-3.5981	-3.2495	-3.8798	-3.1009	-3.5041	-4.4452	-3.0066	-3.9747	-4.9654	-3.3248	-4.8594	-3.653	-4.4125	-3.4524	-3.6366	-4.9399	-3.4356	-3.1326	-2.7386	-3.9431	-3.5977	-3.8288	-3.7735	-3.5935	-2.8795	-3.2488	-4.5451	-4.2578	-4.3446	-3.6045	-4.3129	-4.0075	-3.5342	-3.5579	-3.6796	-3.4791	-3.558
-1.9182	-1.588	-1.9903	-0.86957	-0.95349	-1.2067	-2.1868	-0.22395	-0.0051155	-1.2907	-1.4428	-2.0598	-1.863	-1.2489	-1.1819	-1.508	-1.6561	-0.60495	-1.8718	-1.2239	0.1869	-1.2152	-0.8795	-0.4641	-1.4413	-1.7035	-0.82442	-1.0809	-1.4085	-1.7865	-1.7563	-1.5252	-0.88996	-0.56884	-1.2516	-1.7465	-2.2346	-0.12708	-1.413	-1.6364	-0.86169	-1.2019	-1.0428	-1.6379	-1.9011	-1.8013	-0.54583	-1.9078	-1.2674	-0.97315
5.5761	5.5009	5.6292	5.2358	5.0606	4.7874	4.3348	4.1684	4.795	5.2398	4.8274	4.2317	4.529	4.8178	5.5093	5.1363	5.4291	4.5807	4.8272	4.974	5.7357	5.3353	4.0851	5.6913	5.9359	4.892	3.8871	4.4103	5.8055	5.3046	5.3848	4.6769	4.2618	5.5606	5.0931	4.8889	6.0118	3.1557	5.0822	4.956	4.7881	4.4859	4.5885	4.3849	6.2351	5.5888	4.9191	4.3815	4.9945	4.1002
-12.545	-14.359	-13.421	-13.416	-13.403	-13.023	-12.332	-12.536	-13.185	-11.959	-13.843	-13.495	-11.996	-12.518	-13.436	-12.608	-13.536	-12.483	-14.554	-13.103	-12.698	-15.308	-13.458	-12.548	-14.31	-12.809	-14.25	-13.992	-13.925	-12.913	-13.21	-13.187	-13.208	-12.92	-14.202	-13.321	-12.048	-13.503	-14.607	-13.56	-14.513	-12.331	-13.357	-13.498	-14.094	-13.752	-13.027	-13.187	-12.419	-13.66
2.0572	1.0515	0.74066	1.3025	1.6778	1.1798	1.9483	1.1567	-0.15554	0.62245	1.3598	1.3122	1.4246	2.1791	1.0772	1.6372	1.7808	0.3949	1.7116	0.46747	1.0501	1.8595	0.95875	0.99903	1.137	1.2415	2.1271	0.54068	0.027104	0.56507	0.29733	1.2118	2.004	1.7999	1.8366	1.045	1.2159	1.1534	0.67199	0.91207	1.5043	0.438	0.44789	1.9506	2.9095	0.39375	0.86155	1.4747	1.6465	1.6328
-13.134	-12.323	-12.45	-12.815	-12.228	-13.044	-12.329	-12.662	-12.268	-12.243	-13.303	-12.523	-12.289	-11.806	-12.991	-12.747	-12.722	-13.1	-12.126	-12.195	-12.771	-12.283	-13.334	-12.555	-12.339	-13.144	-11.966	-12.582	-12.932	-12.43	-13.371	-12.798	-13.057	-12.409	-12.277	-12.377	-13.427	-12.943	-11.873	-12.689	-12.485	-13.531	-13.117	-12.365	-12.792	-12.429	-12.955	-12.409	-12.26	-11.388
-11.354	-11.121	-10.995	-10.932	-12.2	-11.184	-11.236	-10.094	-9.9493	-10.698	-11.167	-9.1254	-11.129	-10.279	-10.775	-11.605	-10.581	-10.165	-11.675	-10.813	-11.2	-10.458	-10.879	-10.612	-11.232	-11.593	-11.175	-10.516	-10.311	-11.242	-10.081	-10.807	-12.14	-10.442	-10.492	-11.337	-10.473	-10.784	-10.927	-9.5601	-10.908	-11.771	-11.154	-10.958	-11.083	-11.608	-10.813	-10.796	-10.615	-10.467
-14.546	-13.596	-13.626	-15.025	-14.652	-14.53	-14.917	-15.124	-14.701	-13.742	-14.122	-15.961	-14.214	-14.413	-14.59	-15.451	-15.365	-13.636	-14.095	-14.002	-13.929	-13.877	-15.8	-13.743	-14.678	-15.234	-14.559	-14.008	-14.947	-15.14	-15.122	-14.437	-14.692	-14.869	-14.471	-14.71	-14.117	-14.128	-14.632	-15.139	-14.778	-14.612	-14.625	-15.127	-14.561	-13.559	-14.025	-13.998	-13.947	-15.353
0.46572	-0.62391	0.1719	0.25764	0.74123	-1.2011	0.77722	0.75727	-0.43639	0.092198	-0.22312	-0.65858	0.21632	0.47589	-0.77145	1.0891	-0.0023671	-0.18434	1.1182	-0.24461	0.80608	0.32502	0.05167	0.09876	0.42977	0.041456	0.93844	0.46413	-0.39048	-0.7338	-0.43121	0.72	-0.49028	-0.43684	0.01991	-0.16346	0.22621	1.2149	-0.99264	-0.49274	0.69665	0.71959	-0.26164	-0.49346	-0.30558	-0.63362	0.039195	-0.24873	0.78438	-0.96827
-11.84	-11.249	-11.866	-12.271	-11.473	-12.068	-11.381	-12.058	-11.056	-11.518	-11.586	-10.667	-11.449	-11.525	-11.598	-11.029	-10.476	-12.582	-11.394	-11.698	-12.177	-11.431	-12.866	-11.599	-11.468	-11.454	-11.901	-11.949	-10.511	-11.191	-11.831	-11.29	-12.343	-11.319	-10.708	-11.231	-12.063	-10.71	-11.401	-10.981	-11.411	-11.76	-11.484	-11.387	-11.838	-11.292	-11.144	-11.073	-11.753	-10.072
-12.914	-12.88	-12.581	-13.164	-12.683	-13.765	-11.672	-12.106	-12.39	-13.412	-14.025	-12.914	-13.05	-12.211	-11.105	-12.353	-13.22	-12.281	-12.958	-11.889	-12.299	-12.263	-13.181	-13.701	-11.829	-13.419	-13.04	-12.586	-12.641	-12.812	-13.049	-13.541	-12.188	-12.621	-12.433	-12.379	-12.993	-13.215	-12.434	-13.924	-12.037	-12.525	-13.48	-13.077	-13.035	-12.373	-12.737	-12.638	-13.395	-12.33
-4.037	-4.3284	-5.3681	-5.0119	-5.0878	-5.2686	-4.7173	-6.254	-5.3896	-3.7781	-4.9786	-7.0015	-5.203	-4.5731	-5.038	-5.4915	-4.8087	-4.7588	-3.3822	-4.8934	-5.2332	-4.3942	-5.5507	-5.435	-5.7056	-4.728	-5.1886	-5.2433	-4.0925	-6.2638	-5.3295	-5.3035	-5.2087	-4.3318	-5.0043	-5.123	-4.6181	-5.0132	-4.9739	-4.7325	-5.0546	-4.6099	-4.4505	-4.916	-5.5475	-5.0832	-4.8162	-4.702	-5.752	-4.8597
-11.653	-11.586	-11.332	-11.789	-12.443	-10.349	-9.9541	-11.61	-12.801	-11.907	-11.342	-11.375	-11.567	-11.826	-10.531	-11.82	-11.529	-11.629	-11.653	-12.472	-9.6319	-10.765	-12.226	-11.131	-10.279	-10.642	-11.057	-11.429	-12.215	-11.921	-11.269	-12.018	-11.615	-11.254	-11.691	-12.338	-11.325	-10.997	-10.307	-12.612	-11.807	-11.303	-11.311	-11.136	-11.445	-11.085	-10.725	-12.194	-11.96	-12.271
2.4619	0.61279	0.35043	1.5073	2.3335	1.4418	2.1726	0.7032	1.1444	0.52651	1.6944	0.3624	1.1408	1.3097	0.81815	1.662	1.1986	2.345	2.6021	0.53304	0.77954	1.0877	1.6176	2.1784	1.7099	1.8916	1.564	1.9195	0.75132	1.6778	1.9291	0.74276	1.2233	1.6089	1.7642	1.1883	2.8847	0.59886	2.4618	1.3445	1.0495	0.80524	2.1311	1.711	1.2666	2.0548	0.90083	1.0758	1.0641	0.58762
-11.858	-11.691	-10.857	-11.023	-12.465	-10.461	-12.524	-11.906	-12.134	-11.331	-11.053	-11.029	-11.551	-11.348	-11.145	-12.564	-11.717	-12.063	-11.303	-12.576	-12.422	-11.65	-11.942	-10.524	-11.322	-11.974	-11.884	-11.792	-11.698	-11.456	-12.168	-11.344	-11.979	-12.416	-11.68	-11.911	-11.49	-11.189	-11.731	-12.017	-11.598	-11.416	-11.996	-12.043	-12.477	-11.412	-12.209	-11.592	-12.233	-11.504
-4.3693	-2.3902	-3.3827	-4.3285	-2.6472	-4.6007	-4.2527	-3.4622	-2.0526	-3.7288	-3.7509	-2.6858	-2.9136	-1.5446	-3.1316	-2.9141	-3.2266	-2.353	-3.4392	-2.7188	-3.0471	-2.5181	-2.3221	-2.4911	-3.5123	-3.5397	-3.0062	-2.6747	-3.5418	-2.9428	-2.8163	-3.2794	-3.0527	-3.341	-2.803	-2.8637	-3.1726	-3.3462	-3.6471	-3.2313	-2.2187	-2.6695	-4.3008	-3.828	-3.8569	-2.6334	-3.0163	-3.8385	-3.0002	-3.375
-2.5202	-2.4777	-3.276	-2.4695	-4.0333	-3.2852	-2.4504	-4.2907	-3.1451	-3.5175	-2.3081	-4.1078	-2.56	-3.01	-3.3613	-3.5712	-3.8957	-2.9681	-4.2369	-4.6117	-3.4279	-4.1255	-2.2092	-2.9231	-3.6355	-3.4859	-3.6068	-3.8095	-2.7416	-3.2121	-3.4225	-3.897	-2.0787	-1.9517	-3.2248	-3.9779	-2.7254	-3.0118	-4.0552	-2.6282	-4.0284	-2.8238	-2.747	-1.1369	-3.2908	-3.6664	-3.8892	-2.991	-3.5891	-2.689
-0.69483	-2.2374	-1.765	-1.7655	-1.955	-0.69274	-1.3591	-1.798	-1.956	-1.6546	-2.9795	-2.0022	-1.9508	-0.7746	-1.6606	-1.1347	-1.2002	-1.8685	-1.5236	-1.9105	-1.7304	-0.63448	-1.9401	-1.6182	-1.2642	-1.0896	-1.4514	-0.71831	-2.6093	-1.6804	-0.9764	-0.54842	-1.8113	-1.4185	-0.85475	-2.8049	-1.7037	-1.9718	-2.7111	-2.5501	-0.90698	-1.8709	-2.3174	-2.7536	-0.98186	-1.8504	-1.24	-2.1579	-1.6987	-2.376
-9.417	-8.94	-8.5646	-7.8723	-8.8256	-9.1723	-8.4273	-9.305	-9.1928	-9.2316	-9.4484	-9.3448	-8.3356	-10.688	-8.9599	-9.6796	-9.1539	-8.1227	-7.778	-9.5325	-8.5745	-7.8491	-8.7519	-7.1936	-10.193	-8.5438	-9.2933	-8.5093	-9.3943	-8.9517	-8.6296	-8.0996	-8.8674	-9.1418	-10.042	-9.8089	-9.4664	-8.8376	-8.8608	-9.6383	-9.8259	-9.3587	-9.1939	-9.3789	-9.6742	-9.4718	-9.5932	-9.3295	-8.9732	-8.2358
-13.423	-13.869	-13.514	-13.288	-13.113	-13.908	-14.898	-13.242	-13.382	-13.861	-13.252	-12.972	-13.581	-13.018	-13.705	-13.436	-13.463	-13.273	-12.202	-13.593	-12.284	-12.522	-12.073	-12.511	-13.516	-13.656	-13.086	-12.51	-12.995	-13.052	-12.944	-12.774	-12.934	-13.119	-12.154	-13.208	-13.219	-12.888	-12.352	-13.582	-13.169	-13.501	-12.972	-12.586	-13.349	-12.483	-12.752	-13.275	-13.432	-12.535
-1.5023	-1.6077	-1.4634	-2.2448	-2.1657	-2.0392	-1.7849	-2.0555	-1.0642	-2.5633	-1.3024	-1.8294	-2.6994	-1.6127	-2.1422	-2.6666	-1.9732	-1.3707	-1.3516	-1.6221	-1.4227	-0.42476	-3.296	-2.4998	-2.469	-0.94215	-1.0557	-1.9357	-1.3172	-1.1677	-0.81296	-2.0985	-2.5135	-2.4099	-1.42	-1.9271	-2.9934	-1.8254	-1.5831	-1.8972	-2.0331	-2.9423	-3.1101	-2.0238	-0.54812	-1.6127	-1.1767	-0.83019	-1.6403	-1.7998
1.7263	2.3864	1.9815	0.95159	1.528	1.763	1.3561	0.39379	1.9145	1.7217	0.97074	2.2776	1.5489	2.2761	2.9021	1.7107	0.67673	0.48465	1.7687	0.99273	1.3807	1.6261	1.4964	1.8357	2.5614	1.6648	1.4165	2.3842	2.1514	1.4984	3.3502	1.048	1.4811	1.5403	2.0131	1.5459	2.0361	0.99435	1.5289	1.0072	2.834	0.85658	1.2963	1.4887	2.2606	1.5507	2.5992	2.1879	1.4819	1.2334
2.9305	1.8696	0.89708	1.501	1.5446	0.50988	1.7326	1.1783	0.90072	1.082	1.0368	2.41	0.94813	1.1433	0.63416	0.89348	1.7018	2.1075	1.5531	1.1273	2.1542	0.72764	1.942	1.274	1.8816	0.71006	1.0251	1.3403	1.7463	-0.23056	1.0067	0.36965	2.0065	1.6943	0.89486	0.55203	0.47206	1.4597	0.6985	1.1305	0.89899	1.089	-0.1854	1.2605	1.8517	0.45141	0.74021	2.1819	1.6066	1.7085
-5.8327	-6.2959	-7.1808	-5.8885	-7.0835	-5.8664	-7.3185	-5.2793	-6.3246	-6.644	-6.4787	-6.9794	-6.3905	-6.8294	-5.9002	-5.7132	-6.4407	-7.0772	-5.5396	-6.6156	-7.195	-6.928	-6.2855	-6.2949	-6.3747	-6.5051	-6.026	-6.4976	-5.6041	-6.8833	-6.9686	-7.1107	-6.4945	-5.7308	-7.0136	-6.3994	-6.0204	-5.2123	-7.4393	-7.5528	-6.8142	-6.359	-6.2979	-5.6704	-6.8491	-5.1907	-6.4943	-6.3095	-6.88	-6.1646
0.21178	-0.69827	-0.34468	0.39592	-0.17582	0.33513	0.46351	-0.87945	-1.6081	-0.16048	-0.57678	-0.54592	-0.94308	0.5873	0.36731	-0.35964	0.311	-0.92669	-1.7548	-0.60843	-0.84488	-0.3177	0.0037045	-0.14537	0.70976	0.05741	-1.5698	1.0158	-1.0564	-0.4369	-0.54534	-0.9164	-1.5276	0.7381	-1.0955	-1.6424	-1.3572	-1.9379	0.14593	0.34536	0.67641	0.91166	-0.52489	-1.4677	0.87053	0.14334	-0.40274	-0.11071	-0.30319	-0.47193
11.813	10.494	11.086	9.6786	9.7414	9.7327	9.0424	9.0662	9.8405	9.7366	9.6086	9.9639	10.148	10.484	10.644	10.003	10.428	9.303	9.0403	8.3884	10.183	10.111	10.762	10.716	9.9158	8.8744	9.5516	9.9055	9.7212	9.6176	9.5163	8.5762	9.4204	11.227	10.201	9.5634	9.8363	8.8429	10.532	10.499	8.8887	9.3932	9.1977	9.9643	10.05	10.226	9.3901	9.7097	10.501	10.339
3.0677	2.7008	1.4084	2.8896	3.9049	2.6735	2.6565	1.9804	2.808	2.9353	3.1713	1.6635	2.5647	3.1672	3.6089	2.2485	1.9401	3.2121	2.5691	2.4884	3.6051	1.597	2.2903	3.6904	2.1271	2.9476	2.388	1.8538	1.8038	1.8159	2.6878	3.4047	2.5648	2.8124	2.3614	2.9908	2.2334	3.0347	2.8688	2.7898	1.5471	4.8428	2.8769	3.6853	2.041	1.0375	1.9017	3.3108	3.0647	2.5968
-0.24002	-0.99636	0.25122	-0.26416	0.023273	-0.0042397	-0.52563	-0.0096591	-0.24475	0.66152	0.062847	-0.72417	0.12897	0.35761	-0.24548	-0.86808	0.47861	0.73208	-0.89721	-0.70738	0.27179	-0.10693	-0.79226	0.50994	0.44161	0.2728	0.41086	-1.4207	-0.32196	-0.19557	-0.13092	0.22466	0.31684	1.7575	-0.72235	-0.27963	0.47763	-0.92282	0.28545	-0.12625	-0.018294	-1.1518	-1.0096	-0.94493	-0.10815	-0.54012	-0.54162	-0.93762	0.40353	0.13987
-1.0962	-2.4284	-1.0335	-2.4804	-0.93803	-2.1494	-1.6264	-0.69192	-2.1741	-1.5992	-2.188	-1.4895	-2.4788	-1.3044	-1.6807	-1.9917	-1.7636	-2.5688	-1.6992	-1.288	-1.9154	-2.3251	-1.8514	-1.6677	-1.6063	-2.7246	-0.85253	-0.86158	-1.7848	-2.1406	-3.714	-0.75997	-2.5471	-2.464	-1.8593	-1.6049	-1.5331	-1.6425	-0.98458	-2.5395	-2.016	-1.9996	-1.3509	-1.7204	-1.656	-2.4381	-0.9418	-1.4431	-3.0946	-1.4238
8.6782	8.0859	8.4327	8.6575	7.4994	7.7141	8.2101	7.116	8.4498	7.4592	7.2334	7.3278	8.2064	8.5405	7.3246	7.8801	9.8084	8.3219	9.4114	7.0941	8.4466	7.7606	7.4288	7.4125	7.7202	6.6876	9.0017	8.0124	7.9712	8.3706	7.4667	8.9328	8.0823	6.7081	8.1805	8.5589	7.8486	7.443	7.8763	7.9011	7.9598	7.9214	7.9801	5.9097	7.6644	7.6881	7.3896	8.8804	6.9914	7.8612
-9.6554	-9.421	-10.484	-10.205	-10.424	-10.159	-9.6812	-10.73	-9.753	-10.475	-10.785	-9.5202	-10.133	-11.299	-10.316	-10.723	-11.399	-10.503	-10.752	-9.7216	-11.4	-11.007	-9.8138	-10.304	-10.802	-9.893	-10.921	-10.912	-11.408	-10.162	-9.9011	-9.9652	-10.158	-10.873	-9.3042	-10.095	-10.506	-10.852	-10.775	-11.624	-9.3821	-10.26	-9.7478	-10.618	-9.1424	-9.7341	-9.096	-9.3794	-10.749	-9.4902
-13.036	-12.699	-13.369	-12.388	-13.933	-13.861	-13.056	-12.153	-13.501	-11.724	-12.306	-13.032	-12.576	-12.867	-13.745	-12.751	-13.179	-13.657	-12.082	-12.492	-12.38	-12.637	-11.83	-12.765	-12.613	-12.46	-13.241	-12.019	-13.576	-13.185	-12.92	-14.151	-11.72	-12.701	-13.037	-12.096	-12.566	-12.265	-11.244	-11.998	-13.933	-12.285	-13.474	-12.556	-12.904	-12.494	-12.954	-12.804	-12.368	-11.635
1.3059	1.0355	0.11117	0.38883	0.69054	1.027	0.4861	0.26999	0.58722	0.024289	-0.76996	-0.41522	1.7176	-0.29064	0.6255	1.0164	-0.52515	1.2125	0.36048	0.11142	1.2647	0.32258	0.91983	0.91319	0.55938	1.634	1.0944	0.56498	1.1355	0.5385	1.3315	1.4016	1.359	1.3669	-0.38641	0.37594	1.3218	1.1171	0.40988	0.90917	0.92035	0.21285	0.73737	-0.30097	0.35307	-0.25328	1.4105	-0.052422	0.69455	0.9485
4.1924	5.0134	4.8477	4.353	3.8029	4.6279	3.2333	4.9508	3.1323	4.2267	4.3443	4.0786	4.8525	4.5185	4.1004	5.2668	5.0761	4.0878	4.224	3.9194	3.7063	5.1219	4.5443	4.5625	4.6829	4.2611	3.2956	4.1091	4.1604	5.3606	4.1649	4.4946	3.751	4.5053	4.2915	4.1209	4.4597	4.4082	3.7634	6.2158	4.3773	4.0954	4.8034	4.4359	4.0509	5.3871	3.9038	3.9526	4.2143	4.573
2.2258	2.742	3.0596	1.8719	2.5929	3.0762	2.6852	2.4119	1.7156	2.432	2.6525	1.7123	3.4532	2.2534	2.0151	2.8548	1.2638	1.7937	2.9167	2.4292	2.6163	2.1992	2.6438	2.7014	1.6852	3.4436	1.8837	1.9232	1.9814	3.0752	4.5376	1.9273	1.9279	3.9558	2.275	2.4754	2.5374	2.1259	2.9524	3.1557	2.5303	1.8313	3.8612	1.9549	1.6655	2.885	3.9029	2.6974	1.5286	2.5034
-0.19619	-1.3884	0.60047	-1.1048	-0.46011	-0.34141	1.7772	1.4449	0.66989	0.27434	0.77525	0.40924	0.43022	0.63083	-0.097508	0.42381	0.26545	0.77973	0.83077	-0.2971	0.027766	-0.64702	0.43926	-0.27219	0.20578	0.88103	-0.19179	0.19522	1.017	1.1558	1.086	0.78862	-0.19936	1.1774	-0.012299	0.095324	1.4632	-0.96192	-0.33008	1.1392	0.45923	0.50141	-0.40861	-0.1907	0.80282	1.4394	-0.37543	0.6497	0.88453	0.67218
-11.022	-11.062	-10.299	-10.214	-11.194	-10.501	-10.578	-11.706	-10.19	-11.08	-10.777	-11.446	-10.437	-10.698	-10.542	-12.13	-11.252	-9.5163	-11.808	-11.02	-10.944	-10.974	-10.768	-10.855	-10.678	-9.4793	-11.643	-10.029	-10.559	-10.861	-10.49	-10.962	-10.573	-9.1432	-11.354	-11.119	-10.762	-9.9668	-11.162	-10.515	-11.866	-11.588	-10.605	-11.285	-9.3876	-10.726	-10.774	-10.655	-11.638	-10.671
-21.63	-21.831	-21.499	-22.482	-22.188	-23.071	-22.406	-21.787	-22.151	-22.699	-21.968	-21.397	-21.253	-22.677	-22.574	-21.67	-21.909	-21.899	-23.215	-22.157	-23.508	-23.008	-23.166	-22	-22.577	-22.863	-22.265	-22.84	-21.152	-22.047	-21.631	-21.226	-22.104	-22.043	-21.74	-21.445	-21.776	-22.356	-22.069	-23.245	-23.048	-22.247	-22.234	-22.793	-21.873	-22.438	-21.742	-23.271	-22.767	-21.633
2.6184	2.6204	1.8687	4.1598	3.7876	1.7492	3.5513	2.7416	2.2481	2.2169	2.7983	2.4619	1.9524	2.791	2.5188	2.7312	1.8291	3.2381	3.4418	3.4393	2.4749	2.2942	1.9398	1.7113	2.5574	3.397	2.2304	2.7977	2.1025	2.9122	1.8791	2.7643	3.0743	1.7847	2.64	3.5405	3.2526	2.4589	2.7963	2.8786	2.8969	2.8839	3.8749	3.9573	2.4053	2.4429	2.2946	3.7088	2.2385	2.5695
-5.985	-5.1757	-4.7576	-5.8712	-5.843	-5.1668	-5.5014	-6.233	-5.585	-4.515	-5.2847	-7.4618	-5.39	-6.1408	-4.3827	-6.4404	-5.7886	-4.8435	-4.2271	-5.3084	-5.3932	-6.298	-6.2013	-5.5225	-6.4757	-5.402	-5.0285	-5.1951	-5.7836	-5.9198	-6.0012	-6.5171	-6.1076	-4.7767	-4.9295	-5.7518	-5.0003	-6.0937	-5.0954	-5.1157	-5.0294	-4.8214	-5.4054	-5.4223	-5.5728	-5.4108	-5.472	-4.5621	-4.9162	-6.9542
-3.4463	-3.148	-3.6403	-3.1518	-3	-3.5173	-4.6921	-3.9755	-4.2137	-2.6674	-2.4637	-2.8298	-4.1121	-3.6326	-3.4956	-4.1312	-3.724	-3.7461	-2.6606	-2.7295	-3.0468	-2.6431	-3.9391	-2.4347	-3.0754	-3.9801	-3.8503	-3.565	-3.7038	-4.1239	-3.3159	-3.6197	-3.6893	-4.3047	-3.444	-2.9849	-4.2381	-3.3745	-3.2152	-3.5364	-4.1959	-4.2099	-4.517	-3.3406	-3.4641	-3.4378	-2.6309	-2.7215	-3.897	-3.55
-7.515	-7.9543	-7.7297	-7.4635	-8.2598	-7.8054	-9.2726	-6.4615	-7.5716	-8.66	-7.7154	-7.2544	-7.1627	-8.2514	-7.6184	-7.8515	-7.2865	-7.0308	-8.2534	-7.1979	-6.6832	-7.1741	-7.5925	-8.5328	-6.7484	-8.0447	-7.6325	-8.4678	-6.8813	-7.2023	-6.2462	-7.1714	-5.752	-7.5885	-8.6353	-8.5011	-7.9598	-8.4838	-6.9556	-7.829	-7.6116	-6.9338	-7.6445	-7.5112	-7.5259	-7.3515	-9.3113	-7.6496	-8.1154	-7.4915
-13.745	-13.41	-12.785	-12.767	-13.304	-12.197	-12.226	-13.103	-13.254	-13.581	-12.833	-13.312	-13.148	-13.681	-13.247	-13.814	-13.591	-13.98	-11.535	-13.422	-13.988	-12.56	-14.145	-13.71	-12.902	-13.308	-13.587	-12.958	-12.216	-13.955	-14.023	-13.95	-12.627	-12.181	-14.011	-13.616	-13.404	-13.778	-12.75	-13.182	-13.706	-13.243	-13.803	-13.477	-12.381	-12.483	-12.725	-13.343	-12.122	-13.204
5.1142	5.4955	6.1397	5.5202	5.2154	5.163	5.4127	6.1367	5.5167	5.0224	6.5258	5.6842	6.6583	5.9719	6.3136	5.6443	5.0713	6.7571	5.4466	5.9862	6.2474	5.6055	6.0543	5.1759	5.6871	5.7603	5.8446	5.4658	4.4887	5.3989	7.0357	6.6717	5.5913	5.1078	4.8295	6.0476	6.393	4.951	5.5509	5.7362	4.796	6.164	5.5165	5.8205	4.4597	5.9295	5.9126	5.7068	4.9331	4.6485
-13.536	-14.533	-13.097	-13.301	-13.161	-13.971	-12.183	-13.138	-12.901	-13.012	-12.87	-13.794	-14.401	-14.02	-12.784	-13.339	-13.755	-13.38	-13.085	-13.347	-13.001	-13.189	-13.193	-13.174	-13.847	-13.795	-12.478	-13.057	-12.888	-12.841	-13.501	-12.431	-12.74	-12.21	-12.03	-12.327	-12.689	-13.874	-13.533	-13.835	-12.729	-13.529	-14.176	-13.032	-14.018	-13.227	-13.37	-12.128	-12.285	-13.852
1.2607	1.6889	1.4274	1.8528	1.8252	1.6644	0.83867	2.3529	1.9366	2.0469	1.3654	2.307	0.97671	1.1126	2.063	2.2928	2.3064	1.5842	1.5975	1.8882	1.472	2.0785	2.4398	1.0896	2.1561	0.13377	1.3562	1.3277	2.1592	0.83636	2.3945	1.4149	0.48504	0.23738	2.1542	1.9046	2.6366	2.3811	0.82423	2.7425	1.3939	0.50812	2.0426	1.6521	1.2697	2.5533	0.97842	1.6461	2.5974	2.1214
-1.8269	-3.7198	-2.3726	-2.526	-2.753	-1.558	-2.477	-2.4607	-2.6764	-1.5163	-1.6171	-1.7552	-2.2493	-2.6019	-3.0265	-2.7447	-2.9358	-2.24	-2.1931	-1.4179	-2.4632	-2.2837	-2.6355	-1.8379	-2.4003	-2.3764	-3.2709	-1.9938	-3.4955	-2.4821	-1.8426	-3.0909	-1.8359	-1.9422	-2.177	-1.5579	-2.4753	-2.2203	-2.9721	-3.162	-3.2609	-3.8463	-2.3628	-1.3813	-2.5701	-2.4046	-1.5111	-2.7276	-1.998	-0.92634
-11.179	-10.6	-11.111	-10.778	-9.9658	-9.8504	-10.831	-11.06	-11.231	-10.706	-9.0877	-11.118	-10.726	-10.689	-10.151	-10.664	-11.016	-11.203	-10.177	-11.898	-11.62	-10.262	-10.777	-11.161	-10.417	-9.8044	-10.965	-9.8361	-10.142	-10.472	-9.533	-10.744	-10.999	-10.087	-10.488	-10.742	-11.355	-10.714	-10.74	-11.861	-11.998	-11.07	-10.65	-10.808	-11.354	-11.563	-11.79	-11.021	-11.936	-9.8547
-6.0138	-6.6552	-4.5828	-5.4704	-6.0363	-7.0668	-5.5643	-5.1342	-6.7346	-6.5675	-4.4466	-5.3048	-5.8655	-6.1743	-5.5852	-5.7763	-5.8604	-5.8742	-6.0919	-5.6619	-5.4191	-6.4425	-4.9463	-5.2949	-4.3061	-5.3488	-4.7083	-5.5089	-4.9078	-5.4119	-5.6705	-5.2159	-4.4131	-6.2508	-4.6105	-5.3374	-5.0275	-7.2011	-6.2467	-6.6272	-5.752	-5.2258	-6.6345	-4.8189	-4.256	-5.8581	-5.6989	-5.9593	-5.5699	-5.582
3.8376	4.0223	3.8602	3.7995	3.6789	3.9972	4.7007	3.564	4.5625	4.0777	4.4127	3.8055	4.4495	4.2442	5.6198	4.1923	4.8852	3.9106	4.2355	4.4054	3.7128	5.0862	3.8973	3.7967	5.0836	5.2232	3.6017	5.3274	5.0219	4.2337	4.1576	4.405	4.5042	5.4274	4.2368	5.3239	4.96	3.2655	3.3709	3.1704	4.6799	4.1264	4.9249	5.3045	5.3645	5.013	5.3475	4.8845	4.6381	4.55
-22.331	-22.971	-22.868	-22.486	-21.657	-21.487	-22.909	-23.467	-21.781	-22.156	-21.749	-22.982	-21.135	-21.315	-22.886	-21.827	-23.018	-22.704	-21.759	-22.174	-22.341	-21.893	-22.549	-21.372	-21.997	-22.443	-21.67	-22.168	-22.041	-21.71	-23.112	-22.114	-20.69	-22.906	-21.203	-21.97	-22.694	-22.383	-22.183	-21.723	-22.481	-22.073	-20.661	-23.066	-21.989	-22.806	-22.64	-21.822	-21.897	-21.368
-12.558	-12.511	-11.335	-11.033	-12.364	-10.602	-11.503	-11.922	-11.152	-12.119	-11.503	-11.717	-11.673	-12.333	-10.95	-12.896	-11.49	-11.828	-11.074	-10.088	-11.153	-11.655	-12.287	-11.047	-11.654	-11.445	-11.863	-11.328	-11.834	-11.376	-12.427	-11.346	-12.279	-12.109	-12.052	-11.949	-10.974	-12.574	-11.724	-12.032	-10.689	-10.51	-12.41	-12.418	-11.703	-12.313	-11.62	-10.885	-11.253	-11.324
-0.64917	-1.9183	-0.6402	-0.81692	-1.3637	-0.1742	-1.376	-0.64615	-0.30586	-1.6908	-0.47597	0.0013559	-0.63432	-1.2439	-1.2066	-0.59002	-1.2294	-0.99897	-0.98592	-0.20843	-1.8564	-0.45549	-1.2345	-1.2022	-2.2529	-0.93777	-0.92743	-2.7841	-2.7532	-0.86839	-1.0151	-1.8847	-1.7598	-1.2646	-0.94971	-0.60516	-0.0019699	-0.89599	-1.8809	-0.77997	-0.39266	-1.715	-0.61977	-1.5932	-0.76962	-0.76748	-0.80599	-2.035	-1.8344	-1.7212
-2.7993	-1.7967	-2.1299	-1.4374	-3.0848	-1.4852	-1.6579	-0.68739	-1.7385	-2.8076	-1.1742	-1.4121	-0.97958	-1.0988	-1.9816	-2.8503	-1.9294	-2.2293	-2.0115	-1.7228	-1.2219	-1.7745	-1.4203	0.3042	-2.0856	-1.9945	-1.871	-1.4183	-2.4117	-2.6539	-1.1176	-1.3536	-2.1105	-1.8707	-1.3386	-0.81538	-0.92781	-1.0298	-0.95461	-2.0333	-0.56136	-2.2757	-2.1488	-2.4546	-2.9184	-2.1946	-2.377	-1.8438	-2.3318	-1.2248
-1.9979	-4.0344	-2.6285	-3.2909	-2.6962	-4.0071	-3.2895	-2.3172	-1.6644	-3.2097	-2.4948	-2.1494	-2.8636	-2.4317	-2.3738	-2.0018	-3.0826	-1.9219	-2.9928	-3.2428	-3.1228	-2.9905	-2.1377	-1.5862	-1.7767	-2.3286	-3.5621	-2.3482	-1.8744	-2.2119	-1.0426	-2.4835	-2.53	-3.1892	-2.6535	-2.7868	-2.7963	-2.0181	-2.9552	-2.2966	-2.1054	-2.4958	-3.6173	-2.1825	-3.1542	-2.9124	-2.6106	-1.919	-1.8781	-3.2701
-6.95	-8.2416	-7.2644	-8.1425	-7.4773	-7.5243	-8.3783	-8.2044	-6.7291	-7.7489	-6.9016	-7.1958	-6.8729	-7.877	-7.9602	-6.6121	-7.7287	-7.5927	-6.8813	-7.9468	-7.3199	-7.3074	-7.0864	-7.7472	-8.5878	-7.3547	-8.3134	-7.8591	-8.0194	-8.2192	-6.8656	-8.699	-8.101	-7.924	-7.5745	-7.2138	-7.8067	-7.3311	-7.0658	-7.9818	-6.95	-7.8214	-7.1912	-8.0381	-8.1741	-8.0192	-7.41	-7.0436	-7.1315	-8.3662
-13.253	-12.375	-12.775	-12.804	-13.172	-12.9	-12.213	-11.769	-14.527	-12.779	-11.532	-11.594	-13.494	-11.903	-13.365	-12.73	-12.043	-12.938	-13.365	-13.875	-12.958	-13.439	-13.274	-14.115	-12.513	-12.553	-13.54	-12.218	-12.667	-12.008	-12.554	-12.655	-13.033	-13.188	-12.48	-11.205	-12.715	-12.093	-13.068	-12.462	-13.357	-13.048	-12.227	-12.59	-13.203	-13.855	-12.734	-11.951	-13.093	-12.198
-21.426	-21.726	-19.66	-21.805	-20.896	-19.747	-21.093	-19.532	-21.034	-21.516	-21.027	-20.826	-20.596	-19.928	-20.263	-20.427	-19.802	-21.864	-20.25	-20.978	-21.333	-19.51	-20.957	-21.304	-20.859	-20.983	-20.796	-21.036	-20.785	-20.535	-21.329	-20.096	-20.115	-20.307	-21.551	-21.117	-21.574	-22.076	-20.91	-20.864	-21.849	-20.729	-21.093	-20.658	-20.159	-20.624	-20.763	-20.825	-19.562	-21.081
-2.8327	-3.1668	-2.5298	-3.5105	-2.9729	-2.1588	-4.1837	-2.4269	-2.349	-3.0567	-2.8125	-3.8969	-2.244	-3.3897	-2.8766	-2.7564	-1.2421	-1.9396	-3.8865	-3.4829	-2.46	-2.3981	-2.1165	-2.024	-2.3506	-2.9106	-2.8658	-1.9234	-3.0699	-3.4552	-2.3285	-2.8732	-3.3143	-2.4785	-2.7093	-3.4421	-1.4473	-2.2441	-2.4242	-3.3619	-2.7113	-2.8182	-1.8733	-2.2557	-1.7542	-3.007	-3.1298	-2.1748	-3.1835	-3.0161
-6.5031	-4.9332	-4.8877	-6.1601	-6.0084	-5.7512	-5.4105	-5.4084	-4.7528	-7.0907	-5.3302	-5.0092	-5.6874	-3.6419	-4.6782	-4.5758	-6.6165	-5.4994	-6.2919	-5.5139	-4.7216	-6.0248	-6.8581	-5.0661	-5.5445	-5.8915	-6.254	-6.3881	-6.2468	-5.2521	-5.6176	-6.1518	-6.3041	-6.0092	-5.3796	-6.3426	-5.2351	-6.0397	-6.3381	-6.2382	-6.0005	-5.2856	-5.7663	-5.3055	-5.3024	-5.9672	-5.6818	-5.7947	-6.2768	-6.0399
-11.813	-11.981	-11.868	-10.871	-10.99	-11.348	-12.119	-10.64	-12.117	-10.8	-11.575	-11.173	-12.959	-11.86	-12.076	-10.87	-11.573	-10.662	-11.519	-11.968	-12.082	-12.373	-10.687	-11.84	-11.955	-11.553	-11.168	-11.918	-10.575	-10.848	-11.246	-10.563	-11.571	-11.493	-11.554	-9.7972	-11.237	-11.572	-11.552	-11.528	-12.574	-12.845	-11.028	-11.769	-10.729	-11.227	-10.954	-11.45	-10.722	-10.946
-1.4517	-1.6351	-0.92173	-0.34802	-1.0564	-1.588	-1.6601	-2.7627	-1.5407	-0.83738	-1.3282	-1.7362	-2.1868	-1.534	-1.9791	-1.7532	-1.5019	-0.97083	-0.38611	-0.5342	-0.9785	-1.2666	-0.45835	-0.56135	-1.3224	-1.9917	-0.96817	-2.3482	-1.8919	-0.96856	-1.8395	-1.4593	-1.6523	-1.7481	-1.9727	-1.6405	-1.215	-1.0705	-1.6196	-1.9929	-2.0152	-1.2714	-0.88217	-1.0614	-1.3727	-1.8448	-1.5119	-0.20672	-1.9324	-2.0218
-8.808	-9.5945	-7.8563	-9.9317	-8.9932	-10.04	-9.5658	-10.392	-10.874	-8.9002	-8.8657	-9.491	-9.2577	-9.6953	-9.5668	-8.6936	-9.6696	-8.81	-9.3419	-9.5145	-8.3791	-9.7528	-9.1882	-9.0554	-9.1292	-8.8102	-10.056	-9.633	-9.1593	-9.5086	-8.95	-8.8451	-8.8945	-10.177	-8.5921	-8.9501	-9.7411	-9.5043	-9.1255	-10.102	-9.0941	-8.2678	-9.769	-8.9389	-9.1713	-9.5186	-8.6054	-9.8359	-9.4647	-8.3401
-1.5483	-2.6422	-2.4538	-1.9407	-2.6299	-2.3162	-2.7131	-2.3608	-3.0986	-2.9788	-2.5171	-1.5438	-2.6148	-2.5837	-2.5453	-3.1873	-2.8891	-3.2717	-2.4872	-3.2973	-2.148	-1.383	-2.0063	-3.1021	-3.6702	-2.4011	-2.7202	-2.2509	-1.8672	-2.4704	-1.5094	-4.0086	-2.6059	-2.0655	-2.4121	-2.6742	-2.5686	-3.6791	-2.4282	-2.7205	-3.2343	-2.535	-1.8836	-1.9838	-2.3878	-2.4738	-1.5457	-1.8785	-2.4691	-1.9612
-1.4042	-2.3144	-1.4298	-2.062	-1.5003	-1.9966	-0.36474	-1.4174	-1.8279	-0.97165	-2.9876	-0.34885	-2.2636	-1.7709	-1.5457	-2.4295	-2.577	-2.2789	-0.62916	-1.3645	-2.4075	-1.674	-1.3056	-1.9714	-2.1846	-1.7308	-2.0464	-1.6442	-2.5537	-1.6073	-2.0071	-1.3151	-2.1607	-1.5833	-0.89995	-1.631	-3.6908	-1.4175	-1.891	-0.7326	-1.5253	-1.7669	-0.90872	-0.86541	-2.5045	-1.8436	-2.7201	-1.473	-1.9274	-1.2724
-13.818	-12.188	-13	-12.61	-11.582	-13.057	-12.805	-12.94	-13.187	-11.858	-12.552	-12.934	-13.21	-13.274	-11.868	-13.571	-12.49	-13.333	-12.428	-12.095	-12.885	-13.03	-13.081	-12.619	-13.555	-12.895	-11.708	-12.001	-11.922	-13.246	-13.191	-12.841	-13.058	-12.156	-12.889	-12.728	-12.743	-12.306	-13.185	-13.477	-11.916	-11.809	-14.118	-12.023	-13.046	-13.391	-12.265	-12.457	-12.513	-12.513
6.5996	5.3061	5.7654	7.2599	6.3505	6.5201	7.1997	7.1595	6.6348	5.6696	6.0395	7.04	6.3949	7.3324	7.1656	5.9976	7.6121	7.7556	7.8424	6.3418	7.2575	7.5986	8.0725	7.2614	6.7766	7.7449	6.1508	6.7099	6.8276	6.1273	6.6523	6.9125	5.6599	7.2919	6.1215	7.6401	7.1324	6.7134	7.612	7.0763	6.9821	6.1749	6.7663	6.4699	6.083	7.1696	7.1898	6.5224	8.2142	6.753
-1.4402	-1.9644	-1.2754	-0.36037	-0.65379	-1.8581	-1.9203	-1.6774	-1.5106	-1.3065	-0.66461	-2.6608	-2.1379	-1.2857	-0.25152	-1.6831	-1.0003	-1.009	-0.89794	-1.0135	-1.3708	-2.1335	-0.93779	-0.77438	-1.7811	-1.5811	-1.2581	-2.087	-2.4932	-1.5679	-2.7696	-1.7856	-0.79056	-2.0497	-2.0311	-1.8083	-0.55643	-1.9346	-0.98637	-0.92442	-0.86138	-2.0528	-0.54636	-1.8552	-0.38209	-1.1358	-2.3495	-1.5052	-1.5213	-1.7396
1.8177	2.1167	0.75614	2.3499	1.1048	1.9998	1.4855	2.2754	1.6471	2.6067	0.59299	2.4732	2.3854	1.7771	1.0438	1.2817	1.7096	1.3939	1.1942	2.829	2.5595	0.81538	1.5258	0.94959	2.0523	1.5121	1.9932	1.6232	0.90916	2.029	2.1569	1.5202	2.166	2.1521	2.4958	0.18379	1.57	1.3638	2.7804	2.2276	1.1819	2.0324	2.1416	1.996	1.1453	2.7318	2.188	1.8602	1.5173	3.0787
-0.70237	-1.9232	-1.9418	-1.3856	-1.1576	-0.95757	-1.3926	-2.71	-0.67659	-2.5246	-1.5083	-2.4472	-1.4483	-1.633	-1.1795	-1.5662	-1.1375	-1.8009	-1.8267	-1.8092	-0.95064	-2.0822	-1.2984	-1.293	-0.67083	-1.5329	-1.5125	-0.56219	-0.90719	-0.69188	-1.4888	-1.5564	-1.1712	-1.7022	-1.3887	-0.6335	-0.78175	-1.6271	-1.6122	-1.0282	-1.0462	-1.6982	-2.2499	-1.2125	-2.8169	-1.3869	-1.4792	-1.9388	-0.37943	-1.6944
-0.29211	-0.0082251	-0.50187	0.40664	0.3969	0.65717	0.25563	0.924	0.23776	-0.4898	0.42193	0.0042918	-1.2571	-0.4298	-0.3733	0.03814	0.17856	-0.73989	0.45263	1.3288	-0.19447	0.59304	-0.71595	-0.64716	0.69733	-0.35047	-0.65252	0.56449	0.56706	-0.017582	0.38137	-0.39034	-0.43409	0.21023	-0.17109	-1.1309	0.37619	0.32366	-0.71852	-1.09	-0.77608	0.10745	0.75542	-0.82315	0.12667	-0.62998	-0.1677	-0.49565	-0.21217	-0.61153
-2.5912	-3.192	-1.7023	-2.493	-2.9695	-2.947	-2.1665	-3.6485	-3.289	-2.7523	-2.266	-2.7796	-3.0359	-2.309	-2.9922	-3.2338	-2.1475	-2.0874	-1.8497	-2.5347	-2.1959	-2.6309	-1.3045	-2.7167	-3.0854	-3.062	-2.9341	-3.2682	-2.8519	-2.6756	-1.9231	-1.902	-2.9787	-2.8165	-1.5442	-2.8011	-2.5701	-2.9047	-1.8811	-3.4081	-2.67	-2.2444	-1.9506	-3.6845	-2.5025	-2.3927	-2.7359	-2.3713	-2.121	-2.5449
-4.2591	-3.9307	-4.3338	-4.7812	-3.1823	-3.995	-5.8155	-4.9574	-4.8358	-4.6688	-3.729	-3.5134	-4.9453	-4.7033	-4.9532	-3.6406	-4.2078	-4.1609	-4.6318	-4.5169	-4.4181	-4.5903	-3.7726	-4.5879	-3.641	-5.2776	-3.3055	-4.7532	-3.8625	-3.2231	-5.231	-3.7872	-5.0124	-3.8854	-4.5713	-4.2332	-4.8664	-3.0345	-4.3676	-5.0277	-4.1324	-3.4614	-3.3867	-3.8642	-3.9277	-4.013	-3.9736	-3.8923	-4.844	-4.3469
-4.1262	-3.4171	-4.1458	-4.643	-4.4136	-3.8943	-4.4974	-4.5351	-4.4682	-4.4798	-4.8355	-4.803	-3.8442	-5.2209	-3.6981	-5.0567	-4.3629	-4.5511	-4.3674	-3.9294	-4.44	-3.6985	-3.9205	-3.639	-4.001	-3.7024	-5.2816	-3.9269	-4.5233	-4.1165	-3.9824	-5.6593	-4.4081	-4.4912	-3.3385	-3.265	-3.1465	-5.023	-3.2885	-4.5864	-3.7054	-4.8324	-4.7535	-3.4162	-4.01	-5.1202	-4.4721	-4.7718	-5.5171	-4.3513
-14.101	-14.093	-12.99	-13.798	-13.659	-14.278	-12.637	-14.115	-13.61	-14.3	-13.638	-14.767	-14.212	-12.747	-13.681	-13.982	-14.449	-13.542	-13.078	-14.214	-13.92	-12.979	-14.012	-13.821	-14.556	-14.195	-13.911	-14.364	-13.891	-13.876	-13.539	-13.034	-13.911	-13.89	-13.438	-13.014	-13.988	-14.709	-12.908	-13.995	-14.027	-14.385	-14.637	-13.283	-15.566	-14.817	-14.331	-13.832	-13.328	-13.747
-22.858	-22.342	-21.982	-23.093	-21.836	-22.509	-21.395	-21.839	-22.952	-22.019	-21.389	-22.483	-22.106	-21.599	-22.55	-22.411	-21.071	-22.137	-23.444	-22.312	-22.277	-21.034	-22.063	-22.267	-21.317	-23.277	-21.907	-22.639	-22.444	-22.312	-22.169	-22.004	-22.632	-22.237	-21.911	-22.832	-22.247	-21.48	-22.522	-22.511	-22.591	-21.652	-21.563	-22.536	-22.138	-21.753	-22.004	-23.417	-22.822	-22.102
-1.4905	-2.0559	-1.8637	-2.5964	-2.1072	-2.1993	-2.4008	-2.9147	-3.1165	-1.6737	-2.607	-2.1789	-2.2091	-1.7593	-2.0798	-3.565	-2.8446	-2.0913	-1.8043	-2.3519	-2.1254	-2.818	-2.9998	-2.4507	-2.4696	-3.3302	-2.9763	-1.7082	-2.8131	-3.3526	-3.8952	-2.4376	-3.2608	-2.0588	-3.5775	-2.4527	-1.6758	-2.2095	-2.7899	-3.9425	-1.9956	-2.51	-3.0521	-1.7235	-2.2684	-2.4383	-2.503	-2.7086	-1.7854	-2.9227
1.5428	1.7258	0.35559	1.8578	2.1739	0.83011	0.47498	0.43878	1.5401	2.4706	2.6075	1.3515	0.63036	1.303	1.2504	1.2337	1.4929	1.9274	2.1088	2.6053	1.8426	2.5032	1.6386	0.84788	1.0728	2.0892	2.2809	2.4882	2.4932	1.3827	2.1933	2.4963	0.91198	2.2155	1.5472	2.1476	0.43872	0.93418	1.3732	1.0921	1.7271	0.95739	1.043	1.9827	0.47881	1.4599	2.0202	1.1314	1.4409	0.61888
-7.8208	-8.0331	-6.6654	-7.406	-7.3957	-7.7966	-7.6779	-8.1919	-7.4087	-7.2723	-7.7694	-8.3772	-8.1915	-7.2201	-6.7714	-6.3014	-6.5911	-8.0515	-7.5739	-7.3735	-7.6658	-6.6243	-7.5792	-8.4585	-8.5216	-7.5273	-5.1959	-8.0574	-7.975	-8.2035	-6.1096	-7.4485	-6.9984	-7.1065	-8.3304	-6.9361	-6.9073	-7.4079	-8.1279	-7.7977	-7.4007	-7.5949	-8.368	-7.5392	-7.32	-6.796	-8.1838	-7.8088	-8.0091	-8.0278
-11.725	-10.446	-12.052	-12.529	-11.472	-12.473	-12.215	-10.418	-11.546	-10.801	-11.74	-10.823	-11.425	-10.962	-11.709	-12.814	-12.306	-12.129	-11.077	-10.793	-11.234	-10.515	-11.713	-11.204	-11.475	-11.61	-11.542	-12.205	-11.531	-12.114	-11.448	-11.656	-11.227	-11.37	-11.385	-10.386	-12.07	-11.137	-11.589	-10.783	-10.925	-11.34	-11.095	-11.417	-10.972	-11.595	-10.677	-11.652	-11.252	-11.608
-3.8479	-5.2651	-5.3328	-4.8482	-5.028	-4.8825	-5.2854	-4.8453	-4.3472	-4.8527	-3.8673	-4.9074	-5.6923	-5.1231	-3.8496	-4.6076	-5.2972	-5.4645	-5.2288	-4.817	-4.2288	-4.877	-4.4043	-4.3784	-4.0717	-5.0868	-3.7098	-5.9775	-4.7478	-5.4329	-4.1928	-4.6061	-4.2737	-4.0141	-5.128	-4.6106	-5.1176	-4.7454	-5.4374	-4.777	-5.293	-5.56	-4.8933	-4.1667	-5.8733	-5.5099	-4.1382	-4.7825	-5.1747	-4.9571
4.8797	5.2025	3.8967	5.8311	3.571	4.2873	4.9072	5.8091	4.8196	5.7258	3.6998	4.061	4.7031	5.4878	4.6116	4.9674	4.928	4.4525	4.5854	4.91	5.2789	5.7418	5.5264	4.6093	5.556	5.8707	6.1375	4.7845	4.281	4.6984	6.3943	4.56	5.3186	4.9245	5.2306	6.217	5.4695	4.4028	4.0443	4.5817	5.4382	4.8245	4.0555	4.9082	6.8292	4.1671	4.0426	5.5499	4.9868	4.7182
-5.1908	-5.9382	-5.0272	-5.5008	-5.0446	-4.9495	-5.038	-4.1091	-5.5957	-4.0773	-5.6592	-5.5246	-4.6581	-4.3019	-4.5554	-5.4784	-4.7172	-4.5758	-5.0805	-4.8853	-5.3441	-4.1582	-4.5728	-4.5288	-5.2873	-5.2776	-6.0241	-3.9972	-3.6746	-5.0325	-4.8641	-4.4001	-4.627	-5.2847	-6.2328	-4.4325	-4.2436	-5.17	-4.9252	-5.1183	-4.8197	-5.3246	-5.0179	-5.5289	-5.9113	-4.7936	-4.4813	-6.2841	-5.9289	-4.1703
-0.92407	-1.0441	-1.6295	-2.0025	-0.82075	-2.566	-1.8593	-2.3921	-0.69282	-1.9996	-1.5355	-1.7449	-2.1409	-2.2329	-0.092584	-0.4541	-1.3311	-0.23252	-1.0877	-1.7395	-1.162	-1.284	-1.4072	-2.3555	-0.71755	-2.1177	-0.59888	-2.3453	-1.5319	-1.8487	-0.15759	-1.3487	-0.63665	-0.79367	-2.2546	-2.0723	-2.6695	-1.3758	-2.1854	-2.2653	-1.3107	-0.8473	-1.6521	-1.9178	-1.5542	-1.2872	-1.3577	-2.1381	-2.1897	-2.4576
-2.4551	-2.7817	-2.2764	-2.9303	-4.6804	-3.0162	-2.2076	-3.0109	-1.8778	-4.1195	-2.4499	-2.9728	-3.9942	-3.5087	-3.0516	-3.9877	-3.1165	-3.299	-2.5884	-3.2636	-2.4314	-2.5552	-2.6403	-3.3772	-2.3776	-3.5603	-3.0933	-3.2568	-3.4756	-2.915	-2.953	-4.5116	-3.306	-3.1512	-4.209	-2.7492	-4.0493	-2.9436	-3.7699	-2.9295	-2.3492	-2.5565	-3.3314	-3.0087	-3.448	-3.0288	-3.2616	-2.7234	-3.0275	-3.4397
-8.8319	-9.5063	-9.6413	-8.856	-8.8794	-9.1232	-8.8672	-9.4932	-9.7025	-9.7989	-9.4449	-8.2029	-8.6531	-8.7986	-8.9093	-8.2275	-9.1391	-9.9286	-9.1915	-9.2373	-8.6273	-8.5886	-9.6796	-9.0387	-8.4352	-8.6166	-7.8377	-8.6799	-9.2409	-9.2699	-9.6639	-8.6864	-9.586	-8.5653	-8.3237	-8.9414	-7.563	-9.63	-9.0472	-8.7211	-8.993	-8.4773	-9.4296	-9.3229	-9.4399	-8.78	-8.6629	-8.8966	-8.7926	-9.2609
-11.835	-13.043	-14.093	-13.474	-13.882	-12.156	-12.207	-11.644	-13.886	-11.809	-14.236	-12.823	-12.763	-12.532	-12.516	-13.766	-12.753	-12.683	-13.739	-12.454	-12.846	-12.927	-13.246	-13.782	-12.823	-12.186	-14.014	-14.093	-13.06	-12.865	-11.841	-13.908	-12.802	-13.226	-12.385	-11.493	-12.625	-13.677	-11.968	-12.847	-13.738	-12.597	-12.182	-12.734	-14.114	-12.65	-12.807	-13.108	-12.481	-13.41
-2.4828	-4.2071	-3.4279	-3.2893	-3.4433	-4.1922	-3.0052	-3.6117	-2.9809	-2.5597	-4.34	-3.4136	-1.7357	-2.6567	-3.5983	-3.1749	-4.0904	-2.9659	-3.5006	-3.2289	-3.8919	-2.1897	-3.736	-3.6919	-2.5388	-3.1682	-4.0511	-3.3995	-2.4587	-2.3962	-3.0328	-2.5883	-3.4024	-2.5887	-3.4543	-3.2178	-3.9874	-3.2762	-3.6333	-2.6922	-3.8267	-3.4743	-3.0768	-3.4495	-2.9778	-3.0452	-3.0317	-2.9219	-3.2037	-3.0216
-4.7738	-4.0182	-5.7278	-4.5072	-4.5218	-4.1841	-5.2871	-4.6466	-4.328	-2.816	-5.7523	-4.6916	-4.3121	-5.8862	-3.968	-4.7902	-4.4172	-4.2283	-3.2667	-3.7653	-4.9398	-5.6459	-4.9266	-4.7092	-4.2752	-3.8175	-4.7896	-4.1822	-4.8665	-4.8926	-4.9339	-4.7448	-4.2038	-4.4545	-4.5455	-3.9365	-4.0577	-5.2988	-4.6872	-4.327	-4.9528	-5.3302	-4.839	-4.49	-2.984	-4.415	-5.6134	-5.0936	-4.9224	-4.5606
-10.696	-11.336	-10.895	-11.88	-12.456	-11.852	-10.356	-11.265	-11.141	-10.11	-12.424	-11.825	-12.129	-11.08	-11.082	-12.301	-10.778	-11.874	-12.536	-12.066	-10.555	-12.478	-10.696	-11.575	-11.65	-11.336	-11.766	-11.441	-12.548	-11.252	-10.024	-11.052	-11.639	-11.457	-11.332	-11.799	-11.266	-11.693	-11.678	-11.563	-12.158	-11.729	-11.127	-11.191	-11.536	-11.664	-11.82	-9.504	-12.324	-10.715
-0.14464	0.63014	-0.95812	-0.13104	0.30406	-0.02636	0.29801	0.05372	-0.68191	-0.67804	-0.27814	0.046408	0.36233	0.55146	0.2659	-1.0044	-0.025466	-0.16852	0.047322	0.32996	-0.21834	-1.0964	0.28564	0.091812	0.22791	0.60967	0.19076	-0.287	-0.094472	0.53823	0.14351	-0.058111	-0.14556	0.10698	0.064102	0.60171	-0.87928	0.34629	0.76465	0.51951	-0.44851	0.42722	0.16066	0.3062	-0.11271	0.95531	0.027355	0.28959	-0.86041	-0.044384
-0.56623	-0.13421	-1.5707	-1.865	-0.55729	-0.30992	-0.4156	0.39447	-1.2888	-0.76462	-1.6055	-1.2991	-0.88348	-0.94121	-1.1761	-0.89259	-0.92474	-1.9209	-1.2262	-0.98505	-1.2629	0.19631	-1.4797	-0.35507	-1.7064	-0.8149	-0.99753	-1.3358	-1.8659	-0.90858	-1.7071	0.23672	0.29676	-1.5841	0.26078	-0.42298	-0.10836	-1.5808	-0.63168	-1.2034	-1.4393	-1.3997	-0.86573	-0.23598	-0.97434	-0.71021	-0.44239	-1.5164	-1.0208	0.95145
-12.229	-12.035	-14.224	-12.396	-13.685	-13.815	-13.925	-12.805	-13.557	-13.388	-12.566	-13.459	-11.701	-13.328	-13.146	-12.944	-13.44	-12.644	-11.824	-12.358	-13.094	-14.399	-12.809	-13.627	-12.799	-13.331	-12.326	-13.214	-13.438	-12.513	-11.614	-13.489	-12.558	-14.105	-12.648	-13.421	-13.822	-13.194	-12.694	-13.124	-11.892	-13.359	-12.267	-13.119	-12.81	-13.251	-13.8	-13.559	-12.847	-13.972
1.3669	2.3257	2.3693	2.2388	0.46158	2.5299	1.0805	1.7324	1.5809	0.6163	1.9658	1.9997	1.4486	2.1171	1.3755	1.514	1.8965	1.1911	1.2625	1.0144	1.8288	2.8978	1.0214	2.0388	2.2357	1.3874	1.4858	0.46056	0.8325	1.7465	0.34426	2.9621	0.20081	2.7465	1.9695	1.5698	1.0523	1.8649	1.4872	2.7566	0.66165	2.1373	0.63138	1.7684	0.60949	2.1179	1.6445	2.1419	0.86493	1.8867
-2.1396	-1.8731	-2.4286	-2.6313	-2.0316	-3.4553	-1.8758	-2.7111	-2.2595	-1.9662	-2.2036	-0.83801	-1.5904	-2.1583	-1.2801	-2.5785	-2.4504	-2.2849	-2.4084	-3.2942	-2.1527	-1.8742	-1.739	-3.4068	-1.8937	-1.3496	-1.0209	-1.5371	-3.3926	-2.485	-2.1305	-1.9454	-2.8677	-3.3045	-1.5892	-2.4426	-0.95888	-2.755	-2.3569	-2.8218	-2.6117	-2.9708	-2.2851	-3.2292	-2.8908	-2.3018	-1.4583	-2.137	-3.3174	-2.5722
-4.2994	-5.5002	-5.0931	-6.0155	-4.3553	-6.7626	-5.3576	-5.3395	-5.4443	-6.4328	-6.083	-4.8538	-5.6938	-5.8297	-5.133	-6.3316	-5.7213	-4.8681	-6.3655	-5.6155	-5.6269	-5.8424	-5.1848	-5.7473	-5.5095	-6.4562	-5.1908	-5.6789	-5.8354	-6.5069	-4.3563	-5.8936	-5.9412	-6.0976	-5.5409	-5.8628	-5.8846	-6.0639	-6.39	-4.8359	-4.7226	-5.6229	-5.7913	-4.8383	-5.395	-5.4676	-5.9253	-5.7843	-5.8752	-6.4291
-4.1955	-5.174	-5.3892	-5.1484	-5.494	-4.2996	-6.7535	-4.4178	-4.4742	-3.5208	-3.736	-5.2979	-5.7624	-5.4686	-4.4103	-4.9434	-4.9839	-4.8624	-5.2093	-5.2967	-4.157	-4.4578	-5.0217	-4.9253	-4.3898	-5.0512	-5.2447	-6.1179	-4.7768	-5.2852	-4.032	-4.7051	-4.5592	-5.3735	-5.5171	-5.6906	-4.7338	-5.0515	-4.9699	-4.6533	-4.4315	-4.7906	-4.2045	-5.0144	-4.2379	-4.8716	-4.8461	-5.156	-4.299	-4.814
-12.568	-11.756	-11.424	-11.714	-11.702	-11.551	-11.624	-10.468	-11.201	-11.109	-11.239	-12.011	-10.401	-11.97	-12.587	-11.274	-12.271	-11.601	-11.586	-12.04	-11.737	-12.002	-11.669	-12.092	-11.915	-11.469	-10.893	-11.986	-11.454	-12.89	-11.643	-11.407	-11.342	-12.032	-11.437	-12.338	-11.36	-10.614	-11.01	-10.995	-11.515	-11.851	-12.105	-12.07	-11.638	-11.738	-11.666	-11.621	-12.282	-12.062
-3.4305	-1.776	-1.9827	-3.2055	-2.4803	-2.5267	-1.9219	-1.8714	-2.0648	-4.1661	-1.4591	-2.6854	-2.4851	-2.5244	-3.2545	-2.5661	-2.8692	-2.3008	-1.8101	-1.7933	-3.1286	-2.5738	-3.5645	-2.4433	-2.4055	-2.7828	-3.4355	-1.9393	-3.1124	-2.669	-3.2457	-3.6711	-3.2317	-2.766	-1.7294	-2.2075	-2.4994	-3.4963	-2.6686	-1.5962	-3.0233	-1.9895	-2.3298	-2.058	-1.034	-3.199	-1.5865	-2.6159	-3.0204	-2.2289
-10.353	-10.394	-8.1218	-10.171	-9.5975	-9.8741	-9.2818	-7.9612	-9.8847	-9.9269	-8.7062	-8.7973	-8.953	-9.7767	-9.1313	-8.9396	-8.9902	-9.5763	-9.1846	-9.0994	-7.9825	-9.7022	-9.0818	-10.245	-9.2904	-8.9599	-9.3057	-9.3738	-9.5834	-9.0391	-9.1205	-9.4553	-8.8392	-9.0875	-8.5153	-9.4501	-10.038	-9.6783	-9.8142	-9.4028	-10.432	-10.097	-10.324	-8.9824	-9.0387	-9.2152	-10.233	-9.2123	-10.135	-9.1562
-11.011	-11.787	-12.76	-12.076	-10.847	-11.119	-11.224	-10.423	-11.269	-10.704	-12.191	-12.406	-12.236	-12.276	-10.827	-11.301	-11.626	-12.539	-10.838	-11.376	-11.93	-10.961	-11.642	-11.855	-11.768	-11.04	-11.837	-11.426	-11.499	-12.275	-11.604	-10.91	-12.179	-12.22	-10.831	-11.028	-11.404	-10.94	-12.582	-12.265	-11.999	-10.7	-12.183	-12.017	-10.803	-12.087	-12.79	-12.268	-12.03	-12.348
-8.3799	-9.7849	-9.2237	-9.382	-8.7023	-9.6358	-10.088	-9.8691	-9.6157	-10.03	-8.7769	-9.4614	-8.054	-9.1638	-8.062	-8.9685	-8.8128	-8.9351	-9.4449	-9.2564	-7.5413	-8.7855	-9.0032	-8.8356	-9.1234	-8.9016	-9.5142	-7.9058	-10.174	-9.7314	-8.0053	-7.8809	-8.5277	-9.6598	-8.8444	-8.6318	-9.0916	-7.1889	-8.6632	-7.8657	-8.6998	-8.8074	-8.8411	-9.4191	-8.6384	-9.1348	-8.6492	-8.874	-9.5519	-9.581
-4.4724	-3.5904	-3.6036	-4.6367	-3.7285	-3.4931	-3.7	-4.7168	-4.1549	-3.6274	-3.7627	-3.9484	-3.4961	-4.9899	-2.8814	-5.2045	-4.1243	-3.7508	-3.7582	-2.9948	-3.1986	-4.1895	-4.3459	-4.2483	-4.2872	-3.1647	-3.6499	-4.2622	-3.2252	-4.4619	-3.9682	-3.222	-3.4513	-4.3684	-4.2076	-4.6576	-3.088	-3.5655	-3.5628	-3.4347	-3.6601	-3.3208	-3.5827	-2.7827	-4.5549	-2.9243	-4.4742	-4.0322	-4.5443	-3.6503
-0.25005	-0.72641	-1.7089	-1.7247	-2.0083	-0.73286	-1.5906	-0.6646	-1.9104	-1.9032	0.20889	-0.68055	-0.8326	-0.69691	-1.5397	-0.43537	-1.2379	-1.0843	-1.7612	-0.92628	-1.224	-0.78122	-1.2341	-1.8409	-0.21527	0.26366	-0.61373	-1.1773	-1.4509	-1.1881	-1.0752	-0.90039	-0.7348	-0.58545	-0.95905	-1.08	-1.0812	-0.90415	0.20963	-1.0594	-0.60602	-1.3655	0.31677	-0.18502	-1.0026	0.13294	-1.2486	-1.523	-0.42023	-0.062208
-21.394	-22.288	-21.151	-21.451	-20.828	-22.869	-21.694	-23.075	-21.401	-22.173	-22.652	-22.541	-22.975	-21.498	-21.767	-22.385	-22.747	-22.273	-22.614	-22.33	-22.203	-21.821	-22.367	-22.387	-22.236	-22.28	-22.526	-23.713	-22.214	-21.92	-22.683	-23.128	-23.046	-22.565	-22.569	-22.859	-21.734	-22.399	-21.3	-21.513	-22.738	-22.209	-22.367	-21.682	-21.684	-23.539	-22.098	-22.613	-21.452	-22.311
-14.123	-12.662	-12.224	-13.529	-12.759	-13.562	-13.055	-13.234	-14.147	-12.719	-14.47	-12.66	-13.021	-13.145	-13.337	-13.61	-14.164	-13.095	-14.321	-14.114	-12.938	-13.227	-13.905	-13.022	-12.623	-13.502	-13.125	-12.006	-13.326	-13.466	-13.028	-12.584	-12.714	-12.993	-12.892	-13.635	-13.07	-13.633	-13.022	-13.029	-12.779	-13.45	-12.435	-12.119	-13.166	-13.941	-13.101	-12.676	-13.394	-14.027
2.0583	1.1143	0.45868	1.2503	1.2573	0.92196	1.7819	2.5777	1.6489	0.80632	1.13	2.4389	1.769	0.70329	2.4218	0.94284	1.7206	1.5915	1.4211	1.4152	1.7383	2.2813	2.2452	2.1218	2.2546	1.9387	1.3902	1.2692	2.128	1.9252	1.7426	1.7114	1.6885	2.2238	0.41649	0.8511	2.0444	1.7638	2.2611	2.1602	2.6665	1.7029	3.3476	1.8848	1.189	1.5706	2.2007	2.8862	0.98762	2.5685
-4.0641	-4.229	-4.1391	-3.1603	-4.0589	-3.7667	-3.6211	-3.3748	-3.2614	-4.0759	-4.7563	-2.8083	-4.0412	-4.6384	-3.5339	-3.7362	-5.1462	-3.9019	-2.8896	-3.2678	-3.6215	-4.1179	-3.5789	-3.5259	-5.0192	-4.0907	-3.3013	-3.6632	-4.1468	-3.5915	-2.8698	-3.9999	-2.782	-3.7008	-3.6716	-3.6488	-4.469	-4.0704	-4.4006	-3.4688	-3.6446	-3.6192	-3.0461	-3.7277	-3.8474	-3.462	-2.3624	-3.4268	-3.861	-3.648
-14.098	-13.759	-14.478	-13.381	-13.111	-14.133	-14.541	-14.098	-14.337	-14.108	-14.072	-14.717	-13.221	-13.167	-13.602	-14.309	-14.627	-14.439	-13.216	-14.74	-14.188	-14.194	-14.019	-13.134	-15.335	-13.976	-13.723	-13.768	-14.087	-13.979	-14.055	-14.498	-14.29	-15.123	-14.706	-13.618	-14.967	-13.392	-14.344	-14.557	-14.632	-13.749	-14.329	-13.751	-14.202	-14.59	-13.79	-14.094	-13.474	-14.126
9.6983	10.594	10.472	10.13	9.5419	9.1264	9.5177	9.4791	8.9038	10.294	9.9109	9.5576	10.297	10.109	9.8066	10.316	9.4688	10.377	10.182	10.996	9.2264	9.1191	9.9326	9.8395	10.575	10.18	9.2927	10.41	10.23	10.31	10.265	9.2914	9.8931	10.651	9.9326	10.297	10.828	9.6103	10.836	10.037	11.315	10.287	8.7181	8.7526	9.4111	9.8241	10.131	9.9222	11.437	9.816
-8.69	-9.0001	-9.9431	-9.1631	-9.5347	-9.4088	-9.2746	-9.21	-9.8538	-10.02	-9.111	-9.4911	-9.1683	-9.6408	-9.294	-9.5365	-8.7542	-8.3891	-9.8827	-9.6127	-9.4915	-8.3909	-8.6764	-10.329	-9.7378	-9.4482	-9.5968	-9.727	-9.4647	-9.7018	-10.704	-9.9567	-9.8869	-9.9214	-10.615	-9.4862	-9.6357	-10.02	-8.1896	-8.5384	-8.8635	-9.1184	-9.329	-8.882	-8.844	-10.588	-8.5809	-8.5144	-8.7332	-11.082
2.3434	2.49	1.6666	0.91434	1.4348	1.8672	2.0124	1.8222	2.0504	0.91355	0.60438	1.827	2.9265	1.8298	1.5809	2.3694	1.1444	2.0136	1.5701	1.0574	2.1083	1.8435	1.8043	1.7468	1.3723	1.3447	2.5304	1.8974	2.1264	2.2398	1.3427	2.0346	1.9853	1.712	1.0541	2.7196	0.88508	1.71	2.2082	2.488	1.4789	1.827	2.0232	1.3348	0.53516	1.7505	1.0192	1.1132	1.6766	0.46776
-2.6688	-3.0109	-2.0647	-1.953	-1.6697	-2.2852	-3.0232	-1.5134	-2.0197	-2.9879	-2.7876	-2.9426	-1.901	-1.5348	-3.831	-2.5482	-2.6533	-1.8369	-3.0274	-2.9804	-1.8408	-1.783	-1.9597	-2.3976	-3.1037	-1.8001	-3.4359	-2.6856	-2.1654	-2.0247	-1.5733	-1.7769	-2.4017	-2.4295	-2.3566	-2.5649	-1.8413	-1.6618	-1.8661	-2.0354	-2.2724	-1.2957	-3.6228	-1.8893	-1.356	-0.74121	-2.2353	-2.7058	-1.8799	-2.0092
-3.2702	-3.5707	-3.8833	-3.7356	-3.533	-4.5108	-2.9958	-3.5765	-3.0381	-2.0565	-2.6098	-3.3873	-3.2515	-3.1077	-2.6072	-3.1896	-2.7524	-2.4951	-4.1505	-2.7263	-3.8072	-2.8561	-2.2978	-2.1409	-3.0381	-3.4943	-2.8609	-3.2278	-4.1732	-3.5996	-3.1539	-3.2337	-2.5922	-3.7787	-2.4854	-3.0755	-3.677	-2.8689	-3.849	-4.0244	-4.0333	-4.1029	-2.997	-3.6352	-2.6198	-2.7233	-2.5867	-4.4084	-3.1624	-2.7614
-7.437	-8.1625	-7.6757	-7.2195	-7.511	-7.3693	-7.2764	-7.5204	-8.3218	-8.8902	-7.8883	-7.7578	-8.5326	-7.8171	-6.2752	-6.7109	-8.6638	-7.1322	-7.5745	-7.2114	-6.9514	-7.0966	-6.4564	-6.7012	-7.797	-7.9781	-6.7564	-7.7203	-8.0969	-7.3679	-8.2768	-7.0535	-8.1518	-6.5634	-7.7017	-7.2274	-7.602	-8.4865	-7.4701	-8.3058	-7.8294	-7.4023	-9.2805	-7.5346	-7.6785	-8.2646	-7.5394	-8.2331	-8.7474	-8.2203
-1.4585	-2.5739	-1.2201	-2.037	-0.62559	-1.4286	-0.59971	-1.2711	-1.0943	0.24004	-1.0139	-0.65183	-0.92546	-2.5634	-1.2217	-1.0085	-1.6829	-0.27723	-2.012	-0.64835	-0.28897	-2.3478	-1.5888	-1.8729	-0.74824	-1.2698	-1.0376	-1.1027	-3	-1.4272	-0.6907	-1.1473	-0.65871	-0.72559	-0.42661	-1.4381	-1.3131	-0.60191	-1.4753	-1.4805	-1.0226	-0.60063	-0.05069	-1.9623	-0.75586	-1.5648	-1.3478	-1.4103	-0.54311	-0.92936
-2.8277	-1.5489	-1.9028	-2.2918	-1.6144	-1.1774	-1.198	-2.0428	-0.98205	-0.59547	-2.4368	-1.9058	-1.5375	-0.32527	-0.81544	-1.1583	-0.54859	-0.90924	-1.9073	-2.0022	-2.6387	-1.7905	-2.7064	-2.0885	-2.3174	-1.103	-0.95913	-2.6737	-1.3369	-1.494	-2.7276	-1.467	-1.7698	-2.9615	-1.6721	-2.8685	-2.5368	-2.0237	-2.2362	-1.6589	-2.8464	-2.1797	-2.4489	-1.6719	-2.0775	-1.5972	-1.6628	-2.3454	-2.3812	-1.0187
-13.166	-13.257	-12.717	-12.865	-13.503	-13.174	-13.763	-13.03	-14.033	-13.375	-13.207	-12.657	-12.258	-13.691	-13.308	-14.487	-12.82	-12.524	-14.518	-13.35	-12.835	-12.364	-13.082	-12.113	-11.637	-12.045	-12.152	-13.838	-13.015	-12.851	-13.143	-13.329	-12.612	-13.487	-12.488	-12.461	-13.146	-13.078	-13.904	-12.218	-13.086	-13.096	-12.551	-12.896	-12.902	-12.844	-13.845	-11.548	-12.429	-13.102
3.6548	3.5481	2.6432	3.7037	2.7586	2.7926	4.1739	3.3114	3.2909	1.7926	2.1143	2.8516	2.7651	3.5886	3.823	3.3562	2.3772	2.0137	2.7337	3.3779	3.0076	4.0798	2.8112	2.2979	2.2664	3.1488	2.6291	3.9011	1.7853	3.7016	2.7454	2.6258	2.8506	3.0548	2.4827	2.4501	3.4393	3.2383	1.9518	2.173	3.6722	3.4156	2.5763	2.3302	3.2809	3.1984	3.024	2.4118	1.7381	3.1
-12.894	-15.056	-14.166	-14.601	-12.933	-14.661	-14.628	-14.679	-14.081	-15.295	-13.972	-14.279	-14.439	-14.345	-15.187	-14.187	-14.963	-13.688	-14.711	-13.575	-14.363	-13.765	-14.384	-14.74	-15.534	-14.229	-14.273	-14.042	-14.862	-14.153	-15.36	-14.481	-14.792	-14.886	-15.126	-16.338	-14.892	-15.162	-14.408	-15.176	-13.706	-14.12	-14.089	-14.935	-14.958	-15.115	-14.824	-14.814	-15.316	-14.631
1.774	3.0349	2.4481	2.2909	1.7239	1.6152	1.3682	1.4557	1.198	1.7022	1.3103	1.2709	1.8751	1.8963	0.89202	2.3184	1.8903	0.59883	2.413	1.1802	0.7169	2.1113	2.766	2.1074	1.8029	1.5621	1.6001	1.6152	1.866	1.8055	1.1005	1.5187	1.7669	0.83743	2.8192	0.94562	2.3097	0.97715	1.51	1.3441	1.9767	1.2911	1.6945	0.577	1.5463	1.7223	0.79829	3.8995	1.0826	1.3322
-3.3507	-2.9721	-3.1827	-4.1489	-2.9888	-3.1662	-5.4932	-3.3037	-4.0556	-3.1212	-3.2934	-4.2511	-4.1787	-3.3276	-3.3103	-2.8392	-4.6174	-4.2475	-2.8753	-3.9192	-3.1719	-2.9263	-3.472	-4.2563	-3.6404	-1.8437	-3.2872	-3.3535	-3.0964	-3.6693	-3.5446	-2.9771	-3.551	-4.1507	-3.012	-3.3609	-3.7501	-4.1536	-2.7876	-4.1536	-3.1313	-3.6416	-4.0927	-3.1022	-4.0019	-3.7143	-3.386	-3.399	-2.507	-3.8662
6.8794	6.8441	6.9642	7.7532	6.039	6.6087	6.718	6.1235	7.3386	6.2497	7.2234	7.1396	7.2938	6.581	7.9205	6.521	6.6153	6.3048	5.8893	6.196	6.6413	6.2564	8.2835	6.444	6.4008	6.1694	5.8903	6.1886	6.5077	7.582	6.5871	7.7414	6.5568	6.7602	6.8714	5.7458	7.2938	6.9717	7.6881	5.7073	7.3835	6.1861	6.3057	5.9473	6.4605	5.5632	6.1786	7.6457	5.8873	6.2458
-12.448	-12.791	-11.935	-11.487	-12.604	-12.24	-12.847	-12.409	-12.183	-10.726	-10.812	-11.688	-10.905	-12.412	-10.658	-10.91	-11.525	-12.234	-11.786	-11.142	-10.325	-12.625	-12.934	-11.608	-12.611	-12.489	-10.476	-11.158	-12.238	-11.739	-11.347	-11.609	-11.5	-11.06	-11.937	-12.022	-12.173	-12.713	-10.779	-11.658	-11.225	-11.214	-11.988	-11.462	-12.064	-10.424	-10.891	-10.756	-11.991	-11.488
-12.635	-13.592	-13.193	-12.409	-13.368	-12.995	-13.701	-12.057	-13.038	-13.703	-14.065	-13.491	-13.325	-12.995	-11.926	-13.772	-12.994	-13.076	-12.739	-11.939	-13.025	-13.962	-13.886	-13.26	-14.13	-12.523	-13.869	-12.101	-13.752	-12.828	-12.369	-12.941	-12.444	-13.952	-12.106	-13.595	-12.735	-12.444	-13.917	-13.653	-12.548	-13.827	-12.228	-14.537	-12.976	-13.195	-12.119	-12.738	-12.658	-13.027
-21.198	-21.438	-21.151	-22.83	-20.838	-20.547	-20.032	-20.646	-21.62	-21.043	-21.076	-20.328	-21.11	-22.268	-19.882	-19.963	-20.183	-20.624	-20.316	-22.128	-21.059	-20.527	-20.531	-21.615	-20.269	-21.415	-19.742	-21.175	-21.584	-20.324	-21.826	-21.698	-21.706	-20.921	-21.017	-20.712	-20.943	-20.474	-21.959	-20.07	-21.3	-20.366	-20.574	-21.212	-21.224	-21.386	-20.478	-20.628	-21.727	-20.23
-13.547	-12.841	-12.365	-13.362	-13.388	-13.117	-13.23	-13.895	-14.246	-13.677	-12.819	-12.845	-13.354	-13.566	-13.854	-12.737	-13.293	-12.444	-13.344	-12.51	-12.233	-12.815	-13.798	-12.214	-13.531	-12.699	-14.736	-13.943	-14.017	-13.482	-13.075	-12.36	-13.887	-13.353	-13.416	-13.758	-13.949	-14.269	-12.904	-12.937	-13.477	-13.33	-12.827	-13.35	-13.092	-12.673	-13.341	-12.967	-14.069	-12.852
-12.124	-11.476	-11.669	-11.577	-11.656	-12.878	-12.184	-12.457	-11.583	-12.803	-12.673	-11.376	-11.982	-11.186	-13.337	-12.014	-11.952	-12.209	-11.779	-11.507	-12.731	-11.306	-11.944	-11.777	-11.622	-11.433	-12.771	-11.117	-13.011	-11.843	-13.504	-12.437	-12.178	-10.594	-11.812	-11.052	-12.234	-11.489	-12.262	-11.857	-11.573	-12.647	-11.63	-11.582	-10.875	-11.793	-11.794	-11.636	-11.496	-11.779
-1.5591	0.47117	-0.33114	0.70753	-0.94612	0.13852	0.23785	-0.33274	0.14182	1.0392	-0.60345	-0.4592	0.055913	-0.70926	-0.032307	-0.14177	0.53707	0.68231	0.7915	-0.36126	-0.82592	-0.43859	-0.32441	0.25837	-0.3446	-1.2967	1.2328	-0.065347	-0.65817	0.4693	-0.4453	-0.50815	0.6056	-1.0344	0.058751	-0.36342	-0.29328	-1.1189	-0.33802	-1.6025	-0.48322	0.11978	-0.030225	-0.43022	-0.83391	-1.0173	-0.7513	1.273	0.41145	1.8263
6.1248	6.786	5.9957	5.7317	5.9314	5.8639	5.9494	5.6135	5.1888	6.3578	5.7865	6.2376	7.3418	5.0667	5.1031	5.5819	5.2295	5.2857	6.1904	4.9306	5.1315	5.8285	5.4425	5.1752	4.1388	5.1573	6.1257	4.8382	4.8537	5.1907	5.6748	5.8582	5.661	5.4969	6.6414	5.3809	6.314	5.265	5.8221	5.2277	6.1485	6.6445	5.7138	4.7604	5.7667	5.908	5.406	7.8261	5.2541	5.9867
3.0518	2.0859	2.6654	3.163	2.7414	2.0415	2.8132	1.9156	1.3151	1.6374	2.5994	2.2143	2.3648	3.6128	2.7282	2.9716	2.7272	3.4102	2.7541	3.2173	2.8425	2.6037	2.6497	2.4908	2.462	2.7444	2.3223	2.7079	3.117	2.6299	3.788	2.6392	2.5756	1.6134	2.798	3.2126	2.7026	2.9613	1.6859	3.1798	3.5394	2.2698	3.5863	2.6122	1.9362	2.6345	2.5216	2.6217	2.412	2.6656
-4.5323	-5.209	-4.194	-3.6628	-5.0385	-5.3113	-4.8977	-4.3372	-3.5214	-6.0146	-4.4145	-5.2315	-5.1932	-5.6052	-5.3941	-5.6485	-5.9229	-6.2691	-5.6846	-5.3909	-5.6023	-3.953	-4.6102	-4.7501	-4.6188	-5.1302	-4.6716	-5.1603	-5.0529	-6.3587	-6.332	-3.9745	-3.5722	-5.0591	-4.4108	-3.7832	-3.4305	-5.0879	-6.2887	-4.6835	-5.6615	-5.5812	-4.4474	-4.9124	-5.8955	-4.6012	-5.6086	-5.3705	-4.4632	-5.5371
-14.356	-13.406	-16.052	-13.346	-14.383	-14.54	-14.754	-14.791	-14.035	-14.938	-14.913	-14.301	-15.552	-15.024	-13.492	-14.185	-14.692	-14.492	-14.924	-13.939	-14.35	-14.093	-14.885	-13.382	-13.608	-14.901	-14.744	-14.191	-15.418	-14.704	-14.396	-14.473	-14.064	-14.86	-14.498	-13.744	-14.172	-15.112	-13.656	-14.772	-14.457	-14.484	-13.517	-14.985	-14.56	-14.942	-12.901	-14.445	-14.479	-15.281
-2.7422	-0.68418	-1.6792	-0.96488	-0.95952	-1.1551	-1.7208	-2.1906	-2.3971	-1.547	-1.2559	-0.67536	-1.9441	-2.0417	-1.4565	-1.4598	-0.82796	-1.6559	-1.5256	-1.0988	-1.5347	-2.4685	-0.51704	-1.4263	-2.4986	-0.73837	-0.86533	-1.8103	-0.75477	-1.9947	-2.1347	-1.0094	-0.89537	-2.5903	-1.0031	-2.1511	-1.4712	-0.77815	-1.6142	-1.5637	-1.5391	-1.7987	0.18798	-0.92941	-0.8278	-1.5982	-0.71387	-0.23138	-1.0418	-1.5004
-3.8659	-3.8352	-4.6125	-3.4923	-3.2766	-3.6909	-5.1511	-3.4178	-3.7502	-3.4118	-4.1287	-3.6499	-3.5157	-4.5664	-4.1345	-3.552	-2.8727	-3.6946	-3.6336	-3.5105	-3.9076	-4.1648	-3.6405	-3.5711	-3.3962	-3.6088	-4.4072	-3.5739	-3.4291	-3.9441	-4.4172	-4.3917	-3.7112	-4.7666	-4.2972	-4.7383	-3.5439	-4.2947	-3.3556	-3.8414	-4.2108	-3.4405	-4.2397	-2.9899	-3.7692	-3.338	-4.193	-3.8544	-3.7504	-4.6868
9.9159	9.3911	10.258	9.8432	9.6204	11.378	8.7929	10.326	9.8426	10.039	10.229	9.367	9.7512	9.9177	9.9972	9.3935	10.769	10.127	10.242	10.331	9.3635	9.847	10.259	9.107	10.18	9.5978	8.5844	9.8762	9.9044	10.282	9.7981	9.6537	10.181	9.5472	9.6431	10.7	8.6852	8.9098	9.8349	8.7476	10.69	10.389	9.7574	9.2507	9.7721	10.645	9.7333	7.9277	10.319	9.563
0.59734	0.18971	-0.15975	0.079816	-0.026047	0.3922	0.07877	0.39599	0.15505	-1.4081	0.06984	-0.73286	-0.61527	0.077677	0.26258	0.30615	0.039965	-1.0167	0.56845	-0.98686	0.48171	-0.025612	0.44129	0.50838	0.45194	-0.10396	-0.095228	0.27793	0.42014	-0.33726	0.51004	0.69155	-0.077696	-0.9757	0.7176	0.0021174	-0.52448	0.3204	-1.4366	0.99883	-0.80833	-0.35977	-1.5496	-0.89022	0.37316	-0.5215	-0.0026273	0.82298	-0.088102	0.35906
-7.3482	-8.1582	-6.6346	-7.2319	-7.5517	-8.5274	-8.8517	-7.9444	-6.8947	-7.0662	-7.8585	-7.5029	-7.1854	-6.7833	-8.2979	-7.9478	-7.8106	-6.7636	-6.9842	-7.9854	-7.6501	-7.4643	-8.4064	-7.5472	-7.5542	-7.0249	-6.786	-6.9343	-8.4996	-8.63	-7.9641	-6.2982	-6.0008	-6.9504	-6.4553	-8.2099	-6.3657	-8.0772	-7.0491	-7.5313	-7.1488	-8.2329	-7.543	-8.5669	-7.6026	-7.9171	-7.289	-7.0124	-7.6512	-8.1027
-4.1873	-4.9192	-5.4049	-5.2195	-4.5869	-4.5953	-4.007	-4.435	-3.4932	-4.334	-4.8305	-4.9826	-4.8584	-4.2791	-3.8998	-5.5499	-5.0136	-5.0335	-5.1314	-5.7439	-3.4031	-4.3221	-3.3303	-5.9591	-3.9859	-5.5352	-5.5846	-4.641	-5.4646	-4.6337	-5.1853	-4.8366	-4.738	-3.7645	-5.137	-3.4456	-4.9664	-4.3244	-4.6119	-4.8346	-4.6655	-3.5119	-3.9662	-4.1067	-4.3898	-4.9365	-4.3721	-3.7386	-4.6328	-3.8949
-11.496	-12.429	-12.184	-11.684	-10.911	-12.242	-10.703	-10.443	-11.503	-12.311	-11.93	-11.768	-11.392	-11.279	-11.479	-12.065	-11.588	-11.746	-11.848	-12.144	-12.152	-12.267	-11.323	-11.543	-9.5141	-11.415	-12.269	-11.439	-11.833	-12.2	-12.373	-11.189	-12.058	-11.306	-12.254	-10.843	-12.693	-12.22	-11.635	-12.583	-11.638	-11.557	-12.015	-10.906	-11.389	-12.411	-10.835	-11.45	-11.697	-12.057
-1.3544	0.16084	-1.467	-0.78265	-1.4278	-0.27819	-0.061598	-0.49392	-0.68123	-1.0988	-0.43304	-0.26229	-0.10176	-0.50531	0.16984	-0.4589	-1.3931	-0.13836	-0.16746	-1.3782	0.12582	-0.10466	-0.21491	-0.4588	-0.30569	0.70241	-1.4038	-1.499	-1.4022	-1.1433	-0.4834	-1.0567	-0.71579	-1.3802	0.1536	-0.60098	0.8908	-0.52664	-1.2062	-0.0040975	-1.641	0.34955	-1.1358	-0.67173	-0.67404	-1.6204	-0.31168	0.33005	-1.0204	-0.48928
-1.9976	-2.3566	-2.4533	-1.4572	-3.3087	-2.2434	-2.0136	-1.958	-2.8082	-2.9866	-2.6073	-2.4553	-3.0572	-2.5406	-2.5729	-1.8865	-2.378	-3.2956	-1.9651	-1.8049	-2.5728	-2.091	-3.2755	-2.6098	-1.7209	-1.9501	-2.8205	-2.9323	-3.1741	-2.2464	-2.8694	-3.0586	-2.616	-2.4781	-3.477	-3.866	-2.6495	-3.4452	-2.8209	-3.2507	-2.2405	-3.1084	-2.1179	-3.7876	-1.9898	-2.6024	-3.291	-2.9374	-2.5153	-1.7069
3.0684	3.0665	3.6184	3.3963	3.8833	4.0787	2.1523	4.2687	3.2896	2.4981	3.2603	4.6556	4.0156	2.4172	3.6642	1.6907	2.3082	2.6283	2.0802	3.2905	3.3274	2.7869	3.2127	2.674	3.0778	2.1007	1.6861	3.9149	2.5893	2.624	2.1968	2.7262	3.645	2.6801	2.8868	3.0821	3.1769	2.9097	3.0171	3.592	3.7508	3.8592	2.5938	4.1352	3.6058	3.0536	3.0842	3.5962	2.7259	2.855
-13.788	-13.089	-13.227	-13.339	-14.093	-13.607	-13.027	-13.623	-12.375	-13.046	-13.05	-13.942	-13.401	-12.558	-14.318	-13.314	-12.386	-13.516	-13.583	-12.973	-13.117	-13.008	-12.898	-13.123	-12.925	-12.363	-13.776	-12.707	-14.134	-12.838	-13.507	-13.312	-12.348	-13.214	-11.576	-12.305	-13.066	-13.269	-13.093	-13.127	-12.405	-13.207	-12.825	-13.053	-13.518	-13.267	-13.954	-13.022	-13.985	-13.354
-20.501	-20.556	-20.859	-20.632	-20.81	-20.251	-20.952	-20.504	-21.703	-20.332	-20.491	-21.434	-21.264	-20.048	-20.948	-20.786	-20.771	-20.112	-21.462	-21.274	-20.566	-21.772	-19.899	-20.579	-20.939	-21.074	-21.086	-20.742	-20.972	-21.233	-20.64	-20.739	-20.081	-20.622	-20.118	-20.288	-20.224	-20.609	-19.936	-20.161	-21.694	-20.103	-22.387	-21.041	-20.107	-21.318	-20.491	-21.014	-21.347	-20.782
0.78185	-0.19055	-0.13443	-0.23584	-0.14424	0.49265	0.41427	0.076351	0.64582	1.4852	0.6387	0.93085	-1.0708	-1.0382	0.80305	-0.24901	0.14488	-0.2222	-0.15529	0.48313	0.56132	1.4019	-0.64438	-0.39438	0.45579	0.70223	0.28155	-0.054796	-0.083143	0.25929	0.51514	-0.36547	0.35689	1.1457	1.0245	0.46735	-0.64196	-0.86063	-0.68645	-0.38399	0.34146	-0.39837	0.54769	0.50157	0.38282	0.79051	-0.30346	-0.35985	0.84046	0.89834
-14.395	-14.846	-15.397	-13.556	-13.246	-15.163	-14.532	-15.665	-14.772	-14.811	-14.571	-14.979	-14.659	-15.401	-14.884	-14.656	-14.654	-14.573	-14.472	-13.637	-15.334	-14.003	-14.635	-14.112	-14.265	-15.368	-14.299	-13.53	-15.888	-14.188	-14.018	-14.085	-15.01	-14.452	-14.598	-14.648	-13.456	-14.201	-14.25	-15.467	-14.167	-14.35	-14.676	-12.82	-15.356	-14.606	-14.779	-15.22	-15.175	-14.359
0.030206	-0.11844	-0.24277	0.65089	0.63146	0.78267	1.272	-0.68683	-0.15502	1.3941	0.43745	0.059372	0.54363	-0.16146	0.65397	0.56906	0.14049	-0.41282	-0.092379	0.5019	0.44186	0.38482	-0.17348	0.79206	1.4681	0.51867	-0.59776	1.316	0.50537	0.49151	0.57854	0.16737	-0.33102	0.9656	0.33732	0.98868	0.77817	0.52788	0.67428	1.2984	0.56556	-0.87686	-0.27809	1.0501	0.60427	0.28304	0.27256	0.29972	0.037751	1.7366
7.1889	7.4308	8.2788	8.1211	7.0479	7.7586	7.7258	8.194	7.386	9.0954	9.0667	9.1537	8.6759	8.4287	7.8505	8.3689	7.7873	8.0844	8.9425	7.6085	7.4044	7.7356	6.9197	6.9213	8.3063	7.9652	7.4772	7.7727	7.9049	7.1955	7.6073	8.5616	7.069	8.0404	7.8752	7.1009	6.793	9.0494	8.2616	8.1025	7.4829	7.7481	8.3272	7.5009	7.5046	8.4823	7.4647	6.7421	7.4377	9.186
-4.1817	-3.8931	-3.6299	-4.8429	-3.8011	-3.2834	-4.3496	-3.7154	-3.6645	-3.9997	-4.3936	-2.6639	-4.0315	-4.0468	-4.6351	-4.5012	-3.9289	-3.009	-3.4198	-3.1872	-4.1166	-4.605	-2.731	-3.1875	-3.1313	-4.1569	-3.1639	-4.4491	-4.6936	-2.1874	-3.4968	-3.0566	-3.138	-4.8896	-3.6574	-3.8615	-3.0716	-3.5553	-4.8935	-3.5712	-4.2065	-4.7422	-3.8723	-3.1088	-3.4151	-3.8074	-2.4381	-4.1911	-3.7193	-5.0084
-14.248	-14.462	-12.349	-14.626	-13.799	-13.073	-12.883	-12.213	-13.328	-12.68	-12.501	-12.905	-12.362	-12.736	-13.437	-12.4	-12.39	-13.559	-13.882	-14.47	-12.291	-12.99	-13.675	-13.022	-13.874	-11.999	-12.667	-12.623	-12.515	-12.987	-14.018	-13.171	-13.616	-15.202	-12.895	-12.368	-13.781	-14.094	-13.205	-13.854	-13.212	-13.769	-13.57	-13.401	-14.043	-12.992	-14.007	-12.708	-12.112	-12.801
-1.6409	-2.7846	-1.4171	-2.7801	-1.557	-2.6648	-1.9646	-2.4706	-2.8859	-3.3005	-2.5244	-1.9145	-3.0835	-2.1632	-1.771	-3.4178	-2.5617	-2.9346	-2.5572	-2.7253	-2.7944	-3.3294	-2.7883	-1.719	-1.7928	-2.7886	-2.5355	-3.0389	-1.9201	-3.5728	-3.0267	-3.0709	-2.0537	-2.2733	-0.42341	-2.2788	-3.2203	-3.1923	-2.7964	-1.9837	-2.3293	-3.4714	-3.1691	-2.9614	-3.4838	-1.4554	-1.7272	-3.0479	-3.3834	-2.2039
2.2378	2.1925	2.1435	2.2287	3.9609	2.0535	3.0025	3.825	1.6481	2.7042	3.9117	2.1377	3.2882	3.8748	2.1904	2.1561	2.2196	2.8937	3.0219	3.6002	2.5384	2.0775	2.7233	2.47	2.4885	1.5715	3.8907	2.0535	3.388	2.0707	0.82323	2.355	2.9098	2.3087	3.7875	2.8643	2.5144	2.6892	3.9262	2.3243	3.0649	3.1477	3.1022	2.5516	2.3097	3.771	2.5575	3.2263	2.6025	2.1596
11.653	10.371	8.8583	11.163	8.7097	10.577	9.2119	8.6181	10.698	10.203	9.3464	9.3882	8.7333	10.047	9.0554	9.0006	9.4842	9.4748	10.881	9.8171	9.3002	9.3127	10.005	9.5621	9.207	10.151	9.7427	10.394	9.446	10.341	10.799	9.513	9.4619	10.443	9.5198	10.011	10.29	9.4085	10.056	9.9613	10.103	9.4765	10.043	10.365	10.266	9.8072	9.026	11.046	10.029	9.2649
-0.8019	-0.19826	-0.43827	-0.68248	-0.80438	0.35166	-0.9886	-0.56586	-1.6053	0.49376	-1.4574	-0.36135	0.29973	-0.38087	0.049062	-0.36129	0.072412	-1.3628	-0.91288	-0.56889	-0.19927	-0.3002	-1.1095	-0.072622	-1.3306	-0.24578	0.54352	0.32457	-0.944	-1.4288	-0.031878	-0.94623	-0.58381	0.82993	-0.13233	-0.025942	-0.80611	-0.037223	1.4641	-1.0846	-0.52298	0.94055	-0.029103	-0.33072	1.1039	0.97126	-0.70403	0.71981	-0.19446	-0.31197
-6.1163	-5.742	-5.473	-5.3913	-5.3429	-5.4883	-4.4487	-5.279	-5.8798	-5.8499	-5.9882	-5.683	-4.9911	-5.9941	-6.6278	-6.0386	-5.6142	-4.7799	-4.9963	-5.5962	-7.0719	-6.9597	-4.9725	-6.3204	-4.9497	-6.255	-5.4862	-4.7081	-5.9656	-6.3862	-5.2805	-5.7993	-5.1133	-4.8646	-5.3221	-4.8059	-6.0991	-5.6135	-6.0455	-4.9595	-5.3761	-6.183	-6.1247	-5.5579	-4.8732	-5.4733	-4.6742	-4.9885	-6.3154	-5.0949
-6.693	-6.1799	-4.1295	-6.1043	-5.6786	-5.4682	-6.4145	-6.165	-6.7432	-6.352	-5.0321	-5.9973	-6.001	-6.4505	-6.6607	-5.5098	-5.6224	-6.6337	-5.9888	-6.7953	-7.4651	-6.4442	-5.9668	-6.3539	-6.7463	-5.6661	-6.6757	-6.3804	-5.7623	-5.4766	-6.3357	-5.9864	-5.9575	-7.0279	-6.8013	-6.5408	-6.9256	-6.4175	-5.3861	-6.2318	-6.1553	-6.2987	-7.188	-6.3768	-6.6167	-5.8585	-6.8375	-6.7809	-6.4109	-6.5439
-6.1875	-6.6319	-6.6411	-6.3125	-7.3727	-6.5052	-4.949	-5.6131	-5.7325	-6.1863	-6.0029	-8.3638	-6.0424	-6.76	-5.221	-6.0685	-5.9849	-6.2989	-6.3419	-6.5738	-6.7306	-6.8625	-5.9211	-6.3838	-5.9487	-5.7805	-6.3957	-5.9668	-4.6308	-6.1778	-6.6365	-6.0234	-6.3243	-7.4258	-6.5638	-6.6553	-5.0219	-7.4835	-6.7246	-6.5072	-6.8117	-7.6705	-5.5284	-6.7588	-6.6703	-5.1647	-6.2966	-7.492	-7.0091	-6.7334
-3.6302	-4.3832	-3.2566	-4.9523	-3.9806	-3.3641	-4.5809	-3.9292	-4.319	-3.8501	-4.2311	-4.4319	-2.2783	-4.1243	-3.4315	-4.9882	-3.2793	-2.8575	-3.5377	-2.1873	-4.0586	-4.3863	-2.871	-4.2407	-4.3141	-5.1061	-3.3731	-4.3344	-3.7821	-2.5083	-4.6596	-3.5145	-3.8583	-3.5212	-4.1221	-3.5459	-3.428	-4.164	-4.6214	-3.7635	-3.8459	-3.292	-4.0649	-4.0605	-4.0175	-2.9322	-4.2078	-3.8425	-4.6905	-4.2506
6.3438	6.1246	7.0245	6.966	6.6943	7.3826	6.1175	6.2739	6.8624	7.2333	5.7744	6.2207	5.8808	7.0508	6.1473	6.4974	6.9355	6.6919	6.9275	6.8638	7.6004	6.9476	7.498	6.8331	7.2889	7.907	6.1598	7.9328	6.8799	8.1235	6.7966	6.2633	6.4509	7.065	6.6737	6.8791	7.2787	6.0524	6.6471	5.9792	7.2748	6.528	6.1086	6.2779	7.1278	6.7456	5.958	6.4491	7.0478	7.1302
2.3258	-0.080146	1.5063	0.97652	1.9766	1.1272	0.99941	1.0286	1.3183	1.3853	1.4422	1.42	0.20068	0.72677	-0.18395	0.4681	1.8939	1.5699	1.7596	1.9127	0.95097	1.5585	1.9985	1.7192	2.4166	1.6969	0.91666	1.291	1.0856	1.4532	1.6369	1.4434	0.9389	0.70242	1.168	1.608	0.90946	1.3319	2.4756	1.6042	1.0867	-0.050797	1.1264	1.4104	1.3517	1.3878	1.7317	-0.10754	0.73998	1.0143
-1.6025	-0.31465	-1.9588	-1.8825	-2.3665	-1.5996	-0.87582	-0.63456	-3.1562	-1.5155	-1.7304	-0.52509	-1.343	-1.0947	-0.33708	-1.6972	-1.1892	-1.8494	-1.0554	-0.81062	-1.2148	-1.3138	-1.4785	-1.1616	-0.31162	-1.8938	-1.5254	-1.355	-1.5074	-1.108	-1.3825	-1.4026	-1.6586	-1.0459	-0.56754	-1.2674	-1.1925	-2.0562	-1.9865	-2.4357	-0.29715	-0.87189	-1.6954	-0.76162	-2.5287	-2.0344	-1.7573	-0.88401	-2.4254	-0.72515
-11.402	-11.575	-11.38	-12.318	-11.768	-11.514	-11.757	-10.964	-10.931	-12.83	-11.095	-13.064	-11.145	-11.462	-12.34	-11.479	-10.82	-11.646	-11.341	-10.778	-12.006	-11.978	-11.246	-11.45	-11.901	-11.736	-11.493	-12.183	-12.9	-11.257	-11.772	-11.807	-11.284	-11.07	-11.399	-10.481	-11.844	-11.259	-10.931	-11.519	-11.724	-12.288	-11.265	-11.565	-10.816	-12.423	-12.474	-12.225	-11.877	-11.563
-10.801	-10.95	-10.371	-11.151	-11.315	-10.92	-10.743	-9.711	-10.756	-10.712	-10.537	-9.0911	-11.664	-11.122	-10.584	-10.886	-10.322	-10.184	-10.192	-10.619	-11.224	-10.825	-12.171	-9.8189	-10.891	-11.722	-11.125	-11.259	-10.776	-11.631	-11.324	-10.485	-10.672	-11.181	-10.883	-9.9511	-11.859	-10.157	-11.301	-10.68	-11.077	-10.81	-11.869	-11.744	-10.245	-10.891	-11.594	-10.814	-10.578	-11.439
-13.383	-14.038	-14.46	-13.311	-13.051	-13.7	-12.535	-13.783	-13.087	-13.287	-11.274	-12.912	-13.158	-12.861	-12.172	-12.718	-12.915	-13.632	-13.017	-13.095	-12.295	-13.54	-13.313	-12.874	-13.389	-12.891	-13.014	-13.17	-14.741	-13.42	-13.364	-13.314	-13.003	-13.773	-13.38	-13.539	-13.413	-13.222	-13.219	-13.508	-13.175	-13.087	-13.494	-12.45	-14.295	-13.865	-12.649	-13.547	-13.685	-12.993
-12.863	-13.607	-13.195	-13.048	-13.599	-12.683	-13.361	-13.333	-11.741	-13.817	-13.553	-13.172	-13.724	-13.15	-12.007	-13.535	-13.807	-11.276	-13.497	-13.799	-13.998	-11.69	-12.132	-12.087	-14.037	-14.554	-13.097	-13.468	-12.032	-13.533	-12.888	-14.204	-13.285	-14.185	-12.779	-13.469	-13.663	-13.377	-13.034	-13.733	-13.657	-12.766	-13.736	-12.319	-13.667	-14.006	-13.077	-14.174	-13.735	-12.514
5.5583	5.1247	3.8597	6.3373	5.3921	5.5689	5.4459	5.4246	5.3678	4.8599	5.7255	3.8703	5.2833	4.4012	4.5885	4.8998	4.5693	4.9033	5.9502	6.2615	5.2083	4.7015	5.1956	5.1958	5.8172	5.4636	4.3732	4.9422	4.3863	5.651	5.2592	5.2228	5.1254	4.2693	4.8569	4.9206	4.3202	4.2678	4.2025	4.8424	6.8901	4.8749	4.895	5.9067	4.992	4.0049	4.9104	5.6125	5.2652	5.4528
2.429	1.6263	1.9251	2.5143	2.9767	2.4561	3.3522	2.8399	3.9432	2.9298	3.225	3.6175	3.4304	3.5413	1.7852	2.9565	2.6792	2.697	2.863	1.549	3.549	2.1343	2.7867	2.6802	2.6213	2.3328	3.361	2.8533	1.4107	1.3834	3.1065	2.4118	2.0402	2.2305	1.2727	3.5688	2.1431	2.1004	2.7536	2.3367	3.1834	2.2718	1.7881	3.4991	2.4565	3.3347	2.1568	1.4686	2.5829	3.2476
2.591	2.2767	2.6716	3.2792	2.9104	3.3376	2.384	2.3047	3.6486	3.633	2.9167	2.5722	2.7453	2.3443	2.5377	2.971	1.9204	1.44	4.079	2.6491	2.7683	3.8053	2.9143	2.8515	3.4322	3.8425	2.9905	2.4922	3.0256	1.8239	2.653	4.4164	3.0054	2.899	2.8949	3.1691	3.4136	2.3745	3.329	2.8989	3.9402	2.84	2.5241	3.1831	3.5822	3.3134	3.6085	2.8281	2.7583	2.3986
-4.1142	-3.4384	-3.7921	-2.787	-3.8857	-3.8637	-3.5265	-4.8357	-4.7814	-4.47	-4.7383	-4.002	-5.062	-4.4824	-4.716	-3.3182	-4.6641	-4.9078	-2.7953	-4.8933	-3.2584	-4.0472	-3.5827	-2.8284	-4.2903	-4.1879	-3.7049	-3.8379	-5.0994	-3.8308	-3.9554	-3.4403	-4.9824	-4.2656	-3.5585	-5.6839	-4.0208	-4.2466	-4.4517	-3.9755	-3.0349	-5.3421	-3.1985	-4.0502	-4.7486	-4.3053	-4.1087	-5.1265	-3.9199	-4.2056
1.7711	2.1926	1.1834	2.3443	0.4263	0.43613	1.8774	0.93438	1.7239	0.8125	1.6579	0.70641	1.5815	1.3254	2.2055	1.5802	0.61184	1.209	1.6141	2.2497	1.9071	2.094	1.5271	2.2065	1.2881	1.3403	1.3436	0.13902	0.34444	1.6419	1.9313	1.6491	2.0637	1.1591	2.324	1.632	0.31802	-0.075899	1.6732	1.7925	1.0029	1.2454	1.1472	2.1489	1.3637	0.27914	0.79496	2.2999	1.526	1.2558
-3.0391	-2.7632	-2.7986	-2.0815	-3.755	-3.2562	-2.3254	-3.7255	-2.8063	-3.0487	-3.0712	-2.7153	-1.7703	-1.8514	-3.0884	-2.5415	-2.887	-2.7859	-2.8969	-2.8797	-1.7957	-2.6561	-2.2757	-1.924	-1.9522	-2.1794	-3.8543	-3.1803	-3.0449	-2.1586	-2.7082	-1.62	-2.6881	-2.1327	-2.9236	-3.3579	-2.3422	-3.7952	-1.931	-1.8304	-3.6556	-3.2847	-2.5075	-2.7185	-2.8414	-1.9323	-1.8397	-3.6358	-2.1147	-1.8983
6.8257	6.8392	7.2409	6.6114	8.4858	7.0921	7.2294	7.535	6.1071	8.0961	6.3147	6.6184	7.7809	6.9488	5.8649	6.7554	7.0917	7.3573	6.1914	6.8687	6.9664	5.7538	7.0619	6.1307	6.5982	7.431	8.3725	5.7766	5.8594	4.7592	5.6843	6.5651	8.0292	6.214	6.0472	7.2282	6.1366	5.6398	6.605	7.1839	5.5651	6.8863	5.997	6.5138	7.6903	6.9305	7.9088	8.0047	5.5571	6.5745
2.0578	0.78374	3.0372	1.7093	2.1052	1.8233	1.3131	1.3154	1.367	1.7851	1.6219	0.073861	1.8765	1.3243	1.8109	1.4356	0.17357	1.6819	1.6015	1.9574	0.95212	0.88746	1.0788	1.8674	1.1081	1.7705	1.2344	-0.11284	1.3742	1.3615	0.71339	1.3817	1.2143	0.32858	0.4684	1.6481	0.088837	1.5425	1.0626	1.8687	0.5462	2.1523	1.9776	1.7463	0.18648	1.1282	-0.027424	0.3448	1.3702	0.78263
6.6469	6.7229	8.2009	6.7135	6.0602	6.2881	7.1213	6.9031	6.5366	6.5398	7.1576	6.507	6.8914	7.4171	7.1995	6.3565	6.4082	6.5325	7.9541	6.3343	6.1112	6.8796	7.4037	5.3985	6.3802	7.4775	6.6873	7.2586	7.3763	6.955	7.6225	6.3987	6.731	6.7221	7.2767	7.1	7.1235	6.6295	6.5322	6.6702	6.3946	6.7411	7.1819	6.1774	7.1708	7.4948	6.4227	7.9049	7.5679	8.1854
3.0959	1.5249	2.6821	3.4135	1.9825	2.2942	2.2402	1.9629	2.3556	2.147	2.1915	2.184	2.3481	2.8705	2.9517	0.99349	2.3756	2.8534	2.3432	1.7881	1.5941	2.9811	2.851	2.6122	1.5544	2.141	3.2051	2.106	2.4477	1.9034	2.5328	2.2375	2.7477	3.3118	3.1201	2.3565	4.0936	2.9339	1.8808	2.3476	1.9538	2.6854	1.9548	2.5961	1.6114	1.9308	3.3415	2.9746	2.1087	2.9342
3.1453	1.8511	3.6086	3.2189	4.6279	3.0631	2.8918	3.4368	3.6361	1.8278	2.7442	2.8666	3.1086	3.2214	3.0708	3.1603	3.2426	3.1298	2.7735	4.067	3.1616	3.1649	2.7703	3.5433	2.2173	2.6448	1.9176	2.356	2.3284	2.767	3.0403	3.382	2.472	2.4128	3.1193	2.6225	2.6524	2.9095	4.4119	3.2936	4.3181	2.9234	3.4371	3.098	2.6869	2.6476	3.2124	3.8078	3.1891	2.9219
-5.2691	-5.8209	-5.2162	-6.0577	-4.9975	-4.738	-5.9164	-5.4019	-5.8525	-4.3162	-5.5997	-5.7705	-5.7228	-5.6572	-6.3358	-5.5108	-4.6113	-5.6603	-6.1027	-6.092	-5.8407	-5.593	-4.9939	-6.5555	-5.0676	-4.1755	-7.1306	-4.5607	-4.5382	-5.7166	-4.541	-4.9386	-5.602	-5.777	-5.6004	-5.2192	-5.8232	-6.8792	-5.5275	-6.1443	-5.1313	-6.5619	-5.7478	-5.2477	-6.1109	-6.3427	-5.3495	-5.7221	-5.4251	-5.5587
4.3817	3.8868	3.8956	4.5143	4.5357	4.0777	3.7933	5.5062	4.4022	3.7023	3.9116	4.0345	4.4242	4.0147	5.4385	4.7305	4.8028	5.5221	3.8899	4.5188	4.845	3.458	4.2403	3.9138	3.1722	4.5359	4.7262	4.0813	4.7566	4.49	4.4749	4.4485	3.4306	4.5524	4.1696	4.3951	2.3993	3.7358	3.8806	5.3382	4.5603	4.6705	4.5633	4.0575	5.0312	5.3931	4.1227	4.7272	3.0793	6.0038
-3.3939	-3.2944	-2.9382	-2.7382	-4.1055	-2.5546	-3.3446	-3.0884	-3.9754	-3.9487	-3.5353	-3.5631	-2.0964	-2.4707	-3.1482	-4.4521	-3.012	-2.9353	-3.8094	-3.7925	-3.053	-3.5404	-3.3372	-3.8452	-3.2267	-2.9999	-4.5844	-3.2511	-2.3021	-2.6361	-2.3954	-3.0992	-3.0925	-4.2222	-3.9441	-3.0991	-3.0187	-2.38	-3.2399	-2.7401	-3.5933	-3.479	-3.2333	-4.1282	-3.7802	-3.5781	-2.833	-3.9407	-2.5647	-3.3476
-6.0036	-7.8295	-6.1625	-6.7403	-7.1362	-5.8346	-5.7851	-5.4833	-5.7416	-4.9409	-5.611	-6.1749	-5.7886	-5.3238	-5.8428	-7.3995	-6.8676	-5.5161	-6.5727	-5.4735	-5.2257	-5.3232	-6.2922	-6.1604	-4.8732	-4.8383	-5.3472	-4.8933	-5.39	-5.3024	-5.3754	-4.7582	-6.5082	-6.5034	-6.2316	-6.1132	-6.5622	-6.5052	-5.0361	-6.3105	-5.114	-5.6639	-5.2025	-4.9332	-5.7562	-5.7849	-5.6077	-6.1831	-4.4907	-6.2143
-0.29399	-0.96213	-0.60199	-0.71346	0.92696	-0.48525	-0.11828	-0.43468	-1.3575	-0.59318	0.27476	-0.99882	-1.9319	-0.3521	-0.94506	-1.4597	-0.074248	-1.5043	-0.43768	-1.6651	-1.152	-1.1557	-0.29058	-0.3987	-1.114	-1.2997	-1.15	-0.88872	0.48517	-0.053121	-0.24089	-0.33418	0.18629	-0.84322	-1.2976	-2.1103	-1.2368	-1.5557	0.070614	-1.0669	-1.5316	-1.2825	-1.1292	-1.6888	-0.12843	-1.3855	-0.9944	-1.531	-1.2462	-0.36767
-0.033514	-0.11986	1.1522	-0.60448	0.30087	-0.41689	0.00625	-0.50134	-0.2909	0.29434	-0.13296	0.59335	-0.0024397	-0.39861	0.22208	0.37042	0.38307	-0.24026	0.063835	-0.60562	0.8047	0.19062	0.23645	1.3875	0.13453	0.39572	0.34336	1.2118	1.2118	-0.11108	0.4058	-0.14584	0.87558	0.8295	0.31347	0.15068	0.62778	-0.33969	-0.21015	0.63605	0.52412	-0.17238	0.53894	0.026643	1.2641	0.66176	0.22378	-0.41772	0.048539	0.47755
-22.287	-21.622	-21.365	-21.97	-22.079	-23.289	-22.116	-21.283	-21.756	-21.855	-23.261	-22.081	-22.165	-21.061	-22.907	-22.306	-22.136	-21.214	-22.307	-21.294	-22.655	-22.794	-22.257	-21.628	-23.463	-20.447	-22.352	-22.05	-21.702	-23.086	-22.641	-23.361	-22.434	-21.785	-24.593	-21.423	-22.857	-21.807	-22.223	-22.572	-21.721	-22.554	-21.791	-22.424	-21.658	-22.534	-22.957	-22.624	-22.718	-22.602
-12.336	-11.518	-11.826	-11.33	-11.128	-12.322	-11.831	-10.272	-10.905	-12.266	-10.96	-10.528	-12.041	-11.703	-11.65	-10.968	-11.594	-11.36	-10.91	-12.33	-11.211	-10.846	-11.338	-11.239	-11.789	-12.063	-10.888	-11.972	-11.204	-10.7	-13.05	-10.634	-11.678	-11.551	-11.385	-11.095	-11.589	-11.905	-10.908	-11.876	-10.97	-11.317	-11.694	-11.877	-11.358	-11.21	-11.505	-11.704	-10.22	-11.119
-1.4873	-0.95963	-2.4396	-0.89368	-2.469	-2.5915	-1.2855	-1.9656	-2.0036	-1.1643	-2.1423	-0.48728	-2.1873	-2.1108	-2.2376	-0.78329	-2.3527	-0.94348	-2.6147	-0.79783	-2.1065	-2.1022	-0.39186	-1.1155	-1.3478	-0.59853	-1.6351	-0.95435	-2.1567	-1.4595	-1.2505	-2.5991	-2.2983	-1.8716	-2.1248	-1.1362	-2.2132	-2.0317	-2.6019	-1.9432	-1.4138	-1.2561	-1.7335	-1.9034	-1.9909	-1.7674	-2.4582	-1.4449	-1.7853	-0.77539
-2.2349	-3.22	-2.5501	-2.2257	-2.1771	-2.7659	-2.1042	-4.3162	-2.7862	-1.832	-3.3234	-1.9086	-3.6766	-3.1911	-2.8394	-2.633	-2.0358	-3.279	-2.4799	-2.3128	-3.3318	-2.0069	-2.7387	-3.2275	-2.4686	-2.5622	-2.8559	-2.4207	-2.2832	-2.4319	-4.1011	-3.0415	-1.7517	-3.6168	-2.0306	-2.4041	-2.5975	-2.8365	-2.2238	-2.2588	-2.1141	-2.447	-2.4725	-2.649	-2.9032	-2.8062	-1.8365	-1.3646	-1.38	-2.6183
-22.066	-23.187	-22.034	-22.117	-22.307	-22.544	-20.671	-21.825	-21.417	-22.483	-22.361	-21.942	-21.996	-22.643	-22.225	-22.22	-21.986	-21.861	-22.107	-22.242	-21.724	-22.887	-22.176	-20.931	-22.049	-20.671	-22.908	-22.455	-22.662	-22.122	-22.598	-22.55	-22.902	-23.406	-21.289	-23.336	-22.2	-21.132	-21.248	-22.554	-22.09	-21.469	-21.783	-23.029	-21.432	-22.804	-23.379	-21.793	-23.699	-21.717
10.054	10.742	9.4708	9.2535	9.7987	10.617	9.0398	8.5609	9.9335	9.9718	8.8504	10.506	10.396	9.8308	9.8255	10.218	8.6294	9.5632	11.056	10.269	9.2817	9.3176	9.7621	10.476	8.754	10.298	9.6911	10.804	9.6954	10.821	10.03	10.127	9.6238	9.2612	9.1248	10.411	10.77	9.4272	10.005	10.174	10.134	9.9684	10.1	9.2671	9.6092	9.4993	10.352	10.068	10.166	9.0403
1.8377	0.77145	0.35036	1.3946	1.0773	1.1963	1.1463	1.6131	-0.014267	1.94	1.5054	1.9691	0.89636	1.2302	1.512	0.88241	1.7917	1.0244	1.8899	0.12895	1.5913	2.2342	1.2767	0.43181	1.3037	0.82898	1.7064	0.52715	1.1135	0.84552	0.45302	0.99266	0.36261	2.0246	1.8803	1.7158	1.7153	1.0082	1.3982	1.1369	1.5471	0.23841	1.6157	1.2363	1.0479	1.0083	0.81438	1.2773	1.5114	1.3227
0.7375	0.74789	-0.065186	0.19059	1.2038	-0.83012	-0.31757	1.1385	0.73967	0.2037	-0.65635	0.63458	-0.28549	0.32776	1.6519	-0.60477	0.62142	1.2739	1.4773	1.4418	-0.37661	0.083042	1.1552	-0.29475	1.1383	0.89702	1.0928	0.60766	0.54412	-0.13338	0.069697	1.2935	0.50587	1.3737	0.17894	0.8131	0.88009	-0.17643	0.047857	-1.0695	1.6044	-0.74788	-0.25039	0.98166	0.083239	0.66998	1.8272	0.64072	0.37693	0.77511
-1.2862	-1.711	-1.1461	-1.3218	-1.6104	-1.5588	-0.63819	-0.49175	-0.65574	-2.4114	-1.1142	-2.2216	-1.7877	-2.3667	-1.631	-1.5025	-0.76272	-2.2582	-1.8745	-1.8428	-2.6332	-1.3969	-1.2761	-0.22397	-1.9838	-1.5302	-1.2906	-2.947	-1.1717	-1.9483	-1.6201	-0.86071	-2.8413	-1.3225	-0.81868	-2.3303	-1.5209	-1.5104	-0.55271	-1.243	-1.6447	-0.76312	-3.2899	-1.4322	-2.3704	-1.6661	-2.7352	-1.9514	-0.97141	-0.4709
1.4135	0.98227	0.58754	1.0147	0.53039	1.6753	1.1502	1.0822	1.2859	1.1282	0.98144	0.36168	1.7702	0.5485	2.0389	2.0591	1.0043	1.0073	1.721	0.65586	1.7347	0.26367	0.94565	1.9336	0.79682	1.2973	1.2156	1.6801	1.4741	0.49918	1.4471	1.3669	1.4761	1.561	2.1085	1.4875	0.87617	0.80314	1.9199	1.4807	1.8855	1.8913	0.41988	1.4365	1.5588	1.854	2.193	1.1334	0.37622	0.40734
5.0461	4.9016	5.0521	4.5818	4.666	5.7117	4.3864	5.1269	4.4094	5.214	5.7607	4.9975	3.9954	5.2372	5.4076	3.704	3.9291	5.9316	5.2009	4.6438	6.2962	5.6853	5.0323	5.4767	5.1038	4.5229	4.9012	4.8945	4.7588	4.9494	4.4817	4.2856	5.0463	4.1792	5.3229	5.4463	4.8533	4.5258	5.492	4.3987	4.2808	5.1807	4.8043	4.8057	5.2179	5.565	5.8092	4.7435	4.1366	5.1521
2.1075	1.887	0.71504	1.9253	1.9793	1.1402	1.1912	2.4255	2.2368	1.2895	2.2883	1.8767	2.308	0.45106	1.387	2.2794	1.8206	2.357	1.3633	1.2416	1.6753	1.6513	3.0687	2.1935	1.3949	1.322	1.6211	1.1718	2.9328	1.4614	1.1364	0.93262	2.1034	1.0259	1.7137	2.2489	2.9379	1.8248	1.1649	2.6225	1.2995	0.60676	2.7826	1.8866	1.1104	1.6244	2.3873	1.7998	3.2336	-0.081993
-1.1262	-0.65947	-0.66258	-1.6393	-1.0293	-0.6416	-0.8445	-1.8484	-1.2495	-0.038463	-1.257	-0.44359	-0.41894	-0.62506	-0.52778	-1.0023	-1.0748	-1.6478	-2.3361	-0.72266	-1.4567	-1.1986	0.13472	-2.0824	-1.1739	-0.94204	-0.32192	0.09975	-1.2899	-0.95646	-0.194	-0.57603	-1.0025	-2.1698	-1.0605	-0.82432	-0.50443	-0.63351	-0.90361	-0.96595	-0.8793	-0.79811	-2.0055	-0.86846	-1.577	-0.50266	-0.23202	-1.1193	-2.2648	-0.42079
-5.5261	-5.8983	-5.6409	-5.9311	-4.6902	-6.1289	-5.2793	-6.5312	-5.514	-4.6286	-5.2734	-5.8471	-5.9071	-5.581	-4.9869	-5.4293	-4.3658	-5.2243	-5.626	-6.1099	-4.8121	-4.966	-5.2094	-6.237	-6.3572	-5.0911	-4.7792	-5.7816	-4.5045	-6.0389	-6.1205	-4.0737	-5.2569	-4.6216	-6.5276	-4.5096	-5.6883	-4.6772	-5.1741	-5.0855	-6.0316	-3.8416	-6.7546	-4.792	-5.3475	-6.4762	-5.4312	-6.3938	-6.1053	-5.3117
-4.755	-4.1826	-4.9411	-4.3043	-4.7346	-5.5084	-5.0828	-5.6751	-4.3013	-4.2569	-3.5904	-4.4117	-4.3491	-3.5987	-4.4227	-4.6917	-2.8617	-4.5985	-5.1724	-4.8064	-4.508	-4.0064	-4.1607	-4.5243	-4.9186	-4.856	-4.7223	-3.9321	-4.6722	-4.2734	-5.7981	-4.0083	-4.7267	-5.4777	-5.9102	-6.9519	-4.5831	-5.1302	-3.7798	-4.7529	-5.0213	-4.9036	-4.5304	-4.7666	-5.0911	-4.2475	-3.59	-3.4723	-3.9221	-4.6574
-0.46717	1.1409	-0.12847	0.91425	-0.57276	0.010671	-0.18501	1.2994	1.2633	0.87443	0.2311	1.0163	0.22182	-0.19172	0.64464	0.27523	0.77308	0.83591	-0.10169	0.39354	-0.045106	0.74206	0.50436	1.5295	0.35071	1.1761	1.4235	0.36687	0.043691	0.87841	1.6541	0.42356	-0.19226	-0.27644	-0.31042	0.82687	0.62156	0.68514	0.54188	-0.77196	-0.21469	0.97294	0.96599	1.0429	-0.25583	-0.25137	0.054997	0.76584	0.12491	0.088686
-4.4528	-4.474	-4.7904	-5.2935	-4.709	-4.7757	-5.2881	-4.5804	-4.7566	-5.1163	-5.3687	-4.4087	-4.8112	-4.2439	-5.2612	-5.6603	-5.1555	-4.9245	-4.7986	-5.1688	-4.308	-4.9668	-5.1212	-5.1492	-4.5352	-4.82	-4.7046	-4.4903	-4.1382	-5.6334	-4.6975	-5.4641	-4.0722	-2.821	-4.1625	-3.4997	-5.7588	-5.4058	-4.0866	-4.8878	-4.7531	-4.5228	-5.2541	-4.872	-4.4271	-4.4023	-4.4225	-3.7837	-3.9335	-4.4308
-9.1313	-9.8264	-10.925	-7.4097	-9.4932	-9.3494	-9.065	-8.8234	-8.6926	-10.108	-9.4581	-9.8326	-9.3926	-9.6107	-8.9609	-9.4046	-8.8977	-9.5642	-9.793	-10.207	-9.4705	-9.1125	-9.5014	-9.0662	-9.9268	-9.1917	-10.093	-7.8967	-9.2635	-9.8811	-8.3072	-9.2677	-9.9839	-7.678	-8.5791	-9.6797	-9.0701	-8.4867	-8.8297	-9.551	-9.3566	-9.286	-8.6817	-9.526	-9.5227	-8.5507	-8.9507	-8.8561	-9.3312	-9.426
-20.987	-21.644	-20.377	-20.741	-20.236	-21.869	-20.9	-20.864	-20.43	-21.901	-21.046	-21.567	-19.804	-19.379	-20.439	-20.979	-20.752	-20.976	-19.888	-20.879	-19.918	-21.677	-20.142	-21.41	-21.275	-20.251	-20.811	-20.675	-22.239	-20.484	-20.268	-21.113	-20.581	-20.036	-20.792	-21.186	-21.83	-21.086	-20.958	-20.26	-20.57	-21.234	-22.067	-20.732	-20.719	-19.724	-20.464	-20.69	-21.658	-21.25
1.8698	0.98131	2.2447	1.8836	3.1783	1.6024	1.8173	1.5838	1.8653	0.8312	3.2734	0.15497	1.0391	-0.42404	2.677	1.7046	2.4363	0.38	1.6161	1.609	1.3624	0.58322	1.293	2.1636	1.6039	0.51298	1.8303	1.1601	2.3356	1.4071	1.5452	1.2796	1.6222	2.0774	1.1063	1.2324	2.0337	1.2948	1.665	1.8378	1.3312	0.78015	0.30515	1.1115	0.52626	2.532	0.79174	2.1216	0.97759	1.6196
-3.7344	-4.1478	-4.9249	-3.9294	-4.3454	-4.1985	-3.7926	-3.7492	-3.6599	-4.393	-4.7655	-3.8408	-4.4482	-3.1411	-5.4583	-3.0784	-4.0879	-4.05	-5.1698	-4.2718	-4.618	-4.3408	-4.6602	-4.93	-3.9334	-3.8811	-4.0168	-4.3844	-4.7168	-4.7754	-4.3947	-3.6566	-3.9385	-4.1722	-3.9865	-3.1417	-5.0446	-3.9073	-3.9994	-3.7062	-3.5855	-4.2498	-4.9257	-4.4439	-3.8124	-4.8523	-3.7867	-5.2995	-3.3875	-4.0944
0.21693	0.23295	-0.22245	-0.61892	0.35947	-0.46979	0.74979	-1.7356	0.35549	-0.17882	1.2601	0.58797	-0.12551	-1.0306	-0.90682	-0.16058	0.1664	0.54827	-0.62718	0.4328	-0.91944	-0.20714	-0.043624	0.017854	0.40952	0.18077	-0.030272	-0.090983	0.075767	-0.34371	-0.032811	-0.12247	0.099425	0.1269	0.63075	-0.44388	0.18675	0.50206	-0.12485	-1.0717	0.079441	-0.18588	0.18778	-0.85658	-0.23845	-0.11786	-0.057679	-1.3174	0.49094	1.1049
-2.1589	-2.2587	-2.7615	-2.4321	-1.471	-2.8706	-2.6226	-2.3959	-2.4024	-3.5982	-3.6584	-2.5454	-2.8852	-2.8944	-3.5049	-3.1589	-2.5469	-2.3604	-1.3812	-2.5369	-2.815	-2.7973	-3.706	-2.4164	-2.5779	-1.7466	-1.2561	-1.7112	-1.9093	-2.9339	-3.2201	-1.7619	-1.4863	-1.4639	-2.3427	-1.7803	-1.5512	-3.8498	-4.3204	-2.9819	-1.5129	-2.86	-2.4488	-1.5526	-2.5859	-1.3344	-2.6752	-1.7971	-2.7592	-3.1043
-5.9763	-7.8359	-5.9312	-6.9422	-7.3362	-6.5047	-6.4729	-6.7019	-6.0033	-6.1956	-6.1952	-6.2602	-5.4921	-6.7109	-6.8686	-7.6449	-6.563	-5.6743	-5.6356	-6.3249	-6.7212	-5.7633	-5.5521	-5.5985	-6.4818	-7.2006	-5.9274	-5.9183	-4.9186	-7.3103	-7.6701	-6.3314	-6.4858	-7.0288	-7.0012	-6.7434	-6.267	-5.6896	-5.9227	-6.8557	-5.6001	-6.719	-6.4205	-5.9528	-5.9866	-6.2918	-6.1448	-6.5766	-6.8866	-6.9009
-21.906	-21.552	-22.729	-21.781	-21.328	-22.082	-21.955	-21.915	-21.765	-23.181	-21.405	-22.721	-22.287	-22.664	-22.734	-22.277	-23.129	-21.965	-24.161	-23.108	-22.485	-21.72	-21.996	-21.833	-20.964	-22.666	-22.872	-21.467	-23.007	-21.52	-21.718	-22.993	-21.342	-22.412	-22.819	-22.002	-22.547	-23.585	-22.173	-22.94	-22.248	-21.737	-21.925	-22.679	-22.761	-22.502	-22.738	-22.224	-22.956	-21.963
-12.125	-11.318	-10.377	-12.197	-11.474	-11.495	-11.502	-10.903	-9.7218	-11.653	-11.436	-11.368	-11.395	-11.12	-10.839	-11.895	-13.064	-12.313	-11.482	-11.068	-11.405	-11.082	-12.07	-10.881	-11.242	-11.273	-12.345	-12.617	-10.523	-10.226	-11.581	-10.56	-11.372	-11.151	-11.033	-11.977	-11.394	-10.506	-11.684	-11.711	-10.901	-11.404	-10.288	-11.902	-11.718	-11.362	-11.621	-10.96	-11.413	-11.408
-2.2913	-0.85777	-1.8844	-1.3565	-1.7436	-1.2299	-2.4439	-1.3749	-0.60167	-0.765	-1.6692	-1.2934	-1.1869	-1.6649	-1.2071	-1.3445	-1.3394	-0.91353	-1.4039	-0.81681	-0.11658	-1.7201	-1.1728	-0.56346	-2.1347	-1.9999	-2.2105	-1.2797	-1.5626	-2.532	-2.2415	-1.695	-1.7802	-1.3355	-0.96307	-1.1744	-1.3146	-0.8235	-2.5016	-1.9434	-1.7688	-0.76359	-1.3416	-1.5604	-2.1353	-1.078	-0.74139	-2.0186	-1.4829	-1.0227
-11.911	-12.436	-13.319	-11.925	-12.461	-13.063	-14.191	-13.724	-12.692	-12.281	-13.816	-13.695	-12.833	-12.854	-13.58	-14.129	-12.836	-14.315	-12.47	-12.599	-13.258	-12.692	-13.41	-12.69	-13.358	-13.394	-13.201	-13.024	-13.571	-12.757	-12.921	-12.662	-12.454	-13.42	-12.719	-12.762	-13.226	-13.346	-12.94	-11.759	-13.277	-12.647	-13.392	-14.072	-13.423	-13.355	-12.605	-12.212	-13.426	-12.62
-12.665	-13.746	-13.012	-13.917	-13.342	-13.09	-12.588	-12.255	-13.549	-13.206	-12.916	-12.863	-13.332	-12.967	-13.283	-12.845	-12.425	-13.043	-12.343	-13.034	-12.795	-12.83	-12.985	-12.539	-12.66	-12.359	-12.535	-12.794	-13.568	-11.991	-13.134	-14.232	-11.865	-12.663	-13.012	-12.791	-12.479	-12.507	-13.881	-12.991	-12.83	-12.432	-12.795	-12.122	-13.837	-13.442	-13.033	-12.142	-12.512	-12.46
-0.030541	0.53386	0.14936	0.67167	0.73559	-0.35274	0.14083	-0.12532	1.7941	1.8151	-0.40228	-0.25301	1.3826	0.84708	-0.31009	-0.0099291	0.8801	0.61527	0.062117	-0.36386	1.2856	1.8092	0.47938	-0.1742	-0.36786	-0.29001	0.88521	0.85842	-0.0096407	1.0428	0.37332	0.15531	1.0398	0.9813	0.055904	0.83578	-0.11983	2.0252	1.9938	0.74082	0.85202	2.2767	0.3582	-0.42652	0.2913	0.31144	0.24025	0.77367	1.1208	0.88939
-6.534	-4.7156	-5.627	-6.3826	-4.837	-5.1802	-5.7013	-5.8139	-6.3421	-5.9685	-6.3396	-4.1581	-6.2573	-5.3788	-5.3038	-5.7611	-5.7807	-5.4746	-5.348	-6.2164	-5.0627	-5.9158	-4.9836	-5.0964	-5.9826	-4.6454	-6.15	-6.4106	-4.5589	-5.0318	-4.462	-4.7093	-5.6544	-4.9184	-5.8072	-4.5801	-5.7212	-4.8389	-5.9275	-5.5651	-5.9001	-6.5175	-5.7877	-4.6334	-4.6712	-6.3325	-5.6878	-5.7748	-5.5599	-6.6811
-11.069	-11.703	-10.685	-11.239	-11.115	-11.06	-9.5521	-10.489	-9.4609	-10.277	-10.908	-10.634	-11.392	-9.9429	-11.113	-10.212	-10.06	-12.127	-11.609	-10.804	-10.6	-11.498	-11.812	-10.219	-11.384	-11.308	-12.187	-11.489	-10.956	-10.044	-10.747	-11.219	-10.83	-10.567	-10.556	-11.256	-10.106	-10.415	-10.882	-11.366	-11.085	-11.244	-9.8738	-10.781	-11.468	-11.674	-10.151	-10.207	-9.9228	-12.11
-14.391	-14.915	-14.48	-15.722	-14.848	-14.532	-14.796	-13.878	-14.645	-14.382	-13.707	-14.555	-15.533	-14.363	-15.365	-13.848	-15.186	-14.698	-14.79	-14.537	-14.803	-14.381	-15.49	-14.142	-14.879	-14.546	-13.676	-14.107	-14.605	-15.692	-14.084	-13.841	-15.062	-15.048	-14.182	-14.315	-15.426	-13.868	-14.03	-15.355	-13.894	-14.908	-14.214	-14.898	-14.5	-14.452	-13.964	-14.13	-13.949	-14.36
-1.3802	-1.842	-0.76191	-1.1117	-3.0069	-1.7871	-1.4013	-1.159	-0.48571	-1.2215	-1.4399	-1.1651	-1.9105	-2.3304	-0.5409	-2.2629	-0.94384	-0.4369	-1.6761	-1.354	-1.7994	-0.49033	-1.6063	-1.3163	0.034713	-1.6029	-2.1461	-0.72449	-1.4236	-0.76684	-1.2623	-2.0079	-2.0782	-1.0109	-1.4936	-2.2659	-1.8563	-1.725	-0.47377	-1.436	-1.8798	-1.4671	-1.7604	-0.88462	-1.7885	-2.0068	-1.7456	-1.5461	-1.887	-1.2251
6.8928	7.1986	6.3432	6.8731	6.3334	6.6257	6.7517	7.0417	7.7048	7.132	6.5307	7.6488	5.8869	6.2613	7.1799	6.7711	6.0213	5.9343	7.522	6.7328	6.4655	5.5469	7.8071	7.7639	5.9271	6.8269	7.0646	7.7951	6.626	6.3118	6.9608	6.3571	6.4604	6.4561	7.845	6.4135	6.7931	8.041	7.4668	5.6452	6.4075	6.4475	6.8877	6.6992	6.7278	7.6587	6.2109	7.1221	6.4414	6.774
-4.1973	-4.7088	-5.211	-4.6765	-4.1356	-4.5479	-4.5432	-4.4335	-4.5668	-4.3671	-4.8184	-5.1219	-3.7025	-4.9984	-5.0891	-4.7393	-5.2987	-4.7049	-5.6014	-3.9123	-4.2967	-4.27	-5.1929	-4.0245	-4.07	-5.4704	-4.5303	-5.4501	-4.4994	-3.9167	-4.5442	-4.5492	-5.1884	-4.8921	-4.2686	-3.8556	-4.7441	-5.2253	-3.9848	-4.9749	-3.6865	-5.3292	-4.3589	-3.4014	-4.1426	-4.4245	-4.899	-5.8742	-4.9048	-4.5031
6.5849	7.0279	6.9959	7.895	7.1574	6.8126	6.8073	7.0091	6.6217	7.1945	5.7498	7.5206	6.4291	7.4205	7.6175	6.5004	7.7853	7.0038	7.1644	5.9328	8.3913	6.4526	7.3649	6.7407	5.5249	7.2233	6.9625	6.2722	5.7702	6.8337	6.5056	6.6715	6.7628	6.9896	6.7889	7.7612	6.9054	8.082	6.5398	5.6011	6.513	7.3638	7.8642	6.2983	6.8222	7.6275	6.5451	5.829	7.2984	7.3794
-1.6182	-1.6991	-0.80581	-1.6195	-3.2041	-1.0947	0.20667	-1.4361	-1.0554	-1.4666	-2.737	-0.51626	-2.4807	-0.87861	-1.3732	-0.85879	-1.1026	-1.4367	-1.2658	-0.99059	-1.5652	-2.2897	-1.5339	-1.3797	-0.8467	-1.134	-1.1	-1.3244	-1.6248	-1.1861	-1.1591	-1.155	-2.0214	-1.9888	-1.8328	-2.238	-2.4722	-1.7125	-1.0316	-2.54	-0.88307	-1.1215	-1.8768	-1.7981	-1.1829	-1.0193	-2.0447	-0.86155	-2.0677	-1.5831
-15.087	-15.072	-15.579	-14.157	-15.762	-14.971	-14.085	-14.409	-14.24	-14.769	-13.961	-14.637	-14.188	-14.976	-15.012	-14.871	-15.162	-13.768	-14.096	-16.015	-15	-14.281	-13.242	-14.689	-15.446	-14.494	-14.768	-15.267	-14.552	-14.533	-15.112	-14.482	-14.216	-14.96	-14.405	-14.462	-13.793	-14.714	-14.432	-15.501	-14.645	-14.152	-14.259	-13.381	-15.567	-13.571	-14.597	-14.207	-14.419	-14.188
-1.2395	0.15902	-0.53952	-0.13527	-0.54265	-0.22285	-0.35291	0.85172	-0.36744	-0.13543	-0.59536	-0.56972	-0.10214	-0.60757	-0.082707	-0.050737	-0.0074791	0.24898	0.10663	-0.11901	0.028337	-0.54025	-0.056267	0.15368	-0.87776	-0.30324	-0.57712	0.66885	-1.4003	-0.93491	0.19215	0.11221	0.73967	0.35714	-0.10192	-0.21121	0.31506	0.92813	0.20436	-0.55059	0.51836	-1.1316	-0.418	-0.12702	0.17678	-0.53295	0.61043	0.1173	0.60587	-0.31772
-14.087	-14.312	-14.096	-14.338	-13.405	-14.447	-13.149	-14.699	-14.629	-13.565	-14.542	-13.724	-14.012	-13.618	-13.82	-13.553	-13.903	-14.007	-15.024	-12.86	-13.438	-14.252	-13.213	-13.675	-14.052	-14.42	-13.9	-13.799	-15.096	-14.305	-13.253	-13.701	-14.771	-13.532	-14.499	-13.437	-15.374	-13.87	-14.365	-14.012	-13.95	-12.65	-14.002	-13.967	-14.237	-13.238	-14.326	-13.195	-13.469	-13.946
-3.2024	-3.238	-2.843	-1.9419	-3.3671	-1.8272	-3.2008	-2.8142	-1.5404	-2.7226	-2.2973	-3.4852	-2.2522	-3.1578	-1.3091	-3.7057	-3.3875	-1.8443	-4.317	-3.1247	-2.5438	-2.5828	-3.9643	-1.8702	-3.2984	-2.9459	-3.3434	-2.3283	-2.1822	-2.885	-3.4551	-3.5435	-2.1499	-2.6746	-2.4337	-1.655	-2.8778	-1.7544	-3.5552	-2.8675	-3.3732	-1.2302	-2.6819	-2.4613	-3.6902	-3.1953	-1.1781	-3.1363	-2.5006	-2.2108
-11.127	-11.885	-11.156	-10.492	-11.797	-10.879	-10.09	-11.303	-11.509	-10.774	-12.229	-11.613	-10.717	-11.92	-10.773	-11.434	-11.434	-10.228	-11.104	-11.239	-9.9338	-12.443	-11.842	-12.518	-11.476	-11.48	-11.813	-11.352	-11.682	-10.203	-10.563	-11.777	-12.098	-11.179	-11.37	-12.097	-11.944	-10.059	-11.635	-12.336	-11.153	-10.961	-10.807	-12.117	-10.752	-9.9321	-11.776	-10.495	-11.292	-11.518
-9.3148	-8.2793	-8.2008	-9.2513	-8.802	-9.833	-8.7741	-8.1255	-9.9183	-9.0208	-8.8926	-7.1591	-8.1624	-9.2475	-8.3033	-10.274	-9.0284	-9.8164	-7.6824	-9.5957	-8.5325	-9.2368	-9.0185	-9.8146	-8.7776	-9.2215	-8.8121	-8.7746	-9.5256	-8.7389	-8.6979	-9.2969	-9.2414	-9.1585	-8.8296	-9.1519	-8.9005	-8.7771	-8.6194	-8.7132	-9.436	-8.9455	-8.4942	-7.9897	-10.284	-9.7021	-8.3885	-8.6168	-9.1095	-8.4778
7.0537	4.9712	7.6789	7.8107	6.1444	6.853	7.8692	6.5132	6.7521	7.3111	6.057	6.7585	7.8718	6.6978	6.7859	7.4112	7.6746	6.6159	6.8432	7.3379	6.6652	6.9291	6.6668	6.2388	7.4335	7.591	6.8612	5.0074	6.0591	7.2108	6.3606	5.3592	7.2772	6.6441	7.7173	5.9479	6.8404	6.8982	6.5304	7.5805	7.0115	7.2471	6.6248	6.1358	6.2024	7.8691	6.6047	6.0781	6.2254	5.3911
-7.7675	-7.6403	-6.6969	-7.8988	-7.2269	-7.1055	-7.5756	-7.2246	-7.5362	-6.8735	-7.8338	-7.2733	-6.8847	-7.2308	-8.268	-8.1528	-7.8114	-8.1121	-6.7949	-7.5507	-6.5744	-7.3107	-7.0173	-8.3502	-6.6037	-8.2839	-7.3146	-7.6107	-7.6532	-8.0439	-7.4637	-8.6609	-6.9061	-8.1339	-7.8333	-7.3379	-8.3306	-7.5507	-7.1685	-8.2575	-9.03	-6.9871	-8.1879	-9.0096	-8.0185	-8.5456	-8.4805	-6.6312	-6.7723	-7.6961
-10.946	-11.488	-11.085	-11.866	-11.65	-12.33	-11.891	-12.531	-10.942	-11.387	-11.054	-11.194	-9.91	-11.778	-11.919	-10.279	-11.225	-11.236	-10.798	-11.549	-10.763	-12.072	-12.733	-10.794	-10.629	-10.694	-11.11	-11.42	-11.949	-10.63	-13.302	-12.427	-11.714	-12.857	-9.6898	-11.742	-12.204	-11.599	-12.576	-11.709	-11.076	-11.332	-11.996	-13.069	-10.772	-10.969	-11.921	-12.4	-11.599	-12.384
-14.514	-14.507	-14.904	-14.209	-12.768	-14.738	-13.996	-14.625	-13.694	-13.731	-14.292	-13.103	-15.711	-14.402	-13.357	-14.982	-14.525	-14.433	-15.172	-15.079	-13.85	-14.504	-16.212	-15.185	-14.782	-14.1	-14.056	-13.384	-14.313	-15.869	-14.992	-13.943	-14.291	-15.161	-14.493	-14.07	-14.554	-14.854	-13.406	-14.709	-14.662	-13.54	-14.3	-15.398	-14.476	-14.017	-14.936	-14.717	-14.498	-15.448
-12.639	-12.393	-12.837	-11.546	-13.266	-13.265	-11.948	-12.482	-12.652	-12.722	-12.36	-13.359	-12.376	-12.784	-12.728	-12.292	-12.054	-12.833	-12.711	-13.766	-12.584	-13.324	-13.986	-12.835	-13.707	-12.865	-11.305	-12.336	-12.708	-13.195	-11.574	-13.261	-13.347	-12.456	-13.321	-13.186	-12.693	-11.744	-12.483	-12.857	-13.8	-12.172	-12.544	-13.68	-11.631	-13.118	-12.162	-13.1	-12.555	-12.98
-1.3898	-1.2622	-1.7437	-1.2893	-1.8937	-0.79318	-1.3415	-2.1019	0.15624	-1.0338	-0.83379	-0.40572	-0.30113	-1.9884	0.44123	-0.69183	-0.73872	-0.92696	-2.6333	-1.2591	-1.4439	-1.5975	-0.85634	-2.1727	0.39446	-0.8683	-2.7188	-0.36581	-1.0067	-1.5494	-2.7238	-1.2727	-1.9874	-1.5759	-1.6147	-1.6306	-1.1305	-1.6993	-1.0246	-0.77305	-0.91963	-0.80187	-1.403	-1.3284	-1.006	-1.3421	-1.7019	-1.7806	-1.697	-0.52198
-0.29165	-0.51198	-0.31876	-0.054638	0.0076714	-1.1209	0.019881	-1.4726	-1.0404	-0.42113	0.25	-0.42238	0.060953	-0.2567	-0.27849	-0.13011	-0.025182	1.2543	-0.20967	-1.177	0.024341	0.012717	-0.1531	1.1342	0.0084623	0.0158	0.22155	0.065399	0.78148	0.50345	0.38437	0.32049	0.30689	1.109	-0.39583	-0.42819	0.40945	-0.42363	-0.98546	1.0061	0.29944	0.37887	-0.048368	-0.1077	0.02816	-0.35527	-0.4092	0.081302	-0.13728	-0.077824
-14.297	-12.722	-13.993	-13.513	-13.365	-15.175	-12.528	-13.813	-14.164	-13.488	-14.125	-13.403	-14.326	-14.059	-14.343	-14.817	-14.568	-12.353	-14.8	-14.889	-13.622	-14.545	-14.261	-13.606	-14	-14.039	-14.618	-15.531	-13.338	-13.965	-14.353	-13.918	-14.348	-12.503	-13.771	-13.599	-13.148	-14.808	-14.52	-14.427	-13.682	-13.953	-14.532	-13.938	-13.475	-13.562	-14.169	-14.167	-13.59	-14.121
6.643	7.6001	7.1777	5.9559	6.6232	6.5276	7.8699	7.0526	6.1682	6.7659	6.7347	5.6319	7.4303	5.8242	7.7717	5.9787	7.4406	6.5747	6.1712	7.426	7.9801	7.6871	6.6972	6.9708	7.6713	6.5166	6.7504	6.0446	6.8196	7.0167	6.7037	7.4115	7.9111	6.838	6.3149	5.6843	6.978	6.8982	6.7038	6.5258	7.6951	6.7226	6.7805	7.2304	6.5993	6.6413	7.1956	6.1619	7.6516	7.1833
6.0089	5.0479	5.8038	5.5564	5.6431	5.9177	5.954	5.6902	5.4602	6.155	5.1529	5.2488	5.1126	6.6909	6.4183	6.5734	4.7018	5.648	5.348	5.0869	5.0658	5.175	6.017	5.9531	6.9235	5.3896	5.9762	5.5295	5.4441	6.7271	5.768	5.1644	6.0459	6.7276	5.7806	4.9354	5.3716	5.907	5.864	5.8453	5.3943	5.5329	5.5677	5.5527	5.1242	6.1715	6.317	5.8726	5.1116	5.2607
-13.423	-14.536	-14.649	-13.887	-14.062	-14.594	-15.025	-14.463	-13.964	-14.541	-13.86	-14.61	-14.614	-14.979	-13.948	-13.845	-14.528	-14.693	-14.384	-15.04	-15.378	-15.185	-14.012	-14.662	-15.445	-13.403	-14.378	-13.704	-14.787	-14.326	-16.035	-13.948	-16.141	-14.285	-15.856	-15	-15.06	-15.56	-13.624	-14.004	-14.411	-14.508	-14.945	-15.434	-13.654	-15.221	-14.178	-14.424	-14.878	-15.249
-3.4552	-2.6771	-2.8395	-3.9579	-3.6382	-3.0725	-2.996	-3.5397	-2.4366	-2.8404	-2.5764	-2.3518	-3.3458	-1.8449	-2.6528	-4.0095	-3.2812	-3.6502	-4.1266	-3.5179	-3.0495	-2.7003	-4.1499	-2.762	-2.9969	-3.0462	-3.6409	-3.3178	-2.7754	-2.6106	-3.1121	-3.4923	-3.3779	-3.412	-4.1756	-2.7132	-4.173	-2.9646	-3.215	-3.3007	-3.3242	-2.6328	-3.6381	-3.9166	-3.5911	-1.1071	-3.4135	-4.2667	-3.1361	-3.1432
-1.1873	-1.2286	-0.26634	-1.3723	-1.2787	-2.1702	-0.59959	-0.79631	-0.35601	-0.52613	-1.7444	-3.0725	-1.077	0.062895	-1.4135	-1.0794	-1.7644	-0.67851	-2.0843	-2.4845	-1.5707	-2.1147	-0.3615	-0.38733	-0.25399	-2.7904	-0.51331	-1.3266	-0.19211	-2.5425	-0.043342	-0.27009	-1.4844	-1.4025	-1.1485	0.1555	-0.71643	-0.59839	-0.72509	-1.1159	-2.1622	-2.1456	-0.86391	-2.1792	-1.8766	-1.5196	-1.1823	-2.1059	-0.75146	-2.5127
-11.687	-10.173	-11.953	-11.528	-11.157	-11.167	-11.6	-12.012	-11.248	-12.026	-11.81	-11.014	-11.733	-10.447	-12.645	-11.498	-11.196	-11.609	-10.761	-11.273	-10.97	-11.303	-11.67	-12.322	-11.911	-11.553	-10.896	-10.213	-11.641	-10.778	-12.015	-11.019	-11.545	-11.271	-11.836	-11.982	-11.115	-11.114	-11.979	-11.244	-11.868	-10.686	-10.959	-11.672	-12.107	-11.699	-10.972	-10.589	-10.165	-11.245
4.5252	5.7423	5.0943	5.8217	6.8602	6.2113	5.8923	5.3873	5.7837	6.3436	5.0043	5.4755	6.0974	5.2034	6.5897	5.9724	6.957	5.3392	5.4079	5.1575	5.9177	5.7127	4.6148	5.939	6.6985	5.467	4.5985	4.3706	4.6	5.9414	5.6712	6.9032	4.3854	5.3276	6.1218	4.8784	5.1313	5.3918	5.808	5.9302	5.3274	6.2193	5.1226	6.3605	5.5041	5.398	5.7907	4.8159	5.7272	5.2352
-3.6944	-2.7532	-3.222	-3.7336	-3.0632	-1.5881	-3.7378	-3.4904	-4.2094	-3.074	-3.9808	-3.541	-2.8466	-2.9169	-4.2511	-2.0117	-3.4099	-2.701	-1.6102	-3.4409	-3.2235	-2.5957	-3.2332	-2.1078	-3.7321	-2.5359	-4.4534	-3.4165	-3.9108	-3.2289	-3.389	-3.0224	-3.2285	-2.1085	-3.8348	-3.4154	-2.8148	-1.277	-3.141	-3.7771	-3.5269	-3.0617	-2.5094	-3.4191	-3.3098	-2.9999	-3.7778	-2.4557	-4.4201	-2.9701
-1.923	-2.4467	-3.5055	-2.4305	-2.5226	-2.1972	-3.605	-2.2451	-2.4248	-2.4648	-2.9619	-2.588	-1.4732	-3.2458	-2.0063	-4.1258	-2.1056	-2.0341	-1.5513	-1.7134	-2.4211	-2.4407	-2.2448	-2.1087	-2.8626	-2.782	-2.3551	-2.0726	-2.0465	-2.0562	-2.6708	-3.1884	-2.6001	-2.5741	-1.7513	-3.5414	-3.2077	-3.1562	-2.9931	-2.4	-3.2727	-2.525	-2.4312	-1.7749	-1.4036	-2.5928	-2.4738	-2.7435	-1.4175	-2.4146
-12.205	-12.376	-12.177	-13.837	-13.256	-12.291	-13.443	-12.89	-12.784	-13.07	-14.229	-13.95	-13.342	-12.415	-12.139	-13.226	-13.673	-13.509	-13.695	-12.688	-12.286	-11.611	-12.452	-13.956	-13.969	-13.211	-12.664	-13.904	-12.67	-12.876	-13.259	-13.763	-12.7	-12.088	-12.347	-13.644	-12.586	-11.792	-12.369	-11.474	-13.022	-13.134	-13.196	-12.916	-11.322	-11.714	-12.629	-13.15	-12.706	-11.635
-23.653	-22.114	-22.647	-22.561	-20.818	-22.046	-20.963	-22.119	-22.535	-22.447	-23.353	-22.15	-21.567	-21.959	-21.606	-21.397	-21.714	-22.223	-22.903	-20.201	-22.764	-23.611	-21.658	-21.347	-21.716	-22.421	-22.519	-22.825	-22.234	-21.378	-22.55	-22.792	-22.613	-22.883	-22.19	-23.392	-22.54	-22.635	-22.312	-22.816	-23.109	-21.544	-22.552	-21.429	-22.504	-23.145	-22.819	-23.002	-20.865	-22.397
-6.838	-8.3559	-8.0396	-8.5288	-6.9273	-7.3828	-7.2529	-7.5424	-8.2907	-8.32	-8.1634	-8.2868	-8.2549	-7.7738	-7.3136	-6.7292	-7.5148	-6.7214	-6.4474	-6.8802	-7.0119	-7.8608	-8.4484	-8.687	-7.525	-8.2838	-7.5028	-8.1385	-7.8594	-7.5842	-7.7908	-6.6195	-6.7091	-7.7338	-8.3586	-7.5871	-8.8113	-7.9565	-7.8381	-7.8115	-6.9235	-6.8793	-8.2992	-7.153	-8.06	-7.1369	-8.3484	-7.0823	-8.3246	-7.0067
7.3872	8.2315	7.9066	8.1763	7.6475	8.3959	6.8396	8.1383	8.2323	8.2344	7.395	7.7107	9.1212	8.4366	9.7476	7.8164	7.9889	7.7041	8.0834	9.0632	8.8665	8.4096	7.6182	7.6539	7.8377	8.6797	8.0468	7.6754	8.398	8.3964	7.7942	9.1622	6.5906	6.4566	7.5188	7.2644	8.8642	8.27	7.0994	7.6807	8.3876	8.4926	8.1301	8.7282	7.2349	8.4302	8.4095	7.6539	8.8293	8.0352
-6.0939	-4.7907	-5.923	-5.5597	-5.9665	-5.7287	-5.1966	-5.7811	-6.5175	-6.2494	-5.7516	-6.5986	-5.2939	-5.6033	-5.7294	-5.2273	-6.165	-6.376	-6.3659	-6.4029	-5.6511	-4.9991	-6.7453	-4.2961	-4.0928	-4.7591	-7.1843	-6.2689	-6.8679	-4.3607	-5.5991	-5.4086	-6.4528	-6.3541	-6.0811	-4.2744	-6.1451	-6.944	-6.1447	-4.5535	-6.1059	-5.0699	-4.8618	-5.763	-5.4087	-5.719	-5.9208	-6.6656	-5.7565	-5.3683
-13.164	-13.758	-14.293	-14.343	-15.098	-14.11	-14.473	-15.282	-15.466	-13.232	-14.869	-14.651	-14.138	-13.36	-13.203	-14.778	-14.596	-13.133	-13.308	-14.478	-13.831	-14.449	-13.422	-14.749	-13.035	-13.889	-13.982	-15.438	-13.687	-13.529	-13.905	-15.367	-12.903	-13.669	-13.468	-13.652	-15.035	-14.449	-14.634	-13.865	-14.021	-13.422	-13.74	-14.385	-13.231	-14.51	-13.645	-14.189	-14.109	-15.183
4.0763	4.4396	3.6653	5.1767	3.8782	4.6454	3.7559	4.4315	5.0177	4.352	4.1294	4.6504	3.6502	4.2877	4.7295	4.5838	3.1341	4.2382	4.7855	3.6383	4.1476	4.7468	4.5168	3.945	3.8425	4.174	4.6337	4.6358	5.7079	3.7553	4.3184	4.3192	4.8636	4.7326	4.215	4.7179	3.4868	3.9059	4.2944	5.1244	4.2132	3.7185	4.4704	3.2148	4.4704	4.8378	4.9312	4.1757	5.5715	3.2062
-9.6968	-9.2687	-9.0107	-9.008	-9.4079	-9.4044	-9.1102	-9.7389	-9.4677	-7.9932	-9.3864	-9.9626	-8.1076	-8.851	-9.6212	-9.1646	-8.9077	-9.6902	-9.0998	-9.4558	-9.5073	-9.6544	-10.497	-9.7941	-9.0065	-10.153	-8.9976	-9.2626	-9.3171	-9.7461	-9.6219	-10.29	-9.2992	-9.8313	-8.6007	-9.2772	-9.3599	-10.099	-9.3946	-9.1229	-9.3388	-9.5019	-10.58	-9.457	-10.213	-8.8219	-9.6989	-10.097	-9.4423	-9.3927
-20.429	-22.403	-21.336	-22.557	-22.516	-22.922	-22.362	-21.552	-22.969	-22.251	-23.701	-22.062	-21.726	-22.742	-22.763	-22.714	-21.839	-21.551	-22.43	-22.694	-23.108	-22.331	-22.084	-22.282	-21.337	-23.052	-21.344	-21.439	-23.209	-21.629	-21.996	-22.851	-22.2	-22.184	-23.298	-21.775	-22.493	-21.81	-21.885	-22.218	-22.546	-22.322	-22.406	-21.599	-22.649	-22.994	-22.509	-22.038	-22.136	-21.802
-14.1	-14.177	-14.542	-15.357	-13.877	-15.141	-15.005	-13.475	-14.173	-13.935	-14.66	-15.032	-15.352	-14.595	-14.444	-14.886	-15.371	-15.862	-14.246	-13.353	-15.542	-14.936	-15.3	-15.25	-15.139	-15.504	-15.139	-16.318	-14.343	-15.462	-15.578	-14.351	-15.727	-14.823	-12.982	-14.781	-14.723	-14.642	-15.063	-15.131	-15.551	-15.114	-13.516	-14.231	-14.467	-14.442	-14.906	-14.996	-14.153	-14.183
0.40333	0.51764	-0.64075	0.6471	0.45788	0.95602	1.5368	-0.092146	0.98811	0.54174	0.29609	1.0624	-0.78016	0.072344	1.246	-0.31778	-0.57196	0.72202	-0.75546	0.46066	0.55191	1.8667	-0.053796	0.31086	0.9133	-0.28015	0.83625	0.26127	0.58746	-0.1657	0.86631	1.0018	0.30195	0.70272	-0.52684	-0.40736	0.6713	-1.1323	-0.6403	0.59731	0.19686	-0.15871	0.16694	-0.2771	-1.1353	0.32771	0.36409	-0.1367	1.4213	1.2704
4.4457	4.5986	4.1494	5.0855	4.7513	5.3327	5.1119	5.1428	4.7039	5.4954	5.9544	4.668	4.4726	4.3556	3.8172	4.5214	5.0335	5.8236	5.8613	4.6061	4.8895	3.9767	5.3984	2.9631	4.6535	5.3972	5.3169	5.8034	5.1546	4.6549	5.1614	4.5879	4.717	4.855	5.9009	4.3445	4.7551	6.5845	4.7652	5.0362	4.4665	5.5255	5.0029	4.9718	5.3888	5.3751	5.2454	4.3179	4.7424	5.1093
2.6933	1.2325	0.71116	2.6475	3.0081	2.1752	0.18523	0.14664	1.4831	1.6632	1.3953	0.99343	1.7471	1.9736	1.517	2.3215	1.2778	1.7959	1.3281	1.7041	1.551	1.4804	1.8261	1.4025	1.2143	2.1356	1.0394	2.2126	1.7231	1.2571	1.3293	1.4954	2.8333	1.6672	2.4025	1.0462	1.9998	1.6427	2.2129	1.3949	1.515	1.4449	0.85953	1.3303	2.8017	1.6484	1.4941	1.9602	1.7948	1.5176
-2.2554	-2.1554	-2.3566	-2.716	-2.3319	-2.3855	-2.5995	-3.628	-2.0966	-2.8367	-2.3645	-3.1532	-2.2205	-2.9908	-1.8862	-2.6071	-3.2119	-2.4767	-3.521	-2.1403	-2.4281	-3.5212	-3.1686	-3.4626	-2.0109	-3.0522	-2.9136	-1.6559	-2.6206	-2.0316	-2.7934	-3.5291	-2.0889	-1.2076	-2.1543	-2.8399	-2.8033	-1.5069	-1.4926	-1.0406	-2.8579	-2.2071	-1.4256	-2.3988	-1.2552	-2.2287	-3.2422	-4.0398	-2.1264	-2.2659
-12.301	-12.293	-12.212	-12.391	-12.635	-12.597	-13.332	-12.39	-13.52	-12.706	-12.331	-12.69	-13.095	-12.201	-12.554	-14.078	-12.797	-11.844	-11.751	-13.407	-12.048	-12.947	-12.99	-12.365	-12.544	-12	-12.709	-13.053	-13.348	-12.811	-12.715	-13.884	-12.389	-12.507	-13.573	-12.7	-13.093	-12.919	-13.106	-13.354	-13.028	-13.231	-13.203	-13.298	-13.609	-12.656	-13.395	-13.006	-14.113	-12.402
-12.809	-12.251	-13.946	-12.132	-12.859	-13.165	-13.196	-12.787	-13.125	-12.324	-13.133	-12.554	-12.139	-13.217	-12.453	-13.086	-12.691	-13.533	-12.345	-13.831	-12.666	-11.841	-11.397	-13.489	-12.954	-12.733	-13.369	-12.506	-12.865	-13.636	-12.955	-12.02	-12.072	-12.875	-11.852	-13.198	-12.741	-12.712	-12.845	-11.733	-12.417	-12.672	-12.694	-12.925	-12.557	-12.262	-12.502	-13.429	-11.893	-14.245
-11.955	-12.923	-12.587	-12.757	-12.31	-13.36	-14.266	-14.056	-13.459	-14.051	-12.661	-13.743	-13.074	-12.638	-13.733	-13.866	-13.151	-13.129	-12.801	-12.474	-12.943	-14.398	-12.991	-12.859	-14.276	-13.522	-12.742	-13.482	-13.858	-12.899	-13.84	-13.107	-13.383	-13.582	-13.671	-12.764	-13.111	-12.81	-14.141	-13.209	-13.438	-13.597	-13.087	-13.26	-13.686	-13.123	-14.48	-13.691	-14.317	-12.672
2.0067	1.6487	1.3178	2.2983	1.4696	1.3128	1.4606	-0.26856	1.5846	1.6022	1.4386	3.0621	2.4352	1.9255	2.5915	1.9049	2.2082	3.1669	0.72616	1.9734	2.2995	3.7801	3.111	2.117	1.1244	1.8482	2.7153	2.1043	1.0411	1.0424	1.1017	2.1452	1.2344	1.826	1.6149	1.4839	1.4414	2.0868	1.8296	1.6963	2.2847	1.8776	1.6244	2.676	1.5039	2.7429	2.9976	1.4555	1.6605	2.1424
-1.0766	-2.6282	-1.3671	-2.9636	-2.4168	-2.336	-1.9007	-1.0468	-1.6719	-3.5723	-2.1974	-1.8454	-2.3573	-1.4383	-0.42192	-2.0391	-1.8491	-0.88831	-1.2061	-1.7607	-1.9712	-2.1464	-1.7569	-1.5889	-1.9142	-1.7283	-1.4068	-1.1761	-0.58733	-1.9935	-1.9638	-1.4184	-2.4441	-2.4009	-0.83546	-2.5805	-1.6807	-2.3434	-1.8002	-0.71071	-2.2026	-2.3536	-1.8843	-1.3226	-2.0253	-2.3131	-1.682	-1.0448	-2.0834	-1.5516
6.0442	6.97	7.2966	6.1908	7.1571	6.7746	6.3081	6.5578	7.1715	7.2961	8.123	7.143	7.5972	6.5075	6.7282	6.192	6.8348	7.9124	7.5385	7.1509	6.5348	5.9882	7.4555	7.0326	5.827	6.3606	6.673	6.8857	6.0726	6.6622	7.4221	7.7162	6.8972	5.6134	7.3557	7.1413	6.277	7.5147	5.5423	5.6221	6.8515	6.74	6.6624	7.1457	7.1513	6.1831	6.9802	5.5927	5.9528	7.0435
-11.344	-11.187	-10.993	-11.6	-11.192	-11.054	-10.37	-11.183	-11.084	-10.468	-10.691	-11.887	-11.635	-10.787	-12.134	-11.614	-10.438	-12.202	-11.675	-12.265	-11.069	-11.731	-11.288	-11.673	-12.134	-12.136	-11.494	-11.363	-11.63	-10.76	-11.516	-11.568	-10.989	-11.341	-10.131	-10.596	-10.638	-11.085	-11.601	-11.887	-12.275	-11.032	-11.498	-11.924	-11.193	-10.591	-11.212	-12.319	-12.251	-9.4903
-4.1116	-3.3007	-4.3159	-3.9818	-3.7832	-3.1948	-3.589	-2.8969	-4.1366	-2.8769	-2.8013	-2.9457	-2.588	-2.4422	-3.4637	-2.4779	-4.1765	-3.7601	-3.7617	-3.136	-3.1301	-2.7869	-3.9846	-3.7142	-3.365	-4.9666	-3.2547	-3.3727	-3.2712	-4.7894	-3.7847	-3.7716	-2.7239	-4.7354	-1.6625	-3.4306	-2.6622	-3.4576	-4.0448	-2.0134	-3.2657	-2.7489	-2.5811	-2.8121	-2.607	-3.2024	-3.1413	-3.7656	-3.9181	-2.6387
-14.207	-14.544	-14.458	-13.458	-15.045	-14.15	-14.124	-14.789	-15.185	-14.083	-14.619	-13.653	-13.528	-14.111	-13.877	-14.489	-14.791	-14.005	-15.823	-14.59	-13.972	-15.981	-14.707	-14.724	-13.531	-15.393	-13.985	-13.653	-14.349	-14.351	-15.304	-16.209	-14.039	-15.708	-14.862	-15.322	-14.943	-15.342	-14.275	-14.293	-14.137	-15.319	-14.34	-14.594	-14.547	-14.043	-14.272	-13.868	-14.476	-14.024
-3.0106	-2.2011	-3.5354	-2.631	-2.9955	-2.7847	-2.3277	-1.7128	-1.9935	-2.2158	-2.4513	-1.7727	-2.0977	-2.536	-3.0266	-2.4281	-3.2286	-2.7029	-2.096	-2.3006	-3.2005	-2.537	-1.9451	-2.6278	-2.033	-1.9939	-2.569	-1.3182	-1.8146	-2.8947	-1.6527	-2.5475	-3.2738	-2.2952	-3.2948	-3.4587	-1.9872	-1.4114	-2.7956	-2.9292	-1.6139	-3.3034	-2.2713	-1.9979	-1.5591	-2.9244	-3.5977	-2.5853	-3.0619	-3.2851
-9.8681	-9.2641	-9.1856	-10.029	-8.4396	-8.3908	-9.3317	-9.8213	-10.538	-9.7307	-8.8448	-9.7529	-8.8187	-9.1503	-10.073	-10.191	-8.7346	-11.934	-9.4784	-7.4338	-9.4447	-8.6571	-9.6891	-9.5883	-9.5754	-10.362	-10.523	-9.4139	-9.6809	-10.122	-9.373	-9.4485	-9.4167	-8.1894	-7.8608	-9.2258	-9.1864	-8.9487	-8.3667	-9.3416	-8.0722	-9.1652	-9.52	-9.0579	-8.8326	-9.3183	-8.7473	-9.5907	-8.2193	-9.6539
-9.7544	-8.4196	-9.424	-9.0485	-8.498	-9.2535	-9.2469	-9.4233	-9.087	-8.9551	-9.9681	-10.536	-9.4891	-8.8316	-8.5734	-9.3514	-9.8805	-9.656	-9.7772	-8.3935	-9.5943	-10.435	-9.0174	-9.7098	-8.8454	-9.9027	-8.7148	-9.2823	-9.6129	-8.9656	-8.3377	-9.7343	-9.562	-10.376	-8.4169	-9.2779	-9.3165	-9.6037	-9.9404	-9.772	-10.282	-8.8112	-9.4708	-8.7751	-9.0881	-9.0749	-9.4632	-8.6719	-9.1538	-9.6133
5.2753	5.5571	4.811	5.1672	4.8809	5.7508	4.4048	5.2595	5.0689	5.4209	4.7193	5.4251	5.2526	4.846	4.9081	5.5777	5.4588	3.9713	3.6561	5.0529	4.7516	4.4551	4.0451	5.203	4.2419	3.897	5.0062	3.2977	5.1042	6.6059	4.2155	6.1473	4.2684	4.3755	4.5288	3.1684	3.5413	5.7991	3.3972	4.5262	4.7041	4.7391	5.1723	4.7474	5.1065	6.1036	5.772	4.9429	5.0523	4.9965
-12.952	-14.299	-13.841	-12.934	-12.885	-12.328	-12.716	-13.144	-13.852	-13.518	-13.008	-13.57	-14.067	-12.861	-13.442	-13.52	-13.346	-12.832	-13.304	-12.675	-14.009	-13.396	-12.978	-13.578	-12.671	-13.592	-13.131	-12.95	-13.376	-14.158	-12.907	-13.135	-12.816	-13	-12.923	-13.744	-12.451	-13.254	-12.491	-12.862	-13.882	-13.846	-12.974	-13.614	-13.295	-13.886	-12.305	-14.289	-14.252	-14.39
-6.7584	-6.2109	-5.9952	-5.8998	-5.9442	-5.8383	-6.2092	-5.6952	-4.7498	-7.1319	-5.5273	-5.0976	-6.1652	-5.4015	-5.8	-5.9396	-6.1478	-6.2006	-5.3144	-4.5888	-5.8474	-5.1313	-5.72	-6.8785	-6.2878	-4.6525	-5.4789	-5.5269	-5.3336	-5.9976	-4.7942	-5.6654	-5.9773	-5.1084	-5.2863	-6.2423	-7.1581	-6.6052	-6.2529	-5.9946	-5.5125	-6.1603	-5.2302	-5.3167	-5.4497	-5.6939	-5.7521	-4.9949	-5.6118	-4.2472
-3.045	-3.8098	-3.8902	-3.4352	-2.6525	-3.2651	-3.0602	-3.11	-3.4974	-3.5817	-2.9486	-3.0195	-3.3162	-2.6889	-2.5355	-2.7287	-3.7495	-2.6477	-3.3868	-2.8128	-2.7316	-4.3981	-2.422	-3.0923	-3.2169	-2.1242	-2.1635	-2.1306	-2.7034	-3.5425	-2.1706	-2.4008	-4.1405	-4.1352	-2.5646	-3.8176	-2.9982	-3.0892	-3.8071	-3.828	-2.493	-2.6209	-3.1728	-3.0864	-3.9301	-3.646	-2.7255	-3.3902	-3.3798	-3.4823
-9.4832	-8.8625	-9.6209	-9.2756	-7.678	-9.5614	-9.1037	-9.3838	-9.9736	-9.9006	-8.7602	-9.1924	-8.6347	-8.9211	-9.8319	-10.435	-9.4683	-10.567	-8.3873	-9.3493	-8.5906	-9.0469	-9.5267	-8.7983	-9.7758	-8.662	-9.7546	-9.1785	-9.723	-10.514	-10.287	-8.9797	-8.6084	-8.9357	-8.8183	-9.6754	-8.8143	-9.3024	-9.7125	-9.8298	-9.5411	-9.3897	-8.7255	-8.6937	-9.5765	-9.3802	-10.112	-9.2127	-9.109	-11.122
2.5928	3.3963	2.7647	2.0935	3.5616	3.5477	2.9929	2.7932	3.1026	3.8681	3.2354	3.2115	3.1512	3.1476	4.2145	4.2113	4.3829	3.5831	3.5412	3.1306	2.7449	3.4086	2.6727	2.5407	3.0043	2.7063	3.1174	3.276	2.7559	2.8229	3.7421	3.395	2.2159	3.0011	2.8565	2.8899	3.68	3.2237	4.1222	3.132	2.2216	2.188	2.7428	3.3769	1.5641	3.3407	3.1961	3.0265	3.1912	2.6394
-12.19	-11.748	-11.007	-11.111	-12.115	-11.671	-11.769	-11.113	-12.391	-11.938	-11.272	-11.647	-10.709	-11.398	-10.845	-12.278	-10.903	-11.322	-11.087	-11.596	-11.716	-12.6	-11.157	-11.367	-11.715	-10.974	-12.144	-10.297	-12.034	-11.869	-11.246	-11.601	-10.951	-10.51	-11.263	-11.586	-11.112	-10.255	-11.4	-10.731	-11.773	-11.562	-11.994	-12.074	-11.039	-11.297	-12.629	-11.793	-10.953	-11.375
1.038	1.1533	0.74357	0.85268	1.7604	1.2144	1.25	1.1334	1.5355	1.3388	1.3292	1.7476	0.90915	0.69632	1.5303	0.96886	0.49795	0.46317	1.5848	0.72205	1.4983	0.8193	1.7015	1.3635	0.3827	0.014023	0.90358	0.78979	1.165	0.74436	0.74952	0.64163	1.2606	1.4809	1.3836	1.2667	0.48632	1.5412	1.2142	0.9696	-0.25368	1.4811	0.863	0.43716	1.1479	0.60207	1.3393	0.3997	0.60782	1.4529
9.8357	10.258	9.9595	10.324	9.8674	9.1712	11.248	9.8406	9.621	9.4287	10.78	10.708	10.016	10.063	9.7804	9.7395	9.4344	10.335	10.268	8.9715	9.3934	10.298	9.5066	9.033	10.451	10.709	9.5221	8.4728	10.056	9.2307	9.609	9.1178	9.3057	11.469	9.2941	10.421	9.6535	9.3657	10.286	9.9795	10.413	9.398	9.3302	10.63	9.6934	9.4008	9.9742	9.8145	9.4613	9.5907
5.3668	4.1414	4.5382	4.0823	3.1616	4.4612	4.1992	4.024	4.166	5.0577	3.9267	4.4431	4.4322	4.4604	4.0594	4.5162	3.1696	5.0977	3.5388	4.0089	5.0408	3.4096	4.4668	3.7097	4.4258	4.1013	5.1508	5.9344	4.4894	4.0904	5.3047	3.9024	5.3916	5.0158	3.6478	4.2113	4.9751	4.3943	5.2355	5.0934	4.7526	3.775	4.7543	4.0502	4.6373	5.4623	3.5093	3.117	4.9246	3.9473
-10.93	-12.599	-13.726	-12.641	-12.912	-13.858	-13.512	-13.225	-13.193	-13.491	-13.871	-12.226	-12.446	-12.718	-12.566	-13.151	-13.607	-14.22	-12.996	-12.054	-13.188	-12.326	-12.859	-13.201	-13.069	-13.282	-12.297	-13.461	-14.236	-14.248	-12.292	-11.661	-12.206	-13.188	-12.935	-13.529	-13.796	-13.686	-12.935	-13.385	-12.825	-13.697	-13.95	-12.351	-14.063	-13.105	-12.199	-13.417	-12.978	-12.61
6.8576	6.7059	7.4892	7.7796	8.0564	6.1498	6.7176	5.178	5.6447	6.3716	6.5444	6.7996	6.86	6.6423	7.2819	6.7559	6.9742	6.6492	5.0539	7.4084	7.4223	8.6952	7.1519	6.5302	5.6003	5.4844	7.7896	6.7422	6.6693	6.7001	6.0061	7.1835	7.0378	6.885	6.1394	5.5668	4.9008	6.1797	6.3512	7.3996	7.3507	6.5914	6.9784	6.805	7.8946	6.5283	7.0849	6.1522	7.0894	7.6678
-2.265	-1.4109	-1.2031	-1.4098	-1.7637	0.03836	-1.569	-0.73781	-1.1974	-0.58258	-1.8385	-0.79447	-0.97071	-1.1532	-2.2211	-2.2682	-0.31606	-0.99101	-0.77628	-1.6565	-1.2384	-1.6238	-0.96539	-1.0021	-1.2461	-1.1501	-1.6594	-1.7696	-1.3151	-1.3579	-2.4666	-0.44685	-2.9313	-0.91483	-0.53931	-1.2127	-1.279	-0.57984	-2.2875	-2.1984	-2.1896	-1.4499	-1.0305	-1.8015	-1.9442	-0.42333	-0.71828	-1.3341	-1.8765	-1.0362
-2.8063	-3.4408	-2.3356	-2.5995	-2.4097	-1.1346	-2.9624	-1.0688	-2.655	-2.5529	-2.7837	-2.625	-2.7906	-3.0775	-1.7218	-3.0445	-3.2713	-2.6285	-1.9819	-1.8318	-2.6657	-2.8198	-2.0421	-1.8356	-2.5533	-3.3732	-3.1039	-2.7251	-2.6257	-2.2629	-3.5251	-2.7003	-1.6116	-2.6538	-2.571	-4.2881	-2.9843	-2.877	-2.1994	-1.2985	-2.6081	-1.4409	-3.2113	-2.7923	-3.3321	-2.6718	-2.6936	-2.617	-2.0177	-2.8696
-12.675	-12.947	-12.181	-13.333	-13.172	-13.016	-13.895	-12.602	-14.146	-13.406	-14.251	-13.218	-13.402	-12.811	-12.915	-13.687	-12.696	-13.466	-13.186	-13.269	-13.513	-13.558	-13.21	-13.305	-12.417	-12.411	-13.415	-12.98	-13.654	-13.599	-14.339	-12.438	-13.39	-12.33	-13.248	-12.027	-12.748	-11.803	-13.23	-14.067	-13.865	-14.103	-13.131	-12.191	-13.355	-13.02	-11.885	-12.613	-13.423	-12.898
-0.30442	-1.3974	-1.9178	-1.5305	-1.3356	-1.1035	-0.159	-1.6281	-0.14946	-0.64225	-0.066991	-0.59399	-1.0078	-0.32311	-0.8145	-1.1898	-0.66163	-0.31475	-1.7784	-0.82065	-1.8841	-0.62207	-0.80799	-1.1639	-0.61475	-0.028656	-1.2837	-1.3641	-0.47539	-0.65156	-1.414	-0.74274	-1.2819	-1.8892	-1.167	-0.61918	-1.4939	-0.29353	-1.5732	-1.3337	-0.027304	-0.95367	-0.55227	-1.0841	-0.70387	-1.156	-0.6463	-1.1888	-1.6505	-1.416
-22.702	-21.806	-22.558	-22.227	-22.535	-22.43	-22.603	-22.049	-22.082	-21.89	-21.463	-21.734	-22.506	-22.695	-21.978	-23.73	-21.533	-21.809	-21.667	-21.285	-21.785	-23.119	-20.899	-22.401	-21.767	-23.144	-21.771	-22.516	-22.775	-23.125	-22.83	-21.819	-21.896	-22.769	-21.944	-23.225	-21.023	-22.231	-23.049	-21.761	-22.468	-22.666	-21.589	-21.986	-21.786	-22.163	-21.989	-22.395	-22.029	-21.832
-12.534	-13.351	-12.769	-12.91	-12.275	-13.218	-13.245	-13.71	-12.81	-13.792	-13.872	-12.387	-12.651	-13.791	-12.586	-14.266	-11.949	-13.037	-14.022	-13.411	-14.454	-12.93	-12.541	-13.775	-13.016	-12.045	-12.724	-12.222	-12.513	-12.199	-12.472	-11.487	-12.038	-11.497	-13.139	-13.286	-11.875	-13.144	-12.961	-13.881	-12.593	-13.558	-12.889	-13.069	-12.932	-12.475	-12.985	-12.287	-12.858	-12.2
-1.535	-2.5347	-0.80482	-1.463	-1.1045	-1.6567	-1.8838	-0.37797	-1.317	-1.3241	-0.81756	-1.6373	-1.7119	-1.1518	-0.83365	-0.34551	-1.4741	-0.20005	-1.8018	-0.94294	-1.6086	-1.4688	-1.0103	-0.26555	-0.49286	-1.6725	-0.94701	-2.1696	-1.1879	-1.7371	-1.298	-2.1061	-0.83474	-0.93879	-1.8084	-0.14268	-0.3609	-1.8558	-0.66133	-1.8993	-1.6821	-0.91425	-0.79095	-2.36	-0.57007	-0.87445	-1.9123	-1.4529	-2.1497	-0.79483
-0.3284	-1.3149	-1.2585	-1.3255	-2.37	-2.4169	-2.2665	-1.535	-0.9046	-1.2171	-1.8848	-1.6827	-0.95897	-1.675	-1.6213	-1.4316	-1.7111	-1.9014	-2.2891	-0.98725	-1.5887	-0.85973	-1.507	-0.97061	-0.93073	-1.6057	-1.1352	-1.5811	-0.82668	-2.117	-2.1088	-1.8191	-1.8166	-1.9679	-1.4491	-1.9451	-1.4675	-2.1854	-0.44245	-1.7304	-1.8128	-1.2415	-0.82857	-0.55033	-1.3208	-1.1215	-1.161	-0.95253	-2.5896	-1.6818
1.0785	-0.67669	-0.58197	-0.96868	0.86998	0.31839	-0.012128	0.26508	-0.27828	0.88617	-0.12456	-0.25562	-0.75124	1.2699	0.26099	-0.14707	1.0517	-0.1219	0.44109	-0.74515	-0.079147	-0.073569	0.74241	-0.16241	0.38586	-1.3151	-0.16323	-0.73962	-0.69119	0.30953	0.02564	0.31473	-1.2393	0.12166	-0.92817	-0.50467	0.81098	-0.27059	-0.76043	-0.12985	-0.09859	-0.29585	0.71829	-0.19123	0.40123	-1.064	-0.88193	-0.49039	-0.25957	-0.13203
2.1031	1.9081	-0.18204	2.2006	1.1367	1.0247	0.92271	0.98952	3.1624	1.0667	1.0552	1.6639	1.9861	0.77833	2.3725	1.8726	0.62182	1.9274	0.55637	0.68795	2.0118	0.99204	1.3135	1.6277	1.2856	0.3399	2.4494	0.49674	1.4646	1.3565	2.3652	0.83972	0.96049	1.5822	0.37233	2.0763	1.5392	0.28057	1.3823	2.6873	1.9807	1.4636	1.2736	2.5961	1.6801	0.43194	0.63844	1.3558	0.29931	1.7884
-1.4925	-0.43986	-0.62093	-0.94879	-2.4071	-1.5101	-0.37459	-1.2514	-1.3292	-1.3047	-1.7758	-2.7191	-1.4498	-1.2276	-1.7725	-0.68231	-2.3582	-1.6662	-2.1316	0.20778	-1.4484	-1.2827	-0.81461	-0.82787	-1.4327	-1.3787	-0.11396	-1.1844	-2.5104	-0.2771	-1.9678	-2.7646	-1.1139	-1.2634	-1.1636	-1.6886	-1.5969	-2.4152	-1.5168	-1.4684	-0.58751	-1.6148	-1.328	-1.2579	-1.437	-1.3314	-1.2274	-1.4184	-1.7304	-2.6338
-1.1976	-0.3998	-1.5855	-0.7926	-0.829	-1.7936	-1.1488	-1.6323	0.083054	-1.5613	-2.3232	-0.29685	-1.0005	-1.3513	-1.9401	-2.3017	-1.5851	-0.077273	-0.5351	-1.9349	-1.6064	-1.1581	-2.2497	-1.2455	-1.3302	-1.4577	-1.3492	-1.6351	-1.7919	-1.1148	-1.7869	-0.83438	-1.8442	-1.9816	-1.4244	-0.52017	-1.1502	-1.3144	-1.4169	-0.91332	-1.6712	-1.5133	-1.421	-1.7634	-2.2058	-0.85364	-1.4596	-0.31772	-2.4798	-1.4719
-4.1709	-2.5277	-3.1423	-3.4797	-3.7367	-3.27	-3.605	-2.7971	-3.3298	-3.5776	-2.7348	-4.3337	-2.7016	-3.7608	-4.0308	-2.9054	-2.6499	-4.4443	-4.5818	-2.94	-3.3398	-3.4275	-3.2111	-3.0602	-2.83	-3.0804	-3.8089	-3.5216	-4.5462	-2.5486	-2.7977	-3.5493	-4.1331	-3.7651	-2.367	-3.6129	-3.1319	-4.2185	-4.2722	-3.621	-3.2091	-3.6653	-3.7456	-3.6358	-3.5479	-4.9976	-2.919	-2.9568	-4.1895	-3.8659
0.034452	-0.21117	0.23834	-1.0652	-0.50742	-0.46882	-0.9677	-0.42935	-0.16521	-0.94497	-1.2789	-1.3228	-1.0897	-0.35137	-1.5157	-0.37602	-1.237	-0.47485	-0.2396	-0.7684	-0.6048	-0.63336	0.28118	-0.51084	-0.95084	0.72925	-1.2227	-0.42825	-0.83302	-0.18316	-0.18806	0.039931	-1.4071	-0.11882	-1.2352	-1.5511	-0.72214	-0.76022	-0.17035	-0.4759	0.10449	-1.16	-1.2898	-1.3458	-0.75331	-0.38303	-1.3805	-1.2263	-1.5662	-1.8707
-0.099158	0.060939	-0.27521	0.4842	0.25053	-0.0167	0.31318	0.15725	1.0019	-0.11464	-0.42989	0.1901	-0.42672	-0.13015	-0.76258	-0.27	0.31124	0.70483	0.1946	-0.46952	-0.95802	-0.95636	-0.2513	0.26664	-0.14187	-0.68769	1.1061	-0.24394	-1.4193	-0.65301	-0.061773	0.4869	-0.7828	-0.028914	0.58968	-0.053244	-1.1802	0.17003	-0.71966	0.35572	-1.595	-0.91626	0.15947	0.32372	-0.33241	-0.7125	-0.62109	-0.35697	-0.60547	-0.84584
-9.0624	-8.2912	-9.2348	-7.9001	-9.406	-9.2922	-10.078	-8.2963	-8.7525	-8.9726	-9.2027	-9.0933	-8.2653	-9.0298	-8.3798	-9.9145	-9.3723	-8.3781	-8.1296	-9.1495	-8.8104	-8.3815	-9.2309	-9.9992	-8.3073	-8.108	-8.721	-8.7401	-8.3414	-9.149	-8.1517	-9.4226	-8.3412	-8.5364	-9.3876	-8.8471	-8.8124	-8.8776	-8.6357	-8.5718	-9.3013	-8.8116	-8.8102	-8.8974	-8.8773	-8.9235	-10.097	-9.0056	-8.851	-8.724
-13.297	-13.269	-11.754	-12.692	-14.046	-12.987	-13.49	-11.388	-11.999	-11.945	-12.523	-12.987	-14.201	-12.596	-13.625	-13.282	-12.96	-12.533	-12.177	-13.061	-13.903	-13.381	-12.285	-13.302	-12.848	-12.257	-12.237	-12.399	-12.297	-13.069	-11.729	-12.092	-11.918	-13.009	-12.653	-12.373	-11.561	-13.795	-12.49	-12.251	-12.914	-13.572	-12.951	-12.617	-12.946	-12.703	-13.235	-11.868	-12.153	-11.882
-10.485	-11.224	-9.95	-10.917	-11.734	-11.984	-11.716	-11.922	-10.86	-10.515	-11.398	-10.718	-10.597	-10.562	-12.128	-10.512	-11.406	-11.482	-10.57	-10.734	-10.177	-10.206	-10.464	-10.468	-10.544	-10.731	-10.389	-10.77	-11.293	-11.506	-11.597	-10.26	-11.06	-10.45	-11.755	-9.8739	-11.156	-11.386	-10.895	-11.171	-11.85	-10.879	-10.583	-10.22	-10.093	-10.216	-12.268	-11.503	-9.9535	-10.46
-5.2294	-4.6428	-4.3646	-4.9906	-3.8301	-3.411	-4.3786	-5.1539	-5.0114	-5.2562	-4.2168	-3.4507	-4.8049	-5.0339	-4.971	-4.6938	-4.512	-3.5017	-3.9839	-4.795	-4.4485	-4.1035	-4.9272	-3.6661	-4.7312	-3.5884	-3.8802	-4.9113	-3.9048	-3.8236	-3.1725	-3.8247	-4.671	-3.8813	-4.1287	-3.3763	-4.6986	-3.3948	-4.4687	-5.375	-4.3555	-3.9427	-4.9059	-3.448	-3.4872	-4.1418	-3.6449	-4.5276	-4.9093	-4.0324
-0.52204	-0.043008	-0.63824	-0.13004	-0.34263	0.27911	-0.94822	0.091117	-0.74855	-0.46202	-1.1681	0.50215	0.2187	0.79799	-0.008591	0.14071	-0.22156	-0.76926	0.73103	-1.3615	0.74466	-0.69461	-0.08768	0.23745	-0.65975	-0.15633	-1.0248	-0.34154	0.19867	-0.45514	0.46729	0.10321	-0.096824	0.055744	-0.38543	0.17901	-0.80282	-0.86081	-0.64228	-0.87996	-0.00065001	-0.067387	-0.61976	-0.7771	0.56092	0.55468	-0.93181	-0.019136	-0.77609	-0.49942
6.8394	6.5003	7.8576	6.2899	6.2286	6.6732	6.8338	7.2455	6.3762	6.7161	6.7638	6.17	6.496	8.0673	6.3271	6.7401	7.4489	7.0655	7.5008	6.5291	7.9541	6.2468	6.2708	6.1052	6.8389	5.8208	7.0569	7.7169	7.1363	6.8114	6.3683	7.5027	7.7631	6.8604	6.6598	6.2423	6.2519	6.3232	7.5704	7.703	7.2856	6.6581	6.3681	7.5394	6.0437	6.2368	6.2426	9.1715	5.9832	6.7798
-12.641	-13.823	-13.965	-12.611	-12.944	-13.71	-12.083	-15.24	-13.46	-13.47	-13.705	-12.387	-14.097	-13.833	-13.187	-13.217	-12.846	-13.078	-12.58	-12.24	-13.974	-13.725	-13.354	-13.27	-11.752	-14.734	-14.032	-14.076	-12.958	-12.241	-12.715	-13.988	-14.201	-12.492	-13.029	-13.568	-12.529	-12.078	-13.147	-13.527	-12.917	-12.849	-14.924	-13.859	-13.157	-13.27	-14.34	-12.376	-13.783	-13.799
2.1655	1.885	3.5877	3.9361	2.6444	2.951	1.6827	3.1418	2.603	2.2275	1.5258	1.9122	1.3413	2.1858	1.9815	2.5061	2.1162	1.502	2.8438	2.9632	3.3039	3.6243	3.9371	1.3313	2.4894	2.7343	3.151	1.5908	3.272	4.0469	0.99269	1.4096	2.9922	2.445	3.0625	1.7949	2.4921	2.927	2.976	2.1704	1.7814	3.5617	2.9399	2.429	2.6784	2.2155	3.2067	2.1232	1.9818	1.7271
1.6129	1.373	1.5213	2.3274	2.118	1.7597	1.3649	2.3639	2.3632	1.1203	1.5347	2.2727	0.84729	0.76345	2.2339	1.7382	0.92628	2.9169	0.65973	1.5609	0.71755	0.53516	0.71155	0.9006	1.412	2.0799	2.8623	1.7463	2.7054	2.0515	1.2246	3.1007	1.1633	2.1263	1.0566	1.2642	0.55792	1.0996	2.1769	2.1295	1.2617	2.5594	2.5877	1.1831	1.4601	1.3131	2.8581	2.3941	0.75811	1.6929
-4.0298	-2.9381	-3.2476	-3.7674	-3.0941	-4.1868	-4.1025	-3.256	-3.8034	-4.4923	-3.7864	-4.2989	-4.22	-4.2979	-4.4044	-4.5612	-3.4094	-4.271	-3.0833	-4.506	-3.428	-3.4102	-4.5346	-3.8578	-3.5504	-3.4171	-3.7869	-3.3617	-4.1936	-4.3312	-2.7629	-3.4286	-3.4785	-4.6766	-4.4518	-3.437	-3.7585	-4.2004	-4.0684	-2.7105	-5.1933	-3.3205	-4.0116	-4.2572	-4.1054	-5.032	-4.5919	-4.8022	-4.3516	-3.5483
-0.77203	-1.5376	-1.4363	-0.49033	-1.2989	-0.36782	-0.41391	-2.6307	-0.86711	-0.37494	-2.0255	-1.7067	-0.60775	-1.1884	-1.245	-1.7993	-1.5811	-1.4004	-1.251	-0.64518	-1.8866	-1.5137	-1.021	-1.9677	-1.4892	-1.2472	-0.94417	-1.2293	-1.5504	-1.737	-1.5595	-1.239	-0.31812	-2.552	-0.93659	-1.5484	-1.5839	-0.76522	-1.0707	-2.0062	-1.6716	-0.32103	-2.1938	-0.70853	-1.4432	-2.2208	-1.0401	-1.0041	-1.2831	-1.6278
-0.56877	-1.8063	-3.3777	-1.0559	-2.5631	-1.5179	-1.3796	-1.9852	-2.1068	-1.8823	-2.4903	-1.0438	-2.1954	-2.7435	-0.52995	-2.5285	-1.8062	-2.4385	-2.0555	-2.7982	-2.327	-3.1084	-2.8476	-2.1607	-1.1446	-1.5005	-2.0562	-1.8539	-0.45211	-0.060093	-1.5687	-2.2508	-1.1313	-1.402	-1.0911	-2.5261	-2.0144	-1.9193	-1.7301	-2.3287	-1.4361	-1.4731	-1.651	-1.3643	-0.91523	-1.7958	-1.6378	-1.2073	-2.5837	-2.3314
3.0238	2.8272	2.4967	2.7479	3.0782	2.0339	3.3905	3.3288	2.5759	3.0467	3.0783	2.7157	3.8709	2.4811	2.9581	4.4823	2.763	4.8374	3.6665	3.5155	2.7406	1.2787	3.3066	3.1728	3.2575	2.1597	2.3784	4.4744	2.5626	3.2602	2.8747	3.0282	3.1663	3.2716	2.8723	3.4597	2.6152	1.2589	2.8088	2.0553	2.6808	3.2048	2.8021	2.3378	2.9662	3.0251	3.3184	2.5194	2.8176	2.2487
-0.99086	-0.40279	1.1033	-1.0046	0.45157	-0.29707	-0.045983	0.22298	-0.1603	-0.43492	-0.096994	0.67644	-0.5252	0.871	-0.49725	0.2273	0.51218	0.97983	-1.1124	0.83488	0.15099	-0.32435	-0.17146	0.50864	-1.2796	0.64568	-0.72525	0.38326	-0.86757	0.60321	0.37912	-0.34037	0.14084	-0.37736	-0.045819	0.1217	0.17576	0.053054	0.84093	0.50513	-1.0215	0.029294	0.17945	-1.1819	-0.11607	0.68108	-0.22414	-0.24334	0.16959	0.92949
-2.1012	-1.3878	-3.1222	-1.9919	-1.5395	-1.6882	-1.3188	-1.1412	-2.3001	-2.1302	-2.3319	-1.451	-1.9835	-2.4975	-1.6766	-1.8483	-1.5427	-1.8799	-1.2568	-2.9799	-0.53085	-1.7933	-1.5689	-0.15787	-1.4945	-1.5184	-2.6849	-2.9354	-0.85505	-1.8146	-1.8541	-1.6637	-1.5151	-2.0128	-1.6086	-1.0654	-1.7204	-1.3271	-2.3999	-2.8897	-1.5522	-1.8801	-2.5234	-1.6398	-2.7332	-2.3737	-2.7476	-2.1979	-1.8543	-0.64782
-6.2071	-6.6867	-5.3392	-5.6633	-6.7571	-5.172	-5.7959	-5.1392	-6.3763	-5.0851	-6.3359	-5.6449	-4.7272	-5.2113	-5.7452	-6.0169	-6.2247	-5.1602	-5.9075	-4.8387	-6.5953	-5.4188	-6.3721	-4.4423	-5.7142	-5.6826	-4.9428	-5.4552	-5.1979	-6.7347	-5.7279	-5.6549	-4.7343	-7.1026	-5.7905	-6.7844	-5.1038	-5.399	-5.5776	-5.1129	-4.8996	-5.6895	-6.1668	-5.9296	-5.4241	-5.4664	-5.5116	-8.2212	-4.8201	-5.3215
2.3585	1.1518	3.0197	2.6994	1.9333	1.5123	0.99873	2.2933	2.4477	1.9879	3.0644	2.9122	1.5563	1.925	2.0187	2.4684	1.2526	2.549	2.2925	1.5577	3.1594	2.4262	1.0777	2.1323	2.198	1.9145	0.94171	3.0919	2.4177	1.8736	0.57916	0.99413	2.2921	2.2426	2.1241	1.7668	0.79961	3.1846	2.0205	2.2107	2.6379	2.6262	1.5722	1.746	1.3973	2.9398	1.8761	0.37715	1.8482	2.1194
-1.8667	-0.13601	-0.75979	-0.18098	0.28616	-2.8306	0.53268	-1.0891	-1.4797	-0.10064	-1.1733	-1.0071	-1.3197	-1.2571	-1.3798	-1.4891	-0.89933	-1.6527	0.53411	-0.9573	-0.55092	-2.2884	-1.7754	-1.4283	-1.0621	-1.5199	-1.072	-2.2087	-2.536	-1.374	-1.7202	-1.0267	-1.5286	-1.2873	-1.1452	-0.64496	-1.182	-0.13462	-0.33872	-1.1576	-0.49192	-0.87921	-1.4366	-0.53193	-1.4786	-1.4526	-2.2052	-0.919	-0.10031	-0.96854
-13.571	-14.205	-13.787	-13.522	-13.282	-14.279	-13.352	-13.834	-12.623	-12.739	-12.781	-13.269	-12.161	-13.361	-12.989	-12.507	-12.538	-12.194	-12.164	-12.859	-13.791	-12.272	-12.577	-13.152	-13.267	-13.001	-13.247	-13.709	-14.282	-13.395	-12.928	-13.504	-13.667	-13.569	-13.355	-13.803	-11.677	-13.502	-14.176	-12.647	-12.993	-13.094	-11.953	-13.198	-14.48	-13.655	-12.462	-13.067	-12.396	-12.252
-14.257	-12.607	-13.194	-14.213	-13.322	-15.407	-14.072	-13.69	-14.197	-14.337	-14.255	-13.965	-14.153	-14.773	-13.306	-14.261	-14.215	-14.047	-13.671	-14.701	-12.345	-13.668	-13.943	-15.086	-14.708	-13.202	-13.57	-13.573	-13.952	-14.814	-13.62	-13.819	-14.759	-14.061	-14.646	-13.142	-13.597	-13.07	-14.565	-14.188	-13.716	-13.899	-13.597	-13.835	-13.585	-14.036	-13.897	-12.989	-14.359	-14.241
4.3881	5.4281	5.6392	6.1514	5.7612	6.0902	5.7331	5.3195	4.0125	4.3565	3.7372	6.064	5.3758	5.1011	4.527	4.4542	4.6957	4.9722	4.7256	4.8345	5.3176	4.7646	4.9353	5.6553	5.3139	3.8348	5.3443	3.9379	5.0429	4.844	4.9798	3.9136	5.9952	4.2572	4.8196	5.2902	4.3624	5.4173	6.0314	5.5646	4.5168	5.0451	5.2214	4.1378	4.1572	4.3011	3.925	4.4115	5.5155	4.5833
5.4004	4.4546	5.7038	5.3754	4.64	5.9779	5.3561	5.7616	5.1616	4.1295	5.2267	5.1923	4.9069	5.2218	4.5742	6.5586	5.8114	4.0397	4.3677	4.7883	4.799	4.7989	3.884	5.0878	5.5019	5.049	4.5085	5.3479	6.2815	4.742	5.0092	5.1634	4.8181	4.3355	4.9034	7.1551	4.5224	5.9232	4.8699	3.8632	5.0103	5.3555	5.7412	4.7923	4.245	4.539	5.1318	5.5883	5.4932	5.224
-2.3808	-1.7742	-1.2878	-1.8628	-2.2762	-1.9358	-2.4745	-1.5675	-2.2723	-1.9682	-2.648	-1.601	-2.4426	-0.87091	-1.853	-1.2436	-1.4418	-1.6371	-0.73118	-0.046757	-1.7537	-2.3542	-2.4381	-1.6255	-1.3741	-1.4831	-2.1296	-1.7933	-2.3373	-2.7781	-2.2787	-1.8122	-2.1617	-1.5419	-0.27029	-2.3303	-1.9728	-2.1792	-0.87927	-0.59052	-2.0722	-1.9806	-2.913	-1.2109	-2.0231	-1.1012	-2.0335	-1.0718	-1.1119	-2.401
-1.4251	-2.0651	-0.16499	-2.0035	-1.4631	-1.6357	-1.7731	-1.3343	-1.5124	-1.9014	-1.7785	-1.614	-1.9433	-1.577	-2.5967	-0.92049	-2.0783	-0.84069	-0.82045	-1.2835	-0.14016	-0.57726	-2.6009	-1.21	-1.0241	-1.4899	-1.5319	-0.795	-1.0618	-1.7007	-2.0402	-1.0556	-1.3558	-1.4096	-1.5948	-0.86353	0.22961	-1.6584	-0.52441	-2.1584	-1.8421	-1.297	-1.7198	-0.49723	-1.1716	-1.5188	-2.0492	-0.74588	-1.2241	0.11817
10.002	9.4523	10.074	10.168	9.2731	9.9948	9.8304	9.8303	9.9661	9.1411	10.094	10.287	10.97	9.9277	9.9923	9.402	10.218	8.5731	9.6521	9.3169	10.756	9.3411	9.6062	10.741	8.7812	10.885	9.7911	11.942	8.9601	10.41	10.636	10.236	9.47	10.202	9.6888	10.523	11.344	10.14	10.093	10.376	9.9469	9.2403	9.6454	10.744	8.9263	9.4034	9.4836	10.643	8.1193	10.219
-11.336	-12.354	-10.682	-10.548	-11.277	-10.246	-12.341	-10.728	-12.344	-12.778	-12.468	-9.551	-11.772	-10.613	-10.312	-12.275	-10.391	-11.444	-12.914	-10.671	-11.668	-10.499	-11.595	-11.267	-11.451	-10.754	-10.639	-12.025	-10.82	-11.177	-10.606	-11.049	-12.35	-11.811	-11.472	-11.927	-10.303	-11.981	-10.252	-10.716	-12.154	-10.599	-10.991	-12.39	-11.198	-10.317	-11.496	-10.705	-12.69	-12.094
-2.1407	-2.9096	-2.4699	-2.3609	-2.4801	-2.2774	-2.1714	-2.1245	-3.3217	-2.6964	-1.7391	-2.7456	-3.5791	-2.052	-1.7398	-2.2701	-2.1267	-1.4411	-2.4153	-3.0028	-2.9029	-2.989	-3.1466	-2.2488	-2.7187	-2.2814	-2.4566	-1.3909	-3.2465	-2.9162	-2.8389	-2.8759	-2.0649	-2.5024	-1.4201	-2.3715	-2.3989	-2.0717	-1.9286	-2.2939	-2.5235	-2.5853	-2.6695	-1.3431	-2.6693	-2.9783	-2.0103	-3.2119	-3.9111	-2.0139
9.6207	9.5054	8.4763	9.0086	7.9685	9.975	6.8871	7.9616	8.9122	8.8425	9.3711	8.2615	8.4411	8.6211	7.3235	8.5302	9.2278	9.2453	9.2959	8.664	9.1513	9.7124	9.2315	8.6884	7.8406	8.417	9.1557	8.8677	8.2359	8.4941	8.8224	8.138	8.2708	8.7094	9.7417	8.9483	8.0871	7.1535	8.3493	8.0351	10.178	9.2141	8.3621	8.7303	7.7667	9.1576	8.1297	8.0064	9.7129	8.8053
-10.216	-11.278	-11.328	-10.803	-12.06	-10.962	-13.035	-11.099	-10.402	-11.118	-11.557	-12.484	-12.038	-11.966	-11.822	-12.359	-12.201	-11.465	-11.878	-11.903	-12.763	-12.608	-11.767	-12.287	-11.402	-11.497	-11.903	-13.144	-13.115	-11.128	-11.493	-11.195	-10.083	-11.34	-10.678	-12.082	-11.675	-11.266	-11.373	-10.765	-12.274	-12.594	-12.74	-11.749	-12.263	-12.68	-11.156	-12.286	-13.04	-11.775
2.2944	2.3246	2.2871	3.3751	2.5443	2.827	2.3613	2.046	2.7956	2.7603	3.3029	3.0091	3.0143	3.121	2.7249	3.3259	2.7636	2.7407	2.8382	2.0102	3.2736	2.2599	1.3655	1.7944	2.4634	2.63	2.6437	3.1174	2.5235	2.2098	3.3816	2.7041	1.6784	2.4661	2.7537	2.1692	2.3565	1.8924	1.8253	2.8343	2.5054	3.6959	1.6501	1.2042	3.8465	3.0532	2.2052	3.3798	2.6903	2.1517
-13.248	-13.636	-13.179	-12.874	-12.589	-12.466	-13.975	-12.082	-13.279	-13.599	-13.417	-14.116	-12.768	-14.546	-12.991	-12.391	-12.751	-12.029	-12.531	-12.496	-12.911	-13.54	-12.435	-13.371	-14.49	-13.778	-12.801	-11.72	-11.695	-12.82	-12.654	-13.193	-13.841	-12.389	-13.595	-13.696	-13.647	-12.238	-12.995	-13.876	-14.077	-13.882	-13.599	-14.189	-13.801	-13.695	-13.692	-13.418	-13.008	-12.462
-0.82261	0.34485	0.59074	-0.86561	-0.19378	0.24754	-0.86233	0.68695	0.03018	-1.1151	-1.0299	0.98564	-0.44538	-0.090278	-0.20914	-0.63965	-0.086834	0.023803	-0.79028	0.069994	-0.39218	0.316	0.19722	0.23354	-0.34203	-1.423	-1.8163	-0.36039	0.027095	-0.25865	-0.067987	-0.16703	-0.89501	-0.59527	0.54168	0.73563	0.46485	0.6416	0.20343	0.034009	-0.039355	-0.96143	0.803	1.6067	-0.081211	0.47236	1.2889	0.41496	-0.83033	-0.94682
-7.6687	-6.7403	-6.9269	-7.1819	-6.8566	-7.1376	-7.4885	-8.1776	-8.0263	-7.779	-7.8284	-7.2962	-7.6055	-6.3134	-7.5955	-7.2939	-8.2142	-8.371	-8.1877	-7.5112	-6.6283	-7.5805	-6.7247	-8.1218	-7.9476	-7.5351	-7.9924	-7.1194	-6.7677	-7.7939	-6.7518	-7.7992	-7.7712	-7.0053	-7.7762	-8.1419	-7.0075	-7.8139	-6.5573	-8.3519	-6.0319	-8.0118	-7.573	-7.5396	-8.1065	-6.5022	-8.383	-7.9472	-8.1739	-8.0832
4.7989	4.2723	5.203	4.6254	5.5765	5.2207	4.9052	4.6825	4.8151	5.1968	6.3484	5.7135	4.7623	5.7941	4.3522	5.5656	5.4876	4.4624	5.0565	5.0603	5.2419	4.9446	4.6698	3.8543	5.1606	4.4356	3.8885	4.6962	4.7083	4.9774	5.5952	5.1789	5.1772	5.0362	4.8705	4.5975	5.7883	3.5873	5.5582	4.4694	5.4719	5.3192	5.4649	5.2986	5.6158	4.5114	5.2164	4.6577	6.1975	3.8361
4.702	4.2946	3.6572	4.0846	5.6488	3.5171	5.1008	3.8836	4.6267	3.3858	3.3808	3.8899	4.349	2.7066	3.2656	4.31	5.0296	4.5063	4.1881	4.6975	4.9058	4.6396	5.3117	4.5056	4.2686	5.5123	4.5501	4.0378	3.1607	5.3953	3.875	4.3614	2.975	4.7969	4.5463	4.6495	3.8832	3.9437	4.2823	4.8625	5.0106	3.4194	5.0772	4.3077	4.2564	4.8365	3.4112	4.4889	4.5506	5.4983
0.51054	-0.055638	-1.1958	-0.13121	-0.55053	-0.07247	-0.66246	-0.8292	-0.70373	-0.54685	-0.52972	-0.18371	-0.31449	-0.26416	1.1711	2.0258	0.40571	0.18308	-0.39804	-0.39277	-0.36497	-0.33492	0.41955	-0.48844	0.40434	-0.066262	-0.19334	0.021148	0.036861	-0.66147	-0.61103	-0.56686	-0.058979	-1.0386	-0.059997	-0.52661	1.0673	0.031729	0.366	-1.1387	-1.3836	0.67169	-0.16705	-1.4362	0.26623	0.42597	0.058034	-0.30904	-0.030716	-0.97122
3.2241	3.6844	3.0597	2.1739	3.2516	3.2325	2.3112	2.2001	2.2195	2.6259	2.7802	2.5758	1.7229	2.8766	2.6756	1.6412	3.301	2.7068	2.9721	3.1244	2.7804	2.5381	2.8385	1.895	1.8269	2.6791	2.7998	3.0682	2.2694	2.4855	2.1372	1.9561	2.4821	1.5321	3.4814	3.4033	2.192	2.6721	2.5594	3.104	3.1912	2.7307	2.2367	2.0888	3.3766	2.7192	1.5647	2.4052	1.8479	1.8495
2.89	2.2443	3.4702	2.4213	2.3826	2.7174	3.5639	1.9253	3.8487	2.1084	3.4132	3.2816	3.5907	1.8887	2.9733	2.5192	2.7604	3.1147	4.0163	3.8874	2.2778	2.2261	2.9985	3.8429	3.2116	3.4948	1.8901	3.0647	2.816	2.8889	2.9942	2.7318	4.0201	3.471	3.3749	3.1338	3.2466	2.7224	2.9285	3.5305	0.85978	3.7504	4.7159	2.6942	1.8483	1.8084	4.6522	3.2145	3.388	2.8021
-12.482	-12.697	-13.123	-12.842	-13.485	-12.77	-12.929	-12.554	-14.203	-12.982	-13.288	-13.624	-11.572	-12.865	-13.397	-12.562	-12.513	-12.735	-12.694	-13.706	-13.128	-12.439	-12.634	-13.97	-13.104	-13.032	-12.381	-13.014	-13.208	-12.784	-13.286	-13.746	-13.718	-13.538	-13.05	-13.829	-13.246	-13.372	-13.481	-14.628	-12.272	-13.013	-12.657	-12.405	-14.293	-13.345	-13.012	-14.01	-13.635	-13.216
-15.864	-14.122	-14.542	-14.901	-13.983	-13.826	-14.913	-14.136	-15.529	-14.072	-14.445	-14.983	-14.361	-13.775	-14.981	-14.334	-14.559	-15.979	-15.341	-14.089	-15.299	-13.933	-15.027	-15.017	-13.969	-14.798	-15.267	-14.18	-14.876	-14.101	-15.125	-13.201	-14.42	-12.883	-16.001	-15.074	-14.283	-15.098	-14.237	-14.888	-15.066	-15.141	-14.658	-14.538	-14.75	-14.788	-13.89	-14.454	-13.932	-15.125
-1.4996	-0.80041	-0.54242	-2.1868	-1.1871	-1.2835	-1.3659	-1.9116	-2.4473	-1.8611	-1.1645	-2.5849	-1.1584	-1.9959	-1.1204	-0.30024	-1.6395	-0.46764	-2.3016	-2.8974	-1.9764	-1.748	-1.4139	-1.576	-1.9352	-2.0115	-0.96316	-1.1061	-0.99431	-1.3665	-1.6015	-2.071	-1.2791	-2.0271	-1.5151	-1.709	-1.4088	-0.52562	-1.8368	-0.86296	-1.2721	-1.3006	-2.0891	-2.2304	-0.32907	-0.62435	-2.8652	-1.3383	-0.73383	-0.71967
-12.113	-13.037	-13.891	-12.602	-12.484	-12.954	-13.422	-12.599	-11.893	-12.911	-11.62	-13.568	-11.963	-12.362	-13.032	-14.626	-11.741	-12.963	-11.593	-12.536	-12.653	-14.232	-11.176	-13.375	-13.314	-13.381	-12.236	-13.024	-13.318	-12.664	-12.967	-12.3	-12.388	-12.409	-13.308	-12.974	-12.816	-12.365	-15.082	-13.835	-13.406	-12.322	-13.231	-12.804	-12.793	-12.403	-12.991	-12.877	-12.67	-13.185
-11.221	-10.523	-10.496	-11.1	-10.416	-11.323	-10.254	-11.417	-10.856	-11.645	-11.989	-10.958	-11.252	-10.623	-11.223	-11.543	-11.059	-10.629	-10.995	-11.191	-10.228	-10.419	-10.821	-11.419	-10.475	-10.673	-10.784	-11.126	-10.681	-11.039	-10.816	-12.124	-10.753	-11.435	-11.158	-11.698	-10.851	-10.994	-11.054	-10.402	-11	-11.482	-10.707	-11.15	-10.502	-10.276	-10.876	-10.469	-10.996	-10.384
-12.758	-12.947	-12.388	-12.306	-13.563	-12.939	-13.548	-11.643	-12.389	-11.984	-12.861	-12.87	-12.679	-12.923	-13.684	-12.865	-13.883	-12.607	-13.086	-13.784	-13.538	-13.04	-13.366	-13.201	-13.041	-12.431	-12.921	-13.846	-12.377	-13.36	-12.512	-13.064	-11.774	-14.378	-13.143	-13.108	-12.249	-13.006	-13.043	-12.441	-12.665	-12.801	-13.811	-13.798	-12.102	-13.151	-13.431	-12.713	-12.233	-13.037
-1.4638	-0.63167	-1.4858	-1.4646	-0.082954	-1.7847	-0.94708	-0.36347	-1.4215	-1.7922	-1.3906	-1.2727	-1.6757	-2.2573	0.20491	-1.4194	-2.3177	-0.032994	-1.802	-1.1736	-1.5239	-2.1389	-1.1529	-1.0712	-0.83635	-2.5725	-1.8103	-1.1579	-0.89691	-1.6314	-1.4306	-1.1483	-2.185	-1.7105	-0.47704	-1.0931	-1.4817	-2.4497	-3.0105	-1.4362	-0.33727	-2.3362	-1.5597	-1.4771	-1.0307	-1.0953	-0.94588	-1.2889	-1.5562	-0.55465
-6.078	-5.7443	-4.8329	-5.4014	-4.624	-4.5941	-4.7732	-4.3922	-5.9376	-5.0978	-3.8955	-5.8076	-5.9524	-4.9264	-5.2549	-3.7681	-4.6159	-4.5909	-6.4146	-4.5127	-4.1104	-4.9883	-4.7896	-4.7397	-5.2204	-4.9629	-4.8645	-5.3509	-5.4168	-4.6447	-4.7629	-4.757	-6.3528	-5.9802	-4.9364	-5.5243	-3.4192	-5.3664	-5.2029	-4.8271	-5.3694	-4.3407	-5.9753	-5.0192	-4.1267	-4.6481	-5.3916	-6.0096	-6.105	-4.8746
2.9848	2.8819	2.1874	3.0312	3.0327	2.3612	3.5494	2.6916	2.8723	3.7171	2.3409	3.0175	2.4982	2.7801	2.6862	2.9007	3.5548	3.2153	3.6729	4.6531	3.7528	3.6063	2.9773	3.547	3.1837	4.2109	2.0062	3.0707	3.5633	3.7069	3.7332	2.683	3.212	1.4661	2.7062	2.2529	2.8276	2.2758	3.2896	3.4632	3.7729	2.5576	1.8139	2.3158	3.4265	3.5433	3.2698	3.4366	3.504	2.8535
-11.171	-12.168	-9.9904	-10.812	-10.797	-11.413	-10.071	-10.967	-10.831	-10.456	-9.2537	-9.9454	-11.57	-10.033	-10.176	-11.844	-11.777	-11.047	-11.621	-11.701	-9.194	-11.736	-9.3188	-10.302	-11.23	-10.327	-9.8834	-10.936	-11.98	-10.513	-10.449	-10.612	-11.277	-10.376	-11.069	-10.47	-9.8275	-10.429	-10.561	-10.518	-10.443	-11.063	-10.347	-11.426	-11.065	-9.6074	-10.482	-10.721	-11.136	-10.752
-2.7536	-1.1794	-3.5448	-2.1556	-2.0377	-2.7509	-1.7928	-2.9092	-2.8249	-1.1447	-2.7628	-2.5778	-3.386	-1.7139	-2.4646	-2.1798	-2.7351	-2.9524	-2.6949	-2.223	-2.7835	-2.5633	-1.197	-2.1757	-2.3833	-2.0694	-2.4448	-2.6961	-2.7385	-2.5732	-2.7104	-2.0886	-2.3252	-2.5832	-3.5152	-3.1615	-3.6802	-2.904	-1.7654	-3.5836	-2.2989	-2.8642	-4.0959	-2.8863	-2.5572	-2.7704	-3.402	-2.1772	-1.2374	-1.8934
-9.831	-8.7841	-8.4409	-7.696	-8.2259	-8.9789	-8.7913	-8.5424	-9.6864	-8.9479	-8.7994	-8.3383	-8.7543	-8.534	-8.6049	-8.8383	-9.9071	-9.6098	-8.8842	-8.4687	-8.7181	-9.9667	-8.5371	-9.019	-9.4557	-8.4649	-8.2423	-7.6879	-9.9816	-9.0832	-9.161	-9.2763	-9.1901	-7.689	-9.6936	-8.4732	-8.6967	-9.1296	-9.0147	-8.6856	-9.524	-9.0311	-8.601	-8.152	-8.8853	-9.3188	-9.5033	-8.9198	-9.8424	-9.007
-10.714	-10.049	-11.099	-10.083	-10.523	-10.052	-10.063	-11.02	-10.459	-10.751	-11.631	-11.371	-10.549	-10.178	-10.414	-10.893	-10.926	-9.9218	-11.16	-10.527	-10.475	-11.337	-10.306	-10.56	-9.8894	-10.58	-9.3468	-10.321	-10.75	-9.6622	-10.812	-10.773	-10.038	-11.013	-10.205	-10.243	-11.805	-11.439	-10.82	-10.723	-11.407	-10.578	-10.233	-9.9428	-10.651	-11.05	-10.615	-11.257	-10.853	-10.545
-2.5087	-2.3875	-2.8295	-2.7047	-3.2538	-2.897	-2.3043	-2.6881	-2.8954	-2.7165	-2.0442	-3.6486	-3.3554	-2.0555	-3.696	-1.5716	-1.9057	-1.4148	-3.5491	-2.3673	-2.9472	-2.7774	-3.1218	-1.8025	-2.2402	-2.5583	-1.4846	-3.2772	-3.1106	-2.5918	-3.115	-3.3795	-2.2359	-3.5968	-2.1273	-2.8032	-3.0896	-2.9442	-2.0857	-2.2387	-2.4353	-2.6972	-2.6114	-2.6461	-2.4944	-2.4392	-2.5757	-2.9186	-2.2918	-2.491
-6.3382	-4.8314	-5.5654	-6.8545	-6.1217	-4.8788	-6.5311	-4.7414	-5.7246	-5.5264	-4.7815	-6.2272	-4.8435	-5.4263	-5.3195	-6.5482	-5.5138	-5.018	-5.824	-5.7452	-5.1032	-5.86	-5.0778	-4.5255	-5.0762	-5.6053	-6.795	-6.1938	-5.4937	-7.1182	-6.6764	-6.0974	-6.3642	-5.1855	-5.7738	-5.3452	-6.7764	-4.0294	-5.5792	-5.2277	-6.4664	-5.2981	-5.4592	-5.9209	-5.5523	-6.1564	-5.1511	-7.5527	-6.4075	-4.9144
-1.0538	-1.4264	-0.16552	-1.235	-0.5999	-0.11605	0.28628	-1.1525	-1.0791	-0.14875	-0.051212	-0.34827	-1.8359	-1.1694	-0.21841	-0.97662	0.3846	-1.9519	-0.18267	-1.3068	-0.61868	-0.6055	-1.9221	-0.83841	-0.78437	-0.55311	-1.0205	-1.0326	-1.6437	0.58063	-0.49403	-0.32078	-0.73659	-1.7188	0.26012	0.07966	0.015679	0.67023	-0.382	-0.62195	-1.0038	-1.0966	-1.68	-1.6613	-0.6688	0.067628	-1.3363	-1.3058	0.24905	-0.25807
-2.2092	-2.7222	-3.891	-3.6747	-3.2096	-2.8684	-2.542	-2.8042	-3.3678	-2.7647	-2.4083	-2.4507	-3.44	-2.648	-3.6979	-3.1577	-4.7783	-3.4164	-3.9796	-3.2366	-2.0424	-3.1557	-3.387	-2.9833	-2.1404	-2.3982	-3.1174	-2.6702	-3.696	-4.2487	-2.4459	-2.8187	-2.9048	-3.6068	-2.5948	-2.8374	-3.8551	-3.6322	-3.9401	-1.5748	-1.9752	-3.1772	-2.8591	-3.1935	-3.2138	-2.1252	-2.177	-3.1805	-2.8442	-1.6369
-11.417	-11.116	-10.68	-12.048	-11.458	-11.788	-10.816	-10.334	-12.438	-11.334	-11.883	-11.926	-11.51	-10.06	-11.973	-11.3	-12.017	-10.305	-11.049	-11.285	-11.401	-12.297	-10.999	-11.523	-10.59	-10.08	-11.017	-11.848	-11.936	-11.707	-11.55	-11.82	-11.443	-10.321	-10.359	-12.078	-11.853	-11.879	-10.87	-10.7	-10.476	-11.814	-11.298	-10.881	-11.993	-11.46	-11.292	-11.874	-11.395	-10.633
-1.2394	-1.4069	-1.516	-1.6385	-0.65604	-1.0268	-0.86792	-1.0506	-2.0046	-0.98839	-1.693	-2.8875	-0.32525	-0.75586	-0.40827	-1.7579	-1.2926	-1.181	-1.2194	-1.337	-1.3928	-1.51	-0.79276	-2.0627	-1.0072	-2.1575	-1.2316	-0.82726	-0.56165	-0.99295	-1.0986	-0.77062	-0.93214	-1.9952	-1.0768	-1.5701	-1.0917	-1.8079	-1.0323	-1.9399	-1.4621	-0.78636	-2.2524	-2.418	-1.7611	-1.1678	-0.94968	-1.8545	-1.339	-0.88486
-5.1548	-6.2834	-5.1504	-4.9556	-4.6849	-6.1216	-5.1203	-5.3231	-6.4497	-4.8271	-5.4011	-4.6865	-4.6945	-5.0338	-6.7481	-5.4794	-6.854	-5.2867	-5.4484	-5.5938	-5.7187	-5.0354	-6.001	-5.1948	-4.6787	-6.1067	-6.3223	-5.9588	-5.686	-5.644	-4.8634	-5.9529	-5.8263	-6.3223	-6.0307	-6.1069	-5.2957	-6.1465	-6.507	-6.7802	-4.943	-4.9447	-4.8613	-5.4455	-6.2388	-4.9773	-5.8203	-5.4206	-6.2232	-4.7959
-4.0595	-4.2174	-4.3186	-3.4203	-1.9849	-3.6915	-2.5582	-3.7367	-3.4943	-3.9195	-4.057	-3.2504	-3.1584	-3.6101	-5.0994	-3.4001	-4.6376	-3.9187	-3.9511	-2.9922	-3.5487	-3.255	-3.3488	-4.4215	-2.9473	-3.4395	-3.5279	-3.3281	-3.4089	-3.7245	-4.1808	-3.9622	-4.1033	-5.5161	-4.656	-2.7032	-3.7788	-4.902	-4.3165	-3.4055	-3.0298	-3.2388	-3.1142	-4.7571	-4.6801	-4.9216	-4.5015	-3.8416	-2.6099	-2.9471
4.6216	4.0381	5.3678	3.9086	5.0535	5.1194	4.7589	3.9653	3.8473	5.4302	5.0199	4.5756	4.4054	4.7731	3.6859	4.0382	4.6696	5.0249	5.1134	3.9976	4.8393	5.1167	4.5595	4.9968	4.1973	4.3713	5.7561	4.1824	4.1864	4.5228	4.2525	4.1964	4.0896	4.8318	4.9572	3.8076	5.0937	3.5694	4.0399	3.7439	4.7255	4.0959	4.6471	3.6915	4.5143	5.2861	3.9179	4.3983	3.655	4.5381
-2.7185	-3.1735	-1.2117	-2.518	-2.7223	-2.1507	-2.8935	-0.69051	-4.171	-2.1556	-2.5077	-2.8762	-3.3025	-2.0023	-3.3142	-1.9876	-1.9873	-1.9769	-1.9148	-2.3706	-4.0392	-0.92772	-2.1151	-2.0204	-3.0566	-2.2943	-3.8405	-1.7183	-2.3007	-3.408	-2.2047	-2.3542	-2.5947	-2.2384	-1.7148	-2.3676	-1.9585	-1.7233	-2.8962	-3.3022	-1.781	-2.4031	-2.0961	-2.9832	-3.0941	-1.3495	-2.8178	-1.8046	-1.5141	-1.2269
-5.0454	-5.8279	-4.2064	-4.8829	-4.9149	-5.2804	-6.9137	-5.3399	-5.0167	-5.6955	-5.0528	-4.4123	-6.7721	-5.0286	-4.8383	-4.7615	-5.0867	-5.3075	-5.8866	-5.2525	-6.0817	-4.9871	-6.7036	-5.9902	-6.3158	-5.7136	-5.6565	-6.0241	-6.4473	-6.1336	-5.5533	-5.9991	-4.8623	-5.382	-5.6768	-5.7271	-5.5292	-5.2109	-4.6519	-6.3719	-5.5713	-5.0184	-6.0783	-5.7754	-6.3069	-5.9435	-5.5563	-5.1719	-5.3893	-5.9032
-3.6351	-3.8832	-2.5672	-3.1868	-3.7198	-3.8279	-3.2665	-4.5975	-3.7397	-4.1267	-5.2898	-2.7494	-3.1401	-3.0877	-2.7999	-5.5892	-4.8875	-4.1165	-4.0181	-4.3351	-3.2057	-3.3746	-3.4186	-3.9536	-4.0603	-4.548	-4.4085	-3.8258	-3.891	-2.4836	-3.7401	-2.5013	-3.1138	-3.3549	-3.9461	-3.9329	-3.8169	-4.5539	-3.2993	-3.6034	-3.4937	-3.931	-3.4987	-3.922	-4.2337	-4.4602	-4.4337	-4.0764	-3.472	-3.8408
4.4014	5.1155	4.2888	4.12	5.2879	5.0344	4.2215	4.101	3.9385	3.8325	4.2034	4.2093	4.7827	4.1384	5.1339	4.0123	4.241	4.7466	3.9813	4.8514	4.1354	3.5417	4.0798	4.0216	5.0389	3.6623	5.2043	5.3933	4.1857	4.7883	4.5603	4.4302	4.8622	4.596	4.4197	5.2964	4.2384	5.6191	3.6866	4.4374	4.1048	4.6846	3.3918	4.1786	5.2779	3.4605	4.724	3.0458	5.3341	4.3527
-12.285	-12.779	-13.732	-13.049	-13.495	-13.613	-12.052	-12.91	-12.205	-12.017	-13.266	-12.035	-12.895	-12.941	-13.413	-12.122	-12.716	-13.052	-12.01	-12.564	-11.496	-12.832	-12.231	-12.484	-13.039	-12.843	-12.338	-12.587	-12.187	-12.6	-12.095	-12.124	-12.437	-13.466	-13.506	-13.59	-12.878	-12.149	-13.307	-13.565	-13.044	-13.492	-12.881	-12.395	-12.608	-12.389	-12.606	-13.08	-12.142	-12.415
-13.154	-10.836	-10.872	-11.485	-11.095	-11.492	-12.398	-10.591	-11.559	-12.876	-11.274	-11.33	-11.489	-11.516	-10.364	-11.92	-11.827	-11.27	-11.148	-12.193	-11.594	-11.62	-11.544	-11.322	-9.8958	-11.367	-10.68	-12.551	-12.35	-11.122	-10.94	-12.228	-13.059	-11.856	-11.67	-12.269	-11.85	-11.258	-10.693	-10.969	-12.054	-10.545	-12.098	-12.035	-12.176	-11.471	-11.554	-12.219	-11.826	-11.557
2.2633	2.8255	1.7499	2.1933	3.0054	2.4201	2.688	2.0401	2.1905	2.3169	3.3668	2.4234	2.4475	4.0094	2.0509	2.5299	2.754	3.1921	2.4556	2.1006	2.6788	2.1697	2.7846	2.706	1.1237	2.6786	2.2322	1.1315	3.211	1.8994	3.2879	2.6483	2.8136	2.4719	3.5208	2.6614	3.6456	1.7407	1.9549	3.1161	3.3809	1.719	2.9925	1.7147	2.8789	2.716	2.0343	2.2094	3.5692	2.2964
-15.934	-14.041	-13.855	-14.94	-14.469	-14.289	-14.617	-14.875	-14.783	-15.722	-15.372	-15.086	-15.021	-15.221	-14.548	-14.186	-13.578	-14.593	-15.48	-14.665	-15.333	-14.689	-14.078	-15.061	-14.878	-14.269	-13.991	-15.535	-14.173	-14.096	-14.023	-14.615	-15.745	-15.819	-15.117	-13.207	-14.446	-13.968	-14.651	-14.691	-14.168	-14.5	-14.802	-15.215	-14.7	-14.756	-15.58	-15.416	-14.824	-13.04
-13.384	-13.127	-13.769	-13.817	-13.09	-12.161	-13.992	-13.289	-13.977	-14.17	-13.431	-13.293	-12.893	-12.51	-12.903	-13.548	-12.829	-12.276	-12.312	-13.547	-13.607	-12.929	-12.968	-12.162	-12.364	-12.885	-13.705	-13.492	-13.066	-13.523	-12.841	-12.69	-13.082	-13.141	-13.543	-12.914	-12.797	-12.635	-13.701	-13.584	-13.23	-13.897	-14.096	-14.009	-13.464	-14.094	-13.488	-13.27	-12.903	-13.402
-1.8945	-1.9821	-1.7846	-0.75925	-1.3533	-1.45	-2.4037	-1.8716	-2.1185	-0.22759	-2.2546	-1.4899	-1.9998	-1.5239	-1.8323	-1.0127	-2.1064	-2.0036	-0.80527	-0.69332	-2.3157	-1.0517	-2.1362	-1.8697	-1.3559	-1.7047	-1.0184	-1.9401	-2.064	-1.4136	-2.1596	-0.94966	-0.80027	-1.573	-0.66177	-1.8047	-2.1855	-1.6768	-1.1157	-0.85859	-2.5565	-1.2029	-1.1902	-0.86178	-1.4456	-1.669	-0.92918	-1.6624	-1.9281	-1.967
-0.33942	0.039494	-0.16406	-0.5689	0.47593	0.44466	1.373	0.85592	0.69507	0.78259	0.37737	0.65137	0.89397	0.52966	1.2384	0.63529	-0.43076	-0.24284	0.32908	0.25872	0.41357	0.36548	-0.01376	-0.033551	-0.12129	-0.6741	0.062175	0.21691	1.7373	0.71561	0.11051	0.71	0.11503	0.94168	-0.29689	0.49446	1.1115	0.73545	0.52007	0.71373	0.71254	-0.11215	0.05912	-0.72962	-0.019108	-0.53717	0.32857	1.12	0.5073	0.30579
-12.614	-12.665	-12.371	-13.311	-13.544	-13.069	-13.676	-12.434	-12.712	-12.705	-13.433	-13.53	-12.738	-12.755	-13.886	-11.759	-13.393	-12.961	-13.528	-13.465	-13.192	-13.956	-12.89	-14.416	-13.247	-13.802	-14.087	-11.826	-12.833	-13.46	-13.702	-13.307	-12.411	-12.793	-13.986	-12.653	-13.2	-14.509	-13.772	-12.917	-13.362	-13.405	-13.733	-12.346	-13.613	-13.337	-13.172	-14.382	-12.192	-11.921
-0.95283	-1.1185	-0.092851	-0.47174	-0.82868	-0.75515	-0.45952	-0.23587	-0.23534	-0.052095	-0.73727	-1.8869	0.28201	-1.8121	0.27754	-0.4058	-1.2732	0.9011	-1.1442	-0.94181	-0.47224	-0.86085	-0.14303	-1.4068	-0.94325	-1.2481	-0.7928	-0.079283	0.49073	-1.7161	-1.6754	-1.0248	-1.001	-0.41605	-0.87071	-1.4409	-1.0473	-0.91513	0.27371	-1.3304	0.32569	-2.0478	0.42576	-0.29749	-1.9274	-1.1544	-0.61077	-0.32672	-0.46308	-0.26022
-2.6195	-2.6443	-4.1391	-2.7549	-2.9723	-2.9758	-2.2423	-2.5702	-2.9397	-2.2015	-1.8829	-2.2912	-1.3913	-1.6148	-2.5423	-2.9245	-3.364	-3.2079	-1.2176	-1.9897	-2.7612	-2.5874	-2.2526	-2.6121	-1.9621	-2.7493	-2.4291	-3.8991	-2.7082	-2.2772	-2.4905	-1.5546	-2.9245	-0.50631	-2.1405	-2.7805	-1.5617	-3.0068	-2.9643	-2.8581	-2.6455	-2.1356	-1.5009	-3.398	-2.7395	-2.8542	-2.6192	-1.8799	-2.2134	-2.4283
6.6098	6.8936	6.6205	5.2839	8.2117	6.2927	7.2887	6.4433	7.4753	6.7618	6.54	6.0223	6.4588	6.4143	7.1294	6.8971	7.6691	5.8264	6.8341	7.7051	7.6879	6.332	5.2902	7.6833	7.0282	6.8523	6.6542	6.5983	6.8854	7.1662	6.6306	5.2787	7.1737	7.4991	6.8585	6.8992	6.2443	6.4439	6.5295	7.6089	7.4801	6.8862	7.5381	7.7856	6.3195	5.536	5.507	7.2323	7.0224	6.5195
4.331	5.5762	5.3227	5.726	5.6118	5.8069	5.5041	6.4367	5.0592	5.42	6.1742	5.4621	4.6957	6.0374	4.5151	4.4813	6.551	6.2381	5.9736	4.3545	5.7573	5.9684	5.9072	5.8061	4.9901	4.5774	4.8435	5.6359	5.6149	5.2938	6.2603	5.3485	5.21	4.5917	3.8538	5.8021	5.8509	5.5001	6.7965	4.9229	6.0716	5.4251	5.0838	6.4427	6.6867	3.3882	5.4075	6.0529	6.6433	4.7599
-10.574	-10.886	-9.9875	-10.085	-10.88	-10.523	-10.246	-11.258	-11.344	-11.098	-11.076	-11.059	-10.848	-10.861	-10.903	-11.243	-11.215	-10.597	-8.9294	-10.867	-9.779	-10.951	-11.62	-9.4981	-10.137	-10.826	-10.771	-11.614	-11.041	-10.888	-11.005	-11.438	-11.218	-10.79	-10.758	-10.024	-11.094	-11.583	-11.572	-11.131	-10.85	-10.742	-10.684	-10.21	-9.955	-9.7614	-10.409	-10.233	-11.074	-10.44
-13.619	-12.777	-12.785	-13.285	-12.46	-12.358	-13.953	-12.792	-12.031	-13.368	-14.335	-12.914	-13.172	-13.629	-13.397	-13.498	-12.652	-13.334	-12.441	-13.126	-13.811	-12.113	-12.561	-13.034	-12.62	-13.284	-13.172	-13.36	-13.453	-13.813	-12.977	-13.01	-14.011	-13.894	-13.346	-13.486	-12.2	-14.118	-13.843	-13.916	-13.14	-13.223	-13.856	-12.551	-13.215	-13.993	-11.248	-12.446	-12.766	-12.367
1.5258	0.97844	1.8489	1.3356	-0.18249	1.3411	1.8622	2.0251	1.7426	0.073906	1.7557	0.76284	1.3606	1.4837	2.1395	0.92466	1.1214	0.77797	0.6947	0.65137	1.2318	0.5244	1.1566	1.2096	1.1122	1.55	0.75109	1.7068	0.95289	1.8073	1.0304	1.3279	1.1594	1.0557	0.98238	0.96929	1.4132	1.2206	0.62467	1.7389	1.2128	1.1214	2.1532	0.32119	0.42176	1.0015	1.0765	0.73967	2.3839	1.6038
-7.7515	-7.8595	-7.3923	-7.4253	-7.1445	-7.4502	-8.1783	-7.488	-7.4012	-8.6829	-7.4252	-7.5882	-7.7713	-8.5175	-7.2426	-6.872	-8.8598	-8.0947	-7.9407	-7.7813	-8.119	-7.1009	-8.1409	-7.3431	-7.4426	-6.5311	-6.8529	-7.6442	-7.9866	-7.3423	-7.6648	-7.3488	-7.4163	-7.2526	-6.8726	-7.2278	-7.7479	-7.0592	-6.9862	-8.0166	-7.8337	-6.612	-7.5878	-6.836	-7.8202	-7.1179	-8.2119	-7.9946	-8.3201	-7.4571
-10.313	-9.6407	-9.8111	-10.86	-9.8425	-10.244	-10.355	-10.503	-10.162	-9.778	-9.8318	-9.692	-9.825	-10.477	-9.624	-10.484	-11.813	-9.4171	-9.5216	-10.435	-11.517	-10.312	-10.477	-10.733	-9.8067	-11.053	-10.237	-8.9928	-9.5822	-10.186	-10.794	-11.111	-9.7962	-9.9499	-9.6507	-10.175	-10.969	-10.042	-10.152	-9.4225	-10.729	-11.324	-8.869	-9.4664	-9.8675	-9.3032	-10.819	-10.705	-9.8395	-10.114
-21.959	-21.586	-21.535	-22.571	-22.779	-22.821	-22.683	-22.597	-20.902	-22.233	-21.855	-21.225	-21.946	-22.963	-22.379	-21.331	-21.1	-21.765	-22.404	-21.941	-22.149	-22.738	-22.084	-21.763	-23.038	-22.413	-21.46	-20.769	-23.08	-23.192	-23.161	-21.928	-21.778	-22.727	-22.243	-21.648	-21.422	-22.234	-22.429	-21.288	-22.535	-21.029	-21.607	-22.461	-22.654	-23.274	-22.495	-23.096	-22.127	-22.263
-0.92437	-0.77407	0.074676	-0.83869	-0.43734	0.3496	-1.1097	-0.31941	-0.41189	0.03716	0.60391	-0.15653	0.55724	0.14222	0.56833	-0.69123	-0.128	0.20499	0.60246	-0.67365	0.34817	0.052714	0.10811	0.4889	-1.6785	0.42571	-0.7156	-0.2132	-0.080023	-0.23459	-0.44902	1.2963	-0.58401	0.2712	-0.30932	-0.28994	-0.19013	-0.28157	-0.87099	-0.37987	0.22063	0.44588	0.678	0.20672	-0.33312	0.50719	0.10853	-0.12036	-0.94832	1.3587
7.6924	6.6229	7.7169	8.0409	8.0587	7.6274	7.8659	7.1796	6.9971	7.7731	8.1311	9.2581	6.6442	8.131	7.8751	7.7592	7.5222	7.6515	7.7945	9.1922	7.6639	7.8978	8.8064	8.2716	8.4813	8.5716	7.2255	7.8603	8.8283	8.7207	8.5624	7.9049	7.509	7.5521	7.5416	7.2459	7.6307	7.7588	6.99	9.0389	7.6481	9.0955	8.5858	7.8305	8.3853	7.6174	7.7036	7.7935	8.0163	8.1281
-5.8699	-4.8006	-5.7007	-4.9918	-4.7385	-4.091	-4.3811	-4.3241	-4.6595	-4.4124	-5.3483	-4.7783	-5.5759	-4.4304	-4.8627	-4.1209	-6.6677	-4.1718	-5.0159	-5.6052	-5.1283	-5.6251	-5.3702	-5.1502	-4.3341	-4.6925	-4.6451	-5.1963	-5.4406	-5.3754	-4.9477	-4.8246	-5.6246	-4.7121	-6.2913	-5.4195	-4.9856	-4.8242	-5.7733	-5.3991	-5.4006	-4.2575	-4.2747	-5.3525	-5.3606	-4.2457	-5.8938	-4.1173	-5.0736	-4.8289
-5.7889	-5.5119	-5.9617	-6.1336	-5.3299	-6.1067	-6.2507	-4.0627	-5.9113	-6.377	-5.7091	-5.2727	-5.7449	-5.4334	-5.3568	-5.2668	-5.2542	-5.8856	-5.2894	-5.6215	-6.2506	-4.8174	-5.007	-5.4901	-4.8938	-5.2439	-5.8659	-5.5455	-5.8526	-5.3166	-4.9376	-6.2225	-6.8379	-5.9594	-5.294	-5.2207	-5.8941	-5.8571	-5.8015	-5.3601	-6.3712	-5.6697	-5.8998	-5.6456	-4.4624	-4.7944	-5.0474	-4.6371	-5.1057	-5.5024
-1.9813	-1.6487	-1.229	-0.91279	-1.2716	-1.9127	-0.85918	-2.3359	-1.3965	-1.3355	-1.7489	-1.4911	-0.60662	-1.2213	-1.8585	-2.031	-2.3311	-1.2567	-1.5221	-0.75454	-0.15515	-2.0311	-1.5884	-0.81752	-1.5983	-1.3325	-0.67119	-3.1386	-1.2578	-1.2832	-1.5361	-2.0489	-1.1013	-1.0881	-1.4764	-2.1044	-0.94327	-1.4467	-2.1444	-1.2991	-0.5397	-1.5291	-0.59261	-1.486	-1.7554	-1.3436	-1.4721	-0.35826	-0.861	-0.63487
-0.14124	0.59379	-0.72657	-0.1967	0.74607	-0.12935	-1.085	-0.30454	-1.4763	-1.1061	0.57928	-1.1109	-0.44666	-0.78342	-0.21353	-1.1224	-1.6201	0.81447	-0.62557	-0.67246	0.72175	-0.84502	-0.31968	-0.70341	-1.5779	-0.58233	-1.763	-0.85606	-1.0905	0.18834	-1.311	-1.5358	-0.72422	-1.6654	0.021094	-1.1587	-0.78388	-0.47481	-0.82349	-0.31639	-1.0655	-1.5691	-0.84585	-0.63384	-0.44473	-0.7226	-1.3785	-2.8124	-1.819	-1.4181
5.686	6.1849	6.2188	5.8793	5.347	6.6653	5.042	5.5539	5.3416	6.2556	5.3875	5.4951	5.294	4.5965	5.2634	5.3218	5.8565	6.6663	6.0587	4.764	5.4983	5.9664	5.6422	5.3934	4.9701	5.6615	6.4344	6.0772	6.0733	4.5833	4.7249	5.9467	6.5887	5.9563	5.2591	6.3243	5.1889	5.032	5.6315	5.9122	6.3292	5.7779	4.5659	5.8595	6.1478	6.1681	5.5308	4.9325	6.0216	5.8651
-0.70017	-0.70475	-1.018	1.0802	-0.71407	0.01519	-0.9935	-0.9082	-0.71043	-1.7902	-0.072534	-0.076149	0.53346	1.1689	-0.056992	0.51425	0.028447	0.14406	0.041032	-0.63448	-1.0391	-0.66472	0.70298	0.36314	-1.4708	-1.1573	-0.050757	-0.11091	-0.30587	0.11724	0.54393	1.4269	-0.2973	-0.34458	-0.71249	-1.3276	0.059951	0.24388	-0.84768	0.85859	-1.1241	-0.26321	-0.94989	-0.051173	-0.32319	-0.59928	0.28671	-1.5985	-0.60789	-0.60571
0.083343	-0.27298	0.20699	0.031505	0.53082	0.53523	1.0663	-0.11272	-0.30372	-0.34986	0.27019	-0.14653	-0.26578	0.50518	-0.06976	-0.48691	0.33984	0.077672	0.61866	-0.29324	-0.67763	0.76491	0.10512	0.052121	-1.3581	-2.0062	0.93408	-0.79429	-0.45866	-0.50949	-0.32834	0.12077	-0.70581	0.30501	-0.80572	-0.79221	0.12292	-0.046025	0.65001	-0.37942	-1.2044	1.1527	0.38195	0.25678	-0.12197	0.50624	0.42232	-0.28164	0.38333	0.22866
-12.739	-11.48	-13.547	-13.011	-13.111	-12.782	-12.294	-12.424	-13.743	-11.985	-12.187	-13.417	-12.42	-13.578	-14.181	-13.18	-12.256	-13.274	-12.081	-12.189	-13.11	-12.953	-13.462	-13.088	-13.285	-13.927	-10.967	-13.161	-13.281	-12.603	-12.895	-13.268	-12.762	-13.702	-12.814	-13.856	-12.262	-12.275	-12.772	-12.12	-12.191	-13.419	-12.483	-13.277	-12.726	-12.342	-12.962	-12.704	-12.374	-14.192
-2.4023	-2.0464	0.12269	-1.1841	-0.36246	-0.75674	-1.2973	-0.46364	-1.0157	-1.0608	-0.71853	-1.4025	-2.472	-2.3944	-0.63729	-2.9677	-0.50941	-1.45	-1.7207	-1.4602	-1.1233	-0.82983	-0.62744	-1.7601	-2.1373	-1.7846	-0.76696	-1.4137	-1.6023	-0.78084	-0.75817	-1.0387	-2.7625	-2.427	-2.1677	-1.4404	-1.4329	-1.7543	-0.59309	-1.4584	-1.8136	-1.9428	-0.78982	-0.67372	-1.1811	-1.0383	-1.8652	-0.80681	-2.0356	-2.0673
-12.507	-11.666	-10.84	-11.205	-11.832	-11.478	-11.881	-11.338	-11.73	-12.556	-13.157	-11.325	-11.398	-11.691	-11.754	-11.864	-11.845	-11.127	-9.3	-11.695	-10.927	-12.199	-10.87	-11.025	-11.945	-11.279	-11.329	-11.12	-11.522	-11.524	-10.943	-11.917	-11.874	-11.382	-13.362	-11.989	-10.918	-11.744	-11.143	-12.008	-11.449	-12.327	-11.289	-11.44	-12.129	-12.258	-12.492	-11.585	-11.159	-12.1
1.201	0.28129	1.3335	1.744	0.86016	0.80459	1.5687	0.48951	0.71017	0.30878	0.50971	1.4462	0.56738	0.76676	1.6321	1.4214	1.0936	1.0567	0.85981	2.4429	0.55548	2.0569	1.3354	0.56107	-0.27026	0.60001	1.168	0.46931	2.4206	0.71001	0.79088	1.6633	0.38711	0.63181	1.8344	1.3373	1.2622	1.0088	0.90722	1.1444	0.86127	1.0817	1.5354	0.42998	1.2721	0.76203	0.78202	0.7569	1.704	1.0578
3.103	3.7389	3.3233	3.9075	3.3694	3.6789	3.0981	1.4333	2.9266	3.0919	2.3846	1.0091	2.8722	2.8567	2.1233	2.6753	2.5137	1.9085	1.7138	1.9284	3.0307	2.6764	3.407	1.8181	3.3616	1.8694	3.061	1.861	2.5694	2.6312	2.3349	2.4023	3.3941	2.5184	1.6644	2.8535	1.2131	2.8817	1.214	1.6122	2.6648	2.4194	1.6172	3.5555	2.5602	2.0057	2.3219	2.2202	1.9384	2.5709
-12.184	-12.19	-12.496	-11.308	-12.609	-11.514	-11.406	-12.13	-11.773	-12.792	-12.079	-11.397	-10.806	-12.067	-12.816	-12.234	-11.801	-11.299	-11.284	-10.819	-11.439	-11.122	-13.656	-11.228	-11.71	-11.619	-11.161	-11.062	-11.127	-10.972	-11.116	-11.341	-11.126	-11.009	-11.187	-11.934	-11.043	-12.489	-11.151	-10.842	-11.439	-11.799	-11.301	-12.158	-11.49	-11.194	-11.391	-12.037	-12.897	-11.324
-15.085	-14.139	-15.514	-15.586	-14.215	-14.897	-14.737	-15.076	-14.361	-13.982	-14.959	-16.237	-14.371	-14.402	-15.505	-15.203	-14.418	-14.416	-13.722	-14.719	-14.898	-14.12	-13.856	-15.819	-14.371	-13.368	-14.658	-13.953	-13.15	-14.077	-13.628	-14.266	-14.104	-14.999	-14.353	-14.075	-13.777	-14.796	-15.52	-14.858	-15.106	-15.121	-14.682	-14.317	-14.932	-15.071	-14.113	-14.265	-14.545	-14.37
-4.5829	-4.5052	-4.9681	-3.6911	-3.1564	-5.0813	-4.8667	-5.5223	-4.7563	-4.7371	-3.2972	-3.8577	-4.6593	-4.0849	-5.4044	-5.1527	-4.8546	-4.6966	-5.6622	-4.4751	-5.7884	-5.6906	-4.7051	-4.8209	-4.2121	-3.8307	-4.552	-3.9622	-5.6217	-4.5265	-4.1827	-4.1074	-5.0013	-5.9582	-4.7619	-4.302	-4.7885	-4.4158	-2.2437	-3.7614	-5.2255	-4.4665	-4.9877	-6.0086	-4.5638	-4.474	-4.9781	-4.6381	-4.3732	-3.8921
-22.339	-23.598	-22.438	-21.987	-22.769	-20.969	-21.976	-22.179	-23.732	-22.072	-21.872	-21.971	-21.901	-21.607	-22.83	-22.474	-23.149	-21.483	-22.368	-23.06	-22.113	-22.505	-22.113	-23.231	-22.461	-22.596	-20.986	-21.705	-21.756	-22.393	-22.663	-22.533	-21.899	-22.34	-21.812	-22.658	-22.297	-21.983	-22.325	-21.533	-22.182	-23.337	-22.648	-22.729	-22.313	-21.029	-22.841	-22.776	-20.665	-22.095
-1.2945	-1.0408	-1.492	-1.6478	-0.95418	-1.6817	-0.57324	-2.553	-2.2736	-1.4269	-1.5044	-0.18342	-2.2399	-1.9516	-1.7516	-0.82297	-0.91984	-1.3202	-0.53379	-0.93223	-1.3783	-1.041	-1.3263	-0.88623	-1.4673	-1.068	-1.9554	-1.0664	-0.96242	-1.2846	-1.1061	-1.477	-0.6678	-0.075564	-1.9658	-2.4362	-1.4985	-1.2588	-1.9276	-1.2013	-0.9173	-0.92536	-1.8338	-2.126	-0.54546	-0.65781	-1.8703	-1.198	-0.78968	-1.1224
5.5213	5.8959	5.5439	4.2449	5.6997	5.4064	6.4707	4.8011	5.4016	6.8716	5.2888	5.7749	5.2525	4.5367	5.7432	4.879	6.2389	5.6576	5.4332	6.0277	4.6607	6.5596	5.7069	5.9574	4.9481	5.8437	4.8245	4.7226	4.6761	4.5147	5.7475	6.0859	4.119	5.0141	5.7878	5.2493	4.7739	5.6458	6.6777	5.5954	6.1717	5.8535	4.6506	6.7948	6.0352	5.1953	5.4459	6.2193	6.5668	5.3942
-21.797	-21.919	-21.462	-22.432	-21.186	-22.434	-22.041	-22.523	-22.706	-22.834	-21.882	-22.269	-21.512	-22.829	-21.823	-22.12	-21.725	-22.302	-22.324	-21.523	-21.384	-22.657	-23.398	-22.443	-22.683	-23.641	-22.009	-22.378	-22.577	-21.777	-21.896	-21.605	-22.337	-22.39	-21.954	-21.681	-21.98	-21.863	-21.28	-21.74	-22.989	-23.214	-22.636	-24.132	-21.871	-22.497	-23.584	-22.44	-22.217	-21.989
9.3828	8.3349	7.8731	7.3398	8.1151	8.0971	6.7558	7.7367	9.1622	6.6484	7.6571	7.9407	7.9383	8.3651	7.9322	7.7442	7.9775	8.4117	7.1655	7.8888	6.855	7.7407	7.8815	7.3959	8.2551	7.8296	7.4914	8.0575	8.5507	7.3807	8.7654	7.8591	7.141	8.8603	7.6403	7.7501	7.5305	7.9696	8.3785	8.1663	7.864	7.8773	9.0144	8.7063	8.4552	7.9944	7.5763	7.4657	8.4751	8.8251
-13.161	-11.452	-12.771	-12.175	-12.543	-12.154	-13.323	-12.045	-13.164	-11.957	-13.332	-12.379	-12.112	-13.706	-12.591	-12.157	-13.196	-12.936	-12.641	-12.811	-11.763	-12.184	-12.698	-11.97	-13.308	-12.515	-13.763	-13.6	-11.779	-13.472	-13.328	-13.459	-13.302	-13.084	-13.054	-13.318	-12.137	-11.777	-12.475	-12.191	-13.095	-14.188	-12.216	-13.581	-12.73	-12.864	-13.109	-12.892	-13.027	-12.63
-10.708	-9.6971	-9.0874	-9.9686	-9.2475	-8.7435	-8.2815	-9.0389	-9.5274	-9.531	-9.3822	-8.6845	-8.887	-9.037	-8.5589	-7.1766	-8.3664	-8.3336	-8.2907	-9.9655	-9.8373	-8.4499	-8.018	-8.7663	-9.9171	-8.8049	-10.023	-9.653	-8.9718	-8.9214	-8.1822	-8.9271	-8.4898	-9.4333	-8.9934	-9.5446	-9.7399	-8.3619	-9.1172	-9.5218	-9.1575	-8.8752	-8.733	-9.1836	-9.9508	-9.8174	-8.3343	-8.2285	-9.4651	-8.6972
-0.6729	-2.3957	-2.3107	-2.37	-0.82134	-0.70049	-1.8698	-1.6652	-1.9525	-1.8104	-1.8789	-1.9582	-1.445	-3.7324	-1.4497	-0.56753	-2.0361	-1.4172	-1.1405	-1.9774	-3.1795	-2.8967	-1.9638	-2.1726	-2.2479	-1.095	-0.73581	-0.92664	-2.6739	-1.32	-2.3163	-2.1245	-2.2378	-2.4093	-2.0564	-2.5396	-0.43459	-1.2351	-1.8403	-1.5651	-1.1223	-1.7595	-2.0651	-1.4019	-1.6163	-2.6873	-2.2878	-1.2589	-0.96106	-2.4166
-0.17297	-0.72313	-1.3198	-0.63091	-1.0103	-1.4871	-1.8501	0.30313	-1.1816	-0.088728	-1.2964	-2.8079	-1.1812	-1.1339	-1.111	-0.80294	-1.0873	-0.73562	-0.62516	-1.1035	-0.41119	-1.0784	-1.4918	-1.3	-2.0528	-2.2667	-1.5809	-1.6152	-1.5586	-1.2095	-1.9741	-0.66286	-2.0524	-0.17456	-1.8129	-1.6864	-1.2509	-1.8865	-2.07	-1.3399	-2.8825	-1.4635	-1.9392	-1.5368	-1.7821	-0.73562	-1.482	-2.1993	-3.3384	-1.0624
-11.294	-12.864	-11.969	-11.301	-11.444	-12.055	-12.073	-10.784	-11.741	-11.863	-11.049	-12.261	-10.393	-11.465	-11.387	-11.6	-11.277	-12.374	-12.307	-11.656	-11.988	-12.698	-11.679	-10.904	-12.265	-12.197	-11.379	-13.09	-11.348	-11.831	-10.91	-11.572	-12.039	-11.362	-11.41	-13.28	-12.159	-11.21	-10.662	-11.259	-11.389	-11.646	-13.015	-11.417	-11.182	-11.53	-12.34	-10.4	-12.219	-11.945
2.5233	1.7351	1.5952	1.575	2.0768	1.7341	1.6141	1.9182	1.6307	0.7841	1.1019	1.0413	1.9761	1.7963	2.0272	2.8566	1.3877	2.3673	0.85088	0.28132	1.7063	1.536	1.7771	1.251	1.3772	2.4047	1.1531	0.17068	0.63433	1.6602	2.7199	2.3114	1.3659	0.90892	1.2687	2.7537	0.67124	1.4903	1.7079	1.7116	1.8865	2.3802	1.3673	1.1211	2.3931	2.3616	0.80087	1.834	0.97761	2.5131
5.2937	4.2212	5.3756	5.6696	4.6244	5.1807	5.1725	4.405	5.8053	4.8389	6.143	4.8891	5.1791	4.8163	5.2368	3.1862	5.0765	3.8932	4.1851	5.7851	5.3064	4.5881	5.1778	5.3364	5.8677	4.2814	5.1229	5.712	4.4627	4.7345	4.6616	5.3604	3.7151	4.1238	4.7176	5.2619	4.851	5.128	4.7947	5.502	4.8945	5.3936	4.6724	5.5137	6.5502	4.815	5.7263	4.6531	5.0572	4.8673
5.2883	4.3903	4.6974	4.4978	5.332	4.8699	4.8165	4.7661	5.6259	4.7167	5.1412	5.5376	5.5493	4.7772	4.9418	5.7736	5.0162	5.3644	6.2822	4.4222	5.1105	4.2129	4.8366	5.8181	4.5497	4.9646	4.4174	4.2883	3.8685	5.3684	5.2474	5.5057	4.7103	4.9627	3.2327	4.5606	4.2665	5.1467	4.4632	4.9936	5.91	4.9386	4.0284	3.9989	5.0597	6.0237	5.472	4.6446	5.3029	4.434
-5.194	-5.9274	-4.1155	-5.8685	-4.7303	-4.8753	-4.981	-5.5377	-3.8749	-4.5821	-5.0909	-4.3657	-5.3618	-5.082	-5.5274	-5.1814	-3.4587	-5.8358	-5.7161	-3.5808	-5.9647	-4.3147	-4.4715	-4.6908	-5.0727	-5.2683	-4.7441	-3.1696	-4.6255	-5.1046	-4.2009	-6.006	-5.6436	-5.1081	-4.185	-5.4832	-4.7872	-5.9989	-6.1645	-4.4551	-4.2907	-4.1441	-4.6246	-4.3816	-5.1039	-5.5067	-5.4933	-5.1597	-4.9415	-4.1419
-6.5883	-5.5207	-5.8877	-5.3055	-4.4447	-5.3678	-6.45	-5.8368	-6.5892	-4.875	-5.9604	-5.8891	-6.6087	-5.5058	-7.2975	-5.1975	-5.7653	-5.0985	-6.4563	-5.2371	-5.6811	-5.9874	-5.3734	-5.046	-6.0762	-6.6428	-5.5528	-6.9227	-6.207	-5.1864	-6.273	-5.6858	-4.9672	-5.3889	-4.3339	-6.7131	-6.6663	-5.3079	-5.975	-4.9093	-5.6148	-5.431	-6.0974	-5.3804	-5.0538	-5.3098	-5.7189	-6.3732	-4.8256	-6.4082
-9.122	-9.9497	-8.8194	-9.2616	-9.5652	-10.164	-10.689	-8.8276	-9.1658	-10.839	-10.353	-9.598	-10.155	-8.74	-8.1504	-9.1952	-10.188	-10.102	-8.8532	-8.5429	-9.9713	-10.031	-9.2874	-9.2246	-9.6166	-9.9543	-9.6826	-9.7989	-9.6869	-9.8258	-9.677	-9.8116	-9.6534	-9.7516	-9.8248	-8.6706	-9.373	-10.05	-7.9521	-8.3752	-9.9548	-11.108	-9.5157	-9.7977	-9.6684	-10.2	-8.6388	-10.425	-9.2684	-9.7832
5.5914	5.2109	4.9259	5.2269	4.3844	5.2414	5.016	5.0856	5.2258	4.7	4.8553	4.4151	6.232	5.5365	5.4278	4.9373	4.8663	5.8122	4.3801	5.0869	5.5213	5.3115	3.8871	4.5539	5.9733	4.7473	5.0947	5.0393	4.6572	5.3013	4.6309	5.3882	5.6043	4.169	5.5085	4.1544	5.6126	5.2975	4.2825	4.7388	5.0763	4.9141	4.9784	5.2344	4.4206	4.7433	6.4743	5.5318	5.681	4.2378
-2.3439	-0.71227	-2.6008	-0.6972	-2.7423	-1.54	-1.2323	-2.0902	-1.0107	-2.5399	-1.794	-0.58353	-2.4604	-0.41781	-0.95116	-1.118	-1.1409	-0.42193	-2.1324	-3.2333	-1.1093	-2.3139	-1.487	-1.4509	-0.56631	-0.068135	-1.2468	-1.7593	-2.3247	-0.80788	-1.3688	-1.1075	-1.8096	-1.9598	-1.4838	-1.7531	-1.8046	-1.3289	-1.5747	-1.2827	-1.9729	-1.3605	-2.1299	-1.5359	-0.88402	-1.4253	-2.1883	-1.7732	-0.28836	-2.3863
6.782	6.6972	6.7337	7.3334	5.9273	6.4544	6.7131	6.7259	7.5744	7.2296	5.84	6.4985	6.6162	5.6201	7.393	6.1685	6.4702	6.4289	7.3781	6.2459	6.7565	6.3363	6.2534	6.8941	6.3806	6.2524	7.1647	7.147	6.7091	6.6153	6.957	7.0836	6.1077	6.4718	8.8438	6.9903	5.7526	6.5632	6.7929	7.4853	6.8506	7.6536	6.7896	7.4205	6.6947	6.4708	6.9699	6.6478	6.1632	6.6267
-23.073	-22.304	-22.013	-21.21	-22.831	-23.026	-23.475	-20.576	-22.38	-21.997	-22.476	-21.745	-21.434	-21.893	-21.996	-22.155	-23.195	-22.827	-22.163	-20.201	-23.208	-21.493	-22.055	-23.306	-23.457	-23.488	-22.331	-21.973	-22.875	-22.254	-22.555	-22.529	-22.883	-22.162	-21.375	-22.365	-22.482	-21.357	-22.777	-23.073	-20.97	-22.6	-22.625	-21.842	-22.166	-21.04	-22.968	-21.069	-22.322	-21.643
-7.9392	-7.1918	-7.9093	-7.5346	-6.8263	-8.3455	-6.9171	-8.0061	-8.3414	-6.3803	-7.9483	-7.7003	-8.3266	-7.5204	-7.1933	-7.1121	-7.4693	-7.2752	-7.9392	-7.352	-8.6458	-7.5384	-7.4931	-7.5113	-7.3937	-6.4172	-7.7093	-7.8511	-8.3998	-7.8678	-9.2436	-7.0651	-8.3447	-7.2276	-7.0871	-6.9328	-7.4532	-7.4302	-8.1573	-7.7634	-6.7237	-7.1552	-7.6506	-6.5046	-7.8123	-7.7886	-6.6838	-7.542	-8.0418	-8.4135
-0.19814	-0.44839	-0.039315	0.32432	0.49453	-0.53433	-0.76956	0.33557	-0.80399	-0.11925	-0.68239	0.14044	1.12	-0.87462	-0.25276	0.35238	-0.26944	0.55128	0.079816	0.024836	-0.25376	0.058672	0.30467	-0.2767	-0.081258	-0.024698	-0.28949	-0.20519	0.15474	0.32162	-1.0391	-0.11299	-0.61397	-0.80527	-0.33779	0.033541	-1.9382	-1.3571	-0.2559	0.18296	1.1416	0.50206	-0.35907	0.10435	0.17048	-0.61929	-0.2464	-0.28749	0.80997	-0.21594
-12.867	-13.304	-12.671	-13.288	-12.545	-14.39	-13.803	-12.866	-14.121	-13.131	-13.064	-12.922	-12.485	-12.921	-13.384	-12.482	-14.069	-12.131	-12.502	-12.931	-12.844	-13.108	-13.702	-13.604	-12.208	-14.232	-13.434	-13.69	-12.841	-13.429	-13.363	-13.085	-13.39	-13.402	-13.212	-12.517	-13.429	-12.676	-13.144	-13.31	-13.373	-11.523	-12.698	-14.626	-14.322	-13.345	-13.915	-13.212	-14.151	-13.426
-0.47056	-1.5117	-0.99126	-0.19445	-1.7483	-1.3568	-2.4973	-1.6724	-1.6111	-1.9283	-0.90468	-2.272	-0.67112	-1.4256	-1.3495	-1.0484	-1.4789	-0.59222	-1.4927	-2.4037	-1.4109	-1.0456	-1.2819	-1.5576	-1.6724	-1.4404	-1.5246	-1.6096	-0.44332	-1.3068	-0.83645	-0.94738	-0.98996	-2.0461	-1.0471	-2.1886	-1.8929	-0.96651	-1.6303	-0.63379	-0.84004	-1.7175	-2.3516	-1.2861	-0.59692	-1.3458	-1.1435	-1.2008	-0.73917	-0.77528
-2.5166	-2.0433	-2.1785	-1.8492	-1.401	-2.2273	-1.3811	-1.0487	-2.2619	-1.5159	-1.9012	-1.8212	-2.8238	-0.99973	-1.3569	-1.934	-2.0036	-2.2821	-1.6871	-1.656	-1.8439	-1.9811	-2.1893	-2.2978	-2.3564	-1.3998	-2.613	-1.4901	-1.2753	-3.0445	-1.983	-1.5071	-1.4398	-1.157	-1.5676	-2.0565	-1.6249	-2.7497	-1.1702	-0.81438	-1.7843	-2.9999	-1.6395	-1.2674	-2.3331	-2.1145	-1.1808	-2.6124	-1.8065	-3.2503
7.1696	7.6359	6.918	6.2871	7.1355	7.8298	7.0313	7.5873	6.5646	6.9545	5.9267	7.5887	7.987	6.9515	6.3004	7.0027	6.4022	7.8973	6.5075	6.8412	6.8745	6.3104	7.6664	7.0305	6.058	7.0474	7.4506	7.5157	5.9164	6.9091	6.7505	7.3501	6.9701	5.8366	8.1096	6.2726	7.0551	6.805	6.6928	6.3458	6.3599	6.0106	7.4417	7.072	6.4331	7.7624	7.1065	7.0201	7.3136	6.5138
6.2822	7.4861	7.2205	7.2307	7.5376	6.3182	6.1045	8.0716	7.5576	7.3131	6.9065	5.932	7.4373	7.3686	7.1716	7.2715	7.3081	6.0105	5.8058	7.6279	7.149	6.0142	6.712	5.9208	6.8115	6.3554	7.0619	6.9698	6.7896	6.5128	6.7494	6.5528	6.9988	7.466	6.3962	7.1465	7.1676	6.702	8.1962	6.7547	6.1882	6.3112	6.5157	7.3078	7.3743	6.8969	7.0408	5.8563	7.0772	7.4385
6.8419	6.8677	6.3864	6.5065	7.3999	7.5298	6.8463	6.3696	6.729	5.8946	8.1816	6.4938	6.0391	7.0306	5.1032	6.6208	7.364	7.5298	6.1227	6.3454	6.8316	7.0711	8.2522	6.4	5.2909	6.5031	6.9529	6.8183	7.6502	6.3627	7.0136	7.0392	7.549	7.3101	7.9831	6.2675	6.0805	7.0911	6.9017	6.8832	6.164	6.8127	6.4358	6.8661	6.1646	6.0307	6.6326	6.1619	6.4331	6.8875
2.8531	2.4436	2.2986	2.4372	1.8993	2.8655	2.3196	1.4847	3.0513	2.3904	2.1686	1.9436	2.9977	1.8657	2.6451	1.4621	1.773	3.7806	1.6351	3.5965	2.5784	3.0082	2.6316	2.4215	2.9982	1.9211	3.2424	0.79512	2.9279	3.051	3.5369	1.6518	3.4362	2.1876	3.2487	3.157	1.1711	2.7963	2.1448	2.6277	1.6393	2.2621	3.3306	1.6346	3.7016	3.7345	2.8549	1.8781	1.6486	1.8285
-13.566	-12.737	-12.448	-13.814	-14.143	-13.184	-13.679	-13.742	-13.31	-13.86	-13.225	-13.63	-13.445	-13.359	-13.919	-13.186	-14.09	-13.458	-13.409	-12.378	-13.224	-13.629	-13.079	-12.535	-13.622	-12.644	-13.455	-13.442	-12.296	-13.456	-13.292	-12.164	-13.163	-13.087	-13.222	-13.102	-14.596	-13.645	-13.611	-13.024	-13.532	-12.674	-13.182	-13.156	-12.807	-11.664	-13.271	-12.734	-12.807	-13.67
-7.0103	-6.6097	-6.4634	-7.008	-6.3114	-7.5033	-6.5861	-6.4913	-5.6658	-6.7648	-6.5861	-6.2586	-5.9411	-5.6076	-6.3454	-7.4685	-6.1147	-6.0375	-5.1368	-6.3896	-6.6813	-5.7398	-5.8537	-6.7795	-5.8929	-6.5854	-6.2463	-6.8365	-5.231	-5.3149	-6.9445	-6.2799	-6.0553	-6.4701	-6.6388	-6.3921	-5.9167	-5.6773	-5.566	-6.2437	-7.3959	-5.9005	-5.5716	-6.2304	-6.4493	-6.5666	-6.6086	-6.3889	-5.1556	-6.4295
-9.647	-11.023	-9.9826	-8.9397	-10.026	-11.446	-11.016	-10.091	-10.246	-10.248	-11.028	-9.8981	-9.979	-11.693	-11.081	-10.436	-11.954	-10.653	-9.606	-11.917	-9.9763	-10.231	-11.586	-11.257	-12.121	-10.476	-11.434	-11.103	-10.92	-10.887	-11.712	-11.162	-10.37	-11.066	-10.765	-10.507	-11.289	-10.518	-11.187	-10.431	-9.794	-10.638	-11.759	-11.807	-10.303	-10.753	-10.07	-11.321	-10.402	-10.463
-22.932	-22.024	-21.384	-22.366	-22.181	-22.292	-22.926	-22.56	-21.93	-22.113	-22.572	-22.614	-23.412	-22.418	-21.312	-22.404	-22.619	-22.714	-22.737	-23.735	-23.231	-21.962	-21.734	-22.651	-22.987	-22.23	-22.948	-22.351	-22.172	-22.826	-22.244	-22.02	-22.184	-21.363	-23.022	-21.284	-22.385	-22.542	-22.509	-22.162	-21.564	-23.049	-23.876	-22.362	-21.685	-21.749	-21.925	-21.444	-21.161	-22.925
-11.782	-11.908	-12.063	-11.484	-10.946	-11.774	-10.477	-11.813	-11.359	-11.429	-11.483	-12.667	-11.773	-11.184	-11.337	-11.441	-12.236	-12.497	-10.567	-11.798	-10.612	-11.593	-11.934	-11.637	-11.837	-11.736	-11.724	-11.693	-11.738	-12.453	-11.443	-11.851	-12.54	-12.498	-12.019	-11.662	-11.245	-12.015	-11.142	-11.464	-12.637	-10.656	-12.195	-11.642	-10.348	-11.945	-11.5	-10.95	-11.82	-11.782
4.97	4.1382	4.2099	4.1179	4.6823	4.2217	4.0486	4.1847	5.1441	4.1569	4.3617	4.9476	4.0477	5.1544	4.4732	5.1441	4.9207	4.1388	3.1474	5.7368	3.4934	4.5182	5.0467	3.6045	4.7943	4.3148	4.3348	4.5114	4.5604	4.0372	3.3475	4.7577	4.5328	4.6579	3.9709	3.7672	3.7302	3.5635	4.4794	4.3778	3.7245	4.1755	4.0197	3.5315	4.9366	4.9638	4.0525	4.4058	4.607	5.8039
1.7334	1.9439	0.86554	0.65464	1.5072	1.578	0.62465	2.6357	1.6552	1.9658	1.9451	0.53516	0.44709	2.1683	2.7566	2.8526	0.1974	1.4903	1.5723	1.7249	1.8267	0.96325	2.6649	1.2843	0.27383	2.3752	-0.10998	2.0763	1.1547	1.6803	1.256	0.97143	1.4666	1.3909	1.8141	0.70729	1.3041	1.6023	1.0639	0.4026	1.1524	1.5972	2.9095	1.2316	0.97682	2.2794	1.7424	0.58488	1.5578	2.7012
0.47889	-0.016392	-0.32734	-0.12282	0.51911	-0.64376	-0.011573	-0.98595	-0.19525	1.0872	-1.4607	1.4448	-0.802	-0.58103	0.51145	-1.6144	1.5324	-0.85089	0.26013	-0.21362	-0.029541	-0.59878	-0.070675	-1.1098	-0.16319	0.19051	0.28973	0.1535	-0.15149	1.0716	-1.0164	0.70073	-0.12758	0.4773	-0.26985	0.028784	-0.32326	0.60251	-1.7271	0.44251	-0.12769	-0.43002	-0.23848	0.77807	0.75235	1.1715	-0.28257	0.15374	0.061777	-0.097872
-3.0688	-2.0111	-2.0306	-1.4025	-3.3605	-2.3088	-2.4641	-2.2156	-3.4994	-1.8698	-1.7636	-2.0249	-2.5724	-2.5989	-3.0896	-1.7785	-2.7415	-3.3062	-1.9329	-1.5554	-3.9062	-2.7138	-2.6684	-2.7534	-2.1551	-2.8257	-2.6377	-2.4931	-2.0602	-3.1136	-2.7087	-2.1736	-3.315	-2.137	-1.7034	-1.9381	-3.7688	-1.6378	-2.7348	-2.831	-1.923	-3.6032	-2.4596	-1.407	-2.0277	-2.5521	-2.9329	-2.7189	-1.2718	-2.3561
-4.9589	-5.005	-4.0093	-3.6023	-4.8628	-4.5239	-5.3702	-6.5915	-4.8554	-4.0318	-6.1382	-4.3164	-5.3499	-4.6209	-4.6661	-4.459	-5.3442	-4.8102	-4.9149	-3.5867	-5.2017	-4.65	-4.6601	-4.5003	-4.0225	-3.9907	-3.7581	-4.2202	-4.5873	-4.4262	-4.875	-4.8175	-5.085	-4.8243	-5.193	-4.7731	-4.5996	-5.4595	-5.7328	-5.8196	-4.7528	-5.1242	-4.2667	-4.3552	-5.4405	-4.4876	-4.7936	-4.2247	-4.2671	-5.0766
-14.956	-15.021	-13.932	-14.212	-14.923	-14.616	-14.732	-13.985	-14.831	-13.502	-14.728	-14.229	-14.097	-16.253	-14.56	-15.28	-14.13	-14.303	-15.135	-15.227	-15.143	-14.682	-14.7	-15.705	-15.261	-14.285	-14.372	-14.729	-14.686	-15.438	-14.111	-14.075	-14.569	-15.478	-15.037	-14.409	-15.886	-14.605	-14.709	-15.514	-13.526	-14.366	-14.786	-14.149	-13.61	-14.98	-15.025	-13.912	-14.402	-15.265
-4.085	-5.0271	-5.4926	-5.8295	-4.5442	-5.166	-6.1591	-4.9259	-5.3555	-5.1729	-6.0424	-7.0054	-5.7478	-6.6398	-7.1479	-4.6958	-5.5143	-6.2265	-5.9658	-5.5393	-5.8488	-5.9273	-6.291	-5.1297	-6.0875	-5.4869	-5.1781	-5.1093	-6.3159	-6.421	-5.5787	-5.0135	-6.3001	-4.9433	-5.2541	-5.6542	-4.9168	-5.9673	-5.0729	-4.9735	-5.0651	-4.7832	-6.4289	-6.9674	-4.3678	-5.4168	-4.9063	-5.1868	-5.2738	-5.0754
-3.1206	-1.7235	-1.6751	-1.8917	-2.4492	-3.6134	-1.195	-1.7668	-2.6672	-2.2066	-1.6677	-2.9651	-2.4483	-2.5573	-2.5105	-2.7059	-2.6836	-1.5898	-2.4766	-2.0197	-1.5228	-2.9566	-2.2001	-3.201	-2.607	-1.915	-4.0531	-2.209	-2.0571	-3.3662	-2.9117	-4.1637	-2.3143	-3.0808	-3.2928	-2.0372	-2.3387	-2.3584	-2.2785	-2.3437	-2.0191	-2.3895	-2.7426	-2.4966	-2.1639	-1.9808	-2.8391	-1.4011	-2.8852	-3.1056
-0.26723	-0.78055	0.52194	0.18206	-0.28519	0.60517	-0.1937	0.39267	0.18764	0.23266	0.41424	0.32371	0.44147	1.195	-0.95679	-0.090753	0.39978	0.88795	0.03414	-0.22749	-0.58602	-0.14223	0.77152	0.82508	-0.3235	-0.86807	-0.38284	-0.18411	1.0598	-0.23553	-1.3073	-0.14685	-0.072882	-0.22804	-0.51286	0.22082	0.34179	0.3684	0.24368	0.54235	1.1685	-0.46602	0.83334	0.63567	0.24812	0.28937	0.3539	0.078762	-1.3443	-0.99048
-0.31222	0.66396	0.37788	-0.03725	0.079507	0.11254	0.24429	0.8878	1.2956	0.82952	0.7078	0.37707	-0.21743	0.1997	1.251	1.795	0.6717	0.66887	1.198	1.183	0.46191	0.55707	1.145	0.73992	0.091555	0.12954	0.66748	-0.1222	0.41331	0.96256	0.15273	0.73298	-0.025755	1.7859	0.1775	0.52441	1.8636	-0.1177	1.2946	1.1572	1.2194	1.0425	0.16681	-0.32919	1.0609	0.16121	-0.36643	0.71806	-0.46226	-0.061448
-1.0502	-1.2948	-0.6924	-1.2136	-2.0493	-2.6749	-1.7706	-0.53728	-1.0059	-0.61509	-1.6202	-1.41	-1.8492	-1.1943	-1.9	-0.91489	-0.72991	-1.6871	-1.2621	-0.99639	-0.79165	-0.80086	-1.5229	-0.5156	-1.4826	-2.2342	-2.2108	-1.8782	-1.8807	-1.7517	-1.5307	-0.69178	-2.6593	-1.7637	-0.78036	-1.7837	-1.2611	0.37841	-2.3667	-2.1421	-1.4946	-0.96113	0.40142	-1.2363	-1.7876	-2.3866	-0.96668	-1.0065	-2.1216	-0.92091
-8.3887	-8.8579	-9.1727	-9.523	-8.7583	-9.7438	-10.16	-9.513	-8.2858	-8.5479	-9.5588	-9.2874	-8.8368	-9.3816	-8.8586	-9.4662	-9.2006	-8.4018	-8.8632	-8.0705	-8.4185	-8.6316	-8.6998	-10.013	-9.2964	-8.9717	-8.311	-7.2361	-8.4101	-8.1088	-9.8091	-9.1423	-9.8888	-9.4911	-9.5194	-9.8344	-9.2858	-10.299	-8.4597	-9.18	-8.52	-9.889	-8.6667	-9.4489	-9.1947	-9.6817	-8.4092	-9.3583	-9.4993	-8.3266
-21.031	-19.953	-21.115	-21.049	-20.569	-20.318	-21.065	-21.829	-20.527	-20.488	-20.725	-21.536	-20.818	-20.959	-21.753	-20.229	-20.275	-21.809	-20.393	-21.409	-21.696	-21.591	-20.892	-20.368	-21.413	-20.737	-20.771	-20.366	-20.718	-19.871	-19.868	-20.634	-21	-20.645	-21.156	-21.626	-20.425	-22.098	-21.512	-20.966	-20.977	-20.699	-21.737	-20.18	-20.241	-20.096	-20.578	-22.178	-20.609	-21.481
-12.91	-14.128	-12.306	-13.723	-14.295	-14.243	-13.743	-13.525	-12.887	-13.307	-12.223	-12.269	-13.571	-13.051	-12.387	-14.297	-13.975	-13.28	-13.022	-14.28	-13.642	-12.91	-13.467	-14.385	-13.537	-13.366	-12.943	-12.344	-11.997	-12.736	-13.511	-13.673	-11.327	-13.095	-11.432	-12.88	-12.352	-13.652	-13.285	-13.885	-12.271	-12.491	-12.749	-13.073	-12.622	-12.147	-12.439	-11.232	-11.78	-13.707
-0.17469	-1.7118	-0.12111	-1.8479	-0.52143	-2.6043	-1.669	-1.727	-1.5481	-0.10196	-0.7519	-1.842	-1.4548	-1.7047	-0.69487	-1.2462	-0.55359	-1.1778	-2.169	-0.88285	-1.7922	-1.8348	-2.792	-1.1373	-0.68466	-1.3205	-0.927	-0.52917	-0.99954	-1.5208	-0.31048	-1.9575	-2.0187	-2.1292	-1.7144	-1.4019	-0.56728	-1.5211	-1.6051	0.61757	-0.23977	-2.1745	-0.64923	-1.9532	-0.50031	-1.0975	-2.9179	-1.0522	-0.45137	-1.2722
-8.8408	-7.8068	-8.806	-8.4702	-9.4332	-9.2354	-9.5872	-8.9087	-8.8754	-7.8115	-9.9832	-9.3945	-8.4823	-8.7467	-8.8045	-9.795	-9.3744	-9.9841	-7.4178	-8.9354	-10.644	-8.4341	-8.6663	-9.5451	-9.3253	-9.4825	-8.5891	-9.4493	-10.058	-9.1343	-8.9441	-8.6432	-8.9741	-8.7183	-8.928	-9.2193	-8.4547	-8.9438	-8.5576	-9.2659	-9.4693	-9.9862	-8.9006	-8.8774	-9.3537	-9.6484	-8.1754	-9.4194	-8.5343	-10.46
-12.952	-13.226	-13.734	-12.337	-13.816	-12.697	-13.418	-14.144	-12.975	-14.33	-13.93	-13.57	-13.261	-13.806	-12.559	-12.627	-13.023	-13.886	-12.63	-12.527	-12.323	-11.624	-13.329	-12.77	-13.279	-13.103	-13.406	-13.668	-13.875	-13.43	-13.673	-12.199	-13.33	-12.484	-13.443	-12.118	-12.953	-12.714	-12.712	-13.251	-14.785	-14.081	-13.091	-13.183	-12.085	-12.76	-13.183	-14.227	-13.972	-13.567
-15.091	-13.786	-14.235	-14.658	-14.937	-14.594	-16.066	-15.032	-14.53	-13.213	-15.345	-15.082	-15.729	-14.423	-13.97	-14.329	-13.859	-15.545	-14.891	-14.357	-13.645	-13.891	-14.226	-15.148	-14.889	-13.56	-14.878	-14.355	-15.357	-14.41	-14.562	-14.789	-14.411	-14.624	-14.461	-15.332	-15.121	-14.428	-14.351	-13.567	-14.563	-13.701	-14.71	-15.29	-15.117	-14.558	-15.038	-14.857	-14.608	-13.706
-12.302	-12.967	-13.542	-12.84	-13.255	-12.158	-12.631	-12.533	-12.768	-11.64	-13.06	-13.253	-14	-12.721	-12.25	-12.431	-13.135	-14.864	-11.931	-13.514	-12.084	-13.206	-12.837	-12.944	-12.038	-11.9	-13.613	-13.221	-12.741	-13.406	-12.656	-12.209	-14.129	-12.856	-12.286	-13.138	-12.565	-13.138	-13.378	-13.184	-12.276	-13.451	-12.795	-13.486	-11.939	-12.522	-12.264	-13.675	-12.464	-13.465
-3.7935	-3.4783	-4.7574	-3.4606	-3.9363	-3.8162	-2.4008	-3.3324	-4.4109	-4.1495	-3.1724	-3.4251	-2.6688	-3.795	-3.5577	-3.9795	-3.9055	-3.8123	-4.6608	-3.4055	-5.1574	-3.4966	-3.2352	-3.0052	-4.5473	-3.8295	-3.5573	-3.4875	-4.4364	-4.4475	-4.7358	-3.8726	-2.6358	-4.2157	-3.7131	-3.7846	-3.117	-4.5825	-4.1665	-3.4778	-3.7205	-3.6689	-3.8676	-3.9268	-2.7686	-3.7494	-3.006	-3.1458	-4.6826	-2.9244
-10.935	-11.568	-11.828	-11.412	-11.963	-11.628	-12.586	-11.49	-11.346	-12.095	-11.293	-11.86	-10.777	-11.347	-11.482	-11.674	-11.848	-12.321	-11.363	-11.819	-11.919	-10.839	-10.466	-12.139	-12.319	-10.825	-11.971	-11.623	-11.929	-11.299	-11.171	-11.371	-12.358	-12.268	-11.903	-12.127	-11.5	-11.26	-11.605	-10.82	-11.61	-12.333	-12.234	-11.698	-12.506	-11.723	-11.945	-10.936	-11.3	-11.683
-0.4401	-0.65703	-0.14739	-0.77543	-1.3334	-1.2018	0.3427	-0.90817	-1.0621	-1.1445	-1.1814	-0.45998	-1.1809	-2.0115	-1.0489	-1.5982	-0.51676	-1.163	-0.44654	-0.12799	-0.46685	-1.0354	-1.0051	-0.23794	-2.0267	-1.2363	-1.8807	-1.2967	0.33154	-0.88045	-0.95354	-0.96545	-0.92151	-0.98724	-1.4417	-0.93928	-0.94733	-0.23946	-1.0272	0.25064	-0.20159	-2.4857	-0.83131	-0.50024	-0.21604	-1.3354	-0.71486	0.68624	-1.0959	-1.3392
-22.992	-21.782	-23.162	-21.863	-22.26	-21.638	-22.316	-22.364	-22.756	-21.919	-22.958	-22.748	-22.721	-22.722	-21.191	-21.921	-21.274	-22.22	-22.889	-22.78	-21.797	-22.2	-21.599	-22.553	-22.242	-22.001	-22.023	-21.361	-22.831	-22.425	-21.885	-22.243	-22.762	-22.445	-21.844	-22.148	-22.104	-22.44	-22.442	-21.782	-23.187	-22.004	-22.158	-21.62	-22.115	-23.048	-22.42	-22.876	-22.463	-22.858
0.0061856	-1.299	0.71952	0.42169	0.2252	1.229	0.33986	0.22567	-0.8671	-1.9495	0.89626	0.6533	0.37479	-0.2059	0.90254	-0.55173	0.12726	0.39025	0.45515	0.7829	1.2682	0.53054	-0.14058	-0.050326	0.49434	0.48614	-0.80996	0.86353	-0.069412	1.2825	0.74379	0.58065	0.17851	0.31834	0.16926	0.78223	0.54681	-0.27305	0.37569	0.97424	1.6183	-0.13799	1.2738	0.038502	0.97028	0.1289	0.12716	0.37973	0.13495	0.13523
-0.098296	0.040344	0.99235	0.53599	0.25881	0.9803	-0.2576	-0.46422	-0.39868	-0.39454	1.199	1.3869	0.36165	1.1469	0.5349	0.70992	-0.15782	0.21069	0.9489	0.46928	0.95629	-0.077079	0.83725	0.020526	0.45618	1.6446	0.28107	0.21765	0.3189	-0.78213	0.021478	-0.06901	0.053879	-0.39004	-0.20658	0.67538	0.14832	0.98428	0.3578	0.21808	0.01133	-0.1959	0.27488	-0.0049668	0.46627	0.24872	0.26957	0.40374	-0.96543	0.14601
-2.2995	-1.0735	-1.7783	-1.4918	-1.5122	-1.6927	-1.6726	-1.0312	-2.0226	-1.5933	-0.48011	-3.2038	-0.66023	-0.31877	-1.3945	-2.2736	-1.9686	-1.5644	-0.77045	-1.9122	-2.7927	-1.6436	-1.9933	0.084651	-0.83484	-1.5565	-0.45805	-0.23007	-1.3203	-0.72333	-1.6023	-0.5101	-1.7438	-1.3895	-1.9124	-1.8694	-0.8348	-2.2675	-1.0229	-1.2693	-1.8149	-1.3132	-2.1584	-0.93633	-0.74455	-1.4223	-2.5902	-1.2207	-1.1617	-2.0023
-3.4269	-4.3284	-4.5847	-3.2295	-3.7397	-3.9101	-3.843	-3.8155	-4.6122	-4.6698	-3.0853	-3.5706	-3.5437	-4.1931	-4.4908	-3.6181	-3.737	-3.8853	-2.9415	-2.9145	-4.5158	-2.9652	-3.8261	-3.9432	-4.1523	-2.9008	-3.7534	-3.7142	-3.426	-2.9044	-4.3452	-4.5842	-4.087	-3.299	-4.0304	-3.1394	-3.3215	-3.769	-2.6403	-2.7014	-4.0478	-3.7827	-3.4375	-3.3089	-3.8051	-4.1441	-4.0845	-3.1859	-3.7033	-4.1854
-2.9643	-2.1156	-2.5004	-3.0435	-3.1255	-1.7617	-2.8733	-2.5362	-2.2878	-1.9345	-3.0558	-2.2544	-2.6283	-2.0901	-3.3206	-3.4133	-2.8727	-2.4852	-1.6793	-2.8545	-2.292	-3.1059	-2.6183	-3.2147	-1.8472	-2.0267	-1.9033	-3.1834	-2.3506	-1.6616	-2.1634	-2.4548	-1.8096	-3.0761	-2.8943	-2.9812	-2.3026	-1.6826	-2.7379	-4.0177	-3.1617	-3.6455	-1.9591	-2.7838	-2.652	-1.9268	-2.1935	-2.899	-2.846	-3.2319
-2.2019	-2.5417	-3.509	-2.5657	-3.1427	-2.7883	-1.9413	-1.3531	-3.5247	-2.5313	-3.6027	-3.0189	-3.0134	-2.2679	-2.3174	-2.6884	-2.6354	-2.5285	-2.6387	-2.3	-1.6657	-3.7284	-2.9776	-3.2718	-1.6744	-2.4231	-2.7733	-2.84	-1.9799	-4.0078	-1.7723	-3.109	-2.6319	-2.9385	-2.4589	-3.9584	-3.0989	-2.786	-2.7445	-2.323	-1.511	-2.3029	-1.5961	-2.7831	-2.587	-2.6447	-2.5689	-1.4852	-3.7527	-1.8228
-12.827	-13.619	-14.572	-14.787	-14.891	-14.242	-14.335	-14.025	-14.241	-13.388	-15.305	-14.447	-15.067	-14.42	-14.703	-14.796	-15.458	-13.862	-14.163	-14.31	-14.01	-14.385	-14.42	-14.878	-15.991	-14.972	-14.764	-14.739	-15.235	-14.436	-14.291	-14.935	-14.469	-14.13	-15.464	-14.102	-14.3	-15.309	-14.473	-14.059	-14.462	-14.759	-14.379	-14.742	-13.748	-15.139	-14.412	-14.218	-14.069	-14.716
-5.3559	-5.3662	-4.5392	-3.4675	-5.7725	-4.6185	-4.2323	-6.862	-4.2002	-4.7015	-4.3904	-5.6502	-4.8069	-4.8735	-4.6144	-6.1838	-4.1195	-5.4418	-4.8635	-4.541	-4.9505	-4.6993	-3.7993	-4.7572	-5.3302	-5.1405	-4.724	-5.1259	-6.0876	-5.0319	-4.5494	-5.4797	-5.0533	-5.1177	-3.962	-4.9013	-4.4358	-4.9032	-5.2587	-5.5811	-4.4035	-4.3617	-4.8737	-4.2441	-4.2985	-3.4851	-5.8405	-3.5986	-4.9048	-5.3184
8.7561	8.6947	8.4462	8.0717	8.1518	8.8668	8.7879	8.8263	8.2041	7.8149	8.3359	8.455	8.4883	8.8623	8.6519	9.1433	9.1932	7.3409	9.2746	9.3173	7.549	8.7949	8.6757	8.7112	8.7177	8.7662	9.691	8.0882	8.9842	8.9685	7.4983	9.212	8.543	7.7022	8.847	8.4107	9.0848	8.4352	8.7564	7.592	9.2652	9.1542	8.7077	8.7076	9.3939	8.5912	8.6456	9.8852	8.5467	8.0621
6.9801	6.5646	6.8426	7.5851	5.4478	6.9865	7.152	6.7112	6.7016	6.6893	7.3295	6.9327	8.152	6.3556	7.1881	6.1476	5.6377	5.6179	6.9022	7.7215	6.7474	6.3034	6.6202	6.9268	7.2588	7.4404	6.5617	7.1474	6.2088	7.2459	7.4288	7.3117	6.7458	6.7289	5.6695	6.6529	8.0165	7.1417	7.0836	6.5441	6.2944	6.0994	7.9162	5.7183	7.2635	6.3931	7.8729	7.774	6.7073	6.2243
7.2429	6.5865	7.0169	6.7579	6.8769	5.9801	7.6273	6.6039	5.3775	6.8091	6.7696	6.1971	7.4549	6.8422	5.7402	5.9182	8.1967	7.5161	7.1164	7.2102	7.403	7.2157	6.8613	6.6007	7.6581	6.6826	8.3545	7.594	6.9017	6.3313	5.3509	6.9452	7.8463	7.0673	6.2379	7.3037	6.0934	7.2844	6.5833	6.988	7.6488	5.6988	7.4751	6.0947	7.3459	6.5554	6.0184	6.8877	6.5094	7.4008
-10.704	-11.138	-11.832	-11.265	-11.351	-11.69	-12.803	-11.382	-11.852	-12.371	-11.173	-12.11	-10.907	-10.941	-12.453	-11.042	-11.363	-12.408	-11.499	-10.662	-12.288	-11.567	-11.444	-10.873	-11.985	-11.049	-11.89	-12.497	-12.614	-10.978	-11.759	-12.768	-12.058	-11.609	-11.957	-11.476	-12.198	-11.505	-11.178	-11.55	-12.019	-11.837	-11.649	-11.954	-11.856	-12.306	-10.157	-12.369	-11.347	-11.605
0.56655	0.69206	0.46824	-0.46957	0.3343	0.79374	-0.6678	1.0669	0.22495	-0.12978	-0.064682	0.38104	0.63608	0.41261	-0.17186	0.70707	0.34646	-0.3574	-0.76071	1.3438	-0.037218	1.5152	-1.2296	0.17244	-0.15143	-0.4774	-0.57966	0.25715	-0.66175	1.2795	0.46495	-0.31237	-1.241	-0.42385	0.074418	0.2173	-0.4133	-0.33264	-0.49853	-1.0622	0.9189	-0.42914	0.90555	-0.27347	0.21914	0.071157	1.2067	-0.7918	-0.60164	-0.51223
-11.139	-11.013	-11.995	-10.37	-10.903	-12.441	-10.569	-10.109	-11.056	-11.673	-10.804	-10.814	-11.022	-11.008	-11.654	-12.223	-12.456	-11.318	-12.376	-10.488	-12.018	-9.8107	-11.522	-11.052	-12.627	-11.221	-11.736	-10.987	-11.786	-12.322	-11.664	-10.145	-11.078	-11.584	-11.787	-10.984	-11.31	-10.467	-11.827	-13.339	-11.454	-12.339	-12.372	-10.945	-12.578	-11.222	-11.267	-12.154	-11.876	-11.637
-11.807	-13.169	-12.796	-13.092	-11.251	-11.925	-12.018	-13.459	-12.985	-12.249	-12.32	-12.984	-13.692	-13.024	-12.775	-11.837	-12.885	-12.677	-12.583	-11.905	-12.872	-13.039	-13.096	-12.624	-12.905	-13.405	-12.831	-13.824	-13.06	-12.643	-12.545	-11.99	-13.299	-11.916	-12.497	-12.345	-12.802	-12.642	-12.309	-13.471	-13.158	-12.577	-12.502	-14.121	-11.843	-13.033	-12.529	-12.218	-12.372	-13.303
-12.244	-11.919	-11.746	-12.215	-11.443	-12.058	-11.845	-12.944	-11.184	-11.799	-12.453	-12.528	-11.206	-12.38	-11.607	-11.04	-12.938	-12.251	-11.162	-11.792	-11.63	-11.984	-11.149	-12.508	-12.281	-11.413	-11.716	-12.233	-12.041	-11.471	-12.14	-11.126	-12.568	-11.535	-11.914	-12.073	-12.779	-11.449	-11.345	-12.34	-11.915	-10.977	-11.594	-10.295	-11.375	-11.525	-11.164	-12.046	-12.543	-11.802
-9.7224	-9.6972	-10.007	-9.4025	-8.0667	-8.7509	-9.8801	-9.4609	-9.9186	-9.5235	-9.3196	-10.085	-10.227	-8.5465	-9.3288	-10.759	-9.1194	-8.6841	-9.644	-8.3555	-9.6995	-9.2227	-9.6974	-9.5103	-9.1719	-9.3468	-9.495	-8.9792	-8.6499	-8.1695	-9.5097	-9.2402	-10.621	-8.8145	-9.3616	-9.7569	-9.097	-9.4465	-8.7444	-8.6179	-9.9823	-9.2802	-8.756	-9.5789	-8.9043	-9.8863	-8.5599	-8.8471	-9.908	-8.8419
-2.3504	-1.2727	-2.4114	-1.8982	-2.2348	-2.0342	-2.658	-3.1261	-1.3106	-1.2838	-2.9923	-2.9086	-2.8849	-2.2426	-1.8627	-1.9677	-3.2498	-1.7477	-2.6623	-1.7965	-2.5394	-1.9301	-4.2381	-2.8563	-2.9482	-2.5711	-2.6417	-2.1242	-2.764	-3.6433	-3.1592	-2.6799	-2.9028	-2.3963	-2.5129	-2.0781	-1.5222	-3.4205	-3.097	-3.2551	-2.5512	-1.5619	-2.0098	-2.4769	-2.4894	-2.2554	-3.6462	-2.723	-3.1367	-2.9055
-8.9613	-9.511	-8.2895	-9.9624	-8.8341	-9.0873	-9.4536	-8.8111	-9.1025	-8.5875	-8.0163	-9.4807	-9.377	-9.3846	-8.7217	-9.2678	-9.6475	-8.3835	-8.9892	-8.9754	-9.1817	-9.0701	-9.5131	-9.6775	-9.92	-9.4456	-8.6532	-9.4073	-7.2104	-9.6844	-9.2986	-9.0522	-8.1789	-9.0248	-8.7745	-9.4023	-8.5399	-9.2593	-10.018	-8.9615	-9.1791	-8.6909	-8.9502	-8.9182	-8.8612	-9.0259	-8.8748	-8.6278	-9.6487	-7.6567
-5.0745	-4.8388	-2.5079	-2.9739	-3.5798	-3.2206	-4.344	-3.7125	-3.4846	-3.9172	-4.6617	-3.5448	-3.1472	-4.358	-4.17	-3.5929	-4.2423	-2.706	-4.7526	-4.505	-4.1279	-4.4991	-3.1604	-4.1695	-3.3849	-3.0834	-2.985	-4.0402	-3.2109	-3.8098	-3.8276	-3.6959	-4.988	-4.5449	-3.6962	-3.4727	-4.029	-3.3229	-3.9298	-3.333	-4.298	-3.7521	-4.1808	-3.927	-3.1033	-4.3029	-2.9282	-4.2754	-4.0445	-3.774
-2.0157	-2.6599	-1.1981	-1.9756	-0.096868	-1.6129	-1.4359	-1.6753	-1.8591	-0.7309	-1.712	-1.678	-1.0766	-1.789	-1.8815	-1.3258	-1.3477	-0.59855	-1.5099	-1.8474	-1.5265	-2.1884	-1.2387	-1.5855	-2.3797	-1.3288	-1.6027	-1.5781	-1.8515	-0.4452	-1.0363	-1.2055	-1.4815	-1.0869	-1.0379	-0.46141	-1.995	-2.6079	-1.6493	-1.0012	-1.6246	-1.0442	-1.7659	-1.8141	-1.3485	-1.103	-0.57842	-1.7641	-2.6426	-1.4054
-3.4819	-3.3544	-3.1265	-4.0684	-2.5446	-3.2666	-4.0793	-2.0429	-1.6918	-1.5665	-2.8804	-4.1035	-2.7981	-3.5878	-2.8654	-4.0663	-2.5638	-3.483	-3.4549	-3.3522	-3.8322	-2.6633	-2.409	-2.1009	-3.4557	-3.0364	-3.1461	-5.0224	-3.1178	-2.8378	-4.2456	-2.0599	-3.4198	-2.8495	-3.0279	-3.4334	-1.6759	-3.6528	-3.3468	-3.6049	-2.6197	-2.7837	-3.5605	-3.8822	-2.7611	-2.9152	-4.1273	-3.6456	-3.3223	-3.1412
-4.176	-5.1273	-3.3395	-2.7732	-2.8214	-4.6857	-4.4522	-3.206	-4.1316	-3.6108	-4.3973	-3.084	-4.3314	-4.6603	-4.0389	-3.6093	-3.1805	-4.3675	-3.7338	-3.0893	-4.0893	-2.8604	-3.4119	-4.2009	-2.4664	-3.913	-3.3	-3.3683	-4.1675	-3.4654	-3.3727	-4.2362	-2.8187	-4.2339	-4.98	-3.2476	-3.3701	-5.7396	-3.8665	-2.9139	-3.5598	-2.0752	-3.6258	-4.2506	-4.5673	-3.6123	-4.0361	-3.6582	-4.4936	-3.786
5.4231	5.9389	6.0239	5.4111	5.6039	5.136	5.1483	5.9602	6.2224	4.4728	4.683	4.1912	4.8768	5.2314	6.668	3.9913	5.7908	6.0248	6.3129	6.6137	5.1716	4.5259	6.733	5.0387	5.959	5.9183	6.6689	5.5462	4.6905	4.2675	5.1858	5.0835	5.5725	5.3128	5.2483	4.974	4.3731	5.2363	5.5209	4.3014	5.8502	5.0519	5.8199	5.325	5.2903	4.4116	6.1372	5.111	6.0577	5.3222
-1.55	-1.9846	-0.34123	-1.5997	-1.7366	-1.5054	-1.4941	-1.5823	-1.8072	-1.6788	-1.6089	-0.56539	-1.6978	-1.9583	-2.0778	-1.8841	-0.24459	-1.3089	-2.5468	-1.2618	-1.1759	-0.73025	-0.17632	-0.30393	-1.2627	-1.0274	-1.6529	-2.6583	-2.6589	-2.0684	-0.79043	-0.63992	-2.2448	-1.8589	-0.41214	-1.7235	-2.8339	-2.2502	-2.0639	-1.0275	-1.2643	-0.17092	-0.51773	-1.5657	-1.6145	-1.4445	-1.9103	-2.0238	-1.5897	-2.3629
-3.3188	-2.7375	-2.4372	-1.8905	-2.4944	-3.0822	-3.3708	-1.8203	-2.5923	-2.3742	-2.1368	-2.8445	-3.6372	-3.8757	-2.9981	-3.1283	-2.0485	-2.7036	-1.8563	-1.4531	-2.8394	-2.5758	-2.5311	-1.9587	-1.5989	-3.0621	-3.1308	-2.5856	-3.4012	-2.2554	-4.346	-2.5041	-2.0245	-2.3572	-1.3293	-2.6618	-2.5711	-2.6766	-2.994	-3.3672	-1.6654	-2.7683	-2.5	-2.7823	-3.1504	-3.0784	-2.7608	-3.2077	-2.8635	-2.531
-0.25831	-0.12621	0.30839	-0.63009	-0.39617	-0.33047	-0.18875	0.13599	-1.0323	-0.6214	-0.56591	0.24264	0.010836	0.23367	-0.38167	-1.3096	-0.43939	-0.031265	-0.009336	-0.29799	0.36601	-0.25001	0.89891	-1.0698	-0.80841	-0.35925	-0.63498	0.113	0.49513	1.2076	-0.24587	-0.86469	-0.58021	-1.0403	-0.92412	0.73849	-1.1272	0.6133	0.60026	-0.36588	-0.36842	-0.91418	-1.0061	1.5348	-0.104	-0.37158	-0.57002	1.1178	0.31194	-0.76198
-11.283	-12.055	-11.688	-11.479	-10.646	-12.59	-12.264	-13.196	-11.06	-11.246	-13.059	-11.537	-10.933	-11.521	-11.997	-12.208	-11.147	-10.793	-12.303	-12.206	-11.393	-9.8786	-11.319	-12.58	-12.442	-12.49	-12.454	-11.822	-11.749	-11.159	-11.998	-11.222	-11.893	-11.088	-11.203	-11.962	-12.225	-11.616	-11.925	-10.848	-11.471	-11.207	-11.357	-11.579	-11.601	-11.695	-11.219	-11.289	-12.123	-10.995
-14.694	-16.013	-14.047	-15.465	-14.258	-15.657	-15.075	-15.357	-15.463	-14.266	-15.192	-14.204	-13.976	-14.942	-13.966	-15.137	-14.132	-14.906	-15.14	-14.919	-13.966	-14.422	-14.989	-14.576	-14.075	-14.876	-14.695	-14.893	-14.596	-14.525	-14.452	-14.51	-15.33	-13.642	-13.417	-14.994	-14.284	-15.404	-15.45	-14.913	-14.447	-13.658	-15.32	-14.607	-15.333	-14.876	-15.152	-14.806	-15.427	-15.16
-10.972	-10.113	-10.726	-9.8956	-11.018	-10.527	-9.8383	-10.035	-9.8577	-10.483	-10.661	-9.7762	-9.0483	-9.717	-10.727	-10.886	-10.384	-10.855	-10.263	-10.595	-9.873	-10.363	-10.798	-11.072	-10.446	-9.6214	-10.735	-9.9443	-10.47	-10.622	-10.359	-10.716	-9.4718	-11.427	-10.065	-9.8428	-9.5956	-10.161	-9.6316	-10.925	-10.879	-9.8452	-10.473	-10.168	-10.457	-10.419	-10.358	-10.799	-10.033	-8.9328
-11.595	-13.104	-11.473	-12.214	-12.153	-12.678	-11.383	-11.492	-12.065	-11.454	-12.406	-11.603	-11.306	-11.56	-12.305	-11.518	-11.685	-11.546	-11.568	-12.425	-12.639	-11.667	-11.94	-12.028	-11.853	-11.819	-10.676	-11.257	-11.833	-11.505	-12.151	-10.675	-11.551	-13.311	-11.627	-11.743	-11.283	-11.129	-11.959	-12.042	-12.342	-11.559	-11.933	-12.467	-10.935	-10.479	-11.652	-10.58	-12.049	-11.804
6.5423	5.1629	4.9828	6.0531	5.9073	5.5578	4.1952	4.9116	5.8643	5.5471	4.5329	6.3143	5.8247	5.7161	4.9969	5.637	6.5501	6.0579	5.0571	5.2572	5.3493	5.5882	5.3024	5.8158	4.9109	5.1493	6.1422	6.0929	6.3587	4.9629	6.3007	5.2877	5.8214	5.542	6.4399	6.8487	5.387	6.0083	6.0565	5.7881	4.885	4.0715	5.5889	6.059	6.5794	5.8864	5.5115	4.9857	4.9822	7.4019
-8.1474	-8.9589	-8.3083	-9.3295	-8.6117	-8.1142	-10.114	-8.0641	-8.9024	-9.1879	-9.1635	-9.3088	-8.4318	-7.9311	-8.3252	-9.8245	-8.3296	-9.4454	-9.0101	-8.7911	-8.9769	-9.6744	-8.8504	-8.3794	-9.4726	-9.1737	-8.9112	-8.8962	-8.8808	-9.4337	-7.8462	-9.202	-10.037	-9.5726	-9.5641	-9.6074	-8.6964	-8.331	-9.1492	-9.8441	-7.1945	-8.4749	-9.0885	-8.8839	-8.7022	-8.5198	-8.8033	-8.0799	-8.2456	-10.71
-1.3892	-1.2706	-1.6279	-1.537	-2.9094	-1.4976	-0.99959	-0.24414	-2.5247	-1.0823	-1.4404	-2.0637	-0.9787	-2.7303	-0.70683	-1.8565	-1.4401	-0.49049	-1.4093	-1.9084	-0.46491	-2.3404	-2.3982	-1.8584	-1.7131	-0.76923	-1.2125	-1.454	-2.3412	-1.5359	-0.25902	-1.7302	-0.23282	-1.7538	-1.0226	-1.5153	-1.6587	-1.8426	-1.6372	-0.95365	-1.1257	-1.6852	-0.83574	-0.31364	0.1656	-1.5328	-1.7585	-1.5639	-1.4612	-1.3505
-5.3675	-6.4372	-5.8393	-5.5875	-5.8101	-5.6772	-5.5914	-5.5845	-6.8462	-5.3523	-6.0442	-5.0331	-5.1027	-6.1171	-5.8598	-6.382	-5.1297	-5.3754	-5.8427	-5.75	-5.5731	-6.7623	-5.966	-5.7046	-5.2801	-5.8601	-6.2546	-6.8336	-5.2561	-4.6276	-5.1128	-6.0416	-6.1357	-4.5279	-7.3889	-6.4761	-5.7794	-5.7299	-5.3541	-4.9797	-4.171	-5.1488	-6.4254	-5.2216	-5.9498	-6.0968	-6.2627	-4.9424	-6.3394	-5.0181
-3.6161	-2.4962	-3.911	-2.962	-2.5255	-3.09	-2.8289	-2.6619	-4.1396	-2.9684	-3.2054	-4.0521	-3.1942	-2.6591	-3.9721	-2.8518	-3.694	-2.2093	-3.089	-2.4119	-2.4014	-3.539	-3.4625	-3.3095	-3.7574	-3.1799	-2.2311	-2.9626	-3.3199	-2.9728	-3.1545	-3.2586	-2.3927	-3.0229	-2.4817	-4.1673	-3.7497	-2.3735	-3.2552	-3.1629	-1.4694	-3.6656	-3.3624	-3.5548	-4.3924	-3.5857	-2.9817	-3.6123	-2.7727	-4.5251
-3.0735	-2.291	-2.6962	-2.5384	-3.4092	-2.6607	-2.9158	-2.9775	-2.766	-3.8994	-3.5912	-2.3985	-2.1786	-2.8744	-2.7024	-2.7335	-3.7275	-2.6243	-4.1562	-3.1265	-4.2184	-2.6694	-3.4118	-2.8337	-3.3776	-3.7554	-3.9813	-3.1289	-2.9555	-3.5545	-2.4081	-3.8244	-4.2331	-3.5344	-2.2454	-3.2603	-2.9533	-3.6928	-4.4227	-3.8923	-3.5196	-3.2675	-2.8522	-3.6373	-3.0836	-2.8321	-2.6717	-3.3637	-2.3667	-2.7393
1.4229	2.3051	1.8958	0.55621	1.6521	1.1297	2.16	1.6685	1.574	1.4905	1.8214	1.6222	0.63016	2.1299	1.4413	0.90512	1.3872	1.6072	1.4062	0.91026	0.51864	1.1151	2.0108	1.2814	1.6578	1.187	1.2574	2.0767	2.0612	1.7606	1.9077	1.1783	1.5796	1.574	0.89516	1.4183	2.1936	1.4894	1.7865	1.5136	1.0314	1.0559	1.6566	1.361	1.2022	2.3002	1.7623	0.86438	1.6129	2.5205
-0.51251	-0.47106	0.058308	-0.92059	-0.047424	-1.1487	-0.26053	-0.34047	0.42325	-0.12821	-0.5425	-0.82705	-0.25172	0.48553	0.29324	0.10118	1.2055	-0.76528	-0.72874	0.27142	-0.3399	-0.19467	-0.12058	0.82069	-1.1168	-0.74665	-0.43707	-0.19223	-0.1839	-0.3242	-1.0676	0.15893	-0.16779	-0.34012	0.86277	-0.025501	-0.013572	-0.31717	1.2842	-0.91485	-1.3741	-0.24726	0.74652	-0.26694	0.61112	-0.56269	-0.8885	-0.60665	-1.3752	0.030232
-4.6727	-4.0493	-4.0255	-4.1716	-2.7279	-4.0633	-4.5222	-4.4503	-3.7788	-3.7988	-3.372	-3.2785	-4.2125	-4.4158	-3.9325	-4.4274	-3.8842	-2.5606	-3.7297	-3.1627	-3.9067	-4.8583	-3.3439	-3.8016	-3.2154	-2.9974	-4.2312	-3.6784	-3.6607	-4.4968	-4.7281	-2.1048	-4.6953	-3.5714	-4.5256	-4.1747	-4.3833	-3.8621	-4.0295	-3.0546	-3.8023	-5.5875	-3.6804	-2.7282	-3.4102	-4.443	-2.9098	-3.4616	-4.191	-3.7289
-12.681	-11.481	-11.301	-11.744	-12.294	-11.962	-12.725	-10.708	-11.552	-12.026	-12.415	-11.369	-11.304	-11.257	-9.7065	-11.261	-10.465	-11.401	-12.178	-11.407	-10.717	-11.131	-12.04	-11.571	-11.684	-11.27	-11.578	-10.419	-12.761	-10.848	-12.071	-11.232	-11.903	-12.681	-11.445	-11.377	-11.907	-11.543	-11.415	-11.287	-11.021	-12.092	-12.664	-11.476	-10.939	-11.801	-12.118	-12.624	-10.654	-12.125
-3.7837	-3.7834	-2.0223	-2.6255	-3.9903	-3.4109	-4.6954	-2.3185	-3.146	-4.3788	-3.6723	-4.0597	-3.5247	-3.2553	-3.3893	-2.4146	-3.4448	-3.4609	-3.8967	-3.5736	-2.9431	-3.2197	-3.1835	-4.3305	-2.184	-3.833	-3.1504	-3.3166	-3.2717	-2.9827	-3.5326	-4.0369	-3.8918	-2.8796	-4.018	-2.6995	-2.1621	-2.62	-3.8046	-4.5044	-3.0917	-3.4672	-4.4531	-3.9788	-2.7547	-2.4023	-4.1582	-3.6849	-2.4433	-3.9672
-13.158	-12.83	-13.474	-12.755	-13.044	-12.618	-12.947	-12.452	-12.767	-13.038	-12.621	-13.002	-13.049	-12.501	-13.284	-12.701	-12.647	-13.438	-12.839	-12.874	-12.561	-13.213	-14.212	-14.07	-13.209	-12.702	-13.66	-13.561	-12.981	-13.003	-14.604	-13.774	-13.156	-12.747	-13.292	-13.623	-14.387	-12.974	-13.862	-13.541	-14.309	-12.401	-12.643	-13.548	-13.219	-12.942	-12.505	-13.834	-14.434	-14.394
-4.676	-6.2556	-4.4374	-5.3872	-5.2036	-6.1539	-5.4605	-3.8078	-3.4347	-5.4602	-5.4705	-5.1453	-5.8924	-5.0914	-5.4022	-5.0764	-5.767	-4.4162	-6.2511	-4.4018	-5.114	-4.5092	-4.3131	-5.8061	-5.1175	-5.2707	-4.6696	-4.1503	-5.7312	-4.4717	-4.1124	-4.9785	-4.9467	-5.6109	-6.0229	-5.2848	-5.7341	-5.679	-4.9217	-4.2868	-4.3031	-5.6783	-4.2027	-4.3901	-4.72	-5.0327	-4.0375	-4.6273	-4.707	-5.2967
-2.7616	-2.5008	-4.4523	-3.1584	-2.7501	-3.016	-3.7516	-3.3343	-4.0358	-3.3146	-3.2565	-2.6739	-3.2565	-3.4161	-2.6795	-2.2548	-3.2941	-3.5226	-3.0012	-3.4845	-3.7028	-3.0633	-3.213	-3.69	-3.3379	-2.7324	-3.8142	-3.108	-3.2787	-3.1999	-2.9508	-4.0239	-3.1554	-3.4551	-3.2294	-2.7966	-3.0523	-2.756	-2.5712	-3.3714	-3.4379	-2.8458	-3.0763	-3.4107	-3.3324	-2.3404	-2.3816	-2.9878	-3.1382	-3.5104
-2.4087	-4.3244	-3.3502	-3.4067	-2.0767	-2.4547	-2.7446	-2.9293	-2.2926	-3.0519	-3.4115	-2.0996	-2.4089	-1.7797	-2.4592	-2.0271	-2.528	-1.0692	-1.2777	-2.5059	-2.0182	-2.668	-0.72127	-2.9904	-2.9277	-2.5854	-1.2139	-2.807	-3.0587	-2.8452	-2.2634	-3.3895	-2.1701	-2.3715	-1.3601	-1.679	-2.4891	-2.1823	-3.9201	-2.381	-2.3312	-1.6874	-1.389	-2.1839	-2.1804	-3.3498	-3.1594	-0.48743	-2.5943	-2.4387
-3.1414	-4.2964	-4.9438	-4.4294	-4.7571	-4.4316	-4.3639	-3.9231	-3.081	-3.843	-3.3787	-5.81	-4.1943	-3.2211	-3.3014	-4.5358	-4.4181	-3.9238	-4.7279	-4.9546	-3.3566	-3.9475	-3.9584	-4.2283	-2.9268	-4.4047	-4.0841	-4.2774	-4.1868	-4.1073	-4.6607	-4.3699	-4.1759	-5.3931	-3.0963	-4.1591	-4.0159	-3.461	-4.1138	-4.2506	-4.0406	-4.8822	-4.4526	-4.1595	-4.0195	-4.4587	-4.15	-4.9812	-3.0162	-3.725
-1.5179	-1.8155	-2.1993	-2.2283	-1.5615	-1.7835	-1.9276	-1.9816	-2.8479	-0.86415	-2.6633	-1.3964	-1.4253	-3.3656	-2.2129	-1.8406	-2.6479	-1.9483	-1.9866	-2.4513	-1.4091	-2.2687	-1.4133	-2.3169	-0.51123	-2.347	-1.838	-1.8901	-1.5322	-1.8127	-1.8027	-0.57123	-2.3335	-2.3664	-2.2692	-0.59939	-1.2007	-1.3589	-1.0351	-1.3431	-1.2892	-1.9761	-2.0579	-1.5936	-1.7311	-1.4709	-1.7027	-1.1197	-1.6224	-2.0333
2.1785	2.3458	3.4204	3.9046	3.2763	3.8733	2.8228	3.0215	2.8418	3.2194	1.9998	2.7281	2.033	2.5047	1.7397	3.0885	2.927	2.6754	3.5512	3.6157	2.498	3.5377	2.879	1.6234	3.14	3.3352	3.2643	4.5233	3.9225	2.3002	3.3132	3.0444	2.0814	3.6691	3.5692	3.8959	2.6815	2.9519	3.4765	4.0182	3.1535	2.9988	2.8206	2.7078	3.1523	3.3576	3.0478	3.6608	2.7575	1.9509
1.0899	-0.67717	-1.4316	-0.89216	-0.42512	-0.30406	-1.0475	-1.0791	0.013524	-0.26654	0.2101	0.16047	0.36118	0.32231	-0.83752	0.16801	0.030466	-0.18625	0.046334	0.38622	-0.99885	-1.3391	1.2672	-0.80561	-0.53275	0.84909	-0.90951	-0.32809	-0.66955	-0.37385	-0.54829	-0.30558	0.48867	0.074852	-0.64699	-0.52665	-1.0955	-0.51573	-0.13553	-1.0553	-1.2283	-0.72258	0.84856	-0.38343	-0.19382	-1.1049	-0.5206	0.1242	0.24829	-0.2875
-2.959	-2.033	-0.16909	-1.4956	-1.3679	-1.2049	-2.2729	-1.2804	-2.4602	-1.3455	-1.0647	-1.4066	-1.9688	-0.87507	-2.431	-1.4699	-1.2989	-1.7083	-1.5732	-0.92254	-1.6262	-2.5093	-2.0026	-0.9973	-3.1154	0.38624	-2.6876	-1.785	-1.3086	-0.74248	-2.3373	-0.64649	-0.54246	-2.2184	-1.4014	-1.1241	-1.1639	0.31522	-1.3943	-1.0057	-0.79933	-1.8473	-1.6101	-0.88597	-0.80962	-1.7626	-1.3473	-1.3467	-1.2714	-1.3473
-0.68644	-1.2249	-1.6639	-0.83584	-1.3741	-1.4204	-0.88315	-2.4547	-2.5673	-2.706	-2.0071	-1.4596	-1.8188	-1.3858	-1.026	-1.4648	-0.59283	-0.86148	-0.90649	-1.1865	-0.82187	-1.3519	-0.49686	-2.1571	-0.83648	-1.1049	-0.085661	-0.98065	-0.76875	-0.014456	-2.3347	-1.9567	-0.32369	-1.9347	-1.9045	-1.1251	-1.2891	-1.8792	-1.6912	-2.8995	-2.3334	-1.1929	-1.2381	-1.3718	-3.1374	-0.50565	-1.4699	-1.3163	-2.6525	-2.1693
-21.507	-22.024	-22.927	-22.342	-23.872	-22.839	-23.04	-22.58	-22.384	-22.282	-22.913	-22.075	-21.919	-22.612	-22.343	-20.655	-21.469	-21.758	-22.287	-22.581	-22.029	-22.101	-23.241	-21.638	-23.295	-20.959	-21.145	-21.981	-22.396	-21.268	-22.054	-21.828	-21.443	-22.26	-22.46	-22.064	-21.951	-21.286	-22.996	-22.362	-22.958	-23.074	-21.734	-21.868	-21.587	-22.137	-21.94	-22.056	-21.491	-22.654
4.4907	4.4833	4.4337	3.8275	4.4421	5.3176	5.2699	5.394	4.0648	3.95	4.3016	4.3831	3.7427	5.2239	5.7955	4.097	5.3441	5.2051	5.1245	4.8593	4.616	5.6378	4.9204	4.35	5.6469	4.1306	5.5397	5.4805	4.5432	3.6537	5.5806	5.4658	4.4487	4.875	5.2459	5.1102	4.9848	5.5028	5.6713	4.9427	4.8523	5.2917	5.1014	5.0497	4.7572	5.3592	4.7354	5.2893	5.2886	5.796
0.36297	-1.2585	-0.60599	0.30023	0.57113	0.29965	0.04939	0.55816	-0.67837	-1.0575	-0.35489	-0.54217	0.13734	0.71414	0.40935	0.86914	0.41293	0.77338	0.67806	0.87108	-0.063124	-0.2111	0.59573	-0.043528	0.49443	0.38532	-1.256	0.049864	0.32619	1.0346	-0.13599	0.013189	0.82119	-0.5884	-0.93048	-0.36893	-0.29631	-0.30661	1.16	1.1718	0.37909	0.4744	-0.33634	0.57353	-0.84482	0.77056	0.82037	-0.8101	0.74286	0.77921
-11.645	-11.446	-10.936	-11.756	-11.123	-8.9726	-11.148	-10.714	-11.547	-11.113	-10.433	-10.805	-10.877	-11.161	-11.385	-10.204	-11.044	-10.779	-11.503	-10.92	-11.077	-10.637	-10.394	-10.335	-11.337	-10.962	-10.597	-10.45	-11.517	-10.63	-12.132	-11.026	-10.078	-9.1695	-10.897	-11.448	-11.004	-10.076	-11.032	-10.745	-11.009	-10.537	-10.238	-10.316	-10.393	-11.033	-10.599	-10.435	-11.424	-10.162
-13.117	-11.61	-10.862	-12.135	-11.531	-12.625	-11.162	-11.924	-11.022	-10.29	-10.611	-11.422	-11.622	-11.492	-10.465	-11.202	-11.705	-12.45	-10.247	-10.102	-10.962	-12.169	-11.708	-10.587	-11.317	-11.894	-12.122	-10.546	-11.439	-12.091	-11.107	-12.144	-11.262	-11.302	-11.764	-12.552	-11.581	-10.667	-12.251	-11.472	-11.355	-12.554	-11.692	-12.435	-11.983	-11.615	-10.255	-11.689	-10.601	-10.869
-0.37492	-0.39077	-0.41277	-0.25835	1.1959	1.1488	1.2082	0.77734	0.74541	0.6348	0.41126	1.2213	0.99588	-1.2475	0.86476	-0.17935	1.041	-0.19652	1.033	-0.42157	0.63955	-0.10998	1.0079	0.51343	0.69046	2.085	0.1866	-0.6081	0.34588	1.3056	0.69708	0.54166	0.45645	0.74486	0.87846	0.88543	0.65869	0.16304	0.23435	-0.34252	0.24839	1.9519	0.26039	0.95817	0.057813	1.3997	0.19623	0.0024849	0.26568	1.1916
-11.564	-9.2749	-10.685	-10.109	-11.45	-11.566	-10.898	-10.331	-11.362	-11.341	-10.949	-10.978	-10.591	-11.348	-10.978	-10.531	-12.161	-10.492	-10.961	-10.799	-10.277	-11.007	-10.832	-10.151	-10.751	-10.534	-10.264	-10.777	-11.14	-10.928	-11.487	-10.619	-10.732	-11.587	-9.9917	-10.902	-10.542	-10.59	-10.389	-11.119	-10.071	-11.944	-10.156	-9.9445	-11.825	-10.735	-10.679	-10.561	-11.124	-10.6
-7.1401	-6.9039	-5.9564	-5.786	-5.6545	-7.4482	-6.9955	-6.9499	-6.1099	-4.9557	-6.8713	-6.3243	-6.4722	-6.179	-6.3294	-5.8222	-5.8829	-6.2069	-6.696	-6.1226	-6.3742	-5.9489	-6.6766	-6.0637	-6.5981	-5.7527	-6.5014	-5.3686	-6.4858	-7.4566	-5.5473	-5.4474	-5.6754	-5.7396	-6.9011	-6.5861	-6.5169	-8.0261	-6.6777	-6.1441	-6.4704	-6.5871	-7.6503	-6.2711	-7.0149	-6.0688	-6.8114	-5.8577	-6.5332	-6.6051
-0.018206	-1.4984	-0.77996	0.75692	-0.039516	-0.54318	0.018208	-0.74655	0.21175	0.72065	0.39654	-0.44797	-0.80145	0.91405	0.090357	0.33385	0.63882	0.01506	-0.23079	-0.21723	1.4096	0.69465	0.041618	-0.10923	0.14898	-0.21697	-0.34133	0.39363	0.45508	0.2508	0.042567	-0.61248	0.61574	-0.48339	0.75026	-0.030008	0.10005	0.55041	-1.1887	1.2284	-0.07413	-0.54564	0.052213	-0.307	-0.96672	-0.64038	-0.81705	-1.29	0.67415	-0.86972
-4.157	-3.3266	-3.2698	-3.6136	-3.6794	-2.6141	-3.7699	-3.9279	-3.8278	-3.691	-4.5214	-4.438	-3.4881	-3.1731	-2.858	-4.3901	-2.8034	-3.3409	-2.6871	-3.1326	-4.1197	-4.0351	-2.8204	-3.1554	-3.3493	-2.7355	-2.9623	-4.086	-3.2847	-3.2466	-3.8663	-2.9641	-3.7608	-3.0072	-3.0474	-3.6673	-4.5007	-4.0454	-4.0141	-2.5426	-4.0119	-3.5067	-2.5856	-3.3931	-2.9006	-3.7482	-4.3045	-2.6976	-3.4069	-3.8195
-4.2487	-4.1604	-5.5064	-3.936	-4.7886	-4.7951	-4.6039	-4.3464	-2.5091	-4.5509	-4.2166	-5.7449	-4.3119	-4.4273	-4.5455	-4.6409	-4.6795	-4.9209	-5.8564	-4.8046	-5.6148	-4.5887	-5.8314	-6.2983	-5.2615	-4.6892	-3.6139	-4.6513	-5.062	-5.5323	-4.2532	-4.7549	-4.1199	-4.8952	-5.1676	-4.3841	-4.827	-6.0979	-4.7424	-5.2171	-4.1968	-4.6929	-4.2823	-4.5864	-4.7085	-5.0524	-4.4683	-5.5203	-4.3679	-4.88
3.2829	1.9741	2.8278	2.2246	2.5264	2.4911	2.5596	2.8563	2.5266	2.915	3.7358	2.5662	1.9508	3.1869	1.9451	3.0331	3.9895	2.4732	2.1693	1.8768	1.6414	2.454	2.1448	2.4858	2.5358	2.9132	2.1827	3.7357	2.1238	2.0233	1.6835	3.396	2.0805	2.7306	2.7822	1.8619	3.0121	2.7986	2.8076	4.1301	2.4121	1.9923	2.809	3.2085	1.3855	2.4061	2.4889	1.8662	2.509	2.4694
-2.8739	-2.5162	-3.5682	-2.8268	-2.3087	-1.9785	-2.5051	-4.2427	-2.512	-2.9476	-1.7629	-3.6647	-3.1873	-3.4307	-3.1214	-3.7596	-1.5209	-2.6565	-3.1642	-2.5517	-3.5989	-2.9228	-3.1461	-2.1548	-2.7003	-2.197	-3.8266	-2.7826	-1.3254	-2.4692	-3.6195	-3.6826	-2.6984	-2.4822	-3.6876	-2.2799	-1.8057	-2.6808	-1.6116	-3.1613	-2.7436	-2.7088	-3.8642	-2.3683	-2.5255	-1.7346	-3.3515	-2.8644	-3.1684	-2.637
-1.4314	0.18789	0.053108	0.044363	-0.082781	0.85736	-0.35998	-0.13641	-0.0065458	-0.71561	0.59514	0.386	0.62418	-0.90035	-0.55927	0.3776	-0.080038	-0.32344	-0.041891	-0.513	-0.58324	-0.086924	-1.1746	-0.76884	0.75685	-0.67186	-0.36409	0.69012	-0.98697	0.65902	-0.078453	0.71086	0.3069	-0.91816	0.33814	-0.074953	0.16774	-0.32223	0.22135	-0.29267	0.66813	0.28335	-0.4854	-1.2203	1.7339	-0.72486	-0.23249	-0.26434	-0.43338	-0.29794
2.4992	1.2855	1.2444	1.7949	1.9756	1.289	0.90726	1.9674	1.5047	1.871	1.8207	2.1285	1.6494	1.9467	1.6709	1.1698	2.4017	2.7443	1.0947	1.4645	1.9345	2.6709	2.2847	0.63059	2.6233	1.5869	1.2213	1.7311	2.4152	3.4692	2.1135	1.1927	2.4216	1.6286	2.4572	1.5132	0.78338	0.7737	1.5963	1.1884	2.5702	2.0565	2.7375	0.78248	1.4528	1.7974	2.518	0.65772	1.729	1.0951
-0.028599	0.52051	0.75227	-0.44489	0.97885	-0.50792	-0.0095738	-0.063598	-0.52986	0.19784	-0.31952	-0.02349	-1.0732	-0.38987	-0.2804	-0.24177	-0.16875	-1.0985	0.2735	-0.19916	-0.7007	-0.82876	-0.31686	-0.52299	-1.029	0.11453	-0.29656	-1.3512	-1.0686	-0.28445	-0.13524	-0.0052869	-0.24036	-0.43619	-0.045376	0.49416	-0.3794	-0.54831	-1.4534	0.35167	-0.18527	-0.72312	0.45835	-0.64465	0.32055	-0.35121	-0.50503	0.44574	1.5355	-0.22074
0.05027	1.0623	0.57532	0.23889	0.038772	0.07704	0.68584	0.72864	0.9982	-0.23458	1.0118	0.73295	0.64976	0.15508	0.16276	1.495	0.59475	-0.83864	0.76896	-0.61696	0.30032	0.62991	0.5242	0.40355	0.291	0.045725	0.4416	0.20287	1.4075	0.66659	0.29617	0.70938	0.89837	0.83914	0.71269	0.21909	-0.5954	0.87602	-1.4292	0.69922	0.81971	0.18885	1.1138	0.52125	0.086374	0.64164	0.012877	0.033627	0.63309	-0.93205
2.1353	1.3756	1.8708	-0.2452	1.6797	1.8271	1.6465	1.9953	1.0153	1.5106	1.9471	2.6224	1.1336	1.2293	2.3381	2.2534	1.6758	1.8268	1.0566	2.1319	2.0768	1.9301	1.0663	1.6365	1.5339	1.4001	2.0728	1.7943	2.5237	0.71793	1.6115	1.9881	2.0988	0.87936	1.3424	2.8128	1.7517	2.6533	2.3291	1.5102	0.0028995	1.2912	1.8149	2.0203	1.93	1.1592	0.66821	1.3843	1.8663	2.4935
1.2848	3.7848	1.6394	0.41859	0.88391	1.6117	2.8122	2.5055	2.3886	0.89481	0.99977	1.5468	3.5873	0.67289	1.8662	1.914	1.9518	1.2209	2.2066	3.097	1.3558	1.6164	2.4158	1.7953	1.7343	0.39254	1.7504	1.4049	1.3499	1.9088	2.3458	2.1882	2.7966	1.4792	1.3679	2.3314	2.5208	3.7113	2.0163	1.128	2.7515	1.934	1.4444	2.2416	1.4218	1.9507	1.2915	1.8285	2.6363	1.7632
-2.4481	-3.2219	-2.9818	-0.78013	-2.6761	-2.4909	-2.9228	-1.0594	-2.4119	-1.7343	-2.7206	-2.2056	-2.9984	-1.9615	-2.4297	-3.6089	-2.1403	-3.462	-2.119	-1.815	-1.2938	-1.1091	-2.2102	-3.6246	-2.4182	-2.8166	-3.7159	-2.2465	-2.8321	-4.0827	-3.1084	-2.7249	-1.982	-2.2917	-1.6854	-2.3812	-1.5349	-3.1393	-2.9498	-2.5427	-0.6698	-1.922	-2.9707	-3.0796	-2.6567	-3.5054	-1.8753	-1.4615	-2.0954	-2.1395
-0.50373	-0.50105	-1.1144	0.11289	0.30421	-0.94263	0.18315	0.75563	0.87242	0.32411	0.33743	-0.59665	0.048577	0.15254	-0.38118	-0.59166	-1.7507	-1.0982	0.17348	1.0455	-1.0437	-0.77634	0.36691	-0.29615	0.39659	-0.37088	-0.88224	0.41173	1.7035	1.1638	0.53591	-0.17807	-1.5661	0.32394	0.063934	0.68284	0.69014	-1.5817	-1.0159	-0.15181	0.65327	0.47086	0.038608	0.99117	-0.30931	-0.57683	0.33966	-0.61282	-0.054028	-0.16153
-9.8376	-9.5814	-9.4768	-10.098	-9.7298	-10.389	-10.791	-9.8698	-9.3944	-10.809	-10.915	-10.144	-10.57	-10.717	-11.189	-10.586	-9.6003	-10.672	-10.422	-9.6955	-10.211	-9.8789	-10.055	-10.329	-9.8621	-9.8305	-8.3881	-10.093	-11.597	-10.352	-10.06	-8.9097	-10.156	-10.762	-11.009	-9.7868	-10.613	-10.402	-9.9493	-9.9478	-9.5362	-10.415	-9.7428	-9.6296	-9.2308	-9.8385	-10.252	-11.179	-9.89	-10.516
0.56021	-0.66567	1.2663	-0.34801	0.45163	0.75452	0.48233	0.40857	-0.73909	1.2058	0.82338	0.95163	0.47154	0.46143	-0.99418	-0.81036	0.029004	-0.17783	0.087325	0.11978	-0.08635	-0.47034	0.7278	0.11686	0.33904	1.4536	-0.21956	0.99623	0.10824	-0.52154	-0.028725	1.5448	-0.76109	1.1632	-0.27986	-1.0477	0.33178	-0.071198	1.2454	0.31893	0.56255	-0.64102	1.5553	1.0339	0.37515	0.43807	0.086691	1.3006	1.2754	-0.63448
-21.168	-21.166	-20.497	-20.698	-21.311	-20.811	-21.644	-21.749	-20.194	-19.81	-20.55	-20.867	-19.773	-19.938	-21.969	-19.584	-21.457	-21.433	-21.591	-21.282	-20.852	-20.596	-20.698	-20.921	-21.342	-20.218	-19.851	-21.524	-21.039	-20.399	-20.382	-20.501	-20.727	-20.438	-19.889	-21.089	-20.615	-21.459	-20.695	-20.403	-20.417	-21.587	-20.526	-21.53	-20.76	-20.752	-21.785	-19.619	-20.229	-20.321
9.6238	10.074	9.9999	10.294	9.5391	9.1254	8.9472	10.186	10.375	9.521	8.3241	9.6104	9.5137	10.369	9.8824	9.6738	10.044	9.4435	9.4279	8.9035	9.0357	10.413	9.6647	10.158	8.9843	8.9515	10.386	10.299	10.301	10.289	8.5848	10.9	10.008	9.5673	9.3959	10.492	10.642	9.6859	9.4551	9.5924	10.079	9.8736	10.94	10.121	9.4068	10.01	10.924	9.823	9.2655	9.9608
-0.49407	-2.4259	-1.1092	-0.79286	-1.8194	-0.83279	-1.338	-0.17991	-1.5846	-1.5645	-1.2955	-0.91277	-1.312	-0.26493	-0.78867	0.12259	-1.0119	-0.6388	-1.0986	-0.59087	-1.1172	-1.2024	-1.9861	0.72096	-0.57654	-0.77333	-0.16586	-0.8671	-1.5459	-0.87157	-0.47842	-1.0806	-0.83987	0.18783	-1.4792	-2.8242	-0.25276	-1.4238	-1.779	-0.92115	-0.46794	-0.95755	0.42076	-0.36826	0.099352	-0.49896	-0.20613	-0.22221	-1.0898	-0.487
2.7678	3.9437	2.8703	2.3188	2.6075	1.8806	3.2864	2.4026	3.7533	2.5129	3.7162	2.1918	3.8236	2.9014	3.905	2.0955	3.3062	3.5195	2.4807	3.5031	3.1326	3.6087	4.1221	3.6193	2.6563	2.4669	3.6362	2.697	2.9795	5.2252	3.3432	3.2217	3.2234	3.2136	3.7994	2.2136	2.8777	2.3329	3.1361	2.4499	2.9855	2.3741	3.07	2.5696	2.4816	1.7056	4.4373	2.2223	2.5943	2.9256
-10.906	-11.201	-10.26	-10.648	-10.196	-10.176	-10.768	-10.769	-11.539	-11.15	-9.7176	-11.805	-9.7208	-10.279	-11.279	-11.821	-11.817	-11.244	-11.652	-12.035	-10.049	-11.291	-10.755	-10.843	-10.817	-10.719	-10.859	-12.455	-9.9255	-9.8477	-10.39	-9.9951	-10.756	-10.545	-9.6779	-10.86	-11.459	-11.237	-11.651	-10.815	-10.362	-10.849	-10.711	-11.466	-10.884	-11.186	-10.709	-11.986	-10.792	-10.8
5.9881	4.8085	4.9109	5.5231	4.2854	4.5923	5.9373	2.8948	5.5407	5.2925	5.2972	4.4317	5.5177	5.4265	5.1898	4.655	4.3998	4.2106	5.0869	4.7993	5.6865	4.1157	6.1439	4.3609	4.3262	5.0661	4.1334	4.532	4.7674	4.8859	5.5179	5.6328	4.4106	4.161	3.5166	5.6994	5.6472	5.7218	4.7971	5.9042	4.9508	5.5888	4.1078	4.8774	4.8399	5.7986	4.6622	5.5394	4.6946	6.4485
-0.34999	-0.71343	-0.80724	-2.1007	-2.0089	-1.0891	-1.8626	-2.0663	-1.8981	-1.1128	-1.4321	-0.98431	-1.8861	-1.4195	-2.2906	-1.3341	-1.0621	-0.84875	-2.2317	-0.88725	-1.1943	-0.86241	-1.9532	-1.7791	-0.33928	-1.8609	-1.6708	-0.87207	-1.8449	-1.3169	-2.3233	-1.7002	-0.073776	-0.81727	-1.9273	-1.7421	-0.74772	-1.0605	-0.30798	-1.0278	-1.9259	-1.2824	-1.788	-1.6772	-1.691	-1.767	-2.3901	-1.5103	-1.362	-1.3917
10.161	9.5801	9.6408	11.102	9.1614	9.5955	10.474	10.632	10.099	9.3281	9.9473	10.866	9.3551	9.3318	9.7256	9.4564	9.5007	9.761	9.713	8.9268	8.7349	9.1154	9.8668	9.4091	9.5157	8.1711	10.51	9.9029	10.925	10.933	10.851	9.0717	11.469	10.075	9.2954	9.6895	9.5215	9.9432	9.6822	10.67	9.2688	11.174	9.6724	9.7644	9.83	9.8742	10.078	10.798	9.9406	9.5185
0.27288	1.7614	1.3123	0.72023	2.5828	1.0597	0.49934	1.3534	0.399	1.6807	1.7366	0.77696	1.9055	1.9867	1.7251	2.0487	1.8279	0.89727	0.186	0.74865	1.738	3.5076	2.8681	1.8233	0.65273	1.5659	1.3854	2.0517	1.6702	0.73635	1.8841	1.4471	1.482	1.8025	2.3974	1.7537	0.5119	1.8082	1.4425	1.7199	0.85224	2.1649	1.4479	0.99488	1.3135	2.827	2.339	2.335	0.95648	1.4864
-9.6134	-9.2394	-11.012	-10.151	-10.559	-10.705	-9.8976	-9.5456	-9.3885	-10.305	-9.6575	-10.584	-10.377	-12.234	-10.568	-10.109	-10.863	-10.586	-9.1073	-9.4537	-10.516	-9.8924	-10.462	-9.6149	-8.7126	-10.06	-10.556	-9.9485	-10.17	-11.141	-10.766	-10.231	-10.247	-10.516	-9.9909	-10.344	-9.2277	-10.198	-9.8687	-10.796	-10.191	-10.413	-10.213	-11.748	-10.361	-10.738	-10.482	-10.215	-10.358	-10.628
5.8083	5.7372	5.3795	4.9272	5.6063	5.3506	5.8012	5.8471	5.3737	5.0979	5.9929	5.9491	4.6253	5.1984	5.85	4.8617	6.2982	5.066	5.3188	5.398	5.2546	6.1276	5.8418	6.2002	5.6909	4.3872	5.9432	5.5029	4.7182	5.0367	4.6002	5.8397	5.8143	6.8128	6.1125	4.6942	4.6943	5.6103	6.6168	6.6343	5.4584	6.2955	5.5517	5.1932	5.9805	6.4912	5.5594	5.8959	6.2195	6.0784
-11.595	-12.846	-12.941	-11.127	-11.333	-11.096	-11.833	-10.091	-12.137	-11.848	-11.743	-12.501	-11.744	-10.922	-10.95	-11.583	-10.966	-11.257	-11.511	-11.65	-10.736	-10.996	-12.505	-10.851	-11.952	-12.117	-11.462	-11.093	-12.105	-11.652	-11.1	-11.221	-11.422	-10.495	-11.498	-11.719	-12.5	-11.552	-12.274	-11.597	-11.608	-12.637	-12.368	-11.584	-12.095	-11.644	-12	-11.666	-11.416	-12.723
-0.3973	-0.4394	0.78971	-1.5419	-0.97397	-1.1484	-0.48129	-0.43778	-0.70073	-0.28971	-1.0758	-0.73361	-1.1504	-0.67922	-0.48349	0.27545	1.445	-0.20813	0.64207	0.62112	-0.21448	0.046703	0.21229	-0.21576	-0.17856	0.43812	-0.33135	0.16574	-0.24195	-0.97447	0.75561	-0.32421	-0.80353	-0.90589	0.79205	-0.29739	-1.2392	-1.0731	0.46188	-0.23929	-0.25343	1.0162	-0.34576	0.15591	-0.52157	0.094943	-0.24423	0.36637	0.44568	-1.9573
0.26645	-1.3923	-0.77435	-1.2897	-0.62959	-0.42955	-1.5376	-0.22996	-0.14512	-0.40144	-0.69813	-0.1478	-1.4434	-1.0264	0.10382	-0.76634	-0.82955	-0.38312	-0.61529	-1.4645	-0.72885	-0.13847	-0.73831	-0.80803	-1.1864	-0.99742	-0.25906	-0.27688	-0.99506	-1.3792	-0.49731	-0.14111	-0.23935	-0.43069	-0.1159	-0.9451	-1.1807	-0.93609	0.047447	-0.5175	-1.3425	-0.97229	-0.5095	-0.99187	-0.46017	-0.76748	-0.89129	-0.76035	-1.8938	-0.13428
8.1736	8.2855	8.6031	7.8261	8.778	8.6634	8.2131	9.0061	9.001	8.9652	8.051	8.1802	9.0669	10.061	9.4078	8.8557	9.0449	9.2751	9.2114	8.1855	7.7333	9.2542	9.663	8.536	8.2336	8.8887	9.2828	8.8642	9.0779	8.184	8.1233	7.2669	7.499	7.7956	7.781	9.1762	7.847	8.2455	7.7642	8.6586	9.3527	8.3355	7.6241	8.6634	8.5021	7.9033	9.2821	8.54	8.6355	8.7189
-3.289	-3.1068	-2.6821	-3.3798	-4.2811	-2.9993	-3.3894	-3.8757	-3.5412	-3.4543	-2.7657	-3.5313	-2.0737	-3.692	-2.5379	-3.2579	-2.6274	-3.9753	-3.5897	-3.4027	-2.5003	-4.5994	-2.7848	-4.0294	-4.7078	-2.7995	-3.5981	-2.7463	-1.9136	-2.5406	-2.0611	-2.4092	-3.1688	-3.1229	-3.0515	-3.8911	-2.8861	-2.6827	-4.3373	-3.6837	-3.0937	-2.6562	-4.262	-2.9921	-2.0857	-4.4991	-3.4275	-3.4137	-2.6846	-3.685
-1.8468	-1.028	-2.3248	-2.6311	-0.93266	-1.7124	-0.41616	-1.3339	-1.2985	-1.0962	-1.8349	-0.83552	-1.5123	-1.5155	-2.2917	-1.2427	-0.91663	-0.68287	-2.2326	-0.69931	-1.8089	-1.7488	-1.1967	0.19701	-2.5557	-1.1856	-0.82296	-1.1972	-1.2393	-1.9735	-0.15076	-1.7734	-1.5184	-0.90598	-1.7226	-1.2259	-1.4655	-1.6498	-0.90182	-2.164	-1.476	-0.7128	-0.61549	-0.76691	-0.85419	-1.4729	-0.33905	-0.0916	-0.5162	-1.4973
-3.5099	-3.6154	-2.2331	-4.4944	-2.6084	-2.0611	-3.3224	-2.9871	-2.6975	-3.2268	-4.1458	-3.2092	-3.5798	-2.913	-3.2681	-3.1715	-4.165	-2.7356	-4.3551	-3.3254	-3.3055	-2.6887	-3.0346	-2.0146	-2.2374	-3.5807	-3.4258	-3.0724	-3.2144	-3.5994	-2.9969	-2.0439	-3.3888	-2.9566	-3.7703	-2.4326	-3.7205	-3.3029	-4.1983	-2.7044	-3.4056	-3.1599	-2.7373	-3.6473	-3.4447	-3.5643	-3.5007	-2.6094	-3.6039	-2.5499
4.0986	4.2293	2.2273	3.9768	4.7552	3.3389	2.728	2.0637	3.4321	2.7907	2.7075	3.2169	2.7047	2.2165	2.9747	4.331	3.0912	1.9758	3.7588	3.2031	2.6168	3.2789	3.2816	2.7149	3.2754	4.2982	2.7315	2.461	2.3159	2.6352	3.4617	3.5314	2.5514	3.5254	1.9943	2.7794	2.6419	2.5337	2.9943	4.4424	2.4129	3.1053	2.8835	3.238	2.3623	3.3248	4.4627	2.869	3.8856	2.8506
-1.2148	-3.2057	-2.3398	-1.8078	-2.7286	-2.9933	-2.0852	-1.9921	-2.2131	-1.978	-1.3126	-2.4671	-2.4705	-2.7851	-3.4846	-2.0807	-2.1022	-2.2108	-2.9901	-2.6136	-1.6991	-3.549	-3.4145	-2.9808	-2.6939	-1.916	-3.131	-2.0131	-2.0995	-2.4777	-3.5527	-3.3562	-3.1065	-3.3638	-2.6888	-1.6969	-4.0564	-2.0271	-2.2383	-2.7526	-3.362	-2.9914	-3.5291	-3.3311	-2.8227	-3.6431	-2.7716	-2.6437	-3.1767	-3.3617
-0.13327	-0.29723	-0.24929	-0.26008	0.029616	0.17715	-0.083549	0.70688	0.70223	-0.094796	0.53957	0.96428	0.51293	-0.33932	0.83835	0.5479	0.8798	-0.43752	0.49186	0.49156	-0.0030266	0.085346	0.035742	0.012357	-1.3599	-0.14444	0.069701	1.2924	-0.4632	0.87925	-0.16276	-0.048188	0.16623	-0.29896	1.0044	0.23155	-0.48295	0.14045	-0.11726	-1.1561	-0.84322	0.48673	0.61602	0.016877	-0.87663	0.1132	0.44625	-0.77427	-0.003708	0.24639
0.16783	-2.317	-1.5893	-0.95302	-0.59558	-2.1202	-0.8328	-2.027	-1.8092	-1.4796	-0.91933	-1.2446	-1.1084	-0.89352	-2.4839	-2.9226	-2.0939	-1.4772	-1.3608	-1.6011	-1.2997	-2.5326	-0.94507	-0.70253	-0.68847	-2.1424	-1.7693	-1.204	-1.4158	-1.4339	-1.3037	-0.54699	-1.1776	-0.76823	-1.4754	-0.74152	-1.1812	-1.2772	-0.50711	-0.57343	-0.51163	-0.90098	-1.7947	-0.98126	-0.76663	-2.7959	0.31932	-1.5078	-1.7877	-1.0928
-3.0637	-2.7865	-3.2748	-1.7707	-2.2639	-2.4763	-1.7408	-2.2381	-2.4694	-3.428	-2.6442	-2.2143	-3.6325	-2.6385	-2.5022	-2.1361	-2.6095	-2.3935	-2.5243	-2.0108	-2.2011	-2.1313	-3.1332	-2.6024	-1.3841	-3.252	-2.817	-4.0771	-2.6159	-1.3777	-3.2113	-2.0467	-3.1522	-2.1702	-3.6427	-3.3281	-3.3021	-2.4714	-2.219	-0.84639	-2.9269	-3.0309	-3.2543	-2.6656	-3.6263	-2.2017	-1.8122	-1.9335	-3.7441	-2.7817
0.55313	0.19587	0.25251	-0.15572	0.3021	-0.42758	1.0679	0.45776	1.1339	0.086245	1.1188	0.1633	-0.50621	-0.0056425	-0.31098	0.13497	-0.78223	0.11159	-0.65642	0.35061	-0.19916	0.77733	0.261	-0.30105	-0.31961	-0.85897	0.44897	0.77517	0.25287	0.60746	-0.050178	0.61937	0.22652	-0.035137	0.67473	-0.70752	0.02621	-0.70757	-0.18852	0.16928	-0.0058244	0.55501	-0.29421	-0.14703	-0.46233	0.31148	0.11196	-0.43892	-0.82721	-0.25737
-1.8213	-2.0296	-1.2304	-0.74408	-2.19	-0.31073	-1.1762	-0.6494	-0.82374	-2.0498	-1.6969	-2.0536	-1.6355	-1.3037	-1.7259	-1.374	-1.6849	-1.5207	-2.14	-2.0558	-0.5565	-0.90112	-1.4276	-1.9329	-2.3002	-2.1672	-2.1181	-1.564	-2.0284	-1.1045	-1.2345	-0.80957	-2.7248	-1.5375	-1.263	-0.35568	-1.545	-0.78493	-2.4151	-1.7913	-1.9339	-1.8763	-1.7694	-0.89745	-2.1733	-1.1705	-1.0846	-1.2859	-1.5809	-0.64788
6.7393	6.7911	7.0397	7.243	6.7603	6.0913	7.3514	6.7708	5.9709	8.5144	7.6045	6.7135	7.1838	5.8862	5.7082	7.1423	6.7852	6.589	6.6153	6.4619	8.2129	7.4706	6.876	7.2738	7.1323	7.1712	6.5604	6.9613	6.6596	6.158	5.7824	6.5868	7.2208	7.0597	8.7575	7.0581	7.3742	6.3624	6.9225	7.0467	7.3468	6.8613	7.2884	6.8784	6.6625	6.9013	6.7334	7.3907	6.5097	5.7887
-2.9315	-2.6363	-1.4937	-3.0583	-2.3331	-2.5719	-1.4835	-2.447	-1.7743	-4.0976	-2.4112	-2.1019	-2.4209	-3.3417	-0.89942	-1.761	-3.1661	-2.4048	-2.1011	-3.061	-1.8458	-1.9906	-2.4852	-3.4464	-3.3952	-2.8688	-2.8435	-2.0386	-3.1155	-4.0336	-1.8381	-2.7097	-2.1786	-2.2911	-1.2639	-1.6936	-2.7829	-1.8515	-2.5616	-2.7884	-3.191	-2.8141	-3.0877	-0.84971	-2.5778	-3.5404	-3.0976	-2.5513	-3.1019	-3.5424
6.7976	7.292	7.1319	8.3255	8.4281	8.2176	6.989	7.886	7.9444	8.4769	8.7585	7.8901	7.6357	9.6364	8.7622	8.2073	7.8373	8.6716	8.477	7.9803	7.4995	8.1274	8.089	7.4891	7.2532	8.3148	6.8522	7.0295	7.302	9.1737	7.7571	8.28	7.2952	7.2072	6.963	7.0468	8.2672	7.7707	8.6198	7.0001	9.1266	7.9767	7.8904	7.2238	8.0425	7.8667	8.1292	7.1133	8.4642	7.7178
-11.194	-11.998	-12.276	-11.319	-12.241	-10.967	-11.593	-12.046	-11.147	-11.904	-10.773	-10.984	-11.732	-11.604	-12.716	-11.197	-12.305	-12.511	-12.519	-10.837	-12.198	-12.667	-11.459	-12.259	-12.543	-11.388	-12.253	-11.79	-11.028	-11.068	-11.003	-11.933	-12.164	-11.78	-12.177	-11.288	-12.184	-11.999	-12.865	-13.013	-12.208	-11.254	-11.198	-10.962	-10.787	-11.815	-11.314	-11.618	-12.172	-12.641
-9.873	-11.744	-10.516	-10.267	-10.951	-12.098	-10.334	-10.547	-11.043	-11.097	-11.708	-11.123	-10.638	-11.438	-11.396	-10.887	-10.131	-9.7094	-11.132	-9.7594	-10.872	-9.8978	-10.869	-10.604	-11.193	-10.994	-11.644	-9.6743	-10.581	-10.751	-10.162	-11.005	-10.82	-11.061	-11.293	-11.396	-10.282	-10.529	-10.352	-9.587	-10.614	-9.7471	-11.184	-10.492	-9.973	-10.589	-11.315	-10.805	-10.578	-10.545
-10.885	-10.775	-12.61	-10.643	-10.897	-11.746	-10.967	-12.245	-12.071	-12.447	-10.33	-10.896	-12.45	-10.472	-10.874	-11.387	-11.068	-11.961	-11.04	-11.721	-10.856	-11.539	-11.226	-11.521	-10.696	-11.156	-11.918	-12.396	-13.962	-11.787	-11.294	-11.44	-11.99	-12.065	-11.623	-11.536	-11.951	-12.281	-12.376	-11.998	-10.986	-11.844	-11.828	-12.228	-12.008	-10.391	-11.452	-12.61	-11.455	-12.031
-15.413	-14.36	-14.158	-13.829	-14.136	-14.702	-14.699	-14.26	-14.555	-15.737	-14.748	-16.725	-15.566	-13.461	-14.243	-14.549	-15.242	-14.715	-14.158	-14.06	-14.652	-14.476	-15.718	-14.738	-15.684	-15.022	-15.193	-13.088	-13.923	-13.606	-14.515	-15.122	-14.669	-14.338	-14.22	-14.751	-15.004	-13.305	-15.124	-15.557	-14.619	-14.303	-15.154	-14.727	-14.648	-13.585	-15.307	-13.261	-14.75	-15.158
-3.0995	-2.4907	-4.3278	-2.2248	-3.6113	-3.9813	-4.4997	-3.0518	-4.7588	-3.8013	-3.8043	-3.0124	-2.8723	-4.1204	-3.5432	-3.5924	-3.5031	-3.0458	-4.8598	-2.8505	-3.9831	-3.004	-4.3061	-2.9647	-2.5543	-3.7717	-3.404	-5.12	-3.1487	-3.4829	-4.3341	-4.365	-4.5513	-5.1091	-3.4846	-3.4052	-4.2201	-4.2556	-3.6987	-3.3796	-3.8924	-4.5949	-4.461	-3.9515	-4.1684	-3.7198	-3.2062	-3.053	-3.1084	-3.3584
-14.37	-14.597	-14.826	-13.464	-15.622	-15.003	-15.042	-13.307	-15.666	-14.993	-15.132	-15.246	-15.339	-14.346	-14.419	-15.6	-14.227	-14.169	-13.868	-14.503	-14.199	-15.306	-15.353	-14.545	-15.612	-14.09	-13.785	-14.189	-14.746	-13.513	-14.815	-14.634	-13.352	-14.719	-14.108	-14.14	-14.937	-14.618	-15.038	-14.793	-14.631	-14.034	-14.189	-15.297	-15.42	-14.042	-15.202	-14.3	-14.725	-14.978
-0.73605	-2.097	0.024177	-0.94225	-0.94752	-1.7707	-1.1952	-2.5133	-2.9683	-3.0727	-2.8155	-1.9894	-2.0571	-2.0101	-1.2432	-1.3253	-1.7396	-1.9539	-1.7418	-1.8653	-1.5857	-2.0418	-1.589	-1.7256	-1.4657	-1.312	-1.6576	-2.1594	-2.6266	-1.5572	-1.9738	-2.1745	-2.9883	-1.4205	-1.7488	-1.7952	-1.4311	-1.6682	-1.3728	-1.956	-1.1892	-0.0065349	-1.2644	-2.3944	-1.4953	-2.026	-1.1412	-1.7676	-1.8094	-0.66742
-12.145	-12.132	-11.532	-11.129	-11.548	-11.404	-12.477	-12.015	-11.875	-11.851	-12.275	-10.907	-11.019	-12.869	-11.362	-12.373	-12.193	-11.173	-12.482	-11.678	-11.54	-11.51	-10.385	-11.25	-12.117	-11.934	-11.227	-12.051	-12.004	-11.653	-10.531	-11.458	-10.535	-10.984	-11.32	-10.491	-12.207	-11.321	-12.351	-10.969	-10.799	-12.943	-12.239	-11.59	-12.507	-10.916	-11.558	-11.755	-12.674	-11.022
-2.8754	-3.4166	-3.1962	-3.3667	-2.3764	-4.1553	-3.6948	-4.0707	-2.9976	-2.9459	-4.3042	-3.3275	-3.7854	-3.576	-3.264	-2.7881	-3.671	-3.019	-3.3119	-1.7932	-2.27	-3.788	-3.5529	-1.8998	-3.7614	-3.213	-2.3719	-3.4154	-3.9328	-2.3228	-2.9908	-3.546	-3.998	-3.2243	-3.3783	-3.2333	-3.2994	-3.4283	-3.0743	-4.0644	-3.6522	-3.1896	-4.3147	-3.2103	-3.6427	-2.8088	-4.2178	-2.9664	-4.3488	-3.2843
-14.715	-14.444	-14.415	-14.073	-15.081	-15.85	-15.197	-13.682	-13.304	-15.746	-15.599	-14.129	-15.026	-14.885	-15.146	-15.454	-14.361	-14.506	-14.244	-14.642	-15.196	-15.128	-13.863	-14.978	-13.557	-14.499	-14.712	-13.769	-15.143	-14.601	-14.567	-14.47	-14.299	-14.871	-14.402	-14.916	-14.573	-13.805	-14.3	-14.702	-15.814	-15.305	-14.039	-14.919	-15.163	-14.477	-13.297	-15.005	-15.19	-15.565
-12.507	-13.474	-11.62	-12.471	-12.93	-12.379	-12.182	-12.385	-12.893	-12.971	-12.145	-13.546	-11.411	-12.693	-12.707	-13.167	-13.906	-12.617	-13.509	-12.433	-12.964	-12.952	-13.397	-12.998	-13.584	-12.09	-11.785	-13.574	-12.25	-12.27	-12.341	-12.349	-13.226	-12.835	-12.836	-12.448	-13.366	-12.616	-13.533	-12.573	-12.223	-12.47	-13.019	-14.062	-12.294	-13.14	-11.875	-13.014	-12.039	-12.569
-4.4178	-5.7741	-5.4107	-6.1432	-6.1631	-5.0653	-5.8329	-5.9092	-6.0778	-6.5149	-5.253	-4.7271	-4.8186	-5.6415	-5.6302	-7.5701	-6.1492	-6.9281	-4.9759	-5.667	-6.4713	-7.2104	-4.794	-5.7241	-6.3199	-5.1967	-5.9113	-5.548	-5.6309	-5.1919	-4.8009	-7.0278	-4.3522	-5.8462	-5.3793	-5.2649	-6.1363	-5.6469	-8.0144	-7.0134	-6.0793	-6.1995	-4.3162	-5.0084	-6.3547	-5.474	-5.6513	-4.8839	-5.0024	-4.9917
-12.335	-12.567	-12.543	-12.844	-12.478	-12.749	-12.017	-13.513	-13.375	-12.485	-13.918	-12.497	-12.875	-14.007	-13.472	-13.578	-12.389	-12.932	-12.524	-13.945	-12.633	-13.184	-13.674	-13.474	-11.469	-13.053	-12.171	-11.883	-12.309	-13.232	-13.374	-12.852	-12.782	-13.908	-13.127	-13.022	-13.031	-12.579	-14.02	-12.629	-13.75	-12.667	-12.708	-12.496	-11.655	-13.018	-12.726	-13.457	-13.264	-12.866
-6.5501	-7.5192	-6.8328	-5.7312	-6.3345	-6.8709	-4.3567	-7.1244	-5.6994	-6.444	-6.2681	-5.9143	-7.0841	-5.813	-5.9249	-7.2472	-6.187	-5.5708	-5.8895	-5.7425	-5.7655	-6.9001	-6.642	-6.4064	-5.6246	-6.3075	-7.1932	-7.0089	-6.9492	-6.6612	-7.7343	-6.5606	-6.933	-6.8885	-6.457	-7.1401	-6.1857	-7.1524	-6.7525	-6.6171	-7.4813	-6.6864	-6.2521	-6.8717	-6.9587	-6.4453	-7.0218	-6.3091	-6.3384	-7.1872
-12.402	-12.379	-13.999	-13.315	-13.525	-14.171	-12.451	-13.402	-13.176	-12.939	-12.991	-11.336	-13.201	-12.521	-13.484	-12.997	-12.427	-11.938	-13.337	-13.505	-12.984	-13.913	-13.587	-13.165	-13.122	-11.379	-12.962	-13.11	-12.288	-12.335	-11.656	-14.058	-13.486	-13.756	-13.433	-13.79	-13.03	-11.761	-13.286	-13.137	-12.547	-12.89	-13.333	-13.365	-13.174	-13.429	-13.632	-13.518	-13.033	-13.264
-1.1366	-0.91327	-1.0768	-2.0548	-1.8324	-0.77829	-1.9803	-2.1723	-1.5104	-0.52707	-1.3422	-1.2544	-1.7661	-1.1293	-0.66567	-1.8869	-1.1583	-1.5225	-1.6532	-0.35093	-1.7679	-1.34	-0.81928	-1.3744	-0.225	-1.4435	-1.5542	-2.3293	-1.9999	-1.6706	-1.6527	-0.88704	-1.1566	-1.2887	-1.2976	-0.49622	-1.0859	-0.53127	-2.4797	-1.5309	-1.7208	-2.846	-0.57448	-1.5816	-1.7268	-1.8839	-0.80611	-1.8202	-0.58741	-0.61897
0.20378	0.85925	-0.32016	0.38461	-0.051025	0.90403	-0.19557	0.92162	0.60354	0.3663	0.60481	0.64873	0.87453	0.32942	0.068621	0.76417	0.69807	0.49107	-0.19327	-0.017432	0.82468	0.943	0.83069	-0.63722	0.34625	0.42279	-0.28032	-0.85339	0.59735	-0.27542	-0.025695	0.63845	0.076643	-0.051729	0.57895	-0.083089	1.0861	0.7983	-0.26797	1.7872	0.32431	2.3271	-0.60057	0.077888	-0.35593	0.75875	0.4726	0.96749	0.12733	0.26114
-2.923	-4.3839	-3.9891	-3.0106	-4.617	-2.5241	-2.5391	-3.8287	-3.2621	-2.5975	-3.9656	-2.399	-3.7969	-3.0651	-3.6533	-4.1961	-2.1642	-3.3201	-2.6212	-3.5454	-3.0803	-3.7244	-3.9037	-3.9004	-3.1393	-2.923	-3.1833	-3.5117	-3.1386	-3.286	-3.369	-2.4071	-3.943	-2.5944	-3.5335	-3.5142	-3.5904	-2.5986	-3.9137	-3.2611	-3.9867	-2.5929	-3.6447	-4.1021	-2.7242	-4.636	-2.9222	-3.2283	-3.2705	-2.669
9.3334	7.6813	9.3415	8.5126	7.4977	7.1971	7.8874	7.3963	8.5828	8.3154	8.3188	8.466	7.8135	8.4414	8.6591	7.694	8.5001	6.9773	7.971	7.8648	8.9888	8.5602	7.5093	7.9442	8.1197	8.3643	8.2816	6.8803	9.2068	8.3856	8.018	7.8432	7.3006	8.6193	8.6442	7.4549	8.4401	7.9871	8.1889	7.9697	6.9242	7.8243	8.0286	9.1926	8.2753	8.6846	8.9022	7.6674	7.3689	7.6717
1.4192	1.1629	1.8517	0.66737	0.76752	2.2533	1.26	1.1526	1.5626	1.37	1.8273	0.63371	1.081	1.0752	1.4665	0.8184	0.5712	1.3973	1.7404	0.55032	1.938	1.768	0.70419	1.4222	0.97604	1.7415	0.79006	1.1228	1.6816	1.0668	1.4894	1.391	1.6862	0.7921	1.1575	1.9255	0.94814	-0.89479	1.3605	0.93221	1.643	1.5489	1.4224	1.8733	1.6803	1.6622	0.87146	0.28712	0.73273	0.30195
-10.883	-10.962	-10.989	-11.458	-11.516	-12.59	-10.841	-11.123	-11.555	-11.43	-10.88	-11.644	-10.719	-10.943	-11.99	-12.097	-10.852	-11.546	-11.422	-11.264	-10.725	-11.836	-11.894	-10.97	-10.477	-11.503	-12.167	-10.974	-10.781	-12.267	-11.241	-11.578	-11.681	-11.286	-11.597	-11.554	-12.224	-11.25	-12.281	-10.488	-11.159	-11.726	-11.138	-10.702	-11.301	-10.971	-10.973	-10.857	-11.046	-11.519
-0.1552	0.89785	0.9704	-0.89093	-0.40863	-0.32773	0.027056	-0.55661	0.38508	0.83975	0.75378	0.58032	-0.24972	0.70286	-1.0841	-0.50153	0.79452	0.40534	-0.76309	-0.46392	-1.0801	-1.4612	0.3442	0.0088689	-0.54207	0.17904	0.42826	-0.73865	0.27128	0.20487	-0.27043	-0.37322	-0.2395	-0.22451	-0.31456	0.073718	-0.032592	-0.67357	-0.25683	-0.60756	0.2299	1.0314	-1.273	-1.7395	0.56337	-0.4706	0.048764	0.25365	-0.27068	0.80036
-15.077	-14.206	-14.847	-13.915	-14.382	-14.598	-13.291	-14.275	-13.639	-13.352	-14.427	-13.418	-13.307	-14.264	-14.293	-13.362	-13.103	-13.51	-14.537	-14.257	-14.607	-13.746	-13.61	-13.642	-15.042	-14.375	-13.799	-14.979	-12.989	-13.799	-14.006	-13.886	-13.54	-14.091	-14.027	-15.166	-13.863	-14.351	-14.012	-13.873	-13.702	-14.79	-13.694	-14.406	-14.771	-14.755	-13.091	-14.124	-13.776	-12.718
-1.1114	-1.6902	-1.6138	-1.7135	-1.5797	-1.6821	-2.0299	-1.3743	-1.2755	-1.4282	-2.3296	-1.794	-1.3835	-1.7769	-1.2378	-1.7926	-1.9081	-0.76226	-1.1792	-2.3603	-1.6769	-0.11058	-1.8078	-1.4611	-1.0625	-0.80828	-0.77405	-2.1004	-1.0299	-0.23208	-2.0583	-1.2576	-1.1327	-1.491	-1.3125	-0.65354	-2.0463	-1.2248	-2.0654	-1.8101	-1.7375	-2.5879	-1.7841	-2.46	-1.0093	-1.4167	-0.95041	-1.052	-1.4681	-1.4048
-4.2004	-3.5282	-3.1546	-2.8543	-4.7492	-4.5424	-3.6436	-3.1414	-3.8892	-3.0163	-3.2124	-4.2116	-2.7091	-3.1935	-4.4618	-5.1185	-4.5184	-4.5135	-3.518	-3.4893	-3.5653	-4.4901	-3.5319	-3.9121	-3.3846	-4.1735	-4.2641	-3.4409	-3.2095	-3.5967	-2.977	-3.5772	-4.6972	-2.6837	-4.3356	-4.8403	-4.3915	-4.089	-4.9811	-5.6737	-3.8127	-3.3453	-5.1183	-4.9051	-4.0913	-3.8296	-3.9079	-2.8392	-4.3779	-4.2022
-0.86433	-1.531	-0.89488	-0.92486	-1.2975	-2.5431	-1.9565	-1.1789	-0.11158	-1.0557	-1.7241	-0.71663	-2.0386	-1.4348	-1.1236	-0.75297	-0.87847	-0.95953	-0.61655	-1.5514	-1.0735	-1.5718	-1.0808	-0.25146	-1.8365	-1.8285	-1.0867	-1.3068	-1.4088	-0.47802	-0.89231	-2.2296	-1.5013	-1.7003	-1.9171	-1.5697	-0.57985	-1.8204	-1.3894	-0.94219	-2.6626	-1.5346	-1.3829	-1.4192	-1.3489	-2.0276	-1.5978	-1.9973	-0.39873	-2.425
0.15548	-0.84463	-0.71155	-0.33329	0.40971	0.59205	0.26862	-0.32301	-1.477	-0.89971	0.36019	-0.047221	-1.1641	-0.55009	0.56787	-0.17298	0.044117	-0.78855	0.4072	0.81162	-0.23778	-0.069943	0.91515	1.4021	0.90765	-0.44333	-0.27461	0.46146	-0.096818	0.015764	-1.2941	-0.081364	0.88932	-0.83052	-0.02464	0.23012	-1.034	1.1729	0.40336	0.01773	0.61672	-0.67634	-0.92918	-0.11154	-0.29499	1.0312	0.63178	-0.26638	-0.00068595	0.048223
-15.541	-13.875	-14.427	-14.893	-14.6	-14.572	-14.471	-14.056	-13.633	-15.001	-14.995	-14.137	-14.409	-14.952	-13.732	-13.842	-14.49	-13.985	-14.372	-14.206	-14.445	-14.747	-14.882	-14.04	-15.572	-14.426	-13.89	-14.77	-15.616	-14.649	-14.117	-14.434	-12.816	-14.117	-15.3	-15.007	-15.242	-14.234	-15.713	-14.703	-14.461	-14.864	-14.817	-14.802	-14.582	-12.972	-14.465	-14.24	-14.751	-14.947
-3.1005	-3.5404	-3.7767	-4.2955	-4.8725	-3.7533	-4.5723	-4.7517	-4.4772	-4.4513	-4.9448	-4.3737	-3.7731	-3.9947	-4.4583	-3.668	-3.2212	-4.0584	-4.3841	-4.5394	-3.6243	-5.3142	-4.6083	-4.7069	-4.5857	-4.5647	-4.6635	-3.0203	-3.9122	-3.5828	-4.4045	-3.9062	-4.6767	-4.8729	-3.4777	-5.394	-3.2117	-4.1828	-4.0464	-3.2085	-4.4941	-4.8164	-3.4619	-3.0091	-3.6151	-4.2796	-4.8914	-3.987	-4.5978	-4.3526
-1.5375	-1.9716	-2.0712	-1.2736	-1.6688	-1.6039	-1.5702	-1.8164	-1.8509	-1.0459	-1.9437	-0.39987	-1.3128	-0.75361	-2.4439	-2.7234	-1.6537	-1.628	-2.1189	-2.5555	-1.4744	-1.53	-2.0888	-3.1231	-2.1069	0.013182	-1.8944	-1.2792	-1.5285	-1.0722	-0.99347	-0.25961	-0.92313	-2.113	-1.7547	-0.88273	-0.79318	-1.1479	-1.2247	-0.98583	-2.1091	-2.3601	-1.0891	-1.9214	-1.3958	-2.1804	-1.791	-2.7403	-0.87822	-1.1047
-9.8158	-10.022	-9.046	-9.8005	-10.873	-8.9774	-9.4931	-9.4602	-9.3676	-9.354	-8.1931	-10.19	-10.047	-9.9838	-9.0347	-9.0719	-10.185	-9.2411	-9.7652	-9.9727	-10.588	-11.137	-9.47	-8.5572	-8.7565	-10.122	-8.3622	-8.5337	-8.7866	-10.324	-9.9582	-9.8229	-9.5095	-9.1071	-9.4964	-9.4627	-9.3609	-8.7535	-8.2808	-9.3092	-9.7298	-9.254	-10.107	-9.6345	-9.4457	-11.224	-9.5124	-10.083	-10.105	-8.928
-3.2913	-4.3932	-3.388	-3.8563	-4.3147	-4.1807	-4.8504	-3.9397	-4.4241	-2.5697	-4.0531	-4.3341	-3.1261	-4.0574	-3.1715	-3.5199	-4.5852	-3.823	-4.8541	-4.7654	-3.4442	-3.2984	-2.5863	-3.5419	-3.5627	-3.5523	-3.8861	-4.8137	-3.8831	-2.6523	-3.3211	-3.9717	-5.1077	-4.27	-4.1597	-3.8194	-4.4031	-3.0571	-3.8005	-4.2843	-3.2971	-5.569	-3.8409	-2.9056	-3.833	-4.1085	-3.0145	-3.8897	-3.9648	-4.9777
1.5666	0.22992	-0.50318	0.52496	-1.0262	0.3296	0.56307	0.36765	0.27563	0.23879	0.55803	0.35696	0.93895	0.93718	-0.67866	-0.55286	-0.23484	0.44936	-0.51724	0.46238	-0.28738	1.5256	0.25643	-0.73287	-0.073757	0.17751	-1.1841	-0.74289	-1.6779	-0.92444	0.31364	-1.0414	-0.43757	0.47217	-0.45474	-0.28404	0.060884	0.67229	0.010171	0.17631	-0.26964	0.48327	0.016429	-0.22053	-0.55443	0.75604	0.26231	-0.42477	0.088673	1.366
-7.84	-8.8962	-8.8169	-9.1976	-9.689	-10.077	-8.6796	-8.2073	-9.153	-8.9553	-8.998	-8.7668	-10.012	-8.6375	-7.908	-8.9813	-8.2697	-9.2772	-9.1471	-9.335	-7.9077	-9.4993	-9.5983	-8.9364	-8.1769	-8.917	-9.7535	-10.246	-9.6347	-8.7148	-8.8124	-9.2434	-9.2263	-9.3395	-9.0742	-9.8284	-8.5624	-9.2361	-8.6746	-7.7477	-9.1894	-8.6894	-8.9392	-9.9419	-8.2706	-8.3403	-9.1915	-9.9629	-7.7607	-9.4658
1.8587	2.4644	1.2526	1.4237	1.2542	2.0007	0.71922	2.6116	0.73431	1.4379	1.2003	1.6687	1.1616	2.3419	1.3417	2.385	1.0844	1.6619	1.5822	2.2474	1.3893	1.0984	0.78698	1.6312	1.3698	1.3135	1.8253	1.7477	1.0109	0.37885	1.6143	1.8279	2.5758	3.7676	1.5524	1.5405	1.1374	1.7732	0.55166	1.2548	0.94161	2.5437	0.93012	2.0818	1.7535	2.235	0.59515	0.45885	2.0055	1.6201
-4.1579	-4.0176	-2.607	-4.4874	-5.0283	-4.37	-3.8327	-3.718	-3.9464	-4.4332	-3.1839	-4.5398	-4.7631	-4.5073	-4.5655	-3.4769	-4.2495	-2.9808	-3.5798	-4.3561	-4.1228	-4.2447	-4.0243	-3.4839	-3.5134	-5.4132	-3.5461	-3.8461	-5.026	-4.0388	-6.0828	-4.2827	-4.6224	-3.9543	-2.809	-3.6636	-4.3485	-3.7403	-4.0032	-3.8197	-4.2479	-3.9656	-3.9901	-3.4429	-3.4919	-5.0561	-3.1943	-5.2417	-3.3755	-3.2686
5.2159	5.5487	5.4995	4.3954	4.6199	6.3261	4.9146	5.0254	5.3073	5.3112	5.6233	4.5304	5.0812	3.9582	3.788	5.1126	5.283	5.2148	4.2278	4.4689	4.6915	4.5709	4.5778	5.3005	5.8614	5.3459	4.1667	5.3788	4.1422	5.3699	5.8419	5.4859	4.6375	6.3548	5.3915	5.2487	5.3481	5.3445	5.6832	4.9084	4.7251	4.658	5.0923	4.555	5.1378	4.9246	4.4515	5.5834	5.1921	3.9035
-10.118	-10.55	-9.8927	-9.8168	-11.217	-10.469	-10.208	-9.2063	-10.818	-10.285	-9.4246	-9.7262	-10.209	-9.5427	-10.742	-9.933	-10.268	-8.8778	-10.783	-10.73	-10.348	-10.456	-10.037	-10.175	-11.09	-10.164	-10.29	-11.528	-9.8296	-10.116	-10.507	-10.191	-11.483	-10.654	-10.536	-8.4637	-10.565	-9.1361	-9.7516	-10.753	-10.103	-10.332	-10.075	-9.0407	-10.456	-10.039	-9.6537	-10.092	-10.705	-9.8366
-9.4243	-9.0532	-9.1728	-8.7807	-8.6616	-10.57	-9.1238	-8.8183	-9.4546	-9.0043	-9.9845	-10.018	-9.5192	-9.5848	-10.137	-9.9384	-9.1296	-10.154	-9.7525	-8.2764	-9.4767	-9.5929	-10.022	-10.061	-9.2593	-9.0551	-9.2048	-9.1111	-9.2389	-9.6159	-9.6094	-9.3036	-9.8637	-8.6363	-10.553	-9.2467	-8.6817	-8.6216	-9.1424	-9.4179	-9.8003	-9.3391	-8.4768	-8.6737	-9.4032	-9.3065	-10.246	-9.7564	-9.5498	-10.613
-12.171	-11.086	-11.572	-10.634	-11.792	-12.095	-12.161	-11.388	-11.144	-11.717	-11.346	-11.565	-12.345	-11.412	-12.853	-11.191	-11.841	-11.723	-11.529	-11.334	-12.863	-11.935	-11.248	-10.487	-10.895	-11.452	-12.007	-12.428	-11.91	-10.759	-12.177	-12.73	-11.745	-10.809	-10.884	-12.817	-10.991	-12.229	-11.566	-12.28	-11.693	-11.42	-12.834	-11.589	-12.494	-12.259	-11.789	-10.797	-11.416	-11.494
-12.692	-12.515	-10.755	-13.058	-12.857	-12.812	-14.37	-12.017	-12.476	-12.511	-12.58	-13.371	-13.205	-13.219	-13.332	-13.675	-12.765	-12.803	-13.861	-13.488	-12.302	-11.467	-12.157	-12.58	-13.405	-11.962	-12.993	-12.88	-12.874	-13.111	-12.079	-12.658	-13.219	-12.088	-12.538	-12.387	-12.383	-13.04	-13.095	-12.764	-12.086	-12.294	-13.158	-12.747	-12.841	-12.968	-13.33	-12.709	-12.28	-12.759
-2.8516	-2.3937	-1.1852	-2.0263	-2.9727	-2.33	-1.705	-2.2567	-3.5444	-3.0786	-2.0294	-3.117	-1.5611	-3.1445	-2.9401	-2.7708	-3.1694	-2.9365	-1.887	-0.6393	-2.5778	-2.6085	-2.4642	-2.084	-2.5525	-2.1143	-3.0653	-2.7664	-1.9426	-2.1158	-2.2333	-3.7203	-2.7019	-3.1258	-1.5701	-2.5302	-2.4579	-2.92	-2.5127	-2.9249	-2.2859	-2.619	-2.395	-1.9298	-1.702	-1.9261	-2.6977	-2.7936	-2.7195	-3.7681
-1.0769	-0.43953	-1.3913	-0.23574	-1.6248	-1.3047	-1.69	-0.053386	-1.2488	-1.2695	-2.1984	-0.71459	-0.75103	-2.2124	-1.9692	-1.2642	-1.5957	-2.1146	-0.71015	-1.0561	-0.76888	0.12271	-0.28933	-1.4981	-1.6014	-0.61997	-1.759	-1.7511	-0.7257	-1.4407	-1.5877	-2.2602	0.86698	-1.0216	-0.87507	-1.7559	-1.9557	-2.7843	-1.7382	-0.18144	-1.7652	-1.0635	-1.9122	-1.2263	-2.2673	-1.4993	-1.1785	-1.8019	-1.4618	-1.144
-2.7986	-3.7725	-3.3025	-3.9622	-3.0966	-3.8571	-3.3648	-3.1542	-3.2624	-3.3098	-4.5261	-3.3992	-3.0518	-4.1708	-3.5007	-4.4392	-2.5853	-3.7633	-4.202	-3.6381	-3.0844	-3.8177	-2.7076	-3.088	-3.1097	-3.5945	-3.3701	-3.4316	-3.1278	-3.993	-3.0112	-3.8142	-3.0214	-4.3027	-3.7219	-2.0091	-2.7427	-1.6669	-2.9808	-3.432	-3.9111	-2.8195	-4.3011	-3.7984	-2.5128	-3.1916	-2.5945	-2.1444	-2.943	-3.4758
[truncated: 480 more rows]
[truncated: 150 more columns]
