# Supplementary material for: Genetic dissection of main and epistatic effects of QTL based on augmented triple test cross design
Source: PLoS One. 2017 Dec 14;12(12):e0189054. doi: 10.1371/journal.pone.0189054 (PMC5730204; doi:10.1371/journal.pone.0189054)
Supplement: S7 Supporting Information — (ZIP) [file pone.0189054.s007.zip › z2_1500_0.8_5.csv]

-9.6544	-9.7946	-11.666	-9.2699	-11.261	-10.363	-10.648	-11.072	-10.029	-9.0008	-9.7309	-9.4654	-8.8596	-10.73	-10.157	-9.5795	-9.185	-10.272	-9.2467	-8.1502	-11.186	-12.94	-9.6805	-11.065	-10.281	-9.5533	-10.155	-10.425	-9.7982	-9.6221	-9.1417	-10.744	-11.178	-9.7818	-7.8765	-9.9098	-9.5319	-8.8638	-12.074	-9.9831	-10.907	-9.4893	-11.334	-9.337	-10.096	-10.919	-10.504	-9.6962	-9.4614	-9.6515
-22.467	-23.381	-22.224	-24.097	-21.749	-21.149	-21.72	-20.634	-22.659	-22.345	-23.448	-22.475	-22.796	-21.922	-22.425	-21.969	-22.009	-22.432	-22.998	-22.212	-22.606	-21.041	-23.576	-20.933	-22.679	-21.51	-22.442	-23.667	-21.505	-23.282	-22.731	-21.689	-21.889	-21.959	-21.029	-22.175	-21.895	-21.591	-22.004	-20.906	-23.032	-20.905	-22.161	-22.773	-21.533	-23.038	-21.733	-21.263	-20.985	-22.702
3.6781	4.2444	3.6389	3.9969	4.8598	5.9273	3.3759	4.1485	4.5967	5.1803	3.8088	3.576	4.7066	3.7937	4.0615	3.1834	4.5783	4.7674	4.1979	3.9316	4.1598	3.7608	4.6596	5.1574	5.8421	4.8578	4.8301	4.0048	5.3261	3.8391	2.7414	3.4605	3.5288	5.7004	4.4989	6.5678	4.0123	6.2557	4.2628	3.7166	6.8039	5.6971	3.7172	3.9204	5.6781	3.835	4.773	3.8192	5.2248	4.4267
6.0557	7.1779	8.3155	8.0405	6.4238	7.6889	6.4868	7.1736	6.3011	6.7622	8.7173	6.0796	9.0446	7.6609	6.7932	5.199	6.7309	6.5197	7.0576	6.4252	6.5801	4.5057	5.549	7.5702	6.1554	7.5114	6.675	8.0458	6.2703	6.8602	6.3559	7.5876	6.5562	8.7272	5.4078	5.3581	7.3294	6.9342	7.4214	6.5376	7.586	5.6022	6.0568	7.3247	6.4908	6.9679	7.3974	5.8491	7.0761	6.0992
-0.15387	-0.86416	-1.0079	-1.8896	0.057353	-0.68482	-0.24206	-0.97628	-1.7336	-0.68983	0.38843	-0.13161	-0.46235	1.1745	-1.1405	-2.0616	-0.82081	-0.55942	-1.6855	-0.85671	-1.7396	-0.3435	-0.11456	0.22242	-2.5725	-0.93456	-0.11326	0.28568	-1.2979	-0.85103	-0.86607	-1.3417	-0.59397	-2.2181	-0.30007	-2.9306	-1.6735	-1.6902	-0.44097	-0.049876	-0.24955	-1.0741	-1.4539	-0.6114	-1.5265	-1.0185	-1.9309	-0.90631	-0.90549	0.50709
-0.021176	-1.8345	-3.1237	-0.77186	-1.7924	-1.5199	-1.8319	0.22446	-3.4645	-1.2051	-2.4469	-2.1435	-1.0494	-0.99035	-2.3522	-2.1949	-3.4839	-0.28365	-1.3533	-1.5332	-0.69305	-0.48793	-0.64727	-0.72606	-3.4459	0.83522	-1.0923	0.12984	-2.9084	-2.4171	-1.7928	-1.9417	-2.2572	-2.1298	-2.1006	-1.1791	-1.9346	-2.5555	-1.602	-4.5285	-0.99021	-1.7079	-1.5629	-0.46826	-2.6577	-2.4174	-1.266	-1.2215	-2.4134	-1.8227
1.0579	0.44562	1.9751	0.77654	0.89154	2.3399	1.8145	1.8311	2.8335	2.1237	1.9493	1.4609	2.4305	0.1503	1.8006	1.603	2.2517	0.68392	1.6458	1.3357	1.8005	0.25566	1.2021	2.0684	2.1101	1.4882	3.7026	1.5909	2.3443	3.3833	1.7445	2.3521	2.8344	2.29	2.6981	1.7946	1.1475	0.59043	3.3319	2.8454	0.8555	2.7708	2.4092	2.6138	3.9716	3.5988	-0.54744	-0.0005936	1.6361	3.367
10.573	11.144	10.429	10.782	10.151	10.415	11.813	10.066	8.5761	9.4036	10.195	8.9168	8.4274	9.3774	9.9305	10.528	10.099	10.157	8.8676	9.5989	9.4463	11.461	9.6203	9.8588	9.9563	9.0919	8.6437	8.2295	10.812	11.354	9.5326	9.8489	9.6158	9.1842	10.308	10.311	9.5672	10.867	9.5843	9.7075	9.3766	10.488	10.356	9.5824	10.443	9.2941	9.8763	9.9192	9.5094	11.345
0.79422	-0.093406	-1.1062	2.0318	1.0582	0.00037618	1.2984	1.8878	0.35641	1.2644	2.8424	2.35	2.4584	0.86169	3.0059	1.706	0.078286	1.1235	2.3558	1.4227	-0.96791	0.96659	3.3446	0.50992	1.0099	2.4427	1.6622	1.3883	0.023489	2.2592	2.7337	0.89836	2.0103	1.4746	2.8249	0.39298	1.2946	1.1495	1.0403	-0.18722	0.57588	1.9061	2.3455	1.7614	0.75723	1.5716	0.18048	0.89552	0.43609	0.53054
-2.8247	-0.57109	-2.3825	-3.0496	-0.87453	-1.0615	-2.3576	-1.6988	-3.3079	-2.0552	-1.32	-1.4238	-2.38	-0.97982	-2.0799	-2.1772	-1.5539	-1.3912	-0.11489	-0.0097481	-2.2789	-1.81	-2.0765	-2.667	-1.7011	-2.2858	-1.6651	-0.83041	-0.31431	-1.0263	-1.1121	-1.6725	0.65216	-1.2633	-2.2649	-1.4437	-2.0226	-1.6615	-0.94826	-1.9686	-2.2345	-0.6825	-1.7775	-0.43671	-2.4728	-2.1274	-0.61688	-1.2099	-3.4156	-1.6325
-2.115	-1.9052	-1.4187	0.18005	-2.5434	-1.6742	-1.8651	-1.9548	-0.01899	-0.068479	-1.2577	0.61061	-0.58027	-2.3681	-0.15714	-1.6062	-0.56332	-1.5598	-1.1047	-1.821	-0.18032	-2.1108	-0.87267	-1.9711	-1.8531	-2.0949	-1.1747	-0.97421	-2.4912	-1.3041	-2.2947	1.0756	-1.8623	-0.17484	-2.0286	-2.3572	-1.9226	-2.2962	-0.55463	-0.94633	-0.16872	-1.1429	-1.7986	-1.4607	0.66105	-1.4087	-1.6577	0.43973	-1.5761	-0.84595
3.1451	0.2417	2.1114	1.4397	2.5652	0.8343	1.8692	2.5311	0.56529	1.2425	1.566	1.1147	2.4639	1.6459	0.96356	1.6166	0.44539	2.6104	0.89409	2.0063	0.84079	1.2713	1.7747	1.7475	0.89062	2.6371	1.9409	1.8105	1.2763	0.6994	1.1989	1.4031	2.0013	0.24613	2.4001	3.0634	0.48251	2.7977	2.2302	0.0287	2.4266	2.0554	2.5999	3.4752	3.2243	2.5821	0.52455	1.1882	0.10543	1.9931
-21.746	-21.788	-21.698	-21.339	-23.558	-20.865	-22.146	-22.567	-22.459	-23.747	-22.721	-21.564	-20.526	-22.805	-22.961	-22.199	-22.564	-22.818	-23.628	-22.987	-23	-23.377	-22.041	-22.154	-22.324	-23.096	-23.22	-22.002	-21.373	-22.318	-22.213	-21.579	-22.829	-22.643	-23.201	-24.056	-22.819	-21.228	-23.098	-21.664	-23.273	-20.991	-22.76	-22.687	-22.859	-22.678	-22.729	-22.674	-22.387	-21.817
-11.937	-13.592	-12.512	-13.014	-11.895	-13.188	-11.287	-12.87	-12.976	-12.022	-11.53	-11.461	-13.814	-12.513	-13.832	-11.781	-12.977	-12.28	-13.175	-12.089	-13.526	-13.758	-14.48	-13.369	-11.053	-11.549	-13.494	-12.8	-12.708	-13.151	-14.728	-11.67	-10.925	-13.117	-11.713	-12.425	-12.826	-13.117	-13.757	-12.312	-14.268	-12.459	-14.552	-12.564	-11.61	-13.979	-13.109	-13.998	-12.142	-10.738
-5.6244	-5.2297	-5.9534	-5.4903	-5.8942	-5.234	-5.5276	-5.1119	-6.4762	-6.0229	-4.7033	-4.0872	-4.5781	-5.2918	-4.8567	-5.9591	-5.0796	-5.0513	-5.7902	-5.2019	-5.4473	-5.4806	-5.9009	-5.1408	-5.6277	-5.9408	-4.8393	-5.7685	-3.8227	-2.7622	-5.5487	-5.5136	-6.1507	-5.0052	-5.0033	-4.5961	-5.6878	-4.5518	-3.001	-3.867	-4.7372	-6.2248	-4.3426	-4.7273	-4.4042	-5.2331	-4.5729	-4.5043	-5.1846	-7.5542
-9.8174	-11.245	-9.2983	-9.9393	-7.6289	-9.6685	-8.6678	-11.661	-7.5923	-10.602	-9.0831	-10.858	-7.889	-9.6771	-10.08	-11.183	-9.4381	-8.6588	-11.395	-8.9071	-9.9459	-6.9152	-10.388	-10.708	-9.0479	-8.341	-9.9246	-10.911	-9.8238	-8.068	-9.6214	-10.201	-9.7916	-10.013	-9.0295	-9.3714	-11.658	-10.803	-8.732	-9.6003	-8.9269	-9.5501	-8.8233	-10.36	-10.841	-10.123	-9.3003	-9.6134	-10.108	-9.5996
-1.1195	-1.6085	-0.086623	-1.155	-1.2751	-1.0292	-1.1681	-0.7804	-0.14318	0.96132	-2.4113	-1.0067	-0.49798	-1.6931	-1.1094	-1.6729	0.025676	-1.684	-2.2151	-2.4384	-1.801	-2.4974	-1.2266	-0.43639	-1.6944	-2.1737	-3.193	-0.90464	-2.0971	-2.3999	-1.3531	-2.4195	-0.31594	-2.3945	-0.41804	-1.8678	-0.33599	0.2653	-0.68561	-0.27044	-1.7803	-0.64614	0.098096	-1.4778	-1.7582	-1.1068	-1.5768	-1.2967	-0.5221	-0.43383
-0.66427	-1.1961	0.17111	-1.0713	-0.44527	0.10367	0.33975	-0.78999	-0.28307	-1.4377	-0.75853	1.2051	-0.79146	-1.2003	-1.7019	0.12869	-1.4269	0.85806	-1.1595	-0.537	-0.24116	-0.58097	1.0082	0.19189	1.0112	0.42708	0.21705	0.64986	-0.68376	0.74032	0.25156	-1.3842	-1.2989	0.13985	-0.66677	-0.10521	-1.3111	-0.97256	-0.021024	-0.28048	-1.1158	-0.25171	0.42044	-0.13248	-0.25678	1.1278	-1.6011	-0.30737	-0.12053	0.71411
4.4234	5.8831	5.009	5.5239	7.068	4.8325	5.8962	6.5105	5.8449	6.5662	6.3638	5.424	3.1983	4.7661	5.7015	6.5974	6.8006	5.9325	5.3358	5.7498	4.9953	7.8961	6.6473	5.0646	5.6706	6.5141	6.4308	6.5333	5.1633	6.7133	5.3627	3.2481	6.352	4.37	5.6184	5.7544	6.2693	5.0779	5.1023	4.5502	4.6592	7.1674	5.4111	4.5746	6.7843	5.6386	6.4681	5.4902	6.6922	5.562
-1.7343	-0.80773	-2.1083	-2.2377	-1.6727	-2.227	-2.1227	-2.3854	-0.69409	-3.2896	-1.2655	-2.2426	-1.9169	-1.2775	-3.1232	-1.2215	-1.6738	-0.77662	-0.99469	-0.32798	-0.61191	-0.84103	-1.5846	-2.6853	-1.8966	-3.3374	-2.0565	-2.3085	-4.3314	-2.4439	-1.0742	-2.3418	-1.6843	-0.72542	0.71409	-0.90177	-3.5004	-1.7082	-0.88312	-2.155	-1.735	-1.0367	-2.3914	-2.0834	-2.0013	-2.1028	-3.0315	-1.2327	-0.060257	-2.7715
-8.0176	-9.9331	-7.4312	-8.7831	-9.2814	-9.6072	-8.834	-9.9157	-9.7646	-8.8296	-11.259	-7.7368	-8.2557	-10.654	-9.1596	-9.1791	-9.1866	-9.6676	-7.8889	-9.1309	-7.9116	-7.3569	-10.207	-9.6436	-8.58	-8.0018	-8.9723	-10.294	-9.1148	-9.5109	-8.3249	-7.1199	-7.7378	-6.4138	-8.3488	-10.149	-9.7493	-7.9728	-10.566	-8.382	-9.6043	-8.5539	-9.4843	-10.108	-7.2124	-9.9045	-9.06	-8.3967	-9.7237	-9.2547
-5.8569	-7.7249	-9.2634	-5.6836	-7.3925	-6.3151	-6.1924	-7.9228	-7.2663	-7.4085	-8.0561	-8.1403	-7.7729	-8.0189	-7.6487	-7.3272	-7.4557	-7.7838	-7.4941	-7.9421	-7.528	-6.3775	-6.0482	-8.3668	-6.1529	-7.8646	-7.5247	-7.1489	-7.0286	-8.3621	-7.3015	-7.6706	-7.2809	-7.942	-7.5518	-7.0762	-6.852	-7.5982	-9.8182	-8.2526	-8.5982	-6.2732	-6.9274	-7.1195	-6.7088	-7.3041	-7.7107	-9.6564	-7.236	-7.6154
-1.4881	-0.24082	0.30716	-1.0386	-0.31224	-1.7243	-2.8961	-1.405	-1.9033	-2.1215	-0.33737	-0.43076	-1.2414	-1.0667	-0.15068	-0.95531	-2.5217	-1.126	-1.4394	0.94823	-0.68223	-2.2634	-0.92934	-0.53186	0.52185	-0.74453	-0.56162	-2.6041	-0.53708	-1.8016	0.12504	-0.32866	-1.6024	-1.0248	-1.2942	0.0070318	-1.5863	0.29119	-2.647	-3.2902	0.76833	-0.50884	0.71794	-1.1443	0.31592	-1.9485	-0.54143	0.76221	1.0433	-1.5471
-5.852	-6.5951	-7.5151	-7.1804	-6.076	-7.067	-4.5541	-8.3803	-5.6207	-5.4664	-6.6123	-4.546	-5.5158	-5.2282	-5.1776	-5.4965	-6.8943	-6.0651	-5.8867	-7.1559	-4.3642	-6.5421	-6.3216	-6.1116	-5.9866	-6.7414	-6.8926	-6.1035	-4.9112	-5.5204	-4.4092	-5.0423	-6.6076	-6.6474	-5.5348	-6.2688	-6.2688	-7.2238	-7.0649	-5.4567	-7.1887	-7.9247	-4.4932	-6.215	-6.3763	-7.1853	-6.4413	-7.1364	-7.1433	-5.4735
5.4268	5.1778	5.4393	4.3657	3.9279	4.4611	5.3639	4.1006	2.8708	4.2632	4.5715	4.642	4.4204	4.9974	4.3168	3.4933	3.2886	4.5965	3.0633	5.0601	4.7361	5.2794	5.722	4.4224	3.9635	2.7374	4.6848	4.3613	4.8386	5.1527	5.4143	3.5092	4.2904	5.789	4.9289	4.4811	5.3916	3.1556	4.4197	4.8356	3.8374	5.9117	3.9766	4.7301	3.911	3.6156	5.2394	4.6979	4.5616	3.7092
0.61212	0.36884	1.0358	-0.66678	1.2627	0.60321	1.1813	-0.65993	0.35783	-1.3752	-0.47606	-1.2227	1.2699	1.1693	-0.5569	0.06142	2.5472	-1.2644	0.68734	-0.11482	0.79232	1.2089	1.5662	-0.026069	0.80026	0.12226	-1.466	0.46997	0.15802	0.052198	0.37144	0.81486	2.4226	0.72397	2.5109	-1.7897	0.42638	0.45251	0.89422	1.7539	0.036995	0.9192	-0.10517	0.065597	0.14927	-0.10433	1.3326	-0.17211	0.097177	-0.30709
-22.642	-20.915	-21.809	-22.011	-22.719	-22.332	-21.843	-23.641	-22.522	-23.257	-21.124	-23.67	-21.216	-21.999	-22.13	-21.872	-21.597	-23.517	-22.832	-20.242	-22.187	-24.803	-22.511	-21.433	-21.508	-22.548	-21.96	-22.988	-21.022	-22.835	-20.969	-22.058	-20.656	-22.42	-21.928	-22.855	-23.454	-23.208	-23.78	-23.192	-21.675	-22.404	-21.124	-21.47	-21.384	-21.535	-22.535	-24.07	-20.011	-23.314
-2.1675	-2.6158	-1.4492	-1.6417	-1.0298	-1.5016	-1.8914	-1.936	-2.3621	-3.2007	-0.99044	-1.8561	-2.593	-0.41455	-0.58819	-1.3299	-1.2487	-1.6384	-2.4602	-2.6587	-0.61108	-0.73598	-2.4119	-1.1842	-2.4612	-2.2979	0.10449	-2.5764	-2.7012	-2.6048	-1.1562	-2.212	-0.97094	0.65941	-2.2095	-2.7222	-1.985	-2.9346	-2.7415	-2.7505	-0.81689	-1.9493	-0.8688	-1.4417	-0.40665	-1.4944	-2.8049	-1.1036	-1.4402	-2.9035
-13.285	-11.653	-12.73	-14.678	-12.525	-10.536	-8.902	-13.091	-11.746	-11.689	-11.829	-10.566	-12.243	-9.0806	-11.032	-11.445	-11.31	-12.201	-11.917	-11.812	-12.178	-10.988	-11.091	-9.9262	-10.995	-10.873	-11.028	-10.781	-12.421	-12.62	-10.207	-14.103	-11.938	-10.837	-11.909	-12.454	-11.889	-10.667	-11.483	-11.401	-10.835	-13.45	-9.7566	-11.63	-11.508	-12.681	-11.887	-10.399	-11.745	-11.065
0.011812	-0.55439	-1.6581	-0.69809	0.18672	-1.7204	1.4087	-0.56275	0.46409	-0.72688	0.29969	-1.7677	-0.52631	0.065194	-0.97711	-0.21279	-0.24076	1.8192	0.037738	0.4629	-0.24791	1.8189	-1.6782	-0.36087	-1.0796	0.19868	-0.25605	-0.24543	1.0621	-0.67231	2.0967	0.44481	-1.5908	0.37806	0.31663	1.3792	0.079462	-0.24358	-0.35973	0.24696	0.088227	-0.87056	-1.9054	-0.45511	-0.53655	-0.45396	-0.19881	0.39163	-0.31604	-0.99197
-14.071	-12.956	-12.696	-13.584	-13.507	-13.303	-12.4	-13.287	-13.261	-12.431	-14.534	-14.078	-14.434	-12.148	-12.409	-13.455	-12.896	-13.703	-14.086	-13.621	-13.296	-13.476	-14.699	-14.195	-13.411	-13.868	-13.563	-14.686	-13.32	-11.227	-12.785	-12.736	-12.233	-12.99	-12.806	-13.088	-12.895	-14.361	-13.657	-13.326	-14.458	-13.083	-11.501	-13.688	-14.965	-13.742	-12.579	-12.647	-13.977	-12.037
-1.4261	-0.11195	0.8972	0.010554	-0.77882	1.3824	-2.2823	-0.75177	-0.65554	0.12673	-0.018548	-0.25218	0.54479	-0.84912	-1.58	1.1358	0.27131	0.10348	0.29694	-1.138	-0.40377	0.14918	-0.52694	0.22789	0.97801	1.8292	-0.56394	0.89602	0.14749	-1.0806	-0.76052	0.34902	1.031	-1.2738	1.216	-0.062986	-0.25994	-0.3175	-1.0609	-0.24571	0.74224	1.0201	1.064	0.8845	-0.20569	-0.46501	0.4448	-0.25443	0.074473	0.0061387
-2.347	-2.2171	-2.3192	-3.8647	-0.71562	-1.9357	-2.8006	-2.9097	-2.4355	-2.8085	-3.2907	-3.0342	-3.2684	-3.3596	-2.0696	-2.9672	-3.6014	-1.9701	-3.4224	-0.38719	-3.6163	-0.71981	-4.053	-2.8786	-3.0879	-3.3447	-3.2724	-3.5466	-3.6026	-3.0872	-3.277	-2.067	-2.9364	-4.0718	-1.5923	-4.0676	-3.1854	-3.1112	-2.1572	-4.1281	-1.5599	-2.5128	-1.0545	-3.0302	-2.5421	-3.0745	-3.2689	-1.1804	-2.6805	-2.6923
0.56541	-0.67433	-0.57699	-0.39587	-1.0416	-1.1177	-1.0742	-0.12945	-0.52122	-0.17615	-0.35799	1.681	-1.6647	-0.26303	-0.9455	0.032616	0.60717	-2.1897	-1.5376	0.58633	-1.3879	0.54711	0.4419	0.57108	-1.9855	-3.3649	0.39176	-0.66536	-0.88356	-1.5116	-2.5358	-1.4703	-0.087901	0.76393	-1.2377	-2.1126	-0.44928	0.26069	-0.50143	-1.3217	0.13039	-1.1755	-0.0021001	-0.49727	-1.1301	-0.53776	-0.85772	-0.85717	-0.62049	-0.094384
-22.263	-21.841	-23.021	-20.544	-22.515	-21.318	-20.883	-21.785	-22.154	-21.343	-22.32	-23.937	-23.831	-22.071	-21.739	-22.017	-20.903	-23.521	-21.97	-21.077	-23.135	-23.26	-21.25	-20.898	-23.176	-22.172	-20.907	-22.331	-21.183	-23.043	-25.026	-20.901	-21.628	-21.392	-22.96	-20.875	-22.526	-24.534	-21.434	-19.847	-22.178	-21.026	-21.15	-22.643	-20.397	-21.89	-20.927	-22.798	-21.263	-22.124
9.9885	9.1705	8.6297	10.815	10.237	11.236	9.8017	8.039	9.9763	10.423	9.0318	9.437	9.9062	10.217	10.577	9.3047	8.9689	8.4296	11.093	9.7001	10.705	11.146	11.189	10.016	9.2542	8.4034	9.4444	9.3146	11.662	10.734	10.914	9.3566	10.849	9.2983	9.7984	9.7688	11.086	9.8201	10.108	9.6734	9.4394	9.8163	8.7838	9.2894	9.6876	9.2813	10.035	9.426	10.692	9.758
-3.6959	-2.2916	-3.3187	-3.9441	-2.0112	-2.4132	-2.1703	-3.368	-2.1869	-2.6741	-3.6187	-3.8976	-1.3864	-3.1631	-5.3059	-2.0881	-3.8437	-3.8086	-4.827	-4.5041	-2.5581	-2.655	-3.4024	-3.5357	-2.0315	-3.8994	-2.5751	-3.2351	-3.5507	-2.4926	-4.3256	-4.8628	-2.5756	-3.3044	-2.7561	-3.6313	-3.8696	-3.8028	-1.9855	-2.8373	-4.1359	-2.1998	-3.2764	-4.4544	-1.0877	-4.7172	-3.3814	-2.8551	-3.9378	-3.2253
-12.764	-14.832	-14.227	-12.492	-11.586	-12.959	-12.816	-12.381	-12.423	-12.228	-11.631	-13.518	-12.896	-12.341	-13.413	-12.841	-11.769	-13.956	-13.911	-14.178	-11.808	-12.409	-12.935	-12.524	-11.985	-13.135	-14.111	-11.778	-12.887	-12.986	-12.34	-12.989	-13.708	-13.068	-14.514	-11.196	-13.033	-14.349	-12.566	-14.302	-13.671	-12.599	-12.463	-13.039	-14.715	-13.194	-11.798	-13.173	-13.084	-12.849
-5.8235	-3.4271	-5.405	-4.2969	-2.8814	-3.6086	-4.5693	-4.7172	-4.2388	-5.5634	-4.8314	-4.6355	-4.2211	-4.1473	-5.732	-4.6874	-4.2394	-5.2733	-5.3686	-4.1065	-4.2497	-5.0174	-4.7327	-4.4534	-4.9555	-5.7008	-5.7657	-4.4221	-2.9354	-5.1657	-3.1799	-5.1564	-3.9243	-4.6983	-2.2347	-5.7117	-5.0431	-5.364	-5.7966	-4.985	-4.792	-6.0147	-4.7023	-5.5303	-4.0255	-4.2203	-4.787	-3.2274	-3.4138	-5.2663
8.5273	7.7871	7.8726	10.576	9.497	7.5435	9.1312	10.072	8.3259	6.9395	6.5509	7.3069	8.825	7.1749	7.758	8.3716	9.413	8.6967	8.9866	8.0872	8.061	8.6696	8.5609	8.0107	8.1036	9.5304	6.3379	7.7261	8.5005	8.2325	6.2604	9.6547	7.588	7.9528	8.7394	8.8356	8.0296	8.7676	8.1126	10.433	8.5339	8.8669	10.073	8.6149	10.367	8.3635	8.4947	8.2464	7.8756	8.4487
8.1603	8.273	7.4758	8.1406	8.5772	9.6204	7.8941	6.9928	8.3783	6.5042	8.0595	7.7643	7.488	7.2666	8.5854	9.3309	7.1088	6.6933	8.0116	7.283	8.168	8.1686	8.2087	8.6184	9.5296	6.621	9.163	7.2464	7.1832	8.1023	6.7365	7.7142	8.6657	6.3434	5.6899	6.7854	8.5871	8.1891	7.5869	8.4658	7.1776	7.0847	9.3024	7.9505	8.7079	6.8739	7.9932	7.5952	7.7499	7.2387
5.7505	5.2526	5.7136	6.8166	7.023	6.5037	6.4915	5.3823	8.2831	7.1159	6.9813	7.9978	6.2106	6.0125	6.1867	7.4189	6.185	8.3521	5.6678	5.9353	6.4282	7.2338	6.5794	6.775	5.5926	6.1703	6.2244	8.2071	6.3833	6.687	6.8911	7.7276	6.8807	6.778	6.1679	6.365	6.1827	5.1872	6.6992	6.4891	7.1959	7.095	8.9152	7.6406	5.2234	7.7827	7.6338	7.6016	5.7461	5.5343
2.131	2.1792	0.96039	1.0833	2.9123	1.7688	2.4489	1.9791	1.5149	1.1889	2.4188	1.003	2.089	2.5405	1.4129	0.034964	2.3702	1.8443	3.9244	1.6878	1.6958	0.41629	1.3319	3.0665	1.9128	3.2001	3.8122	1.0276	0.74854	2.572	1.8239	0.17182	1.2193	1.1035	2.2038	2.6976	0.18099	1.9224	1.255	0.90843	0.40041	2.4903	0.41139	2.6778	2.2403	3.8071	0.26612	1.061	0.90621	1.6475
1.5642	2.1993	1.6442	0.91815	0.0064212	1.5858	0.85724	1.3974	1.9158	2.2731	1.1869	2.8002	0.81641	0.95288	2.7271	2.2298	1.2056	2.1248	1.2073	-0.74529	0.31129	2.1293	1.2729	-0.064548	0.59953	1.3591	2.1474	1.953	1.2916	2.0198	1.4256	1.6952	2.1798	1.0252	1.5828	1.545	1.3608	1.4434	1.8916	2.7785	1.7871	0.84917	0.66108	0.86638	0.94853	2.0429	0.35477	1.7559	1.8405	1.1646
-3.1504	-2.9537	-2.6286	-2.0837	-2.0761	-3.8907	-2.1454	-2.863	-1.2188	-2.5978	-2.4053	-3.1893	-3.706	-4.0064	-2.44	-2.6431	-3.2263	-3.2244	-3.887	-2.9945	-1.1974	-2.8789	-2.3142	-3.3507	-2.3852	-1.0525	-1.9885	-2.9137	-1.9051	-4.4176	-2.784	-3.3757	-3.0722	-1.9304	-1.4292	-2.3593	-3.7526	-2.2834	-2.9269	-3.0987	-3.173	-0.33503	-2.0424	-2.442	-1.7632	-2.1336	-3.6902	-3.1588	-2.5224	-2.5373
2.434	0.0040623	1.5622	1.6167	2.1719	0.91	-0.63494	0.79912	1.2855	2.1293	1.0829	1.3772	1.6003	1.3547	-0.43405	1.3405	1.5347	3.0232	0.56402	0.86373	0.90045	1.7981	1.6963	0.61042	1.585	1.2088	1.4691	3.0675	0.85287	0.36378	1.1931	1.1412	1.5276	2.3669	1.4196	1.7479	2.0175	1.9778	1.9715	1.3892	-0.43018	0.076668	1.0134	1.9724	1.1673	-0.56921	1.9141	-0.18647	3.2398	-0.64772
5.3399	6.8134	5.1496	5.8343	5.3158	5.6375	5.6953	7.0995	6.3819	4.2554	4.4303	6.2699	4.717	6.7898	5.9383	5.2001	5.1525	6.2869	6.8261	5.4149	5.8131	7.0135	4.8721	4.6258	5.5452	7.2753	5.502	4.0498	5.23	7.1634	6.1046	5.5136	4.9149	5.9819	5.3227	6.6451	6.1226	6.0208	5.9932	6.4928	7.291	4.4593	5.9633	5.4999	5.5652	5.4816	5.3592	3.8194	6.5221	6.5013
-2.7015	-2.4644	-2.6941	-0.93714	-3.1866	-2.9067	-2.7558	-1.2971	-2.7042	-1.5379	-1.2985	-2.1613	-2.6311	-2.8212	-1.7597	-2.5163	-2.044	-2.4117	-2.3962	-3.014	-3.6447	-3.3154	-3.576	-4.143	-3.7272	-3.5943	-3.3269	-1.8406	-3.2958	-3.2029	-1.0191	-0.67952	-3.4573	-3.8296	-2.1152	-3.4621	-3.1496	-1.9852	-3.8539	-3.5336	-2.4679	-1.4607	-1.014	-3.8909	-0.87616	-2.43	-1.1481	-3.1516	-2.1516	-2.159
8.5587	7.8988	7.137	7.0558	6.2032	7.0367	7.227	7.4033	7.3278	6.8552	7.7109	4.5976	6.737	6.0028	6.5454	6.8693	6.0327	6.7575	6.0952	8.1901	6.1427	6.5023	7.7782	6.6836	5.1393	6.3025	6.0765	7.7629	7.6993	8.0833	5.9609	6.3886	6.6264	7.6081	7.5572	6.7781	7.3435	9.0774	7.6876	5.4696	6.9817	8.7073	8.0517	8.7783	7.9874	7.3996	7.4551	6.8948	8.0304	6.6724
-3.814	-1.9817	-2.2868	-2.9485	-2.4854	-2.7535	-2.8504	-2.6178	-3.6564	-3.0771	-1.8541	-3.1498	-2.3239	-1.4034	-3.9879	-2.1828	-2.4569	-2.3824	-2.9647	-1.9859	-3.6047	-2.0345	-3.3002	-2.9964	-2.6442	-3.2709	-3.1117	-3.2386	-0.43229	-4.1797	-3.0122	-2.2689	-2.1645	-2.3395	-2.4457	-3.8081	-2.3668	-4.6469	-3.953	-1.7835	-3.8815	-3.6	-3.3679	-0.21855	-3.3772	-2.6601	-1.5801	-2.3319	-2.1526	-1.9386
-4.2578	-5.7903	-5.394	-5.5638	-6.8271	-5.2658	-5.1102	-4.4282	-5.1003	-4.3454	-5.1415	-6.2771	-5.8214	-6.669	-5.5341	-5.4141	-4.9966	-5.6918	-3.9206	-4.9636	-5.0266	-4.438	-2.517	-4.8181	-5.3569	-6.6374	-4.7419	-5.9397	-6.1426	-5.3475	-3.9464	-4.5742	-6.0711	-4.2166	-3.695	-4.6263	-3.8121	-4.8201	-6.6211	-4.3109	-3.0947	-5.9665	-3.2079	-6.3806	-4.5806	-5.0848	-4.6621	-5.1931	-3.9917	-4.8313
-1.7088	-0.17066	0.48306	-1.5834	-0.95799	-0.58087	-0.87355	0.4106	-1.4698	0.17575	-1.792	-1.7617	-1.1012	0.16254	-0.13009	-0.41478	-1.5853	-4.123	-2.6727	-1.0655	-0.39122	-1.1077	-0.82935	-0.66543	-0.89179	0.80212	-2.8128	-1.1255	-0.52269	-0.65571	0.81941	-0.29587	-1.6857	-1.0194	-0.9066	-0.90855	-1.1861	-0.26094	-0.71883	-2.2721	0.034225	-1.3057	0.8654	-0.090986	-0.50961	-1.7195	-2.6206	-2.2741	-0.46458	-0.90524
6.118	7.482	7.5787	8.4531	8.8649	7.4238	8.6791	6.8334	6.598	6.8237	8.9686	8.2878	8.8459	7.7853	8.3375	7.7062	7.4836	6.7585	7.7952	7.4474	8.4922	6.6923	7.3177	6.9304	8.2914	7.8116	8.3523	8.9197	7.9258	7.4346	7.1446	7.94	8.2422	8.864	7.6265	9.5977	7.64	8.7438	9.2522	6.4405	7.6476	9.9299	7.4558	8.4442	9.7211	8.154	8.9202	6.896	7.6861	6.9445
-22.328	-22.809	-21.806	-21.745	-21.34	-21.441	-21.751	-20.871	-25.146	-22.442	-20.668	-22.708	-22.744	-21.283	-22.327	-23.108	-22.096	-24.02	-22.994	-21.831	-23.053	-22.535	-21.528	-23.161	-22.614	-21.992	-23.354	-23.478	-22.969	-22.491	-22.358	-21.827	-22.255	-23.278	-23.47	-22.101	-22.328	-24.079	-22.243	-21.894	-22.655	-20.163	-22.982	-22.525	-22.308	-22.765	-20.656	-23.01	-21.875	-21.89
0.98101	0.85526	0.73314	3.1727	0.83593	1.5574	0.73077	0.90005	2.1129	2.5987	2.6268	3.4227	3.1695	2.9655	1.1913	2.1365	3.144	1.8093	0.64413	2.7686	0.68245	2.882	1.6215	1.0196	1.032	-0.23482	1.0155	2.2186	1.5828	2.0213	0.14371	2.0836	2.3922	0.99333	1.634	2.7334	3.3564	1.1284	-0.65873	1.247	3.3305	1.4117	-0.61249	1.7942	2.0177	1.2412	0.59503	0.84436	1.3032	2.0263
-14.147	-12.791	-12.225	-13.022	-13.338	-13.534	-13.684	-14.463	-13.739	-13.838	-12.307	-13.893	-12.936	-12.628	-13.749	-13.978	-13.291	-14.958	-13.075	-12.846	-12.23	-12.965	-12.273	-12.583	-13.05	-13.331	-12.702	-13.999	-12.155	-12.847	-11.268	-14.193	-12.575	-12.905	-12.848	-14.088	-13.941	-12.823	-13.844	-11.851	-13.65	-12.624	-13.729	-13.27	-11.788	-12.61	-12.711	-13.263	-13.748	-12.656
1.8934	1.7823	2.1137	0.52723	1.424	0.84829	0.89764	0.85328	2.2588	3.2911	1.1523	1.2788	0.66904	1.467	1.1595	0.63487	1.1771	1.3455	2.1721	1.65	0.55246	1.7945	1.0723	1.8559	1.4279	0.79359	2.8136	1.694	2.2568	1.8533	-0.046251	3.0885	1.401	3.0343	1.8976	2.3765	-0.91869	0.95899	2.3933	0.25442	-0.32944	2.0686	1.582	0.96231	1.4937	0.37786	2.3675	2.1335	3.2345	2.6534
-1.9063	-1.962	-3.5985	-3.5308	-2.1175	-1.1782	-2.6378	-4.3304	-3.8748	-3.5699	-2.6821	-2.5573	-2.8503	-3.1174	-2.7443	-2.2642	-1.8061	-2.3329	-2.9247	-2.4877	-2.5365	-2.417	-2.1287	-1.9266	-5.3465	-2.5396	-1.9393	-1.5482	-3.3408	-1.8415	-2.1586	-3.2905	-3.6198	-1.0561	-2.4584	-2.631	-2.0207	-2.7489	-2.3064	-2.1998	-2.9392	-4.1451	-2.8968	-3.2717	-2.2828	-2.9725	-4.0799	-2.2719	-1.6419	-1.8494
-2.5671	-3.9341	-4.1257	-3.9205	-3.3392	-4.8447	-3.2698	-3.1056	-3.6708	-2.7103	-3.1423	-3.3638	-4.2081	-2.7867	-3.2255	-4.9082	-4.3135	-3.8557	-2.5343	-4.0042	-4.9428	-3.934	-2.7556	-5.0571	-3.5407	-3.383	-3.8597	-3.8889	-4.8046	-3.705	-2.9916	-3.3908	-2.6033	-3.258	-5.8334	-4.6809	-5.8582	-3.7378	-2.7839	-4.3416	-2.3929	-4.2611	-5.3948	-3.2756	-3.5715	-3.6189	-4.0923	-4.3145	-3.6853	-2.5448
8.8079	10.619	9.424	10.565	10.675	10.049	11.146	11.276	9.4252	8.4657	9.8547	8.5853	11.398	10.964	7.8478	10.618	9.8514	9.6456	10.218	10.175	10.858	9.3494	10.705	8.7855	10.063	9.5436	11.026	8.2586	10.108	9.2013	9.5164	10.857	9.7033	8.8689	8.0628	9.2807	9.2369	10.028	9.2346	9.4101	10.479	10.44	9.7549	8.6743	8.9734	10.597	9.1687	10.383	9.732	9.668
-13.083	-12.742	-13.347	-14.29	-12.618	-15.329	-12.075	-13.039	-13.032	-14.068	-12.692	-11.837	-12.413	-15.045	-13.047	-13.51	-12.193	-12.741	-11.839	-13.803	-12.265	-13.714	-13.372	-13.345	-12.081	-13.478	-13.145	-13.822	-12.749	-12.575	-12.521	-12.364	-12.564	-11.867	-11.927	-14.124	-12.786	-13.287	-13.05	-12.314	-14.338	-13.01	-13.909	-13.034	-12.993	-11.969	-12.918	-12.888	-14.387	-13.027
-1.7579	-1.7309	-3.338	-0.94628	-0.94353	-1.6986	-3.531	-1.1368	-0.82132	-2.0935	-1.3188	-0.87606	-3.1647	-0.93689	-1.3853	-2.8427	-1.3885	-0.75526	-0.37724	-0.076931	-1.5417	-4.0318	-0.99056	-2.5586	-1.1911	-2.4778	-3.5277	-1.1015	-1.0272	-2.1697	-2.2427	-1.9926	-1.7395	-3.2201	-0.65006	-2.3167	-1.211	-0.89454	-3.0469	-2.4969	-1.8204	-2.4032	-2.1524	-0.89347	-1.0782	-1.0298	-2.3373	-1.7474	-1.8029	-0.0594
-0.23241	-0.30758	2.1064	2.3967	1.2809	1.5417	1.7546	2.1124	1.9751	1.8845	1.525	2.0266	2.6624	1.7134	1.7782	1.2514	2.5134	0.67951	0.89913	3.2098	1.9456	3.5916	2.4355	2.6507	1.2785	1.7488	3.9346	2.2543	0.72921	1.2461	0.21157	1.0909	1.1246	1.9212	2.3286	1.7363	3.1176	1.3521	-1.9371	2.0123	3.4191	2.3075	-0.83596	0.84508	2.559	1.3313	2.1917	1.4205	0.89413	1.7996
-14.514	-13.066	-11.37	-13.117	-13.203	-14.786	-12.087	-11.804	-14.855	-12.661	-13.102	-12.098	-11.688	-12.129	-12.015	-12.05	-13.675	-12.468	-13.062	-12.173	-10.866	-12.355	-12.962	-13.196	-12.236	-12.529	-13.441	-13.667	-12.417	-11.695	-11.984	-15.059	-13.816	-14.002	-13.451	-12.179	-11.611	-14.252	-11.846	-12.485	-13.184	-12.614	-11.953	-10.654	-13.336	-13.306	-12.234	-11.396	-11.916	-12.446
-0.98273	0.17707	1.0952	0.20142	1.0516	0.36082	-0.35981	0.45411	0.0086288	0.36585	0.52387	0.45116	0.84568	0.19533	0.24967	-0.13382	-0.23365	0.84242	0.53358	-0.48416	0.18639	0.30554	0.76941	0.39355	0.012601	-0.91194	-0.20678	0.34356	0.16071	-0.52708	1.1244	-0.50916	0.25934	0.63802	-0.10029	0.095163	1.6377	0.43861	1.6185	0.2372	-0.26688	-0.099978	1.0016	-0.68871	-0.25029	0.49537	0.37817	1.5904	0.05686	-0.16693
9.7477	9.3363	8.4955	8.5631	9.258	9.4335	9.2992	9.7659	8.3576	9.3809	8.4062	9.1391	8.2815	10.231	7.4602	8.1401	8.5251	7.1767	8.7042	9.8842	8.3829	8.4519	7.9392	7.6099	8.6862	8.8339	7.5326	8.5481	9.4352	9.6765	9.2297	8.044	7.7773	9.5323	9.6854	8.3739	8.3172	8.2442	6.4938	9.7196	8.7726	9.8765	9.7437	9.7545	9.6883	7.4364	8.0614	8.2047	8.7653	8.3424
-3.9868	-3.2187	-3.0477	-3.3645	-5.1323	-3.1702	-3.686	-3.7242	-3.7836	-5.1239	-3.7043	-4.9391	-4.651	-5.6884	-2.7252	-3.6133	-4.1513	-3.7386	-2.0327	-3.3142	-3.2629	-5.024	-4.2002	-2.2709	-3.491	-2.6056	-4.5387	-3.8347	-3.8461	-3.6499	-3.2405	-5.3691	-3.3045	-4.4876	-3.3513	-2.5695	-2.598	-2.4865	-4.0583	-4.5425	-4.343	-3.1271	-4.2443	-3.6563	-4.3433	-3.3837	-4.1671	-2.8077	-4.0603	-2.9895
-8.9528	-9.3758	-10.831	-9.5381	-8.8738	-9.615	-10.329	-10.172	-7.986	-10.417	-9.6384	-8.7388	-10.221	-8.5008	-8.0602	-10.317	-8.8743	-9.5468	-9.5675	-8.2509	-8.7678	-9.032	-10.63	-9.8889	-8.6753	-8.485	-8.9377	-10.187	-8.312	-9.0138	-10.233	-9.8893	-9.1897	-8.9023	-9.0355	-9.5504	-9.8389	-10.09	-10.486	-8.7713	-9.1691	-9.9853	-9.508	-9.1506	-9.0041	-11.275	-8.9562	-9.2759	-9.0625	-11.493
0.50044	-1.9256	0.39619	-0.80011	-1.6583	-0.11302	-1.6758	-0.69273	-0.96045	-0.59745	-1.3531	-1.2332	-1.7156	-0.084949	-0.70627	-0.76483	-2.2092	-0.68843	-0.81771	-1.5437	-2.1137	-2.2092	-1.9349	-2.504	-2.9225	-2.693	-1.2704	-1.3849	-2.6841	-3.5004	-1.1009	-0.94966	-0.55914	-1.3945	-0.78333	-2.2364	-1.8821	-0.32714	-1.8774	-1.6464	-2.4992	0.0070497	-2.8853	-1.7508	-2.1715	-3.1281	-2.1903	-1.3298	-0.18878	-1.6235
-13.632	-13.936	-11.136	-13.266	-13.235	-13.26	-13.141	-13.526	-11.929	-13.856	-13.656	-12.37	-14.16	-12.521	-14.033	-12.578	-14.905	-12.763	-11.116	-13.908	-12.504	-13.453	-13.365	-12.723	-12.718	-14.074	-13.642	-15.552	-12.018	-12.267	-14.755	-13.886	-12.112	-12.721	-14.566	-14.201	-11.637	-12.273	-13.057	-12.03	-13.241	-11.83	-13.163	-13.439	-11.792	-13.412	-12.505	-11.383	-11.525	-13.188
1.3499	2.3819	1.1508	3.0393	1.4296	0.38038	2.3855	2.2361	3.1392	2.9564	1.5306	3.0945	1.5176	2.1802	2.7145	4.0414	1.369	1.6232	2.4268	3.1757	4.1591	0.91109	2.5055	2.7377	2.3427	2.8506	2.6522	3.1051	3.3799	2.2556	2.1268	1.3662	2.3216	1.624	2.1175	0.88563	3.5972	2.9127	3.4192	4.5628	3.037	3.4881	3.3575	2.8084	2.2963	2.7919	1.4908	3.1657	1.9371	2.5478
-11.348	-9.498	-10.338	-9.9271	-10.091	-10.055	-10.936	-9.6512	-10.844	-9.1613	-9.9808	-10.903	-10.221	-10.007	-11.319	-11.393	-11.091	-10.227	-11.318	-11.115	-12.772	-11.562	-9.5898	-10.307	-10.22	-12.327	-11.002	-12.094	-12.229	-11.462	-11.249	-9.9487	-11.305	-11.587	-11.548	-8.5822	-13	-11.591	-9.7627	-12.197	-8.9956	-10.16	-10.508	-10.668	-10.967	-11.77	-12.27	-12.219	-12.367	-11.248
0.22542	0.45974	1.0775	-0.67736	0.70165	0.50179	1.5161	0.63449	-1.8016	0.062461	1.3175	-0.57527	1.1686	0.67486	-0.12965	-0.43621	0.016534	-1.4655	-0.12779	-1.2049	0.29516	0.019398	-0.6491	0.14412	1.8574	-0.28632	-1.2261	-0.92264	0.59271	-0.33245	0.68381	0.42048	1.7256	0.36795	-1.7595	0.23944	-1.2383	-0.10875	-0.053296	-0.23957	-1.858	1.0681	-0.89746	-0.71711	0.85947	-0.59841	1.42	-2.0479	3.0529	-1.6817
-1.4796	-4.5787	-4.0181	-3.3761	-3.648	-3.5284	-2.5732	-2.5428	-3.9043	-3.4215	-2.8065	-6.1188	-1.4756	-4.1088	-2.8046	-4.5861	-2.5417	-3.9569	-2.0206	-3.1555	-1.6556	-3.9549	-4.1942	-3.865	-2.4645	-2.0671	-4.1608	-4.3037	-2.5499	-2.3524	-2.9062	-2.2511	-3.5456	-2.3086	-2.2762	-2.044	-3.3699	-2.8504	-3.0054	-5.0093	-1.7941	-4.5176	-3.3615	-3.5259	-3.3553	-3.5626	-4.3586	-3.6344	-3.8341	-3.3382
0.77241	-0.60624	1.6684	3.1757	0.18455	1.2797	1.7334	0.25831	1.1693	0.18262	2.5665	2.6828	2.1575	1.89	0.7181	2.6781	1.8685	3.0182	1.1834	1.6344	2.9352	1.9377	3.2352	2.1853	2.5065	0.41855	0.72647	3.985	3.0001	1.2889	2.6107	2.2908	2.6604	1.2852	3.3853	2.4266	0.94879	1.2072	1.7028	1.1747	1.9209	1.6647	1.6608	3.1893	2.4126	2.2118	1.9011	1.6845	1.0901	0.77852
-4.8352	-7.4999	-6.9672	-6.486	-7.161	-5.6236	-6.0008	-6.1726	-4.7416	-6.4803	-5.5407	-7.5056	-5.4494	-4.8479	-6.9889	-5.1721	-6.8361	-6.1275	-6.5674	-5.3349	-5.3565	-5.2108	-5.1826	-5.0081	-6.4343	-5.895	-6.3798	-6.9829	-5.9605	-6.2086	-5.8793	-4.8929	-4.3262	-5.4615	-4.0849	-5.4	-4.3948	-5.2644	-6.3657	-5.5735	-6.6752	-6.4855	-6.0481	-5.2747	-5.835	-5.9384	-6.1078	-5.9387	-4.603	-4.9561
-0.17328	-0.786	0.53376	-1.0104	-1.4586	-1.3014	0.46832	-1.1164	0.55841	-0.4243	1.2857	-0.4699	-0.14122	-0.3626	-1.0368	-0.055833	-0.64414	-0.37378	0.14904	1.1039	-0.41554	-1.7175	0.082953	0.020696	0.70854	-0.90478	-0.31404	-1.3401	0.02144	0.93313	-0.38879	-0.85979	1.6667	0.67702	0.99995	0.28039	0.18322	-0.25073	0.9028	0.2825	-1.1994	-0.35064	-0.544	1.1586	1.6637	1.7944	-1.2838	0.44828	-0.3032	-1.2782
-15.946	-15.556	-14.769	-14.906	-15.034	-13.767	-14.687	-15.554	-14.666	-14.192	-13.158	-14.223	-14.859	-15.989	-14.212	-13.962	-16.891	-13.406	-15.49	-16.055	-14.914	-13.836	-13.964	-14.631	-14.614	-14.974	-14.601	-13.294	-13.512	-12.914	-14.511	-15.547	-14.345	-13.882	-13.66	-13.754	-15.943	-15.176	-15.534	-15.477	-15.15	-14.442	-14.215	-14.746	-14.549	-14.276	-14.924	-16.435	-15.053	-13.8
-0.21548	-1.6822	-1.8925	-1.1684	-2.02	-3.1437	-1.9448	-0.87795	-0.79376	-2.7506	-0.47596	-1.8445	-1.9888	-1.3795	-2.176	-0.8579	-3.0306	-1.0406	-1.3775	-1.7545	-2.4089	-0.14195	-1.2227	-2.5093	-2.4602	-2.0613	-1.4541	-1.7249	-3.7287	-1.3522	-3.5734	-2.8565	-2.1016	-2.1575	-1.7558	-3.6553	-3.8642	-1.9462	-1.2721	-1.8255	-1.1883	-0.71192	-1.9435	-1.2727	-1.4786	-1.7045	-1.9932	-1.9015	-0.85191	-1.8141
5.2063	3.0379	2.7493	6.2646	4.8547	4.452	5.162	4.8588	4.8493	6.022	4.4305	6.0021	5.6552	4.2138	4.7455	4.464	4.7984	4.0926	5.863	4.9666	4.4978	4.8638	6.0268	6.3471	3.4485	4.0076	6.1667	5.0686	3.2206	5.5242	6.2322	5.2213	4.5049	4.0819	4.3247	5.9254	5.0781	4.7992	5.7041	4.8572	3.8859	3.8504	5.1724	5.5615	4.0288	6.7486	6.1986	5.0035	5.4959	4.9212
-11.437	-11.777	-11.431	-10.755	-12.252	-11.264	-10.998	-11.691	-12.121	-11.668	-12.693	-13.335	-12.414	-11.243	-12.631	-9.6537	-10.28	-11.988	-13.16	-12.47	-11.688	-10.729	-11.766	-13.594	-10.143	-11.689	-12.257	-12.158	-10.963	-10.347	-11.615	-12.081	-11.139	-10.324	-11.561	-10.299	-11.252	-12.01	-10.98	-9.9263	-12.452	-10.222	-13.24	-11.658	-12.876	-11.354	-12.524	-11.25	-11.021	-10.538
0.47704	1.3316	0.48936	-2.7498	-1.8497	-3.0154	-0.24486	-1.7112	-0.92629	-1.1018	-1.4347	-2.1604	-0.75957	-3.242	-2.3358	-0.55682	-3.8618	-0.15682	-1.8422	-0.36375	-2.2584	-3.2894	-1.8645	-1.7519	-0.98582	-2.9848	-0.26815	-1.3278	-2.9257	-1.1921	-3.2838	-0.39786	-2.7833	-0.65169	-1.1614	-1.0417	-2.4689	-1.7093	-1.5232	-1.9109	-1.3318	-2.1019	-3.3499	-2.7578	0.11316	-2.2779	-4.2869	-2.5599	-2.8841	-0.65021
-11.05	-11.554	-10.932	-13.576	-12.535	-13.113	-12.002	-11.486	-11.469	-9.9996	-12.503	-12.235	-10.184	-13.398	-11.885	-11.656	-13.068	-12.7	-12.45	-11.235	-12.757	-11.863	-11.748	-11.075	-10.755	-10.691	-11.555	-12.296	-12.017	-11.826	-11.762	-11.629	-11.696	-14.112	-12.274	-12.12	-11.398	-11.922	-11.987	-11.18	-10.218	-11.512	-10.949	-10.347	-12.01	-11.551	-11.062	-14.13	-13.211	-12.857
-22.576	-22.073	-21.518	-20.055	-18.182	-20.975	-20.594	-20.943	-20.646	-19.708	-20.221	-20.121	-20.586	-19.016	-20.824	-21.106	-20.429	-19.559	-21.409	-21.778	-20.609	-19.937	-19.255	-20.702	-22.993	-19.442	-20.953	-22.699	-21.274	-20.773	-20.609	-21.332	-21.784	-20.311	-20.662	-21.011	-19.851	-21.015	-21.669	-19.561	-21.649	-20.97	-20.334	-21.22	-20.279	-20.786	-20.368	-21.494	-21.119	-19.114
-13.963	-12.351	-14.742	-10.937	-12.101	-14.245	-12.542	-14.334	-13.147	-13.224	-13.056	-10.796	-12.775	-12.259	-10.693	-14.82	-13.476	-12.665	-13.271	-12.751	-11.967	-12.604	-12.664	-13.666	-12.922	-13.872	-12.45	-12.554	-12.006	-12.68	-13.461	-13.61	-12.752	-14.29	-13.364	-13.961	-13.938	-14.202	-12.49	-14.052	-15.327	-13.547	-12.858	-12.336	-13.269	-14.304	-13.702	-12.498	-13.9	-13.639
0.17941	0.48833	0.17763	0.38292	-1.5966	0.64882	2.0899	-0.11194	-0.10441	0.028989	-1.6937	-2.0305	0.88008	0.99015	0.1593	0.11632	-0.5769	-1.1549	-0.063992	0.3147	0.92071	0.97419	-0.81548	-0.29468	-1.7167	-2.6458	-0.38035	-1.1929	0.42272	1.6075	-0.29169	-1.2706	-0.085131	0.35076	1.9293	1.1869	-0.40726	-1.4638	0.17585	0.79278	-1.0259	0.02118	0.20698	0.36462	-0.31346	0.5184	-0.34772	-0.84506	0.53512	-1.4528
-0.78646	-0.92147	-1.8433	-2.4028	-0.84648	-0.97304	-1.5498	-1.0108	-1.3705	-1.6399	-1.4419	-2.534	-1.311	-1.2253	-0.50915	-0.9691	-1.6019	-2.3052	-2.2586	-1.198	-0.50403	-2.7284	-1.284	-0.96982	-3.0131	-1.237	-0.68395	-0.12506	-0.72116	-0.32032	-1.4195	-1.3952	-0.15505	-2.3744	-2.742	-1.2319	-1.6955	-0.72256	-1.2831	-1.1085	-2.2122	-1.7634	-0.78891	-1.7113	-1.461	-2.3411	-2.7691	-3.2315	-2.2422	-1.9631
-5.1813	-3.4841	-5.4464	-2.5809	-5.538	-5.9954	-4.7501	-4.803	-6.0581	-5.072	-5.4156	-4.7099	-4.4686	-5.9508	-5.1511	-1.9774	-6.0949	-4.1529	-3.7397	-4.0208	-4.8154	-4.5707	-4.7728	-4.5338	-4.7695	-4.8	-5.194	-5.6643	-4.3957	-4.0849	-6.5196	-3.6532	-4.942	-3.8231	-4.7561	-5.3836	-4.6499	-5.3032	-6.6331	-5.1954	-5.0307	-5.302	-6.4136	-3.6033	-4.9269	-3.8175	-4.1538	-6.1229	-4.1448	-5.495
-4.0126	-3.2766	-3.1968	-4.1705	-5.22	-3.1249	-3.2683	-5.2007	-1.5048	-5.2013	-4.1271	-3.8341	-3.9725	-3.0966	-3.9886	-3.0608	-2.8886	-4.588	-3.3935	-2.0539	-3.1502	-3.0774	-3.7813	-3.2935	-2.9807	-3.6788	-1.7957	-2.6296	-3.1769	-3.2738	-2.2129	-3.1886	-3.7323	-3.8782	-3.9429	-3.9706	-4.2524	-2.7394	-3.564	-2.7425	-4.7165	-2.9704	-3.6627	-3.3018	-3.5194	-1.8568	-4.404	-2.5502	-1.9982	-3.3513
-11.139	-11.656	-12.19	-12.007	-11.396	-11.09	-10.064	-11.638	-11.781	-11.3	-9.6629	-9.8808	-9.3724	-11.42	-11.677	-10.772	-11.006	-11.024	-11.313	-11.452	-12.286	-10.411	-14.065	-10.832	-11.982	-10.86	-13.047	-11.679	-11.607	-10.65	-10.818	-11.836	-11.826	-11.342	-10.146	-11.108	-11.023	-11.552	-10.739	-12.066	-11.512	-11.31	-11.401	-10.402	-11.805	-10.507	-10.619	-11.307	-13.287	-11.104
-10.68	-11.439	-12.368	-13.08	-12.078	-11.33	-10.373	-10.368	-9.9443	-8.9966	-10.494	-10.971	-10.447	-11.597	-12.192	-12.316	-9.0363	-12.197	-9.7373	-12.042	-11.638	-10.554	-10.782	-11.531	-9.5646	-9.6681	-9.7192	-9.4657	-11.7	-11.549	-10.588	-10.9	-10.728	-11.539	-10.927	-9.207	-12.089	-11.003	-10.091	-11.449	-11.33	-10.353	-10.407	-10.386	-9.788	-10.267	-9.9875	-10.664	-11.255	-10.438
-10.339	-10.875	-9.0926	-9.1898	-8.8833	-10.482	-9.3742	-10.341	-9.4866	-9.754	-7.673	-8.5615	-8.3329	-9.3698	-8.8128	-9.3379	-8.722	-10.031	-10.446	-8.6587	-9.869	-9.0125	-8.8187	-8.7046	-8.7064	-9.2691	-9.8491	-10.835	-9.843	-11.39	-9.6414	-9.8447	-8.7788	-8.0988	-10.025	-7.6102	-9.9242	-9.6185	-8.7279	-10.139	-7.8818	-9.7434	-10.068	-10.162	-9.4179	-9.3823	-10.058	-6.8014	-7.0108	-8.7064
1.9654	0.59573	2.909	1.273	0.67726	1.604	2.2996	1.633	1.9766	1.4194	2.7609	1.2024	2.9888	2.4769	2.2448	2.7695	1.7219	3.078	1.9472	1.0848	1.4204	1.5653	2.8784	2.0215	1.548	2.9223	1.8062	1.9402	1.5983	2.4237	1.3459	2.9476	1.2237	2.8732	1.7232	0.75402	2.2182	2.0834	3.0829	1.6163	2.1761	0.82647	0.81809	0.62287	2.0364	2.4574	0.046984	2.1244	2.4998	2.5011
-3.8516	-4.7011	-5.4979	-4.4957	-5.9197	-5.0796	-4.8389	-6.0792	-3.8914	-4.7647	-2.875	-4.6202	-5.1304	-4.9581	-4.7835	-5.5026	-6.753	-3.4172	-5.4821	-4.0329	-4.8819	-6.5209	-5.0776	-4.178	-4.6955	-3.9916	-4.6313	-3.3248	-6.6814	-5.1113	-5.08	-5.4098	-4.3844	-5.282	-4.7696	-6.2467	-4.6021	-4.8794	-3.6336	-6.1114	-5.5091	-4.2702	-3.8754	-4.6537	-6.055	-6.1243	-4.5419	-4.3653	-4.8586	-4.5475
-14.752	-15.194	-15.869	-15.755	-15.078	-14.049	-14.018	-14.44	-14.477	-13.681	-12.99	-15.571	-15.378	-13.115	-13.351	-13.786	-13.995	-15.928	-14.328	-15.193	-14.473	-15.237	-13.659	-14.005	-14.799	-14.05	-15.725	-15.315	-15.281	-13.581	-14.179	-16.034	-14.229	-14.767	-14.3	-16.121	-15.885	-15.417	-13.26	-13.146	-14.196	-15.449	-14.015	-13.233	-14.169	-14.578	-15.495	-15.193	-12.3	-13.974
-14.897	-14.629	-15.578	-14.256	-13.987	-13.542	-15.211	-16.301	-15.159	-14.403	-14.304	-15.022	-14.847	-15.774	-15.853	-13.764	-14.779	-13.278	-13.438	-15.86	-14.122	-13.352	-14.621	-13.962	-14.606	-14.433	-14.954	-15.205	-15.454	-14.03	-13.836	-13.921	-13.969	-14.953	-14.584	-14.423	-14.224	-15.71	-13.324	-14.928	-14.082	-13.473	-16.174	-15.267	-14.754	-13.602	-13.453	-15.533	-13.949	-14.754
7.8323	6.7172	8.5116	7.5986	7.4127	8.3825	8.3392	7.5801	7.3032	9.0067	6.9697	8.8179	7.1993	7.8272	8.5155	7.9591	8.2797	8.8167	9.0875	8.0505	8.6019	8.0655	6.8987	7.8621	8.3206	7.7055	7.9949	8.9722	7.8993	9.5364	8.1804	7.9912	6.9643	8.9716	8.2841	6.7808	8.11	7.7914	9.0344	6.3514	9.3013	8.3238	9.3975	8.3214	8.6439	8.7913	6.7526	7.6791	6.0456	7.531
7.6054	6.9465	7.7302	8.7939	8.0295	9.1304	9.7931	9.3067	9.6018	9.7451	8.0096	8.8467	8.075	7.6418	7.8067	9.3044	8.7187	9.0109	9.2335	8.1889	8.7845	8.8197	8.5541	7.1275	8.0526	8.0712	8.9845	9.1774	8.7972	8.9378	8.2751	8.6116	9.6038	8.2481	8.558	9.5858	8.7612	7.8477	9.3822	7.3617	8.5753	7.8873	9.0675	7.3447	8.69	8.1416	6.7264	8.4455	7.8501	9.4613
0.67232	0.75001	0.20927	1.2555	-0.12315	1.0728	0.26568	0.84619	0.18942	-0.47801	-1.8957	-0.75653	-0.19824	-0.46032	-0.79021	0.29456	-0.72071	0.051562	1.5325	0.23176	-0.35198	-0.79727	-0.76907	0.57785	0.2689	-0.41021	-1.3408	2.2353	-0.099365	-0.11576	-1.0957	0.25253	0.914	0.19532	-0.37774	0.43847	-1.8103	1.5933	-0.21948	0.93928	1.022	0.26321	-0.3423	0.31884	-0.64208	-0.82264	0.11891	-0.49551	-1.0378	-0.65218
5.5852	5.5516	4.7257	5.3692	5.6023	4.6614	4.1203	5.4327	5.6802	7.156	4.7606	5.1175	7.0116	5.5667	5.0263	5.1742	6.2639	5.9974	5.2764	5.5985	4.7835	6.0007	6.8372	3.6628	6.9733	6.2317	5.7978	5.9849	7.3153	5.3856	4.9764	7.779	5.2656	5.8335	3.3626	5.4901	4.8559	7.4059	5.4068	4.3004	5.8576	5.2048	5.7179	6.144	6.6502	5.2927	4.9677	5.2842	4.0517	6.0064
-21.582	-21.743	-23.47	-22.357	-22.55	-22.104	-22.26	-22.327	-21.94	-20.655	-22.003	-24.112	-22.653	-23.06	-21.44	-22.059	-23.681	-23.619	-22.955	-22.479	-21.335	-23.274	-23.119	-22.566	-23.171	-21.947	-21.168	-21.64	-21.075	-22.828	-21.589	-21.713	-24.717	-23.323	-22.512	-20.969	-22.978	-22.118	-23.271	-22.301	-21.007	-20.896	-21.897	-22.971	-22.465	-21.664	-23.362	-21.856	-22.715	-23.02
9.6419	7.8428	10.688	9.7202	11.447	8.1812	10.881	10.554	9.9242	10.095	9.4913	10.984	9.0676	10.499	9.4126	11.593	9.0203	10.583	10.246	9.5695	10.482	10.043	10.386	9.2515	10.102	10.042	10.42	9.7704	10.172	10.433	9.7836	9.348	9.8526	11.12	8.8831	10.66	9.7249	8.465	10.001	10.303	8.5886	9.4539	9.7227	8.4722	7.8203	9.9709	7.7833	8.1979	9.3486	9.422
-10.339	-10.179	-11.876	-11.145	-10.31	-13.058	-11.452	-11.405	-9.1437	-10.987	-9.9649	-9.599	-11.95	-10.698	-11.843	-10.542	-10.358	-11.117	-10.939	-9.9637	-10.019	-9.9344	-9.8858	-9.879	-10.343	-11.421	-9.778	-9.8978	-11.545	-11.681	-10.896	-10.856	-10.989	-9.4004	-9.8296	-10.71	-9.5142	-9.6827	-9.2057	-11.084	-10.808	-11.296	-11.296	-11.005	-10.631	-10.638	-10.954	-10.777	-11.212	-11.8
6.5374	5.1699	6.1186	4.9945	4.4213	5.8758	4.8957	5.0066	4.7734	3.9443	5.7408	3.3363	5.6863	6.3797	6.0395	5.7745	4.0835	4.5442	5.1862	5.11	4.1654	5.3649	4.5378	3.7827	4.9788	3.4523	4.5112	4.6266	4.7256	5.0371	6.3554	4.2583	4.7626	4.0495	5.1746	5.5173	4.8532	4.675	5.1414	4.4032	5.0637	5.7615	4.7292	5.4757	5.1961	4.3264	5.6567	5.0423	3.8169	6.0506
-16.412	-14.696	-12.471	-16.739	-15.493	-14.628	-13.276	-14.496	-14.418	-15.204	-12.9	-15.134	-13.654	-13.636	-13.656	-15.257	-14.553	-13.921	-13.437	-13.652	-13.608	-13.86	-14.654	-14.532	-15.805	-14.784	-14.155	-14.425	-13.083	-14.313	-15.626	-14.877	-14.931	-15.48	-13.625	-14.088	-15.023	-15.077	-15.305	-14.217	-14.337	-15.754	-15.187	-14.783	-13.409	-14.529	-15.263	-15.815	-15.606	-14.498
4.0234	6.6483	5.5505	6.2118	6.4938	4.1798	5.6165	5.05	4.9082	4.7004	4.4585	4.6357	4.9391	5.8873	5.3428	6.0792	5.9457	3.4586	6.1694	5.1732	3.4123	4.7357	3.353	3.8548	4.5667	5.0498	2.8325	6.2423	4.6727	6.6028	3.9314	4.0379	4.7753	6.3518	5.3576	6.0147	3.9414	4.8322	5.6369	5.0708	4.0597	5.5506	4.8167	6.9277	4.9973	4.8253	3.1859	4.3655	4.7449	3.0308
-1.2518	-1.4645	-0.61865	-2.9269	-0.67716	-2.0247	-1.7508	-1.5063	-3.1492	-2.9179	-1.2565	-3.0372	-2.919	-2.5808	-1.4802	-2.0301	-3.7091	-3.3988	-1.4458	-2.0209	-1.5941	-4.0233	-1.3476	-2.2943	-1.2771	-3.1283	-1.7873	-1.8401	-0.79885	-3.3962	-3.391	-2.9583	-1.7233	-2.9111	-3.1913	-2.8873	-3.7967	-3.6333	-2.5819	-2.7229	-3.7278	-0.71285	-0.44818	-3.2575	-2.4674	-1.4859	-1.3654	-4.2095	-2.329	-2.9944
-0.29222	-0.19347	-0.69152	-1.1084	-1.3549	-0.14496	-0.78834	-1.2895	0.40319	-0.2828	-1.7631	-1.294	-0.81839	-0.29166	-2.0241	0.3916	-1.5215	-0.14785	-1.4211	-0.16967	-0.029469	-1.8504	0.1865	-1.2588	-1.0412	0.54264	-1.1034	-1.4342	-1.7398	0.8016	0.63522	-2.3676	0.4973	-1.2858	-0.54859	-1.3912	-1.4683	-1.1488	-1.068	-0.1414	0.448	-0.73251	-0.75759	-0.73925	-0.47916	-1.0877	-1.2523	-0.1432	-1.028	-0.57197
-0.9033	-0.096424	1.7902	-0.21178	1.8895	-0.71869	3.0353	-0.47785	1.1982	0.20443	-0.98227	-0.8869	0.57277	0.034184	-0.12534	-1.2106	-0.63237	-1.119	-2.2277	-0.52396	-0.32907	-0.15237	-0.35453	0.57139	1.5004	0.27703	0.54548	-1.8167	-0.78255	-0.48842	0.95824	0.45553	-0.84228	-0.66055	0.55281	-0.56629	-1.3196	0.047348	0.99179	-1.0948	-0.75504	0.064896	-1.836	-0.36126	-0.70475	-0.76944	-1.2009	-0.40539	-0.71378	1.1916
-1.1525	-2.7357	-3.0789	-2.6226	-1.7016	-4.1273	-2.9971	-2.8617	-1.4077	-3.4831	-3.2786	-1.9103	-3.0456	-3.625	-2.2167	-3.5031	-2.8273	-1.9298	-2.4119	-3.0734	-1.148	-3.4496	-0.74967	-1.6795	-3.442	-3.6855	-2.7913	-1.5728	-2.7605	-3.98	-3.0605	-3.1739	-4.1197	-2.3057	-2.0834	-1.9102	-3.9185	-2.7351	-2.6158	-2.3341	-1.5952	-2.0098	-3.2882	-2.9487	-2.3261	-3.8931	-1.7979	-2.9246	-1.811	-2.6995
-0.40514	-1.2575	-0.94783	0.40951	0.59697	-0.75649	0.84121	-0.10165	-0.76509	0.79012	-0.80903	-0.43432	0.86259	-0.12293	0.13204	2.1021	-0.96408	1.5214	0.34455	0.12213	2.1806	0.0018195	-1.8223	-2.015	0.013675	0.4201	-0.0074882	-1.1093	0.45295	-1.1324	-0.18395	-0.28	-0.29142	0.20936	1.2617	-1.1752	1.5253	0.070588	0.4108	0.4523	0.021622	1.7503	-0.031883	-0.34063	0.60507	1.0029	-0.63724	-0.32755	0.06812	1.7152
8.4486	9.4335	8.4832	8.654	8.473	9.3289	9.3224	7.9156	6.885	10.246	9.192	6.6447	9.139	9.1619	7.196	8.13	9.5729	9.1482	9.9458	7.7386	9.5155	8.9388	8.9716	9.301	8.6447	7.4757	7.1761	9.2258	7.0983	9.4743	8.9175	8.9988	10.106	9.1239	8.9331	9.4019	11.114	9.0218	9.8596	9.0602	9.4812	8.2535	9.1836	9.7248	8.2341	7.8851	10.071	8.5909	8.8816	8.1335
-7.9597	-8.6245	-8.3179	-9.6524	-8.3636	-10.252	-8.6488	-8.8094	-8.0685	-9.3783	-10.784	-8.8882	-8.9874	-8.9888	-8.4923	-8.501	-9.3144	-9.5537	-9.6369	-8.8871	-8.691	-8.412	-8.6953	-9.3712	-10.044	-8.531	-11.047	-8.5935	-9.0451	-9.7978	-8.3863	-9.2419	-9.842	-9.034	-9.1877	-8.5052	-8.6582	-8.2586	-9.4755	-7.9774	-9.2606	-9.0956	-9.0269	-9.1597	-8.7374	-10.595	-7.7642	-11.915	-9.4073	-9.4637
-13.292	-10.915	-11.268	-11.292	-11.668	-10.918	-11.628	-11.002	-12.891	-10.637	-12.235	-10.753	-10.816	-11.856	-12.295	-12.575	-11.589	-11.622	-11.519	-11.471	-11.821	-11.684	-10.074	-11.545	-12.213	-10.109	-12.957	-11.164	-10.989	-11.133	-10.79	-10.867	-11.625	-10.993	-11.732	-13.347	-11.506	-11.615	-11.354	-12.019	-12.149	-10.953	-12.833	-11.073	-10.778	-12.635	-14.085	-11.542	-12.395	-12.399
-13.362	-12.032	-10.915	-13.363	-11.667	-10.751	-11.176	-10.634	-11.411	-10.205	-11.825	-11.517	-10.436	-11.478	-11.685	-11.085	-11.75	-10.877	-10.169	-10.578	-11.607	-9.9335	-11.581	-10.915	-10.809	-11.59	-11.842	-10.347	-11.384	-10.455	-10.807	-11.708	-11.621	-11.27	-11.011	-12.964	-10.328	-10.846	-10.964	-10.639	-11.079	-12.257	-11.875	-11.297	-11.078	-11.562	-12.058	-10.461	-10.514	-11.666
-5.08	-5.6495	-5.3371	-6.0411	-4.1502	-5.4504	-3.5695	-4.0876	-4.3411	-5.4142	-6.2929	-5.6855	-6.5736	-4.125	-6.7497	-4.8631	-4.6956	-4.6097	-5.4283	-3.9084	-4.7412	-5.2659	-6.7423	-4.6713	-4.8776	-6.8208	-3.2635	-3.6516	-7.3329	-4.2835	-7.177	-4.8646	-4.7008	-6.4095	-5.6594	-5.5562	-7.6674	-6.0839	-4.5845	-5.1566	-5.1079	-3.8431	-4.2101	-4.1725	-4.6139	-6.0404	-4.8605	-5.3791	-3.9839	-5.1237
-0.12074	0.60969	0.053274	0.51955	0.99862	-0.94975	1.4944	-1.7174	0.39948	1.4596	2.5034	1.5062	-0.044896	0.95039	-0.73181	-0.27919	0.37216	0.91814	-0.037606	0.93103	0.28493	0.25043	-0.0005069	0.29306	0.056958	0.43658	0.2853	-0.20481	-0.93194	0.86345	0.23469	1.0835	-0.14088	1.0606	-0.40607	0.028419	0.48509	0.95841	0.1071	-0.61903	0.89971	0.021115	-0.23613	1.4328	-0.61174	-0.59269	-1.3438	1.1028	-0.55731	-0.087595
-1.3971	-2.6456	-2.1669	-2.2377	-2.4547	-3.1943	-1.96	-2.1395	-2.1287	-2.7614	-1.6299	-2.4545	0.015417	-1.3576	-1.1966	-3.8676	-1.9733	-0.63346	-1.4644	-3.1937	-1.8668	-1.0781	-1.1369	-3.0873	-1.7822	-0.73188	-2.4513	-2.3467	-2.8393	-1.8791	-1.3701	-0.84478	-0.047505	-2.7514	-1.3147	-0.53395	-1.3735	-2.3836	-1.1009	-1.8892	-0.96837	-2.9277	-1.6443	0.27704	-1.5878	-1.445	-1.2217	-2.1413	-3.4218	0.13073
-8.4803	-10.621	-10.855	-9.7842	-9.4634	-10.653	-8.6209	-9.1857	-11.123	-9.8692	-10.333	-10.125	-9.7772	-9.5321	-9.9675	-9.1444	-9.891	-10.621	-8.0423	-11.298	-9.7904	-9.9997	-9.7163	-9.5374	-10.463	-10.104	-10.242	-10.413	-9.8147	-9.8333	-10.181	-8.0513	-9.1039	-10.877	-11.715	-10.525	-9.8623	-10.556	-11.267	-11.026	-10.031	-10.622	-9.2007	-10.276	-10.131	-12.243	-11.108	-10.513	-10.669	-9.9237
-9.8487	-9.6778	-9.8467	-9.6973	-10.768	-11.241	-8.573	-9.7959	-9.8983	-9.621	-10.487	-9.5335	-9.9735	-8.8603	-10.401	-11.367	-10.467	-9.8425	-10.951	-11.595	-10.104	-10.649	-10.519	-10.788	-10.406	-11.06	-10.493	-10.506	-9.861	-10.673	-9.7802	-11.283	-10.231	-11.067	-10.291	-11.118	-9.1621	-12.424	-10.464	-9.6394	-9.2677	-9.1431	-9.8749	-12.425	-9.9768	-11.207	-9.8105	-10.148	-9.3265	-10.666
-11.556	-11.399	-10.632	-10.097	-11.9	-11.188	-9.8182	-11.748	-10.614	-9.1471	-11.651	-9.7372	-10.278	-10.907	-10.937	-11.44	-9.9684	-12.561	-11.307	-9.1945	-9.8643	-11.361	-9.4866	-10.904	-12.099	-10.033	-9.4804	-10.304	-10.334	-10.899	-9.8861	-10.808	-9.9531	-10.602	-11.446	-11.038	-9.1036	-11.813	-10.577	-11.359	-11.099	-10.298	-10.05	-10.1	-10.431	-9.8799	-8.7831	-11.708	-13.089	-11.534
-7.3401	-5.4102	-5.3792	-5.6502	-5.6797	-7.0158	-5.0833	-7.0463	-5.7348	-4.3276	-6.0394	-5.707	-5.7933	-5.1972	-4.9946	-5.7677	-6.5295	-4.9417	-3.9315	-5.4816	-6.8636	-4.8667	-4.0476	-5.1957	-4.6323	-4.5546	-4.6009	-5.6743	-6.4391	-6.1948	-4.5304	-5.2898	-4.4749	-6.6128	-4.9831	-5.3467	-4.5899	-5.688	-4.9441	-5.0842	-6.7452	-6.0635	-4.0384	-5.6547	-5.0237	-5.9385	-5.2373	-6.3122	-4.8767	-6.2691
-11.071	-12.438	-11.989	-10.876	-11.07	-12.414	-12.6	-11.347	-9.7952	-12.368	-10.689	-11.572	-11.813	-9.9576	-11.184	-10.53	-10.385	-12.608	-10.991	-11.93	-12.876	-12.078	-13.046	-13.015	-10.418	-10.996	-10.415	-12.313	-11.476	-10.127	-11.726	-12.509	-11.055	-10.747	-12.297	-13.134	-11.983	-11.911	-12.139	-12.165	-11.525	-11.338	-11.275	-10.357	-12.371	-12.486	-11.53	-11.758	-10.739	-12.004
-1.026	-1.351	-1.0399	-0.13899	0.22221	-0.82332	-1.2332	-1.085	-2.1574	-1.2113	-0.12363	-0.98588	-0.92159	-0.95274	-1.4	-1.307	-2.0656	1.0565	-0.98929	-1.1954	-0.91929	-2.1587	-1.3547	-0.57585	0.5125	-0.52868	-0.75594	-0.67121	-1.353	-1.161	-0.51507	0.51428	-1.1431	-0.82059	-0.85647	-1.1288	0.29654	-0.56296	-2.0658	-2.5202	-1.4409	-0.89992	-1.0616	-1.045	1.3987	-1.1011	0.12489	-3.234	-0.24724	-0.40007
-10.607	-9.9442	-9.2044	-11.001	-11.544	-11.393	-9.8129	-10.881	-8.8604	-10.672	-11.254	-10.459	-9.9543	-10.106	-10.514	-11.222	-9.1714	-9.9753	-9.8004	-8.7508	-9.735	-11.041	-10.987	-11.565	-9.9456	-11.221	-10.745	-10.082	-10.162	-10.289	-11.214	-10.669	-10.187	-10.542	-11.134	-9.2372	-10.882	-11.526	-9.3888	-12.043	-10.578	-10.734	-9.9588	-10.197	-9.3018	-9.5931	-10.395	-10.109	-11.281	-11.54
-9.5366	-10.297	-8.5222	-10.285	-7.8637	-10.831	-10.992	-11.342	-10.527	-10.361	-10.602	-9.7835	-10.666	-9.1518	-9.1563	-9.5431	-9.3816	-10.512	-8.5465	-10.069	-11.447	-10.728	-9.9836	-11.006	-10.992	-9.8443	-9.9904	-10.509	-11.299	-11.898	-10.292	-10.071	-9.4964	-8.2014	-10.151	-9.3046	-9.6471	-8.0328	-9.4007	-9.9955	-10.442	-10.802	-12.073	-10.415	-8.7452	-8.8204	-10.091	-9.8698	-11.53	-10.384
-4.2676	-3.0527	-2.057	-2.8063	-3.2629	-2.7105	-4.4527	-3.7671	-3.7621	-4.5098	-2.6265	-2.6563	-3.4373	-3.4604	-2.151	-3.3814	-3.6955	-3.4134	-1.2618	-1.8656	-3.2906	-3.6449	-3.2346	-3.8538	-4.3301	-3.7129	-3.9993	-3.6618	-3.0833	-2.9287	-4.4926	-2.8756	-4.1555	-4.9229	-4.2551	-2.7314	-2.1986	-3.9574	-2.8554	-2.8035	-4.9339	-4.0582	-4.0695	-4.2432	-1.7081	-3.1253	-3.6042	-3.2193	-3.378	-1.77
-4.8722	-5.024	-4.4182	-4.836	-5.234	-5.5646	-4.8159	-5.3602	-3.5329	-4.4075	-3.1525	-5.1471	-4.192	-4.1089	-4.3765	-5.7369	-5.1276	-4.0585	-5.6256	-4.2116	-4.7422	-4.4234	-4.2917	-6.2523	-3.9088	-5.2932	-4.5309	-4.7305	-4.283	-5.1854	-3.989	-3.854	-5.7443	-3.4966	-5.6731	-3.3393	-4.5325	-5.0747	-5.4949	-4.1505	-4.3268	-5.2793	-6.624	-4.339	-4.4505	-3.1793	-5.0555	-5.2753	-4.6677	-3.5127
-0.65444	0.75081	-0.35824	1.4775	-0.28944	0.25094	-0.051435	1.6983	0.5853	-0.54714	0.31198	1.251	-0.44589	1.1924	0.81851	-0.37355	-1.2986	1.8225	2.5276	-0.75812	1.5555	1.3597	0.45959	-1.1239	-0.88209	2.0591	0.41365	0.59239	1.7895	-1.0194	0.52323	0.055158	1.3389	1.1287	-0.18952	-0.5395	-0.15602	0.1539	0.48842	0.88097	0.3408	-1.3461	0.36023	-0.55229	1.4626	1.8606	0.30173	0.272	0.35216	0.44182
6.7716	6.1723	6.0297	4.726	4.9991	6.7942	6.8875	5.152	5.5621	5.1413	5.0315	6.0863	3.2936	5.7022	5.8325	5.7899	6.9595	5.8031	5.8544	6.5494	4.7452	6.1447	4.3082	7.1122	6.0195	5.5313	5.2498	5.792	3.6136	6.8341	5.3723	4.7928	4.9999	4.004	7.2964	5.7346	6.2013	3.9921	4.9572	5.5039	4.1131	5.0262	5.8596	4.689	7.3537	4.6864	4.6107	4.1049	5.8704	4.1393
-7.554	-9.1064	-7.7512	-9.4486	-9.6443	-8.5409	-9.3772	-9.9793	-7.6008	-8.8748	-8.9829	-9.3274	-7.6446	-9.9473	-7.8921	-8.5596	-9.0665	-8.1415	-8.4991	-9.0173	-11.481	-8.2373	-9.0883	-9.4885	-8.8087	-9.4928	-10.581	-9.2115	-9.0269	-11.896	-8.48	-9.8336	-8.0401	-9.337	-8.2955	-9.4791	-9.0411	-8.9527	-9.1592	-9.5179	-8.0739	-10.614	-8.8313	-9.9821	-6.9411	-9.5714	-9.1681	-9.5838	-9.3022	-8.1024
-19.998	-21.285	-21.485	-19.353	-20.235	-21.562	-21.213	-20.425	-19.691	-21.698	-21.552	-18.995	-22.144	-19.149	-23.448	-22.419	-19.573	-21.451	-19.846	-20.9	-20.502	-20.721	-21.052	-20.784	-21.328	-20.095	-22.919	-20.236	-21.287	-22.502	-20.785	-21.142	-20.957	-20.712	-20.889	-20.807	-21.373	-20.212	-19.297	-20.218	-20.911	-20.18	-20.138	-19.286	-19.879	-21.709	-19.433	-21.402	-20.874	-20.998
-1.6249	-0.33909	-2.8865	-3.6973	-3.8388	-1.8358	-3.2441	-1.7177	-1.9306	-2.7871	-1.9446	-3.695	-3.8015	-4.1553	-2.7749	-4.081	-2.2532	-2.8876	-2.1411	-2.2258	-3.0114	-4.4041	-2.3041	-2.4803	-3.5949	-2.9166	-3.4387	-3.3701	-2.8992	-1.437	-3.1126	-3.3355	-4.0196	-1.2353	-2.0123	-2.2859	-2.8222	-2.212	-2.1634	-1.0515	-1.4163	-2.1408	-2.5412	-2.6425	-3.0237	-3.2226	-3.3404	-5.4999	-1.85	-2.2732
-0.61719	-2.819	-1.5633	-1.8839	-1.5029	-1.8164	-2.0085	-2.6447	-2.0672	-0.36127	-2.8888	-1.1352	-2.604	0.46503	-1.7316	-1.1636	-1.8144	-2.9781	-2.4307	-2.505	-1.3768	-1.8114	-0.92326	-1.5006	0.39282	-2.0354	-2.9463	-1.2256	-1.0166	-0.85274	-2.6716	-1.5666	-3.2405	-0.46939	-2.9588	-1.897	-0.34733	-1.445	-1.0966	-1.7416	-0.52834	-0.67215	-2.3294	-2.025	-3.1655	0.25774	-1.4691	-2.4005	-0.51035	0.026279
-3.7097	-3.228	-4.5872	-1.9348	-3.1287	-3.6377	-5.7656	-4.3142	-1.7875	-4.5666	-3.0869	-3.3759	-2.8734	-2.7181	-2.9903	-5.3517	-4.0937	-3.9031	-4.3827	-5.2471	-4.8888	-3.1091	-3.1527	-3.2105	-3.6397	-4.389	-2.1512	-3.88	-3.3629	-3.593	-4.6941	-3.1077	-4.7057	-5.0884	-3.8133	-2.914	-3.58	-1.8973	-4.8973	-1.9332	-2.5737	-4.3132	-3.141	-3.9768	-0.75673	-3.3951	-3.344	-3.7038	-3.503	-3.1556
-1.7322	-3.5571	-1.7113	-2.7382	-1.5064	-2.1716	-1.6615	-0.93554	-1.3388	-0.50915	-3.4522	-2.1383	-0.025676	-0.45192	-2.0227	-1.2919	-3.5159	-1.2018	-1.0907	-2.2637	-2.0412	-0.78905	-1.8317	-1.4215	-0.54038	-0.81599	-1.1862	-0.75213	-0.85316	-0.65933	-3.3952	-0.43019	-1.3845	0.79657	-2.1521	-1.1392	-2.5085	-1.5368	-0.79463	-2.4208	-1.1494	1.6131	-1.6481	-1.0352	-0.049934	-0.82538	-1.5563	-1.9112	-0.57856	-2.2317
-1.0473	-1.0446	-3.1628	-1.6254	-2.1764	-0.32715	-1.8359	-3.1595	-2.4798	-0.84124	-2.2096	-0.12868	-1.746	-1.627	-1.8833	-2.0145	-2.2965	-2.5855	-1.827	-0.51373	-2.4175	-1.3968	-1.5854	-0.6902	-1.0939	-0.76068	0.043633	-1.3887	-0.85816	-1.0423	-2.4575	-2.2436	-2.3734	-0.057431	-0.60491	-1.8651	-2.06	-2.8106	0.18528	-1.0001	-1.6686	-1.3463	-3.0026	-0.8703	-1.4325	-0.49257	-2.1522	-1.6606	-0.60605	-2.8815
-5.7588	-5.9553	-6.1291	-4.2464	-5.8456	-5.7198	-7.1452	-7.7669	-6.395	-5.2508	-6.6955	-4.7747	-6.4112	-6.8416	-5.4665	-6.4787	-6.4421	-6.6538	-4.3039	-7.3259	-6.2505	-6.8179	-7.6927	-6.6688	-7.165	-7.211	-6.6461	-5.1965	-8.0286	-5.5313	-6.9532	-6.8985	-7.8319	-6.9584	-6.7326	-6.4469	-6.8498	-7.6229	-4.8763	-6.1728	-7.8855	-5.6607	-7.0109	-7.3985	-6.8021	-4.714	-6.806	-7.9753	-6.5098	-6.5926
7.1475	7.0567	5.3291	6.668	6.9999	6.4471	7.2202	6.9666	6.6759	5.8075	7.1402	6.1891	7.1878	7.6209	6.9352	6.2283	7.5935	8.0631	7.0432	6.9034	6.9106	6.7007	6.3754	7.004	5.5506	6.4506	6.7969	5.9179	6.7501	6.6749	8.8479	6.8898	8.1188	5.2343	9.1678	5.6837	6.6584	8.6374	7.297	7.1	4.748	7.5408	6.2436	9.3936	7.8464	7.1239	7.6905	6.7941	7.8105	6.3438
-4.7969	-4.5583	-4.8824	-3.8055	-2.3771	-3.3177	-3.5325	-4.6664	-4.9507	-4.2066	-3.0584	-4.3207	-2.904	-3.7291	-4.5132	-2.7585	-4.9172	-3.6833	-5.6949	-4.3456	-2.5212	-3.1121	-4.1449	-3.5305	-5.0661	-4.0832	-4.1617	-2.7921	-2.9988	-4.0463	-2.0082	-2.0209	-2.788	-5.1876	-4.6282	-3.4563	-5.1992	-3.9664	-3.9221	-3.5637	-5.328	-3.3319	-4.7021	-3.7718	-2.885	-4.033	-4.3515	-3.9156	-4.6119	-3.035
1.3007	2.6045	1.7106	0.50492	3.1762	0.21906	2.1162	2.9758	1.5919	2.7027	1.6523	2.3909	1.126	1.122	3.7855	1.5351	1.5105	1.2084	1.7365	2.1363	0.18331	0.73851	1.1143	1.3333	0.76846	2.0881	3.0545	2.2244	1.8874	0.37228	1.0801	1.3307	1.9811	2.2032	1.1901	2.5667	1.6516	1.6681	1.6515	2.2789	3.3687	1.7972	1.8163	1.6088	0.38731	1.2521	1.7411	1.1148	2.8363	1.9466
-15.479	-14.311	-15.15	-13.347	-14.385	-15.926	-15.406	-15.38	-14.902	-14.607	-14.415	-14.317	-13.953	-15.184	-14.884	-15.431	-15.034	-15.612	-14.092	-16.013	-14.696	-15.643	-15.163	-14.273	-14.678	-14.973	-14.831	-14.54	-13.812	-16.221	-15.658	-14.468	-15.112	-13.797	-15.268	-16.469	-14.006	-12.424	-14.071	-13.236	-14.872	-16.504	-13.183	-14.971	-12.236	-15.265	-13.324	-13.713	-13.936	-15.041
-2.4097	-2.1541	-3.6842	-3.49	-3.3557	-2.419	-2.4465	-0.8559	-2.9436	-1.6479	-1.984	-3.7163	-4.9729	-2.5703	-2.6746	-1.7023	-0.83778	-3.9738	-2.0486	-1.2429	-3.6993	-3.8393	-1.3086	-2.1618	-3.6265	-3.0598	-3.5142	-2.2535	-3.5033	-2.1704	-4.4458	-3.2782	-2.4426	-2.7427	-2.8485	-1.1779	-2.3824	-2.947	-1.4328	-2.37	-2.387	-2.8892	-2.3692	-2.8967	-3.5462	-3.1501	-2.8206	-5.0773	-1.2328	-3.1213
-3.2066	-2.4277	-2.6247	-1.1184	-0.70306	-0.42431	-0.81293	-3.2612	-1.6216	-0.99507	-1.0143	-0.30774	-1.9356	-3.1221	-1.4386	-1.4203	0.78958	-2.2841	-2.8248	-2.8937	-0.69442	-1.5326	-1.3861	-3.4402	-1.9193	-1.4961	-1.7546	-2.2291	-1.136	-1.5574	-2.7868	-0.53513	-0.5265	-1.5905	-2.3286	-0.34616	-2.7755	-3.2338	-0.51711	-1.0405	-2.448	-1.7208	-1.047	-1.5885	-2.0241	-2.799	-2.5702	-0.59414	-2.7212	-0.90655
-12.066	-12.372	-12.294	-13.538	-14.471	-11.426	-11.955	-14.889	-14.675	-13.172	-12.288	-14.028	-12.729	-13.423	-13.358	-12.845	-13.517	-14.101	-13.732	-12.588	-15.035	-13.762	-13.066	-12.836	-11.15	-12.038	-12.074	-13.37	-13.628	-12.714	-12.568	-13.191	-12.397	-15.328	-13.202	-13.009	-11.496	-15.027	-12.94	-12.981	-13.437	-13.03	-14.388	-13.824	-12.513	-13.845	-14.866	-13.594	-12.514	-12.632
-19.489	-19.781	-20.298	-19.967	-18.697	-21.871	-22.047	-21.184	-20.492	-21.493	-21.59	-20.419	-22.85	-19.961	-20.514	-19.28	-22.128	-21.748	-21.859	-18.989	-19.038	-20.44	-21.912	-21.309	-21.976	-21.619	-20.091	-20.814	-21.334	-20.822	-20.777	-19.844	-19.265	-21.381	-20.331	-19.858	-20.65	-20.753	-20.217	-19.368	-19.74	-22.068	-20.829	-21.299	-20.469	-19.989	-22.622	-20.817	-21.136	-21.014
-14.916	-12.72	-14.23	-14.075	-11.643	-11.687	-13.534	-12.613	-11.236	-13.588	-13.453	-13.052	-12.874	-14.012	-14.641	-13.622	-11.987	-13.169	-13.558	-13.75	-11.022	-13.406	-13.819	-13.706	-14.392	-13.763	-14.21	-13.203	-14.098	-13.452	-12.592	-13.599	-14.997	-14.049	-13.895	-13.706	-12.952	-11.986	-12.325	-12.425	-14.13	-12.449	-12.899	-11.677	-11.776	-12.027	-13.492	-14.281	-12.627	-14.866
3.1065	3.3065	1.9227	2.5791	3.5149	3.7284	1.4441	3.3451	3.1441	4.8314	2.1705	2.1083	1.643	1.582	2.9835	2.2535	2.8546	4.8152	2.5786	1.9341	3.2373	3.2994	1.9746	1.7868	2.1748	1.8327	2.8308	3.3569	2.8942	3.9536	2.6081	1.738	3.1036	1.964	4.0379	4.12	1.67	2.9344	3.0182	4.6883	2.6394	2.059	2.5498	2.3732	2.7641	4.2235	0.84695	2.4394	1.5188	3.1913
-2.0919	-3.093	-3.4169	-2.0364	-2.9618	-0.91653	-2.8265	-3.7798	-2.1637	-3.7152	-3.3722	-1.6406	-2.5951	-3.3242	-3.8138	-3.2795	-2.2572	-2.688	-2.6428	-3.7216	-2.3466	-3.6113	-3.6918	-3.5206	-2.8217	-1.5695	-1.3251	-2.1407	-3.7199	-2.9332	-2.4127	-0.54284	-2.6585	-1.2578	-2.0639	-3.4714	-4.1064	-3.223	-2.8757	-3.6719	-2.9329	-1.1094	-1.3419	-2.5458	-1.2514	-1.6264	-2.9293	-3.0334	-2.5501	-2.9357
1.5403	-0.60771	0.60864	0.049697	1.7929	1.2086	0.58288	0.046008	0.17592	0.17364	2.635	-0.26428	1.2046	-0.88656	1.9319	2.5093	-0.3249	-0.75754	1.2782	0.77414	-0.078114	2.2996	0.58201	0.96362	0.59109	1.0714	-0.73836	0.25787	2.0681	-0.60712	-0.85674	0.74679	-0.57446	0.18715	0.46932	2.3836	0.53267	0.86523	0.67316	1.1592	-1.5714	-0.42807	-0.93169	0.94003	1.3496	1.5053	2.7381	-0.74088	1.4913	-0.23803
-13.83	-13.151	-14.531	-12.553	-12.672	-11.706	-14.562	-14.021	-11.308	-14.048	-13.864	-13.264	-14.217	-13.733	-14.404	-12.265	-12.507	-12.294	-12.872	-13.222	-13.249	-12.293	-13.725	-11.763	-14.06	-13.705	-12.288	-13.155	-12.562	-13.092	-15.24	-12.789	-12.186	-11.039	-13.877	-12.528	-12.593	-13.971	-12.738	-13.236	-14.044	-13.093	-12.711	-13.387	-12.511	-12.798	-11.573	-11.279	-11.033	-12.851
0.055934	1.835	0.53437	2.4503	1.432	-0.27848	0.023754	1.9162	2.5141	1.4148	1.6558	2.7868	1.3498	1.1265	3.0274	1.2512	0.99586	0.92274	1.1094	1.3585	1.318	1.1991	0.083455	1.6004	1.1944	0.11818	2.1473	2.0527	0.20153	1.1716	-0.087042	0.27548	1.5078	-0.20302	2.5142	-0.29458	-0.57151	2.7106	1.8379	0.9708	0.64934	1.2628	1.7411	0.6728	1.7045	-0.34402	-0.73603	1.7339	-0.15047	2.5661
4.7464	5.7506	6.7247	3.9561	2.9707	5.7436	5.6831	4.7172	3.8543	5.4062	5.4166	5.337	4.582	4.8971	3.0736	4.1052	4.8726	5.6677	4.4565	4.9929	4.8219	6.6045	4.5301	5.1116	4.0813	3.5788	3.7656	3.0887	4.9501	4.5816	4.6474	6.5397	8.2993	5.3891	5.1111	4.4717	3.6031	4.5766	4.9064	4.468	5.1357	5.7496	4.963	5.0289	4.9542	5.9241	4.4452	4.8004	4.4236	4.787
1.7678	0.8749	1.8929	1.3979	1.5505	1.6635	1.9919	1.4759	3.3237	0.51197	1.439	1.7686	2.0573	0.68472	1.9959	3.4659	1.638	3.6067	3.0239	1.9275	2.558	-0.04526	1.5462	0.62566	0.29215	1.4795	2.324	1.5966	1.1657	1.2386	0.63362	0.27391	3.0695	2.4049	2.2114	2.5502	1.1872	3.5482	1.8858	1.4598	1.0645	2.5114	2.6571	2.1516	1.7569	3.105	1.8517	2.3789	1.609	2.7548
-3.1179	-5.0895	-4.7167	-1.2785	-1.9132	-2.6756	-4.4564	-2.2051	-2.8196	-3.6955	-4.0464	-4.1037	-4.3417	-3.0168	-4.8395	-2.5395	-3.1413	-2.5514	-3.6983	-3.5416	-2.0908	-3.3204	-4.5	-2.4746	-2.8685	-3.713	-3.0603	-3.1582	-4.2651	-3.2047	-3.824	-3.3201	-4.0528	-2.5779	-5.6175	-3.6764	-3.3937	-3.0742	-2.4729	-4.6444	-2.5991	-2.401	-3.977	-3.0171	-4.0832	-3.7082	-2.8041	-3.3714	-3.555	-2.0566
4.6817	4.4555	3.2871	5.1876	4.1996	5.2175	4.8856	5.9944	4.7062	5.1548	5.004	6.0473	2.9257	4.9785	5.4311	4.6492	3.7899	4.7667	3.8227	4.8145	5.824	6.8179	5.1779	2.745	3.2628	5.116	5.1184	5.3863	5.1339	5.0999	3.7602	4.0059	3.543	4.9489	6.1254	5.8042	5.2084	5.8389	5.1052	4.4707	3.6864	3.9881	4.2763	5.1717	4.3733	4.6584	5.675	4.2179	5.939	4.9837
-3.6462	-3.1516	-3.5943	-2.3281	-1.926	-4.3165	-2.386	-2.9688	-3.3487	-2.5106	-3.2413	-3.4084	-3.2882	-3.5613	-3.1043	-1.949	-2.2582	-3.0348	-2.4502	-2.206	-2.2335	-2.3555	-2.905	-1.8122	-3.6877	-3.0129	-0.63194	-2.5101	-1.6065	-2.2355	-4.2567	-2.4311	-2.7682	-1.8309	-1.181	-2.852	-0.7091	-3.5405	-3.1592	-2.3669	-3.344	-2.7521	-4.7384	-3.2321	-3.6228	-3.8563	-3.9175	-3.6757	-1.5654	-2.8118
-2.7145	-0.44097	0.49902	0.2326	0.1065	-0.60141	1.7362	0.61048	1.1258	0.070236	0.10476	-0.76809	1.1613	-0.29724	-1.1809	-2.2477	-1.1128	1.139	-0.68776	-0.325	-0.81757	-1.5459	-1.1998	-1.1518	-0.68917	-1.5138	1.4734	-0.42688	-0.26105	-0.2492	0.71811	0.99446	-1.4895	2.0117	-0.34927	0.053021	0.46654	1.0668	0.26988	2.8962	0.46451	1.9792	0.3406	0.27727	1.3509	-0.52433	0.51648	-2.2432	0.094833	-0.84875
-12.961	-11.815	-12.549	-11.395	-9.6983	-10.705	-11.559	-11.054	-12.57	-11.278	-13.334	-11.743	-12.565	-12.024	-10.243	-11.956	-10.655	-11.743	-12.286	-10.521	-12.753	-11.896	-11.655	-11.954	-11.034	-12.019	-13.113	-12.073	-11.709	-12.279	-11.086	-11.772	-11.494	-11.787	-11.804	-13.476	-13.847	-10.832	-11.25	-12.701	-11.829	-12.501	-11.579	-12.27	-12.706	-11.278	-11.145	-12.572	-10.934	-11.267
-0.63355	1.2021	-1.0204	1.2842	2.6592	2.57	2.22	-0.14627	0.97913	1.5847	-0.0072856	3.3596	0.29949	2.0669	2.6458	0.77011	1.574	1.8197	1.984	0.36002	2.0762	2.5323	-0.79931	0.51302	0.7015	1.6274	-0.16425	1.4991	0.84503	1.0618	0.065811	0.59527	1.4593	1.1203	0.49727	2.0706	1.1568	1.6849	2.0568	1.0127	0.44332	0.085007	0.63414	1.5066	2.4133	0.8884	2.1721	2.1501	-0.17181	1.6105
-22.056	-23.95	-22.585	-22.659	-22.498	-22.604	-21.096	-22.319	-21.889	-22.976	-21.917	-21.913	-22.004	-23.148	-21.448	-22.713	-23.113	-23.315	-22.076	-21.6	-22.395	-22.219	-21.888	-20.865	-21.284	-22.851	-20.95	-23.309	-22.69	-22.244	-22.986	-22.862	-20.95	-22.4	-23.168	-22.655	-20.766	-22.233	-21.654	-20.06	-24.358	-22.129	-21.97	-21.92	-23.121	-22.591	-21.276	-20.487	-22.886	-21.101
-1.0552	-1.2874	0.50287	0.93577	-0.59671	-0.9154	0.25693	-0.6919	-1.55	1.0954	-2.5818	-1.1181	-0.72624	-1.4546	-1.0058	-1.502	-0.87785	0.33619	-0.87658	-1.6718	-0.23488	-0.67923	0.14677	-0.76257	-1.1674	-1.605	-0.16168	-0.9607	-0.47414	-1.3179	-1.3883	-1.2244	-1.1849	-0.70011	0.079007	-1.3923	-2.0227	-1.002	-0.96226	0.66992	-1.4329	-0.20349	-0.96295	-1.7696	-3.1792	-2.046	0.0030007	-1.6506	-0.82134	-1.6499
-0.40192	-0.51148	1.0982	0.17229	-0.36804	1.1199	-0.00027506	1.4229	-0.32741	0.93477	-0.027429	-0.8094	1.3459	-0.18237	-0.29701	-0.74707	1.8282	1.2965	0.83861	2.1433	0.94932	-1.0989	0.37872	1.4147	-0.33549	-1.3995	1.2452	0.30904	0.15582	-1.021	1.2583	1.5996	-0.49303	0.4471	-0.56398	1.9721	2.2528	0.11779	0.24166	-0.61398	0.47957	1.4677	0.33655	0.45129	-0.6827	1.8261	-0.94654	-0.79547	0.76108	0.70624
-3.0984	-1.9202	-2.8005	-3.9184	-3.341	-3.2759	-2.5148	-3.3726	-0.52941	-2.8448	-2.9347	-3.9866	-2.6253	-2.6125	-3.306	-2.0576	-3.3603	-2.6522	-3.8861	-3.2255	-4.2598	-2.8603	-4.3622	-3.9023	-2.1895	-4.6806	-3.2179	-3.3687	-2.5584	-3.3457	-1.6847	-3.4954	-3.1648	-1.6146	-3.7606	-2.9803	-4.1162	-3.4302	-3.313	-3.5285	-2.5125	-2.4119	-3.1594	-4.3634	-2.3217	-2.8753	-2.3076	-3.9012	-3.3085	-2.4148
-0.98507	-0.31497	0.09335	1.0411	-0.57429	0.70153	1.7273	-0.92189	1.3656	0.8906	-0.73818	-0.51248	-0.25884	-0.76231	0.36942	-0.96586	-0.53486	-0.70434	-0.76097	0.25701	-1.9528	0.1813	0.58011	-0.062469	0.33401	-0.5246	0.19312	0.97689	0.35946	-0.65037	-0.40756	0.029596	-2.2032	0.70311	-0.77487	0.82499	0.74169	-1.169	-1.4322	2.3566	-1.023	0.092974	0.91105	-0.55378	-1.4452	-0.29868	-1.2846	0.39586	0.31302	-0.50597
-9.4823	-8.9745	-8.1668	-8.0561	-10.035	-11.177	-9.4647	-9.9195	-10.684	-9.7393	-11.065	-10.53	-9.7598	-9.6166	-6.3503	-9.3582	-10.387	-10.118	-10.191	-10.705	-8.8221	-9.2745	-9.6581	-9.7643	-8.1572	-9.7203	-9.807	-12.498	-10.625	-10.11	-9.5681	-10.38	-11.324	-10.126	-10.86	-10.234	-10.362	-11.476	-8.7797	-10.257	-9.8753	-9.4279	-9.9782	-10.372	-9.4722	-10.967	-9.6043	-10.781	-10.209	-10.705
-2.3778	-2.5387	-0.78443	-1.6565	-1.3903	-2.4282	-2.7833	-1.4177	-1.0126	-2.9749	-1.8783	-1.7488	-0.5488	-0.80543	-2.2301	-0.84085	-1.0571	-2.0055	-1.4884	-0.45255	-0.31007	-1.4745	-0.3064	-1.017	-1.0444	-1.224	-4.2655	-2.0325	-0.53591	-0.098665	-1.7702	-1.1653	-1.8873	-0.56253	-1.1156	-2.1077	-2.3608	-0.77633	-0.5603	-1.6559	-2.611	-1.3167	-0.79374	-0.4623	-2.9287	1.8018	-2.227	-0.3549	-1.1818	-2.3367
10.169	10.388	10.658	10.971	9.2849	9.322	9.8518	10.585	8.7508	10.085	9.8393	10.873	8.6313	9.2274	9.8764	7.6016	10.064	10.032	8.6441	9.4779	9.102	10.271	10.955	10.255	9.5085	10.606	10.018	9.2798	9.0628	9.0044	8.3538	10.334	11.136	9.4396	8.9449	8.9909	8.1486	9.3316	11.274	10.023	10.323	10.498	9.7825	9.7277	8.8932	9.0336	10.823	9.4043	10.397	8.1941
-2.4224	-3.4577	-1.8524	-1.484	-2.2284	-3.1471	-1.8978	-2.3875	-1.2678	-3.8605	-1.7675	-2.9424	-2.4451	-2.6039	-0.65094	-4.6213	-2.3331	-4.6127	-2.7138	-2.2765	-3.4719	-2.1483	-1.4936	-2.2807	-2.25	-4.373	-2.8144	-3.6121	-1.8859	-2.4361	-1.4462	-2.9861	-3.3592	-3.1584	-2.3611	-1.6764	-2.6099	-3.1945	-3.5252	-3.2256	-2.0048	-4.2282	-2.2869	-1.3993	-2.3767	-3.1164	-3.6827	-1.9564	-3.4821	-3.7411
-10.619	-11.057	-12.787	-11.564	-10.615	-12.191	-9.9848	-12.057	-12.502	-10.798	-10.768	-13.124	-13.336	-10.873	-12.16	-11.288	-11.269	-11.519	-12.787	-13.626	-12.133	-12.108	-11.003	-11.103	-11.03	-9.7188	-12.862	-10.509	-11.842	-11.488	-12.822	-11.291	-9.0708	-11.25	-12.991	-12.912	-11.879	-11.36	-10.599	-11.243	-10.663	-10.467	-12.427	-11.635	-11.89	-11.284	-12.219	-11.673	-11.519	-11.249
2.9218	5.4232	4.0689	4.1651	5.7224	4.1712	3.5383	4.3811	4.0037	5.1491	4.9894	3.9914	5.9341	5.7238	5.942	5.3194	3.9754	3.9505	4.493	6.6961	4.5709	5.9333	4.7545	4.9359	6.3546	4.3193	3.8265	5.6436	4.9272	6.1569	5.7591	5.0639	4.5781	5.3926	5.5045	4.3919	4.9867	4.8318	5.9222	5.078	5.258	4.32	4.5811	6.3098	4.8131	5.1417	4.0869	4.7089	5.5319	4.2962
1.7265	0.31511	1.698	-0.048007	1.3826	2.244	1.9373	0.88976	2.5135	1.5089	0.72233	1.0948	1.6048	1.2029	0.61789	1.3051	0.42495	0.55571	2.4436	1.9036	1.7674	0.48632	1.3317	1.7129	1.1417	0.6008	1.036	1.0354	2.3875	1.0874	2.0577	1.2063	2.7691	0.72554	2.2784	0.85741	1.1293	-0.53441	1.8592	0.67825	1.1771	0.90189	1.8567	0.59839	1.375	0.64055	0.060921	1.4573	1.6272	1.4145
-23.529	-22.859	-22.419	-20.204	-22.967	-23.195	-21.415	-24.243	-21.214	-22.491	-23.873	-21.41	-24.407	-21.113	-22.41	-23.023	-23.45	-22.444	-21.966	-21.994	-23.104	-22.421	-22.259	-21.643	-22.862	-21.175	-21.946	-21.63	-22.75	-22.646	-23.228	-22.165	-23.076	-21.303	-21.989	-22.223	-21.7	-22.642	-23.255	-21.955	-21.558	-21.19	-22.539	-22.132	-23.416	-21.562	-22.746	-22.72	-21.737	-22.001
-0.25871	1.4867	1.7159	1.6157	-0.19188	1.092	-0.65908	0.28383	1.0939	0.58044	0.7219	-0.018045	0.40302	0.51081	0.89839	-1.0564	-1.5121	1.5237	0.38992	-0.99415	1.3101	0.22804	-0.23134	0.23237	1.8804	1.821	-0.88634	1.6294	-0.92137	2.5673	0.092026	-0.49325	-1.2257	-1.2564	1.0626	0.61768	0.40168	-0.47403	1.2282	-0.61421	1.3495	1.3742	-0.49971	-0.55274	0.96498	1.2746	0.277	-0.054932	0.024295	0.97315
-10.675	-10.946	-9.4829	-10.622	-10.542	-10.124	-10.515	-11.207	-11.325	-11.22	-9.0696	-9.4848	-9.0554	-8.5399	-10.828	-12.106	-10.434	-11.095	-11.306	-10.022	-10.06	-9.2266	-10.026	-10.664	-9.9419	-10.015	-11.621	-10.154	-9.9094	-9.758	-9.434	-9.9923	-10.305	-11.093	-9.7408	-10.612	-10.89	-10.71	-9.8849	-10.362	-10.248	-9.1589	-9.8869	-10.326	-11.624	-10.363	-10.377	-9.6596	-8.6405	-8.4291
-5.6461	-6.5613	-5.6656	-8.8952	-6.6597	-6.4232	-6.4425	-5.3894	-5.6667	-5.3932	-7.8681	-7.3608	-5.8173	-7.5912	-6.9817	-6.269	-6.5479	-6.1493	-4.9806	-7.869	-7.234	-5.8748	-5.4411	-6.0185	-8.3632	-5.1543	-6.6703	-8.8109	-6.4079	-6.2814	-6.3212	-5.5872	-7.7513	-6.3531	-5.4025	-5.6456	-7.4357	-7.0053	-7.2902	-4.6562	-7.4002	-8.5337	-5.7115	-7.7003	-8.1528	-5.8885	-8.6041	-6.3278	-6.8818	-7.863
-1.3119	-1.2712	0.15073	-2.0001	-2.1003	-2.1236	-1.7935	-1.7419	-2.1153	-2.2787	0.29849	-0.87832	-1.758	-2.3539	-1.4211	-1.8546	-1.1502	-1.2059	-1.5394	-0.22867	-1.6955	-1.0135	-2.0295	-0.7764	-2.2388	-0.55279	-1.903	-0.54121	-2.0044	-2.4231	-2.2898	-1.9534	-2.0096	-1.9229	-1.1642	-2.0226	-2.7463	-0.33515	-0.91552	-1.3237	0.54843	-3.1833	1.1491	-1.7212	0.119	-2.8484	-2.002	1.3118	0.17818	-1.8062
-15.447	-14.238	-14.678	-14.794	-14.578	-14.933	-15.379	-15.213	-14.115	-14.359	-15.493	-15.208	-15.151	-14.776	-15.031	-13.767	-15.934	-15.273	-13.086	-15.46	-13.136	-15.285	-16.142	-13.865	-15.759	-14.85	-14.76	-14.245	-16.049	-14.583	-13.801	-13.795	-13.641	-14.188	-14.132	-15.51	-13.903	-14.821	-13.898	-14.349	-14.299	-14.454	-12.646	-13.562	-13.504	-15.654	-14.874	-14.722	-14.668	-14.567
-4.6979	-3.8639	-4.4724	-3.9899	-3.7478	-3.6503	-4.7255	-3.6073	-4.2506	-4.5787	-2.6713	-2.5105	-5.924	-4.8703	-3.1357	-4.5019	-4.1307	-5.279	-3.7667	-3.7954	-4.4185	-4.5397	-2.9152	-3.8026	-4.4768	-4.2437	-3.3101	-3.6663	-5.5555	-4.9039	-4.1638	-3.7069	-3.028	-5.2007	-4.4741	-4.7593	-3.998	-3.142	-4.3593	-3.5347	-4.4708	-4.5848	-4.4	-4.5249	-3.9333	-4.7927	-4.2446	-4.7076	-2.6598	-5.0635
-5.2608	-5.4647	-6.421	-6.6734	-5.8434	-4.5266	-5.6078	-4.3978	-4.0235	-4.3775	-5.4888	-3.4447	-4.6431	-5.6478	-3.4301	-3.8958	-6.6947	-4.9278	-4.2953	-5.5196	-4.6233	-4.267	-6.0171	-4.2876	-3.5433	-4.9992	-4.5185	-5.3684	-4.1236	-5.8855	-5.3376	-3.4354	-4.9993	-5.4856	-4.8932	-3.9022	-3.1654	-4.3027	-5.2533	-4.6143	-4.7078	-5.1272	-4.9693	-4.8667	-3.4588	-4.1959	-4.5647	-5.185	-4.8051	-4.4731
-13.168	-14.188	-14.696	-14.552	-11.975	-12.893	-11.959	-13.44	-14.353	-14.937	-13.529	-12.451	-13.589	-13.839	-12.518	-13.043	-12.398	-12.27	-12.942	-12.398	-12.441	-14.035	-15.228	-14.582	-12.821	-12.848	-14.403	-14.191	-12.41	-12.76	-13.48	-13.319	-14.69	-12.625	-12.146	-12.528	-12.136	-13.483	-13.189	-13.132	-15.204	-13.632	-13.036	-11.943	-12.793	-12.765	-13.32	-11.763	-12.569	-13.336
2.4345	0.36157	1.0727	1.9018	2.9549	0.39851	2.5547	0.82856	1.0433	0.64652	2.4421	-0.3101	1.0687	-0.085209	1.3435	2.5036	2.1277	1.7153	0.60262	1.0483	-0.098993	3.3345	1.414	0.16124	2.3232	1.6831	2.1769	1.4921	0.54255	1.9509	2.1728	1.2127	1.473	0.96762	1.1714	2.7869	0.64359	1.1474	3.186	0.76629	1.6376	1.5628	2.0423	1.4943	2.137	2.6184	1.0741	0.37637	1.0365	1.1113
-1.9295	-1.6945	-1.9058	-1.4982	-0.81852	-1.4974	-2.7483	-0.26771	-3.0836	-2.4646	-1.0248	-1.3426	-1.3894	-0.69045	-1.7518	-2.3055	-1.9298	-1.0094	-2.4049	-0.80975	-1.0067	-2.3944	-2.8512	-1.2333	-2.3759	-2.3122	-2.119	-1.2868	-2.4111	-0.29888	-0.32856	-2.2301	-1.2166	0.36387	-0.78419	-1.7652	-1.9453	-2.9666	-3.605	-1.119	-1.6046	-0.68782	-1.5696	-2.3769	-2.5672	-3.3051	-0.63351	-1.1581	-1.6472	-0.40691
-4.6077	-4.93	-4.8287	-5.4549	-5.4515	-3.9796	-4.9883	-6.7836	-6.796	-4.8553	-3.4638	-6.2596	-4.8553	-4.9491	-6.119	-6.8271	-4.7545	-5.3581	-5.2406	-6.0935	-5.95	-5.8928	-4.8145	-3.5457	-3.6388	-3.9612	-6.5882	-4.5352	-5.9737	-4.6193	-4.0671	-4.6344	-4.3177	-5.7635	-3.9835	-5.2461	-4.5907	-3.8685	-6.7067	-4.2733	-6.3979	-4.6831	-6.5979	-4.6756	-4.5229	-6.4365	-5.418	-5.4612	-5.083	-5.1845
-2.6682	-2.2471	-1.8717	-1.2529	-1.4909	-1.372	-3.367	-1.7178	-3.0609	-3.0701	-2.4115	-0.93041	-1.9506	-2.2187	-1.5604	-2.5266	-2.8488	-1.3024	-1.2344	-1.6774	-2.1775	-2.9957	-1.9666	-1.0618	-1.0475	-0.99074	-3.5061	-1.7933	-0.93064	-2.7068	-1.05	-2.0814	-1.9101	-3.1775	-1.4223	-1.0925	-0.84555	-2.7293	-2.2786	-2.1255	-1.7394	-1.8957	-1.4297	-2.8683	-4.9926	-3.635	-2.5256	-1.2583	-2.418	-1.4257
-5.3894	-4.2031	-5.3593	-5.0181	-4.6416	-5.2479	-3.5414	-4.4854	-2.9267	-5.6048	-4.2025	-5.6764	-4.1822	-4.6552	-4.7579	-4.5498	-4.3462	-3.703	-5.0037	-4.9701	-3.997	-5.8991	-6.1432	-5.5656	-4.2074	-4.907	-3.8838	-3.7356	-3.8949	-2.4177	-3.0106	-5.1239	-4.5245	-6.184	-4.6601	-3.0644	-4.1058	-4.5891	-3.3483	-4.8491	-5.3853	-5.1892	-4.3054	-4.4783	-5.5192	-4.6587	-2.6193	-3.6056	-4.9871	-5.1923
8.3131	8.8533	8.8483	9.2636	9.2863	8.7538	8.3426	9.1561	9.7019	10.127	12.061	9.455	10.477	10.187	8.0923	11.653	9.699	11.326	10.038	7.8724	10.24	9.3762	8.812	10.464	9.1682	9.8358	8.9949	9.3201	11.101	8.9897	9.6429	8.5519	9.1176	9.5795	11.117	9.2892	10.143	10.284	9.7121	9.8722	9.3126	8.4335	9.8177	10.196	9.4218	9.1811	10.023	8.9566	10.455	8.7364
7.9265	8.51	8.9421	9.1363	7.9442	7.8494	7.8804	8.8457	7.4289	7.6685	7.6051	10.181	8.9692	7.3108	7.7876	8.4433	9.0524	9.5721	7.8495	10.499	8.9605	9.9872	10.236	7.6694	8.8412	7.6909	9.6055	6.8132	8.1524	9.2183	8.8427	7.9435	8.6472	8.4369	8.5349	7.5449	9.3454	8.126	8.1142	9.9049	8.7628	7.0911	9.6213	7.7164	8.6718	8.0779	8.7437	9.3879	8.6407	9.4283
-10.137	-12.681	-10.892	-10.369	-10.572	-11.321	-10.146	-9.4002	-11.003	-11.441	-11.094	-9.8886	-12.495	-10.976	-9.9936	-9.7999	-11.754	-10.274	-10.593	-10.069	-11.323	-12.669	-10.454	-11.702	-8.9792	-11.249	-10.175	-9.8238	-11.104	-10.543	-12.171	-10.545	-11.058	-11.799	-10.801	-10.082	-10.34	-11.713	-8.9929	-9.6137	-11.349	-11.741	-10.65	-11.608	-9.9977	-10.793	-9.3762	-9.7449	-9.3269	-10.865
-0.047227	1.1637	0.89531	-0.11408	1.0785	0.9124	1.9434	1.1906	1.3833	0.15585	1.4999	1.3125	0.71586	1.2931	-0.15506	-0.61528	2.4695	0.13015	1.6811	-0.00493	0.45963	-0.048421	0.81269	-0.071982	0.058418	1.4441	-1.9248	2.3403	-1.2625	0.60461	0.16604	-0.95144	0.36387	-0.21829	-0.3054	0.2551	1.1444	-0.3684	0.70039	0.33062	-0.57819	-0.49204	-0.34025	0.15186	-0.16459	0.69383	0.55594	0.58529	1.7621	1.641
-1.6731	-2.4266	-1.591	-0.53907	-0.69805	-1.1163	-2.3906	-2.2358	-1.4842	-1.2219	-1.1768	-1.5589	-0.59482	-1.0816	-0.31831	-1.3103	-0.20913	-0.68002	-1.9796	-2.9563	-0.84819	-1.0985	-1.8376	-2.5132	-0.1216	-1.6745	-2.404	-1.8216	-1.6656	-0.70288	0.33741	-1.9665	-2.8862	-1.1332	-0.38331	-0.44682	-0.52406	-1.5148	-0.51213	-1.6766	-1.3595	-0.5138	-2.5784	-0.53031	-1.3687	-0.89076	-1.9895	-2.2167	-2.0618	-0.1283
2.9372	3.838	4.7343	4.4496	5.6878	4.267	4.0919	4.3957	4.5445	3.2134	4.2007	5.491	4.5496	5.7249	3.5136	5.1722	2.6548	4.5102	4.6561	3.4153	2.7182	2.9904	5.5573	5.8873	5.4652	2.9963	4.5144	3.8779	3.8946	6.0286	4.2461	3.6146	3.555	5.6017	5.6185	4.802	2.2415	5.0586	1.9866	3.073	4.7652	4.5091	5.4442	4.8194	3.2692	4.344	4.17	2.6188	2.7679	1.9878
-3.0317	-2.2228	-0.19604	-0.43591	-3.5298	-2.0032	-1.3495	-1.2567	-2.1558	-2.6758	-1.6609	-0.44139	-3.087	-2.0306	-2.8367	-3.3145	-0.79213	-1.2025	-1.9961	-2.8287	-2.6287	-3.7599	-3.1199	-2.2395	-3.3285	-1.7802	-2.9686	-1.9477	-1.9744	-1.7271	-2.5023	-1.3357	-1.1587	-1.4331	-3.6834	-1.1771	-2.8354	-2.4962	-3.5404	-2.0139	-2.0502	-2.1712	-2.8592	-1.3301	-2.7902	-2.1127	-1.6906	-3.8397	-2.6812	-2.084
-13.315	-13.678	-14.368	-14.281	-14.868	-14.953	-13.822	-15.168	-13.595	-15.874	-14.598	-13.57	-14.9	-15.582	-16.249	-15.238	-14.189	-14.339	-14.486	-15.041	-15.736	-14.598	-13.94	-14.257	-12.967	-13.248	-15.232	-16.117	-14.14	-14.21	-13.763	-13.745	-13.552	-15.603	-16.254	-14.461	-14.52	-13.85	-13.122	-14.775	-15.166	-15.074	-13.283	-14.394	-16.468	-15.045	-14.807	-14.939	-14.455	-15.079
-3.8821	-3.6555	-5.0608	-2.7667	-4.4822	-4.5675	-2.5233	-2.7063	-2.9418	-3.503	-4.9439	-4.6894	-3.5722	-3.5334	-3.1605	-3.6962	-4.4849	-4.8312	-3.2245	-5.5445	-4.23	-3.6758	-2.1729	-2.8726	-2.8788	-5.4284	-3.8939	-3.353	-1.8903	-4.5875	-3.3537	-2.9478	-3.8299	-4.6897	-2.6948	-4.0854	-3.6845	-3.8301	-3.7743	-3.4518	-3.7902	-3.9568	-3.9505	-4.0523	-1.595	-3.3215	-4.4696	-2.9206	-3.5709	-2.4336
7.167	8.9432	6.6723	8.636	8.1202	6.6658	6.8678	7.9359	8.9021	8.4004	9.1046	8.8586	8.2499	7.3696	7.8471	9.1355	8.1836	7.9654	8.1141	8.5041	9.0035	9.5615	8.5657	6.5268	7.2744	8.6043	7.9376	9.308	7.8024	8.7928	6.5824	6.5088	7.1935	8.0641	9.1934	7.5649	8.5333	8.3672	6.3228	8.2183	8.6392	8.6897	7.6555	6.9858	6.5391	7.506	8.6496	6.1828	8.1961	8.082
-5.549	-5.4283	-3.6996	-4.7908	-6.1681	-5.7946	-3.9075	-5.0603	-4.0916	-3.178	-3.6658	-4.7584	-4.6278	-4.9976	-4.0636	-4.8757	-4.4377	-4.0758	-5.1515	-4.0822	-4.0374	-4.5199	-2.9078	-4.66	-4.6486	-3.9661	-2.5055	-4.2058	-3.4515	-5.6512	-4.9279	-2.7091	-3.9446	-5.0435	-3.8705	-3.4805	-3.7571	-3.6506	-4.4471	-3.6825	-2.8766	-4.6104	-5.165	-6.6847	-3.6869	-4.7203	-5.6237	-4.7301	-4.547	-4.4705
1.1668	1.9332	1.4051	2.524	0.97251	-0.24393	0.82553	0.8482	0.20341	1.0874	1.8818	0.46661	1.5123	-0.38581	3.7002	1.1714	2.2967	2.3151	0.36991	0.84502	0.44642	-0.026585	1.5275	1.2078	-0.6141	0.40029	1.5223	1.8142	0.96227	0.69319	-0.015106	0.81462	1.1907	1.4972	1.6864	0.62526	1.894	2.1376	0.87453	0.72684	1.2572	0.90961	0.55304	1.2682	2.0155	0.20981	1.2269	0.7685	1.0699	2.0511
-1.026	0.30558	-0.85079	0.87811	0.49649	-0.22519	-1.3471	-1.0801	0.7658	0.46617	-1.5396	-0.042721	-0.087052	-0.089801	0.01971	0.075747	1.1143	1.1548	-0.9128	1.4911	-0.48905	1.7088	-0.13143	1.0127	-0.70236	1.0183	-1.2365	0.068458	-0.46224	-0.58535	-0.35376	0.72245	1.4034	2.4874	0.33541	-1.2725	-0.487	0.58694	-0.2934	0.47019	-0.51383	0.037017	0.94942	-0.61153	1.7667	-0.079547	-0.4774	0.025909	0.62385	-1.0173
-12.107	-13.214	-14.43	-12.703	-14.574	-13.716	-12.634	-12.09	-13.239	-12.037	-14.131	-13.46	-13.322	-12.895	-12.974	-14.048	-11.043	-12.557	-12.172	-12.961	-12.452	-10.656	-11.377	-13.064	-13.332	-13.021	-13.234	-13.021	-11.838	-12.625	-13.047	-12.307	-14.522	-12.252	-13.805	-13.283	-12.063	-12.56	-11.718	-13.599	-13.656	-13.347	-13.557	-12.461	-12.677	-10.869	-12.865	-13.227	-11.742	-13.045
-1.494	-2.2424	-2.154	1.0877	-2.3065	-0.63843	0.50392	-1.0321	-0.34867	-0.82017	0.70266	-0.75409	-0.74519	-1.2691	-1.1635	-0.0055511	0.26087	-0.49786	-0.8256	-0.80028	-0.098839	-1.6882	-0.14075	0.054903	-0.0013153	-1.0514	-0.23881	-1.3729	-1.1971	0.027918	-1.4188	-0.37085	0.10626	-2.7239	-1.1832	0.64178	0.93906	-0.23336	-0.90669	-0.18791	-2.8205	-0.87661	-0.70291	0.073126	-0.39269	0.61676	-2.1439	-0.42083	-1.9331	-0.92468
-6.3448	-8.0934	-7.9642	-7.2823	-6.6543	-8.3624	-6.683	-7.018	-8.263	-8.5135	-8.6105	-8.4848	-7.9093	-7.1902	-7.925	-8.3377	-9.2366	-6.4625	-6.5492	-6.6275	-8.1636	-8.2219	-5.8253	-7.7205	-8.454	-8.1313	-6.8977	-8.5573	-6.6273	-8.9405	-6.3679	-9.9322	-7.0317	-9.3698	-8.486	-7.6566	-6.9958	-5.0424	-6.6024	-6.5097	-6.5563	-7.3719	-6.575	-6.423	-6.9677	-8.1506	-7.5458	-8.7726	-7.1875	-6.3446
-1.523	-0.89519	0.50138	-0.33732	0.74417	-0.87132	-0.23988	-0.41973	-0.26941	0.47275	0.61548	0.24753	-0.064991	-0.83468	-1.3143	0.99626	-0.44595	-0.44541	-0.81707	0.52306	-0.26153	0.62118	1.1605	1.0645	-0.31219	-0.83605	-1.0754	0.20601	0.70544	-0.35828	-0.9533	-0.25762	0.32969	-0.57329	0.3787	-1.3346	0.55739	0.98594	-0.36064	0.47994	1.6198	-0.58565	0.041802	1.294	0.24091	-0.18166	0.1842	0.010809	0.59449	-1.7322
3.9948	4.0698	3.9948	5.2704	5.0115	4.2212	3.4674	3.8846	3.9888	5.877	4.0306	2.7396	3.9514	2.7406	4.9523	4.0688	4.8398	4.4927	3.7652	4.6672	3.5593	3.1885	3.3675	5.2202	3.1534	4.4459	4.9203	4.2375	4.4491	5.4841	3.5198	5.5982	5.4161	4.0096	4.4008	5.279	5.3735	3.3513	4.2563	3.0436	4.8894	3.1723	3.2144	3.5984	5.3348	5.4356	4.3093	3.765	3.7979	2.8223
-0.96654	-0.88449	0.19451	-0.89478	0.75264	-0.30949	-0.24443	-0.45536	0.66949	-0.36601	0.090342	-0.54404	0.2443	-0.5837	-1.0918	-0.75119	1.9122	0.56592	-1.9578	-0.23617	-0.29047	0.0065961	0.99204	0.54626	-1.1299	-0.7956	-0.73965	-0.43491	0.49593	0.14686	-0.50404	1.1007	-0.92133	0.27319	-1.1199	-0.043854	-0.11125	0.79475	0.089967	-0.17659	-0.20825	-1.1776	0.83995	0.85899	0.25713	0.70727	1.0777	0.53035	-0.43756	-1.0453
-10.828	-9.9064	-10.004	-11.675	-10.477	-10.606	-11.012	-10.525	-11.438	-11.013	-9.3857	-10.119	-10.804	-10.645	-12.053	-11.157	-10.5	-10.446	-11.202	-10.974	-10.546	-9.5636	-10.415	-9.7752	-10.7	-10.047	-10.515	-9.3437	-9.9864	-10.716	-11.352	-10.845	-9.3241	-10.791	-10.531	-11.476	-10.549	-12.135	-10.41	-11.567	-10.187	-11.751	-9.7025	-11.563	-12.422	-10.531	-11.083	-12.103	-11.586	-9.5943
-4.7677	-4.297	-6.0841	-5.5626	-5.9969	-6.117	-5.4626	-4.1273	-3.9496	-4.4406	-5.0771	-4.7199	-4.22	-5.512	-4.1727	-5.5957	-4.9558	-6.2189	-4.6462	-5.0706	-5.8867	-4.2037	-6.0005	-6.1003	-4.9666	-4.8174	-4.6692	-4.6909	-4.2101	-4.4438	-5.1596	-4.8538	-4.9835	-4.5559	-6.2534	-3.8408	-5.0569	-4.5297	-6.3441	-4.6769	-5.4371	-5.8022	-4.3894	-4.5662	-4.243	-4.8979	-3.6708	-5.3014	-4.79	-4.4551
0.4179	-1.0214	1.1419	-1.3193	0.24452	-0.38553	-0.32877	-0.46426	-0.40482	0.13734	-1.4331	0.26828	-1.0974	-0.45765	-1.2378	0.57847	0.46922	0.85586	-0.077185	0.065698	-1.0208	-0.29148	-1.1349	1.0753	-0.091595	-0.058426	-0.65912	-0.65056	0.55807	-0.24872	3.3243	-0.44857	-0.055789	-1.0013	-0.1081	-0.083143	0.47697	-1.0816	1.0084	-1.3663	0.66394	-1.1951	-0.76786	0.023102	-0.12468	0.35562	0.028399	-1.2623	-0.2969	-0.53616
-2.4688	-4.0861	-2.6863	-1.8948	-1.8202	-1.1733	-4.7523	-5.4974	-3.2073	-3.6117	-1.1999	-1.2228	-2.7033	-2.9714	-2.7108	-2.7112	-1.9064	-1.2922	-1.1673	-2.6071	-3.3468	-3.192	-3.296	-3.5937	-1.5083	-1.5194	-1.9744	-3.9715	-3.2911	-2.1994	-1.9893	-1.4305	-2.4262	-2.3791	-1.6792	-3.5431	-3.4453	-2.5536	-2.3288	-1.8866	-1.8131	-2.5315	-4.009	-2.8213	-2.2361	-1.6022	-2.468	-2.6491	-1.5501	-3.5411
-21.985	-23.518	-22.987	-22.577	-22.539	-22.477	-22.754	-21.703	-22.449	-23.432	-21.784	-21.488	-22.717	-22.206	-22.364	-21.741	-20.79	-22.216	-22.041	-22.346	-22.664	-21.647	-21.826	-21	-21.869	-21.944	-22.28	-21.691	-21.542	-21.765	-22.866	-21.816	-21.708	-25.054	-21.329	-21.479	-21.23	-21.18	-21.833	-20.296	-21.556	-22.658	-21.988	-22.762	-22.468	-22.777	-21.905	-22.868	-22.496	-22.248
-0.90616	-1.319	-1.2004	-1.9696	-1.0739	-0.9015	-1.2609	-2.3706	-1.8043	-1.9729	-1.8121	-0.59415	-0.90478	-2.7413	-1.6355	-1.3943	-1.9118	-1.1726	-2.1603	0.17654	-2.0746	-0.88254	0.060064	-0.81922	-1.928	-1.4636	-2.7203	-0.88656	-2.4787	-2.4227	-2.6654	-3.6308	-2.0445	-2.7572	-2.0203	-2.1889	-2.0139	-1.5729	-1.6019	-1.7598	0.78906	-2.2485	-1.6941	-2.4888	-0.46954	-1.0156	-1.8876	-0.88721	-3.0778	-2.2993
7.0826	7.2006	6.2943	5.4867	5.0612	7.9288	6.1593	8.3031	6.3922	5.5134	7.2065	7.471	7.5408	6.2438	6.6766	7.9379	5.5776	6.0497	7.7226	5.928	7.1395	6.671	6.034	6.7161	6.9865	5.4846	6.5196	6.5605	7.45	6.6954	6.1602	6.4989	5.7575	7.2456	6.8169	6.051	6.6139	7.31	6.9196	7.1782	6.8603	6.4325	5.5612	6.1404	6.4794	6.9365	6.1891	6.9974	7.9182	9.3954
-22.011	-22.082	-22.536	-23.762	-21.285	-21.576	-21.961	-22.105	-22.721	-23.423	-22.002	-22.077	-23.753	-21.707	-22.889	-21.719	-22.387	-22.967	-20.718	-21.231	-22.266	-22.316	-22.451	-22.017	-22.341	-20.611	-22.18	-22.099	-21.976	-22.035	-24.183	-23.075	-22.329	-20.34	-23.419	-20.702	-21.099	-23.349	-22.32	-21.658	-20.906	-23.343	-22.167	-22.109	-22.496	-23.358	-21.205	-22.44	-20.957	-21.855
7.4262	8.1072	6.6174	6.1143	5.7175	7.4051	6.7537	8.2312	6.1497	8.269	7.3646	8.3964	6.615	7.6471	7.3829	7.404	6.6985	5.7062	5.0432	6.9724	7.5141	5.8788	9.1133	6.4738	7.6654	7.5973	6.2462	8.0262	8.026	6.5545	5.5191	7.4932	8.3343	6.3945	7.5162	6.289	6.1366	5.5498	4.617	8.1382	6.0697	5.5318	8.8135	6.6206	6.5702	7.2561	5.8749	6.1748	7.4077	6.7579
-3.5143	-3.2992	-3.2171	-2.8304	-2.2068	-1.5398	-4.0152	-2.7405	-3.1763	-3.1741	-2.0178	-2.3769	-3.3125	-2.3976	-2.8985	-2.5282	-2.3182	-1.8968	-3.6636	-2.9604	-3.1234	-2.7754	-2.4044	-3.8375	-2.8709	-2.1305	-3.2814	-3.9956	-2.4555	-2.9989	-2.1474	-2.9257	-1.8489	-4.3276	-3.526	-2.3787	-2.6298	-3.623	-3.8564	-3.155	-3.2853	-4.6112	-4.4126	-1.6432	-0.16225	-3.9547	-4.0826	-2.4405	-5.277	-2.6785
-9.6183	-9.9836	-8.5838	-8.5037	-9.5754	-9.0202	-8.6202	-8.9361	-9.0684	-9.8576	-9.6498	-8.475	-7.6778	-9.3394	-8.4463	-9.212	-9.6924	-9.6612	-9.3599	-8.1969	-8.1134	-8.4398	-8.606	-10.077	-8.0434	-8.9602	-8.2128	-9.7558	-8.1187	-9.1525	-9.4841	-8.2703	-9.2145	-7.8696	-9.6591	-8.9319	-9.0726	-11.28	-8.4121	-8.7394	-8.2992	-9.6564	-9.9868	-8.0336	-9.5139	-9.0846	-8.6923	-8.3915	-7.6953	-10.061
2.4792	3.0996	2.7113	1.9515	2.8212	1.808	3.4703	1.7043	2.103	1.5077	1.1732	2.0624	2.3048	2.4854	0.90536	2.1136	1.647	1.3733	2.0258	2.2407	1.1168	1.7765	2.463	1.7693	1.3908	-0.75186	1.6102	1.4713	1.6606	2.6375	1.9854	1.703	1.0898	2.6768	2.2236	0.57575	2.6483	1.7682	1.0666	2.2497	1.5085	0.63959	1.122	2.7884	1.6531	1.0332	1.3256	2.7163	-0.61006	4.5156
-12.733	-12.663	-11.847	-13.205	-11.172	-11.67	-11.225	-11.973	-12.063	-11.956	-13.617	-12.94	-11.608	-12.421	-12.247	-10.707	-12.487	-11.728	-11.66	-12.105	-12.459	-12.334	-10.697	-9.3029	-11.4	-12.357	-10.637	-10.01	-11.633	-10.593	-10.384	-13.135	-11.816	-10.546	-12.304	-13.243	-10.22	-10.743	-10.444	-10.408	-10.761	-12.428	-11.255	-11.816	-9.959	-11.42	-12.462	-11.942	-10.706	-12.512
2.3474	2.0509	2.5677	1.6099	2.2142	2.0094	1.7	1.185	2.2779	0.87713	1.8351	0.12864	2.7619	2.8126	1.9863	2.0697	2.0291	1.4869	2.5817	0.60349	2.0054	2.9357	1.979	0.81881	1.017	1.7051	1.0504	3.124	1.1711	1.9768	0.99589	3.316	1.4222	0.98231	0.69769	0.92337	2.5516	1.1659	1.8649	0.68203	1.8258	2.808	1.3793	1.9698	1.2011	1.6575	0.80531	1.7673	1.154	2.1191
-1.0788	-1.7134	-1.936	-1.5761	-2.6827	-3.0484	-2.2506	-1.6363	-2.6404	-4.19	-2.641	-2.5082	-1.269	-2.6622	-2.9654	-1.0768	-1.9508	-1.906	-3.2986	-0.37157	-1.5873	-2.9286	-0.2829	-2.4534	-2.9237	-0.73651	-2.0767	-1.3322	-0.85156	-3.1457	-1.9684	-2.4114	-1.8468	-3.5557	-2.9727	-1.5887	-2.5677	-0.27224	-1.7867	-1.9271	-0.98884	-3.5029	-2.9361	-1.5723	-0.36401	-1.8671	-0.73769	-0.91452	-2.3407	-1.3707
-4.2395	-3.5195	-4.9583	-4.8144	-3.4166	-2.7028	-4.6395	-4.7142	-3.6145	-4.3093	-5.773	-4.3269	-3.8774	-3.0316	-3.6269	-3.9252	-3.3913	-3.9359	-3.0908	-3.8912	-4.47	-3.2114	-4.6525	-5.2123	-3.3261	-4.0515	-5.2369	-4.9464	-4.3974	-3.5678	-4.1575	-5.3275	-4.8969	-4.4355	-4.1564	-3.274	-2.9049	-4.3968	-4.1893	-3.4476	-4.7945	-4.3062	-3.6674	-3.4775	-3.2234	-4.0068	-3.699	-3.4642	-3.5594	-4.6294
-12.466	-14.479	-13.099	-12.702	-13.488	-14.693	-13.408	-12.778	-13.614	-12.037	-12.801	-11.627	-13.713	-12.82	-14.483	-13.305	-13.985	-11.996	-11.96	-14.019	-14.19	-13.82	-12.847	-13.511	-13.326	-13.303	-12.195	-12.641	-13.142	-14.32	-14.304	-12.514	-13.78	-13.383	-13.048	-13.86	-13.372	-12.615	-14.405	-13.272	-13.454	-12.461	-14.172	-12.677	-14.438	-13.656	-11.819	-13.981	-13.977	-13.129
4.2247	2.7404	2.3144	3.2311	4.7879	3.7106	3.2012	2.8189	0.61723	3.1279	4.0832	4.3683	3.5349	4.3479	2.9365	2.7001	2.6364	1.8156	2.5868	3.923	3.4565	4.1897	3.8878	3.0182	2.8514	2.7858	3.8619	3.1977	1.8949	3.0077	2.1792	4.0957	1.7555	2.654	1.4485	3.2551	2.1101	3.64	4.0261	2.286	1.7846	3.9287	2.4638	1.2681	0.86846	3.4773	3.241	2.352	3.6287	2.0545
-0.44532	0.77227	0.29592	-0.17614	-0.31836	0.61074	0.10138	0.51949	2.2788	0.35179	1.9037	-1.3323	1.8581	1.3622	-0.79932	1.6355	1.1774	-0.16996	1.4316	1.3713	1.828	0.39724	0.34064	-0.0033625	0.5511	-0.39259	1.5331	0.58188	-0.36592	-0.14829	0.90422	1.1347	0.29833	0.18911	-0.30202	-2.9634	2.3265	-1.315	-0.14175	0.93942	-0.38811	2.2327	0.74826	1.3003	-1.1934	0.0083456	-1.0821	1.0121	1.0767	1.9811
9.9796	10.792	8.8456	10.087	10.872	10.972	10.493	8.8781	10.045	9.1898	9.5435	7.8727	9.5843	9.6142	10.015	8.9371	9.4306	8.9212	9.6235	10.174	11.704	9.4894	9.4601	10.103	9.1142	9.4295	10.295	8.1698	9.6934	9.6466	9.3488	10.305	10.092	9.6831	7.8628	7.9741	9.4294	9.8267	11.166	9.6378	9.2919	9.7257	10.336	9.156	9.6489	11.093	8.9998	9.645	9.7943	8.3317
-1.4022	-2.0551	0.25304	-1.2629	-2.9903	-1.9874	-1.3532	-1.6308	-1.4879	-2.231	-1.3531	-0.50595	-0.15434	-0.59202	-1.7473	-0.18114	-2.5638	-2.7885	-1.3524	-2.4252	-1.1054	-2.8283	-1.373	-1.363	-3.1296	-2.0332	-0.8008	-0.6564	-0.50726	-1.1981	-1.0486	-0.82091	-2.0257	-0.69219	-2.8231	-0.92487	-2.3301	-1.4662	-1.6556	-2.248	-2.3516	-0.66183	-1.9117	-0.99403	-1.5294	-1.447	-2.3398	-1.4984	-2.0255	-1.1452
-12.614	-14.207	-15.93	-14.565	-14.037	-12.125	-15.553	-12.979	-13.137	-14.226	-16.175	-12.968	-16.23	-12.318	-12.385	-12.918	-14.269	-14.526	-13.484	-14.901	-13.98	-13.881	-12.55	-13.683	-14.527	-14.245	-13.015	-14.422	-14.066	-11.833	-14.438	-12.196	-15.582	-15.532	-14.246	-13.776	-15.067	-13.29	-13.794	-14.118	-15.137	-12.552	-14.803	-14.311	-12.717	-14.64	-13.353	-13.06	-14.568	-13.279
-5.7803	-5.8033	-6.0695	-8.0728	-5.7595	-6.571	-7.0668	-6.0888	-5.2911	-6.4878	-5.1439	-7.3798	-5.7899	-7.4473	-5.586	-6.6807	-5.989	-5.9384	-6.3663	-5.716	-6.8826	-5.5381	-6.511	-4.6356	-7.2439	-6.4585	-7.5005	-5.4313	-4.42	-6.7517	-5.6693	-6.2448	-6.3618	-5.3873	-6.9771	-7.3838	-5.325	-6.0302	-6.2663	-6.4809	-6.2689	-6.5685	-7.1222	-5.1729	-5.503	-5.7915	-8.6219	-6.9898	-5.7205	-6.5823
-1.637	-0.62509	-0.80825	-1.1035	-1.7371	-0.13674	-1.8519	-2.1288	-2.1112	-1.9863	-1.4003	-1.8058	-1.277	-0.43081	-2.0531	-1.4773	-2.9953	-1.826	-1.7093	-2.9952	-2.2019	-1.8253	-1.7156	-2.2493	-2.6955	-1.2473	-3.6736	0.022742	-1.905	-2.7886	-0.98603	-1.79	-0.77107	-1.1803	0.30116	-1.4985	-3.0705	-0.67048	-1.9734	-2.1237	-1.032	-1.6585	0.71169	-1.8104	-0.54156	-1.5963	-2.2959	-1.4045	-2.7538	-2.5443
-3.1996	-1.7106	-1.258	-1.958	-3.9475	-2.7384	-3.3543	-3.5345	-3.1896	-2.3768	-4.1923	-2.4277	-3.7814	-4.0732	-2.9035	-2.0128	-2.6782	-2.3308	-4.3668	-4.6963	-2.7169	-4.433	-3.8625	-3.891	-4.4044	-3.05	-4.2247	-3.0859	-2.7077	-2.0706	-2.1569	-4.0185	-1.6265	-2.0805	-2.303	-2.5133	-4.0497	-3.9886	-3.3826	-3.3754	-3.474	-3.8082	-1.5777	-2.0631	-3.8444	-5.1254	-2.9169	-2.9979	-3.826	-4.583
-8.8746	-9.38	-9.3861	-9.0684	-10.664	-9.585	-8.5839	-8.5731	-9.2098	-9.8464	-9.8406	-9.3258	-8.7329	-9.34	-8.5232	-8.7726	-7.1158	-9.8349	-8.005	-8.9236	-9.4895	-7.2149	-8.2404	-10.144	-8.2412	-8.1675	-8.9976	-9.3135	-10.006	-9.0407	-10.847	-9.9302	-8.517	-7.8013	-9.5541	-8.0252	-10.65	-8.7175	-9.6736	-9.3724	-8.8367	-8.9653	-9.9513	-10.979	-7.5471	-8.9322	-8.5787	-9.1232	-7.6003	-9.8477
7.7525	9.1315	7.7094	7.2796	7.8889	7.1686	7.5591	8.671	6.8289	8.0141	8.105	8.7199	10.109	6.9735	8.4934	8.2102	8.7301	7.9532	5.7275	7.5962	6.9794	7.7742	8.4189	6.8173	5.948	6.1553	8.4818	7.4127	8.1704	8.4637	8.1068	6.8349	8.2576	6.9209	8.9735	8.498	8.08	7.5298	6.4646	8.482	8	8.0322	6.4793	7.6483	6.7565	7.2178	8.6367	6.8328	7.5494	6.5219
-3.3972	-0.80205	-1.5491	-2.7875	-1.6738	-2.1131	-1.3301	-3.1905	-1.4581	-0.87222	-1.2625	-2.0791	-0.18446	-2.5537	-0.46468	-2.2527	-1.5133	-1.1806	-1.1392	0.26213	-0.0092773	-2.1205	-1.6913	1.0225	-2.1849	-1.5774	-1.5878	-2.8865	-2.3176	-2.2954	-1.4132	-0.81231	-0.16163	-1.8622	-1.6566	-1.337	-2.4731	-2.6477	0.4974	0.1545	-1.8995	-1.9669	-1.3612	-2.2716	-2.7598	-1.9246	-1.6701	-2.9703	-2.1538	-0.26635
-0.070943	-1.7099	0.018513	-0.1904	-0.0014869	-0.51133	-0.0683	-0.33123	0.26589	-0.83517	-0.9537	-0.37169	-0.12979	-1.3956	0.44655	-2.6339	-0.64019	0.90983	0.72138	0.5646	-1.1261	-0.42678	0.30354	-0.24741	1.3102	-0.95759	1.3121	-1.4286	0.66113	-0.014034	0.29975	0.83999	-0.14039	0.53845	-0.22912	0.071476	0.47841	0.24379	0.62802	-0.25203	0.039259	-0.32212	0.007121	0.38304	0.27299	-0.35005	-0.71122	-1.0159	-0.88226	-0.068108
0.58102	0.31323	0.6424	0.9399	1.4336	0.65734	1.8669	0.18135	1.2181	1.7616	1.3673	1.9115	1.0598	0.74387	1.1536	2.3368	1.7333	2.6653	-0.13835	0.98414	0.77746	1.5423	1.4188	2.776	1.2117	0.20215	0.73884	1.8833	1.0145	2.8965	0.83622	0.8338	3.469	-0.23377	2.3025	1.4087	1.8858	-0.29543	1.4603	-0.030355	-0.04351	0.42411	2.6806	2.3909	1.6269	1.1849	1.0937	0.97423	0.18307	2.6074
-4.9581	-5.988	-5.1491	-3.0433	-4.7708	-4.9624	-2.8864	-5.8388	-4.2725	-4.8345	-6.3667	-6.1912	-5.5671	-4.9518	-5.333	-6.2384	-5.0679	-4.7375	-4.6591	-4.0483	-6.3482	-5.9964	-5.5726	-6.0391	-5.3294	-4.7817	-4.6774	-4.9556	-3.548	-3.5678	-6.1889	-5.758	-6.1623	-5.1639	-5.6575	-4.5071	-5.1701	-5.8953	-5.2766	-5.4031	-3.0648	-6.6318	-5.3868	-5.4558	-5.8897	-6.3695	-5.7169	-3.3482	-6.7477	-4.9402
3.8816	3.5965	5.8194	3.6889	4.8688	3.8451	5.0691	4.2595	4.4512	4.0506	5.8728	4.698	5.529	4.5385	4.2758	5.3035	4.3232	5.4273	2.6452	4.8583	6.0448	2.3293	3.6265	4.6096	3.7614	5.3915	4.2019	4.1691	5.295	4.6464	4.0092	5.2281	3.8778	5.2698	3.7795	4.9217	5.2862	4.5009	5.198	5.0012	4.3916	3.6088	4.9316	4.3176	4.5628	3.306	5.6862	4.8613	4.3763	3.4729
-12.992	-13.149	-12.917	-13.111	-14.294	-14.269	-13.408	-13.15	-13.11	-14.459	-13.306	-13.33	-13.315	-13.046	-12.13	-13.843	-13.712	-15.213	-14.343	-13.642	-14.626	-14.514	-13.791	-14.405	-15.128	-14.248	-13.879	-14.72	-13.452	-13.893	-14.868	-15.962	-12.521	-13.609	-16.001	-14.639	-16.306	-14.272	-14.335	-11.908	-14.282	-14.07	-14.653	-13.382	-13.323	-14.129	-13.693	-15.69	-14.245	-14.544
5.9705	7.948	8.6491	6.1842	7.912	7.5834	6.7802	7.3134	6.9185	8.4644	7.1058	7.9533	6.4614	6.8605	8.1647	5.984	7.2908	7.8727	6.1593	6.0983	8.1292	6.3479	8.6393	7.1898	6.2341	6.932	6.7447	6.7762	7.8193	7.8991	7.094	7.6693	7.903	7.7925	5.3862	5.8649	8.2042	6.0724	6.5435	8.8389	5.7888	6.3195	7.5748	5.0629	5.8485	5.6553	5.8992	9.1893	7.4893	7.2486
-1.3399	-0.99523	-0.29402	-3.2391	-1.7405	-1.5984	-1.6957	-0.02698	-2.0622	-1.9649	-2.2902	-1.4297	-0.92916	-1.731	-2.1996	-1.34	-0.30746	-0.76939	0.28599	-3.0196	0.11772	-0.9186	-2.0561	-2.0964	-0.45192	-2.3733	-2.8342	-0.74364	-1.1138	-1.1497	-1.8238	0.80923	-1.4505	-1.6515	-2.9149	0.06469	-0.12758	-1.9787	-3.1163	-1.3522	-0.94242	-1.4523	-1.9487	1.5754	-1.9621	-2.8156	-0.81873	-1.2579	-1.4074	-1.3912
-0.77915	0.65917	-0.082387	0.065979	-1.0486	0.11366	-0.87697	0.61634	-1.407	0.60188	-0.81494	1.4606	-1.1454	-0.37506	0.11257	-0.81659	0.44485	-1.4833	0.2453	2.221	-1.436	-1.5131	-0.21766	-0.83631	1.3149	-0.081481	0.15105	-0.073789	0.60712	-1.3496	-0.28486	0.79893	1.1848	0.29744	0.15702	1.771	0.41752	1.9807	1.1544	0.43454	-1.015	0.71711	0.28864	0.75825	-1.3859	-1.5606	-0.71841	-0.20235	0.95915	0.14231
-3.4322	-4.1281	-5.4693	-4.0787	-4.2671	-3.9723	-4.6047	-4.3432	-5.7146	-4.7894	-5.4989	-4.3304	-3.6337	-4.4241	-3.6161	-6.5353	-4.7301	-4.6323	-5.2579	-3.708	-3.8965	-3.8787	-4.3454	-4.5293	-5.0581	-6.6463	-5.6194	-5.0682	-4.9651	-5.5298	-4.9917	-4.2118	-3.9126	-4.5154	-4.1158	-6.3049	-4.1224	-3.2287	-5.7593	-5.5025	-4.8369	-4.3775	-5.1969	-4.3596	-4.6562	-5.6902	-5.1373	-6.7588	-4.652	-3.4624
-11.781	-10.494	-13.092	-11.838	-11.08	-11.672	-10.577	-12.249	-9.679	-10.579	-11.95	-12.986	-12.753	-11.7	-12.734	-12.021	-12.391	-12.865	-11.018	-11.54	-10.23	-10.719	-12.498	-13.149	-11.194	-10.093	-12.382	-12.675	-11.578	-11.146	-11.888	-10.267	-11.763	-11.3	-9.6274	-11.567	-13.274	-12.034	-11.443	-11.458	-9.9211	-12.157	-11.805	-11.758	-11.543	-12.183	-11.07	-11.179	-11.352	-11.106
2.1606	2.4222	3.3612	2.889	2.9937	3.4925	3.2082	3.1647	2.4501	2.106	4.0378	3.467	2.0295	3.2367	1.7161	3.8976	2.7654	3.1629	4.1402	3.7272	2.306	3.4758	3.958	2.703	3.2768	4.1392	2.9508	2.8036	2.7565	3.0275	5.2347	2.3309	4.7727	3.0359	2.0377	2.221	3.2867	3.3837	1.099	4.2656	2.5685	1.8695	2.3284	3.1004	3.6817	2.3245	3.5459	3.4202	1.8539	2.9126
0.091231	-0.92587	0.22424	1.7017	0.81082	0.88213	-0.18255	1.414	0.35888	-0.40378	0.56631	-0.024587	-0.56639	1.6201	-1.3226	-1.5197	0.80524	-0.60578	1.1486	-0.18902	0.26977	0.7092	0.68024	2.2524	1.2724	-0.64321	-0.75509	0.46669	-0.16949	0.46507	0.71064	-0.15185	-2.0793	2.4039	1.6113	-1.1341	0.12919	1.0709	-1.4384	1.1763	-0.098725	1.1568	1.526	2.2062	-0.61192	0.48008	0.69963	1.7167	0.31562	0.39678
-1.2685	-1.3961	-1.1437	-0.56666	-0.29013	-1.4884	-2.4131	-1.8435	-1.6362	-1.7952	-3.2589	-0.39329	-1.8414	0.12943	-0.68326	-1.6819	-2.6396	-3.4036	-1.1306	-1.0588	-0.27408	-1.7507	-1.1895	-0.0020587	-0.68849	-1.8184	-1.5517	-1.5179	-1.3934	-2.3194	-2.9613	-2.2711	-1.1617	-1.0664	0.057816	-0.80865	-2.2551	-1.2854	-1.2548	-1.6489	-1.4137	-2.4811	-1.3727	-2.5193	-2.4252	-1.7747	0.12732	0.70895	-0.27624	-1.8322
-4.7147	-5.906	-4.6551	-4.1101	-3.5019	-5.1489	-4.2537	-4.9838	-5.0384	-4.3421	-4.9779	-4.4255	-3.2542	-6.3167	-5.2568	-4.8858	-5.6991	-4.0812	-4.4136	-3.3486	-4.2732	-5.0692	-4.1665	-4.9095	-5.4333	-4.5746	-6.1222	-3.4674	-5.0582	-6.4931	-4.868	-4.9682	-4.7147	-3.6203	-3.1429	-3.2141	-5.0855	-4.1509	-4.8681	-4.462	-6.214	-4.2446	-3.4939	-4.2353	-1.6114	-3.8377	-3.6252	-4.2538	-4.6626	-5.6035
-11.042	-11.357	-10.746	-10.826	-11.249	-10.366	-10.895	-11.406	-10.725	-10.417	-12.345	-11.632	-9.9914	-11.257	-11.762	-10.113	-11.404	-12.222	-10.519	-10.977	-10.762	-11.996	-10.947	-9.6695	-10.495	-11.899	-10.11	-9.7669	-10.605	-12.462	-10.365	-10.458	-10.542	-10.907	-10.112	-10.475	-9.6167	-9.8377	-10.881	-11.74	-11.642	-11.016	-12.552	-12.129	-10.01	-10.823	-12.875	-8.4792	-11.497	-11.506
-20.538	-21.507	-22.503	-21.959	-22.459	-21.622	-22.686	-22.998	-23.605	-22.873	-22.798	-23.53	-21.409	-22.566	-22.139	-21.478	-19.987	-23.564	-22.763	-23.166	-21.739	-22.519	-21.457	-23.083	-22.364	-22.787	-22.487	-22.226	-21.799	-23.205	-22.452	-22.709	-22.963	-22.122	-21.294	-21.253	-21.519	-22.005	-21.969	-23.328	-21.08	-22.282	-23.092	-22.36	-22.189	-21.077	-21.709	-22.259	-23.73	-22.893
-11.985	-13.346	-13.582	-13.194	-13.377	-12.319	-12.485	-11.44	-11.366	-11.913	-13.436	-13.211	-12.557	-12.818	-12.563	-12.486	-12.504	-12.656	-12.588	-13.753	-13.171	-12.491	-13.543	-12.924	-12.555	-13.386	-12.991	-12.697	-13.736	-11.948	-14.732	-13.161	-13.405	-12.189	-12.729	-12.252	-13.782	-11.148	-12.291	-13.236	-13.663	-12.322	-11.62	-14.284	-14.281	-13.823	-13.381	-11.833	-12.886	-12.149
-7.8542	-5.1195	-5.4375	-5.9975	-5.9903	-5.2748	-5.5651	-4.4102	-4.7722	-4.9668	-5.1141	-4.8953	-4.0076	-6.2267	-3.9362	-6.1884	-6.1529	-5.4211	-5.9797	-5.7189	-5.769	-5.4318	-5.0487	-5.519	-6.4939	-4.8232	-5.4236	-5.6247	-6.0201	-4.9487	-6.7236	-6.5511	-6.8582	-7.2533	-6.7293	-6.5103	-5.8481	-6.1996	-4.8903	-3.8942	-4.3008	-4.2802	-2.93	-5.2254	-6.177	-6.6377	-6.2846	-6.1718	-5.2524	-6.6552
-10.748	-12.009	-11.221	-11.762	-10.221	-9.1861	-11.177	-11.101	-10.177	-10.492	-9.3182	-11.048	-9.6027	-9.534	-10.673	-10.851	-10.937	-10.851	-11.022	-10.945	-11.231	-9.0665	-9.627	-11.544	-11.016	-10.303	-11.967	-11.049	-9.5775	-10.344	-10.973	-12.543	-11.375	-10.982	-10.383	-10.154	-9.6833	-11.586	-10.204	-10.96	-8.9683	-10.042	-10.278	-10.232	-12.711	-9.9529	-11.061	-11.209	-10.159	-10.051
1.1862	0.075909	2.2265	1.4591	1.586	0.77743	2.3301	2.2483	1.8312	1.8158	1.6574	1.1473	0.84685	1.8294	2.5651	-0.37108	0.35881	1.9455	0.98815	-0.53723	1.7303	0.28761	0.041756	-0.26255	0.71505	0.90209	0.39305	2.2591	1.4609	1.9498	0.75193	1.5903	0.69426	0.92452	1.2829	2.5082	0.51075	0.79373	1.7502	2.8962	1.6807	1.6519	-1.1436	1.9081	0.93241	1.2139	1.4431	2.1036	1.3944	1.5941
2.165	3.3078	2.6988	2.9849	1.9812	1.4977	2.7796	3.0842	2.1884	3.6624	0.93281	3.1377	2.552	4.2243	4.0533	2.1622	3.0345	1.9078	2.0748	4.4402	2.8534	2.156	1.892	2.1887	2.5249	1.5731	3.7235	0.82582	2.2044	2.1147	2.2715	3.7179	1.6681	1.9542	3.4468	3.5806	0.49278	1.7683	2.0374	1.9008	3.0339	2.9385	2.5792	0.43138	3.1631	2.9254	2.6132	3.322	2.7971	3.4282
-7.0813	-5.4853	-6.5601	-5.9894	-6.5755	-6.6285	-4.8062	-6.4278	-5.2914	-6.7463	-6.5823	-6.9798	-7.3615	-8.1655	-6.0598	-7.9175	-5.1053	-7.7949	-4.9626	-6.2418	-6.2863	-8.269	-7.6318	-6.2971	-7.0762	-6.34	-7.6977	-6.9994	-5.8009	-5.9117	-7.2495	-6.7996	-5.1133	-5.8137	-6.0002	-6.5722	-6.4819	-5.594	-6.2167	-6.6518	-6.567	-6.3091	-6.059	-6.468	-6.0871	-6.9621	-8.6135	-6.2256	-5.525	-5.9585
-11.322	-11.407	-11.304	-10.364	-10.061	-10.266	-11.922	-10.11	-10.832	-10.788	-10.646	-10.32	-11.928	-11.738	-11.999	-10.872	-10.995	-11.872	-10.01	-10.844	-10.364	-11.721	-11.633	-11.071	-9.9655	-12.544	-9.6404	-11.399	-10.764	-10.662	-11.101	-11.274	-11.519	-12.109	-11.448	-11.578	-12.752	-13.048	-12.019	-10.529	-9.2526	-10.791	-10.334	-10.82	-10.987	-11.783	-10.331	-9.922	-12.028	-9.9446
0.43855	2.2823	1.3087	1.6005	1.1248	1.4782	1.4404	1.5894	1.8287	0.34989	0.67019	0.81372	1.1313	2.976	0.80556	0.13649	2.699	1.0509	1.6057	1.9234	1.7538	2.3416	2.2299	-0.5368	0.72996	0.98902	1.4859	3.0459	1.4734	1.4022	0.57142	3.1239	1.2236	1.8058	1.8584	3.1189	2.6417	1.1013	1.8504	1.7029	2.3158	2.1761	1.5332	2.6446	1.1112	2.4049	1.8365	3.5791	1.6015	0.44524
-1.1251	-2.3507	-3.6226	-2.339	-1.3426	-2.6194	-3.7353	-2.1203	-1.5936	-2.3897	-1.5408	-3.2676	-1.8337	-2.373	-1.8842	-1.8371	-1.9009	-1.5665	-2.9123	-2.9588	-3.499	-1.7201	-0.57782	-3.4937	-2.8849	-3.1902	-3.9023	-2.7712	-3.3049	-3.4591	-2.8891	-1.5081	-2.2378	-2.3129	-3.3077	-2.5558	-1.6261	-2.0767	-3.5574	-1.4259	-3.7204	-4.1959	-3.5513	-5.2087	-2.4939	-3.167	-5.6405	-3.2896	-2.0451	-3.1429
-8.8568	-7.0821	-8.4118	-7.0516	-7.1614	-8.475	-7.1831	-7.3027	-8.3354	-7.7631	-8.3016	-9.1878	-7.8555	-7.2223	-7.9727	-6.9029	-7.3919	-7.0774	-7.8742	-7.8904	-8.2595	-5.7181	-6.805	-8.198	-7.1406	-6.878	-7.5363	-5.7941	-7.169	-6.8694	-7.5253	-6.702	-7.4956	-8.5122	-6.4575	-5.9895	-8.0304	-6.6483	-6.1202	-8.3831	-8.0387	-8.8024	-6.8949	-7.4612	-7.7114	-7.3682	-6.366	-8.8253	-7.8784	-6.7664
-13.252	-11.812	-12.562	-13.483	-10.337	-13.513	-12.047	-12.526	-11.39	-10.349	-11.12	-11.982	-12.379	-13.431	-14.86	-12.765	-12.654	-12.108	-11.926	-12.09	-11.907	-12.77	-11.66	-11.208	-10.575	-11.245	-12.161	-13.165	-11.687	-12.447	-10.83	-11.563	-11.495	-12.293	-9.7286	-12.072	-11.077	-11.705	-12.577	-11.581	-11.747	-12.946	-11.62	-10.796	-13.192	-11.3	-11.1	-12.102	-11.639	-11.455
0.075636	-2.3792	-2.3821	-0.41774	-0.91855	-1.9244	-0.04912	-2.4873	-1.7631	-2.0737	-1.1274	-1.8164	-2.0252	-1.6058	-1.3961	-2.2291	-2.6443	0.17621	0.13855	0.41482	0.13849	-1.5454	-1.5859	-2.3386	-2.8668	-1.3195	-1.1364	0.76056	-0.55139	-2.1423	-2.179	-0.82141	-1.3336	-1.8831	-2.5504	-1.7742	-1.2419	-1.5084	-0.44835	-2.1312	-1.4754	-2.5664	-0.15744	-3.2467	-0.9638	-2.1897	-1.5394	-3.0708	-1.85	-1.5937
1.4366	0.083626	1.1804	1.4142	-0.45637	1.7025	-0.31461	-0.23924	-1.5861	1.1981	2.1416	1.4683	1.6064	0.72038	0.55021	-0.33631	1.3146	2.3746	0.80405	0.40547	2.5587	2.4641	-0.58656	-0.045868	-0.40366	0.095841	0.5116	-0.50666	0.70939	0.68934	-0.50466	0.81438	1.7541	1.2904	0.40008	-0.61593	-0.89547	0.5286	1.1546	1.1095	0.60277	0.4297	0.028449	1.0838	-0.88062	-0.45885	0.12593	0.32575	1.5334	0.65433
-1.1963	-0.79725	0.62237	1.6805	0.57982	-0.21986	0.16981	-0.88072	1.5863	0.95668	-0.9125	1.1776	-0.089986	0.052565	-0.39252	1.0317	1.52	0.299	0.11424	-0.66259	-0.41587	-0.38311	2.0502	0.93063	0.53862	-0.48874	-0.24939	0.53162	1.084	1.5447	0.033212	-1.3534	0.29164	-0.87851	0.081701	2.8649	0.94072	-1.1481	1.5416	1.5692	0.48012	0.35397	0.92623	0.51446	0.64261	1.6668	-0.54387	-0.73049	1.246	0.34538
1.2017	1.3915	-1.8998	1.8706	1.0938	-0.61888	0.20289	-0.47013	0.72925	-0.059021	1.3595	0.84281	-0.81431	-0.73016	0.9687	0.70014	0.23147	-0.80409	-1.2639	0.47612	1.3625	1.1109	0.012366	0.91218	-0.50819	0.68229	-0.87587	-0.8829	-0.27495	0.43801	-0.32821	1.051	1.018	-0.36976	0.23206	0.092192	0.86291	-0.75544	-0.93614	-0.0094525	1.3197	-1.0568	0.096052	-0.16324	0.95092	-0.32	0.33122	-0.20407	0.19223	0.11754
-8.2098	-6.3733	-7.52	-7.942	-8.7579	-7.5685	-7.4002	-7.6457	-8.2955	-6.702	-8.5608	-5.368	-7.4635	-9.365	-7.573	-8.7493	-7.7901	-7.1879	-8.2725	-6.8183	-7.8162	-7.9945	-6.3328	-6.2027	-7.636	-5.9291	-6.0682	-6.8462	-6.4305	-8.6247	-8.1164	-6.6454	-6.9517	-7.4803	-8.8849	-8.3892	-7.5337	-7.5011	-6.5077	-7.0698	-8.2958	-7.617	-7.9861	-6.8033	-6.3939	-8.3552	-6.959	-8.6997	-6.8819	-5.3461
-22.042	-22.525	-22.02	-22.111	-20.964	-22.348	-21.754	-22.572	-21.898	-22.095	-21.416	-22.23	-22.364	-21.581	-21.782	-21.209	-21.357	-22.949	-21.853	-21.762	-23.649	-22.328	-22.438	-21.851	-21.685	-21.457	-20.898	-21.895	-22.893	-21.896	-21.841	-22.749	-22.333	-24.447	-20.965	-22.497	-23.345	-23.271	-22.668	-22.212	-21.878	-23.242	-23.163	-22.39	-21.326	-21.315	-23.295	-21.529	-22.584	-22.048
-1.6321	-2.5694	-2.7971	-2.9977	-3.0724	-4.2345	-3.4309	-2.5	-2.6902	-3.5116	-2.1048	-2.6249	-3.697	-2.618	-2.0607	-1.4706	-3.3344	-1.4898	-3.3043	-1.788	-3.4864	-2.8969	-3.2705	-1.6338	-2.3093	-3.0118	-0.55302	-3.6216	-3.5164	-2.7627	-2.4327	-4.7224	-1.035	-2.7991	-2.4285	-3.1677	-2.3344	-3.236	-2.2652	-2.5036	-3.5232	-3.3458	-3.6139	-3.2658	-2.2873	-1.9978	-0.44855	-2.8014	-1.8875	-3.7756
-14.845	-15.196	-13.239	-13.808	-12.492	-13.055	-13.647	-15.315	-15.054	-14.258	-14.986	-14.255	-13.873	-15.465	-13.364	-13.544	-14.772	-16.411	-14.249	-13.862	-14.61	-13.856	-13.984	-12.767	-14.619	-13.578	-16.513	-14.866	-15.155	-13.361	-12.693	-13.955	-15.039	-15.12	-13.843	-14.466	-11.921	-13.09	-13.399	-13.19	-13.928	-14.205	-13.337	-14.945	-13.624	-13.616	-16.074	-14.233	-14.117	-13.848
-2.8441	-3.6981	-1.9213	-4.4264	-3.8178	-2.9998	-2.8947	-2.7119	-1.4389	-4.7431	-3.7888	-3.3905	-3.3681	-1.667	-3.6913	-2.2721	-3.2841	-3.9499	-3.4482	-2.8838	-3.9773	-3.7263	-3.0348	-2.7605	-2.5378	-2.6028	-3.1822	-3.404	-2.4426	-1.4603	-2.9534	-4.8529	-2.8346	-2.6808	-3.9764	-4.2211	-2.4013	-2.2487	-4.3881	-4.3542	-3.5429	-4.248	-4.4107	-3.6984	-4.2618	-3.532	-2.8208	-3.9941	-4.7194	-4.5706
-2.2527	-3.485	-2.7624	-1.8936	-2.6359	-1.7806	-2.4446	-3.474	-1.6881	-2.2473	-2.1686	-2.8944	-1.9467	-1.7391	-2.9468	-3.163	-2.6868	-3.6963	-2.4964	-2.6971	-2.8681	-3.2333	-1.6563	-2.679	-3.5303	-2.4086	-1.9046	-2.4379	-2.4138	-3.77	-2.4892	-3.022	-2.5654	-1.5662	-3.2927	-3.7321	-3.814	-3.0148	-1.9326	-3.8216	-1.1709	-1.7916	-2.3271	-1.9174	-2.3501	-3.2898	-3.1245	-2.9355	-1.744	-3.4365
-2.1715	-2.431	-1.0891	-2.7988	-1.2031	-0.95292	-1.7923	-3.0723	-1.9919	0.25132	-1.3319	-2.4736	-2.3906	-1.0221	-0.51392	-1.0238	-1.7003	-1.779	-1.5065	-0.091124	-2.998	-1.519	-0.61789	-1.9368	-2.3017	-1.8184	-1.7585	-2.0929	-1.3066	0.18554	-1.7251	0.28293	-2.1306	-2.63	-3.2849	-1.8332	-1.0134	-2.4646	-0.78651	-2.1893	-0.13988	-2.61	-1.9906	-1.6192	-2.3198	-1.8624	-1.4394	-2.3461	-1.5665	-2.1815
0.17616	-0.27421	-2.546	-1.1527	-2.0973	-0.76932	-0.89856	0.028976	-1.2204	-1.2592	0.67202	-1.6527	-2.2938	-0.88443	0.45238	-0.3502	-3.4212	-2.3176	-2.1557	-1.2526	-1.609	-1.4692	-0.6778	-1.6344	-1.5833	-0.36178	-0.1133	-2.2006	-1.7276	-0.86418	-1.513	0.00067495	-1.9053	-2.0764	-1.269	-2.8801	-1.664	-0.96165	-1.1381	-0.85742	0.093356	-1.2261	0.35988	-2.7319	-1.1621	-1.5921	-1.6775	-2.1826	-0.99829	-0.53441
5.0931	4.2519	5.2876	3.6145	4.3703	4.3378	4.2127	4.5182	4.3024	3.7586	3.4851	5.3502	3.2093	3.9025	4.9377	4.5096	3.7315	4.4394	3.0466	4.5285	4.7391	4.1612	5.5202	4.8234	4.5311	4.3417	5.6704	4.0053	5.6145	4.9981	4.9569	2.7821	3.4025	5.3589	4.4286	4.9993	2.1536	3.3036	3.8845	5.8089	3.309	4.2162	3.6371	4.4257	3.6706	5.7801	4.6312	2.706	3.7238	3.6883
-1.6119	-1.2553	-1.5175	-0.37449	-2.3089	-2.2418	-1.5857	-0.16614	-1.1169	-1.7084	-3.2549	0.67745	0.046224	-0.50061	-1.2671	-0.91469	-1.7072	0.15495	-0.82434	-2.1238	-0.54617	-1.7272	-1.3882	-1.2096	-2.2267	-0.52772	-2.0567	-2.0168	-1.5144	-1.528	-3.0982	-2.6613	-0.1323	0.11515	-1.5952	-0.66865	-2.1277	-1.7167	-1.8206	-0.77929	-2.4692	-0.89466	-1.5519	-2.7769	-2.1936	-2.8955	-1.4501	-2.6495	-0.91354	-2.2465
-3.264	-2.6957	-2.0985	-4.4096	-4.0784	-2.7322	-3.9194	-1.0957	-3.8676	-2.8921	-2.5419	-2.6143	-3.3719	-2.3066	-2.873	-3.2224	-2.7598	-2.6785	-4.0224	-1.8615	-1.759	-3.5362	-3.3201	-3.1436	-2.5312	-3.1435	-2.5155	-2.3508	-3.4425	-2.921	-1.705	-2.9427	-1.9595	-2.5692	-2.7702	-3.4072	-2.7466	-2.6612	-3.5526	-2.5233	-2.9321	-2.1957	-2.8423	-3.67	-2.436	-3.1796	-2.0482	-2.9008	-2.0468	-2.5947
-13.913	-14.365	-15.244	-13.923	-13.732	-13.463	-14.841	-13.415	-15.011	-13.927	-14.217	-13.65	-13.847	-13.079	-15.177	-15.201	-12.249	-12.891	-14.417	-13.9	-15.604	-15.275	-12.183	-14.433	-12.775	-14.045	-13.616	-14.384	-13.169	-13.483	-12.878	-14.849	-14.78	-13.034	-13.285	-15.401	-13.697	-12.937	-12.958	-14.965	-12.629	-15.434	-12.931	-14.663	-12.564	-12.326	-13.189	-14.019	-12.957	-12.583
-1.6288	-0.27433	-0.5998	-0.96401	-1.2036	-0.82622	-0.16181	-1.0358	-1.4621	-2.5094	-1.9807	-1.0091	0.037045	-0.32978	-1.6765	-1.4555	-1.2585	-0.61472	-1.6372	-2.3905	-1.7143	-1.1071	-2.7683	-2.4077	-2.5351	-2.3016	-1.8227	-1.5003	-3.4983	-0.71427	-0.74215	-1.8437	-0.59557	-2.4638	-0.056724	-0.16538	-0.3553	0.084583	-2.5637	-0.57334	-0.88339	-1.0412	-1.3919	-2.2917	-1.8949	-1.1403	-2.0203	-0.24743	-1.4548	-1.1253
-0.9239	1.7025	1.0083	-0.67727	0.58523	1.4997	0.44036	-0.18888	0.0165	0.35506	-0.67149	0.57155	0.42492	-0.59123	1.1694	1.1222	1.7889	1.0448	-1.2091	-0.74961	1.1592	1.802	0.3127	1.2498	-1.0274	1.022	0.32159	0.52929	-0.22547	0.39317	-0.67293	0.52093	0.6059	0.54447	2.6651	0.17574	-0.25955	0.3651	0.16874	-0.70857	1.0383	0.96938	-0.32589	1.5144	-0.078373	0.47653	1.2586	-0.24891	-0.49662	-0.80708
-1.3413	-1.899	-1.7119	-2.9576	0.090374	-1.4322	-2.1153	-0.49408	0.39931	-0.82502	-1.7035	-0.78511	-0.74119	0.63837	-1.8679	-2.9538	-0.77876	-1.5017	-1.6643	-2.2291	-4.1701	-1.4018	-1.6643	0.46143	-1.1442	-1.3039	-1.4936	-1.6933	-1.7568	-0.81288	-2.2385	-0.8848	-1.2821	-2.7823	-1.3755	-0.55719	-1.2701	-1.1928	-1.8727	-3.8368	0.49991	-1.3531	-2.7221	-2.4733	0.0036284	-1.8665	0.047672	-1.2303	-0.13149	-0.48411
-11.113	-12.301	-11.646	-11.976	-12.839	-10.835	-12.389	-11.078	-12.138	-12.117	-12.448	-11.544	-9.4453	-12.251	-11.787	-12.092	-11.536	-12.843	-11.267	-12.39	-11.926	-12.865	-11.831	-11.118	-11.819	-11.344	-12.333	-12.243	-12.181	-11.963	-12.584	-12.776	-12.414	-11.812	-12.25	-10.559	-12.475	-9.9547	-11.8	-14.159	-11.233	-11.893	-12.696	-11.093	-9.9493	-12.282	-12.562	-8.9526	-10.489	-11.389
-15.634	-14.298	-13.472	-13.73	-12.822	-12.512	-13.973	-12.526	-14.292	-14.188	-13.561	-14.898	-13.535	-12.529	-14.903	-16.024	-12.233	-13.38	-14.161	-13.269	-12.857	-14.355	-15.183	-13.519	-13.883	-13.988	-14.83	-13.874	-13.402	-14.176	-15.408	-13.626	-15.497	-14.895	-14.018	-13.414	-13.935	-14.189	-13.999	-15.28	-14.248	-13.407	-12.752	-13.637	-15.63	-14.864	-13.242	-15.546	-14.096	-13.557
8.4249	7.5626	8.3192	8.5187	7.444	9.1466	8.196	7.5447	7.4719	9.7879	8.3863	7.329	7.3059	8.5648	10.085	6.9515	8.1004	6.558	8.8115	7.2539	8.2674	8.9959	10.039	8.9176	7.6251	7.8935	8.7955	8.2515	8.5192	7.8603	7.7974	8.5554	9.7063	8.5103	9.2031	8.6943	8.8305	9.0851	8.3085	9.1308	8.8932	8.4865	8.9754	8.4918	8.4613	6.5034	6.6247	8.3953	7.3707	8.8212
-2.4425	-3.1287	-5.5911	-2.6524	-3.5067	-3.5446	-2.8104	-1.9647	-2.8107	-2.1289	-3.6229	-3.9339	-3.4127	-3.3472	-2.0935	-3.1629	-2.7643	-4.4476	-2.3554	-2.8345	-5.3904	-2.2204	-3.4309	-3.5936	-4.3405	-4.1492	-2.7529	-3.2657	-4.3451	-1.9817	-2.4029	-4.4647	-3.1692	-3.0052	-3.4009	-1.7069	-2.4314	-4.3618	-3.0844	-2.5889	-3.5725	-3.0059	-3.3597	-3.2149	-4.2833	-3.7085	-2.1684	-3.1399	-2.5475	-4.5951
-10.184	-11.356	-10.12	-12.46	-11.373	-11.565	-11.213	-10.9	-10.202	-12.547	-12.213	-11.057	-12.611	-12.051	-10.736	-10.926	-12.075	-10.574	-11.654	-11.504	-10.256	-12.109	-12.673	-10.132	-12.088	-11.908	-11.859	-11.47	-9.9741	-10.746	-12.215	-10.904	-12.265	-11.366	-10.842	-12.191	-10.743	-11.265	-12.035	-11.961	-12.126	-11.968	-12.412	-11.227	-12.474	-11.121	-10.777	-10.483	-10.204	-12.458
-5.7343	-4.4437	-7.0573	-6.9106	-4.5398	-5.0002	-4.7167	-5.6873	-5.9967	-4.5413	-4.1011	-5.6131	-6.9285	-5.8464	-4.5658	-6.0493	-5.7081	-7.0431	-5.2514	-4.1598	-7.2498	-5.032	-3.9402	-5.7303	-6.5976	-7.0299	-6.0187	-5.9054	-5.4298	-6.6259	-6.4523	-4.87	-5.8742	-5.4384	-7.3201	-4.0989	-5.8577	-5.5605	-4.7631	-6.3885	-6.6483	-5.959	-4.9561	-5.038	-5.6996	-5.371	-5.1405	-7.3045	-6.4458	-5.5592
-0.99773	-2.3551	-2.4027	-3.6776	-4.5741	-1.4679	-1.7974	-2.2272	-2.2674	-3.1765	-1.5065	-1.4175	-4.7471	-1.5482	-4.0072	-0.33794	-0.99792	-3.699	-3.3767	-1.8972	-2.2377	-1.1871	-2.2033	-1.6631	-3.1425	-1.29	-3.4516	-2.9203	-1.5251	-2.4687	-1.8426	-3.628	-3.9114	-2.401	-2.3709	-3.6332	-3.0188	-1.5409	-2.9929	-2.4767	-2.4374	-1.6497	-2.826	-1.9246	-2.6121	-3.7374	-3.6433	-3.9143	-3.742	-1.2145
-9.7045	-8.3716	-9.2257	-8.7394	-7.2682	-8.8243	-9.9284	-8.9403	-9.0799	-8.5111	-9.2579	-8.5156	-9.4844	-7.2625	-7.4567	-8.6845	-6.5966	-8.7762	-8.9126	-8.7443	-9.5028	-9.7288	-9.3852	-8.8296	-9.9083	-9.1245	-8.8251	-9.2429	-9.0343	-10.465	-9.1234	-8.5655	-9.0536	-9.7917	-9.6115	-9.3707	-11.247	-7.9529	-9.4439	-9.2543	-10.686	-8.4623	-9.1435	-9.7778	-10.431	-10.101	-9.8217	-7.4505	-8.0941	-10.009
-1.108	-0.4426	0.28789	-0.72008	0.096916	-0.22241	-0.95729	0.11784	0.17711	0.019256	1.5289	-0.062291	0.43695	-1.1269	-1.209	-0.09135	0.86339	0.95767	-1.4494	-0.66424	-1.0809	-0.28258	0.39237	0.50528	-0.091889	0.20926	-2.4218	-0.59807	1.5645	0.045926	-1.1359	-1.6057	-0.18127	0.40694	-0.047083	0.15076	0.064775	-2.2878	0.90882	0.384	-1.2143	-0.9157	0.97185	-0.26462	0.24434	0.35052	-0.70181	0.52457	-0.47936	0.92605
-14.6	-15.626	-15.88	-15.734	-13.115	-15.017	-14.909	-15.037	-14.262	-14.226	-13.027	-14.942	-14.357	-13.645	-14.582	-14.659	-14.095	-13.726	-14.168	-14.985	-14.776	-15.839	-13.892	-15.756	-13.529	-15.63	-15.724	-14.13	-14.095	-13.797	-13.96	-15.074	-13.367	-15.545	-13.119	-14.883	-13.926	-13.453	-14.362	-15.913	-14.331	-13.201	-15.505	-14.801	-13.102	-14.924	-17.007	-14.426	-15.584	-14.892
-13.248	-13.205	-14.772	-15.35	-12.637	-13.839	-13.146	-14.25	-13.81	-14.752	-15.822	-14.367	-15.671	-14.388	-17.107	-14.313	-14.012	-14.012	-14.665	-14.95	-16.783	-14.454	-16.006	-16.042	-13.995	-14.689	-13.425	-15.487	-13.528	-15.121	-13.841	-15.215	-15.068	-14.621	-14.742	-14.993	-12.947	-14.496	-14.475	-12.626	-15.681	-14.737	-14.881	-15.104	-14.742	-14.889	-15.369	-14.027	-15.613	-14.782
-12.314	-11.82	-10.505	-12.755	-12.351	-10.192	-10.14	-12.394	-11.745	-11.201	-10.515	-12.622	-11.506	-12.717	-12.599	-11.566	-11.409	-11.902	-11.753	-10.845	-12.101	-10.554	-12.659	-10.923	-11.516	-12.039	-10.428	-11.533	-11.5	-13.12	-12.326	-11.294	-11.439	-11.744	-10.691	-10.938	-10.794	-11.493	-11.891	-9.0392	-10.521	-11.355	-10.793	-11.469	-9.535	-12.321	-12.206	-12.2	-11.825	-11.957
-13.744	-14.007	-14.641	-14.272	-14.71	-15.092	-14.854	-14.551	-13.695	-14.79	-14.193	-14.394	-14.379	-14.324	-16.559	-17.032	-16.142	-14.136	-15.656	-14.573	-13.574	-15.294	-14.07	-15.796	-14.552	-14.436	-14.961	-15.399	-14.817	-15.114	-15.946	-14.492	-15.673	-15.009	-13.949	-14.782	-14.596	-15.273	-14.59	-15.642	-15.835	-14.942	-13.919	-13.067	-14.998	-13.904	-14.952	-14.275	-14.097	-15.208
0.86789	1.3863	1.2279	4.2474	2.531	1.9994	0.56709	1.0072	0.51793	1.5444	1.761	0.89796	0.092418	0.49737	2.9541	1.9768	1.7517	1.4853	0.61151	3.3301	0.87153	3.6635	1.2535	0.56159	1.0746	2.1753	1.5071	2.9421	0.27526	1.9139	2.3575	2.4989	3.116	1.5209	2.1462	2.7393	0.97541	0.33219	1.3662	2.1273	0.15829	-0.49373	2.7869	3.0523	0.61663	2.0735	1.2034	1.5966	1.2153	2.4767
1.8289	1.8991	1.0015	2.4372	-0.70266	1.2008	1.1284	3.0842	1.1797	1.4725	1.5475	2.7783	2.0112	0.62525	1.7872	0.91161	1.5264	2.588	2.2073	2.4517	2.2733	-0.23871	0.63922	0.33818	0.99464	1.6415	1.7481	1.8921	2.7953	1.9075	1.0436	2.5563	1.4824	1.401	2.1951	1.1571	0.57582	3.2728	2.169	1.9184	2.6446	2.0424	2.0902	3.5974	2.4563	1.9015	0.20143	0.49952	1.6738	0.9944
3.6611	1.3792	2.4547	3.216	3.0257	2.8096	3.7762	3.527	2.902	2.2132	2.7826	2.6949	3.2945	4.5945	2.6091	2.161	2.8949	3.4903	3.6993	3.1706	4.6564	3.2674	5.0789	3.011	2.6152	4.2855	3.4209	2.4455	5.1512	3.7223	3.0674	2.1866	2.5124	3.0476	2.8261	2.8235	1.3575	3.1041	2.7103	2.6318	2.0174	3.1669	5.8588	2.1407	3.8326	2.6865	2.8168	2.6624	2.58	3.8098
-11.121	-11.113	-11.983	-9.5237	-9.9893	-10.798	-11.692	-11.155	-10.283	-10.827	-9.9099	-11.203	-11.288	-12.407	-10.202	-11.14	-10.182	-9.9391	-10.846	-11.387	-10.246	-10.729	-11.006	-9.7028	-11.953	-10.395	-10.322	-11.957	-11.101	-11.456	-11.251	-12.303	-11.42	-11.359	-10.321	-10.968	-10.969	-11.633	-11.195	-12.095	-12.155	-12.792	-10.555	-10.201	-10.975	-9.9525	-11.355	-9.9362	-11.393	-10.667
-0.44766	-2.3551	-2.6127	-2.2961	-2.7161	-3.3663	-2.6838	-2.4149	-1.5684	-2.7804	-1.9888	-1.3367	-1.9037	-3.6226	-3.4601	-2.3944	-2.6124	-2.9436	-2.165	-1.5639	-3.9359	-1.9336	-2.3032	-3.1659	-3.6449	-3.4232	-1.4589	-1.8193	-2.293	-2.7905	-2.0206	-0.5261	-2.6269	-3.2839	-2.2497	-2.9275	-1.8234	-1.8487	-3.6497	-2.9705	-2.3511	-3.3949	-0.84255	-1.5796	-3.1683	-1.8718	-2.799	-2.6738	-2.2876	-1.5952
-8.966	-10.725	-10.947	-9.2066	-11.132	-10.472	-9.6301	-10.382	-11.633	-11.657	-10.131	-9.9273	-9.5799	-11.885	-9.1018	-8.6186	-11.483	-10.358	-10.234	-10.729	-8.6925	-10.701	-9.156	-10.298	-9.3713	-9.6362	-9.5056	-11.454	-11.038	-8.205	-7.9048	-11.313	-10.685	-10.665	-10.172	-9.5913	-9.8746	-9.4149	-10.579	-9.7371	-10.58	-11.087	-9.8801	-9.8992	-10.394	-11.548	-9.3272	-11.481	-11.533	-11.325
-13.554	-12.454	-12.484	-13.272	-11.158	-14.022	-13.547	-13.338	-13.03	-14.386	-12.951	-12.489	-12.044	-11.623	-13.77	-12.822	-14.086	-12.246	-13.664	-12.339	-12.862	-13.093	-13.729	-13.268	-13.216	-13.438	-13.25	-13.76	-13.776	-13.638	-13.378	-14.127	-12.088	-13.632	-12.943	-12.901	-11.659	-13.173	-13.914	-14.314	-12.646	-13.304	-13.236	-13.794	-13.015	-13.954	-13.595	-13.408	-14.481	-12.897
-9.8696	-9.5945	-9.5228	-12.69	-11.134	-10.815	-12.239	-10.17	-10.165	-12.08	-9.4489	-12.093	-13.121	-10.622	-10.762	-13.321	-10.133	-10.018	-10.709	-12.126	-11.068	-10.439	-11.847	-11.347	-11.089	-10.149	-10.243	-11.434	-10.622	-11.063	-12.049	-10.372	-11.028	-11.004	-11.899	-10.099	-10.197	-10.433	-11.078	-10.932	-11.347	-11.445	-9.3676	-10.632	-9.9895	-11.039	-10.78	-10.973	-11.719	-10.514
1.4794	0.27883	0.25327	-1.2444	-0.34686	0.93301	1.4006	-0.38071	1.2648	1.609	0.10097	0.2232	0.69045	0.93915	-0.023183	0.30156	0.8291	-0.040579	0.30078	-0.51708	0.18443	2.8213	0.27877	1.8298	0.32567	1.0866	1.469	-0.008461	0.097152	-0.35795	-0.69866	-0.078065	-0.027302	0.55611	1.8944	0.47782	-0.51309	-0.463	-0.42071	-1.38	0.31385	1.1044	0.013071	-0.55769	1.5483	-0.14158	0.90112	-0.33971	0.87862	0.5929
-0.84435	0.011826	0.86328	0.99869	0.95476	0.68593	-0.8584	-0.03606	0.015866	-0.22815	1.0484	-1.2281	0.51486	0.21887	1.0078	0.5358	0.98955	1.0068	0.16501	-0.70106	1.1099	0.88302	-0.15105	0.70559	-1.5128	0.17299	1.5138	-0.51646	-0.53675	0.67046	-0.51972	-0.23494	0.4084	-0.068293	0.37832	-0.39117	1.1454	-0.19263	1.8139	-0.21477	-1.0993	-1.0876	0.69467	0.65315	-1.5821	0.14908	0.96089	-1.5649	-1.0285	0.37459
-10.894	-12.581	-12.536	-9.9392	-13.577	-13.126	-12.616	-11.732	-11.566	-9.9371	-13.53	-13.044	-12.308	-12.438	-10.847	-9.8074	-12.747	-12.086	-11.505	-11.29	-13.015	-12.224	-12.449	-10.392	-10.549	-10.99	-10.502	-10.294	-11.533	-10.428	-12.352	-10.706	-12.438	-10.952	-11.147	-12.339	-11.637	-10.235	-8.9664	-10.562	-12.931	-13.359	-12.169	-11.904	-12.028	-11.602	-12.126	-11.458	-11.207	-9.997
-4.1704	-7.3148	-5.216	-4.81	-5.0239	-3.221	-4.2711	-3.6692	-4.8992	-6.8423	-4.6185	-2.4263	-4.1094	-5.2504	-4.2688	-3.2814	-4.6672	-3.1686	-4.4595	-5.6154	-3.6221	-4.357	-4.5306	-5.0936	-4.4372	-4.765	-3.482	-4.3798	-3.9903	-3.575	-4.0665	-3.8585	-3.4784	-4.6469	-2.9193	-3.0214	-4.1104	-4.2133	-4.5815	-3.6081	-4.6873	-4.6895	-4.3752	-3.5153	-5.249	-3.1717	-3.0913	-4.9851	-3.9491	-5.0312
-21.166	-19.072	-20.159	-21.343	-21.269	-20.822	-20.418	-20.586	-20.808	-21.802	-20.364	-20.144	-19.866	-21.224	-22.102	-18.752	-19.496	-21.15	-19.822	-20.066	-19.67	-20.092	-22.459	-20.202	-19.957	-20.326	-20.983	-20.914	-19.933	-20.21	-20.93	-20.393	-21.661	-21.064	-21.187	-20.068	-20.452	-20.94	-21.996	-21.748	-21.039	-19.05	-21.323	-20.6	-19.664	-20.357	-20.036	-21.126	-21.19	-20.698
-0.63533	-3.6381	-4.973	-1.6828	-3.9205	-3.0219	-3.7841	-2.2537	-2.4555	-3.87	-3.4738	-4.1946	-1.6353	-3.3145	-2.8904	-5.5353	-2.5629	-3.3717	-2.0864	-3.9111	-3.1703	-3.8737	-1.9138	-2.0976	-4.4449	-2.5764	-4.4631	-3.7436	-3.1521	-3.2434	-3.1921	-3.5887	-3.5877	-2.5732	-3.2997	-2.6102	-3.0447	-2.5367	-1.9318	-1.174	-3.1277	-1.8403	-3.7445	-3.7473	-3.3039	-3.6109	-2.7656	-3.3832	-3.8212	-3.9623
-3.0573	-3.0705	-1.3718	-3.344	-2.6697	-2.8982	-2.7096	-2.6703	-2.9795	-1.5389	-2.5324	-1.8008	-2.523	-2.128	-2.9527	-3.8371	-1.9333	-0.38037	-1.3464	-4.2594	-2.9469	-1.6047	-4.3283	-1.5622	-3.8543	-1.1831	-1.6168	-4.0239	-1.4413	-3.7108	-1.9083	-1.251	-1.0515	-3.0044	-1.5149	-3.431	-3.4818	-2.9527	-2.732	-2.6439	-4.6106	-2.2674	-3.2198	-1.8892	-3.1247	-1.5873	-4.4607	-3.9878	-3.6799	-2.0128
8.231	9.4579	10.506	10.132	10.081	9.6881	11.567	9.3687	10.72	10.82	9.8695	9.9525	10.429	9.7139	8.9644	10.171	9.2359	8.9441	8.5255	10.261	8.7419	7.4126	10.621	8.2733	9.9959	10.731	10.867	9.7238	10.012	9.7795	11.06	10.226	9.2374	9.2734	10.465	9.5547	9.3413	10.857	10.739	10.733	9.692	8.6243	9.3448	9.8044	10.49	9.8395	10.629	10.87	11.555	9.9007
-0.73405	0.243	-1.5314	-1.7575	-1.0376	0.34282	-1.3075	-1.5579	-2.618	-0.42693	-0.14274	-0.40073	-0.29196	-1.5095	-1.2779	-1.2289	-0.02382	0.19715	-0.65397	0.45627	-1.5423	-3.04	-0.48349	-1.4611	0.58415	-0.47665	-0.66379	-2.2384	-1.4279	0.026693	-1.9704	0.10194	-1.9136	-0.97617	-0.25578	-1.0173	0.10233	-1.3759	-0.43085	-0.15921	-1.4244	1.2368	0.095878	-1.4123	-1.3827	1.9671	0.19231	-2.1344	-1.2311	0.43466
-22.314	-20.931	-21.237	-20.809	-21.681	-20.728	-20.83	-20.464	-21.584	-20.135	-22.09	-21.045	-19.814	-20.979	-20.621	-18.797	-19.635	-20.191	-19.362	-23.238	-20.465	-18.934	-20.612	-20.651	-22.023	-21.178	-21.065	-18.986	-20.992	-21.188	-21.702	-20.505	-19.087	-18.713	-21.447	-20.294	-21.152	-19.287	-21.391	-20.57	-19.859	-21.517	-20.47	-20.647	-21.498	-22.517	-22.803	-20.902	-19.74	-21.943
-13.203	-12.475	-13.827	-13.011	-12.67	-13.479	-13.268	-14.095	-12.386	-13.322	-12.966	-13.634	-12.766	-13.821	-14.08	-13.031	-12.357	-15.729	-13.836	-13.711	-11.336	-14.031	-14.063	-12.497	-14.945	-13.629	-12.551	-14.825	-13.966	-13.841	-15	-11.965	-12.4	-12.265	-13.167	-14.544	-12.36	-14.56	-13.822	-13.167	-13.128	-13.143	-11.93	-14.004	-13.864	-12.169	-12.295	-14.734	-13.911	-12.949
-6.6102	-8.5544	-7.4352	-8.5257	-7.1968	-8.0967	-6.9691	-8.4743	-8.3148	-7.325	-6.1465	-8.0926	-7.1948	-6.9624	-7.3894	-6.6355	-7.0056	-6.9446	-7.7176	-7.5297	-7.8195	-6.3326	-6.9541	-7.2826	-8.7573	-6.073	-6.8531	-7.1154	-7.0034	-7.0767	-6.2462	-7.9273	-7.0282	-8.4267	-8.7313	-6.8472	-7.8843	-6.9192	-6.5093	-8.4459	-7.8732	-6.6614	-5.6242	-7.2589	-5.7731	-7.2456	-8.047	-8.7878	-7.8189	-7.1444
-2.2635	-4.4449	-2.8215	-2.214	-4.5165	-2.6802	-3.4847	-4.8959	-3.7865	-3.7654	-5.2274	-2.562	-2.1921	-3.195	-4.8035	-4.1964	-3.4674	-3.3838	-2.0281	-4.6512	-2.6408	-3.2033	-4.435	-3.3376	-3.8221	-3.6504	-3.9453	-3.4903	-3.7937	-3.0037	-4.3473	-3.6583	-4.4739	-2.8662	-4.0403	-2.8262	-3.6998	-4.4009	-2.3491	-2.373	-4.0209	-1.9948	-4.1891	-2.8415	-2.5127	-3.7821	-5.1483	-3.9673	-3.9889	-4.017
4.4724	4.3008	5.2668	5.7096	4.8878	3.1938	5.0043	3.1818	4.2234	4.4273	5.3705	5.0924	6.2335	3.8919	4.875	5.5704	3.2288	5.1175	4.9941	4.1912	3.9229	4.2088	5.5876	4.2956	4.618	4.2779	3.8349	4.8976	4.7777	3.4076	5.6728	4.9581	3.8448	3.5378	3.9902	4.2737	5.4804	4.0662	2.9758	3.5175	3.4775	7.0984	5.1952	3.1642	4.4835	4.9793	3.8255	2.7579	4.4683	4.8428
-4.1721	-2.7921	-2.5282	-2.4232	-1.7496	-1.16	-2.6148	-4.3418	-1.754	-3.7413	-3.6774	-4.5129	-1.9324	-2.5113	-2.7336	-3.7491	-3.9001	-1.6778	-0.15437	-2.4448	-3.0895	-3.9634	-1.6384	-3.0574	-2.1431	-3.1904	-2.6347	-1.9249	-3.0612	-2.2147	-2.0016	-1.3081	-2.8218	-2.0486	-2.4488	-1.6415	-3.8483	-3.0318	-2.4296	-1.8118	-2.2533	-2.5291	-1.9702	-3.788	-1.6708	-2.1712	-2.6975	-2.0142	-2.5366	-1.9721
-12.922	-16.018	-14.4	-14.631	-13.995	-13.933	-14.681	-13.466	-15.165	-13.781	-14.308	-13.658	-14.2	-15.129	-15.647	-15.268	-13.604	-15.31	-15.12	-14.043	-14.862	-15.378	-13.435	-14.935	-13.016	-14.705	-13.074	-14.966	-16.196	-15.208	-15.015	-13.924	-14.403	-14.49	-15.311	-16.927	-15.426	-14.928	-14.536	-15.22	-14.594	-13.574	-14.728	-15.105	-13.957	-14.464	-15.891	-14.505	-14.961	-13.717
-1.6219	-0.64938	-0.27496	-1.0209	-0.59369	1.1646	0.6626	0.91817	-0.77874	-0.7634	-1.108	-1.0031	0.03609	1.338	-0.039469	-0.41458	-0.91863	-0.62025	-0.88245	-0.384	-0.29464	0.69236	-0.0054566	-0.26585	0.52825	0.098206	-1.0235	-2.0563	-1.0247	-2.7822	-1.5824	-1.0586	0.88724	-0.58887	-1.1565	0.61304	0.68211	0.26638	-0.75744	-0.51498	0.4615	-1.6878	-0.92752	-1.0148	-0.19938	-1.7323	0.93054	0.24471	-0.42949	-1.3362
-13.259	-12.424	-12.985	-13.962	-13.93	-12.076	-13.786	-13.955	-12.281	-13.652	-13.557	-14.668	-12.451	-13.56	-12.573	-14.286	-13.814	-11.378	-13.16	-12.098	-11.057	-12.525	-11.986	-13.702	-13.531	-13.495	-12.897	-12.375	-13.642	-13.864	-13.323	-12.365	-13.597	-14.02	-14.247	-12.46	-12.591	-12.802	-12.563	-13.098	-11.791	-13.366	-13.243	-13.176	-12.468	-11.947	-13.598	-14.514	-12.522	-11.956
-14.275	-14.063	-15.055	-15.628	-13.097	-14.545	-11.714	-12.639	-14.149	-14.41	-14.546	-15.376	-12.913	-14.606	-15.737	-12.821	-14.031	-14.418	-15.218	-15.005	-13.249	-13.93	-12.775	-13.604	-13.591	-13.902	-14.163	-12.829	-14.008	-13.86	-12.752	-14.608	-15.026	-12.939	-15.281	-14.456	-12.051	-14.243	-14.383	-14.335	-13.811	-12.746	-13.614	-12.015	-15.138	-13.738	-14.646	-14.971	-15.152	-13.998
0.033146	1.949	1.7061	1.6209	1.1886	2.5935	2.3887	1.3548	1.1574	2.2039	0.97218	2.758	-0.64315	2.6153	0.16086	1.2547	1.4259	2.4034	-0.0056893	1.134	2.544	0.87909	1.4859	1.5901	-0.36583	1.662	1.2379	1.5186	2.6924	1.93	1.83	1.4153	1.3444	1.9659	1.4836	2.3436	1.9783	3.687	0.56497	2.2541	2.9375	3.2772	0.64178	1.8396	1.2304	1.5619	2.9379	1.139	0.85579	1.6407
-10.059	-11.627	-12.104	-11.535	-10.927	-12.723	-10.098	-11.607	-12.56	-11.223	-11.597	-11.304	-11.06	-9.9906	-11.524	-11.033	-10.049	-12.882	-12.908	-10.5	-11.624	-13.234	-11.273	-12.929	-11.273	-11.291	-11.371	-9.9181	-12.095	-11.892	-11.985	-11.632	-11.932	-11.006	-11.305	-11.322	-10.362	-11.097	-10.544	-10.068	-10.853	-12.79	-12.355	-11.699	-10.774	-10.959	-10.935	-10.678	-11.588	-13.071
-9.377	-8.5738	-8.4998	-8.7251	-10.274	-8.4238	-9.3693	-10.052	-7.9914	-11.596	-9.7318	-9.4591	-9.3047	-9.3925	-9.3133	-8.3678	-9.5568	-8.4494	-8.8095	-8.2268	-10.011	-10.289	-8.9577	-8.3411	-8.7806	-9.1916	-9.3786	-8.6571	-9.4867	-8.695	-8.893	-9.9149	-8.8564	-8.6403	-9.6656	-8.8685	-8.9076	-9.0075	-8.5623	-9.2936	-7.8671	-8.1179	-10.153	-8.0269	-8.1083	-7.5753	-9.6986	-8.566	-8.4903	-8.1834
-9.9688	-8.1702	-8.7645	-9.8873	-7.3249	-9.0439	-10.329	-9.0827	-8.6839	-8.6889	-9.4471	-8.0209	-8.5896	-9.8469	-8.7324	-9.2619	-9.6715	-8.7144	-9.1554	-8.6799	-11.087	-10.436	-8.0734	-8.4978	-10.184	-8.6357	-9.1668	-8.9788	-8.6303	-8.4521	-8.788	-9.7672	-8.5075	-8.7824	-8.6119	-8.9476	-10.397	-7.7984	-8.6731	-11.538	-8.9372	-6.6084	-10.116	-11.025	-8.5808	-10.973	-7.5764	-7.6111	-9.6479	-8.9088
1.039	2.3148	0.26922	1.2652	0.79885	2.0558	1.2259	0.27094	0.86359	1.3812	2.289	1.8333	1.9689	2.1885	2.4341	3.1264	1.1534	3.2427	2.2398	3.5303	2.3574	0.89422	2.5495	2.078	2.5876	0.9622	2.0292	1.9892	2.6289	2.2775	1.6182	3.6346	2.5127	1.3934	0.7757	0.43686	1.3623	2.3761	2.931	2.7467	2.1417	2.5912	1.9014	0.3709	2.8639	1.678	0.74685	1.307	2.5202	1.5471
-9.136	-12.831	-11.897	-11.704	-11.546	-10.23	-11.431	-12.552	-9.9527	-11.158	-12.15	-11.136	-10.799	-11.372	-11.461	-9.9881	-11.482	-12.245	-12.116	-9.8832	-11.154	-11.595	-10.163	-10.271	-10.991	-11.453	-11.995	-9.4416	-9.603	-10.334	-12.433	-10.265	-11.54	-10.538	-11.267	-11.042	-10.04	-11.055	-10.581	-11.74	-9.9547	-10.638	-10.443	-12.516	-10.857	-11.132	-10.683	-11.602	-11.708	-10.774
0.16891	-0.61469	-1.1734	-1.0874	-0.14603	0.30726	1.4652	-1.2678	1.1701	0.94463	0.26766	-1.2809	0.50018	-0.67864	0.4951	0.44013	0.80427	0.77097	0.58674	0.53489	1.0308	-2.3512	-0.45969	0.69582	0.45973	-0.55595	-0.18552	0.58048	-0.44726	0.16661	-0.14747	-0.12432	1.125	-0.36338	-1.0986	-1.613	0.11489	1.1617	-0.55003	-0.369	1.4867	-0.8359	0.92664	-1.3573	-0.5398	0.24034	1.3263	0.14909	-0.64907	0.39722
5.4211	4.0041	4.1393	4.0965	5.2594	3.6205	5.6445	3.4281	4.2931	4.8806	2.672	5.359	5.8305	3.7266	3.8518	4.3154	5.9707	4.1514	4.3354	4.693	4.4387	5.6501	4.4193	5.2281	3.4695	4.6748	4.8221	5.6453	5.2722	4.2571	2.6024	4.4096	4.5915	4.453	4.9932	3.8192	3.858	5.0369	4.022	3.581	3.8094	3.8876	3.4789	3.0849	4.5458	2.4642	5.9605	4.2111	5.5774	5.5789
-12.977	-15.835	-14.494	-14.763	-13.194	-12.298	-14.355	-14.942	-15.383	-12.784	-15.809	-13.238	-13.527	-15.945	-14.094	-13.801	-13.886	-14.436	-14.645	-14.175	-14.039	-12.79	-13.666	-13.1	-13.458	-14.008	-13.05	-12.528	-14.632	-13.963	-12.641	-14.667	-13.532	-14.286	-13.847	-14.496	-15.065	-14.535	-14.105	-14.573	-16.718	-14.472	-14.363	-13.393	-15.243	-12.445	-14.292	-14.755	-14.553	-15.329
-5.0491	-6.5266	-7.8605	-5.707	-5.5139	-6.7335	-6.8058	-4.4858	-5.0883	-5.6893	-5.2194	-6.1276	-7.1932	-5.2137	-5.2431	-6.8226	-6.1377	-5.4947	-6.0442	-6.9538	-4.8421	-4.6218	-5.692	-3.863	-5.5299	-6.3893	-5.8194	-4.0235	-4.4138	-5.4718	-6.0267	-5.5544	-4.3306	-5.4748	-4.9504	-4.3409	-5.9204	-5.7623	-6.2459	-4.9014	-5.2351	-4.64	-4.9407	-5.2752	-6.9662	-5.4353	-6.2753	-5.286	-5.3065	-5.6069
-20.761	-20.719	-23.075	-21.961	-22.454	-22.62	-22.848	-20.837	-23.114	-23.201	-21.742	-22.221	-22.721	-23.007	-22.713	-21.963	-23.516	-22.419	-22.732	-22.626	-23.993	-23.074	-23.265	-22.043	-22.643	-20.323	-21.209	-21.123	-23.476	-22.24	-23.024	-21.78	-21.885	-21.165	-23.909	-23.228	-21.387	-23.899	-23.155	-23.315	-22.884	-23.121	-20.429	-22.777	-22.617	-21.529	-22.421	-22.891	-21.798	-22.595
-12.284	-13.009	-11.836	-11.6	-12.45	-11.624	-11.538	-11.791	-12.925	-12.229	-12.163	-11.991	-11.218	-12.057	-11.894	-9.958	-12.389	-11.522	-12.674	-11.764	-11.724	-11.744	-12.993	-11.578	-12.514	-12.024	-12.343	-11.874	-11.361	-10.994	-11.849	-10.392	-13.303	-13.362	-12.631	-10.338	-12.215	-12.269	-10.529	-11.605	-12.207	-13.27	-12.11	-11.865	-11.25	-11.225	-11.011	-10.852	-9.7339	-11.224
-11.5	-11.543	-10.45	-10.386	-10.929	-10.852	-11.249	-12.772	-11.575	-13.364	-10.761	-12.717	-11.443	-11.897	-11.468	-10.846	-12.399	-11.885	-10.111	-11.859	-9.9881	-11.621	-11.919	-10.438	-11.185	-11.999	-13.103	-10.794	-12.58	-11.196	-11.691	-10.021	-11.326	-10.74	-10.063	-12.441	-11.566	-11.954	-11.83	-11.004	-11.756	-11.934	-11.198	-11.106	-11.506	-13.602	-13.509	-10.711	-12.168	-11.445
-12.791	-13.859	-13.267	-13.772	-14.251	-12.298	-13.721	-11.841	-14.123	-13.377	-14.074	-13.777	-12.741	-13.904	-11.989	-12.929	-12.636	-13.911	-14.904	-13.29	-12.701	-13.449	-13.559	-12.482	-11.933	-15.044	-10.89	-12.628	-13.649	-13.498	-11.808	-13.884	-13.237	-14.609	-13.53	-13.444	-12.234	-13.186	-13.374	-14.808	-13.117	-13.505	-13.847	-13.541	-13.63	-13.017	-12.831	-13.302	-12.164	-11.909
-7.0308	-4.1174	-8.4346	-3.6932	-5.1527	-3.9532	-3.5544	-4.1902	-3.9308	-5.4936	-4.4565	-4.2892	-5.7467	-3.8772	-5.0803	-5.3374	-3.3388	-5.3951	-4.3677	-3.1838	-4.1196	-4.1934	-4.5447	-5.9808	-4.5287	-7.2566	-5.8249	-6.0857	-4.7893	-5.3465	-3.2599	-5.4656	-4.1266	-3.1798	-4.2318	-2.582	-4.8045	-4.0184	-4.6433	-3.3089	-6.1047	-4.9705	-4.9188	-4.2148	-4.7293	-2.1772	-4.8916	-4.6411	-4.8177	-4.9674
2.4976	3.4575	0.78397	3.1875	1.7377	2.8435	3.2147	2.7328	2.497	1.7264	2.3042	2.0861	2.3196	2.8125	1.7606	2.6318	2.5153	3.7155	3.6521	1.6695	4.1371	2.3227	2.4359	2.57	2.6638	1.3298	3.8174	1.4152	2.6504	2.6484	2.7212	0.95606	1.509	2.4956	2.5032	1.9946	1.2653	2.8656	3.1521	2.3617	1.7903	2.0511	1.229	2.12	3.4182	3.0233	3.9975	1.3719	2.8296	4.2095
-1.0361	-1.4022	-0.46683	-2.155	-0.85491	-2.4727	-1.3096	-2.3589	-1.6327	-1.3193	-1.6663	-1.7835	-1.5693	-1.6669	-2.3857	-2.3904	-2.1058	-2.614	-1.526	-0.81571	0.47595	-1.7199	-0.51566	-2.0405	-2.6347	-1.5372	-3.3701	-3.103	-0.9209	-2.3806	-0.43465	-0.0028607	-0.88043	-1.024	-2.8616	-1.6679	1.4984	-0.97706	-1.6927	-0.57175	-0.25147	-1.4511	-2.3839	-1.9723	-2.2979	-0.6653	-0.8501	-0.53075	-1.6658	-2.1395
-1.229	-0.16186	-0.44115	-1.0465	-0.63206	0.55001	-0.23071	0.92787	-1.507	-0.10737	-0.88381	0.72733	1.2236	-0.45786	-0.83987	-0.26003	0.36735	-1.0423	-0.51516	-0.69535	-1.9146	-1.3134	-0.48358	-1.0677	1.0493	-1.117	0.68366	1.6664	-0.04036	-0.56053	-1.0209	-0.84434	-0.40029	-0.49916	-0.89515	0.037157	0.68753	-0.7005	-1.4804	-0.014872	-0.063233	0.74254	1.0385	-0.38786	0.33341	0.61383	-0.88318	-0.55938	-0.82417	1.0383
-14.052	-11.274	-12.928	-13.331	-12.786	-12.645	-11.806	-13.727	-12.878	-13.299	-12.923	-12.787	-12.2	-14.262	-12.811	-12.523	-12.776	-13.726	-13.057	-12.646	-13.686	-13.623	-13.625	-12.848	-13.836	-13.202	-14.065	-13.139	-14.52	-14.997	-13.861	-14.681	-12.856	-12.114	-13.052	-14.189	-13.796	-11.973	-14.045	-13.027	-13.928	-15.255	-13.271	-14.105	-12.79	-14.345	-13.42	-13.913	-12.35	-12.707
-3.1738	-0.63387	-0.25369	-0.96768	-1.6464	-0.5255	-1.812	-1.0801	-0.25604	-1.3596	-1.0368	-1.4388	-1.3674	-1.3324	-1.3535	-2.4486	-3.1971	-1.3571	-1.3103	-2.08	-0.73179	-2.2547	-1.4079	-0.73252	0.4241	-0.0085326	0.33475	-1.4895	-0.66681	-2.3786	-1.7362	-1.9087	0.017372	-1.4851	-0.40232	-2.1154	-1.2208	0.32463	-0.26439	-1.6048	-1.5489	-0.64317	-2.5685	-1.293	-1.0031	-0.99184	-2.4356	-1.8312	-2.564	-1.9258
-11.745	-12.057	-11.379	-11.577	-9.9757	-11.572	-12.054	-12.523	-10.406	-10.619	-9.3085	-10.232	-12.376	-12.546	-10.692	-12.626	-11.424	-12.638	-11.277	-12.6	-9.2496	-12.182	-10.592	-11.651	-11.036	-11.068	-10.553	-10.586	-11.318	-10.045	-12.86	-11.598	-11.443	-11.13	-11.683	-12.442	-11.165	-10.274	-11.561	-11.315	-11.234	-11.882	-12.162	-10.469	-10.454	-11.759	-11.963	-11.458	-12.566	-12.023
-11.302	-14.673	-12.626	-15.775	-12.723	-14.349	-12.996	-13.576	-12.795	-12.054	-12.86	-13.513	-13.039	-12.133	-12.9	-12.351	-14.264	-13.013	-13.718	-12.956	-12.746	-12.624	-12.081	-13.766	-13.003	-12.724	-12.848	-12.383	-12.599	-14.574	-10.943	-12.803	-11.942	-14.655	-12.239	-11.978	-14.656	-12.383	-13.154	-12.601	-13.391	-13.886	-13.28	-12.639	-13.012	-12.689	-12.542	-14.159	-12.593	-13.789
0.11522	1.2554	2.1013	0.97146	0.76802	1.1272	2.1898	1.5294	0.84385	1.3516	1.1243	2.3423	2.1679	1.0346	0.99303	3.5792	2.2975	1.4572	3.4573	1.0225	0.91206	1.3034	2.3163	2.3788	0.92899	2.1677	0.28798	2.2069	2.6771	4.7145	1.8665	1.1511	1.8304	3.0486	1.4445	2.7871	1.3118	0.52883	1.8037	1.214	1.2062	2.5142	1.9185	1.1932	0.65016	3.8116	2.1322	2.2166	1.8272	0.52936
-4.3878	-4.6687	-4.1053	-3.8962	-4.7239	-4.443	-3.7612	-3.4924	-5.1279	-5.9782	-3.6773	-2.7131	-4.0498	-4.322	-4.237	-4.2592	-3.5847	-3.838	-6.0076	-4.8571	-5.008	-6.1617	-3.6696	-4.2079	-5.198	-4.6929	-4.2058	-5.4055	-6.2534	-4.082	-4.3663	-5.087	-3.6223	-4.4273	-4.0371	-4.4205	-4.9806	-5.5675	-5.8382	-4.6509	-5.5494	-3.9261	-5.3063	-5.5321	-4.3172	-4.2182	-5.2127	-5.646	-3.8025	-4.1446
1.815	0.81888	-0.7478	-0.49492	-0.15355	-0.057201	1.2342	0.45716	1.0013	-0.34722	-0.010622	-0.98308	0.18181	0.5048	0.52693	-1.2424	-1.3164	1.3283	-0.86761	0.91317	0.74769	0.019268	-0.12344	0.96524	-0.092781	-0.047257	-0.43131	0.33867	-1.3062	1.2152	-0.61873	0.51931	-0.97957	1.3365	0.50785	-0.17832	1.6557	0.13629	-0.55162	1.1327	-1.4105	0.23261	-1.2116	0.91282	0.64033	-0.33522	-0.71226	1.0763	0.97943	1.1347
8.0939	6.0816	8.1107	7.7727	7.4407	6.3987	7.3161	6.6231	6.5503	6.0376	6.3885	6.517	5.9835	7.7858	6.8971	6.1436	5.3799	5.4617	5.437	5.5294	7.9768	8.3479	8.0256	6.2832	8.0786	6.21	5.0305	6.8826	5.4788	6.7342	7.6825	6.9074	7.1813	5.1096	6.2352	7.5953	5.87	6.5241	6.2903	7.0159	6.0536	6.3008	6.7	6.1526	6.0385	6.7434	7.7833	6.425	5.9678	5.7016
-3.0852	-1.9641	-4.0652	-1.9739	-3.6978	-2.8544	-3.1454	-1.6753	-0.9577	-2.9623	-2.109	-2.7543	-2.6079	-3.078	-3.296	-3.8844	-1.6487	-2.8131	-2.7742	-3.3927	-1.531	-2.5907	-2.1539	-4.1446	-2.305	-2.8528	-2.4074	-1.0065	-4.3787	-1.2372	-1.252	-3.082	-4.0842	-1.7331	-2.9776	-4.3455	-1.4715	-4.2631	-4.1341	-4.3267	-3.8737	-2.3215	-3.4321	-2.1298	-3.6313	-3.1558	-2.178	-2.2283	-1.9927	-3.6148
-14.552	-15.412	-15.343	-15.014	-13.97	-16.15	-12.723	-14.017	-15.67	-14.852	-14.735	-14.304	-14.998	-13.695	-15.066	-14.926	-15.513	-15.791	-15.024	-15.92	-16.22	-15.858	-14.5	-15.316	-14.659	-15.052	-15.472	-14.979	-14.584	-15.007	-13.981	-14.952	-13.496	-16.142	-14.216	-15.067	-13.715	-14.119	-14.888	-14.912	-14.428	-16.189	-13.506	-16.109	-13.954	-14.076	-14.34	-14.954	-13.964	-15.107
1.0943	1.6455	0.74263	-1.0127	0.63228	0.68985	-0.22189	0.968	-0.43448	1.3488	0.35728	-0.79538	0.6511	-0.20801	1.4769	-0.17318	1.0485	0.39334	-0.46934	1.8101	1.6242	-0.63292	0.25058	1.4868	1.8633	0.44245	-0.89532	0.033899	0.4764	-0.098932	1.4286	0.98966	-0.11221	0.20971	-0.20323	0.92177	-1.0041	-0.56403	-0.25205	-0.30958	-0.88376	-1.9886	-0.10283	-1.1641	-2.1154	0.63407	0.10267	0.011197	-0.12189	-0.27755
0.5669	-1.139	1.9581	0.52214	0.64469	-0.0046001	0.031968	-0.15718	1.014	0.36385	-0.21849	0.85395	0.8107	2.3078	0.2082	0.4034	-0.11304	0.20238	0.65581	0.91921	1.006	1.5294	1.85	0.97701	0.38051	-0.025261	-0.53307	-0.29051	-1.0029	1.0464	-0.46538	2.3349	-0.88288	-0.022398	0.83658	0.67127	1.3569	0.8865	-0.44989	-0.71744	-0.18037	0.31619	1.0111	-0.24186	0.23018	-1.5656	1.5705	-0.28478	0.8574	0.14277
-20.201	-20.867	-20.455	-21.015	-20.815	-20.301	-20.868	-20.074	-20.336	-20.12	-21.26	-22.735	-18.995	-20.325	-20.314	-19.799	-21.809	-20.523	-21.407	-20.247	-20.347	-20.046	-21.165	-21.034	-21.318	-19.163	-23.027	-20.293	-19.669	-20.881	-20.086	-21.219	-20.424	-21.322	-22.017	-21.263	-20.821	-21.268	-21.696	-21.153	-20.44	-20.966	-21.051	-19.355	-21.681	-20.297	-20.925	-20.776	-20.911	-19.464
-0.28287	1.0139	-0.40729	-0.16259	-1.0451	0.38366	-0.1423	-0.54877	-0.88455	0.74679	0.30107	-0.51325	0.43349	-0.77766	-0.58704	1.1087	-0.70743	-1.3595	-1.9302	-1.0028	1.1729	0.60315	0.50921	-0.90775	0.81253	0.13927	0.22852	-0.81592	-0.4192	0.2181	-1.776	-0.71792	-2.9505	0.7989	-1.0756	-0.48675	0.21887	0.97088	-0.10056	0.35514	-0.2555	-0.080954	1.3121	0.65489	-0.95192	-0.78847	-2.0239	-1.6316	0.083797	-0.72115
-10.455	-10.954	-12.494	-10.031	-9.7393	-9.9898	-11.835	-11.504	-10.367	-9.5101	-11.233	-10.786	-11.008	-10.992	-11.381	-9.8907	-10.592	-10.873	-11.353	-12.124	-12.79	-9.0102	-10.395	-12.129	-10.028	-10.19	-11.356	-11.638	-11.678	-11.149	-9.8049	-10.307	-10.636	-10.512	-10.053	-9.7591	-10.964	-10.201	-10.018	-11.307	-10.938	-11.029	-10.847	-13.167	-12.109	-9.7658	-10.876	-9.2826	-10.906	-11.233
-14.364	-14.083	-12.634	-12.561	-12.064	-12.757	-12.485	-12.967	-12.431	-13.238	-12.893	-12.509	-12.71	-11.638	-13.756	-11.19	-12.759	-13.668	-10.968	-13.643	-11.234	-10.346	-14.896	-12.269	-13.027	-12.07	-13.283	-13.714	-11.955	-12.39	-13.226	-12.624	-13.24	-11.115	-12.023	-12.042	-13.5	-12.944	-13.254	-13.282	-13	-12.941	-12.683	-11.975	-13.11	-13.909	-13.402	-12.339	-11.249	-13.062
-12.473	-11.632	-11.002	-13.262	-12.985	-12.027	-10.774	-10.543	-11.624	-11.303	-9.3309	-12.241	-13.268	-12.345	-11.205	-11.135	-12.029	-10.936	-10.655	-11.389	-12.011	-11.736	-11.467	-11.967	-8.889	-13.066	-12.34	-12.274	-12.272	-10.886	-12.123	-11.073	-9.9873	-11.194	-11.55	-10.085	-11.326	-11.142	-10.754	-8.539	-10.992	-10.252	-11.502	-12.295	-11.219	-11.855	-13.161	-10.7	-10.435	-9.2812
-3.2567	-3.2832	-4.1055	-5.1326	-5.1922	-3.7069	-2.9874	-2.3327	-2.9823	-4.2055	-4.0967	-3.2268	-2.9989	-2.3167	-3.023	-3.7188	-3.737	-3.8871	-3.4026	-3.0609	-2.1917	-3.0243	-3.3201	-4.0578	-1.7999	-4.4638	-3.7029	-3.9093	-2.8702	-2.311	-3.2573	-3.8879	-3.5186	-3.7611	-3.2875	-3.1688	-4.0633	-3.1411	-3.0493	-3.4397	-3.9434	-2.5507	-3.0843	-3.4085	-3.4074	-2.8827	-4.1635	-2.9276	-2.5531	-2.4615
-2.8277	-4.9273	-2.4984	-2.1642	-2.4727	-1.9867	-2.7031	-1.7212	-2.245	-2.5308	-3.4431	-3.8817	-2.4374	-1.9333	-1.6269	-2.6501	-1.829	-3.9798	-3.6246	-1.3123	-3.3013	-1.3629	-2.9721	-3.2204	-3.1229	-3.4094	-2.7465	-2.5016	-2.3816	-3.7997	-1.3035	-3.0279	-2.6149	-2.8095	-2.4509	-2.1315	-1.7834	-3.2201	-4.3184	-1.7618	-1.548	-3.0864	-2.5501	-0.95248	-2.1904	-2.2444	-3.6055	-2.5873	-2.9749	-1.7156
2.3568	5.5327	3.8952	1.7294	2.7423	2.4662	2.8666	2.5184	2.8635	5.4629	3.3367	3.3749	2.8679	1.4183	3.7021	2.3112	4.4227	1.5404	3.4836	3.3918	2.8005	4.5625	3.3057	3.1195	3.302	2.6731	2.8895	2.112	3.9236	2.7173	0.55749	3.9607	2.6268	4.0313	3.2117	2.5904	3.2319	2.0888	4.2459	1.4169	3.441	4.0744	2.6648	2.8035	3.3987	2.5991	3.1615	5.0851	3.8695	2.3787
-3.4722	-2.1345	-1.2264	-1.9244	-0.81967	-1.3644	-2.0857	-3.2064	-2.4587	-3.2463	-2.1765	-1.123	-2.1647	-1.3563	-0.95539	-3.1951	-0.43442	-2.9907	-1.2807	-1.1608	-2.5814	-2.4517	-1.9198	-2.4737	-2.6937	-1.1451	-2.702	-2.1235	-0.36028	-1.1596	-1.2915	-3.2673	-1.1482	-3.0531	-1.5816	-1.1166	-2.183	-1.5349	-2.1581	-2.0457	-2.5969	-1.6545	-1.1382	-2.4829	-1.9599	-1.5008	-2.9607	-2.4232	-2.5132	-0.98691
0.25609	-1.2677	0.7154	0.060465	-1.0833	0.16035	1.0064	-0.16608	-0.53129	-0.74263	-0.47327	-0.5944	1.374	1.5027	0.33699	2.0781	1.0783	0.55298	1.0862	1.0137	-0.15131	0.91336	-0.2315	-1.464	-0.093965	0.54664	-0.62233	-0.84096	-1.6262	-1.0091	0.51861	-0.76586	0.84786	0.55271	0.73602	0.45415	-0.95256	0.38193	0.079218	0.4078	-0.085736	-0.57035	-0.54691	0.26764	0.2421	1.1137	0.8048	2.0181	0.18011	0.54646
-9.3985	-11.695	-10.082	-11.508	-9.7732	-10.351	-9.9291	-9.7061	-9.8919	-10.684	-9.6627	-9.1211	-10.635	-9.5826	-10.268	-9.1847	-8.9061	-9.7735	-9.4337	-8.6516	-9.1119	-8.6447	-9.6896	-10.481	-10.62	-9.5371	-9.7886	-8.6279	-10.857	-9.1577	-9.5184	-9.3966	-9.1322	-8.5397	-9.5844	-10.798	-9.5804	-9.7388	-7.9551	-9.5536	-9.9	-8.6824	-9.1135	-8.694	-9.261	-9.2746	-9.6579	-7.7366	-8.9244	-10.059
7.7545	6.5902	6.0602	6.3516	7.219	7.0207	4.6499	7.4511	6.6461	5.9309	6.7811	5.9932	7.2115	6.3991	8.0775	5.9885	6.829	8.2767	6.7369	7.0753	6.5853	8.4269	5.5622	6.871	5.5656	5.9914	7.2562	6.8006	7.5732	7.4005	5.6102	4.5956	8.6144	6.6941	7.4598	6.1816	7.3867	7.5795	5.4447	8.1977	7.5803	7.4534	7.322	5.6222	5.3783	5.346	8.5126	6.4391	5.7496	8.5362
6.1138	8.3783	9.3153	6.2749	7.9656	8.7783	7.7782	8.748	7.6974	8.8374	7.133	7.1151	10.388	6.9914	6.5948	7.6067	7.6716	8.912	7.3885	6.7373	8.0789	7.585	8.7943	7.5048	7.2423	9.5702	8.3211	8.8599	6.3058	8.0232	6.8875	7.5165	8.6242	8.194	9.1442	10.183	8.063	8.0073	6.4143	9.192	9.8612	7.5018	8.953	7.9549	7.978	8.653	7.3367	8.8374	7.7432	7.8312
6.3508	7.5084	6.2386	6.1424	6.6397	8.3291	5.0219	7.6172	7.3696	6.9838	8.1488	7.1359	6.2759	5.8476	6.7644	6.1465	5.2654	7.6034	6.158	6.7911	7.4096	7.7516	7.1589	6.1489	7.094	7.0893	7.5635	7.4175	6.0255	6.2908	4.0337	5.9391	6.9955	6.4488	5.6531	5.3596	6.8983	5.9428	6.7138	6.778	6.1089	6.5336	6.107	7.9499	8.9624	7.1851	7.0154	7.9933	5.6303	7.7879
-2.9663	-2.366	-0.084347	-0.66371	-3.2532	0.33976	-1.1147	-2.4195	-1.8333	-1.2346	-2.8468	-2.4895	-2.4002	-1.8491	-1.7998	-1.8935	-2.481	-1.7909	-3.2116	-3.044	-2.1778	-0.80425	-1.7324	-0.80368	-0.74816	-2.437	-2.332	-0.64796	-0.82593	-0.13342	-1.2691	-1.8666	-0.24405	-2.1302	-0.68879	-1.3874	-2.3153	-1.8277	-1.602	-1.6406	-1.8886	-1.2512	-0.31636	-1.4539	-0.67595	-1.8349	-1.6651	-0.55126	-1.5435	0.80034
2.5655	3.0706	3.3064	1.6135	3.6853	3.9371	2.1285	4.1078	1.806	3.8086	3.5853	2.5677	4.0747	4.6786	4.0836	2.9737	3.7352	3.932	2.1418	2.9028	3.5065	3.5755	5.153	2.8187	4.5238	4.4024	4.1929	2.6288	4.6585	3.0008	1.5981	1.8195	4.4809	3.4619	2.3246	2.3568	2.3979	3.4487	1.623	5.8431	0.88586	1.8484	3.1844	1.1759	3.5713	2.3246	3.526	3.0188	3.0836	2.5899
-2.6635	-2.8377	-3.7144	-1.8735	-3.103	-3.0206	-3.667	-3.6153	-2.0961	-3.1742	-2.825	-3.1812	-1.8461	-1.8354	-1.1041	-2.6604	-1.4495	-1.4136	-1.7292	-3.4139	-2.8026	-3.6594	-1.6306	-2.8668	-3.8405	-2.6531	-2.6248	-2.0051	-3.7351	-3.4107	-2.8553	-1.7726	-3.1743	-1.9956	-2.9519	-2.7101	-2.0073	-3.543	-2.3919	-1.6308	-2.3626	-1.6846	-2.3904	-2.3944	-1.8943	-0.88524	-1.7402	-4.0394	-1.8301	-1.9495
-13.682	-12.665	-12.134	-13.289	-10.921	-13.02	-12.989	-13.107	-13.096	-12.089	-13.09	-11.355	-12.708	-12.85	-13.284	-14.458	-12.325	-13.426	-12.326	-13.282	-13.726	-12.241	-13.197	-12.008	-13.315	-11.671	-12.047	-13.169	-14.322	-11.282	-13.305	-11.405	-11.572	-13.203	-13.551	-12.707	-12.221	-13.679	-12.483	-12.536	-14.83	-13.793	-13.444	-10.808	-14.299	-11.704	-12.783	-11.218	-12.003	-12.607
-1.4611	-3.0428	-1.0217	-1.7739	-1.7487	-2.2122	-2.6855	-1.8133	-0.8355	-1.7024	-1.1822	-1.742	-0.46338	-0.75678	-1.5648	-2.0627	-3.678	-2.8464	-2.4701	-1.1749	-2.7548	-1.7618	-2.676	-1.3994	-0.88231	0.18891	-2.1514	-1.9565	-3.3027	-1.1503	-0.99147	-1.2467	-2.0631	-1.2234	-1.8781	-0.69612	-2.1785	-1.2863	-2.1189	-1.6037	-2.2774	-0.7147	-1.4283	-1.1497	-2.6117	-2.1275	-1.8392	-1.7843	-0.8406	0.018656
-3.6566	-4.2224	-2.2539	-1.7589	-2.7812	-3.1539	-3.4617	-3.6718	-4.6376	-4.3249	-3.5548	-4.748	-3.092	-4.2259	-4.0303	-2.305	-4.0671	-3.8725	-4.108	-2.8099	-4.2389	-3.2869	-4.4584	-4.7655	-5.2019	-3.4223	-3.9501	-3.7759	-4.4825	-2.7941	-3.6532	-3.2212	-4.7452	-4.1058	-5.1251	-3.8368	-3.7233	-3.6925	-2.8055	-4.2689	-3.9907	-4.6935	-4.6681	-4.503	-3.211	-4.0959	-3.4376	-4.3034	-4.1752	-3.0835
-6.6665	-6.8041	-6.1043	-5.0275	-5.8907	-6.599	-6.5991	-4.3322	-5.6316	-5.7198	-7.5239	-6.6228	-5.7703	-5.9109	-7.0951	-6.6522	-7.581	-6.5495	-7.4651	-4.8285	-6.3041	-6.2655	-6.0112	-5.9935	-6.8223	-6.9479	-4.4572	-6.4333	-5.7449	-6.9718	-7.1103	-5.3862	-5.7466	-5.3389	-4.5274	-6.9078	-7.1476	-5.333	-5.7163	-7.2874	-5.7727	-6.3718	-5.522	-6.6714	-6.1439	-6.8196	-7.524	-6.8973	-6.7672	-4.7989
-12.069	-14.435	-10.183	-10.631	-12.067	-11.61	-13.83	-12.847	-11.563	-9.9911	-12.307	-12.825	-11.393	-11.712	-11.433	-12.121	-12.23	-10.816	-12.183	-10.808	-12.94	-11.125	-10.585	-11.351	-12.309	-11.802	-12.81	-9.8388	-12.694	-12.147	-12.243	-11.816	-14.143	-12.244	-10.878	-11.429	-12	-11.086	-11.043	-11.608	-12.767	-12.534	-12.565	-11.41	-10.317	-13.318	-12.873	-12.851	-12.59	-11.079
-11.114	-11.364	-11.991	-11.222	-12.615	-12.394	-10.376	-10.994	-11.817	-12.315	-10.234	-13.258	-11.244	-11.703	-13.047	-10.621	-11.887	-11.702	-10.917	-11.379	-11.306	-10.55	-11.281	-12.432	-11.577	-11.556	-10.77	-10.519	-10.874	-9.9488	-12.977	-11.985	-12.616	-10.654	-12.607	-10.322	-11.321	-12.976	-13.271	-10.703	-10.994	-12.604	-11.331	-13.141	-10.3	-11.251	-11.711	-11.66	-12.204	-12.602
-21.248	-23.446	-22.79	-21.49	-23.069	-22.012	-22.154	-24.048	-22.119	-22.818	-23.082	-21.252	-22.699	-23.576	-23.207	-23.416	-22.205	-23.331	-21.266	-22.751	-24.465	-22.463	-22.816	-20.691	-21.683	-20.173	-22.58	-21.457	-22.161	-21.738	-20.287	-19.581	-20.673	-23.147	-21.384	-23.157	-20.614	-22.277	-21.549	-22.373	-23.264	-24.07	-23.477	-21.04	-21.086	-22.959	-24.111	-23.117	-21.416	-22.571
-8.7923	-8.6546	-9.677	-8.3883	-9.9238	-6.3098	-8.9889	-10.047	-8.5458	-7.6924	-8.4155	-7.7568	-7.9242	-9.4783	-9.1542	-8.3603	-8.0136	-8.4019	-8.2534	-9.7519	-10.226	-8.7726	-9.0437	-9.281	-9.2755	-7.9771	-10.105	-8.6809	-9.4535	-8.8147	-8.8953	-7.8624	-9.1683	-8.0646	-9.2233	-9.1814	-9.9573	-9.132	-9.2353	-8.5028	-8.949	-8.5857	-9.4933	-9.2895	-8.1671	-8.5741	-10.324	-10.811	-9.2883	-9.8613
4.7354	4.9801	3.8756	2.3791	6.2406	5.614	4.6158	4.3494	4.5665	5.4802	5.2072	4.9624	6.2146	4.452	3.6974	3.8683	5.6222	4.3347	5.0713	5.5856	6.5156	5.7354	4.7501	4.9974	3.7039	4.4525	5.7766	2.6679	4.8374	6.3494	4.6231	4.0892	6.3161	5.7799	5.9045	4.6455	3.6519	5.3898	3.5693	5.5716	4.4784	3.1419	4.2417	4.6201	4.3214	5.0575	5.3711	4.934	4.509	3.1468
-22.107	-22.418	-22.025	-20.683	-20.586	-23.151	-23.518	-21.968	-21.909	-22.84	-20.334	-22.098	-22.125	-21.712	-20.772	-21.992	-23.807	-22.591	-21.872	-22.564	-21.936	-22.306	-24.017	-20.85	-22.597	-21.885	-21.221	-21.908	-23.414	-22.16	-22.13	-20.866	-22.282	-20.679	-23.427	-20.802	-21.782	-23.753	-23.622	-22.495	-21.576	-21.937	-22.375	-22.792	-21.845	-22.739	-21.975	-21.975	-21.117	-20.189
-3.0169	-2.6038	-2.8155	-3.6457	-2.5013	-4.932	-3.3378	-3.178	-1.916	-2.9809	-1.2487	-2.4562	-2.6192	-1.0912	-3.1387	-1.1249	-2.8416	-2.6976	-3.5376	-0.98041	-2.3057	-3.5696	-3.7368	-2.8754	-2.2854	-2.3863	-4.4485	-2.4946	-2.9051	-3.1469	-3.9889	-2.75	-3.472	-4.2911	-4.031	-2.5814	-4.5033	-4.3856	-4.0279	-4.1082	-4.9206	-3.4014	-2.1644	-4.1945	-2.7404	-0.4745	-2.442	-1.1364	-2.8462	-2.6111
-11.892	-11.286	-11.747	-12.982	-11.834	-13.3	-10.978	-12.214	-11.318	-12.755	-11.703	-12.026	-10.573	-11.578	-11.301	-11.753	-13.903	-11.43	-11.934	-10.566	-11.506	-11.004	-11.18	-11.791	-10.903	-9.9368	-12.25	-11.797	-10.684	-11.944	-12.395	-11.28	-11.619	-10.9	-12.188	-10.205	-10.674	-9.6479	-11.299	-9.9479	-10.484	-10.32	-10.435	-11.785	-11.905	-11.201	-10.97	-12.982	-11.668	-12.066
-13.684	-11.596	-13.546	-12.876	-12.259	-13.016	-13.163	-11.433	-13.56	-14.858	-14.4	-13.141	-14.585	-14.001	-14.869	-14.044	-13.798	-12.842	-13.298	-13.581	-12.677	-12.806	-14.127	-13.495	-13.514	-13.489	-13.382	-11.742	-13.376	-12.347	-13.297	-13.668	-13.795	-14.225	-13.754	-14.988	-14.198	-13.318	-12.981	-12.53	-13.159	-12.972	-15	-13.144	-12.485	-14.581	-15.255	-12.76	-12.995	-13.094
-2.9547	-2.3512	-3.5395	-3.458	-1.9223	-2.0313	-3.79	-3.4228	-2.1109	-2.2087	-1.8013	-2.7392	-3.0651	-1.7629	-1.4105	-2.3147	-3.2246	-3.1376	-1.0842	-3.3673	-1.5016	-2.591	-3.5062	-3.4453	-3.9741	-2.4501	-3.675	-2.0489	-1.76	-3.9839	-3.2255	-2.3518	-2.0055	-1.9402	-3.9371	-1.6557	-3.2005	-2.083	-2.8215	-3.8597	-3.0809	-3.4061	-2.8828	-2.6055	-1.1645	-3.6455	-2.0418	-2.2162	-2.8732	-2.7065
11.764	10.681	8.412	8.8935	9.6843	9.4778	10.725	9.5751	9.3003	9.0418	11.056	9.2051	10.641	9.7274	10.088	9.9398	9.7891	8.55	8.6488	9.5229	9.2158	8.8971	9.4222	8.1557	10.467	8.7368	11.923	9.4329	9.0061	8.3963	10.53	10.396	10.204	9.4894	10.838	9.4982	10.044	8.9358	10.19	9.9832	8.2578	9.6523	9.8471	9.5844	7.859	9.6668	11.008	10.14	10.776	8.9057
-20.397	-20.918	-20.984	-21.803	-21.797	-19.967	-19.615	-20.409	-21.339	-21.188	-21.209	-20.213	-21.709	-20.579	-18.866	-22.144	-20.911	-19.618	-20.241	-20.531	-21.73	-20.199	-20.956	-22.248	-21.038	-19.813	-20.044	-21.42	-20.623	-19.934	-22.395	-20.745	-20.971	-21.218	-19.651	-20.317	-18.699	-17.723	-22.122	-21.097	-20.94	-19.915	-22.916	-21.536	-20.245	-20.882	-20.95	-21.449	-21.533	-20.157
-5.3456	-6.4839	-7.6406	-5.2755	-6.3124	-6.2057	-7.3141	-6.2461	-7.9829	-6.3054	-6.9071	-6.0646	-7.31	-4.515	-6.7199	-6.565	-6.325	-7.2043	-6.5144	-5.2845	-5.6315	-6.6997	-7.0535	-4.8339	-5.7794	-6.3252	-6.8933	-6.1769	-6.6746	-6.5979	-5.2611	-6.0135	-7.9729	-5.9999	-8.0798	-4.6891	-4.7944	-7.2762	-6.3002	-6.8524	-7.6749	-7.1314	-6.4031	-6.8893	-6.5251	-7.3421	-5.199	-7.1353	-7.5435	-6.4525
-12.871	-13.113	-13.187	-11.692	-13.825	-13.589	-12.958	-13.182	-14.96	-13.529	-13.324	-14.687	-12.554	-13.499	-14.334	-13.373	-14.571	-13.617	-14.171	-13.354	-13.106	-13.015	-13.929	-13.656	-12.5	-14.056	-13.033	-12.263	-12.937	-13.469	-13.781	-13.133	-11.849	-13.206	-11.87	-12.555	-14.186	-13.652	-12.395	-13.76	-13.625	-12.701	-13.057	-13.459	-12.74	-13.335	-12.893	-12.627	-12.474	-14.045
-10.572	-11.025	-10.984	-12.657	-11.735	-12.477	-11.382	-11.67	-11.071	-13.54	-11.921	-11.312	-11.081	-12.188	-12.138	-12.225	-12.249	-11.671	-11.015	-12.176	-11.031	-12.582	-12.578	-13.229	-12.163	-11.226	-11.914	-10.862	-11.513	-11.539	-12.513	-11.81	-10.991	-11.336	-13.292	-11.578	-10.764	-12.388	-12.111	-11.843	-11.971	-12.468	-11.543	-9.766	-11.464	-12.463	-11.163	-12.19	-12.042	-13.017
0.41023	0.33052	0.21974	-0.86828	0.8191	-0.55423	-0.055313	0.2913	1.7477	-1.3724	-0.23717	-1.2023	-0.30229	-1.0291	-0.33632	0.80516	0.50599	-0.90861	-0.49642	1.4581	-0.79921	-0.93295	-1.9199	1.6609	-0.32605	-0.76331	-0.43455	0.79513	1.3077	-0.74685	0.13452	0.063637	0.23314	-0.69864	0.39628	-0.68579	-0.89066	-0.21914	0.60979	-1.2663	1.0161	-0.26765	0.02765	-0.62765	-0.17151	-0.52513	-1.0224	-1.9375	0.70651	0.80369
7.521	9.1719	9.0028	9.1564	8.3026	9.7841	7.9922	9.0149	9.5105	10.091	7.7479	8.3644	9.4395	9.2321	10.302	9.9332	7.1433	8.0511	7.931	8.7608	9.7947	9.0051	9.0324	8.4792	10.013	9.4088	7.5671	9.1532	8.7186	7.7447	7.8982	7.582	9.4341	7.4536	10.388	8.3451	9.3209	8.6411	9.6635	9.1065	9.6182	9.5935	8.452	7.8431	9.6998	8.1062	9.2568	8.8888	8.6789	9.8295
5.0817	4.6522	4.6596	5.1155	4.0752	4.198	4.7659	5.2353	4.2589	3.879	4.1803	4.4514	4.1205	3.4083	3.0823	5.3906	4.2338	4.5672	3.6638	4.3001	5.8016	5.9241	4.9366	4.3295	3.0958	5.614	5.8325	3.4221	4.5181	4.9164	3.7119	2.9858	6.0743	6.561	4.6919	2.8455	5.579	4.1793	3.664	4.7624	4.1842	5.0858	3.2235	4.4519	4.1205	5.8502	4.6923	4.1814	4.0143	4.7597
-1.5301	-0.46055	-1.5558	-0.85202	-1.6265	-2.5131	-1.6164	-0.96966	-1.8352	-1.443	-1.5206	-0.80601	0.4419	-0.69839	-0.18146	-0.66366	-0.68675	-1.4176	0.19328	-0.49074	-1.2543	-2.6391	-1.0487	-0.45251	-1.2235	-0.98273	-1.6443	0.15528	1.1918	-0.57231	-2.6093	-2.1225	-0.13098	-0.37934	-2.4675	0.86951	-0.17478	-1.9412	-0.12042	-2.305	-2.4107	-2.2319	-0.6941	-0.46241	-0.33619	-0.21257	-1.953	-1.471	-1.8644	-1.7027
-0.025189	0.39643	-0.36442	0.26513	0.5488	-0.24948	1.6432	0.16435	-1.5233	-0.26786	-1.0787	-1.0126	1.2337	-0.17632	1.466	-1.2333	-0.46534	2.1971	0.68056	-0.7673	-0.028885	0.63503	-0.1311	0.14848	0.14581	0.28137	-0.62999	0.6667	-0.64649	1.0189	0.084968	-0.6784	0.30609	-0.13666	-0.44387	1.3193	-1.4822	-1.0962	-1.1612	-0.46485	0.46838	0.17313	0.31169	-0.10975	0.12603	-1.3394	1.2063	0.68477	-0.33543	1.8639
-0.31333	-2.1095	-2.2409	-2.4415	-0.89516	-3.018	-2.189	0.0078237	-1.6968	1.4997	-0.79099	-3.2698	-2.2905	-1.388	-0.10638	-1.7816	-1.9066	-1.5978	-0.63199	-1.3104	-2.1863	0.011179	-1.5853	-1.8409	-0.4278	-1.8903	-0.64522	-2.3496	-2.6779	-2.1391	0.037805	-1.1169	-2.4673	-1.8676	-2.3577	-1.3996	-1.0455	-1.1817	-1.917	-2.4804	-1.182	-1.3805	-2.735	-0.27663	-1.0792	-0.51083	-0.93762	-2.0925	-2.1141	-1.7215
-12.418	-12.15	-11.243	-10.612	-11.592	-12.213	-10.457	-12.018	-10.226	-11.547	-11.429	-12.099	-12.815	-10.633	-12.547	-12.21	-11.244	-11.865	-11.507	-9.7357	-12.488	-12.448	-11.773	-12.361	-10.976	-12.561	-11.404	-11.179	-10.867	-10.216	-10.492	-11.631	-12.494	-13.036	-10.333	-11.701	-12.138	-13.737	-11.907	-12.766	-11.989	-11.822	-12.633	-10.33	-9.8406	-10.991	-11.588	-10.814	-12.361	-11.402
-9.3133	-13.713	-10.827	-9.7618	-10.081	-12.315	-10.738	-10.282	-8.1788	-10.469	-10.896	-10.492	-10.597	-10.379	-9.0933	-9.4259	-11.206	-11.325	-8.9068	-11.432	-10.235	-10.067	-11.006	-9.9585	-10.389	-10.837	-12.145	-9.9909	-10.383	-10.611	-10.688	-11.127	-10.981	-10.252	-10.523	-10.34	-11.243	-11.038	-11.895	-10.985	-11.217	-11.089	-10.541	-11.054	-11.022	-9.6869	-10.941	-9.7669	-12.253	-10.944
5.5656	4.9667	5.9358	5.7687	6.2119	5.5812	7.7673	6.3513	6.3891	5.7967	5.5479	6.016	4.4087	7.1784	5.6972	4.2751	5.6734	4.5271	6.6641	5.6609	5.9846	6.0033	6.2622	5.4998	7.8974	4.0086	4.8791	5.609	5.8425	6.9841	5.3804	4.8022	4.676	7.1853	3.7003	5.5666	6.0856	5.9809	6.06	4.6133	6.7425	6.2792	5.1646	4.183	5.4983	7.1649	5.9737	5.4665	6.72	4.8245
-9.0919	-11.908	-10.852	-9.5893	-12.292	-11.468	-12.617	-12.946	-12.07	-11.241	-11.654	-12.007	-12.566	-11.707	-12.047	-11.606	-12.773	-10.681	-11.186	-13.619	-11.311	-12.286	-12.387	-12.285	-10.545	-11.524	-10.478	-12.254	-9.7122	-12.477	-12.257	-11.775	-11.258	-12.433	-11.923	-11.849	-11.983	-13.118	-12.227	-11.271	-12.908	-11.643	-12.797	-12.091	-10.932	-11.604	-10.655	-11.561	-11.046	-10.612
-2.344	-0.040193	-3.4318	-2.3827	-2.4441	-2.8511	-1.8839	-1.6522	-2.7547	-3.0468	-1.5928	-0.88095	-2.3139	-2.7363	-2.7015	-1.1483	-3.8756	-1.9468	-2.9617	-3.4265	-1.8541	-1.494	-2.2634	-3.9268	-3.1317	-4.3814	-1.3669	-2.3094	-2.1466	-4.3294	-1.9996	-2.8905	-3.5374	-1.692	-2.3203	-3.3363	-2.9358	-2.3693	-1.7015	-4.4533	-2.8267	-2.6932	-2.9509	-2.0196	-1.7436	-2.2349	-2.5376	-0.67239	-2.4898	-1.8381
-9.589	-10.692	-11.009	-11.596	-10.749	-10.34	-13.199	-10.841	-11.925	-9.3459	-9.6141	-10.454	-10.745	-9.8659	-11.134	-10.974	-10.202	-11.292	-10.732	-9.4795	-9.9902	-12.241	-10.668	-8.7784	-10.187	-10.521	-11.052	-10.859	-9.8041	-9.1918	-9.916	-10.384	-10.449	-9.2155	-10.258	-12.402	-10.196	-10.66	-12.125	-10.991	-10.312	-9.929	-9.233	-9.7254	-10.501	-10.041	-10.285	-8.6155	-11.414	-10.787
-1.4128	-3.0208	-2.8018	-2.1952	-3.6938	-1.8662	-1.644	-1.2845	-1.9319	-2.3195	-1.5516	-0.23396	-2.2392	-1.5464	-2.5635	-1.7227	-3.1216	-2.9129	-2.1413	-1.3119	-2.8689	-3.1515	-1.8524	-1.9336	-1.6607	-2.0804	-2.284	-2.6242	-1.1618	-3.1841	-1.9155	-1.5184	-2.866	-0.93742	-3.2622	-1.6911	-1.578	-2.887	-1.8197	-1.4864	-0.71018	-3.0885	-2.2386	-1.6671	-2.9479	-0.82579	-2.7573	-1.6711	-3.7617	-1.4995
2.4744	1.6738	1.164	1.3372	1.9684	0.27551	0.90332	3.3562	0.3212	-0.24375	0.37353	1.2122	1.544	1.8629	1.1587	2.3067	1.6991	2.6442	0.79147	1.4564	2.1129	2.2863	1.54	2.4496	0.84558	1.4544	2.337	2.0154	1.6304	1.3	1.7625	0.69825	0.6268	1.6427	2.342	0.81347	2.4382	1.1081	0.94094	2.7727	1.9237	2.8261	2.2037	2.0302	0.91735	0.23779	1.671	2.4157	2.5805	0.65471
-12.761	-14.789	-14.349	-15.601	-15.603	-14.52	-14.756	-15.113	-14.626	-14.207	-14.286	-13.568	-15.517	-14.111	-13.764	-15.13	-13.137	-13.417	-14.818	-14.31	-14.885	-14.868	-15.957	-14.178	-16.086	-13.438	-13.201	-13.985	-13.332	-17.21	-15.767	-15.207	-15.635	-14.477	-13.868	-15.356	-13.958	-14.118	-14.579	-13.737	-14.329	-14.541	-13.655	-14.028	-16.023	-13.376	-15.035	-15.872	-16.538	-15.873
-0.20108	-2.0067	-0.14705	0.14492	0.2755	0.75867	-0.48739	2.4606	0.42082	0.42876	1.3205	-0.68688	1.1694	0.26872	1.0552	-0.15719	0.28883	0.63231	-1.774	1.2017	0.69515	1.2214	0.098922	-0.99952	-0.28137	0.57648	0.34345	-0.046329	0.96216	0.94605	-0.87611	0.51707	0.77019	1.1317	1.3439	1.6603	0.21084	0.22854	1.1441	0.58192	0.05927	0.12121	0.26097	-0.29388	-0.98668	0.061944	-0.51915	-0.056181	0.50204	-1.0315
-11.523	-11.702	-11.677	-13.2	-14.377	-13.01	-13.413	-12.414	-11.632	-11.808	-13.936	-12.917	-12.197	-12.8	-10.977	-12.767	-13.523	-13.224	-11.924	-12.399	-14.48	-11.717	-13.452	-12.321	-12.383	-13.853	-14.49	-13.708	-12.912	-13.568	-13.837	-10.895	-13.024	-14.485	-12.558	-11.243	-12.733	-11.562	-11.994	-13.61	-11.664	-14.11	-12.637	-13.866	-12.565	-11.018	-13.421	-12.589	-13.769	-13.341
1.3402	2.8321	1.4951	2.4853	-0.37885	0.77279	1.7051	0.79941	1.0459	1.1131	1.5327	0.45881	1.3497	1.1188	1.0294	2.2483	0.35928	0.042485	0.42498	2.7545	0.064145	0.21485	1.4834	1.4318	1.6367	2.0235	1.6287	-0.63207	3.062	0.73096	1.1527	1.2373	0.44964	0.2056	2.3962	0.9862	1.3277	2.189	1.5323	2.8524	0.081388	1.9309	1.5372	0.853	1.0838	1.022	0.32688	1.7807	3.074	2.0421
10.845	9.5103	10.45	10.197	10.261	9.1279	9.0383	9.0497	9.7713	10.221	9.3637	9.3289	10.607	9.6346	9.4693	11.432	8.6502	10.931	10.537	9.8893	9.9323	9.5213	8.9072	10.798	8.8127	9.6475	10.674	9.8488	12.202	9.9229	11.406	10.525	8.5771	10.77	9.8125	8.6208	12.76	9.3083	11.182	9.6968	8.4666	9.1439	9.9153	8.6787	10.221	9.3551	9.4432	7.6009	11.412	9.5479
-1.4678	-2.3217	-1.0907	-2.6208	-2.7477	-1.4775	-2.2147	-0.5765	-1.6828	-0.69893	-3.2171	-1.4353	-1.553	-1.9297	-1.9848	-0.70787	-1.0767	-0.96205	-2.0527	-2.4572	-2.1997	-1.0062	-2.1897	-1.59	-2.0445	-1.8112	-1.6831	-1.1441	-1.5623	-0.7745	-0.41214	-1.2834	-1.3703	-1.7958	-3.7586	-2.0827	-2.3343	-2.2616	-2.6722	-0.22204	-1.5183	-0.59462	-1.6451	-1.2097	-0.59733	-1.9528	-1.3779	-0.49629	-2.8291	-2.8054
-8.1205	-9.165	-8.2164	-9.4746	-8.767	-10.245	-10.231	-7.9482	-9.2465	-9.6072	-8.6379	-9.0496	-7.6351	-9.7118	-7.7816	-8.1301	-8.1482	-9.8626	-8.3931	-8.9406	-8.2635	-9.1455	-9.016	-10.127	-9.6327	-9.5149	-8.5232	-9.656	-9.2893	-10.127	-9.3352	-9.3359	-8.1574	-8.6356	-9.7358	-9.4102	-8.6394	-9.6532	-8.3651	-7.9598	-8.9948	-8.6312	-10.644	-7.9771	-7.7394	-9.5137	-7.8975	-9.3248	-8.5618	-8.6186
-5.4568	-4.4349	-5.7806	-4.4199	-6.587	-5.8043	-3.8273	-4.9248	-5.2538	-5.084	-4.784	-5.6445	-2.8541	-4.1322	-4.2228	-4.6169	-4.9177	-5.8718	-4.3602	-4.8886	-5.5122	-5.1008	-4.4668	-4.2476	-4.4892	-5.4666	-4.64	-5.3578	-3.5046	-5.0731	-5.5194	-4.645	-3.9135	-4.4708	-5.9994	-5.4199	-5.8086	-5.0023	-4.1357	-5.1282	-5.1504	-5.1886	-4.0116	-4.1921	-3.5535	-3.7865	-3.2358	-4.0051	-4.5725	-4.0866
-13.89	-12.091	-13.439	-12.958	-12.982	-12.576	-13.336	-14.929	-14.357	-12.344	-14.27	-13.902	-12.277	-14.665	-13.458	-13.372	-13.841	-14.165	-13.732	-12.263	-13.091	-13.628	-13.432	-12	-10.356	-14.574	-12.781	-12.292	-13.223	-13.568	-11.74	-12.686	-13.227	-12.799	-11.756	-14.294	-14.749	-14.612	-13.589	-13.348	-14.546	-13.306	-13.378	-16.033	-12.514	-13.159	-12.007	-13.261	-12.494	-13.732
7.2819	5.4953	5.7669	5.8669	3.8843	4.9662	4.8648	3.959	5.9622	6.0506	5.2629	6.279	5.6876	4.8585	3.9286	4.5132	4.6177	4.7463	5.4946	5.3654	4.9912	5.0995	4.0223	2.8699	5.2242	5.4241	4.2665	6.1305	4.1362	4.4994	4.7451	5.1149	5.1437	6.6588	7.001	3.8342	3.8761	4.3272	5.3324	4.6973	4.154	4.5464	4.9569	4.2141	4.2295	5.4077	4.8245	5.0997	6.6812	4.9516
-10.302	-12.704	-13.213	-11.192	-11.467	-11.633	-13.357	-12.082	-11.282	-11.656	-10.485	-11.44	-11.309	-11.541	-9.9809	-10.804	-12.37	-12.91	-11.622	-12.35	-12.639	-10.225	-11	-10.139	-11.043	-11.822	-10.455	-12.398	-11.397	-11.004	-12.821	-11.613	-12.229	-10.728	-12.718	-11.029	-11.929	-10.97	-12.029	-12.901	-13.054	-9.6686	-11.441	-11.826	-10.131	-11.732	-12.049	-11.821	-11.62	-12.17
-5.0173	-5.9274	-6.0757	-3.3721	-7.3667	-4.3737	-4.4716	-4.1214	-5.3575	-6.8089	-7.4503	-4.4603	-3.7154	-5.2622	-4.7116	-4.9382	-6.2004	-5.9503	-5.0362	-5.0835	-3.9416	-5.9258	-4.942	-3.6115	-4.8236	-6.3943	-3.7003	-5.7244	-6.0569	-5.1851	-4.7874	-5.4879	-5.6011	-4.3052	-5.2891	-5.3891	-3.8559	-5.1102	-3.4498	-5.1124	-5.7105	-4.1803	-5.7751	-5.3482	-5.9021	-6.0058	-5.3008	-5.1574	-5.2137	-6.233
7.8815	7.8757	8.7879	6.6213	5.6473	8.3594	6.2372	7.3994	7.1596	7.6081	5.3724	5.234	6.6506	6.5541	6.974	8.3347	5.6571	6.901	6.8889	6.3701	6.7053	6.8298	7.9683	8.3625	7.4509	8.5095	6.8426	6.7307	5.1556	7.5699	5.8916	5.1977	8.5253	6.2114	7.3413	6.0091	7.4003	6.9483	5.2549	6.974	6.707	6.9234	6.9355	7.3225	6.8687	5.6617	7.8791	6.5893	7.0089	6.2948
5.6523	6.604	5.7277	4.5446	5.3523	5.8498	5.3181	5.8268	5.0826	4.54	6.3173	5.2908	7.9363	3.358	6.386	5.4168	4.9818	6.7657	4.5738	5.7948	7.004	4.6583	6.2644	6.9138	5.3654	6.5308	4.0718	5.4522	4.9641	5.0237	6.0891	6.4797	4.8452	5.7756	5.03	4.812	5.0461	5.3527	3.6043	4.9238	4.5954	5.5876	5.1869	5.5649	4.1381	4.6198	6.3626	6.837	5.2446	5.2397
-10.743	-10.739	-10.369	-11.8	-11.96	-10.354	-11.421	-11.162	-11.869	-11.694	-10.035	-12.172	-12.098	-11.427	-11.283	-10.629	-12.753	-9.8545	-12.482	-11.665	-11.175	-10.153	-11.16	-10.94	-11.968	-11.907	-9.2929	-9.9988	-10.813	-10.286	-12.116	-10.557	-11.222	-11.649	-11.821	-13.098	-11.452	-8.9468	-11.555	-10.903	-11.864	-11.859	-10.638	-10.248	-12.52	-9.9991	-11.771	-12.341	-10.648	-11.274
-0.55779	-1.3287	-0.52429	-0.56756	-0.37828	1.0792	-0.39935	0.1711	-0.63474	-2.9063	-0.91742	-0.52099	-1.1133	1.1583	0.44445	-0.51251	-1.3521	-1.69	-0.55131	-1.7682	-1.5374	-0.5383	-1.3405	-0.60485	-0.64749	0.42069	-0.57543	-1.6072	-1.9356	-1.4723	-0.47868	0.26398	0.33042	-1.4376	-1.2163	0.0026735	-1.4167	-1.0744	1.6932	-0.66138	-0.84943	-1.1491	-1.0563	-1.4463	-0.35546	-1.434	-0.16107	-2.4643	-0.92008	-0.65869
-21.013	-21.301	-20.977	-20.698	-20.94	-20.334	-21.295	-20.036	-19.418	-21.202	-21.895	-20.819	-20.69	-21.097	-20.135	-21.109	-19.061	-20.741	-21.807	-21.779	-19.619	-21.405	-19.987	-20.587	-19.248	-19.882	-20.859	-19.782	-20.811	-20.552	-21.352	-19.979	-19.161	-21.053	-20.525	-21.962	-20.353	-20.439	-20.381	-20.086	-20.289	-21.33	-21.465	-20.022	-20.134	-20.692	-22.138	-20.171	-20.344	-21.359
8.2493	8.2185	8.4569	6.771	8.8325	8.3297	8.4623	9.3549	7.4749	6.9903	5.5645	8.3221	7.452	7.8457	8.0762	7.4856	5.9539	7.284	7.2583	7.7386	8.2265	7.8819	9.185	8.8968	7.6391	9.2467	8.2948	8.8143	8.0494	7.5346	8.1888	10.418	8.3359	6.9111	8.0041	8.0849	6.4175	7.1063	8.6642	8.7981	6.9376	7.1217	7.6375	9.7737	8.0357	9.1305	9.7365	9.3036	7.4939	8.5695
-0.97439	-1.3718	-0.10563	-0.55	-2.5011	-1.3011	-1.736	-0.56383	-0.54511	-3.1566	-1.2284	-1.4733	-2.4646	-2.8372	-2.5548	-2.3677	-1.4165	-0.096817	-1.9598	-0.70312	-1.8757	-1.5824	-2.9407	0.030322	-1.1337	-2.2774	-0.13615	-1.9954	-2.3383	-1.9029	-1.4871	-1.2967	-1.0953	-1.8749	-0.99494	-1.3578	-2.1878	-1.9023	-2.7817	-2.1934	-1.6075	-2.4163	-1.8519	-0.9797	-1.7758	-1.9428	-2.6158	-1.6709	-0.46462	-2.1132
-4.1006	-5.6365	-5.1864	-7.3198	-5.1138	-3.9341	-4.3761	-6.2977	-6.6705	-5.3974	-7.6737	-7.4305	-4.6953	-5.6977	-5.7204	-6.1107	-5.7927	-5.1995	-5.7054	-7.4773	-5.49	-4.9355	-5.9743	-4.9057	-5.1276	-6.2646	-4.2982	-5.4402	-4.7077	-5.2809	-5.5378	-4.4258	-7.0423	-5.3309	-7.3827	-7.302	-6.4953	-6.1536	-5.9523	-3.9155	-6.4074	-6.0898	-5.7752	-4.7187	-4.4854	-6.6934	-5.115	-4.1494	-5.6561	-6.9005
10.725	11.114	10.35	8.5227	8.8509	9.5598	9.5592	7.2908	9.416	11.309	9.0553	10.003	10.333	11.98	9.6665	9.3265	10.874	7.3095	10.785	9.6504	9.4151	9.0904	10.041	10.66	8.6278	11.026	9.3007	10.536	11.276	8.9766	10.388	9.9023	9.8559	9.1356	9.5445	10.469	8.889	9.9448	10.536	9.1869	9.0703	9.5593	10.555	9.6517	11.104	9.5067	11.468	9.5536	9.8514	8.9537
2.6971	3.8596	4.7165	2.5172	2.9703	3.0211	2.985	1.4778	3.6095	3.6786	1.7938	3.0725	2.3586	2.6543	2.0246	3.632	3.1973	3.0516	1.9531	2.8594	2.7349	2.9752	2.9988	4.715	3.6445	4.9592	3.9969	2.8102	3.4032	2.9459	2.5541	4.7229	3.2465	3.8591	3.4502	2.3034	1.0124	1.8936	2.3136	2.931	4.7411	3.3934	4.6336	3.6173	1.8088	2.3229	4.093	3.3295	2.7718	1.5307
7.0204	6.7601	6.5332	6.1294	6.0889	6.9926	7.412	8.0009	6.1192	8.9048	7.9789	5.8739	5.7074	6.6907	7.2282	4.7376	6.153	7.3078	6.6265	7.1652	6.4427	6.9912	6.3491	8.1417	6.7743	7.7464	6.9425	4.4559	7.3527	6.0511	6.3043	4.969	7.0541	6.1726	7.1477	5.9438	7.4434	6.6153	8.3267	6.4094	5.9351	7.5846	6.7139	7.5139	7.2269	7.2144	6.6605	7.0679	8.8913	6.5856
7.5224	7.5674	8.0869	5.6053	6.1156	5.761	5.6675	5.1977	7.2483	7.5948	7.986	6.6094	6.3402	6.5866	6.147	6.5896	4.6219	7.6005	5.9431	7.0436	6.9695	7.1926	5.6007	8.7984	7.1666	7.059	6.9584	6.9	6.0246	6.2613	8.1721	6.9255	6.6114	6.8421	6.8782	7.3777	5.8829	7.7314	8.6512	6.4178	7.9154	6.8364	7.1218	5.0739	7.7456	7.032	6.5134	7.7635	7.3044	7.7975
-1.0179	-1.9453	-1.4916	-1.143	0.085455	-1.6343	-0.31194	-1.3221	-1.9887	-2.0095	-0.46077	-1.3877	-0.81057	-1.045	-0.99188	-1.1156	-1.9206	-0.39737	-2.0699	0.22109	-2.3022	0.83594	0.040573	-2.764	-1.7377	0.31231	0.48096	-0.23821	-0.41851	-0.083751	-2.1495	-0.52899	-0.63749	-3.3255	-2.0573	-0.93574	0.21114	-2.1362	-0.66208	-2.0857	-0.81623	-0.68537	-1.3524	0.7171	-2.8011	0.55532	-1.2634	-0.025444	-1.2349	-0.79981
-2.5497	-3.3794	-4.5074	-3.4416	-3.956	-1.8984	-2.8403	-2.4698	-2.6762	-3.0419	-3.5271	-2.7609	-0.46516	-1.9681	-3.7871	-1.3381	-3.3388	-3.2007	-4.324	-2.5063	-1.9297	-1.9936	-2.7625	-2.0606	-4.7332	-2.7865	-2.6813	-2.954	-1.6122	-1.3172	-2.6181	-3.251	-2.3046	-3.6214	-2.7247	-2.2712	-1.9819	-3.4367	-2.353	-0.93848	-2.2973	-1.8058	-3.8551	-3.0659	-3.2967	-2.9379	-2.7811	-2.5875	-1.7017	-1.7216
-1.8996	-0.89265	0.1329	-0.41321	-0.32776	-0.43214	-2.5894	-1.2266	-1.5039	-1.956	-2.4195	-1.0981	-2.037	-0.99055	-0.67653	-1.0184	-0.94041	-0.88424	-1.7659	-1.3618	-1.8116	-1.3381	-0.72867	0.0082622	-1.5585	-1.6296	-1.4658	-1.8502	-1.8202	-1.6817	-2.5353	-1.5867	-0.79508	0.55895	-2.4156	-1.0905	0.3948	-0.35361	-1.084	-1.4366	-3.5156	-1.613	-0.42245	-2.4256	-0.23618	-1.4736	-1.6931	-2.3997	-2.502	-0.80355
-10.161	-11.046	-12.038	-9.8157	-10.576	-12.782	-12.33	-11.926	-10.666	-10.457	-10.233	-10.924	-10.328	-10.024	-11.036	-11.047	-11.062	-11.87	-11.412	-10.573	-10.858	-10.441	-11.293	-12.989	-9.4202	-11.319	-10.574	-11.751	-11.375	-10.671	-9.4344	-10.9	-10.89	-9.991	-9.944	-11.55	-9.7251	-10.115	-8.4704	-12.203	-10.219	-11.347	-11.307	-10.843	-12.605	-13.286	-11.856	-10.616	-11.496	-10.553
-3.5007	-3.0871	-1.3819	-3.2037	-2.3181	-1.7515	-1.6337	-0.90769	-1.0108	-3.0921	-1.6206	-3.4968	-0.97413	-2.9303	-2.5813	-0.43209	-2.2399	-2.3141	-0.59612	-2.4381	-2.0274	-2.2019	-0.67526	-0.4298	-2.3892	-2.0495	-1.7859	-0.34798	-0.14095	-3.009	-0.93113	-0.1344	-2.7282	-1.7887	-1.7525	-2.0318	-0.8584	-1.6083	-1.3141	-0.83222	-0.64536	0.052312	-2.7358	0.34981	-1.4753	-0.4642	-0.87532	0.19256	-1.8421	-1.1485
-0.87331	-0.16389	1.3605	1.1183	0.22562	0.31643	1.1833	0.48203	0.74984	0.53214	-0.29364	-0.70312	-0.38214	1.1037	0.071443	-0.42924	0.82704	0.65163	-0.26537	0.04019	1.6259	0.96377	1.0705	-1.4988	-0.7015	0.34094	0.09303	-0.67128	-1.1191	-1.4097	2.0467	0.57261	-0.60257	-0.45057	0.034216	1.3722	1.3854	0.70331	-0.22485	-0.053103	0.90299	1.6986	-0.57107	-0.33179	0.64895	1.7034	0.2285	0.90582	1.3971	0.32426
-10.446	-10.316	-11.142	-10.749	-10.436	-10.101	-10.781	-12.121	-10.295	-11.171	-8.2155	-11.702	-11.866	-10.932	-10.322	-10.321	-10.148	-10.992	-8.9334	-11.343	-9.5242	-12.932	-9.7657	-9.3295	-11.418	-8.5805	-12.283	-11.731	-9.8585	-11.849	-10.991	-10.273	-11.446	-10.516	-10.506	-11.039	-9.1565	-10.313	-10.97	-9.8593	-11.573	-9.9926	-10.49	-12.19	-11.731	-9.4469	-10.973	-11.652	-10.636	-11.111
-2.4093	-3.6929	-4.2852	-3.1685	-3.1051	-4.01	-3.1979	-4.4486	-1.8831	-6.1102	-3.6148	-3.5976	-4.0173	-3.3598	-3.3841	-3.4525	-2.8476	-4.5671	-3.9828	-3.8629	-4.2641	-4.9938	-3.8363	-2.689	-2.9173	-2.1809	-3.4372	-4.7422	-4.4686	-4.0229	-4.4247	-2.9481	-3.5709	-2.1027	-4.0388	-5.0052	-3.0466	-4.2631	-3.9077	-3.5939	-4.0983	-3.6354	-3.3439	-4.7841	-5.6278	-4.228	-3.9984	-3.3043	-1.844	-4.2942
-10.318	-12.597	-12.807	-12.606	-11.449	-10.272	-13.736	-11.495	-11.597	-11.719	-12.196	-11.313	-13.548	-11.434	-12.284	-12.393	-9.8468	-11.931	-13.224	-11.23	-11.892	-11.83	-11.277	-12.318	-12.622	-11.14	-10.569	-10.998	-13.045	-11.493	-11.866	-11.662	-12.149	-13.274	-12.98	-11.926	-11.267	-11.925	-11.911	-10.523	-12.974	-11.517	-13.147	-11.44	-11.09	-12.566	-11.361	-12.184	-11.268	-12.426
2.9786	1.9421	1.4732	1.4499	2.6196	3.3976	1.2146	0.21122	2.1206	2.6391	2.5481	1.2606	0.016743	0.90707	2.0238	1.5781	1.8607	-0.12962	2.5296	0.72638	2.6525	0.63582	1.573	1.7211	1.7884	4.0897	-0.48077	1.4308	1.1424	1.8685	2.9872	2.3179	1.4591	2.3029	0.62277	2.42	2.0958	1.4726	2.1088	2.7708	2.1015	0.21469	2.9161	1.7643	2.2354	2.349	2.4122	2.553	1.3504	3.2976
2.0543	2.5391	3.8219	1.5504	1.0674	2.3711	0.81092	1.2404	1.6755	1.9865	1.6443	3.7579	1.7415	1.5962	1.5991	1.5926	2.8855	1.8697	1.9116	0.95388	2.2509	2.2071	0.39899	2.9444	1.103	0.92792	0.9224	2.9569	2.1312	2.9836	1.2834	1.7246	1.6988	2.2478	1.4298	1.2541	1.6401	2.2376	1.5436	1.5369	2.3532	0.38227	2.4331	1.7115	2.4361	2.7013	2.4994	3.2295	0.34268	1.8801
4.5318	4.8034	3.6253	4.2287	3.0597	5.8553	2.7657	5.5356	5.0463	4.755	5.2435	6.4798	4.3006	3.8773	5.4814	4.4131	4.6011	3.1917	4.0151	4.6975	3.3896	2.7556	4.4515	4.2381	3.1929	4.4862	3.8404	2.4117	4.5063	3.2035	5.7496	4.2373	4.132	5.219	5.2373	3.0077	4.8616	6.378	5.0053	5.5599	3.988	3.734	3.6076	4.2679	4.7185	3.6164	5.1236	5.0366	4.2069	4.098
-14.628	-14.281	-14.216	-14.356	-14.883	-13.85	-15.88	-14.476	-13.837	-14.975	-16.927	-14.753	-14.26	-15.135	-16.507	-15.036	-14.749	-14.684	-13.092	-13.264	-15.418	-14.451	-15.018	-14.16	-14.336	-13.632	-14.17	-16.368	-13.356	-13.731	-16.318	-13.25	-13.795	-14.066	-14.2	-14.584	-14.843	-14.112	-13.117	-12.241	-13.471	-16.532	-14.719	-15.698	-14.438	-13.984	-16.823	-13.987	-13.373	-15.857
-20.704	-21.653	-20.07	-20.922	-18.347	-20.588	-19.725	-20.426	-20.283	-21.453	-20.386	-20.88	-20.55	-20.774	-20.946	-21.761	-20.207	-20.847	-21.773	-20.214	-19.412	-20.621	-20.312	-19.058	-19.563	-19.965	-22.799	-20.104	-21.759	-20.127	-20.145	-20.291	-20.296	-20.62	-21.409	-21.23	-20.606	-21.582	-23.372	-21.938	-20.732	-21.498	-21.866	-19.422	-21.356	-20.416	-22.693	-21.428	-21.495	-21.446
-1.9811	-4.1205	-1.8305	-3.6096	-3.2321	-1.3163	-1.4886	-3.3384	-3.7001	-1.9549	-3.5138	-2.4507	-2.0742	-3.6387	-1.7389	-1.5486	-2.1212	-1.5935	-0.43889	-2.0196	-1.87	-2.9754	-1.4827	-3.3347	-2.3173	-2.11	-2.0938	-1.7816	-1.0774	-1.1704	-3.1991	-3.0835	-1.8702	-0.50926	-1.5997	-2.4862	-2.2171	-1.0791	-1.598	-2.6604	-0.4301	-2.2926	-2.9049	-2.4225	-1.9509	-2.6112	-2.3722	-3.9212	-3.1806	-1.8493
5.3304	4.6832	5.1876	5.0045	4.2465	5.4248	3.5578	5.381	4.8266	4.2117	4.0061	4.5106	4.7395	2.5738	6.2211	3.4462	4.0255	6.0227	6.1661	3.6701	4.7903	4.9044	4.1693	5.3431	5.4528	4.6057	4.521	3.8868	5.7975	4.6405	3.9402	4.8542	3.8764	5.4405	4.6786	5.0799	3.8867	6.2762	3.3256	5.172	4.8453	5.4186	4.5885	5.8146	4.0851	3.9106	6.2447	6.3406	3.1552	5.0699
-1.8736	-2.6675	-2.528	-1.372	-1.0489	-1.8571	-0.91063	-1.2641	-2.1508	-0.93359	-2.0886	-1.2882	-1.2353	-1.5006	-1.2415	-1.2707	1.0262	-0.050197	-2.1895	-0.9391	0.565	-3.6716	-2.293	-0.74648	-1.4905	-0.066655	-2.3834	-1.5081	-1.4808	-1.8804	-0.69252	-1.038	-0.61323	-1.5839	-2.151	-2.2213	-2.0446	-0.9868	-2.1018	-1.3856	-1.3235	-0.62138	-2.2862	-2.1628	-1.5706	-1.2935	-2.5922	-0.80672	-2.2948	0.33973
-12.393	-12.073	-11.674	-12.554	-13.153	-11.856	-12.015	-10.708	-13.644	-11.775	-12.36	-11.412	-11.233	-13.542	-11.92	-11.791	-12.952	-12.923	-12.653	-10.408	-11.801	-10.493	-9.6537	-13.428	-11.694	-12.485	-12.386	-12.367	-13.373	-10.844	-10.686	-11.996	-11.98	-12.671	-11.012	-11.158	-13.019	-13.012	-12.653	-12.5	-11.437	-13.421	-12.418	-11.355	-12.171	-11.696	-12.62	-13.382	-11.351	-10.906
8.4086	8.52	7.1465	7.6541	7.3639	7.3931	8.1674	9.2697	8.2877	7.0655	7.9252	7.1012	8.7676	7.4159	8.0516	6.581	8.7488	7.6536	9.7616	8.0939	8.5254	8.4663	9.5082	7.7433	8.4928	7.8305	7.9429	8.7594	7.7801	9.708	8.1317	9.6795	7.3905	8.1116	7.6709	8.2172	9.202	7.2734	7.6949	7.8677	9.0096	8.9364	8.7681	8.7517	8.2781	10.026	8.1247	8.3641	8.57	7.6032
-12.472	-13.75	-11.308	-13.508	-12.878	-12.367	-12.876	-12.39	-11.184	-12.855	-12.63	-13.474	-12.51	-11.782	-12.76	-12.778	-11.32	-13.072	-13.352	-11.344	-13.066	-12.494	-13.601	-14.482	-11.413	-13.539	-13.949	-12.914	-12.948	-12.035	-13.993	-12.78	-13.714	-12.034	-13.272	-14.135	-14.069	-12.65	-13.23	-12.523	-12.675	-13.417	-12.742	-12.594	-12.603	-13.28	-12.122	-11.569	-13.684	-13.167
9.2633	10.39	10.722	9.3081	9.8534	11.159	9.1678	10.152	8.6723	9.7833	8.8539	10.46	10.146	10.674	8.9324	9.6071	10.508	8.3147	10.214	9.4485	9.3631	8.6494	10.983	9.4503	10.451	9.9585	9.3434	11.462	9.7722	11.483	10.824	11.996	9.716	9.3101	9.6378	9.7576	9.021	11.067	9.5064	9.8868	11.191	10.477	11.204	10.678	9.071	10.757	10.561	10.131	9.0058	8.5862
-20.682	-20.692	-20.138	-20.313	-21.133	-19.784	-21.486	-20.715	-20.189	-21.092	-19.616	-21.285	-19.281	-21.701	-18.844	-20.983	-20.767	-19.409	-19.982	-19.451	-20.245	-20.786	-21.441	-21.063	-20.751	-21.707	-19.497	-19.846	-20.778	-20.808	-21.808	-20.94	-20.035	-20.162	-19.869	-20.506	-21.627	-19.048	-21.424	-21.396	-20.599	-22.461	-20.859	-20.238	-21.73	-19.609	-22.397	-21.133	-20.999	-20.651
5.9737	5.8934	6.5132	6.6982	5.7132	6.5577	4.7253	4.9774	6.4352	6.0985	5.6238	5.1417	4.6111	5.4283	6.5199	6.3783	4.9141	3.9765	7.181	6.1755	4.6164	5.7317	6.1752	6.8677	5.8194	5.5637	6.1484	6.0764	5.0807	3.7905	4.8309	7.0655	5.5015	3.5836	4.606	6.5974	5.9728	6.1628	5.8829	6.1213	4.2275	3.9218	5.8558	4.8295	6.889	6.9871	5.77	4.5535	6.2772	5.4581
0.36548	0.93461	0.40238	-0.13133	0.2486	0.57765	0.38464	0.44715	-0.35755	-0.74788	1.0899	-1.0455	0.70478	1.4702	0.52975	-0.31986	-0.7193	0.026781	0.73694	0.48065	0.59314	3.297	-0.1592	-0.6358	0.66267	0.025977	-0.059257	0.2374	1.6531	0.26969	-0.40667	0.8497	-0.75615	1.1799	0.99269	1.1265	0.80101	0.093754	0.30517	0.80998	-0.70148	0.76322	-0.11839	1.5719	-0.25866	-0.045408	0.86524	0.12688	0.14251	-1.1996
-1.212	-0.12911	0.17986	0.12657	-0.78781	0.48748	-1.0121	-0.71241	0.84827	0.88946	-0.4259	1.7004	0.59769	-1.1145	-1.2847	0.57921	0.9278	-0.47883	0.69224	-1.3871	2.1429	1.5129	2.5978	0.21503	-1.2159	-0.27137	3.0751	-0.12039	1.4608	0.55437	0.68256	-0.6671	1.3436	0.88918	1.855	-0.090439	-0.85683	-0.43883	-0.11756	1.4744	0.96524	-1.1649	-0.91094	0.76689	-0.0081497	-0.80238	-0.061697	-0.064129	0.43765	0.1105
-0.68861	-0.74135	-2.2086	-2.126	-1.4735	-1.821	-1.971	-0.64892	-2.0943	-3.3605	-1.4593	-1.3529	-1.3668	-1.8306	-1.1988	-1.9357	-2.1437	-0.86706	0.33904	-1.6424	-1.9639	-0.52566	-1.6229	-1.442	-0.79342	-1.3739	-1.4303	-0.0316	-2.1321	-2.5228	-0.71707	-0.26463	-0.30955	-1.5571	-0.79068	-2.4765	-1.9818	-1.2656	-2.1048	-2.189	-1.9506	-2.8518	-1.8697	-3.6726	-2.8362	-0.25237	-0.98297	-0.11311	-2.1664	-1.1533
0.4669	0.94589	0.61512	0.27193	-0.26643	0.82053	1.5852	1.7912	0.16313	1.4472	1.0464	1.3888	-0.58799	2.9867	-0.08759	1.177	-1.7519	0.26042	-0.30026	-0.37854	1.9439	0.039288	-0.67506	-0.21777	-0.040939	-0.86335	0.92304	0.58738	0.77408	0.61456	-1.8807	-0.95049	0.68709	0.70011	-0.19688	-0.3345	1.2088	0.62265	0.98215	-2.2376	0.97853	0.22222	0.96409	0.64968	-1.1977	0.022206	1.7255	0.72035	-0.050714	-0.39771
-12.533	-12.131	-13.531	-12.832	-13.145	-13.781	-12.793	-11.705	-12.465	-11.779	-13.468	-13.264	-10.233	-12.766	-12.336	-13.403	-12.373	-14.585	-12.007	-13.066	-13.547	-12.134	-12.666	-11.085	-12.358	-11.909	-12.41	-12.581	-12.212	-11.942	-11.938	-13.608	-11.867	-14.528	-13.703	-13.062	-12.765	-11.829	-14.009	-11.798	-11.7	-13.143	-13.407	-13.79	-11.892	-12.44	-13.348	-13.523	-12.541	-11.919
-6.9768	-5.1912	-7.024	-6.5563	-5.1949	-6.1735	-6.374	-6.7492	-7.8044	-5.9987	-6.5094	-7.1044	-7.9553	-5.5263	-6.2638	-7.0892	-7.0054	-6.0608	-4.68	-7.1062	-7.3333	-6.8983	-5.6118	-6.7302	-4.447	-6.4909	-5.5742	-7.9184	-5.8993	-6.3712	-7.7664	-6.5154	-7.2773	-5.8065	-7.2243	-5.9828	-6.2819	-5.2893	-8.5558	-5.1208	-5.465	-7.258	-6.3643	-7.353	-7.5085	-6.9866	-7.3806	-7.1048	-6.4019	-5.5207
-3.2597	-0.99752	-2.1477	-1.9687	-2.8409	-3.8765	-2.1833	-3.2623	-2.5696	-2.4705	-2.8152	-3.2991	-0.81967	-2.1039	-2.4241	-2.3794	-2.7151	-2.4004	-2.7459	-1.9538	-1.059	-3.2247	-3.1618	-2.5714	-2.0584	-4.0998	-3.5137	-2.4813	-1.9841	-1.4807	-3.0017	-3.5746	-1.7178	-3.4409	-1.6284	-3.4983	-2.0166	-2.7482	-1.1537	-2.0283	-1.7162	-0.80348	-4.0081	-3.7451	-1.9937	-1.0667	-2.5081	-1.6106	-2.8459	-1.4017
4.271	5.3146	2.9962	5.0145	3.9599	6.8082	3.7764	3.9762	3.7814	4.8909	5.8502	4.4492	3.5094	4.457	4.7986	7.4106	4.0308	4.8808	5.1752	4.2469	5.594	6.9895	4.4395	4.7797	6.392	4.632	3.6072	5.7072	5.2952	5.2895	4.7225	5.1275	4.8881	6.7461	3.191	6.254	4.9283	4.2108	4.8887	5.0252	3.7358	4.5711	6.4706	6.204	4.3355	5.5417	5.2362	4.8244	4.7865	3.9738
-6.2552	-9.2365	-6.3046	-7.1432	-7.6126	-7.4968	-8.6123	-8.4529	-7.2345	-7.6338	-7.7029	-6.3762	-7.2158	-8.7197	-7.3406	-6.3038	-8.2031	-7.4875	-7.865	-8.0576	-8.282	-8.1992	-8.1191	-8.6549	-8.6999	-6.5364	-7.697	-7.1583	-7.6926	-7.2294	-8.0082	-7.9879	-7.693	-8.5123	-8.4181	-6.6921	-7.9027	-9.41	-7.1999	-7.1819	-8.908	-7.2612	-7.6614	-6.9205	-10.068	-8.3947	-5.8264	-7.1712	-5.9484	-7.1372
-12.565	-9.7481	-10.923	-12.258	-12.047	-12.715	-13.632	-12.221	-12.444	-12.609	-11.46	-11.113	-10.367	-10.985	-11.554	-12.031	-10.687	-11.173	-11.824	-12.193	-12.882	-12.172	-11.355	-11.555	-11.422	-11.524	-12.467	-12.336	-13.305	-10.709	-11.711	-12.37	-10.55	-11.355	-10.362	-12.468	-12.301	-11.413	-12.539	-11.599	-12.994	-12.449	-9.3676	-10.671	-12.115	-11.732	-11.589	-10.81	-11.307	-10.351
5.7732	6.4264	5.6821	5.9032	6.9065	6.3982	7.1623	6.0245	6.7301	7.2805	7.334	7.7299	5.8741	5.9229	6.6528	8.1486	6.7811	5.9146	7.4834	6.6414	7.1909	8.0732	7.4161	6.3944	6.3837	6.779	4.9496	7.5803	8.1776	6.7609	5.9464	5.4221	7.6156	6.6326	6.1669	6.8151	6.5341	7.6606	6.7336	9.5421	6.5904	7.2075	5.4513	6.9648	6.6915	7.6538	5.8935	5.809	5.8201	6.0954
-3.2989	-2.9641	-3.6704	-3.443	-2.053	-2.7839	-3.3608	-2.1135	-2.7699	-1.5612	-4.3952	-1.5424	-1.6565	-1.9104	-2.1469	-1.9692	-2.6493	-1.5883	-2.5262	-1.8608	-1.6646	-2.3378	-3.7991	-1.037	-2.9795	-2.4943	-1.3733	-2.0031	-3.4276	-3.9994	-1.3957	-3.2379	-3.5059	-1.9785	-1.0371	-1.2395	-3.3898	-4.0379	-1.9995	-2.3205	-3.2463	-2.7014	-4.3393	-2.7327	-2.8524	-3.1342	-2.8908	-2.265	-1.2516	-2.0368
7.594	9.7943	7.0698	8.8407	9.6735	8.7584	8.1246	7.6877	8.5448	7.7654	9.3349	8.8284	7.4845	8.7717	8.1452	8.9598	7.4043	6.4663	8.1229	7.6417	7.2455	7.51	7.5919	7.4065	6.8257	8.0279	10.043	6.7911	7.827	6.6899	8.9169	8.0071	8.4616	9.0367	8.8354	8.6166	7.9538	9.278	8.9452	7.9477	8.2752	9.2791	7.2619	7.8905	7.5287	7.5571	8.368	8.1007	7.3086	7.5625
-10.216	-10.963	-11.201	-9.9609	-10.362	-11.193	-11.454	-11.32	-11.16	-11.331	-10.771	-11.171	-9.7777	-10.324	-11.649	-11.197	-11.706	-9.9597	-9.6919	-10.102	-10.92	-7.8869	-11.656	-10.707	-10.386	-12.097	-11.092	-12.316	-10.245	-10.462	-11.067	-10.583	-11.09	-10.678	-10.281	-11.441	-9.0984	-9.8598	-9.8606	-10.303	-11.812	-12.569	-12.166	-12.318	-12.095	-10.685	-11.451	-10.319	-11.174	-10.022
-12.197	-10.223	-11.36	-11.572	-12.084	-13.205	-12.327	-12.516	-11.642	-12.314	-12.943	-11.904	-10.833	-11.377	-11.916	-11.559	-10.311	-11.474	-10.741	-11.516	-10.329	-10.797	-12.166	-11.942	-11.425	-12.457	-10.153	-11.442	-11.402	-11.384	-11.746	-12.669	-11.659	-11.588	-12.116	-12.081	-10.323	-13.429	-11.218	-13.111	-12.328	-10.972	-12.842	-11.73	-12.891	-11.615	-11.861	-10.964	-11.896	-10.434
-4.4041	-2.4441	-3.3293	-2.1823	-2.5924	-3.103	-2.6889	-3.8801	-4.8109	-1.7925	-2.9118	-3.1919	-1.313	-2.7668	-3.5374	-2.812	-2.3738	-1.3848	-2.1864	-2.0245	-1.4476	-2.0339	-0.3459	-1.8685	-1.665	-1.2317	-4.5423	-3.8049	-3.3548	-3.0372	-1.6616	-0.81933	-1.7423	-3.1106	-1.6137	-3.2236	-3.3676	-3.2956	-2.3223	-2.3594	-2.4043	-2.1922	-1.5785	-2.4764	-3.0956	-1.1854	-1.756	-1.207	-2.1579	-3.7911
-4.0423	-1.765	-2.8103	-1.7928	-4.3063	-1.8741	-1.7803	-1.1371	-1.8189	-3.7424	-3.9732	-3.0847	-2.9202	-1.1742	-3.2636	-3.0493	-1.7736	-2.7111	-2.4118	-3.0276	-3.1977	-3.94	-2.6191	-4.2249	-2.1325	-2.141	-2.495	-2.4708	-2.7501	-2.6239	-1.611	-2.6967	-2.6917	-1.3465	-2.9096	-0.4935	-3.6024	-3.2693	-1.2998	-2.2362	-1.413	-3.3469	-3.0166	-2.6137	-1.3558	-0.50753	-2.1194	-1.8522	-2.9761	-2.7164
1.8639	3.2138	0.78788	2.3836	2.4298	1.0387	0.6869	3.2461	0.50686	0.88252	1.5298	1.4417	2.313	1.5097	2.6718	1.2443	1.8898	0.76695	1.6612	1.7594	3.7125	0.65684	1.7455	0.8314	1.8598	0.94461	1.9617	2.9209	1.8629	2.026	2.7564	1.7931	2.0742	0.40908	1.3768	2.071	1.8925	1.5687	3.6784	2.1041	1.3619	1.3923	2.6106	0.7552	1.1354	2.403	1.1156	1.485	1.6099	0.66515
-21.331	-21.363	-21.599	-20.814	-21.411	-19.648	-20.183	-20.929	-22.454	-19.841	-21.184	-20.904	-20.588	-21.246	-20.885	-19.633	-21.317	-20.103	-20.961	-20.482	-21.83	-21.066	-20.024	-20.772	-20.144	-20.062	-19.329	-20.821	-21.161	-20.617	-21.284	-19.264	-22.153	-22.856	-19.323	-21.97	-22.175	-21.095	-20.831	-19.052	-20.86	-21.364	-19.918	-20.719	-19.582	-20.906	-20.602	-20.825	-21.576	-20.571
-5.4771	-6.9815	-4.2845	-6.9335	-5.1687	-5.7371	-6.1059	-5.8388	-4.7716	-4.7524	-5.4295	-5.0008	-5.0029	-5.1861	-7.2896	-5.2812	-5.4316	-6.051	-6.0775	-4.9286	-6.2587	-6.3129	-6.5199	-6.1869	-4.3393	-5.7604	-5.191	-4.3818	-5.2613	-6.193	-5.3927	-6.2547	-6.4521	-4.7435	-5.1761	-6.4931	-5.6455	-6.4746	-5.7638	-4.7635	-5.3338	-7.4307	-6.0922	-5.3644	-7.4314	-6.5071	-4.9539	-4.4288	-4.9743	-4.7149
-8.5353	-8.953	-10.776	-9.8031	-7.5088	-9.2342	-9.5584	-8.2059	-8.0554	-8.3739	-10.562	-9.5864	-8.771	-9.7879	-8.6028	-9.5309	-8.9678	-10.272	-7.3796	-10.234	-8.1088	-9.4128	-11.392	-7.5722	-8.1117	-9.3397	-9.4235	-10.356	-8.9526	-9.9394	-9.463	-9.4892	-8.5329	-7.8935	-8.5538	-9.3818	-9.0039	-9.0478	-7.5845	-7.2964	-8.9076	-9.7714	-9.325	-10.438	-9.1688	-10.003	-6.9506	-7.9757	-9.9086	-10.203
-20.12	-21.366	-20.416	-22.79	-20.519	-19.232	-20.325	-21.097	-19.954	-22.174	-21.152	-21.447	-21.909	-20.614	-22.195	-20.314	-22.037	-21.073	-20.3	-21.711	-19.211	-19.424	-21.08	-21.225	-20.719	-20.918	-20.695	-21.193	-21.048	-21.437	-19.437	-19.293	-20.877	-20.612	-21.426	-20.478	-19.65	-19.897	-20.29	-21.114	-20.221	-22.232	-22.442	-21.504	-20.324	-20.026	-21.978	-19.612	-21.103	-20.076
5.1764	5.5524	4.4324	4.781	4.7843	3.7833	5.0369	4.2196	3.6161	2.8924	4.7793	5.1489	6.4902	4.9013	5.037	3.2684	4.4197	4.4675	3.9846	4.6942	4.234	3.5264	4.4017	5.2873	4.3339	4.7372	4.8615	5.7478	4.018	2.7648	3.9827	2.4206	5.2714	5.6509	4.4424	4.1875	3.9199	4.122	4.6377	5.0636	4.4471	5.1757	3.763	5.4664	5.3638	4.6638	4.3239	4.7168	4.1698	4.4909
-5.0827	-3.3345	-5.0111	-5.6413	-5.664	-4.5371	-6.9751	-6.1072	-6.0747	-5.3507	-5.5272	-5.5791	-5.7736	-5.941	-5.227	-5.4567	-4.496	-6.8853	-5.5318	-5.8977	-7.4852	-7.155	-7.2884	-5.6276	-4.766	-6.62	-5.9396	-5.0317	-5.3287	-4.8849	-6.1468	-5.2211	-4.7306	-5.6586	-7.097	-6.9497	-5.9728	-5.1147	-5.5537	-6.7446	-4.6149	-6.1733	-6.9016	-5.6767	-4.0045	-4.8656	-3.4376	-5.6054	-5.6609	-5.55
-0.65762	1.9718	-0.10784	-1.098	-1.6094	1.2488	1.3776	0.69676	1.2429	2.1154	1.0177	1.4364	0.12596	-0.12716	0.4961	-0.005111	0.83589	1.169	-0.70309	-0.94674	0.64158	1.0176	0.22692	-0.94525	1.0709	1.4544	-0.10146	1.047	1.6622	2.4635	-1.0484	0.063778	0.20229	2.4157	0.98896	0.14087	0.7845	0.67827	-1.0385	0.64625	0.053696	2.8386	1.1749	-1.8155	0.31216	-0.42091	1.8381	-0.86753	-0.9746	0.13039
-14.577	-12.781	-14.201	-14.654	-14.655	-14.882	-14.278	-15.059	-12.761	-12.156	-15.016	-14.737	-13.817	-14.865	-12.448	-13.24	-14.454	-14.474	-11.893	-12.468	-13.321	-14.226	-14.765	-13.344	-13.652	-13.46	-14.368	-13.367	-13.775	-14.698	-13.067	-13.783	-14.592	-14.589	-14.427	-13.303	-12.985	-13.629	-14.369	-13.299	-12.798	-15.083	-13.032	-13.396	-13.766	-13.909	-14.092	-14.195	-14.349	-13.165
-4.8653	-3.6515	-2.4355	-4.6943	-3.5459	-3.4793	-3.3078	-3.1674	-3.0669	-2.9507	-2.606	-4.0859	-2.4233	-3.3207	-1.8545	-1.5374	-2.3787	-2.2405	-3.3837	-2.8169	-3.1687	-4.8308	-4.4833	-2.6736	-2.8113	-1.785	-4.7013	-3.0668	-4.0104	-3.5309	-3.0777	-2.6132	-2.4009	-2.1288	-3.4425	-3.0707	-3.6535	-3.9448	-3.0698	-2.2907	-2.3366	-3.5805	-3.3141	-2.0465	-4.8911	-3.7206	-3.638	-2.7793	-3.1359	-3.3017
6.9125	4.8438	6.9991	5.769	5.8	5.0857	6.5695	6.6866	6.993	4.5206	5.2537	6.1699	5.2679	6.8424	5.8446	6.0423	5.8696	5.6242	4.8235	6.352	5.96	7.4471	5.7728	5.1789	5.664	6.8009	5.751	4.4101	5.4599	4.71	4.8419	5.2714	6.5748	5.0454	6.0191	6.8101	7.1699	4.8679	6.1564	5.9101	6.2614	5.808	4.716	5.524	6.5181	4.2197	5.8655	6.3054	5.5792	4.9313
-13.622	-12.831	-11.569	-12.49	-13.03	-11.233	-12.341	-14.074	-11.147	-13.444	-14.074	-12.721	-11.405	-12.538	-12.407	-13.324	-13.568	-13.122	-13.123	-13.063	-12.317	-13.826	-13.85	-13.532	-13.846	-13.233	-13.897	-13.915	-12.987	-12.846	-12.737	-11.698	-11.68	-11.87	-12.222	-12.016	-13.294	-13.019	-13.827	-15.546	-13.175	-14.444	-13.525	-14.065	-14.583	-13.704	-12.278	-13.006	-13.521	-14.285
0.54639	0.88175	0.30489	-0.45353	-0.82958	0.37474	0.9688	-0.40861	-0.97563	-0.21665	-0.054414	-0.50291	0.50078	-0.56005	-0.8611	1.544	0.15594	-0.33039	-0.28351	0.20974	-0.5676	-0.32229	-0.24134	-0.2591	0.91929	1.8109	3.0524	-1.2704	1.6525	1.3867	-0.98772	1.1678	0.14341	-0.94206	0.72907	-1.4568	-0.61508	-0.7393	-0.26801	-0.30339	-0.18694	-0.52655	-0.071434	0.65006	-0.088644	0.20776	-1.0767	-1.5542	0.14424	-0.22425
-0.53392	0.1186	-1.3978	-0.54248	-0.40759	-0.11185	-1.4203	1.0004	0.18938	-0.16624	-1.1788	-0.17544	-0.050549	-0.90014	-0.5774	0.78895	-1.5304	-0.1245	-1.6451	-0.053467	-0.0046618	-0.32282	-0.79369	0.52043	0.00027825	-0.032138	1.0955	-1.8196	0.23678	0.20659	-1.1405	-1.3625	-1.1141	0.10799	-2.2627	-1.1939	-0.62369	-0.90886	0.94952	-0.47091	-0.08123	-0.26485	-0.30716	-1.4125	0.58843	-1.7531	-1.8313	-0.80882	-2.2847	-1.7715
-12.388	-11.807	-11.472	-13.156	-11.021	-11.453	-11.541	-11.733	-10.445	-10.224	-11.192	-10.264	-11.255	-13.975	-11.073	-9.9462	-12.053	-11.203	-11.532	-12.18	-13.772	-8.748	-12.088	-11.689	-11.979	-11.839	-10.034	-11.872	-12.318	-12.002	-13.189	-11.419	-11.146	-11.809	-13.23	-11.765	-10.66	-11.763	-12.162	-11.337	-13.213	-11.294	-12.058	-11.208	-10.671	-11.417	-12.14	-11.419	-12.718	-11.251
-15.073	-13.523	-15.236	-16.031	-15.517	-15.206	-14.231	-14.038	-15.089	-14.089	-16.155	-15.501	-13.843	-14.281	-13.257	-14.522	-13.608	-13.607	-14.18	-15.172	-15.227	-15.601	-14.58	-14.041	-13.816	-16.167	-15.558	-15.663	-16.188	-13.797	-13.276	-15.974	-14.11	-14.459	-16.639	-17.334	-14.184	-15.526	-14.433	-14.628	-16.85	-15.414	-12.892	-14.858	-14.329	-14.723	-14.569	-13.501	-15.958	-15.789
-9.1674	-10.412	-8.9216	-10.9	-9.7936	-8.4545	-6.7706	-10.688	-8.4382	-7.545	-9.4337	-8.5208	-7.7922	-7.3344	-8.8088	-9.5447	-8.6337	-7.7258	-9.3376	-9.5562	-8.5574	-10.185	-9.3873	-10.816	-8.625	-7.9448	-10.978	-10.505	-10.302	-8.0582	-7.8159	-10.114	-7.0662	-11.122	-9.1844	-8.1044	-9.7809	-8.5305	-10.545	-8.7185	-9.5544	-9.4919	-8.1164	-9.0643	-8.0128	-8.9791	-7.755	-9.3189	-8.1385	-7.6569
8.4989	7.6946	8.4145	6.8007	10.264	7.5308	8.0393	8.9013	8.2746	9.0341	7.8711	8.1395	8.1537	7.1739	8.6887	9.3754	7.6322	9.3131	8.9463	10.766	9.9061	8.271	9.1414	9.2666	8.495	7.4482	8.2497	9.2575	8.2258	9.4263	8.1505	8.6254	8.7713	9.6793	8.8475	8.5232	9.7493	8.3923	8.1024	8.1055	8.1954	8.6262	9.5544	8.2506	7.8731	7.2151	8.5473	9.0473	7.4292	8.774
-1.1953	0.62025	-1.3845	-1.3076	-0.85894	-0.71943	-2.1076	-1.8276	-1.008	-2.0677	-0.93553	-1.9081	-0.15876	-1.6073	-2.8637	-1.107	-1.289	-0.69948	-3.1723	-1.9597	-1.4858	-2.1808	-0.75535	-2.8008	-1.6791	-1.8671	-0.58882	-1.8692	-2.3032	-1.1411	-1.4871	-1.1907	-0.65207	-0.96924	-2.1336	-1.549	-1.2326	-1.0492	-1.7553	-0.3371	-1.4548	-1.1637	-1.1343	-1.5734	0.030862	-1.3735	-2.0298	-1.0413	-0.96447	-2.8436
-2.9024	-2.2154	-2.0987	-2.6103	-3.3712	-3.8594	-3.3042	-3.37	-2.5096	-4.0851	-3.1133	-2.9904	-2.8736	-3.7334	-4.2486	-3.1562	-3.4415	-3.9251	-3.1418	-3.907	-3.61	-3.9689	-0.78033	-3.513	-4.1642	-4.7865	-3.9727	-4.72	-3.3347	-2.6027	-4.4271	-3.0226	-3.7932	-1.6191	-3.3333	-2.3049	-3.7705	-3.2981	-1.714	-2.434	-3.0144	-4.2977	-2.518	-2.9696	-3.0719	-2.389	-4.2281	-3.5319	-4.5337	-2.957
2.8161	5.9645	4.0462	4.1482	4.7074	4.9151	4.5223	2.3814	3.6149	3.6956	2.8917	5.5009	4.4369	4.0386	4.8191	4.0301	3.5872	5.2989	3.7329	3.3766	3.5638	5.2299	3.228	3.9627	4.012	6.5146	3.4051	2.3461	4.1508	5.176	5.4681	5.4659	5.9894	4.5504	4.8888	3.8421	3.9572	5.3636	4.2701	4.0706	3.096	3.111	4.3241	2.0246	5.2516	4.0154	5.441	3.9307	5.1444	4.8003
-2.1409	-2.3426	-3.2674	-3.9521	-1.741	-2.7654	-1.9793	-2.8774	-1.8128	-1.3318	-2.8363	-1.6945	-2.1152	-3.826	-4.6533	-2.0071	-2.8097	-1.6493	-1.2807	-3.1855	-4.1379	-1.4511	-1.8254	-2.3056	-3.2524	-1.6506	-0.88509	-2.4262	-2.1812	-2.3582	-2.8591	-2.951	-3.0817	-4.5044	-3.107	-1.0311	-3.1339	-2.5724	-3.1417	-3.1647	-3.2115	-2.1606	-2.1871	-1.2661	-3.1219	-3.1722	-3.5906	-2.3492	-2.6322	-3.1845
-2.4553	-0.14491	-2.1543	-3.1894	-1.1279	-1.6677	-1.7293	-0.29606	-1.1138	-1.1253	-2.7072	-3.2114	-0.14896	-2.4623	-1.4047	-2.4213	-2.251	-1.7753	-1.9369	0.30889	-1.6603	-1.461	-1.327	-1.8655	-1.4963	-1.2581	-1.6003	-4.0103	-0.30753	-2.5784	-1.8199	-2.6451	-0.054095	-1.1828	-0.86997	-2.1379	-1.7073	-2.3303	-2.2819	-2.1105	-2.0125	-1.9363	-1.8985	-0.33122	-0.36569	-0.76888	-0.19263	-1.5725	-3.0242	-1.8248
3.5694	3.9744	3.3864	3.7559	2.8532	3.2569	2.458	3.0049	1.786	1.7692	2.9456	1.8859	2.4636	4.8904	3.124	2.4994	2.2685	2.5305	0.84697	2.1818	3.0322	2.1904	1.4926	1.7796	3.8291	2.3614	3.5754	1.8338	3.3103	3.4157	4.1186	2.5645	2.3514	2.9753	3.1804	2.737	1.5145	4.1244	3.2889	3.3876	3.1154	2.7101	1.3155	3.5558	1.7157	1.722	1.682	2.6578	2.9657	4.1322
-5.0211	-4.813	-6.9619	-5.5433	-6.4799	-5.7453	-7.4501	-5.0277	-5.5821	-6.0387	-4.7102	-6.3797	-4.7863	-5.5728	-4.9322	-6.9018	-6.2446	-4.9988	-4.8653	-4.5784	-6.4679	-6.3626	-5.9886	-5.3046	-6.9894	-4.2336	-7.0772	-5.1857	-4.0389	-6.5011	-5.8328	-5.6243	-5.2492	-5.4224	-6.0234	-4.9483	-6.0333	-6.0922	-5.4807	-7.2028	-4.7492	-5.4373	-4.0791	-5.3811	-6.2529	-5.138	-5.3865	-5.0569	-5.5614	-5.4411
-13.711	-11.843	-12.43	-13.593	-13.923	-13.578	-11.932	-13.993	-12.487	-13.102	-12.807	-14.352	-13.444	-13.903	-12.841	-12.875	-11.848	-12.278	-13.51	-13.151	-12.314	-13.055	-12.863	-13.804	-13.571	-11.42	-14.526	-12.437	-12.921	-14.239	-13.557	-13.29	-13.544	-15.744	-13.524	-13.688	-12.457	-13.382	-12.884	-12.811	-13.468	-14.037	-13.943	-11.925	-13.788	-12.929	-11.83	-14.411	-13.207	-13.46
-1.1586	0.2907	0.34711	0.0020594	-0.28574	1.3461	-0.2902	0.99411	0.41964	0.31127	1.2817	1.2953	-0.42121	0.13442	-1.2227	-0.24224	-0.24921	0.12573	1.0691	0.90392	-0.71573	-0.10356	-0.76005	1.0404	-0.048759	-0.2125	-1.846	-0.17804	-0.61251	0.24044	-0.50187	0.77195	0.19704	-0.99049	0.91333	-1.0317	-0.83677	1.7709	1.9033	0.44392	-0.27802	1.6007	1.8664	-0.038428	0.72901	-0.082191	0.89784	0.54806	-0.91828	-0.14452
7.961	7.6552	6.7448	8.3149	7.0411	8.2474	8.5929	9.0045	9.5541	8.5194	7.9437	10.14	8.1848	9.5296	8.1286	9.6364	9.0687	9.671	9.2071	8.6891	8.5742	8.5415	8.5871	9.6697	7.5805	9.5626	8.1692	8.2446	7.681	8.5719	8.7876	8.7036	8.3066	9.7155	9.9166	8.9289	8.8424	9.0126	8.1506	8.9736	8.3933	9.1221	10.597	8.832	8.2471	7.7468	8.7635	8.2034	9.0648	8.3933
-16.575	-14.141	-13.929	-15.05	-14.993	-14.01	-14.455	-15.006	-13.697	-15.064	-15.614	-14.672	-15.874	-15.578	-16.56	-15.468	-13.606	-15.421	-15.375	-15.209	-15.496	-13.532	-14.905	-14.07	-15.716	-15.308	-13.914	-13.986	-13.77	-14.708	-14.396	-15.533	-15.888	-14.489	-13.184	-14.163	-15.056	-13.131	-13.577	-14.156	-14.081	-15.511	-15.426	-15.002	-14.359	-15.354	-14.849	-14.381	-14.188	-14.827
-5.37	-4.1179	-4.0206	-3.3977	-3.7793	-3.355	-3.1782	-4.5784	-3.9585	-4.531	-2.5981	-3.6113	-5.585	-5.0158	-4.269	-3.1096	-4.1722	-3.6262	-3.5178	-4.8273	-4.2786	-4.5026	-3.4867	-1.873	-2.7192	-3.9012	-3.7857	-2.2287	-2.4956	-4.0224	-1.8085	-3.7972	-3.2234	-4.1902	-4.0715	-4.3559	-4.6523	-4.3836	-4.4609	-3.7518	-5.0476	-3.8225	-4.0889	-3.6475	-4.2958	-3.8806	-2.4735	-3.8441	-4.013	-3.3713
-4.493	-2.8228	-3.7658	-4.205	-4.3897	-3.7382	-2.558	-4.3674	-1.4584	-3.8923	-4.2581	-3.6292	-2.4079	-3.1678	-3.9329	-4.019	-2.9287	-2.6122	-3.244	-2.7926	-3.7415	-4.0572	-2.3441	-5.5477	-3.7452	-4.8182	-3.218	-3.0721	-3.31	-3.2417	-4.7349	-4.0091	-1.2874	-4.4061	-3.007	-3.3171	-3.8668	-3.8213	-2.9682	-4.8741	-3.908	-3.6344	-3.7161	-3.2861	-4.9831	-5.0409	-4.2496	-4.2444	-3.1982	-4.4029
-1.0034	-0.21013	0.18743	0.018387	0.83912	-0.75065	-0.41182	0.6371	-1.2343	2.6922	0.15164	0.54434	0.85529	0.056892	0.12547	0.29168	1.2729	-0.34239	0.015487	0.34101	0.047855	-0.90374	-0.17536	-0.80236	-0.79997	0.10853	1.7317	0.28337	1.6208	1.0083	0.29463	-0.73042	-0.039676	1.4253	-0.57818	-0.065895	-0.051505	0.90139	-0.34708	2.6796	0.842	1.0797	0.25948	-0.81986	0.72213	1.1858	1.0163	1.0091	0.70883	0.55058
-21.472	-21.544	-22.432	-23.772	-22.214	-21.499	-21.226	-20.725	-21.841	-20.926	-22.842	-22.059	-22.485	-22.373	-21.851	-20.505	-23.283	-22.148	-21.297	-22.714	-23.37	-24.049	-23.276	-22.87	-21.122	-21.047	-22.228	-21.237	-22.133	-22.36	-21.63	-21.184	-23.295	-21.508	-23.237	-20.672	-23.076	-22.3	-21.13	-23.852	-21.365	-22.477	-22.266	-22.638	-22.361	-23.291	-22.373	-21.359	-22.763	-23.576
-10.95	-11.946	-10.569	-11.802	-11.846	-12.751	-11.592	-10.124	-12.031	-11.947	-12.521	-12.266	-13.094	-11.757	-10.881	-11.731	-12.869	-10.241	-10.25	-11.916	-13.05	-10.482	-13.038	-12.266	-11.946	-12.673	-12.086	-11.888	-12.445	-11.792	-10.674	-13.323	-11.334	-12.703	-11.721	-11.771	-10.246	-10.819	-11.153	-13.005	-11.021	-12.664	-12.398	-12.929	-11.066	-11.063	-12.002	-11.135	-12.269	-10.664
-11.57	-10.716	-12.241	-9.545	-11.231	-10.832	-11.037	-11.639	-11.616	-11.903	-12.116	-12.495	-12.592	-11.644	-12.494	-10.294	-11.035	-11.37	-12.992	-9.9065	-12.587	-10.026	-11.076	-13.394	-10.783	-11.637	-12.489	-12.648	-11.197	-10.154	-11.288	-11.665	-11.517	-12.193	-11.397	-9.4633	-11.006	-11.195	-10.161	-13.335	-9.8326	-10.761	-10.815	-9.8522	-11.407	-12.017	-12.226	-11.062	-11.372	-11.419
-0.56645	-1.3747	-1.3922	-0.21055	-0.73531	-1.1483	0.50768	-0.074368	0.40806	-0.26384	0.82223	-0.48078	-0.071999	-0.30585	0.49853	0.47799	-1.1071	0.14496	-1.5663	-0.35601	-0.4017	-0.26491	-0.82204	0.29873	-0.32194	-1.2891	-0.29783	-0.92841	-0.13061	1.0205	0.44655	-0.4663	-1.8052	1.5722	-0.19703	0.60996	0.01226	-0.34045	-0.1037	-0.51982	-0.33582	-0.13766	0.56012	-1.3561	0.52512	-0.022494	-2.2801	-1.4206	-0.032759	-0.82658
-13.094	-14.861	-13.328	-11.285	-13.459	-12.682	-10.643	-14.092	-12.224	-13.845	-13.575	-12.959	-12.309	-13.621	-14.07	-11.837	-11.181	-14.29	-12.976	-12.993	-13.278	-12.548	-12.608	-12.913	-13.368	-13.37	-14.333	-13.214	-12.806	-14.229	-13.897	-13.259	-14.407	-15.548	-12.236	-13.252	-11.772	-13.214	-12.706	-13.518	-13.409	-13.65	-13.973	-12.71	-12.921	-13.86	-13.066	-14.074	-14.111	-12.436
-2.8876	-3.0341	-3.4871	-5.4755	-3.8257	-4.3227	-3.3634	-4.241	-3.9862	-3.0497	-3.9121	-3.6147	-4.2534	-2.7073	-2.6229	-2.9819	-4.0604	-3.2177	-3.5442	-2.86	-2.8338	-3.082	-2.0669	-1.7775	-3.455	-4.985	-4.2854	-2.8316	-2.2034	-4.5677	-4.1229	-4.0089	-3.9956	-2.39	-1.792	-3.9051	-2.5344	-2.2546	-2.6606	-4.5294	-2.6835	-3.2238	-2.7756	-2.3582	-1.722	-3.2535	-2.1427	-4.5626	-1.8072	-3.0781
-6.0852	-5.3633	-5.6212	-6.5904	-6.1391	-4.6096	-5.1757	-6.0154	-3.2592	-7.301	-4.5878	-5.2062	-5.8991	-4.6578	-4.6196	-5.2727	-6.3699	-3.2433	-7.0012	-5.5011	-6.1881	-6.8083	-5.5108	-5.9754	-5.3028	-6.7619	-5.0773	-6.2223	-3.9586	-6.4399	-4.6242	-6.6768	-5.5619	-4.362	-5.1823	-5.5404	-4.2717	-4.5431	-5.3416	-5.0357	-4.9381	-5.5701	-3.7122	-6.446	-6.7369	-5.3285	-5.5471	-5.8923	-7.074	-5.299
0.3909	0.66363	-0.99995	1.2008	0.025768	-1.0854	1.0944	-0.99559	1.5028	-1.4677	-0.014428	-0.54444	-2.4627	-0.78957	-0.91679	0.51376	-0.41776	0.040787	-1.2932	1.5825	-0.38951	-1.1499	-1.2989	0.57503	0.37376	1.5917	0.71279	-0.030128	-0.94132	-0.37433	1.5507	0.025796	-0.28294	0.48322	0.40574	0.99121	-0.069223	-0.61577	1.6783	1.2775	-0.31541	0.25049	-0.57562	-0.89306	-1.2855	-0.45067	0.94052	-0.42052	0.27121	1.1362
-15.499	-15.399	-13.543	-13.829	-16.215	-15.135	-14.096	-14.471	-13.666	-14.945	-15.759	-12.693	-14.559	-14.189	-13.54	-13.99	-13.919	-14.357	-14.357	-14.833	-14.023	-14.389	-14.326	-14.181	-14.804	-14.335	-14.341	-14.272	-14.736	-14.42	-15.777	-14.246	-15.327	-15.737	-14.697	-14.098	-14.664	-15.01	-14.38	-14.318	-14.782	-15.417	-15.565	-15.886	-16.941	-16.093	-15.025	-14.319	-13.33	-15.056
-0.095124	-0.66033	-2.7549	-0.97552	-2.7714	-2.2782	-2.5716	-0.54413	-1.9268	-1.2488	-1.1214	-2.6142	-1.2173	-0.4729	-2.8618	-1.8495	-2.9526	-1.7668	-1.7527	-1.7048	-0.65789	-1.8714	-0.3891	-1.1351	-1.6896	-1.4878	-1.4791	-3.7812	-3.5283	-2.3784	-2.0698	-2.3365	-2.7182	-1.4017	0.1629	-2.4716	-3.1724	-1.0952	-0.52535	-1.0131	-1.4753	-4.2228	-0.70698	-1.7045	-1.1801	-2.3809	-2.8524	-1.2998	-1.768	-4.3863
-13.808	-13.758	-13.198	-13.153	-11.628	-13.449	-12.987	-14.585	-14.108	-11.862	-12.364	-12.676	-13.63	-12.601	-13.285	-13	-13.994	-12.358	-12.075	-14.757	-13.339	-12.989	-12.407	-11.203	-13.159	-13.352	-13.171	-13.913	-13.39	-14.063	-12.797	-13.005	-13.327	-11.832	-15.803	-12.467	-11.424	-13.237	-13.14	-12.761	-14.207	-13.075	-13.904	-12.323	-13.841	-12.075	-12.575	-11.978	-14.203	-13.451
-3.7199	-4.6955	-5.2006	-4.4153	-3.5013	-4.526	-3.6668	-3.9729	-3.4094	-5.9183	-6.1276	-4.6364	-4.5658	-4.9214	-5.2577	-4.8195	-2.994	-4.3338	-3.1574	-5.0412	-5.4369	-3.903	-4.7741	-4.6591	-5.4564	-3.9055	-4.0083	-4.3181	-5.4822	-3.6293	-4.2197	-3.9059	-4.268	-3.2474	-4.4028	-4.9734	-4.4686	-4.4102	-4.1512	-4.8064	-2.3862	-5.6002	-4.2584	-4.9485	-3.9482	-4.7687	-4.7237	-3.7075	-7.7879	-3.7246
-3.1567	0.37781	-1.7154	-1.9192	0.051537	-2.1053	-0.60937	-2.0116	-1.5522	-0.70104	-0.73802	-2.1021	-0.43605	-2.2083	-1.7619	-0.30391	-2.2415	-1.7248	-0.47526	0.017928	-0.20896	-1.7673	-1.6032	0.56285	-0.38975	-1.7939	-0.79295	-1.8246	-0.65124	-0.92306	-1.0317	-1.4272	-1.4143	-2.3264	-1.5049	-0.863	-0.62932	-2.0654	-0.84059	-1.6423	-1.6693	-1.7493	-0.50249	-1.6791	-1.2664	-1.9302	-0.23422	-1.7033	-1.8141	-0.21849
-3.1227	-5.1257	-2.7174	-3.5266	-2.6965	-5.1362	-3.8887	-5.664	-5.4685	-3.0102	-1.9396	-3.3256	-4.8372	-6.223	-4.3874	-5.0833	-2.9473	-4.4314	-3.5823	-5.7239	-4.2527	-4.6648	-5.7181	-4.4591	-5.4261	-3.6839	-3.7876	-4.1818	-3.4218	-3.6242	-3.799	-4.3989	-3.926	-4.0001	-3.5032	-3.7718	-4.6872	-5.8018	-3.5095	-3.9957	-4.0827	-3.984	-3.9629	-3.6582	-4.1856	-3.949	-2.7498	-5.6078	-4.4434	-3.9641
8.5794	7.3936	8.2133	8.4585	10.146	7.4494	10.135	9.324	8.8597	9.9811	9.7179	7.6283	7.2668	9.6629	9.2638	7.4626	8.8293	8.5731	8.5028	9.1112	7.8591	7.4879	8.259	8.6731	7.5548	9.4654	10.115	9.7773	8.5273	6.8946	9.4018	8.5824	9.9662	9.3051	8.8055	10.041	9.9036	7.5175	8.6096	9.7166	7.9919	7.7137	8.1661	9.7127	8.2083	9.2035	8.5258	9.2558	8.146	9.164
5.501	5.8441	5.9272	5.8182	6.5772	6.4155	4.9542	5.3735	7.1889	6.0581	5.0335	4.675	5.3629	5.7895	4.8624	6.4968	5.2515	5.3766	6.7102	6.2056	5.4654	5.4069	4.07	7.1338	5.5159	6.1944	5.3731	5.2614	5.8922	6.1544	5.316	7.7052	4.7901	5.6043	4.8571	5.9343	4.9757	5.0189	6.479	6.3321	4.196	4.8502	5.2113	5.9973	5.3953	5.6572	5.6655	5.838	5.6289	3.7125
-2.3646	-2.3822	-2.4818	-2.2359	-2.4858	-0.6331	-1.6991	-2.3071	-2.9286	-0.55781	-1.831	-0.44195	-1.9589	-1.5939	-2.4548	-1.6199	-0.78189	-2.4598	-2.4937	-2.5173	-1.294	-1.389	-1.2367	-3.1684	-2.9491	-1.1291	-2.5309	-1.3919	-1.4252	-1.9379	-1.9244	-2.5954	-1.7102	-3.4786	-3.042	-1.3488	-2.6139	-3.7784	-1.2171	-1.5282	-2.2922	0.17662	-0.011559	-3.0844	-1.8528	-1.7684	-1.8386	-3.3983	-2.0787	-2.6587
8.6351	6.7788	7.1423	7.1062	8.9009	8.6911	8.4069	7.5275	6.9266	7.3732	8.6549	8.5713	8.0401	6.5264	8.7387	8.0747	7.0247	8.2165	6.923	8.9246	8.3799	7.0866	7.4699	8.2682	7.3141	7.2545	8.7991	7.8426	8.1521	8.5195	7.1821	7.9237	7.7088	8.0071	8.2179	6.1501	8.8191	7.3745	7.4675	7.2877	8.3121	9.491	8.6663	9.7402	8.897	8.1566	8.5347	7.3315	9.3845	8.0692
10.526	9.9	11.223	9.6169	9.1573	10.924	10.023	9.0118	10.731	10.311	10.302	10.787	10.698	9.6252	9.7089	10.294	10.163	8.9765	10.814	10.21	10.794	9.939	11.035	9.5515	10.67	8.4044	10.157	10.78	9.3543	10.613	9.9181	8.0604	9.847	9.3088	9.6084	8.9067	9.8149	8.4451	9.5815	11.382	9.9445	10.77	10.86	9.4945	10.652	9.7931	9.2599	10.12	8.9479	9.9037
4.5528	5.0429	5.0021	4.3205	4.2282	4.0373	3.8332	4.8996	4.0128	5.3119	3.5779	4.6054	5.4866	4.2491	4.843	4.331	4.7916	4.9434	5.854	4.3928	4.8321	5.4092	3.9449	5.3714	6.1006	3.5314	4.1859	4.249	5.4992	5.081	6.193	5.6284	4.355	3.5582	2.2129	4.5847	3.8396	3.6949	4.8746	4.0891	5.366	3.2953	3.3659	3.5353	7.5384	3.6014	5.2854	4.8832	4.6471	5.0775
5.742	6.6982	4.4837	6.2811	4.3867	5.7414	4.0867	3.3124	4.0173	6.2117	4.7236	5.3119	6.1097	5.0444	5.8266	5.1865	4.3613	4.4612	5.7603	5.3525	5.431	4.8615	5.7476	3.8408	5.2551	5.7189	4.2487	3.936	6.2879	4.4816	5.4357	5.6596	3.7879	4.5921	5.901	4.3867	4.0287	4.8303	5.0227	4.1429	4.285	4.9725	6.3827	4.7186	3.9492	6.4078	5.3581	5.4678	4.6647	4.731
-12.823	-12.815	-12.288	-15.105	-12.638	-15.64	-12.138	-11.473	-11.523	-13.449	-13.522	-14.112	-13.921	-13.766	-13.016	-12.329	-13.363	-15.835	-13.937	-12.645	-12.493	-13.832	-13.78	-10.435	-12.966	-13.813	-13.328	-13.822	-14.364	-13.846	-12.649	-15.616	-12.748	-14.008	-12.967	-13.724	-12.556	-11.662	-13.872	-13.185	-12.174	-12.686	-14.306	-14.04	-13.72	-13.33	-12.188	-12.478	-12.56	-11.494
-11.252	-10.927	-11.123	-11.602	-10.284	-12.06	-11.568	-11.46	-12.466	-11.079	-10.857	-10.622	-11.297	-12.167	-10.935	-12.481	-13.053	-11.83	-10.804	-11.004	-11.089	-11.456	-11.128	-12.104	-11.95	-11.674	-12.351	-12.075	-12.034	-12.266	-11.482	-12.59	-11.393	-12.081	-12.347	-11.359	-11.13	-11.14	-12.255	-12.456	-11.959	-12.014	-10.809	-11.62	-11.068	-12.091	-11.584	-13.065	-11.923	-12.764
-2.7523	-2.7502	-2.9166	-3.5135	-1.3827	-2.7292	-2.7922	-2.5713	-1.9346	-3.6448	-2.2484	-2.1663	-3.2662	-2.9727	-4.2673	-2.7037	-2.1667	-2.1225	-3.1099	-2.711	-1.91	-2.8829	-2.3933	-4.4781	-3.3923	-1.9181	-3.484	-2.2494	-2.9538	-2.7052	-2.3518	-3.0748	-4.367	-2.6551	-4.3001	-3.6026	-3.4037	-5.2995	-2.9823	-4.7383	-3.4106	-2.9521	-0.67095	-2.197	-2.9376	-2.5641	-2.3536	-3.4528	-3.8106	-2.0714
10.834	10.365	9.4361	10.894	10.252	10.524	10.249	8.0756	8.1698	8.7432	8.5344	8.7762	8.5689	9.1321	10.035	10.462	7.6337	9.8223	8.5847	9.7512	9.3001	8.7589	9.849	8.9606	10.13	9.2277	10.139	10.379	10.026	9.2566	10.825	10.364	9.8026	9.5548	10.074	10.287	10.608	8.5297	9.962	9.4678	10.648	9.7302	9.0999	10.438	7.9998	10.917	8.1054	10.729	10.151	10.514
-2.1677	-0.848	-1.7616	-0.56453	-2.5119	-0.53095	-2.0788	-2.6407	-1.1465	-1.1052	-1.0528	-0.62462	-0.1122	-1.1211	-2.5973	-2.1542	-0.51138	-1.0816	0.76707	-1.5347	0.26604	-2.0339	-1.4013	-1.9761	-1.2481	-2.2037	-2.4672	-1.0732	-0.19221	-2.587	-1.3578	-0.6579	-1.6147	-0.38554	-2.2456	-2.2083	-0.55182	-0.68274	-0.94085	-2.0247	-1.4244	0.24359	-0.84377	-1.4856	0.44804	-1.3904	-0.83539	0.58034	-0.35447	-0.74675
-4.5149	-2.3025	-4.3457	-3.5219	-3.6311	-2.6186	-5.5128	-2.5818	-3.9333	-3.0396	-3.2058	-5.4211	-3.1922	-3.7538	-4.2637	-4.9548	-4.9049	-4.9986	-4.0123	-3.1556	-3.4708	-1.9662	-5.0633	-4.2354	-2.8847	-3.3689	-3.8001	-4.7586	-3.6856	-1.9492	-3.726	-5.3439	-4.5655	-3.5211	-2.0115	-3.1314	-4.4078	-2.8792	-5.597	-5.0869	-3.9037	-3.2566	-4.4166	-2.9725	-3.0005	-4.3377	-3.9543	-3.222	-4.1089	-3.7717
-11.435	-12.044	-10.544	-11.684	-9.3325	-10.601	-10.465	-11.374	-10.427	-9.6157	-11.708	-9.6493	-10.955	-10.802	-11.201	-9.2307	-12.676	-11.037	-12.209	-11.715	-10.067	-10.608	-10.792	-11.398	-10.252	-11.545	-9.207	-11.496	-10.105	-10.176	-10.216	-11.542	-10.919	-11.475	-9.9392	-10.893	-12.827	-11.556	-10.733	-11.008	-13.318	-10.903	-9.7933	-10.636	-9.4731	-10.358	-10.645	-10.981	-11.046	-11.281
-7.1437	-7.7123	-8.2997	-6.6729	-6.0412	-5.0857	-7.9517	-7.6736	-7.2727	-7.5043	-6.4071	-6.1942	-8.8101	-7.4957	-10.17	-6.3281	-8.9208	-7.288	-7.607	-7.5292	-9.6898	-7.2822	-7.8876	-6.4203	-6.7685	-7.7791	-7.8687	-6.8346	-6.7629	-8.571	-6.9569	-6.1677	-8.6728	-7.9767	-7.9937	-7.2462	-7.0256	-7.2395	-8.4744	-8.5927	-6.8668	-7.7405	-6.5528	-7.6211	-6.1994	-8.2262	-7.9299	-6.1671	-8.3831	-8.0238
-4.0514	-2.5605	-1.5709	-1.8935	-2.9799	-2.3737	-2.6961	-2.2267	-2.3287	-1.3068	-2.1508	-1.6456	-1.1351	-3.5238	-3.1724	-0.90307	-1.6969	-0.99257	-1.4342	-0.64445	-2.7976	-2.1665	-2.387	-3.8583	-2.689	-3.667	-4.0831	-3.1772	-1.7941	-1.9958	-1.3378	-2.3313	-2.8768	-2.3601	-4.2082	-2.2236	-3.9843	-3.0313	-1.4535	-2.4824	-1.9686	-2.4925	-1.9307	-2.1067	-1.8457	-2.5253	-2.8509	-3.8692	-1.6649	-2.2759
6.6941	4.9331	5.3819	3.5003	4.5219	4.7476	5.8582	3.9018	6.2642	5.4619	5.3599	4.264	4.7749	3.779	5.5555	2.9151	4.6105	5.7137	5.5967	5.1764	5.1539	2.4119	4.6966	5.8769	4.9439	3.6612	5.0228	4.5834	3.9114	4.3007	5.5375	3.8618	5.5269	5.2927	5.5932	5.0387	5.3773	5.5683	5.1871	5.5682	3.681	5.0387	4.1066	4.305	3.9329	5.1142	5.4517	4.1758	3.623	4.5892
-5.5428	-5.0069	-4.6108	-4.1395	-3.9307	-6.2167	-4.328	-3.4893	-3.8878	-4.4748	-4.4742	-4.8029	-5.7244	-3.0198	-3.6314	-3.2236	-4.54	-3.6769	-3.2182	-4.3963	-3.5701	-4.5423	-4.9364	-4.4521	-4.327	-3.219	-4.5924	-3.7951	-3.7457	-4.7715	-4.5651	-5.145	-3.9045	-3.656	-4.907	-4.4432	-3.9974	-3.3602	-4.2526	-4.1163	-4.5146	-4.3735	-3.2137	-5.8914	-4.2942	-5.5752	-5.4021	-4.8103	-4.8268	-4.0638
-0.3661	-0.64958	-1.0846	-3.5205	-0.7888	-1.5881	-2.9455	-2.0592	-1.4858	-1.7172	-2.0735	-1.0067	-0.61935	-0.95521	-1.5214	-1.5387	-0.76286	-0.88833	-1.4391	-1.0532	-1.8898	-2.7222	-2.1929	-0.95507	-2.0373	-2.9775	-2.0385	-1.7281	-0.92977	-2.5189	-0.8476	-2.8998	-0.34937	-0.57601	-2.2173	-1.2845	-1.2194	-0.69117	-3.1602	-0.97906	-0.11341	-1.0412	-1.9561	-0.18881	-0.46188	-2.4295	-1.6996	-1.783	-1.2552	-1.2398
-2.9297	-1.5664	-2.4178	-4.1157	-3.9394	-1.9133	-3.4426	-2.6616	-3.2866	-2.5726	-3.8337	-3.2954	-1.762	-3.5738	-3.2245	-2.1774	-4.7232	-3.6484	-1.6069	-4.0907	-2.2178	-3.9596	-3.5626	-3.7524	-4.0735	-2.1809	-4.6661	-4.2652	-2.1978	-4.3386	-2.7155	-2.9853	-3.6089	-5.3783	-3.9892	-4.4429	-3.5676	-3.0858	-3.7895	-3.2916	-4.0622	-3.6345	-3.5226	-2.7972	-4.1852	-1.2709	-2.8633	-3.2356	-5.2117	-3.6652
-2.7283	-2.3394	-2.7984	-1.8838	-2.5061	-2.1073	-3.2056	-3.863	-2.357	-1.7298	-2.8014	-5.3294	-1.9353	-2.3761	-1.8504	-2.3575	-2.8642	-2.018	-2.067	-3.6105	-3.6358	-2.9447	-2.1011	-4.1972	-2.1771	-3.3346	-3.5028	-3.268	-2.3789	-2.6235	-3.6414	-1.2149	-2.2463	-2.6383	-3.4076	-1.4936	-1.6879	-4.2385	-0.99254	-2.8166	-3.0183	-2.5634	-1.8451	-1.4958	-1.9089	-2.211	-2.7879	-2.5205	-2.1714	-4.1906
-10.932	-11.02	-12.725	-12.022	-11.638	-12.29	-10.365	-11.656	-12.262	-10.87	-11.144	-11.5	-10.934	-10.896	-10.73	-12.178	-10.81	-11.31	-13.259	-12.096	-11.001	-13.008	-11.324	-10.604	-10.342	-11.879	-11.944	-11.36	-11.452	-11.498	-11.602	-10.263	-12.255	-11.371	-12.587	-11.742	-10.244	-11.284	-11.198	-11.309	-11.315	-10.675	-12.829	-12.149	-11.752	-11.356	-10.736	-11.853	-12.525	-12
-6.7323	-7.0798	-5.3412	-7.2621	-8.1381	-9.2342	-6.9634	-6.5672	-10.285	-7.872	-7.3624	-7.6988	-8.2123	-8.888	-8.8985	-6.5589	-8.4806	-8.1653	-8.4152	-7.9034	-7.8368	-8.674	-8.0361	-8.4411	-7.3228	-7.4805	-7.9181	-8.1432	-7.4086	-7.5358	-7.5489	-6.6506	-6.6868	-9.1963	-7.6014	-8.006	-6.9196	-7.2178	-7.5838	-8.9516	-9.5535	-5.9274	-7.5035	-8.5324	-8.0358	-6.2648	-7.9252	-6.6194	-7.1384	-7.6094
-6.7843	-8.3977	-5.9377	-6.8863	-6.6849	-7.4941	-7.9464	-7.9546	-9.0136	-7.918	-8.1357	-6.0472	-7.1969	-7.5638	-8.3982	-5.6965	-8.7816	-7.4057	-7.8451	-7.9834	-8.2966	-7.0318	-7.4752	-8.4461	-6.5785	-7.0943	-6.805	-7.8824	-8.0215	-8.0305	-7.6149	-6.5812	-7.923	-8.7654	-9.2648	-8.1924	-8.6504	-7.1744	-8.0688	-6.6103	-8.1751	-7.2389	-8.7542	-5.7768	-7.8513	-6.8899	-7.1345	-8.2258	-6.6382	-8.3314
-20.569	-20.685	-21.134	-19.616	-21.67	-20.988	-20.471	-20.482	-21.139	-21.052	-19.789	-19.799	-20.401	-21.103	-21.179	-20.733	-22.452	-19.952	-21.921	-19.127	-21.021	-22.452	-19.726	-21.463	-20.232	-21.386	-21.515	-20.415	-21.666	-19.291	-21.054	-19.603	-20.565	-22.161	-21.316	-20.219	-21.248	-21.241	-21	-20.914	-19.524	-21.041	-20.453	-20.247	-20.737	-19.23	-20.31	-21.241	-20.843	-20.762
4.2964	3.2846	2.6302	2.2431	3.8457	1.661	3.0207	2.635	3.4026	2.0389	3.3271	3.1259	3.5507	5.4705	3.4567	3.4161	3.2669	3.0964	4.1201	2.5579	2.1461	3.0913	3.9205	3.6565	3.5269	4.0541	3.0115	2.5949	3.2641	1.9713	2.6246	2.2892	2.4025	3.2089	3.5915	3.3531	1.4509	2.6704	3.1645	4.8587	3.5992	2.0214	3.708	3.4506	1.3046	2.9837	3.0484	3.126	3.8034	3.1139
-3.92	-4.9748	-5.2111	-4.6176	-5.5817	-4.5276	-3.9793	-5.2204	-3.3457	-4.8074	-2.1898	-3.6328	-3.0396	-2.8245	-4.7936	-2.9016	-3.8782	-3.8371	-4.399	-3.0517	-3.5487	-3.952	-4.378	-5.5921	-6.331	-3.6728	-4.5951	-2.7937	-3.4006	-3.2161	-4.9965	-3.1874	-4.2952	-5.0314	-3.0868	-2.856	-4.1558	-3.2936	-4.0813	-2.2855	-4.5452	-4.4956	-3.4309	-3.8097	-3.6204	-3.1567	-5.8247	-3.6177	-5.3538	-4.8185
-15.705	-13.254	-14.573	-14.741	-14.045	-14.564	-14.844	-14.034	-14.289	-14.966	-14.7	-16.189	-14.244	-15.126	-14.068	-12.858	-13.677	-14.744	-11.969	-15.025	-15.767	-15.507	-14.136	-13.75	-14.635	-14.958	-15.291	-14.799	-13.61	-15.256	-16.417	-15.026	-14.172	-14.774	-13.658	-13.949	-14.062	-14.503	-13.572	-16.054	-13.851	-14.876	-14.93	-14.693	-14.078	-13.696	-14.948	-15.374	-14.975	-14.396
0.31831	0.38346	0.73206	1.3094	0.19626	-0.18882	-1.0777	0.88822	0.42074	-0.11744	-0.30243	0.78951	0.19322	-0.37929	-0.19639	0.32271	-0.20812	-0.57508	-1.4228	0.75637	0.75952	-0.58684	0.79535	0.5278	-0.62665	0.34803	-0.58933	-0.80622	0.50691	0.30668	-1.6339	0.87764	0.23647	-1.0148	0.90155	-1.896	-0.55794	0.026528	0.1589	1.3802	0.64572	1.4225	-1.2118	-0.16343	0.26939	1.67	-0.92731	1.943	-0.046192	0.38841
6.718	6.312	7.4352	5.865	5.8282	6.3828	6.9967	7.1149	6.9464	8.2107	5.4356	8.1525	5.7173	6.2366	5.8874	7.718	5.8576	6.7907	5.594	6.2876	5.4562	7.6934	6.6317	5.2968	5.7407	6.7441	6.9985	6.5512	6.7147	6.9283	5.9833	8.9397	5.3968	4.5952	5.9344	6.1723	6.5864	6.7716	6.3538	5.9142	5.1285	6.7567	7.2431	7.2722	7.6518	6.2243	8.1459	8.1518	6.6055	7.3501
2.6515	-0.72676	-0.80263	-0.53753	-1.026	-0.3272	0.83188	0.4867	-1.735	1.0466	0.86829	0.13532	-0.43648	-0.51505	-1.4206	0.24641	-1.2496	-0.10828	0.22778	0.51586	-0.6635	-0.85579	1.9091	-0.051981	0.7595	0.59947	0.21017	0.2911	-1.4169	-0.43709	-0.38209	-1.402	0.48749	-1.2938	0.16966	-0.57519	0.7284	-0.050086	-0.72929	1.0329	0.85071	-0.21306	0.30926	0.2431	-0.045774	1.4929	1.1467	0.10793	-1.2963	1.0527
8.9804	8.4562	11.208	9.448	10.427	8.3781	11.864	9.6419	10.172	10.485	9.193	9.4495	10.644	9.2505	10.903	9.7159	11.15	10.064	9.3411	9.8664	8.8136	9.7605	10.203	8.9264	9.3441	9.5129	8.3464	9.4799	9.1906	9.2009	9.3359	9.4159	9.1234	10.34	10.505	10.077	11.22	10.53	9.8445	11.774	11.059	11.648	11.054	10.494	9.3596	10.503	10.459	11.523	9.0526	9.8435
6.5049	7.7499	6.3451	5.2602	6.1854	5.6715	7.0667	4.6463	6.4694	7.002	6.0849	7.1219	5.5762	5.6199	6.8265	6.6499	7.2801	6.5574	7.4294	6.0688	7.4317	6.5677	5.9258	6.3984	6.6231	6.8655	7.3128	6.9135	4.7482	7.0141	7.1562	5.102	7.8308	6.25	7.6526	7.2259	8.4098	5.348	9.493	6.812	6.777	5.2035	7.2997	5.7365	5.6585	6.0625	5.5284	7.4862	6.0998	7.4787
-1.2949	-0.57222	-1.953	-0.93088	-0.39333	-1.4563	-2.3168	-1.7268	-0.55906	-0.91364	-0.85569	-2.1137	-1.7419	-1.3207	-0.51673	-0.31975	-1.2705	-2.3013	-2.21	0.67696	-1.8932	-2.3163	-0.92579	-1.0729	-2.5081	-2.6543	0.06039	-0.86505	-0.71627	-2.0867	-0.54367	-1.7706	-2.1528	-1.5331	-1.5839	-1.7595	-1.6461	-0.091193	-2.8774	-1.1157	-0.84346	-1.5543	-0.022162	-0.96017	-2.9691	-0.29476	-1.0015	-2.0528	-1.2574	-1.6608
-1.1011	-2.8024	-0.90954	-0.638	-2.4826	-1.7923	-0.22081	-1.6922	-0.30299	-1.821	-1.3632	-2.1605	-1.8746	-0.97333	-1.7928	-1.6386	-1.3588	-2.1412	-1.5907	-1.2853	-1.9322	-0.92843	-1.043	-1.5205	-2.4031	-1.6525	-1.9253	-1.7433	-0.082986	-1.6652	-1.2452	-0.96031	-1.6815	-2.3533	-2.9404	-2.0207	-0.68202	-1.2644	-0.58537	-1.0486	-2.5421	-3.393	-0.51444	-1.6289	-1.034	-1.7196	-1.1264	-0.93823	-0.55762	-2.3752
-1.1643	-1.1906	0.17698	-0.76469	0.26632	-1.8109	-0.39655	0.19556	-2.55	-1.4127	-2.5463	-2.2912	-0.15458	0.21807	-1.8863	-0.90669	-1.6683	-2.3458	-1.872	-1.2844	-2.6066	-1.9275	0.19135	-1.4344	-3.2502	-1.7377	-0.85458	-0.28579	-1.6849	-1.0441	-0.80683	-2.5014	-0.84573	-2.9174	-2.3291	-1.7349	-1.9178	-0.62539	-0.73537	-1.3849	-1.0315	-1.9872	-1.5032	-1.0943	-2.1811	-1.5867	-1.5717	-0.18743	-1.3545	-2.2983
-0.46616	-2.4532	-1.655	0.479	-2.4834	-2.113	-3.4845	-0.90029	-1.1275	-1.0048	-1.5926	-0.80304	-2.1556	-1.011	-1.0262	-2.0325	-0.70239	-2.1883	-1.097	-0.5266	-2.0766	-0.39574	-0.88713	-0.86315	-0.81901	-0.96097	-1.1151	-1.1139	-2.0634	-1.6871	-4.0669	-0.76858	-2.2713	-1.3871	-1.147	-0.21124	-2.8589	-0.78321	-2.0998	-1.2202	-2.384	-1.9905	-0.99106	-0.8696	-2.0181	-1.0549	-0.7111	-0.6833	-2.3946	-0.094766
-22.291	-23.178	-22.435	-22.13	-20.719	-20.875	-22.233	-23.264	-22.629	-22.673	-22.601	-23.457	-21.81	-21.697	-23.418	-21.543	-23.866	-22.44	-22.094	-21.275	-19.801	-21.478	-22.735	-23.244	-20.356	-22.013	-22.344	-20.633	-21.801	-22.699	-21.093	-22.035	-23.144	-22.107	-22.61	-22.678	-23.106	-23.194	-21.256	-22	-22.59	-22.052	-21.229	-24.591	-22.724	-21.779	-22.166	-21.263	-22.237	-23.101
-1.5855	-1.476	-3.3174	-3.368	-2.0705	-3.238	-2.7261	-1.6129	-2.0485	-3.2999	-3.7568	-3.1369	-1.4712	-2.8698	-2.3716	-2.5131	-2.371	-1.8955	-2.019	-2.5073	-3.5938	-2.3163	-0.78958	-3.9817	-2.3029	-3.6521	-2.8963	-3.2098	-2.9812	-1.4691	-1.5227	-1.6063	-2.616	-2.9137	-1.0314	-1.8548	-3.6595	-2.8517	-1.2545	-3.0116	-3.7968	-1.9236	-3.0256	-3.1301	-4.9687	-0.49685	-2.5641	-3.7753	-3.4332	-3.5534
-1.6143	-2.0515	-1.2728	-2.2894	-0.27358	-1.8356	-1.9683	-0.71085	-2.0795	-2.9066	-1.1197	-2.1227	-2.0984	-1.2672	-1.5491	-1.2317	-2.5147	-0.89891	0.93242	-1.1645	-0.10154	-0.91899	-1.407	-0.59012	-1.1556	-1.0467	-0.80668	-0.69466	0.30785	-2.032	-1.2891	-1.9007	-1.5568	-1.8077	-1.8267	0.98247	-1.3196	-0.91024	-2.6449	-1.4647	-1.0707	-0.50427	-1.5938	-1.2732	-0.17365	-2.0841	0.76359	-1.5263	-2.0632	-1.6576
-0.59065	0.59282	0.083529	0.74678	0.33017	-0.69272	-1.2967	0.74774	-0.71675	0.68193	0.36849	1.2992	0.62003	-0.047987	-0.58905	0.19078	-0.0060486	-0.17268	-0.97137	0.5074	1.1213	-0.12114	-0.81054	0.025262	0.37579	-0.11751	-0.73342	-1.0646	0.24238	0.86725	-1.3301	0.3466	0.47754	-0.87032	-1.7303	-0.34668	-1.2375	-0.28209	0.10319	-0.90264	0.58924	0.57164	-1.1917	-0.54999	0.21303	-1.77	0.07525	0.069079	-0.030773	1.2833
-5.216	-6.0239	-4.6594	-6.1418	-7.4696	-5.1863	-6.6505	-5.3513	-5.2257	-6.6371	-7.289	-6.5603	-5.1267	-6.2928	-5.8792	-8.1586	-5.5259	-5.3836	-5.6478	-5.7872	-5.9493	-6.1944	-5.4437	-5.9644	-4.5196	-4.0138	-4.4876	-4.5389	-5.4979	-5.2829	-5.4486	-5.0641	-6.4543	-7.321	-6.114	-4.9921	-5.5915	-5.8109	-4.5558	-5.5453	-6.9732	-6.9615	-4.9898	-5.2853	-5.781	-5.5891	-6.2238	-6.286	-5.7637	-4.8312
-0.49418	-0.8423	-1.7613	-2.3317	-0.55285	-0.42611	-2.0664	1.3113	-0.49724	-0.23001	-2.1939	-1.8089	-0.87641	-0.9415	-0.87858	-1.4888	-2.0041	-1.7357	-1.1512	-1.1079	-0.14175	-0.9682	-1.7019	-1.5272	-1.5757	-0.44762	-1.2572	-0.82667	-0.30526	-1.0589	-1.0249	-2.6946	0.036864	-1.5256	-0.54671	-2.0918	0.55302	-1.599	-1.392	-0.99223	-1.6501	-1.2168	-0.31914	-1.3765	-0.90838	-1.6126	-0.85264	-1.612	-0.98755	-1.2129
-0.43872	-0.077311	3.1925	-0.4897	-0.035489	-1.303	1.0547	1.0562	0.036463	-0.5384	1.7294	1.2359	0.2916	-0.15979	-0.043265	1.218	1.1342	0.93819	-0.86284	-0.4239	0.098902	0.27894	0.6126	0.25344	1.2693	1.9032	0.80506	0.40741	1.1738	-1.544	1.2425	-0.15991	-1.0255	1.6898	1.1718	0.61664	0.1059	0.39605	0.41329	-0.49895	0.10303	-0.2983	2.0415	1.1346	0.48774	0.45888	1.326	-0.51673	-0.91993	0.79114
-10.484	-9.732	-12.417	-9.937	-11.957	-10.877	-11.058	-9.4895	-11.305	-12.167	-9.1089	-11.359	-10.766	-11.348	-8.8884	-10.411	-8.5095	-10.393	-12.091	-11.503	-9.0684	-9.4387	-11.165	-10.677	-9.1707	-9.8216	-11.331	-11.334	-10.798	-12.261	-11.824	-11.245	-10.438	-10.901	-10.998	-9.8428	-11.506	-8.4629	-10.73	-9.7977	-11.731	-10.746	-9.8625	-11.431	-10.016	-11.979	-10.513	-10.554	-10.596	-10.352
-0.52567	-1.4783	-1.0692	-1	-0.79241	-0.4821	1.2889	-0.63852	-0.043966	-1.3214	-0.44292	0.28379	0.094486	0.031471	-1.3255	-0.26571	0.3045	-1.1585	-1.7471	-0.09407	-0.71396	-1.8918	-0.5931	1.2017	-1.1527	-0.11151	-0.68518	-1.0192	-0.41464	-0.93041	-0.31167	0.80497	0.85424	1.5379	-0.49309	0.22858	-0.066449	0.45159	-0.71138	0.80537	2.0797	-1.6413	-0.992	-0.22475	0.16616	-1.1919	0.85306	0.1255	1.0723	0.53685
-15.2	-16.078	-14.181	-14.444	-14.33	-14.05	-14.779	-14.972	-14.184	-14.13	-15.69	-16.349	-13.921	-13.921	-14.844	-13.927	-14.164	-15.558	-14.94	-14.394	-15.781	-15.392	-14.628	-16.396	-15.281	-15.136	-14.882	-13.343	-15.162	-16.404	-13.493	-13.806	-13.872	-15.917	-13.22	-14.868	-14.111	-14.657	-14.757	-15.163	-13.598	-14.748	-14.002	-13.99	-15.628	-14.923	-15.224	-14.091	-15.636	-14.102
0.59362	-1.4485	0.84373	-1.4904	1.0848	1.078	0.42678	-1.2421	-0.26025	0.78785	-1.0905	0.46341	-0.045421	0.67993	-0.040117	-1.4643	-0.51968	0.24143	0.093041	2.067	1.619	-0.96373	-1.8201	-0.36304	-1.8325	1.4138	-2.1364	-1.1939	-0.22649	-2.0085	-0.84482	0.031828	-1.4704	-0.53309	0.5839	-0.22701	1.0028	-0.21537	-1.7516	0.22946	0.48339	-1.0637	-0.40475	-1.7392	0.51326	0.021302	0.21229	0.2275	0.424	-0.67491
-1.2733	-3.3506	-0.45581	-1.9964	-1.6487	-1.1744	-2.3409	-1.0446	-2.5147	-1.4846	-2.4245	-1.1382	-2.3792	-2.8984	-2.4705	-1.3079	-0.804	-1.3812	-1.3032	-2.2249	-2.2447	0.11546	-3.3878	-1.2828	-0.73525	-0.4505	-0.61692	-4.1782	-1.945	-3.1183	-3.4384	-2.011	-0.68653	-0.97322	-3.6882	-2.1048	-2.228	-2.1036	-0.43758	-1.8286	-1.0988	-0.50617	-1.3725	-1.0094	-2.2429	-0.41163	-2.0962	-2.1314	-2.1784	-3.8192
-3.7823	-2.9008	-3.8593	-2.7222	-3.9619	-2.6879	-2.9623	-3.2288	-1.8731	-1.7073	-2.0261	-2.4684	-4.0765	-2.3172	-3.7933	-4.5827	-3.1238	-1.8748	-2.4464	-2.385	-2.5537	-3.5882	-2.4499	-2.1086	-3.2397	-4.7951	-4.2116	-3.6603	-0.63978	-1.8646	-1.961	-2.6266	-1.9975	-3.7439	-3.2973	-1.677	-3.1509	-4.544	-3.4746	-2.9835	-2.3069	-3.9028	-4.7532	-4.0059	-2.2506	-2.1596	-3.6318	-4.4295	-3.5901	-3.4371
-6.4401	-4.906	-3.7498	-2.724	-2.9684	-3.3529	-4.6768	-5.5422	-2.7278	-2.9979	-4.0236	-3.0627	-4.0697	-3.1925	-4.794	-3.8478	-2.2533	-3.7329	-3.0772	-1.8612	-4.7553	-4.3859	-3.8215	-6.4253	-1.9987	-5.6557	-3.2334	-5.6958	-4.5884	-3.2851	-4.7009	-3.7713	-3.9	-2.902	-3.544	-3.9731	-4.4032	-2.8936	-3.4282	-5.1492	-2.0709	-2.7768	-4.0157	-5.0566	-3.4541	-3.3508	-4.3128	-2.1366	-4.1827	-3.0875
-2.2934	-0.69955	-0.11971	-0.32147	-0.51413	-0.75026	-0.56463	-1.2294	-1.2783	-0.96401	0.36513	-2.5174	-2.0684	-1.9701	-2.7994	-0.31837	-1.2234	-0.18183	-1.4145	-2.1044	-0.57759	-0.36228	-0.16482	-3.1743	-0.91629	-0.25089	-2.1353	-1.6996	-1.6749	0.086386	-0.55271	-2.5004	-1.8395	-0.3102	-0.66192	-0.81552	-0.80924	0.25769	-1.4768	-1.62	0.13025	0.90308	0.035012	-2.5579	-0.69161	-2.1359	-0.82974	-0.9856	0.087582	-0.69422
-1.7793	-0.88734	-1.3557	-1.4296	-0.4128	-2.0874	0.40119	-0.33188	0.50189	-0.82634	-1.4278	-2.5591	-1.2246	-0.76354	-0.40349	-1.6077	-0.98949	-0.6082	-1.3964	-1.3536	-0.41351	-0.42727	-1.3415	-0.60001	-1.0634	-0.25586	-1.1042	-1.0426	-1.4341	-0.022415	-1.7383	-0.94053	0.040574	-0.065827	-3.4515	0.1278	-1.0568	-0.81408	-0.30527	-1.8173	0.98098	-0.82481	-1.4225	-2.7421	-2.3095	-1.1663	-0.80322	-0.23175	-1.7434	-1.4218
8.4733	8.6462	9.0314	9.4427	9.5829	8.6524	10.046	8.4534	7.5068	9.7736	8.2894	7.9999	8.1712	8.6479	7.015	9.0845	9.3071	6.6557	8.2584	8.9471	10.27	7.8043	7.5619	9.5274	9.395	9.2711	8.3634	8.3445	8.503	10.122	7.8774	9.7043	9.7008	8.8809	8.0936	8.3167	9.9641	7.6484	7.5918	6.7642	8.8667	9.3399	9.9612	8.3867	9.5144	8.8792	8.2211	9.4971	8.684	8.2247
-22.989	-21.968	-23.763	-21.275	-22.611	-22.929	-22.47	-23.344	-21.676	-22.778	-22.833	-21.908	-23.361	-23.601	-22.768	-22.116	-23.048	-23.15	-22.652	-20.925	-24.644	-21.522	-21.623	-21.68	-22.259	-23.797	-21.67	-22.042	-20.744	-22.854	-21.851	-22.426	-20.957	-21.177	-24.005	-22.685	-20.839	-21.927	-22.749	-22.329	-21.718	-22.017	-22.031	-21.69	-24.752	-22.719	-22.087	-22.378	-21.158	-23.05
-11.028	-10.879	-10.362	-10.659	-13.022	-13.33	-12.116	-10.715	-11.966	-10.904	-10.055	-10.795	-10.03	-10.65	-11.317	-10.225	-11.465	-13.269	-10.307	-10.946	-12.027	-11.272	-10.884	-13.385	-13.158	-11.464	-12.213	-10.42	-10.634	-12.349	-12.268	-11.863	-10.596	-11.704	-11.908	-11.667	-11.786	-11.799	-9.7922	-11.916	-12.082	-11.783	-11.723	-10.843	-11.316	-11.587	-11.218	-12.156	-12.135	-11.605
-11.756	-11.95	-11.109	-11.794	-11.524	-9.7273	-9.7568	-10.649	-10.358	-11.403	-10.866	-10.73	-12.478	-10.7	-10.458	-10.3	-9.534	-10.806	-9.1542	-10.605	-9.6993	-12.172	-9.8025	-12.404	-8.7725	-10.645	-11.566	-9.9689	-10.877	-11.321	-10.62	-11.235	-10.851	-12.531	-10.864	-10.846	-8.5856	-11.473	-10.518	-10.116	-10.917	-10.817	-13.154	-10.951	-11.834	-9.5946	-10.632	-11.754	-10.751	-12.083
-11.07	-10.974	-11.365	-11.413	-13.125	-11.815	-12.684	-12.417	-12.149	-12.648	-11.474	-11.287	-12.008	-12.019	-11.007	-11.709	-10.485	-12.369	-11.807	-12.015	-10.96	-10.984	-13.441	-13.312	-13.921	-10.723	-12.617	-12.11	-12.261	-12.118	-10.789	-11.763	-11.726	-10.241	-11.266	-10.312	-12.124	-12.56	-12.827	-12.411	-13.108	-13.161	-12.868	-11.424	-12.452	-13.968	-11.364	-12.64	-11.358	-10.525
10.894	10.701	11.201	8.6597	10.161	10.431	8.5225	8.0378	9.5395	10.26	9.9563	7.6771	9.6474	9.788	8.8976	9.8133	8.9259	8.359	9.9897	10.387	10.327	10.909	11.235	8.9477	10.45	9.5397	8.6223	8.2275	9.5108	10.177	8.701	9.7771	11.014	9.2539	9.2121	8.201	9.8563	10.162	9.8263	9.2013	8.7327	10.307	10.718	10.198	9.3819	10.004	9.2141	10.292	8.7555	9.3332
-12.808	-14.06	-11.565	-12.938	-12.781	-13.347	-12.082	-13.686	-12.957	-12.835	-13.441	-11.978	-12.157	-12.958	-12.769	-13.577	-15.386	-12.074	-12.831	-14.142	-13.552	-12.029	-13.003	-11.696	-14.652	-12.807	-11.791	-13.339	-12.691	-13.801	-13.864	-11.874	-12.266	-13.077	-12.122	-11.497	-12.089	-13.367	-12.001	-13.366	-13.335	-12.426	-13.179	-10.925	-11.933	-14.724	-10.283	-12.959	-13.244	-13.077
-21.403	-23.392	-23.056	-22.264	-22.303	-23.493	-23.205	-23.184	-22.815	-20.733	-21.699	-21.762	-21.777	-23.074	-21.285	-23.108	-21.23	-21.981	-21.538	-22.829	-21.569	-22.679	-20.938	-22.718	-22.145	-21.304	-22.248	-22.294	-21.778	-22.681	-22.598	-23.471	-23.773	-22.573	-23.535	-21.788	-20.136	-22.047	-23.037	-22.569	-21.545	-22.519	-23.09	-23.271	-23.191	-20.806	-24.738	-23.446	-21.495	-20.459
7.0624	6.4583	7.2322	6.0505	6.8128	5.9184	6.6936	6.31	7.4098	6.9182	6.9902	5.4561	8.5084	8.1782	6.3753	6.4207	4.8743	8.2164	5.6091	5.9033	6.6689	6.2554	7.3876	5.8213	6.2742	6.5013	7.6221	7.4683	5.6914	6.1595	5.0923	6.3095	6.5798	7.4445	7.5994	7.0551	5.4055	7.7982	6.3369	6.037	6.8405	6.5279	7.0905	6.7556	6.146	7.6241	6.6533	6.4168	7.4733	7.8375
1.577	2.8763	2.5471	2.1624	2.3889	2.7223	1.3984	1.4243	2.1185	2.9121	0.83394	3.1001	0.7167	2.0449	1.9642	2.9424	1.1646	2.9729	1.4216	0.90981	0.63138	3.0478	1.9525	1.4545	1.1291	3.4317	1.3946	0.52017	0.53943	2.5642	2.022	2.604	1.4382	0.99257	1.8861	1.3852	2.0266	2.0749	1.4181	2.0178	2.2981	1.5796	2.516	2.8723	0.1219	0.71205	1.8603	0.94194	2.4421	1.9203
1.613	-0.68527	0.95152	-0.59488	1.4711	0.68092	1.4767	1.2493	0.017119	0.79905	0.61057	1.6015	1.9827	1.6788	0.26836	-1.8591	0.41992	2.0955	2.5391	-0.41351	-0.091559	1.073	0.26885	-0.35158	1.2787	0.89381	0.15585	-0.58636	0.1269	-0.37585	2.445	0.016569	1.9645	0.37343	0.84233	-0.39129	0.31385	0.44276	0.80928	2.167	-0.79162	-0.11778	0.58191	-0.089256	-0.12723	0.045149	-0.67127	1.3086	0.26426	1.228
-14.937	-16.057	-13.908	-16.332	-15.789	-13.508	-12.665	-14.046	-13.023	-13.254	-15.302	-14.087	-15.12	-14.076	-14.244	-13.425	-14.229	-12.938	-12.108	-14.049	-12.844	-13.68	-15.549	-15	-14.575	-15.353	-13.046	-14.232	-14.161	-13.21	-13.277	-14.981	-12.977	-14.62	-13.351	-15.102	-12.621	-14.525	-13.186	-13.765	-14.143	-13.815	-14.236	-13.205	-13.764	-14.916	-13.137	-14.393	-13.442	-13.716
-12.617	-11.889	-13.429	-13.053	-12.469	-12.459	-13.025	-12.499	-13.179	-12.645	-13.849	-11.992	-12.032	-13.629	-12.426	-12.255	-11.248	-12.615	-12.885	-13.207	-11.901	-13.39	-12.483	-11.698	-11.926	-11.716	-13.232	-12.796	-13.148	-13.633	-12.63	-12.778	-14.183	-12.39	-12.252	-12.855	-14.248	-13.337	-12.568	-14.691	-13.564	-13.245	-13.41	-14.565	-11.973	-12.103	-12.364	-11.433	-13.465	-13.423
-13.638	-13.722	-13.418	-14.334	-11.974	-11.094	-12.989	-12.059	-12.539	-13.681	-12.691	-14.183	-11.005	-12.319	-11.446	-12.333	-12.64	-14.511	-12.399	-13.172	-11.579	-12.974	-13.367	-14.496	-12.824	-12.779	-13.862	-13.935	-14.866	-13.69	-14.013	-14.913	-13.383	-12.83	-13.228	-14.557	-11.996	-13.11	-13.663	-14.068	-13.822	-12.798	-13.86	-13.273	-15.094	-13.813	-13.036	-13.696	-13.329	-14.739
-11.078	-11.199	-10.743	-11.192	-10.078	-10.916	-9.1853	-11.014	-10.481	-10.157	-11.282	-11.078	-13.659	-12.036	-11.073	-11.333	-9.8621	-11.532	-10.724	-11.309	-10.588	-9.0229	-11.463	-12.049	-11.004	-11.503	-11.018	-12.211	-12.758	-10.917	-11.024	-10.19	-12.101	-11.719	-10.386	-10.042	-10.114	-12.283	-12.751	-12.373	-10.642	-11.038	-10.236	-11.352	-12.449	-12.017	-10.91	-11.443	-11.806	-11.389
-0.28411	-0.93369	-2.4949	-0.092687	0.087726	-0.29548	-0.53452	-0.2523	0.11729	0.86537	0.48865	-0.15465	-0.13115	1.3938	-0.16	-0.3973	0.6769	0.35052	0.68718	0.46658	0.09249	1.6679	-1.464	-1.2768	-0.85789	-0.017505	-0.38673	0.57193	1.2813	0.96531	-0.45938	-1.1587	-0.4473	0.56901	-0.49063	-1.1831	0.53282	1.3338	1.7283	0.5586	-0.011431	1.4198	0.81552	1.2029	1.5641	-0.2926	0.32457	-0.66059	-0.021464	0.77416
7.9467	8.128	8.5487	7.7839	8.9526	7.5029	8.8723	7.511	8.1719	7.9799	7.8622	8.8115	8.219	9.2576	8.5101	7.701	8.6826	6.4766	8.3198	8.6425	8.3661	7.4597	8.605	8.1391	7.7316	8.8207	7.7393	7.5044	6.4586	7.5876	6.7269	9.2691	7.7653	8.4962	8.8189	6.9123	7.1598	9.2572	7.2606	7.6795	8.777	6.9456	7.8941	7.6919	9.0381	7.7232	7.7347	9.5667	7.5307	8.7961
8.4003	6.0655	4.9771	6.9598	6.0635	6.1254	6.4429	5.0631	7.596	7.4386	6.2462	6.5001	6.9093	5.3544	7.8386	5.8634	6.457	5.499	7.3753	6.0959	6.9027	7.7873	6.2843	7.1702	8.2592	6.2028	5.8466	5.3203	7.0348	8.2682	7.0618	5.3162	8.0075	5.9354	7.5562	5.5109	8.243	6.6762	7.3688	7.3374	8.6007	6.7962	6.4042	6.3539	7.6786	7.7331	7.3721	5.9024	6.4505	7.6271
4.7792	4.3567	2.4974	4.8856	5.0952	4.0125	5.1789	5.7239	6.5028	4.2877	5.6976	4.3335	5.438	3.6752	3.7048	4.2412	6.4194	6.1397	5.2861	4.9862	5.5825	6.4391	5.1055	5.5572	5.6224	4.2762	4.4068	4.4576	5.5448	3.755	4.8533	4.5271	4.5994	5.6388	3.8024	6.4983	7.0838	4.3165	5.9101	6.5505	4.562	5.5986	4.6763	4.7625	5.2416	4.3638	5.0253	4.1183	6.3565	4.8902
-13.531	-10.407	-11.336	-10.232	-12.255	-11.455	-11.908	-11.257	-10.819	-11.7	-10.656	-12.49	-10.53	-11.422	-11.827	-10.17	-9.8383	-12.861	-10.887	-10.597	-10.592	-11.165	-11.9	-10.926	-12.679	-11.153	-10.129	-12.298	-12.337	-9.3045	-10.577	-8.5439	-10.422	-12.747	-10.408	-11.859	-10.741	-10.466	-12.027	-11.968	-10.89	-11.287	-11.373	-11.093	-10.862	-11.211	-9.7613	-12.98	-12.89	-12.017
5.3658	6.03	3.904	4.0268	3.7167	3.3044	4.7783	4.0499	3.5472	4.6015	3.5181	3.3933	5.6974	4.1912	4.4465	4.2519	4.4757	5.1489	4.4125	4.3301	3.2976	3.2817	4.3221	5.8126	3.1205	3.5613	5.091	4.7553	5.2253	4.9002	4.203	6.1221	5.133	3.5266	5.9862	5.0999	4.6609	4.9315	3.3623	3.3597	5.5973	5.4636	5.7158	4.9491	5.4216	4.0956	2.8264	3.8178	4.62	4.1227
-13.048	-12.451	-14.523	-13.024	-12.176	-12.827	-13.143	-13.417	-13.187	-14.422	-12.948	-15.247	-12.375	-13.693	-12.516	-12.409	-12.609	-13.235	-14.394	-13.175	-13.24	-13.411	-14.591	-14.303	-14.659	-14.051	-11.843	-11.393	-12.847	-13.671	-13.68	-12.663	-12.935	-13.09	-12.038	-13.828	-12.951	-14.353	-13.672	-13.871	-14.05	-12.466	-13.399	-12.243	-13.608	-12.109	-11.421	-14.634	-12.654	-12.914
2.573	1.9488	0.71848	2.1499	1.8505	0.43379	0.98691	2.8189	1.5194	1.7582	0.33776	1.4704	1.9399	0.30521	2.2145	1.7195	1.4066	2.2415	2.4394	1.6686	1.9185	0.3419	1.6363	0.59777	0.96042	1.0285	3.3489	2.6351	2.724	2.1089	-0.78011	1.6063	0.11153	2.2504	2.1873	1.3899	0.53056	1.5379	1.3456	0.41944	1.5174	1.3976	2.4727	2.2212	1.1416	2.4485	2.5113	0.087599	1.9889	1.7369
-21.51	-21.837	-20.596	-20.741	-23.04	-23.179	-22.025	-21.966	-23.89	-23.923	-23.073	-21.73	-21.656	-21.688	-22.537	-20.746	-20.956	-21.229	-21.808	-22.402	-21.934	-20.88	-22.744	-22.176	-22.415	-22.435	-22.178	-22.434	-20.74	-22.037	-20.725	-21.986	-21.673	-20.729	-22.023	-21.973	-22.529	-22.643	-22.213	-21.231	-20.747	-21.671	-22.758	-23.023	-22.998	-21.636	-22.269	-21.883	-22.511	-21.697
-12.324	-10.83	-11.96	-10.582	-11.396	-12.674	-12.842	-11.312	-12.411	-11.562	-13.603	-10.668	-11.039	-11.285	-9.6667	-12.611	-12.259	-12.264	-12.727	-11.028	-11.737	-11.389	-10.906	-11.048	-10.851	-12.191	-11.213	-10.691	-11.347	-12.813	-11.096	-11.525	-10.16	-10.65	-10.999	-10.823	-12.045	-11.03	-11.041	-11.675	-11.556	-10.457	-11.269	-11.371	-11.889	-11.969	-11.528	-12.381	-12.324	-11.414
-4.7194	-3.7469	-3.5637	-3.3767	-2.7171	-3.8127	-2.894	-5.6146	-3.8638	-4.9131	-4.1733	-3.2544	-4.1491	-2.5164	-2.9266	-2.3745	-1.7086	-4.4898	-4.3024	-3.2499	-2.1648	-3.0894	-2.9382	-4.4604	-3.4807	-2.4174	-3.6317	-3.831	-6.2913	-4.3968	-4.8243	-3.7587	-5.2402	-3.8315	-3.5029	-4.422	-3.5649	-2.3431	-3.7939	-3.863	-3.3584	-4.4135	-5.9994	-4.0392	-3.0679	-4.2992	-2.6692	-4.1321	-4.3044	-5.097
-5.358	-5.3056	-5.9722	-4.9274	-5.2367	-5.7828	-6.0641	-6.1511	-4.619	-6.0461	-4.3626	-5.5337	-4.737	-3.1199	-6.277	-5.6846	-8.5532	-5.5789	-5.6728	-5.8058	-5.0831	-5.2371	-5.5226	-4.7103	-6.6806	-5.4588	-5.2499	-5.0105	-6.1882	-6.0917	-4.2628	-4.576	-5.224	-6.4381	-7.1793	-7.7665	-3.9582	-5.2296	-5.2358	-5.1739	-4.3202	-4.9265	-6.3665	-5.0875	-7.0586	-5.2254	-3.6473	-4.4858	-5.4951	-5.745
-13.446	-14.08	-14.731	-13.047	-13.623	-13.085	-13.484	-13.731	-15.118	-12.954	-12.644	-12.205	-12.699	-13.581	-14.175	-13.942	-13.214	-14.802	-12.634	-13.267	-14.387	-13.909	-14.3	-13.575	-12.923	-13.959	-13.728	-13.118	-14.258	-13.815	-14.719	-13.477	-13.218	-13.297	-14.195	-14.297	-14.4	-14.931	-13.442	-13.886	-14.478	-14.513	-13.314	-12.62	-14.24	-12.671	-13.423	-13.743	-13.061	-15.027
-2.4796	-3.4048	-4.1488	-1.5877	-4.2643	-3.8759	-2.382	-2.6719	-3.7049	-3.5743	-0.68605	-2.322	-3.0228	-2.2241	-2.2354	-1.8963	-1.6321	-3.3354	-2.1137	-1.6215	-3.1447	-3.1928	-3.0031	-3.0596	-3.3494	-3.4674	-2.7605	-3.6217	-1.1457	-2.6136	-2.0236	-3.6856	-1.7798	-2.6898	-3.0436	-2.9062	-3.7963	-2.0771	-3.1718	-1.539	-1.9586	-2.6708	-1.4488	-1.0253	-2.9606	-2.7018	-2.2028	-1.5244	-4.5986	-2.509
-12.78	-11.818	-13.146	-11.643	-14.143	-13.523	-13.452	-12.168	-13.681	-13.194	-13.369	-12.899	-14.54	-13.5	-14.129	-12.116	-12.774	-12.256	-12.66	-14.297	-13.118	-13.382	-14.538	-11.47	-13.538	-14.22	-13.715	-13.813	-14.13	-14.444	-12.929	-12.173	-12.1	-13.328	-12.041	-14.013	-13.501	-13.521	-14.535	-12.563	-12.419	-12.441	-12.961	-13.655	-13.392	-14.229	-13.579	-12.535	-12.589	-13.018
-7.5013	-9.8336	-8.1835	-7.9089	-9.3973	-7.4617	-9.6358	-9.1778	-8.9009	-9.2193	-10.256	-11.607	-10.452	-9.3495	-8.5612	-9.6376	-9.3729	-9.1752	-10.071	-10.818	-8.3143	-8.822	-8.3734	-9.7285	-10.338	-9.9845	-8.8076	-9.3811	-9.0371	-9.8273	-9.3652	-10.548	-9.9862	-9.0442	-9.4855	-8.6873	-9.7669	-9.7419	-8.7871	-10.567	-9.563	-9.7821	-8.0782	-9.2102	-8.9866	-10.77	-9.1716	-8.3871	-9.723	-7.543
-21.044	-20.164	-19.659	-19.918	-21.242	-20.741	-21.053	-19.209	-21.706	-20.32	-20.756	-20.35	-20.563	-19.296	-19.995	-20.855	-20.581	-20.015	-19.967	-20.092	-20.81	-20.067	-20.31	-19.576	-20.616	-20.456	-20.464	-22.572	-21.286	-21.023	-22.302	-20.849	-19.607	-19.963	-19.119	-21.397	-20.295	-21.231	-20.667	-19.691	-20.686	-22.254	-20.411	-20.653	-20.795	-19.675	-20.953	-21.347	-19.968	-20.406
-1.2285	1.4342	0.21576	0.21565	1.3272	0.049702	-0.60335	-1.0153	-0.074147	-0.72854	-0.59263	1.0465	-1.4265	0.21034	1.1226	0.19892	0.42726	0.88221	1.656	1.5804	0.56989	-0.19487	-1.2188	-0.45856	1.1473	0.95313	-0.6275	0.71787	1.5121	-0.8537	-0.17488	0.2129	0.79229	-0.5332	-1.2284	-1.5678	-0.8143	-0.5792	-0.30651	0.7085	-0.44016	0.91077	0.45004	-0.60168	0.90578	-1.4023	0.46533	0.21748	0.97972	-0.89637
-13.019	-13.493	-13.075	-13.878	-11.457	-14.089	-12.915	-13.687	-13.361	-11.903	-12.574	-11.769	-12.184	-12.961	-12.614	-13.263	-13.854	-14.472	-12.683	-12.169	-12.198	-13.174	-14.797	-13.083	-10.858	-12.962	-12.638	-13.078	-11.808	-14.351	-12.73	-13.907	-12.806	-12.813	-13.667	-13.541	-13.662	-14.382	-12.117	-13.698	-14.065	-13.566	-13.718	-13.492	-12.784	-13.387	-13.349	-12.734	-12.695	-12.856
-5.262	-4.5636	-2.13	-2.2604	-4.8101	-3.0543	-3.0464	-2.6704	-3.3074	-4.5441	-4.5622	-3.9119	-3.2846	-4.9196	-3.4792	-3.4029	-3.4344	-4.8852	-2.3994	-1.6402	-2.3535	-3.616	-3.8777	-2.1947	-3.3724	-2.4744	-2.1812	-3.3815	-4.934	-2.243	-4.594	-3.6067	-3.2624	-2.5382	-2.88	-2.2762	-4.7189	-3.1579	-1.912	-4.1794	-4.4761	-5.2112	-3.1396	-1.6601	-2.4099	-4.2234	-3.6442	-2.9359	-1.9561	-2.3224
-3.4967	-2.7492	-3.1598	-4.0081	-3.9063	-2.8534	-3.6393	-2.0556	-2.3437	-3.1914	-1.8817	-3.1944	-3.387	-3.5123	-3.134	-3.6513	-4.4449	-4.2684	-4.0526	-4.2701	-1.9737	-3.1195	-3.4501	-3.8781	-2.2489	-4.7372	-1.6928	-1.9728	-3.6169	-2.4209	-3.8133	-2.631	-3.0234	-3.4781	-1.8449	-4.2192	-2.4221	-3.9479	-2.0068	-2.0132	-3.2672	-4.0054	-2.6237	-3.4071	-2.8912	-1.4232	-2.8503	-2.6407	-3.0152	-2.759
0.33206	1.0617	0.37731	2.9319	0.77822	0.25592	1.6574	-1.0905	1.7592	0.005011	2.2421	1.7214	2.3031	1.8393	-1.6953	1.8783	1.3506	1.5405	0.16723	2.0756	1.3618	0.68786	0.91547	1.5568	0.63682	1.7761	2.302	1.0632	0.37343	1.6509	1.3526	0.63683	1.1651	0.78936	1.6423	1.9726	0.8699	-1.472	1.9544	1.1691	-0.48054	0.50603	1.5193	0.94519	0.6914	0.12537	2.4515	1.2737	-0.05583	1.6281
-0.89345	-0.55914	-1.2979	-0.64949	-1.5169	-1.4367	-2.0046	-0.7006	-1.989	-4.3313	-2.0947	-1.0806	-1.2248	-0.060018	-2.1595	-0.59462	-1.1246	-1.7264	-2.4904	-2.6166	-1.6415	-1.9716	-2.5598	-0.96026	-1.6761	0.38529	-2.8505	-1.1486	-1.7691	-1.562	-2.7927	-3.1985	-0.82692	-1.1456	-1.0788	-2.8357	-1.5136	-0.071318	-1.7184	-1.0249	-2.4412	-1.5136	-0.71491	-1.3799	-2.156	-0.6146	-1.7541	-2.6262	-1.262	-2.449
-11.226	-11.444	-11.408	-9.9792	-11.549	-11.046	-11.206	-10.059	-9.2134	-10.719	-10.908	-11.713	-10.697	-12.244	-10.63	-10.25	-10.064	-9.8563	-11.256	-10.944	-11.053	-10.376	-10.359	-10.558	-11.422	-10.638	-9.9718	-10.51	-11.028	-10.657	-11.177	-9.6099	-10.016	-12.557	-9.9973	-9.8413	-10.924	-9.9457	-11.356	-10.792	-10.066	-10.976	-10.39	-12.05	-11.429	-12.471	-10.913	-12.326	-10.042	-9.8439
-1.6516	-4.6575	-5.128	-3.6324	-3.5457	-3.7892	-5.5483	-2.2846	-5.7193	-4.2428	-4.0009	-3.1557	-4.4586	-2.799	-3.6897	-3.9843	-3.7907	-4.6913	-3.9802	-4.8851	-2.3108	-3.2417	-2.1667	-3.4183	-4.1438	-4.2411	-3.8982	-3.9709	-4.4775	-2.7902	-3.8563	-4.6033	-2.4581	-3.5108	-3.6144	-4.6758	-4.7233	-2.6869	-4.9175	-5.1162	-3.6246	-3.7107	-3.5219	-2.0671	-3.931	-4.8813	-3.1142	-3.3251	-3.931	-4.879
-9.7579	-10.383	-8.6128	-8.6524	-9.6624	-8.4372	-8.1667	-9.6386	-9.3835	-10.449	-10.679	-10.288	-9.0148	-10.102	-8.9929	-8.8227	-8.4844	-9.4139	-9.1662	-9.8484	-9.7247	-8.7788	-9.8024	-7.8128	-8.7706	-8.9124	-7.8755	-9.9238	-8.5409	-8.6513	-9.3904	-8.0166	-10.418	-9.9319	-9.9639	-9.3776	-9.4938	-7.8514	-9.0095	-9.9552	-10.256	-9.2307	-9.2521	-9.8982	-9.4211	-8.0552	-9.7077	-8.6767	-11.643	-9.6312
-10.298	-9.2029	-9.3866	-8.3398	-8.3988	-8.8229	-9.5954	-9.0046	-10.485	-10.385	-10.526	-9.9929	-8.9265	-10.002	-9.7913	-9.2932	-8.0348	-9.8008	-9.6498	-8.7156	-9.9125	-9.0457	-10.6	-10.017	-9.8367	-8.1898	-7.9641	-9.369	-10.368	-10.199	-10.712	-8.2374	-9.3291	-9.776	-10.743	-9.0247	-8.8595	-9.6366	-7.8999	-8.6284	-9.9356	-10.829	-8.0942	-9.0201	-8.5791	-9.4066	-8.8149	-8.5777	-9.5318	-9.3883
-5.537	-6.8875	-5.4463	-4.4074	-6.2679	-3.4685	-6.0668	-5.4186	-3.8994	-4.4092	-5.1942	-5.1546	-5.8985	-4.5375	-4.3786	-4.3566	-6.1031	-6.0362	-5.2384	-4.2136	-5.0022	-6.9507	-6.505	-4.8322	-4.2522	-6.1342	-6.911	-4.9132	-5.8972	-5.7371	-2.7444	-5.8026	-4.7916	-6.0919	-5.9556	-6.749	-5.2363	-6.6663	-6.4431	-7.2121	-4.5349	-5.8527	-6.2763	-4.7351	-6.9452	-4.4953	-5.337	-4.7893	-5.7475	-5.6502
-12.374	-12.933	-13.023	-13.047	-12.341	-13.057	-14.025	-13.063	-11.566	-13.102	-12.494	-13.891	-11.657	-12.78	-13.4	-14.328	-14.272	-11.501	-11.169	-12.696	-12.541	-12.874	-13.994	-12.651	-11.313	-14.493	-13.867	-11.97	-14.051	-11.896	-12.656	-12.768	-12.662	-12.587	-12.096	-13.107	-11.315	-12.456	-13.083	-11.689	-12.858	-12.165	-13.883	-12.64	-11.453	-11.832	-13.759	-11.13	-12.666	-13.668
-9.0417	-10.394	-11.727	-9.4093	-9.4333	-9.1982	-9.1836	-10.95	-10.149	-8.9838	-9.5896	-8.062	-8.7501	-8.0873	-9.3987	-9.7137	-8.1901	-9.2095	-9.4309	-9.0377	-9.2649	-9.4343	-8.3777	-9.3615	-8.6691	-9.1113	-7.9411	-9.0555	-8.9615	-10.553	-8.7986	-7.7902	-9.1717	-7.5262	-9.3657	-8.5069	-9.6322	-7.7426	-11.145	-9.8432	-10.772	-9.1231	-8.9956	-9.6255	-11.187	-9.6771	-9.0093	-9.9128	-9.8768	-9.3964
0.80829	-1.2344	-1.8122	-2.2639	-1.7128	-2.0607	-0.66511	-2.4642	-1.1441	-0.76989	-1.9245	-2.0712	-1.3675	-2.6351	-1.2828	-2.637	-1.8855	-2.4153	-0.73812	-3.975	-2.4903	-2.134	-2.0604	-0.89354	-2.7589	-2.0467	-1.5483	-2.4569	-1.7765	-2.0149	-0.76317	-1.9062	-0.81493	-0.61859	-1.5142	-0.2655	-0.11583	-1.2938	-0.039248	-0.68663	-1.7199	0.061496	-0.94249	-2.1024	-0.17123	-2.7147	-2.9731	-1.0118	-4.6131	-1.7239
-1.482	-2.6779	-1.8529	-3.1261	-2.9572	-2.8576	-3.744	-4.0144	-2.7315	-2.7147	-1.7638	-1.8415	-2.8597	-1.5489	0.37258	-2.2685	-1.0763	-1.5889	-2.5943	-1.1045	-2.1127	-0.69994	-2.761	-2.3844	-2.426	-2.9859	-2.5979	-3.5384	-1.4433	-2.46	-2.9052	-3.6228	-2.2052	-0.82022	-1.7039	-2.832	-1.8172	-0.74739	-2.305	-1.9	-3.5953	-2.8041	-1.5154	-1.7019	-1.6599	-3.0721	-3.2591	-2.0145	-1.411	-2.6234
-5.6417	-4.7438	-5.5133	-4.5836	-3.055	-4.5839	-5.4754	-4.0709	-5.343	-4.2131	-4.328	-4.9329	-3.9954	-4.1206	-3.4076	-4.1363	-4.4115	-3.1957	-5.3249	-4.307	-5.388	-3.8367	-5.4939	-4.1026	-4.9195	-3.6223	-6.617	-6.2922	-5.5244	-4.204	-5.0633	-4.8343	-4.1081	-4.3856	-5.0549	-5.0619	-5.4462	-2.6926	-6.0801	-2.2564	-4.7405	-4.8052	-4.2016	-3.4909	-6.5388	-5.2646	-5.8425	-5.1297	-5.0539	-4.7457
-14.745	-14.722	-12.713	-12.751	-12.585	-11.012	-13.952	-13.063	-11.869	-12.31	-14.172	-13.209	-13.164	-12.149	-11.416	-12.003	-13.133	-12.646	-13.53	-13.004	-13.28	-12.22	-12.717	-13.152	-11.4	-12.968	-12.666	-11.822	-12.517	-13.608	-13.314	-12.901	-11.543	-14.455	-13.126	-13.05	-11.857	-13.013	-13.311	-13.092	-12.224	-12.687	-11.969	-12.953	-12.192	-13.315	-14.289	-11.779	-13.175	-13.042
-1.4025	-2.5685	-1.0463	-0.98429	-2.4015	0.24004	-0.80994	-0.33623	0.010239	-1.5527	-0.69273	-1.1062	-1.339	-1.228	-1.9177	-0.42279	-2.1618	-1.243	-1.0079	-2.9235	-0.38784	0.07964	-0.79646	-1.8543	-3.1464	-1.4727	-0.29543	-1.5402	-3.4258	-1.8202	-1.0136	-0.11986	-2.1297	1.0632	-2.125	-2.3581	-0.52992	-2.0966	0.50872	-1.3092	-0.99484	-1.6817	-1.7653	-1.7894	-1.2942	-0.30802	-0.029741	-2.6645	-0.68612	-3.2564
-13.689	-11.916	-13.218	-12.912	-12.291	-11.912	-13.491	-12.373	-13.505	-13.843	-14.363	-12.117	-11.364	-12.055	-14.244	-15.185	-13.708	-14.4	-13.803	-13.686	-14.028	-12.836	-11.752	-14.038	-12.595	-12.042	-13.455	-12.982	-12.552	-14.169	-14.659	-14.11	-14.414	-13.376	-13.25	-13.54	-11.581	-14.046	-12.704	-14.449	-12.018	-13.383	-12.051	-13.216	-12.374	-14.232	-13.169	-13.292	-12.683	-12.359
1.9915	5.0213	1.055	2.332	2.6084	3.1387	2.4868	4.1336	4.3055	1.4013	0.91048	1.6721	2.8884	3.4041	4.1952	2.6851	2.3398	3.8851	3.1941	3.9615	2.3438	2.691	3.2378	4.7817	3.3345	3.5931	3.1019	4.5195	4.0241	4.2009	1.6347	4.3064	3.2985	3.0007	2.9108	2.1282	3.5976	1.8382	1.5562	2.7345	3.4367	2.0034	3.634	3.7582	2.9263	2.699	3.2522	3.3852	2.7451	4.9115
-0.11166	-3.4155	-1.1578	-1.1435	-3.3566	-2.3381	-2.0181	-2.5616	-3.2156	-3.6148	-3.7486	-2.9396	-3.4758	-3.0544	-3.2919	-3.3542	-2.183	-3.0448	-3.102	-2.0808	-3.0984	-2.6961	-1.3319	-2.4323	-4.9322	-2.3644	-1.8198	-0.94948	-2.8377	-3.0689	-1.8912	-0.96121	-2.4509	-2.2277	-3.1173	-3.2701	-3.068	-2.505	-1.7661	-3.1232	-1.845	-1.8655	-1.7196	-3.094	-3.9031	-1.8997	-0.40111	-2.8168	-2.784	-2.69
6.5367	5.6724	5.3646	5.8341	5.785	6.746	4.5965	4.4771	5.045	4.2167	3.3913	6.1807	6.4522	5.7211	5.6783	5.3855	4.5221	5.4466	6.4766	5.3616	5.2282	4.6756	5.4181	3.4472	3.833	4.9584	5.3989	5.2368	3.7152	4.9928	5.0432	5.2757	5.5763	4.3844	5.741	7.9161	6.3408	6.2636	5.2547	5.6952	5.9601	5.6642	5.416	4.8926	3.8658	5.5071	5.6377	5.6696	5.0351	6.2715
1.5105	1.1127	1.2324	1.3826	0.69184	0.42408	1.945	1.3139	1.4785	-0.12226	1.3851	2.7092	0.88634	2.8831	0.96004	1.6297	1.9571	2.2797	2.3086	2.398	2.9145	1.759	3.8461	2.4032	2.8467	1.0988	1.1032	1.7486	1.1885	0.63075	1.2995	2.1314	2.631	0.94145	0.36604	2.1106	0.85241	1.4555	1.6837	0.7795	1.4259	-0.078881	2.7189	1.3547	0.98984	2.9763	2.6553	2.2434	2.1868	1.4545
-2.0032	-3.0547	-2.2027	-1.7619	-3.6786	-1.5774	-2.0158	-1.0519	-3.4285	-3.0191	-4.4789	-2.3618	-3.7987	-2.9112	-2.0705	-0.88388	-1.5721	-1.8821	-2.874	-3.4075	-2.1684	-2.0809	-3.2234	-1.1498	-1.2201	-4.102	-3.3799	-1.9536	-2.6089	-2.7251	-1.5575	-3.2616	-1.8013	-2.3542	-2.4298	-1.3832	-1.3309	-1.2088	-3.3479	-1.2776	-1.5428	-2.2703	-4.599	-2.9495	-3.5197	-2.8932	-3.8269	-3.9038	-2.0453	-2.4989
-0.18631	1.8005	-0.34343	0.37165	-1.2917	0.46086	-0.84723	-1.5579	-1.1035	0.046773	-0.47529	-1.6036	-0.54569	0.87056	0.60263	1.248	-2.1619	-0.89775	-0.45908	0.5572	0.23835	1.0352	-0.5067	-0.37394	0.055565	1.5282	-0.77383	-1.2198	0.48467	-1.3685	0.67819	0.23867	-2.0342	-1.9934	-1.722	-0.86832	-0.8777	-1.8854	0.9836	0.80085	-0.2633	-0.72696	-0.49342	-0.63641	0.64642	1.0718	0.064251	-0.11074	-2.0805	-1.1514
-11.358	-11.058	-12.054	-11.283	-12.046	-12.904	-11.27	-11.715	-11.516	-12.469	-11.139	-10.113	-11.341	-11.142	-10.506	-9.9924	-13.504	-11.205	-12.04	-11.436	-11.609	-13.055	-10.972	-12.392	-9.8211	-11.269	-10.87	-12.492	-12.219	-12.245	-12.46	-10.987	-11.009	-12.041	-13.308	-10.633	-11.089	-11.965	-10.452	-12.438	-12.362	-11.739	-11.637	-10.411	-12.289	-11.194	-11.176	-13.166	-11.872	-12.401
-12.882	-13.418	-12.758	-11.554	-13.547	-13.723	-12.947	-14.019	-13.318	-12.693	-13.736	-13.244	-13.046	-13.499	-14.199	-14.51	-13.243	-14.212	-12.609	-12.484	-12.689	-12.594	-13.805	-10.149	-15.661	-13.362	-13.023	-12.682	-13.832	-12.989	-12.629	-13.578	-12.124	-11.353	-13.599	-13.3	-13.695	-13.001	-13.571	-12.738	-13.274	-13.941	-12.12	-13.235	-14.132	-14.463	-11.495	-12.172	-12.257	-12.992
0.71462	1.6129	-0.11828	0.13806	-1.3197	0.098714	0.62296	-0.77132	-0.032564	-1.7162	-1.1569	1.2864	-0.66534	-0.57135	-2.422	0.43329	-0.23134	0.35971	-0.10057	-0.30561	-1.2069	0.018428	-0.067794	1.1584	-0.67944	-1.9564	-0.10117	0.24	-1.1555	0.035921	-1.4584	0.30956	-0.961	0.298	-2.4518	-0.87983	-0.46186	0.87142	0.64312	0.84693	0.38224	-0.49196	-1.5688	0.29713	-1.0271	0.40358	0.057504	0.19628	-0.90119	0.92455
-6.5538	-7.042	-6.4335	-5.6964	-5.7597	-6.5542	-7.8313	-6.813	-7.3871	-6.0622	-6.7251	-6.8065	-7.3637	-5.0337	-8.4501	-6.4896	-6.4788	-6.4196	-5.6552	-5.7041	-6.3422	-8.0089	-4.8373	-6.0488	-5.6493	-7.9879	-7.2547	-6.8574	-7.5126	-6.2742	-7.1536	-6.984	-6.5711	-5.5296	-6.654	-6.9213	-6.3393	-6.8785	-6.9151	-5.2347	-6.5292	-6.1988	-7.2812	-6.4676	-5.2535	-5.9346	-8.3497	-8.078	-5.6084	-5.7567
1.9616	0.0066926	3.0381	2.2435	0.89906	1.5408	-0.30545	3.0421	0.88945	3.2044	1.9556	0.64506	3.3002	0.61178	1.9048	1.1689	1.5434	2.405	1.3202	0.80914	1.7909	1.2428	2.9157	1.2426	3.4046	2.7869	0.96727	1.6515	1.9477	1.8949	1.8013	3.6425	2.1197	1.3405	2.5717	3.5797	0.9814	0.38296	2.9272	0.48458	1.7748	1.2047	1.5685	2.8657	2.4328	2.0948	0.91247	0.78183	0.23487	2.8904
3.1741	2.1898	4.4118	3.8903	2.4252	2.1695	1.636	3.4757	2.4091	3.3258	3.3552	2.6103	1.7178	3.5195	2.3547	2.9271	3.3579	1.3195	2.419	3.6494	2.9296	3.5895	3.325	3.4556	3.2101	2.0986	3.4993	3.7647	3.7861	0.72665	3.2416	4.1748	1.8145	2.6863	3.7414	3.3676	3.0805	2.479	3.5693	1.6371	2.3993	1.2807	1.7444	4.3785	3.5803	2.9909	4.1265	2.5264	3.3531	4.1095
-10.582	-13.089	-9.5351	-12.348	-11.163	-11.09	-11.666	-12.826	-11.51	-11.78	-11.451	-11.328	-11.634	-10.537	-12.478	-8.0929	-10.537	-10.232	-11.372	-11.321	-11.722	-10.076	-12.113	-11.207	-11.03	-9.475	-9.3077	-9.5443	-10.505	-11.831	-11.996	-10.898	-12.207	-11.625	-10.695	-10.741	-12.307	-11.129	-10.541	-9.8559	-10.221	-11.046	-10.303	-10.636	-11.588	-12.019	-11.588	-10.553	-11.514	-11.473
0.048306	0.054922	0.24122	-0.58188	-0.22275	-0.65136	0.07401	-0.84841	-1.1638	1.0129	0.27551	0.35292	0.27565	-1.152	0.65119	0.14389	-0.58257	-0.92871	-0.61893	-1.4597	-0.52455	-0.76633	0.33355	-0.39592	-2.3123	0.11634	-0.79229	-1.2306	-0.20135	-0.89564	-0.36149	-0.69222	-0.037704	0.36834	-0.23956	0.22552	-0.73866	0.030436	0.04852	0.23775	0.088142	0.8933	0.6189	0.59753	0.069066	-0.61078	-0.66456	0.11824	0.038767	0.46816
2.0709	1.2655	3.1538	2.749	0.097998	2.5805	0.13971	2.4503	1.1473	1.8068	2.8882	3.0511	1.593	3.347	2.5784	1.6724	0.62992	0.73579	1.3361	0.6263	0.89724	1.1078	2.7238	0.88217	2.5388	1.8802	0.42765	1.3226	2.1006	1.8454	2.0017	1.3444	0.8287	1.9455	1.2849	1.7649	1.7555	1.9632	1.5491	0.20693	1.9171	2.5171	1.1234	2.6921	2.1119	0.98432	1.3901	0.75781	0.74937	1.3883
0.7901	0.15479	0.55478	-0.15162	0.15373	-1.5341	-0.86885	-0.22726	0.25177	-0.53926	-1.8954	-0.44919	-1.1188	-0.68683	-0.88967	-1.1622	-0.015703	0.21956	-1.1474	0.21147	0.46296	-0.65499	-2.1256	-0.40338	0.5811	-0.092455	-0.38972	0.50141	0.80401	1.7423	0.031319	1.0794	-1.3511	-1.1002	1.4532	-0.36952	1.1537	-2.1348	-0.08341	0.35945	-0.26292	-0.59013	-0.70746	-1.3738	-0.59021	-0.69298	-0.38852	-0.76221	1.0458	-0.37307
-0.43186	0.4473	1.2794	1.342	0.49846	0.17462	-1.0582	-0.50553	-1.4092	-1.36	-0.30393	0.70409	-0.51889	0.48253	-0.08004	1.3104	-2.3638	-1.0781	-0.23295	-0.0051699	-0.64378	0.063376	0.5912	-0.32081	-1.469	-0.44689	-0.5567	1.279	-0.67623	-1.1064	-0.73754	0.44704	-1.5484	-1.4109	0.25233	1.0635	0.098461	-0.95868	-0.8267	-1.7722	-0.22861	-0.24668	-0.55964	-0.1442	0.37652	0.1406	0.68168	0.26769	0.28429	0.4638
-12.49	-13.939	-14.26	-13.239	-12.547	-13.46	-14.631	-12.28	-12.395	-10.977	-11.257	-12.869	-11.144	-14.183	-13.699	-12.826	-12.681	-12.537	-12.469	-12.019	-12.01	-12.758	-12.875	-13.951	-13.863	-13.406	-11.662	-13.393	-12.399	-10.936	-12.511	-12.524	-12.594	-10.741	-12.137	-12.104	-13.7	-13.35	-12.793	-12.642	-14.092	-13.432	-12.212	-12.151	-11.461	-12.283	-13.212	-11.932	-12.049	-12.763
-15.628	-14.456	-15.515	-14.553	-15.408	-13.474	-14.244	-13.966	-15.657	-14.613	-15.44	-14.606	-15.859	-15.201	-15.435	-12.92	-15.692	-15.04	-15.215	-16.022	-15.767	-14.342	-16.197	-13.024	-14.448	-15.881	-16.048	-14.656	-14.655	-14.674	-14.903	-13.713	-15.558	-15.22	-15.697	-14.523	-14.561	-15.375	-13.904	-12.874	-14.396	-13.259	-14.432	-14.733	-15.206	-14.802	-14.871	-15.928	-13.934	-14.17
-1.1636	0.68992	-2.1138	-3.3469	-2.3439	1.0689	-1.7284	-0.75667	-1.8581	-1.2281	-1.1507	-1.0946	-2.0557	-1.2289	-2.3447	-2.3025	-0.86573	-2.601	-2.5485	-1.469	-1.677	-1.9965	-0.58842	-1.2303	-1.8688	-0.55368	-1.0657	0.83311	-1.0658	-2.083	-3.2502	-1.7236	-1.1931	-1.2169	-0.561	-1.1028	0.53126	-1.5018	-2.3233	-2.4239	-1.4417	-1.482	-1.359	-2.777	-1.9214	-2.5748	-2.3322	-1.6112	-1.219	-1.501
-2.9079	-2.3425	0.62129	-1.1957	-2.229	-1.3287	-2.2537	-0.91968	-0.86612	-0.56489	-2.4382	-0.92567	-0.29756	-0.7303	-2.0953	-1.4415	-0.91686	-1.8618	-1.5724	-1.1704	-1.5092	-0.83329	-1.1763	-1.5211	-0.64583	-1.0146	-0.6235	-2.9012	-2.6705	-3.0657	-1.0064	-2.0147	-0.98548	-1.1696	-1.5965	0.27256	-1.0923	-2.0076	-1.3371	-1.5973	-1.239	-2.3892	-1.7258	-0.70506	-2.2277	-1.7588	-1.6196	0.061068	-0.32511	0.90792
-1.7953	-3.0775	-2.3239	-1.7969	-1.9059	-2.8141	-2.1259	-1.9512	-3.2555	-2.9938	-4.4275	-1.519	-2.1721	-1.4706	-1.9269	-2.8653	-3.2662	-2.0458	-3.1587	-4.18	-3.082	-2.3611	-2.0521	-0.35571	-3.2696	-3.4269	-1.8785	-2.5287	-2.8187	-3.9201	-3.3097	-3.4467	-3.2091	-2.3248	-2.6752	-2.3929	-2.6351	-2.9847	-2.2499	-2.4801	-4.0515	-3.579	-2.4896	-2.1979	-1.7118	-3.2005	-3.8875	-2.5656	-3.0674	-2.4077
2.944	1.2187	1.7911	2.017	2.4306	1.239	0.81782	0.75754	2.3146	0.071836	0.33287	0.20348	0.20205	1.9203	2.6527	1.2851	1.2089	0.6089	1.819	2.7843	0.22202	0.45082	1.3327	2.0107	-0.37226	1.5822	1.4531	1.0199	2.1329	2.141	0.14277	2.6763	0.95647	2.743	1.2196	2.2246	1.6858	1.7998	0.68152	3.0603	1.4771	2.2675	3.1471	0.91272	0.2242	0.13916	1.6892	2.3903	1.0013	3.0908
-21.336	-22.395	-22.348	-21.97	-22.684	-21.895	-20.865	-22.673	-21.665	-20.24	-23.011	-21.001	-21.81	-22.724	-21.427	-23.285	-20.373	-22.965	-22.157	-20.805	-22.539	-21.479	-21.517	-21.899	-21.81	-23.804	-22.402	-20.214	-24.027	-23.36	-22.08	-22.318	-21.668	-21.829	-22.109	-22.605	-23.829	-22.366	-22.272	-23.163	-23.277	-21.25	-22.566	-22.311	-20.428	-22.315	-22.687	-21.772	-23.333	-21.646
-2.315	-2.0759	-2.4087	-1.8237	-2.4283	-2.9099	-1.6248	-2.8146	-2.9347	-2.7501	-4.0225	-3.0559	-3.3736	-1.3193	-5.1599	-4.2456	-4.8502	-2.9932	-2.0471	-2.7891	-3.4939	-2.4571	-3.2796	-2.2602	-3.2093	-2.5374	-1.8969	-2.664	-2.3603	-2.1957	-4.0622	-3.1898	-3.738	-2.216	-3.8412	-3.9417	-3.6528	-2.8588	-3.2193	-3.4312	-3.0233	-2.0531	-2.4854	-4.7174	-1.7646	-3.388	-3.2992	-2.4856	-1.7351	-3.0484
7.2849	7.5782	6.8664	9.8195	9.3501	8.9232	7.8077	8.298	7.404	8.0106	7.3149	8.298	7.4829	8.0161	7.9274	7.9986	7.0808	8.5426	7.8402	7.7084	7.6344	6.0992	9.8067	8.6728	9.0917	9.0736	7.9032	7.165	8.5253	8.7341	8.0301	8.0432	8.2002	7.6461	7.402	7.5839	7.931	7.45	9.0961	8.829	7.9341	6.7984	9.0869	9.053	8.9503	8.3671	8.1578	8.7726	7.2616	7.2534
-13.234	-11.99	-11.78	-13.291	-14.498	-12.879	-13.965	-15.325	-13.589	-15.572	-13.839	-13.072	-13.036	-12.594	-13.158	-12.633	-13.066	-13.313	-13.777	-13.711	-12.33	-13.538	-13.882	-13.574	-14.4	-12.037	-12.584	-12.053	-14.647	-13.732	-13.652	-12.6	-13.56	-13.29	-13.048	-11.431	-13.486	-12.945	-11.566	-12.219	-13.564	-13.525	-15.332	-12.668	-13.115	-13.528	-14.319	-12.605	-13.879	-12.176
-0.014964	1.2442	1.1414	-0.45182	0.85005	0.92679	0.064014	-0.29466	0.37015	-0.45224	0.26466	-0.93641	-0.14787	0.89241	-0.71252	0.231	0.78668	1.9488	0.12933	0.12374	0.63194	0.18944	-0.058851	1.4474	1.5363	0.90696	-1.1364	1.5942	-0.52904	0.18567	0.61733	-0.11865	-1.5862	-0.10927	0.93685	-0.51838	0.84563	-0.60694	-1.0392	0.15018	-0.23836	-0.52345	1.8851	0.063297	1.6236	0.045243	0.36188	0.99534	-0.5467	2.1615
-7.4463	-5.9726	-6.7122	-6.7225	-8.5783	-7.0629	-8.3587	-8.9415	-6.8821	-6.4743	-6.398	-8.1475	-7.7039	-7.0371	-10.009	-6.9066	-7.3073	-6.7154	-7.5849	-8.4787	-6.321	-7.6458	-9.1487	-7.4461	-6.2227	-7.0728	-7.1036	-7.2229	-7.8625	-8.6209	-8.0703	-6.8005	-7.5269	-7.2692	-6.9008	-8.3195	-9.1694	-5.6459	-6.9056	-8.2216	-7.3526	-8.7498	-7.5367	-7.4431	-6.5133	-7.765	-7.5724	-8.013	-6.9178	-6.5466
4.113	6.5129	4.9763	4.3673	5.2102	3.688	6.1088	4.784	4.0057	5.0233	4.3117	5.5019	4.7469	5.6821	3.9969	5.2987	4.6532	5.2388	5.7379	5.2516	4.9897	4.6287	4.7958	4.0452	2.4252	5.3504	5.8821	4.8771	6.3697	6.4262	4.1682	6.1397	6.7074	5.3911	6.0051	6.2083	4.5459	3.6145	6.0805	6.0502	5.1654	5.3031	3.935	4.793	4.7275	5.0306	5.8916	3.8921	5.3188	3.9483
-8.7333	-10.229	-9.1453	-9.7667	-8.8245	-8.7757	-10.594	-7.7857	-7.7932	-8.4694	-9.1141	-7.5105	-9.3557	-10.429	-8.7002	-10.735	-9.8815	-9.422	-10.221	-8.1195	-10.307	-9.998	-8.3662	-8.8259	-10.275	-8.9471	-8.9098	-9.3918	-8.9268	-10.261	-9.3541	-8.7126	-11.003	-10.192	-9.1424	-8.7016	-9.2551	-10.382	-7.5255	-9.4421	-8.5414	-8.5693	-8.0408	-8.0161	-10.269	-8.2044	-7.5374	-9.5386	-8.8161	-8.5554
2.9607	1.917	1.3072	1.5845	0.52292	2.3651	0.77653	1.9256	2.1948	1.8713	0.9758	1.4128	0.74017	0.81842	-0.1686	3.8412	0.048921	0.47413	1.8117	2.2517	1.2864	0.96838	0.51159	5.3292	1.3466	1.8356	2.2539	1.7213	0.90328	1.9204	1.6246	0.47632	0.43582	1.568	-0.19795	3.6403	1.4828	0.66894	1.8071	0.25519	1.3213	1.7516	0.69987	1.3397	2.937	2.2256	2.9407	2.107	2.8147	2.0196
-1.1758	-1.0445	-3.2285	-3.3889	-0.80118	-2.1218	-1.0822	-2.0081	-2.2536	-0.81421	-2.578	-1.1704	-2.2026	-0.16935	-2.7782	-1.6013	-0.70279	-0.35834	-1.3016	-2.3041	-1.2831	-1.1968	-2.2226	-0.87228	-1.0407	-1.5709	-2.3206	-0.8381	-2.4184	-0.04994	-0.7159	-1.8826	-1.0132	-1.0191	-1.5986	-1.4273	-2.1532	-1.0652	-1.7516	-2.3775	-1.5665	-0.33038	-0.73045	-2.3214	-2.0994	-0.48391	-1.384	-1.5882	-0.26058	-1.2101
-1.8077	-1.9752	-2.6574	-2.1669	-2.5533	-2.0661	-1.7045	-2.4573	-2.6464	-0.76435	-3.5461	-3.5989	-2.9137	-3.2013	-2.929	-3.0714	-3.172	-2.3415	-1.979	-0.6033	-2.9599	-2.9681	-3.6417	-3.678	-2.0919	-4.3758	-2.0375	-2.4028	-2.3138	-1.8402	-3.6793	-3.142	-1.9172	-1.8612	-2.0088	-2.4163	-1.4669	-1.7236	-1.8149	-2.5001	-3.1552	-1.8177	-4.7723	-2.3066	-3.2289	-3.7357	-2.9437	-4.7718	-3.0124	-2.5823
-2.027	-3.7366	-2.987	-2.8474	-2.4318	-1.6681	-4.4883	-4.396	-3.5897	-5.0631	-1.9963	-3.3282	-2.9636	-1.7641	-2.3258	-3.2048	-3.0233	-3.1007	-4.1808	-3.211	-2.8711	-2.5851	-4.7183	-3.6545	-1.8027	-4.3041	-3.295	-3.5268	-3.429	-3.1229	-2.4648	-1.0831	-2.95	-3.3476	-3.8893	-2.3291	-2.2558	-4.18	-1.7325	-2.2236	-3.2149	-3.9037	-3.1092	-3.8257	-2.6778	-3.6325	-2.3037	-2.1701	-2.0544	-2.2029
-11.639	-9.5303	-12.044	-11.425	-13.667	-11.727	-11.485	-11.094	-10.835	-12.856	-11.944	-11.06	-11.631	-11.108	-12.212	-12.702	-11.358	-10.58	-11.82	-12.1	-11.712	-12.28	-10.224	-14.152	-12.844	-10.072	-12.332	-10.89	-11.201	-12.216	-12.191	-12.948	-12.251	-13.147	-12.149	-11.409	-10.849	-12.498	-12.731	-10.793	-9.9426	-10.441	-10.338	-13.145	-10.769	-11.886	-11.765	-12.039	-10.475	-13.575
2.8843	2.9096	3.1947	4.1206	2.4948	1.8999	1.7538	2.1184	1.1791	3.1213	2.9554	2.8348	3.3155	1.5296	1.9469	3.0925	4.0217	4.1949	1.8049	2.7982	2.6781	4.9959	3.3081	3.4071	2.0689	2.3996	3.8409	2.5876	2.2283	1.6104	1.7869	2.0534	0.63381	2.6298	2.098	2.3832	3.346	3.0224	1.7172	1.9325	2.1017	3.869	3.258	3.8251	2.8849	4.3121	2.2941	3.2155	4.8648	1.6453
2.5025	2.3577	5.9389	3.9002	5.3762	4.1956	4.4894	3.4631	3.4484	4.8363	5.7468	5.6493	3.6155	4.2458	4.3901	4.6686	4.1151	3.8036	4.4486	4.339	4.746	4.254	5.0102	4.8393	3.7338	4.8482	6.0696	3.9362	5.4707	3.7994	3.8265	4.7864	5.0796	4.4792	5.9292	5.0895	3.7935	3.7867	4.6768	2.9235	5.1022	3.7251	4.489	3.0768	4.4347	3.009	3.8575	5.6594	5.0775	2.869
-14.856	-15.103	-14.726	-15.346	-15.613	-14.361	-14.921	-15.177	-12.465	-14.516	-13.883	-15.268	-14.888	-14.134	-15.087	-13.72	-14.331	-15.933	-14.505	-15.917	-15.041	-13.696	-13.897	-13.876	-13.801	-14.536	-14.801	-14.553	-14.952	-13.474	-14.632	-15.92	-13.658	-15.348	-15.343	-15.416	-15.002	-13.288	-15.039	-12.748	-14.306	-14.029	-12.847	-13.964	-14.256	-16.507	-15.359	-15.298	-15.575	-13.826
-13.447	-13.886	-13.736	-12.302	-13.413	-13.153	-14.4	-12.949	-12.532	-13.539	-14.769	-12.866	-14.133	-13.793	-13.47	-12.617	-13.548	-13.445	-12.612	-13.157	-13.933	-14.027	-12.496	-13.545	-12.122	-13.117	-12.277	-13.089	-13.124	-12.955	-12.583	-12.116	-11.947	-12.079	-14.598	-13.46	-12.177	-13.433	-13.373	-12.599	-12.328	-12.709	-13.196	-13.557	-13.791	-14.2	-12.513	-12.401	-12.346	-12.835
-4.032	-6.111	-4.6651	-4.078	-5.5062	-5.4943	-4.0806	-5.9942	-4.1997	-4.7221	-6.6946	-4.3014	-6.0729	-4.991	-4.498	-5.1097	-4.4304	-3.5	-4.0695	-6.332	-6.4441	-4.2746	-5.3149	-5.1211	-4.6499	-4.9219	-5.7266	-5.5994	-7.2692	-4.4551	-4.9724	-3.8201	-5.7275	-3.1382	-4.4321	-4.3968	-4.2299	-3.9735	-4.3655	-5.1647	-5.0291	-4.9772	-5.904	-4.5678	-5.9117	-5.3387	-6.3941	-4.5654	-4.8301	-3.6508
-5.3321	-5.6839	-5.3217	-4.7465	-4.7519	-5.8557	-3.5066	-3.5436	-5.6772	-5.1246	-4.2356	-5.8905	-4.4237	-5.1564	-4.4842	-5.3441	-3.0083	-3.0914	-4.2936	-4.2096	-4.5421	-4.1375	-6.1941	-3.9543	-4.6774	-3.6083	-4.4679	-5.044	-5.3666	-6.5241	-5.321	-6.6555	-5.4728	-4.7136	-3.7127	-4.6696	-3.5382	-5.2357	-5.9375	-5.2077	-5.0151	-4.8166	-5.26	-4.3956	-6.1639	-4.0096	-4.7313	-5.3091	-4.2088	-6.214
-5.7521	-3.656	-4.1286	-4.4283	-5.9437	-3.2868	-5.6513	-4.1553	-3.9004	-4.4243	-2.6546	-4.286	-5.1623	-5.5459	-3.0982	-3.1547	-4.5205	-4.4729	-6.0296	-3.26	-5.5325	-5.0802	-5.9115	-5.5758	-4.4971	-3.4368	-3.2855	-4.239	-4.155	-3.1955	-3.6825	-5.5916	-4.6451	-4.9949	-4.9244	-4.6731	-6.5282	-5.7293	-5.475	-3.6182	-4.6779	-4.1675	-4.3417	-4.1995	-4.1753	-5.4386	-5.2873	-3.3728	-4.0237	-5.3825
0.32306	-0.18277	-0.14217	0.91498	-0.06193	2.9319	-0.53224	1.1127	-0.11326	-0.37168	1.7103	0.13569	0.36674	0.60071	-0.70476	-1.181	1.3433	1.6587	-1.179	-0.34843	0.24487	1.0761	-0.087136	-0.37799	0.56381	-0.95437	-0.56283	2.1122	-0.028203	-0.026867	-0.021865	-0.044334	-1.5525	-0.044003	0.28363	1.2268	-1.2678	-1.2286	0.70354	-0.66861	-0.24599	0.17052	1.0888	0.14823	0.47702	-0.13046	-0.46564	0.93726	0.51508	-0.28264
-4.879	-6.1587	-3.8107	-4.9716	-4.8416	-4.3977	-5.1524	-5.5435	-3.772	-5.4219	-4.2932	-3.4848	-4.5612	-4.1394	-4.6072	-5.1457	-3.6808	-4.9788	-5.3267	-5.0573	-5.2345	-4.8934	-5.3244	-5.2573	-4.6959	-6.9572	-6.1605	-4.6838	-4.0746	-3.7965	-5.6617	-5.2388	-4.7907	-4.3265	-5.6081	-5.4225	-4.5532	-4.3107	-5.9263	-4.8515	-3.9752	-5.6052	-4.6614	-4.8981	-5.9228	-5.159	-4.5201	-5.4813	-4.5862	-4.2401
-5.6536	-6.6858	-6.102	-4.9164	-6.3266	-6.2043	-6.8191	-6.0972	-5.7132	-6.0758	-6.0549	-5.759	-6.6398	-4.1168	-7.0436	-7.7414	-4.2908	-4.7988	-4.7193	-5.8844	-4.5905	-4.9921	-6.3642	-5.5875	-7.2662	-5.9955	-7.2584	-4.7864	-5.2694	-5.1081	-4.7508	-5.3536	-6.2212	-6.0864	-5.2233	-5.4117	-5.729	-5.8656	-5.3229	-4.4376	-7.1542	-5.7671	-6.2189	-6.2432	-6.1887	-5.7276	-6.4259	-4.935	-6.8673	-5.3489
-4.1338	-4.1673	-4.6167	-5.043	-4.8793	-4.6567	-2.8906	-3.9394	-2.7418	-5.3306	-3.8098	-3.2621	-2.7143	-5.1929	-3.4636	-5.537	-3.9526	-4.4916	-5.7227	-4.5846	-5.0322	-3.218	-3.8955	-3.1712	-3.6526	-4.2199	-4.6625	-3.7571	-5.8303	-4.0904	-4.321	-3.955	-2.3109	-4.4683	-4.7902	-5.5806	-5.3065	-3.504	-4.3353	-2.7387	-3.6146	-5.9322	-3.8641	-3.2485	-3.7132	-5.5656	-3.4459	-5.5945	-3.7603	-4.2926
-13.258	-13.123	-12.353	-15.263	-12.812	-14.983	-11.437	-12.487	-13.973	-12.192	-11.96	-13.351	-12.56	-12.722	-12.582	-11.377	-13.649	-12.681	-12.55	-14.056	-12.993	-14.659	-12.954	-13.464	-13.952	-12.911	-14.166	-12.531	-13.944	-12.883	-12.594	-14.822	-13.881	-13.107	-13.818	-13.569	-14.045	-13.368	-14.327	-13.505	-13.72	-12.703	-13.141	-13.604	-13.908	-11.963	-12.546	-13.152	-13.813	-12.833
-20.726	-19.367	-21.635	-22.01	-21.857	-20.856	-19.944	-19.249	-21.602	-20.829	-19.608	-20.244	-20.85	-19.195	-19.747	-20.836	-22.512	-21.859	-21.561	-20.375	-20.081	-20.649	-20.979	-20.544	-18.915	-20.629	-21.049	-20.459	-20.515	-20.133	-21.066	-20.349	-22.101	-21.025	-20.18	-19.202	-19.627	-20.344	-20.419	-21.887	-22.37	-18.302	-18.52	-21.106	-21.07	-20.992	-19.994	-20.039	-21.027	-19.817
3.1353	2.2382	2.1893	1.7158	2.9865	-0.071337	1.4271	1.3518	3.7256	1.1758	1.8791	1.3116	2.8602	1.3892	2.4535	0.32229	1.5787	1.8421	1.2625	1.1984	0.16049	2.3085	1.7838	4.1196	1.4994	0.65464	1.7582	0.54827	1.1826	1.9053	2.7343	2.4843	0.40528	0.84064	4.4801	0.77245	-0.10218	2.1128	0.64026	1.9907	3.8424	1.7635	0.72035	1.0819	0.26085	0.64311	1.5533	1.0233	0.5885	-0.054001
4.9236	5.6053	5.2063	4.0401	5.9239	5.805	3.4397	6.3424	4.1676	4.3203	4.7369	4.7504	4.9194	3.3425	4.9549	5.3129	4.6824	5.3923	5.0457	4.6808	4.3083	5.6293	5.3486	5.412	4.2432	5.5142	5.8469	5.5883	4.6496	3.5331	3.8148	4.1627	4.9074	5.8277	5.2075	3.7605	5.1453	4.0614	5.3573	5.4393	4.5296	5.3676	5.3457	5.1764	4.7311	5.5462	3.9998	5.6125	4.0529	2.6355
1.0163	-0.082449	2.2406	1.6131	1.6889	1.2996	0.29745	1.6715	1.9752	0.025572	-0.40627	0.86385	0.36038	1.0323	2.1796	1.05	2.0285	2.8006	0.87489	0.65377	-0.22296	1.0016	-0.75618	-0.49557	1.1907	1.0848	2.4995	1.7307	2.9542	1.959	1.9544	1.9546	1.6925	1.0695	1.5994	0.52626	1.1545	1.8438	0.59733	1.6976	0.078195	1.2304	2.2413	1.4165	0.5866	0.6823	1.3584	0.17461	1.2089	1.2733
-1.488	-2.7019	-3.5379	-3.7119	-2.8833	-2.6873	-2.2708	-2.6396	-3.6286	-1.8746	-3.4114	-2.07	-1.5717	-3.3367	-2.0536	-2.4597	-3.2091	-2.1395	-1.4836	-2.9949	-3.0774	-2.7623	-2.3072	-2.5364	-0.96024	-3.6114	-3.3993	-2.358	-2.1386	-4.185	-2.6802	-1.6485	-3.5424	-1.398	-2.5858	-0.73458	-1.9868	-2.9169	-2.635	-3.3408	-3.2922	-1.4108	-1.5148	-1.433	-2.4708	-3.4779	-2.0431	-1.4285	-2.1477	-1.6048
-0.055015	1.2734	2.1255	2.4191	0.31574	1.2146	3.2393	1.9268	2.2306	3.4126	0.33373	2.7128	1.8293	1.8651	1.9187	2.2137	3.6652	1.6641	1.0661	2.5248	0.5682	2.1115	1.7004	1.1915	0.10694	0.063484	1.3506	0.36876	2.7506	1.5617	0.60916	1.8761	2.612	0.66851	1.4214	3.5645	0.73284	2.8594	3.045	1.0104	1.3529	2.7879	0.066831	2.3711	1.202	0.42259	2.4891	2.8072	2.2449	1.841
-6.4434	-7.4761	-7.3868	-7.0057	-8.6194	-7.3672	-8.0125	-7.128	-7.2282	-8.6103	-8.7999	-8.7978	-7.957	-8.6352	-7.7326	-8.1939	-7.9131	-7.3779	-6.1096	-7.6423	-9.8143	-8.1353	-7.1515	-4.9617	-6.2464	-5.7391	-6.6545	-5.2328	-6.8519	-9.2224	-7.7189	-9.1386	-6.9401	-6.2752	-7.7058	-7.709	-6.1273	-7.054	-7.1279	-7.6003	-6.5861	-7.6236	-6.2963	-7.3487	-8.1875	-8.6297	-6.2242	-9.0546	-9.4159	-9.742
-2.6089	-3.188	-3.1901	-3.293	-3.4603	-2.8187	-2.7671	-2.3102	-3.3895	-3.2558	-3.3073	-4.2273	-2.181	-4.5769	-2.6805	-3.0798	-1.9706	-3.6232	-1.834	-3.3078	-4.175	-1.9625	-3.2293	-3.3297	-4.2374	-3.6418	-2.7806	-3.2192	-3.3403	-1.8895	-4.1905	-4.552	-1.2271	-3.221	-2.3672	-1.6455	-1.9022	-3.0597	-3.5418	-1.8998	-3.1019	-2.6536	-1.8115	-4.1156	-4.3583	-3.6327	-4.3985	-4.8039	-2.1932	-3.0626
-10.604	-10.788	-11.234	-11.123	-11.236	-11.305	-12.407	-11.861	-11.04	-13.197	-10.411	-11.361	-10.743	-12.11	-11.509	-11.34	-12.359	-11.601	-12.734	-10.374	-10.146	-12.611	-11.875	-11.231	-13.042	-10.677	-12.735	-12.247	-12.663	-11.966	-13.649	-11.069	-11.066	-12.192	-12.577	-11.277	-11.462	-11.697	-10.037	-10.434	-11.558	-11.089	-10.7	-12.412	-11.469	-12.285	-10.986	-11.381	-10.412	-11.684
-2.53	-3.4896	-5.4798	-3.4728	-4.7594	-5.1798	-2.9638	-4.073	-3.9738	-4.594	-4.7646	-5.9274	-4.2956	-5.9893	-5.7884	-4.3486	-3.9909	-4.8553	-3.7102	-3.9523	-5.6944	-3.3462	-6.5981	-3.3387	-6.0139	-4.6827	-5.5576	-3.6633	-3.7154	-5.7841	-5.3733	-3.4405	-3.4166	-4.7978	-5.2933	-3.0763	-4.7785	-3.9611	-4.042	-6.5053	-5.0395	-5.6927	-5.4427	-3.4188	-3.897	-5.6391	-4.603	-6.0968	-2.5034	-5.239
-2.6929	-2.1106	-1.6284	-3.5375	-2.6084	-3.2865	-2.7246	-1.4392	-2.2511	-2.1252	-3.2702	-4.0887	-2.2486	-2.3336	-2.3306	-2.6764	-2.0879	-0.23398	-3.0152	-0.03424	-2.1907	-3.2704	-3.9508	-1.6761	-1.9987	-1.6709	-2.9112	-3.5089	-2.2058	-3.4987	-2.4673	-2.0916	-1.8045	-2.6343	-3.8305	-2.6343	-2.3801	-2.7842	-2.7833	-3.1572	-3.2305	-2.7881	-3.1908	-3.0581	-3.5756	-2.8632	-4.689	-1.1751	-1.7145	-1.8574
-4.2183	-4.5855	-3.0866	-4.2059	-4.6737	-3.1101	-4.3061	-4.5153	-3.5234	-5.9149	-5.009	-3.809	-3.6151	-4.2479	-3.2111	-4.3859	-3.753	-3.4068	-4.745	-3.1307	-2.6219	-3.8553	-6.228	-5.0087	-3.5878	-2.9209	-2.1465	-3.9165	-3.8165	-4.048	-3.5501	-5.4453	-4.8403	-3.6766	-3.081	-6.6301	-2.3894	-4.8004	-3.3554	-3.212	-4.0458	-5.3615	-5.3359	-3.1034	-4.434	-5.3477	-5.8148	-3.1532	-3.358	-3.3964
-10.185	-8.5877	-10.466	-8.4151	-9.9041	-9.607	-8.7548	-8.645	-8.6856	-8.556	-9.5814	-8.2061	-9.8112	-9.1223	-8.9212	-10.489	-9.3302	-10.64	-9.6736	-8.6046	-8.2269	-9.7159	-8.5024	-7.9785	-8.818	-8.72	-9.127	-8.05	-7.6313	-7.7732	-8.6597	-8.0688	-7.362	-8.3256	-9.4786	-9.7229	-8.2424	-8.5545	-9.1569	-9.9634	-8.2011	-8.8311	-8.1818	-9.0378	-9.4514	-9.0557	-9.4865	-7.1154	-10.216	-9.607
-9.3917	-8.672	-8.8968	-7.6345	-8.282	-8.6799	-8.8451	-9.1634	-9.3173	-8.0605	-9.8639	-9.8649	-9.3268	-6.5164	-9.3124	-9.7271	-8.9071	-9.4535	-9.2921	-9.7121	-8.927	-9.8776	-9.1178	-7.3627	-9.3804	-9.9558	-9.6772	-9.1118	-9.3927	-9.8902	-8.816	-9.3414	-7.9434	-7.4951	-9.3695	-7.5197	-8.4785	-9.4052	-8.8572	-8.6494	-8.9237	-10.082	-7.9431	-8.2235	-9.0687	-8.551	-10.001	-7.7418	-9.2688	-7.6482
-13.703	-12.508	-11.723	-12.849	-11.912	-11.231	-10.466	-13.015	-12.448	-10.825	-11.702	-11.98	-12.309	-10.929	-11.332	-11.558	-10.897	-11.437	-11.836	-11.707	-12.406	-10.458	-12.349	-11.774	-11.324	-11.644	-12.428	-11.639	-10.913	-12.096	-11.482	-11.029	-11.869	-12.836	-10.505	-11.61	-11.79	-11.953	-12.355	-11.498	-12.622	-10.975	-12.178	-12.019	-12.009	-12.034	-10.446	-10.958	-12.683	-12.001
-9.699	-12.578	-10.708	-12.045	-10.445	-12.214	-10.665	-9.6638	-11.462	-11.536	-11.508	-11.059	-11.372	-11.609	-11.106	-11.852	-11.674	-11.759	-11.507	-12.959	-11.356	-10.429	-11.681	-11.314	-11.959	-11.437	-11.777	-12.138	-11.177	-11.33	-10.122	-10.719	-10.254	-13.196	-11.782	-12.054	-12.665	-11.913	-11.472	-14.345	-11.077	-12.21	-12.076	-11.377	-10.986	-10.884	-12.382	-11.628	-11.92	-11.569
-5.3649	-7.997	-8.6366	-8.4219	-7.1915	-9.0353	-7.3076	-7.7051	-8.0594	-8.6771	-6.8734	-6.7343	-5.6268	-7.9414	-6.8732	-7.8466	-7.6304	-8.9811	-5.6682	-5.9491	-8.0504	-7.4569	-7.0032	-8.0179	-8.8673	-7.8997	-7.2336	-6.5636	-8.2148	-6.2748	-8.1923	-7.4776	-7.117	-9.0311	-8.2234	-8.5537	-7.9243	-7.6379	-7.1789	-7.3514	-6.9015	-8.1629	-6.1703	-7.5372	-7.0157	-7.7467	-8.3889	-8.1191	-7.6657	-7.2929
-9.0087	-8.9619	-9.7818	-8.8303	-9.6847	-9.4196	-8.5254	-9.1645	-9.1021	-9.116	-8.1852	-8.3303	-10.083	-9.4117	-9.1369	-8.7678	-10.554	-8.7595	-8.1633	-9.6267	-9.8709	-9.8116	-8.405	-9.6195	-10.13	-7.84	-10.596	-9.7016	-9.3852	-8.5858	-8.3745	-9.653	-8.2388	-10.462	-9.0206	-8.2605	-8.0053	-9.4931	-8.6275	-7.4755	-8.5568	-8.4439	-9.2518	-8.8331	-8.7752	-8.7876	-9.8405	-10.352	-9.1503	-10.039
-14.04	-13.142	-12.872	-13.719	-13.068	-13.224	-11.623	-13.469	-14.323	-13.278	-12.64	-12.045	-13.578	-11.824	-14.772	-11.252	-12.627	-13.704	-12.41	-12.004	-15.298	-12.012	-13.083	-13.909	-12.486	-12.988	-15.437	-13.874	-13.952	-12.87	-12.762	-12.172	-14.061	-12.96	-12.101	-14.234	-12.821	-12.714	-13.992	-12.732	-11.58	-12.788	-12.215	-12.487	-12.695	-13.127	-12.787	-14.014	-13.664	-12.731
-12.636	-14.274	-13.169	-12.392	-13.505	-12.866	-12.698	-13.744	-13.847	-13.11	-13.433	-12.611	-12.294	-12.86	-14.424	-13.477	-13.541	-13.691	-13.232	-12.321	-14.133	-12.452	-12.642	-12.897	-13.987	-13.203	-12.641	-13.935	-13.756	-12.656	-12.739	-13.512	-13.501	-12.637	-12.627	-15.254	-12.66	-12.863	-13.179	-12.912	-14.013	-12.503	-14.434	-12.922	-12.345	-13.882	-12.248	-13.282	-12.037	-14.092
-6.6915	-5.4886	-6.5723	-6.9562	-5.4389	-6.3343	-5.8378	-4.9264	-5.315	-4.3094	-4.974	-5.8314	-4.624	-4.3477	-4.6336	-4.5596	-5.1937	-5.1004	-3.8505	-4.7821	-4.9712	-6.7531	-4.7329	-4.5065	-4.9763	-7.7124	-6.6861	-6.272	-5.7376	-4.8837	-6.5956	-6.1924	-3.6919	-6.5262	-3.8664	-3.9529	-4.3499	-4.373	-6.9028	-3.4994	-3.4728	-4.5369	-4.9057	-4.5174	-5.5929	-5.4818	-4.9021	-5.2519	-4.7828	-4.5934
-2.6131	-2.0747	-1.6707	-2.2292	1.0134	-0.23929	-0.69591	-1.7308	-1.7832	-0.5277	-1.8626	1.0208	-1.9305	-1.2686	-3.5955	-1.7227	-1.7025	-1.1757	-1.4867	0.064543	-0.75752	-2.1081	-1.7787	-0.19326	-1.4252	-1.8011	-1.5439	-0.59595	-1.7515	-2.1222	-0.66819	-1.4656	-2.4859	-2.1227	-2.607	-2.2401	-3.0385	-1.6042	0.14759	-2.0281	-0.84749	-1.0406	-0.7941	-0.55148	-2.7971	-2.2009	-1.8916	-1.3906	-2.0022	-0.45695
-12.078	-13.561	-12.906	-12.921	-11.636	-12.473	-12.953	-12.74	-14.269	-12.692	-13.436	-12.317	-13.59	-15.123	-13.42	-13.823	-12.026	-12.249	-14.006	-14.826	-13.396	-13.602	-13.771	-12.985	-13.465	-12.673	-11.61	-11.546	-14.417	-13.981	-14.264	-11.306	-12.85	-13.438	-13.548	-12.779	-13.284	-12.891	-13.4	-14.19	-13.968	-11.656	-12.136	-13.544	-14.208	-13.276	-13.935	-11.696	-14.502	-13.123
1.0879	3.0693	0.115	2.968	2.9401	3.5336	4.1655	2.4743	0.79982	3.5386	2.9097	1.722	3.1198	4.4406	2.7855	1.4391	3.0728	2.5881	2.0127	1.933	2.2814	2.478	3.3464	2.6571	2.2766	4.7514	2.7554	2.192	3.0164	2.8403	1.9372	2.0638	3.0977	2.7083	3.3342	2.8845	3.2126	3.0856	2.9149	2.3181	3.4511	2.4242	1.971	3.9007	2.3097	2.1718	4.3378	4.1426	3.4415	3.5874
-8.6064	-7.8196	-6.5343	-7.0051	-7.2687	-7.4357	-7.8791	-6.095	-6.545	-9.0943	-7.3545	-7.0857	-6.516	-6.4835	-6.7554	-7.2277	-6.6198	-5.5949	-8.4131	-8.36	-7.8275	-8.5641	-7.5506	-8.2656	-6.5275	-7.0677	-7.2982	-8.2745	-8.2797	-8.4617	-7.1626	-7.8556	-7.117	-7.552	-6.9123	-7.1773	-7.2691	-7.7189	-7.9497	-7.2484	-7.8806	-7.054	-7.5783	-8.5023	-7.4231	-6.5797	-5.9525	-8.5236	-8.4977	-6.7998
-0.79242	-0.82369	-0.97761	-0.83115	-0.66208	-1.1392	-1.4336	-1.6167	-1.2986	-1.0192	-1.67	-0.76406	-0.90852	-1.6926	-1.391	-1.4406	-1.9955	-0.40458	-2.0896	-1.981	-2.0063	0.20437	-1.8309	-3.056	-2.5716	-0.35516	-1.9357	-2.3238	-1.538	-1.7027	-0.45955	-1.4893	-1.4159	-0.75219	-0.53782	-0.60717	-2.1701	-1.7926	-1.9996	-2.8555	0.17913	-0.85181	-1.187	-2.7298	-0.13562	-0.60202	-2.1684	-0.066195	-2.6959	-0.47346
-7.811	-4.6883	-7.123	-7.3742	-6.5693	-6.2053	-7.3652	-7.2673	-5.1711	-7.6186	-5.9327	-6.6031	-7.7712	-7.5897	-5.0599	-6.4248	-6.9581	-7.9265	-6.9832	-7.8878	-7.5036	-5.2456	-6.5627	-6.7383	-8.6668	-6.974	-7.3238	-7.4686	-5.742	-5.8547	-6.4547	-6.4411	-6.1104	-6.4372	-6.752	-6.1286	-5.3985	-6.4229	-7.3792	-7.1276	-5.697	-6.6058	-5.8966	-5.6801	-5.4101	-4.7228	-6.4318	-6.3397	-5.6397	-6.9179
-4.3012	-4.9279	-6.0308	-5.1089	-5.1719	-4.0267	-4.3343	-3.6298	-4.2329	-5.4971	-4.1653	-5.1777	-3.3937	-5.8139	-4.8635	-3.3743	-4.7891	-3.9022	-5.611	-4.5805	-5.2211	-5.6679	-4.18	-5.4041	-5.3725	-4.3783	-4.5704	-3.7057	-3.8124	-4.514	-2.5432	-5.0338	-4.6902	-3.6868	-6.4729	-5.5032	-2.8942	-4.6551	-3.4972	-4.3977	-4.9458	-3.9324	-4.1935	-4.7963	-5.1972	-5.4736	-5.7872	-5.7983	-5.8792	-4.2062
-6.7295	-6.8489	-5.6914	-6.765	-5.1625	-5.9027	-7.8324	-4.5487	-7.0734	-4.7482	-5.2308	-6.5179	-7.6223	-5.8878	-5.9499	-7.4803	-7.7602	-5.2367	-6.0681	-6.3148	-7.6519	-8.931	-5.547	-5.5908	-5.8499	-7.023	-6.6439	-6.2837	-7.1202	-8.1419	-7.8628	-6.7505	-5.5222	-4.9605	-6.4188	-6.7745	-5.0127	-6.8869	-6.1233	-6.9193	-6.3048	-6.9293	-7.7916	-6.7643	-5.953	-6.755	-6.4188	-7.3634	-6.0636	-6.5213
2.1023	0.59229	0.028638	-0.51819	-0.20775	2.4893	1.3397	0.13207	0.35392	0.62122	1.181	1.3998	-0.16866	-0.00033018	-0.17567	0.69785	1.9809	0.21584	1.2346	0.24256	2.14	-0.44299	2.5176	0.17653	1.2176	0.29691	0.12236	-0.2504	-0.85694	-0.7445	0.28456	0.78306	-0.11347	-0.36103	0.49669	-1.3255	1.2076	-0.73515	0.39111	0.34856	1.8842	1.3784	0.0059625	1.4959	0.35791	0.025911	-0.86999	0.20555	0.41512	-1.0001
-2.6215	-3.0726	-2.6513	-3.6871	-2.0841	-1.0795	-3.429	-4.7836	-2.1642	-3.2221	-2.1059	-1.75	-2.1232	-3.8126	-4.008	-2.5378	-4.5273	-3.7976	-2.5571	-2.8642	-4.782	-3.4627	-3.7174	-3.6125	-4.4566	-3.1984	-6.3589	-4.4034	-4.0846	-3.2233	-3.4767	-3.2523	-2.0041	-3.8915	-4.3509	-4.8337	-4.5221	-0.94421	-2.564	-2.8364	-2.4963	-3.6623	-3.84	-3.4588	-3.0766	-2.709	-3.4967	-2.1793	-3.4315	-3.5223
8.2844	5.2355	7.0932	6.1769	6.3833	6.3614	6.5741	6.201	5.4712	7.9291	6.5742	8.4455	5.6203	6.6647	6.1485	6.5238	8.4762	6.4018	7.7395	8.2506	8.1897	6.1136	6.8605	6.7564	6.3675	7.5196	6.252	7.4055	7.1053	5.2335	5.5794	6.8293	6.7179	7.2061	6.3523	6.9232	5.7174	6.1536	4.5746	7.0827	5.7353	6.4517	5.4802	7.2004	5.8678	7.203	6.2697	6.9288	7.6274	6.9593
-13.782	-10.78	-12.966	-13.176	-13.291	-11.749	-13.311	-13.516	-12.408	-12.58	-10.787	-12.548	-12.085	-13.969	-10.944	-12.503	-12.314	-14.335	-13.019	-13.252	-13.54	-13.709	-14.647	-11.978	-12.333	-12.962	-11.811	-12.034	-12.582	-12.464	-13.806	-12.661	-13.197	-11.437	-13.844	-11.768	-12.819	-11.561	-12.25	-12.565	-12.114	-13.342	-12.337	-13.875	-14.321	-12.678	-12.933	-14.427	-12.119	-14.642
-10.343	-9.4217	-9.3226	-10.477	-9.6947	-9.4161	-9.8136	-9.313	-8.2042	-10.836	-10.07	-10.022	-11.119	-10.852	-11.946	-8.8416	-9.3694	-9.6344	-9.3114	-10.685	-12.472	-11.839	-11.465	-10.444	-11.221	-11.422	-10.875	-9.9575	-10.148	-10.817	-10.65	-10.392	-12.194	-9.1086	-9.9682	-9.6577	-10.37	-11.912	-10.595	-8.3792	-9.5572	-9.116	-10.514	-10.531	-11.051	-11.003	-11.154	-9.4618	-10.428	-10.29
-12.729	-14.259	-12.374	-12.774	-12.504	-13.203	-12.847	-13.246	-13.319	-12.356	-12.153	-14.732	-12.967	-13.166	-13.291	-12.486	-11.739	-12.697	-13.169	-13.568	-13.418	-11.991	-12.895	-12.504	-13.835	-14.165	-11.933	-12.795	-12.757	-12.954	-12.609	-13.671	-12.404	-11.689	-13.778	-13.316	-12.429	-13.58	-11.732	-13.192	-11.502	-12.07	-12.752	-13.458	-11.965	-12.151	-12.453	-14.07	-12.772	-10.728
-7.0779	-10.936	-8.9616	-9.5773	-10.099	-9.8478	-7.8804	-8.3976	-10.471	-10.025	-9.3698	-8.8705	-8.4333	-9.0483	-7.6996	-7.5556	-9.233	-9.0506	-9.2392	-9.9873	-8.8952	-8.5539	-8.9965	-8.3285	-8.778	-9.9434	-9.9966	-8.8683	-8.5517	-9.3663	-7.4779	-9.6723	-9.5013	-9.1114	-10.875	-10.714	-9.9953	-8.534	-9.1681	-8.1455	-9.5214	-9.2858	-9.3999	-9.282	-8.7458	-10.163	-8.1377	-7.7647	-9.3554	-8.6643
-10.918	-11.339	-10.731	-9.9874	-11.416	-10.802	-10.521	-10.296	-10.835	-10.006	-11.688	-10.568	-11.115	-10.923	-9.4881	-10.554	-10.873	-9.8499	-9.99	-10.2	-12.933	-12.321	-10.74	-11.515	-10.085	-10.243	-10.658	-9.5478	-10.364	-10.565	-11.816	-10.847	-10.854	-10.871	-10.37	-10.853	-10.439	-12.513	-12.169	-11.1	-11.091	-10.696	-10.212	-11.109	-9.4899	-11.957	-9.8887	-11.456	-9.898	-11.33
-10.368	-10.874	-12.036	-10.798	-11.302	-11.989	-12.585	-12.723	-9.9287	-11.166	-12.444	-11.084	-12.409	-10.552	-11.544	-11.681	-11.223	-12.545	-12.309	-11.497	-11.688	-11.225	-13.679	-11.127	-12.423	-12.404	-10.329	-11.288	-12.984	-10.801	-12.26	-12.955	-12.103	-11.911	-11.887	-12.882	-11.41	-10.154	-12.198	-12.995	-10.773	-11.993	-12.399	-12.291	-11.358	-10.773	-12.901	-11.761	-14.051	-12.153
-1.6541	-1.2408	-2.5292	-2.9452	-2.8677	-0.66016	-1.9338	-0.97659	-1.6847	-1.1571	-0.90137	-1.6184	-0.75865	-1.9243	-0.57033	-1.4794	-1.5525	-3.2462	-2.45	-2.7467	-0.29007	-2.5146	-0.8703	-1.0174	-1.7691	-0.92866	-0.14578	-1.222	-2.6206	-2.0982	-1.6092	-2.163	0.16629	-2.4829	-2.8931	-1.7638	-1.9692	-2.1184	-2.9659	0.20698	-1.6095	-1.5338	-1.1089	-2.5087	-3.6637	-0.81167	-0.60441	-1.7603	-1.1483	-1.3553
-0.66174	-1.0254	-0.27449	-2.0571	-2.7013	-1.3658	-1.9274	-0.1524	-2.1029	-0.55399	-1.8726	-2.175	0.84797	-2.8198	0.18982	-1.0381	-1.3041	-1.3571	-0.39719	-1.5766	-1.813	0.36583	-0.8775	-1.5885	-1.0845	-1.4058	0.59784	-1.156	-1.7976	-1.1163	-0.98045	-0.68289	-0.93029	-0.99993	-1.3593	0.097631	-1.2451	-2.6819	-0.11289	-2.4722	-1.4565	-1.562	-2.5339	-1.2808	-2.6775	-0.94889	-1.1086	-2.7395	-0.77994	-0.4056
-3.0249	-2.9527	-3.6888	-2.6519	-1.6152	-3.6344	-4.3716	-4.1038	-3.6154	-2.7213	-3.3847	-3.6198	-2.2605	-3.5598	-4.2775	-3.6927	-2.7273	-4.2949	-3.1843	-3.6541	-2.9408	-3.9512	-2.9291	-3.2652	-3.1308	-1.203	-2.7537	-3.4699	-4.2408	-3.2283	-3.4274	-1.8809	-2.0576	-4.0678	-4.2937	-3.0559	-1.9172	-0.89714	-3.8989	-2.6048	-1.333	-3.2516	-2.5628	-4.5924	-3.0691	-4.1603	-3.9993	-4.3625	-4.3276	-2.2915
-14.024	-13.477	-12.802	-12.611	-11.94	-12.979	-14.186	-13.952	-13.097	-12.628	-12.96	-13.922	-13.349	-12.4	-14.262	-12.448	-14.016	-14.287	-12.571	-13.31	-13.324	-12.043	-12.219	-13.449	-12.631	-11.101	-14.318	-11.94	-13.119	-13.652	-12.645	-13.969	-12.9	-13.548	-12.9	-14.497	-12.402	-12.669	-13.146	-13.09	-12.616	-14.349	-13.514	-12.828	-13.415	-14.538	-12.75	-14.136	-13.479	-14.189
5.5524	4.9903	6.1023	5.8573	6.6488	5.5038	5.0863	6.4275	5.2367	6.6182	6.1627	5.2108	6.2198	4.7233	4.4912	5.2174	5.1682	4.4307	5.6249	5.5742	5.5531	5.8817	6.4352	4.7637	6.4541	5.3993	4.0194	3.5697	6.3564	5.3724	4.7934	5.5021	6.2754	7.306	4.9866	6.7778	4.5991	5.1346	6.5434	5.8805	5.0712	6.85	4.6199	6.7358	5.5557	6.4364	5.3087	6.0284	5.5539	4.9102
-0.24154	-1.0954	0.94361	0.87768	1.7991	-0.68838	-0.76916	1.9805	-0.3155	0.78595	0.73144	-0.54347	-0.47537	-0.36976	0.55386	-0.28632	0.54269	0.78862	-0.32179	0.11231	0.14218	1.1597	-1.0086	0.60741	-0.87528	0.63416	-0.52019	-0.99944	0.62059	1.2308	0.74345	0.80401	-0.44604	0.07845	1.2661	-1.3599	-1.1571	-0.59381	1.2961	-0.14595	-1.1119	0.18262	0.71536	0.68224	0.84849	-0.6608	-0.63598	-1.0227	1.2194	-0.43936
0.43144	-1.961	-1.2567	-2.7801	-2.7377	-1.053	-1.3883	-1.1367	-1.9315	-2.035	-1.1474	-4.4138	-1.2868	-1.6125	-1.5818	-1.296	-0.2844	-1.6969	-1.5834	-1.5904	0.52489	-1.3561	-1.1339	-0.3804	-1.34	0.22467	-2.1334	-1.4691	-0.41726	-0.95669	-1.5283	-2.7764	-2.5755	-0.73078	-2.254	-1.3891	-1.8611	-0.93762	-1.2452	-1.6953	-2.0817	-1.8946	-2.0503	-0.55594	-2.659	-1.418	-0.45786	-1.9172	-2.9012	-0.71908
0.054764	1.0297	1.6126	1.718	0.53205	0.5972	3.025	2.1677	1.5556	1.6324	1.5527	2.3496	2.0007	1.0417	1.8696	2.1854	1.8415	1.2505	0.72955	2.0505	1.4624	0.50085	0.96919	1.2638	1.7029	1.8434	1.206	2.1808	1.24	1.2079	-0.057408	3.1033	2.0466	1.8447	1.6558	0.95123	2.4153	2.0789	0.79819	2.0601	0.61198	1.7695	1.1292	0.23971	2.398	0.92724	3.3327	0.74045	0.025061	1.8987
2.5281	0.63653	0.86435	1.7292	1.1271	1.3403	1.3159	0.91049	1.0952	1.9516	0.56766	2.4071	2.8781	0.87908	2.0241	1.1549	0.73427	2.9796	2.098	2.0068	2.0746	2.1821	3.0431	0.77935	2.0915	1.0365	3.2885	1.5943	0.90392	1.475	1.2295	2.3769	1.9232	1.8913	1.5696	3.053	0.72785	2.4547	0.43977	0.82555	2.6691	2.4521	2.2307	1.4971	2.1202	0.49282	2.6124	1.8348	1.9306	2.9108
-2.223	-1.407	-1.7221	0.26399	-0.89767	-0.087444	-0.33223	-0.56279	-1.6108	-0.52558	-0.71142	-1.322	-0.48123	-0.96234	-0.066804	-0.92432	-1.1898	-1.1906	-1.7894	-0.10542	-1.2687	-1.5831	-1.4994	-0.39468	-0.78711	0.43794	0.48927	-0.6212	-0.97699	-0.87751	-1.8801	-1.584	-1.5339	-2.4741	0.62303	-1.7551	-0.75007	0.21204	-1.5448	0.45602	0.56082	-0.44251	-0.042605	-0.66492	0.03434	0.26411	-1.1101	-1.8721	-0.30722	0.1238
-1.8456	-0.97488	-1.2166	-2.0342	-1.0886	-1.8368	-0.39193	-1.0544	0.086535	-1.5879	0.038189	-2.6188	-2.2475	-1.2958	-1.2572	-1.4226	-2.7487	-2.6444	-1.5921	-0.7669	-1.5121	-1.7445	-0.84775	-1.4531	-0.58463	-1.9698	-1.4213	0.18941	-1.2714	-2.3234	-1.2314	0.038183	-3.2102	-0.71967	-1.5409	-1.3781	-1.3563	-2.8219	-0.50869	-0.62102	-1.1064	-2.3397	-1.6136	-1.7309	-1.8228	0.20535	-0.73998	-1.5241	-0.21957	-0.86124
-13.004	-12.498	-13.4	-11.815	-12.099	-11.125	-10.953	-10.837	-10.071	-9.7251	-11.216	-11.553	-10.046	-11.942	-10.779	-11.444	-11.579	-11.306	-11.286	-11.328	-10.946	-10.872	-11.448	-11.503	-12.3	-11.105	-10.734	-12.008	-10.482	-10.887	-12.352	-11.071	-10.751	-10.675	-10.367	-10.723	-11.169	-10.701	-10.349	-11.828	-13.436	-12.392	-12.24	-11.667	-11.821	-10.509	-11.496	-10.647	-11.65	-11.353
-13.939	-13.749	-13.429	-14.448	-14.441	-13.671	-14.846	-14.632	-14.444	-14.639	-13.604	-13.688	-14.198	-15.915	-15.943	-16.953	-15.095	-14.148	-14.751	-15.906	-15.108	-14.224	-13.499	-14.963	-14.546	-12.959	-14.712	-15.041	-16.228	-12.509	-14.794	-15.247	-14.748	-14.514	-16.202	-14.127	-16.083	-15.165	-12.986	-13.714	-15.644	-15.633	-14.834	-15.591	-15.605	-14.431	-15.157	-12.957	-14.389	-15.184
0.23237	-0.19306	0.39364	-1.3625	0.69668	1.0681	-1.9238	-0.8022	0.55603	0.12691	-0.81626	0.09528	-0.93098	0.41623	0.71256	1.291	-1.0025	0.23158	0.17328	1.2014	0.64809	0.50848	-0.89679	1.591	-0.67072	1.0492	1.2437	-0.4414	0.70526	-2.1542	-0.66305	-0.85282	-0.7218	0.76633	0.45072	1.2944	0.086395	-0.29389	-1.3257	-1.3805	-0.40085	-0.070477	0.59427	2.2978	-0.97016	-0.89855	-0.40537	-0.87472	0.23535	-1.6944
-10.627	-12.292	-10.809	-11.64	-11.362	-11.902	-11.176	-12.425	-11.839	-13.077	-10.5	-11.645	-11.237	-11.749	-10.952	-12.06	-10.262	-11.741	-11.166	-13.319	-11.842	-10.742	-10.783	-9.6099	-9.7381	-10.981	-11.355	-11.992	-12.18	-11.512	-11.039	-10.771	-12.081	-11.93	-11.42	-11.623	-12.506	-13.053	-12.413	-10.314	-11.65	-12.092	-12.06	-12.591	-10.426	-12.411	-11.527	-12.832	-12.059	-10.047
1.8662	0.87305	2.5092	0.32941	1.5123	-0.36382	0.95068	1.6458	1.5879	1.0789	1.6418	0.68234	1.7306	0.5467	1.5181	1.4935	1.8264	0.11352	1.6341	1.75	0.083821	1.2405	-0.46699	0.99211	0.68334	1.4674	1.2246	0.68345	0.84764	2.3256	0.11216	2.1127	3.1179	1.367	3.4198	-0.33318	2.196	1.433	2.4613	0.43759	0.60762	2.624	2.8466	2.3627	0.92766	0.41941	0.95998	0.8984	2.1456	2.1279
-0.40075	-0.38349	-0.37893	-0.17868	0.46278	-0.38686	-0.59299	-1.2382	-2.4408	-0.7431	0.10595	1.1324	0.84865	2.1564	-1.1475	-0.0060784	0.60054	0.83655	0.49809	1.2612	1.5769	-1.853	-1.1443	0.26716	-0.61717	-1.9297	1.446	-0.77575	-0.74522	0.1726	0.65436	0.88385	-1.1595	1.1037	-0.41299	0.49622	2.6144	0.85471	0.19838	0.17004	-0.76772	0.17862	-1.7464	1.0243	0.019745	-0.91813	-1.0071	0.30209	-0.28216	1.0626
-12.997	-11.937	-12.118	-11.451	-11.863	-11.761	-12.014	-11.736	-10.446	-10.414	-14.253	-12.31	-11.884	-12.309	-11.458	-11.927	-12.083	-11.417	-12.044	-9.7645	-12.576	-10.608	-12.901	-11.42	-12.882	-9.7856	-13.22	-10.813	-11.048	-9.968	-13.288	-11.942	-12.536	-12.04	-12.315	-10.949	-11.662	-11.097	-11.926	-12.341	-10.122	-12.589	-10.751	-9.2284	-10.978	-13.052	-12.851	-11.614	-12.472	-10.76
1.0422	-1.3955	0.21244	-0.27301	-0.51541	-0.32331	0.68052	1.1837	1.5638	-0.4077	1.0115	0.81051	0.1717	-0.81197	-0.94647	0.70898	0.4443	0.6793	-0.43199	1.7362	-1.3492	0.10091	-0.60269	0.98737	-1.5971	0.96772	0.045284	0.29393	-0.29485	-0.56157	1.451	0.09015	0.32166	1.1454	0.58746	0.35867	0.58622	1.637	0.56428	-0.01246	0.080461	-0.86477	0.79029	0.24612	-0.39036	-1.0087	-0.030184	0.39237	0.023459	-1.1458
-0.91651	0.9635	-0.74262	0.03036	-0.54348	0.41615	-0.02911	0.23419	-0.63186	-1.2476	-1.9801	0.36893	-0.58554	0.47543	-1.0122	-0.68284	-0.26386	-0.079265	-0.42757	-0.57631	0.87328	0.81493	1.6444	1.3273	-0.84818	-0.069168	0.29127	0.29427	0.31097	1.0734	0.23291	0.52054	-0.36637	-1.8388	2.4423	0.42531	-0.37378	1.0344	-0.10595	1.1635	-1.791	-1.3836	-1.2865	0.42371	0.35991	1.4318	0.94775	1.1872	0.33591	-1.4055
-5.0016	-2.7428	-3.6224	-5.5191	-3.3245	-6.61	-3.7619	-2.2239	-3.9889	-3.8192	-3.1183	-4.298	-3.4698	-4.5682	-5.4978	-4.5903	-2.6488	-4.7956	-2.9799	-4.6239	-2.895	-5.5341	-3.6775	-2.0283	-3.3098	-3.8401	-3.4069	-5.6033	-4.6424	-4.0817	-3.4492	-4.9139	-5.0208	-2.5454	-3.4211	-3.9552	-3.3042	-3.3503	-3.3315	-3.1651	-4.756	-3.5567	-2.8343	-3.3037	-2.5341	-2.893	-4.8454	-3.3769	-2.5364	-2.6464
-3.9434	-4.1554	-2.6241	-3.7606	-3.7277	-3.6425	-3.8327	-3.7622	-3.6349	-4.4131	-3.6787	-3.0964	-2.5515	-4.666	-4.1926	-4.4238	-3.4845	-2.6461	-2.5942	-3.2931	-3.9294	-2.2826	-4.4487	-3.5744	-4.3517	-3.5066	-1.7957	-3.0107	-3.9884	-3.5791	-4.0875	-2.9313	-4.6086	-2.4738	-3.1375	-4.4576	-3.1805	-4.7769	-2.64	-2.1773	-5.1621	-4.1071	-3.6765	-2.6899	-2.1405	-4.0614	-2.8879	-5.5266	-3.1934	-3.1111
-2.6352	-2.12	-2.3719	-0.72871	-0.49771	-1.9579	-0.75496	-2.7743	-2.0345	-0.49469	-1.5064	-0.96979	-0.94875	-0.48711	-2.0312	-2.2071	-1.1392	0.29814	-1.4296	-0.76796	-2.5188	-1.3091	-1.5223	-0.24908	-1.6157	-0.48807	-0.99214	-1.0329	0.013568	-1.2918	-1.2379	-0.23055	-0.92866	-2.327	1.6873	-1.0549	-0.5999	-0.37342	-0.55432	-0.95827	-1.2798	-1.9542	-0.15374	-1.0998	-1.6407	-0.9496	-0.51438	-1.2071	-0.40051	-2.0628
1.7492	2.4652	3.0098	1.8446	1.7089	1.4451	2.1056	1.0227	0.24288	1.2256	0.93653	2.1706	1.9833	1.244	1.2527	0.50805	1.4675	1.6322	2.3334	1.251	0.82674	0.76948	1.781	1.7304	-0.26387	0.84998	0.68823	1.9743	0.7998	0.13443	2.3298	1.6151	0.7846	1.7052	1.5298	0.61636	0.62816	1.1178	0.90047	2.7332	1.4391	1.7402	2.6061	1.8645	1.6682	0.2592	0.75334	2.1553	2.4746	1.8614
-0.34688	-0.68806	-0.19515	-1.8422	-0.39884	-0.43991	-1.0116	-0.76772	-1.7236	0.2671	1.6821	-0.074752	-0.68046	-2.2363	0.7315	0.20493	-0.49843	-1.1293	-0.66973	0.055309	0.29645	-0.27906	-0.11229	-0.4602	0.52758	-1.0327	-0.25006	-0.80187	-0.15208	1.2653	-1.2459	0.019267	-0.77446	-0.28621	-0.61136	-0.44991	-1.4497	-0.58812	1.089	-1.3365	-0.78953	0.82968	-0.74046	1.1394	-0.82985	-0.92374	-1.1772	1.9567	1.0295	0.45724
-5.1997	-3.4033	-4.0257	-4.5891	-3.3269	-4.2539	-2.6936	-3.292	-3.3354	-3.706	-3.8724	-3.3019	-2.6874	-4.9042	-4.0474	-4.2579	-3.3683	-3.8462	-2.6297	-4.1312	-3.4542	-2.635	-3.8146	-4.0059	-4.9026	-3.3947	-5.5171	-3.1496	-3.3096	-4.8939	-2.0933	-4.0163	-4.6701	-2.9061	-4.7082	-4.1412	-4.5183	-3.7331	-4.7959	-2.7897	-3.1317	-3.4346	-2.1294	-2.8064	-2.7551	-4.2854	-2.6884	-3.8728	-5.2519	-2.5768
-23.109	-22.082	-22.79	-23.628	-21.18	-21.996	-22.658	-23.294	-21.242	-22.327	-22.827	-22.434	-21.035	-19.961	-21.156	-21.181	-23.056	-22.153	-23.023	-22.649	-22.045	-22.456	-24.31	-22.092	-22.837	-23.687	-21.298	-21.076	-22.595	-21.456	-22.22	-22.54	-22.128	-19.926	-21.729	-20.205	-23.562	-20.915	-20.802	-21.076	-21.738	-21	-21.645	-22.498	-22.174	-23.324	-22.687	-22.003	-21.339	-21.897
-15.149	-15.346	-13.523	-14.06	-14.399	-14.565	-14.986	-15.145	-14.537	-14.65	-14.095	-15.623	-15.315	-13.121	-14.201	-13.339	-13.297	-14.69	-15.446	-15.961	-13.982	-16.013	-15.505	-13.707	-16.26	-15.135	-15.311	-14.667	-14.047	-14.364	-16.601	-15.582	-15.092	-13.543	-14.454	-14.011	-14.104	-16.335	-14.37	-16.443	-15.023	-15.788	-14.309	-13.556	-13.167	-14.213	-14.259	-14.674	-13.418	-15.365
-0.56098	-1.5733	-2.7751	-2.494	-1.5976	-1.0535	-1.7547	-1.9544	-2.6094	-1.5587	-1.5339	-1.8421	-3.1374	-2.4955	-0.76972	-1.8322	-1.2374	-0.65483	-2.0005	-1.0356	-2.7489	-0.81725	-1.7412	-1.712	-2.0242	-0.87763	-0.57132	-1.5022	-2.2388	-1.3821	-3.1076	-2.2086	-2.7355	-2.287	-1.9885	-0.9381	-2.8237	-3.3289	-1.5476	-1.2998	-2.2039	-1.7488	-1.5276	-1.6501	-2.0673	-2.567	-0.68915	-3.1184	-2.3019	-2.6226
-1.0793	-3.3464	-0.12782	-1.3068	-1.2069	-0.34698	-0.94725	-1.3274	-1.5627	-2.2882	-2.5464	-1.8691	-0.75114	-1.5983	-1.1065	-0.20999	-0.85133	-0.24965	-1.6107	-2.4249	-0.40476	-2.9986	-1.9041	-1.8331	-0.81116	-1.5554	-1.0947	-2.8997	-0.63102	-1.0747	-1.386	-0.095351	-1.6388	-1.9425	-0.81575	-2.5326	-1.1171	-2.9422	-2.5236	-0.67081	-3.4559	-0.52949	-1.8563	-2.0485	-0.90566	-0.82795	-1.8845	-1.3107	-2.5394	-1.1419
-0.76097	-1.9143	-1.0047	-0.62203	-0.92296	-1.3485	-0.54134	-1.1713	-1.4401	-2.8072	-0.062024	-1.7245	-2.3833	-0.63178	-1.496	-1.8621	-3.0443	-2.7835	0.089477	-1.6196	-0.82163	-1.4582	-1.5673	-1.4308	0.056128	-2.1886	-0.85263	-0.9078	-1.5681	-0.9667	-2.6608	-2.1987	-0.67104	-0.58511	-1.7231	-1.3844	-1.725	-1.9148	-0.36843	-0.82355	-1.5916	-2.0375	-1.6292	-0.28181	-1.6447	-1.601	-1.616	-1.4553	-1.8872	-1.5082
-8.8356	-10.811	-8.6282	-8.4135	-9.7925	-7.4883	-9.8012	-7.3061	-9.4058	-8.6043	-9.998	-7.989	-9.2928	-8.9114	-9.5304	-8.4451	-8.4131	-9.104	-9.196	-9.2998	-9.3994	-11.432	-10.954	-7.7228	-10.059	-9.5425	-9.4356	-8.3754	-10.015	-8.3223	-8.4085	-8.4894	-8.0287	-8.6247	-8.7144	-10.278	-8.7181	-9.4382	-9.8223	-10.628	-9.5152	-9.1004	-9.4239	-8.2953	-8.7502	-11.069	-9.5472	-8.3091	-8.1537	-9.5284
-22.259	-22.221	-21.755	-21.714	-21.912	-23.606	-22.458	-21.191	-21.695	-22.353	-22.723	-21.77	-23.519	-21.702	-22.49	-21.858	-21.853	-21.428	-22.019	-21.741	-22.496	-21.373	-21.688	-20.405	-24.769	-22.235	-22.421	-22.411	-22.895	-22.659	-23.024	-22.175	-22.356	-22.959	-22.734	-23.182	-23.559	-22.289	-21.704	-22.334	-20.938	-21.319	-22.603	-22.934	-21.405	-21.833	-23.574	-23.209	-21.234	-22.342
0.060077	0.73814	-1.7327	1.5482	-0.91441	1.5068	1.4092	0.34273	0.47759	1.7818	0.78097	0.076801	1.0359	-0.079254	0.27928	1.0042	0.60527	0.8823	1.6989	0.13125	0.90671	-0.27865	1.5952	-0.73816	0.9976	2.3999	-1.129	0.90282	0.464	0.53135	1.28	1.1168	0.88608	-0.6739	-1.9878	-0.11978	1.2308	-0.31556	0.84205	1.2691	0.71224	0.64426	2.1193	1.0262	-0.55811	0.88926	1.525	-1.5128	1.0041	0.29043
-12.325	-12.012	-11.55	-11.862	-11.734	-11.892	-11.241	-10.561	-10.464	-11.256	-10.136	-12.947	-11.383	-10.921	-12.112	-12.232	-12.538	-11.344	-10.061	-11.002	-13.079	-11.139	-13.839	-11.219	-11.357	-11.612	-11.063	-11.354	-11.21	-11.093	-10.882	-10.539	-11.5	-12.105	-12.748	-10.196	-12.398	-12.324	-12.168	-9.8613	-11.363	-11.217	-13.004	-12.045	-11.121	-12.146	-12.016	-12.731	-12.894	-11.555
-4.9448	-6.3318	-4.8939	-5.4569	-5.3409	-6.2667	-4.8843	-5.119	-8.0838	-6.0959	-6.1009	-7.0875	-5.224	-5.6877	-6.6434	-6.3069	-4.6039	-6.3771	-5.4478	-5.7013	-6.6925	-4.7597	-6.4876	-6.8889	-4.7968	-5.6902	-5.2169	-6.1577	-5.5579	-6.3679	-5.6773	-7.0153	-4.6038	-5.5728	-6.1186	-4.6235	-5.9332	-7.0819	-5.4029	-5.3475	-7.8321	-4.6721	-4.9195	-4.6079	-7.526	-4.8694	-5.5511	-6.1861	-7.6155	-7.1294
-20.395	-20.236	-21.715	-20.083	-21.289	-20.67	-21.095	-21.05	-20.132	-20.276	-21.901	-22.524	-20.341	-21.164	-21.772	-20.807	-19.946	-21.959	-22.043	-22.196	-20.942	-20.679	-20.782	-21.991	-21.506	-22.168	-21.433	-21.335	-20.064	-21.332	-20.957	-21.084	-20.268	-20.442	-20.387	-20.379	-23.05	-20.212	-21.403	-19.313	-20.192	-21.315	-19.08	-21.017	-20.665	-21.577	-20.857	-20.944	-21.132	-21.422
-12.075	-11.242	-12.104	-12.201	-12.524	-9.0202	-11.252	-12.812	-12.036	-10.771	-11.578	-11.558	-11.396	-11.554	-12.746	-11.412	-11.948	-10.855	-12.101	-12.894	-12.193	-11.141	-11.324	-10.11	-13.254	-10.151	-11.717	-10.913	-11.411	-10.175	-9.7176	-10.721	-13.409	-11.098	-12.113	-11.594	-12.423	-10.852	-11.278	-11.959	-12.661	-12.217	-10.148	-11.35	-11.992	-9.0736	-11.392	-11.554	-13.451	-11.331
-12.543	-11.99	-11.967	-13.652	-14.018	-14.305	-11.99	-12.162	-13.287	-13.277	-15.05	-13.206	-12.932	-13.16	-12.118	-12.378	-11.789	-12.22	-13.522	-13.657	-12.594	-12.148	-13.678	-12.323	-11.234	-11.334	-14.548	-14.094	-12.078	-12.692	-12.532	-13.89	-13.263	-11.963	-11.582	-13.062	-12.507	-12.141	-12.793	-13.29	-11.322	-12.525	-11.262	-13.506	-13.741	-12.469	-12.093	-14.649	-14.041	-13.564
3.1892	3.2341	3.0069	2.8531	1.002	2.6946	2.8902	4.1686	3.3096	1.0898	4.664	1.9908	3.2319	3.0991	3.5642	1.5481	1.0797	2.9162	2.552	2.3437	3.1272	1.9819	2.8176	3.3215	2.3696	3.1441	1.2247	1.9275	2.0522	3.844	4.4448	0.82827	2.7707	1.9062	2.2269	2.8335	2.4879	3.1867	3.9382	2.7563	1.9223	3.9398	2.5738	3.8154	2.8557	2.744	2.3099	3.0792	2.3488	2.7145
-1.7591	0.79884	-1.8158	-0.9161	-0.96974	-2.5039	-0.27839	-1.8559	-1.8459	-0.96997	-0.087767	-0.42757	-1.385	-0.65024	-0.46108	-0.95972	-2.6872	0.33819	0.4483	-1.668	0.054489	0.46853	-1.3158	-1.689	-0.29933	-0.3826	0.0066864	-1.8782	-1.0061	-0.18399	0.95584	-2.59	-0.16055	-1.8745	-0.13224	-0.77963	-0.56219	-1.6947	-1.774	-0.43987	-0.08786	-0.89197	-0.65252	-1.1549	-1.3947	0.2636	-0.53041	-2.0781	-1.7351	-1.7686
-12.555	-13.532	-14.887	-14.445	-14.627	-13.518	-13.569	-15.667	-15.954	-12.789	-13.229	-15.138	-12.356	-13.628	-14.013	-15.118	-14.786	-12.782	-15.073	-14.195	-13.117	-14.578	-14.202	-12.893	-14.086	-14.474	-13.621	-13.734	-13.298	-14.713	-15.915	-12.69	-12.579	-14.514	-14.086	-13.206	-13.315	-13.14	-14.733	-14.175	-15.248	-15.562	-15.436	-14.532	-14.796	-13.408	-12.758	-12.898	-14.895	-15.085
2.5385	1.9696	3.3598	3.2054	5.1194	2.6377	2.6007	2.6958	2.7662	4.7246	3.6475	3.7425	3.2405	3.2472	3.4262	1.5277	4.2948	3.58	2.9612	2.4708	2.8778	2.8294	3.7974	3.5778	2.2079	1.9537	2.2926	2.0917	3.5584	3.4382	4.1642	2.7732	3.5276	3.5209	4.2125	3.0991	1.7263	3.1015	3.5038	3.6452	1.3499	2.4916	1.3615	3.9679	2.8931	4.9955	2.4198	2.4475	3.5941	1.6378
-10.232	-9.9579	-7.5006	-10.375	-10.8	-8.4029	-10.626	-10.895	-9.8033	-11.407	-8.8052	-10.692	-9.3942	-11.47	-10.18	-8.8868	-9.3303	-8.8955	-10.355	-10.327	-10.178	-10.333	-10.417	-10.361	-10.525	-11.096	-11.161	-10.661	-9.4883	-10.204	-10.292	-8.396	-10.197	-10.931	-10.404	-11.282	-9.4064	-10.575	-10.787	-10.429	-10.48	-10.387	-9.3369	-11.021	-10.096	-9.162	-11.807	-9.9149	-10.545	-11.218
-3.1339	-3.849	-3.425	-3.0444	-2.7214	-3.8503	-3.0619	-3.3532	-3.9901	-3.3623	-2.0101	-4.4157	-4.0512	-2.6272	-4.9427	-2.0452	-4.2807	-3.6904	-4.5049	-2.864	-2.7598	-2.4548	-2.4542	-4.9522	-4.2873	-2.4855	-5.2794	-3.7883	-4.3815	-3.6483	-3.4855	-3.9919	-5.5995	-2.6348	-5.0261	-2.3367	-4.2047	-4.0339	-4.9108	-5.0189	-4.8389	-4.292	-3.3966	-2.8529	-2.0889	-3.8272	-3.6015	-4.9016	-2.585	-4.62
1.3862	-0.13644	0.45294	-0.59521	-0.043799	0.61032	1.5615	0.28839	0.47809	-0.15976	1.7905	0.69846	1.7326	0.33902	1.0379	0.46111	1.9721	0.18243	0.12734	-0.33512	0.1038	2.011	1.8857	-0.16593	-0.242	-0.27377	-0.15437	-1.5593	-0.1734	-0.20921	-0.088305	-0.19106	1.2355	-0.0492	0.86569	1.1971	-0.27177	0.75146	1.203	0.88444	0.2817	1.694	-1.3313	0.29242	-0.55953	1.0348	1.1279	0.29205	0.96945	0.31678
-4.3104	-3.6151	-4.0365	-3.3783	-4.302	-2.7711	-2.6936	-3.9696	-2.3896	-4.6332	-4.2273	-4.1027	-3.5739	-4.6326	-3.6432	-3.3708	-3.9992	-4.3984	-4.1735	-3.1747	-0.65326	-3.1669	-2.2537	-2.9811	-1.4535	-3.5184	-2.8534	-4.1179	-2.5182	-4.0957	-3.2919	-2.7619	-3.3589	-2.8694	-2.532	-0.97266	-1.7136	-3.4073	-4.3796	-4.5381	-3.2148	-2.4989	-2.9005	-3.9765	-4.0606	-3.9996	-3.4123	-3.1697	-5.8413	-3.8913
-14.133	-13.882	-14.2	-15.054	-16.09	-14.159	-14.5	-16.872	-14.998	-14.642	-15.982	-15.382	-14.807	-14.511	-14.808	-15.354	-13.026	-14.862	-14.203	-14.274	-14.8	-14.182	-15.742	-15.057	-15.397	-14.884	-13.055	-14.593	-13.494	-13.597	-15.468	-14.618	-14.324	-15.745	-13.996	-14.197	-12.661	-14.69	-15.713	-13.783	-16.295	-14.763	-15.099	-15.764	-13.784	-15.293	-14.291	-14.21	-14.153	-14.319
1.3637	2.3491	2.6266	1.2865	1.5415	0.99781	1.8629	1.7025	1.6971	1.2802	2.7524	0.54289	1.0207	1.8638	2.6897	2.3889	1.4326	2.1104	1.6564	0.94837	3.5706	3.1523	0.73868	1.4754	2.0088	1.4553	0.6124	1.5278	1.041	1.1372	3.2061	2.0252	0.90649	0.12445	2.5109	2.5494	1.839	1.9958	2.5969	1.5826	2.8581	2.4099	2.3613	-0.23049	1.4689	-0.33255	1.8839	2.8238	0.28328	2.1448
-1.8352	0.63299	0.84452	0.57674	-0.64861	-0.0056203	0.13541	0.54741	0.92079	-0.22342	-0.2717	-0.34958	0.86332	0.053936	-1.1116	0.43234	-2.3761	-0.25557	-0.60393	0.81478	1.5418	0.60829	0.19998	0.30882	-0.56235	-0.45848	0.23396	0.20477	-0.13185	0.74735	0.73778	-0.1149	-0.01917	-0.23129	1.2293	-0.75889	-0.7249	1.3593	-0.56333	0.60148	-0.89542	0.89842	0.20942	0.20012	-1.7378	0.3158	1.6643	1.7345	-0.76949	-0.60823
-0.4521	-0.11155	-1.6812	-2.133	-0.77341	-1.62	-1.923	-0.55705	-2.596	-1.0823	-2.5991	-0.89144	-2.002	-1.3517	-0.52102	0.41205	-1.1814	-1.7638	-0.44737	0.089826	-1.8991	-0.87444	-1.411	-1.7461	-1.6412	-2.5305	-1.2117	-0.18136	-2.3173	-1.8176	-1.3693	-1.4771	-1.3263	-2.143	-1.0441	-1.9621	-0.82183	-1.2514	-1.8417	-1.2002	0.42061	0.25392	-1.5725	-0.6188	-1.0677	-1.9592	-0.97331	-2.135	-0.69454	-1.9804
-7.7376	-8.4439	-7.9831	-9.0793	-8.8156	-8.9001	-9.2054	-7.6546	-10.049	-9.5658	-8.9701	-9.6866	-8.7365	-7.7758	-8.2652	-8.7057	-8.3339	-8.309	-9.5079	-8.8014	-9.0387	-9.0253	-9.3581	-7.823	-8.6111	-8.9075	-8.6465	-11.684	-7.9153	-8.834	-9.1661	-9.6569	-7.7783	-9.1392	-9.706	-8.0626	-10.421	-10.429	-8.0954	-9.7122	-8.9716	-9.2452	-9.8791	-10.03	-9.9626	-9.3703	-7.7777	-9.8244	-10.076	-8.3455
-14.054	-12.907	-11.841	-11.964	-12.721	-14.461	-11.884	-12.884	-12.978	-13.202	-12.049	-12.628	-13.335	-12.63	-13.295	-12.885	-12.784	-11.731	-11.61	-12.66	-11.898	-13.46	-12.253	-13.526	-14.563	-14.027	-11.904	-12.795	-12.452	-12.249	-13.669	-12.597	-12.313	-14.648	-11.601	-10.759	-13.286	-14.024	-12.564	-11.772	-12.447	-12.707	-13.008	-11.56	-14.296	-13.382	-13.288	-12.319	-11.475	-13.282
-10.097	-12.366	-10.698	-10.378	-10.772	-12.036	-13.558	-13.665	-10.206	-11.156	-11.516	-12.867	-13.372	-11.949	-12.639	-12.52	-10.312	-10.637	-12.15	-10.167	-11.641	-12.608	-11.853	-12.851	-13.012	-11.464	-10.544	-11.108	-10.747	-12.24	-13.025	-11.786	-11.817	-10.804	-11.845	-10.016	-10.434	-11.096	-12.157	-10.459	-11.317	-12.244	-9.9544	-12.1	-10.484	-10.732	-10.205	-11.81	-11.46	-9.9014
5.7859	6.4512	7.3912	5.4309	3.9184	6.1105	5.0508	6.0231	6.5674	3.7342	5.6766	5.2477	5.6121	5.1267	4.7794	6.2173	5.6566	5.7534	5.4785	5.5608	5.8104	5.0059	4.4216	5.4716	5.6581	5.5256	5.1612	3.8094	4.8506	5.832	4.421	5.4264	6.1133	5.6946	6.4489	5.2374	7.4089	6.2227	4.3309	6.0347	5.2961	4.6764	5.429	4.9913	5.3745	5.6188	6.1525	5.0338	6.598	6.6557
-3.0669	-2.1656	-2.9978	-4.211	-2.0314	-3.8708	-2.7319	-1.7662	-2.6826	-2.6154	-2.8801	-3.6905	-2.7919	-3.1071	-2.2844	-1.7953	-2.4162	-2.2757	-2.2768	-4.1857	-1.8878	-2.7274	-4.143	-1.9531	-1.4992	-1.5863	-2.1758	-3.7423	-3.6958	-2.4631	-3.1777	-1.8265	-0.40889	-3.5463	-0.71282	-4.7161	-2.1218	-4.0265	1.1689	-2.225	-1.9503	-2.6591	-2.2205	-3.8486	-3.7838	-3.7046	-0.97108	-2.695	-0.43796	-1.6888
-4.5567	-5.0137	-5.1885	-3.0434	-5.468	-5.1299	-5.1758	-5.0168	-5.3767	-5.0441	-5.464	-5.3555	-5.5904	-4.4434	-6.6803	-4.5397	-6.1476	-4.3632	-5.4263	-5.8254	-6.5761	-5.0273	-4.9135	-5.2493	-3.782	-3.5864	-4.1706	-5.0728	-6.2069	-4.4583	-8.0654	-5.8926	-6.2857	-4.7675	-3.9666	-5.1669	-6.2179	-6.1456	-4.1753	-5.5944	-5.4478	-5.3405	-5.1486	-5.8131	-5.0922	-4.8041	-5.1583	-6.6102	-3.7674	-4.9872
-12.706	-13.272	-11.768	-12.768	-13.075	-13.824	-12.832	-13.576	-11.433	-13.2	-13.05	-13.85	-14.129	-12.955	-12.444	-13.613	-12.627	-12.929	-11.816	-13.934	-14.193	-13.89	-12.026	-13.092	-11.755	-13.9	-13.087	-12.466	-12.073	-13.64	-13.377	-12.662	-12.896	-14.078	-14.164	-14.495	-13.261	-13.406	-13.217	-13.87	-13.06	-13.488	-13.747	-12.444	-13.324	-10.36	-13.441	-13.72	-13.359	-13.308
-15.384	-15.327	-15.409	-13.36	-13.424	-13.433	-14.51	-15.219	-14.673	-13.983	-15.7	-13.913	-14.744	-13.71	-12.945	-13.086	-13.257	-14.888	-14.761	-13.691	-14.336	-14.443	-15.518	-13.182	-12.158	-13.957	-12.698	-13.635	-13.782	-14.943	-14.22	-13.542	-14.271	-13.494	-14.868	-14.244	-14.126	-14.13	-15.178	-13.849	-13.644	-13.759	-14.592	-14.291	-13.082	-13.219	-14.936	-15.082	-14.021	-14.308
-6.5375	-7.5415	-6.1793	-6.6541	-6.6553	-6.9863	-5.3977	-6.8631	-5.7805	-5.4191	-6.9415	-5.9679	-6.0414	-6.8971	-5.8662	-6.5878	-5.3856	-6.053	-6.9169	-6.2524	-4.9681	-7.2226	-6.8675	-6.1965	-6.7869	-6.5399	-7.3566	-5.7303	-7.3255	-6.4469	-5.7804	-6.8515	-6.7777	-5.3119	-7.4607	-5.6789	-5.6592	-5.8158	-4.8704	-6.8397	-5.3711	-5.8874	-7.5957	-7.0383	-7.9365	-5.846	-7.5959	-7.6844	-7.1242	-5.0001
8.0679	6.5377	8.5275	7.7484	9.4414	8.7766	8.0174	6.9447	8.5865	9.3856	8.1685	7.5207	7.6188	6.2322	8.3943	7.5636	8.2223	5.6627	8.1137	7.3763	6.9639	8.4839	8.7398	7.4837	7.2998	9.6045	8.1122	9.0675	8.5784	7.4895	7.1529	9.3836	7.8209	7.5798	7.2001	7.5967	8.8374	8.1707	8.3129	8.4952	8.7609	7.5586	8.879	9.2444	9.406	8.7797	9.8479	7.9899	9.494	7.9601
-8.1846	-7.6679	-5.7538	-8.8299	-7.796	-6.6719	-8.8591	-8.1324	-8.8427	-8.2191	-7.2994	-7.1667	-6.7126	-8.2562	-7.0734	-8.6467	-7.3882	-6.3926	-8.3243	-7.0337	-7.6097	-6.8299	-8.353	-9.1143	-8.1728	-6.4781	-6.2286	-7.137	-7.3887	-7.8629	-9.2456	-6.4114	-6.8971	-8.2807	-6.99	-7.9593	-6.2904	-6.4387	-8.2156	-6.4618	-7.4199	-7.285	-6.6519	-9.1252	-8.1549	-8.1539	-6.8945	-7.0969	-9.454	-7.9814
3.2114	0.96162	2.9179	1.6543	3.1438	2.0286	0.28003	0.56188	3.2857	3.2118	1.4282	1.0967	2.5035	1.7917	2.1917	3.188	0.73448	3.4098	2.1068	1.1533	2.3169	0.72548	2.472	1.2439	1.2561	1.9904	1.9959	2.3391	0.46809	0.56294	2.0828	2.9057	0.24035	2.6008	2.6923	-0.5569	0.79927	2.3102	-0.79151	2.3627	2.2911	2.079	2.2524	0.34864	3.2405	1.2127	1.4128	2.1253	1.738	1.7335
-0.17316	1.5949	0.5595	1.0359	2.1443	1.3072	1.1645	1.0694	0.046286	1.5103	0.55922	1.2129	0.39104	-1.1099	0.19197	1.0336	-0.68619	1.1477	-1.5341	-0.74695	0.37283	0.21547	1.7399	0.55146	-0.17833	1.4618	2.9386	0.28175	0.29406	0.71797	0.041714	0.69063	1.0011	0.14766	1.9853	0.074611	0.63552	0.13591	0.86191	0.16882	-0.34721	0.57042	1.5271	-0.12605	0.53158	0.13606	1.6673	-0.66396	0.12572	2.6231
-13.924	-13.658	-13.62	-14.949	-12.289	-14.446	-14.559	-15.914	-14.427	-14.982	-14.359	-13.66	-13.707	-15.075	-15.206	-14.239	-15.926	-12.521	-15	-13.668	-12.487	-14.906	-15.219	-13.634	-14.62	-13.061	-12.555	-12.647	-12.553	-14.706	-14.963	-14.435	-13.493	-14.948	-14.061	-12.973	-13.022	-14.959	-12.741	-13.949	-14.308	-14.69	-13.571	-13.717	-13.097	-13.174	-14.093	-12.865	-14.184	-13.555
0.50299	0.64673	1.5421	-0.15248	-0.21201	-0.12992	1.0952	-0.27365	-0.96892	-0.35206	-1.0062	-0.84298	0.37374	1.7817	-0.69147	0.99299	-0.60772	0.54706	-1.2305	1.4068	0.78915	-0.33576	-0.4493	-0.87133	0.25858	0.1593	-0.32882	-0.38242	0.38236	0.28347	0.34505	0.5349	1.4343	1.4527	0.80994	1.7211	-0.95237	0.56087	0.37939	1.5164	0.42118	0.78651	0.29558	-1.5126	-0.033053	-0.045577	-0.012102	-0.80567	-0.76463	0.92765
-12.42	-10.872	-11.531	-11.348	-12.491	-11.228	-10.021	-11.708	-12.695	-11.104	-12.108	-12.516	-11.339	-11.477	-12.299	-11.412	-11.564	-13.908	-11.378	-13.131	-10.802	-11.104	-12.315	-11.243	-12.115	-11.188	-11.964	-12.606	-11.42	-9.1765	-11.851	-11.97	-11.454	-10.981	-11.948	-11.666	-12.554	-13.065	-12.442	-11.996	-10.585	-11.63	-10.345	-12.659	-11.637	-9.8428	-11.632	-11.99	-11.081	-12.825
0.81135	2.2384	2.4743	0.82192	2.1031	0.80104	0.37764	0.27938	2.372	2.3021	1.5026	2.8974	2.9965	1.1188	1.5568	2.1607	0.9578	1.6423	1.9077	2.2312	2.9154	0.33735	1.5024	2.2635	3.0008	1.023	2.8692	3.0143	2.0941	1.8668	1.6373	1.5544	2.8832	0.75284	1.2212	2.2976	1.1205	1.0626	3.556	2.6043	2.3841	2.6139	1.6357	2.1783	1.6376	1.5394	1.6174	0.88629	1.2932	2.5551
-5.1145	-4.3391	-4.9687	-5.038	-4.1805	-3.2463	-3.0071	-2.6936	-2.6651	-2.6853	-3.5286	-4.1026	-3.2729	-4.3867	-2.4586	-5.2598	-4.7671	-4.2854	-4.2145	-2.6221	-5.8686	-5.3236	-4.5155	-3.1929	-3.5539	-4.681	-4.6098	-3.8879	-4.3104	-3.2631	-2.4757	-3.6496	-5.3587	-2.9507	-3.788	-4.5724	-4.287	-5.1845	-2.4634	-3.9403	-4.9593	-3.8533	-4.9578	-3.2393	-2.8446	-3.406	-3.7186	-3.6419	-3.3827	-5.5095
1.3164	1.0949	-0.33182	-1.6959	0.97836	-0.51662	-0.56564	0.80058	0.4119	-0.79006	0.73473	0.33458	1.2518	-0.98304	0.108	-0.32209	-1.6698	-0.69146	-0.60361	-0.6332	-0.5749	0.94564	0.40856	1.4082	0.24149	1.2485	-0.63359	1.6264	0.61916	0.54658	-0.17131	-1.1491	0.19262	0.72572	0.54814	0.94269	0.20619	1.9352	1.496	1.0843	1.2784	-0.56261	0.72353	-1.2982	-1.3023	2.321	0.1978	-0.016674	0.82161	0.38351
-6.91	-5.791	-5.1651	-5.5452	-5.8468	-3.8967	-4.9481	-3.9001	-6.772	-4.6898	-5.6558	-6.1034	-6.1942	-5.9661	-5.7684	-4.7788	-6.7599	-4.0324	-5.6153	-5.108	-6.5089	-3.8205	-5.8616	-6.6644	-4.2752	-6.5969	-5.8117	-5.3648	-6.9511	-5.0092	-6.0375	-6.5698	-5.2416	-4.6054	-5.1431	-5.5751	-5.5883	-6.3071	-6.4098	-4.0257	-6.2372	-4.5425	-5.1453	-5.4846	-4.8875	-6.0105	-5.2767	-4.9632	-5.4565	-5.6651
-8.8929	-9.0388	-8.5309	-10.91	-8.5702	-8.7519	-9.5361	-8.9954	-8.0601	-8.7965	-7.9857	-10.044	-9.7215	-9.7193	-9.1235	-8.6052	-8.7153	-8.5114	-8.7441	-8.423	-10.231	-10.449	-9.6213	-8.8109	-9.6153	-7.8561	-9.9237	-7.111	-7.9877	-7.7598	-9.234	-8.9319	-8.9716	-7.8586	-8.5539	-8.4144	-9.9415	-11.115	-9.0319	-9.6151	-8.2349	-7.7176	-7.8505	-8.7291	-8.6808	-8.3344	-8.8071	-8.9327	-9.4726	-8.6472
0.55301	-0.17022	-0.15962	-0.53303	0.62365	0.88277	0.23696	0.8299	-0.51013	0.32893	0.76814	-2.0338	0.67035	-1.1723	-0.80627	0.37	-0.0061692	-0.19146	-3.1767	0.34411	0.52696	0.035613	0.93701	0.57889	-0.22856	0.52209	0.44923	0.217	0.12643	0.32392	-1.4572	-1.2122	0.78287	-0.58748	-2.9496	-1.0763	0.11841	0.78227	0.15819	1.1831	-0.084498	0.15149	-0.22525	-1.177	-0.73973	0.13599	-0.14376	-2.3694	0.1087	0.52401
-3.6305	-3.0908	-4.762	-4.1102	-4.4919	-4.7274	-3.1329	-4.3321	-3.1299	-2.8305	-4.7642	-3.5806	-3.6354	-2.6997	-3.2109	-4.7124	-3.437	-1.7819	-3.7136	-5.7296	-4.7716	-3.6728	-2.9292	-4.4785	-3.9584	-3.2583	-5.0437	-3.5519	-4.2786	-3.195	-2.0779	-2.6816	-4.3224	-4.8378	-3.0573	-3.7417	-4.8208	-3.6741	-3.7602	-4.7642	-4.2115	-4.0635	-4.6987	-4.3722	-3.3405	-3.8635	-4.1465	-4.4175	-5.3766	-4.0374
-0.79502	-0.76174	-0.85503	-0.43521	-0.59143	1.0015	-1.423	-0.50978	-1.9719	-0.80573	0.045847	-1.3714	-0.19549	-2.0764	1.0921	-0.84849	-2.1851	0.52449	-1.1266	-1.6315	-0.47418	1.3135	-1.5131	-2.7034	-2.1361	0.11773	-1.6156	-0.76858	-2.6597	0.059383	-0.47982	-0.52337	-1.2567	-0.27497	-1.2957	1.5677	-1.6865	-0.026987	-0.25842	-1.0849	0.63167	-0.5444	-0.50672	-2.6972	-1.3736	-2.0101	-0.073322	-0.12951	-0.45372	-0.68514
1.8618	4.2899	1.8268	0.97061	1.9054	1.3041	2.6841	2.4522	1.4967	1.4739	0.56558	1.3389	0.76593	2.2171	1.9041	2.6873	1.5249	2.3428	2.1791	1.7538	0.87986	0.93608	2.085	0.75506	1.9775	2.1624	-0.17322	1.6028	-0.043226	0.0072629	1.9872	2.137	1.7526	1.0033	0.4242	1.4046	-0.28253	1.3906	3.3335	0.77326	0.16333	2.8288	3.1628	0.2204	3.2183	1.0416	0.42984	2.4938	0.47278	1.2864
8.1495	6.8479	6.4679	10.454	8.827	8.3798	8.0728	7.8204	9.2221	9.0865	8.7652	8.7297	6.8047	8.1983	8.4525	7.7603	7.576	6.1347	8.7618	7.8755	7.9788	7.6472	9.5893	10.051	8.133	7.9232	5.6141	7.069	7.0937	7.3309	7.4843	7.3748	8.1178	9.8049	6.4806	7.3946	8.2396	10.066	7.6506	7.0454	8.7516	7.9295	7.7453	8.3549	8.4711	8.1655	7.5567	7.6545	6.9416	8.9741
0.31901	-2.3717	1.2416	-0.68735	0.10102	-0.079358	0.23604	-0.88038	0.3722	0.37177	1.413	-2.5655	-1.5513	0.52025	0.053279	-0.18444	-2.5033	-0.12781	-1.0289	0.12834	1.0986	0.052548	0.074579	-0.7374	-0.33112	-0.22546	0.39476	-0.64547	-0.38536	-0.93571	-0.39001	-1.0057	-1.2956	-0.46741	0.77791	1.0666	-0.14794	1.3086	0.11546	-1.1796	-0.022477	-1.0757	-1.1809	0.7642	2.8722	0.71275	-1.9521	1.09	-0.63896	0.60065
-10.187	-10.538	-11.933	-11.91	-12.596	-11.048	-11.538	-10.399	-10.172	-13.056	-11.488	-12.104	-12.484	-12.992	-12.019	-10.914	-12.519	-8.897	-12.947	-12.947	-10.611	-11.747	-11.422	-12.528	-12.598	-11.829	-11.256	-10.243	-12.075	-10.788	-12.341	-12.247	-11.432	-12.444	-11.473	-12.151	-10.694	-12.328	-9.5504	-11.96	-12.748	-10.957	-11.75	-10.319	-11.306	-12.512	-12.376	-11.721	-11.567	-11.672
-3.1127	-0.92103	-0.17683	-2.7617	-1.9792	0.98346	-0.97623	-1.1822	-1.3473	0.12816	-1.589	-1.959	-0.95155	-1.9225	-2.5073	-1.3709	-1.2605	-0.66786	-1.9945	-1.6771	-1.4664	0.85883	-1.0655	-0.0086836	-1.2817	-2.3155	-1.5169	0.41057	0.40364	-2.0826	-1.232	-2.0392	-2.0509	-1.2813	-0.93795	-1.063	-1.0603	0.072889	0.16948	-1.63	-1.3124	0.61179	-0.064784	-1.0675	-2.3929	-2.2626	-1.5952	-3.0648	-0.50919	-1.4769
-2.7101	-2.9262	-2.6114	-4.2891	-3.3523	-3.3332	-3.3274	-3.6606	-3.3984	-2.4837	-3.4527	-2.8587	-4.6147	-3.2388	-4.9357	-1.9083	-2.9743	-3.2856	-2.7681	-5.6751	-3.4866	-2.2047	-2.7065	-3.1373	-3.3336	-4.4608	-4.2948	-2.4064	-4.6941	-2.6201	-2.8265	-3.0039	-2.7534	-1.9842	-2.1398	-2.4889	-3.3133	-4.885	-4.193	-3.8757	-2.8924	-4.0802	-3.5646	-4.455	-3.0079	-3.9059	-4.4945	-2.8827	-2.0537	-4.015
-14.442	-12.407	-13.658	-13.396	-12.695	-12.912	-12.299	-14.138	-12.347	-11.606	-14.026	-13.594	-12.358	-13.219	-13.243	-12.122	-13.882	-13.879	-11.859	-13.181	-11.478	-14.408	-13.314	-12.541	-13.397	-13.414	-13.092	-13.598	-13.227	-13.275	-14.117	-13.358	-13.21	-12.212	-13.412	-13.008	-11.826	-13.125	-12.319	-13.683	-14.763	-12.954	-14.308	-15.304	-14.695	-13.916	-14.91	-12.408	-12.052	-14.363
-4.7141	-6.0365	-6.4148	-4.4707	-5.894	-5.7366	-5.5819	-5.7912	-5.1835	-4.8938	-4.1405	-4.748	-4.373	-4.469	-5.8945	-4.3544	-4.4701	-4.6136	-4.4638	-5.0588	-4.0419	-4.794	-5.4943	-4.7194	-5.1568	-5.6158	-7.0648	-5.4939	-5.6317	-4.3341	-5.5775	-5.5778	-5.7829	-5.7049	-5.7679	-4.4483	-7.5253	-5.9904	-4.6656	-7.0287	-5.1811	-5.1528	-5.1905	-6.1951	-5.4868	-5.8567	-6.3837	-5.9092	-6.2036	-5.5357
-13.435	-13.062	-13.686	-13.678	-14.152	-11.526	-13.399	-13.845	-15.508	-13.992	-13.078	-12.799	-15.2	-12.083	-12.815	-12.972	-12.857	-14.017	-12.653	-13.565	-13.512	-12.887	-14.704	-13.37	-11.568	-12.594	-12.45	-15.321	-14.854	-10.356	-15.897	-14.345	-14	-14.283	-12.939	-12.265	-11.872	-13.804	-12.905	-14.724	-11.741	-11.968	-13.367	-13.823	-13.895	-13.242	-13.276	-14.061	-13.794	-12.802
6.7563	6.0633	6.4166	7.6819	7.3439	7.7326	6.8616	6.1508	5.7487	7.0571	6.3636	6.1765	7.6217	8.8329	7.2642	6.4589	6.789	5.5947	7.1141	4.8666	6.9638	6.903	6.8925	7.1943	6.0991	7.9141	5.5198	4.9738	6.5974	7.3369	7.2979	8.9157	6.1985	6.6615	7.8132	6.8572	6.6128	8.0727	6.1735	7.2189	5.8036	6.3248	5.5076	6.5539	7.3845	5.8396	7.0659	7.1985	7.59	6.8024
-2.4998	-0.36807	-1.3837	-1.8454	-1.3236	0.42593	-0.54426	-0.89249	-1.9696	-1.2967	-0.83228	-2.0076	-1.9123	-2.4218	-0.71157	-0.51656	-1.1226	-2.7233	-2.0487	-1.3008	-0.76206	0.28522	0.66856	-0.59087	-0.47155	-1.8773	-1.083	-1.4202	-0.90849	-1.2807	-0.88627	-0.39395	-1.389	-2.7532	0.57041	-0.91136	-0.82052	-2.6864	-4.1817	-0.23452	-0.54022	-1.2866	-1.0376	-1.6515	-1.4245	-2.0779	-1.463	-2.1039	-1.1418	-1.5547
-12.471	-11.46	-10.519	-11.119	-11.625	-11.289	-11.672	-11.067	-13.422	-11.484	-12.397	-11.652	-12.815	-10.846	-12.363	-12.192	-10.598	-12.676	-11.267	-11.302	-12.466	-10.575	-11.78	-11.541	-11.211	-12.749	-15.484	-11.717	-10.09	-10.611	-11.692	-11.262	-10.76	-12.154	-13.05	-12.249	-13.691	-11.657	-11.233	-12.734	-11.346	-12.213	-10.78	-12.645	-11.774	-10.877	-11.548	-12.629	-11.087	-11.476
-4.811	-4.1741	-3.2668	-4.733	-5.8144	-3.6798	-4.3144	-5.9686	-5.0956	-3.8056	-4.7304	-4.6506	-6.343	-3.0031	-3.0089	-3.1639	-4.3258	-4.0074	-3.8073	-5.0078	-4.3011	-6.1492	-5.3274	-3.3513	-2.8048	-5.1323	-4.6002	-2.7782	-4.6924	-4.2458	-4.9541	-6.2165	-3.7516	-3.3461	-3.7815	-4.0446	-3.4518	-4.3952	-4.2671	-4.3709	-3.9074	-3.4565	-2.8464	-3.9142	-5.3481	-3.9125	-4.0063	-3.1972	-4.6396	-4.3292
-1.9926	0.55398	-2.3494	0.25428	-0.59159	-1.1545	-1.8941	-1.0788	-1.845	-0.34641	-1.6433	-0.88475	-2.5801	-1.9335	-2.8682	-1.2687	-0.791	-1.2723	-2.6608	-2.0422	-0.11278	-2.7133	-3.0479	-0.34004	-0.83983	-1.3665	-0.40481	-1.7738	-0.085413	-1.1694	-3.1028	-1.7239	-0.55142	-1.0109	-1.1366	-0.39578	-0.90212	-1.1257	-1.5795	-1.584	-2.2688	-1.4414	-2.3479	-1.388	0.32663	-1.6091	-1.2877	-1.0977	-1.7045	-1.2062
8.4745	7.0607	7.1753	6.2366	4.9447	6.5704	6.1811	7.1458	7.6939	7.2815	4.4077	6.7191	6.5394	6.4901	7.7073	7.1957	6.6988	5.2309	8.0032	6.6976	7.5523	7.9106	5.848	6.0425	6.08	5.5572	7.3237	6.9582	6.9249	6.2273	6.6003	6.5284	6.4633	7.5551	7.4196	6.7864	7.9272	5.8775	5.4897	5.7003	6.9296	5.9089	6.3698	7.4119	5.6128	6.2782	6.9278	7.2946	4.6972	6.3532
-10.533	-9.357	-12.757	-11.103	-11.498	-11.547	-11.557	-13.207	-11.988	-11.483	-10.886	-11.185	-10.912	-10.87	-12.447	-13.957	-11.01	-11.166	-11.151	-10.404	-10.587	-11.353	-11.871	-12.538	-10.476	-12.442	-11.85	-11.831	-11.432	-11.501	-10.67	-13.055	-11.496	-12.548	-11.48	-10.813	-11.728	-11.571	-11.989	-11.57	-13.04	-11.302	-13.612	-11.947	-10.854	-10.945	-11.541	-12.821	-12.782	-11.826
0.33286	0.4395	-1.8507	-2.6253	-2.1366	-1.6814	-1.7995	-1.4873	-2.6589	-2.493	-2.1286	-2.3954	-0.7712	-2.3392	-2.295	-1.981	-2.0313	0.50678	-3.0736	-2.1272	-3.1003	-1.9921	-0.54018	0.41011	-1.8757	-1.326	-1.8813	-1.7409	-1.2685	-0.004773	-1.202	-2.218	-0.62867	-0.60924	-1.0464	-1.7682	-2.5626	-1.5271	-2.1504	-1.0061	-1.7546	-0.5239	-0.63442	-0.42773	-0.9839	-1.9701	-1.9006	0.29529	-0.18643	-0.90009
-2.2881	-1.179	-0.74325	-1.2479	-0.97677	-0.79266	-1.4149	-2.4486	0.45464	-1.1038	-1.1281	-0.53132	-1.4162	-0.5703	-2.6951	-3.2618	-2.2003	-1.2296	-2.1945	-1.9749	-2.0832	-0.44463	-1.0796	0.1009	-0.98786	-2.5597	-0.8283	-1.9313	-1.3665	-0.8915	-1.9553	-1.9675	-0.30945	-2.762	-1.5374	-0.38933	0.20328	-1.2026	-0.42252	-1.4601	-1.5019	-1.5301	-3.0471	-1.4939	-3.0266	-0.948	0.29692	-0.5897	-0.27292	-0.25641
0.40389	-0.070072	0.12646	-1.2365	-1.3343	0.65567	-0.59399	-0.63438	0.51504	-0.67121	-0.93678	1.3329	0.22753	0.89723	-1.9302	-0.95216	-0.24286	-0.10181	-0.80087	-1.0079	-0.79133	-0.01764	-0.68366	-1.579	2.2198	0.26623	1.241	0.23975	0.47476	0.52897	1.0234	-0.67951	-2.7926	-1.6617	0.53661	-0.74829	-0.43033	0.80336	0.94807	-1.3353	0.80708	0.85344	-0.29292	-1.0275	0.40479	-0.23719	0.24643	-0.10488	-0.85668	-0.65209
-10.442	-12.036	-12.411	-12.78	-12.433	-10.847	-13.364	-11.431	-11.489	-10.936	-12.94	-12.322	-12.482	-11.114	-10.998	-12.499	-10.76	-13.306	-12.358	-12.044	-10.996	-12.593	-10.728	-10.908	-11.235	-12.425	-13.055	-12.236	-11.946	-11.192	-11.264	-11.37	-12.211	-11.891	-11.657	-12.395	-11.978	-12.78	-10.228	-10.781	-10.804	-12.013	-12.796	-12.016	-10.273	-12.767	-10.992	-13.076	-12.145	-11.565
6.8694	7.2444	6.5088	8.3078	5.59	6.2788	6.9761	4.8955	5.4591	6.5498	6.2204	8.3603	7.546	7.4373	6.6986	6.665	7.553	6.5771	6.4709	8.654	5.0773	6.5796	5.3428	7.3707	6.8845	7.1166	7.8792	7.8659	8.2932	6.8816	6.5498	7.0025	5.8526	7.2628	7.1233	6.3321	7.0848	8.0172	6.6423	6.752	7.536	5.7662	6.9786	5.453	6.809	6.7058	7.0115	6.5094	5.7636	6.0032
-7.0441	-3.9148	-4.143	-2.6636	-4.4844	-3.8146	-5.0898	-5.7644	-5.1026	-5.4355	-4.9333	-4.9699	-4.037	-4	-5.1271	-4.0855	-5.4837	-5.3239	-4.3822	-3.4296	-4.8154	-3.3868	-4.4624	-5.6668	-4.5253	-5.1544	-4.7004	-4.2232	-6.1424	-3.6084	-4.1688	-3.8127	-4.8798	-3.7512	-3.8562	-6.1551	-4.3771	-4.649	-5.2319	-6.0613	-3.3242	-4.6027	-4.9589	-3.5306	-4.9872	-3.7217	-3.6865	-4.8426	-4.3174	-3.3816
3.175	1.9445	2.5491	3.5904	1.493	2.3138	3.9667	1.9808	2.4397	4.1869	4.5665	2.2666	2.418	2.8361	2.6791	2.3096	1.1135	3.9069	3.4968	2.64	4.8604	4.325	1.884	3.1456	3.9465	3.5855	4.2649	4.166	3.6433	3.7124	3.1889	3.8806	0.98564	3.2538	3.9927	3.3481	3.2102	2.8945	3.0078	3.4766	2.6811	1.7117	2.0897	4.1873	3.428	3.2643	4.4238	2.4653	3.2739	3.2779
-13.233	-14.298	-14.907	-16.904	-14.906	-13.427	-14.076	-14.581	-14.893	-14.428	-15.204	-15.759	-15.39	-16.709	-15.849	-15.604	-15.395	-14.859	-15.514	-15.293	-14.674	-14.332	-15.163	-14.497	-15.579	-12.639	-15.318	-15.06	-14.591	-14.208	-11.678	-15.622	-14.228	-14.983	-13.52	-13.654	-16.556	-13.711	-13.839	-14.73	-16.207	-14.625	-13.835	-14.642	-14.438	-14.337	-14.956	-12.558	-14.132	-15.071
-2.9258	-1.4387	-2.4152	-2.5345	-3.3355	-2.9866	-2.1161	-5.3277	-4.0195	-2.5307	-3.0739	-2.3749	-2.7737	-1.4634	-3.0938	-0.74958	-1.7917	-2.9802	-3.0966	-2.8131	-0.31554	-3.0211	-2.7684	-2.8434	-2.0555	-2.7348	-2.7918	-2.2971	-2.9089	-2.6008	-1.8879	-3.5038	-1.6824	-0.77136	-2.1743	-3.6315	-1.7442	-2.9821	-2.8598	-1.6153	-1.5082	-1.6893	-3.9014	-2.7218	-2.8133	-4.4414	-1.9584	-1.213	-3.0854	-1.9483
-3.8858	-4.8936	-5.6808	-5.8369	-4.6726	-6.3783	-6.0425	-4.4145	-6.3306	-4.5572	-4.4786	-7.4667	-4.8643	-7.3918	-4.6233	-5.6913	-6.2394	-5.5539	-6.1114	-4.3471	-7.2121	-5.9276	-5.9344	-4.4582	-4.8416	-4.038	-6.2133	-5.4903	-7.5672	-6.8699	-8.1586	-5.8111	-6.2159	-5.5504	-6.2158	-6.4338	-6.331	-4.4897	-5.6846	-7.267	-6.5788	-4.4078	-5.3431	-6.0297	-5.8907	-6.6807	-6.2204	-5.3255	-6.7963	-5.187
1.7044	0.12764	3.9027	2.3601	1.2677	1.1485	2.0223	1.5703	2.2517	0.75364	0.70378	-0.20603	0.28564	0.37	2.0749	1.8567	1.017	1.4432	1.6274	1.9975	1.2164	1.4973	0.61726	1.5956	0.83215	0.21392	3.0533	2.716	0.89183	1.4897	0.88384	1.9587	1.3275	2.1787	0.77661	2.2142	1.1628	0.9072	0.37835	2.6182	-0.2093	2.3822	1.8382	1.5306	1.0806	2.0902	2.1636	0.20615	1.9408	1.5724
-2.4821	-1.9939	-0.9188	-2.0933	-1.3727	-0.87136	-2.2006	-1.1092	-2.5605	-1.3495	-1.2248	-2.1947	-1.3722	-2.4454	-0.84152	-2.6271	-0.71878	-2.061	-1.8673	-1.8973	-0.074363	-1.612	-1.5607	0.73278	-2.4786	-1.7541	-2.028	-1.9337	-1.7071	-0.23691	-1.1259	-1.9344	-2.1869	-0.040326	-0.85544	-1.8566	-2.4232	-1.2372	-0.91818	-2.6951	-1.7258	-2.7131	-1.8958	-0.88721	-1.0207	-2.354	-2.1823	-1.0178	-2.4376	-0.77367
8.8153	8.8069	6.9541	7.5089	8.3299	8.4403	7.2179	7.9695	7.6944	7.4684	8.5847	8.7477	7.5127	8.4841	7.949	7.139	8.4808	8.2881	9.0951	7.1458	8.0011	9.9615	7.9605	8.8615	7.5543	7.5924	6.8481	8.4895	6.5159	7.882	6.9486	7.6657	7.963	9.4011	8.0724	8.7105	8.3763	8.1299	8.8712	6.5878	7.8242	8.5991	7.4844	7.8886	8.6924	9.5553	9.118	7.9868	6.7147	6.5528
-4.7776	-3.7421	-4.8448	-4.1479	-6.2696	-5.0835	-4.1613	-4.5821	-5.4244	-6.0517	-5.2176	-3.8713	-5.3889	-3.3888	-4.0085	-4.483	-5.2545	-4.3791	-5.1941	-3.8232	-3.1516	-4.8329	-3.9583	-6.2401	-3.5277	-5.4903	-5.6664	-4.2618	-4.3252	-4.4241	-4.0601	-3.4773	-3.1583	-3.85	-3.2704	-4.5998	-4.3741	-3.8938	-4.8246	-3.6834	-6.5117	-4.6842	-4.0717	-3.2208	-5.0377	-5.3811	-5.2184	-3.7346	-4.1241	-5.598
1.7664	-1.7471	0.18151	0.49175	1.3143	1.2326	0.065306	-0.022555	-0.68052	-1.1482	-0.28845	-1.6746	2.3921	1.5441	-1.4028	-0.54288	0.52427	-1.5948	2.0757	-1.3579	-0.47526	0.61219	-0.19969	-0.38044	0.16508	0.19954	-1.1302	-0.17893	0.29164	-0.10154	-0.29269	0.84324	-1.5303	0.38378	-1.2353	-0.29459	0.86017	-1.1908	3.0312	1.4034	-1.03	-0.99635	1.1456	-0.073271	0.30242	-1.0395	0.58919	-0.33689	-1.0799	-0.20159
6.0107	5.7525	6.3828	5.8458	5.8455	7.1766	6.7694	7.5735	6.9912	6.6816	6.0876	6.8639	8.7304	5.7342	5.7965	7.5365	7.6301	6.4861	8.0707	7.119	7.0132	5.9432	6.5204	8.398	6.5065	8.2462	9.1918	5.287	7.573	7.4818	7.8023	6.1829	7.989	7.8404	6.7973	5.1244	6.5156	7.7448	7.3852	6.5899	6.8551	7.2781	6.6737	7.6794	6.8336	8.1829	7.0963	7.685	8.3119	8.1854
2.4115	-0.2279	1.7857	1.2092	0.89119	0.64661	0.17599	1.7384	1.2976	2.8966	2.913	-0.41846	3.4744	1.7972	0.54048	0.83813	1.7273	0.95775	1.4516	1.3523	2.2895	0.7616	3.0584	3.0969	1.8343	0.60052	0.97289	2.3085	1.9058	1.8984	1.5776	3.3089	1.0622	0.97852	1.5168	0.98082	1.8103	0.16099	-0.066649	1.3908	0.68835	0.20677	-0.98625	1.617	1.5329	0.50167	2.0825	2.3465	1.8693	2.2693
-2.4058	-2.5887	-2.0539	-0.61637	-0.92229	-0.94935	-1.0029	-1.0046	-1.3854	-1.5097	-2.4187	-1.716	-1.2636	-1.9363	-1.4708	0.50787	0.078503	-0.32941	-0.73346	-1.3993	-0.61687	0.00013601	-1.7687	-2.2352	-0.75514	-1.7446	-3.018	-1.9294	-3.1402	-0.72344	-1.8275	-3.1313	-0.8712	-1.5585	-1.8084	-0.84987	-3.0912	-2.1683	-1.0224	-2.6742	0.37546	-1.3362	-1.5278	-1.5163	-1.7602	-1.6274	-1.2748	-3.1513	-2.2786	-0.043614
-2.1712	-2.0495	-2.4132	-3.8286	-2.9543	-1.6043	-3.1792	-1.8112	-1.7918	-2.4609	-2.7091	-2.7203	-0.62129	-2.2855	-2.7986	-3.0514	-3.0567	-1.5574	-2.4398	-1.9828	-2.7603	-3.3028	-2.7695	-0.4456	-2.6958	-3.7729	-2.4874	-3.3429	-2.8024	-2.7485	-1.3253	-5.6044	-1.6528	-1.4711	-2.641	-2.372	-2.3511	-3.0747	-2.5584	-2.2677	-2.5147	-2.8254	-2.9163	-2.0084	-2.9993	-3.6019	-4.6923	-3.5219	-1.9002	-2.6048
8.4452	6.8972	7.5386	7.2776	8.5069	8.5072	9.0053	7.636	7.7562	8.0391	8.7425	8.5763	7.5137	8.6359	6.0026	8.5671	8.5689	8.5702	8.2063	7.1613	6.9771	7.9057	6.7361	8.7019	7.5438	8.3228	7.2883	6.7783	9.546	7.0317	9.254	6.8223	5.384	7.3561	8.2532	8.289	7.6774	8.0138	8.1227	9.0692	9.1248	7.3292	6.6467	7.6286	9.2257	9.0653	7.466	8.5273	9.4516	10.066
1.1483	1.4341	2.0133	2.1049	1.4831	2.3742	0.92989	3.407	1.0659	3.7421	1.1876	1.3021	1.0086	2.1541	1.2722	2.1383	2.0667	-0.056051	0.96189	3.6123	1.9841	0.33991	0.70218	1.3839	3.021	3.0281	0.98069	1.3435	0.76458	0.45126	0.55501	1.1467	0.39155	2.3043	1.4714	0.71501	1.0307	0.52661	2.4023	1.2012	1.6161	0.54334	0.37779	2.8933	1.591	0.33813	1.0765	2.0788	3.2105	1.619
-0.91526	-1.4235	-0.80375	-1.0992	-1.5676	-0.92785	-1.5879	-0.94822	-1.8685	-1.9054	-0.56496	-2.1084	-0.92045	-1.035	-1.4846	-2.2114	-1.5294	-1.1014	-0.66707	-0.52052	-0.12431	-1.9544	-0.79075	-1.0493	-0.015521	-0.86564	-0.82984	-1.5077	-1.182	-0.87164	-0.8021	-0.54121	-0.9914	-0.67909	-0.84064	-0.042857	-1.4034	-1.5112	-0.65211	-0.39846	-2.0556	-1.0404	-2.4516	-1.4139	-0.90441	-0.73352	-2.2476	-2.0586	-1.7836	-0.38097
7.2584	7.4935	7.3647	6.0202	7.2159	6.487	6.6956	8.1489	6.5868	6.2333	6.341	5.5104	5.4987	5.9106	6.0791	6.6408	6.7261	7.0613	5.5214	7.827	7.6293	6.9969	7.222	7.1839	6.2044	7.8803	6.6034	5.5448	6.8862	6.4645	5.576	6.4385	6.9228	7.1943	7.3618	6.2096	7.1236	6.1709	5.8274	4.8105	5.8422	6.8044	6.5479	7.987	6.1595	5.4081	6.3359	7.4469	7.063	7.1713
-13.334	-13.495	-14.56	-12.254	-12.897	-13.162	-12.198	-12.487	-12.808	-13.156	-13.353	-13.119	-13.399	-12.041	-12.339	-11.819	-13.764	-13.569	-13.625	-13.133	-14.443	-14.301	-12.239	-13.821	-12.492	-12.479	-14.611	-14.25	-13.208	-12.046	-13.292	-13.012	-12.889	-13.074	-12.927	-11.233	-13.457	-12.407	-12.773	-13.993	-14.125	-12.105	-14.827	-14.029	-12.902	-13.086	-11.881	-11.454	-13.718	-14.462
-11.312	-12.229	-10.106	-12.518	-10.643	-10.129	-11.098	-10.581	-10.95	-10.984	-11.245	-10.522	-9.8687	-11.658	-12.045	-11.329	-11.18	-11.59	-11.012	-10.589	-10.554	-11.197	-11.755	-9.5559	-12.03	-11.089	-9.5508	-10.45	-11.403	-11.641	-9.2847	-10.339	-11.615	-10.694	-10.686	-10.609	-11.429	-13.254	-11.045	-9.7013	-10.554	-11.854	-11.97	-11.201	-10.577	-11.83	-8.5573	-11.472	-11.569	-9.8422
-7.4183	-7.121	-7.014	-7.3056	-6.1856	-6.8266	-6.5451	-6.6022	-6.247	-9.1593	-5.3017	-6.0102	-5.5684	-7.5633	-5.8132	-6.9703	-6.686	-9.014	-6.0296	-5.3055	-5.4452	-7.1923	-6.2081	-7.7076	-7.3295	-7.0846	-4.5437	-6.068	-6.0108	-6.2802	-7.1466	-6.2798	-7.45	-5.7813	-6.9016	-7.6461	-6.9851	-6.281	-8.5993	-5.1646	-6.333	-7.5914	-7.9135	-5.3474	-4.8367	-5.8235	-7.0392	-6.8313	-6.8668	-5.3803
-15.416	-13.637	-12.899	-13.767	-14.795	-14.579	-13.778	-15.667	-13.05	-12.878	-13.617	-13.727	-13.34	-13.85	-13.084	-14.827	-13.112	-14.186	-16.573	-13.127	-13.522	-15.104	-13.794	-13.199	-14.528	-14.552	-14.509	-15.799	-14.226	-14.398	-14.964	-14.36	-14.06	-12.043	-13.981	-13.393	-14.304	-14.1	-13.694	-13.45	-12.718	-13.401	-12.698	-14.002	-14.52	-13.944	-14.105	-13.397	-13.73	-15.456
7.4102	9.6631	8.3303	6.9488	8.0049	9.3177	7.4392	7.4138	8.4974	8.2264	10.11	7.8481	7.4256	8.7169	8.911	7.6547	8.1632	6.3535	7.8193	7.4256	6.538	8.3143	7.8062	7.6693	8.731	7.4197	8.9483	6.8441	7.9473	7.1401	9.455	8.4846	7.1012	7.8379	9.4875	8.5398	7.3918	9.0834	7.6215	9.0609	8.3976	7.9658	8.945	6.1407	8.3935	6.397	8.1402	8.4212	8.471	7.233
0.8003	-0.32898	-0.4352	-0.40908	0.22162	-0.18637	-0.18378	1.268	-1.1318	-1.9349	-1.8151	0.17826	-0.019062	-2.1058	-2.22	0.1164	-0.1565	-1.8879	-1.4928	-0.40236	-0.70812	1.2573	-0.4379	-1.7054	-1.0349	-0.032955	-1.3747	-0.18616	-1.1773	-1.8226	0.076184	-1.5615	-1.4414	0.68393	-0.77354	-0.49087	-2.556	0.30866	-1.1944	-1.1655	0.5884	-1.2379	-2.4785	-0.59589	-1.7638	-1.0346	-3.1214	-0.43116	-1.3744	-1.1847
-13.709	-13.8	-14.657	-13.565	-13.434	-12.995	-12.75	-14.247	-14.204	-12.465	-13.083	-12.78	-13.031	-13.078	-13.502	-12.954	-12.712	-13.864	-13.53	-12.879	-13.047	-14.533	-13.783	-13.943	-14.274	-13.241	-13.847	-14.358	-13.457	-16.541	-13.749	-12.694	-12.761	-12.322	-12.67	-15.356	-12.726	-12.527	-13.392	-13.65	-12.483	-13.536	-12.287	-12.709	-12.562	-13.007	-14.182	-13.324	-13.754	-14.659
-0.39713	0.9674	0.19811	-0.47753	-0.19683	1.62	0.32595	0.40859	0.82065	-0.46412	-0.34341	0.82366	1.2781	1.0967	-0.58198	1.085	1.5681	-0.38466	0.90085	1.144	0.39218	0.98312	-0.80339	1.3487	0.78912	0.027303	-0.040842	-1.2271	0.15722	0.729	-1.0743	2.2079	1.7979	0.067981	-0.013753	1.1192	-0.064764	-0.40576	0.22467	1.8501	0.38199	-0.86396	-0.32866	1.5125	0.97189	0.38406	0.42886	-1.0129	1.4691	0.80914
-1.0269	0.34645	-0.86041	-0.033892	1.4705	-0.93605	1.5327	-1.6199	0.74845	0.67735	0.45287	-0.29167	0.19578	-0.18646	-1.1649	0.094859	-0.63813	-1.2736	-0.38132	0.31041	-0.40105	-0.21645	-0.45966	0.72906	-0.19422	-0.23616	-0.033098	-0.81734	-0.75825	-0.25138	-0.25603	0.15761	0.11311	-0.14654	0.40861	1.5306	-0.93109	-1.0642	0.05051	-1.34	-1.0817	-1.4207	1.4826	0.57795	-0.1315	0.45926	0.34692	0.81147	1.0318	-0.17393
-11.72	-11.084	-12.702	-12.667	-11.67	-11.754	-11.31	-9.9245	-11.066	-11.065	-11.892	-12.17	-10.895	-10.615	-9.6877	-10.049	-10.221	-10.043	-11.663	-12.218	-11.549	-9.5492	-11.449	-11.426	-11.985	-11.215	-11.869	-11.975	-11.867	-12.252	-10.439	-12.46	-11.678	-11.013	-13.024	-12.437	-11.083	-10.723	-11.573	-11.735	-11.445	-12.689	-12.986	-11.454	-11.77	-10.953	-11.98	-10.422	-11.134	-11.311
-2.3355	-1.9877	-1.3827	-2.6946	-2.8964	-1.1685	-1.3731	-1.9762	-2.4228	-2.0417	-3.4395	-2.7756	-2.7006	-0.33064	-2.3542	-2.7719	-3.658	-1.5032	-3.0496	-2.5453	-3.2613	-3.17	-3.1662	-1.5805	-2.3629	-2.2623	-2.2632	-1.6367	-3.3067	-2.3949	-2.5897	-4.3579	-3.1628	-0.87855	-2.4461	-1.7367	-4.0796	-1.964	-3.6528	-3.2501	-1.6916	-3.309	-2.1259	-2.0692	-2.5156	-3.3923	-3.1121	-2.5101	-3.8134	-2.508
9.1413	6.6326	8.8713	6.9955	8.4449	7.865	7.5892	6.3475	8.6452	7.3547	9.0894	8.0599	7.7286	8.3929	8.5531	6.9726	7.9157	5.4539	7.7284	9.0856	6.579	7.34	8.1068	8.1199	8.1498	7.4081	6.4417	6.7051	7.654	6.7293	8.5061	7.9628	8.6748	8.1851	7.6209	9.2901	8.758	7.7816	7.2299	9.0627	7.9413	8.3918	7.808	8.3222	8.1175	8.2351	9.3019	6.6752	8.2002	7.5589
-13.454	-11.617	-9.6695	-9.4828	-11.3	-11.499	-10.04	-11.636	-10.501	-11.943	-10.104	-10.126	-11.013	-10.903	-10.053	-11.566	-10.913	-11.454	-11.718	-11.439	-12.459	-12.394	-9.9045	-11.325	-10.599	-10.594	-10.183	-8.3279	-11.821	-9.649	-11.784	-9.435	-9.6366	-10.56	-13.731	-11.296	-9.6088	-10.031	-9.2311	-10.003	-10.164	-9.46	-10.135	-9.6019	-11.546	-11.584	-13.185	-10.037	-10.192	-9.7521
0.93086	1.9295	1.4954	1.0042	2.1693	1.5036	1.0999	0.15806	1.3298	2.1842	1.3688	-0.13299	2.3328	1.4195	-0.60389	0.49778	0.62155	0.80142	0.8287	-0.65128	1.7074	0.6463	0.88121	1.1151	1.2618	-1.2844	0.2983	0.95793	0.21691	0.22241	0.63393	0.41212	1.3062	1.0768	2.3732	0.35562	0.46743	1.2878	1.791	0.93638	-0.45332	0.60295	1.7135	0.63756	-1.489	3.0918	0.708	0.47082	1.4898	0.53247
-12.834	-12.34	-11.075	-12.424	-11.152	-11.562	-10.051	-11.231	-13.721	-11.376	-13.132	-11.287	-10.656	-11.029	-10.739	-12.637	-11.983	-12.503	-11.291	-11.646	-10.319	-9.8078	-11.344	-11.748	-12.25	-10.029	-11.853	-11.646	-11.765	-11.306	-11.26	-11.268	-12.665	-11.105	-12.958	-13.157	-10.732	-10.793	-10.897	-12.009	-12.561	-14.16	-9.9716	-11.547	-13.194	-13.865	-11.644	-11.217	-10.291	-10.703
-15.834	-14.024	-13.913	-13.596	-13.089	-14.901	-14.384	-13.939	-14.424	-15.093	-15.129	-14.424	-13.495	-15.671	-14.082	-13.601	-14.716	-13.771	-13.703	-14.953	-15.808	-15.026	-16.093	-15.367	-14.833	-15.253	-13.724	-15.396	-15.552	-14.958	-14.842	-14.903	-14.849	-14.358	-15.361	-14.591	-13.565	-15.335	-15.448	-14.912	-14.336	-13.574	-15.3	-14.258	-13.689	-13.952	-14.463	-14.762	-14.623	-14.688
-7.7351	-9.2955	-7.6705	-8.0255	-8.9844	-8.0291	-8.8523	-9.4828	-9.5445	-9.5054	-9.6771	-8.4389	-9.3032	-9.3426	-8.4712	-9.5869	-6.5836	-8.758	-8.3686	-8.3156	-7.3917	-9.1365	-8.8301	-9.4964	-8.577	-8.3122	-8.6903	-9.5019	-9.299	-9.2404	-8.4405	-8.097	-8.2773	-9.6422	-8.6414	-8.7351	-7.7369	-8.9625	-7.2874	-8.0889	-9.5474	-8.2684	-9.8805	-7.4429	-9.4009	-8.083	-8.2463	-8.4761	-10.297	-9.9855
-8.2363	-7.8917	-10.009	-8.7648	-8.8408	-9.8532	-9.5922	-9.1729	-8.075	-9.2165	-8.9174	-8.334	-9.8262	-8.988	-8.6288	-8.355	-10.362	-8.158	-10.178	-8.1246	-8.3567	-8.1331	-10.215	-7.9668	-12.517	-8.474	-8.1182	-9.0391	-9.2631	-7.8239	-9.5032	-8.3791	-8.9951	-9.1532	-8.4281	-8.3782	-7.281	-8.1324	-9.9215	-9.0213	-10.604	-9.7194	-8.4913	-8.5469	-7.8906	-9.7174	-8.9216	-10.494	-8.3879	-9.6054
-7.6617	-4.8153	-6.4258	-7.3647	-6.2271	-4.9996	-6.8436	-6.7099	-6.5357	-7.1049	-6.5727	-5.7701	-7.9612	-6.368	-6.5946	-7.3978	-6.7299	-7.0844	-6.8107	-6.1424	-6.1823	-6.044	-7.6283	-5.9339	-6.9551	-7.9626	-5.6938	-7.7639	-6.7034	-7.7102	-4.6427	-8.0884	-5.5999	-5.5604	-6.2839	-5.7426	-6.8388	-5.0235	-5.4414	-7.5195	-7.3675	-7.0705	-6.4418	-4.8825	-8.0403	-7.0156	-8.6986	-8.0061	-6.5454	-5.2791
1.395	1.4281	0.67379	0.73355	0.037702	-0.4111	-0.32992	-0.53421	-0.012879	-0.68422	-0.060511	-0.9273	-0.75941	-0.99639	0.65189	-0.29833	0.41707	0.38863	0.17419	-0.69195	-0.51651	0.20243	-0.28742	-0.28396	-0.49625	-1.8021	-0.46085	-0.28268	0.059375	-1.3426	1.039	-0.70539	-0.053718	-0.58352	0.52074	-0.38864	-0.99711	-0.60931	-0.92885	0.37229	0.39084	0.76694	-0.31543	0.73287	-0.50615	-0.66906	-0.15343	0.1995	-1.5253	-0.93942
0.21326	2.3557	0.64823	-0.35	0.074019	1.6714	0.036196	4.0479	0.84593	1.4171	0.70619	1.4047	0.10665	1.0444	1.5833	0.50715	-0.34145	0.59762	2.1382	1.8036	1.1847	1.9019	0.56711	0.91317	0.20304	0.70726	0.63309	-0.17492	1.8447	0.39383	1.6753	2.0473	-0.62224	1.6185	0.089528	1.5737	2.6887	-0.14922	1.4176	2.2864	-0.43766	1.2183	1.2236	0.77478	-0.26509	0.72783	0.89671	0.63942	1.1293	1.088
-4.9448	-5.8439	-4.5582	-4.5782	-3.5732	-6.4897	-5.6787	-4.5676	-4.7913	-5.3954	-5.661	-5.9241	-5.846	-4.3938	-7.1471	-4.0256	-2.7424	-7.1042	-5.3835	-3.648	-4.7824	-5.6966	-3.8849	-5.6794	-5.7984	-5.5083	-4.8684	-5.0195	-3.7781	-4.6411	-5.0939	-4.5566	-4.1541	-5.7975	-5.8561	-4.4822	-5.3374	-5.0524	-4.5719	-4.8138	-4.999	-5.512	-5.2233	-4.9953	-6.0649	-5.0672	-6.729	-5.1896	-6.3391	-6.2398
2.8206	3.023	3.4544	1.7521	4.3219	1.5702	2.8121	2.4861	2.5033	3.9357	2.3424	2.8691	3.61	2.1984	2.5294	2.7484	2.5781	3.8062	3.0644	3.2244	1.7449	4.9866	2.7314	3.9207	2.5998	3.705	2.5279	2.5574	2.4583	0.96514	2.6527	1.6642	4.0541	2.466	2.2554	3.462	2.7417	2.7803	2.825	2.6183	2.0076	3.5964	3.7151	2.7731	3.3487	3.9695	2.396	2.857	3.5259	2.9174
-2.2968	-1.2204	-1.9141	-1.2316	-0.37864	-1.262	-1.0658	-2.0656	-1.6309	0.03037	-0.22516	-1.533	-1.9514	-0.38437	-1.5561	-1.5485	-1.921	-0.70893	-0.58111	-2.3468	-1.6621	-0.82536	-1.1611	-0.58962	-2.5149	-1.124	-0.011198	-2.3482	-0.52534	-1.2079	-0.43244	-1.6275	-3.1126	-0.52553	-0.11932	-0.26259	-1.9547	-1.198	-1.1315	-2.8005	-0.17427	-1.8498	-1.2606	-2.0034	-0.28451	-1.5132	-1.3006	-1.9057	0.36165	-0.97506
-13.325	-15.613	-13.92	-13.165	-12.885	-15.169	-13.831	-14.79	-14.902	-14.893	-13.333	-13.174	-14.455	-14.552	-14.027	-12.936	-13.275	-15.078	-13.284	-14.092	-14.211	-15.638	-15.928	-16.41	-14.507	-15.141	-15.609	-14.489	-14.174	-14.8	-14.823	-14.42	-14.189	-15.902	-14.984	-16.029	-15.307	-13.628	-13.165	-14.944	-13.641	-15.65	-14.517	-14.651	-14.346	-15.579	-14.297	-15.999	-13.788	-14.782
-23.466	-22.453	-21.457	-22.095	-22.376	-22.139	-22.683	-23.121	-22.815	-20.921	-22.151	-21.123	-21.832	-21.357	-23.797	-20.716	-20.541	-22.288	-21.755	-22.849	-21.94	-23.473	-23.155	-24.622	-21.871	-22.008	-22.241	-20.921	-21.967	-24.506	-22.654	-21.524	-22.702	-22.042	-21.808	-21.981	-21.157	-22.547	-21.681	-20.776	-22.9	-21.049	-22.256	-23.115	-24.152	-23.128	-23.466	-23.077	-21.697	-21.387
-10.692	-10.566	-10.778	-11.228	-12.087	-11.487	-10.643	-10.363	-10.499	-11.251	-10.455	-11.033	-10.318	-10.882	-10.697	-12.498	-10.916	-12.654	-11.372	-12.549	-11.421	-10.269	-8.316	-10.778	-9.6338	-11.382	-10.289	-11.62	-10.017	-11.706	-10.726	-9.6338	-9.1034	-10.455	-10.466	-8.3539	-10.77	-12.203	-10.941	-10.872	-11.161	-10.802	-11.328	-11.697	-10.539	-10.748	-11.768	-11.19	-10.681	-12.11
6.4571	7.0315	7.1868	6.9089	7.759	6.6814	6.3977	6.0049	7.7538	5.8485	7.0694	5.8323	6.7384	7.183	5.8264	6.9671	5.655	7.9213	7.1522	8.1354	6.8833	7.7785	6.9742	7.7161	7.6746	7.9052	7.4751	6.8569	6.924	6.6102	7.2154	8.0241	5.814	8.5091	6.178	8.6612	5.9113	7.8929	7.6354	7.9549	7.0461	7.259	6.5908	7.0228	6.2244	6.5039	7.0488	7.3386	6.5859	8.0285
0.30128	0.94549	-1.7521	0.21026	-0.6995	0.44407	0.51288	-0.98254	0.036578	-1.7571	0.30686	0.93783	0.6421	0.72447	2.0363	0.55214	0.59701	1.7543	0.46131	-0.019726	1.4798	0.3213	1.4433	0.51935	-1.3638	-1.767	0.21895	-0.075773	-1.1952	0.81814	-0.903	-0.27251	-0.33675	1.8978	1.3044	0.47464	-0.23756	-0.30469	0.33656	-0.024358	-1.604	0.28032	-1.2192	-0.17894	-1.0429	-0.40508	1.2505	-0.048151	0.067421	0.74004
-12.892	-14.961	-13.181	-16.071	-14.295	-13.331	-14.898	-13.463	-11.774	-14.112	-13.107	-15.535	-13.692	-13.4	-14.605	-11.895	-14.349	-14.685	-13.268	-12.928	-14.412	-13.235	-14.485	-14.284	-14.781	-13.468	-14.653	-14.518	-13.782	-15.41	-14.055	-13.71	-14.923	-13.941	-14.914	-15.694	-13.501	-13.633	-14.344	-13.805	-14.628	-13.863	-12.997	-13.47	-11.808	-14.688	-13.998	-12.884	-14.906	-14.841
9.2837	9.1363	9.7035	10.125	12.227	10.039	9.4728	8.295	10.486	9.6628	9.6807	9.5247	10.702	10.163	8.6281	10.83	10.455	10.079	10.522	10.868	10.352	10.108	7.3797	10.43	10.394	9.8066	11.067	9.2868	10.822	8.9803	8.9784	10.436	9.7526	10.699	10.533	12.28	9.2772	10.938	9.2081	9.7505	10.017	8.3239	10.296	10.829	10.034	11.439	9.2086	9.3362	8.6323	8.9448
2.9413	3.5813	1.5436	3.6684	3.3783	1.9725	3.7766	2.3129	4.3248	3.5229	4.0382	1.4077	3.2759	-0.31796	3.368	3.7623	3.7707	2.1827	3.0825	1.4356	3.2534	4.1081	3.6189	2.0626	3.2402	3.0868	2.5616	3.793	4.0435	3.0513	4.6486	1.4684	4	2.783	2.4164	1.7736	2.5669	2.6746	3.0145	2.4108	1.188	3.2451	1.5604	1.1975	2.6095	3.3984	3.0622	2.436	4.4829	2.3871
-13.533	-13.317	-13.611	-12.633	-12.4	-14.56	-13.857	-14.268	-13.881	-15.088	-13.574	-12.447	-14.235	-13.01	-12.638	-13.433	-13.81	-14.588	-13.938	-12.217	-12.789	-12.835	-12.322	-13.079	-13.657	-13.75	-15.193	-13.861	-13.865	-11.458	-13.906	-13.447	-12.719	-11.937	-13.814	-13.575	-13.582	-13.983	-13.052	-12.169	-12.13	-13.93	-13.439	-12.149	-12.342	-13.886	-12.873	-13.981	-12.672	-12.855
1.4655	3.3657	0.10132	2.354	1.6843	0.78052	1.1569	3.0411	2.8074	1.0557	2.3999	1.5879	0.94046	0.98103	-0.026093	3.7499	2.3674	2.4719	2.9278	2.7662	0.62806	1.978	2.1785	2.4857	2.4841	0.9862	1.6748	2.5931	0.35778	0.87381	1.3297	2.5657	2.1907	1.7215	1.5525	1.313	2.1232	1.4247	2.8343	1.203	1.7003	1.8553	0.30568	0.73395	3.477	0.80567	1.1436	2.1418	1.6887	1.8323
-23.055	-19.616	-23.132	-21.319	-22.33	-22.254	-21.686	-23.265	-22.105	-23.873	-22.091	-21.247	-21.243	-22.787	-21.106	-23.176	-22.727	-22.873	-22.635	-22.212	-21.161	-21.701	-20.831	-22.372	-19.702	-22.442	-22.402	-22.242	-23.683	-21.409	-21.998	-21.417	-21.878	-23.066	-21.103	-22.203	-24.001	-21.701	-21.152	-21.647	-23.048	-22.649	-22.971	-24.523	-21.277	-22.027	-21.492	-20.286	-23.263	-21.51
-3.5281	-3.9321	-5.3427	-3.6271	-3.7514	-4.0638	-3.0662	-4.7075	-3.8388	-4.9158	-3.9303	-4.0741	-4.5217	-2.0323	-3.2583	-4.4348	-6.2989	-2.9059	-5.594	-3.4339	-5.0232	-3.8484	-4.9853	-4.2626	-2.4581	-6.354	-4.5707	-5.9134	-4.3365	-3.1952	-4.8532	-3.1269	-4.2032	-4.3819	-3.4465	-4.9107	-5.4331	-2.5738	-3.9852	-4.5876	-4.9219	-4.1652	-3.3438	-3.4636	-3.4365	-2.4332	-4.5253	-3.5637	-5.2697	-5.7672
-10.135	-9.5948	-10.629	-9.766	-10.921	-10.557	-10.674	-10.613	-12.154	-10.627	-10.466	-9.4418	-10.455	-11.196	-10.275	-10.664	-11.292	-10.686	-10.22	-9.5098	-10.669	-10.991	-11.968	-10.353	-9.2327	-10.814	-9.9492	-9.8648	-8.8106	-10.305	-10.997	-11.423	-8.5262	-10.742	-12.343	-11.35	-11.326	-11.298	-10.534	-11.307	-9.9572	-11.485	-10.793	-10.218	-11.675	-11.253	-11.239	-9.6086	-8.8654	-9.7974
-3.4312	-3.7324	-4.0675	-2.6805	-3.7267	-4.3935	-4.1814	-4.1352	-6.1255	-4.3936	-3.7932	-5.0348	-3.8394	-3.0722	-2.7759	-3.5813	-4.8849	-3.7082	-3.2569	-4.1686	-5.268	-4.362	-2.4866	-4.7069	-3.7573	-2.9144	-2.8263	-2.6758	-3.6731	-3.8271	-3.8116	-3.6417	-3.7184	-3.041	-4.53	-3.3069	-3.6845	-2.2703	-4.3529	-5.2345	-4.0298	-4.5059	-4.8084	-2.8364	-5.9094	-4.2488	-5.1238	-4.129	-4.1597	-3.8076
-1.8487	-2.3284	-0.52098	-3.2509	-2.1038	-2.1466	-0.36796	-2.917	-1.373	-1.1933	-1.6283	-0.84776	-0.78636	-0.7959	-0.57444	-2.2626	-0.82753	-2.0721	-2.7563	-1.8563	-1.3803	-0.93534	-1.7597	0.054591	-3.7017	-2.6315	-2.8275	-1.21	-2.9436	-2.0807	-4.2186	-2.025	-1.3017	-1.8677	-1.1257	-0.5513	-3.6633	-2.8321	-0.73712	-2.0893	-2.1711	-1.7289	-1.9478	-1.2371	-0.51337	-3.0742	-0.39723	-1.6446	-1.9718	-2.4377
-1.8359	-2.0416	-1.8541	-0.68721	-0.95455	-2.2987	-0.88726	-0.9507	-0.58603	-1.7016	-1.4964	-1.7429	-3.4565	-0.39069	-0.44497	-1.066	-2.6119	-1.9829	-0.68031	0.34558	-1.7871	-2.1213	-3.0469	-2.7369	-1.4441	-2.1919	0.27966	-1.4957	-1.3899	0.73404	-1.0636	-1.9226	-2.3908	-1.7001	0.72242	-1.3307	-0.89322	-0.56702	-0.9922	-0.033304	-2.0213	-1.3152	-1.2634	-2.5275	-2.3457	-1.1839	-1.1449	-0.40099	-1.3641	-2.1037
-1.4404	-1.7052	-1.8092	-1.3372	-0.9082	-2.3002	-1.4307	0.054327	-1.3618	-0.45888	-1.0633	0.90478	-1.5921	-0.59449	-1.2631	-2.8454	-2.4255	-3.6008	-1.5657	-2.0245	-0.99751	-3.1339	-1.3642	-1.6849	-0.80731	-0.96605	-1.7757	-0.68261	-1.5955	-0.22155	-1.628	-1.6715	-1.4318	-2.3203	-3.2764	-2.602	-2.2386	-1.2209	-3.1876	-1.7929	-0.35167	-1.7711	0.051856	-1.8845	-1.0756	0.80465	-0.96364	-1.6753	-2.6437	-1.3011
-4.7875	-2.5924	-4.4666	-5.0375	-2.7713	-3.7753	-4.6212	-2.846	-3.3383	-4.0866	-5.0025	-4.5008	-4.3312	-3.3376	-3.1152	-3.6796	-3.1435	-4.4653	-2.9682	-4.8464	-4.0677	-4.6015	-3.0276	-6.5477	-3.6524	-2.7219	-4.6143	-3.5931	-4.0444	-2.6799	-3.8099	-5.3885	-3.2954	-4.4597	-2.6563	-2.8466	-4.2604	-3.9065	-3.0588	-2.4688	-2.0587	-4.0098	-3.6288	-3.1427	-3.8479	-3.7445	-4.2998	-3.4139	-4.5427	-3.1352
6.6069	7.3591	6.4125	5.6116	5.7681	6.8686	6.9275	5.0727	7.1522	7.5381	5.914	7.5586	7.0956	6.1884	7.5392	6.785	6.4944	6.849	5.204	7.8105	5.7998	6.4006	6.8976	4.9639	7.3989	5.3749	7.5745	6.4124	6.3007	6.2432	5.7687	5.892	6.9635	6.8686	5.7323	7.1668	6.4277	5.4283	6.6419	8.715	6.1932	6.4913	4.6358	7.8513	6.0706	6.3312	6.4879	6.4234	6.2802	7.5665
-13.897	-14.268	-14.408	-14.524	-14.711	-13.787	-14.567	-13.488	-13.963	-15.479	-14.366	-14.923	-15.792	-16.049	-12.842	-14.098	-15.833	-15.666	-14.174	-13.036	-15.274	-13.788	-13.267	-13.64	-14.771	-13.796	-13.559	-13.562	-14.546	-14.121	-14.394	-13.825	-13.01	-14.285	-15.671	-16.052	-14.973	-14.546	-16.551	-15.036	-14.462	-15.514	-13.577	-14.127	-14.483	-14.725	-14.926	-15.472	-14.545	-13.301
-13.341	-12.245	-15.949	-15.085	-13.899	-12.981	-13.286	-11.615	-14.619	-14.659	-12.752	-12.867	-14.75	-12.791	-14.145	-12.998	-13.397	-14.364	-14.331	-13.252	-12.454	-13.38	-14.121	-14.932	-14.557	-14.33	-12.823	-12.82	-12.756	-12.852	-14.123	-13.887	-14.371	-13.387	-12.183	-12.651	-12.856	-15.917	-13.774	-13.651	-14.734	-13.791	-13.597	-12.697	-14.212	-13.706	-14.903	-14.179	-15.007	-15.051
-1.7654	-2.3821	-1.1446	-0.32117	-3.0764	1.1968	-1.0022	-1.5801	-3.2296	-1.3332	-0.17701	-1.4695	-0.2737	-2.0249	-1.982	-3.3535	-2.5087	0.012458	-0.22275	-1.6425	-0.79553	-0.91991	-0.69996	-0.15462	-1.3569	-1.2617	-0.22063	-2.6428	-1.926	-0.40753	-0.76519	-0.24151	-1.5869	-1.0287	-1.3429	-1.6823	-0.30696	-1.2317	-2.0705	-0.16919	-2.3984	-0.26752	-1.8501	-0.95211	0.73198	-1.6563	-1.6079	-2.2694	-0.39169	-2.5054
-3.3819	-1.7834	-2.5516	-3.2392	-4.3796	-3.6436	-2.3229	-2.8921	-1.6448	-2.4146	-3.6414	-4.0477	-3.2348	-1.271	-3.4812	-3.4072	-3.2882	-1.1649	-2.3184	-2.673	-3.2458	-3.2341	-2.5694	-1.8597	-2.789	-2.1331	-1.8914	-3.6588	-2.7831	-3.0169	-3.5281	-2.7341	-3.5468	-3.3186	-2.4509	-0.9669	-2.3347	-2.0085	-2.8183	-2.9997	-2.7757	-2.1697	-1.9235	-1.3266	-1.2768	-3.8943	-4.1457	-2.6376	-2.7383	-2.4027
-4.6925	-3.8758	-4.1454	-5.181	-4.7096	-3.4011	-0.82295	-2.2407	-2.6445	-5.6593	-4.8057	-2.6472	-3.8783	-3.4267	-3.8986	-3.3649	-3.5028	-2.8884	-3.6448	-3.3319	-3.6571	-2.6593	-2.3627	-3.7281	-3.3443	-3.5595	-1.7615	-3.5202	-3.3549	-2.1295	-2.124	-3.7531	-4.113	-2.9382	-2.6932	-3.0543	-2.7079	-2.6422	-3.496	-2.452	-4.3388	-2.3155	-3.5961	-4.3069	-2.4214	-2.9377	-4.2265	-3.862	-4.9223	-3.0805
-12.835	-12.333	-12.108	-11.874	-12.616	-14.792	-12.995	-12.848	-12.253	-14.207	-13.04	-13.745	-11.741	-13.863	-12.639	-12.929	-10.607	-12.38	-12.092	-12.452	-14.499	-13.671	-13.02	-12.132	-12.617	-13.52	-13.43	-11.544	-12.479	-12.985	-12.161	-12.208	-12.082	-11.597	-12.07	-12.565	-13.24	-12.579	-14.329	-10.337	-10.708	-12.81	-13.337	-12.126	-13.22	-12.388	-13.455	-13.827	-12.146	-12.176
-1.624	-2.9787	-2.0241	-3.0905	-3.4362	-3.5952	-2.1462	-1.844	-0.97113	-2.5125	-2.9061	-3.8003	-3.86	-2.8054	-2.8391	-0.92032	-4.7498	-2.3314	-2.5038	-1.3358	-2.7183	-2.6713	-3.678	-4.2023	-1.1829	-4.0641	-3.2928	-1.536	-4.0788	-2.9908	-1.6155	-2.1347	-1.8546	-2.8234	-1.6386	-0.79906	-2.8596	-1.9007	-2.7881	-2.7424	-2.08	-4.2619	-2.6548	-1.5705	-0.69311	-2.2611	-1.5029	-2.8635	-1.772	-2.5766
4.8355	4.2564	4.3865	5.2091	4.8414	5.665	5.4791	5.7892	4.841	3.8535	4.6424	5.5598	4.3109	3.7344	3.7111	5.0124	4.8732	3.4142	4.1705	6.6788	6.1188	4.4333	5.0561	4.7687	4.8634	5.3926	5.7156	5.0363	5.8794	5.4548	4.0429	5.0615	4.7527	3.6327	4.8989	4.0552	4.4813	4.424	5.8546	3.8176	4.5685	5.0421	4.2034	5.541	4.968	5.6304	6.1739	4.6168	3.0028	5.9076
-1.8681	-1.9411	-2.618	-2.9213	-0.85227	-1.5675	-1.7015	-2.5215	-1.5542	0.45491	-2.249	-3.8089	-3.1125	-2.7797	-2.3599	-3.9145	-2.6073	0.034055	-1.5828	-1.9729	-2.5906	-3.6864	-3.3933	-2.6508	-3.6328	-2.6466	-2.5707	-2.0248	-3.1378	-1.6404	-1.0561	-1.7258	-2.954	-1.2067	-2.2486	-2.5387	-3.2761	-3.3476	-2.5231	-1.6158	-1.9078	-3.7886	-2.4302	-2.3153	-3.2587	-2.1639	-1.1527	-2.5601	-1.2523	-2.7273
-13.864	-14.806	-12.562	-13.413	-15.047	-11.994	-13.511	-12.547	-10.858	-14.357	-13.447	-12.293	-13.427	-11.665	-12.814	-14.31	-15.356	-14.74	-12.622	-12.233	-13.97	-14.186	-12.481	-14.261	-13.067	-13.613	-13.504	-13.069	-13.993	-14.595	-14.447	-13.029	-12.557	-12.96	-12.846	-14.144	-13.836	-12.798	-13.732	-12.93	-13.952	-13.232	-13.138	-13.99	-13.582	-12.94	-13.962	-12.709	-12.747	-14.42
-13.94	-12.32	-13.198	-13.117	-10.899	-11.992	-13.066	-14.569	-12.405	-12.478	-13.52	-13.259	-13.965	-12.608	-11.544	-12.252	-12.456	-12.389	-12.712	-13.219	-12.298	-13.572	-12.915	-13.764	-12.095	-13.203	-11.715	-14.244	-12.81	-13.46	-13.505	-13.477	-12.654	-12.922	-15.709	-14.22	-12.8	-14.531	-13.564	-12.871	-12.974	-12.204	-14.137	-12.982	-13.247	-13.286	-13.142	-13.868	-13.596	-13.213
-7.5602	-5.9765	-7.1826	-6.7164	-7.3173	-4.6253	-5.4076	-6.5183	-7.1481	-6.2192	-5.4017	-6.9455	-6.0228	-7.9263	-7.0383	-5.0433	-6.5738	-6.9908	-6.8613	-5.9826	-5.96	-6.5434	-6.8336	-6.9273	-6.641	-5.9761	-7.4421	-5.4248	-5.352	-6.5685	-7.2169	-6.9251	-6.6482	-5.9941	-7.4994	-6.0293	-6.0741	-7.2203	-6.1271	-7.6396	-4.9899	-5.8857	-6.7606	-6.9928	-5.3156	-6.2639	-5.3633	-7.1705	-5.5164	-6.4971
-3.8252	-3.1756	-4.3178	-5.5896	-5.3031	-4.2694	-4.868	-2.7421	-4.0058	-4.9747	-3.269	-4.4346	-3.5419	-3.1827	-4.7105	-5.5761	-4.4435	-3.6682	-4.8492	-5.2493	-4.2824	-5.2639	-4.0837	-6.2447	-3.9112	-5.0732	-5.0166	-3.9867	-4.2334	-2.973	-6.0151	-5.6531	-4.3351	-4.9902	-4.0267	-5.3044	-5.5927	-3.4629	-4.1614	-4.5519	-3.4531	-2.5111	-3.6671	-5.3017	-4.3125	-5.3158	-3.4304	-5.2363	-6.0022	-3.5593
-10.706	-11.743	-10.809	-11.249	-11.379	-12.446	-10.696	-13.981	-11.25	-12.57	-10.787	-11.314	-12.281	-12.542	-12.557	-11.353	-10.65	-13.788	-12.312	-12.739	-11.751	-10.655	-11.616	-10.63	-12.888	-11.826	-12.398	-11.718	-11.305	-13.084	-12.619	-11.992	-11.219	-11.282	-11.881	-11.605	-12.035	-12.137	-11.201	-11.983	-9.9039	-12.203	-11.776	-11.276	-11.367	-10.033	-12.234	-10.783	-11.021	-12.091
-5.0652	-4.5803	-5.5348	-4.5449	-5.6008	-5.4578	-4.5847	-3.9387	-4.3991	-4.737	-5.3142	-5.0806	-5.1221	-4.3144	-5.2491	-5.1345	-5.0987	-3.4425	-3.8205	-4.6129	-4.3151	-4.9154	-3.3758	-3.8349	-3.9297	-5.3241	-3.5607	-3.4937	-4.0755	-5.227	-3.3857	-3.3275	-4.8298	-5.4969	-3.6148	-4.3063	-5.6229	-3.8512	-6.3053	-4.9139	-5.2394	-4.5131	-2.9505	-5.2826	-4.3832	-4.7455	-5.1884	-4.6614	-5.2362	-3.0313
-11.875	-11.615	-12.638	-12.893	-13.941	-13.974	-14.201	-12.127	-11.778	-12.636	-12.699	-12.586	-12.34	-12.073	-11.626	-12.107	-13.191	-13.111	-12.566	-12.539	-11.924	-12.083	-14.824	-13.708	-12.214	-13.024	-12.192	-12.439	-12.705	-12.453	-13.228	-12.913	-13.507	-13.763	-12.138	-13.18	-13.605	-12.654	-13.003	-12.499	-12.043	-13.63	-13.446	-12.07	-14.044	-12.096	-12.888	-13.689	-13.571	-12.498
-1.9268	-3.2672	-2.5994	-1.3127	-3.6423	-1.4739	-3.1664	-2.3939	-0.21165	-2.7193	-1.8055	-3.3649	-1.916	-0.58462	-2.8656	-2.046	-2.7889	-4.0228	-2.5815	-1.5608	-3.9293	-2.2806	-2.6979	-2.4757	-3.1432	-1.7668	-3.7698	-2.2965	-1.5492	-2.889	-1.4896	-1.4569	-2.3505	-4.5519	-1.5168	-3.1806	-2.3784	-2.9742	-2.8504	-3.416	-1.8436	-2.0112	-3.9926	-2.2559	-4.5393	-2.0115	-2.3792	-1.9238	-1.8801	-3.1081
1.5665	0.36045	-0.14338	-0.44032	0.18593	1.4359	-0.63766	0.25238	1.3532	-0.38098	-0.17183	1.7477	0.61041	1.2818	0.41698	0.83617	-0.056701	-0.44895	0.8987	-0.89844	0.53491	-0.72155	-0.10531	0.5454	0.36656	1.8588	2.2102	1.073	-0.54735	0.87853	-0.48036	1.1769	0.95144	0.95415	0.67141	0.1177	0.73851	0.021918	0.10607	1.0887	-0.32336	-0.44732	0.45216	-0.054722	-1.1442	0.4886	-0.94784	-0.6379	-0.5687	-0.19308
2.2666	2.984	1.7204	1.5222	0.97982	3.0685	1.2844	1.7991	1.8451	0.43905	2.6869	3.0197	1.4846	1.9087	0.41193	2.3421	2.2308	2.4228	-0.49959	0.26969	2.4486	0.92434	1.1217	0.51921	3.2122	0.77544	2.0839	1.5028	1.6596	1.5949	1.6625	1.5346	3.281	0.84026	3.1063	2.217	0.070413	1.7859	1.4317	2.2411	0.67392	1.791	2.9667	0.72098	1.6027	1.9385	1.6804	1.0803	0.56976	-1.1074
-4.0243	-5.106	-5.2852	-5.4021	-6.246	-5.4438	-5.1389	-6.2087	-5.6633	-6.7297	-5.1113	-4.404	-4.2357	-7.3766	-4.9762	-8.145	-5.8676	-5.7758	-6.2103	-5.3201	-3.8586	-5.2178	-5.5934	-6.464	-6.2024	-5.6423	-6.2057	-4.917	-4.4692	-4.9935	-6.0507	-4.4259	-6.4736	-6.8376	-4.7349	-5.6757	-5.3966	-4.5911	-4.9648	-5.9106	-5.9366	-6.3496	-4.5775	-6.6209	-6.968	-6.9234	-4.6447	-6.0817	-5.3813	-5.8097
-0.62957	-1.205	-2.8653	-2.1464	-3.6444	-3.8334	-3.2386	-3.2375	-1.8567	-3.7269	-0.99887	-0.12602	-4.0196	-1.9675	-3.8936	-3.9031	-2.8223	-2.981	-1.9751	-0.20089	-2.4381	-3.7859	-1.4212	-2.4223	-2.0881	-3.7382	-2.2426	-2.7918	-1.1345	-1.6743	-1.7298	-3.5826	-2.4261	-2.8693	-1.4409	-1.6395	-2.8866	-1.683	-0.68004	-2.9772	-3.1996	-3.1524	-2.5899	-3.199	-1.3391	-2.306	-4.2366	-1.4449	-2.374	-2.0511
-10.019	-10.618	-9.4857	-7.9465	-8.6848	-8.8298	-10.338	-9.4135	-8.5833	-8.7531	-8.4688	-10.237	-9.5897	-9.6394	-9.8515	-8.7083	-7.4926	-10.65	-9.0803	-9.7793	-9.2088	-8.3777	-7.4641	-7.8178	-8.1975	-10.05	-8.2826	-9.0234	-8.2282	-8.6528	-8.5999	-9.6984	-8.4034	-8.2761	-8.4959	-9.2926	-8.0003	-8.7946	-8.5031	-9.4984	-7.9378	-9.311	-9.7075	-9.7279	-8.9552	-8.8518	-9.2234	-8.6656	-9.1706	-8.7893
0.50231	0.46183	1.7866	0.91093	1.2076	1.808	1.8389	0.31586	1.2054	0.51193	2.4452	2.3504	2.6894	1.656	1.2237	1.7086	1.7786	1.0495	1.8774	1.2132	0.57869	1.0081	1.3394	3.0704	0.48196	2.0618	-0.24565	1.1138	1.3446	1.4594	0.64469	0.14161	1.061	1.9358	1.383	1.0924	1.661	0.63343	2.1301	0.38346	1.3761	2.0765	0.19533	1.3405	1.3187	1.0312	2.3277	1.8924	1.2214	0.57517
-0.32077	-1.121	-2.0548	-0.81956	-0.96051	-1.0335	-2.5888	-1.4012	-0.84293	-1.4239	-0.52399	-0.97484	0.16385	-1.8311	-0.14617	-2.4898	-0.51601	-2.0355	-1.8569	-1.8695	-3.4343	-1.513	-0.73278	-2.8286	-0.70435	0.43299	-1.6591	-0.4922	-0.96228	-1.3715	-1.358	-0.073843	-2.1895	-1.5586	-2.6099	-1.2018	-4.2089	-2.2096	0.27932	-0.95913	-1.1984	-1.3689	-1.8766	-0.91153	-3.2469	-1.0954	-0.15873	-0.722	-0.7574	-1.3832
-11.485	-12.436	-11.33	-11.832	-11.392	-12.066	-11.708	-12.526	-11.068	-12.091	-12.781	-12.182	-14.065	-11.337	-10.451	-10.962	-15.204	-11.587	-13.005	-11.954	-10.886	-11.925	-10.976	-12.394	-12.383	-11.676	-12.306	-12.077	-13.636	-11.861	-11.606	-12.738	-12.11	-10.713	-11.351	-12.26	-13.312	-11.6	-11.872	-11.763	-10.865	-11.582	-9.9353	-12.075	-12.344	-12.011	-12.966	-11.208	-11.502	-11.338
-12.109	-11.838	-12.05	-10.303	-12.45	-12.724	-12.292	-13.604	-10.317	-11.936	-12.617	-11.157	-10.924	-11.645	-10.448	-10.351	-10.297	-11.03	-10.842	-11.758	-11.778	-11.795	-12.29	-10.26	-11.778	-10.832	-12.32	-10.901	-13.314	-11.117	-11.059	-12.308	-11.747	-10.757	-11.154	-12.87	-10.63	-13.124	-11.349	-11.561	-11.243	-11.215	-12.57	-12.114	-11.853	-11.003	-11.778	-10.98	-11.44	-11.336
-1.0676	-0.70149	-2.4873	-5.1356	-1.6954	-2.6177	-2.9146	-2.6683	-4.3629	-3.0796	-3.7275	-3.6836	-3.9774	-2.6223	-3.1335	-2.9882	-3.7451	-2.154	-4.658	-3.6864	-2.0818	-3.2808	-3.9319	-6.4614	-3.8205	-3.311	-2.5343	-3.5522	-2.3066	-2.9366	-2.8239	-1.2904	-2.3579	-0.68546	-1.8911	-2.0668	-1.7766	-2.6934	-4.5396	-2.3379	-1.2629	-3.0856	-2.7722	-1.8561	-2.6032	-3.512	-3.0346	-4.3135	-3.0472	-3.4139
-3.1107	-3.873	-3.4492	-2.4321	-4.2255	-3.8334	-3.3293	-3.6845	-3.4764	-3.7163	-2.1549	-3.8035	-2.1562	-3.663	-1.9123	-2.9471	-3.6335	-2.5151	-3.3607	-2.3477	-5.3827	-2.8512	-4.6161	-4.5994	-4.5547	-3.8812	-2.5845	-1.897	-4.2192	-1.2844	-2.6184	-4.5039	-3.7439	-3.4393	-1.6058	-3.3852	-3.5394	-3.0733	-2.467	-5.5352	-3.5984	-2.4953	-4.2189	-2.5984	-2.8182	-3.4241	-3.6917	-0.79528	-3.9417	-2.3286
-22.737	-21.689	-23.303	-23.237	-21.724	-21.906	-23.124	-21.069	-21.223	-22.152	-22.648	-21.323	-21.167	-22.19	-22.234	-23.169	-23.401	-21.62	-21.82	-21.524	-22.412	-20.936	-20.699	-22.275	-20.785	-22.087	-21.906	-22.052	-22.225	-21.877	-21.301	-21.698	-21.446	-21.529	-21.843	-23.148	-22.347	-23.003	-21.791	-23.347	-21.09	-21.73	-23.363	-23.443	-22.268	-21.012	-21.199	-22.774	-22.227	-21.445
-1.8447	-3.6741	-2.3898	-2.2199	-0.78591	-4.6544	-3.2931	-4.4716	-2.7919	-2.5251	-2.5323	-2.5386	-3.4529	-2.994	-1.8715	-2.8709	-1.5575	-1.7431	-1.7459	-2.487	-3.5235	-2.8899	-1.7419	-0.85703	-2.416	-1.4134	-1.6321	-3.4636	-3.2764	-1.2272	-4.1666	-1.0807	-3.1327	-1.3472	-2.477	-3.0081	-2.8324	-3.0283	-3.05	-2.4432	-2.8238	-2.2959	-2.7621	-2.5642	-2.7846	-3.8599	-3.9826	-3.6936	-2.3052	-3.0076
-2.283	-3.4505	-2.4361	-2.1547	-3.6764	-1.2025	-3.2439	-1.3234	-2.1297	-0.79274	-2.7125	-2.1164	-2.2558	-0.85164	-1.0778	-2.1878	-2.3434	-1.814	-1.2459	-1.1247	0.16791	-0.9314	-2.4191	-0.94437	-2.1108	-3.7718	-0.84436	-3.3039	-1.7792	-2.1423	0.54257	-1.9032	-1.5014	-2.3059	-2.5729	-1.833	-2.7211	-1.9702	-0.96817	-2.0159	-3.4291	-3.6818	-1.9835	-2.5686	-2.3903	-2.0242	-1.05	-0.55846	-2.3349	-1.5421
1.9331	0.6377	1.8271	1.5202	1.7028	1.5896	3.0173	1.3785	1.7787	1.3481	1.5934	1.5359	0.52537	2.0712	1.2409	2.0753	1.3867	0.44819	2.1539	1.262	1.4168	0.77361	-0.91094	0.70426	2.0224	2.0047	2.1481	0.93999	0.91215	1.9716	1.3999	2.6314	1.2307	2.0641	2.4704	2.2529	1.9464	1.7439	1.3942	0.86825	1.1572	1.6923	1.653	-0.23512	2.2772	2.1303	1.653	0.85431	1.183	1.9282
-12.566	-12.271	-12.163	-10.611	-10.67	-10.693	-10.44	-11.351	-11.152	-10.904	-11.696	-12.235	-10.756	-12.046	-11.91	-11.02	-12.475	-11.151	-9.8522	-11.997	-11.186	-12.509	-10.189	-10.391	-11.363	-10.596	-10.879	-11.892	-10.972	-12.408	-13.113	-10.945	-11.623	-12.659	-13.451	-9.8743	-12.029	-10.012	-12.204	-10.381	-12.327	-11.894	-11.61	-11.647	-10.98	-11.352	-11.641	-11.807	-11.396	-12.211
-10.669	-11.606	-10.558	-10.928	-11.974	-11.215	-10.885	-9.6038	-11.57	-10.639	-12.297	-10.921	-11.109	-10.214	-10.377	-12.416	-10.871	-12.686	-11.453	-11.041	-10.267	-10.024	-11.052	-10.947	-11.025	-10.436	-10.138	-11.16	-10.244	-11.034	-11.227	-11.891	-10.086	-9.939	-10.86	-10.811	-10.398	-9.9513	-12.071	-11.227	-10.18	-9.4632	-10.906	-9.9506	-11.551	-11.204	-10.171	-8.8319	-11.072	-10.848
-5.4469	-4.2897	-5.7983	-6.3028	-5.2785	-6.8601	-6.8791	-5.2208	-5.7262	-4.517	-6.0627	-3.3259	-6.3653	-4.3673	-5.0456	-4.6316	-5.8901	-5.3232	-5.1773	-5.4343	-5.4286	-5.3756	-6.5774	-4.0888	-5.9744	-5.517	-4.3597	-6.5144	-5.0827	-5.0311	-4.7573	-5.6785	-4.7715	-5.3407	-6.0336	-5.917	-3.8799	-2.9355	-5.3139	-5.2204	-3.6299	-5.6338	-3.7549	-3.3701	-5.2068	-6.1785	-5.0356	-4.7266	-4.2793	-4.1003
-9.0923	-10.22	-8.6169	-9.2532	-9.9131	-8.9612	-9.9785	-11.658	-10.368	-10.37	-10.273	-10.305	-10.304	-9.8837	-10.811	-10.304	-9.0295	-11.005	-9.594	-10.654	-8.4479	-8.5035	-9.6033	-11.39	-12.472	-9.1286	-10.308	-9.3676	-11.366	-11.04	-10.636	-10.099	-9.0874	-11.512	-9.8385	-10.285	-10.935	-9.8667	-11.055	-10.24	-10.151	-11.126	-11.88	-10.61	-10.383	-10.451	-8.5013	-10.549	-9.2802	-8.6668
-14.881	-14.912	-13.232	-15.471	-12.989	-14.414	-13.667	-14.163	-15.014	-13.907	-15.17	-14.42	-14.787	-13.885	-15.714	-14.46	-13.476	-16.279	-14.056	-16.032	-14.189	-13.646	-15.446	-15.434	-15.541	-15.392	-15.309	-15.05	-14.062	-14.988	-13.121	-14.998	-14.186	-14.201	-14.311	-14.009	-14.181	-14.197	-13.855	-15.429	-13.559	-16.926	-14.898	-15.229	-14.283	-14.766	-13.841	-14.089	-13.192	-12.081
-14.336	-13.745	-14.719	-15.223	-15.914	-14.299	-15.627	-13.928	-15.261	-14.933	-14.762	-15.013	-15.083	-16.33	-14.303	-13.648	-14.792	-16.051	-13.262	-13.175	-14.276	-15.186	-13.077	-13.548	-15.878	-13.633	-14.935	-15.655	-15.045	-14.091	-15.822	-14.457	-13.473	-13.754	-14.513	-13.607	-14.441	-14.417	-13.7	-15.981	-14.346	-13.533	-14.918	-15.193	-15.695	-14.308	-15.631	-13.938	-14.187	-15.895
-0.036677	-1.1653	0.78243	0.55205	0.36292	1.1751	-0.046601	1.6321	-0.82618	1.1634	-0.27262	-2.3065	0.13349	-0.3895	-0.11656	-0.49433	-0.28151	0.58473	-1.307	-1.2314	-0.31093	-0.88108	0.92856	0.093108	-0.48343	-0.061959	-0.27996	-0.21978	0.89575	0.41043	-1.0644	-0.15108	-1.3641	-1.3856	-1.223	-1.0689	1.8335	1.4567	-1.8814	-0.6391	0.40084	-0.37327	-0.65931	1.3856	-0.48691	0.24556	-0.60339	0.077877	-0.18947	-1.3405
-14.225	-15.299	-14.789	-14.689	-16.246	-13.709	-15.001	-13.765	-14.367	-14.362	-15.142	-14.388	-14.496	-14.448	-13.431	-13.134	-15.321	-14.688	-13.987	-13.992	-13.799	-15.338	-15.383	-14.824	-13.727	-14.257	-14.885	-13.932	-13.055	-15.575	-14.461	-14.439	-15.356	-14.976	-13.934	-15.463	-16.043	-13.2	-15.41	-15.438	-13.94	-14.652	-15.345	-14.695	-15.429	-13.944	-14.743	-16.16	-13.323	-14.523
-9.9912	-7.4758	-10.799	-10.794	-8.1715	-9.9206	-10.771	-9.3613	-9.1176	-7.3311	-10.414	-7.659	-8.2128	-8.6293	-9.8711	-8.8738	-8.4408	-10.245	-9.1073	-9.2946	-8.8114	-8.2085	-9.3279	-9.0747	-7.2614	-9.1008	-10.075	-9.294	-9.3509	-8.3381	-9.6797	-9.3627	-9.4899	-10.942	-7.7852	-8.7374	-10.827	-9.4823	-9.0095	-7.9953	-9.8325	-9.9057	-8.3731	-8.5086	-8.4652	-9.9894	-9.2973	-7.7698	-8.0534	-9.5969
0.53855	1.3367	1.4504	1.1965	2.9915	1.9119	1.7507	0.38117	1.0103	2.003	1.2769	0.20069	0.64373	-0.99299	-0.47902	0.42069	2.2568	0.7191	1.983	0.79296	2.056	0.85354	-0.16727	0.6817	0.27621	1.6866	0.1669	-0.92126	0.034179	1.4239	-0.18513	1.8123	0.050306	1.4704	0.032323	0.72518	2.1126	2.122	1.2408	1.4345	0.40436	0.98595	1.1933	1.5483	0.80968	2.2102	1.5381	2.456	1.0356	-0.38632
-8.7042	-8.8446	-11.203	-9.6819	-8.6058	-10.069	-10.807	-8.8231	-7.9622	-8.7475	-8.9921	-7.8331	-9.2911	-7.6054	-8.4895	-9.6382	-8.7265	-9.5032	-10.398	-9.1828	-9.3881	-9.3054	-8.1993	-8.4433	-10.166	-8.0479	-9.4948	-8.2391	-8.0106	-8.8034	-8.953	-9.3665	-8.2768	-10.571	-10.368	-8.1467	-8.7218	-10.225	-7.994	-10.635	-7.9537	-9.8636	-10.001	-10.326	-8.5262	-10.081	-8.7109	-9.0465	-9.0974	-9.8074
1.5016	2.711	2.2489	0.96027	1.9494	2.2751	1.6712	2.1456	3.088	1.3589	2.8435	2.6703	1.6524	0.31796	0.76767	2.1931	1.1871	2.6419	0.41692	1.1808	1.4298	1.4499	0.30526	0.81614	1.8644	1.4539	0.90884	1.488	1.8237	0.84921	1.4369	2.206	1.9649	0.79948	-0.8168	3.3168	1.353	0.98861	2.0524	2.181	1.7607	0.1873	2.2966	1.7964	1.6716	2.949	2.3011	1.8058	1.3501	2.0852
-8.0528	-11.387	-11.301	-10.974	-11.046	-12.646	-10.855	-10.263	-10.426	-10.399	-10.295	-10.549	-10.032	-9.9836	-9.9504	-11.099	-9.8301	-10.255	-9.1588	-11.422	-11.615	-11.341	-12.409	-11.247	-10.509	-11.079	-11.287	-10.823	-11.332	-10.515	-12.012	-10.243	-11.161	-10.428	-11.479	-10.383	-11.035	-11.311	-11.36	-11.104	-10.199	-10.265	-11.551	-10.557	-10.795	-12.563	-11.145	-9.8709	-10.818	-12.047
-0.22722	0.75586	0.78247	1.9532	0.64126	0.16933	0.78972	0.6809	0.89364	-2.2007	-0.6883	0.83757	0.32525	-0.41402	0.64306	-0.9944	-0.33751	0.78658	-0.94558	-1.3511	1.0609	-0.064269	0.068389	0.76692	0.26875	-1.1611	-0.87003	0.11945	0.71706	-1.2133	1.0326	0.78004	0.43644	-1.6079	0.79971	-1.8078	-0.76077	-0.18612	-0.084775	0.55257	0.56158	-0.070767	-0.057256	0.68262	1.128	0.80217	1.0399	-1.3581	0.67047	1.883
-1.9024	-2.8345	-1.8134	-0.49176	-2.5676	-2.4748	-0.51263	-2.274	-0.82961	-3.5625	-1.8526	-2.5089	-1.4309	-2.1406	-1.615	-1.8774	-1.3031	-2.2792	-1.7501	-2.2854	-1.2207	-1.0184	-1.3115	-2.012	-1.3207	-2.3124	-1.5111	-2.0964	-1.9998	-1.1023	-2.5294	-1.9065	-2.5471	-2.4642	-1.8544	-1.971	-2.5418	-3.2712	-2.2595	-2.2726	-2.3305	-1.6528	-3.007	-2.4134	-3.4897	-2.3835	-2.8858	-1.2316	-2.056	-2.5706
-2.8051	-3.273	-4.8453	-3.9515	-4.7669	-3.6709	-2.6248	-3.4898	-2.2201	-4.0978	-2.3375	-3.4263	-4.4233	-3.307	-3.7743	-3.9704	-3.0889	-2.5604	-3.4358	-3.4869	-2.3169	-2.4343	-2.8103	-3.8218	-1.8812	-2.7665	-3.4187	-3.4696	-2.2413	-2.2476	-3.6308	-3.1099	-3.1935	-3.0649	-2.7444	-2.0926	-2.131	-2.8829	-2.9998	-3.3746	-2.5687	-4.1037	-2.7563	-3.9055	-2.8228	-2.601	-3.7171	-1.9424	-2.1626	-2.1119
-0.17225	0.53841	-0.64592	-2.1714	0.34599	-0.0050138	0.46072	0.0075368	0.4983	0.60487	0.31462	-1.6456	-1.4187	0.25937	-0.63852	-1.2098	-1.3576	-0.31162	1.3807	0.8532	1.7853	0.010108	-0.051004	-0.80922	-0.7483	-1.0602	-0.0095081	0.81024	-0.17183	0.55058	-0.0067352	-2.0913	0.86184	-0.3917	-0.13579	0.39763	2.374	-1.0834	-0.54201	0.2965	-1.3387	-0.026837	-0.36566	0.47484	-1.9755	-0.77446	-0.52861	-1.4349	-0.054349	-1.3539
-22.218	-19.977	-20.284	-20.536	-20.345	-19.174	-20.97	-22.751	-20.089	-19.749	-21.298	-22.876	-21.656	-21.677	-20.479	-19.873	-19.955	-19.786	-22.711	-21.985	-21.181	-22.005	-20.408	-22.509	-22.708	-18.951	-20.432	-21.896	-20.765	-20.715	-18.725	-20.824	-21.044	-20.119	-20.692	-21.387	-20.303	-22.001	-19.981	-21.895	-19.465	-19.655	-19.219	-21.199	-19.434	-19.225	-21.249	-19.146	-20.753	-20.348
8.1075	8.4448	5.348	6.0464	6.1153	5.6286	6.668	6.4529	5.9632	5.6375	7.5951	7.2559	7.4524	6.9703	7.9917	6.0534	7.0005	7.0666	7.8823	7.7908	5.9812	5.3341	9.5422	8.3182	7.5654	6.1469	7.2976	5.581	6.537	7.1671	6.4126	7.2006	8.1551	5.753	7.3892	7.04	6.7874	7.2151	8.4061	7.2899	5.078	6.3369	7.5617	6.7035	6.2251	7.3153	6.4134	6.9048	6.2935	5.9107
-16.682	-14.03	-14.825	-14.755	-13.315	-16.005	-15.074	-13.718	-13.926	-14.307	-15.581	-15.278	-15.318	-13.353	-15.191	-13.86	-13.746	-14.403	-14.686	-14.052	-13.902	-12.718	-14.34	-14.873	-14.717	-16.853	-14.172	-14.982	-14.2	-12.891	-14.736	-14.213	-14.271	-14.373	-14.379	-13.714	-14.338	-15.514	-14.66	-13.202	-15.434	-15.761	-15.066	-16.254	-13.479	-14.515	-13.836	-13.016	-15.27	-16.207
-1.1841	-1.617	-2.1137	-2.3886	-1.9459	-2.4881	-1.2232	-0.8209	-1.0248	-1.8475	-2.6353	-2.0019	-1.3327	-1.2977	-1.4353	-3.0751	-0.75304	-1.2815	-1.254	-2.4348	-1.5836	-1.5556	-1.1318	-1.0301	-2.5719	-2.1467	-2.4733	-0.75229	-1.6916	-2.3906	-1.5069	-2.3872	-1.4349	-1.0616	-1.1744	-1.7667	-0.5791	-1.6747	-2.5339	0.034477	-1.8012	-2.7282	-0.54078	-1.3383	-1.754	-2.4597	-1.9178	-1.245	-1.1692	-0.5902
-12.736	-14.344	-12.37	-11.524	-12.596	-11.935	-14.006	-12.588	-12.733	-11.927	-12.953	-13.433	-13.526	-12.867	-11.663	-13.24	-12.724	-13.409	-12.527	-11.951	-14.452	-14.108	-11.812	-11.656	-13.075	-11.291	-12.537	-13.08	-12.889	-11.694	-12.809	-13.518	-11.798	-12.096	-12.68	-12.431	-12.215	-12.609	-12.351	-14.803	-11.817	-11.566	-13.524	-12.801	-11.771	-13.249	-12.208	-13.545	-12.393	-11.066
6.5198	7.2538	6.1801	6.1197	6.7176	6.3071	7.0221	7.0051	5.9598	6.4636	6.4769	6.7571	7.7153	5.3038	8.6518	6.0771	6.7461	6.2824	7.2966	5.9286	6.6921	7.2297	5.1573	7.9432	7.4022	7.2273	6.7002	7.5893	7.0631	7.1718	8.1918	6.6228	7.8117	4.9894	6.539	5.7666	7.9025	5.9028	6.5241	7.7209	7.4968	7.7264	7.0967	7.2143	7.8441	7.1314	7.1244	7.1751	7.2548	6.4652
-12.884	-11.25	-12.283	-10.771	-12.802	-11.405	-10.873	-12.678	-10.118	-11.666	-12.785	-13.064	-11.501	-14.707	-12.451	-12.654	-12.489	-10.661	-12.075	-12.382	-11.989	-12.576	-10.118	-12.995	-11.001	-10.913	-12.275	-13.22	-13.414	-11.605	-11.017	-12.684	-12.427	-11.895	-11.459	-13.43	-11.273	-10.336	-11.927	-10.551	-10.624	-11.822	-11.65	-12.289	-11.745	-11.838	-12.695	-10.741	-11.679	-11.641
-10.888	-12.273	-12.026	-11.481	-11.574	-12.057	-12.557	-12.795	-9.5014	-12	-11.298	-12.893	-12.185	-12.552	-11.565	-11.309	-11.672	-11.355	-11.194	-11.207	-10.839	-12.113	-10.815	-11.947	-11.503	-9.7177	-11.198	-11.825	-10.837	-11.467	-11.554	-11.188	-10.774	-11.759	-11.838	-10.506	-9.8848	-11.409	-11.405	-10.907	-12.029	-11.587	-11.767	-11.785	-9.8565	-11.468	-11.077	-11.958	-12.158	-11.512
-8.322	-9.1357	-9.0317	-8.8549	-8.2624	-8.0452	-7.3426	-9.9316	-8.2565	-8.6801	-8.7027	-7.1014	-9.261	-11.427	-9.2809	-9.1467	-10.14	-7.8291	-10.66	-8.0938	-10.457	-9.2542	-10.503	-7.7355	-8.379	-8.7884	-7.9562	-8.2609	-8.6067	-9.4	-9.7197	-8.6352	-9.4668	-9.6169	-8.958	-8.8785	-9.5061	-8.75	-7.1774	-9.0248	-9.0008	-9.0406	-9.6893	-9.1151	-8.9609	-10.842	-9.4724	-9.903	-8.3328	-9.3202
-21.262	-22.349	-21.179	-20.564	-20.994	-20.859	-21.32	-20.631	-22.156	-19.874	-19.731	-21.195	-19.986	-21.352	-21.344	-21.993	-20.594	-18.647	-21.107	-20.771	-21.16	-20.654	-20.776	-21.164	-19.871	-22.566	-21.44	-20.308	-20.87	-19.984	-21.376	-18.251	-21.794	-20.517	-19.955	-20.475	-20.872	-20.47	-19.95	-20.725	-20.859	-20.261	-20.387	-22.618	-21.807	-20.125	-22.1	-21.892	-21.496	-19.685
-1.3889	-3.2891	-2.0174	-2.3488	-2.0818	-1.7872	-1.8527	-1.6889	-2.6742	-2.8404	-2.6566	-2.7384	-2.3258	-2.7132	-3.5625	-2.6709	-2.989	-2.0329	-2.7954	-2.6133	-1.4703	-2.5149	-1.7641	-3.1321	-5.3731	-1.6355	-4.5128	-2.9693	-2.2186	-2.2726	-2.7815	-0.74743	-3.3691	-1.4036	-2.0653	-2.471	-2.6444	-2.7985	-3.2817	-2.5289	-2.509	-2.7255	-2.9487	-2.8313	-3.306	-0.58036	-2.976	-2.6831	-2.1585	-3.734
-11.535	-14.15	-11.321	-13.437	-12.664	-12.443	-13.351	-13.338	-12.636	-12.196	-12.027	-12.943	-12.794	-13.537	-12.738	-13.828	-14.745	-12.224	-11.525	-12.092	-12.823	-12.276	-12.567	-10.609	-12.762	-12.589	-12.091	-13.345	-12.831	-13.926	-13.408	-12.128	-13.344	-11.641	-12.728	-12.333	-14.303	-12.76	-12.196	-10.97	-13.47	-11.552	-11.688	-13.321	-12.579	-13.497	-12.429	-12.695	-12.612	-13.416
-2.7997	-1.2088	-2.535	-2.6936	-2.0035	-2.4932	-2.225	-1.5536	-2.954	-0.24737	-2.4967	-3.3708	-2.23	-2.6549	-2.0273	-2.3796	-4.0948	-3.1045	-2.141	-3.5416	-2.2825	-0.72747	-3.1102	-1.7315	-3.8302	-2.7431	-1.8651	-3.3521	-1.9847	-2.8083	-4.3589	-3.3003	-3.1586	-2.7521	-3.2686	-1.6138	-2.9025	-1.2356	-2.0349	-2.8643	-1.3059	-2.2136	-3.5679	-2.9316	-2.1825	-2.386	-2.0951	-1.9304	-3.517	-2.8736
1.1986	1.1406	1.6232	1.5118	1.3987	1.2629	1.3532	1.5441	1.3992	1.8374	3.2162	1.8224	1.0908	1.1008	1.3786	0.63068	1.1826	1.5509	1.6218	1.431	0.77921	1.6837	1.3615	0.70044	0.95849	-0.13931	1.644	0.38279	0.79383	1.9359	2.8906	0.75446	-0.23774	0.84143	0.78481	1.8931	0.6653	1.3977	1.7288	2.261	0.61048	1.4258	1.7843	0.739	0.79001	1.1802	-0.83586	0.7996	0.11092	0.06966
-1.7789	-1.0325	-1.61	-1.6192	-2.0124	-3.0914	-1.6726	-0.68676	-0.36722	-1.1982	-2.0529	-2.4409	-0.015507	-3.1205	-1.509	-0.88767	-3.33	0.032239	-1.3557	-0.7574	-0.68634	-2.6209	-0.69681	-1.9469	-1.1852	-1.7925	-1.466	-1.206	-1.9001	-0.65481	-1.2816	-0.0016233	-0.39133	-0.39708	-1.3189	-0.52661	-1.4525	-1.2488	-1.7889	-1.1608	-2.1094	-1.4679	-2.9482	-1.5157	-2.6076	-1.811	-1.2444	-1.6195	-0.72537	-1.8549
-0.31777	0.19043	-0.42454	-1.7624	0.82321	-0.44989	-1.1796	-0.2791	0.80885	-0.5086	-1.9166	0.31137	-0.18677	-0.07144	0.31402	0.43646	-0.52362	-0.77431	-0.95356	0.34115	-0.47529	-1.1	0.84084	0.64176	0.52838	-1.6076	0.71828	-0.3667	0.83987	-1.1703	0.33734	1.0113	-0.79006	0.93761	0.97911	1.188	-0.53292	0.92766	0.056655	-0.27715	-0.41094	1.1085	-0.89119	-1.651	-0.68572	-0.23461	-0.44965	-0.32414	-2.1393	-0.10762
-12.017	-10.89	-11.397	-10.444	-10.847	-12.369	-9.7246	-11.464	-9.7065	-9.8777	-11.191	-11.364	-10.329	-10.04	-10.519	-10.672	-9.2386	-11.574	-11.632	-10.335	-11.027	-11.341	-10.658	-11.128	-11.048	-11.19	-10.189	-9.3346	-11.181	-11.102	-9.4751	-10.139	-11.64	-11.538	-10.199	-10.878	-11.052	-10.108	-10.18	-11.45	-10.394	-10.977	-10.222	-10.668	-11.052	-11.951	-11.072	-10.396	-10.736	-9.4695
3.2009	1.2913	0.49387	1.1977	1.3583	1.4614	3.0812	0.74739	1.8655	0.016653	1.9413	0.84579	1.8382	1.599	1.808	1.5939	2.5306	1.5876	1.1296	2.2163	1.6729	2.6613	3.032	1.9364	1.2851	1.0617	2.0935	0.85453	2.2872	1.1946	0.57028	0.44074	1.8547	1.7585	2.4379	1.9152	2.0715	2.6891	2.7538	1.521	0.99311	1.6056	0.79571	1.1629	2.475	2.237	0.66445	1.5765	2.739	2.6456
-2.9525	-2.783	-3.6161	-3.7154	-3.8447	-2.0727	-2.1135	-3.2414	-3.37	-6.0709	-2.2709	-2.9887	-3.679	-3.2092	-3.1839	-4.383	-3.0718	-3.32	-2.1549	-3.683	-4.759	-1.2269	-1.1509	-4.0242	-2.459	-3.0804	-3.9986	-2.617	-2.5801	-2.3086	-3.0927	-3.6449	-3.5506	-2.6974	-4.3031	-3.28	-2.9063	-3.361	-2.4115	-2.832	-2.4227	-3.0079	-4.5551	-3.7263	-2.9978	-2.9953	-4.062	-1.9504	-3.6038	-3.9099
-8.2531	-7.921	-8.9983	-8.295	-6.9733	-8.8921	-6.0786	-7.9077	-6.7008	-6.8549	-6.5555	-7.8537	-7.1085	-7.8039	-8.0364	-8.7497	-8.3503	-7.3296	-7.676	-8.0312	-7.7238	-6.7641	-6.653	-7.2047	-5.7872	-7.0158	-8.1684	-6.7367	-8.0072	-7.2628	-6.6464	-6.2284	-9.1141	-6.0943	-8.1805	-8.0842	-8.2983	-7.5953	-8.2583	-6.4247	-6.2521	-8.4603	-7.2772	-7.751	-8.7691	-7.1255	-6.8923	-7.0088	-8.2904	-8.503
-4.1557	-5.58	-3.6511	-3.6534	-6.1653	-3.2725	-2.7741	-4.4351	-4.2202	-4.0129	-4.5244	-2.513	-3.4746	-3.6261	-3.121	-4.36	-2.9936	-3.7582	-3.3939	-3.0452	-3.0742	-3.0451	-3.4113	-3.7804	-2.9109	-2.8523	-3.7282	-4.1344	-1.8959	-4.2463	-4.9529	-4.2014	-3.0686	-4.3253	-4.5475	-2.5947	-4.048	-4.6016	-3.1843	-2.7606	-4.3854	-5.2427	-3.4425	-3.6415	-2.558	-4.4662	-2.4778	-4.4311	-3.086	-4.3864
-2.1648	-1.4141	-2.6697	-2.896	-2.5722	-1.6662	-1.6347	-2.3869	-1.4336	-4.1424	-2.5964	-1.9333	-1.7834	-2.8093	-1.8543	-1.9701	-1.3583	-2.4829	-2.3141	-3.3244	-2.8588	-1.6342	-2.6241	-4.5826	-1.6386	-1.0877	-2.0323	-1.9132	-2.6452	-3.1182	-1.5402	-0.24683	-1.319	-2.6754	-1.6388	-2.03	-2.1441	-2.5098	-2.9732	-2.8864	0.071058	-1.8363	-2.0217	-2.5627	-1.6494	-2.0809	-3.201	-1.9946	-3.2596	-1.4619
4.1712	2.2209	1.548	4.7569	2.9628	1.005	3.6072	3.2399	2.7364	2.2403	1.3979	1.7935	2.8187	2.7493	1.7774	4.0883	2.1825	2.8073	3.3783	2.5669	2.1748	2.9043	0.96495	1.8145	1.6317	3.165	0.83406	1.7452	1.6412	2.1023	4.2453	2.3537	1.4579	1.0878	2.0044	1.9355	3.6692	2.3801	0.3757	1.6092	3.4993	1.6801	3.6997	3.2659	1.5905	2.8582	3.9998	1.8236	3.1338	2.575
-13.891	-13.682	-13.749	-14.721	-14.385	-14.654	-14.778	-13.833	-14.853	-14.908	-13.226	-14.046	-12.912	-14.747	-14.313	-13.821	-13.66	-14.614	-15.231	-14.178	-14.194	-13.764	-14.639	-13.617	-12.679	-14.163	-13.063	-13.215	-13.145	-14.416	-15.776	-13.106	-14.049	-13.198	-13.516	-15.11	-12.892	-15.81	-16.007	-12.772	-13.203	-14.217	-13.767	-14.64	-15.791	-13.819	-14.435	-13.664	-12.898	-12.972
-1.4481	0.24055	0.06308	-0.19004	-0.76665	-0.56508	0.27088	-0.48374	1.0986	0.91472	0.51672	0.56711	0.23007	-0.20626	-1.6492	-0.55856	-0.13902	-1.459	-0.33427	0.34765	-0.38296	-0.67688	0.70512	-1.9028	0.12904	2.1897	0.54204	1.2025	-0.90991	-1.2609	0.69036	0.63827	0.065177	0.46454	0.29491	-0.31427	-0.93246	-1.8473	-0.010942	0.61651	0.43687	-0.49057	-1.0413	0.26801	-0.34924	0.78283	0.79102	-0.6117	-0.99454	0.023661
-3.5118	-3.6265	-2.7883	-2.0905	-3.075	-1.9305	-2.25	-2.9424	-1.4373	-3.8625	-1.6085	-2.2314	-4.1486	-1.9686	-2.7525	-2.7106	-3.4767	-3.0035	-1.3355	-2.4068	-0.95513	-1.5513	-2.3034	-3.6392	-2.8927	-1.9342	-1.6516	-1.4387	-0.87765	-4.1068	-3.1151	-2.1533	-1.7632	-2.6246	-2.587	-3.5148	-2.6798	-2.7012	-2.6829	-2.9775	-2.3661	-3.0756	-2.2972	-2.8783	-1.7045	-3.6431	-3.2011	-2.7509	-3.1504	-2.6675
-14.731	-13.671	-12.967	-14.909	-14.781	-14.042	-13.367	-15.961	-15.238	-15.512	-14.573	-15.151	-13.767	-14.58	-15.166	-14.23	-15.393	-14.426	-14.023	-14.737	-15.432	-14.428	-14.213	-15.903	-15.643	-14.817	-14.409	-15.068	-16.809	-13.768	-13.538	-15.571	-15.125	-16.295	-13.144	-15.464	-14.74	-14.047	-14.228	-13.533	-14.209	-14.35	-15.647	-15.102	-12.799	-13.779	-15.349	-13.754	-14.15	-13.315
-15.102	-14.572	-12.949	-13.332	-12.119	-14.015	-12.643	-14.126	-14.229	-13.616	-12.881	-10.803	-14.363	-13.198	-14.46	-12.857	-13.53	-14.713	-12.299	-12.499	-15.047	-14.199	-13.572	-13.244	-13.58	-15.107	-14.153	-12.68	-13.53	-14.187	-13.7	-13.699	-14.217	-12.393	-12.87	-14.138	-11.464	-11.896	-13.01	-13.101	-13.828	-13.003	-13.484	-13.924	-15.301	-12.859	-12.832	-14.127	-12.718	-13.561
-4.2696	-2.6838	-1.4109	-2.2153	-2.6063	-2.9328	-2.9752	-3.7242	-1.7176	-3.1443	-3.0832	-1.1077	-1.9914	-3.9247	-3.5913	-1.672	-3.2698	-3.4509	-3.0885	-3.5683	-2.3165	-0.77879	-3.0073	-3.7196	-1.1388	-2.1855	-0.95075	-2.2373	-2.4367	-1.9812	-3.4412	-2.9299	0.80018	-2.7727	-2.3802	-3.2594	-2.0776	-2.9399	-1.7446	-3.1927	-1.5697	-2.0353	-2.1972	-2.9403	-1.999	-1.4019	-1.8571	-1.9781	-1.7308	-2.9592
-10.505	-10.801	-10.959	-10.85	-11.498	-11.288	-11.375	-13.91	-12.588	-12.846	-12.099	-11.832	-14.064	-12.426	-11.627	-12.322	-11.374	-11.405	-12.405	-11.883	-11.485	-9.8924	-12.668	-12.807	-12.085	-13.116	-11.553	-10.799	-11.676	-9.8857	-11.682	-10.917	-12.463	-10.593	-11.638	-11.693	-11.13	-11.119	-11.722	-11.903	-11.302	-12.142	-11.012	-12.554	-10.521	-11.876	-11.228	-12.737	-12.105	-11.123
-0.59396	2.3423	1.3396	2.2924	1.0293	3.7963	0.44074	1.0692	-0.19571	0.29358	1.8929	1.8543	3.1437	0.46208	0.74419	1.1716	1.5286	1.0722	1.9686	0.43548	1.8338	1.1002	2.0422	0.37317	1.1742	2.7015	1.5923	-0.060434	1.0913	1.948	3.1766	1.0768	1.4351	0.71531	1.4763	0.41536	0.89319	1.4133	0.86592	1.6799	0.44554	2.2268	1.8705	0.95324	1.1121	0.62484	3.5641	1.4404	1.9042	0.36484
-11.11	-11.95	-11.662	-10.229	-12.528	-9.0337	-10.624	-11.921	-10.445	-11.417	-9.7971	-10.903	-11.581	-11.607	-9.6889	-9.2897	-12.192	-11.157	-10.361	-11.381	-12.08	-11.825	-10.944	-8.6438	-11.389	-10.688	-10.37	-10.957	-10.338	-12.181	-11.212	-11.558	-11.597	-10.704	-10.112	-12.263	-10.243	-12.225	-9.9501	-11.329	-10.248	-11.757	-9.3431	-11.995	-10.862	-10.078	-10.542	-11.484	-12.671	-10.709
5.8744	4.7348	4.3851	4.7596	3.6984	5.2742	5.9179	3.3386	5.4884	5.1102	6.4671	3.407	4.8229	4.2064	4.528	3.6044	3.8754	5.436	5.2486	5.8238	4.5632	4.5836	4.4062	4.8949	2.6881	5.1995	4.2094	4.1167	5.1798	5.5222	4.3133	5.7145	4.3717	3.2534	4.178	5.1304	4.6374	3.9694	5.0421	4.2494	3.5095	5.9283	2.9146	3.2081	4.2217	5.8347	3.829	5.0387	4.5634	2.3305
-12.516	-13.908	-13.665	-13.648	-13.044	-12.971	-13.363	-12.821	-12.783	-13.024	-13.532	-11.722	-14.395	-13.798	-13.776	-13.198	-14.383	-13.355	-14.278	-12.158	-13.185	-11.79	-12.792	-13.921	-13.295	-13.086	-13.574	-13.148	-12.266	-12.07	-14.678	-14.222	-12.9	-14.221	-12.361	-13.802	-12.696	-12.474	-13.618	-13.219	-14.86	-12.928	-13.213	-13.619	-12.512	-12.631	-12.614	-13.045	-12.008	-12.083
-3.0487	-3.9792	-1.3433	-1.9925	-4.3814	-4.0251	-2.112	-3.1049	-2.4722	-1.593	-3.6788	-3.5739	-2.453	-1.4404	-3.4307	-3.6175	-2.5186	-2.7626	-3.6991	-3.6863	-2.625	-2.8096	-2.9285	-2.2482	-3.8373	-3.0181	-3.2601	-2.2522	-2.7959	-3.2757	-4.1727	-3.1509	-3.4202	-2.8025	-2.1524	-4.3951	-1.3958	-4.2017	-2.7853	-2.3655	-2.6114	-2.7889	-1.3426	-2.5812	-3.0234	-3.0191	-4.4232	-4.6092	-2.5079	-2.6461
1.529	1.4592	2.3802	-0.17673	1.6094	0.59433	1.334	1.9764	2.1014	2.46	2.0581	1.7976	1.5681	0.57294	1.4883	1.1518	1.7595	0.75641	1.6343	1.1314	-0.59352	2.8105	0.75328	0.017229	0.88109	1.9886	1.9129	2.3196	1.5782	1.9997	1.8423	1.5849	0.9178	0.86604	0.17969	1.5206	2.347	0.652	0.77814	1.7176	2.0513	1.8127	3.1109	0.5354	1.4085	3.2922	2.338	0.97059	1.6424	1.5426
-0.1957	-0.66652	-2.8513	-1.692	-1.4463	-0.81969	-1.9333	-4.0697	-4.2449	-1.6571	-2.8094	-1.944	-2.7456	-2.8207	-1.0362	-3.107	-1.3031	-1.9945	-2.5272	-1.5016	-1.9462	-2.0957	-1.0448	-2.7619	-0.37843	-1.5415	-1.0626	-3.3775	-1.7315	-1.1931	-1.2702	-0.60361	-1.7215	-3.4154	-1.3027	-2.2892	-1.3847	-2.5099	-3.0651	-0.21559	-2.211	-2.8569	-2.6222	-1.6235	-2.8631	-1.1668	-3.5804	-2.4453	-3.1691	-1.2666
-15.617	-15.391	-12.438	-14.302	-14.542	-14.621	-14.463	-15.196	-13.747	-15.048	-13.841	-14.775	-15.027	-16.88	-13.458	-14.416	-13.658	-15.488	-13.907	-16.642	-14.945	-15.748	-14.709	-13.654	-15.092	-13.576	-13.841	-14.72	-14.123	-15.604	-15.582	-14.454	-14.79	-14.468	-13.992	-12.959	-12.483	-14.486	-13.979	-13.89	-14.628	-15.949	-14.968	-14.56	-14.388	-13.974	-14.071	-14.104	-13.339	-15.358
-0.9902	0.17856	-0.40569	0.39925	0.50206	-0.31175	0.87467	-0.39189	-0.016807	-0.6099	-0.6974	-1.4436	-0.70559	-0.54184	-0.85878	-0.25105	-0.6659	0.31678	0.54713	-0.36106	1.2031	-0.67819	-0.76802	-0.08324	1.451	-0.29699	0.33187	-0.060442	-1.1697	0.042077	-0.51279	1.1658	-1.4091	1.0611	-0.32663	0.15917	0.098712	1.0931	-1.4272	-0.37201	-0.44388	-1.5333	0.15639	-0.41307	-0.13126	1.2074	1.4894	0.32643	1.365	0.42972
-1.3044	0.4085	-2.9805	-0.4699	0.18078	-0.0077744	-2.1873	-1.9882	-1.2103	-1.6213	-1.4662	-1.775	-2.2563	-1.179	1.1288	-2.3718	-0.16417	-2.3754	-0.89883	-0.039196	-1.653	-0.51596	-2.4847	-1.4051	-1.4073	-1.0142	-1.1681	-1.5009	-1.3246	-1.9144	-0.90762	-1.5506	0.062316	-0.7801	0.30063	-0.36921	-1.5444	-1.0608	-2.211	-1.9041	0.042201	-0.5314	0.4709	-1.3078	-0.81297	-1.6153	0.78451	-3.6225	-1.0173	-1.164
-2.208	-0.98624	-0.91629	-1.7447	-1.3303	-2.2835	-1.931	-2.3026	-1.4399	-0.16536	-0.83468	-1.2491	-1.5068	-1.5563	-0.065091	-0.44674	-2.3878	0.32622	-1.1278	-2.4969	-1.5884	-1.6231	-0.9142	-0.74946	-2.6533	-0.46956	-1.1726	-2.5083	-1.6422	-1.25	-0.83363	-1.2096	-1.6885	0.57263	-2.0427	-1.9498	-1.5872	-0.04942	-1.3807	-1.4162	-1.6217	-0.45654	-1.4319	-1.6355	-1.5014	-2.4315	-3.6189	-1.4343	-1.3295	-1.1168
-4.9928	-3.235	-0.66522	-3.6653	-3.8368	-3.9175	-4.1722	-2.4856	-2.3631	-2.8096	-3.0489	-1.7166	-3.5572	-1.8162	-3.4924	-2.7274	-2.1457	-4.3645	-3.0683	-2.761	-4.2346	-2.8497	-2.5903	-2.7476	-2.9377	-3.8547	-2.6867	-3.4882	-3.2584	-3.4282	-3.7367	-2.6841	-3.041	-4.0122	-4.0393	-4.225	-3.2768	-4.6252	-3.7044	-1.7636	-3.234	-2.0398	-2.5849	-3.5508	-3.3564	-4.4865	-3.2499	-3.2498	-2.6555	-2.372
1.0306	-0.48481	-1.1794	-1.5255	-0.33529	-0.9208	-0.050464	-0.14203	-0.76857	-1.734	1.3851	-0.09583	0.0056853	-0.64723	0.088529	-0.6939	0.16075	0.47714	0.36979	1.7338	-0.98691	-1.9197	0.19713	-0.85275	0.47432	0.54549	1.2721	-0.059065	-1.6888	-1.0511	0.29112	1.0238	-1.1921	-0.22363	0.12688	1.3945	1.5111	-0.94766	-0.56019	-2.323	-0.7207	-1.3703	1.1168	-1.9363	-0.52888	-0.50737	0.8481	-1.3917	-2.0696	-0.068715
-13.57	-13.37	-13.918	-13.991	-12.532	-11.892	-12.541	-14.521	-12.513	-13.717	-13.158	-14.467	-14.088	-13.476	-13.061	-13.819	-12.21	-13.613	-12.421	-13.791	-14.231	-12.984	-12.853	-13.665	-14.538	-13.387	-13.251	-13.825	-13.277	-14.183	-11.826	-12.019	-12.29	-14.565	-14.576	-12.453	-13.68	-13.646	-13.853	-13.238	-14.21	-13.485	-12.954	-12.009	-12.591	-13.475	-12.835	-12.309	-14.145	-12.839
1.2142	-1.6339	-0.50445	-0.044069	1.0052	0.14434	-0.80948	0.33202	-0.051399	-1.0674	-0.77569	0.95669	0.59326	2.1317	-0.54214	0.18456	0.81625	-0.53942	-0.673	1.8195	0.1248	1.6433	-0.96886	-0.76136	-0.69987	1.0315	0.016218	0.55235	-0.070532	0.6435	-1.5515	0.31162	0.092786	-0.6091	-0.67003	-0.33314	0.014253	0.2661	-0.017533	-0.16269	-0.31151	1.3763	-0.01114	-1.948	-1.095	-0.80265	-2.0723	0.69572	1.274	0.29079
-4.7029	-4.2171	-4.1334	-4.1023	-3.4119	-2.3308	-4.486	-5.7281	-5.8348	-4.5082	-3.9447	-3.9569	-4.468	-3.6546	-4.4148	-3.9848	-5.2034	-3.574	-4.2578	-3.1786	-1.2738	-4.8288	-2.7653	-3.802	-4.1158	-3.9197	-2.4915	-5.9424	-4.5192	-4.5562	-3.6857	-4.4796	-4.41	-4.1795	-5.9421	-4.9185	-3.7257	-3.4799	-3.8717	-3.0846	-3.4091	-5.5997	-3.5733	-2.4417	-4.1571	-4.4887	-4.0619	-4.5847	-4.321	-2.7882
-4.7986	-5.983	-6.3123	-6.5782	-5.3482	-5.4026	-6.7987	-7.6507	-5.5497	-6.2054	-6.5191	-6.171	-6.0258	-5.7405	-6.4641	-5.2398	-6.1096	-5.6651	-6.8762	-5.8947	-6.928	-9.16	-5.6973	-4.9795	-5.7293	-6.5283	-6.2592	-7.3149	-6.9043	-5.3602	-4.954	-5.6957	-7.1696	-5.1673	-5.9768	-6.4559	-5.4501	-7.8504	-6.818	-6.9144	-6.3596	-5.9463	-7.0265	-7.6394	-7.4996	-6.5727	-7.4653	-6.759	-5.8314	-5.6268
-21.897	-22.781	-22.938	-22.028	-21.788	-20.668	-22.384	-21.54	-23.247	-22.177	-20.169	-21.083	-21.445	-22.623	-21.961	-22.957	-21.496	-22.278	-20.706	-21.685	-21.72	-22.852	-22.731	-22.248	-23.072	-24.079	-21.701	-20.328	-23.393	-20.487	-22.828	-22.622	-22.632	-23.316	-24.432	-22.782	-23.281	-23.116	-21.325	-20.965	-20.729	-21.189	-20.673	-24.079	-22.179	-22.722	-21.372	-21.941	-21.545	-22.229
-1.1627	0.80271	-0.21307	1.1449	-1.8028	2.1008	0.078951	1.4425	0.073883	-0.55892	-0.47563	0.46159	-0.12221	-1.2245	1.889	-0.56002	-0.74103	0.52748	1.304	0.56435	0.27559	1.646	0.60892	-0.75681	-0.085644	-1.7869	-0.56028	1.1418	-1.4394	0.14682	1.1887	-1.2725	-0.75906	0.68488	1.5142	-1.6413	-0.057876	-0.20901	0.42207	-1.6576	-1.028	2.0066	1.7215	-0.6433	0.67482	-0.21096	0.68098	-0.3786	1.2983	-0.2724
2.592	2.0389	4.068	5.6221	1.4898	2.7841	1.8378	1.1113	2.1916	2.9444	2.7755	3.4061	1.6809	0.71019	1.2257	0.82433	2.9391	2.1806	2.7858	0.88731	4.2303	2.6156	3.0367	3.3376	1.0789	4.3535	3.4165	3.031	1.2043	2.4477	2.8317	3.587	1.6855	2.8751	2.2446	3.3158	3.3043	0.37678	2.414	3.6753	3.7307	4.0362	3.0136	3.2388	1.9718	2.6579	3.3778	3.0088	2.7012	2.7996
-1.6513	0.098547	0.08402	-1.251	0.035126	-0.6169	-2.0412	-1.8239	-1.8807	-0.34569	-2.0951	-2.0366	0.51788	-2.3339	-0.90481	-1.2325	-1.3724	-1.5907	-1.7497	0.092745	-1.7177	-2.5339	-0.77164	-0.75608	-1.3296	-1.9151	-1.9008	-0.77155	-1.1404	-0.25626	0.18665	-1.2642	-0.64955	-1.2357	-1.0861	-0.10803	-1.6445	-2.1534	-1.552	-2.1884	-1.584	-0.39185	-0.49222	0.092423	0.94889	-0.093473	-2.1128	-1.0186	-1.1071	-0.86565
-2.6397	-2.6538	-1.7245	-4.8065	-1.5726	-2.165	-2.7584	-3.1897	-2.2266	-2.9693	-2.7457	-2.1737	-2.4006	-3.3304	-3.1452	-3.4038	-3.3854	-2.2127	-3.1419	-2.8626	-3.8602	-0.97562	-2.8531	-3.3953	-1.0862	-2.2294	-3.4875	-3.5706	-1.3962	-2.3887	-4.1717	-3.5342	-1.7344	-3.1664	-2.8435	-3.338	-1.4487	-4.2507	-2.2407	-2.3065	-3.6022	-3.0992	-2.6708	-1.671	-1.92	-1.9364	-3.1967	-1.5082	-2.2086	-2.6668
-0.35739	-1.9371	-0.82561	-0.33235	-0.97799	-1.8193	-1.3627	-1.5936	-1.9808	-1.0909	-2.116	-1.4146	-1.5782	-1.9304	-0.94965	-1.7208	-1.2083	-1.7324	-1.08	-1.1002	-2.9648	-1.4355	-2.3895	-2.5567	-1.3788	-1.3014	-2.1698	-1.8121	-1.8397	-1.8926	-1.1747	-0.89939	-2.1313	-0.67807	0.169	-0.90676	-0.86969	-0.80252	-0.70159	-1.7887	-1.5083	0.1925	0.015886	-0.17759	-1.3027	-0.48114	0.20487	-1.674	-2.8447	-0.97183
-14.044	-15.398	-13.89	-14.846	-14.227	-14.835	-15.597	-15.51	-15.846	-13.413	-14.27	-14.104	-14.526	-14.567	-15.575	-16.049	-15.766	-13.953	-15.691	-15.352	-13.04	-15.637	-14.253	-14.123	-14.214	-15.144	-13.323	-13.827	-13.788	-14.037	-15.016	-16.07	-13.812	-14.465	-14.063	-13.614	-15.201	-14.634	-11.817	-15.087	-16.044	-14.412	-13.989	-14.462	-15.156	-14.556	-16.025	-14.918	-14.2	-14.066
-15.026	-16.375	-13.864	-14.856	-15.324	-14.71	-15.284	-16.983	-15.85	-14.796	-13.394	-14.26	-13.765	-13.74	-15.734	-14.635	-13.894	-15.035	-13.879	-13.323	-14.652	-14.619	-15.658	-14.13	-14.246	-16.032	-14.622	-14.517	-15.558	-13.524	-14.51	-13.767	-16.842	-12.947	-14.633	-14.74	-13.138	-13.898	-13.531	-13.447	-13.915	-14.204	-13.888	-14.704	-14.725	-15.05	-13.936	-15.06	-13.174	-14.521
-1.3227	-1.7542	0.82635	-2.0656	-0.32406	-3.1333	-1.2296	-1.3356	-2.2842	-0.63463	-2.1735	-2.8665	-0.8484	0.26642	-1.5528	-1.3719	-1.7355	-1.9289	-1.2479	-0.53968	-2.4898	-2.7256	-0.89348	-0.10473	-1.3245	0.22189	-0.72847	-0.053777	-2.1177	-0.85866	-1.2139	-1.7329	-2.9328	-1.6604	-0.75301	0.074844	-1.1068	-1.8204	-0.84451	-1.9015	0.063776	-1.3081	-1.7183	0.80631	-2.2391	-1.2067	-3.0078	-0.94931	-0.00053503	0.18617
-12.614	-11.767	-12.985	-11.012	-11.369	-11.64	-12.326	-10.945	-11.81	-10.673	-13.016	-12.794	-12.561	-9.5135	-12.052	-11.088	-12.011	-12.589	-12.724	-9.8918	-11.346	-12.593	-12.413	-10.682	-12.365	-11.633	-11.873	-12.897	-11.939	-10.82	-12.02	-12.916	-10.824	-12.187	-13.236	-11.707	-11.757	-12.968	-11.407	-11.837	-10.879	-9.8166	-11.407	-12.715	-10.433	-10.863	-12.465	-10.584	-11.926	-10.352
-8.6559	-7.8392	-9.1668	-9.2419	-8.927	-9.3126	-8.0181	-8.5094	-9.5865	-8.8549	-8.9444	-9.5566	-7.8789	-9.1469	-8.8217	-9.5845	-8.4522	-8.8033	-10.391	-9.8724	-8.7863	-8.0917	-9.2623	-8.2674	-8.8622	-9.2104	-8.6967	-8.4015	-9.2872	-8.9753	-9.3311	-8.9081	-8.7359	-10.303	-9.3436	-7.7722	-9.5815	-10.041	-9.6746	-8.1024	-9.6423	-8.1099	-9.0518	-7.5972	-9.8587	-7.7761	-8.5748	-9.2381	-8.5171	-9.8578
0.8812	0.032192	-0.3418	-0.65047	-1.6948	-1.1968	0.29723	-0.6886	2.1388	0.73978	2.1393	-0.98951	-1.5833	0.36658	-0.23709	1.2744	1.8888	0.071198	-0.2733	0.13061	0.53833	-1.0756	-0.79627	-0.62841	0.90789	-0.058712	0.93382	-0.61609	0.47581	1.2336	1.9953	-0.49093	0.35059	-0.39227	0.29632	0.0042707	-0.27992	1.1812	0.98543	0.76586	0.2927	-0.15132	1.2024	-0.57675	1.5637	-0.78517	0.22862	0.89908	0.52469	-0.40825
-0.62644	0.18501	0.55641	0.84829	-0.52708	1.028	0.77472	1.6345	1.3756	1.4866	-2.096	0.85926	1.6505	0.18478	-0.47517	0.33914	-0.28427	1.6834	2.1592	0.96684	1.5511	0.69012	1.2661	0.73423	-0.33161	1.6046	0.19987	0.27604	1.1506	1.3492	0.59268	0.98069	0.46982	1.1201	-0.7469	-1.8308	1.7042	1.2984	0.72209	0.44821	0.52986	-1.3624	1.5562	1.1762	-0.66825	0.60894	0.52146	0.50121	1.8421	0.76004
-2.0841	-3.1059	-1.9223	-2.6986	-1.6192	-2.0327	-3.7296	-1.3052	-0.66729	-2.8566	-2.9049	-3.1048	-1.6252	-2.8258	-3.2595	-2.8541	-2.9024	-2.7524	-2.6027	-1.8894	-3.8425	-5.281	-3.469	-3.134	-2.7633	-1.6163	-2.451	-2.8221	-2.344	-3.6602	-2.7983	-4.4106	-3.1549	-2.5646	-1.5841	-0.73205	-1.4163	-3.3456	-2.5556	-2.3122	-2.3036	-1.8645	-3.44	-2.5505	-2.3722	-3.3807	-2.4556	-2.1505	-4.0292	-1.1346
-21.115	-20.588	-18.842	-22.431	-21.032	-22.043	-21.827	-20.634	-20.585	-20.957	-21.138	-19.804	-20.239	-20.461	-20.479	-18.638	-20.8	-20.37	-18.73	-19.967	-20.822	-21.398	-21.523	-22.052	-20.78	-21.636	-20.863	-20.384	-20.606	-21.329	-20.325	-20.148	-19.685	-19.343	-19.317	-19.112	-19.374	-19.328	-21.265	-20.095	-22.582	-19.892	-21.161	-18.843	-19.843	-20.867	-21.17	-19.451	-21.399	-19.486
-12.715	-12.895	-13.786	-13.296	-13.476	-14.152	-13.779	-13.556	-12.7	-13.266	-14.232	-14.11	-13.475	-14.502	-13.114	-13.879	-12.674	-14.296	-14.757	-13.368	-13.291	-13.627	-13.278	-15.085	-15.12	-13.205	-12.912	-13.235	-12.476	-12.721	-12.271	-12.343	-12.383	-13.598	-13.457	-12.24	-12.778	-13.831	-12.648	-12.852	-13.056	-12.47	-12.719	-12.943	-13.227	-13.676	-13.822	-11.633	-12.744	-11.905
-1.2357	-2.1879	-1.5667	-1.1692	-3.1844	-2.9036	-2.4939	-2.0133	-0.57351	-2.4326	-1.5838	-0.86344	-1.219	-1.8862	-2.7131	-1.7272	-0.96665	-2.6228	-1.5026	-2.6654	-1.2985	-2.1503	-2.5569	-0.76091	-2.3447	-1.5856	-2.0832	-2.1103	-1.4618	-2.7859	-1.1301	-2.9194	0.53187	-3.0977	-0.71451	-1.3839	-0.33028	-2.2358	-2.6991	-1.3368	-3.2009	-2.2711	-1.3097	-3.2576	-3.0162	-2.4692	-1.426	-2.0289	-0.56516	-1.1435
-6.9596	-6.3019	-5.5501	-5.0544	-6.5744	-7.3205	-7.0343	-4.7289	-7.6639	-6.5989	-7.0384	-5.3692	-6.0068	-5.809	-6.5403	-6.6013	-4.1037	-5.7891	-6.7724	-7.129	-6.7875	-7.1322	-5.658	-6.7284	-6.1514	-6.1607	-6.1059	-6.3114	-6.5919	-4.2141	-6.6334	-6.9454	-6.1567	-4.687	-5.6956	-7.3168	-6.4575	-6.1039	-6.0745	-7.0904	-7.5981	-5.8256	-6.6821	-6.9963	-5.6365	-6.456	-5.1874	-5.3212	-5.6821	-4.8227
0.3678	2.7682	2.7621	1.8064	1.7615	1.4673	2.0795	2.3384	1.2832	1.5741	1.5328	1.5722	2.5716	1.7828	3.1082	1.5106	1.7815	1.8561	2.3049	1.4182	2.6091	1.3289	1.4322	1.1118	3.2875	1.4115	1.5112	0.44518	1.246	-0.3354	0.39006	1.3174	1.4607	2.3839	0.25872	2.7004	0.72215	1.4792	1.4989	1.3875	0.027015	0.60195	2.0762	2.0277	2.5173	0.55592	1.5809	1.8876	0.95188	1.0546
-10.95	-11.626	-9.8163	-9.5573	-12.838	-10.848	-9.2588	-10.357	-10.674	-11.189	-11.617	-10.803	-10.281	-10.353	-9.8475	-11.006	-12.031	-11.199	-10.393	-11.15	-10.766	-10.54	-10.233	-10.948	-10.871	-9.4266	-11.461	-10.283	-12.163	-11.848	-10.658	-11.596	-10.329	-11.626	-10.562	-10.29	-12.73	-11.898	-11.27	-9.8721	-11.019	-10.274	-11.478	-11.898	-10.376	-10.316	-12.055	-9.6552	-10.252	-10.995
-1.239	-2.2512	-1.4706	-0.95023	-2.998	-2.645	-2.4423	-1.0699	-1.1283	-1.255	-2.7886	-2.8544	-3.6645	0.29464	-3.1943	-3.4187	-1.9051	-0.21625	-0.39115	-1.6791	-1.021	-2.182	-2.2474	-0.50696	-2.1125	-0.79491	-0.71552	-0.46448	-1.8344	-1.2924	-2.366	-1.4624	-1.4106	-1.5689	-1.6037	-1.7819	-1.1128	-1.9406	-1.7439	-2.8339	-1.6011	-0.54634	-2.1454	-2.1895	-0.45355	-2.512	-1.3266	-2.4241	-3.3313	-2.5977
-2.537	-2.4837	-3.4456	-2.1192	-2.4502	-1.5125	-2.5349	-2.442	-3.5348	-2.0972	-2.431	-0.59634	-2.4017	-1.7779	-3.3929	-2.8477	-3.588	-2.3319	-3.2174	-1.5055	-1.1805	-2.2357	-3.8798	-2.4973	-2.7753	-2.2053	-2.7645	-2.9916	-0.80963	-2.0142	-2.4726	-3.9178	-3.613	-1.9124	-4.2338	-1.06	-3.9235	-2.3369	-1.7809	-1.5341	-3.1038	-2.3701	-2.0529	-2.4771	-2.9287	-2.6496	-2.6604	-1.7356	-2.4041	-2.4146
-5.2516	-5.7251	-5.3725	-4.5187	-6.1204	-5.1862	-5.3554	-3.9619	-4.7143	-4.0114	-5.7503	-6.3819	-4.9318	-5.6025	-5.927	-5.8239	-5.201	-2.4119	-4.3994	-4.0432	-7.6573	-4.5011	-6.951	-5.2828	-5.7773	-4.015	-4.461	-4.3913	-3.9956	-6.1889	-5.3879	-4.8161	-5.2672	-5.5205	-5.1439	-4.8123	-4.5442	-5.6698	-4.0482	-5.7827	-3.4499	-5.4692	-3.5556	-5.7318	-5.3766	-5.2294	-5.5635	-4.4383	-5.8325	-4.672
-9.6926	-8.7545	-9.5107	-11.238	-10.314	-10.69	-13.069	-11.527	-11.896	-11.084	-11.539	-12.705	-9.6564	-11.764	-10.693	-10.843	-11.081	-9.8411	-10.236	-10.346	-10.523	-11.677	-11.406	-10.412	-10.663	-11.49	-11.181	-12.197	-11.338	-11.355	-13.068	-11.004	-11.418	-11.557	-11.222	-9.4586	-10.928	-10.741	-10.202	-11.847	-10.812	-9.753	-10.109	-10.324	-11.238	-12.654	-10.709	-10.939	-12.306	-11.647
1.5141	1.4564	2.0394	2.4468	2.7392	-0.47342	0.81434	1.8327	0.63434	1.279	1.8996	2.1136	-0.016714	1.8161	1.0716	0.43883	1.0778	1.2717	2.4919	2.2824	-0.055664	0.84635	0.81945	2.2346	2.0778	1.8034	0.65747	2.304	1.9086	1.7569	2.3996	1.6077	1.429	0.95769	1.6972	0.87639	1.6169	-0.39758	2.523	1.5541	3.2229	1.1786	2.5615	1.384	0.59077	1.5237	0.71322	1.3416	3.1817	0.7039
0.0070534	0.38438	-0.091082	1.7052	0.82997	0.43047	0.13561	-0.31889	1.0155	1.6947	0.47508	0.054338	0.15685	-0.11251	-0.89966	2.2975	0.42221	1.3338	0.65897	-0.87136	1.2424	1.3519	1.1413	0.094302	-0.1025	-0.40711	-0.30342	1.322	-1.6104	0.21603	-0.050254	0.40547	0.89346	-0.71396	1.1499	-1.0606	1.0388	0.12818	-0.18507	0.73055	0.98797	-2.1816	-0.23857	0.60896	-0.33779	1.0661	0.56726	0.51389	0.22033	-0.86966
-22.412	-23.178	-22.997	-22.258	-22.928	-21.868	-23.594	-20.997	-22.869	-21.18	-22.822	-22.171	-20.683	-21.617	-22.815	-22.452	-20.769	-22.965	-22.186	-21.548	-21.868	-21.667	-23.34	-21.871	-21.919	-22.428	-23.271	-24.356	-22.348	-22.933	-21.201	-20.655	-20.276	-23.011	-22.152	-21.667	-21.971	-21.268	-21.955	-21.925	-22.546	-21.258	-20.994	-22.217	-20.439	-21.785	-21.296	-21.781	-22.25	-23.772
-13.87	-13.652	-14.431	-14.755	-13.823	-14.521	-13.334	-13.963	-14.821	-14.13	-14.675	-13.314	-14.986	-13.386	-14.409	-14.781	-14.867	-13.997	-14.224	-14.545	-13.629	-14.063	-15.202	-14.524	-14.449	-13.547	-13.478	-14.332	-14.368	-13.112	-14.085	-14.649	-15.359	-13.572	-14.242	-15.329	-12.47	-14.602	-13.67	-14.502	-12.886	-14.594	-13.875	-14.901	-14.007	-12.889	-13.57	-14.246	-13.168	-12.667
-3.6716	-3.5313	-3.6168	-4.5239	-4.9751	-4.9965	-3.955	-5.4723	-5.8799	-5.0707	-4.2306	-2.7791	-2.9225	-5.5335	-4.4497	-4.3496	-4.487	-3.7834	-4.0987	-5.2523	-4.1436	-3.2856	-2.8561	-4.456	-4.4645	-6.4483	-3.3675	-4.0572	-3.8455	-3.1267	-5.1616	-5.3968	-3.8388	-4.2814	-5.4285	-5.6578	-4.4959	-4.7534	-4.6255	-5.3574	-4.1894	-4.8322	-3.0342	-3.6853	-4.4199	-3.7068	-4.3665	-4.578	-3.1046	-4.4977
-2.5582	-3.1677	-2.4759	-2.8983	-2.2553	-2.0538	-1.9751	-2.1918	-2.5805	-3.1074	-2.4472	-3.1646	-3.3715	-2.9537	-4.2143	-2.4767	-3.4552	-2.1415	-1.7992	-2.1767	-2.261	-3.9203	-2.7792	-2.6557	-1.9901	-1.5972	-3.5044	-3.0022	-2.9542	-2.5017	-2.4259	-1.2291	-1.076	-1.7525	-2.2715	-3.424	-2.2815	-3.9041	-2.1494	-2.8338	-2.206	-3.3811	-2.5588	-2.6575	-0.64041	-2.7147	-2.3625	-1.7817	-4.2866	-2.9691
-11.359	-11.547	-11.238	-12.087	-12.541	-11	-11.709	-13.182	-11.177	-12.878	-10.976	-12.29	-11.581	-10.263	-11.042	-12.885	-13.053	-12.502	-12.164	-11.807	-12.564	-10.716	-10.668	-11.431	-10.779	-11.787	-11.619	-11.853	-11.792	-12.275	-11.666	-10.828	-12.007	-11.887	-12.087	-10.164	-12.272	-10.883	-13.022	-12.028	-12.843	-12.652	-11.808	-10.93	-10.254	-13.687	-11.9	-10.996	-12.199	-13.056
-13.755	-12.591	-12.541	-13.216	-12.381	-12.644	-12.986	-13.616	-12.503	-13.511	-11.917	-13.727	-14.115	-14.189	-14.286	-11.888	-12.265	-12.858	-11.602	-12.09	-11.143	-12.886	-13.522	-12.585	-14.038	-13.572	-14.054	-12.956	-13.685	-12.107	-12.291	-11.849	-13.273	-13.007	-11.698	-14.564	-12.274	-14.017	-12.45	-12.689	-11.361	-11.73	-12.59	-12.068	-11.371	-13.14	-14.136	-12.42	-10.707	-13.002
-10.444	-10.875	-10.251	-11.393	-10.398	-10.526	-10.564	-9.7367	-10.791	-9.1296	-10.762	-9.6092	-11.26	-10.963	-9.5129	-10.087	-10.3	-11.286	-10.117	-11.365	-11.373	-10.582	-10.881	-11.966	-9.5362	-10.253	-11.008	-12.077	-10.423	-9.6993	-12.233	-8.8175	-10.539	-11.726	-11.293	-9.665	-9.8809	-11.986	-12.667	-11.668	-9.5403	-11.834	-11.387	-10.537	-10.516	-10.173	-10.848	-11.319	-10.148	-11.204
-1.7871	-3.5013	-4.1331	-3.4531	-1.7028	-3.3895	-1.2301	-2.6929	-2.4139	-2.4811	-1.8214	-3.7052	-3.5893	-2.9516	-1.998	-2.0792	-2.982	-3.1311	-3.475	-1.7736	-2.5481	-3.1492	-3.03	-2.4911	-3.6244	-2.8695	-2.1513	-3.3809	-2.6508	-2.1045	-4.1647	-3.2858	-2.4786	-3.0326	-1.7648	-1.0121	-2.2952	-1.6916	-4.3873	-4.5349	-1.2356	-3.9444	-2.234	-2.3753	-3.0098	-3.8969	-3.8861	-2.5337	-2.701	-2.752
-6.0566	-6.5833	-5.2622	-5.5155	-6.9249	-7.2332	-4.2123	-5.8938	-5.7912	-6.0854	-5.8905	-6.1414	-7.194	-4.9623	-5.0627	-4.7465	-7.9643	-6.4615	-6.5534	-4.382	-6.3604	-5.58	-6.5391	-6.5308	-5.6207	-5.9162	-6.5431	-5.8641	-5.9139	-7.6865	-7.0928	-6.0428	-8.1437	-7.1666	-7.6899	-6.3238	-6.8116	-6.0819	-6.0702	-5.877	-5.7142	-6.8018	-7.9996	-5.6772	-7.7386	-7.1737	-6.9069	-7.8999	-6.4205	-6.3591
-11.234	-12.907	-13.245	-13.173	-13.99	-13.339	-11.751	-12.106	-12.27	-14.797	-13.612	-13.176	-13.042	-13.123	-13.816	-13.727	-11.211	-13.309	-12.812	-13.539	-13.459	-12.95	-12.458	-13.053	-12.538	-13.34	-12.22	-12.602	-12.851	-13.494	-10.829	-12.643	-12.409	-12.166	-13.398	-12.885	-13.638	-12.843	-12.886	-13.781	-12.441	-11.436	-14.066	-13.044	-11.79	-12.506	-13.147	-13.814	-12.042	-13.615
-8.3012	-9.562	-9.5442	-10.227	-9.2261	-9.2737	-10.386	-9.3788	-8.7426	-8.4038	-9.0171	-9.569	-10.276	-7.9724	-10.08	-8.6061	-7.3809	-7.6598	-8.1394	-7.6195	-10.148	-8.299	-7.4336	-7.5774	-8.2369	-6.8725	-6.9883	-10.053	-8.3447	-10.913	-9.5258	-8.8187	-8.5091	-8.3858	-9.269	-9.3772	-8.0099	-7.6016	-9.2424	-8.2885	-9.6731	-9.1328	-9.446	-9.0888	-9.5158	-9.9707	-10.67	-6.5622	-9.791	-9.2366
0.61235	1.0576	0.94847	1.3656	1.4529	1.748	3.744	1.9813	1.5182	1.9339	0.55718	1.3608	1.6741	2.3698	3.8888	3.2793	1.0869	0.89673	1.6176	1.8076	1.0219	1.6014	1.1327	0.78852	3.4392	3.4493	1.4633	2.7116	1.2177	1.3043	0.76576	1.6038	1.8816	1.4461	2.397	0.98149	1.1102	1.1776	0.36882	2.0193	1.6609	1.0384	2.4667	1.4176	-0.015847	1.4592	1.3222	2.2152	2.3076	0.34145
-3.0494	-3.7509	-3.9414	-1.9959	-3.8672	-2.1673	-1.9398	-2.8156	-3.6226	-2.5179	-3.1918	-4.8541	-3.9066	-2.9012	-2.9776	-1.9023	-3.2592	-5.2168	-3.1386	-3.5329	-2.0299	-4.113	-3.6212	-3.7192	-4.481	-3.367	-3.9612	-3.5724	-4.5448	-1.2331	-5.408	-2.112	-3.1763	-3.1813	-3.7079	-4.233	-2.6445	-4.3287	-3.9627	-3.1284	-3.1228	-4.2819	-2.7576	-4.231	-3.7296	-4.4274	-2.1509	-3.035	-5.3775	-3.6944
6.0576	5.9422	6.0936	7.5453	6.8174	8.239	6.6872	7.0659	7.9296	8.3349	6.8668	5.7654	7.8294	5.913	7.2655	6.5932	7.5511	6.5644	7.5646	7.0818	6.9925	6.5021	6.9001	7.4334	5.9371	7.5734	6.8128	7.5402	8.0745	6.0225	7.0065	6.8167	6.8674	6.5445	6.852	5.5246	4.3359	8.5504	3.8228	6.6695	5.7765	7.1631	7.9865	6.8318	6.847	5.1553	7.2769	4.9482	6.6241	6.2791
-14.048	-13.319	-12.031	-13.548	-12.222	-13.247	-14.029	-13.679	-11.978	-13.601	-11.532	-13.115	-13.535	-12.455	-13.23	-13.913	-12.494	-13.33	-13.407	-14.043	-13.944	-13.471	-12.053	-13.943	-14.332	-13.224	-15.239	-13.799	-13.687	-12.934	-14.109	-13.345	-12.702	-13.62	-12.861	-13.468	-12.271	-12.367	-12.444	-12.641	-12.499	-12.803	-13.747	-13.187	-13.934	-14.085	-13.237	-13.261	-13.181	-12.977
0.58901	1.3995	0.76432	1.0054	0.77023	0.16702	0.63407	0.27349	1.9992	1.4552	2.3265	0.14855	0.33743	1.4373	-0.45646	-0.13078	0.30231	1.1843	3.4829	0.28891	0.91009	0.78171	1.1403	0.96013	0.96902	-0.5155	1.2944	1.8233	1.4887	-0.55005	1.5794	-0.63986	0.91279	1.1929	2.1073	2.4405	1.6515	1.5846	-0.24328	1.3468	0.73788	1.8305	0.53076	0.34747	3.1102	1.8052	0.97292	-0.53939	0.0014088	0.052698
-8.1396	-9.9675	-9.7496	-10.552	-8.5542	-9.1349	-8.2427	-10.15	-9.3286	-9.6885	-6.6571	-10.232	-8.4162	-8.8993	-8.5066	-8.7908	-9.2478	-9.1149	-8.0813	-8.3976	-8.4971	-10.237	-8.3248	-9.1852	-8.9956	-9.1565	-7.6557	-9.6007	-8.2152	-9.0008	-10.847	-8.848	-8.8007	-9.0283	-9.4537	-8.1378	-9.5445	-7.2159	-9.6247	-8.9247	-7.6906	-9.6044	-10.434	-9.3968	-8.778	-9.4396	-9.6605	-11.592	-10.27	-7.9579
-3.9915	-3.3212	-5.3731	-4.1321	-3.9893	-3.9295	-4.5058	-3.8746	-3.2715	-4.2954	-5.2752	-3.321	-2.5957	-4.691	-3.901	-4.6846	-3.1725	-3.2621	-4.3497	-3.7156	-3.3926	-4.4988	-4.0619	-4.6407	-4.3105	-4.5216	-3.2435	-4.1412	-4.0711	-3.557	-3.3117	-4.6311	-4.943	-4.853	-3.7867	-4.3463	-3.9665	-3.58	-2.8969	-3.3346	-3.6552	-3.5912	-4.2453	-4.322	-5.186	-3.4667	-2.9691	-3.7468	-3.8669	-2.8142
-12.578	-12.408	-10.615	-12.367	-9.4464	-11.142	-11.147	-11.535	-11.27	-11.48	-11.172	-11.834	-10.661	-11.848	-11.293	-10.893	-11.244	-12.052	-10.774	-11.803	-11.511	-11.249	-10.95	-12.698	-12.249	-10.755	-11.903	-12.312	-11.514	-11.405	-12.195	-11.358	-11.489	-11.157	-12.347	-10.592	-11.188	-9.4066	-11.31	-10.099	-12.249	-11.982	-11.139	-11.869	-11.33	-12.494	-9.5735	-11.588	-11.101	-10.486
-4.5802	-2.9917	-6.6665	-4.318	-5.9285	-5.0251	-4.7482	-4.8239	-4.3679	-2.9139	-5.1621	-3.8528	-4.0877	-4.5774	-3.8049	-5.9549	-3.2038	-4.9019	-4.5274	-5.0605	-4.9953	-4.5957	-4.8289	-3.3224	-3.7728	-4.3547	-4.7028	-2.5652	-3.7136	-5.0055	-4.9965	-4.4332	-4.8799	-3.9115	-4.704	-5.6806	-5.7581	-4.4701	-4.9325	-5.2709	-6.2976	-3.9355	-5.9499	-5.7871	-4.0639	-5.0612	-4.5439	-6.3927	-4.5236	-3.6644
-14.208	-15.36	-13.172	-14.519	-14.545	-11.6	-11.622	-11.866	-13.858	-13.398	-13.137	-13.355	-13.704	-13.303	-12.823	-13.21	-12.356	-13.602	-14.935	-13.082	-13.938	-12.286	-13.709	-13.972	-12.7	-13.024	-13.313	-12.298	-13.001	-12.434	-13.6	-13.908	-14.677	-11.851	-12.694	-12.33	-12.95	-13.789	-13.015	-13.479	-11.671	-12.549	-12.729	-13.243	-14.094	-13.505	-13.46	-11.327	-14.751	-12.63
-23.283	-20.65	-22.563	-22.269	-22.633	-22.559	-22.298	-20.918	-21.856	-20.786	-22.078	-23.055	-23.005	-22.734	-23.07	-21.388	-21.009	-23.356	-22.038	-22.626	-21.74	-24.718	-23.074	-22.337	-23.286	-23.061	-22.064	-22.317	-22.16	-21.636	-22.873	-21.786	-22.898	-23.594	-20.994	-20.81	-20.695	-22.212	-22.911	-21.316	-23.587	-21.182	-22.243	-24.057	-22.165	-21.827	-21.755	-22.068	-23.224	-23.242
0.11369	-0.2497	-0.88083	-1.2353	0.30025	0.2336	-0.43235	-0.3183	-0.15365	1.2274	0.43764	-0.88355	-0.88289	0.12439	1.13	-0.7485	0.69351	0.09006	-0.11822	-0.52509	0.33748	0.21956	-0.45205	1.2585	-0.7405	-0.93977	1.2771	0.75419	0.92599	-0.013261	-2.3706	0.58946	0.56237	-0.49699	-0.14328	-0.29912	0.53766	-0.06714	0.90638	-0.023507	0.011086	0.55027	-0.076084	0.066503	-0.44238	1.0153	0.47999	-0.94878	0.85957	-0.8038
6.1467	6.1319	5.7253	5.7335	6.7666	6.7792	5.6441	5.7177	5.0788	6.9766	6.5516	5.8907	6.4174	4.6648	6.1449	6.7236	6.5025	6.6404	6.8588	5.6283	4.6168	4.7527	4.815	5.8311	5.9904	6.4407	6.2216	5.1627	4.8686	5.272	4.9978	7.5855	4.4357	5.0482	5.1981	6.0688	6.0279	3.7356	6.8	5.9177	5.7383	5.7519	6.562	5.3852	6.2687	5.5695	7.1313	5.9689	7.3322	5.0422
-5.0118	-5.1878	-5.9065	-5.819	-5.7516	-5.0962	-5.2418	-5.8008	-6.3084	-4.9836	-5.3246	-5.8958	-5.7584	-6.2068	-6.146	-5.0923	-5.5378	-4.3802	-5.8093	-6.2387	-5.1567	-6.8949	-5.4288	-6.2909	-4.9877	-5.7167	-4.9991	-4.4052	-5.6066	-6.2496	-4.9283	-4.6413	-4.4534	-4.8034	-5.7953	-4.582	-6.5188	-4.4088	-4.1981	-5.9389	-4.8001	-4.2039	-5.9137	-6.4364	-4.713	-6.9737	-5.7382	-5.3663	-5.9442	-6.2852
1.5758	0.16631	0.87494	0.68471	-1.0975	2.2126	-0.49209	1.1204	-1.1321	0.076545	-1.3426	0.59075	0.73175	-0.21301	-0.72682	0.60633	0.10478	0.11356	-0.053761	1.1296	-0.60453	0.48662	0.095658	0.97976	0.17919	0.67106	-0.47164	0.63578	-0.486	0.083031	-1.0703	-0.89669	-0.27397	1.1833	0.074194	0.59701	1.6608	0.52586	0.63682	-0.14366	-0.54943	-0.39165	0.31745	0.74017	0.39794	0.71141	-0.40415	1.799	-0.17112	0.84419
-10.33	-12.188	-11.178	-11.031	-11.579	-9.9747	-11.735	-11.416	-10.224	-11.406	-12.211	-12.321	-11.847	-10.839	-10.788	-12.073	-10.063	-11.724	-13.172	-11.052	-12.263	-11.218	-12.214	-8.8553	-11.312	-9.3905	-12.201	-10.865	-9.4303	-11.78	-11.039	-9.1312	-12.528	-9.1776	-11.225	-11.635	-9.9914	-11.164	-9.9783	-10.071	-10.02	-9.7092	-11.609	-11.064	-11.57	-10.658	-11.847	-11.241	-10.774	-10.161
-13.67	-14.551	-15.33	-14.424	-14.533	-14.928	-12.409	-15.107	-12.732	-15.21	-14.464	-14.609	-14.922	-15.082	-12.672	-15.2	-14.838	-12.369	-13.704	-15.149	-15.277	-14.718	-16.541	-15.241	-14.476	-14.409	-16.96	-14.136	-14.287	-15.459	-14.856	-14.874	-15.708	-13.683	-13.968	-16.36	-15.606	-14.995	-15.104	-13.635	-14.434	-14.077	-14.127	-13.02	-14.12	-15.834	-15.286	-13.919	-14.352	-13.945
-1.0298	-0.011344	-1.2761	0.27741	-2.1342	1.0836	0.82104	1.1377	-0.28635	-3.0517	-1.4142	-0.33325	-1.4999	-1.3544	-0.86334	-0.87306	0.18796	0.23332	-0.41704	-1.2571	-1.6691	0.35263	-0.39664	-1.5159	0.18898	0.17086	-2.3119	-1.0284	-0.74484	-0.69955	-0.27045	-1.0381	-0.72154	-1.7145	-1.0083	-1.9776	-0.038445	-0.30258	-2.2979	-1.395	-0.26958	-0.60146	-0.20466	-1.7241	-0.42138	-1.8291	0.22743	-0.72183	-0.18161	-1.7986
-1.2605	-1.1283	-2.9985	-1.426	-0.95152	-1.8833	-1.1449	-0.59843	-2.2574	0.09691	-0.94925	-1.0078	-2.405	-0.74956	-0.93257	-1.6188	-1.4652	-1.715	-1.6091	-1.5522	-0.83747	-1.0707	-1.2244	-0.66144	-1.6489	-1.1652	-2.1856	-0.86467	-1.2636	-0.5641	-2.6245	1.8385	0.40978	-2.9825	-1.9051	-2.3005	-1.68	-2.9835	-1.9654	-1.8555	1.4209	0.4283	-0.13512	-0.60411	-0.13641	-1.687	-1.5791	-2.6048	0.72371	-0.22522
-8.1884	-7.3093	-8.8015	-7.5389	-8.1232	-7.5492	-7.1908	-6.9825	-8.1993	-8.2085	-9.1408	-7.189	-7.2249	-7.335	-8.0127	-6.062	-8.2479	-8.2566	-7.6703	-7.0893	-8.0347	-8.9789	-6.4368	-8.0678	-6.8619	-6.3177	-8.4046	-7.3013	-7.6446	-8.2534	-6.4005	-8.8932	-7.2466	-7.3533	-5.7938	-7.9381	-6.7931	-7.3326	-8.7679	-5.9493	-8.0657	-8.92	-9.7853	-8.8431	-8.4602	-7.9673	-7.6631	-7.9869	-7.362	-6.5538
-8.6136	-9.5314	-10.127	-8.7918	-9.5075	-9.5848	-9.642	-8.7276	-9.7337	-9.534	-9.2896	-8.7863	-9.7506	-8.0392	-9.6347	-8.2733	-10.127	-7.7997	-7.327	-8.4831	-8.7862	-9.944	-8.2152	-8.1527	-9.3142	-11.076	-9.2692	-8.5672	-9.2989	-9.9345	-9.1802	-8.9899	-8.475	-10.419	-9.4621	-8.2584	-9.3153	-9.711	-10.203	-8.1543	-10.69	-8.9142	-8.707	-10.46	-9.5072	-7.7828	-9.1934	-10.239	-9.3868	-9.9878
0.45355	-1.683	-2.1159	0.51776	-1.3403	-0.79597	-2.1541	-1.8055	-0.83455	-1.6287	-2.0924	0.3789	-0.50984	-2.0657	-2.1451	-1.8779	-3.7077	-1.5997	-2.2655	-2.591	-1.4277	-1.4637	-1.2398	-1.7202	-0.49969	-2.5898	-0.067936	-2.1005	-2.4703	-0.55994	-1.7543	-1.4579	-2.689	-2.9939	-2.2683	-2.63	-1.2383	-2.958	-2.0815	-2.3318	-2.5314	-1.6425	-3.5508	-0.7787	-1.2723	-0.65946	-2.9886	-0.29514	0.24552	-2.3628
-9.333	-8.9045	-9.5644	-8.8124	-10.941	-9.9068	-9.7211	-9.3378	-8.1647	-9.5061	-10.508	-9.1892	-9.7187	-9.5128	-9.3048	-9.5119	-9.8724	-8.3688	-11.021	-8.3329	-8.8622	-8.3337	-9.2577	-8.1534	-9.2935	-10.554	-8.1492	-8.5915	-9.3759	-8.0928	-10.633	-9.2833	-10.127	-10.042	-9.0888	-9.743	-8.8646	-8.7476	-7.8744	-9.6406	-7.8887	-8.5825	-8.7221	-10.076	-8.7674	-9.475	-11.156	-10.408	-9.4191	-8.7579
-11.776	-13.584	-12.379	-10.56	-11.166	-11.679	-12.881	-13.032	-11.901	-11.796	-11.525	-11.829	-11.902	-11.209	-12.933	-11.939	-10.662	-11.383	-11.721	-13.633	-12.794	-11.122	-10.65	-11.819	-11.747	-12.021	-11.419	-13.009	-11.835	-10.617	-11.066	-12.002	-12.617	-10.223	-12.193	-13.125	-12.964	-9.859	-11.1	-11.646	-11.882	-11.893	-11.305	-9.6707	-11.248	-11.352	-10.926	-13.105	-12.185	-11.688
0.21728	0.68536	0.45918	0.10839	0.22396	0.83064	-0.44264	-1.9252	-0.5407	0.18916	-0.35049	0.75536	0.57593	-0.90279	-1.0955	-1.2972	-0.99411	0.60919	0.91584	-0.32428	0.52196	0.24058	0.15389	-0.086274	-0.81041	0.072614	-0.6918	2.1848	-0.3496	0.95702	0.1999	-0.66189	-0.40911	-0.089917	0.45125	-0.51849	-0.95543	-0.10694	-0.88028	-0.58468	-0.31743	0.031144	-0.1415	0.45157	-0.91007	-0.77931	-0.38111	-0.17188	-1.1587	-1.3774
-4.333	-1.4238	-3.8815	-2.5456	-2.9817	-4.3714	-4.1773	-3.8167	-2.9447	-2.4514	-2.9278	-2.2612	-2.9255	-3.336	-2.3494	-3.2294	-4.9726	-4.1478	-4.4543	-3.7457	-1.6817	-3.6789	-2.9305	-3.8613	-2.6521	-3.2285	-2.4836	-2.7765	-1.9959	-2.5959	-2.904	-2.6809	-4.5021	-3.6121	-3.616	-3.2868	-3.3077	-2.6422	-2.3152	-3.7762	-3.6028	-2.4043	-4.6525	-2.3088	-3.692	-2.0594	-3.1621	-4.3119	-4.3111	-3.4067
-2.5002	-2.5732	-2.1222	-2.5553	-1.997	-2.8902	-1.5321	-3.2009	-1.8203	-2.1865	-2.4416	-2.8504	-2.548	-3.2353	-2.6552	-3.438	-1.961	-2.8452	-2.961	-2.5626	-1.5912	-2.1686	-1.6283	-1.7971	-1.7504	-4.2919	-3.8744	-1.5733	-3.0909	-3.0834	-2.5463	-1.479	-3.149	-3.0578	-2.8218	-0.62905	-3.0034	-4.2021	-4.294	-3.306	-2.8613	-2.8186	-3.278	-1.1869	-1.6452	-4.0602	-3.5792	-1.599	-5.0151	-2.6622
-0.40103	-0.62814	-3.1199	-1.9535	-1.4305	-1.5738	-0.84235	-1.1519	0.68857	-1.032	-1.638	-2.1377	-2.7056	-2.8897	-2.4694	-0.98856	-2.1201	-0.64357	-0.55893	-0.83997	-1.7435	-0.41516	-0.86787	-0.81984	-3.109	-1.0147	-0.97666	-1.129	-1.5529	-2.1053	-1.3227	-2.1464	-0.70071	-1.2403	-0.9349	-0.31656	-1.7298	-1.53	-2.5862	0.044258	-1.3406	-3.0694	-1.8317	-1.4756	-1.7612	0.3131	-1.7819	-1.7867	-1.0296	-3.6481
0.5813	1.6232	1.5954	2.0508	1.1233	4.1707	2.9433	0.87568	1.3362	3.7134	3.325	0.82352	2.2357	2.2839	1.6777	2.2662	3.1513	2.1203	2.4978	1.1739	1.9163	3.4193	0.65447	2.4228	1.2523	1.2951	2.8894	3.0938	0.36786	2.1219	1.6561	2.604	0.73479	2.8417	2.4692	2.2663	1.1862	1.7702	2.1104	0.84025	2.3174	0.69469	2.0883	1.3983	1.1635	1.4764	3.0321	0.69485	0.17951	2.7436
[truncated: 482 more rows]
[truncated: 150 more columns]
