# Supplementary material for: Genetic dissection of main and epistatic effects of QTL based on augmented triple test cross design
Source: PLoS One. 2017 Dec 14;12(12):e0189054. doi: 10.1371/journal.pone.0189054 (PMC5730204; doi:10.1371/journal.pone.0189054)
Supplement: S7 Supporting Information — (ZIP) [file pone.0189054.s007.zip › z2_150_0.2_10.csv]

4.2516	0.044836	-0.46742	-0.19713	1.8483	1.3136	3.0084	3.3932	0.048492	0.91717	0.15741	1.3528	1.0266	3.2283	4.6696	-2.0437	2.5012	1.1831	6.2426	5.8896	1.8899	0.94834	3.94	3.2332	-0.8767	-0.89769	2.4486	-1.7916	1.1854	-1.0997	0.57076	-1.533	2.0341	1.5935	0.068073	5.5364	5.2614	-2.7972	-2.659	1.0021	1.4056	5.1486	6.9947	1.354	1.5936	6.8425	4.5227	3.8342	4.0624	8.1093
3.7806	-1.5339	-2.0244	1.2624	-6.4717	-1.1972	1.2798	-4.0992	-0.491	1.353	0.50695	-2.0842	-3.0631	-2.174	-2.7572	-1.4845	0.14448	-4.6717	-2.0292	0.60669	1.7325	2.4345	3.3948	-3.1364	1.7506	-5.0632	1.0528	-5.2353	-1.7191	1.5271	-1.2124	2.6272	4.4665	-5.5167	2.0302	-1.8164	0.86357	-1.4866	-5.9079	-3.4663	-8.7121	-6.9717	-2.0038	2.7165	-3.5815	2.3861	-0.13438	-0.90123	0.98143	-1.5404
-10.725	-15.752	-13.477	-17.725	-12.814	-13.078	-12.916	-13.28	-10.762	-14.762	-13.703	-9.2912	-14.636	-18.168	-13.452	-14.036	-14.039	-13.997	-10.652	-11.933	-12.334	-10.685	-14.957	-14.913	-16.549	-16.522	-18.415	-9.8807	-13.381	-15.176	-19.917	-9.5393	-17.899	-12.935	-14.386	-10.854	-14.836	-11.477	-11.118	-15.91	-15.937	-8.7046	-13.232	-9.9265	-16.858	-11.243	-14.561	-10.538	-15.808	-14.533
10.717	7.4399	7.8853	4.7474	5.2719	2.6538	5.4181	6.9246	1.5947	4.461	6.1318	1.2034	6.2918	5.6329	5.9659	7.5333	4.7985	1.1167	4.7718	5.584	2.2408	9.2339	4.9143	5.3119	4.9456	2.6495	6.9803	1.373	4.7206	7.4257	1.6055	5.1592	2.5193	5.1707	4.2851	7.5131	5.4685	3.5162	4.887	2.5439	-0.042716	2.6034	2.0712	2.1696	4.3852	7.1778	4.0477	1.5787	5.4295	3.8412
7.1028	4.8599	6.5228	1.0522	6.2052	4.4517	6.5311	11.633	7.3674	7.1252	1.6629	1.1564	5.5874	8.1802	4.7738	5.1691	5.589	1.7446	4.3326	4.6753	6.9269	5.0653	4.8157	2.5493	2.1562	4.9302	4.5415	8.1989	5.1986	5.2034	6.2886	6.2803	5.103	4.5229	6.4008	6.5043	2.8611	2.1364	4.8541	6.4582	4.7281	3.2018	3.8346	6.9176	4.0099	2.8631	7.3305	7.0521	2.4855	5.3849
-13.053	-12.835	-9.5429	-12.446	-12.165	-10.625	-8.1016	-17.054	-15.489	-13.214	-12.293	-13.734	-11.321	-15.614	-10.247	-9.3153	-9.3443	-8.5005	-13.468	-16.981	-11.882	-12.209	-9.8577	-14.954	-11.578	-11.628	-8.0344	-11.245	-14.319	-6.3598	-8.5274	-11.1	-9.3725	-9.7955	-14.998	-14.749	-18.801	-18.21	-6.809	-9.827	-12.273	-11.177	-11.731	-13.938	-10.864	-11.858	-9.4743	-13.648	-8.1979	-11.093
-8.5424	-12.016	-10.627	-14.131	-13.379	-4.8769	-10.883	-12.151	-12.457	-9.0794	-8.8333	-14.436	-13.071	-8.902	-9.5409	-12.061	-13.14	-13.849	-10.446	-11.211	-10.989	-10.923	-10.385	-8.9972	-11.852	-13.016	-12.059	-8.2137	-7.7926	-11.034	-8.2197	-9.5172	-12.881	-11.927	-8.8156	-8.1979	-7.5215	-11.555	-10.704	-9.821	-12.667	-13.42	-8.774	-13.04	-13.849	-13.691	-12.062	-10.24	-14.132	-13.165
2.4058	2.3633	2.9392	-1.1466	-1.2392	-5.6451	0.7314	-1.8192	-0.19569	-1.159	-1.2496	-2.7109	-2.6657	1.1045	1.4693	0.76624	-2.6041	-0.19823	4.24	1.616	-3.9868	-1.403	3.6364	-0.57056	1.2043	-2.7192	1.7054	1.611	1.7073	0.38631	-1.4192	-2.0626	-1.8708	2.4662	3.0679	2.9984	5.7142	4.8852	1.0826	-2.2454	-3.0887	2.7032	-0.87464	-2.1356	0.84159	3.1938	-2.6002	1.725	3.6688	-2.1928
2.5341	-3.2863	-0.13608	2.9533	-2.521	-3.2884	-1.4342	-0.37209	0.84567	2.2355	4.979	-2.9385	-0.73021	-2.0839	6.1035	-2.2337	5.415	2.3981	-1.205	2.7541	-0.20111	0.34233	-1.3708	-1.1277	4.1343	1.9241	0.8932	-4.0078	4.812	-1.6416	-2.1338	-2.5758	-1.0188	3.245	3.6773	-2.8991	0.5452	1.0278	-1.4922	-0.025236	-1.3583	3.6693	-1.7995	-2.5768	-3.3338	-1.0967	1.433	3.9554	-2.1758	0.86748
0.95605	2.4129	1.3785	2.4359	3.5204	5.2535	-1.242	2.944	2.3125	0.11107	0.22818	1.2895	2.0981	0.75759	2.9548	4.5057	2.2252	-1.9873	2.1649	2.1822	7.1777	-1.1098	2.857	4.8881	-0.78824	7.3201	5.656	2.6305	3.6191	9.0438	1.9967	4.819	7.516	1.0462	3.654	5.2762	9.5675	3.248	1.4057	3.6766	0.51352	3.2807	3.3709	4.7367	-2.0326	5.5471	-2.125	3.5961	3.2313	1.5953
7.5692	7.3484	4.1825	7.6266	8.0321	6.9131	11.338	8.2068	5.293	5.4857	6.9604	7.2941	3.5802	7.5591	8.7059	3.8121	5.166	6.4395	8.2473	3.3799	3.9097	6.4577	5.3962	6.9378	3.4164	9.0071	5.6884	5.2218	2.8712	7.9733	8.3935	5.7791	10.84	8.3929	6.5504	10.82	7.411	6.7508	2.375	8.1315	2.4677	6.3873	2.1651	5.7664	9.764	1.5767	5.8624	2.1202	12.191	3.8532
-0.65495	-0.79891	-2.4089	-0.13182	-2.2425	-2.7346	-4.1707	-4.659	0.53313	-0.26068	-2.2297	-1.555	-8.6604	-3.3676	-0.85662	1.2005	-5.2222	-1.6228	-3.0266	-0.21844	-5.5861	-0.33495	-1.308	-2.1273	-0.79899	-2.6639	-1.6625	-0.50841	-2.1589	-1.6979	-0.11999	-0.64953	-4.4443	-1.4361	-0.14059	-1.7786	2.3839	-4.8243	0.266	-0.44384	-7.2867	-0.031494	-1.2625	4.3431	-1.1813	-7.641	-5.3118	1.2496	-5.2663	-0.81008
0.095896	-0.73923	-4.6081	0.75529	2.6388	-3.6506	-0.46409	4.9063	-2.7742	-0.72067	-1.556	3.0663	-1.4678	-1.4651	-2.2774	3.3261	-0.36455	-3.8554	2.8146	1.8639	-0.27588	-1.7338	0.48972	-3.5412	-2.6496	0.76237	0.52048	-2.3757	-3.5709	0.036504	0.58444	-1.7579	3.4738	1.2688	1.6542	1.1976	-0.22015	4.2022	-5.0885	1.0794	0.083462	1.2764	0.98409	-0.15511	-0.18435	1.4345	-0.60549	2.832	0.61964	-5.4289
-5.3007	-4.2698	-8.7237	-2.232	-9.9478	-4.6886	-5.2113	-5.8341	-10.992	-6.8332	-5.9839	-6.3274	-4.3602	-6.333	-1.8743	-4.6356	-4.294	-9.358	-10.838	-4.5652	-6.0028	-8.9654	-6.8392	-6.4143	-3.4605	-4.141	-10.381	-8.0209	-9.4494	0.8692	-7.0618	-8.1436	-3.7918	-3.0809	-4.523	-8.1437	-1.4645	-5.5176	-6.7656	-4.2042	-6.1698	-10.465	-7.227	-7.836	-3.4835	-2.1816	-6.9016	-4.1365	-6.1486	-5.4037
1.9217	-5.3817	-2.2971	-5.2022	-6.5563	-0.59592	0.65587	-2.8341	-4.8915	-0.29004	-1.0358	-1.6993	-3.3377	-5.9985	-4.8106	-3.7138	-7.193	-2.2234	-4.1568	-5.285	-8.2178	-5.7961	-1.1021	0.8761	-3.7547	-2.1647	-0.57018	-0.13569	-3.9428	-4.008	-2.0681	-6.5017	-4.9902	-4.5834	-2.3068	-1.3758	-5.3957	-7.0313	-1.9588	-2.2993	-2.7074	0.16815	-1.2318	-0.36862	-0.40832	-2.8409	-1.5463	-1.735	-4.7932	-3.4679
-7.2473	-4.0719	0.30121	-2.2038	-2.7706	-1.6106	-1.6919	-5.0813	-1.3725	0.26037	-3.3187	-0.19485	3.335	-8.5258	0.1819	-2.1515	0.33548	1.0626	4.9718	-2.567	-3.5311	-1.9515	-0.53882	-1.0314	-0.19992	-2.019	-2.0744	0.77846	0.48785	-1.2689	0.59058	0.81436	-3.8077	1.3184	-2.3065	2.7639	-3.7272	-5.0823	-4.1188	-4.4123	-5.7763	0.41103	-3.8023	-4.1397	-2.9499	-1.3023	-3.4485	-0.20029	-2.5289	-3.2303
-6.2223	-3.9593	2.7966	1.0697	-1.394	-4.4995	0.0092735	-6.0253	-0.88737	-1.6995	-5.9749	-4.0681	-2.2411	-3.6213	1.4019	-4.1588	-7.1982	-3.9394	0.41183	-5.1021	-2.8785	1.1676	-3.5271	-0.7446	-2.1875	1.4792	0.18388	-3.1694	-1.9806	-3.5453	-2.4639	-2.7765	2.0591	-0.62132	-2.979	-3.4489	-0.26161	-5.0345	-1.8129	-2.3108	-1.8657	-7.3308	-0.25325	1.3714	-5.7196	-2.5558	-3.5923	2.0946	-5.5536	-0.50968
5.0901	-0.42589	-0.97143	3.1841	-1.4219	0.069662	-1.2862	2.0869	-0.00055875	2.8968	2.4551	0.79668	3.5882	-0.86168	-2.08	-1.8281	-0.22467	1.61	6.1942	-1.0006	1.7443	0.53686	0.98117	2.4324	-2.707	0.82474	-3.6679	3.2129	3.0023	3.9808	2.6262	4.9636	-0.7115	2.2403	2.5579	-3.3533	3.6001	1.5678	4.153	2.0702	1.572	2.7833	6.496	0.94628	1.6543	0.68299	-1.6964	3.3746	1.8363	2.851
-5.4343	-1.0527	0.357	-3.2099	-0.85086	-5.9441	-3.1192	-1.5469	-5.6429	-1.805	-3.832	2.9349	-2.7408	-1.761	-6.1057	-6.7381	-3.2979	-5.6988	-1.6996	-2.7264	0.38648	-1.2276	0.81833	-0.76844	-7.1491	-3.9837	-9.9922	-1.7536	-1.5459	-1.9177	-3.3321	-0.13552	-1.808	-4.241	-4.1674	-3.5629	-5.9598	-4.7915	-2.0495	0.76452	-1.1649	-4.9351	-4.2347	-3.6652	-5.9533	-2.9956	-0.044923	-2.4722	-2.8389	-5.4865
5.0436	11.902	6.2736	3.7391	9.1897	6.8925	9.7352	12.097	9.6492	11.543	11.357	5.3309	6.2959	6.6356	5.0169	8.9486	7.2015	9.3584	10.084	8.9798	10.364	4.4437	8.2143	9.9558	6.9292	7.2119	10.891	11.055	11.372	6.4101	12.381	8.5104	7.8318	4.9134	10.9	11.647	9.7114	8.4223	6.7998	8.3469	11.542	5.9465	5.6707	13.411	4.9487	8.6672	11.742	7.0282	12.665	6.8244
-4.2384	-10.392	-5.9884	-5.8232	-5.5455	-4.325	-5.3386	-9.054	-6.692	-4.7182	-4.3498	-5.1027	-8.8576	-3.7484	-0.63606	-4.2901	-6.7645	-4.0219	-8.9874	-5.7843	-10.062	-6.4404	-6.2249	-3.6967	-4.0743	-4.6202	-8.8127	-0.85302	-3.3967	-6.4297	-5.0521	-7.1137	-7.6732	-4.6085	-9.5739	-3.2832	-8.6888	-5.8098	-9.428	-3.2101	-4.8718	-8.1439	-8.2832	-9.4777	-4.0411	-7.6078	-8.6353	-2.4376	-6.1653	-6.1749
-2.8886	-3.6708	1.383	-1.0944	1.4313	-1.203	2.4262	1.6985	-0.07348	0.074905	-0.9017	-0.85961	-1.4865	1.0796	1.4376	1.1861	0.42889	-2.2831	0.40318	-0.89857	0.56161	3.3366	0.53338	-2.2705	0.26738	1.2893	-2.8721	0.26112	-3.4276	2.792	-3.824	-0.050509	-5.7596	2.8801	-0.49367	4.0456	-2.6895	-4.6171	2.3166	3.043	2.0852	-3.2586	1.0467	-0.40635	-2.9862	1.8861	3.0059	1.1549	2.7529	-0.057046
-16.658	-11.821	-11.65	-13.898	-14.281	-8.6751	-13.025	-15.972	-9.035	-11.172	-14.316	-16.198	-14.306	-16.76	-12.257	-8.8913	-13.366	-10.115	-6.2769	-8.0629	-12.75	-11.62	-10.612	-13.887	-14.92	-8.3962	-13.925	-12.017	-9.6817	-12.28	-9.4772	-14.783	-16.058	-8.9933	-12.624	-13.175	-9.8098	-14.762	-12.597	-8.5503	-14.158	-10.88	-9.4227	-9.4264	-8.6739	-11.527	-12.141	-11.869	-12.485	-13.481
-8.2549	-10.056	-12.739	-12.511	-14.931	-14.023	-8.4185	-13.005	-10.444	-11.15	-16.089	-11.767	-12.039	-14.329	-13.003	-11.739	-10.308	-10.984	-13.622	-9.5505	-8.6072	-10.783	-10.119	-10.839	-10.867	-9.2289	-11.384	-15.396	-9.9342	-9.4318	-8.7436	-12.822	-17.531	-13.165	-13.586	-14.213	-15.849	-13.235	-12.036	-10.056	-16.287	-7.7108	-10.296	-8.7802	-9.1115	-12.071	-15.111	-12.571	-12.032	-11.625
5.0598	-0.06928	4.6111	5.3732	1.4854	2.2788	1.4194	4.3041	-2.8994	0.68254	4.5189	1.5241	0.93894	-0.97786	3.511	4.6615	3.1296	0.18518	6.1844	0.67383	1.419	0.43333	2.4895	2.0794	0.88567	5.7031	5.0692	0.95474	1.3743	-2.8366	2.3698	1.895	0.099457	1.1729	3.7142	2.8732	0.88892	4.117	-2.1359	1.3137	1.1176	-2.0755	0.70915	4.3348	9.5863	1.9126	2.1179	3.2064	7.5367	-0.028537
-22.824	-19.249	-26.625	-24.212	-22.093	-19.941	-24.682	-22.212	-16.602	-23.073	-22.01	-22.95	-17.796	-26.009	-22.134	-25.864	-20.797	-17.096	-21.744	-22.25	-22.14	-23.77	-17.171	-26.103	-23.28	-24.68	-22.612	-22.923	-20.924	-20.013	-26.298	-20.478	-19.801	-22.347	-22.248	-19.699	-15.594	-22.467	-21.824	-20.314	-18.17	-24.589	-28.841	-23.607	-24.04	-21.986	-19.703	-22.096	-22.831	-20.606
-7.9109	-6.6117	-4.4832	-6.7885	-5.8594	-6.758	-7.7035	-4.8949	-0.62779	-5.4286	-3.8791	-3.8646	-3.255	-4.9262	-5.5504	-1.2982	-0.54316	-6.634	-8.4696	-2.5848	-5.7228	-4.5031	-2.7342	-6.3224	-6.8224	-6.2333	-5.5666	-6.9814	-11.445	-5.7095	-3.687	-7.6186	-7.7407	-5.5386	-5.4863	-7.6778	-0.17553	-6.721	-5.2234	-2.385	-4.9196	-6.5854	-5.4267	-3.4985	-2.6217	-6.9576	-2.0775	-1.1695	-8.4623	-1.5383
-0.39448	5.9859	1.7867	2.9767	1.581	-1.0567	1.6793	1.5589	-1.5143	-0.1471	3.4494	1.4474	-2.2982	-0.62686	-2.6331	-0.2687	0.81322	-0.028757	3.7526	0.42998	2.1772	2.5015	1.2912	4.3872	-1.7698	-0.40136	-0.69105	-1.6392	4.0629	2.8264	0.07655	3.4117	3.785	-1.8313	2.5604	5.2532	2.3896	-1.6922	3.0505	-0.81043	1.9736	3.2031	2.2383	2.9398	5.2165	1.4639	-0.25985	2.2258	1.6761	-1.803
-11.011	-12.485	-12.092	-11.208	-10.376	-9.3318	-13.252	-12.666	-15.877	-15.406	-8.2571	-14.244	-11.109	-15.536	-7.4195	-14.343	-13.792	-12.977	-11.309	-9.0299	-9.3861	-15.061	-13.198	-12.346	-11.869	-15.754	-14.19	-10.041	-11.306	-16.253	-11.713	-12.071	-11.796	-9.9763	-16.656	-10.849	-13.003	-11.495	-12.253	-9.8289	-13.89	-11.008	-9.5911	-8.5005	-14.965	-12.104	-13.256	-15.754	-9.908	-12.666
-10.813	-6.105	-7.1178	-8.4061	-7.8094	-5.8641	-6.7204	-8.2791	-8.2847	-8.2039	-7.2282	-7.9532	-5.9212	-6.9743	-5.8659	-11.499	-9.0727	-5.1125	-8.1091	-9.0593	-12.305	-13.089	-8.403	-10.156	-12.123	-13.585	-12.642	-10.676	-9.9431	-10.828	-10.13	-12.101	-9.0371	-7.3679	-2.9156	-10.868	-11.118	-11.077	-7.5703	-10.258	-12.04	-9.3996	-9.6237	-11.099	-11.513	-10.041	-11.203	-6.5371	-11.543	-11.13
-13.668	-14.363	-11.645	-12.127	-12.836	-14.138	-12.677	-17.575	-12.05	-12.284	-9.9584	-12.414	-12.727	-9.4646	-15.945	-16.578	-15.057	-16.552	-13.798	-17.637	-10.651	-10.841	-14.529	-17.286	-11.292	-16.072	-9.2607	-13.374	-13.681	-14.632	-14.489	-15.585	-10.686	-12.606	-9.7744	-15.296	-12.962	-14.514	-14.889	-12.976	-13.159	-12.646	-13.525	-17.128	-13.354	-12.381	-8.7679	-12.46	-13.604	-16.386
-9.9709	-5.9884	-5.3575	-10.481	-9.5461	-7.9371	-11.738	-11.118	-6.1993	-4.652	-11.679	-9.9006	-6.9125	-11.219	-11.535	-6.493	-9.9304	-9.0484	-13.148	-9.8697	-5.4507	-9.1206	-6.5962	-10.484	-10.741	-7.6767	-12.736	-7.83	-8.7491	-9.9369	-5.4463	-16.297	-10.026	-11.366	-13.523	-12.082	-14.231	-7.5097	-9.072	-11.076	-11.609	-6.8884	-11.635	-10.879	-9.6975	-10.549	-6.6031	-12.686	-4.8697	-9.3629
3.5868	0.95211	-2.2484	3.5225	0.4755	-0.39623	-0.75479	-4.6119	0.22301	5.4974	-4.5439	-2.3275	-1.776	-0.14419	-2.9765	-1.1461	1.9578	1.3315	5.6953	-0.2331	3.1941	1.1929	-0.91891	1.3723	3.5446	-2.1548	0.81036	0.95077	6.1353	0.32794	2.564	-2.5379	0.046328	-0.35782	0.25834	5.3026	-1.4072	-2.8745	1.5395	1.3168	1.3715	1.8108	-3.6849	-0.86844	-0.94053	1.4096	-0.51306	2.4359	-1.6679	1.1015
-13.885	-9.1735	-12.214	-15.161	-12.79	-8.392	-14.658	-15.197	-9.5119	-7.8392	-10.777	-11.02	-8.9684	-11.179	-16.784	-16.572	-13.302	-15.083	-16.516	-16.004	-12.592	-15.44	-10.211	-15.02	-13.082	-12.976	-12.861	-11.594	-15.901	-11.67	-10.253	-15.755	-14.968	-12.383	-11.276	-13.491	-11.955	-13.34	-12.645	-15.648	-11.592	-12.439	-15.949	-9.6743	-14.517	-14.422	-15.652	-13.789	-15.763	-11.927
-4.8011	-3.9036	-6.095	-3.3681	-2.3633	-5.5893	-3.346	-3.9671	-6.0197	-5.0325	-2.3485	-4.1769	-5.7375	-4.4582	-4.4501	-3.3975	-8.9032	-3.1492	0.97633	-3.5938	-0.15224	-7.3705	-4.8328	-2.8891	-3.3682	-4.7027	-5.8272	-6.4167	-6.957	-8.7556	-6.2292	-0.31603	-1.99	-4.3186	-6.1006	-5.8138	-5.6003	-1.9904	-1.9889	-5.9188	-1.4176	-7.4755	2.5904	-3.5609	-1.7411	-3.6042	-1.6944	-0.22284	-2.2317	-2.5609
2.0096	-2.6862	-1.7183	0.55066	1.5863	1.2946	0.37461	-5.0185	-1.4281	2.0122	-0.096035	-1.2641	0.27392	2.4865	-0.090925	0.7587	-0.1709	-0.8963	2.8514	-1.1476	9.0514	2.6138	-2.4159	3.1862	-2.5846	-4.7106	3.8556	-2.9052	-1.2771	-1.8501	-4.8492	-7.5156	-6.3712	0.93431	0.67904	2.6298	0.78761	0.89696	4.2033	-1.4005	3.9535	2.0827	-3.0779	2.5431	0.25837	0.49113	-1.4304	1.5112	0.10985	-1.6118
9.3114	8.6476	4.9909	11.294	10.097	7.6173	9.6414	9.0763	5.6398	9.1265	4.9205	6.6681	6.6735	8.9297	10.363	6.4344	6.1355	9.007	7.9075	3.9073	14.183	9.5657	5.7048	4.5095	5.2322	11.566	8.4649	9.1807	4.8502	9.7359	7.5479	7.9735	3.3091	5.3469	8.5503	6.5364	6.9785	8.01	7.969	11.538	8.3076	8.032	12.154	4.8028	8.747	11.516	3.54	8.1758	4.3805	4.9955
-11.401	-11.349	-13.259	-15.061	-8.424	-10.975	-14.162	-13.677	-8.4113	-8.664	-13.979	-16.615	-8.1637	-12.873	-7.1976	-12.69	-17.199	-13.617	-15.563	-9.9262	-13.446	-13.463	-14.482	-13.49	-7.8723	-15.238	-14.289	-8.6766	-9.381	-10.935	-14.24	-6.5438	-9.722	-14.61	-10.29	-11.837	-15.115	-10.541	-15.002	-13.74	-9.323	-11.397	-7.3662	-8.8147	-12.412	-14.868	-12.662	-7.2684	-13.647	-9.2974
1.8335	-0.9921	1.1324	3.535	-0.54339	3.7632	2.9806	3.4652	3.6391	0.65706	3.9955	4.565	1.329	-2.4591	0.4788	5.2478	-0.81764	-0.22133	2.2072	1.9896	0.36836	5.8823	1.4381	1.1131	-4.3385	0.94612	5.0601	1.5082	4.8984	1.012	1.8277	9.2289	5.2338	3.7097	4.1598	4.6129	3.8222	2.0325	5.4143	0.99289	2.696	0.36635	-2.0067	2.2279	3.4725	2.1727	0.86805	2.1606	1.9506	-1.1958
-2.6327	3.6665	-3.0924	-4.4066	-3.4217	-4.341	-7.3292	-4.8793	2.778	-5.9662	-5.0258	-2.8262	0.43619	-1.7005	-0.59677	-5.066	-5.1614	-0.67133	1.6548	-1.4561	-1.6823	-2.7038	-0.3053	-2.1356	-2.5187	-6.6255	-2.2386	-1.6671	-2.9331	-3.5889	2.4452	-2.1475	-5.398	-4.9309	-5.087	-2.3422	-1.263	-0.83054	-1.7122	-3.4482	-3.579	-3.4131	-2.7942	-0.51843	-4.0236	-5.2802	-1.0689	-4.5528	1.5076	3.1115
-1.3498	-2.148	-2.4831	-2.1882	-4.4178	-3.0544	-3.1642	-1.1977	-0.54179	-2.1653	1.6266	0.038812	-0.26847	-7.8364	-8.007	-7.2047	-0.36797	-0.63717	-2.0975	-6.0182	-2.0751	-1.9896	1.1774	-4.4269	-0.14068	-3.9922	-1.669	-4.8579	-1.4411	-6.2101	-1.8677	1.1956	0.5608	-4.3193	0.55355	-0.3601	-4.6483	0.77415	-1.7882	-3.2324	-1.1234	1.8508	-3.0644	-0.92893	-0.04728	-1.8322	-0.99101	-1.3974	-1.5213	-4.7624
-27.446	-26.02	-26.82	-21.732	-22.219	-19.952	-22.394	-22.116	-20.44	-22.074	-21.957	-16.494	-18.175	-19.337	-21.956	-23.031	-24.301	-23.698	-21.783	-24.672	-20.719	-18.988	-17.947	-21.937	-21.797	-24.528	-22.908	-24.095	-22.25	-22.953	-20.077	-20.7	-28.228	-23.421	-18.705	-21.039	-22.874	-21.815	-26.846	-21.609	-20.328	-22.333	-25.021	-23.267	-23.738	-25.288	-26.274	-22.659	-24.579	-27.31
-9.9334	-7.618	-6.4178	-13.555	-6.7329	0.76028	-8.7566	-6.1715	-8.0277	-12.306	-6.6074	-8.704	-7.7051	-5.9782	-12.064	-4.6257	-5.5658	-4.9052	-7.2196	-9.2556	-7.7258	-8.7377	-12.104	-11.35	-11.225	-4.0971	-4.4818	-8.9767	-5.7715	-6.7739	-6.8223	-6.8221	-6.5733	-6.8881	-5.0237	-9.5046	-12.493	-9.2666	-8.3297	-5.8713	-7.1754	-3.1712	-10.001	-8.8182	-9.3035	-3.4221	-8.6672	-8.409	-6.0513	-3.8539
-3.7744	-5.5144	-3.7227	-9.2015	-10.348	-4.3954	-6.8847	-6.2422	-5.5942	-4.3237	-4.7296	-6.8639	-7.4987	-9.5578	-8.6861	-6.7736	-11.006	-7.9495	-6.6649	-9.4813	-11.665	-8.2749	-6.8813	-7.8628	-3.2844	-6.6338	-2.392	-9.5297	-8.0727	-12.438	-10.471	-3.4569	-3.2662	-10.641	-10.074	-8.0439	-4.7766	-8.6525	-5.3699	-12.444	-7.5497	-8.1395	-8.9862	-3.2894	-3.6809	-8.2664	-11.289	-8.7912	-3.3138	-11.692
3.556	9.6016	6.2548	12.956	8.6039	10.198	9.1043	10.705	8.3279	11.305	5.0536	7.2773	9.0072	5.8806	8.4039	5.1628	8.9274	8.6577	9.7712	5.7477	6.2692	8.6336	7.7796	10.51	11.718	9.6925	9.6338	11.149	9.0198	4.2346	6.8621	6.4272	15.074	9.1096	6.913	7.0359	8.382	14.355	3.6068	11.675	5.5131	9.4585	10.62	10.212	9.534	8.4503	3.5419	9.7649	4.166	6.7805
2.1057	-0.75913	2.945	5.0939	1.7462	0.59965	-1.3113	-0.10504	5.0161	-0.15702	4.5338	2.9449	-1.1576	-3.6395	2.3443	-0.70522	1.226	1.6003	-4.0059	3.038	2.0199	0.73429	5.3507	4.831	2.652	3.0566	1.3462	5.1303	-0.79569	0.41054	1.935	1.7974	0.45806	6.5437	6.5108	1.5736	-0.60698	4.7492	-3.2936	2.4536	4.9679	2.8195	2.4722	3.5851	4.5392	1.3277	7.9306	1.233	-0.21799	5.1998
8.2461	6.7612	10.337	6.3649	1.7236	6.1936	4.428	5.5679	7.0976	7.0741	2.7288	4.9748	6.9378	9.098	3.1747	8.1375	5.7601	2.0263	5.8098	6.0141	8.2228	6.0321	7.2198	5.126	5.0954	1.6439	2.0467	6.8246	4.4963	5.6453	7.338	9.0409	4.3714	3.548	7.707	1.3505	6.6425	7.0288	2.6621	2.8098	4.7577	7.7134	3.6138	-1.8341	6.887	4.2619	5.6004	6.1305	7.9706	2.8054
-12.112	-14.274	-18.092	-13.693	-14.429	-15.062	-13.433	-13.139	-14.443	-17.046	-12.477	-13.914	-12.33	-19.069	-17.752	-11.678	-13.835	-13.668	-12.506	-17.686	-17.884	-15.159	-15.581	-14.474	-11.279	-13.101	-18.4	-14.401	-15.97	-15.439	-13.06	-15.792	-17.016	-17.462	-17.154	-12.247	-16.785	-14.993	-9.8747	-8.3539	-13.02	-15.518	-18.082	-14.181	-16.99	-12.92	-14.66	-13.398	-10.82	-13.555
-7.4878	-4.3328	-1.7143	-1.6445	-4.9665	-4.7344	-4.4964	-5.4158	-2.903	-5.2312	-3.5131	-0.69669	-4.0998	0.7612	-3.5186	-7.4925	-5.6191	-3.3706	-3.4247	-3.6948	-3.157	-4.8149	-2.5587	-9.2135	-4.1133	-6.7414	-2.0119	1.7967	-5.3861	-0.29558	1.1414	-3.0573	-1.9945	-3.3852	-3.5479	-0.26986	-5.9222	-0.7313	2.5076	-2.7401	-4.4638	-7.458	-0.78665	0.68995	-3.2254	-2.287	-5.2811	1.9106	-3.1374	-0.82844
-4.2966	0.076761	-5.8166	-0.94809	-5.7235	-1.453	-2.3863	-1.6656	-3.0085	-4.6649	-0.61731	0.66574	-0.93629	-2.621	-5.1356	-3.8482	0.086989	0.38449	-2.0706	0.47436	-0.53005	3.8805	-4.2677	-1.1671	-0.16641	-0.1811	-3.5021	0.052566	1.5741	2.5464	1.3206	0.19358	-2.0413	0.44695	-1.6191	-0.36671	-3.3317	3.8314	-3.3411	-2.1587	-1.5471	0.24596	-5.6723	-1.7701	-0.95842	-2.7174	-3.7301	-5.072	-3.7387	-1.4219
-8.5013	-8.5973	-6.4383	-8.0699	-8.9281	-7.8727	-7.7464	-8.364	-13.39	-4.9878	-7.4467	-9.784	-10.022	-9.0635	-12.168	-9.5263	-12.826	-11.723	-12.369	-11.05	-10.904	-10.054	-13.017	-7.3274	-5.3695	-10.786	-8.3355	-9.3545	-7.0994	-13.712	-9.3325	-6.1784	-13.887	-8.2248	-15.115	-4.7772	-13.066	-9.2885	-6.1477	-8.9179	-7.9968	-7.2388	-7.7725	-11.179	-10.406	-11.546	-9.2287	-13.066	-8.623	-5.0553
-2.0543	-3.7134	-6.9404	-7.3412	-7.7097	-3.2589	-4.1841	-1.3349	-4.965	-2.105	-6.7972	-7.6681	3.8916	-5.1973	-7.2852	-0.60677	-6.819	-1.8714	0.53868	-8.0299	-3.1653	-4.9816	-3.0987	-6.5443	-6.425	-8.4197	-5.6325	-8.7638	-2.581	-3.5577	-6.3377	-6.6564	-8.8982	-4.1899	-5.3131	-4.85	-2.56	-7.2283	-2.0985	-3.0998	-2.7728	-7.6702	-9.3507	-7.1567	-5.7564	-5.31	-5.1136	-8.3506	-7.5149	-2.2849
-0.27991	-3.8311	-1.3747	-0.3198	-2.4213	-3.0387	-1.1465	-4.9606	-4.332	1.0601	2.909	-6.8064	-0.50638	0.33431	-1.1533	-4.2614	-1.3927	-4.3162	-1.4897	-2.4536	-0.2012	-2.2265	-1.102	-0.43007	2.6188	-3.1312	0.0085639	1.2163	-6.5335	-6.9039	-5.8304	-3.2816	2.3657	-3.0047	-1.3917	1.8144	0.36343	-6.0219	-0.25689	-4.8378	-1.8714	-3.9561	0.83994	-2.8481	-7.3855	-1.5494	-3.0846	-2.5341	-3.0376	-4.1055
-11.927	-13.775	-10.998	-12.195	-9.5942	-15.349	-10.973	-12.98	-8.4569	-17.036	-10.019	-6.3598	-13.907	-7.5988	-7.928	-8.892	-8.2909	-15.384	-7.8052	-11.28	-8.1383	-10.775	-10.545	-9.6785	-11.035	-10.822	-13.369	-10.142	-13.673	-13.411	-8.2607	-5.0799	-10.752	-8.7574	-9.5981	-9.8287	-5.6378	-10.629	-12.79	-11.052	-9.4874	-10.465	-8.9499	-8.1717	-15.242	-14.619	-10.417	-9.2748	-13.181	-10.051
-7.2264	-7.6798	-14.068	-9.5013	-5.9646	-13.155	-8.2641	-8.6892	-11.371	-6.3419	-10.933	-11.043	-4.8481	-11.412	-9.9851	-13.263	-8.235	-6.3522	-14.68	-8.8303	-11.991	-11.389	-10.494	-11.913	-5.9225	-10.113	-5.019	-9.1924	-13.11	-8.898	-8.2276	-13.758	-3.877	-9.3097	-7.2255	-11.094	-7.9756	-12.777	-10.693	-14.337	-14.27	-6.0521	-8.5448	-8.2826	-12.68	-11.64	-6.766	-8.9581	-10.585	-9.3022
1.808	-0.20019	2.5802	1.6624	3.6338	2.2614	2.3193	-4.6809	-2.5597	1.7595	-0.89164	1.2647	1.9423	-1.4216	-0.61752	-2.1495	1.9285	-2.4202	-1.1752	1.4809	-1.9742	-1.2815	4.472	2.2542	3.5642	-0.59314	1.2755	1.1372	1.4596	0.97522	-1.0443	-2.0262	-0.50559	1.2444	3.6285	-1.7385	-0.54926	0.86707	-3.0242	-2.2002	-4.8707	-0.71538	-2.5238	4.203	-0.5379	0.82749	-0.40919	1.191	-0.23385	-0.98186
0.4209	-1.2617	-1.077	3.1932	-2.0611	-3.1201	-0.33161	-4.5369	-0.18728	2.1664	1.0438	0.073596	8.3019	2.6988	2.034	0.3067	2.9306	-0.88551	0.88803	-0.27062	-0.34319	4.5084	0.88479	1.616	-1.6663	3.331	1.3379	-1.8595	0.28991	-0.050823	5.4194	-2.3337	-2.3664	-1.4737	0.86539	2.4381	4.0166	-0.5369	4.246	1.5044	0.84212	0.24865	5.2865	-0.14915	-1.4908	-4.2287	-2.082	1.645	1.5525	4.4428
-18.988	-11.325	-12.745	-12.556	-13.455	-15.057	-12.197	-15.065	-16.592	-15.293	-10.044	-15.337	-13.284	-13.588	-12.68	-14.392	-18.793	-14.588	-13.298	-11.859	-11.175	-20.569	-11.531	-11.274	-18.323	-12.541	-17.039	-18.439	-16.697	-16.385	-17.589	-13.703	-13.215	-17.039	-13.583	-11.796	-10.905	-15.75	-11.771	-16.516	-13.863	-12.93	-14.163	-12.953	-15.061	-17.515	-12.307	-16.251	-16.493	-13.445
-6.7124	-5.3505	-11.354	-6.7275	-6.4949	-10.847	-4.4931	-4.494	-5.5469	-4.8839	-6.7783	-7.1774	-7.2997	-3.2176	-10.922	-9.9994	-7.9288	-9.8368	-4.6993	-9.3254	-6.5272	-8.0247	-2.5232	-10.051	-5.5236	-6.8691	0.49423	-8.1251	-6.8394	-2.367	-1.895	-3.8316	-5.4771	-8.8204	-6.5523	-8.3225	-4.3342	-5.4904	-6.2176	-5.2612	-6.6613	-13.043	-12.307	-5.9865	-6.0045	-10.925	-6.8181	-1.7956	-4.4372	-5.1918
1.0651	4.9913	3.2034	-1.2278	0.9958	-3.6756	-2.1704	-0.97087	-1.7262	5.0754	-0.71727	0.016351	-0.84664	3.4361	2.5345	-1.9146	1.1243	-0.37086	1.5611	2.8399	1.2136	0.38258	3.3276	0.074111	-0.60077	0.94487	1.9968	1.7433	2.7841	5.5189	-0.94029	3.0375	2.2288	0.36435	1.7245	-1.8402	0.1185	3.5555	0.88629	1.3212	1.8093	5.6074	4.6773	0.33792	0.68658	0.47463	2.1038	2.1782	-1.8038	-1.983
-4.6631	-3.4052	0.84669	2.3472	0.85206	0.41289	-2.4852	-1.4177	1.346	-0.60426	1.571	-0.2133	-2.128	-1.5022	1.3236	-2.0791	-4.0324	0.30602	0.286	-2.9348	-2.7305	0.71098	-2.8663	-1.7347	-1.6614	-0.055113	0.58057	-5.0536	-0.43087	2.8984	-0.19061	2.7741	-0.57807	-1.5474	-1.7697	1.5961	2.7176	-0.13355	-0.58063	1.37	3.8541	-2.2052	1.4343	-2.1381	2.8494	-4.3183	-1.448	-3.7624	-0.7378	-0.58594
2.6181	0.24842	2.7709	1.0027	2.0307	1.0178	7.7541	-0.50006	0.76446	2.3932	5.1514	4.7224	5.9158	1.6762	-2.1784	3.0104	3.9665	4.3334	3.6785	3.3818	4.5852	2.5574	2.7258	8.4637	0.79262	3.7649	2.7966	2.2685	6.4831	-0.3757	8.4918	-2.3152	5.5867	2.7303	0.43519	5.7098	-0.44185	6.311	1.8436	-1.3624	3.8216	2.4869	3.5337	2.7676	3.4033	4.1724	2.6147	2.2443	0.60512	1.833
-0.67173	-5.2361	-5.0698	-4.5942	-2.1026	-3.6693	-2.3265	-3.3599	-2.3184	-8.5427	-1.6004	-0.64094	-6.1728	-0.87527	-0.50465	-0.9426	-1.8282	-4.1371	-2.5763	-1.7377	-1.9046	-2.0813	-1.4756	-2.8773	-1.9246	-3.0529	-3.25	-3.2563	-7.3505	-5.4745	1.0429	-2.4478	-3.2294	1.8045	-7.9993	-1.6524	0.30285	1.2226	1.7773	-4.4889	-1.4114	-4.6339	0.71829	-0.51038	-6.9965	-1.3047	-4.9389	1.5587	0.72709	-3.1934
-15.149	-22.092	-21.488	-26.982	-22.182	-24.612	-20.883	-22.744	-20.634	-24.504	-21.668	-23.636	-23.674	-20.692	-20.94	-22.516	-20.254	-17.53	-19.383	-21.524	-20.962	-27.452	-23.598	-22.722	-23.865	-20.199	-27.166	-20.57	-21.241	-28.829	-20.62	-24.552	-22.821	-22.952	-21.871	-24.594	-23.674	-25.83	-20.403	-23.321	-21.949	-21.793	-23.998	-22.705	-23.489	-23.487	-18.322	-24.594	-19.876	-21.131
-8.1468	-4.592	-6.4283	-7.7641	-10.557	-9.8667	-7.4259	-11.428	-12.623	-9.2836	-9.4347	-7.2045	-13.728	-9.025	-6.6462	-12.684	-10.59	-5.0863	-7.3632	-7.3481	-12.244	-12.912	-9.2841	-16.691	-6.7226	-11.929	-11.127	-11.525	-7.3343	-10.044	-6.6596	-7.1689	-13.514	-6.3006	-8.4072	-8.6479	-10.648	-9.4224	-10.768	-10.467	-7.7158	-9.6117	-5.7307	-9.9189	-14.76	-6.5941	-10.827	-8.8878	-7.4149	-3.2269
-10.775	-13.124	-13.009	-11.123	-11.767	-12.539	-11.354	-17.241	-14.478	-13.849	-11.078	-10.438	-10.394	-10.636	-11.993	-11.292	-15.61	-19.331	-14.12	-13.931	-12.438	-9.596	-11.359	-11.794	-15.107	-11.603	-13.097	-11.505	-14.057	-12.198	-9.8235	-8.4	-16.964	-16.912	-17.104	-13.345	-12.742	-13.068	-15.14	-13.401	-14.432	-14.676	-9.6778	-14.162	-14.659	-14.197	-13.155	-14.842	-9.8345	-9.761
-14.77	-10.604	-11.162	-5.9254	-12.477	-11.015	-13.675	-9.0203	-10.151	-12.095	-12.308	-11.855	-12.389	-13.096	-12.213	-12.398	-11.851	-10.424	-13.93	-12.943	-8.5192	-8.3432	-13.06	-11.469	-13.631	-13.688	-8.6559	-10.38	-13.699	-10.412	-12.627	-14.029	-10.656	-7.9328	-17.388	-12.493	-12.245	-11.686	-13.406	-5.9814	-13.953	-9.7046	-10.617	-9.1947	-13.381	-4.8075	-10.803	-10.688	-12.012	-14.614
-11.955	-13.591	-12.441	-13.66	-14.367	-15.027	-16.191	-13.048	-10.729	-19.024	-12.525	-16.588	-17.172	-14.682	-15.211	-12.988	-16.47	-15.95	-19.28	-11.623	-16.629	-14.647	-16.833	-13.782	-14.113	-14.135	-14.135	-13.861	-17.222	-15.475	-12.975	-13.812	-12.017	-15.933	-14.404	-14.211	-11.386	-15.011	-14.697	-16.174	-17.886	-13.208	-12.902	-19.307	-16.413	-16.959	-14.241	-16.252	-16.926	-11.762
-0.83301	-3.7455	-5.0319	-0.073027	-5.3822	-4.9223	-4.2412	-4.8821	-4.6701	-1.7692	-2.9117	-7.94	-7.1374	-1.8343	-0.72097	-1.7269	-9.5784	-2.5337	-3.8659	-3.6684	-3.0781	-6.1213	-6.5434	0.65884	-7.7627	-1.6228	-4.2932	-5.7146	-4.901	-7.9601	-3.7867	-5.0375	-1.8711	-2.718	-6.77	-5.0896	-2.9487	-3.1751	-5.3459	-2.9896	-3.8005	-6.392	-5.1986	-1.459	-5.0384	-3.8247	-2.7049	-2.7023	-1.5861	-1.7734
-3.4643	-6.1664	-6.6377	-4.953	3.1271	-1.0507	-3.4416	2.7863	-1.2099	-0.94365	1.8944	-3.3199	-2.5228	-5.3783	-6.0921	-1.9798	-1.168	3.4051	-5.1321	-1.6018	-1.4544	-2.8031	-6.7131	-1.881	-3.0194	2.4026	-3.6769	-2.3108	-2.4713	-0.19113	2.0951	-2.8662	-4.6095	-4.4071	-0.57728	-6.0325	-1.6465	-4.4218	0.4116	2.0224	-7.0786	-1.8674	1.141	-5.9808	-2.6363	0.32075	-5.296	-6.8017	-6.2195	-0.3734
3.5052	3.7416	-1.9843	-1.1189	5.7495	0.60114	0.29032	-0.79153	0.62188	-0.72516	0.72786	0.81184	1.1822	1.6761	1.6543	4.6484	2.7162	-2.2892	-0.63496	-0.27039	1.5454	-1.8467	1.9831	1.3197	1.997	-2.9311	-0.71886	0.45386	3.5626	3.5758	3.5958	2.6146	3.1716	4.6173	-1.2514	1.0158	5.5688	0.52576	2.292	0.35065	6.791	-0.61375	6.9394	-1.5482	0.95003	-1.8323	7.2092	2.4871	-5.5354	7.081
-9.5345	-9.2134	-8.0925	-10.477	-14.032	-8.2655	-8.7741	-4.0264	-10.865	-11.027	-11.593	-8.8494	-13.932	-11.043	-13.258	-6.0874	-10.512	-12.872	-11.254	-4.7267	-10.495	-9.8842	-7.3693	-12.307	-12.597	-8.3277	-12.775	-9.8337	-8.83	-8.5128	-9.8351	-9.5257	-7.5656	-11.481	-11.756	-9.4207	-11.264	-10.384	-9.3344	-12.194	-10.955	-12.03	-6.2279	-9.9202	-6.7434	-13.718	-12.221	-12.771	-12.788	-5.4174
-1.6234	-7.2321	-6.6171	-8.451	-5.6484	-9.3057	-1.9466	-5.5399	-1.828	-8.0174	-2.7376	-5.6842	-4.9947	-7.7298	-4.3117	-6.3525	-8.3417	-7.2052	-4.0475	-6.4531	-1.4002	-1.1815	-3.3614	-4.8799	-1.1747	-3.3004	-5.9884	-3.6706	-1.1668	-8.4072	-7.5664	-3.7039	-3.3052	-3.4872	-4.3173	-4.8491	-7.2967	-6.9361	-3.6593	-4.4309	-3.5548	-4.2877	-7.5463	-1.2384	-6.9606	-12.087	-7.195	-9.1963	-9.6055	-6.322
-1.8188	-4.2775	-2.3295	-4.655	-7.0536	-2.9604	-2.6121	-4.9758	-2.315	-3.8783	-6.759	-5.9174	-1.1601	-3.6623	-5.2184	-8.0847	-2.645	-2.9326	-5.507	-3.65	-0.6809	-2.9974	-3.7468	-3.4823	-2.6342	-1.0836	0.18261	-4.7216	-5.8635	-0.81213	-3.9608	1.1062	-3.833	0.27044	-6.2354	-4.0593	1.9038	-9.077	-3.0187	-8.4097	-3.4606	-4.2408	-5.426	-5.9614	-5.4198	-2.6997	0.15334	-0.28017	-2.6724	-5.8619
-2.9508	0.31268	1.302	2.1742	-3.2999	-0.051564	-3.6498	-3.7967	-0.22988	-1.4457	-1.7347	-1.7669	-0.65706	0.48826	-1.4287	-2.1341	1.312	0.66417	-0.58733	-0.046097	0.55022	-1.4979	-2.6323	-0.49259	-1.8892	0.0089555	0.83614	-1.3565	-4.279	0.06505	-2.2706	1.2403	-0.85446	1.8093	-2.128	0.25312	1.3829	-1.9614	-0.8345	-4.1883	0.27386	0.3621	1.5856	-5.8568	-2.1641	-0.21437	-0.98824	-0.64762	0.2272	0.64392
17.866	12.221	7.574	12.465	12.119	13.476	11.885	10.446	5.0044	4.8033	10.133	8.229	11.851	9.1384	12.968	8.6417	6.8924	9.8401	8.2313	6.6517	7.359	9.5258	11.439	15.646	8.933	12.75	6.5123	5.1157	9.7937	13.643	12.245	12.85	12.876	8.5355	7.7906	12.094	9.7313	13.765	8.1834	10.85	7.483	7.6336	12.923	15.177	6.4012	7.7305	10.693	13.104	12.139	11.497
-4.4389	-0.7076	-4.5873	-6.8801	-2.4822	-5.1764	-3.2248	-0.52318	-3.6187	-4.3142	-7.1019	-0.52961	-1.7413	-4.5407	-1.9949	2.0037	-2.6061	-4.2182	-5.4105	-2.4974	-5.677	-3.3468	1.7136	-3.414	-1.4321	-0.96149	-8.314	-1.1516	-2.0864	-3.6224	-5.4298	-0.48284	-2.4815	-5.869	-7.6873	-3.6453	-2.3157	1.2599	-4.0019	1.052	-2.7272	-1.6124	-3.8887	-2.172	-0.66694	-4.8848	0.92677	-2.7295	-2.0834	2.0543
-8.9732	-8.2825	-9.5724	-14.185	-9.1282	-15.268	-11.37	-11.001	-14.224	-15.197	-10.348	-12.906	-8.2258	-9.5542	-15.673	-10.688	-12.795	-9.2504	-7.0763	-14.446	-9.6254	-8.7565	-13.099	-11.999	-14.233	-7.3985	-10.201	-11.825	-10.831	-16.205	-9.4074	-7.8822	-9.9112	-8.7428	-9.2977	-13.499	-16.028	-8.7	-9.0275	-10.031	-9.1986	-11.976	-10.17	-12.197	-12.697	-11.432	-13.652	-12.251	-14.071	-14.996
6.6055	9.3767	4.8775	7.9741	12.208	10.774	8.8782	10.55	14.387	7.6021	9.045	8.0103	9.3151	4.3871	13.719	15.4	6.0713	11.126	10.201	11.945	7.6009	14.425	8.9593	8.5645	9.2697	11.728	8.8387	7.9592	10.51	12.371	11.777	8.3826	9.0394	1.4955	8.5739	8.4372	13.313	10.976	8.4705	9.1735	8.4224	9.2672	11.618	10.867	7.8153	9.2135	7.6767	13.023	8.276	8.6023
1.9111	3.3107	-2.5089	3.5397	-3.9158	-0.51309	-2.8347	-6.2533	4.0764	-0.13589	-6.2227	1.3653	-2.5033	0.1929	4.6177	1.8249	-1.8981	-5.4322	-6.2439	3.6678	-1.0823	-0.59301	2.7144	4.5193	0.19821	0.61355	-3.2598	1.9323	-1.1211	-1.8981	0.51137	0.02543	-2.6963	0.74304	2.9594	1.0786	-3.1272	1.4492	-0.0083921	3.0588	1.3722	0.14792	3.8881	1.1767	-0.58891	-5.1488	3.4582	-1.375	0.58008	3.769
15.151	9.9506	9.6804	5.7689	11.741	9.735	9.1757	10.597	7.8852	8.5701	10.634	9.0062	10.762	10.884	9.175	6.8641	10.481	10.396	7.3788	11.627	8.4968	9.8139	9.726	7.2738	9.8994	6.13	10.335	6.6735	3.7218	11.019	8.4062	9.1429	13.699	10.105	13.391	12.678	6.1113	13.914	10.143	10.056	9.5266	13.979	9.435	9.4983	11.27	7.9344	5.2743	10.978	8.8611	9.0027
1.084	-0.55783	-1.7395	3.2549	1.0175	1.8753	2.8804	2.0566	4.6544	1.1767	2.0601	0.66177	-0.70352	2.3054	4.8645	1.7431	0.078572	0.1275	3.6993	0.38834	1.723	2.4216	-1.4398	0.69016	-1.1523	-3.1459	4.5828	0.91779	0.99972	0.73938	4.8359	1.1384	-1.7828	-0.1897	-0.67974	4.7396	3.6555	1.9651	3.0876	4.7318	3.7029	5.7058	-2.5266	-0.016959	0.46571	1.0695	1.6671	-3.3769	3.7196	-0.17213
5.2337	3.2634	0.47232	-0.63605	4.9101	-3.3089	4.4897	1.8785	-1.4461	-1.6871	-0.91383	4.361	-2.2857	-2.1038	1.3356	-1.2919	1.0724	2.6612	-2.5334	-0.019629	-1.8605	-2.0941	2.5803	1.3108	4.8226	-0.91501	3.4139	0.31407	-4.464	3.4668	8.9064	0.36895	5.6663	-6.2414	5.9396	-0.18742	-1.3816	5.005	0.70383	1.8897	-3.328	-0.92468	7.6878	0.57444	3.2419	1.5765	1.2927	4.4441	5.134	1.2662
-6.5079	-8.073	-7.2883	-10.032	-2.9261	-4.6951	-3.3252	-1.5656	-11.227	-8.8939	-4.7501	-7.3388	-1.0074	-3.3597	-5.2335	-4.8092	-5.3722	-3.5226	-4.9647	-4.3529	-2.2708	-6.1943	-6.0175	-4.0071	-7.2235	0.9691	-4.6168	-3.0937	-4.6254	-5.0749	-9.3715	-5.1061	-8.1147	-6.1144	-8.3874	-3.251	-7.2549	-10.643	-2.9173	-4.1502	-5.8063	-3.9779	-2.306	-12.427	-9.4583	-0.83796	-7.6849	-4.7092	-7.8149	-4.2473
8.3157	5.8236	7.3709	5.7213	9.7418	7.7829	9.6989	6.9897	9.8443	2.8737	7.0066	8.0059	3.2744	7.112	8.6039	11.628	6.3215	3.7391	9.011	9.6034	1.029	11.709	6.4743	7.9554	9.8891	8.481	12.03	12.617	10.115	5.1104	9.6657	4.3111	7.6472	9.9881	11.263	5.9722	9.5983	5.999	10.941	7.6859	5.3208	10.619	10.717	6.3263	6.6465	7.4644	12.786	7.7004	10.407	11.879
-15.451	-12.78	-16.04	-14.403	-10.488	-15.881	-10.045	-12.644	-11.136	-21.211	-14.93	-8.5754	-9.5166	-14.1	-15.358	-13.508	-10.63	-13.697	-7.5969	-11.558	-17.938	-11.323	-12.803	-15.013	-13.594	-16.444	-11.628	-10.132	-17.924	-13.728	-15.019	-8.1847	-12.217	-15.794	-8.8755	-8.8378	-11.428	-14.041	-16.113	-13.786	-9.218	-16.502	-12.259	-15.696	-9.3113	-15.692	-9.7933	-11.65	-14.728	-14.351
-2.9538	-1.9448	-1.2383	-4.9028	-2.6762	-6.8978	-2.8954	-6.2184	-0.87717	-4.318	-3.5084	1.2577	-2.7416	-2.7676	-4.4883	-2.0055	-1.963	-0.46005	-3.893	-7.5245	-4.9689	-7.8346	-2.9155	-7.3188	-5.5959	-3.6075	-1.8394	-4.2688	-6.9238	-4.7519	-4.2028	-6.7479	-3.6865	-9.4749	-5.3987	-6.1389	-4.5914	0.19676	-7.9217	-7.4387	-8.4879	-3.0012	-2.7907	-9.8834	-6.1264	-4.6575	-1.4984	-1.5497	-6.4239	-5.5814
-15.217	-11.263	-11.44	-9.153	-12.972	-12.512	-10.205	-15.996	-15.562	-11.556	-9.7619	-16.06	-14.51	-10.644	-10.614	-12.126	-16.139	-12.453	-10.095	-14.549	-15.342	-11.926	-15.165	-15.722	-12.875	-10.604	-14.172	-11.829	-11.056	-13.591	-10.465	-5.7615	-12.562	-18.149	-9.3991	-8.9296	-9.045	-15.034	-10.744	-9.3898	-9.451	-10.62	-16.159	-10.262	-10.926	-14.656	-8.2549	-12.104	-8.8172	-14.234
-11.569	-16.059	-14.906	-16.832	-10.797	-8.6648	-14.656	-11.096	-12.917	-14.972	-13.944	-12.209	-14.739	-12.006	-12.224	-14.335	-9.9846	-10.117	-11.014	-16.006	-14.098	-10.733	-10.262	-12.377	-10.196	-11.341	-13.275	-10.876	-9.8317	-13.51	-11.345	-13.493	-14.383	-14.211	-12.229	-17.218	-19.009	-12.033	-13.345	-11.861	-16.637	-12.897	-10.776	-13.234	-16.123	-11.575	-12.783	-15.201	-14.768	-14.461
-12.26	-14.094	-8.8787	-11.076	-10.136	-12.408	-8.0746	-9.2997	-10.273	-8.2759	-11.592	-14.134	-9.8271	-6.7257	-15.955	-10.292	-8.831	-9.9124	-13.18	-10.131	-12.529	-8.3523	-8.223	-12.68	-12.598	-8.4299	-9.0922	-7.5901	-9.7071	-7.2372	-7.2919	-12.308	-11.264	-9.3427	-9.1149	-10.909	-10.815	-15.217	-10.488	-7.7158	-10.616	-9.3293	-9.0354	-8.8445	-12.751	-12.879	-8.5725	-5.8867	-11.422	-7.4119
9.9108	13.152	14.852	10.861	7.1195	11.737	6.0635	13.325	11.242	11.55	8.3505	10.829	7.9956	12.181	12.559	7.3063	10.334	9.9073	13.955	13.03	13.559	7.1207	8.7635	6.2974	11.948	5.5532	7.8911	7.8924	10.733	9.3213	7.0073	4.5734	12.24	7.6064	6.1198	10.588	6.2782	8.7385	13.634	8.6868	6.2217	12.675	13.249	8.642	8.6774	5.3294	11.759	8.4614	10.88	9.8454
-9.9677	-11.411	-16.23	-15.046	-9.4696	-8.4166	-9.9593	-14.555	-9.8469	-8.6934	-8.6106	-8.5385	-7.0917	-10.304	-10.646	-12.394	-14.657	-7.4345	-12.292	-15.251	-11.604	-7.5262	-13.013	-14.648	-12.028	-13.621	-6.776	-11.719	-11.622	-12.702	-12.877	-9.3929	-12.033	-13.189	-11.716	-8.6905	-12.238	-15.197	-12.969	-9.5368	-10.988	-13.137	-12.301	-12.303	-14.249	-14.258	-10.844	-13.366	-9.5076	-15.274
-1.1896	1.5802	0.38675	-1.9324	0.14551	-5.1255	0.28712	1.2727	2.7367	-5.5529	-3.6043	-0.95888	-2.5952	-4.9954	-8.1883	-3.8077	-2.3153	-3.8852	-1.6636	-4.2952	-5.4028	-0.30433	-4.5786	0.91986	-2.5567	-3.6915	-2.8556	1.3975	-4.2643	1.6884	1.1737	3.6129	-4.776	-4.3617	-2.0751	-2.7461	0.70637	1.5696	2.633	-3.697	2.3518	-1.5461	1.3975	2.8564	2.3729	-4.1311	-5.1537	-1.9538	-4.6799	-0.084226
-18.459	-12.141	-16.693	-10.026	-14.676	-9.1047	-15.801	-12.342	-12.203	-13.889	-12.21	-13.798	-13.893	-13.831	-15.141	-11.801	-14.854	-15.343	-14.142	-13.575	-6.8092	-13.184	-10.787	-8.5983	-11.491	-16.182	-10.882	-13.109	-16.989	-12.105	-12.239	-10.832	-15.505	-16.306	-16.414	-14.238	-10.921	-12.579	-15.148	-10.575	-15.813	-13.2	-10.425	-14.069	-13.183	-13.656	-17.533	-11.713	-13.166	-10.892
-1.7008	1.5876	0.48805	-0.55398	-0.106	2.3651	-0.084673	0.23512	-2.8921	4.8637	0.7326	-0.86128	1.2916	-0.80941	2.291	-2.4346	0.3483	-2.1343	-1.0921	-2.869	2.2581	-1.9268	-1.0542	-2.1587	1.351	0.3368	1.9191	-0.49161	0.79335	1.3014	-1.502	2.2686	4.8102	0.019285	-3.0653	-3.575	-4.4628	-1.1828	1.826	-2.5419	-1.1295	0.30171	-2.4646	0.45734	4.9151	2.3575	-0.66386	-3.1674	-3.0158	-0.65618
6.6314	6.2669	5.7918	6.8341	3.8734	8.4078	8.9667	11.024	6.184	7.7117	6.3755	3.1665	7.7677	2.0445	4.6209	8.9802	6.4566	8.0047	9.4494	5.4324	1.8416	8.3825	7.4816	2.6825	8.2593	2.4652	6.3001	4.5827	4.7518	5.6603	8.5277	5.848	5.7244	11.739	11.982	1.8558	7.8867	4.9243	4.7667	10.128	6.8246	9.5084	7.1897	9.5765	10.352	10.165	1.4432	7.7504	6.3592	13.437
-5.154	-4.2649	-5.1096	-9.5747	-7.1579	-1.9262	-12.962	-7.1018	-8.0366	-8.4698	-6.0155	-12.266	-8.9224	-8.8941	-7.4785	-7.9582	-4.7067	-9.4969	-4.2053	-7.915	-7.8273	-5.2392	-8.6506	-3.7579	-5.583	-4.9931	-6.2469	-6.0131	-3.4635	-4.9364	-6.5835	-2.5399	-4.2478	-7.2642	-3.4713	-2.853	-9.2133	-5.7104	-0.53031	-4.1967	-0.85965	-5.2783	-10.039	-8.1633	-8.2643	-6.8445	-10.002	-7.1974	-4.0423	-8.2832
-5.0515	2.2319	-3.1142	-3.1064	-1.1832	0.7031	2.2453	-0.14751	-0.7445	1.109	0.54874	-3.0267	0.22319	-0.29829	1.2848	3.2024	-2.9684	-2.1821	-1.6553	3.9269	6.6486	2.0998	-5.4223	1.4144	2.5788	1.2968	2.0022	0.23778	0.41403	0.78398	1.0449	-1.7173	-2.7545	1.9121	1.7409	-4.0136	-0.71088	3.0013	-0.38861	-0.40611	-2.122	-1.1355	-2.1428	1.3756	0.12233	0.58187	-0.66279	-1.3789	-2.8956	-1.9203
-10.661	-10.218	-14.92	-10.294	-13.147	-13.44	-11.035	-9.8253	-10.996	-7.4183	-11.772	-9.4533	-11.324	-9.6802	-8.7261	-5.1117	-13.161	-12.722	-12.272	-11.054	-7.6934	-5.8174	-10.412	-8.3608	-16.682	-11.387	-4.5732	-2.5834	-10.834	-9.9988	-11.634	-6.3216	-9.3229	-7.7603	-6.5	-9.0783	-10.577	-11.705	-8.6458	-11.549	-12.306	-10.737	-9.2323	-11.461	-8.1638	-9.8643	-11.646	-9.2126	-9.4417	-12.785
-1.3314	-0.067652	-3.5124	-3.1182	-3.3172	-4.0543	-3.6896	-2.6569	-5.6308	-3.0138	-8.1846	2.5296	-0.75455	-2.7304	-3.669	-3.4553	-4.5018	-5.9472	-1.3573	-7.1999	-2.4009	-3.163	-4.2957	-3.1937	-0.89553	-1.5863	-6.2713	-0.38698	-5.1448	-3.5921	-3.246	-2.4192	-1.2013	-4.561	-1.4407	1.3947	-4.3502	-2.6438	0.77035	-2.4827	-2.1592	-1.9847	1.0773	-0.29061	-1.7161	-1.9889	-2.3037	-3.3872	-5.0089	-3.5769
-2.1142	-4.0904	-0.4317	-0.6923	-4.4288	-3.2343	-7.4204	-1.0934	-4.2404	-3.7651	-1.7978	-5.5586	-0.83492	-2.1159	-5.6406	-2.5431	-4.9792	0.44693	-2.9497	-5.5093	-4.9737	-6.2004	-5.3267	-5.4076	-0.67919	-4.2547	-1.832	-5.648	-3.5875	-3.3732	-2.8762	-0.97031	-3.1773	-0.54754	-7.5985	-2.7952	-5.0231	-1.9805	-4.2074	-3.2386	-6.5981	-4.093	-2.4962	-3.043	0.35894	1.2815	-3.6952	-3.1584	-8.4829	-0.63177
-15.455	-16.079	-10.993	-14.039	-17.141	-11.845	-9.8091	-16.866	-17.009	-16.163	-9.4996	-11.017	-14.515	-17.546	-11.459	-16.226	-14.606	-14.653	-14.577	-12.924	-14.742	-14.586	-14.082	-20.296	-12.82	-16.81	-16.305	-13.075	-16.597	-13.406	-15.92	-17.238	-19.142	-15.942	-19.198	-13.867	-17.942	-13.807	-17.289	-19.839	-12.002	-12.972	-13.615	-13.506	-14.552	-13.785	-14.703	-15.397	-12.059	-17.576
-3.1632	-2.5123	-7.7641	-1.6336	6.762	-5.236	-4.8662	-1.7885	-2.5473	-1.9536	-7.7935	-3.2423	-4.7554	-3.0897	-3.2458	-1.301	-1.945	-3.7151	1.5611	0.55723	-5.45	-3.5097	-9.2256	-5.3115	-7.0042	-4.0136	-0.5462	-1.9255	-5.0408	-2.1333	-3.8138	-6.291	-4.7856	-4.917	-3.4129	-5.3628	-5.1431	2.406	-5.8097	-6.084	-3.1833	-0.76983	-2.4097	-0.2368	-1.0958	-3.6692	-1.0113	-1.5331	-0.84686	-1.0158
-10.069	-7.4998	-8.4718	-9.4275	-5.9762	-6.5447	-10.848	-8.6957	-10.935	-11.436	-8.1422	-7.4118	-10.169	-10.329	-10.792	-9.0084	-8.7034	-11.975	-9.333	-15.602	-9.0578	-6.4473	-10.372	-9.5192	-8.4481	-8.3467	-10.318	-11.776	-9.4946	-8.7972	-10.318	-7.6272	-9.7219	-10.076	-7.9002	-12.291	-8.5298	-9.8818	-12.738	-9.2137	-5.9607	-9.0338	-6.9158	-10.487	-8.3866	-6.1373	-6.4576	-10.916	-10.541	-8.3474
2.1358	-1.6776	-0.7069	-3.0148	2.9414	1.5449	-2.4471	-1.793	3.228	-2.7414	0.99636	-2.0034	0.80765	-0.21705	2.3899	1.7315	-4.0145	-1.4529	-3.0167	2.4429	1.7038	-3.4695	0.32967	1.1821	2.4461	-0.99732	1.9858	1.2294	-2.3302	0.88868	0.5402	-1.3201	3.5867	2.3332	5.4225	0.2934	-1.1299	6.1576	3.0921	-4.3795	0.72093	1.5837	-0.2905	-1.3696	-1.184	7.511	2.2501	3.4273	-4.4891	-1.5283
-19.829	-26.98	-23.239	-20.525	-17.813	-21.241	-25	-20.783	-19.819	-20.842	-23.294	-18.071	-23.377	-24.003	-22.58	-23.792	-25.286	-19.611	-24.574	-20.586	-17.845	-21.17	-21.971	-17.742	-18.828	-20.52	-22.583	-22.328	-22.225	-22.083	-22.169	-24.014	-21.44	-27.854	-21.308	-17.653	-21.627	-22.047	-26.201	-24.188	-28.567	-23.145	-24.516	-21.084	-21.692	-25.46	-18.002	-21.769	-20.783	-21.225
-2.8952	-5.6895	-2.3818	-7.9268	0.27738	-9.281	-3.6664	-4.5781	-4.8404	-4.4854	-4.5365	-1.375	-3.8277	-3.5443	-4.6119	-0.76024	-6.8842	-3.1906	-5.4074	-4.2712	-0.80035	-8.9038	-4.9172	-6.6297	-1.4226	0.60634	0.18833	-2.6619	-2.812	-0.90318	-3.5842	-3.169	-2.9581	-3.0556	-6.8484	-2.402	-3.2715	-0.89388	-6.593	-2.772	-3.2211	0.66716	-2.305	-1.8187	-2.1242	-3.408	-0.9112	-3.3408	-2.7141	-4.2143
-10.669	-13.749	-15.812	-15.846	-13.593	-14.214	-14.745	-13.012	-17.393	-10.586	-11.696	-8.33	-8.551	-16.635	-12.624	-13.967	-14.936	-14.566	-16.176	-11.291	-13.069	-13.294	-17.891	-11.111	-13.496	-14.31	-15.566	-16.878	-9.1957	-10.378	-10.774	-14.511	-11.936	-15.333	-14.403	-12.914	-8.4392	-12.154	-7.8253	-13.724	-15.058	-13.023	-11.438	-11.566	-18.057	-7.034	-16.022	-13.764	-12.738	-15.285
-12.027	-19.056	-15.295	-15.655	-9.0208	-12.544	-11.739	-11.658	-18.697	-13.62	-16.743	-10.918	-15.836	-11.995	-16.807	-14.104	-14.777	-17.374	-16.447	-15.305	-15.18	-13.558	-14.925	-13.474	-15.833	-13.269	-11.253	-11.068	-12.729	-13.952	-12.814	-16.073	-10.516	-12.489	-15.96	-13.15	-14.074	-12.599	-17.431	-13.309	-14.433	-8.9375	-12.101	-13.587	-14.496	-11.98	-13.466	-16.215	-10.064	-14.651
-6.0202	-5.7711	-3.3183	-1.4639	-4.8458	-7.9687	-6.1749	-2.5905	-7.3383	-3.7568	-1.499	-5.5219	-7.2401	-5.0987	-8.2378	-3.1542	-2.9686	-4.6113	-11.039	-0.065064	-6.8679	-9.8073	-6.6203	-5.5209	-0.0063563	-3.9968	-5.5785	-4.0797	-5.9344	-9.6756	-0.5119	-4.8155	-4.8312	-5.8789	-6.4921	-3.2836	-9.5404	-5.6232	-4.4226	-3.1212	-5.69	-4.5846	-3.7056	-3.9642	-7.2889	-4.5122	-4.8492	-6.3398	-1.73	-3.577
2.7861	1.3415	4.576	6.9404	7.8591	3.4198	9.6198	6.63	6.6595	11.115	4.4656	7.3616	5.919	8.3691	6.2452	5.789	6.5862	7.6845	8.5296	7.2885	6.6869	4.4259	6.6526	12.658	5.1067	6.6402	7.8186	5.0881	5.8059	3.467	10.785	8.5055	6.09	6.4865	6.0553	1.0016	5.9503	3.6485	7.9709	5.6475	2.9684	8.7175	2.2563	11.843	7.3688	4.0659	4.9537	6.2351	6.387	3.2886
-8.0235	-13.234	-13.224	-13.008	-12.805	-11.691	-8.5627	-7.898	-13.018	-13.821	-17.361	-10.664	-5.8561	-7.8994	-8.2437	-12.231	-7.8104	-14.114	-11.486	-11.316	-6.5213	-9.772	-13.779	-12.481	-12.789	-15.613	-12.106	-12.695	-11.894	-11.935	-12.045	-11.984	-10.932	-12.234	-8.9184	-13.921	-11.604	-9.4599	-15.257	-10.448	-9.3552	-9.3232	-10.587	-7.6495	-13.145	-12.003	-10.637	-13.416	-7.7802	-9.8545
-2.6607	-1.4315	-3.0266	-0.80823	-0.67747	0.2959	0.56093	-3.3997	-3.9572	-3.7279	-2.6798	-1.823	-1.2116	-1.3405	0.58475	-1.2	-1.6547	-1.4698	-0.20653	-4.9148	-2.0662	-0.056897	-4.7042	-4.0375	1.8127	-4.1634	-3.6148	-5.0712	1.3256	-4.2074	-1.535	-5.8256	-4.5097	-4.253	-7.7926	-1.2206	0.56092	0.72326	-3.2494	-0.81331	-2.7899	-7.7051	-0.13697	3.3746	-4.9682	-4.993	-3.6873	-2.5598	-4.1647	-5.0915
6.2108	4.084	8.3141	9.8724	7.6988	2.3346	8.3658	-1.4506	3.633	3.9138	7.3867	5.1627	4.2066	3.4029	3.8184	-1.0445	5.1427	1.8997	3.1395	4.7771	6.2779	4.8174	7.3767	4.9004	6.7872	3.0757	9.1071	10.936	2.5944	1.9667	4.9507	8.54	7.1877	9.6931	-0.19451	9.5992	4.5584	-0.44838	7.1719	6.9901	3.306	3.0144	3.254	4.2756	8.8317	2.4066	4.1389	6.8014	6.061	4.9025
-21.339	-24.838	-23.444	-22.23	-23.463	-22.787	-20.056	-24.932	-17.247	-18.676	-19.687	-25.893	-28.725	-20.561	-20.735	-21.371	-18.325	-20.913	-20.823	-19.922	-21.788	-26.328	-21.995	-18.583	-21.419	-22.997	-20.996	-22.478	-27.111	-19.837	-17.941	-22.724	-20.028	-22.272	-16.833	-22.772	-21.448	-17.322	-17.91	-19.362	-16.27	-22.521	-26.063	-24.063	-21.869	-24.386	-22.142	-22.696	-24.763	-22.57
-4.1657	-6.3295	-7.043	-8.3197	-5.8261	-2.984	0.69757	-3.94	-10.24	-6.2181	-2.3326	-5.5218	-7.3832	-7.2845	-4.5295	-4.6438	-2.6677	-7.3604	-5.4794	2.0914	-4.1191	0.19566	-3.2382	-0.024555	-2.1705	-8.7601	-6.2111	-5.3868	-4.5518	-6.8303	-5.2621	-3.1649	-1.6381	-1.7063	-8.1394	-6.0161	-0.34574	-6.1298	-0.065797	-5.3287	-3.7601	-3.6686	-6.4306	-6.228	-4.6817	-1.4967	-6.8176	-3.3093	-4.5387	-1.4174
-6.3273	-9.8907	-6.5554	-5.5145	-9.1358	-7.5454	-9.8097	-9.7819	-6.7729	-5.2198	-10.602	-7.2333	-4.073	-10.547	-7.8299	-8.5928	-9.2327	-7.1363	-13.399	-5.4286	-8.0732	-8.8713	-8.0865	-4.3904	-5.3174	-4.4086	-9.2879	-6.6319	-5.4486	-8.7357	-5.0417	-10.947	-9.9667	-9.6087	-5.8872	-12.219	-10.665	-9.1479	-7.9121	-2.8828	-9.8643	-8.1609	-8.0527	-8.6559	-0.66544	-12.407	-4.7505	-8.9525	-6.2926	-12.948
-0.72539	0.41859	1.7802	0.063898	0.10407	-0.23346	-1.3736	1.1096	0.19013	0.8829	0.53729	-1.2259	-4.2912	-1.0264	1.2384	-3.0888	-4.5029	2.478	-4.5572	-0.14315	-3.8092	3.6324	4.2318	0.76914	2.5357	0.59009	1.0363	2.6684	2.3496	-2.2118	-1.2398	1.2137	-2.9524	-3.8577	-1.4718	-1.5955	-1.3822	1.7248	-1.9244	-0.57122	0.20112	-3.7855	-3.4068	-1.1832	-2.9354	-0.74115	-0.43599	-0.55692	1.1932	-0.92097
-19.784	-19.877	-25.326	-25.509	-24.635	-25.763	-22.889	-20.581	-24.388	-26.883	-25.446	-20.354	-22.461	-21.732	-25.596	-25.593	-22.429	-19.197	-22.485	-24.33	-21.44	-20.148	-20.555	-18.93	-19.149	-21.972	-25.773	-19.907	-17.893	-20.555	-21.821	-22.02	-20.735	-24.503	-26.422	-21.053	-21.953	-19.243	-29.554	-18.419	-20.707	-16.699	-21.539	-25.07	-23.99	-22.145	-20.375	-23.237	-20.18	-24.855
1.5061	0.39326	-2.3012	-1.3382	3.1399	-1.3103	4.5925	-1.911	3.5317	3.5002	0.41229	0.71625	5.2018	0.050222	1.666	0.85423	0.88803	4.0028	0.36964	-0.3456	2.4789	2.7878	2.2633	2.1507	0.38398	2.2984	2.5966	0.21955	2.7139	1.2212	3.9303	-3.0018	2.8285	1.8637	7.6811	4.1039	1.7007	0.74019	2.4312	5.3266	4.6854	6.2036	4.9019	-4.5361	4.7859	2.379	1.1652	4.9836	2.3246	3.5152
-14.898	-14.701	-15.915	-13.571	-14.023	-11.779	-17.722	-14.259	-17.833	-15.473	-16.19	-17.178	-15.93	-13.781	-9.8876	-13.705	-14.692	-14.576	-16.471	-13.691	-15.271	-16.497	-11.64	-6.888	-11.174	-19.391	-8.1782	-11.255	-14.84	-16.124	-16.622	-12.251	-16.989	-13.677	-14.634	-17.692	-11.54	-14.533	-15.806	-14.23	-10.91	-11.248	-11.079	-14.861	-10.726	-16.173	-14.654	-15.078	-15.382	-16.354
-10.702	-8.6977	-13.957	-13.248	-12.632	-11.02	-9.8882	-10.908	-5.823	-8.5996	-15.407	-13.803	-9.2086	-7.693	-9.1294	-7.1642	-12.026	-12.761	-10.8	-12.328	-8.5673	-9.0166	-7.3197	-13.54	-10.529	-8.029	-10.559	-8.3031	-9.6291	-15.028	-9.6887	-10.913	-11.548	-9.9386	-9.057	-7.8604	-10.288	-8.8483	-9.5823	-8.2624	-12.032	-7.6098	-6.3867	-13.085	-7.5802	-6.0722	-7.4378	-3.4546	-11.267	-10.966
-16.178	-21.369	-21.465	-21.208	-22.216	-17.298	-21.97	-20.771	-17.051	-16.631	-18.196	-21.013	-21.526	-27.706	-19.436	-18.647	-21.28	-21.988	-19.772	-20.911	-25.406	-21.582	-19.67	-21.504	-20.482	-19.431	-17.905	-22.976	-21.244	-20.642	-17.112	-20.367	-21.852	-18.969	-18.287	-22.578	-19.835	-23.216	-20.768	-16.552	-21.719	-20.83	-17.13	-19.931	-19.143	-17.9	-21.011	-20.554	-22.59	-20.574
1.8898	6.4289	12.01	8.1109	4.7101	4.4892	10.618	6.4828	8.8153	9.385	5.1841	8.417	14.447	9.6664	7.4536	5.6278	7.9337	10.291	13.341	4.5869	9.0483	3.5979	3.2762	9.6374	11.222	4.8254	3.0343	7.7467	9.9411	7.6372	7.2693	6.4756	8.0483	8.9202	7.8566	4.599	4.0987	6.3199	5.0289	8.3935	6.217	13.498	5.2596	8.854	5.6305	4.5405	4.3174	6.59	5.8014	5.2696
-6.2923	2.2666	-3.4783	-1.3519	-3.8614	-2.1852	1.2591	-5.6112	-4.7728	-3.413	-1.8272	-4.8925	-4.5695	-3.1218	-0.46272	-1.1383	-1.9963	-1.1452	0.47033	-2.5398	-1.3868	-3.2032	-2.9818	-3.2964	-1.3809	-6.2115	-0.30768	-5.098	-7.1186	-1.408	-3.2985	-2.9507	-2.3372	-1.8472	1.304	-0.44628	-2.4709	1.5897	-5.523	-3.1421	-0.22694	-5.0367	-2.1393	-1.601	-4.3776	-1.669	-1.2264	-8.7729	-4.5818	-2.4656
-6.6968	-5.1372	-9.815	-4.294	-8.6092	-7.5533	-3.5702	-10.897	-2.2443	-8.4021	-6.0836	-6.5893	-4.129	-6.9822	-2.4385	-1.8877	-11.53	-6.3855	-7.9807	-7.4647	-4.7178	-5.405	-6.3016	-4.9857	-6.3729	-3.1336	-8.5626	-5.5285	-1.7178	-6.1181	-5.424	-3.0036	-9.9813	-10.974	-4.6692	-5.195	-7.4604	-4.0654	-6.7205	-6.9871	-7.6161	-3.6224	-6.8327	-6.5122	-3.2957	-2.5702	-4.7037	-2.6243	-5.7186	-7.0607
-5.6789	-7.1804	-11.111	-10.344	-7.0865	-6.3727	-10.385	-9.8702	-11.786	-9.9556	-10.452	-10.509	-7.591	-9.749	-6.6642	-10.038	-6.7348	-8.769	-8.9499	-8.2771	-10.407	-12.315	-9.5656	-13.623	-11.229	-12.01	-8.3772	-6.339	-4.6368	-8.2566	-8.5263	-4.6245	-9.1149	-8.3763	-8.6668	-10.14	-12.593	-8.9923	-11.174	-9.8229	-7.9979	-13.143	-8.3449	-11.674	-12.978	-12.191	-8.8763	-11.991	-7.2824	-9.1399
-17.074	-11.868	-8.2791	-10.619	-9.134	-16.532	-12.327	-9.0735	-13.747	-11.162	-15.377	-8.7593	-14.385	-11.129	-13.752	-10.056	-11.684	-14.707	-14.889	-16.808	-11.683	-14.753	-11.007	-13.31	-15.357	-18.251	-15.363	-11.351	-11.961	-12.308	-11.515	-15.092	-10.072	-10.974	-8.6293	-12.688	-10.017	-14.643	-15.64	-9.7362	-10.134	-9.9709	-10.737	-12.626	-14.466	-14.249	-16.883	-9.5932	-12.769	-10.279
3.6782	8.0749	1.5605	2.8951	6.9412	5.9526	0.62666	2.8729	7.2275	7.1328	2.0403	3.4133	3.2526	5.2889	1.0757	5.3198	2.9447	6.1284	5.6531	5.8189	8.3725	2.7025	5.6722	8.2855	4.2143	5.2965	7.7145	6.9891	2.3758	2.5866	6.7498	2.6051	5.2598	6.548	4.7134	10.476	1.0927	6.4186	6.3676	3.9839	5.1551	5.8172	4.837	9.2181	2.2137	7.6252	3.1021	2.2077	5.339	4.2734
-12.398	-10.859	-15.693	-9.9634	-9.1287	-13.943	-17.298	-11.863	-9.8145	-11.049	-6.5937	-12.38	-8.9653	-11.358	-10.393	-11.354	-13.74	-8.7559	-8.9022	-7.4779	-9.6664	-11.413	-13.15	-12.44	-14.301	-13.587	-11.123	-12.757	-13.366	-11.826	-10.235	-8.8587	-8.6775	-10.751	-13.585	-11.672	-5.6904	-12.233	-10.196	-9.256	-10.843	-10.567	-14.591	-9.5323	-9.8024	-7.3495	-10.284	-10.072	-15.156	-13.789
-12.998	-10.58	-10.477	-13.687	-15.072	-13.992	-14.291	-13.87	-12.462	-13.377	-10.86	-11.347	-17.226	-13.849	-12.759	-11.819	-9.8314	-14.082	-8.9082	-15.364	-12.117	-7.8728	-16.26	-10.602	-11.946	-15.589	-15.474	-12.921	-13.927	-12.185	-8.1473	-15.284	-12.755	-9.1233	-13.496	-13.772	-12.536	-11.381	-15.874	-10.617	-12.356	-14.418	-10.383	-17.376	-10.705	-13.568	-17.054	-15.816	-12.436	-9.0563
-4.8527	-5.6794	-5.9802	-5.4675	-6.016	-7.6343	-7.8861	-4.3651	-6.8218	-8.4107	-6.0608	-9.5962	-7.8139	-8.6972	-6.4687	-3.5743	-8.4112	-6.5523	-4.8683	-2.5997	-4.0095	-4.728	-11.605	-4.3832	-8.6216	-3.0739	-5.7593	-1.7092	-9.6538	-4.9596	-8.8763	-5.7105	-1.4596	-2.0947	-3.3733	-10.952	-1.4843	-6.6884	-6.5922	-5.6015	-5.1674	-8.0879	-3.2881	-5.4565	-6.4526	-3.7139	-5.3881	-0.66147	-6.4731	-3.2778
-16.964	-13.628	-15.979	-15.621	-13.932	-13.256	-8.8636	-8.8396	-11.047	-12.128	-11.087	-12.689	-13.316	-15.278	-14.839	-13.443	-11.964	-14.863	-10.447	-11.053	-14.065	-12.965	-13.161	-12.807	-15.194	-12.784	-6.0062	-15.473	-10.942	-15.266	-13.154	-11.133	-10.794	-12.81	-6.7362	-11.725	-11.674	-13.14	-13.98	-9.6212	-10.677	-14.694	-13.528	-14.98	-14.404	-12.559	-14.503	-10.485	-13.305	-14.422
0.9469	-0.52482	-0.091729	-5.5702	2.1833	-2.7971	2.0991	5.5885	1.108	-0.72365	-2.0646	-1.2411	-4.1605	0.84989	-4.1803	-0.20043	0.63133	0.81414	-4.1633	0.25755	-1.0244	3.6517	4.426	-3.2009	0.6456	0.58827	1.3486	3.051	-3.0747	-4.6837	0.98815	-0.70647	2.7663	-1.7482	0.85703	1.1329	-1.0962	-0.20543	-4.4239	-3.3897	2.9534	-1.5042	1.2509	-0.097617	-5.3561	-0.28433	0.65075	3.5859	0.0095227	-3.7248
-9.6681	-13.101	-11.658	-8.8449	-10.52	-10.28	-14.189	-13.68	-11.825	-14.68	-15.226	-13.371	-12.233	-9.5715	-14.035	-14.911	-15.398	-15.299	-11.939	-13.111	-15.179	-17.07	-16.352	-10.841	-9.0732	-13.716	-11.511	-13.213	-15.06	-16.889	-18.073	-13.152	-14.105	-14.445	-13.375	-10.207	-10.922	-12.229	-12.38	-13.946	-15.571	-17.573	-18.244	-10.988	-12.83	-9.5965	-15.131	-11.25	-11.671	-14.287
0.1537	-0.57091	-5.9476	-4.599	-1.2539	0.057637	-0.77658	1.064	-4.8885	-1.1937	-1.5057	-1.9606	1.8978	-2.6174	1.2047	-2.4977	-2.611	0.26738	1.4878	-2.9694	1.1613	-2.8728	-0.52707	-2.626	-2.298	-1.7297	-2.3737	-3.1258	-3.2134	-2.619	-3.4916	-2.581	-4.2426	-3.0333	0.60091	-7.1774	-2.3257	-4.0729	-5.5075	-0.74844	-2.3207	-3.5891	-4.1739	-1.232	-3.2573	-3.5541	-2.5804	-2.6632	-3.1394	-1.0964
-4.714	-5.4751	-1.7047	-1.6623	-1.875	-2.8972	-3.8861	-4.4242	-1.3632	-3.4409	-6.6056	-3.6988	-5.3002	-4.2478	1.645	-3.9385	-0.70518	-2.2983	-3.2309	-6.1721	-2.9033	-2.4086	0.62645	-4.2968	-3.8868	-4.4681	-6.9387	-1.9408	-6.976	-2.5733	-1.652	-0.020974	-8.134	-7.9211	-2.9353	-0.51639	-1.1705	-2.2861	-3.3751	-4.1864	-2.0176	3.1077	-3.5094	-3.0498	-3.036	-3.2544	-3.4485	-1.1232	-3.5721	-3.6198
-12.355	-9.3927	-11.518	-7.5541	-10.654	-11.757	-12.138	-9.2173	-7.4526	-7.2211	-13.873	-9.0681	-10.761	-9.164	-4.7969	-9.6315	-8.1921	-8.2123	-15.993	-9.3105	-10.1	-7.7811	-11.307	-11.075	-11.963	-7.4958	-10.481	-7.6599	-7.1149	-12.432	-11.791	-11.872	-10.967	-9.4402	-9.9892	-11.799	-5.1413	-11.325	-10.962	-13.929	-9.1375	-15.675	-13.224	-15.113	-7.9906	-8.5352	-8.8885	-7.6369	-10.517	-12.057
-13.374	-15.593	-13.811	-12.461	-10.668	-15.944	-11.452	-11.463	-11.642	-14.623	-16.257	-15.203	-20.014	-17.639	-15.662	-16.74	-12.569	-14.94	-18.535	-16.305	-15.483	-10.46	-16.214	-15.143	-13.283	-15.365	-10.584	-15.98	-19.237	-15.531	-20.387	-13.573	-13.652	-13.688	-9.0223	-14.405	-10.57	-15.761	-15.158	-16.83	-13.475	-15.713	-12.923	-6.406	-10.968	-15.21	-12.778	-11.594	-12.928	-13.819
-8.9592	-9.55	-9.3905	-9.565	-8.1091	-11.41	-8.1736	-10.884	-7.4908	-15.663	-7.5818	-11.386	-8.6556	-8.2827	-9.4629	-6.5879	-11.227	-6.8801	-12.951	-10.063	-10.356	-13.997	-9.3369	-10.791	-10.946	-10.084	-10.474	-11.756	-6.8455	-10.449	-8.1106	-9.6118	-7.0202	-9.2619	-3.0373	-8.2774	-9.1783	-9.6687	-8.7475	-12.327	-10.59	-7.9251	-10.662	-12.347	-9.3701	-7.4715	-4.6189	-6.6051	-9.4006	-10.716
-8.3413	-9.3405	-4.495	-8.6347	-6.5366	-11.435	-7.4848	-3.6646	-11.761	-3.7013	-5.8138	-7.1737	-13.15	-6.1372	-12.016	-5.9661	-6.4253	-10.565	-9.2264	-6.6802	-12.653	-12.536	-6.1892	-5.3296	-10.317	-10.677	-9.7836	-7.1692	-6.5317	-6.9721	-11.817	-13.073	-8.0814	-6.2182	-4.6233	-11.99	-9.7359	-6.0679	-8.5617	-7.3697	-6.4601	-8.8352	-6.3317	-9.1893	-11.041	-13.597	-8.912	-8.7033	-6.7985	-12.74
1.4714	1.1376	0.9634	-0.12534	-1.6133	-1.9057	-1.8498	-1.6676	0.99943	5.0154	-2.995	1.6549	4.2985	0.93142	1.4349	1.4243	-0.54875	0.083943	-0.064745	-0.97314	1.1944	1.9075	3.2154	2.0346	8.6238	-1.0664	4.954	0.52467	0.072433	3.9669	1.7795	6.8657	1.6381	2.6938	1.1608	-1.9387	-4.7384	7.095	3.655	3.1415	-2.6559	-1.5993	-0.51478	-2.376	4.6971	-0.88932	1.2705	6.085	1.4858	4.6069
-3.4587	-3.6121	-3.578	1.7948	-1.3223	-2.0716	3.0873	0.087422	-0.11734	2.3753	0.31245	-0.87787	2.1168	0.052585	3.9269	-2.0849	3.2728	0.12515	1.225	0.23962	-3.0469	-3.4866	-3.4258	3.3252	5.2438	-0.62827	-2.6247	-1.9917	0.56391	-0.82957	0.88334	2.3508	1.6019	-0.38691	1.1226	-0.5663	1.2135	2.5389	-2.1885	-6.3277	-0.39398	-2.5131	0.60535	0.32017	2.8876	-1.2542	2.6268	1.2094	1.6646	0.14139
7.42	1.8138	1.7084	1.9086	3.2858	2.4241	4.159	1.4327	2.374	4.0563	5.6883	7.0519	8.3799	5.3024	5.7929	2.58	8.7104	3.3954	6.9754	3.8203	6.8206	3.8815	0.14536	0.93432	2.7267	6.2676	6.3004	0.93951	0.85586	4.8702	4.8256	5.6992	3.2965	3.1837	2.5804	3.9	6.3996	3.3913	6.5029	6.6842	5.2785	1.9942	4.9497	4.524	2.1994	-0.45155	6.5987	6.3423	3.9556	3.5452
0.10442	-3.5914	-0.55203	-0.74774	-3.7476	-2.6631	-4.8183	-1.0257	-3.1932	-4.5411	1.6917	-1.7091	-6.1728	0.99253	-2.088	0.31506	0.74205	0.92965	-3.5528	1.3021	-4.9962	-1.1606	2.2229	-1.2684	0.68213	-0.77509	-3.5522	-1.5317	-4.0519	2.1678	-1.6308	-3.3999	-0.92034	-5.6277	-1.0173	-3.9444	-3.2621	-1.4534	-0.19263	-3.0954	-5.7289	-1.4103	-1.0315	-2.6465	-3.6896	-0.37178	-7.7634	-0.27977	-3.2556	0.85533
7.4074	7.0775	3.2748	7.2231	9.4719	10.849	0.58332	11.223	7.9035	9.5236	10.589	6.4149	9.4283	7.5512	5.6378	4.5762	9.9268	9.61	9.3863	4.2033	15.492	6.7389	9.0815	8.6939	6.2949	4.1598	11.269	9.2182	6.2107	10.173	7.7446	7.4659	9.1759	5.9298	3.2012	5.7237	6.207	7.2138	6.5216	11.928	6.9278	7.452	12.673	7.2013	8.3905	6.5236	7.415	5.6051	10.466	8.1499
-2.012	-0.28789	-0.65021	-3.1367	-5.6715	-0.31752	1.2833	-3.8068	0.62517	-7.0829	-1.3651	-9.7738	-3.4577	-2.2269	-6.959	-4.3012	-2.6151	-1.3969	-5.0283	-2.141	-4.9098	-4.5515	-0.43764	2.1599	-2.4536	2.7398	0.21375	-5.1366	-2.3188	-1.6022	-3.0162	-3.1753	-2.2495	-5.0752	-0.16796	-2.6653	-0.47615	-2.9126	-6.587	-0.21158	-2.1687	-1.3076	-3.7407	-0.64248	-3.339	-6.1836	-1.9425	-2.7821	0.82783	-3.7633
-0.134	-1.3079	-4.5362	-3.6552	-3.1942	-1.9242	0.16691	-3.9022	0.64548	1.0985	-6.0035	-2.3201	-3.6433	-1.6041	-1.4393	-0.054231	-2.6974	-2.1415	-3.6009	-4.6675	-1.5208	-0.67031	3.8422	0.026724	-0.98487	-1.023	-0.51803	1.0509	0.99872	0.70045	-2.1052	-2.3353	0.54139	-1.3212	1.5264	-1.2775	-7.7054	-0.36659	-0.77395	-0.51873	0.10095	-4.1433	-5.2017	1.0883	-0.038846	1.7008	0.087173	4.4078	-0.81595	-6.6763
7.853	7.1924	5.986	3.2815	5.5663	4.7917	10.331	5.9967	6.1543	8.624	8.0731	8.7023	11.482	4.7062	7.9048	5.7547	7.8316	6.9822	11.237	7.6262	4.1133	7.7846	10.935	9.3582	6.6928	9.9872	5.1505	5.3157	8.9364	9.4321	8.2423	10.255	7.5931	7.8613	5.9129	3.1645	8.398	9.8917	7.746	5.4733	6.6508	5.184	3.966	9.2705	11.755	5.5111	8.805	4.942	11.252	9.7465
-8.3388	-5.5173	-7.534	-11.297	-11.081	-12.499	-9.4025	-9.1946	-4.9449	-9.2236	-9.929	-12.345	-10.796	-5.6097	-12.986	-9.3574	-7.9093	-4.0142	-11.075	-8.8745	-7.8868	-9.2173	-7.4477	-4.1313	-7.2328	-6.3181	-5.7954	-5.4489	-8.5264	-5.9806	-11.448	-9.8636	-6.9767	-13.345	-9.291	-10.968	-5.7461	-8.4672	-7.8289	-8.8796	-8.0798	-13.43	-10.728	-10.076	-8.165	-7.4455	-11.592	-9.3363	-5.4092	-8.3501
[truncated: 150 more columns]
