# Supplementary material for: Genetic dissection of main and epistatic effects of QTL based on augmented triple test cross design
Source: PLoS One. 2017 Dec 14;12(12):e0189054. doi: 10.1371/journal.pone.0189054 (PMC5730204; doi:10.1371/journal.pone.0189054)
Supplement: S7 Supporting Information — (ZIP) [file pone.0189054.s007.zip › z2_150_0.2_5.csv]

8.8015	3.0411	4.4132	2.5558	7.3162	3.8813	-2.3019	-0.87342	6.9356	10.208	3.1733	2.4792	6.8302	-1.9594	2.523	2.0774	-1.633	3.2143	-2.8396	4.5755	4.862	7.1688	1.4416	-1.1419	-1.1369	-0.75598	5.7304	5.0385	-0.67157	-5.0119	1.9624	-4.1575	3.7425	2.1713	3.278	3.301	4.2005	5.1012	2.861	3.6893	-0.77774	3.3726	0.12145	2.6178	0.86332	5.4978	4.4922	-2.7272	2.3704	-0.17081
-2.8785	-4.1718	-6.1006	-2.6744	-6.1369	-5.7336	-7.5478	-9.6813	0.98586	-0.45794	-5.8982	-5.7945	-4.3543	-5.9944	-4.9379	-7.7561	-4.0082	-4.1934	-4.0976	-2.2187	-9.2879	-2.9315	1.3825	-5.6348	2.1256	-4.2602	-7.2316	-3.2959	-9.7379	-2.3584	-3.8276	-3.8487	-4.0972	-7.5981	-4.8364	-4.0585	-4.3779	-3.3142	1.8054	-13.323	-7.9111	-5.472	-2.9673	-6.4857	-6.3294	-7.9542	-0.81861	-6.7226	-1.302	-8.2797
-7.4492	-8.8106	-1.6312	-6.4778	-11.865	-5.1418	-4.3743	-5.7976	-9.4372	-7.631	-4.514	-6.4112	-10.207	-10.518	-9.0696	-8.4329	-10.766	-2.818	-11.892	-11.13	-10.683	-10.852	1.7723	-6.99	-2.8224	-6.3631	-6.2389	-5.6266	-4.4246	-3.401	-5.9769	-10.063	-17.412	-5.9145	-12.442	-3.7017	-7.2979	-11.801	-0.12263	-12.193	-9.2328	-11.06	-9.73	-5.2176	-3.4757	-7.8992	-8.1025	-6.7607	-9.0259	-13.467
-1.2153	-4.4224	-1.5998	-2.7404	-5.5807	-1.0073	-4.8491	-4.5557	0.52201	1.6168	-1.1352	4.2143	-4.4926	-3.5989	-4.9111	4.1281	-8.2702	1.7147	-3.6705	-7.2121	-2.4818	-2.8555	-0.055981	-0.76382	-2.738	-3.7595	-7.3221	-7.3843	-9.3222	-1.9829	-6.4454	-2.5489	-12.195	-2.2109	-14.194	-4.4108	-8.6247	-9.4109	-4.6347	-9.2023	-4.3793	-2.7353	-4.5998	-3.233	-1.6495	0.42978	-9.661	-3.7943	-10.22	-3.9132
4.2894	4.7296	12.567	4.8091	8.7586	8.8733	12.915	9.0961	10.822	9.4905	8.4582	11.3	10.721	7.9059	10.6	11.781	5.6061	9.6092	9.5928	0.80526	8.3422	9.2385	7.5368	12.412	4.0071	12.581	7.8491	14.548	12.346	11.027	9.6152	17.023	12.467	8.4188	7.3851	5.1694	10.662	6.3445	9.9018	8.8325	1.1457	11.173	13.218	9.1746	10.56	10.644	11.746	8.449	10.605	12.487
-6.801	-8.9214	-4.8154	-10.253	-4.2073	-9.0726	-14.113	-13.643	-9.5087	-7.4454	-9.5543	-10.786	-17.928	-12.895	-11.109	-9.6447	-10.441	-6.8743	-11.99	-12.488	-12.165	-12.891	-12.028	-10.553	-10.364	-12.872	-10.55	-13.453	-3.3293	-5.3901	-8.6163	-14.336	-9.4371	-9.149	-9.1059	-9.0415	-8.7478	-16.069	-8.7344	-12.931	-11.251	-16.276	-4.482	-12.251	-8.7154	-5.5897	-9.4157	-21.718	-12.648	-17.333
-5.3414	-16.134	-15.32	-20.28	-8.3523	-13.493	-19.249	-18.436	-13.289	-12.54	-13.305	-14.843	-15.92	-15.896	-13.701	-16.045	-12.92	-14.056	-12.318	-16.632	-8.1789	-11.178	-16.915	-17.383	-14.514	-14.46	-10.501	-17.333	-13.298	-14.89	-11.839	-22.652	-18.013	-14.374	-16.181	-11.765	-17.758	-18.015	-14.346	-14.231	-16.577	-9.606	-11.538	-13.581	-23.306	-8.2945	-15.615	-14.892	-15.871	-14.842
-5.9012	-11.863	-10.144	-17.227	-11.213	-7.8352	-10.944	-9.8933	-9.9777	-8.6118	-16.504	-10.366	-11.395	-11.292	-10.77	-11.631	-13.12	-8.4547	-6.3587	-13.612	-10.114	-5.9502	-15.899	-11.24	-9.9091	-13.267	-4.1007	-11.546	-13.545	-9.141	-4.0538	-13.751	-6.538	-9.2279	-16.556	-4.9102	-9.9963	-12.751	-14.077	-6.6338	-12.38	-3.4145	-12.887	-13.48	-8.0427	-11.942	-11.71	-15.526	-19.385	-14.613
-7.796	-10.877	-20.6	-8.3799	-8.537	-11.262	-6.9473	-13.808	-14.164	-11.781	-14.221	-9.9889	-8.8618	-11.966	-10.208	-12.668	-5.622	-5.1348	-7.2465	-11.475	-9.0175	-17.193	-8.022	-9.036	-7.92	-10.101	-16.277	-11.372	-14.68	-16.679	-13.795	-9.4691	-13.403	-5.2532	-12.57	-12.222	-15.51	-11.242	-13.436	-5.9842	-10.887	-9.8026	-9.1723	-13.064	-10.33	-8.7115	-9.2235	-13.339	-18.055	-19.247
-6.5861	-2.1507	-4.8759	-3.989	-8.7428	-10.052	-9.0794	-4.4401	-3.1857	-11.746	-7.6601	-5.9518	-2.8283	0.60662	-10.664	-9.1621	-4.5137	-4.91	-5.4219	-7.2292	-0.47739	-8.1389	-1.8394	-1.2401	-12.393	-9.786	-5.0942	-4.7446	-7.5172	-8.2711	-9.6873	-9.2358	-3.4315	-7.9073	-8.8547	-3.6067	-6.6857	-9.182	-5.6688	-3.5351	-8.6727	-9.8736	-7.8922	-4.9487	-4.7034	-9.3771	-6.4357	-3.8207	-3.6125	-8.6203
-7.8352	-3.2019	0.73501	-5.9682	-9.8527	0.64422	-5.8441	-4.7763	-5.5071	-1.5088	0.48074	-1.8517	-1.196	2.5995	-0.92069	-4.8893	6.7425	-5.9486	-6.9658	-2.0744	-1.3309	-1.3585	-2.4885	1.0227	-2.1286	-2.8057	1.4854	-5.4063	-8.2225	0.30174	0.80808	-2.3242	-2.6343	-3.8618	-2.824	-1.4769	1.3743	-2.6891	-7.3669	-0.15273	-5.0751	2.503	-3.2912	-0.49074	-11.217	2.1172	-2.2831	3.0176	-1.9057	-1.2728
-24.225	-23.853	-23.276	-21.075	-23.056	-21.374	-27.316	-22.31	-22	-16.25	-27.572	-14.804	-25.948	-20.025	-14.879	-22.893	-24.825	-24.702	-22.123	-28.62	-22.765	-17.619	-20.4	-22.886	-26.749	-21.682	-21.928	-19.488	-23.259	-25.278	-25.798	-21.003	-22.956	-22.91	-22.004	-21.159	-20.185	-18.75	-29.512	-25.012	-22.545	-23.796	-22.198	-22.712	-20.602	-22.916	-21.459	-16.961	-16.365	-21.405
-7.3575	-3.9076	-0.94213	-1.0975	-1.0136	0.2765	-5.1328	-0.47255	-7.2226	0.90359	-3.0176	-3.0827	-1.3718	2.4656	0.89631	2.1893	-0.99027	-1.6831	-11.874	0.94177	3.2325	-5.2929	-1.0425	-11.053	-0.058608	2.5736	-4.3914	-7.0444	-2.9725	-5.4812	-6.2695	-2.0922	-1.6098	-0.86581	-0.9875	3.2314	0.10572	-7.0582	-2.1886	0.76601	4.1428	-8.0667	-0.79933	-4.7611	-0.85224	-2.0264	-3.752	1.3234	-2.7453	0.15938
-6.5911	-8.272	-6.7945	-1.1665	-0.85797	-3.819	-4	-3.9123	-1.4754	-7.611	-2.8017	-3.5893	-7.299	-3.5188	2.8115	-0.44697	-8.3513	-2.274	-0.3191	-3.4235	-0.45387	-6.0776	-6.0254	-2.481	-3.078	1.6398	-3.8895	-7.7312	-3.2921	-3.9593	-4.0398	-5.3073	-7.4402	0.55333	-5.9206	-4.6658	0.72727	-0.5778	-6.7534	-2.1574	-6.8169	-4.4643	-5.1955	-7.294	-4.1227	-4.3369	1.6363	-5.7109	-1.5383	0.41545
2.8267	-1.6285	-0.098959	-1.4869	4.3414	-6.0807	-3.631	-8.3517	-7.7201	-5.0115	-3.3914	-10.536	-1.8353	-3.2402	-4.2352	-9.9034	-8.6458	-2.4047	-4.0317	-1.1937	0.78048	3.3505	-0.89258	9.1338	-3.3901	0.36074	0.41818	-4.1045	-5.0911	-7.3137	-5.7959	-4.7282	-0.88195	-7.6391	2.7164	-3.7365	-2.3455	-4.3144	-1.9531	-3.03	2.121	-1.7828	-1.7704	3.0047	-4.837	-3.5206	-0.079136	-1.0989	-6.2868	-3.0666
-7.6077	0.53098	-3.8913	-3.6883	0.86414	-3.5429	-2.1012	-2.9165	-5.2186	-0.52655	2.5309	4.7867	2.1509	-2.5679	2.0966	-3.4911	3.0455	0.9739	-6.053	-1.8018	-3.7286	-6.7299	-5.3335	5.9707	-6.4279	2.3864	-1.4435	-1.3397	-0.8711	-3.614	2.6027	-3.6834	-8.994	-7.0614	-4.1479	-4.1155	-1.6716	-1.3049	-2.2299	-6.1906	-4.8504	-5.6041	-5.4218	2.8667	-8.6647	3.5729	0.57898	-5.3919	2.1902	5.2352
-7.5658	-9.2416	-0.40168	-8.3274	-7.2814	-4.7843	-9.6338	5.7653	4.6906	-4.6534	-0.79894	-5.9645	1.6996	-3.6156	0.48108	-7.8661	-7.2042	-0.48592	-2.2132	-2.0999	-2.7922	-6.2884	-9.5974	-4.9842	-7.4633	-7.512	0.32212	0.16968	0.6017	-2.9054	-1.1996	-3.938	-4.8749	-4.1836	-0.57279	-2.019	-4.447	-0.81803	-6.6908	-5.474	-2.2422	-2.0898	1.8196	-8.1373	-7.1569	-8.1567	-2.9708	-0.26546	-6.3948	-1.9129
0.82337	-6.419	-4.6737	-6.5432	1.0169	-0.33106	-4.6345	-0.54906	-1.8103	1.2881	-7.1857	-5.3944	-0.33767	-0.51395	2.7272	-1.2095	-3.5837	0.26032	-0.78982	-2.6365	-7.5802	-2.5426	-5.2273	-2.7372	-2.2069	-2.4385	-3.6094	3.5684	0.70229	-5.446	-0.16356	-2.2309	-9.922	0.44828	-1.3635	4.6348	-7.4764	4.4857	-1.6474	2.4135	-3.753	-1.3356	-4.7253	-5.8709	-1.6649	3.042	-2.7323	-6.2579	-5.9785	-4.3664
-0.71646	4.5945	2.6565	2.2897	3.4812	2.5921	4.4502	4.6277	10.307	-4.2892	5.438	4.4724	2.3626	8.4197	-2.8477	1.8389	-0.8679	1.9649	4.0253	8.7609	6.8089	2.7542	1.8627	-1.1002	4.7741	1.1078	0.42357	3.0563	10.697	6.9188	3.3729	2.1611	6.8263	1.6062	5.5476	4.2484	2.119	8.6303	-0.45646	6.542	2.8635	5.7806	5.1554	2.3803	4.8678	1.8385	7.0048	-1.9797	3.2862	8.6163
-4.4077	-1.1053	3.8302	2.716	5.3798	1.3765	-4.6789	1.4679	0.3335	0.073052	1.0225	-0.87082	3.4908	6.2971	-5.2252	4.8992	2.9315	2.6648	0.11129	4.8432	0.93918	3.9486	8.4363	-2.3858	-1.8316	3.7562	2.4142	-0.65092	4.7096	-2.1909	-3.3515	-0.20133	2.4789	-1.8558	2.291	1.9403	4.3279	-1.2988	1.4239	0.88254	3.4924	1.3721	-5.9623	7.9911	1.0241	-1.5788	9.588	-0.21238	2.0307	-0.15248
-0.84306	-2.4713	-2.3187	5.5984	-9.6238	-7.3405	-0.79134	-2.0578	-3.782	2.4308	-3.5124	2.5338	-3.9776	2.2767	2.782	1.996	2.2759	-0.15102	3.5434	-0.8156	-1.1684	-0.95701	-1.0247	-2.1899	0.22074	1.4992	0.57227	7.3862	4.6968	-4.6435	-1.9204	2.2993	4.928	-1.382	5.6416	1.9737	2.2679	1.3411	-1.2768	-0.75485	-6.3247	-2.6438	-0.26682	0.2045	0.5803	2.1398	-7.188	-1.2588	3.814	-1.3114
-1.5457	-9.6553	-10.871	-5.427	-6.4587	-7.6864	-8.1367	-0.32889	-8.4289	-3.2262	-5.5564	-5.2492	-4.711	-8.6163	-12.625	-3.5459	0.63989	-5.5606	-1.2037	-8.275	2.6766	-2.9449	-2.0474	-4.005	-5.9223	-5.6379	-7.0201	-1.4607	0.11926	-10.329	-8.2116	-7.6878	-4.1829	-5.3314	-5.4638	-4.9817	-3.9965	-8.946	-8.3122	-1.9191	0.99117	-1.9833	-1.7959	-0.47623	-3.9883	-3.6657	-4.042	-1.1037	-3.363	-3.4868
-13.698	-14.88	-15.212	-11.975	-11.262	-6.3828	-13.328	-14.061	-6.0981	-10.779	-9.672	-10.888	-11.35	-11.121	-11.839	-13.472	-16.855	-12.858	-7.4322	-9.3022	-14.28	-8.2057	-9.0061	-5.5558	-6.724	-6.0069	-9.0125	-13.542	-13.202	-12.521	-17.673	-6.2101	-9.91	-16.695	-10.459	-9.6156	-15.308	-14.224	-16.48	-9.2019	-6.1017	-9.5469	-10.817	-12.058	-13.689	-11.181	-7.9719	-9.6157	-18.633	-19.091
-2.9979	-5.3911	-3.0464	-1.7002	0.097017	-0.59031	-0.034707	-3.6534	2.7277	-1.8027	3.7175	-0.83363	-0.018798	3.4328	1.5783	-2.3624	5.4941	-5.2573	3.6582	-4.2502	-3.8776	-0.64134	0.62443	-2.3072	-2.246	3.4395	-5.6042	1.7353	3.6807	0.92356	5.8882	-3.1189	-1.5851	-2.755	0.73967	-3.4743	0.30626	-1.227	-5.5878	1.7379	0.77615	7.1683	-1.6481	1.9435	3.9381	-3.1348	-2.2633	1.7117	-3.8163	2.9928
-8.8534	-3.6872	-4.9132	0.29092	-5.5494	-3.3028	0.20115	-3.4074	-0.089252	-3.6986	4.9533	-0.24386	-0.17551	-2.1974	3.6337	1.853	-2.9678	2.2276	0.12172	-6.6078	-8.125	-1.701	4.8	-2.549	-6.3311	-0.9781	-6.7056	-2.8597	-4.7892	2.2286	0.20834	7.3013	-5.565	-1.0597	-5.0542	-2.8973	-1.8375	-0.040413	-3.2091	0.51981	4.195	-6.382	-6.7094	-0.86859	-2.0236	2.4562	-3.5668	-6.4016	-0.1552	1.0575
-11.526	-5.8326	-10.394	-13.389	-3.9349	-9.4107	-13.294	-14.715	-19.302	-10.417	-13.468	-14.734	-11.74	-9.3955	-14.594	-8.9758	-5.9345	-11.566	-14.311	-2.4345	-13.825	-14.625	-11.908	-13.834	-8.8838	-11.102	-9.484	-9.8561	-20.359	-14.356	-14.262	-7.5225	-10.341	-11.417	-18.848	-12.751	-12.101	-13.825	-15.672	-8.23	-10.682	-11.828	-19.277	-18.298	-12.905	-14.337	-12.694	-17.155	-8.4609	-13.118
-1.4215	-6.9166	-3.4068	-5.1444	-11.611	-4.6998	-7.8801	2.7757	-4.1408	-3.6529	-6.8267	1.9347	-2.4925	-5.6257	-3.9711	0.054216	-2.218	-4.4753	-3.0767	-4.6001	-3.8297	-1.0067	-7.2659	-3.9477	-4.5921	-3.6313	-6.1154	-3.0254	-6.4404	-3.8885	-7.7653	-7.2861	-3.7098	0.47337	-0.50588	-4.9013	-3.7894	-10.388	-4.4866	-6.2089	-7.4408	-5.7979	-2.3978	-0.054553	-3.9003	-5.9675	-6.4614	-10.23	-16.269	-0.52272
-5.4017	3.9083	-4.9323	-6.8232	1.6607	-7.0426	-5.4684	1.017	0.86503	4.4368	-4.781	0.93404	1.567	-1.7959	-4.4418	-8.7263	-4.3143	-1.0034	-3.4956	-2.7026	-1.4257	3.4919	-1.5215	-6.5486	-4.9341	-3.5266	-3.3776	-6.1451	-4.4289	-7.8816	-7.4248	-5.8732	-5.9176	-4.115	-3.7895	-8.3228	-2.1588	-3.2016	0.87644	-1.9823	-7.9636	0.57704	-2.2106	-1.2477	-0.95883	2.9871	-2.2129	-4.8312	-3.7246	-3.823
-4.8107	-6.4589	-2.2619	-8.9723	-5.6675	-10.659	-12.44	-6.1534	-0.082909	-9.7069	0.80751	-2.1998	-6.6876	-2.7271	-5.9981	-0.74847	-3.7512	-13.198	-8.92	-12.11	-10.414	-17.48	-8.1594	-1.1136	-2.5177	-9.4847	-9.7973	-7.1246	-4.2945	-9.2129	-6.6109	-5.4727	-10.775	-6.3467	-8.9583	-9.6599	-11.603	-9.5491	-11.522	-8.6013	-8.0616	-2.0454	-7.0954	-1.2766	-4.6066	-6.3629	-7.8607	-9.663	-7.6752	-2.769
-7.8837	-7.9788	-7.2132	-14.698	-14.757	-8.6677	-8.4015	-5.1233	-13.468	-12.973	-14.331	-11.518	-14.382	-9.0491	-18.862	-7.5484	-9.4954	-9.3094	-17.159	-12.511	-12.166	-15.387	-9.9194	-15.593	-9.0483	-6.313	-10.259	-14.155	-9.4184	-9.2899	-13.993	-8.3003	-7.217	-13.577	-16.023	-8.9208	-11.745	-11.565	-13.226	-9.4404	-12.391	-3.6633	-4.6923	-10.615	-6.2082	-13.626	-6.2873	-9.3413	-5.4371	-14.206
-14.133	-14.462	-11.27	-18.408	-9.9813	-14.936	-13.998	-11.554	-6.8083	-3.3687	-16.227	-11.726	-8.5971	-15.707	-15.121	-11.975	-7.7352	-15.569	-12.959	-14.451	-18.288	-8.3044	-15.702	-11.212	-15.229	-14.675	-10.056	-10.738	-11.707	-10.721	-12.645	-11.904	-13.687	-15.941	-13.202	-18.655	-10.833	-15.066	-12.55	-11.758	-17.497	-8.9084	-15.825	-18.174	-8.6129	-10.29	-13.925	-6.9689	-8.0747	-14.217
-24.6	-13.676	-15.739	-11.355	-12.891	-8.0471	-16.975	-12.894	-15.682	-12.067	-12.113	-12.796	-15.361	-10.071	-15.395	-10.728	-16.853	-22.031	-14.6	-8.5301	-6.8628	-8.2369	-7.5838	-22.438	-13.713	-14.184	-9.2883	-12.341	-8.3439	-6.2223	-14.507	-9.364	-12.076	-11.318	-11.026	-8.9464	-12.857	-12.599	-9.8066	-9.0841	-14.589	-12.723	-15.324	-15.029	-8.4796	-13.744	-13.013	-5.4993	-8.3447	-13.485
-7.4262	-9.0738	-9.1767	-7.9245	-13.814	-9.6631	-12.073	-5.5527	-10.95	-6.3599	-10.852	-6.5543	-15.314	-4.425	-6.8525	-12.572	-4.5976	-7.9558	-12.148	-7.3846	-9.9236	-15.761	-6.4291	-13.985	-5.3172	-6.855	-10.214	-8.2225	-18.287	1.4071	-6.7825	-7.7639	-7.1575	-6.3301	-4.8083	-14.974	-7.3355	-11.437	-14.265	-7.9904	-9.6989	-5.3171	-8.299	-14.912	-10.978	-13.095	-12.065	-15.596	-8.7401	-5.2337
-13.442	-13.339	-10.171	-16.499	-12.143	-10.372	-6.6574	-14.225	-9.5167	-10.694	-11.181	-14.822	-7.8319	-7.0952	-16.707	-14.364	-4.1214	-11.5	-13.09	-5.0207	-5.4751	-8.2143	-12.385	-8.19	-5.6526	-15.338	-8.9046	-10.896	-20.021	-13.174	-9.9647	-11.354	-14.583	-12.61	-14.356	-9.3728	-11.077	-14.446	-10.346	-8.7102	-10.403	-4.2438	-13.572	-7.415	-7.8244	-10.908	-14.769	-11.719	-10.017	-17.324
-16.525	-14.894	-11.043	-5.0893	-17.589	-5.8976	-15.079	-7.152	-18.256	-19.846	-10.68	-7.7866	-11.653	-11.876	-10.94	-14.427	-15.709	-9.6791	-12.585	-11.646	-9.4922	-7.1055	-8.8539	-4.4825	-8.3397	-14.857	-12.495	-20.096	-17.129	-13.484	-6.8162	-11.744	-10.815	-13.228	-14.714	-13.463	-5.9072	-9.0854	-16.415	-18.451	-13.659	-8.5769	-11.816	-11.739	-11.023	-15.292	-13.998	-11.121	-14.472	-10.817
-6.9479	6.8917	-4.2336	-3.0697	1.0953	-6.8847	3.8319	-7.2574	-0.89545	-1.8101	-2.3048	1.1104	-1.405	1.153	-8.3486	-9.232	5.4497	-5.0534	-2.5334	0.54438	3.4661	-7.9413	-2.8583	-5.6164	3.4364	-0.27222	0.78971	-4.6103	3.0864	-2.1962	-9.5307	1.0092	1.8856	-8.8895	-1.9384	1.8267	-1.5554	-1.0854	-3.4641	-1.7442	-4.5664	-6.1037	-1.1591	2.4304	1.1056	-2.9553	-3.4428	-1.3135	1.0699	-3.412
-0.11701	-4.7516	-7.9232	-3.5343	-4.2205	1.4891	-0.81625	-2.1761	3.5318	-2.183	3.7745	-1.3143	-1.3494	-1.033	-0.53824	-3.2974	0.92071	0.24084	-5.3049	-3.2462	2.0556	-0.94267	-3.2602	-2.5794	-3.0371	2.1383	-4.4716	1.3668	-3.7974	4.668	4.6404	-3.183	-1.9848	1.5459	-1.0795	-5.9814	-1.3268	-7.8093	11.545	-2.9481	-5.3434	2.7173	-0.39815	-2.6636	-4.2946	-3.6883	-3.0852	-2.159	-6.5624	3.5162
4.415	-2.1465	-0.95941	-1.9521	-3.0013	-4.274	-7.5194	1.6623	-4.2652	2.8699	-3.5956	1.0745	0.80544	-3.7506	-0.33006	-6.3108	1.3678	-2.407	-2.1388	3.6172	-0.31725	-4.9013	1.8407	3.1004	-8.1003	-7.5359	-8.0452	-9.5848	-8.2523	-2.5972	-3.2416	-7.1819	-2.3859	-0.51463	-1.4712	-5.2706	-8.9115	-1.3099	-2.3631	-3.769	-4.0928	-0.53033	-5.5627	0.5469	-2.6511	-1.8056	-4.5699	-2.5019	-1.7114	4.5598
-6.4298	4.0577	-6.2306	3.5375	-3.9251	-3.5963	-1.3952	0.69771	-1.9794	-2.8835	-2.6927	-0.33327	-2.1479	1.2767	-2.0602	3.627	3.2843	-3.1004	-0.41993	0.35954	-2.4167	-1.7434	2.2023	-1.4422	-4.1252	-3.5965	1.0503	-5.2522	-7.1082	-3.409	-3.9844	0.12417	1.4761	-4.606	2.8754	-1.5492	-6.0127	1.7961	1.1543	-2.1533	-2.7387	-4.3314	-0.17397	1.4861	2.2161	-4.8877	0.85437	-3.1015	-1.1725	1.5587
4.0189	14.733	8.1539	6.3445	10.418	11.315	6.2042	6.6843	11.801	10.373	8.4129	12.999	1.2141	7.2627	10.397	6.0596	7.1497	11.686	12.206	3.8791	10.154	7.6486	6.2266	12.87	8.0329	12.176	7.0535	8.1461	3.5779	1.8924	10.24	9.1584	10.784	14.137	6.1934	7.9387	6.9836	10.718	8.446	8.5794	7.4629	9.2777	11.189	3.7007	8.9663	10.518	11.376	8.3264	13.183	9.4573
-6.9848	-1.7376	-8.9622	-5.2177	-5.7515	-8.2372	-9.7239	-1.6332	-3.2871	-8.7339	-0.098955	-3.294	-7.5068	1.3076	-8.9909	1.1831	-1.7035	-9.6494	-4.8598	2.1035	-9.9332	-9.424	-3.8324	-2.6678	0.35713	-8.0011	-7.1427	-7.3346	2.4236	-4.4027	-4.3185	-4.5459	-0.21681	-4.9862	-3.1734	-0.45839	-8.8524	-1.464	-4.5122	-8.0146	1.6558	-2.2058	2.1773	-10.489	-7.4046	-4.4842	-6.4395	-6.4746	-5.0426	-3.4853
-12.648	-3.6878	-7.7047	-12.5	-11.618	-4.1892	-12.507	-9.0773	-5.9587	-14.127	-7.7878	-7.0455	-12.768	-7.762	-7.4814	-7.0777	-9.3654	-10.574	-6.6718	-10.253	-12.333	-11.846	-9.6739	-6.593	-11.383	-10.316	-9.4924	-9.1964	-14.299	-6.2475	-10.997	-11.454	-16.216	-9.8683	-6.5315	-8.3072	-7.4483	-4.5999	-9.5649	-12.374	-6.7498	-10.938	-10.681	-5.9809	-11.492	-11.83	-4.7661	-9.0842	-3.1371	-8.813
-14.873	-7.5545	-9.2968	-11.638	-8.819	-11.538	-10.21	-13.485	-12.517	-12.229	-10.564	-14.599	-9.5812	-10.641	-4.4653	-19.156	-4.3908	-10.661	-13.212	-12.855	-10.973	-7.3895	-17.079	-12.853	-11.137	-7.5846	-15.97	-17.832	-5.0647	-8.6025	-13.32	-10.583	-4.309	-10.975	-8.1483	-9.3907	-8.2332	-10.229	-8.6121	-10.958	-13.117	-16.684	-9.0247	-12.074	-13.362	-8.1226	-8.0551	-13.665	-10.057	-9.553
9.7435	5.2549	11.359	-0.76105	8.8636	6.6706	4.8842	7.3043	8.0317	4.1999	2.2622	4.7533	4.9176	7.5375	5.4443	7.1142	8.1266	7.6975	5.7142	1.6317	13.729	4.7559	8.799	4.7719	-0.22611	3.1534	5.6643	7.1201	2.6081	-2.5247	1.7184	4.3065	-1.7263	0.42003	7.5229	5.0208	3.8235	2.5273	5.6426	7.2318	4.5493	5.2672	6.7897	3.7841	3.536	5.1112	4.6282	5.6477	2.2738	6.8165
4.9968	-1.6104	2.0366	1.9698	-4.4434	3.7508	-3.8918	1.6204	5.358	1.5646	1.5351	-1.1959	6.7631	3.866	-0.65571	2.5994	2.6334	-6.965	-1.8086	7.5277	-1.0321	4.6061	3.8238	0.45809	1.5643	4.3275	-0.66574	6.4026	-0.19441	1.8083	2.5779	0.17506	6.3385	11.552	-0.15282	-3.5657	4.8876	2.4607	-0.85689	0.50294	3.0183	-1.4195	2.7144	-0.99052	-0.47807	-1.0974	-0.61431	6.7105	3.4006	-3.3592
5.0888	15.456	2.0835	4.9679	7.6677	5.8372	1.9255	2.1522	4.8952	1.4538	7.9685	5.6454	-1.4031	11.622	5.6556	4.9996	10.983	4.2804	12.05	7.0962	10.81	5.2614	7.2507	6.7879	1.5337	3.29	10.684	7.7557	5.0151	6.1625	15.254	6.359	-2.8776	15.157	0.057172	9.0553	16.756	8.5868	11.39	10.322	8.9103	4.5524	7.5644	5.8509	10.571	0.66064	6.69	9.8952	5.4079	1.8419
-9.7109	-2.598	-14.277	-7.5441	-12.758	-7.7489	-8.085	-11.886	-5.8259	-8.8575	-5.7216	-10.094	-10.95	-12.714	-10.806	-4.6532	-10.41	-15.103	-8.316	-7.3984	-6.2435	-4.391	-7.6818	-15.718	-14.623	-8.5375	-5.6255	-9.1345	-9.4182	-5.8033	-10.463	-10.468	-4.8167	-7.6839	-17.981	-13.764	-7.8494	-12.127	-10.011	-12.04	-5.429	-15.112	-12.019	-13.98	-11.867	-8.5061	-3.5986	-12.757	-12.079	-7.8757
-12.783	-17.229	-5.2192	-16.591	-7.8939	-10.235	-15.647	-17.382	-20.144	-14.496	-14.533	-12.827	-15.224	-11.64	-15.013	-16.313	-6.5755	-15.993	-17.944	-11.955	-12.228	-14.926	-18.469	-12.951	-11.04	-16.208	-14.619	-16.443	-12.884	-15.377	-8.2511	-14.206	-14.314	-16.186	-6.24	-11.79	-13.184	-14.469	-13.132	-10.843	-9.2815	-12.722	-10.418	-12.638	-18.224	-11.352	-7.6378	-11.772	-12.683	-11.67
-21.142	-31.645	-18.401	-23.586	-24.845	-22.758	-21.513	-23.899	-22.435	-23.719	-19.44	-25.262	-22.007	-21.6	-22.648	-17.933	-20.07	-21.292	-21.076	-17.512	-22.482	-26.367	-25.679	-23.442	-23.385	-25.12	-17.104	-17.6	-16.315	-19.259	-22.4	-25.695	-23.814	-19.702	-27.427	-23.866	-14.173	-21.771	-24.321	-20.021	-20.355	-29.308	-25.828	-21.844	-20.844	-20.512	-20.92	-26.648	-24.127	-27.983
-7.4614	-8.6988	-8.4391	-4.8645	-12.134	-6.5585	-14.883	-4.7824	-11.107	-7.4892	-6.1683	-11.704	-9.4452	-15.659	-15.486	-5.6631	-9.4215	-7.3038	-11.667	-9.4859	-11.851	-7.8231	-7.0506	-8.8598	-5.4515	-9.4738	-7.5543	-6.238	-7.9686	-13.587	-9.482	-7.3945	-8.2766	-11.121	-18.682	-8.8864	-8.3751	-6.6985	-4.0616	-4.1591	-14.438	-12.487	-11.833	-7.4729	-11.452	-8.0748	-13.669	-14.562	-13.651	-10.525
-4.6139	-5.6968	-4.0808	-3.0662	-8.4731	-7.3035	-8.2464	-7.6392	-6.4539	-9.3833	-5.962	-4.2219	-12.058	-8.4779	0.8222	-1.8893	-9.2542	2.5275	-6.7393	3.6592	-12.528	-6.3068	-5.7138	-1.8591	-5.5277	-5.291	-5.3829	-1.6955	-13.21	-5.3225	-7.3686	-7.494	-9.3713	-9.6734	-10.467	-1.5044	-7.1723	-6.7023	-11.864	-5.4578	-5.5508	-8.302	-10.854	-7.0944	-5.5778	-6.1841	-7.4927	-5.8467	-5.3763	-9.8951
-3.5374	-7.4643	-0.31311	2.3588	-5.2181	-10.407	0.93076	-4.7287	-6.2463	-4.8457	-6.9119	-4.2505	-5.2778	-3.0519	-6.5878	-3.2925	-1.1383	-0.2942	2.2624	-10.584	-5.545	-0.20879	-8.1539	-0.0020214	-3.3454	4.2687	0.85834	-2.3412	-3.5788	-8.2239	-1.8071	-5.2257	-1.5792	-4.4051	-1.994	-7.668	1.5691	-11.491	1.7413	-6.0679	-3.5616	1.1956	0.20914	1.4372	-5.4206	2.3493	-2.3596	-1.4552	-0.59907	-3.5103
-2.5286	-3.9477	1.7829	0.85546	2.5384	0.21521	-1.2965	-4.5313	-2.9084	0.87601	0.17139	-1.0131	3.9367	-1.9276	-1.2155	0.10194	0.4749	2.2919	-2.2974	1.9442	3.7769	-4.1549	-0.66537	6.2221	-4.6166	3.3966	-0.79266	-1.5126	-4.1391	-4.9118	-3.7277	1.8987	1.9787	-4.3825	-0.27778	1.854	-0.81818	-0.65641	-4.2176	-1.7821	-3.7553	-8.8848	1.2574	-1.363	-1.5063	-5.1649	0.94995	-1.5664	2.4758	-4.0154
-9.5436	-14.303	-13.179	-8.6696	-10.953	-9.0008	-13.919	-14.396	-8.7873	-7.5152	-5.8409	-10.541	-10.864	-15.163	-9.0951	-14.173	-10.349	-12.908	-20.283	-5.9904	-13.752	-12.058	-14.786	-13.633	-9.1851	-11.33	-11.82	-8.1676	-10.154	-10.928	-14.061	-7.6932	-9.6971	-8.8937	-13.08	-6.2192	-6.2468	-8.1829	-7.9215	-20.602	-0.34058	-13.902	-8.6949	-11.903	-10.513	-8.0385	-15.039	-6.0195	-12.374	-13.219
-9.9965	-4.9777	-11.776	-5.2233	-6.693	-8.6491	-3.2501	-8.5591	-10.114	-8.9859	-9.3468	-15.609	-9.5529	-10.091	-12.668	-11.368	-8.3482	-6.7649	-7.2418	-15.387	-11.564	-8.3563	-6.4	-12.65	-11.988	-13.287	-9.7085	-5.5559	-6.7069	-12.377	-8.7027	-8.5023	-8.1354	-6.4233	-11.995	-11.024	-10.001	-11.527	-14.615	-8.9791	-9.0613	-11.065	-14.926	-14.663	-4.4922	-11.207	-8.096	-13.418	-7.8667	-5.6709
-2.5843	-0.86192	-2.3065	-3.3721	-8.1056	-7.5641	-6.9789	1.2986	-8.5026	-1.0617	-1.5334	0.24908	-2.3702	-7.7499	-9.0887	-2.9703	-9.6536	-1.6147	-4.7142	-0.74824	-5.5498	-2.3207	-1.1233	-5.5808	-0.0332	-10.863	-1.6304	-3.0625	-0.86708	0.017766	-1.8972	-4.7399	2.1233	-4.3552	-2.7064	-7.6291	-9.0424	-9.4222	-7.1567	-3.646	-9.317	-1.3028	-2.1754	2.5758	-5.6877	-5.405	-3.9948	1.2213	-4.7774	-3.5012
3.3984	-0.19097	7.2107	1.5684	2.7001	1.1497	3.9299	3.1488	-2.3208	1.4057	3.9611	-0.16117	2.6284	-0.9438	-0.057108	0.89138	2.172	5.4045	-0.51974	-1.5092	-1.0969	3.4991	8.6935	-4.2321	0.66564	-0.56618	5.2698	0.11391	6.1388	-7.1024	0.38232	-3.6353	1.9292	1.3564	11.932	-2.0314	2.7766	2.265	-9.1372	2.8338	0.9686	6.6411	4.3636	3.5401	-3.5791	3.4402	3.2784	6.7417	5.8123	1.5539
-0.93096	-3.8126	-3.3292	-13.484	-0.087596	-3.0071	-0.84626	-9.813	-3.0496	2.2034	0.49341	1.8784	-5.7198	-3.1594	2.2004	-1.6228	0.43382	-8.9108	0.86082	-2.0796	-6.647	-5.5566	3.3444	-4.1369	-0.27414	-0.29784	-3.5333	6.6821	0.19524	-9.3997	2.4762	2.094	-2.1475	-3.3682	-4.2199	-2.6658	2.6234	3.3839	-6.4797	-2.8516	1.5925	-0.20952	-10.331	-0.96058	-3.4605	-2.9336	-5.8111	-7.426	-6.3489	-1.8164
-1.8694	-1.2774	-1.4221	-4.2136	-6.621	-5.9158	-1.973	-9.2924	-4.4113	-5.6497	-11.249	-5.585	-3.6255	0.79687	-3.1475	-9.8538	1.9686	-1.0521	-2.3535	-1.1526	-1.0206	-1.7055	-11.424	-5.0632	2.6017	1.5318	-4.9181	-3.2107	-1.1042	0.5749	-1.7833	-2.0651	-3.6614	-0.6354	-4.5848	-4.8432	-4.667	-3.5865	-1.8398	-8.9016	-2.4524	-0.57897	1.09	-1.0601	-9.5825	0.91518	-2.3085	0.7078	-3.9387	-4.6614
7.1789	-0.40895	8.0732	7.4538	8.8497	8.2392	8.8288	7.3059	8.1941	2.7981	7.2441	2.2707	4.262	4.1573	-0.83152	4.968	3.4486	10.815	1.86	3.5945	2.5684	11.634	3.5887	11.851	6.3973	6.3817	4.3828	4.7457	9.3132	3.8122	6.1965	8.0512	2.7165	6.8607	1.4076	9.0098	4.8633	8.3549	5.4893	7.5604	7.298	7.5556	8.9504	9.6537	6.2705	7.0708	0.1618	7.5593	8.0255	8.2735
-2.3708	-2.0169	-4.3953	-1.3504	-4.4462	-4.9334	-5.2923	-5.411	-7.138	-5.6238	-7.2434	0.60816	1.9014	-5.952	-5.6412	-6.6	-6.0022	-9.1	-1.2842	-5.4708	-2.5997	-1.0688	-1.6099	-7.5797	-8.2262	-3.4718	-1.0982	-6.4075	-4.6955	-3.8804	0.46957	2.1001	0.011967	-9.7911	-3.6887	-1.4662	-4.3402	-5.9514	-5.5999	-10.135	0.065654	-2.7201	-4.8209	1.2986	-2.5464	-10.286	-2.2324	4.3819	-6.0146	-4.09
-5.0121	-4.4215	2.6714	1.9777	3.8314	-2.2127	-2.719	-1.4199	0.77154	4.3019	1.0749	-4.9908	6.5892	-2.4976	-1.0037	0.33997	3.4776	5.5456	0.42226	2.6572	-2.1843	5.1399	-2.7768	0.61752	3.377	4.7374	4.687	0.45336	-4.4705	-1.5985	-10.391	-0.27919	-1.8865	-1.2447	-1.2504	1.1296	-3.588	1.4647	2.7931	-0.93043	2.5729	0.97279	-2.3686	8.8018	1.8592	3.6962	2.1857	2.1399	2.6199	-3.6902
-0.12093	-10.385	-0.10637	-4.8108	-6.9381	-13.013	-1.9075	-5.7972	-0.91995	-3.651	-0.34346	-5.3117	-0.8547	-2.9349	-2.1484	-4.756	-1.9539	-4.3773	-3.8963	-5.9402	-3.7138	-10.705	-3.2263	-4.1968	1.8009	-4.379	-0.79381	-12.034	-1.9845	-2.5439	2.4695	-1.5704	-3.2544	-2.3125	-9.5572	-1.5739	-7.6184	-1.4182	-1.9378	-0.8831	-6.3856	-4.8946	-4.3405	-6.1596	-0.13252	0.94392	-13.493	-5.9093	2.0135	-9.8555
4.2362	1.6119	-5.5446	-4.2376	0.51461	-3.6999	0.32774	-1.1725	1.0476	0.1496	-1.9896	1.5649	-9.1179	-1.6888	-9.9026	1.2949	-7.8647	2.4602	0.53113	-0.5817	3.5046	-10.11	-2.9443	-7.0634	-1.4992	-5.3281	-3.5647	-5.9492	-5.5715	-5.8468	5.084	0.54197	-2.0009	0.61367	-2.5912	2.9429	-8.2223	0.25865	-5.6383	-1.3608	-2.7856	-1.1268	6.1011	-3.5943	-1.2804	-0.47354	-0.32815	-3.1038	2.7711	1.7914
-4.5335	0.53698	2.5412	-6.8633	3.3729	-0.21279	-3.2081	6.9387	-2.256	1.3072	1.622	0.47236	1.7994	-3.5006	0.78237	-0.56755	-0.29232	-0.61169	0.54381	-1.7979	6.4833	-6.3381	3.9309	-1.674	1.7408	-3.5372	6.5773	1.7562	3.3325	1.5555	1.2547	0.85654	-3.1731	1.6329	-2.1834	-0.47152	-3.3482	1.653	6.5984	12.055	4.2437	0.60187	-3.3059	7.314	-0.13038	-0.61806	6.9421	2.8779	9.0161	4.7819
-16.854	-10.931	-9.661	-12.813	-13.464	-9.0625	-7.9629	-20.06	-16.881	-12.488	-10.291	-12.621	-11.65	-11.15	-10.477	-17.727	-17.641	-3.5947	-8.4052	-10.747	-12.696	-12.022	-8.6487	-5.5797	-8.0453	-8.6965	-13.109	-8.5428	-15.149	-9.6921	-16.766	-8.502	-14.501	-7.6718	-15.835	-12.923	-12.377	-10.068	-14.86	-10.576	-11.496	-11.321	-12.446	-8.8782	-19.577	-12.415	-15.613	-11.85	-5.1797	-12.73
-9.0363	-4.3656	-2.1444	-6.3209	-9.8087	-7.6894	0.21046	-4.1404	-7.0916	-7.4314	-4.2166	-2.6762	-8.7826	-2.4049	-4.6961	-7.601	-4.6593	-4.2333	-4.584	-9.7189	-13.324	-1.919	-6.3927	-5.863	-10.11	-9.8433	-6.463	-5.6318	-11.811	-5.3423	-7.9906	-9.3988	-1.8165	-0.78412	-8.4757	-3.282	-9.583	-7.678	-2.4774	-4.1833	-7.7551	-6.8004	-10.942	-1.9683	-8.1903	-10.898	-2.9034	-2.743	-4.8548	-1.4552
-5.9337	-8.7312	-7.3117	-2.5996	-4.436	-6.345	4.2239	-7.3763	0.23645	-4.0694	0.80447	-0.98603	-2.6059	0.74528	-4.3283	-0.68232	-3.2283	-1.9733	-6.8939	-2.6744	-5.2582	-2.0433	-10.65	-9.6303	-6.261	-7.3723	-4.9033	-9.9267	0.3454	-1.0848	-2.4315	-4.524	-7.2687	-7.4325	-4.2548	1.94	-1.4008	-4.8402	0.2276	-5.9495	-9.8472	-6.7284	-5.4946	-0.11097	-1.7746	-5.7241	-7.2588	-5.8431	-5.9345	-10.081
-5.7119	-6.9369	-7.0945	-11.704	-8.1606	-7.4609	-8.8192	-17.393	-11.661	-7.3938	-11.607	-11.035	-10.588	-5.6652	-12.443	-11.884	-11.337	-4.573	-7.0391	-9.0503	-12.024	-7.4103	-5.0812	-3.9365	-8.9394	-13.126	-10.655	-5.6701	-9.1705	-12.997	-4.3807	-12.36	-5.8762	-7.8233	-8.6543	-7.7732	-6.2583	-17.14	-12.544	-3.7167	-2.5852	-0.42886	-8.9256	-7.493	-13.697	-12.83	-15.689	-3.2308	-3.701	-10.982
4.0576	8.2518	10.06	8.8595	9.1414	4.1116	6.9705	3.8894	4.1477	3.9048	6.0421	4.7422	4.9103	-0.44571	8.8236	11.251	2.4273	7.6137	9.9796	0.63488	7.7019	4.339	12.299	3.5245	8.3034	13.343	6.9449	3.6181	11.718	2.4757	12.305	8.0063	1.4168	9.1472	8.2785	9.5135	12.961	9.025	6.6426	10.029	7.9449	7.8355	7.3856	6.4472	10.107	7.5317	11.343	10.508	10.343	6.8101
-22.311	-20.878	-24.932	-20.008	-23.603	-17.925	-22.146	-19.794	-18.74	-23.629	-18.075	-25.565	-19.561	-19.203	-25.966	-24.698	-21.996	-21.454	-25.051	-19.361	-24.364	-15.555	-28.054	-27.395	-19.268	-26.497	-14.473	-24.446	-28.179	-23.967	-23.777	-23.179	-27.588	-17.846	-24.575	-19.75	-27.161	-22.239	-22.935	-23.959	-22.936	-20.455	-26.036	-16.837	-17.427	-24.169	-21.816	-26.119	-18.004	-18.95
-8.8269	-8.9724	-11.036	-14.608	-10.773	-10.768	-13.214	-7.0024	-13.77	-8.8492	-7.7904	-14.143	-10.954	-10.495	-9.4086	-16.759	-8.1644	-8.9451	-7.573	-10.496	-3.3767	-9.6906	-8.7882	-9.385	-14.508	-7.2646	-4.8558	-10.36	-8.1856	-8.3915	-3.102	-9.6002	-15.005	-7.226	-11.607	-10.397	-7.7749	-1.2724	-10.477	-8.0819	-14.095	-5.393	-5.3396	-3.6167	-8.8343	-8.5672	-10.259	-8.157	-12.182	-8.5407
-27.075	-19.329	-18.115	-20.162	-20.552	-18.436	-27.587	-18.202	-15.96	-21.843	-17.563	-23.845	-20.38	-24.015	-26.63	-23.024	-22.802	-12.481	-22.461	-10.385	-19.116	-17.36	-19.244	-18.155	-21.315	-22.266	-16.643	-22.172	-22.969	-27.491	-20.724	-21.961	-19.898	-19.924	-24.879	-24.707	-19.701	-16.339	-18.43	-19.555	-13.689	-25.516	-23.922	-24.014	-17.446	-20.665	-18.805	-23.789	-22.098	-22.082
5.0797	4.9819	8.215	3.0343	10.936	9.9302	5.5943	5.1581	10.638	11.723	10.599	9.137	9.0167	-4.1683	1.7374	8.0663	5.5665	10.09	4.6561	4.879	4.6096	13.468	5.4201	12.137	2.3646	13.409	4.2848	0.017177	11.162	4.7244	3.9061	5.4386	3.2786	13.75	7.3516	6.8766	4.2698	10.813	7.9526	10.274	2.3122	8.8817	9.5307	14.212	4.0891	1.5365	6.1158	6.0285	8.9746	6.309
11.915	7.0878	11.791	7.9371	10.645	8.7787	4.874	9.1149	6.253	4.8983	5.1266	5.3623	5.0743	5.8989	7.7554	2.0448	0.56997	7.7101	9.1147	6.4558	9.4616	10.975	1.7385	7.8263	15.239	13.855	5.7894	9.7871	1.5813	10.712	10.914	2.0746	8.1559	5.8468	6.5578	7.8209	3.6287	6.1932	7.9331	10.223	9.049	-1.3513	1.3573	7.0224	9.7766	9.7179	11.403	16.222	8.7239	6.2307
0.90852	-1.8355	4.9312	-2.0264	-3.1483	-1.3963	1.4035	1.618	0.074229	1.5196	-2.9194	-3.7372	-0.38986	-1.849	5.2103	-5.759	-4.7141	1.1952	-2.9707	-5.2188	0.31947	-2.0584	1.9881	-1.4989	-1.8567	-0.5677	-2.7668	-2.8233	0.98231	-0.72147	1.8564	-6.709	1.5243	-3.4892	-1.5431	0.21148	-2.9653	4.817	0.38112	3.4324	-2.2999	3.5051	-3.796	3.1093	-3.3623	2.3283	6.0124	-6.6918	0.36178	2.2352
-3.4279	-1.914	2.3978	-2.1329	-4.018	-2.4862	1.5549	-2.2159	4.6585	5.0031	6.1033	5.1968	-1.929	-2.8295	-0.28779	-3.2329	-1.218	-3.1776	1.0474	2.117	5.3831	0.2501	1.7697	1.3974	6.5102	2.3351	-0.33492	-5.2369	7.5215	-1.0082	1.9704	6.388	2.6691	5.3036	0.56311	-0.58208	-7.4974	2.4195	5.7452	-1.2762	-1.1394	2.9688	-1.902	0.83443	-3.9919	0.844	3.0979	-5.1723	-4.1647	-3.7745
-6.1009	-3.2206	-8.1981	-8.1529	-0.43316	-6.2184	-2.7442	-5.9856	-3.7464	-7.2786	-0.86979	-6.3455	-7.1884	-1.4954	-10.74	-0.62934	-11.049	-2.3114	-10.186	-6.8332	-7.3466	-3.3731	-8.4783	-1.1669	3.3191	-6.5498	-4.5002	0.68395	-1.3057	-5.4286	-0.32723	-0.059037	-2.661	-5.8511	-0.123	0.41205	1.1663	-0.59142	1.5927	-4.4642	-0.48343	-5.5762	-4.5419	-0.94357	-0.66424	-2.0139	-0.41735	-3.5649	-1.5972	-11.394
6.7149	10.34	6.2048	5.0765	4.3181	8.3508	4.3643	-2.8602	8.0179	6.444	3.1323	10.023	2.3916	6.7026	11.277	3.1222	5.876	3.5554	3.2046	11.489	6.0957	9.6125	6.4536	12.939	8.8853	6.4572	9.6386	6.0739	8.3338	10.733	-5.2385	7.4412	6.8135	6.6307	6.5097	6.0999	9.7079	4.2047	11.288	2.89	10.524	7.5473	4.4568	13.366	3.5277	3.4713	9.2509	4.2435	7.4272	4.622
-3.6614	2.9623	0.71932	-9.3708	2.2532	-1.1602	-2.5577	-6.6166	2.1472	-3.0455	3.9408	-3.9765	0.24855	-3.9041	-2.3548	5.4258	0.57014	-2.5932	1.6983	6.1639	0.60667	0.59932	-3.132	0.034525	-0.19905	0.55199	-2.8429	3.2014	1.6099	-7.1789	0.19693	-8.7238	2.6204	3.3278	4.631	6.7851	-2.6131	0.50627	3.9827	0.59282	-4.9639	-1.3189	1.9101	-1.6812	1.987	-2.8621	-0.83414	-6.3237	-3.2452	-6.3578
-8.3171	-5.3121	-6.4397	-5.4688	-8.0859	-0.46317	-8.49	-10.15	-8.5805	-13.453	-5.6853	-3.7964	-7.7928	-2.0608	-6.1175	-6.3761	-8.0379	-9.0279	-7.5516	-11.211	-7.4912	-8.5652	-7.8065	-6.3268	-6.1206	-12.055	-6.2352	-6.0055	-7.6361	-7.8724	-3.3953	-7.1387	-3.8912	-2.5769	-4.7731	-3.7735	-3.4629	-10.762	-6.7598	-5.795	-1.769	-13.242	-9.1187	-6.0024	-3.9042	-8.4529	-6.129	0.60096	-8.0688	-3.7913
-5.1189	-8.0967	-5.3883	-5.2655	-6.4356	-9.7227	-6.2538	-9.3664	-12.13	-16.612	-10.419	-10.829	-7.329	-13.389	-4.7258	-2.6436	-11.329	-11.233	-11.271	-5.6828	-10.269	-6.0565	-10.771	-3.1384	-5.7407	-11.931	-8.6155	-10.529	-9.8635	-8.237	-10.315	-6.3198	-9.6779	-11.556	-4.1603	-8.6452	-11.527	-16.765	-3.6089	-7.9635	-13.964	-6.7553	-10.446	-15.683	-6.8493	-12.169	-10.197	-5.1488	-8.0918	-12.871
-14.44	-12.525	-8.5504	-14.904	-5.0498	-6.4825	-15.507	-11.588	-1.1532	-10.149	-7.8788	-8.4768	-13.718	-6.6392	-8.4957	-11.633	-14.021	-5.5222	-9.0852	-9.4998	-11.403	-11.096	-10.049	-13.519	-9.4786	-11.258	-8.5033	-4.8908	-10.174	-6.632	-10.404	-7.7877	-12.85	-9.6674	-12.416	-5.4429	-18.873	-7.3861	-11.546	-13.284	-10.534	-8.227	-11.36	-15.295	-10.739	-11.247	-12.46	-10.241	-5.9612	-5.8845
3.6648	-1.396	-0.49707	6.2413	-3.391	-3.5347	7.4136	6.7481	6.8851	-0.9254	5.7466	8.7181	2.8962	4.3833	-5.4578	3.5267	1.6846	-6.7189	-0.47637	1.4016	4.995	7.8372	1.6728	2.4297	1.8878	-2.3899	6.6763	3.0522	-2.2386	1.5315	1.8796	-1.791	-2.0408	1.4139	-4.8185	4.1253	0.42739	6.4769	4.3322	1.9365	8.9612	6.2681	6.5004	3.4428	0.68462	-4.2405	1.9367	-1.4901	3.9422	6.5187
4.6058	-2.2683	-3.734	-3.2976	1.8214	1.4068	-2.6387	-2.1881	-1.9596	-1.5712	4.3105	2.7261	0.37858	2.6824	-4.6907	-6.0856	-7.9745	-7.0806	2.4891	2.0703	3.2224	1.64	-3.6272	-6.9659	-4.7409	-5.2379	1.6513	-1.2826	-3.1262	1.5457	-3.4324	0.55639	0.49989	5.0136	0.14676	2.6164	3.7243	5.3369	-3.7797	-3.8668	-4.2048	-3.3371	-2.1463	-2.3198	3.3928	-6.8791	-5.3175	3.2922	-3.6864	-2.1872
4.5462	-0.86751	3.6938	1.7947	-1.6784	-6.8353	2.008	-2.2745	-5.2739	-3.8028	1.6616	-4.5076	0.85429	1.5043	3.0035	-6.96	1.7818	-0.064048	-0.86614	-0.1941	-3.246	-2.3126	-9.1644	-7.9493	-1.9176	-3.7593	-1.642	-1.4252	-2.7384	-0.49641	-1.6468	-4.9113	2.6825	6.5097	-4.4683	-2.7036	-7.2695	0.85576	1.0528	-4.9653	-4.7887	1.408	-0.23479	-2.3897	3.7372	-0.59317	2.0756	-0.84069	-2.7316	-3.5695
-15.837	-11.165	-12.603	-6.1367	-8.0599	-12.135	-8.1716	-10.272	-5.9765	-9.3285	-5.8286	-10.262	-11.494	-12.702	0.55221	-14.028	-10.015	-6.1672	-3.8689	-14.376	-6.6676	-12.852	-8.0372	-15.641	-11.571	-8.716	-12.811	-12.527	-10.583	-8.6282	-7.5133	-7.6735	-6.3495	-3.8225	-11.096	-11.251	-12.966	-15.943	-8.5855	-4.9146	-6.647	-3.8315	-10.156	-10.946	-6.5947	-8.2031	-4.8723	-4.6414	-6.7324	-10.141
-16.943	-11.735	-13.519	-4.5754	-5.9738	-11.125	-15.975	-10.466	-14.314	-14.688	-17.784	-13.053	-15.405	-11.887	-14.673	-4.7303	-6.886	-8.1694	-6.8619	-11.536	-3.4454	-10.226	-7.2331	-12	-18.748	-12.14	-13.626	-10.343	-10.855	-5.6297	-14.204	-10.807	-15.474	-5.577	-11.057	-10.138	-14.923	-15.61	-10.863	-12.687	-12.575	-16.685	-12.515	-11.78	-9.7629	-13.189	-10.526	-8.627	-10.844	-11.053
5.1159	-7.435	-2.8401	0.0013982	-3.8233	-1.0627	-0.5342	1.199	-5.545	-5.0734	0.35181	-1.5442	0.82199	3.438	-5.9612	1.1444	-5.1838	0.049357	-3.5142	-6.61	8.2945	4.8169	1.7305	-3.1457	-3.5708	2.3594	0.36021	2.4583	-6.6122	5.277	-3.4564	6.163	-2.8425	3.2779	2.0836	-1.2604	-0.54043	-2.9558	0.46673	5.1224	1.6528	-1.5519	-4.3862	0.62735	-0.99395	-0.67291	-1.0999	4.2362	3.7165	7.2049
-0.36013	-9.9373	-1.3999	-9.9393	-8.1188	-8.8148	-2.0903	-10.221	-11.266	-6.3637	-6.2133	-8.1247	-6.5549	0.056298	-2.0921	-2.5981	-13.076	-11.001	-5.5995	-7.7871	-4.868	-2.9944	-2.1712	-3.5227	-4.4174	-11.479	-4.7335	-6.5365	1.4248	-9.34	-1.3213	-5.8266	-5.0413	-3.2674	-4.9904	-8.0701	-4.0278	-5.3695	-3.7503	-5.011	-6.0104	-4.2692	-6.8893	-6.9385	-7.0316	-5.7549	-7.0088	-8.4662	-11.477	-2.1022
7.1192	-5.5891	1.1276	5.756	-0.68949	6.3169	-3.4224	2.3873	-6.0563	-0.60598	-3.7885	5.0692	3.4461	-0.82642	-4.3904	1.4277	-1.7979	-1.4424	-0.38997	-0.99185	-0.87992	-1.0578	0.6432	0.55584	2.1496	-6.8504	4.0717	-6.4757	5.4993	3.9323	-1.2889	-1.5192	-1.2732	-2.6069	2.4894	-2.5317	-0.27879	0.53388	2.0411	2.3777	3.9853	5.4549	0.68638	-3.0849	-1.1431	1.5082	1.956	-1.1659	1.1931	-0.59433
-5.3228	-6.7298	-1.6632	-9.1768	-14.858	-3.4142	-10.171	-4.9384	-7.3886	-0.49816	-8.5868	-9.0137	-12.887	-12.446	-13.27	-8.0301	-7.9229	-5.896	-7.2231	-6.865	-9.1757	-11.174	-10.545	-7.983	-5.6096	-11.391	-5.7582	-5.4148	-14.265	-14.929	-8.6864	-11.019	-9.9619	-9.546	-6.0286	-10.513	-8.8358	-9.8381	-5.5918	-7.5455	-6.6167	-5.3923	-3.8813	-12.626	-11.37	-12.307	-10.311	-9.2923	-11.42	-8.6946
-23.148	-25.607	-15.455	-20.343	-21.307	-19.691	-21.994	-17.866	-23.629	-18.253	-27.168	-21.749	-21.172	-22.005	-19.057	-20.449	-19.914	-15.049	-17.07	-21.549	-23.296	-19.598	-23.85	-19.792	-18.724	-20.174	-24.946	-18.257	-21.254	-25.504	-25.52	-21.011	-28.91	-25.806	-19.871	-20.533	-24.527	-24.347	-20.119	-24.357	-20.668	-24.878	-22.086	-21.308	-23.149	-21.299	-21.562	-22.015	-13.177	-19.257
-6.4618	-3.5141	-5.2206	-1.1285	-5.3949	-2.6252	-7.7699	-6.3715	4.3005	-1.306	-8.7395	-5.0147	2.9335	-2.0081	-3.1927	-4.5737	-5.8497	0.72025	-4.9009	-0.42066	-8.5583	-9.4456	-1.9059	0.56158	-9.4917	1.685	-6.1105	-2.1722	-6.4747	-6.4806	-3.7877	-6.2317	-2.4974	-3.9641	-6.2901	-6.6247	-2.8325	-10.758	-4.4282	-0.88269	-6.9717	-1.8043	-3.4919	-2.1442	-1.6689	-3.0573	-6.4781	-1.9923	-6.3684	-2.6044
-2.0996	-2.7108	-1.9117	-6.6526	-3.9984	2.4187	-5.2354	-3.2306	7.2863	4.9089	-3.2621	0.94759	4.2408	-4.3293	-1.1311	0.55112	-5.7097	0.49425	5.2696	-7.7005	-3.5497	-5.6099	-2.0671	-3.4883	-5.4515	2.9467	-5.6627	-8.5445	0.52305	-0.34695	1.3043	-3.8688	-0.44704	-0.57346	1.8463	0.7564	2.1539	1.604	-5.4629	1.4065	2.5724	2.2912	1.7306	0.56711	-7.1672	-6.1589	2.443	-0.84614	-1.2841	-10.638
-6.3679	-4.3319	-10.353	-7.4057	-7.6277	-6.869	-12.845	-0.85974	-6.3376	-2.6326	-7.515	-4.7185	-8.2004	-4.774	-2.0747	-4.224	-7.5102	-4.8146	-5.9172	-5.979	-4.2988	-1.779	-0.8066	-7.0162	-6.8611	-4.5947	-1.3625	-3.4812	-8.7421	-7.5431	-5.9323	-3.6089	-5.0428	-7.6303	-5.91	-7.3226	-14.313	-0.8709	-8.7679	-9.7739	-3.5912	-7.5036	-1.2942	-1.1357	-10.011	-1.3495	-7.3842	-2.3413	-4.6135	-1.6802
-13.294	-10.053	-12.213	-14.442	-13.398	-10.765	-8.8285	-14.554	-14.771	-16.52	-13.905	-12.974	-13.948	-11.503	-10.077	-13.028	-8.3552	-16.063	-19.295	-10.659	-20.339	-9.5489	-10.559	-16.52	-14.626	-12.162	-14.319	-13.544	-12.492	-15.148	-10.062	-13.513	-20.262	-10.393	-13.306	-7.8311	-12.142	-14.841	-9.0714	-10.292	-11.275	-17.561	-11.783	-12.341	-14.65	-16.238	-14.337	-13.368	-12.78	-10.544
-7.2777	-6.9681	-5.6612	-7.492	-5.6836	-10.49	-0.39112	-10.451	-3.5679	-5.5211	-3.8351	-5.6878	-5.0769	-13.315	-5.3033	-3.6432	-7.079	-7.9051	-6.375	-7.1373	-8.6821	-1.8415	-6.7413	-9.5812	-12.713	-9.1656	-6.0759	-9.887	-4.3076	-8.6962	-1.4402	-7.3197	2.2633	-7.078	-8.9167	-6.0137	-4.618	-8.9213	-4.3155	-8.2044	4.6122	-4.1479	0.10348	-7.7422	-5.5775	-10.699	-8.8124	-6.2657	-11.253	-8.585
-16.086	-15.322	-18.591	-13.976	-16.386	-18.312	-13.624	-18.379	-6.7495	-6.6726	-10.595	-16.758	-20.087	-16.373	-10.004	-11.964	-10.156	-14.157	-11.247	-16.245	-9.3151	-17.332	-11.611	-11.56	-12.952	-20.563	-11.291	-13.64	-10.253	-10.697	-14.078	-9.1526	-19.733	-12.576	-11.06	-15.753	-17.924	-8.9014	-18.082	-11.252	-10.784	-13.156	-15.875	-12.59	-15.795	-13.744	-6.4688	-14.089	-15.538	-16.88
-8.4857	-14.67	-16.077	-5.322	-6.2901	-7.4294	-6.9714	-13.906	-15.896	-13.163	-11.637	-13.383	-18.882	-12.558	-13.422	-10.177	-19.83	-16.563	-13.439	-18.283	-6.8049	-9.7272	-14.284	-20.584	-8.1635	-11.848	-12.83	-16.026	-12.179	-10.181	-10.994	-9.9796	-8.6402	-21.745	-10.138	-8.2089	-16.987	-7.5377	-15.008	-16.058	-13.897	-15.302	-16.392	-10.516	-6.5595	-16.964	-3.0319	-7.9395	-15.296	-14.426
8.2784	-2.5033	0.88977	2.5686	-1.2333	1.4752	-2.2904	-0.081278	9.8546	-4.7779	-2.4122	5.1024	1.7379	2.6382	3.305	3.5197	1.7065	-3.916	-1.4296	2.8319	1.6867	-4.2661	-0.41424	7.0648	1.846	6.0252	1.0933	-5.2252	-4.157	3.8058	5.1462	7.6889	4.952	6.9445	-3.8937	0.54192	0.73304	-1.4708	0.41021	0.029517	5.9978	0.49508	1.4722	4.4736	4.9244	7.3346	-0.97777	3.6448	-6.01	2.6905
-10.368	-7.9189	-0.85969	-10.72	-10.931	-8.2845	-4.1322	-10.727	-8.4508	-9.86	-2.9253	-13.328	-9.4999	-16.451	-6.8244	-16.607	-14.146	-6.1522	-8.722	-13.265	-6.6702	-2.1557	-4.9285	-6.0555	-9.0696	-8.928	-12.274	-8.6248	-13.94	1.5175	-12.376	-4.2323	-5.7044	-11.583	-12.462	-9.2716	-4.7845	-9.526	-10.632	-11.408	-8.683	-10.043	-0.36014	-6.6411	-12.243	-6.6978	-5.9828	-6.4182	-4.7181	-7.8472
0.55916	-3.6161	0.5747	-2.707	-6.466	-0.35161	-0.75013	0.43037	-2.8414	-6.6053	-6.1096	-7.5185	-1.2328	-10.973	0.4156	-0.45194	-4.1414	-7.6934	-7.1813	-3.317	-7.7382	-6.5553	-6.5019	-2.4704	-1.1685	-4.1177	-4.0999	-8.2237	-1.8378	-7.2106	-2.6493	0.21747	-2.2289	-1.5649	-8.0293	-5.3386	-6.2951	-6.8368	-2.4231	-1.7003	-8.3139	-3.5939	-1.2841	-5.5556	0.2017	-0.62676	-0.36194	-8.2356	-7.9562	-2.0837
-11.796	-13.683	-13.661	-11.23	-13.234	-11.043	-1.8367	-17.384	-15.254	-10.872	-8.5105	-10.255	-11.942	-15.026	-8.0067	-10.214	-6.9733	-16.441	-14.012	-7.0205	-10.755	-6.3844	-9.566	-13.401	-4.8086	-14.274	-15.732	-13.111	-14.526	-10.635	-10.1	-10.517	-4.0344	-8.2712	-9.6631	-13.667	-5.572	-0.93398	-14.715	-10.309	-17.065	-13.106	-10.556	-4.0337	-13.949	-6.3353	3.6202	-15.285	-5.8751	-7.5828
-3.306	0.18158	-3.4018	-1.443	-4.8536	-6.1838	1.9078	-2.5036	-2.7855	0.2938	-1.6475	-4.4578	3.1725	2.9695	-9.8014	-1.0435	-2.235	3.9668	-1.9628	-6.3811	-3.6281	-1.5623	-2.3736	1.0935	-5.5836	-4.6942	0.90217	1.1598	5.2469	-2.6172	-4.5956	-0.090575	-3.7638	-4.4761	-3.8579	-5.0108	1.2171	-3.2006	3.8735	-2.4044	-5.1144	0.89439	-5.2909	0.35347	-6.2669	0.25505	1.4842	7.0424	5.0372	-1.0091
1.3012	2.3376	0.60299	-0.93317	-4.9184	0.65435	3.6381	-1.2343	-2.5019	9.41	-3.1278	-4.0467	-2.9176	1.5567	2.5649	-6.7571	3.8544	-4.5969	-4.292	-8.7668	4.9578	0.87206	-3.8637	-7.7898	-2.6659	-3.9783	-6.767	-1.4952	1.5544	3.8978	0.28402	-4.4151	-1.1401	-1.3828	-1.6606	3.5283	-2.6956	3.073	1.7482	-9.6611	-2.8066	1.315	-5.0411	1.2451	3.9182	-0.13843	4.3069	-4.2481	-0.095277	-3.2338
-4.6726	-0.82645	-3.2439	-5.1891	-2.1155	3.2609	1.111	-2.9128	-3.7098	-5.9751	-4.9849	-4.7919	-8.2007	-5.4727	-5.7996	-3.598	0.29641	-1.3634	-2.8722	-11.009	2.7515	2.3381	-4.8826	0.84589	0.38775	-5.8753	-6.7913	0.23014	-5.491	-8.0509	-7.9667	-2.9822	-6.9908	-0.30452	-2.408	-4.1346	-8.3356	-1.4797	-5.3032	-6.0872	1.5438	-1.0643	0.52193	1.901	0.74242	0.39654	-3.8006	-6.6757	-5.3205	-9.8416
-11.177	-8.0834	-10.211	-7.424	-9.0363	-14.326	-12.413	-4.1192	-17.867	-9.6068	-6.731	-11.836	-12.175	-10.281	-5.7826	-13.394	-9.404	-14.121	-9.3307	-16.337	-8.6224	-8.4873	-4.8068	-7.4099	-1.8366	-5.8254	-13.913	-10.493	-7.9973	-10.881	-18.793	-14.372	-10.132	-8.9811	-11.799	-10.978	-7.1802	-5.4977	-7.4671	-12.519	-7.547	-19.735	-10.212	-18.081	-8.0517	-10.199	-6.1416	-7.2802	-8.2947	-9.992
-3.493	2.3188	7.4451	-1.9726	2.0525	-4.0253	3.226	-5.8879	2.6404	5.2037	6.0838	2.6775	0.52734	8.0879	-4.2398	6.9462	-1.9851	0.657	-6.5478	-2.6816	5.9073	3.4182	-2.2342	3.7502	-2.3094	-4.4066	4.2008	-1.6706	-1.9421	-1.0529	0.20586	0.34252	3.8543	4.1874	-5.6595	-1.4792	3.817	-2.9394	0.9446	-4.6419	1.5452	-3.2773	0.18489	1.8505	-4.7724	5.2007	0.20748	-5.8233	-8.1538	1.0545
6.7499	8.1617	9.8685	7.4548	10.566	4.0182	9.749	3.5557	8.6454	4.8518	2.1015	11.299	9.2925	10.289	2.7942	8.26	16.605	8.3291	7.8925	7.4137	12.924	7.864	5.425	8.0088	5.8367	0.49099	6.1767	1.9062	15.168	5.1167	9.5991	8.1254	1.6318	9.3741	8.054	6.6354	5.4094	12.363	7.6692	10.537	11.802	8.1615	10.266	6.5976	12.551	14.022	5.7918	7.9091	9.6266	5.8647
3.3188	0.77702	-3.4469	-1.2436	4.3023	-5.5437	-6.4836	-1.1646	-1.3919	-2.503	-4.6139	-3.9308	-3.2713	-3.6515	-2.67	-4.7295	-6.6704	-5.9914	-4.5306	-2.2184	-7.4851	0.33305	-4.9127	-1.3916	-1.3968	-0.076721	-7.1084	-9.5344	0.81298	3.3369	-3.325	-7.491	-3.303	-5.7048	-2.9287	-1.9776	-3.4122	-1.7416	-5.1576	-1.2023	-2.4053	-5.232	-10.305	-1.7805	-5.256	-10.305	-4.6941	-0.87169	-5.4178	-3.2718
2.6594	5.0999	0.48507	-3.8152	1.4972	-1.786	-7.2677	-6.6093	-0.88812	1.5763	-4.0491	-2.1504	2.3152	4.0523	-4.6892	-1.1696	4.486	3.5829	-0.88599	5.6794	-3.3328	4.1722	2.3577	-5.0897	1.0164	2.4797	2.8399	-1.2058	4.6891	-1.0771	1.6084	0.71939	-6.2192	-3.5962	-6.1436	1.804	-2.6302	-2.6549	-0.61637	-1.0258	-4.9658	0.63893	-4.6912	-7.3283	0.8098	5.454	-1.9742	-4.455	-0.81833	0.82613
-7.2262	-1.2658	-0.83755	-6.9768	0.49341	0.43217	1.5185	7.2478	2.8717	-0.1325	-0.40569	-2.2909	-4.8297	-3.0642	-4.3184	3.7368	-1.5523	-5.051	2.1037	-5.97	-5.0809	-5.4678	-3.9744	-5.5023	-4.5239	-4.4357	-6.979	-0.7839	1.9101	-0.43725	-6.0067	-5.1803	-5.1665	-9.3113	-0.99185	-4.7889	7.0175	-2.1819	-1.1204	-7.5375	-2.0061	-5.7132	0.50068	-0.13135	-5.915	-0.542	-4.0699	-0.9126	4.1176	1.2989
-15.233	-14.278	-15.022	-12.053	-15.459	-16.629	-16.632	-15.055	-9.7887	-8.7834	-6.4273	-15.321	-17.832	-15.465	-15.075	-14.182	-12.846	-13.526	-13.492	-13.913	-10.344	-8.0226	-10.083	-15.639	-14.248	-12.44	-16.22	-8.371	-18.251	-10.722	-18.625	-13.569	-18.243	-16.102	-16.191	-18.006	-15.044	-15.008	-14.855	-13.35	-11.193	-14.924	-11.962	-9.4714	-10.238	-13.093	-7.6116	-7.1026	-11.64	-14.366
-8.6385	-10.944	1.6984	-3.7316	-6.4878	-8.2009	-6.6443	-7.249	-5.2845	-8.1307	-4.9745	-10.329	-8.1053	-9.3826	-7.1944	0.96712	-5.1819	-5.5522	-9.5413	-13.443	-8.355	-7.2432	2.0179	-9.0902	-9.2577	-0.84548	-5.0689	-7.6779	-6.9207	-12.711	-9.3777	-9.199	-5.976	-12.319	-4.9209	-5.5784	-5.9312	-10.758	-3.0492	-1.8435	-6.9018	-9.9875	-1.1659	-16.091	-7.159	-6.8	-3.2121	-4.8306	-3.3228	-4.0733
12.199	9.1249	5.5569	9.0414	8.9198	12.108	9.171	14.674	11.405	10.736	10.632	9.5207	10.59	10.769	12.694	7.6703	12.082	10.785	15.434	11.188	10.521	11.598	10.641	15.202	13.478	11.92	7.5426	8.3647	7.9516	11.348	6.0722	10.035	13.351	8.1161	7.7559	8.8576	4.4035	9.2527	3.6644	7.3746	9.5104	7.7209	9.2703	13.902	9.7604	12.37	12.893	7.3834	9.0182	16.785
-12.194	-11.302	-6.5527	-3.8877	-5.8636	-9.9457	-4.9225	-12.849	-8.1241	-1.1552	-8.9198	-8.677	-9.3797	-6.5236	-4.7695	-10.52	-4.0798	-10.159	-7.2984	-10.351	-7.4288	-6.7436	-9.6093	-9.1675	-4.5342	-7.7612	-0.42972	-9.8216	-5.0403	-10.282	-1.2302	-9.89	-7.2143	-10.405	-12.707	-7.9362	-8.441	-7.0261	-2.2173	-1.89	-6.9755	-11.455	-11.695	-3.3939	-8.4936	-1.412	-6.0809	-5.4949	-10.031	-8.9518
-11.849	-13.311	-6.9113	-9.2996	-12.033	-12.275	-13.818	-13.277	-11.751	-17.352	-13.333	-8.2952	-14.687	-10.378	-9.499	-10.747	-12.125	-11.108	-11.673	-7.182	-12.402	-5.5927	-9.1805	-13.567	-9.4264	-10.588	-10.826	-12.663	-7.1832	-8.1324	-12.453	-11.244	-9.6097	-9.9035	-11.81	-16.68	-12.82	-9.5861	-7.6163	-13.841	-10.216	-15.229	-6.3278	-12.012	-14.805	-11.055	-9.3777	-5.6973	-13.48	-14.129
-1.3861	5.048	3.1865	-5.2665	4.0966	4.7554	8.8096	-1.1392	0.90641	2.0068	-2.2797	4.2384	4.3216	-0.76999	4.6124	1.094	-4.1491	2.3486	0.6222	-0.91118	4.724	-4.7581	5.3225	-3.3549	6.5981	1.378	9.9488	6.6122	-1.1073	-2.719	3.0647	1.9721	3.505	1.7143	0.18745	7.4926	6.0563	3.2323	0.3482	0.95172	-5.5725	-0.053174	-0.73739	3.9382	0.60048	1.3843	0.47398	4.7722	8.2514	5.0943
-9.9578	-18.06	-17.224	-19.511	-6.6911	-11.363	-12.614	-16.806	-11.648	-6.775	-12.813	-15.68	-8.2164	-11.396	-16.102	-15.281	-21.206	-20.792	-16.722	-11.183	-13.923	-4.1226	-14.468	-16.67	-12.982	-12.752	-11.142	-12.878	-13.869	-6.013	-21.945	-12.394	-15.146	-17.915	-13.24	-3.6146	-10.293	-10.033	-14.696	-15.64	-16.372	-14.113	-12.309	-8.5082	-14.721	-11.593	-12.074	-14.371	-18.192	-14.744
-5.2738	2.1656	-3.6585	7.0832	2.4003	3.8299	2.5463	-5.1221	8.7568	1.6875	7.182	-2.9381	-2.0414	-3.6957	-0.48	1.9994	1.4769	-1.7729	6.9189	-1.2139	3.9617	1.2783	4.049	-3.562	-2.6443	-2.2463	-0.91718	3.0395	2.504	6.0063	7.825	2.1035	0.48601	-4.5058	-0.46257	6.2607	-1.4635	0.9392	9.3311	0.74415	3.182	3.2331	0.76298	-2.6449	0.35923	3.8785	-1.8104	-2.0389	0.19017	4.1018
-10.141	-1.5966	-10.725	-9.1016	-13.34	-7.609	-5.2099	-9.2794	-9.6053	-10.994	-9.4814	-8.8881	-10.285	-9.1057	-15.983	-11.746	-13.264	-10.269	-8.635	-9.0541	-9.9105	-3.0081	-11.234	-9.8141	-9.0621	-12.898	-12.34	-7.5828	-10.183	-7.0277	-8.583	-6.8272	-6.451	-14.477	-11.742	-7.4831	-11.663	-9.4552	-11.714	-5.602	-5.2869	-14.173	-5.9805	-9.7128	-5.4682	-8.7118	-4.8467	-11.446	-5.3961	-9.6353
1.5753	4.1647	-0.50838	-1.0646	-4.6724	-2.1825	-3.1934	0.60019	1.0352	-4.2111	2.8709	0.033172	1.9374	4.1491	1.624	-5.7404	-0.66407	-0.60262	6.5275	2.7999	6.1808	-3.4038	-1.9618	-5.0458	-0.7179	-3.4092	-2.4102	3.9692	-2.6061	5	-0.84333	-10.015	-3.3514	1.9863	-4.0324	2.3138	1.1846	4.6022	-1.2735	1.2497	-2.4686	-6.5314	-3.0976	9.2376	-3.4108	3.2091	-5.2025	-3.7853	0.19199	-2.2969
-18.152	-17.29	-13.519	-13.322	-18.438	-22.435	-11.241	-12.617	-7.1702	-22.035	-17.114	-19.826	-10.646	-12.867	-11.774	-17.512	-6.3897	-13.325	-12.779	-16.932	-14.005	-10.72	-19.013	-14.021	-13.002	-17.548	-6.871	-7.3146	-11.329	-6.5488	-19.25	-11.304	-13.408	-10.172	-17.751	-10.703	-16.482	-11.299	-10.601	-19.375	-18.753	-12.634	-11.634	-17.273	-17.676	-15.582	-12.774	-16.195	-17.3	-9.0806
4.5158	5.4621	8.9465	0.22271	9.4292	8.3721	2.6941	1.2834	5.647	-0.37007	4.4044	5.124	3.1634	11.032	1.5673	-1.2355	4.3155	5.6435	3.0103	9.7879	6.9814	7.7709	4.609	5.3601	4.6458	-2.4275	-0.39668	7.9607	7.0563	1.9609	0.39126	4.7562	9.6363	5.6761	4.0486	-1.1732	4.0009	1.7248	7.9155	2.8016	2.4556	3.443	3.1975	-0.12053	7.3927	4.2464	6.1781	4.5336	1.6638	2.3953
0.66096	-4.979	-3.327	-8.6697	-2.6641	-2.4298	-7.2547	-4.4496	-8.4186	-0.16195	-1.6476	1.6086	1.4745	-7.7623	-2.4573	-3.8099	-3.9231	-0.26434	-6.1567	-10.465	-4.193	-4.6814	-5.4769	-5.234	2.7486	-7.6992	-0.13706	-6.6261	-6.9616	3.3957	-3.1925	-5.9033	-7.0623	-1.8931	-1.785	-6.8848	-2.8456	-2.8278	0.4437	-3.941	-5.7901	-5.517	3.4543	0.66893	-0.47275	-7.2417	2.0376	0.59512	3.1505	-1.4548
-1.3557	-4.1596	-5.4269	0.2031	-0.54188	2.5702	-0.69604	-1.2264	-0.14814	-4.9978	-4.8386	-3.5799	-2.6051	0.72639	-4.6917	-2.5563	1.4677	-2.3649	-4.7185	-6.5074	0.40575	-1.6444	-0.2054	2.3816	0.52735	-4.0961	-2.4304	-2.2981	4.1059	-4.8575	-5.3958	-3.2311	2.7858	-6.8352	2.5906	4.5307	-0.033137	-3.7706	-8.0606	-2.0918	-0.31529	-2.2587	2.8603	-3.2512	-7.5256	-4.6477	-1.4979	-7.8814	-2.321	-6.8541
-5.4285	0.16239	-1.5848	3.9467	-2.7729	1.4226	-0.54938	0.42254	3.9777	3.1098	-6.1646	-0.57114	-2.0901	-4.6044	-0.57182	-0.4129	3.8241	1.9964	0.5255	-4.3114	3.6429	-4.6344	-4.9044	-3.9767	-2.0009	3.271	-0.43107	-5.7707	1.0859	-2.9243	0.44333	2.9696	-5.4697	-1.1151	-2.1873	1.2293	-6.4581	-0.15775	0.2456	-3.0425	1.6032	1.3849	-1.3701	-9.8461	0.21182	2.6141	-3.6558	8.7236	-4.0347	-3.5722
1.8891	-2.0822	-7.4104	-0.64749	-2.5297	-6.5605	-0.7506	-3.8599	0.46084	-4.9912	-4.2483	1.4888	-0.63827	-5.8081	-0.17914	-6.6415	-5.7621	2.6822	1.5864	-3.1959	3.5021	-2.6278	-5.4629	4.9079	-2.4914	1.0266	-3.5845	-8.2071	1.4449	-12.45	-1.4848	-5.6264	1.0371	1.5749	-3.7567	-1.7169	0.21083	0.07262	-5.9625	-5.1747	-6.5656	-3.386	-0.96526	3.1028	-3.9817	-5.1322	-6.5467	6.7091	0.68814	1.9506
-8.527	0.1843	-0.41074	-6.4978	-6.7753	-0.86247	1.9509	0.37328	-0.12946	-4.9765	1.9092	-1.3468	-1.2506	0.90028	-3.5522	-3.5255	-7.5075	-2.748	-1.3059	0.63685	-4.3224	2.8495	-0.95353	-5.2764	-7.3777	-2.8541	-3.7549	-2.7565	-1.0371	-0.59898	-5.4353	-0.7534	-3.9464	-5.2148	-1.9727	-5.7771	-0.34842	-1.2492	-4.216	-5.1316	-2.5776	0.39658	-2.2735	-5.5669	3.334	0.40916	-0.8709	-5.9483	5.8638	-3.2218
-9.5863	-4.4101	3.7004	-0.21714	-2.9152	-3.4551	0.34234	-7.9863	-7.2563	-7.2752	-4.4826	-4.7556	-5.3259	-4.8735	-4.6024	1.6169	-1.6983	-3.9692	-6.9208	-5.475	-0.82081	-6.9055	-6.1558	-4.4009	-5.6992	-4.8595	-5.6263	-1.4775	0.020461	-1.7395	-6.4825	-1.2421	-7.1658	-4.3216	-4.4002	-8.4873	-0.035449	-1.6225	-5.0458	-4.3394	-9.4904	0.051298	-4.8175	-9.2224	-6.9776	-4.8235	-11.511	2.6872	-4.9384	-4.978
3.7809	3.9282	4.1308	8.8819	6.1947	4.2697	5.9684	11.043	2.9428	8.9393	15.17	5.8535	3.3491	4.0149	7.8576	2.1712	5.4583	16.918	1.3161	5.3533	3.2434	5.2769	6.828	4.4225	4.8481	2.9402	8.6913	4.8234	8.3746	4.3705	5.2552	5.7899	6.9162	7.1041	5.059	8.8892	4.8341	9.4526	6.8769	2.7614	2.5569	10.245	8.8223	8.9056	3.6527	2.2993	5.1901	8.8274	9.6982	4.6025
-2.1989	1.0344	-0.98651	-12.007	-3.6908	-7.9481	-6.6216	-4.9845	-5.3498	-12.243	-4.5485	-11.869	-7.6574	-7.6261	-8.0101	-2.1005	-8.8294	-4.6758	0.2387	0.74336	-13.939	-5.3393	-3.5143	-9.5935	-2.5402	-4.475	-8.1579	-9.009	-6.6072	-1.0844	-6.6044	-5.6687	-11.511	-2.5295	-7.5612	-6.7931	-7.9053	-7.7173	-6.5721	-5.2657	-8.3213	-7.1929	-14.236	-6.1335	-5.3823	-4.8945	-7.2971	-6.2379	-2.0488	-8.7069
-14.717	-9.5302	-10.735	-10.95	-24.599	-14.084	-4.8627	-21.921	-9.165	-16.915	-8.3672	-10.862	-11.61	-17.652	-10.325	-20.392	-14.183	-14.743	-10.774	-18.163	-14.172	-8.2136	-14.758	-9.9462	-16.189	-15.986	-18.104	-13.529	-10.394	-13.61	-18.474	-10.021	-13.287	-7.0175	-9.2769	-9.953	-11.855	-14.696	-16.311	-14.282	-12.063	-12.2	-5.622	-14.523	-11.464	-11.368	-8.1722	-16.559	-18.288	-9.9995
-0.62144	-4.5154	-0.69863	-8.6717	-3.6578	-2.5152	-2.8093	0.77494	-10.773	-0.10294	-6.3563	-0.14119	0.97669	3.1479	6.0381	1.0965	2.8577	-13.066	4.576	5.3891	-1.5877	-6.0199	0.039941	-8.8323	1.5291	-6.9619	1.102	-8.9691	4.7132	-1.9341	-12.034	-6.3556	-6.5581	-1.49	-3.0102	-4.8076	-3.3297	0.099684	-3.0588	-2.2183	1.3857	-3.2332	-3.2288	-4.6796	-1.2162	0.37629	0.63981	-6.4156	-0.93229	-1.9507
-5.287	-5.2474	-15.067	-12.896	-12.599	-12.173	-8.7568	-11.801	-11.236	-6.6411	-12.647	-9.6722	-12.861	-10.847	-7.1992	-12.677	-11.949	-11.545	-13.676	-3.7825	-8.4092	-5.8914	-13.727	-12.536	-16.448	-4.0806	-12.482	-10.059	-12.477	-13.711	-11.549	-9.7777	-12.234	-10.005	-15.679	-14.458	-14.294	-7.6373	-12.474	-15.488	-12.144	-8.3432	-11.748	-9.9353	-7.6545	-2.6571	-12.877	-8.5682	-5.5552	-11.246
0.71581	0.68297	5.9043	-1.1241	3.0883	-1.6078	-2.3827	-0.036609	3.4884	-0.69766	1.8187	-0.45581	-2.6026	-0.88625	-4.3119	-2.3586	4.923	-8.1495	0.77979	-3.4991	1.8279	-3.395	1.7661	-4.2637	2.0709	-1.8158	-0.045989	-0.85294	-1.8687	-3.9977	-10.77	-3.3994	-4.6592	-3.3966	3.9386	1.1086	2.6512	-4.7502	-3.3841	-4.6038	7.3144	1.9163	-2.5637	3.0652	-6.1388	-3.8315	-2.3111	0.90683	0.7336	-0.374
-3.0103	5.5014	-2.8977	-2.1709	6.6361	-2.7269	4.0426	4.4495	-3.8865	5.5912	0.098307	0.41454	6.5871	-5.7808	-1.3301	5.4492	1.7584	3.1894	-2.8789	2.2678	-0.99293	-2.8406	-4.0261	3.1798	1.6938	-0.12903	-1.7168	4.0045	3.5121	0.93437	-2.3744	7.5905	1.1188	-2.1565	-7.8523	2.8981	-1.5203	-2.7503	7.8828	1.2375	1.6926	-1.1877	-4.4692	2.6948	0.16315	7.7066	2.215	2.8287	1.994	2.4578
-0.95705	0.86737	0.33186	2.9321	-2.6772	3.2019	-4.8049	2.2303	1.7105	2.8268	2.6932	5.6346	2.1773	-8.066	-0.76589	6.2788	2.9792	5.5648	10.666	4.4366	0.093707	-3.1054	9.7483	5.3075	1.188	5.8715	0.45157	1.599	2.2225	4.2462	4.0987	-1.219	4.8537	1.5397	3.0871	8.4447	1.2794	4.4317	1.4126	3.0413	2.192	2.6861	0.3837	1.4177	1.5533	-3.7017	5.6801	7.3201	1.32	1.2304
-14.143	-3.6891	-21.412	-7.1571	-9.3491	-8.7143	-7.4816	-13.531	-10.239	-10.913	-7.8572	-16.689	-9.3846	-10.282	-13.768	-7.6875	-9.4901	-0.29369	-8.7797	-2.6166	-12.368	-15.505	-10.642	-14.848	-11.003	-5.3378	-4.1321	-10.628	-10.455	-11.465	-15.676	-5.8017	-8.206	-10.884	-18.197	-11.31	-15.2	-10.252	-6.912	-11.568	-5.7437	-13.793	-9.2722	-13.258	-10.069	-15.092	-10.496	-11.073	-7.2461	-18.728
-7.7593	-7.0558	-7.0915	-11.111	-7.7716	-8.6296	-8.8605	-11.371	-14.093	-13.993	-11.764	-14.469	-16.606	0.88094	-16.394	-10.898	-10.623	-8.043	-12.824	-0.65227	-6.5487	-7.0438	-16.646	-14.337	-13.672	-8.4423	-6.1156	-15.24	-8.0521	-14.525	-14.719	-12.158	-8.7577	-4.5074	-8.4565	-11.395	-14.547	-13.539	-4.7453	-13.121	-16.571	-14.912	-6.9443	-12.956	-19.349	-18.294	-8.6549	-12.866	-4.7525	-7.4472
-6.905	5.8225	-2.1326	3.6459	-0.3393	2.6556	0.06674	-0.30594	-1.4943	-9.0002	4.2848	4.3323	-0.11652	-0.1863	-0.98436	0.51105	-2.7022	10.364	2.3034	0.43747	-0.86532	-5.1044	0.61839	-0.61052	-0.74802	-2.0931	-0.68622	-2.5239	-3.791	0.52947	-5.4366	-2.9064	-5.4792	-2.4067	-0.23281	-6.5949	-1.5715	-1.0191	-6.5489	0.38294	-4.5362	-3.7072	-6.0274	-1.5273	-5.4693	1.1502	4.2757	-6.177	-5.4026	-7.301
5.1612	-1.8865	-6.4168	-4.4859	0.77279	-1.3249	-2.2806	-4.9551	-8.6986	-3.3301	-4.0752	-5.9019	6.5231	-9.0716	2.4149	-5.5403	-1.0626	-8.3262	1.4332	-4.0892	-1.2539	-0.77851	-4.1207	-6.8437	-1.1012	-6.3758	0.13772	1.0639e-05	-1.6974	-8.3229	-1.8382	-6.8252	-4.1106	0.28417	-3.4719	-5.8871	-11.011	0.38682	-6.8926	-2.0551	0.036279	-4.4546	-7.201	-6.2419	-7.5473	-6.2936	-9.5707	1.0857	-11.636	-13.856
1.2544	6.5384	-1.2011	1.7012	1.7246	-1.3244	-4.7666	-0.12876	-3.7418	-5.0985	-7.4729	4.6188	-6.3584	3.4604	1.687	4.5271	-3.3211	1.8366	-3.1515	-3.3089	-4.5291	0.58206	-2.7453	-1.4965	-3.0233	-5.1078	3.4208	-0.026288	-3.8614	2.0657	2.1735	-3.5993	-8.3166	0.759	-6.7681	-0.36962	-1.0167	-2.5898	3.4788	-5.8381	-5.5231	-3.386	-2.3671	-0.35338	-0.26065	1.8914	2.9231	3.4329	1.7103	-2.3841
-26.901	-28.749	-18.747	-27.064	-24.038	-22.354	-22.444	-32.237	-22.528	-19.705	-21.906	-22.014	-28.797	-24.148	-17.498	-15.472	-21.936	-24.124	-13.868	-22.825	-26.352	-22.709	-20.085	-19.755	-23.494	-21.858	-26.247	-25.054	-18.948	-24.148	-24.942	-26.761	-26.243	-27.188	-25.856	-28.536	-17.892	-26.704	-29.318	-14.942	-22.056	-24.973	-20.656	-20.652	-18.257	-25.421	-21.554	-22.361	-21.591	-17.331
-13.664	-6.6807	-12.448	-14.571	-13.443	-12.29	-14.116	-9.2887	-9.291	-16.188	-15.151	-14.827	-18.575	-16.209	-17.382	-20.221	-14.231	-12.559	-11.742	-14.779	-15.963	-14.102	-13.297	-8.9226	-9.5362	-10.171	-9.8264	-17.761	-19.73	-15.103	-13.086	-12.078	-13.267	-8.737	-16.78	-20.943	-16.25	-13.601	-16.814	-12.406	-13.126	-10.32	-11.371	-8.1118	-18.715	-15.362	-17.357	-9.6974	-15.551	-9.5422
-5.2082	-0.60386	1.3702	1.9182	-3.7263	-1.9356	3.448	-0.28689	-0.042946	-1.9511	1.3422	-1.315	-7.5707	-1.9228	-0.41717	0.55885	-1.9516	-0.49388	1.2068	1.0181	2.1074	-3.6429	-2.285	-4.3748	-5.2235	-1.6072	5.2451	3.3452	1.4188	-4.6714	1.2207	-0.044143	5.1237	-5.4179	-6.6806	-3.893	-1.5638	-1.9941	2.7775	-6.2135	-0.026206	0.55925	-4.8372	0.058878	1.9807	1.4078	-6.4422	0.040913	1.7894	-6.2196
-1.1659	-0.68539	4.7578	1.8573	-5.2176	-3.1226	-3.1136	-5.0007	-5.9385	-2.616	-0.15815	0.24399	1.6192	-3.3229	-9.3084	-11.202	4.1827	-6.0734	0.85792	-6.4363	0.76727	-3.175	-4.532	0.64402	-2.4311	-1.6322	-8.4714	1.9943	-0.098159	-3.0576	-1.6524	2.924	-2.3572	-2.9251	-4.5511	-1.5802	-3.6319	-4.4234	-4.6884	0.70972	-4.2879	-0.56154	-9.9208	-3.5955	-7.6218	-4.5261	-6.3846	-0.19366	-8.8257	-2.6626
10.524	6.7322	9.9308	10.205	10.495	14.337	1.1193	13.526	12.023	11.108	13.499	10.506	6.8426	7.7463	13.109	2.8235	9.1754	9.0756	9.609	7.1609	10.082	12.649	8.7858	14.834	10.306	9.7342	6.9757	6.6099	16.449	9.6679	7.3393	11.057	11.123	5.8521	7.8325	10.096	11.684	13.249	4.5098	8.4505	9.6757	6.5804	12.142	11.797	8.154	10.959	6.0887	4.9109	6.2221	11.168
-7.8787	-2.2902	0.054595	4.8713	1.1094	2.4733	2.1636	1.5244	-2.2282	2.5723	-2.8872	0.045033	6.4872	-3.1758	-1.3735	-2.0079	5.7366	5.4337	8.536	2.8509	2.5404	9.0141	3.4456	5.3175	0.13484	-1.1163	7.9579	-1.1193	-0.28393	-4.0396	-5.9769	-3.6969	5.1268	-1.4287	-1.0011	2.3557	4.2961	1.8773	-3.3202	5.2864	3.2299	1.2648	1.3118	2.2546	-0.20767	0.71641	-0.048801	4.4516	1.6427	1.6126
[truncated: 150 more columns]
