# Supplementary material for: Genetic dissection of main and epistatic effects of QTL based on augmented triple test cross design
Source: PLoS One. 2017 Dec 14;12(12):e0189054. doi: 10.1371/journal.pone.0189054 (PMC5730204; doi:10.1371/journal.pone.0189054)
Supplement: S7 Supporting Information — (ZIP) [file pone.0189054.s007.zip › z2_150_0.5_10.csv]

3.036	1.8857	0.82175	1.4042	1.5156	-0.41778	0.46139	2.1253	3.3153	0.46196	0.60507	0.7672	1.5871	1.8171	2.7445	1.9114	2.7161	1.5976	0.054011	1.781	3.4041	2.9948	4.6601	0.41584	2.8975	2.479	2.1732	3.3942	1.9698	2.3047	0.6026	0.044816	2.5283	0.8167	2.2367	1.9655	1.7684	0.71559	3.1813	1.4322	0.60577	1.1363	2.0551	2.3453	2.9526	0.58785	1.0413	2.0132	1.0124	1.2508
-4.8749	-7.049	-7.4474	-4.2322	-6.3961	-5.4918	-4.4916	-4.2506	-6.2876	-4.345	-6.9464	-3.5996	-5.1783	-6.4182	-6.4103	-4.1615	-6.1715	-5.2434	-5.4432	-8.4963	-6.0329	-5.7881	-4.074	-4.386	-6.6415	-6.8716	-3.9432	-7.6504	-6.877	-6.4308	-6.2504	-5.0027	-6.5089	-6.3831	-7.0686	-5.3281	-6.8479	-5.9358	-5.3785	-4.9689	-7.0305	-4.2878	-5.9032	-4.1746	-5.1137	-4.1749	-5.5532	-5.7655	-4.0385	-6.6304
-16.008	-12.914	-15.189	-13.212	-13.707	-13.953	-14.548	-13.426	-15.59	-14.671	-15.48	-15.971	-16.605	-16.772	-14.448	-15.844	-15.091	-12.2	-15.009	-15.072	-15.93	-15.538	-14.776	-13.171	-15.666	-12.941	-13.401	-15.073	-14.808	-12.15	-15.887	-14.645	-15.26	-13.937	-15.721	-13.579	-15.703	-14.916	-15.032	-10.921	-15.717	-14.649	-14.871	-15.044	-14.99	-14.69	-17.166	-13.292	-14.539	-12.879
-12.358	-13.384	-13.202	-12.352	-12.353	-14.213	-13.601	-14.402	-9.5972	-12.481	-13.173	-11.457	-14.46	-11.175	-13.662	-14.248	-10.919	-14.071	-13.412	-12.484	-14.114	-14.45	-12.125	-15.388	-13.068	-12.876	-13.771	-12.803	-13.975	-12.874	-11.247	-12.967	-10.423	-11.003	-14.318	-14.01	-14.672	-12.883	-11.465	-13.199	-12.99	-14.538	-11.855	-13.646	-14.155	-11.661	-14.528	-14.129	-12.885	-14.628
-11.039	-15.051	-11.337	-10.315	-12.205	-9.2232	-11.169	-13.847	-14.054	-13.157	-10.675	-10.794	-12.24	-11.148	-9.5529	-12.176	-12.639	-11.117	-13.34	-12.138	-9.5105	-10.671	-11.589	-9.7732	-13.206	-13.135	-13.248	-12.627	-12.594	-12.053	-10.456	-12.282	-11.104	-13.557	-10.589	-11.513	-13.683	-11.257	-12.538	-10.618	-12.423	-11.075	-11.657	-9.264	-13.553	-10.804	-12.68	-11.639	-11.57	-12.265
3.7822	4.0929	4.0375	4.3878	2.6029	4.3308	1.6452	2.6212	1.5633	3.8361	2.8143	3.2482	2.8377	3.516	4.1628	0.64882	1.0655	3.3457	3.5549	1.9183	2.3267	2.1292	1.9794	1.8208	4.2746	1.174	1.55	1.9743	2.2123	-0.35087	3.5868	0.8812	2.7688	0.64782	2.513	3.2877	3.6909	2.4526	1.5582	2.301	1.3213	2.6666	2.8231	4.8581	1.8111	1.5533	2.5081	2.6368	0.56399	3.2935
1.8452	2.6547	3.1538	2.6081	2.7926	0.54346	0.047262	2.5622	2.043	0.96634	1.7242	3.0648	-0.423	3.0426	2.674	1.0283	2.6641	1.2586	2.8278	-1.6299	1.2723	0.57154	0.37375	2.2176	2.78	1.2237	0.34191	0.1502	-0.41751	0.46112	3.2021	-0.2427	-0.14302	3.5444	0.2366	0.61148	0.93705	1.352	-0.35268	2.9714	1.4617	1.4285	-0.81227	1.1108	2.206	-0.1343	-0.26568	1.6858	3.3742	1.5598
-1.8364	-4.5171	-2.8695	-3.5076	-2.0028	-2.4894	-1.8776	-4.5026	-4.2512	-4.6346	-1.9065	-3.3602	-3.6073	-1.4597	-2.161	-0.9128	-1.5843	-3.3644	-1.5693	-2.5393	-1.4875	-2.6808	-3.8285	-1.2	-2.1003	-2.6708	-4.2023	-1.8856	-1.9872	-0.82763	-4.078	-1.1154	-2.9809	-2.9281	-2.8633	-2.9813	-3.971	-2.3168	-2.2577	-5.1141	-3.9413	-1.1658	-3.8293	-5.0513	-2.6549	-0.71794	-1.5569	-2.6243	-2.6814	-1.2549
-4.4703	-2.7866	-4.2553	-3.4392	-4.7219	-1.5433	-2.7847	-4.4802	-3.681	-3.3828	-3.0302	-3.2728	-1.4844	-4.0632	-0.29249	-0.66563	-3.8704	-1.2317	-3.8627	-2.1905	-0.14641	-2.1278	-2.3289	-3.4626	-2.7383	-3.5933	-2.9347	-2.8523	-2.6463	-3.3344	-4.0303	-1.521	-1.7463	-1.6769	-3.6319	-3.764	-3.4777	-2.7905	-0.83911	-3.8268	-1.8645	-3.6589	-3.6348	-4.5028	-3.4501	0.047492	-3.2425	-4.9048	-2.5723	-3.8828
-5.7712	-5.1059	-5.4874	-3.6688	-4.8206	-1.9002	-5.7972	-3.7413	-5.7257	-3.401	-3.4565	-3.775	-3.9787	-4.7896	-6.6477	-7.0898	-2.7161	-4.142	-4.9103	-4.4577	-5.416	-5.4248	-6.1026	-6.7325	-4.4564	-2.2558	-4.8513	-5.6736	-5.084	-3.6569	-4.4537	-4.0553	-5.3268	-4.4532	-5.9734	-4.8231	-4.1443	-3.8037	-6.8045	-6.8872	-5.4281	-5.1602	-5.4281	-5.0501	-4.1365	-4.0409	-5.958	-6.1484	-5.1986	-3.2045
6.1127	6.1254	3.8721	4.3531	5.0687	4.1363	5.0031	3.5409	4.998	4.8283	5.1048	4.0257	2.9722	4.016	5.2236	4.815	3.3327	6.7266	5.51	3.5538	4.403	5.2691	6.2174	5.001	6.1688	4.2943	3.6329	3.2779	5.1304	6.7745	6.7484	7.4982	5.8988	6.8096	7.0773	6.7317	5.2012	6.7059	4.0794	5.291	5.9417	3.4195	4.9082	6.0208	2.0104	5.2599	3.4852	5.1336	3.8807	5.9703
-2.6913	-4.7371	-4.5349	-2.9379	0.021866	-3.1882	-3.7462	-3.5843	-2.8775	-3.0149	-4.0419	-3.314	-3.6052	-6.1539	-2.8457	-2.3267	-4.1204	-4.7327	-4.349	-4.7621	-2.3658	-2.9465	-3.5293	-3.7272	-3.7818	-5.6822	-2.3589	-3.9373	-5.25	-6.125	-3.1296	-4.8622	-4.3051	-1.6263	-3.1544	-2.4477	-2.1523	-3.9757	-4.9237	-4.5417	-3.7844	-4.2856	-4.9566	-0.50269	-3.5738	-3.4318	-4.7498	-2.2287	-3.6289	-3.3502
-2.2773	-1.5697	1.6322	-3.5981	-1.1403	0.22804	0.33398	-2.0985	-1.3297	-1.594	-2.7927	-0.65434	-0.99692	-1.6344	-1.6605	-2.5831	-1.1328	0.92544	0.11238	-1.2101	-1.612	-3.037	-3.1061	-0.34396	-1.4368	-3.0325	-1.4749	-2.9611	-2.4187	-2.6163	0.035279	-2.8038	-3.0025	-0.83307	-2.9504	-1.5164	-2.8565	-0.19514	-1.9974	-2.3947	-2.5489	-0.72402	-0.99077	-3.2766	-1.069	1.393	-3.0278	-1.1521	-0.48105	0.19036
-13.745	-13.46	-13.268	-14.131	-13.589	-14.047	-12.039	-13.457	-13.56	-14.296	-13.943	-14.634	-15.565	-13.992	-14.112	-13.96	-13.546	-13.425	-13.822	-11.705	-15.068	-15.418	-16.309	-14.811	-15.015	-13.872	-12.114	-12.795	-14.498	-15.245	-14.865	-14.873	-14.313	-12.432	-14.307	-13.181	-14.748	-11.213	-13.87	-14.928	-13.173	-13.5	-13.003	-10.553	-15.912	-12.152	-12.188	-13.662	-11.802	-12.293
-1.8671	-1.9459	-1.7493	-1.7453	-2.1627	0.43063	-1.1186	-1.8355	-1.8475	-3.2598	-1.6283	-0.96527	-3.473	-1.6527	-1.1127	-1.793	-2.0319	-1.074	-3.949	-0.72401	-2.7906	-1.7352	0.05077	-2.2324	-1.0432	0.19899	-4.0379	-2.9842	-1.1307	1.0288	-1.9829	-2.6617	-0.64982	-1.8592	-1.8365	-0.14114	1.2159	-1.1551	-2.4968	0.50442	-3.2735	-0.58228	-1.2861	-0.75292	-1.8235	-2.3255	-0.31385	-0.49387	0.3612	-1.8159
-2.7677	-5.0456	-6.0322	-7.0097	-2.3689	-5.2618	-2.937	-3.606	-5.1243	-5.3768	-3.1864	-4.8795	-5.552	-3.1294	-4.9529	-4.0365	-4.4163	-4.8764	-5.2852	-3.6144	-2.5563	-6.8197	-4.5418	-4.4256	-5.1889	-5.6665	-6.2806	-4.5026	-4.4615	-7.2796	-5.5012	-5.4399	-4.7087	-4.5728	-2.8319	-5.2768	-4.3502	-6.1084	-4.0122	-6.7466	-4.2928	-4.512	-8.4155	-6.5859	-5.456	-4.1814	-4.2487	-4.1972	-4.2029	-6.5559
-23.165	-24.107	-21.254	-23.751	-20.551	-23.039	-22.446	-20.825	-21.096	-22.493	-24.328	-21.37	-22.358	-21.091	-21.855	-21.425	-22.67	-21.486	-23.181	-21.539	-24.557	-22.383	-22.526	-21.322	-22.887	-23.306	-23.635	-21.487	-21.667	-21.563	-22.282	-21.892	-22.748	-22.992	-21.674	-22.942	-21.024	-22.742	-23.778	-22.699	-22.964	-23.391	-21.884	-22.144	-23.418	-20.095	-21.405	-21.43	-19.72	-21.886
-7.4972	-6.3481	-5.0327	-3.7204	-7.6273	-3.7286	-5.9013	-5.2335	-4.7292	-5.6441	-3.8656	-5.4548	-4.5204	-2.4813	-5.6412	-4.4536	-4.9332	-4.26	-4.916	-4.7026	-7.3179	-4.7599	-6.1197	-5.8596	-7.4575	-5.9682	-6.5127	-3.3383	-4.9224	-6.4627	-4.6521	-2.8246	-3.2599	-3.312	-5.7649	-5.3387	-4.5191	-2.7395	-4.7092	-2.9204	-6.6835	-5.5589	-4.5714	-3.5495	-4.3073	-5.4014	-8.5095	-4.4522	-3.201	-4.9781
-2.2648	-1.3556	-1.9104	-1.3549	-0.49032	-1.6576	-0.03932	-0.52307	0.49505	-2.5493	-1.2759	0.4649	-1.8811	-0.30032	0.63591	-1.0554	-1.6543	-0.5726	-2.7679	1.1227	0.13644	-1.354	-0.28593	-1.3695	-3.02	-3.0361	-0.23796	0.648	-2.0348	-0.11133	-2.7811	-0.65365	-2.6491	-1.2222	-2.4177	-1.4046	-2.7436	-2.3609	0.22526	0.60452	-1.0736	-0.8705	0.0036445	1.1185	0.086697	-0.097501	-0.034359	-3.924	-3.3391	-0.96593
-10.61	-12.4	-11.141	-10.342	-9.7687	-12.767	-11.009	-13.092	-11.494	-11.331	-13.146	-11.373	-10.344	-11.044	-12.065	-11.93	-12.047	-11.409	-11.893	-11.728	-12.723	-12.073	-11.92	-10.085	-11.805	-10.834	-11.924	-13.436	-10.952	-12.41	-10.21	-11.582	-10.184	-12.492	-12.055	-12.325	-11.848	-10.449	-11.992	-10.337	-11.252	-12.629	-12.147	-11.871	-12.26	-13.144	-10.911	-12.059	-13.426	-12.204
-9.9493	-10.372	-6.685	-9.7923	-8.6752	-9.5009	-10.248	-9.2911	-7.2828	-9.8538	-9.4869	-10.288	-8.4206	-7.3666	-9.7728	-10.216	-11.187	-7.7268	-10.351	-10.778	-6.8996	-10.204	-9.6957	-11.525	-9.3626	-10.505	-10.374	-9.6823	-8.8458	-9.2982	-7.9944	-10.813	-6.1766	-8.5601	-7.8836	-8.6141	-10.451	-9.1518	-10.324	-10.334	-9.8456	-9.215	-10.526	-7.3875	-9.7049	-8.1116	-10.166	-9.8228	-10.829	-9.3588
-12.026	-11.99	-13.308	-12.176	-12.668	-12.893	-11.495	-11.864	-13.112	-13.046	-12.286	-11.513	-14.224	-10.901	-13.843	-14.626	-11.042	-11.303	-12.689	-11.195	-12.304	-11.093	-10.589	-12.681	-9.0422	-13.676	-11.458	-12.08	-13.214	-9.9093	-8.4299	-10.319	-11.613	-14.21	-9.9635	-12.642	-11.327	-11.137	-10.986	-11.961	-14.108	-11.273	-10.014	-10.433	-12.748	-11.279	-12.16	-11.449	-12.189	-9.3091
-13.995	-13.478	-12.057	-12.495	-12.568	-11.243	-11.443	-10.161	-12.605	-12.113	-11.978	-12.478	-10.793	-11.965	-12.236	-12.979	-13.488	-12.119	-12.874	-11.747	-12.873	-10.574	-11.862	-12.46	-10.352	-12.608	-11.003	-11.136	-11.723	-11.223	-13.831	-12.656	-10.729	-10.598	-13.006	-12.074	-11.643	-13.616	-12.897	-12.813	-10.236	-9.8148	-12.358	-14.037	-11.346	-11.871	-13.26	-12.402	-10.935	-13.515
-1.6494	-3.7524	-1.5967	-2.4382	-4.3184	-1.9781	-0.38738	-1.5106	-1.745	-2.8838	-0.082119	-1.7895	0.022004	-3.0809	0.47892	-1.6022	-0.96447	-4.4885	-0.39985	-3.1402	-1.6468	0.41697	-1.9355	-1.8638	-4.8467	-0.29711	-2.1773	-2.4476	-0.10786	-0.96153	-1.6481	-2.5253	-2.4903	-2.7286	-1.588	-0.98319	-0.79113	-1.2731	-0.090272	-2.1086	-2.1851	-1.2734	0.8695	-3.31	-2.8295	-2.9018	-1.6053	-0.84811	-2.4193	-1.4915
-4.9768	-6.6946	-7.1511	-8.6354	-8.1253	-7.3194	-8.619	-7.5328	-5.6518	-6.4218	-8.3575	-6.2796	-10.59	-6.825	-6.032	-8.549	-5.779	-6.7298	-8.5655	-7.654	-7.8267	-6.9682	-7.7852	-8.1347	-8.4847	-7.6145	-7.3853	-7.6245	-6.0833	-10.229	-7.9566	-6.9517	-8.145	-5.9273	-7.5284	-9.4757	-8.0304	-8.6542	-8.6391	-7.1519	-8.4811	-5.9328	-6.2571	-6.2622	-8.6328	-8.4127	-7.6003	-5.8534	-8.5747	-5.5095
-3.5312	-7.5026	-5.4587	-5.7487	-4.7863	-4.2084	-5.4492	-6.2307	-2.9193	-6.4657	-5.1491	-7.0207	-6.1509	-6.8656	-3.2713	-6.3508	-6.0217	-5.3167	-7.3198	-6.2102	-5.0356	-6.3546	-7.1135	-3.8325	-5.13	-5.5703	-7.6092	-5.0557	-4.7903	-6.5794	-4.0903	-6.4125	-4.263	-8.2179	-4.1226	-6.9341	-4.9756	-4.4509	-5.2654	-3.6144	-5.1093	-5.8231	-7.0436	-5.0727	-7.3486	-5.6284	-5.9567	-6.317	-7.3328	-6.5196
-4.7182	-3.6767	-4.9367	-3.0597	-3.9482	-5.173	-6.321	-5.3242	-4.0376	-4.7475	-3.7078	-3.7511	-4.6104	-5.7536	-3.1084	-3.4774	-4.5075	-4.124	-6.0137	-5.3386	-4.7552	-4.5423	-4.4002	-5.0485	-2.421	-5.928	-3.1037	-5.9668	-4.0814	-1.7552	-4.3227	-6.6204	-2.1406	-4.3207	-5.2322	-4.0291	-4.3701	-4.6644	-3.0141	-4.3133	-4.7358	-4.489	-2.0885	-4.1962	-4.2622	-4.0551	-4.8649	-4.0407	-4.6612	-4.871
-10.639	-12.392	-9.8321	-11.173	-15.245	-12.144	-12.858	-12.115	-11.335	-12.808	-10.865	-12.081	-13.453	-11.807	-12.771	-12.674	-11.175	-12.096	-11.096	-12.292	-10.474	-11.51	-12.101	-10.866	-13.076	-9.9489	-11.898	-13.739	-13.146	-12.672	-13.617	-11.83	-11.493	-12.745	-11.533	-12.18	-13.771	-12.25	-14.1	-11.724	-13.121	-11.498	-11.804	-12.095	-12.297	-11.71	-11.303	-14.034	-12.157	-11.072
-2.394	-3.4077	-1.3692	0.18635	-1.25	-0.76883	-0.56125	-0.77396	-3.2633	-2.885	-2.9034	-1.3686	-0.30781	0.06152	-1.6491	-1.5574	-1.7807	-1.2445	-0.81118	-0.86048	-2.0765	-0.092778	-1.8546	-1.8692	-1.1664	-0.62178	-2.0449	-0.89946	1.487	-0.72092	-1.5027	-1.2705	-2.1769	-1.4631	-1.4337	-0.95055	-1.9147	-2.0581	-1.6844	-0.174	-3.2869	-2.2662	-2.6103	-3.0523	-1.4715	-3.5359	1.313	-0.36169	-2.5625	-0.34767
-3.9507	-2.4581	-4.5172	-1.2498	-4.0421	-4.4318	-3.4652	-3.7168	-4.2905	-2.9742	-4.2465	-3.0977	-2.0022	-4.3811	-4.8439	-4.2296	-3.2482	-2.0941	-3.0255	-1.3903	-3.1478	-3.8278	-5.4892	-2.6016	-3.9359	-4.0369	-3.9489	-1.7979	-2.9021	-1.0672	-3.8826	-2.6489	-3.4585	-4.8401	-3.2057	-2.3893	-1.1772	-2.1144	-3.8557	-4.7793	-6.4964	-6.0985	-2.8835	-1.3641	-2.7197	-5.525	-2.2738	-3.8204	-3.4973	-3.6212
-2.686	-2.3383	-0.36904	-1.0944	-1.958	-1.1429	-0.61258	0.69022	-1.2988	-0.31945	-1.6122	-1.3457	-1.7476	-2.9081	-1.7021	-1.7885	-0.59338	-1.9828	-3.5353	-2.4207	-2.0353	-2.3639	-0.25379	-1.6962	-1.1032	1.0295	-1.5832	-3.2135	-0.25473	0.31081	0.23747	1.2533	-0.73849	-0.15464	1.934	-1.8141	-1.2905	-1.3778	-1.1648	-0.74384	-0.86344	-2.5994	1.0027	-1.2788	-1.6405	-2.835	-0.2988	-0.70602	-3.9055	-2.4743
-1.0773	0.093463	-1.3062	-1.7615	-0.62058	-1.9165	-1.8136	0.19579	-1.9714	-1.6756	-1.3419	-0.33241	-1.8832	-0.67097	-0.80932	-4.6447	-2.1771	-0.51367	-1.113	-2.919	-0.11955	0.45425	-1.404	-1.7007	-1.3169	-0.28295	-2.5676	-2.533	-1.3348	-0.6488	-1.8759	-2.0571	-2.1321	-1.4146	-1.6715	-1.5545	-0.73822	-0.42912	-2.521	-2.9632	-3.8144	-0.35513	-2.0074	-2.0195	-0.77576	-1.9071	-1.1489	-3.4191	0.78549	-2.2391
-8.7819	-8.2553	-8.9617	-8.5212	-7.6409	-9.8718	-11.39	-8.2608	-8.0404	-8.8538	-9.8486	-10.469	-9.0838	-8.1424	-10.501	-8.2308	-11.152	-10.666	-9.0558	-9.0909	-10.773	-10.529	-10.983	-10.808	-9.4351	-10.515	-8.8608	-8.963	-5.3384	-8.1113	-8.1958	-10.436	-10.114	-8.2513	-8.771	-6.9715	-8.4806	-7.1294	-7.761	-8.699	-11.631	-9.4048	-9.4658	-11.851	-7.7945	-10.07	-8.4688	-8.9479	-7.1312	-8.9848
-12.228	-10.121	-11.283	-7.7881	-11.363	-11.828	-11.181	-9.7708	-10.556	-10.935	-8.0345	-10.462	-11.691	-7.2398	-10.34	-10.89	-10.114	-9.7729	-10.022	-11.922	-10.141	-8.6619	-8.5838	-9.3476	-12.162	-9.7632	-10.557	-10.687	-7.5436	-10.387	-10.329	-10.421	-9.3082	-10.473	-8.6321	-9.9113	-11.323	-10.422	-8.5847	-9.2294	-11.419	-9.2257	-11.543	-9.7411	-10.389	-11.333	-8.437	-11.05	-8.7116	-10.336
-9.9262	-9.3091	-10.24	-12.589	-9.4214	-11.698	-9.8385	-9.5553	-9.1781	-9.6144	-11.744	-8.1087	-9.897	-10.058	-9.5541	-12.76	-9.3803	-11.133	-10.627	-9.2854	-10.925	-11.48	-9.7275	-11.136	-12.244	-9.17	-9.2343	-10.003	-10.619	-8.4646	-11.42	-10.892	-12.713	-8.2487	-9.141	-9.9869	-9.4463	-10.975	-10.147	-9.9042	-10.646	-10.511	-11.252	-10.091	-11.591	-11.725	-8.6443	-8.2556	-10.874	-9.3045
-10.324	-12.499	-12.088	-11.542	-9.7007	-10.346	-12.934	-9.7246	-7.8215	-11.101	-9.8296	-10.342	-9.2793	-11.161	-10.917	-11.672	-11.309	-12.776	-10.761	-11.597	-12.242	-9.1574	-12.078	-9.6867	-10.272	-13.453	-11.047	-10.509	-12.004	-10.783	-8.8808	-9.3506	-10.388	-8.9576	-10.895	-10.751	-10.909	-9.3744	-10.639	-10.808	-10.267	-10.711	-11.166	-7.7951	-11.471	-10.139	-8.8287	-9.4481	-11.494	-10.61
-8.8288	-7.838	-10.577	-11.239	-7.0034	-8.5246	-10.05	-8.9112	-7.4739	-9.6051	-8.8744	-10.851	-8.142	-11.359	-6.7709	-8.251	-9.316	-9.6691	-9.3658	-7.2865	-10.959	-8.3416	-6.9583	-9.8654	-8.7698	-9.5764	-10.468	-8.3645	-8.4065	-9.2542	-8.583	-9.331	-9.5462	-10.482	-9.3995	-6.4343	-9.9397	-12.651	-9.2428	-9.0258	-7.6751	-6.1023	-9.3883	-10.236	-7.4615	-8.1558	-10.518	-9.2178	-11.481	-9.8305
-19.621	-20.075	-19.029	-20.129	-19.88	-19.547	-21.099	-20.596	-19.545	-22.053	-19.829	-17.773	-21.13	-21.789	-21.604	-19.105	-21.016	-21.026	-19.197	-22.639	-21.781	-21.31	-19.893	-20.442	-19.531	-20.989	-19.029	-20.039	-20.675	-20.512	-21.527	-20.019	-20.109	-20.358	-22.337	-19.08	-22.266	-21.552	-21.696	-20.932	-21.018	-19.534	-20.205	-21.536	-22.342	-21.044	-21.516	-18.039	-20.943	-21.493
-1.6772	-1.6794	-2.0977	-1.3266	-0.86768	-1.5453	-2.2929	-2.5232	-4.0988	-3.4732	0.41451	-1.8619	0.66801	0.25908	-1.9198	-1.8041	-2.0547	-1.044	-1.1254	-0.12815	-2.6873	-0.038775	-4.2078	-0.89608	-0.19847	-3.7713	-2.3884	-1.5062	-2.3427	-0.33378	0.813	-4.2127	-0.5858	-2.0854	-2.7515	-1.1085	-1.8262	-3.2008	-2.2605	-1.3903	-2.7956	-0.77188	-2.1398	-2.0956	-2.4593	-1.7077	-1.4419	-1.5314	-3.9781	-1.7057
-5.1227	-1.2702	-4.6926	-3.5191	-4.2711	-4.6553	-4.51	-4.0226	-5.1267	-3.9126	-2.5295	-2.5225	-2.0296	-4.0705	-3.9224	-4.9442	-3.7902	-2.9832	-3.9171	-5.1225	-3.1351	-2.2927	-4.2396	-5.3157	-6.1089	-4.869	-5.9828	-3.7195	-4.5911	-0.4429	-3.1977	-2.86	-6.0224	-3.6879	-5.192	-6.4892	-3.4921	-4.9596	-3.1265	-3.2614	-2.3452	-2.9352	-4.5004	-4.206	-2.1031	-5.2273	-5.8722	-2.7501	-3.5895	-2.4596
-7.5644	-9.1648	-8.2934	-7.2168	-5.8165	-7.837	-8.9988	-7.3044	-6.7107	-9.211	-8.2615	-6.1439	-8.1065	-10.171	-6.2781	-8.0676	-8.5672	-6.9027	-7.2857	-5.2017	-6.8833	-7.6296	-8.2422	-5.957	-6.7311	-7.1945	-7.6501	-8.7588	-7.1793	-8.9484	-8.0144	-7.4199	-6.1411	-7.5327	-9.8459	-7.4068	-7.1906	-8.9654	-7.7028	-7.3335	-7.625	-8.9672	-6.3144	-7.5754	-7.6852	-9.5288	-6.6775	-6.4958	-7.344	-5.0763
-11.773	-9.4572	-12.349	-8.9146	-10.794	-11.137	-12.617	-12.151	-10.961	-10.323	-10.398	-12.306	-11.297	-14.131	-12.958	-11.457	-10.589	-12.265	-11.697	-11.825	-8.7386	-11.303	-12.476	-14.402	-12.736	-11.308	-14.399	-10.278	-8.5878	-12.254	-11.871	-12.733	-9.8425	-12.239	-11.651	-13.854	-11.077	-9.81	-7.7239	-11.565	-10.856	-11.509	-10.745	-11.1	-12.053	-12.949	-11.278	-11.626	-11.274	-10.023
-12.152	-10.804	-13.011	-11.21	-13.152	-13.411	-16.241	-13.063	-11.812	-14.348	-12.569	-13.353	-12.382	-13.381	-12.474	-11.515	-14.789	-13.237	-12.467	-11.265	-12.316	-11.987	-12.785	-11.197	-11.335	-13.254	-12.994	-13.479	-11.234	-15.615	-12.659	-14.447	-10.763	-12.585	-13.211	-12.76	-13.109	-12.113	-13.345	-14.291	-12.784	-13.416	-13.337	-13.997	-12.924	-11.73	-11.703	-13.099	-14.334	-13.993
-3.1124	-2.9271	-1.0951	-1.3138	-1.6067	0.87326	-3.3211	-1.8693	-0.75261	-1.8371	-0.65271	-2.0859	-0.78592	-0.49342	-1.9865	-0.51165	-1.5794	-1.7529	-1.2815	1.0687	-1.2799	-1.1693	-4.0753	-0.95991	-0.90768	-0.98376	-1.2052	-0.18368	-2.7343	-2.4596	-0.49177	-1.5298	-3.6087	-3.1103	-2.1761	-1.8469	-1.4027	-2.1064	-3.7614	-1.2041	-2.1424	-2.0202	-4.3113	-2.4665	-2.2843	0.25696	-2.992	-1.3264	-1.716	-1.8739
-1.0714	-1.5417	2.5122	1.3751	-0.16512	-1.4056	-2.6321	-0.41268	-0.75793	0.96676	-2.3288	2.3229	-1.1774	-1.5022	0.65529	-0.012018	-0.98823	0.62861	-0.1864	0.79035	-1.8436	1.2326	1.8219	-2.0001	-0.68641	1.6767	-0.70874	0.013755	-0.65836	0.72914	-1.694	0.046202	0.39702	0.055763	1.9685	-0.3582	0.27949	-0.78965	0.31015	1.3886	-0.72416	1.0487	1.5759	0.169	-1.9677	-0.48625	1.2249	-1.2756	0.52579	-2.1774
2.2742	2.544	2.4503	2.5195	2.1044	1.3197	0.99259	3.2464	0.57684	4.3599	0.36337	1.4353	1.633	0.41864	3.1399	2.4894	1.3993	2.1576	4.0471	0.06557	0.91696	-0.68469	1.548	0.62559	1.1205	-1.1142	1.0278	1.935	0.62821	1.4751	-0.0011536	2.3648	2.368	2.1395	1.7141	1.5113	2.7754	2.0839	2.5498	-2.1869	2.1421	0.95489	-2.7721	1.4848	2.6909	0.94047	-0.18547	0.60857	0.15664	1.5917
-1.6506	-3.4378	-5.2527	-2.54	-3.9932	-2.2857	-2.4657	-2.8088	-5.207	-1.2781	-2.3822	-4.8295	-1.8848	-1.7677	-1.1684	-3.7195	-3.0515	-1.2987	-2.4366	-5.5083	-4.2844	-2.9486	-5.4985	-2.7753	-2.9766	-2.3794	-3.7645	-1.6701	-1.9297	-2.2009	-3.7962	-2.7121	-3.5204	-2.4962	-2.3444	-3.2877	-2.8281	-2.431	-4.6779	-4.5929	-2.7642	-3.3996	-3.3216	-2.0406	-1.1835	-2.6617	-2.1985	-1.7062	-2.2724	-3.1925
-10.698	-10.191	-9.2392	-10.796	-8.0126	-8.8243	-9.0205	-8.293	-6.5851	-10.069	-10.001	-8.5223	-10.195	-8.4911	-8.8132	-10.612	-7.6861	-11.904	-7.1541	-12.016	-10.94	-9.3029	-9.7497	-9.2845	-8.7251	-9.3006	-8.832	-7.0858	-10.465	-9.0749	-7.6295	-10.45	-9.7446	-10.667	-9.5278	-8.0865	-9.9311	-9.7501	-8.1249	-10.478	-10.032	-10.833	-9.7693	-8.3241	-11.901	-9.3034	-11.956	-8.6957	-9.2459	-9.2526
-4.0522	-3.693	-1.7294	-2.8923	-4.3045	-4.607	-2.7669	-5.177	-3.4355	-2.7366	-0.54746	-4.5281	0.54751	-2.2805	-1.0927	-2.1824	-2.3788	-0.95805	-2.4975	-2.5489	-0.92569	-3.075	-0.29288	-2.2815	-2.9729	-2.0132	-6.0109	-1.2453	-3.1735	-1.6316	-5.02	-1.2862	-2.9566	-2.5786	-2.208	-4.0306	-2.0329	-1.5405	-2.8025	-4.3573	-2.4089	-2.914	-1.6994	-3.1557	-0.18515	-1.8684	-2.2265	-2.9854	-0.80233	-4.7706
-12.569	-11.481	-12.823	-11.865	-13.559	-10.304	-10.541	-10.925	-12.647	-10.639	-10.826	-11.605	-8.4012	-16.034	-11.065	-10.163	-10.037	-12.168	-12.638	-12.182	-12.619	-12.476	-10.747	-13.019	-10.353	-10.23	-9.2898	-12.07	-9.4795	-13.381	-10.843	-11.551	-14.21	-10.343	-12.2	-12.425	-11.786	-12.157	-11.854	-11.643	-13.327	-9.7336	-13.424	-8.8889	-12.785	-10.681	-11.647	-11.77	-9.4671	-9.6134
-1.7253	-3.408	-2.3254	-4.1879	-2.7151	-3.8912	-3.3314	-6.5572	-1.1256	-1.9462	-2.3995	-4.7207	-1.687	-3.0756	-3.9844	-0.66179	-3.5123	-2.9448	-3.3305	-2.8719	-2.6925	-3.2021	-2.9371	-1.7869	-3.6795	-0.85894	-2.2978	-4.086	-0.56683	-4.6267	-0.33571	-3.6483	-2.9095	-0.93196	-2.2801	-2.3856	-0.81706	-3.5239	-2.5352	-2.6514	-2.442	-0.33984	-3.7698	-4.6371	-3.7157	-0.69855	-4.5562	-2.3348	-2.6916	-2.3814
0.59663	1.072	-1.1518	-0.95468	1.183	1.8851	-0.26989	1.714	1.5614	0.33645	1.0901	1.5198	-0.7088	-0.48793	0.69302	0.24583	2.7187	0.071738	-0.43689	1.2703	-0.75351	0.5681	-0.35342	2.4216	2.7242	-0.27393	0.41685	-0.7982	-3.8492	-0.97206	0.27167	0.78969	0.92456	0.49791	2.4087	-1.1525	1.264	-0.8908	1.0798	-1.5329	-0.042905	1.3702	-0.59962	0.48213	-0.074948	0.28553	0.6925	1.5299	0.34181	2.7507
-0.88169	-0.93251	0.14406	1.0939	1.7396	0.839	-0.71819	-1.211	1.6348	-2.3107	-1.2994	0.29503	-2.4298	-2.4142	-0.51632	1.841	-1.4331	1.3005	0.58002	4.7039	-0.6809	-2.2591	0.18309	2.1448	-0.3565	-0.2502	-1.0667	1.3136	-0.48497	0.28348	0.095137	-0.20152	2.4271	-0.15378	-0.31199	2.1698	2.3159	0.75377	-0.25974	0.5571	0.96068	1.8605	0.59951	0.43366	-0.27125	-1.1693	0.69015	-1.7129	-0.23201	1.5427
-13.018	-15.003	-13.343	-14.827	-11.825	-15.471	-12.684	-12.819	-12.012	-12.343	-14.099	-12.683	-12.582	-11.252	-11.818	-11.37	-13.306	-12.286	-11.381	-12.689	-13.046	-11.893	-14.904	-12.154	-13.938	-12.806	-13.341	-15.556	-11.046	-15.125	-13.145	-13.909	-12.165	-13.609	-14.088	-11.246	-13.424	-12.875	-11.741	-13.527	-11.664	-12.497	-10.419	-13.136	-13.985	-12.811	-12.387	-13.49	-11.039	-11.443
-3.8765	-3.995	-3.6154	-4.7917	-2.1895	-4.4311	-3.0666	-5.2622	-2.9657	-2.9059	-3.462	-5.2699	-6.7607	-5.1688	-4.2137	-5.7714	-3.3784	-3.2667	-2.386	-4.3911	-3.3685	-2.7279	-3.6878	-5.2726	-4.6443	-2.8564	-4.2509	-1.992	-6.0508	-5.4985	-3.7725	-3.4286	-6.208	-4.7834	-3.124	-3.8962	-5.1207	-4.6462	-3.9401	-3.4584	-3.5316	-4.9072	-5.0818	-4.3626	-2.9669	-3.6061	-1.7488	-6.4382	-4.8299	-1.6764
9.3704	9.194	6.6796	8.7693	8.3687	11.345	6.4836	7.0312	8.7604	7.2502	7.8452	7.6684	7.2641	8.3783	7.7892	8.3039	6.7158	8.1148	7.1714	9.1247	8.9292	6.9195	8.4033	7.5713	9.5475	9.0738	8.2219	8.4304	9.6075	7.4172	7.9968	7.4094	10.15	9.4952	8.7024	9.7411	8.5415	8.7285	7.7624	5.3178	8.5748	8.0466	5.7298	8.3479	8.552	7.1841	6.2661	7.4042	7.9533	7.5639
-3.1511	-2.9085	-3.0855	-0.40599	-2.7627	-2.8065	-3.8798	-2.974	-4.1152	-2.3189	-1.0412	-2.1275	-4.5429	-3.0365	-4.5181	-4.6463	-2.8804	-2.2484	-2.7739	-3.4747	-2.9407	-3.3085	-3.0119	-3.0084	-2.3925	-4.2319	-3.1341	-3.9979	-3.4656	-3.0485	-2.0648	-1.8501	-1.9988	-3.3433	-4.173	-4.7816	-5.5236	-4.9552	-3.3951	-4.2048	-4.0078	-5.9784	-2.6102	-2.291	-3.9588	-1.7084	-3.5975	-4.6982	-3.4126	-3.286
7.6904	6.7879	4.9912	6.1059	5.7084	6.6535	5.4647	5.6817	5.8445	5.4665	5.3833	5.0476	5.3485	2.0086	5.1062	7.5421	7.7756	6.3364	4.8652	6.5858	6.1541	6.4348	7.0394	6.1567	3.4925	4.5957	6.0188	5.3644	4.934	5.535	6.9548	6.1021	6.0581	5.9761	5.3339	6.6233	6.9701	6.7444	4.8845	6.7173	5.0003	5.3738	3.9599	6.545	5.6643	5.4242	5.2748	7.3153	4.5658	6.3837
-2.3821	0.33673	-1.2248	-4.6237	-2.0775	-3.4732	-2.0919	0.15153	0.02648	-1.9841	0.20994	-3.0432	-2.7575	-3.2081	-1.2843	-0.80277	-1.9752	-0.18357	-0.78151	-1.9012	-3.5473	-0.5379	1.0476	-1.3029	-1.1342	-0.61064	-3.6537	-2.8316	-1.0057	-1.1943	-2.0308	-1.0088	-1.0578	-2.4372	0.38561	-3.8007	-1.5974	-1.1114	-2.5151	-1.6999	-1.139	-1.6841	-0.4674	1.3761	-1.5173	-3.5811	-2.4754	-0.66172	-1.4559	-1.8791
-14.759	-14.747	-14.309	-14.906	-15.914	-15.334	-14.226	-12.721	-13.968	-16.401	-13.82	-15.025	-13.793	-15.377	-15.377	-14.329	-14.161	-15.77	-14.07	-15.119	-14.58	-13.822	-14.596	-14.779	-15.7	-14.525	-14.178	-13.211	-17.219	-14.727	-13.292	-13.116	-16.996	-12.228	-14.39	-15.687	-15.94	-14.079	-17.989	-13.983	-15.702	-14.753	-16.118	-14.639	-13.475	-12.068	-14.049	-17.004	-15.235	-14.648
4.593	6.9096	4.2451	5.7287	6.3449	5.7418	3.1616	2.7314	4.0024	5.8492	2.1615	5.7366	4.5569	5.1555	4.363	5.8009	6.1474	4.7661	5.2542	4.4812	4.9147	3.9605	3.401	6.5077	5.3038	4.6153	5.1724	4.1928	2.3345	4.576	5.2272	4.0914	5.3969	2.3674	5.0743	7.245	3.211	3.5839	3.0769	5.9671	4.8353	5.4085	4.1523	3.7253	3.9566	5.6814	6.3143	5.0561	4.9047	5.7845
-1.4404	-2.272	0.081075	1.2335	-0.032706	-0.044101	-0.93536	1.7518	-0.25387	-2.2805	-2.3569	-0.13398	-2.3778	0.02213	1.2567	-0.98385	-0.15247	0.11092	0.39151	-1.6846	-0.69575	0.45927	-3.4998	-0.31613	0.07277	-2.9971	0.042891	-1.778	-0.39207	-0.82323	-0.046261	0.34537	-0.57156	-0.86146	-0.98461	-1.4318	-0.86832	0.76422	-0.092613	0.64662	0.85055	0.6897	-0.077861	0.07956	0.72766	-2.1443	0.6165	-1.107	1.806	-0.32946
0.47198	-0.3238	1.2648	1.1289	-0.54534	0.15761	2.9597	0.60398	2.3351	1.9275	0.551	1.1494	-1.146	0.2996	0.70757	-0.96459	-2.6709	-1.3209	-0.67098	0.95001	0.14255	-0.40261	0.80015	1.6358	0.9475	-0.72732	2.338	1.0119	-0.16354	1.2432	-1.8027	0.040352	0.047398	-0.17051	-0.19747	-1.137	-0.081626	-0.38599	1.305	-1.0248	0.61171	1.484	-1.1627	-0.85805	-0.64597	0.46458	1.1581	0.35697	2.274	-1.4056
7.0634	7.4865	7.5365	8.3209	9.1132	8.1267	6.7576	6.5504	8.3373	7.8237	8.4684	6.489	7.1715	8.9763	9.0006	7.6456	6.3933	8.7642	9.1363	6.9658	9.4198	7.9347	9.1298	6.7892	8.3064	6.7801	8.2763	4.5914	9.6852	6.3993	9.9905	10.137	7.373	9.1708	7.7953	6.0677	7.1806	7.4216	8.7526	6.7646	9.446	6.7159	5.5927	5.1003	8.4013	7.5619	8.4644	10.001	8.2185	8.4943
-6.3001	-5.5045	-5.2922	-8.1744	-5.8125	-6.6556	-3.8908	-6.8364	-6.0887	-3.7929	-5.3501	-5.4819	-4.4827	-6.1023	-4.81	-6.331	-6.5672	-4.2456	-5.2376	-6.4352	-7.4612	-5.791	-3.5403	-5.316	-5.3038	-7.7566	-4.8693	-5.5779	-6.5904	-3.9395	-5.5488	-8.9571	-5.7087	-4.6441	-5.1919	-6.1551	-7.0032	-8.7599	-6.8874	-4.8502	-4.6826	-6.0871	-4.3407	-6.2411	-8.7083	-5.7046	-5.8906	-5.5402	-3.7547	-6.8321
-1.9671	-5.3221	-2.3237	-4.1733	-1.2879	-3.0232	-0.85875	-1.4328	-1.5741	-1.2938	-0.83614	-1.9906	-2.4038	-1.3199	-2.4223	-4.3943	-3.5228	-2.3095	-2.1536	-3.4139	-4.2534	-2.1442	-2.8619	-1.301	-1.0348	-2.459	-1.1056	-2.8443	-3.9046	-1.2386	-3.5186	-2.6093	-1.6378	-2.3203	-1.8479	-3.3864	-1.753	-2.3982	-2.3853	-1.578	-3.0587	-2.2129	-1.9287	-3.5433	-1.843	-3.7802	-1.1123	-4.0298	-1.7164	-2.0477
-4.5998	-0.28059	-3.6484	-1.7291	-2.2664	-2.4725	-4.5753	-2.9169	-2.2653	-1.7028	-2.9512	-3.231	-1.069	-1.6645	-3.9216	-4.5439	-1.931	-3.2787	-2.438	-1.6194	-2.5105	-3.2383	-0.48398	-2.4073	-1.5769	-2.7822	-0.53931	-2.4867	-3.0075	-3.661	-4.4061	-1.3474	-2.6831	-2.013	-3.2432	-2.1463	-1.834	-2.8267	-3.6355	-2.6744	-1.6088	-2.8627	-4.8685	-3.3745	-2.8239	-1.3004	-1.8195	-2.6235	-3.1396	-1.2782
-0.98515	-4.7444	-0.69539	-1.7609	-2.4928	-3.8134	-1.8434	-4.0931	-1.3287	-1.8385	-4.4738	-1.9531	-2.8914	-2.3243	-2.0837	-4.6553	-1.3882	-4.411	-3.0594	-3.3906	-2.3543	-1.5996	-2.5465	-1.2886	-3.6594	-0.59563	1.5381	-0.11722	-1.83	-3.9536	-0.37368	-2.161	-1.9839	0.39241	-1.7547	-1.9608	-2.6906	-0.74805	-4.1482	-0.67491	-3.25	-3.08	-1.6065	-2.4857	-3.0275	-1.5234	-1.4802	-3.0562	-3.502	-1.7182
2.566	3.8327	1.6027	3.0962	0.95483	0.72722	1.6784	-0.50851	2.3892	0.31709	2.1892	-1.6694	3.1097	2.6819	4.5715	1.8366	0.70486	1.5348	2.2173	1.8709	2.992	3.1948	0.07897	1.3855	0.81152	0.15416	3.1435	1.0435	2.2344	0.6423	0.86202	3.5822	3.4658	0.4788	0.18676	2.4804	3.9223	2.0974	3.2269	1.2699	1.0537	-0.7514	2.1748	0.303	0.54543	0.57914	3.4542	1.1845	0.54605	0.74221
-3.8883	-2.4675	-1.5344	-2.5045	-0.92295	-3.0936	-4.0872	-4.454	-3.6173	-1.8317	-2.714	-1.3542	-3.0051	-4.1021	-3.5483	-3.3551	-5.5568	-2.7634	-2.736	-1.9785	-2.0547	-0.88578	-2.7585	-1.5635	-3.2905	-3.1338	-3.7338	-2.8347	-5.0149	-5.8	-0.64979	-3.1897	-1.9771	-2.3311	-1.1869	-3.0865	-2.791	-2.9459	-1.1588	-2.3924	-1.8983	-4.3823	-1.2606	-1.6014	-1.4503	-2.5193	-3.8693	-1.4419	-0.38812	-2.6712
-14.47	-14.619	-14.21	-14.746	-12.15	-14.019	-13.639	-13.76	-13.387	-14.899	-12.205	-15.582	-15.133	-12.55	-15.664	-12.792	-12.699	-12.515	-12.123	-13.508	-13.559	-14.642	-14.906	-15.919	-15.024	-13.12	-11.864	-13.448	-12.424	-11.164	-13.721	-13.784	-11.7	-13.452	-12.642	-13.721	-13.367	-12.036	-13.293	-14.67	-13.811	-12.402	-12.949	-13.329	-12.551	-13.675	-11.767	-13.701	-11.525	-14.448
-1.6912	-0.36501	-2.1647	-0.59605	-0.13858	-2.003	-2.3176	-1.5215	-0.91422	-3.5179	-1.7647	-0.73229	-0.38645	-1.8045	-1.6219	-0.39959	-0.70248	-0.89387	-1.1765	-1.976	-2.1219	0.39678	-0.95663	-2.5339	-0.99619	-2.1984	-2.6232	0.62796	-3.4331	0.8786	-0.96172	-2.8344	-0.31154	0.80956	-1.8123	-1.7207	-2.6579	-1.581	-3.6168	-0.95145	-1.2737	-2.9145	-2.8098	-0.88674	0.82706	1.3222	-3.5212	-3.6078	-1.8356	-1.385
-14.574	-13.681	-13.553	-13.95	-15.908	-15.283	-13.021	-14.856	-14.561	-15.796	-15.865	-15.349	-15.06	-12.758	-12.886	-17.554	-14.987	-14.356	-15.436	-16.055	-14.606	-13.218	-14.202	-16.037	-13.145	-14.157	-15.24	-14.154	-14.032	-16.167	-13.98	-14.739	-16.69	-13.324	-14.799	-14.973	-13.959	-14.68	-18.308	-13.566	-13.516	-17.688	-13.587	-13.442	-14.138	-15.671	-15.739	-15.052	-13.685	-15.14
-3.2655	-3.8569	-4.7845	-3.7451	-2.9555	-3.6669	-3.7127	-3.6846	-4.3017	-5.896	-4.1431	-1.8011	-2.0089	-4.5638	-4.2426	-5.2982	-2.5	-5.8806	-5.3416	-2.168	-2.8581	-2.3769	-5.045	-4.0758	-3.8776	-3.876	-4.737	-4.8568	-3.5488	-3.395	-2.2199	-3.2043	-4.9345	-5.2368	-2.302	-3.6361	-2.7734	-4.3374	-3.8607	-4.8825	-3.8915	-4.8438	-4.955	-3.4369	-4.5743	-4.6865	-2.7842	-3.6261	-2.3048	-2.6653
1.407	2.587	2.2688	-0.26713	1.0317	1.9207	-0.68505	2.9235	-0.82815	1.7726	1.7643	1.8373	0.89153	-1.1234	2.6237	1.5928	0.60954	0.37778	0.13699	-0.7793	3.5207	4.0125	1.9428	1.8112	1.3374	2.8314	1.2038	2.951	4.5294	2.3355	1.5408	1.9501	0.48042	1.4803	2.4145	-1.0688	1.3011	1.3612	1.4767	-0.37395	3.2783	3.7168	-2.0802	1.2524	2.5839	0.041514	0.7049	1.1871	1.6143	1.9063
-8.045	-7.6194	-7.8333	-7.4013	-8.2735	-10.952	-10.885	-10.313	-7.0911	-7.1222	-7.8461	-11.365	-8.4714	-10.317	-9.5067	-9.6309	-10.02	-8.3172	-11.382	-9.5113	-10.528	-8.7877	-10.135	-7.5636	-9.2648	-8.3265	-7.8463	-8.9867	-8.4867	-7.3226	-10.422	-11.685	-9.9866	-9.2677	-7.7938	-10.27	-13.09	-11.176	-7.7204	-10.199	-8.7663	-8.7663	-9.2755	-10.12	-9.4533	-8.7669	-8.8801	-9.8427	-9.5639	-6.882
0.20415	0.92778	-1.0849	-1.5891	-2.0291	-1.8067	-0.76696	-2.0387	-1.063	-0.19531	-1.5648	-0.25523	-2.0085	-0.47988	-1.8006	-1.2246	-2.2523	-2.4298	-0.93825	-1.8213	-1.5874	-0.62738	-1.4764	-3.3242	-2.4335	-0.83463	-3.2217	0.80118	-2.4907	-1.4812	-1.1741	0.58963	-2.3106	-0.98993	-3.3518	-1.5865	-1.4794	1.0411	-2.1897	-0.53981	-2.9462	-1.5993	0.15479	-0.39414	-1.0275	-0.27919	-1.7662	-3.346	-1.3969	-2.8384
0.096592	-1.5341	-3.2708	-2.07	-2.5885	-1.2336	-3.3318	-0.89056	-0.35699	0.22773	0.42266	-2.0943	-2.1667	-0.35038	-0.081746	-2.224	-1.7127	-2.1136	1.0651	-0.023588	-2.0676	-3.1141	-0.98695	-0.99331	-2.9374	-4.0793	-0.65694	1.7434	-0.83512	-0.94576	-1.0164	-1.9476	-0.5421	-1.4076	-0.91107	-1.4215	-1.8115	-0.057299	-2.4173	-1.5316	-0.3136	-2.2307	-0.88409	0.7726	-2.2425	-2.8946	0.1601	-1.277	-2.0486	-2.1407
-8.1732	-6.2608	-3.7068	-9.4841	-5.8414	-6.4531	-7.1881	-7.5532	-6.9815	-6.5849	-6.8324	-5.0472	-5.3375	-5.982	-7.7367	-7.5684	-6.1188	-6.4391	-5.5624	-7.7162	-5.283	-3.9869	-7.2141	-6.8109	-5.6603	-6.8761	-7.3983	-5.3699	-4.5769	-7.4206	-5.1674	-6.7719	-7.0083	-5.0486	-8.2298	-5.0726	-5.1289	-6.1248	-5.0766	-6.4312	-5.0024	-7.4386	-4.6767	-6.6451	-6.7455	-7.5322	-5.7726	-6.215	-6.7578	-8.1354
-15.21	-15.77	-13.033	-13.435	-12.899	-13.723	-14.671	-17.072	-14.704	-16.679	-15.281	-14.099	-15.799	-15.474	-12.729	-14.885	-15.021	-12.983	-14.005	-17.152	-12.946	-12.749	-14.055	-16.32	-16.365	-13.664	-15.796	-12.596	-13.986	-13.338	-15.466	-12.07	-14.146	-13.696	-16.187	-14.777	-14.341	-13.2	-16.367	-15.333	-14.904	-14.871	-12.974	-15.502	-16.823	-15.109	-14.37	-13.535	-15.853	-14.854
-12.994	-12.163	-11.001	-9.5415	-11.335	-11	-11.603	-11.639	-10.166	-12.358	-11.367	-11.409	-11.036	-12.716	-11.217	-10.787	-11.378	-11.112	-11.988	-11.078	-11.777	-10.488	-12.947	-11.912	-9.8004	-13.453	-10.994	-13.178	-11.561	-11.834	-11.73	-9.3311	-12.099	-12.298	-11.395	-11.695	-12.293	-12.393	-10.078	-13.247	-12.418	-10.365	-12.463	-12.967	-13.212	-13.277	-10.378	-12.254	-12.473	-10.636
0.74951	1.219	3.3207	0.11732	0.32773	-0.09492	-0.41468	2.0217	3.0486	-0.63775	2.3868	1.6706	0.56094	-0.97075	1.2803	3.273	0.07227	0.28724	2.0508	0.36302	0.48477	3.3896	2.2693	2.5731	2.2323	0.10828	1.1457	3.5636	1.4601	1.9886	1.3601	1.7974	1.4381	2.7292	0.55213	1.3359	1.4388	2.244	3.7335	1.9056	0.74949	3.5306	-0.14247	0.47248	2.2809	2.3567	1.1058	2.9031	3.2662	1.4249
-2.0522	-2.1768	-3.9177	-4.9349	-3.3829	-6.2264	-5.0506	-4.0105	-4.8153	-2.2695	-4.9996	-4.1485	-5.6195	-4.5589	-4.6272	-5.6012	-3.3932	-5.9164	-6.1096	-7.5099	-5.5158	-4.899	-6.2727	-3.8985	-4.2072	-7.6288	-3.5834	-5.3555	-4.7306	-4.6243	-2.8375	-5.8037	-3.5217	-4.0292	-3.6846	-3.2018	-4.4902	-5.2174	-4.9642	-3.2642	-1.4381	-4.3493	-6.3532	-4.8613	-4.9081	-4.959	-4.1741	-3.7532	-3.8566	-5.7367
-3.7902	-4.5354	-2.8997	-3.0432	-2.7328	-3.2312	-1.5806	-2.5123	-2.7114	-2.7174	-2.3158	-2.1847	-3.5972	-1.8783	-1.2859	-0.60909	-1.6455	-3.8452	-2.4312	-1.73	-2.5919	-5.0429	-2.4185	-1.7744	-1.3594	-2.643	-1.1592	-1.0724	-1.9945	-2.4623	-4.2959	-3.6315	0.46881	-3.0588	-2.212	-4.1455	-1.7706	-2.53	-0.85727	-1.9658	-3.6883	-2.6757	-1.3338	-2.744	-1.6015	-3.8301	-2.0415	-2.5073	-3.1681	-3.1735
-12.461	-12.96	-11.263	-15.201	-14.645	-14.202	-14.403	-12.086	-14.074	-14.242	-12.919	-13.333	-14.27	-12.299	-11.643	-12.667	-13.926	-11.994	-13.698	-14.533	-12.093	-15.804	-13.273	-14.075	-11.19	-10.312	-12.697	-12.423	-14.168	-14.212	-13.097	-13.663	-13.182	-13.053	-14.239	-14.114	-11.608	-13.728	-12.162	-12.773	-14.756	-13.696	-12.1	-12.711	-14.156	-11.67	-11.96	-14.974	-13.643	-13.709
0.019564	1.5643	-0.021017	0.082854	1.6123	-1.2731	-1.3962	-2.0485	0.12287	1.2518	-2.6697	1.8603	-0.95843	-2.2189	-0.93693	-1.3859	1.831	1.8179	-0.53004	0.78565	0.70234	-1.7778	-1.5323	-0.8916	0.40241	-1.2407	1.9431	-2.3499	1.7453	-1.9087	-0.069638	2.0009	-0.14284	-0.54747	1.2634	0.25137	-0.56806	0.41758	0.29147	-2.1894	1.5753	-0.19445	-1.4471	-1.6279	-0.2381	-2.3853	-0.70542	-1.5365	-0.50608	0.07516
2.8064	4.8016	2.9938	1.8886	2.1995	4.0871	4.7041	2.007	2.9614	2.5377	2.8924	3.9327	1.3769	3.2642	1.6113	3.5321	1.6383	2.0052	4.1651	3.8583	0.29616	0.14933	2.5372	2.7796	3.2986	1.8412	2.8454	4.0685	3.6535	1.4779	1.8164	1.2301	4.5605	4.2483	2.7975	3.0627	1.0842	4.977	0.61153	5.2398	3.3224	4.8027	4.0689	3.2246	3.1768	3.9347	5.3521	1.4975	3.5664	2.7449
-2.0452	-1.5909	-0.82999	0.37418	-0.87254	0.32726	1.1959	0.014036	0.84775	1.4583	-1.3381	-0.20926	-0.65028	1.0256	-1.6606	0.59522	0.66393	-0.71321	-1.7167	0.88263	-1.5472	-1.6722	-0.24917	-0.91268	-1.2631	0.99671	0.9872	0.75695	0.055499	-0.68813	-1.1625	-2.1103	2.2904	-1.3604	2.0073	0.43004	-0.083644	0.39706	-0.32919	0.14976	-0.93435	0.40919	-1.4135	2.611	1.7693	1.1981	0.19816	0.57344	2.7739	-0.57542
10.129	8.2352	7.054	8.043	6.8691	7.9547	7.6484	6.0542	9.6172	7.517	7.4569	9.0653	6.9731	8.0676	8.4453	8.4772	9.1685	7.695	6.6252	5.185	8.4044	8.1114	9.912	10.497	8.3663	8.1029	7.9503	7.4704	8.4992	8.0114	8.7418	8.3154	7.6432	7.1628	5.9991	5.9763	7.18	9.3351	7.5694	7.6221	9.6333	8.6361	8.8874	7.4282	9.072	7.739	8.514	6.6861	8.237	7.9124
-21.757	-19.276	-19.682	-22.158	-21.241	-21.203	-20.682	-21.965	-19.984	-22.916	-20.946	-20.289	-20.677	-22.521	-21.324	-20.018	-20.673	-21.026	-22.028	-21.399	-20.265	-19.968	-21.427	-20.126	-20.424	-21.163	-20.22	-21.429	-19.05	-23.644	-20.684	-20.754	-23.156	-18.77	-19.058	-20.588	-22.619	-22.697	-20.452	-20.445	-19.616	-20.248	-19.322	-20.204	-18.519	-21.445	-20.146	-18.942	-20.091	-19.299
-11.265	-10.513	-10.915	-12.329	-11.984	-11.88	-9.9691	-13.366	-11.031	-10.62	-11.97	-11.677	-10.731	-13.034	-11.317	-11.858	-11.958	-10.793	-14.216	-10.529	-10.712	-13.535	-10.773	-12.136	-13.469	-11.559	-11.898	-13.195	-13.888	-11.141	-12.061	-10.642	-10.777	-12.779	-13.417	-11.69	-12.642	-10.939	-13.088	-10.435	-14.914	-12.107	-13.151	-11.875	-10.459	-11.012	-11.164	-11.338	-11.657	-13.026
-20.249	-20.794	-19.422	-21.638	-17.054	-20.44	-20.307	-19.754	-23.37	-20.736	-22.949	-20.664	-23.113	-20.026	-19.711	-19.85	-20.849	-20.201	-20.28	-20.516	-21.063	-20.572	-22.612	-21.281	-21.07	-20.128	-19.295	-21.191	-18.498	-20.701	-19.106	-21.881	-21.934	-21.77	-20.989	-19.208	-19.901	-20.758	-22.081	-20.191	-21.895	-20.385	-20.891	-20.56	-18.894	-20.043	-21.58	-20.314	-23.049	-20.527
1.1773	-0.040694	-1.2932	0.18355	1.3704	-0.33008	0.06443	0.12557	0.82248	-1.2637	-1.6118	0.61397	-1.0998	-0.67186	-0.44044	1.0023	0.098954	0.40281	-1.4764	0.37068	-1.1856	-0.31676	0.7886	0.6011	-1.2166	-0.2568	1.5399	1.0703	1.9269	1.5799	1.3517	-1.5166	-0.3001	1.6683	0.88265	2.0098	0.54792	-1.0673	-3.1701	-1.4274	-0.84288	-0.22629	-1.7648	-0.45303	-0.75226	-0.20486	-1.7645	-1.4969	0.57327	0.44317
-14.667	-13.206	-13.003	-11.265	-14.206	-13.074	-13.015	-11.714	-12.573	-11.726	-14.569	-13.185	-11.467	-14.752	-14.386	-13.496	-11.236	-11.347	-14.316	-13.505	-13.937	-13.482	-12.289	-16.677	-12.771	-15.041	-16.532	-13.549	-11.026	-12.837	-15.139	-16.11	-11.55	-12.672	-12.581	-13.822	-14.565	-12.368	-11.463	-12.287	-11.777	-11.35	-13.513	-14.144	-11.37	-13.172	-11.594	-12.789	-13.202	-13.227
-4.7773	-3.8608	-4.4155	-4.0047	-4.9912	-3.9668	-4.4515	-3.5889	-3.7652	-3.0723	-4.507	-3.5995	-4.3896	-5.6497	-4.7891	-4.1481	-3.6784	-2.1679	-4.0256	-4.3341	-3.0469	-3.5805	-3.6738	-2.861	-2.5107	-2.4247	-3.3574	-2.1416	-3.3482	-4.9937	-5.392	-6.4042	-4.8316	-3.8202	-4.8437	-4.4042	-3.6558	-4.4187	-4.2203	-3.6131	-2.3082	-4.3877	-5.1552	-3.4612	-2.9855	-3.7232	-4.9653	-1.1232	-2.1096	-3.8316
-7.1398	-6.3945	-6.1514	-7.7527	-7.4935	-7.7403	-7.9456	-5.5156	-5.9309	-5.8794	-3.7579	-5.8915	-5.461	-5.6563	-3.153	-5.2015	-6.4851	-7.5356	-7.5977	-6.838	-6.0982	-7.064	-5.72	-6.5768	-7.0287	-7.3808	-8.2453	-4.8638	-7.3291	-7.2968	-7.3362	-6.1826	-7.2365	-6.3762	-5.4361	-4.7268	-4.8639	-3.4879	-5.6185	-5.6243	-6.7789	-7.2875	-5.2089	-4.27	-5.1452	-7.7635	-6.1028	-7.7612	-8.5766	-6.1931
-14.656	-12.621	-12.399	-12.77	-13.458	-14.112	-12.375	-13.105	-10.898	-11.238	-13.341	-17.715	-15.479	-12.958	-14.656	-14.394	-14.231	-13.47	-12.667	-12.218	-15.217	-9.9946	-10.978	-10.968	-12.88	-11.563	-14.155	-12.733	-15.599	-11.985	-10.482	-14.871	-11.704	-11.503	-11.732	-13.302	-12.951	-11.167	-12.845	-13.994	-13.761	-11.331	-11.426	-15.28	-13.74	-12.117	-12.995	-12.906	-14.595	-13.514
6.4122	5.7897	6.9451	5.292	6.0821	7.2935	5.2888	4.9457	7.1883	7.399	6.4424	4.6206	6.6717	3.4437	3.7777	5.8977	6.8483	5.4248	6.7122	7.8706	7.3406	4.8542	6.3303	5.7341	2.8192	7.2245	4.6929	6.4446	6.0798	3.8653	5.7001	5.6683	6.8813	5.8104	5.4085	4.9173	3.5552	6.3472	6.4021	5.662	6.2121	4.1248	5.9079	4.3095	6.0213	6.6576	5.527	6.9768	6.4775	4.864
-12.363	-10.887	-10.556	-9.875	-9.3303	-12.742	-11.438	-10.596	-9.7352	-11.966	-9.7256	-9.0214	-9.3384	-11.541	-11.756	-10.672	-9.5553	-10.735	-12.045	-10.596	-11.645	-10.865	-11.087	-12.114	-10.278	-12.949	-11.124	-11.04	-10.982	-11.442	-11.268	-12.449	-11.617	-11.475	-10.376	-14.957	-9.544	-11.826	-11.112	-10.656	-9.1035	-9.7999	-10.47	-11.035	-11.693	-10.687	-10.865	-9.8843	-12.173	-9.9783
-11.323	-10.727	-12.267	-12.104	-13.798	-14.154	-14.926	-11.753	-12.759	-14.03	-12.226	-15.328	-12.543	-12.553	-14.765	-13.927	-11.22	-13.379	-12.207	-13.772	-15.016	-13.866	-13.434	-10.783	-12.645	-12.436	-12.401	-12.923	-12.23	-11.535	-14.186	-13.384	-12.326	-15.184	-12.267	-13.065	-14.198	-12.957	-11.428	-12.323	-10.526	-13.095	-10.464	-14.301	-11.426	-12.747	-13.874	-9.7551	-11.303	-13.231
-2.1569	0.015534	-3.4089	-3.5544	0.3119	-1.4636	-1.6214	-0.26932	-0.50952	-3.9272	-0.90092	-2.1739	-2.3342	-0.80715	-1.3201	-0.65923	-2.0617	-2.0727	-0.73011	0.0080741	-0.57123	-0.62392	-1.0361	-2.855	-0.40523	0.42672	-0.1153	-2.0965	-0.85866	-2.1711	-3.5339	-0.0070565	-2.2271	-0.38265	1.6817	-2.9138	0.22575	-1.0406	-3.5635	-1.595	-3.5922	-3.2266	-1.9076	0.40259	-1.7919	-2.7652	-1.1984	-1.088	-1.0015	-0.67856
-14.569	-14.84	-12.311	-11.667	-14.175	-13.255	-10.864	-11.544	-11.701	-11.894	-13.852	-13.061	-14.233	-12.907	-12.273	-11.373	-11.735	-12.537	-15.592	-12.83	-10.132	-13.846	-12.617	-12.619	-11.2	-13.067	-11.119	-11.773	-10.301	-13.384	-13.723	-13.542	-13.764	-13.159	-11.436	-13.026	-12.546	-9.9204	-10.518	-11.845	-12.596	-13.685	-11.408	-12.568	-13.19	-10.887	-13.467	-14.036	-11.922	-12.923
-0.58645	-2.0005	-0.47867	2.8928	-2.2494	-1.3098	-1.1308	-0.91142	0.22888	-2.0053	0.29319	0.88436	1.4044	-1.0081	0.050605	-0.014355	-1.382	3.3112	-0.85555	0.81845	0.35427	-1.7786	2.7552	-0.77825	-0.00012287	-0.21667	0.61092	-0.16469	0.69306	-0.88862	0.32185	0.7226	1.3424	2.4584	-0.29326	-0.17875	-0.034668	1.3318	0.59111	0.41445	0.92611	0.61883	0.0032593	0.77849	0.93297	-0.45502	-0.19358	-0.71208	-0.17219	1.1502
-14.393	-14.891	-15.545	-15.317	-13.437	-14.817	-14.311	-12.224	-11.82	-14.865	-14.201	-13.951	-15.177	-14.512	-14.627	-15.131	-13.078	-15.133	-16.843	-15.292	-13.28	-14.945	-14.151	-16.406	-13.608	-14.695	-12.929	-13.666	-17.279	-14.815	-14.799	-13.836	-14.455	-16.498	-13.161	-14.054	-14.058	-10.44	-15.588	-14.434	-13.252	-14.712	-13.874	-13.8	-14.735	-14.536	-14.94	-14.42	-14.759	-15.444
5.1503	2.5733	3.8758	4.6227	6.4619	1.0458	4.6735	3.1987	5.434	5.6495	4.6916	3.0921	3.0721	4.7857	4.4105	4.0021	4.9677	3.3723	3.1208	2.4856	3.0152	4.5148	4.6711	3.7162	7.9482	4.6838	4.3994	2.6983	6.339	4.7373	3.262	3.6208	5.0805	5.373	1.7333	3.7062	5.7241	3.6053	5.3965	4.0715	5.6972	2.5704	5.4269	3.5617	2.7089	3.4492	5.3073	3.8734	2.5856	5.9637
-0.75988	0.38944	-0.66328	2.2852	-0.93507	0.79375	-1.7329	-1.0267	-0.45488	-2.2484	0.78002	1.1214	-1.4922	1.1108	-0.52893	-0.41824	-1.9891	-0.54527	-2.1626	-1.5416	-1.2947	-0.24148	0.90829	-1.5824	-1.2711	-2.4773	-0.38709	-1.0084	-2.51	-2.6524	0.6325	-0.55562	-1.6639	-0.60166	-1.0891	1.0641	-1.3868	0.87116	-1.8224	-0.68965	0.62253	-2.6754	-0.92805	0.8768	-3.1424	0.19704	2.4837	-0.43424	-2.2653	-1.4093
2.2653	1.1159	0.3383	2.3088	1.5591	1.0685	2.1685	0.87953	1.254	0.62699	4.0688	1.9579	1.3476	1.526	3.038	-1.5532	3.8592	2.0938	2.9498	1.0302	2.5306	0.74138	1.2884	0.46281	2.7239	2.0531	0.56642	2.6066	3.8582	1.4937	-0.71697	0.36206	-0.50128	-0.25285	1.4798	-0.092829	2.6595	1.4065	1.0022	0.38794	2.5709	2.0562	-0.021627	3.1662	1.4809	2.1036	1.8106	1.4059	1.2102	0.62031
-3.1319	-2.7807	-4.226	-3.7035	-5.6426	-2.1598	-2.4419	-3.6532	-5.7303	-6.3623	-6.2357	-2.3561	-1.023	-5.0127	-5.4678	-3.2509	-2.8345	-3.5214	-0.93116	-4.9262	-5.4823	-2.061	-5.0323	-3.7359	-1.6872	-2.8091	-1.8299	-1.0252	-2.3163	-3.4247	-4.2545	-3.4765	-2.6846	-4.3853	-1.314	-0.509	-3.7952	-5.0294	-4.8042	-3.342	-2.7018	-4.0615	-1.8357	-4.3612	-3.004	-2.8887	-3.0082	-1.6965	-2.6682	-2.6721
-1.9165	-3.3093	-3.3638	-1.7061	-1.7926	-1.8915	-1.4737	-3.2991	-2.3524	-2.5746	-2.0362	-2.5645	-1.2235	-0.17561	-0.33275	-3.9195	-1.8794	-2.4831	-0.4782	-3.1883	-2.1103	-3.7977	-0.14752	0.09429	-4.2509	-0.92166	-2.573	-4.8293	-2.8355	-2.289	-1.2163	-3.9622	-3.8411	-0.62483	-2.9623	-2.2579	-2.6976	-1.6266	-0.39837	-1.6349	-1.241	-4.0557	-5.5477	-1.499	-3.8084	-4.8387	-2.3973	-3.7974	-2.3379	-2.2877
0.99258	0.14867	-2.601	1.6079	-0.39379	-2.7566	-0.7409	0.27614	0.10664	1.6426	-0.26485	-0.27435	-1.206	2.8213	-0.62923	2.0422	0.74137	0.08536	-0.82028	-2.1195	-0.12952	1.4107	0.84356	-0.016134	0.38032	0.85481	-1.8485	-3.1744	2.1354	-0.55815	1.1965	-1.7054	-0.26168	1.649	0.54033	-1.4537	0.86514	0.85296	1.1257	-2.3893	1.7574	1.0603	0.6662	1.9389	0.23528	0.3427	-1.5919	0.12589	0.57902	0.047634
-10.297	-10.264	-11.182	-11.155	-11.08	-8.9604	-11.108	-9.9118	-10.62	-9.6403	-12.387	-11.567	-7.7615	-10.111	-10.554	-8.9402	-10.606	-11.877	-9.1676	-9.7179	-10.208	-10.656	-10.213	-9.8464	-8.7426	-10.486	-11.728	-9.7304	-10.407	-8.5927	-10.137	-10.792	-12.342	-11.499	-12.564	-11.219	-9.4921	-10.49	-11.087	-8.8709	-8.4893	-10.792	-8.6433	-10.958	-10.168	-11.955	-8.3688	-10.529	-10.176	-11.029
-5.9905	-5.0362	-4.4453	-6.5071	-6.443	-4.1354	-6.7106	-4.1791	-4.793	-6.02	-4.6626	-5.831	-7.2116	-2.1275	-5.674	-7.294	-3.8533	-4.9767	-4.8912	-5.2715	-6.2852	-2.1926	-5.1378	-3.6943	-5.8238	-1.831	-5.3414	-6.0515	-5.957	-5.1868	-5.0095	-4.118	-4.2203	-4.5652	-4.7866	-3.7997	-7.3794	-4.1047	-5.2989	-5.4018	-1.8789	-5.2567	-5	-7.3677	-5.7575	-5.1439	-5.8493	-3.7809	-6.9017	-4.8341
-8.6162	-7.8564	-10.4	-9.2234	-7.843	-10.63	-7.9586	-10.748	-8.1033	-10.203	-9.2729	-8.1202	-9.0431	-8.3547	-7.7952	-10.499	-6.2162	-10.675	-9.4746	-9.6563	-8.4874	-10.773	-10.116	-9.4779	-8.4544	-11.625	-10.819	-9.7391	-9.3079	-8.0236	-7.4211	-9.7134	-7.7031	-9.5401	-7.2158	-11.22	-9.1186	-10.72	-10.04	-10.791	-8.4062	-9.1959	-10.841	-6.9057	-10.903	-9.2036	-8.9077	-8.5305	-9.2999	-9.3603
-9.7482	-10.131	-12.037	-9.4065	-11.102	-9.3574	-11.653	-11.705	-11.347	-10.847	-10.688	-9.9668	-10.13	-9.6205	-10.978	-9.5563	-10.182	-10.464	-9.2567	-10.394	-10.041	-9.8209	-11.481	-10.734	-9.9013	-10.531	-11.095	-9.8988	-11.156	-10.762	-8.703	-10.99	-10.023	-11.188	-9.4754	-9.3307	-12.31	-10.948	-12.87	-10.373	-10.13	-10.896	-9.5383	-9.3935	-10.87	-8.2763	-10.656	-6.9056	-10.376	-11.123
-2.3426	-2.2149	-2.391	-1.8506	-2.6186	-4.6887	-2.4397	-2.7569	-2.8091	-2.758	-1.9425	-2.0992	-1.9573	-4.6435	0.22597	-2.1488	-5.4165	-2.8253	-4.0473	-3.9677	-5.7958	-3.4506	-2.9805	-5.0864	-2.4585	-2.4257	-4.096	-0.65083	-0.56388	-0.64976	-3.3716	-2.3559	-0.58438	-2.502	-1.814	-4.5676	-2.4168	-1.7152	-2.8475	-2.4023	-2.6019	-2.329	-2.2638	-2.9367	-2.7104	-3.1861	-4.1234	-1.3761	-2.1641	-3.6522
3.6379	2.6294	2.6543	3.6609	2.0153	3.1584	3.1996	4.167	3.9103	2.9019	4.28	4.3101	3.9686	2.4847	3.7425	2.3362	1.3901	4.1196	2.5203	5.0684	2.6309	2.009	3.5824	3.8601	3.3939	2.6457	1.7789	0.99007	2.5784	3.4399	2.4299	4.7704	3.6616	5.0318	1.1275	4.4301	5.042	2.7241	3.8949	2.8945	2.7134	3.4489	4.0907	5.3807	6.0729	2.6189	1.5347	3.3129	4.2066	3.7309
-2.7618	-2.1312	1.0998	-3.1126	-2.465	-2.6106	-2.8612	-1.1922	-0.072132	-2.5955	-0.31491	-0.284	-1.1707	-1.2551	-0.25637	-1.5949	-0.12091	-0.86006	-2.2753	-0.061522	-2.2914	-1.5955	-2.322	-1.975	-3.0614	-0.58888	-2.5187	-0.68931	-1.5251	0.74642	-1.9859	-0.95419	0.65713	-1.0314	-0.96566	1.7078	-2.508	0.99139	-0.95841	-1.5702	-1.4472	-0.77229	0.35302	-0.50647	-2.4776	-1.3348	-2.2621	0.96533	-2.4323	-0.18456
-0.37668	1.4382	0.44247	-4.1169	-0.16411	-0.28047	0.56656	1.5834	-0.9374	-1.4106	0.1207	0.02948	1.4202	-0.18157	-0.39302	2.1564	-2.4315	0.42843	1.567	2.2542	0.71397	-0.13819	0.65882	-1.0448	1.5891	-2.64	0.81145	-0.8581	1.7234	-1.0567	-0.75387	-0.24469	-0.53779	0.017331	0.78352	-1.8559	2.3104	3.5937	0.067226	-0.31412	-0.46626	3.5285	2.0435	-0.97766	-0.24989	0.62386	0.68032	-1.938	-0.8903	-0.81124
2.3317	2.1756	1.8374	-0.96334	-1.4646	0.56301	0.79461	-1.2347	1.7853	-1.5922	1.4082	0.12293	-0.25948	0.16504	3.2052	-1.2414	0.40818	-3.7855	-2.4647	-0.37465	-1.9009	1.5327	0.11292	1.9276	0.50955	-0.25777	1.5281	1.9026	-1.0399	0.88176	-0.55244	1.4405	0.52661	-0.0063004	0.37175	1.926	0.8303	0.98357	0.86054	0.9359	-0.56404	-0.021269	-0.39341	1.3015	-0.95625	1.1065	-0.41744	0.10779	-0.68782	1.5737
-13.844	-14.402	-15.091	-12.623	-12.051	-13.458	-14.442	-12.309	-14.679	-14.536	-11.577	-13.662	-12.367	-13.638	-12.655	-11.799	-13.122	-11.229	-11.953	-14.767	-14.453	-13.002	-17.819	-14.054	-14.142	-12.844	-15.2	-12.934	-13.709	-13.583	-12.265	-13.228	-11.378	-16.344	-14.547	-13.023	-12.632	-14.076	-13.457	-14.202	-13.549	-15.904	-14.149	-13.908	-12.148	-13.469	-11.521	-11.938	-12.399	-12.585
-3.1854	-8.9325	-4.787	-4.9937	-5.9936	-5.642	-5.7949	-7.2724	-6.0072	-4.5058	-6.3482	-4.8144	-6.688	-4.8097	-3.7001	-4.1436	-5.2234	-6.7268	-4.2738	-3.8702	-7.4284	-6.5886	-6.6365	-5.5892	-7.2531	-6.2826	-4.7533	-4.2319	-6.4141	-3.6254	-6.9585	-6.5565	-5.2943	-5.7069	-7.62	-5.2754	-7.2888	-4.4077	-6.4891	-4.1725	-5.3513	-5.5173	-5.681	-5.3085	-4.5115	-5.4967	-5.0227	-6.9338	-6.324	-5.6555
-2.3869	-2.8793	-1.0058	-2.0294	-0.97286	-1.3644	-1.4579	-1.6515	-1.2984	0.52174	-0.86553	1.1094	0.42022	-1.5153	0.11956	-2.0508	-2.3988	0.18181	-0.3428	-2.1939	-1.9434	-3.2407	-0.94007	-2.0373	-0.37466	0.28475	-1.0811	-0.94491	-1.3564	-1.8984	-0.16038	-0.32621	-0.67926	-2.9724	-3.3473	-1.2111	-3.5358	-1.3112	-0.41718	-0.43131	-1.7257	-1.7795	-0.21536	-1.6672	-1.1744	-2.955	-3.2773	-4.7104	-0.051807	-1.1598
-10.866	-10.626	-8.78	-9.245	-11.774	-11.635	-10.073	-10.169	-12.722	-11.886	-7.6131	-12.509	-9.2116	-9.7685	-9.9233	-9.914	-11.176	-10.216	-12.018	-7.7164	-10.487	-11.295	-10.573	-13.133	-10.62	-11.313	-10.466	-11.826	-9.9948	-10.673	-10.805	-12.751	-8.9963	-10.487	-12.702	-10.304	-10.925	-11.046	-9.8887	-10.063	-13.328	-9.8758	-9.6095	-12.746	-11.591	-9.5159	-11.006	-10.761	-9.4128	-10.638
-3.3286	-4.9699	-6.818	-6.8079	-2.4228	-3.8762	-1.4571	-3.8283	-2.9587	-2.068	-6.5819	-3.8912	-4.519	-6.4859	-5.5832	-3.6226	-3.2406	-3.3122	-4.3731	-2.2882	-4.6199	-2.4296	-4.1433	-5.5491	-3.7504	-4.0063	-1.6455	-5.3098	-3.3892	-6.6033	-0.74394	-3.825	-4.6986	-3.1253	-4.1075	-4.0393	-5.1524	-2.0158	-1.2383	-4.1945	-5.9047	-4.629	-5.1692	-3.7777	-6.7085	-2.5087	-1.501	-5.3263	-4.8237	-2.853
2.1813	1.9549	3.5027	2.8908	2.1339	4.7793	1.7067	2.9209	3.1071	0.78542	2.7708	2.5208	1.8221	4.2252	1.6524	3.1195	3.3847	1.678	2.376	4.8416	-0.48901	6.9785	4.0732	2.7038	2.3217	3.4979	4.0251	2.8912	2.6294	2.5079	3.7185	1.0263	0.97704	5.4494	1.5129	0.72077	1.96	3.7278	3.4331	2.7424	0.97613	1.4016	1.4399	0.54502	1.4195	1.9186	2.8563	1.5775	1.7342	2.9103
-2.987	-2.8535	-2.9356	-3.9664	-5.2343	-4.6442	-4.0253	-2.4499	-4.1736	-5.4919	-3.0843	-2.6729	-2.3643	-4.8944	-3.9426	-3.1779	-5.0384	-5.513	-4.1512	-2.5208	-4.4505	-4.3088	-4.0269	-5.1443	-1.5671	-4.5228	-3.9766	-3.4051	-4.7998	-5.2365	-5.9221	-3.2612	-2.7797	-2.1758	-3.742	-4.8612	-4.8658	-3.1302	-0.33371	-4.0629	-2.6359	-1.5005	-3.8723	-4.3961	-4.2026	-5.0367	-3.2296	-5.0998	-5.0655	-3.7543
-1.9125	0.42378	-2.186	-0.93502	-3.171	-0.88087	0.21429	-1.5586	-2.0488	-1.2521	-1.9089	-3.2277	-0.458	-1.0486	-0.90736	-1.0168	-0.94038	-2.0527	0.074015	-1.8769	-1.227	-4.1435	-2.043	-1.5497	-1.4785	-3.3308	-0.97821	-2.4802	-0.77736	-1.4386	-1.5809	-1.5223	-1.0233	-2.0176	0.12233	-2.7622	-0.20532	-1.4696	-0.24394	-2.876	-2.5284	-1.6372	-1.8443	-3.0559	-1.8661	-1.0011	-1.3657	-1.8438	-0.24772	-1.2587
5.2209	4.5643	6.1822	5.1146	5.2002	4.9022	4.0256	3.8448	4.5521	7.2786	5.9186	7.604	4.104	6.5896	4.1996	4.43	4.0945	5.7204	2.6253	6.6163	6.217	6.3266	6.0026	4.9266	6.4407	4.5434	6.6894	4.6698	4.5596	4.2479	5.3548	4.8907	4.3172	6.2019	7.2406	3.7707	2.9901	4.0118	4.7416	3.2117	3.1562	5.073	3.7616	5.2124	4.3497	5.5426	4.3279	3.9819	5.1777	5.8109
-2.2832	-2.6913	-3.0979	-0.82692	-0.061377	-0.41734	-2.1522	-2.6454	-0.57124	-3.5599	-4.3252	-4.3582	-2.4179	-0.70027	-2.6525	-1.0582	1.7085	-2.4635	-3.0903	-3.092	-2.925	-3.9134	-4.2374	-1.0749	-2.3546	-3.264	-3.2934	-2.6989	-2.1588	-2.0575	-3.1642	-2.4677	-1.3766	-1.9496	-3.4686	-3.1677	-0.40525	-0.058335	-3.3892	0.47016	-0.27021	-3.7761	-1.7002	-3.4483	-2.9693	-1.6866	-3.1904	-1.7033	-1.301	-2.9532
-11.533	-10.709	-12.943	-11.326	-11.877	-11.818	-11.635	-14.3	-11.609	-10.986	-11.9	-14.796	-13.736	-12.525	-13.32	-11.276	-11.743	-12.219	-10.643	-11.171	-12.055	-12.136	-12.233	-13.394	-12.225	-12.492	-10.377	-9.2811	-12.841	-10.855	-11.071	-12.361	-10.421	-14.845	-11.984	-11.557	-11.389	-11.345	-11.65	-13.481	-11.831	-10.706	-12.168	-13.372	-10.934	-11.03	-13.101	-13.688	-13.292	-12.827
1.4303	-0.16373	0.96711	-0.21567	0.079051	-0.29956	1.2842	-0.69231	-2.0288	-0.64813	-1.2137	-1.8577	-0.0090726	0.35195	0.11228	0.46048	0.43062	0.032336	1.2858	-0.47643	-0.94294	0.3343	-3.2922	0.20551	0.62839	-2.4325	0.76017	-1.7348	1.0615	0.29167	0.40572	0.42109	-0.37647	-2.3408	-1.1546	1.5607	-0.96205	-0.64795	0.3917	2.3302	0.80659	0.93307	-1.9432	0.73794	2.0174	-0.53989	-0.72325	0.30272	1.1335	0.49233
6.3222	6.0755	8.4586	6.9494	7.9536	5.3712	5.0237	7.669	7.1481	7.3133	6.6692	7.5759	4.1687	5.9507	5.4655	6.384	9.2087	7.1394	6.152	6.3225	8.178	6.2597	6.0307	7.8417	7.3643	8.7478	6.0996	7.0253	6.844	4.8896	8.136	6.1444	7.1519	5.7723	6.4065	8.0351	3.5324	7.9721	7.2136	6.4802	6.0005	6.7017	7.6206	5.3306	9.0574	6.3788	5.6355	7.2904	7.465	6.6758
4.8952	5.5902	4.9314	5.6131	6.4827	4.0351	6.7439	7.2815	7.4597	4.0951	4.1674	6.5658	2.304	4.7524	6.0313	6.0038	3.5257	1.8887	4.2282	5.0077	5.6665	5.7338	3.8779	3.5404	2.9436	5.8162	6.7772	5.7345	7.5478	3.11	6.0255	3.6391	4.2249	7.1237	7.7131	3.5792	4.2115	3.1315	5.8628	4.0615	5.2739	3.1675	2.9129	3.3098	7.1182	2.882	0.9635	6.3025	6.8816	4.6212
-0.50435	1.9443	1.8558	1.4118	3.7952	4.3877	2.2461	3.8402	1.6132	2.4797	3.3448	3.4815	1.5388	3.4841	2.7885	2.0156	0.76955	2.4164	4.9095	3.0569	1.2956	0.86271	5.0266	1.7021	3.6923	1.9495	4.0418	2.8513	1.2727	3.1074	4.0082	3.7852	1.396	3.2106	3.303	4.2534	1.7675	1.0161	1.882	2.4391	3.1131	3.3581	3.8875	-0.059158	3.4548	4.3514	4.0885	3.1884	2.7279	0.73572
-1.23	0.81182	0.97866	0.15899	-0.088604	-0.61336	-1.2527	-1.394	-0.85468	0.62035	-1.5614	-3.4546	0.12398	-1.9574	-0.13219	1.4112	0.36359	-0.25411	1.0647	-0.40879	0.68289	-0.35497	1.9204	-0.6925	1.9756	0.12232	0.44352	1.5923	-0.85926	0.50089	0.047094	-0.12628	-1.3125	3.2841	0.088836	-0.55729	0.70824	-0.90781	0.18867	0.68161	1.0432	-0.053572	-0.40396	-2.2855	-0.47483	0.72454	-0.75019	-1.2224	1.2043	-0.43113
-0.13781	-1.5465	-3.1151	-2.0021	-1.0421	-1.7393	-1.6673	-0.11873	-0.38048	0.60608	-1.0832	-1.5049	-1.4456	-0.35067	0.32241	-2.8179	-1.6021	0.35583	-2.166	-1.4457	-1.3505	-1.5747	-1.3726	1.0896	-1.0098	-1.6296	-1.5736	-1.2708	-1.4623	-3.3637	-2.0034	1.4726	-1.9563	-2.2411	0.10327	-3.3941	-1.4385	-5.0415	-2.1247	-2.8912	-1.0377	-1.7835	-0.98344	-1.4117	-0.097055	-0.060113	-0.93739	-0.066768	0.17329	-0.74186
-19.429	-19.873	-20.161	-21.745	-20.921	-21.326	-22.561	-21.715	-21.79	-20.294	-20.23	-20.449	-20.121	-21.838	-21.34	-21.051	-20.486	-19.661	-20.347	-21.553	-21.933	-21.139	-21.878	-20.792	-21.886	-19.419	-20.467	-21.471	-21.415	-21.464	-19.63	-20.522	-20.107	-20.166	-20.668	-20.709	-19.677	-22.153	-19.451	-20.138	-22.155	-18.947	-21.499	-20.323	-20.414	-20.975	-20.069	-21.599	-20.468	-19.462
-10.912	-10.847	-10.188	-9.6573	-7.0078	-8.9127	-10.44	-11.161	-10.658	-8.9048	-9.681	-6.5308	-12.867	-11.474	-12.455	-9.9285	-12.472	-10.326	-11.328	-11.49	-9.9135	-10.812	-11.604	-11.175	-11.459	-12.296	-11.23	-8.6563	-8.0574	-12.099	-11.703	-12.266	-11.71	-8.8685	-11.867	-10.781	-11.496	-9.6777	-10.508	-12.377	-10.653	-10.509	-8.7904	-9.9878	-10.748	-11.145	-10.829	-12.55	-8.6523	-11.301
-0.51388	3.2752	0.56991	-1.132	0.65967	1.2532	1.7082	1.4575	2.6143	1.0291	0.15887	1.2191	0.35237	0.9151	-0.09589	0.55194	0.90038	3.6319	1.3955	-0.10306	1.1984	0.18477	3.2547	0.19812	0.85454	0.13296	0.35081	2.3497	2.3561	2.028	-0.60216	2.8435	0.90999	2.6918	2.8314	1.1476	-0.33429	0.027498	-0.053216	1.3844	1.3629	0.66295	0.31632	-1.3016	2.5604	-0.95276	2.8314	3.1405	1.6055	2.1555
-13.612	-14.356	-13.825	-14.761	-14.243	-13.822	-15.068	-12.79	-13.857	-16.201	-14.904	-12.681	-16.483	-13.419	-12.873	-15.206	-15.332	-17.308	-15.97	-13.927	-16.622	-13.662	-13.009	-13.748	-14.614	-15.119	-15.49	-13.839	-16.863	-15.443	-16.342	-15.732	-14.875	-13.62	-14.371	-14.729	-14.809	-13.803	-15.032	-13.997	-16.488	-14.155	-13.094	-12.392	-16.705	-15.387	-15.097	-13.275	-13.814	-13.779
3.9528	4.3036	0.90979	0.97378	4.4599	2.8186	1.2179	4.5016	2.8099	1.3667	1.7763	0.95743	-0.34846	0.40315	4.7428	1.5172	1.2726	0.73157	3.666	4.6515	2.0415	1.2881	3.1073	2.5997	1.9623	3.8818	2.4903	2.0378	4.9437	2.0263	2.1949	2.3453	2.6366	3.6931	1.2313	3.8179	3.405	2.8531	2.0274	1.3256	1.5773	2.124	0.83416	2.3338	0.14191	2.91	3.8809	2.9491	3.4687	3.1867
-12.782	-14.195	-11.53	-12.259	-10.114	-11.736	-12.41	-11.727	-11.807	-13.037	-13.594	-10.289	-12.556	-12.12	-10.81	-10.916	-10.133	-11.882	-13.011	-11.287	-14.5	-11.926	-12.425	-11.001	-14.68	-11.438	-10.488	-11.852	-11.65	-14.181	-11.227	-11.494	-11.484	-10.951	-12.845	-10.71	-10.593	-11.546	-9.7159	-14.523	-12.182	-10.277	-13.246	-13.931	-12.438	-12.127	-12.318	-10.644	-9.902	-11.562
-1.7004	-2.5235	-0.54864	-0.57147	-1.1637	-1.006	-1.5661	-3.5673	-2.4872	-2.3472	-1.776	-0.8596	-1.2527	-1.5329	0.53865	-1.3344	-0.12875	-1.6253	1.2868	-2.9043	-2.675	-1.3992	-3.9377	-1.0253	1.6064	-1.4239	1.0517	-0.24747	-2.2503	0.19058	-1.0456	0.45097	-2.608	-1.5744	0.84772	0.38481	-0.512	0.7978	0.12577	-2.3363	-1.9541	-3.8101	-1.5959	-3.1547	-2.8206	-0.37755	-1.0712	-1.5278	0.98959	1.524
-5.76	-3.6174	-3.4024	-6.5019	-2.3979	-0.66909	-4.2551	-3.7526	-4.6419	-2.894	-0.94111	-3.0789	-3.3598	-2.7856	-4.0072	-1.7378	-3.3335	-4.7482	-1.6843	-2.6254	-3.4623	-2.3505	-3.2829	-2.9258	-3.5632	-4.922	-2.7651	-1.0207	-4.8509	-1.3896	-5.785	-5.139	-2.1547	-1.7192	-3.4172	-4.8088	-4.7573	-2.5464	-1.5709	-4.3054	-2.5225	-2.6772	-1.7229	-2.5781	-4.1567	-1.8678	0.61974	-3.2133	-2.9935	-2.9982
9.8231	6.9328	9.5082	6.1801	7.6037	7.3215	9.4067	7.4073	8.3632	7.6231	8.8343	9.6435	8.1118	6.2783	8.3115	8.4776	9.3538	7.0353	6.8822	7.5348	7.0933	10.272	7.2955	7.7775	8.0178	10.153	8.3196	9.0944	8.3836	7.1304	9.6103	7.4715	6.7176	8.5284	9.2482	9.8168	6.9229	8.1713	6.4542	6.1503	8.7774	8.2848	7.4858	7.3582	7.4334	8.5454	8.193	8.3967	7.7598	6.7217
-0.31701	0.67604	0.65961	-0.79414	-0.21527	0.028848	0.98787	0.64256	-0.29652	-0.00077604	-2.2626	1.2209	-1.1358	0.55476	-1.7358	-0.45261	0.24958	1.6234	1.194	0.43142	0.48504	0.66651	-0.16324	-0.44514	3.6275	-0.71836	-0.91776	1.7591	-0.4789	1.0281	1.1684	0.46153	1.1475	-0.8474	-1.3223	-0.014843	2.277	2.3633	-1.0641	-2.2013	-0.76612	-2.3855	0.16253	-1.5935	-1.2013	0.38422	0.32098	0.075359	0.076759	-0.38069
-3.1371	-3.1866	-4.7475	-1.5818	-3.1935	-4.59	-3.7256	-4.253	-4.7326	-1.7804	-4.3072	-3.2943	-3.5684	-2.9745	-1.7626	-7.5863	-3.3983	-5.2502	-5.1396	-5.5988	-2.8326	-1.8875	-4.262	-1.6115	-2.4163	-2.5521	-4.4359	-1.4744	-3.466	-3.3512	-3.1032	-2.4193	-2.4603	-5.042	-4.8622	-3.6528	-3.8863	-3.8397	-3.6196	-1.4499	-5.5135	-4.029	-3.523	-3.3386	-6.1532	-3.485	-0.54364	-3.9539	-2.6649	-4.8027
3.9905	4.4796	5.5184	5.1976	3.1325	3.3051	4.5361	4.3744	5.1836	3.8904	4.1011	2.3243	5.2043	3.832	4.0399	2.9614	4.4889	6.3443	5.5071	4.5391	5.2685	3.2473	3.17	3.0256	6.2545	3.594	6.0145	4.5252	4.5078	3.443	2.9699	4.1934	1.9614	4.1017	4.4259	3.1181	2.561	4.8861	5.5955	2.9754	3.2266	4.1603	4.8511	5.8882	1.8586	5.2492	5.0559	1.933	4.3746	3.5457
2.0159	1.3063	2.2554	0.80815	1.3023	1.7522	2.9447	1.8542	0.65468	1.2091	1.8787	0.76073	1.2818	1.3705	2.3258	0.37044	2.7973	3.8196	1.6393	-0.064223	1.7923	1.4834	1.086	3.0554	1.8118	-0.13334	1.6037	-0.59338	0.47185	2.2514	-0.78437	-0.31823	2.0526	1.5636	5.0789	0.74446	1.8376	4.7873	-0.1799	2.3826	1.7461	0.34277	2.3305	0.66798	2.4984	2.961	0.020427	0.53644	2.1466	0.95137
-4.0621	-6.6112	-2.6427	-3.1645	-4.589	-6.2123	-4.0014	-5.0776	-5.8795	-5.4566	-4.1538	-3.3184	-3.8113	-5.7714	-1.9897	-3.761	-3.4981	-3.8176	-4.3681	-2.949	-4.9008	-6.5693	-3.8191	-3.2519	-0.91179	-4.6305	-2.8945	-5.5442	-4.5356	-5.4038	-5.1995	-2.6956	-3.853	-7.3455	-3.0863	-4.4373	-3.8523	-6.6731	-4.4794	-4.2311	-3.1586	-6.3406	-4.0666	-4.587	-5.9959	-4.9118	-3.2601	-5.1927	-2.484	-3.6321
[truncated: 150 more columns]
