# Supplementary material for: Genetic dissection of main and epistatic effects of QTL based on augmented triple test cross design
Source: PLoS One. 2017 Dec 14;12(12):e0189054. doi: 10.1371/journal.pone.0189054 (PMC5730204; doi:10.1371/journal.pone.0189054)
Supplement: S7 Supporting Information — (ZIP) [file pone.0189054.s007.zip › z2_150_0.5_5.csv]

-0.50107	-4.953	-1.6178	-4.0307	-2.4579	-1.9399	-1.093	2.3042	-0.65219	-0.82301	-4.9604	-4.4835	-2.6014	-1.2696	-0.95138	-3.0691	-2.6541	-0.015917	1.6231	1.9533	-2.9029	-3.2526	-2.9854	-4.6784	-1.7083	-1.9851	-3.07	-1.6474	0.25474	-3.3512	-5.9262	-4.8631	-0.37102	-3.5729	-2.3649	-0.52555	-2.2177	-2.6846	-3.095	-4.1701	-1.7425	-3.0744	-0.31795	-2.8921	-1.0749	0.61384	-5.2024	-2.2997	-1.4745	-3.1192
-13.488	-13.953	-12.616	-10.925	-14.668	-11.49	-12.015	-14.325	-11.711	-13.658	-11.792	-13.598	-15.153	-12.799	-10.517	-12.11	-13.61	-16.445	-16.932	-14.838	-10.808	-11.595	-10.395	-14.812	-13.725	-11.486	-11.819	-14.619	-13.685	-13.488	-13.737	-12.271	-12.788	-9.6806	-11.614	-15.194	-11.646	-13.717	-15.865	-12.568	-12.106	-12.87	-11.998	-15.363	-12.225	-11.959	-10.371	-11.031	-12.729	-14.936
-1.5773	-1.2724	-3.3908	-5.5704	-1.7577	-1.5818	-3.3319	-2.2756	-3.7928	-3.1243	-2.9495	0.099496	-3.1405	-0.80976	0.75335	-4.6832	0.23617	-0.98744	-1.1882	-3.6939	-4.6438	-2.3315	-0.65695	-0.4362	-1.6676	-1.3096	-3.4477	-0.84581	-3.0228	-2.0021	-2.8392	-3.3547	-3.8981	0.29405	-4.6045	-2.5625	-1.3818	-1.6133	-0.92637	-2.0751	-0.29932	-2.1205	-4.3959	-2.3582	-4.002	-2.2404	-3.2785	-2.9893	-3.9964	-3.1947
3.2066	6.261	1.1354	3.1872	4.4982	4.3111	1.2597	4.6454	2.4674	7.1142	5.0403	3.5051	3.7475	5.1641	2.879	4.9648	2.6676	5.4801	6.6278	1.638	1.5913	7.8089	3.4516	5.3572	6.0503	6.4615	2.8416	5.4152	7.2893	2.8364	3.05	5.8991	3.0631	7.3221	0.38068	5.6108	3.4584	5.1633	2.3812	2.0516	3.9564	6.5979	1.5452	3.0477	3.7765	3.7879	5.1738	6.889	3.463	4.467
-12.772	-9.482	-12.629	-13.881	-10.956	-10.579	-7.8704	-7.23	-9.6988	-13.763	-7.7087	-6.5034	-7.4084	-13.491	-11.354	-9.3175	-11.057	-12.603	-9.8415	-8.9799	-11.416	-9.4179	-8.6999	-10.283	-12.713	-7.6335	-9.7847	-10.972	-7.9678	-11.49	-10.375	-11.423	-7.9904	-9.85	-9.2313	-10.224	-9.203	-12.648	-13.676	-10.879	-11.542	-10.061	-14.475	-11	-11.074	-13.208	-9.3914	-8.3243	-12.527	-12.278
1.9862	3.844	3.6804	1.4768	3.8332	-1.3904	1.505	4.6901	2.5436	1.5233	3.9913	1.7639	3.4441	2.3737	-0.55798	2.6072	2.4803	3.1993	2.501	-0.83726	2.5003	-1.1372	1.9334	3.0931	4.0677	2.8231	1.5947	1.7838	5.1876	2.631	1.5263	0.36496	1.4069	0.53498	4.8251	-0.33347	4.8397	4.8395	4.8781	2.1557	4.2583	3.5306	1.5846	4.9874	0.12974	0.47362	3.2104	2.4488	2.3702	0.73224
-6.3472	-6.3784	-4.7857	-7.2955	-2.4856	0.40748	-8.3272	-4.3043	-3.0988	-9.5938	-7.2819	-6.22	-5.8831	-4.7005	-8.9189	-3.9132	-4.1069	-5.4414	-7.1916	-3.0707	-4.1671	-2.8873	-2.945	-8.0468	-9.2301	-3.0944	-5.3806	-7.3577	-0.8926	-5.0255	-4.4143	-4.9393	-9.6384	-4.9902	-5.0452	-3.2594	-1.1782	-7.5033	-1.7505	-3.6411	-3.3294	-4.1967	-3.4189	-5.0617	-5.6552	-3.3987	-5.7292	-5.6877	-2.249	-7.1501
-1.3343	0.56691	1.4307	2.4568	0.9153	0.72518	-2.0649	0.07677	1.045	-1.4044	-0.54659	2.857	0.44407	0.27796	2.3224	2.1489	-1.8692	-1.1053	-0.71224	-0.62042	0.6401	2.4991	1.2679	0.99094	4.2827	-0.26439	0.23097	0.69901	-1.1879	0.69076	2.1665	1.4654	1.7266	1.565	-0.010512	0.57468	-0.23153	2.0279	2.0763	1.5361	2.8541	1.8891	-0.26884	-1.3339	0.91649	-0.40501	1.3868	-0.30419	-3.3591	-0.6091
-6.3862	-1.183	-3.2599	-5.7929	-3.0834	-6.6232	-6.2572	-4.8317	-3.522	-5.0951	-7.2243	-4.951	-7.307	-8.2969	-5.3524	-3.0077	-5.5871	-8.1985	-6.9655	-6.2071	-2.0481	-6.6775	-5.3063	-3.4187	-5.1509	-5.5965	-5.9907	-6.8019	-5.4789	-5.586	-5.1157	-9.409	-6.1695	-1.935	-6.4408	-5.2172	-7.4279	-3.8421	-6.408	-5.4281	-7.0956	-3.8391	-2.4502	-5.9637	-6.3492	-4.7818	-6.0681	-5.3063	-4.0666	-5.9833
-6.0898	-11.547	-10.738	-6.9491	-4.8432	-6.0354	-6.2734	-10.67	-9.2703	-9.0291	-11.042	-4.8896	-7.7751	-6.9429	-6.0621	-10.954	-9.1536	-5.3512	-10.9	-8.7553	-8.2934	-8.5456	-7.574	-7.1706	-6.8787	-11.181	-9.3288	-8.3715	-12.06	-6.8421	-10.163	-7.7148	-7.6847	-10.682	-8.3868	-7.7871	-10.359	-12.093	-11.11	-9.2483	-5.8779	-10.35	-10.173	-6.326	-10.502	-12.057	-7.6297	-10.66	-9.1419	-8.0954
-12.338	-12.184	-12.705	-11.646	-10.303	-10.457	-9.6963	-12.595	-9.0923	-11.06	-11.837	-10.113	-10.684	-14.352	-8.3291	-10.932	-12.045	-12.453	-11.483	-11.062	-9.5904	-12.462	-12.361	-12.433	-12.809	-8.686	-11.291	-13.445	-14.765	-12.998	-12.266	-11.706	-12.074	-9.4494	-10.293	-13.015	-12.021	-12.546	-12.086	-11.658	-13.901	-16.478	-11.076	-12.322	-10.431	-13.492	-9.6573	-13.958	-11.868	-13.597
-14.208	-14.002	-11.885	-12.738	-13.831	-14.165	-13.874	-13.132	-15.14	-11.812	-13.932	-14.404	-13.609	-12.148	-15.468	-12.723	-12.969	-13.876	-15.511	-11.065	-10.717	-12.432	-9.257	-13.479	-13.609	-13.39	-11.844	-16.471	-12.48	-11.548	-12.412	-15.695	-12.77	-11.283	-10.674	-13.9	-10.276	-11.073	-12.56	-16.128	-10.292	-13.643	-12.226	-11.32	-13.856	-11.321	-14.003	-14.367	-9.8739	-13.357
-3.4342	-2.4716	-6.7356	-8.7865	-7.3799	-4.94	-4.6221	-3.7416	-5.1644	-2.7774	-8.2938	-2.7232	-3.3114	-1.4447	-4.3461	-7.6737	-8.1787	-5.6017	-4.6043	-3.7568	-2.7356	-5.099	-5.7809	-3.5691	-6.2274	-3.6455	-5.6841	-9.7883	-5.296	-3.463	-0.65706	-2.4371	-5.0569	-5.8902	-5.4157	-5.7489	-7.1865	-4.6464	-4.6275	-8.3846	-9.044	-0.84732	-5.5585	-5.6476	-2.2709	-8.6325	-8.0093	-3.5349	-4.6128	-3.7441
-3.4572	0.10294	-0.023924	-3.5013	-0.81999	-0.42276	-1.7946	-4.1759	-2.3144	0.34652	-1.4975	-0.53073	-4.193	0.31125	1.6388	-2.0933	0.33741	-0.81268	0.2399	-0.35667	-0.2103	0.72992	0.55181	-2.4503	-1.2145	-2.9242	-4.3389	0.1221	0.60125	-2.0729	0.3323	-1.3781	-1.3406	-0.038017	-1.9743	-3.4303	-0.86456	0.52929	-0.0014237	-2.8662	-1.8313	-2.3906	-2.6229	-1.591	-4.6685	-2.1578	-3.5482	-1.6102	1.7602	-0.38395
-23.311	-26.009	-20.691	-24.626	-21.277	-21.357	-22.495	-20.725	-24.45	-23.388	-25.177	-22.397	-22.544	-20.313	-22.233	-20.324	-21.091	-23.352	-22.366	-21.7	-25.28	-23.995	-23.557	-20.938	-22.141	-21.823	-21.521	-19.105	-22.031	-19.641	-23.196	-24.68	-21.032	-24.401	-23.064	-23.712	-26.65	-21.981	-23.899	-23.682	-22.969	-22.906	-22.482	-21.835	-25.285	-20.37	-23.798	-19.037	-19.545	-25.318
-1.8884	0.17038	-3.0311	-0.37283	-4.8925	-1.792	-2.3285	-2.1606	-3.6716	-3.3979	-3.5935	-3.9028	-2.5821	-1.9084	-3.6296	-1.9547	-5.5491	-4.9042	-2.3105	-1.5088	-3.3833	-3.0414	-2.0576	-1.095	-2.176	-4.9785	-5.2022	-2.0145	-2.8581	-4.9329	-5.8172	-4.4298	-1.7277	-3.3055	-3.7052	-1.3165	-3.3795	-3.4059	0.068843	-2.9973	-0.39062	-3.8596	-1.613	-2.4137	-0.85988	-0.70962	-2.0341	-1.9572	-3.4697	-3.0287
-10.821	-9.5668	-9.0375	-9.0999	-8.9226	-8.9889	-8.5538	-9.1588	-13.601	-10.744	-9.6231	-7.4647	-12.796	-12.218	-9.5343	-12.724	-6.5348	-10.693	-13.67	-9.9978	-8.9202	-13.787	-9.1253	-9.6643	-10.546	-9.3057	-11.692	-12.733	-10.657	-10.336	-13.213	-13.238	-12.694	-10.733	-8.4256	-10.144	-9.6309	-11.096	-8.8038	-9.5447	-11.225	-13.787	-15.607	-10.315	-10.025	-10.064	-10.342	-9.3774	-9.9269	-10.041
-11.014	-8.5108	-8.7356	-7.1071	-13.011	-13.103	-14.731	-9.5841	-11.219	-9.0069	-11.111	-11.897	-8.7675	-9.0592	-13.17	-13.988	-11.857	-7.5478	-14.597	-6.8002	-11.852	-11.151	-10.891	-8.4011	-9.4879	-10.405	-6.4895	-7.0381	-9.8372	-11.26	-8.2742	-5.0978	-9.3777	-10.987	-8.9267	-13.467	-11.12	-7.1694	-10.925	-9.7229	-7.4563	-9.2349	-9.7251	-11.453	-12.032	-8.6249	-7.8731	-12.03	-8.7224	-10.445
-4.4482	-6.8211	-7.6531	-6.0142	-6.2249	-7.9392	-4.8462	-5.8426	-4.6362	-8.4835	-4.715	-7.5073	-4.52	-7.307	-9.767	-4.074	-4.6486	-6.6011	-5.5488	-5.8257	-6.5212	-3.3525	-7.4432	-5.0177	-10.578	-5.3844	-6.913	-7.728	-7.4533	-5.1126	-5.302	-7.1192	-6.8577	-6.2553	-6.7269	-8.2252	-8.958	-7.623	-7.5765	-7.4807	-7.7815	-3.5567	-6.5808	-4.9395	-6.6125	-8.4922	-3.1107	-7.3354	-5.8519	-9.6053
3.6063	5.6946	5.9012	8.6378	2.1306	5.1633	6.7431	7.7546	3.6203	6.9325	4.9879	4.5283	5.6894	5.666	7.3083	7.0632	5.792	8.4138	5.4785	5.7316	4.1533	4.1201	6.7892	3.8691	3.1561	3.6003	5.6783	4.5171	3.7741	3.6393	4.9007	6.7292	7.0025	8.5115	3.8503	7.962	4.6026	4.4494	2.2736	5.6093	4.4682	8.0462	4.6648	5.4678	3.4028	7.1381	6.7915	4.3767	5.0615	2.0485
-10.315	-10.947	-10.261	-10.703	-9.3193	-8.1138	-9.2242	-9.0833	-10.322	-10.311	-10.898	-10.564	-9.3347	-12.916	-6.5115	-8.0151	-6.4187	-12.627	-8.1161	-8.0921	-9.0631	-7.7413	-8.616	-11.243	-10.334	-13.712	-13.475	-8.5861	-10.613	-11.361	-10.871	-11.302	-10.799	-8.1702	-6.7416	-10.343	-6.8313	-8.5458	-10.434	-9.325	-9.4003	-9.6785	-9.0348	-11.939	-9.6102	-9.6457	-12.007	-9.3923	-9.5325	-8.0552
-15.143	-11.425	-15.197	-14.777	-12.941	-10.788	-14.645	-16.327	-15.215	-11.886	-15.254	-14.621	-13.746	-12.887	-14.803	-15.741	-12.926	-11.42	-13.913	-14.789	-10.743	-11.819	-13.408	-12.533	-15.09	-12.06	-15.538	-16.658	-14.027	-16.043	-15.018	-13.639	-11.651	-16.733	-15.748	-14.968	-14.035	-15.592	-11.702	-11.675	-14.802	-17.134	-13.994	-12.272	-13.296	-11.74	-16.183	-15.284	-12.635	-11.026
-14.081	-13.184	-11.836	-12.02	-12.46	-11.254	-14.778	-13.932	-13.351	-11.935	-15.053	-11.43	-13.38	-11.479	-17.787	-13.359	-12.393	-11.945	-16.059	-15.065	-16.781	-12.285	-13.895	-12.885	-12.82	-16.241	-16.088	-11.868	-14.499	-14.529	-12.831	-14.408	-15.014	-13.99	-12.293	-12.937	-13.484	-14.137	-13.703	-10.285	-15.592	-13.371	-12.86	-10.759	-13.401	-13.993	-14.75	-14.198	-12.979	-12.136
-2.8593	-5.2761	-5.0993	-8.3921	-4.5583	-6.3005	-3.7404	-7.4711	-5.8662	-4.686	-2.4576	-7.6721	-3.301	-4.7793	-6.2769	-4.5684	-8.4542	-8.2451	-5.6954	-3.854	-4.2217	-6.4574	-5.0701	-5.3564	-6.4946	-6.0728	-3.9372	-4.782	-4.6512	-5.8717	-5.8561	-5.571	-3.7827	-0.65161	-7.4234	-5.6431	-4.461	-2.2236	-6.5931	-3.0063	-2.5274	-1.1546	-3.643	-3.4954	-1.9449	-3.1655	-3.6484	-9.0861	-7.0866	-5.0323
-6.6579	-7.3705	-3.987	-8.172	-7.5319	-9.8048	-6.1983	-7.7993	-7.5743	-6.0796	-5.8968	-6.8607	-8.8311	-11.922	-7.273	-6.8504	-7.5644	-7.1229	-7.6453	-9.338	-8.2272	-5.6908	-13.595	-10.049	-5.2945	-7.8971	-4.7866	-5.5108	-9.9964	-5.7008	-7.8683	-10.058	-4.2635	-5.1539	-3.9244	-5.5012	-6.8245	-9.7834	-11.236	-9.8155	-9.2	-7.8479	-6.7408	-7.1182	-7.3712	-12.058	-11.735	-5.8636	-9.4891	-8.9753
0.67229	1.011	4.1942	0.43586	2.7283	0.79543	-0.4463	0.37417	0.35679	1.7847	5.8255	2.4186	1.8453	3.4602	0.38666	-1.5087	0.30726	2.1362	1.4404	0.014834	-0.056246	1.8079	3.0717	0.018421	1.7029	-0.97048	2.8956	0.84482	0.8525	2.254	-1.5098	-2.4692	-0.098195	-0.54487	1.7076	-0.86177	1.3396	3.6933	3.1498	0.66804	-1.1283	0.32528	0.55189	3.0244	4.5179	0.85988	2.3777	2.9349	2.864	3.1016
7.6658	5.4654	11.129	8.4289	10.711	7.7261	12.502	8.949	12.083	10.298	8.0089	7.3394	7.1869	8.761	6.5458	8.1239	11.811	7.7872	7.5303	4.5287	7.7118	8.3303	6.6326	9.6812	6.6029	6.7414	8.7372	8.3479	7.4337	10.294	7.9448	7.9381	9.8811	8.714	5.2612	8.2546	10.771	10.45	8.1222	9.1228	5.9503	8.6287	8.0061	10.216	7.8215	6.0053	8.4352	7.1639	9.3897	10.546
10.725	9.2992	8.7884	12.469	9.4939	10.415	9.4516	10.864	10.65	8.8186	7.9397	9.0644	8.461	6.9723	7.0856	13.435	7.3922	10.143	5.0909	8.862	8.161	12.345	8.5167	11.081	11.12	14.704	10.521	10.127	11.222	9.5435	8.0374	8.392	7.7529	12.018	10.647	10.177	11.246	12.879	11.372	10.073	11.859	10.665	7.5319	10.422	9.6595	9.0613	11.957	8.2585	12.054	8.0223
-14.194	-13.775	-15.668	-14.802	-14.442	-12.617	-14.184	-13.224	-10.457	-15.134	-11.517	-14.194	-14.055	-12.944	-11.879	-13.16	-9.4191	-14.382	-12.047	-10.789	-12.755	-11.968	-12.659	-13.107	-17.655	-14.08	-11.007	-11.993	-15.37	-10.872	-10.56	-11.483	-11.797	-10.924	-17.192	-10.61	-13.353	-14.935	-13.859	-13.035	-11.251	-11.431	-15.472	-9.9952	-14.283	-10.568	-11.244	-17.608	-11.225	-12.48
-10.216	-6.298	-10.049	-6.074	-9.7189	-9.0837	-11.762	-12.433	-12.551	-7.4581	-10.891	-11.033	-6.4663	-7.4061	-8.4873	-7.4273	-7.478	-10.973	-8.8249	-6.2596	-10.229	-9.0847	-9.7449	-6.3064	-8.8157	-9.9988	-6.5245	-8.847	-8.1593	-11.293	-6.7125	-8.722	-9.6528	-9.3761	-10.502	-6.569	-5.3124	-10.47	-9.0532	-10.155	-5.5629	-11.112	-8.5164	-5.7317	-7.9091	-7.683	-11.571	-9.3823	-11.17	-6.3631
-5.3513	-4.5469	-3.0077	-5.7569	-2.1931	-4.9176	-0.93519	0.67431	-0.5318	-1.8226	-1.92	-6.4201	-4.6024	-2.547	-5.1546	-6.1777	1.2412	-7.2856	-0.26951	-3.4202	-1.2199	-4.1825	-2.332	-3.6408	-4.9751	-3.632	-4.7461	-0.94127	-3.402	-2.3153	-6.9929	-1.4956	-2.159	-3.8217	-6.1809	-6.015	-2.7904	-4.0337	-4.3402	-2.7913	-0.91427	-4.5295	-2.3887	-6.3102	-6.235	-2.0146	-5.7288	-5.7924	-4.7436	0.3342
5.3849	5.4002	4.6033	4.2655	5.3037	3.9892	4.0696	3.0398	5.5336	6.3973	2.1313	2.5377	4.4454	3.9279	7.0414	2.359	5.609	5.772	4.259	4.5427	3.8946	6.2303	3.6423	4.7673	3.4738	2.5012	6.9771	3.1051	9.3389	7.8767	-1.0382	5.8262	3.9457	3.5972	2.9149	1.6239	2.5343	3.4974	5.1685	2.1981	5.042	1.2794	6.2697	5.8317	4.5402	5.2615	4.5923	0.90113	1.9152	3.9127
-4.3881	-2.9288	-3.2808	-3.0249	-5.1167	-0.72573	-3.1323	-3.0335	-2.0101	-5.3736	-3.7088	-4.7404	-0.88013	-3.7239	-2.254	-5.2745	-0.34357	-4.2358	-0.24148	-5.1072	0.39193	-0.24325	-3.757	-4.6638	-4.4541	-4.9346	-3.5732	-7.337	-4.894	-4.671	-0.07466	-2.2427	-3.5685	-1.7517	-7.8476	-2.7832	-5.6733	-4.2745	-1.7993	-2.9092	-4.6592	-0.27211	-1.4492	-2.5744	-2.3769	-7.0551	-5.4557	-1.8703	-5.9882	-1.9246
-22.134	-20.277	-18.911	-23.07	-17.421	-20.962	-18.597	-22.975	-20.522	-19.7	-20.839	-21.297	-23.828	-22.16	-20.042	-22.504	-23.314	-23.964	-23.174	-22.954	-23.549	-21.777	-19.171	-20.37	-24.512	-22.438	-25.012	-20.977	-21.798	-23.67	-23.174	-23.573	-21.361	-22.167	-21.25	-18.314	-23.392	-20.845	-21.151	-27.838	-20.469	-23.593	-22.694	-22.199	-22.207	-21.516	-23.453	-21.752	-23.564	-22.99
-14.13	-16.092	-15.856	-16.358	-12.734	-13.058	-13.048	-13.142	-17.512	-14.31	-13.969	-14.304	-14.683	-13.745	-15.02	-16.102	-16.862	-13.975	-13.829	-11.47	-14.695	-13.649	-13.842	-13.812	-15.674	-15.444	-13.669	-12.594	-13.168	-15.486	-12.511	-15.813	-14.237	-14.901	-14.307	-14.562	-11.978	-13.666	-14.864	-17.54	-15.843	-11.786	-12.132	-14.622	-11.545	-11.522	-14.976	-16.077	-13.905	-13.678
8.6123	7.7558	10.607	7.0465	2.5709	7.4749	5.7303	7.803	8.1949	6.5395	6.0385	8.6891	4.8062	9.8882	6.7172	4.0131	2.3105	3.6507	7.7255	8.7939	9.3502	6.3686	7.9877	7.9931	8.9885	6.3916	4.9298	2.5131	5.5108	5.5846	7.3619	5.3745	5.8405	7.3073	5.654	8.8662	7.9762	6.6512	4.9126	4.1315	3.6377	6.6594	9.4291	5.6482	9.7708	5.1395	6.8986	5.5394	4.5699	8.4917
-7.1208	-9.1148	-9.8498	-9.0168	-9.168	-8.6952	-10.156	-12.308	-5.8408	-6.6528	-6.1577	-10.395	-10.176	-10.781	-6.8789	-11.771	-9.3036	-10.563	-8.6945	-11.862	-9.2925	-8.9064	-8.5643	-10.261	-10.485	-7.2234	-9.6789	-6.9268	-10.725	-6.907	-7.9324	-9.1558	-7.8135	-8.3248	-8.084	-10.091	-10.384	-10.247	-9.5906	-8.8871	-8.8914	-9.1545	-7.4499	-6.7577	-8.9866	-7.6698	-13.286	-9.2862	-10.59	-12.11
-6.3058	-1.2159	-5.2001	-3.8512	-2.1196	-9.4376	-8.1733	-3.645	-3.7443	-2.7766	-3.1275	-1.8313	-5.4121	-5.538	-6.9055	-4.2657	-3.0931	-5.9616	-3.2295	-5.7711	-1.4871	-5.0364	-4.6801	-5.5751	-5.9636	-5.2799	-6.936	-8.2672	-6.1926	-8.8019	-4.5673	-1.2681	-4.1225	-8.0938	-8.5876	-8.8748	-7.7876	-2.3174	-9.0768	-2.6333	-7.5587	-4.9532	-4.6993	-4.8501	-5.5867	-4.1626	-7.2039	-5.406	-6.3149	-6.3453
-5.0052	-6.0176	-1.5159	-3.4149	-2.5591	-1.0705	-5.2331	-1.2325	-0.92712	-2.1563	-3.8539	-2.8733	-2.2422	-4.1262	-3.8625	-6.8813	-4.4299	-1.8772	-0.19486	-3.2544	-2.6179	-2.0753	-6.1289	-4.1298	-3.4671	-1.6824	-6.0186	-2.2933	-4.0427	-2.4837	-3.0403	-4.4027	-2.5847	-1.8539	-3.2461	-2.0611	-2.2389	-3.9412	-3.1192	-0.58793	-3.1008	1.2158	-4.645	-1.4608	-4.8123	-1.7785	-5.135	-4.2821	-3.7589	1.0307
-3.7617	-3.7215	-4.499	-1.8817	-3.0758	-7.0337	-3.0107	-3.0694	-4.4543	-5.7874	-9.6988	-3.9462	-2.579	-3.1856	-2.1269	-2.3613	-4.7975	-3.7453	-3.5949	-3.8571	-2.3077	-4.3837	-3.9473	-5.6467	-7.6165	-3.7934	-3.5935	-3.9463	-1.7972	-1.8561	-2.5462	-3.0362	-6.5644	-0.9652	-5.1793	-1.4732	-4.6131	-3.0882	-1.5025	-3.9615	-3.5181	-3.7862	-4.0358	-3.5568	-5.3942	-6.0857	-2.2215	-1.4472	-2.0591	-4.3194
3.7797	3.9998	5.8094	5.5563	6.2834	2.2008	2.213	1.2609	5.5139	6.997	4.1382	6.1757	6.7446	5.0254	8.6598	9.559	4.1098	3.5906	3.2399	7.9714	4.0409	5.559	5.4652	5.6533	4.6615	6.3754	5.9691	7.5161	6.0548	6.5391	7.7075	2.3028	5.7085	3.3442	5.4602	9.2889	2.8433	6.5906	3.8008	5.9019	5.693	4.6517	6.6714	3.2889	4.1146	3.7305	7.4838	3.6309	4.1664	7.4723
2.1425	-1.4571	-1.9556	-1.2445	-0.46129	-2.1503	0.19577	-1.7795	0.93232	-0.72456	-2.8665	-0.88845	2.3939	-3.4585	-2.445	0.76982	-0.48269	-1.6193	-0.1913	2.0275	-2.1459	0.78556	-1.0097	-3.8045	-3.7096	-0.83162	-2.6174	-4.0345	0.75024	-2.652	-0.41158	0.80736	-1.1476	-0.71142	3.5755	-3.9655	0.57973	-1.8991	-0.17644	-5.5663	-0.31492	-2.4536	-1.9021	1.3717	-3.2266	-0.038607	1.5444	-3.7022	-4.1771	0.90788
2.4887	4.08	3.3585	1.3346	3.9297	1.867	3.9845	1.8593	2.4956	4.0367	6.7321	6.1388	5.5676	2.0645	2.9237	2.0465	3.5012	2.9759	1.1442	3.296	6.6069	3.8857	5.2202	0.2188	4.7059	3.2636	1.508	-0.62922	2.9284	5.3963	2.6012	7.507	4.8896	2.1654	2.8025	2.7208	3.4421	3.7903	1.4757	4.2166	4.0427	3.5601	4.1797	1.9397	1.9234	2.7568	2.9808	1.3855	2.6562	2.2325
-11.088	-10.544	-4.7108	-6.5968	-7.2363	-9.4581	-9.2349	-10.264	-9.7625	-7.5205	-11.253	-8.69	-8.2755	-10.184	-8.2983	-9.3604	-10.246	-9.7563	-7.495	-11.322	-8.6512	-11.456	-11.058	-10.142	-12.072	-13.079	-10.529	-9.9472	-9.9234	-9.5281	-9.8346	-5.9532	-10.544	-9.8413	-10.928	-8.2282	-9.382	-11.697	-11.03	-9.1244	-7.5118	-7.6452	-8.0017	-11.435	-11.546	-12.239	-9.1929	-9.791	-9.2718	-9.967
-10.923	-14.902	-9.8916	-11.131	-11.151	-14.639	-14.481	-9.1707	-12.88	-9.5957	-12.47	-13.134	-13.889	-11.296	-13.798	-12.124	-13.754	-12.485	-12.971	-11.046	-12.332	-15.014	-14.821	-11.545	-10.14	-13.935	-10.738	-10.284	-12.078	-13.407	-15.1	-14.224	-13.135	-14.54	-14.088	-15.091	-13.329	-13.912	-14.812	-11.076	-11.574	-15.615	-11.48	-13.565	-12.824	-16.424	-13.57	-14.722	-15.025	-13.877
-7.7842	-9.7059	-11.916	-10.725	-10.541	-8.2599	-12.544	-11.969	-8.2677	-11.291	-11.456	-10.669	-12.055	-10.788	-14.056	-8.6522	-12.391	-10.01	-10.071	-11.567	-9.8163	-11.115	-8.7124	-10.186	-12.705	-9.6105	-7.9202	-10.245	-7.5136	-9.5504	-9.9734	-10.264	-10.102	-10.554	-11.64	-8.6145	-11.72	-9.9024	-10.882	-10.001	-6.8428	-11.398	-14.744	-12.662	-12.418	-8.9224	-10.491	-12.164	-9.8245	-9.7825
1.7085	-3.9031	-0.7139	-2.1707	-6.495	-2.1662	-0.092033	-1.1954	-2.9807	-2.9743	-0.51235	-5.8471	-4.7644	-2.7963	-1.4865	-2.9366	-0.37166	-4.2765	-4.3398	-2.528	-2.9164	-4.4036	-3.165	-0.070391	-4.9245	-4.2476	-2.3871	-7.5974	-4.3459	-3.6702	-0.44421	-6.1153	-1.66	-7.7648	-3.3533	-4.5586	-3.7196	-3.7977	-2.5454	-5.4848	-4.193	0.25118	-5.2929	-4.0368	-3.2339	-3.37	-4.7762	-3.0421	-3.8582	-3.1278
-2.2968	0.053471	3.9979	0.17921	2.8761	1.3251	2.8429	1.9797	-2.2438	-3.0545	0.44447	-1.166	1.3064	-0.43953	2.6784	-0.8326	2.4185	-1.9632	3.9154	-0.57455	2.1775	-1.038	2.3413	-0.78137	2.9817	-2.7017	1.1383	0.43704	-1.4298	0.20604	-3.4394	0.18412	3.3506	1.7466	0.94412	-0.22244	0.167	-3.6474	0.14464	2.3034	4.1166	1.8776	-2.145	-0.5698	1.1962	0.086935	-3.2831	1.5994	2.5264	2.6093
-21.469	-23.365	-24.523	-19.823	-20.56	-15.975	-21.546	-20.33	-18.501	-22.065	-23.32	-17.331	-23.408	-23.565	-20.797	-17.395	-23.804	-20.491	-21.384	-24.023	-24.848	-22.551	-21.975	-19.71	-22.742	-17.961	-21.054	-21.978	-21.305	-24.933	-20.719	-18.743	-18.75	-23.548	-18.966	-19.722	-23.308	-21.556	-21.266	-21.369	-22.265	-19.065	-21.941	-19.513	-21.49	-18.992	-22.924	-19.39	-20.596	-22.563
-1.4037	-1.609	-2.1604	-3.2702	-3.6556	0.50894	-1.7768	-2.1747	-5.7462	-0.98838	-4.8746	1.6954	-3.6059	-1.4923	-2.8901	-2.4634	0.53092	-1.9944	2.5176	-2.4306	-0.70325	-5.215	-3.1308	-1.3865	-4.1947	0.23613	-2.4654	-1.7702	-1.3671	-0.39939	-1.1538	-1.6136	1.7311	-0.64231	-2.6785	-0.80108	-1.7282	2.8863	-3.0348	0.92723	-1.1401	0.93808	0.16332	-2.9399	-0.67795	-2.702	-1.3533	-1.3041	-3.8104	-0.58676
-7.6269	-4.0285	-3.5004	-2.209	-2.7128	-5.689	-2.2469	-2.0733	-1.6822	-4.0725	-5.5284	-4.468	-5.0635	-3.085	-4.1387	-8.5344	-3.8399	-1.2006	-3.5026	-7.8042	-5.295	-2.0849	-1.399	-3.2915	-3.8571	-6.2165	-0.91217	-1.5502	-4.125	-0.25718	-4.5058	-3.2642	-7.3618	-1.8259	-7.3452	-3.5922	-5.3913	-5.2817	-5.63	-5.9811	-1.5981	-3.6615	-3.4072	-5.3277	-2.5299	-4.2641	-3.3916	-3.086	-3.0987	-3.9699
-14.13	-14.248	-15.41	-10.441	-14.156	-14.764	-15.201	-14.463	-13.02	-15.974	-13.802	-14.78	-15.604	-13.216	-16.624	-13.037	-13.391	-11.005	-13.946	-14.998	-16.31	-13.526	-13.708	-11.717	-14.595	-13.932	-13.396	-15.097	-11.565	-14.063	-16.206	-15.532	-16.646	-17.078	-14.891	-15.258	-9.6727	-13.089	-17.184	-12.097	-14.869	-15.279	-12.423	-14.288	-17.314	-15.305	-14.671	-15.338	-13.314	-15.09
-9.5627	-11.26	-11.235	-11.458	-7.7211	-8.9487	-8.9887	-7.4985	-4.3612	-9.5017	-8.0456	-6.5021	-10.271	-10.105	-6.4303	-9.4088	-6.9596	-8.5107	-12.385	-7.0348	-7.7873	-8.4641	-6.5094	-10.79	-10.92	-8.5321	-6.974	-9.125	-10.074	-7.8495	-7.7061	-11.485	-8.7114	-7.9052	-7.4775	-8.9004	-6.2614	-9.0016	-8.0409	-11.402	-6.9844	-10.038	-6.0838	-6.3775	-11.59	-9.6612	-9.9744	-9.9536	-8.6243	-10.614
6.2984	7.9854	3.4857	7.9279	8.6064	7.3749	4.065	6.196	7.0774	6.5056	7.8856	7.0098	8.4179	8.0267	6.7386	5.9959	7.8852	5.8076	8.5948	5.8867	7.2732	5.8522	6.9796	6.9897	7.1562	7.6752	7.8943	9.0294	7.6141	7.0207	6.4907	7.5039	6.5964	6.4995	7.1134	6.0045	4.2364	5.8544	9.0028	7.5812	5.4468	6.9925	5.9703	9.0333	7.1729	9.7963	9.1549	5.2554	8.316	6.1688
1.4462	1.5437	1.636	-0.52219	1.4584	-1.6898	-2.0753	0.12585	1.9326	2.773	-0.96924	-1.3178	2.0675	0.13251	-0.8797	0.67058	3.8936	1.8796	-2.9232	0.64664	-0.56128	5.4098	-1.2054	0.34431	-0.3565	2.9348	-2.1142	-1.4943	-2.3856	0.58559	-0.93591	-2.1152	-0.18558	0.47885	-0.15897	3.2788	3.135	-3.1788	1.6963	1.6951	1.3001	-0.093052	-1.3623	-0.23763	1.2093	-1.1881	0.0050253	2.1005	1.3256	-1.2651
-3.4676	-2.8781	-4.7745	-3.5672	-2.5216	-0.43776	-5.4264	-3.938	-6.3226	-2.5621	-3.8459	-1.8113	-5.2267	-4.8714	-2.9061	-6.0031	-2.657	-4.2086	0.75145	-2.174	-5.4287	-1.7673	-2.9038	-3.734	-3.4344	-6.719	0.17318	-2.4605	-5.7885	-3.8622	-5.6527	-5.3437	-4.3725	-4.8005	-1.8247	-4.8321	-6.2793	-2.0059	-3.7587	-5.1012	-3.7337	-1.5856	-3.6682	-4.8585	-4.3493	-3.3725	-7.1771	-3.9758	-4.1635	-5.1035
6.578	5.6326	6.8497	5.6385	4.4816	7.5713	9.3035	2.3787	5.248	5.1838	3.1504	5.9183	9.3396	7.691	5.2509	7.3655	4.487	9.296	3.817	8.1337	9.7471	6.7041	7.8442	5.4269	6.0871	6.8824	6.8781	9.8948	6.1605	6.7925	4.3881	6.3427	8.2053	8.6606	4.6509	4.8786	6.9481	8.1664	6.9394	7.9928	3.7124	7.7143	6.9029	5.991	4.7516	6.0095	9.2686	5.2998	9.6822	8.5891
-9.9982	-8.9348	-9.3757	-7.8301	-4.747	-10.264	-14.326	-11.419	-9.8268	-11.872	-10.484	-12.447	-8.94	-14.157	-9.1463	-9.7249	-6.9071	-9.8998	-9.0206	-9.5452	-10.165	-8.3229	-11.633	-9.0111	-9.482	-12.775	-7.7369	-8.9034	-8.9412	-9.1969	-11.611	-10.304	-10.169	-9.1809	-9.1641	-9.6059	-10.814	-7.2912	-10.129	-8.8751	-11.602	-10.43	-8.5037	-9.0007	-9.9138	-7.6852	-8.9775	-9.4366	-10.067	-10.279
-3.0949	-1.7674	-0.99002	-5.6662	-2.9495	-3.3192	-3.6069	-0.45957	-3.8104	-0.63445	-4.4057	-0.99297	-6.0368	-2.492	-1.1579	-1.9507	-2.3889	-2.5538	3.7164	2.4482	1.3143	-0.4672	1.1984	-1.6053	1.5351	-1.4545	-2.6947	-0.26516	-1.9544	0.31673	-0.030218	-1.8094	-2.716	-3.9102	-0.83016	-2.8993	-0.90577	-2.2849	-3.5539	-1.106	1.0739	0.20279	-1.2383	-3.0213	-1.1788	1.0352	-0.053343	-4.9073	1.484	-3.9978
-0.32656	1.1979	-0.31422	-1.9504	0.66072	0.97319	-0.73936	-2.3081	0.66559	-1.1244	-0.57983	-4.3664	-3.089	-0.38265	-0.86354	0.90719	-2.6633	4.9124	-0.47085	-4.4114	-3.6093	0.34792	-1.4731	-0.28287	-2.5778	-2.5161	-1.8092	-1.9652	-3.6106	0.52514	-2.3262	-2.1505	-0.86996	-2.1823	2.1177	0.80077	-3.1192	0.39655	-4.0582	-3.4742	-0.72125	-0.0073585	-0.27976	-1.3031	-0.57228	-1.1056	-0.80289	1.2945	-2.1377	-3.3465
-2.137	-2.2676	0.074451	-2.5795	-4.0142	-1.0913	-2.1081	-2.7892	-2.3598	-2.0939	1.4428	-1.3458	-4.3027	-4.9857	-1.9522	0.087103	0.15728	1.3854	0.75318	-1.5737	1.4347	-0.030024	1.0654	-2.2323	1.7052	-0.67654	1.1813	-2.0153	-4.5766	1.4631	-3.0226	-1.8309	-1.4675	-0.13463	0.16784	-0.0072938	-1.4438	-0.81157	-2.0977	-0.63374	0.23608	-3.0811	-1.0785	-1.4646	-0.72065	-2.0529	2.4279	-3.6536	-1.4055	-2.1738
-3.377	-2.1967	-4.9157	0.0093998	-3.9221	-4.1433	-6.4112	-4.0758	-4.447	-2.198	-2.3324	-3.1379	-3.8219	-3.2562	-1.2998	-5.0726	-4.0908	-2.502	-2.4123	-3.5492	-4.894	-3.9758	-4.4181	-2.302	-3.2988	-2.8925	-1.8876	-0.69618	-0.97553	-1.3475	-2.8992	-3.153	-3.5641	1.0979	0.69913	0.37551	-1.4332	-3.0951	-1.8611	0.20502	-5.0671	-2.3237	-2.7493	-4.466	1.6181	-1.4749	-4.9017	-4.6068	-5.0074	-1.5259
5.7064	2.8546	5.0695	1.1625	2.3543	0.70944	0.36042	2.9444	1.7256	0.32567	-1.4403	3.0732	4.2392	3.6807	0.32962	1.8933	1.8525	4.5366	3.2625	0.081495	1.0094	1.8556	0.23534	1.8172	4.7493	1.3923	1.0767	3.5154	-0.90257	0.34711	0.90533	0.99188	4.0333	2.9153	3.98	2.3527	1.3813	2.1644	3.2895	0.25679	2.145	2.3404	1.7786	0.62271	0.95482	2.3963	4.3858	-0.070881	3.2577	1.2012
-5.6624	-8.1211	-9.9367	-6.9	-6.0817	-9.6248	-11.047	-5.7273	-8.443	-6.8674	-5.8933	-10.037	-7.1196	-7.5559	-5.5737	-5.2736	-8.1406	-8.4436	-7.7873	-7.5126	-5.0326	-5.3917	-8.9692	-9.786	-8.2698	-9.4851	-5.1539	-6.5407	-4.9943	-5.9166	-9.8315	-7.1365	-8.2745	-4.8368	-6.4571	-6.1251	-10.381	-8.5566	-8.1472	-5.5733	-6.4836	-8.8005	-7.2118	-5.5479	-6.9365	-9.9176	-4.3789	-9.2373	-5.281	-5.7476
-3.5699	-1.6091	-1.7401	-0.55089	0.28047	-1.2441	-0.20434	0.33662	-1.0296	-0.48448	-2.7499	-1.7456	-1.1114	-4.6856	-0.85623	-0.50847	0.87504	-1.407	-1.9732	1.5417	-5.4478	0.44949	-1.4456	0.72664	-0.19628	0.13223	-0.52288	-0.53445	-2.5846	1.5782	-2.3689	-3.9504	-0.34461	-2.1389	-2.4173	-0.89258	2.8038	0.37752	0.93663	-0.10492	1.3277	-0.27262	-1.1684	-2.9839	-0.7226	-3.3733	0.10788	-1.7656	-4.5317	-2.603
-0.66272	-0.11261	0.31048	-1.0803	1.3143	-0.23991	3.5833	2.2951	1.0818	-0.76522	1.7903	4.0471	1.9416	-0.36067	2.4971	2.5309	2.0175	3.0293	2.2402	4.1474	2.1945	3.2046	-2.1565	1.3656	3.5017	2.5999	4.1832	3.4138	2.4715	1.8368	3.3461	-0.42171	2.1301	2.2403	0.44846	0.38028	3.0201	0.67501	-1.5504	3.6276	0.7023	3.7365	0.4134	3.7616	1.9555	0.23393	1.318	0.52317	4.3557	4.835
-4.1809	-3.8017	0.10947	-6.0974	-1.6736	-0.095478	-1.0832	-1.3227	-2.4928	0.9841	-2.5135	-2.5413	-2.6386	-1.3855	-0.98866	-0.66495	-0.4188	-1.0636	0.30867	-0.9713	0.3349	-0.59249	-2.2481	-2.2071	0.7992	-1.6248	-3.5591	1.6463	-1.9013	-0.1042	-0.78095	-1.4684	-1.1209	-1.9744	-0.17809	1.3865	-0.25773	-1.2728	0.52753	-2.5361	-0.24349	0.35757	-4.2952	-3.1574	-3.7325	-1.7542	-1.7236	-0.66826	-1.9309	0.83397
-3.8215	-0.8177	-4.217	-3.2757	-0.82776	-3.534	-0.85003	0.56458	-1.1638	1.4152	-2.9604	-3.979	-2.1332	-2.0935	-1.5916	-1.8132	-0.22252	-1.4483	-2.2518	-1.3158	-1.4739	-4.7192	-3.498	-1.1628	0.60475	-1.4399	-0.079705	-0.85085	3.2582	-1.9395	-0.95508	-3.8342	-2.5493	-1.1508	-1.8727	-0.33192	2.0496	-1.9831	-1.6655	-2.3259	1.0262	2.2114	-1.3048	0.083299	-1.9501	0.38877	0.9291	-1.8181	2.2794	-5.9775
-16.817	-13.935	-13.089	-11.844	-14.495	-13.59	-12.619	-16.533	-11.441	-12.616	-14.38	-11.67	-11.145	-17.615	-14.779	-15.45	-14.629	-14.553	-12.897	-16.284	-14.923	-15.61	-13.834	-13.821	-15.879	-14.111	-14.15	-13.202	-16.211	-17.195	-13.253	-16.521	-11.724	-12.971	-15.632	-13.214	-13.035	-15.931	-16.231	-12.7	-13.321	-15.004	-10.106	-13.263	-13.271	-12.681	-13.542	-13.498	-14.162	-16.283
-24.464	-23.317	-21.757	-23.008	-21.562	-20.05	-22.671	-21.611	-22.677	-21.308	-21.882	-27.667	-22.922	-20.747	-20.863	-18.596	-19.128	-23.406	-21.983	-24.69	-24.078	-21.663	-21.546	-23.789	-23.709	-21.466	-23.75	-21.997	-20.672	-24.683	-20.705	-23.085	-22.66	-22.429	-22.55	-21.89	-24.077	-19.416	-20.336	-20.03	-24.398	-23.123	-22.462	-22.128	-23.522	-20.967	-22.455	-24.093	-23.92	-21.366
-19.591	-22.85	-23.305	-22.142	-22.596	-23.418	-24.365	-20.659	-20.161	-22.698	-22.671	-22.621	-24.038	-20.242	-21.826	-21.811	-21.636	-24.418	-22.075	-17.097	-24.256	-20.36	-19.626	-19.435	-21.248	-19.144	-22.154	-20.934	-22.95	-22.024	-24.906	-20.651	-22.537	-22.53	-20.45	-19.271	-22.584	-20.767	-21.742	-19.893	-19.077	-19.727	-24.461	-24.028	-21.945	-25.929	-20.542	-20.256	-20.593	-22.65
-14.931	-14.62	-13.69	-12.601	-12.023	-11.209	-11.399	-11.657	-13.839	-13.935	-14.206	-13.717	-14.388	-12.147	-13.759	-11.605	-9.7915	-11.968	-13.625	-14.992	-15.719	-14.797	-13.827	-12.255	-13.655	-12.99	-15.369	-12.513	-10.363	-13.509	-8.9588	-14.134	-10.176	-14.29	-14.378	-15.95	-12.127	-14.796	-13.334	-12.395	-9.1704	-14.968	-13.578	-10.647	-11.798	-12.531	-10.205	-14.4	-16.446	-12.81
-1.9168	3.2825	0.96023	2.5835	-0.35656	-2.2568	0.42881	0.65786	1.9847	-2.2249	0.4117	-1.5207	0.59404	-1.2933	-1.5278	0.78116	-0.94745	0.75723	-1.2162	-1.319	2.1931	-3.1257	1.6603	-0.72944	-2.7879	-3.1282	1.0252	-0.42278	-1.6729	1.3863	0.40465	-0.75698	-2.0096	-0.93142	1.6717	1.6479	2.4177	-3.6501	-1.9499	-1.3599	0.79417	0.96273	1.5432	1.5077	0.35809	-1.1584	1.7646	-3.2347	-1.3538	-2.0011
-18.145	-14.701	-14.759	-14.053	-14.878	-14.49	-17.068	-14.715	-14.08	-13.555	-18.397	-18.59	-16.852	-13.64	-17.465	-15.536	-18.019	-12.116	-15.839	-14.774	-14.999	-12.758	-14.532	-10.841	-13.439	-17.213	-16.993	-17.909	-16.799	-14.759	-14.385	-14.475	-12.942	-13.59	-16.093	-16.675	-16.351	-16.528	-15.451	-12.538	-16.854	-17.546	-14.195	-13.974	-15.025	-11.304	-15.298	-15.417	-14.688	-13.109
-15.633	-13.112	-12.898	-13.649	-11.173	-13.256	-13.254	-11.627	-11.669	-15.506	-14.593	-13.083	-13.315	-15.416	-11.327	-11.972	-14.27	-14.192	-12.738	-9.9328	-10.186	-12.875	-13.136	-12.794	-15.364	-11.159	-12.348	-15.309	-12.489	-12.865	-12.691	-12.36	-15.988	-14.436	-12.758	-16.005	-15.745	-11.559	-14.17	-17.211	-13.375	-15.148	-12.29	-11.675	-12.411	-13.963	-14.814	-11.885	-10.165	-14.732
-14.705	-15.003	-12.167	-11	-13.947	-17.888	-15.257	-13.915	-12.015	-14.79	-14.72	-14.269	-13.301	-16.378	-13.278	-17.256	-14.698	-15.46	-16.4	-13.309	-15.132	-14.739	-13.63	-14.365	-13.428	-17.152	-14.095	-15.152	-15.461	-14.579	-12.148	-14.393	-15.394	-13.416	-14.388	-14.525	-15.407	-10.349	-14.271	-13.717	-15.673	-16.32	-16.488	-18.197	-13.693	-16.819	-12.832	-14.757	-13.222	-14.014
6.6012	9.4083	6.6295	6.7737	6.9825	6.4064	3.0566	7.527	7.2951	7.6781	7.5333	1.2861	8.6393	4.8258	7.1932	6.0331	3.7071	5.7402	4.412	7.6026	8.1146	4.1324	4.8104	5.9202	3.2814	8.2518	8.3349	3.7703	8.9039	6.3606	6.88	8.4389	5.754	6.6178	4.4134	2.8022	7.893	5.458	7.0218	8.6168	6.9539	8.8733	9.4529	7.909	7.0143	8.5399	8.6863	4.9462	8.3375	7.5227
-3.62	-3.4364	-4.4807	-3.447	-3.8951	-1.8005	-2.014	-3.0364	-3.497	0.75116	-6.3572	-3.0068	1.6452	-1.9178	-3.4971	-0.87437	-2.3534	0.030326	-1.3879	-3.5989	-2.7534	1.6769	-3.1606	-1.967	-0.38997	-3.5203	-4.8684	-1.7881	0.37789	-3.044	-1.6664	-1.8812	-1.0793	-5.1658	-1.4376	-2.6053	1.0544	-1.287	-4.0361	-2.7322	-0.052103	-0.12446	-1.5983	-0.49073	-4.9399	-3.7619	-3.8061	-4.628	-3.244	-3.0462
-7.3674	-7.2726	-7.3348	-5.3012	-6.1486	-4.8594	-7.4677	-6.6733	-4.6682	-3.8032	-5.0982	-7.2872	-4.4353	-4.2447	-7.3325	-4.7446	-5.126	-5.5238	-5.6313	-4.4259	-6.6156	-6.7138	-4.5007	-6.0978	-3.9016	-4.2802	-7.0939	-6.8923	-5.6867	-7.0268	-5.1738	-3.267	-8.9329	-5.0146	-5.9877	-3.9208	-8.4607	-4.6978	-6.4632	-4.5797	-5.1325	-5.7396	-4.0592	-2.973	-7.378	-8.6895	-6.5087	-7.0896	-5.1413	-5.1415
3.9383	1.6884	-0.0095333	0.47544	-1.5811	2.1266	4.3061	2.121	1.1362	0.17592	-0.62984	1.6969	3.3059	-1.7073	4.7687	1.5817	2.2473	2.5105	4.8031	2.0945	4.2145	1.9318	-0.21809	-1.8434	-1.5363	1.4693	2.9655	3.7416	2.7858	-1.0272	0.78356	2.1027	2.0806	1.4021	3.6152	4.1605	1.536	0.033093	3.6054	-0.5856	-0.58443	1.4411	2.0066	2.0907	3.6384	-0.23562	0.075095	1.6622	-1.1089	3.5206
8.948	12.605	12.413	6.3436	9.8484	9.9779	7.8361	9.5131	11.15	8.8512	10.009	12.492	11.923	10.564	10.336	11.514	9.6386	10.308	11.746	13.82	12.101	9.3401	8.8104	9.5796	7.0414	9.6369	9.6495	11.696	10.857	8.1584	9.454	11.819	8.1348	9.4896	9.2871	8.0493	10.107	13.736	11.515	8.9458	14.051	12.493	8.6406	10.443	9.3228	9.7627	10.427	11.529	14.109	12.754
-21.958	-23.076	-22.342	-18.494	-20.223	-17.697	-19.647	-20.684	-20.469	-21.708	-19.49	-22.702	-23.344	-20.208	-21.14	-23.703	-22.353	-20.328	-20.606	-21.722	-21.178	-16.63	-18.116	-23.914	-24.392	-22.341	-24.808	-19.11	-22.37	-21.758	-17.665	-19.973	-24.332	-20.812	-22.804	-20.027	-22.687	-20.255	-22.638	-22.126	-19.328	-23.154	-24.241	-20.941	-21.894	-24.004	-21.57	-23.608	-22.833	-22.493
9.1491	11.968	8.4459	12.764	10.522	8.8823	7.795	9.931	7.6339	10.146	9.4043	8.2009	7.5369	6.7446	11.199	9.1861	6.2876	10.713	10.977	6.6617	9.2657	9.8178	10.095	7.4583	8.3075	8.1978	7.0725	13.623	8.7637	9.4028	6.4203	7.0613	9.6467	6.0318	10.52	8.3391	10.656	12.859	9.7356	9.7408	6.7413	10.132	7.4613	8.5686	8.0609	9.3392	7.4115	8.786	10.925	12.264
4.6751	7.3894	5.1682	6.9826	7.5035	6.0354	2.9254	3.5946	3.0827	5.3442	7.6013	3.154	4.7438	2.6138	3.9035	-0.69874	6.6537	3.0722	2.9964	5.2062	5.7277	7.5334	3.4253	9.1402	4.3144	9.4238	3.8462	7.1474	4.3814	2.7251	4.9594	4.2816	9.1164	5.8233	6.6812	6.1613	5.5856	7.6128	4.4629	5.644	4.7058	5.6902	7.1333	5.6477	3.8515	5.4112	6.8058	2.1008	3.8654	7.1615
-1.5046	-0.11752	0.45125	3.5758	-0.046204	-1.9522	-0.019298	-1.2075	-0.22614	-0.51832	1.0397	1.735	0.193	1.3957	-3.0693	-2.8313	-0.50898	-0.80228	-0.049771	1.9774	-2.0055	-0.91336	0.45067	-1.9157	1.3229	-0.52555	-1.4794	-0.8161	-2.4943	1.2022	-0.64941	1.6363	-1.1451	1.219	0.67608	1.4321	-0.010943	-0.93131	-2.4166	0.50591	3.2673	0.30165	-4.3243	-0.30548	0.35679	1.9347	-0.99845	-1.089	0.48172	-2.7268
0.29474	-0.48713	-0.42627	-0.96818	1.2524	-0.2474	1.205	-1.426	-2.3294	0.70862	1.2883	-3.377	-1.4819	0.49305	-0.84121	0.025891	2.4072	0.87313	1.0394	0.58591	0.58937	1.7081	-0.36435	-0.17566	4.0723	-1.6478	2.3176	1.7862	-1.0548	1.2272	0.96461	-2.063	-2.1695	2.8944	-3.3346	-0.40841	1.7984	1.5929	-0.46298	0.32394	1.6906	-0.75287	-0.3913	-1.2493	0.73881	1.1194	3.7382	1.4683	0.85385	0.15636
5.3526	7.0311	4.3522	7.0231	4.605	9.0774	5.0631	3.8176	8.6888	3.504	5.5658	4.263	3.111	3.3	4.8159	3.4497	3.9179	5.1303	6.7423	6.8769	2.6732	4.6151	3.1437	6.6543	8.1472	2.6811	6.3548	6.1439	5.0115	4.7686	8.9292	7.0666	4.5856	8.1235	5.111	10.362	4.3925	8.5629	8.2231	5.5151	3.6451	4.3805	9.6414	4.508	9.4886	8.7952	5.8655	7.8701	7.1905	3.7021
-0.45625	-0.56609	-2.2583	-1.062	-2.842	-2.1207	-3.0961	-3.0319	-5.1155	-3.1498	-1.9891	-2.8819	-1.8476	-3.691	-1.284	-0.89079	2.329	-0.58135	-0.79243	-4.242	-1.5069	-0.46041	-2.1382	0.53438	-2.0696	-0.35814	-3.6352	-1.9829	-5.3168	-3.3097	1.2668	-0.50203	-5.6596	0.0099918	-1.7113	-2.9656	-3.2882	-1.8627	-2.6992	-0.014676	0.88998	-1.3604	2.5325	-1.1713	-1.0468	-0.36104	-0.19765	-1.5022	-4.1524	2.0993
0.0061587	-0.60303	-1.7476	-3.9635	-5.5207	-3.8239	-3.713	-2.0898	-1.1453	1.0622	-4.7789	-6.5064	-3.459	-4.6655	-3.2771	-1.5089	-2.5536	-4.1734	-4.1227	-0.78588	-0.04834	-3.2659	-2.2492	-3.5114	-3.7045	-1.9606	-3.5326	-0.46636	-5.5195	-0.89907	-3.1795	2.4224	-2.1863	-0.62846	-1.5615	-4.6063	-1.3222	-2.893	-3.9384	-4.7594	-5.1248	-1.2648	-1.385	-2.7178	-0.92318	-5.0244	-1.4356	-3.0236	-1.7897	-4.3923
-14.177	-14.02	-14.073	-12.5	-12.772	-12.633	-12.111	-12.434	-10.35	-13.118	-10.839	-11.982	-15.057	-12.136	-10.628	-16.124	-14.581	-11.396	-15.837	-12.702	-14.2	-13.209	-15.237	-13.32	-11.691	-11.608	-12.813	-12.455	-11.467	-14.996	-10.186	-13.445	-13.324	-12.144	-15.074	-14.838	-12.939	-12.258	-16.748	-13.484	-11.778	-13.196	-15.615	-12.482	-12.321	-12.592	-10.199	-12.197	-13.871	-9.5325
-0.34969	-2.6653	-0.45744	-1.8945	-1.6271	1.594	3.033	-1.5601	1.5642	-1.8593	-0.28404	1.1687	-0.22386	-0.41179	-1.3287	-2.5082	0.1414	-1.2959	-1.881	0.26752	-1.5162	-2.9334	1.8221	-2.3706	-1.3593	-1.2072	2.4036	-2.2149	-0.57769	-3.7654	1.1538	-4.1381	0.11542	0.32985	-3.3775	1.4217	0.087445	-1.0311	1.6563	-0.097171	-3.2794	2.3475	1.7053	1.7346	0.45688	2.8828	2.4032	1.3076	1.3568	-1.4362
-0.064275	5.768	2.0971	0.66063	0.9843	2.819	1.7838	2.3077	2.4359	-2.1796	3.3769	2.8988	4.3807	0.83134	3.3088	2.6088	0.60203	1.825	-0.6197	-0.18856	2.1192	-2.9635	4.1316	2.1245	0.64308	1.5403	1.7628	1.9193	1.5172	-0.068299	3.8758	1.9008	1.7043	2.2156	2.2637	0.90637	4.6218	0.88036	2.8309	5.551	1.3593	-1.4575	4.2572	1.2572	1.9764	-0.20031	-0.69824	-1.3262	2.2113	1.7399
2.0149	-0.028404	0.15537	-2.5013	-1.1319	0.81785	-5.1897	0.25846	1.0619	-2.2686	1.746	-2.9312	-1.5559	-3.2575	-3.7855	-0.25878	-3.8209	-3.4658	-2.5359	1.495	-0.15251	0.13331	-3.6003	2.018	-3.3436	0.036035	-2.139	0.0078578	1.5418	-3.8148	-1.0142	-1.052	2.7558	-2.537	-0.89724	0.66562	1.2491	-0.54605	-2.5458	-1.6736	-2.6879	-1.9612	-2.2161	0.38973	-1.5264	-2.4171	-4.388	1.382	0.90527	-1.3544
-12.166	-11.569	-14.689	-13.125	-14.199	-12.567	-14.059	-14.262	-15.376	-10.729	-14.518	-13.799	-13.46	-12.391	-13.712	-14.863	-13.641	-14.928	-14.185	-11.483	-14.62	-12.645	-13.159	-12.201	-12.251	-12.333	-11.619	-10.692	-12.948	-14.497	-14.993	-9.6647	-11.867	-15.423	-15.216	-13.448	-10.928	-14.267	-9.4586	-8.2231	-11.752	-11.58	-12.525	-13.026	-10.75	-13.831	-14.5	-11.026	-15.38	-11.573
-7.2512	-7.3669	-3.9626	-8.7074	-8.1804	-7.3888	-6.888	-2.8631	-2.5984	-5.8373	-5.1397	-3.8274	-6.4901	-6.1273	-4.8794	-7.1133	-6.4849	-10.1	-5.0843	-7.1484	-8.0565	-5.976	-6.7047	-6.3419	-8.1676	-5.6262	-4.9226	-7.0269	-5.3194	-5.9616	-5.8971	-7.7348	-5.5284	-6.4468	-6.1752	-5.6375	-4.7458	-6.4373	-4.8854	-8.2382	-6.3704	-7.8809	-7.8076	-4.2825	-8.0747	-4.9271	-4.2377	-5.5551	-5.6196	-2.8347
2.2342	8.1121	4.6803	4.1669	5.6341	7.1324	5.9918	3.7795	5.6811	3.144	2.7758	2.0721	5.2794	2.4838	3.9106	2.6527	5.051	6.4323	3.2692	7.0052	1.7934	6.5601	5.5783	5.1437	4.1875	3.6796	5.2037	2.9491	6.4318	6.5786	4.3228	4.4674	2.8053	3.6592	7.9802	5.7059	4.5543	4.7478	5.7113	5.39	5.8758	5.961	3.7957	7.2213	4.8693	5.0748	1.6496	3.1463	1.5297	5.1264
-0.6629	-0.213	-1.4006	-2.8503	-5.4705	1.6268	-3.9821	-1.4464	-2.3054	0.16305	-3.3477	-3.8905	-1.3657	-2.4514	-1.6693	0.33692	-1.4704	-0.245	-4.2747	0.22429	-3.5899	-3.9241	-1.1994	-0.070002	-2.8165	-1.2403	-2.8726	-1.9299	-2.5841	1.8548	-1.5395	-3.2331	-2.8117	-1.2155	-2.2879	-2.027	-3.8888	-3.6033	0.80317	-0.61316	-0.74665	1.9645	-1.3128	2.8123	-1.8585	-2.8604	-0.70135	-1.3383	-0.58331	-0.52103
-13.325	-13.394	-10.932	-12.41	-15.44	-13.471	-13.63	-13.099	-14.786	-14.998	-15.396	-9.8698	-14.483	-9.3973	-11.14	-14.036	-10.322	-11.612	-14.899	-13.69	-10.603	-12.972	-12.303	-10.665	-10.756	-10.659	-14.577	-13.958	-14.516	-12.625	-9.5663	-13.462	-10.073	-10.365	-12.99	-11.598	-13.096	-14.037	-12.597	-11.404	-14.196	-14.69	-13.223	-12.758	-12.559	-12.867	-13.123	-13.147	-14.943	-12.52
-9.9519	-10.515	-10.403	-9.1791	-8.5539	-9.5119	-10.779	-5.1604	-11.081	-9.5991	-15.016	-12.127	-10.299	-8.756	-10.919	-7.4153	-12.665	-10.362	-11.449	-12.018	-8.8633	-11.779	-11.937	-10.701	-8.627	-8.6768	-10.445	-11.488	-11.73	-13.685	-10.278	-12.065	-11.27	-11.974	-13.815	-11.921	-10.244	-12.254	-10.557	-11.783	-7.8938	-12.475	-9.7016	-9.4659	-10.773	-8.4437	-11.051	-8.4892	-12.008	-9.7073
-7.1034	-2.2649	-0.28445	-3.6714	-2.8036	-4.5542	-3.8305	-5.8076	-5.9227	-1.2382	-4.1014	-6.7986	-4.9151	-4.3566	-5.9047	-3.7559	-2.6107	-4.6799	-5.0001	-3.9217	-1.9289	-6.0395	-4.6321	-3.9518	-5.59	-3.1307	-3.451	-3.383	-3.8748	-5.9309	-3.2614	-2.2889	-3.7899	-2.7014	-3.8984	-3.7796	-2.7749	-2.3681	-6.0516	-6.0939	-5.5396	-5.3807	-5.8512	-2.6579	-4.4293	-4.6914	-2.29	-4.3207	-4.2263	-1.5815
-9.3174	-10.77	-10.389	-10.71	-8.1248	-12.323	-9.2783	-9.6891	-12.615	-12.433	-10.94	-12.558	-10.075	-9.4957	-10.778	-11.476	-11.02	-10.769	-10.394	-11.441	-13.003	-11.241	-12.888	-12.664	-11.048	-12.583	-10.306	-12.652	-11.391	-15.306	-9.6761	-11.929	-10.46	-14.367	-11.959	-8.4546	-12.577	-14.192	-13.748	-8.5185	-12.162	-10.586	-10.611	-11.469	-14.103	-8.8024	-7.5528	-12.781	-9.3095	-12.072
-20.596	-20.357	-21.712	-24.592	-23.474	-22.183	-23.03	-21.316	-19.519	-20.852	-22.431	-20.585	-22.723	-23.332	-22.31	-22.436	-22.027	-22.418	-20.93	-22.5	-23.407	-20.231	-22.256	-20.844	-22.3	-20.118	-20.771	-24.332	-19.446	-22.289	-23.273	-24.002	-23.301	-23.814	-24.364	-23.466	-21.485	-17.857	-20.148	-23.388	-18.506	-25.133	-20.346	-21.828	-23.976	-21.365	-21.176	-24.469	-25.255	-21.322
-20.513	-22.399	-21.112	-19.54	-19.658	-18.859	-19.182	-21.6	-20.442	-22.68	-21.115	-20.243	-19.162	-18.722	-18.112	-22.093	-21.396	-24.209	-20.112	-18.247	-22.858	-18.309	-21.799	-21.18	-19.97	-19.748	-23.942	-20.319	-21.3	-19.533	-21.176	-21.173	-20.159	-21.417	-22.038	-20.744	-21.519	-20.679	-18.35	-24.007	-19.211	-23.638	-21.658	-21.876	-19.692	-20.439	-18.783	-20.773	-19.961	-25.147
-3.6091	0.26769	-4.3028	0.62271	-2.5596	2.2655	1.6633	1.1184	1.2291	-0.23709	3.1128	-0.33934	0.27111	1.3366	2.1234	0.72361	1.1305	1.6939	-0.65623	-0.49832	-0.78459	-4.2491	0.10445	-2.3023	-0.065666	0.47619	1.3857	1.2414	0.90792	0.79522	-1.1193	-0.36452	-2.6857	-0.78535	-1.7958	-1.1189	0.65128	0.23568	-1.8293	1.7545	-0.50174	-2.0113	-1.7023	-3.1362	0.20277	1.1037	-2.0728	-3.633	-0.24907	-3.2034
-7.597	-11.662	-13.001	-12.867	-8.3358	-10.052	-6.141	-12.455	-10.708	-9.4576	-10.975	-10.928	-11.258	-10.157	-10.803	-10.234	-12.457	-12.225	-9.4075	-11.162	-11.197	-11.194	-10.378	-11.177	-10.558	-11.037	-11.676	-10.615	-11.597	-12.197	-11.629	-11.213	-9.777	-13.366	-11.416	-11.697	-9.6148	-9.706	-12.488	-9.8222	-11.538	-11.333	-10.292	-9.1522	-11.733	-11.215	-10.353	-11.25	-9.2997	-11.624
-3.4636	-7.7001	-8.8188	-5.8881	-2.7212	-6.8996	-5.8952	-9.3198	-8.1138	-7.2281	-7.2582	-5.9788	-5.2335	-7.5348	-7.605	-6.0897	-11.031	-6.9947	-6.8135	-6.1759	-5.8967	-5.5061	-10.691	-7.2382	-6.1706	-8.3873	-5.6314	-10.043	-7.3796	-7.8482	-6.1867	-6.3208	-2.1889	-7.8445	-2.5337	-6.0982	-7.6479	-2.3442	-7.5674	-5.4163	-8.3122	-4.2375	-8.3691	-6.5657	-9.7874	-4.641	-8.6796	-7.1112	-5.4909	-9.2466
-13.381	-12.38	-12.219	-12.536	-14.182	-13.499	-14.211	-15.155	-12.433	-14.151	-12.396	-13.916	-11.987	-12.011	-11.385	-11.833	-13.381	-12.605	-15.472	-11.934	-11.38	-18.185	-13.911	-10.53	-14.691	-11.948	-14.026	-13.055	-13.097	-10.742	-11.061	-14.22	-9.089	-10.467	-13.094	-13.403	-13.479	-13.21	-14.774	-11.657	-11.023	-15.208	-14.687	-14.818	-14.347	-11.96	-15.671	-12.235	-11.549	-15.218
1.3129	-2.517	0.4769	-1.7939	-3.8377	2.8041	3.4448	-0.38859	-2.0388	-1.6797	-0.34187	-1.6273	-3.0332	-1.5454	-1.4492	1.115	1.9871	-0.58711	-4.8775	1.7112	-1.7048	-2.743	-2.9679	0.15031	-2.0373	-3.3273	0.40633	-0.90776	-3.1097	-1.8545	-1.1822	0.10304	-5.0799	-2.5153	-0.18179	-0.99602	-5.7953	-0.31623	-3.9855	-0.48415	-0.80274	-3.4882	-0.064651	-0.76345	2.5739	0.052829	-0.9491	0.27434	-0.16376	-1.419
1.1196	2.8796	-2.5445	-2.2546	-0.44993	-1.6532	1.0887	-3.1219	-1.0323	-0.37129	0.72022	-3.2571	0.35425	-1.4239	-0.90552	-2.0053	-0.77783	-3.3941	-2.5487	-2.4709	-2.8659	0.30919	-4.5534	-4.1918	-3.0106	-1.7849	1.3156	-2.558	-2.5726	0.22104	-2.9548	-2.3136	-2.6751	0.27385	-3.3529	-4.635	-0.11826	-1.6646	-1.2341	-0.62276	-2.7032	-0.88465	-3.5782	-1.8677	1.0588	-2.5027	-3.0514	-2.9922	-3.8561	-4.2555
-11.299	-10.914	-13.495	-10.098	-9.4674	-9.9273	-11.083	-12.105	-8.1945	-11.096	-9.4508	-13.379	-11.822	-12.135	-13.428	-10.064	-9.4031	-12.431	-13.893	-9.0635	-7.97	-11.194	-8.9195	-13.617	-11.897	-14.414	-13.256	-11.973	-12.213	-15.484	-14.505	-11.154	-10.835	-13.609	-10.638	-12.691	-11.473	-10.411	-12.335	-13.262	-11.07	-12.296	-9.1901	-12.193	-8.3792	-10.756	-11.135	-7.188	-9.3493	-12.226
2.2668	1.013	1.1726	2.5833	2.4212	2.9844	-0.15266	1.6675	5.1101	2.1644	2.1491	3.225	4.8466	0.87085	3.273	0.62663	2.0654	2.2109	1.6524	1.6111	5.3957	4.3083	2.714	2.2254	1.7438	1.614	-0.27117	0.92574	1.9751	2.174	1.7735	6.7031	6.3052	0.60799	2.6148	2.3757	1.1757	1.8	2.0727	0.61761	4.198	1.5937	2.8956	0.69626	-0.25922	2.4232	-2.6396	3.5418	1.6063	1.9695
-4.2755	-2.6012	-3.0033	-7.1355	-5.6193	-4.9816	-3.4592	-1.6003	-2.0311	-4.217	-3.9184	-2.6384	-2.7963	-2.4616	-3.5966	-1.8999	-1.7998	-1.4955	-5.4878	-0.91334	-1.8768	-3.3982	-4.091	-4.9621	-4.0822	-1.9387	-5.5904	-4.9136	-5.2156	-3.9859	-2.3077	-3.5321	0.27303	-8.0918	-2.9713	-4.708	-7.2132	-3.7664	-3.8333	-3.4007	-1.2892	-3.0079	-4.9439	-3.2276	-1.7222	-1.7034	-5.838	-3.3427	-3.47	-2.8949
-1.9896	-1.2305	0.38359	0.62995	-4.5082	-4.0654	-0.20075	-2.5956	-2.1593	-0.87719	-0.77104	-2.4747	-1.6545	1.5526	-4.1439	0.077555	-0.5887	1.3055	-2.8156	-3.2976	-2.3027	-2.3406	-1.1245	0.17949	-1.2553	-2.4108	-1.1611	-3.2517	-1.5506	-0.43799	-1.2499	-1.6006	-1.7782	0.2559	-3.441	1.7744	-2.7924	-3.9475	-2.9019	-4.5763	0.20325	-5.2168	-0.47456	-2.0918	-4.0125	0.020443	-0.52355	-0.5201	-3.2121	-5.0067
-11.967	-11.597	-8.23	-8.2644	-13.462	-8.278	-13.192	-10.563	-11.065	-13.665	-10.143	-10.37	-10.378	-11.014	-13.589	-12.005	-11.19	-12.519	-12.59	-8.799	-11.913	-11.197	-10.471	-12.759	-16.089	-15.127	-11.755	-15.989	-9.3304	-12.991	-7.376	-11.205	-13.387	-12.552	-12.027	-11.739	-7.4883	-10.385	-9.5594	-9.8326	-10.309	-11.39	-10.52	-14.172	-15.021	-7.8149	-13.188	-13.132	-10.766	-10.988
-4.3348	-4.8611	-7.8065	-4.4862	-9.8872	-8.729	-3.3323	-5.1541	-6.2416	-5.5243	-6.1626	-8.8912	-6.013	-5.3763	-6.1258	-8.394	-6.8032	-6.8753	-6.6064	-6.8956	-4.5526	-4.7622	-3.6588	-9.167	-6.3536	-5.8874	-9.0304	-6.8505	-6.0715	-6.9664	-5.2269	-7.3197	-5.2576	-8.1828	-7.5605	-3.4314	-8.3017	-8.8663	-5.4938	-5.0521	-4.1542	-6.2922	-7.4326	-5.6764	-4.5629	-5.5585	-3.5757	-5.1295	-9.0884	-3.8782
-5.2655	-5.6073	-5.8533	-4.8114	-1.3398	-4.158	-5.025	-5.3947	-4.3885	-3.0116	-2.0645	-2.8382	-3.1845	-1.2969	-4.4034	-3.1896	-3.9074	-2.9504	-4.8687	-3.9539	-6.7848	-3.9373	-9.4164	-3.7864	-2.4102	-2.5582	-3.9563	-7.1567	-2.9335	-4.222	-3.8252	-3.284	-4.4933	-3.7219	-4.6685	-6.342	-3.4507	-2.9786	-2.0166	-0.48094	-3.2029	-3.1464	-2.4949	-5.4817	-6.2583	-1.7462	-1.3519	-1.1522	-4.7844	-6.15
3.4269	2.2745	2.5112	2.5027	5.9925	0.80849	3.4499	3.5359	4.1158	4.0933	-0.36473	4.6756	-0.5723	1.1923	0.29713	1.6743	6.0015	0.12724	4.3316	1.8988	2.36	3.5878	0.25043	3.7966	1.2736	5.9123	3.8842	1.4776	2.9299	2.1201	1.7415	4.8391	5.0626	2.9792	5.2442	-0.67408	2.7539	0.42023	2.5372	3.463	1.689	3.502	0.86091	3.3024	1.1858	5.7041	3.5292	0.35406	-0.70004	5.8937
-12.945	-14.867	-10.674	-12.775	-14.366	-14.705	-10.027	-12.977	-15.931	-13.333	-15.834	-12.34	-12.631	-14.465	-11.595	-13.234	-16.038	-15.171	-11.455	-11.381	-13.78	-14.931	-11.23	-14.696	-13.059	-12.099	-11.781	-16.558	-9.9422	-13.259	-13.307	-15.775	-12.082	-13.033	-15.231	-12.03	-11.273	-14.718	-15.778	-12.313	-12.542	-12.774	-15.828	-10.633	-15.692	-11.299	-13.669	-13.968	-14.394	-14.14
-0.61525	-3.5203	-3.939	0.36568	-1.3398	-0.82284	0.5611	0.83312	4.8995	0.63965	2.6962	1.5531	0.64076	4.7285	1.2175	0.39875	-0.24319	0.085086	0.32529	1.8044	-0.19315	-0.017977	2.1745	1.8093	-0.74298	-1.8387	-0.96764	-3.0993	-2.1167	1.3586	1.9658	-0.17353	-0.28824	-0.057636	0.76094	-0.035598	-1.4441	1.2796	0.17504	-1.7708	-1.9469	0.28435	2.3713	-0.63761	0.75285	0.95346	1.7344	-0.88972	1.1733	-0.16599
-5.5286	-0.54057	-3.1726	0.45809	0.22258	-1.6129	0.9469	1.149	0.56505	-2.1497	-1.9343	-1.0282	-2.5274	0.62311	-5.0561	-0.37591	-3.3063	-3.0576	0.54581	-3.4576	-3.2924	0.57581	-1.8234	-1.2037	-3.0271	-3.9556	0.86153	-3.9839	2.6513	2.8859	-2.8357	-0.085319	-6.1311	-1.888	-3.3207	-2.382	-2.4854	-1.7929	-0.43383	-2.4945	-3.8282	1.6608	-1.3823	-1.0683	-2.7398	-4.4439	-2.2251	-4.3879	-0.29501	-4.9121
10.252	8.0874	9.4799	11.28	5.7972	14.843	9.5848	9.3449	8.0436	10.677	9.5186	8.0804	9.6967	8.6762	12.289	8.5289	12.248	9.5024	11.812	10.235	8.2275	9.3919	10.852	10.289	8.2959	8.7949	11.192	9.0595	11.087	11.558	8.4907	8.6116	7.9466	9.8741	9.5245	7.6429	8.4306	11.27	12.059	5.7169	10.008	15.109	11.445	9.3604	8.8579	11.169	12.571	7.626	7.7572	9.9309
-7.3705	-7.9091	-9.3821	-7.1123	-7.8572	-9.9555	-9.0594	-9.2658	-9.3686	-9.3419	-6.5461	-8.8617	-6.3915	-8.7882	-7.0237	-9.0142	-8.0685	-10.2	-10.105	-7.1986	-9.3204	-12.268	-11.429	-8.3195	-5.0855	-7.9338	-5.8101	-11.113	-9.323	-10.476	-13.658	-7.7483	-6.087	-11.795	-10.08	-10.009	-10.507	-9.1728	-10.354	-10.275	-12.221	-7.8029	-9.0058	-5.6799	-10.513	-12.001	-10.917	-7.5478	-7.489	-8.9221
-10.655	-9.5748	-9.2595	-9.7879	-7.235	-13.047	-9.9123	-10.955	-11.042	-8.7457	-12.332	-12.018	-12.496	-10.129	-8.3692	-11.419	-13.825	-9.9794	-11.446	-11.558	-7.5798	-8.4032	-10.548	-9.2756	-9.9075	-9.1225	-11.754	-12.238	-12.011	-11.335	-11.984	-9.2864	-10.297	-10.167	-12.433	-10.596	-9.5187	-10.181	-15.599	-12.612	-13.648	-13.614	-9.0191	-9.6617	-8.2834	-11.199	-10.154	-9.5571	-11.562	-9.2078
-20.795	-20.721	-20.734	-23.299	-22.448	-24.638	-21.965	-22.774	-20.022	-20.414	-24.078	-21.205	-22.907	-19.524	-20.891	-24.783	-23.785	-23.948	-19.313	-19.924	-18.959	-20.99	-19.029	-21.136	-22.369	-22.272	-21.224	-21.454	-21.783	-21.964	-23.3	-22.347	-18.841	-17.881	-24.602	-20.252	-20.344	-22.372	-23.604	-19.478	-22.81	-21.802	-19.796	-21.218	-22.959	-21.786	-19.705	-24.653	-22.184	-20.738
-16.965	-12.443	-14.606	-14.125	-13.373	-12.805	-14.641	-13.108	-13.839	-9.0781	-11.217	-13.226	-13.884	-13.66	-13.198	-13.485	-13.047	-13.953	-11.582	-14.122	-11.478	-12.092	-16.701	-14.417	-14.946	-12.01	-12.968	-11.656	-13.073	-10.082	-14.519	-13.157	-14.721	-14.485	-13.818	-12.966	-12.811	-11.441	-12.993	-13.779	-11.179	-12.306	-12.251	-12.741	-9.535	-11.7	-13.644	-12.81	-13.617	-14.737
-15.375	-14.58	-16.143	-15.037	-16.779	-15.331	-12.197	-10.766	-11.493	-13.615	-15.327	-13.895	-15.831	-13.351	-16.999	-12.584	-16.441	-15.872	-12.242	-12.316	-18.319	-14.288	-16.318	-14.342	-16.771	-12.045	-13.747	-15.321	-16.569	-13.342	-13.67	-11.624	-17.634	-13.293	-15.563	-15.056	-15.367	-15.356	-12.752	-14.145	-9.8229	-16.001	-14.349	-15.027	-16.053	-13.838	-13.144	-14.751	-10.573	-11.551
-0.021595	1.1975	1.1589	0.18703	-2.7912	0.52925	-0.27652	-3.6902	-2.255	-0.91923	-1.2797	-2.0475	-1.8046	-1.9497	0.29135	-3.3965	-1.9061	-3.0333	-3.812	-3.2559	-2.4478	-2.14	-6.4932	-2.5626	3.3183	2.6555	-1.8098	-3.1328	0.31753	3.3197	-2.3825	-3.3548	0.5451	-3.4478	0.76017	-1.759	-0.88667	-2.5006	-0.19564	-1.1519	-4.0607	-1.2062	-0.96732	3.2465	-0.23598	0.24329	-3.0981	-1.6507	-1.0793	-2.5768
-4.8573	-4.1291	-4.7363	-5.8282	-6.4208	-1.0681	-3.6276	-5.2489	-4.543	-4.664	-8.1316	-5.6779	-5.8992	-3.9093	-7.741	-4.4105	-4.9314	-5.4773	-6.4812	-6.3839	-3.9136	-4.6537	-2.7945	-9.126	-1.8086	-5.9206	-4.3064	-5.7968	-5.7959	-7.4147	-6.0794	-5.951	-8.2502	-7.2472	-8.0015	-7.5835	-7.3652	-4.0833	-3.9203	-1.4949	-4.6636	-3.494	-5.135	-2.362	-3.0373	-3.1309	-4.5648	-6.7922	-4.4285	-5.8305
-8.6971	-10.979	-8.295	-12.358	-11.787	-12.07	-10.877	-13.94	-9.6066	-11.139	-8.1645	-10.092	-10.077	-11.22	-10.216	-10.49	-11.081	-13.012	-9.4352	-12.554	-13.234	-11.966	-12.073	-9.8466	-13.298	-11.558	-8.0854	-11.484	-13.198	-10.736	-9.6554	-10.523	-12.55	-9.0346	-11.224	-11.01	-12.119	-10.487	-11.507	-10.03	-9.4422	-7.6282	-8.1075	-15.284	-9.1347	-9.6508	-14.146	-11.534	-12.316	-10.342
-5.5443	-9.689	-6.6769	-7.3753	-8.1277	-6.583	-7.3527	-9.1251	-7.8493	-8.3433	-7.5305	-7.603	-9.6457	-6.4858	-4.9285	-7.4575	-8.301	-5.9018	-7.5152	-9.9263	-5.7312	-7.2537	-8.2003	-7.0024	-9.7129	-8.1258	-6.5157	-6.7709	-6.7144	-7.6975	-4.9648	-4.5496	-8.526	-10.462	-8.1451	-7.1973	-6.0292	-8.7939	-9.0765	-9.5819	-7.2017	-8.032	-7.9126	-7.6417	-4.0295	-5.6782	-5.8245	-8.6159	-9.2586	-7.1735
1.9263	-1.0309	3.5562	1.2927	-1.2869	0.078378	0.020975	1.1744	0.21903	3.1808	-0.48359	3.605	0.48832	2.4802	5.4122	-0.49712	1.1635	-1.7678	3.6766	1.7734	2.2904	1.5204	2.9719	3.9838	0.42093	1.4545	-1.7067	-1.3379	3.3547	2.0488	0.13893	1.187	6.6977	2.0031	2.8638	2.1908	0.58771	4.2572	-0.040202	1.8117	-0.73663	-1.9836	1.8224	0.81271	3.0451	2.8128	2.9449	3.6577	0.76207	5.2547
-7.405	-4.3331	-6.3943	-3.442	-3.2031	-4.8071	-5.4857	-1.4762	-3.5212	-5.51	-3.291	-6.6401	-2.6846	-5.5335	-5.0732	-1.5968	-6.8363	-3.3489	-6.6008	-3.3719	-8.1983	-4.6961	-7.1098	-2.6165	-4.6692	-5.7372	-4.412	-7.0185	-5.6543	-7.8353	-6.703	-5.1371	-8.1938	-2.998	-5.4297	-4.5669	-4.3085	-6.7388	-4.2315	-3.9772	-6.0181	-7.0915	-2.9021	-5.8588	-6.9167	-3.2899	-5.2658	-3.3478	-5.9081	-5.4834
2.6848	-1.9067	2.742	3.3589	2.7612	2.0693	0.94955	2.1851	1.6361	4.1616	3.002	3.6459	4.5698	0.0089299	0.61648	4.1907	0.92002	-1.6779	0.069136	0.49733	0.14439	-0.036895	1.889	0.39766	0.48725	3.8692	2.5391	4.9964	-0.18433	3.814	-1.867	1.4051	1.6985	2.6108	3.5509	-2.6768	1.7379	2.1822	0.36889	3.5612	-1.5535	2.8753	3.7995	4.7398	2.5073	-2.0458	3.3093	4.9442	0.092561	3.8009
-12.26	-13.556	-13.105	-13.252	-9.8931	-10.867	-16.157	-12.396	-9.5446	-11.326	-13.516	-15.366	-12.014	-9.7072	-10.098	-10.997	-10.142	-13.575	-11.809	-11.893	-7.9569	-8.8775	-13.672	-13.13	-7.7771	-11.254	-10.052	-11.811	-11.046	-12.443	-13.322	-11.451	-12.626	-13.291	-11.342	-8.4511	-13.969	-11.512	-9.8698	-12.732	-13.1	-13.834	-10.732	-12.691	-9.2263	-10.536	-12.035	-14.335	-13.015	-11.944
-2.5467	-2.9181	-3.765	-5.7195	-3.7356	-4.6855	-6.3473	-5.2853	-3.2943	-6.5219	-5.2824	-3.8721	-2.596	-0.75898	-4.7072	-2.0726	-1.8376	-3.1147	-4.5826	-1.4615	-5.2281	-1.2595	-6.0234	-2.621	-6.5538	-3.0555	-1.198	-1.5612	-5.6385	-6.3142	0.1407	-2.3759	-5.4962	-1.4323	-2.7397	-5.265	-3.5439	-2.828	-1.9959	-3.1872	-2.4756	-3.6186	-5.9708	-2.0244	-2.1373	-1.1351	-3.7811	-5.6922	-0.17147	-4.4799
-18.27	-21.464	-22.281	-22.971	-22.991	-23.133	-22.512	-19.544	-24.591	-22.84	-20.548	-19.146	-19.726	-22.698	-24.188	-22.747	-22.555	-20.992	-23.177	-22.417	-20.197	-20.182	-20.154	-22.73	-23.758	-17.987	-20.741	-21.8	-22.922	-22.018	-21.512	-22.347	-19.585	-22.885	-21.784	-22.325	-19.944	-19.391	-21.921	-20.808	-25.31	-21.565	-19.415	-21.723	-21.606	-23.697	-22.528	-25.006	-25.91	-20.36
-11.894	-12.224	-12.497	-10.014	-14.257	-8.2877	-9.9256	-11.248	-8.5363	-8.0516	-10.289	-13.338	-13.336	-11.591	-11.828	-8.1796	-9.7886	-6.3497	-11.738	-9.4613	-9.3171	-10.273	-13.101	-10.55	-9.219	-10.997	-9.7369	-12.156	-12.146	-8.1744	-10.481	-10.614	-11.842	-15.24	-11.506	-11.977	-9.864	-8.1346	-10.565	-11.263	-10.482	-11.824	-11.331	-11.766	-10.434	-10.454	-10.058	-7.4166	-8.7892	-12.541
-13.923	-11.719	-14.843	-13.198	-15.619	-12.893	-14.753	-11.723	-15.24	-11.866	-14.588	-14.943	-13.518	-17.83	-11.895	-15.382	-11.354	-15.446	-12.397	-13.965	-16.002	-12.216	-15.046	-16.584	-12.766	-13.889	-14.25	-9.045	-11.914	-14.128	-17.625	-11.78	-14.308	-11.211	-13.022	-14.889	-15.156	-13.811	-13.502	-14.837	-13.717	-13.992	-14.442	-13.683	-11.707	-14.354	-17.223	-15.372	-13.272	-12.036
-11.757	-11.121	-11.921	-9.3483	-12.69	-12.795	-12.092	-15.642	-14.489	-8.9729	-12.313	-12.617	-14.611	-11.451	-17.046	-15.812	-14.088	-12.151	-12.404	-18.782	-11.781	-15.208	-11.011	-15.115	-13.86	-14.467	-11.439	-13.19	-12.865	-10.478	-17.315	-14.468	-12.155	-14.351	-15.219	-9.9802	-14.13	-10.998	-13.296	-11.129	-14.866	-16.575	-13.985	-12.669	-12.429	-12.897	-11.449	-12.736	-12.72	-11.344
-9.731	-12.874	-13.361	-12.19	-13.849	-12.76	-13.498	-12.419	-8.6269	-13.953	-14.155	-15.722	-14.762	-10.962	-14.874	-13.154	-10.471	-12.62	-13.719	-11.278	-14.699	-11.525	-16.228	-10.037	-11.17	-11.871	-12.663	-13.281	-9.3964	-12.375	-12.509	-12.247	-17.134	-13.467	-11.134	-10.384	-13.059	-11.475	-14.85	-16.035	-12.073	-11.948	-12.172	-11.284	-12.139	-12.685	-14.359	-16.146	-13.552	-16.424
-7.1295	-1.635	-4.0606	-3.6763	-3.5108	-5.4385	-5.0682	-3.3816	-6.533	-0.78824	-7.2903	-4.2637	-6.433	-5.5262	-4.2602	-5.9809	-3.2729	-0.16563	-8.384	-4.4605	-4.6713	-6.2739	-1.6705	-8.4412	-4.6951	-1.4533	-2.3241	-7.5909	-3.8115	-3.6981	-7.5474	-3.1207	-2.2686	-4.2308	-6.3862	-4.0957	-5.4669	-4.6354	-5.1037	-3.4337	-3.6569	-4.372	-5.5657	-3.9644	-3.9762	-2.2946	-5.4351	-2.9749	-8.7542	-5.2731
-17.582	-22.535	-22.893	-20.804	-19.916	-21.915	-23.199	-23.051	-21.544	-22.594	-21.883	-19.767	-23.414	-19.977	-17.978	-19.58	-24.21	-19.958	-22.424	-23.204	-22.444	-21.766	-22.623	-21.309	-21.483	-23.682	-24.046	-20.522	-21.68	-23.161	-23.293	-23.952	-22.159	-20.754	-20.439	-22.192	-22.004	-22.089	-20.504	-25.748	-19.811	-21.981	-25.41	-22.307	-23.048	-22.964	-23.037	-24.012	-20.384	-22.721
-9.9872	-9.8711	-13.013	-14.692	-12.289	-13.177	-11.833	-12.74	-13.009	-12.386	-11.559	-10.16	-12.692	-12.017	-14.136	-12.83	-12.923	-12.56	-13.7	-11.373	-12.684	-12.4	-13.725	-10.089	-15.45	-12.207	-12.369	-14.918	-11.546	-11.564	-13.263	-10.231	-10.298	-11.088	-11.78	-12.961	-12.576	-13.2	-12.642	-14.508	-12.125	-12.972	-12.107	-11.773	-13.026	-10.827	-13.254	-12.846	-8.8767	-16.076
-11.147	-10.518	-11.149	-12.069	-13.087	-13.517	-10.762	-12.795	-10.518	-14.723	-10.377	-12.125	-11.997	-11.096	-12.034	-9.476	-11.532	-12.841	-13.33	-13.392	-9.607	-11.524	-13.044	-12.572	-13.872	-15.729	-13.757	-12.515	-15.491	-13.195	-14.156	-12.812	-13.322	-14.976	-14.168	-17.566	-16.765	-13.658	-10.85	-13.996	-13.735	-10.959	-10.789	-13.634	-10.259	-10.53	-12.581	-12.979	-13.599	-13.06
-0.4947	-1.0238	-2.8937	-2.1975	-3.7659	-1.2146	-1.5825	0.38166	-2.7941	-1.557	0.85136	0.17689	0.049123	-0.9199	-2.6354	-2.9882	0.15722	-2.2422	0.44535	-2.827	0.46531	-4.0085	1.4648	-1.1833	-2.832	-0.84565	-2.7139	-4.4498	-3.1129	-3.2795	-0.93095	0.63979	1.1826	-2.5568	-3.5488	0.6445	-2.1165	-1.0497	-4.6593	-0.14061	-0.18543	-4.5153	-0.39823	-0.44503	-0.70554	-1.0674	0.50683	1.3117	-3.1222	-3.1855
0.14877	0.31362	-0.86106	-1.5482	-0.26675	-2.2454	-0.052439	-1.2186	-0.61247	-2.4112	-4.6832	-1.1639	-0.43974	0.70386	-2.6796	-1.0041	-0.80513	-0.80894	-3.874	-1.1156	-0.85545	-0.49699	-0.98327	1.9156	-0.093988	-0.50121	-2.471	-1.0406	-1.42	-1.5191	0.17159	-0.98843	-6.0378	-2.6364	-1.4668	0.17384	0.71869	0.66247	0.44923	-1.0256	3.216	0.71683	2.9521	-2.5022	1.5349	-1.9884	-0.83503	2.813	-0.78322	-0.45007
-5.4569	-4.8347	-0.64043	-2.5101	-1.0236	-4.4694	-4.8224	-3.1701	-1.2638	0.40339	-0.82811	-7.5847	-1.3225	-1.929	-1.9105	-2.4409	-4.485	-2.6877	-4.0608	-3.8566	-2.6477	-3.3295	-5.1414	-4.1249	-4.1839	-4.3584	-2.5929	-5.7901	-2.7085	-1.993	-2.2256	-4.5804	-4.9796	-5.414	-4.8977	-4.2507	-4.5778	-0.2369	-0.098599	-1.6904	-1.1868	0.68619	-4.0502	-2.9184	-3.4074	-1.4192	0.19897	1.957	-4.5005	-5.0355
-10.06	-9.579	-9.4585	-12.633	-10.506	-10.671	-11.315	-10.985	-12.3	-10.91	-11.07	-11.168	-10.977	-9.3863	-9.9958	-9.122	-10.025	-8.8013	-13.459	-12.308	-8.6995	-8.4985	-10.681	-9.8941	-9.2568	-7.5608	-7.4137	-11.4	-12.018	-8.1257	-12.442	-9.1497	-13.58	-9.6602	-10.77	-7.9529	-12.472	-10.196	-6.0576	-7.997	-13.953	-10.242	-9.7971	-10.451	-11.017	-12.877	-10.149	-8.6616	-10.791	-11.309
5.3445	1.7866	8.1456	5.9389	7.6115	3.7577	4.7375	3.7409	5.5759	7.5444	2.2176	3.2467	1.7797	7.7229	6.2999	3.4099	2.7898	4.1092	3.6132	5.9156	0.80261	4.1677	6.5894	3.8556	4.5409	4.8918	8.0144	5.5163	4.9497	5.2147	1.1666	4.5203	6.1502	4.9199	6.0945	5.6038	2.6468	7.6744	7.2108	6.2122	1.8543	6.0725	4.4736	6.134	4.8625	6.9401	6.373	5.9596	4.4301	3.8568
-4.3018	-2.2319	-4.2212	-5.7224	-2.8135	-5.9453	-2.6403	-5.2074	-3.6153	-5.3467	-6.9198	-5.1462	-4.4027	-8.6444	-5.7823	-6.0943	-4.2346	-7.761	-5.5687	-4.651	-7.5232	-4.2456	-6.2866	-3.5824	-5.4711	-5.8878	-6.3681	-2.3966	-3.4924	-1.7333	-6.7728	-5.593	-3.3176	-7.3982	-6.7976	-8.0971	-0.8486	-6.0697	-6.3245	-6.8705	-4.831	-2.6704	-4.0299	-3.8251	-4.4986	-1.3853	-4.5667	-7.4209	-5.6539	-5.9943
[truncated: 150 more columns]
