# Supplementary material for: Genetic dissection of main and epistatic effects of QTL based on augmented triple test cross design
Source: PLoS One. 2017 Dec 14;12(12):e0189054. doi: 10.1371/journal.pone.0189054 (PMC5730204; doi:10.1371/journal.pone.0189054)
Supplement: S7 Supporting Information — (ZIP) [file pone.0189054.s007.zip › z2_150_0.8_10.csv]

2.2938	2.6145	3.0271	2.4398	2.2657	2.6394	2.9567	1.8037	2.906	1.7507	2.5329	2.413	3.3204	2.4486	2.5736	2.447	2.1646	1.6807	3.6416	3.0651	2.7403	1.9052	2.5349	1.9309	1.5915	1.8094	2.6601	3.4543	1.721	4.1136	2.089	3.4178	3.6476	2.918	1.8363	1.6423	2.6727	2.338	1.894	3.6014	3.8798	2.9349	2.1641	3.6372	2.624	1.9736	3.0685	1.9984	3.1047	3.1736
1.9056	2.0223	1.5089	1.4632	1.3916	1.449	1.6471	1.8065	1.0368	2.0619	1.2766	1.8387	1.2684	2.882	-0.07767	-0.031721	2.0975	1.7211	0.56513	1.685	2.2675	1.6513	1.7434	1.1959	1.4739	0.57539	2.1827	1.2585	1.4214	2.0769	0.71043	1.9467	1.2653	1.3568	1.3059	0.7333	2.7653	1.142	2.4102	1.2095	1.662	1.4254	1.4176	2.007	1.3262	1.8355	0.93626	1.8516	2.9926	0.90417
-6.0516	-5.2359	-5.4577	-5.4646	-5.4029	-5.2128	-5.1644	-5.2574	-5.7496	-5.3934	-5.6834	-6.1939	-5.1153	-5.6803	-6.1111	-5.321	-5.8361	-5.9131	-6.3698	-5.2102	-5.5898	-5.2452	-5.7048	-5.9517	-5.8985	-6.1463	-6.6217	-3.8957	-5.6033	-5.0611	-5.1294	-5.5393	-6.0378	-5.8365	-5.1442	-5.9524	-5.1324	-4.8457	-4.4299	-5.9031	-5.0765	-4.9707	-5.4535	-4.7484	-6.035	-6.6377	-5.0687	-5.8105	-5.8803	-5.3602
-7.3805	-7.0156	-6.9701	-7.1339	-8.2471	-6.98	-7.4279	-7.325	-7.9347	-7.5939	-7.9049	-7.4872	-7.2481	-6.9338	-7.0616	-7.6418	-7.8743	-7.9786	-7.3595	-6.8993	-8.1737	-6.5637	-7.6792	-7.515	-7.5544	-8.1398	-8.3277	-7.2751	-8.1398	-6.6762	-7.8743	-8.2999	-7.4079	-8.0501	-7.3278	-7.1287	-7.3628	-7.6418	-7.4209	-7.6213	-7.2082	-8.0586	-6.9282	-8.1053	-7.4169	-7.9364	-6.8361	-7.5339	-8.3171	-6.4737
-10.435	-8.9312	-8.9279	-8.0736	-9.2033	-9.2611	-10.234	-9.7751	-8.5173	-9.3435	-9.7246	-9.9133	-10.09	-9.1609	-8.8139	-9.595	-9.0258	-10.203	-9.5756	-8.5098	-9.7276	-8.7296	-9.2986	-10.027	-9.0615	-9.0419	-9.1586	-8.8898	-9.4261	-11.226	-9.2875	-8.1742	-10.958	-9.9989	-9.1584	-8.9575	-9.5601	-9.4419	-10.397	-10.065	-9.1179	-10.43	-9.2556	-8.6234	-8.5662	-10.052	-9.3999	-10.498	-9.0027	-8.8976
-13.302	-13.26	-13.061	-12.784	-12.894	-13.07	-12.881	-13.577	-13.148	-12.486	-13.058	-13.65	-12.022	-12.862	-13.038	-12.479	-12.527	-13.813	-13.517	-13.926	-12.951	-13.436	-12.863	-11.902	-13.033	-12.021	-13.97	-12.293	-14.156	-12.626	-14.362	-13.721	-12.293	-12.923	-12.903	-13.285	-13.008	-13.08	-11.999	-13.969	-12.844	-13.804	-14.294	-12.238	-13.444	-13.549	-13.251	-14.192	-12.339	-11.835
-1.0844	-0.61931	-0.84117	-0.59864	-1.3625	-0.1787	-0.62895	-0.79802	-0.44509	-0.67801	-0.55022	-0.75518	-0.62406	-1.023	-0.9407	-0.65109	-0.40063	-0.38478	-0.39708	-0.88621	-0.59421	-0.62395	-0.96752	-1.3003	-2.0175	-0.41342	-0.16155	-0.029403	-1.3423	-0.23634	-1.256	-1.5728	-0.36946	0.16722	-1.5791	-1.1457	-0.69529	-0.60368	0.20694	-0.44572	-1.2544	-0.19409	-1.0202	-0.11901	-0.95046	-1.4092	-0.65399	0.068282	-1.518	-0.65855
-0.43019	-0.20864	-1.284	-0.26339	-0.46766	0.40649	0.70242	0.5937	-0.32736	-0.83791	-0.67431	-0.75603	0.17314	-0.38627	0.31264	0.54681	0.34498	-1.3926	-0.3874	0.036265	-0.61568	-0.4119	-1.0335	-0.55512	-0.55407	-0.12649	0.31124	-1.1058	-0.081792	-0.02965	0.99662	0.53682	0.78562	-0.65821	-0.9009	0.054992	0.1552	-0.66632	-0.18616	-0.17408	0.72847	-1.0269	-0.65162	0.99256	0.058546	0.29817	-0.61955	-0.85524	1.0112	1.1822
-8.1332	-7.0349	-7.4554	-7.246	-7.291	-6.9757	-8.1334	-7.9462	-8.3929	-7.7534	-8.3189	-7.2466	-8.1194	-6.9195	-8.412	-7.419	-8.7824	-7.6498	-7.1722	-7.6342	-8.1095	-7.7798	-7.5302	-7.8444	-7.604	-6.9818	-7.2388	-7.5052	-7.5962	-7.165	-7.8172	-8.1579	-7.8251	-8.3441	-7.2101	-7.8122	-8.2141	-8.1251	-8.2437	-7.1847	-7.5105	-7.58	-7.0199	-7.7116	-7.6179	-7.1096	-7.4704	-7.4853	-6.7917	-7.6851
-11.791	-11.233	-12.039	-11.985	-11.591	-10.521	-12.032	-11.783	-11.624	-10.733	-11.117	-11.891	-11.862	-12.345	-11.722	-11.562	-12.432	-12.209	-11.24	-9.9172	-11.302	-11.53	-11.97	-11.548	-11.492	-11.757	-11.619	-11.178	-10.802	-11.345	-10.322	-11.226	-11.381	-12.064	-12.044	-11.261	-10.783	-11.317	-11.868	-11.608	-11.04	-12.413	-11.997	-10.826	-10.668	-11.064	-12.042	-11.706	-11.775	-12.163
-6.7384	-5.9175	-6.7441	-4.9961	-6.7004	-6.5308	-6.1352	-6.5626	-6.8233	-7.2433	-7.3861	-6.3581	-5.8024	-7.1014	-7.0027	-4.5358	-5.6101	-6.915	-5.3897	-6.3494	-5.5887	-7.0198	-6.1909	-7.902	-5.9658	-5.9313	-6.5677	-5.4876	-7.7376	-5.5725	-6.2292	-6.9352	-6.6016	-7.4464	-7.0357	-6.7822	-5.5468	-6.4199	-6.3341	-5.6105	-7.0138	-5.727	-5.7943	-5.7666	-7.3334	-5.263	-5.4062	-6.4629	-6.251	-7.5325
2.5689	2.94	3.148	2.9531	3.79	3.2355	2.1179	3.677	3.3846	3.1147	2.7702	3.0601	2.8586	2.8623	3.5303	2.398	1.5592	2.6598	3.1818	2.1195	3.1274	2.8466	2.6423	3.0884	2.1715	2.3013	3.3632	2.5496	2.5086	3.2781	2.3816	2.03	2.6916	4.0275	1.664	3.1646	2.9133	2.8479	1.9604	3.2784	2.6091	3.5422	2.6107	2.0235	3.2845	2.532	2.3462	3.1798	3.1756	3.3853
-2.8317	-3.9881	-2.9774	-3.7074	-4.5742	-5.2427	-3.4701	-3.8819	-4.051	-4.3384	-3.8843	-2.391	-2.7188	-3.7069	-4.2838	-3.6736	-4.1997	-3.4894	-3.8361	-3.718	-3.9566	-4.4014	-4.9653	-4.3059	-4.3	-3.521	-4.4658	-3.9199	-2.8258	-5.0007	-3.767	-4.0123	-3.729	-4.1227	-4.8494	-3.1538	-3.4199	-4.0362	-3.7907	-3.9373	-2.7257	-3.0244	-4.2735	-2.2855	-3.3167	-5.1807	-3.5289	-3.3438	-2.9636	-4.7391
1.4336	1.7332	1.9062	1.4009	0.96272	1.27	1.8399	1.5294	2.1723	2.5399	2.2571	0.7964	1.7627	2.588	2.0134	2.6719	1.132	2.1367	1.5681	0.20588	1.2923	0.72184	1.0448	1.9903	0.86734	1.2029	1.0118	1.2381	1.0776	1.6122	1.7071	0.70547	1.559	1.6921	1.4297	2.1436	0.84255	1.1839	1.6564	1.503	1.5214	1.3845	2.2372	1.7169	1.9923	0.43916	2.6252	2.5505	1.2037	0.52759
-13.669	-14.21	-13.689	-14.637	-13.186	-13.338	-14.967	-14.068	-14.767	-14.31	-13.197	-14.32	-15.161	-14.224	-13.898	-12.814	-14.485	-13.69	-13.555	-13.664	-14.482	-14.761	-14.216	-14.473	-13.498	-13.647	-13.701	-15.046	-15.158	-14.856	-14.19	-14.763	-12.655	-14.815	-13.081	-13.998	-14.385	-14.131	-14.508	-14.648	-13.809	-13.838	-13.657	-13.662	-14.757	-13.025	-14.762	-13.341	-14.064	-14.176
5.0322	4.8634	4.2288	4.1095	4.8269	5.2158	3.9508	5.1717	5.5861	4.321	4.622	4.2165	5.2538	5.0941	6.2121	4.0402	5.5279	6.2217	5.4635	4.5439	5.5166	5.1145	5.0863	4.832	3.5488	5.9749	5.1355	4.829	5.5272	4.8644	5.1152	5.5364	5.3792	5.4206	4.8205	5.7047	5.7418	4.3087	4.7261	5.1599	5.1555	5.3841	5.1431	5.134	5.6371	4.3171	5.7612	4.2948	4.4717	5.2463
-7.2888	-7.6515	-7.1798	-7.3195	-8.5734	-8.2086	-8.135	-7.5159	-8.0285	-7.7393	-7.7975	-7.295	-7.9194	-7.4298	-7.7705	-7.8198	-6.2587	-7.4805	-7.2845	-8.2837	-7.5488	-7.8368	-7.2586	-7.8835	-7.1158	-7.1862	-7.9201	-7.8665	-7.765	-7.2095	-7.3869	-6.8267	-6.8222	-6.8156	-7.162	-7.6538	-7.999	-7.3858	-7.0216	-7.9982	-6.9523	-7.9114	-7.3895	-6.331	-6.3975	-7.5432	-7.6486	-8.2023	-7.9497	-7.8176
6.0774	6.2757	6.8167	7.53	6.3261	6.8516	7.2756	6.281	6.4731	7.0796	6.8343	7.3338	5.6186	6.988	6.6857	6.3875	6.7518	7.425	7.6398	7.0984	6.9577	5.9709	7.4268	6.1031	5.8507	7.142	6.3524	6.9335	7.0697	7.184	7.3812	7.523	7.3584	5.9286	6.7467	6.398	6.1377	7.2408	5.8095	6.8322	6.6751	6.6642	6.8711	6.5044	5.9428	6.704	6.763	6.5257	7.5802	6.0126
-11.055	-11.738	-10.973	-10.923	-10.584	-11.872	-11.248	-11.591	-10.931	-11.699	-10.941	-10.995	-11.71	-10.495	-11.095	-11.933	-11.27	-11.436	-10.738	-10.714	-11.083	-12.304	-12.339	-10.968	-11.192	-11.231	-11.604	-12.18	-12.013	-12.491	-12.136	-10.918	-11.615	-11.912	-11.525	-11.895	-10.801	-10.59	-11.246	-10.816	-12.971	-10.792	-12.136	-11.408	-10.942	-11.855	-11.127	-12.082	-11.204	-12.028
-14.771	-14.775	-15.137	-14.394	-14.389	-15.324	-15.291	-14.084	-14.176	-14.924	-14.499	-14.808	-15.18	-13.687	-13.288	-14.494	-15.067	-14.772	-13.165	-16	-14.357	-15.348	-14.101	-15.141	-13.809	-14.149	-13.805	-15.193	-15.01	-14.118	-15.04	-13.823	-14.967	-14.18	-14.642	-15.128	-14.427	-14.783	-15.463	-14.414	-15.177	-14.297	-14.077	-14.191	-14.718	-13.212	-15.116	-13.833	-15.609	-14.235
8.3516	8.9847	8.7139	9.099	8.8052	9.4223	7.4714	9.0407	8.5815	8.8611	9.2372	7.9915	9.5004	7.8461	8.2658	7.8835	8.5083	9.6584	10.004	8.503	9.4074	8.5928	8.1493	9.7098	8.5226	8.6839	7.9063	9.1206	8.868	7.959	8.0649	7.677	9.9602	7.3401	8.7487	8.1639	7.7886	8.1785	8.1508	8.5975	9.9815	8.7192	8.7255	9.9486	8.2657	8.6267	8.8137	8.4336	8.0152	8.5221
-3.5822	-3.5603	-3.2616	-3.161	-3.1168	-3.0634	-4.2906	-3.9807	-3.6673	-3.9678	-3.3953	-3.8713	-3.8032	-3.5971	-3.5448	-3.9115	-3.883	-3.816	-3.9187	-3.1563	-4.6531	-3.5481	-4.1274	-3.194	-3.9431	-2.7015	-3.3272	-2.2256	-4.3089	-4.4642	-3.9749	-4.197	-3.7354	-4.2155	-4.2232	-3.8126	-4.5018	-3.8892	-3.8434	-3.6657	-3.4561	-3.8421	-3.5444	-3.3707	-3.2479	-3.9653	-4.1375	-4.2101	-4.5386	-2.6008
-8.9903	-9.142	-8.3314	-8.0032	-10.153	-8.9649	-8.2332	-9.5372	-9.0767	-9.36	-8.936	-9.2034	-8.9611	-9.007	-9.083	-9.3411	-9.8847	-8.4244	-9.3378	-7.4955	-8.885	-9.541	-9.7552	-9.3544	-9.3128	-7.9658	-9.986	-9.4081	-8.2224	-9.3822	-9.0931	-9.1956	-9.6871	-9.2418	-9.1231	-9.3886	-8.252	-8.3639	-8.9981	-7.9162	-8.8031	-9.623	-9.1518	-9.2279	-8.7114	-10.552	-8.7276	-9.0312	-9.2047	-9.5405
-13.995	-10.674	-12.106	-11.578	-10.916	-11.351	-12.096	-11.264	-11.919	-12.155	-11.601	-12.36	-10.075	-10.739	-12.091	-11.745	-11.801	-11.781	-11.736	-11.327	-11.471	-11.205	-11.299	-11.592	-12.367	-11.433	-10.965	-12.165	-11.257	-11.535	-10.891	-11.635	-11.554	-11.916	-11.518	-10.858	-11.488	-11.15	-12.554	-11.761	-11.812	-10.913	-11.862	-12.12	-12.194	-11.474	-11.456	-10.772	-11.509	-10.651
-1.6671	-1.2308	-1.7284	-1.009	-1.7126	-1.9037	-1.6505	-1.7847	-2.0993	-0.82016	-1.5264	-0.55124	-2.2178	-1.1336	-2.7502	-1.4033	-1.2557	-1.3293	-2.177	-1.0578	-1.0787	-1.325	-1.1201	-1.1695	-1.3888	-1.5175	-1.399	-1.186	0.2936	-0.71121	-1.5155	-1.5199	-2.2822	-2.0745	-0.68808	-1.1004	-1.6652	-0.97417	-1.4396	-0.57668	-1.6902	-1.5807	-1.0816	-2.1323	-0.95491	-1.9062	-1.0043	-2.151	0.26893	-1.4258
-10.904	-10.433	-9.9854	-10.621	-9.3905	-8.7098	-10.595	-11.083	-9.5487	-10.077	-10.105	-10.221	-10.092	-10.615	-10.262	-10.07	-8.8797	-10.602	-9.8132	-10.556	-9.5983	-9.3589	-10.647	-10.043	-10.596	-9.6145	-9.8058	-10.428	-10.098	-10.655	-10.413	-10.344	-10.219	-9.5927	-9.7344	-10.363	-9.8345	-10.356	-9.3717	-9.4722	-10.054	-10.87	-10.48	-10.46	-9.8658	-10.444	-11.12	-9.5543	-10.424	-10.836
-3.7359	-2.7517	-2.9797	-2.4795	-4.5296	-3.0511	-3.5535	-3.5746	-2.9332	-4.1521	-3.0506	-3.8184	-3.3368	-3.6451	-2.8664	-2.2757	-2.5391	-2.799	-3.2211	-3.18	-3.188	-2.6663	-3.0801	-2.7836	-2.808	-2.6418	-4.0919	-4.3738	-3.5594	-3.513	-2.8918	-3.6157	-3.7363	-2.3087	-3.9396	-3.7791	-3.3944	-1.9894	-3.1497	-3.2978	-3.3622	-4.366	-2.8767	-3.0877	-2.4396	-3.2767	-2.2699	-3.9022	-3.8349	-2.8842
-11.267	-11.137	-10.727	-10.179	-10.43	-9.6138	-10.738	-9.878	-10.41	-11.754	-10.883	-10.648	-10.95	-11.094	-10.901	-11.159	-11.249	-10.99	-11.402	-9.8415	-9.9968	-10.278	-10.605	-11.199	-10.966	-10.426	-9.9224	-11.496	-11.243	-10.044	-10.239	-9.7781	-11.084	-11.094	-11.831	-10.932	-12.357	-10.904	-10.201	-10.384	-10.787	-10.667	-10.435	-10.601	-10.213	-10.267	-11.15	-10.138	-11.521	-11.086
-2.5985	-1.9831	-3.8408	-2.3653	-3.1671	-2.1327	-3.0728	-3.731	-3.1138	-2.4879	-1.4877	-2.1617	-2.6053	-1.697	-2.8009	-2.7694	-2.4246	-3.1256	-2.3716	-2.0517	-2.0985	-3.1824	-1.9452	-2.6139	-2.7137	-2.809	-1.9234	-2.0133	-4.0469	-3.2258	-3.0926	-3.1749	-1.3842	-2.041	-2.5627	-1.3249	-2.3337	-2.1117	-1.8402	-2.5345	-2.8242	-2.0245	-2.8625	-2.5416	-2.8273	-1.4803	-2.7853	-2.8381	-1.6468	-1.7127
3.0435	4.8465	5.105	4.3509	5.9574	4.7777	3.343	3.8842	4.4865	4.7305	4.0715	4.404	4.5358	3.6227	3.8821	4.8426	3.9126	4.6834	5.341	4.4723	4.4189	4.1685	5.6343	4.2009	4.1735	4.6858	3.9503	4.2509	4.3429	5.2265	4.224	4.6452	4.8485	4.3302	4.2589	4.5789	4.5603	4.2659	4.3366	3.4051	3.3929	3.832	5.2637	4.7184	4.4432	4.0451	3.636	5.3834	3.7876	5.1612
0.4207	-0.874	0.75948	0.76165	-0.32826	-0.56036	-0.92061	0.8112	1.1693	-1.2331	0.27857	-0.11168	0.17411	0.37616	1.0493	0.78723	-0.47409	0.93995	0.075777	1.2032	-0.3897	-0.60145	-0.020125	-0.16111	0.30122	-1.1541	1.5655	0.50005	-0.62344	-0.064108	0.78819	0.4637	0.6507	0.0096648	-0.020135	-0.25354	1.0578	-0.32272	-0.70018	0.84773	-0.20508	0.11631	1.0425	-1.7188	-0.24046	-0.32906	-0.58239	0.55002	-0.3282	0.70167
-7.5764	-6.4444	-6.9329	-7.4548	-7.1565	-7.0194	-7.957	-7.3284	-7.1693	-8.0781	-8.1637	-7.2595	-7.5523	-7.442	-8.2313	-7.4346	-5.9375	-7.2209	-8.0287	-7.6245	-6.6776	-6.3614	-7.1712	-7.0589	-7.5933	-8.0492	-7.2062	-8.4122	-7.976	-7.8921	-7.0811	-6.3592	-7.6201	-7.3143	-8.328	-8.19	-7.1243	-6.4934	-6.6569	-8.0869	-6.9316	-8.333	-8.1039	-7.8185	-8.0028	-7.0758	-7.8797	-6.7765	-7.1548	-8.4483
-12.552	-13.56	-13.404	-12.918	-13.703	-12.837	-12.966	-13.895	-12.852	-13.204	-12.899	-12.628	-13.171	-14.355	-11.543	-14.157	-12.968	-12.608	-12.766	-12.634	-12.495	-13.122	-14.569	-13.482	-12.482	-13.659	-13.836	-12.578	-14.171	-12.004	-12.357	-13.671	-12.993	-12.869	-12.11	-13.138	-12.892	-13.241	-13.36	-12.315	-13.898	-12.859	-13.106	-14.737	-13.45	-13.746	-12.564	-12.975	-13.343	-13.735
-21.769	-21.27	-22.729	-22.247	-22.538	-21.771	-23.161	-21.039	-21.609	-23.637	-22.001	-21.178	-23.018	-22.356	-22.059	-21.558	-22.343	-23.04	-21.258	-22.731	-22.477	-22.594	-22.284	-21.233	-21.853	-21.281	-21.997	-21.72	-22.71	-22.436	-21.864	-22.043	-22.207	-21.985	-23.019	-21.451	-21.868	-21.902	-21.137	-21.332	-23.024	-23.4	-21.849	-21.883	-23.106	-22.579	-22.126	-21.903	-22.335	-22.025
6.6406	6.8506	6.2854	6.8037	7.2024	7.4351	7.076	6.3942	6.4592	6.1365	6.8346	7.367	7.3958	7.1232	7.2173	6.8006	8.0674	6.6843	7.7216	6.2296	6.4409	5.549	7.6423	7.0397	7.0752	5.7471	6.4938	6.5842	7.1362	7.5256	6.9987	6.681	6.6168	7.921	7.5632	7.3399	6.9145	6.4391	7.6903	7.7185	6.732	6.2324	6.5505	6.6583	8.2057	6.515	6.7083	6.8622	6.5939	7.6655
5.7063	4.2785	5.803	6.4457	5.5911	6.3797	5.5851	5.288	4.5388	4.8136	5.7221	5.0493	5.7941	6.0623	5.9358	5.5821	5.1974	5.5239	5.1537	5.672	5.6106	6.1592	5.7626	6.097	5.0548	4.913	5.6423	4.8528	5.2111	5.2691	5.3878	5.079	5.6201	5.339	5.4501	4.8054	5.6543	4.3439	4.8153	4.9548	5.1072	5.2248	5.1986	4.3431	7.0247	5.5976	5.2731	4.4754	4.1395	6.2463
-14.458	-13.719	-14.564	-14.247	-14.602	-14.184	-15.357	-14.878	-14.018	-13.325	-14.225	-13.6	-14.901	-14.102	-14.695	-14.61	-13.441	-14.39	-14.234	-15.041	-14.442	-13.423	-14.39	-14.095	-13.821	-14.539	-14.879	-15.062	-13.972	-13.934	-14.567	-15.025	-14.727	-13.455	-13.759	-15.13	-14.848	-14.981	-14.736	-14.417	-13.261	-14.882	-14.419	-14.723	-14.424	-14.83	-15.376	-13.867	-13.041	-13.673
-0.36118	2.0922	1.5098	0.95786	1.0675	1.5431	1.0456	0.68998	0.87731	1.0213	-0.019982	-0.035989	-0.80775	-0.35868	1.0759	-0.32536	-0.35478	0.96903	0.36399	-0.25829	-0.46403	1.1955	-0.46016	-0.98052	-0.22604	-0.42254	0.86943	0.37607	0.46538	1.1388	0.15524	0.21278	0.21791	0.69823	0.54119	0.96849	0.74417	0.87832	0.32235	0.06403	0.61079	0.57457	-1.0916	1.6821	0.33046	0.1609	1.0959	1.2162	0.89328	0.4224
-11.403	-10.395	-11.778	-10.297	-11.186	-11.622	-11.154	-10.058	-10.645	-11.629	-11.239	-10.157	-11.833	-10.336	-10.44	-9.6318	-11.076	-10.684	-11.644	-9.946	-11.465	-10.89	-11.206	-11.041	-11.155	-10.852	-10.975	-11.205	-10.029	-10.829	-10.896	-11.159	-10.524	-11.471	-9.9259	-10.519	-9.785	-10.637	-10.687	-10.448	-10.556	-11.347	-10.764	-10.615	-11.89	-10.454	-11.083	-9.862	-11.54	-10.744
-12.038	-11.76	-11.723	-11.492	-10.759	-12.392	-11.168	-10.964	-11.636	-12.103	-11.138	-11.324	-10.364	-11.956	-11.58	-11.466	-11.486	-11.069	-11.526	-12.017	-12.632	-12.138	-11.652	-11.18	-10.552	-10.674	-11.449	-13.168	-11.139	-10.757	-11.054	-11.855	-11.055	-10.553	-11.248	-11.715	-11.772	-11.581	-11.687	-10.391	-11.017	-12.075	-12.675	-11.681	-11.937	-11.713	-12.256	-12.507	-11.725	-12.374
-9.6955	-9.0047	-9.0764	-9.1287	-9.5315	-9.4183	-9.2485	-9.5287	-9.4712	-9.2814	-10.116	-9.3801	-8.473	-9.4942	-9.8581	-8.6016	-10.391	-9.6054	-9.797	-9.7503	-9.3219	-9.5643	-8.855	-9.0969	-9.7297	-9.9679	-7.8807	-10.42	-8.42	-8.86	-8.8471	-8.4804	-9.3209	-9.6558	-10.158	-9.0446	-8.4917	-9.2201	-9.9918	-8.837	-8.0686	-9.0818	-9.5351	-9.6749	-9.7646	-9.8848	-9.3295	-9.6343	-11.242	-8.322
-14.298	-15.409	-14.788	-13.992	-14.296	-14.39	-14.011	-13.761	-14.225	-15.126	-14.862	-14.508	-14.619	-14.426	-14.59	-14.763	-14.051	-15.524	-14.066	-14.451	-15.109	-15.41	-14.89	-14.561	-15.212	-14.46	-13.449	-15.258	-14.783	-14.661	-14.353	-14.413	-14.479	-15.631	-15.009	-15.314	-14.916	-14.632	-15.484	-14.925	-14.532	-15.249	-14.793	-14.542	-15.034	-14.443	-12.434	-14.104	-14.64	-15.129
-4.2607	-2.7815	-4.0179	-2.9041	-3.6669	-3.0395	-2.1963	-1.9036	-4.2799	-3.8058	-3.1973	-3.6863	-2.7073	-2.5509	-3.4998	-2.3493	-2.7488	-3.0853	-3.2524	-3.5698	-3.1682	-2.8127	-3.2688	-3.2896	-4.4127	-2.9499	-4.2014	-3.8799	-3.8332	-2.5666	-3.7689	-4.0959	-2.8183	-2.7934	-3.9044	-4.7024	-2.0514	-2.3135	-2.0164	-2.2251	-3.4962	-3.0244	-3.3756	-3.567	-4.0452	-3.3062	-2.5524	-4.1149	-2.7567	-4.2498
-13.584	-13.737	-12.73	-12.106	-14.649	-11.821	-12.336	-12.291	-12.34	-13.587	-12.894	-12.982	-13.427	-12.386	-12.902	-12.839	-12.926	-13.572	-13.426	-13.705	-12.12	-13.642	-13.99	-12.76	-12.749	-11.669	-12.947	-11.978	-13.148	-13.444	-13.195	-13.682	-12.304	-13.617	-12.417	-11.721	-12.402	-13.167	-11.643	-11.94	-13.172	-11.832	-12.727	-13.067	-13.154	-13.546	-12.097	-13.414	-12.428	-12.667
-12.989	-13.415	-13.009	-12.6	-11.842	-11.173	-12.809	-11.989	-12.398	-12.302	-12.878	-12.642	-13.8	-12.965	-12.798	-12.935	-13.262	-13.302	-12.317	-13.082	-13.009	-13.291	-14.296	-12.589	-12.976	-11.858	-12.129	-12.636	-13.069	-13.102	-13.741	-12.823	-12.627	-13.052	-12.324	-12.379	-13.457	-13.158	-12.376	-12.954	-11.744	-12.632	-13.226	-12.882	-13.707	-11.774	-13.059	-12.389	-12.363	-12.149
-21.55	-21.389	-22.944	-21.512	-21.637	-21.647	-23.66	-22.216	-21.835	-22.685	-22.114	-22.194	-22.301	-21.636	-22.962	-21.507	-22.103	-22.337	-23.198	-23.286	-22.416	-22.166	-21.974	-22.103	-21.906	-22.79	-21.644	-21.834	-22.685	-23.42	-21.832	-22.424	-22.714	-22.128	-22.458	-21.918	-21.989	-21.775	-21.911	-22.847	-21.822	-21.663	-22.338	-21.472	-23.375	-22.813	-22.385	-20.765	-22.045	-21.52
-4.3831	-3.3588	-3.7737	-3.5458	-2.6436	-4.266	-4.0242	-4.434	-3.5	-4.1652	-3.4145	-3.6309	-2.4605	-4.5816	-4.0167	-3.6915	-3.9749	-5.1008	-4.0337	-3.5254	-3.3716	-3.1327	-4.0358	-3.9159	-4.7268	-2.8551	-4.4836	-4.3201	-3.1801	-3.0064	-3.3927	-2.6527	-3.4351	-4.0071	-3.6121	-3.9362	-3.7128	-3.2745	-3.6074	-2.3126	-4.4557	-2.0596	-4.983	-3.6009	-2.9484	-3.5394	-5.0874	-4.3069	-4.2884	-4.1027
-0.41437	0.033288	-1.5861	-1.8117	0.19794	-0.12152	0.052963	-0.96597	-0.78003	-0.61807	-0.36794	-0.25095	-0.57764	-0.62089	-0.97733	-1.4938	-0.20657	-0.78033	-0.92753	-1.4565	-1.71	-1.1168	-1.0921	-1.759	-1.5217	-0.69554	-1.1481	-1.6622	-0.86165	-1.3205	-1.1057	-0.83861	-1.034	-1.1888	-0.82483	-0.77996	-0.36297	-0.7178	-0.99297	-0.26864	0.35823	-1.0126	-0.79784	-0.5335	0.12808	-1.9032	-0.92614	-1.0016	0.85449	-0.74916
-9.5047	-8.78	-8.0904	-9.4278	-8.2046	-8.9033	-8.0202	-8.5375	-8.763	-9.182	-9.4495	-9.584	-9.1999	-8.0102	-8.6131	-8.8244	-9.2921	-8.821	-10.109	-7.4976	-8.7343	-8.6024	-8.878	-8.4833	-9.6843	-8.4547	-8.6161	-8.7311	-8.7328	-9.1428	-8.6441	-9.494	-9.2025	-9.1645	-9.3053	-9.3319	-9.419	-9.603	-10.235	-9.2361	-8.459	-9.7593	-8.5766	-8.3441	-8.0195	-7.8703	-7.711	-9.1038	-8.9664	-8.1749
-3.5186	-1.6478	-2.2136	-2.9459	-3.4851	-1.4273	-2.0401	-2.2422	-2.1405	-2.6153	-3.5155	-2.8534	-1.2682	-2.9273	-1.8645	-2.0093	-3.0676	-2.0164	-2.0886	-1.8258	-3.1636	-2.9481	-2.5652	-2.3887	-2.7777	-2.1764	-2.354	-3.4982	-2.3336	-3.3839	-2.8113	-3.3171	-1.9949	-2.3523	-2.3342	-2.856	-3.3939	-2.6807	-1.6365	-1.9873	-1.6363	-3.1404	-2.5694	-2.3539	-2.8632	-3.019	-2.807	-2.8419	-2.3583	-1.8871
0.98012	0.45372	-0.23958	-1.9497	-0.22617	0.37793	0.59399	-0.13621	-0.4518	-0.2619	0.35496	0.22349	0.36713	-0.67799	-0.77698	-0.93087	-0.44929	-0.28514	0.78747	0.68811	-1.2067	-0.036879	-0.11662	0.23606	0.0058759	-0.56746	1.1785	0.57625	-0.45424	-0.84117	-0.79661	-0.45138	0.46797	-0.54451	-0.88642	0.55936	-0.56659	0.17835	-0.45179	0.63445	0.30355	0.78976	0.95878	-0.81846	-0.37069	-0.70808	0.18019	-1.2839	0.32771	-0.2468
2.6197	1.9679	2.741	2.4552	2.4279	2.3479	3.3777	1.1615	2.2097	1.7782	2.119	4.1626	1.7527	3.0372	2.8945	2.426	2.4403	2.5046	3.895	2.7268	2.3748	2.5605	3.2751	2.9501	2.9691	2.6604	1.8603	3.6118	3.2616	2.378	2.8388	2.6963	2.6505	1.6878	2.1244	2.7542	1.7859	2.4887	3.0832	2.1477	2.1278	2.3164	2.2096	3.178	2.7617	2.6713	3.5493	1.8328	3.1799	2.2152
-14.86	-15.52	-14.879	-14.241	-13.353	-14.366	-14.969	-13.646	-14.832	-15.36	-13.92	-14.089	-14.104	-14.738	-14.341	-13.936	-14.482	-14.166	-15.432	-15.426	-14.674	-14.283	-15.337	-13.283	-14.891	-14.262	-14.431	-15.015	-14.319	-14.92	-15.172	-15.057	-14.683	-14.206	-13.625	-13.341	-14.618	-15.356	-14.999	-15.234	-14.454	-15.354	-15.089	-14.551	-14.328	-15.139	-14.878	-14.851	-16.417	-15.057
-1.5584	-1.441	-0.85027	-0.8972	-1.602	-2.1802	-2.0714	-1.3754	-0.74609	-1.6903	-1.5775	-0.68793	-1.3027	-2.0665	-1.0142	-1.0099	-0.39901	0.0021965	-2.5555	-0.065193	-2.1709	-0.73581	-2.1314	-1.643	-0.99229	-1.4606	-1.1498	-1.6829	-0.43086	-1.5907	-1.0574	-0.91274	-1.1774	-0.63527	-1.2718	-2.1656	-2.0178	-1.5095	0.21417	-1.8617	-1.1791	-1.1465	-1.6063	-1.3948	-0.29924	-1.5855	-0.73077	-1.0572	-0.87249	-1.7664
-0.56131	1.2528	0.20223	-0.03166	1.6062	0.65809	1.4798	-0.70822	0.35931	1.0436	0.84401	-0.17406	1.6084	-0.30588	0.85736	-0.43201	0.22733	0.50014	-0.09072	1.6022	-0.22766	0.9946	-0.63171	1.0709	1.1923	-0.30442	-0.34389	0.63424	1.1159	0.15217	-0.19473	0.40563	1.2245	0.16021	0.73186	-0.24959	1.4785	-0.69032	0.50738	0.83652	1.6535	0.57752	0.028724	0.87351	1.4319	0.96212	1.6492	-0.16315	-0.10642	1.5447
-4.5266	-6.104	-5.7085	-3.3438	-4.9606	-4.7754	-5.6199	-4.5667	-5.6631	-4.4296	-4.1495	-4.3733	-4.4083	-4.4659	-4.9973	-4.8365	-4.3807	-6.0764	-4.8143	-5.0943	-4.9229	-3.3828	-4.613	-4.1613	-5.3719	-5.8851	-4.3899	-4.3814	-5.1992	-6.0102	-5.005	-4.5156	-4.9286	-4.7593	-4.877	-5.7524	-4.4863	-4.0026	-5.2729	-4.7569	-4.9683	-4.5059	-6.2012	-4.3493	-3.6644	-5.9807	-3.913	-4.4756	-4.2066	-4.683
-14.09	-14.183	-13.472	-15.149	-15.039	-14.297	-14.611	-14.929	-14.144	-13.691	-14.94	-16.167	-13.731	-15.7	-15.165	-14.945	-14.756	-14.877	-15.282	-13.758	-13.953	-15.036	-14.109	-13.82	-14.63	-15.398	-14.908	-15.639	-14.877	-14.604	-14.971	-14.757	-14.332	-14.268	-14.354	-14.412	-14.512	-14.228	-14.387	-14.519	-15.311	-14.213	-13.377	-15.422	-15.051	-14.324	-14.82	-14.372	-14.795	-14.862
5.1478	3.5322	4.3294	5.0719	3.9799	3.2949	4.2978	4.2396	4.0885	3.8929	4.0472	4.5054	3.9937	4.0817	5.7107	4.5446	4.2561	3.1154	4.0572	4.3884	4.2125	3.2503	3.9431	4.1515	4.4472	4.6888	3.6231	4.4032	4.685	3.3062	3.9117	4.683	3.1489	3.0901	4.3025	4.2448	3.863	4.6655	3.6496	4.9434	3.7573	5.1381	4.0336	4.3711	4.3953	3.8147	5.0665	4.6063	4.5917	4.1063
-10.716	-11.802	-11.181	-11.454	-9.6161	-10.266	-10.471	-9.9204	-10.886	-11.121	-10.754	-11.216	-11.422	-11.296	-10.575	-11.305	-11.383	-10.954	-11.656	-10.981	-10.293	-10.357	-10.818	-10.423	-11.063	-10.185	-10.438	-10.436	-10.606	-10.606	-10.412	-11.272	-10.618	-10.93	-10.529	-10.89	-10.393	-10.676	-11.859	-10.766	-10.906	-11.299	-10.199	-11.09	-11.595	-11.09	-11.692	-10.809	-10.613	-10.58
-0.89847	-0.077034	0.15044	0.22779	0.54579	0.4422	-0.51644	0.37931	-0.54976	-0.20133	-0.44234	-0.8015	0.37126	0.42112	-0.50232	-1.2218	0.018238	-0.61806	0.27919	-0.86307	0.16603	-0.29492	0.43706	1.0498	-0.0031614	-0.72657	0.81023	-0.052332	-1.4576	-2.1425	0.49296	0.32955	-0.244	-1.1057	0.47447	-0.48607	0.45978	-0.66766	1.2202	0.23892	-1.1152	-0.8244	0.035976	-0.35944	-0.84276	-1.4037	-1.1475	-1.4863	-1.3539	-0.50028
-2.1829	-1.6084	-1.2587	-1.8397	-0.9674	-0.99342	-1.0898	-0.73825	-1.3357	-1.8536	0.022532	-0.49114	-0.9423	-2.0806	-0.7924	-2.1646	-0.96604	-1.5963	0.43416	-0.50397	-1.2163	-0.6	-1.4437	-2.348	-1.1918	-1.7172	-1.2565	-1.505	-2.003	-1.7038	-2.3365	-2.7455	-1.0533	-1.1441	-0.54711	-2.1534	-0.39484	-1.1416	-0.85949	-1.1589	-2.5586	-1.8955	-0.54718	-1.1769	-2.0411	-1.9725	-1.0969	-1.6459	-0.73005	-1.2534
-1.4935	-0.23427	-2.0541	-1.9154	-1.1819	-1.1334	-1.8611	-2.0095	-1.6548	-2.06	-1.0651	-1.107	-1.261	-1.7738	-0.80743	0.082199	-2.1766	-1.1964	-1.866	-1.5843	-0.16864	-1.4927	-1.099	-1.1632	-1.3256	-1.9382	-0.94717	-1.1198	-1.3448	-1.263	-1.2413	-1.4312	-0.66676	0.11225	-1.8194	-0.56993	-2.0034	-0.7235	-2.0464	-2.1944	-1.4774	-1.7998	-2.1088	-1.2368	-0.21835	-1.1182	-0.96333	-1.8709	-1.075	-1.9378
8.2884	8.1442	8.7351	8.2761	8.9952	8.5512	9.7943	7.4955	8.7398	8.3052	9.5218	9.8125	8.7619	7.7025	8.3239	8.3572	8.299	9.4922	8.3291	8.0918	8.8965	9.4419	9.3546	8.7715	8.7369	8.6507	9.0155	7.9758	8.2769	8.8051	7.1579	8.757	7.1253	8.5041	7.8993	9.4096	8.163	9.1503	8.432	9.7359	8.4584	8.8816	9.0226	8.1893	8.4488	7.8027	8.3029	6.4833	8.0471	8.8052
2.3352	3.0966	2.3206	2.3504	2.7753	3.9035	2.7544	4.0959	4.5444	3.0345	3.9768	3.1489	2.608	3.732	2.6587	2.8875	3.2588	2.8848	3.5357	3.6099	3.4223	2.0465	2.779	3.2299	3.3709	3.6351	2.8432	4.1924	2.9018	2.4211	3.5321	2.6879	3.0027	2.5975	1.7207	3.8821	2.6419	2.9053	2.685	2.2929	2.0196	2.4467	2.6323	2.8508	3.3391	3.2322	3.0347	3.5464	2.3489	3.3394
-13.204	-13.072	-12.502	-12.952	-12.319	-13.485	-13.292	-14.436	-12.434	-13.203	-13.281	-13.903	-13.647	-12.888	-13.594	-11.456	-11.861	-11.831	-12.873	-12.709	-13.261	-14.168	-13.491	-13.239	-13.82	-12.764	-13.518	-13.282	-13.789	-13.711	-14.125	-13.262	-11.137	-13.338	-13.535	-12.825	-12.527	-13.32	-12.842	-12.432	-12.763	-13.278	-12.308	-13.25	-13.08	-12.344	-13.669	-12.876	-12.896	-12.819
-0.90944	-0.3064	-0.51714	0.070978	0.37411	-0.70611	-0.075407	-0.34377	0.84606	-0.2844	-0.63232	-1.0094	-1.1108	-0.81232	-0.32927	1.177	-1.2353	-0.38903	-0.95268	-0.33795	0.34725	-0.19637	-0.096661	0.050036	-0.7856	0.35352	-0.80938	-1.0355	-0.79297	-0.93618	-0.74529	-1.4674	-0.62294	0.0012053	0.34862	0.059041	0.58446	-0.86287	-0.10703	-1.0391	-0.70239	-0.50002	0.063003	-0.070365	0.16937	-0.96125	-0.31657	-0.85465	-0.50806	0.087813
-1.8786	-1.5546	-2.2251	-2.4995	-1.755	-2.2383	-0.91345	-2.7223	-0.88243	-0.57094	-1.3907	-1.9106	-1.1884	-0.99951	-1.822	-3.6698	-1.7031	-1.5932	-3.397	-1.9118	-1.1811	-2.2346	-1.7373	-0.44475	-2.0856	-2.5847	-0.48436	-1.9604	-0.74538	-1.7547	-1.8479	-1.8056	-2.0593	-1.6851	-2.0826	-1.6499	-0.7767	-1.5241	-1.2739	-1.5942	-1.378	-2.5558	-1.7821	-1.393	-1.4111	-2.2939	-1.4584	-2.3754	-1.8376	-1.081
1.2124	1.5511	1.9621	2.5394	1.7809	0.76736	2.2019	2.5614	2.3933	2.772	2.0778	3.5295	2.6581	0.48881	2.4195	3.0134	3.091	1.387	1.4382	1.1711	2.3618	2.2258	1.7434	1.5566	1.2625	0.66487	0.40296	2.3684	2.579	1.6455	1.5925	1.312	1.7266	0.88255	1.5164	0.44606	1.4104	1.7624	1.638	2.6006	1.9577	1.444	1.5419	2.3844	2.8173	1.3575	2.8618	1.5901	1.8787	2.1734
-0.53807	-1.2562	-0.0459	0.44833	0.038006	-0.57549	-0.55264	-0.17264	0.46464	-0.72665	-0.42612	-1.3542	-0.62492	0.41465	0.74962	-0.44342	0.14095	-0.12851	0.29057	-0.41736	-1.0285	-0.2325	1.3937	-0.62722	-1.9908	0.34766	-0.054959	-0.83604	-0.22138	-0.32291	-0.24198	-0.043622	1.115	0.44854	-0.09349	1.0049	0.44986	-0.16702	-0.30739	0.65634	0.34577	0.35005	-0.46427	-0.32913	-0.1495	-0.53476	0.56431	1.0817	-0.30407	-0.053916
-12.075	-12.448	-9.8465	-12.296	-11.048	-10.993	-10.844	-11.891	-12.198	-11.106	-10.66	-11.576	-10.511	-11.766	-11.395	-12.595	-11.183	-12.032	-11.784	-11.188	-10.426	-12.464	-11.752	-12.026	-10.533	-10.167	-12.016	-11.41	-10.95	-11.79	-11.156	-11.65	-10.857	-11.54	-11.356	-11.129	-12.257	-10.323	-12.375	-13.139	-12.121	-11.733	-11.518	-12.362	-11.372	-11.396	-11.832	-12.189	-11.801	-11.213
-2.3561	-1.9711	-3.0119	-2.2892	-2.9153	-3.0661	-2.5566	-2.0878	-3.2663	-1.7289	-3.4035	-3.0156	-3.0693	-3.1129	-3.4575	-3.1932	-2.8371	-3.1875	-3.2474	-2.2179	-2.4587	-2.3708	-2.3395	-3.0347	-2.1911	-2.5535	-1.995	-3.2496	-1.5398	-2.7182	-2.3469	-2.7375	-2.6133	-2.8935	-2.8827	-1.772	-3.3657	-2.8474	-2.829	-2.4737	-3.7687	-2.1844	-2.1528	-1.6502	-3.6289	-1.1926	-2.384	-3.0167	-2.4894	-2.6097
-2.1445	-2.2537	-2.3117	-2.0522	-1.5738	-1.1506	-1.4327	-0.59046	-1.6401	-1.9432	-1.3278	-1.2985	-2.1977	-2.1605	-1.3986	0.27687	-2.2761	-1.3583	-0.73758	-1.1643	-2.0874	-1.8905	-1.1867	-1.9911	-2.2745	-1.5159	-1.393	-1.1774	-0.31095	-1.7697	-1.6604	-1.7266	-1.6255	-0.52051	-1.4926	-1.3055	-1.8599	-2.2216	-1.6798	-1.6939	-0.60101	-0.29592	-2.4463	-0.77595	-1.4296	-1.7243	-0.98082	-1.7495	-0.85849	-1.8824
2.3486	1.6339	2.0341	0.98298	1.5814	1.7021	0.50887	1.744	1.9435	2.4207	2.0757	0.89434	2.5313	1.7106	1.622	1.8733	1.7559	1.0911	2.5443	0.68442	0.85352	1.3091	1.7148	1.5296	0.7825	0.9572	2.0306	1.524	1.6032	1.9811	2.6108	1.3112	0.90646	1.594	1.7613	1.7607	1.9042	1.4043	1.3639	1.2192	1.3483	1.8188	2.1874	-0.46652	2.7202	2.3064	1.3163	1.9101	1.1287	2.1436
1.4272	2.4076	1.6557	1.092	1.9914	1.6508	2.5252	1.5237	0.88717	1.7323	2.428	2.0954	2.5692	1.4576	0.72922	1.4616	1.2719	1.8632	1.558	0.84647	0.8573	1.3332	2.1219	2.1673	0.78809	3.1414	0.3208	1.6423	2.6575	2.1193	2.2018	2.0391	1.7845	0.26432	0.83564	1.163	1.5253	2.433	1.2441	0.65159	1.3036	1.4212	1.4759	2.4672	2.109	0.34086	2.3311	1.6579	1.2253	1.0722
-4.6992	-4.3831	-4.097	-4.2601	-4.3268	-3.1007	-3.3279	-4.7636	-4.0329	-3.9563	-4.1024	-2.7745	-3.7572	-3.8962	-4.2119	-4.5036	-3.7652	-4.2437	-3.5065	-3.967	-4.3895	-3.4995	-5.9129	-4.096	-4.2544	-4.0895	-4.3049	-4.613	-4.7469	-3.9938	-4.6677	-4.1685	-3.8934	-3.6798	-3.4459	-4.5498	-5.2546	-4.2268	-3.5739	-4.0544	-3.5452	-2.8318	-4.8096	-3.6117	-4.6132	-3.4107	-3.5325	-3.674	-4.4915	-3.8675
-5.7854	-5.3481	-3.6451	-5.6504	-7.6138	-4.8026	-5.0916	-6.3099	-6.4317	-5.537	-6.0867	-4.4906	-5.1827	-4.8294	-5.6941	-4.3274	-5.9256	-5.3982	-6.2262	-6.0861	-6.3809	-6.4199	-5.1297	-5.6185	-4.7353	-5.8682	-6.1947	-5.7386	-5.4625	-6.3753	-5.3539	-5.0157	-4.6932	-6.0201	-6.485	-5.962	-6.5783	-5.0833	-5.8094	-6.1278	-5.2996	-7.2337	-5.6181	-5.7273	-3.7202	-5.2235	-6.3969	-5.9483	-5.2023	-5.5738
-9.1591	-6.453	-7.8001	-6.5628	-7.66	-7.2615	-6.0641	-6.1621	-8.752	-8.8537	-6.5926	-8.1054	-7.4745	-7.4163	-7.9384	-7.157	-7.3061	-7.3746	-7.4175	-7.0051	-7.6018	-8.2548	-7.4547	-7.6466	-7.2826	-8.2866	-8.2227	-7.9358	-8.7933	-8.0703	-7.1958	-6.8498	-7.8881	-6.5923	-7.1379	-8.0176	-7.2121	-7.2037	-7.5822	-7.3765	-8.5065	-7.1964	-8.1779	-6.6964	-7.2503	-7.3735	-8.2569	-8.6791	-7.7436	-8.3842
-11.519	-11.693	-12.681	-10.69	-12.12	-11.058	-11.016	-11.507	-11.406	-11.312	-10.494	-11.833	-11.147	-11.556	-12.4	-11.065	-11.795	-12.535	-12.075	-10.921	-11.757	-11.606	-12.121	-11.111	-10.707	-12.36	-10.824	-11.45	-11.848	-11.954	-12.008	-9.2015	-11.953	-11.775	-12.973	-12.274	-10.549	-11.467	-11.306	-11.618	-11.312	-12.094	-10.941	-10.621	-11.598	-10.37	-11.197	-11.185	-11.429	-12.29
-2.6962	-2.5042	-2.7303	-2.4084	-2.2778	-3.5112	-2.1198	-2.8583	-2.7471	-2.9644	-4.2836	-3.6827	-3.3154	-3.1782	-2.637	-1.9044	-2.3087	-2.0659	-3.4533	-2.6117	-2.9435	-2.9538	-2.7167	-3.3921	-2.3351	-1.9835	-1.5122	-3.4343	-2.2596	-3.1801	-1.3224	-3.3566	-2.1418	-2.8302	-2.6872	-3.1332	-2.2039	-2.5358	-2.2515	-2.276	-2.7158	-1.7734	-2.7363	-2.286	-2.0416	-2.8287	-2.5881	-3.377	-3.5867	-2.8128
-2.1686	-1.2645	-2.0301	-1.517	-2.0426	-1.2473	-1.4435	-2.643	-2.3855	0.14078	-1.3846	-1.3115	-0.31945	-0.89459	-1.7658	-0.86059	-0.92047	-1.7335	-2.2572	-1.6034	-1.3941	-2.8147	-2.4221	-0.10044	-1.865	-1.7879	-1.1476	-1.1167	-1.7848	-1.1838	-1.8991	0.23827	-0.99283	-1.3067	-1.3561	-1.8979	-0.73365	-0.92658	-0.74578	-1.8777	-1.2971	-1.1322	-1.8831	-1.4243	-1.495	-1.9244	-0.99378	-1.5921	-2.0846	-2.2137
8.3007	8.3553	8.0758	8.3425	7.6318	8.6043	7.533	8.4937	8.2603	7.889	8.765	8.91	8.8442	8.8877	8.0981	8.6378	8.2527	7.7105	7.42	7.7715	8.3303	8.3374	7.6592	7.7109	6.9943	6.9803	8.8008	9.3318	8.5936	9.1883	8.2701	8.1127	8.9047	7.9632	7.2912	8.6066	7.031	8.0607	8.1449	7.6089	8.0022	8.0238	9.3793	7.6369	9.1316	7.0358	7.4372	8.7017	7.7392	8.4363
-10.574	-10.625	-11.543	-11.004	-9.7592	-11.232	-9.6251	-10.211	-11.711	-9.2362	-9.7946	-11.181	-10.358	-11.626	-10.644	-10.825	-10.759	-9.6294	-11.7	-10.968	-10.233	-10.379	-11.163	-11.785	-10.893	-10.862	-10.423	-11.296	-10.685	-11.132	-11.091	-11.35	-10.773	-11.844	-10.574	-11.518	-10.6	-11.172	-10.806	-11.305	-10.4	-10.059	-11.197	-9.6822	-11.308	-10.875	-10.455	-10.875	-10.566	-10.923
-11.669	-12.348	-11.445	-12.133	-11.832	-12.718	-10.962	-11.762	-11.312	-12.556	-11.63	-12.386	-11.462	-11.933	-11.735	-12.859	-12.062	-12.258	-12.179	-11.492	-11.508	-11.848	-11.92	-11.13	-12.071	-13.075	-11.614	-11.148	-10.595	-11.383	-11.733	-11.047	-11.409	-11.541	-11.36	-12.082	-11.944	-11.393	-10.957	-11.726	-11.933	-11.548	-13.032	-11.694	-11.873	-11.646	-12.726	-12.534	-11.112	-11.106
2.5752	2.6517	2.5467	3.4952	0.92623	3.5953	2.7684	3.1	2.8412	2.9635	2.9879	2.9501	2.1569	3.2131	1.7229	2.9506	2.328	1.7214	2.3265	4.591	2.8433	2.7263	2.5775	1.4058	3.15	1.6597	2.6668	4.0255	2.3531	2.1579	2.3951	2.7512	3.6979	2.5808	1.7753	3.7789	4.2063	1.359	3.1183	1.6427	2.3623	3.1397	2.0162	2.2978	2.5102	3.288	2.92	2.4602	2.2108	2.0675
-11.465	-12.127	-10.519	-11.574	-9.8871	-11.569	-11.373	-11.565	-11.724	-11.842	-10.242	-11.357	-12.047	-11.275	-11.666	-13.543	-11.428	-9.8601	-12.501	-11.812	-11.615	-11.62	-10.302	-11.317	-12.243	-12.566	-11.726	-12.487	-11.015	-11.382	-11.413	-10.685	-11.833	-11.74	-11.096	-11.78	-11.709	-12.331	-10.726	-11.702	-11.959	-11.356	-10.598	-12.403	-10.954	-11.637	-11.533	-11.905	-12.567	-11.687
2.2613	1.5815	1.0021	2.6694	2.7293	1.3199	2.535	2.5465	2.1616	2.3169	2.4374	0.58245	1.5239	1.2498	2.1908	1.8204	3.3128	2.4555	0.86218	1.4674	1.7985	1.447	1.5543	1.9796	2.4916	1.8439	2.1951	1.3325	0.69127	1.9733	2.0868	1.7445	1.9285	1.8709	0.28499	1.985	1.5268	0.63482	2.8087	1.8866	2.1692	1.8424	1.8081	2.4435	2.5532	2.0699	2.0199	2.9421	1.9679	2.1918
-13.03	-12.802	-12.552	-13.28	-13.637	-14.13	-13.257	-13.618	-13.432	-12.635	-12.922	-11.988	-12.858	-13.305	-13.154	-14.352	-12.185	-13.474	-13.537	-14.377	-12.264	-12.98	-13.273	-13.442	-14.73	-12.312	-13.388	-13.582	-13.278	-12.944	-12.694	-13.562	-13.05	-13.831	-12.644	-13.608	-14.836	-12.131	-13.844	-11.953	-13.534	-14.104	-12.622	-12.671	-13.859	-13.518	-13.677	-13.801	-12.81	-13.424
7.9184	8.6313	7.925	7.8271	8.1458	8.5255	7.9349	8.2717	9.1374	8.8527	8.127	8.4575	9.0109	8.5823	9.549	8.7747	8.5475	9.6411	9.0394	8.4812	9.1427	8.3417	8.1081	8.8662	8.216	8.5802	8.5746	7.9325	7.8025	8.1004	8.4254	9.1364	7.8466	9.3421	8.4367	8.4529	8.2966	10.205	8.9583	8.5543	8.6742	8.9679	8.8696	7.906	8.5639	7.5645	8.2461	8.8198	8.6419	8.8611
1.9288	2.3015	1.2922	2.9364	1.4668	2.7361	2.4566	1.809	2.1172	1.32	2.3784	0.63003	1.837	1.6175	1.2957	1.9505	1.5368	2.9441	0.80369	1.179	0.41344	1.5445	1.8397	1.7388	1.5965	2.2379	1.7656	2.42	1.0928	1.9403	2.0372	0.85762	2.2911	2.375	1.8638	2.7665	1.3691	2.0247	2.1579	1.6335	1.6508	2.1075	2.0611	1.8967	1.6704	0.53824	2.9956	1.5387	1.3987	1.0328
-9.0918	-9.8668	-8.9448	-9.0685	-9.0944	-10.119	-7.7575	-10.236	-9.4648	-8.6269	-9.1208	-8.5516	-8.0999	-8.9955	-9.0201	-9.8297	-9.396	-8.9101	-9.7076	-9.7129	-9.0083	-8.9577	-10.281	-10.647	-9.3524	-9.0384	-8.4479	-9.1842	-9.397	-9.6136	-9.2246	-8.9316	-8.853	-9.2143	-8.0123	-9.3729	-9.1238	-8.6257	-9.523	-9.5163	-8.6883	-8.8794	-9.7257	-7.8781	-9.4047	-8.3474	-9.2461	-8.8073	-8.4955	-8.9678
5.7296	5.9567	5.6513	7.1011	5.1207	5.5799	5.2917	6.1941	5.9065	4.9926	5.5129	4.5806	5.4762	5.9352	5.2415	4.3484	6.0579	5.2598	4.8738	6.78	5.441	5.9327	6.0949	6.0622	6.8394	5.0921	5.6004	5.3233	4.7172	5.456	7.301	6.0536	5.0258	4.2158	5.5223	5.1463	5.9813	6.0806	5.0528	6.2362	4.8465	5.2528	6.1792	5.2412	5.5271	6.0614	6.2151	5.7035	6.1065	5.6418
-4.0846	-5.402	-4.3239	-4.1805	-3.6945	-5.6216	-4.8794	-4.021	-2.2742	-5.02	-4.244	-4.765	-5.605	-3.5582	-3.9271	-4.7245	-4.0424	-4.433	-4.0758	-4.5168	-4.3774	-5.177	-4.0494	-3.8897	-5.7311	-3.6677	-5.0539	-4.7035	-4.1343	-4.9005	-4.7759	-4.0741	-4.9154	-5.0471	-5.4424	-4.0235	-4.4975	-4.4341	-3.9963	-5.2819	-4.2364	-5.5128	-4.5117	-5.1025	-5.7294	-5.0847	-5.3788	-4.5112	-3.9419	-4.3299
-2.1909	-2.9078	-2.8447	-2.8513	-2.4654	-3.3469	-3.6629	-3.0888	-2.3265	-2.0116	-1.8569	-2.4625	-2.4767	-2.8349	-3.0619	-2.1091	-2.6577	-3.2276	-1.938	-2.907	-2.1829	-2.1773	-2.5974	-2.8327	-2.3124	-2.1478	-3.8793	-3.5596	-3.7875	-2.3394	-2.5009	-1.8047	-3.6468	-2.5056	-2.3504	-1.9264	-1.959	-2.8816	-2.9515	-3.5074	-1.876	-2.0536	-3.0058	-2.953	-1.8745	-0.81371	-3.637	-2.5514	-1.7074	-1.9001
3.3058	4.1561	4.191	4.4092	4.5136	4.8527	4.96	5.0426	4.548	4.6584	4.8933	4.2565	4.4619	5.177	5.2277	4.0562	4.8843	4.0787	4.1988	3.6578	3.6189	4.8496	4.0034	4.2663	4.8736	4.2405	4.1782	4.6176	4.4601	2.9786	4.1029	5.5529	3.8927	2.7941	4.1617	4.9458	3.6881	3.7734	6.0143	3.7675	4.6422	5.2041	4.4453	4.763	4.2657	4.4944	2.7903	4.6773	4.4026	3.9709
-12.942	-15.178	-14.181	-14.177	-14.298	-15.148	-14.987	-13.575	-13.36	-14.102	-14.547	-14.837	-15.355	-14.54	-13.426	-14.117	-14.534	-13.899	-14.389	-13.578	-14.777	-14.28	-13.91	-14.914	-14.419	-14.653	-14.487	-14.997	-15.442	-14.519	-14.887	-15.824	-14.786	-14.695	-14.115	-14.851	-14.168	-13.476	-14.351	-14.761	-15.827	-16.872	-13.472	-14.172	-14.781	-15.848	-14.389	-14.071	-15.367	-15.785
7.829	8.5447	9.6693	8.2451	8.0688	8.3401	7.9972	7.8563	7.973	7.3503	7.446	8.2264	8.5878	9.0586	8.5366	7.1114	7.2136	8.7863	7.8796	7.1396	8.1697	7.8726	8.2136	7.4062	7.9188	8.7706	7.8104	7.8404	6.8945	9.0552	7.8603	9.3957	8.099	7.8163	8.1001	7.9892	7.0999	8.0835	7.7801	8.3759	7.581	7.8148	7.0003	7.3667	7.3911	7.7934	8.3176	9.1769	8.503	8.6151
-3.4004	-2.592	-1.7635	-2.3759	-1.4987	-3.0847	-2.2916	-2.702	-2.21	-1.5157	-2.403	-3.0142	-1.6433	-3.3249	-2.9855	-2.5392	-4.7674	-1.9101	-2.7581	-1.4866	-2.4782	-3.133	-3.1595	-3.4981	-1.214	-3.5218	-1.6301	-2.3733	-3.1624	-1.6173	-3.2887	-2.8464	-2.435	-3.3529	-3.1994	-2.3383	-2.9737	-2.2259	-1.9108	-2.9679	-2.8507	-4.1841	-2.5103	-1.579	-1.9068	-3.6065	-2.4349	-3.0244	-3.056	-1.8832
7.4496	6.6498	7.0488	7.4968	6.9708	7.1444	6.1484	6.8452	7.1872	5.8131	6.8665	7.0502	5.4796	7.4636	7.9577	7.434	7.2543	6.7136	6.9908	6.9311	6.7134	6.6962	7.3354	7.0391	5.4533	7.0766	6.0585	7.2173	6.2304	7.0387	6.1805	6.8025	6.7475	6.1452	6.1842	7.0837	7.5592	6.9924	7.3849	7.4488	7.0162	7.8651	6.2312	6.1809	7.1925	6.5428	6.3907	7.0921	6.9699	6.8438
-7.9478	-7.9883	-8.4486	-6.5751	-7.3895	-8.0274	-7.7059	-7.3008	-7.5013	-7.8836	-7.7891	-7.7934	-7.3388	-8.2213	-6.2502	-8.9921	-6.9104	-8.1035	-8.0171	-7.1677	-8.2478	-7.55	-8.2123	-7.1815	-7.3662	-7.1149	-8.9582	-7.195	-7.1181	-7.9972	-6.632	-8.126	-7.7591	-6.6287	-7.3145	-8.6118	-6.9655	-6.8214	-7.9515	-7.2443	-8.2147	-8.2814	-8.182	-7.5687	-7.6343	-7.9337	-8.1029	-6.384	-7.9892	-8.6724
-9.6803	-9.5678	-10.434	-9.5448	-10.172	-11.051	-10.563	-10.893	-10.598	-10.722	-9.7754	-10.826	-10.368	-9.1247	-11.065	-10.966	-10.944	-11.277	-10.258	-10.611	-10.81	-9.3906	-11.326	-11.247	-9.2258	-9.742	-9.3303	-10.362	-10.073	-9.365	-9.3784	-9.7287	-8.7248	-10.711	-9.9975	-9.8698	-10.607	-10.082	-11.205	-10.33	-9.6431	-10.62	-9.8678	-10.644	-10.14	-10.056	-10.318	-9.3256	-9.7836	-10.408
-2.21	-1.9737	-2.4826	-0.38444	-1.6179	-1.4259	-0.73107	-1.5508	-1.7808	-1.0414	-2.1692	-1.4253	-1.1369	0.0070231	-1.8027	-1.3011	-1.363	-0.6281	-0.81346	-1.0297	-1.1862	-0.91256	-0.15441	-1.4926	-2.2135	-0.42617	-3.4198	-1.4247	-1.5342	-2.7136	-0.95436	-0.82574	-1.2607	-0.42661	-0.60647	-0.3801	-1.4921	-2.0657	-1.5051	-2.1591	-1.9202	-0.8667	-2.0291	-1.5646	-0.45994	-2.0951	-2.1027	-0.9858	-2.0992	-1.3865
-9.4073	-9.9359	-9.344	-9.3901	-9.7647	-8.7205	-9.9373	-9.9465	-9.3229	-9.4917	-9.1801	-9.1112	-9.5448	-8.2872	-8.5281	-9.9042	-9.7151	-9.4614	-9.5944	-9.8379	-9.4088	-8.5976	-8.8688	-8.766	-9.8356	-8.9003	-8.7648	-9.4779	-9.3346	-9.5965	-9.4563	-8.6273	-9.0221	-8.6491	-8.406	-9.4172	-9.0365	-8.7775	-9.3934	-10.185	-11.703	-8.7863	-8.7287	-9.8121	-9.5259	-8.9006	-9.2385	-9.6719	-9.6457	-9.9136
-0.06681	0.1885	0.64876	0.34057	-0.1876	-0.43714	0.56846	0.37974	0.28314	-0.74355	-0.27865	-0.10969	0.3247	0.5403	0.092876	-1.4399	0.83968	-0.51927	0.53114	0.48799	-0.6038	0.74962	-0.81329	0.98142	-0.42963	-0.27693	0.78169	0.067667	-0.21025	-0.61072	-0.17111	-0.04193	0.95428	0.2443	-0.95511	-1.0754	0.33406	-0.27705	0.031705	-0.30926	0.1549	0.066636	-1.1765	0.4325	0.08488	-0.286	-0.82287	0.46819	0.96762	-1.6306
-11.378	-10.466	-11.517	-10.956	-12.103	-11.451	-12.099	-12.701	-11.672	-10.692	-12.352	-10.587	-11.564	-11.557	-11.32	-12.187	-10.508	-11.439	-9.8857	-11.633	-12.141	-11.103	-11.533	-11.195	-11.497	-11.352	-13.068	-10.798	-10.923	-10.644	-11.617	-12.546	-12.722	-11.057	-10.846	-11.751	-10.912	-11.208	-11.756	-10.533	-10.626	-11.215	-11.148	-10.989	-12.25	-11.929	-11	-11.186	-10.832	-10.092
-5.3524	-5.1019	-6.3286	-5.2625	-5.3245	-6.582	-5.1698	-5.081	-6.0033	-4.4512	-5.5765	-5.5118	-5.579	-5.3945	-5.6724	-6.2052	-5.5674	-5.8119	-5.7671	-5.1404	-5.8515	-5.4942	-6.0209	-6.185	-5.765	-6.3471	-6.1189	-5.6686	-5.6551	-5.2929	-4.5153	-5.0948	-6.0783	-6.4576	-6.6101	-4.2517	-5.687	-5.2856	-6.4812	-6.1862	-5.8931	-7.0819	-5.8207	-4.7566	-5.5017	-5.266	-5.1651	-5.1807	-5.2442	-5.248
3.6276	3.374	4.3591	2.1713	3.0299	2.38	2.7983	2.0586	3.6877	3.2769	2.5168	2.9382	2.1855	2.8096	2.3339	4.1865	2.6747	3.1655	1.6033	2.602	3.2245	1.9801	2.12	2.386	2.8471	2.7487	2.0061	2.1377	2.7258	3.2538	2.9057	1.7639	2.2965	2.7281	1.9752	2.6316	2.6323	2.3604	2.7162	2.142	2.9954	1.7267	3.2598	1.6161	2.7712	2.8635	1.0777	3.4872	2.5803	2.919
-14.14	-14.328	-14.3	-13.619	-15.574	-14.853	-14.134	-14.362	-14.096	-15.311	-15.896	-15.522	-14.666	-14.218	-14.321	-15.032	-14.624	-15.183	-14.439	-15.456	-13.692	-14.587	-13.896	-13.654	-14.385	-13.937	-14.477	-14.958	-14.754	-13.26	-15.281	-14.635	-17.698	-15.14	-15.187	-12.676	-14.367	-14.436	-14.149	-13.609	-13.238	-13.791	-14.165	-14.327	-14.762	-15.452	-15.505	-13.909	-14.55	-13.788
-1.4143	-1.4341	-0.71278	-2.2728	-0.59819	-0.93606	-1.4312	-1.8168	-0.41258	-1.1074	-1.0203	-0.69914	-0.77425	-1.1882	-1.5909	-0.79529	-0.91562	-0.86662	-1.0203	-0.095196	-1.102	-1.4102	-2.2059	-1.3631	-1.07	-1.6393	-0.86153	-1.337	-1.0145	-0.8922	-0.70931	-1.0734	-1.9487	-1.1252	-0.21117	-1.4203	-1.9086	-1.2951	-0.99882	-0.87609	-0.73883	-1.0406	-1.4756	-0.39855	-1.0852	-2.2433	-1.2829	-1.2304	-2.0093	-1.1451
-3.1084	-3.5941	-4.3074	-4.4222	-3.0298	-3.6385	-4.2683	-3.4737	-4.5407	-3.7079	-3.7052	-4.1824	-4.0657	-3.2916	-3.6059	-3.4828	-4.3717	-3.6508	-4.099	-3.2228	-3.8674	-3.4224	-4.1051	-4.2623	-5.0722	-3.1575	-3.5989	-3.662	-4.3328	-3.0746	-4.5795	-3.866	-3.3756	-3.4984	-4.0648	-3.0844	-2.6597	-4.1055	-4.6105	-3.2842	-3.629	-4.3658	-3.2723	-3.0638	-3.7204	-3.0621	-3.597	-3.2923	-4.0526	-3.8837
9.2548	10.011	10.334	9.4636	9.2535	10.148	9.718	10.141	9.0381	10.322	10.27	10.114	10.234	10.462	10.497	9.4536	9.8456	10.163	10.289	9.6888	9.4591	10.533	9.9223	9.981	9.5345	9.91	10.323	10.012	9.1832	9.8174	9.726	9.0856	8.9614	10.155	9.2118	10.48	9.5907	9.5547	10.424	10.015	8.7572	10.371	9.3556	10.182	10.07	9.6554	9.6177	10.971	9.2918	10.482
-1.4652	-3.1581	-2.7184	-2.8266	-2.375	-3.0904	-2.4243	-2.354	-1.9512	-2.5087	-2.3379	-3.1486	-1.4085	-2.0257	-3.2208	-2.6904	-2.4562	-2.5796	-1.7739	-4.0529	-2.5219	-2.6359	-2.6705	-1.9241	-1.6622	-3.7724	-4.0664	-2.4577	-2.4188	-2.3156	-3.3125	-3.489	-2.4389	-3.1538	-1.7739	-3.5322	-3.4486	-3.566	-3.2767	-2.6695	-1.9274	-2.7131	-2.622	-1.6561	-2.2201	-1.3891	-3.4436	-2.6286	-2.9353	-2.4623
2.3186	1.9349	2.2636	1.1666	1.4958	2.3054	2.5746	0.70495	1.7255	1.2559	1.1192	2.0288	2.652	1.5492	0.46981	1.9545	3.1221	2.1196	1.6502	2.3221	2.4616	2.0792	1.6443	2.3758	2.0943	2.4775	2.4493	1.4369	1.7953	1.2883	0.86696	1.0005	1.9761	0.79008	1.9305	2.3407	0.56288	2.0615	2.5909	2.2585	1.1548	1.3774	1.6627	0.46528	1.3951	2.153	2.1939	1.4211	1.8455	1.7247
-5.88	-6.6816	-7.0859	-6.5454	-6.9248	-6.1568	-6.3375	-6.6322	-6.7029	-7.7476	-7.2029	-6.2541	-6.6979	-6.3424	-6.6596	-7.5052	-5.3026	-5.9714	-5.3654	-6.7206	-6.3694	-6.2516	-6.202	-6.0118	-6.505	-7.2383	-6.6662	-6.9755	-6.691	-6.0089	-7.3379	-6.088	-7.304	-6.4851	-7.4899	-5.8503	-5.2902	-6.6035	-5.8787	-5.8687	-6.0532	-6.6065	-7.3357	-6.705	-6.5488	-5.9994	-6.1728	-6.1211	-6.4735	-5.758
-1.8915	-2.9607	-1.2891	-1.3011	-1.4908	-0.93849	-1.9628	-1.9581	-0.91739	-0.55722	-1.9883	-1.1889	-1.3724	-1.5797	-0.91739	-0.79188	0.54381	-1.0174	-0.50891	-1.2866	-1.2722	-1.4839	-2.363	-0.50104	-1.3477	-1.361	-2.2275	-0.40028	-1.4108	-1.5495	-1.6185	-2.0577	-1.0603	-2.6829	-1.1842	-1.2736	-1.985	-2.5856	-1.5565	-1.051	-0.50782	-1.8678	-1.1452	-0.87216	-0.76891	-1.2283	-1.7302	-1.0831	-0.32956	-1.1022
-10.643	-10.585	-11.063	-9.6506	-11.009	-10.68	-10.779	-11.368	-10.617	-10.887	-11.285	-11.016	-11.564	-11.474	-11.021	-11.342	-10.867	-11.064	-11.804	-11.583	-10.894	-10.592	-11.068	-11.351	-11.182	-10.679	-10.563	-10.673	-11.076	-10.646	-11.301	-10.668	-11.189	-11.171	-9.3264	-10.011	-11.416	-10.333	-10.589	-11.353	-10.998	-11.026	-11.131	-10.517	-11.825	-10.527	-10.724	-11.248	-11.844	-11.147
-0.75191	1.663	0.10896	0.45789	1.282	-0.34119	-0.45934	0.80587	-0.17253	-0.17476	-0.097207	0.71283	0.55876	0.24357	-0.96425	-1.1464	-0.11409	-0.0011421	-0.92087	0.94469	0.7726	1.6053	0.21159	-0.56346	-0.21589	-0.091057	0.40181	0.97327	0.70515	-0.35126	0.069883	0.62887	-1.3035	0.26206	-0.49958	0.67719	0.81924	0.52646	0.54181	0.24535	0.55217	-0.71813	-0.09956	-0.47605	-0.98364	0.43545	0.7373	0.64685	0.24903	-1.004
-6.5222	-8.0296	-7.6747	-8.2827	-7.1102	-7.6603	-7.7443	-7.6449	-7.617	-7.9637	-7.8368	-8.179	-7.7022	-7.4555	-8.649	-7.3437	-7.5724	-8.3797	-8.4724	-7.4523	-7.293	-8.5222	-6.5697	-7.5931	-7.4165	-8.4321	-7.1694	-6.6567	-7.2362	-8.0827	-6.6221	-7.6237	-6.3853	-8.6087	-7.7575	-7.1406	-6.7944	-7.521	-6.463	-7.4918	-7.3487	-7.8658	-7.4879	-6.4457	-7.9939	-8.1215	-7.9646	-7.7709	-9.3533	-7.2539
-0.40246	0.44414	-1.2148	-0.22957	-0.27054	0.56263	0.34509	-0.36637	-0.29115	0.0070171	-0.086738	0.3242	-0.31619	-0.085854	0.057936	-0.10122	0.0039149	0.54806	-0.68219	-1.071	1.1805	0.80902	-0.53957	0.030653	-0.36154	-0.66167	-0.017819	0.71615	-0.31207	-1.1749	-0.090138	-0.42346	0.72555	0.31145	0.52512	-0.45416	-0.40424	-0.26396	0.62252	0.87032	-0.045348	-0.72934	-0.58266	-0.66184	-0.13604	-0.59824	0.54421	-0.11221	0.12788	-1.067
-6.0823	-4.8207	-5.5155	-5.2636	-6.6945	-5.0342	-5.3148	-5.9891	-6.3368	-5.6476	-5.8526	-5.5356	-6.7867	-6.066	-5.5482	-5.7975	-4.691	-6.2059	-6.4258	-5.8709	-5.7432	-5.1909	-6.6389	-6.0205	-7.2098	-4.9865	-5.0949	-5.9023	-5.9508	-5.873	-5.4344	-6.2418	-6.5232	-6.0867	-5.9191	-5.1614	-6.2079	-4.4604	-5.2432	-5.3044	-5.7907	-5.2696	-6.6543	-6.539	-5.6834	-4.5967	-5.5027	-4.9951	-6.068	-4.8883
1.5801	1.843	0.70693	2.318	1.4708	2.2127	2.5672	0.0653	0.12684	2.5687	1.4389	2.009	2.5694	2.0579	1.7793	1.119	1.574	1.259	2.6075	0.9748	0.76201	2.2001	-0.5129	1.7766	1.3956	2.1139	1.2577	1.2584	0.73574	1.3317	1.4925	1.4479	1.0315	2.0778	1.002	0.76124	2.2839	2.3912	2.1531	2.1885	0.67315	3.3198	2.3779	0.44242	0.20654	1.6588	0.69986	1.9035	2.1883	2.3897
-0.24206	-0.28131	-0.94962	-0.25782	-0.3819	-0.48654	-1.2118	-0.494	-0.89209	-0.21206	-1.8002	-1.2004	-0.59316	-0.95266	-0.94259	-1.2315	-0.13512	-1.2279	-0.89297	-0.28261	-0.55044	-1.3446	-0.68242	-1.4238	-1.414	-0.40293	-0.81611	-1.2623	-0.7878	-0.98972	0.035871	-1.5193	-0.62921	-0.88415	-1.2198	-1.6918	-0.1147	-0.80184	-1.3953	0.045478	-0.54698	-0.12495	-1.5035	-1.385	-1.1524	-0.40148	-1.4057	0.39811	-1.3864	-0.93342
-22.03	-22.688	-22.126	-21.769	-22.13	-22.183	-21.995	-21.735	-22.923	-23.118	-22.311	-20.881	-22.277	-21.885	-23.365	-21.476	-22.182	-21.804	-21.675	-21.461	-21.55	-21.747	-22.587	-21.796	-22.266	-20.937	-22.337	-22.734	-22.005	-21.948	-22.827	-21.583	-21.449	-22.78	-22.052	-23.386	-21.52	-22.774	-21.926	-23.61	-22.573	-21.957	-21.561	-23.008	-23.271	-21.318	-22.227	-22.047	-21.608	-23.153
-11.775	-11.586	-12.197	-10.935	-11.367	-11.52	-11.568	-11.85	-10.867	-11.884	-10.289	-10.561	-10.712	-11.376	-11.165	-10.69	-11.811	-11.444	-11.408	-12.093	-12.041	-11.379	-11.734	-12.192	-11.928	-11.518	-12.022	-11.806	-11.666	-11.736	-11.795	-11.497	-10.63	-12.129	-11.36	-11.264	-10.892	-11.519	-10.752	-11.396	-10.486	-11.292	-12.368	-11.778	-10.886	-11.491	-11.487	-11.041	-11.266	-11.509
0.057477	0.97763	0.32859	0.45626	1.4406	0.41797	0.76842	-0.30463	0.18941	1.0075	-0.0073824	-0.44537	0.041112	0.46931	0.40239	1.0284	-0.80156	1.5264	0.38106	0.59263	0.08045	0.22275	1.6253	0.51423	0.45965	0.76393	0.041484	0.354	-0.56817	-0.051769	-0.78575	-0.048203	1.7762	-0.16594	0.36441	0.26388	0.38063	0.12508	-0.61419	1.5633	0.36071	0.42743	0.31082	0.14397	0.77468	0.0046768	0.95566	0.83158	1.09	1.0744
-6.4913	-8.0059	-7.9253	-8.2526	-8.7146	-6.71	-7.0035	-7.5549	-7.7024	-8.304	-8.6514	-7.1591	-7.0538	-7.18	-7.748	-7.5097	-7.5085	-6.7006	-7.6821	-8.3087	-7.8707	-7.1327	-8.3788	-7.5222	-6.8456	-8.1438	-6.8755	-8.0011	-7.7619	-7.9835	-7.5249	-7.3668	-7.5047	-7.73	-7.2446	-7.3632	-8.6252	-8.5888	-8.0874	-7.0561	-8.0473	-7.7512	-8.2385	-7.7276	-6.8732	-7.1833	-5.971	-9.0354	-6.8026	-6.8608
-12.464	-13.73	-13.683	-12.472	-13.469	-14.216	-13.226	-12.766	-13.248	-13.793	-13.514	-11.987	-13.751	-14.158	-13.038	-13.463	-12.617	-13.941	-13.676	-13.561	-12.417	-13.088	-12.814	-12.443	-13.302	-12.91	-13.608	-12.752	-13.573	-13.214	-12.772	-13.125	-13.392	-13.187	-13.255	-13.158	-13.249	-12.332	-13.305	-13.117	-13.294	-12.967	-13.334	-13.821	-12.391	-13.443	-12.906	-12.224	-12.772	-13.567
6.9414	5.588	6.0909	6.2487	6.6836	7.2638	6.3342	6.9834	5.4705	7.8024	7.2456	7.1623	6.9247	6.0659	7.617	6.714	6.5684	5.7644	6.5813	6.1664	6.4479	6.8236	7.3594	7.0581	7.2408	7.2086	6.1213	5.6296	8.3958	7.0439	5.8384	6.4811	7.6227	8.0226	7.8216	6.4829	6.3379	6.3757	6.9246	7.799	6.2899	7.4637	7.0494	7.7231	7.1864	7.4981	8.296	6.7309	6.9611	6.2078
-8.7535	-8.9079	-9.4726	-9.1901	-9.5875	-9.8653	-9.6287	-9.683	-9.5302	-10.584	-10.024	-10.618	-9.1031	-9.8869	-9.554	-9.7633	-9.6824	-9.3798	-10.565	-10.371	-8.8366	-8.7192	-9.5518	-9.4425	-9.8274	-9.9276	-9.4309	-9.592	-8.6165	-9.7288	-8.7383	-11.174	-9.1998	-8.0574	-9.5749	-8.4968	-10.147	-9.7863	-8.8421	-9.1344	-9.2329	-8.7353	-9.2689	-10.04	-10.215	-9.4605	-9.5017	-9.753	-9.9629	-8.8229
4.4728	4.0031	4.7599	4.2919	4.1961	5.0633	5.5731	3.3359	5.2702	5.8996	4.3469	4.4988	5.0507	3.8021	3.7939	4.3062	4.6084	4.1869	4.3212	4.5762	4.4821	4.7979	4.2467	4.287	4.233	4.371	4.3231	5.1527	4.9645	4.8159	4.2585	3.977	4.7204	5.04	4.1485	2.9691	4.3828	5.6226	4.1093	4.5556	5.0586	4.7385	3.7698	4.6471	4.4299	3.8315	5.0646	3.9748	4.3823	4.0271
-10.353	-11.767	-12.141	-12.545	-11.627	-10.542	-10.181	-12.155	-11.025	-11.945	-10.907	-12.721	-12.77	-11.879	-11.843	-11.949	-11.979	-11.785	-11.723	-10.737	-11.385	-12.086	-11.433	-12.08	-13.215	-11.82	-11.838	-10.53	-11.305	-12.034	-11.37	-11.955	-12.136	-10.747	-12.083	-12.63	-11.839	-11.974	-11.863	-12.413	-11.988	-11.614	-10.812	-11.011	-11.638	-12.449	-11.49	-10.95	-11.479	-10.947
6.9003	5.5854	5.8881	6.8659	7.0667	5.4208	7.5698	5.9196	8.1122	6.585	6.0409	7.1508	6.068	7.8752	6.8713	7.1546	7.6616	6.5732	6.8587	6.4093	7.6641	7.3195	6.7183	5.1643	7.3319	8.7939	6.9277	6.8887	7.0283	7.8666	7.783	6.8239	6.7292	5.7815	7.2232	6.3855	6.2339	7.0424	6.8638	6.6962	6.9384	7.6306	8.296	7.8567	7.4146	7.0058	7.6156	6.8411	6.4262	6.0249
8.8827	6.931	7.9112	6.8941	9.0597	8.0617	8.5131	8.1703	7.3144	7.3718	8.8183	7.8339	7.8928	7.4183	7.2179	8.8466	8.4753	8.3799	7.803	6.8649	8.1574	7.5053	7.4538	6.9247	7.5754	8.1713	7.1208	8.1625	8.1716	7.7443	7.5141	6.7596	7.7465	7.0665	9.3255	7.7994	7.8947	7.8233	8.1401	8.1221	7.4914	7.5859	8.6274	7.5993	8.4717	7.2336	7.8984	8.1897	7.3316	7.9223
1.2566	2.7634	0.89431	1.3532	1.2156	0.35996	1.7379	2.0942	2.1413	1.687	1.863	2.2677	2.6939	2.0975	2.3405	1.1557	2.2173	1.3916	3.2994	2.6781	1.9963	2.4758	2.4967	1.339	2.2859	2.7483	1.2674	1.3175	0.70093	1.0032	1.1121	2.0926	2.263	1.4166	1.1653	1.4773	1.3277	0.77243	2.0441	1.8052	1.7196	2.2642	1.6056	2.7716	1.8622	2.2719	1.7173	2.7491	0.9121	1.3047
-14.341	-15.067	-14.212	-14.862	-14.472	-14.143	-14.124	-14.049	-14.132	-15.16	-15.333	-16.257	-14.187	-14.714	-14.726	-15.754	-13.247	-14.832	-14.309	-14.138	-15.806	-13.564	-14.118	-14.216	-13.516	-15.694	-13.923	-14.001	-14.09	-13.455	-14.43	-14.417	-14.788	-15.42	-14.433	-14.928	-15.115	-14.163	-14.433	-16.046	-14.832	-14.351	-13.937	-14.915	-14.887	-14.289	-14.114	-15.389	-15.204	-14.355
-21.52	-20.648	-20.609	-20.36	-20.84	-19.788	-20.692	-21.278	-20.196	-22.078	-22.202	-20.706	-19.87	-21.24	-22.088	-20.411	-20.88	-20.816	-20.948	-20.741	-20.879	-20.362	-20.128	-20.647	-19.482	-22.033	-21.12	-20.524	-20.953	-21.189	-20.333	-20.524	-20.211	-19.657	-19.65	-21.865	-19.675	-20.998	-19.506	-20.617	-21.006	-19.964	-20.408	-21.342	-20.807	-21.334	-20.742	-21.284	-20.182	-20.665
-3.6614	-5.3724	-4.323	-4.1917	-3.6093	-4.0633	-3.1059	-4.0499	-2.8876	-3.9733	-3.7814	-4.1674	-4.0992	-4.7097	-4.684	-3.8693	-3.8858	-3.1143	-4.9811	-3.1977	-4.2828	-2.8666	-4.1513	-3.0684	-3.7373	-4.0348	-3.3691	-2.1401	-4.6103	-3.8161	-3.4671	-3.5772	-2.9742	-3.1784	-4.3992	-5.4458	-4.7463	-3.8965	-3.4511	-3.5601	-3.7979	-3.8687	-3.3638	-4.2957	-4.121	-4.8821	-4.2349	-3.851	-4.2703	-4.6867
-5.4094	-4.9318	-5.0955	-4.9541	-4.0315	-4.2163	-4.0674	-5.6979	-3.9325	-3.747	-4.2398	-4.5346	-4.386	-5.0742	-4.3308	-3.3088	-5.095	-3.9775	-2.4941	-5.492	-3.9876	-4.8462	-4.3258	-5.2037	-4.1983	-4.1877	-5.8821	-4.9578	-4.47	-5.6093	-4.3509	-4.3328	-3.6478	-4.3716	-3.7399	-4.3611	-3.5344	-4.3617	-4.9705	-5.2978	-4.4065	-5.161	-5.2175	-4.1613	-4.0184	-4.5183	-5.1482	-4.8427	-4.3569	-4.5449
-21.049	-22.128	-20.308	-21.367	-20.588	-20.358	-20.948	-21.612	-20.597	-21.032	-21.599	-21.158	-21.09	-20.865	-20.214	-21.241	-21.793	-20.769	-21.501	-21.083	-20.056	-21.495	-20.565	-20.907	-21.207	-20.03	-21.256	-21.955	-21.015	-20.067	-20.538	-20.049	-20.52	-20.595	-20.787	-21.076	-21.322	-20.607	-21.913	-20.971	-19.84	-21.217	-21.465	-21.037	-21.083	-21.31	-20.645	-21.251	-20.32	-22.155
-0.80039	-1.7675	-2.369	-2.2691	-1.6729	-1.2552	-0.91608	-1.3786	-3.0026	-1.992	-0.46277	-1.3315	-0.030621	-0.86316	-1.5052	-1.4568	-0.93809	-1.0555	-1.7864	-0.85774	-1.5004	-3.2012	0.022876	-0.20242	-0.68259	-1.4023	-1.784	-2.7938	-0.77582	-2.2409	-1.2652	-3.2082	-1.6128	-2.041	-0.43155	-0.40564	-0.70369	-1.2499	-2.6965	-1.4233	-0.21918	-1.5249	-1.3806	-0.21994	-1.3601	-0.36175	-0.58494	-1.5227	-2.5933	-2.3039
-11.191	-12.305	-10.744	-9.6192	-10.776	-12.041	-10.35	-10.571	-10.244	-10.346	-11.007	-11.217	-11.716	-10.006	-10.678	-12.239	-9.9944	-10.979	-10.681	-11.151	-11.595	-11.448	-10.245	-11.05	-9.7467	-10.75	-10.949	-10.178	-11.85	-10.743	-10.661	-10.326	-11.221	-10.815	-11.032	-10.143	-10.541	-11.028	-10.742	-11.297	-9.6094	-10.26	-10.388	-10.664	-10.404	-11.206	-11.495	-10.951	-10.37	-10.917
-1.0453	-0.52065	-0.41167	-0.74738	-1.1739	0.030428	0.95077	0.18582	-0.60094	0.25144	0.11859	-0.4634	-0.17148	0.16134	-0.33807	-0.48633	0.43712	0.52582	-0.12163	0.31187	0.16092	-0.67316	0.7795	-0.31632	-0.41151	0.44855	-0.34941	-0.49611	-0.56305	0.0626	-0.80726	-0.50084	-0.38728	0.73474	-0.72017	0.82885	0.24278	-0.042204	0.38496	-0.36178	0.58374	-0.61894	-0.24447	-0.45612	-0.14114	-0.12762	-0.68519	-0.018861	0.03823	0.39163
-1.5087	-0.65264	-1.0819	-1.9206	-1.2654	-2.3437	-1.5798	-1.9848	-2.6019	-1.3474	-0.66366	-0.93033	-1.4136	-1.5631	-1.6327	-1.2831	-1.5963	-1.1147	-2.6475	-0.58641	-1.2356	-0.74026	-0.9176	-2.4401	-1.0932	-0.52072	-0.57005	-1.6964	-0.71502	-2.4612	-1.3298	-0.44981	-1.3377	-2.006	-1.8362	-0.98531	-2.0422	-1.4736	0.03831	-1.6504	-1.0493	-1.0958	-0.87578	-1.1023	-1.3195	-1.9621	-0.36111	-0.80291	-2.2044	-0.67019
-8.357	-8.8102	-8.866	-10.162	-9.3715	-8.9406	-9.6061	-9.047	-8.6677	-8.7628	-9.937	-8.959	-9.5212	-8.6963	-8.8474	-9.6864	-8.3887	-7.8704	-9.2319	-9.0702	-8.5834	-7.9813	-8.3744	-8.9776	-9.1911	-8.7905	-8.5889	-9.4014	-10.455	-8.4245	-9.2287	-9.6087	-9.6088	-9.2135	-9.3148	-9.0295	-7.7308	-9.4109	-8.8017	-8.8546	-9.1236	-8.6351	-9.5293	-8.8586	-8.9095	-9.6164	-8.8583	-8.5224	-7.8515	-9.0407
1.2194	1.6042	1.7717	1.1389	0.77291	0.26131	1.5432	0.7234	1.6175	1.8652	0.65138	2.0733	1.7535	3.3889	0.57595	1.6393	1.885	1.9046	1.1802	1.1287	0.93685	2.2977	0.9877	2.066	1.3189	1.0839	1.8297	1.4723	1.3905	1.3851	0.93261	2.7513	1.6153	1.9758	0.47983	2.2873	2.3604	-0.17201	1.6326	1.163	0.79177	1.3708	2.371	1.134	1.638	1.5072	0.8938	1.3436	1.6414	1.4716
-3.7829	-3.2336	-3.295	-4.0446	-3.5189	-3.9173	-4.4165	-3.4375	-2.765	-4.0949	-2.9611	-4.1037	-4.2546	-4.6989	-2.9511	-5.1774	-4.202	-4.0173	-3.3147	-2.9895	-4.3161	-3.5855	-3.3462	-5.3351	-4.7349	-3.7402	-4.0064	-3.871	-4.6882	-3.2281	-3.6245	-4.3349	-3.86	-3.8882	-3.4808	-4.2952	-4.0863	-3.8459	-3.0345	-3.7869	-4.16	-4.052	-4.7827	-2.9887	-2.7667	-3.6847	-3.9229	-2.9086	-4.1195	-3.5348
-0.27124	-1.1373	-1.1748	0.2769	-0.71725	0.1079	-0.54942	0.95913	0.20061	0.22957	-0.78056	1.1453	0.31855	-0.59498	-0.62766	1.2592	-0.90508	0.4115	0.81545	0.57776	-1.3108	-0.79578	-0.5536	-0.51308	0.064899	-0.46794	-1.0453	-0.29634	-0.6518	1.4035	-0.59031	-0.10446	-0.83303	-0.057119	-0.033383	0.50519	-0.84071	-0.5081	0.44938	-0.3163	-0.82846	0.16744	-0.058318	0.42359	-0.41115	0.023564	-0.33821	-1.5131	0.68833	0.24934
-22.125	-21.845	-20.264	-22.802	-22.58	-21.117	-23.104	-21.694	-21.926	-22.202	-21.489	-21.761	-22.607	-21.443	-21.886	-22.092	-22.898	-23.102	-21.973	-22.918	-23.069	-22.362	-23.049	-21.896	-22.048	-21.525	-22.368	-23.203	-23.092	-22.039	-22.217	-22.483	-22.298	-22.808	-22.831	-22.857	-22.544	-22.488	-23.172	-22.605	-22.788	-21.726	-22.745	-22.591	-21.743	-22.721	-22.07	-22.277	-21.316	-22.398
-22.398	-21.761	-22.234	-21.162	-22.156	-21.765	-22.209	-21.597	-23.281	-21.508	-23.34	-21.185	-22.6	-21.756	-22.28	-22.823	-22.204	-22.79	-21.402	-22.553	-21.07	-20.645	-21.26	-22.374	-21.624	-21.754	-22.24	-22.301	-22.866	-21.805	-22.209	-22.154	-21.602	-22.452	-20.969	-21.783	-23.39	-23.09	-22.218	-23.649	-23.475	-23.076	-21.997	-21.785	-22.041	-21.629	-22.417	-22.386	-22.783	-21.447
-3.4654	-2.8248	-3.4679	-3.2034	-3.5434	-4.5412	-4.1279	-4.1183	-3.4116	-3.9599	-3.4246	-3.5401	-2.0578	-3.4422	-3.7591	-3.6407	-4.3604	-3.8895	-3.9751	-3.1918	-4.71	-4.4654	-2.9869	-3.3426	-4.1845	-4.8365	-3.7077	-3.8978	-3.4141	-3.8416	-3.4541	-3.67	-5.113	-4.2758	-4.0719	-3.2085	-4.373	-3.8722	-2.6226	-3.6273	-4.0494	-3.4498	-3.7548	-2.8418	-4.301	-4.5379	-4.0648	-3.0753	-3.6862	-3.0948
0.46352	-0.59971	-0.04105	-0.68416	0.69003	-0.40403	-1.1167	0.18269	0.016008	0.18476	-0.85198	0.33572	-0.20849	0.10576	0.73403	0.42539	0.1238	-0.73301	-0.073393	-0.34262	-0.19819	-0.78475	-0.67758	-1.3937	-0.18498	-0.34029	-0.33914	1.0191	-0.64714	0.024785	-0.15889	-0.65044	-0.15405	0.95282	-0.70761	-0.17653	0.70439	0.93586	-0.33924	-0.14045	-0.30589	-0.011044	0.67427	-0.059938	-1.7662	-0.75808	-0.28495	-0.84643	-0.6482	0.23993
[truncated: 150 more columns]
