# Supplementary material for: Genetic dissection of main and epistatic effects of QTL based on augmented triple test cross design
Source: PLoS One. 2017 Dec 14;12(12):e0189054. doi: 10.1371/journal.pone.0189054 (PMC5730204; doi:10.1371/journal.pone.0189054)
Supplement: S7 Supporting Information — (ZIP) [file pone.0189054.s007.zip › z2_150_0.8_5.csv]

-8.367	-10.351	-10.112	-9.3499	-8.7586	-8.8719	-9.8302	-9.0422	-9.7175	-9.6902	-8.9793	-10.3	-10.586	-10.026	-7.5757	-9.8699	-9.2289	-9.2129	-9.7564	-8.957	-10.508	-8.7743	-8.7076	-8.9509	-9.4787	-8.4978	-9.3893	-8.8886	-10.112	-9.4106	-9.7439	-8.2914	-8.6661	-8.7031	-6.7531	-9.5356	-7.4956	-8.0266	-9.8112	-8.9572	-9.232	-11.833	-9.594	-9.7594	-9.3881	-8.0927	-8.6802	-9.6553	-10.46	-8.6679
-2.0651	-2.7977	-1.0767	-0.81976	-1.8441	-1.4741	-1.8012	-2.3787	-2.08	-1.5205	0.27436	-1.3738	-1.7889	-2.4786	-1.3225	-2.0002	-2.2974	-2.119	-2.3152	-1.7497	-1.8441	-0.28131	-1.271	-2.1921	-1.999	-2.1512	-1.3442	-2.5979	-1.9814	-1.0942	-0.94879	-2.2893	-2.896	-0.98489	-0.37359	-0.7342	-0.5343	-0.88592	-0.64515	-1.4708	-1.492	-0.16177	-2.444	-2.8816	-1.593	-2.5266	-2.5088	-1.9917	-2.0339	-1.067
11.041	8.856	9.9808	9.6787	10.029	9.7428	10.087	10.965	9.0729	10.031	10.711	9.9572	9.6225	9.4425	9.7872	9.6646	11.857	11.007	9.7685	9.4438	8.3811	9.2791	10.352	9.963	10.489	9.6282	9.0879	9.19	9.7235	10.247	11.028	9.8275	10.677	12.036	9.35	9.9779	9.8624	10.085	8.2871	9.9669	9.7109	10.108	11.579	11.066	10.784	8.8846	10.918	8.7211	10.468	10.828
-10.922	-8.6058	-11.49	-10.588	-10.201	-11.812	-9.9184	-12.924	-11.141	-10.469	-11.389	-11.42	-10.423	-12.132	-11.425	-9.8905	-11.633	-11.727	-10.982	-10.158	-9.8946	-10.15	-11.353	-9.898	-11.793	-10.966	-8.4456	-13.527	-10.961	-8.2818	-11.136	-11.081	-11.049	-10.175	-10.463	-10.753	-10.452	-11.653	-11.985	-10.442	-12.092	-10.892	-12.297	-11.593	-10.188	-12.076	-10.368	-11.065	-8.6648	-11.403
-13.939	-13.617	-12.616	-13.066	-13.089	-13.351	-13.338	-12.887	-12.834	-13.071	-11.482	-13.922	-12.298	-14.67	-12.44	-14.582	-13.23	-14.101	-13.039	-13.38	-14.233	-14.159	-12.7	-15.356	-12.464	-16.104	-11.151	-12.961	-12.322	-13.842	-11.661	-12.986	-13.689	-13.749	-13.229	-12.705	-13.676	-15.191	-14.397	-13.507	-13.49	-13.845	-10.873	-12.338	-13.385	-14.923	-11.601	-12.586	-13.794	-14.09
-1.6441	-0.72673	-1.3238	-2.0252	-2.0267	-1.2531	-1.2678	-0.55492	-2.7178	-2.1375	-2.521	-2.8827	-0.93919	-2.4066	-2.4732	-2.772	-1.8955	-2.4647	-1.8617	-0.60353	-2.4468	-1.4357	-3.1722	-2.0292	-0.82455	-3.6612	-3.473	-1.1833	-2.1938	-1.7536	-2.3784	-1.1937	-1.4991	-2.0999	-3.2954	-2.2857	-2.1282	-1.5754	-2.3362	-0.66943	-2.615	-1.2994	-1.6122	-2.2296	-1.521	-2.7113	-0.95333	-2.9849	-2.0513	-1.6491
-21.91	-21.373	-22.593	-21.814	-21.873	-21.89	-20.492	-22.161	-22.399	-22.682	-21.578	-22.05	-21.174	-22.914	-21.874	-22.705	-22.158	-20.705	-21.86	-21.636	-21.909	-21.483	-21.682	-21.685	-23.792	-23.485	-22.458	-23.084	-23.277	-23.822	-23.275	-21.458	-20.985	-22.149	-22.165	-22.129	-21.231	-22.056	-22.133	-22.352	-22.68	-23.655	-22.564	-21.785	-20.924	-21.751	-20.849	-23.112	-23.15	-22.484
-22.283	-23.919	-21.316	-22.077	-19.944	-22.013	-21.529	-22.105	-21.761	-21.721	-22.89	-22.988	-22.189	-23.15	-20.539	-23.159	-22.839	-22.496	-21.922	-20.826	-23.065	-20.765	-21.802	-22.623	-21.282	-20.963	-22.273	-22.582	-21.598	-22.173	-21.728	-22.36	-22.253	-21.19	-22.858	-24.064	-22.914	-21.389	-23.222	-24.591	-21.655	-22.181	-22.034	-22.816	-21.944	-21.82	-21.017	-23.759	-21.909	-21.237
-3.3088	-2.8901	-2.0669	-3.0465	-3.7853	-4.3807	-3.0799	-3.1965	-2.4527	-3.9538	-3.6796	-4.5067	-2.689	-3.3754	-1.0951	-4.0653	-3.5053	-2.5813	-4.431	-5.2589	-2.5755	-3.5922	-2.9621	-4.4698	-2.1301	-2.5405	-3.1033	-2.7107	-1.8462	-1.8026	-3.4753	-2.4814	-3.8114	-3.1592	-3.7907	-3.1787	-2.2137	-3.4273	-1.8793	-1.7098	-2.8597	-2.8221	-3.2075	-2.6247	-3.1162	-2.2357	-1.8187	-3.0766	-2.5377	-3.512
-4.2561	-3.568	-3.6599	-3.3031	-2.0603	-2.4932	-2.095	-2.0741	-0.43601	-3.5036	-3.302	-3.1378	-1.312	-2.2856	-1.7616	-2.9501	-1.2231	-2.1652	-2.0723	-4.1745	-0.94916	-1.2852	-3.1912	-2.2515	-3.229	-1.6902	-3.9867	-3.0408	-2.9835	-4.391	-2.1517	-3.0897	-2.1307	-1.9118	0.088685	-3.4823	-1.6584	-2.7054	-2.0447	-1.5248	-3.3071	-3.1719	-2.9442	-4.0269	-0.93779	-2.9943	-2.2655	-1.105	-3.0952	-1.6931
-3.2523	-1.7394	-3.731	-2.5482	-1.7803	-3.6695	-2.6069	-3.4481	-1.056	-2.1283	-2.6603	-2.5099	-3.7039	-1.5931	-3.2179	-2.6876	-2.8254	-1.9472	-1.7812	-3.8035	-2.2667	-2.88	-2.7231	-3.0279	-2.44	-1.8539	-4.7847	-2.3733	-1.7309	-1.7833	-4.4349	-2.6965	-3.8423	-1.5215	-1.5091	-2.7259	-2.5083	-4.1124	-1.4072	-2.6377	-1.8549	-2.8007	-1.1434	-1.3268	-2.5742	-1.246	-2.9962	-2.5012	-2.5018	-2.2335
2.4598	1.8063	1.0749	2.3161	1.2385	2.2238	3.3631	2.6532	1.9224	1.4995	1.6248	1.4873	1.3445	0.17769	1.8349	1.5742	0.79614	2.49	1.4065	2.4073	2.3767	2.729	1.9607	1.6582	1.2557	-0.19499	2.0187	2.1433	2.6941	1.4784	0.6191	2.1399	2.0514	1.5918	2.8739	1.2474	2.6122	0.48676	2.5719	1.4425	1.0012	2.8635	1.7317	0.9081	1.834	2.5119	4.2844	1.6031	2.118	-1.3716
6.7078	6.4095	6.5401	6.4959	7.2978	8.1204	6.9398	8.4094	8.0599	6.2438	8.25	8.0433	5.6414	7.1592	7.2686	6.5057	6.4998	4.6288	5.9425	7.064	8.5675	5.8519	6.0146	6.9435	5.9116	7.1489	8.049	5.6044	6.6143	5.8078	7.6777	4.9676	7.6515	7.3725	5.9743	6.903	6.8225	6.2147	7.267	7.1046	7.2719	8.0585	5.435	6.6508	8.0375	5.6961	7.0317	6.9738	7.9107	6.1719
-13.356	-13.134	-13.517	-12.605	-11.766	-12.307	-10.621	-13.408	-13.382	-13.711	-14.68	-12.544	-13.142	-13.387	-13.047	-13.256	-14.844	-11.473	-12.392	-13.496	-14.449	-13.133	-13.688	-14.636	-12.873	-13.596	-11.92	-13.849	-13.532	-13.583	-14.331	-14.237	-12.647	-12.963	-12.868	-12.216	-15.39	-12.486	-13.461	-13.722	-13.383	-13.887	-15.693	-12.396	-15.194	-12.821	-14.093	-12.801	-14.578	-16.222
-14.465	-13.61	-13.394	-14.784	-14.925	-14.592	-13.363	-14.942	-15.165	-15.698	-12.699	-14.357	-14.219	-15.047	-13.211	-15.347	-13.695	-14.405	-14.065	-13.506	-13.966	-16.063	-12.95	-14.795	-15.251	-13.89	-15.58	-15.251	-15.619	-13.12	-15.793	-14.522	-14.422	-14.429	-14.313	-17.344	-15.67	-13.784	-13.347	-14.087	-14.892	-14.328	-15.429	-15.608	-16.197	-15.01	-15.203	-15.434	-14.095	-14.207
-22.276	-22.51	-21.998	-21.843	-22.255	-23.899	-22.44	-21.692	-20.253	-21.151	-22.367	-24.128	-22.181	-22.535	-21.758	-22.063	-21.984	-21.098	-22.446	-23.394	-22.235	-22.195	-22.613	-21.62	-21.742	-21.322	-20.332	-21.605	-21.75	-22.717	-22.463	-22.274	-22.449	-22.129	-21.953	-22.903	-21.34	-22.538	-24.254	-21.571	-20.831	-21.246	-22.759	-20.844	-22.044	-20.983	-21.757	-21.056	-23.931	-21.932
-9.5945	-10.296	-9.9847	-11.585	-10.75	-9.7756	-11.997	-11.747	-10.833	-10.839	-10.024	-10.233	-11.284	-9.4897	-10.118	-11.85	-10.135	-9.3363	-10.043	-10.262	-11.339	-11.215	-12.004	-9.3225	-10.632	-11.031	-8.6608	-9.8254	-11.186	-11.463	-11.321	-11.774	-11.844	-11.153	-11.736	-11.05	-10.012	-10.691	-10.314	-11.609	-9.6808	-10.484	-10.814	-10.441	-9.96	-10.861	-10.206	-10.367	-10.77	-9.225
-5.6619	-6.2929	-5.9523	-3.8531	-4.2982	-4.6937	-4.2011	-4.4541	-3.215	-4.655	-4.5669	-2.1626	-7.2869	-6.1096	-5.2811	-5.9682	-4.9674	-4.8004	-4.3562	-5.3843	-5.3168	-4.9086	-3.4763	-5.1159	-4.2896	-5.6915	-4.6815	-6.4809	-3.482	-2.5854	-3.951	-5.3277	-4.1869	-5.0453	-5.1646	-4.5746	-5.3899	-5.668	-4.788	-5.9131	-5.5891	-4.5229	-6.3082	-4.629	-3.3124	-4.3377	-4.3126	-4.0666	-5.6579	-6.1315
0.057427	0.17128	0.40349	-0.92923	-0.7053	-0.92806	0.49216	-0.99251	-0.3232	0.86016	-0.0031922	0.37894	-0.73471	-0.57144	0.63526	-1.1282	-0.83177	0.89146	0.83234	0.13052	-0.093225	-2.2892	-1.3371	-1.737	-2.0327	1.0044	-0.56299	0.70632	-1.4155	0.48503	-0.16472	-0.22165	2.3391	1.6739	-0.96062	-1.2462	-0.47713	0.83897	-1.2017	0.16515	-0.46022	0.27234	-0.96597	0.54384	2.3683	-0.93551	-1.1785	-0.79468	-1.3331	0.019994
-13.416	-12.158	-14.776	-13.318	-13.389	-14.016	-12.912	-11.849	-12.743	-11.438	-12.5	-12.248	-14.697	-12.86	-13.107	-13.069	-13.876	-13.652	-13.545	-13.985	-11.655	-12.797	-11.146	-12.716	-13.076	-12.74	-12.871	-13.156	-13.717	-14.736	-12.392	-10.538	-13.687	-13.136	-12.328	-12.391	-11.174	-12.9	-13.543	-12.766	-13.94	-12.937	-13.371	-14.011	-13.162	-13.301	-14.107	-12.061	-13.273	-11.358
-13.635	-13.169	-11.757	-13.119	-11.246	-12.949	-11.676	-12.949	-12.526	-14.834	-12.024	-11.889	-12.17	-12.649	-14.175	-12.005	-12.02	-10.779	-14.252	-13.497	-12.425	-13.251	-14.788	-12.405	-11.632	-11.127	-13.176	-10.88	-13.654	-13.148	-11.795	-12.148	-12.93	-12.243	-10.869	-11.855	-13.511	-14.234	-13.318	-12.4	-11.771	-12.85	-12.335	-13.805	-12.799	-11.911	-13.443	-13.899	-12.564	-12.303
-2.0118	-2.9917	-2.3157	-2.0142	-1.918	-2.7267	-3.2007	-3.2335	-3.3838	-4.2615	-3.7433	-3.0036	-2.9779	-1.8153	-1.3762	-1.2758	-4.463	-0.77935	-2.5818	-1.9296	-3.2312	-3.1107	-2.3857	-2.5546	-4.063	-4.6254	-3.0744	-1.4915	-2.8276	-0.76264	-1.0226	-1.9993	-3.3905	-3.1303	-2.3043	-0.31908	-2.3945	-3.4763	-3.3293	-4.086	-2.9298	-4.0214	-1.399	-0.3286	-2.2524	-2.9335	-3.8582	-2.2249	-3.0626	-2.7789
-2.9227	-3.4081	-5.3298	-3.277	-4.0721	-5.0125	-3.916	-3.2164	-3.7258	-2.38	-2.3987	-3.292	-3.266	-2.9346	-2.2618	-3.3987	-3.5478	-3.9879	-1.2233	-2.9215	-3.452	-3.1766	-2.8328	-4.098	-3.1831	-3.4441	-3.636	-1.8355	-3.721	-2.9216	-3.2572	-2.8301	-4.4494	-4.2186	-4.9954	-2.9771	-2.4808	-3.4985	-4.5696	-2.695	-3.5327	-1.4747	-3.5142	-1.1166	-1.7863	-3.6527	-1.8287	-2.5309	-3.2779	-2.8929
-10.565	-11	-12.847	-12.323	-11.435	-12.484	-11.632	-12.733	-10.863	-12.102	-13.771	-11.195	-11.332	-9.2999	-12.401	-10.219	-10.591	-11.797	-12.492	-11.266	-13.356	-12.055	-9.8354	-11.541	-9.9491	-11.809	-10.773	-11.729	-12.276	-11.559	-10.773	-10.404	-12.297	-13.014	-12.273	-11.517	-13.143	-11.466	-11.71	-11.733	-12.838	-12.825	-9.3852	-12.81	-11.114	-13.025	-11.431	-10.844	-12.272	-11.728
-1.9216	1.326	-1.4666	-1.403	-0.48526	-1.5166	-0.59364	-0.46667	-1.6512	-0.97064	-1.1912	-1.5409	-1.205	-0.62719	-0.30774	-2.1247	-2.4033	-1.2208	-0.90171	-0.75258	-0.80234	-3.0924	-1.8182	-1.6075	-0.26503	-1.0147	-0.88512	-0.64058	-2.0132	-0.059197	-1.262	-1.3704	-2.7825	-1.3662	-2.0156	-0.81549	-0.13157	-0.68231	-2.1766	1.6791	-0.062693	-0.59346	-1.5845	-1.107	-1.6802	-0.55899	-1.2285	-2.131	-1.1582	0.0033295
0.22723	-0.32945	-0.3272	-0.75926	0.3003	0.0046445	-1.0012	1.123	-0.50601	0.63119	0.56458	-0.46468	0.96028	-0.15028	-0.90754	-1.6877	-0.034973	-0.3636	0.26381	-0.78439	-0.6746	0.40702	-0.49245	0.26983	-0.96255	0.21461	-0.27147	0.09855	0.70969	-1.1041	0.041054	1.1591	-0.95401	-0.34594	-1.7528	0.27775	-0.31514	0.22543	0.18327	0.22259	-0.38403	1.3305	0.27743	-1.9481	0.22435	-0.20457	-1.745	-0.079274	-0.1843	-0.77183
1.0166	1.8441	2.651	1.5005	1.4805	1.1075	-0.077875	0.18085	-0.88871	2.7803	1.2844	0.61079	1.02	1.7146	0.62357	3.3469	2.3539	1.8763	2.5003	2.2285	0.78509	2.4388	0.50793	-0.1148	3.0823	0.16498	0.82587	0.65042	2.045	3.2126	0.2965	1.2733	3.6321	1.418	3.1378	1.3345	0.61412	2.5175	3.0114	1.3758	1.1537	0.1063	2.3672	2.4883	0.10456	2.1385	1.2532	1.7076	1.6411	1.5837
-3.507	-3.1503	-1.4595	-5.3575	-2.7731	-4.6325	-2.3232	-2.9987	-2.7496	-2.1856	-3.7265	-3.6123	-3.106	-5.8825	-2.9444	-2.6439	-2.7086	-3.2655	-4.1551	-4.1334	-3.0365	-4.568	-3.4543	-3.077	-1.8826	-3.259	-3.2941	-4.6574	-1.6541	-2.867	-2.923	-1.2548	-2.9979	-2.5649	-2.9009	-1.6521	-3.4069	-3.4539	-4.4435	-1.9421	-3.3887	-3.8303	-3.2024	-2.403	-4.241	-3.4678	-3.7125	-3.139	-3.8551	-3.1274
-11.278	-10.31	-10.792	-11.993	-10.769	-9.9322	-12.852	-9.8878	-11.817	-11.612	-11.053	-11.812	-11.144	-11.645	-11.821	-12.937	-13.636	-10.803	-10.338	-11.929	-11.248	-11.882	-10.598	-9.0292	-11.581	-10.996	-12.953	-12.57	-11.401	-10.753	-13.093	-10.59	-10.977	-11.604	-11.104	-10.958	-9.7062	-10.835	-10.065	-12.987	-9.4816	-11.985	-10.927	-12.393	-9.7434	-11.609	-10.79	-10.827	-11.016	-11.526
4.0042	2.658	3.1103	2.4027	3.2954	0.60915	4.8843	1.4735	2.2968	3.9801	3.5303	3.6552	1.1765	2.3099	2.1132	2.1089	2.0425	1.3889	1.7418	0.12899	3.1017	1.512	2.5467	1.8239	2.802	2.133	3.3927	1.8777	4.2736	2.2161	2.8509	0.79654	3.1472	2.4164	2.6557	0.89512	1.8565	1.8016	2.0284	2.5184	2.6343	3.4296	2.4074	3.3617	2.7039	1.9642	3.0163	3.618	3.4631	2.5506
-2.6822	-0.83824	-1.2663	-2.032	-0.51814	-0.80759	-0.76494	-0.86353	-0.4309	-0.83451	-0.98405	-1.7807	-0.080731	-2.3839	-1.9818	-1.8252	-1.147	-1.8052	-1.6951	-2.0338	-2.788	-0.41069	-0.63685	-2.8681	-0.3198	-2.4086	-2.327	-0.73802	-1.2826	-1.5674	-2.0452	-1.7585	-2.1239	-0.84665	-2.3213	0.6016	-4.3556	-1.6828	-3.0636	-2.1789	-1.2839	-2.9758	-1.4826	-0.38247	-1.06	-2.3822	-0.28352	-2.2008	-0.32034	0.29348
10.116	10.466	10.915	10.241	9.537	9.1505	8.5075	10.239	7.2543	11.041	10.284	9.7686	10.279	11.01	9.0245	9.0961	9.7339	10.853	10.418	10.082	10.226	9.6583	9.2573	10.401	9.2567	10.575	9.3975	10.913	11.434	9.4467	9.0069	8.4114	10.151	11.49	9.5276	9.6317	10.559	9.5666	10.682	7.3379	9.6871	10.574	9.0109	9.8928	9.5644	8.1262	8.6539	9.2297	10.439	10.179
0.67603	0.36078	0.47128	0.87438	0.047666	1.4475	1.4651	1.4357	1.1072	0.14027	1.3865	1.5415	0.28615	1.0152	0.75151	2.1743	1.7417	1.0493	1.0361	0.53647	1.1642	1.4968	1.0648	-0.6412	0.57894	0.37588	1.4472	0.78334	1.1214	1.5331	1.0575	1.4193	0.7137	-0.2116	-0.04481	-0.53256	0.43937	1.0872	2.4169	2.749	1.6171	1.6018	0.26953	0.23712	0.38374	1.2124	-0.5998	1.1864	0.7852	2.1423
4.4758	5.9986	4.1834	5.7502	2.7207	3.7575	6.3274	6.0214	4.347	4.7658	3.9238	4.9991	4.5607	4.3694	4.6745	3.26	4.1228	4.6418	3.9254	4.7422	6.3979	4.5554	3.3136	4.5464	4.9381	4.9484	4.5807	5.4106	4.9831	3.6966	5.1389	3.7732	2.9454	4.8364	4.3586	3.8973	5.0709	4.5227	5.0567	4.4644	4.1498	3.1342	4.9842	3.8974	4.858	4.8428	5.0407	2.7161	3.8314	4.3362
2.8337	2.4252	3.8033	3.8152	3.619	4.4882	1.5668	3.5954	2.789	3.2803	3.0025	2.8688	3.4557	3.8078	2.6132	3.7506	2.5392	3.1187	3.6598	3.4284	3.9835	1.8343	2.7198	2.0057	2.4243	5.2701	3.6317	3.1645	3.4636	4.0563	2.7852	3.8004	2.4839	0.28188	3.224	1.9314	3.0342	4.0827	4.4963	4.1025	2.1274	2.2132	3.5999	1.4843	3.9986	3.0959	2.2988	2.9215	3.2853	1.8662
1.7356	0.20218	1.2382	1.5443	0.65456	1.4933	0.58581	0.56558	2.3772	2.9591	0.34668	1.1985	0.57983	1.0261	2.5058	1.2855	1.6418	1.2511	3.0671	1.505	2.008	0.85648	3.0054	1.7366	1.4714	1.1821	1.597	-1.0042	0.801	2.0569	2.467	1.7757	1.0534	-0.31658	1.5447	2.1382	0.53052	1.2397	0.5233	0.05816	1.6967	1.0225	2.1076	2.2741	2.7284	-0.73312	2.6604	0.44325	2.5377	0.70701
-2.0058	-2.3157	-3.9409	-2.3194	-4.0505	-2.4546	-2.6576	-3.5675	-4.8267	-3.0318	-4.5278	-4.5655	-4.3536	-3.0223	-3.6885	-2.9099	-2.6047	-3.9353	-3.9184	-3.0139	-4.1913	-3.7131	-3.4888	-4.5413	-2.5287	-3.0096	-3.792	-3.3493	-4.1564	-3.5065	-2.0907	-4.1859	-2.2249	-3.4425	-2.126	-2.6657	-3.3406	-4.8902	-3.6216	-2.9682	-4.212	-3.2991	-3.3178	-3.7848	-3.9908	-3.4578	-4.1549	-3.2486	-3.1598	-2.8668
-15.31	-14.477	-14.303	-15.353	-13.048	-14.389	-13.911	-14.731	-14.953	-15.317	-15.316	-14.86	-14.917	-14.515	-12.368	-14.814	-14.949	-16.395	-13.498	-13.661	-16.551	-14.996	-14.948	-13.654	-14.093	-13.91	-14.447	-14.007	-14.817	-14.753	-14.871	-14.494	-14.021	-14.548	-13.749	-14.898	-14.003	-14.864	-13.515	-12.904	-15.78	-14.868	-13.188	-14.759	-12.288	-13.549	-14.012	-12.937	-13.219	-14.286
-7.1888	-5.8333	-6.2533	-6.9945	-6.068	-5.5023	-7.2841	-7.4919	-6.205	-5.6519	-6.9427	-4.7613	-4.5172	-5.0126	-7.1289	-6.6835	-5.5881	-7.0491	-6.4773	-6.0453	-6.3825	-5.2126	-6.5837	-4.0616	-5.9361	-5.1356	-5.323	-7.838	-5.2407	-7.3454	-6.0042	-6.6843	-7.4914	-7.0866	-6.533	-7.7561	-5.4852	-7.7532	-6.5068	-6.0359	-5.7805	-7.6648	-7.1303	-5.4593	-4.3962	-6.9987	-7.1635	-5.7538	-6.5752	-5.7999
-11.836	-12.491	-11.741	-11.342	-12.593	-11.02	-10.802	-13.097	-11.93	-10.554	-11.283	-12.511	-10.153	-12.258	-12.947	-11.059	-10.218	-10.979	-12.544	-10.222	-12.174	-11.214	-10.955	-10.996	-11.156	-10.716	-12.212	-9.8015	-10.786	-13.079	-12.205	-10.437	-12.636	-11.827	-11.839	-10.148	-11.478	-11.894	-10.535	-11.24	-12.317	-10.56	-12.67	-10.255	-11.876	-11.945	-11.242	-10.979	-11.456	-12.166
-3.7438	-3.1168	-3.448	-2.525	-4.6813	-1.8882	-5.7395	-2.9414	-2.6843	-3.5475	-2.3623	-3.3204	-1.6932	-2.8999	-3.507	-2.7136	-5.349	-2.0203	-1.553	-1.5006	-2.2348	-5.3557	-3.7002	-4.2174	-2.5254	-3.0082	-4.7133	-2.5677	-3.1332	-3.0843	-2.3429	-3.7131	-3.5271	-2.8701	-4.3721	-3.0798	-1.8369	-3.27	-4.4784	-4.405	-4.4761	-2.3444	-3.1051	-2.2405	-1.5039	-3.5122	-3.5752	-3.2737	-1.9225	-4.9015
1.7946	2.3971	3.1675	3.7512	2.0437	4.8547	3.1322	2.6057	2.6229	4.5846	2.0747	3.9182	2.9685	2.8014	2.638	2.1569	3.963	1.8947	2.3543	2.6193	1.8216	1.7246	3.3992	3.1807	1.9273	2.5328	5.5053	2.9725	1.8862	2.1865	2.3196	3.7924	3.6905	3.8815	2.542	2.7877	3.1217	3.3709	2.2619	2.7244	3.2033	2.1878	2.9271	2.6697	3.8853	1.9924	3.058	4.9606	1.8495	1.8256
-7.4781	-9.407	-10.08	-8.7916	-8.6232	-9.4138	-8.7667	-10.075	-9.9398	-7.81	-9.1762	-9.4175	-8.9717	-9.6253	-8.6847	-8.2792	-9.3746	-7.3943	-8.3634	-9.5559	-9.2594	-9.3838	-11.445	-9.8747	-8.661	-10.403	-9.4185	-10.019	-9.2703	-8.8087	-9.3669	-9.0907	-8.9674	-9.1014	-8.1853	-9.6792	-10.397	-8.9051	-8.6993	-8.5009	-8.9875	-9.9006	-9.9258	-8.7682	-7.7506	-7.0814	-10.732	-10.374	-9.7671	-8.2482
-10.994	-10.446	-9.6926	-11.284	-11.824	-11.807	-11.068	-11.803	-11.599	-10.281	-11.68	-12.849	-12.871	-13.1	-10.627	-12.127	-11.269	-12.735	-11.292	-11.944	-12.517	-11.21	-12.211	-12.006	-10.595	-12.341	-11.326	-10.717	-11.389	-10.987	-10.683	-11.225	-13.98	-11.356	-11.842	-11.78	-12.328	-12.345	-11.561	-12.377	-13.19	-10.664	-11.416	-10.571	-12.159	-11.218	-13.642	-13.209	-10.745	-11.421
7.4161	6.5953	7.1565	6.5922	6.158	6.0786	7.2661	7.6808	7.0952	6.2868	6.3989	8.3719	5.9227	6.9864	8.7372	6.5921	7.9641	7.517	6.7981	6.6087	6.1467	7.1456	6.3766	9.0841	5.7123	7.1795	6.543	7.9473	6.5423	7.154	6.2085	7.4537	7.4013	5.5084	5.6905	9.4268	7.7237	7.3621	7.9667	7.3635	5.3247	5.9877	7.1351	6.9328	6.3522	5.7946	7.0442	6.0165	7.2485	5.5404
7.1044	5.8487	6.019	7.8006	5.9378	5.6921	7.6873	7.8444	6.2331	6.514	6.063	5.4086	6.4944	6.8342	6.2352	6.9817	8.729	4.6827	7.1903	7.6295	7.3762	6.3775	7.3889	6.8498	5.4175	8.6281	7.7501	5.7475	4.9699	7.7197	6.659	7.4384	5.8761	6.8952	6.4317	5.9456	6.1366	7.1174	7.0779	8.1775	6.6977	7.163	8.0325	5.5508	6.1447	5.798	5.9807	6.4568	7.3093	7.5005
-15.445	-13.731	-14.363	-13.854	-14.375	-13.408	-14.436	-14.755	-14.142	-15.174	-14.968	-14.467	-12.622	-13.834	-14.392	-14.775	-14.002	-13.73	-14.31	-14.304	-14.814	-14.379	-14.045	-12.965	-12.155	-15.293	-14.333	-14.502	-14.655	-14.414	-12.608	-15.254	-12.251	-14.331	-14.22	-14.493	-13.677	-13.585	-13.309	-13.44	-14.024	-13.96	-14.033	-14.857	-13.899	-15.672	-13.073	-13.31	-14.288	-13.788
-10.535	-11.147	-10.719	-10.924	-11.181	-10.121	-8.4531	-10.71	-9.4947	-10.271	-9.6868	-10.793	-8.5666	-10.299	-11.431	-9.6503	-9.4384	-10.106	-10.832	-9.9632	-10.825	-10.03	-10.561	-9.4525	-9.1232	-10.293	-10.199	-8.6462	-10.515	-11.824	-12.134	-8.9302	-9.4723	-10.235	-8.965	-9.851	-11.118	-10.479	-9.8074	-9.3053	-11.077	-11.179	-8.3326	-10.684	-11.451	-11.143	-10.177	-10.239	-11.332	-9.8448
-0.11519	-0.87836	-1.2465	0.46077	0.4846	-1.7973	-0.27382	-0.38394	0.81585	0.89708	-0.32166	0.71778	0.21237	1.1456	0.40028	-0.5411	-1.4631	0.52856	-0.046225	0.90405	-0.051365	-1.1074	1.2494	0.26891	0.7293	-0.38862	0.62019	0.32997	0.1406	0.17877	0.81707	1.2578	-1.7133	-0.31884	-0.045945	-1.7779	-0.67587	0.12889	-1.6037	0.3897	-0.057443	-0.0061221	-0.14348	0.75297	0.5664	0.90035	-1.409	0.56846	-2.2494	0.63819
0.41846	0.89553	1.6762	1.769	2.3765	2.6455	1.9008	3.4878	1.6864	3.3326	2.77	1.1614	3.285	1.0357	0.84841	0.1338	1.6105	3.2392	2.3745	1.1796	0.96917	1.157	0.58596	4.1434	0.85539	2.0459	2.2014	0.63428	1.6899	2.1921	1.4046	0.9472	-0.18194	0.21339	1.5848	1.5762	0.4507	-0.46778	0.80268	0.47627	0.61135	0.11688	2.301	1.3103	0.28651	1.6752	0.67753	1.7164	2.2372	1.227
-5.0931	-4.5316	-5.3481	-4.9422	-7.0777	-6.5919	-6.9694	-2.5938	-5.2683	-4.9084	-5.0433	-4.6809	-5.7135	-4.9237	-5.6916	-5.154	-5.1015	-5.3838	-4.9403	-4.8029	-5.3365	-4.4846	-4.6629	-3.8916	-5.1025	-6.6142	-4.9989	-3.6149	-5.3302	-6.9248	-5.4495	-4.0455	-6.3286	-4.9221	-4.6332	-6.4415	-5.3789	-5.1384	-4.9724	-4.2494	-6.3857	-6.4926	-5.7815	-5.1759	-4.5705	-6.6452	-4.2737	-5.7539	-4.661	-4.2181
-10.8	-12.097	-10.782	-9.0907	-10.613	-10.159	-11.171	-11.342	-11.695	-9.8161	-11.941	-10.602	-8.4198	-10.024	-10.44	-10.111	-9.6454	-9.6047	-10.95	-10.565	-10.895	-11.407	-11.113	-9.9456	-10.051	-10.515	-9.4417	-11.327	-9.9851	-9.3575	-11.937	-10.383	-11.864	-9.2791	-12.08	-11.933	-10.964	-11.811	-10.737	-9.4294	-11.111	-10.944	-8.862	-12.447	-11.079	-10.359	-11.111	-11.948	-10.346	-8.921
-6.4816	-3.6587	-4.3031	-1.3332	-4.0204	-5.5976	-4.0148	-4.1816	-4.4116	-5.1349	-5.4669	-4.346	-4.9005	-5.4174	-5.0736	-5.3546	-3.2203	-2.252	-4.0998	-2.0228	-3.432	-4.062	-4.6331	-4.3274	-4.1246	-5.3496	-6.5242	-3.3909	-3.9599	-3.4081	-5.0844	-3.0502	-4.9289	-2.9501	-4.1797	-2.499	-3.922	-4.7299	-4.0789	-2.7253	-4.896	-5.0872	-3.8166	-5.1158	-3.8861	-3.2613	-2.6453	-3.6135	-3.3805	-4.5779
-23.534	-22.143	-21.376	-22.876	-20.238	-22.357	-22.303	-22.451	-21.623	-23.36	-21.776	-23.295	-22.264	-20.783	-21.927	-21.825	-22.455	-21.564	-22.136	-23.078	-22.455	-23.893	-23.125	-20.603	-21.219	-22.167	-22.866	-20.963	-21.135	-22.326	-22.284	-23.73	-20.798	-22.84	-21.942	-21.862	-23.294	-22.972	-21.816	-21.544	-22.48	-20.384	-20.484	-19.86	-22.291	-23.244	-22.21	-19.878	-22.889	-23.419
-2.8826	-3.489	-3.5893	-3.1862	-3.2161	-1.4672	-3.8182	-0.99362	-2.3236	-2.8265	-2.0219	-2.5463	-1.4173	-2.2288	-3.9196	-2.3053	-3.4272	-2.1729	-2.5483	-3.2798	-2.0978	-4.0108	-3.7778	-1.6134	-3.9902	-1.9988	-1.8843	-1.9813	-2.8677	-2.6124	-3.2076	-1.2231	-3.2929	-1.9519	-4.3084	-3.9253	-2.6063	-3.3807	-2.5002	-2.0131	-2.1573	-1.7807	-2.9808	-2.9965	-1.3361	-4.0458	-2.6413	-1.8415	-1.7445	-2.3717
-21.557	-21.454	-22.607	-21.154	-22.005	-20.89	-22.547	-22.562	-23.017	-22.675	-22.359	-22.475	-22.219	-21.752	-21.575	-21.172	-23.236	-22.309	-22.612	-22.765	-23.569	-22.308	-24.033	-21.941	-22.744	-22.134	-21.686	-22.27	-22.482	-21.708	-22.419	-21.431	-21.419	-23.695	-22.58	-22.722	-21.954	-22.056	-22.058	-21.435	-19.254	-22.492	-22.856	-22.264	-22.352	-22.552	-23.235	-23.133	-22.103	-20.8
1.1663	1.7761	0.61162	2.986	2.1671	1.0393	4.0619	2.5603	2.4478	1.3011	1.0183	3.1969	2.4614	2.6236	2.9456	1.6028	1.6467	1.5806	1.2873	0.40321	1.174	1.9856	1.3186	2.7073	-0.91803	2.6014	1.9852	1.4327	2.93	0.5619	2.1075	1.6091	2.5294	3.2414	2.3139	0.39448	2.7742	0.45338	0.89763	2.8173	0.019407	1.2153	1.029	2.9448	0.31296	2.2471	0.36742	1.4287	0.49439	0.15481
7.1232	7.113	6.7148	5.6471	7.4026	6.8076	6.9691	8.4763	7.7656	6.1177	4.8276	6.6467	7.2202	6.8348	7.1454	7.073	7.4696	6.6439	7.6611	8.1505	6.0655	6.1788	5.8355	7.6692	8.0297	5.3404	6.0541	7.7926	5.7594	7.5007	7.8989	7.4934	5.1876	6.1738	6.2349	8.0005	5.8303	6.119	6.0975	6.4327	8.2443	6.145	7.4566	6.9706	8.9251	6.4783	6.7167	7.3725	7.0206	6.2246
-4.8413	-4.6696	-5.5474	-4.4205	-6.7555	-3.8839	-5.1707	-4.9054	-5.0852	-6.1537	-5.4363	-5.7785	-4.7048	-4.767	-3.4993	-4.616	-6.6385	-5.6256	-4.1369	-3.7435	-5.0123	-5.0465	-7.3118	-3.4451	-4.594	-4.714	-3.4128	-5.3347	-4.8888	-5.098	-5.0169	-6.0349	-6.982	-4.9026	-3.2275	-5.1111	-5.3292	-4.5143	-4.8618	-5.1994	-5.2453	-5.5076	-3.4936	-4.2295	-5.7646	-5.5026	-3.6874	-5.6515	-5.822	-5.2416
-2.3996	-3.1096	-3.5825	-2.6522	-2.7959	-2.9054	-3.7478	-1.722	-2.7883	-3.8413	-3.5118	-3.971	-4.4943	-1.7031	-2.6571	-2.5771	-3.4827	-3.1175	-4.3285	-1.4054	-3.2793	-5.0755	-4.0796	-3.8142	-2.1982	-3.2503	-2.2998	-1.9814	-2.3976	-3.7221	-4.748	-3.3725	-5.3192	-2.9869	-1.4124	-3.4215	-1.095	-1.8151	-3.8301	-1.7675	-1.6704	-2.6779	-4.3187	-2.9079	-2.5901	-3.2427	-1.6993	-3.1949	-4.992	-3.2092
-20.638	-23.377	-21.825	-21.116	-23.164	-23.648	-20.937	-22.761	-23.76	-23.456	-22.436	-23.482	-21.158	-22.048	-21.356	-20.235	-22.08	-21.523	-21.536	-23.032	-25.069	-21.194	-23.166	-21.773	-21.258	-22.949	-23.616	-21.363	-21.767	-22.333	-21.774	-21.909	-21.951	-22.555	-22.582	-22.697	-21.37	-22.011	-22.946	-22.226	-21.744	-21.936	-20.916	-21.411	-20.592	-22.541	-21.709	-20.904	-22.551	-21.895
0.63257	-0.45067	-2.43	-0.56421	-0.78707	-1.9966	-2.0403	-1.1007	-0.37292	-0.80784	-1.1872	-2.388	-0.96902	-3.0112	-2.1355	-1.005	-2.3594	-0.40112	-2.2204	-1.1562	-1.0464	-0.71136	-1.6368	-1.2172	-2.1991	-0.4696	-1.2444	-0.27225	-1.9261	-1.5783	-0.45372	-1.2481	-1.2426	-0.49558	-2.7104	-2.2376	-0.23843	-2.1311	-2.4786	-1.0799	-0.10006	0.89766	-1.0931	-1.3925	-1.6181	-0.85931	-0.88146	-2.6079	-0.078827	-3.4312
-11.931	-13.126	-12.35	-10.419	-13.104	-10.209	-13.086	-12.585	-13.814	-11.891	-12.752	-10.805	-12.832	-11.039	-11.838	-12.05	-13.409	-11.028	-11.428	-11.931	-9.7318	-13.72	-11.248	-11.745	-12.842	-13.558	-10.771	-10.527	-11.654	-11.627	-10.718	-12.137	-13.271	-13.206	-12.444	-10.871	-12.877	-12.915	-11.853	-11.722	-11.802	-12.319	-10.704	-10.913	-12.183	-13.33	-12.848	-11.802	-9.7447	-10.352
-2.7767	-0.62977	1.4542	-0.88507	-0.85299	1.019	-1.9223	2.0292	-0.083575	0.021294	-0.20317	0.7763	-0.2946	-0.23998	1.0699	-0.81567	1.7429	0.23014	1.6421	-0.60725	1.8548	2.1787	1.072	-0.79886	1.3997	0.18306	1.4199	-0.50478	-1.3871	0.75772	1.5891	0.12645	-0.51232	1.369	0.62627	0.43979	1.3015	-1.4297	0.39413	0.25049	0.23542	-0.20416	-0.048841	0.91445	0.31926	1.3283	-0.45303	0.70115	-0.059734	1.3934
-5.9806	-5.7004	-5.1563	-6.6028	-5.7217	-5.9785	-4.0224	-6.1706	-6.2419	-5.1624	-6.1177	-5.8191	-6.3816	-7.3957	-3.512	-6.0089	-5.3964	-5.6517	-7.0046	-5.8064	-7.0066	-3.3724	-4.311	-6.418	-6.1344	-5.426	-6.5929	-4.0698	-3.4325	-7.4973	-4.4429	-5.6393	-5.7533	-4.0789	-4.5488	-4.7441	-5.7701	-5.6082	-5.4386	-8.4405	-6.3408	-5.2985	-5.9461	-5.0173	-5.5274	-5.1652	-4.9906	-5.3269	-4.7126	-4.8758
-1.0717	1.0123	0.56955	-0.88409	-1.5911	1.2339	0.52137	-0.35373	0.74399	0.20723	-0.39055	1.1376	-0.16453	0.14559	0.35395	0.12962	0.9233	0.098819	-1.8853	-1.2426	1.1777	0.6189	-0.4023	-1.4423	0.10037	0.19179	-0.77997	0.0079417	-0.27265	-0.99773	0.79199	0.77933	-0.67027	0.65995	-0.16779	-0.63417	0.11649	-2.1006	0.90468	0.94996	0.29249	0.81962	-1.1272	-0.24092	0.24141	-0.2563	1.7189	0.67651	1.4159	0.47778
9.0097	10.255	10.077	9.7747	11.173	10.107	9.5529	9.6064	8.8688	10.733	11.089	9.1398	9.0779	8.8577	8.4349	9.3918	8.2603	9.3858	8.5148	10.11	11.813	10.808	9.5033	11.705	10.184	10.126	10.699	10.781	9.8242	10.227	9.2064	11.002	8.6582	11.774	9.169	8.8348	10.043	9.9532	9.7988	10.374	8.1901	10.045	9.0694	10.853	11.937	9.2919	9.3891	9.886	10.195	9.4838
-6.4091	-5.5558	-4.656	-4.5773	-4.5742	-4.8738	-5.1092	-5.655	-5.7553	-5.1284	-5.7152	-6.1519	-5.6802	-3.6179	-4.7919	-6.5613	-4.7283	-4.9779	-7.387	-6.3352	-6.1597	-6.1164	-4.2867	-5.1453	-5.0652	-5.9167	-5.7603	-3.7971	-5.4164	-6.3741	-5.7296	-4.8866	-4.7567	-5.8682	-5.71	-5.1388	-4.4598	-6.5823	-5.8638	-5.9497	-6.4748	-5.0006	-6.1857	-6.6694	-4.9052	-5.0283	-6.9925	-3.4012	-7.2901	-5.7326
-11.602	-10.382	-11.362	-11.054	-11.661	-11.803	-12.447	-10.371	-10.539	-12.808	-11.582	-13.109	-11.554	-11.634	-12.434	-10.752	-11.414	-12.405	-14.325	-12.42	-12.098	-13.123	-10.711	-11.595	-10.876	-11.665	-12.441	-14.372	-11.559	-11.297	-12.84	-10.617	-10.998	-12.061	-11.046	-10.814	-12.255	-11.547	-10.844	-11.863	-10.796	-11.127	-10.528	-10.786	-10.843	-14.146	-12.501	-10.233	-10.359	-11.302
-1.7765	0.13372	0.06207	0.70573	-0.32679	0.32093	-0.82615	0.3725	-0.67218	0.5408	-0.63545	0.52201	-0.28856	0.9185	1.3574	-0.19758	-0.55544	1.5915	-0.22861	-1.3992	0.19406	-1.0363	0.29832	-0.27823	-0.18048	-1.3453	0.39846	1.2791	0.7064	-0.63641	0.29998	1.1041	0.66695	-1.108	-0.50116	-1.3054	0.55772	-0.11431	-0.66119	0.50725	0.48488	-1.5137	0.54088	0.46272	0.14311	-1.513	0.10336	0.7997	0.20192	0.24094
-1.9283	-1.2958	-3.097	-4.0119	-3.301	-3.0121	-4.0709	-3.4596	-1.7201	-1.2803	-1.869	-2.9315	-3.2163	-1.6682	-2.3117	-3.153	-2.3641	-3.5868	-3.2157	-1.0243	-1.2886	-2.6117	-2.8446	-1.6645	-1.8051	-2.5745	-0.76085	-4.0569	-4.1366	-1.2763	-3.2541	-3.0874	-1.309	-1.4453	-2.3599	-2.8036	-2.3032	-2.5184	-3.4132	-1.4018	-3.1872	-2.2262	-1.558	-2.4	-2.3307	-1.5832	-2.1406	-2.2668	-2.44	-2.2071
2.5726	1.8553	1.0104	1.501	2.3006	1.7745	1.2959	1.8308	1.8391	1.6796	2.8957	0.69417	0.92246	1.8059	2.3022	2.7687	-0.51872	3.0913	0.91706	2.2977	0.18712	0.91017	0.38058	1.9898	2.0818	0.86098	0.25704	1.3139	2.3811	2.1652	1.7362	1.6306	3.2506	1.8845	0.93859	1.5276	1.5451	2.9852	2.2954	2.7488	0.7957	1.5495	1.7069	1.4995	0.14284	0.80353	1.0484	0.61971	1.3308	0.939
-1.3032	-1.0765	-1.3363	-0.14606	-0.49264	-1.6649	-0.81733	-1.6944	-1.0839	-2.8512	-0.29136	-1.0376	-1.6658	0.78329	0.7944	-1.793	-1.3227	-1.1376	-3.0144	-2.6983	-3.5193	-0.098428	-1.1724	-2.0638	-2.1763	-2.5533	-1.7445	-1.3453	-1.9145	-1.2181	-1.2113	-1.735	0.93811	-0.54615	-2.1748	-0.59668	-0.76086	-2.1608	-1.5379	-2.6007	-3.1466	-2.368	-0.87772	-1.9662	-1.7308	-1.1072	-1.1163	-1.15	-2.1131	-0.31696
-11.296	-11.048	-10.264	-11.63	-12.363	-10.306	-11.321	-12.541	-11.715	-11.662	-10.756	-11.563	-12.005	-11.386	-12.287	-11.699	-11.939	-11.886	-10.775	-12.244	-11.242	-10.975	-12.056	-11.217	-12.625	-10.061	-10.886	-12.279	-13.055	-12.059	-11.407	-11.022	-12.421	-11.262	-10.445	-10.742	-11.488	-11.609	-12.804	-12.394	-12.968	-12.797	-11.937	-12.382	-11.93	-11.692	-11.301	-11.95	-12.369	-11.275
-1.9492	-1.9486	-1.669	-0.86515	-1.9463	-2.6735	-2.1997	-1.5931	-4.3726	-1.3501	-1.4356	-2.402	-1.6406	-2.8989	-3.0133	-1.3391	-3.7669	-3.0294	-2.7243	-2.4208	-2.3834	-2.99	-2.0648	-0.86824	-4.4637	-4.1199	-1.1777	-0.7239	-5.5092	-2.5303	-3.0715	-1.9684	-2.2515	-2.9737	-3.0628	-2.2323	-4.7543	-1.7969	-2.2777	-2.7792	-4.378	-2.6153	-2.3651	-1.6124	-1.7734	-1.5236	-1.4778	-3.2749	-1.7094	-0.93833
3.938	4.3566	2.3564	4.4767	1.0004	3.2821	2.9196	1.7334	1.4713	3.6764	2.5319	3.1493	3.8446	2.2075	2.617	3.444	4.5354	2.1203	2.2572	3.8869	3.2458	2.9166	2.9232	3.4602	3.3907	2.6545	3.2865	2.6024	3.1695	2.0325	3.1824	3.2565	3.718	3.0782	2.7201	2.5768	4.8642	3.3029	1.7355	2.7757	1.9525	1.8088	2.5715	1.7953	2.9769	4.5127	3.1637	3.1622	2.6855	2.8979
-3.6294	-2.1591	-3.1153	-1.4249	-1.858	-3.3216	-1.5214	-2.9884	-4.9464	-3.0895	-1.5439	-2.8578	-2.6185	-3.076	-3.8489	-2.8569	-1.9323	-2.7164	-3.7503	-3.3427	-2.3279	-1.4724	-0.86731	-2.4161	-3.2641	-3.042	-2.3577	-2.8579	-3.3577	-3.5097	-3.9276	-4.3696	-1.6878	-2.5809	-2.9525	-3.5771	-2.98	-2.2125	-2.0762	-2.3737	-2.3156	-3.7025	-2.3564	-2.2581	-1.3996	-1.8177	-2.004	-3.5034	-1.9817	-3.3674
-6.1079	-3.9868	-4.943	-7.445	-3.8876	-3.9026	-5.0953	-5.7654	-6.4819	-5.4609	-5.1491	-4.9775	-4.2966	-6.5952	-6.6655	-4.6569	-5.0557	-7.018	-6.4181	-6.1954	-4.3893	-5.3339	-5.4276	-5.709	-5.514	-8.1982	-7.28	-6.1296	-6.8861	-5.1531	-5.289	-6.1379	-4.5486	-5.7838	-5.5873	-6.8041	-4.4134	-6.1472	-5.0201	-4.6557	-4.6124	-6.2179	-6.3072	-5.8213	-4.4599	-3.3388	-4.2071	-6.3289	-5.9809	-5.9587
-13.246	-11.4	-11.975	-12.615	-12.03	-13.197	-11.895	-14.469	-12.379	-13.167	-11.792	-14.07	-12.216	-12.247	-11.894	-12.9	-14.171	-13.176	-13.411	-15.192	-13.056	-13.922	-12.189	-12.115	-11.797	-13.613	-11.054	-14.003	-12.85	-13.606	-12.244	-13.483	-14.608	-14.387	-13.8	-13.476	-12.571	-12.263	-12.897	-12.617	-13.103	-13.712	-13.119	-12.376	-12.765	-11.921	-13.021	-13.399	-12.91	-13.614
-3.3679	-3.3321	-2.3328	-3.164	-1.0214	-1.1888	-1.486	-1.6055	-0.69751	-4.2946	-1.0797	-2.2933	-2.4894	-3.2957	-3.6571	-2.1709	-5.2808	-1.6707	-1.6898	-2.1936	-3.4953	-1.3293	-2.6367	-2.5527	-3.0842	-0.14436	-3.1735	-2.1141	-4.0168	-1.5762	-2.5058	-1.6762	-2.6919	-3.0166	-1.6947	-2.0347	-3.4847	-2.8664	-3.5463	-2.5337	-1.8508	-1.1024	-3.0823	-2.747	-4.0387	-3.4266	-3.478	-3.2096	-0.70439	-2.3146
-14.137	-14.655	-15.212	-13.958	-14.755	-14.708	-13.156	-14.615	-14.485	-13.686	-12.635	-14.145	-13.665	-14.34	-14.477	-14.048	-14.262	-12.508	-14.694	-14.681	-14.419	-13.148	-15.119	-15.567	-14.7	-13.65	-13.71	-13.017	-14.158	-13.208	-13.487	-14.929	-12.864	-16.966	-15.524	-14.365	-14.181	-14.983	-14.053	-12.989	-13.44	-13.439	-13.189	-13.127	-13.951	-13.694	-13.169	-15.313	-14.251	-14.203
-3.4361	-3.0996	-2.4831	-1.8269	-1.4525	-2.0584	-2.82	-1.9142	-3.7431	-1.575	-2.6226	-2.137	-0.91512	-3.72	-2.4571	-1.1497	-2.7223	-2.2483	-3.5212	-0.82153	-2.0601	-2.815	-3.2541	-3.236	-1.8769	-3.0327	-1.8401	-3.1025	-1.9951	-2.9412	-1.2248	-4.0456	-2.3852	-1.6614	-3.2491	-3.2656	-0.33996	-1.8767	-2.9078	-2.0072	-2.1816	-1.6819	-3.2893	-3.1764	-1.7158	-1.6998	-2.654	-3.3397	-1.4211	-1.6291
-14.144	-14.159	-13.15	-14.633	-13.326	-12.568	-11.159	-14.289	-14.246	-13.107	-13.677	-11.921	-12.279	-14.5	-12.402	-12.944	-12.365	-13.213	-13.01	-10.994	-13.983	-11.745	-11.818	-12.894	-13.685	-12.748	-12.637	-12.976	-12.724	-12.449	-13.127	-13.066	-11.971	-12.426	-13.384	-12.418	-12.431	-12.581	-12.82	-13.971	-12.406	-12.384	-12.374	-13.25	-13.905	-12.67	-13.111	-11.549	-12.998	-12.813
-0.46575	-2.293	-1.7493	-1.1036	-2.035	-1.0581	-1.309	-2.4746	-2.7732	-2.2695	-1.6274	-1.7718	-1.0736	-2.2284	-1.841	-1.3652	-1.57	-0.80922	-1.6855	-1.2523	-1.8694	-1.513	-1.3701	-1.3506	-3.4518	-2.509	-0.02589	-1.1565	-0.73743	-2.6106	-1.5408	-1.7334	-3.3171	-1.0653	-0.38632	-1.6547	-2.4888	-0.82266	-2.1215	-2.4327	-0.63826	-1.8509	-0.50833	-1.4161	-1.7494	-2.0097	-1.5368	-1.6705	-2.1339	-1.9039
-22.676	-23.27	-20.229	-21.757	-22.88	-23.852	-20.446	-24.058	-23.906	-21.658	-23.172	-20.741	-24.35	-23.848	-22.662	-23.207	-21.717	-21.573	-22.185	-23.109	-22.321	-22.123	-20.733	-21.188	-22.625	-21.761	-22.47	-22.574	-20.32	-22.745	-22.775	-21.861	-22.795	-22.05	-21.108	-21.936	-22.53	-21.185	-23.337	-21.395	-20.859	-23.502	-21.501	-25.128	-23.186	-21.621	-22.589	-20.679	-22.289	-21.646
1.5435	2.2758	1.8248	0.33853	2.9854	1.5793	0.88026	1.273	1.7494	2.9254	1.1871	1.5116	1.6839	0.74599	1.1065	0.6289	1.6423	1.4382	2.6832	-0.34531	1.1969	0.35493	2.3187	1.8573	1.562	0.6936	1.3467	1.2428	0.9041	1.0913	0.61569	0.54874	0.99214	3.3119	0.99052	3.0027	1.9794	0.89082	3.2081	1.756	1.4566	1.7391	1.1057	2.4391	2.0418	0.9944	1.3905	0.053322	1.3574	1.7359
-22.763	-20.036	-21.962	-20.769	-21.843	-20.793	-21.258	-22.447	-24.477	-21.681	-23.662	-22.008	-20.992	-21.529	-22.172	-21.99	-22.652	-21.896	-22.054	-22.817	-21.75	-22.509	-22.376	-22.686	-22.925	-23.703	-23.477	-24.853	-22.337	-21.695	-20.05	-21.053	-22.768	-21.597	-24.206	-21.499	-22.748	-21.299	-22.693	-21.452	-22.416	-22.729	-21.377	-21.522	-21.891	-21.382	-21.726	-22.163	-21.429	-21.419
-0.83546	-0.96515	-2.866	-2.6597	-0.39722	-1.2161	-0.024772	-0.076884	-1.4061	-0.93178	0.95928	-3.6303	-1.2804	-1.5318	-1.9692	-1.9038	-0.87808	-1.1112	-3.6242	-1.2658	-1.2161	0.026753	-1.9439	-0.74154	-1.9358	-1.7182	-2.8811	-3.6004	-0.82192	-0.97054	-1.1406	-1.9262	-1.3704	-0.36168	0.10592	-0.63438	-0.60043	-0.93174	-1.1444	-1.3608	-2.0763	-1.4001	-0.021777	-1.6127	-0.23974	-1.1493	-1.2114	0.27064	-1.406	-0.78678
-13.552	-13.775	-12.488	-12.954	-12.465	-13.329	-12.623	-13.194	-13.103	-14.484	-13.901	-10.244	-13.915	-13.153	-13.064	-13.635	-14.799	-12.868	-14.848	-14.761	-12.192	-14.322	-13.494	-13.974	-13.484	-13.195	-13.12	-13.564	-13.408	-13.518	-12.147	-13.04	-13.327	-13.571	-12.435	-13.524	-14.434	-12.104	-14.822	-13.206	-12.594	-12.924	-12.779	-12.492	-12.427	-12.742	-14.395	-13.849	-11.628	-13.261
-13.603	-14.216	-15.633	-15.049	-14.796	-16.14	-15.94	-14.655	-12.451	-16.032	-14.707	-15.98	-13.901	-14.156	-14.568	-13.165	-15.825	-14.726	-14.324	-13.852	-14.234	-15.564	-15.828	-15.797	-15.359	-14.439	-16.482	-14.231	-14.29	-16.998	-14.357	-14.838	-14.44	-13.899	-14.279	-14.363	-12.993	-14.63	-14.688	-14.398	-13.938	-15.003	-12.988	-14.411	-14.26	-15.135	-15.613	-15.111	-14.853	-15.002
-3.2127	-2.9664	-2.283	-1.0347	-3.0368	-2.5465	-3.2364	-2.3424	-1.9518	-4.6709	-1.9262	-2.6514	-1.8897	-2.7976	-3.3282	-0.73858	-2.9898	-3.9063	-2.4185	-2.1323	-2.8398	-2.1283	-1.8824	-2.2511	-3.6164	-1.8037	-0.10999	-4.1503	-3.5656	-5.2799	-4.2089	-3.394	-3.7162	-2.9404	-3.3001	-2.0151	-2.8761	-1.4339	-1.7202	-1.229	-2.9167	-3.1439	-3.8184	-4.0053	-3.613	-1.9544	-2.8152	-3.0078	-2.7685	-1.6163
-6.7067	-6.5406	-7.9249	-7.9153	-8.2688	-8.1394	-7.9606	-8.1866	-7.9465	-6.8696	-8.7361	-8.0308	-6.7113	-9.0074	-7.483	-8.067	-8.0898	-6.5107	-8.6035	-8.0926	-8.0554	-6.2446	-6.3871	-4.9472	-8.3883	-8.7665	-9.4171	-8.7039	-9.2329	-8.923	-7.153	-6.2577	-6.5319	-7.2231	-8.3426	-5.8458	-8.524	-6.932	-6.4496	-7.3009	-8.5792	-6.6676	-6.7742	-7.3379	-7.3889	-8.3363	-6.9193	-6.6859	-8.7162	-6.3764
-1.5868	-1.9779	-0.10193	-0.91781	0.24542	0.56899	-0.51711	-1.704	-0.24411	-0.16341	-0.62323	-1.3136	0.62243	0.2828	0.66239	-1.5825	-0.22009	0.32629	1.167	1.1083	-1.2769	0.10931	-1.3606	-0.32955	0.026617	-2.654	0.59885	0.32713	-0.51681	-0.43843	-1.1568	0.35484	0.0517	0.050325	0.6961	0.25889	-0.28167	-1.4217	0.08739	-0.75458	-0.074876	-0.73556	-1.2272	0.12854	1.4025	-0.49577	1.1429	-2.3073	-0.38424	-1.3686
-19.325	-20.604	-19.87	-21.098	-21.372	-21.683	-19.688	-21.336	-20.032	-22.539	-19.915	-21.339	-19.572	-19.819	-20.76	-21.93	-20.968	-20.662	-21.248	-19.792	-20.031	-20.484	-20.232	-22.13	-21.299	-20.779	-19.979	-20.79	-21.651	-20.355	-19.101	-21.438	-21.289	-21.767	-19.046	-20.31	-20.909	-20.485	-19.028	-21.997	-20.003	-20.704	-21.893	-20.607	-20.239	-21.847	-22.422	-19.817	-21.314	-21.243
-11.7	-13.682	-11.45	-12.981	-11.543	-14.107	-12.184	-14.034	-12.682	-13.095	-12.328	-12.582	-12.55	-13.122	-14.823	-13.113	-12.365	-12.208	-13.366	-12.841	-12.64	-13.813	-12.811	-12.125	-12.787	-12.289	-14.084	-11.617	-13.565	-13.805	-13.021	-11.322	-13.409	-12.967	-13.051	-13.169	-11.631	-12.788	-12.699	-11.956	-12.264	-12.263	-12.913	-13.209	-13.053	-12.737	-12.855	-12.565	-13.722	-12.765
-5.9158	-5.7879	-6.6056	-4.671	-4.4001	-4.8721	-4.6602	-3.1558	-4.9627	-4.398	-5.5192	-5.0206	-4.2883	-5.2995	-4.3276	-5.8328	-3.7122	-4.171	-6.6133	-4.557	-5.6674	-5.6328	-6.2962	-6.1774	-4.1975	-5.4317	-3.5659	-5.0096	-5.3215	-2.7113	-5.1992	-4.4421	-5.9493	-5.2252	-5.3796	-5.0504	-3.9452	-4.9463	-5.4079	-6.6901	-4.0065	-4.6437	-5.0532	-5.0904	-4.7709	-6.2965	-4.8474	-4.5393	-5.4935	-4.5483
-14.361	-15.82	-14.899	-13.883	-13.345	-14.798	-13.401	-15.138	-14.016	-16.046	-15.313	-12.596	-15.139	-15.024	-14.114	-14.791	-13.494	-13.599	-15.789	-14.496	-16.219	-14.033	-15.036	-14.513	-14.662	-15.136	-15.407	-16.088	-14.979	-15.124	-14.32	-14.279	-14.272	-15.397	-15.35	-16.055	-13.288	-15.173	-15.048	-15.1	-14.584	-14.332	-15.082	-14.955	-15.124	-15.706	-15.562	-14.872	-14.14	-15.027
-4.1548	-3.5409	-2.9408	-4.0171	-3.7992	-2.9126	-3.6118	-4.4084	-2.7168	-2.1596	-2.92	-4.5043	-3.4317	-3.921	-5.4099	-4.6512	-2.6282	-2.1982	-3.1367	-3.4243	-3.0737	-5.1284	-4.5206	-4.5787	-5.4478	-3.3803	-2.7651	-4.4023	-2.6218	-2.4012	-4.9875	-2.7817	-2.8235	-5.5378	-3.7506	-3.8344	-2.8641	-5.0988	-4.9888	-2.9487	-3.6314	-3.5019	-3.907	-3.9749	-4.8564	-4.8419	-4.6313	-4.6374	-3.9645	-4.1583
-14.5	-13.646	-16.111	-14.053	-14.151	-16.153	-15.128	-15.221	-14.763	-15.048	-14.613	-16.24	-13.662	-15.9	-13.776	-14.481	-12.93	-15.241	-14.905	-14.405	-14.637	-14.046	-13.855	-13.518	-13.455	-15.147	-14.455	-13.338	-15.104	-15.14	-13.313	-15.862	-14.17	-13.891	-14.77	-14.615	-14.824	-14.906	-14.622	-13.625	-14.864	-14.355	-15.123	-15.102	-14.561	-13.655	-13.714	-14.528	-14.482	-14.39
2.9509	5.3174	5.7944	3.3253	5.5508	5.4843	6.3044	4.3018	6.5027	3.8399	4.0036	5.0256	5.7219	3.9203	3.7594	4.5862	5.9995	4.1772	3.9251	5.9046	5.9119	5.0344	5.7731	4.5962	5.35	4.814	6.5328	4.6294	4.0347	4.4757	5.3165	2.7632	5.4608	5.1088	3.4012	5.4413	5.4276	4.2556	4.9987	4.0606	4.2093	6.6471	3.9396	4.0476	4.096	3.3157	5.0996	4.8069	4.7077	4.261
-11.88	-12.759	-11.07	-13.462	-12.909	-12.094	-12.472	-11.638	-13.513	-11.951	-12.32	-13.066	-10.968	-12.845	-12.924	-13.53	-13.226	-13.891	-12.221	-12.694	-13.047	-12.193	-13.146	-13.921	-13.952	-12.452	-12.908	-12.379	-12.371	-11.666	-12.849	-12.231	-13.25	-12.691	-12.56	-11.86	-12.703	-11.891	-10.528	-11.655	-12.68	-13.157	-14.58	-11.421	-13.317	-11.34	-12.589	-12.57	-14.075	-12.084
-14.359	-13.25	-13.69	-12.798	-15.261	-15.311	-14.984	-13.024	-14.682	-14.616	-14.8	-13.175	-14.445	-14.453	-14.131	-14.224	-14.328	-13.168	-14.784	-14.332	-13.95	-15.541	-13.787	-14.951	-14.13	-15.398	-12.333	-14.783	-14.438	-14.125	-15.095	-15.174	-13.178	-15.066	-14.972	-14.59	-14.125	-15.609	-13.774	-13.579	-13.164	-15.691	-15.091	-12.415	-14.317	-14.998	-14.535	-14.003	-16.115	-12.698
-1.0451	0.385	-0.47997	1.4855	0.6899	0.63871	1.1289	0.042538	0.93079	0.54259	1.6347	0.056403	1.6645	-0.080033	-0.61381	0.47252	2.8617	1.8337	-1.9074	0.021825	1.0321	0.18019	-0.95631	-1.016	-0.40804	1.4854	0.6853	-0.3678	0.38106	0.50114	-0.032752	1.0745	1.2684	1.2621	1.3622	-0.28889	0.67214	-0.48911	0.88691	1.3072	0.17906	0.66179	0.43356	1.4124	0.67205	-0.070814	0.85834	1.1681	0.80309	2.0146
-2.7599	-1.2469	-2.8497	-3.5474	-1.5067	-3.0072	-2.6492	-2.6952	-2.2593	-0.79028	-2.5974	-2.6906	-2.2867	-3.835	-2.9914	-4.2574	-1.5498	-1.1704	-1.9753	-2.5763	-2.0026	-2.6181	-0.6144	-4.2997	-2.2797	-2.3489	-3.9388	-2.3276	-2.1731	-3.8819	-4.2082	-3.0859	-2.9707	-3.3684	-0.32124	-4.2785	-2.1556	-1.6043	-4.0323	-2.0604	-1.8933	-2.5223	-1.7024	-2.7378	-2.4137	-2.3003	-2.4085	-2.7245	-3.4458	-3.9375
-0.90107	0.2395	0.63151	-0.47831	0.72108	1.0324	1.0343	-0.56549	-0.61262	-0.71551	0.74256	-0.25688	-0.54942	-0.71827	-0.14376	0.88489	-1.1796	-0.43934	-1.4841	-0.44887	0.7098	-1.0881	1.6804	-1.0737	-0.12847	-0.44734	-0.83053	-0.78593	-1.8677	-0.53254	-0.035638	-1.1323	-0.92174	0.61798	-0.30503	0.34242	-0.088517	0.92028	-0.76491	-0.76302	-0.044176	-1.4831	0.61708	-1.2238	-0.65757	1.1092	0.13432	-0.47751	0.43265	1.5141
-2.6798	-3.856	-3.4173	-2.7625	-2.7724	-1.7567	-4.3756	-2.8727	-2.2098	-3.3628	-3.5558	-2.4779	-1.1639	-2.7965	-5.5792	-1.6715	-4.1004	-4.1038	-2.2888	-3.5916	-3.0478	-3.3081	-3.8259	-3.5745	-3.0532	-2.739	-3.9501	-1.8611	-3.3562	-3.0312	-2.9685	-3.8502	-3.3617	-4.2047	-3.5579	-2.3137	-2.364	-4.0832	-3.2326	-3.3837	-4.035	-2.2091	-4.2723	-3.5134	-4.6619	-3.099	-4.3261	-2.8473	-2.741	-4.1938
4.4222	6.2885	6.2258	5.9032	5.2264	6.3812	4.8856	5.4261	5.6353	5.1716	6.6379	5.5194	6.229	6.3839	4.8242	5.7448	6.2836	5.8687	5.554	6.009	5.9209	4.707	4.2604	5.5872	5.2217	7.0783	6.4325	4.3938	6.0196	6.3285	6.259	5.2204	3.7775	5.6691	6.3972	5.3393	5.8267	6.0907	5.1329	5.2398	3.852	5.4415	7.4829	7.0998	7.46	4.9251	6.4473	5.3962	5.9673	6.1032
-14.308	-13.503	-13.864	-15.454	-11.772	-12.089	-13.989	-13.844	-12.036	-13.441	-12.785	-14.075	-15.609	-12.941	-14.631	-14.773	-15.18	-13.63	-14.051	-14.597	-13.594	-14.642	-14.083	-13.584	-14.28	-14.447	-13.723	-13.502	-14.593	-14.264	-13.637	-15.72	-12.401	-14.621	-13.458	-14.843	-14.298	-14.38	-12.327	-13.724	-14.985	-15.163	-14.523	-12.504	-13.38	-13.914	-13.926	-13.153	-14.042	-15.206
-13.929	-13.372	-13.304	-11.992	-13.002	-12.986	-12.802	-13.708	-13.12	-12.155	-13.108	-14.553	-12.723	-13.545	-12.923	-14.013	-11.986	-12.895	-14.589	-13.835	-12.593	-13.836	-11.9	-12.291	-13.487	-12.637	-13.771	-13.744	-13.633	-14.713	-13.722	-14.958	-12.305	-14.907	-11.745	-12.584	-13.703	-13.27	-12.603	-12.649	-14.636	-12.02	-12.976	-13.059	-12.04	-13.803	-13.995	-13.143	-12.68	-12.71
-1.1958	-2.2271	-0.13	-1.762	-2.4705	-1.4167	0.53936	-0.46321	-0.50771	-1.7886	-2.0621	-1.9352	-2.6095	-0.78833	-2.9022	-1.4293	0.042925	-0.22341	-0.35392	-1.8713	-2.4294	-1.8476	-1.1002	-2.1903	-2.5359	-1.7314	-1.3775	-0.5266	-1.5509	-2.2762	-2.1075	-1.7024	-0.30381	-1.0836	-0.068821	-1.1491	-1.2737	-1.6115	-1.7393	-1.3197	-2.6654	-0.33834	0.9433	-1.0429	-0.75146	-1.2977	-1.9807	-1.3087	-1.8354	-1.3107
0.29678	0.17323	0.19037	0.063346	0.20859	0.25162	0.10864	0.50489	0.30403	0.28057	2.0105	-0.33318	-0.14192	0.80996	2.1859	1.0939	0.95139	-0.67113	0.72658	0.85135	1.8853	1.2896	0.4282	1.4124	1.543	1.2999	0.34819	1.5021	1.1023	-2.5487	2.137	1.834	0.79618	0.53031	0.4207	-0.43521	1.1402	0.63699	-0.30899	1.1124	2.0465	0.93023	0.28664	0.21918	0.92151	-0.8962	0.9709	0.23285	0.1769	-0.006925
3.1575	4.7493	4.6096	4.114	5.8599	4.8355	3.4674	4.1459	5.5604	3.5842	4.8582	5.7242	4.3186	3.0655	3.4897	4.0902	4.8684	5.5059	6.0652	4.3074	5.2906	4.1065	4.194	4.7984	3.4297	4.1217	5.4476	3.2058	4.9415	3.8973	4.5699	5.3384	4.9836	4.6537	4.6473	5.1372	6.5599	3.8778	5.0427	3.265	2.8419	3.971	2.6076	3.8357	4.3659	3.8379	4.9762	4.0471	2.955	4.7633
-12.431	-10.244	-12.583	-11.364	-11.822	-10.798	-9.1475	-11.563	-11.876	-11.847	-10.035	-10.605	-11.605	-12.105	-11.279	-12.316	-11.938	-12.283	-10.303	-9.6946	-12.568	-12.856	-13.187	-11.151	-11.231	-11.611	-9.8433	-9.2104	-10.909	-13.15	-10.49	-10.664	-12.356	-12.838	-12.217	-10.793	-11.698	-11.973	-11.331	-11.808	-12.755	-10.567	-11.321	-12.447	-11.022	-11.874	-11.952	-13.383	-12.285	-10.64
-12.516	-13.129	-13.849	-12.1	-13.267	-11.952	-13.631	-11.042	-13.505	-13.193	-13.263	-13.421	-13.087	-13.119	-14.611	-13.766	-12.635	-12.969	-14.56	-13.098	-11.924	-13.07	-12.57	-13.705	-13.288	-12.471	-12.167	-11.755	-13.73	-14.407	-14.225	-11.649	-13.271	-13.112	-14.406	-14.12	-14.09	-11.75	-14.338	-12.223	-14.222	-13.222	-12.96	-11.276	-14.372	-15.342	-12.268	-12.326	-12.358	-14.281
0.64393	-0.34212	1.9984	-0.95049	2.5707	-0.61815	-0.60634	0.70782	0.27244	-0.28488	-0.22989	-0.19329	-0.56646	0.26121	0.072588	0.28618	-1.268	1.0153	-1.0038	0.60947	-1.9971	-0.57303	0.66922	1.782	-0.60481	-1.5025	0.050458	-1.0972	0.25337	0.99646	1.619	-0.6896	-0.46423	1.068	-0.48004	-0.015525	-0.4588	-1.6158	1.3115	0.22592	-1.3395	-0.69371	0.73897	0.72021	0.43909	-1.3845	-1.4028	-0.12398	-0.69124	-1.1669
-4.1546	-1.2557	-1.6249	-1.619	-2.9031	-1.2031	-2.7173	-2.3351	-1.5747	-2.5978	-1.8517	-3.043	-3.6646	-2.3904	-2.0179	-2.1392	-2.7646	-2.5857	-3.0952	-3.6118	-1.3379	-2.9496	-2.53	-5.6245	-2.8072	-2.668	-1.9853	-2.6743	-2.4224	-3.4147	-2.0371	-3.3802	-2.7133	-4.8245	-2.2445	-3.7989	-1.8937	-4.1933	-3.7278	-2.9939	-1.1585	-2.1482	-3.6534	-2.175	-1.4946	-2.5674	-3.7906	-3.0623	-2.8553	-0.94324
-4.4816	-3.8429	-4.196	-5.0672	-4.8163	-2.7361	-5.2919	-4.89	-4.1858	-7.0006	-4.3913	-4.1381	-4.6635	-6.0935	-4.6349	-5.0456	-3.6275	-5.7277	-5.1786	-5.569	-3.8924	-3.1064	-5.7406	-4.4112	-3.8743	-5.5169	-4.1308	-2.5824	-5.1139	-3.9221	-3.7613	-4.9633	-3.5973	-4.8615	-5.4731	-5.553	-5.6363	-6.0028	-4.6919	-4.2516	-4.715	-4.9414	-4.2721	-5.454	-4.7626	-5.0828	-2.904	-5.187	-4.418	-3.2605
-1.4304	-0.9803	-0.42982	-1.5317	-1.937	-2.7835	-1.5756	-3.0271	-3.1775	-1.6404	-0.26009	-2.2099	-2.0993	-2.6809	-0.64147	-0.80381	-1.799	-1.6803	-2.4178	-0.35268	-0.29744	-1.9312	-2.2132	-1.5655	-1.434	-0.92515	-1.9006	-0.69484	-1.9798	-3.0215	-1.2965	-2.2182	-1.2971	-2.9534	-1.0475	-4.2683	-2.3763	-2.915	-0.107	-1.6067	-1.8324	-1.6181	0.15834	-2.8358	-1.1519	-1.2104	-1.7322	-3.0626	-0.76527	-1.313
-1.2091	1.606	0.93546	1.6939	0.2696	-0.75434	0.90662	-0.49694	0.54971	-0.082196	-1.0886	-0.70057	0.27727	-0.29945	0.14031	-1.0605	0.19099	0.77165	0.92707	-0.44242	-0.37541	-0.59112	0.83188	0.74703	-0.56101	0.51752	-0.21042	1.4271	0.16724	-0.38399	0.27789	0.17008	0.59472	0.020013	2.0724	-0.65728	-0.1085	0.61824	-0.33845	-1.4928	-1.5521	-1.0899	-0.066873	1.4941	0.49567	-0.33982	-0.28578	1.1935	1.0649	-1.4054
-1.0725	-0.47919	-0.5185	-3.5145	-0.74298	-0.44978	-2.4676	-0.85989	-1.7772	-3.2313	-2.5212	-1.0436	-2.4972	0.92337	-0.88876	0.43421	-0.17985	-2.8049	-1.0653	-2.3676	-1.3252	-0.76914	-0.52695	-2.0261	-1.221	-0.58317	-0.56811	-2.1161	-1.4188	-1.8196	-1.3796	-0.29147	-0.74959	-1.713	-1.356	-2.1344	-1.3596	-0.20031	-0.50242	-1.1965	-0.77308	-0.96636	-0.42923	-1.1104	0.6729	-0.73314	-2.5201	-1.5775	-1.7342	-1.2597
-9.9873	-11.23	-11.245	-10.852	-11.337	-11.014	-12.496	-10.516	-11.954	-10.964	-10.064	-11.857	-10.7	-13.668	-11.062	-11.92	-10.559	-10.802	-12.479	-12.793	-10.674	-10.339	-10.428	-10.745	-12.459	-11.295	-9.3106	-11.337	-11.058	-11.799	-11.106	-11.685	-10.806	-12.457	-12.665	-11.413	-11.578	-12.318	-11.631	-12.516	-10.804	-9.7612	-10.978	-9.7516	-12.875	-10.679	-11.178	-11.617	-10.395	-11.647
-10.504	-10.541	-11.431	-10.172	-9.9908	-13.552	-10.107	-11.085	-9.9612	-11.899	-11.253	-9.8719	-9.4062	-10.442	-10.467	-9.8301	-10.702	-10.401	-11.38	-9.9597	-11.128	-10.836	-10.99	-12.069	-8.6029	-10.668	-9.6604	-9.6012	-11.576	-10.795	-10.293	-10.909	-10.423	-12.893	-11.024	-11.214	-10.12	-12.774	-10.534	-10.666	-11.561	-10.294	-10.816	-12.157	-11.627	-9.2763	-9.2587	-9.2856	-8.6373	-10.314
4.1757	4.5612	6.4552	5.808	3.2202	4.7753	5.1536	3.3586	5.1442	4.104	3.0571	5.3754	4.6205	2.7354	4.3145	3.8519	5.3496	4.0403	4.6515	3.8375	4.7009	4.6059	3.5429	5.6067	4.5728	5.7214	6.4397	4.9119	3.9616	3.3204	3.1527	3.6909	5.9408	6.4133	3.3266	4.4407	5.7702	4.6018	4.8992	3.0152	2.5107	4.3581	5.9306	4.3387	4.5864	4.1659	3.8122	5.4014	4.6152	4.5218
1.2444	0.38968	-0.33464	1.6757	-0.6188	0.28393	-0.88631	1.5485	0.99925	-0.3786	1.4799	-1.4349	1.1248	2.8939	0.41714	-0.95146	-0.27016	0.69298	-0.028769	0.33431	1.884	0.29654	1.9695	2.6132	0.56346	-0.0096828	-0.24171	0.6512	0.25787	1.4043	2.437	1.612	-1.1074	0.87371	1.0918	1.3438	1.0495	0.30578	-1.928	0.74023	1.4158	0.76056	-0.13525	0.22851	0.89214	0.8544	1.2456	0.33297	-0.85976	1.16
10.662	8.7463	8.9962	8.6379	9.6927	9.5826	9.3863	10.534	8.7684	10.058	11.186	10.633	9.9401	9.0154	9.4869	9.5318	10.529	10.016	8.8333	9.9919	10.259	8.5423	9.1632	7.9228	8.6777	11.458	9.9245	9.1068	9.6274	8.2272	9.1885	10.996	10.56	8.7588	10.433	9.5305	10.088	10.099	10.268	8.317	7.7367	10.109	9.6781	8.2866	9.4132	9.0708	10.062	9.2331	11.783	8.9346
-2.8327	-4.0053	-3.2041	-4.6759	-4.5146	-4.5439	-2.3884	-3.8303	-2.4316	-3.9181	-3.5936	-4.4729	-3.3138	-2.6156	-4.3386	-2.4987	-3.8026	-3.7326	-3.4254	-3.5601	-3.5552	-3.414	-3.5806	-3.7979	-1.4145	-3.3585	-3.6069	-2.5215	-4.818	-4.823	-3.8222	-2.6506	-3.3848	-3.0053	-2.4294	-3.6848	-2.8642	-5.319	-3.9718	-4.9092	-4.2333	-2.446	-2.9993	-4.5647	-2.6939	-2.8857	-2.7932	-4.1421	-2.8576	-3.8342
-5.8176	-4.3529	-5.596	-6.6027	-4.7293	-5.0359	-5.3232	-6.0766	-5.4435	-6.0388	-4.5853	-6.7235	-3.5376	-4.3553	-5.3165	-5.6951	-5.1916	-5.5323	-6.1283	-4.0851	-4.9706	-5.0011	-5.0711	-7.132	-5.9237	-6.1961	-5.8734	-6.4031	-5.2118	-5.1097	-3.8411	-7.7625	-6.0951	-4.8849	-4.7688	-7.6575	-6.0046	-4.3253	-4.1234	-4.6584	-3.3565	-5.7437	-4.3095	-6.9098	-4.4167	-4.5582	-4.6992	-5.8401	-5.494	-4.9916
-12.683	-12.141	-13.439	-14.109	-12.403	-13.576	-12.142	-14.037	-12.414	-12.914	-12.143	-11.734	-14.297	-12.012	-11.935	-13.204	-13.789	-12.577	-14.313	-11.972	-12.446	-14.178	-13.224	-12.55	-14.599	-13.355	-12.981	-13.283	-14.377	-13.029	-12.694	-12.299	-12.228	-11.941	-13.569	-12.142	-14.198	-12.854	-14.129	-13.161	-12.722	-14.33	-13.314	-13.652	-13.152	-14.533	-12.557	-12.408	-12.521	-12.793
8.7498	7.8629	9.8141	8.1297	8.6231	10.055	9.5276	8.6457	6.5328	7.8333	6.5892	7.2932	10.013	7.9145	8.602	8.4871	9.4537	8.3611	8.6732	7.4888	7.5259	8.9682	8.5263	7.597	9.8559	8.0905	8.6746	9.0034	9.1488	9.246	10.224	8.2661	8.0112	9.3301	9.5372	7.7457	9.5806	9.0364	8.5249	8.4399	7.6603	9.0282	7.7266	9.5942	7.9992	8.5792	8.2942	8.8382	7.0448	7.9016
-13.246	-13.528	-12.867	-12.645	-12.792	-12.264	-13.624	-13.797	-13.471	-13.781	-13.729	-12.523	-11.677	-12.636	-13.496	-13.857	-12.493	-14.357	-13.596	-11.666	-12.975	-12.33	-12.376	-13.694	-13.453	-13.59	-16.721	-14.553	-12.756	-13.611	-12.632	-13.128	-14.152	-13.564	-12.461	-13.149	-13.589	-14.151	-11.874	-11.599	-14.253	-10.813	-14.232	-12.431	-12.471	-13.185	-12.546	-13.08	-12.996	-12.805
7.6945	5.5841	6.567	7.1185	8.682	7.5906	6.5628	6.8651	7.4665	5.7795	7.5689	7.3991	7.1285	7.6665	7.1848	5.6623	6.9418	6.1199	8.1026	6.3329	4.5947	5.6992	6.8606	7.2878	6.567	7.8393	6.4811	7.6927	7.7188	6.001	7.4393	6.1296	5.8116	7.2388	7.2362	7.2216	5.9796	6.4936	7.4273	5.5521	5.4437	7.2869	8.4722	6.9683	7.7246	5.8051	5.6384	7.0847	7.0206	7.7461
-1.3232	-3.093	-0.8732	-1.386	-1.6299	-1.1359	-0.58405	0.056609	-3.3123	-1.0885	-0.69359	-1.416	-0.56236	-0.0024798	-1.5531	-1.3699	-1.1121	-1.7418	-0.49961	-0.92488	-1.7115	-1.6065	-0.93004	0.64968	-0.63502	-1.1281	-2.5033	-2.6631	-1.5991	-1.1278	-1.9572	-1.3808	-0.6133	-1.0636	-1.0947	-1.7243	-1.1136	-2.2638	-1.418	0.12212	-2.0311	-1.0326	-0.42276	-1.2043	-1.6687	-0.46169	-1.4271	-2.4985	-0.17096	-0.92849
-13.502	-12.999	-12.225	-14.782	-11.525	-14.126	-14.074	-13.881	-13.84	-13.058	-13.92	-14.398	-14.357	-13.29	-12.35	-13.665	-13.664	-13.647	-15.068	-12.683	-13.89	-11.917	-11.531	-14.558	-12.826	-13.875	-14.661	-13.337	-13.348	-13.439	-13.855	-12.664	-13.712	-13.225	-13.33	-13.199	-12.742	-13.761	-12.33	-13.034	-11.962	-13.368	-13.799	-14.06	-13.577	-13.402	-14.743	-11.833	-14.367	-13.944
-3.7583	-2.7617	-3.2069	-5.8899	-3.5929	-4.3735	-3.3965	-2.6211	-3.6555	-2.8694	-4.9885	-4.1173	-2.9639	-2.7216	-4.7217	-5.3871	-3.4264	-3.3523	-2.4011	-3.1274	-3.4548	-4.7406	-4.7948	-4.2126	-3.9403	-5.7757	-4.3154	-3.8625	-3.7628	-4.4595	-4.9334	-2.9618	-3.8224	-3.8849	-3.2481	-4.6379	-4.551	-4.8911	-3.4053	-3.6414	-2.0161	-2.6622	-2.6644	-3.3597	-3.5366	-5.5085	-1.8169	-6.4852	-5.5972	-2.6797
-3.0523	-4.192	-3.4731	-4.3505	-4.9905	-4.217	-5.7956	-4.2217	-5.2562	-5.4261	-4.5953	-4.7986	-4.4048	-5.3857	-2.8692	-4.5859	-5.7008	-5.5411	-4.7564	-4.4486	-5.1912	-4.4972	-3.8632	-4.7226	-4.5139	-6.0411	-5.9326	-3.1061	-3.6405	-5.4136	-4.2976	-4.1526	-4.0181	-3.8932	-3.6608	-3.7111	-2.9356	-3.0057	-3.4616	-5.5505	-4.5746	-4.1645	-4.8013	-6.2824	-2.8944	-3.069	-4.4069	-3.552	-4.857	-6.4279
2.4644	3.0375	1.8476	0.47159	0.23456	1.2179	1.6662	1.5236	0.1973	2.3777	1.8147	1.3133	2.3969	1.412	2.819	1.2694	0.89311	2.5003	2.8914	1.8228	1.3525	2.8784	0.60971	1.4719	1.9273	2.337	0.80377	0.76953	2.2549	1.4159	0.77513	3.058	2.5369	1.2668	2.0799	2.6718	0.85355	1.333	2.4347	0.66935	0.09455	1.2393	1.3468	1.3474	3.5074	1.1771	2.022	2.2247	2.9497	2.8084
-15.689	-14.461	-13.051	-14.058	-13.345	-14.378	-13.122	-16.279	-15.5	-14.176	-14.599	-16.194	-14.639	-14.025	-13.211	-14.055	-14.857	-12.927	-13.682	-14.923	-15.41	-14.814	-15.301	-14.346	-16.549	-14.181	-14.23	-14.858	-14.722	-13.174	-14.153	-14.508	-15.248	-14.48	-14.446	-13.626	-13.526	-13.342	-13.902	-15.723	-13.485	-13.16	-14.17	-14.11	-14.276	-14.553	-15.87	-14.132	-16.371	-13.578
-3.0166	-4.4806	-1.8656	-1.9321	-3.5998	-2.1278	-1.7676	-4.0508	-1.587	-3.3801	-4.5891	-2.666	-3.6109	-1.7292	-1.4888	-2.8522	-4.2976	-3.4719	-3.0337	-1.8346	-2.4315	-3.4515	-1.5529	-2.0394	-3.4173	-4.8767	-3.5935	-3.3757	-2.985	-3.8983	-3.609	-2.1022	-2.9259	-2.6966	-2.6649	-2.1797	-1.4108	-1.3389	-3.6275	-3.2552	-2.2812	-2.4013	-3.0885	-3.742	-3.5578	-1.7745	-2.6968	-1.8941	-2.9823	-1.2469
-9.6871	-9.5023	-9.2026	-9.7575	-9.3653	-9.236	-9.0579	-8.6642	-9.0142	-9.0622	-9.1621	-10.541	-8.6227	-9.6471	-10.506	-8.9318	-9.6152	-7.7547	-8.9304	-10.82	-9.9904	-8.6848	-10.06	-8.9197	-11.246	-9.0232	-10.568	-10.456	-8.8953	-9.0441	-7.9344	-10.428	-8.1107	-9.3227	-8.09	-8.9939	-9.1989	-8.8186	-8.9884	-9.7552	-8.9703	-9.0752	-8.1108	-9.5592	-9.5993	-8.4676	-10.441	-10.49	-8.4162	-10.668
-1.4319	-1.8884	-1.4712	-2.1169	-0.079668	-1.5292	-2.9711	-0.97528	-2.2757	-0.87534	-2.1064	-2.2913	-2.2849	-1.2644	-1.3955	-2.7032	-0.91655	-0.5934	-1.9369	-2.04	-0.86785	-0.26239	-0.60268	-1.3677	0.66139	-1.23	0.041406	-1.5205	0.77897	-0.28491	-2.4321	-1.0462	-1.092	-1.5834	-2.9699	-1.7113	0.97694	-1.1418	-1.4146	-1.3592	-0.97562	-2.0524	-0.79769	-0.69749	-2.2309	-1.8775	-1.7473	0.33748	-1.2494	-1.673
-3.841	-2.9379	-2.4036	-0.64644	-3.078	-2.1491	-1.9476	-2.2353	-3.0926	-1.8665	-1.3445	-2.0631	-3.0075	-3.1768	-2.6845	-2.817	-1.6386	-2.9347	-2.8412	-1.7596	-2.176	-2.7641	-1.9644	-1.0007	-1.7737	-1.6031	-1.9241	-4.3568	-1.6188	-3.3838	-3.5972	-2.8816	-1.5815	-2.5716	-2.3981	-2.0603	-2.2764	-1.0194	-1.9957	-3.246	-3.4722	-2.3423	-2.89	-1.7261	-4.2016	-3.3758	-2.6502	-2.652	-5.9105	-1.1993
-2.6094	-2.4138	-3.2011	-0.785	-3.0186	-2.9332	-3.4981	-3.2301	-2.4697	-3.1834	-1.526	-3.3418	-2.2556	-1.2287	-3.2305	-2.3058	-2.1045	-3.7483	-2.752	-3.5488	-4.2507	-3.581	-1.365	-3.2741	-3.7255	-2.9476	-4.096	-3.1418	-1.5251	-2.9313	-3.8155	-4.4725	-5.4727	-2.8548	-3.1942	-2.9221	-3.1281	-3.2506	-2.8749	-4.8854	-4.2796	-2.7729	-3.8681	-2.9477	-3.4168	-2.456	-3.699	-4.0013	-3.7111	-1.9917
-0.67815	-0.94144	-0.69383	1.6637	0.73903	0.59004	-0.19324	0.80945	-0.69407	1.1851	0.77843	0.081121	0.63198	0.048369	1.3975	-1.2099	-0.77109	1.5123	-1.0467	-0.15734	-0.2435	0.15581	0.38048	0.091509	-1.0341	-1.8636	-0.087312	-1.7615	-2.0252	-0.22728	0.62777	-1.2866	0.92618	0.073534	0.14414	1.3258	-0.79927	-0.77899	0.74427	-0.49686	2.2402	-1.4992	-0.90065	-1.242	-0.91598	-0.12269	1.0892	1.2693	-1.6154	1.3813
-4.6947	-2.4913	-3.8699	-2.6798	-3.3922	-3.4639	-4.746	-2.5194	-4.4098	-5.2319	-2.0985	-1.8114	-4.1614	-3.4558	-2.8215	-4.5231	-2.0083	-1.2315	-3.9454	-2.589	-2.4659	-4.2533	-3.0906	-2.9904	-4.1425	-2.5659	-3.9418	-2.4221	-2.7505	-4.0752	-3.0998	-3.3348	-5.2038	-3.2787	-4.5855	-2.5157	-3.7605	-3.1922	-4.0539	-3.3193	-2.8068	-4.4426	-4.8508	-4.3345	-2.776	-4.8603	-3.268	-3.0951	-4.5347	-3.9807
-13.605	-15.22	-13.377	-14.531	-13.206	-13.215	-14.859	-15.991	-16.21	-17.058	-14.728	-14.386	-14.8	-15.214	-13.005	-14.682	-14.926	-14.239	-15.079	-13.712	-14.661	-13.274	-12.618	-14.094	-13.958	-14.883	-15.04	-14.627	-15.464	-13.488	-14.947	-12.972	-14.285	-15.439	-13.959	-14.398	-13.792	-14.215	-14.446	-14.555	-15.488	-15.253	-14.553	-14.462	-14.534	-13.653	-13.375	-16.141	-14.116	-12.778
3.5722	4.0353	4.511	5.0798	3.9491	4.3566	3.6388	4.3482	5.6538	3.8534	4.6488	4.0972	3.9669	5.4724	4.8511	3.5598	3.8166	4.0161	5.0458	3.6613	2.686	4.9213	5.6907	4.4052	3.5809	4.4318	3.8392	6.2493	4.825	3.2912	5.9493	4.2025	4.7721	5.0966	3.5082	2.8212	3.558	5.04	5.1236	6.1706	5.5276	5.5271	4.6603	6.0136	3.6143	4.0551	4.2605	4.28	5.3594	4.1624
7.1663	7.8384	7.5845	8.0418	7.2085	7.9087	6.4026	6.9308	7.3981	7.3317	5.8537	6.7809	6.6535	7.4836	6.8195	6.3717	7.4266	6.5849	5.9852	5.9132	6.8707	6.5722	5.7825	6.4624	6.409	5.9995	6.4929	7.6933	6.2467	5.9061	5.3698	4.5564	6.5178	7.4632	5.9459	9.0111	6.5564	6.76	6.7268	7.1445	9.2601	7.8313	7.0213	6.3094	6.3413	7.4616	6.922	6.4832	6.006	5.4649
-5.9783	-5.3822	-5.0096	-3.5373	-5.8328	-4.9671	-5.6336	-3.7132	-6.0848	-5.7699	-4.3309	-5.5695	-4.4266	-3.4818	-4.3148	-5.3514	-4.6093	-5.0131	-3.3387	-6.0216	-4.2079	-4.484	-4.3703	-4.9268	-3.1913	-4.8748	-3.8748	-6.0624	-5.7731	-6.7813	-6.5303	-3.775	-5.3443	-4.8444	-5.1546	-5.1107	-4.7899	-6.3524	-3.825	-5.283	-5.3127	-5.5454	-6.2437	-5.7976	-7.0305	-5.3244	-5.5336	-4.3909	-6.6952	-5.451
2.4306	1.0476	2.5149	1.7433	1.9211	2.0358	1.9569	1.6981	3.5418	1.412	0.54271	0.92339	1.8124	2.5672	1.0777	0.93899	1.0443	2.2036	0.56944	1.2249	0.77234	2.1989	2.5442	1.6772	1.0635	1.8235	-0.05558	1.9205	3.6463	3.8502	2.5628	0.68308	2.1466	1.2328	1.8571	2.9392	1.7952	2.3114	3.3447	0.4351	1.0323	3.5065	1.807	0.088733	1.203	2.0496	3.4324	1.1892	2.4049	0.49471
-0.15067	0.46021	0.83303	-0.52128	0.87784	1.2096	-1.393	-0.71244	1.4156	0.10571	-2.5197	0.55691	0.57382	0.33592	0.49702	0.22636	1.0793	0.65137	1.4366	-0.16483	0.44381	-0.38789	1.9915	0.043667	-0.093854	-0.96158	-1.1759	-1.2193	1.047	1.3459	-0.31943	-0.84701	-0.45068	1.5049	-0.051758	-0.20865	1.2845	2.0862	0.67877	0.14359	0.16454	-0.20977	-0.096491	1.2645	0.52426	0.89663	-0.10342	0.54075	-0.56255	-1.816
[truncated: 150 more columns]
