# Supplementary material for: Genetic dissection of main and epistatic effects of QTL based on augmented triple test cross design
Source: PLoS One. 2017 Dec 14;12(12):e0189054. doi: 10.1371/journal.pone.0189054 (PMC5730204; doi:10.1371/journal.pone.0189054)
Supplement: S7 Supporting Information — (ZIP) [file pone.0189054.s007.zip › z2_1550_0.2_10.csv]

-23.893	-23.091	-21.845	-19.466	-22.157	-20.45	-20.296	-20.039	-20.764	-18.806	-22.792	-26.012	-21.953	-23.796	-20.349	-21.031	-23.061	-21.742	-24.586	-21.649	-23.573	-17.554	-23.814	-23.159	-25.457	-20.722	-20.488	-20.814	-15.844	-20.891	-22.74	-22.25	-21.07	-18.385	-18.683	-17.455	-22.135	-17.786	-21.872	-20.008	-24.535	-22.632	-22.043	-28.365	-22.084	-24.125	-25.84	-21.675	-22.634	-23.33
-22.206	-22.149	-18.04	-26.792	-15.918	-19.078	-18.607	-22.619	-21.87	-19.899	-21.255	-19.241	-19.866	-23.465	-26.005	-21.733	-23.837	-22.915	-27.239	-19.47	-22.206	-19.514	-25.979	-22.378	-20.987	-19.475	-21.218	-26.038	-21.541	-19.335	-20.47	-23.049	-18.314	-22.685	-21.423	-21.457	-26.682	-27.617	-21.45	-20.787	-20.22	-26.671	-18.859	-19.424	-20.278	-21.096	-21.862	-21.034	-23.263	-24.334
9.4409	10.494	8.2789	7.1302	3.3645	5.7866	4.9347	13.186	5.4218	12.827	12.82	8.0535	11.218	11.475	9.0881	7.2842	3.8214	9.9485	5.8746	9.5063	8.8555	9.2414	7.7753	8.1877	7.2579	7.0686	9.9689	8.9343	8.321	6.9959	7.784	8.5772	5.4552	8.5941	8.6917	4.566	5.6612	5.2472	8.1447	8.2146	6.5604	7.7946	5.5752	9.0253	6.4583	6.1109	8.6224	8.4803	7.1828	10.638
-8.6102	-7.0218	-11.78	-13.188	-12.096	-10.512	-5.1066	-6.8831	-10.33	-7.714	-8.3046	-4.2661	-8.3078	-12.706	-7.0348	-8.3151	-8.0322	-6.6384	-10.029	-9.0003	-12.317	-8.7255	-7.047	-6.4095	-9.9005	-11.803	-6.7011	-7.0006	-13.659	-9.8397	-8.4033	-10.615	-6.5368	-6.5189	-10.338	-13.425	-9.6194	-6.9093	-6.8294	-5.6697	-10.921	-11.104	-8.1496	-6.2692	-8.0042	-6.9973	-11.08	-6.3412	-7.3402	-5.877
-1.53	-4.6265	-5.8122	-2.7014	-1.9693	-8.5839	-1.9781	-1.4305	-4.6948	-4.2404	-4.5398	-3.8427	-6.4465	-6.381	-2.8061	-5.4136	1.476	-0.827	-4.2109	-6.2146	-4.8119	-3.0902	-6.2082	-8.381	-2.3726	-2.6159	-3.676	-4.6869	-4.0501	-2.4529	-8.2811	-4.9853	-8.7652	0.38588	-7.4858	-5.7387	-5.2479	-5.1739	-3.714	-3.7347	-1.4964	-1.5601	-1.9585	-1.0083	-6.3906	-2.153	-6.3853	-1.7988	-6.132	-1.0763
-4.7265	0.78439	-3.6447	2.7316	-3.7913	-2.6572	0.86389	-3.5302	-0.64028	-2.3067	-3.6616	-2.5131	-6.4254	1.3749	0.66855	-1.5245	-2.9812	-4.3189	0.0038716	2.8716	-1.7715	-6.6448	-3.4754	-3.8245	0.29867	-3.3288	-4.9325	0.70049	-2.6358	-7.0922	-6.1996	-2.1665	2.2061	-1.7055	-0.60539	-1.5308	-1.8414	1.3734	-2.4007	-0.63013	-0.14902	-0.99484	-6.6934	-4.5152	-2.7243	-4.6814	-4.9084	-5.6586	-0.83511	-0.44859
-1.166	-0.52455	-2.3538	-0.072712	1.5831	-2.3905	-0.80494	0.40317	0.83561	1.4408	-5.5679	-0.18933	1.3105	-1.2436	-2.9607	-2.1315	-5.6095	-2.9589	-1.2959	-1.8301	-3.6256	1.5566	0.61433	-1.6154	-2.1285	1.2962	2.9912	-2.7314	0.58843	-4.8848	-5.8544	2.563	0.69272	2.4585	-1.5023	-1.7111	-3.4976	1.7291	-5.5195	-2.1408	-0.36985	-2.5046	0.35769	-2.8001	-0.23994	-1.2383	2.3789	4.3236	-4.437	-0.54031
-0.7508	-1.3144	-2.1231	-4.2738	0.88897	2.023	-5.9394	2.5217	-0.50228	-3.6806	-3.3337	-1.2024	-2.1778	0.77815	-1.531	-2.0592	-0.56388	-5.1336	2.1811	1.4971	-0.075633	1.5789	-0.34713	1.1393	-3.9105	-2.4588	0.13802	-1.6816	3.4279	1.2788	1.3804	-3.2787	-0.89348	-1.5356	0.99447	-3.0675	-7.6999	-3.1089	-3.0646	-0.81193	3.5516	-2.2419	0.14412	-0.95972	-6.0467	-0.4952	0.29224	-1.2101	-1.3326	-1.1132
-13.55	-9.6348	-8.8879	-8.035	-10.541	-3.8445	-10.954	-9.1168	-7.4097	-3.8782	-11.97	-6.6453	-9.56	-10.269	-8.601	-9.8074	-9.0085	-11.329	-7.9906	-12.445	-7.8766	-8.4094	-7.2335	-9.8074	-11.08	-7.335	-9.7272	-14.939	-6.7828	-11.798	-9.4443	-8.7187	-9.1588	-9.8204	-10.059	-8.3169	-9.1232	-12.222	-8.1943	-8.6172	-7.9256	-4.6819	-6.7711	-5.7415	-5.6006	-10.16	-5.6733	-9.5204	-14.586	-10.449
-10.523	-12.364	-13.558	-15.469	-12.205	-15.219	-10.333	-8.0562	-10.762	-13.32	-9.1479	-15.455	-13.246	-13.976	-13.199	-10.828	-15.244	-11.991	-16.427	-11.379	-14.053	-11.245	-13.272	-11.651	-9.4462	-11.153	-11.582	-11.758	-17.32	-13.566	-14.389	-8.5009	-14.747	-11.91	-10.779	-5.7282	-10.94	-10.729	-8.0799	-10.805	-11.617	-14.522	-13.684	-13.165	-10.747	-14.913	-14.826	-16.536	-13.56	-16.225
-6.381	-8.0733	-7.9288	-5.852	-13.558	-5.3391	-10.012	-11.686	-10.645	-8.3221	-13.253	-9.2469	-9.7299	-12.722	-12.6	-9.8697	-9.9232	-8.4708	-9.4635	-9.5694	-7.795	-6.8894	-9.4972	-4.9493	-13.08	-8.1406	-7.3705	-7.1127	-8.6387	-8.1501	-7.5522	-13.688	-9.4657	-11.931	-9.2022	-8.6132	-12.05	-6.882	-11.058	-7.985	-12.338	-8.6629	-3.2848	-7.1443	-7.309	-10.131	-9.5206	-7.0292	-17.152	-12.468
-1.6175	1.1204	-0.83983	-3.7119	-2.9963	-4.4005	-1.8928	-3.3194	-3.8417	-1.6155	0.62998	-4.1108	-5.7534	-6.0644	-7.4782	-1.7238	1.3674	-6.4724	-5.8268	-5.1339	-5.4448	-7.2597	-3.6607	-0.71189	-7.1839	-5.7659	-4.0703	-3.7761	-2.3323	-0.92198	-3.2559	-3.5973	-0.47495	-3.0989	-3.2683	-3.6534	-5.405	-5.2792	-5.511	-2.401	-1.213	-2.1854	-1.9999	0.86069	-4.7844	-7.5927	-5.4973	-8.7065	-7.7453	-5.4975
-17.255	-11.978	-11.363	-12.178	-17.474	-17.607	-12.072	-10.969	-15.843	-12.459	-14.434	-9.4394	-8.701	-11.765	-14.34	-13.999	-14.617	-12.632	-12.32	-15.835	-12.216	-12.213	-9.3183	-13.983	-10.473	-11.604	-15.867	-12.652	-14.775	-9.7473	-16.099	-11.941	-10.902	-15.702	-10.078	-12.063	-11.11	-13.516	-8.9061	-12.159	-13.156	-9.5482	-14.54	-12.81	-16.445	-12.727	-10.197	-14.864	-10.777	-12.906
-14.403	-13.109	-15.651	-17.572	-13.19	-15.289	-20.27	-14.843	-19.272	-16.142	-13.755	-15.288	-15.838	-19.342	-14.53	-18.356	-8.3083	-13.322	-12.053	-10.879	-12.497	-11.905	-11.534	-13.915	-13.683	-11.736	-9.106	-17.335	-12.743	-13.471	-7.8446	-16.705	-17.872	-16.672	-18.694	-15.966	-12.022	-13.921	-15.178	-14.6	-14.777	-14.674	-12.042	-16.499	-15.763	-17.246	-14.772	-9.6894	-14.712	-15.33
-12.6	-11.66	-14.982	-8.1822	-11.578	-15.627	-13.413	-14.005	-13.14	-12.79	-13.584	-15.73	-9.0448	-9.0839	-12.243	-12.817	-13.485	-13.05	-8.3151	-13.386	-11.615	-11.546	-10.572	-16.368	-16.761	-13.804	-14.994	-9.4874	-9.8912	-14.992	-17.407	-12.738	-10.318	-16.615	-14.406	-11.953	-13.114	-13.537	-16.955	-11.704	-17.029	-11.315	-12.375	-11.524	-8.6275	-17.042	-12.024	-12.52	-13.164	-13.463
1.3257	-2.945	0.96602	-1.0506	-4.2775	2.0144	-0.40576	-1.7515	-1.2074	-1.665	2.2573	-0.078153	1.5038	1.4849	-5.9102	-2.4948	-1.7901	0.78345	-5.1693	-2.7444	1.5085	0.32182	-0.83079	-1.2612	-3.0043	-0.38286	-1.9255	0.67411	-0.6389	4.3877	-4.342	1.6226	-1.8708	0.68344	0.33534	-1.9192	-2.4123	-0.33131	-2.2727	-1.4436	0.41315	3.5195	-0.1369	2.9813	2.5623	6.0723	-2.5268	-1.9986	1.9775	5.3887
9.0231	15.231	7.1451	11.09	13.144	6.2611	9.4926	7.3949	9.1185	7.6125	10.098	8.7639	12.15	7.3809	15.932	5.3878	7.1515	5.9757	9.2275	10.867	11.789	8.0004	9.9225	9.7224	9.3043	8.4877	4.0386	6.8339	6.9074	7.9577	7.9913	6.5958	2.0661	6.5748	11.461	8.5762	11.429	10.092	9.7607	5.8217	9.1865	13.74	5.331	10.778	13.928	8.5318	9.4973	6.0192	8.9257	7.8119
0.084822	-1.1344	1.916	1.0538	3.8831	-3.6264	0.86825	-0.97165	2.075	1.1182	4.3711	-0.2071	-1.3645	4.2353	6.0038	2.4064	2.6999	-3.177	3.7976	-1.204	1.026	1.3351	2.0687	3.0641	-0.20474	-0.38167	-1.4032	-0.019734	1.1989	4.2469	0.38501	5.7916	3.9238	6.114	1.2177	-0.252	1.7041	-1.7624	4.6498	-0.40004	-2.6679	3.1411	3.4559	-3.9	1.1846	2.8708	4.3426	3.1869	0.6511	-0.10261
-12.415	-12.796	-13.221	-15.218	-14.493	-13.703	-15.857	-10.407	-15.02	-14.338	-12.954	-10.526	-19.398	-13.361	-11.348	-11.639	-10.406	-12.595	-8.0075	-10.757	-17.154	-12.357	-11.873	-15.908	-16.319	-14.865	-12.717	-12.985	-14.717	-16.879	-10.53	-12.508	-13.601	-15.421	-14.414	-14.629	-7.5952	-12.814	-9.7127	-12.533	-13.896	-12.042	-14.204	-17.756	-11.754	-10.174	-14.905	-14.027	-16.331	-11.101
2.2276	-0.058233	1.6842	2.3557	3.4877	-1.094	-0.0014253	3.2475	-0.2741	4.5522	-2.5981	-2.8659	0.32382	0.98658	-1.5617	2.5519	0.90463	-0.81284	0.46947	-2.8008	0.84785	-2.9273	-1.1673	1.4697	-1.3807	-0.61541	0.31718	0.83374	1.7151	0.24553	5.0937	5.424	0.44908	6.0462	-0.62519	1.8915	3.0518	2.9074	3.9194	-1.5076	-0.99049	0.65256	-0.049879	0.68103	1.1929	-2.341	1.9109	-3.1774	0.25005	5.6321
7.2405	8.0294	8.6699	9.7734	10.233	8.382	8.8972	5.0955	9.5213	5.0033	11.438	4.4283	6.674	13.732	9.6205	7.0043	8.9834	9.4504	6.2705	13.851	9.0704	10.124	12.605	11.707	9.2554	12.546	8.6931	9.101	9.7389	8.1272	7.4928	8.6749	5.0564	7.0131	4.3087	11.412	11.421	6.1519	9.0536	10.985	11.675	7.1093	13.489	8.5515	12.597	8.6921	9.1596	12.347	8.9105	15.863
-4.1953	-4.9825	-3.4275	-6.6884	-2.4915	-1.1924	-1.796	-2.7996	-0.28715	-2.4215	-3.1853	-3.9819	-7.6308	-0.030894	-3.915	-3.2957	-1.7203	1.3442	0.41283	-1.9347	-4.2699	-3.3061	-6.6188	-0.65638	-2.7607	0.61624	-4.7772	-7.0816	-3.6519	-3.7594	-3.1622	-0.42413	-4.1627	-0.5415	-5.4827	1.8053	-0.13305	0.17697	-3.4599	-7.81	-4.207	-1.848	-4.3197	-2.9347	-2.045	-5.9153	-2.2088	-0.21678	-5.3668	-1.0348
3.4418	3.7964	4.183	6.4886	1.7186	3.2058	0.95478	4.4088	4.07	4.969	3.5056	1.5868	4.2787	8.1405	0.16897	6.8299	2.9808	3.9921	2.9699	3.31	0.68944	1.3184	7.0576	1.8484	6.2856	2.9464	5.7194	2.5798	3.7747	2.5783	0.44866	2.6788	0.032953	1.7672	5.1847	-0.16062	0.3546	4.1227	4.3187	0.72265	6.2294	7.9121	6.1522	3.0502	1.6341	1.202	5.1518	5.0905	8.3492	3.4057
-15.072	-10.513	-12.649	-12.995	-12.058	-12.039	-9.4951	-12.691	-13.911	-12.921	-12.38	-13.85	-12.927	-10.668	-12.052	-11.116	-11.933	-9.1512	-14.169	-13.002	-16.063	-14.136	-10.836	-13.245	-13.922	-13.373	-11.937	-6.4098	-12.703	-8.4063	-13.805	-13.082	-15.693	-13.049	-8.1546	-13.087	-13.088	-14.172	-17.303	-16.149	-14.069	-15.987	-11.021	-15.736	-16.519	-14.437	-12.72	-15.93	-11.879	-12.629
-4.4871	-3.2448	-7.874	-2.8318	-6.0903	-5.3194	-7.4425	-8.7579	-2.0438	-4.2918	0.16869	-2.1689	-6.3254	-4.4655	-4.5864	-2.8002	-5.1232	-2.0636	-1.4773	-4.6232	-3.3744	1.7877	-10.714	-6.7456	-4.7134	-5.18	-5.4732	-6.763	0.31633	-4.8853	-5.0231	-6.3723	-6.9	-6.1257	-7.0142	-0.9932	-3.0419	-6.1677	-6.8927	-2.3813	-4.6656	-10.502	-6.5878	-5.2059	-2.9041	-6.8753	-4.6613	-1.6934	-5.9091	0.60075
-3.1049	3.3729	4.868	-1.9118	-2.5826	1.3154	0.44039	-1.8607	-1.8463	6.0805	-3.0064	-2.1856	1.556	-2.9988	0.53734	-0.89915	-3.6463	-2.133	-1.1656	2.3796	1.9147	-0.55706	-2.358	0.44523	2.0513	-5.6362	-3.1339	5.4498	1.3125	0.32399	3.0668	1.0018	0.13221	-1.357	-0.63606	1.1811	-2.2087	3.2593	2.0921	4.1263	-0.95832	-2.6333	-0.27474	1.7114	1.0484	-4.6286	0.68326	0.79309	1.0507	1.8862
-5.164	-5.8569	-4.2684	-5.516	-3.9453	-1.9994	-2.0308	-8.0817	-7.3491	-12.224	-9.1749	-5.0495	-3.06	-7.0928	-8.2258	-1.2578	-2.9752	-4.6527	-6.9012	-10.079	-6.7308	-5.2374	-7.2661	-10.085	-4.4526	-2.1197	-9.2518	-3.5456	-4.997	-0.85478	-7.2728	-7.512	-1.6495	-2.355	-6.5855	-3.7791	-2.7697	0.55139	-4.0132	-3.4393	-6.9171	-6.0269	-4.6441	-3.4601	-7.7218	-5.5119	-4.9608	-3.1746	-4.5543	-3.5318
10.517	9.2642	7.1198	5.5755	10.114	7.5326	5.2278	6.3103	9.3655	5.3373	4.4937	10.152	9.3085	9.6978	7.7153	8.0046	4.2659	10.669	5.3563	4.7507	8.7664	5.4193	8.4266	9.4642	9.5014	6.8258	6.475	10.76	5.502	8.0884	7.9655	9.6972	11.171	11.129	4.9225	10.824	8.2132	9.3439	9.6829	7.8047	7.1682	6.9166	9.7825	6.3802	9.4027	9.2606	5.4551	1.4151	5.9142	11.682
5.9125	3.1078	2.7698	2.9694	1.8012	2.7655	0.16471	0.73816	2.9344	3.7524	2.2745	2.3467	8.7688	6.2004	-0.51163	-1.2672	6.063	0.9453	3.1442	4.1492	0.59692	1.0404	3.7973	2.5557	4.0127	-2.5843	3.8815	-2.5178	8.6476	5.5548	0.88004	1.8287	6.556	2.6554	4.9851	4.3532	4.7557	-0.15151	1.9281	2.8369	7.6863	3.329	10.19	3.6426	4.9748	-0.04608	2.8795	0.013591	1.6713	-0.38044
-12.436	-16.012	-8.1991	-7.6926	-12.855	-12.537	-11.753	-13.742	-13.282	-6.6899	-12.05	-8.1351	-9.4242	-12.568	-10.407	-12.594	-9.804	-17.178	-12.159	-14.519	-9.3522	-13.59	-4.837	-6.6155	-9.5532	-13.462	-6.4369	-12.419	-13.318	-14.541	-12.655	-11.091	-11.775	-10.507	-11.402	-10.618	-15.884	-9.1563	-15.295	-12.483	-10.4	-9.0688	-12.026	-10.405	-13.328	-10.32	-12.386	-11.074	-14.942	-14.856
-6.983	0.26688	-1.7527	-4.9583	-1.5296	-6.4957	-4.7242	-1.6838	-1.4784	-4.0911	-2.4131	-1.6023	-2.2719	-0.79551	-2.3652	-1.0518	1.3913	-3.0057	-4.3061	-5.3214	-1.7619	0.58321	-3.4224	-4.8255	-1.462	-2.4454	-7.6544	-3.511	-8.1163	-3.3309	-0.82293	-5.2531	-0.34872	-2.9169	-5.4499	-8.032	-2.1224	-4.5976	-6.0979	-4.7493	-1.9684	-2.5957	-3.4221	-4.7681	-3.1265	-6.1881	-1.2621	-7.5328	-4.4382	-2.4065
1.0302	1.0449	1.0895	-2.6298	-3.2113	0.99422	-5.8095	-8.0082	-2.265	-5.0907	-2.5467	0.90714	-1.496	0.30111	0.6301	-0.016222	-0.18244	-4.9078	-3.9716	-8.0493	-1.4672	-3.8747	-4.9333	-2.5673	0.52667	1.4854	-3.401	-3.9589	-0.99577	-1.5178	-7.3177	1.8697	-4.0119	-0.98704	-1.4174	-0.046594	-4.4745	-5.0315	-1.9808	-3.7894	0.51017	-0.072784	-1.3425	-0.50811	-2.5172	0.061565	0.020034	-3.9185	-0.52551	4.3898
-6.7776	-12.535	-4.0495	-6.287	-9.8637	-5.3783	-8.8963	-2.7059	-5.3501	-6.6088	-10.414	-7.7836	-7.174	-6.1429	-3.2719	-6.4344	-5.1959	-9.5091	-5.239	-11.534	-10.026	-4.3298	-7.6669	-6.4293	-7.711	-4.5461	-10.211	-8.5537	-7.8619	-12.171	-6.0717	-8.9669	-11.254	-9.0903	-10.131	-6.9764	-8.5828	-8.966	-4.2608	-10.768	-4.7104	-8.2578	-6.9675	-7.8391	-5.4604	-5.1061	-2.8194	-13.036	-6.5323	-7.0035
-7.972	-4.5749	-8.8408	-7.5725	-5.0663	-6.7705	-10.706	-10.182	-1.7798	-6.7724	-9.5576	-6.8201	-5.8205	-5.853	-9.1674	-2.4327	-2.7789	-6.5351	-5.3255	-6.9623	0.79161	-7.0589	-6.7637	-1.1801	-9.0193	-4.5598	-7.0963	-4.4301	-9.1084	-6.9687	-8.8171	-3.1325	-3.4091	-3.2794	-7.5618	-8.6594	-5.298	-7.9018	-4.9639	-7.2613	-11.048	-6.3883	-7.3969	-7.1518	-6.8155	-5.3926	-2.2843	-7.4858	-4.362	-8.6532
-7.536	-7.6891	-6.9586	-6.9408	-3.3772	-4.2109	-6.8102	-10.916	-5.8816	-3.9855	-5.5562	-3.6818	-6.2215	-9.396	-6.906	-2.4006	-5.2376	-2.0373	-5.9441	-11.224	-8.2244	-3.4927	-5.1637	-4.5292	-6.4363	-10.767	-9.0484	-10.265	-3.0592	-7.6548	-10.147	-2.2265	-5.1284	-7.4581	-5.2223	-1.6397	-6.313	-9.2033	-2.4434	-6.361	-9.8359	-3.6309	-6.8619	-1.2392	-5.1707	-1.3529	-1.7331	-6.3148	-6.3206	-3.3833
-4.0555	-6.0134	-8.075	-7.3857	-10.54	-6.7276	-4.5844	-7.4373	-8.6092	-13.673	-11.61	-6.169	-7.076	-7.8591	-5.7462	-10.264	-3.8903	-2.1256	-11.099	-9.4468	-7.6819	-9.0056	-7.1752	-7.1858	-7.0513	-9.2781	-11.158	-8.2741	-8.6541	-4.7903	-10.385	-4.759	-6.6773	-5.4065	-10.82	-10.913	-7.8612	-6.5855	-5.3492	-5.8022	-4.8457	-11.755	-4.7529	-4.6248	-3.7465	-8.3828	-7.665	-8.2484	-7.382	-8.3423
2.1768	-0.5337	6.0916	2.3601	5.8925	-0.54653	2.4912	2.2764	2.1592	3.4506	1.6042	3.933	9.7464	2.3174	4.5945	-1.4245	4.8977	4.4934	1.144	6.5354	1.9169	0.34443	1.9332	3.5558	6.0096	6.0794	-0.018899	8.711	2.3957	6.6665	5.1458	3.7576	7.751	5.2895	6.0182	6.426	3.0742	4.429	7.4445	4.6362	-0.7347	8.627	4.1524	6.4984	-0.133	3.6531	3.9599	4.9496	3.4044	2.8252
-4.9045	-5.7511	-0.84682	-2.1275	-3.0357	-0.20373	-0.55496	1.3601	-7.6104	-2.8937	-1.0133	-0.75252	-1.6869	1.1132	0.49156	-2.0941	-0.22133	-2.3443	-0.41785	1.1547	1.2967	1.0669	-0.36847	2.1829	-5.8086	-1.2139	-3.184	-4.5197	-2.688	2.793	2.2316	-1.5208	-1.7708	-4.8308	-3.224	-1.4412	1.394	-3.9926	-0.96848	-1.46	-1.879	-2.4118	1.2429	1.6431	0.74711	1.4975	-0.6479	1.3009	-2.3881	0.99296
-2.0262	0.95788	-3.4315	-8.1154	-4.3759	-1.9782	-4.1623	-2.8812	-5.318	-2.294	-0.79495	-4.6753	-4.4735	-3.2603	-4.3736	-2.9227	0.4895	1.7092	-3.1482	-3.2297	-2.3895	-3.8697	-3.6638	-1.7654	-8.1566	-5.41	-4.7714	-3.7563	-7.2621	-2.7745	-3.6488	-2.1649	-3.7381	-4.2888	-6.8368	-4.771	-4.4233	-4.8826	-3.0447	-5.7483	-3.0022	-1.5318	1.616	-0.6265	1.1352	-5.9368	-3.0838	-3.6528	-4.8082	-0.17458
-2.0136	-0.33403	-3.1404	0.92204	-3.5156	-1.7266	-3.4186	-3.8854	-5.5996	0.026083	-5.7979	-5.4679	-8.1721	-1.727	1.4928	-2.8671	1.1421	-3.426	-4.5153	-3.9968	-2.8582	-4.3881	1.5972	-3.1912	-4.4259	-2.5419	-1.3899	-3.2658	-1.7145	-1.4295	-3.9131	-7.7881	3.0402	-1.0469	0.030222	-3.2705	-3.632	2.683	-1.5302	-1.8632	-2.0909	-3.6524	-0.0015654	-4.1153	-0.53111	-1.1393	-3.2863	-2.9979	-2.971	-2.6896
-1.5461	-4.4705	-0.37873	0.63021	-3.6745	1.512	2.9125	2.5907	-1.7934	-3.0484	3.7256	-2.6782	0.9025	-0.24352	3.379	-0.49506	-3.6084	-0.87093	-1.1491	0.83018	-5.1628	1.1645	-1.2442	-3.0917	-2.2315	0.94267	2.1123	1.591	-3.7491	-5.128	1.5102	-0.86793	5.1367	0.46729	-0.026878	0.25063	-1.1229	-1.4366	-2.0316	-0.26689	-0.75177	-3.9549	1.2514	-4.1931	-2.8143	-1.1273	-0.71672	-1.034	-2.2945	-1.1143
-15.198	-15.372	-14.216	-14.491	-11.756	-14.357	-10.637	-15.451	-13.973	-11.528	-14.92	-12.908	-10.181	-11.828	-15.211	-14.757	-14.408	-13.065	-15.436	-12.639	-12.48	-13.41	-13.254	-7.0402	-15.814	-12.604	-12.266	-13.872	-16.273	-11.687	-14.321	-15.981	-17.308	-10.565	-12.747	-12.026	-11.011	-10.791	-16.588	-11.562	-12.768	-14.189	-18.135	-14.829	-8.8288	-14.652	-14.084	-12.365	-15.884	-15.906
11.494	2.2255	4.4074	6.3515	7.233	9.3693	9.3465	5.0484	6.8452	4.9906	5.8312	12.693	4.4363	3.6694	7.253	7.539	-0.75819	4.8392	2.0351	9.5841	5.3398	6.9737	-0.44947	5.5842	7.6204	2.6912	8.0819	5.0891	10.055	9.1994	6.9983	8.4605	8.4044	5.8752	5.8363	5.6851	4.7092	8.7265	6.1255	9.5281	9.3451	5.5267	4.8202	7.6771	4.5885	7.6256	4.522	6.6791	10.291	5.7582
-7.9098	-4.8706	-9.2079	-14.407	-8.4742	-9.2394	-13.961	-9.0708	-9.1884	-7.8376	-5.0644	-10.607	-11.989	-8.1003	-11.157	-12.354	-10.559	-8.0488	-7.3059	-10.209	-6.0284	-9.2437	-8.82	-8.1459	-9.421	-12.726	-10.398	-13.202	-7.4041	-13.829	-8.5451	-10.932	-11.32	-4.6665	-9.9093	-10.885	-11.319	-9.685	-8.7604	-9.3841	-12.472	-10.699	-9.8481	-7.2826	-6.424	-8.0931	-9.037	-7.3597	-9.6391	-12.691
3.1654	-1.5411	-2.8425	-3.0653	-2.0623	-2.8586	-3.0681	0.16056	-2.527	-2.6214	-3.8478	-2.229	-10.267	-1.8238	-3.7115	-4.0058	-2.3009	-0.28285	-2.0657	-3.5456	-5.9109	-8.1654	-1.3746	-2.009	-7.2574	-0.56479	-5.2368	-4.4702	-1.0016	-2.1483	1.0766	2.5961	-1.8621	-2.8754	-3.8866	-2.6266	-2.1822	-2.6945	-3.9147	-1.6222	-1.0212	-1.8771	-5.9011	-3.0873	0.91763	-3.5619	-0.30624	1.5333	0.78649	-2.3148
-6.4777	1.4869	-0.091885	-3.4739	0.099655	-2.3544	0.94896	-2.5218	-1.6562	-1.9457	-5.4482	0.52293	-1.0849	-1.0317	-8.1523	-0.090343	-1.4403	-1.4223	-1.4936	-4.7572	-0.22391	-4.388	-4.8081	-3.2137	-3.6587	-0.22905	-7.1687	-4.099	-5.35	-4.0426	3.7621	-4.2497	-2.5721	-1.8039	-3.117	0.56611	-5.219	-3.1862	-4.0205	-6.4294	-5.4209	3.9762	-5.3692	-3.4527	-2.1823	-4.1928	-4.06	-1.4626	-2.4532	-1.9206
3.1301	-0.45914	0.86506	0.68263	0.98318	0.16815	1.481	0.90165	-3.2304	6.1924	-2.5856	1.0767	-2.1767	2.5447	-0.22762	-1.5459	1.0532	4.1752	0.29698	5.5186	2.8907	4.9127	0.15688	2.03	0.57978	-0.56201	1.7834	1.0774	1.6545	5.8922	1.5876	1.7335	1.8631	3.1073	1.8163	3.658	0.69732	-1.9212	1.3667	2.1865	-1.0505	-1.2943	-0.18133	-0.42734	-1.2179	3.4607	4.6054	2.5283	1.8433	-1.4653
-9.0751	-8.7908	-11.789	-8.8947	-7.574	-9.5264	-8.6079	-14.168	-16.704	-12.343	-13.138	-10.646	-11.331	-6.1666	-11.765	-11.904	-9.4554	-7.5835	-13.494	-11.567	-11.496	-8.0689	-11.262	-8.9218	-10.941	-8.6712	-14.332	-14.022	-12.811	-10.009	-9.3584	-11.613	-9.9194	-11.962	-11.538	-12.808	-10.878	-9.4218	-12.216	-13.342	-12.596	-13.886	-7.1619	-15.764	-8.6798	-15.702	-15.779	-11.325	-10.007	-11.292
-10.772	-8.1386	-7.6857	-7.8068	-12.201	-7.2621	-4.2721	-9.7745	-9.1209	-9.3249	-9.7951	-7.763	-13.082	-6.6852	-8.7981	-9.6988	-8.1309	-11.628	-10.25	-9.8788	-13.247	-11.511	-9.9822	-11.883	-8.9702	-9.1397	-8.9394	-14.537	-8.3359	-9.1337	-10.016	-10.335	-3.4378	-10.84	-6.8744	-6.3793	-9.2629	-7.919	-9.4299	-13.579	-8.1313	-8.2804	-8.9988	-8.7699	-7.0623	-7.6812	-12.271	-3.7891	-5.7115	-7.2223
-1.0206	4.1325	3.9099	1.0291	-3.167	0.42291	7.9332	5.6908	4.533	2.1268	2.5962	4.7794	2.8678	6.3369	-3.7204	1.1537	2.6825	1.4409	2.7058	2.9268	0.60214	-1.6646	4.029	-1.6485	3.9228	2.602	5.562	3.7841	4.8828	-0.64924	4.5684	0.19228	-0.89439	1.73	1.7856	0.20902	3.0926	0.98781	4.6978	-0.27339	2.8542	7.7985	2.4881	1.3998	-0.016909	5.4181	-0.68545	0.32461	5.4109	1.1537
-1.2986	1.0064	1.0794	5.5208	-1.3125	5.5539	-1.9662	-2.0026	2.4593	4.5466	5.165	-1.2255	-0.97251	2.4468	0.054685	-1.0101	2.559	1.8351	5.7998	1.8698	-0.49917	3.9336	4.6246	2.0119	-1.3891	2.9311	0.67921	7.759	-0.44636	-0.53628	-1.4134	0.54496	-3.2546	1.0879	-3.8121	-0.24393	0.93094	2.6109	-3.2839	-0.052856	-5.5297	2.3522	0.91269	0.9509	1.76	-0.067509	3.5775	-2.1787	2.3967	2.4226
-0.43637	-2.0274	-2.3328	1.2488	2.7505	0.04884	-0.19353	-4.6673	-0.1283	-2.7794	0.87421	-0.82179	-0.38536	-1.8122	-2.962	-2.6331	-1.1597	-1.2507	1.5932	-4.403	-4.917	-1.6425	-0.018621	-7.8207	-0.8578	-5.6225	-0.057938	1.4102	2.3906	-2.938	2.6529	-3.9458	-3.8469	-6.6272	5.1927	-0.28474	1.4461	1.818	-0.39029	-3.0084	-1.2022	-4.2532	-0.29042	-5.7295	-1.8499	-3.1916	0.33179	-4.28	-1.7081	2.0432
-8.8801	-7.6544	-7.8083	-7.5075	-7.5318	-8.1751	-9.9463	-9.4879	-11.192	-10.217	-11.667	-9.4779	-8.2818	-7.3408	-12.224	-5.9018	-13.25	-11.425	-6.4849	-8.9594	-10.795	-8.3029	-2.4995	-9.1717	-7.9844	-11.37	-7.5267	-10.358	-12.728	-9.8014	-8.7503	-13.312	-11.757	-13.698	-9.4318	-10.428	-9.4032	-7.1708	-7.9706	-7.7614	-5.3227	-4.5677	-10.046	-7.924	-13.508	-10.337	-10.119	-7.6099	-7.2848	-10.175
-2.3463	0.73188	-4.1154	-5.2879	1.1393	-1.6254	-3.7569	-3.0871	-3.1351	0.99011	-5.5231	0.23119	-4.1027	-3.1243	-4.603	-2.8242	-0.21472	-2.5176	-3.5113	-3.084	1.4855	-2.4851	-7.3459	0.058193	-7.2598	-1.7736	-6.3458	-1.5143	-0.70314	-7.0139	-5.6144	-2.3243	-2.6615	-6.0491	-4.4033	-5.1745	-3.2994	-1.495	-3.9721	1.1077	0.19979	2.7335	-1.0307	-2.6636	1.6572	-2.3505	0.83093	-2.948	-3.8971	-2.9978
-13.329	-10.043	-12.349	-7.5708	-10.612	-15.183	-14.702	-9.964	-17.603	-11.458	-11.317	-13.946	-14.718	-15.231	-12.633	-9.2795	-11.578	-12.924	-10.985	-12.93	-13.807	-12.597	-10.991	-15.103	-13.517	-13.791	-11.068	-12.428	-13.451	-12.511	-15.201	-12.278	-16.674	-18.106	-16.383	-17.942	-12.138	-9.5353	-11.964	-16.695	-14.669	-13.146	-10.701	-16.444	-6.9175	-14.359	-12.835	-13.755	-15.381	-13.306
-14.866	-17.59	-19.485	-21.404	-17.768	-15.066	-23.847	-20.616	-24.082	-18.438	-22.005	-23.025	-20.132	-16.69	-18.15	-19.799	-22.752	-21.349	-18.087	-18.594	-23.116	-20.094	-23.866	-22.984	-20.2	-19.374	-15.889	-20.131	-19.335	-18.291	-20.026	-19.908	-22.075	-21.221	-19.9	-21.277	-21.181	-17.334	-21.235	-21.095	-19.091	-22.098	-19.369	-22.15	-16.635	-18.163	-23.393	-19.841	-22.527	-20.558
2.9816	-3.8604	-1.697	2.1063	-10.287	-1.1009	-2.8823	-2.6264	0.38867	-1.0578	1.1614	-4.4747	-1.1582	-3.3193	-3.341	0.71973	2.7974	-4.7088	-1.6622	-4.9731	-1.231	0.443	-1.1119	-4.4653	-5.6008	-3.0337	1.7172	-2.307	0.72974	0.018957	-1.4518	-2.3068	-2.665	1.1881	3.9039	0.92954	-1.114	0.68685	0.239	-11.109	-1.6239	-0.52194	-4.2685	-2.3881	-2.8109	0.74979	-2.356	-0.7591	6.9846	-3.1598
5.6248	8.8964	6.8352	7.5809	5.4493	7.1582	8.3123	7.3445	7.2093	11.339	8.5052	2.5357	3.8755	3.3172	12.518	7.9908	10.994	10.038	6.6062	5.7178	7.4637	10.042	5.7112	7.358	8.0233	6.2794	9.3368	8.9824	8.2741	3.2755	7.3297	5.3473	1.7224	6.4183	6.6717	9.8123	12.673	12.848	14.065	9.0836	5.629	4.5681	10.128	5.5827	11.489	13.352	7.5366	12.333	9.4584	2.0531
-2.8248	-8.2449	-8.8717	-4.8287	-10.122	-7.0164	-4.9281	-6.2845	-4.3411	-5.8629	-6.4074	-5.7581	-4.1179	-4.2299	-5.9652	-9.7884	-3.5284	-9.8351	-6.5555	-7.3829	-7.4477	-9.0694	-7.3131	-3.5933	-5.7518	-3.0822	-4.3135	-7.3877	-8.0814	-5.1377	-4.1742	-1.5904	-5.8605	-8.368	-3.4259	-9.0253	-10.215	-8.6324	-5.3592	-4.0368	-1.7156	-6.492	-9.4342	-5.2765	-9.8901	-3.6318	-4.7797	-6.3196	-5.6628	-8.7032
6.4011	3.4612	4.638	3.1254	3.9985	2.2294	0.96213	5.9721	1.4558	3.634	4.746	7.0835	5.2989	4.6402	6.9299	6.8922	7.5251	4.8763	7.0366	5.3255	-1.45	7.4283	3.4097	2.601	4.1007	9.3909	4.4106	6.1993	-0.33208	2.2685	5.4328	5.2165	0.06779	4.1254	7.4412	4.1396	4.7576	5.9165	7.4612	7.112	0.68074	3.2547	3.4111	8.3927	-1.6057	5.8581	3.5482	4.7537	4.3048	8.8575
-3.7205	-7.8382	-5.159	-4.6964	-3.1115	-2.3093	-6.7972	-10.938	-5.0211	-8.0237	-8.6626	-3.0819	-3.1229	-3.6877	-4.4587	-5.7375	-3.901	-1.5405	-2.9386	-4.4439	-9.1917	-6.6779	-3.8058	-5.2142	-2.2596	-8.2894	-6.7736	-8.4451	-9.1035	-3.8768	-6.9343	-5.9794	-3.0984	-6.2643	-3.3294	-6.1745	-4.9654	-6.5889	-4.1154	-6.4949	-6.7929	-8.2125	-0.63699	-7.1695	-1.9479	-3.9996	-3.9771	-5.595	-6.0007	-6.6867
-0.62088	-2.7269	-4.5591	-2.2253	-1.4163	-2.6213	-2.3508	-4.9181	-5.7546	-1.5283	-2.3568	-7.3704	-3.9166	-2.5109	-5.7402	-3.4307	-1.5553	2.4831	0.91157	-7.8624	-3.8449	-6.2907	-3.0383	-5.5744	-3.8786	-4.4053	-3.0879	-2.7995	-5.5068	-0.60397	-6.4428	0.40623	-3.9112	-0.53525	-1.2528	-5.1066	-3.9205	-3.2877	-6.3607	-5.9583	1.4428	-1.9099	-3.1573	0.44202	-0.97215	-3.7936	-4.3225	-1.8822	-3.7182	0.55865
-8.0015	-5.9448	-5.3084	-3.9523	0.18886	-1.9157	-4.0504	-4.6609	-0.74783	-3.6857	-0.70322	-1.6996	-4.1278	-2.768	-0.85482	-3.3273	-5.5509	-2.7608	-2.8601	-3.878	-3.8841	-3.7297	-3.678	-0.81068	-4.4115	-0.16688	-2.1917	-2.4985	-5.4666	-3.6476	-2.2494	-1.0521	-4.3599	-3.4595	-2.2246	-1.141	-5.0414	-0.54817	-0.17038	0.8818	-3.338	-2.8995	-1.4412	-4.2154	-2.5625	0.92277	-2.3409	-5.2007	-8.5943	-6.672
-8.0016	-7.5774	-0.5556	-0.87012	-7.1115	-4.2996	-3.9555	-5.1125	-10.245	-2.1464	-9.0309	-8.5221	-4.3737	-5.3033	-4.6709	-3.7891	-4.5964	-7.2005	-5.8067	-3.8031	-6.4749	-7.0577	-6.7366	-7.0935	-5.7266	-5.4971	-6.1167	-1.8835	-3.8133	-5.1865	-3.6127	-4.5774	-4.1485	-2.9278	-8.8245	-2.5758	-4.2263	-6.1678	-5.3479	-5.6874	-7.2694	-6.5704	-5.2981	-5.0213	-6.3297	-1.0977	-7.6343	-10.938	-5.8672	-8.8615
3.206	9.4894	4.2452	3.292	1.1371	4.869	1.5378	3.3981	9.2392	1.9115	5.5416	7.2358	6.5301	6.3195	6.2944	4.3361	6.3143	-0.4899	3.0119	8.3055	2.7629	5.9551	2.7068	1.2704	2.6052	11.007	6.3824	2.8641	7.5124	2.4017	9.1854	4.6368	5.9063	7.5814	6.0183	6.8994	5.4551	1.1207	6.4849	6.3386	6.0868	9.045	2.153	8.0306	3.9098	7.8562	4.3653	8.8021	2.9507	4.2849
-9.9433	-12.267	-7.6971	-4.9483	-6.4624	-9.5173	-2.0928	-6.2739	-6.8206	-14.861	-8.615	-11.906	-10.742	-7.1459	-12.303	-7.048	-8.9458	-8.3574	-7.4182	-7.8927	-9.3416	-5.1003	-7.6057	-8.8854	-12.527	-9.6211	-7.7976	-7.3705	-3.5272	-9.883	-9.767	-13.397	-12.184	-11.581	-6.8639	-9.3336	-6.2267	-11.661	-9.7686	-10.389	-8.3578	-7.4604	-8.6181	-13.144	-8.3396	-11.82	-10.671	-11.316	-7.3316	-12.694
-12.685	-14.294	-14.958	-15.716	-8.457	-11.461	-12.452	-11.519	-11.464	-12.737	-9.5288	-14.953	-13.34	-10.755	-13.341	-14.147	-13.867	-7.975	-12.91	-10.146	-13.308	-13.657	-11.543	-12.549	-15.796	-12.937	-16.674	-12.332	-11.565	-13.768	-9.4232	-12.096	-7.7979	-11.738	-8.8466	-11.766	-14.372	-11.954	-11.309	-11.585	-11.122	-16.531	-14.999	-7.2722	-15.745	-17.377	-17.078	-10.34	-9.8821	-12.311
4.0576	3.7983	3.9994	3.1307	-0.62861	1.9719	4.265	1.2469	4.6406	1.9731	2.0052	3.7192	6.7919	1.2062	1.3089	0.87278	3.7114	2.0854	1.502	5.3166	4.8559	6.6093	3.2977	4.971	5.2945	3.2514	6.3256	-1.9862	1.817	8.7655	-0.67624	-0.601	4.2123	-0.31013	1.073	6.6539	-0.19618	3.7988	0.057173	1.0627	2.3639	4.8496	4.8627	5.7788	3.3249	4.664	2.9542	2.4506	-1.4304	4.6544
-22.813	-16.493	-23.19	-18.157	-24.331	-19.968	-23.628	-20.842	-19.25	-24.11	-19.415	-20.02	-17.474	-21.544	-22.57	-18.976	-19.002	-18.371	-22.184	-25.718	-18.173	-23.375	-18.456	-18.991	-22.471	-18.188	-20.482	-19.14	-24.913	-23.276	-24.713	-17.063	-19.384	-24.339	-17.083	-18.396	-22.834	-22.598	-16.608	-22.462	-23.929	-21.072	-25.425	-22.105	-19.393	-12.551	-20.61	-17.701	-19.242	-23.826
-10.241	-4.8147	-2.1524	-7.3016	-5.3721	-4.5183	-4.6915	-5.3479	-9.4381	-3.7606	-4.7979	-6.2697	-2.9253	-5.0985	-5.3862	-5.6426	-6.4992	-5.7972	-3.6728	-8.7977	-4.1739	-10.084	-5.9923	-4.7976	-5.4034	-6.8559	-4.2362	-8.4	-7.5036	-7.5118	-5.9682	-6.3462	-4.7226	-3.3818	-7.8804	-6.9159	-3.028	-6.7011	-5.8421	-7.6117	-3.7325	-2.893	-2.7241	-6.6609	-5.4755	-4.8336	-0.12447	-2.03	-5.2639	-4.44
3.0751	5.1323	0.56825	1.5892	0.058931	-0.9423	5.1737	2.2207	-0.98611	-2.3047	5.1253	4.523	1.9388	3.4381	-0.25715	-1.4161	2.1169	-1.6478	6.3685	-3.705	0.36075	5.2041	2.8355	-0.97349	3.5046	2.3206	1.669	-0.27025	2.6918	3.2007	-0.93336	1.7482	5.0958	4.684	1.5539	1.6492	3.0038	1.5052	3.5298	4.6019	-1.4152	1.8874	3.1619	2.3949	5.9289	1.5462	1.9339	1.8793	0.5316	0.20473
-6.8784	-4.9544	-8.8178	-12.581	-5.9689	-7.5965	-2.2552	-8.4432	-8.1426	-5.044	-6.5851	-7.2381	-7.9472	-4.8259	-6.2804	-2.9093	-7.3703	-11.517	-0.24302	-3.3067	-6.1329	-9.847	-7.2108	-7.5052	-6.8497	-5.9484	-5.6368	-10.238	-7.6245	-4.9356	-3.4465	-9.7755	-2.0924	-8.0788	-8.8023	-3.5199	-7.6117	-5.0746	-5.1627	-8.972	-5.5071	-7.5076	-7.3231	-6.7639	-7.5287	-7.1037	-11.098	0.89658	-4.0731	-8.4361
2.5404	-0.14715	2.8175	-1.917	-0.66577	5.2556	2.7805	5.2589	-0.19161	2.1605	1.7163	7.1371	4.8539	-0.1766	3.613	0.024873	5.6404	2.1426	3.256	3.481	5.71	1.7108	0.50312	3.8757	3.2898	1.3552	0.2235	1.9386	3.964	2.4179	4.6198	-2.195	2.3912	2.8796	5.0456	0.81953	1.7617	3.0697	3.2404	3.234	4.6777	2.5998	5.1056	2.051	1.334	5.4603	5.3889	6.8123	5.3575	1.2842
5.303	7.2472	12.052	6.2679	8.6621	6.6095	8.3528	4.7445	7.7804	6.3722	5.3006	8.6672	4.7074	2.6472	6.0513	4.9292	7.7547	3.2947	10.354	10.266	8.5953	8.4327	5.1968	7.298	10.346	5.1787	7.2382	5.5313	-0.38772	4.9198	4.976	9.381	9.3399	6.6859	9.0104	3.5105	5.7601	3.667	6.1307	9.6406	9.1745	9.404	7.3401	7.9793	1.901	6.9499	10.411	10.375	7.286	9.164
-0.72994	-0.077531	-1.271	-3.3402	0.68082	-2.9904	-7.5045	-5.3435	-4.1597	-4.1483	-1.9684	-3.0498	-1.6782	-3.4955	-0.49928	-1.1121	-4.6643	-3.0419	-0.549	-6.9242	-2.3194	-5.2994	-4.9886	-5.142	-3.8907	0.64006	-6.3629	-1.1333	-4.6984	-1.6577	-4.6043	-4.6614	-4.9222	-6.0773	-8.0541	-1.6173	-6.8369	-2.4691	-2.323	-5.406	-1.2485	-1.9356	-3.3173	0.93628	-1.4814	-3.5151	-3.4174	-3.8569	-2.4577	-5.9848
-2.2838	-0.70574	-3.2187	0.59635	-6.4335	1.8467	-3.9484	-3.4192	1.0005	-2.5819	-0.4601	-7.5759	-4.7156	-1.6269	-2.5351	-2.1902	-2.716	-1.8565	-4.3387	-1.5053	-4.3378	-1.7645	1.7073	-1.2942	-2.0431	-1.2535	-4.4733	-3.4707	-0.86092	0.44063	-0.46976	-0.5054	-3.0394	-0.74601	-5.7522	-1.6948	-1.6915	1.3129	0.81245	-0.0098111	-6.2432	1.2204	-2.4337	-4.3784	0.038265	-2.6876	2.0957	-5.6846	-6.1947	-5.2209
-23.153	-21.731	-16.413	-19.4	-23.527	-21.912	-24.637	-17.992	-20.364	-20.352	-22.488	-17.13	-20.982	-23.112	-23.322	-18.45	-23.22	-20.669	-21.818	-19.427	-22.785	-22.398	-20.669	-14.683	-17.1	-24.832	-19.079	-22.479	-20.131	-19.671	-21.879	-20.695	-24.202	-20.757	-21.32	-18.617	-22.537	-22.81	-20.481	-27.352	-22.999	-22.322	-18.853	-19.514	-19.941	-19.177	-21.245	-19.311	-17.461	-25.877
8.8367	10.455	5.4366	10.743	11.836	12.37	9.7214	8.7901	5.8181	10.756	4.1982	6.7047	12.52	8.359	9.029	6.9585	8.4837	10.135	12.08	10.424	9.5064	9.8438	10.083	9.2996	8.3805	5.8503	6.4567	7.6973	8.5448	8.0847	9.3946	7.7414	7.2006	14.1	2.3559	9.9155	6.9322	4.2418	7.2766	9.5626	11.259	8.2935	5.8522	10.868	9.4474	6.8659	12.442	7.3206	12.405	6.5377
-2.1217	-0.50914	-1.4652	1.9196	-1.1986	2.7458	-1.3746	3.0157	-1.1318	2.804	-1.8796	-2.5211	-3.1272	-2.5025	-3.0843	-1.7072	-0.99853	0.66483	-5.9063	2.1642	-0.14198	-0.98914	-6.5946	0.80278	1.3325	-1.5687	0.099768	-2.2758	-2.8661	-2.5788	-0.36215	0.40936	-1.6672	-2.019	-2.1992	2.2866	2.8704	-2.595	2.1826	-1.5092	2.2187	-0.54796	-2.4766	-2.4868	-3.5401	0.041466	2.0324	-4.3423	-2.8046	0.64698
-8.2081	-9.868	-5.8877	-6.6827	-6.9021	-2.8345	-6.1418	-4.1045	-3.8464	-6.9231	-9.6389	-2.9461	-2.5069	-6.0206	-8.6389	-7.5417	-6.2571	-10.352	-7.8926	-8.8372	-12.393	-4.1538	-4.1218	-4.1719	-3.2302	-7.5301	-4.8245	-7.417	-8.0949	-10.062	-5.6372	-4.5808	-11.253	-5.3086	-2.2907	-6.6381	-7.3255	-9.5607	-8.3587	-5.7752	-10.987	-4.3981	-2.323	-10.922	-4.3371	-4.7941	-3.3854	-4.4481	-2.5129	-5.8859
-6.1295	-0.77296	-9.9915	-2.2202	-6.3461	-6.3777	-2.9671	-4.1154	-2.5647	-5.191	-4.3494	-1.2148	-2.1973	-8.8769	-6.6533	2.0524	-0.49223	-2.7111	-1.522	-4.7288	-7.76	-5.0597	-6.0325	-2.5652	-2.459	-4.8863	-4.391	-0.14808	-8.2017	-5.8984	-6.6712	-6.7002	-7.5138	-1.7011	-5.4147	-8.2314	-1.8527	-3.9335	-4.1545	-4.648	-5.0677	-1.349	-5.4081	-0.58363	-6.5549	-7.784	-8.9383	-6.3171	-0.022792	-6.5335
-13.981	-4.0075	-9.642	-9.27	-11.851	-5.8877	-9.6619	-11.6	-9.5559	-5.9746	-10.862	-10.651	-8.8319	-8.1078	-7.0069	-11.059	-9.7537	-8.8366	-7.2074	-6.5671	-7.5042	-6.7097	-5.525	-15.269	-12.089	-11.617	-9.8225	-10.009	-5.6957	-13.235	-4.7098	-10.265	-6.913	-7.8349	-6.7247	-8.9049	-12.192	-8.4772	-10.924	-6.4768	-11.967	-14.869	-13.957	-6.8144	-8.6984	-8.7265	-8.7745	-14.059	-11.191	-7.9828
-3.5989	3.6645	-3.6334	-7.3405	-4.6851	-1.1371	-4.6125	-2.3231	-2.5553	-0.18403	-3.2555	3.4994	-1.3092	-5.1112	-7.0204	-7.4014	-4.479	-5.2051	-5.3638	-4.8749	2.2813	-1.7488	-6.0392	1.7223	-2.2527	-2.8918	-4.2977	-0.19607	1.8504	5.0373	-5.232	-4.5943	-1.2739	-0.25038	-1.867	-2.2458	2.2936	-8.4025	-1.6604	-5.4899	-0.98513	-5.7687	-3.203	-1.416	-1.6828	0.39874	-6.8688	-0.024396	-3.8032	-2.3774
-10.406	-10.186	-8.9383	-11.957	-14.026	-12.007	-11.663	-10.776	-10.979	-15.557	-13.77	-16.365	-13.616	-14.868	-12.813	-14.312	-9.6231	-12.348	-13.686	-8.0642	-8.4896	-16.451	-11.766	-12.19	-15.432	-14.544	-13.912	-17.617	-12.956	-12.456	-13.955	-14.168	-14.729	-17.153	-7.8672	-11.259	-14.216	-11.43	-11.243	-12.6	-12.999	-11.493	-14.224	-13.5	-10.346	-12.857	-16.305	-12.319	-9.0641	-14.203
-0.14673	-4.0817	-0.30471	-5.5973	-4.3353	-5.4738	-7.0574	-4.9045	-0.1165	-1.2053	1.7836	-4.4315	0.38786	-7.4585	-5.5123	-4.8956	-6.8467	-9.1318	-0.73609	-4.6836	-7.4709	-3.5398	-1.5235	-5.8413	-3.0833	-3.0698	-0.46582	-6.4519	-2.892	-6.8861	-1.8563	-7.5846	-4.2384	-9.1107	-3.1422	-4.1935	-2.0855	-4.5189	-2.1187	-5.116	-8.6407	-5.1002	-5.6937	-5.8339	-6.4334	0.78219	-6.6535	1.0116	-4.1016	-1.261
-23.281	-18.024	-22.923	-23.802	-22.642	-17.131	-21.762	-23.301	-22.196	-23.015	-21.322	-22.564	-21.848	-21.536	-21.731	-20.65	-21.325	-21.019	-26.387	-18.441	-22.919	-24.434	-20.744	-20.739	-21.055	-20.881	-19.082	-24.472	-21.015	-21.801	-25.58	-20.511	-21.216	-22.725	-22.12	-19.464	-24.473	-21.434	-20.94	-24.098	-19.269	-21.941	-18.906	-20.812	-18.209	-23.05	-19.518	-15.584	-22.962	-18.635
-6.0969	-4.0875	2.486	-1.1808	-0.14856	-3.9185	-3.0031	-1.2519	-0.6725	-3.5055	-4.1284	-1.6016	-4.8699	-2.4201	-2.6089	0.81868	-1.1801	-3.085	-6.8201	-4.676	-2.6211	0.99361	-1.8164	-5.0702	-2.999	-2.0893	-6.0832	-2.3221	-4.7491	-0.72811	-1.5998	2.3348	0.59929	-2.0014	-2.752	-5.7642	-0.61861	-2.3861	-2.5713	-1.0591	-1.3436	-1.1172	2.2651	-0.97938	-3.2833	-3.6645	-4.4112	-4.7372	-1.064	-6.4884
3.5817	-2.6423	2.0645	-0.19384	4.6664	5.2869	-0.13464	5.9688	0.72266	2.4431	-2.6195	-0.3512	1.1587	0.89176	1.3628	4.2435	4.4171	0.89616	2.2684	1.2263	7.3825	1.3522	1.6081	0.8973	-0.12773	2.7627	0.98517	0.084746	-2.0154	4.2799	3.4742	6.3409	0.73684	-0.64226	1.2609	0.56458	2.6737	0.39441	2.4106	7.0228	1.4126	3.6868	4.3923	3.1513	1.6403	-1.1307	3.0505	1.6414	4.7363	1.0552
9.39	3.3786	6.5323	6.5303	10.864	11.45	5.0787	3.2334	8.3751	3.3836	3.1576	1.155	9.2619	4.602	3.3472	3.958	11.529	5.0888	11.269	10.131	10.418	6.5267	6.2893	10.146	9.0015	5.4275	5.4248	6.4718	6.464	6.3762	7.5009	6.2153	7.1666	3.7693	9.7141	6.6452	7.9535	6.9069	6.436	1.2566	7.7858	7.0496	10.23	6.4347	8.1759	8.1687	8.1176	10.736	7.5303	3.3773
2.3999	2.2061	2.1415	0.035365	3.1639	-0.095226	1.1226	-1.7805	1.5632	0.72013	0.055119	1.269	2.4603	0.74789	-2.0061	3.2393	2.9189	-0.008681	5.857	4.497	0.69073	6.2464	3.057	-1.7683	5.9836	3.4523	0.98461	3.8477	2.1048	-0.88461	2.6246	-3.2345	-0.22817	-2.1026	3.6396	3.2235	2.679	1.973	8.263	1.9437	2.56	0.72378	3.3899	-3.302	1.7975	2.5001	2.878	4.2914	-3.3778	0.69349
-13.325	-9.7007	-12.385	-13.603	-8.445	-12.61	-15.008	-10.691	-8.0823	-9.5492	-13.656	-10.002	-14.024	-14.038	-7.8356	-10.041	-10.536	-10.915	-13.744	-9.1019	-12.116	-11.84	-11.707	-12.689	-13.591	-13.412	-13.383	-12.443	-9.4622	-11.737	-9.9969	-10.951	-17.113	-10.371	-10.602	-12.564	-10.557	-12.563	-9.9935	-15.568	-14.604	-11.554	-12.761	-12.635	-10.927	-8.0414	-10.911	-10.157	-8.957	-13.357
-12.942	-10.599	-14.08	-11.027	-5.4703	-6.9464	-11.05	-11.885	-8.1372	-12.802	-14.808	-11.955	-9.7865	-12.613	-7.5624	-10.659	-11.143	-8.3557	-12.418	-14.912	-12.547	-10.557	-10.721	-8.5873	-11.364	-12.112	-7.9192	-9.3561	-9.6025	-7.1665	-12.197	-9.6428	-12.998	-8.5568	-5.9347	-12.198	-5.2243	-10.536	-11.783	-7.139	-12.531	-7.1911	-9.5809	-11.411	-10.43	-10.308	-12.948	-16.793	-15.43	-13.842
-12.058	-14.23	-14.297	-14.69	-15.511	-9.3333	-9.3859	-11.429	-14.703	-11.454	-11.006	-13.58	-7.2634	-9.5197	-10.092	-11.039	-16.459	-10.201	-8.3101	-12.155	-10.254	-15.745	-12.531	-10.812	-12.143	-11.894	-13.2	-10.202	-9.9157	-7.8051	-8.1859	-9.0052	-10.653	-17.293	-14.813	-9.9835	-8.8955	-11.285	-14.692	-12.532	-10.756	-12.551	-14.485	-11.993	-9.669	-12.848	-9.9922	-13.883	-11.051	-7.1183
-2.1899	-2.8989	-4.953	3.6707	-4.5514	-3.7453	-4.2419	-2.4166	-2.054	-5.0008	-2.2929	-1.2578	-3.686	-7.6027	-3.0053	-0.78064	-3.9894	-2.3497	-3.1811	-7.4139	-4.2743	-2.725	-3.4977	-2.9441	-4.5969	-1.7951	-2.4676	-3.9696	-3.8675	-0.75367	-4.3361	-1.2415	-3.6351	-1.6511	-5.0617	-1.8019	-5.7547	-5.7144	-1.3754	-0.42655	-4.2028	-2.2142	-6.9355	-1.8733	-3.4045	-6.1668	-2.7503	-0.43232	-4.4954	-0.94039
-1.8206	-1.2952	-2.8595	-1.2104	0.55675	1.4892	1.4501	-1.3409	-0.52665	-3.7735	-2.413	-0.11964	1.7882	0.38151	2.3688	-1.1688	-3.3182	-1.0246	-1.8392	-0.70519	5.3224	-1.2883	2.5143	-4.1155	-1.0446	-2.9775	-2.2709	1.1687	2.9706	0.24636	0.15542	6.0847	-5.6598	-4.2118	-0.74151	1.1451	-4.0179	0.60026	4.474	-1.2573	0.92085	-2.5928	-0.43275	-0.14046	-1.4033	2.1114	4.8002	2.3853	-0.68637	-2.5227
-7.5534	-3.6508	-5.8874	-5.7605	-4.5168	-3.8966	-3.4182	-3.1761	-3.4809	-5.0489	-1.1541	-5.4701	-5.7644	-5.1319	-5.3269	-0.87176	-5.235	-4.7469	-4.5281	0.9809	-3.7283	-5.9542	0.87872	-4.1891	-5.9699	-3.1084	-2.4335	-3.8455	-4.2084	-7.2845	-8.9757	-6.1159	-4.9875	-6.9124	-7.1968	-3.2024	-2.3283	-2.7318	-3.1496	-5.9308	-4.1082	-10.313	-2.17	-4.6398	-6.683	-4.6391	-6.8013	-1.6179	-6.2826	-5.5211
-3.0386	5.4664	2.45	2.6759	0.82117	1.5148	3.0329	3.2257	0.9309	1.8432	5.5182	2.5913	3.2565	0.083937	6.7419	0.70808	-2.9421	-2.838	5.3227	1.0803	6.394	-3.8504	2.6722	2.8513	-0.48129	4.1871	-4.4354	2.4549	0.88725	-3.3924	-1.528	-1.8836	-3.4997	-2.8411	0.3915	-1.4146	-2.3895	-4.1953	3.0589	0.07934	-8.2456	0.029544	-0.66139	0.061867	-3.0179	1.667	0.81276	0.90098	2.9506	-0.48823
-4.8799	-6.8355	-2.4834	-12.196	-4.6859	-9.4151	0.62432	-2.8954	-12.314	-7.4878	-8.5872	-7.8683	-10.554	-2.6143	-1.9051	-2.9175	-4.4565	-7.4181	-6.5087	-2.097	-12.695	-6.4172	-8.3361	-2.2229	-10.874	-9.5343	-7.5475	-8.5519	-6.6371	-4.1273	-12.225	-8.7158	-7.1668	-9.543	-4.9044	-11.041	-5.7172	-4.3121	-9.2226	-5.2371	-5.5039	-5.6123	-12.228	-4.4662	-7.7122	-4.5361	-2.9413	-8.8763	-4.0809	-7.3179
-4.2356	-4.0843	-2.0557	-5.2299	-7.6134	-6.0252	-9.5745	-3.9736	-5.9878	-3.8972	-5.7001	-6.6699	-6.6802	-1.3951	-5.6452	-6.4064	-7.7513	-4.1758	-7.4404	-3.6955	-5.7679	-8.116	-5.3938	-5.0761	-9.1771	-3.1066	-4.035	-10.894	-5.8802	-8.6292	-4.909	-2.3826	-2.708	-8.0512	-5.3411	-5.8297	-7.1311	-2.1443	-4.2405	-9.0413	-6.5095	-5.5697	-3.4933	-9.6834	-5.4566	-7.2502	-4.1472	-7.3922	-2.908	-6.2143
4.6306	1.5818	0.0092231	-0.84899	1.3479	2.0461	-3.4963	-0.3458	-2.0591	1.7247	-1.9714	2.4231	2.4547	1.0956	-1.5846	4.2139	2.8771	2.2006	2.7024	-3.1695	0.88524	2.257	7.1694	6.8401	-0.15208	-0.79163	-1.0997	2.0187	1.4014	-0.31459	4.0305	0.21843	0.4843	-0.87267	2.5829	1.1235	-3.2088	1.6857	1.0322	4.9751	3.19	-2.5191	-1.1145	1.2777	0.7896	1.7603	1.1932	-1.9728	4.4543	-0.90303
6.1131	3.1312	0.62821	0.56625	-2.1156	-0.90762	-0.64264	4.1447	1.3736	-2.5685	0.81402	5.4485	-1.5953	0.21	3.7536	-1.126	-1.5658	0.57763	-3.2869	-1.2892	1.3429	2.3726	6.3372	3.7698	-3.7977	2.5857	2.1518	0.63169	0.6567	4.5457	2.9071	8.348	1.087	1.1657	-0.40551	-1.3345	0.47817	3.5478	4.0569	2.501	0.48161	3.4357	-1.1798	1.9389	1.2824	2.9504	3.6494	1.4532	1.3301	4.3491
-4.0559	0.022544	-2.5581	-6.5978	-1.7664	3.8499	-2.6083	-2.7612	-1.4897	-1.5448	-3.0416	0.6851	-3.2715	-2.8583	-0.15742	-4.2178	-6.1447	-6.0081	-4.5576	-1.2545	-0.72919	-0.4113	-7.1943	0.25997	-3.9029	-0.54201	-1.9049	-0.47898	0.50042	-2.572	-9.7427	-1.1135	-5.0709	-6.8482	-3.1147	-7.1711	-1.5417	-1.4767	-1.1121	-0.70103	-1.1636	-1.5301	-1.7994	-0.25189	-4.4909	1.2279	-3.3623	4.9276	-7.7301	-2.8005
-12.343	-14.98	-14.379	-11.107	-13.672	-15.292	-12.538	-19.54	-14.397	-14.001	-17.474	-17.219	-10.98	-13.294	-18.592	-18.504	-18.064	-15.04	-12.023	-17.271	-13.146	-13.811	-11.877	-16.353	-11.933	-13.934	-14.126	-16.524	-18.696	-16.79	-15.747	-19.129	-14.405	-17.235	-14.623	-12.069	-13.099	-20.303	-11.948	-10.314	-11.071	-13.073	-12.914	-15.354	-16.054	-14.262	-13.882	-17.178	-18.779	-16.127
-22.585	-22.372	-21.556	-19.741	-21.773	-20.595	-21.85	-25.514	-21.053	-20.954	-23.826	-20.795	-20.637	-22.327	-24.073	-25.699	-22.693	-22.534	-19.93	-22.211	-21.902	-27.095	-23.275	-21.921	-18.786	-20.652	-24.778	-21.532	-27.923	-20.925	-21.255	-23.011	-25.341	-18.993	-22.996	-22.917	-21.769	-23.889	-23.967	-17.478	-25.59	-25.959	-19.23	-22.596	-23.791	-19.267	-16.564	-20.522	-21.003	-22.407
-8.4601	-11.653	-14.758	-11.533	-12.419	-8.0445	-13.122	-10.208	-11.379	-13.945	-11.339	-13.844	-12.556	-12.824	-10.222	-10.827	-14.155	-5.3016	-4.8759	-8.7735	-12.32	-13.288	-7.722	-10.347	-12.497	-12.696	-9.1091	-9.1333	-6.1581	-16.002	-14.153	-10.558	-11.13	-8.2367	-7.4564	-8.3475	-8.6979	-7.3229	-6.3642	-10.105	-14.43	-12.718	-17	-11.061	-9.9149	-12.609	-9.5654	-14.071	-7.5973	-9.5013
-0.16852	-1.7829	-7.3708	-3.5213	-6.2793	-5.7547	-3.302	-6.379	-8.236	-8.4593	-5.3306	-1.3563	-5.3642	-6.3014	-2.5347	-3.7497	-6.8965	-6.4899	-10.427	-1.7015	-6.266	-6.0092	-6.271	-8.2506	-6.2378	-6.429	-3.6867	-5.7606	-5.9376	-9.8874	-6.1707	-5.3068	-10.223	-6.0441	-2.4568	-7.1289	-5.5941	-6.5105	-7.6692	-6.8094	-4.3175	-8.1336	-6.315	-8.7031	-8.3876	-5.5899	-9.722	-6.737	-4.2135	-8.9059
-7.2877	-6.7748	-10.975	-7.0474	-12.659	-7.6025	-10.067	-10.317	-6.2719	-8.7435	-10.012	-9.9418	-8.0715	-6.0396	-10.339	-8.616	-10.53	-12.218	-11.598	-13.225	-15.53	-8.2514	-11.82	-9.5107	-9.4397	-12.359	-10.333	-13.401	-10.999	-4.3158	-7.6779	-2.1618	-13.893	-9.0909	-9.8659	-10.027	-10.113	-12.114	-12.886	-10.19	-12.144	-8.1534	-7.8598	-11.257	-10.305	-11.398	-13.044	-9.7968	-6.3391	-9.6429
7.911	9.4714	11.723	8.3779	8.934	9.5855	7.5096	10.353	5.8616	11.991	9.2535	11.203	4.4271	10.155	10.927	12.418	5.7948	9.8377	12.171	8.2486	9.7917	16.443	15.667	13.425	8.3255	14.085	7.5299	8.6917	10.815	9.2687	7.4182	11.604	12.406	6.7197	9.2824	10.792	8.8147	9.4869	10.461	7.1635	10.792	13.274	10.769	6.2969	12.627	13.62	11.603	12.36	7.7454	9.9179
7.8838	11.552	6.8605	6.7302	4.691	7.4371	5.3591	6.6706	6.9889	7.0608	8.9522	6.3204	8.8265	6.6845	4.3218	4.1038	11.538	7.4619	4.715	10.748	6.5888	13.821	6.5207	6.5335	7.6461	6.45	9.7967	6.4094	5.8188	8.2494	2.8275	7.3055	6.0244	3.2608	6.335	6.6158	9.0269	3.0158	5.9722	7.5048	8.077	8.7498	4.4489	8.9542	7.4046	3.3006	7.9529	9.0058	7.6828	7.301
-1.4762	4.3961	0.1177	-3.1966	1.3987	-1.291	1.92	0.021295	0.70388	-0.4458	2.9085	-1.9489	3.4998	2.1546	1.9285	1.4351	-1.4773	5.6662	-1.7437	3.6536	0.69911	-2.0262	0.61464	-0.78234	1.261	-3.1527	-4.1429	-1.3976	1.7796	2.7426	-0.34712	4.6836	3.1955	-2.157	0.68977	-0.80374	-2.0361	-3.8903	3.5299	-0.74369	2.1955	-0.36648	2.9334	4.7544	-0.10231	2.9989	-0.28987	1.5131	-0.79043	-1.3517
-8.5254	-1.5188	-0.28925	-2.8317	-3.8761	-4.4648	-4.0135	-0.391	-3.6002	-4.3729	-9.7965	-1.1386	-3.217	-2.8625	-1.2302	-1.1216	-3.2598	-0.73235	-4.5944	-4.9231	-2.8415	-3.2001	-0.49359	-3.7553	-6.0266	0.74282	-8.6822	-4.954	4.0084	-4.3177	-5.3993	-6.4711	-3.0333	1.9429	-6.016	-4.6011	-2.7425	-4.3397	-4.657	3.8329	-2.4679	-1.4159	-1.3962	-0.91359	2.1772	-4.5043	0.57943	-4.0939	-2.1322	-0.29273
9.9744	8.0333	6.7296	12.331	11.762	7.0741	8.1592	8.7546	6.9016	9.2891	10.276	8.3225	10.798	11.858	12.326	8.4704	8.8842	12.161	14.325	3.6878	5.5959	5.7311	10.131	13.986	8.28	13.703	11.182	8.8385	14.49	11.705	11.04	10.476	7.3425	10.704	11.058	7.9823	5.9527	8.8642	10.796	9.4299	7.9633	9.7925	6.1084	6.4668	8.136	12.29	7.5959	7.9512	8.0749	9.7458
0.55267	1.0474	-0.12912	-1.5392	-6.9316	-0.12699	-1.9594	-4.904	-1.0298	-0.70455	-0.095414	-1.6645	-3.5552	-0.26158	1.7136	4.2913	-0.98796	-2.2341	1.3464	1.0712	1.6084	0.24699	0.15639	-0.39194	-1.849	-3.509	-0.23134	-2.1111	4.2997	1.6215	4.428	-0.60754	2.9656	-2.7288	-1.3654	2.3493	-7.2163	-2.1342	1.3732	1.1664	-2.7417	0.29032	-0.30159	-0.0030479	-0.90854	-0.40706	0.23183	1.0507	1.038	-1.8851
1.7408	-1.6416	0.96344	0.80623	1.6721	-3.4185	2.6797	3.5537	0.3025	1.086	1.0695	3.6753	0.3104	-3.4256	-0.011226	3.5799	-0.84714	-2.9736	-2.7463	1.3331	1.7747	-4.7136	1.7132	-1.4631	3.5887	0.1702	0.87815	-4.4739	2.1305	-2.6971	-3.1731	-5.5957	-3.4245	2.4142	2.5683	1.602	-0.28874	-1.7688	-0.35278	1.7575	4.9237	-1.545	-2.5334	2.7407	-1.6939	-0.90662	1.6153	0.23634	-1.8749	0.21783
7.7745	12.161	5.9473	10.762	9.1893	9.3579	9.3737	14.828	10.853	7.863	6.3478	10.563	12.028	10.27	6.5965	6.9787	10.272	9.4749	8.6779	9.4496	11.517	9.6419	6.2012	13.238	12.147	8.174	7.0377	6.4525	8.9535	9.5801	5.7314	10.817	10.158	6.9051	9.0353	7.561	3.388	8.5269	11.365	10.035	8.4267	10.09	8.5117	9.0318	8.2777	13.008	10.517	6.2839	8.503	8.5164
-0.28388	-5.2673	-3.8775	1.0564	-5.605	-2.0083	-4.2054	-5.9801	-3.297	-3.8877	-2.3813	-4.0225	-4.1209	-1.8779	-1.5866	-1.1671	2.0281	0.30345	-4.1195	-3.4405	1.2653	-2.6936	-0.59473	-0.23999	-1.3734	-6.5989	-5.2046	-2.2639	-4.0682	-1.9392	-1.9102	1.3789	1.3884	-2.8864	1.1222	-1.3682	-6.2568	-3.968	-3.1595	-5.215	-3.2575	-3.6313	-5.1443	-0.39646	-7.6568	-5.0077	-4.9142	-1.8936	-3.7211	-4.9384
-1.646	-0.75394	2.0615	-4.0931	1.5134	-2.5757	-1.0385	-0.61889	-4.7316	-2.0665	-3.2485	0.33922	1.6068	0.095167	0.53378	0.78363	-4.3147	-2.4116	-4.5371	-1.9532	-1.3683	-2.4969	-2.1272	0.71852	-3.6	-0.18435	-6.3098	1.1207	3.4098	-1.0066	3.2698	0.23551	-0.19771	0.12765	1.3731	-1.8204	-1.7451	-3.2182	-2.6679	-0.42258	-3.3124	-4.6555	-2.915	-2.3039	-2.4806	-1.1547	-5.5829	-1.7797	-1.9346	0.92249
3.66	6.6316	9.1091	0.62848	8.5411	5.4686	6.5087	6.286	5.9361	11.436	8.9922	9.4	10.771	5.8965	7.5587	7.2775	0.61375	3.2306	7.8437	9.086	1.8206	7.7121	4.1379	3.8691	9.8178	2.4568	9.0742	4.2436	5.4578	4.5925	5.7262	2.7123	11.012	3.9412	4.1108	4.6507	6.3728	4.7514	7.1258	6.4869	-1.7754	6.8304	7.9862	5.0508	5.6531	11.324	8.291	5.0618	8.5803	7.9196
-9.4837	-10.512	-10.593	-13.345	-10.614	-12.612	-9.4808	-11.827	-13.781	-9.0511	-8.6575	-9.9499	-10.245	-12.153	-16.946	-9.9177	-13.763	-10.745	-13.626	-10.889	-5.6549	-10.136	-12.421	-9.4759	-12.649	-12.296	-15.858	-8.9463	-8.1736	-13.343	-10.74	-16.53	-10.259	-9.5131	-14.323	-11.607	-13.145	-10.641	-9.1705	-14.183	-10.689	-11.611	-10.878	-10.62	-10.137	-14.1	-13.7	-7.3085	-12.929	-11.216
1.1819	-0.78726	-0.9703	-4.4554	-1.3916	4.1164	-2.2691	-1.3615	-0.097237	-5.1021	-4.2573	1.9549	-1.9678	2.2062	-4.071	2.4007	-1.7389	1.2128	4.4607	0.28031	1.5529	-0.15061	-2.6867	-2.0937	0.76432	3.4204	-3.5887	-3.5213	2.6426	0.70796	-0.25133	4.1551	-2.1925	5.4572	-0.37624	3.1809	-1.485	-3.4184	0.98275	-0.32132	-0.49214	-5.0769	-0.8573	1.0484	2.0739	0.58327	-1.5477	2.032	-1.7008	0.75942
1.427	6.368	3.0368	4.2741	2.4425	2.8481	3.1058	9.4188	0.10738	1.5398	0.61934	0.10191	6.3359	5.4423	7.1724	7.0773	6.9104	4.8743	0.99553	6.1176	6.7912	4.3087	3.5609	4.542	3.7378	2.9129	7.0863	9.2476	0.31901	2.8172	3.4622	1.4681	6.3432	5.4286	8.3366	8.1614	6.4146	0.83413	0.38567	6.2113	3.3878	6.6907	6.1611	3.4826	3.3573	4.6671	8.9351	3.817	5.1738	4.2028
-9.739	-13.709	-10.298	-16.151	-11.484	-11.293	-13.151	-9.1372	-10.621	-9.9224	-10.307	-9.9956	-11.54	-7.236	-11.501	-11.644	-12.203	-10.83	-7.05	-10.912	-13.66	-9.5905	-14.482	-11.229	-8.5891	-11.1	-8.2708	-14.307	-8.9148	-8.287	-11.362	-9.7994	-12.825	-13.184	-7.8417	-7.6358	-6.8897	-9.5218	-11.812	-14.555	-10.742	-7.5437	-13.712	-9.0179	-9.7298	-13.497	-11.834	-10.929	-5.3246	-9.6495
-17.27	-12.214	-13.509	-13.283	-8.1083	-15.591	-13.137	-11.331	-11.519	-12.048	-12.595	-10.157	-14.779	-11.058	-13.764	-12.77	-13.177	-12.066	-11.782	-14.01	-13.006	-16.604	-8.8207	-12.562	-13.786	-15.018	-11.185	-13.952	-13.424	-15.29	-13.87	-12.464	-18.541	-13.538	-10.38	-15.583	-12.14	-13.295	-12.063	-14.896	-12.489	-15.238	-8.5359	-8.8232	-16.928	-14.58	-9.7801	-18.758	-16.737	-13.755
-3.9623	3.1575	-3.1986	-3.6071	-1.3898	-0.65972	-2.0102	-0.36273	-5.2143	-1.9133	-0.96552	-0.96866	-2.1318	-2.1687	-0.78384	2.0525	0.60618	-0.12911	-0.94975	-0.98799	0.19844	-0.39727	-1.2762	-0.64997	-1.1469	-0.55605	-3.3104	-1.8845	-1.8946	-1.0525	-3.9673	-6.3027	-6.9828	-0.88105	0.36541	0.56389	-5.1378	-6.1032	-3.1505	-3.7779	-1.934	-1.4931	-2.3152	-4.2447	-3.7769	-0.34954	-4.9849	-1.3232	-4.0638	-1.6535
0.32815	-3.6628	-2.8148	-4.3993	-5.9088	-1.3105	-4.3802	-3.0092	-3.5723	-9.6724	-1.1039	-0.90535	-3.3088	-8.7314	0.67642	-6.9627	-0.15014	0.93626	-3.1594	-3.8218	-5.4751	-3.0616	-4.6078	-5.6001	-4.2334	-0.61293	-5.0645	1.8278	-2.9042	-7.745	-4.3187	-7.1722	-4.0795	-2.0118	-3.698	-6.2156	-3.1206	-5.083	-1.4578	-1.6248	1.4808	-2.6434	-3.6214	0.092439	-0.59069	-3.7281	-7.3322	-7.3652	-1.1465	-3.549
-11.262	-1.9144	-0.058403	-11.89	-1.6437	-3.5575	-6.1797	-7.5149	1.6041	-8.7947	-9.3558	-9.007	-7.0168	-6.0208	-6.7125	-7.0108	-7.2523	-8.2018	-4.4196	-7.4658	-5.391	-1.2205	-8.184	-5.4248	-5.5393	-7.9715	-7.0236	-6.8703	-7.034	-6.3972	-10.097	-6.5888	-6.0027	-7.923	-3.7411	-8.3575	-4.2228	-9.3663	-5.1642	-4.8362	-1.7582	-9.6161	-6.5366	-9.1385	-4.2717	-3.8287	-5.2234	-1.4301	-7.9347	-7.6219
-7.2504	-4.353	-5.6666	-2.3221	-3.0308	-3.506	-3.474	-6.6706	-1.9718	-6.9575	-8.6922	-1.9539	-9.5257	-4.9638	-6.1963	-4.5225	-0.38092	-5.5513	-0.81344	-5.1709	-4.986	-4.2721	2.1966	-4.9785	-3.2181	-3.0056	-3.1837	-8.4735	-1.0431	-4.6282	-4.2229	-4.6623	-7.5892	-3.3808	-8.3657	-8.0718	-3.3953	-5.7815	-0.7492	-2.4532	-2.4251	-3.8152	-2.6936	-2.386	-5.9152	-5.3287	-3.8239	-2.7016	-3.7753	-1.5035
3.128	6.2369	3.1071	0.97228	1.0401	4.792	6.0107	1.6793	6.2543	0.068282	5.7918	6.0834	3.8792	-1.2292	-0.28981	-2.3085	4.5619	3.64	2.8443	4.0135	4.3481	4.0662	6.0925	1.3876	3.2313	4.719	3.6711	3.0535	-2.346	2.5035	2.9594	-0.20093	0.92183	1.5304	4.5592	3.72	-0.74439	2.7	4.0593	2.0278	5.9885	3.517	8.1222	6.8223	2.8887	3.1158	0.79182	3.7938	5.7261	-3.6548
-3.7375	-1.9046	3.3001	-3.1457	0.088358	-0.95045	3.7406	0.1507	-3.0631	-2.6607	0.016208	-1.2585	2.0565	0.41973	1.5466	1.798	-0.036681	-0.91173	2.5976	-7.4999	-1.245	2.4085	0.1983	1.9805	0.8721	-2.6908	-2.4648	2.6562	0.91343	-0.28016	0.86111	-0.2293	-3.6724	-2.2343	4.253	-0.11559	-0.79676	1.0391	0.50229	-5.2297	-0.39673	-1.1836	-3.5409	-1.3677	-4.3645	3.0501	0.71911	-0.41357	1.2081	-1.7905
10.716	9.5495	9.7233	3.7532	9.6751	9.0695	10.737	10.027	7.9978	5.8018	6.8213	11.413	9.7726	7.786	11.56	9.8757	10.453	7.1114	7.9274	5.4543	3.1386	7.1556	5.6441	9.003	4.8235	11.829	9.1492	8.4116	6.0242	10.097	7.9374	10.092	7.2984	6.218	8.298	8.1173	14.22	8.9604	9.6494	6.8841	8.0795	7.927	10.923	4.3062	10.88	6.6658	8.747	9.1587	14.551	9.9518
0.015095	-5.1173	-0.80742	-2.994	0.73948	-2.0571	-2.2975	-4.3076	-9.7414	-1.3729	-1.1958	-6.489	-6.713	-10.119	-7.6299	-3.6492	-3.0307	-1.2775	-1.8127	-2.0573	-5.9019	-2.0284	-6.6627	-2.6924	-7.1124	-1.9688	-5.4925	3.2696	0.37233	-3.7981	-0.36599	-5.6815	-5.586	-7.7904	-4.8816	-3.8594	-4.804	-2.7465	-6.5632	-8.1825	-0.97649	-10.371	-1.9208	-0.71926	-0.082059	-4.1853	-0.87405	2.1151	-0.65588	-6.1756
-17.019	-11.149	-12.354	-14.62	-15.186	-16.4	-12.469	-14.113	-18.594	-14.895	-8.8452	-14.493	-9.4449	-17.195	-15.484	-12.245	-13.167	-11.705	-10.005	-8.4167	-12.727	-12.492	-12.237	-13.737	-10.625	-14.316	-12.816	-12.916	-8.8855	-11.89	-12.763	-11.407	-14.643	-9.547	-17.572	-7.3525	-11.475	-18.263	-12.407	-14.035	-8.4481	-16.442	-11.702	-15.461	-15.621	-14.149	-11.625	-10.677	-10.031	-13.386
-22.494	-20.948	-29.724	-18.361	-23.926	-24.765	-23.105	-20.87	-21.495	-22.61	-27.97	-22.19	-28.226	-21.432	-23.755	-23.771	-23.967	-20.344	-20.427	-23.61	-23.303	-17.311	-22.964	-22.47	-23.699	-18.01	-17.769	-19.487	-17.502	-21.603	-23.214	-22.187	-22.683	-26.093	-22.566	-23.285	-25.424	-25.22	-25.489	-21.838	-22.026	-25.04	-23.854	-25.131	-19.974	-19.996	-25.887	-22.875	-24.467	-21.602
-10.482	-11.661	-10.252	-9.1511	-10.781	-13.005	-13.829	-11.193	-10.568	-10.705	-12.486	-11.471	-9.3131	-7.3888	-9.0988	-8.0522	-5.3262	-11.439	-8.6816	-9.9938	-7.3032	-7.9906	-10.596	-10.209	-5.6736	-14.846	-8.6177	-8.8919	-10.639	-10.339	-13.482	-11.953	-10.233	-14.846	-8.6298	-10.391	-4.5676	-10.19	-10.844	-10.893	-11.095	-6.8708	-10.613	-12.08	-7.285	-9.2084	-9.0344	-11.027	-11.195	-9.8489
2.3236	2.677	5.5414	5.1969	1.0983	3.9934	5.304	6.3861	3.7893	1.8923	5.2709	6.6654	4.1046	1.5836	5.6243	7.2907	6.474	10.584	6.9354	5.3161	5.662	6.9903	7.5377	1.5704	5.4123	6.2756	7.1656	3.4428	3.9504	6.1942	7.7247	7.1514	2.4681	3.6015	7.4397	1.9167	8.7736	5.3322	7.3866	7.6194	1.2844	6.3584	4.0652	6.882	4.8731	3.92	3.5308	10.151	8.2371	8.0831
10.668	9.8553	9.7847	10.527	10.358	8.4902	10.202	7.1486	6.7466	11.06	12.936	7.9752	12.014	10.851	10.851	8.7606	10.067	9.2363	11.813	7.6605	15.678	10.029	11.165	12.039	11.492	10.441	13.05	5.6681	9.0163	10.038	11.563	9.2426	7.1999	9.1132	9.0447	10.895	13.575	8.8559	11.535	9.002	5.5479	7.9128	13.168	9.935	14.086	15.935	14.18	8.5228	8.988	14.016
-0.49275	-1.4552	-0.04242	-1.5286	0.31971	-2.1895	-0.37575	-1.1913	-1.3892	0.9155	-1.334	-1.3245	-2.1551	0.80984	4.2466	-1.0077	-0.93913	-3.3844	1.6547	1.3202	-0.10926	-0.24317	2.5745	0.0060759	-1.4308	-0.63705	0.74748	0.69588	3.8571	-0.21348	-3.1738	2.8322	-1.9181	2.4138	-3.3925	-1.9362	3.6133	-2.8092	2.356	0.89688	0.92144	7.8299	-4.5633	-2.4109	-0.44608	1.1124	0.24609	0.91516	0.01551	-2.874
7.378	7.8296	11.672	5.1745	0.23549	6.364	5.0558	7.5111	4.525	9.9773	2.5951	7.2831	7.4648	3.2486	2.6801	7.5008	3.8226	9.4435	9.1545	3.3097	7.1888	6.9723	6.8893	6.0952	4.4354	7.5252	5.6952	10.143	4.1646	5.3222	5.0122	4.0513	2.6439	3.4634	6.8477	8.9163	2.1642	9.0695	8.4843	9.0833	9.4733	7.1617	9.2463	5.5797	6.3627	7.177	6.064	3.5338	9.2148	4.4471
-7.7141	-6.1652	-6.1568	-1.3058	-8.2659	-12.228	-6.8634	-2.6677	-6.6515	-7.0812	-7.2647	-4.3795	-9.4836	-0.698	-5.5996	-5.1583	-5.7831	-6.3446	-8.9448	-4.0033	-7.5674	-9.5972	-11.212	-6.8541	-5.3708	-5.8261	-8.8879	-3.2839	-6.9464	-11.192	-8.1274	-12.975	-3.9889	-4.4094	-6.9516	-8.8827	-7.0087	-0.65759	-7.9891	-10.634	-5.4658	-6.3802	-5.4037	-5.5635	-6.768	-10.129	-6.0498	-5.9406	-3.4478	-7.1253
-7.1296	-9.435	-6.4301	-11.879	-6.0958	-5.4047	-5.5595	-8.0544	-3.1359	-6.4409	-11.56	-8.5732	-6.7041	-1.2155	-9.4073	-10.078	-7.1848	-9.0603	-5.5125	-9.4833	-7.8281	-6.5669	-8.4432	-7.1695	-10.092	-5.1308	-10.646	-1.9446	-10.05	-9.7297	-6.3653	-8.277	-9.591	-9.7836	-5.836	-6.2093	-14.819	-9.7406	-11.658	-5.3388	-8.1645	-4.8951	-5.2279	-3.1593	-10.093	-5.7792	-5.1845	-7.2172	-9.3465	-8.3943
-14.373	-12.513	-12.357	-11.65	-12.54	-10.425	-12.647	-10.712	-10.205	-10.008	-11.758	-9.8139	-9.8872	-20.675	-13.483	-8.9164	-14.89	-14.034	-15.946	-12.557	-11.344	-11.758	-15.256	-14.885	-11.168	-11	-12.587	-13.978	-13.225	-10.135	-11.484	-9.8917	-11.082	-15.317	-10.61	-11.161	-0.88946	-11.136	-9.4809	-14.812	-14.821	-14.004	-12.013	-11.535	-15.531	-8.9694	-14.927	-12.352	-14.12	-13.256
8.3713	9.9936	6.812	14.085	9.9633	6.5702	11.745	6.8351	12.946	8.3573	7.9737	13.188	8.7012	11.062	8.0673	7.6918	5.6506	8.8311	8.6291	10.69	11.496	11	7.2629	11.309	10.095	9.8214	10.229	8.8567	5.0004	10.858	8.6564	11.681	11.45	13.497	9.9316	8.6508	3.2742	7.3284	10.711	9.2358	9.9702	16.51	5.6312	9.7062	5.5351	6.847	11.879	13.667	11.637	10.5
6.8105	7.4892	8.3427	5.7964	6.9143	9.6997	2.9768	9.3429	9.6658	8.0325	5.6965	9.0139	6.9782	5.0239	7.9059	7.0806	5.9374	7.5948	7.7847	3.0465	8.1657	4.2843	7.0484	7.0967	7.4563	6.3066	5.4084	7.0695	7.3311	8.301	5.2364	7.5979	4.8566	4.6126	7.1803	9.0065	9.532	8.8247	6.6837	7.2218	6.4679	4.1117	8.1218	4.6777	7.1677	1.1171	10.741	3.5017	7.363	4.8409
-13.903	-7.0285	-15.829	-14.283	-10.709	-8.0453	-11.785	-12.176	-13.286	-14.464	-13.596	-15.739	-8.352	-16.097	-19.195	-14.349	-12.855	-14.378	-10.792	-16.731	-13.438	-14.139	-13.531	-15.372	-15.773	-13.628	-16.689	-17.868	-13.163	-6.73	-8.3659	-16.262	-10.644	-12.73	-11.202	-17.609	-12.869	-15.999	-12.047	-17.258	-15.398	-14.1	-12.356	-10.481	-12.075	-10.588	-15.269	-15.42	-13.064	-14.956
-9.7019	-10.953	-11.375	-8.7929	-9.3362	-10.689	-6.639	-10.703	-9.0587	-7.7087	-12.823	-14.413	-8.0229	-15.256	-12.877	-6.1018	-9.3254	-13.444	-8.4764	-12.969	-9.4844	-11.188	-7.7094	-8.9364	-11.003	-15.704	-12.79	-14.23	-10.497	-12.204	-15.897	-8.979	-5.4202	-8.4279	-9.0521	-11.052	-11.659	-11.246	-13.25	-9.2454	-7.1947	-10.23	-7.3649	-12.226	-9.005	-11.425	-14.638	-10.652	-12.772	-8.9552
-7.9709	-10.364	-10.166	-10.186	-7.378	-8.7721	-4.6594	-8.8263	-10.09	-3.8404	-9.4836	-9.2081	-8.308	-11.753	-12.014	-2.9321	-13.037	-6.5034	-7.9324	-11.107	-11.763	-7.4781	-7.8728	-11.056	-10.219	-5.981	-7.8005	-10.301	-12.717	-9.4642	-11.331	-9.9503	-8.2364	-11.286	-4.7885	-7.2846	-11.596	-9.9693	-14.23	-9.9353	-8.3201	-9.468	-7.533	-10.881	-7.8591	-6.4003	-4.9309	-11.745	-7.7737	-9.564
2.7116	-1.5314	1.4808	-4.2671	-3.2824	-0.14922	1.4054	-0.38115	0.061249	4.5671	-6.4485	-0.51904	-0.27545	3.174	-1.6438	1.0917	4.1399	-0.061165	-4.0357	-0.73221	0.75368	0.23808	0.18414	1.0359	4.1122	-0.0038052	-0.67651	0.82161	-3.273	-0.0049281	1.6083	-2.4883	2.5953	1.2088	4.3903	-2.311	4.477	5.4873	-1.4465	-1.5182	-4.2051	0.49555	-0.40481	-4.3662	-1.676	0.30255	3.6686	-3.7026	-2.2596	2.8608
-0.27598	-1.2315	0.90478	-1.6243	4.1155	0.42872	0.208	5.1926	0.26556	-1.3243	-1.6493	-4.1325	1.7794	-0.37998	4.2147	0.30134	-2.3586	1.7276	1.9438	-0.61024	3.4332	-0.86299	5.9422	-2.7176	-0.40787	5.9671	4.5129	-0.40828	4.1331	-4.4904	-0.7455	1.2616	-5.1015	4.9464	5.1907	4.1728	3.7531	-1.9009	2.0086	0.97091	2.4783	-2.6304	3.3883	2.393	1.9146	0.11867	-1.0847	1.4062	1.5807	-0.17378
-7.9294	-12.393	-12.569	-7.6922	-11.383	-10.714	-6.2676	-9.9103	-9.6776	-15.396	-9.1662	-8.1899	-12.404	-9.2422	-16.357	-8.9801	-11.991	-13.059	-15.03	-8.2869	-17.779	-10.983	-11.586	-8.997	-7.9614	-12.524	-11.547	-13.856	-11.372	-13.82	-12.168	-10.163	-13.945	-14.753	-12.367	-10.684	-10.581	-14.435	-9.9345	-13.287	-9.3454	-11.059	-7.594	-10.782	-10.042	-7.7565	-12.41	-8.7421	-8.5751	-11.568
8.0603	6.3306	5.8033	8.6451	6.8492	6.6849	6.7212	6.0649	6.0701	7.4304	4.2113	1.9888	2.9598	4.1437	8.9817	2.6243	3.1342	4.2257	3.4173	1.8535	9.4755	6.6807	1.5448	2.4026	4.3712	5.292	5.5113	6.3696	1.0498	1.4384	3.7535	7.6252	8.0812	8.5957	6.1888	8.2832	5.2853	6.3549	10.704	0.36679	6.2579	7.3493	3.1334	8.7355	6.6164	5.7362	9.3329	5.7362	7.3713	7.3131
-5.2071	2.37	2.1793	-2.9664	-2.9437	-2.4106	1.3535	-3.0098	1.8321	1.1173	-3.907	2.2109	-3.3473	-2.9865	-0.80973	-4.8964	2.7569	-1.6422	-4.6563	0.37052	-4.7981	2.7591	-2.0126	-0.49942	-0.7711	-2.7074	0.80284	-1.3154	-6.1619	-1.8275	-4.2648	2.1503	-2.1319	-3.3924	-0.38946	-3.3153	-2.6401	-2.0917	0.4471	-1.6779	2.8305	-1.4353	-1.8963	-1.8302	-3.44	0.037732	3.3336	2.0754	-2.9364	1.1487
-11.347	-15.577	-15.391	-18.823	-17.567	-13.281	-17.336	-13.638	-9.1867	-14.469	-13.057	-10.049	-16.004	-13.32	-19.338	-9.1809	-12.512	-13.884	-16.046	-16.541	-7.8646	-12.169	-13.037	-9.551	-15.596	-17.386	-12.844	-10.319	-9.8861	-13.727	-10.745	-13.404	-10.012	-14.082	-12.632	-10.913	-17.351	-14.691	-14.854	-15.497	-10.261	-6.3688	-11.948	-14.102	-7.6253	-11.739	-11.47	-9.6335	-16.23	-11.739
-8.2219	-9.8652	-13.702	-8.8893	-11.191	-9.3348	-11.311	-13.167	-7.5877	-9.8977	-13.856	-7.8994	-8.2597	-10.158	-12.131	-8.9001	-8.5033	-9.5513	-13.286	-13.782	-10.073	-11.812	-10.712	-12.963	-12.485	-10.348	-8.003	-6.6063	-11.733	-9.8341	-11.839	-11.561	-11.857	-10.836	-9.3999	-14.228	-8.9624	-8.8556	-6.2053	-12.694	-8.4039	-5.3277	-8.0838	-5.0436	-8.1318	-11.778	-9.8404	-9.5669	-10.591	-12.934
6.0606	-3.4284	2.1872	-2.8173	3.2338	-9.531	-2.7848	-3.3888	-2.2982	-2.0708	-5.4222	0.0030803	-6.3259	-1.6425	-1.8203	-4.4453	-1.816	-1.9883	2.8202	-1.103	-3.016	-0.88889	-3.3675	-0.61981	0.91031	-3.367	-5.9656	0.26913	0.69208	1.384	2.7633	-5.2998	1.974	1.5664	-1.5756	-3.0421	2.3762	-3.6079	-2.3743	-2.0863	1.0081	2.7951	4.257	0.12803	3.2249	2.8503	-6.4689	1.7331	0.26488	0.72383
-0.24402	-1.751	-5.3776	-5.3309	-3.0585	-2.2629	-6.7209	-4.0579	1.7197	-5.0483	1.378	-5.8258	-6.2786	0.61649	1.7109	0.45595	-4.7806	-4.1221	0.72943	-2.1321	-4.6445	-4.2591	0.40927	0.046224	-0.58205	0.75324	-5.6505	0.015861	-2.7672	-0.22562	-1.1259	-0.81447	-0.92093	-6.093	0.63123	1.4607	-0.57686	-3.9554	-3.2899	-3.5071	-4.8752	-0.83977	-2.2603	2.1994	-0.31079	1.2422	-1.5175	-2.4926	-2.2585	-4.7566
0.62606	4.8249	4.5995	-0.30673	0.11559	1.0447	3.0477	4.8309	-1.6224	-0.017881	-1.7899	-1.1381	1.8657	2.1136	4.0523	5.9352	7.4752	1.6608	0.81822	-0.86031	-0.80818	0.53033	-0.4806	0.78098	1.3002	3.0053	-1.6706	8.9024	3.9625	3.426	1.5827	1.3569	3.0358	-0.033642	0.97329	3.5773	2.4651	2.5817	6.0837	-1.9102	-1.7244	3.3664	-0.75889	1.6135	-4.4348	-1.4275	0.92538	6.1447	0.20035	-2.5395
-12.427	-7.2571	-12.726	-9.1599	-10.228	-10.882	-7.8136	-9.5579	-13.403	-13.82	-7.0986	-11.825	-10.37	-13.971	-6.2137	-10.167	-14.954	-6.8387	-15.252	-9.9463	-6.1505	-11.82	-12.61	-15.318	-9.7561	-6.1643	-11.188	-10.393	-11.236	-12.454	-16.041	-6.7893	-10.909	-8.1692	-10.551	-7.7103	-10.152	-7.448	-13.421	-11.503	-11.419	-13.147	-7.5388	-10.852	-11.077	-10.16	-9.4688	-9.8768	-5.0355	-11.155
-9.5255	-9.0722	-12.213	-12.082	-12.747	-9.4698	-10.755	-13.746	-13.225	-8.3888	-12.74	-10.983	-11.197	-13.715	-9.7215	-10.62	-15.564	-20.37	-11.891	-10.235	-13.051	-12.609	-10.494	-8.1959	-12.616	-11.207	-10.456	-12.879	-12.41	-11.322	-9.3241	-14.401	-12.842	-15.988	-8.4593	-7.8451	-6.2756	-13.361	-6.0494	-15.589	-10.489	-10.302	-8.3094	-12.293	-13.273	-10.658	-6.2587	-11.698	-12.98	-10.483
-1.6927	3.4338	-0.12245	3.8469	2.0779	-1.6941	5.0813	2.716	7.0245	3.3692	2.4635	3.8463	1.0242	3.9872	0.099157	-2.1047	3.531	-3.5317	3.9946	-0.28971	0.70776	1.6961	2.053	-2.5604	8.3644	3.0289	3.2191	2.5908	5.6716	0.79069	4.204	1.1274	1.7673	3.0766	3.7809	-0.34434	3.7556	2.6552	1.2431	0.76465	0.8164	2.4215	4.1182	1.8647	4.6402	-0.16899	4.7558	0.89374	3.3566	3.9055
2.2903	4.4748	6.6775	3.6473	4.9146	4.2489	4.0086	7.8673	1.4096	4.9026	4.2101	6.1959	4.0575	5.8928	4.6402	3.2983	5.5775	5.6613	8.0878	10.504	4.1705	7.5852	4.8043	6.8662	4.6518	6.4148	3.3788	3.6052	7.1901	1.3584	1.1604	3.7777	2.1112	6.1777	2.334	2.0793	5.3277	3.8379	5.3915	5.4391	6.9665	4.0803	5.707	0.21012	7.139	4.8808	9.8435	2.5633	3.8451	7.9385
-9.3467	-10.561	-8.136	-11.076	-17.437	-18.806	-8.9717	-7.7407	-13.004	-12.561	-12.122	-11.666	-10.56	-11.978	-10.995	-13.757	-18.385	-15.226	-11.832	-11.022	-10.113	-9.8861	-11.374	-5.3679	-7.9246	-12.728	-12.115	-15.326	-13.284	-12.975	-13.76	-14.38	-12.064	-11.388	-12.397	-15.306	-12.107	-8.9334	-11.652	-13.167	-9.8457	-8.4852	-11.439	-11.063	-11.629	-11.59	-19.92	-13.919	-12.146	-9.8582
6.3564	1.9082	1.3867	2.2258	6.2072	7.8241	1.9732	-2.4772	3.872	3.6431	2.3875	1.74	0.67286	2.4848	-0.49838	5.473	-3.9616	1.9758	4.7886	2.0804	2.7322	2.1215	1.6297	1.4655	-1.5141	5.4477	-1.3465	2.0876	1.4783	-0.0012895	1.2142	-1.4364	-0.95633	3.0874	3.5344	1.2636	-1.9639	4.0854	2.0802	1.8259	-3.4	1.7341	-2.1567	-0.48972	6.4749	5.446	2.4804	0.062983	1.7938	4.0595
10.03	4.4413	8.6236	6.6896	7.075	5.8049	6.5713	7.2	11.41	5.5802	3.9238	10.322	10.556	10.079	5.9643	6.8899	5.5968	-2.5713	9.1872	9.3668	5.0356	4.8559	4.2059	9.7607	5.7311	11.765	2.671	4.4533	4.431	8.5914	7.3986	9.8738	5.9487	7.5527	3.6625	3.506	7.0005	6.935	10.175	8.4443	5.9572	5.7004	3.9536	7.9692	6.1158	7.5495	3.4322	8.0389	7.6293	4.7002
-11.93	-13.846	-9.8912	-17.746	-16.261	-11.191	-12.353	-14.567	-14.781	-13.77	-14.949	-13.345	-9.9008	-13.197	-12.472	-10.332	-9.9413	-16.289	-9.55	-8.7258	-11.965	-10.317	-11.166	-10.708	-10.076	-14.179	-13.8	-6.6012	-12.508	-13.041	-11.138	-14.412	-12.737	-11.81	-13.054	-12.989	-16.895	-11.504	-11.339	-10.596	-12.544	-11.102	-14.863	-18.421	-15.002	-11.59	-11.386	-9.9589	-11.556	-12.26
-6.0413	0.80181	3.2459	-2.3278	-10.287	3.7088	-6.357	-3.6134	-3.5177	-2.1002	-7.5745	-4.3756	-5.0648	-4.2785	-1.2182	-1.2601	-0.76909	-4.1317	-2.5264	-2.4342	-1.9725	-2.8248	-3.5243	-3.5482	-2.4672	1.7127	-1.4218	-4.8475	-2.7217	-3.7352	-0.86719	-6.2289	-0.58146	4.5042	3.2759	-3.0499	-1.2568	-5.2868	-1.5302	-5.0659	-2.0834	1.8154	-2.1665	0.19133	-5.3677	1.4053	1.9934	-7.2523	-5.092	-1.8456
-2.3725	-0.57109	1.5641	-0.98647	-0.50246	0.51418	2.9853	0.41852	0.23096	-3.1786	-1.6371	-5.5244	5.0456	-3.0318	-3.5302	0.81806	-3.0967	-1.3126	-1.4429	-3.2267	1.6085	-5.3751	-4.9014	-1.5596	-1.4884	-2.7533	-0.65608	1.9553	0.14832	1.1195	1.7661	0.65175	0.14987	0.53153	-2.399	1.5588	0.1306	-3.7278	1.1721	6.5489	-0.12151	5.3366	-0.50438	-4.4519	0.41797	-1.2687	-2.054	-4.6875	-3.1699	-1.7141
0.83617	2.2335	4.0954	-0.21259	-6.4869	0.29839	-7.8572	-0.96067	-0.62506	-2.9035	-4.9207	-4.8237	-0.86653	-3.2302	-3.4885	-3.1368	-0.38883	2.9082	-3.7571	0.98676	-3.2808	-2.3347	-0.49478	-2.6684	-0.4268	3.5449	1.237	-1.6668	-3.6554	-3.5146	-0.36539	-4.8034	0.75077	-0.48326	-1.8991	0.87951	-1.144	2.0557	-3.8869	-3.4892	-0.99799	-6.3699	-0.75952	-2.2474	-0.62343	-0.32558	0.043252	-2.1287	-1.6061	-1.3288
6.4222	9.7991	9.5922	4.8636	1.3414	4.2385	7.2725	0.60658	6.8891	6.2188	5.3401	8.9453	8.6	5.7993	6.4222	8.5282	3.9093	2.6872	8.7962	6.7804	9.638	6.6858	3.657	7.3413	5.5225	5.0389	5.6632	4.1729	4.6225	9.629	6.172	3.0151	2.0852	6.3038	3.8171	4.2979	8.2341	9.885	4.6353	6.1916	4.1936	6.0315	6.3999	7.8985	4.7919	11.27	4.9096	6.9148	5.7132	8.918
-6.2891	-7.5195	-3.645	-1.7796	-4.0762	-2.522	-6.3796	0.24704	-8.5427	-3.7992	-1.6322	-2.7299	-6.4963	-4.7147	-5.7794	-4.0647	-5.1369	-6.1351	-2.6975	0.74589	0.45444	-4.0478	-2.5266	-3.6795	-5.8784	-6.756	-5.828	-3.0007	-4.7739	-3.3075	-4.7302	-0.010923	-1.1648	-0.14543	-2.468	-3.172	-6.8401	-2.5645	-0.070377	-3.5496	-4.8631	-5.3509	-2.4257	-4.2881	-4.1965	-2.5455	-0.83969	-6.0183	-5.2631	-1.7191
-1.3717	4.23	2.2715	3.9247	1.8512	4.8127	1.2779	0.28054	-0.85919	3.122	1.0529	4.2323	-0.26024	1.5885	1.6836	-0.065318	5.0007	-3.9054	3.3468	4.786	-3.3296	0.92008	1.8174	2.4023	1.673	6.7517	3.3027	4.9437	1.1529	0.96069	0.251	-2.3576	-3.077	3.2159	2.8212	-0.68135	-0.59614	2.6544	1.3332	2.5768	-0.14684	1.8957	2.0439	4.242	3.7893	3.3522	6.0021	0.062128	-0.81306	0.95683
6.9436	5.9609	8.2749	6.4602	4.2208	5.8701	2.7552	6.5228	7.3983	5.6102	1.0705	4.0476	3.2721	6.4845	4.8704	9.4907	6.5637	5.1832	9.1329	9.3485	3.8464	9.8593	4.7313	6.6526	6.1716	5.1749	4.8479	2.731	7.0029	4.9106	8.6356	6.1422	4.6023	10.054	0.83087	8.0361	3.8683	5.851	3.5955	1.7399	5.3699	2.3897	2.8263	8.1123	4.7356	4.1261	-1.5655	1.9774	6.6726	8.9361
-9.232	-11.123	-8.278	-10.171	-8.7007	-11.19	-9.0819	-8.2507	-16.182	-8.683	-8.0417	-7.9246	-11.528	-10.707	-9.3181	-7.1698	-8.5949	-10.492	-4.2491	-15.187	-11.371	-11.612	-8.3383	-12.39	-9.4176	-13.82	-11.572	-5.4692	-9.8378	-7.3726	-9.8132	-5.2692	-10.525	-13.449	-6.7915	-10.137	-14.159	-14.673	-9.244	-12.952	-10.625	-10.238	-9.8175	-4.3286	-9.3276	-8.9871	-15.305	-13.067	-11.087	-10.691
-0.9993	4.0024	5.145	9.501	6.3241	1.5751	5.5919	7.8861	6.3794	5.2643	6.2758	5.5064	3.5698	6.662	1.5465	2.418	-0.39686	4.3765	5.8355	6.0324	4.8884	3.88	1.2733	2.2862	4.075	3.0259	0.37901	0.07537	4.0482	9.8927	4.4137	8.1246	6.5556	5.5937	6.9295	4.0949	8.2389	2.5317	2.6425	4.3188	5.0465	3.5054	7.0862	1.4085	4.5434	2.1242	3.1199	2.1511	8.1984	1.4227
13.53	11.626	11.569	13.575	10.726	8.5176	11.453	11.379	7.2811	11.785	5.4776	6.5176	17.345	7.7058	11.842	3.408	7.3288	9.9326	11.85	8.7914	12.399	8.942	6.4036	6.7045	5.7521	13.356	8.0762	11.066	7.7016	9.5022	6.4315	2.7429	11.849	11.875	8.4349	6.3398	8.1304	11.797	13.351	10.245	10.238	5.4659	9.8406	11.35	11.15	4.5024	11.531	5.2162	9.9766	10.315
-7.0762	-3.5847	-3.9758	-6.1334	-4.5819	-0.44381	-2.2991	-6.8454	-2.271	-5.021	-4.913	-6.3813	-9.838	-6.0374	-5.1465	-7.8353	-0.64716	-0.32353	-6.8218	-4.9922	-3.8148	-5.6785	-6.3077	-3.2198	-2.001	-3.4834	-1.9884	-5.8587	-6.9121	-6.0265	-10.685	-10.285	-7.7451	-2.7888	-3.9134	-2.2011	-4.9157	-7.5223	-6.2805	-3.1124	-7.3354	-2.8818	-6.0459	-5.4252	-8.0818	-5.3167	-3.7121	-0.33381	0.70061	-4.7556
-9.2676	-9.8482	-11.44	-8.2139	-10.496	-10.359	-10.465	-13.176	-10.658	-14.767	-8.8382	-9.5137	-14.66	-7.8551	-12.899	-11.815	-11.469	-6.5942	-10.064	-8.048	-9.0117	-14.723	-10.063	-9.0582	-8.4762	-15.993	-14.962	-11.118	-15.731	-13.393	-11.873	-5.3538	-9.5167	-12.592	-11.323	-8.7396	-10.78	-8.4799	-5.9369	-6.2873	-10.151	-11.673	-8.5789	-10.1	-7.391	-9.6723	-7.3125	-7.552	-11.527	-12.66
4.4528	5.0714	5.9485	8.7121	7.7295	8.8688	3.4236	3.2968	0.083339	3.2037	3.3448	11.2	0.62589	10.601	6.3835	4.1586	4.1398	0.29108	2.7459	7.378	4.1821	7.5236	1.1743	7.4192	6.4674	2.8723	8.1758	6.718	4.9811	5.8004	4.3746	4.5667	3.2402	8.8216	5.0896	10.228	8.5224	6.7287	6.6517	8.0589	6.7305	1.7727	2.8965	8.1118	6.8141	8.881	10.182	11.996	3.4887	2.9407
7.5527	10.018	5.6978	7.92	9.9562	6.4583	9.0438	8.4403	7.1592	10.709	7.992	10.257	8.9074	5.2823	8.1723	6.7444	10.916	5.2841	8.9797	5.8873	4.4865	5.5594	4.1138	7.6225	10.649	6.1273	3.7561	6.2317	7.4892	3.8369	3.9002	11.503	8.9253	11.571	7.2121	10.651	8.5124	10.003	3.9381	9.9011	8.1834	13.447	14.294	4.4882	8.7924	6.3656	11.45	6.5706	9.3883	3.1806
-6.0559	-10.668	-7.164	-2.1611	-6.3973	-7.2722	-5.49	-7.194	-8.5524	-7.8295	-5.7426	-7.3622	-8.0883	-3.0635	-5.4059	-10.275	-2.4556	-5.1634	-2.7116	-8.7751	-3.7841	-6.0648	-7.3212	-4.3412	-6.917	-1.6665	-4.0066	-5.6295	-7.4552	-4.7234	-10.894	-2.3232	-7.4232	-5.2397	-6.3563	-8.2135	-7.8301	-4.2294	-9.8758	-6.3854	-3.7873	-5.0075	-5.6346	-6.5825	-6.746	-9.1609	-9.552	-3.8042	-5.1497	-8.9408
2.6411	-2.5629	-1.3908	-1.2553	-3.8765	-0.80849	2.2075	-2.8137	-1.2132	-2.1095	-6.7355	-2.6922	-2.6029	-5.7059	0.097423	1.255	-2.5853	-2.3992	1.1327	-0.76435	0.97295	-0.55635	0.87312	-0.9861	-1.2195	-6.8522	-3.3032	-3.1982	-0.17395	-1.1885	-2.4262	-0.49138	-1.5698	-5.7932	-2.2003	-1.3994	1.4587	5.3533	0.62945	3.8861	-3.8659	0.5737	0.59654	-2.7927	-5.66	-2.013	-3.918	-0.49807	-2.7956	0.59522
-18.787	-25.417	-22.053	-21.96	-20.294	-19.446	-20.752	-19.778	-22.024	-20.674	-20.531	-20.332	-22.279	-20.972	-19.382	-26.505	-24.835	-19.486	-18.786	-19.036	-20.955	-20.421	-24.428	-22.17	-22.937	-22.146	-23.529	-24.244	-20.937	-21.131	-24.373	-22.592	-21.441	-22.79	-19.634	-28.217	-20.141	-16.92	-25.499	-20.928	-23.102	-20.673	-21.018	-18.346	-25.203	-23.071	-23.656	-24.156	-18.345	-19.869
-3.6618	-2.5861	-9.6432	-5.428	-4.6264	-7.8348	-5.105	-3.5962	-5.9751	-7.1836	-6.8757	-8.5361	-4.6206	-3.5846	-3.7179	-6.2545	-8.3577	-4.2045	-5.0309	-3.1515	-4.0166	-10.121	-4.8425	-6.4255	-3.4354	-5.7431	-6.5728	-5.2315	-4.9398	-4.2518	-4.7009	1.9221	-2.2266	-4.4727	1.0934	2.8999	-3.1559	-3.3367	-5.799	-2.9155	-8.9297	-7.7703	-4.0279	-1.2593	-6.5012	-5.4689	-3.5279	-4.3873	-3.4003	-1.8684
-23.227	-19.842	-22.247	-21.281	-21.262	-23.626	-20.291	-18.334	-21.15	-23.927	-24.215	-23.011	-21.045	-27.046	-26.913	-19.374	-23.012	-23.238	-21.414	-22.624	-20.994	-24.072	-22.751	-22.166	-24.755	-19.347	-20.503	-22.75	-22.214	-20.309	-21.47	-23.574	-21.984	-26.918	-21.838	-21.801	-20.744	-22.474	-21.568	-24.235	-19.733	-19.765	-24.448	-23.884	-21.493	-26.407	-21.388	-22.326	-21.091	-24.72
0.48376	3.7631	-1.0123	0.89239	-2.2629	4.1563	-3.0563	-0.16428	1.8549	4.0906	-0.15322	0.75535	-0.2129	0.15187	0.79606	3.1207	-2.0622	3.1033	1.6022	1.0838	-0.44405	-0.42804	-2.0819	0.91583	-1.7359	-2.1702	3.4795	0.020261	-5.6815	0.37078	-4.2147	-4.1939	4.6339	-0.17909	7.2853	1.3115	-0.94909	3.4171	0.07858	4.1723	-0.70693	3.1602	-1.2299	0.44998	-2.0238	-4.9758	-3.2605	-1.0472	1.2872	6.3783
-6.5172	-6.3894	-7.2424	-6.1053	-11.256	-9.6042	-7.4282	-11.331	-8.7894	-8.7526	-4.8106	-9.258	-8.3866	-9.7855	-10.224	-11.302	-9.8783	-11.452	-12.668	-13.833	-9.2273	-9.5332	-9.3855	-7.6866	-12.665	-8.8868	-8.2526	-10.71	-12.274	-10.444	-13.699	-10.339	-12.523	-5.2565	-11.907	-6.9637	-12.574	-10.214	-11.682	-12.011	-9.5076	-8.7585	-5.4459	-13.6	-4.77	-13.783	-7.478	-15.162	-10.268	-7.552
-12.393	-14.65	-12.956	-11.985	-11.259	-15.399	-10.954	-11.546	-14.94	-8.4637	-13.688	-7.9554	-10.473	-13.201	-9.3266	-10.687	-17.272	-17.714	-14.548	-10.667	-13.656	-13.893	-14.681	-13.157	-15.791	-12.895	-16.333	-12.479	-6.0418	-12.599	-17.449	-13.659	-9.6378	-14.193	-10.06	-14.933	-11.843	-11.816	-12.808	-12.11	-14.122	-12.494	-12.774	-12.051	-12.607	-14.657	-10.17	-16.922	-15.266	-14.718
10.221	6.6147	7.1339	6.6378	4.4898	6.8472	5.6795	5.087	3.1506	6.8436	9.4901	4.8885	7.7001	6.9494	8.0911	8.4287	1.3641	6.9061	7.493	6.735	10.367	5.4915	5.1094	7.7162	9.9605	6.1317	5.0833	10.155	8.3607	6.4116	7.0796	5.2211	9.8728	8.6849	4.9981	6.0857	6.8697	4.6852	0.46586	2.8792	5.3442	8.0575	8.0113	6.1668	6.6356	1.324	10.056	6.7094	10.408	8.623
4.9869	4.3182	2.4978	5.4554	4.7838	4.8771	7.2644	3.3661	1.3694	8.0161	1.8025	5.357	7.0891	5.6873	4.4011	1.7672	3.7691	10.599	5.6284	5.9699	2.9933	6.2107	3.1321	6.9133	0.53508	4.0067	3.3049	7.378	7.4565	3.3589	3.8553	7.3148	2.3867	8.7338	4.9355	9.5932	1.5408	9.8176	4.4361	4.5051	7.5206	8.0899	4.5394	5.5097	10.303	8.548	4.1057	7.7405	1.9166	1.0466
-4.0874	-2.52	-3.8902	-1.0413	-2.9138	-7.8082	-4.7973	-2.5334	0.35323	-1.0819	-0.72581	-0.7799	-3.017	1.444	0.096969	1.033	-3.9702	-0.4826	0.9994	-5.3944	-4.1674	-1.199	-3.652	1.5935	-0.29317	-6.4746	-5.3314	-2.5046	-1.1579	-7.6148	-6.8636	1.9171	-5.5742	-1.0653	-4.9345	-1.8277	-3.9212	1.7542	-4.6077	-0.309	-4.8262	-1.3346	0.92831	-3.4297	-3.3676	-4.9807	-3.0155	-5.8697	-1.5077	-6.7263
-7.4244	-4.0187	-5.6178	-5.4425	-4.3491	-1.8081	-7.0663	-2.032	-9.5533	-5.5262	-1.704	-6.2822	-4.556	-3.1727	-10.735	-4.7923	-8.1409	-2.8383	-4.1049	-4.9727	-5.8499	-3.0508	-1.6566	-0.069971	-6.9348	-6.2537	-6.0079	-11.962	-7.1808	-5.4523	-3.8382	-5.6677	-4.1913	-2.8498	-14.214	2.1301	-6.5867	-9.0936	-8.3432	-4.3688	-2.2287	-6.8578	-8.4164	-3.5364	-6.6633	-6.6654	-3.0659	-7.7389	-6.1207	-2.7971
4.4368	-1.125	4.4749	9.1664	-0.86637	9.2576	1.5681	1.7384	-0.70629	8.0003	2.0403	2.8317	-0.95799	2.7945	8.2357	0.061139	1.192	3.0152	5.3769	0.91343	1.1957	4.0848	4.3316	3.6	3.7295	3.6342	0.0054182	4.3196	4.4448	6.6714	5.7767	3.1332	1.4394	4.1075	6.1608	6.0072	-4.6155	1.381	3.3226	4.6555	0.69045	4.1885	4.7232	2.7452	2.6476	7.7537	-0.15141	6.9447	3.1489	3.4344
-11.927	-11.597	-16.201	-16.924	-12.595	-12.988	-12.302	-13.569	-12.507	-8.8867	-11.559	-10.5	-12.531	-11.613	-14.068	-14.627	-14.818	-12.757	-13.111	-13.069	-10.98	-13.182	-12.402	-11.119	-11.092	-13.949	-9.7105	-11.17	-15.078	-15.527	-11.706	-16.989	-16.151	-14.914	-17.301	-11.146	-10.553	-10.735	-16.221	-15.232	-13.895	-14.841	-13.769	-15.966	-13.001	-12.725	-12.93	-16.519	-15.941	-16.498
0.57969	-4.9129	-7.9884	-3.2765	3.0379	-3.6548	-2.3503	-3.545	-2.0072	-4.5811	1.3353	-4.2849	1.9737	-3.9506	-4.0742	-2.2337	0.69297	-3.1844	-3.3354	-7.7313	-5.4526	-3.8986	-2.4838	-0.11818	-5.2719	-3.1947	-6.1584	-2.9337	0.55632	-4.994	-5.9363	-0.81203	0.36069	-0.53373	0.47872	-2.2632	-4.9868	-5.3085	-3.378	-0.28257	-5.1541	-4.0798	-8.3432	-3.1521	-2.492	-1.0249	-3.6681	-4.5783	-3.5865	-2.6641
4.3381	-2.1417	4.0094	3.6829	4.0565	4.9745	4.1955	5.4656	1.2034	2.0778	5.1048	-1.0301	3.207	7.316	4.2142	3.5156	-0.30006	1.8821	-0.50493	3.6292	1.9605	5.0775	0.58121	3.1443	-0.2136	3.2652	2.809	4.0209	2.2821	5.4063	5.2023	1.2032	-0.66781	1.7461	0.55659	-2.9211	0.63504	2.4359	4.5344	1.0268	4.5731	3.6152	1.2654	2.7239	-1.4411	-1.2309	1.6679	2.7461	-0.083941	-0.63802
-12.477	-17.529	-6.2206	-13.527	-13.003	-9.4616	-17.227	-12.39	-11.499	-13.896	-11.879	-15.594	-11.719	-15.727	-12.056	-16.286	-12.864	-13.476	-13.89	-14.417	-14.229	-11.9	-11.926	-12.303	-8.3756	-15.294	-15.021	-11.166	-14.33	-10.179	-17.429	-11.965	-11.916	-11.314	-9.5449	-15.076	-15.249	-8.1189	-17.756	-20.337	-13.993	-16.599	-10.104	-13.143	-17.878	-13.422	-14.819	-16.403	-11.734	-11.829
-4.2896	-6.7717	-4.906	-3.542	-5.5046	-2.5806	-4.1459	-3.7607	-3.4522	-2.7774	-3.1219	-8.1776	-3.2731	-5.3947	-2.5992	-4.1697	-5.0609	-6.9337	-4.3168	-2.3959	-1.6863	-3.9584	-3.5933	-1.1509	-4.9016	-3.1258	-7.8036	-1.5475	-6.662	-6.1037	-7.1016	-6.819	-1.796	-0.87276	-0.99437	-2.1934	-2.8606	-3.8877	-1.2701	-3.2641	-4.0069	-1.8791	-5.0396	-8.8644	-7.0033	-4.1814	-4.647	-4.3821	-1.2679	-3.4856
3.8791	0.98812	-1.3673	1.0405	-1.6784	-3.9533	-0.96663	1.8548	-4.9426	5.1783	0.93625	-0.9412	-0.64177	-0.67699	-2.6536	-0.5765	-3.192	-3.258	-1.1839	-1.6128	0.70782	-2.3097	-2.9458	-3.3309	-3.1741	-5.2455	-1.507	-2.8387	-3.5956	-4.9636	-8.1684	-1.4589	-1.8489	-0.46913	-1.5542	0.26551	-5.4579	-2.9276	-6.2188	3.2509	-1.9201	-1.8794	-1.2791	-6.1184	4.0024	-1.8084	0.34245	-2.4065	0.76026	-3.9367
-1.4311	-4.5863	-3.3181	3.455	-4.3651	0.20326	-5.5196	2.7197	-2.0927	-1.9159	-3.3751	0.18554	-2.6782	-1.4583	-0.11947	-1.3359	0.41478	0.26416	1.4716	1.8967	-0.87211	-2.0542	-1.1745	-0.050679	1.8541	3.2117	-5.956	-1.0801	1.0169	-3.2374	1.8642	1.4924	-3.1883	-0.051799	-2.0291	2.7138	-2.5153	-1.9482	-5.2188	3.0997	-0.76035	-1.0363	-0.74582	-0.7229	-2.5447	-3.7351	-1.5482	-0.19773	2.8236	-5.6641
0.36974	4.7703	10.86	4.6379	2.4746	2.2937	8.9661	7.8727	6.2119	2.5696	7.0795	5.6131	4.3465	5.1892	4.0953	5.3828	4.8287	4.7397	9.3979	8.3463	2.347	5.3326	6.1713	7.1087	4.1779	3.4716	6.6137	1.3114	0.95345	3.7434	3.4573	5.146	4.4969	3.1502	7.0271	2.1245	4.7561	6.4458	6.3665	3.3117	6.5045	7.5531	3.2326	5.6267	8.5974	5.1742	1.2046	2.9326	5.7179	7.7521
-11.426	-13.322	-13.781	-9.4783	-8.7574	-12.278	-8.3769	-14.305	-10.549	-14.422	-14.387	-10.062	-13.08	-11.638	-11.75	-13.614	-9.5886	-11.727	-10.432	-14.037	-11.806	-14.035	-14.242	-12.765	-17.26	-12.705	-14.452	-14.544	-10.105	-11.458	-14.893	-11.617	-10.836	-14.129	-14.284	-17.736	-16.927	-12.762	-17.619	-11.44	-13.318	-12.065	-10.345	-10.298	-10.743	-14.953	-11.462	-14.311	-13.469	-14.115
-1.588	-4.7953	2.6229	-1.2905	-5.0264	-0.82286	4.4935	-5.4913	3.2016	-1.3116	-2.6874	-1.1356	-1.3885	1.4624	-0.615	-4.2929	0.31365	-0.68357	-0.41259	-1.418	-3.1551	0.98663	2.6933	-3.3593	2.3774	2.9386	4.7761	3.107	0.28825	-2.3215	-1.6511	-1.3937	-3.586	-3.5013	-1.8623	-2.2057	-1.7512	-2.4296	-0.98624	-2.5866	-6.8012	-0.16053	-5.1975	-2.9927	-3.0871	-5.9137	-0.54077	-2.0793	-0.28892	2.4244
-4.4947	-5.1504	-3.277	2.256	-4.664	-3.3459	3.1116	-1.8601	-3.188	-4.6291	-6.791	2.1212	-1.1368	-4.6012	0.25547	-1.3975	-1.6983	-1.2576	-4.6547	-1.3627	1.6495	-8.4445	-8.7163	-3.5102	-0.2332	-3.5078	-2.5615	-2.6669	-6.4066	-2.9248	-2.1222	-2.2581	-1.3888	0.85838	-2.7622	-3.8854	-1.034	0.041968	1.7299	-3.9096	-2.5628	-2.0605	-5.2597	-8.1525	-0.32324	-4.3877	-5.297	-3.336	-3.4143	-3.1867
-18.768	-18.193	-25.011	-15.993	-16.916	-23.849	-20.4	-24.279	-20.235	-21.324	-22.596	-19.026	-21.215	-22.172	-17.463	-19.983	-24.506	-20.528	-19.497	-22.318	-24.221	-19.245	-20.29	-24.322	-21.205	-23.256	-22.614	-20.2	-27.736	-21.021	-20.321	-18.839	-20.504	-22.442	-21.747	-22.519	-21.016	-24.168	-20.025	-19.722	-21.712	-17.161	-15.957	-20.837	-21.575	-22.169	-22.079	-15.475	-21.734	-21.55
-4.6038	-3.0879	-5.1064	-3.3273	2.1432	-0.59335	-6.1664	-3.9992	-2.5834	-3.4373	0.3534	-3.3815	0.63884	1.3307	-4.6453	-3.0347	-1.054	-3.1664	-3.9589	-2.3674	-0.94488	-2.0964	-6.4851	-0.54078	-4.1393	-0.10307	-4.8773	-3.9006	-5.1891	0.60183	-4.2215	-1.9474	-4.4552	-1.2923	-2.0571	-4.0357	-0.47755	-2.2578	-2.3751	-2.2255	-9.566	-0.58552	-4.8502	-3.3374	-2.6451	-8.6729	-4.9887	-1.0584	-1.3734	3.4454
-11.116	-7.5724	-13.172	-11.7	-14.674	-13.947	-16.321	-7.8193	-13.364	-13.425	-9.0273	-11.56	-9.2847	-14.19	-9.5315	-14.496	-10.832	-13.495	-11.472	-16.59	-14.556	-13.298	-16.338	-12.217	-11.113	-8.674	-10.625	-12.506	-12.438	-16.124	-10.738	-10.193	-11.656	-12.624	-10.891	-10.071	-11.164	-11.059	-12.275	-12.492	-8.1172	-13.322	-15.055	-15.443	-14.374	-11.05	-8.5995	-13.875	-7.1241	-11.161
-5.1111	-3.4894	-7.9334	-1.898	-6.7382	-4.298	-10.542	0.26147	-3.1387	-3.1105	-2.5479	-2.2265	-4.2183	-5.6439	-2.4711	-5.4671	-8.6898	-3.9258	-3.1811	-7.9811	-4.2941	-7.8282	-5.9725	-1.4974	-4.8866	-3.7459	-3.7984	-1.8857	-0.62928	-0.14143	1.2797	-6.1599	-4.217	-4.175	-2.5742	-0.83964	0.99896	-6.1217	-6.3891	-2.9354	-2.7138	-6.3256	-5.1072	-2.0347	-1.1874	-10.047	0.84151	-2.2403	-1.3543	-2.8874
-0.7576	-1.6565	-7.3155	-5.883	-1.8627	-5.8617	-6.124	-6.5625	-4.8441	-6.2433	-4.601	-3.36	-7.9793	-6.8622	-4.1232	-5.5562	-9.3236	-6.4395	-11.541	-11.281	-3.3563	-6.6511	-4.4769	-1.7784	-5.5525	-7.8302	-9.2463	-6.7596	-7.2024	-8.6946	-4.3015	-3.9038	-5.2766	-3.7086	-0.62236	-2.9046	-3.3288	-9.1824	-9.7933	-5.0035	-4.3931	-5.2811	-4.7465	-5.1229	-2.6919	-7.7392	-4.2756	-3.0959	-1.9102	-1.6736
-14.472	-14.937	-15.301	-14.481	-15.927	-13.638	-13.849	-17.99	-13.759	-12.565	-13.352	-18.076	-12.111	-14.63	-9.1913	-13.368	-14.928	-16.089	-10.764	-12.671	-13.273	-14.994	-16.014	-16.703	-11.173	-15.402	-17.759	-13.59	-13.33	-13.093	-16.254	-13.139	-17.119	-15.304	-17.412	-15.028	-13.942	-18.358	-11.848	-7.635	-10.254	-16.117	-15.888	-16.225	-17.771	-9.1741	-12.99	-12.667	-9.8556	-10.347
-0.69888	-5.3037	1.9338	-2.5467	0.60403	0.93607	-0.8567	-3.9543	-3.5107	0.050734	-3.8732	-2.0065	-1.019	2.8028	-7.0758	1.4552	-3.7586	1.0247	-3.0659	-1.1773	1.2125	1.5164	-4.0492	-3.3231	-2.0996	-4.2615	-1.4593	-4.4619	3.6929	1.6995	-1.1871	-3.4929	-7.1039	0.43056	-3.4392	1.357	-1.5558	0.28451	-0.015196	-2.6465	-1.7381	-0.18667	-2.0327	-5.262	-1.6068	-0.42007	-4.2162	-3.1616	-3.9171	1.2172
-6.0626	-5.8595	-6.6285	-3.135	-1.8349	-2.934	-3.7369	-4.277	-2.2927	-3.4371	0.57725	-1.2395	-0.78143	-2.5722	-5.2106	-6.3197	-3.6275	-4.1661	-7.1544	-2.0035	-8.0544	0.93258	-3.5899	-3.8115	-0.04925	-4.9541	-5.2557	-3.3359	-3.2219	-4.7762	-7.3763	1.2524	-1.1467	-1.0846	-1.6674	-0.91466	-1.3271	1.4231	-4.1941	-0.44987	-4.4559	-2.0954	2.7654	-1.1161	-1.1399	-1.1707	-2.473	-1.1383	-3.9837	-0.83372
-7.1231	-3.6919	-9.5565	-4.5009	-5.3391	-8.3855	-6.8075	-3.9934	-8.297	-5.401	-9.1898	-4.8019	-8.2722	-5.1292	-2.9252	-3.2045	-6.0523	-5.7706	-3.6486	-9.2971	-1.8648	-3.2599	-3.7118	-8.039	-5.9969	-9.7423	-6.4068	-5.2969	-5.6561	-5.0298	-3.8969	-4.6734	-3.4708	-6.1921	-5.5373	-2.9973	-4.2538	-4.0911	-6.8658	-5.8233	-8.5306	-1.4658	-12.558	-7.6938	-0.76703	-1.0243	-4.8027	-7.1155	-3.3559	-5.085
6.3216	8.659	12.094	7.7471	11.346	3.1199	10.363	6.6925	8.2171	5.3351	8.6809	7.3489	6.0335	5.2103	8.4947	6.1421	7.8306	9.2641	12.965	4.7882	11.614	4.3163	5.3095	7.6964	5.8867	10.394	11.5	6.3219	12.951	9.1253	13.408	7.0718	7.2338	7.2866	13.619	5.9424	12.252	4.4969	6.1033	10.232	5.7206	1.8146	3.7128	7.2945	8.2389	6.1004	5.3165	6.3591	6.5646	7.1009
-18.342	-16.977	-13.653	-15.658	-17.298	-18.935	-11.946	-17.579	-16.189	-10.826	-17.532	-10.171	-16.482	-15.699	-8.8414	-16.246	-11.9	-16.773	-16.589	-13.342	-13.967	-16.232	-12.297	-12.069	-11.925	-13.245	-18.034	-16.732	-8.5662	-16.616	-12.035	-11.074	-14.601	-12.816	-19.827	-15.919	-18.931	-15.611	-14.947	-13.368	-14.295	-15.941	-14.503	-12.145	-18.958	-15.104	-18.316	-11.932	-14.425	-16.543
-0.63488	-1.4682	-6.4819	-7.9214	-5.3329	-3.9378	-0.012105	-4.234	-3.6318	3.8286	-1.6525	-0.90422	2.1643	-1.6457	-1.0616	-3.754	-1.0488	-0.75137	-1.7348	-4.7846	-2.2592	0.12711	-2.0555	0.0596	-1.6307	0.60379	0.78235	-4.7773	-6.6022	-0.28087	5.6094	-4.5101	-1.7608	-5.2314	-4.4001	-7.2102	-0.86266	-3.8727	0.26786	-5.2189	-4.15	-7.1109	-0.9392	-2.3524	-4.2363	-2.7572	-1.7209	-0.89118	-6.8837	-5.747
-6.1326	-5.852	-7.1172	-5.5455	-0.87832	-4.711	-6.0201	-7.1711	-5.5153	-6.4085	-6.92	-8.3362	-7.3444	-4.5376	-7.785	-4.5008	-5.0149	-12.222	-6.6398	-8.5094	-7.2112	-5.0977	-5.2501	-6.8565	-2.4676	-13.238	-5.8832	-7.5746	-8.3286	-6.9963	-2.4131	-3.2198	-4.9277	-6.2204	-7.8606	-10.32	-5.7452	-8.7994	-8.0551	-5.4836	-4.4776	-6.4962	-5.765	-3.577	-9.4019	-7.013	-6.4591	-9.9136	-3.5541	-6.8822
-10.49	-9.5287	-6.7479	-4.5219	-3.2724	-3.9304	-7.4517	-4.3204	-6.7234	-3.99	-2.0556	-4.8053	-8.6395	-6.2777	-3.7129	-8.1647	-8.1967	-6.9508	-4.9524	-6.811	-3.0239	-3.5778	-2.1609	-0.77871	-6.4563	-3.4502	-6.1891	-1.7984	-5.1154	-9.7537	-6.1756	-3.8399	-1.1021	-3.137	-3.4691	-0.76137	-7.5987	-8.1549	-6.8127	-4.2881	-7.5032	-6.0524	-4.4102	-4.5877	-8.9429	-6.0405	-3.239	-2.8268	-3.8324	-5.2619
-5.5375	-2.9654	-4.9498	-5.3812	-4.3233	-2.4155	-9.9017	-4.2192	-5.5647	-5.4706	-8.2135	-4.7571	-4.2006	-5.3663	-5.7781	-2.6144	-1.3464	-3.2351	-1.7132	-6.1614	-1.5126	-0.24689	-6.7352	-2.6564	-8.1181	-5.9778	-1.4117	-1.8905	-3.2829	-5.9932	-2.0207	-7.4513	-9.6856	-2.5175	-6.2941	-7.0056	-4.3841	-0.35338	-4.6199	-6.5552	-7.5565	-3.2275	0.98745	-9.2044	-8.1741	-2.4169	-4.5796	-1.5274	-0.11608	-4.9139
0.29937	-0.67502	2.1682	-1.6739	-0.57093	-1.3973	-1.0844	-5.0624	-2.5731	-2.8552	-0.45573	-8.2691	-2.4686	-1.4736	-3.1563	-0.53858	-0.64375	-1.9998	-4.0195	-6.4198	-1.7641	-2.0846	-1.6356	0.44379	-0.51916	2.9425	-2.2153	-2.7403	2.1417	-2.2637	-3.2252	0.82004	1.3638	0.62182	2.7809	1.6931	-2.1276	3.7274	-2.9058	-0.6713	-4.6823	-3.4422	-2.9876	2.6866	-3.781	2.1918	-4.9315	2.8719	-0.68537	3.0489
-6.6161	-6.185	-5.311	1.9868	-2.7602	-0.65657	-2.6649	-4.404	-8.1929	-6.4806	-1.4475	-6.22	-6.4074	-4.6194	-5.9103	-6.026	-3.2142	-3.6916	-3.9388	-0.43192	-4.0041	-1.7419	-0.40107	-3.4674	-8.2271	-7.4898	-7.3159	-3.8321	-1.1193	-3.5842	-5.9814	-3.3687	-4.3389	-9.2073	-6.3494	-5.1395	-4.8424	-0.87236	-6.9391	-2.0749	-1.6256	-1.3939	-0.87514	-6.2081	-6.2489	-1.6498	-3.3753	-4.5194	0.46432	-1.2621
7.0268	6.2873	10.301	15.294	5.2695	6.5604	5.0601	7.4308	7.5547	9.9586	9.7115	9.1813	6.3292	7.2123	3.6265	5.2639	9.2313	9.227	8.4602	6.7004	8.7524	5.5313	7.1796	6.0994	9.0289	6.6035	7.8503	9.5449	7.7513	4.2505	5.4105	6.3489	5.5478	7.5492	4.6028	4.49	8.5168	9.2368	10.533	4.712	7.2026	7.4495	8.0998	5.7994	10.274	3.9891	7.315	6.3277	10.6	2.9901
-3.2919	-2.2125	-3.1807	-1.6083	-0.59449	-0.91748	0.39685	-2.2216	-2.8141	-3.6032	-1.5491	-6.3059	-6.7484	-1.2572	-1.7486	-8.1314	-3.1111	-2.3969	-4.0445	-5.3062	-5.1793	2.3009	-3.7958	1.1095	-3.0682	-3.7007	0.15241	-2.599	-7.6635	-4.9355	-4.0456	-5.1543	-3.7475	-2.5001	-4.3717	-5.0933	0.30538	-0.99115	-1.8139	-5.6863	-3.1934	-2.0194	-2.2184	-2.649	-4.5315	-1.5805	-5.2915	-1.8297	-1.366	0.019447
-4.0819	-2.8761	-0.12381	-6.7437	-7.8017	-6.8098	-1.5079	-6.4086	-9.5283	-0.25463	0.42519	-6.3929	0.89505	5.4404	-7.0194	-4.6492	-2.7356	-3.5175	-2.4837	2.9025	-2.1758	-3.3984	-4.2551	-5.4544	-6.4985	-5.0317	-2.2569	-1.3975	1.0246	-2.2164	-2.8099	-2.9693	-2.433	-3.0862	-2.4048	-7.4198	-4.9753	-6.2805	-1.3737	-3.6882	-1.0406	-3.4294	3.6243	-2.6673	-6.884	-5.9855	-1.5488	-1.8478	-3.4998	-2.0536
-12.295	-10.651	-13.255	-14.096	-11.573	-8.2505	-9.7981	-14.714	-13.138	-18.071	-11.446	-12.991	-12.11	-11.881	-13.31	-15.097	-13.682	-10.413	-11.568	-13.937	-18.434	-11.134	-11.773	-14.595	-16.49	-17.225	-12.525	-11.482	-12.919	-12.739	-14.971	-11.12	-14.754	-11.533	-18.301	-7.5401	-8.0833	-18.353	-12.694	-10.252	-12.546	-10.006	-14.655	-12.525	-10.725	-10.106	-8.1228	-11.033	-10.21	-11.746
-15.346	-17.674	-17.987	-18.517	-14.634	-14.412	-18.808	-18.124	-12.131	-18.792	-14.063	-14.686	-13.895	-14.183	-15.413	-13.349	-18.016	-12.92	-15.458	-17.259	-17.754	-15.803	-17.683	-11.348	-15.033	-17.159	-13.798	-12.974	-17.011	-11.873	-16.666	-18.999	-13.522	-14.798	-13.119	-14.205	-14.435	-17.147	-12.401	-14.824	-18.578	-16.905	-14.979	-14.804	-9.9893	-13.074	-16.872	-8.6337	-15.168	-12.562
1.9513	4.4366	2.5629	0.64571	0.077809	4.6303	4.6373	4.1208	-2.3103	1.8978	-1.448	4.9081	3.246	0.93881	1.2742	-4.1248	3.8612	3.1813	1.5009	6.041	0.56107	1.7846	4.1495	0.2836	4.2094	1.4414	4.7504	-2.6481	5.0218	-0.5893	-1.58	1.3764	6.6494	2.4026	-2.1548	4.037	3.1375	2.331	3.9274	4.9819	5.9756	0.36457	4.1107	3.1483	-0.37316	3.6907	8.2895	2.4882	3.3485	1.256
-1.0904	0.040344	-2.1973	-3.4659	-1.7196	-3.3017	-2.767	-1.6839	-4.1428	-3.0001	-2.342	-0.14141	-1.834	0.89464	-4.9639	-2.9935	-3.0412	-2.3649	-0.21705	-4.047	-2.2065	-5.5312	-2.0013	-0.8334	-0.9924	-3.3362	0.21779	0.5408	-1.7397	-3.1452	-1.4216	-0.38962	-1.5149	-1.9136	-2.2608	-2.4402	-1.5823	-3.1326	0.55804	-3.1008	0.056892	-2.5567	0.27612	0.65633	-3.8083	-2.7872	-6.5747	-4.174	-5.1924	0.68739
0.80917	1.2432	6.1903	4.606	1.6364	0.69445	2.7884	1.5944	2.6135	4.2343	2.4554	3.5832	1.9296	6.3535	6.3908	2.2683	5.6131	-1.8205	0.89861	2.184	1.312	1.7391	7.5387	1.9832	1.3988	7.8546	0.59858	3.1302	-1.3229	2.7255	-2.2844	-1.9311	-2.9972	2.063	2.3057	1.5052	-3.108	3.1769	4.0696	1.4984	-1.835	2.3374	3.0284	2.9287	6.2952	0.78865	3.0979	5.8517	2.3106	3.1858
-9.8272	-13.684	-15.31	-14.553	-12.252	-10.273	-9.705	-10.808	-17.539	-17.828	-15.01	-17.368	-14.891	-14.751	-14.141	-10.248	-12.994	-11.343	-11.411	-11.953	-10.929	-12.07	-16.791	-14.484	-12.116	-19.099	-14.501	-16.552	-12.658	-17.877	-15.359	-16.498	-14.781	-12.065	-19.041	-11.546	-10.719	-13.984	-11.306	-11.024	-14.9	-15.094	-7.1461	-10.383	-10.424	-18.369	-18.006	-13.498	-14.336	-18.254
5.7464	7.6936	1.4943	-0.13787	7.4943	4.034	7.5678	3.8507	2.8906	9.4614	7.1729	1.4269	6.3337	3.3526	2.5685	5.9976	4.9812	5.7459	8.8518	3.4247	1.7209	-1.6437	5.3594	8.7264	0.92674	7.1477	0.64533	4.8712	2.6201	5.7365	4.7592	7.8932	5.3305	5.6166	9.3296	5.2153	5.4436	2.55	1.33	0.016955	5.9207	4.8696	9.5202	4.3958	5.6332	0.19809	7.7313	5.353	5.2547	5.1646
-2.6773	-2.4736	-3.5514	-1.6329	-3.076	-5.0714	-1.6265	-1.5557	-4.3474	-1.8704	-0.61084	-1.0235	-9.7203	-3.7494	-4.1334	0.47263	-4.1085	-1.6352	-0.59631	-4.6232	-1.0807	2.2749	-1.7292	-2.8877	-3.8646	2.1807	-4.2468	-3.6294	1.9134	-4.5672	1.4768	-8.9197	-0.53311	0.42319	0.44608	-2.9034	-4.4276	0.74381	-2.7003	-4.5029	-2.3671	2.636	-0.95642	-4.2167	-2.3499	0.26215	2.3811	-0.84351	-7.8871	-2.3588
-4.1296	-7.0067	0.078057	-7.8014	1.8036	-4.7674	-4.4623	-6.3777	-1.6357	-8.038	-3.6358	-5.4617	-6.0309	-6.8826	-4.8853	-2.9071	-4.7661	-3.3392	-6.3888	-8.5093	-7.6678	-1.6191	-3.9866	-4.3673	-2.9552	-4.6234	-2.2563	-7.1136	-2.757	-5.2913	-2.7008	-3.1298	-9.6936	-7.1914	-5.5996	-6.5763	-1.2886	-1.6645	-4.0541	-10.28	-4.298	-1.879	-4.1358	-6.6718	-6.4462	-6.3134	-2.0573	-6.4168	-3.9711	-5.5379
-4.6995	-2.4858	1.1184	1.3041	-2.8615	1.3231	0.7054	-4.2226	-3.6735	-0.41236	1.3504	-3.6877	0.32915	4.3272	-4.9165	-1.7853	-6.944	1.6109	-5.9773	-2.4463	-1.3201	-2.6547	-0.36768	-5.4985	-1.4864	0.13815	-0.45323	-0.41965	-4.5964	4.0362	-5.77	-3.4842	-2.8675	-3.8745	4.0541	0.88518	-3.5687	2.3182	5.0822	-3.1445	0.010345	-0.54686	-1.0841	-1.8959	-2.4418	-0.88997	-4.6253	0.57017	-5.2534	-3.6884
-4.9612	-3.4884	-7.0056	-3.1402	-1.3848	-3.4079	-5.0516	-2.4514	-5.958	-3.0621	-6.0258	0.80464	-3.1738	-2.6557	-4.9546	-5.3265	-5.233	-5.6721	-2.4417	-4.1379	-4.5617	-4.8133	-4.0976	0.14363	-1.718	-5.6499	-2.965	-6.784	-7.635	-8.4266	-1.4838	-3.4594	-4.0285	-6.887	1.5697	-6.1469	-0.17301	0.52779	-4.4946	0.33255	-5.6929	0.47929	-4.9937	-5.7468	2.2155	4.2153	-4.7683	-0.86512	-5.1046	2.3489
-8.6381	-3.4484	-8.9919	-3.8219	-5.5781	-9.4945	-4.9556	-5.1711	-5.6618	-4.068	-5.6886	-2.6652	-6.7556	-7.4991	-4.5818	-8.8694	-6.7099	-11.807	-10.268	-4.4387	-0.83474	-1.6318	-7.0003	-3.5593	-5.8471	-4.0786	-6.0225	-4.9833	-9.1381	-4.8799	-7.7042	-5.5542	-3.0679	-9.9815	-7.2158	-5.9516	-6.8219	-10.385	-4.1235	-4.887	-2.8722	-8.4747	-3.5279	-3.9255	-6.4631	-4.5906	-9.1106	-10.171	-8.1951	-7.6106
-2.6981	-5.1689	-5.7934	-8.5269	-2.1439	-3.3557	-4.2095	-7.5485	-1.5	-5.64	-1.6536	-3.5066	-2.9623	-9.0032	1.7904	-3.8911	-1.6003	-5.3037	1.4686	-0.8529	-1.6346	-1.3036	-5.8215	-1.632	-8.9771	-3.8753	-4.5761	-3.7757	-5.1297	-2.7606	0.56094	0.06288	-6.307	-6.0427	-4.3075	-4.1841	-2.8421	-2.2814	-4.4542	-8.3319	-1.9362	-2.9507	-4.7353	-7.031	-4.8804	-5.0875	0.12975	-8.8543	-2.1807	-2.5205
-1.8836	-3.2021	-4.503	-4.3579	-2.7628	-3.3586	-4.3939	-4.1362	0.78563	-3.048	-4.0693	-2.3335	-0.040642	-3.9285	-7.2307	0.2428	-3.6736	-3.0983	-0.73764	-3.9934	-0.12116	-2.5452	-4.4174	-1.3822	-7.8914	0.35301	-2.2165	-5.3971	-2.421	-4.5981	0.86683	-6.7922	-7.7721	-1.412	-2.0492	-3.9801	-2.5232	-1.7589	-2.4499	-0.22401	-2.8279	-0.51243	-1.1495	-2.9839	0.44661	-6.0221	-0.78253	-0.49378	0.25621	-4.5937
-16.14	-13.278	-15.972	-14.365	-14.209	-12.587	-17.659	-12.918	-14.875	-14.364	-12.796	-15.847	-17.279	-13.791	-14.497	-14.816	-14.133	-16.342	-13.65	-16.888	-18.31	-12.857	-14.581	-12.227	-14.34	-14.919	-13.928	-14.998	-7.8473	-12.058	-10.096	-14.796	-16.575	-13.326	-13.849	-11.021	-16.022	-17.943	-13.014	-12.748	-12.873	-17.555	-17.216	-16.606	-14.526	-13.628	-16.656	-17.45	-14.001	-13.477
-13.586	-12.485	-10.09	-12.95	-13.444	-10.873	-13.424	-14.94	-16.015	-11.233	-10.299	-15.042	-13.639	-10.658	-12.472	-10.65	-11.89	-15.704	-12.453	-9.453	-10.899	-13.23	-13.873	-15.314	-10.555	-10.717	-15.714	-8.7815	-9.7396	-11.33	-10.493	-11.929	-7.9178	-9.6824	-13.604	-10.441	-11.628	-13.847	-11.063	-9.4058	-10.445	-7.5119	-15.043	-15.129	-11.382	-10.767	-8.7045	-13.782	-12.051	-8.6144
0.98591	-0.1745	0.84338	4.1992	-6.9978	0.35774	-2.3774	-2.542	-1.3512	0.1018	1.9296	3.7393	-0.30888	-3.727	-4.3919	2.2342	-2.6975	-6.7091	1.8552	-2.5944	-1.803	0.17221	-1.314	0.53551	-1.9053	-0.25297	0.86991	-3.9555	-1.0194	-1.5408	-5.8855	-1.4956	-6.3353	2.3887	2.1398	0.71786	1.3038	-0.69919	-3.1267	-1.089	-2.2206	-4.5092	-1.1768	-2.8968	-4.2884	1.0134	-1.3983	-1.5911	-0.87027	0.1613
-1.8224	2.1484	-2.3115	-0.6934	-3.0133	0.56139	-5.9583	0.13527	-5.462	-1.5494	1.6202	-1.9799	4.2633	-4.6637	5.3403	-3.8879	-1.6857	-7.072	-6.271	-1.8063	4.1923	-0.89368	-1.1351	0.83883	-2.1763	-2.0416	-0.43004	4.8489	-3.9064	-3.2251	-0.50312	3.2185	-2.6693	-0.40014	-0.31865	-1.1648	1.462	0.041335	0.071235	1.3287	4.3305	0.6979	-3.1521	2.4978	-1.6087	-1.5889	-0.16704	0.9738	-1.3337	1.4594
-1.2244	-2.2362	-0.3316	-2.683	-3.0212	0.45484	-5.5668	1.0891	-2.5177	-1.4473	-4.4621	-5.6891	-0.53253	-2.7064	-9.4489	-5.1839	-1.4685	-2.7329	-4.0659	-2.5398	-3.0728	-5.6218	-1.4756	-3.4747	-2.9243	-9.8464	-7.806	-3.9889	-0.48737	-0.34287	-2.6882	-2.0117	-5.9715	-2.1515	1.6438	-5.4797	-4.672	-2.1476	-2.321	-8.7487	-1.622	-3.2494	-4.6908	-1.4606	-1.8376	-7.4507	-3.2995	-1.1138	-4.5551	-1.5672
3.3282	-3.2583	-0.89544	-1.8506	-1.9059	2.0833	-3.2723	-1.5839	1.0255	-2.8801	-1.277	-2.6361	-0.22465	-0.21951	-0.76615	-1.3501	-0.83166	0.29913	2.752	-0.015609	0.26086	1.5381	-1.0707	2.196	2.1061	-0.12545	-0.73227	-6.1323	-0.13753	-2.0327	-1.7895	-1.2974	0.34693	2.2264	-0.16925	-4.0635	-3.3498	-2.1461	-1.5377	-3.7312	-5.6074	3.416	-0.34461	-0.41863	-0.47693	-5.1351	1.0118	-2.3548	-5.1693	-6.3092
-4.4301	-1.6012	-5.8093	-3.9731	0.30951	-2.1765	0.83078	-3.9583	-4.7749	-4.6686	-5.0196	0.094241	-6.3222	-0.74367	1.3825	-3.7376	-1.7669	0.31015	-3.2556	2.0058	-3.2661	-5.0367	2.858	-2.8527	-3.7122	-0.59289	-2.8084	-3.9871	-5.386	-2.841	0.71651	-3.9071	-1.5983	-2.6909	-2.5416	-4.588	-5.7948	-6.2737	0.1591	0.80897	1.7346	-5.215	-2.2751	-0.16562	-3.4986	-1.1848	-0.82288	1.4863	-1.6255	0.10495
-0.062282	-0.45308	3.007	5.6416	1.3818	-0.87174	1.5717	-0.28231	0.26716	-0.62716	-1.8246	1.4091	0.034988	-1.342	-1.1015	0.88915	-0.036121	0.065679	1.8532	-2.4785	-4.0537	-2.5121	0.99138	-2.4571	2.2319	0.47397	0.9035	0.10585	4.6829	0.2655	-0.89838	5.7866	-2.2122	2.3107	0.25573	-0.30313	2.2032	-4.786	-1.2312	2.9122	2.2381	1.0002	2.9683	-4.0932	-3.1397	3.5051	-2.9445	-0.79942	0.052266	2.277
-19.821	-27.892	-18.014	-19.306	-18.296	-22.575	-23.506	-22.861	-19.869	-14.392	-21.327	-26.715	-24.483	-14.392	-24.321	-18.981	-20.965	-19.65	-20.845	-18.902	-20.564	-18.781	-22.063	-16.753	-24.62	-17.645	-21.298	-19.856	-20.916	-22.319	-27.156	-23.909	-23.828	-23.331	-21.025	-19.41	-22.087	-24.802	-19.774	-19.496	-16.586	-19.307	-18.235	-17.995	-22.28	-19.457	-17.945	-22.612	-24.022	-20.088
9.8561	4.7283	7.1587	5.8972	9.1876	6.6874	6.0924	9.1288	3.4231	8.4652	1.263	4.803	4.2069	5.271	12.579	4.6814	7.3951	5.1597	2.19	6.5907	8.0313	13.626	4.9581	6.448	3.6996	10.134	2.2943	7.1055	2.45	6.6661	11.529	5.9578	5.5416	10.95	5.0982	2.5205	10.991	3.8733	7.4929	8.9147	7.2852	4.3236	8.3441	3.0623	5.1551	6.8444	6.5589	4.4393	6.9192	12.466
-0.89107	-0.62503	0.10099	-3.3295	0.096616	0.24137	1.5465	-6.9285	-2.5664	-6.3666	-0.11066	2.2403	-3.7474	-2.8053	-4.3675	-3.6521	-10.087	0.021808	-0.12593	-1.0842	-0.83662	-4.5011	-3.7666	-0.3816	0.85688	1.5759	-6.9842	-3.3484	6.0197	-1.2191	1.1659	-2.2129	-2.799	-0.80971	0.082783	-1.3555	-1.0198	1.0266	-1.0096	-1.0663	-1.4323	-0.013555	-0.43282	1.7162	-3.5364	0.22737	-5.8818	-2.8306	0.068631	-2.1025
-4.8006	-3.8137	0.97515	-2.6342	-1.8865	-2.1014	-5.9601	-2.898	-1.6169	-6.8735	-4.262	-0.53171	-0.86665	-2.0701	-1.9675	-6.113	-2.4031	-3.0811	-3.6913	-3.3922	2.8271	-5.0947	-2.1138	-9.179	-4.1724	-3.2625	-2.3897	-2.3431	-3.6251	-3.3894	-4.7972	-1.4327	-6.2852	-6.3975	-3.5157	-3.6244	1.9571	-0.32942	-2.3951	-4.8411	-5.2596	-1.6425	-0.95056	-5.9742	-4.2678	-2.8114	-5.9606	-2.3948	-8.6	2.9147
-2.1981	-1.5148	-2.0197	-4.7147	-1.5538	-0.56934	-2.1313	-7.0573	-2.935	-6.348	-6.6354	-1.994	-2.5452	-0.53698	1.9455	-2.9142	-2.6372	-1.7879	-2.8515	-8.1746	-5.8105	-5.7208	-3.6389	-2.5215	-1.6181	-8.4855	-5.5109	-0.56251	-3.2501	-2.5387	-1.0007	-8.1406	-1.9135	-2.9135	0.49947	-4.7868	-4.076	-4.6517	-2.0319	-4.932	-5.3118	-1.0577	-8.5571	-7.2683	-7.3221	-4.4921	-2.2137	-4.8203	-1.8184	-5.7332
-8.3459	-11.516	-10.911	-9.0909	-10.823	-9.8917	-6.7275	-11.735	-5.3913	-9.6533	-5.9207	-7.1805	-9.9957	-13.215	-5.6471	-6.5225	-10.849	-14.496	-15.258	-3.5569	-8.9103	-9.6879	-10.401	-7.5318	-10.734	-10.384	-9.1109	-7.1748	-13.277	-4.6369	-9.8733	-6.1662	-10.754	-7.1925	-13.387	-9.7124	-9.6662	-5.472	-2.0296	-5.0346	-8.1693	-7.8182	-10.765	-7.965	-11.625	-8.0656	-7.3649	-11.865	-6.5837	-7.2659
-13.334	-18.168	-15.792	-12.63	-15.912	-12.939	-9.4636	-15.782	-11.745	-9.7467	-16.528	-14.752	-13.438	-14.506	-13.38	-8.9463	-13.546	-16.151	-12.61	-14.343	-14.078	-11.026	-11.747	-12.124	-12.149	-12.281	-14.3	-14.568	-18.528	-11.477	-8.7417	-13.314	-12.284	-13.976	-15.348	-17.124	-10.547	-13.078	-13.927	-15.17	-11.116	-14.919	-15.066	-10.961	-14.806	-12.782	-16.644	-18.364	-19.411	-14.709
-0.4591	-1.9237	-4.7197	-5.6768	-4.6075	-0.49771	-2.6662	-0.76359	-2.3254	1.1493	-2.803	2.7188	1.1329	-5.1696	0.35736	-0.002622	-4.5902	-2.136	1.8433	-5.8451	-1.7909	0.38357	0.65916	-6.9713	5.7786	-2.6737	-3.2775	-0.50846	-1.1017	4.9606	-0.95627	2.268	-2.3218	1.9863	-4.0488	2.1791	5.6828	-3.1094	-0.97662	-1.9837	-2.7446	-3.3537	-3.3168	-3.117	-1.9556	-0.38963	-6.2222	-2.6381	-0.14756	-2.0517
-16.879	-13.549	-14.154	-13.567	-8.7847	-13.223	-13.478	-14.838	-13.678	-13.003	-9.4502	-16.597	-12.359	-17.245	-13.919	-12.285	-10.943	-16.407	-12.031	-16.589	-14.158	-14.214	-13.544	-14.285	-14.384	-14.017	-13.726	-16.6	-12.239	-11.636	-11.835	-15.978	-15.933	-15.726	-14.037	-10.154	-18.098	-11.546	-12.706	-7.284	-11.617	-13.638	-13.231	-13.308	-11.649	-10.632	-15.152	-9.7794	-13.467	-12.885
-9.3832	-13.643	-12.143	-19.796	-8.5409	-13.306	-11.184	-14.975	-16.762	-13.129	-7.2724	-16.56	-20.006	-7.4798	-11.57	-13.903	-8.8672	-10.297	-11.336	-10.274	-11.425	-12.207	-14.373	-15.249	-16.624	-10.616	-14.36	-12.041	-15.296	-12.733	-13.195	-20.202	-9.3124	-16.002	-13.166	-8.5867	-8.0325	-9.0731	-12.381	-16.279	-7.8552	-16.798	-11.788	-16.975	-11.555	-16.028	-13.868	-15.73	-14.831	-13.308
-12.512	-9.6931	-4.3399	-5.93	-9.701	-7.7199	-14.387	-5.1171	-4.0556	-12.254	-10.879	-7.4243	-7.5389	-9.0586	-8.5405	-9.7295	-8.0071	-9.8841	-4.5942	-8.8606	-7.4835	-10.479	-9.9219	-11.593	-7.3688	-7.5718	-9.875	-7.9994	-6.9477	-8.0945	-7.5955	-8.8106	-10.81	-9.1055	-7.0359	-8.3186	-6.3856	-10.918	-7.0882	-6.9346	-9.3932	-10.512	-10.211	-12.587	-4.1957	-7.6899	-7.6845	-6.4752	-10.206	-8.3217
-18.549	-23.281	-19.961	-22.743	-20.469	-24.475	-26.221	-19.588	-24.344	-19.574	-25.108	-24.417	-26.178	-19.638	-21.546	-20.525	-22.677	-22.606	-20.449	-22.997	-21.602	-19.429	-23.471	-25.456	-21.162	-18.84	-22.11	-21.086	-22.285	-24.988	-20.062	-20.655	-19.073	-21.069	-21.139	-20.604	-22.091	-23.124	-23.749	-23.606	-22.406	-27.242	-24.022	-26.346	-26.879	-18.734	-22.503	-24.344	-24.133	-20.672
-16.4	-16.827	-15.277	-7.3772	-10.318	-10.649	-13.4	-11.061	-16.479	-12.906	-15.041	-18.781	-12.757	-15.19	-14.193	-12.523	-7.6878	-11.219	-12.912	-11.402	-9.8316	-11.805	-14.08	-11.457	-14.286	-12.386	-10.457	-11.666	-14.241	-16.079	-10.868	-12.088	-12.409	-13.01	-13.441	-11.336	-13.74	-16.019	-14.619	-9.5166	-13.313	-15.246	-9.6522	-12.418	-13.887	-10.916	-11.48	-8.1991	-10.846	-11.53
13.717	12.195	12.809	11.718	11.594	8.322	8.1096	13.777	6.5495	5.4722	11.286	8.6386	9.5228	11.013	6.5625	10.108	5.6036	11.076	7.7074	8.0689	8.7786	8.0677	9.7365	9.557	8.8116	9.8353	12.463	10.188	7.5031	5.8053	9.2353	9.2229	14.807	10.868	14.136	11.422	9.8233	11.666	8.7826	9.6538	8.6123	8.3611	9.982	8.3602	11.163	8.0972	9.247	10.201	17.072	7.8821
-17.483	-8.0928	-15.571	-12.212	-16.898	-10.32	-19.613	-11.836	-13.836	-17.951	-12.929	-12.086	-12.601	-16.083	-17.158	-14.039	-13.48	-11.325	-15.463	-13.39	-8.0301	-11.351	-13.004	-15.051	-16.12	-12.263	-11.931	-13.357	-10.988	-15.988	-13.864	-13.622	-21.18	-11.575	-14.121	-17.937	-12.612	-14.438	-12.22	-14.002	-14.309	-17.206	-13.642	-15.902	-11.228	-10.696	-11.45	-10.358	-10.543	-13.871
7.662	6.2609	5.2544	4.9923	5.9158	3.9024	7.4888	9.2983	4.9752	1.2972	-0.29878	4.6076	5.6792	5.919	7.1259	0.63896	6.2513	5.9085	1.2936	8.3444	4.9596	8.9773	7.477	3.1724	3.6785	2.8549	3.6936	6.8859	9.4863	10.041	2.6283	7.619	6.7927	8.8025	5.4154	8.1157	3.5478	4.8564	4.2577	3.5771	6.5375	2.1972	1.167	8.3148	1.2349	6.8121	4.1765	1.8647	10.223	6.6944
-2.0179	-0.26645	-3.1332	0.39576	-2.0095	-3.3883	0.63294	-1.5962	1.156	-3.2032	-4.028	-6.7051	-1.5023	-5.2649	-2.5631	0.91765	-2.861	-4.3658	1.3252	3.1044	-2.8749	-0.35596	1.1619	1.739	0.43676	-3.6306	-0.47751	-0.76253	-1.7942	-1.9332	-1.9877	-2.4418	-5.2805	-4.3164	-1.1461	0.98417	-3.1641	-4.9299	-7.9434	-3.6698	0.43239	-1.8828	-4.556	-4.6334	4.8829	-6.1235	-4.6166	-0.85423	-2.1204	-3.8033
8.0507	3.7693	5.3128	8.9218	5.4267	7.521	10.791	7.6236	8.3831	8.9827	5.3904	7.766	4.9685	6.6566	7.0859	9.1703	6.6188	7.1071	9.3754	2.3549	7.4442	4.1794	5.3686	8.4874	11.002	6.3841	6.6972	8.3747	6.2259	6.9593	7.588	7.0404	9.1179	2.8876	2.774	10.122	7.0073	7.5314	5.6201	5.2843	2.8819	2.6149	6.5001	5.5328	3.2674	4.5614	5.3133	7.6863	2.9657	4.4692
-14.508	-17.267	-16.417	-8.407	-15.169	-11.205	-14.785	-15.729	-15.321	-12.248	-11.755	-12.597	-14.63	-13.345	-14.837	-9.2308	-11.988	-18.19	-14.43	-16.805	-8.4568	-9.4692	-12.408	-11.344	-16.694	-11.86	-14.721	-11.427	-8.2907	-12.922	-11.723	-12.758	-10.419	-14.215	-13.098	-10.854	-16.451	-14.747	-8.4407	-11.767	-12.944	-10.732	-11.166	-13.853	-10.905	-13.138	-10.237	-13.835	-12.127	-15.339
-10.341	-14.003	-14.932	-14.933	-13.774	-11.692	-10.059	-15.146	-12.75	-16.091	-13.114	-13.637	-6.6262	-13.575	-9.986	-11.485	-17.742	-11.428	-11.307	-14.017	-14.612	-12.095	-13.291	-9.4124	-13.579	-15.364	-12.615	-9.1065	-13.123	-18.197	-11.381	-12.176	-14.929	-15.58	-9.7281	-11.545	-17.026	-16.364	-13.224	-10.301	-12.775	-13.209	-17.325	-12.423	-10.621	-13.724	-12.454	-16.615	-13.892	-11.702
-13.438	-8.2648	-8.0555	-8.6103	-11.679	-6.9258	-8.4766	-11.169	-7.7112	-10.096	-8.4388	-13.887	-13.861	-11.374	-11.49	-11.104	-10.335	-7.9085	-9.755	-12.813	-10.81	-13.529	-8.7283	-9.0292	-11.316	-12.913	-7.664	-8.8691	-9.0034	-5.9277	-5.224	-6.5927	-7.761	-10.379	-7.5095	-10.626	-11.461	-4.5279	-9.2304	-7.6203	-10.086	-2.7691	-4.681	-6.9785	-12.189	-10.463	-10.545	-8.1385	-14.115	-4.926
-2.2651	2.1252	0.84476	1.3938	4.2765	3.7722	1.5839	1.4307	4.1749	-0.19622	4.7829	4.6022	5.1697	4.0599	4.0058	1.8772	1.9193	2.3678	4.9974	4.0456	2.2603	-1.0961	1.8481	4.4699	2.4057	0.71909	1.5543	5.4533	0.71643	1.9607	2.3884	8.2294	1.7134	2.3224	-2.3036	5.8055	0.93455	4.0676	2.1322	1.9717	2.6528	3.207	1.6265	2.4814	6.8338	5.4235	4.4302	9.5573	1.2131	5.6376
-2.8414	-0.97027	-3.325	-1.2027	1.5142	0.00048464	-3.4766	0.3812	-0.48299	-1.4924	1.2983	-1.2703	-0.47747	-1.8188	-6.1456	2.3079	-2.9958	-1.4574	1.5438	-1.3935	-0.96023	1.4099	0.025938	3.616	5.2073	0.26599	-0.32219	1.6285	-1.5441	2.1898	-2.4248	-2.3824	6.2095	1.1035	-0.29415	1.8467	3.1139	-3.0919	1.9323	-1.3525	-4.1965	-2.6938	1.9234	-1.5802	-0.80449	3.1683	-0.80515	3.0419	-2.3541	-4.4195
12.44	2.7423	6.9742	5.5676	5.0817	3.1935	3.6317	3.1665	-0.49169	9.3194	5.1584	5.5395	5.854	7.8793	6.3731	7.9171	4.5227	1.9722	4.7135	4.9675	6.2673	9.2795	3.9515	7.2454	5.7802	6.0884	-0.12073	8.5384	7.0627	6.059	8.7437	5.3793	5.7023	1.8522	2.6353	6.2781	4.566	6.068	2.6363	3.4654	6.388	7.7461	5.7159	7.2002	6.2199	-1.3038	5.6872	1.9178	6.3089	3.6919
-4.8871	-6.8244	-3.0815	-7.3333	-5.0033	-1.752	-4.9001	-4.6958	-5.885	-1.6847	1.5269	-4.1273	-1.755	-1.7134	-4.9017	-6.4363	-6.3466	2.3892	-6.844	-5.6985	-8.7414	-5.8591	-9.6033	0.57612	-2.2143	-3.0426	-3.1299	-1.9574	-3.1391	-4.8142	-2.8698	-0.51114	-1.5741	-4.0587	-6.457	-4.2641	-3.7288	-1.1255	-0.91421	-2.9088	-4.9952	-6.2486	-3.755	-4.0579	-4.3657	-3.4054	-2.8491	-5.1342	-4.8461	-2.292
-20.088	-22.671	-22.302	-20.36	-17.989	-22.118	-21.815	-20.735	-17.138	-19	-19.161	-27.091	-21.225	-23.598	-19.548	-22.432	-25.633	-23.516	-23.894	-20.065	-20.675	-20.743	-18.035	-19.763	-21.389	-19.185	-20.148	-24.801	-22.752	-20.91	-19.065	-26.692	-20.257	-18.134	-20.98	-22.434	-23.117	-22.713	-20.442	-21.185	-19.976	-19.717	-21.848	-19.541	-20.723	-20.95	-21.316	-22.049	-24.167	-18.993
0.48526	0.50997	0.53411	3.4862	-0.1419	6.0506	0.38378	1.9658	3.7252	1.0631	-0.4433	0.95472	2.0575	-0.43951	-0.8202	0.36328	3.263	5.1679	0.56131	6.957	4.3867	7.1878	1.285	-3.2878	2.4474	1.925	2.4464	4.85	4.9526	3.4319	8.2467	5.1118	2.5729	-0.80538	5.5353	3.0716	4.579	2.9696	3.6176	8.5325	1.8175	1.3753	-1.0197	5.6486	-0.72963	1.1352	4.3105	5.9132	0.0061855	4.0914
-10.774	-11.753	-9.9402	-12.357	-12.268	-10.462	-11.783	-9.0426	-11.24	-10.633	-13.815	-9.1045	-10.581	-13.748	-7.8312	-14.35	-13.869	-13.152	-5.8199	-12.536	-14.165	-10.749	-12.088	-9.733	-8.4803	-10.574	-6.2033	-0.65982	-10.401	-8.9648	-18.468	-12.32	-12.011	-11.886	-12.001	-11.917	-10.466	-10.694	-14.918	-10.284	-10.629	-13.327	-15.007	-8.6345	-12.144	-13.429	-11.362	-7.4964	-8.9465	-8.5899
-16.904	-18.84	-20.938	-24.292	-20.637	-21.629	-22.697	-21.238	-24.158	-25.242	-19.962	-19.59	-19.666	-17.755	-23.16	-15.581	-20.337	-20.711	-21.712	-21.535	-19.502	-20.915	-20.596	-22.471	-20.391	-20.527	-20.39	-18.99	-23.457	-21.86	-22.65	-20.837	-19.914	-23.667	-19.306	-18.436	-21.716	-22.522	-20.596	-20.748	-18.338	-22.45	-19.111	-19.324	-19.549	-18.488	-21.184	-21.692	-24.679	-23.335
-10.257	-14.941	-13.344	-10.933	-15.186	-10.011	-11.156	-15.548	-13.592	-7.0552	-5.6072	-14.823	-12.615	-11.602	-9.2413	-12.653	-16.999	-9.2013	-11.09	-9.0442	-10.121	-15.781	-6.238	-11.867	-10.607	-13.489	-9.8879	-15.983	-18.969	-9.4873	-11.896	-12.946	-11.759	-6.1983	-11.632	-14.021	-10.559	-13.47	-12.965	-8.3842	-12.412	-12.953	-10.308	-8.7266	-10.153	-11.751	-13.195	-15.621	-12.541	-8.1249
9.8746	5.1738	3.8591	4.7453	6.0647	4.894	7.6974	4.1218	-0.41441	8.1179	5.2468	3.0809	5.5285	4.493	5.1299	3.4177	5.8257	5.3604	6.852	3.926	3.0662	4.336	3.2199	1.8381	9.4947	6.8769	3.068	5.11	8.4814	6.7998	3.8672	0.91563	9.6617	0.84135	3.8627	0.84205	9.311	5.2398	4.0243	3.3311	3.1149	1.0768	1.5445	3.4074	5.8832	0.18151	3.4576	3.9421	6.7548	3.6245
3.9409	1.3442	2.6009	1.9928	3.1952	2.8355	1.3324	3.0355	-4.3188	1.7248	2.5163	-2.7802	0.11991	1.1335	4.0317	-1.0471	2.4345	0.15774	2.6866	-1.4039	-0.43723	-0.7188	-1.2925	-3.6783	-0.089553	1.6062	2.0432	-4.4403	6.3507	2.935	0.080082	2.1111	-1.6063	-5.8961	0.78016	1.8432	-0.46959	-0.94585	-2.829	-1.5738	-2.3693	-0.94099	0.055871	-0.94545	1.5175	-3.2855	3.4311	1.183	2.3771	0.3486
-9.8818	-8.4994	-9.8842	-7.9453	-11.095	-11.695	-10.508	-15.007	-9.4652	-9.3118	-7.5972	-9.5295	-4.8359	-7.2077	-10.247	-13.754	-11.793	-10.76	-11.216	-17.364	-7.6558	-7.6186	-14.157	-8.5872	-11.001	-10.467	-10.37	-8.1479	-10.109	-12.121	-14.377	-10.498	-7.6832	-12.694	-9.3514	-11.532	-8.2567	-11.051	-7.7533	-8.4784	-6.5072	-10.976	-7.9007	-12.495	-10.758	-9.2785	-12.891	-11.237	-7.6046	-12.107
-9.6798	-10.903	-10.799	-7.6498	-17.12	-8.5201	-12.154	-9.6225	-9.7996	-10.179	-7.0243	-5.7099	-10.815	-10.6	-13.009	-14.09	-7.2699	-8.1449	-8.7045	-10.451	-9.4516	-9.6931	-7.1621	-13.162	-5.6135	-13.152	-8.0224	-8.481	-7.7487	-11.828	-9.5427	-6.3778	-7.7921	-4.8129	-9.8235	-5.1064	-11.18	-15.469	-6.6489	-10.993	-10.274	-9.8133	-8.8195	-8.9252	-8.7891	-10.171	-9.2596	-10.654	-10.636	-12.545
-5.3289	-1.5496	2.0393	2.9042	-4.8283	-0.758	-5.3898	0.11529	-1.5336	-3.0734	-1.8372	-4.0182	1.454	-4.3894	2.6515	-0.55857	-1.9938	-5.2158	-2.1883	-4.1098	-0.42432	-1.7789	-3.2498	2.1229	-3.8276	-1.0357	2.5164	-2.0165	-2.446	0.27935	2.0262	0.79286	-2.067	-0.83329	-0.64687	0.87425	-1.7609	-1.97	-2.4093	-1.7847	0.82924	3.1556	3.8374	-3.332	-2.2834	-2.8363	-3.3823	2.6491	0.58866	1.8726
-11.127	-9.0287	-9.8867	-9.2758	-9.5959	-8.9429	-9.492	-12.108	-10.016	-12.868	-12.927	-6.4323	-9.1502	-9.1658	-6.7804	-12.348	-8.4314	-12.918	-10.021	-12.594	-6.9989	-5.9782	-7.8407	-5.3027	-4.4152	-9.6055	-10.247	-9.5997	-6.937	-8.007	-12.645	-7.6844	-9.0672	-4.4573	-10.405	-7.8148	-8.6904	-10.089	-5.8644	-5.9901	-5.8863	-10.232	-3.9732	-9.6258	-6.5572	-11.664	-7.8818	-5.9042	-10.17	-10.302
5.6945	6.6911	5.562	6.76	2.6009	1.9153	8.5463	4.6676	6.9943	5.3129	4.6644	8.7781	0.66148	5.3352	3.1902	4.442	8.3203	7.3547	7.727	7.8015	2.1454	10.054	7.0829	6.3066	3.407	6.1037	11.384	3.1377	5.2271	6.4958	5.5882	8.6309	5.6874	5.3056	7.5448	9.4326	7.9513	5.1051	7.8441	3.9745	1.5882	8.6266	8.6307	5.2152	3.213	5.8449	3.499	0.98129	4.4891	9.6243
-10.099	-11.193	-11.289	-10.957	-9.7845	-10.177	-10.189	-14.398	-11.224	-8.3247	-7.7556	-10.521	-7.9377	-11.598	-13.409	-12.806	-10.332	-10.69	-13.726	-12.536	-15.412	-13.612	-17.606	-5.337	-10.684	-12.272	-9.9396	-15.531	-11.859	-14.211	-14.175	-13.377	-13.952	-9.6155	-4.8261	-9.3579	-9.612	-11.385	-11.514	-15.286	-14.576	-11.508	-8.964	-11.001	-10.383	-14.337	-12.799	-10.397	-13.023	-4.2795
-4.217	-11.185	-11.632	-11.518	-11.203	-10.18	-11.877	-11.712	-9.8968	-13.303	-6.198	-13.959	-11.095	-10.995	-12.12	-9.7638	-10.697	-5.8142	-13.078	-11.829	-13.097	-11.497	-6.7698	-7.9065	-13.936	-8.6662	-12.367	-11.482	-11.596	-9.3275	-12.462	-9.7698	-11.062	-10.966	-8.343	-11.294	-8.2657	-13.63	-8.7111	-5.8757	-5.8995	-8.0523	-11.537	-12.214	-6.0511	-6.9316	-6.1362	-8.4043	-17.749	-9.9764
4.63	4.5378	2.2556	-3.7042	3.7947	0.84228	2.6061	1.7885	-1.3309	1.8898	2.0445	2.7311	-0.52785	2.1556	2.1389	-2.0878	3.3909	-1.4914	-2.3304	1.0263	5.7764	9.907	-3.9076	4.3282	2.3048	1.1893	1.6413	7.4168	-1.4353	3.2253	1.1991	-2.9611	0.48592	-0.51613	3.8481	7.1642	0.68239	3.4271	0.76071	2.1618	6.5684	-1.093	1.3544	1.2063	1.5541	2.3279	1.6348	3.459	0.20503	3.2774
7.2602	6.0648	4.3859	8.9578	5.1958	10.542	6.5389	7.4107	6.7733	9.6936	8.0472	9.9104	5.634	7.537	7.2949	7.4853	8.447	7.3817	3.2639	2.6651	11.394	8.1013	7.664	9.9879	7.2324	8.6492	3.5802	2.4165	7.4659	10.399	0.97583	3.3214	6.5756	9.9501	3.5367	7.1423	1.1497	4.5707	5.3267	5.5213	7.2687	4.1025	7.2555	9.6718	7.9235	2.3027	4.0297	6.6595	7.2315	2.7773
-0.78423	-7.0269	-1.1697	-3.9476	-4.5304	-3.481	-3.684	-1.9395	1.8535	-7.4883	-1.4649	-3.8566	-4.4969	-2.219	-4.3868	-0.2112	-4.4024	-2.194	-3.259	-2.8019	-5.9814	-5.6016	-5.9131	-4.017	-3.8227	-3.7489	-10.822	-6.6805	-6.4784	-4.0016	-4.2346	-1.4225	-3.9643	-6.9543	-4.5303	-0.76659	-3.0104	-4.2038	-5.814	-6.5471	-5.0386	-1.9971	-2.3499	-10.087	-2.9206	-3.9822	-3.964	-1.5072	-5.1201	-2.5704
7.8332	3.3645	11.582	6.633	4.645	6.4831	3.2428	9.1392	0.6835	8.7745	4.4423	12.086	10.592	11.287	8.4673	8.7435	12.253	8.6983	5.8576	6.5739	5.8859	7.7769	7.392	7.9735	1.8517	5.7462	3.9407	7.3463	9.9487	6.6375	6.4067	8.2952	1.8434	7.2139	8.1742	10.645	5.0854	5.8143	10.079	2.5705	5.889	3.4874	10.27	8.4833	5.3061	8.4951	8.5022	3.9684	0.42459	8.5057
-10.654	-9.9711	-7.7644	-10.766	-12.975	-7.5652	-12.921	-8.9995	-13.715	-8.5428	-13.708	-17.93	-13.515	-15.858	-14.086	-12.97	-16.088	-14.509	-13.3	-14.452	-9.4919	-11.86	-11.304	-11.639	-10.664	-12.684	-14.39	-14.953	-13.071	-9.877	-9.5646	-12.706	-17.559	-10.676	-11.472	-13.299	-10.524	-11.439	-13.232	-12.669	-11.549	-11.438	-16.869	-13.73	-12.113	-14.972	-16.27	-8.7181	-13.841	-10.596
-8.1527	-8.2443	-8.9428	-9.2823	-5.752	-6.5614	-11.651	-4.5302	-6.2936	-5.2822	-7.5517	-5.1439	-8.6348	-6.7233	-7.6941	0.70273	-7.4983	-12.028	-7.3256	-11.754	-10.662	-5.9992	-5.5717	-3.8926	-6.6433	-7.5749	-3.8383	-9.8272	-3.9682	-8.3482	-5.5766	-6.681	-10.373	-5.1486	-7.8727	-7.7056	-5.5786	-3.711	-1.438	-2.3215	-6.0229	-7.5824	-5.2821	-12.426	-7.1119	-5.6829	-6.2359	-8.5399	-7.1766	-5.6065
-1.1674	-7.93	1.1822	-5.6575	-3.2511	-4.5508	-2.9103	-4.2825	-4.3025	-3.1456	2.3206	-5.7658	-6.2646	-0.70325	-3.4613	-3.8162	-5.8697	-1.0673	-6.3666	-5.6458	-2.7233	-3.8745	-2.635	-5.4697	-5.9522	-2.8942	-5.1091	-4.6796	-5.482	-0.13518	-1.9692	-6.4075	-6.0915	-5.7066	-7.2122	-7.8037	-5.5243	-3.593	-4.0202	-6.057	-2.8613	-2.8047	-5.8844	-3.6455	-8.3594	-2.308	-2.7691	-5.2087	-5.6708	-2.3489
-0.71411	-1.6347	-2.5031	-1.1995	-0.48571	0.63563	0.51624	0.89667	-2.276	-2.6975	-2.4174	-2.0116	-0.97534	-5.2929	-2.4971	4.75	-1.2672	-0.20186	-2.2563	2.3495	-2.899	-3.3836	-0.41308	-3.0739	0.15715	-1.8334	0.38111	1.502	-4.1485	-7.5715	3.2321	-2.6609	-0.72408	-2.0131	-0.23262	-3.4748	-2.539	-1.785	-4.8272	1.4089	-3.102	-1.8267	-3.3163	-3.9903	-4.9179	-1.6594	-1.0693	-3.0868	-0.76778	1.1249
-8.751	-6.3229	-8.1311	-13.351	-14.917	-12.396	-10.289	-13.573	-17.022	-12.976	-13.93	-11.228	-7.1349	-13.936	-10.709	-11.23	-10.34	-9.4546	-11.705	-8.419	-11.316	-10.723	-10.29	-13.149	-12.487	-8.4646	-11.22	-8.7013	-10.176	-8.6488	-8.8312	-9.3392	-11.29	-13.181	-12.599	-13.562	-6.4344	-8.5661	-16.758	-14.873	-12.911	-9.5995	-8.249	-6.2149	-15.066	-13.514	-10.353	-14.513	-14.773	-8.3373
-5.0796	-3.7117	-7.0724	-4.3069	-0.12026	-0.72289	1.6327	-0.58362	-3.2639	-4.8494	4.1125	-0.219	-2.6157	1.7366	-0.9142	-5.7652	5.8517	0.86923	-2.5177	1.7944	-1.3362	-0.11816	-1.3154	-3.0269	-4.2505	1.8829	0.37679	-6.809	-1.6987	-0.68548	-2.8511	-6.091	-1.3442	-9.1948	1.8428	-5.4338	-2.946	-3.1033	2.2274	-2.6274	1.4145	-2.6919	3.1266	-2.1254	-4.8854	1.1528	-2.3479	0.42313	-3.7141	-7.296
3.4	3.8681	3.6574	10.982	10.368	1.9743	8.9221	8.1236	8.1515	4.1405	6.5481	6.5535	5.6175	5.4208	6.2988	9.1158	5.954	9.9353	8.1314	5.3472	5.4795	7.2063	10.495	10.863	9.9468	4.766	5.1494	6.8394	7.0002	9.2366	10.843	7.2057	3.9699	12.644	4.3516	8.1489	4.7149	-1.1377	-2.2014	2.5445	11.262	4.8443	4.3435	7.0207	8.4976	5.98	10.594	5.332	4.5981	6.6005
-8.9975	-11.407	-12.264	-10.236	-9.6402	-11.98	-9.0279	-8.2428	-11.577	-12.255	-10.593	-7.8151	-10.87	-9.0473	-11.041	-13.558	-12.425	-15.235	-9.6171	-10.879	-13.144	-17.43	-13.066	-12.105	-14.561	-9.2482	-9.8916	-8.5042	-13.496	-10.888	-11.107	-7.4406	-9.2105	-8.3406	-10.234	-7.3258	-12.464	-12.448	-9.9362	-9.036	-12.269	-12.006	-9.0874	-10.87	-9.3028	-13.288	-12.508	-9.7097	-14.041	-14.024
-17.419	-11.622	-11.988	-16.928	-15.2	-14.86	-7.7745	-15.388	-9.3269	-15.797	-13.083	-12.066	-13.904	-14.231	-12.587	-12.371	-14.917	-18.347	-11.167	-13.705	-11.135	-13.372	-16.215	-15.032	-12.742	-14.394	-11.068	-10.765	-14.032	-12.39	-13.961	-9.6939	-14.569	-10.475	-12.683	-13.01	-18.101	-12.776	-11.457	-16.784	-14.238	-12.354	-14.708	-9.1381	-13.812	-14.045	-12.522	-12.553	-16.132	-13.809
-4.9295	-8.2701	-10.316	-8.0195	-8.536	-10.08	-9.2126	-8.589	-8.677	-12.757	-12.634	-7.2868	-10.314	-10.95	-8.4914	-11.225	-10.521	-8.6007	-10.57	-8.7511	-8.2567	-10.717	-10.943	-10.92	-10.692	-9.5833	-12.088	-6.6383	-9.2937	-6.7977	-9.4795	-10.762	-10.999	-9.9132	-6.9763	-9.4717	-6.7453	-8.0818	-9.5371	-12.788	-9.9414	-9.1368	-8.3283	-11.766	-13.553	-9.8193	-6.2791	-13.427	-11.936	-7.4321
-0.072704	-4.2427	-4.1226	-5.0043	-0.68641	-1.9023	-5.2909	0.51639	1.3407	-0.25496	-3.8041	-3.3246	0.22738	-3.532	-2.3649	-3.7515	-1.5146	-4.5958	-5.637	0.53441	-4.4095	-2.015	-2.646	-0.59726	-4.9997	1.6803	-3.4902	-0.91044	-4.5835	-3.9067	0.9071	-6.5591	-3.6457	-4.9414	-1.7885	-3.17	-1.6222	-1.5697	-7.5052	-5.1259	-5.7912	-2.9849	0.64293	-6.2621	-2.4506	-1.1896	-4.0804	-5.2881	-5.3124	-2.4794
0.44091	2.8454	0.32757	-3.1682	0.10346	-2.8594	-0.6862	2.9163	-0.0038506	-0.90682	-0.2055	-2.2928	0.31445	0.58998	0.47333	2.6688	0.67924	1.6431	0.45163	-2.9125	0.93525	4.5436	1.8547	-1.2598	-0.1454	2.1812	4.7856	-3.0229	1.2989	-7.4141	1.263	2.719	4.1149	2.243	-1.4638	6.5901	2.0169	-3.4892	2.2349	1.8678	-2.7909	1.1161	0.50937	0.51141	-2.1673	0.2194	-5.3265	-1.3459	2.1699	3.7737
-15.412	-12.488	-4.8768	-17.066	-9.0829	-14.468	-9.611	-13.098	-10.394	-17.874	-10.862	-13.725	-11.416	-10.641	-7.7364	-16.528	-15.668	-13.852	-11.152	-13.735	-11.696	-6.9447	-11.951	-12.258	-13.631	-8.8501	-10.948	-13.829	-14.394	-11.916	-10.069	-5.1561	-14.242	-10.691	-10.525	-14.588	-10.169	-13.531	-8.5932	-11.736	-8.0794	-14.311	-9.7127	-13.939	-14.05	-10.511	-9.7642	-13.351	-10.038	-12.757
6.6922	3.9087	8.2524	5.6947	8.5032	8.3946	7.5494	8.708	2.87	5.2959	8.6045	4.0763	6.096	3.6687	3.7658	8.2865	3.9362	5.3093	2.6917	1.6856	2.8278	6.196	6.4004	8.6671	1.5908	6.969	6.9029	3.2215	3.9489	1.7409	1.5811	4.8405	4.5523	5.3893	10.697	3.8181	7.4095	1.8695	6.2273	6.8127	5.4466	6.6219	8.2048	5.2025	5.4537	4.3468	3.0505	3.7511	4.4185	3.3239
-2.4116	-2.6202	-1.1604	-3.3739	4.9041	1.9192	-1.7701	-2.0861	-2.699	-0.97825	-3.2902	2.3259	-3.5003	0.73342	1.6108	0.92382	0.07866	3.7092	0.74442	-0.44452	-0.43874	0.27396	0.8746	1.2063	-2.998	-0.43489	0.9365	-0.17117	-3.5056	-2.4655	6.6104	0.85182	-3.6059	-1.1323	0.53314	-0.40669	3.5153	0.98977	-0.61135	1.7649	-0.922	-0.031979	-0.079989	-1.1722	-1.7074	1.219	-0.16015	-2.2132	1.5915	3.6577
-15.202	-12.625	-14.448	-15.785	-16.116	-16.329	-17.317	-15.991	-15.406	-16.719	-11.7	-17.307	-13.691	-16.666	-15.344	-17.073	-13.349	-17.647	-15.146	-17.109	-15.394	-15.903	-19.188	-17.789	-8.9577	-11.727	-18.884	-17.156	-11.386	-13.06	-14.251	-14.24	-19.775	-12.591	-17.032	-12.485	-15.451	-18.258	-15.803	-18.59	-10.729	-12.177	-10.601	-18.547	-13.557	-14.883	-11.513	-11.958	-14.948	-18.725
-13.319	-10.612	-10.262	-11.569	-12.079	-6.8836	-16.016	-8.4685	-16.458	-13.28	-11.568	-16.285	-5.8219	-14.475	-7.8285	-14.316	-11.149	-8.6861	-8.8002	-12.105	-12.229	-12.119	-10.124	-15.637	-9.9712	-13.799	-11.925	-13.202	-10.312	-13.364	-9.504	-10.182	-12.919	-12.665	-8.4588	-13.57	-11.367	-12.353	-7.7737	-10.048	-11.992	-10.994	-13.662	-10.493	-11.214	-9.8023	-9.885	-9.1193	-11.385	-13.017
-24.087	-21.549	-21.338	-20.219	-17.842	-19.361	-21.579	-18.675	-18.051	-17.15	-18.836	-18.054	-23.367	-21.745	-19.329	-26.051	-20.639	-21.213	-18.918	-19.295	-21.51	-23.431	-19.479	-21.848	-19.693	-23.779	-21.388	-19.625	-23.785	-18.052	-19.541	-19.005	-21.939	-19.526	-20.434	-21.452	-16.92	-17.975	-17.217	-23.384	-20.282	-22.753	-20.656	-21.986	-17.804	-16.968	-20.369	-23.653	-18.188	-22.868
6.7477	0.99879	4.8922	9.6842	3.6067	0.51403	6.5111	2.373	5.9327	7.1754	7.2163	1.637	0.40008	9.6997	5.9067	5.3584	7.4216	4.1193	1.3532	1.6382	5.1186	5.7374	4.4593	4.5762	4.1245	3.5238	10.661	5.2666	3.5464	4.4462	2.4992	5.836	3.6866	2.8109	4.44	8.4595	6.5711	3.7324	3.3943	3.0227	3.4885	4.3606	1.2655	10.721	2.7104	4.8012	4.7327	2.5225	0.97735	3.8215
-9.3248	-6.7136	-3.8045	-11.476	-12.019	-13.274	-9.1741	-10.322	-12.208	-7.7156	-7.2438	-7.471	-7.2653	-10.269	-8.1134	-7.6494	-9.6692	-7.0549	-9.8773	-9.189	-11.8	-7.6261	-8.375	-7.7597	-11.728	-6.8315	-10.031	-8.8423	-8.7642	-8.9404	-7.6795	-14.257	-5.377	-10.844	-6.1661	-7.6579	-7.0377	-10.017	-8.8342	-6.1159	-11.333	-9.7513	-10.986	-10.156	-12.722	-7.9399	-8.6053	-7.9515	-7.1284	-7.031
-0.84737	-4.2824	-2.6969	-1.4512	2.0179	0.06313	-4.4906	-1.0512	-4.3339	-3.2156	-1.6693	-5.6432	-1.2703	-3.6835	-4.9867	-0.59822	-2.5395	-1.301	-5.3846	2.6279	1.3187	1.4711	-3.8495	-0.69255	-0.55838	-0.19943	-5.7974	-2.3103	-0.42403	-3.3807	-2.8619	1.6191	-3.1941	-4.8523	-0.18947	-0.35402	-3.9864	-1.8754	-1.8859	-0.52614	-0.76727	-1.4247	3.9049	-4.7424	-3.8489	1.0342	1.019	-3.5476	-2.4714	-1.4059
-4.0103	-5.59	2.7556	0.76645	-3.6232	-2.449	-0.073017	0.43617	-5.8766	0.93806	-3.0141	2.6388	-0.59775	-3.7261	-8.8342	-1.5189	-0.94767	-4.8114	-3.8457	-1.5017	-1.8304	-5.325	-0.7894	-3.2979	-1.6495	-4.9848	-2.3936	-1.2295	-5.467	-4.5814	0.77573	0.78987	0.22138	0.5051	-2.0669	-3	-5.8756	-0.022203	-1.5439	0.70081	5.4122	-0.98014	1.8502	-0.65613	-3.1822	-2.1095	-1.0571	-3.5632	-2.3531	1.7175
-5.3418	-0.014624	-1.8383	-3.0927	-2.5396	-1.4172	-7.8381	-6.7659	-1.8002	-3.8288	-5.7662	-3.9219	-2.9775	-8.07	-10.5	-2.3023	-6.6992	-5.1175	-1.9889	0.2122	-9.9354	-3.151	0.037061	-5.8556	1.0326	0.11127	-1.3525	-6.8891	-1.0353	-2.7	-5.1599	-6.751	-2.4136	-1.8776	-3.1717	-7.9042	-6.1826	-1.5147	-4.005	-3.7928	-5.3528	-5.8847	-7.5667	-3.0589	-1.6587	-3.0725	-1.1101	-0.99864	-1.6662	-3.4078
7.1	7.4192	1.2831	6.3779	2.5836	6.182	1.1261	1.6358	5.227	7.4534	1.4544	9.1602	4.9986	6.8107	3.3754	2.5563	2.4145	2.9829	1.6766	5.9714	4.6158	4.4641	-1.8654	1.2665	2.8969	2.3832	2.1323	-1.4926	2.6617	5.4178	3.4962	1.9071	-1.1156	-0.2475	0.19567	3.3351	2.0966	2.1086	4.8117	8.8348	3.0449	3.1373	-1.0091	-1.6266	3.2717	-1.2155	0.99045	2.4751	3.2777	0.41266
-10.637	-12.892	-14.86	-10.933	-17.502	-10.625	-14.394	-14.815	-12.346	-12.195	-7.651	-14.796	-13.36	-11.897	-5.7243	-10.888	-10.578	-10.939	-11.08	-10.576	-16.797	-11.933	-14.167	-6.0981	-12.721	-15.104	-12.052	-10.735	-14.511	-5.9959	-11.028	-11.305	-10.013	-12.325	-10.179	-12.841	-10.341	-10.279	-9.4198	-13.038	-11.265	-12.959	-12.929	-9.1988	-9.5891	-14.722	-11.404	-13.149	-16.027	-7.169
-11.642	-14.574	-17.117	-14.28	-11.892	-15.821	-10.374	-16.621	-12.724	-12.117	-8.0207	-8.5727	-7.822	-14.523	-13.416	-14.114	-8.8667	-10.397	-17.14	-13.596	-9.7889	-9.2679	-16.005	-11.772	-6.5635	-9.674	-13.659	-12.39	-11.423	-11.714	-11.516	-12.879	-14.21	-9.9472	-18.009	-14.521	-11.083	-11.678	-8.1539	-10.281	-12.601	-15.174	-9.8682	-14.081	-12.987	-7.5286	-13.777	-12.821	-11.399	-12.863
-0.14203	0.248	0.46562	-0.85433	-0.4093	2.911	2.5873	2.2984	3.5677	-0.20187	2.2491	-5.8647	-0.64203	0.60074	-0.66043	6.2182	0.21328	2.1698	-0.039531	5.3625	-4.7338	-1.4449	-2.2921	-3.2162	5.6144	1.1588	0.91414	2.8959	-2.2177	1.6599	2.6305	5.4856	-2.5795	-1.3708	-4.5255	-2.6816	-0.93418	2.08	1.453	0.51964	-0.31154	-3.6515	-2.0583	-3.2927	0.40948	-2.75	1.7267	-0.65848	2.1506	-5.5021
0.22626	0.23437	-1.8789	-4.7054	-1.0871	-2.2218	-2.953	-1.9191	-1.2025	-2.3501	-2.6823	1.935	0.59496	0.38616	-3.0593	-5.6239	0.24721	-2.1439	-4.4961	-2.341	-3.7107	-0.53532	-2.3256	0.80776	-3.7055	0.13483	-4.2177	-2.4035	-2.107	0.4667	-3.8565	-5.3123	4.1538	-0.67837	-1.8241	-0.96934	-2.7706	-3.3675	-1.5266	0.60485	-6.0116	-3.7542	-4.6201	-6.6271	-1.1108	-1.8581	-1.5857	1.2401	-4.3363	3.5435
-14.211	-13.402	-8.8633	-12.762	-14.041	-20.392	-17.291	-16.04	-15.629	-13.246	-16.5	-15.736	-6.4216	-16.9	-13.047	-14.352	-14.147	-19.149	-12.904	-12.395	-16.841	-16.733	-12.991	-15.206	-12.649	-11.128	-12.005	-14.032	-15.158	-14.111	-14.563	-16.56	-13.661	-15.141	-18.405	-10.871	-14.037	-11.543	-16.886	-15.957	-16.404	-12.018	-13.215	-13.996	-21.552	-15.36	-16.357	-12.336	-15.431	-16.469
-11.429	-3.5163	-2.4074	-4.3545	-5.3383	-5.4735	-5.5133	-5.3819	-3.2885	-7.3867	-4.3633	-8.1267	1.1193	-5.0519	-5.3365	-2.2234	-5.0494	-8.126	-5.7686	-4.0496	-4.4181	-4.8128	-4.9035	-2.0939	-7.7575	-2.9464	-4.1802	-2.0123	-6.2758	-5.5826	-5.0419	-9.2949	-3.2118	-3.7168	-3.9513	-3.499	-4.8563	-8.2514	-7.0356	-2.2272	-5.764	-5.8139	-4.2409	-6.2423	-4.1881	-5.4063	-5.568	-5.7579	-3.4128	-9.2275
-4.8183	-5.7677	-7.2653	-3.8819	-3.1119	-5.4123	-5.8545	-5.675	-4.9208	-3.8157	-5.0218	-3.1815	-0.48394	0.31669	0.80919	-2.8924	-1.8977	-3.3556	-2.2721	-1.5299	-1.3614	-5.8595	-6.8549	-3.3408	-5.9746	-3.8821	-0.2455	-6.9382	-2.7379	-5.3384	-1.1668	0.5919	-0.65027	-4.7074	-4.0038	0.92662	-1.2151	-5.4565	-6.6618	-3.0783	-1.6474	-7.436	-1.3434	-7.95	-6.9874	-4.0187	0.91439	0.47022	-3.4114	-4.8709
-2.2571	-1.0715	-1.4489	-3.5506	1.6713	-3.7789	0.095291	-0.98599	1.3918	1.2604	-8.2871	-2.371	1.637	-1.8891	-3.2368	-1.9884	1.7294	-2.6789	-4.2928	-1.5682	0.88862	-1.2481	-0.88463	-1.085	-1.4634	-0.42426	-6.4183	-1.9314	-4.0131	-0.85083	-6.1701	-0.61433	-1.5417	1.8978	-3.4261	-0.82974	4.8965	-5.0068	-5.1436	1.478	-2.1977	-1.4416	1.7706	4.1389	2.5299	-4.4248	-3.8969	-2.1358	-0.45794	-3.6192
-0.69166	1.5328	-3.0447	3.3392	-2.8702	3.0095	1.757	3.436	1.3796	-0.29131	-1.5529	0.039224	-2.7016	-0.15131	-0.58046	-3.5569	1.6142	0.31121	-1.9021	0.22609	-0.020458	3.8031	-1.8979	-4.0313	-0.4255	4.9555	1.7159	2.2824	-2.6079	-4.4343	-1.0362	4.8202	-0.76913	-0.30427	-3.7408	1.1899	-2.1044	1.0084	0.52166	-0.30616	0.78861	0.28009	-1.782	-3.9897	0.28635	2.5462	-2.2627	-3.2462	-4.2283	-0.8262
0.85556	5.4048	6.8786	4.7955	2.9227	4.0532	2.5472	2.8396	3.0209	-0.49125	5.4392	-3.3509	5.6388	5.4342	3.065	6.1429	1.4299	1.0371	3.2482	3.49	1.2543	4.8817	-0.34844	0.073841	-3.0953	3.4271	5.8423	4.167	1.6271	4.6114	2.1576	2.8028	-0.37626	7.24	3.3549	2.8527	1.1054	3.9996	3.3558	-0.57161	0.93957	4.1363	4.8552	1.3171	2.0561	5.8504	4.5567	2.618	5.8937	4.8745
7.4632	6.2763	4.9836	7.1659	3.4686	5.6444	10.905	9.3364	5.7469	3.6472	6.2194	7.7339	4.4965	8.4849	8.2642	12.491	8.521	1.6955	8.8502	7.0166	7.2642	7.8387	6.3547	7.2534	7.9355	2.3582	3.3579	2.4273	2.5781	6.4919	11.547	1.4964	4.5057	5.936	9.3556	7.6763	9.7761	9.1455	7.5059	8.3031	4.9514	5.8283	4.4328	9.5843	3.5058	6.1311	4.6386	5.3506	4.6143	4.1648
-12.036	-9.4618	-9.6254	-10.1	-10.585	-9.9579	-8.8004	-11.2	-10.715	-11.303	-8.6367	-9.9756	-10.567	-8.7622	-11.275	-14.417	-10.275	-11.588	-11.526	-9.5308	-9.4046	-7.9541	-13.717	-11.779	-13.427	-10.256	-8.9714	-8.3256	-11.952	-8.4144	-12.652	-12.433	-10.029	-9.1393	-12.7	-6.063	-12.338	-6.939	-12.558	-10.603	-6.8964	-9.4832	-11.861	-8.4473	-14.822	-7.4736	-10.091	-12.536	-14.797	-11.922
-0.8522	-4.2554	1.9562	-2.3409	-2.5031	-1.3026	-2.9975	4.7177	-4.2102	5.9009	2.7709	-3.538	-3.3929	-1.3314	0.39848	1.0248	0.41404	-3.2927	-0.20705	-7.6401	-0.8185	-1.0872	-3.3473	0.14211	0.31502	-4.0697	1.7624	-1.9768	1.1998	-2.9606	-1.2688	-3.724	2.3248	-0.59064	-2.1595	1.187	1.8346	-5.7287	0.36495	-4.7152	2.7286	0.6191	-1.4212	0.70704	-4.4725	-2.57	2.8013	-4.8402	-2.8533	-5.4747
-14.642	-12.54	-13.653	-12.627	-9.9889	-12.026	-11.788	-11.873	-15.818	-12.579	-12.991	-11.084	-12.354	-8.4129	-14.864	-13.256	-16.322	-11.603	-14.263	-15.715	-12.359	-8.9051	-16.423	-15.124	-13.067	-15.799	-11.237	-11.759	-15.26	-9.9521	-13.562	-11.962	-10.947	-16.579	-13.007	-12.02	-14.104	-8.8651	-13.888	-15.084	-8.084	-20.406	-11.522	-15.272	-15.523	-12.259	-17.772	-14.972	-9.0305	-14.541
-22.02	-22.678	-20.493	-20.145	-22.053	-22.401	-24.402	-21.824	-23.506	-22.351	-23.016	-20.891	-21.755	-18.634	-23.221	-22.266	-27.572	-22.651	-24.004	-21.623	-25.291	-23.98	-27.683	-23.075	-15.287	-23.804	-21.287	-21.707	-22.713	-23.228	-19.049	-21.232	-18.805	-20.46	-24.77	-22.593	-18.737	-23.058	-21.343	-25.8	-20.967	-22.977	-19.332	-20.206	-22.979	-27.014	-21.701	-22.226	-24.732	-15.309
-12.753	-13.923	-12.91	-16.991	-13.666	-15.811	-11.293	-16.156	-15.041	-9.0837	-13.299	-13.514	-14.282	-17.261	-12.926	-13.237	-11.027	-9.3335	-11.679	-10.661	-12.353	-16.303	-15.164	-11.63	-9.4753	-6.9263	-14.108	-7.7152	-13.686	-13.57	-17.378	-11.589	-16.126	-12.774	-13.049	-17.981	-10.964	-13.409	-9.331	-10.519	-16.009	-6.6674	-14.644	-12.907	-17.897	-14.851	-9.1242	-15.954	-14.05	-13.109
-16.037	-15.338	-18.619	-14.331	-17.145	-18.621	-17.443	-10.197	-18.15	-12.833	-15.315	-15.671	-14.706	-19.241	-14.863	-14.625	-15.133	-10.7	-15.582	-19.209	-14.577	-14.467	-18.076	-16.201	-9.4671	-18.712	-14.307	-12.649	-17.654	-13.519	-14.168	-18.793	-8.3905	-16.527	-12.292	-17.018	-16.468	-15.266	-13.747	-13.719	-16.526	-18.863	-12.305	-15.849	-11.952	-18.483	-14.514	-13.617	-13.871	-7.169
-2.8206	-4.6439	-2.0616	-3.1446	-2.4843	-0.71754	-0.64244	-5.6933	-2.7487	-5.4906	-4.7729	-4.9512	-0.49483	-2.4401	-0.79497	-6.7522	-2.9334	-1.4513	-2.2659	-3.351	-4.9348	2.6389	-1.8002	-1.1819	-1.0613	-2.5473	0.27876	-10.227	-4.8387	-0.77038	-7.5276	-3.4554	-5.8616	-2.8034	-1.4432	-2.0409	-3.9587	0.52918	-7.6652	-4.5502	-3.7697	-5.8318	-6.5651	-0.53649	-4.3296	-1.7475	-0.59526	-1.6501	-0.24023	-6.3393
7.3081	2.2286	7.5869	6.8569	6.3689	4.7907	7.0619	10.372	6.34	7.1156	5.1137	5.9754	2.259	3.4396	5.3824	6.7991	4.2797	6.0315	5.9355	3.024	2.8187	6.4376	6.5185	4.9362	11.092	4.5731	6.373	4.6468	5.5542	2.4392	4.3079	3.2596	8.8103	0.87634	5.3165	4.176	5.7062	5.3939	7.5502	5.9338	4.8038	5.1354	5.293	2.3701	2.7893	3.0743	5.4759	4.1975	5.4925	6.1912
8.2376	8.7752	7.9346	7.5449	5.4535	8.1592	10.202	11.5	6.2901	11.071	7.8075	6.9119	6.4057	4.9861	7.7483	6.8777	11.289	10.627	8.8939	12.635	1.7719	1.2848	10.987	6.3698	7.7692	8.7024	6.2543	10.235	8.9325	8.5538	6.5671	2.1901	5.8124	5.6021	6.684	8.4903	7.0916	6.2756	7.506	5.6003	10.503	4.8341	7.4745	11.939	6.98	6.3131	6.7705	12.059	7.9447	10.26
3.4735	9.8591	4.4227	9.2124	-0.34481	6.4104	3.9132	7.3085	7.8102	7.0302	0.46782	7.4328	8.2859	6.7357	4.3394	4.9779	4.855	1.4828	5.4245	4.7992	2.7373	5.2692	4.576	7.3487	2.7934	0.8151	10.048	4.0592	3.743	3.4794	6.7862	0.63343	11.18	4.3683	5.2004	1.3391	4.445	1.3199	2.5048	4.8446	6.8206	6.5074	5.3239	5.6565	2.4593	1.4005	1.4407	2.4224	4.9229	3.1267
-15.013	-12.074	-10.514	-10.953	-10.169	-14.842	-13.177	-9.6045	-10.384	-12.517	-11.119	-15.34	-9.5294	-9.6632	-11.033	-10.674	-14.141	-12.185	-13.866	-14.72	-11.493	-10.164	-12.874	-8.1722	-12.479	-9.2157	-9.5097	-10.311	-11.584	-12.007	-5.1019	-10.541	-11.867	-11.439	-11.834	-8.06	-13.44	-8.7295	-9.6132	-13.836	-12.352	-12.082	-11.588	-12.246	-9.3208	-14.078	-12.778	-17.131	-6.7585	-10.042
9.4255	7.2808	10.597	7.8367	8.758	6.0879	7.683	7.2661	7.4281	15.856	9.1655	3.5256	5.2069	10.816	6.6065	9.3409	8.8335	8.0306	5.4858	11.916	9.4329	5.9619	9.3343	11.717	7.3959	11.255	6.0783	4.7577	9.5444	10.226	10.207	9.0758	4.2422	13.114	7.0177	6.9999	7.0245	5.4306	9.4092	4.669	9.3706	7.242	7.5366	6.2065	3.3755	8.1762	5.7942	4.5829	7.16	7.0337
2.5928	1.2224	-1.0755	-4.687	-3.1947	0.93347	-1.8626	3.4981	-1.6223	-2.9444	-0.51796	-0.75043	-2.8613	2.67	-3.7417	3.7289	-0.38812	1.0818	-2.4939	-6.1676	0.017355	5.5761	0.69879	-3.1497	2.5725	4.1474	3.4401	-0.93202	2.5425	0.48265	2.1813	-2.9587	2.2236	5.1389	-3.3768	2.7962	-0.96809	0.41157	-0.083429	2.8494	-0.4997	-1.3671	3.1842	-5.8257	0.14774	4.8816	0.36779	-4.569	0.89494	-1.4618
-10.098	-11.29	-10.564	-13.155	-14.428	-9.3339	-7.1595	-5.2431	-11.593	-9.6945	-13.196	-14.49	-7.8485	-9.5037	-10.049	-9.7253	-11.181	-9.2938	-15.673	-9.0675	-13.183	-8.5384	-12.303	-9.3184	-13.373	-15.552	-15.234	-11.502	-11.504	-7.7516	-9.4317	-14.473	-10.977	-13.175	-9.8818	-13.305	-8.5808	-13.144	-8.7273	-9.9421	-12.176	-9.7311	-10.368	-8.5247	-13.942	-11.278	-11.735	-8.7039	-15.465	-13.713
-0.24835	-0.30661	-3.4084	-1.9533	-2.0161	-4.4339	-6.6249	0.41636	-0.69862	-3.8364	-2.6541	-2.6017	-1.2156	-3.8733	-2.9202	-3.4586	-4.1821	-4.6142	-0.80538	-0.83516	-0.76225	-0.84056	-3.7858	-1.6549	-5.6291	0.21685	-0.77278	-3.4141	0.9263	-2.497	-0.75207	-4.7852	-7.213	-1.8487	-2.4751	-0.33933	2.6086	-2.8836	-0.12054	-5.941	-3.2797	-4.5864	-3.1023	-1.2899	-4.2978	1.5241	-4.5712	-1.9335	-0.61533	-2.7588
-6.4031	-0.23969	-1.8297	2.2147	0.58482	-2.186	-0.71929	-2.7293	-2.4998	-3.3688	-3.6906	-6.6879	-3.4578	-2.3311	-1.2158	0.21602	-0.80251	-1.441	0.51982	-3.4632	-6.4325	1.2707	-6.5277	-7.0499	-0.89098	-4.1106	-3.2126	-2.0029	1.7382	-5.696	-6.6344	1.7007	0.35664	-6.0819	-2.3034	-5.7887	-1.0972	-3.6757	-1.3561	-2.3142	-1.5612	-5.7768	-3.7181	-3.0395	-4.9452	0.51531	-5.9581	-5.0847	-5.1857	-6.6099
-4.8841	-5.1643	-10.801	-4.7072	-4.3669	-5.102	-6.1829	-4.1021	-8.7223	-5.6595	-6.4712	-9.7081	-6.0112	-8.5811	-5.2427	-1.3033	-7.1719	-4.1514	-6.5647	-9.0288	-6.3327	-7.8196	-5.1621	-5.0357	-9.3115	-3.5083	-4.7489	-6.9896	-5.3586	-7.6425	-12.3	-3.4788	-7.314	-6.8641	-6.4025	-8.1331	-8.8758	-9.0726	-10.293	-6.2731	-10.451	-3.4549	-6.3521	-9.2946	-7.3611	-8.5333	-6.081	-3.7217	-4.5156	-5.4023
-0.76288	1.9275	-1.4163	-2.2473	-2.3955	-0.163	1.6134	0.75656	-0.044157	-0.71764	-0.29181	1.2059	-4.6264	1.2994	-1.5063	-3.8911	-1.4435	-0.45941	-2.3449	2.0968	4.4825	-3.4975	-3.9669	2.5367	-0.83499	2.5114	-4.4099	-1.2067	-4.4333	4.347	3.2105	0.10626	-0.83509	2.9026	-2.6736	3.9718	-1.3179	-0.72237	-3.0362	3.1005	-1.6987	4.7353	3.8544	-0.23382	-4.2098	-2.2215	3.3988	-1.3893	-1.8725	3.9137
0.74825	-0.26346	2.1803	-2.9487	5.1289	-0.56602	4.674	3.2528	0.55482	6.1099	3.2489	4.4509	2.1983	1.0735	3.717	-1.7932	-6.7313	6.2761	2.3137	2.0865	6.2571	4.0077	2.1065	0.12463	0.89766	8.882	8.1524	1.4193	-0.53641	0.31957	-2.0266	6.4211	2.1718	4.8016	4.428	6.5751	4.4994	8.0463	1.6454	3.857	5.2445	1.6527	3.156	1.639	7.6349	5.229	2.7923	5.6113	4.6191	5.2138
-6.9317	-2.9302	-4.628	-2.3911	-8.3874	-2.9279	0.076861	-4.4514	-0.27521	-2.0716	-4.5419	-5.1037	-0.51773	-0.68103	-1.4407	-1.5222	-1.6084	-5.1372	3.3271	-3.1637	-2.4489	-2.0006	1.8778	-3.8148	-4.6822	-1.8353	-3.1118	-1.7917	-2.4249	-2.4856	-1.477	0.86135	-0.42274	-7.4119	-2.8709	-4.0831	-5.0986	-5.0446	-3.692	-3.2077	-4.7285	-0.6585	-0.91289	-4.5573	-3.8495	-3.2956	-0.67257	-2.0563	-5.9235	-3.4904
10.513	8.0381	8.4424	9.1976	4.8946	4.6233	7.9624	4.3213	4.5365	6.8831	7.2733	3.1896	4.7973	8.8688	8.6014	10.274	12.593	7.7376	8.3822	10.474	6.321	4.605	7.3047	8.8731	5.188	6.8396	3.7961	6.0049	8.5067	7.6186	3.8375	6.6714	7.0508	6.1758	11.713	9.11	6.3377	7.5893	4.4301	10.094	4.5895	8.1839	7.2922	9.7054	2.7127	4.031	11.452	5.6753	5.2762	0.31257
-9.7448	-17.431	-13.805	-10.803	-13.312	-6.9298	-15.257	-13.177	-14.554	-12.751	-11.053	-18.466	-14.963	-12.442	-13.719	-12.538	-16.396	-18.098	-15.462	-9.3306	-10.969	-12.163	-17.273	-10.793	-11.515	-11.305	-11.754	-13.607	-12.304	-10.999	-15.55	-13.684	-10.004	-16.445	-10.513	-11.282	-16.086	-15.698	-14.216	-13.26	-14.058	-12.689	-14.218	-10.186	-7.4103	-14.117	-16.667	-10.739	-13.199	-9.6136
-10.32	-12.496	-11.271	-12.735	-9.2928	-13.278	-9.5706	-9.425	-12.577	-12.336	-6.9913	-12.164	-9.7753	-7.1748	-9.1003	-8.3468	-11.362	-8.1642	-15.392	-12.801	-7.5935	-14.467	-11.196	-7.8311	-8.5601	-11.894	-9.1072	-7.9258	-8.5619	-11.622	-11.443	-9.2685	-18.736	-10.761	-9.728	-9.1867	-11.577	-6.7617	-11.942	-10.429	-10.248	-11.852	-15.005	-11.224	-14.261	-9.7151	-13.91	-11.667	-11.266	-9.7721
-0.34295	2.7937	-0.22377	4.9161	1.777	3.9129	-3.3075	-0.48985	2.3197	-3.5675	-3.423	-1.3451	0.78068	-3.0255	1.8929	0.74377	0.69949	0.30058	-3.0211	0.79422	-0.29203	-0.31235	-0.23731	3.5653	-1.4384	4.4298	-4.8621	-1.6491	-3.9494	3.897	-4.4453	-2.9135	1.3524	3.321	2.6789	-3.1762	-0.075399	2.3327	4.5327	1.0699	-0.20305	-0.296	0.6793	-0.81281	0.00033924	-0.40495	-0.83167	0.60216	0.47729	-1.0059
-3.382	-2.4288	-2.4134	-6.8925	-2.6257	-2.3664	-1.4371	-3.3927	0.78828	-1.8956	-2.723	-2.0873	-3.3491	-3.3763	-4.8429	-0.96657	-2.3668	-7.9106	-0.97394	-6.5184	-3.4974	-7.9027	-7.4323	-4.6373	-4.0584	-3.8794	-4.6013	-3.6211	-7.0146	-0.35384	-5.2396	-3.2383	-3.0019	-0.95625	-1.0353	-3.3028	-0.96257	-8.8634	0.27476	-3.271	-3.9699	-7.0017	-5.1366	-1.0235	-1.2425	-3.6417	-4.7517	-2.7512	-2.8068	-4.5889
-0.19136	-2.7649	-2.5917	1.6081	-0.092733	0.63233	-5.6175	-4.3201	-4.7271	-6.8735	-5.5816	-0.063841	-6.8415	-2.213	-0.93299	-6.2312	-1.0804	-1.6528	-0.80911	-1.9383	0.83887	-2.6357	-0.31106	-1.4535	-5.5907	2.9007	-0.5761	-5.0597	-5.5074	-7.5565	-3.3879	-1.4178	-2.2677	-1.0118	-2.9885	0.10972	-1.6458	-4.594	0.073285	-1.9266	2.4356	-3.226	-2.3404	0.12943	-4.2124	-2.2895	-5.0531	-4.3052	-5.1801	-1.8049
-23.501	-21.63	-23.234	-19.906	-22.464	-25.229	-20.638	-22.351	-24.345	-18.058	-22.85	-21.063	-21.126	-21.456	-24.035	-25.494	-22.878	-21.789	-19.58	-24.349	-25	-21.522	-18.515	-24.361	-24.934	-18.712	-20.757	-21.586	-20.97	-23.734	-18.485	-23.124	-21.656	-22.892	-21.091	-23.968	-21.836	-25.638	-23.137	-23.169	-21.71	-22.093	-22.725	-22.897	-17.09	-22.583	-19.694	-24.486	-19.343	-21.819
3.9986	2.8751	4.1876	5.6628	3.1773	4.2674	0.23027	3.7211	8.1672	-0.25134	2.8493	6.534	3.0699	7.6779	3.0847	5.2268	7.2396	8.5073	2.6276	2.0128	7.4075	3.7228	5.1407	1.0697	6.1121	8.4487	5.6228	5.7351	4.4184	3.1379	9.588	3.9533	5.564	6.2929	4.9803	1.8937	3.7368	8.3004	3.3877	5.7549	3.9803	4.8408	3.3085	-1.6181	3.4	4.7221	7.8524	9.323	0.90482	7.2907
0.56501	0.76294	0.79427	-3.3643	-3.0567	-0.77984	1.582	3.3461	1.9486	-3.257	-3.4793	-7.0817	-1.8065	-0.63684	-1.3788	-3.5731	4.3338	-1.4497	-0.12664	4.1883	-0.3266	-2.6625	-1.4809	-0.61768	-0.85367	0.36935	1.1915	-0.2151	0.73065	-0.015744	0.34243	4.3804	4.3912	1.2721	1.7788	0.70559	3.0281	-0.35391	-4.6167	-3.2698	5.8307	0.066693	-3.9625	-0.40415	-3.3779	0.8729	2.0531	-0.12945	-0.99163	-0.60038
-3.1837	2.3312	-7.1923	-6.4819	-3.5725	-3.1789	-3.4002	-3.101	-1.9931	-2.4818	-4.2466	-0.12573	-3.2227	-4.1397	-2.608	-1.9188	-3.7741	-0.52842	-4.3615	-5.1224	-5.782	-2.0917	-6.3383	-3.8932	-3.8405	-4.6596	0.53264	-4.3856	-7.466	-0.33677	-1.873	-4.986	-2.2385	-0.8898	-0.69982	-0.59315	-4.8463	-7.1567	-1.7687	-1.1346	-3.2659	-0.92323	-5.6615	-3.1016	0.0030962	-2.394	-2.8111	-4.0079	-3.4612	-6.078
-1.4554	3.1785	-4.2483	-3.1432	-6.2559	-3.9698	-3.8019	2.4628	1.0273	-1.0611	-2.5605	0.54805	-2.2734	1.9678	2.3837	3.2279	-1.4887	-2.0081	-1.6397	-1.5209	-0.91963	-4.8683	-0.76783	1.0255	1.6869	-6.4116	1.8913	-1.4852	-0.61563	2.3002	-0.80723	-0.10032	5.0846	-0.40452	-1.3538	-1.6511	6.2207	-4.4286	-1.1709	0.95919	0.98214	-2.5583	-0.97387	-1.3223	-4.031	-0.044134	4.0516	-1.4296	-2.1327	-4.3781
-2.2663	-6.4437	-1.7025	-0.092426	-1.4955	-0.14828	1.7553	-0.46625	0.50416	-2.0783	2.3097	-1.0695	0.049412	1.1041	0.67615	0.47526	0.15915	-8.4813	-6.1136	-0.3797	-1.3714	-0.65629	2.2324	-3.5208	-3.7997	4.6613	-3.9752	-4.7204	-1.4082	-1.9705	-2.0328	0.091873	3.4584	-4.8361	-1.3692	2.245	-3.8515	-5.9343	-4.222	-3.3207	-0.61536	0.88533	-3.1845	-1.3083	-1.9775	-5.873	0.24979	-1.1799	0.45251	-2.3287
-24.354	-23.22	-24.438	-22.188	-26.427	-24.127	-25.242	-22.012	-21.213	-25.321	-21.228	-21.656	-21.093	-21.367	-24.961	-21.41	-21.867	-23.023	-26.532	-23.099	-24.165	-23.088	-24.958	-20.519	-18.835	-26.592	-25.642	-21.171	-23.848	-19.813	-20.699	-21.826	-22.802	-17.364	-22.714	-23.087	-25.74	-26.324	-22.237	-20.643	-22.553	-24.389	-24.555	-18.671	-19.549	-26.034	-18.123	-21.452	-25.28	-18.321
-8.268	-7.2857	-11.744	-9.8562	-10.45	-8.2182	-5.7182	-9.4679	-11.122	-9.5907	-6.6522	-7.5189	-12.441	-6.7152	-8.6863	-9.9192	-10.159	-10.792	-11.454	-7.6067	-15.253	-10.508	-6.6589	-4.797	-9.3321	-6.336	-6.4784	-2.265	-8.6927	-13.986	-8.7701	-5.4556	-8.754	-7.1106	-10.727	-5.8038	-12.676	-7.1151	-11.756	-5.8513	-11.44	-12.515	-6.9744	-4.5881	-10.313	-9.693	-9.2192	-12.953	-6.0984	-8.158
-3.92	-1.6165	-3.9607	-1.748	-0.46827	-1.6033	-3.9634	-1.0113	-0.81123	0.81	-2.3711	0.19143	-3.4334	-2.7922	-4.066	0.60452	-2.4336	0.98876	-4.7412	-0.64327	-5.0085	-1.6924	-5.6688	-5.795	-0.0284	-4.045	-5.7714	1.7032	3.4793	-2.3541	-4.616	-0.13581	3.0289	5.2534	-0.61278	-0.20513	-1.4231	-4.3434	-3.7532	1.7385	-2.4667	-1.6465	-1.6463	0.31062	-3.5363	1.0043	-1.9015	-1.2736	1.3928	-1.0332
0.24227	-4.2539	0.95204	0.50254	1.6887	-3.6385	-5.5822	-2.4067	-0.98304	-3.5703	-0.34822	-3.5987	-2.9855	0.34764	-3.4834	-3.6927	-2.782	1.9151	1.6826	-3.7362	1.7678	-1.4491	-1.598	-0.8072	-6.9365	-0.14887	-1.4256	-3.1532	-3.443	0.64847	-1.5461	2.4356	-2.804	-3.1445	-0.90971	3.414	-2.9182	-1.6503	-2.1173	0.17925	-5.1513	0.098504	0.81845	2.5812	-1.127	0.86323	-7.34	4.245	-0.12291	-2.3846
-13.996	-17.539	-13.188	-12.902	-13.269	-16.833	-12.409	-11.379	-9.4228	-12.915	-18.367	-14.726	-15.701	-13.71	-18.16	-14.409	-19.133	-12.495	-11.717	-22.392	-14.568	-18.946	-14.428	-16.411	-10.846	-17.708	-13.718	-8.3022	-13.903	-10.06	-16.173	-16.08	-13.147	-17.376	-10.017	-16.729	-18.718	-8.9282	-18.059	-16.941	-17.91	-12.653	-11.381	-15.056	-13.492	-14.317	-13.165	-16.483	-16.117	-12.747
-9.0825	-10.438	-8.5037	-14.681	-6.9706	-12.147	-13.079	-13.151	-12.692	-15.985	-12.506	-13.765	-11.625	-8.4532	-13.897	-9.8785	-11.272	-12.071	-9.7937	-17.86	-13.755	-11.235	-3.1762	-11.341	-8.5063	-5.6638	-7.2718	-9.9335	-12.321	-12.468	-10.568	-14.967	-8.1539	-8.8644	-13.402	-9.3925	-9.532	-15.589	-15.084	-14.516	-13.156	-10.391	-11.06	-11.875	-10.239	-12.502	-13.842	-14.437	-6.0672	-13.518
-13.725	-13.869	-14.86	-10.429	-9.4662	-11.767	-9.6207	-12.316	-10.068	-13.084	-11.625	-10.389	-8.3631	-7.2299	-6.9295	-11.173	-14.032	-9.1581	-5.3766	-11.335	-5.7323	-9.6289	-10.437	-10.896	-14.048	-14.597	-12.983	-10.278	-13.068	-9.3264	-12.791	-11.69	-6.161	-13.713	-11.291	-13.048	-7.8302	-5.2773	-14.513	-13.724	-10.069	-10.121	-10.894	-11.178	-13.504	-13.786	-12.067	-8.7887	-8.1974	-7.8837
1.0938	0.35544	-1.841	-0.61696	0.58816	-2.3203	4.439	-2.7496	-5.8487	1.5441	-2.9918	0.078644	-1.7596	-0.33179	-2.6067	0.49027	-0.42732	1.29	-2.1334	-0.23957	2.4458	-0.41271	1.4142	-3.8911	3.972	-1.2136	-2.4193	-1.5881	1.1366	-1.3714	-0.10327	-2.6564	-0.37889	-4.2133	-4.6238	1.6195	1.0255	2.9666	0.12344	-3.826	-0.88211	0.17381	-0.70672	0.23225	2.9105	-5.3757	-1.8732	4.3778	3.7529	-0.46877
3.6278	11.148	10.872	5.4018	8.3279	9.5864	7.1544	5.9171	6.271	1.1952	6.3917	6.4218	9.6836	11.861	1.0085	11.273	3.97	3.7868	6.0253	11.099	6.5656	7.7333	5.1988	5.6206	3.0068	-0.64662	6.6601	7.0133	5.0654	6.4284	10.252	3.892	2.0372	8.1083	7.1899	3.6818	4.8245	9.8214	5.4898	3.5017	7.5182	13.446	9.0398	8.4815	4.7208	8.8112	7.1769	8.0931	2.6046	8.2272
-0.49451	3.4027	-0.052221	0.7166	-2.4943	4.9985	-3.5406	1.6453	0.13852	-1.449	2.3383	5.5048	4.0404	3.1204	1.4274	2.0359	0.06784	-1.2093	-2.2277	1.2268	0.47463	1.088	-0.24541	-1.6355	1.5332	-4.6974	-4.3422	1.5416	2.6639	-2.7582	2.4117	2.5942	-0.51284	1.6078	-0.99173	-2.8943	0.17818	-0.13508	4.1563	-1.3966	-2.6862	0.99087	-3.9232	2.4067	1.7057	-2.1793	4.1875	2.0095	5.742	1.1203
7.6782	5.5373	8.9802	5.1796	9.3298	2.3843	4.1798	8.4826	3.4853	6.7811	7.8261	6.4534	8.9947	4.6836	3.6096	4.0906	11.228	4.2455	5.9881	7.1775	8.4864	8.3107	6.1132	9.8491	7.1374	7.3199	9.5012	7.9983	8.8527	-0.14223	2.1169	8.388	8.5402	6.3022	6.8902	3.783	11.743	5.4076	6.236	6.3619	7.2486	6.6868	3.0926	4.6391	11.516	8.355	6.3147	9.0513	2.0541	5.4553
2.825	6.9122	1.6832	-1.0195	-3.2187	2.9932	8.361	1.5452	0.21041	1.2714	3.1707	3.754	8.88	4.9423	5.8187	4.7813	5.7029	-1.0513	5.8688	1.4893	1.2495	2.9544	0.50225	-1.7532	3.8422	3.5172	5.5446	3.6201	3.2907	2.0583	-0.42695	3.377	3.1393	1.8684	3.0259	5.0603	5.2172	6.1117	-0.14835	5.2291	5.7201	3.8078	3.0631	2.1905	-0.18448	4.3421	4.6736	1.8842	-0.027886	1.8649
-11.351	-10.427	-8.0732	-6.7779	-10.741	-10.978	-14.616	-7.1071	-7.961	-10.954	-15.864	-13.753	-15.918	-7.827	-4.7381	-10.162	-12.16	-9.1845	-10.799	-8.9656	-12.676	-14.127	-12.951	-11.125	-11.166	-9.6778	-9.9821	-10.112	-5.96	-10.977	-14.835	-12.946	-6.9476	-13.349	-11.162	-11.555	-8.4812	-11.032	-11.513	-10.754	-12.083	-9.9407	-12.877	-18.13	-17.317	-9.5767	-14.908	-11.799	-11.026	-11.799
-5.2426	-0.17548	0.5919	-3.3987	0.92272	-0.70488	-3.511	0.49318	-0.16615	-2.2765	-1.0691	1.3169	-3.1682	0.54206	-1.1326	-5.9821	0.63654	-3.598	3.2307	0.479	-2.3213	-0.72653	-1.7268	3.2072	-1.0325	-1.016	-5.9649	-1.8999	2.4849	-0.17145	-0.19477	-2.5523	0.068828	-2.8885	1.9748	2.3787	-1.2252	3.8638	4.6701	-1.4315	0.9575	2.5642	-3.995	-2.0384	-0.74712	-2.1578	0.070361	-2.4874	-2.0182	1.5089
-6.2151	-14.519	-10.794	-11.076	-10.516	-13.718	-9.3794	-14.63	-12.52	-8.1545	-13.548	-9.6756	-11.848	-16.391	-12.774	-13.063	-9.3738	-11.67	-7.0579	-12.245	-12.674	-8.3285	-12.48	-11.309	-14.713	-7.4241	-10.611	-11.941	-14.661	-9.2417	-11.545	-11.157	-5.1272	-14.291	-11.452	-12.131	-11.879	-8.406	-11.249	-10.733	-11.222	-13.502	-9.6111	-16.135	-12.454	-12.892	-7.5385	-11.991	-14.166	-11.793
4.284	4.7302	2.0159	4.2515	-3.205	-0.65953	-1.2134	2.446	-0.28988	-0.69203	-4.1822	6.1973	3.6288	0.24671	-3.4589	-0.11279	3.4976	4.0588	2.4794	2.3608	-1.1195	2.5171	-0.80445	2.2755	2.5598	1.5556	-1.2269	2.8441	2.0628	2.7657	1.5819	-0.8306	-0.23998	-0.051077	1.034	3.4978	2.345	3.4274	-1.3027	-0.04877	-0.25491	2.3697	3.206	1.4679	-1.1604	-0.50949	1.3021	1.7882	5.031	4.7254
-22.004	-24.721	-21.495	-18.494	-21.197	-21.359	-17.118	-22.015	-22.268	-19.826	-24.112	-18.073	-20.211	-18.553	-22.526	-19.23	-21.248	-20.952	-22.322	-22.865	-20.405	-18.959	-21.269	-22.926	-20.307	-15.823	-19.281	-21.543	-23.788	-22.739	-17.785	-19.684	-20.821	-21.576	-21.62	-21.707	-16.415	-23.76	-24.788	-22.894	-21.454	-17.774	-23.115	-19.486	-22.959	-16.993	-23.299	-24.885	-21.289	-17.748
-12.872	-8.8052	-13.101	-9.7331	-11.1	-10.22	-13.41	-9.752	-11.407	-11.293	-13.993	-11.527	-14.791	-7.0738	-13.736	-8.2145	-13.021	-11.122	-10.022	-9.3742	-11.848	-11.115	-13.53	-13.65	-9.0883	-8.1513	-7.3142	-9.1838	-12.406	-11.191	-10.828	-12.546	-8.7819	-13.429	-11.598	-12.391	-11.929	-9.9383	-9.106	-9.0117	-11.211	-12.407	-7.2814	-10.316	-14.41	-14.908	-11.55	-14.513	-9.0093	-11.581
-4.8182	-4.3779	-4.8476	-3.092	-3.997	-3.869	-5.9645	-12.847	-5.639	-6.1019	-5.8211	-2.9974	-3.2991	-9.9631	-4.9487	-4.5229	-6.6433	-1.3976	-7.01	-5.932	-6.861	-8.9136	-4.6724	-1.9777	-4.9995	-7.3587	-7.3418	-6.9302	-3.1099	-1.3113	-6.6858	-1.7375	-2.5294	-8.3457	-6.6098	-8.8198	-7.0893	-3.3544	-4.5169	0.3835	-8.5233	-3.4199	-7.0516	-6.0373	-4.721	-6.6414	-6.584	-8.5876	-4.2919	-9.5515
-8.6201	-0.78312	-4.0392	-6.1659	-3.2224	-3.0809	-3.1845	-0.53987	-8.607	-5.518	-6.8512	-8.4794	-6.4166	-5.6791	-6.2442	-3.9608	-1.3052	-3.8906	-9.8746	-1.8491	-6.9034	-4.4948	-6.7556	-8.7475	-4.0718	-4.6929	-4.3494	-5.2354	-7.2312	-4.3293	-0.55022	-7.2493	-2.9602	-3.059	-1.004	-2.4414	-7.6764	-7.4634	-6.0496	-2.2162	-4.1016	-7.6167	-8.5566	-7.0083	-2.4003	-10.137	-4.5341	-5.2353	-8.008	-2.2898
-3.8158	-4.0453	1.1327	-1.799	-0.01761	1.0102	2.3053	0.64037	-2.4722	0.69497	-0.16545	-2.848	0.62492	-1.9301	-4.7024	3.7065	0.74792	5.5032	-0.3253	0.08525	2.0117	-2.6677	0.68391	-0.30178	3.23	-2.616	0.33981	-1.4629	-0.44815	-0.37555	-3.742	-2.4161	1.5271	-0.20911	0.60897	-1.4709	1.8331	-0.7235	0.084279	-4.1822	-4.3229	2.0503	-0.67336	-5.0612	-1.3022	-6.249	-3.1758	-1.9369	-1.1956	-2.4106
-6.3847	-4.2506	-4.1042	-5.4449	-3.3517	-3.4787	-4.5335	-6.4533	-5.6389	0.87712	-7.1269	-3.7302	-6.4449	-8.1947	-6.2057	-3.9228	-3.4057	-2.864	-3.1164	-2.2721	-2.7478	-6.3715	-5.7942	-3.5606	-4.9069	-2.1308	-3.5016	-7.9602	-6.0295	-5.2023	-5.8466	-1.9799	-2.6469	-0.044209	-3.2447	-3.4474	-3.5732	-7.3769	-8.0487	-4.211	-1.9142	-0.76794	-5.9362	-5.5585	-1.5787	-1.202	-6.0515	-3.3557	-1.5623	-2.4887
-2.9314	3.8565	0.10944	-2.4105	-7.7109	-0.56694	-1.3111	2.0464	-3.9217	1.6682	0.98501	-4.1067	-1.4916	-3.3604	-1.8915	0.54786	2.3224	-2.6975	-2.3981	-5.1554	-5.9688	-1.6874	-0.080753	-1.7634	-6.3751	0.691	-1.1381	-3.0552	-3.8659	-1.8641	-1.5315	-3.0233	-0.50878	-0.08134	-1.3309	-0.57081	-2.9874	-0.62882	-1.1022	-1.7674	-0.62528	-0.23071	0.35006	-7.0577	-3.3252	-4.5397	-6.7461	3.1382	-2.2327	-1.071
-12.001	-10.21	-11.226	-5.3775	-12.024	-13.001	-10.993	-12.529	-7.8447	-11.747	-7.4859	-6.2266	-7.0882	-11.186	-9.1297	-6.4336	-8.4519	-10.128	-8.3252	-10.584	-6.219	-7.6956	-10.1	-9.9902	-4.1064	-12.794	-4.6188	-10.837	-6.6016	-12.239	-6.5744	-7.3919	-11.409	-7.3994	-9.3495	-9.6631	-10.259	-7.1681	-6.3992	-8.7375	-9.1638	-8.7349	-12.585	-5.6157	-12.548	-8.7476	-7.5322	-9.4357	-10.453	-5.9034
-0.56112	-3.2578	1.7412	1.3651	2.9783	1.3623	2.1572	-2.5329	-2.5513	-1.7968	0.30036	-3.1313	2.2395	-0.19932	-0.061234	-6.4148	-0.28124	-0.82771	2.0323	-1.5785	-0.55113	-2.1548	0.12142	5.5341	4.334	-1.0477	2.0521	-1.8652	2.6418	0.85074	3.1111	-4.512	-2.959	2.1664	0.96921	3.771	0.55471	-3.0071	0.91247	1.1702	-2.812	1.398	0.22173	-1.7368	-4.9263	-1.4789	-1.1104	-1.9785	-3.9469	1.7321
4.0717	7.3643	2.4886	11.045	5.5262	7.5198	4.3589	4.1924	-0.051789	1.0541	7.6486	2.3455	5.932	2.5519	8.414	7.0788	6.2972	6.5042	6.4706	10.074	2.2497	5.0162	6.8886	5.3707	6.6499	7.3435	5.959	9.673	7.7833	9.2622	8.1795	3.4704	4.174	5.3891	4.5577	7.395	4.2119	4.2682	8.9196	2.9522	3.9449	5.7617	7.3834	6.2304	4.7738	7.8158	4.7875	6.9336	4.9854	5.3201
0.035368	1.3849	-4.6637	3.8214	1.3465	-1.1731	-2.5021	-0.62687	-4.7334	-1.0075	2.0414	0.7822	-1.6591	0.45593	-7.6958	0.47417	-3.3746	-0.095383	-2.4827	-1.7765	-2.7689	1.9549	-1.6512	0.74294	1.9033	-3.0741	-0.76148	-2.7769	-5.2056	0.84984	-0.13382	-0.084521	-0.41289	-1.4045	-0.28221	3.5946	1.8493	-0.58787	-1.2706	0.090308	1.1518	-2.4469	-4.9304	-4.4563	2.02	-3.5893	-1.7635	-5.9767	-2.1208	-3.5312
8.0941	3.7928	4.8941	4.7354	6.2486	2.4339	11.858	7.7286	8.5986	4.6182	10.821	5.3612	5.7111	7.486	3.0571	9.4821	6.0155	5.3276	8.5812	5.6569	9.1181	6.7747	9.1024	4.287	8.9291	8.5319	8.4353	5.4453	5.1332	6.9966	2.1714	7.5268	2.2966	8.6642	12.049	8.7959	2.9995	7.675	6.6919	6.3205	5.2629	2.6203	8.7764	1.9293	8.4331	2.8429	11.227	7.6598	1.3762	7.2718
-10.662	-10.302	-14.983	-12.576	-11.835	-18.402	-14.531	-13.231	-9.6366	-11.683	-7.3287	-13.796	-9.8035	-10.379	-10.102	-10.008	-10.794	-12.006	-12.397	-13.004	-10.496	-8.1562	-12.746	-12.031	-10.564	-12.876	-13.201	-10.59	-14.997	-7.8481	-12.119	-12.288	-10.475	-14.938	-7.0785	-10.953	-13.992	-9.4028	-9.9189	-11.157	-4.9955	-8.484	-10.283	-10.497	-6.9722	-11.287	-10.4	-13.379	-11.95	-7.0524
-15.291	-13.158	-13.45	-10.178	-13.183	-13.386	-10.206	-15.753	-15.33	-10.569	-11.848	-11.753	-12.548	-13.297	-9.9931	-15.846	-12.657	-14.344	-13.671	-12.399	-13.485	-9.6964	-15.26	-11.501	-16.92	-11.666	-17.746	-13.35	-14.146	-11.43	-13.563	-13.75	-14.251	-12.997	-15.071	-15.472	-16.598	-10.459	-13.773	-12.517	-18.449	-14.752	-14.585	-15.584	-10.296	-10.592	-16.253	-11.901	-12.17	-14.596
-15.596	-12.088	-9.2602	-15.554	-9.8182	-8.0364	-15.242	-12.618	-9.7426	-9.7134	-12.175	-11.998	-13.792	-5.4768	-10.475	-15.071	-10.936	-10.502	-8.9563	-14.9	-9.1996	-10.974	-11.572	-8.8897	-12.973	-10.372	-9.0667	-11.173	-7.9212	-9.8274	-13.463	-7.6864	-6.6635	-10.612	-11.798	-11.798	-10.568	-16.965	-10.617	-13.752	-13.443	-13.828	-11.681	-12.144	-13.474	-10.273	-12.868	-11.185	-9.734	-12.774
-12.556	-12.266	-14.08	-11.747	-10.343	-11.502	-12.352	-16.537	-17.13	-13.339	-13.932	-12.802	-13.447	-13.511	-12.12	-8.8881	-12.154	-16.627	-16.994	-10.164	-12.609	-12.243	-11.381	-12.767	-13.827	-15.018	-11.361	-18.295	-10.765	-13.287	-16.421	-12.882	-15.143	-19.152	-11.413	-16.517	-14.949	-15.515	-13.848	-12.226	-11.061	-9.8892	-9.4768	-10.163	-16.528	-14.921	-14.195	-12.5	-11.679	-13.717
-2.5	-5.0538	-1.8394	-6.2185	-5.442	-3.1781	-4.8535	-9.4775	-6.7681	-4.6829	0.83671	-11.556	-6.0487	-1.727	-6.2219	-0.92109	-7.7456	-4.0321	-4.4274	-8.1413	-4.5378	-6.723	-4.5212	-2.6446	-0.092813	-6.378	-5.5186	-6.566	-2.8608	-2.6128	-5.5813	1.627	-2.1722	-5.9031	-2.4332	-3.8113	-4.5633	-3.2067	-4.3819	-6.7564	-4.6066	-6.3353	-2.4053	-0.46141	-1.5029	-2.9316	-5.1611	-0.76805	-7.2495	-6.0262
-16.05	-18.162	-15.906	-15.492	-11.812	-13.552	-9.7931	-13.995	-13.648	-14.003	-11.386	-12.324	-11.412	-18.584	-9.5113	-13.552	-14.024	-19.835	-17.692	-14.314	-13.484	-12.021	-12.208	-10.604	-12.738	-12.106	-14.369	-14.281	-17.764	-10.763	-15.654	-16.456	-18.07	-15.948	-13.973	-16.331	-10.618	-14.166	-9.8745	-14.123	-10.116	-6.1811	-14.468	-14.543	-14.449	-16.335	-10.169	-14.622	-14.688	-14.466
1.3721	1.1329	-2.6459	0.4199	-1.4303	0.97199	2.0537	3.4381	3.1196	0.92351	0.57475	-5.1216	2.0925	2.0832	-1.3413	0.83606	5.482	1.7888	-0.10408	0.92922	2.1249	2.0227	2.666	7.2584	2.3796	1.5102	-0.50596	-2.1023	3.4803	2.2161	-0.2881	3.3432	3.0062	4.2037	0.65179	-2.76	-0.32896	0.77571	2.2586	2.6761	1.3819	1.4286	2.2595	2.7009	3.4789	1.7811	5.1098	-2.9188	-2.6889	0.24435
-8.3861	-13.26	-13.009	-13.855	-12.648	-16.567	-15.607	-12.255	-16.328	-14.074	-15.791	-13.914	-9.3877	-13.439	-10.16	-12.335	-14.463	-18.091	-14.857	-13.756	-14.317	-12.732	-12.867	-15.335	-13.84	-16.391	-12.744	-11.127	-12.984	-11.044	-13.472	-14.467	-12.962	-15.644	-14.528	-11.467	-12.899	-14.893	-10.293	-15.277	-11.874	-9.607	-9.6768	-16.525	-17.004	-16.409	-14.559	-14.623	-13.78	-9.233
-8.1208	-13.246	-11.697	-9.9906	-10.241	-14.229	-9.5111	-13.473	-9.5363	-12.738	-10.155	-12.18	-11.608	-13.453	-15.348	-8.0421	-9.1773	-11.365	-7.2737	-13.003	-11.365	-8.5249	-11.915	-10.405	-9.0015	-9.714	-15.101	-14.166	-8.8087	-12.884	-13.859	-10.112	-11.955	-10.826	-10.65	-10.17	-13.441	-14.426	-6.9691	-12.741	-13.833	-11.387	-14.085	-11.893	-12.233	-10.876	-12.084	-14.514	-15.728	-9.9594
-2.6513	1.5226	-3.7727	-2.3555	-2.0235	-1.0403	-2.416	-1.6604	-2.7776	2.2613	-0.2021	-4.188	-3.0026	-0.085709	-3.7128	0.81326	0.7343	0.89192	2.799	-0.98923	-0.99014	-1.8802	-3.8322	0.61992	0.53103	1.5243	0.83385	3.9737	2.5006	-2.8169	2.9695	-1.9098	-2.1777	0.57504	-0.76245	-0.033082	1.4664	-2.3658	1.7185	2.4282	-2.1887	2.5622	-3.5183	1.6732	0.10896	0.072787	2.1185	-3.8476	-0.25739	-1.5774
-2.5933	-6.3433	-1.837	-5.0053	-5.7017	1.9312	-2.987	-1.8721	-0.99935	-3.501	-6.1718	1.6594	-1.4135	-3.0166	1.1013	-4.1448	-4.2845	-2.4809	-5.6394	-4.972	-4.7165	2.1481	-0.022685	-5.2335	-1.1367	-2.2128	-1.6167	-4.296	-3.266	-0.30585	-5.3171	-0.44064	-3.691	0.8994	-2.1256	3.2538	-0.44486	-3.0921	-3.6028	-2.7288	-2.9483	-4.599	2.6911	-2.1524	-1.7872	-6.974	-4.0757	-3.3846	-1.6835	-5.3003
8.5688	10.377	10.074	14.293	11.91	4.9097	10.492	5.7868	9.3855	9.8687	13.202	7.634	14.385	11.01	12.029	10.063	8.8389	10.183	9.1301	12.244	6.5738	12.503	7.9221	10.334	14.449	7.204	11.411	8.9702	7.903	8.3818	9.5889	6.4105	7.8813	11.603	6.6383	7.5687	8.8805	7.7743	11.285	8.887	8.9236	8.5435	12.118	10.635	12.963	6.9869	9.8432	8.6422	11.822	10.26
-0.39662	3.7501	0.65016	-1.2191	-5.7937	-1.2147	-0.63703	-0.41637	-8.6527	-0.87218	-4.3725	0.55561	0.88277	-1.6573	-2.4432	-1.9387	-0.94283	-5.8404	-3.8641	1.3979	-3.9695	1.3967	-2.3102	-2.8308	0.78849	0.6699	-1.6782	3.3132	-4.12	-0.9768	-3.1023	-0.42191	-0.48442	1.3435	-2.409	-1.6371	-1.9397	0.96727	2.0513	-0.86307	2.4536	0.30444	-4.8142	5.6493	-2.9662	-2.4173	-0.59394	-1.3009	-1.7911	-1.8332
6.7806	11.766	7.4316	8.7974	9.3047	8.4638	4.8058	9.7179	9.6028	10.877	11.652	3.8166	11.219	6.9855	5.8491	5.6108	5.5155	8.042	9.3583	5.0605	7.4646	8.3341	5.8623	5.6506	10.913	10.918	3.274	5.6931	9.2373	9.1002	7.133	5.734	9.2215	10.928	5.4706	7.2983	7.5681	5.9944	7.9659	10.905	5.7118	7.46	2.8287	10.715	10.367	4.8111	11.796	13.338	7.5742	5.7841
0.95422	0.0041795	5.4667	1.2408	2.9052	2.4249	1.963	-0.48104	3.6535	2.9412	3.1452	-0.091812	3.5029	4.2129	0.81136	-0.99848	2.0336	6.0125	0.50931	-1.2868	7.5369	5.8525	5.4635	3.0378	6.4099	8.4106	-0.66827	3.4561	-0.39216	-0.49512	-2.4526	4.4145	5.2422	3.8866	5.423	5.6871	7.2458	4.0641	3.2259	4.5569	2.967	5.8904	1.0397	4.7519	4.577	4.3516	4.8584	3.4139	2.7715	7.3347
0.43923	-3.4764	0.88366	1.6443	3.8462	3.2133	-3.8753	-5.3069	1.8262	-3.5835	2.8574	-1.5221	4.8827	-4.5695	-0.53567	0.53687	-3.2295	0.50686	-0.62677	-1.3813	-1.055	-0.2488	0.60532	5.9499	0.083283	1.7137	-0.94825	3.9168	0.6429	4.4358	2.2596	2.5643	1.7818	-0.034722	-2.4501	1.4986	-1.9306	-0.38405	-1.4516	3.9682	4.3375	-1.4888	2.0489	0.49494	1.9369	2.5961	-1.2181	-0.0083106	4.3985	-0.12944
-2.2041	-4.8497	0.17634	-1.6386	-2.7365	2.5112	-1.8889	-1.7727	-1.5921	-1.6627	0.81536	4.3334	1.8273	-0.43584	-2.2562	-7.762	-4.5218	-4.3129	-3.8983	-4.2803	-3.7811	0.11029	-3.8747	-3.234	-1.7213	-2.6816	-0.90177	-2.3444	-1.6258	-0.72359	-1.9606	-4.7661	-4.656	-5.4201	-5.1585	-5.4042	-8.2741	-3.9572	-4.5969	1.6808	1.0532	-2.7926	-1.688	-3.1684	-2.5989	-2.1001	-4.4906	-4.3004	-2.2339	-3.0599
-14.971	-10.916	-10.306	-13.515	-10.021	-11.559	-12.352	-10.448	-6.3813	-8.6489	-7.3217	-8.108	-10.675	-12.221	-10.503	-14.758	-9.7991	-10.695	-13.563	-10.772	-8.0691	-8.2802	-14.385	-11.365	-11.204	-8.0851	-8.4505	-14.758	-9.8118	-10.29	-8.2844	-9.4297	-8.5841	-12.88	-12.741	-8.7699	-11.194	-10.321	-7.4103	-14.007	-12.181	-8.5587	-16.234	-6.3597	-10.796	-14.954	-10.824	-7.1478	-7.4159	-11.22
-12.407	-15.59	-13.802	-12.609	-14.547	-11.545	-15.225	-15.384	-13.85	-12.082	-11.379	-12.603	-15.122	-8.0491	-14.06	-14.749	-16.51	-12.663	-14.971	-8.1062	-19.295	-11.672	-14.357	-9.909	-15.517	-16.085	-17.587	-13.12	-12.146	-13.739	-17.471	-16.649	-9.6124	-10.003	-16.357	-15.844	-17.703	-14.265	-14.23	-14.646	-12.512	-17.278	-10.772	-13.031	-14.613	-8.4236	-17.235	-15.119	-15.087	-17.086
-4.6668	-1.7039	2.4596	2.177	1.2293	-2.4727	-1.1304	-1.2269	4.4281	-4.5418	-0.21013	-2.1141	-0.88629	1.1492	-0.20154	0.42933	-4.4704	-1.1918	3.4252	1.9227	-5.0564	-1.0619	-0.8825	-4.8246	-0.81342	0.26509	-1.7801	-3.3714	1.1306	2.8391	0.48081	3.3017	-4.5518	-2.6634	2.5362	3.1805	2.33	6.488	2.2994	1.9221	0.56253	4.2299	2.7354	3.5127	-1.86	-2.2313	1.4864	-2.4343	-2.574	3.3042
-8.9178	-5.3417	-5.7053	-3.7752	1.2929	-4.9818	-5.9944	-4.1995	1.2706	-4.1944	-5.4019	-0.3162	-3.4661	-8.3028	-5.4522	-4.1658	-3.7532	-0.75965	-4.9213	-3.7506	-1.4893	-4.9093	-0.35781	-1.3742	-2.6895	-4.2588	-1.7409	-0.049134	-2.0388	-1.9079	-0.2517	-2.2715	-1.9511	-4.3483	-2.6542	-4.47	1.7358	-3.5179	-0.29633	-4.2963	-6.2267	-8.9466	0.67021	-3.3854	-0.27016	-7.8533	-3.5205	-4.3642	-9.0615	0.72994
-2.6324	-2.0968	-2.9634	-3.2612	-5.0928	-2.8436	0.44534	-2.2959	-7.0555	1.325	-3.1059	-1.3206	-2.8849	-8.3523	-0.66077	-4.5597	-2.2307	-5.6569	-0.64778	1.6832	-8.2379	0.36372	-2.2207	-2.907	-1.9326	0.57018	-2.8866	1.9855	-2.5809	-5.621	-5.5108	-2.841	-5.6051	2.0273	-7.1354	-1.6633	-6.597	-3.9073	-2.2064	-4.9294	-1.5705	-0.5228	-8.1867	2.2618	-5.3602	-3.7154	-6.133	-3.56	-2.3706	-2.3388
1.1489	1.7053	1.3745	-4.0165	-5.9591	-2.3417	-2.3955	1.9633	1.0029	1.6837	2.2695	-2.0941	-2.4963	3.2246	-0.35653	-2.6346	0.83065	3.9722	2.2385	-0.48839	-2.8194	-2.5146	1.7135	4.0696	0.2104	1.2163	0.3587	1.3229	-2.1819	-0.48309	1.3544	-1.693	-0.49855	1.0378	-4.2114	0.13224	5.0302	-2.2823	3.2422	-1.7026	2.2825	-3.1433	0.15371	3.2239	2.9577	2.9524	-6.0148	-0.93604	0.72364	-0.38212
-2.9103	-2.479	-1.703	-4.3374	0.21645	0.45429	5.4314	3.5525	0.16182	-3.7707	0.45859	1.4703	0.14432	-5.3963	-1.048	-0.4529	-1.8087	-1.9409	-0.12395	-2.7489	-4.6697	1.1849	-2.928	1.7622	-3.2531	-0.11765	1.0116	-5.6238	1.4022	-0.46728	0.17294	0.84258	-1.809	2.3619	-5.6271	-1.0177	-5.3885	-1.9147	-5.5819	-0.81829	-0.73978	2.1701	-0.020749	1.3512	-1.9622	2.0722	2.9088	1.3388	2.0047	-4.4414
-0.76372	-0.58497	-0.22864	-2.8828	1.408	-0.15321	-2.636	-1.2377	-0.13	0.76368	-3.6602	1.8027	0.32903	-4.629	0.7001	0.36288	1.7061	-0.14626	-4.832	1.3223	-2.2479	1.7374	-4.0088	0.78686	-1.5725	-1.0659	2.3407	-1.1517	-0.59175	-3.0533	0.78621	-1.5856	-0.0054421	-0.24705	-2.8359	0.81685	-0.56507	0.97947	1.0361	-2.7035	-1.2293	2.7692	-0.80847	-1.6087	-3.6649	5.2586	-4.8185	2.292	-0.01318	-0.87133
-7.3193	-9.9473	-9.877	-11.492	-13.53	-8.9958	-14.937	-15.274	-15.248	-11.211	-12.741	-7.2064	-10.936	-7.3218	-11.788	-14.86	-12.092	-11.465	-5.9329	-8.8712	-15.825	-12.686	-10.236	-12.379	-12.115	-12.066	-11.488	-9.3393	-7.8708	-12.576	-10.501	-10.787	-15.959	-10.05	-10.48	-13.692	-9.4991	-10.531	-13.318	-10.667	-12.664	-11.985	-6.9233	-11.002	-13.937	-16.705	-6.992	-14.792	-10.291	-10.002
3.6992	-1.4849	-2.7135	0.52076	0.069048	1.9288	-5.6883	-4.7655	-0.98276	0.39498	-0.65179	-0.93588	-3.2735	1.7343	-0.69226	-1.5511	0.60244	4.3278	-1.906	-3.1243	-0.33262	-2.4321	-3.417	-4.3889	-3.1095	-2.1596	-1.6274	-1.6724	-3.535	-2.9368	-0.44344	-0.26097	2.3241	-4.3777	-1.9696	-6.8375	-6.2642	1.0755	4.0505	-1.5988	-0.061661	-6.9552	-1.8467	-3.4356	1.6503	-2.3126	-3.4146	2.9368	-0.10534	-1.3481
-4.239	-10.898	-8.707	-11.842	-10.11	-9.3874	-4.9828	-10.128	-11.251	-10.552	-8.9795	-6.6334	-6.48	-12.703	-5.7877	-7.5762	-11.331	-15.787	-9.5413	-11.706	-7.1296	-5.1357	-12.382	-7.0319	-10.696	-10.009	-11.59	-7.5195	-8.4222	-8.8468	-6.397	-11.768	-6.2775	-8.1353	-10.635	-13.413	-10.362	-10.031	-11.3	-10.39	-10.631	-8.0989	-9.9961	-6.9349	-4.7061	-11.327	-10.537	-8.7681	-8.755	-8.0593
-10.376	-10.374	-6.587	-9.4762	-8.951	-5.4978	-8.0946	-8.9721	-6.3978	-8.5758	-5.5253	-8.1304	-4.6583	-5.2782	-13.746	-7.0524	-9.2381	-8.9784	-14.057	-9.5857	-10.113	-11.575	-7.5968	-8.5525	-12.022	-8.8011	-10.349	-12.088	-7.2104	-10.157	-7.4017	-4.6689	-12.187	-11.433	-8.3005	-7.9773	-9.4045	-15.919	-6.93	-8.8108	-11.921	-6.0597	-11.241	-9.3409	-9.506	-11.014	-10.279	-5.6133	-6.9574	-12.014
-15.622	-11.17	-8.4078	-14.974	-14.929	-11.571	-14.013	-10.722	-11.887	-7.7788	-13.344	-12.211	-20.581	-11.544	-14.324	-15.483	-8.8469	-9.3906	-12.113	-11.231	-8.1826	-15.585	-17.209	-11.223	-11.039	-12.966	-13.317	-14.412	-16.679	-18.11	-15.544	-13.09	-12.236	-10.48	-17.302	-11.691	-15.81	-12.534	-13.544	-12.305	-13.478	-14.672	-17.809	-15.09	-13.164	-8.3045	-9.8142	-16.385	-10.51	-9.469
-7.9922	-15.732	-14.22	-10.395	-8.2282	-9.8335	-11.25	-11.485	-10.646	-10.88	-11.615	-9.4234	-12.095	-11.359	-12.585	-10.715	-15.002	-8.44	-14.893	-8.3582	-9.9988	-11.432	-10.94	-8.2238	-10.042	-10.046	-14.508	-13.458	-12.538	-12.699	-10.236	-14.808	-9.0535	-11.53	-9.8537	-7.0707	-13.217	-9.04	-13.053	-7.0427	-11.579	-11.829	-13.327	-13.388	-12.067	-9.7137	-13.299	-8.5262	-11.156	-12.732
1.4123	1.2258	-2.9928	-2.1686	1.4012	-4.1743	-3.227	-1.1547	-1.2807	1.6685	-0.69288	1.591	2.0572	0.42441	-2.2988	1.6205	0.42313	1.9695	1.9597	0.36917	0.70216	-0.63889	-0.9028	1.6476	-4.1482	2.8309	-1.9728	-1.5272	-4.2898	0.55969	-1.2627	-0.62414	-4.5656	-2.637	-2.9559	-4.9637	-5.2746	0.63546	3	-0.58453	-1.6924	2.5793	4.1089	-1.7069	1.967	1.0918	0.48225	-0.34148	3.7051	-2.0868
0.8504	-2.8929	-0.15657	1.9282	0.84596	-0.88636	-5.7379	-0.070915	-1.2896	-1.6687	2.69	-2.9154	-0.10269	-3.9158	0.13021	0.74756	-0.81639	-2.9709	-2.008	-4.3057	4.0272	-3.0735	-3.9112	-1.8158	-6.2652	-1.8506	-2.0165	1.8499	0.022617	0.24652	-2.4671	-1.1729	0.42804	-1.6315	2.1111	-4.3028	-4.1166	-4.5333	-1.6804	3.7087	0.56968	0.92017	-3.6152	-1.2825	-2.7518	2.3325	-3.0118	-0.78219	-0.31535	2.166
-8.1507	-6.1078	-8.4859	-9.0727	-12.1	-9.6919	-9.0415	-12.443	-8.6222	-7.3862	-8.1847	-8.8301	-12.792	-6.7067	-11.464	-10.608	-8.5917	-9.6746	-5.6656	-7.768	-12.924	-8.7091	-11.266	-7.2818	-7.6936	-12.262	-7.6387	-8.8152	-8.1999	-5.6342	-12.913	-6.662	-11.178	-6.3759	-12.929	-11.928	-9.4603	-8.718	-13.728	-7.3635	-12.904	-9.0642	-11.296	-8.8513	-15.15	-7.9018	-14.654	-8.3816	-10.273	-5.9469
-0.17364	4.6805	-1.1933	-3.8076	-0.96351	1.4667	-3.9291	-5.9534	2.5425	-1.3256	0.9017	-0.66514	-0.07412	-1.2601	-1.9278	2.8834	2.3073	-1.6001	3.6129	1.3124	-1.6015	-2.6826	-4.2416	-5.1825	0.62886	0.3393	0.96724	-2.2453	-3.596	-0.69135	1.2658	-3.1211	1.0806	1.283	0.60755	-1.8293	-2.3211	1.3823	-5.7371	-1.9542	-1.8916	1.9889	1.5401	3.4713	5.3086	1.4159	6.0537	0.22258	3.8536	-4.3331
-13.485	-18.074	-11.764	-13.681	-12.103	-8.6531	-12.784	-15.129	-10.741	-14.331	-12.979	-14.029	-11.523	-13.134	-16.098	-11.977	-11.674	-10.571	-12.885	-14.191	-12.835	-10.777	-10.573	-13.884	-15.298	-17.154	-13.064	-6.9785	-16.018	-13.069	-10.609	-14.261	-17.956	-10.626	-7.7401	-17.272	-12.611	-12.751	-11.991	-13.841	-10.916	-13.625	-12.811	-9.6531	-10.089	-11.333	-12.481	-13.186	-10.64	-13.123
-8.8448	-13.053	-11.156	-8.4974	-6.2859	-13.343	-11.612	-9.7836	-9.3139	-9.5203	-7.3925	-7.999	-17.121	-10.53	-8.2011	-8.3035	-7.8272	-7.8729	-10.228	-12.627	-11.011	-9.9906	-7.625	-9.2833	-7.7611	-9.5022	-5.1162	-10.937	-10.368	-8.9438	-10.45	-10.679	-10.968	-10.187	-6.0665	-7.4966	-4.8263	-11.605	-9.2241	-6.0276	-6.1887	-4.0967	-10.985	-13.667	-12.97	-5.7052	-10.054	-4.952	-11.491	-8.0331
4.5263	5.1769	3.7746	1.1845	3.0085	3.8357	-0.15956	4.4078	3.9319	2.0997	1.1254	6.6515	-1.2467	4.8704	4.0623	0.25513	5.4116	6.3914	7.4549	4.5245	6.7318	3.5223	8.4568	3.0179	4.6649	5.7338	8.7258	1.9787	8.9941	6.4545	8.2535	5.1817	5.0477	8.0304	3.106	2.039	5.4582	5.0373	4.2661	6.8087	3.4734	3.8992	6.0314	5.9364	4.2803	4.1462	6.2304	2.3885	3.5335	3.2362
8.7173	7.122	8.8054	7.1486	7.2925	4.0656	7.1382	4.2029	9.8811	9.3849	2.5792	8.1047	1.9551	3.3257	10.541	10.894	5.7472	12.956	7.5334	6.548	10.595	10.593	4.0435	3.9148	5.6104	8.5221	4.8352	7.2505	8.0244	6.3645	10.811	8.7104	5.9164	13.178	10.385	8.8271	11.624	5.062	10.673	13.432	4.3739	6.518	5.1376	5.2662	7.1275	6.3737	5.7199	10.736	4.6054	7.744
-0.20398	2.9021	2	5.421	5.9291	9.3221	4.8394	4.4398	-0.54453	1.9919	2.0894	5.8628	2.9883	5.7607	0.09151	0.60637	-0.0030548	5.5291	4.9019	4.2352	3.0526	3.6282	5.6966	5.5564	-0.67979	3.8613	5.3917	4.0293	2.303	3.4141	1.5751	4.9344	7.4315	8.133	1.1921	2.3652	4.1409	4.2522	3.3022	2.1182	-0.8536	0.38039	5.1166	-0.29276	4.5134	3.3286	2.3114	3.9301	-0.85126	2.4986
-10.006	-17.588	-12.992	-7.9292	-15.772	-12.124	-13.933	-16.372	-13.444	-14.469	-10.796	-15.133	-14.669	-13.629	-12.23	-11.564	-11.804	-10.884	-11.57	-14.279	-8.2867	-13.764	-11.201	-14.083	-13.412	-13.728	-17.622	-14.175	-16.322	-15.365	-14.182	-12.345	-14.93	-16.182	-13.84	-13.968	-9.864	-13.631	-11.344	-9.6681	-14.035	-15.581	-10.598	-11.772	-10.332	-14.284	-14.377	-15.264	-12.479	-13.085
-7.8936	-4.6644	-6.4559	-5.879	-1.766	-3.999	-3.1522	-9.1217	-3.8094	-6.9652	-7.8311	-3.7637	-5.6186	-8.9367	-3.19	-8.4755	-5.8458	-11.231	-6.5013	-8.7066	-6.0634	-8.7166	-7.6458	-7.8059	-4.6978	-3.2436	-4.4075	-4.4136	-7.9423	-8.5001	-9.4238	-5.7285	-3.1708	-7.3197	-4.4976	-5.5582	-2.9891	-6.3389	-3.8574	-8.4628	-7.257	-8.6567	-9.0248	-8.3957	-8.7971	-9.8052	-1.9501	-7.6486	-5.0076	-5.9709
-3.6995	-4.57	0.22575	2.1335	-0.751	-4.0642	-5.3752	0.68218	-3.8304	-0.56233	-5.7708	-3.1512	-3.9141	-1.2769	-2.0265	-2.5941	-4.1538	-1.5979	-1.5984	0.43169	-2.3173	-7.2624	-5.4849	-4.044	-9.5355	1.1666	1.5163	-6.1342	-4.5308	-1.2087	-2.7371	-6.1447	-5.5458	-2.1092	-0.43062	-1.3952	-3.9907	-3.1191	-4.0785	1.554	-2.0763	-1.0929	-4.6549	-6.3242	-5.7649	-2.7078	-5.7563	-6.9141	-1.4248	-2.5122
-10.723	0.93102	-2.2294	-4.4465	-5.0696	-3.8725	-1.88	-2.5414	-1.9639	-0.035848	-0.3032	2.9957	-5.1698	-3.0497	-0.69374	-5.2684	-3.7681	2.0019	-5.6599	-2.0805	-2.3141	-4.6963	-0.64104	-5.3719	-4.5398	-7.0868	-5.2187	-1.3248	1.8527	-3.2415	-1.3155	-6.9146	-2.4348	-1.5819	-4.4622	-3.8342	-2.6167	-5.7146	-1.4885	0.66312	-4.694	-5.9743	1.0844	-0.49748	-2.9067	-4.3599	-3.5003	-0.27449	-2.4149	-4.3702
6.8323	6.4276	4.6828	5.8089	6.609	5.1654	3.6409	9.6274	5.2588	7.2047	7.035	4.8545	7.7067	5.8691	7.2839	5.886	3.7567	5.4576	5.2639	7.2715	11.031	4.6889	6.6623	6.8535	7.2591	4.2189	2.0894	3.1798	2.1829	8.1534	6.4268	11.171	10.131	6.8236	7.2998	8.2216	6.0288	4.7519	0.28441	8.2647	5.9588	7.8694	9.1482	6.8369	10.683	6.6921	7.2182	8.6544	8.0781	7.1165
-5.3392	-5.2239	-1.1146	3.3519	-3.9645	-6.712	-9.2005	-6.8655	-4.1885	-0.95351	-9.1149	-3.7585	-4.2039	-7.7515	-4.1888	0.26235	-3.5521	-3.1068	-0.46877	-4.9373	-4.3412	-5.6394	0.49313	-1.0431	-5.0279	-0.96026	-3.5954	-1.537	3.901	-0.9278	-6.356	-3.1965	-6.1359	0.31728	1.7042	-4.2778	0.51557	-8.4116	-1.1993	-2.0676	-1.9717	-4.0485	-4.0583	-4.1864	-2.8173	-0.69238	0.10064	1.6687	-0.69661	-2.6962
-1.7881	2.3408	-0.32459	4.9922	1.2265	2.0926	-1.655	-4.7574	2.9611	-3.1494	2.7677	-7.011	-0.6257	1.5131	-0.16904	4.4701	1.1941	-1.9573	0.6272	-3.1222	-1.8341	-1.6182	-4.3582	-2.733	0.5106	2.8807	-0.54313	-1.4535	-2.4532	-1.2552	-3.6913	2.1315	-5.7668	-2.814	-0.61037	-3.3378	-2.9756	-3.8418	1.2143	-1.2266	0.059322	-3.1745	-4.1395	-4.844	-0.033716	-2.3243	-1.317	0.09016	-3.3886	-1.7105
-14.825	-14.222	-15.333	-13.363	-14.637	-19.017	-15.711	-14.781	-16.589	-14.477	-15.818	-17.378	-10.654	-17.612	-16.1	-11.686	-18.548	-14.815	-17.712	-15.29	-17.344	-22.04	-14.354	-10.595	-15.103	-15.991	-15.09	-14.127	-14.053	-15.351	-15.998	-18.99	-13.606	-11.727	-13.834	-15.376	-15.748	-11.532	-10.474	-15.83	-20.544	-19.264	-9.3971	-12.374	-15.929	-12.387	-12.788	-13.785	-12.654	-14.083
-4.9328	-1.56	1.5388	1.4653	3.5796	-3.068	-1.6972	1.7605	-1.9883	-6.3758	-2.329	1.3664	1.2418	-0.59126	-2.9551	-5.3231	-3.1646	-5.6747	0.5583	4.2773	-3.933	-0.15971	0.26776	-2.1859	2.3391	-2.4868	-2.349	-0.91823	-2.9116	1.5779	1.1714	-1.9863	2.1116	4.471	-0.36483	-0.67295	-6.4255	-1.8802	-2.1056	-1.1826	0.84771	0.2415	2.1337	-3.8481	-1.2504	2.0034	-4.0268	-2.5069	-1.8984	3.2303
1.9867	3.6871	4.0936	-0.15174	-1.5318	2.5479	-0.63833	0.79118	0.11435	0.026321	4.0955	2.7455	2.4043	-0.39247	-3.6462	-0.0079454	-1.7545	1.4085	0.75531	-0.61351	3.1646	-2.6931	3.5247	7.1422	0.2356	0.3641	-1.4131	3.3252	-2.4711	5.8547	4.7142	6.3414	-2.5331	-0.10968	0.60185	4.3237	0.37133	0.85687	-0.96595	3.075	-3.1097	1.1566	4.2798	2.3775	1.2734	5.6969	2.1854	-1.2638	1.2456	3.7436
10.102	4.3286	10.823	7.3212	11.486	7.2737	11.087	8.6286	6.5036	2.2896	6.9867	5.5595	13.256	10.415	12.295	9.1605	8.1957	9.1254	9.943	7.1523	14.749	12.903	12.638	7.0841	11.764	10.863	9.1466	8.2815	7.6786	9.2093	6.8493	11.499	10.465	11.559	5.2468	8.1141	7.9399	6.1728	9.1286	9.8586	10.715	11.235	5.7325	5.8745	7.6221	11.558	7.1921	9.9548	11.807	9.9095
13.496	10.978	6.4599	12.892	9.9544	4.1378	4.9058	6.9307	9.7537	5.3239	9.9858	9.7617	6.5303	3.4353	12.607	9.6396	7.577	4.286	10.165	8.4004	13.987	13.381	9.3715	4.1275	7.0828	9.8143	4.1866	6.1771	12.162	6.5289	5.176	9.9412	7.2614	6.9803	8.6723	5.497	11.702	10.315	7.7639	6.5135	6.9747	9.1742	5.0507	7.9118	4.5282	8.2292	6.1298	12.628	8.1792	4.7465
-2.2973	-4.4522	-8.8069	-7.176	-3.1837	-9.8692	-6.1947	-3.4719	-4.0916	-4.3077	-5.622	-4.2044	-6.8726	-5.3271	-4.963	-4.2908	-2.773	-4.8981	-3.7872	-2.7897	-5.4653	-9.8036	-8.8472	-4.5219	-5.4618	-6.9563	-4.8035	-5.6807	-3.0351	-6.8889	-1.732	-6.315	-6.5772	-5.1363	-3.4762	-1.8206	-2.9447	-2.2738	-1.208	-5.8062	-4.6541	-0.89444	-2.7406	-4.9814	-2.8126	-3.6467	-5.1933	-6.5112	0.75868	-5.2375
-7.292	-4.1699	-6.9588	-7.8094	-5.0849	-4.5527	-5.5828	-7.864	-8.5349	-1.285	-8.567	-7.1613	-1.3045	-7.3575	-2.8861	-4.3191	-8.0836	-5.5729	-6.7412	-3.2607	-1.2815	-4.4137	-3.9935	-3.4738	-3.4397	-3.1993	-6.4995	-4.7926	-5.1716	-6.7876	-8.4936	-1.4575	-5.1159	-9.525	-4.7802	-4.2072	-6.9632	-6.8074	-0.16872	-2.6785	-6.6312	-5.563	-5.0275	-5.1396	-3.2831	-4.3198	-3.3839	-3.8028	-5.0104	-10.481
3.3924	3.2351	3.3458	-1.589	4.0076	-3.4022	-0.71545	-0.34503	-1.8755	0.94022	2.711	-2.337	4.1947	-0.64522	4.6493	6.1736	1.3756	1.6353	-1.2103	0.94668	1.2964	1.5121	9.7351	2.8972	-1.2857	-5.7052	5.8686	2.4407	1.2879	0.7133	1.1325	4.4408	-0.20473	1.2143	0.12712	-2.8581	1.5359	2.9147	4.6604	4.3096	-2.1045	2.3404	-2.4154	0.36941	0.088434	2.9965	6.428	3.2958	5.1638	5.0011
-20.508	-22.858	-19.126	-18.696	-20.336	-21.653	-20.376	-20.144	-25.872	-21.28	-23.219	-17.389	-20.083	-18.571	-12.6	-19.549	-26.406	-24.683	-21.528	-23.905	-22.691	-17.069	-22.897	-17.572	-21.548	-18.607	-17.343	-23.459	-22.644	-25.954	-21.091	-20.142	-18.672	-24.481	-17.101	-22.432	-16.132	-22.483	-23.327	-21.806	-21.872	-22.647	-17.022	-21.256	-20.815	-19.552	-19.381	-19.322	-23.006	-22.226
-13.548	-12.473	-11.584	-21.663	-19.223	-14.927	-17.344	-19.203	-13.58	-11.514	-16.282	-15.104	-16.21	-13.412	-15.145	-12.458	-11.872	-15.144	-19.106	-12.473	-16.319	-13.144	-13.421	-14.415	-15.728	-13.115	-14.194	-15.281	-16.475	-9.3132	-8.8498	-10.765	-18.424	-11.186	-14.718	-15.008	-15.297	-13.807	-11.768	-15.709	-14.297	-16.771	-12.907	-11.882	-16.2	-11.899	-16.01	-17.325	-12.659	-11.925
-2.7792	-4.1039	-2.1742	-2.3494	-2.1091	-3.5914	-4.2852	-4.8803	-2.1931	-5.3263	-1.8182	-2.7206	-5.751	2.19	-3.52	-1.841	-6.6642	-1.6769	-4.0547	-1.3454	-7.4423	0.22997	-0.59915	-4.6504	-3.1216	-4.7438	3.2212	4.7313	-3.1704	1.3713	-6.3286	0.32901	-5.0694	-4.4073	-2.6699	4.127	-2.5353	-0.85973	-2.6982	-4.2982	-0.75003	-1.3185	-0.24859	-0.69657	0.45087	-0.77265	1.6846	0.93199	-4.6156	-3.1881
-19.821	-23.163	-20.689	-19.78	-17.915	-17.351	-19.96	-20.916	-21.827	-21.625	-23.105	-25.771	-24.316	-26.737	-20.339	-21.545	-24.802	-20.619	-21.213	-25.332	-20.797	-22.599	-27.48	-22.443	-25.729	-23.617	-19.675	-19.976	-24.321	-26.392	-23.045	-24.715	-22.901	-22.561	-26.305	-24.267	-17.051	-21.554	-20.28	-23.739	-21.416	-18.708	-25.583	-21.123	-20.046	-22.112	-22.748	-19.791	-19.651	-18.35
-10.002	-15.903	-12.782	-14.183	-11.819	-8.5718	-18.639	-12.412	-13.595	-16.054	-11.043	-16.063	-13.537	-12.511	-11.704	-11.452	-10.001	-16.09	-10.209	-10.646	-15.874	-16.503	-13.353	-13.502	-13.997	-12.597	-11.931	-11.437	-11.95	-10.762	-13.639	-14.216	-10.046	-15.73	-9.5272	-12.58	-10.674	-12.999	-13.038	-11.475	-14.934	-18.332	-10.275	-11.649	-12.907	-14.242	-17.017	-13.809	-13.876	-13.122
0.8958	-0.16939	-2.6624	-5.1985	-1.1924	-2.9821	0.9046	-2.119	-3.2172	-0.75543	-6.6696	-3.3195	1.1602	-5.9508	-2.7417	0.40198	-4.4069	-1.6767	-1.254	-4.3699	-3.4197	-2.3604	0.18033	-0.84618	0.73441	1.5433	-3.9138	0.048183	-0.023664	-2.7796	-2.2565	1.0375	-4.2022	-3.8262	1.693	0.15219	-6.2105	-0.13915	-3.5209	-5.1972	-6.0626	-1.1719	-5.2471	-2.7745	-5.6058	-5.504	-5.5432	2.6066	-1.9391	0.82568
-11.315	-13.113	-10.794	-14.496	-11.104	-14.169	-15.388	-17.161	-16.341	-18.454	-16.996	-12.102	-17.525	-12.002	-12.309	-14.067	-14.794	-15.731	-14.588	-13.044	-8.4755	-14.835	-16.022	-18.887	-10.251	-16.32	-13.415	-14.081	-15.137	-11.639	-11.608	-9.5884	-16.652	-13.032	-15.478	-11.73	-9.8587	-17.422	-14.519	-17.597	-16.199	-14.803	-14.868	-17.115	-11.099	-16.059	-12.348	-12.578	-13.576	-9.5289
-22.572	-20.69	-18.327	-22.547	-27.002	-18.484	-25.522	-23.424	-23.757	-20.73	-23.519	-27.158	-19.343	-25.772	-21.94	-22.185	-21.229	-19.743	-21.685	-26.28	-21.48	-20.18	-20.451	-22.692	-18.261	-22.585	-18.81	-20.669	-20.337	-24.648	-19.794	-25.234	-21.555	-19.613	-23.683	-28.361	-21.896	-19.019	-24.951	-26.462	-22.543	-21.133	-25.606	-24.126	-21.032	-21.872	-22.924	-18.997	-21.301	-20.924
9.0038	6.4245	11.919	8.5768	10.276	8.9536	9.5577	1.9697	13.852	9.7553	7.2038	7.5729	5.1925	10.463	5.2819	11.35	7.2659	15.816	10.468	9.6024	7.782	8.7758	13.526	12.182	11.043	6.2586	11.104	13.616	10.726	5.0555	12.866	9.0675	10.016	10.581	10.273	10.703	12.37	10.597	9.5219	8.9821	11.44	12.064	5.8611	9.9428	10.276	11.012	6.9713	12.383	14.712	2.8349
-12.441	-11.188	-9.6517	-18.264	-12.971	-13.474	-11.893	-17.818	-16.554	-8.063	-13.141	-15.947	-13.642	-14.671	-13.893	-12.85	-14.089	-13.107	-8.2788	-13.695	-15.885	-9.2962	-13.823	-14.821	-11.716	-13.386	-12.792	-13.837	-13.221	-11.319	-10.717	-14.636	-10.03	-12.918	-12.968	-13.471	-10.096	-19.083	-17.059	-11.619	-12.069	-12.376	-10.184	-13.7	-15.364	-14.782	-14.519	-12.376	-12.118	-12.407
-5.5446	-10.434	-10.617	-4.5551	-14.424	-8.1094	-13.789	-10.783	-8.7625	-12.167	-6.7598	-11.658	-12.839	-13.064	-8.7128	-10.034	-19.472	-11.677	-11.78	-4.2487	-16.618	-13.111	-8.5123	-12.123	-14.329	-11.717	-10.541	-10.123	-9.8058	-12.204	-17.085	-10.857	-12.501	-10.505	-13.268	-14.351	-7.6015	-9.1574	-10.305	-6.6777	-7.8665	-11.242	-12.316	-8.8855	-12.431	-7.6959	-9.7618	-11.381	-14.123	-8.8796
-0.015697	-1.2144	-0.14677	0.42585	-2.1343	-4.9375	-1.3179	-6.3951	-7.6879	-5.1783	0.4593	-2.6306	-0.96896	-1.5689	-3.9765	-2.4977	-1.0082	-2.761	0.11191	-0.67771	-4.9718	-1.1317	-5.5955	-4.7778	-5.4332	-0.40372	-2.6841	-1.0724	-2.0754	-1.1422	-3.7987	3.0631	-2.218	-0.54967	-0.77272	1.6791	-1.6474	-3.5052	-2.1704	-3.4624	2.2709	1.8705	-4.0856	-2.5759	-5.0356	1.011	-1.6673	-4.3416	-2.6951	-3.3067
9.9631	9.609	7.2639	8.9751	7.1162	10.199	7.7417	9.4237	7.9274	6.4225	9.2124	4.7145	8.7241	7.4916	9.7076	5.3591	11.515	10.442	9.7568	9.2382	5.992	7.0988	6.2723	11.887	4.3953	7.6832	9.499	8.2256	8.7922	7.1336	5.9145	11.261	6.0355	4.9981	10.814	4.9067	6.0881	12.339	8.5922	10.208	6.7105	8.5825	10.77	7.8657	8.0561	9.101	8.4499	9.8323	8.9735	9.6359
7.535	10.196	6.2089	6.8908	6.5846	10.374	6.0439	9.1848	6.1554	9.1384	8.2816	7.142	8.7808	10.35	9.3766	4.288	4.912	9.9605	11.023	11.36	5.5794	7.6288	4.8783	10.362	14.192	11.618	9.6628	4.2463	7.8701	5.3829	7.2574	8.3469	4.6136	14.392	7.6625	7.9023	10.684	11.917	10.161	9.8485	5.2347	7.6211	6.121	7.7806	7.4694	4.3783	12.573	10.247	7.4656	8.0766
5.6013	5.2588	8.3374	9.1533	9.4831	5.9797	5.0636	2.6361	8.5534	4.2731	3.8484	5.4342	7.4979	1.9505	4.5097	7.7913	7.5267	7.5978	11.7	10.312	9.6479	7.0476	4.1222	8.8716	7.7129	5.6428	3.6305	7.2999	9.7514	7.3863	4.4828	8.414	8.3612	7.492	7.0811	6.7096	6.9404	5.8676	4.1667	5.7415	8.6387	7.3689	6.8084	6.362	7.1984	8.3208	7.3846	10.299	4.2372	6.1359
-13.701	-9.4678	-10.141	-9.3712	-10.653	-10.96	-8.6789	-14.949	-10.037	-10.402	-11.495	-11.164	-13.898	-10.914	-11.647	-6.5318	-12.482	-7.4959	-11.908	-10.144	-14.518	-11.554	-9.2389	-11.811	-10.618	-8.535	-12.731	-12.845	-10.164	-9.8235	-12.981	-11.47	-7.7888	-12.041	-9.9229	-11.145	-10.465	-9.9368	-12.448	-14.314	-8.0084	-11.947	-8.2331	-11.239	-10.786	-7.4125	-5.7432	-8.977	-12.561	-12.153
-0.538	1.2692	7.9358	4.4337	3.9828	8.5997	2.5548	3.2213	2.4192	2.6501	4.8492	6.2157	4.1153	5.843	6.6604	6.0038	3.4553	4.9818	0.099371	6.0577	1.394	-0.29236	6.1273	-0.7214	4.1527	6.9436	5.8813	4.2591	8.7437	8.3724	6.7047	4.3989	2.4708	4.1279	4.785	4.176	8.7221	5.3719	6.5236	2.8429	7.7163	9.1272	4.1818	3.9462	2.8906	6.7414	8.0641	7.0498	5.6887	4.4731
-17.809	-11.636	-20.269	-12.106	-21.444	-11.345	-12.93	-11.289	-15.04	-16.623	-14.518	-18.479	-13.024	-17.92	-15.821	-15.498	-13.312	-16.568	-11.911	-16.444	-10.025	-16.928	-12.45	-13.148	-9.8863	-18.121	-16.704	-11.98	-18.788	-9.9234	-17.808	-12.224	-13.161	-16.192	-9.9313	-12.824	-10.605	-15.504	-12.749	-12.397	-16.26	-15.163	-13.298	-13.872	-14.683	-18.675	-15.864	-10.798	-14.516	-11.104
-2.6812	-1.5361	3.2662	-2.7821	-0.25651	0.94465	-1.6812	-5.6661	-5.3632	-4.1104	-1.9216	-7.9379	-3.3937	-6.2105	-4.3797	-6.5111	0.091351	-2.4989	-3.4283	-1.6538	-0.16479	-4.5527	-3.1307	-4.4335	-3.3863	-1.4923	-6.422	-0.53139	-3.8219	-7.143	-1.8144	0.29939	-0.23916	-3.9267	2.7035	-2.5901	1.673	-0.66265	-2.2395	-2.038	-1.538	-4.4789	-3.1977	-0.77141	-2.7761	0.16293	-5.0058	-2.3531	-6.2474	-2.5991
-1.7532	1.3605	3.4006	2.1061	1.5297	3.2605	-1.7255	-3.2917	0.27488	-2.2861	-0.50256	1.6801	5.1601	-1.8118	0.70915	2.2296	4.7111	2.6169	2.2865	2.2155	1.5933	3.5349	-2.0184	0.85732	1.0891	1.1245	5.573	-2.3655	1.6981	2.3475	0.81365	4.4041	-3.6939	-1.8575	0.092178	2.0964	5.9252	5.0177	6.3942	3.6613	-0.5766	2.9198	-3.3485	3.3511	-0.32347	2.7155	0.65737	3.7573	-0.87645	1.2369
-8.5209	-7.4206	-8.3167	-7.4319	-8.1113	-4.0429	-11.944	-10.019	-8.9787	-9.1221	-4.0288	-6.511	-10.748	-7.8444	-9.882	-8.1857	-6.4578	-8.2609	-18.287	-16.452	-6.9381	-9.4998	-4.2404	-10.082	-9.8092	-10.749	-6.9463	-7.6116	-7.396	-7.8217	-8.7208	-8.9795	-8.3797	-11.033	-9.8963	-5.9365	-11.944	-8.6014	-6.4234	-10.425	-9.7003	-15.271	-9.0929	-7.883	-8.9648	-12.026	-9.5579	-9.7488	-12.615	-8.6639
-11.955	-10.724	-13.008	-12.397	-9.3126	-10.861	-9.985	-13.01	-12.866	-13.413	-8.1627	-11.482	-3.5242	-12.859	-11.768	-13.523	-8.7937	-11.543	-14.467	-10.302	-12.822	-9.1994	-10.149	-13.545	-12.066	-8.707	-12.317	-12.608	-7.5803	-8.8718	-5.6708	-12.424	-8.3846	-11.43	-15.286	-13.693	-13.451	-11.588	-11.609	-8.9139	-11.349	-15.962	-11.089	-14.038	-12.461	-14.344	-10.611	-12.585	-9.5431	-11.172
1.9807	0.70959	4.0195	3.6902	2.1506	-3.4356	0.95293	4.188	3.3797	0.45593	2.5862	5.0086	1.921	9.2898	4.3526	2.1476	0.86765	5.9342	1.5682	3.4981	2.0521	3.8299	2.036	6.443	3.383	2.0614	5.5515	-1.3623	1.8594	7.024	0.51315	-1.9628	-0.14933	2.097	5.1676	-0.61375	2.6965	6.147	2.7422	-5.531	4.4517	-1.892	6.5808	3.8937	-1.3089	4.6002	5.0005	0.93834	8.0008	0.87334
-6.328	-9.6935	-11.833	-11.332	-9.5618	-7.4467	-5.702	-5.3629	-10.101	-8.7446	-7.1823	-9.5536	-4.3561	-8.9983	-12.312	-6.6129	-8.2546	-12.766	-9.0946	-7.7537	-3.3609	-11.798	-5.9454	-9.1985	-7.6263	-10.391	-2.98	-5.8336	-9.3738	-9.56	-11.067	-8.7618	-4.6029	-7.1894	-9.5317	-4.5814	-8.555	-6.9676	-8.788	-7.8734	-9.6913	-7.8697	-7.1789	-6.3834	-12.062	-6.0852	-9.9346	-8.3866	-6.8436	-9.7859
-10.817	-12.148	-11.627	-12.861	-10.451	-11.308	-7.603	-11.79	-9.0876	-15.518	-10.358	-9.3693	-12.84	-8.6705	-9.3593	-10.593	-7.1616	-7.4998	-11.298	-5.2998	-8.9021	-12.207	-12.461	-12.192	-11.777	-12.533	-8.958	-11.412	-9.4092	-7.1771	-5.9238	-5.5701	-13.043	-7.1221	-8.1099	-11.954	-11.586	-14.129	-9.1415	-8.7692	-12.821	-14.558	-7.7736	-9.9132	-7.1342	-8.6982	-13.13	-12.42	-11.194	-8.8199
-0.59	-4.701	-2.8147	-3.3942	-0.20035	-2.4817	-0.73713	-2.4471	-4.2503	-0.11123	0.80403	1.3222	-2.4761	-2.5167	-2.9944	-0.89221	-8.0472	-1.477	-0.50347	-0.039072	-0.89099	-2.5803	-0.061033	-4.4644	-1.3828	-3.7752	-2.0281	-1.3717	-2.9858	-3.1952	-1.978	-0.49872	-4.7711	-3.5651	1.6859	-3.5739	1.2178	-2.6625	-3.2679	-6.2489	-1.1158	-2.5624	-1.9574	-4.477	-3.2597	1.1935	-2.6632	-3.7073	-2.427	-0.34985
6.325	7.4218	7.0834	7.2217	1.4191	5.4403	7.9459	5.3458	7.1158	6.0211	6.5075	9.0592	6.4036	3.7813	3.7562	4.1097	8.0075	8.2552	8.1234	2.6859	3.8158	7.038	11.216	3.0207	8.2568	4.4082	5.5931	5.9914	3.5412	4.6356	8.4018	8.3053	7.5149	8.6457	6.2081	10.772	4.9172	4.9936	11.514	8.9622	5.1254	7.6382	8.2601	9.3105	6.449	9.432	3.3758	9.7605	6.8446	8.6815
-1.0269	2.0145	-0.68006	-4.218	-1.728	-3.4958	-3.013	2.9483	-3.4164	-1.5019	-0.82112	-0.3305	-3.2158	0.42563	-3.8245	-0.58456	-0.74764	-3.9115	-0.32267	-0.12225	-1.8268	2.1669	0.74634	-4.7903	-0.48651	-6.0249	0.88373	3.3836	-0.2452	2.8759	-3.8834	3.0005	-2.8226	-2.0972	0.81596	-1.8132	-1.1989	-0.8274	0.79732	3.6147	-3.2467	-3.6496	1.3836	2.0472	1.232	1.0645	6.0639	-1.4691	4.8003	-0.055948
0.69918	-1.9733	-0.34526	-1.4394	2.7261	-2.1087	-0.92664	0.39487	1.9533	-1.781	2.4091	-6.1595	2.6725	-2.3175	4.2693	0.82566	1.5314	-5.2145	-3.5878	-1.6744	0.83258	-1.8247	4.9345	1.7909	-6.4846	-0.028875	1.1795	4.0582	-3.2713	0.99319	-0.38235	-0.71537	-3.0011	-0.16959	-0.73131	-0.56109	-2.1089	-1.5127	-4.3601	2.6176	-2.3021	1.8833	-0.15467	-0.026313	-3.3922	-2.2065	1.915	6.1739	-2.3612	1.2923
-4.9685	-1.8706	-3.803	-6.7682	-3.092	-2.9285	-4.4271	0.58802	-1.5048	-1.0884	-9.4431	-8.2314	-1.696	-7.1384	-4.1573	2.6276	-4.7673	-5.8033	-6.9497	-3.8282	-2.1461	-5.271	-5.8878	-3.3598	-6.4952	-7.6275	-2.521	-7.2429	-4.5503	-4.3838	-4.3905	-3.1279	-1.5872	-0.95654	2.2027	-4.1022	-4.6164	-0.8692	-4.9832	-5.2932	-5.3615	-2.7736	-4.559	-4.6447	-4.0149	-1.0366	-4.0948	-3.1442	-2.9488	-5.3056
-19.535	-19.402	-24.641	-21.932	-20.38	-21.068	-22.14	-19.077	-24.071	-17.474	-22.602	-17.538	-25.349	-24.346	-19.063	-18.096	-25.203	-22.921	-19.134	-20.618	-18.189	-18.992	-21.661	-19.581	-18.874	-18.613	-23.214	-25.085	-22.732	-22.82	-21.815	-20.43	-22.651	-20.396	-22.259	-22.772	-19.091	-19.416	-25.684	-22.898	-21.436	-21.777	-20.721	-22.541	-16.917	-18.36	-21.854	-23.065	-20.825	-20.759
-11.718	-18.814	-12.99	-15.114	-16.223	-14.396	-3.5522	-8.538	-16.545	-13.044	-17.3	-14.866	-13.679	-15.28	-12.478	-9.2539	-12.912	-11.717	-15.013	-18.946	-10.838	-9.4639	-12.474	-13.702	-13.54	-9.6806	-10.271	-15.664	-12.218	-12.327	-9.3148	-11.457	-8.787	-11.803	-10.085	-12.935	-17.864	-12.473	-10.358	-10.267	-9.2563	-10.76	-18.67	-14.938	-11.399	-16.482	-16.14	-16.832	-11.144	-11.677
-3.5131	-7.5257	-0.48709	-4.8389	-5.0446	-1.6958	-5.0071	-9.5493	-2.6047	-3.8001	-2.3969	-4.8855	-4.2558	-4.7282	-6.7788	-0.2677	-6.0909	-5.0122	-1.3616	-2.5338	-3.1423	0.15945	-5.3238	-2.7112	-4.3785	-4.6913	-5.3492	-5.3882	-4.4114	0.50223	-3.4167	-2.7298	-6.2179	-7.2305	-8.8764	0.18512	-3.1009	-3.7747	-3.3854	0.17776	-5.5052	0.6551	-1.3058	-6.9321	-2.4273	-4.6103	-6.7581	-6.5174	-4.7972	-3.235
-12.66	-8.9458	-15.28	-12.999	-11.908	-16.11	-8.5993	-17.002	-10.593	-13.956	-12.861	-14.858	-11.308	-10.371	-14.707	-11.612	-11.687	-13.476	-11.38	-11.173	-13.443	-8.7858	-12.84	-12.699	-6.6433	-9.8912	-11.072	-9.6388	-8.3109	-14.22	-11.504	-14.261	-14.622	-9.5785	-14.643	-15.672	-10.692	-8.761	-11.355	-14.803	-14.209	-15.18	-10.761	-9.704	-14.379	-12.797	-11.538	-11.52	-15.802	-15.276
4.4525	4.1823	1.619	3.1253	6.6574	7.2672	5.1154	4.5346	8.0132	1.6488	0.26459	3.9716	9.2398	2.3786	7.8683	7.3862	3.7191	7.238	3.828	0.56145	2.8492	3.5753	9.2497	3.5427	5.1271	3.6398	1.0458	4.344	7.3727	-0.42829	3.441	2.6125	4.2494	7.2542	6.0656	3.729	7.7039	3.1378	2.8614	6.1889	3.0367	5.6055	3.4802	5.8537	4.529	9.6124	2.8117	8.0828	5.8156	7.8357
-9.0757	-7.0064	-9.2964	-2.9158	-6.9679	-5.0283	-0.069829	-10.603	-4.4165	-7.3961	-6.4491	-2.8175	-7.0282	-7.7881	-7.8205	-8.6207	-9.1003	-6.0271	-6.7199	-1.7743	-9.4383	-7.135	-6.2926	-1.0221	-3.0319	-4.1012	-5.9348	-10.737	-4.9288	-6.4046	-10.013	-4.7228	-5.1059	-8.0261	-5.5627	-2.2104	-7.4879	-11.153	-3.1362	-5.851	-8.5873	-6.6635	-10.559	-5.6254	-9.0964	-3.9092	-9.4936	-6.0746	-6.5503	-7.9415
-12.701	-8.961	-10.034	-6.2431	-8.3847	-4.3526	-10.743	-8.5564	-6.4897	-10.136	-9.0797	-10.697	-8.9117	-9.4664	-8.3623	-9.0416	-8.1832	-10.398	-4.1975	-7.4256	-7.7749	-12.02	-10.189	-5.6917	-7.8825	-11.127	-7.829	-10.588	-6.2297	-8.627	-10.691	-11.745	-9.3474	-9.4583	-11.957	-11.828	-6.6942	-10.708	-5.5823	-9.5694	-8.4099	-10.986	-9.6036	-5.6471	-9.7323	-6.8328	-9.5717	-12.271	-14.794	-7.4841
-5.6383	0.3105	1.4942	0.48871	-2.4985	-7.4907	-3.3063	-2.572	-3.189	-5.9591	-1.4426	-5.1844	-6.4916	-0.69752	-0.50369	0.37846	-2.0471	-3.9862	0.32367	-7.8303	-3.142	-2.6363	-2.0291	0.25232	-1.6091	-3.2462	-3.6091	-2.7582	-5.3213	-2.6675	-1.7691	-2.1737	-1.3448	-4.0214	-5.3027	-4.9996	-1.5481	-2.9828	-5.2784	0.91618	-7.2076	-0.71319	-6.6322	-4.3983	-4.1041	-1.0183	-0.42914	-8.1777	-6.1838	-1.2582
-12.542	-10.89	-19.024	-11.533	-12.457	-8.3698	-9.7715	-9.3414	-7.7209	-13.781	-14.624	-11.272	-11.901	-16.136	-8.628	-12.285	-10.62	-8.9901	-11.177	-11.263	-11.992	-5.1167	-15.834	-10.04	-13.408	-13.165	-15.062	-11.355	-12.393	-14.302	-12.579	-16.81	-12.363	-11.488	-15.23	-11.569	-11.523	-11.133	-13.553	-11.078	-15.833	-11.207	-13.697	-14.577	-16.971	-12.634	-13.375	-13.364	-10.015	-13.999
5.1398	5.9887	3.4228	10.574	2.1605	4.4267	8.929	5.8116	8.0883	10.954	5.2073	5.703	7.8189	6.3831	5.8451	8.1521	4.7285	8.6803	5.8596	5.7084	6.8799	6.1365	5.0561	4.8783	5.3292	10.443	3.9954	5.4426	8.4326	8.8603	8.2506	6.6789	6.9743	7.6938	6.5145	6.7911	3.7857	6.4334	7.2785	6.4341	6.3368	6.0633	9.8498	5.6515	8.8366	6.0995	10.315	8.8081	6.2893	9.2599
-11.773	-8.6139	-12.183	-8.9438	-10.877	-6.3239	-10.653	-10.724	-8.3491	-10.249	-9.1295	-6.3012	-11.175	-3.507	-7.9434	-14.37	-7.8385	-10.341	-7.0418	-6.6976	-10.694	-11.155	-12.385	-7.3462	-9.6185	-10.449	-8.764	-14.38	-8.4372	-10.793	-10.171	-10.089	-11.214	-9.3998	-10.762	-3.7493	-13.065	-8.4045	-5.3244	-9.8313	-15.303	-5.6698	-11.844	-9.7903	-5.991	-7.2328	-11.703	-7.5471	-8.6573	-11.42
-4.694	-10.485	-10.344	-8.8467	-7.2276	-11.712	-5.729	-5.6269	-4.4454	-2.6765	-4.6321	-6.7756	-8.3799	-2.4152	-7.1551	-7.2157	-5.8735	-5.4782	-10.23	-3.8434	-3.235	-8.5193	-6.9193	-7.2672	-10.135	-3.6383	-5.1859	-6.9267	-4.1783	-12.188	-8.5071	-10.669	-9.501	-8.8702	-6.3555	-7.5469	-8.4147	-6.6931	-6.0448	-10.705	-9.617	-9.4816	-6.1975	-7.5511	-11.913	-7.636	-11.65	-9.0006	-5.5298	-6.8215
-2.0853	-0.029896	-2.6286	-0.40246	-1.8494	-2.4099	-0.12345	-7.0795	-5.8587	-4.3288	-4.2017	-3.1878	-2.0891	-4.0792	-5.6894	-4.0842	-1.9202	-1.9055	-0.4214	-0.049627	-4.548	-5.3132	0.080276	-6.5535	-6.8125	0.66471	-1.818	-4.9814	-1.8132	-4.0956	-5.4504	-2.8754	-4.0339	-3.2971	-4.2518	-4.5296	-1.1902	-3.3255	-2.7888	-4.6333	-2.2329	-6.804	-7.884	-5.0236	-6.6183	-2.4987	-6.9439	-1.6009	-6.3084	-2.1217
-14.232	-14.443	-8.2177	-9.6121	-13.145	-9.0587	-15.092	-13.089	-15.546	-15.031	-13.422	-14.679	-14.333	-12.801	-12.782	-11.179	-16.132	-14.286	-10.885	-12.914	-10.881	-11.936	-12.247	-13.805	-8.9804	-14.031	-13.832	-11.413	-9.2929	-9.7377	-15.649	-10.793	-10.295	-9.5738	-16.017	-14.375	-13.456	-12.296	-10.563	-15.448	-15.235	-13.399	-14.979	-10.649	-13.167	-16.356	-17.778	-12.276	-11.302	-7.7824
3.1625	1.2789	-1.0124	-0.24721	1.8049	4.7001	5.4646	4.0354	3.6563	3.8247	4.7442	1.7233	6.353	-0.16124	5.9834	3.8416	1.6408	5.0797	2.9138	9.2389	-1.8081	-1.4253	2.9426	3.2152	2.8054	-2.3499	-1.6332	7.0866	2.3159	9.4394	0.95719	5.5898	-1.7196	3.3737	0.46701	1.4054	3.1229	4.083	4.7282	-2.0775	3.9267	2.2615	8.0083	2.8195	1.8938	6.6864	3.0753	1.2037	4.9378	3.9647
-17.816	-16.443	-18.343	-22.402	-18.117	-24.713	-20.529	-20.479	-21.604	-19.09	-18.141	-20.984	-21.721	-21.945	-23.376	-24.487	-17.38	-24.528	-22.342	-21.642	-20.333	-18.487	-20.41	-20.395	-16.977	-23.94	-19.389	-22.618	-18.294	-20.558	-19.739	-23.085	-21.041	-22.178	-18.357	-17.895	-20.204	-21.612	-22.533	-23.565	-19.991	-18.623	-22.144	-21.897	-23.704	-17.853	-17.937	-21.584	-17.358	-19.721
-6.764	-3.7743	-5.9928	-7.854	-8.0388	-1.5058	-5.7886	-3.2367	-10.479	-5.2796	-2.2702	-1.6269	-4.4778	-5.6918	-3.4095	-6.1647	-4.2961	-7.4439	-3.4888	-5.0843	-2.1904	-6.7281	-1.0264	-10.583	-9.4695	-4.6323	-10.966	-6.0347	-6.133	-5.5374	-7.9527	-4.4974	-7.9606	-6.6979	-1.7432	-5.9558	-8.8787	-5.3988	-8.8056	-6.0481	-5.4489	-11.474	-5.1027	-5.8211	-6.6187	-2.4692	-8.1368	-1.2711	-4.9016	-3.9661
-20.177	-25.293	-19.203	-30.83	-25.492	-23.824	-21.267	-20.467	-21.036	-17.468	-21.743	-21.954	-22.437	-25.345	-23.518	-20.368	-15.77	-20.62	-24.02	-21.82	-22.872	-25.196	-24.687	-25.129	-22.751	-21.945	-26.739	-23.213	-22.591	-20.73	-19.851	-20.903	-19.161	-24.782	-18.734	-19.413	-18.613	-23.104	-23.322	-17.782	-21.812	-20.422	-20.379	-22.662	-20.271	-18.211	-21.586	-29.284	-20.009	-21.061
-8.457	-6.7471	-5.2169	-5.5845	-4.899	-7.6455	-6.3403	-9.1417	-2.0196	-8.1248	-5.7578	1.2244	-4.6359	-3.3518	-2.6297	-0.71944	-7.1326	-5.503	-3.0283	-2.1701	-4.8481	-8.0642	-5.7436	-4.6344	-4.234	-3.4529	0.86232	-7.8518	-9.1804	-7.7005	-6.818	-3.0103	-2.4243	-3.9206	-4.8782	-4.5119	-7.4085	-5.271	-3.9979	-3.6624	-5.3574	-5.9747	-6.8064	-4.729	-5.2569	-6.8313	-4.9015	-7.4333	-7.5914	-8.0989
0.85955	-2.4859	-1.1662	-7.2834	0.19094	-1.7371	-0.91123	-1.6392	-1.5184	-5.3275	-1.0411	-6.1867	-2.8406	-3.9927	-4.6053	-0.57455	-2.6963	-0.034002	0.07736	-3.0734	-5.8996	-4.4721	1.1826	-4.1614	-3.3413	-3.3912	-2.0311	-3.9957	-2.782	1.1988	-3.4507	-3.5517	-4.5982	-2.6593	-3.8649	-5.6742	2.1314	-0.44337	-3.595	1.7756	0.82419	-8.3825	-2.8603	-1.5666	-1.9822	-2.2006	0.75374	-1.4818	-1.4316	-2.9977
2.2999	-3.054	0.4128	1.6916	-2.7055	-0.53592	-4.6744	0.009566	-0.33984	-4.1479	-2.2552	-1.6545	-3.0243	4.8663	-2.9143	-0.70218	-1.2028	0.57839	0.075147	-0.63338	0.11755	-1.2944	0.37311	-0.71232	-3.6371	-2.4836	-2.0271	4.0982	3.5882	-2.766	0.35315	-0.8087	-2.6719	1.4227	4.2651	3.1876	-3.6162	4.0664	0.1458	-1.1408	-4.0046	-4.0178	-1.5663	-2.2687	-1.9714	-3.4452	1.5664	-3.8425	-5.6881	0.59224
1.5849	4.1393	0.53787	-0.4048	-2.3007	3.4603	-1.8528	-3.1993	-1.0682	-2.0506	2.5773	1.9617	-0.9986	1.3019	4.9929	-0.67791	-1.8276	3.4313	-2.4879	-6.1603	2.11	3.2851	0.94874	3.7854	2.5637	3.3815	-0.15235	-1.5381	-1.4765	0.30958	-3.003	0.78716	2.7743	0.39206	0.61755	-0.97534	2.8464	-1.0302	3.6332	2.4103	1.4836	0.61332	1.3867	-2.458	-5.9543	1.0889	2.2507	-1.1442	-0.49512	6.4398
-12.204	-12.2	-13.521	-8.5388	-13.771	-10.455	-12.279	-10.768	-11.54	-14.255	-9.3945	-12.901	-13.653	-13.081	-10.459	-10.365	-10.761	-10.762	-12.255	-11.068	-13.193	-7.0822	-13	-15.142	-4.8096	-15.385	-11.674	-12.419	-11.623	-11.599	-11.605	-12.566	-16.757	-10.467	-15.97	-9.1263	-12.532	-11.332	-16.383	-13.064	-15.266	-12.139	-10.702	-8.1545	-13.488	-14.833	-12.974	-7.8142	-14.362	-4.8036
-1.7684	-6.3031	-3.4132	-1.641	-8.555	1.2547	-7.157	-4.6299	-1.8188	3.2145	-7.0203	1.1009	-2.5466	-3.2634	-4.1179	-6.5595	1.809	0.255	-0.089993	-2.7957	-1.7504	-1.829	-0.53314	-2.6427	-2.7559	-2.0654	-0.69962	-0.44041	-4.2907	-1.8291	-2.5532	-1.7438	-0.78819	-5.1806	-1.7916	-2.4127	-1.0079	3.8873	-3.8665	-2.0282	-3.0945	-5.5196	-4.9174	0.12109	-1.9149	-0.46923	0.28159	-3.2733	-1.7257	-3.1919
4.012	6.5959	2.9501	5.3127	3.6267	3.3674	1.7726	5.1105	1.4881	6.2199	6.5814	-1.583	2.9355	6.5839	2.2937	7.3158	3.7834	7.1648	7.5507	4.7794	6.0688	4.9151	6.8578	-1.1465	4.1436	5.6975	3.8564	4.1988	6.3202	-1.1757	6.7312	7.7136	8.0396	5.8953	8.3933	1.6012	6.1172	2.3516	8.4846	5.6842	3.7275	8.427	8.6277	4.3949	1.1586	5.5468	6.1744	6.3047	3.2263	3.2637
-3.2046	-3.8265	-7.768	0.066689	-1.7379	2.0602	-1.4157	-1.7007	-1.6515	1.0101	-4.9658	-0.81891	-3.1132	-0.177	-0.71767	-1.9373	-2.2842	0.74241	-4.6726	-4.2976	4.79	-1.4381	-0.19695	-2.4884	-6.5594	-0.75413	-2.1249	-1.656	-1.6477	1.3054	-4.5736	-3.76	-1.2756	-3.198	-0.77893	-1.0302	-2.542	-1.2196	-1.4633	-3.7429	-4.6775	-7.4964	0.22363	-3.7766	-2.5608	-0.78442	-6.4066	-4.0676	1.7941	-3.7454
-0.72891	-3.2951	-2.978	0.12359	0.65592	-1.2336	-2.9946	-0.38395	3.1867	0.61701	0.51315	-2.8596	2.0298	4.8222	0.40089	0.21521	-0.74416	-2.2785	4.7821	-1.2674	-2.8126	3.578	-4.8843	-3.0615	-2.091	0.97005	2.6525	1.0305	1.2478	1.07	1.2788	-3.2942	-0.2761	-5.7467	2.1163	0.049031	-0.83586	-2.9816	-0.84153	4.833	-0.43691	1.771	-0.90035	-1.6209	1.1063	3.8294	-3.1872	-2.9309	4.7008	0.53443
-9.1946	-12.671	-12.811	-15.846	-13.256	-11.596	-17.953	-11.597	-13.135	-11.915	-11.602	-12.088	-11.205	-7.5739	-12.775	-12.92	-16.237	-16.698	-9.5995	-10.358	-17.654	-14.218	-12.207	-18.46	-10.341	-15.891	-15.94	-19.345	-10.875	-15.174	-11.389	-12.147	-11.089	-11.192	-16.856	-13.872	-14.414	-13.476	-14.796	-14.505	-14.957	-13.684	-12.936	-11.372	-9.8298	-15.422	-12.701	-13.535	-14.596	-12.194
6.7803	1.6589	-2.0343	-2.9565	1.1913	-0.78895	1.4001	0.51945	-3.5242	1.097	-1.3672	-0.22388	1.1769	2.6107	-2.3027	2.6357	-1.9899	-0.085616	-3.5901	-0.37506	2.422	1.908	1.6722	3.885	2.6055	-0.46312	-2.9997	0.36511	-1.0931	1.205	-0.46231	-0.87232	-5.0264	3.0232	0.65447	-1.87	-4.1875	-2.3626	1.3685	-3.2806	0.30936	1.3298	-0.082175	1.6653	2.081	5.0881	4.0861	-2.2526	0.45995	1.1685
-12.431	-16.589	-10.027	-11.977	-13.152	-11.664	-14.986	-5.9018	-7.4714	-15.176	-15.548	-8.3252	-11.545	-10.93	-9.8998	-8.0218	-15.916	-14.738	-13.833	-11.973	-7.9787	-13.736	-12.344	-9.5186	-18.287	-12.012	-16.047	-11.73	-14.755	-12.693	-11.547	-16.427	-13.633	-10.056	-10.122	-8.7209	-13.739	-10.163	-13.75	-13.014	-11.246	-7.0577	-9.5271	-14.093	-10.451	-11.444	-8.6624	-11.818	-14.058	-13.547
-11.377	-16.2	-11.923	-12.24	-9.6949	-14.795	-18.66	-13.612	-16.405	-13.071	-14.132	-14.477	-15.93	-10.458	-11.702	-12.689	-10.015	-13.776	-11.371	-12.911	-13.2	-9.4776	-14.68	-10.419	-18.146	-11.025	-10.774	-10.587	-14.552	-12.34	-14.427	-7.9976	-15.461	-13.894	-13.116	-8.393	-15.365	-16.572	-13.879	-13.59	-12.136	-15.997	-12.542	-8.8127	-9.8596	-14.973	-12.097	-11.619	-13.313	-9.4119
-3.0635	-1.9646	-2.8198	-2.8908	0.4885	1.5995	-0.23343	-2.7311	0.062263	-3.8395	-4.0101	0.060725	-1.9567	-4.3013	-4.3291	0.2299	-1.1196	-1.2506	-3.8589	-0.58342	0.33179	-5.1632	-1.481	-1.6971	-3.8884	-2.3734	-4.0982	0.33459	-2.7996	-3.7069	-3.2755	-2.3774	-5.5519	0.013392	-4.2337	1.6333	-2.8765	-3.682	-0.75129	-2.601	1.9186	-3.0509	1.4572	-0.13885	-4.8418	-3.21	-3.8487	-1.7742	-1.9583	1.9547
4.5558	2.0636	1.7821	0.45341	-0.40885	-1.1091	1.648	3.3546	-0.75164	0.9812	-2.9987	-1.4728	1.1071	-0.07365	0.6726	-1.3505	-0.22986	2.6001	4.4726	-0.9363	2.1242	2.3196	2.55	3.5654	-1.144	2.0842	1.0188	3.7483	0.19741	7.8161	4.5959	5.8403	2.5844	3.5937	0.36314	2.5159	-1.2975	4.8766	0.71556	-1.2973	-0.40587	1.6768	-0.44785	-4.2475	5.4914	5.616	-1.6257	3.5821	0.21141	-0.052615
-18.905	-23.193	-20.696	-22.435	-25.231	-20.979	-22.902	-20.489	-21.84	-24.214	-21.799	-27.41	-19.807	-23.12	-26.574	-21.047	-24.69	-21.301	-19.86	-24.769	-27.489	-22.29	-23.036	-21.72	-25.196	-23.551	-22.61	-21.289	-20.232	-24.327	-19.612	-18.383	-20.105	-23.474	-19.837	-23.542	-23.578	-24.505	-22.928	-22.373	-25.301	-24.279	-25.044	-21.98	-21.654	-25.938	-22.362	-26.476	-23.58	-25.808
-5.3524	-8.3663	-10.502	-4.0626	-11.894	-10.495	-2.6248	-8.6701	-7.7026	-10.636	-3.7491	-4.801	1.8012	-6.4954	-3.2491	-8.4795	-6.2636	-6.9768	-6.403	-2.85	-6.3358	-8.6802	-3.1507	-8.3558	-8.7249	-3.8239	-9.7027	-10.821	-3.7164	-5.6947	-4.4223	-2.9379	-8.0778	-1.0273	-2.6095	-10.392	-7.4191	-5.7313	-3.0992	-7.5679	-6.8409	-3.9303	-4.6584	-7.8666	-4.3232	-7.8708	-6.2269	-6.9182	-2.4155	-5.1715
-2.9455	-0.41709	-1.1853	0.20805	-4.4004	0.44283	0.52973	-0.10281	-0.98116	-1.4466	-4.2811	-0.19734	-0.72892	0.73344	2.3939	1.5166	-0.55952	-2.6583	1.7225	-6.1587	0.66819	0.19989	-4.3922	-0.22771	-0.47727	-1.805	-1.8158	-0.55095	-1.3954	-1.99	2.5034	-2.0398	0.65756	4.4932	1.0727	0.064674	0.3456	-3.7388	-0.75681	-1.6448	-3.0506	-2.0182	-2.1155	-2.0856	-0.55246	0.5188	-0.27759	-1.5325	-3.3469	-1.2777
-25.091	-24.285	-19.093	-17.761	-22.354	-18.405	-22.141	-26.637	-20.797	-23.143	-22.556	-23.767	-20.08	-23.454	-24.323	-22.047	-27.176	-19.106	-24.481	-22.128	-20.827	-28.261	-21.85	-23.945	-21.606	-20.237	-19.986	-21.87	-23.855	-25.943	-26.916	-21.423	-23.5	-26.535	-23.604	-21.428	-22.218	-21.41	-21.786	-19.582	-23.464	-19.823	-21.291	-17.929	-18.056	-25.013	-24.208	-23.215	-23.983	-16.388
-7.0291	-5.6863	-2.2075	-8.1271	-2.9674	-5.6517	-5.7915	-6.5131	-3.6495	-5.4828	-4.9436	-8.6496	-4.4018	-2.9527	-4.1673	-4.6272	-1.9521	-3.6838	-1.6334	-0.89962	-4.1162	-4.4139	-0.865	-1.579	-10.884	-3.0264	-2.4484	-0.5989	0.48798	-6.4689	-5.6924	-2.7851	-4.6641	-4.4708	-5.6177	-5.2072	2.3441	-4.4936	-5.1452	-4.5648	-5.4184	-6.6687	-4.2971	-4.8185	-3.7685	-4.155	2.3977	-1.1526	-7.6598	-1.8048
-10.621	-13.173	-10.608	-7.5769	-9.1344	-8.6409	-3.0781	-9.7966	-12.888	-10.236	-9.5732	-6.7219	-11.436	-8.1554	-10.514	-13.87	-5.7914	-6.9411	-10.661	-9.1672	-11.618	-8.7789	-7.7145	-7.7125	-10.426	-10.146	-11.087	-13.889	-9.3753	-11.706	-1.9946	-9.8282	-10.436	-7.9543	-4.7632	-9.9344	-10.152	-11.11	-13.634	-7.5932	-10.261	-7.4244	-6.3899	-10.647	-8.831	-10.089	-12.392	-7.3088	-12.008	-9.6232
-4.4555	-8.3056	-0.15273	-4.6764	-1.7944	-3.6966	-4.3219	-1.7597	-1.6379	-3.5954	-5.0457	-2.082	1.6209	-2.2079	-5.1576	-6.1761	-2.9443	-2.0603	-5.4285	-1.8757	-3.1366	-5.5882	-2.9632	-2.5771	-1.4062	-3.9656	-9.7628	-1.1139	-8.968	1.9161	2.1609	0.77321	-4.4222	-1.6581	-6.9318	-8.6136	-3.7307	-2.675	-0.6172	-2.1797	-2.3735	2.4265	-3.791	-6.7218	-4.4941	-1.3502	-4.4929	-1.3704	-4.8698	1.73
-13.29	-12.032	-12.502	-8.4212	-14.792	-13.365	-13.077	-14.781	-10.232	-12.217	-15.269	-15.699	-11.424	-14.861	-14.903	-11.358	-13.069	-11.837	-11.54	-15.882	-15.549	-16.136	-12.54	-14.464	-15.778	-13.829	-10.251	-7.4235	-13.263	-9.8422	-12.812	-12.1	-11.574	-12.625	-13.753	-13.5	-11.959	-10.621	-11.317	-13.041	-9.5585	-10.332	-13.369	-13.4	-17.98	-8.075	-9.6042	-12.986	-16.076	-12.422
3.9978	2.1857	6.8238	6.1425	2.4781	2.8525	6.3204	10.231	2.7054	7.1437	4.2374	5.7713	4.0533	3.679	3.5024	7.6574	7.5982	6.2965	7.8141	-0.13438	5.226	3.3088	6.3993	6.1614	7.4708	3.9676	5.7484	3.3543	0.7284	1.5539	3.8616	8.5731	1.1382	6.3654	4.5046	8.4193	4.6558	8.5354	5.6909	1.483	3.5867	6.635	4.9653	2.1304	8.1714	8.4963	4.9126	0.67713	4.9463	1.9104
-17.78	-15.972	-15.243	-15.761	-13.829	-12.393	-18.55	-14.528	-10.586	-14.298	-16.295	-11.353	-15.904	-16.397	-17.392	-13.599	-16.468	-11.376	-17.072	-11.915	-16.068	-15.77	-17.721	-11.785	-14.06	-16.022	-12.509	-12.418	-13.243	-12.562	-14.842	-10.927	-15.227	-18.835	-18.814	-13.803	-12.643	-12.158	-11.941	-16.295	-20.957	-14.533	-13.158	-14.493	-13.338	-19.023	-10.87	-14.336	-11.797	-10.911
-1.0048	2.8783	2.5964	0.70651	4.788	2.6201	4.058	1.3018	4.2911	3.3498	3.0289	3.0769	6.786	-1.2299	6.0601	1.7975	3.9243	4.1603	5.1833	2.247	3.9318	2.5938	0.28165	1.655	1.1125	0.77002	0.0077285	-0.73326	3.9335	3.6837	3.5969	4.07	2.8141	0.45789	0.79723	0.010328	0.81322	5.6423	0.59699	3.1081	6.716	1.5542	1.7707	3.0459	5.2891	3.305	4.6226	3.1164	4.249	1.9978
-9.9448	-9.7992	-8.4253	-13.259	-12.064	-11.065	-9.6999	-10.984	-8.3028	-9.6813	-9.6675	-7.9963	-8.2427	-2.2238	-9.0535	-11.457	-10.107	-8.3587	-8.6361	-8.4275	-8.5347	-11.579	-7.7198	-8.2454	-8.255	-11.383	-5.0131	-9.7791	-8.6987	-5.9964	-9.7182	-9.2023	-13.35	-6.501	-12.74	-11.556	-10.056	-7.6237	-2.4597	-9.0508	-3.2955	-11.888	-11.684	-9.7177	-8.0881	-10.324	-9.5209	-11.209	-10.15	-12.91
-15.073	-15.155	-19.458	-18.262	-12.484	-14.172	-12.285	-15.448	-16.112	-16.821	-12.453	-14.281	-11.819	-13.022	-14.991	-13.556	-13.195	-13.117	-9.1845	-17.461	-16.305	-12.563	-12.788	-13.312	-12.854	-13.408	-16.284	-14.112	-13.194	-14.579	-15.699	-14.217	-12.398	-13.99	-11.946	-13.881	-11.07	-14.809	-17.462	-11.712	-15.033	-13.592	-12.393	-12.014	-12.511	-17.058	-14.023	-16.31	-14.393	-13.272
0.96307	5.6753	4.7386	6.7974	1.0949	0.8445	7.6497	-1.7739	6.1941	5.1752	3.3842	2.329	-0.3972	0.20489	-0.72026	3.5685	4.6317	0.87033	-1.3656	4.2883	6.9874	7.4353	-3.5208	2.3687	7.325	5.945	4.5988	4.1267	-0.24778	4.3746	6.4167	4.1925	0.66236	1.7276	1.7827	1.6613	4.3588	-1.5931	6.6989	-0.19217	3.8702	2.9609	1.6724	3.0442	4.0774	5.5955	4.3991	-1.1335	4.7822	7.2946
-18.663	-17.99	-20.861	-19.823	-21.715	-21.724	-21.158	-24.059	-22.369	-19.984	-26.454	-24.09	-24.801	-21.929	-22.725	-22.893	-25.229	-23.479	-20.92	-19.968	-23.769	-23.297	-17.001	-25.383	-24.319	-27.297	-20.972	-21.85	-23.008	-23.768	-24.435	-23.173	-16.643	-20.75	-26.483	-16.504	-23.186	-21.1	-23.763	-22.825	-17.129	-26.615	-21.898	-23.052	-26.363	-25.161	-23.998	-22.729	-21.466	-24.56
-7.172	-8.9855	-4.3916	-5.7941	-3.6067	-5.7354	-5.9018	-8.7136	-5.6474	-0.066181	-6.9115	-6.9269	-3.8294	-7.9803	-3.5494	-5.3909	-9.3765	-9.0319	-8.2093	-3.0672	-2.9653	-7.135	-6.9112	-14.394	-6.782	-3.48	-7.2222	-10.293	-7.7842	-4.8218	-2.0215	-6.4255	-6.2421	-5.6577	-9.1811	-9.6202	-6.2051	-4.4735	-3.9838	-7.5811	-1.6955	-8.3435	-4.6992	-8.4301	-6.9847	-6.3282	-4.5838	-5.724	-4.3988	-7.0014
-26	-21.289	-22.545	-21.313	-18.969	-20.629	-22.894	-25.832	-19.718	-23.002	-21.814	-25.219	-20.908	-19.617	-22.152	-21.482	-26.07	-18.863	-22.363	-23.565	-23.975	-24.584	-23	-21.558	-19.049	-18.51	-24.16	-19.353	-24.141	-24.936	-22.763	-21.375	-22.526	-18.95	-16.785	-20.565	-24.295	-20.69	-22.487	-21.21	-19.314	-22.669	-25.062	-24.147	-24.244	-22.841	-16.751	-25.607	-21.328	-27.38
-9.5918	-13.178	-14.004	-12.779	-7.656	-13.257	-15.85	-11.365	-10.387	-8.0094	-6.7417	-7.7877	-6.663	-13.021	-8.454	-12.397	-11.157	-12.013	-8.0153	-8.0577	-12.624	-11.79	-7.1619	-9.3549	-12.719	-10.293	-11.641	-13.858	-10.123	-11.379	-12.265	-11.864	-12.429	-11.505	-13.97	-17.516	-13.465	-14.11	-12.197	-10.581	-14.17	-5.2556	-14.173	-11.265	-12.628	-13.828	-9.1436	-13.018	-11.312	-10.094
7.1048	5.7914	4.4242	9.979	0.98665	8.1818	7.1207	5.1308	6.5608	8.1248	11.016	8.4443	6.8389	7.3706	8.9344	4.4261	7.9261	6.7136	8.9467	9.0844	4.9299	8.8577	3.5025	10.124	4.6406	7.9374	6.4524	8.8808	7.984	6.0649	2.8615	3.1964	9.1027	2.963	6.8728	6.7659	9.9091	2.7905	4.5064	9.1003	7.2003	11.874	10.402	6.4192	1.4382	7.0557	7.9632	6.3539	5.2147	2.7888
-10.85	-12.487	-12.457	-14.486	-12.03	-13.708	-13.23	-12.843	-9.3356	-18.738	-10.439	-7.9924	-11.242	-11.946	-15.635	-15.467	-8.0413	-11.812	-14.689	-18.396	-12.362	-11.962	-12.916	-12.795	-12.08	-12.031	-11.49	-10.504	-12.03	-18.167	-9.3562	-9.4358	-13.944	-9.6473	-13.065	-15.48	-13.986	-11.072	-11.163	-10.818	-14.143	-9.7118	-12.504	-14.851	-9.8311	-14.518	-10.928	-7.476	-13.405	-15.169
-3.8848	1.843	6.4811	-2.5925	0.91967	0.42104	0.5166	3.9646	-1.9223	-3.2548	-2.3952	2.5113	1.4896	-5.7357	-3.5303	-1.1019	-0.58411	-0.96597	-0.66241	2.6204	3.2805	0.19291	-1.4892	1.483	0.81086	0.92821	-5.846	0.051347	-0.024578	5.3114	-2.7216	-2.7983	0.99056	3.2589	1.257	-0.72862	-5.5111	-1.1835	-1.6097	-1.0109	-3.3651	-1.3062	-0.91428	-0.42769	4.4977	-3.0143	-0.057037	4.4787	1.7678	1.6077
-16.181	-10.61	-11.507	-11.739	-14.077	-7.1635	-10.885	-15.504	-9.9827	-12.895	-8.4348	-9.2928	-14.04	-13.923	-13.132	-10.953	-12.802	-13.776	-10.208	-10.553	-14.376	-10.317	-8.5982	-11.673	-15.913	-9.5238	-8.6347	-13.165	-14.976	-12.324	-13.604	-13.615	-11.366	-6.8684	-14.095	-12.41	-12.163	-14.233	-16.685	-11.107	-8.8695	-10.834	-15.125	-10.849	-9.1301	-10.539	-13.834	-10.35	-12.172	-15.478
-5.7613	-0.92099	-1.9397	-3.8637	-1.2605	-4.7934	-5.5758	-2.9417	-3.6974	-3.0733	-1.5819	-5.9627	-5.1283	-4.3394	-1.586	-3.5433	-5.1828	-2.3263	0.024645	-3.5045	-2.3148	-4.4903	-3.8364	-4.6245	-3.8217	-1.0094	1.0947	-7.8217	-3.4524	1.641	-4.3199	-1.8242	-2.2807	-4.7846	-6.6172	1.0625	-0.77828	-1.7364	-1.7345	-1.5649	-3.9216	-10.75	-2.7927	-1.4253	-3.5635	-4.3302	-7.399	-4.6659	-2.6608	-0.25204
-4.7798	3.1661	1.8248	-1.4001	-4.9189	0.49185	0.073226	0.8439	3.0729	-0.64312	3.5738	0.50081	-1.4694	3.9794	-0.029992	-1.0972	1.2107	1.1075	1.4898	0.10229	2.9659	1.5469	0.16484	1.9647	1.5295	0.45626	3.1652	0.44437	-0.4273	2.1863	3.5132	-0.26628	7.2915	0.1175	1.6883	-3.0014	1.3284	-1.2236	4.0896	-3.0006	-0.92782	0.54889	-2.3267	-1.7311	2.1866	4.8358	-3.8181	4.1202	5.5592	-0.52574
4.4593	3.6239	1.8643	4.3343	0.51172	1.7888	4.0826	3.1255	5.5872	5.5643	4.2742	0.18147	-0.22398	0.24179	3.0637	0.92793	3.3745	2.2715	2.5966	-0.17052	2.6446	3.0468	-0.28973	4.0384	0.34009	-0.16542	1.1223	0.87929	1.2066	2.0676	-2.8718	-0.75162	-0.44518	1.9863	5.128	2.1385	1.8757	1.3783	-2.3639	5.1484	2.0786	1.7151	2.4761	5.3456	1.2573	-0.40145	1.2619	-1.8346	4.0887	1.4802
-16.513	-17.695	-13.819	-18.868	-15.508	-21.625	-19.148	-16.511	-12.337	-11.539	-12.278	-14.581	-21.299	-12.321	-16.777	-11.936	-11.526	-13.622	-18.035	-14.322	-15.821	-12.711	-15.58	-8.7026	-15.003	-11.003	-15.452	-14.818	-16.135	-11.306	-17.444	-17.457	-13.009	-16.801	-11.654	-15.284	-20.111	-12.58	-19.521	-15.156	-16.928	-14.718	-15.735	-13.616	-14.721	-13.925	-17.715	-17.027	-8.9511	-13.075
-5.826	0.18322	-2.7435	2.4423	-1.3676	-1.9538	1.3623	2.5326	-0.070632	2.8148	-1.1284	3.7977	-1.1783	0.15107	-5.045	-4.3589	-2.223	-4.0693	-2.4082	3.982	-0.71786	-6.2892	-0.0018165	0.75617	-5.6572	-5.4697	-1.8126	-5.0115	-3.3819	-0.26224	0.016487	-0.78612	-2.7539	-1.2065	-2.0053	-0.061995	-2.534	-2.7954	0.5578	-6.1718	-1.8407	-2.9397	-1.3069	-3.9545	-2.8131	-0.60146	-6.0303	-6.0151	4.0893	-2.4684
-1.9316	0.63817	-3.6429	-1.5611	3.0335	-3.1772	6.159	3.0961	-4.0259	1.1807	-6.764	-3.6964	5.4084	-4.3848	-4.709	-2.4453	-1.8656	-1.4042	-2.6834	-4.7675	3.3737	0.90433	-0.64044	0.27473	-1.1779	-1.5107	-1.4734	-5.1646	0.71578	-2.9473	-2.0457	-0.8018	0.3808	-1.9322	-2.4278	-3.683	-5.5158	-1.3703	-1.2185	-2.74	-2.9459	-2.0098	-2.7916	-2.4113	-4.0069	0.84833	-0.090011	-1.2327	-4.1883	-1.8997
-8.302	-14.239	-8.1926	-10.314	-9.3974	-11.926	-10.531	-12.554	-12.388	-12.459	-10.698	-11.032	-9.0249	-8.5217	-7.289	-11.651	-12.058	-14.285	-11.773	-9.6275	-8.4832	-10.485	-8.982	-8.144	-13.642	-8.9646	-11.842	-13.586	-4.5096	-10.336	-8.7528	-10.071	-11.912	-7.683	-6.8975	-7.4953	-9.1407	-3.7343	-10.769	-14.437	-6.9045	-8.667	-14.728	-12.061	-9.7349	-11.769	-14.486	-9.2472	-15.245	-14.964
3.8446	6.6835	4.9166	9.2955	10.233	4.9994	8.4202	7.4859	9.9486	4.9488	-0.57963	7.431	2.5902	4.4569	8.0681	5.0788	8.1077	7.499	4.3545	7.9352	6.5964	5.7153	7.9608	6.9076	4.0942	5.4351	9.6587	7.9354	4.4193	6.9159	12.618	6.9124	6.4483	10.324	7.2005	6.0816	4.7011	5.9792	7.5985	7.4321	8.965	7.768	4.4281	5.2259	5.1623	6.5141	9.1605	4.4061	11.103	4.8488
-25.929	-21.118	-21.008	-24.117	-24.425	-22.046	-21.53	-25.914	-23.662	-22.685	-24.673	-24.458	-20.625	-23.471	-21.965	-23.054	-20.208	-23.726	-25.702	-25.571	-19.88	-20.461	-20.755	-25.352	-22.626	-22.762	-26.162	-21.323	-22.981	-21.496	-20.543	-23.136	-19.929	-20.954	-20.926	-20.295	-22.004	-22.538	-21.204	-22.429	-22.154	-20.621	-22.275	-24.478	-21.295	-22.119	-21.144	-22.379	-23.412	-18.806
8.163	1.7914	4.2362	2.8833	9.1775	5.2381	5.8114	5.9822	8.165	6.6704	7.204	10.568	6.0099	4.2099	3.1038	10.153	8.1952	5.2374	3.8027	8.4266	5.3846	6.4772	8.3175	8.2525	9.1158	9.2101	5.4815	7.4761	6.8122	8.5496	13.099	5.6972	2.46	10.785	5.0186	6.4563	7.8481	10.497	11.158	2.2137	8.529	6.2686	3.6494	12.423	5.652	7.2961	9.1169	12.012	9.1225	11.968
-17.723	-14.984	-13.623	-15.966	-9.177	-12.583	-10.455	-14.684	-14.706	-14.976	-10.573	-15.489	-17.52	-16.553	-13.361	-13.321	-16.62	-11.224	-16.167	-12.067	-14.888	-17.078	-10.401	-17.262	-8.1263	-12.921	-16.967	-12.588	-18.041	-15.277	-12.58	-13.293	-12.969	-16.934	-15.419	-12.906	-15.428	-11.832	-11.166	-16.255	-15.467	-15.321	-15.462	-11.518	-13.692	-12.394	-12.607	-16.819	-14.251	-10.381
4.6714	11.636	7.9638	5.3855	7.5676	12.636	11.058	8.466	7.7471	7.0361	12.271	9.7597	13.606	7.5913	13.094	11.136	10.045	10.485	16.428	10.253	11.151	7.9669	7.4645	11.089	10.189	6.9234	9.2371	10.011	7.4331	15.991	6.7371	10.428	8.2341	8.6856	6.1597	8.7197	12.855	8.1046	8.6855	13.346	7.2905	12.202	11.133	8.0671	10.136	8.6744	11.96	10.624	15.247	11.418
-14.951	-13.375	-11.807	-17.028	-10.133	-8.3197	-12.552	-10.668	-9.8808	-12.81	-14.44	-14.129	-13.297	-8.366	-14.45	-14.619	-13.763	-11.052	-13.758	-9.5554	-11.88	-9.6572	-11.141	-14.685	-7.9359	-8.1962	-8.4824	-10.04	-9.6621	-13.942	-11.656	-7.5471	-12.067	-13.338	-10.867	-8.141	-13.081	-12.566	-13.432	-9.5844	-12.296	-10.7	-11.329	-9.4606	-8.4658	-11.475	-14.921	-15.533	-10.591	-11.945
2.4509	1.0968	-2.6394	-1.0499	-1.6015	-2.4976	-1.1831	5.1805	-3.4815	0.72994	-0.5803	-2.9739	6.1039	-9.129	-2.5424	-4.0752	-5.3106	-2.95	0.50641	-1.6572	-1.1696	0.70641	-3.2141	-1.5508	2.5601	-3.3501	0.2654	-0.84731	-0.97775	-3.7784	1.8921	-0.77525	-2.7002	-2.0305	-2.4551	1.4267	-2.9677	-0.17398	-0.59775	-2.798	0.48067	-4.7367	-0.34622	0.13449	-3.2374	-4.3922	1.303	-0.30712	-4.2056	-6.2533
-5.9934	-1.9604	-0.53986	-5.7247	-1.6906	-4.7459	-9.1449	-5.2885	-1.4404	-4.1722	-3.6974	-4.1976	-1.8105	-1.1154	-5.0076	-6.0151	-7.5749	-3.3073	-6.3854	-6.45	-2.877	-2.383	-1.5341	-4.9724	-6.2975	-1.8792	-1.487	-5.7847	-5.3015	-3.2989	-7.8352	-9.4483	-2.3717	-6.0487	-2.7358	-4.8636	-2.8169	-4.3765	-8.5594	-4.8751	-2.9383	-8.814	-4.8137	-6.7682	-5.6287	-10.697	-8.9419	-5.8833	-3.2673	-4.5387
-3.0245	-4.6019	-5.5165	-1.8971	-5.8373	-0.073455	-1.0503	-3.6255	-0.41965	-2.1164	-1.5237	-3.4766	3.4823	-4.0808	-4.34	-7.7259	-4.4442	-2.7153	-4.0069	-7.3383	3.3672	-1.0133	-3.8827	-6.367	-5.073	-5.1932	-4.5728	-1.2434	-3.2701	-7.2129	-2.6634	-1.8077	-2.6944	-4.7676	0.99155	-1.5672	-2.0469	-2.0756	-1.5877	-4.3202	-1.3765	-0.24941	-1.8561	-8.7492	-5.6846	-7.2253	-4.0257	-1.3983	-6.6263	-7.2797
-13.817	-6.0402	-14.183	-10.529	-6.3455	-8.5603	-8.3274	-10.919	-11.894	-14.38	-8.2506	-9.669	-13.818	-10.609	-10.881	-13.58	-9.6278	-7.9564	-8.549	-14.904	-12.632	-5.9561	-9.1586	-14.814	-13.289	-6.8346	-9.7886	-13.049	-5.6355	-10.249	-15.514	-13.303	-13.644	-11.618	-4.0687	-9.8212	-13.953	-5.7923	-7.5733	-6.105	-12.184	-9.8043	-11.817	-10.385	-9.8734	-9.376	-8.9302	-12.371	-12.399	-11.851
-1.5138	-0.17674	-2.0101	-1.4256	-1.4877	-0.96805	-5.4029	-1.7843	-5.0974	-3.4548	-0.55418	-1.9225	-0.075458	-2.1594	-0.36986	-2.0303	1.9408	-3.9967	3.8483	-6.4617	-2.7181	-3.1148	-0.084412	-0.19604	-3.2327	1.8685	-1.0469	0.087487	4.6628	0.074517	-0.65047	-0.84476	-2.9921	1.7422	-3.1964	-5.4892	-3.2834	2.1076	-4.6202	0.98007	4.0635	-4.1228	0.062315	-4.493	-0.12415	-5.682	-2.8923	0.54905	-3.185	-0.88512
-11.503	-11.871	-14.833	-12.701	-13.534	-13.293	-11.205	-11.822	-9.4198	-15.282	-16.564	-12.644	-16.078	-11.079	-12.286	-9.0818	-10.422	-13.852	-9.8898	-12.653	-14.309	-11.754	-12.76	-13.997	-11.805	-12.617	-12.263	-12.127	-12.594	-17.816	-10.437	-10.432	-11.706	-15.315	-8.8015	-13.951	-14.247	-11.755	-12.77	-9.571	-15.723	-13.479	-11.065	-12.905	-19.088	-11.199	-17.384	-12.504	-11.345	-10.927
-3.3869	-8.2471	-4.169	-5.9948	-5.0077	-3.4431	-4.4191	-5.2263	-5.2383	-1.6549	-8.2678	-4.4608	-6.8456	-7.4139	-4.2143	-3.9745	-7.753	-3.1164	-8.7685	-2.4719	-7.8985	-3.9039	-7.0888	-0.72349	-4.4214	-1.6155	-7.9616	-0.43973	-1.9581	-6.2198	-10.342	-6.9885	-4.5007	-5.4613	-7.7178	-7.7158	-4.0815	-6.9532	-7.2618	-3.8476	-7.8828	-3.7362	-4.0989	-5.9353	-8.1255	-3.2635	-0.82598	-6.7022	-7.8326	-5.1339
-13.886	-15.593	-15.393	-18.317	-14.522	-12.326	-14.445	-17.039	-15.275	-14.56	-15.408	-13.233	-14.412	-14.631	-12.682	-12.846	-11.463	-15.906	-14.462	-11.883	-15.916	-16.074	-16.853	-15.151	-13.856	-14.796	-14.212	-15.804	-12.603	-16.688	-12.4	-17.267	-10.012	-14.972	-13.497	-17.422	-13.723	-13.318	-20.04	-16.604	-15.445	-12.803	-17.844	-9.516	-16.232	-18.064	-21.774	-16.892	-17.865	-18.109
-21.44	-20.241	-26.716	-22.533	-18.968	-17.781	-17.861	-18.634	-21.56	-25.109	-22.884	-20.838	-20.584	-20.247	-25.141	-24.062	-27.044	-21.258	-23.592	-20.521	-22.608	-22.076	-23.485	-16.292	-17.932	-23.155	-22.232	-21.85	-26.861	-25.137	-23.439	-19.837	-21.059	-21.294	-25.507	-27.095	-22.261	-24.808	-20.809	-18.84	-23.876	-20.374	-21.575	-18.956	-23.285	-24.799	-21.716	-20.099	-21.377	-20.218
-3.3271	-3.6067	-2.0655	2.6277	-4.1453	-3.354	-2.5741	-0.79473	-1.3836	-1.7518	-2.5855	-1.8	-0.52883	-0.82003	-1.0175	2.8056	1.1477	-2.428	-0.93117	4.11	-4.9812	-2.2783	-3.106	2.3092	1.8258	-1.5209	-2.2298	-7.4707	-1.5441	-2.4721	-3.2364	-4.2336	-1.3306	0.67733	0.060442	1.5341	0.062178	1.3458	2.8926	-1.6183	-2.2801	-1.641	-0.67219	-0.84549	2.2048	-3.7573	1.6069	0.75903	-0.81615	-2.6422
-2.4884	-1.1507	5.5731	-2.2281	-0.084114	-1.77	0.20175	-1.6904	-0.27849	-5.5926	1.3889	0.085816	2.0403	-3.0927	-4.4349	-0.3018	-3.8063	3.1567	-4.4329	-0.74049	-0.72687	1.0023	0.64581	1.341	4.9805	0.43385	3.9846	-1.8165	3.7226	3.8856	-0.54488	-1.3049	-0.56938	-2.8206	-2.0019	-2.9414	-2.1886	-0.20274	4.2464	1.1113	-1.7326	-1.5808	-4.3637	0.32521	-2.4708	-3.9843	-2.0827	-1.2903	-3.1374	1.8416
-6.383	-6.1329	-5.7737	-5.9332	-10.619	-6.6805	-3.4897	-6.2814	-9.12	-10.315	-5.4893	-7.8618	-4.6906	-4.736	-3.0584	-4.1447	-8.5734	-6.0877	-4.9741	-9.429	-10.037	-5.059	-8.5137	-11.17	-10.932	-7.7647	-5.3164	-7.1769	-5.2373	-6.3194	-6.639	-6.1963	-7.9093	-6.242	-4.0826	-7.8899	-2.0537	-4.0399	2.1316	-6.0302	-9.1431	-4.2587	-3.3459	-8.3855	-3.9826	-9.7095	-6.2822	-3.4087	-7.1405	-7.8448
-12.539	-9.7446	-9.5592	-14.032	-16.42	-13.428	-15.726	-14.787	-7.0571	-12.113	-18.437	-17.473	-15.024	-15.021	-10.179	-16.364	-14.042	-12.655	-9.1296	-15.358	-14.87	-12.777	-13.899	-13.095	-13.644	-16.737	-15.111	-9.4079	-13.865	-13.433	-14.334	-13.3	-16.641	-12.12	-11.354	-15.512	-16.129	-12.902	-14.343	-14.52	-11.421	-15.917	-14.519	-14.96	-13.906	-9.9336	-11.938	-11.625	-9.7887	-14.714
0.33897	-1.2088	-0.85954	0.57301	1.5815	-2.6374	0.022651	2.7399	0.22776	0.7359	1.4344	-3.8026	-1.9401	-5.8126	-2.3039	-0.54239	-0.406	-0.43342	1.5502	-2.1883	0.17963	-5.7407	0.40902	-0.87184	-0.10569	-3.0519	-4.935	-1.723	-5.5396	0.1872	-7.4465	-0.31099	4.2101	-1.2794	-2.5118	1.4152	-4.3747	-3.1598	-1.3977	-5.7878	-3.2896	1.7753	-2.5811	-3.3332	1.4101	-3.2769	0.077087	6.1407	-5.0129	6.7834
-5.7723	-7.928	-5.5526	-0.27114	-2.4293	-2.922	-1.2315	-3.0361	1.4271	-4.4309	-0.81906	-3.0175	-5.3834	-0.040226	-3.2889	-2.2052	-0.22459	-0.037068	0.2635	-5.0044	-3.5106	-4.3804	-4.3824	-5.9174	-0.68057	-6.6204	-11.7	-2.4848	-4.367	1.0533	0.89823	-0.12347	-2.0106	0.057241	4.5944	-4.9005	-2.2764	-1.0718	-4.9235	-2.6895	1.0306	-0.74933	-1.3572	-1.7267	2.1713	-5.4475	-10.829	-3.2024	-5.8351	-0.25332
3.9905	1.2519	0.54585	-2.3496	-3.6834	-2.758	-5.7477	3.9295	-1.1191	-4.2524	-5.2822	-1.3126	-0.16017	-2.2664	-2.3812	-2.7708	-5.2968	-2.4815	-0.68684	-0.73064	-3.7933	-5.124	3.8687	-1.5002	-0.73122	-4.4289	-7.741	-4.1901	-0.74725	0.048314	3.7487	-5.2573	-4.0205	0.75721	0.99184	1.2042	-8.0837	-3.6622	-6.9618	-3.8813	-4.7918	-0.57986	3.5391	1.6094	-3.521	-2.8306	1.115	-1.8293	-8.2211	2.3671
4.4283	2.6381	5.1561	3.9612	4.8341	7.2009	-2.2718	1.1917	3.9074	3.55	4.6223	4.4696	-0.80382	6.9091	8.1128	5.1167	1.4498	4.6159	6.7653	0.76203	6.7889	5.1925	5.4189	7.0964	5.1689	1.3146	1.4809	2.308	5.675	4.4477	2.1476	-0.61727	0.9582	2.1547	0.65639	0.36479	3.6634	5.5886	6.9971	4.1503	6.8156	4.1932	0.96341	7.3744	-2.1043	4.5228	0.16758	-0.26539	-0.65968	4.119
-11.327	-14.854	-6.7577	-13.143	-11.212	-10.656	-10.61	-14.165	-11.982	-14.638	-12.654	-9.4014	-13.515	-13.01	-15.378	-11.329	-15.556	-15.325	-14.197	-11.877	-10.678	-18.396	-15.209	-12.672	-13.593	-18.924	-16.92	-12.905	-13.677	-9.5683	-14.196	-11.772	-11.106	-15.238	-10.998	-12.428	-8.8791	-9.1979	-13.494	-11.317	-9.8776	-15.158	-9.7288	-7.6128	-12.263	-16.12	-13.686	-14.229	-11.002	-12.398
-11.347	-13.787	-12.611	-12.088	-15.451	-12.226	-12.837	-15.139	-13.504	-14.517	-12.595	-10.91	-13.058	-11.438	-12.915	-10.746	-12.101	-7.4923	-17.506	-12.236	-14.157	-16.969	-11.331	-10.982	-11.892	-12.107	-12.042	-10.043	-10.959	-11.322	-12.436	-14.362	-11.983	-10.169	-9.5986	-11.813	-10.834	-9.7272	-14.538	-9.5926	-16.696	-12.486	-10.087	-13.397	-11.462	-12.94	-10.324	-7.7733	-10.75	-14.313
-4.6122	-1.761	-2.5067	-1.2566	-2.4705	0.73925	-1.8607	-3.2524	0.37149	-6.2125	-1.9113	-4.5394	-0.18656	-1.1147	-5.0828	-2.1335	-2.7417	-6.5008	-4.4894	0.6471	-1.9489	0.21508	-2.8844	-5.333	-1.0392	0.9879	-3.9278	-6.8054	-2.506	-4.8461	-3.5994	-4.7042	-1.7339	-2.703	-6.008	-6.9415	-3.8874	-1.3658	-1.4696	-2.1207	-6.4531	-4.1336	-3.6949	-7.5836	-2.2219	-5.811	0.52807	-2.0621	-2.7398	-5.0934
-3.3921	-1.551	-5.3856	-8.7998	-3.0264	-1.3916	-2.5779	-2.3984	0.70788	-8.4521	-6.9574	-1.3318	-6.0593	-3.4574	-2.8426	-3.0296	-6.3537	-6.6641	-1.9359	-4.638	0.89248	-1.845	-3.6421	-4.898	-5.508	0.09342	-6.0663	-5.5185	-7.7869	-6.5348	-5.7643	-1.6883	-3.9189	-3.581	-4.1649	-2.253	-1.2193	-1.1905	-3.5668	-4.0447	-6.636	-5.2405	-3.8638	-5.8305	-1.3	-2.5586	-6.4414	-7.2761	-2.3403	-2.5905
-12.758	-10.904	-15.103	-9.2652	-18.186	-12.385	-15.865	-12.201	-16.509	-13.12	-10.182	-12.114	-15.098	-10.026	-19.976	-12.666	-13.39	-16.416	-15.524	-15.856	-13.004	-13.678	-10.23	-13.306	-17.081	-12.851	-17.591	-14.942	-14.922	-10.757	-15.412	-9.656	-12.37	-15.37	-14.632	-13.207	-15.394	-10.692	-11.11	-16.025	-15.821	-18.558	-13.004	-15.213	-14.731	-16.501	-14.718	-18.04	-15.225	-10.78
0.78548	2.2616	6.164	5.4911	3.016	0.4463	5.6179	4.7951	4.4818	5.9363	1.3641	4.6187	10.639	3.8931	6.8639	4.7034	6.8017	9.0476	5.32	4.3021	7.0613	4.7988	5.7922	5.868	5.6028	4.9261	5.4953	6.3859	3.3232	10.259	1.3362	1.3837	7.9987	7.1282	2.6793	2.2227	2.3206	2.8377	4.7679	1.1196	5.2641	5.3924	7.5861	7.0474	2.3456	5.0233	-1.2561	3.975	5.8591	4.3263
-2.1092	-0.64774	0.59603	1.182	-5.4835	-1.9809	-1.5474	-4.3595	-4.3068	-3.4202	-3.0715	0.58069	-0.014209	1.2965	-4.3246	-4.9807	-3.0271	-0.9538	-0.22199	1.1104	-1.0557	0.14108	0.3376	0.67502	-2.148	-2.0221	-2.8311	-0.38737	0.52339	3.7432	-3.52	-0.05355	-0.67834	1.9088	-5.831	-4.7189	1.7094	-2.8786	0.82899	-1.9718	1.7934	-2.607	-1.1027	-0.36802	-1.292	-1.0082	-4.2359	0.98767	3.3257	-3.8646
-22.321	-19.7	-21.827	-23.191	-21.18	-23.396	-20.476	-23.089	-27.464	-24.277	-20.806	-25.857	-22.684	-18.763	-21.187	-29.093	-23.616	-23.339	-22.298	-24.331	-23.182	-26.137	-17.901	-22.593	-20.832	-24.679	-25.647	-21.891	-19.806	-17.187	-22.838	-22.764	-20.864	-24.532	-19.943	-20.777	-18.787	-20.238	-27.295	-23.163	-22.743	-20.229	-21.662	-21.386	-24.035	-19.149	-20.959	-20.465	-23.548	-22.696
-5.8055	-5.2403	-0.98973	-5.8391	-5.936	-0.68124	-3.6463	-6.357	-9.2613	-0.66306	-8.6328	-5.5922	-6.4021	-2.8332	-3.4694	-7.4194	-5.9993	-1.5117	-0.42731	-9.9631	-3.1681	-0.039837	-1.4878	-6.8705	-4.3999	-8.8151	-5.5869	-1.0419	-0.94921	-1.3964	-5.9055	-4.0237	0.67788	-6.1532	-3.9278	-4.0971	-5.7578	-1.1526	-2.707	-4.3395	-3.905	-8.405	-5.9914	-0.075667	-4.8964	-3.4989	-6.6932	1.2912	-6.096	-5.1962
-18.406	-14.327	-11.517	-14.745	-12.028	-15.293	-12.221	-9.4957	-10.127	-14.677	-13.171	-10.127	-11.661	-14.852	-12.93	-11.296	-9.3366	-12.956	-18.04	-12.403	-13.592	-14.681	-11.797	-11.616	-13.47	-11.3	-13.844	-11.779	-10.717	-11.807	-14.114	-14.618	-12.426	-18.539	-12.455	-14.121	-15.801	-9.68	-12.104	-12.363	-13.25	-15.638	-10.809	-10.721	-12.853	-13.948	-12.567	-14.921	-15.541	-13.085
-9.7951	-16.46	-11.987	-8.9642	-6.5571	-10.734	-12.042	-10.708	-11.167	-11.086	-15.45	-14.946	-10.839	-13.076	-10.445	-13.387	-7.2789	-15.043	-12.39	-14.793	-9.4914	-11.895	-10.85	-12.319	-10.687	-14.926	-14.12	-12.365	-11.461	-16.135	-14.955	-13.836	-7.603	-11.404	-13.048	-8.3218	-18.585	-16.94	-10.657	-17.668	-12.099	-12.56	-13.564	-13.438	-14.209	-15.15	-11.583	-16.582	-12.395	-13.71
-3.661	-8.3443	-4.0079	-6.2111	-0.094893	-1.2625	-3.571	-2.5201	0.022387	-4.7698	-3.9305	-5.6099	-6.6169	-4.2561	-6.7494	-4.178	-5.3155	-2.1234	-3.739	-7.5406	-6.9455	-8.2802	-0.35677	-0.58652	-1.6106	-4.8981	-5.1141	-5.2617	-11.136	-1.7153	-3.756	-3.7997	-6.1238	-8.0126	-2.5292	-6.9974	-1.783	-4.0527	-7.7707	-1.5794	-4.7917	-2.1578	-8.555	-3.4989	-4.2121	-4.1937	-5.3609	-3.5801	-0.83264	-9.5325
-7.1413	-5.6368	-5.1559	-9.3285	-8.5756	-7.3648	-7.546	-9.0982	-10.186	-6.1985	-6.7446	-6.5251	-7.818	-7.3333	-8.1259	-5.8695	-6.9151	-6.8494	-6.1693	-5.4588	-5.3818	-5.523	-7.9443	-8.9543	-10.445	-7.2594	-10.847	-9.2002	-7.104	-7.543	-5.7966	-6.9088	-10.098	-2.7961	-4.8949	-13.647	-8.7911	-7.0333	-10.627	-3.3175	-8.6525	-7.5506	-8.2365	-7.2302	-6.4056	-6.0999	-10.736	-9.8075	-5.0178	-4.234
-0.25773	-2.7996	-1.9174	-2.843	-1.7381	-3.5861	-0.21963	-1.8071	3.2177	-2.318	0.20572	-2.7379	-3.0606	-2.1143	0.69252	0.91095	-3.4805	-1.234	2.3315	-2.2092	-2.7037	-3.736	0.22199	-2.5831	1.9766	1.2844	-0.49661	-1.9915	-0.12495	2.6016	0.58187	-1.8423	-4.793	0.51275	0.27798	-4.21	1.3029	-3.9733	-0.42306	1.2193	-2.8675	-6.8841	-2.9941	4.5091	3.1084	-0.95861	-3.4174	-2.2417	-5.0278	-4.3625
0.79792	5.2105	1.5657	5.2177	-0.93915	1.4203	3.6236	2.3643	1.3076	5.4943	7.594	8.8857	0.94147	3.3634	-1.3125	8.1661	0.71813	5.9553	2.7688	7.3066	5.1964	2.4472	2.085	4.0356	2.8834	4.7893	3.4751	-2.1913	5.0757	5.0212	-3.4318	6.5332	4.6737	2.3328	1.438	4.5294	2.5566	2.1663	6.4093	-0.39549	0.36923	1.8898	2.7534	4.0133	3.2209	0.57499	7.2581	7.0385	0.51044	3.4968
-11.148	-6.1161	-5.5324	-11.821	-1.8064	-10.366	-7.7366	-13.326	-12.821	-9.0812	-8.3012	-6.9204	-8.3013	-9.1542	-10.993	-11.309	-11.192	-14.526	-12.448	-9.3251	-12.281	-8.9801	-8.1792	-5.8999	-3.9879	-12.205	-10.207	-9.2147	-10.939	-9.9069	-9.0209	-7.3987	-11.027	-10.333	-6.3728	-10.772	-8.3718	-9.4964	-5.4237	-10.976	-13.777	-12.45	-10.045	-12.078	-7.4272	-10.389	-5.9018	-6.9876	-12.992	-9.9965
-8.8163	-6.5539	-4.7665	-2.7781	-3.3006	-5.3683	-5.6773	-2.0643	-10.571	-4.7991	-6.3649	-3.8374	-1.2866	-3.3379	-6.4996	-4.9248	-7.6533	-5.6737	-6.55	-9.664	-7.2444	-3.6677	-7.203	-13.591	-8.2961	-2.1176	-6.9824	-7.7218	-8.8141	-4.6303	-8.2622	-4.0907	-7.9226	-7.1582	-4.6283	-6.034	-6.8866	-1.7801	-3.1299	-3.3148	-3.6804	-2.1748	-7.5436	-8.219	-6.4004	-4.9744	-6.9291	-10.792	-6.433	-6.4695
6.4964	9.5355	8.7869	7.9381	4.4266	9.3229	1.7153	9.7689	4.1808	3.6008	4.0434	8.1415	5.3411	8.4541	5.4447	2.3939	8.6963	6.0995	8.1947	10.41	7.3843	7.2367	8.9757	4.4643	6.6292	10.821	8.0966	10.201	5.8014	5.8097	11.561	3.8492	5.5752	6.5995	9.389	7.7294	5.7212	11.213	4.4156	9.1245	9.0105	7.75	8.8369	6.5899	5.5695	8.9371	5.6089	7.7941	9.4219	11.191
4.2214	6.4543	1.0928	6.3128	6.2449	4.5016	9.3397	2.9545	3.2292	5.1055	1.9216	6.3647	8.845	8.6892	4.8428	4.4578	4.0622	4.3728	4.2506	5.3192	4.6254	10.934	5.0121	7.3881	6.4362	5.8583	2.4176	6.0084	4.3434	5.5006	3.6543	3.8021	1.487	4.7317	8.5155	2.1486	3.3571	4.0406	4.7762	4.1775	3.0028	3.1059	7.0624	1.2755	0.010211	3.2136	6.243	8.2937	2.5425	1.2344
-8.2379	-9.8775	-4.3467	-11.256	-7.3636	-6.1825	-4.7205	-12.992	-8.0081	-8.1454	-9.4831	-8.7927	-11.398	-9.4682	-7.9924	-7.337	-7.5496	-8.9787	-1.887	-7.9635	-5.1405	-6.8541	-8.9911	-10.791	-5.538	-9.4597	-11.599	-8.8623	-10.76	-8.789	-14.431	-9.7345	-14.692	-8.274	-6.2469	-4.3842	-11.459	-8.7966	-9.5359	-7.1363	-8.4303	-6.8565	-16.121	-6.6526	-3.6199	-10.12	-13.786	-10.016	-10.687	-6.3445
-3.1702	0.072265	-0.097359	-3.4499	-1.7906	-3.6257	-0.0043804	-1.885	-2.1214	-2.9893	-1.5173	-2.5457	1.531	-3.884	-6.1168	0.37069	-2.2148	-1.4075	-0.91032	0.69352	-2.5648	-1.3886	-4.8195	-2.1773	-0.65485	-3.6504	-1.419	-4.4996	-0.18275	-0.30256	-3.0173	0.73359	-1.0753	-4.0428	-3.3599	-2.6674	-2.7961	-1.3365	-4.0879	-2.4648	-3.6208	-8.5472	-5.0759	-5.2703	-1.5714	2.3895	-7.5032	-0.59165	-3.8437	-4.8304
-9.2697	-14.753	-17.455	-12.785	-17.034	-17.043	-12.56	-10.906	-17.249	-8.3474	-13.056	-10.968	-13.905	-14.774	-14.085	-14.861	-17.777	-13.573	-17.655	-16.73	-12.281	-14.626	-14.302	-11.689	-17.062	-10.868	-12.499	-18.443	-16.555	-12.698	-12.599	-16.685	-13.578	-15.138	-12.194	-14.682	-19.556	-12.316	-9.4647	-11.588	-13.394	-15.429	-13.962	-14.947	-17.493	-11.431	-13.48	-14.005	-15.58	-16.736
3.0986	-3.5605	-2.2444	-1.0167	-0.49335	-1.901	-2.0596	-2.8616	-0.94425	0.71542	-7.3699	1.0777	-7.0202	4.003	-2.5315	-3.049	2.848	-5.7883	0.64943	-0.50987	-1.4783	-3.566	-3.1138	-2.4793	-2.213	0.89021	-3.6061	-3.9886	-5.4071	-3.0819	0.55756	-0.36494	-5.5074	0.31604	-0.23396	1.0111	-0.56034	-5.8701	0.33558	3.1445	-1.1127	0.27706	-0.26078	2.3265	-2.6347	0.44824	0.65276	-4.4517	-0.92661	-0.75303
-4.6495	-2.972	1.7103	2.6681	1.2438	-0.72523	-1.0109	3.4542	0.3206	-2.5872	7.8535	3.0644	2.74	2.1706	-0.56709	0.49842	2.0027	-3.3947	-0.69886	2.6786	3.8485	0.46568	6.7631	1.4854	0.257	0.3077	4.5389	-0.91097	2.1764	2.3555	-0.3792	-0.010282	-0.13875	4.5833	0.83283	0.72131	2.5388	0.4289	2.6014	1.7826	-1.651	2.8964	4.672	-0.1754	1.18	-0.12409	-0.82186	3.9654	-3.582	1.942
4.9842	5.5707	5.2729	7.023	7.8152	1.3967	6.8037	-0.18409	7.756	3.4195	2.6918	6.0333	7.0097	4.5482	6.3456	8.0354	5.4976	6.6577	2.5316	5.5015	3.6877	9.439	4.4295	5.1367	8.8863	2.7497	5.429	7.3667	5.6674	1.923	0.59505	6.6594	5.4056	5.7943	6.7469	2.2962	3.2777	9.3101	4.294	3.4189	3.4578	5.3738	8.3375	4.9142	7.7657	1.2245	1.073	5.5338	6.3966	4.1067
1.0408	2.4954	3.7328	4.122	3.4493	0.92853	1.5767	3.1741	3.0632	2.0451	4.2346	4.6646	0.52348	1.739	-0.36359	4.3359	0.86834	-1.3936	5.0655	1.0369	1.3164	1.3983	0.8098	-0.53306	3.378	1.6512	3.1493	7.1768	2.3205	0.41903	6.3659	3.9814	-0.071719	3.2303	3.1013	3.688	1.3386	-1.5355	-1.3653	2.0425	3.9638	1.9009	1.7881	3.7179	1.6923	3.9105	-0.49004	7.251	3.4715	0.63227
-8.9573	-13.391	-14.206	-11.011	-6.3064	-9.4132	-6.9952	-9.218	-12.552	-12.983	-13.872	-11.651	-14.872	-14.485	-14.75	-10.633	-6.5654	-14.258	-13.012	-12.467	-9.7374	-14.042	-10.872	-13.771	-11.152	-12.616	-15.77	-9.5367	-11.729	-7.8896	-11.263	-10.909	-12.919	-11.813	-12.237	-12.071	-15.821	-12.715	-12.264	-12.284	-13.193	-15.413	-13.529	-11.29	-10.012	-13.466	-11.823	-15.378	-11.395	-11.768
1.4525	3.8321	-1.7105	-0.5258	-0.17271	-1.4366	1.8707	-3.8007	-1.4683	1.2497	-1.8871	2.8705	-1.9627	-6.4675	-1.6495	-1.2371	0.23685	-0.37676	-4.7137	1.3676	-0.47606	-3.0163	-1.7303	-1.8872	-3.9161	-0.99737	0.74661	-3.6863	1.0077	-0.71759	0.30077	-5.4277	-3.4691	-1.153	1.3165	-0.070212	-3.2698	-5.6378	0.70446	-4.0405	-1.8468	3.8669	0.88044	-0.88346	1.6707	5.8551	-9.4085	-4.7104	-3.8189	1.2515
-1.7013	-4.3154	-4.282	3.6365	-1.6463	-2.096	-5.1144	-1.9885	-4.638	1.2878	-6.169	-1.9838	-0.11184	-2.8673	-2.1578	-5.8419	-2.1198	-4.1785	-2.0431	-0.33253	-3.2379	2.6064	4.9616	-3.0822	2.5183	-3.4913	-6.3443	-4.8277	-0.2223	1.101	-7.3841	2.5316	-3.1529	-0.20498	-1.8653	-0.67019	-0.53313	2.2186	-3.7773	-1.3152	-4.9537	-0.6108	-0.02279	0.66555	-0.37578	-3.0322	-5.2059	-1.6953	-0.42877	-0.59308
6.1343	5.7675	-3.133	0.21545	6.3118	1.7158	4.0702	-0.92123	-0.34056	2.6234	3.6042	1.6375	1.5594	-0.27151	2.9521	2.0473	-1.052	-2.9725	1.2774	-1.7287	0.96205	-0.2285	2.3594	-1.6159	4.377	4.5986	1.7049	1.6876	-0.47317	1.4096	0.11033	7.309	-1.1179	3.4678	-0.031943	-1.1867	2.6084	3.1216	2.708	-0.80001	3.4433	1.025	-0.21295	1.4932	3.5139	2.6498	0.093387	0.85396	2.9041	-1.0989
-1.4022	2.6936	4.2151	2.9756	4.36	1.5317	-2.4508	1.5107	-3.0334	0.29933	2.8353	1.3766	0.33155	-4.0936	-1.1328	-0.4833	2.7606	0.033338	2.2454	-1.5661	-1.7082	-2.2409	0.7865	-1.9842	1.2903	5.2157	-2.2963	-1.762	3.2061	-3.6442	-1.5765	-0.95161	4.1595	1.0508	4.6606	3.4662	-0.076172	4.9219	-2.6241	1.0052	2.7952	3.5791	-4.0648	-1.0926	3.2051	3.3724	1.3666	-0.64551	-0.9247	-1.2649
2.1455	3.2368	0.7325	-1.567	2.1047	-1.7934	2.5646	2.2062	6.9202	1.627	2.6894	5.2281	1.026	-2.7448	4.3615	1.6084	-0.57214	2.6936	-0.038284	2.5229	4.1999	-0.61165	1.6143	3.2833	0.29878	4.5525	0.24433	-0.40175	1.1129	-4.9596	-1.4454	-1.1456	7.2056	3.858	1.2218	2.5869	4.1976	2.5323	1.1284	2.1178	2.8521	-5.7975	-0.27889	3.2934	1.2989	-0.78986	0.44913	1.2164	-1.0246	0.0076679
-2.2218	-0.7863	-4.127	-4.6898	-3.48	-1.303	-1.1671	0.1889	2.4226	-4.4329	-2.5879	1.968	-1.7917	-3.1738	3.7189	-1.7994	0.74134	-1.3724	-8.079	-1.7209	-2.3118	-2.2916	0.70166	-0.78493	-1.7405	-2.9653	-1.35	-0.8674	-2.7715	0.13918	-4.7881	-3.0122	-5.9737	-2.1308	-3.2752	-5.8425	-1.7905	-4.7409	-1.9864	-1.8136	-1.0927	-3.1473	1.1787	-3.2356	-2.4375	-3.6883	-6.5075	1.0131	-5.577	-0.65673
-2.9227	-3.7105	-4.0131	-3.144	-3.551	-2.628	-1.5309	-3.2019	-0.85205	-1.1117	-2.9088	-2.7814	-1.136	-0.32465	-8.6554	-3.2259	-6.9214	-1.2636	-0.18611	-5.4627	-2.2883	-3.4813	-7.6429	-0.17621	-4.8496	-4.2125	-5.0196	-5.5604	-3.2903	-3.6817	-3.2878	-10.222	-6.3718	-1.9827	-7.7686	0.000466	-4.7454	-3.3207	-5.1684	-7.9724	-4.8306	-1.6726	0.81161	-6.4317	0.16562	-1.519	-6.0468	-3.9854	-3.632	-2.7972
1.8719	1.1695	-3.2059	-1.9463	-2.055	3.1835	0.55854	4.8726	4.2202	-1.3999	5.3202	0.97101	-0.16259	1.5745	3.576	4.5147	6.3302	3.8945	1.1934	3.2282	-0.39346	-2.205	0.76244	-1.6239	3.9037	5.329	1.1211	-1.2002	-1.6723	1.7177	4.7128	-1.7258	5.4686	0.34749	-1.6224	0.99289	2.3489	-2.2034	-2.4416	-2.4797	5.4172	2.9339	-1.3446	4.0432	-0.66709	-1.0734	1.5512	8.2412	2.7295	-0.14605
-16.806	-6.3116	-13.909	-16.916	-13.356	-15.535	-11.892	-12.031	-13.541	-12.456	-15.543	-17.281	-8.1881	-14.435	-11.958	-10.667	-15.239	-15.18	-11.842	-15.556	-14.319	-11.564	-13.279	-13.093	-15.413	-12.011	-14.258	-17.962	-12.922	-12.796	-14.906	-13.542	-16.523	-11.345	-9.3069	-11.534	-12.902	-11.187	-15.178	-13.253	-11.999	-14.204	-9.8986	-9.1618	-14.816	-13.22	-9.7005	-11.18	-18.932	-15.481
-10.047	-11.839	-12.179	-9.5883	-14.398	-10.859	-12.685	-11.793	-15.707	-13.913	-9.1581	-7.3662	-14.748	-11.386	-16.915	-16.377	-13.837	-8.666	-19.976	-10.96	-11.16	-7.762	-10.937	-13.247	-15.612	-10.945	-10.094	-9.6521	-14.851	-11.956	-11.271	-7.8156	-12.527	-13.586	-8.1615	-11.095	-13.574	-15.477	-16.453	-18.029	-7.4743	-10.499	-7.9319	-5.7946	-11.144	-11.762	-16.404	-4.6114	-14.118	-10.226
-17.067	-9.8273	-11.348	-13.697	-10.852	-13.808	-13.812	-15.426	-16.059	-14.944	-10.66	-11.198	-11.469	-8.2422	-14.984	-14.54	-12.658	-18.44	-13.502	-15.04	-14.692	-14.316	-14.556	-14.14	-15.778	-16.55	-16.294	-13.561	-10.665	-18.032	-13.94	-12.601	-10.007	-10.56	-11.391	-12.105	-14.49	-8.2011	-14.248	-18.028	-13.484	-11.921	-7.3702	-14.576	-9.5864	-15.25	-13.886	-13.939	-15.77	-16.945
-0.99897	2.8016	1.7129	2.9756	2.6838	-0.39319	-0.85713	-4.484	0.26139	2.0139	-0.58463	2.7367	3.4588	-3.0451	0.049196	-2.5554	-0.48975	-1.2407	-0.082229	-2.2838	1.6121	1.8342	0.91148	-0.84164	4.3765	4.0988	1.8909	0.62674	0.93164	0.46113	-2.672	-1.6699	-2.5338	-0.97233	7.6146	-0.80256	-0.7551	-0.20334	5.5283	1.3158	1.1404	4.3383	1.5393	4.1517	1.3643	4.1551	1.8819	0.99581	2.4664	1.413
-4.5767	-2.5565	-4.9201	-6.4476	-6.1611	-2.6581	-4.6182	1.2238	-4.0768	-1.4323	-4.6678	-6.956	-3.0805	-3.5931	0.58525	-4.176	-7.3019	-2.5769	-4.6975	-3.5211	-2.6693	-2.7068	-6.1219	-4.8918	-1.8026	-8.8768	-2.5393	-1.0645	-1.0529	-3.0797	-0.97343	-2.5497	-2.2684	-6.737	-5.5628	-3.5527	-1.5769	-1.0106	-3.5028	-0.92757	-1.5022	-7.7325	-8.2701	-9.355	-5.5767	-2.3688	-4.5992	0.48044	-4.0988	-1.0306
-1.717	-1.1769	0.76301	-1.2567	3.7824	-1.9813	-2.6626	-0.64078	-4.3357	-4.7219	-1.8253	-3.3197	-4.2827	-0.64761	0.29403	-0.5828	-1.9546	0.62808	0.2626	4.1185	0.08955	-5.2237	4.2768	-3.3639	-2.3217	-1.606	-0.61562	4.1541	-1.6631	-1.9041	1.0211	-0.022188	-0.24526	-2.9982	-3.3139	3.1072	2.7347	-2.1394	-4.4882	-3.7371	-1.1293	-0.40589	0.085719	-0.11541	2.1041	-0.21087	-0.94964	0.72971	-2.5602	-3.62
-15.975	-14.859	-12.759	-12.063	-12.007	-9.7466	-9.7223	-8.7296	-12.475	-11.831	-12.552	-13.032	-11.455	-14.524	-11.16	-15.294	-14.31	-13.175	-12.814	-12.014	-15.391	-13.819	-16.36	-12.418	-14.095	-15.417	-18.606	-19.189	-18.098	-12.388	-13.011	-10.161	-14.556	-11.962	-13.419	-14.449	-11.396	-12.304	-15.298	-16.132	-17.486	-18.503	-8.2925	-8.1739	-14.526	-16.643	-13.429	-15.175	-7.5998	-13.253
-9.7002	-12.442	-8.6465	-11.077	-11.965	-10.814	-6.7245	-14.126	-9.6557	-11.442	-13.94	-11.624	-14.206	-11.356	-16	-14.54	-14.117	-11.08	-10.852	-11.596	-13.095	-8.9702	-9.3612	-7.4391	-12.216	-11.57	-12.045	-12.704	-12.725	-9.58	-10.091	-10.405	-15.49	-12.988	-11.434	-6.1944	-12.233	-8.5506	-7.9587	-12.577	-11.503	-12.42	-12.425	-6.5843	-9.0657	-12.749	-12.575	-11.587	-7.1989	-12.696
-9.4726	-6.1813	-8.021	-9.3998	-10.709	-9.5241	-3.1038	-6.9174	-10.194	-9.0873	-4.4643	-9.4051	-8.2779	-11.643	-8.8519	-3.6651	-9.922	-8.2563	-9.7113	-11.669	-12.8	-10.328	-11.137	-10.434	-9.1478	-8.6106	-10.948	-14.263	-7.6783	-9.6494	-11.09	-6.3263	-11.817	-7.6983	-9.2491	-7.9643	-10.659	-8.2345	-5.0444	-8.2907	-8.8114	-5.919	-6.7079	-8.5412	-10.234	-2.6734	-12.961	-9.2658	-8.6832	-7.4705
14.526	8.9647	13.91	4.6661	11.775	11.831	14.293	12.598	10.518	9.5389	8.1736	12.468	12.121	10.682	5.8193	11.017	9.2119	15.874	7.667	8.518	8.8426	8.8054	11.235	7.4717	13.844	9.8628	9.0396	10.472	12.67	8.1314	14.446	11.781	12.115	14.317	7.6643	8.0904	9.1291	7.7086	10.103	10.184	10.643	8.3787	12.963	8.944	11.155	7.3578	11.501	7.6347	14.491	12.928
6.3246	3.2985	0.4021	4.2916	1.6079	2.9386	5.9909	1.0878	3.1802	1.8315	2.9397	0.13963	4.1447	4.0956	2.9772	-1.1616	4.8363	2.2687	3.4404	0.26282	4.1959	-0.2101	2.912	3.8725	10.299	3.2187	3.5814	2.5772	0.47886	1.3579	1.9594	4.0815	3.2449	3.1799	5.1204	3.7287	2.8092	6.3759	4.0837	4.1863	3.8565	4.859	-0.17826	-0.17401	-2.7811	1.285	6.6907	4.5228	4.9748	5.4531
-10.573	-13.928	-14.183	-7.3701	-11.81	-11.424	-13.305	-10.893	-11.539	-10.051	-13.117	-6.2718	-13.782	-9.0085	-12.171	-8.7933	-12.071	-12.218	-7.9862	-10.461	-10.016	-10.208	-14.752	-12.732	-14.176	-11.84	-14.503	-12.064	-14.19	-14.66	-12.976	-11.125	-15.659	-16.415	-11.574	-10.289	-12.19	-12.359	-12.085	-15.593	-9.2728	-13.506	-13.056	-13.27	-13.798	-13.222	-9.759	-12.36	-5.8373	-14.54
-27.915	-24.558	-26.061	-21.677	-18.013	-24.9	-18.458	-23.479	-18.767	-19.871	-24.505	-21.992	-19.131	-19.649	-19.096	-20.675	-22.331	-20.591	-22.158	-19.81	-25.494	-21.673	-22.632	-22.504	-21.578	-20.167	-23.125	-24.12	-19.093	-23.435	-22.242	-23.928	-26.39	-23.959	-20.285	-24.419	-21.399	-22.735	-23.222	-23.792	-20.665	-29.557	-24.642	-22.209	-22.339	-19.722	-21.711	-22.435	-24.438	-20.856
14.317	11.626	5.5708	11.797	8.6229	7.9521	8.0433	7.552	8.198	11.55	9.8221	12.602	6.7055	10.812	17.291	10.743	12.871	8.6912	12.796	11.697	5.9427	13.662	13.633	6.979	6.9978	9.7822	9.5794	10.77	8.8769	14.091	9.3134	9.8789	12.902	11.669	10.326	11.056	7.3758	11.669	6.3421	10.635	11.121	9.3809	8.0017	11.199	7.7543	8.1936	9.8131	7.7867	12.691	10.958
-2.9114	0.38216	1.0764	-1.1245	-3.0028	0.71637	-1.6006	1.5968	-2.8333	0.45239	3.4096	1.5423	4.7457	1.5687	-2.0268	-0.65166	-0.35265	2.2388	0.6574	3.7344	0.96132	-2.0899	-2.5977	-2.9314	0.060685	2.1413	1.1359	0.57494	3.7751	-2.1095	-1.1289	0.93657	-4.7396	-0.46036	4.6536	-2.1869	-2.0003	-2.6172	0.33057	-4.6272	1.5351	0.42645	5.8414	-5.7314	0.52262	4.816	0.7684	-0.12301	0.92999	-0.82109
1.0027	3.8475	-1.6896	-2.5825	2.3081	0.28713	2.3338	-1.8777	2.1466	-0.36735	4.5121	2.4804	7.1108	-0.6065	0.59603	-0.49169	-4.2687	4.2275	-2.9249	1.9854	3.4331	3.6578	-2.2618	-1.4636	1.9198	0.76674	0.49426	2.6474	5.4819	4.6644	9.5739	0.80043	3.0837	2.5157	4.5434	5.7838	1.9047	5.8294	3.4726	4.0975	0.63023	-3.8689	1.2599	6.4343	5.1925	2.9238	3.1315	-1.0588	2.0543	3.0578
1.1687	-0.67047	-1.5825	1.3435	1.6577	-1.6124	-3.1564	0.2418	3.0449	-0.13364	0.37023	1.2602	2.6526	7.4749	-1.7781	0.46361	-5.0072	3.4104	3.4977	0.46994	-0.21428	-2.4267	-4.442	-1.4046	-0.34904	4.4257	3.6459	0.39588	2.2308	-2.8406	1.8302	-2.4562	1.8442	0.77643	1.8846	2.2244	-0.65618	-4.3387	1.3104	3.6946	-0.92242	0.43223	-0.11832	3.8992	2.0321	0.047376	-0.77262	3.5809	1.0696	1.9924
1.13	0.85908	0.54006	1.6306	-3.2217	-0.26318	-0.0023227	3.6795	-0.22255	0.6845	-1.1713	-3.0186	-3.6902	-3.0228	5.4874	-0.27699	4.0018	0.18051	-3.7833	5.137	0.85988	4.21	3.9508	-2.3836	-1.6912	1.2536	1.1384	2.871	-1.5224	2.005	-0.89356	-0.59361	-3.7217	-1.0547	-3.3193	-3.7272	0.80059	-0.86591	-0.70915	-0.81909	0.65376	0.87642	0.82931	-0.42164	-2.3303	-0.46263	-1.8244	-2.5055	-0.93146	-5.4099
-6.6516	-3.1232	-6.0481	-6.6166	0.30501	-5.8625	-7.5272	-2.511	-6.8592	-6.1025	-5.81	-8.2236	-5.4678	-5.5918	-5.7972	-8.4903	-1.9896	-9.3523	-6.088	-4.9114	-6.1442	-5.4301	-4.0385	-5.4574	-6.8059	-5.685	-6.6295	-4.2158	-3.6372	-4.8151	-3.0955	-8.6123	2.022	-5.9656	-3.9498	-4.6251	-2.7542	-3.3616	-11.225	-6.123	-4.5943	-6.1521	-5.7925	-5.3435	-5.6576	-1.5636	-1.6329	-2.4422	-5.4063	-2.1899
2.5094	4.7133	5.9176	1.1557	6.0119	7.1613	5.7109	10.871	1.2988	5.2179	5.0487	4.6163	6.5779	3.7716	4.4955	6.0226	-0.95248	1.9174	3.9262	3.797	5.11	3.3919	8.1013	7.1421	2.6186	4.7144	6.3739	2.2142	3.4614	5.3575	4.5792	3.7358	7.166	3.0486	3.4963	3.7494	4.0697	7.9339	9.4972	3.7466	6.6729	5.2411	6.4948	5.9366	6.9902	5.44	1.4654	2.9951	5.9938	6.7622
-0.40873	3.533	3.5938	1.6069	-1.8831	1.0724	0.97549	1.053	-1.7515	-1.2577	0.0029557	-2.5409	-0.75768	-1.7424	0.83682	1.8708	0.61974	1.3542	0.34591	-3.7011	2.8815	7.7787	0.52317	1.7772	-0.80084	-0.91872	5.4349	2.7288	4.0399	1.5321	7.2155	-1.5127	1.1248	-1.8236	-1.1809	1.1012	-0.61116	-0.35348	1.7214	4.9502	3.4487	-1.7082	0.65061	-1.9352	-1.2789	-1.0102	-2.1198	1.2763	-4.5396	-3.1496
-19.203	-13.4	-17.344	-14.022	-12.506	-13.604	-14.576	-16.666	-14.851	-16.246	-12.17	-13.628	-16.385	-16.019	-13.398	-19.826	-16.008	-15.48	-15.63	-15.169	-14.651	-19.534	-15.707	-12.282	-16.713	-10.845	-11.849	-15.911	-11.508	-20.813	-12.739	-13.793	-12.171	-13.359	-15.629	-16.935	-15.112	-18.32	-14.995	-12.773	-12.117	-8.1458	-15.656	-11.34	-16.663	-10.607	-15.491	-13.364	-15.271	-15.235
-15.764	-12.437	-15.381	-10.675	-18.261	-20.304	-14.336	-11.499	-13.949	-11.78	-14.234	-15.704	-10.855	-10.568	-14.417	-16.127	-11.946	-13.793	-11.636	-15.75	-14.572	-16.281	-13.461	-15.149	-12.786	-10.627	-11.531	-13.964	-16.156	-14.035	-17.468	-14.309	-15.905	-12.391	-12.699	-8.2467	-16.742	-16.446	-16.227	-17.518	-17.447	-15.965	-16.197	-11.779	-9.8748	-11.715	-11.007	-12.205	-9.5211	-13.659
-10.445	-22.142	-13.687	-11.434	-14.125	-15.493	-18.99	-15.871	-10.598	-11.382	-12.198	-15.343	-15.952	-15.321	-10.812	-10.979	-13.013	-13.975	-14.915	-12.353	-11.921	-11.152	-10.629	-13.737	-15.41	-15.168	-9.9214	-11.599	-10.545	-15.754	-12.599	-8.6177	-15.713	-15.962	-17.404	-8.8024	-11.486	-10.24	-14.259	-15.225	-9.7387	-14.159	-9.9762	-15.805	-15.639	-15.418	-13.781	-11.571	-15.977	-14.515
5.3619	3.8383	1.5129	3.7711	6.1818	3.0544	4.007	2.2795	6.9737	0.97273	4.9408	7.2492	-0.79477	5.216	0.4493	6.1066	5.8532	6.4281	4.045	5.016	3.2886	4.2712	5.6075	9.8912	8.5211	5.0806	9.0863	-1.1248	3.0282	2.204	1.7935	2.7802	4.4892	5.2223	3.5738	3.6888	-0.93365	4.0522	6.7305	6.1248	4.5664	9.9231	6.4451	3.4123	8.0031	9.103	7.2216	6.89	3.9644	2.2976
-4.7949	-3.7075	-5.7592	-3.1118	-3.4717	-1.6191	3.2103	-4.1396	-1.6658	-5.189	2.1486	-0.0047759	-2.037	3.9432	-4.559	-2.5101	-5.769	-2.3908	-3.0911	-3.9703	-6.3227	-8.818	-0.14469	-2.399	-2.0313	-6.5225	-5.6604	-1.8455	0.15607	-2.8187	-4.6636	1.0052	-0.28821	-2.0037	-0.78027	-0.3397	-6.3202	-3.2929	-0.78474	-3.4724	-2.2618	-3.2706	-2.1294	-1.8225	-1.6707	-4.7806	-4.6715	-1.513	-2.2509	-8.9236
6.5154	4.1598	5.269	5.4121	5.8792	7.2559	3.0244	5.9905	5.5805	4.8856	1.6024	5.3269	7.0408	4.7495	4.4734	4.4906	5.3793	0.42407	4.8307	7.3138	2.4736	6.102	8.0454	9.7131	2.0699	2.3859	3.9063	4.2216	5.5232	2.8503	2.5877	4.6562	3.0138	0.98854	3.9581	4.5842	8.0661	7.0965	4.4989	7.3546	2.7491	6.7995	3.5948	7.1191	2.9857	5.4684	2.9432	8.4247	4.9405	5.1594
-6.8884	-8.61	-14.209	-7.5983	-9.5508	-13.388	-13.217	-13.353	-10.052	-15.463	-11.466	-13.334	-9.5468	-17.098	-17.485	-12.145	-12.103	-11.552	-15.509	-10.94	-12.112	-11.703	-12.563	-12.889	-15.005	-12.097	-14.298	-10.578	-10.221	-12.866	-11.283	-12.983	-14.782	-8.5978	-12.031	-14.415	-12.269	-13.693	-12.288	-12.09	-9.3982	-13.488	-14.243	-9.5926	-15.754	-17.82	-11.991	-11.188	-15.139	-13.599
2.0343	1.9376	4.7439	-4.7088	1.2714	1.076	-0.52235	-1.1644	0.73741	-0.25681	1.1807	-0.69679	0.22159	1.7167	-2.8523	-2.5432	1.9391	-4.2963	-1.8488	1.5315	-2.5352	-0.15942	2.774	-2.431	3.6	-1.9428	2.5493	0.68333	-2.753	1.2432	2.4088	-0.62693	0.22224	-1.3492	0.51627	6.1218	-0.091999	4.8189	-1.7404	-2.0693	1.4442	-2.2446	0.11368	-1.1087	-0.64678	-0.13213	3.0834	-1.8409	5.981	1.9856
-0.18843	-0.50095	-1.4677	0.2611	-2.9108	-4.5125	-3.3203	0.35249	-0.60955	-4.2873	-1.0218	-0.14215	1.681	-4.7975	-1.2166	-2.0686	-3.0463	-1.5552	-3.8491	1.3153	-3.6074	-2.402	0.15093	-2.188	-5.7353	-2.2579	-0.10729	-4.046	0.3443	1.4311	0.71231	-2.0151	-4.5399	-0.3323	2.8964	0.44444	-2.0622	2.6421	-5.9501	0.17427	-5.0038	0.9132	-2.673	-1.6923	-1.4815	0.21525	-2.1406	-1.4698	-0.31083	-2.3348
-7.6419	-7.5925	-8.6927	-8.0137	-10.028	-6.965	-11.011	-11.401	-11.93	-8.5145	-5.4142	-8.6392	-10.914	-9.7745	-6.8602	-7.816	-4.8563	-11.168	-10.075	-7.8582	-8.8738	-7.3706	-10.151	-7.6868	-10.695	-10.13	-11.396	-9.2284	-9.5902	-8.2381	-8.0083	-12.214	-10.954	-12.343	-8.2589	-9.3047	-6.7393	-6.0818	-14.049	-11.575	-5.2685	-10.925	-10.875	-9.9437	-8.0587	-10.448	-15.405	-6.6315	-10.742	-3.0845
1.1283	-2.0043	1.422	3.8593	-2.6651	1.635	-3.3734	-0.32145	0.85173	-0.24471	-2.664	-0.86835	1.0259	-2.2517	4.747	-1.0882	-0.65356	-2.2706	-0.34887	2.707	0.71446	1.7393	2.1464	-0.62737	1.6825	-3.0307	3.8175	1.3442	-0.17555	0.43886	1.8433	-0.35394	-2.197	-3.4738	2.163	-3.1597	0.97206	-2.2442	6.5998	-0.94728	-1.8182	0.0021439	0.29041	1.1698	-5.2218	3.56	1.5509	1.6856	0.31412	-1.5868
6.3029	1.9952	4.2819	-0.27651	6.4078	1.1513	-0.087956	1.6861	2.5155	0.84774	5.7978	1.7983	1.911	2.2117	0.50378	-1.0137	2.6998	2.2536	0.95789	1.1859	3.6118	-2.2677	2.7608	2.0059	6.2607	-0.62428	5.3478	1.6904	5.8987	-2.8554	1.1041	-0.3175	-1.2229	3.138	-2.0389	7.5879	2.1723	-0.75889	-0.37708	2.8698	0.20426	0.53786	0.67191	2.8275	-0.99281	-2.4822	-1.2341	2.1337	3.7371	1.7727
-5.7059	-2.8371	-6.604	-4.9815	-7.1458	-6.1632	-3.0701	-4.5133	-5.2176	-3.6312	-7.4659	-6.077	-2.2832	-2.7916	-6.0232	-2.5807	-5.2418	-7.3946	-3.9362	-2.7402	-4.9001	-1.4438	-3.5253	-9.2966	-3.344	-6.2889	-4.336	-3.7453	-6.1964	-5.0757	0.58856	-2.7109	-3.3608	-6.3338	-2.7541	-8.9983	-2.2334	0.90252	-4.7287	-5.0391	-0.74427	-3.8939	-8.5184	-7.1895	-5.9431	-5.5652	-3.7187	-0.19282	-5.8973	-3.7956
-5.0518	-2.3925	-6.7367	-9.542	-0.98363	-9.696	-2.7583	-4.6624	-3.8857	-4.498	-5.0378	-6.4384	-6.9285	-8.8666	-5.0608	-7.4802	-2.8745	-4.7755	-5.5034	-7.4657	-3.7537	-4.4095	-5.5562	-8.589	-1.5221	-6.836	-7.2599	-1.6762	-2.943	-3.0893	-4.3811	-4.721	-1.6917	-3.0274	-5.7747	-5.7858	-3.6547	-1.7052	-0.043098	-3.9022	-8.7096	-5.3063	-5.0762	-6.9523	-1.4925	-6.8212	-1.1983	-0.4712	-5.7637	-7.6051
1.407	-1.2012	0.62874	-6.2959	-1.3733	-1.2799	-3.0463	-3.8606	-4.3536	-0.89143	0.66966	-4.5666	-6.2936	2.1007	-5.1227	-4.4378	-4.0202	-6.4193	-6.6379	-3.8841	-6.5602	0.54178	-3.973	-1.6248	-7.3006	-6.4451	-2.0175	-1.8946	-2.5421	-7.6172	-4.0096	-1.8473	-1.2188	-2.6986	1.0889	-3.6237	-4.219	0.017369	-7.0927	-0.65132	-2.7593	-0.42417	-1.1661	-6.5381	-2.0617	-2.2672	-0.58226	-2.7966	-2.8764	-1.7575
-11.187	-10.284	-13.87	-11.451	-12.5	-13.765	-10.669	-10.446	-11.452	-6.1236	-17.796	-15.386	-12.426	-15.573	-5.4561	-15.307	-12.871	-16.614	-13.657	-8.3457	-6.8167	-9.7819	-11.318	-10.981	-8.8932	-8.1141	-13.662	-12.162	-9.9663	-11.378	-8.473	-15.202	-13.395	-5.0356	-10.048	-6.6295	-15.377	-14.246	-14.029	-10.799	-9.1541	-10.861	-13.65	-15.757	-12.041	-10.228	-12.976	-12.864	-13.656	-12.27
2.1503	6.0003	1.5187	5.1539	3.4066	6.0102	7.1838	3.6741	5.1593	4.5228	5.0326	4.0515	0.19205	9.9933	5.6871	2.2433	2.0571	3.5718	3.7328	4.5683	5.6998	11.657	4.1311	7.7231	8.0389	8.5549	5.9177	5.3384	5.1165	5.9793	5.9682	3.526	5.3254	1.4815	5.5157	5.4583	6.1255	3.8049	4.4521	8.9822	3.4076	8.4423	1.6038	5.2378	4.5584	4.3563	7.9166	3.9963	2.8738	5.4656
-0.99358	-0.5775	-0.45173	0.97525	-0.91188	-0.41759	0.54847	0.011563	-1.2479	1.0275	0.15457	0.69182	1.5453	0.33763	-2.8086	-1.4654	0.34125	0.53368	-0.55404	-1.7616	2.9747	3.2589	-4.148	-0.55854	-1.1345	0.68692	-3.9684	-1.765	1.7903	-0.1583	3.3683	1.2022	0.33993	-2.2475	-0.18886	3.4863	-0.81724	-0.35591	-0.93108	1.6025	-3.9237	-0.76837	3.5708	0.12184	0.51674	-1.8884	-0.88205	4.38	-1.1083	0.68281
-6.9854	-5.1286	-4.3053	-8.0192	-5.8109	-5.3783	-4.064	-4.6028	-6.3574	-6.158	-6.4655	-7.9222	-5.3587	-3.2778	-7.615	-6.3875	-6.0287	-5.4917	-5.2227	-3.5626	-1.8601	-3.6775	-6.4413	-7.6907	-1.0257	-5.0731	-6.2528	-3.8169	-8.2427	-4.2004	-5.4022	-9.8033	-3.6838	-5.7844	-8.1063	0.98059	-7.733	-5.6583	-6.1407	-4.0429	-3.7972	-6.9883	-7.5408	-5.276	-3.4323	-5.3837	-8.5324	-2.3504	-4.0475	-6.432
-4.2281	-10.038	-4.274	-8.2814	-3.8423	-0.56825	-2.1558	-4.6471	-2.8756	-1.6365	0.27752	-5.5644	-5.1334	-0.22703	-2.8055	-1.0485	-0.46575	-7.5765	-7.1213	-8.0902	-4.6874	-2.0012	-8.3191	-1.1186	-8.6416	-3.8638	-1.9232	-3.4085	-0.72838	-3.976	-4.5596	-8.9968	-4.0736	-7.452	-5.7339	-8.0905	-3.6602	-6.113	-1.0202	-1.5208	-6.0594	-2.1422	-8.1075	-4.3556	-5.1372	-6.9187	-4.0989	-6.7703	-6.0138	-7.107
-8.8075	-4.8111	-1.1066	-7.8267	-7.3815	-2.8335	-2.8314	-9.6415	-4.5026	-2.6512	-12.239	-3.292	0.29398	-5.3778	-8.3294	-6.3458	-1.934	-7.1906	-7.628	-6.1163	-10.828	-1.0488	-3.1199	-5.7265	-5.8825	-6.3145	-2.8882	-8.1269	-11.582	-3.8753	-0.93262	-8.3075	-7.753	-4.0296	-6.778	-5.8074	-6.802	-4.9953	-9.2221	-5.0723	-5.0153	-3.4563	-3.4608	-6.0813	-8.5024	-4.7121	-2.6911	-1.9321	-6.6669	-4.5554
4.9711	6.823	6.1059	4.3514	2.7126	2.7827	1.0405	2.9466	5.3641	1.4468	2.8927	0.84119	4.8169	2.1774	4.283	3.4427	2.9576	5.1033	8.7964	2.7541	6.7535	5.0652	2.7177	5.7643	4.8854	6.2836	2.9417	6.5725	4.3624	2.8197	4.2113	1.8863	6.6285	5.2661	6.5825	5.248	8.0217	3.5007	3.181	2.4429	4.462	9.1633	5.6156	-0.35672	3.5759	3.4419	1.5232	0.21774	0.70666	2.6115
-6.0312	-7.2074	-14.187	-6.0961	-6.9712	-8.6	-11.488	-13.593	-9.5553	-9.6229	-8.2473	-9.8041	-9.3396	-8.258	-9.5358	-7.7368	-14.575	-9.816	-17.904	-10.953	-14.692	-9.6191	-10.54	-7.1688	-5.0771	-9.4198	-9.4772	-5.4008	-6.5445	-7.5935	-9.3862	-10.464	-8.1909	-10.666	-6.9026	-11.03	-10.199	-4.2166	-8.2413	-10.097	-7.1774	-12.069	-7.2716	-9.5278	-6.2701	-8.7165	-7.5079	-8.4352	-9.5447	-9.1214
-19.734	-21.613	-25.349	-26.127	-22.322	-20.036	-22.739	-23.209	-22.316	-23.139	-22.642	-22.207	-23.666	-23.818	-17.389	-21.285	-21.747	-17.777	-19.805	-24.554	-21.473	-18.469	-22.257	-20.303	-21.039	-21.873	-17.228	-22.031	-19.593	-22.818	-18.693	-17.621	-24.618	-24.046	-24.913	-28.685	-22.869	-23.163	-22.631	-22.289	-19.742	-21.642	-21.733	-19.08	-19.841	-24.935	-20.746	-22.309	-19.68	-22.444
2.6933	4.0067	1.9893	1.268	4.6086	1.5325	2.3464	2.9257	2.5439	3.5443	-0.48761	-2.695	-1.1461	1.0902	2.9658	4.4332	3.4126	-0.35822	3.9951	7.3686	2.9827	2.0826	6.9797	3.5936	1.7999	4.5581	0.59378	3.6497	3.5747	4.4073	4.5097	2.0828	-1.6621	8.1914	4.2547	8.9651	2.1665	5.3483	5.1407	2.9546	7.6915	4.3259	2.254	2.408	2.9645	2.9761	-0.1596	2.8567	1.8411	0.56169
-2.5132	-1.7287	-2.9932	-1.8392	-3.1829	-2.4396	-4.6417	-5.5738	-3.3354	-4.5424	-3.0881	1.4996	-4.4002	-2.4742	-0.65603	-7.1462	1.4982	1.2051	0.92581	0.54754	-2.1856	-4.3825	3.6071	-3.2012	-0.67208	-8.4889	-7.608	2.2811	-2.4754	-3.0967	3.2565	1.348	-0.50706	-0.64981	-6.155	-3.8979	-2.2962	0.66445	-0.17243	2.6409	-4.4193	-4.3512	-0.8591	-3.4971	0.024142	5.6989	-1.4981	-4.5514	2.2947	-2.1009
4.1809	4.8139	4.9653	4.7141	2.0058	2.0365	1.7527	3.5109	8.6282	3.3558	3.4291	3.2541	4.684	7.28	4.3318	1.8386	0.93524	5.7533	3.2489	5.8275	2.041	5.6445	4.25	6.96	6.3868	4.2064	4.5863	4.9013	4.7543	4.2493	4.6997	2.6137	3.8015	5.0792	2.2865	3.2544	-0.23323	2.5305	-0.6468	9.2673	2.5946	4.3555	0.84947	2.6895	5.3963	6.4725	4.8145	5.0755	4.412	8.0266
-4.0563	-3.8557	-7.1514	-2.3581	-6.6443	-5.3172	1.8382	-11.187	-3.4439	-4.5003	-4.8443	-5.346	-5.0066	-3.1664	-4.2328	-2.1774	-2.0283	-5.163	-5.2918	1.1719	-4.3026	-5.093	-2.4439	-4.327	-6.5002	-4.911	-2.0155	-7.223	-7.1298	-12.138	-6.6218	-12.145	-5.3418	-6.2547	1.8697	-4.4962	-4.0582	-4.1791	-6.6784	-2.0849	-7.7716	-0.43718	-6.141	-3.7487	-8.7782	-4.7721	-4.8239	-6.9053	-3.9805	-2.7601
-22.443	-23.438	-25.156	-22.095	-21.955	-24.916	-22.261	-21.699	-25.366	-23.446	-22.287	-20.023	-22.452	-25.092	-25.252	-24.574	-21.732	-19.38	-19.302	-21.367	-24.263	-22.616	-19.224	-22.798	-22.035	-21.314	-22.92	-22.161	-23.318	-23.322	-16.92	-22.973	-21.037	-25.502	-21.547	-25.4	-17.043	-18.969	-24.637	-25.738	-23.947	-22.653	-20.256	-23.002	-19.801	-23.163	-24.124	-25.583	-25.763	-24.875
8.4592	7.5882	5.6904	8.4955	15.657	8.2518	6.1806	3.5537	4.436	5.0275	10.713	9.8752	7.3471	11.524	7.9964	7.0544	6.2185	9.2206	7.8811	10.34	6.7714	3.7749	2.4871	5.7295	9.0213	9.517	7.6421	3.8344	10.854	5.6732	2.5632	4.6734	8.0607	5.6705	9.0106	12.187	6.4026	3.5969	8.0781	11.038	8.3956	9.1499	9.9304	6.7253	7.0577	2.4362	4.4979	8.2667	6.6426	5.1186
-6.0833	-1.2568	-0.21733	-3.4958	-1.3587	2.1268	-0.94152	-0.00012096	-1.1264	1.3088	-5.8574	-6.0615	7.4178	0.50362	-3.9677	-6.6625	-3.5219	1.0239	-2.8661	2.434	0.24745	-1.4648	-0.33893	-2.1782	-2.9815	-1.1309	-1.726	-2.3579	3.2668	-0.33491	1.9819	-0.78457	-0.89981	-4.5743	-0.41971	-4.7962	4.3887	2.3377	-4.3467	1.4783	-2.6853	0.089796	0.10349	-2.4073	1.3443	0.48014	0.13538	-1.2561	1.2472	3.5097
3.5831	4.2274	4.0519	1.4325	3.6558	1.5038	-4.2622	1.1176	-4.0178	1.783	0.10732	4.38	3.553	0.14786	-3.2974	0.028494	-0.26456	5.9712	0.67601	3.2935	2.4072	4.0686	2.2172	0.26958	0.53052	-0.61722	1.094	0.8385	4.7064	3.4117	3.0269	1.4267	0.44161	5.8567	1.3407	1.588	4.5759	3.4019	2.902	-1.1326	0.816	3.522	3.711	2.3999	-1.8268	3.7199	4.6111	-2.0631	4.1715	2.2287
8.0897	7.5048	5.2718	10.895	4.9738	7.551	10.534	6.2409	6.5761	4.6478	7.587	7.3667	6.0337	9.6946	6.5932	10.585	10.263	10.638	7.1862	8.2561	8.5135	6.6767	6.6271	10.967	4.1499	6.2806	8.7864	5.6506	4.7109	2.7282	2.7474	5.7883	9.2457	5.8033	1.214	1.1088	6.2701	5.5267	8.5629	6.857	3.3369	5.676	5.6823	4.8877	7.3872	4.0051	8.2347	6.2849	3.6392	9.4472
1.1714	0.41278	-1.1735	-2.4749	0.43336	4.0052	2.6393	0.40775	-1.0514	-0.42654	-0.11991	-1.7032	-3.1311	1.1357	1.7355	-0.85964	0.30784	-3.3139	3.2734	-1.8427	2.7938	1.5062	-3.651	-1.7792	-1.008	0.81294	3.9782	1.3906	2.1766	0.38405	-0.46075	-2.849	-1.0931	-0.80497	-3.3276	0.88773	-1.2823	-7.6325	0.44196	2.9554	-1.483	-1.8028	4.695	1.5194	1.1115	0.78763	-0.74601	-2.9786	-1.4953	-1.8482
-3.0772	-4.1167	-3.2679	-3.7942	1.1621	-2.9625	-1.4434	-3.7505	3.3463	-2.5224	-2.8058	-5.7077	-1.5673	-1.1136	-3.2281	-1.1018	-1.8883	1.4221	-2.2841	-0.20748	-0.32714	-1.35	-3.9142	0.13394	0.20469	1.2303	1.2691	-1.9318	0.23869	-2.0685	-1.227	-0.30112	2.5568	-4.8785	-1.7066	-1.0761	-0.29496	3.0476	-4.6527	1.8572	0.039532	-0.10295	0.3827	0.082935	3.026	0.34082	1.0662	-0.26477	-6.5988	-4.0157
3.9618	1.4254	3.6756	7.9898	-0.18826	4.5829	-0.7218	2.827	-1.4774	4.0022	-2.6347	5.159	0.32765	3.8445	1.4322	3.1765	1.335	-0.47765	-1.1217	0.97711	1.8344	2.5778	3.0026	0.98386	0.69028	1.187	1.0645	-0.1594	5.8154	1.0687	0.77347	3.263	1.1008	4.4512	6.6473	3.775	-4.1555	0.91769	-0.60191	-0.74321	1.1529	-0.12833	4.8246	4.1965	4.1942	-0.79208	0.0089955	0.37476	1.6669	-2.9555
-10.281	-10.734	-15.096	-11.196	-13.792	-11.392	-10.516	-8.9501	-19.354	-10.78	-15.829	-10.049	-12.991	-10.38	-11.241	-10.339	-12.872	-11.552	-8.0791	-15.866	-14.895	-9.8916	-14.776	-11.691	-11.491	-9.6289	-14.709	-6.5778	-15.563	-11.668	-12.42	-12.239	-13.315	-10.664	-10.885	-11.258	-9.7276	-11.208	-14.348	-12.466	-16.208	-10.471	-13.931	-11.004	-9.7764	-11.865	-13.865	-8.8208	-9.8894	-12.868
0.17675	-2.4567	-4.3658	-5.4435	-2.3136	0.4127	1.1968	0.38	-3.9379	-0.52406	2.1611	-2.1219	1.9652	-1.7751	2.5699	-4.5207	-1.007	-0.80914	2.5183	-5.3963	-5.969	-1.3477	-1.0601	-1.6402	-3.0687	2.1982	3.079	-0.42362	-4.2644	-0.87779	4.0239	0.79211	-2.6261	-1.2472	-2.4785	-6.2131	-1.2711	4.3051	-2.6793	0.77385	1.2324	0.55041	-1.0596	1.7301	3.0088	-1.6271	-0.68872	-5.6043	1.5682	-1.7192
-11.072	-12.293	-15.72	-11.015	-12.357	-9.9204	-8.7063	-9.7111	-12.536	-9.2254	-8.8531	-12.716	-12.224	-9.3887	-15.434	-11.105	-5.1481	-13.548	-15.805	-8.2574	-9.2627	-11.929	-12.469	-13.588	-11.979	-9.809	-13.767	-13.372	-13.647	-13.937	-10.589	-11.024	-13.395	-12.636	-12.038	-11.37	-13.692	-8.5578	-7.5359	-10.046	-14.935	-11.607	-13.926	-17.923	-13.762	-10.536	-13.991	-13.008	-17.393	-10.467
-11.8	-8.0472	-16.123	-15.85	-10.23	-10.847	-15.978	-18.004	-17.831	-16.514	-15.884	-16.513	-10.912	-16.873	-18.154	-10.156	-12.22	-12.487	-11.92	-14.378	-14.157	-12.449	-14.397	-16.285	-18.263	-8.5227	-13.94	-13.487	-13.907	-13.487	-14.31	-11.968	-11.79	-7.7657	-9.4324	-10.302	-14.115	-13.986	-14.592	-11.548	-12.775	-9.1767	-14.573	-16.225	-15.193	-13.724	-14.005	-12.38	-14.129	-15.951
-15.088	-13.336	-17.971	-15.636	-12.03	-12.184	-12.796	-10.385	-16.617	-12.889	-10.051	-10.372	-8.7431	-8.439	-10.828	-13.591	-11.32	-11.66	-13.847	-17.069	-15.014	-11.663	-12.866	-13.609	-10.647	-8.2062	-15.161	-18.123	-9.8387	-16.319	-16.323	-8.6133	-15.739	-15.942	-13.82	-13.476	-12.095	-15.819	-13.67	-13.748	-13.049	-16.82	-13.71	-11.631	-12.942	-13.397	-15.022	-14.075	-13.189	-16.668
-14.075	-10.841	-9.8861	-11.809	-16.468	-7.1809	-12.545	-15.082	-13.198	-14.139	-17.53	-14.082	-16.694	-10.383	-10.735	-16.035	-13.291	-10.894	-14.552	-13.808	-8.1362	-17.966	-13.284	-11.675	-13.392	-17.445	-14.179	-13.562	-10.267	-11.191	-17.34	-14.445	-13.707	-15.275	-13.612	-16.151	-14.685	-16.69	-15.288	-13.493	-16.014	-12.238	-18.256	-12.428	-7.6736	-17.258	-11.988	-17.336	-11.609	-15.17
-12.797	-16.447	-14.141	-12.927	-15.352	-14.939	-18.058	-14.322	-14.943	-13.283	-13.064	-12.69	-13.052	-14.434	-12.788	-15.182	-13.551	-18.722	-11.02	-5.0396	-12.066	-10.963	-11.366	-15.992	-12.199	-13.701	-9.8291	-11.756	-15.554	-16.34	-7.5098	-12.816	-11.628	-16.195	-19.222	-14.322	-10.922	-9.1281	-14.064	-13.308	-15.186	-12.514	-14.925	-9.7413	-14.422	-13.568	-12.619	-10.715	-10.693	-17.259
-13.959	-11.333	-12.268	-11.566	-11.397	-13.177	-7.7653	-13.163	-9.7662	-12.024	-10.338	-10.846	-15.334	-12.901	-13.059	-13.725	-10.093	-14.441	-17.029	-10.506	-11.862	-9.9212	-13.527	-12.703	-14.18	-13.857	-14.441	-14.152	-10.028	-10.091	-12.421	-15.69	-15.768	-12.862	-12.979	-12.484	-11.437	-12.777	-7.7868	-17.803	-13.498	-14.868	-15.237	-13.1	-14.14	-13.875	-12.202	-9.9255	-15.02	-11.641
-13.536	-11.153	-15.683	-12.929	-8.058	-7.7903	-11.931	-13.097	-15.622	-9.5936	-9.5534	-8.7424	-7.2133	-6.9111	-7.8353	-9.4152	-12.83	-10.806	-14.901	-12.039	-14.305	-12.201	-13.494	-13.203	-13.873	-9.9769	-10.45	-10.949	-11.402	-12.179	-10.859	-15.71	-10.523	-8.4808	-10.507	-10.926	-7.4845	-15.2	-11.157	-10.047	-10.831	-9.4169	-15.02	-10.85	-7.9657	-6.3352	-12.035	-14.623	-10.828	-10.122
-22.416	-22.607	-18.744	-20.005	-22.514	-23.421	-24.142	-22.008	-15.702	-18.973	-21.564	-18.618	-20.253	-19.312	-21.783	-18.79	-20.696	-18.933	-20.388	-21.9	-20.328	-18.313	-18.349	-19.268	-21.162	-14.997	-18.539	-17.468	-20.894	-22.772	-20.173	-21.98	-19.198	-19.409	-18.595	-21.229	-16.338	-19.082	-21.206	-22.698	-19.001	-20.731	-22.013	-22.216	-23.504	-18.573	-24.344	-19.147	-21.08	-19.977
-8.4396	-17.542	-14.608	-14.715	-13.254	-18.307	-15.179	-10.922	-13.589	-9.1842	-10.631	-9.2424	-14.058	-11.693	-15.247	-12.593	-16.543	-12.756	-11.539	-14.041	-15.277	-12.203	-15.31	-17.102	-9.2107	-15.529	-9.0052	-13.242	-17.448	-15.734	-11.909	-13.382	-10.618	-15.655	-8.7967	-12.13	-11.701	-12.949	-13.625	-14.41	-9.5214	-8.0072	-10.275	-12.475	-18.066	-7.6823	-9.7536	-12.073	-12.791	-17.684
-9.4652	-13.675	-9.3957	-10.792	-14.055	-11.604	-15.724	-11.846	-16.503	-10.25	-13.239	-8.6076	-13.19	-14.341	-7.3485	-10.672	-12.568	-15.1	-11.738	-15.306	-12.704	-11.597	-13.605	-14.308	-13.845	-14.837	-12.879	-12.247	-10.925	-15.767	-13.068	-10.803	-15.933	-11.854	-18.308	-16.461	-15.195	-14.251	-10.79	-11.402	-12.722	-16.296	-14.846	-14.045	-9.9642	-11.811	-13.691	-14.376	-10.975	-16.865
-0.020172	-1.9538	0.4257	0.57173	-1.8036	2.5939	2.5384	-0.19514	4.309	-1.9031	-1.5422	1.2039	4.2427	-1.0363	1.7428	2.8279	-3.9389	2.6675	4.3243	1.4658	-4.6657	2.1797	-6.6269	2.0562	2.3809	5.1315	-1.8163	2.1197	-0.79746	3.3315	2.2147	2.7981	6.5561	-3.4203	-1.3905	2.397	2.5185	0.086109	-2.7829	2.4375	3.9118	1.4362	0.17111	-1.4485	-0.25161	1.7456	0.21823	1.495	3.5914	1.6603
5.6788	-0.96069	2.1544	6.2617	2.7244	2.3621	3.9906	3.2182	5.7979	6.4056	1.9393	1.9252	3.3458	5.5438	4.2311	4.2815	6.1742	4.7352	5.2983	3.3337	3.2372	8.6985	4.1122	4.8352	4.4522	2.9274	8.5937	1.3987	2.9478	9.4747	2.6639	4.7771	8.3943	2.886	3.4822	5.7774	5.0185	0.92534	4.9063	1.6789	1.8595	10.945	4.7787	1.0855	5.6862	2.9496	0.45276	5.1718	5.3916	5.2917
-0.8989	-2.1309	0.67015	-2.8326	-5.0528	0.51332	4.3036	1.4588	-1.8184	-0.2355	0.16868	1.313	-3.6693	1.8122	-2.2205	0.30542	1.3765	5.4994	-0.50802	-1.1416	-0.55331	1.142	6.2437	-1.4293	-1.7116	1.9575	-3.68	-0.75388	-1.6703	0.89854	-4.8434	-1.0067	0.41891	2.5144	1.5674	-0.38594	0.08263	-2.0754	1.0972	0.60053	-3.4831	0.5528	-4.7405	0.48261	2.3199	2.9966	3.33	-2.4954	-3.6992	2.6058
-15.493	-17.572	-13.687	-9.1001	-12.473	-18.095	-14.229	-10.538	-17.426	-12.563	-13.805	-14.032	-15.061	-11.42	-11.1	-11.021	-6.1336	-11.981	-14.094	-13.452	-16.276	-16.99	-16.836	-14.014	-13.984	-15.259	-10.786	-14.341	-11.832	-16.17	-15.551	-15.898	-10.877	-15.069	-16.431	-13.411	-14.45	-12.673	-15.658	-18.295	-14.258	-12.438	-11.255	-13.421	-15.975	-17.027	-17.47	-13.412	-20.987	-13.653
11.481	6.6271	5.746	10.371	9.8866	5.1032	11.812	0.33136	1.4302	3.6539	3.2049	8.1814	-1.8696	4.5379	3.8562	7.6589	10.487	6.4303	3.6535	5.0676	2.5518	6.7809	6.7024	11.708	4.8722	6.075	4.293	8.3959	7.4738	5.7572	3.602	6.1588	8.5958	5.8652	7.2204	4.9684	4.7655	7.9752	5.3507	7.9048	6.5941	3.0809	8.5044	3.8114	-1.2018	2.7593	1.4311	11.533	5.5089	0.18392
-1.1386	-0.089176	-3.6322	-1.585	1.7968	-2.1665	-0.48004	-1.6156	2.1714	-2.0877	-3.4365	-6.4092	0.28831	-2.6816	-0.19982	-2.4203	-4.3486	0.23639	0.57019	-2.6834	-1.2959	-3.9628	-6.0053	-4.0122	0.78043	-4.642	-1.6555	-2.2277	-2.0053	0.94182	0.79593	-4.2133	-4.3052	-1.2646	-2.5075	-2.4212	-1.921	0.011686	0.57777	2.4138	-1.0686	0.85876	1.2423	-1.7419	-3.8515	-1.6407	-2.617	1.5055	-4.2434	-3.9351
3.527	3.3129	4.7893	6.9051	5.1982	2.0423	2.579	7.4985	6.0609	8.0111	6.1623	3.6033	2.9557	11.762	6.7732	3.822	0.66282	8.9707	13.902	6.9382	7.66	5.7025	6.769	3.9912	10.78	4.9014	5.4208	10.819	8.2488	5.7603	2.4361	7.6067	10.228	5.036	6.6764	2.048	5.9809	5.3809	4.3675	7.6334	8.8795	6.3062	4.3654	6.8607	3.2725	6.4891	7.3508	5.5004	6.1835	3.4981
-12.771	-15.874	-11.77	-11.919	-10.862	-11.927	-16.778	-10.243	-16.238	-11.521	-11.744	-10.204	-15.367	-8.9916	-10.518	-12.085	-14.072	-13.859	-11.798	-11.236	-12.437	-16.181	-12.521	-14.941	-11.818	-13.625	-12.154	-13.174	-11.107	-11.913	-14.376	-11.505	-17.311	-12.855	-11.859	-15.925	-13.237	-14.45	-13.954	-16.613	-9.9958	-11.133	-14.572	-13.644	-15.681	-14.945	-14.405	-14.155	-12.311	-15.435
-4.3769	0.27645	-3.1617	-6.8567	-3.4202	-3.4329	-9.3235	-4.7039	-6.1897	-4.1296	1.7833	-1.4305	-4.1754	-4.0557	-2.0026	-2.2211	-5.2534	-3.7589	-4.7541	-6.0753	-2.9796	-3.1503	-2.8865	-8.0416	-7.6278	-1.5192	-0.8733	-4.552	0.036274	-4.2185	0.68382	-2.7775	-1.4886	-6.5628	-5.2446	1.8401	-6.258	-2.3969	-4.708	-1.3607	-4.2116	-1.5406	-5.8851	-4.5188	-3.6248	-3.3555	-3.0875	-2.1621	-4.6565	-7.0151
-9.3895	-9.4751	-11.915	-14.306	-12.864	-14.673	-6.8928	-9.3589	-9.6237	-7.1901	-13.109	-14.635	-5.9218	-14.794	-13.513	-13.014	-9.7168	-10.386	-10.288	-10.017	-11.509	-11.726	-15.542	-10.245	-13.464	-9.7277	-7.9689	-10.761	-16.123	-12.632	-15.836	-13.186	-13.403	-15.481	-13.639	-10.056	-14.498	-10.769	-4.9623	-10.659	-12.282	-6.9923	-14.097	-18.042	-16.39	-13.594	-12.702	-9.5101	-16.304	-14.637
3.9601	4.253	6.5193	0.59502	0.96331	1.2919	-0.64836	0.093797	2.9202	0.46539	1.7962	-3.8456	3.6759	2.5521	-4.5332	-0.69116	3.0216	3.4162	2.2731	-0.77657	-0.84876	5.5806	4.3078	4.231	4.1699	-2.2555	-0.79532	3.4439	0.29511	1.6699	0.39066	6.9675	1.844	3.2104	1.4491	-1.9356	0.1505	-0.23879	1.0064	-0.62157	4.6063	0.20791	-0.74484	1.4427	8.4267	0.21889	2.7024	2.9502	3.056	-1.0335
-1.8367	0.22452	-1.2116	-5.0741	-3.7466	-3.1072	-4.3182	-3.1293	-3.6139	-2.2582	-3.9896	2.4079	-5.9362	-1.7581	-7.7573	-2.3225	-2.0428	-7.0074	0.7017	-2.3723	-6.5911	1.8403	-0.57306	-4.1529	-7.0635	-3.8052	-3.4423	-3.1156	2.7363	0.41906	-0.35698	-3.8528	-3.2796	-3.8184	-2.6452	-5.2698	-2.7043	3.4535	-3.2359	-4.0831	-3.9855	-5.4612	-3.13	-6.6818	-5.5515	-0.80634	-1.5458	-1.7201	-6.1402	-0.43372
-0.29627	-1.9198	0.46604	-1.4952	0.81133	2.3222	3.9308	-2.1287	-1.0996	-1.0515	0.59939	3.9106	3.5618	-5.2776	-2.6089	5.3816	-0.16912	2.9231	-1.115	2.5346	0.53433	-1.6236	5.6706	4.8829	-0.77904	-0.99532	-0.15145	-0.46288	1.728	5.0304	3.8972	3.4414	0.52822	0.47435	1.6942	0.71002	0.55649	3.3363	-4.0473	3.7724	6.7712	2.2726	2.0511	-4.0324	2.0135	-0.049945	2.9526	-1.3385	0.41715	-0.081947
2.4915	10.51	11.322	8.1577	10.205	7.2182	6.3335	9.1342	7.7028	8.3427	10.311	4.3907	7.4566	6.8488	12.088	9.5188	5.5816	9.6068	4.3314	5.949	7.0617	9.8614	4.0261	4.0659	6.7412	8.1645	12.526	12.81	4.9264	4.7638	7.1995	8.8882	3.053	8.3475	10.141	4.3263	14.825	10.858	6.7717	8.15	8.3866	9.3578	10.128	7.9539	8.5181	10.543	7.73	5.1089	10.258	6.8911
-0.022785	-0.76228	-0.28199	2.5378	1.3522	2.1252	0.2152	1.3486	-2.5726	0.064571	-1.0285	-0.51048	0.075177	-2.6802	-4.2446	-0.43844	-6.8023	0.096751	-1.1196	1.6163	4.753	-4.1717	0.45951	-5.43	2.4231	2.6049	-0.71105	1.8475	-2.5837	-0.66623	3.0194	-4.052	3.2831	-1.5969	3.1242	-0.47148	2.1687	0.083799	-0.66363	-2.2608	-1.8081	0.41479	-5.7399	2.9147	-0.82697	-2.4639	-2.0399	2.0084	-0.99166	-0.30387
-0.57847	0.18034	-1.8147	-2.008	-3.7469	-4.3552	-6.1731	-1.3899	-5.9629	-4.2314	-1.8294	-6.8433	-6.0424	-0.4939	-4.0873	-2.018	-6.936	-0.35221	2.9325	-4.3739	-8.0773	-4.9564	-1.1894	-6.2893	-6.1252	-1.6957	0.21853	-6.1077	-7.5782	-2.6599	0.56663	-7.1362	-4.7239	-6.6223	-4.6864	-2.0812	-1.5687	-2.3744	-2.9251	-1.8928	-6.6904	-6.384	-2.638	-5.4899	-6.1777	-5.0456	-2.1238	-3.2145	-3.9141	-2.5286
-13.073	-12.886	-8.8259	-10.265	-14.735	-9.1625	-13.55	-12.421	-15.264	-8.4936	-7.7132	-8.9012	-12.873	-14.322	-5.8936	-15.166	-7.6619	-14.869	-9.8749	-16.894	-7.9994	-9.8817	-7.5848	-10.5	-8.487	-10.094	-5.9749	-11.155	-12.614	-14.526	-12.811	-5.105	-14.13	-10.977	-12.141	-8.4483	-13.156	-10.533	-9.3695	-10.919	-11.247	-10.063	-15.675	-13.128	-8.5497	-6.3856	-10.424	-8.406	-11.607	-10.932
-3.4529	-2.8838	-0.98135	-4.0106	-2.3711	-2.1638	-0.42908	-4.6724	-1.1528	-2.6031	-1.341	2.2206	-2.8749	1.4706	-4.3601	-6.3628	2.0376	-2.1813	-3.0949	-4.2527	-8.5981	-3.3954	-1.3058	-6.1599	2.1472	-0.22841	1.8007	-1.4065	-3.629	0.45223	3.339	-1.4879	-1.0014	-2.6368	-4.0883	-2.5536	2.5338	-1.8411	2.9276	-4.1378	-0.61505	-4.1685	-4.1766	-3.8032	-2.7143	2.5099	-0.21195	-5.0765	-5.0257	-0.48326
-13.359	-10.874	-16.004	-14.447	-9.9672	-9.2994	-13.603	-14.771	-13.405	-11.454	-13.25	-12.912	-16.177	-14.995	-9.3585	-17.603	-12.543	-10.464	-8.1828	-8.6546	-12.76	-18.597	-13.268	-9.9782	-14.184	-13.778	-18.26	-14.522	-10.879	-14.912	-10.369	-11.035	-11.481	-8.8631	-10.164	-16.053	-16.957	-15.136	-10.663	-15.103	-13.991	-10.956	-12.874	-11.264	-10.591	-13.765	-16.183	-14.911	-15.01	-9.6101
-8.6675	-10.77	-12.298	-7.6243	-14.657	-6.1584	-9.5074	-9.5238	-13.36	-12.324	-14.009	-12.018	-10.185	-11.923	-14.181	-14.163	-10.345	-11.744	-15.501	-14.832	-13.456	-11.65	-12.989	-8.7755	-12.055	-8.2787	-14.599	-15.233	-7.9936	-12.335	-14.356	-13.316	-7.4521	-8.5588	-10.925	-17.05	-10.362	-14.968	-12.493	-8.8512	-10.617	-13.053	-12.597	-11.238	-12.723	-11.624	-9.4985	-10.569	-9.6611	-10.026
-21.838	-22.331	-19.576	-19.109	-22.977	-15.552	-15.044	-22.307	-18.455	-23.676	-17.301	-25.484	-16.925	-20.812	-22.296	-18.396	-19.942	-20.861	-21.74	-21.91	-21.072	-18.777	-20.84	-21.256	-21.815	-20.093	-22.875	-21.428	-21.319	-22.466	-22.098	-15.372	-19.528	-21.08	-18.813	-21.911	-21.669	-14.207	-20.851	-21.279	-24.373	-21.312	-21.391	-21.291	-17.71	-21.74	-20.505	-22.276	-20.585	-20.315
-4.2263	-4.8856	-5.1798	0.45921	-5.8266	-3.8594	-3.3005	-7.1057	-2.1794	-3.0885	-3.8046	-4.0243	-3.7393	-0.74067	-3.0153	-6.5328	-3.5408	-0.63494	-2.4821	-3.0385	-5.2223	-2.9045	-1.7025	-6.7259	-0.21648	-2.1725	-1.9872	6.5301	-0.5254	-2.2811	-2.2776	-1.9051	-1.0785	-7.5152	-4.0556	-6.5836	0.84034	0.53283	0.93169	-3.5178	-3.2495	-2.6047	-4.4155	-0.84449	-1.6987	-1.4858	-3.6692	-4.6265	-4.9311	0.99534
-10.663	-14.705	-10.677	-11.594	-16.675	-17.449	-16.298	-14.924	-15.328	-19.6	-17.861	-11.506	-16.151	-20.808	-14.593	-18.02	-17.141	-13.452	-16.196	-11.677	-13.757	-17.5	-15.583	-13.33	-15.134	-11.837	-14.476	-14.015	-16.801	-20.808	-15.155	-14.148	-14.667	-19.776	-11.414	-10.921	-17.547	-15.826	-16.091	-13.314	-17.79	-16.354	-14.764	-14.089	-9.4988	-7.6825	-18.539	-13.601	-19.593	-14.61
-3.5988	-2.4362	-5.8307	-3.009	-5.1219	-1.7278	-3.1757	-5.0685	-0.92134	-2.2024	-7.0741	-4.2476	0.81626	-4.9147	-4.7436	-6.7628	-3.8905	-4.6159	0.070433	-2.4891	-7.5995	-5.0108	-5.7145	-3.9748	-6.1373	-1.6239	-5.2391	-7.8505	0.28338	-2.8316	-0.22741	-4.0362	-3.6116	-4.2311	-4.8111	-2.0057	-0.93051	-6.8572	-5.9839	-0.38149	-8.0464	-5.0317	-1.0174	-6.3187	-0.50232	1.1305	-6.4611	-5.5833	-9.7765	-1.1428
6.3052	14.148	8.615	12.521	11.226	5.3076	8.6594	4.3901	7.9255	8.4791	10.24	11.829	14.847	7.319	8.0999	13.232	9.7228	10.259	10.212	8.5718	9.7454	10.06	8.9903	10.208	6.7755	11.402	11.153	12.111	8.9904	11.335	8.2994	8.9194	6.2787	12.026	9.3324	6.9262	11.136	9.878	9.3432	11.229	7.3445	10.069	13.072	14.001	11.209	12.427	7.9712	10.274	12.776	12.896
-0.10964	8.7632	2.3688	1.3643	3.714	5.1051	4.5854	7.728	7.0404	2.3855	3.1502	-1.0536	-0.021366	5.7666	-1.4088	5.4737	2.2107	1.303	5.3021	-2.9356	4.2282	0.54586	0.47254	4.7223	2.3257	8.2522	0.51376	5.5755	1.738	-3.0312	3.5632	0.58865	5.0578	1.8046	0.035883	0.34194	1.0725	6.1027	7.3514	8.3142	3.0321	1.3033	6.3966	-1.8275	1.6213	2.3968	2.2478	6.5543	2.2931	4.0897
-7.2818	-7.9032	-11.734	-12.215	-4.4885	-8.8157	-11.689	-13.28	-11.636	-3.0522	-5.657	-9.4048	-9.6948	-8.1627	-5.9215	-8.2229	-7.5418	-9.189	-12.043	-11.745	-9.7172	-11.671	-10.13	-8.8181	-8.9489	-8.8148	-10.111	-12.665	-13.551	-9.0141	-9.8458	-11.652	-10.994	-8.6223	-10.807	-10.817	-8.0708	-5.3796	-9.885	-6.245	-10.741	-8.7939	-4.9925	-10.358	-12.137	-4.9917	-9.0435	-13.295	-11.945	-9.7122
-27.3	-22.816	-21.494	-19.832	-21.023	-20.933	-22.012	-24.771	-20.979	-24.15	-21.743	-21.578	-25.098	-19.872	-17.437	-22.414	-19.721	-22.919	-20.224	-20.295	-25.229	-21.616	-20.978	-22.663	-21.563	-22.087	-24.772	-19.861	-27.559	-25.039	-23.054	-24.869	-23.985	-23.055	-27.229	-21.988	-21.015	-20.981	-23.603	-17.611	-21.483	-21.341	-26.394	-21.784	-22.756	-20.365	-21.112	-20.926	-19.594	-20.658
-17.673	-13.265	-12.81	-14.87	-14	-9.07	-16.03	-16.202	-11.587	-17.659	-15.677	-12.78	-14.687	-13.297	-12.105	-17.252	-15.553	-17.204	-12.2	-17.945	-16.564	-12.084	-11.796	-14.174	-19.02	-18.256	-12.948	-16.907	-14.371	-11.124	-10.724	-16.871	-12.155	-17.932	-16.632	-16.101	-13.377	-12.699	-14.634	-13.554	-16.186	-11.115	-8.7324	-13.86	-11.892	-10.386	-15.318	-11.952	-14.634	-14.997
-2.3424	-9.4188	-4.7454	-0.46844	-13.419	-9.1225	-5.4649	-7.1305	-5.6726	-6.8022	-7.2229	-4.3899	-5.9412	-0.69691	-3.0715	-4.1291	-9.7803	-8.08	1.2885	-9.9407	-2.3968	-9.8136	-5.5911	-2.0509	-3.687	-11.734	-8.241	-3.8944	-6.7641	-3.7318	-8.6525	-5.2554	-5.0543	-8.28	-5.83	-5.8235	-3.9905	-5.6974	-1.5404	-3.4665	-6.0473	-4.1755	-2.8598	-5.8261	-1.0252	-2.5285	-5.0684	-9.4377	-4.4424	-8.3963
-11.602	-10.585	-13.674	-16.457	-8.6793	-13.222	-12.834	-11.137	-10.711	-10.255	-13.798	-10.539	-10.035	-12.119	-11.057	-14.172	-14.367	-15.812	-6.1766	-10.088	-12.459	-13.163	-18.246	-9.0969	-15.468	-12.303	-13.056	-12.099	-14.056	-12.172	-13.127	-10.224	-13.15	-10.998	-15.101	-10.242	-20.068	-14.533	-7.9289	-10.993	-13.299	-15.971	-12.332	-9.3176	-14.398	-14.098	-13.636	-11.377	-10.361	-12.178
-4.3216	-1.7226	1.4159	-4.2571	-3.273	-2.4891	-3.1761	-4.262	-2.9998	-1.667	-0.40352	-5.4365	-1.5066	-2.1368	-5.9778	-5.8497	-5.5719	-5.0235	-4.2708	-6.0647	-3.2054	-2.1434	-1.168	2.7194	-6.5078	1.8815	-1.3692	-3.5971	2.2491	-2.0538	-2.7538	1.2793	-1.7626	-3.3942	-0.37432	-2.1989	-3.6156	-8.0531	-9.2701	-5.2559	-0.099998	-3.8308	-3.6753	-2.2466	-1.2771	0.98093	-2.9152	-4.129	-2.129	0.14348
-0.74924	-3.8792	-10.954	-6.1119	-5.2051	-0.89222	-2.1986	-3.066	1.2062	-6.4674	1.1863	-4.226	-4.8338	-5.0053	-4.0148	-5.1947	-1.5089	-2.8627	-3.1734	-0.84509	-3.2529	-2.0881	-4.1091	-4.5311	-4.3306	-2.9073	-1.5638	-0.32252	-2.4027	-3.8847	-2.7688	-2.904	-5.4654	-11.852	-5.8358	-3.6129	1.0913	-0.76537	-3.0308	-7.8479	-4.1247	-2.0193	0.55017	1.5149	-4.7153	-8.6862	0.64535	-2.7733	-5.03	-1.385
-17.652	-12.018	-14.34	-11.482	-7.9378	-14.949	-14.337	-14.139	-14.508	-15.022	-9.4543	-10.488	-10.245	-9.2396	-17.194	-8.5684	-11.347	-9.0181	-11.036	-14.053	-14.788	-13.878	-12.306	-13.719	-12.142	-10.492	-12.67	-12.584	-13.65	-11.917	-11.141	-9.5581	-15.941	-7.932	-8.1248	-16.679	-10.009	-12.723	-15.704	-9.9303	-10.211	-6.6234	-9.4087	-11.92	-9.9376	-12.686	-11.977	-7.723	-21.113	-13.254
-1.2077	-0.87207	2.9451	0.14878	1.6796	-2.6072	1.3178	1.2366	3.41	0.57902	1.3731	0.92577	1.991	6.9961	0.83183	3.9593	3.4016	5.2174	3.3514	-1.9368	2.5458	0.64191	-1.162	-1.0798	1.0932	1.1293	-2.6707	-0.21128	-1.2105	4.6688	4.0908	-3.7764	1.8176	-1.6819	2.5704	2.1617	0.12294	3.6998	1.0309	-0.83079	-0.90776	-0.60962	1.5891	0.15122	3.7889	4.0066	-2.2476	0.75097	3.142	-2.6892
-11.084	-7.7801	-15.678	-7.8348	-10.2	-13.556	-5.4226	-13.15	-10.913	-12.246	-10.747	-11.364	-12.864	-14.998	-11.532	-7.5546	-11.751	-9.8208	-15.468	-10.093	-12.035	-14.277	-13.784	-12.629	-11.355	-15.456	-11.491	-15.067	-8.2357	-9.1519	-11.614	-9.6368	-10.264	-15.628	-15.869	-13.013	-10.283	-8.5687	-11.946	-7.2801	-8.3188	-13.592	-11.464	-9.6191	-10.112	-8.4862	-9.199	-11.301	-12.604	-7.3497
-7.26	-2.6057	-5.9774	-1.8879	-2.4692	-6.1168	-1.5277	-0.73739	0.023948	-2.283	-5.4237	-0.27865	-2.0887	-2.9058	-4.5351	-5.6937	-1.3123	-7.0848	-2.0524	-6.027	-3.8886	-4.3982	-2.6083	-1.4481	-2.979	-6.7966	-3.6811	-0.84408	-6.6773	-1.694	0.26544	-2.1537	-5.4617	-4.8225	-3.3458	-4.0205	-1.9868	-3.334	-3.8577	-4.6751	-2.8921	-2.3608	-3.7419	-6.5508	-5.3639	-0.77393	-1.8856	1.7156	-0.87483	-4.0678
-0.74856	-5.4959	0.99943	-3.0211	2.9543	-1.2239	-0.097098	-1.529	-5.3309	1.7313	4.1942	1.593	0.12929	5.0769	-0.86032	-1.3636	0.73775	4.004	3.8464	-1.0116	0.16915	-2.0454	3.482	3.4074	1.0109	-5.1462	-0.030868	-4.2611	0.17313	1.2191	-0.18134	-2.4648	5.1363	-1.0895	2.5312	-4.446	-3.3109	1.868	0.56975	-2.0687	0.041111	-0.33743	-2.8551	2.8434	1.9393	-0.88682	-0.053356	0.16997	-2.4089	3.0194
-12.633	-14.112	-11.23	-16.33	-12.502	-15.724	-16.926	-15.833	-18.176	-11.652	-13.663	-9.8588	-16.41	-14.795	-14.417	-15.845	-10.55	-17.308	-10.121	-13.204	-15.124	-12.091	-13.865	-11.99	-15.352	-14.789	-13.838	-12.633	-16.781	-13.859	-13.844	-13.397	-15.693	-18.393	-13.549	-16.482	-10.791	-18.975	-14.807	-15.083	-15.852	-11.664	-12.049	-13.25	-16.527	-13.624	-12.708	-12.403	-9.6964	-14.239
7.1179	2.9504	2.0571	1.4821	8.0037	10.042	7.2165	7.789	7.8188	3.109	3.8054	2.6028	5.513	11.424	9.04	5.6415	12.584	6.4801	7.2906	7.1877	3.5869	10.186	8.0594	6.1973	7.5758	7.2354	6.1395	4.8552	6.428	4.8691	5.3111	4.5888	10.718	6.9825	6.1244	4.0607	8.6746	6.8247	2.437	8.1034	8.8445	6.8712	5.5257	5.9767	-2.4696	11.007	5.9455	7.4666	10.086	4.5796
-0.085888	1.6461	2.7997	-2.4774	-0.95576	-5.3752	-6.1912	-4.1958	-0.87222	-1.0369	0.66438	2.0986	-5.16	-2.5716	1.8912	-6.6799	1.0296	1.8019	1.6461	-2.2856	-0.010309	-1.424	-0.0030338	-2.2241	-1.7476	-2.7585	-0.77249	-2.6796	-4.6984	0.50272	0.53964	-2.1347	2.9663	1.4186	-1.2088	1.4161	1.8731	-1.2774	0.9967	1.3124	0.24286	-4.8133	1.7988	-0.6934	1.0145	0.96462	-0.33414	-2.9684	3.9986	-1.6267
-0.96962	0.42135	-1.2306	1.6288	-6.8856	-0.73508	-1.3005	2.9163	-3.2914	0.34531	-2.2362	1.1913	-0.95253	-0.42849	-1.8457	-5.5429	-2.3389	-0.87874	-2.7843	2.4774	-1.575	0.095888	-1.7097	-3.5653	-0.54885	-2.313	-1.9598	-4.8815	0.3148	2.1846	0.77298	-1.8829	-1.6145	-0.74829	-2.9385	0.31643	-4.7194	-1.7007	-0.3614	3.9746	-0.063413	-2.4514	-6.259	-0.90714	-3.0938	0.1834	-1.2121	-4.3941	-2.9736	-4.7956
-7.6961	-9.7684	-10.376	-7.952	-7.5483	-9.7448	-10.018	-14.638	-14.926	-13.238	-10.798	-13.202	-9.8225	-8.2602	-8.6056	-9.6701	-7.1296	-5.5549	-9.0714	-6.4248	-8.5031	-4.5435	-14.053	-8.3219	-10.076	-10.982	-12.736	-5.0648	-11.118	-14.748	-7.8056	-4.9837	-11.68	-4.8775	-8.6686	-6.5314	-5.5736	-6.1447	-11.679	-6.7186	-8.582	-10.708	-7.7014	-7.4492	-8.548	-7.9516	-11.244	-7.1998	-11.117	-8.9333
14.795	8.3938	5.0067	6.6719	6.7261	8.0717	12.19	10.272	8.6112	8.492	9.1607	8.5811	13.487	6.8204	6.9318	11.17	5.9488	5.5788	7.2665	16.166	8.3481	13.222	13.034	8.3305	14.365	7.1124	10.266	9.8822	8.6237	6.1902	8.6786	13.158	11.658	4.6301	8.1588	8.9707	8.5636	6.7208	8.0721	5.5541	10.598	5.6937	9.8998	11.262	8.838	10.792	11.257	10.535	12.653	7.284
-3.7486	3.0763	-2.1982	-5.8266	-4.6878	-2.5101	0.26101	-1.2066	-3.0912	-3.4454	1.9267	-0.35923	-3.1653	6.051	-0.53277	-3.3864	0.29754	1.6357	-0.54862	-5.2799	-8.3186	-3.8758	-0.73684	-2.0324	2.192	-1.9238	-2.5976	-5.1574	-1.1458	-1.7297	-0.21469	-4.4535	3.4101	-1.9787	-1.5321	-3.0067	-2.2389	1.0325	0.41412	5.594	1.5699	0.060665	-6.0227	-4.4633	-1.917	2.2476	-1.9868	0.78501	-6.2396	1.8112
-4.5537	-9.046	-9.0251	-11.587	-10.92	-14.174	-9.8339	-6.3438	-7.4906	-7.2063	-7.5091	-12.583	-3.0332	-11.884	-7.6432	-7.3268	-7.9535	-9.5787	-9.0658	-7.5784	-10.027	-9.8668	-6.9656	-8.8504	-8.3501	-10.93	-11.951	-9.2318	-8.855	-7.2546	-8.1997	-6.9103	-11.551	-6.714	-7.5011	-4.8575	-8.076	-8.1444	-10.12	-7.7974	-7.5936	-10.797	-10.884	-11.716	-8.5658	-9.0271	-12.016	-13.282	-9.9775	-10.515
-0.47964	-5.8022	-3.0524	-0.14924	-2.0686	-3.5864	-1.7464	-5.3508	-0.60223	0.24222	-2.3148	-0.65221	-0.22028	-0.93997	-2.4103	-1.5136	1.5857	0.41432	0.59603	1.5056	-1.4995	-2.6295	-4.1184	-0.67844	-1.4927	-5.6425	-2.0052	1.9952	-6.4975	-1.2271	-1.7284	-1.3214	-1.7575	-2.6967	-1.6641	-4.7828	-1.7984	-0.14922	-1.0041	1.587	5.1707	-3.119	3.2197	0.15131	-2.4665	1.9265	-0.19532	0.55051	-2.6903	-5.1491
-1.5221	-2.5693	3.0097	1.1596	-3.3551	2.3371	-2.3461	-1.1513	-1.0933	-4.8881	0.091218	-0.95965	-0.29977	-1.6077	-2.222	-0.22143	-0.72669	-1.4577	0.35375	-0.52294	1.0579	2.5788	-1.7103	-3.184	-2.6737	-3.5822	-2.5619	0.19309	-3.3912	0.53754	-1.4247	-3.1642	0.69893	-2.7049	-3.6423	-2.4826	0.78126	-4.7354	2.2748	0.17244	3.7001	-1.5615	-2.1068	-0.22044	1.9493	-4.7744	-2.5503	-0.67205	-1.7263	2.148
-4.2212	3.5008	-1.786	-2.6573	-3.4393	1.6506	-4.2231	-1.4958	-6.9938	-6.9498	-2.5948	0.91752	-3.6641	-6.8714	-3.8884	-5.5268	0.42021	-0.44837	0.28859	-4.0576	1.1317	-3.479	-6.194	-4.2303	-6.1997	0.9882	-2.3425	-8.8725	-3.4762	-4.922	-6.1046	-2.0573	-5.1091	-3.6692	-2.7697	-2.5249	-1.1703	3.8705	-2.1278	-2.8562	-4.4533	0.58347	1.0518	-2.8837	-1.0473	-5.7919	1.662	3.7805	2.4248	-4.8858
-0.569	2.5802	-3.3762	-3.5591	1.3549	-2.5912	-1.3578	-2.2881	-3.9869	-2.5404	-3.3023	-3.0963	-0.99624	-2.009	-1.4477	-0.93883	1.4997	-4.3105	1.621	-1.9638	-2.2146	-0.037955	1.5599	-5.9096	1.8116	3.6406	-2.5092	-2.9749	-0.10522	3.8633	-2.0835	3.6038	-1.1366	-1.7002	-0.9732	-5.5293	-2.9484	-1.1576	-1.7954	-4.815	-5.571	-1.4743	-2.8101	2.8102	-2.9763	-5.753	-0.48423	-3.2314	-3.0949	-1.6437
-27.218	-22.181	-23.142	-16.755	-25.214	-25.144	-22.098	-21.448	-25.159	-24.18	-22.201	-23.236	-22.729	-21.956	-21.676	-21.398	-20.88	-26.389	-26.455	-24.177	-20.147	-20.509	-25.258	-22.034	-23.801	-23.138	-23.851	-20.764	-24.205	-20.132	-20.045	-22.014	-25.194	-20.663	-21.532	-24.577	-20.742	-21.436	-22.243	-23.542	-22.597	-24.085	-20.291	-21.221	-25.267	-21.23	-16.258	-21.767	-20.89	-22.256
12.776	10.361	7.3746	7.7853	12.538	11.931	5.2558	6.8525	11.551	7.707	3.2785	13.656	10.424	6.9976	11.813	8.7104	12.53	8.759	12.123	10.118	7.7456	10.004	7.8887	11.178	7.8634	13.623	10.603	7.9045	12.386	10.711	12.221	10.686	12.757	9.4062	5.2901	15.36	10.36	7.6493	8.1732	7.4129	3.4501	6.8776	10.723	4.5832	7.7777	11.048	9.3494	8.7615	8.0367	9.6803
-10.002	-7.7453	-10.653	-10.848	-10.966	-9.3777	-9.7036	-14.829	-8.701	-11.331	-7.7497	-17.896	-16.9	-14.365	-9.804	-9.0885	-8.5903	-11.578	-9.4933	-11.133	-6.645	-13.564	-9.1151	-13.043	-14.98	-9.5984	-11.448	-11.456	-11.621	-13.435	-7.1276	-11.018	-7.1422	-11.557	-7.6608	-8.3411	-13.127	-7.9388	-9.4291	-9.5816	-13.042	-11.496	-9.139	-14.447	-13.782	-12.177	-7.4818	-9.2068	-4.9684	-10.065
5.8302	2.0828	6.9036	6.0891	6.5621	6.8207	3.9478	2.3491	8.3921	7.4142	4.4756	5.02	8.7211	5.3798	3.3189	10.321	6.4434	4.1868	4.192	4.6582	5.3245	9.4427	10.773	8.1617	6.8897	6.2232	11.819	5.2385	4.1552	11.392	2.5795	5.8642	3.7907	7.0562	6.586	8.3389	4.5273	7.8691	4.3925	8.3003	10.262	8.308	5.1715	4.0724	9.3635	7.3112	6.0761	9.2083	5.2499	5.6241
7.3992	2.4266	6.5157	2.8599	8.1794	5.8204	10.157	5.7186	8.764	6.6155	1.8232	6.1316	2.4034	11.742	8.0699	7.897	4.5512	5.7499	4.5525	6.9772	5.7381	8.5364	15.186	5.0442	3.8022	4.5513	8.9282	4.021	6.7981	5.1064	9.5654	8.8957	9.8605	7.8181	10.388	7.7309	2.0049	11.714	11.057	8.8776	7.0016	9.2638	9.7314	8.1092	4.3055	6.3783	5.4942	8.8162	6.1846	5.0244
6.9557	9.0337	7.3266	4.1481	5.884	9.5725	5.8033	8.6726	7.4536	8.6637	8.9628	4.5898	11.306	9.9213	4.8786	5.1271	10.355	9.9224	8.9948	5.7837	9.9729	10.869	9.765	9.9162	7.9456	5.5133	8.6874	9.1947	4.5627	8.584	8.5553	9.3152	9.5982	9.2886	7.8386	6.898	6.6595	7.3501	10.62	12.632	13.422	9.3791	10.37	5.986	7.4929	6.6188	9.3936	10.314	10.197	6.6715
-8.1032	-4.6189	-2.5556	-6.2069	-3.2333	-4.4494	-4.1772	-5.4489	-2.5717	-2.1726	-5.3215	-1.2916	-5.653	0.12247	0.42582	-4.4561	-1.6564	-1.1172	-5.4768	-9.6603	0.099931	-5.0966	-4.2004	-2.1608	-1.0448	-2.6448	-1.7894	-3.1127	-2.7215	-4.6511	-6.2086	-0.32318	-2.2645	-12.301	-4.6681	1.0087	-3.1637	-3.2956	-5.1053	-0.84683	-3.8698	-7.0367	-5.5451	-1.7995	-7.1792	-5.0688	0.39417	-6.29	-6.9813	-6.9451
-14.669	-9.1114	-14.961	-13.79	-14.764	-11.728	-13.529	-12.07	-10.839	-14.914	-12.446	-9.1021	-12.117	-13.482	-11.857	-7.5836	-13.647	-11.657	-10.253	-11.923	-15.894	-17.417	-15.772	-13.022	-11.682	-10.63	-13.392	-15.758	-14.646	-12.588	-15.193	-12.476	-13.698	-10.318	-10.735	-14.971	-12.282	-14.282	-15.77	-12.788	-13.706	-8.9879	-16.315	-15.095	-12.396	-12.102	-16.298	-13.509	-13.379	-11.246
5.0898	3.6316	5.2602	4.9616	2.0315	4.0929	4.1162	2.8358	2.916	3.0617	3.201	5.9641	4.9892	6.4059	4.9051	8.7739	5.1834	5.9598	5.5107	8.5876	5.6662	2.5368	2.3902	6.7409	6.2821	1.4948	3.8444	3.1888	5.6339	8.0515	2.2898	6.345	5.4588	0.37296	3.7186	1.8017	1.4708	4.972	3.7339	3.2151	4.5471	2.8215	7.0151	-0.25856	4.901	0.81299	11.074	5.0314	5.5453	6.2417
-6.8001	-8.492	-7.5328	-7.108	-6.1306	1.7031	-1.4054	-3.8036	-3.6061	-0.46334	-3.2788	-0.67507	-3.9617	-6.1808	-3.4367	3.77	-7.7986	-5.6679	-4.9762	-3.6645	-1.7308	-1.4051	-4.7221	-7.2956	-7.184	-1.2135	-3.9108	-0.92796	4.2048	1.7808	-2.9553	-6.3186	-8.0701	-6.363	-1.6669	-4.3892	-6.8421	-0.75527	-2.1223	-2.4624	2.0092	-2.3978	-5.2826	-5.0715	-7.3954	-1.9949	-5.9123	-0.19828	-4.8427	-4.0341
-15.175	-8.9466	-11.436	-14.667	-9.8549	-13.627	-12.166	-13.856	-11.921	-12.961	-9.8767	-12.63	-7.823	-8.0025	-11.738	-13.275	-10.433	-10.579	-15.445	-10.853	-11.029	-6.9041	-10.512	-8.6458	-6.7168	-16.108	-15.107	-12.351	-14.095	-14.77	-11.798	-9.5029	-17.11	-12.862	-17.343	-11.856	-14.007	-12.112	-9.7397	-8.5169	-10.601	-13.73	-8.5915	-15.868	-12.162	-12.039	-9.0908	-12.659	-16.368	-14.512
-0.67712	-4.9565	1.4925	1.2702	-2.4069	2.9057	3.2271	-0.047401	-0.29367	-1.0702	-1.9878	-1.2723	-2.8613	-2.3494	-3.6356	0.78651	2.6312	-1.9569	-5.4955	-4.13	2.7707	-3.0221	-3.889	-0.24063	4.5267	3.0877	2.1828	-3.3179	-1.1724	-3.5973	0.0035944	-2.9333	3.1277	0.74949	1.1384	1.2397	-0.16587	1.4516	-4.2725	1.3526	-0.85023	1.8475	-1.1631	-2.0455	-5.0477	-0.22694	0.17675	-1.3503	-2.8426	-2.9232
-6.4235	-3.1139	-5.907	-6.5119	-7.5101	-2.5946	-4.819	-5.959	-4.1786	-2.0343	-7.8787	-8.5331	-8.9	-4.2254	-3.3434	-6.6935	-7.363	-4.1262	-3.1468	-4.259	-3.3695	-6.0238	-6.2155	-2.5506	-8.3196	-5.2553	-4.1352	-7.1243	-2.872	-5.7038	-1.1372	-7.7564	-7.0255	-2.6125	-0.9431	-7.8712	-3.7789	-6.814	-6.6959	-8.6254	-2.688	-9.0128	-7.5237	-8.7197	-3.7926	-4.9435	-6.9077	-10.555	-8.0164	-3.2485
-3.3482	2.179	-1.7491	-2.9683	-2.8758	-5.207	-3.7707	-1.6862	-4.769	1.0123	-3.3903	-0.91562	-1.3646	-4.2987	-4.0582	-2.4534	0.43403	-1.1488	-0.295	-1.2141	-1.159	-6.1918	1.8612	-5.4543	-0.3037	-1.6503	-6.213	-7.3489	-2.4703	-2.0074	1.7039	-3.1175	-3.5003	-1.8051	-0.51631	-0.96569	0.83649	-0.58404	-0.27239	-3.0746	-1.5796	-7.3247	-3.8847	-1.0207	-3.2182	-1.7886	-4.9221	0.11203	-0.60595	0.2645
-3.4862	-1.6876	-2.1655	-2.5389	-2.6968	-4.6823	-2.8944	1.0035	0.52858	-1.9635	-5.7638	-2.9355	-6.7817	1.842	-3.6245	-5.7175	-3.8454	-0.081208	-4.4157	-4.6208	-0.75764	-2.3917	-2.3769	-3.4543	-1.5357	-0.077124	-1.9461	-1.1613	-2.2616	-0.42299	-5.3558	-2.772	-2.3317	-2.6581	-3.96	-4.2158	-5.9147	-0.94764	-5.1134	-4.4056	-2.6868	2.6937	-1.2471	-3.145	-5.8754	-1.9662	-2.4466	-2.0646	-3.4771	-1.1945
6.9828	9.8941	4.9168	7.8426	8.4751	5.4205	5.3097	5.8305	8.2569	8.0365	7.6855	6.7666	3.1237	4.4502	10.12	9.248	4.8575	2.7517	6.5914	4.5736	10.747	7.215	11.766	7.2717	10.355	3.4402	5.8662	5.4128	6.2333	6.3036	9.8137	8.5514	8.1478	5.5786	8.0763	9.0171	4.6949	11.196	4.0542	9.314	6.159	7.4687	5.0618	8.7225	5.9966	9.1208	7.1403	3.1828	3.7545	3.6182
7.4647	6.7045	6.4544	4.3688	4.026	3.1113	4.5332	8.2966	0.71081	1.5967	6.3059	4.2685	2.5277	5.285	2.964	8.0156	3.8081	10.73	6.5966	6.336	2.2207	6.8553	2.6275	6.9503	2.687	7.0635	4.3965	3.7102	4.9103	2.5481	6.8247	4.0728	2.2627	5.4979	8.2078	2.585	3.8749	-2.4861	5.3842	2.339	6.4411	6.716	4.5418	10.283	6.4274	3.8339	5.2599	3.4034	9.5075	5.6332
-14.447	-9.3437	-8.438	-8.2541	-8.6456	-13.197	-8.3223	-10.273	-11.114	-7.1344	-6.7968	-8.4116	-6.017	-10.569	-9.3776	-7.6398	-10.166	-12.553	-8.5706	-9.3868	-6.2173	-7.5053	-9.0871	-8.8252	-7.6313	-8.4982	-5.7537	-4.9535	-4.8845	-8.264	-10.373	-8.8173	-11.185	-6.4196	-11.787	-3.4344	-4.4872	-9.1982	-13.19	-4.7685	-9.975	-5.3184	-12.284	-10.254	-7.9473	-12.711	-6.968	-10.436	-5.8522	-6.5248
-0.65938	2.1499	-1.3056	0.99271	1.2007	0.87616	3.1421	-4.0259	-2.5965	3.1473	-5.8514	-1.1346	-1.2423	2.6235	-3.7548	1.204	-5.0068	-1.9621	2.6087	1.2462	1.9601	1.6372	-0.36645	6.7058	-0.44811	-0.39024	-0.46091	1.2912	0.27443	1.3723	-0.097297	1.5798	3.3309	-4.52	0.55125	3.1456	-4.0402	0.48265	0.19862	-4.622	2.6126	1.9897	-0.026728	2.547	2.8237	-1.3982	-0.88564	4.4264	1.668	-2.1038
-0.71104	2.4775	5.8644	-0.49234	-2.6976	0.14567	5.9265	1.788	0.095514	2.5832	4.7946	4.919	2.2642	1.207	8.059	-1.7933	1.8918	1.8092	7.2563	4.8025	7.2746	2.1998	5.4019	0.23234	-0.30144	0.82286	1.8855	1.039	0.80306	1.9208	-1.0209	1.8605	3.4468	2.8335	3.5963	-1.5574	1.0998	0.19108	-0.36274	2.1906	0.75401	0.79067	1.153	-0.62161	2.3721	2.5775	4.8834	-4.3622	3.6508	-1.1718
-7.8485	-10.402	-13.967	-11.226	-13.473	-13.666	-10.237	-6.662	-10.094	-8.59	-8.4255	-11.783	-11.599	-7.4516	-10.78	-12.443	-11.212	-11.786	-10.774	-11.52	-9.7672	-10.357	-14.228	-8.9196	-8.3375	-11.56	-11.271	-7.1592	-13.853	-10.599	-10.314	-10.878	-11.251	-13.807	-14.211	-6.6945	-9.1015	-7.1935	-11.687	-9.4614	-9.6394	-12.884	-12.275	-6.8216	-13.624	-7.1475	-8.2797	-10.126	-7.3419	-8.3536
-4.7549	-4.1533	1.6858	-6.7119	0.36869	-5.9464	-4.1455	2.4828	-3.6163	-5.5333	-1.9895	-3.3599	-1.6313	-3.0886	-8.1835	-4.7956	-2.9558	-3.8243	-5.1874	-0.84543	1.005	-0.54045	-5.2547	-1.1375	-4.9338	-2.9685	-5.4413	0.54114	-3.9342	-3.4626	-1.8063	-2.6002	-0.071237	-5.3427	-1.3368	-3.4872	-1.3857	-8.4762	-3.9181	-0.76484	0.58996	-0.050518	1.6598	-3.303	-5.282	-3.4079	-2.1997	-1.7855	-4.34	-5.1905
2.478	6.7152	-5.3087	1.6651	1.1299	3.4161	3.9063	-1.305	0.48354	1.4234	0.54342	4.1148	3.8198	3.886	5.456	0.5142	3.2128	3.0271	1.9733	1.2292	-2.6829	1.2019	6.5654	-0.86089	1.4396	1.3251	2.5296	-0.13864	1.9407	7.3434	-0.59653	4.4545	1.4072	-1.3629	4.2287	3.5997	5.225	-1.4172	3.7366	3.5947	0.33742	0.99622	5.1434	2.9053	6.502	6.7254	4.7368	1.4232	-3.026	-1.8781
-1.7841	-4.222	-1.6993	-1.9399	-0.016056	-1.6492	2.6435	4.8043	-2.6782	-4.4424	0.63161	0.87905	1.4669	2.6686	-4.2	-1.0652	-1.0168	-5.5728	-0.66134	-0.41963	-1.9877	-1.2655	-0.089007	-0.62574	-3.8586	-1.8116	0.64427	3.6204	1.0806	-1.3202	3.806	-3.6951	1.3385	4.4179	-2.4557	-2.2619	2.0247	1.9009	3.4517	-0.58245	-1.6898	-4.3629	-1.6616	1.8508	2.1759	-5.623	1.6854	-2.2636	3.0342	0.93589
0.40923	-0.072771	-3.2538	-2.5324	0.78269	1.0988	0.62594	-2.4962	0.44611	0.292	-4.5016	-1.5988	0.88608	2.3787	2.539	4.3835	-0.52804	0.99632	-2.3515	-1.1478	2.7846	3.2299	0.46573	-2.3146	-1.8583	2.8782	-2.6595	1.9266	0.018737	3.1695	0.027169	-1.1317	0.5054	2.4824	-1.934	0.79698	-1.3468	-1.0723	-2.2874	1.3479	-1.0363	-1.8087	-2.0755	-1.7392	0.050283	-0.48534	2.4716	2.2566	-4.9405	4.5762
1.2184	1.9736	0.042267	-0.0086326	4.6072	2.1172	-1.143	1.2737	3.3778	-0.3978	-0.12309	-1.5173	0.18035	-0.62527	1.5307	3.5787	1.2809	-0.2067	0.77416	-0.8809	1.606	1.9659	0.42146	3.379	3.1506	4.2452	-1.6109	-0.55314	-3.187	4.8784	3.8769	1.7789	1.8908	3.4032	-1.0644	-0.3394	-0.43423	-5.0748	0.06502	1.1726	0.74379	-2.5133	-3.871	4.3202	1.2051	-0.80935	5.7541	1.7024	-1.386	-0.76472
-5.0179	-7.4249	-4.8812	-9.5884	-8.7945	-11.533	-12.485	-7.7026	-8.7353	-12.597	-1.9436	-8.544	-9.7234	-9.3257	-9.8217	-8.5184	-5.977	-8.2206	-6.021	-8.5211	-10.14	-9.5461	-13.025	-6.7478	-5.1308	-8.4529	-11.778	-16.357	-10.547	-10.167	-6.6897	-9.7436	-11.613	-8.3407	-8.8775	-7.8653	-10.123	-8.2071	-10.359	-9.1124	-8.0325	-9.8985	-9.3907	-7.2064	-8.9467	-10.426	-5.6186	-9.9545	-7.4898	-4.1105
-0.18224	-4.5333	-1.8896	-3.6189	0.382	-3.855	-1.781	3.2428	4.4056	0.18386	-4.8998	3.2174	2.9402	0.78122	4.2502	-4.3014	-4.3224	2.7764	1.5672	-3.7765	-4.0775	-0.54549	0.033805	-0.54092	-2.5839	-3.1531	1.7117	1.607	2.2953	-0.19047	-0.19478	-3.015	-2.9398	-2.559	0.53145	-0.75093	-2.0657	-1.7486	2.2727	-0.45002	-0.18775	1.149	-0.57516	-6.4763	-0.8723	-0.21215	-3.1896	0.94977	0.75112	-0.61792
-22.052	-22.352	-23.448	-20.056	-19.928	-18.707	-18.354	-18.765	-17.643	-24.816	-22.514	-23.317	-19.747	-18.455	-21.213	-18.305	-22.697	-19.816	-23.29	-19.097	-21.018	-17.393	-13.852	-21.544	-19.546	-21.091	-22.27	-20.546	-19.448	-20.5	-17.317	-25.885	-19.638	-22.526	-21.152	-23.951	-21.564	-17.714	-25.066	-17.693	-16.749	-23.311	-20.792	-19.498	-16.002	-16.372	-17.894	-23.008	-23.139	-18.746
-1.3082	-2.0718	-1.8829	-6.0664	-5.1841	-0.72273	0.020776	-2.524	-4.7187	0.11184	-4.7824	-1.8618	-0.36459	0.24265	-3.9517	-1.8941	-3.3092	-2.6926	-0.97718	0.45249	-4.0917	-1.0983	-3.2125	-3.7159	-0.084214	-1.828	-5.1228	-0.43059	-0.36805	1.3386	-1.3698	2.347	-3.1588	0.4524	-7.962	-1.1792	-3.0913	-1.5145	-0.86862	3.1471	-0.68291	-4.0617	5.768	-6.2574	-5.5646	1.4405	-0.24774	0.79259	-1.6081	-2.7038
-21.918	-20.273	-19.286	-19.511	-21.677	-24.094	-26.822	-16.292	-22.488	-21.506	-19.027	-18.105	-19.742	-23.301	-18.017	-17.37	-22.174	-22.431	-22.807	-22.885	-19.401	-20.552	-19.718	-19.721	-21.222	-22.431	-20.151	-16.819	-22.297	-21.018	-19.365	-24.901	-16.982	-20.752	-24.231	-20.854	-21.408	-23.621	-20.429	-23.394	-20.226	-20.837	-25.193	-23.865	-19.928	-22.168	-22.798	-19.993	-21.819	-20.679
-11.888	-11.569	-8.6195	-13.814	-10.064	-13.564	-14.146	-11.552	-9.6502	-15.991	-3.523	-13.284	-5.0955	-9.4686	-10.052	-14.244	-10.211	-12.194	-13.816	-12.75	-12.592	-7.5579	-12.714	-13.099	-13.069	-11.604	-11.4	-7.8495	-12.029	-11.521	-11.547	-16.245	-12.807	-13.565	-13.712	-16.931	-8.9855	-11.956	-13.578	-7.8487	-10.351	-13.746	-12.691	-9.7202	-10.744	-8.7196	-11.797	-14.14	-11.432	-10.948
-3.7647	-2.3181	-2.6124	-0.85908	-2.1022	-2.3385	0.33558	-7.7724	-8.4024	-6.0015	-7.6391	-2.9043	-4.2902	0.22446	-2.5167	-6.2679	-9.7419	-8.467	-3.4098	-5.2724	-1.5633	-6.2093	-6.5769	-3.9741	-6.1991	-1.2654	-2.9172	-2.1984	-4.1365	-2.5775	-1.7284	2.5939	0.82431	-3.4247	-6.1497	-6.4342	-3.7261	-4.8788	-4.1897	-1.7445	-4.315	-5.3499	-5.2898	-1.7128	0.8969	-2.658	-1.532	0.090808	1.5577	-0.53254
-20.182	-18.8	-21.436	-24.345	-16.896	-23.76	-20.504	-22.406	-21.932	-21.674	-22.222	-21.866	-22.298	-22.086	-19.327	-20.636	-18.73	-24.601	-23.203	-20.117	-19.975	-19.228	-16.911	-21.424	-22.017	-21.568	-21.224	-15.994	-15.446	-14.807	-22.553	-21.662	-19.817	-22.462	-22.72	-24.375	-19.069	-24.386	-23.519	-24.418	-19.685	-20.635	-18.55	-20.596	-19.841	-23.024	-21.134	-26.766	-20.618	-19.589
-0.17762	1.3343	3.7155	2.3957	1.3216	5.9991	1.5359	2.439	-2.6043	3.9641	1.6584	0.6133	0.7136	6.6262	2.9036	1.1388	3.5695	0.074165	-0.8005	0.65275	4.9398	-0.12652	3.873	3.4027	-0.16924	3.1305	3.6108	2.5362	2.6923	3.569	-1.5804	-1.0366	2.0379	3.0711	0.06967	0.56075	-2.2841	2.8658	-0.45532	1.95	2.2295	0.23986	-0.77299	1.5705	5.1521	3.8805	3.7389	-0.1924	-0.53554	-0.84053
0.15642	-0.75966	4.2808	3.5945	0.50748	0.77579	1.6709	3.402	0.89347	2.7209	2.6837	3.7372	4.1693	4.7488	-3.6145	5.0195	0.9101	4.0849	1.8927	0.051008	-1.3104	6.7579	1.6916	-0.26903	-1.2408	3.5215	-1.0449	0.42235	7.1886	-0.064908	0.45865	2.6547	0.37881	8.2187	-1.6554	-3.1252	2.7392	-2.2307	2.1949	1.7664	3.3119	2.84	8.1675	5.6611	6.3367	0.60352	-1.1046	6.9079	0.37615	4.8543
-0.86043	-0.50522	-1.8172	2.8934	0.85968	0.99771	-0.9398	2.3799	1.8273	3.831	-6.7898	-5.1945	-3.404	-1.654	-8.4212	-2.7507	-2.6492	-3.7423	-3.7281	-5.2856	0.79004	-3.7881	1.8314	-1.2882	-7.6745	-0.21659	-3.0864	-6.0754	-3.3294	-1.0165	-1.5523	-4.1871	-4.4689	-2.2657	-1.0566	-3.4611	-2.3483	-1.7205	3.074	-3.3109	2.3757	-0.05381	-0.52525	1.0857	0.37967	-1.0954	-2.3919	-0.56573	-3.5639	-1.7247
-12.763	-12.103	-12.353	-12.031	-11.453	-11.213	-15.918	-10.379	-10.53	-8.8184	-15.069	-15.978	-11.703	-9.819	-12.763	-14.672	-14.152	-17.123	-9.358	-13.422	-13.775	-10.187	-15.585	-15.372	-14.145	-13.414	-12.984	-12.504	-15.147	-15.939	-10.116	-13.685	-18.109	-13.212	-14.007	-7.1362	-15.295	-12.097	-13.436	-9.7614	-9.933	-12.401	-15.534	-10.713	-13.531	-15.654	-12.011	-17.044	-17.525	-13.58
1.2127	-1.3601	1.1242	4.2996	-0.65606	1.4402	5.5977	2.944	0.90542	5.2558	2.3266	-0.068122	1.6991	-1.5813	3.822	5.6805	1.8346	3.74	-1.5414	2.0486	3.1434	2.3941	3.7227	2.0189	1.4368	2.1706	1.2709	2.3378	2.7756	1.1037	0.33575	-1.285	3.2004	1.7292	3.9873	0.42299	2.9814	-1.1043	1.5773	2.0002	0.39509	2.7783	3.117	1.9361	3.0193	3.0314	2.8048	0.53953	2.6643	3.2562
-5.7575	-6.2088	-5.307	-6.9606	-4.0378	-6.2807	-6.6146	-3.8498	-5.9415	-4.5568	-2.404	-6.3065	-3.0906	-5.6974	-4.8545	-10.373	1.3607	-3.007	-5.0445	-5.4008	-6.4265	-2.4204	-9.1676	-5.213	-4.7739	-6.5883	-6.6267	-6.9525	-6.1674	-10.187	-7.1049	-6.8729	-8.5838	-6.4417	-2.091	-5.6354	-1.635	-7.2451	-1.7431	-6.682	-1.8809	-4.5599	-7.0062	-4.1896	-7.0466	-6.1351	-8.3594	-1.43	-4.5343	-6.7199
2.3223	4.3679	2.0074	-3.3874	-1.2272	-3.3001	-0.25549	-2.9785	-0.83016	-5.8155	-4.2821	-2.0126	1.2089	1.5688	-2.4403	-1.1665	-1.5326	-2.5402	-0.09369	1.5896	-5.1515	3.1098	-0.027787	-0.36238	3.5215	-1.592	2.0034	-0.55859	4.0545	-3.7928	-2.2657	-0.96142	-0.6483	-2.4033	-3.2067	1.2471	1.0271	5.4087	1.7344	-0.97787	-1.5754	-1.1213	-0.82552	3.8428	0.013821	-0.74197	-0.55116	-2.906	-0.76119	-3.5705
0.69121	-1.0701	-4.0007	-7.0099	-1.203	-3.6622	-5.3263	-4.6741	-3.5101	-4.3038	-5.8023	-2.6533	-1.4968	-4.7211	-0.34606	-4.8531	-4.0183	-2.5997	-3.3217	0.36356	-1.6587	-3.5203	0.63138	-7.9698	-1.532	-3.8009	0.063391	-1.6117	-0.65125	-1.4155	-0.79417	-4.8604	-1.6634	-8.0563	-2.0323	-3.8372	-0.84145	-2.8636	-1.5811	-0.18159	-5.0809	-0.50628	-1.1041	0.049789	-4.2741	-2.4449	-4.4915	-3.3431	1.4098	-1.6962
2.336	2.1093	8.0322	10.617	6.0845	9.0788	8.0122	7.6833	12.225	4.8617	9.7636	9.3266	2.4701	7.6105	8.5979	11.147	12.168	8.8272	8.7228	11.456	10.001	12.316	8.8766	6.9657	11.971	5.554	6.8887	16.746	8.0392	11.749	10.728	7.759	5.6538	5.4049	7.6206	10.553	5.3757	2.0518	15.895	6.578	8.6464	8.6605	3.4722	5.2035	6.968	11.974	9.4083	4.7602	8.62	9.6227
-8.3018	-12.103	-12.186	-12.775	-13.955	-10.613	-11.696	-18.641	-13.175	-9.852	-14.086	-13.034	-12.686	-11.693	-14.735	-11.454	-16.392	-16.001	-14.534	-9.3699	-15.418	-12.486	-11.371	-16.139	-15.02	-13.424	-12.013	-14.713	-15.165	-13.817	-11.775	-15.014	-14.227	-13.084	-15.636	-12.506	-11.325	-12.043	-13.158	-13.217	-12.375	-20.362	-14.841	-13.849	-14.932	-8.5399	-17.239	-12.074	-13.086	-15.006
6.49	7.378	4.2494	7.3292	3.6224	4.9724	1.1687	5.1075	4.8876	0.85107	8.6048	6.0073	-0.015932	8.4349	3.3315	5.7036	7.184	6.8756	1.6718	6.5148	3.867	5.5581	3.8208	8.3475	4.0968	7.6395	4.4906	5.913	2.6642	7.274	0.95421	3.5682	8.9445	6.5512	0.34216	7.2379	6.5918	6.3184	-0.46288	8.1173	4.8811	-0.15084	6.2027	10.628	8.9811	2.6866	6.5423	5.8299	3.4116	6.1822
-4.367	-1.3373	-7.4661	-1.4235	-6.0309	-3.2533	-2.9526	-4.8817	-6.2353	-3.4266	-1.8485	-3.4279	-1.7054	-7.8119	-2.0038	-6.8173	-6.1383	1.1096	-3.6512	-4.0987	-3.8138	-0.33186	-5.608	-3.3208	-0.14593	-2.9192	-0.50117	-2.8906	-4.4214	0.33668	-2.7385	-1.5667	-1.5835	-5.9563	-6.1149	-3.8179	-0.27205	-3.9415	1.7188	-1.8925	0.076453	0.62445	-8.2734	-5.9196	-4.3732	-1.6814	-7.5241	-2.7163	-5.2777	-3.1814
-5.1838	-5.1884	-5.1159	-4.8996	-4.0837	-1.5085	-6.8279	-7.5099	-7.4941	-4.4135	-8.5269	-4.2072	-2.8614	-5.9637	-2.5723	-4.8897	-4.7894	-6.9999	-7.32	-9.0635	-2.7634	-9.6122	-5.216	-6.4355	-7.646	-6.972	-6.0827	-7.9631	-2.8565	-10.356	-6.6102	-7.6332	-5.8901	-3.854	-4.6755	-4.1125	-5.7978	-2.6477	-7.5586	-5.0369	-2.5775	-5.4018	-6.5817	-5.3447	-0.25356	-4.9057	-4.7543	-6.3594	-3.3338	-1.8238
-23.975	-25.732	-24.254	-20.782	-24.557	-26.233	-21.858	-18.741	-25.875	-21.3	-20.718	-22.042	-30.588	-19.692	-18.801	-21.525	-22.282	-24.666	-22.06	-26.324	-20.036	-25.592	-24.309	-25.295	-22.684	-24.034	-18.573	-24.523	-21.889	-23.261	-26.181	-18.922	-22.807	-20.88	-21.645	-17.166	-20.357	-22.218	-18.115	-26.72	-21.293	-22.322	-20.697	-20.167	-22.443	-19.465	-24.44	-26.466	-23.152	-23.66
-5.8422	-9.0104	-5.6049	-1.289	-9.0644	-8.4918	-5.4345	-4.288	-9.8167	-7.0121	-5.6425	-6.6476	-5.3629	-7.6604	-8.9535	-8.3833	-5.7858	-7.6917	-6.7462	-7.3153	-6.091	-4.0444	-3.3039	-2.6241	-7.2334	-6.2641	-9.3828	-6.8905	-5.1705	-5.3062	-4.8815	-9.2782	-6.0313	-5.0741	-5.434	-6.6945	-13.072	-6.1787	-6.3451	-3.733	-3.6784	-5.0391	-7.5083	-4.0463	-4.304	-7.1071	-10.19	-9.1995	-2.2556	-8.0709
-8.2338	-8.4649	-8.9051	-12.297	-10.705	-11.891	-11.915	-6.7518	-11.062	-10.806	-11.422	-8.7906	-12.994	-8.4445	-13	-9.6648	-9.3945	-8.73	-13.059	-8.4108	-9.1215	-8.3768	-12.201	-9.5911	-12.051	-15.013	-7.3109	-6.2176	-7.552	-8.6498	-9.2952	-7.4891	-10.678	-5.6219	-14.091	-7.3274	-9.3812	-14.317	-8.0498	-6.1684	-14.179	-6.4984	-7.687	-9.0622	-7.185	-13.655	-5.4368	-9.8904	-8.0863	-12.112
8.1375	8.7306	8.7199	6.3198	5.8109	9.6463	4.6228	3.2784	9.8615	8.0511	3.6306	8.8469	10.512	6.1835	8.634	5.6679	5.5583	11.989	4.6781	8.3103	7.8041	6.32	6.8333	9.2997	6.7597	11.305	6.0082	8.3073	15.464	6.8632	4.9089	11.053	10.239	7.0339	8.7872	3.0149	4.7423	7.177	5.0271	4.5356	7.1097	7.7077	8.0824	6.729	9.5762	3.9275	11.549	6.2627	5.8357	9.5092
1.9884	2.8886	0.80273	-4.342	2.8782	0.65997	-5.2476	-0.30789	-0.95835	0.58651	-0.014273	-4.5497	-2.3551	-0.9099	0.38287	-1.5609	1.6751	-3.4241	-0.94343	0.37368	-5.5346	-2.1045	0.0082265	-4.1187	4.7767	-3.5465	0.41462	-3.0096	-0.88165	-0.23029	-2.0183	-0.33819	2.6911	-4.3309	-1.5658	-4.8483	0.073855	0.95522	-3.6232	-2.6062	1.3676	2.3023	3.5769	-4.1519	-4.0377	-0.86925	-3.2973	1.8263	0.90082	1.1667
0.49817	-0.86728	-3.1234	-5.5138	3.6029	-1.5613	-6.5716	-1.1976	-0.11825	-5.4974	-2.2059	2.0485	-0.20694	-3.5093	-2.0136	-0.50716	-3.4433	-3.7787	-0.0004783	-6.1949	1.381	-2.4013	2.3021	-1.151	-1.6097	-3.3806	-1.6555	-3.7812	1.7447	-6.3622	-0.031633	-5.6948	-3.6574	-1.3581	-3.413	-5.9438	-2.1339	0.16653	-0.82038	-5.5179	1.8747	-2.1565	-7.4946	2.1053	-2.6219	-4.8992	-0.51741	-1.5671	-7.3028	-2.8667
-4.7085	-5.8209	-5.0982	-11.692	-10.165	-6.9544	-6.8851	-9.9449	-4.5631	-5.0639	-3.3066	-2.9839	-4.4495	-5.5896	-5.8727	-7.3069	-3.0277	-1.7455	-6.6199	-7.1882	-4.43	-9.7396	-4.6197	-2.5177	-8.049	-3.3851	-2.9448	-9.5793	-2.1796	-2.8973	-7.8322	-7.5182	-5.2064	-3.3268	-6.2007	-8.6953	-6.1286	-3.5491	-4.4689	-8.4663	-4.5783	-4.5307	-7.5716	-7.674	-5.2399	-4.3408	-8.9109	-4.8932	-3.6584	-5.0169
-6.6637	-2.6994	-8.3749	-11.215	-11.348	-9.0802	-5.4415	-9.9095	-7.5157	-4.5247	-10.014	-11.88	-10.975	-8.9838	-5.02	-5.5865	-8.6893	-9.2051	-7.6695	-5.8558	-11.933	-8.5789	-8.6644	-8.6213	-13.901	-8.6821	-10.444	-12.5	-12.662	-9.8394	-10.029	-6.0847	-9.8584	-9.8711	-8.8402	-12.64	-7.907	-6.2159	-11.224	-7.7138	-9.9764	-7.5077	-10.149	-10.234	-15.431	-8.1817	-10.153	-10.981	-9.8067	-10.73
11.05	10.247	6.5752	8.533	6.6214	5.6399	11.576	3.1213	13.622	5.634	9.1309	8.1603	10.133	8.0853	10.932	10.874	6.9636	7.6413	5.2439	13.972	10.938	6.1445	7.8064	9.5213	9.7976	13.019	12.624	6.721	6.1686	7.3245	8.4407	8.9415	3.7371	4.9264	6.8442	7.1125	9.9535	6.4662	7.9076	7.6646	8.7296	3.1226	9.043	9.5271	8.5824	7.0418	9.1898	11.374	13.51	6.0968
-3.2386	-2.6927	-3.0492	-4.9667	-3.3459	-7.207	-8.8813	0.51884	2.8745	-2.2474	1.5024	-5.5797	-7.228	-9.0556	-5.1766	-2.2889	-9.2116	-4.3442	-6.2207	-10.697	-3.2866	-4.269	-2.139	-7.6609	0.23766	0.43548	-3.9112	-3.3888	-6.3882	-0.33832	-3.9114	-1.5699	0.98229	-2.9833	-1.0472	-4.8283	-7.2013	-4.1368	-4.5311	-0.45192	-5.094	-9.2611	-3.5116	-6.2311	-5.4453	-3.4143	-10.455	-3.9076	-6.7316	-4.6043
2.6191	1.4032	-0.72962	2.0416	0.4679	-0.062591	-2.1334	1.908	-4.4446	-1.7971	3.0843	2.0039	-1.7161	-1.7698	0.83431	0.24571	0.88947	4.4161	-7.0642	0.99784	3.0035	6.5067	1.9182	1.4231	0.91391	2.504	-1.6232	3.3425	0.15517	2.7286	3.1697	-1.6042	-0.94233	4.1426	0.29661	-1.3664	-1.3571	-1.0936	-2.619	-1.9299	-0.079083	-2.4599	1.6636	-1.0379	3.7538	2.809	2.4381	3.8551	0.40605	-0.38679
-5.5435	-2.2075	-6.5229	-7.4133	-0.69411	-7.2225	-2.3496	-5.0435	-4.1699	-5.6909	-7.1412	-3.9486	-8.2337	-0.23989	-2.8568	3.2392	-5.3185	-3.7378	-5.06	-10.21	2.5413	1.0457	-5.412	-1.368	-5.903	-1.861	-3.3389	-4.7014	-3.1241	-7.0393	-3.4768	-0.90624	-5.2662	-4.5872	-10.573	-3.4768	-6.601	-0.95306	-3.7222	-2.6742	-5.0396	-2.662	-2.4981	-6.5707	-2.4658	-5.8528	-1.8815	0.41945	-4.7993	-3.3812
-0.10746	0.47816	0.61923	-2.0115	1.7483	-1.9705	1.0437	-5.7599	-1.4992	-2.9071	-0.14592	-5.2478	1.6181	-0.38183	-2.9312	2.2586	1.4108	4.578	-2.6697	-0.75227	1.7204	1.9744	0.14226	0.79369	3.1292	-4.8666	-1.9632	-0.8048	-2.4463	-3.2651	-6.4391	0.28271	1.7303	4.4731	2.6483	3.0196	-1.3028	-0.95356	-1.695	-2.1452	0.7029	0.64037	-0.17076	-6.3183	-0.25467	-0.17369	2.2779	2.8892	-0.46847	-5.4292
3.7147	0.45016	-2.393	1.9863	1.1664	0.71197	1.838	-1.7724	-4.4089	1.9753	-1.8897	-0.65963	1.0252	-3.3096	2.2457	0.88831	-3.9551	-1.8427	-2.9067	-3.673	-1.0673	-0.88772	0.89923	-1.2262	3.6826	0.5294	-1.8858	-1.5568	-1.0601	1.5162	-1.212	-0.73551	0.63928	-2.4368	-1.3919	-1.1845	-2.8551	1.2257	-1.5024	-0.27362	-5.5797	0.94513	-1.9569	0.052767	1.1742	-0.90964	-2.8345	-3.115	-4.4154	-4.2321
-0.4449	-2.7558	0.044393	1.1742	-1.4872	-2.4122	-0.74152	2.5909	0.93311	-3.7619	2.7682	0.60823	-1.8538	-1.722	-4.853	0.38208	2.0492	-3.5391	-0.50944	-1.7457	0.72887	-4.0359	-4.1744	-3.9226	-1.6692	-4.2088	1.9228	-1.8567	-0.93603	-1.2101	3.5129	0.30731	-0.062766	-2.3421	1.0509	0.85619	0.41208	-4.6639	-2.802	-1.1224	-1.6453	4.6194	2.867	1.3878	-2.3346	0.026127	1.5095	3.4836	-1.5111	0.3454
11.804	4.33	9.4353	9.2577	8.1166	9.1351	7.3611	9.2155	1.9338	9.1935	7.8472	7.9466	1.7659	10.773	12.714	7.0205	9.7239	10.657	3.6636	9.7629	8.4099	4.8128	9.69	6.0973	7.997	8.7482	7.613	8.8748	5.5707	-0.2561	11.04	5.0623	6.2781	8.4689	5.7568	14.504	6.9012	6.9267	10.917	7.4016	11.567	5.7048	6.5905	9.6389	9.681	2.8712	10.598	5.595	6.5801	8.5416
-4.0145	-2.2453	-3.628	-3.3695	-5.8674	-8.1997	-4.0022	-5.4827	-7.1831	0.55314	-3.6536	-3.5971	-7.3342	-3.4759	-1.3169	-1.9455	-5.4121	-3.0045	-8.5649	-1.0064	-9.9052	-1.7637	-5.8982	-3.3408	-3.7431	-4.0618	-6.1952	-4.6687	-7.9194	-3.2927	-8.7205	-4.5026	-4.2337	-2.7764	-0.34341	-5.6621	-6.1078	-3.5079	-1.5262	-6.719	0.73979	-5.0711	-5.6251	-0.10469	-5.8709	0.095885	-4.8288	-3.0061	-1.8137	-3.7899
-1.0634	1.5042	-3.7191	-0.90331	1.0149	-0.71546	0.56866	2.1742	5.7572	2.8451	-0.63541	-0.51579	-1.467	-6.523	-1.5657	1.2096	4.116	-0.9605	-0.20032	-2.5481	3.9582	1.9593	-0.54111	-0.86027	0.89115	-1.8929	-2.686	-0.14881	-0.7743	-4.1853	1.9357	-1.1536	3.0923	-2.7921	-0.73939	-2.5061	-0.11768	-0.65474	-0.34462	1.987	0.98682	-0.99084	2.4234	4.2997	2.2753	-2.0853	-4.815	-0.34564	-2.1492	-6.2093
10.915	1.1488	5.7004	5.6526	-0.42282	3.9452	6.8465	5.0465	4.5128	4.9104	7.8929	7.3243	1.3717	1.5006	5.0441	5.0796	8.4272	4.9472	6.974	2.3364	8.5869	3.6154	6.8645	8.46	6.248	6.2227	1.083	7.2889	5.7559	9.6599	8.2766	2.1231	7.0202	2.9967	8.5918	3.7955	6.0232	7.8608	2.9211	7.6558	9.2316	7.2021	7.9325	10.097	6.7041	4.248	5.4152	5.8976	5.4034	7.7692
-0.28761	2.9053	1.4961	1.07	-2.0335	0.51907	4.1109	3.7452	-0.62481	-0.58969	-0.46069	5.3344	3.304	2.0173	3.7222	-2.1701	1.0086	1.3994	3.3664	1.848	0.86321	3.1566	5.0296	6.1823	-0.11822	-0.68366	-1.5049	-0.58482	4.9137	5.7016	1.012	3.903	2.3778	3.5156	-0.48195	3.2577	2.0976	-0.78619	1.4391	2.1605	-2.0237	3.0627	-1.1848	1.4066	3.191	0.24371	1.7413	4.4415	5.5129	3.351
-6.8632	-0.84013	-2.3862	0.62315	-2.6349	-2.193	-2.5506	0.62733	-8.8921	-6.051	-1.1817	-5.0346	-4.1355	-4.3014	-5.6538	-1.4789	-0.50575	-0.54828	-6.4222	-2.922	-2.4368	-1.1579	-1.5494	-1.1579	-7.693	-2.5726	-6.153	-0.35135	-3.068	-7.5175	-4.9677	-4.8463	-1.5095	-4.1751	-6.062	-6.6307	-2.3086	-1.6416	-4.3636	0.59184	-1.6382	-2.2014	-6.7373	-2.2891	-4.2921	-3.3857	-0.60888	-1.0562	-5.1938	-5.3773
-7.9697	1.0836	-4.1705	-5.4247	-0.33923	-1.7344	-2.7938	-1.2586	-5.8127	-1.9722	-1.9717	-0.81283	-4.4556	-1.1165	-3.5096	-4.6149	-4.8934	-3.5905	-1.3422	-2.4526	0.15184	-1.0402	2.9886	-3.7997	-2.5636	-2.4253	-4.3749	-4.8662	-4.4201	0.1853	-3.1118	-7.2758	1.4017	-1.099	-5.0258	-4.0814	-1.1263	-6.4446	-2.6467	-2.6422	-0.80084	-1.9119	-1.932	-2.2162	-3.2182	-4.081	-2.5022	-6.4762	-4.9248	-8.6843
5.2677	6.3633	2.7139	5.8197	5.838	4.4775	6.9715	1.5872	6.3475	7.3042	3.2472	3.4629	6.2361	8.9712	3.6013	1.4812	1.1278	4.6473	5.0488	3.2571	9.1097	3.4617	6.488	1.7515	8.7041	3.2797	3.3932	0.44518	4.8703	6.8968	5.7742	0.57017	3.5133	1.2641	2.7455	1.1225	4.8777	-2.3789	4.4267	3.6252	2.8651	2.3503	3.7726	2	4.2863	3.4686	3.3171	6.3763	7.9979	2.6811
-9.3952	-9.1676	-6.3529	-12.685	-14.739	-10.196	-10.756	-7.8725	-16.766	-12.409	-7.9608	-14.063	-13.728	-13.311	-12.011	-11.294	-11.179	-6.8818	-10.082	-13.341	-13.572	-13.2	-11.658	-9.1417	-8.6665	-13.472	-6.906	-8.8097	-7.9663	-14.148	-5.791	-8.7409	-13.266	-9.1008	-11.08	-11.618	-10.752	-11.039	-8.68	-12.039	-12.147	-13.012	-15.534	-8.9301	-9.6146	-9.5568	-8.0076	-16.074	-9.4487	-9.1316
-0.0090492	1.3103	3.2469	-1.8377	0.69417	0.97565	2.3802	2.1984	-4.6815	1.1438	-2.5652	-3.0029	-1.2365	-2.7622	0.33473	-0.5208	0.60224	-1.6591	0.5122	-3.8182	-0.16093	-1.3442	-2.4135	-0.26561	3.6317	-2.3398	-0.50272	-2.7403	-0.46948	-2.7249	1.126	3.1733	-6.6386	-2.2513	-5.6915	-2.5045	-2.6356	-2.5301	2.6619	2.5147	-1.0687	0.2877	0.20255	-7.268	-4.124	-1.0521	-0.89781	4.1545	-3.0068	-5.3137
-0.80747	-1.9893	-5.1778	-3.4242	-3.4975	-3.2815	-0.52216	-3.8978	-3.9621	-5.4793	-1.1094	-2.9327	0.5035	1.6003	-2.8839	-2.289	-2.9165	-2.917	-2.7114	-3.4661	-3.3937	-0.97163	-4.1866	-2.3771	-3.9656	-4.2208	-0.75186	-2.9985	-1.0574	-2.1117	-1.548	-1.1087	-0.79031	-2.0487	-3.2203	0.71981	-0.9281	-3.9152	-3.0223	-1.7252	-0.0061774	0.69648	-4.4839	-1.7196	-3.6762	-1.3369	1.1327	-4.3814	-0.66557	1.3362
-11.28	-12.547	-13.639	-12.043	-11.637	-9.3899	-12.132	-10.165	-8.1795	-14.63	-11.022	-10.761	-11.934	-7.9909	-15.902	-10.865	-9.694	-10.427	-8.8942	-11.013	-10.934	-11.238	-10.887	-10.962	-12.681	-13.836	-10.088	-9.4842	-11.355	-11.977	-11.113	-10.755	-9.8931	-14.185	-10.446	-8.5357	-12.802	-8.3397	-6.1551	-9.7726	-11.285	-9.8958	-8.9587	-8.8422	-10.263	-12.314	-8.0649	-8.6624	-9.3242	-6.901
-11.598	-13.946	-12.001	-16.061	-9.4185	-14.364	-10.126	-10.286	-11.671	-9.9027	-13.239	-13.612	-11.204	-5.3968	-9.7459	-8.348	-13.426	-11.184	-10.278	-11.386	-11.943	-7.5592	-5.9457	-10.949	-8.1606	-13.524	-13.177	-8.17	-7.2215	-9.9425	-12.492	-12.597	-12.446	-12.779	-8.5415	-11.978	-13.022	-9.2586	-14.156	-12.521	-12.254	-10.088	-13.427	-15.001	-9.6719	-10.837	-11.584	-13.421	-9.5576	-12.693
-5.5732	-3.4731	-7.1938	-6.7818	-4.4891	-6.0474	-6.6888	-5.9078	-4.7583	-6.9025	-4.8246	-7.5396	-8.7605	-7.3908	-5.3606	-7.5021	-4.3828	-3.955	1.2561	-3.35	-3.9664	-7.258	-3.9811	-1.2657	-8.2167	-8.3946	-7.3218	-4.593	-8.9829	-3.6593	-8.4348	-3.6663	-8.0109	-7.4329	-4.2289	-6.3138	-6.4957	-3.6727	-4.5708	-6.4123	-5.5109	-8.4338	-0.93578	-2.1345	-5.1623	-7.4185	-8.5715	-6.8038	-4.4485	-5.4002
-13.53	-12.944	-11.383	-14.001	-12.796	-19.405	-9.7039	-11.008	-11.285	-15.565	-17.159	-13.335	-8.4096	-8.9675	-13.695	-14.174	-17.221	-11.894	-14.138	-15.95	-16.341	-10.471	-10.672	-9.2895	-12.372	-15.095	-13.985	-12.76	-7.4122	-12.78	-11.543	-9.8436	-11.479	-11.971	-12.13	-11.803	-11.276	-11.063	-10.972	-14.834	-15.527	-10.51	-15.546	-10.013	-13.66	-12.071	-14.705	-13.327	-17.113	-14.206
-6.0667	-3.3978	-7.5122	-4.3119	-4.8736	-3.1425	-9.266	-8.4964	-6.3834	-1.1657	-1.0838	-3.7586	-3.9079	-3.7855	-7.9075	-6.7173	-3.0008	-2.528	-6.0771	-3.3133	-4.5365	-7.1029	-5.4732	-6.8201	-2.752	1.0082	-3.2648	-6.0987	-3.6069	-8.0812	-6.4008	-5.9833	-6.4622	-6.1039	-5.8044	-8.406	-1.5384	-7.1331	-0.93431	-7.9882	-5.5804	-8.5401	-1.7018	-7.6689	-6.4226	-3.9701	-3.9299	-8.4307	-0.18659	-6.4204
-22.971	-26.606	-20.106	-22.593	-28.606	-25.274	-26.233	-20.537	-22.274	-23.754	-21.882	-26.27	-19.687	-22.99	-23.33	-24.448	-24.238	-21.26	-19.346	-24.832	-24.501	-24.071	-20.753	-19.939	-18.611	-21.106	-20.062	-23.075	-21.901	-24.29	-21.292	-21.704	-22.08	-25.505	-20.319	-21.09	-20.63	-23.165	-22.206	-19.713	-24.499	-19.051	-25.185	-18.344	-21.63	-28.316	-23.378	-25.33	-20.195	-21.195
-15.465	-13.65	-14.284	-13.981	-11.604	-15.357	-18.044	-14.578	-17.591	-16.144	-17.635	-13.57	-12.594	-14.923	-14.639	-9.6604	-13.954	-16.3	-11.642	-9.0521	-13.343	-14.866	-18.106	-12.908	-11.122	-14.858	-17.283	-15.201	-13.532	-13.438	-9.0393	-10.848	-14.478	-15.389	-12.829	-12.83	-14.706	-13.707	-18.189	-11.327	-14.84	-18.5	-20.807	-14.53	-14.695	-8.9011	-11.539	-16.638	-15.998	-16.549
6.9227	7.584	3.4225	9.742	8.6944	6.4224	5.387	8.1005	4.5531	11.324	8.6585	4.9095	5.8109	8.1615	1.2817	6.6702	7.0909	10.771	5.4263	5.7267	4.2792	9.6835	7.4972	7.0003	4.9746	3.4389	6.0869	8.4317	6.2282	6.1877	7.0067	10.005	5.6657	9.7772	3.5531	6.7562	3.9349	5.034	0.64912	5.6999	6.3821	7.9946	12.169	11.6	3.9952	7.5046	6.6285	1.816	7.311	10.031
-2.464	4.2525	-3.8303	-3.3216	-0.96756	-0.38171	-1.759	-5.1254	-5.8565	-0.64696	-6.4622	-2.0246	1.7795	-1.4272	-4.1506	-1.3112	-5.227	-6.4807	-0.46919	-3.0614	1.2708	-6.0488	-7.3783	-1.8579	-4.9186	-0.044169	-8.5784	-4.2708	-4.6463	-1.2848	-3.0048	-1.596	0.70246	0.65837	-4.3993	-4.1354	0.56336	-6.751	-5.6482	-5.4493	-2.8309	-2.0406	0.72412	-8.1204	-5.7986	-3.853	-1.0433	-0.78852	-0.36612	-3.5472
-4.2731	-0.022622	-3.8981	0.097943	1.5672	-1.7417	-0.068508	-4.2972	0.15049	2.2484	-4.2526	-3.3543	2.1606	-2.8779	-5.3021	1.0834	0.54439	6.1932	-0.075746	-1.934	-6.8599	1.6347	0.46316	-2.5268	-0.79118	0.13714	1.2232	-4.1566	-3.4174	-2.2635	-0.070623	-3.274	-1.9624	-2.1541	-3.1899	-1.3157	1.9776	1.4357	-2.7599	-3.0675	-3.6523	-0.39561	1.6895	3.0359	0.3941	0.80087	1.603	-2.5479	-2.4651	0.12285
-12.398	-11	-7.9747	-9.314	-8.8569	-10.498	-9.3443	-4.8315	-3.6356	-10.417	-9.1749	-12.356	-12.008	-11.849	-11.867	-8.2032	-10.625	-11.159	-9.4182	-7.6091	-10.484	-9.5062	-8.8807	-11.213	-7.2904	-10.982	-10.15	-8.294	-5.7959	-12.425	-7.5017	-10.664	-7.8818	-13.051	-9.6444	-13.087	-9.2857	-6.4838	-10.585	-10.246	-14.024	-10.157	-8.5775	-7.4402	-11.29	-8.6184	-12.528	-9.0085	-6.4199	-13.257
-1.3939	0.96655	7.2652	-7.7809	4.3413	0.97875	-1.3182	3.215	0.19103	-0.78879	0.083817	0.93747	1.25	2.6895	-2.2095	0.2388	-0.27741	-3.5024	3.1319	2.2189	1.9001	1.1093	1.7232	0.39394	-0.68409	5.6927	0.8511	3.4545	-0.70486	-5.6349	1.1271	0.50812	0.70551	2.1071	1.8978	-0.16915	-2.4365	1.1272	-1.3901	-1.4629	3.05	-3.2312	-0.40835	0.93888	4.4128	2.5475	-0.2496	-1.2289	3.194	3.6395
8.7181	7.225	8.5036	9.3108	12.251	7.7106	7.7136	6.9584	9.3809	4.9345	7.8915	6.7213	7.8953	8.2618	6.9376	8.8783	5.4545	5.0029	9.009	9.9486	4.5988	7.5879	6.6077	4.408	3.3442	5.088	10.192	7.9223	7.2613	6.3696	5.1501	7.2304	9.0208	8.6062	9.2462	9.3093	5.1795	5.5232	8.8949	6.9293	9.8361	4.5652	8.1554	10.696	8.7631	5.4784	13.717	5.2854	6.0586	7.8399
11.682	7.5003	6.2021	10.706	4.7768	6.7996	10.558	7.902	7.2446	5.3895	5.6745	10.206	8.3846	9.0931	8.7785	9.7372	5.4308	7.7571	11.433	7.0459	7.4219	9.5089	9.3666	8.5948	6.2681	10.639	10.348	3.5671	5.6677	14.234	6.8846	10.374	3.7089	10.429	6.2945	7.9014	10.788	9.6503	9.8487	6.3221	11.938	9.1664	9.1232	7.5875	3.6335	10.904	8.7566	9.0314	12.598	8.133
1.4984	-1.2333	-2.1478	1.3867	1.3774	-2.3953	2.9282	0.1139	-2.2373	-6.8559	-0.53004	-0.93045	1.5232	-1.1632	-4.3615	-0.67367	-2.7787	-4.9529	4.1182	0.030775	-3.7288	2.1762	-5.0326	0.33875	-0.58032	0.58002	-0.83903	-6.0866	0.98285	-3.4479	1.3263	-3.6616	-6.8751	1.6531	-1.0233	1.7037	0.36606	0.037313	-1.8113	-4.2456	0.027419	-3.1625	-0.26828	-4.8294	-1.3765	1.6466	2.6857	-0.54271	-1.2399	-2.0356
1.2024	-1.5924	-4.6078	-0.77464	0.72888	0.0047129	2.9648	3.0766	-6.4119	-0.36366	-4.8939	0.024583	-3.1685	-5.4266	-2.6784	-3.1681	-4.3915	1.0767	-2.7218	-2.8495	2.3022	0.66991	-4.9265	-2.2328	-2.3256	0.93998	-3.0278	-1.0527	-5.7796	2.5995	-0.56885	-2.5563	-2.0062	0.4545	-0.33399	-1.8221	-3.6652	-3.2384	0.787	1.4069	-2.0386	-2.0727	-0.10102	0.12214	2.6487	-3.6568	-5.2516	-2.7995	-0.58543	-2.5136
-3.1909	-0.35876	-4.8115	-4.0358	0.43708	-1.2689	-5.5988	-2.2376	-7.0289	0.20274	-5.1522	-4.8701	-6.4233	-1.2903	-3.8431	-6.2862	-1.9765	-3.3768	-8.5945	-4.6337	-5.7587	-1.8081	-5.3227	-2.3392	-8.2688	-3.1296	-0.079584	-7.1577	-6.2031	-2.1983	-5.454	-1.6915	-7.1053	-6.1571	-4.887	-3.6298	-7.4124	-2.239	-3.3247	-1.3348	-3.8991	-1.9142	-4.3266	-1.971	-4.6377	-6.3009	-2.3714	-6.2096	0.052938	-8.0519
8.4426	4.2523	5.1241	9.6752	3.9967	8.5748	8.8296	5.9667	8.4606	4.2698	6.4237	6.4103	2.7851	4.6203	7.8008	10.098	13.771	3.3656	7.0267	8.1177	3.0704	12.136	10.678	2.9032	5.4305	5.0706	2.7931	4.5954	5.4471	10.132	13.703	9.4587	8.4547	7.5922	4.1655	5.698	3.1058	8.6771	4.7661	4.8054	8.1384	7.6257	10.051	5.5172	11.112	5.7172	13.077	4.4224	1.7389	7.9852
-5.6812	0.81885	-7.436	-4.7059	-1.1931	-5.2697	0.24953	-5.2515	-3.8878	-0.21564	-5.5319	-1.9081	4.4964	-0.073099	-2.6453	0.078958	-0.64627	0.042755	-1.7592	1.1536	-4.0946	-2.4002	-4.1691	-3.4655	3.2137	-0.89309	-0.13375	0.58506	-5.3675	2.5801	0.33624	-4.382	-1.6896	0.22539	-2.3965	-0.23424	-0.74071	0.13111	-2.8742	-1.8836	-3.3769	-0.39767	-1.6702	0.21233	-1.8992	2.4011	-5.1994	-1.826	-3.3471	-2.7847
-3.9415	-2.5676	-2.8366	5.0374	-2.4268	-1.0668	-1.6181	-1.2849	-0.88731	-6.1018	-0.63106	-1.4193	-2.5664	-2.4195	2.4571	-0.21772	-1.7237	-2.5934	-1.3567	-0.99402	-1.0238	3.3373	-1.168	1.2973	1.2452	-3.8833	1.2241	-1.7396	-5.1535	-5.2903	0.63358	0.79234	-0.17987	-2.2261	0.67366	0.12547	-3.855	-4.363	-4.7344	-1.9568	0.033676	-2.9525	-1.5019	-3.1175	0.069712	-0.21587	-1.6409	-3.2713	-6.5396	-4.6335
-1.416	-1.373	-0.39093	-0.84923	-3.2758	-1.5495	3.7705	-1.7615	-0.0080491	-2.1873	1.1965	-1.112	-1.4986	-5.4749	-0.49761	-1.5679	-2.8963	-1.9891	-4.3588	-6.0434	-2.0424	-2.4001	-2.6386	-1.0673	-0.075369	-1.9272	-0.88908	-0.50004	-3.0264	-0.70626	-1.0528	2.4352	-3.1803	-2.1926	-0.76278	-3.2418	-1.7425	2.5581	1.7887	2.4136	-2.2369	-0.49732	-0.55739	-0.94604	-1.7117	-0.71828	-2.1281	-3.4374	-1.5827	-4.9407
-1.2014	-6.9955	-4.6947	-5.4632	-3.2808	-3.927	-3.624	-5.3251	-5.6672	-3.1201	-5.5449	-5.6379	-7.0813	-8.9547	-10.975	-2.9102	-5.6586	-3.9154	-4.3071	-1.222	-3.101	-6.6417	-3.9354	-2.9004	-1.9374	-4.1821	-3.2653	-6.0371	-4.5375	-2.087	-6.1649	-1.7723	-8.3586	-5.4932	-4.9066	-1.8819	-5.0845	-8.1775	-4.3106	-2.2428	-5.1051	-3.8049	-3.053	-4.8146	-3.3061	-5.1189	-4.0739	-6.4454	0.21418	-7.5252
-4.4908	-9.3383	-7.401	-3.4274	0.61574	-6.1751	-5.7954	-3.357	0.28584	-2.5135	-2.0431	-5.0548	-5.6682	-7.3428	-5.1344	-2.3946	-1.3683	-0.21114	-2.336	-3.9753	-5.6353	-4.1001	-5.0125	-1.2501	-3.3442	-7.7267	-6.7968	-1.0601	-4.9689	-4.9391	-1.9382	-2.6729	-4.0148	-6.4175	-2.7773	-5.1369	-2.187	-1.6251	-6.3454	-6.0765	-3.5749	-3.033	-0.2631	0.209	-2.2566	-2.8268	-1.0454	0.025296	-0.89474	-4.029
-2.5981	-5.8846	-6.0062	-2.3827	-1.0861	-3.4134	-3.9652	-4.6727	-5.5009	-8.5824	-5.0781	0.0865	-0.069697	-7.6434	-2.8229	-5.1808	3.0898	-3.5251	-4.2407	-3.7834	-4.0822	-7.7469	-4.6581	-3.8683	-1.7454	-4.356	-2.3878	1.4263	-1.2854	-4.4072	-5.0839	-2.9489	-0.85679	-6.0797	-2.9424	1.4953	-4.7794	-1.6976	-5.5624	-3.0423	-5.1749	-6.5637	-0.85763	-1.7648	-1.0683	-5.8585	-9.5406	-2.3453	-6.4874	-5.9468
1.1694	-1.2313	-4.6246	-0.47744	-0.34458	2.2532	-2.9451	-0.56331	-1.9995	1.3401	-3.7529	-0.94342	0.53591	5.2328	5.8945	4.781	1.8552	3.9649	-0.57371	1.8781	1.9759	1.8008	-3.2035	1.3865	-0.65242	-0.13903	3.9425	1.5142	-1.7383	0.38279	-2.4576	-1.3306	3.7329	1.2932	1.0051	1.7872	0.81414	-1.22	1.5115	1.1145	2.3895	-1.5928	-0.19975	-3.4119	1.9793	-1.5568	2.4844	5.5989	2.0443	0.73617
1.5697	-3.4294	1.7744	0.62523	1.9482	-1.528	-0.65126	1.7654	-1.1261	-2.2954	-5.1385	-0.68697	-4.2163	-4.2242	-2.204	1.5841	2.3825	-1.5062	-3.1832	0.44416	1.4492	3.9231	2.3212	-2.2662	-0.85107	1.7147	0.41452	-1.3725	2.418	1.6337	-2.657	-0.93559	-3.4547	-4.1948	-2.9076	-1.2101	1.114	1.5828	-1.4898	-3.689	-1.7095	2.7254	-0.45189	4.2893	-1.9739	2.046	4.3812	-1.6656	1.3353	1.7106
-9.6538	-21.011	-6.4648	-11.227	-11.006	-14.022	-10.307	-12.458	-7.9157	-10.649	-14.731	-11.461	-9.1475	-12.859	-11.196	-8.0444	-12.925	-9.5174	-11.571	-11.11	-9.6446	-11.213	-9.8264	-16.671	-10.248	-10.229	-11.035	-12.686	-13.715	-13.603	-11.109	-9.2277	-10.632	-14.889	-13.911	-14.027	-13.125	-9.2719	-13.483	-11.256	-11.045	-13.863	-10.987	-9.0377	-9.2103	-7.9296	-14.336	-10.194	-15.29	-13.479
-13.702	-14.934	-10.266	-11.582	-10.767	-12.085	-15.003	-7.5707	-14.684	-10.567	-5.6155	-15.445	-12.039	-12.749	-11.007	-12.835	-11.357	-12.329	-7.7611	-13.676	-10.086	-7.5871	-11.988	-9.8273	-8.0986	-9.1059	-9.193	-15.071	-10.035	-5.829	-10.736	-10.883	-12.967	-10.976	-13.83	-8.568	-9.3567	-10.165	-12.833	-10.742	-9.1806	-14.692	-9.3515	-11.457	-12.702	-9.664	-11.103	-8.7635	-8.9691	-9.5935
-9.1367	-3.5063	-8.9025	-9.6746	-14.468	-13.767	-12.472	-12.533	-16.572	-8.8683	-13.006	-11.8	-12.862	-11.485	-10.029	-10.881	-13.126	-7.505	-9.6284	-5.3246	-11.527	-11.641	-9.2782	-11.084	-10.669	-10.504	-12.235	-8.6974	-9.4772	-13.035	-11.067	-8.9181	-8.4433	-14.107	-11.296	-9.4499	-10.37	-4.8138	-13.316	-13.496	-12.383	-4.7546	-9.5843	-9.9212	-9.9074	-11.366	-12.148	-7.8144	-17.119	-10.98
-10.907	-12.598	-8.6377	-10.942	-8.6128	-9.4515	-11.594	-6.7491	-10.34	-12.401	-11.146	-6.2336	-10.809	-7.4824	-11.172	-10.616	-9.9722	-9.4977	-11.028	-11.411	-8.9601	-11.556	-7.5181	-4.6708	-9.6767	-10.156	-6.0735	-9.224	-8.2824	-5.9053	-11.37	-11.837	-10.989	-3.9252	-12.891	-12.19	-7.2435	-11.143	-6.7467	-11.367	-6.5456	-11.817	-12.253	-13.362	-5.1692	-12.935	-7.9924	-10.595	-10.829	-13.206
-25.702	-21.363	-16.76	-22.897	-20.3	-21.606	-17.584	-23.293	-27.94	-22.163	-23.013	-25.37	-17.514	-21.157	-26.76	-26.331	-20.871	-20.111	-23.693	-23.063	-25.409	-18.913	-19.655	-19.275	-21.953	-18.796	-17.679	-23.64	-21.543	-24.676	-23.942	-24.225	-19.459	-18.951	-24.54	-23.264	-24.823	-21.282	-22.122	-20.139	-22.353	-21.289	-19.749	-20.59	-21.753	-24.186	-21.607	-21.626	-22.454	-22.179
-7.9937	-6.6134	-15.005	-10.435	-8.6915	-6.3325	-13.595	-10	-12.081	-6.375	-9.4682	-11.592	-9.7881	-11.457	-11.697	-12.201	-7.8204	-11.556	-9.3744	-5.8237	-12.378	-5.9271	-9.8502	-11.716	-8.7059	-10.316	-6.5808	-9.7509	-6.7563	-11.18	-12.212	-10.271	-7.8636	-8.6904	-9.909	-11.028	-8.4149	-9.4197	-11.274	-12.863	-11.58	-8.8318	-10.864	-11.653	-7.3157	-11.508	-9.7558	-8.7463	-11.559	-10.053
-11.602	-15.156	-15.934	-18.452	-15.767	-11.931	-12.429	-11.496	-13.341	-12.985	-15.362	-9.6497	-14.747	-14.35	-13.731	-17.505	-14.415	-17.626	-16.577	-12.358	-14.703	-17.023	-13.512	-10.053	-15.262	-16.268	-18.02	-14.426	-19.467	-16.49	-11.279	-14.323	-11.65	-12.579	-15.137	-17.395	-14.82	-14.677	-13.786	-14.084	-13.934	-13.602	-14.066	-20.262	-16.583	-11.141	-16.368	-7.9185	-15.893	-15.268
-4.4167	-4.0964	0.01519	-0.59302	-3.7563	-2.7944	-1.4561	-2.2545	1.7566	-3.4376	-0.056225	-3.2918	0.71403	0.0051735	-1.4687	-5.1842	-3.8409	-1.5787	-0.018521	-0.076098	-1.7333	-2.6175	-0.12376	-0.55551	3.5185	0.045814	2.6034	-0.59735	-4.5722	1.441	0.10327	-3.1094	-2.7382	-0.59045	-1.1642	1.1216	-4.9514	-2.6032	1.1687	-2.0489	0.38499	-1.0264	-0.40758	-2.59	1.4	1.9032	-4.4826	-4.4136	0.075056	-4.1239
-1.0092	-1.5006	-3.7335	-1.5299	-3.3525	2.3896	-0.022735	-1.7046	0.72971	-0.9682	-3.45	-4.97	-7.5989	-4.6995	-2.8539	-4.1744	-0.19749	1.11	0.29864	-0.16539	-0.26681	0.22459	-3.2257	-11.009	-7.5466	-3.6034	-3.9302	-3.7561	-1.0506	-3.0276	-2.2734	-3.4318	-1.3119	-5.7613	-5.1987	-1.3758	-3.5552	3.3122	-3.0938	-1.3766	-3.9849	-5.6001	-2.7519	-3.3929	-1.2947	-0.37944	-4.9916	-1.444	-2.8328	-5.6688
-0.020224	2.7372	0.35685	-0.90885	2.4401	2.1741	4.9989	-0.11823	0.28756	2.8475	2.9175	-0.35443	1.1084	1.6327	-2.1856	-2.8285	4.3582	1.3817	3.5877	0.15306	1.7174	1.5654	2.1021	1.3713	2.7054	3.2803	1.5991	-1.1083	5.9955	2.1799	2.613	2.1259	2.8376	2.2777	1.702	3.4027	-0.42295	1.3294	-1.624	3.252	4.3239	0.043416	0.0059793	-1.7296	1.01	0.96181	0.19518	-1.286	4.4691	2.483
-2.3545	-0.59392	2.4299	-4.4141	-3.8401	1.3156	-1.0225	-4.8613	1.9899	0.52139	-3.4114	2.1612	-2.9097	-1.9335	-1.2086	-0.31173	1.799	1.5321	-2.3488	-1.9095	-3.14	-2.3169	0.42647	-1.9172	1.4595	-2.1531	-1.8254	-7.1462	-0.76186	-1.6905	-3.4601	0.42266	-0.55685	-1.976	-2.7152	-1.3773	-4.0075	3.9162	-0.8769	-0.93823	-2.6467	-0.15438	-2.2118	-2.885	-0.85066	1.9002	-2.497	-4.7111	-0.65782	-1.0168
0.37297	-5.947	-5.4872	-4.5335	-6.1718	-1.2884	-6.5236	-6.3046	-10.126	-9.3461	-7.1378	-6.6594	-6.5778	-12.201	-6.8164	-2.6512	-5.8097	-4.9024	-5.5667	-7.5374	-4.3298	-13.047	-7.3403	-7.506	-4.7007	-6.0308	-9.5985	-4.9836	-3.3736	-7.4801	-10.017	-6.5894	-6.6752	-2.5791	-9.4913	-8.9242	-2.6651	-7.8597	-9.2748	-5.3776	-4.4463	-5.812	-2.0914	-4.8464	-9.6235	-10.506	-9.624	-5.6211	-0.87368	-7.0754
-8.1242	-8.7421	-7.6362	-11.7	-10.332	-5.797	-6.2988	-9.3229	-2.7364	-5.2809	-12.663	-5.553	-6.2597	-10.167	-6.8816	-7.1054	-6.6899	-8.2194	-8.8679	-7.0235	-5.2585	-9.0269	-6.3276	-10.882	-7.8103	-10.948	-6.5569	-8.4585	-6.3074	-12.745	-10.143	-7.8422	-9.3804	-9.66	-9.9441	-11.581	-8.7192	-4.7718	-11.551	-10.921	-8.7874	-11.147	-11.855	-5.7486	-9.6785	-8.5854	-9.2529	-12.3	-6.9187	-10.417
-10.925	-10.537	-14.098	-15.13	-12.05	-15.533	-12.111	-10.332	-10.742	-18.881	-11.248	-9.573	-13.469	-14.453	-10.228	-13.75	-12.047	-14.199	-12.568	-13.333	-6.0502	-14.546	-14.56	-10.422	-17.421	-11.541	-13.3	-12.961	-12.018	-11.34	-12.658	-12.377	-9.4309	-11.368	-11.016	-10.525	-10.076	-7.8277	-8.0593	-14.603	-13.423	-7.4925	-13.804	-10.219	-5.2952	-16.646	-11.853	-13.796	-12.582	-8.5756
2.7065	0.38026	1.2556	4.7588	3.2909	3.5631	-4.0783	0.61169	7.4534	2.1681	2.4487	-2.0637	2.458	1.8029	-0.35023	-3.4984	1.6457	3.5766	-0.081984	2.5443	10.309	3.8528	4.6153	-0.32195	1.1942	-0.58808	2.2353	-1.6055	3.6783	3.0874	-2.6765	0.83645	7.2652	3.4964	-7.1717	-1.2674	-2.1441	2.6249	-1.496	-0.823	0.2791	0.73326	6.5461	5.3045	1.3094	1.4504	2.1786	-2.9172	0.035483	2.1307
0.11329	-3.2366	-0.42321	-5.4644	-7.0945	-3.9388	0.74644	-1.5797	-1.3148	-1.4492	3.3599	-7.6136	-1.4966	0.5978	-2.8122	-1.9886	-7.5098	1.221	-3.995	-2.7881	-0.8485	3.8891	3.102	2.2932	-0.16074	-1.4486	-1.9073	-4.5763	-2.1923	-0.84466	-0.77135	-4.2385	2.1608	-6.01	-3.0955	-4.7698	-1.093	-5.5094	0.87757	-2.2094	-2.6642	-0.021255	0.79889	-4.3672	-3.156	-3.3492	1.8075	-3.1209	0.74003	0.51674
-12.163	-9.2963	-12.737	-7.1238	-10.837	-5.9268	-3.388	-8.012	-13.108	-7.3757	-9.5795	-10.898	-6.6578	-11.705	-11.162	-10.182	-10.329	-6.472	-5.5756	-12.62	-6.3329	-12.12	-7.3707	-6.1318	-7.1841	-8.1179	-13.345	-14.528	-8.2374	-4.9365	-12.419	-6.8382	-9.9458	-8.0138	-13.927	-4.3581	-7.3355	-9.1422	-7.8759	-12.861	-10.796	-10.946	-6.8239	-9.1177	-11.472	-10.229	-8.1099	-8.374	-4.022	-9.5708
-7.9145	-3.5068	-7.0969	-6.0429	-5.4143	-4.6781	-0.96989	-2.4092	-5.0798	-5.3952	-6.3018	-2.3269	-9.4415	-10.188	-10.671	-2.6032	-8.9005	-10.999	-4.2576	-3.9007	-0.94587	-5.7727	-5.3542	-6.6296	-5.2693	-4.4483	-5.1182	-2.8505	-1.6645	-5.7512	-7.8891	-7.8411	-7.5066	-7.9661	-3.6203	-7.4116	-0.8094	-5.4741	-2.8823	-4.6551	-4.6091	-6.6004	-7.6391	-9.3328	0.29499	-1.6125	-4.8557	-4.8898	-6.6269	-7.7094
-12.453	-9.8963	-13.625	-10.677	-11.141	-16.047	-6.939	-11.876	-11.421	-13.954	-12.268	-10.088	-13.485	-10.968	-11.799	-11.789	-13.326	-13.473	-9.7821	-10.859	-8.3394	-10.444	-10.879	-12.696	-9.6542	-11.462	-12.133	-15.192	-17.208	-9.1883	-11.807	-9.6184	-10.275	-13.524	-13.824	-17.869	-13.952	-12.65	-14.227	-15.033	-8.4793	-13.961	-10.728	-16.218	-13.433	-16.045	-14.359	-6.5353	-9.6024	-15.045
-1.0809	-5.4888	-3.4106	-3.8755	-5.7345	2.008	-4.1454	-6.046	-4.6681	1.8906	-3.8988	-3.0277	-2.0368	-3.7171	-3.2491	0.39347	-9.7901	-4.231	-3.4561	-3.91	-1.6564	-5.3792	0.32181	-6.7851	-3.1864	-7.9774	0.18991	-6.9577	-3.0708	0.988	-4.9424	-5.3404	-2.1349	-4.2377	-2.655	-4.1093	0.38383	-5.9529	-0.46784	-3.9307	-9.0086	-3.5458	-5.918	-0.36991	-6.8441	-1.2293	-1.5093	-2.974	-5.1219	-0.45319
2.2344	2.5762	1.5678	3.2216	2.6305	-0.070829	2.2334	0.061306	1.3081	8.4235	5.9301	-0.051711	6.9667	4.9957	3.1558	1.3278	4.8003	0.32488	7.2789	0.23197	5.7782	5.7208	3.3724	3.9902	3.1358	0.5389	5.204	6.85	4.4884	1.1421	-1.018	0.56261	4.911	3.5406	-2.3404	3.4414	-0.063232	5.8732	-0.9739	4.3288	6.9855	3.5389	0.96675	-0.58093	4.418	0.70187	2.7149	-0.33859	3.1345	1.8709
0.44965	-1.7773	-7.9281	-2.539	-7.1206	-5.54	-2.4613	-1.195	-0.87598	-7.207	0.57153	-1.6339	-2.2289	-2.6378	0.34093	-4.1004	-4.1332	-4.0435	-0.45879	0.24967	4.4483	-3.8493	-1.6035	-3.0129	2.6711	-3.9418	-5.1468	-0.47574	-1.585	-7.2255	-1.4741	-5.7335	-4.3603	0.81143	0.51453	0.83711	-5.1533	-3.2044	-5.0045	0.13569	-7.8501	-3.7226	-1.6037	0.31843	1.356	-1.5582	-1.6655	-1.4022	-4.3558	-1.2074
0.85349	-1.4384	-0.54507	0.011562	-2.3847	4.5621	-0.69081	3.1395	2.131	-2.1972	-2.8548	0.49537	3.5557	3.4127	-0.21988	-2.1972	3.1263	0.89917	-0.18515	0.097579	-0.66711	2.4183	0.82433	-0.98644	0.96592	-0.29893	-0.82114	-2.1934	2.4415	-2.2512	0.36058	0.24679	-1.8429	2.5499	1.6522	-2.3059	-3.473	1.2378	1.8219	1.0884	-1.8108	0.23266	-5.3815	0.3641	0.79659	2.3076	4.8302	-2.0214	1.8115	-0.0064187
5.4579	2.2362	4.7452	8.2554	3.9942	4.163	1.738	2.5732	7.2564	5.0423	8.4089	6.3761	1.0542	4.3639	4.2897	4.5613	4.7039	4.0818	3.0981	6.6863	3.3685	5.4284	9.2825	3.927	7.8726	4.2502	5.6945	6.2749	3.293	3.1943	2.3166	6.9184	0.37779	2.1871	7.1479	0.8099	7.498	0.11997	6.3351	1.4845	2.2495	6.0079	6.6173	3.5237	6.4941	4.81	1.7402	3.3971	1.7595	3.6031
-1.0859	-3.9874	-2.3798	-0.61655	-4.4798	-1.7471	-0.19929	-4.6052	-1.9153	-3.5647	-5.9037	-6.3933	-4.5072	-4.0921	-7.4064	-4.974	-1.9846	-0.75927	-2.82	-5.0398	-0.2181	-3.5037	-2.3477	-6.5068	-3.0768	-1.1269	-2.7469	-5.9834	-7.5839	-2.1526	-4.5335	1.3805	-3.4661	-4.2844	-5.4518	-4.8742	0.2337	-4.7848	-3.965	0.39944	-6.7122	-0.57608	-1.039	-7.7683	-5.2987	-4.1193	-4.0347	-3.1461	-2.2993	-0.93767
-18.445	-22.045	-22.448	-23.113	-20.363	-22.941	-25.49	-24.369	-19.832	-20.934	-21.894	-23.078	-25.528	-23.008	-21.166	-25.271	-26.215	-23.636	-23.934	-21.455	-24.02	-22.259	-21.877	-24.487	-25.966	-19.579	-25.641	-23.373	-20.251	-23.846	-24.347	-21.81	-22.42	-22.576	-22.978	-21.891	-19.555	-23.856	-17.237	-17.986	-25.281	-23.629	-17.667	-24.184	-18.022	-23.033	-24.891	-18.869	-23.571	-21.198
-4.9896	-10.012	-5.902	-7.1806	-7.6384	-11.323	-6.7155	-10.687	-10.108	-8.4188	-10.896	-5.8961	-8.9355	-13.404	-8.9167	-8.4918	-13.685	-6.9892	-13.444	-11.724	-6.3383	-7.1484	-9.3502	-7.0937	-8.0191	-10.809	-10.513	-8.263	-5.4346	-5.4221	-9.8838	-7.7664	-7.6324	-12.45	-7.789	-13.339	-9.9358	-12.057	-9.3649	-7.0085	-9.0782	-3.0967	-8.6915	-10.64	-10.964	-6.3728	-7.2006	-8.0718	-10.584	-7.9483
-0.95807	0.72833	3.5543	4.0815	3.0716	0.50988	-1.4085	2.5901	-2.5704	5.3148	3.346	1.8304	0.8105	2.5435	4.1107	2.4249	4.2739	0.23201	2.8394	1.4804	4.8761	2.0839	-0.096535	3.7174	4.9285	3.3798	6.1313	3.3402	0.77036	-0.33483	-0.16863	4.0856	-1.7359	0.18447	3.372	2.7511	0.85285	3.055	2.6262	7.1117	1.0897	0.51936	3.1462	-1.8752	-1.057	1.7169	1.3108	5.6629	-2.7418	2.9446
2.5516	1.2718	-3.5279	1.4416	2.3712	0.22037	1.8952	-3.7302	-5.8761	-1.3068	-0.11107	-2.7996	-1.5087	1.7816	-2.1557	-2.4107	-0.96186	-0.13189	-4.1471	4.18	-3.1632	3.2429	1.211	3.6576	-0.58267	2.8863	-3.4787	-2.6495	1.6557	-0.46232	-0.37886	-2.7422	-0.52994	-4.805	-0.96994	-3.8079	-2.8255	-2.4439	-2.5518	2.3366	-1.9366	-1.4622	-0.27723	-1.0065	-1.3332	-4.0296	0.83581	-2.3333	1.0612	0.56464
-3.178	2.8578	-0.026153	4.3877	-1.3124	0.6206	1.498	-0.17344	-2.1688	0.57496	-2.0024	2.5979	3.1482	-2.3484	-0.39947	0.70911	3.6713	3.0211	1.4219	-0.12041	-2.1419	-1.4668	-0.22056	-3.4899	-1.5465	-0.2957	1.4845	5.5303	2.8871	4.4695	2.7248	-1.0798	-1.7503	-1.1071	-2.0543	-3.0116	3.6117	3.9533	-1.2591	1.4113	2.6772	1.886	3.1616	2.2008	0.36455	-0.81375	-1.3082	-3.3074	0.79111	-1.5961
-1.3957	-3.4561	-2.6216	-5.1596	-5.7772	-0.587	-3.0678	-3.8345	-1.2606	-2.9923	0.2731	-0.25102	-1.0868	-1.1469	-2.9786	-3.3917	-1.6244	-4.1091	-2.6624	-0.25926	-3.6573	-3.2586	-5.2574	-4.0913	-2.2107	-0.2928	-6.4273	-6.144	-4.9088	-6.2544	-2.0924	-3.6434	-4.1708	-4.9694	-3.8795	-2.2771	-3.8325	-3.5761	-3.581	-0.85684	-5.9631	-7.4562	-2.6239	0.45771	-0.63726	-4.0634	1.4924	-3.9892	-1.8116	-4.4615
-22.235	-24.589	-18.449	-26.062	-20.773	-22.642	-20.452	-20.537	-27.243	-21.428	-16.947	-24.636	-22.023	-20.684	-18.691	-19.268	-17.983	-22.065	-19.977	-18.847	-21.973	-18.6	-19.517	-17.799	-22.478	-27.158	-16.037	-15.788	-22.835	-21.693	-18.266	-22.484	-20.752	-25.112	-21.559	-19.02	-20.68	-20.566	-19.1	-20.078	-18.96	-19.187	-22.235	-21.055	-22.786	-22.333	-23.185	-19.8	-23.755	-19.314
6.4686	0.35613	6.9329	-0.59073	3.9218	1.2497	-2.1183	2.7986	4.8532	4.6586	-1.3969	0.58373	2.4167	0.73576	2.9171	4.5332	3.0735	3.678	0.65589	4.9491	-1.066	0.63978	2.4774	0.20935	-1.2943	-1.3565	1.0286	3.2141	3.4185	0.5543	4.5595	-0.99697	3.6	0.44526	-0.2216	2.743	2.8903	1.2719	4.1992	-4.0191	-0.010569	0.31405	0.051367	8.0422	3.5259	2.0268	0.10465	-2.0458	0.91473	3.3831
2.8073	3.4581	4.9087	-4.8674	1.5098	0.19121	-4.5038	9.1315	-1.3137	-2.1909	-0.39958	-0.21401	-0.079864	4.6838	3.4309	2.9979	-0.265	-1.581	2.1356	3.2237	-0.70225	-3.1608	-2.4887	1.3457	0.7341	3.8373	5.7075	-3.113	0.36625	-3.7861	1.0492	3.9233	0.79996	-0.73524	-0.021901	4.7386	2.5688	-0.71249	1.6371	1.4896	0.71308	4.5985	-1.5748	-0.92362	-3.6203	-3.3499	3.4695	-0.089759	2.1476	2.8426
-10.836	-5.3041	-9.1001	-8.2534	-7.0293	-8.1417	-1.4478	-8.7455	-8.5138	-8.5515	-7.1005	-8.6067	-9.99	-8.1085	-6.2621	-10.947	-8.3226	-7.6889	-10.872	-10.854	-10.334	-5.3241	-8.7037	-8.476	-10.143	-4.3916	-7.7524	-6.3437	-9.6027	-8.8344	-12.282	-3.3793	-10.703	-4.1738	-9.4957	-9.1642	-7.6072	-6.2193	-9.7183	-10.988	-9.9559	-9.7968	-11.25	-3.5355	-5.983	-13.673	-11.924	-7.405	-8.9193	-7.4333
-5.7373	-4.0607	-2.3655	-5.7059	-6.9813	-3.2276	-5.4193	-7.0662	-1.5832	-2.9821	-6.6165	-0.6322	-6.1865	-4.2545	-3.2297	1.9153	-1.0761	-2.5528	-3.0922	-5.0087	-1.9507	-7.1419	-6.6046	-5.5105	-6.9228	-4.1289	-4.2085	-0.72803	-2.836	-2.6119	-4.834	-1.6047	-9.7767	-3.0051	-8.6294	-4.374	-7.5908	-4.1862	-5.3078	-8.493	-4.2159	-8.3109	-8.6537	-6.3214	-4.5488	-1.7071	-6.9403	-5.4123	-7.3901	-5.5468
4.9431	6.7371	9.3616	4.6654	7.7717	9.4334	4.5895	10.804	5.1081	7.8052	9.402	7.2419	8.406	5.4292	6.778	10.172	9.1793	9.991	9.0684	7.6341	4.9205	6.331	14.995	4.2026	8.6309	6.6128	4.6517	4.3056	9.1919	6.3816	4.259	2.7723	9.1033	7.2946	4.1824	13.441	7.6599	9.0744	10.319	12.507	7.9154	8.7754	5.6913	9.318	10.136	9.6266	11.755	8.2509	7.691	10.2
-5.6424	-2.7015	-1.0986	-0.46021	-1.636	-3.797	-3.7729	-8.0107	-0.62443	2.334	-2.2578	0.26603	-1.0643	-0.80874	-3.1126	-2.7859	-2.7065	-1.563	2.4491	-0.1995	-2.632	1.7946	-5.2705	-5.4071	-3.6803	-2.5259	-2.3247	-2.8328	-1.1594	1.1668	-8.7555	-4.4283	0.53991	-2.7819	1.7779	0.99649	0.523	3.1383	-5.1784	-2.9228	0.40669	-0.42488	2.1652	-3.4199	-5.1757	-0.30623	-2.683	-7.0984	5.8035	-0.6887
2.5738	-3.097	-0.69197	-2.9073	3.1283	0.36263	-3.0073	-0.73153	1.9852	1.8687	-0.18474	-2.9772	0.76856	-1.3692	-1.6854	-0.46156	-1.2714	2.2536	0.49899	4.2029	-2.5249	-5.3496	-2.7761	-4.2336	-0.058934	-0.49119	3.9952	1.8351	2.1593	1.0886	2.246	-3.1914	3.7015	-1.6974	-2.851	5.0847	0.36374	-0.21651	-0.12828	2.1137	0.28973	0.35569	-2.4105	2.1655	-0.57081	-0.87957	-0.12804	0.58263	-4.0683	-0.80764
2.927	0.84836	1.0506	-1.9058	4.6841	0.4196	0.39086	1.3782	4.0301	0.29356	2.5095	-0.01721	-2.4107	0.23084	-1.1376	-1.0169	0.12696	-2.0392	0.24385	1.657	-0.43362	2.5904	3.5668	-4.946	3.6005	2.282	-3.2627	1.6107	3.5909	3.7053	-1.241	0.64894	4.6609	7.3719	0.29076	0.94173	-4.1673	-0.93317	-1.6953	0.51848	-3.6238	-0.27767	-3.0853	1.411	3.3431	-2.2719	3.8709	0.83586	-1.2495	1.3299
-1.3501	-4.7528	-4.754	-6.8515	-10.533	-4.1207	-6.9469	-8.4924	-3.9738	-5.0259	-9.8605	-6.8924	-8.8559	-6.5861	-2.6695	-5.1598	-7.1397	-4.5732	-3.6529	-9.7423	-5.6917	-3.2096	-5.98	-2.0331	-4.865	-3.1907	-4.2089	-5.9806	-8.678	-8.4574	-9.6571	-4.5849	-9.0832	-8.0701	-1.2908	-9.0677	-1.8837	-8.9552	-7.4854	-3.7596	-5.6636	-0.31218	-7.8084	-2.2229	-6.5832	-8.2167	-2.5167	-3.9117	-4.6	-5.6158
-15.001	-10.902	-7.7463	-15.284	-12.493	-7.6861	-11.016	-9.2813	-15.585	-7.2657	-7.7461	-9.3382	-10.323	-7.3773	-13.826	-9.2419	-9.1059	-12.498	-8.8088	-12.302	-9.9859	-8.3715	-12.591	-10.489	-10.069	-10.737	-13.635	-12.134	-11.48	-14.255	-13.781	-13.571	-6.9328	-14.78	-12.414	-13.372	-8.1039	-6.8377	-11.975	-9.7668	-9.4615	-9.0373	-13.933	-12.332	-11.075	-8.1931	-15.539	-11.692	-9.8376	-13.098
-0.81716	-0.0044629	-7.9583	-0.93319	-7.7759	-3.3073	-4.5614	-1.2182	-1.4157	-3.3427	-3.2631	-5.2433	-10.365	-4.0172	-4.0229	1.7195	-3.264	-3.1087	-2.2525	0.11887	-4.524	-5.4298	-1.2053	-5.2283	0.77477	-2.2519	-8.8284	-1.9036	-4.6082	-2.5106	-2.6269	-0.85529	-0.80255	-7.2632	-2.5584	-2.0791	-7.977	-6.0528	-2.341	-5.7301	-0.95504	-3.7911	-4.752	-1.2813	-1.6669	-2.96	-5.1292	-5.7089	-4.2319	-11.844
-2.4552	7.5716	6.1977	6.5213	2.4727	-0.38593	3.6837	4.2461	6.3147	6.7473	0.47897	4.9543	-0.26139	1.7366	4.1675	0.62669	7.4728	5.6092	2.0107	4.3666	4.6898	4.1995	2.8183	3.9365	2.5937	0.40046	4.1635	5.4702	0.90144	3.7236	0.86068	3.7697	-2.126	2.0294	2.0314	-1.947	8.8875	0.55688	2.8058	4.2987	-0.067578	0.5274	1.0664	2.6091	4.1526	4.2719	1.7213	-4.0759	-0.42205	2.4474
-7.0472	-4.6486	-1.9891	-9.029	-3.2363	-5.5441	-2.7232	-5.9078	-6.1926	-6.8481	-8.6184	-5.4494	-9.12	-6.4661	-9.1565	-4.0302	-5.3295	-9.7868	-8.1351	-10.991	-5.4314	-5.3539	-7.8643	-4.7579	-5.9371	-7.0545	-2.2636	-5.4415	-2.0518	-6.8934	-6.703	-4.4539	-7.9523	-8.2334	0.88319	-4.2381	-4.7412	-7.822	-2.4987	-9.1402	-9.0924	-12.73	-7.4178	-4.7287	-3.7535	-4.8892	-1.1926	-6.8038	-5.088	-7.4371
-6.1038	-4.0765	-5.8935	-4.7001	-6.006	-4.2927	-8.7054	-7.7887	-5.2502	-7.571	-3.2253	-7.4916	-4.2305	-6.0545	-4.3828	-4.0199	-8.3933	-8.7206	-1.349	-4.1059	-6.8796	-7.4418	-5.4788	-8.7426	-3.3829	0.4046	-7.5996	-5.295	-2.5125	-2.7131	-10.431	-7.5421	-4.9242	-6.1997	-3.1782	-9.4034	-6.8007	-9.5396	-5.4959	-3.7521	-6.8516	-2.4413	-6.4419	-3.3014	-6.6111	-9.0969	-4.3322	-6.0352	-6.7431	-5.9219
2.9542	3.9616	2.5969	-0.4402	0.13382	-0.23183	2.6051	2.4899	2.3989	0.50673	1.759	-0.93156	0.65526	-0.57662	-1.0856	-0.81898	-2.9933	-1.6366	1.1092	-0.74114	-0.295	-2.2483	-0.052188	0.70425	-5.3076	0.070637	0.88164	-2.0762	-5.0735	-4.5102	0.029698	-2.6337	-0.48054	-4.3131	0.3814	0.047686	-1.3116	2.5214	2.2751	0.57754	2.2958	1.6462	-1.2573	-3.8622	-3.9951	-1.3917	-2.2038	0.87261	-2.4521	4.5706
-16.668	-16.988	-15.555	-11.789	-16.879	-15.253	-17.136	-17.475	-12.626	-14.836	-16.468	-16.855	-16.238	-15.78	-16.199	-14.292	-15.511	-16.208	-16.366	-8.3346	-17.878	-12.435	-17.787	-14.486	-12.761	-14.913	-17.447	-16.332	-15.885	-14.267	-14.556	-14.547	-12.957	-18.212	-15.124	-9.712	-12.859	-14.31	-14.355	-15.177	-12.71	-17.502	-13.74	-13.202	-15.233	-16.91	-17.322	-18.237	-15.229	-11.797
-9.4241	-13.791	-9.5493	-12.346	-15.246	-11.69	-11.351	-10.416	-7.439	-8.7763	-6.4485	-13.632	-10.741	-8.8566	-14.112	-14.208	-13.572	-7.5827	-10.484	-10.949	-7.6528	-8.9486	-12.153	-13.617	-11.224	-8.9141	-10.754	-10.233	-9.9614	-9.9685	-10.627	-7.8771	-9.4398	-10.977	-15.525	-14.437	-16.087	-11.449	-7.0746	-10.476	-9.7721	-12.971	-8.4212	-11.05	-11.947	-8.5965	-11.269	-12.077	-12.548	-11.143
5.2641	-1.6247	4.8114	1.307	3.7155	10.167	1.0035	0.27838	1.6452	-0.95811	0.17775	2.2472	5.8561	10.595	3.7941	0.92014	1.9013	0.99701	2.05	1.8312	3.6823	6.2292	-0.12945	3.8118	1.0743	4.3902	2.8684	0.16607	1.5354	3.2469	3.0832	0.26994	1.1894	1.0338	0.21979	2.9954	-1.5749	5.0677	6.9985	10.555	1.2068	8.2242	-0.23556	1.0291	4.7565	-0.51977	2.9661	4.8845	2.3304	4.1547
1.4828	-3.9255	-1.4162	-0.97442	-0.95582	-0.70463	1.2416	-0.64848	1.9688	0.48286	-6.234	0.24983	0.36935	0.53442	-2.1118	-2.7914	-3.008	-2.0325	-3.4471	-1.2272	-1.1988	-4.1004	2.1494	-2.3372	0.69123	1.7467	-6.5605	-2.149	-1.8048	-5.2133	-4.8388	-3.4369	2.2838	0.47075	-1.0713	-6.0298	-1.6002	-3.2208	-1.7101	0.18834	-5.5463	-5.3735	-0.42169	-0.64083	-4.4953	-2.5381	-2.6235	-0.69595	-6.1981	-0.33404
-5.1762	-4.4512	-5.3244	-5.598	-3.7341	-2.8069	-5.2144	-3.3342	-9.1841	-4.6539	-1.0516	1.9837	-4.8625	-3.4187	-6.0255	-5.546	-3.1553	-4.3894	-4.2527	-3.2977	-2.1955	-1.3115	-3.7402	-4.5549	-1.615	-1.681	0.067738	-4.2327	-1.1474	-1.7127	-6.0311	1.3853	1.6365	-5.6119	-6.1224	-0.56623	0.45119	-4.5329	-7.0479	-5.461	-2.7208	-3.4396	-4.721	-5.1719	-0.93164	-4.8513	-6.0486	-8.3056	-5.968	1.8787
-1.2747	3.2569	2.7766	-0.034023	1.3719	-2.5738	2.7379	-0.87246	-1.5321	-2.7217	0.56713	-0.93567	1.316	3.0375	0.79017	3.4212	-3.3474	-2.9647	0.065726	4.5025	-0.50649	1.0348	2.7555	-0.13586	1.4721	-4.0314	-2.7846	1.8771	-1.1388	-1.0062	1.1641	-3.954	0.6856	2.9149	-1.9328	-1.7683	0.62878	1.7548	0.41333	0.15784	-5.4289	0.63906	0.15178	3.6963	-0.95258	-2.0612	-0.95801	1.4902	0.69605	2.2841
-3.771	-8.5299	-7.731	-10.437	-7.7434	-7.8505	-10.448	-7.4743	-12.74	-5.7089	-12.862	-6.5618	-7.7254	-10.569	-9.0081	-11.145	-10.309	-3.2691	-9.06	-11.734	-5.2068	-10.065	-8.8595	-8.7798	-7.0061	-7.0532	-8.9898	-9.8621	-8.9079	-5.9602	-13.552	-8.2221	-7.7206	-10.499	-13.385	-8.8845	-12.896	-10.665	-7.5709	-10.561	-8.3199	-13.667	-9.3177	-16.68	-10.207	-4.0802	-6.5519	-9.2879	-10.296	-12.894
-4.4949	-4.9442	-9.3749	-4.1776	-4.0564	-9.5606	-3.1243	-7.7477	-8.1415	-10.358	-7.3893	-8.6747	-5.5938	-6.3102	0.59386	-6.6327	-5.877	-6.6818	-10.846	-4.3673	-9.2514	-6.3967	-7.2865	-10.686	-8.746	-10.923	-8.7443	-7.3821	-4.9047	-4.088	-8.8979	-8.4727	-1.2931	-8.9233	-7.887	-2.1725	-6.9894	-4.3497	-9.7369	-6.4422	-10.427	-4.2684	-9.5605	-0.82831	-11.161	-6.8545	-7.0022	-5.5932	-7.555	-2.3547
-0.49576	0.18158	-1.8375	-0.98845	-3.8048	-0.52521	-1.7792	0.68167	-1.9457	-0.66396	-6.1498	-0.11333	2.0917	-0.53489	-2.2907	-3.0589	-1.9687	-1.3272	-4.7174	1.5199	-3.8721	1.7568	-2.2804	-7.0911	-3.8477	-3.7826	-1.4811	2.4725	-4.1028	1.2094	-2.6476	-3.2275	-2.058	-1.1842	-4.2469	-4.7349	-3.932	-1.3729	-2.5547	-0.075383	-0.64265	-3.1601	-1.5931	1.9287	-5.6921	-1.3227	0.41393	-2.1871	1.2505	-4.0469
-6.0299	-2.2534	-2.8246	-1.0141	-8.6651	-3.1	-2.6179	-2.3122	-5.3127	-2.9924	-5.2198	-5.6653	-4.6696	0.98656	-3.2299	-4.3371	-2.5668	-4.4834	-3.8204	-4.6875	-4.1116	-5.3166	-4.6518	-2.2491	3.2442	-5.5073	-3.0835	-9.0997	-2.2887	-6.6152	-4.8075	-5.2035	1.0631	-4.6773	-2.2036	-4.1252	-5.712	-7.4621	-1.6049	-3.5961	-3.7424	-5.082	-2.0951	-7.7518	0.36592	0.2284	-4.0255	-4.5905	-9.725	-2.5553
-28.015	-23.731	-14.932	-23.275	-22.054	-17.203	-19.757	-20.738	-25.075	-23.172	-26.543	-24.583	-25.451	-19.502	-26.817	-23.617	-19.254	-25.118	-21.568	-23.895	-24.996	-24.019	-18.651	-28.726	-25.526	-22.774	-21.401	-19.888	-25.035	-18.518	-22.959	-22.864	-22.533	-21.291	-22.539	-26.908	-23.604	-22.508	-28.115	-19.21	-19.948	-21.612	-23.076	-23.978	-21.896	-15.079	-20.958	-18.088	-23.904	-21.614
0.40408	-0.2859	0.47409	0.32797	-2.4452	-0.1821	1.4357	-2.7875	-0.3183	2.8005	4.2366	-3.1092	1.1693	-2.9854	-5.0582	0.43959	-1.8419	-2.0814	0.85534	2.0719	1.7977	6.4989	0.85178	3.7314	-2.78	1.2934	1.3706	-0.75796	-1.9348	-3.691	2.8218	-4.7236	-1.6423	0.35915	-0.82436	0.38335	-0.3538	-0.085375	1.8705	-3.3076	5.2946	0.64842	1.7844	-2.1556	-1.0174	0.525	-1.023	0.22524	-0.45665	-0.043325
-6.2908	-1.7671	-2.1981	2.3241	0.33392	-1.6366	1.4195	-2.689	-1.6633	-0.84782	-2.0856	-2.7109	-2.5272	-4.3228	-4.4856	-4.1055	-3.0132	-3.3309	-0.11191	-1.1873	-3.3297	2.5939	-4.8699	-4.0626	-1.8231	-3.2559	1.3903	-2.0241	-0.34919	-1.6314	-2.6304	-0.85261	-2.6254	2.2799	-3.044	3.7689	-5.7803	-2.491	-1.5112	-5.13	-1.0449	-3.1489	-4.5371	-2.4493	-1.0208	-1.5292	-0.57633	-2.8676	1.5516	-0.30274
-8.0563	-4.7418	-11.495	-9.6438	-11.06	-9.8412	-9.8287	-10.135	-13.567	-12.314	-9.5263	-10.616	-9.1941	-10.149	-7.9953	-8.9695	-11.252	-10.616	-10.756	-9.5972	-7.9889	-11.144	-9.7328	-13.665	-11.834	-11.452	-10.273	-11.247	-10.046	-6.9198	-6.7218	-14.779	-9.679	-8.9789	-2.2633	-11.888	-7.81	-10.158	-6.8322	-11.144	-14.041	-11.218	-5.4972	-10.498	-11.181	-11.112	-11.976	-6.5193	-8.2718	-9.168
1.4852	2.3445	0.059491	3.5229	-0.4916	-2.0232	1.4287	-0.27585	-1.3162	-1.0721	2.9259	-1.5516	1.445	-3.2237	-1.305	-1.4317	-4.7348	3.0481	3.3565	0.015348	2.7933	0.81942	5.6944	1.4692	-3.1332	0.19497	-2.1921	1.0247	3.9127	-0.52018	-1.2776	-1.5585	-0.80142	5.2366	0.61696	2.5786	1.7093	-6.1239	3.3746	0.59531	6.4884	1.0647	-1.7532	0.053859	-3.0881	-1.4316	-1.79	-1.0636	0.412	4.4727
-5.9077	-2.7725	-6.5452	-9.9337	-6.3782	-0.83037	-5.0745	-9.9606	-6.6634	-9.5964	-8.8618	-4.2544	-7.3167	-8.5395	-8.4132	-9.9848	-4.7991	-10.053	-7.221	-4.8635	-6.091	-1.6805	-9.7557	-6.6157	-7.9656	-8.9791	-7.1801	-6.4507	-8.807	-7.2651	-5.0977	-5.6114	-5.7516	-7.1199	-11.807	-1.4925	-5.7803	-13.462	-3.4024	-5.4971	-11.442	-11.582	-7.5861	-10.888	-5.174	-7.3239	-13.769	-6.0569	-5.3576	-12.206
-15.012	-13.883	-15.706	-12.768	-15.529	-14.576	-15.228	-15.954	-17.48	-10.82	-12.33	-16.975	-19.038	-18.387	-13.667	-10.571	-11.56	-13.741	-9.2956	-15.814	-15.603	-11.358	-15.487	-16.021	-12.491	-13.598	-15.51	-13.654	-17.514	-16.29	-11.658	-10.838	-17.994	-15.393	-11.329	-15.232	-15.622	-17.964	-13.83	-12.378	-11.937	-17.854	-17.573	-14.825	-17.68	-16.722	-15.279	-16.525	-14.888	-15.568
-8.2148	-10.26	-11.519	-12.032	-7.2063	-6.6357	-9.3334	-8.1715	-10.935	-10.944	-12.819	-10.636	-7.3487	-10.68	-7.008	-10.315	-3.3334	-9.0374	-7.7618	-9.162	-7.5327	-12.464	-7.0996	-8.0482	-13.783	-4.6288	-9.1021	-10.898	-10.655	-11.375	-10.362	-8.3876	-11.49	-10.409	-7.3023	-12.822	-9.0391	-5.4798	-5.4041	-6.2216	-12.117	-7.976	-9.2704	-8.897	-12.182	-9.5374	-8.4478	-6.7692	-9.2597	-10.905
-1.2825	2.4959	-1.4829	0.53283	1.1684	2.9479	6.6533	3.1988	1.2761	2.9234	2.2353	1.4964	2.0411	2.1381	5.3256	0.10397	-0.66466	-0.044541	0.662	0.36619	2.6086	1.4697	7.1166	7.0316	3.5896	2.4033	1.1544	1.125	-2.6669	-0.28329	-2.8633	4.6537	2.2549	1.9626	4.6898	5.0512	-3.9783	-2.6159	0.1074	4.0561	3.317	3.7941	3.9232	-0.66745	-4.6921	-1.1665	-0.41917	1.9567	1.2084	-3.4562
-0.10841	4.6602	2.82	2.0997	2.4571	4.1966	2.8246	-3.4602	5.1086	3.7985	3.9663	4.0301	4.6345	1.1878	6.5238	2.6912	0.7387	0.59145	6.4064	-1.6413	0.9623	5.4701	3.1103	6.1507	-2.1932	0.50854	2.2178	1.3297	4.9606	4.818	-1.2812	1.3419	1.9098	-3.0305	3.2163	6.2843	0.78311	5.7835	2.6785	6.3218	7.7684	5.6874	6.5534	5.2268	4.1055	6.9323	3.2302	-2.9059	1.4346	2.4213
-14.115	-12.875	-15.143	-14.166	-14.615	-16.856	-12.964	-11.791	-15.682	-13.944	-11.932	-10.821	-14.625	-17.023	-12.53	-10.411	-9.8339	-11.563	-10.893	-13.453	-17.195	-11.195	-10.321	-11.393	-13.547	-12.604	-14.521	-14.358	-7.8692	-14.449	-13.06	-13.241	-14.609	-15.34	-17.414	-12.541	-16.426	-12.433	-9.3009	-17.11	-14.226	-14.438	-17.065	-14.024	-8.8743	-15.293	-9.227	-14.531	-13.512	-15.911
0.61187	4.2018	5.4982	5.7351	-1.0706	0.91181	6.5022	3.541	3.3126	0.69301	8.0825	6.6236	4.7199	4.7909	2.6321	7.9908	7.1357	1.3328	7.5733	4.2096	4.7746	4.5934	2.9023	3.1172	4.0132	6.3386	7.8613	4.0359	5.2628	3.4415	1.0557	7.7451	6.6739	3.2574	4.7204	3.4259	4.6165	0.80011	7.6532	5.2127	2.1919	4.7828	1.2837	3.1189	2.1185	2.2108	4.2827	5.7526	3.1799	6.1716
-1.6192	2.799	0.90602	-3.4015	-3.7236	-0.21169	1.3928	-3.6716	-1.8209	0.18338	-1.1397	-1.8894	1.3719	-4.7519	-4.9909	1.7849	-3.1952	-0.26288	-2.4339	1.5921	-1.6817	2.9187	-1.4893	0.51854	-6.3279	-3.375	1.361	-2.3706	-2.7214	-0.31301	-0.54489	-4.3497	-2.5603	-4.0692	-3.4404	-4.6319	-5.0475	-1.9111	1.9649	-0.22895	0.067333	-5.8492	-3.6713	-4.1471	-0.11069	-0.36427	-0.16006	-3.0212	3.1774	1.3097
-27.268	-19.549	-24.55	-21.286	-21.218	-20.093	-15.866	-22.59	-27.539	-18.989	-17.969	-21.472	-23.302	-25.955	-18.63	-18.838	-25.525	-18.772	-19.94	-23.269	-23.136	-24.777	-21.116	-24.693	-21.655	-24.453	-24.796	-19.365	-23.65	-18.851	-21.663	-26.167	-25.019	-20.664	-22.567	-21.037	-20.61	-21.978	-19.139	-25.706	-24.79	-21.205	-20.06	-18.92	-16.834	-21.168	-19.259	-25.048	-20.785	-22.189
-6.0173	-0.60546	-0.48832	1.8076	2.1575	-1.1634	0.54128	-6.8961	-2.0645	-2.511	-1.6127	0.39076	3.9018	-0.53475	-3.5119	0.38438	-0.2609	-5.2053	0.64267	2.3541	-1.6473	-1.1847	-0.22669	-2.4853	-1.8239	-0.84619	0.06529	-0.063615	0.62602	0.59417	0.077574	1.8053	-1.645	-1.421	-5.1925	-1.451	4.1643	0.16202	-1.8931	0.73639	-0.6814	0.048014	-1.5048	-3.653	-1.2619	2.5327	-0.32935	-0.60619	-1.3127	-3.0552
-26.278	-18.624	-18.231	-15.67	-18.906	-22.832	-23.539	-24.071	-27.254	-21.866	-21.121	-22.854	-19.374	-15.727	-18.205	-20.888	-23.383	-21.394	-18.942	-19.513	-22.493	-22.673	-26.894	-17.69	-27.416	-23.686	-19.771	-19.09	-21.519	-22.508	-23.703	-21.174	-24.537	-21.654	-22.502	-24.156	-25.187	-22.872	-21.266	-17.566	-19.368	-24.269	-24.613	-25.168	-19.303	-22.018	-18.182	-24.82	-27.167	-22.048
10.111	10.302	8.2038	4.5803	11.901	9.5133	7.1021	9.5452	7.2569	9.1756	5.3039	10.464	9.801	11.491	9.204	10.185	8.2065	10.478	5.1514	4.8203	11.655	5.0963	8.078	6.0067	12.956	8.19	6.9871	11.672	8.4036	9.156	11.079	5.9805	7.6121	8.3653	11.336	2.5038	6.7416	11.659	3.3234	4.1623	8.9605	8.0985	7.0402	5.8968	7.4683	10.49	8.4892	8.3885	9.9792	9.2934
5.3631	6.3449	4.5513	5.8183	1.4391	6.5127	4.1294	5.3537	6.7317	6.1061	6.2046	3.8418	2.4446	7.8121	2.4736	6.2651	3.9063	8.0415	5.531	5.3536	-3.5365	7.7708	7.0479	8.0693	3.5745	5.4944	8.6741	3.6162	4.354	4.9345	3.3991	7.7175	3.3783	3.7613	5.7834	4.1674	5.4055	1.9797	2.5223	2.2606	3.6352	3.729	3.9284	2.2851	5.3265	5.939	7.426	3.4745	2.0111	4.5919
-0.63113	1.034	-2.86	0.83512	0.17897	0.76659	0.85952	4.0933	-1.2136	-2.4237	4.2232	1.7577	-2.7318	-1.4338	3.3769	-1.6271	-5.8304	0.11701	4.0843	-1.3951	4.6498	-3.483	-4.1074	-2.2227	-0.41652	0.91976	-1.8096	0.12757	0.050217	1.6559	2.4175	-2.1105	-0.55618	-0.12089	-0.15204	-0.065107	-3.4832	1.5907	0.48787	-1.4427	-0.98694	-1.7568	-0.67663	-3.1826	2.9146	-4.964	-3.7898	-3.6817	-0.58686	1.22
-0.30373	1.852	-1.8136	-1.8506	-2.7769	0.58375	-2.9352	-1.6372	3.9856	-2.5832	-3.4616	-0.88316	-0.53709	2.2893	-2.7825	-0.39942	-1.6014	-0.24302	-1.028	-5.257	0.42638	-4.0571	5.1154	-0.60918	1.4864	2.1321	0.23339	-4.4565	-3.791	-4.0509	-3.4387	-0.29062	-0.17744	-1.2347	-2.0848	-2.7922	-0.39047	-3.1867	-0.94115	0.59364	-0.66839	-4.6192	1.9869	-3.155	2.5597	-1.7999	0.15285	0.84097	-0.77313	0.95313
-3.6716	-0.45141	-3.6274	-1.4982	-3.3957	1.3463	-5.0073	-1.6827	1.1356	3.4181	-0.4689	-2.1966	-0.69804	2.3171	-0.93684	0.69732	-4.3381	-2.6446	-1.9967	-4.1994	-1.1294	-0.21587	-0.98453	-1.2934	-0.21343	-10.282	1.545	-1.8443	1.5284	-1.1269	1.636	0.52953	-0.31747	0.57737	-1.1845	0.39622	-0.21776	-2.1375	0.94843	0.30993	-1.2722	-2.1466	-3.1029	2.0366	-0.51101	4.8169	-2.0807	-1.0075	1.9758	-2.4168
-17.264	-14.701	-14.88	-12.636	-11.696	-11.682	-14.476	-15.921	-15.926	-13.158	-17.229	-19.564	-17.824	-8.7694	-11.89	-17.755	-17.678	-13.518	-11.739	-11.481	-12.916	-17.604	-19.015	-15.54	-11.529	-17.539	-10.284	-16.204	-12.842	-10.332	-17.912	-12.171	-15.427	-14.203	-16.048	-13.834	-13.116	-12.944	-12.254	-14.621	-15.941	-19.563	-14.182	-15.798	-15.954	-15.605	-14.347	-15.442	-15.564	-10.423
1.9898	0.25473	0.82362	4.2803	-5.3338	2.2634	-1.7139	-2.2688	0.37132	-0.39886	2.2789	-7.2647	-2.236	1.8655	-2.5712	-1.9408	2.977	-1.7091	0.043886	-1.5661	-2.6828	0.61296	0.66154	3.2607	-0.29506	1.1412	0.6629	0.80778	3.2867	3.1374	1.7385	-2.5631	0.95966	-3.0251	0.21247	-4.5116	0.74388	1.0904	1.24	-3.0268	-0.81684	0.54494	-1.9644	-1.9199	-1.0017	-3.5769	-2.868	-1.3229	0.39092	0.51206
2.6786	-2.9503	-4.2135	-3.8398	-1.842	-1.785	-1.7176	-6.4878	-0.8762	-1.3104	-2.3148	-2.5872	1.933	-5.0892	-4.9733	-4.2749	-4.5154	-3.7763	-5.6949	-4.2422	-5.5212	1.113	-3.8299	-3.108	-4.7349	-2.3492	-2.1009	-3.2079	-0.42762	-6.6395	-7.1227	-6.0737	-3.7185	-5.053	-7.2396	-4.2003	0.99114	-0.98304	-4.6955	-3.8877	-7.678	-5.6427	-2.082	-4.0284	-1.4659	-1.3612	-0.25061	-5.2282	-2.7501	2.3061
-0.079156	-1.9913	0.50834	-2.058	1.6199	-0.90897	-1.3941	4.7576	-2.7456	0.47384	0.12426	-1.4517	0.32546	-3.8824	-0.79886	1.0742	0.39962	-0.01823	-4.0443	-0.094186	-3.3616	-0.2101	-0.015598	-0.23758	5.4135	-1.2119	-4.2075	-2.5756	-2.6728	-0.35051	-4.2757	-4.0522	-3.1627	-3.809	-1.5862	-2.1841	-2.4338	-0.92349	0.089328	-0.91419	-2.8852	-2.7922	-2.6239	-0.28972	-2.2973	-5.6631	-3.1138	-0.13008	-1.8556	-2.6589
5.23	-1.6301	-4.7583	-1.3175	-0.25657	-2.7617	-1.8618	1.0474	-4.0007	0.54885	-5.5243	-0.28907	-2.1545	-1.4007	-1.0958	-3.7639	0.52505	-2.1207	-0.42461	-7.4059	2.9877	-3.4995	-3.6012	-3.0912	1.5789	-3.5599	-4.0833	3.0566	-2.5651	-3.6902	-0.091935	-2.9839	0.052113	-1.1509	-6.117	-2.0831	-5.4228	0.38756	-2.647	-3.7373	-1.5328	1.1147	-4.4987	-1.9099	0.64599	-2.9609	0.6744	-5.8883	-3.1817	-7.2244
-3.3427	0.21822	-2.0474	0.74639	-2.3733	0.84342	-1.6437	0.93016	-3.1832	3.2787	-3.6705	-0.44225	-4.9374	-1.5561	-0.28955	-1.2464	-6.5982	3.0974	-5.2467	-1.7854	-3.3444	-1.9833	-3.0654	-3.8798	-1.1842	-1.0348	-2.5334	-1.3306	-1.9787	-1.4331	-1.6978	-0.31333	-2.3382	-1.5139	0.53473	0.24666	0.037423	-2.7053	-3.9975	3.1319	-3.7471	-0.083992	-3.9416	-4.938	-2.158	0.94371	-0.1102	-3.3391	-4.3536	2.0213
0.4932	-3.5884	-8.3001	-3.415	-4.988	-1.3976	-6.7272	-0.39913	-1.0748	-5.7644	-1.3171	0.2679	-6.5675	-5.1398	-0.74208	-3.6256	-6.0489	0.28492	-5.0457	-3.0688	-6.0136	-2.445	-2.2195	-2.858	-7.2765	-5.5348	0.026822	0.29912	-4.2925	-3.6496	-2.6554	-4.8856	-0.75486	0.61105	-3.5962	-2.556	-9.4135	-6.9024	-6.2641	-0.1053	-2.2341	-1.864	-2.5404	-7.6307	-2.526	-7.1388	-3.1082	4.2563	-3.9875	-7.077
2.1451	0.89924	0.43816	1.1507	3.7018	-3.3663	2.4839	4.3113	1.8982	3.3936	1.1214	-0.43163	0.91166	-2.0896	6.3453	1.0837	1.5272	2.2547	0.71579	2.3389	1.9109	2.4631	6.357	-4.3933	1.1262	3.5704	3.1552	-0.055261	1.0846	-0.088078	0.38246	3.6431	0.11427	-0.90641	2.6562	2.2802	1.9833	0.49392	1.5005	0.024747	-1.9446	0.91443	3.0814	2.6441	4.9592	1.3687	1.1095	4.9952	4.7216	0.57007
-28.051	-20.22	-18.741	-20.409	-21.736	-20.142	-22.986	-17.434	-17.624	-18.44	-22.84	-19.438	-17.503	-22.774	-21.271	-18.527	-23.451	-23.075	-18.832	-24.212	-17.966	-21.135	-18.381	-21.562	-19.901	-18.369	-19.574	-21.845	-16.845	-20.162	-21.039	-22.652	-16.81	-22.465	-22.296	-26.282	-19.572	-20.595	-15.91	-22.591	-16.552	-20.735	-19.518	-19.783	-15.743	-18.591	-25.356	-24.774	-23.333	-21.1
-1.9425	-0.15828	2.1006	0.52918	-0.17582	2.2606	-1.2951	1.4514	1.137	0.92043	0.81492	1.1531	1.7782	0.40047	2.7616	-0.16063	1.9399	0.45761	4.2176	3.2519	0.21132	3.6665	2.2452	-0.37294	-0.18957	3.2805	3.8646	1.186	4.0522	0.54058	-1.1415	3.9821	0.055188	4.6625	-4.0316	1.4726	-1.8188	-1.8806	1.0024	0.50011	4.0236	1.7251	-0.11165	2.3718	-2.3653	4.6654	-0.0076244	0.44126	1.8211	-0.27493
16.758	10.659	9.5674	5.7624	10.764	13.518	7.527	9.3207	10.378	9.6541	14.233	7.3104	13.99	7.6784	11.855	12.362	11.414	6.5491	14.645	12.573	8.7459	8.2509	11.448	2.8731	6.0757	8.681	5.1824	10.716	9.4262	12.123	7.72	8.0194	12.178	9.5882	14.67	10.739	7.7961	8.9276	14.395	9.7641	12.559	10.312	11.894	6.3453	7.8615	9.0636	9.6713	6.7266	7.2287	13.379
-2.4216	-2.2104	-0.70272	0.49775	2.8529	-1.8739	-2.668	-3.7453	-1.5793	-1.1544	-2.6961	-0.27825	1.9368	-5.7472	-1.774	-3.4125	-2.4971	1.0434	-2.8194	-3.29	0.64895	2.1684	-0.05984	2.7908	1.751	-1.8574	-1.1332	-4.9975	1.1269	-2.5305	-4.2167	0.62304	-1.5827	-4.545	-0.36573	-0.20442	1.7033	-2.2846	0.84976	-2.7661	-1.3966	3.3404	0.007202	2.4164	-2.3031	1.2038	-4.4188	-2.6574	-1.5852	-0.057896
1.7686	4.6838	4.8539	2.741	2.8452	4.5962	-1.727	8.6193	-0.31181	3.7185	8.066	0.9913	2.4673	4.0706	0.079474	-1.8189	0.31274	-1.3554	8.8988	5.3564	2.5091	6.8495	2.9871	-1.9929	5.5825	3.612	3.3767	1.4038	3.066	2.1243	4.3995	8.26	0.89461	2.9635	5.4972	0.056016	3.8537	2.1882	3.7992	5.1446	5.9726	4.291	5.9717	4.4094	4.177	-0.068983	1.3212	4.8019	0.59678	7.0721
-1.159	-2.6403	-4.8159	-0.84929	-4.0753	-8.7844	-1.6358	-1.6324	-0.61633	-1.0879	-5.9812	-3.694	-2.8359	-4.9157	-1.8268	-2.261	-2.1766	-4.3288	-5.3729	-3.6263	-3.0172	1.2136	-1.4137	-2.6599	-6.0598	-0.926	-5.1518	-7.013	-7.2069	-7.3766	-3.6797	-3.4351	-2.2103	-3.8821	-5.8618	-3.059	-3.3763	-0.34478	-3.5562	-7.0263	-3.1808	-0.70317	-8.0297	-1.9775	-3.8832	-8.7013	0.66756	-4.3496	-6.2877	-6.1372
-0.12844	-5.2246	0.82452	-2.6305	-0.45197	-3.2737	-7.0535	-1.8068	2.9255	1.7586	-0.076531	-1.4339	-5.3042	-0.59271	-7.1187	-5.1313	0.07379	0.16497	-3.194	0.53844	-3.6307	-1.4387	2.7713	-3.1414	1.0266	3.0861	-1.2112	-4.014	-0.56285	-1.119	0.084882	-1.7637	-6.5043	2.9049	-5.1288	-3.1071	-2.0589	-1.391	-0.30561	-3.8012	-2.6524	-1.3357	-6.794	1.7325	3.4652	-5.3033	-5.6583	-0.90904	2.3719	-0.70741
-10.491	-14.886	-12.119	-7.3343	-10.43	-9.2773	-13.548	-10.161	-8.4504	-12.589	-12.728	-10.926	-9.9479	-10.755	-15.6	-11.238	-12.362	-12.153	-13.272	-8.6391	-16.197	-10.415	-12.15	-11.236	-13.686	-12.585	-17.681	-6.469	-9.3406	-14.336	-13.263	-6.2022	-14.207	-7.4937	-15.999	-12.162	-11.231	-9.9659	-11.807	-6.0503	-14.653	-9.9085	-10.855	-7.8237	-11.342	-15.296	-19.063	-11.491	-11.284	-6.2644
-20.444	-20.551	-19.736	-20.783	-23.579	-20.368	-20.988	-25.413	-24.088	-20.947	-22.56	-20.928	-20.224	-25.214	-25.309	-21.246	-22.985	-22.366	-20.403	-19.803	-22.521	-19.594	-19.862	-20.281	-22.407	-17.387	-21.394	-20.155	-22.229	-18.379	-21.554	-23.504	-21.765	-19.5	-22.221	-22.748	-23.802	-20.599	-21.911	-21.362	-19.119	-17.131	-17.188	-16.111	-24.14	-26.1	-20.882	-20.305	-20.646	-21.048
-9.8972	-10.923	-12.935	-11.506	-11.942	-13.694	-13.649	-12.222	-13.511	-12.352	-10.004	-13.465	-11.247	-12.137	-12.764	-8.0052	-10.555	-13.745	-14.719	-12.4	-12.093	-9.3554	-15.137	-12.53	-14.113	-15.224	-13.419	-10.003	-13.446	-15.678	-13.31	-15.733	-13.504	-13.482	-13.975	-13.199	-13.615	-15.473	-14.495	-12.519	-12.298	-11.273	-12.897	-12.119	-18.292	-10.221	-13.383	-10.362	-12.767	-13.577
-15.302	-14.61	-15.975	-9.8059	-14.476	-8.254	-14.456	-12.992	-13.546	-10.498	-10.235	-15.382	-13.521	-11.479	-12.794	-13.651	-12.902	-13.975	-12.118	-8.1837	-15.142	-8.9409	-14.211	-11.092	-6.5724	-18.774	-14.283	-20.851	-12.809	-12.665	-12.264	-11.673	-18.123	-13.774	-13.806	-15.693	-15.97	-14.591	-13.583	-8.507	-13.894	-14.024	-12.39	-12.097	-9.4809	-12.175	-15.238	-8.3885	-12.717	-13.123
-3.3257	-4.5613	-5.2203	-4.4969	-1.3538	-8.9615	-6.3142	-3.7562	-1.7622	-2.9398	-8.0924	-3.1941	-3.7031	-2.3841	-6.6463	-2.7103	-4.1243	-2.4683	-3.7826	-8.9904	-6.9881	-7.4267	-8.7519	-6.194	-1.1993	-7.1908	-5.5428	-5.0206	-1.3033	-7.1526	-2.1733	-5.6885	-7.2244	-6.3252	-5.3047	-1.1823	-8.2072	-8.3383	-3.059	-5.7786	-8.1115	-3.5838	-9.7952	-2.5166	-7.4659	-7.1045	-7.0298	-3.6661	-7.8411	-8.9721
0.84927	-0.51577	2.9473	-0.78113	5.5732	4.8281	-0.78093	0.45397	-3.493	2.0281	-1.8769	1.1368	2.4814	-0.33812	-1.7687	1.8617	0.41371	1.4889	4.5658	4.1226	-0.093227	4.7519	2.1383	3.8058	4.0771	1.8907	4.7714	0.33401	3.9327	-0.87778	4.5754	-0.53363	-1.5755	1.9802	5.3237	3.1375	3.0127	6.0148	5.6714	0.53126	-2.4981	4.281	4.7908	1.2057	6.2476	5.1454	-3.6215	6.3549	2.7273	4.1191
-22.396	-20.03	-17.261	-22.045	-20.022	-21.589	-21.31	-24.841	-22.335	-26.131	-21.014	-22.525	-17.868	-22.282	-24.925	-23.816	-23.578	-23.326	-22.955	-22.783	-18.783	-26.096	-24.618	-18.894	-26.535	-25.728	-23.983	-19.116	-22.743	-22.43	-22.07	-24.916	-19.033	-22.504	-21.765	-20.486	-19.7	-23.559	-23.112	-26.205	-17.471	-28.016	-20.576	-19.937	-20.339	-19.604	-27.503	-20.552	-20.892	-20.196
1.7855	-0.25136	-4.6527	-0.65729	-3.4554	-1.6242	1.2332	-0.82635	-2.4321	-1.6695	-0.81207	2.4562	-0.23042	0.79866	-3.5966	0.036994	0.74049	-5.3346	-1.2438	-4.0517	-1.7863	-3.9411	-4.1868	1.5121	-1.8871	-4.0146	-0.25134	-5.684	-0.41745	0.55199	-0.39504	-4.1512	-4.609	-4.7737	-2.6596	-2.797	-9.1176	3.5758	-0.49256	4.155	-3.7436	-5.2262	1.8697	-5.6059	-2.9895	-1.2215	-0.92421	2.8413	-0.45083	-3.6653
-0.84767	0.091986	-2.3545	-2.8008	-4.252	-4.8666	-4.3228	-1.4122	-0.34419	-6.2198	-4.1291	-5.7604	-4.5537	-4.8757	-3.9529	-3.4483	-5.0827	-1.7459	-3.3946	-0.5913	-5.5137	-5.8416	1.7133	2.1751	-5.4601	-2.0501	-6.0725	-6.6119	0.55086	-5.9959	-3.7504	-3.7898	-7.5558	-3.8467	-3.8138	-10.222	-1.4366	-4.3385	-3.8758	0.52372	-4.6852	-9.3091	-2.2306	-2.8849	-5.4605	-2.4469	-6.4657	-4.5822	-3.113	-6.6365
-5.436	-9.2845	-8.5592	-9.5305	-8.8149	-8.2354	-9.607	-8.8949	-7.164	-10.619	-10.315	-7.299	-8.1754	-11.305	-9.9822	-10.606	-8.9027	-6.9182	-8.6899	-13.139	-8.5076	-5.2369	-9.769	-6.3629	-12.813	-6.8687	-7.5181	-3.4441	-11.696	-5.1022	-9.4419	-7.4944	-14.088	-12.106	-11.465	-7.7409	-7.1157	-4.5898	-7.1802	-15.145	-10.337	-7.922	-9.1203	-9.2121	-8.9811	-12.314	-5.7155	-7.3569	-11.715	-7.8108
2.366	-0.22059	-2.3803	1.4602	2.0456	-5.035	-4.0511	-4.5108	-2.737	-1.3197	5.1556	-1.3323	1.2118	3.597	-3.9595	-0.49845	-0.90256	-1.944	-1.5374	-3.4309	-2.0893	-0.66867	-0.87654	-2.38	-1.0964	-3.688	-0.35177	-2.3142	-4.4224	-1.5582	1.3488	-0.50719	1.5846	0.66934	1.1472	-0.70686	0.19381	0.69775	-2.5912	-1.3525	3.1271	-0.35417	2.6791	2.1676	-2.1985	1.9458	-0.90988	-1.5531	2.3461	0.16243
-0.66553	1.0953	-3.2935	-3.4967	1.1182	-3.3182	-2.3939	-0.38853	-2.282	2.4171	-4.0639	-2.6858	-1.9827	1.2142	-5.4457	-3.2066	0.85414	-4.7268	-3.6195	-3.5098	-3.3138	4.2237	-7.3858	-3.6952	-5.5155	-2.0634	-0.93137	-3.5368	2.6151	-1.7323	-1.5066	-1.7216	2.5101	-2.649	-2.6677	-1.2535	-3.3974	1.0491	-0.73368	-0.08879	-2.0828	-0.57525	1.2529	-1.2598	-2.3333	-6.5655	-4.5534	-1.2189	3.1485	-3.5447
-9.3263	-14.432	-12.766	-13.586	-13.346	-15.027	-14.584	-14.918	-13.636	-12.605	-11.65	-12.131	-13.587	-12.287	-14.199	-12.58	-15.12	-10.779	-11.054	-15.712	-10.318	-11.041	-13.784	-9.6918	-10.245	-12.58	-17.225	-11.466	-14.629	-13.142	-13.392	-12.248	-13.225	-11.535	-15.565	-11.182	-13.244	-10.316	-14.611	-15.052	-16.384	-12.06	-13.868	-16.906	-12.054	-11.162	-12.247	-9.7097	-12.648	-15.267
-14.629	-10.661	-16.611	-13.627	-18.315	-9.7078	-12.004	-12.25	-14.586	-12.256	-14.934	-13.769	-11.317	-10.415	-12.495	-21.791	-11.443	-19.618	-12.935	-15.191	-16.927	-13.01	-14.828	-16.036	-13.736	-18.438	-12.858	-14.885	-16.048	-14.023	-11.759	-15.699	-11.667	-15.182	-13.578	-13.451	-18.917	-11.36	-12.084	-9.1624	-14.304	-14.72	-12.314	-15.107	-19.147	-15.229	-11.159	-11.006	-12.411	-15.005
2.9103	1.7637	5.123	3.8143	1.6741	1.6874	4.3282	-1.3397	-0.52346	-1.8239	-0.70315	-0.30222	2.0927	2.9997	-1.5134	1.1738	2.0555	2.7852	6.6667	-3.7263	0.29544	1.5439	-1.6212	4.0722	2.9292	-0.3084	-4.9927	-2.2818	-0.041799	0.96404	-0.63249	1.7348	-2.4023	-2.2065	0.78285	-0.90255	1.4917	0.75021	3.2136	2.8455	1.322	2.058	5.4947	-0.39507	2.6896	-2.2431	1.3918	1.0579	3.9484	-5.0268
9.3056	7.0122	2.9391	7.107	5.7676	9.8728	5.7507	8.3047	6.5287	2.5248	7.2776	4.5484	8.2975	6.3317	8.5523	9.1388	8.5179	11.454	7.2898	8.6765	11.592	7.5602	5.0958	8.6832	3.978	4.3654	4.851	8.9783	0.53714	4.1911	9.5841	6.7037	4.9833	7.4392	4.2824	4.0131	7.4072	10.564	4.58	7.5793	4.9262	9.2538	6.3673	5.2492	5.038	6.5687	10.346	2.5917	6.7171	2.1133
-11.087	-15.247	-16.47	-12.539	-10.363	-14.731	-8.6648	-11.413	-15.695	-14.823	-11.42	-15.597	-13.318	-11.157	-12.379	-13.129	-12.899	-14.151	-15.476	-13.372	-15.946	-16.595	-16.104	-16.385	-16.405	-12.245	-16.39	-12.788	-14.151	-14.901	-12.457	-14.89	-15.788	-14.867	-12.446	-15.733	-16.112	-13.549	-16.73	-12.679	-13.171	-15.825	-12.396	-17.662	-14.698	-9.3695	-10.775	-12.904	-13.632	-16.885
-13.408	-12.522	-8.8497	-13.325	-11.617	-9.4968	-7.9378	-7.7494	-12.758	-8.5693	-11.965	-10.086	-11.059	-5.4291	-12.003	-8.6975	-9.6246	-12.858	-11.727	-14.475	-10.811	-12.523	-12.577	-11.154	-9.0644	-9.3159	-12.056	-15.798	-13.279	-9.7362	-10.362	-11.205	-14.688	-9.8599	-12.29	-16.881	-18.43	-8.5855	-10.919	-14.58	-8.9185	-11.011	-12.418	-7.8474	-11.205	-12.94	-17.147	-8.3398	-13.244	-16.358
-0.067621	1.6131	1.0913	-3.2089	-2.0323	-0.6445	4.4129	-0.34115	-0.11217	-3.779	-5.3269	0.26876	0.22358	-1.2269	3.5746	-2.008	4.2218	-1.9232	-0.72267	3.9442	0.60035	-6.0462	-4.0935	-1.8198	-1.7793	-2.4929	-0.46472	-2.0912	3.5262	-2.3942	-4.6803	-0.063715	-2.0456	5.3322	-2.8804	-2.0359	0.58384	-1.7403	4.2002	1.2801	-3.3541	5.3732	1.9929	-2.1111	-3.466	2.1248	0.72878	-0.65369	0.2469	-1.9478
-7.2349	-0.12625	-6.1149	-0.46598	-6.1375	-4.1567	-7.3698	-7.069	-7.1743	-8.3136	-6.5556	-4.4346	-1.7869	-3.1904	-2.1632	-2.7204	-3.9494	-7.1666	-5.1068	-3.3319	-1.9985	-6.2709	-4.8285	-2.4281	-1.7763	-8.4029	-3.8651	-1.746	-4.9797	-8.3272	-6.5796	-4.7781	-1.7125	-8.9937	-4.3328	-2.136	-4.5054	-2.8415	-2.3855	-1.9531	-1.3518	-7.1741	-5.6182	-5.3506	-2.8912	-6.5517	-7.0692	-4.1544	-2.6623	-2.1733
-15.136	-12.7	-10.766	-8.7185	-13.112	-10.732	-8.6356	-12.915	-16.099	-16.93	-12.86	-13.756	-12.949	-9.0256	-10.26	-12.013	-11.027	-15.301	-16.254	-11.485	-16.527	-10.523	-13.379	-11.428	-10.291	-15.64	-12.765	-13.051	-13.363	-15.521	-13.303	-9.5321	-12.862	-12.146	-11.835	-17.233	-10.512	-11.777	-13.311	-8.3913	-12.671	-15.147	-13.08	-12.121	-13.625	-11.242	-8.4695	-15.232	-16.813	-15.062
-7.3136	-11.026	-9.4976	-7.7974	-6.4586	-10.273	-6.3662	-7.2782	-9.3124	-6.128	-4.5235	-8.9099	-11.001	-8.2838	-3.3841	-6.7386	-8.3027	-8.0809	-6.9752	-6.2905	-9.3102	-8.7264	-6.9692	-8.7946	-9.4378	-5.9807	-9.8179	-9.0007	-6.1234	-6.0389	-11.403	-5.1494	-9.6169	-9.0544	-7.9665	0.21744	-10.075	-6.5883	-5.7079	-7.3123	-6.2886	-9.19	-9.0166	-0.59867	-6.1691	-2.4226	-8.8327	-6.9121	-6.6528	-7.3529
2.6874	1.4581	-4.1798	3.3598	2.6779	1.9495	2.8359	2.4442	4.9989	1.0475	7.4673	5.8582	4.195	-2.1929	5.3219	1.3917	6.6005	-0.85872	1.001	5.8819	2.1108	2.0519	3.0687	2.445	2.3237	3.4867	3.5123	4.7368	1.7887	3.2994	2.2745	2.7712	6.3103	1.6886	0.19544	-0.91882	5.651	3.2132	-1.4663	5.328	1.981	-0.60179	3.7985	2.5586	5.2398	0.86625	5.8717	2.1023	6.6228	2.4827
-2.1728	3.4904	-3.0287	3.4087	2.8211	-2.5421	-6.3558	-4.1838	-4.2921	-0.46445	-1.0868	3.5225	-0.14105	1.0857	0.45731	-1.0279	0.024141	-1.0822	-5.5752	-0.29919	-1.1377	0.24705	-3.6527	-1.3749	-1.801	1.0821	-3.7154	-2.0762	-3.4113	-2.7303	-0.49565	-1.9558	1.3752	-3.7238	2.0767	-0.19366	3.6774	-5.4012	-3.416	-1.7613	0.69771	-1.2572	-2.5624	-1.0582	-5.079	-2.188	1.2034	-0.61655	-6.4089	3.5914
9.5274	6.0403	0.88496	1.6008	3.5633	1.5846	4.311	6.382	8.1959	8.6689	7.5315	1.227	-0.32217	9.3356	4.8258	4.9061	3.9825	2.4572	5.1943	3.7675	5.8259	9.4088	7.5223	7.4502	5.3432	2.5794	5.0701	3.6439	1.4376	1.2473	1.4619	7.0479	4.3674	-0.91001	7.2746	4.1681	3.8515	5.7823	5.5114	8.8752	8.5478	3.2125	2.4994	0.91042	6.4591	7.3832	8.242	2.9699	10.938	3.5521
-8.0798	-0.81546	-8.9409	-9.3784	-11.582	-10.253	-11.428	-15.504	-10.228	-1.9794	-14.143	-12.237	-12.435	-7.0968	-4.7985	-10.452	-11.902	-14.002	-8.6964	-9.9348	-9.6216	-15.194	-8.9093	-10.525	-10.192	-4.5322	-15.608	-12.034	-11.935	-10.667	-14.968	-7.8932	-6.6558	-8.37	-11.156	-11.235	-7.8517	-10.431	-9.6218	-7.9256	-8.4843	-11.63	-9.3519	-13.282	-11.73	-12.358	-11.809	-12.875	-14.576	-7.9755
-6.6468	-5.8783	-10.038	-8.3263	-7.8861	-5.0826	-3.8455	-8.9898	-4.2107	-8.9826	-12.066	-5.5642	-7.0992	-9.7786	-12.105	-8.0426	-5.0763	-10.863	-9.1784	-8.659	-7.3374	-8.9484	-6.0195	-8.1827	-11.089	-8.132	-10.596	-11.759	-9.8775	-9.4776	-6.67	-10.444	-11.203	-6.3179	-9.0855	-10.582	-7.4078	-7.8186	-7.9604	-6.8496	-8.281	-10.717	-13.595	-9.4272	-9.87	-5.049	-9.1283	-9.0845	-7.594	-8.9792
7.0313	11.481	9.1386	7.8712	14.166	8.3076	8.3626	6.4171	6.4227	12.923	8.1841	6.4188	11.055	6.448	10.031	10.21	10.117	8.9034	8.4387	8.0178	10.121	8.764	6.7756	6.4235	6.7126	9.2183	7.7825	4.5873	12.467	10.581	8.4791	12.64	6.3772	8.9747	6.9137	8.5352	10.333	4.8708	10.004	8.1407	8.3323	10.305	5.4527	6.9536	5.7764	4.3235	11.045	2.908	7.4662	6.261
4.2736	7.6138	5.3491	2.0307	2.2324	5.6388	2.387	4.3459	7.4524	-0.53893	7.1566	4.1583	3.1565	4.7561	5.6575	4.9728	2.3648	3.0756	3.6993	4.9987	4.0196	6.1834	4.8654	2.3402	5.639	4.3707	8.682	8.2085	4.3256	6.8414	3.3292	3.2541	4.7693	5.3195	2.6544	4.5883	5.7715	4.1226	4.3416	2.8628	4.0598	8.4221	6.7947	3.5933	5.1232	2.9862	4.2288	6.4734	6.9608	4.8352
6.2635	9.6229	6.5203	7.3094	7.2852	5.2633	3.7458	10.321	5.5517	8.1323	5.9388	10.26	5.6168	6.3606	7.7359	6.1338	5.9468	7.7241	4.1552	6.5818	9.5077	8.3127	5.3374	11.358	9.1293	10.272	10.018	7.4244	5.691	9.6141	6.4313	3.8164	6.5988	5.7624	5.9481	11.409	7.1822	7.8272	9.3555	5.3657	7.9507	10.454	10.706	8.6306	8.7426	8.2056	2.9985	1.9729	7.3237	9.3642
6.667	2.7232	-0.3837	-0.2105	1.2837	7.7734	3.4629	1.0833	4.6352	-2.3845	4.9553	8.0387	4.8954	5.2964	5.3254	3.4638	8.8465	3.4592	6.2621	3.0266	7.0659	5.8577	5.2227	4.7509	-0.97659	2.9804	6.4159	7.4845	1.2109	10.745	4.0508	5.8395	7.0418	6.1952	5.3284	2.3009	4.2221	1.6107	6.1611	1.2976	8.7115	8.8111	5.6342	7.0346	5.5449	3.7463	3.7897	7.7286	7.2922	7.5861
6.2578	7.5692	4.7057	6.4757	2.4177	8.0326	6.2034	2.8264	8.9354	7.4536	8.6277	9.2211	4.6975	3.2041	4.5586	7.9259	10.694	7.2485	7.786	7.0834	3.8504	4.4447	9.4218	9.1057	6.9787	4.2052	7.0848	8.3579	7.23	6.4302	1.3054	7.0894	9.711	7.0776	2.7454	5.7239	6.064	5.0862	1.4961	3.6562	7.9574	11.044	6.9799	5.8317	4.656	5.4015	2.6404	4.0031	3.6819	5.8765
-3.1575	-3.7109	-4.2805	-1.9279	-8.6474	-3.5274	-4.8741	-1.6481	-0.3171	-3.9693	-4.5264	-5.3976	-6.9655	-6.9643	-5.9727	-0.92906	-3.5411	-6.8969	-5.0928	-5.5595	-2.6277	-5.2275	-3.2645	-5.7438	-1.4827	-10.006	1.0909	-1.9779	-1.5694	-2.7291	-3.3127	0.55902	-3.2591	-4.8186	-3.2506	-3.8139	3.3117	-0.057116	-2.3749	-1.6472	-6.4834	-1.5003	-4.8497	-3.1631	-3.3322	-1.2817	-2.4834	0.42728	-5.8492	-0.44545
-4.1193	-7.8563	-7.5545	-6.5972	-8.9233	-2.8938	-5.4302	-5.6548	-3.5548	-0.9394	-1.929	-4.0335	-9.5612	-4.9748	-5.8017	-7.1722	-4.4409	-3.1477	-8.6013	-6.8546	-2.9586	-6.5362	-5.5645	-4.8452	-5.8136	0.8191	-7.0189	-3.0561	-4.8311	-2.7129	0.26938	-6.2957	-5.4125	-2.0346	-5.8079	-5.779	-6.8988	-3.2673	-4.9034	-3.8479	-4.8016	-5.9805	-6.4074	-4.0267	-6.193	-7.9926	-2.6	-9.7894	-5.5531	-6.7057
-8.4986	-11.318	-13.917	-14.154	-8.3301	-9.155	-10.606	-12.649	-10.983	-11.501	-13.977	-15.336	-9.8026	-15.047	-14.011	-15.14	-16.295	-11.433	-14.063	-12.709	-13.724	-13.576	-11.017	-13.929	-16.229	-15.378	-13.54	-15.552	-17.443	-15.9	-15.192	-12.593	-9.5727	-11.462	-14.282	-13.776	-8.1018	-11.573	-16.156	-12.575	-15.118	-17.491	-10.81	-8.5773	-13.205	-13.883	-13.474	-12.328	-10.75	-9.4474
-18.813	-18.406	-24.418	-20.957	-16.033	-18.571	-17.748	-20.435	-18.58	-18.417	-22.287	-19.344	-17.617	-19.598	-21.555	-22.578	-23.253	-24.641	-24.048	-21.705	-20.796	-20.233	-20.173	-18.292	-20.118	-19.833	-19.911	-20.515	-19.099	-21.463	-20.228	-17.112	-22.945	-21.291	-18.443	-20.501	-20.643	-17.18	-18.849	-22.07	-19.211	-20.697	-18.131	-19.475	-20.487	-21.92	-27.27	-22.585	-19.242	-23.492
-4.6331	-3.4404	-0.029961	-1.7065	-5.2797	-0.054966	-1.6912	-0.28312	-1.333	-1.5123	-5.3121	-0.052072	-6.7755	-3.2777	-1.4783	-3.3571	-0.38721	-2.9286	-1.8015	-3.1107	-2.2165	-1.2718	-0.12475	-7.812	-2.2319	1.3613	-1.61	-4.3815	-5.4615	-1.0262	-1.9796	-6.1905	-3.2379	-1.8469	-1.0192	-4.8029	-0.81994	1.4256	0.7152	-1.1374	-2.7801	-2.7683	-4.8586	-3.9557	-2.0603	0.8368	-0.41699	-3.8569	-7.5236	-0.011319
-8.8648	-7.4268	-10.968	-7.9271	-7.8462	-6.7534	-12.099	-9.4831	-9.2766	-11.22	-7.5112	-4.9387	-7.5406	-10.392	-9.6724	-7.6312	-9.6424	-10.875	-9.7552	-7.3147	-9.0532	-6.5716	-11.249	-16.124	-3.994	-10.822	-6.8909	-12.314	-9.2764	-5.9071	-12.549	-6.3121	-7.8752	-9.0348	-11.147	-5.0993	-12.151	-9.3448	-10.526	-12.049	-9.9517	-7.0044	-9.9126	-10.549	-10.565	-8.9486	-13.633	-6.9881	-10.579	-11.298
-0.99418	-4.4897	-1.3511	0.18609	-2.6439	-3.9844	-0.82722	-2.2234	-0.94571	2.6792	-0.26885	-0.60457	-0.16158	0.52914	0.94847	-2.4831	-1.982	-1.2977	-1.9987	2.7469	-1.8921	-2.6129	-3.4577	-5.1397	-2.9873	-1.1909	-2.3944	-2.7922	1.0883	4.5448	-3.5576	-0.84191	-0.35212	2.7554	1.4816	0.38973	1.8852	-4.5966	0.46892	-3.528	-7.6845	-0.49024	-0.92596	-2.1021	2.5637	2.5679	-1.4365	-1.0395	2.5348	-1.9987
-2.8899	1.221	-3.2246	2.5811	4.6332	0.94847	-2.2612	3.0519	-2.1707	-1.4773	1.3583	0.11604	-4.751	1.3872	-0.64458	-5.5886	1.4685	-0.42325	-0.090227	3.2486	2.1564	-3.0033	1.3938	2.0842	-1.0671	-5.3053	-2.4012	3.1222	-1.6746	-4.381	1.7368	1.1138	4.5614	-4.0263	-2.3536	-1.3258	0.39771	-2.3172	2.9269	2.0524	-1.7329	1.7622	-2.1731	-4.229	1.2202	-6.9356	-6.0681	-0.6994	4.2622	-1.5474
-2.982	-1.6234	4.7121	-4.4912	2.1786	2.1751	1.2613	0.081543	-3.7916	2.9301	3.7189	2.1021	-1.6761	-2.116	-2.9132	2.791	-3.1509	-6.0144	-2.9636	-0.90523	2.2137	2.1355	0.84478	-5.7928	-0.98373	1.8979	1.1282	-1.4312	-2.5177	2.1655	-1.5924	1.8775	1.8301	4.4473	4.98	0.055636	1.2386	-1.3868	5.1036	-3.0376	-2.0488	1.7337	1.9404	-0.92773	4.5134	-4.44	1.492	1.3808	3.2697	-3.6916
4.5832	7.2335	0.99942	8.6508	9.1244	9.5297	3.1061	7.2545	6.0022	4.3515	5.6719	7.7162	2.6689	4.746	10.076	9.6778	7.367	5.459	6.298	4.2223	8.925	13.336	7.9232	1.9548	6.8819	7.9687	8.0915	4.2271	7.9987	6.6586	6.9275	12.77	6.2905	6.4599	1.2845	8.0598	4.7429	7.2944	7.4113	10.591	7.9203	5.379	6.8133	9.6431	7.9029	8.3625	6.0858	7.5567	7.1586	7.2373
-1.6781	-8.2977	-1.195	-3.8102	-0.51267	-6.185	-3.5212	-3.2491	-4.0212	-4.2782	-4.8938	-6.3254	-1.9967	-2.5536	-4.3793	-5.0759	0.82193	-1.9077	-3.8104	-5.1099	-6.1703	-3.0284	-0.99549	-5.5063	-4.3277	-1.5209	-4.8333	-2.1211	-2.4617	-2.7593	-1.4485	1.0542	-1.6671	-1.3204	-4.0731	-3.0404	-1.45	-4.9369	0.25365	-6.1062	-3.3223	0.28315	-3.1444	-0.8731	-1.7907	-3.4106	-3.1623	-1.7912	-3.0708	1.5843
7.2848	12.216	12.885	9.283	8.1143	11.771	7.9991	6.2789	10.611	9.7034	8.3123	9.2697	10.162	12.26	9.3022	12.461	9.0647	9.4922	9.3937	10.975	9.0591	10.474	9.6195	7.6001	12.65	10.496	7.5615	13.58	7.793	10.565	12.185	7.0837	9.2301	9.3178	8.8326	10.52	14.291	9.2326	6.8554	12.205	13.147	11.052	12.637	13.799	9.8642	4.8034	6.4287	8.5376	6.4538	6.9954
3.0547	1.8963	1.9224	6.8615	6.6461	7.9213	1.9345	5.8479	7.0596	3.9197	4.0266	6.2203	3.728	8.7651	5.9669	4.0323	4.1251	4.8759	7.1821	8.0099	7.9831	10.731	0.81147	8.5058	6.1517	8.7414	7.1667	6.336	5.0104	1.0324	3.5925	5.343	5.1091	3.5937	10.358	7.9233	3.4124	0.22983	6.0452	4.9737	2.9399	8.1226	5.4309	9.2099	6.4221	3.3787	4.8944	5.3264	4.9981	5.9403
-11.375	-12.744	-11.011	-14.092	-14.441	-11.214	-8.5028	-10.121	-11.95	-13.274	-8.8982	-8.4162	-10.624	-14.09	-9.6062	-8.1045	-13.45	-12.955	-14.096	-12.524	-7.878	-16.33	-9.8756	-7.6535	-11.937	-13.796	-10.097	-13.979	-10.97	-11.431	-14.354	-10.007	-8.6491	-17.188	-12.453	-12.408	-12.069	-12.013	-11.036	-14.638	-10.525	-11.154	-11.752	-13.969	-15.85	-12.339	-17.651	-14.817	-9.7727	-15.07
-1.2467	-3.4462	-4.1485	-1.5503	0.17239	-4.3099	-2.4562	-2.4947	-1.7598	-1.7833	-4.8052	-0.20847	-7.4284	-2.3849	-2.9962	1.3299	-5.3056	-6.0211	-3.3938	0.7811	-1.6342	-5.547	2.3576	0.083272	-2.2663	-0.12589	3.9098	-4.9019	0.49705	0.55823	-4.5321	0.99427	-4.6901	-2.1834	-7.1098	-0.19499	-0.085421	-2.2031	0.35134	1.6654	-2.73	-3.6014	-1.8349	1.6703	-4.1419	-0.025115	-1.6779	-2.6534	-3.8183	-0.12736
0.096046	1.8573	-0.44819	-3.9919	-2.881	-1.6921	-2.8099	-3.0469	1.0137	-2.8668	1.018	-4.24	-3.3076	0.0357	-1.6379	-9.8916	-0.98428	-0.66666	-1.2747	-2.0849	-0.075086	-3.3807	-5.8979	-1.1344	-1.2165	-1.1025	-3.4699	-1.2382	2.1232	-0.046204	-3.2455	-4.7328	-2.2304	0.28067	-2.505	-1.6858	-1.5675	-4.2298	-3.4507	-3.415	-3.3522	-1.1461	-6.2505	-3.3824	-5.4899	-7.5525	0.11836	1.8262	-3.1058	-2.3919
-11.719	-7.5304	-10.718	-9.3025	-10.356	-11.746	-7.3827	-7.6993	-11.208	-11.543	-7.0479	-10.157	-9.1217	-9.5018	-10.501	-6.903	-12.687	-13.706	-9.2125	-12.954	-9.5469	-11.379	-10.85	-7.5877	-6.8517	-11.525	-10.591	-12.461	-7.0869	-9.2976	-9.3531	-10.425	-7.2177	-9.8817	-10.52	-10.94	-6.9176	-9.6465	-8.0911	-9.3514	-9.4857	-12.87	-11.346	-9.0639	-1.274	-7.6925	-11.071	-11.028	-7.2949	-6.6934
6.6846	8.1016	5.5262	5.4147	11.055	8.2643	7.1208	6.1969	9.9547	5.1006	4.6987	3.8457	10.452	10.756	5.5715	4.9985	8.7152	6.2962	6.0074	7.14	2.9632	8.816	3.4383	12.343	6.7704	4.3971	6.6797	6.9568	8.4062	8.2686	6.7089	4.006	5.6397	8.093	11.095	6.1992	8.1591	7.569	6.9905	4.3592	4.956	3.2139	12.464	5.3147	3.6752	9.3329	6.9223	1.3047	5.232	4.8706
-15.199	-11.721	-11.415	-13.296	-15.045	-14.393	-14.077	-14.038	-12.898	-13.415	-13.924	-14.516	-13.945	-14.817	-16.916	-12.304	-12.913	-12.597	-15.308	-14.306	-14.2	-11.159	-12.88	-10.219	-13.963	-16.645	-12.857	-16.544	-10.994	-15.186	-16.573	-10.769	-14.975	-14.279	-12.786	-16.116	-11.684	-13.796	-14.493	-8.9881	-16.331	-18.05	-14.256	-14.012	-14.002	-12.786	-10.459	-14.031	-12.098	-12.544
-8.8517	-10.624	-12.895	-7.1853	-8.3098	-15.159	-10.32	-10.508	-12.796	-13.654	-14.066	-10.502	-15.177	-8.8373	-9.6919	-6.9413	-8.6051	-15.256	-11.388	-8.8101	-9.0259	-6.8957	-12.829	-14.596	-11.771	-8.2998	-11.114	-11.762	-10.412	-11.454	-8.0865	-9.9144	-12.171	-9.912	-16.28	-13.904	-13.495	-15.809	-8.8782	-10.786	-11.883	-13.545	-10.095	-7.9866	-3.7072	-12.818	-10.471	-13.438	-12.989	-13.869
3.987	1.4197	-2.8536	-0.43261	-2.8561	-3.9052	-1.8426	2.4318	0.025502	1.0918	2.5175	-4.3485	-1.542	1.614	-1.0381	-2.0553	2.5467	-3.1055	0.85465	1.3039	-2.0129	-5.1171	-4.0792	-3.9329	-1.7927	0.50078	-3.9393	-1.994	-0.39967	-2.5179	-3.5346	-2.9519	-2.8665	-1.0674	-1.3277	-3.0577	-4.6277	-4.0976	-0.10977	-2.1389	-3.3413	1.5137	-3.0316	-4.3457	0.70744	-4.5815	-0.75951	0.24461	-4.8155	-0.76513
0.65655	3.9591	2.6808	2.2702	1.8732	-0.21532	2.6222	2.3351	5.1193	-1.875	3.8956	-1.5519	3.8818	0.2598	4.5225	-0.75629	-3.6058	7.247	-2.9236	2.4445	2.9747	0.94425	0.38977	1.7999	3.0851	-0.64551	0.33142	0.919	1.586	-1.2496	2.7011	2.0821	2.5861	5.6764	-0.10955	3.9768	3.4641	5.2454	-4.3114	0.36914	-0.12006	0.99388	3.0483	1.303	1.7577	-1.7691	3.105	0.26894	2.418	1.4222
-6.3374	-6.6754	-2.7975	-10.83	-9.8181	-7.6654	-7.3008	-9.8462	-6.5087	-9.1095	-5.0172	-13.632	-5.6803	-9.6781	-6.2267	-9.7355	-8.5845	-8.2291	-4.7045	-9.7081	-8.2453	-4.4031	-7.8253	-7.6974	-5.9185	-9.2997	-5.6813	-5.3693	-10.382	-6.6643	-7.0857	-6.3594	-6.5178	-2.0626	-5.9155	-5.031	-3.9779	-1.4991	-7.6373	-7.93	-8.0345	-8.6994	-6.6432	-9.2701	-5.4949	-5.317	-6.5992	-5.0734	-7.0385	-8.3892
4.3097	9.499	7.2683	0.67589	-2.0854	3.2487	6.0275	6.6572	5.1318	2.5483	7.6008	5.811	3.7251	1.3866	5.7774	3.6005	6.487	4.7835	4.6118	4.162	-1.1511	6.3063	6.6816	5.4813	4.2195	7.5585	3.1064	10.321	4.3765	1.1349	0.55167	1.9399	4.8718	5.6534	4.6659	6.8156	3.0941	3.2057	1.4051	6.7089	4.2664	2.4881	5.6264	5.2035	4.3776	2.9803	6.405	5.3954	0.51288	5.5161
2.6676	5.6772	4.1229	2.3156	2.0639	7.1986	7.8884	4.1945	3.0139	3.5065	3.5973	8.1575	10.896	4.4901	8.4026	2.6704	4.4562	5.0493	1.8541	1.9481	-0.72503	-1.0192	1.1162	5.4746	1.1976	4.8633	2.6164	2.646	6.2587	2.765	7.4634	2.2137	1.8593	-0.43252	6.252	6.3758	6.8149	5.9964	7.2333	5.9426	4.965	9.2113	0.36229	4.8358	3.7514	5.1152	2.0915	5.9775	8.1434	4.4782
1.4593	-5.0411	-4.7739	-2.579	-5.45	-2.0542	-1.6258	0.97857	-4.1243	-6.1344	1.1347	-7.3444	-4.9823	-4.0625	-4.4405	-5.4617	-3.0067	-3.6651	-0.88377	-3.7152	-7.6492	-6.784	-5.7186	-1.3825	-4.4281	-4.6179	-5.2217	-2.6916	-5.2203	-0.079217	-5.7472	-1.6657	-1.8433	-0.095068	-1.5901	-2.9414	-1.8488	-3.2568	-5.0582	-5.6535	-0.39773	-5.7101	-1.3497	-3.4099	2.033	-0.28946	-3.4739	-1.7794	-3.2424	-1.4043
-5.3868	-1.6004	-0.75682	-2.7894	-4.3856	-3.1251	-3.6074	-3.939	-0.78095	-1.1022	-1.0764	-0.79278	-2.7053	-4.5025	-0.77215	-5.768	1.8988	-8.3716	-2.1492	-3.9673	2.7857	0.56391	-1.6237	-1.7482	1.185	-3.2333	-4.879	0.61186	-7.6758	-4.6128	0.58761	-2.0422	-1.7829	-0.30735	-0.37328	-2.3982	-2.343	0.85769	-3.4125	-4.1197	-2.6099	-3.6586	-2.1171	-4.2681	-2.5591	-1.8634	1.47	-2.9095	-0.53954	-2.9272
-4.7099	-4.7496	-4.8772	-5.2873	-2.5226	-8.8549	-9.0182	1.6642	-4.4824	-9.1679	-8.1704	-7.0221	-7.5197	-6.8673	-6.5256	-8.5312	-2.6975	-10.665	-11.447	-8.7273	-6.1611	-4.8961	-6.7091	-4.4126	-8.3632	-9.874	-8.4258	-6.9522	-9.6399	-4.2249	-7.4506	-7.9834	-10.446	-1.7456	-2.4836	-5.6571	-2.458	-5.9992	-11.735	-6.8341	-11.594	-5.615	-7.4764	-9.1606	-9.5609	-5.8939	-8.6907	-10.26	-10.128	-10.089
-11.935	-12.979	-12.789	-13.218	-8.9166	-5.3251	-11.543	-7.7481	-7.9531	-8.5109	-15.504	-9.0524	-9.2043	-9.2568	-14.265	-10.71	-9.9387	-12.59	-12.354	-9.7035	-11.067	-11.378	-18.485	-12.082	-10.39	-9.6411	-12.791	-12.761	-6.7079	-10.756	-9.4917	-10.236	-14.702	-10.485	-15.602	-8.8723	-9.6451	-8.9504	-10.037	-12.998	-11.09	-9.582	-4.0579	-9.7203	-8.5737	-14.541	-14.169	-14.317	-11.488	-9.391
-10.366	-18.224	-13.051	-10.429	-12.99	-17.782	-16.767	-15.052	-11.765	-13.489	-11.429	-9.9388	-14.83	-15.187	-14.341	-13.953	-12.983	-11.93	-18.017	-17.904	-11.685	-16.879	-16.452	-10.282	-15.337	-10.307	-14.44	-16.391	-11.237	-14.271	-12.442	-12.915	-10.552	-13.536	-8.1259	-13.675	-13.268	-12.195	-12.825	-14.135	-15.329	-12.797	-12.727	-10.54	-12.401	-10.62	-12.059	-13.345	-14.834	-11.814
-19.593	-19.168	-19.753	-22.254	-24.425	-17.827	-16.563	-26.066	-23.014	-23.123	-22.653	-19.921	-22.907	-23.071	-22.543	-23.774	-23.855	-20.029	-16.505	-21.931	-22.656	-19.905	-26.149	-17.808	-14.533	-20.715	-24.666	-22.721	-21.4	-21.423	-26.992	-23.333	-22.305	-22.454	-23.934	-17.813	-20.948	-14.362	-18.091	-21.158	-17.018	-22.394	-26.849	-24.133	-22.38	-18.246	-20.174	-23.181	-17.325	-24.803
2.7588	-5.3181	-2.2078	-1.1855	-6.7583	-2.925	-3.1026	-6.037	-1.729	-1.8912	-2.1405	-4.9143	-0.62708	-2.1607	-7.0276	-1.8261	-0.44454	-3.8405	-5.8141	-2.216	-5.1404	-2.0017	-2.3328	0.77303	-2.2185	1.9336	0.87645	-2.4828	0.68347	0.11051	-1.1362	0.69273	-6.8368	-3.7627	-9.2945	-3.308	-2.5203	-4.2903	-2.2314	-5.1387	0.5371	-2.391	-4.18	-5.1571	-0.9646	-3.573	-2.8795	0.24925	-4.4501	-0.58791
-16.95	-18.265	-7.5163	-14.149	-16.375	-18.626	-11.801	-14.942	-10.667	-13.156	-19.914	-13.674	-15.388	-16.259	-16.741	-17.601	-13.715	-12.883	-10.166	-16.843	-19.625	-14.913	-12.821	-19.099	-9.0334	-13.955	-8.6524	-12.674	-15.756	-16.062	-11.371	-16.502	-9.8378	-15.027	-14.817	-11.803	-14.895	-12.718	-11.28	-11.058	-15.901	-15.702	-17.651	-14.797	-16.395	-9.7902	-9.0029	-15.948	-14.618	-11.319
-10.629	-15.176	-16.562	-11.231	-13.155	-14.715	-12.469	-11.526	-14.101	-10.525	-14.842	-14.881	-16.515	-17.924	-11.499	-13.686	-14.757	-15.679	-15.109	-13.064	-11.179	-7.9313	-9.2721	-13.916	-15.6	-18.024	-13.483	-14.201	-14.336	-19.073	-10.682	-13.917	-12.13	-14.867	-10.814	-16.12	-14.488	-15.739	-11.038	-13.503	-14.75	-16.28	-12.166	-13.964	-12.162	-12.674	-14.688	-13.971	-13.155	-12.507
-3.6245	-6.72	0.54918	-8.7794	-1.518	-5.1942	-2.4521	-4.3041	-3.3513	-1.6413	-3.8527	-5.5873	-1.1029	-4.4134	-3.326	-0.20054	-4.5647	-1.0666	-2.6469	-3.8394	1.5282	-2.6196	-2.4623	-4.8981	-3.7293	-2.3405	-5.1378	-1.7171	0.43828	-0.17405	-3.849	-7.7676	-1.9265	-2.5013	-1.9314	-3.9994	1.0396	-0.18179	-1.6263	2.8921	-1.5909	-0.19712	-1.3009	-1.2031	-1.7633	-3.6773	-3.6557	2.4204	1.7631	-1.5324
-5.8342	-8.6348	-6.4123	-6.3744	-8.8868	-9.7182	-3.6013	-5.9569	-9.6499	-2.5567	-8.1428	-7.764	-11.096	-8.8533	-11.635	-7.3931	-7.2952	-9.9622	-8.2441	-9.1442	-8.1197	-7.2789	-7.4136	-2.3594	-5.732	-4.9449	-6.6265	-6.0286	-7.5227	-7.0678	-8.0758	-11.027	-7.6782	-5.6077	-8.4672	-1.5536	-6.7205	-7.5679	-4.9844	-4.76	-10.099	-7.9921	-10.763	-3.4428	-7.3356	-10.135	-7.1849	-8.7384	-10.453	-9.2035
6.7392	3.1689	3.3269	7.8274	6.0292	7.564	9.0805	2.7235	8.149	0.84477	1.3689	9.0435	-0.56486	4.4483	2.7072	2.4723	3.6655	8.8013	5.5835	5.7139	5.5087	6.6607	2.6351	7.1991	1.7871	1.9198	5.5226	6.4414	1.1804	3.0275	10.942	7.3053	6.6493	2.0759	9.3844	5.7949	2.4358	6.5674	2.9905	3.9498	3.5012	2.9362	5.2728	9.8354	2.7868	6.2157	6.1254	10.29	4.7426	6.0144
-1.1825	-2.1455	-1.2144	2.404	-1.6525	-1.5021	-2.6393	-2.2813	-3.2463	0.16308	-0.079477	-2.0625	-3.8737	-7.9583	0.35858	-0.58519	-3.3576	-0.29975	-0.37708	-2.3284	-4.2593	-2.9717	-0.85768	-1.5487	-0.36386	2.385	-4.8019	-2.3427	-1.3488	-3.4406	-6.6559	-1.8125	-0.78788	3.3308	-2.9157	0.080409	-3.4986	-2.7383	0.78218	-2.0969	-1.7651	-0.57	-6.154	0.85736	0.99201	-0.72969	3.9737	-3.8197	1.871	-5.4678
3.1634	3.8125	2.0838	4.2208	4.6657	6.008	4.6116	8.5045	2.2924	4.3784	9.3273	1.6804	9.5772	5.203	3.0771	7.6722	3.7558	1.8289	1.454	5.7914	3.5031	4.1529	9.1122	10.108	7.1037	4.3745	4.3787	6.1066	6.3556	5.2303	6.2977	6.6705	6.2789	7.1874	6.1994	8.5982	6.8007	7.5506	7.8631	8.4502	5.0611	5.5507	9.087	7.9364	7.1115	6.1559	6.7572	3.6847	3.5182	3.3183
-0.51738	1.7149	-2.9875	-1.2811	-1.8709	-2.5736	-1.4214	-5.7526	4.7692	-3.5466	0.19765	-5.1669	1.7161	0.68072	-0.78836	-1.6063	-4.6204	-1.4133	3.4468	-4.0697	-5.8779	-3.8672	-4.7814	-0.40664	-4.6638	1.759	-0.79679	1.6535	-2.6691	0.52982	-3.4406	2.1766	-2.668	-2.1185	2.4385	-2.1082	0.034829	-5.5991	-5.1783	-1.0823	-0.19669	-2.1966	-1.5192	-3.254	-1.366	0.59377	-6.0734	0.32398	-4.6586	-2.2006
-2.7748	-7.1041	-1.3978	-4.6432	-5.2236	-5.2942	-2.5566	-7.3464	-1.3088	0.27425	-7.9609	-5.089	1.415	-3.3751	-8.7579	-1.232	-8.2046	-1.8085	-1.1094	-3.8869	-5.3924	-1.1576	-7.6439	-0.68749	-5.1378	-2.4581	-4.1901	-3.4158	-5.8792	-4.2786	1.2186	-3.7363	-1.4139	-0.80028	-5.2615	-5.8433	-1.2405	-1.3528	-3.3328	-7.5704	-1.377	-5.5082	-0.88945	1.7311	-0.30982	-3.9723	-1.6328	-6.9043	-5.0589	-3.7655
-2.5999	-4.8049	-0.058508	-8.3745	-6.2551	-4.7836	-1.6964	-2.6337	-6.5599	-1.9298	-3.6246	-2.5338	-1.1482	-4.9668	-4.518	-1.115	-2.7328	1.3088	-2.4146	0.49627	-0.54663	-6.2652	-0.95329	-2.0193	0.2232	-1.6369	-7.4966	-2.8166	-3.0307	-1.7621	2.2831	0.22171	-0.3477	-1.7877	-2.8245	-0.012247	-2.9654	-8.3431	-5.4777	-3.685	-5.6798	-2.7049	-1.532	-2.1243	-2.7677	1.1318	-5.4867	-1.2014	-0.56442	-1.1373
2.6577	6.7579	4.7011	6.0768	1.0718	9.7668	2.4815	8.5475	7.3769	5.3997	6.3258	6.6428	8.3161	4.6458	0.87455	9.1415	4.5761	8.4716	5.1085	-0.041792	3.545	7.9858	3.03	3.8996	6.489	6.2215	1.4432	6.0753	6.0224	8.5536	1.2537	4.6696	2.0148	8.5698	5.2966	5.0014	5.6375	2.517	8.4441	7.4775	6.0726	9.8618	5.6744	-3.7662	8.5005	5.346	5.6204	3.393	8.4423	5.4307
3.9059	2.971	6.2848	-0.028335	2.4231	3.0199	0.0067007	2.7348	2.1447	0.90817	-2.0008	3.7103	4.7483	4.7491	3.8896	3.8103	5.2223	1.5497	0.66282	-1.526	1.434	5.109	3.4018	-2.5816	3.553	-2.27	-1.7779	2.2075	1.8221	4.3295	0.84075	-0.50697	-3.2271	-0.2697	4.1971	-1.312	1.5192	2.3787	2.286	1.1076	-0.71427	-0.43758	-1.0248	4.468	2.6489	3.5475	2.8311	1.8775	0.03871	-0.44766
-14.414	-13.406	-13.321	-17.086	-16.81	-14.704	-14.9	-14.547	-12.547	-15.819	-17.546	-13.739	-14.32	-17.42	-14.993	-13.822	-15.409	-11.99	-12.567	-16.773	-17.324	-11.631	-9.3114	-14.619	-13.145	-14.482	-15.054	-16.078	-12.942	-15.833	-12.655	-10.787	-18.719	-15.937	-15.705	-15.576	-18.838	-14.688	-11.5	-14.868	-17.419	-13.05	-16.39	-13.978	-17.935	-14.747	-17.1	-15.204	-12.471	-15.69
7.0563	5.7692	8.286	10.705	8.2487	13.231	9.1272	8.9299	5.9254	13.101	8.0874	6.3133	5.5593	6.6881	5.4102	4.3089	8.9078	6.9798	8.0145	6.5949	10.306	5.5601	9.7586	7.9304	7.0081	7.0753	10.245	6.5311	10.406	8.8369	7.9723	11.12	3.6564	8.9911	10.437	9.8179	9.9522	5.0711	11.241	7.3156	9.7507	8.9718	11.381	10.161	7.6205	6.5346	12.003	10.304	6.3894	8.5741
-4.4129	0.27829	-2.9315	1.6083	-1.9985	1.4981	-0.18445	-7.0633	-1.4413	3.5614	-1.5517	0.93445	-4.7566	0.78371	-3.1455	0.75166	-2.2426	-4.0695	-2.4106	-9.5991	1.4353	-2.0673	-0.42217	-3.7935	-4.9837	-1.1482	3.7112	-5.9552	-4.3385	-5.9123	-3.8724	-0.23865	-2.6078	4.2381	-8.831	-2.7959	0.47269	0.66892	-6.1328	-4.7428	-3.5609	-4.1181	-3.2221	0.5325	-2.9106	-1.7501	-5.1802	-2.5704	-2.7972	-2.0404
0.59478	1.7415	1.7218	2.6917	4.3804	5.8248	2.0477	4.86	-0.87592	-0.51212	0.76829	0.96211	-1.4207	3.6838	9.0087	3.3344	3.104	-1.9674	2.3135	6.9174	5.3958	3.1212	5.305	2.6846	3.8044	1.3753	2.0641	-0.023598	-0.59732	0.6939	-0.69203	2.7489	3.5627	2.5265	5.8768	3.1627	1.4706	3.7784	3.9434	0.35462	4.0998	-1.3967	5.5894	3.6859	4.0304	-1.6346	3.6452	1.1651	0.60592	0.92115
10.626	-1.2519	4.4167	2.4514	3.8828	6.3731	12.899	7.243	3.6292	7.302	3.9441	3.9808	3.9674	4.0434	5.0754	7.9622	8.7572	5.7619	2.903	6.8638	5.4165	0.82225	4.1022	4.5738	6.9742	2.8134	8.2844	3.7874	4.5072	0.51127	3.3302	2.056	5.4045	5.5912	8.7379	6.3852	9.2896	0.81504	5.3096	4.766	3.317	2.3005	3.3798	4.1637	0.2232	4.3477	4.7667	9.2975	9.7657	10.423
-2.9432	-5.9777	-6.9	-0.2414	-1.0551	-3.1717	-0.80857	0.31922	-7.0666	-5.3819	-4.3651	-1.0488	-2.8573	-6.7336	-7.3869	-3.1182	-7.9499	-7.6809	-7.0865	-4.737	-1.0478	-5.2929	-5.0133	-6.3337	-1.8305	-3.9438	-2.3347	-0.57189	-1.1246	-7.5283	-5.1882	-0.26459	-2.6676	-2.9897	-4.242	-3.3018	-2.4705	-5.0063	-2.7169	-3.0223	-4.0253	-3.9547	-2.4579	-4.3104	-4.0417	-1.4707	-7.3947	-2.2409	-4.4605	-6.8476
-2.35	0.68007	-7.8245	-3.6597	-3.7042	-3.0647	-8.4645	-6.4252	-2.2039	-5.4929	-7.4326	-7.4452	-1.2275	-1.1904	-2.9629	-2.7317	-3.3058	-4.8256	-3.871	-1.8864	-3.1208	-4.6275	-2.919	-0.0023847	-2.9253	-1.202	-5.8258	-3.0726	-6.3828	-4.9	-6.9365	-1.1169	-3.0513	-6.6071	-2.0648	-9.1652	-0.88643	-8.2073	-7.4193	-2.5232	-1.3217	-5.3448	-5.178	-7.773	-5.1461	-1.5054	-3.1556	-6.5535	-2.4797	-3.8053
3.9322	-1.0683	2.0563	3.4819	4.6166	3.6099	0.88017	4.2699	2.1027	2.8985	2.2626	-0.62588	0.61911	2.7484	2.9552	1.5967	0.27576	3.1399	2.7489	5.0913	1.3365	2.0419	1.5953	-0.5189	2.3859	-0.78804	1.4889	2.0725	5.009	-2.772	1.2477	2.9505	1.0084	1.493	1.9945	3.9115	3.6605	4.3296	-0.83242	4.028	2.1707	3.9406	-1.6483	6.4293	-0.98918	1.5362	1.9619	-1.0705	-1.6475	3.5825
-10.541	-9.797	-9.1008	-11.74	-10.216	-15.875	-13.999	-12.521	-12.662	-15.062	-11.782	-9.1977	-7.9865	-7.8922	-13.448	-12.829	-11.287	-7.787	-14.876	-10.797	-11.97	-10.842	-7.947	-6.3873	-13.419	-11.503	-11.043	-13.813	-12.145	-6.5972	-10.358	-11.741	-14.578	-8.0319	-14.592	-14.416	-8.14	-8.2527	-14.687	-10.791	-13.538	-12.75	-10.419	-8.6194	-12.394	-4.1532	-14.423	-14.371	-15.888	-17.02
-0.046305	-0.6989	-1.4238	-2.9006	-5.9285	-1.4085	-0.55562	-6.3581	-0.73157	-1.9134	2.6231	0.57296	0.6421	-2.1222	-2.135	-0.60948	-3.1769	-7.7243	-1.514	-1.7617	0.70006	2.9035	-1.4547	-0.53096	-6.7316	2.0994	-4.4155	-1.6661	-2.0073	-4.4597	-4.4978	-0.26542	-1.7615	1.432	-2.6982	-4.0809	3.2388	-1.298	-0.32558	-2.3352	4.1475	-3.7136	-3.1059	-3.3205	0.91215	-1.0207	0.64807	0.7148	-1.9475	-3.8119
-5.3302	-2.6035	-0.812	-6.6063	-2.5782	-1.0489	-6.0486	-2.3261	-1.3207	-4.7963	-4.5385	-1.419	-3.3797	-3.089	-3.5633	-8.977	1.6578	2.7445	-5.2586	0.25269	-4.7349	-0.92418	-6.3093	-2.7386	-2.6574	-1.3773	-2.9573	0.10854	-0.85443	-1.2496	-4.5874	-0.32152	-5.1983	-2.7103	0.91551	0.034363	-1.9337	-4.1033	-5.9762	2.1606	-2.7324	-0.95844	-1.2051	-1.5747	-5.0404	-5.1712	-0.3105	-4.9539	-2.025	-1.7987
-8.0061	-8.7337	-10.813	-14.572	-12.196	-12.008	-12.953	-11.448	-7.027	-13.038	-12.024	-8.5107	-6.9118	-8.7367	-11.075	-12.904	-13.895	-12.183	-12.497	-6.2836	-10.506	-10.906	-10.695	-11.533	-14.617	-10.798	-8.0169	-10.328	-12.465	-10.522	-2.2583	-7.115	-10.763	-13.125	-12.424	-11.067	-13.18	-5.1352	-8.4571	-10.273	-8.7437	-14.335	-8.7357	-16.378	-11.883	-11.134	-12.629	-13.766	-4.2905	-6.5393
-2.6338	0.27839	-3.1539	-4.5745	-7.4941	-6.3218	0.28571	-5.1485	-4.0391	-2.7336	-3.1139	5.0976	-3.727	-3.317	-6.0455	2.8964	-2.4663	2.7533	-2.6599	-6.6615	-2.889	-2.4276	-3.3482	-5.0306	0.27642	-2.2907	-5.1245	-2.3023	0.98472	-0.67214	-6.067	-6.5197	-4.1167	-5.2271	-2.7793	-0.32387	-2.473	2.5383	-4.4122	-5.0331	-6.1773	-0.61844	-0.59697	-0.79016	-1.46	-4.7868	-5.8393	3.3028	-1.8397	-6.571
-6.2455	-10.066	-10.816	-9.2148	-10.75	-15.077	-9.4032	-9.1	-13.395	-14.907	-14.58	-14.569	-15.867	-14.043	-13.116	-8.7646	-12.537	-16.016	-13.575	-17.96	-12.48	-10.899	-11.652	-13.762	-12.442	-12.41	-13.738	-11.319	-8.3454	-10.789	-13.369	-14.107	-15.291	-15.061	-12.109	-11.422	-19.423	-11.72	-10.224	-16.573	-12.418	-16.81	-10.831	-12.788	-13.464	-11.396	-8.5844	-10.852	-12.948	-16.018
-9.5738	-16.537	-15.632	-11.836	-10.064	-10.047	-12.794	-11.081	-10.391	-11.758	-10.332	-10.062	-12.872	-10.076	-9.9782	-9.6847	-9.7558	-11.482	-9.1913	-11.618	-12.46	-11.186	-10.956	-8.9127	-12.959	-8.0077	-8.7409	-7.8339	-15.571	-14.806	-13.03	-9.3279	-7.4074	-12.243	-9.3661	-12.099	-6.6102	-7.9642	-16.253	-8.4344	-13.092	-6.4543	-10.342	-15.509	-11.433	-13.095	-12.005	-8.6891	-11.666	-12.821
5.9867	1.1257	-3.4572	4.1438	-3.3865	-1.1775	0.047364	2.3453	2.0526	1.9269	-1.8029	1.3127	3.5126	2.8902	-1.3564	2.1017	4.9697	2.2937	2.3141	-1.4301	5.8679	0.58576	4.7319	0.22351	-2.4874	0.71336	4.8745	0.61342	0.54561	3.4102	2.2104	0.83631	2.2339	2.7171	1.6994	4.4623	-0.58497	6.294	-1.0749	0.88604	4.8703	4.9554	-1.6353	3.3384	1.6769	-0.035837	-1.2087	3.9246	-1.4094	4.5894
-6.935	-1.9737	-4.498	-5.5167	-3.0639	-2.6922	-7.8053	-10.032	-4.6111	-8.4771	-5.084	-6.7876	-4.7989	-6.5642	-4.1687	-6.3818	-5.678	-6.7099	-7.2131	-6.1354	-4.6613	-2.3274	3.1314	-1.8265	-8.4108	-2.994	-3.2009	-3.1591	-9.1201	-7.6723	-0.75934	-1.8075	-6.4033	-3.2812	-5.3669	-4.8157	-10.931	-7.1882	-4.399	-6.1772	-7.5919	-4.1386	-4.8764	-6.0106	-5.0598	-7.7133	-7.4674	-6.0249	-0.40194	-9.0008
-5.9638	-5.5671	-4.7398	-5.2911	-3.5871	-3.6452	-0.59916	-2.1161	-2.4698	-4.9806	-6.3692	-3.0868	-6.0477	-2.5199	-4.6613	-3.7259	-0.92027	-3.333	-1.7478	-1.306	-4.5076	-4.8181	-0.31055	-1.4634	-4.5531	-9.4457	-3.9701	-3.3898	-6.728	2.7017	-2.1541	-2.9606	-0.44752	-2.9843	-4.0138	-1.7874	-4.564	-0.6251	-4.4664	-2.6934	-5.1595	-3.9672	-2.6935	-5.0932	-3.8619	-1.6678	-2.3674	-7.9147	-0.065442	0.37392
-12.711	-11.406	-16.145	-12.421	-14.665	-12.803	-16.612	-16.697	-13.006	-12.357	-11.868	-17.312	-15.861	-14.637	-13.193	-11.766	-12.651	-12.978	-15.019	-15.025	-13.084	-11.254	-9.7629	-17.315	-16.919	-17.087	-15.393	-12.441	-13.895	-13.401	-15.503	-17.638	-18.808	-11.407	-17.588	-14.405	-11.311	-14.298	-17.495	-17.794	-17.996	-18.838	-14.121	-16.148	-12.726	-16.208	-13.274	-15.009	-12.75	-14.068
7.7152	5.4266	9.097	4.1867	8.2741	7.4361	14.123	5.8916	5.6398	11.647	10.22	1.368	5.8978	8.4424	2.1767	5.5652	3.8543	5.2178	8.7899	5.4564	6.3566	7.2538	4.9352	3.1957	9.2773	5.2328	4.2095	4.7238	3.5197	3.1535	9.9196	5.8468	5.8184	2.6396	8.2771	6.1027	9.2254	4.2532	3.4377	4.3418	7.6099	8.748	3.994	3.6014	7.3158	2.6973	3.7893	4.0916	3.9137	2.9852
-14.64	-18.191	-9.9243	-12.285	-10.797	-11.802	-13.954	-14.83	-14.253	-13.203	-10.714	-12.223	-12.411	-13.261	-14.166	-12.722	-10.341	-10.667	-9.8051	-10.493	-14.146	-13.57	-12.46	-7.3487	-12.931	-11.53	-12.136	-10.649	-7.5735	-9.2124	-5.6674	-10.214	-11.417	-12.081	-9.932	-10.103	-8.9645	-11.347	-12.553	-16.543	-12.033	-15.197	-11.783	-12.971	-15.368	-10.17	-10.312	-16.965	-7.9754	-12.994
-14.523	-16.005	-11.468	-7.4976	-14.955	-10.766	-11.535	-14.13	-14.024	-13.817	-12.647	-14.889	-10.128	-14.084	-7.783	-8.8913	-15.618	-11.061	-13.832	-17.171	-13.9	-11.044	-11.628	-11.271	-11.874	-13.557	-18.702	-18.665	-11.017	-13.157	-11.266	-17.391	-11.354	-11.777	-12.522	-11.029	-13.016	-12.197	-13.228	-17.848	-12.695	-12.53	-13.271	-13.472	-16.485	-10.199	-12.245	-13.645	-12.967	-11.626
-13.013	-15.233	-13.211	-17.272	-13.949	-8.8684	-16.056	-12.782	-12.459	-5.7957	-15.834	-11.381	-15.187	-12.252	-9.9868	-10.681	-16.731	-14.327	-9.82	-17.867	-16.524	-10.859	-10.299	-11.529	-15.023	-14.598	-10.896	-14.762	-11.445	-13.302	-10.629	-12.775	-13.004	-18.186	-12.164	-16.364	-13.751	-10.319	-14.983	-14.588	-14.362	-15.276	-10.797	-8.0159	-14.663	-13.511	-11.584	-12.617	-14.246	-12.083
-11.279	-11.994	-10.804	-11.373	-13.313	-8.6978	-9.3326	-13.694	-9.8582	-17.164	-10.604	-13.909	-13.242	-13.163	-12.36	-12.904	-12.48	-7.8843	-8.1273	-7.3888	-9.7411	-11	-8.466	-12.08	-9.9052	-12.833	-6.4064	-11.98	-11.079	-9.2239	-9.7149	-9.6797	-11.73	-12.813	-8.2517	-13.588	-8.4832	-7.2504	-8.494	-11.671	-10.341	-8.203	-8.3123	-9.2548	-5.1017	-15.596	-8.2359	-11.762	-10.636	-12.924
0.44973	0.48681	4.4717	-1.957	3.762	5.0879	0.83492	2.3982	0.15445	5.0289	2.7334	3.8484	0.76512	2.398	1.5041	0.76988	4.256	-0.96043	-2.0339	4.1712	7.591	2.5919	3.3862	2.7925	0.44125	5.6853	0.11105	3.2793	4.2148	2.7965	-0.94056	-0.34025	8.2157	-0.43923	0.96431	0.26117	-0.32456	1.5335	4.7463	-3.1235	4.6225	2.4039	4.1063	1.2366	2.9017	4.0677	2.8097	3.1535	2.2445	3.5595
-14.204	-13.077	-13.044	-12.727	-11.077	-14.609	-10.651	-12.264	-12.597	-10.411	-10.833	-11.684	-13.693	-13.979	-12.381	-11.781	-16.004	-12.281	-10.19	-12.086	-12.246	-8.7623	-9.3902	-15.089	-10.788	-15.829	-8.1412	-8.2484	-11.86	-11.225	-12.867	-15.63	-15.544	-11.595	-14.622	-10.538	-13.453	-13.945	-10.588	-9.6839	-9.0613	-11.738	-6.4989	-13.961	-9.5877	-13.222	-10.555	-13.888	-13.722	-12.382
-8.8217	-3.585	-6.876	-5.7031	-11.687	-7.9807	-7.448	-8.3159	-10.39	-6.4489	-8.146	-6.8017	-8.6365	-7.2646	-10.381	-7.9154	-8.1313	-8.9911	-8.9626	-10.905	-10.021	-6.792	-11.561	-10.046	-6.2435	-8.0088	-8.5994	-10.557	-4.8626	-9.775	-6.4045	-7.0818	-4.954	-7.5314	-7.0145	-8.5091	-7.6645	-10.458	-9.4258	-10.138	-8.5218	-7.8107	-8.4027	-7.6028	-10.55	-6.6767	-5.5935	-8.1015	-6.6508	-10.679
-1.511	-1.9953	-0.63426	1.233	0.3812	-0.35064	-1.6867	-4.185	-2.4421	-2.7667	-0.27196	2.3931	-1.8504	-3.3579	-1.4912	0.33199	-1.9761	1.2367	0.53043	-2.6729	0.70197	-0.45909	1.0291	-0.84746	0.57734	-7.7156	-2.2292	-1.6247	-4.1682	-1.6601	0.29287	-2.3492	-3.4421	-3.2821	0.91567	0.16984	2.0435	0.72238	-1.1108	-0.30297	-2.9973	3.1172	-0.79253	-4.2722	-2.016	-2.0429	-0.85137	0.49781	-0.9929	-0.26425
2.3485	2.5801	0.5538	1.8558	2.1902	-2.0753	-3.1669	-3.3871	0.96756	-1.2692	0.03846	0.4666	0.15929	1.8629	4.8275	-4.1026	-0.2759	-2.664	-1.3947	0.40847	-0.20783	1.6788	-3.1842	-0.49441	-0.36051	2.1651	5.2951	3.3289	-0.1064	0.82356	-3.0229	-1.8297	-4.1669	0.068215	-1.4162	1.776	0.24119	1.3487	6.356	-4.8674	-2.0334	-2.8659	0.65345	-1.7411	-3.1888	0.12955	-3.934	0.90415	3.2362	2.4591
6.7257	8.6589	9.5179	8.8415	11.516	8.5884	9.7298	14.715	13.191	11.48	10.699	9.5161	7.3496	13.809	8.2848	5.9191	11.975	15.39	6.6657	13.209	7.9403	10.757	13.961	6.9877	10.742	7.6394	7.1371	5.9453	13.185	11.348	6.8137	8.7768	6.4201	8.5253	10.836	10.056	11.764	9.6022	13.732	7.0649	8.9339	12.345	6.4909	8.2818	9.2415	11.016	8.3763	10.774	10.903	10.285
0.41757	1.3774	2.567	2.0414	2.3334	0.86337	0.62411	3.0881	1.3878	4.0215	2.179	4.2987	0.26422	-3.8762	1.0495	4.8058	2.6438	1.9978	-2.1006	3.6169	-2.3673	2.0735	2.4439	6.9349	1.7744	2.9589	2.8199	4.3921	-2.0532	-1.9556	1.835	4.2612	1.6444	4.9711	0.90634	3.3196	2.3396	1.788	2.4896	3.602	-0.94067	1.9326	0.16724	0.34396	1.4732	3.383	1.3813	1.8404	3.6959	1.0977
-9.5678	-4.5841	0.56795	-2.4841	-2.6061	-5.4524	0.29063	-5.1705	-8.4836	-2.8733	-4.9713	-4.9938	-2.6685	-2.8735	-2.0115	-6.0772	-3.5698	-5.9121	-0.42579	-2.7662	-2.0086	0.7347	-6.1302	-1.8579	-3.2931	-3.4434	-5.5232	-6.1405	-1.6564	-4.2727	-1.3103	1.1729	-5.1196	-3.016	-4.237	-0.52916	-6.1118	-7.5111	-6.2914	-4.9117	-4.6242	-3.8943	1.2736	1.2967	-5.0783	-3.8115	-7.5835	-4.8382	-2.4148	-3.0697
0.55211	3.6637	4.2064	0.96817	-2.104	-0.59191	0.43091	0.74077	2.9138	2.1308	-5.7282	-2.9815	-4.1945	-2.0371	1.3259	1.593	3.1007	1.6975	-0.88574	3.032	1.4341	-4.0236	-1.5022	-0.018987	0.3536	-0.3962	2.1199	-1.1113	3.7706	0.81936	0.81301	-4.3924	-0.27125	-3.3966	0.70994	-4.5607	-2.7827	0.50122	2.4088	1.0059	-5.8465	-4.1517	-2.0576	5.3231	-0.38549	3.5165	0.077831	2.4363	-0.95209	-2.4785
0.7796	-0.19557	-0.23757	3.1394	5.2821	5.4223	2.8696	0.58398	-0.05661	1.1108	2.8987	-0.75533	3.8657	5.393	6.0512	5.4018	2.7244	2.2513	5.0047	-2.6988	2.4159	1.7341	4.6187	0.66204	4.5872	4.3644	1.7813	-0.080882	3.8407	4.7646	-0.24075	4.5246	-1.0529	2.6008	0.42535	1.7453	-1.5739	2.9793	4.9462	0.56598	6.59	1.682	4.1333	1.6155	-0.050218	1.7846	1.6763	1.4427	-0.36349	1.1366
-17.822	-16.441	-15.676	-11.448	-12.911	-16.211	-17.256	-15.138	-16.989	-14.719	-17.994	-17.282	-16.985	-15.453	-14.575	-11.082	-14.095	-15.738	-10.803	-16.999	-17.159	-15.826	-14.111	-13.244	-11.84	-13.783	-21.592	-13.033	-14.093	-17.489	-16.959	-22.17	-12.586	-12.512	-12.775	-13.765	-11.392	-17.109	-13.497	-11.709	-21.384	-18.988	-16.063	-16.94	-11.839	-14.537	-15.887	-10.976	-11.937	-12.778
-10.684	-11.696	-6.1947	-9.8288	-8.4788	-9.5505	-5.6052	-7.4466	-12.024	-11.134	-13.068	-13.658	-12.264	-13.16	-5.2726	-9.7751	-12.636	-11.502	-11.13	-10.822	-9.4613	-9.4487	-11.254	-12.551	-9.9701	-11.386	-8.9174	-12.656	-11.127	-13.314	-9.8019	-4.6925	-12.913	-9.4756	-11.966	-7.3258	-11.301	-13.546	-8.586	-5.7586	-6.4535	-12.294	-11.242	-13.173	-7.4536	-11.019	-12.091	-12.543	-15.502	-8.1959
-22.057	-24.091	-18.888	-23.216	-19.548	-21.245	-20.827	-23.98	-22.955	-23.99	-23.349	-22.396	-22.613	-24.548	-17.101	-21.099	-27.824	-21.505	-21.953	-22.046	-19.377	-24.971	-24.549	-21.752	-22.199	-23.267	-19.92	-25.549	-22.445	-24.421	-23.946	-23.092	-24.695	-25.319	-22.962	-21.488	-20.68	-21.472	-21.472	-23.314	-24.894	-24.111	-23.878	-18.81	-20.722	-24.891	-21.437	-20.905	-22.536	-19.908
-22.606	-21.825	-20.437	-20.026	-20.351	-22.731	-23.536	-23.983	-20.382	-25.326	-19.871	-20.177	-24.652	-21.231	-22.04	-22.259	-24.988	-22.367	-21.428	-23.581	-20.672	-20.785	-25.143	-21.141	-20.443	-19.576	-22.102	-21.175	-23.068	-23.868	-20.93	-24.559	-19.945	-26.437	-27.561	-20.25	-21.412	-21.014	-21.58	-21.663	-22.364	-20.605	-27.834	-19.564	-20.396	-17.169	-21.272	-20.013	-22.228	-26.118
9.2738	6.7866	8.2784	8.9023	9.5369	8.0071	7.2044	7.6104	12.355	7.5344	8.0234	8.7587	11.282	8.812	9.7259	5.0921	14.111	7.2683	7.5214	6.7888	7.7408	6.6313	10.437	12.974	8.364	9.0862	6.2383	9.4224	9.8357	9.4779	7.6785	7.2346	10.049	9.5127	10.44	9.9772	6.3725	10.353	10.463	9.7642	12.652	10.124	8.5684	10.951	6.1766	8.1818	8.1762	9.3987	8.2218	8.1066
-1.0551	-5.6008	0.8896	2.1266	0.35219	-1.779	1.2557	0.88858	-1.3556	-5.8083	-0.11672	-4.0032	-1.6629	-1.9279	-2.9639	-0.86621	2.4186	-0.2937	3.0944	-7.0451	-7.9558	-0.068199	-1.8285	-3.5394	1.2492	2.2388	-2.6224	0.54768	-2.8508	2.1679	2.2225	-3.3424	-8.8523	-0.46489	0.70108	-0.22281	1.99	-2.9977	-0.53262	-1.7596	-4.0829	-2.941	-3.4667	-4.1887	-3.4533	-3.009	-2.9251	-0.065076	0.20712	-1.9675
-12.651	-12.497	-10.179	-10.916	-13.889	-17.877	-15.551	-11.711	-13.138	-10.271	-12.943	-10.306	-13.29	-11.036	-10.828	-12.986	-13.445	-11.086	-12.041	-12.014	-11.507	-9.7279	-15.191	-14.431	-11.723	-11.013	-8.1413	-7.3379	-9.9482	-16.677	-15.359	-9.2889	-13.796	-9.7683	-15.001	-12.193	-12.496	-13.424	-9.891	-0.68984	-9.0048	-9.0386	-12.281	-9.0619	-15.378	-13.209	-11.554	-12.128	-9.1256	-10.422
4.6986	0.28604	1.5248	3.0922	2.5395	4.4833	0.59076	5.041	5.083	0.82059	1.5417	2.9752	0.44511	6.0923	10.159	7.753	4.4133	4.7624	2.201	5.9406	2.2548	-0.36297	3.6268	4.4109	2.1431	-0.6219	5.4367	4.6288	-0.60525	2.8676	1.9637	3.6589	0.16053	2.6752	0.19275	2.3994	3.0294	-1.328	-1.0378	0.30704	0.76776	0.58724	3.7659	-1.368	4.6519	-0.22467	5.0288	5.4771	8.3536	7.0449
-2.8868	3.1549	4.8494	-2.8877	-3.7057	-1.8137	-2.3653	-3.5693	-4.2697	-1.0606	-2.831	-0.86802	-2.1137	-2.4451	0.68037	-0.8414	0.84688	-3.5053	1.0073	0.51114	0.3399	-6.9019	-2.2159	1.7572	-3.7281	-3.5408	-4.8863	-4.0082	-1.1819	-6.28	-1.3229	-3.8664	-0.67619	0.42101	-1.0677	0.13495	0.55054	-6.1067	0.31044	-6.4416	-1.6226	1.4311	-0.58594	0.42653	-2.7882	1.901	-4.5215	1.8907	-2.1649	-5.0323
-11.891	-7.2505	-6.0029	-11.616	-9.2231	-12.741	-10.228	-9.885	-12.032	-13.022	-9.1559	-13.739	-7.218	-11.965	-9.0627	-8.4348	-8.8728	-13.025	-13.015	-5.7174	-7.7773	-8.0928	-6.7498	-6.573	-11.688	-12.03	-13.9	-8.3038	-9.9988	-8.1813	-14.66	-10.803	-9.4922	-11.723	-12.17	-8.3749	-10.61	-9.6454	-11.342	-7.5644	-7.0129	-6.0181	-7.9246	-12.347	-12.964	-14.769	-9.668	-8.7071	-7.5978	-7.655
-13.774	-16.368	-11.989	-16.068	-14.185	-13.727	-14.062	-14.012	-14.812	-10.752	-15.466	-13.949	-14.97	-15.426	-14.604	-14.342	-13.996	-10.444	-14.142	-17.234	-18.27	-14.66	-13.127	-13.742	-10.219	-11.442	-18.82	-19.254	-13.431	-11.354	-12.485	-15.496	-19.065	-11.666	-17.503	-14.428	-16.939	-12.537	-16.317	-13.404	-17.655	-16.328	-22.109	-13.778	-13.181	-13.069	-14.015	-18.466	-16.371	-15.46
9.1853	0.2767	4.0465	2.8696	4.171	4.8805	2.8382	7.4758	3.0078	5.6362	3.9777	4.9167	-1.5069	4.9876	1.5951	6.9706	6.3172	8.9211	3.0765	3.6074	7.3021	1.6332	2.3599	-0.72035	3.7552	5.8752	1.4178	6.1323	1.6039	4.0517	6.278	1.4798	5.1052	2.2358	4.9669	8.9426	1.3562	0.79049	2.784	4.7133	4.7794	4.2773	0.80151	3.5513	6.6639	12.481	3.7646	8.1154	3.8754	3.8767
5.5781	3.2803	7.3649	5.0887	5.6875	5.7326	8.6981	2.8253	2.2683	3.8344	5.018	3.2135	6.9674	5.8086	5.3069	4.3341	6.5658	4.0473	8.6392	6.5536	3.73	3.7213	3.5169	7.1421	7.1162	4.6739	7.1894	4.8299	6.5812	8.3785	8.5903	8.7489	4.5103	2.6851	6.2208	4.7718	8.0192	3.7946	2.6202	6.1501	6.5083	4.9491	3.9315	9.3066	4.7083	7.3512	9.714	6.6451	5.2486	2.2938
-23.288	-21.764	-23.759	-23.589	-23.562	-18.415	-22.576	-24.13	-22.292	-18.475	-18.172	-22.227	-17.545	-21.283	-20.453	-22.563	-23.07	-25.94	-25.674	-20.083	-23.652	-13.656	-22.798	-21.775	-22.432	-23.643	-21.919	-22.292	-24.863	-22.562	-24.282	-20.445	-20.327	-26.379	-23.5	-21.446	-20.164	-20.953	-23.794	-28.562	-16.809	-21.389	-20.248	-22.508	-26.75	-25.361	-17.843	-16.658	-25.144	-19.033
-4.0446	-6.1468	-11.993	-7.3239	-8.1963	-8.597	-7.0148	-11.598	-7.3401	-12.212	-7.6357	-8.4792	-13.546	-12.057	-8.5873	-8.931	-11.29	-9.9561	-5.7387	-8.6432	-4.1717	-9.6142	-8.3727	-10.012	-9.0537	-5.2069	-9.286	-8.4784	-9.7266	-12.867	-9.9684	-8.2236	-7.8762	-7.3655	-9.7745	-5.8574	-10.612	-8.4945	-7.1143	-11.098	-8.4788	-12.726	-10.35	-5.0189	-9.0389	-8.9057	-13.836	-6.2946	-8.95	-8.6555
-9.1077	-16.348	-15.757	-12.121	-10.221	-12.945	-11.845	-12.064	-13.363	-10.13	-12.053	-14.647	-12.669	-14.763	-12.85	-15.187	-8.2769	-16.307	-16.472	-13.788	-15.813	-14.016	-16.728	-7.2798	-14.458	-12.644	-10.874	-20.131	-12.49	-15.407	-16.533	-10.463	-12.396	-12.794	-14.91	-14.696	-12.414	-14.313	-15.564	-11.867	-13.616	-10.349	-13.05	-14.105	-18.512	-13.47	-11.937	-14.11	-14.404	-13.076
-3.0446	-8.6584	-3.1884	-7.746	-9.0397	-3.3389	-5.2876	-1.2215	-3.2862	-2.8631	-3.0775	-5.5353	-4.2405	-2.8853	-4.9139	-4.3004	-3.7825	-2.43	-2.4203	-2.0123	-0.78711	-5.2627	-6.4514	-1.8517	-2.094	-4.3656	-3.3062	-8.4334	-2.1441	-3.6249	-1.2863	-5.1582	1.3885	-8.3401	-5.8133	-7.4754	-7.3712	-3.985	-0.91216	-6.9279	-4.8441	-2.4574	-5.0851	-3.2196	-2.7098	-4.3883	-3.3839	-6.0851	-6.0977	-6.1597
-7.7764	-5.3127	-9.9542	-11.718	-11.058	-9.4857	-9.3694	-13.455	-5.1125	-9.8926	-9.933	-7.9824	-7.2423	-4.434	-13.476	-8.7855	-9.8411	-9.8237	-9.6915	-8.471	-6.9219	-8.8282	-7.5221	-7.9056	-9.7607	-2.6079	-8.7332	-10.522	-7.2627	-12.156	-11.674	-8.0523	-5.6641	-7.6946	-10.397	-5.7945	-10.661	-10.609	-6.7511	-9.3953	-11.11	-6.2759	-4.7518	-7.8215	-7.5502	-3.6929	-7.5383	-8.7022	-11.093	-3.9143
3.0394	0.84122	2.6897	4.2185	2.437	5.8926	0.26344	3.2192	-0.88766	0.25884	7.1333	2.8977	3.6269	5.5324	1.7677	0.97283	5.2858	2.5628	0.90222	4.6646	4.8207	0.40416	-0.058637	3.9303	2.0297	-6.1901	0.15786	4.5947	-2.9206	-2.9036	2.0347	2.8877	1.1118	2.613	2.722	2.4252	1.7152	2.3145	-3.2585	2.5917	0.39381	4.8258	2.425	2.379	9.6247	0.87194	1.6476	2.4223	-0.67497	-2.9674
-8.7085	-14.68	-7.5645	-11.055	-11.922	-7.0122	-5.4685	-8.2401	-8.4421	-8.1931	-6.8063	-5.3631	-8.0479	-12.863	-13.269	-9.8416	-12.45	-12.054	-10.619	-12.279	-8.6648	-12.065	-7.5578	-6.7195	-5.5826	-8.3566	-8.785	-11.37	-4.9962	-7.5719	-14.269	-7.9869	-7.778	-9.8198	-7.2464	-14.109	-11.967	-9.4966	-9.7248	-10.766	-7.6683	-11.497	-8.6919	-10.322	-9.5484	-11.838	-7.8753	-11.897	-10.232	-7.1632
[truncated: 522 more rows]
[truncated: 150 more columns]
