# Supplementary material for: Genetic dissection of main and epistatic effects of QTL based on augmented triple test cross design
Source: PLoS One. 2017 Dec 14;12(12):e0189054. doi: 10.1371/journal.pone.0189054 (PMC5730204; doi:10.1371/journal.pone.0189054)
Supplement: S7 Supporting Information — (ZIP) [file pone.0189054.s007.zip › z2_1550_0.2_5.csv]

-19.457	-21.764	-23.237	-26.393	-24.397	-23.75	-18.645	-18.696	-18.94	-19.773	-27.687	-25.191	-18.675	-21.885	-25.647	-22.448	-23.914	-21.267	-26.227	-24.341	-22.847	-21.252	-25.087	-21.288	-20.795	-26.973	-23.183	-25.386	-25.796	-21.885	-23.777	-19.524	-25.02	-17.117	-18.215	-21.228	-18.984	-23.931	-15.811	-19.673	-19.292	-27.754	-22.701	-21.331	-21.348	-24.087	-23.072	-23.273	-19.6	-20.318
-2.6459	-1.85	-3.0721	-0.020227	-2.7112	-4.2783	-1.1608	4.2509	-7.177	1.1984	0.29153	-7.6513	-0.55127	-5.7754	-2.9438	-2.0418	-5.764	-0.29547	1.7392	-4.3678	-2.6219	1.0043	1.7101	-2.9534	-9.5006	1.2205	2.0208	-3.3679	-4.2196	-4.2212	-2.4889	5.1895	-2.8924	-3.1914	-3.9701	-2.8796	0.74342	1.4238	-2.7247	-1.6486	-5.1919	4.7679	6.7169	3.9533	4.9959	-0.16106	-3.7279	-7.9778	-2.0217	-3.5984
5.9884	6.4235	9.3487	-1.9701	0.57622	9.4157	3.4195	9.6767	5.2293	11.753	12.015	4.2573	10.834	3.6982	1.5378	9.5114	4.529	5.8585	8.9436	8.3342	0.21509	8.3851	6.4597	8.9412	11.363	2.8596	9.5705	3.7498	8.5945	4.1496	7.3729	10.259	8.3836	3.4509	3.9556	6.1654	6.1471	3.3155	7.4435	5.5617	12.727	12.615	7.4184	2.6669	6.5667	2.1876	10.356	6.626	-0.85419	6.9608
-10.191	-6.5318	-15.712	-9.9301	-11.279	-15.006	-10.148	-15.586	-7.0219	-10.823	-12.824	-9.1894	-9.3943	-16.027	-8.5792	-5.9006	-13.706	-14.902	-12.67	-5.8148	-14.672	-15.27	-12.93	-10.762	-8.4563	-5.2899	-19.411	-6.489	-10.536	-13.028	-13.496	-4.3511	-13.884	-14.974	-9.3542	-14.291	-5.5998	-3.8257	-12.796	-11.351	-7.2662	-10.008	-15.273	-16.034	-9.7065	-5.2318	-18.858	-10.294	-10.211	-16.196
-13.307	-22.461	-22.695	-22.814	-26.154	-25.037	-24.686	-29.825	-25.082	-17.947	-18.396	-24.848	-23.721	-25.342	-24.931	-14.016	-22.025	-24.317	-23.526	-22.874	-23.5	-32.425	-24.284	-22.466	-19.75	-21.419	-15.702	-22.179	-16.604	-19.928	-23.529	-24.261	-16.724	-20.392	-24.483	-16.842	-21.701	-23.872	-24.064	-14.995	-18.437	-26.307	-28.291	-14.962	-25.444	-19.362	-21.931	-19.449	-25.063	-22.846
-5.0699	-7.4996	-9.3541	0.31541	-1.863	2.9912	-4.0115	0.92257	-1.0179	-3.6224	-6.1931	4.5879	-3.4267	-1.0595	-3.9234	-1.2583	-9.4952	-1.4706	-5.8332	-3.1648	-1.4948	-4.7293	-10.351	2.3183	-6.4667	-3.3731	-6.3155	-1.9011	-3.5953	-0.35985	-1.3889	-3.3006	-5.0497	-2.9003	-9.1949	-0.063101	-6.1993	-4.5797	-5.3773	-5.8556	1.0408	-8.1973	-8.4906	2.5243	-3.4766	-2.1252	-5.403	-5.5295	1.522	-9.7024
-9.5656	-16.865	-15.046	-9.7674	-11.131	-13.493	-14.774	-18.786	-11.119	-11.548	-12.989	-11.25	-11.19	-10.005	-17.732	-10.535	-12.071	-16.447	-10.748	-5.4812	-19.099	-7.1706	-16.571	-13.618	-13.042	-16.904	-12.249	-7.765	-13.864	-10.516	-11.824	-11.182	-13.875	-14.085	-16.025	-11.458	-7.7869	-21.79	-12.879	-22.268	-8.9692	-6.0816	-12.775	-9.5665	-12.57	-10.234	-17.101	-10.194	-12.529	-9.0942
-12.858	-10.931	-2.7871	-11.414	-11.193	-11.312	-17.263	-14.635	-11.22	-4.8938	-13.354	-6.4124	-11.739	-10.937	-7.3591	-13.621	-12.005	-9.9613	-13.69	-3.7696	-12.451	-10.64	-7.8575	-10.984	-7.9922	-10.213	-11.855	-15.981	-3.6682	-1.548	-10.123	-9.0528	-10.246	-10.948	-15.534	-10.656	-14.828	-16.802	-15.025	-9.7937	-13.065	-12.12	-7.8396	-8.2588	-7.7012	-10.922	-9.3308	-11.476	-11.117	-11.264
-11.088	-8.7365	-2.3251	-11.316	-9.0729	-4.7379	-6.0218	-11.388	-8.1504	-9.7082	-10.348	-13.041	-4.0415	-9.7375	-7.9604	-7.7976	-9.0862	-8.0353	-7.6552	-10.648	-7.244	-10.526	-3.3848	-5.2333	-15.02	-8.1297	-7.7517	-8.3454	-14.03	-4.9624	-9.1752	-10.414	-14.304	-11.107	-10.595	-4.5891	-3.2587	-8.3357	-7.2026	-11.021	-5.0495	-0.14351	-11.939	-9.015	-10.108	-12.053	-3.9755	-4.0764	-4.1379	-6.1763
-0.17967	1.6484	-6.7427	-0.3936	2.5149	2.3343	3.5356	0.58728	-1.4708	4.2289	0.30895	0.42561	2.1425	1.725	-2.1495	-5.1999	0.64344	1.0118	1.1759	0.35771	2.0672	3.394	1.7774	4.0319	3.3669	5.0082	-3.8942	5.6882	-2.6214	2.0746	4.8447	3.4791	7.8612	-0.60987	6.1737	2.602	-2.0109	-1.7729	-2.0217	0.48956	6.2148	4.2024	-4.5841	4.509	5.1031	1.1303	2.8359	-1.689	6.8034	-2.8419
5.3763	3.0008	0.71042	4.462	5.9975	2.2241	2.463	2.4829	2.9275	-2.7801	3.9	4.3794	-0.7324	-1.7102	-0.99454	1.29	-6.0135	-1.6648	1.7276	4.5173	3.9417	2.0174	-4.563	0.016701	2.8152	5.1651	0.50539	-1.9469	-0.32676	-4.77	0.46923	3.5446	-6.0426	3.8428	5.7224	1.0878	0.43614	3.8814	-1.2097	-2.1093	-1.8777	-1.8332	1.1327	2.6075	13.521	-8.1857	-0.84107	0.90573	1.0289	-0.16002
1.1454	-2.2689	5.3897	4.6991	-0.43727	2.9401	3.6478	0.84101	0.872	-2.4106	-0.18841	5.6887	1.0571	9.2833	2.7991	3.2999	-2.9474	3.1798	3.4132	-1.5437	4.3307	1.4737	11.909	-3.2428	-1.3538	-0.016479	0.64854	7.9249	-1.0783	5.2548	3.533	-2.6882	1.0615	3.563	2.494	1.6651	-1.7914	0.33858	3.7178	5.3329	2.6168	4.467	0.87723	7.2935	1.9752	-1.2176	3.1355	2.341	2.343	0.039949
-24.344	-9.6986	-13.028	-22.519	-16.4	-11.339	-15.513	-9.5796	-18.15	-16.421	-6.0145	-21.781	-19.378	-8.103	-18.8	-16.243	-14.485	-17.772	-9.0276	-15.85	-16.947	-18.485	-10.909	-12.638	-17.57	-17.712	-16.798	-22.978	-13.653	-12.869	-8.7362	-20.475	-8.7434	-4.9631	-15.163	-19.702	-17.911	-21.121	-19.886	-15.135	-22.641	-9.494	-12.145	-10.868	-8.7045	-20.785	-16.824	-19.548	-12.137	-15.198
8.415	16.224	4.1556	7.5652	9.7248	11.474	14.487	9.7848	3.8593	9.9973	14.661	11.709	1.2869	14.257	10.607	9.6698	7.415	13.958	6.9341	15.022	10.464	7.7348	12.861	10.146	6.7218	7.6825	9.976	9.8944	6.126	7.986	11.305	8.5174	13.286	7.7325	6.4424	9.3723	10.515	7.21	6.3415	11.632	6.7709	10.902	10.832	12.366	11.456	13.031	3.6144	8.4733	9.9256	5.5768
-5.47	-8.1931	-5.377	-4.9026	-2.4873	-10.248	-6.3618	-8.4157	-8.7561	-7.2816	-1.8429	-13.282	-0.36574	-11.001	-11.03	-9.1842	-8.5258	-3.6312	-5.2529	-4.4493	-12.839	-8.6585	-2.4	-10.287	-5.8752	-7.5127	-3.6348	-7.2616	-4.8558	-7.2688	-14.094	-2.0949	-11.694	-4.252	-5.6599	-9.1306	-12.573	-9.0418	-9.4841	-9.8654	1.9748	-1.2874	-10.648	-4.3063	-8.8303	-7.6788	-9.5522	-8.4236	-4.2649	-11.938
-22.29	-18.558	-18.149	-23.25	-20.384	-20.111	-20.313	-24.866	-22.473	-24.887	-22.173	-27.795	-27.851	-21.419	-20.52	-17.974	-21.501	-22.054	-18.176	-25.946	-22.368	-21.545	-18.694	-14.746	-22.845	-20.503	-20.128	-23.044	-8.9355	-19.749	-24.219	-25.153	-21.742	-17.273	-21.652	-19.284	-21.78	-21.539	-23.25	-7.5488	-15.91	-22.107	-23.451	-16.755	-18.631	-23.42	-17.613	-25.033	-21.577	-21.722
-5.7461	-0.44317	-4.8685	-1.6166	3.7345	0.8253	-3.9935	2.338	-6.2035	-0.29329	-1.4545	5.6958	-2.4523	5.3356	-4.9824	2.067	0.79696	-4.0832	1.5124	-2.4258	0.045593	1.4197	4.4532	4.2648	-4.1244	-1.8726	4.4357	-3.3939	1.5357	2.7669	0.87057	0.73421	2.736	-4.8077	-2.6261	2.3696	-2.436	0.3083	-3.1664	1.9521	2.3596	-7.7499	-0.27696	-2.3598	2.2611	-1.2522	-6.5992	5.6455	-1.7113	-0.68089
-22.345	-18.333	-19.747	-28.35	-22.356	-19.019	-21.57	-20.578	-25.396	-19.048	-19.628	-19.412	-25.77	-24.559	-19.583	-21.186	-25.307	-18.444	-27.756	-24.251	-19.03	-19.139	-22.28	-19.366	-23.713	-22.791	-23.658	-20.977	-27.893	-25.239	-17.115	-21.297	-25.458	-22.964	-26.764	-24.082	-29.017	-21.017	-20.236	-27.346	-17.268	-21.384	-25.149	-21.994	-14.141	-25.264	-20.045	-23.583	-20.362	-23.068
-5.5011	-10.899	-2.0986	0.21614	-0.92825	0.28407	-7.7172	-7.3244	-13.323	-0.95443	1.2454	-5.96	-3.0855	-1.6522	-1.4086	-3.3033	1.7782	-3.7661	2.8739	-1.1218	-5.1596	-2.9664	-7.2853	-4.0567	4.4434	-1.1936	-6.3258	-4.7959	-3.0434	-1.7932	6.1655	6.1169	-2.9601	-5.7998	-4.7486	-4.9884	0.31156	-0.38153	-4.078	-0.71623	-3.4828	-4.5806	8.627	-0.88341	-2.738	-3.1121	-3.0046	-5.2194	-1.015	1.7367
-10.393	-9.1994	-11.054	-13.564	-9.0178	-11.799	-11.624	-18.677	-8.3981	-13.553	-9.9651	-8.9676	-10.54	-17.13	-9.9582	-13.07	-11.331	-13.327	-9.0353	-8.6047	-10.527	-16.497	-19.76	-12.137	-10.925	-19.442	-11.962	-12.221	-12.749	-14.693	-24.984	-19.13	-11.941	-17.195	-16.322	-18.394	-15.356	-17.465	-12.787	-11.296	-14.612	-11.99	-14.748	-14.578	-11.042	-10.792	-9.5778	-12.286	-16.659	-13.344
-10.074	-12.37	-17.425	-13.151	-8.8251	-14.081	-7.7731	-13.167	-9.0133	-8.1596	-11.785	-11.657	-7.3739	-7.4984	-17.896	-11.465	-7.6408	-11.9	-6.9919	-10.563	-14.539	-18.03	-13.223	-12.48	-19.545	-16.399	-8.313	-14.123	-15.834	-11.219	-13.555	-14.354	-9.6102	-13.132	-14.515	-14.175	-18.408	-15.813	-17.507	-15.23	-15.913	-17.952	-12.444	-9.7777	-17.833	-11.231	-10.184	-18.99	-19.03	-17.363
-7.0494	-9.2578	-6.1183	-10.137	-8.7514	-7.163	-9.429	2.0625	-5.1117	-4.1528	-6.6952	-4.6019	-7.9437	-5.0501	-4.1303	-5.2208	-0.69787	-6.5851	-10.18	-4.2557	-10.422	-3.186	-1.9157	-5.5058	-6.2536	-7.9055	-8.1408	-6.0021	-3.5703	-11.202	-7.9722	-4.4305	-4.6234	-11.091	-1.9966	-10.137	-4.4588	-9.0306	-7.8051	-10.28	-9.3951	-6.8743	3.1143	-5.5602	-10.927	-7.5136	-7.5858	-8.6146	-10.784	-6.4004
-7.5148	0.26349	-5.5595	-8.5734	-2.7727	1.7931	2.4432	-5.0226	-5.1653	-0.6706	-2.1974	-8.8832	0.41317	-0.31049	0.77945	-6.6337	-7.3904	-0.48244	-9.7051	-2.3496	-3.8612	-4.2647	4.6243	-2.6424	-2.8138	1.3207	2.6842	-1.1293	-5.0912	-4.9966	-2.5194	-3.1118	-6.1247	-0.55692	-1.7304	-4.6319	-3.0674	1.2983	-10.042	-4.3416	-6.0579	-1.2409	-1.2089	-4.8508	-5.2101	-4.1792	-5.2978	-3.6616	-0.7429	1.1071
-7.386	-10.421	-10.341	-12.286	-3.3023	-10.173	-3.9019	-8.1688	-7.5555	-9.43	-6.9193	-5.3677	-8.068	-8.8569	-11.671	-12.542	-7.0467	-9.9088	-1.9741	-6.1421	-3.5993	-10.727	-13.315	-11.498	-12.319	-9.1957	-6.4785	-7.7433	-8.5561	-2.5005	-15.536	-13.191	-7.9911	-7.7098	-11.666	-14.85	-7.0092	-6.47	-8.5477	-5.0331	-13.213	-13.846	-13.709	-6.8161	-12.467	-9.0786	-4.2796	-8.4228	-7.7369	-18.72
3.956	4.002	4.1201	2.504	-2.0342	10.068	8.048	-0.67264	-0.056341	-3.1683	3.3899	-1.2396	0.36909	4.1862	-2.0934	-5.7479	3.7995	4.6356	2.5127	2.8194	2.8907	0.76358	2.3381	3.2748	2.2525	-4.2776	-0.55088	-0.92424	1.3939	0.81889	-2.1702	-7.1214	0.55774	-0.53015	1.5381	3.3946	-2.5148	-4.7536	5.4458	-1.0615	-3.4409	0.91458	-4.292	1.2907	0.8549	-0.7857	2.1549	4.2917	3.291	-1.2427
9.5865	10.285	11.511	10.205	9.1022	4.5595	2.1977	3.4969	12.809	14.589	7.7721	3.6856	4.7759	2.0752	11.806	10.526	8.2076	11.788	5.4677	1.9747	7.8855	3.6379	16.835	8.953	3.1734	7.3052	5.6157	8.7845	6.9663	2.7293	11.564	13.893	9.3027	4.0515	5.9217	5.3931	12.208	7.5107	9.0211	5.7276	7.8971	2.5065	10.097	-0.62761	13.881	15.681	4.3608	5.642	5.4246	10.921
-10.057	-1.7907	-4.2454	-5.5368	-5.7704	-6.6017	-6.8854	-11.077	-5.3056	-5.2723	-9.4933	-0.33889	-11.004	-5.2885	-13.029	-7.2598	-13.413	-5.7357	-8.2256	-1.0074	-4.6186	-6.4409	-9.6646	-5.4473	-8.9775	-1.387	-5.569	-13.6	-5.3428	-12.316	-0.8372	-7.0855	-0.13219	-0.43192	-6.853	-4.0911	-9.9461	-8.1355	-12.219	-5.7804	-6.0104	-0.1674	-11.8	-6.3436	-3.8782	-4.0368	-7.9781	-2.0307	-4.3687	-4.9395
-2.6473	4.9892	1.0866	-7.1722	1.0443	-2.3308	-1.512	-7.1524	-2.4759	-0.76212	2.6598	-6.6918	-7.7893	-8.624	-7.7613	1.53	-6.6636	-6.7285	-4.2678	-4.2326	1.9538	-0.04733	0.82696	-6.0244	-2.5594	-2.8523	-7.4733	-2.4559	-2.8609	-1.5635	3.4752	-2.4772	-2.3932	2.4761	-7.7807	-0.72391	-4.3697	-3.4198	-2.0776	5.3913	-5.8636	1.0127	-1.6822	-3.9052	-1.1004	-7.4426	-5.0178	-0.48451	-2.9151	-1.2105
-13.604	-16.708	-13.882	-17.078	-7.9274	-9.8052	-14.234	-6.8276	-11.451	-7.9367	-14.167	-15.043	-12.551	-5.5302	-11.961	-20.055	-10.862	-16.239	-12.186	-14.038	-9.8309	-8.7376	-15.023	-13.115	-12.151	-18.642	-12.3	-11.17	-15.554	-6.1776	-15.72	-10.801	-11.427	-1.6195	-16.825	-18.635	-9.5809	-11.921	-11.082	-10.652	-15.438	-15.048	-9.1423	-8.9265	-10.945	-14.21	-7.2862	-7.2651	-12.424	-9.324
-2.6449	-1.1686	-9.1342	-5.7965	-10.066	-4.5582	0.59849	1.6994	-1.0727	-4.3946	-12.579	-1.1461	-7.6148	-2.4286	-4.834	-7.209	-1.7621	-5.4001	-3.3907	2.8532	-0.76467	-1.4718	-6.4502	-7.8439	-4.3703	-13.523	-6.6005	-7.947	-8.4029	-4.6649	-0.56134	-2.2297	-7.4894	-1.9737	-6.5233	-0.19838	-2.6644	-6.233	-1.925	3.2394	-1.4814	-5.5787	-2.4241	-7.7475	-6.3516	-1.917	-3.1051	-6.2419	0.044344	-3.281
3.8856	6.7537	4.0081	1.9196	2.884	2.7057	-2.5203	-1.9632	7.3137	0.52303	4.0202	4.4865	5.2071	3.4056	4.8931	1.3212	2.8272	0.048026	5.9809	5.6314	2.8654	1.1761	2.2868	5.4998	-6.0873	-1.1967	-2.4225	5.8533	5.3652	6.6969	0.12836	6.732	5.6371	-1.427	9.6803	-4.0202	-1.3152	-4.4765	7.2227	4.1464	5.7097	1.0493	-1.3465	2.5957	-2.618	5.5435	0.85131	1.2047	3.4678	7.3792
4.5902	10.071	-2.1958	-1.3579	11.836	9.4439	5.46	-0.077161	4.1043	6.249	11.284	13.017	11.439	6.5169	7.3112	11.698	7.6541	5.3801	4.3161	9.5955	8.5137	6.1971	11.18	2.4966	3.3603	5.9553	5.368	4.2517	4.1034	5.7341	5.8238	15.163	6.6481	9.2849	9.8053	8.368	10.197	6.4269	7.6431	7.8613	0.45043	4.624	-0.8588	4.3918	4.6773	3.4207	8.579	1.5636	12.163	7.0355
-11.264	-13.215	-13.621	-9.0284	-13.725	-13.273	-9.4873	-15.303	-13.113	-14.175	-14.788	-15.223	-18.605	-12.494	-4.8291	-11.186	-14.682	-13.605	-17.312	-10.023	-10.03	-9.1742	-9.5016	-9.3319	-10.417	-13.282	-18.488	-16.954	-17.583	-15.73	-13.095	-10.825	-13.599	-13.162	-17.589	-10.049	-9.7125	-19.608	-11.954	-14.169	-11.407	-14.94	-13.401	-13.775	-11.821	-7.4032	-10.72	-14.36	-9.0363	-10.877
1.6279	1.4671	2.7295	0.81975	7.6942	-1.4771	1.5326	-0.88176	5.2293	1.9303	-0.74437	-0.93085	7.7309	4.5243	5.9373	-2.3319	1.0645	3.9609	1.1705	6.4303	-1.3376	-1.0142	0.88032	2.1291	12.02	9.0627	-5.0744	0.8198	1.2026	-3.9731	-0.26435	3.4468	2.3975	-4.5008	2.7548	0.50137	3.4629	-0.3087	6.6514	4.6591	-0.095764	6.1157	9.7639	-1.1556	1.1547	-8.0991	7.3086	0.43994	10.333	3.8003
5.7307	9.9134	3.7852	1.4851	-0.55684	4.18	7.0295	10.94	7.9904	8.0128	12.798	7.8138	4.3783	12.148	9.9537	-1.2844	7.7975	10.866	11.214	8.0481	6.8786	3.9923	8.9392	6.6295	5.2232	7.0113	6.5821	1.4638	-2.1378	3.9131	4.306	2.1036	6.2354	4.8931	0.77541	8.6952	2.0458	1.1816	9.3021	-0.39261	7.5219	8.0966	3.7402	2.2897	7.5907	6.931	6.8528	1.2232	6.2894	8.8076
1.4937	4.6994	-2.3821	6.2721	-4.0936	1.2652	-1.3912	4.7947	-4.7649	5.3409	2.433	3.716	-1.8832	2.186	-1.2725	2.0056	0.6909	1.9175	0.20731	-6.052	-3.8155	4.7555	-0.038537	3.2821	0.62657	-1.9336	-1.1509	-2.5736	-1.2902	6.3214	-1.8279	-1.3014	5.3311	6.2442	-9.4968	2.8949	-1.8407	0.63666	1.4509	-2.4821	6.6248	-6.3059	3.9281	-3.2716	-5.7498	-4.3174	4.855	3.4799	1.3932	-3.4399
0.66713	3.6939	5.5242	-1.3258	-4.2148	7.3712	3.9598	-2.2673	0.63581	1.1343	3.8902	3.9267	0.86965	1.5801	1.0133	0.74738	-3.3166	-0.84099	-2.3593	0.93759	3.853	2.2369	0.78135	2.481	6.2606	2.8081	1.8602	1.4862	0.051774	-4.3246	1.1708	-4.5062	1.7254	2.3936	-4.1964	-3.6988	-2.6273	5.1929	-0.35373	6.4858	9.0245	3.6852	0.070865	5.7469	7.6743	10.045	-3.7201	-3.5234	-2.5403	2.8718
-10.81	-1.2916	8.7534	-0.23516	-5.9418	-5.8221	0.90516	2.0025	2.0546	-2.0446	-4.34	-0.64425	-3.7216	3.6164	-0.14184	-0.7928	-2.5448	-3.124	-1.1336	-5.5545	-8.4607	-3.3909	0.24499	4.387	0.82252	-1.9776	-0.43622	-0.82311	-5.5551	3.1031	2.6424	-2.1735	-3.258	0.79326	-3.2044	-6.0258	-4.5686	-2.5581	-3.1946	2.5337	-5.7199	-0.69087	-1.1801	-5.2022	-2.7914	-5.1935	-4.4488	-2.286	-0.31807	0.024818
0.48334	-3.0455	2.6574	3.6777	5.0436	-3.3641	3.0851	-3.5272	-1.3109	2.1949	2.1319	7.5615	3.0273	1.1857	0.31688	-0.39582	-2.4908	3.3548	-3.3569	-4.9009	-3.5112	-2.3014	-5.1736	7.117	-1.7856	5.128	-3.5973	6.6113	-2.1298	-3.9099	-3.004	0.14005	2.1972	4.3551	-1.6836	2.7627	-1.0836	2.8707	-2.559	0.96712	-5.3691	5.7826	-1.4964	-1.615	-2.4807	6.7396	3.77	3.6844	0.76599	-9.612
-16.066	-13.461	-14.153	-13.203	-9.484	-13.358	-12.957	-15.481	-14.801	-13.961	-11.509	-11.056	-12.27	-16.427	-18.482	-16.244	-18.39	-20.062	-17.833	-8.9832	-7.8272	-12.427	-22.74	-7.2279	-11.642	-12.656	-14.942	-11.718	-12.836	-13.158	-10.829	-7.0288	-12.046	-10.665	-11.803	-12.899	-10.521	-15.815	-11.585	-11.782	-16.746	-9.0633	-10.774	-8.181	-9.8409	-5.9331	-17.509	-17.732	-12.132	-13.103
-0.57647	-4.0231	2.861	-2.7379	-3.9114	-3.25	-1.7053	-3.8961	0.18884	-2.7173	0.33145	-1.5024	3.2766	-1.1567	4.6519	3.785	9.8014	-1.5368	-1.7313	-1.7031	-4.7566	-3.2575	11.482	2.8917	-0.45443	-0.0087066	-1.3381	8.3279	1.2883	2.6633	3.1082	1.6026	3.1259	4.5865	-0.72791	-3.9252	-2.7229	0.66867	-6.8237	-2.6572	5.8084	1.9627	3.0711	4.079	2.58	-5.1126	-7.4845	2.1914	-1.6363	-1.0405
0.68095	4.3339	3.7816	6.3549	1.8552	1.4089	0.84608	-5.0195	1.7441	3.3501	1.1788	-0.5188	-8.3071	-1.2131	-1.5227	-0.58702	2.2975	2.3241	-3.152	3.4087	0.27435	-3.4738	0.32037	-1.6695	-9.3367	-7.9674	2.5031	0.25522	2.2337	2.9598	2.263	-1.9694	1.3515	1.4956	-3.8189	-0.81891	-6.7896	7.4933	-1.8443	-1.0096	-3.5324	-5.0054	1.2204	1.0976	2.0705	4.6259	-1.3224	-0.74296	-3.7276	8.8446
-8.7095	-10.446	-13.816	-16.949	-5.5688	-18.339	-11.216	-6.8945	-12.798	-9.075	-10.761	-17.985	-11.333	-14.607	-11.687	-7.8081	-6.9371	-5.0321	-12.404	-12.446	-13.779	-10.631	-7.0846	-10.79	-10.602	-9.9789	-8.1624	-10.955	-13.985	-3.5584	-11.956	-11.208	-9.872	-10.106	-11.874	-8.3581	-13.373	-13.005	-5.143	-7.9865	-5.2432	-11.122	-12.903	-10.095	-5.1873	-14.928	-13.024	-18.071	-9.4518	-8.8535
-2.5704	-1.1544	-2.7116	-1.6555	-2.6907	-9.4231	-0.56743	-9.253	-3.7431	-5.7992	-0.14107	-11.67	1.3002	-11.419	-0.3034	-4.6218	-5.2931	-4.5453	-7.316	-8.6905	0.56584	1.7998	-5.5691	-9.1899	-0.46555	-3.6264	-2.1141	-1.3091	-3.0688	-6.7159	-1.9842	-12.129	-8.3262	-2.3996	-7.3552	-7.0469	-6.3449	-5.9778	-5.4446	-6.321	0.64153	-2.9997	-8.7863	-6.5001	-6.4587	-8.3993	-2.4592	-4.3121	-0.15177	-7.1209
0.23147	-5.2176	1.2082	-1.7875	-13.374	3.6175	-6.7238	-5.2558	-6.7335	-1.7664	-4.3151	-3.8742	-7.7523	-2.2819	-6.4542	-6.2849	-5.5679	0.14815	-1.547	0.21004	-3.8735	-1.8003	-5.9944	-3.0346	-5.8769	-3.3401	-1.688	-4.4057	1.088	-2.7537	-7.1211	-9.0067	-5.3561	5.3555	-4.2156	-6.146	1.7849	-5.2578	-6.4236	-8.6369	-1.1625	-2.5837	-1.2942	-0.3659	0.40529	-1.223	2.6301	-1.2112	3.2502	7.8213
-1.5333	4.1454	-0.04772	-2.6606	-3.6757	-3.6981	-0.66636	-2.2472	6.2432	-5.2005	-5.1771	-3.3214	5.6244	3.5135	3.0862	-0.19254	-3.6826	-0.76021	0.0051113	-4.1979	1.018	-2.9096	-3.5872	3.7889	-4.3519	1.8913	2.4122	-2.3441	0.091414	-5.4033	1.1535	2.2949	-7.8988	6.5221	2.4528	-0.058939	-2.7601	0.32255	-1.7394	-3.3221	0.80719	-3.4218	4.9006	2.5185	-3.4205	-2.1102	-1.3822	7.8906	-5.082	7.9461
-13.252	-9.4252	-19.572	-19.644	-12.648	-12.24	-17.594	-13.908	-9.5031	-19.645	-18.066	-16.133	-12.53	-11.696	-23.755	-19.987	-20.207	-14.851	-11.147	-11.555	-13.2	-21.263	-11.055	-11.162	-19.12	-16.832	-13.596	-16.134	-16.276	-17.997	-18.233	-14.796	-17.259	-11.451	-11.262	-18.876	-10.197	-8.0271	-11.522	-15.576	-8.6387	-13.731	-13.156	-5.0247	-20.265	-10.671	-18.833	-19.209	-11.476	-14.456
-2.5685	5.8582	0.45576	7.8348	-0.33211	6.3547	0.55275	-0.32383	6.6641	-1.1965	0.025741	1.8753	1.3529	5.9362	-0.35343	-4.0253	3.358	3.1185	2.589	-0.2942	6.7946	-0.82118	0.10672	0.98464	7.1891	-3.0849	-1.8307	-2.9919	-0.86064	3.3742	3.0786	1.6784	2.3734	-7.5315	0.96048	2.9178	0.53179	1.6881	0.5216	1.0267	-1.4515	0.62605	6.9878	-2.8722	5.1234	7.4762	-2.9312	-1.5077	-0.048105	3.0613
-8.935	-0.62868	-2.5904	-2.8611	-4.0599	0.15478	-3.1693	2.0763	-1.0905	3.5617	-3.2602	-4.0202	-5.2589	-3.0124	0.17788	-0.55869	1.3128	1.4236	-5.1201	4.0464	7.0017	-6.2838	-3.4732	-2.6369	-7.1047	2.6762	-0.57592	-7.7074	0.80802	2.3409	-3.9572	-0.13795	-2.665	-8.2711	-1.8319	-5.0988	-4.1052	0.72058	-2.4175	1.1584	-5.6061	-3.8898	-2.8684	2.7701	3.4022	2.1907	-5.4764	-3.0313	6.447	1.042
-10.147	-9.7579	-12.065	-17.278	-6.277	-3.6015	-7.7271	-8.5202	-7.3026	-13.262	-9.0678	-4.3272	-11.892	-13.197	-8.811	-6.4644	-9.4425	-8.1981	-5.0649	-1.8469	-3.7078	-4.3595	-14.614	-9.2755	-7.3111	-1.92	-6.2551	-4.2726	-11.915	-12.744	-7.4252	-7.086	-11.315	-6.9549	-2.9645	-7.6573	-5.7318	-14.598	-8.63	-12.366	-9.5443	-6.9961	-1.5031	-12.08	-6.357	-5.9437	-10.629	-12.568	-8.0363	-10.209
-0.80834	1.8179	-8.6484	2.4096	-5.3786	-3.5363	-6.9949	-12.141	-5.8493	-7.6883	-8.5983	-10.842	2.3657	-0.42299	-1.4947	-3.6689	-4.7361	-9.071	-6.3987	-5.9112	-3.2704	-3.6518	-14.04	-4.1636	-0.17546	-7.5351	-4.9863	-5.6781	-9.459	-4.8779	-12.738	-4.658	-7.4148	-3.8293	-8.554	-4.5051	-4.5087	-6.2195	-6.4747	-9.7758	-4.3568	-9.4301	-8.5809	-5.0237	-5.4163	-7.3368	-6.0384	-3.4246	-2.7155	-7.54
10.216	5.0543	7.5231	16.545	14.987	10.954	9.2149	12.067	11.926	8.3145	3.6385	7.1503	13.978	8.355	4.5417	11.088	6.1021	7.9766	2.7745	7.8034	11.751	2.2929	5.9461	2.8072	10.421	8.6147	9.1415	4.9501	10.837	9.9111	10.051	3.5148	4.2859	7.0451	5.9266	1.8786	10.358	5.6019	4.9204	10.191	6.809	10.535	10.624	7.7371	14.081	6.9085	9.9103	7.201	14.218	11.197
5.3543	2.8833	8.1672	0.047991	3.0594	4.5413	5.8861	-3.0705	1.375	5.3843	-2.8105	5.9222	4.6931	-0.020488	1.9094	6.3338	3.1553	5.6244	6.4343	-5.0569	2.4694	12.535	3.6294	0.96826	-2.1228	-3.5007	0.33651	4.7934	3.9523	3.1069	4.9522	1.7911	3.9455	-0.60903	0.36392	10.589	5.7945	5.7589	1.4119	-0.88937	3.0342	4.9473	8.774	5.1341	1.0764	2.4169	8.4102	2.6259	3.2529	7.6034
-30.079	-22.482	-21.946	-28.131	-22.111	-17.375	-20.042	-21.22	-19.062	-24.959	-19.385	-19.662	-23.677	-21.882	-20.933	-24.378	-24.195	-29.135	-21.72	-23.542	-18.868	-21.016	-19.461	-21.997	-27.377	-23.412	-20.841	-24.344	-17.147	-31.29	-24.07	-21.121	-24.589	-23.215	-24.947	-26.324	-24.388	-21.225	-22.352	-18.809	-27.601	-20.445	-20.027	-24.019	-17.781	-19.254	-22.694	-22.863	-24.729	-19.065
-14.663	-13.906	-19.635	-9.943	-16.186	-18.064	-12.356	-10.044	-12.349	-13.688	-14.017	-11.15	-16.034	-14.754	-14.609	-15.794	-13.366	-16.98	-12.518	-17.489	-9.9585	-7.8587	-13.981	-10.751	-6.8792	-13.684	-13.734	-15.734	-15.953	-14.289	-16.677	-11.235	-12	-13.039	-12.876	-12.748	-6.7845	-12.004	-10.435	-15.185	-12.546	-7.3438	-13.011	-12.437	-16.903	-16.827	-16.672	-10.689	-21.293	-11.717
-2.4466	-8.4804	-7.5596	-5.1986	-5.9059	-8.3288	-4.9861	-3.6043	-5.1163	-2.823	0.0096177	-1.9164	-6.619	-5.6686	-4.798	-7.1221	1.85	-1.8235	-6.6797	-5.7685	0.62962	-3.1112	-6.7819	1.2081	-3.842	-4.5848	-7.0347	-6.526	-5.8217	-3.0199	-5.4666	-3.3765	-4.3889	-2.7995	-13.658	-2.0915	-0.27124	-2.2338	-5.0537	4.9495	-4.2908	-6.2441	-9.4704	-1.0484	-3.9992	-1.7889	-0.3709	-0.1372	-1.697	-6.9221
-16.483	-13.085	-11.22	-12.75	-13.871	-19.381	-8.5459	-14.146	-20.044	-16.14	-15.137	-23.486	-12.74	-17.457	-12.501	-20.186	-13.184	-15.85	-11.422	-16.113	-10.711	-11.095	-17.812	-11.77	-12.701	-13.961	-19.617	-15.077	-8.7969	-13.47	-9.9015	-17.692	-18.402	-14.608	-16.775	-9.6325	-17.56	-16.682	-15.489	-12.659	-13.727	-19.062	-17.025	-12.503	-11.787	-11.398	-10.756	-12.791	-18.512	-16.788
-3.381	-5.5385	-3.2902	-1.8563	2.9689	-2.1274	-2.0516	0.72852	-4.6394	-4.0305	-0.52755	-1.0501	-3.1519	-6.4579	-9.0478	0.53016	-8.8899	-5.3582	3.9749	-1.4517	-8.4185	0.1775	-1.6509	-1.5655	-1.6081	-1.894	-1.7676	-1.1969	-6.0682	-2.1748	-4.8236	2.7931	-9.9705	-2.6499	-0.85123	2.2504	-7.1836	-7.961	-1.9027	-2.8731	-5.8154	-4.2073	-0.72872	1.2269	-5.9839	1.7279	-4.3494	-6.0268	-9.4722	-1.8792
-7.435	2.0679	1.2066	0.55978	-5.4194	-1.4318	-0.9787	-2.3285	-2.3913	0.22436	-6.9763	1.6247	2.1643	-0.41184	-0.33261	-2.0204	5.9021	0.75055	0.49778	2.1467	-0.43411	1.4603	-1.6167	-13.894	-4.8304	0.10963	2.5771	-2.0045	-2.4935	-1.414	4.5498	-0.24436	-1.4748	-7.9621	0.82457	-1.6232	-1.5544	-3.3381	-0.14113	-4.3864	0.071125	-6.0081	-6.9888	5.2576	3.7929	-4.6611	2.7318	-3.8041	-6.1741	0.95338
-5.4027	-0.99714	-8.2259	-3.7768	-1.6182	-2.8375	-3.4435	-9.1098	-3.0717	-1.9147	-0.85028	-5.3295	-2.2934	3.1102	-4.5395	-3.6898	-6.0013	-1.005	1.9313	-3.5804	-5.7907	-1.0034	-1.2282	-5.1555	-5.3933	3.3836	-1.02	-5.6191	1.9937	0.96753	-0.77459	0.498	-3.3778	-3.5904	-4.6481	-8.3897	-3.1098	-10.932	-0.80677	1.6402	-1.4033	-4.8085	-2.1254	-7.6572	-1.8331	-9.918	-4.7704	-4.4768	0.28529	-0.23371
-2.0989	2.4435	-5.6436	-4.3487	1.4183	3.8386	-2.7483	-3.3657	-5.14	-9.7528	2.9777	-3.6924	-0.23047	1.9243	-1.0884	-2.9845	0.16878	-3.2695	-0.46034	-1.6412	1.429	-0.83188	-0.41073	-5.2009	-4.4956	-7.4397	4.3011	0.91098	-5.1779	1.4022	-0.18334	-0.30165	1.2293	-5.3123	-4.1396	-4.8513	2.2712	-4.4744	0.65532	-1.7889	2.7367	9.2513	-1.7001	-3.0302	-2.201	-1.5191	-2.2328	-5.6709	-0.88172	-0.53748
-13.942	-21.718	-15.23	-13.125	-17.16	-7.9973	-13.994	-18.42	-11.082	-12.011	-17.467	-15.486	-11.627	-13.98	-15.432	-13.184	-9.8496	-12.543	-14.376	-9.1615	-21.646	-7.4644	-15.36	-14.89	-9.6686	-12.846	-8.155	-18.305	-14.584	-5.4447	-10.827	-7.2272	-14.681	-12.693	-14.057	-13.343	-9.362	-13.705	-11.523	-9.1366	-13.886	-13.724	-12.313	-18.354	-15.633	-10.121	-19.491	-16.028	-18.516	-9.9628
-0.023985	-4.5098	-3.5214	2.6849	-4.3552	-3.9862	3.8702	-5.6534	5.6558	-5.9466	-2.3235	-1.7184	-5.3495	-0.29163	2.8285	9.4435	0.97475	-3.9569	-5.1734	-0.59187	-4.1452	2.4362	0.60184	-0.22283	0.54414	-0.069262	-3.9597	-3.9619	-0.71825	3.1423	-1.2196	-4.5576	2.8228	-3.2976	1.6054	-0.47507	-2.5752	-1.9377	-2.7981	-2.2374	-8.0315	-6.6178	-0.89929	1.2279	1.3069	0.87577	-4.0119	1.6452	-3.4076	1.0028
-16.351	-16.571	-11.065	-12.131	-8.8124	-15.055	-13.34	-14.116	-12.279	-17.695	-12.799	-8.7427	-21.149	-13.316	-19.975	-7.5111	-7.7612	-18.107	-6.9112	-14.548	-19.106	-13.127	-12.785	-15.944	-10.597	-17.64	-12.413	-15.762	-12.949	-10.168	-9.0262	-10.923	-12.171	-11.504	-12.585	-10.812	-10.572	-16.511	-17.689	-12.889	-11.011	-9.8571	-14.456	-7.7275	-10.85	-15.17	-9.9018	-17.697	-15.908	-14.714
3.7367	7.8888	-0.20995	6.3007	8.9911	9.0122	5.0147	10.587	8.295	7.2572	5.4171	1.0283	3.8898	8.5464	11.564	9.6947	8.0817	12.295	7.2778	9.0095	11.064	6.3444	5.5104	11.683	4.8506	3.5372	1.6889	7.3703	7.7649	6.865	6.2926	3.0678	3.0477	14.642	2.4008	8.0306	5.1786	10.135	4.1657	9.0197	8.4335	7.6413	9.9482	12.613	5.839	8.4012	9.1939	11.511	9.8437	3.0922
-7.6451	-4.2572	-1.6418	-5.189	0.70398	1.9039	-8.1031	-1.0703	-2.3835	-4.8199	-5.7459	-0.097307	1.542	4.293	-2.2724	1.8087	-0.51965	-2.4899	-0.97343	-2.3006	-2.2291	0.23792	1.7253	-1.7751	-6.2757	3.267	0.4094	-8.2488	-4.7291	-4.949	-2.7754	-1.0874	-4.625	-8.214	-0.34774	0.35692	-0.6585	-8.7704	-0.33726	1.1183	-4.1695	-2.6246	-5.5402	-2.9149	-7.938	3.1074	-3.3048	-0.32554	-7.7775	-1.3058
11.175	8.7856	4.9555	8.0474	8.4811	7.1139	11.987	12.652	6.9749	13.794	14.255	8.3716	11.154	12.606	6.5802	10.654	6.5426	7.4818	11.62	4.6959	7.1978	10.116	7.4871	6.9331	9.7967	3.1723	9.362	9.9704	11.199	7.2132	14.095	8.3436	8.9644	5.6222	14.042	6.4464	9.9973	4.9268	6.3397	7.3495	6.2019	10.128	3.1838	7.9773	14.593	-0.47392	4.2454	8.5832	5.996	13.139
-0.32243	-2.0172	-1.701	-2.2548	-2.5734	0.091258	-5.8686	-0.66233	2.6155	-5.4745	0.21002	-3.7619	-3.4045	-3.1513	-5.8588	2.3065	-2.6033	-6.8681	-3.9306	-12.557	-7.8487	-4.3196	-7.1295	0.85257	-0.56996	0.69879	-6.2285	0.70164	-3.7371	-3.1694	1.9446	-3.3204	-0.65722	-0.5925	2.3367	-0.42963	-6.0885	-1.7128	3.0677	-2.3796	1.8245	-2.5798	-2.713	3.6984	-1.1945	-1.1303	0.36032	-1.6914	-1.8727	-0.9935
1.7423	-7.153	-6.9059	-5.2518	-12.6	-2.0107	-2.118	-10.513	-9.774	-6.0957	-3.0913	-8.3235	-7.2747	-6.9442	-10.61	-7.5956	-1.9805	-6.1529	-0.92175	-5.7666	-10.86	-2.9924	-2.1254	-6.4937	-3.8687	-5.6926	-6.0971	-6.4386	-5.534	-1.5613	-6.2756	-3.6555	-11.533	-8.2377	-2.1712	0.82635	-1.4722	-7.9803	-11.325	-3.9236	-5.7352	1.4777	-11.105	-9.74	-3.1956	-6.2037	-5.3997	-2.6955	-4.4004	-4.6728
-5.0349	0.30264	-9.0123	-5.7164	-5.9842	-4.914	-6.8906	2.6634	-3.4716	1.9407	-2.8588	-4.5369	-6.7337	-7.0335	-6.574	-1.2098	-14.209	-7.9072	-6.6873	-2.7899	-10.322	-9.5533	0.59995	-12.238	-4.1307	-1.8321	-5.9161	0.34611	-7.5735	-6.1267	-8.3548	-3.4554	-4.1838	-1.6632	-5.8967	-4.2405	-2.9294	-8.6763	-5.9617	-4.9011	-5.6394	-8.2846	-5.3676	-9.4519	-5.8135	-4.8852	-2.4412	1.2051	3.8815	-1.6055
10.144	7.8602	7.5576	4.9031	12.657	5.4267	7.1229	4.4893	9.7688	6.1813	8.5127	5.0876	8.121	3.291	5.4096	10.221	9.4361	11.514	3.909	5.9555	4.5209	5.3544	3.029	7.6478	-2.0899	5.8977	7.1379	7.8039	-0.11398	4.0004	8.9464	7.923	10.626	7.2281	12.876	8.0965	10.837	5.4419	11.903	5.6309	3.6699	4.437	8.8135	7.6857	7.5113	11.992	6.9367	5.5905	3.6549	6.7995
1.9926	-6.0959	-4.2077	0.1308	-1.2056	-6.6256	0.28352	-1.6412	-4.6543	-6.8233	-1.4585	-4.302	-3.471	-3.1524	-7.4235	0.79264	-1.7966	-4.0613	-0.7747	-1.7626	-1.2955	2.6259	-1.5859	-10.738	-2.5512	-4.951	4.3994	-3.6075	-4.5695	1.8471	-3.5897	0.11953	-6.6744	-1.6545	0.6289	-0.62265	-2.5651	-10.942	1.0762	-1.2818	0.18436	-6.5056	-4.2037	-5.6672	-4.4511	-3.9687	-3.7781	-5.471	-2.0025	0.3311
-11.362	-11.806	-16.565	-16.356	-13.037	-18.17	-10.561	-12.715	-8.9491	-12.132	-5.5183	-11.841	-12.255	-10.121	-20.215	-16.292	-16.364	-11.399	-14.982	-9.7249	-7.9112	-15.84	-17.922	-8.5425	-12.606	-13.267	-8.0163	-11.955	-12.934	-15.453	-16.129	-14.324	-14.263	-14.628	-8.4256	-12.205	-10.422	-15.65	-15.776	-19.674	-10.385	-17.215	-16.904	-19.05	-16.742	-10.713	-4.9674	-6.8263	-10.2	-16.154
-13.506	-9.0433	-10.666	-13.359	-18.379	-18.4	-15.329	-10.378	-14.838	-13.847	-16.015	-20.606	-14.36	-18.415	-17.807	-11.834	-21.626	-10.036	-14.879	-13.924	-17.791	-13.132	-22.555	-17.883	-13.748	-15.71	-12.808	-15.862	-7.7535	-13.841	-21.641	-9.65	-18.749	-15.942	-6.6406	-14.447	-14.051	-18.622	-19.712	-11.981	-14.631	-16.669	-9.9537	-17.488	-15.005	-12.086	-17.066	-14.098	-18.325	-14.58
6.0149	0.39508	0.94669	-3.4591	3.6487	2.1053	-0.43553	0.38853	0.46934	-1.8953	-1.3905	-2.228	6.496	4.2372	-0.50565	-2.4721	-0.67679	1.3839	-2.6614	1.5324	3.07	-1.5302	0.49269	2.6257	9.5525	-6.8663	4.2967	5.1396	-2.7983	0.59361	8.3112	0.70171	2.6406	-0.46342	4.2432	-0.8569	1.9381	-4.0044	3.4465	-0.69337	2.7723	1.3449	-2.1599	3.1568	1.5145	-0.26541	6.8668	-1.7666	1.2561	4.0581
-4.8656	-6.8525	-3.7318	-1.8178	-12.29	-6.39	-1.737	-8.0783	-10.296	2.279	-1.8083	-2.0499	-7.6653	-6.2381	-9.2582	-11.696	-7.8505	-2.4634	-4.7313	-12.891	-7.7671	-5.6766	-6.3739	-7.2802	-4.0458	-3.4997	-4.9185	-2.664	-7.6294	-9.0505	-4.5789	-7.2159	0.79035	-4.4889	-6.0541	-4.8768	-6.635	-9.2946	-1.3669	-6.0714	-7.0809	-9.1142	-6.3057	-2.5224	-9.8215	-7.1511	-7.6209	-9.0506	-3.3072	-9.174
4.8198	5.5291	-1.8262	-1.0608	1.9329	-5.3577	8.0949	5.0731	4.0899	4.1889	8.2671	1.9861	8.4302	1.5035	2.0358	2.2434	7.4014	6.7184	7.9241	6.2904	1.6288	-0.37612	1.8739	7.1212	3.3465	-0.93437	2.4103	-1.7809	3.9426	5.6082	0.95313	-6.8058	1.6404	-0.48139	-2.5101	4.4555	3.3426	-0.060291	3.7473	-1.6636	2.9908	-3.1694	6.1999	-4.6954	0.84378	1.1625	4.4099	4.0908	-2.7924	9.9094
-0.33714	-9.9812	-3.9169	-9.0254	-6.8757	-8.1549	-2.4414	-2.6239	-8.3747	-4.5794	0.023147	-7.3537	-4.3922	-6.2994	-7.9515	-4.7306	-4.9289	-6.3777	-5.9464	-5.0313	-10.442	-7.7225	-0.50405	-1.4137	-7.627	-2.3272	-12.3	-6.1782	-3.3616	-3.7957	-0.93413	-7.9017	-1.5377	-6.2132	-2.4799	-6.6657	-6.5951	-8.2479	-0.92588	-3.5734	-6.4311	-3.7683	-6.5515	-0.40924	-7.2323	-9.9213	0.31486	-5.4859	-9.6263	-2.8991
0.12545	-2.1555	-5.1576	-5.6587	-5.0326	-1.5211	-9.204	-1.6871	-6.8106	-2.82	-8.8642	-0.80811	0.012613	-6.7428	-4.5769	-6.2242	1.5453	-1.0251	0.73151	-2.6121	-2.9751	3.613	0.88822	-4.4928	-6.3124	-4.7488	-5.7746	-0.79491	-4.0518	-2.1551	1.1656	-4.0348	-9.9163	-5.7947	-4.6584	-3.946	-2.1429	-6.1481	-1.5199	-2.9844	-0.077825	-0.38015	-2.04	-3.9696	0.41545	1.4008	-4.4326	-6.4826	1.5537	-3.0031
4.0398	-3.0887	6.6601	13.022	6.0891	10.755	2.97	8.7159	9.191	10.359	8.8596	12.024	7.3765	7.9877	10.167	5.9499	13.862	10.145	4.0095	13.578	6.2133	11.212	5.5402	8.6202	3.1127	9.0278	7.1524	7.5184	10.159	9.3251	5.8295	9.5111	7.2735	6.6446	12.112	1.5681	8.2378	1.7075	9.2913	7.0576	6.8786	8.04	16.031	9.73	6.3888	7.4856	6.0843	10.687	6.6625	6.8067
-12.428	-11.591	-9.5664	-11.553	-6.5625	-8.115	-7.6212	-6.1685	-9.5193	-11.602	-17.563	-15.19	-16.215	-19.147	-10	-13.398	-15.315	-9.9103	-7.5999	-8.4697	-10.4	-18.006	-11.514	-11.219	-12.192	-10.491	-9.6657	-15.929	-14.821	-9.1019	-11.569	-5.717	-14.763	-10.936	-17.435	-16.848	-13.808	-13.878	-13.663	-17.628	-9.2772	-14.295	-1.544	-9.8735	-11.487	-15.936	-12.128	-11.366	-7.9616	-13.691
-5.0959	-1.4333	-5.5485	-2.0724	0.022294	-2.1454	-4.8699	-0.98507	-3.6233	-1.7825	-7.1371	1.0238	-6.9212	0.0043703	-0.70094	0.77114	-7.5567	1.1322	0.89791	1.4511	-5.1636	-0.70249	3.6555	-6.203	-9.829	-4.2077	-5.6106	-4.0717	-3.9136	-3.3666	-6.525	-3.9292	-2.6318	-2.0943	-2.8952	-5.7533	-8.8642	-1.1184	-4.7914	-5.8458	0.1141	-9.6761	-4.4872	-2.7739	2.6866	-5.4856	-0.31857	-6.3958	-4.2876	-2.4301
8.1302	13.819	6.3105	12.422	9.3964	10.79	10.902	5.7221	8.4174	9.0881	16.866	11.293	8.2631	9.155	10.903	2.555	9.4958	16.423	15.009	13.547	11.449	14.566	5.9901	11.81	9.3032	10.268	6.168	12.143	10.982	6.2015	9.7544	7.9962	11.928	13.211	10.666	8.2287	5.0245	10.336	7.8749	13.713	11.276	7.2695	15.422	9.0343	15.683	11.625	6.901	12.566	6.1892	6.0811
-13.737	-14.609	-11.759	-6.5081	-12.33	-14.462	-19.14	-19.186	-20.71	-9.1298	-11.807	-16.075	-12.377	-19.146	-7.8021	-10.402	-8.6099	-18.54	-19.245	-13.245	-14.304	-7.6068	-16.157	-8.5311	-10.207	-16.497	-12.948	-12.832	-6.9338	-19.953	-12.499	-15.957	-13.794	-8.9067	-12.366	-19.041	-12.679	-13.333	-14.486	-18.324	-11.694	-19.113	-7.0706	-11.903	-15.561	-12.073	-8.7823	-14.016	-12.391	-11.739
-7.3364	-6.1426	-3.5312	-10.52	-2.6108	-11.095	-8.1809	-1.409	-1.533	-5.5519	-5.5084	0.39027	-4.2259	-6.7975	-3.7763	-4.5769	-6.4771	-6.8605	-7.573	-2.0702	-5.2508	-6.4447	-8.9236	-3.8754	-10.137	-1.2425	-8.6678	-2.7797	-9.0404	-7.3615	-3.5719	-3.4855	-3.912	-4.2658	-11.816	-3.5809	-5.5425	1.4138	-4.9752	-7.0362	-1.5243	-9.1033	-0.69536	-2.0363	-5.7049	4.0496	-5.0343	1.929	-3.9137	-3.6861
-10.004	-8.2048	-4.408	-12.121	-14.717	-11.839	-8.0503	-11.322	-12.868	-6.1311	-9.4056	-5.9365	-11.885	-4.7918	-9.0246	-9.6739	-12.324	-4.8773	-3.1562	-15.724	-8.3559	-9.9734	-5.5345	-11.19	-8.108	-6.4476	-9.5121	-10.001	-5.9922	-8.5188	-9.0665	-6.8691	-5.8825	-14.618	-14.827	-6.3005	-9.3241	-10.235	-5.724	-7.6524	-5.9236	-2.03	-7.3026	-8.8425	-10.817	-6.9013	-10.77	-8.6488	-4.8344	-5.6118
-3.6347	-2.5624	-5.0715	-4.4581	-6.0024	-1.2173	-0.85994	-4.1266	-7.2358	-4.6397	-2.4559	-7.1329	-2.9807	-4.4056	-9.0308	-7.6281	-8.3967	-2.6911	-3.4179	-3.723	-7.999	-9.5867	-1.1589	-8.1403	3.1174	-4.6868	3.782	-0.32453	-2.5455	-2.8508	-3.0208	-1.3815	-7.0913	-5.7186	-7.212	-7.9842	-6.0521	-4.7824	-4.8	-5.5073	-5.6932	-3.8068	-3.459	1.2595	-2.2419	-7.8648	-9.5012	-5.4703	-1.5127	3.1917
-3.1154	-6.2697	-5.7856	4.0298	1.7065	-0.90629	-2.1639	-4.3134	-0.17773	0.51032	-1.5922	-1.3593	-3.2112	2.905	-3.9419	-7.6843	-1.5856	-2.8055	-0.63904	-1.9168	1.5249	1.2529	3.1089	-2.606	4.2207	-2.8266	-6.7445	3.2602	1.228	6.2978	-4.3829	2.6399	-0.47159	-5.8683	5.0931	-6.2063	-0.39106	-8.537	-2.1347	6.2022	-2.7816	-2.5884	-0.23354	-7.3831	-0.28158	-2.6229	-1.2496	2.7867	-2.5675	0.64081
-1.5891	-6.185	-5.5681	-5.4034	-4.0834	1.2553	-3.2481	0.83086	-2.0146	-8.7436	-2.566	3.5127	-1.6078	-4.9239	-2.958	-3.7881	-4.5215	-2.8487	-0.64191	-7.0978	-2.3573	-9.199	3.3255	-7.2263	2.6456	-8.0121	-13.809	-3.6617	-8.4667	-10.551	-6.0934	-4.6195	-12.276	-3.704	-4.8272	-2.237	-0.10405	-4.0094	-3.8131	-0.33528	-1.2096	-2.5024	-8.7844	-5.9385	-2.7409	-3.6873	-4.0187	-3.4076	-4.1436	-10.529
-11.655	-12.599	-13.564	-18.055	-9.5046	-12.277	-9.5973	-10.462	-11.349	-9.3718	-11.113	-10.8	-9.5132	-13.771	-7.0149	-12.415	-12.957	-12.284	-3.3075	-9.0277	-8.658	-9.7301	-10.586	-7.3802	-13.808	-11.098	-7.4021	-16.291	-10.799	-11.05	-16.044	-8.094	-6.2778	-7.6666	-8.775	-18.932	-13.449	-11.509	-9.2476	-8.2602	-12.978	-4.7347	-8.8188	-11.169	-14.994	-16.099	-4.9503	-11.578	-9.8256	-12.153
2.5838	2.4588	-2.1381	-1.22	-0.81731	-4.481	-0.31591	-1.7296	-0.37225	4.6556	0.04936	5.4331	-8.8729	-5.1743	-4.1117	0.026913	-3.6822	-6.0597	-2.8379	-5.0189	1.5574	-6.2728	2.523	-4.7033	0.50414	-4.0604	2.7653	5.3924	-0.23872	0.96247	3.2596	2.5723	4.2402	-1.8136	3.8791	-2.0184	-5.9106	1.4124	-2.4085	-2.3436	-0.69501	3.0162	3.3303	2.5699	-0.93826	-3.1123	-10.084	0.21616	1.4473	-6.2613
-11.241	-7.331	-13.014	-13.01	-13.766	-9.5081	-12.423	-14.378	-12.538	-10.365	-9.1972	-12.348	-16.63	-9.9342	-6.4354	-5.7769	-11.37	-15.147	-10.879	-15.104	-9.0548	-5.6248	-13.963	-7.0979	-18.402	-10.307	-10.344	-16.586	-3.7847	-9.8726	-5.3955	-20.581	-12.706	-10.689	-13.221	-11.717	-9.5727	-11.623	-10.485	-16.377	-16.343	-13.145	-7.6226	-10.829	-17.269	-11.195	-11.95	-7.4005	-16.152	-5.7519
-3.3832	-0.13207	-7.2634	1.7997	-2.295	-2.691	0.73665	-9.87	2.0278	-2.2175	-0.6436	0.24568	-4.6891	3.6023	-0.79926	1.0657	-2.748	-0.70031	1.229	4.8834	3.0571	1.9041	0.11563	-0.34724	2.6121	-1.6753	4.928	-1.0246	-3.7431	1.6199	2.26	-1.3928	0.37241	-0.37001	5.5913	-3.1708	1.6344	-7.6921	1.2615	-4.9988	5.9515	1.4608	2.5107	-1.3029	1.467	-2.3604	-5.5197	-1.7972	-3.4998	3.4748
-4.2653	2.9176	-3.224	-2.9084	-0.52072	-5.0063	1.7724	-2.3368	-0.40412	-5.1736	-2.5505	-5.6145	-7.4247	-4.4451	-2.6369	-1.0388	-8.9544	-6.9391	0.27011	-3.5915	-0.30359	0.84205	4.7517	-0.54186	-4.723	0.4096	4.3047	-7.9571	4.5542	-5.3065	-4.1929	-0.81261	-0.36868	-0.73661	1.7139	-6.4832	-5.8655	-2.2736	-4.0139	0.25657	2.5954	-5.2572	6.6927	-4.8682	-10.308	4.7421	7.0814	1.3038	-0.48417	-4.1599
7.8031	0.16136	4.6199	1.4924	-3.3235	6.746	8.4437	-4.1632	-7.534	-4.2859	3.5024	-1.7564	4.9852	5.0437	-1.3944	-0.57941	1.8774	2.839	2.164	0.74186	0.60851	4.204	2.9278	0.4897	4.1579	6.0744	4.9825	0.7535	-0.37591	10.659	4.4416	3.1109	7.3457	2.8932	-2.6578	7.0826	4.549	-1.0773	-0.50405	8.0121	-2.5246	3.7714	5.6084	0.27901	5.0498	11.625	1.022	-4.8369	6.441	5.175
-1.7586	2.2078	2.0671	-0.10633	-0.43114	-3.5176	3.1038	1.0205	4.5804	-0.60469	1.5427	-4.1505	-3.1146	2.2319	-5.1209	-1.6444	-1.7511	4.2633	-4.3256	9.6685	-2.2511	-1.8603	-7.4352	3.7047	-3.4028	-8.6082	2.3081	0.70249	-2.2275	3.0818	-7.4197	-2.7034	-2.7371	-2.7323	-1.8026	-6.9682	-2.6791	-0.87659	-4.6874	-3.5953	-1.2681	-2.1918	-2.566	-3.7756	5.0809	5.0179	0.95872	-3.8255	2.1826	0.64972
-11.086	-16.195	-13.595	-12.26	-10.904	-13.113	-14.413	-7.9643	-7.5767	-10.236	-17.517	-10.893	-10.128	-12.388	-17.235	-10.296	-9.5825	-10.517	-15.002	-8.2296	-13.101	-9.6704	-16.825	-14.259	-13.631	-15.323	-12.835	-12.422	-11.409	-8.8708	-11.306	-17.256	-14.988	-10.596	-15.437	-15.004	-13.119	-14.202	-8.6977	-15.87	-12.88	-14.611	-8.7153	-14.453	-7.1042	-15.348	-23.832	-9.0159	-14.008	-6.9189
-5.7783	-10.422	-3.9585	-2.9729	-7.7817	-7.847	-4.4049	-6.1876	-7.3004	-4.0298	-9.8297	-6.1177	-13.432	-8.8155	-4.1688	-3.7318	-3.5667	-10.119	-16.809	-3.4251	-6.6404	-4.5727	-6.8673	-14.395	-4.1958	1.3483	-8.7809	-7.6581	-5.1532	-1.3897	-7.1757	-10.794	-5.1386	-9.6634	-1.1313	-8.8434	-4.1612	-3.4301	1.8334	-5.9239	-5.1854	-8.4403	-10.584	-0.49362	-9.6827	-7.1929	-5.8	-3.0318	0.5852	-5.0101
-1.3329	-0.37981	5.3607	-6.3254	-2.3936	0.85491	-0.8242	-5.6858	0.54511	-2.4028	6.6989	0.4998	-1.5183	-3.2871	6.3169	-2.146	2.1943	5.165	0.14593	1.7129	2.7514	3.743	1.8474	1.4269	-3.6101	-3.3539	-4.5406	7.7126	-1.8446	-4.1256	1.5381	0.96521	1.4445	2.3208	-6.5952	3.514	1.0775	-2.6824	3.8386	3.2706	-5.6667	-1.6003	-3.4615	2.2612	1.5474	-8.5958	-3.2832	-2.1042	-1.3696	-6.9888
4.6237	1.0137	-1.9994	-0.1186	0.11578	1.224	2.5578	3.517	1.4851	-3.6822	2.0133	5.8282	1.3776	0.32688	5.2054	-5.8197	1.8836	2.9473	5.5377	10.199	-0.22861	0.70566	3.2405	2.2289	3.2726	-0.46863	3.0235	-2.1232	-0.64443	1.2338	-1.9961	0.16457	-0.22105	7.2727	3.7525	1.0443	1.8447	2.5793	4.6691	0.63645	2.5645	6.7192	3.451	-1.6029	-0.39094	0.35921	4.1421	0.98736	-4.2348	-0.81518
5.5177	6.9329	5.488	10.849	4.4307	2.7562	0.16044	5.6521	9.0283	5.865	10.167	1.9807	9.329	3.9096	1.7683	7.6368	7.2471	8.5025	3.2185	2.3365	10.38	2.0429	7.489	6.1798	7.5474	2.4342	10.138	2.4224	1.0815	0.43327	-1.4139	5.5993	5.837	5.607	2.6004	6.6976	7.5318	5.7331	1.0717	0.69989	11.396	3.6716	4.542	9.4594	6.9566	7.285	5.1201	2.5474	10.082	7.8012
-5.5688	3.9334	-0.74352	-3.2799	3.6893	2.7973	-2.8186	7.2582	-3.7623	3.2556	1.3276	-0.92186	5.6413	-1.4691	1.8073	7.4085	6.9525	-2.1434	4.9808	8.3109	0.61364	4.6933	-7.4675	8.477	4.7111	-1.1583	0.6567	-3.7789	1.7006	0.96766	-8.0189	3.3007	1.8023	7.2608	0.082474	-4.0395	2.7048	2.3268	-1.27	7.5664	0.56997	1.2036	0.42145	-5.5111	3.4359	3.5856	0.065068	3.5215	-0.51356	4.1667
-4.5443	-13.761	-6.8711	-8.1461	-7.5427	-13.715	-11.038	-13.047	-11.708	-12.508	-14.008	-9.3513	-6.6826	-3.8166	-9.6159	-5.0815	-1.7443	-10.842	-10.413	-13.312	-10.475	-5.4649	-11.072	-8.8724	-14.1	-7.752	-11.465	-14.509	-8.5208	-7.67	-11.893	-7.7253	-10.421	-14.072	-8.9912	-7.5418	-6.0672	-2.5003	-10.963	-9.3675	-6.8423	-6.8108	-12.587	-9.782	-14.338	-9.8166	-14.759	-8.7351	-6.6258	-1.8524
0.83994	-4.6258	-10.243	0.12531	-5.9371	2.9081	2.1714	-0.027385	-2.574	-3.8279	-3.7212	-0.94682	1.6831	0.072521	-10.745	1.7926	-1.3731	1.3182	-2.385	-5.163	1.7345	2.2354	-3.2348	-1.3483	-1.7046	-5.2192	2.3611	-1.7107	4.1489	-5.9502	-4.0421	-1.49	1.7824	-0.050461	-0.5167	-0.85205	-4.5768	-4.8988	-7.3496	-6.9453	2.9937	0.33886	-1.0775	-2.1478	-1.1879	-3.8583	1.7266	0.67413	-2.4775	-1.0082
-2.5349	-9.751	-9.2835	-9.6155	-3.184	-9.6474	-6.2684	-8.6272	-9.9344	-4.4468	-4.7347	-4.1776	-9.4531	-0.18673	-8.7073	-8.7667	-5.9676	-5.3486	-9.5609	-1.9975	-0.84996	-0.21328	0.027321	-4.7498	-11.64	-7.2656	-14.145	-6.1934	-4.0563	-4.7452	-6.3954	-8.3529	-11.028	-6.5396	-1.245	-10.336	-8.0003	-5.261	-11.468	-6.5167	-16.715	-2.0354	-5.7421	-10.644	-10.201	-7.2442	-10.237	-6.3084	0.74669	0.89881
1.4711	-0.042016	6.6279	2.8707	-2.7431	12.067	11.204	6.011	-0.7974	3.4971	5.717	-0.26128	4.1524	3.1436	3.4657	7.6953	8.1895	1.2983	2.121	0.068542	4.5408	5.697	4.6012	1.3443	6.244	3.1913	5.924	2.7234	4.6868	2.0871	3.8858	6.4846	10.776	4.7849	6.8219	5.3174	1.8599	0.85661	2.3272	3.2009	10.539	10.791	1.2357	10.383	2.1059	6.1281	7.1954	1.0372	-0.16825	4.936
-11.042	-10.785	-8.9337	-9.746	-14.429	-14.519	-11.258	-12.998	-8.6005	-16.174	-10.783	-6.5649	-7.4595	-18.145	-8.2611	-11.887	-15.647	-9.2738	-3.3054	-11.136	-8.5795	-9.6788	-12.898	-15.63	-10.818	-17.646	-6.4275	-13.22	-12.341	-4.8288	-17.323	-8.4851	-18.715	-18.408	-11.397	-15.124	-16.564	-10.295	-10.209	-9.1112	-12.166	-7.0721	-15.231	-8.1049	-11.718	-11.021	-15.187	-14.28	-15.287	-12.645
2.4401	-1.658	1.6819	0.84914	-1.0863	-2.8014	-0.27339	-2.5916	-4.0758	-2.8613	-9.8262	-2.3541	-4.479	-3.1208	-0.34486	-8.4053	-3.6089	-4.9676	-5.5761	3.7283	-0.68114	-0.52004	0.14384	-1.148	0.57296	5.0386	1.0647	-4.8671	-3.6923	-4.5982	0.62108	4.5796	0.49386	0.37813	-4.5192	-4.2583	7.8283	-8.6402	-0.032177	2.967	-1.7103	-0.98882	3.8328	-8.7708	-2.9513	-8.3464	-1.3965	-5.8356	-6.5019	-1.9954
4.0714	-4.7556	-0.4847	-1.0714	-3.4451	1.8371	-2.5402	-3.6121	-5.9099	-0.95823	-1.7442	1.7156	1.7957	9.37	-8.2553	-4.5733	-3.7687	1.0308	2.6539	-4.6221	-0.25474	3.8316	-8.2438	-3.144	-1.0275	-1.3062	6.6674	-1.877	-0.7878	2.525	6.4883	1.5089	-4.5737	2.6068	3.0913	4.2217	4.6902	-6.1253	-4.0157	-4.5163	1.7407	1.1266	5.4295	-2.996	-3.1121	-3.1184	-0.2018	0.12806	-6.3252	2.8268
-13.26	-12.78	-13.228	-13.436	-11.176	-14.791	-14.271	-16.013	-16.935	-13.29	-21.544	-14.903	-10.526	-14.296	-8.6781	-9.5417	-16.598	-17.745	-14.782	-15.339	-13.175	-12.379	-13.948	-14.698	-9.7867	-12.02	-11.271	-16.553	-12.421	-12.089	-10.56	-11.116	-21.358	-10.821	-14.859	-11.552	-12.905	-16.704	-8.8728	-20.55	-15.782	-16.64	-16.232	-13.732	-13.787	-13.875	-6.3459	-16.9	-21.655	-13.558
2.4316	0.13858	-2.5648	1.0157	-3.6316	0.57746	-3.5097	0.1314	-0.81837	-6.2582	2.9309	3.0822	-8.3558	-2.0426	3.0305	-2.9187	-1.4042	-3.4864	2.6982	1.857	-3.9408	2.5505	-5.0855	-4.0083	-1.7498	-1.1328	2.1375	4.6108	0.39288	-1.7568	-6.5125	-2.4472	-4.2032	-3.0917	4.7428	2.5055	-10.841	5.0546	6.781	4.7431	-0.92492	-0.14677	-5.3606	2.717	-2.4652	-1.7666	-4.398	-4.3628	-2.3861	0.81631
-12.856	-12.136	-6.6604	-15.84	-9.4535	-12.936	-6.4568	-11.806	-14.387	-10.015	-16.601	-15.876	-12.707	-8.0615	-9.12	-15.118	-7.9697	-12.508	-9.6623	-16.615	-14.796	-11.859	-15.099	-6.8563	-8.5397	-10.263	-15.568	-5.4455	-12.15	-10.005	-10.916	-7.0487	-14.132	-13.92	-12.687	-8.916	-11.646	-10.096	-8.5361	-8.0492	-15.489	-15.933	-13.36	-17.075	-8.7385	-16.007	-12.001	-13.071	-8.3934	-0.66719
-3.3298	1.4523	2.6868	1.5109	1.9652	2.1591	4.6697	-3.1107	-1.5067	-2.8325	-5.093	-4.8252	-4.851	-9.0078	-3.8607	-0.96639	3.1002	-1.5915	-11.07	-7.8959	-7.8637	-5.372	3.4437	-1.4313	1.038	-6.2247	-3.3594	1.782	-10.779	-3.3745	-5.6371	-3.4687	-1.0342	-3.8031	5.7234	-2.213	-6.3277	-3.1571	0.042265	4.437	3.1081	2.7437	-4.11	-8.0401	-8.3286	-1.6909	-0.49166	0.62004	-8.9695	-1.3583
-0.071477	-5.9161	-6.3684	-11.304	-7.2303	-9.439	-10.086	-2.9147	-14.098	-1.5568	-0.81357	-8.9423	-5.9854	-4.2367	-5.6603	-6.2115	-7.845	-7.166	-6.4576	-6.8279	-6.8045	-5.9589	-4.1757	-1.937	-3.202	-1.7201	-3.0216	3.3459	-1.1103	-2.4814	-2.9207	1.2368	2.5677	-8.2665	-4.51	-1.3604	-1.0044	-3.3831	-1.9061	-6.8332	-1.6855	-7.0479	-4.5066	-7.6093	-4.8947	-5.9533	1.2855	-7.8074	1.757	0.45485
0.80959	-8.6126	-5.7633	-6.0125	-2.7247	-5.7341	-1.741	-5.533	-4.6743	-7.5649	-3.5615	-8.5815	-1.0663	-5.8492	-8.3822	-2.6831	-2.1808	-8.1351	-1.018	-8.4758	0.65642	-7.1838	0.85337	2.5123	-3.0923	-6.6095	-7.6357	-9.8519	-4.6956	-0.12972	-7.2373	-5.1647	-5.3279	-9.2545	-11.979	-3.0603	-3.8739	-3.0371	0.36647	1.8596	-5.5949	-5.8153	-4.5068	-6.5741	-3.1201	-10.484	-5.0541	-3.1483	-5.8815	-5.4144
-7.8487	-9.5876	-0.97499	-9.9349	-4.9558	-10.258	-8.0193	-15.575	-4.4231	-10.022	-6.8743	-6.8525	-7.7734	-2.1287	-9.227	-1.1627	-3.7649	-7.3394	-8.8178	-8.1432	-6.8282	-12.272	-7.7423	-6.7187	-7.268	-8.9522	-8.3754	-14.694	-1.8974	-1.5783	-3.5841	-10.823	-6.2546	-3.5964	-7.7144	-19.59	-2.9194	-3.2713	0.91254	-3.6451	-5.3579	-1.8282	-5.0378	-5.616	-7.5107	0.35575	-4.4888	-7.3118	-8.9859	-3.278
-8.0694	-9.0473	-7.288	-2.6188	-4.0461	-4.6626	-3.4733	-1.5757	-2.0645	-3.3547	-4.5594	-12.097	-2.0916	-2.845	-3.2508	-3.3015	0.68737	-5.3135	-1.8683	0.66963	3.6635	-4.4315	-8.9868	-6.4376	-6.036	-7.6864	-2.7048	-8.5161	-2.265	-8.8765	-4.971	-6.6069	-6.4619	-4.7803	-1.8272	-2.5625	-6.8021	-6.9892	-2.298	-8.1967	1.1525	-2.3783	-3.9456	-4.5751	-1.1543	3.6094	-2.5695	-6.3401	-4.659	0.72109
-10.635	-11.352	-11.566	-19.904	-13.733	-11.138	-6.5525	-17.424	-8.9756	-12.568	-12.027	-15.657	-19.933	-11.617	-13.062	-13.577	-9.139	-17.04	-17.545	-13.003	-18.151	-14.045	-8.5678	-11.602	-15.509	-10.873	-20.207	-10.755	-14.769	-14.242	-9.2075	-12.317	-14.125	-10.694	-15.735	-11.628	-6.9375	-15.002	-15.729	-7.3146	-18.707	-10.353	-13.839	-12.23	-13.721	-8.3385	-17.154	-9.5982	-17.056	-16.688
-9.6725	-14.242	-6.6742	-13.03	-13.236	-8.3438	-16.529	-4.4478	-8.653	-4.8774	-11.13	-7.6446	-4.8282	-10.082	-2.0871	-12.658	-15.471	-16.103	-9.5657	-8.795	-16.191	-6.4353	-15.835	-9.2221	-7.4487	-10.711	-11.404	-11.748	-8.3285	-2.8207	-6.0424	-12.171	-10.625	-6.8471	-11.079	-5.2914	-16.446	-2.1221	-7.0608	-11.886	-11.892	-12.734	-13.102	-11.601	-11.635	-14.961	-10.85	-8.2189	-5.2731	-0.07144
-2.6694	-5.6183	-2.3981	-4.4999	-10.39	-8.2025	-5.2812	-5.6509	-8.9741	-5.5298	-1.3103	-8.9697	-4.7632	1.5029	-4.2017	-4.4494	-0.94037	2.2767	-9.1439	-2.2324	-5.2839	-3.7693	-2.9205	-5.1015	-7.1864	-5.6756	-13.022	3.2167	-10.244	-2.8364	-5.9623	-3.3452	-11.266	-1.8132	-4.6454	-0.19567	1.4415	-1.3103	1.4104	-9.6225	-0.85121	-4.0079	4.2211	-2.3723	-5.3171	-2.9755	0.77083	-1.2643	-8.2502	-3.8702
5.2654	1.6711	-0.78957	1.7906	6.325	4.3841	-1.4866	8.3686	5.2763	7.8597	4.3931	4.2756	2.0706	7.4985	0.93434	7.3742	4.5624	8.6485	7.7632	2.1061	5.6639	3.1358	10.041	10.955	1.3631	2.2225	6.692	5.4524	6.7109	12.301	5.2298	5.4504	2.9417	6.7844	4.0874	8.4831	6.4179	6.6948	8.0193	2.5984	0.66948	6.2311	5.6998	12.946	7.743	7.3442	5.2002	4.3388	4.0349	5.0815
7.7109	13.483	19.457	13.622	7.6673	6.8304	14.635	10.363	8.6375	7.516	8.587	17.204	9.6221	6.2129	11.633	9.1307	8.9512	9.243	15.542	8.9107	9.8683	11.836	9.6565	15.461	13.846	11.383	12.324	8.5807	12.469	11.05	5.1479	10.568	14.479	6.8768	10.667	5.8779	8.406	10.581	7.0003	6.3782	6.0143	12.995	12.128	14.708	8.8845	13.506	15.172	8.6509	9.5168	13.645
-4.2734	-1.3968	-4.1388	-6.3779	-1.8148	-4.5933	-0.15714	-2.0736	0.38224	1.898	-2.4799	-3.8348	-6.1293	1.7905	3.8861	-3.5063	-5.4352	-4.2693	-7.6649	-2.9075	-5.8779	-5.1098	1.3744	-0.17079	-1.0665	-6.2047	5.0375	-0.87224	-1.1123	-5.7729	3.2365	-5.6431	-6.7793	-2.3125	0.033975	4.7583	0.10874	2.9427	2.6824	-3.7697	-3.1059	-5.3917	-1.3309	-4.3725	-2.2039	0.46502	-0.85501	-4.2881	-4.0763	3.178
3.1478	3.4218	0.55846	-6.5307	5.5121	-1.6972	8.8856	-1.5753	8.281	1.1586	6.2424	3.3613	3.9386	8.3238	3.2726	6.6126	4.0824	2.8057	4.5078	1.3516	3.9244	-3.8017	0.74288	-0.67106	2.7326	5.7053	8.3205	1.1816	0.67719	7.3421	1.4639	4.9991	9.5953	9.4451	2.8986	3.6712	-1.4595	0.4867	-0.67766	2.7215	2.0409	1.489	-3.1318	0.8217	-2.5119	0.23886	-3.4343	1.8206	0.79106	3.9543
-12.006	-3.482	-10.57	-6.4803	-4.6637	-9.4541	-2.7606	-14.571	-9.3394	-11.735	-7.7538	-13.874	-7.6061	-7.0325	-9.6608	-3.5054	-3.554	-4.9956	-9.4322	-12.196	-3.1636	-6.7528	-7.9488	-13.779	-5.1987	-14.522	-4.3805	-8.9756	-9.1631	-17.425	-6.5926	-8.7188	-5.5207	-9.4395	-15.575	-12.533	-18.625	-6.7732	-6.5505	-11.892	-13.535	-14.494	-8.3052	-9.7666	-3.0044	-6.7124	-8.8744	-13.775	-2.0055	-7.2372
-4.3332	-0.80552	-1.925	-6.8392	1.1568	-5.3684	0.36019	0.48417	-0.83666	-3.1897	1.1998	-4.8492	-6.7171	-6.7892	-6.8599	-5.3803	6.0247	-2.17	-1.4656	0.58689	-1.1011	1.5645	-0.3804	-4.2217	-5.6533	-9.1042	-9.6365	1.7418	1.6137	-2.0458	-8.8677	3.9802	-5.9791	1.0098	-5.6382	-7.6782	1.112	-5.2699	-1.5793	0.081034	-1.8286	-3.8688	0.78296	-0.13886	-1.9601	-1.8547	-0.97413	-0.52286	-3.905	-6.1719
-12.437	-14.644	-14.682	-12.942	-14.655	-6.3496	-20.355	-16.278	-12.854	-14.586	-17.404	-16.209	-17.241	-11.467	-18.534	-17.51	-8.1439	-16.436	-16.038	-15.871	-9.4014	-15.073	-20.332	-14.801	-10.461	-10.579	-10.837	-9.6145	-16.327	-14.765	-14.473	-9.8658	-18.519	-12.551	-16.212	-15.416	-18.072	-26.223	-11.688	-15.577	-13.454	-15.216	-10.637	-17.472	-11.318	-16.718	-19.603	-9.257	-12.063	-15.402
-11.432	-1.0427	0.95157	3.5722	-2.047	-1.4286	5.9488	-0.22566	-1.1261	0.40558	-5.5759	1.3796	-1.2215	-1.7845	-0.45956	2.3371	-3.3401	-5.6826	-1.334	-1.1784	-1.3291	-7.1082	2.0303	1.917	5.9213	-0.14568	-2.4722	-5.4237	-4.1246	-5.6531	0.25914	0.87157	-1.4048	-5.5747	-0.33623	-0.2641	-1.3987	-4.9733	3.8532	0.66834	0.6047	2.1483	-7.5924	-2.0444	-4.3136	-2.2081	2.3715	-8.0252	-2.2112	-5.0472
-10.225	-14.437	-12.367	-16.555	-12.656	-15.268	-15.64	-15.217	-15.404	-13.506	-16.691	-12.314	-17.277	-12.418	-16.735	-13.791	-12.735	-15.351	-9.4578	-11.743	-7.1611	-15.351	-8.6709	-9.0778	-7.5251	-7.788	-19.24	-16.88	-16.438	-6.787	-12.498	-4.7006	-17.507	-14.847	-11.887	-15.018	-17.344	-13.477	-9.3719	-16.821	-16.833	-14.14	-9.2042	-14.368	-16.231	-6.7012	-11.898	-24.932	-16.705	-10.288
-22.069	-17.659	-16.433	-22.352	-21.038	-18.057	-22.383	-24.884	-19.655	-28.618	-22.468	-22.827	-26.017	-23.138	-19.292	-25.119	-18.993	-19.894	-18.161	-26.876	-19.289	-21.264	-19.335	-21.809	-22.545	-22.845	-17.164	-18.212	-21.873	-15.944	-18.993	-27.943	-17.917	-21.164	-17.784	-26.362	-20.758	-20.193	-26.357	-23.792	-23.793	-24.643	-18.842	-25.89	-21.207	-22.203	-20.794	-18.731	-23.079	-20.416
-11.501	-5.2304	-9.6301	-3.4269	-5.5494	-3.6864	-2.4255	-8.589	-6.6462	-5.1189	-11.811	-12.788	-7.8228	-5.7696	2.262	-8.8406	-2.5273	-1.0382	-8.8079	-1.8461	-5.0017	-6.4432	-7.0438	-8.7442	-9.2303	-4.7284	-5.5943	-11.193	-3.234	-5.3055	-3.0366	-7.559	-4.3927	-9.715	-5.8808	-5.7395	-10.302	-5.5517	-10.661	-5.494	-1.3605	-2.3826	-10.768	-1.8899	-3.248	-7.1194	-12.794	-7.7388	-3.4094	-8.4242
-9.2122	-21.011	-11.526	-12.101	-11.35	-13.407	-12.758	-10.509	-12.74	-13.585	-10.701	-17.422	-12.939	-14.229	-15.022	-6.5479	-13.035	-12.38	-14.666	-9.4291	-15.998	-10.152	-10.156	-15.495	-14.602	-18.021	-10.013	-17.693	-14.635	-15.101	-15.91	-15.283	-17.095	-15.597	-14.774	-11.133	-17.535	-14.085	-10.814	-11.703	-14.488	-16.889	-18.012	-13.424	-14.693	-19.955	-11.186	-12.464	-10.104	-13.815
-12.067	-10.851	-3.928	-11.817	-14.044	-10.979	-15.003	-11.26	-16.362	-8.183	-4.9179	-8.5789	-8.6489	-5.6347	-7.3177	-9.6164	-9.7732	-3.1313	-9.5018	-12.512	-11.006	-12.142	-8.3421	-4.8604	-9.8369	-11.193	-10.706	-10.342	-11.395	-10.978	-10.227	-7.6817	-7.0599	-6.0807	-11.223	-11.118	-8.2141	-12.065	-9.1645	-7.2302	-11.071	-9.4775	-12.546	-9.2151	-4.5919	-10.749	-8.4802	-6.4883	-14.372	-6.6036
-21.521	-21.345	-21.335	-26.182	-26.982	-22.858	-23.431	-24.557	-24.297	-22.223	-24.876	-18.861	-27.436	-22.877	-22.879	-21.124	-27.202	-23.504	-24.044	-18.571	-21.436	-24.599	-22.047	-24.507	-19.972	-22.882	-20.742	-20.383	-21.596	-21.555	-28.33	-25.082	-21.516	-19.177	-22.559	-23.99	-27.289	-19.018	-25.326	-22.648	-25.618	-17.819	-24.651	-26.321	-17.994	-22.728	-16.751	-24.346	-19.481	-28.808
-23.143	-21.707	-15.698	-23.948	-22.463	-19.487	-25.766	-17.423	-22.661	-12.843	-23.021	-20.42	-25.477	-18.04	-24.547	-17.547	-18.461	-24.493	-25.68	-19.631	-21.496	-24.38	-20.99	-22.186	-23.371	-25.589	-23.787	-24.873	-26.955	-21.897	-18.105	-23.018	-19.068	-19.419	-24.979	-21.466	-19.226	-27.283	-19.537	-20.903	-18.109	-16.195	-18.397	-20.094	-27.246	-16.118	-20.84	-23.334	-22.3	-19.873
-10.615	-6.9781	-4.0411	-0.13721	-7.6598	-0.61325	-4.9964	-8.6953	-3.9104	-2.0564	-3.5849	-4.0885	-7.6979	-6.1602	-7.6044	-10.925	-0.045606	-4.2651	-7.2668	-4.5826	-5.0562	-3.2633	-1.3743	-4.7805	-4.4989	-5.6952	-0.86193	-1.7139	-9.0492	-6.5558	-6.941	-2.2542	-9.7775	-6.8677	-8.6757	-5.8085	-9.5298	-4.8214	-8.6587	-1.2222	-4.8207	-7.647	-10.113	-8.1615	-6.4369	-9.0768	0.89854	-8.3097	-4.5672	-6.498
11.95	6.7602	5.0308	13.773	11.505	1.0008	11.586	13.51	15.573	10.411	12.263	9.1201	13.762	14.71	11.907	13.435	6.1863	5.4063	13.714	12.697	11.391	14.659	8.3189	6.1918	13.748	10.083	6.5691	13.863	10.753	12.598	1.8372	7.9707	2.7457	13.291	11.461	9.6296	13.866	8.7565	8.5846	9.3907	3.3157	13.225	13.411	7.0846	7.1211	2.362	11.138	9.085	9.9314	12.404
0.72287	-0.81328	0.89709	-2.2855	-7.1362	-0.11888	-1.2001	-3.5308	-5.9375	0.45663	-3.4606	-1.728	-0.37863	-3.9699	-3.2735	-5.1499	1.1152	0.75716	-1.4455	-6.4502	0.67693	-7.3566	-0.86268	-2.3977	-3.0089	-3.1713	-2.1115	2.1876	3.4012	-4.3893	4.3827	-5.9947	3.6677	-8.9973	3.4731	-4.7798	3.9058	2.9727	8.3527	0.86408	-4.2752	-4.9743	0.59427	-0.67719	-12.47	5.0321	-3.1287	-1.097	-3.4097	-4.2039
-11.213	-18.493	-16.543	-9.1848	-9.425	-9.8678	-14.392	-12.931	-11.452	-12.978	-9.7717	-8.8845	-13.55	-14.137	-7.6481	-9.6143	-14.486	-8.4917	-9.5985	-18.37	-18.938	-11.928	-13.779	-9.5737	-12.186	-11.666	-7.0157	-14.728	-14.657	-8.6245	-14.479	-12.793	-13.953	-4.9766	-13.792	-12.967	-9.6235	-13.724	-12.67	-8.1682	-10.013	-12.072	-13.583	-10.801	-11.974	-13.109	-11.824	-12.109	-5.5498	-14.276
1.8008	-3.6293	-3.5478	2.5186	-0.89008	-0.80976	4.8235	-0.050461	-1.1255	2.5877	-0.46075	1.9748	0.32944	-2.9622	4.156	1.7301	7.051	-1.5513	2.1479	5.6529	3.9881	10.814	-0.57507	0.36653	2.3182	6.7428	-0.4805	7.1701	-6.0146	4.9873	5.8498	7.8239	2.5008	-4.3909	5.5805	4.3143	3.9014	-4.2039	6.5107	-2.0276	-0.31583	3.6803	4.0447	0.79545	1.2013	6.0115	6.2799	3.7298	0.21506	-1.6513
-1.2376	-2.1978	-9.6044	-9.8032	-1.2917	2.4919	-2.311	-0.38848	-3.4894	0.062821	0.60058	-11.041	-3.2191	-1.0491	-8.2246	-5.6546	-9.7159	-3.4128	-6.3766	-0.71433	-6.4247	1.2026	-1.7039	-4.1216	-7.4407	0.46363	-7.3297	-4.8592	-9.0736	-5.952	-4.8091	-3.59	-0.38057	-11.202	-9.1218	-6.0158	-8.6716	-2.0303	-1.0246	-6.8712	-3.5575	-2.6553	1.3173	-3.9002	-4.3323	-4.1674	-3.9629	-3.5475	-4.4567	-0.2365
-0.90704	-1.9341	6.3865	5.7889	-2.7679	0.13345	2.2791	-1.0539	-1.3791	0.6689	2.6211	1.4123	2.2935	3.523	7.7278	0.071863	3.3993	0.71353	-5.142	3.3114	4.8071	-0.83433	2.9843	0.313	1.3486	-2.6213	0.7484	-5.8543	-1.9712	3.0262	4.9255	2.2646	7.2894	0.58867	-3.8057	0.15961	6.3587	-1.9121	2.6981	2.9856	-5.5471	0.9043	-1.2848	6.5223	-4.352	-0.55608	-6.1786	5.361	5.9986	-0.81882
-9.9179	-10.621	-8.6164	-17.203	-16.683	-13.165	-19.277	-12.137	-11.771	-18.751	-10.391	-12.893	-9.2035	-10.514	-7.0412	-14.878	-13.408	-7.1735	-6.7425	-7.7478	-13.557	-5.3384	-16.278	-13.741	-6.117	-6.8691	-10.166	-12.705	-10.186	-8.275	-11.288	-7.1404	-7.7187	-17.2	-4.4424	-10.635	-15.985	-14.952	-15.577	-6.0824	-10.876	-8.0337	-14.047	-9.9638	-14.443	-9.7153	-12.107	-13.75	-8.6744	-12.578
-9.2382	-15.059	-14.97	-9.1043	-7.7469	-13.181	-11.416	-15.309	-10.105	-15.246	-10.165	-11.893	-13.382	-14.014	-11.254	-11.097	-6.5433	-16.858	-17.782	-20.327	-9.2968	-6.6483	-20.271	-11.814	-15.152	-10.16	-6.9621	-12.978	-11.801	-8.8935	-11.432	-6.0761	-15.614	-7.6996	-8.8539	-8.1553	-9.6748	-17.601	-16.241	-9.6076	-7.4157	-8.4459	-7.6187	-9.654	-13.144	-16.895	-10.689	-12.462	-12.919	-9.9562
-2.2679	-4.3002	-1.9296	-0.21453	9.1345	0.38514	-0.67796	-0.70004	1.5802	0.8414	-3.6035	-1.9364	-2.6079	2.9105	-5.452	-1.046	-0.29656	0.7522	-0.11881	-3.7971	-3.5488	-3.9189	-2.3627	-3.7814	1.7816	-7.1774	-0.8014	-5.2632	-1.7329	3.0064	2.5184	-3.6168	0.39459	2.3586	-4.1147	-0.19044	1.8753	-2.5224	3.3379	2.0133	0.52023	-3.5382	-6.1925	7.2107	0.93908	-2.872	-3.4481	-5.0621	-4.3557	-4.5947
3.7828	1.9737	-0.23256	-0.84895	-1.9615	2.9515	-7.8301	-3.0592	0.98163	-2.7016	3.0747	0.185	-6.247	-4.0319	-8.0899	4.3081	0.43235	5.5136	-2.7817	3.484	0.20293	-6.2841	4.3593	-3.7275	2.1977	-0.84459	-4.6614	2.4825	-0.824	-2.7498	-5.8389	-7.5556	0.35821	-1.5248	3.6031	0.04392	-4.1031	-2.9615	6.8693	6.5826	-2.2995	-1.3661	2.7353	-5.2618	-6.5998	3.716	-2.5968	-1.9885	-1.8747	-0.28292
-15.847	-5.0743	-20.419	-16.259	-18.495	-13.975	-11.839	-8.9869	-18.3	-15.533	-11.476	-10.124	-14.69	-13.033	-9.6254	-9.6454	-9.7328	-8.4123	-14.651	-9.9557	-10.932	-6.0761	-9.4319	-19.145	-10.497	-16.558	-12.613	-16.827	-13.923	-14.569	-14.979	-14.65	-11.643	-8.7339	-11.526	-8.4202	-16.544	-14.548	-13.019	-9.5072	-8.8514	-8.398	-11.498	-11.364	-11.742	-16.365	-13.152	-16.595	-15.763	-19.025
-6.6214	-15.399	-10.486	-11.068	-9.8207	-10.43	-12.475	-13.179	-5.6724	-14.04	-8.5787	-5.9653	-10.027	-12.833	-13.087	-10.879	-12.812	-16.775	-14.225	-17.318	-11.764	-10.507	-10.483	-13.02	-12.168	-11.965	-10.495	-5.4316	-11.547	-9.6878	-11.526	-10.003	-18.845	-14.124	-16.342	-12.375	-13.073	-15.106	-9.5237	-6.6181	-3.2547	-8.9811	-13.192	-14.527	-5.552	-12.244	-8.9474	-10.848	-7.3289	-12.715
-7.8219	-5.6924	-4.7691	-6.195	-6.2789	-4.6621	-5.4911	-5.0101	-4.6048	-1.2944	-4.537	-10.763	-5.0315	-4.8025	-2.2508	-5.9494	-6.9393	-5.4729	-11.712	-5.5617	-2.7991	-8.7802	-1.7057	-7.0314	0.36543	-4.8076	-8.604	-10.002	1.5486	-9.0188	-5.7668	-6.0295	-9.7896	-10.748	-1.3923	-2.1832	-10.518	-4.0223	-6.1497	-7.6033	-7.8474	-7.6786	-6.7956	-10.464	-1.6726	-1.6054	-4.1032	-9.332	-3.6238	-2.4371
11.222	0.69904	2.2052	2.176	-2.7089	6.0988	0.73557	0.24643	3.5875	-0.0084222	-1.7578	1.8985	3.5154	-2.4337	-0.0055274	-1.2411	0.86798	2.3065	4.0518	1.1387	-0.7181	0.50452	-2.9887	-0.042794	-2.0856	1.8562	-3.8758	-1.128	-0.2368	-0.97732	3.7579	-0.21716	-0.16635	-3.2776	4.6136	2.4167	1.7773	-1.5196	1.8982	2.4582	1.7759	1.8793	4.1177	5.5671	3.2156	4.5325	-3.5232	6.421	-3.5088	-1.3256
-11.895	-18.036	-8.0639	-8.5989	-18.537	-9.4527	-13.287	-18.374	-11.039	-12.627	-17.033	-16.504	-10.357	-7.8013	-9.106	-11.72	-9.996	-16.044	-8.5555	-16.824	-12.685	-16.016	-12.392	-15.472	-19.129	-16.518	-18.209	-18.111	-17.637	-12.125	-17.093	-14.059	-11.655	-16.994	-14.987	-5.0332	-17.987	-9.474	-13.917	-8.3005	-7.4314	-11.947	-14.268	-16.383	-14.511	-11.18	-4.8402	-7.4933	-10.861	-9.7219
-8.1614	-10.846	-10.495	-6.4388	-11.405	-7.4502	-5.2985	-12.047	-8.7676	-6.4769	-6.9134	-5.4208	-6.3793	-4.9606	-11.291	-7.4653	-4.5728	-9.014	-8.516	-8.0884	-8.4239	-5.2189	-4.3296	-10.051	-8.6299	-12.183	-3.9537	-3.926	-11.195	-9.5499	-16.912	-11.841	-10.992	-9.1923	-8.4836	-9.9931	-5.843	-10.05	-12.203	-21.46	-7.0253	-11.05	-12.76	-6.3308	-4.142	-12.347	-7.2759	-5.2189	-8.1311	-11.498
-12.416	-11.746	-9.7592	-12.426	-13.733	-7.5918	-14.144	-12.273	-11.078	-9.2876	-12.729	-11.702	-6.3632	-10.512	-9.909	-19.291	-12.095	-9.7392	-8.4764	-13.146	-7.5508	-16.342	-9.1944	-14.433	-5.4677	-10.313	-13.54	-11.37	-13.011	-7.4007	-11.099	-7.4291	-7.152	-8.8249	-14.274	-9.0565	-10.346	-12.316	-8.8165	-10.847	-18.781	-14.922	-9.4383	-9.3909	-11.093	-3.4547	-8.3539	-9.817	-9.4	-12.923
-11.522	-16.554	-12.534	-11.509	-19.267	-15.704	-17.817	-9.7909	-7.4963	-10.623	-16.251	-11.989	-16.631	-14.441	-15.158	-11.449	-15.929	-15.503	-11.158	-17.762	-17.464	-9.7297	-15.404	-9.7636	-13.967	-11.111	-7.4725	-20.084	-13.923	-11.267	-17.372	-12.901	-15.909	-16.989	-17.851	-16.834	-18.153	-8.3853	-12.728	-17.057	-14.181	-16.257	-16.475	-10.968	-16.899	-12.463	-13.922	-12.133	-12.541	-14.979
-11.619	-11.778	-8.1151	-13.383	-15.008	-11.311	-19.261	-12.599	-11.694	-11.236	-20.225	-9.0336	-14.623	-14.889	-14.192	-13.882	-3.7581	-18.015	-9.8915	-12.097	-16.561	-10.543	-9.9963	-10.591	-13.299	-8.9469	-11.558	-15.817	-12.556	-13.784	-9.2289	-6.7524	-17.171	-8.8232	-9.2576	-16.89	-14.779	-9.7032	-10.243	-12.815	-9.9649	-10.921	-11.548	-12.853	-8.4791	-13.287	-19.285	-12.837	-14.095	-4.9219
6.7967	10.008	3.2289	5.0312	6.5301	3.6406	1.8186	2.6507	4.5362	2.2953	12.633	11.108	2.7	3.3219	5.3301	7.3191	12.476	12.287	11.775	2.3808	5.0038	3.7271	1.9942	5.2424	9.7663	10.033	2.2785	6.9112	1.6033	11.78	0.2556	9.7182	2.0843	4.7882	7.6481	11.938	8.0286	1.5356	6.5463	1.9638	7.8259	11.567	6.5374	7.022	10.025	9.486	8.9861	6.7938	5.686	6.8149
-12.925	-2.7191	-11.995	-3.8509	-9.5846	-6.4702	-11.027	-8.9963	-4.2072	-8.0894	-10.338	-7.6761	-6.5485	-8.401	-10.362	-10.216	-8.144	-8.4132	-7.1459	-7.6885	-4.0845	-16.141	-7.4773	0.18091	-5.8111	-10.537	0.32315	-10.036	-5.8384	-9.0918	-6.3149	-6.8784	-7.0253	-5.7925	-4.6297	-2.4931	-9.6317	-13.7	-4.4371	-6.0603	-7.9611	-11.011	-9.2658	-10.828	-3.7941	-8.4962	-5.0536	-3.4465	-11.869	-7.4901
-11.818	-7.5372	-12.675	-17.967	-17.885	-16.773	-12.406	-15.128	-22.992	-19.884	-11.33	-9.0501	-18.482	-17.636	-12.31	-13.121	-13.115	-15.947	-7.7561	-15.53	-12.064	-17.511	-18.158	-15.507	-12.949	-17.064	-14.686	-17.706	-11.962	-11.29	-14.922	-16.256	-16.924	-19.669	-13.303	-14.415	-18.568	-18.697	-14.058	-10.7	-12.941	-20.058	-11.702	-17.214	-13.877	-17.69	-15.935	-13.021	-18.188	-11.874
1.3672	0.19182	5.0606	-3.9832	-2.0723	-6.268	0.57788	0.48112	-3.9439	-5.8977	0.86844	-6.9441	2.374	-1.4105	2.0116	0.019973	5.6846	-3.1114	5.3237	-0.72863	1.692	0.63006	0.53473	0.438	-6.6481	-3.6777	0.041627	-1.2238	1.8799	4.9011	-1.8338	-6.7124	-2.1743	-1.4212	-1.3815	-0.26841	-1.6679	-0.36852	2.5958	-0.26699	-1.2077	0.17353	-3.3806	2.1995	-3.9221	3.0477	4.381	-3.0663	-6.0927	-0.65551
-8.2536	-4.0176	-0.25899	-0.39243	-3.1222	-4.8245	-3.4903	-2.0767	-1.9456	-3.7019	-3.6492	-9.2223	1.0835	-6.0182	-3.1602	1.8099	-6.2088	-8.2473	2.0649	-5.2436	-4.4156	-4.8323	-7.8889	-1.5609	-5.3246	-1.8946	-4.0804	-12.733	-4.0861	-0.58115	-4.562	-5.8849	3.1621	-6.8807	-0.5376	-6.3714	-5.3546	-1.2968	-2.8345	4.2057	-8.3907	-2.2608	-7.7623	-4.7131	-1.5763	-4.1291	-4.0733	-6.2179	-3.9207	-4.8611
-10.435	-11.094	-9.4259	-12.89	-7.9952	-11.577	-11.703	-9.8697	-16.974	-12.559	-13.285	-16.157	-15.473	-11.897	-10.356	-15.944	-17.625	-12.442	-15.468	-12.433	-9.575	-11.767	-10.892	-4.715	-15.801	-11.23	-13.446	-15.199	-10.311	-17.33	-10.057	-13.67	-10.974	-4.0351	-16.767	-8.7183	-8.3076	-13.799	-7.9297	-11.079	-12.132	-9.9687	-13.147	-16.595	-9.3144	-16.456	-14.353	-12.049	-13.76	-14.492
-25.186	-18.582	-17.407	-22.245	-25.957	-19.33	-23.429	-23.889	-15.47	-17.882	-20.704	-26.577	-23.328	-16.874	-22.436	-22.276	-22.487	-20.387	-15.794	-21.69	-20.747	-22.931	-16.981	-22.781	-21.388	-17.769	-19.05	-16.221	-16.627	-21.471	-19.388	-18.967	-25.165	-21.773	-23.482	-21.923	-18.428	-20.662	-24.454	-24.767	-15.463	-26.942	-25.423	-25.338	-23.841	-20.878	-23.081	-22.255	-20.415	-23.127
-12.238	-14.726	-12.048	-10.629	-14.949	-14.157	-13.342	-11.039	-15.174	-20.008	-12.786	-10.209	-14.377	-12.537	-11.665	-17.944	-11.145	-17.692	-11.536	-15.347	-9.1225	-20.059	-10.463	-10.053	-8.5669	-11.088	-12.375	-17.234	-13.368	-15.216	-7.9676	-9.9601	-13.048	-7.997	-12.908	-14.284	-10.626	-13.261	-20.962	-13.18	-13.279	-9.985	-12.114	-12.191	-13.147	-15.843	-8.048	-15.212	-15.517	-14.459
-3.8075	0.73855	-3.1677	0.44288	-5.373	1.607	-6.4897	-3.1804	-3.8998	-6.8672	4.2933	-1.3134	-0.10066	0.052415	-0.45991	3.9857	-4.4409	-0.24136	-0.63072	3.0466	2.2205	4.2629	-2.1613	-3.7079	-3.6129	-4.379	3.9415	-6.4886	-1.8876	-3.723	0.18333	-3.3075	-5.3586	2.9819	-8.6464	2.8787	-5.4984	-1.5379	1.1078	-4.4994	-0.18675	-2.8719	-3.4605	-3.3972	-5.5658	-2.5124	-8.5159	-1.3993	-1.1802	0.2285
-12.722	-10.47	-7.5203	-5.6142	-11.358	-14.602	-8.7906	-14.278	-8.4849	-11.317	-11.28	-18.175	-12.561	-6.2976	-16.144	-0.28778	-8.9332	-13.361	-13.371	-11.17	-5.9565	-9.2953	-13.074	-7.1569	-14.317	-14.421	-10.45	-10.631	-9.8688	-10.309	-8.9234	-12.55	-14.843	-5.8204	-16.038	-9.9947	-13.997	-9.76	-13.688	-10.974	-17.526	-13.548	-15.659	-16.177	-7.5028	-10.584	-10.855	-8.1854	-11.127	-14.117
-12.277	-13.786	-9.4976	-14.729	-13.143	-19.228	-11.593	-10.583	-12.799	-13.54	-18.762	-11.983	-5.6402	-13.443	-13.657	-13.168	-10.199	-13.902	-13.329	-8.7104	-15.578	-8.3256	-7.8055	-8.1698	-11.191	-16.346	-16.359	-10.984	-15.692	-9.2538	-8.3604	-12.19	-16.907	-13.096	-11.74	-15.461	-10.866	-17.115	-17.019	-16.326	-14.427	-19.087	-13.814	-13.667	-15.333	-15.787	-11.533	-17.002	-10.215	-11.681
-10.955	-4.4199	-5.9769	-8.0716	-3.5625	-8.9726	-4.9836	-2.0171	-7.049	-2.462	-7.1243	-8.9142	-4.7353	-8.7989	-7.9566	-5.7626	-6.6176	-7.4416	-9.0211	-3.0468	-7.285	-0.87207	-3.1071	-1.0395	-8.3008	-4.5265	-1.1867	-9.8068	-5.0094	-2.62	-5.9539	-1.2873	-14.987	-1.9898	-1.0164	-5.253	-6.9021	1.3643	-5.9362	2.7986	-6.7541	-7.9945	-4.6955	-4.8372	-7.6309	-7.6844	-8.2715	-10.152	-4.7763	-4.3821
-12.13	-19.819	-15.499	-13.945	-16.858	-16.038	-17.784	-14.657	-16.571	-14.985	-8.6934	-19.432	-10.568	-14.436	-11.162	-17.843	-10.411	-13.938	-16.077	-17.755	-19.178	-14.102	-5.0697	-20.318	-20.305	-12.337	-18.121	-13.691	-19.641	-13.541	-10.362	-18.697	-18.026	-15.512	-17.474	-16.899	-12.95	-15.145	-11.812	-14.999	-16.549	-9.1587	-12.853	-9.2809	-17.456	-15.592	-14.067	-15.06	-14.076	-14.69
0.0059765	9.7758	7.6484	13.144	4.7814	5.7604	7.8974	5.6215	6.4928	-0.01093	7.544	3.3974	-0.24548	-4.366	3.7487	5.6925	-0.54873	3.2842	13.896	2.9248	5.2403	8.5671	13.159	12.134	5.288	4.5378	5.3379	10.027	13.211	10.578	7.074	9.0719	1.4671	1.4481	4.1866	1.2622	4.8779	2.6486	1.9528	1.7708	6.6617	2.444	4.9219	6.438	6.8199	10.861	1.2372	2.0196	2.6493	4.4536
-13.399	-10.076	-13.897	-9.2168	-3.3409	-13.297	-10.09	-8.3258	-14.567	-10.98	-9.7359	-13.015	-10.851	-6.5174	-15.163	-4.6231	-9.787	-7.0511	-10.634	-7.3864	-11.325	-15.69	-7.2136	-12.806	-11.146	-13.421	-14.746	-3.7601	-10.35	-17.29	-19.354	-10.186	-11.683	-9.2692	-15.61	-14.225	-12.203	-6.3781	-10.961	-12.836	-3.6514	-11.786	-9.8804	-6.8818	-14.861	-9.4232	-13.909	-5.2635	-13.628	-18.465
-1.8775	3.3111	-0.95305	5.5315	3.8383	1.3208	-1.6691	-2.6863	1.4652	6.533	6.1436	-0.50688	7.6438	-3.7833	1.0309	6.5847	-1.4182	-1.1666	1.1174	-0.73419	-4.2137	3.934	-0.9599	0.48847	-6.5915	-5.6144	-0.41205	-3.6418	5.6423	-2.0654	-2.3663	-2.5778	2.2228	-5.8176	0.50118	3.7262	2.4499	4.5325	-5.5226	-1.2013	0.13068	-1.7992	5.2935	0.69311	-2.7542	-3.0459	2.2755	-1.7404	7.0139	-2.3952
-0.52315	-7.1158	-6.9692	-12.054	-4.6749	-6.5259	-1.7767	-9.0658	-3.4313	-7.2376	-2.7166	-10.189	-2.4678	-0.17326	-7.309	-3.0454	-2.5194	-7.5895	-2.218	-0.97635	-3.6937	0.49875	-2.8102	-7.0405	-5.9451	-5.6573	-0.93243	-1.8149	0.33034	-2.8984	-6.8614	-8.214	-9.0022	-5.987	3.6468	-2.9478	-4.2496	-5.0141	-2.9327	3.2971	-5.2885	-5.2091	0.60026	-2.808	2.3547	-2.7072	-2.7414	-4.2468	-4.0224	-8.4578
-10.689	-21.352	-16.949	-12.937	-17.558	-11.477	-19.904	-10.047	-10.421	-14.044	-11.579	-9.9686	-10.552	-12.819	-16.397	-14.35	-11.622	-7.4364	-6.9801	-16.798	-16.794	-15.088	-17.89	-19.352	-12.106	-18.725	-7.6599	-9.7981	-14.841	-12.165	-7.0237	-11.652	-11.868	-10.051	-16.716	-9.955	-15.403	-14.775	-11.666	-15.779	-8.5189	-13.766	-12.839	-15.379	-7.568	-11.914	-14.768	-19.799	-17.183	-14.688
-5.3026	-5.3242	-6.0797	-13.848	-6.0178	-5.019	-12.651	-1.0042	-6.1585	-9.4944	-8.5528	-10.935	-13.232	0.4576	-2.5714	-3.9367	-8.4165	-4.2703	-7.2566	-9.2211	-7.3561	-6.9734	-7.6265	-8.7543	-3.9324	-5.027	-4.576	-4.602	-12.77	-1.3045	-13.798	-7.9975	-6.7541	-4.3997	-3.2033	-7.0912	-5.6519	-5.379	-5.1391	-8.6104	-10.93	-10.818	-11.347	-9.258	-5.8999	3.0702	-6.9356	-5.5591	-10.543	-5.5081
6.6457	-6.6432	-4.5078	-4.8403	-7.8067	-6.6451	-3.4514	-1.8003	-6.1118	-3.9991	-3.3467	-0.57227	-4.3851	-3.3026	-1.564	0.28587	-3.0419	-6.7236	-3.0576	-4.0033	-4.7295	2.8247	-3.5165	-4.2115	-6.9612	-0.11289	2.2159	0.2223	-8.5359	-9.146	-3.9089	-8.2629	-0.69105	-2.9181	0.89257	-2.8871	-7.0507	-7.3359	0.21242	6.764	-6.9865	-11.056	-5.0329	-7.6982	1.8646	-0.3549	2.1038	-3.5792	-5.8393	-10.815
-16.519	-8.0852	-14.043	-15.147	-13.156	-15.274	-9.5313	-12.259	-15.937	-15.245	-16.143	-14.621	-10.535	-11.031	-15.358	-19.904	-14.199	-11.336	-13.371	-11.508	-3.3783	-8.3691	-18.76	-12.168	-10.398	-18.278	-11.145	-11.372	-12.84	-11.228	-3.4636	-14.904	-12.556	-14.428	-14.971	-10.798	-12.342	-11.093	-16.64	-17.625	-12.044	-12.7	-9.74	-9.957	-8.4793	-15.798	-11.398	-11.264	-14.828	-13.64
-13.648	-14.823	-11.821	-11.12	-10.873	-13.71	-15.437	-15.723	-19.361	-16.413	-13.851	-16.914	-20.456	-15.219	-16.632	-13.006	-18.879	-7.795	-7.8824	-17.178	-9.5467	-10.52	-17.599	-10.756	-17.484	-17.311	-20.783	-17.294	-11.865	-9.6738	-11.681	-14.514	-12.73	-10.126	-10.663	-18.311	-15.694	-12.039	-10.274	-12.047	-19.118	-15.271	-14.432	-12.79	-14.743	-9.656	-10.657	-15.552	-15.25	-20.906
7.3944	-1.9634	5.43	3.5613	-0.12938	2.095	0.95552	0.84062	5.3888	1.6028	-5.0446	0.85916	-0.35791	5.8567	3.5824	2.6555	-0.068381	-0.62515	3.7971	-1.4254	8.1881	-0.56391	-0.48229	0.29386	4.4304	2.2321	4.778	1.3683	0.17417	4.3139	-3.3333	7.8887	8.8591	6.8814	-2.8531	-4.7337	-4.6636	3.1921	4.9221	-4.6619	-4.5678	5.5931	-1.537	-0.021768	-2.6737	-0.0042586	3.6924	-2.4241	-2.5898	-6.249
-0.50843	2.1174	5.9124	3.1565	7.5935	4.4709	-3.9154	0.13725	-1.5387	0.70116	-1.6139	-5.7049	1.0069	5.4087	2.1928	-3.7457	1.598	4.185	-2.0954	-2.103	4.9969	-3.3913	2.54	-2.5873	-0.29723	-2.389	-9.1982	0.69236	2.8988	-2.6661	-0.090903	-2.2565	1.6891	2.0882	1.1034	0.76965	-3.4044	5.4381	5.5488	5.2264	-1.9369	1.2894	-0.0083537	1.163	2.8346	3.2007	-3.3706	2.4149	1.1737	3.5985
-7.6497	-10.589	-5.0274	-4.0104	-2.2864	-0.65253	-2.4093	-1.0171	1.6415	5.4554	-2.2877	-7.6705	-1.8261	1.3213	2.3242	1.5608	0.97258	-3.6233	-2.1856	-5.6296	2.6599	3.4957	-0.45739	-2.6937	-3.0882	-5.9091	-1.5183	0.44361	-8.4718	-0.35393	3.2405	5.8706	-0.70095	2.5996	-2.8025	-2.069	-6.108	0.80155	1.8355	-7.2081	1.1319	-0.56439	1.3529	-0.26698	0.21175	-1.962	0.67645	-7.155	-0.43821	2.9552
-15.508	-7.4158	-8.3995	-13.915	-3.6763	-2.6541	-7.2662	-7.6966	-10.892	-8.2656	-9.3075	-13.087	-10.362	-14.246	-10.276	-8.7145	-7.4532	-5.8543	-10.021	-9.6677	-8.1531	-9.2749	-10.606	-10.459	-13.315	-13.545	-3.7381	-8.9577	-4.7852	-12.628	-8.2458	-7.8443	-7.9645	-11.729	-9.4599	-11.97	-10.695	-9.4734	-13.96	-14.482	-0.18756	-20.957	-4.7227	-8.2182	-9.6977	-4.9967	-11.973	-6.121	-4.8528	-10.515
-5.2504	-6.4817	-10.64	-7.4462	-13.717	-13.579	-12.676	-12.699	-6.4222	-9.7213	-10.945	-3.0179	-5.9455	-13.311	-12.158	-6.5281	-14.22	-7.8717	-11.625	-6.1117	-8.1722	-11.966	-7.4957	-12.362	-12.816	-11.766	-6.9629	-11.082	-8.2717	-9.1684	-10.871	-9.7505	-9.982	-4.6938	-11.487	-9.3135	-10.672	-5.2016	-14.903	-10.585	-11.776	-14.137	-14.324	-6.427	-4.4042	-7.6449	-9.5432	-11.809	-4.6879	-14.316
4.8299	0.76789	2.3472	0.76237	-2.5517	-1.2454	6.2667	1.1527	-5.5224	8.6845	-0.23939	3.5254	0.30173	-1.315	-1.6014	2.7731	1.1523	2.9208	-1.0091	5.8319	-10.325	2.7946	-0.50248	0.2367	2.5023	-2.0711	7.0526	1.4902	-3.1302	-3.3056	1.4392	5.9235	-6.1768	2.476	-3.9837	1.5841	-2.1721	4.2032	1.3009	-2.6839	1.5348	0.21008	0.76756	4.0655	4.397	2.065	2.8497	1.2353	1.0379	3.4181
-4.9557	-6.0315	-3.9295	-9.3092	-10.833	-2.2892	-6.9066	-9.6662	-7.72	-12.155	-8.4484	-6.0404	-7.8817	-3.1426	-7.5798	-6.4473	-10.527	-14.401	-8.6675	-9.1169	-7.932	-2.7751	-7.9474	-8.97	-8.2517	-7.1808	-9.0928	-12.348	-6.9306	-6.8054	-12.734	-7.6693	-6.1075	-6.5891	-7.4084	-7.3814	-9.2956	-8.9337	-9.155	-8.5339	-9.4664	-7.9776	-3.7585	-6.7552	-10.011	-12.649	-3.9458	-5.2504	-3.9678	-8.3408
-6.1569	-5.3751	-7.9459	-11.774	-11.525	-7.8571	-4.2925	-2.6989	-13.041	-6.647	-3.8115	-2.1726	-4.3988	-8.9135	-6.9925	-4.8512	-9.2558	-2.8476	-10.609	-0.66776	-3.6427	-6.9672	-4.1445	0.1176	-5.3183	-2.1876	-10.909	-9.8564	-1.6325	-5.4592	-4.9248	-12.14	-4.937	-9.5071	-6.2411	-7.0039	-4.5863	-6.8323	-6.4661	-3.3543	-8.956	-3.8629	-5.88	-12.295	-10.758	-6.9973	-4.9426	-2.791	-1.5185	-4.5507
-4.0245	-5.0412	-4.5733	-2.675	-2.8633	-4.8722	0.65981	-3.4531	-4.4046	-0.52472	-3.0179	-3.3761	-4.6894	-3.3685	-5.0681	-3.4021	0.38095	-1.1284	-2.9451	-2.6217	2.5173	-0.68544	-4.8597	-8.7217	-7.7042	-2.0818	0.75388	2.3444	-6.1161	-4.7036	2.2835	-0.98676	-3.819	3.5046	3.1147	-1.8852	-0.10823	2.1657	2.0559	-2.1158	-2.9834	-1.2912	-3.5893	-1.3888	-9.6786	-1.4894	0.40695	-3.7757	-4.6076	-0.57695
0.37878	7.3399	4.9958	6.7912	-0.91633	7.9369	-0.25848	0.14758	7.0744	1.4014	-5.4822	5.9485	-3.0124	1.6856	-1.5446	0.75392	6.2045	4.4863	-2.0125	2.7261	2.4872	1.7865	0.8114	1.1206	0.94817	1.4064	3.6195	4.8888	-2.5606	6.2988	4.4737	0.41653	2.4477	0.71137	2.22	1.6084	2.649	-2.6032	-0.065896	1.5933	2.0925	-5.5573	1.4924	1.5176	5.9425	1.8008	0.57777	5.1042	3.1211	3.9174
3.3464	0.86849	2.7614	-3.2283	0.92444	0.51535	3.6366	-2.036	6.1089	1.8625	4.6926	-2.9844	1.0318	4.8106	-1.6696	1.2247	1.3539	3.4231	-1.6677	2.4745	-1.2096	2.6636	4.9396	3.9533	1.131	1.5626	-6.3092	-0.76579	3.0918	6.8565	1.3203	4.1699	-1.6168	1.4128	5.97	4.6233	10.68	5.1779	0.29907	3.4147	-3.0706	0.72535	1.0144	-1.7234	4.2493	-1.1706	2.8183	-2.544	-1.4669	3.9031
-11.497	-18.224	-9.9579	-14.784	-12.181	-17.807	-13.861	-10.176	-17.548	-9.3539	-11.79	-9.663	-11.492	-16.916	-10.591	-17.28	-15.296	-15.496	-19.743	-9.0489	-12.261	-17.646	-15.503	-14.592	-20.246	-12.334	-18.423	-8.4493	-11.609	-16.429	-15.077	-14.142	-16.306	-5.1102	-16.631	-10.42	-20.551	-14.154	-11.179	-13.892	-14.619	-18.127	-14.501	-12.201	-15.611	-15.162	-11.657	-17.729	-11.795	-9.0905
-0.10042	0.92095	-1.0777	-1.9718	-2.7616	-0.94831	-5.3466	-4.4664	3.3402	-0.66622	-3.6998	-2.639	-1.1656	3.3416	-4.0659	-8.5912	-1.494	-4.9265	-2.3176	-0.3776	-3.8915	-6.8138	-2.8696	-5.4156	-1.0109	-10.722	-3.5807	-2.7885	-3.5332	3.5379	-2.6157	-7.6937	-3.661	-11.789	-4.3246	-2.4458	-2.461	-3.993	-5.2056	-2.2254	-8.0955	-0.85038	-1.2763	2.5908	-1.1917	-4.2706	0.28561	-5.1332	-4.4713	-7.4609
-3.6165	-0.72567	-4.795	-6.4713	-1.6134	-0.87559	-0.72904	-5.0856	-5.1994	0.17726	-7.1615	-8.2008	-2.822	-4.6213	-3.7817	0.41698	1.9973	-6.5807	-5.5501	-0.63492	-4.8757	-2.8783	-1.5987	-3.3005	-4.6101	-7.241	-0.33324	-3.8162	0.88867	-4.8017	-1.8744	-3.7777	-0.10995	-9.4094	-4.4042	-5.5382	3.1631	-7.7587	-3.6404	-4.1596	-2.2438	0.14798	-5.3736	-3.9892	-6.2565	0.82393	-1.4175	-5.5677	-1.8652	-4.226
-0.95688	-7.2814	-6.6637	-2.1492	-3.8489	-3.0282	-2.1917	-9.0958	1.6051	-1.1269	-1.3814	-6.2374	-2.5863	-5.4362	-5.9702	-5.9974	-3.6075	2.1582	-3.441	-4.3487	-2.7132	-6.0833	-2.4972	-1.6986	-10.641	-9.3539	-5.1296	-5.0836	-2.8955	-4.6284	-7.5314	2.5397	-3.2081	-5.4509	-2.7713	-6.1857	-7.698	-5.5293	-2.4641	-4.2851	-10.705	0.10655	1.2294	-0.7645	3.7028	0.32845	-7.2141	1.3096	-4.2332	0.015911
4.6782	5.4764	2.3597	0.1855	10.113	3.0563	2.2758	4.4035	6.0593	3.9365	4.0102	4.2863	0.41881	4.2076	0.3544	13.02	9.4552	5.5267	3.6931	4.4299	1.5956	6.7383	12.755	3.1064	7.645	5.3975	5.1917	11.646	5.9726	6.588	4.5643	10.299	8.3369	2.7532	2.2369	1.23	3.8727	6.9318	5.4954	9.605	3.8439	2.8365	-1.1485	8.0709	6.6575	0.42822	-1.0902	1.7189	3.1178	5.7356
0.57639	-5.0306	-8.9949	-1.6272	-1.0238	-1.7866	0.091648	-2.5128	-5.5846	-4.2331	1.1133	-5.8258	-5.282	-4.1398	3.1815	-1.143	2.8786	0.99507	-1.1459	-5.4667	-3.3774	-10.846	-2.1176	-1.627	3.4455	0.85123	3.4348	-3.847	-6.5976	-4.6783	-5.2735	-8.0327	-3.3646	-4.4954	-3.6312	-1.679	3.0531	-8.526	-10.416	-6.2204	-7.8463	0.24133	-7.4657	-1.6354	-12.418	-4.4396	-4.5238	-8.5051	-3.2609	-1.967
-8.4307	-6.3226	-0.38372	-1.8562	-2.8846	3.9865	-4.2964	-4.5288	-6.4174	-3.3425	3.806	-1.3621	-6.3278	-0.64268	5.2825	1.2248	-3.2179	1.0271	-2.0321	-9.3343	0.72162	1.1541	-6.0569	-6.5354	-0.6841	-2.7282	1.6562	0.17556	2.9797	-0.50152	-5.2908	-2.5303	-7.381	2.5022	-1.9916	-6.7972	-4.415	-6.8516	-3.5563	-8.2928	4.7131	-0.15822	-5.0054	-5.227	-1.9886	-3.1915	-5.5131	-3.1341	1.7194	-6.3668
-3.4227	-8.7635	-3.8262	-6.1231	-0.14872	-6.6878	-4.5317	-5.2417	1.0419	-4.9852	-9.8079	-5.4653	-2.1829	-1.462	-3.237	-3.775	-12.571	-5.8175	-4.7096	-6.8679	-1.6445	1.331	-5.547	-10.897	-7.4596	-3.4945	-6.2518	-11.017	-5.7724	-6.5237	-0.85108	-5.4553	-12.763	-1.489	-2.9295	-2.951	-3.2546	-5.5357	-2.2443	-5.8025	-3.0666	2.1648	-3.8744	-2.1614	-6.1914	-7.5332	-1.7347	-11.706	-5.6312	-5.4995
-8.4331	-10.201	-5.9712	-9.0264	-6.712	-10.708	-7.0581	-7.9186	-16.834	-12.376	-11.772	-8.4479	-15.873	-7.9357	-17.831	-5.6047	-17.151	-9.9392	-16.638	-14.171	-5.9627	-15.084	-16.952	-11.935	-8.405	-8.2174	-8.8841	-11.258	-13.611	-12.168	-10.605	-12.425	-8.7909	-11.756	-14.112	-13.431	-9.6317	-12.878	-11.008	-14.987	-9.3959	-11.542	-11.714	-7.2014	-6.6817	-6.9657	-13.544	-7.859	-4.8107	-8.6761
0.41054	0.21848	2.8187	4.2258	3.4165	-2.9083	-3.6118	-4.1879	1.0611	1.4681	2.207	-1.657	4.9725	7.9116	0.53078	-0.73042	1.9806	1.2608	7.3347	1.3698	7.692	8.5457	0.40059	6.3832	4.1969	2.2801	2.0636	5.5996	-2.8319	4.4794	0.45573	7.0263	2.4	4.5986	-0.23719	-5.0199	-0.56341	2.0958	-3.9356	-0.57557	2.4022	1.7474	3.9966	-1.0345	-0.67991	1.229	8.4828	-0.93312	6.1429	4.4619
-10.55	-4.6446	-7.4182	-6.9633	-5.9719	-4.1478	-7.436	-10.745	-12.557	-0.14427	-4.5078	-6.7092	-6.0561	-4.345	-0.28517	-7.0431	-6.9944	-9.3567	0.075445	-10.912	-10.458	-5.3815	-4.1333	-1.2789	-8.3102	-10.36	-3.0764	-4.4044	-7.1239	-3.7013	-10.623	-7.5596	-3.516	-5.63	-1.8993	-5.8815	-4.3524	-4.1883	-0.89926	-3.3241	-6.5424	-6.4146	-5.8334	0.30294	-4.0456	-13.529	-3.8843	-8.8976	-4.2781	-7.0368
-4.7284	-5.0321	-6.4297	-6.8301	-4.8843	-8.954	-5.5656	-7.9717	-4.9739	-0.32781	-8.9684	-5.0912	-1.0947	-8.3466	-5.6592	-7.8852	-6.9715	0.45473	-3.5595	-0.027658	4.0172	-8.0467	-3.5098	1.2781	-3.6037	2.0394	-5.6731	1.6769	-1.5689	-3.7859	2.6254	1.1931	-2.782	-3.7506	1.2228	0.79005	-4.6276	-9.2285	-3.8739	-3.1455	-3.573	-10.138	-2.7544	1.8433	-1.1472	-6.3618	1.8441	-7.9391	-5.6678	-6.669
7.9822	12.658	9.6066	8.5385	10.974	7.9409	3.291	6.8934	13.651	8.6697	9.0247	9.4295	5.1505	6.0258	12.701	2.4671	7.6969	7.9298	5.4631	8.1922	21.661	8.7301	10.922	15.166	7.7628	4.9257	6.1054	12.562	5.1291	6.3832	11.004	10.358	10.484	9.9745	3.1018	9.7833	9.3346	7.207	6.3518	9.1632	4.4848	1.0357	6.0801	14.089	7.7958	5.2003	7.7783	15.611	5.3811	10.81
3.913	-1.1539	2.436	-6.013	-0.23403	-0.11811	3.3198	1.5229	-3.6677	-8.1916	-0.82437	-5.0907	-0.42238	7.9955	0.10701	-8.6377	-1.0074	-1.7995	3.5822	-4.9183	2.0605	-9.1479	0.60219	0.42819	-4.2735	-1.287	0.41685	-1.3326	2.1739	-3.4011	-1.8909	-1.9355	1.6451	-0.4019	-5.7873	-3.7938	-3.3352	-1.3236	-9.2727	-5.3563	5.0503	-5.9826	-2.4553	-4.603	-3.0049	6.5757	2.2831	-5.9218	-3.8962	0.64974
-2.0726	2.6535	-3.3084	2.8835	-2.0697	2.7269	-5.8038	-2.6741	-7.4023	-1.0985	-7.5193	-1.6759	-1.7341	-5.6421	-0.72658	-0.57422	-4.1335	-6.679	-4.6925	-2.7186	1.988	-3.3843	-10.1	-4.2847	-7.0342	-0.74339	-4.861	-0.46337	-2.5137	-1.0144	-4.7357	-8.1682	-4.8447	-5.7921	-3.9434	-8.0058	-3.4143	-6.8121	-3.0658	-8.8749	-6.235	-2.1775	-4.1244	-5.3673	-7.35	3.4093	-4.0393	-2.431	-0.61595	-9.0165
-13.72	-10.249	-12.842	-8.1518	-10.883	-16.74	-14.335	-18.175	-14.369	-12.857	-7.1628	-18.855	-6.324	-12.148	-9.4857	-11.325	-16.856	-20.824	-16.943	-16.675	-12.715	-11.716	-12.251	-11.199	-16.638	-7.7144	-11.821	-9.4125	-16.926	-1.3883	-22.132	-12.819	-19.412	-16.91	-17.197	-11.794	-11.775	-8.2444	-7.1042	-18.907	-21.996	-9.102	-12.32	-14.791	-13.583	-14.455	-20.429	-11.279	-13.491	-11.209
-12.762	-11.069	-10.57	-8.4675	-6.6217	-11.106	-13.048	-7.0036	-13.95	-8.6106	-5.397	-6.118	-10.08	-7.1002	-16.075	-18.88	-14.462	-9.9912	-9.9266	-9.2591	-6.9231	-13.873	-6.6599	-9.7431	-17.219	-7.8398	-8.872	-1.0256	-8.8476	-11.901	-4.2941	-10.4	-1.1983	-11.49	-7.2798	-8.6338	-12.781	-8.2491	-8.211	-12.071	-6.2502	-7.937	-10.819	-6.051	-13.821	-9.5044	-8.4613	-5.3388	-6.917	-12.721
-15.926	-13.139	-8.8121	-9.3709	-12.869	-14.545	-13.449	-15.15	-13.796	-16.716	-9.1721	-10.88	-15.151	-11.058	-18.495	-16.015	-15.852	-14.898	-8.8721	-10.244	-14.638	-12.288	-14.2	-16.546	-13.191	-19.413	-11.47	-11.933	-15.745	-16.304	-14.032	-10.702	-11.796	-17.507	-13.472	-6.5996	-8.8163	-4.6707	-11.045	-10.547	-16.5	-11.942	-15.196	-22.057	-12.719	-9.496	-12.55	-15.233	-12.884	-11.824
-8.1116	-2.258	-4.0835	-15.119	-6.46	-6.1066	-7.1747	-2.3852	-2.114	-7.6395	-6.1909	-6.4145	-3.724	-6.3227	-11.686	0.22021	-3.2388	-8.6005	-1.7093	-1.5572	-17.083	-7.8786	-4.8827	-9.3178	-12.17	-14.535	-3.7686	-3.5547	-15.525	-1.7383	-6.4445	-3.2478	-10.766	-6.8866	-6.788	-1.5526	-5.4819	-6.1206	-2.0869	-2.823	-5.0432	-8.6988	-1.5584	-14.583	-7.6317	-4.2178	-0.67634	-2.2383	-6.7201	-2.142
-0.32369	5.2568	4.1104	12.619	2.9061	5.3904	6.8865	4.948	3.2071	7.362	6.363	9.3759	1.28	7.1342	1.5086	4.7857	1.6501	5.101	6.5489	10.957	3.5255	2.0484	6.9909	0.76261	0.43122	0.11143	1.6865	6.8498	6.6994	12.667	6.052	5.1241	3.893	6.2448	7.4804	7.1849	6.4755	5.8472	1.6035	6.2155	2.479	3.9971	-1.4532	6.9325	9.7557	9.8475	4.1444	0.1269	4.6001	7.478
-3.2477	-8.1109	0.49618	-5.4071	-0.60158	-3.9319	-1.0024	0.48001	-13.042	-5.5356	-2.9885	-12.762	-6.1387	-2.3424	-3.3105	-1.9943	-8.5301	-0.25529	2.5013	-9.1051	3.9424	-7.3753	0.21664	-3.3635	-2.5818	-8.3207	-3.7358	-0.35818	-6.9896	-6.4663	-7.6079	1.7443	-2.023	5.814	-3.8909	-10.045	0.31233	-5.3768	-2.4876	-0.42572	-9.381	2.4654	-7.9604	-3.4963	-3.5615	-6.2071	-5.7525	-2.5981	-2.7029	-1.5952
-4.0283	-1.1527	-3.1546	-7.1044	-3.383	-2.2999	-7.2033	-2.1037	-8.1575	1.2768	-1.0334	-4.9238	-5.3297	-4.7	-1.7887	-1.2499	-5.8379	0.7774	-2.3896	-9.175	-5.7909	-1.0363	-9.8309	-4.4644	-5.8087	1.3705	-3.334	2.7952	-1.0578	0.32236	-7.6793	8.0635	1.4926	-3.1512	1.0418	-0.51122	6.0555	-1.555	-2.0551	0.2137	-2.0578	3.0285	-2.2723	-1.8915	-4.2156	-9.2091	3.9713	2.0498	-3.8137	1.1186
-9.5544	-8.7722	-12.97	-11.263	-7.9463	-8.1697	-7.011	-9.3593	-9.4426	-13.05	-15.203	-13.42	-13.875	-11.641	-7.4118	-9.9304	-10.363	-8.8916	-17.114	-10.358	-10.607	-16.402	-9.6865	-10.621	-4.1116	-8.5151	-9.3799	-10.891	-8.3484	-8.2181	-14.29	-7.823	-13.718	-10.823	-10.351	-21.395	-6.1245	-13.931	-6.0419	-7.2071	-16.207	-10.504	-10.54	-10.635	-9.9585	-7.0094	-5.1398	-13.115	-15.566	-8.0941
-1.5252	-1.3467	-5.2308	-13.926	-5.8346	-7.1084	-5.6617	-4.8936	-11.684	-4.6885	0.84142	-8.2243	-1.6554	-2.1576	-2.9876	-2.0496	-6.4403	-6.4634	2.8478	1.2416	-7.611	-0.83372	-7.3335	-4.4862	4.0221	-5.1729	-4.2145	-1.3583	-5.1577	-1.2586	-2.9506	-6.9226	5.773	-3.6096	0.44873	-9.3587	4.639	-1.0047	-2.2247	-4.8228	0.063431	-5.3307	2.4931	-0.73264	-0.91035	-3.1928	-2.4986	-6.733	-1.0446	-0.16478
-2.2085	-1.648	-4.903	-5.252	-7.7887	-7.9383	-9.4622	-1.1004	-5.8737	-5.9816	-6.0114	-4.4411	-9.0079	-3.2605	-3.9354	1.4339	-4.1914	-8.3014	-4.1612	-7.6868	-9.8715	-2.1781	-5.9037	-2.64	0.60975	-2.4347	-6.9447	-3.1937	-3.6101	-5.8512	-1.7754	-5.5	-5.1807	-0.13661	-3.6135	0.32758	-8.4332	-3.1114	-4.3033	-8.9366	-6.0047	-7.4493	-6.9979	-2.6769	-2.0454	2.038	-9.2056	-1.1095	-2.2983	-5.4776
6.3096	-2.3108	6.6277	4.4166	-2.9048	5.3894	0.9879	2.824	6.7694	11.771	2.6034	1.7521	5.8396	4.6422	7.1761	7.4424	0.90018	8.3261	6.0281	-1.1571	6.7549	8.3743	6.5067	4.1559	2.7982	2.7739	2.113	-4.8859	12.068	8.422	-1.1874	3.4309	7.6091	7.6374	7.9364	10.652	10.089	-0.3881	5.6448	7.9764	9.6267	2.0592	3.5147	11.449	0.81166	1.8943	6.4596	3.7271	2.0996	6.9143
-0.47041	6.3559	5.0663	3.0698	6.0045	2.8221	4.5463	0.38517	6.4789	2.8388	5.9766	8.0966	15.572	6.3636	5.166	-1.1098	1.5928	-0.41116	5.782	7.3801	4.0905	8.0473	0.51929	10.481	0.25586	1.3028	11.447	10.51	2.214	2.727	3.2978	7.0009	9.8819	8.7989	3.2027	4.3341	6.3408	5.6964	7.6121	7.2386	7.8757	1.2187	16.474	1.0221	4.8396	4.8425	2.6733	5.6596	2.7737	9.1426
-3.2672	0.92525	-7.5099	-4.6974	-4.8609	-4.5775	-0.15318	-4.3207	-4.9257	-4.5337	-1.1377	-5.9292	-4.1122	-0.81476	-4.2266	-3.08	-1.5325	0.34692	-2.0117	0.26307	1.5654	-3.69	-7.3761	3.5684	-1.1556	-0.91447	-1.4403	-3.9362	-0.53694	0.94505	-1.7699	-5.733	-3.863	-0.97289	2.9593	-0.92458	-11.671	-1.1918	5.2466	-4.041	-3.7515	-3.2138	0.84499	-5.2721	-5.2971	4.7732	-2.321	-5.4065	-0.65518	0.52277
9.0072	9.8564	12.971	9.3951	7.3207	15.771	10.88	9.3732	3.0328	7.4662	9.007	4.8597	5.3854	3.6764	13.912	9.2252	4.2789	9.8829	6.9497	11.663	11.603	4.281	9.3075	14.417	8.954	4.3778	10.67	6.7162	5.5525	9.8676	14.416	9.4287	13.706	10.247	7.6155	5.8792	9.1142	7.838	11.458	8.7922	11.193	12.226	7.5054	8.9483	7.6827	1.7593	10.18	6.9364	2.35	11.408
8.806	1.8943	4.2923	4.2493	5.4203	11.838	7.0592	6.0448	5.9147	4.2306	2.4169	5.8955	10.399	7.6846	4.9455	7.3085	9.4222	7.5526	5.4788	4.3224	2.9011	6.5338	7.8831	6.5627	3.496	4.2678	6.29	10.984	5.9862	4.4448	5.2929	-1.9964	4.8391	9.0197	2.7574	5.8704	5.0026	5.8719	8.7848	7.6283	4.8255	8.3201	4.3289	8.0559	7.9764	6.564	-3.9398	7.9633	4.0194	5.2689
-6.2931	-9.7213	-15.417	-15.457	-15.14	-16.677	-8.1777	-11.783	-16.867	-17.925	-9.9999	-11.349	-18.709	-18.658	-11.665	-5.2569	-12.658	-3.1235	-12.88	-20.446	-12.764	-11.567	-5.1975	-11.347	-8.8727	-10.64	-10.884	-11.59	-18.539	-13.987	-16.476	-11.673	-11.805	-10.217	-12.073	-14.24	-13.061	-12.067	-7.3918	-18.518	-7.4058	-14.216	-16.254	-12.905	-14.168	-15.064	-11.41	-11.079	-10.273	-3.0533
-0.90743	1.7925	3.1802	-6.8555	-3.3864	-2.272	-4.2078	-0.17797	7.9542	0.876	-1.7687	-4.8081	-4.2531	0.26375	4.4234	-2.5746	3.4797	-3.3066	-1.8742	1.1596	-0.46483	-1.8609	-1.0448	-12.324	0.9531	1.8349	-3.7725	-0.92896	-0.095813	-2.7989	-5.5731	0.19291	-1.7823	3.2874	0.91807	-1.8129	-4.487	-4.1515	-1.5284	-1.0093	-2.378	-2.2942	1.3652	-3.9185	-2.0455	-0.56198	0.23278	-4.6471	-5.2419	4.1209
4.4674	-2.725	-2.1461	-0.084656	-4.6165	1.2108	-6.5027	6.531	2.4542	-7.8652	-6.8487	-0.87187	-1.1475	-10.667	-0.14114	-6.2929	-3.0601	0.16205	1.1033	-3.4212	-2.7005	3.6876	6.5075	-2.5152	-3.4035	-2.7594	-1.3049	0.86169	6.7371	0.96263	-0.98072	-5.9801	0.86814	3.3687	-0.58353	1.8287	-0.15654	-8.3908	-0.5109	2.9649	-1.1776	2.9325	-0.92962	3.9388	5.4921	-0.19088	-4.3876	-2.1966	1.9589	0.56219
-24.804	-27.372	-20.779	-19.777	-25.953	-21.081	-22.175	-20.297	-23.298	-19.875	-23.375	-26.878	-21.138	-18.811	-19.31	-21.988	-22.275	-18.34	-22.606	-17.764	-18.59	-18.832	-25.021	-24.631	-19.833	-17.485	-18.374	-21.016	-23.85	-22.837	-16.748	-15.066	-14.788	-20.599	-18.567	-23.387	-21.863	-14.072	-18.285	-17.728	-17.725	-15.747	-20.473	-20.982	-22.956	-20.1	-25.353	-16.604	-20.433	-17.094
-3.2556	-5.709	0.10913	-4.6263	1.0799	-1.1164	-2.3548	2.1262	-2.6515	-1.1646	-2.5459	4.7615	-2.8656	-9.0532	-1.5068	-2.2105	-3.0003	3.1175	1.9876	-0.76265	-5.251	0.024368	-3.5788	-8.8158	-4.5521	1.794	1.7658	1.8559	0.88298	-3.7311	-1.8896	-6.4478	-5.327	-3.8129	-0.56616	3.4241	-3.2094	0.006244	3.9365	1.9072	0.24789	1.7802	-2.8972	-7.8836	0.67536	-2.4621	-3.6955	0.52431	-2.689	6.4987
2.7097	-0.78233	0.097784	0.89797	5.4913	9.5023	-1.796	3.748	3.5387	7.365	1.5085	-6.437	9.4748	-1.3027	5.6039	3.6838	4.3778	6.0595	-3.4594	9.132	7.9796	0.7747	3.3491	2.9696	2.5615	4.7416	-0.86876	9.9172	1.4198	6.6471	0.26555	-7.6678	5.9818	3.2873	5.079	5.036	1.1413	1.8527	4.0587	2.6602	3.1801	1.2319	4.0978	10.459	2.3718	0.69526	-0.22236	0.11479	-2.6064	-0.56014
-5.7685	-5.2119	-10.518	-7.1404	-7.1799	-4.9787	-0.47684	-4.1717	-0.27136	-2.372	-3.0012	-6.8822	3.4161	-10.07	-7.5923	-10.933	-11.42	-0.14975	-4.0923	-7.0114	-8.6363	-5.6934	-10.333	-11.248	-4.524	-2.1868	-3.3321	-6.0419	-12.041	-5.6041	-1.0763	0.21404	-6.865	-8.2496	-7.7724	-8.9509	-5.6218	-7.3386	-4.1866	-0.15518	-4.2444	-14.239	-9.1834	-4.1078	-7.5921	-6.8637	-7.4441	-5.5444	-6.3885	-10.88
-13.986	-10.421	-9.2287	-11.349	-8.5938	-13.191	-9.6032	-12.151	-12.548	-11.263	-13.071	-8.8821	-12.375	-10.832	-10.941	-14.183	-9.331	-6.8182	-16.991	-5.5963	-11.896	-13.398	-6.6584	-16.504	-10.186	-8.6787	-1.9927	-10.174	-4.6875	-10.86	-12.116	-16.495	-9.0237	-7.7916	-10.926	-13.705	-18.11	-18.92	-15.767	-7.4795	-4.1334	-11.332	-20.169	-13.657	-17.384	-11.427	-10.637	-17.22	-16.239	-17.21
2.6248	8.1337	3.3719	4.7685	6.7704	-0.31681	13.916	2.5574	0.11553	8.6032	9.0638	1.5959	-0.54524	3.2673	5.4903	6.8801	5.341	4.2624	7.5206	15.015	9.6018	5.2468	-0.34129	10.138	1.3508	5.0265	8.2961	-1.9416	-1.9294	0.36024	5.1067	1.0603	8.4194	8.3877	9.3076	4.3369	4.0312	5.3173	1.2762	8.3777	8.7894	7.1912	1.7633	6.5821	3.5457	2.0053	4.2218	4.1273	7.1922	2.7618
1.5189	5.4106	0.20096	-2.2749	-0.31022	1.7072	1.7202	-0.98261	7.2092	-0.37055	-4.5982	-5.5941	5.2816	8.5398	2.8758	-4.88	-1.3068	5.9613	1.2061	0.57686	3.1863	-4.6733	2.0023	1.1053	0.010625	6.0749	3.2963	-1.2803	1.6928	4.0411	0.7837	1.738	1.1587	3.3885	2.5053	-2.2368	3.3158	2.9309	2.3671	5.5103	-2.3447	5.492	6.1957	-4.4866	3.1439	-0.51314	0.17247	6.2652	-0.2029	9.8554
-13.305	-18.427	-13.094	-14.819	-17.572	-15.605	-11.454	-5.2969	-12.599	-14.412	-10.192	-7.9787	-9.8952	-14.095	-7.325	-13.482	-15.714	-13.19	-12.678	-16.101	-8.4426	-11.161	-9.2982	-11.099	-13.048	-16.284	-12.405	-13.605	-9.4443	-9.9822	-14.325	-12.915	-8.9559	-15.889	-12.274	-15.844	-5.6388	-6.8149	-12.296	-10.176	-8.8054	-10.317	-10.805	-14.08	-17.29	-7.2864	-9.9913	-10.17	-15.421	-16.705
-8.8438	-4.2736	3.5591	-6.1323	-4.7559	-1.0876	-5.7646	-1.1292	0.53337	-8.243	-1.3583	0.61417	-0.83292	-1.9668	1.074	0.023668	-3.1356	-3.7938	-1.2672	-3.485	2.3873	-2.3952	-3.2565	2.9756	-5.9304	0.21788	-4.2764	-7.622	-3.6086	-3.2513	-0.5421	-7.7719	-1.7747	-2.3133	-3.8171	3.7501	-2.1149	-4.5198	-1.8497	-6.1923	2.0869	-7.0713	-6.7518	-7.5083	-1.7184	-4.2411	-2.0584	-6.5036	-1.3676	-4.7929
-0.69532	-1.8618	-0.87243	2.5809	1.8534	1.2944	-1.5432	-0.053648	0.73076	-0.25304	1.2627	-0.98791	4.8418	-0.95199	1.6722	0.37588	-1.1192	-6.3379	-5.2768	7.3003	-0.16161	2.4101	-0.78425	1.3359	-0.43678	-2.1151	-1.647	10.088	8.087	-2.1093	1.5828	-3.3361	5.3605	1.4	-0.25374	-0.25006	3.1712	-0.8033	-5.297	0.23251	3.727	-2.0596	2.2493	-0.084694	0.53628	2.5878	5.6574	6.0136	4.5012	7.4491
1.2391	-4.2631	3.6485	-3.0017	-3.404	1.1968	-0.14851	5.4473	0.42947	-1.1208	-2.4148	4.8819	0.79227	-1.6116	-4.5332	-1.1608	-8.9374	-1.0273	0.85408	-5.0572	-0.17507	-2.5875	-0.56512	-4.2245	1.797	-6.8993	-4.2887	-1.3991	0.74913	2.3595	5.6588	3.6685	7.0057	0.15865	-1.8848	-7.766	1.9807	-10.015	1.8631	-3.2926	4.0765	0.95196	-0.040313	2.3096	0.3135	-1.6904	2.5256	4.2476	2.23	-1.504
-2.3214	3.5033	6.9744	-4.6401	0.027398	-3.7798	0.84883	6.801	-3.1095	5.3142	3.3082	-1.8241	-3.5396	5.3637	2.1416	1.6132	2.4157	-3.4724	0.1142	-2.8472	3.9273	-6.4166	0.55255	2.7769	-4.2139	1.0626	-4.5216	-6.3836	-5.8455	-5.3387	-2.5731	0.075753	-2.3978	1.3858	-2.0816	1.4268	5.9331	8.4931	2.7918	-1.9711	3.1619	2.1975	-2.5352	-0.15145	-2.8826	-5.9259	0.58201	-2.1362	-2.2436	3.8448
1.4891	-3.3864	-7.075	-9.3586	-2.2014	-8.5902	-4.4808	-5.8429	3.0336	-6.7691	-8.2489	-1.7501	-2.9068	-11.567	-0.74878	-8.6751	-3.2829	-1.9437	-1.4322	-3.5795	-5.3851	3.3616	8.5939	-2.9724	-7.1909	-2.8309	-3.1389	1.3644	-3.5698	-7.9608	-2.0935	-10.359	-4.7744	-1.504	-4.1559	-8.8409	-4.568	-0.22837	-4.065	-2.7189	-5.67	-7.48	-6.1463	-3.4137	-4.8797	-4.375	-4.4568	-12.522	-5.2734	-3.6987
-6.7052	-5.7373	-7.4897	-3.5276	-4.1562	-3.7119	-5.2658	-6.1468	2.8527	-1.758	-0.90712	-1.6043	-6.1674	2.5734	-11.854	0.1967	-4.8356	-10.21	-2.0261	-6.4687	-5.0411	-3.2378	-9.8046	0.92632	1.4451	-2.9356	-8.706	-10.738	-4.0007	-7.5552	-6.0381	-6.3094	-8.1896	0.26317	-8.8972	-12.654	-6.7838	-7.7357	-7.1021	-14.373	-5.0477	-10.798	-4.3531	-5.8593	-6.2323	2.4347	-2.3453	-7.0096	-10.534	-9.0256
-1.5855	-4.3033	-4.9493	-8.4026	2.914	-2.2741	0.34106	0.52278	-3.2882	-0.71302	-3.753	-1.5441	1.8033	-10.172	-7.4185	-4.6433	-9.7975	-1.0934	-2.3185	-3.9584	-3.7887	-4.5789	-4.3208	-4.8236	-4.7092	-8.703	0.60159	-0.56912	-4.5998	-2.523	-2.2624	-5.2431	-3.034	-4.191	-0.1792	4.5524	-0.91521	-6.9638	-9.5526	-1.345	-7.3019	-2.3838	-5.5228	-5.5349	-0.25231	-4.3069	-3.9225	-5.164	-2.5778	-6.4802
-3.6135	-0.28322	-5.1143	-0.18325	-0.74856	-2.0373	-7.3682	-2.2161	-1.5917	-4.1985	0.43902	-4.7878	-6.6401	-3.0201	-7.0899	-8.0743	4.6889	-5.7767	0.44363	-5.9161	-6.5785	-0.51891	0.37229	-0.27908	-4.4525	0.52227	2.9886	-1.1933	-4.6299	-3.37	1.8147	1.6008	-4.8222	-2.4299	0.62641	-2.4892	-6.5352	-1.1738	0.33271	-6.8773	-3.096	-0.070466	-2.0403	2.2471	1.8932	-4.3473	-1.3279	2.2574	-7.127	-4.8194
4.2631	-6.2261	-1.6079	-7.3486	-10.372	-4.8346	-3.2364	-1.8736	-2.719	-5.1008	-6.3695	-1.9581	-5.0776	-3.2817	-6.648	-4.9298	-2.5846	-1.1982	-0.44715	2.2042	-4.418	-8.5979	-9.3258	2.1643	-0.11135	-4.041	-9.2646	-2.3314	-7.4915	-10.336	-7.6847	-2.3753	-3.903	-1.0379	1.3714	-4.0013	-0.36133	5.1775	-5.167	-1.4241	-6.2947	-4.3387	-0.95861	-2.622	-0.5277	2.9425	-9.1876	-3.4554	-0.56429	-5.705
0.13165	2.5433	-6.1153	-5.1568	-8.2503	-3.001	5.8808	4.3702	5.2986	-0.68054	-3.7237	-2.391	-3.6832	-3.3104	-5.3178	3.3072	2.4279	-1.1325	-3.6019	-7.4547	-0.38605	-2.7892	-2.6702	0.44709	0.54402	-7.8335	4.048	-2.647	-4.3716	0.4278	-0.86725	6.9402	-5.3113	-2.2841	-4.497	-6.275	-6.5797	1.0147	4.0632	3.9717	-4.7204	-1.8751	-1.4393	1.7759	-6.485	-0.090897	-3.0083	2.3779	-2.6793	0.65666
-0.97472	-7.741	-8.3458	-7.7081	-7.0145	-7.1654	-4.2923	-7.5652	-4.2696	-6.2801	-5.712	-9.9057	-6.9562	-4.1545	-4.4024	-7.3103	-6.7581	-9.7726	-2.6186	0.54412	-6.8104	-13.736	-4.5283	-2.9054	-12.955	-9.373	-18.864	-8.2393	-4.3411	-8.3408	-3.4524	-10.317	-1.8914	-8.5253	-6.2242	-5.6423	-13.338	-5.6585	-7.853	-9.4644	-2.6644	-4.5113	-10.398	-4.4992	-4.4374	-8.9276	-5.4415	-5.2384	0.057127	-4.8788
-7.5946	3.6756	2.9966	11.381	4.2266	10.028	5.5029	6.4693	0.050312	8.0112	13.247	3.391	8.0627	11.059	3.8963	6.5461	0.26774	4.3067	9.4413	4.967	10.361	8.7079	6.8613	6.3139	5.0925	9.4092	9.4844	3.1016	6.8354	7.5079	4.2543	2.5723	4.1887	4.0641	1.8101	4.0348	4.9206	11.908	5.6265	3.8212	7.4725	3.5045	7.4045	7.35	10.09	6.8026	-0.081194	9.0359	6.1535	1.6302
-4.8918	-8.4292	-2.1514	-9.628	-3.9376	-7.6999	-1.8111	-3.7659	-3.0169	-8.6602	-8.3041	-2.9224	1.7279	-2.3242	-3.3404	-4.3845	-1.171	-4.8541	0.81593	-9.4333	-2.9175	-5.8687	0.73286	-0.85101	-2.121	-5.4482	-10.54	2.8389	-2.3411	-6.365	-4.215	-3.7146	-2.9101	-0.89455	3.7334	1.0476	0.054376	2.588	-3.8916	0.44193	-4.1167	0.85243	-1.1206	2.5794	-6.9812	-7.6816	-1.0281	-1.4212	-3.6008	-3.6922
-3.4054	5.9651	-1.3842	-4.5303	-7.2694	1.4907	-0.22731	4.5105	10.696	2.8447	-1.7285	4.8583	-2.5152	1.0438	-0.33641	-1.919	2.7441	-3.7817	-6.3079	11.543	2.8567	1.5134	-0.50281	7.8488	-0.18145	3.6688	6.5031	4.6133	-2.2776	0.85701	4.4654	6.7943	0.92998	3.8608	3.2867	2.713	3.4525	4.153	5.1123	1.6454	2.7368	1.7129	9.9221	1.654	1.9558	-0.80375	-3.1234	-4.6278	-0.4247	9.8904
-1.1606	-7.4478	-3.0935	-2.6386	-2.7064	-0.62553	-3.3565	4.804	-4.9928	-4.5359	-1.9557	-0.6879	-1.3073	-2.2307	-5.7365	3.9252	0.062411	-1.2098	-0.29558	-2.6582	0.83486	-4.0823	-1.4744	-1.6661	-2.2313	-1.8556	-3.2192	-3.8613	-3.3341	2.4867	-0.016605	-1.3214	-3.465	1.1686	-6.0192	-1.1811	-2.6571	7.8546	-2.0502	7.345	-3.4004	8.0604	-2.8932	-1.7567	-4.6753	-2.0793	-5.4102	-2.4245	3.0719	2.023
0.26999	7.7041	-0.025789	-2.2916	9.3638	6.3203	9.1058	6.1996	5.7614	2.9195	9.9928	-1.4338	1.1857	6.598	5.2533	3.5701	2.5182	7.9289	1.5366	-0.77393	6.6103	4.9839	-1.9409	10.219	15.185	7.0696	4.0844	8.3928	4.3552	2.4785	4.3687	6.2313	-2.1971	2.5257	3.1586	3.5499	3.9967	2.8419	6.6945	1.5418	4.1356	11.854	-0.22523	10.881	6.309	1.6924	2.4005	4.6013	7.395	2.5608
-14.528	-10.592	-12.637	-14.935	-8.9746	-11.778	-8.9608	-13.83	-9.9148	-9.1965	-16.696	-12.97	-15.506	-12.964	-10.171	-15.508	-11.268	-17.208	-12.437	-12.823	-16.768	-7.0361	-13.77	-18.207	-12.364	-16.595	-8.8019	-14.973	-15.795	-14.817	-17.742	-13.584	-11.983	-12.353	-10.662	-7.1609	-14.082	-10.794	-8.8365	-10.93	-14.082	-10.627	-12.64	-18.277	-11.801	-6.2665	-14.49	-10.729	-14.749	-18.284
-1.6756	-5.6158	-7.9284	0.30794	-8.9283	-11.723	-7.8955	-5.8823	-11.371	-4.4576	-6.2701	-12.929	-6.1917	-4.5312	-11.762	-5.9228	-2.4863	-2.7389	-6.8589	-10.931	-2.6756	-6.2055	-4.5345	-0.97361	-5.5467	-4.7434	-0.33158	-7.1235	1.1383	1.2653	-1.001	-8.6143	-3.9717	-4.189	0.8727	-5.8167	-2.833	-14.165	1.891	-12.45	-12.65	-0.076427	-1.633	-1.3439	-0.00979	-3.1724	-8.3181	-2.5538	-9.8021	-3.5542
-9.9297	-9.1673	-11.154	-13.322	-3.721	-13.251	-9.4794	-13.101	-17.369	-8.1225	-9.7348	-11.002	-9.9227	-15.585	-3.9691	-9.8657	-10.558	-10.801	-10.67	-11.586	-11.689	-11.154	-10.979	-11.655	-12.895	-10.075	-8.3872	-7.8913	-5.9051	-7.1232	-11.046	-7.3148	-12.996	-13.116	-14.588	-10.118	-11.158	-8.736	-2.9232	-5.663	-13.407	-11.04	-12.612	-14.717	-14.413	-11.626	-12.825	-12.039	-11.217	-5.8285
-4.0653	-2.0166	2.1434	2.5151	0.71455	-0.9691	3.2635	2.1279	-6.5898	4.1513	3.3989	0.24265	1.2459	2.8722	-0.027794	-0.035661	2.8488	5.9561	-2.3438	-3.4833	-0.67694	1.7443	-1.2941	-2.1247	1.2261	-1.6256	4.5557	2.767	0.25241	4.8564	-1.5616	-6.718	-2.181	-2.8243	-2.0315	3.4127	-2.5415	2.5301	-5.1204	2.6116	-1.6505	1.4062	6.5666	1.544	-6.7121	-0.50207	2.7576	2.581	4.9151	1.0478
-20.16	-18.516	-11.699	-6.5157	-11.293	-15.331	-16.029	-17.275	-14.314	-10.171	-10.254	-12.728	-19.21	-14.063	-10.893	-13.433	-11.579	-14.595	-7.7074	-10.04	-17.96	-10.941	-11.763	-10.39	-10.146	-10.764	-11.004	-12.696	-13.715	-9.3661	-17.156	-17.992	-15.465	-13.872	-7.1628	-11.565	-18.613	-12.785	-10.993	-13.887	-20.348	-14.272	-12.911	-16.89	-12.273	-15.487	-19.645	-18.229	-16.754	-8.8
-13.71	-13.598	-7.6228	-8.1267	-7.1469	-13.393	-9.9731	-1.2214	-12.542	-9.2138	-5.8667	-16.183	-15.132	-10.824	-6.8892	-13.649	-2.9978	-10.288	-9.7093	-7.9678	-4.4628	-14.218	-15.05	-12.108	-9.0493	-8.9671	-16.234	-8.048	-6.5555	-12.15	-9.2188	-9.5838	-7.6493	-5.1822	-10.46	-7.5118	-3.1219	-14.688	-9.8459	-5.3849	-12.211	-6.5878	-14.528	-11.047	-12.152	-9.1369	-9.8546	-14.436	-6.6871	-17.6
-16.345	-14.469	-22.053	-14.32	-11.744	-9.721	-13.311	-16.588	-12.697	-10.217	-13.665	-14.388	-14.289	-8.1463	-18.233	-13.406	-18.036	-9.1512	-19.04	-16.137	-17.276	-21.196	-15.733	-14.078	-14.558	-11.106	-15.325	-9.1421	-16.681	-11.773	-16.65	-11.086	-16.588	-12.471	-15.862	-14.294	-7.7411	-12.457	-12.877	-20.914	-8.8771	-16.425	-13.612	-12.935	-13.963	-15.204	-24.229	-16.5	-14.949	-12.924
-4.9045	-6.223	-9.454	-6.9581	-9.4251	-6.7304	-8.6054	-14.448	-6.9145	-13.605	-5.8434	-10.59	-14.512	-8.6114	-7.7609	-16.73	-12.44	-15.922	-4.6676	-13.096	-7.4555	-11.738	-14.351	-11.39	-11.704	-13.628	-5.0992	-10.281	-18.081	-14.592	-9.6261	-10.795	-2.9869	-13.577	-7.498	-4.1463	-6.3979	-13.642	-3.715	-11.752	-4.5377	-7.4656	-8.3322	-7.8055	-11.186	-18.847	-8.1218	-14.346	-7.853	-9.3089
4.517	5.3525	-2.3053	-1.6794	0.44459	-3.6705	0.0054866	-1.4849	2.0468	-3.8366	1.1972	-4.7032	2.711	-1.0973	3.6641	-0.66618	-1.4382	-3.1383	0.19006	-4.9628	2.818	0.74517	-3.5498	0.46144	4.9092	2.4728	-0.78368	7.7191	1.5684	-1.8438	1.0194	-1.3869	7.1365	5.1863	0.87492	12.011	0.99666	-4.7623	0.042792	5.6609	1.0179	-0.0079095	-1.1632	1.9844	-4.6511	4.2698	-3.612	-0.60785	-4.2938	0.22505
-3.1089	-1.6594	-4.7914	-2.7116	-1.148	-4.4304	-0.5481	-3.7093	-6.0773	1.1744	-5.4634	-2.198	-7.2298	1.3819	-1.1749	0.14631	-1.6234	-7.59	-5.1821	-5.5352	-4.6404	-3.1709	-12.768	-5.3708	-5.1593	-2.4837	-0.55152	-4.4955	0.78263	3.7007	-8.6986	-5.5201	-2.0829	0.20526	-3.5597	2.8114	-1.4099	-2.1083	-2.4581	-2.4969	-0.55177	-7.8156	-2.1629	0.61633	-6.9078	-2.1439	-6.6355	-4.7838	-6.2616	0.73569
-4.4881	-1.2547	-6.1753	1.5903	0.37758	-2.6649	-3.3685	-3.631	-0.32126	-2.9417	-0.76207	-3.3829	1.8639	-4.6963	-2.9998	-5.8532	-4.5208	-3.5513	-0.10372	-3.719	-6.6912	-3.7221	-3.7836	-7.269	1.5887	-1.1593	-1.1976	-2.4434	-5.5862	2.6188	-9.2778	-3.9802	-1.5183	-0.19796	-1.9506	-1.0071	-8.4439	-3.6476	-2.2927	-1.6507	-2.2462	0.99432	1.075	-4.5022	-5.9676	0.93743	1.3796	-3.8221	1.0288	-4.1193
-10.48	-11.528	-13.682	-13.693	-13.178	-9.651	-9.9445	-13.91	-14.742	-9.4157	-9.8915	-10.002	-16.998	-10.163	-18.974	-8.0695	-16.046	-11.61	-12.681	-16.387	-14.292	-4.5323	-21.446	-11.544	-6.7935	-12.602	-10.804	-11.146	-13.331	-10.058	-15.116	-11.295	-5.4172	-7.2098	-12.625	-17.632	-10.748	-16.336	-11.119	-8.3585	-17.458	-10.305	-12.124	-12.364	-10.977	-17.459	-10.763	-18.119	-10.054	-3.3239
-1.3386	-2.9676	-2.82	0.0038617	-4.1662	-4.3079	-7.6709	-0.20183	-9.9533	-0.66085	-4.0486	-4.2116	-17.353	-5.5107	-4.9411	-10.843	-3.8368	-2.2332	2.2468	-10.119	-0.75373	-7.1709	-7.4243	-6.4836	-8.7298	-6.4054	-2.6716	-3.0238	-3.4917	-5.8371	-8.8197	-13.701	-11.362	-17.022	-6.6095	-1.3527	-4.8713	-1.964	-4.7311	-6.8271	-4.397	-0.30779	-6.8511	-7.6229	-7.026	-6.0088	0.31639	-6.1872	-3.1361	-4.6984
-12.38	-5.8987	-7.4446	-9.3138	-6.8925	-11.571	-8.2367	-3.7677	-7.6477	-2.2386	-7.3631	-6.4986	-3.1695	-9.1083	-6.4265	-9.8216	-12.748	-8.6365	-13.396	-9.5083	-13.948	-6.7359	-11.367	-6.8311	-3.3668	-3.2018	-12.588	-9.6005	-9.519	-9.8385	-4.4271	-17.598	-13.946	-11.239	-9.7022	-5.3587	-10.523	-7.5665	-8.297	-14.85	-8.0039	-9.1693	-11.615	-14.261	-10.535	-5.4314	-8.9263	-4.6684	-16.085	-12.436
-8.9569	-6.8786	-5.4484	-5.5761	-9.6593	-6.4036	-9.2929	-4.2857	-6.4224	-5.2667	-3.0582	-2.5872	-18.192	-8.4204	-7.5526	-11.34	-4.9868	-2.2912	-4.2849	-9.5668	-7.2796	-11.28	1.0977	-4.8602	-8.7704	-5.2394	-0.82573	-9.6137	-8.1167	-4.9249	-6.4525	-2.7715	-3.6218	-5.6224	-10.773	-7.5172	-7.7901	-5.3441	-4.9316	-3.0508	-9.8286	-6.1146	-9.1622	-7.9312	-6.7452	-0.84449	-5.8251	-8.4056	-6.8675	-7.679
-2.4811	-8.8513	-0.4893	1.0472	1.5611	-0.39778	-0.017226	-4.3241	0.063971	-2.4457	2.0005	-4.4204	-1.0948	-3.7781	-0.8717	1.3117	4.59	-2.5082	-5.3443	4.0078	-3.9717	-1.2273	-5.3587	-0.88222	0.06553	-0.99732	4.8409	-1.9897	-0.8257	1.1399	-7.3864	1.4022	-0.48029	-12.969	-0.78087	-2.6441	-0.24739	-6.1423	-3.96	0.84984	-0.805	1.0319	-8.1206	-2.0608	-0.030111	1.3861	-4.4661	-9.3094	0.84725	-2.4006
1.8913	-4.2057	0.24497	2.4456	3.3039	-2.7962	1.4804	6.0223	0.0034536	-5.0927	0.1622	-2.1981	1.3023	1.7518	5.4213	-1.4948	-3.2904	2.8928	-8.3772	-2.5796	-0.15872	1.6205	2.0424	-1.595	-0.75999	-1.0458	3.945	-4.3873	4.0913	-3.5828	4.5729	-0.26893	2.3099	1.0852	3.2697	-4.787	-4.5402	-3.8905	6.3976	-1.0288	0.75315	1.5846	-0.38877	6.2052	-0.71826	0.87084	0.11514	-6.6644	0.13023	4.4568
0.65364	-4.6239	-2.881	-4.0136	1.0445	-7.3998	-2.2089	4.5038	1.0909	1.7658	-4.9769	-0.89644	-5.9444	-3.6023	-4.0292	3.4029	2.4174	-1.9288	0.22625	-5.7373	-7.3548	-1.5229	-6.7067	-3.4975	-1.7141	-1.1855	-4.1268	-6.1816	-6.3628	-1.1992	-4.7575	-1.5011	-3.9102	-0.71944	-1.6127	-2.0554	4.4561	0.90781	3.1877	-6.827	-5.6025	-3.4229	-1.4991	-4.4218	-2.7099	-2.3979	-9.359	-4.9654	-5.4939	-7.9752
6.1429	9.9256	14.536	3.5584	9.277	11.082	4.8332	2.2496	12.991	12.363	9.2796	4.2961	3.6716	7.9348	3.6894	11.512	11.348	9.253	10.262	7.4784	-2.2848	9.6931	12.574	4.811	1.9783	5.3892	1.8454	2.2819	7.9832	9.5321	7.7351	6.0853	14.309	0.61894	12.027	1.8379	16.29	8.906	6.9704	5.5561	9.316	2.6547	10.211	5.9609	4.4303	3.3156	9.5614	4.9428	6.1747	-0.92253
-14.663	-8.1147	-13.324	-14.924	-19.464	-6.3756	-11.685	-17.084	-11.133	-12.137	-14.452	-13.72	-16.58	-14.616	-6.5515	-10.142	-16.937	-12.422	-11.953	-19.452	-13.109	-14.939	-9.8851	-11.814	-7.7796	-6.8823	-8.865	-11.7	-8.1706	-10.813	-3.7233	-8.1927	-9.7472	-10.629	-14.095	-9.9042	-13.704	-9.9154	-13.31	-10.533	-12.885	-9.2055	-13.218	-5.0318	-16.644	-9.3466	-8.0206	-7.9503	-9.828	-13.821
10.637	7.1751	10.532	7.1746	9.6875	0.99538	3.6269	7.1557	10.105	9.9633	10.274	16.329	10.693	5.0657	10.231	10.776	10.939	7.9269	4.2123	15.727	2.9523	3.6202	6.8745	13.987	11.727	9.8832	15.193	12.526	6.1091	3.7809	9.0157	9.9828	6.7152	10.181	10.971	1.8738	12.845	7.6148	8.8624	14.625	14.878	13.319	10.395	4.5346	8.3054	7.4608	2.6247	10.887	7.2391	8.9372
-14.397	-21.423	-6.4522	-15.711	-19.407	-9.2409	-12.994	-17.579	-12.095	-10.747	-12.307	-15.156	-12.069	-11.346	-12.111	-12.2	-8.9039	-9.3113	-16.803	-13.938	-20.411	-8.1219	-15.819	-17.988	-6.0528	-12.791	-13.819	-8.8385	-14.591	-11.27	-6.1898	-16.345	-11.883	-11.08	-16.759	-4.9	-11.348	-12.741	-7.4815	-18.729	-11.556	-16.221	-18.33	-11.043	-6.614	-8.9006	-11.533	-10.557	-12.136	-8.4129
14.922	6.8598	10.533	8.4009	9.2629	13.679	5.5725	2.9426	11.004	8.5948	12.825	6.4778	7.3505	10.635	7.0426	11.386	15.537	13.185	8.0051	6.8509	14.058	9.2971	11.784	3.2333	9.7107	1.5549	7.5266	8.5746	13.295	15.306	12.957	13.34	11.762	15.909	11.882	2.7181	10.502	4.4767	8.219	16.783	6.8672	5.8039	6.0569	1.5734	6.1886	14.946	15.644	13.123	6.8634	4.2504
-12.218	-6.7091	2.0037	-4.782	-12.766	-7.9689	-6.5111	-8.1576	-1.3309	-4.2758	-3.9778	-1.0928	-9.4244	-11.482	-6.2838	-0.50766	-8.2742	-3.9805	-3.0486	-6.4096	2.1893	-3.2233	-5.8849	-4.7463	-8.9559	-6.9993	4.4308	-2.0454	-6.7408	-2.5712	-11.016	-6.0441	-9.4735	-13.352	-8.2505	-8.1882	-7.7335	-8.8489	-13.524	-4.0832	-11.364	-6.1698	-3.9603	-7.9193	-6.2506	-11.908	-3.518	-5.759	-2.9886	-8.4831
-0.12349	-0.69693	-2.5594	5.0742	-2.8052	-7.4913	3.6611	-3.2879	-5.6859	-1.5594	-5.3205	-1.9401	-7.5616	-5.9898	-4.6356	-6.3564	-8.0246	-0.57447	1.5905	-6.6367	0.15303	-5.1604	-5.4191	1.5858	-0.71526	2.1704	1.1162	-0.70816	-6.2606	0.13293	-1.5258	-1.763	-2.3106	-1.9974	-4.1217	0.052193	7.7245	-1.0843	-5.4093	-4.1412	-6.1433	1.2653	-2.2818	-0.95831	-10.434	-6.5799	-6.9295	-6.6473	-0.023094	-8.8194
-11.53	-9.067	-8.6159	-8.6864	-7.7358	-10.259	-15.834	-1.9343	-10.287	-10.75	-13.701	-11.428	-11.731	-9.7644	-12.162	-3.0049	-8.664	-12.405	-12.446	-13.316	-6.5374	-14.455	-8.0091	-9.7646	-6.8048	-8.6167	-10.639	-12.11	-5.4023	-6.5897	-9.2169	-9.5489	-3.0867	-7.7058	-10.512	-6.1616	-12.91	-4.6549	-1.3147	-7.6077	-10.086	-6.5357	-11.918	-11.342	-3.3497	-6.9738	-10.067	-6.5539	-8.0059	-14.817
-12.371	-16.58	-11.957	-11.381	-11.712	-14.9	-12.906	-18.46	-12.516	-10.744	-12.075	-15.672	-15.01	-9.5863	-4.4742	-18.17	-12.174	-11.108	-10.652	-11.485	-7.8095	-12.853	-14.502	-13.957	-14.836	-7.9744	-7.8516	-15.883	-16.263	-12.198	-13.619	-4.9602	-12.262	-15.966	-9.3025	-8.498	-4.454	-8.3018	-10.314	-8.771	-13.085	-14.372	-11.899	-14.48	-18.43	-17.911	-13.395	-12.069	-8.5946	-8.0306
-9.797	-13.66	-15.001	-15.998	-13.563	-15.122	-17.711	-13.981	-11.906	-9.5909	-7.0767	-21.253	-9.3351	-10.558	-13.574	-10.091	-14.5	-12.777	-3.02	-12.243	-7.7915	-9.1386	-11.602	-9.52	-13.006	-7.5987	-16.963	-3.3664	-8.9282	-15.201	-11.862	-4.2745	-4.0413	-11.686	-7.9834	-8.1961	-13.901	-6.004	-13.612	-11.971	-15.185	-6.7624	-7.9087	-11.979	-12.737	-13.506	-8.1961	-14.694	-14.861	-5.1173
3.2074	-0.91098	-1.3637	-4.0436	-1.5053	-3.1441	-6.039	-5.9741	-1.9824	-7.4724	-2.8058	-3.9105	-8.1863	2.0565	-6.587	1.4036	-5.4188	0.67874	-0.91126	5.0232	-2.7625	3.313	0.35423	-0.16502	-2.9562	-5.1189	-3.8627	0.15782	-1.7818	-4.7087	-3.8996	-6.6225	-5.2595	2.2809	-1.6776	-1.7733	-1.8223	-4.2533	-4.7099	-8.2887	-6.9414	-2.6707	-0.21374	-10.136	-3.4751	-0.7048	0.57755	-4.8823	-0.58296	-9.1639
4.1826	0.33611	0.011731	-0.34244	0.59596	2.9478	-2.3798	-1.3044	-4.2421	-0.17474	-0.82248	0.91236	1.3319	2.266	1.1351	-1.3607	-0.26508	-0.46281	0.99008	-4.1798	2.0674	-7.349	0.9901	6.4998	-3.189	-7.6528	1.8736	6.8285	5.4359	5.8182	-4.1834	-3.3748	2.0891	-0.46783	6.187	-4.553	-1.1591	-4.456	2.7875	2.7993	-3.0416	-2.2812	-3.9616	4.5898	3.381	-3.6613	4.0103	0.87058	-2.8119	-5.5745
-2.6163	-3.4132	1.5297	7.3197	2.1024	3.4999	2.0289	-2.2831	-4.0802	4.4933	0.10397	3.2446	3.2372	3.1814	-4.0194	-1.3657	5.7403	5.5727	-6.9192	1.793	-1.5328	6.7387	2.4453	-3.1463	0.5265	-3.408	2.7525	-1.7105	0.0625	-0.51533	-3.7325	-0.13195	0.63029	-1.7215	4.9782	-1.2924	-1.5159	2.6496	-4.1009	4.8352	6.2074	2.9197	7.1692	2.4796	3.4028	0.12992	-2.8746	0.63073	-1.7716	2.9585
-7.8342	-10.797	-5.1085	-13.461	-7.104	-10.542	-16.853	-9.764	-12.312	-11.986	-9.25	-12.046	-8.0282	-3.057	-10.223	-10.639	-14.63	-5.7887	-8.7969	-11.55	-10.651	-9.1206	-15.153	-12.477	-11.978	-6.2377	-14.384	-16.493	-10.296	-10.008	-8.3329	-11.822	-7.067	-15.109	-9.9974	-15.99	-8.4777	-9.3618	-9.7013	-10.789	-8.3612	-8.0161	-8.761	-1.089	-10.084	-10.573	-10.258	-8.9837	-12.466	-9.3332
-12.4	-17.466	-4.5068	-14.318	-8.2451	-7.7847	-15.458	-12.785	-7.9032	-3.2973	-9.3714	-10.177	-14.367	-8.6507	-18.056	-9.4943	-5.4883	-9.4932	-13.442	-13.601	-15.333	-12.284	-12.345	-19.459	-10.199	-6.8654	-10.838	-7.6092	-13.727	-6.9171	-9.3579	-9.0111	-7.2209	-15.693	-12.151	-12.744	-5.1687	-6.4581	-12.208	-10.434	-11.741	-10.205	-12.911	-10.702	-12.634	-3.4767	-13.515	-11.339	-12.417	-12.189
3.2388	7.5913	10.234	2.7457	1.4573	2.0262	0.71486	2.6563	6.0851	5.0127	4.6427	-1.5007	1.5576	3.2553	4.0938	4.6147	2.8866	6.8432	2.7064	6.5208	0.34186	6.8862	7.429	2.8813	3.4146	-1.1129	11.862	5.5674	1.3856	4.1647	3.3055	6.0431	2.7273	7.0141	4.8052	1.9083	4.7419	7.7417	6.5856	2.0123	8.4314	3.4922	-1.4611	-1.4354	4.3776	9.1761	1.9784	6.7552	6.186	11.098
-0.1268	-8.0565	-3.0462	-4.9689	-9.0801	-7.1752	-5.6419	-0.57642	-3.1808	-1.9269	-1.4437	-10.013	-3.6833	-5.4874	-6.7172	-4.4285	-4.8869	-10.994	-1.3644	-1.8033	-10.685	-1.9117	-2.4547	-4.432	-11.17	-4.8229	-1.6792	-6.7604	-8.5912	-1.8142	-3.6089	-3.0096	-2.7858	-12.119	-5.4582	-9.0122	-3.6637	-0.13715	-0.79804	-5.2839	-12.599	-5.7081	1.8293	-2.2261	-5.0756	-3.6857	-0.27995	-8.5205	-7.7363	-3.898
0.76514	1.3516	-0.55177	-0.45522	7.4996	-0.96542	-2.2915	5.4777	-2.9236	-0.38462	0.10885	3.8615	-5.6355	3.1723	1.6745	1.0577	6.0952	3.6548	3.306	0.89871	0.18863	-0.55949	6.7887	2.0869	-5.7356	0.7253	10.408	-4.8079	-6.1217	-8.375	1.0183	-0.99058	5.1773	3.9462	4.0919	-6.7545	2.0005	2.9042	-2.0057	0.32186	1.1603	-1.1405	-1.3262	-6.5422	1.8346	-3.9249	-5.8859	-2.4898	2.6379	0.60695
-7.6781	-5.8369	-6.0141	-6.1616	-8.4373	-4.5589	-5.4067	-8.6874	-5.5606	-5.7501	-7.7243	-11.348	-7.6903	-2.6589	-6.0962	-5.8248	-6.7355	-10.858	-7.8791	-3.4841	-5.512	-6.4256	-0.88936	-7.0988	-9.1094	-9.2336	-0.18057	-6.2748	-2.4191	-0.25476	1.4956	-6.8129	-7.3548	-4.1935	-12.299	-4.6263	-5.8707	-7.9148	-0.87601	-2.2158	-14.393	-5.2871	-4.4735	-3.464	-7.5895	-8.5877	-7.739	0.32062	-7.8042	-2.051
2.154	-0.93473	-1.5185	-0.59285	-3.7584	1.1231	3.4437	-2.0887	8.3288	-3.42	2.0766	-8.2802	-5.007	-0.73033	-2.6983	3.188	3.3156	-0.6475	-1.8829	1.3201	-7.6799	3.0772	3.059	-0.54625	-0.9417	-3.9166	-4.5325	-1.0124	-8.2154	-5.88	-5.3439	1.2595	-5.4482	6.9923	-4.3537	1.214	-5.1612	-1.6443	3.9545	-3.5198	-2.0231	-3.826	6.9683	1.3394	-2.853	-5.2472	1.9646	-5.5325	0.35043	1.4376
-18.864	-24.819	-18.305	-18.994	-28.496	-23.127	-21.689	-26.818	-22.194	-22.092	-19.006	-21.116	-20.243	-19.006	-23.65	-22.973	-26.112	-20.213	-23.192	-22.487	-21.022	-21.351	-20.415	-24.373	-22.379	-23.131	-25.909	-20.081	-19.05	-21.909	-20.739	-23.958	-22.028	-20.642	-23.715	-22.856	-23.64	-19.667	-18.187	-21.971	-18.851	-26.511	-28.385	-26.054	-22.099	-24.466	-20.29	-22.909	-18.062	-25.375
-10.328	-1.3324	-12.62	-8.3892	-9.16	-8.3767	-8.458	-1.0171	-10.587	-9.7447	-2.0947	-12.288	-7.6546	-10.617	-5.6891	-9.8692	-9.1024	-13.115	-9.651	-10.968	-11.151	-9.6631	-10.003	-8.8728	-6.2044	-11.528	-2.5004	-6.4861	-7.1385	-8.3735	-6.9909	-12.572	-14.943	0.068354	1.8703	-4.3152	-11.941	-8.6771	-10.988	-9.1435	-7.5763	-11.695	-10.662	-12.466	-9.6761	-8.5108	-8.0876	-4.9551	-7.3598	-9.5777
5.4318	-7.3624	5.9365	2.9342	-4.6509	-2.037	-1.2762	-0.49055	-0.32878	1.9781	-1.1674	-6.112	6.1143	-1.1257	1.0693	0.41337	-3.269	-1.1955	-2.1044	-3.1578	2.698	0.51553	5.0465	2.0156	1.5482	6.8181	9.1055	1.1863	-0.40724	-1.7598	-8.941	-7.1614	-0.60483	-1.0776	-0.90034	-4.1096	-3.3421	-7.5452	3.7677	3.2662	-8.9894	4.353	0.58589	-7.1804	3.866	-3.2398	-1.0532	1.9227	1.5649	-1.3057
-13.472	-16.623	-13.869	-11.971	-14.963	-9.8167	-9.4805	-9.13	-6.5916	-16.773	-20.808	-8.8671	-9.3502	-11.811	-9.8401	-6.6124	-10.334	-13.017	-14.784	-11.94	-6.2141	-7.6586	-12.46	-9.5745	-13.775	-5.8356	-9.3963	-19.586	-17.769	-8.0803	-11.864	-8.9611	-12.861	-14.046	-12.443	-12.796	-7.5482	-10.889	-9.9789	-8.3837	-6.3023	-14.358	-13.149	-9.7906	-7.8688	-12.184	-10.894	-9.1894	-12.416	-10.642
-4.0266	-4.454	-11.415	-3.9647	-3.4788	-12.569	-6.6127	1.9275	-10.753	-8.7794	-12.875	2.5432	-6.8488	-9.7089	-6.9222	2.1171	1.4297	-8.9807	-3.2493	-8.4394	-5.2532	-7.4592	-2.648	-5.3212	-5.7174	-9.6137	-4.0632	-8.1904	-1.5068	-2.89	-7.6006	-14.669	-1.9851	-5.8169	-5.9787	-8.2729	-4.3677	-6.4576	-6.2171	-4.1499	-5.606	-4.3559	-6.9434	1.8647	1.1533	-9.4008	-3.5366	-4.5615	-7.6145	-4.8688
-10.138	-14.46	-3.6968	-15.451	-8.0759	-11.787	-9.2712	-21.669	-10.388	-13.425	-14.912	-10.316	-3.5114	-16.358	-9.2713	-12.468	-16.395	-11.626	-12.195	-22.622	-10.212	-14.512	-11.219	-13.922	-8.0575	-13.725	-13.801	-14.932	-10.931	-14.249	-12.608	-11.925	-15.509	-10.361	-8.5671	-13.264	-9.933	-11.142	-14.184	-17.359	-12.114	-16.558	-11.576	-16.946	-20.55	-14.896	-12.87	-11.049	-12.73	-17.238
13.617	7.2342	6.0797	7.594	8.9537	6.5905	6.0214	3.1704	5.0358	4.5262	7.4352	3.4727	3.0027	4.6236	7.885	5.1786	2.9745	2.2124	5.3355	1.7141	7.8579	7.2678	4.3434	6.643	10.843	10.977	6.6734	5.4919	4.1222	11.912	10.781	5.757	7.2357	11.637	3.3829	10.91	4.7456	8.4864	-2.4957	4.4329	5.6014	10.458	5.5333	6.1855	10.235	-0.73892	8.4128	7.2492	-0.41295	9.287
-13.961	-3.1477	-8.8223	-11.448	-10.465	-10.226	-8.0575	-13.757	-2.7037	-1.8556	-13.298	-18.434	-8.7864	-11.402	-10.087	-3.9097	-5.8569	-11.058	-12.924	-16.331	-13.742	-3.1656	-10.654	-9.3486	-13.144	-7.1155	-7.0191	-10.627	-9.1831	-13.39	-12.192	-2.1465	-7.9368	-3.6994	-6.1873	-7.9805	-11.081	-9.8493	-12.284	-10.158	-7.6882	-1.4535	-9.204	-10.353	-12.215	-11.147	-11.714	-2.0034	-11.378	-7.1481
-3.6624	2.0969	1.2506	2.2444	-1.3285	-0.85869	4.5131	2.3344	2.1981	0.76287	-5.7689	1.5009	-0.45037	-0.86926	1.8073	-5.9675	2.9321	-6.8697	-2.0468	3.3001	-5.8114	0.79968	-1.8567	1.067	3.0826	-1.2269	0.38894	2.4496	-0.62473	-2.3346	-4.4291	-2.8682	-0.70923	2.2378	-3.2403	1.0891	-7.9566	6.1075	1.2926	1.5775	-5.6392	1.149	-5.5926	1.5435	2.2438	1.5777	-1.7729	5.6804	6.4637	-1.2717
-12.534	-16.684	-18.46	-4.9935	-7.8983	-14.801	-10.15	-8.5972	-11.411	-15.618	-14.096	-13.154	-15.853	-13.098	-8.5627	-6.7677	-20.098	-17.162	-12.253	-8.2036	-8.5133	-11.023	-5.9027	-8.5503	-6.7271	-10.169	-18.607	-11.356	-11.192	-7.1062	-16.328	-9.7662	-11.529	-15.581	-11.175	-10.234	-10.101	-15.281	-13.826	-14.304	-14.66	-14.283	-10.639	-15.722	-11.158	-14.248	-16.8	-13.223	-13.19	-7.0451
2.0449	1.7454	-0.088295	-0.12718	0.48655	-5.503	1.2158	-4.3442	1.5262	-3.5575	1.2727	-3.3377	1.1165	3.4712	-3.2478	2.4018	3.9702	4.031	2.3731	5.251	3.0789	-2.1096	-4.8157	-0.95068	6.1487	1.7866	-0.14218	3.1522	3.3899	5.1909	0.33717	3.5854	5.372	-8.8942	-4.411	-0.17214	1.9745	-0.24289	-2.6682	6.7028	-5.261	5.0021	0.89461	-3.9277	3.6056	1.7533	1.5505	7.6358	-0.78995	-1.5974
-19.485	-11.789	-13.705	-10.033	-12.917	-5.8617	-12.905	-7.7482	-9.3957	-14.104	-8.2195	-10.176	-11.285	-12.425	-10.322	-12.239	-13.077	-12.46	-3.1412	-10.756	-11.158	-9.306	-11.256	-17.807	-16.551	-13.879	-16.247	-11.247	-14.336	-12.508	-15.768	-10.427	-14.118	0.66652	-9.2634	-15.325	-9.9175	-9.1619	-10.3	-11.047	-10.959	-8.2697	-4.6046	-7.1543	-13.368	-12.892	-5.4566	-6.8881	-5.8728	-13.805
-12.986	-7.7357	-7.6396	-5.0943	-14.578	-8.0082	-9.878	-17.276	-6.6565	-7.3986	-1.6366	-11.756	-13.884	-14.19	-3.7223	-7.9775	-5.0521	-1.0148	-11.167	-12.049	-6.7204	-11.835	-8.6672	-5.9221	-5.9253	-2.549	-7.0564	-7.6844	-10.507	-5.164	-6.7775	-15.685	-2.4805	-10.534	-6.8843	-14.773	-9.9868	-6.5188	-15.12	-9.2183	-0.59852	-8.1467	-8.792	-8.6813	-6.0434	-10.267	-6.0997	-10.164	-16.02	-8.0912
-0.70394	1.9925	-1.795	2.6375	4.1641	-3.0451	-1.251	2.4646	4.9272	0.33161	-3.2081	-4.2508	-2.2034	-0.89293	6.0474	-1.3299	-1.2212	-1.8434	5.5768	-1.7636	0.74451	2.1579	2.924	3.2826	1.4244	0.61955	3.345	2.7098	0.17607	0.74889	-3.1419	2.4104	0.53281	1.6915	0.82369	2.5197	1.7189	-1.6872	-0.77132	-6.7432	1.9805	6.3739	-1.8216	-4.3624	-2.9974	-0.70564	-1.2237	7.7559	-1.5424	-8.3403
-16.305	-22.804	-13.254	-13.225	-17.658	-12.51	-11.416	-9.3078	-12.157	-9.1728	-7.0921	-13.871	-14.787	-9.8469	-16.255	-8.4389	-12.92	-11.517	-12.979	-11.292	-10.39	-15.634	-19.345	-11.729	-13.587	-17.125	-13.265	-20.859	-17.869	-12.159	-18.311	-15.167	-12.39	-16.123	-14.559	-13.903	-13.212	-12.687	-21.574	-11.116	-20.22	-17.653	-14.879	-15.124	-13.545	-14.256	-22.522	-13.274	-14.401	-16.819
-8.5227	-6.497	-5.6169	-9.8841	-5.6775	-5.4329	-10.01	-6.2623	-5.672	-2.2278	-4.3725	-5.8527	-4.5473	-5.2217	-5.4122	-1.6127	-2.9585	-6.905	-7.4085	-3.9425	-15.038	-4.8851	-7.0155	-10.89	-3.0104	-11.413	-5.5695	-13.458	-6.2962	-10.184	-8.5151	-9.3364	-6.9388	-11.909	-6.0585	-15.715	-7.4058	-5.9038	-14.374	-6.6492	-11.746	-5.7587	-11.705	-5.9304	-9.5602	-7.8337	-6.5535	-9.9171	-13.284	-10.1
-4.9927	-12.87	-14.147	-7.7766	-14.019	-19.397	-6.5239	-8.7057	-8.9279	-14.322	-11.93	-3.5216	-11.951	-17.559	-14.48	-11.394	-11.462	-10.217	-15.36	-18.805	-10.762	-11.544	-13.71	-8.6238	-9.1183	-12.843	-13.75	-9.7116	-11.288	-9.6266	-13.796	-13.598	-13.161	-3.1081	-15.798	-17.038	-18.253	-8.7823	-10.59	-7.6068	-9.0856	-11.995	-10.485	-8.4753	-10.144	-17.48	-9.2188	-16.221	-9.1274	-17.464
-1.963	6.1724	-1.9007	-3.578	1.1411	-0.46601	2.1179	-0.084549	-0.82224	3.0098	3.0468	1.7109	1.3463	2.2011	0.19754	2.1417	-3.5899	0.13469	0.45331	4.2424	-1.9029	-9.4846	-0.89172	0.099565	0.078926	-7.7528	-3.1727	-7.0901	-4.4316	-6.7503	1.3437	-2.6974	-6.1088	-5.1472	-3.0322	-3.3077	3.1881	-0.17476	1.4319	-1.51	4.1401	0.47484	-1.3963	0.1421	-1.4718	-5.6467	4.5066	-0.88565	-0.64947	-10.592
5.909	9.3434	15.16	10.592	5.5166	12.103	5.0692	7.5314	7.626	17.196	12.882	10.556	4.7782	8.2464	10.589	17.917	12.967	10.518	5.0319	6.9039	8.8673	3.4119	7.7481	12.231	9.2762	9.4611	14.385	11.428	8.8236	17.863	7.7976	11.194	11.473	7.7708	12.445	11.765	8.3437	8.5305	9.6324	7.8189	15.435	12.145	9.1277	22.034	9.4671	5.9408	10.244	7.2416	10.306	6.0225
0.055086	0.13378	-2.4527	0.63339	-1.977	-0.18554	0.23275	-0.099207	2.8888	1.7452	-0.89208	-1.1425	0.62968	4.1147	0.34657	-4.7358	1.2124	-1.9535	0.03509	-4.7573	-0.98996	1.565	-5.9081	2.1197	4.9708	0.70494	-3.9274	2.0641	0.63824	1.0086	-2.2531	-0.8331	1.5132	-3.059	-4.8752	2.2558	-4.4257	-4.5604	0.0058294	1.6144	-0.60142	2.5406	-1.4953	-2.1793	-4.6501	-1.6941	2.3218	-2.6174	0.040664	-1.5408
7.208	-0.028066	1.3873	-3.2768	-0.90659	-1.205	4.5714	3.4111	1.2851	0.34006	-4.2357	4.8143	3.8887	-1.3817	1.1118	2.4022	-2.5493	5.3175	0.59851	2.7548	3.4543	2.0482	2.9536	2.8051	4.8429	6.3545	6.5333	5.5403	0.1037	3.0834	-3.9131	-2.2043	-4.3505	-0.026898	2.1151	-2.1723	5.4144	-2.5744	1.2035	2.744	2.6122	3.3105	-5.0509	0.36313	-1.2701	2.1394	3.4029	5.2265	-4.8504	-2.1019
-14.228	-12.713	-6.878	-17.858	-9.5618	-10.209	-11.506	-11.776	-6.9458	-7.3588	-17.844	-20.041	-12.541	-9.4229	-17.88	-12.896	-14.493	-14.374	-16.014	-10.79	-4.5867	-8.0025	-13.254	-10.003	-11.793	-11.025	-16.001	-14.886	-11.746	-12.731	-17.688	-12.388	-21.367	-5.4302	-11.619	-6.4505	-9.7833	-16.874	-11.199	-14.51	-12.907	-13.543	-14.548	-11.248	-18.385	-15.566	-10.041	-8.2774	-7.1079	-14.453
-0.60995	1.5611	-4.8093	1.6321	4.2322	1.7557	0.58482	-0.46924	4.4763	-1.2285	1.2893	-0.391	-1.173	0.83567	1.3066	1.7718	8.343	1.6465	0.93918	7.2931	3.0481	1.6774	-0.43704	-2.4439	-3.0181	12.143	3.7473	-2.7264	2.1234	2.5695	1.9261	2.3445	2.7444	2.8805	6.0789	4.2455	2.0542	-1.5413	-1.0985	1.1346	3.3398	7.5731	-1.8272	-2.0702	9.0048	-1.8722	2.4528	4.9071	2.4114	2.1259
3.2363	1.6084	-1.272	-7.6126	-3.0731	-3.097	1.4059	-11.012	-6.3114	-1.356	1.0672	2.9147	2.3958	1.8993	-6.414	-1.9353	-4.3244	-4.2254	-6.0394	-8.1862	0.30012	-0.60731	-2.8813	-2.4438	-4.9864	-0.12489	-1.6484	-4.1417	-3.5415	-2.5579	-9.847	-3.2414	5.8663	-2.5182	-4.3913	-9.5425	-2.9446	-3.2	-5.7401	-1.5335	-3.8224	-5.5204	1.2738	1.1028	-2.1253	-3.2179	3.0667	-0.12887	-0.68146	-2.1656
3.672	3.8715	-2.6298	2.3961	6.1381	0.28593	5.4426	-2.6282	9.6536	-4.0239	2.6184	5.0946	-1.0399	1.8096	-2.7791	-0.23449	-0.27818	-0.11884	9.8277	8.9609	3.1619	0.65496	3.3993	3.1708	-0.08075	2.1348	3.2163	-1.1861	0.023011	2.914	7.0573	3.9073	-0.013047	2.9274	0.9539	5.0591	2.9974	9.8714	0.32107	1.8264	0.77367	3.3896	1.1673	-4.5445	0.51778	-1.2375	2.9652	-1.1648	1.6677	1.955
-2.2768	-10.215	-4.9264	-5.8714	1.1298	-0.95684	-6.118	-0.85005	-1.7133	-4.1558	-8.3558	-4.4123	-4.8982	-6.8708	-7.3416	-6.2208	-1.8612	-5.8039	-7.0389	-5.4255	-3.5751	-1.3449	-9.0711	-5.3793	-6.1936	-8.9743	-10.442	-5.8048	-6.1177	-8.7205	-7.599	-0.22916	-6.5885	-7.038	-9.9796	-7.8674	-5.6261	-8.0353	-4.9944	-3.7896	-7.2873	-8.7732	-7.3054	-6.9856	-5.0652	-4.1467	-5.1088	-10.366	-11.87	-9.0113
9.2289	13.813	6.8574	11.112	6.4449	15.06	13.494	6.4608	7.4944	9.1745	12.108	9.2145	10.455	9.8196	11.615	6.0245	2.6156	8.8119	11.164	9.7562	9.8374	11.278	5.2816	9.7209	8.7518	11.662	0.80855	6.3933	13.929	6.5235	7.1228	9.264	8.8181	6.6344	16.671	11.359	8.263	6.155	10.482	16.555	5.5086	9.3676	7.8005	14.399	10.543	13.27	8.0674	9.5393	10.675	8.6955
5.3982	1.8081	6.3742	17.827	6.6717	7.6668	3.9869	5.6505	5.3781	3.8714	8.7174	7.39	11.097	8.9608	4.6905	6.8708	8.0374	6.7685	11.265	3.1793	7.6396	8.466	8.4735	8.0345	6.4888	6.5926	10.655	6.1088	4.0636	8.8455	8.8785	7.3771	14.479	9.7238	13.672	15.201	11.369	4.4126	6.2994	3.121	12.183	7.3969	10.931	8.5269	8.4993	9.5514	10.206	12.862	3.1802	8.7856
-19.534	-26.722	-16.412	-19.131	-16.482	-21.586	-15.139	-19.427	-19.589	-17.093	-26.061	-21.367	-21.298	-20.214	-23.265	-30.107	-27.707	-21.304	-22.203	-19.185	-25.166	-21.591	-21.572	-23.561	-21.785	-14.791	-20.805	-11.393	-25.053	-20.98	-16.163	-16.172	-19.001	-20.749	-20.526	-21.237	-29.559	-16.894	-23.412	-21.446	-19.266	-19.111	-24.381	-22.627	-17.526	-18.875	-24.123	-23.478	-19.893	-29.737
-24.98	-22.371	-26.166	-19.335	-27.404	-20.793	-24.45	-33.107	-24.871	-20.241	-27.074	-16.356	-19.316	-18.015	-20.098	-20.327	-21.985	-20.932	-24.895	-21.897	-23.226	-29.271	-26.52	-19.205	-19.975	-16.264	-26.049	-19.481	-16.238	-22.177	-23.158	-16.421	-24.436	-25.716	-21.14	-23.482	-21.514	-20.134	-19.539	-22.315	-21.906	-21.096	-17.356	-19.665	-24.192	-25.834	-19.124	-16.741	-20.662	-22.974
6.5494	-4.2319	4.9664	3.7382	2.5564	4.2036	3.4791	-6.6247	-3.7026	-3.4981	0.6644	-0.1168	8.9152	-0.86335	-5.5162	-0.4259	5.3995	-1.4839	0.24505	-0.76088	2.4597	1.7086	7.0468	5.5588	-0.15984	2.1216	2.4793	6.37	-2.7587	-2.5569	4.2627	-0.25214	-0.77078	-5.9739	9.2409	-1.2593	0.49951	-6.1357	-0.43026	3.3331	2.6617	1.9822	3.2197	3.0214	-0.28473	-3.5035	0.64253	0.57737	4.9003	2.0344
-6.7676	-7.4519	-5.7373	-10.769	-4.3602	-6.2142	-13.775	-1.8827	-4.5827	-3.4386	-6.1994	-2.0562	-4.7936	-7.7506	-11.234	-1.4492	4.8616	-4.7308	-5.4611	-6.8822	-3.0857	-6.6922	-5.2146	-8.5441	-3.0272	-3.422	-10.251	-3.3212	-11.183	-0.99495	-3.9591	-8.1038	-4.2395	-3.116	-4.5858	-2.8082	-10.484	-6.2753	-1.6454	-5.4677	-4.2658	-1.3899	-11.258	-10.439	-0.83037	-6.3792	-8.7097	-8.6683	-10.691	-4.7086
1.5942	-8.1652	4.043	-4.1336	-1.1979	-6.2125	-3.6362	-4.7981	-1.4392	-9.3673	-10.638	-6.7655	6.913	0.67749	2.2808	-6.5065	3.4826	-3.6951	-0.56561	6.9425	0.25696	-1.291	-1.0197	-4.68	0.11667	-3.3336	-1.4372	-1.6537	4.7383	10.137	-4.4641	3.3954	0.5441	-7.5146	-0.099729	-2.7177	-0.99824	2.9291	-1.8537	1.8495	-6.6271	-0.43213	-3.7539	-6.6753	-3.7822	2.6311	-3.1705	-5.9179	-7.6513	-1.7234
3.5563	-1.5572	2.5118	5.2286	5.612	2.9473	-1.5977	0.36738	7.6141	10.838	1.045	8.7313	7.3109	4.9562	1.3682	9.639	4.7809	3.7685	1.5483	6.8389	4.4313	3.203	6.4265	10.798	9.9256	1.469	5.0071	10.367	4.5571	3.1787	1.6918	5.1348	-0.093454	0.81929	6.0255	11.369	5.4452	7.0139	-2.2566	6.0179	7.7857	6.3206	2.6699	7.2628	0.78644	0.71773	1.9515	8.5901	2.9147	1.1181
3.0347	6.7664	4.0745	8.7412	3.0355	4.0855	7.3019	6.6208	3.6965	-0.67118	4.3742	6.6255	10.402	12.234	5.1618	10.939	6.4751	11.814	10.023	9.7636	5.1169	5.5599	1.4832	6.7231	7.8667	1.9004	5.6072	1.354	2.1496	7.3926	2.605	4.2692	13.384	9.5897	2.7839	5.5395	7.3323	6.6627	1.4451	12.22	10.525	3.2751	12.164	8.9615	7.1927	6.3622	7.1005	3.4225	15.357	3.8659
-1.7442	-0.75447	-5.298	7.6366	3.3676	2.0049	-0.9508	-1.3011	0.43492	-0.68707	1.7339	1.2301	2.3989	-6.6427	1.3072	-2.9459	-1.2992	1.442	0.28202	0.56464	-0.23839	7.1874	-2.9353	-1.7182	-3.9253	-3.5146	0.35515	3.5363	-0.23393	2.5628	-3.2464	3.1933	0.21522	-0.46867	0.84038	-3.074	-4.9762	-4.2507	1.4202	-4.2015	-1.9754	-0.62323	0.60426	-8.9871	-1.8693	-1.8264	-0.49736	-6.4872	-9.0961	1.1945
-15.208	-11.006	-10.417	-13.185	-8.0192	-8.258	-13.409	-9.2493	-15.213	-14.621	-15.844	-9.5007	-12.484	-13.12	-10.659	-10.29	-15.715	-16.329	-12.348	-11.966	-14.448	-13.223	-18.788	-11.751	-13.809	-9.9187	-17.607	-10.333	-15.555	-8.5856	-8.5181	-23.577	-13.192	-17.473	-13.229	-14.581	-15.027	-17.725	-5.6869	-15.052	-13.386	-19.611	-11.56	-17.242	-13.987	-13.921	-12.135	-15.481	-11.134	-7.5335
15.239	12.877	6.8528	6.7506	8.3319	14.071	10.871	7.6723	9.6232	12.515	5.487	7.121	5.5162	11.118	10.6	10.613	6.3679	-0.59436	5.9956	7.7806	8.721	5.0047	2.2838	13.436	4.0978	9.6533	7.224	5.451	10.782	4.4489	8.1077	6.2748	14.792	4.7712	10.056	7.3475	9.9195	10.516	7.5856	8.9457	2.9418	6.464	11.959	5.5843	10.948	8.725	4.1456	3.3488	12.277	7.3274
2.7495	3.8715	-1.7767	2.7637	1.4776	-0.26251	8.0433	-1.65	-4.879	3.2613	5.1699	2.4268	6.0643	-0.58319	3.2806	-1.0141	7.0701	-3.0249	1.5612	5.067	2.6444	0.11391	1.7198	-0.65508	-1.4836	-0.17885	-1.3807	-0.26381	-1.6603	-3.3505	6.1008	-1.4099	6.1466	2.9016	0.33179	-0.58473	0.99962	-5.2473	-1.087	8.123	3.0654	6.3115	-2.4998	5.7406	0.34341	6.092	3.2344	4.4835	6.9886	3.0605
-6.3833	-14.655	-13.446	-16.102	-16.023	-16.052	-14.514	-14.716	-21.491	-15.793	-16.252	-11.267	-14.47	-14.799	-16.366	-9.3415	-14.522	-15.804	-11.354	-8.9286	-15.36	-17.514	-10.617	-15.896	-20.241	-20.467	-13.565	-11.642	-11.997	-16.565	-10.787	-13.99	-19.803	-14.271	-14.131	-12.348	-10.86	-15.695	-17.704	-8.39	-11.281	-15.488	-8.0134	-9.1383	-12.922	-14.146	-12.968	-13.333	-16.128	-14.278
-7.7956	-10.957	-7.9798	-5.8182	-2.7456	0.085037	-2.646	-11.125	-10.167	-4.5097	-0.82012	-2.724	1.6483	-8.5956	0.75127	-12.321	1.9715	-3.42	6.7503	-9.3462	0.022802	-2.1444	-1.2162	-7.9506	-1.637	-0.27209	-9.7449	0.032026	-1.2999	-2.2929	-5.6802	-4.7391	-13.751	-2.8974	2.739	-5.3174	4.9209	-8.3924	-2.8186	-10.918	-3.3194	-6.9561	-4.3926	-3.0213	2.4274	-2.8274	-6.0339	-5.9185	-3.9301	-1.3227
-5.5206	-13.83	-18.399	-11.681	-16.613	-10.954	-13.103	-8.3556	-10.041	-6.4839	-2.3791	-7.8264	-17.44	-4.4413	-16.482	-15.249	-8.3182	-9.75	-15.204	-16.452	-12.597	-14.416	-9.8748	-11.642	-8.9853	-5.5323	-17.175	-15.825	-7.4193	-15.491	-14.279	-3.5173	-3.4146	-9.0197	-12.279	-11.05	-7.267	-9.2664	-19.731	-9.2808	-14.31	-7.7159	-4.1679	-11.045	-6.0851	-17.002	-13.187	-15.268	-13.95	-8.3444
-7.497	5.2761	0.44717	6.5856	-7.8632	-1.622	2.9241	-2.8028	-0.19453	-2.8098	-4.9014	-2.4087	-2.929	1.1592	-6.8083	-2.7745	2.7886	-2.7294	-5.3486	-3.7352	-4.2311	-6.0547	-0.96586	-2.6554	-7.0359	-5.1663	-4.3964	-5.3095	-0.73381	-2.5191	-0.63548	-5.8846	-1.0479	-4.5158	-5.5301	-9.1302	1.0237	-0.44299	-1.3695	1.1404	-2.0643	-4.7835	-2.9006	-2.018	-2.2856	-5.0718	-2.7893	-0.79206	-3.5974	1.6531
-8.1859	-8.2612	-10.626	-10.899	-7.242	-13.077	-12.545	-10.459	-8.502	-8.0865	-11.441	-17.031	-13.539	-8.8625	-11.93	-15.938	-14.488	-11.228	-13.062	-11.224	-14.102	-14.389	-7.7094	-14.559	-8.0152	-11.133	-12.131	-8.572	-7.4935	-9.9123	-16.573	-13.817	-20.547	-9.8187	-12.24	-11.584	-10.918	-13.391	-14.715	-12.576	-4.2001	-13.9	-11.306	-11.718	-12.287	-13.679	-17.085	-12.2	-16.188	-11.38
-15.162	-11.335	-13.401	-13.797	-18.959	-18.247	-13.961	-10.444	-13.293	-6.1274	-13.326	-12.772	-11.685	-12.231	-15.865	-12.552	-12.615	-12.222	-14.31	-2.9732	-14.575	-15.146	-12.233	-6.9448	-9.6168	-12.064	-12.019	-13.819	-13.467	-10.085	-9.0223	-5.1049	-14.991	-15.528	-16.288	-13.082	-11.661	-12.04	-16.262	-12.469	-6.3259	-16.684	-20.529	-7.2773	-15.067	-11.77	-8.8607	-8.6316	-13.005	-8.1991
3.9617	-1.0095	8.7705	-2.7805	7.7712	6.5454	5.7263	5.1653	2.8803	1.072	2.8873	6.6882	3.4251	7.7015	4.3767	5.8637	1.2559	5.5555	2.728	7.812	5.0515	7.3863	1.2631	13.46	6.772	3.8609	6.8746	7.1362	9.0608	2.7893	5.2507	7.1033	8.3643	12.005	2.1745	7.7786	3.06	0.9096	9.5239	7.2715	0.93549	2.0611	0.42732	10.941	5.8385	5.0971	5.2768	3.8774	4.4917	10.394
-17.005	-9.2388	-16.81	-9.1127	-15.465	-12.031	-6.7097	-12.532	-15.338	-12.822	-18.149	-8.9986	-6.3162	-14.32	-8.29	-13.071	-14.132	-8.8566	-14.154	-7.8313	-15	-13.683	-20.688	-6.8506	-10.129	-13.98	-14.592	-13.58	-16.911	-10.232	-9.3175	-18.228	-7.226	-16.243	-8.8474	-9.2397	-13.047	-14.609	-10.383	-18.509	-14.067	-9.0406	-22.169	-14.056	-3.9379	-14.988	-11.683	-12.51	-12.053	-11.71
1.0124	6.9076	-1.2616	8.503	5.3313	3.5779	3.4757	4.0737	12.707	7.7667	7.4791	9.3197	2.9292	6.4781	0.52747	8.4162	-2.8278	6.9592	4.5869	12.656	7.1576	3.2665	1.1055	9.0009	-0.59737	6.6345	1.4467	7.1386	2.354	1.0972	1.3538	2.6095	6.4425	-0.096675	7.5191	8.288	18.096	4.7934	12.656	6.2526	10.803	4.6646	0.1621	1.4068	10.456	2.9527	5.3417	5.7257	9.3414	5.3091
9.3551	14.006	-0.22965	10.741	13.296	13.901	1.0436	7.5484	11.557	11.414	9.7556	8.9453	4.2483	4.4987	7.4528	4.7564	8.1377	10.516	5.9216	8.9428	2.7715	8.6581	8.478	5.5706	9.6062	4.4468	17.241	8.6409	10.632	14.144	14.187	7.2562	9.0017	4.302	7.0158	16.727	8.1264	11.85	10.523	19.177	8.6936	7.5357	12.326	12.705	8.518	11.742	3.2401	2.3245	10.985	11.929
-9.4213	-6.5963	-12.688	-3.6132	-6.7512	-1.4171	-7.0758	-7.0776	-3.8483	4.3061	-1.6831	-7.1125	-4.5014	-9.5984	-8.5603	-5.0329	-10.184	-4.0064	-1.6716	-6.2503	-2.5361	-5.6442	2.1868	4.4301	-7.3453	-3.4576	-9.1235	-7.5233	-12.611	-5.9849	-4.1243	-9.7339	-9.0393	-3.8566	-7.4532	-2.4127	-5.7966	-7.5849	-13.202	-5.4535	-11.406	-8.4814	-5.0805	-8.2702	-3.0637	-7.4122	-7.5785	-3.4947	-2.3163	-9.3665
-1.1795	-7.3197	1.1335	-0.60874	-3.7465	3.0149	1.009	-1.0778	-1.2709	-2.8159	-1.2259	-5.957	-9.9242	-2.6403	-5.8358	-2.4928	-8.6851	4.6148	-3.4124	-0.22495	2.7436	-5.2579	-1.2664	-2.2077	2.0855	-4.1919	0.030962	-6.8851	2.0831	-1.7132	-4.2129	-7.4716	-2.3545	-1.7901	-4.6658	-4.4687	-8.4537	-0.56293	0.77325	-9.1528	0.24589	-2.8483	-7.2461	-2.4669	2.4228	-1.7026	-10.524	-1.9007	3.359	2.1686
-12.242	-11.389	-9.5639	-6.9062	-17.682	-11.691	-8.5147	-7.6886	-7.7476	-6.7744	-16.087	-18.813	-13.903	-8.7907	-11.546	-6.2552	-9.611	-9.8214	-10.636	-12.903	-8.9975	-11.716	-4.7475	-13.415	-11.751	-12.876	-12.981	-11.839	0.43838	-13.996	-12.481	-14.694	-12.597	-10.491	-5.5098	-8.5728	-5.4294	-7.4722	-11.242	-15.39	-12.253	-13.77	-13.906	-16.847	-11.061	-4.7287	-2.7879	-10.721	-10.828	-8.528
-18.525	-5.9273	-10.618	-13.12	-4.552	-7.4909	-13.211	-8.6458	-7.7742	-16.273	-8.6504	-11.47	-10.412	-9.8019	-4.1693	-11.588	-12.207	-10.531	-10.698	-10.024	-11.693	-8.8249	-15.428	-7.0562	-17.839	-10.416	-10.867	-12.715	-18.458	-10.813	-9.1888	-12.217	-11.299	-10.333	-10.396	-7.4634	-6.9156	-6.6375	-4.5714	-12.023	-10.464	-10.431	-7.1472	-14.732	-5.8871	-15.75	-6.3655	-15.762	-10.204	-12.079
4.6379	-4.0028	0.90873	2.3644	-0.069507	9.0354	-2.5238	-4.2775	1.1223	1.2552	-3.0938	-0.056874	1.0973	-0.43917	-1.7202	-0.02405	3.2061	-2.6215	1.8062	3.6455	-1.0403	3.5876	1.6204	2.8407	-0.78889	-0.20531	2.206	-0.65753	1.1843	0.21719	-1.0798	-1.5497	-2.605	1.6699	3.3104	1.6261	0.015835	7.9409	0.20375	-2.3605	-3.5414	5.5574	1.1468	5.0983	1.602	-1.545	2.7834	3.5674	2.0929	1.3696
-11.979	-14.967	-14.03	-16.466	-19.52	-12.675	-15.385	-17.012	-18.062	-11.998	-12.574	-12.129	-11.996	-12.836	-10.996	-10.958	-17.454	-14.238	-16.678	-12.788	-21.596	-9.9867	-18.775	-9.9454	-15.161	-19.874	-14.387	-15.738	-19.037	-20.736	-12.236	-10.43	-15.27	-14.822	-17.357	-9.5226	-18.11	-14.007	-12.959	-14.279	-17.482	-17.066	-12.277	-14.087	-12.846	-15.051	-13.642	-14.761	-15.807	-14.76
-5.5057	-4.5893	-1.0879	-3.5669	-2.7188	-11.007	-2.2492	-3.12	-2.8733	-0.99316	-0.5886	-10.793	-5.0714	-4.6882	-2.039	0.36509	-3.3165	-1.0312	-3.8326	1.5407	-4.7589	-7.9601	-4.6872	4.5839	3.5242	-3.7912	-2.9531	3.1204	-1.2272	4.8907	-2.8636	-1.3012	-3.4897	-3.744	2.5721	-0.28855	4.6946	-2.7775	0.23548	3.0585	-2.2685	1.2647	-1.1504	-2.9388	-1.0106	2.6088	-2.8979	-1.9045	-2.6008	-10.604
-2.2827	-4.3202	-5.6798	-2.3853	-7.3662	-4.8707	-4.1507	-2.5305	0.98088	-8.7108	-8.5498	-11.395	-6.9366	1.8538	-3.333	-4.8401	-1.6242	-5.5795	-5.4792	-2.4044	-4.2226	-2.5694	-1.8662	-2.7047	-5.2614	-3.7531	-0.14132	-5.8687	-7.8313	-8.7586	-5.1132	-7.8406	1.2147	-4.2186	-7.4343	-3.1562	-3.9167	-1.4348	-3.8015	-5.4629	-4.1144	5.3446	-2.5482	-2.7046	-4.021	-1.3792	-0.58051	-5.5339	0.25546	-7.2123
-0.094828	-3.1057	-4.018	-4.2276	-5.1743	-9.4829	-3.2943	-7.2782	-3.1979	0.93598	-5.6495	-0.37108	-7.0504	-9.5668	-1.9845	-3.3876	-5.014	1.1655	-6.6763	-7.2285	-1.0536	-10.472	-2.8376	-7.1818	-2.8099	0.18861	-6.8684	-3.6505	-6.8589	-4.8671	-2.6446	-4.5096	-7.0709	-0.2356	-6.8815	-7.631	-2.2476	-2.5749	-10.437	-3.3887	-3.9318	-5.4392	-3.3367	-6.295	-8.612	-11.636	-7.9312	-9.4609	-1.4861	-1.5434
-10.433	-12.755	-9.6111	-19.4	-11.723	-15.174	-6.991	-10.605	-11.012	-6.0473	-10.711	-8.7334	-9.466	-11.054	-12.102	-10.562	-5.4471	-10.723	-7.4746	-8.2677	-17.731	-9.8398	-11.497	-12.208	-7.871	-8.8335	-15.14	-12.833	-8.6468	-7.6723	-7.9209	-6.8167	-9.1122	-11.664	-9.587	-10.166	-15.631	-11.249	-14.603	-12.581	-9.055	-6.134	-13.523	-10.174	-13.555	-5.4433	-10.93	-10.95	-11.401	-9.9897
4.9993	7.6127	-0.95529	6.7111	-0.20957	6.2084	2.3303	3.9113	8.463	9.5186	6.6538	7.3101	5.8265	3.5008	2.8595	5.8797	9.7957	-1.7568	4.4157	7.5503	7.4357	5.6898	10.608	6.328	0.47169	8.7705	4.0225	5.8738	6.3492	12.566	6.3663	4.4974	5.4745	3.8845	2.5564	3.7456	3.7831	7.2302	0.99927	7.4437	6.4532	2.5606	1.1808	5.857	9.1194	5.8005	9.1045	6.2597	5.9247	4.981
7.9793	5.1781	4.3028	-4.4111	12.068	-3.2271	0.52056	5.7048	3.5949	7.0952	2.2381	7.4854	-0.81263	2.2743	5.8405	2.442	-4.6851	3.6583	3.5443	8.273	10.198	4.4661	9.4139	5.811	5.5948	5.1703	3.0883	7.2515	9.5149	2.5009	8.3478	1.0628	3.1278	6.2347	1.0662	8.6165	2.822	4.2176	2.8378	5.5211	3.0314	1.4454	4.7302	7.4469	-0.60369	-3.8497	4.9465	2.1302	1.7157	2.0886
-5.1493	-4.3245	-7.8666	-2.2714	-1.0522	-10.531	-3.2743	-0.23757	-4.6138	-5.9415	-8.3188	-6.4965	-3.7023	1.7561	-0.85012	-2.2438	-1.189	-0.69576	-2.0931	-14.563	-13.741	-5.1221	-4.9154	-2.3541	-8.0382	0.32706	-4.8032	-3.017	-2.1539	-8.1563	-12.082	-7.2788	-8.2503	-5.3393	-0.98241	-4.6706	-5.4446	-0.11718	-3.3844	-5.9399	-6.8788	-3.4484	-10.101	-5.1805	-5.9024	1.3752	-0.36194	0.97363	-5.7805	-5.0833
-2.9989	-6.1797	-10.836	-8.9389	-6.7144	-2.7329	-7.5401	-10.829	-7.4028	-5.6497	-15.102	-4.7598	-8.6072	0.11301	-1.6062	-11.925	-6.8138	1.8434	-12.885	-7.5848	-6.3395	-0.84542	-4.0192	0.076166	-6.1839	-4.4339	-3.4409	-2.4202	2.191	-5.608	-3.5896	-5.925	-11.013	-9.6509	-0.11202	-8.2302	-10.029	-11.907	-2.2606	-5.9706	-1.4933	-6.9625	-4.0788	-0.21644	-3.7904	-12.206	-10.953	1.4793	-2.398	-5.1365
6.7312	3.2699	3.5194	3.2855	3.6862	9.054	2.0536	6.7339	6.7481	5.7305	4.9443	9.7289	4.3209	4.0292	6.1446	5.0567	9.4064	5.701	2.7522	7.2942	1.5499	5.6381	-1.6101	1.0191	6.2129	6.8062	6.0835	5.4919	7.2349	2.5134	7.8979	-2.4456	6.0419	5.6015	3.0886	9.9679	13.97	12.589	3.357	7.4256	4.1688	9.996	3.7628	0.8976	6.1537	2.6761	-0.39171	1.437	6.9708	8.0524
3.0382	-8.401	0.41248	-3.6203	-3.5353	-4.146	-0.28105	-2.4614	-4.2917	1.8645	-4.9989	0.41206	-1.278	-3.0798	-2.556	3.9514	-5.5158	-1.7524	-0.55746	-1.0438	-3.1852	-0.89808	0.93833	-0.45321	2.6688	0.53037	2.3627	-11.718	-3.8094	-4.1209	3.7834	-3.9601	-1.8311	-0.30313	2.0229	1.4804	4.4088	0.018065	3.9201	-2.0686	-3.9908	-3.6548	-2.7547	-1.6961	2.0546	2.3247	4.2755	-4.7144	1.4502	-4.9068
-11.34	-8.9429	-9.7387	-11.29	-14.263	-13.571	-15.228	-16.749	-9.6997	-11.754	-9.7957	-16.463	-11.429	-7.632	-22.199	-18.067	-14.776	-15.104	-17.9	-15.094	-14.638	-16.585	-14.566	-15.741	-18.532	-8.1192	-13.851	-11.842	-14.927	-15.39	-11.462	-14.752	-16.061	-9.077	-9.3311	-3.2313	-12.779	-14.813	-4.7614	-17.674	-12.386	-8.9474	-11.492	-12.882	-20.526	-14.199	-10.668	-10.384	-22.004	-6.6374
2.9783	1.4507	-9.4143	-4.5281	-3.0738	1.644	-3.7208	1.4666	0.29927	0.047019	0.45908	-1.9996	0.54545	3.3692	-3.8001	-0.86367	-3.6033	-3.4877	-7.2349	-8.7205	-2.6693	2.8802	4.365	-3.7687	-3.4316	-5.1865	5.0163	1.9393	-4.9428	3.7863	5.5525	-2.8726	0.15946	-4.4433	1.0452	2.0292	-2.8193	1.6621	3.1557	2.1198	-2.6835	-3.5323	-0.15285	8.1998	1.9692	-0.22887	-0.13271	5.447	-0.34558	0.34306
-0.022155	-0.26893	-2.637	-12.097	-8.201	-11.532	-9.9307	-2.2604	-5.3986	-6.9529	-4.8315	-12.613	-4.2491	-6.9515	-6.2237	-10.453	-10.553	-9.2666	-5.9186	-3.4782	-1.0212	-1.6202	-2.9949	-9.1974	-7.0907	-2.2021	-11.315	-2.725	-5.8952	-10.155	-10.297	-1.6606	-10.586	-8.4821	-4.0418	-10.306	-2.5967	-10.006	-15.308	-7.8199	-9.059	0.42808	1.6538	0.010251	-4.3749	-7.2274	1.0565	-4.4339	-10.638	-9.0989
-16.404	-10.382	-12.031	-15.549	-2.8932	-7.4032	-11.374	-21.169	-12.897	-14.282	-13.479	-19.487	-11.125	-13.101	-19	-17.167	-19.041	-16.533	-17.481	-16.467	-17.677	-12.874	-11.736	-15.306	-10.78	-8.769	-15.726	-6.7179	-10.086	-11.491	-6.9945	-15.062	-13.03	-15.258	-14.829	-12.145	-14.978	-16.006	-13.339	-10.203	-8.8156	-11.825	-10.124	-16.789	-13.23	-12.786	-10.696	-19.033	-15.116	-18.779
6.1845	14.196	5.1556	0.60627	4.386	4.9912	4.8294	5.0014	12.295	11.743	9.0609	12.859	3.2255	7.6076	9.2752	3.5255	3.4002	5.2034	6.4267	8.3741	3.5576	10.582	11.407	-0.60403	3.2915	6.7777	10.476	2.8037	4.4495	8.5532	8.2426	1.2448	2.2793	4.6871	7.1162	3.5045	2.0972	5.2696	5.7809	2.1616	9.2045	10.711	6.5613	5.6188	9.0921	7.1828	7.4433	3.0665	7.0868	5.8651
4.1391	4.8942	9.4391	8.7763	6.8976	9.8744	8.6671	10.21	9.0543	8.0138	10.416	5.8887	8.1352	10.216	9.5527	8.9031	13.039	7.4555	7.4573	9.913	4.5668	2.7167	2.0885	7.3002	14.412	7.999	7.9881	8.326	4.1245	7.6041	9.111	5.6968	13.339	9.1253	-0.11093	4.8337	7.4916	7.8221	13.734	9.2949	13.743	5.5782	5.5167	5.3381	13.705	6.2735	14.867	7.619	8.8961	13.542
5.8803	-6.8268	-1.6329	-3.7454	0.7911	-4.0313	-0.95776	-2.4697	-6.4226	1.1079	-2.9136	-3.1504	-3.0905	0.47164	-1.9858	-3.8294	1.4997	2.3023	-2.2984	5.3993	-2.4887	-2.6008	-3.5333	4.2885	1.9574	-0.94399	1.1396	0.68439	-1.8728	-1.754	-5.6135	-3.8937	3.4675	-0.39841	0.37484	2.9948	-0.46787	3.585	-5.823	1.3741	-0.67197	1.4908	-4.6388	0.19964	4.6514	-1.8378	-9.4349	-3.1032	1.5927	-4.7557
-3.7063	4.7671	-3.6102	-0.68403	1.0836	1.921	-2.2867	6.5331	4.4726	0.22393	0.8168	2.133	-8.3348	3.0769	-1.0337	4.4227	2.5563	1.8419	-7.3992	0.93939	1.5019	1.6039	-1.9579	1.5099	1.6105	2.8727	0.76299	-1.7377	-5.3193	-1.2419	-1.2892	-7.1385	-2.0288	0.095105	-8.727	3.7775	-3.3021	-3.5041	-0.08349	2.6292	2.6625	0.71409	-0.90595	-5.1982	-1.8091	0.25641	-4.2939	-3.2121	-0.54257	-3.1729
-25.322	-25.857	-14.84	-28.452	-18.241	-17.519	-21.279	-29.034	-18.855	-27.464	-18.742	-19.868	-23.653	-14.772	-25.934	-31.296	-24.025	-17.715	-23.278	-25.779	-19.52	-22.604	-22.037	-23.401	-22.485	-15.394	-24.548	-19.693	-22.418	-17.041	-29.986	-20.365	-21.24	-28.121	-21.227	-14.984	-19.4	-25.982	-18.335	-18.859	-19.378	-16.137	-19.542	-19.715	-26.951	-24.983	-16.874	-22.158	-18.864	-20.393
-6.8366	-4.0106	-12.446	-14.152	-9.3494	-9.3435	-14.566	-12.126	-5.7806	-9.1813	-11.716	-11.085	-11.938	-13.59	-10.143	-6.8919	-10.328	-9.9789	-6.5575	-14.755	-8.443	-4.568	-9.9343	-10.537	-16.433	-7.5691	-9.2606	-8.5439	-4.0652	-12.821	-3.3895	-9.8729	-10.945	-10.604	-11.041	-7.1049	-9.3858	-8.0086	-17.098	-9.3866	-15.386	-12.859	-5.4079	-9.4709	-9.3378	-8.6156	-9.3887	-4.6236	-12.88	-12.648
-14.768	-13.252	-5.6623	-11.857	-8.071	-16.689	-9.9328	-9.9128	-14.046	-13.36	-16.73	-10.559	-14.003	-10.174	-13.255	-7.5512	-8.1001	-10.183	-4.0404	-17.295	-14.329	-12.055	-6.9292	-4.2455	-17.822	-17.85	-17.739	-18.183	-10.36	-14.272	-16.565	-7.112	-8.1513	-8.9858	-13.033	-9.7314	-17.422	-10.703	-10.307	-15.434	-11.098	-2.4549	-16.587	-9.6901	-10.733	-5.7296	-9.7598	-10.397	-15.637	-8.986
-1.5336	-2.7608	3.3973	-6.4297	-1.1537	-0.65168	0.47326	-2.6521	-1.7763	-10.835	-0.1756	-4.8713	-6.2736	0.35921	-6.1285	0.21239	-0.56537	-4.9342	-0.76291	-0.29648	3.409	3.5786	-6.7132	-1.3699	-5.1851	0.14117	-3.1706	-6.8996	-3.3538	-8.778	-4.014	-3.993	-0.22089	-6.5707	-3.6673	-3.2204	-0.12558	-2.3808	-1.3499	-5.2862	-8.6719	-1.6749	-0.67983	-1.8938	-5.3876	-0.53465	-5.7613	-2.6365	-2.0057	-0.15193
-18.741	-14.229	-17.483	-16.119	-14.77	-18.983	-16.852	-11.117	-15.65	-8.3266	-16.784	-11.585	-19.651	-23.084	-14.512	-16.73	-12.721	-12.444	-17.454	-12.659	-12.572	-17.221	-14.32	-11.234	-18.755	-15.945	-9.5864	-13.984	-14.578	-11.946	-15.797	-20.086	-15.389	-15.309	-16.151	-11.993	-15.73	-15.19	-14.523	-17.026	-10.702	-14.704	-10.311	-12.437	-15.699	-17.755	-19.402	-19.587	-12.084	-15.263
-0.72919	-1.8293	-8.7059	-3.1446	-4.9591	2.4025	-6.1307	-5.0947	-0.89041	-3.3232	0.92466	-10.146	-2.3867	-7.9105	-4.9415	-6.8061	-7.2704	-5.8524	-6.8503	-6.5709	-7.1249	-2.8977	-6.2692	-9.0437	-11.694	-9.0187	-3.7147	-4.1985	-7.2785	-5.0748	-2.2482	1.1191	-1.4447	-1.8618	-3.5841	-1.8955	0.44837	-9.3942	-12.951	-7.7607	-4.0558	1.7547	-6.2223	-5.3	-6.9717	1.0988	-1.3444	1.2356	-6.9699	-6.379
-1.3613	-5.5146	-3.8435	-4.5899	4.0749	0.10477	3.8955	-2.2743	0.72491	2.38	-5.7737	-6.5395	2.329	-7.9896	-7.6435	0.15027	-2.8338	1.8569	0.41979	0.75179	-8.3699	4.8527	0.60369	-8.5713	-1.473	-5.3243	3.5478	-1.7375	9.0022	3.2589	1.7588	-4.877	-7.8685	4.0222	-5.2844	-4.2797	-7.2331	-1.4992	-3.5471	-0.75716	-2.3033	2.8298	-4.2352	3.6236	0.82883	1.7828	-0.62609	-0.75375	-1.6024	-2.1631
-16.212	-11.925	-8.4952	-12.762	-7.3193	-15.976	-7.6514	-1.7421	-14.481	-8.1588	-16.084	-12.515	-9.1133	-11.106	-9.0772	-12.135	-8.27	-9.5117	-12.276	-11.704	-13.815	-13.303	-14.073	-13.779	-15.551	-8.7752	-11.161	-10.737	-7.6608	-9.2476	-15.642	-3.078	-13.579	-14.165	-8.7801	-9.2447	-15.927	-8.9802	-10.543	-8.082	-15.909	-6.3358	-11.851	-16.193	-11.128	-17.213	-10.262	-15.164	-7.4676	-8.4587
-12.044	-10.735	-15.029	-6.065	-4.6068	-11.562	-4.1693	-15.466	-9.4722	-12.249	-10.07	-9.7676	-5.033	-1.6503	-3.9851	-11.732	-9.0721	-8.1661	-5.7191	-7.3534	-11.284	-16.841	-9.6011	-9.0811	-8.4728	-10.836	-18.765	-3.16	-9.3789	-8.329	-4.3447	-2.7529	-7.476	-11.13	-8.914	-6.5708	-12.11	-8.3084	-9.8674	-4.0571	-14.686	-7.0629	-13.625	-8.3991	-4.8784	-8.0355	-10.364	-12.483	-11.958	-7.1443
-3.0201	2.9029	-2.5983	-2.3595	6.6683	-2.8025	0.93291	2.8772	-0.19912	-3.2669	3.6062	2.4436	2.1519	4.901	-6.4762	-2.1429	0.02903	-0.9352	-4.7382	2.8005	7.4573	3.0533	-9.276	-0.18869	2.507	3.7458	-0.22043	-5.6732	0.30592	-1.2295	0.14432	-1.1558	-3.1353	-3.7355	5.3779	0.56615	-3.2956	-1.0537	3.1271	5.9389	-4.6247	3.6439	-5.6995	1.4456	4.6156	-4.55	1.7539	-0.48102	-0.10691	5.6237
2.0575	-0.44679	-5.0855	-2.473	-7.2215	-4.8369	-5.6864	-6.3862	-7.0589	-6.1371	-5.937	0.073479	-8.9516	-2.5019	-0.98781	-8.7937	-4.7349	-4.2121	-2.0662	-2.4994	-1.7255	-3.7376	-3.9814	-5.107	-2.874	-5.022	-2.6785	2.5131	-7.5756	-8.6421	-7.7869	0.11444	-7.1468	-5.8984	-12.115	-1.3057	-2.4359	-5.6697	-1.9242	-4.4542	-3.9689	-3.6921	-5.4033	-6.1183	-6.5935	-5.9831	-3.2817	-10.148	-6.0731	-12.665
-1.1883	2.6819	-1.5464	-3.7878	-0.95876	-13.81	-9.6471	-1.7879	-2.2121	0.17509	-6.7736	-9.3693	-6.1292	-3.0621	-0.40805	-2.7955	-3.4869	3.7381	0.56199	-3.4891	3.2114	-0.19132	-2.6192	-10.615	-5.7814	0.66798	-5.4701	4.6672	-4.9168	-1.0372	-6.5642	-7.9424	-6.2051	-2.504	-4.9354	-6.0827	0.8542	0.37442	-9.1047	-9.4337	-5.0447	-3.8006	0.77681	-0.23265	-2.8159	-4.6057	-5.9374	-1.8655	-5.7581	3.7522
4.9264	1.1945	-4.059	-4.5709	5.0746	-3.5949	2.4052	4.2747	5.8494	3.7201	9.7338	4.878	3.9128	6.0254	2.5345	3.1368	2.9059	2.7132	-0.86523	1.6445	-1.1965	2.5005	8.4236	6.4617	4.7017	-5.9147	-0.033751	2.6245	0.12669	1.4263	-1.6661	2.4565	-1.9023	4.0634	5.0359	5.4651	-0.53333	2.9219	4.7686	3.9177	2.5127	1.1096	10.141	4.8726	1.0662	1.1971	-2.8567	8.0084	-7.3594	-0.88808
-13.614	-14.137	-8.7918	-11.814	-12.829	-10.015	-17.43	-12.72	-17.979	-13.095	-13.34	-7.7219	-9.3726	-6.7517	-15.784	-11.519	-11.877	-11.723	-18.008	-14.832	-17.126	-12.85	-12.677	-12.501	-12.69	-19.072	-11.098	-13.438	-11.68	-10.668	-4.6897	-11.024	-8.0836	-10.55	-9.6316	-13.554	-14.576	-14.995	-11.515	-11.051	-17.204	-8.5447	-11.777	-8.7317	-19.183	-17.509	-16.377	-12.158	-9.3298	-10.598
-10.012	-4.201	-11.932	-6.6542	-0.042764	-5.1842	-9.9803	-2.0686	-5.6159	-3.628	-0.1275	-3.5539	-9.9537	-5.4087	-1.1107	-0.87293	-3.3145	-5.9848	-6.5599	-3.3011	-3.0174	-3.422	-7.9934	-8.1603	-4.8036	-5.4912	-8.7492	-7.6488	-6.7281	-9.2556	1.1272	-0.76328	-7.1881	-4.6282	-8.3133	-6.5104	-11.434	-2.5505	-0.69983	-8.6375	-9.5947	-7.6348	-7.2183	-3.4213	-5.1045	-5.7266	-7.8079	-9.6481	-9.1312	-4.3557
4.3771	-1.582	-3.9215	3.9171	5.327	-4.9527	0.30065	3.5667	1.152	-1.8803	-2.4763	-4.3695	3.5511	0.18218	1.1258	1.6695	0.33604	5.5269	3.2643	5.1178	8.1116	1.717	1.9892	-5.1255	-2.1934	4.2299	-0.19728	-0.51223	1.2068	6.264	5.3311	1.0596	-2.5965	3.6419	-3.1675	-1.3034	-1.2257	7.2242	2.7499	3.0015	4.6775	7.6629	7.6165	3.7928	5.2433	-1.1576	1.0771	4.4931	1.2279	4.5108
-8.2502	-15.24	-6.2445	-10.563	-8.0217	-7.421	-10.879	-11.527	-18.888	-15.909	-16.153	-7.716	-15.017	-9.3982	-19.071	-7.7245	-13.672	-10.883	-13.589	-10.168	-11.704	-14.714	-5.8321	-13.893	-8.6211	-7.1298	-12.886	-18.125	-13.622	-10.595	-13.859	-12.214	-18.642	-16.489	-8.8253	-13.142	-7.8039	-18.27	-12.712	-9.0148	-8.1743	-17.646	-10.349	-7.6637	-11.588	-8.5585	-10.658	-9.8689	-9.0308	-14.313
-10.495	-10.042	-9.8004	-5.1872	-8.3578	-6.2535	-7.0076	-11.46	-3.3892	-10.533	-8.4924	-8.4207	-6.6067	-12.342	-8.7885	-11.886	-8.9422	-11.426	-3.8675	-15.36	-10.089	-11.739	-6.2464	-9.2331	-8.435	-8.059	-12.95	-8.6111	-9.8273	-2.5519	-9.3626	-8.405	-11.755	-7.9068	-5.5362	-13.82	-11.782	-4.6174	-12.589	-15.494	-7.5473	-10.849	-8.031	-2.0952	-10.86	-10.52	-9.8326	-8.0465	-9.2393	-11.889
5.6017	2.8975	6.3064	7.444	5.1374	1.2865	7.9921	-1.6027	12.428	0.58013	12.838	4.1011	9.3488	2.8793	3.4399	2.457	4.2885	10.767	5.3193	6.4422	3.8364	4.8449	6.6233	11.785	9.5966	8.814	1.2317	8.9273	9.4147	6.7258	0.28425	-3.2894	5.778	9.4143	1.9893	-0.22027	12.172	3.6485	5.4273	2.9525	3.0266	3.7332	8.075	0.54794	2.286	6.6284	2.5836	4.9322	6.6347	6.7802
3.2605	-2.543	-2.0654	0.27129	-3.2149	-4.3394	-1.6635	-5.0448	-2.0292	-1.8507	-5.4404	-10.039	-1.4132	-2.6973	-3.1218	-1.391	-0.22168	-0.98617	-3.0643	0.47536	5.9121	-0.18469	-3.6473	-6.3079	-4.3162	1.2759	-1.4938	0.47308	-2.2394	-0.18986	2.3333	1.8175	-4.6073	-0.51094	8.8366	-1.0438	1.55	0.36783	-2.8294	0.96038	-5.7419	-7.0814	2.7756	-0.34807	-0.78268	2.1227	-7.2114	-1.3382	-1.5428	-0.18293
-2.4906	-15.993	-7.3059	-2.5357	-7.4888	-13.094	-10.411	-10.842	-14.389	-10.446	-10.815	-13.279	-7.5044	-5.5782	-11.967	-11.11	-13.63	-4.8737	-9.1033	-10.836	-12.233	-7.7287	-5.9176	-10.418	-18.887	-11.032	-10.7	-9.4254	-7.5426	-2.5758	-7.8328	-6.4132	-13.646	-14.373	-9.5261	-14.072	-6.3937	-12.667	-13.481	-10.595	-12.259	-5.2231	-8.1055	-14.499	-10.218	-9.4843	-2.3273	-9.4584	-8.5281	-6.7323
-1.9251	-2.3453	-6.8411	-6.6318	-0.97898	-4.2515	-1.8671	-1.9005	-5.4051	-3.4405	-6.389	-3.0956	-4.8682	-6.1357	-4.2971	-5.2497	-0.70973	4.861	-4.8715	-2.9727	-0.50275	0.30295	1.7679	-10.644	-3.2725	1.218	-8.86	-0.24078	-7.045	-3.127	-1.9884	-15.028	-3.5227	-3.7133	-2.2101	-5.0491	-0.74525	-4.7657	-0.082231	-7.6586	-6.8939	0.13229	-7.3176	-11.352	-0.37409	-0.42088	-2.3697	-4.7717	-7.9415	-3.0031
-24.93	-24.205	-27.71	-25.136	-17.877	-24.412	-18.733	-16.687	-21.883	-20.486	-20.546	-23.442	-21.842	-17.632	-22.201	-20.731	-26.868	-20.296	-20.108	-29.407	-20.925	-19.472	-21.87	-24.422	-18.005	-18.182	-22.564	-17.571	-24.949	-21.785	-19.013	-18.929	-20.089	-22.958	-22.786	-26.85	-19.695	-20.473	-27.262	-24.3	-23.501	-27.84	-25.624	-19.381	-21.005	-24.81	-23.206	-20.177	-18.784	-23.481
-3.9285	-2.0185	-1.3648	-1.9014	-1.236	-10.169	-9.678	-4.7887	-4.2769	-12.595	-0.95965	-12.887	0.44036	-3.6198	-4.2947	-3.2051	3.632	2.323	0.59072	-9.2956	-8.4236	-5.1272	-4.1753	0.56649	-6.0587	2.4495	-2.4057	-6.3013	-4.3788	-7.6998	5.1536	-7.8967	-3.8106	-4.7087	-1.6704	-4.659	-3.6527	-10.08	-1.3339	-2.3023	-1.3536	-1.2817	-0.22856	-8.7236	-5.6632	-7.0593	0.26961	-7.9252	-8.5161	-9.3122
-7.0404	-11.862	-7.8931	-3.8397	-7.8066	-0.076302	-12.549	-5.4236	-4.4869	-4.1978	-2.8134	-3.7835	-6.0512	-9.7102	-7.6754	-10.183	-2.1373	-6.7627	-6.0099	-3.84	-8.6163	-8.8875	-4.0736	-4.3068	-7.8029	-16.706	-2.5612	-6.9597	-2.3685	-5.6345	-5.3274	-12.952	-8.1284	-5.6963	0.25538	-2.8087	-0.22138	-7.578	-4.8754	-2.1727	-6.699	-5.2708	-7.7899	-4.4248	-2.3818	-4.3477	-7.111	-6.7944	-9.4921	-8.6282
-3.202	3.7358	-0.66562	-2.1161	1.6274	-0.94066	0.97377	3.629	-2.016	4.8213	0.10681	0.49308	-1.1465	-2.0418	0.57618	-3.9595	-2.5986	-1.951	0.91553	-2.5884	1.5281	3.0966	0.21964	-3.9978	-4.8137	2.4568	3.2972	-3.2601	-1.4668	3.3448	-3.855	-5.0197	-0.28126	-4.8966	-1.6382	-0.92289	-3.1727	-3.3311	-2.5004	-4.3027	2.0933	6.2751	6.1656	-1.4198	0.71221	-1.6297	1.0683	6.1242	3.3736	-5.2432
2.0134	1.5481	1.0348	5.0206	-5.014	-4.214	-1.5643	0.073207	2.4785	-1.8787	-0.26584	-0.97771	1.2985	-7.3236	-2.608	-4.1872	-0.79786	-3.8783	0.64432	0.9055	-6.7988	-2.1448	3.0719	-4.4092	-3.096	-3.1369	-5.5896	-3.176	3.7906	-3.6834	0.45072	0.93745	-3.1848	-3.6193	0.56688	-2.8867	-1.6659	4.1858	7.3228	-3.0832	1.8651	-1.0451	1.3212	1.3553	-6.9287	0.050928	-7.1901	-4.4203	-4.2643	-8.8967
-4.1909	-1.3577	-7.4267	-6.5136	-7.5664	-6.3042	-1.6376	0.67148	-4.6445	-5.5369	4.0398	-3.2986	-10.24	-7.1088	-3.4798	-5.7341	1.4076	-14.077	-8.0162	2.7981	-7.5833	-1.0715	-6.2947	-4.6981	-10.979	-1.8518	-8.9505	0.10672	-11.11	7.2749	-6.0674	-5.9298	9.4328	-10.865	0.14412	-1.7254	-5.7352	2.9896	-5.7771	-8.7954	-6.1334	-3.539	-2.0405	7.3988	-3.8979	-4.1966	-6.4841	-6.3078	1.4613	-4.0983
1.6825	5.8875	5.8028	-0.17615	4.6234	-7.8112	-1.7913	5.7818	4.1885	1.3043	3.6002	5.7271	1.7938	2.1871	3.675	-2.4837	3.7336	-2.0134	2.3704	-1.4618	-2.692	2.9856	2.4615	4.6864	2.5136	5.2928	1.8397	7.1058	8.5881	-0.76809	-3.508	7.3226	-0.034685	5.8874	-5.0115	-1.8793	-1.7233	5.9892	3.4918	2.3278	2.2074	5.1738	-1.256	0.76459	2.732	2.8088	-2.5254	-0.53367	4.9967	-1.5318
-20.051	-27.113	-21.205	-17.313	-23.063	-26.601	-22.34	-26.123	-17.557	-26.009	-21.52	-20.61	-22.676	-29.871	-19.465	-20.638	-17.759	-21.857	-19.766	-19.44	-18.637	-19.735	-21.044	-22.853	-27.466	-23.679	-25.609	-23.008	-18.054	-18.897	-18.197	-20.005	-19.463	-15.969	-25.408	-22.521	-20.747	-18.273	-21.566	-28.644	-21.714	-22.337	-19.077	-25.763	-21.897	-21.458	-21.292	-24.99	-22.413	-27.595
4.4096	3.6528	5.0089	5.8605	4.1082	0.49464	6.8888	-1.7511	2.2853	-0.058271	-3.2922	2.6421	0.46966	5.2759	0.83432	-2.3688	7.853	9.9013	2.8495	4.0461	6.2186	5.5488	5.7189	2.3161	-1.4214	3.9677	-0.38919	0.25602	-0.72112	2.0843	8.7533	-2.1152	1.8493	-0.34038	3.2933	1.9036	0.74658	7.2095	7.3372	3.5356	1.0245	-2.684	-2.5341	-1.3022	0.74881	3.7725	1.3995	2.1616	6.9436	2.7741
3.7408	0.46984	-3.847	5.406	-0.76301	-1.5041	0.71356	-1.9927	-0.8308	-3.0362	-0.24498	0.070068	-2.7023	6.3742	3.0008	1.2373	0.53241	0.48151	-0.72813	1.5489	1.8682	-4.2092	-3.1394	4.3532	-5.5179	6.9179	-1.9939	-2.7701	3.687	-1.9847	2.0819	4.7006	0.30864	-0.088053	7.8062	4.7165	2.5418	-1.1048	-1.0998	2.0323	-0.32452	-5.8137	5.0903	-0.24016	4.0268	5.5245	0.46974	0.77432	-0.58554	5.9865
0.50475	-3.7055	-2.6052	-0.3841	-3.471	-3.4712	-3.1014	-1.199	0.088064	2.5408	-3.5396	-0.25954	-2.3171	0.039696	-0.72325	-2.3911	3.6395	-2.6658	-2.576	-2.6212	-1.5746	2.0708	0.89856	-5.2814	1.8239	1.2165	-1.6203	2.2608	0.97971	-3.6177	-6.8371	6.1831	5.4608	-7.6792	-2.1803	-7.1366	-1.5401	6.4571	-2.4017	-0.81387	5.7247	1.8543	-1.4948	4.5407	-0.12221	0.35656	1.9289	2.0091	-5.1621	-5.3704
-15.158	-12.12	-17.976	-16.84	-7.4699	-8.4802	-11.694	-21.481	-15.888	-21.419	-12.631	-17.019	-16.502	-13.236	-15.744	-7.7813	-10.188	-13.565	-9.7923	-18.321	-17.948	-18.923	-18.034	-13.94	-12.61	-9.0446	-12.879	-11.432	-15.5	-13.871	-9.381	-11.533	-10.557	-18.634	-16.04	-19.327	-12.947	-17.426	-10.898	-13.3	-8.1837	-9.0814	-15.851	-22.456	-14.23	-13.148	-8.0265	-15.736	-13.28	-18.768
0.2808	-7.9582	2.2352	-2.7786	0.18818	-3.1471	-10.579	-8.3327	-8.6983	-2.9515	-4.4167	0.44711	-7.592	-11.575	0.63204	-5.2224	1.5968	-4.0269	-7.4271	-0.96741	-2.1405	-8.309	0.42127	-3.0007	-0.8864	-3.469	-3.5101	-2.0314	1.1406	-3.5573	-2.7987	-4.0223	-8.5928	-4.3132	-5.7876	-2.7886	-1.1398	0.4622	-5.9946	-4.6023	-3.7373	2.9531	-7.5289	-6.0253	-1.729	3.0613	-1.5821	-6.0823	-8.0254	-7.9153
-3.0781	-5.7681	-7.7393	-9.4747	-4.4992	-9.6422	-16.114	-8.8518	-12.288	-12.976	-6.748	-5.6818	-10.82	-5.2106	-11.514	-4.7618	-4.2852	-5.984	-9.4671	-7.5775	1.8443	-12.818	-14.565	-7.9891	-15.608	-10.927	-5.3584	-5.6725	-11.892	-4.3523	-12.878	-15.89	-8.9932	-10.654	-6.4138	-11.895	-2.6755	-8.7192	-5.1387	-8.3828	-8.8235	-4.2726	-4.7613	-11.073	-6.6854	-9.3777	-9.1147	-7.9824	-6.7628	-12.207
2.2672	3.2467	-2.0906	0.34393	-1.1805	-0.64966	-4.6191	-1.098	2.556	-4.9129	-4.6237	-1.4308	-6.7176	-2.7264	-8.7259	5.1791	-0.021169	-3.1869	0.82211	-3.3415	-4.0465	-8.1371	0.097705	-3.0123	-4.0975	-1.7339	-9.0405	-0.82967	1.5862	-0.50019	-3.9257	-2.4246	-0.73036	0.146	-3.0739	-6.9588	-1.1994	-3.5261	-9.4848	-6.0308	-2.5569	0.45957	-4.1406	-4.1489	-5.595	-4.5712	-2.6229	-7.3823	-3.1087	5.8069
-5.4753	-3.7522	-5.1684	3.7422	-3.9781	-8.5732	-0.85796	-2.0262	-1.872	-1.7302	-7.666	-6.4007	-4.5604	-3.9116	-5.1875	-7.9214	2.8825	-8.5337	-3.8425	1.6972	-7.4103	-3.9092	-8.5077	-1.8156	-0.68954	-3.8963	-2.2039	-4.9203	-5.2403	-1.7386	-2.8198	-8.9547	-7.1684	-3.6804	-7.5578	-5.5246	-1.5818	-9.469	-4.4169	0.48499	-1.1636	1.7944	-7.0428	-1.5061	-7.6021	-7.561	-1.585	-2.3795	-7.4294	0.37736
-16.558	-24.137	-14.476	-24.689	-16.343	-19.518	-19.109	-22.155	-25.375	-19.509	-21.637	-19.993	-22.282	-22.05	-19.472	-26.422	-18.372	-25.096	-14.765	-25.977	-16.764	-20.016	-19.976	-11.661	-21.903	-19.649	-21.25	-23.549	-17.505	-24.197	-25.054	-17.386	-26.055	-28.099	-18.638	-22.672	-27.531	-18.12	-14.161	-18.411	-21.86	-16.286	-24.62	-18.487	-24.098	-19.341	-21.827	-22.31	-21.636	-19.766
-6.8392	-3.1004	-2.9882	-7.4195	-0.50757	3.8782	-6.1328	-2.7995	-7.2962	-3.6356	-0.26996	-1.9907	-0.70165	-0.57267	-6.9432	-5.6294	2.2411	-6.4299	-5.1587	-7.9441	-11.004	-6.4076	-3.6841	-4.4525	-0.30338	-11.576	-6.05	-7.751	-4.2664	-1.4392	-1.3371	-2.927	-3.9851	-4.2227	-3.5958	-6.4843	-4.9637	-7.3289	-5.6364	1.7989	-1.1913	-7.3248	0.042479	-2.7339	-1.7995	-10.334	-1.6567	-0.56164	-13.199	-3.8738
-0.85281	3.4957	-1.168	-2.5066	-3.0944	-3.4193	2.7771	4.5453	2.3484	0.57391	2.6227	1.2635	-0.48441	0.0094048	1.3536	0.042605	4.6662	-5.9247	2.0069	-1.1913	6.7284	1.9522	-4.2269	3.4922	5.5372	5.8847	-2.4853	10.043	8.6252	-1.4929	3.2773	4.0584	-0.70827	0.61977	-1.1391	2.2318	1.3003	1.4003	5.7059	-10.96	-1.9379	-2.7047	-6.968	5.513	0.80469	2.4455	6.2692	3.2111	4.9424	0.79857
2.6036	8.8748	2.0077	6.1835	1.7906	9.102	1.5158	-1.1565	8.7979	3.8626	7.8632	4.0394	-1.2158	5.7172	0.56327	6.067	5.1204	4.4381	-2.1963	6.238	5.2664	5.38	3.7542	11.186	9.2442	1.4617	12.037	1.5761	-2.9349	-1.9253	1.7789	3.9207	6.6643	1.0674	-3.3231	5.2566	11.822	0.89558	3.6612	4.8638	-1.934	5.7102	4.2423	1.78	7.545	1.2388	0.66475	-0.48842	-3.8762	2.6945
2.9991	-6.1326	1.5585	-2.8145	2.092	0.4111	1.8421	2.1052	-0.63968	2.5105	-0.50767	-1.4787	6.9708	2.9281	6.3128	4.0518	-2.539	1.2654	2.8042	6.4611	3.6884	2.4392	-2.6335	5.5231	-4.4664	-1.9269	0.49398	1.8864	0.80168	1.1741	8.4569	-2.6325	-0.48938	-6.0185	3.7425	0.40483	-1.1383	1.7017	2.8163	0.70766	-1.7515	-1.4147	3.384	-5.0641	0.39553	2.8574	0.51084	2.8217	-5.4195	0.90268
-4.9467	-0.065457	-7.4661	0.93454	2.2902	1.9159	-5.1221	-0.082404	-5.3524	-1.637	-6.0691	5.7415	-0.22517	-2.5053	-1.4527	-5.7467	-1.7046	0.11828	-2.6053	-7.9167	-7.0083	-8.5709	-2.3549	-5.9311	-4.6569	1.3356	-4.3505	-1.5794	-1.3968	-5.4014	-8.7628	-1.182	5.7234	-7.5433	-5.6116	-3.9636	1.807	2.9522	2.7126	-2.6031	0.087469	-4.177	2.5882	1.007	-3.0449	-1.2689	1.2288	2.0436	-4.1328	-3.1292
-16.923	-21.494	-22.167	-9.0717	-21.379	-22.253	-23.12	-21.624	-18.82	-17.715	-19.131	-22.092	-23.401	-22.536	-24.422	-23.452	-21.915	-24.488	-14.718	-21.49	-24.026	-16.744	-23.244	-26.656	-20.912	-20.753	-22.251	-25.115	-20.931	-27.037	-24.512	-17.589	-28.185	-25.676	-20.795	-26.68	-22.182	-25.731	-20.95	-27.88	-20.113	-30.009	-24.508	-17.879	-22.936	-24.616	-21.619	-22.28	-16.559	-21.12
3.2085	4.8488	0.24537	10.832	2.8981	2.3767	4.5797	6.1749	13.551	5.7488	-0.23071	6.6576	4.3171	1.3471	4.175	3.9196	11.512	0.66479	7.0111	2.079	2.8194	6.9474	12.847	6.2345	4.2376	5.6073	-0.31396	0.28912	7.4172	1.2847	-0.63735	6.2326	6.0833	8.2135	5.6589	1.4671	9.8449	10.964	8.8097	7.4481	2.9189	11.785	9.2018	4.5326	2.3517	3.1791	1.0182	3.911	4.7728	5.9296
-7.0284	0.90572	-7.2319	0.62781	-4.4411	-2.8854	-6.488	-4.7373	-7.0586	1.4347	-5.985	-2.0675	-2.6456	-1.0389	-1.7704	-2.106	-1.3729	-8.3962	2.4214	-3.9925	-3.7793	-7.9251	-2.5814	-3.7468	-1.2567	-5.1885	-4.7536	-0.89866	-0.92258	-3.1179	-5.6601	-0.45098	-5.5975	-3.9812	-9.5649	2.4108	-3.7317	-3.4402	-2.6388	-3.4779	-0.39201	-5.6356	4.8134	-4.2373	1.8909	-3.1994	-8.6753	-5.1555	-2.3356	-0.21679
-14.086	-12.274	-10.456	-15.561	-15.757	-14.692	-15.378	-15.029	-8.0878	-19.921	-12.104	-16.692	-17.936	-10.632	-11.961	-18.859	-14.132	-8.24	-12.848	-11.895	-17.939	-22.095	-13.79	-15.889	-16.739	-16.855	-12.004	-8.6674	-17.957	-19.751	-11.964	-18.737	-12.135	-14.099	-11.003	-5.4049	-8.9334	-17.454	-7.7126	-18.508	-8.4853	-8.9105	-10.024	-9.1196	-15.353	-13.553	-16.006	-14.798	-10.417	-10.279
-8.8501	-4.7635	-1.4724	-3.015	-9.6916	-6.2509	-4.9347	-1.9396	-3.0911	-1.5886	-16.294	-7.4506	-10.905	-3.3256	-3.1652	-9.4181	-8.0259	-13.527	-6.3352	-4.2413	-4.735	-2.8968	-12.257	-0.98074	-9.7321	-3.0618	-8.755	-7.647	-6.6216	0.24057	-1.8753	-5.1235	0.080142	-6.4629	2.2646	-1.9665	-3.504	-8.5236	-7.3729	-6.7504	-9.3442	1.4954	-7.1038	-2.5405	-7.4867	-3.4671	-7.6782	-5.3898	-8.6146	-4.8478
-3.8716	-1.2574	-9.139	-6.2045	-4.2716	-6.1095	-3.242	0.41527	-0.33869	-6.9378	-1.6572	-4.931	-9.3143	-6.8094	-7.9533	-11.679	-7.1929	-5.2318	-3.7785	-4.3604	-0.79391	-7.739	-4.1437	-2.5986	0.012066	-9.6985	-3.9708	-7.3998	0.56898	1.0843	-4.12	-3.1684	-5.1597	-8.2138	-0.92305	-7.1544	-6.4263	-2.1427	-1.797	-3.6301	-6.4054	2.5495	0.66615	-3.3836	1.7897	-4.9565	-3.6786	-6.7408	0.10888	-5.4793
-12.071	-12.346	-14.234	-14.098	-15.893	-15.562	-13.582	-9.5456	-9.6322	-9.1431	-17.089	-10.745	-16.032	-13.078	-11.594	-13.239	-6.0292	-11.698	-6.0743	-14.145	-17.185	-15.268	-11.693	-11.481	-15.931	-5.4324	-8.5712	-13.87	-8.2267	-7.8298	-10.083	-15.583	-11.715	-8.9382	-11.244	-3.9489	-15.754	-9.6046	-13.455	-10.56	-6.0699	-9.443	-13.178	-7.1567	-11.603	-15.436	-7.2047	-12.577	-14.434	-1.6695
-11.801	-6.0615	-3.8068	-5.5304	-5.9188	-9.6549	-6.7254	-11.907	-8.9011	-13.896	-10.811	-7.4263	-6.6278	-8.7941	-10.872	-5.7636	-3.9343	-12.823	-8.639	-11.148	-15.64	-10.83	-12.597	-9.8089	-15.532	-12.766	-7.0873	-7.0638	-11.567	-11.673	-10.62	-12.08	-7.4831	-1.3906	-1.6401	-13.282	-5.3273	-6.2736	-10.058	-6.3978	-14.402	-15.312	-8.9604	-9.4379	-12.689	-10.965	-12.523	-9.4548	-7.7038	-8.1578
-10.531	-17.065	-10.677	-9.7939	-7.6917	-13.263	-15.368	-10.447	-6.4761	-14.741	-9.3734	-5.172	-14.632	-17.999	-5.8444	-13.003	-17.219	-16.391	-11.385	-18.473	-16.641	-11.476	-12.31	-10.855	-13.875	-8.1834	-7.522	-15.016	-20.116	-4.587	-11.128	-11.622	-15.439	-11.815	-8.5404	-9.3357	-10.572	-12.013	-7.5627	-8.3518	-6.5884	-5.0886	-6.2465	-13.271	-7.3763	-10.607	-12.035	-9.8641	-16.047	-9.62
-0.48057	4.0349	0.3539	-1.9834	3.509	4.4396	2.5523	-0.86132	-2.1493	-3.4235	-1.0446	-2.8101	-0.037215	-1.213	1.7883	3.3381	-0.62482	4.4288	3.181	-1.1827	2.7074	-2.3742	-0.843	5.6443	-1.7962	4.163	4.9094	5.2573	-5.3462	-2.2922	3.1361	-2.2255	6.4909	7.3812	-3.8014	0.2358	-0.78615	-0.54859	5.6208	-4.2927	6.6327	4.9657	3.2605	-0.47481	-4.1431	5.3376	5.2177	-2.7099	0.66765	3.8948
-4.1144	1.7918	-0.94292	7.2664	-3.9987	-0.2732	2.6565	-1.1107	2.2142	12.162	2.288	4.9479	5.2578	5.0275	-5.0697	-0.37718	-2.1371	2.7313	1.0857	6.3456	-2.7874	-1.4859	3.1731	-4.4822	1.7462	-1.5336	3.1031	6.8794	-1.2294	3.3803	4.2442	0.1598	5.2597	4.2549	-1.3017	-5.6052	3.7577	3.492	0.51134	4.213	4.5213	0.83268	2.7159	3.1093	4.9414	6.0011	-0.43022	-0.25738	-5.146	8.0256
-6.8671	-3.9571	-4.2336	0.2659	0.5982	0.63727	-5.8568	2.2281	-7.0364	-3.2663	2.5377	-2.8641	-5.1668	1.8951	-0.41162	-1.3782	-7.34	1.2312	1.7852	-6.3446	5.2888	-0.052307	-6.1685	-2.0501	-3.3121	-5.5421	-12.187	-3.3026	-0.7461	-3.5188	-1.9549	1.1233	4.8633	-1.7313	-3.3427	-1.092	2.5543	-1.375	1.6995	-8.7857	0.51094	-2.2962	-3.5721	1.9362	-5.695	-5.7352	-0.73317	1.4373	2.9593	0.28622
0.67987	2.3327	-6.7261	-2.4387	1.9698	4.6507	1.2617	-3.9503	0.99559	-0.020606	-0.66543	6.4549	7.5501	-0.3962	-0.090294	5.3196	9.1073	-1.5156	10.254	-1.9906	-3.3007	-0.82684	-0.36784	-2.3283	2.6807	-2.5849	1.8797	-0.72228	1.0132	4.8406	-1.0237	-3.1678	2.1918	-5.7039	-1.3499	5.2	1.0704	0.16464	11.271	2.8574	0.77503	5.8269	4.0865	-0.80166	-0.079165	0.3851	0.45318	-4.362	0.12255	1.4068
2.5876	-0.091378	0.95217	1.6462	1.4545	10.472	5.7219	8.6124	10.115	5.1075	7.2685	8.4799	10.678	9.2799	2.1349	9.7104	1.5986	5.2206	0.91353	2.2507	5.7201	6.702	9.3731	7.2026	9.2813	10.31	7.3679	5.4658	7.9435	1.6536	2.9366	7.6093	8.6467	3.7819	7.2865	13.644	6.6724	14.061	-0.07776	3.2646	5.3235	9.2546	6.8601	1.0325	-5.4689	5.548	3.1867	6.7497	-5.5217	3.0782
-9.7842	-14.482	-14.846	-13.432	-19.789	-15.717	-12.275	-18.489	-11.804	-19.769	-18.725	-18.47	-16.953	-17.124	-11.826	-19.044	-15.218	-15.525	-12.951	-10.643	-16.903	-11.993	-22.706	-11.178	-13.224	-9.7889	-12.667	-15.947	-9.8725	-12.727	-11.671	-12.765	-17.451	-16.336	-17.295	-17.693	-18.212	-13.336	-10.539	-13.891	-14.149	-8.7169	-13.587	-19.079	-5.1748	-15.078	-13.56	-14.915	-12.819	-10.823
6.531	6.5609	-5.0339	2.4745	-2.3858	2.5983	5.6987	-2.7655	5.6818	6.5534	-5.0097	-1.4739	0.0099525	4.0832	0.70468	-1.7502	-0.77954	-2.7336	3.144	-1.3978	0.1583	2.8122	2.4052	3.494	-0.028889	-2.2737	1.2866	2.854	4.0489	-6.0768	0.76791	3.9418	-1.6075	9.7472	-4.0658	0.94195	8.2244	8.154	-2.4321	0.41726	13.295	8.4048	2.6758	0.25559	-4.1922	1.914	3.188	-0.85486	-1.3871	1.5266
1.5744	-9.5001	-2.8148	-9.5818	-8.0337	-4.1167	-12.563	-9.6902	-7.6261	-2.655	-6.7305	-3.3497	-8.763	-9.1633	-0.23955	-8.8784	-5.4834	-11.6	-12.099	-3.5629	-4.1433	-3.5905	-7.4698	-4.6284	-13.493	-6.6582	-2.8198	-6.1449	-3.88	-2.0412	-5.6018	-6.2022	-9.8594	-12.81	-14.005	-9.2467	-9.2515	-9.1832	-6.3862	-2.5689	-2.7402	-7.0191	-2.4263	-6.704	-8.1377	-2.6613	-9.898	-8.8957	-9.2279	-11.782
-13.749	-7.2663	-5.4529	-8.7805	-11.28	-15.009	-7.3838	-13.071	-5.682	-12.327	-12.176	-5.3513	-5.72	-13.763	-11.107	-13.222	-12.766	-9.3265	-8.2084	-14.744	-4.7369	-8.2822	-9.0738	-8.7395	-10.984	-14.208	-8.2886	-8.1258	-9.2762	-7.8307	-15.192	-11	-4.6762	-6.5594	-3.2434	-9.1216	-3.5971	-3.2605	-11.298	-16.958	-13.836	-14.938	-12.074	-8.4157	-10.537	-6.9612	-12.923	-7.6575	-8.9943	-7.4636
-2.5896	6.7594	-1.6048	-5.1284	-3.7352	4.4498	4.226	-1.6305	-3.9822	-7.1649	1.6735	-1.6906	-0.81536	-5.1422	4.4029	2.5308	-0.057345	7.3452	2.8287	1.6787	-0.7461	-3.1927	0.16461	-2.9417	-2.6659	-2.872	0.62381	-1.8325	-0.60064	0.37951	-1.0254	-0.7966	3.9332	-7.3876	-0.69932	0.14088	-0.67796	2.5243	-4.2056	-2.1523	-2.5736	-3.7496	2.1243	1.2927	-5.256	-5.1896	-0.47762	-1.6016	-2.5156	-2.6071
-6.2977	-9.2697	-17.534	-12.774	-5.1171	-7.6012	-8.2768	-7.7073	-13.893	-10.32	-8.8449	-7.323	-9.0843	-4.0558	-12.312	-14.717	-14.269	-9.5159	-14.757	-10.159	-15.769	-4.2391	-11.255	-9.2108	-12.138	-12.282	-7.1384	-8.8317	-13.168	-9.9193	-6.5755	-2.6772	-13.715	-10.304	-19.331	-11.82	-0.37105	-10.458	-8.6049	-14.404	-9.4281	-15.268	-11.091	-7.2325	-11.673	-11.873	-8.1634	-19.134	-10.543	-8.4603
-2.7919	-2.8487	-2.2608	-7.515	-3.5208	-4.8358	-0.99683	-5.6462	-5.5907	-3.3868	2.592	-8.5588	-0.34208	2.5852	-0.98437	0.36378	-8.5482	-6.42	-0.023583	-6.5378	-0.93124	-1.617	-5.1667	-1.2403	-5.234	-1.9167	-4.6905	3.7604	2.3525	-0.84301	-8.1834	5.5297	-7.4895	-3.3531	-3.6234	-4.4196	-5.8102	-2.5398	-2.052	-6.6821	-7.601	-2.1503	-10.013	-1.41	-2.2708	-9.3062	-3.3485	-4.97	-4.9252	-5.2804
7.2565	4.9881	3.9492	0.40356	1.0675	-2.0758	8.3289	4.4932	-0.62805	4.6789	8.1769	6.0057	1.9011	3.2024	-1.4318	3.6484	5.8495	6.2255	2.2489	5.5667	5.4724	-2.5782	1.692	5.4594	-1.2817	0.023889	4.223	4.7727	0.4488	0.88254	5.3276	9.8908	5.2985	6.6217	4.5738	-8.0563	1.5032	-0.73248	0.75699	5.3647	1.8406	7.5153	3.7551	6.6175	6.0761	0.10112	6.6665	-0.23457	0.20025	-0.16504
-0.20441	4.0356	-0.24589	0.06984	-0.37932	-4.1984	-1.1507	-5.8496	-1.522	-0.67363	-6.0427	-0.69803	3.4191	-2.2302	1.5603	-1.5066	-4.8745	-0.95057	-1.7651	2.098	-0.22157	1.6391	0.059529	-0.32227	0.47286	-0.62626	-3.7706	3.2542	5.3774	-6.0812	0.89355	-3.6832	-2.0377	-4.4529	-3.3829	-4.5437	-0.11556	-0.33946	-6.7602	-0.79149	-1.222	0.088876	-3.6012	-0.087667	-0.047997	-1.8786	-6.7019	-1.4608	-0.49984	-5.5936
-8.4203	-19.042	-7.8383	-10.549	-12.292	-4.6718	-8.8245	-13.59	-11.539	-14.623	-15.052	-6.3574	-12.401	-8.9292	-10.184	-10.003	-9.464	-11.126	-10.599	-4.5735	-12.768	-9.7294	-18.662	-10.153	-11.415	-12.753	-9.4518	-9.8426	-2.7643	-10.095	-12.475	-11.527	-13.65	-2.5644	-9.4507	-14.862	-13.641	-11.98	-6.8767	-15.603	-10.691	-10.909	-16.357	-14.866	-9.1908	-9.9343	-11.648	-16.189	-8.2175	-16.443
-3.1197	-1.8921	-1.6732	-6.6861	1.0146	-3.6309	-4.5893	2.6819	7.8006	6.7447	2.3795	0.46064	0.96235	2.8674	-2.6077	-3.4686	-4.4652	-2.9644	-7.6083	-1.5262	2.8183	-3.3496	-1.1962	-1.3562	-0.60503	2.2788	6.6657	-4.8087	3.1334	-0.58115	-3.2223	4.3909	1.3482	2.7984	-2.5767	-1.761	2.5085	6.6903	-0.66608	-0.12548	6.2328	0.66662	0.66606	-5.0128	-0.82353	0.73315	6.0523	1.7608	2.3808	0.60848
-2.6849	-3.3599	0.052106	-0.872	-3.7324	-1.8413	-1.9232	-4.0797	-7.1619	5.677	-2.2524	1.176	-0.62828	-2.6464	-6.4139	3.5696	-4.0499	-0.060453	-0.10756	0.22332	-0.97314	-12.47	-5.2049	0.78905	-7.8001	-2.4391	-5.7915	-4.3419	-1.1544	1.4642	-1.9934	-4.7645	4.1653	5.9003	0.7711	-2.8905	-1.2634	-3.9506	4.646	-1.8176	-3.5766	-0.12244	1.626	-3.1891	-1.4807	-0.56322	-7.1353	0.50289	-1.7982	-1.8969
5.0833	5.2586	1.1792	4.9237	-4.3198	-4.0453	6.2676	4.4732	-3.1167	-5.6021	3.3277	7.1284	0.70139	2.7001	-0.025417	0.064707	5.4022	0.64426	0.70676	-4.3312	0.68111	-7.7457	8.5658	-1.3052	-0.8723	3.2003	-8.6487	2.3534	0.9262	-1.0024	-4.1835	0.79821	4.4996	-5.1963	-0.71496	0.077583	3.3477	-4.092	-4.1675	5.1479	6.4338	0.71225	-1.0664	3.4498	-0.61888	-6.3706	2.425	-3.6016	-2.5093	0.18985
12.06	1.4865	3.6581	12.011	5.0319	0.42736	2.8548	9.7684	3.3578	8.1637	16.484	6.7369	2.9607	2.6223	0.54541	9.9581	10.574	9.8569	5.6987	5.2944	5.7392	0.95268	4.3692	-2.7734	3.7864	16.708	4.6218	4.4823	2.8574	4.8251	11.525	7.5679	7.8944	7.4673	7.9776	7.2746	10.305	9.8795	12.804	5.2228	6.7465	9.012	9.5254	5.7929	12.442	4.1475	4.2058	10.281	19.648	3.9997
-10.558	-5.3691	-8.0432	-4.6622	-12.326	-5.2069	-10.718	-8.7433	-9.2412	-10.89	-3.0982	-8.1372	-6.2858	-2.594	-8.7114	-7.4931	-7.5072	-1.6301	-5.563	-5.0992	-8.7782	-2.0518	-7.0811	-3.1287	-8.8481	-7.1405	-4.8538	-5.2586	-6.5243	-2.5777	-0.97942	-1.2485	-9.679	-12.133	-8.15	-3.4422	-8.6062	-4.9333	-2.3977	-8.7014	-1.1828	-1.2104	-8.152	-5.3054	-6.6915	-9.9964	-8.6974	-1.2857	-6.3015	0.72662
-1.42	9.5342	-6.1557	0.20078	-3.477	1.0083	5.7007	-8.7502	0.1601	-3.6993	-1.958	-1.6794	1.1696	3.8074	-7.063	-0.39297	-7.4268	2.4429	-4.7552	-4.2125	-2.5356	2.9095	0.6659	-0.26442	-1.6015	4.5108	-5.784	-0.62699	-3.5075	-7.4877	-5.192	-3.9076	0.36159	2.431	2.0141	2.0041	-1.2808	3.9464	0.21164	-1.1102	-0.39919	-2.089	-9.1785	-1.0535	-6.027	-2.4634	-1.3497	-2.7545	2.0526	0.78367
-7.3338	-6.2544	-8.294	-7.1631	-8.2129	-5.1964	-5.0426	-8.3012	-9.3386	-12.546	-11.643	-11.947	-10.431	-8.9719	-6.546	-5.0207	-11.058	-9.2156	-6.001	-10.748	-11.219	-13.659	-12.981	-8.914	-14.417	-8.1684	-6.4405	-14.939	-15.864	-10.521	-9.0574	-7.6957	-8.1823	-8.2268	-7.1601	-9.7258	-12.997	-10.492	-5.2213	-10.166	-11.514	-7.5158	-3.8516	-6.1719	-8.3103	-7.9072	-8.6435	-7.6479	-9.0977	-8.0809
3.6253	7.3426	3.4962	8.4752	7.6485	10.2	3.0335	10.052	1.4082	8.2533	7.169	6.9868	4.8172	8.5054	4.0129	4.9105	5.2056	8.1584	9.339	6.0135	6.1445	3.3639	9.9798	5.7175	-1.5844	4.7347	7.0694	5.2823	4.1524	3.7795	9.8398	11.558	7.0542	6.8899	7.0562	10.675	6.186	8.3738	8.4383	6.8835	6.6628	10.676	6.5735	11.119	0.54528	7.3208	7.4757	7.3985	6.0707	6.9701
4.1862	5.1199	4.4189	5.9465	0.53709	7.0332	6.1387	6.2612	3.0599	3.8841	12.331	6.489	3.8827	3.2175	5.8507	6.0564	7.9452	3.7485	7.6258	4.4853	3.5145	11.527	-0.035912	7.9618	1.3	7.8963	5.902	0.96042	5.1592	8.0884	10.856	2.2934	6.1965	6.4315	-0.11546	6.2446	7.7927	2.5488	7.7102	5.7178	2.256	9.9613	7.9538	5.4177	3.4331	10.083	4.6778	5.7801	3.7838	-0.55797
-13.796	-10.467	-9.7213	-17.242	-10.914	-12.434	-12.562	-11.579	-11.426	-14.589	-10.9	-13.306	-14.635	-9.0498	-13.468	-15.26	-13.043	-8.1776	-18.377	-6.2017	-11.046	-16.651	-7.4517	-22.19	-16.408	-11.406	-11.323	-8.2971	-11.347	-15.434	-12.171	-15.048	-14.064	-20.509	-6.2065	-6.752	-16.573	-14.995	-13.236	-12.908	-8.4838	-13.608	-8.9626	-12.167	-13.9	-12.203	-13.243	-11.63	-16.774	-9.1406
-11.809	-8.9785	-6.5373	-3.7768	-8.3666	-8.5896	-2.8816	-2.0212	-10.598	-10.407	-6.6877	-14.334	-8.1478	-4.7188	-6.6197	-12.179	-10.675	-11.648	-3.4323	-3.9403	-8.924	-7.321	-2.48	-7.4915	-7.5998	-2.2113	-2.0363	-7.4658	-6.4871	-3.8893	-13.182	-3.5942	-4.3703	-3.591	-4.0442	-5.4983	-7.6581	-3.9432	-2.9266	-14.265	-6.8087	-6.7942	-5.4808	-10.311	-6.8765	-6.7431	-10.285	-11.042	-8.1568	-3.8127
-10.016	-13.464	-3.9029	-4.156	-6.1182	1.1785	-6.7361	-7.0272	-3.5945	-1.9069	-3.4107	-1.4587	-1.2862	-7.7803	0.61098	-8.6848	-13.086	-5.6471	-0.76646	0.89672	-0.50286	-3.3931	-8.528	-8.4308	2.5119	-10.62	-8.8969	-13.003	-5.2438	1.1744	-7.8257	-8.6234	-11.239	-8.3245	-3.8661	-2.3531	-0.86821	-6.5832	-1.8954	-7.6192	-7.7657	-6.2916	-9.8775	-9.1933	-11.769	-6.5113	-0.30002	-4.2231	-6.7024	-1.6237
-0.44204	-6.6693	0.5075	-0.16442	-1.7138	0.68077	-1.9555	-4.0687	-4.0248	-4.6087	0.13531	-1.975	-14.116	-3.1882	0.81056	-9.5865	-5.6022	3.7451	-0.55349	-6.3453	1.2572	-6.5346	-3.4936	-0.79546	5.5381	-6.1803	2.2181	-1.7491	-4.4836	-2.8089	2.2708	-1.1604	-7.6969	-7.2219	-8.2709	-2.6042	3.4549	0.89776	3.2771	-7.1148	-4.1273	-7.3539	-1.7328	-5.7683	-3.2198	2.3105	-1.3569	-8.9421	-5.8018	-1.8642
-0.35068	6.3328	1.552	1.8642	3.0413	6.5325	2.983	4.6106	-1.9875	2.8287	5.5773	2.6332	-2.8626	2.9544	3.4641	9.6814	3.1182	-1.5083	6.9426	3.2266	-1.4555	4.7135	1.7117	0.4145	0.36367	-0.33868	1.5756	0.26168	2.7227	4.7069	4.5121	0.21731	0.1961	-0.14043	4.4964	-2.925	0.22717	2.7741	0.31416	-2.1661	-0.55868	-0.47033	3.7722	0.93124	2.9952	5.0239	3.8248	1.4155	1.8776	1.6151
-7.1238	-5.8317	-5.3423	-3.6135	-0.46073	-2.2915	-3.6863	1.987	-1.5576	-1.9473	-3.9213	-2.4961	-1.744	-5.3547	-5.8849	-4.9634	1.3495	-1.6093	-2.994	1.68	-7.9034	-1.1982	-1.2151	-2.2334	1.2499	-3.6907	-1.1672	-8.8771	-7.3626	-4.6935	2.2211	-3.3079	-1.0755	0.712	-0.19539	7.4922	-0.73965	-7.0272	0.11623	-3.0502	-5.2843	0.69458	-7.3691	-3.2134	-7.1054	-3.1633	-3.7091	-5.3339	-0.43289	-4.5328
-11.683	-3.2451	-11.847	-8.5734	-7.7988	-6.8868	-7.3168	-2.579	-5.6832	-8.5619	-2.9748	-3.1774	-9.5807	-3.3085	-7.4865	-4.5168	-0.062047	-8.2724	-0.6881	-5.4574	-5.4161	-6.847	-4.7482	-14.137	-5.154	-9.2132	-1.6943	-5.0557	-9.7309	-9.0983	-4.4855	-3.8635	-9.4978	-2.5216	-3.5771	-7.1076	-12.347	-10.322	-7.9069	-7.9575	-7.7838	-7.6681	-6.9989	3.4267	1.8305	-10.78	-10.048	2.5475	-9.5061	-3.1058
3.0034	0.1463	-3.734	-7.0775	-0.50272	-3.3847	-0.77733	-3.6656	0.85486	2.5724	-4.174	-2.9071	2.0271	-5.0753	-0.71163	3.3426	4.9233	-3.3441	-5.5524	-4.3704	-8.686	2.7322	0.24158	0.59263	-3.3294	-0.29494	0.46046	-3.7131	-2.7606	-4.4138	8.1373	3.8428	1.6409	-2.0158	0.1449	-0.16204	-0.94009	2.2912	9.4496	-1.1661	9.106	-2.7644	1.3443	2.2455	-4.4885	-2.6805	2.3768	-0.20769	6.6196	-2.5041
2.6343	5.4631	-2.8753	7.1865	10.886	6.5719	0.29035	-5.9218	1.3277	-0.44353	2.3432	-1.0223	3.0155	0.43361	1.8476	3.3229	1.0676	5.5117	4.7802	-0.061766	3.6717	2.3135	3.9374	1.7175	4.5928	-2.3975	6.3183	5.9285	1.436	4.4904	-7.1552	0.291	9.669	7.6652	-0.24084	1.5273	4.2875	6.8137	2.0535	1.6322	0.1789	-2.0318	-1.4168	6.0027	5.3717	-1.3089	0.80334	3.9681	0.44966	1.6651
7.7276	12.718	14.596	12.451	5.6654	11.127	4.7427	8.9302	13.861	13.316	9.6635	17.429	5.7537	13.829	12.472	6.6119	13.012	12.467	2.6185	10.483	10.083	11.387	7.843	3.9192	16.999	5.0449	11.035	9.8507	13.007	8.2742	5.0661	9.1624	9.2867	5.3935	10.149	9.4978	12.619	9.8243	2.974	8.0595	3.9225	5.1978	7.3746	10.178	12.645	9.0689	12.463	12.466	11.881	9.2365
-20.054	-19.927	-10.882	-22.783	-26.171	-19.695	-22.483	-22.207	-26.362	-22.688	-25.932	-15.964	-17.125	-20.184	-22.225	-21.747	-18.263	-13.883	-15.54	-20.335	-21.463	-17.095	-21.563	-16.201	-13.513	-18.907	-19.056	-18.682	-21.417	-18.186	-24.626	-21.653	-27.46	-18.151	-19.377	-21.241	-18.569	-13.312	-19.799	-22.364	-22.195	-19.616	-20.249	-18.068	-20.419	-16.959	-23.043	-15.318	-25.19	-23.455
0.050644	1.044	1.8911	-5.3639	5.6884	3.8854	1.8945	2.5176	5.5145	2.1326	1.3672	2.8125	-3.0913	1.1389	-2.4638	4.8919	0.96974	2.0043	-4.8579	-3.7305	3.6403	-2.4893	5.1904	-2.0073	-1.2078	1.5372	-3.9461	2.9309	2.5761	0.88218	-0.47784	-1.6036	1.0245	7.3565	2.3778	0.8094	1.221	4.1007	0.74219	-0.86749	3.6006	-6.5652	3.2419	0.70358	1.5512	4.8537	-1.8417	3.1661	2.9491	0.55172
-8.5391	-6.5019	-2.5939	-10.047	-7.7187	-4.1868	-10.418	-6.9504	-2.6525	-8.9097	-8.8671	-11.66	-0.21708	-10.58	-9.2445	-2.4373	-8.119	-8.8343	-6.5044	-2.4702	-6.65	-6.7231	-3.7662	-3.3048	-8.8697	-13.951	-8.0196	-5.8037	-7.0322	-7.1758	-8.0549	-6.1094	-5.0916	-1.9344	-2.9321	-2.3123	-6.2172	-10.315	-0.56944	-2.4446	-15.024	-12.202	-6.97	-14.306	-10.927	-6.8454	-6.7285	-3.1276	-8.31	-5.5807
2.033	2.8689	0.94761	-4.0139	-10.089	-1.3968	-0.81888	-0.59581	-0.78543	1.3861	-0.64061	-1.2204	-0.047999	-2.9464	-2.5491	0.76373	-1.1304	2.4006	3.0482	3.6374	-0.31753	-7.958	6.1033	-1.9035	-8.541	-3.6632	-1.6764	3.0296	-2.2425	0.9206	-1.4018	0.64285	-6.4696	-5.417	-2.3244	6.0722	2.2157	0.88527	-8.0672	2.139	-0.59973	-1.2273	3.1567	-1.2853	-0.52955	-0.50749	-0.64153	4.417	-2.7346	7.6552
6.66	-6.2419	3.1366	0.39876	1.0032	3.6678	-3.1726	3.0111	1.0112	2.1524	1.0092	1.3333	2.7883	0.032329	1.5354	-0.12465	-3.2566	3.0139	-0.81252	0.73387	6.5679	8.5396	2.3696	5.5702	2.9806	7.1267	0.21124	-2.0807	-2.2327	2.5592	0.29897	-0.92114	6.8012	1.7567	-3.2471	-5.0395	1.5616	1.5558	4.7485	3.2257	-4.7475	-0.21731	0.098269	10.617	2.5439	9.3411	1.7246	9.1157	0.91472	-1.2844
-3.7559	2.32	-6.4887	-1.0583	-4.8093	3.7247	0.45986	-5.2523	-2.7266	-9.6759	0.94327	3.8894	-4.8523	-2.1462	-1.2962	-8.9254	-5.4729	-4.9343	-8.4544	0.014281	-3.7989	-2.3168	-2.1093	-5.7395	5.238	4.045	-3.5422	-8.3482	-5.7455	2.7954	-2.3723	-2.0788	-1.0547	-7.2045	-8.6386	-2.6603	0.80991	-3.1148	-1.2258	2.6013	-5.4784	1.3075	-3.1062	3.214	-0.12336	-7.079	0.58712	1.5406	-1.4489	-5.5164
5.5995	7.4707	8.6899	5.9992	9.5852	2.805	11.585	7.2823	10.069	11.655	4.9572	7.8818	6.8788	9.5874	7.2805	4.3487	5.0973	9.217	13.624	1.0443	7.9805	6.5189	7.6819	10.07	13.856	14.045	9.2692	3.7304	7.8313	7.4796	10.675	5.6636	4.9568	15.983	6.7078	11.805	8.2752	12.852	8.7113	6.7061	16.606	8.0696	12.688	9.6265	8.3104	4.6367	12.91	10.618	11.452	6.2591
-7.6036	-7.9549	-0.85832	-1.3968	-4.1934	4.0134	-8.0592	-2.2909	-0.91898	-0.27082	-2.1341	-3.3584	-5.8845	-4.4723	-4.1021	-4.7256	-1.6512	-5.7253	-0.63808	-2.7957	-1.5357	0.99241	-2.8053	-3.9901	-2.195	-5.9636	-2.9327	-4.5344	-4.4573	-3.6992	-7.3662	-7.0189	0.36221	-7.8378	-5.0412	-5.8735	-4.7234	-0.34594	0.80151	-4.5555	-2.4187	-2.5987	-6.3298	-2.0673	-0.075882	0.44065	-4.6663	-6.9622	-5.2198	2.7842
5.4092	11.484	12.052	12.745	14.008	13.21	6.6212	12.246	3.5866	11.983	11.183	9.4708	4.9775	8.9598	10.437	5.4737	7.1877	12.37	9.1611	6.0112	14.184	12.091	8.804	11.163	8.2303	3.5762	12.554	6.2738	10.617	13.141	12.158	13.855	4.606	10.439	14.414	11.511	9.1066	13.706	5.4904	4.5416	10.917	13.873	6.2291	8.0443	13.904	10.113	6.8303	6.105	7.5494	8.687
2.7178	5.9135	3.6848	0.54558	-7.2746	4.8666	0.82019	-0.46686	5.0742	2.4638	2.6851	3.1568	-4.4289	2.3349	-0.87941	-2.1599	-0.59283	-5.5933	-8.9985	-2.9264	1.9222	2.5071	2.561	8.011	-0.06617	0.40565	-2.7792	-4.322	-0.61621	-0.84587	-4.0773	-2.0993	2.1951	-3.5709	-2.1192	6.0589	1.455	-3.0635	2.471	1.0075	-2.1675	-0.99117	3.7446	-1.6045	1.6912	-6.8234	0.81182	-4.2968	4.4008	-0.48616
6.1414	-0.014944	-1.5473	0.73931	5.0273	5.2146	3.4838	1.8842	6.8251	1.3866	2.5823	4.0557	4.5633	6.6902	4.1	2.6843	5.1616	7.6185	11.091	2.0951	5.3305	5.503	-1.553	2.9627	3.0828	1.0656	6.9659	6.8168	1.5435	0.25702	0.85181	4.3429	-3.1185	8.3518	4.5623	2.0325	-1.6587	10.239	5.5577	5.5104	2.3045	3.0466	7.7426	6.1448	0.7316	4.9843	0.098412	10.214	3.9142	2.8062
0.93133	0.2785	2.4837	2.4999	5.5427	-1.0811	-1.2803	5.4838	4.9894	-3.902	-0.1047	-0.30071	10.943	-0.010407	4.0084	1.0516	2.477	2.4424	1.0532	2.1103	-0.95045	2.0188	-1.8476	0.10796	5.7348	1.9855	2.0827	1.3065	9.0859	5.6089	5.9628	0.052782	-0.19595	2.7657	-3.6812	-0.21574	3.8267	4.6581	1.5944	9.8191	-1.8299	1.5045	-1.1632	4.9305	-5.5797	0.82538	6.8119	-2.479	1.5534	4.2218
-24.159	-19.502	-22.403	-22.955	-17.112	-21.499	-19.725	-14.372	-25.668	-18.215	-21.602	-22.653	-25.343	-20.767	-18.236	-24.355	-17.044	-22.028	-22.504	-17.4	-17.342	-20.199	-18.454	-28.317	-10.72	-17.785	-25.023	-18.324	-20.974	-21	-20.875	-20.537	-16.017	-23.346	-20.433	-21.544	-18.797	-14.171	-13.059	-26.969	-15.642	-20.116	-24.673	-23.102	-17.352	-12.426	-25.801	-20.135	-18.262	-26.233
-2.9858	-14.196	-15.016	-10.976	-17.635	-17.983	-10.93	-15.08	-11.274	-19.074	-8.6795	-16.132	-16.779	-9.4134	-13.514	-11.105	-14.927	-10.662	-17.694	-11.153	-9.1803	-17.087	-18.719	-7.7728	-10.181	-11.578	-14.903	-12.197	-9.6921	-10.532	-17.523	-17.61	-17.392	-11.895	-11.225	-13.514	-13.888	-14.198	-10.208	-12.686	-12.469	-8.3295	-10.879	-12.138	-11.342	-16.136	-12.417	-9.6136	-8.9369	-16.486
2.3628	4.8507	-1.3273	2.8851	6.2418	-4.1558	-2.1962	-2.0226	6.5924	2.8984	5.1585	5.0292	-0.079038	0.89442	3.0483	10.236	2.1749	-2.0629	-0.1476	-0.80494	1.9212	6.213	4.3343	9.0052	-1.5791	-5.4094	4.771	0.57391	2.2346	8.9151	3.029	2.6908	-3.2194	1.3199	5.0517	-0.73732	2.9945	3.9566	1.4941	-3.8683	-5.09	4.0701	0.45135	4.813	-3.5752	1.7796	-0.30595	-4.7026	-3.1993	-7.8364
-10.519	-11.6	-9.7795	-7.3564	-14.988	-8.9948	-13.714	-15.114	-11.15	-9.4877	-10.009	-16.653	-9.2609	-12.476	-8.9289	-9.598	-11.656	-6.5627	-11.124	-15.666	-12.917	-14.544	-7.4001	-9.7156	-8.6943	-10.272	-6.4784	-12.646	-5.1109	-16.908	-12.462	-10.084	-10.837	-11.166	-10.306	-17.14	-10.777	-5.3759	-8.2612	-10.305	-14.643	-11.282	-10.552	-13.728	-5.2278	-11.686	-12.514	-8.5837	-9.7554	-17.634
-1.3968	-1.768	-8.9122	-10.194	-5.7261	-5.0923	-10.174	-10.575	-3.3594	1.7045	-3.1849	-4.2041	-3.648	-5.6346	-5.8652	-5.6631	-9.2997	-6.8682	-6.7183	2.9124	-7.091	-3.8723	-7.4138	1.587	-3.6639	2.7775	-3.2162	1.8619	-3.5267	-5.0418	-4.7159	-1.6387	-2.4051	-0.50763	-1.7443	-0.18601	-5.2185	-9.4868	-2.1933	-2.7095	-1.0245	-8.531	-5.3547	-5.8844	-2.1235	-6.6142	-1.0703	-1.0077	-12.213	-7.9984
-3.8718	-3.6391	-3.81	-3.3129	-3.5468	-9.0527	0.20833	-3.1944	-0.61155	-1.3197	-4.5149	-1.0204	-3.1767	1.957	-5.3369	-1.8204	1.3262	-3.2063	-1.1253	-12.81	5.2819	-4.4997	1.8978	2.8524	1.5917	-8.5677	-1.226	-5.757	-2.3489	-2.7246	1.4312	2.3419	-0.85133	-5.6835	0.99807	7.0635	-5.201	-1.4978	1.0215	-3.656	1.1999	-0.25692	-3.5044	-2.5548	-6.1609	4.5792	-5.5263	-0.53243	-1.4095	-3.9862
-3.8853	-6.407	-4.7785	-5.0888	-4.9729	-0.97013	-5.9693	-0.40293	-3.3009	-1.1653	-1.1243	-11.035	-3.8058	-0.41264	-4.2683	-0.22633	-1.2192	-4.2515	-4.1762	-1.7649	-9.6945	-2.6577	-10.006	-2.4065	-0.95761	-9.6811	-3.7986	-8.2316	-0.61716	-7.3307	-3.5416	-7.5466	-10.365	-4.7628	-6.3295	-8.4712	-5.5478	-2.8454	-12.804	-0.62764	-7.1729	-6.0386	-3.4908	-5.8968	-5.9423	-0.027762	-2.6545	-5.2645	1.7311	-10.062
1.7839	8.1433	-4.3659	3.9145	5.8688	1.9234	0.29105	0.15355	5.4597	2.5614	3.0791	-0.087947	0.067267	10.295	3.8767	-2.6569	1.1489	-0.019851	-4.0244	3.6571	-1.621	-1.9105	-1.5798	1.8292	-1.1684	-4.5316	-2.5868	1.861	-6.3222	1.7583	5.5551	-1.8929	5.6187	7.4175	-5.5447	1.059	0.19055	-0.060194	4.7459	-0.54016	3.5388	2.9524	2.5364	1.3622	-6.1268	0.70338	3.4405	3.0745	8.7651	-1.9327
-2.714	4.2302	3.9798	-1.4162	3.7724	-3.2796	-1.5545	5.847	4.888	1.727	3.4839	0.59152	-0.89419	-2.8526	0.85905	2.101	0.85938	6.5712	6.6261	5.6479	0.26231	-3.3998	8.8216	1.9758	3.6788	-0.5417	1.6723	6.5431	-0.6996	2.3195	0.59371	0.20211	4.0603	1.1071	6.2311	6.7415	1.1762	-1.3399	-2.4329	1.9065	0.84011	4.6582	2.2822	-0.75992	0.44625	8.0144	2.0398	2.2929	7.2804	4.0107
-10.339	-15.15	-8.5559	-13.472	-8.1631	-6.4532	-6.2136	-11.033	-12.696	-9.1831	-12.424	-9.622	-11.486	-9.1886	-13.048	-6.4721	-8.9936	-6.0776	-9.0797	-9.7056	-14.947	-14.364	-2.3551	-6.304	-10.762	-8.9438	-11.816	-10.339	-9.1967	-14.314	-7.5672	-8.1701	-9.6753	-2.9404	-12.192	-5.54	-6.6919	-14.718	-12.553	-12.33	-11.254	-5.7227	-14.522	-13.812	-8.3705	-8.5487	-7.4192	-8.2556	-6.0732	-8.8041
3.7065	1.5093	1.8315	5.8776	2.431	10.03	-4.688	4.3607	9.4973	6.3276	2.7023	7.6685	0.12448	4.8796	5.9031	-0.62809	9.0156	2.2507	7.1264	4.9473	7.8467	5.5716	0.41585	3.463	3.1929	2.2973	1.5315	9.777	1.6253	11.528	2.9818	-0.76053	2.5741	8.0545	2.6205	11.349	8.7267	3.2648	7.0218	4.3456	3.8362	7.5438	8.1634	5.1598	2.3552	4.893	1.1666	4.8551	6.4595	0.49761
-10.669	-7.0393	-14.638	-16.29	-9.9241	-14.008	-17.79	-12.05	-10.545	-13.534	-19.219	-20.713	-20.133	-11.218	-12.092	-15.052	-9.3328	-13.463	-9.241	-17.627	-14.943	-15.089	-20.058	-14.718	-22.712	-15.094	-13.379	-12.866	-9.0275	-10.689	-10.295	-9.6769	-12.272	-15.274	-13.334	-17.321	-19.856	-7.9099	-15.344	-15.921	-12.939	-9.4836	-11.176	-9.7924	-14.259	-13.112	-19.138	-17.394	-10.239	-6.6825
5.6888	0.53535	5.3066	-2.9214	-0.0084898	-1.2886	2.523	0.38692	2.1954	7.2058	-0.99804	0.91107	5.9044	2.8263	1.4268	3.683	2.2935	0.43738	0.73146	-0.17879	1.6269	5.5452	0.5895	-1.8341	2.7538	4.8841	0.406	0.49769	-1.4437	2.3522	0.0099851	2.3409	2.1062	-0.79139	-0.27861	0.64915	-0.50275	0.29182	2.7702	0.87622	4.4329	5.7534	7.5615	-3.8872	-3.926	0.82876	-0.27148	-0.1059	4.5397	-0.47792
-2.0174	-6.348	2.0221	-8.8227	3.0163	-0.9398	0.42622	-3.8587	-3.6589	-1.4291	-4.2666	6.6828	-3.9478	-4.5242	-5.093	-3.3541	1.9132	-1.6144	-2.634	-3.0203	-3.3553	0.38945	-12.216	-0.11722	-8.3091	-1.2432	-3.9008	-1.7828	-1.1631	1.4428	-2.3196	-2.2988	-4.5594	-0.35602	-1.2776	-0.3543	-4.1448	1.6528	0.58198	-4.8018	-1.9196	0.66545	1.1263	-3.8467	1.0253	2.5654	1.3525	-6.2707	-6.8678	0.20523
-2.4954	2.701	-5.1006	2.1822	-6.0547	1.4558	3.4256	-0.047281	-1.9608	3.1352	-1.0934	-4.874	5.5163	-1.8886	-0.15542	-3.2534	1.2088	0.77223	-2.6497	-4.8002	-4.9888	5.8826	2.8012	0.95062	-0.075396	-0.2144	1.4771	2.1944	-2.989	-0.56547	5.0281	2.5465	-5.5104	-4.5304	2.4294	1.81	-7.0234	-3.6329	2.069	-2.3384	0.098446	-2.3574	-4.5519	0.40806	10.329	7.7906	0.28557	1.3954	-0.27783	4.2575
1.0819	4.1247	0.77078	6.3976	-2.797	0.92767	-1.4473	-5.9093	-0.91706	-1.8651	-0.52858	-0.12824	4.4656	2.8944	-0.0094207	-4.5496	3.8558	-3.909	3.6557	-7.3501	2.4541	-0.44332	-2.2955	2.2577	4.0083	-1.554	-1.9102	-3.5986	-1.575	3.2075	1.5977	0.56426	0.53805	-3.0628	3.0809	0.91807	5.5788	-0.9686	4.7578	3.2043	3.3004	3.1188	0.07573	2.4665	3.2228	3.7345	2.462	-2.4257	-0.0059782	-0.11898
-3.1126	0.010441	5.9013	-1.3046	1.4166	1.8845	-4.6169	4.4078	5.6308	-2.2131	1.8982	-0.88754	-5.8368	3.0179	2.7928	-2.9944	2.5747	-3.1522	-0.70986	2.49	5.8864	1.017	-1.0748	-1.4994	-0.98423	-3.8331	0.20857	-2.5239	3.304	2.6501	0.12568	2.6059	-0.26764	1.588	-4.8442	-1.3261	2.3698	-1.0744	-0.4579	11.729	2.147	2.0412	0.6938	3.5544	-1.5089	-3.8539	0.82489	4.2139	-4.1783	-5.3382
6.5938	5.3106	1.425	4.1144	14.207	8.0923	12.445	6.1232	10.008	4.7261	4.5527	3.781	3.1657	7.5337	1.456	5.4424	3.6305	5.3331	-2.9204	2.1343	2.3568	6.5968	5.2139	8.769	2.9095	1.8097	-0.484	8.3988	9.462	2.322	4.6029	3.8459	4.4815	0.46856	5.7204	-1.5821	1.9203	4.9278	1.132	9.4598	8.1037	-2.34	7.2276	6.8759	0.034628	5.4295	7.1856	6.7835	-0.35546	5.7038
-0.36046	-6.0998	-0.043331	-2.2674	-2.6621	-2.5256	-10.876	0.82547	0.47249	-0.5821	-1.656	1.0094	2.398	1.518	-4.316	-0.38451	2.8063	-2.8228	1.5665	0.12859	4.2175	-4.2091	2.1404	0.4338	-1.3226	-2.3529	-2.0178	-3.1156	-8.4313	-5.1095	3.9308	-3.1875	-6.3172	3.6295	-4.4914	-5.4253	-9.6226	-0.33095	-2.6637	4.852	3.2312	-4.1605	-1.7359	-1.5676	-0.99812	-5.9259	3.5518	-6.403	-1.744	1.545
-13.285	-10.788	-16.697	-7.0212	-14.383	-13.888	-8.3587	-16.591	-13.305	-11.403	-10.025	-5.1982	-10.456	-10.78	-10.166	-9.0429	-11.814	-6.8013	-13.652	-14.583	-9.9585	-12.921	-16.075	-13.523	-15.033	-8.9074	-15.192	-10.182	-9.8089	-18.907	-11.379	-9.2047	-6.701	-11.719	-9.3655	-10.286	-7.9244	-14.857	-9.2142	-17.593	-8.6493	-7.4159	-10.566	-8.0741	-14.269	-5.6297	-5.048	-12.404	-6.8479	-7.2108
-14.193	-15.221	-10.02	-14.193	-11.344	-14.297	-16.913	-10.38	-15.595	-7.0323	-13.022	-18.264	-16.207	-7.8315	-11.122	-15.505	-13.634	-14.387	-12.571	-12.647	-17.549	-16.398	-11.801	-20.767	-15.841	-11.204	-16.687	-19.224	-11.175	-17.769	-11.325	-16.739	-18.326	-16.879	-14.267	-10.031	-15.453	-10.92	-12.928	-13.094	-17.137	-15.994	-17.526	-7.6557	-13.685	-13.416	-13.239	-17.571	-10.296	-16.898
-7.0764	-9.9288	-15.862	-10.668	-10.767	-14.571	-11.151	-6.3593	-9.322	-8.6278	-13.732	-7.5804	-9.4751	-12.378	-9.5802	-11.049	-1.7134	-8.0204	-10.301	-8.7739	-6.9966	-7.1717	-7.9398	-5.035	-7.1025	-8.9996	-10.85	-12.259	-5.2112	-7.9256	-7.9776	-10.618	-6.9298	-4.6985	-7.1576	-10.001	-4.9148	-9.261	-13.702	-4.6563	-12.462	-16.124	-5.6789	-4.0832	-12.161	-10.796	-8.7606	-2.9974	-6.0038	-14.199
-9.7212	-19.742	-11.392	-11.989	-8.1285	-11.708	-6.4058	-14.747	-13.952	-16.562	-8.4916	-0.54086	-10.834	-15.103	-8.44	-14.218	-16.541	-9.6363	-13.012	-14.243	-11.324	-13.972	-12.601	-14.372	-10.427	-16.849	-10.747	-8.3907	-14.999	-13.776	-14.823	-10.714	-14.141	-7.4542	-14.922	-8.9324	-9.0437	-17.796	-14.228	-8.9787	-17.806	-16.22	-11.499	-9.0126	-7.2595	-8.8089	-12.122	-15.996	-12.385	-18.307
0.49442	-3.4013	0.31074	0.4633	2.1014	-1.0716	0.77317	2.6859	2.7476	-8.3164	-7.8424	-4.1539	3.6794	3.7633	-1.7086	-9.2812	-2.1546	-3.5687	-4.4801	3.9432	-3.0114	2.7993	-3.6325	5.4986	-3.6011	-4.2375	2.7618	-1.9483	3.1855	7.3376	-2.9298	1.9433	-1.1253	2.0302	6.6367	-2.76	-1.2192	-1.2204	0.64519	0.60355	1.6711	-0.27784	-2.0304	2.8596	1.3433	-4.8562	-1.0106	-3.7183	1.1774	-2.0651
0.74636	-8.2007	-6.2456	-3.3726	-2.7945	-12.38	1.0818	-8.4876	-6.1914	-5.6764	-3.0156	-6.9007	-8.9992	-3.049	-6.38	-2.8995	-0.3651	-4.67	-5.5047	-5.9776	-9.939	-5.1152	1.0606	-3.7775	0.29739	-3.388	-5.1847	-3.2346	-6.358	-4.5448	-10.105	-1.6628	-10.577	-1.8429	-12.26	-6.1418	-7.1702	-4.7054	4.5969	-2.3576	-5.8324	-7.9983	-6.4269	-6.3121	-5.7259	-4.9444	-7.9571	-2.7967	-3.3194	-2.3803
0.20388	-5.1564	4.1265	0.48032	0.45402	-5.7846	-7.5916	4.8938	-2.9186	-5.8636	-10.047	-0.33526	-4.0142	-2.7882	-2.0492	-3.3483	-2.2588	2.8421	0.37807	-3.6144	-11.645	4.5152	1.5288	4.2885	-7.8688	0.13069	-1.0565	5.1807	-4.8939	2.5462	-2.5406	-5.6157	-5.4559	1.5748	-4.7958	-2.5102	4.015	4.482	-6.3027	-3.1467	-2.6308	-1.6507	-4.6888	-1.8158	-5.0836	1.0343	-3.2529	-2.9775	4.4926	-1.512
1.2201	7.9493	4.5503	6.6545	11.142	3.6488	7.3552	4.9442	9.6644	8.7455	5.7066	8.4694	1.2134	7.2588	9.0486	5.4172	1.1701	11.217	16.927	7.8265	5.4907	7.615	10.834	7.9824	11.927	7.3115	13.087	6.1974	12.815	5.1664	9.5396	2.6401	7.8214	7.6167	1.6707	9.2387	10.175	6.2293	13.95	7.611	13.96	7.0264	10.802	6.9032	7.2522	6.3268	6.1199	6.0702	6.0658	6.9852
6.462	-3.7163	-4.56	1.1304	-5.3283	-3.3838	-3.6898	-5.0826	2.3756	-0.27811	0.13134	-3.8808	-3.8944	-0.35979	-3.8623	0.25768	3.4236	7.3612	-0.78765	-0.45257	-2.6083	-3.1213	5.7633	4.0152	-3.6612	0.58147	-6.5498	4.9216	4.7343	-0.028955	7.8373	-0.29694	3.4937	-2.3585	-5.5011	-0.38036	-2.3392	5.0609	-4.0756	4.9367	-4.2918	3.7325	-0.80852	2.4274	-0.76189	2.9406	5.9525	-4.1496	7.2744	4.444
-7.6341	-9.3747	-12.098	-10.222	-8.6412	-5.7572	-10.04	-7.6931	-4.3391	-10.799	-5.4259	-9.5524	-11.778	-11.268	-12.869	-12.223	-8.1807	-10.315	-12.246	-13.802	-8.8948	-10.965	-15.046	-16.423	-3.4631	-12.436	-13.027	-2.5816	-0.91309	-10.414	-6.7437	-14.389	-7.1452	-7.7034	-11.29	-10.113	-10.244	-6.8343	-11.046	-9.0611	-14.355	-15.044	-17.363	-5.6908	-10.178	-11.892	-13.855	-13.108	-7.1513	-2.3296
-0.39533	-3.1228	-1.0997	-2.5001	-2.1308	3.6646	-6.5158	-1.5901	-2.7018	-6.0185	3.1362	-7.7459	-9.873	0.83591	-3.0277	5.5918	-8.0375	-2.1337	-6.4733	-3.9316	1.7163	-3.762	-6.0245	-1.616	-2.0008	-4.218	-2.2087	-0.13102	-11.13	0.42502	-4.2144	-5.2572	-5.1058	-6.2686	-5.1813	1.7245	-4.3715	-4.2304	-3.7335	2.2523	3.2359	-5.7924	-1.2785	-6.7162	-1.0505	-1.5361	-3.0228	-0.86492	-2.3067	-0.031065
-4.9471	-1.2475	6.8894	1.682	3.2868	-1.0822	4.025	2.4024	-0.062973	-2.8198	-3.7003	-1.6524	-0.40403	3.1501	2.0094	-8.9729	-2.954	1.2047	-3.2755	2.8891	1.21	0.16857	1.3905	0.98573	-0.4945	-2.6101	-4.1207	3.5015	-4.1429	3.6915	-1.3571	4.35	-1.0182	0.55426	10.291	2.2058	-2.8973	-4.2415	-3.9135	-0.85403	0.18659	2.1062	2.2963	0.59986	6.1508	4.2976	-0.25431	0.38368	1.0143	6.7762
-2.1836	13.254	8.3522	3.4095	5.6649	4.3029	7.4987	2.3422	10.337	-3.2012	1.7529	9.0439	8.8319	5.166	3.6938	2.0198	3.101	-0.2232	7.6651	5.4996	0.71048	2.9081	9.8651	-0.74668	8.5818	5.8644	2.5164	-0.68295	5.084	5.2901	6.6735	-1.8392	3.0723	10.725	2.904	4.4951	8.727	6.3259	-3.5013	4.6873	6.9394	8.9204	-0.92832	6.8935	13.324	9.0235	3.7486	-1.2508	-3.4048	8.9793
-0.86336	-0.60909	-5.0965	-4.7398	-0.36628	5.0173	0.49461	-12.3	-0.86104	-2.7332	-2.4278	-6.463	0.46289	-2.5401	1.0008	5.37	4.2711	-8.0327	7.1887	1.3021	-4.6864	-2.0583	-0.60995	-5.8874	-1.5953	-0.67764	2.2867	1.3767	2.4703	-3.1439	-4.8616	6.6201	3.9681	-3.7856	-3.6748	-8.1854	-4.9839	1.2696	5.6359	2.6941	0.72355	1.8156	0.94964	2.5937	0.85888	-10.188	-3.7764	-1.1457	-5.6767	-1.7593
-2.0499	-7.7893	-4.9384	-11.182	1.1716	-3.9051	-1.1822	-6.8826	-5.981	-8.1103	-3.6449	-12.191	-6.7469	-4.451	-4.3422	-5.1527	-0.28347	-9.9886	-0.73102	-3.1935	-3.7454	-5.2489	-5.9285	-2.1792	4.3855	-5.9866	5.6693	-3.9399	-1.8118	-3.918	-9.2552	-2.6212	-0.65432	-4.0221	-1.5055	-7.5468	-2.0924	-0.51884	-3.8006	-0.82951	-2.0081	0.83617	-3.5053	-3.1106	0.87261	-0.0081411	-4.9346	-2.5604	-3.6315	-0.59575
-15.349	-23.677	-20.944	-11.979	-10.741	-14.735	-17.153	-13.03	-16.897	-18.791	-15.28	-15.132	-17.386	-12.871	-18.777	-15.047	-13.304	-9.774	-19.133	-14.2	-16.181	-13.697	-16.361	-10.246	-19.864	-14.643	-10.913	-12.579	-15.383	-10.431	-14.876	-10.994	-23.176	-18.545	-21.766	-17.092	-13.05	-16.131	-12.64	-13.854	-12.943	-11.127	-15.29	-13.58	-16.395	-11.423	-11.252	-15.198	-17.536	-10.898
13.013	8.6186	7.7541	4.6227	8.8179	14.026	12.6	12.875	10.235	1.8454	3.8166	3.5538	4.327	11.491	11.01	7.8921	13.175	10.69	10.601	9.8572	15.811	11.403	10.891	3.8791	6.8983	11.454	11.422	3.3088	3.1699	8.2455	14.675	7.1707	8.7667	7.1278	7.4602	12.403	6.1239	2.8054	7.1192	4.9174	8.0124	12.719	7.1796	8.1527	4.4777	7.9395	5.8143	15.201	2.8976	1.8634
-4.2073	-1.1202	3.0945	-0.17004	-2.3692	-4.1314	-4.8155	-10.163	-5.6909	-4.8081	-2.4944	-2.6467	-2.3106	-12.19	2.7536	-7.5084	-0.18965	-1.9932	-9.0533	-5.108	-2.1349	-6.1153	-0.62499	-8.6081	-8.9399	-1.7212	-0.40997	-8.5415	-1.2829	-5.0345	-1.2629	-1.2441	1.0817	2.3714	-6.0342	1.7533	-2.5266	-5.1974	-1.9636	-1.0921	-0.98998	-4.1542	-4.5903	-4.7402	-4.5215	-3.6919	-1.9864	2.2343	-1.7467	-8.2375
3.4297	1.7063	-0.42147	-4.0343	2.1996	6.8118	0.31964	3.5872	7.2476	-2.9241	-1.9977	1.7327	5.2015	-0.68845	-0.88391	2.3353	3.4813	-4.4447	-6.6778	-2.1408	-3.4553	-2.6823	-2.1869	-2.0886	0.59281	-0.53352	-4.635	5.1486	-4.0478	3.2983	-0.18454	-0.016979	3.5957	-2.1157	1.5805	3.804	-1.8055	-3.5215	-3.8944	-0.54259	1.9735	3.4473	4.9636	-1.351	2.7372	2.7842	-1.8159	-5.4349	-2.0054	-4.1628
2.2859	-4.9465	2.3028	4.0328	0.64487	0.31912	-1.4283	2.0575	8.0944	-3.9045	-2.027	0.94439	0.04886	0.37995	0.41616	3.8809	2.177	4.7465	-1.5059	5.9047	-4.4875	1.7728	2.4343	1.6556	5.4472	7.7816	7.7387	2.8924	1.9362	3.4873	0.52029	4.1909	-3.8999	7.6224	2.098	4.4402	0.73483	8.6596	2.4882	0.37612	1.2773	2.4744	2.6705	5.0246	3.704	-4.3531	-0.65418	2.3226	4.8259	0.93146
-11.283	-4.2433	-3.7669	-3.3608	-3.2437	-3.4987	-6.3267	-3.9866	-4.9763	-3.3928	-3.9869	-3.2348	-8.0381	-7.3487	-2.5212	0.33549	-3.1822	-0.8646	-6.4084	-5.9683	-2.5075	-10.161	-7.6607	-3.5561	-6.2504	-1.7158	-6.6535	-8.7126	1.597	-5.2345	-2.1579	-2.5927	-3.0316	-1.3802	-5.6593	-4.4526	-8.8072	-4.2134	-8.5869	-4.6497	-7.9371	-10.899	-3.9554	-9.0613	0.29622	2.4513	-11.571	-4.5632	-1.6607	-9.5071
-12.848	-14.298	-14.034	-13.201	-14.769	-14.58	-14.136	-8.9623	-14.432	-15.617	-17.885	-12.521	-16.033	-9.2723	-13.299	-13.707	-11.848	-15.433	-13.926	-14.932	-21.338	-10.162	-9.5542	-16.843	-17.742	-13.93	-21.92	-13.06	-14.857	-13.929	-10.985	-15.924	-20.462	-15.453	-18.04	-18.077	-16.158	-21.468	-13.103	-16.867	-16.134	-10.508	-14.362	-6.7366	-8.9433	-15.803	-15.869	-10.842	-9.4764	-14.971
-1.4481	0.10331	5.2797	-3.5887	6.7718	-1.0116	-0.69613	-1.4564	1.4423	-0.037588	6.0466	4.1634	-0.13537	12.475	0.5769	2.8391	1.2222	1.1315	-2.1312	-1.9196	3.014	-0.5443	4.556	1.9518	3.5793	2.2567	1.3932	1.9657	2.8861	4.6373	-1.0064	5.7694	3.2466	0.70742	1.7569	3.0442	3.8846	1.2145	4.7277	3.3693	3.568	1.8485	-1.1366	1.628	-2.2254	3.1678	2.1847	1.6428	2.5313	3.4467
4.3934	7.7293	5.7941	2.9802	1.8729	10.833	2.6871	10.445	3.2509	3.569	9.306	7.1191	5.9931	3.522	6.761	6.5264	0.02786	11.044	3.0232	6.8245	5.4522	4.3971	9.4971	12.584	7.8282	5.6617	3.5859	10.173	2.8534	1.2484	10.198	4.5045	8.5521	11.872	8.0072	8.2634	3.0076	9.3624	-2.1734	2.1431	9.5614	1.5775	6.3078	9.0038	2.683	11.217	6.7294	12.5	-0.22612	7.5119
-10.463	-5.0853	-11.203	-5.9999	1.7392	-8.509	-8.2205	-10.97	0.4488	-4.5469	-6.688	3.1844	-12.838	-9.2386	-8.8007	-1.1003	-5.8595	-7.6969	-3.5177	-6.0943	-5.6467	-4.3976	-11.761	-10.668	-0.83357	-8.6466	-5.8329	-2.192	-6.3036	-2.9189	-6.5531	-11.754	0.743	-4.9689	-6.5162	-6.8033	-3.7059	-11.12	-5.1061	-12.104	-10.498	-11.439	-3.9313	-8.2122	-4.8261	-7.908	-12.426	0.95809	-7.0581	-7.5622
0.55028	-8.0204	-0.4816	-7.5844	0.87043	0.17594	0.52943	-3.4265	3.3101	0.31512	5.3739	-3.3466	-8.6471	-0.30769	-2.6194	-0.087621	0.97887	-3.6414	0.5611	-9.6546	5.0105	1.1971	2.8488	2.1065	1.0467	1.7701	1.0383	0.59364	-2.5956	-1.5946	0.32776	-10.943	-0.94623	1.4652	1.1977	-3.4186	-6.3542	-3.6441	5.7563	-2.0524	2.1277	3.6081	-0.95836	-0.91802	-2.892	-3.0163	-1.7021	-0.10497	0.22768	1.7166
5.8231	7.0405	8.326	4.5679	7.5711	9.1416	2.7655	6.5492	3.3213	2.206	11.694	7.1283	4.3923	3.6438	11.974	2.8717	4.5168	9.106	12.303	12.986	8.6812	8.0765	11.9	5.7489	10.935	9.3312	10.505	11.528	7.9199	1.2117	9.084	5.3133	1.5726	3.5012	3.3538	3.5133	9.3633	7.5359	10.524	4.3032	10.888	4.6175	2.0256	7.5335	2.9017	6.9482	6.41	3.3602	0.15561	8.8055
-9.1034	-9.2334	-11.488	-6.0107	-3.9092	-4.681	-4.1169	-10.783	-6.7232	-7.439	-3.4797	-8.0054	-4.1134	-12.9	-16.321	-4.7595	-10.988	-7.4086	-9.0241	-6.6976	-8.9773	-4.261	-13.881	-10.222	-9.8569	-10.975	-6.3313	-9.8894	-3.0823	-6.3747	-6.5159	-3.3916	-5.3441	-2.1144	-5.3754	-10.635	-8.4444	-2.387	-11.078	-8.5382	-14.067	-9.2413	-10.434	-11.234	-9.2905	-9.6543	-6.9505	-7.324	-7.3066	-9.9196
-7.924	-10.175	-11.502	-9.1396	-8.4254	-7.5433	-2.681	-4.6586	-9.9923	-7.9829	-10.754	-11.593	-9.1104	-5.8512	-13.05	-12.625	-6.8757	-8.2365	-7.7532	-5.9557	-6.6622	-6.8578	-3.0858	-6.4765	-3.2632	-10.195	-11.745	-6.5904	-3.5712	-4.1696	-16.846	-6.024	-10.038	-3.5601	-9.2313	-9.4343	-8.0771	-15.627	-5.2165	-6.2695	-8.2669	-10.525	-12.294	-9.1665	-4.4998	-3.9865	-9.977	-10.532	-10.243	-8.1678
-25.506	-26.715	-24.557	-22.322	-19.636	-20.277	-29.51	-26.032	-27.946	-26.79	-18.657	-19.379	-23.82	-21.457	-19.958	-16.754	-16.871	-26.323	-21.037	-22.929	-27.458	-25.865	-19.591	-14.518	-25.412	-27.845	-18.011	-18.578	-23.679	-30.058	-20.443	-22.183	-17.011	-27.331	-22.049	-25.036	-22.121	-19.114	-20.589	-23.306	-21.923	-22.263	-20.961	-24.542	-19.756	-20.745	-22.041	-22.52	-19.661	-24.042
4.8243	2.97	2.5581	5.7468	2.7855	0.78094	-3.0959	0.97227	3.0005	-0.94619	2.4163	-2.6694	2.9766	-5.1075	4.554	-1.2262	-1.6966	-1.5345	2.6214	8.3188	-3.2962	1.3169	5.2207	0.84655	1.6833	6.0963	6.5599	3.719	-0.99022	3.2827	2.6677	0.63288	-4.0423	-2.5027	-0.95032	-6.0922	3.7438	-1.7699	-4.0046	3.0499	0.29152	2.3485	-7.8373	-1.5804	4.0467	5.0783	2.6575	5.7126	2.6905	-1.9912
-2.5347	-0.8597	-7.7587	-5.6891	-3.0106	2.785	-0.081734	-2.2008	-1.3158	5.0777	2.5414	-4.3353	-1.2833	4.8423	-2.2466	-3.0887	-1.9852	5.07	-1.0911	-0.6325	-0.10086	-1.8935	-4.2322	-10.881	1.6115	-2.6486	3.9092	-4.8243	-0.56878	0.79545	-5.5751	0.11392	-4.9261	0.076405	-6.3761	-0.29105	-0.12023	-4.8427	-4.3692	0.69696	-1.1032	-1.1351	5.755	-3.1388	0.15321	-2.7269	-4.4986	-0.11449	-0.4239	2.7586
4.6665	5.1536	8.8509	13.709	1.315	8.7816	9.6225	5.3723	6.7134	8.0952	0.31636	8.9457	9.165	4.0016	11.246	7.2785	4.7713	8.252	6.3257	7.2233	2.4102	9.5315	10.479	11.648	11.962	0.73977	3.8502	4.4513	12.901	12.646	4.2064	9.4612	5.0118	11.59	3.8777	13.564	4.885	3.0005	1.8951	10.028	9.3317	0.79321	7.8262	2.0586	5.2854	2.2187	4.9556	8.9128	4.6975	7.0558
-12.9	-10.586	-13.075	-8.7274	-2.5973	-11.047	-7.8867	-14.974	-16.248	-10.623	-12.96	-10.236	-12.866	-7.9102	-8.4329	-14.394	-6.834	-10.084	-17.584	-11.433	-9.2156	-10.926	-15.332	-14.678	-8.4169	-8.3979	-14.497	-14.665	-9.2151	-12.802	-11.307	-10.93	-14.072	-3.3557	-9.5471	-14.694	-16.473	-18.103	-12.694	-11.114	-3.3795	-11.793	-5.6487	-2.6692	-15.097	-9.4033	-9.4067	-15.006	-8.7605	-14.328
-4.0694	-4.7593	-4.9794	-5.0256	-6.9269	-5.6597	-1.5754	-4.2207	-2.9548	-4.726	-3.1082	-5.4726	-3.8001	-3.995	2.9798	-5.3205	-2.1282	-10.175	-1.4032	-7.0615	-3.1906	-7.7622	-6.7972	-7.1219	-1.045	-3.3856	-5.577	-9.4851	-2.6633	-6.905	-0.29304	0.48744	-1.7907	-8.253	-4.9304	0.086487	-3.429	-7.5914	-4.7899	-2.3017	-4.3293	-3.4402	-5.8102	-5.4827	-2.5563	-7.2293	-3.1643	-2.5967	-11.043	-3.3758
3.0496	0.057309	-7.1571	3.9333	-0.14013	-1.0365	4.2024	-7.3317	-2.5993	-2.7707	-8.4418	-3.1503	-6.7295	-4.2676	-1.7331	2.2692	0.4405	-5.4114	-0.22811	-1.0657	-6.4416	-4.3376	4.4397	-5.3618	-3.9663	-2.0051	2.6864	-6.3106	-3.911	-2.2159	7.8246	-3.3155	-3.8939	-6.6116	1.8902	2.9432	-2.9213	-2.4889	-4.7054	3.2434	-8.6587	3.1397	4.9882	-1.072	-8.3188	-9.7222	-0.3078	-1.0194	0.99709	1.5442
-10.379	-10.466	-10.06	-13.598	-11.982	-13.739	-9.0625	-10.55	-12.637	-16.299	-7.2834	-10.381	-12.031	-16.948	-13.528	-13.531	-5.8491	-8.7035	-11.4	-4.6364	-5.4961	-9.6811	-13.771	-14.82	-11.259	-15.758	-14.605	-13.711	-6.8944	-6.1066	-2.0845	-13.191	-7.4117	-8.8349	-14.557	-17.931	-7.6611	-8.0521	-7.5683	-8.6788	-13.1	-10.404	-1.7261	-5.614	-9.9294	-11.404	-16.579	-11.118	-10.148	-11.624
4.1725	2.9015	12.315	1.9681	0.59823	2.6199	3.1034	6.7121	8.6658	7.0786	9.378	6.8351	11.154	4.7198	7.6034	6.3743	1.8002	9.3164	5.7523	5.2421	7.0636	3.8791	7.9813	6.7424	12.972	5.0005	2.2232	0.5451	-0.53185	6.7944	1.3886	7.2591	4.6026	-3.0781	9.7137	4.3476	7.9132	7.3103	5.0022	8.5574	15.717	6.5338	1.2763	6.4953	3.9013	8.4394	3.8391	1.3927	7.6808	1.6781
-3.7315	-1.1928	-4.7995	-5.6819	-5.3118	-8.5061	-9.2453	-2.7857	-6.5736	-7.0134	-12.449	-4.5438	1.0707	-2.7345	-5.1105	-4.6792	-7.3762	-11.031	-4.7923	-0.93856	-9.5559	-1.1707	5.212	-4.7172	-8.2294	-10.781	-8.8811	-7.0331	-8.4855	-4.8784	-8.2902	-2.8803	-6.306	-11.041	-7.2717	-2.0544	-1.3552	0.30389	-0.4568	-2.3987	-10.994	-2.067	-2.5031	-0.029211	-6.5897	-7.3762	-11.487	-6.3181	-6.2429	-10.202
3.9741	6.6632	16.193	9.2426	5.463	5.4907	2.3989	6.3035	10.118	8.1439	2.2409	7.0161	1.9587	10.082	7.0944	1.8103	3.1947	9.1516	2.9576	4.4979	4.781	3.9972	10.83	9.7753	9.0448	1.8346	4.4674	6.5491	1.0955	6.5929	5.5859	8.6583	12.626	0.60189	7.199	3.7649	1.4294	7.6566	5.5986	3.9777	3.3117	7.9801	1.8708	4.4498	-3.6509	5.6059	7.2689	4.9483	12.012	0.96548
2.4138	-4.3666	0.9648	-1.3936	0.57834	-3.557	5.0489	-0.052938	5.4408	0.42287	2.7519	-7.758	1.4293	0.61131	0.30871	-1.178	0.033917	0.23804	-2.1321	2.4219	-2.1414	-3.9707	0.36099	-0.67676	4.5616	-2.0216	-0.72936	-3.3829	0.28426	2.7563	-3.4945	-2.0251	-2.0632	-0.40395	1.0378	5.1796	3.5685	0.63105	-2.0212	3.0268	0.62851	0.4203	-4.0041	2.3672	4.2106	-6.7939	1.6856	-6.1919	2.0747	-1.0914
10.009	4.2879	0.80886	-2.6708	7.5507	6.8728	-0.47243	-3.6276	-1.4138	6.9303	6.5384	-7.002	-0.31006	-2.5002	-0.4471	3.9329	-5.904	3.8033	2.958	-2.5302	-5.5337	3.3503	-0.69911	5.0293	-1.6846	-6.6819	-1.2257	1.8544	-1.1695	-2.1062	-0.88108	-1.1327	5.9359	-1.3509	-2.1316	-4.0937	2.4779	1.3638	6.8147	-0.31094	2.1272	5.9369	-3.7919	-4.178	-1.8144	0.98347	-0.5097	0.92828	-4.3132	-0.38034
-16.374	-13.286	-2.8774	-10.802	-6.0965	-10.254	-14.007	-9.7785	-15.012	-4.8221	-8.5026	-4.7641	-15.017	-14.471	-11.901	-7.3276	-9.3627	-9.5055	-13.785	-13.079	-15.315	-8.8287	-5.3794	-12.411	-8.413	-12.831	-10.945	-7.3941	-12.279	-10.977	-16.965	-12.498	-16.075	-7.3461	-10.402	-7.8766	-14.052	-15.817	-13.403	-16.622	-16.639	-9.6954	-9.8752	-12.292	-14.198	-13.229	-17.402	-16.542	-7.6425	-19.707
-22.464	-16.846	-26.118	-24.351	-17.797	-24.239	-18.948	-18.16	-23.089	-18.205	-25.457	-23.395	-17.613	-19.474	-16.195	-19.199	-18.898	-19.348	-20.299	-22.445	-20.819	-20.883	-17.397	-24.928	-21.502	-25.478	-20.49	-25.926	-23.516	-15.131	-25.909	-25.339	-20.874	-23.302	-16.51	-24.402	-25.056	-23.287	-23.597	-24.49	-23.574	-17.729	-18.772	-24.435	-23.26	-22.979	-24.562	-22.606	-17.759	-28.881
-9.4671	-19.878	-17.728	-16.637	-18.939	-19.568	-16.633	-12.959	-17.32	-12.928	-15.981	-18.207	-12.918	-14.623	-19.896	-11.367	-15.641	-14.786	-12.281	-15.869	-9.0852	-14.104	-14.853	-17.938	-13.686	-12.53	-9.455	-12.293	-15.635	-12.983	-13.796	-9.5474	-8.5501	-13.619	-11.494	-11.127	-16.452	-17.793	-14.99	-22.247	-12.336	-17.581	-12.543	-16.234	-13.258	-13.015	-15.778	-14.635	-11.475	-13.74
-7.3023	-1.514	-5.2696	-6.7274	-4.2266	-3.3165	-7.0642	-8.0587	-3.9996	-1.299	-5.7541	-7.3991	-7.9851	-1.4635	-3.2148	-0.87136	-5.0881	1.0168	-4.2434	-2.1275	-13.793	-7.9723	3.4036	-4.1346	3.1648	-1.9154	-5.4247	-3.3161	-10.046	-3.2957	-12.14	-8.1504	-1.452	-0.61796	-6.0112	-6.8563	-5.7267	-5.3579	-9.4948	-7.1275	-11.307	-12.038	-8.8005	-3.256	-8.3031	-4.2042	-8.3002	-5.8387	-2.8799	-3.193
0.58137	-4.9761	-2.2501	-2.1951	-1.2377	-7.7064	-4.4702	-0.41436	-4.5635	-2.847	-3.3534	-6.0756	-4.7397	-6.2367	-1.9534	1.815	-7.6116	-3.8657	-11.747	-5.0926	-6.4624	2.7349	-3.2426	0.9596	2.3098	-5.4831	-5.6641	-1.141	5.0589	-3.855	1.9853	2.3452	-3.4882	1.1533	-0.83821	3.2711	-2.5177	-0.57632	2.2873	-8.1762	-0.72018	2.3373	-2.8021	-0.23991	-4.4145	-1.3293	4.7107	1.4284	-2.4589	-0.63595
-1.3497	-3.343	-1.0318	1.0366	-0.17056	-8.6355	-3.1036	-4.3428	-7.7058	-9.0806	-5.234	-2.2147	0.53582	-4.0624	-2.4926	-9.7596	-12.864	-4.4608	-0.64075	-3.1948	0.98322	-3.7756	-2.9391	1.9957	-4.2112	-11.275	-2.4525	-3.5897	-5.329	-5.5856	-1.7773	-0.81886	1.858	-6.6787	-10.063	-6.7376	-7.1287	-5.9829	-5.4068	5.306	-3.4993	-6.8505	-2.6044	-5.4995	-4.3558	0.51327	0.61659	2.9811	-2.8102	-2.1004
-8.4408	-6.7108	-12.51	-11.721	-13.974	-12.661	-15.195	-8.0056	-11.789	-11.794	-8.7188	-7.0007	-16.551	-5.2554	-8.3521	-14.015	-8.5805	-5.6979	-12.416	-8.0616	-8.441	-9.2996	-11.88	-11.877	-10.343	-9.1575	-13.37	-10.617	-11.034	-5.1605	-8.8365	-7.434	-5.3003	-12.939	-12.682	-10.882	-11.263	-12.538	-12.232	-14.599	-12.963	-8.3422	-8.51	-8.8981	-10.805	-11.041	-4.3651	-11.086	-8.5853	-9.1596
-24.557	-18.862	-20.023	-26.108	-19.637	-22.347	-17.34	-27.062	-22.62	-18.097	-20.606	-26.18	-24.142	-21.208	-21.799	-16.191	-24.291	-19.503	-28.719	-25.973	-24.902	-21.767	-23.494	-19.445	-19.951	-23.501	-20.945	-22.708	-16.077	-15.227	-29.948	-25.666	-16.703	-23.831	-26.864	-22.562	-22.116	-19.633	-23.895	-26.456	-24.272	-21.644	-27.195	-21.118	-25.47	-21.431	-24.495	-26.711	-13.751	-23.724
-9.9762	-15.167	-17.844	-16.202	-13.315	-5.5247	-18.199	-13.858	-22.278	-15.217	-13.967	-8.5848	-15.338	-12.884	-5.6498	-13.188	-17.067	-9.4998	-13.533	-16.538	-12.705	-11.106	-15.616	-6.3599	-8.6581	-10.95	-18.296	-11.653	-12.838	-13.554	-12.234	-13.119	-12.368	-14.108	-14.28	-17.253	-15.08	-15.508	-12.064	-10.706	-11.363	-16.122	-11.36	-15.363	-15.103	-16.224	-16.981	-10.528	-13.045	-22.102
-4.429	-11.513	-17.446	-8.2239	-9.6793	-8.6502	-10.248	-16.067	-10.483	-14.343	-10.68	-14.188	-8.0449	-12.915	-2.7354	-14.021	-16.379	-18.276	-3.9197	-4.7201	-12.271	-17.565	-13.196	-6.531	-9.2447	-14.249	-10.978	-9.9917	-9.9325	-12.934	-17.264	-8.5402	-11.155	-15.988	-17.453	-15.235	-6.8906	-10.717	-15.442	-15.173	-13.469	-10.457	-7.2127	-8.0327	-8.9751	-8.6782	-11.644	-8.0705	-13.628	-11.729
-3.4129	-4.7377	-2.9912	2.3772	6.6445	-2.2162	-3.6301	3.5059	0.23806	-6.6534	1.2965	-0.48745	-1.1415	-6.7279	0.33306	-2.9802	-0.91475	-3.1326	1.7278	-5.5715	1.2102	-1.9932	-0.42955	-3.4815	-1.3115	-7.5972	-3.3612	-0.68901	-6.3402	-4.8713	-1.1037	-4.5343	-1.0543	-0.21213	-1.0572	-2.5106	-5.6223	-0.77851	-3.0847	2.6473	-3.7468	-4.0586	3.9464	-7.1282	-6.5852	-3.7617	-5.0376	1.5638	-6.0564	-0.61536
0.56052	-0.36219	-4.5617	4.5794	-6.4535	-4.6437	-3.0084	-4.5813	-6.9263	-4.4327	-1.5493	-5.3916	0.95331	-5.8206	0.81768	-4.7679	3.094	-0.83285	-2.8554	-10.174	-5.393	-1.6236	-1.5578	-6.9666	3.7413	-4.5895	-12.615	-0.28919	-2.5319	-1.7978	0.33956	-4.1828	-3.3527	-5.0232	-2.5798	4.9024	-2.9039	-7.8379	-4.0193	-7.0949	-1.0289	-4.0491	-10.31	-4.5362	-5.2577	-11.35	-1.1645	-8.6953	-5.2113	-7.8127
-0.67803	5.9062	2.3139	2.8723	4.73	12.279	8.5988	5.4131	-6.8255	2.5266	7.7449	9.7563	4.8221	6.4112	4.7707	10.461	5.152	0.95448	2.6959	8.1821	4.9916	0.80933	-1.2508	2.9826	5.8726	7.0103	1.7722	6.758	6.2527	5.1917	5.76	4.6714	3.4803	12.162	10.808	-0.17713	2.4826	6.1632	6.7407	-0.26281	5.5374	7.916	5.985	2.2351	4.2227	8.3674	5.5584	5.0497	10.945	5.1447
1.7357	-2.0875	-0.15488	4.0198	1.3221	-3.3654	-1.6134	2.2202	-4.014	-5.1613	-2.6103	4.9164	-4.5768	-6.0021	0.044022	-0.0097187	-7.7668	-4.1588	-3.6686	-2.2165	2.7179	-9.0664	-7.5727	-1.4951	0.56341	-10.431	1.1337	-0.43157	-4.8054	-0.13054	-3.5819	-5.47	2.0978	2.2588	-5.1582	4.859	-10.909	-2.0558	-5.4516	-4.4383	2.5599	2.2882	-1.0428	-4.6359	1.8536	-1.1527	-5.464	-0.0011117	1.2004	-1.4044
5.3041	5.1896	6.5405	16.056	2.8234	5.1943	10.141	6.8926	2.0707	9.6996	5.1531	12.888	9.7073	9.0222	9.893	7.5239	5.02	2.7834	2.0735	10.83	13.139	7.4415	1.935	9.8683	3.4557	6.7665	0.82098	8.5061	0.85312	6.0996	17.34	11.394	1.7091	9.703	11.198	7.0285	8.7552	9.6212	5.2953	9.4955	10.525	8.1585	2.0117	17.5	7.814	5.511	6.7568	6.3826	8.7533	2.198
8.9481	12.596	13.546	14.914	7.917	13.363	8.1452	10.427	5.3135	5.8178	10.956	9.0912	7.8984	8.3375	12.186	10.833	15.343	9.4835	14.814	-0.53342	13.738	7.987	11.37	10.015	10.723	12.038	17.676	6.9959	2.7389	4.2684	10.579	12.001	10.191	5.8937	15.547	6.7736	10.522	10.046	4.4918	6.392	18.093	3.8289	11.196	11.869	11.357	13.561	9.9573	10.442	9.7211	8.0934
2.4088	-1.8331	-0.35502	-2.2465	0.20623	-6.1257	-2.4174	5.6115	4.6668	1.1926	1.9337	-2.8228	5.7815	3.4529	-1.2912	0.62273	-1.2657	6.9717	-2.6097	-0.80038	-2.023	4.7018	2.9263	0.90553	5.0045	-8.013	0.045304	-6.8831	1.605	-1.4427	-1.0985	-4.8375	1.4523	4.1658	-13.292	-4.2713	2.302	-4.6707	6.0551	-2.09	3.0373	2.1505	5.4721	3.4578	-3.8886	-3.0244	-6.3807	-5.5037	2.4395	-8.596
-4.2368	-0.80541	9.5468	1.9395	-1.3315	6.4866	-2.4796	-2.2354	-0.60999	-0.24283	-0.93976	-0.39372	-3.0194	-0.60856	2.3894	1.4928	-10.23	-3.4711	4.2234	3.479	0.20752	-2.1086	1.0927	-2.4721	-4.4127	4.5497	-8.0491	3.1594	-2.4146	1.472	1.2749	1.5214	-0.27391	2.2135	-5.1586	-2.7461	-1.448	2.3364	-2.3756	-1.3648	-2.435	-4.3705	-3.6369	0.63737	0.69572	0.76811	0.84962	-0.036008	-0.72139	-5.6516
-4.5785	-6.294	-0.99447	-2.2199	-2.9137	-11.182	0.016396	-6.9083	0.35041	-7.4366	-3.1593	-3.5582	-12.367	0.036194	-5.1256	-8.2454	-7.1717	-6.6737	-2.3813	-8.9303	-7.6633	-6.0536	-2.2958	-8.5307	-1.0679	-4.4589	-6.543	5.339	-7.945	-7.0781	-0.99613	-2.7289	-3.9428	-6.8521	-6.2595	0.88469	-7.2194	-5.1705	-8.0004	-11.544	2.5141	-5.1177	-5.0874	-3.2438	-6.1878	2.6623	3.0646	-0.54366	-5.7129	-3.5004
-24.318	-22.69	-20.703	-26.292	-20.62	-26.579	-28.204	-26.486	-23.398	-25.176	-20.179	-22.808	-22.27	-19.917	-22.129	-24.026	-21.824	-24.229	-20.265	-23.725	-20.799	-26.002	-22.15	-23.897	-17.006	-24.178	-19.586	-21.647	-20.634	-20.803	-20.452	-23.797	-21.156	-24.651	-18.568	-20.163	-21.561	-26.437	-27.058	-15.864	-24.291	-23.844	-14.87	-24.767	-21.878	-20.048	-24.44	-17.248	-24.023	-15.464
-4.9834	-11.066	-14.761	-13.45	-12.694	-22.016	-8.209	-12.055	-5.0501	-6.7488	-5.0931	-10.417	-7.1527	-8.1975	-10.851	-8.077	-4.8149	-12.13	-10.708	-13.207	-7.5027	-12.333	-11.91	-10.884	-10.625	-14.698	-9.6631	-10.292	-12.685	-10.725	-10.067	-12.838	-13.367	-13.901	-7.2353	-7.1446	-10.95	-7.6868	-15.549	-14.854	-3.7318	-10.424	-6.5112	-8.166	-11.44	-6.6556	-13.498	-9.4634	-9.4588	-10.637
10.633	5.2069	-0.082304	0.75007	5.4971	-3.1214	-4.8041	-1.1091	1.8591	0.52065	-3.3781	-0.070228	-1.4644	3.4419	1.8194	2.9566	1.6088	0.12491	0.13257	-1.578	0.42506	0.27964	4.0194	2.2093	0.4199	-7.0021	0.65335	2.7248	2.8514	-6.4505	-1.8354	-3.5007	8.3064	-1.1613	3.534	-0.48512	1.0848	-3.4332	-2.2004	0.25173	1.3977	1.563	3.0189	4.2629	1.8484	-4.2753	7.2256	-2.451	-1.3314	-6.9036
-8.0539	-12.167	-14.001	-14.225	-11.025	-5.0406	-13.026	-12.196	-17.047	-10.815	-10.921	-9.4464	-12.972	-10.139	-10.08	-2.9865	-10.13	-11.573	-4.6235	-15.101	-4.3215	-6.9012	-13.967	-7.0567	-11.897	-10.322	-13.386	-11.803	-6.9926	-6.5532	-8.9705	-11.441	-15.732	-4.322	-4.9184	-11.768	-8.4211	-2.7895	-12.641	-8.7783	-1.9542	-9.6364	-6.775	-6.9011	-7.5725	-10.275	-11.146	-8.2271	-12.209	-10.186
-18.587	-10.811	-10.926	-10.57	-13.267	-16.184	-15.766	-13.618	-12.693	-11.706	-19.529	-12.428	-16.367	-12.79	-14.276	-12.809	-16.097	-13.715	-18.48	-13.086	-15.176	-14.773	-10.932	-8.5098	-11.703	-12.41	-20.199	-12.242	-13.78	-15.774	-3.9114	-13.653	-15.062	-10.373	-9.8942	-15.027	-10.149	-13.809	-14.577	-13.417	-14.743	-15.619	-12.015	-16.041	-16.608	-11.47	-10.31	-16.14	-10.536	-12.119
-0.0050311	0.58072	1.2761	5.1019	-1.0511	2.1501	-4.0527	1.2857	-0.15076	-2.5212	-4.9402	-1.1488	-1.0628	-8.7954	-8.1014	-2.3729	-0.63405	2.6958	-5.5392	0.49682	-1.7062	1.2574	-6.439	-5.1223	-5.2883	-1.0346	1.3654	-3.6417	-6.6187	-1.2922	-1.5362	1.0117	-1.1059	2.9268	-1.9032	4.3957	-0.82216	-2.8082	5.3524	-6.8604	-4.8223	3.3004	-1.5739	1.6599	-8.1365	-4.9767	3.1236	-2.8755	-5.0113	2.1344
0.9071	0.90608	0.60214	3.3305	-2.9096	0.55759	-0.89633	0.61339	-9.1199	-3.9088	-0.58225	-0.75559	0.22237	-1.2019	-1.0016	-6.5092	1.0236	-8.6064	-4.929	-3.4045	-3.6028	-3.3748	3.5029	-1.4984	-1.1818	0.62325	-5.8134	-4.287	3.6658	8.6822	2.7374	4.0818	1.3922	-4.7315	7.0119	-1.1574	-2.4103	2.4606	-3.2563	-3.6437	-5.8123	3.0442	-5.1612	5.0984	-7.7052	0.04368	-1.1882	-5.6761	-0.87395	-1.1418
0.85693	-0.77784	0.89447	0.20643	0.26463	-0.43775	-3.3636	-2.2719	1.3782	1.9483	2.3636	0.79206	-2.4348	0.61288	2.4422	-3.7945	3.3739	4.4887	7.4489	5.8893	-0.14246	-1.7126	2.2801	2.3039	-0.14149	1.1822	4.0948	3.5288	-0.083627	4.8965	7.369	1.1599	0.99734	1.1428	8.2444	-2.5249	7.4797	2.0339	9.3613	5.584	2.4704	3.4972	1.9341	-0.98884	6.9912	-2.5213	-2.4747	4.0991	0.15599	3.3367
1.4328	-3.5474	0.93444	2.7616	-3.8648	3.9264	3.1098	-3.1094	3.8612	3.723	-0.94405	2.1736	6.4482	-1.99	0.75228	5.5148	3.7296	-1.8185	3.0643	-4.8827	-0.25441	6.7479	0.9216	0.65565	4.6696	-4.4393	0.21007	0.34382	0.79289	0.63396	-2.3844	2.8383	-0.54226	-2.4885	3.1827	0.88271	0.69836	4.3355	6.5504	1.0336	4.2057	4.9868	-1.4381	5.725	-3.4047	6.2422	-2.8272	-1.7577	-3.2769	0.028414
-9.5614	-15.124	-8.7213	-4.2458	-14.471	-16.059	-15.799	-13.118	-19.177	-6.0456	-21.132	-19.622	-17.708	-13.458	-12.885	-16.004	-17.153	-13.94	-12.734	-15.434	-11.174	-15.549	-15.056	-14.28	-22.532	-12.779	-17.371	-10.073	-12.184	-7.4587	-18.479	-11.281	-16.713	-8.1419	-9.6092	-3.0407	-15.033	-10.346	-11.217	-16.063	-10.276	-15.961	-8.9043	-11.931	-14.396	-7.4518	-17.726	-11.443	-12.403	-14.083
-1.551	-1.3148	3.3055	-3.0043	4.1863	-0.95796	0.99509	2.6088	0.12553	6.2819	1.9635	1.761	5.9883	3.4397	0.89174	7.011	4.2852	4.2409	7.5447	-0.15139	-4.8466	-0.25402	9.0139	3.434	5.6811	0.31744	4.5649	-2.9427	2.5987	6.0748	1.4486	4.8872	6.0134	4.5518	6.3297	6.4468	3.6445	2.9634	6.2328	2.1572	4.4087	6.3235	2.6276	2.3238	-1.6627	2.3836	-1.5177	0.63344	-0.6012	-2.9525
-3.5488	-2.8155	3.6013	0.57122	4.1885	0.34002	-1.7326	-5.5093	-2.8239	-3.6712	-2.0698	-5.81	3.7589	-3.9934	-4.3902	-0.84436	0.63456	2.2535	7.1564	-2.3156	4.2126	-5.6822	-1.1009	-4.574	-9.1765	-2.4944	1.9069	-1.358	0.93508	-1.265	-5.0426	-2.6792	3.5858	4.0834	-1.5776	1.0847	-4.9375	2.5847	-6.3948	-1.449	3.3305	-3.9165	1.4129	-3.8056	-2.8198	1.5606	-4.5963	3.0294	-4.1528	-0.62362
10.801	17.035	10.613	9.3555	10.852	13.473	16.611	9.8458	4.4016	9.241	11.762	11.535	13.533	16.819	7.562	12.4	14.854	11.868	11.33	7.994	10.091	9.1029	11.011	9.7651	13.53	5.9642	9.6556	5.4504	12.273	10.572	6.4994	5.6719	10.825	2.3152	15.493	10.268	11.837	7.5081	12.388	11.806	9.2637	8.6059	9.4097	7.888	12.053	10.044	9.1591	6.7376	14.11	4.9674
-14.43	-8.7487	-15.641	-13.379	-17.258	-14.734	-13.429	-12.362	-10.115	-11.28	-12.343	-8.2468	-6.1525	-17.291	-12.838	-16.378	-19.179	-18.409	-20.166	-10.379	-13.996	-15.506	-8.3362	-18.187	-20.956	-17.116	-12.861	-6.4981	-14.189	-15.13	-14.374	-14.036	-10.206	-12.018	-8.857	-20.305	-17.209	-15.403	-12.944	-11.259	-11.323	-14.451	-8.8158	-15.939	-17.235	-13.275	-16.127	-16.175	-11.666	-14.086
-19.103	-24.281	-24.165	-21.604	-15.674	-20.382	-17.061	-21.25	-18.724	-21.568	-16.057	-19.787	-22.415	-22.009	-22.446	-15.865	-17.815	-20.574	-24.869	-15.745	-21.059	-20.894	-13.847	-18.974	-18.86	-22.547	-22.077	-24.775	-19.468	-14.889	-17.825	-23.457	-14.481	-22.555	-24.581	-26.71	-24.689	-15.652	-25.774	-28.632	-24.759	-23.422	-16.045	-20.798	-14.01	-20.208	-15.797	-17.916	-26.753	-17.868
-1.5096	2.5758	-3.7745	0.19749	0.55914	4.5898	-0.50879	-1.1277	-0.64703	-5.1795	0.70381	6.0519	-3.8469	5.7908	-3.0931	-3.0303	-4.3733	-2.3442	-1.6569	-2.2544	5.5991	-4.3308	0.32683	3.032	-3.1573	1.2324	0.72632	1.0064	5.4458	-0.077928	-1.9589	-6.096	-2.4543	-1.7983	-8.5474	2.5602	-1.7121	6.1162	-7.6241	7.4984	0.1765	-6.0099	-2.7095	-5.5956	-4.8548	1.9533	-1.7315	-3.3579	1.5714	-7.9188
-12.499	-11.445	-15.272	-16.489	-9.3301	-13.029	-13.311	-12.15	-11.993	-9.382	-18.139	-13.72	-15.29	-9.1335	-11.801	-18.034	-9.7744	-12.006	-11.552	-6.4328	-12.391	-9.1535	-8.3987	-9.7717	-12.046	-5.7458	-13.085	-14.951	-12.421	-4.144	-3.9286	-14.344	-13.711	-8.8669	-6.0324	-9.7395	-9.9594	-11.856	-9.7248	-11.113	-7.7177	-7.1182	-14.569	-11.492	-9.0218	-13.826	-12.423	-13.043	-11.195	-15.822
-5.3769	-0.23729	-6.7403	-2.9115	-10.416	-6.0527	-4.1859	-0.86602	-3.0619	-7.1323	-2.9276	-7.3131	-4.5313	-4.0189	-10.195	-3.5603	1.9828	-1.6922	-4.8989	-5.1703	-4.9756	1.995	-4.5679	-6.987	-5.9566	-7.1249	-5.1503	-4.0618	-6.8061	-5.7706	-2.4778	-3.2853	-3.706	-14.931	-6.146	-5.8649	-8.4854	-6.6062	-6.0341	-2.0561	-2.9229	-6.8146	-5.7438	-7.6825	-6.3067	-1.2518	-5.269	-7.9588	-10.441	-11.823
-24.029	-10.64	-4.6075	-11.23	-16.155	-14.897	-13.401	-8.5812	-9.2752	-12.537	-13.516	-13.343	-12.246	-13.789	-16.832	-17.655	-15.336	-7.6991	-21.031	-15.353	-8.356	-13.582	-10.39	-10.212	-13.267	-12.096	-13.491	-15.376	-20.187	-14.607	-14.484	-18.766	-17.09	-14.109	-14.534	-16.174	-10.442	-15.448	-8.2475	-12.215	-14.379	-9.1122	-9.8568	-11.025	-11.802	-12.451	-21.686	-16.15	-12.757	-13.289
6.1945	14.471	9.2622	4.186	12.639	7.4043	-1.2604	1.4837	8.8997	6.6969	10.145	11.984	6.7784	7.5286	0.51769	12.137	2.8096	0.57507	14.102	10.448	14.324	6.4446	7.4784	13.259	9.0546	3.4864	5.278	0.36355	9.0716	6.3892	9.129	7.2125	9.3811	-0.10913	8.2907	8.6394	6.0689	2.6488	-0.99916	4.842	0.71368	9.7597	2.8857	5.0851	7.7926	0.25544	2.1283	1.2045	11.913	7.2428
-6.5771	-5.8603	-5.5132	-1.2601	-5.5468	-5.8958	-7.4247	0.4971	-1.6298	-1.1271	-10.45	-0.62819	-9.4565	-5.0467	-1.406	-11.895	-3.8094	-5.4714	-3.4524	-4.0493	-11.254	4.5676	-8.5516	-5.1041	-0.57437	-1.1294	3.0054	-9.1732	-5.583	-1.3592	-4.0762	-2.7288	-5.3958	-7.2721	-8.913	-3.2201	-2.1341	-5.7094	0.11671	-4.9462	-1.2039	-2.6067	-1.4341	-0.16095	-3.8784	-5.6637	-3.0469	-10.707	-4.4594	-9.4734
-4.1087	-16.401	-17.532	-10.788	-13.35	-10.233	-10.239	-17.363	-14.529	-5.3042	-14.39	-10.947	-9.804	-14.131	-11.816	-13.828	-7.5798	-9.0784	-15.817	-11.571	-11.474	-13.483	-11.764	-13.422	-14.261	-9.532	-12.797	-10.763	-15.257	-12.516	-13.173	-10.642	-12.237	-16.841	-7.6362	-11.736	-12.315	-6.6086	-17.252	-3.5758	-16.66	-13.602	-7.373	-16.341	-8.7813	-11.814	-7.8286	-13.702	-12.979	-9.8866
-7.9658	-13.549	-10.844	-15.032	-17.113	-12.457	-16.437	-12.599	-16.79	-9.3587	-18.366	-11.161	-16.396	-16.231	-13.734	-9.3059	-16.198	-9.2406	-20.479	-9.6858	-15.571	-13.161	-17.165	-12.98	-19.123	-13.569	-17.556	-18.945	-14.932	-16.886	-11.859	-12.023	-11.239	-17.958	-16.741	-16.9	-17.866	-14.693	-17.61	-9.4927	-4.7918	-12.281	-12.953	-9.7587	-12.611	-13.051	-8.6236	-7.5465	-12.538	-13.381
-13.005	-9.4027	-8.2612	-6.7462	-1.3734	-4.6739	-8.8089	-4.0461	-4.2184	-11.04	-6.7231	-10.76	-3.4421	-3.879	-11.305	-7.4447	-8.0969	-1.2416	-12.618	-11.513	-5.164	-4.9545	-6.2222	-9.638	-9.7098	-3.5328	-7.9915	-8.5287	-9.3347	-3.3295	-3.3146	-9.3985	-11.355	-7.2762	-7.7361	-6.3874	-7.8667	-4.2899	-1.221	-6.0619	-1.9561	-6.2255	-6.4868	-6.3989	-8.9695	-6.6683	-9.2576	-9.5531	-10.474	-9.2891
1.3148	-1.4127	-4.5762	-2.1422	-6.3678	-4.8009	-7.1881	1.8526	-8.2253	-5.4214	-2.6571	-9.4174	-3.7479	-8.0278	-10.049	-6.3059	-4.4954	-1.7991	-9.1937	-0.26605	-1.3977	-7.7979	-9.0798	-3.6936	-2.0361	-0.81095	-5.4982	-9.3142	-5.2988	-9.9674	-7.8762	-0.12935	-2.9528	-9.8856	-3.0423	-3.1758	-1.1586	-4.521	-4.1105	-3.6974	6.8546	-4.6479	-2.8948	-3.8956	-1.9838	-5.0778	-3.2091	7.1535	-3.8928	-3.2811
-11.169	-16.833	-14.275	-19.708	-8.4813	-12.92	-14.238	-10.651	-15.387	-15.998	-10.024	-11.366	-12.647	-11.645	-10.739	-20.64	-16.483	-18.267	-19.209	-14.163	-9.9612	-12.577	-14.6	-14.598	-13.14	-11.597	-15.083	-22.134	-14.775	-15.876	-14.475	-10.511	-17.255	-17.334	-24.857	-17.155	-17.664	-17.305	-10.775	-11.382	-12.32	-14.074	-12.64	-12.227	-20.608	-19.037	-18.83	-16.673	-15.334	-11.784
-10.08	-16.414	-13.495	-3.0839	-10.503	-8.9234	5.029	-8.2061	-15.495	-10.06	-12.758	-8.4025	-8.005	-13.988	-16.156	-6.1015	-6.9029	-7.1988	-5.9643	-9.8559	-6.7325	-9.111	-10.668	-14.843	-6.321	-8.8362	-5.1726	-5.7285	-6.1152	-6.43	-4.3153	-7.9882	-15.19	-13.44	-5.6321	-7.6951	-12.158	-10.535	-6.0639	-11.15	-6.6881	-10.086	-15.034	-12.82	-6.2078	-13.878	-7.0568	-11.289	-9.8049	-11.819
-0.29009	-1.9032	4.4726	0.89604	-3.7701	5.8467	4.0104	4.9275	1.0588	-4.3434	0.053263	0.95161	-1.8594	-3.4254	1.5934	3.3811	-1.9033	-1.1582	-4.0572	-3.0418	1.2113	-3.0624	0.032404	-6.0489	4.8171	-0.56678	3.5272	-1.2937	3.1118	-4.0508	-6.7482	0.9038	-0.033339	0.96394	2.216	0.49558	-6.7992	2.0921	4.6762	-2.7118	0.67126	-1.0161	6.6916	-0.93383	-2.3808	0.56822	-3.971	-1.7644	0.31171	0.32656
1.111	-5.2646	-6.2663	-4.1786	-6.8781	4.908	-1.8655	-5.9472	-1.4198	0.85076	-3.3817	1.3048	-6.2155	-4.1814	-0.97918	-0.59951	-5.3831	-4.4983	-3.2665	-1.0824	-4.3374	0.17125	0.48007	4.2721	-5.256	-2.4011	0.71391	-5.9551	-4.8386	4.4065	0.99581	-2.999	-9.4331	-2.5073	-8.9244	1.2403	-3.2424	-8.0548	6.0713	-5.3152	-8.7437	-8.556	-2.4493	1.2271	-4.3126	0.14769	-2.8841	1.2496	0.39952	3.4412
-12.616	-13.245	-15.01	-16.413	-10.521	-7.5882	-7.5721	-14.359	-13.946	-17.147	-13.222	-12.65	-13.405	-16.347	-11.49	-12.245	-16.691	-8.552	-7.153	-13.227	-12.333	-12.45	-11.108	-7.358	-11.995	-10.137	-17.178	-15.292	-11.315	-13.504	-13.784	-13.419	-9.8566	-11.488	-11.755	-14.131	-8.5186	-8.4775	-14.749	-14.095	-11.895	-10.641	-15.896	-10.403	-10.076	-13.014	-10.876	-12.646	-8.9679	-18.78
-8.3168	-7.8606	-7.2362	-9.7151	-4.838	-10.766	-10.099	-11.599	-8.6277	-11.81	-10.339	-10.385	-8.8612	-11.561	-10.135	-14.389	-4.5533	-12.709	-8.1763	-5.7101	-16.159	-16.076	-13.031	-2.1066	-5.3235	-6.2778	-6.0653	-13.862	-16.303	-14.599	-13.196	-7.5573	-12.808	-10.429	-7.5716	-10.896	-8.1065	-4.9772	-7.9311	-12.312	-4.5817	-4.9547	-8.6471	-6.2014	-5.0093	-8.3673	-9.4266	-6.8334	-5.9153	-7.0629
10.176	6.4942	7.9208	9.9196	8.933	8.3472	13.273	12.859	5.4155	11.627	12.861	6.2087	8.9515	8.6033	12.384	10.103	7.4536	13.01	3.7913	8.3155	8.2094	8.9286	1.4948	12.873	10.876	12.542	10.273	7.1142	1.6235	10.377	7.0657	7.0713	6.3659	11.799	4.4874	5.6474	13.901	11.095	7.8341	6.6245	9.4752	15.494	12.18	13.103	14.408	12.925	12.716	13.162	7.6262	10.396
-3.0371	6.101	1.8143	4.5344	1.8117	0.44181	6.3105	0.85777	4.2721	2.8995	2.2068	-0.39184	2.9947	10.351	-0.91144	7.327	2.9023	2.1035	-4.2999	-0.48559	4.8098	0.19293	2.4298	4.9175	2.1894	-2.5017	-8.8984	6.9656	-1.3228	-3.4875	7.2096	8.8284	-0.88175	3.0217	-3.5639	3.1419	2.1868	2.3489	2.686	-1.6769	0.91056	0.13171	5.2851	4.7503	10.313	2.7558	3.3824	3.1088	-6.1259	3.7637
-7.4862	-11.142	-11.425	-5.6914	-13.918	-20.692	-9.3765	-9.0705	-11.927	-11.109	-3.8338	-9.2247	-6.7132	-13.543	-1.4175	-9.692	-14.624	-11.127	-10.161	-13.198	-12.934	-9.5011	-8.2538	-1.4931	-8.969	-16.205	-10.563	-5.745	-1.4233	-10.116	-10.764	-8.8321	-18.709	-17.43	-14.558	-5.4527	-5.7589	-10.991	-10.324	-9.4175	-7.9197	-18.181	-7.019	-9.2698	-12.454	-12.401	-10.475	-7.4512	-6.7095	-10.372
-17.014	-17.273	-7.7598	-10.116	-1.1693	-13.351	-15.236	-14.95	-8.5652	-15.928	-18.864	-13.251	-13.264	-15.843	-14.757	-11.267	-10.158	-11.746	-14.293	-16.362	-15.609	-8.844	-12.559	-16.706	-13.375	-13.324	-12.508	-10.536	-13.869	-16.879	-9.0018	-14.498	-11.81	-13.433	-15.955	-10.494	-9.9757	-14.202	-10.934	-16.227	-6.5028	-11.104	-12.11	-8.1995	-6.9994	-6.8767	-11.524	-11.933	-16.284	-11.872
-12.955	-15.9	-10.096	-15.365	-9.8617	-15.594	-9.8356	-13.007	-7.9104	-5.0824	-8.7542	-17.442	-14.396	-10.978	-14.438	-12.908	-6.9773	-12.933	-9.5835	-15.978	-10.485	-12.263	-16.83	-19.202	-8.7211	-13.73	-14.467	-16.169	-11.128	-15.26	-19.772	-9.4019	-9.8997	-13.875	-14.909	-13.542	-16.861	-12.492	-14.998	-14.364	-4.6187	-14.193	-8.1111	-14.903	-14.419	-12.692	-4.4317	-16.599	-15.772	-16.372
1.5268	-6.2331	-3.68	-3.9264	-1.0364	-6.7767	4.1313	-5.9551	0.89115	-0.4903	-5.7858	1.3476	-0.87163	-2.2619	-5.9407	-2.1888	-0.15914	-1.6649	3.4543	-1.0212	-2.0889	3.4347	-0.91417	-1.4187	2.9559	-3.2676	6.3054	0.16069	5.0263	-4.4516	-1.4497	-6.0924	0.39911	-6.6862	-4.0455	4.6572	2.662	-5.2416	0.63902	-1.2444	-4.9623	-6.0965	0.98234	1.0143	-2.5287	1.2853	-1.8516	4.1579	0.43989	1.9032
-10.143	-10.657	-11.56	-11.588	-10.391	-6.9086	-10.484	-5.2509	-11.861	-7.7389	-7.8609	-11.174	-16.376	-7.9961	-2.8145	-4.0623	-6.896	-11.346	-8.1855	-4.013	-5.6778	-8.2615	-14.499	-7.7066	-9.708	-9.6076	-12.633	-5.2451	-5.4816	-8.8724	-10.507	-7.9331	-8.1772	-13.994	-3.9884	-3.6997	-7.3602	-5.739	-1.8429	-7.3931	-10.922	-12.515	-8.2344	-9.8942	-7.6229	-7.6629	-5.2163	-15.515	-6.0404	-8.4185
-13.396	-6.2855	-9.7684	-11.602	-13.286	-15.062	-10.538	-6.1142	-16.629	-11.635	-9.6935	-11.932	-6.8264	-9.1515	-16.194	-15.35	-10.527	-18.361	-20.527	-8.435	-17.59	-11.064	-17.235	-13.354	-14.292	-15.721	-16.452	-9.5049	-12.366	-7.1115	-13.134	-10.666	-12.211	-11.01	-14.414	-10.001	-13.276	-11.563	-7.5235	-18.502	-18.754	-25.827	-14.629	-13.205	-11.373	-16.512	-11.736	-7.5449	-18.724	-14.448
-0.71677	-1.5707	-2.3786	-1.5642	-3.3504	-4.3429	-0.31093	-3.7464	-2.4073	0.22634	2.5752	-7.382	2.983	-3.2728	-0.81686	-0.06472	3.6504	-3.9996	-4.1138	-4.3649	-1.8778	-1.3082	-2.034	-1.2176	0.088694	3.0122	-8.4833	-3.705	4.0721	-1.1824	-1.0257	1.897	-2.2306	1.4685	-6.8886	-7.1869	-4.495	-3.3101	-4.0814	2.7101	1.251	1.4768	-0.18297	2.1147	-4.5785	-5.9537	-1.9832	-3.3651	3.1089	-0.61239
-4.6673	-7.0153	-16.108	-16.194	-16.273	-14.505	-11.105	-11.891	-8.7678	-6.1104	-10.753	-10.445	-9.9939	-12.368	-13	-10.1	-9.7732	-17.094	-9.223	-11.816	-9.3646	-7.2513	-8.0716	-17.698	-14.232	-4.0357	-13.703	-12.59	-11.762	-12.88	-5.0492	-11.406	-10.166	-10.616	-16.023	-11.397	-16.022	-9.8399	-4.9244	-6.2759	-4.193	-12.309	-11.057	-13.086	-13.279	-14.556	-9.6726	-9.4292	-14.124	-9.4171
-1.4335	2.298	-6.223	-2.7002	-1.7556	3.1855	-1.1066	4.8796	-0.2437	5.0251	0.11396	-2.0784	3.5151	-8.1724	4.0833	-5.7893	-3.1128	1.9854	-0.04577	6.3822	-3.7486	4.031	0.041975	-1.6961	0.4107	-3.928	4.5506	-2.5987	2.859	-0.12694	-0.58156	-2.9382	-0.77687	-6.8258	3.5513	-7.5022	-0.29535	3.7859	3.1892	0.9064	-0.59058	2.5239	-8.5363	3.4667	-4.4259	-7.6939	1.5897	-2.1497	0.61882	2.6736
-7.6103	-14.957	-8.9723	-12.82	-16.609	-15.589	-13.58	-14.814	-11.473	-9.1692	-14.122	-14.278	-17.307	-15.293	-14.767	-10.507	-12.42	-14.649	-8.1995	-11.515	-10.612	-7.3306	-12.366	-11.29	-10.691	-7.7716	-13.482	-7.1449	-5.3692	-12.384	-14.011	-11.067	-8.2683	-10.96	-13.907	-5.3698	-8.4598	-3.6212	-10.138	-14.267	-16.646	-15.379	-8.4265	-12.884	-14.033	-17.67	-8.1123	-14.145	-19.914	-10.56
-1.2019	-5.708	-5.2859	-10.602	-0.76257	-6.1145	-5.1362	1.5165	-0.98576	-6.3688	-10.398	-4.068	-8.0047	-4.0884	0.26808	-1.0917	-4.7771	-10.381	-2.8682	-7.4333	-5.3226	-4.2545	-6.4771	-0.38351	-7.3249	0.23374	-3.3955	-2.2041	-3.8346	-4.3786	0.51999	-4.125	-4.1059	-8.673	-1.4813	-2.271	-0.60135	-4.2445	-9.9409	3.134	-8.063	-6.8277	-5.1077	-4.4562	-1.3179	-3.0358	0.87527	-3.3465	-3.346	-3.8704
10.232	9.5776	8.7493	7.9945	13.194	12.069	8.7442	6.3185	5.2507	11.589	10.856	8.4993	7.9387	5.6145	6.4594	4.4892	15.255	3.7841	12.216	4.9197	3.4701	7.7638	6.7589	3.9943	6.5167	8.7811	10.485	7.8223	7.0724	12.81	13.693	3.139	4.8753	15.748	12.096	11.386	8.53	9.098	8.7886	6.5572	7.2134	6.513	4.7648	14.451	7.0807	12.89	13.397	6.8708	8.0719	6.0288
-2.8212	-0.60905	-4.663	3.5398	5.2375	2.9686	1.4885	4.6402	-1.1554	-1.7521	0.77182	2.4026	2.2499	-2.9155	0.14279	3.551	12.538	-0.6556	1.3151	6.1681	-3.399	7.1049	0.1253	0.21119	-3.6571	1.37	-5.8454	-3.5796	-1.4621	-4.3931	2.2456	1.0171	1.3754	5.3918	-5.7995	6.1408	2.2054	-4.418	1.2144	1.0969	-1.3586	-4.1651	-2.1194	-3.5325	3.8085	7.196	0.5536	2.8064	-2.6886	-1.3873
7.2743	4.2816	9.9606	7.5955	8.2614	2.3608	6.5824	4.9324	7.5023	-0.60674	7.3998	2.0242	1.9523	8.3841	1.0083	1.0453	6.066	1.5553	4.3393	1.6624	10.526	5.0301	2.7868	0.44029	-2.0723	7.3074	6.5875	3.3158	-2.9957	6.7529	-3.3117	4.685	4.0691	6.005	1.527	4.0571	5.6558	-2.7636	3.3253	6.0177	2.4131	6.562	2.0533	11.242	2.2675	2.1038	6.666	9.8841	5.961	8.5617
-7.5524	-5.1959	-4.31	-7.2303	-1.2732	-2.8589	-3.0094	-0.31629	2.2924	-7.713	-5.0359	-6.5612	-1.2755	-0.056791	-2.9343	-1.9551	-4.2315	-1.6189	0.96712	-0.40506	-5.2926	4.0648	-3.4312	-4.0694	-5.6761	4.5887	-2.5396	0.71478	-2.4466	-0.052381	-2.5634	-2.4056	-2.9783	0.14516	-1.0704	-5.9676	-1.1566	1.8451	-12.948	-3.2175	-4.2094	0.28417	-6.7166	-5.6081	2.4986	0.1246	3.142	3.4622	5.2087	-1.9357
-6.6287	-8.1212	-14.204	-14.289	-10.292	-8.1514	-12.95	-5.9364	-7.433	-14.78	-10.356	-10.009	-12.54	-9.4058	-14.271	-12.86	-8.6597	-5.9124	-6.8463	-9.1632	-7.8373	-12.791	-5.9212	-10.942	-16.342	-8.4662	-10.534	-17.834	-15.452	-10.349	-7.7655	-18.997	-12.613	-9.6524	-12.985	-3.8681	-13.806	-10.001	-8.5196	-14.539	-13.423	-9.0859	-7.8164	-16.552	-17.301	-10.472	-14.719	-15.082	-11.09	-11.165
-5.3754	-7.2653	-11.528	-12.967	-13.083	-13.421	-6.2345	-2.4441	-4.3616	-11.132	-9.7231	-7.3535	-10.702	-7.3314	-10.609	-3.8567	-13.37	-11.74	-14.2	-17.014	-13.492	-3.8466	-14.199	-5.0223	-15.73	-11.562	-10.944	-6.7006	-6.124	-8.137	-3.5966	-12.738	-5.8199	-11.986	-20.66	-9.5769	-10.982	-11.453	-3.9553	-8.5783	-7.6137	-15.584	-9.3568	-11.222	-5.3235	-9.4433	-11.389	-8.5506	-11.774	-6.6368
2.0322	-2.6886	3.6654	3.9199	-2.1403	-4.7854	-0.90412	-2.2302	-1.7344	-6.3364	-5.8301	-3.8799	-4.2792	-8.2188	4.3267	-3.4666	2.9933	-1.2736	2.4199	1.9961	-3.0702	-3.8139	6.2042	-2.2626	2.1724	-6.4133	-2.6394	-4.6815	-4.8485	-1.58	1.111	-4.6263	2.6796	-4.8444	-6.5331	-2.6853	-7.7429	-4.2678	-1.7631	-0.78075	-3.045	1.8142	-3.0239	-5.4699	-6.6139	-3.9118	1.8642	-0.24801	1.786	-5.7632
3.1473	-3.4987	2.656	-2.3929	-4.5883	1.6254	1.187	0.21325	1.8692	0.13966	1.0443	-0.38982	0.68235	5.0664	6.697	1.7951	10.257	-0.34408	-1.3571	-0.93566	1.9369	1.8652	-5.8493	4.1886	3.1399	0.042539	0.31301	-5.2281	5.6522	-0.89823	-1.4341	3.5764	-0.20295	3.8202	7.1738	-0.38246	-3.0103	-4.8543	-3.5592	-0.40574	-1.5231	3.3601	0.6994	0.23247	0.84543	-4.3989	-4.3213	3.7741	4.0666	5.7876
-1.0342	-0.78385	6.7439	7.8179	-3.6572	-0.7843	2.2186	1.0488	1.7005	-2.1945	6.6361	0.81314	3.4459	9.9584	5.1968	3.7166	7.1867	5.727	1.8577	-2.5576	-0.79656	2.0696	-3.406	3.281	4.2199	4.6253	3.9394	5.5103	4.9061	1.9422	4.5747	3.0039	8.0462	3.2114	4.9739	6.2906	0.22228	-0.57745	7.1607	3.5312	1.6482	0.15218	3.1946	0.64503	1.689	6.8629	5.3357	0.68123	5.6842	2.1246
1.0911	1.8719	8.1931	7.5164	2.0528	6.4745	13.55	15.445	4.3952	13.255	4.5444	10.148	8.4118	10.842	10.17	6.5561	10.58	4.3993	8.1891	5.5487	12.348	8.267	8.7596	6.0725	12.044	8.7011	16.474	5.2583	8.0059	10.006	5.0982	11.754	8.5999	4.0237	5.6514	8.4148	5.2567	3.649	11.474	4.9435	10.272	6.0956	10.253	7.1086	8.0468	6.9683	5.5334	6.1474	15.306	5.3556
-2.2292	4.5827	-2.2307	-2.3459	-6.7869	-1.7102	2.512	-4.8157	1.87	-3.5913	-4.4167	-1.0699	-4.3281	-4.6938	-3.7969	-2.151	-1.6361	-5.7031	-7.0184	2.0481	1.0327	-4.7939	-4.3538	-2.1756	3.2391	0.3743	-3.4291	0.12995	-2.5024	0.45125	-1.3646	-8.0374	3.088	-5.7504	-5.5958	-1.6845	-6.9059	-0.93989	-3.046	0.49593	-6.9067	0.80427	-1.6029	-1.0638	3.5382	-2.2539	-7.8028	-1.5419	2.1147	1.464
-8.1571	-7.2014	-4.0426	-3.7328	-3.9909	-8.3076	-7.1468	3.9312	-9.1186	-2.9516	-9.2133	-9.2262	-7.2723	-10.702	-6.4564	-0.74685	-14.429	-0.42391	-4.4576	-9.4853	1.5469	-10.103	-6.9597	-3.9039	-4.6618	-6.0388	-4.1017	-8.8275	-8.6169	-3.1014	-12.876	-11.407	-12.767	-7.7008	-9.3402	-6.5307	-6.3027	-4.2029	-9.8572	-7.2696	-9.1212	-3.5408	-3.9476	-12.399	-12.81	-3.8919	-6.828	-7.7414	-5.1707	-9.9175
-11.846	-8.9039	-13.041	-12.862	-11.521	-13.23	-9.6541	-10.963	-12.51	-11.347	-13.54	-11.334	-21.32	-10.013	-18.737	-13.244	-15.318	-11.99	-11.694	-8.0467	-17.909	-18.112	-12.847	-16.502	-5.3986	-15.43	-13.152	-13.13	-17.615	-12.12	-16.099	-20.598	-11.6	-12.892	-18.479	-10.484	-13.904	-8.6665	-11.33	-13.289	-19.322	-11.882	-8.9756	-9.8896	-17.208	-18.078	-20.068	-4.6631	-14.654	-15.024
5.1806	-1.3906	9.4749	-1.4296	2.0098	-2.3814	-0.12442	1.6702	-1.536	1.2199	3.0382	3.0413	3.8007	4.0976	4.0881	-1.4044	3.7248	11.859	3.7727	2.7871	9.6652	-1.7475	7.5157	3.1299	4.2616	-4.824	2.6358	4.46	0.053233	2.6608	-0.30159	6.4197	2.5145	8.5961	-0.95099	-3.7555	5.3663	-1.6841	-0.59306	-0.89412	6.6609	7.3331	0.87994	-2.9759	-0.15558	-1.1167	-3.382	0.8609	1.4165	7.0505
-12.701	-10.891	-5.2762	-9.1234	-17.446	-11.405	-7.1532	-9.25	-9.5369	-16.135	-12.746	-9.4762	-13.977	-13.221	-10.277	-5.0557	-10.741	-8.2083	-11.759	-8.8518	-9.6078	-6.8496	-8.2966	-13.532	-8.4307	-10.613	-11.234	-7.8072	-9.3712	-10.091	-9.39	-7.4227	-8.7412	-10.239	-11.448	-5.6453	-9.8137	-4.8037	-12.173	-17.208	-4.7265	-14.772	-9.4421	-9.3788	-10.66	-15.403	-9.226	-14.266	-0.047404	1.8773
-10.978	-12.681	-11.351	-15.362	-15.067	-12.175	-19.236	-14.162	-18.071	-12.867	-16.46	-12.147	-15.217	-10.862	-10.039	-17.273	-16.725	-10.845	-9.8727	-16.905	-15.514	-14.655	-15.875	-11.634	-10.205	-16.3	-14.048	-20.649	-19.126	-17.256	-13.496	-10.695	-10.456	-11.149	-13.717	-9.778	-22.152	-20.291	-9.7799	-12.026	-7.3871	-12.871	-19.984	-8.2296	-8.3671	-14.895	-8.9434	-13.938	-7.6105	-14.414
0.76389	2.2612	-0.50531	2.9819	-3.4502	8.5362	5.294	1.8934	2.9562	3.8561	-2.3264	0.77938	4.1298	2.1355	7.8733	1.8627	9.9108	2.5516	6.4164	5.6816	6.6006	8.5473	4.1313	5.1324	2.6586	3.8733	1.8989	2.6279	3.7145	0.015175	0.25777	2.4106	6.8687	3.3549	4.8583	0.52735	4.8773	8.3211	2.9971	2.8404	4.9715	7.1835	1.2303	1.3714	8.2467	12.135	8.1507	7.0703	-0.31533	-0.6801
-12.656	-17.739	-12.674	-20.019	-11.097	-13.936	-16.097	-11.907	-14.753	-12.668	-11.927	-7.1306	-13.427	-12.813	-10.169	-13.754	-13.407	-12.327	-8.1539	-11.011	-18.771	-17.132	-18.621	-11.476	-14.179	-11.48	-13.443	-15.328	-12.639	-11.943	-17.188	-13.86	-11.497	-12.633	-18.702	-15.746	-11.557	-15.893	-19.867	-9.3086	-16.242	-18.759	-16.5	-15.545	-11.688	-11.055	-4.2443	-17.395	-10.074	-14.625
-5.5985	-0.62213	-2.8742	-4.6697	3.8914	-5.9496	-3.7949	-4.781	-2.0489	-0.22895	-3.4925	-6.3324	2.5713	-2.6129	-3.8725	-7.8208	-5.9413	-0.25834	-9.9895	-5.8607	-2.4843	-1.2372	3.5894	4.7634	-1.3775	-1.6437	-4.0539	7.488	-5.1087	10.358	-1.0514	-4.4077	1.8258	-0.61236	-3.2535	0.6602	-3.5582	1.1464	-4.7518	1.2922	-1.0105	-0.017886	-3.112	2.6799	-0.016335	1.6001	-4.9946	-4.3626	-4.4921	1.7758
-4.5171	-0.61415	-6.8127	-8.7577	-3.4305	-8.4508	-7.9278	-10.765	-5.3094	-9.9297	-3.2174	-8.9789	-7.4581	-1.5382	-3.325	-2.3808	-8.7557	-8.9836	-10.045	-8.3245	-1.11	-8.7771	-5.0876	-5.8905	-7.6468	-3.976	-9.0014	-3.8752	-8.8501	0.96133	-0.62144	-6.4477	-5.251	-4.9695	-12.94	-4.6077	-4.7831	-2.718	-5.3378	-10.491	-3.7008	-7.2117	-9.243	2.0624	-5.6029	-7.0635	-12.535	-9.5206	-8.9856	2.5711
11.038	10.403	14.464	11.515	6.9267	9.0421	8.4429	6.9363	9.322	14.017	11.658	9.2	16.624	9.4378	7.5977	9.5579	8.4635	12.02	14.379	2.8259	6.3143	10.324	5.8919	9.3738	5.8486	8.7098	5.1521	13.91	9.8123	8.4669	5.2226	11.218	10.297	16.105	10.163	7.7103	1.72	9.8632	6.3028	10.836	1.9294	11.004	14.556	-1.3375	9.9373	14.004	11.733	10.487	9.6402	11.201
4.4763	0.28383	-1.3083	1.3914	-4.0173	-1.7298	1.689	-1.6782	-0.76927	1.5774	-11.281	-4.8189	-0.86558	-1.3756	-4.2982	4.0985	0.99181	-2.7052	-6.1941	-3.4962	0.57242	2.8469	-3.9383	-7.0897	-8.4148	-2.6914	-0.76317	-6.9652	-5.5849	1.8663	0.74776	0.86769	0.82637	2.4851	4.9792	-1.5988	-1.9379	1.431	-1.9034	-2.1809	1.7069	2.7969	0.68055	4.2291	-5.9919	0.25764	-4.8229	-1.5552	-2.9931	0.52919
3.4172	4.5136	4.8765	3.9447	4.8435	5.9852	4.7327	8.7406	5.6744	9.0577	3.2093	8.6576	5.3598	4.9639	6.0159	9.1466	3.5026	4.9611	3.8108	5.6544	9.5538	6.8441	-0.79591	0.04143	6.9554	4.4275	1.3136	6.4485	8.181	0.98423	6.1122	7.2649	3.6014	4.4212	0.2251	5.4996	-0.17291	7.7129	1.132	-1.9651	6.5191	5.8347	7.8547	2.8983	1.4919	4.9199	3.4176	0.8062	6.594	3.119
-12.233	-16.88	-12.606	-12.448	-12.197	-7.6179	-6.0989	-7.7482	-15.827	-11.93	-12.234	-12.138	-11.267	-11.224	-5.8139	-10.301	-13.253	-10.827	-9.9799	-19.18	-9.0641	-9.6723	-10.377	-15.856	-8.803	-9.8872	-11.904	-13.782	-9.1053	-12.684	-16.565	-17.548	-13.861	-9.6878	-5.7643	-13.739	-14.675	-9.6115	-15.169	-15.201	-11.063	-15.033	-9.886	-7.0625	-18.773	-4.5576	-9.9005	-7.3589	-14.011	-15.948
-2.9342	-4.3606	-4.4612	-4.1906	-0.62639	-0.14785	-0.93003	2.1015	-0.3483	3.199	-7.9624	-2.3293	-2.79	-3.1375	-5.0685	-3.486	-10.81	-5.0374	-4.2095	-5.2237	-2.8592	0.59862	-8.4725	-14.461	0.33096	-1.1811	-6.4425	-5.1255	-9.5862	-9.6945	-3.39	-12.646	-7.8197	-2.8207	-2.5297	-7.3239	-6.0379	-0.49168	2.0604	-2.4828	-8.1824	-0.37864	-4.549	0.33299	-7.0795	-2.58	-0.8661	0.55585	-4.2374	-4.3794
1.0125	6.5105	11.698	4.9645	-0.92778	5.1126	10.963	7.6401	14.902	12.858	5.4351	10.7	13.603	8.3671	8.3732	11.783	-0.75221	9.29	13.778	10.316	7.107	7.0861	7.8237	7.3896	9.4371	7.8087	2.9901	6.2728	6.2878	4.1938	3.0917	13.886	4.1894	9.3438	7.7456	10.168	6.6981	6.9153	10.098	8.2703	3.0961	10.427	13.107	12.144	8.8676	14.626	1.8003	7.861	7.1717	8.9668
-0.88694	-3.3601	-6.8362	-1.8921	-8.1048	-7.136	-9.6996	-6.5267	-5.686	4.9984	-2.0001	-0.62365	-7.1927	-3.1532	-1.7925	-7.1125	-1.1787	3.5852	-5.8332	3.2714	-2.5413	-0.49073	-6.1871	-6.4384	-9.7633	-0.62526	1.262	-1.8038	-4.8284	1.6156	-5.561	-7.6858	-0.0021841	-3.7604	3.5283	-2.0836	-7.0124	-2.7919	-2.321	-2.5956	-3.8782	-5.5883	-6.1289	3.9492	-4.7503	-3.5046	-9.7433	0.4279	-1.0396	1.3931
-8.0388	-2.5296	-2.4214	0.14418	-7.4727	-6.912	-3.0206	-9.8555	-3.6935	-3.4504	-2.8152	-5.3738	-3.1336	-7.4934	-0.59744	-3.1932	-5.4816	-8.7479	-0.3533	-9.6825	0.086772	-6.9551	-3.0361	0.17727	-7.4183	-1.0659	-5.5301	-7.3346	-4.5824	-1.9839	-1.4808	-12.872	-11.564	-5.6349	-11.37	-2.8555	-11.601	-5.8791	-6.8807	-3.0409	-7.7128	-0.60239	-14.482	-7.0158	-5.1532	-4.4449	-10.543	-5.2329	-1.9706	-4.8021
-10.57	-3.3968	-9.5579	-3.2268	-12.434	-9.8951	-10.779	-12.47	-6.5868	-6.2115	-10.036	-11.194	-13.398	-4.0242	-9.058	-6.0533	-10.266	-8.7805	-7.4528	-9.8059	-11.236	-7.883	-8.6157	-5.4865	-4.5374	-12.069	-2.0952	-7.7092	-9.9614	-13.149	-10.513	-9.9464	-7.2558	-10.806	-9.5247	-8.0752	-14.536	-11.082	-4.4502	-10.731	-13.441	-7.0319	-3.2678	-7.1776	-9.4528	-8.3987	-16.467	-6.6303	-3.1651	-8.8009
-10.559	-12.222	-10.113	-4.8424	-10.254	-15.473	-7.0463	-9.9169	-5.7913	-7.1341	-11.172	-12.553	-13.401	-7.3271	-10.265	-15.642	-13.566	-6.094	-5.4035	-7.6629	-10.926	-11.183	-13.499	-0.97303	-8.5386	-9.3349	-4.9307	-9.2785	-12.149	-6.6068	-6.2253	-13.623	-8.1393	-14.996	-12.806	-10.776	-9.055	-5.8084	-6.4219	-12.259	-15.759	-11.311	-7.5323	-12.104	-7.562	-9.1481	-7.8456	-9.7319	-7.4922	-11.906
1.3428	1.1257	0.063897	-5.7048	2.6517	-3.9456	-4.0639	2.9721	-1.3642	-2.8959	7.9329	-0.19063	-2.6194	3.8152	-1.1004	-5.9803	-0.6616	0.60575	5.9872	1.7696	-3.4031	0.21987	1.976	3.8811	-0.63922	1.5094	7.4668	-0.4831	5.3419	4.382	8.5921	-1.1656	-5.5119	1.203	2.1844	0.58861	4.6607	3.2389	4.6065	4.5783	6.1405	2.3103	-5.0816	2.5835	-5.1862	2.0149	6.8087	3.2369	2.9826	3.5401
2.082	-1.1117	0.44956	3.8393	0.92062	-6.1827	2.737	7.5975	-1.9833	-2.5147	2.7206	0.84952	-1.4591	-2.4559	4.4392	0.80849	4.2013	-6.0713	2.6575	-4.0727	-0.72827	9.6655	0.76567	0.055547	3.8701	-4.0893	0.73484	-1.5426	-5.9127	-2.9193	2.8806	0.57265	0.2836	3.0037	1.4487	6.8693	-1.7327	-2.7447	-1.1984	2.6884	-0.74961	7.0172	3.478	1.1637	2.4691	-0.6514	2.1954	-2.0155	0.509	-3.9154
-18.365	-11.356	-12.424	-8.5159	-17.191	-12.444	-12.992	-11.653	-19.555	-11.152	-13.577	-9.6781	-12.173	-6.2561	-9.9218	-17.095	-15.242	-11.964	-13.33	-9.3767	-8.2268	-14.237	-13.752	-9.0114	-14.868	-10.132	-18.699	-5.4344	-10.825	-14.003	-13.933	-16.697	-18.124	-14.135	-10.196	-17.3	-9.9992	-6.98	-18.609	-9.7762	-9.7578	-14.017	-13.656	-8.7498	-13.306	-13.718	-14.259	-12.812	-13.249	-13.867
-20.636	-15.284	-9.3207	-17.902	-13.981	-13.091	-14.03	-13.376	-13.139	-7.8355	-14.735	-23.615	-6.7735	-8.5189	-8.6173	-19.985	-12.445	-11.803	-15.616	-15.059	-8.7654	-15.874	-17.145	-13.744	-12.509	-12.867	-23.091	-11.943	-14.548	-12.241	-16.908	-10.948	-17.867	-16.81	-12.948	-13.489	-11.235	-22.557	-13.269	-13.616	-10.595	-18.259	-14.143	-9.926	-12.525	-12.965	-19.046	-8.3658	-20.387	-14.342
-7.6792	-10.768	-4.7801	-2.7318	-3.0067	-10.251	-7.9604	-6.5888	-0.58903	-4.5426	-9.3478	-9.5947	-11.48	-5.9633	-5.0649	-7.2806	-0.31356	-8.6577	-5.9036	-5.504	0.3292	0.49611	-1.9797	-1.348	-12.068	-1.9873	-7.1239	-1.7018	-9.131	-5.726	-3.9259	-7.1011	-8.6628	-11.591	-1.0359	-6.7671	-10.339	-3.1483	-3.0562	-10.199	-12.126	-7.0165	2.2472	-5.4181	-9.1678	-3.2215	-7.879	-4.2765	-3.2152	-6.4142
-1.8955	6.2574	0.21118	5.8585	-3.3554	-5.1486	2.4403	-3.3859	-1.1478	0.80977	5.0621	3.4103	4.7196	0.19948	3.3695	-3.9362	6.4616	3.5883	-2.4727	-1.0283	-2.4313	0.010312	7.2526	0.42747	3.2799	-1.537	-2.2602	-6.7222	-4.7868	6.3824	-5.3772	-5.7692	3.4431	1.1169	3.3351	4.7148	-0.59807	-1.9108	3.5469	-2.2727	-4.7162	-3.19	-4.2969	3.3576	-2.8676	-0.71339	-1.6525	2.5107	1.9323	1.8957
-4.8471	1.4916	-7.2594	-10.636	-6.4951	-6.8409	-2.5281	-9.2601	-2.0864	-0.11326	-3.3307	-8.1321	-9.7388	-6.4934	-1.5473	-7.4124	-4.9058	-5.1195	-6.1574	-4.7226	1.5871	-3.6777	0.05082	-3.7142	-5.2068	-1.1868	-1.3686	-7.9812	-5.9675	-11.395	-8.7345	-5.9571	-6.671	-4.8182	-3.1768	-11.709	-3.0228	-4.4408	-5.5392	-8.0007	-4.6109	1.4332	-9.9975	-4.4606	-2.5358	-2.3192	-11.936	-6.5287	-7.5771	-5.9115
5.4773	8.3742	2.3426	7.1382	5.371	-0.60858	5.5254	5.8091	3.6458	2.691	-2.7442	11.756	7.5437	4.7641	-1.1449	-1.314	7.12	1.1624	10.876	-2.1718	9.5403	6.8289	7.6108	4.0174	1.6394	3.7086	3.6162	2.8304	1.6596	4.4285	5.8231	-3.1281	-0.23353	3.977	2.7726	6.8831	3.6561	9.9489	5.6256	7.2772	2.692	4.9332	4.0749	3.0704	9.7665	0.30226	1.6614	0.30859	7.702	7.2298
-9.0729	-14.308	-19.019	-23.726	-12.39	-15.119	-16.7	-14.639	-20.789	-9.1494	-14.122	-12.249	-18.793	-15.964	-11.441	-12.573	-13.503	-22.938	-17.474	-16.952	-10.042	-17.247	-15.387	-13.756	-14.788	-14.841	-12.208	-12.454	-12.881	-21.788	-17.479	-15.166	-16.833	-13.054	-13.597	-17.51	-17.858	-18.66	-15.121	-23.411	-11.558	-12.542	-16.887	-11.407	-16.326	-13.043	-13.626	-19.052	-17.167	-17.321
10.416	6.926	7.2114	2.3874	9.9334	6.805	9.8839	7.454	2.3944	8.33	9.9922	11.317	19.035	11.969	8.1022	12.508	6.1982	6.4289	11.678	11.299	12.068	8.5284	14.759	6.3807	11.667	13.467	7.5208	8.6402	5.891	10.301	7.4998	9.1887	9.8891	10.393	2.4257	8.0118	5.1673	5.9563	9.8144	9.1306	9.312	10.467	9.3495	7.059	8.8204	3.0928	8.5741	9.4013	5.6338	10.213
-19.681	-23.678	-21.864	-17.179	-28.07	-23.653	-17.765	-19.317	-18.543	-21.95	-26.572	-18.197	-20.763	-27.112	-20.91	-24.488	-20.111	-25.678	-24.825	-23.423	-19.095	-21.142	-25.976	-19.829	-21.709	-19.644	-22.68	-25.242	-17.303	-21.819	-20.44	-21.367	-22.771	-21.756	-23.399	-18.732	-25.24	-25.81	-23.755	-22.283	-18.653	-23.751	-26.144	-25.128	-24.166	-21.542	-16.96	-23.855	-20.56	-20.073
-8.8859	-4.4849	-15.982	-12.48	-7.3887	-9.3302	-13.856	-20.588	-9.8148	-8.9542	-9.9348	-4.053	-13.528	-12.179	-8.2703	-9.3502	-12.316	-7.8654	-15.817	-3.9694	-6.4155	-9.0585	-7.0951	-10.136	-12.547	-7.7493	-4.9836	-10.958	-9.5801	-9.4682	-7.7584	-14.17	-6.3127	-4.7566	-5.7472	-11.895	-16.37	-6.6617	-8.835	-14.827	-8.4892	-7.4198	-9.4345	-11.589	-4.171	-7.0869	-6.8549	-10.239	-11.123	-3.4505
-1.103	-4.6368	-4.5044	-2.9735	-1.9529	-2.9441	2.7308	-2.2302	-1.2476	2.9375	2.5715	-4.9589	-4.7504	2.7095	1.5139	-0.49551	2.6029	3.0685	-6.4088	-0.37815	-0.8103	-0.34927	-1.7287	-1.6326	0.17274	4.0515	0.70669	3.1871	-1.9565	-0.97744	2.5026	6.0634	-2.3212	-2.3574	-3.9687	-5.5158	0.71728	-1.1072	0.29014	4.2562	4.2566	-6.1272	-0.70147	0.82471	1.0518	-4.6777	2.6108	5.6541	4.9968	-3.0198
-5.7167	-3.512	-0.90666	-5.9417	-5.3631	-11.296	-3.004	-3.8976	-4.0375	-1.6251	-2.1465	-3.7399	-5.7629	-8.0798	-4.4233	-11.531	2.191	-5.2972	-6.5391	-14.781	-4.2979	-10.574	-2.3015	-9.7585	-2.0658	-5.8603	-14.149	-9.3033	-1.9598	-0.99343	-7.3571	-11.094	-13.534	-10.347	-11.747	-6.8202	-11.936	-8.1219	-14.351	-2.8571	-12.082	-6.8181	-10.083	-3.1804	-11.538	-5.1669	-5.2883	-4.6891	1.3217	-0.65122
-7.363	-11.187	-13.094	-11.956	-7.7819	-13.533	-11.81	-12.51	-6.9413	-14.389	-10.373	-9.932	-8.467	-9.3513	-17.319	-11.121	-10.47	-6.745	-13.491	-10.604	-9.991	-8.1212	-5.5722	-5.8562	-9.4717	-6.5757	-17.749	-10.853	-8.7741	-4.3234	-10.193	-21.639	-5.4255	-10.789	-15.462	-15.336	-9.3223	-8.9385	-13.44	-15.569	-9.1835	-6.554	-12.452	-7.4441	-6.7447	-13.341	-8.6222	-6.959	-10.874	-12.116
-5.6185	-5.845	-3.0417	-2.1289	-4.675	0.27397	-3.5512	-1.6906	-6.1423	-6.0429	-2.2783	1.5224	-8.4256	-10.627	-3.1201	-1.1374	-10.081	-2.0888	-2.9453	1.9977	-2.9616	-5.8952	0.39575	-4.402	-3.0761	-0.57024	-0.014902	2.0606	-1.6336	-2.8778	-5.8925	-8.002	-7.7521	-3.6412	-2.1321	-1.7023	-2.4926	-4.2678	-3.5998	-2.9208	-8.8711	-2.5858	-4.4091	-0.14486	0.98776	-5.2916	3.3306	1.3426	-1.3257	-1.3412
-2.3524	-1.6258	-3.0238	-4.1045	-5.1106	-6.5258	-2.4271	-8.2214	-0.91312	-9.5789	3.3142	-4.7154	-5.56	-10.806	-1.1266	1.0654	-2.0275	0.081881	-5.0943	-9.954	-4.3629	-0.86284	2.5221	-1.2128	0.49817	1.9813	0.76348	0.2525	-2.2802	-8.374	3.8244	-0.10577	4.5282	-1.5936	-3.9492	-2.3089	-0.54431	-7.1466	-3.1516	-5.9349	1.7097	-1.4371	-1.2553	-0.26989	-1.2086	1.0921	-1.4104	-5.8692	-1.5756	-6.109
-22.597	-19.553	-21.136	-22.093	-12.677	-13.709	-24.903	-17.761	-20.045	-16.148	-21.446	-29.107	-21.773	-23.61	-27.698	-23.921	-16.265	-18.656	-21.938	-20.687	-23.852	-22.026	-23.015	-19.677	-15.893	-23.055	-25.216	-20.403	-17.171	-20.415	-17.95	-25.438	-22.777	-23.121	-19.663	-19.281	-19.689	-19.681	-12.674	-18.356	-26.286	-15.412	-26.162	-17.469	-25.292	-18.692	-19.799	-28.157	-17.438	-18.933
-4.3441	-8.6687	-14.738	-10.004	-6.8767	-12.235	-10.711	-6.9606	-8.6977	-10.156	-12.827	-9.3519	-13.735	-11.237	-6.9205	-13.859	-10.561	-12.779	-13.838	-10.541	-13.345	-16.601	-10.363	-10.313	-11.287	-13.05	-8.7758	-13.163	-13.41	-10.148	-13.421	-13.975	-13.534	-11.674	-7.6895	-8.0224	-11.698	-18.671	-7.7827	-11.25	-11.907	-11.916	-9.6726	-15.215	-5.9733	-1.8047	-11.703	-12.409	-8.8498	-11.503
-3.5633	3.661	-0.59901	-3.4368	-3.8777	-1.3499	-2.3131	-3.4748	-5.9122	0.9201	4.6975	-2.326	2.1575	-1.6852	-0.25472	1.3605	0.22622	-1.2522	-2.141	-6.1268	2.877	0.50346	2.9436	3.0201	6.868	-6.9699	-6.3205	2.1789	4.1957	5.5106	2.6009	-4.7146	4.3159	-8.0128	-0.27824	-3.1246	-0.68329	1.49	-3.458	-5.3361	-6.2803	-6.1846	-2.7028	-3.7893	-2.2383	-0.23258	-0.018416	-4.3622	5.5104	2.1652
6.2107	2.0822	3.0737	-1.0439	5.5352	2.4803	11.162	0.93848	5.7162	9.5285	5.1124	8.5592	4.2568	5.304	0.046756	0.093739	4.176	1.6563	5.1839	4.4538	5.3048	5.8522	-0.44353	4.1174	3.9541	14.999	4.2162	9.0041	4.7637	4.3028	8.3726	8.0987	5.2315	3.4279	7.7854	0.28922	9.4914	5.208	4.9512	9.1737	0.55028	-1.7396	6.1729	5.9298	4.7758	3.5922	8.1131	8.1484	0.79296	9.7866
6.2229	3.9317	2.003	3.6871	-4.1502	1.1234	-0.1664	4.3746	-2.1182	2.6389	0.30406	4.4239	-2.8364	5.2168	-0.18027	-2.42	-1.0866	1.4009	-0.22642	2.9351	-1.2053	-0.24291	3.4537	2.8893	0.78793	-0.42925	2.7284	6.3832	2.3544	-2.7157	-2.4215	2.7753	-2.1767	-2.5091	-1.8339	-2.8911	1.4011	-7.0371	4.0986	9.9803	1.6598	3.7829	1.8814	-2.4256	0.41227	0.25136	4.4175	1.1403	1.2837	0.82044
-16.683	-21.098	-15.115	-13.408	-12.778	-2.7252	-7.8001	-13.078	-13.747	-14.277	-16.04	-25.594	-18.25	-16.078	-22.122	-18.329	-14.995	-14.405	-11.264	-17.704	-15.088	-14.61	-16.08	-17.848	-17.262	-11.89	-15.99	-21.024	-11.898	-13.974	-16.619	-17.945	-14.588	-14.203	-13.25	-8.4003	-14.172	-6.3897	-15.181	-14.291	-14.269	-19.619	-15.948	-18.327	-14.273	-17.049	-11.966	-5.8634	-15.509	-16.109
1.4821	-3.2689	-7.0532	-5.1901	-4.4862	-3.5648	-1.1139	-7.4814	-7.5003	-6.3692	-2.4554	-3.6069	1.1529	-1.6345	-7.8068	-4.841	-1.958	1.8754	-5.1566	-2.5972	-4.1567	3.4314	-2.8316	-0.34752	-0.1757	-5.2264	3.6673	-3.5165	1.49	-9.6455	-7.8976	-2.8733	-9.6617	-5.8986	-0.19486	-7.7635	-4.4131	-2.5806	-3.6641	-6.7521	-5.5065	-1.638	-4.7883	-2.145	-2.9415	0.89189	-0.30386	-1.1186	-4.9449	-4.9044
-8.2768	-10.6	-9.7527	-18.781	-13.665	-15.782	-15.114	-7.2653	-11.321	-9.6664	-10.468	-14.6	-16.305	-15.306	-12.031	-15.513	-9.8065	-10.456	-10.028	-17.096	-13.778	-15.459	-16.678	-7.104	-14.73	-11.718	-16.443	-7.8253	-13.808	-10.281	-16.631	-10.051	-14.01	-12.573	-7.7887	-9.6716	-15.186	-13.164	-10.434	-9.4235	-13.862	-14.708	-7.4782	-6.7862	-13.768	-19.679	-12.919	-13.932	-9.657	-23.168
-11.471	-5.2893	-7.2691	-2.138	-1.1014	0.65572	-13.401	-0.77534	-3.516	-11.32	-9.0316	-5.7184	5.4912	-3.8513	-9.3454	-8.1911	-6.9825	-18.802	-4.2217	-0.87655	-4.7156	-6.7938	-7.6763	-7.401	-4.9711	2.0081	0.049184	-5.3135	-8.4688	-1.8671	-6.8196	-7.2117	-3.0586	-9.4983	-3.9489	-10.691	-5.7745	-7.4413	-3.9045	0.60979	-5.672	-6.2128	-11.229	-3.8504	-10.217	-0.43033	-9.2598	-3.4404	-4.8529	-11.862
-15.22	-9.4683	-14.557	-15.62	-12.531	-11.07	-10.558	-8.0184	-12.916	-19.657	-12.959	-11.869	-14.029	-12.096	-22.882	-17.39	-10.896	-14.259	-20.837	-15.975	-11.523	-4.3779	-10.78	-6.3707	-15.098	-12.777	-17.048	1.4287	-14.346	-11.189	-14.006	-10.976	-19.431	-18.278	-6.2898	-13.156	-12.673	-15.345	-20.065	-12.253	-18.854	-17.043	-22.126	-10.346	-10.356	-8.6068	-6.2681	-14.081	-15.525	-10.721
-19.782	-23.73	-19.286	-24.33	-18.924	-22.137	-21.271	-18.355	-24.599	-20.073	-20.634	-20.475	-27.271	-23.191	-17.676	-28.364	-17.645	-24.265	-27.007	-21.326	-26.437	-20.561	-22.007	-25.515	-18.887	-20.809	-28.782	-26.704	-17.511	-21.652	-27.307	-24.97	-21.545	-13.477	-14.61	-21.706	-25.749	-21.279	-24.181	-18.423	-23.032	-18.891	-25.846	-18.443	-18.883	-19.532	-22.472	-21.758	-25.052	-21.105
-2.4493	-9.0356	-8.1032	-5.2867	-3.2679	-3.1605	1.1742	-2.9099	-4.6918	-9.2024	-1.3721	-0.18497	3.3407	-3.0467	-1.5946	-6.4252	-0.17441	-1.1273	-6.94	-2.4554	2.2239	1.1895	-2.9078	2.0717	-8.379	0.6324	-7.4969	-5.2389	0.22044	0.29134	-2.0926	-3.2239	-0.61887	-4.9249	-3.1764	1.1443	-0.44015	2.4037	0.91954	-0.37205	-0.87642	-3.6055	-5.5516	-7.8766	2.0648	3.4674	-8.2664	-4.7984	4.247	-0.71278
2.8075	2.1165	3.2443	4.3865	4.777	-0.74121	1.0384	0.91163	2.1778	0.6849	1.7935	3.0616	5.0792	-0.93035	6.0626	-2.2283	3.5771	2.0751	2.6265	-0.74649	0.43	4.4376	1.3396	0.015681	0.45682	0.24157	-2.0714	-2.6984	8.659	6.7371	10.077	-0.74264	-2.0449	3.831	6.6254	3.1471	1.7499	-1.836	1.8604	-0.62518	2.0725	5.4249	-0.65908	1.7982	1.564	-0.27349	3.6121	1.9307	-0.59151	0.42131
-1.674	-4.2926	-2.3125	0.38943	-7.382	-4.4092	-7.7992	-4.2399	-2.6036	-2.0344	-5.2936	-1.94	-6.5448	-7.2375	-3.4747	-8.8637	-7.7695	-4.2907	3.0946	0.0021193	-5.878	-3.9383	-6.2432	-4.3612	-2.8588	-9.5992	-1.5356	-3.2071	-8.0482	-4.6293	1.4447	-4.19	-7.5647	-4.2441	-1.7226	-8.1392	-6.2706	-11.207	-7.2804	-4.7959	-1.6099	-7.1513	-6.7831	-8.0113	-6.5452	-4.0925	0.31233	-9.8942	-3.1927	-10.775
-1.6142	1.2068	0.20569	-11.057	-6.0354	-0.028904	0.38253	-1.3117	-2.5964	-8.8072	-7.8168	-2.4735	2.5024	-0.23614	1.3726	-0.64224	-6.1827	1.6782	2.9823	-0.71097	4.681	-4.8582	-8.8734	-7.2707	-4.1424	-2.831	0.093278	-6.3578	-0.76128	-3.736	0.79766	-4.3672	-1.7216	-4.296	0.91579	-0.21205	-0.96354	-8.7585	-8.5445	4.1555	-7.3684	2.1779	-6.9575	-7.7717	-4.2541	-0.84257	-1.5231	-4.4268	3.3555	-4.2331
-3.8503	-2.6342	0.052798	-7.3999	-3.1092	-2.5455	-5.2519	0.41955	-1.443	-8.3002	-2.7128	-5.9481	-4.4233	5.0468	-2.7647	-2.7088	-1.9816	-1.1896	-2.1924	-2.3418	2.8863	0.10007	-6.2261	-1.0394	-5.6523	-0.74068	-0.011733	-5.8799	-6.2806	2.4677	0.74797	-1.7116	-4.1102	-2.9815	-0.75311	-4.6293	-7.8172	-0.96472	3.4163	-0.76639	-0.98857	-3.698	-2.2354	-3.3385	-11.11	-10.964	-6.4559	-2.0361	-5.0556	-4.4024
-3.2289	2.3604	-2.1839	-6.4515	-0.17507	-0.27222	-2.6005	-1.9989	5.2659	1.4322	-5.7516	5.3853	1.3242	-3.7094	0.53539	-1.1062	5.9209	-6.5444	-2.3975	-2.9839	0.7529	-1.5514	-4.7493	-8.1423	-3.4724	4.0548	-1.5722	-3.909	-2.8102	-0.3228	0.94788	7.3348	4.9185	-4.3321	-5.8114	1.3837	-1.9603	-1.0932	-7.5769	6.1927	-1.8065	-3.2231	-2.4106	-3.193	-2.7446	-1.0854	-0.1137	0.36767	-2.5519	-2.5293
0.86326	-1.1511	0.8043	-0.10223	-3.3493	0.064485	-4.679	1.2333	4.8253	3.1378	-1.0543	0.60962	-1.7097	-6.1302	1.3968	2.8908	0.58215	1.3743	1.3905	5.9152	-1.9123	3.1218	2.0333	-2.2687	5.4949	5.5907	-2.2157	4.8095	-2.9636	1.9457	-3.4796	0.7793	-1.3049	6.0311	-5.0553	-1.1709	-3.3546	-5.3207	2.2957	2.0967	-2.3261	2.1734	-1.8784	-4.8308	-1.9336	2.2416	4.9475	1.1747	6.4742	-6.5254
-10.29	-13.318	-12.014	-11.982	-9.2799	-14.811	-6.5301	-17.896	-6.0182	-10.184	-14.148	-12.575	-12.089	-5.4833	-7.2679	-9.935	-14.953	-9.444	-15.657	-11.667	-15.935	-12.495	-15.979	-15.643	-6.9326	-9.0525	-5.1564	-11.717	-10.434	-14.229	-14.085	-9.3427	-7.8124	-13.425	-10.397	-7.0205	-9.3226	-12.084	-12.763	-7.2265	-13.334	-9.1429	-11.443	-7.5948	-12.439	-11.431	-15.127	-12.099	-12.803	-13.801
-29.15	-22.152	-22.402	-20.643	-22.306	-31.361	-26.577	-25.892	-28.351	-26.096	-21.798	-22.3	-22.683	-25.93	-26.4	-18.666	-23.002	-21.074	-21.589	-20.464	-28.374	-19.95	-17.937	-25.242	-22.376	-23.876	-22.46	-18.683	-25.182	-24.207	-20.814	-22.064	-23.005	-19.358	-26.827	-21.779	-29.083	-23.277	-23.879	-21.022	-25.678	-21.523	-21.356	-23.55	-26.858	-24.19	-21.558	-19.844	-17.038	-23.331
-3.6071	-11.567	-2.1932	-6.4924	-3.9804	3.398	-1.6701	-1.4128	0.42634	-3.0329	-0.033675	-0.62708	-7.5908	-5.8031	1.2255	0.54152	-3.3552	-2.394	-7.8334	0.93457	2.3203	-4.1101	2.2778	-1.174	-6.5401	0.99065	-4.9429	-4.0447	-3.4957	0.45697	2.4124	-0.72016	0.21246	-5.9384	-1.4199	0.092971	-9.2479	8.181	-0.81464	-5.9745	-1.7078	4.1544	-3.2559	-0.69115	-5.855	-2.7746	-1.0054	-5.7879	-2.2946	-4.0508
-23.232	-29.762	-22.103	-20.249	-19.776	-20.404	-19.696	-20.748	-25.028	-17.143	-20.435	-23.908	-24.537	-23.414	-23.151	-21.477	-23.979	-22.116	-15.413	-26.183	-23.677	-18.572	-26.402	-26.564	-19.85	-20.086	-26.042	-20.729	-20.305	-23.261	-23.184	-25.044	-18.892	-21.934	-20.074	-23.441	-22.226	-21.777	-28.526	-21.518	-24.997	-19.254	-24.092	-21.731	-20.703	-20.144	-27.574	-20.243	-19.014	-17.674
3.6754	10.664	-2.6319	7.0169	0.0082967	6.1477	-2.8937	9.8351	7.5806	-1.1098	5.0521	-0.16609	2.3534	10.281	-0.5555	0.0091307	0.28842	5.4924	5.3423	-0.17791	4.5851	1.5596	0.45166	4.5689	3.2955	9.6033	-0.3727	2.3616	1.3639	-1.0105	8.1449	2.3292	4.4966	2.9076	1.716	-1.1996	4.3267	-1.5381	2.6874	-0.28689	-2.2734	-3.8362	0.27189	3.7448	5.269	-1.8636	-0.24071	6.0769	7.9682	1.6337
-11.979	-11.859	-17.51	-11.451	-11.184	-7.7998	-11.144	-19.822	-12.404	-17.549	-8.056	-16.382	-12.649	-16.439	-13.368	-13.731	-18.26	-15.868	-10.111	-5.2237	-10.943	-12.164	-9.015	-14.984	-11.095	-19.767	-13.716	-7.0269	-10.646	-11.46	-11.082	-18.649	-13.931	-17.952	-18.647	-11.541	-8.409	-11.338	-8.4367	-14.236	-11.993	-14.404	-5.9637	-17.605	-15.686	-14.184	-12.422	-15.616	-6.05	-13.513
-5.2331	-4.4787	-5.7894	-6.331	-0.3375	-3.4167	-4.7323	-1.7536	-0.17964	-5.9902	1.7742	-8.7259	-12.841	0.69447	-10.075	-8.0127	-3.0009	-1.6198	-5.3377	-3.475	-0.46666	-4.6013	-1.5952	-5.2167	-4.6848	-4.0711	-5.8681	-3.4172	-7.007	-9.6671	2.8328	0.32083	-0.2365	5.7769	0.83566	0.42038	-7.3965	-8.3694	0.17003	-5.156	-8.901	-5.1964	-5.7609	-1.0558	-2.6417	-0.63105	-3.5673	-1.9791	-10.539	-2.6461
-3.58	0.80425	0.078041	3.8994	-3.5154	-3.7364	-1.1148	0.74545	-2.6147	-3.503	-4.8673	-5.8754	-0.72949	2.7454	-3.5942	-6.6091	1.5297	-0.71934	2.9711	-0.55572	-6.1108	-7.2321	1.9263	-1.2338	-3.139	-1.6051	-4.6882	-4.3219	-0.33278	-6.4073	-3.3064	-4.1206	-4.8143	-6.9872	-2.3671	-2.8129	-1.456	2.4317	-4.6278	1.3398	-5.6129	-4.5456	-8.6346	4.3348	-4.7598	-0.99215	-2.3349	3.979	0.89456	-0.84438
-14.147	-4.5474	-5.6796	-11.704	-6.9923	-7.8964	-6.908	-11.774	-8.2885	-8.3741	-15.794	-10.338	-5.3299	-9.9315	-13.361	-10.505	-9.4594	-6.2915	-12.907	-11.278	-8.6631	-10.031	-1.5326	-12.766	-6.7177	-8.8264	-12.856	-10.017	0.49529	-9.302	1.3798	-9.0216	-7.8497	-9.4566	-8.4313	-5.2584	-13.416	-5.7338	-13.3	-15.058	-9.4875	-7.0922	-9.0556	-12.212	-7.2621	-11.24	-11.879	-5.5231	-3.7993	-3.5095
-1.1934	-3.0957	-2.5201	0.2415	-6.2578	1.7504	3.0195	-1.2785	-4.8483	0.58171	-1.6771	-8.6637	-2.5812	-2.7023	-6.7952	-4.0958	2.4457	-4.0817	-0.17236	-2.8107	-2.6785	-6.5345	0.80253	-4.5226	-3.5904	0.57445	-4.6182	-9.5035	-7.1343	-2.9861	1.4373	-9.5138	-5.2777	-8.615	0.5918	1.908	3.1793	0.78233	-6.7358	-0.084231	-6.3592	-5.8338	-5.6348	-7.4109	-5.1116	-3.6608	3.2335	0.62562	-4.3134	-5.9737
0.93619	-0.28916	-0.32529	-4.361	-4.043	0.32519	2.272	-6.3349	8.5912	-2.9481	-5.7346	-1.3701	-4.4151	-2.066	-6.8026	-4.0805	-0.63778	-0.45428	-0.30481	1.3476	6.457	-3.9929	2.1133	-5.8629	0.92412	-2.7662	-2.9197	5.1723	3.203	5.3697	-9.6259	-5.0627	-1.1418	1.302	-3.4821	-0.13856	-0.15078	4.4295	0.31167	-2.8919	-5.1689	-5.7529	0.81198	1.8628	0.053253	-2.15	-2.6931	1.0344	-7.9586	-2.7716
4.2388	6.6816	0.66925	2.5147	-2.6798	-3.4753	8.281	3.0691	-6.7959	-0.62905	-1.7149	3.0498	3.8593	2.444	3.6658	-1.3297	-1.8575	-5.8582	-4.3069	3.9937	-3.7366	0.31623	1.6619	-6.0013	-2.3398	5.8994	-9.0779	1.211	0.12061	-0.16823	3.9817	2.4011	3.3681	3.8988	3.8153	-3.5564	4.1494	3.3251	2.6911	-0.89305	-0.12828	-0.065098	-1.28	5.2949	4.5714	-0.06171	8.5442	-5.6375	-1.6676	1.6478
-2.537	-6.2983	-2.0721	0.33151	-1.9082	-0.25067	-2.2725	-9.8667	-3.7922	-3.6834	-5.1249	-9.7314	-4.2595	0.54283	1.2963	-5.427	2.8356	-3.1246	-6.0356	-10.128	-6.5159	-4.0101	-5.1957	-3.9647	-3.4851	-2.9732	-0.076703	-4.4511	-13.664	-7.4898	0.34543	-9.4417	-4.143	-6.9523	-4.1612	1.7083	-4.4765	-4.3326	-6.0623	-7.0793	-4.6018	-0.57139	-7.9911	-5.3952	-11.398	-1.2892	-6.8	-9.1543	-5.1841	-6.923
-17.371	-14.827	-15.505	-18.38	-13.473	-11.177	-9.337	-7.392	-13.378	-5.7938	-20.123	-5.0152	-11.012	-12.644	-9.3141	-16.924	-16.932	-11.613	-14.582	-16.402	-14.133	-14.248	-14.73	-14.272	-9.8023	-13.182	-9.9281	-6.4208	-8.7271	-12.1	-10.921	-11.757	-16.997	-11.712	-9.1274	-8.9239	-17.036	-14.598	-8.2574	-6.2013	-14.159	-20.713	-9.5691	-12.534	-16.896	-12.345	-11.444	-10.952	-10.49	-8.7084
2.1064	-2.9514	-2.1702	-1.0725	-3.6552	-1.9261	-1.5519	-1.7433	-3.0647	2.6466	0.2292	-9.4549	-0.84252	-8.0266	-6.8936	-0.53967	-2.3239	4.4952	-2.49	-2.3308	-6.3169	-5.7227	-3.9108	3.8848	-4.8001	-5.5801	3.5333	-2.3902	-3.4076	-0.93569	-5.2199	-7.0245	-4.0124	-6.8941	-4.0904	-6.3995	-4.5086	-4.4549	2.8359	-5.4685	-1.4705	3.4333	-3.4606	-5.023	-5.9916	-4.2633	-1.2672	-1.1351	1.6103	1.3742
-4.36	-9.2474	-4.6375	-4.7003	-1.9813	0.034254	-11.226	-6.3553	-2.3996	-5.9035	-4.0234	0.14083	-7.0382	-9.4259	-5.4791	2.4044	1.4198	-7.2604	-0.52645	-5.4683	-4.4142	-4.3864	-6.5409	-6.8315	-1.0097	-3.8364	-4.4415	-6.2145	-4.4445	-5.8827	-5.5812	-4.5383	-7.0378	-3.8672	5.2137	-11.306	-4.7789	-8.9528	-4.595	-6.2465	-2.2188	-1.6066	3.7319	-9.7373	-4.3985	-2.7556	-1.9553	-10.623	-3.131	-5.2857
-1.6059	-7.877	-6.5732	-3.5708	-4.0874	-1.0688	3.1374	-2.8358	-1.4172	-3.2255	-8.312	1.6474	0.23555	-5.0643	-0.95732	-1.5108	-4.8741	-2.7757	-0.10404	-7.3794	-2.7513	-6.5152	-0.98497	4.9846	-4.3093	-10.268	-0.61205	-6.1582	-4.7623	-12.711	-7.0911	-6.4899	0.19065	0.24875	-4.0154	-3.0813	-5.9539	-3.4846	-1.6411	-12.743	2.1473	-3.6209	-6.1431	-6.0768	-7.1088	5.0676	-6.5492	-4.3344	-9.9137	-7.9337
-4.6978	-3.8759	-8.9773	-7.0686	-10.197	-3.6732	1.4046	-5.7985	1.9665	-12.134	-3.6742	-4.0745	-2.8518	-2.1352	0.75978	-13.769	-5.9787	4.6331	-1.6723	-0.316	-3.1467	-4.7545	1.4739	-3.618	-1.6445	3.4381	-0.61031	0.066582	-6.8224	-3.6696	1.701	-15.459	6.99	-1.1156	-0.24752	-10.019	-3.7811	-10.067	-4.7246	-4.5281	-7.2806	-3.3414	-10.689	0.93959	-0.36844	-1.116	-2.8553	5.2597	0.66881	-2.8161
-14.921	-18.313	-15.316	-19.54	-16.837	-13.171	-13.455	-12.274	-16.722	-17.164	-17.205	-17.043	-7.5269	-16.355	-19.528	-11.089	-10.096	-15.053	-10.882	-9.4525	-16.349	-6.6191	-16.08	-13.411	-9.6909	-15.896	-13.569	-9.9306	-14.604	-12.737	-15.212	-9.0326	-21.383	-14.782	-18.185	-15.899	-4.531	-11.651	-9.6791	-16.832	-12.841	-8.5621	-13.784	-15.95	-10.29	-11.213	-13.435	-11.432	-5.7123	-16.762
-15.598	-12.4	-7.1753	-8.1097	-8.0121	-9.8031	-7.4488	-13.787	-9.9922	-8.9441	-6.9828	-2.4006	-3.313	-10.408	-6.7495	-10.325	-11.343	-15.074	-12.829	-12.706	-9.7561	-5.1543	-12.824	-13.62	-7.2909	-7.0911	-14.43	-8.9257	-13.695	-7.5856	-3.4139	-11.683	-13.61	-9.5884	-9.9244	-10.686	-2.5977	-14.706	-7.2603	-11.948	-9.4155	-3.4319	-8.3982	-10.03	-9.2906	-10.493	-11.471	-11.617	-5.2796	-6.8005
3.5109	0.30423	7.815	4.4453	1.7926	1.4749	-0.26743	0.87797	6.4519	5.4332	-2.9787	3.6422	5.2964	1.9632	4.5685	0.19887	-1.2656	1.4129	0.029932	-0.57556	6.6081	7.1137	4.0343	1.2924	7.2487	2.6604	0.060052	4.8855	7.9087	-0.37568	1.8651	3.7585	3.938	4.1958	2.2948	4.5172	1.5779	-0.5972	-3.0271	7.5434	-4.1546	8.1883	3.0266	6.163	5.5113	3.5527	0.75529	0.62787	4.6728	3.6765
-1.5334	-2.5583	-2.2932	5.5594	4.8061	-2.0514	0.69473	0.72701	3.8478	-8.3014	-3.7089	-1.5725	0.53564	-2.9835	-2.3211	0.013721	-4.6367	-3.7443	-5.0054	1.7695	-7.3035	-9.0009	-3.6315	-4.2933	-4.3613	-4.7807	-4.701	-5.6702	-7.2409	-1.6222	0.23108	-1.5208	1.2858	-1.8138	-3.2828	-1.4807	-2.9217	-1.2505	-2.4689	-8.0319	-7.2301	-3.8044	-6.9692	-1.8266	-3.4285	-1.9946	-1.4519	-7.1997	-7.6888	-1.5689
0.60998	1.4843	0.61704	-2.6954	-0.7142	2.0539	1.7877	-1.951	-1.6157	0.54168	1.8414	-1.0658	1.9385	0.49957	1.3167	-6.8785	9.1268	3.4585	-0.79599	1.5388	0.66848	0.043631	4.6253	-5.2303	-2.6296	-1.9899	-5.5122	-2.1664	-5.3739	5.2296	-3.2397	0.90198	-4.8068	2.1301	-2.6559	-0.1033	1.2309	0.18841	-1.8178	3.6346	-1.7139	0.5836	-1.068	0.27666	6.4952	-2.0069	-1.4742	-5.1424	3.4976	1.148
-14.518	-13.523	-12.528	-9.8995	-15.504	-14.478	-14.806	-14.252	-17.062	-6.7199	-13.353	-16.645	-15.072	-14.548	-10.227	-10.352	-14.356	-9.8314	-24.62	-15.034	-14.952	-12.532	-15.69	-20.699	-16.965	-10.642	-12.385	-12.994	-18.556	-21.128	-11.534	-14	-17.703	-17.073	-11.518	-14.77	-13.09	-18.9	-17.813	-9.0049	-13.677	-17.133	-17.67	-16.675	-16.783	-12.895	-12.052	-13.798	-11.656	-10.015
-0.9927	-4.0217	-5.8551	3.5184	0.44274	3.2762	-4.1141	-0.027373	-2.5432	-3.2644	-2.6833	1.1154	-3.0935	-6.6806	2.6962	-0.26205	-1.7003	-3.7856	-0.17334	-2.1831	-10.674	-4.0612	-2.6916	1.1972	-4.3295	1.2004	0.39431	-6.8726	2.3598	-3.2514	-3.1921	-4.3291	-3.285	-3.854	-2.8368	0.54865	4.7653	-2.5699	0.80343	-3.9069	-7.1743	0.70642	0.06026	-4.6139	-2.7386	-4.0296	-9.1898	-2.7294	-1.5133	-3.6121
0.91133	3.6213	1.0635	-5.4863	-0.68559	-4.6188	-0.78121	-1.1224	2.5308	-4.031	-0.72102	-1.0369	6.9448	6.9306	-1.9454	-1.6148	-0.40989	-3.3496	-0.25937	-0.8894	-2.8154	-4.8812	1.9647	-2.4027	1.0572	3.3979	-2.673	1.8401	5.6398	5.4454	2.7101	-4.752	0.99858	2.0799	3.9546	-1.7774	-1.1454	-0.9677	8.1625	4.3211	-0.76093	0.91419	4.2886	2.3846	2.1488	3.2856	7.259	1.5749	-0.76206	2.6856
-4.4555	-11.416	-7.4098	-18.873	-6.3983	-11.344	-12.491	-12.532	-13.361	-8.9502	-6.6782	-7.3122	-10.16	-9.6055	-9.1384	-11.338	-14.174	-18.91	-9.5308	-8.9076	-12.936	-6.2665	-14.75	-4.388	-13.633	-15.376	-10.421	-12.01	-10.599	-6.1421	-10.111	-12.448	-10.168	-7.2384	-7.6668	-10.765	-12.332	-6.4151	-7.7156	-11.3	-15.119	-14.226	-12.784	-7.4648	-8.0849	-12.328	-13.673	-8.4477	-6.6373	-12.568
1.4797	-0.907	-0.0082003	4.3201	-1.0043	8.3893	-1.64	-2.4103	-0.41869	-2.0675	0.64469	0.70294	1.9356	2.0177	-2.9207	1.745	-0.034328	4.0331	-2.6855	0.10405	3.2094	-1.6599	0.1282	-2.3582	0.80477	4.3076	0.61688	6.542	2.2738	1.6092	-0.45258	-0.76445	-9.0418	1.1536	0.018016	5.1787	-1.391	-1.2501	0.5703	5.5624	0.72214	2.2557	-2.0238	1.1782	2.4959	-1.1659	-1.673	2.4697	-1.8746	1.1458
-2.6378	-0.24105	2.4971	-9.4915	5.7329	-5.9401	-1.2326	2.2617	0.93137	-6.2516	-4.162	-2.0743	-3.8353	1.7812	-1.1125	-1.8892	-5.3547	5.3982	1.2046	0.62646	-9.3998	-6.1664	-1.4223	4.2596	1.1413	1.7664	-2.2095	-1.0989	-8.034	-3.6197	-9.9883	-1.4852	-2.8953	0.10654	-0.96199	-4.3443	-2.3617	-1.5517	-8.9122	-2.2378	2.2151	-0.62772	-6.4029	1.4514	-4.0025	0.14231	-3.4174	-2.1222	-1.884	-4.8439
3.4011	6.0059	-0.18247	7.3569	3.2204	7.3266	8.7004	12.161	8.7328	4.3777	10.506	-1.4291	6.6898	8.1197	9.6786	3.5084	5.1955	5.8569	5.4657	8.0866	3.648	1.2034	5.795	5.3822	-3.2879	3.5297	1.9362	9.7213	3.4679	10.474	9.6671	5.7524	9.0952	11.49	8.3788	8.5692	0.092026	9.3471	7.1094	6.5341	7.4772	7.3557	5.5177	1.1638	8.9143	9.2228	12.642	6.5031	11.525	13.89
-10.193	-15.043	-10.144	-12.26	-8.9529	-6.1344	-15.073	-11.921	-13.731	-11.434	-7.7015	-5.6846	-12.265	-12.293	-14.107	-12.932	-12.721	-11.204	-7.3425	-8.6265	-17.027	-9.7842	-14.099	-2.4699	-6.3341	-8.883	-13.008	-18.864	-18.034	-14.575	-10.088	-10.001	-9.4931	-8.3263	-6.047	-6.8026	-11.822	-10.421	-11.384	-7.552	-16.562	-19.444	-14.035	-12.646	-5.5179	-10.731	-3.7872	-13.166	-12.452	-12.148
-12.941	-4.8266	-10.976	-11.075	-11.796	-6.8572	-11.898	-9.5218	-9.6821	-10.028	-11.168	-8.0786	-7.6978	-8.2485	-7.4618	-6.9323	-9.979	-9.0627	-12.054	-5.0586	-6.3077	-10.199	-3.0049	-13.074	-11.732	-15.74	-9.8023	-14.692	-10.02	-7.1077	-14.417	-13.162	-15.877	-8.0706	-10.305	-8.8333	-9.9207	-6.1884	-8.2101	-6.5088	-6.9625	-12.312	-8.0961	-10.733	-10.773	-10.737	-10.791	-18.357	-5.6932	-6.7188
-8.8243	-17.89	-18.391	-10.234	-15.484	-15.953	-7.8231	-14.933	-13.468	-9.1498	-19.714	-20.521	-17.831	-16.851	-16.198	-13.851	-9.203	-7.6056	-13.654	-10.405	-18.438	-14.543	-14	-14.689	-21.107	-14.533	-18.244	-17.406	-17.065	-21.808	-9.051	-12.82	-10.94	-15.034	-5.8082	-22.106	-16.582	-19.208	-10.639	-18.046	-11.673	-14.384	-10.019	-16.583	-9.7757	-15.748	-15.866	-13.952	-15.61	-18.186
0.74445	1.7661	-2.7144	0.84717	7.1529	3.9681	1.4886	-1.2029	7.7792	0.80753	2.1483	-0.31105	3.5691	0.74545	-0.14525	1.4058	4.4812	-2.2926	2.3896	11.959	0.42864	5.9566	2.1432	3.5132	5.2583	4.0722	6.7914	3.1739	4.3798	-3.5285	4.0801	2.6374	9.836	-0.30988	3.6613	3.8733	1.7281	-1.5505	-0.77547	1.5822	4.4013	0.68748	-6.6754	11.484	5.6028	7.8703	7.3328	8.2815	-2.969	4.1695
5.8133	11.868	7.593	11.117	0.55022	7.1034	11.232	5.6827	7.9555	4.1607	4.1992	11.389	6.2714	6.4054	5.1634	-0.10619	7.7539	5.8851	14.013	10.015	5.6152	3.031	3.5073	9.9484	5.3066	5.0108	6.7891	2.0518	8.4486	9.3096	6.7855	8.4133	7.6993	5.8106	6.9235	8.0237	7.9646	-0.22855	3.8403	4.2821	4.7199	-0.24015	2.7854	0.81206	5.2533	4.9752	6.5223	6.7399	5.1011	2.5166
-5.9639	-4.2986	-12.231	-0.21646	-3.9257	1.3604	-0.99582	-2.8539	-10.838	-9.598	-5.3324	-8.7311	-7.5804	-7.4555	-6.271	-0.64992	-2.3358	-1.352	-4.0501	-2.9037	-9.1494	-3.0295	3.7437	0.32077	-10.325	-4.1434	-4.4621	-3.1039	-5.61	-3.4583	-1.0235	-1.3249	-2.3169	-8.9726	-5.3917	-13.032	-6.9076	0.79582	-2.5547	-9.1396	-6.3503	1.6442	-6.905	-0.92614	-10.633	-8.5799	-8.4137	-7.3058	-8.2338	-4.748
0.072833	4.5889	-2.7208	2.4926	-2.8373	0.090711	-2.6539	-3.5877	-3.5525	5.8714	-2.5913	-5.5659	0.76588	-2.5617	-4.8321	-1.5494	6.1071	1.8181	-7.6424	0.88852	1.5939	-3.8354	-2.7557	4.4792	-2.6186	-1.0825	-2.7186	-5.7781	2.1035	-0.57975	0.72972	-2.122	-7.5532	2.2053	0.71975	-5.9772	1.299	2.8437	-6.7348	-4.0408	-2.8313	0.57128	0.32604	1.9103	-2.2576	-1.7141	5.287	-2.0543	2.6181	2.1897
-8.1517	-6.0578	-9.0462	-8.4222	-12.902	-4.6127	-4.8142	-12.247	-18.56	-14.898	-2.2905	-11.287	-4.9413	-8.0306	-8.2282	-5.9317	-9.1971	-5.8128	-6.4708	-4.0443	-10.125	-15.89	-13.347	-16.067	-11.056	-16.731	-7.6064	-9.2595	-9.0985	-4.7825	-13.27	-11.208	-7.9125	-10.345	-7.9678	-3.1057	-8.4815	-6.7108	-5.4211	-6.9116	-5.2384	-12.534	-9.5023	-12.971	-6.9668	-14.348	-9.7451	-10.492	-15.289	-9.0959
0.34416	-4.8072	-2.2987	-4.7743	-3.6808	-5.4903	-1.3638	-5.5682	2.354	-3.9513	0.23832	-8.0877	3.3653	-0.24741	-1.4939	5.2076	-0.051963	-1.6171	1.7986	-11.231	-8.0551	1.8609	-3.245	-5.0537	-1.1344	0.64287	-1.6676	-3.489	-6.2609	-0.81273	-0.81667	7.0933	6.4653	-7.5594	-3.2921	-6.1618	-4.8112	-3.6795	-3.5425	-2.1203	-0.078689	-6.3167	-2.9138	-1.2636	-9.1728	-1.5459	-3.3201	-0.90739	-6.738	-4.2004
0.98463	1.0653	3.6549	5.8282	1.8763	0.60353	10.13	6.853	6.6247	-2.2999	4.0008	0.75443	-0.25475	0.38872	2.4286	0.47324	-2.1641	2.6345	4.298	0.64875	0.68252	-2.6877	-4.4947	6.7942	5.3186	2.9199	9.353	6.2744	5.984	2.427	-4.9517	0.28044	0.90725	-0.94214	-1.8351	5.7863	0.5416	1.7546	7.2523	0.32733	3.3545	0.66003	-1.7982	5.8058	-1.7525	0.47059	5.1808	7.28	2.8796	6.7313
7.3518	4.2529	-0.56163	4.7019	2.5402	8.0586	13.029	6.742	6.0491	8.7015	0.46973	5.8139	8.9055	10.192	9.4543	5.3105	9.9502	3.4535	2.0922	7.3593	1.8032	-0.749	1.6529	8.2222	8.9204	6.9907	6.4669	9.9253	7.8411	-1.0231	7.8578	9.6814	1.7179	11.367	3.5422	2.2925	11.569	4.3816	2.8002	11.225	6.4353	0.42856	0.90707	3.0716	8.5655	7.7103	11.369	6.4476	9.1491	5.3059
-4.8609	0.68102	-15.216	-5.2837	-6.7498	-11.876	-6.8434	-2.6575	-5.9239	-12.531	-7.5765	-0.20458	-8.0057	2.0818	-10.661	-13.722	-7.5636	-9.0052	-15.465	-5.0882	-7.6803	-7.9934	-5.1869	-1.3757	-14.516	-2.0008	-5.5712	-7.8769	-13.163	-13.443	-2.5609	-12.817	-10.778	1.9616	-10.585	-6.2328	-12.78	-9.7138	-6.6845	-11.095	-4.5951	-10.236	-12.798	2.4141	-12.288	-9.1087	-6.7395	-6.0507	-11.372	-11.094
-23.659	-21.255	-20.4	-12.033	-24.979	-21.599	-20.956	-22.214	-22.624	-17.65	-15.099	-18.617	-26.433	-18.048	-16.489	-25.606	-21.394	-25.168	-22.805	-25.977	-23.41	-19.587	-23.441	-22	-17.044	-22.759	-27.738	-21.43	-16.695	-23.591	-13.863	-18.352	-23.956	-22.571	-20.686	-22.372	-19.772	-23.081	-17.921	-26.073	-19.805	-29.664	-26.967	-18.24	-18.848	-12.03	-14.489	-18.133	-25.475	-25.039
-11.611	-13.354	-8.0306	-16.523	-15.687	-11.283	-10.629	-8.8967	-16.436	-17.351	-17.773	-15.929	-11.983	-6.67	-12.154	-9.7907	-14.796	-7.5897	-19.009	-13.652	-14.753	-17.034	-13.711	-7.6957	-10.196	-6.0839	-12.166	-12.934	-8.6895	-10.77	-15.325	-11.992	-12.192	-10.786	-8.3842	-10.218	-13.555	-8.9535	-6.1934	-11.815	-3.0824	-7.5464	-10.979	-12.595	-10.849	-8.8172	-9.8672	-11.302	-8.8099	-7.3056
2.7253	-1.8206	-1.1064	-9.5819	-1.621	-10.879	6.3225	-6.7435	1.1167	-9.5091	-5.7261	-4.0945	-3.0983	-5.8942	-6.9363	2.211	-6.9896	-2.2791	-2.3322	-5.787	-6.0245	-3.0379	-8.1416	-3.2806	-3.36	-1.8672	-5.718	-4.2007	-0.95028	-5.5569	-1.1045	-3.8488	5.0373	-7.7105	-7.9603	-1.6482	1.9352	-9.9775	-1.7674	-0.061027	-2.4893	-0.87185	-6.2378	1.037	-1.7368	-1.8964	-4.6957	-5.8157	-7.0587	-4.1577
2.1248	1.7422	8.5896	3.8025	-1.9423	3.2157	5.337	4.2354	6.8056	7.3142	1.819	3.0981	0.39684	-0.44664	-2.357	3.8341	4.6728	3.3379	4.608	1.3219	7.9879	3.8121	-2.6162	4.699	-0.42541	9.5772	4.64	-2.4305	1.6705	1.4705	6.1848	7.7026	-1.9242	5.6512	0.43616	2.8024	-1.7624	4.4182	6.2573	-0.40298	2.9593	2.1914	5.1195	7.6856	-0.37477	1.9337	6.2598	5.7411	-1.2158	3.069
-6.3518	3.4911	-6.008	2.1463	7.3848	3.537	-4.2823	-3.0246	-5.7314	-7.6149	-3.281	0.15279	-1.4581	5.4174	4.081	4.2256	-6.579	2.084	0.13759	-6.0802	0.67971	-0.38962	-5.4313	0.58027	7.0574	0.69598	6.6834	-1.1077	3.635	-0.92861	-3.4877	-2.0552	-1.3727	-0.46189	-4.308	1.2692	5.3611	0.921	-5.8413	0.11194	0.36624	1.9316	-3.3623	-4.829	-0.030389	-7.7327	-5.7174	-0.28863	-1.0744	4.1471
-9.0222	-0.36255	-7.8077	3.5681	-4.9293	1.957	-6.1151	0.28744	-6.3033	-10.094	-1.4049	-4.8088	-6.1648	-11.949	-1.3533	-1.3778	-7.6528	-1.9611	-2.2454	1.6165	-3.5027	-2.6958	1.7705	1.0228	-3.7047	-5.1463	-0.97253	-0.99763	0.89366	-8.7368	-4.5676	-2.0656	-2.1352	-7.5879	-7.9291	-7.7883	-6.4896	-3.421	-2.3327	-7.6981	-2.572	-2.0157	-6.8551	0.66753	0.10769	-3.9916	-2.9131	-0.041773	-2.0539	-5.5856
-16.004	-10.421	-16.683	-13.16	-14.583	-16.315	-6.8494	-9.245	-11.419	-12.731	-11.638	-14.616	-16.519	-13.559	-16.381	-13.746	-13.24	-19.783	-17.747	-14.78	-9.1497	-13.278	-13.06	-14.074	-13.851	-21.028	-12.905	-11.811	-14.45	-13.389	-5.523	-16.068	-8.4191	-18.101	-10.129	-11.319	-15.474	-17.098	-11.545	-9.998	-23.613	-8.9658	-12.681	-15.301	-15.078	-8.1951	-6.8085	-11.88	-18.963	-15.914
-13.196	-18.22	-14.579	-8.9025	-11.929	-13.581	-14.769	-18.744	-7.0585	-18.635	-9.8383	-16.896	-15.493	-14.174	-13.338	-11.192	-22.418	-15.406	-12.027	-11.136	-12.476	-10.426	-13.661	-11.4	-15.065	-12.298	-13.669	-16.457	-9.4404	-14.43	-8.4812	-16.474	-10.105	-10.273	-5.6045	-20.606	-2.6435	-14.032	-10.259	-13.218	-11.64	-17.416	-16.124	-16.324	-11.252	-12.796	-13.445	-10.842	-17.345	-10.351
4.0967	0.3704	1.7345	-6.6264	-3.5638	-1.1975	3.932	6.6828	-1.4533	1.6774	0.28774	-7.0563	-1.6565	2.7645	8.1163	-2.2125	-3.0738	2.9739	4.8026	-7.7191	4.6736	-3.2601	7.0049	-0.67281	-1.1373	2.2231	2.2291	4.4372	2.5899	-1.007	-7.077	-1.9559	1.0932	6.0625	2.5273	4.0768	-4.2945	8.8387	6.4583	4.0994	2.0822	-2.3347	6.5073	-1.5707	5.9042	3.1013	-0.78635	2.9087	1.1492	2.9567
-0.58495	-6.0156	-0.06921	-7.6064	-1.1723	-6.9971	-2.2614	-9.0649	-7.0388	-2.354	-4.3006	-1.1181	0.69396	-4.2614	-5.5803	3.2409	-3.54	-0.23284	-5.1505	0.72928	1.1607	-9.7157	-6.2677	-4.6839	4.8666	-10.088	-0.36593	-8.1339	-10.385	0.3144	-3.0705	-1.774	-4.1213	-1.7692	1.4763	-1.0319	-3.5698	-2.6716	1.6363	-2.0753	2.416	-6.4331	4.7831	-4.1976	-0.42001	0.11298	-5.4901	9.3172	-2.1961	-2.5068
-7.9971	-6.0925	-3.4142	-5.1914	2.7908	1.1324	-0.45048	-0.55249	6.9845	1.0568	3.0876	1.9606	2.1671	-1.4663	2.4285	-5.4403	1.6696	0.9124	-3.0037	-3.1753	5.8938	1.0941	2.5551	5.2708	-2.0339	-0.082151	-5.5115	2.3497	-3.6302	6.1075	-5.5971	-0.20352	-0.38874	4.4502	6.1526	1.0884	-4.5541	-1.2558	1.0569	1.2678	0.33551	3.2299	-3.0106	-5.5838	0.63309	2.3309	-0.76282	3.8376	0.46673	3.6992
-8.2711	-1.0193	-14.055	-7.4906	-3.7324	-9.4166	-5.026	-5.2143	-2.5464	-6.4807	2.584	-1.7264	-3.1647	-6.586	-4.7708	-6.4131	-7.8453	-5.2999	-4.658	-2.6179	-4.3201	-7.2814	-13.631	-11.401	-4.2243	-11.676	-0.97148	-8.0644	-1.6685	-4.3961	-7.98	-7.1284	-5.3275	-6.2857	-9.3695	-8.314	-5.0184	-9.2393	-4.0017	-4.6678	-1.8806	-3.1897	-8.1	-10.963	-8.4934	-10.892	-4.6582	-3.0824	0.63645	-9.2778
-6.8313	-0.29362	-4.3268	-8.3811	-5.6287	-8.6952	0.4337	-5.4464	-0.56291	3.5236	-2.0847	-7.9414	-3.0693	-0.21615	-5.0546	-7.6717	-9.4176	-4.2484	-2.6698	-2.3455	-3.7364	-2.5737	5.5898	-0.87913	-8.7223	-9.9092	-4.3514	-5.0993	0.30798	-9.9863	-10.21	0.22755	-6.6723	-0.033718	-4.5816	-4.8056	-8.8558	-4.1116	-4.8942	-4.0735	-1.8648	-2.6004	-7.2978	-1.548	-6.1334	-8.4607	-7.0013	-6.7405	-2.9589	-3.1894
-8.2061	-7.7832	-12.522	-8.5068	-9.8138	-11.176	-6.0635	-10.177	-3.8271	-6.5213	-5.1175	-7.521	-11.98	-5.0593	-7.4502	-8.6347	-6.9031	-9.0934	-10.566	-6.5335	-6.1701	-4.8277	-15.447	-4.3655	-10.391	-5.12	-2.2089	-7.4641	-5.3864	-5.2404	-7.483	-6.735	-8.7931	-8.2013	-1.9202	-3.0484	-6.1371	-4.8332	-5.1009	-8.9472	-11.08	-5.5398	-9.994	-10.033	-8.3735	-5.511	-5.6273	-4.3382	-3.7042	-5.7772
-2.08	-4.296	-4.4853	0.91203	-5.5408	-3.382	-3.1288	-3.6217	-3.3578	4.9788	-6.2455	-4.6853	-4.7251	-4.8014	-2.2276	-4.4499	-2.9656	1.5576	-7.3708	-8.9363	-1.3713	-1.5246	-3.146	-0.81894	-1.929	-8.6796	0.39255	-0.8005	-5.8952	-1.8221	-0.5849	-8.3548	0.48221	-3.5233	-11.64	-2.1928	-7.5331	-10.292	-2.5419	-4.0443	-5.0788	-4.6282	-3.6409	-7.2381	-0.85696	-2.3042	-13.78	-1.509	-6.8302	-4.2861
-2.4596	-11.706	-15.225	-7.037	-16.003	-8.7188	-11.324	-7.6753	-4.9145	-16.361	-17.842	-10.784	-14.106	-10.276	-11.183	-11.644	-8.9937	-10.975	-8.0147	-11.155	-9.4702	-9.8143	-7.9005	-9.4789	-10.705	-9.5158	-14.558	-5.987	-6.6987	-13.063	-16.459	-12.195	-8.4919	-7.3267	-10.995	-14.01	-7.6711	-5.3815	-8.4285	-14.648	-12.808	-11.595	-10.365	-6.9694	-11.301	-9.0539	-11.573	-15.226	-7.7272	-8.1413
10.982	1.8867	0.2949	-0.54919	1.2513	6.9688	1.1293	3.9381	8.6393	4.4791	4.5888	5.5841	-3.9124	4.4711	6.6571	1.2741	1.7359	-3.8819	1.0329	2.1217	2.1615	5.5025	4.775	-4.7744	3.9746	4.8433	6.6446	5.9693	-3.8286	-0.071257	4.3516	2.0938	2.8862	1.3301	-0.26902	-4.3052	-0.51575	6.6233	0.93617	-0.43387	5.3832	3.2354	2.9137	3.7976	0.041756	-1.8072	8.3637	-1.1409	1.3384	6.1606
1.7603	0.20153	0.12711	-3.4535	-8.2312	3.215	-2.6566	1.6332	4.8438	-1.6147	-1.7976	0.49377	1.2927	-6.5716	-3.4024	0.70759	-3.4267	-2.2542	1.3665	-2.43	-2.324	-0.44146	8.4815	-2.9871	-4.0663	2.1023	-1.7054	-5.0343	4.369	4.4582	-4.8587	-3.1585	-6.35	-0.41508	-1.1828	0.34308	1.4661	-2.1357	0.34989	1.6	0.039712	1.961	4.6517	-2.7633	-1.5633	-0.93405	-1.321	-4.1452	1.0301	-1.4748
6.9913	4.5028	16.698	6.8911	2.0054	7.8768	0.77573	6.5865	4.1174	4.9181	7.0899	5.4543	18.131	1.6426	7.8611	2.4436	6.3288	7.7693	5.9762	7.1612	12.795	6.7125	5.2012	3.7864	10.121	8.4272	2.8536	7.0784	2.1007	-0.11948	6.3262	8.6069	6.5483	9.1046	8.6963	7.0304	12.762	8.8468	5.9988	8.0345	-0.78373	13.877	5.7745	12.892	11.154	9.9138	4.4933	5.0453	4.2211	6.4456
-6.5778	7.2699	1.9939	3.5796	-3.5294	6.2864	1.1184	1.6869	-6.8229	-2.8099	-3.7827	2.2364	-0.60818	-1.2531	2.9436	-0.028445	-0.54497	1.7143	4.2821	-4.4084	-7.0848	-3.3884	-3.8098	-5.4224	7.9844	2.901	-1.4363	-2.0232	6.6965	-5.8317	-1.8545	4.5856	2.1495	-2.4682	1.0599	1.2998	5.9151	-5.9363	4.6182	-4.8664	1.3682	0.33823	7.7769	-1.0394	-2.7425	-3.0393	-0.65073	2.4523	0.56588	1.5617
-1.4278	-3.3164	-8.657	1.7495	6.5502	-4.8414	-0.16703	-5.6461	-3.2339	-0.76831	-10.942	0.95779	0.52642	-5.2617	-1.5135	-0.80874	-6.3756	-4.332	-2.0121	-2.5577	0.36817	-0.91403	-5.9738	-1.8377	-4.2838	-5.5024	-9.9498	-1.2243	-4.6314	0.75041	-1.4824	-0.55278	-5.4667	-1.1067	-8.2505	-6.3348	-3.9239	-4.6382	3.9925	-9.0989	-7.4967	-1.2873	-0.040493	-8.9668	-6.0385	-3.0035	-2.9632	0.9033	0.64555	4.2401
2.1957	-1.7307	-5.4432	-5.8176	-4.2849	-5.3357	-7.1667	1.1078	-4.2824	2.4122	-2.9406	-1.0048	-1.8347	-7.0384	-7.0466	-0.17813	-1.4389	-1.6642	-7.4179	-8.9629	-5.7038	3.9839	-10.39	-4.5552	-4.558	1.9277	-4.5859	2.3142	-1.2356	-5.0113	-2.8707	-0.98609	3.3468	2.6376	-5.5595	-5.0061	-8.9825	-2.7761	3.0125	-6.9284	-6.6903	-2.1328	-6.5375	-8.0094	-6.3943	-1.172	-4.9915	-13.306	-4.2282	-1.1306
-28.06	-20.9	-22.906	-21.904	-27.739	-20.812	-22.199	-24.798	-17.099	-20.463	-17.317	-21.526	-21.439	-17.184	-20.702	-27.629	-25.711	-21.001	-19.37	-29.258	-19.135	-22.804	-19.825	-18.549	-23.316	-19.427	-26.106	-24.826	-20.873	-23.575	-24.866	-21.125	-22.372	-17.256	-20.242	-30.491	-24.866	-21.571	-22.564	-20.848	-20.126	-23.063	-18.809	-18.813	-18.659	-18.664	-21.154	-22.299	-20.047	-24.079
2.9654	-0.22688	1.2741	-1.117	2.7825	3.0667	1.3835	5.6601	-2.3671	8.8018	5.0271	-6.3271	2.904	2.9913	6.4898	-2.0662	3.6016	3.5748	-0.54441	4.9474	1.0886	3.8909	3.3744	-8.5472	5.9299	2.4543	-3.0967	8.8006	1.5214	-1.2794	-3.2442	-0.6711	-1.1882	0.28838	4.06	6.8577	3.2104	0.99502	1.4717	1.3205	3.6548	0.79004	-1.2889	-3.2934	6.9368	-5.1765	9.5815	-1.0295	0.88401	6.0512
1.1826	-2.8098	-8.0753	-4.1038	2.0265	-6.3361	-0.45304	-4.4651	2.1914	-6.1719	-5.7493	-2.6529	-2.9239	-10.546	-8.5836	-3.5015	-3.7299	3.3052	1.1104	-4.2919	1.0713	-1.7895	-5.3359	3.8053	-2.3956	1.656	-4.9959	-2.9652	-4.157	-1.1642	-7.6836	-1.0418	-10.279	-7.9185	4.9301	2.5558	-6.4242	-8.0774	3.3235	-4.1448	-7.8108	-1.992	-0.50342	-6.497	1.1533	1.9182	-1.525	-2.7354	4.5991	-3.9594
-0.8476	2.2988	5.0929	0.059421	-1.8879	4.1355	-4.9734	5.9505	5.1518	5.5221	4.6339	9.9313	-0.63693	2.5335	5.9612	-1.0681	4.4005	-1.1076	-2.3715	-5.9814	-0.77892	-3.2744	2.5755	-0.79535	0.25229	4.5671	5.4067	-0.12488	6.8289	-2.8615	7.8744	-0.23484	0.50369	2.1324	0.146	0.72645	2.8024	-2.7719	2.1803	1.0268	-1.3105	2.1744	1.2617	3.7204	3.7289	-1.0322	3.7021	-4.2559	2.1433	0.7698
-6.2274	-5.4192	-11.068	-10.12	-5.5844	-6.2564	-7.8727	-1.6823	-4.5552	-11.495	-9.9431	-10.619	-9.1768	-4.6112	-10.744	-11.46	-0.25886	-7.5673	-1.3133	-12.897	-10.617	-4.5442	-11.359	-9.4076	-3.6467	-5.2861	-10.85	-1.0012	-12.589	-12.058	-11.196	-10.543	-7.5473	-8.0448	-11.194	-7.3935	-8.9402	-6.1603	-9.0705	-5.3937	-7.7895	-5.1923	-3.1612	-12.655	-7.6023	-5.353	-6.2085	-10.009	-9.7835	-14.32
0.21632	3.5323	2.5039	6.9076	-1.2886	11.005	0.923	7.1254	8.7083	10.838	8.3725	-1.5298	7.957	6.1686	9.3391	-0.79748	11.272	0.75758	7.7009	10.964	7.6947	7.3843	1.0996	8.808	9.0025	9.469	7.3801	6.8532	9.4851	1.3274	3.7538	2.6176	7.8995	5.5269	8.7202	7.648	8.8598	10.241	7.8029	9.7448	9.9137	1.6571	0.81297	5.3446	7.0182	6.0995	12.093	5.2509	5.2222	8.4285
-13.384	-19.24	-14.158	-11.521	-16.068	-14.277	-10.865	-15.356	-15.364	-23.289	-17.6	-18.504	-16.989	-14.613	-17.343	-13.39	-5.9917	-13.008	-15.95	-15.848	-18.321	-13.04	-19.775	-17.18	-23.532	-18.329	-8.8558	-14.611	-12.641	-16.01	-11.815	-12.098	-18.231	-18.793	-15.806	-18.48	-16.812	-11.036	-4.8089	-23.54	-14.27	-16.666	-16.501	-4.713	-3.1611	-15.582	-10.794	-8.6814	-20.431	-14.326
11.661	6.1747	4.6748	12.294	5.1223	6.789	4.4219	6.6766	7.8748	8.7525	9.3506	11.396	11.221	9.7673	3.6022	9.2493	9.6418	1.6395	3.2136	2.9923	8.8085	7.1948	6.5991	11.639	7.7282	6.7437	4.7102	8.656	6.091	8.0538	10.495	9.3904	6.9191	6.815	5.3044	8.2581	0.86723	8.4367	5.2537	5.3892	5.2727	8.3002	3.8965	2.6506	6.1434	11.669	4.283	5.5892	8.3778	8.3252
-9.0766	-12.821	-6.5591	-15.17	-6.2324	-4.964	-6.1359	-7.7777	-13.19	-9.8817	-1.0863	0.68528	-8.9012	-9.9783	-10.24	-11.836	-7.1849	-5.6844	-6.7568	-8.2615	-13.287	-5.6542	-12.845	-10.63	-17.929	-6.8985	-5.787	-9.474	-7.3473	-9.4722	-10.712	-11.039	-8.1155	-5.2507	-6.036	-9.9882	-11.115	-8.4972	-4.6325	-6.5736	-9.2006	-9.196	-10.285	-7.167	-9.3493	-10.341	-6.7505	-12.149	-9.0233	-9.5373
5.8632	6.7729	5.1068	5.7076	4.4047	8.7169	18.987	3.1278	8.2207	2.705	4.2201	3.0037	9.2819	3.8601	8.3104	9.1299	10.818	10.786	8.6488	5.2937	9.3517	6.8773	13.968	7.7245	7.196	10.289	9.5777	7.6585	4.6698	6.0654	8.179	3.7333	6.6835	2.969	7.8064	3.8721	2.4802	6.8408	11.522	10.567	6.4681	8.8401	6.6255	7.6812	2.5626	5.9706	11.802	1.9479	11.485	5.9288
-10.779	-8.838	-15.311	-11.722	-10.87	-18.14	-8.4156	-15.808	-9.9724	-15.931	-8.6789	-10.061	-17.221	-20.366	-17.559	-10.69	-8.6807	-10.324	-17.794	-18.142	-18.596	-17.564	-17.344	-18.699	-16.474	-16.983	-12.239	-13.071	-16.247	-14.031	-12.17	-14.721	-15.749	-12.539	-17.968	-13.268	-16.733	-11.518	-9.4485	-12.308	-9.53	-16.865	-12.861	-13.104	-21.191	-14.078	-16.912	-13.874	-9.1577	-10.511
0.43642	1.9747	-2.1257	-5.5899	-3.7226	0.93257	-2.1032	-3.2491	1.1678	4.103	-3.1126	-1.3779	5.7064	1.3247	1.9596	8.2971	-5.6039	1.9062	0.88521	0.4698	7.8894	-6.4472	-4.1688	4.9606	0.23669	-0.62338	-2.0485	-2.0332	-0.72381	-5.4747	-1.0595	1.5556	2.8837	-3.5105	0.32238	-3.9384	7.4187	-5.1991	-2.928	-4.3159	3.9031	-3.8653	1.1254	-1.9194	2.9348	-1.5954	-2.4752	-1.5483	-4.7273	-2.1251
-7.6154	-2.2214	-3.7513	-5.2345	3.1831	0.72418	-5.5544	-3.2509	-2.8499	-3.4495	-2.851	-7.877	-6.7151	-5.9757	-5.7768	-5.8521	0.28159	-2.0225	-1.2912	-5.5969	-4.3275	0.3719	-12.198	-4.7439	-4.3508	-0.036698	-2.5986	-2.2417	-0.99434	-6.1299	-9.0016	-5.2821	-10.995	-6.2721	-3.0209	-0.9082	2.4049	-14.383	-6.3466	-6.533	-10.374	-0.65155	-2.0452	-1.5521	-0.40697	-3.7072	-6.1281	-1.9828	-1.9802	-4.3948
-0.57147	-6.0499	-7.0237	-3.7821	-14.92	-2.5526	-9.8447	-3.8819	-10.92	-3.9099	-1.2994	-1.8894	-3.5902	-10.302	-0.99618	-5.2486	-6.9299	-12.614	-6.454	-3.2325	-10.205	-8.0797	-8.5008	-0.81971	-1.0993	-1.5229	-5.2092	-6.5351	-3.8514	-1.6396	4.0538	-7.4233	-3.1961	-8.6009	0.079834	-10.54	-7.3411	1.3265	-10.26	-5.899	-1.5693	-7.7402	-4.0279	-3.7365	-9.7424	-0.70337	-4.8939	-2.2888	-0.4697	-1.6256
-17.078	-13.228	-19.482	-13.43	-12.988	-8.9577	-12.099	-11.902	-12.217	-14.428	-8.6166	-10.834	-12.505	-17.011	-12.334	-17.597	-11.717	-10.749	-11.77	-16.061	-14.691	-14.392	-11.905	-11.82	-10.341	-9.4607	-15.464	-14.359	-8.1607	-11.723	-10.8	-13.313	-12.169	-14.838	-13.223	-9.6843	-13.723	-11.959	-16.683	-12.412	-16.096	-19.01	-14.445	-13.716	-14.708	-17.573	-9.5523	-12.559	-15.182	-11.676
-12.144	-9.6836	-10.704	-9.9166	-8.8947	-6.6159	-18.835	-5.9635	-9.2692	-8.1321	-6.9467	-11.079	-10.24	-13.824	-7.2338	-12.393	-14.019	-9.5606	-15.136	-8.8551	-19.9	-7.3003	-13.394	-8.8015	-11.368	-15.113	-12.122	-14.846	-18.068	-12.7	-12.333	-5.2974	-10.72	-12.713	-16.795	-14.029	-10.387	-9.6293	-6.6911	-11.846	-12.456	-9.3792	-9.7469	-9.081	-10.602	-6.2826	-5.7041	-18.122	-10.762	-10.551
-5.7148	-1.7929	-4.7365	-6.2201	-1.4952	-6.7312	3.4518	-7.8503	-3.727	-0.46858	1.3583	-3.385	1.1831	-4.3294	-3.8368	-1.9177	-6.7669	-1.6164	-5.5958	-8.922	-2.5886	-1.8579	3.1886	2.5566	-1.0402	-4.4198	-5.1293	-3.6731	-3.6378	-7.1992	-4.5051	-0.046542	-1.5035	-1.4422	-1.0617	-2.6638	-0.35505	-3.3757	-3.6213	-4.6223	-3.9585	-7.9992	-5.3817	-5.2609	-9.2564	-10.134	-4.3989	-5.9275	-6.2192	-0.97608
-11.612	-7.7457	-2.2572	-10.477	-17.093	-14.133	-8.995	-10.895	-13.951	-12.499	-8.1068	-7.8517	-7.7423	-3.1064	-9.4584	-8.2074	0.70243	-11.788	-7.8879	-9.4946	-10.055	-6.7269	-8.1549	-11.131	-14.252	-11.841	-2.5817	-3.5269	-5.632	-8.8003	-9.0726	-5.6949	-11.496	-4.5559	-6.355	-5.3679	-7.3223	-6.9117	-5.1871	-13.124	-9.9895	-7.2826	-8.476	-9.5365	-8.4491	-11.847	-8.0576	-9.3496	-8.7906	-5.5373
-9.0589	-14.28	-15.419	-11.894	-10.834	-9.898	-8.5731	-12.764	-10.254	-9.615	-19.375	-14.687	-17.144	-13.31	-8.1364	-14.334	-14.903	-12.207	-11.259	-15.831	-16.566	-13.928	-17.28	-5.9436	-14.151	-12.035	-11.361	-7.1794	-13.826	-8.8315	-12.271	-11.692	-12.595	-14.021	-14.484	-9.4692	-11.806	-9.7325	-14.548	-2.1977	-12.356	-8.5646	-10.976	-17.342	-9.1414	-10.917	-11.517	-8.935	-17.196	-9.8189
-9.2761	-11.463	-15.714	-13.795	-7.1617	-14.92	-10.829	-12.958	-10.095	-9.0066	-18.216	-16.043	-12.39	-14.776	-12.065	-16.182	-9.7779	-14.319	-11.273	-16.135	-19.002	-15.394	-11.773	-12.618	-14.858	-13.237	-16.574	-9.391	-10.207	-11.508	-12.562	-11.201	-13.254	-17.815	-12.068	-15.314	-12.754	-7.45	-11.819	-15.425	-12.437	-15.375	-14.649	-14.048	-12.185	-13.884	-11.691	-15.02	-14.19	-11.776
-0.13006	6.4367	6.1583	3.797	-1.4324	2.2522	-2.9603	1.4925	-0.50161	5.2894	-0.10783	3.948	8.0517	2.2729	5.7341	-2.3179	6.5397	0.056862	-0.35977	-2.0402	7.3895	5.1162	1.8095	4.7636	-2.1628	8.3072	4.9506	5.2041	6.1288	1.1118	-0.21245	2.9069	-2.0833	1.7081	4.2568	3.5175	-1.585	2.3366	-1.1207	-1.8722	6.9403	6.1635	3.4571	9.582	6.5691	-2.9505	2.2872	0.52187	4.4807	-0.026484
-12.75	-14.441	-9.9696	-13.827	-16.137	-15.935	-14.561	-16.198	-13.145	-13.293	-13.237	-18.702	-11.711	-13.123	-8.5661	-10.833	-7.6645	-10.532	-15.244	-16.367	-13.223	-19.119	-15.745	-9.6987	-10.735	-8.3995	-13.12	-16.576	-10.13	-13.918	-8.7576	-5.2238	-13.267	-8.8873	-11.656	-12.398	-14.339	-15.599	-1.9382	-9.843	-17.541	-17.35	-14.259	-9.9931	-10.415	-12.737	-5.4895	-15.893	-11.463	-8.065
4.9528	5.5737	11.265	7.9262	4.3797	8.4346	-0.01322	2.138	10.229	6.4771	8.5609	7.8571	2.2155	8.4971	7.1364	14.319	8.6556	7.2105	3.3375	4.4531	8.2005	6.3561	3.6887	0.028933	5.9519	6.9852	5.7093	12.133	-1.3135	6.4474	15.062	8.8729	10.791	8.7921	4.8171	6.3951	2.2832	9.3777	2.23	8.6978	7.41	3.6735	4.4134	5.2089	7.467	6.2876	8.5525	2.2318	11.174	4.9953
5.7454	3.3339	1.8754	-0.69124	-5.086	0.81613	-2.4429	-2.2932	-0.61063	-2.5922	-4.5939	-0.33306	-1.949	-3.0048	-8.925	-7.8449	-5.6205	-0.79889	-3.8371	-0.24521	2.3727	2.1883	-5.8723	-4.6802	-4.2932	-4.1063	-0.82621	1.5799	-7.6121	4.5427	3.4933	-4.8128	-3.932	1.0227	2.2631	-0.033526	-4.7911	4.5034	-7.9966	2.0536	-0.56691	0.82558	-2.3832	-4.6422	-3.3559	-4.3518	-4.6944	-9.7681	-4.2001	1.433
1.2822	7.4592	3.0991	6.1215	5.5786	5.7599	1.0892	10.183	6.9316	13.374	8.5197	6.6734	0.0593	3.9142	11.487	4.2459	2.0669	4.2983	4.6014	1.7341	-3.2227	3.3737	6.001	7.1884	6.8091	12.997	3.2449	1.4153	0.6364	4.5333	8.5491	1.7938	5.4915	11.533	8.2455	9.3663	6.4981	3.7318	6.9112	12.342	7.6523	-3.2005	5.3183	2.4356	6.0815	6.5812	11.435	1.9071	7.1914	8.8575
-21.878	-22.805	-18.313	-22.56	-27.649	-28.345	-23.939	-22.491	-22.374	-23.848	-17.703	-22.805	-23.5	-32.203	-17.269	-21.836	-16.173	-18.711	-22.022	-25.356	-21.173	-15.961	-10.812	-26.539	-23.309	-18.216	-26.353	-27.967	-25.295	-29.749	-19.798	-26.166	-21.905	-25.645	-19.258	-17.678	-25.138	-27.595	-22.113	-21.486	-27.873	-24.487	-18.328	-18.272	-21.388	-26.124	-18.161	-29.182	-17.801	-24.548
-2.747	4.9171	0.56186	-3.7894	-0.75642	1.9425	1.1253	0.25986	7.6577	-5.5433	-4.626	2.8508	-1.8156	-0.63322	3.105	-1.5061	-5.8965	3.2925	1.4342	-0.76976	-4.4728	-1.9289	0.40177	0.97105	-0.078496	0.43105	-5.3167	-0.9868	-7.4347	-3.036	-2.6266	-2.1072	1.9947	-3.7407	-6.7324	1.3988	1.8791	0.28775	4.6844	-3.8871	1.5152	-8.0949	-2.4121	-6.7643	1.2484	-2.8706	3.6619	-1.454	4.546	6.3473
-8.8595	-1.0445	-3.0144	-2.5008	2.0874	0.77096	0.15566	3.5542	-2.8127	3.3524	-3.9923	-1.2002	0.91615	-1.003	-7.749	-0.88135	-1.8301	0.18459	-2.1565	-0.083079	0.49798	0.58428	-6.363	-9.9863	-4.68	-5.7869	1.3236	-5.6773	-10.756	-3.1923	0.3451	0.8669	-0.25323	0.022718	-4.2301	-7.685	5.8885	-1.4415	-4.3781	0.44831	3.3137	-1.9064	-7.4502	-6.3004	-4.6554	-13.242	2.1867	-2.147	0.20777	-1.3916
-3.6281	-1.3821	3.8878	0.43686	1.2123	3.6291	5.2321	5.5719	3.5103	5.442	3.0087	2.512	-0.78595	0.67716	3.1327	-1.1776	-0.7577	-0.95547	5.2992	0.80252	-2.0697	0.11593	-3.8032	-2.0266	-3.0226	5.9626	1.4921	-3.3888	0.59153	-2.6874	-2.4426	-2.1506	-0.33779	-2.4012	-5.961	-0.68956	-3.7073	2.3016	3.508	0.94737	-0.69913	-3.8102	2.9162	-0.36918	-4.1655	-2.6296	-7.1868	1.6685	-3.2194	-3.4245
-19.276	-12.11	-11.463	-15.664	-22.423	-17.535	-16.872	-20.382	-16.803	-15.318	-16.124	-8.7918	-16.098	-13.994	-14.693	-13.874	-14.358	-15.715	-15.83	-15.012	-8.5123	-13.772	-10.673	-10.425	-19.663	-13.585	-10.526	-11.097	-14.709	-14.317	-17.975	-11.006	-17.039	-16.117	-16.469	-17.951	-15.694	-17.519	-20.39	-14.741	-12.174	-10.806	-21.541	-12.75	-8.9171	-9.8152	-20.215	-11.659	-11.379	-16.672
-13.639	-10.217	-10.162	-12.605	-17.067	-12.418	-10.137	-6.4962	-9.6351	-6.2416	-13.471	-3.4868	-14.984	-12.179	-20.665	-10.755	-18.959	-9.558	-7.756	-10.354	-10.676	-6.1519	-19.921	-1.2648	-15.151	-8.1679	-7.6616	-13.811	-16.307	-13.028	-9.4157	-11.185	-14.159	-6.6465	-10.065	-5.4973	-10.389	-7.7332	-5.1592	-16.965	-9.7434	-13.396	-14.589	-13.945	-9.8739	-15.035	-2.5029	-12.558	-10.839	-15.12
3.2085	-0.29146	2.3036	2.1111	-2.9485	0.47038	2.9106	3.8767	1.2846	-3.4182	2.3551	3.1166	-1.9022	0.71441	1.6328	6.1851	6.9857	9.0621	2.5305	-0.018049	0.44588	-0.51434	3.0836	1.1222	6.4537	-4.8578	4.4276	-3.8676	1.7226	5.3756	0.93339	5.6738	0.74967	4.1368	2.3691	3.5894	8.4198	5.1307	3.3409	-3.6882	-1.6312	1.6589	1.5602	-2.1178	-1.315	-3.5235	-0.53362	-1.7522	-1.4212	3.2647
7.7805	7.5675	3.2602	1.0672	12.763	6.3565	1.6019	-0.3526	-0.44235	10.66	4.0143	11.607	5.9578	6.1697	4.6414	-2.9729	2.5376	6.1504	3.8998	8.8989	12.453	4.8439	-0.82869	3.5742	0.5761	8.5389	7.1933	1.4236	5.8604	3.7242	11.354	0.13339	4.9304	8.0648	1.2805	3.5464	14.216	5.6548	3.3478	-0.080424	4.7507	7.1287	6.4549	6.1229	1.6875	4.8394	7.2206	10.676	2.6709	1.4367
-2.9469	1.9419	-1.5859	-2.2172	-0.53788	-1.6648	-2.8215	-4.2234	-1.5502	-4.0788	0.16735	-7.1842	1.2624	-3.6627	-2.3836	-12.415	-4.6254	4.1942	-2.9149	-3.1972	-1.6803	-6.6182	-4.3099	3.8524	-2.896	-1.6285	-2.9236	-3.7258	-3.6762	-1.2766	-2.8173	-4.1463	-5.2941	-0.3854	-1.0408	-5.7644	-0.47316	-1.2616	-5.7668	-0.29384	0.32466	6.6919	4.0893	-3.4552	-1.2085	2.8343	-4.5492	-2.9834	-4.6985	-2.1375
-1.6269	-3.3471	-0.15542	-0.30635	-3.4362	0.31573	-0.77486	-1.1956	-4.3359	-2.2954	2.6115	-1.6996	1.4158	0.41634	1.0702	-1.4972	0.10018	1.3371	-0.071488	-6.8444	3.8126	-2.9767	4.0271	0.43466	-4.7962	3.1656	1.6639	-5.858	-0.053911	-6.0793	1.961	1.811	-1.7446	-1.4275	-0.98061	0.97345	-4.7904	3.8416	-1.6587	0.018397	5.5806	0.29227	-0.66609	0.21452	5.8995	5.4903	1.5466	1.1974	-2.1737	1.2724
3.1097	4.5303	-4.4988	3.7764	3.7919	-0.84325	-3.0826	-0.33206	0.95537	5.6296	2.4101	1.0953	-4.6003	1.4726	6.3055	-0.97363	0.38773	1.884	0.93764	7.8904	3.2243	1.6189	-2.4001	1.2778	3.9536	5.0017	-4.0475	-0.0015123	3.8754	2.7679	4.4441	1.2733	6.0956	3.0627	2.1121	4.7825	1.3494	0.030432	1.2639	4.1278	-0.6565	-7.8992	-5.0682	4.4152	-2.1742	4.6814	2.3778	2.0827	-0.71877	-0.51517
-11.503	-6.9364	-13.583	-10.516	-3.8984	-12.93	-6.5736	-3.1146	-4.1911	-5.6134	-11.323	-6.9279	-8.0397	-14.421	-7.056	-15.843	-8.1938	-10.034	-3.7724	-6.5279	-8.596	-10.917	-12.993	-9.0411	-10.24	-8.54	-4.2771	-5.166	-8.7185	-6.7494	-12.663	-5.5218	-9.5946	-10.313	-8.9924	-9.2199	-7.0862	-10.061	-12.262	-10.844	-12.545	-12.044	-7.7985	-6.737	-6.2622	-6.0671	-17.199	-12.64	-9.771	-7.5851
-1.3692	-7.1387	-7.5365	0.46656	0.075733	-7.1926	-3.8637	-3.6028	-6.4028	-2.0013	-9.8426	-1.1051	-6.2574	-0.92213	-0.84844	1.3845	-7.9252	-8.6731	-2.3069	-4.4007	0.72851	-0.25347	2.0634	2.245	-1.6189	-0.95523	-2.8246	-3.9275	2.1119	-3.5671	3.092	-2.0164	-6.8314	-4.2871	-6.364	-4.7209	3.6166	-0.97488	-5.0592	-3.1492	-8.0148	-3.8684	-3.2413	-9.3481	-2.2386	-9.0385	-2.4479	3.8903	1.0263	-1.548
4.2009	-0.015702	1.4521	4.9837	3.2725	-6.2425	-2.2289	-1.4738	0.61277	7.0541	-3.7594	2.0632	0.23934	-0.52321	0.078986	5.178	0.12642	-0.055934	1.967	2.8939	1.4112	-4.1029	5.2639	-4.997	-6.4085	5.3844	0.23217	-4.0414	3.3783	3.551	1.2847	2.9666	1.1544	4.0674	0.54222	3.9875	2.5511	3.7177	4.7953	0.65557	6.5598	2.2684	4.7998	6.7011	3.044	6.9207	-5.0195	7.9847	-3.7203	-2.2137
-14.123	-14.812	-8.2854	-17.392	-9.7642	-5.5838	-13.294	-11.304	-11.646	-8.5187	-14.622	-11.526	-10.314	-10.754	-4.6193	-6.8722	-4.5701	-6.9306	-9.7074	-4.5911	-11.239	-11.326	-13.036	-11.387	-7.3392	-1.9946	-10.601	-8.0055	-8.1668	-9.986	-17.38	-12.334	-11.818	-5.0209	-10.582	-6.7824	-8.881	-8.1088	-20.881	-11.843	-9.6575	-12.029	-10.427	-10.429	-8.3918	-4.411	-10.874	-14.816	-9.3043	-7.7118
-15.509	-13.285	-11.036	-11.151	-14.83	-11.564	-9.5364	-12.23	-11.932	-11.197	-12.439	-12.739	-14.187	-10.83	-6.0057	-19.716	-22.203	-14.714	-18.22	-8.3279	-9.4782	-13.926	-10.814	-8.8413	-9.5274	-15.564	-13.752	-20.608	-8.6788	-11.707	-19.039	-9.8647	-7.7428	-17.51	-12.335	-8.3023	-7.4724	-12.087	-11.275	-8.7558	-15.253	-12.499	-15.525	-9.8621	-11.817	-14.035	-11.577	-12.813	-11.898	-13.306
0.87723	-0.2926	-6.088	0.2153	-6.5971	2.5643	-0.48147	-2.5864	1.9276	-2.0405	-5.0617	-4.9276	-7.3079	-4.9061	-3.7087	-2.2723	-4.2254	-0.19804	1.9006	-2.1037	-1.6994	-5.4896	-5.1696	3.7598	-2.5749	-3.4452	-5.3311	-5.4063	-5.7645	-0.19186	2.1641	0.74989	1.1895	-6.5568	-2.5107	-7.1748	2.2148	-0.82507	-0.97735	-2.3656	-2.4476	-3.8809	-8.3402	-3.7517	-11.538	-7.1787	-7.3651	-4.444	-6.6172	-0.22963
-4.2631	-6.0237	-0.60633	-8.7697	-1.1549	-4.1647	-3.6709	4.8413	-4.7535	-6.7664	-6.7945	-4.5161	4.4967	1.5952	-5.3331	-8.244	-3.1628	-2.5165	-2.5501	4.2754	-4.3011	2.0711	-5.3574	-5.1305	-4.7043	-4.8501	-6.068	-7.8226	-3.3132	-5.5179	0.57719	-4.3951	-8.7702	1.8935	0.78099	-1.1199	-6.0337	-3.4321	-0.059866	3.8639	0.5029	-7.1229	0.84831	0.037549	3.7275	-5.4697	-1.3045	3.7083	-4.7983	-2.0335
12.316	2.5106	-0.15908	4.983	-1.5563	-1.1095	3.1731	-4.9017	1.6356	2.1225	-3.7159	3.0247	0.25578	-0.51165	1.7659	5.1846	-1.4247	0.66319	4.3935	-4.1453	7.2355	0.381	9.2462	4.2195	2.2351	2.4398	5.7292	-3.3172	3.8281	1.7885	3.5944	-0.094619	-2.6422	1.6847	5.1463	5.6898	0.73899	-0.56333	1.0651	1.5454	5.0867	-3.0611	-3.8917	1.2975	-2.6199	7.203	-0.33055	0.47146	2.8869	4.5883
-14.714	-21.617	-18.619	-23.139	-19.708	-22.529	-23.428	-15.746	-17.301	-19.047	-19.288	-18.338	-15.416	-21.527	-25.302	-24.252	-22.519	-22.064	-16.959	-22.381	-22.144	-21.265	-14.518	-18.65	-18.235	-24.223	-24.116	-20.043	-22.613	-18.435	-23.733	-21.101	-20.803	-23.253	-24.837	-21.857	-25.425	-20.399	-18.956	-18.045	-27.523	-19.301	-21.459	-27.896	-19.211	-28.07	-23.121	-21.722	-21.784	-18.765
-2.9674	-7.9022	4.7928	-5.0187	-7.3003	-2.4311	-2.1793	-3.9992	-4.4663	-1.8999	4.589	-3.2338	-6.6599	-3.231	-6.3833	-4.7001	1.153	-0.89585	-11.711	-0.52736	-4.7211	-4.424	-1.7563	-1.7251	-5.3049	0.66318	-3.1061	-6.6415	-0.28131	-6.343	3.5521	-4.5537	-6.6405	-2.0703	-4.8152	-6.0714	-0.88161	-3.4632	-1.632	-6.3961	2.6874	-5.592	5.8187	-6.3913	-1.8086	-1.9059	-9.9367	-6.0563	-5.3218	-12.811
5.573	4.1721	9.4832	1.598	2.9048	-3.6172	-1.3122	-2.0753	1.5654	-0.76291	-0.97046	-0.96186	3.927	-0.0021988	-1.4303	-1.664	3.3733	-2.0159	-6.7454	-1.1687	7.7674	0.53468	0.8047	2.549	-0.15643	1.8792	-0.1705	9.6662	3.2694	0.6257	5.2844	-2.3235	3.7977	2.3113	-3.4334	-1.2265	-2.3831	1.8102	3.4561	-7.6744	2.503	6.1787	0.81261	2.8823	-3.9455	-2.1595	6.8813	-0.91592	0.61067	5.144
3.1876	1.9499	-1.0324	1.2194	5.3258	3.7021	2.7166	-1.5873	8.9755	3.7118	2.755	6.6748	2.3346	2.4205	-3.8673	5.6894	-0.25077	8.5855	0.73872	7.7189	6.9466	8.125	0.071342	4.5098	2.1398	5.9717	2.8105	7.3413	12.517	0.62281	5.212	9.3243	4.3523	-1.1312	3.5688	1.046	5.3919	6.2707	1.8346	0.74847	1.3173	-2.007	7.3262	0.19958	3.2581	-1.1132	-2.0177	5.3857	-0.54931	2.4255
-6.9106	-6.4343	-3.6105	-1.773	1.7025	1.5419	-2.6779	3.9438	-10.434	-3.0759	-1.0359	-3.1159	-4.7604	-2.0832	1.3367	-2.0255	-0.47093	-1.9726	1.0403	2.0232	-3.2828	-4.6878	0.066715	-1.1961	-3.5014	5.0016	-3.0118	-1.8634	2.5544	4.9395	3.6836	3.1903	-3.346	-1.7451	-2.8892	-2.9102	0.6088	-1.5787	-5.959	-0.78631	0.40894	5.3582	-6.4231	-8.3111	1.442	2.1682	5.502	6.2601	-3.63	6.06
-3.1889	0.20307	-7.0575	-6.5023	-2.3288	-1.1738	-7.0193	-2.9994	-6.4711	-5.6044	-1.678	2.5851	-5.2325	-5.5171	0.21548	-6.2751	-4.2667	-0.87163	-0.89182	-2.4382	-11.636	-4.2311	-6.644	-2.5257	-7.6404	-6.1933	-4.7736	-5.243	-2.2845	-3.0203	-6.4423	-7.3133	-2.6318	-8.4921	-1.4307	-5.6771	-3.7295	-4.1106	-0.70596	-9.9796	-3.4403	-0.42993	-4.4995	0.073305	-6.5821	-6.6922	-1.3058	-1.6009	-6.3624	-10.867
-5.1136	-2.7299	-0.13603	-5.0062	-1.8406	2.6658	-10.208	-2.5617	-5.5604	-6.9724	-15.86	-1.5332	-8.7098	-0.97454	-1.6135	-4.3074	2.6482	0.87842	-3.5152	-6.2902	-5.1164	-4.2022	-6.3202	-1.9526	-8.0124	-8.2118	-6.1464	-0.40196	-2.3903	0.79268	-9.153	-1.8749	-9.4629	-2.9556	2.2091	1.6226	-0.21227	-3.2422	-4.0932	-6.8455	-8.2624	-5.0944	-2.0515	0.25418	-5.2917	-1.0896	-4.9448	-3.7376	-5.4324	-4.651
-6.8309	-4.5574	-6.6428	-1.5484	-0.47768	-12.218	0.56633	2.2979	7.8064	-0.30079	1.1701	0.97776	0.51104	-2.6825	-9.6066	-9.928	-4.5099	-2.2899	-5.8182	-4.7703	-2.8381	-0.055728	-3.8316	2.4908	-0.82478	-7.2172	-5.6885	-0.5023	-8.1418	0.95782	2.2223	-2.5827	1.7342	3.4737	-6.2833	-2.2378	-0.58788	-5.2363	-3.3057	-7.9425	-4.518	-2.8495	-4.0511	-6.9653	4.1037	-3.8537	-1.4623	-1.5361	-3.9602	-4.0768
-16.372	-12.628	-17.041	-19.003	-9.475	-12.276	-14.213	-11.552	-11.024	-13.847	-12.928	-18.247	-14.616	-13.156	-17.608	-17.483	-14.098	-8.1034	-21.736	-11.345	-17.105	-12.802	-17.826	-13.167	-7.3078	-12.076	-14.79	-14.355	-14.804	-6.7729	-7.3335	-16.694	-19.184	-16.292	-14.97	-17	-17.87	-18.864	-19.619	-19.459	-9.3912	-14.689	-17.508	-15.548	-11.814	-18.508	-12.716	-8.2787	-14.947	-17.352
-12.602	-7.8241	-14.485	-10.527	-12.65	-10.62	-14.336	-6.9767	-10.63	-7.4947	-11.651	-7.6724	-7.693	-15.618	-5.1217	-5.7138	-12.575	-9.1227	-14.223	-7.2188	-14.384	-5.9068	-9.8846	-9.2783	-10.847	-17.423	-8.4981	-10.341	-12.995	-14.378	-12.798	-11.635	-15.795	-8.5019	-12.823	-10.771	-14.497	-12.357	-13.632	-14.132	-16.601	-18.189	-8.0164	-5.1491	-13.365	-13.827	-8.8284	-11.486	-14.486	-8.6928
-18.656	-12.124	-14.876	-12.816	-14.461	-7.4183	-17.695	-12.613	-14.282	-16.544	-12.702	-18.896	-11.415	-16.666	-11.672	-16.947	-14.523	-11.576	-6.1536	-10.992	-10.062	-10.457	-14.342	-19.175	-14.031	-15.728	-15.7	-11.307	-14.885	-15.306	-11.082	-16.592	-19.635	-14.733	-12.363	-17.92	-11.874	-14.905	-15.637	-13.021	-19.69	-13.892	-12.806	-9.344	-6.5479	-17.396	-19.88	-13.007	-12.5	-22.063
1.5256	0.59956	-4.122	-9.6316	2.9399	2.0262	6.0311	-1.0368	0.89296	-2.3902	6.0071	0.22822	-0.73789	2.0494	0.20989	5.1769	-2.7477	1.8349	-2.6877	1.2651	0.29133	0.26456	-2.0767	-1.0118	5.746	2.8263	-2.4704	7.1092	-0.19125	-7.1763	4.3469	-1.2555	4.7216	1.2628	0.39869	-6.5072	6.8435	-2.0699	7.1058	3.0354	-0.83392	3.7919	6.2571	-4.8677	-5.9034	-5.8806	-5.3157	8.3197	-4.0922	2.2247
-4.0641	-6.3807	-2.656	-3.8532	-12.992	-4.0628	-6.7196	-9.7874	-11.443	-4.4272	-12.455	-3.1906	-11.359	-8.378	-3.8182	-4.7367	-7.5965	-10.266	-13.209	-9.8918	-8.1774	-5.508	-2.0731	-12.664	-3.5221	-7.3604	-10.734	-12.211	-7.4407	-4.4805	-5.9108	-12.415	-13.959	-5.3369	-2.6465	-7.269	-7.4245	-3.0984	-8.0845	-9.5096	-11.317	-6.7244	-8.1298	-14.746	-11.033	-5.6541	-3.9516	-7.4091	0.69215	-2.441
-13.832	-14.037	-11.744	-17.256	-11.732	-18.745	-9.9864	-13.271	-9.8744	-10.559	-14.794	-7.5197	-15.305	-12.937	-6.6969	-9.9735	-14.785	-13.493	-18.134	-10.216	-12.48	-16.44	-13.974	-9.8114	-12.736	-8.6916	-22.877	-12.078	-15.725	-11.783	-13.372	-12.1	-17.285	-17.074	-8.6052	-8.6304	-11.001	-13.534	-12.206	-16.265	-8.1188	-14.077	-12.208	-11.563	-9.0364	-13.224	-11.836	-18.599	-14.296	-12.181
-2.4179	-5.4799	-1.853	1.9295	-2.4894	3.1214	0.39063	-4.3075	-6.6232	0.47854	-1.558	0.90636	-2.8158	3.7242	4.8601	-3.0665	-0.11689	0.28939	1.2887	-2.4004	-1.7948	-1.7272	-5.183	-0.013624	5.8565	-5.3641	-1.0193	0.32285	0.6551	0.77977	-1.6463	-1.9672	-2.4693	-4.3462	3.379	-3.6016	-0.45503	0.61879	5.0586	0.23606	-5.3258	-3.5318	5.6407	3.4145	-3.2069	-5.3931	-6.7695	-3.2034	-7.7687	-3.3614
-11.864	-13.076	-11.297	-15.576	-15.194	-13.974	-16.388	-8.2116	-6.6265	-12.139	-10.18	-11.317	-13.572	-11.758	-10.861	-16.733	-8.7201	-13.964	-13.006	-13.649	-9.7228	-15.602	-16.809	-16.465	-13.742	-12.797	-10.014	-7.806	-7.2066	-13.301	-14.837	-10.208	-12.933	-18.167	-15.45	-10.211	-18.384	-19.456	-15.506	-12.137	-14.822	-14.928	-11.418	-7.3124	-12.967	-8.8183	-16.688	-7.5753	-18.581	-18.48
1.0859	3.0951	7.2294	-2.3662	-0.28821	0.77212	-0.20828	-0.0097584	-2.6257	4.269	9.4014	-1.1176	-4.5949	3.0517	2.0533	-2.136	-4.2092	0.80294	1.6483	4.5816	-0.89173	5.0026	-2.1578	-1.8373	-2.3975	-0.32134	8.7804	-0.88895	0.62201	2.2995	-6.2879	-1.9022	-1.2089	0.012656	6.632	1.5075	2.2323	-0.2292	3.5319	-5.7136	-0.88616	-0.52255	-1.2222	2.9926	-2.5904	-1.3262	3.1537	-1.3052	-0.34067	-3.3286
-7.221	-13.934	-2.8161	-12.417	-8.7706	-2.7607	-5.6918	-5.3927	-5.4739	-6.526	2.9544	-6.9852	-3.5689	-3.7668	-0.55987	-2.8755	-3.0126	-1.5284	1.3149	-2.8474	-8.1427	-5.2635	-4.9955	-6.7319	-5.4461	-8.872	-15.137	-5.8644	-4.2839	-12.061	-5.698	-0.86044	-6.3283	0.43122	-3.9208	-7.1276	-2.8597	-11.758	-11.094	-3.5117	-5.2762	-4.4956	-3.8631	-9.6651	-8.5406	-1.8273	-4.5679	-1.1154	-1.5631	-9.2676
-8.2164	-1.5268	-0.54384	-7.7099	-11.357	-1.1723	-9.8695	-7.3974	-9.106	-7.4056	-9.5681	-5.1471	-0.41146	-3.6242	-5.6549	-12.619	-8.9665	-7.5813	-5.0783	-4.3653	-4.0098	-0.43242	-5.8076	-0.85925	-4.7864	-2.4983	-8.8897	-10.873	-5.3938	-8.6724	-5.0777	-3.2079	-6.8335	-12.09	-2.4152	-3.7777	-4.8936	-8.1171	-7.1829	-1.4722	-12.24	-11.111	-2.6001	-2.7356	-1.428	-8.9386	-2.0135	-8.4925	-7.8905	-8.9418
-8.4872	-5.8056	4.4133	-2.3243	-4.006	-4.138	-3.2904	-11.29	-6.4161	-0.66568	1.9205	-2.6627	-3.9412	3.2089	3.0094	-4.0697	2.831	-8.973	2.1323	0.67146	-3.1947	-3.9863	-3.441	-4.4327	6.0282	-3.9212	0.24685	-0.90501	-8.8428	-0.041148	0.39849	-1.9839	-5.3154	-8.0396	0.34084	-2.5234	-5.2309	-1.5424	-8.9264	-1.2688	-7.4283	-7.0801	-0.5246	-8.5921	-0.19722	4.7087	3.605	0.57911	-0.63824	-1.018
3.2145	-3.1152	5.4039	8.7156	0.061761	-7.7367	-0.95815	2.6286	-3.09	2.1175	3.0783	2.0833	1.1074	1.2442	2.3654	-3.5602	0.60638	4.4124	6.2896	4.4277	0.15358	3.3407	-4.9676	-5.1079	1.3475	-1.1214	4.9138	1.3074	0.85099	-10.21	8.7645	-1.7534	0.75598	4.9919	6.7965	1.6469	14.694	1.6336	-0.74504	-2.4626	1.336	-3.4059	-4.8543	-2.8876	-4.9869	-3.2261	1.2342	2.871	-0.53705	3.9872
8.358	4.0243	6.5145	14.942	6.0509	4.9008	1.1083	5.4112	6.113	-1.0104	3.896	3.6212	12.113	1.9113	8.0434	7.3923	9.6031	7.0578	4.5413	7.2819	1.79	7.7351	-1.5876	5.7499	5.8985	8.5158	8.5864	9.4767	8.0767	4.3659	7.7183	5.3269	6.6834	8.5218	4.5135	3.8577	4.7621	2.5031	-0.89509	1.5839	3.0785	0.051296	5.3803	-1.449	3.0401	13.388	7.6779	10.274	4.0808	7.7277
-4.5485	-0.3963	-6.3872	-7.2897	-7.547	-12.427	2.9171	-3.2764	-8.6975	-7.2615	-3.7213	-6.3927	-6.2468	-6.1818	-10.651	-0.47144	-8.1667	-4.2578	-5.9786	-8.3378	-8.5662	-3.3475	-2.0273	-7.1055	-4.8028	-3.1458	-6.5722	-5.6499	-5.934	-5.6292	-3.2697	-6.9199	-5.1566	-3.3248	-10.768	-4.3018	-4.7354	0.89225	-6.9803	-4.9917	-6.8216	-4.3612	-3.7556	-14.333	-0.36461	-5.6642	-8.3936	-2.9776	-0.69059	-3.1839
-4.9438	2.6766	-2.3079	0.21698	-6.9287	3.9552	-3.8782	-1.0279	3.3535	2.7763	0.56072	7.5864	-3.764	-3.7389	-0.44591	-0.62942	1.8025	-2.1185	-4.1255	-1.7442	-0.89072	3.2105	-3.4285	3.031	-1.1849	-0.69087	6.7392	5.2825	-3.0536	-0.71035	-5.7994	2.0824	-3.1735	2.4956	-4.0218	3.4758	0.86151	-0.55092	-0.46214	-3.0644	3.9654	1.4166	-2.3228	0.76611	0.14656	3.0139	1.5448	-0.078287	3.9109	-9.0335
0.36745	-7.0174	-5.2347	-0.79052	-3.8738	-6.4123	2.087	-1.2604	-0.67564	6.6245	0.45309	0.75254	-4.3708	4.818	8.3801	-4.0464	-3.952	2.1369	-2.4014	-5.8536	3.4812	0.26732	-3.5697	1.3537	1.9264	-4.6677	-7.7439	0.83306	1.2485	7.3518	4.2849	2.4816	-4.3107	-2.5284	1.0021	5.1465	-1.1896	-1.8564	-2.5412	0.6382	5.2066	0.75761	0.7633	-3.4173	-3.521	-8.4076	1.6042	3.2883	-2.6178	3.7142
-17.363	-21.366	-26.588	-25.19	-29.859	-21.344	-20.103	-22.523	-21.889	-24.402	-24.395	-26.522	-21.482	-14.783	-23.779	-27.789	-20.413	-21.404	-19.148	-20.63	-23.359	-22.556	-23.125	-17.636	-14.175	-24.796	-14.864	-17.602	-17.192	-16.77	-25.739	-28.071	-27.054	-14.847	-25.017	-26.051	-24.823	-25.188	-20.477	-30.068	-24.139	-24.397	-22.411	-23.981	-22.702	-18.381	-21.988	-26.169	-21.082	-17.11
9.8961	12.766	5.9826	12.367	14.916	1.4706	9.9596	12.758	11.843	6.9411	5.9828	10.165	9.5881	8.3618	13.12	9.6519	8.2529	12.363	10.452	9.8504	10.002	13.79	6.2843	13.352	12.067	11.624	15.38	4.2243	8.356	13.793	9.2749	6.0099	8.6644	8.0601	17.602	11.737	7.1275	11.397	3.0611	11.814	11.053	11.311	6.2088	9.7453	8.9128	9.929	7.7964	6.099	7.0562	6.6298
-1.9739	-1.7846	-6.7699	1.1713	1.6985	-3.3174	-2.4156	-2.3638	-2.259	-3.8766	-6.4857	-3.5446	-5.353	-1.5427	-8.0654	-6.1696	3.0948	-8.2468	-4.0244	-0.47862	-7.2353	-4.4596	-1.0775	-5.4493	-5.0093	0.42274	-15.165	-5.5504	0.92867	0.52473	2.1986	-9.4326	-7.841	0.47594	-1.7136	-4.778	-5.7885	-2.3414	-6.2791	-5.0808	-1.163	-1.1472	-1.6609	1.5751	-5.2081	-2.8205	-6.1654	-6.5021	0.45638	-5.7238
-6.3225	-5.7687	-2.5802	-10.966	-9.0959	1.1769	-6.874	-2.6963	-11.333	-7.8986	-6.8764	-12.668	-8.05	-1.5001	-1.2299	-3.8148	-5.636	1.2864	-6.8164	-6.3324	-11.241	-12.625	-4.3566	-1.7497	-7.0958	-10.62	-7.9323	-4.0562	-7.5558	-2.8164	-8.5787	-8.5245	-15.509	2.0349	-5.132	-7.2917	-9.6103	-5.2631	-5.4848	0.073436	-11.995	3.8031	-5.4981	-5.9983	-5.2974	-7.6153	-9.231	-6.9434	2.1656	-3.354
4.8109	-6.4285	-3.7986	2.3023	-0.082206	-0.34313	1.3838	-1.4985	1.1043	-5.8067	-3.7743	-0.45453	3.2333	0.4154	-2.7221	-1.9802	1.1813	1.9478	1.4571	0.11669	4.3689	-2.6087	-4.6536	-1.443	0.83298	-1.314	5.3415	-1.4636	-1.1807	-3.3044	7.5049	-0.056642	5.1437	3.3332	-1.4243	0.91631	-6.0359	10.695	2.0393	3.6901	-3.6326	3.6913	-2.1977	-2.0396	2.1665	-5.1933	3.1226	-1.2109	-3.383	-0.66058
-11.577	-5.169	-5.5138	-14.739	-14.07	-2.6394	-10.93	-11.051	-10.859	-11.416	-5.635	-14.011	-14.104	-10.682	-18.222	-11.373	-17.506	-14.838	-12.274	-7.0789	-11.841	-11.095	-16.177	-13.388	-17.416	-3.9925	-5.1635	-6.0628	-7.1442	-8.977	-14.634	-9.8268	-13.836	-14.429	-9.661	-10.675	-12.288	-11.673	-17.812	-3.8656	-10.36	-8.3157	-9.5569	-13.359	-7.2202	-8.2465	-14.809	-15.656	-13.374	-10.703
-17.977	-24.522	-28.314	-16.503	-23.551	-19.92	-22.6	-23.642	-25.704	-20.079	-20.704	-20.825	-23.504	-24.614	-22.102	-29.195	-25.089	-25.363	-23.849	-24.596	-23.643	-26.584	-23.642	-22.376	-22.062	-24.189	-13.342	-19.494	-18.866	-20.674	-23.771	-24.66	-27.127	-16.096	-21.53	-18.813	-21.637	-30.092	-26.077	-19.894	-20.023	-23.279	-19.269	-20.217	-17.391	-24.174	-20.385	-22.711	-24.289	-21
-3.3626	-0.88332	3.3454	-10.523	2.5932	-2.1141	-0.52863	-4.5783	0.82525	-3.6743	8.6361	-2.5155	9.1021	1.8626	-3.865	1.1005	-2.2297	-0.3967	5.2861	2.3362	0.84841	4.1487	2.5956	3.207	5.0289	4.3631	-4.1286	0.72174	-3.4595	2.1758	-2.8649	-1.3875	-3.1254	2.379	-5.5615	3.1309	-0.12435	-3.5809	-4.5531	-2.6515	-0.63911	-10.162	-5.7998	-2.1209	-2.7515	1.8809	-2.6267	2.5357	-1.1762	-1.9536
-2.023	-0.60766	-5.9346	0.15299	-0.58205	-3.9563	-2.5239	4.4156	-3.1416	-2.8669	-1.7208	-3.6103	5.17	2.3501	-5.4711	-3.933	4.1451	-4.722	0.40661	-6.027	1.2425	-1.1088	-4.2715	-2.591	-4.6037	-3.1028	-4.1739	-2.9924	-4.6257	-3.0765	3.4069	-1.9772	1.6844	-4.3237	-3.3576	-3.7097	-7.0196	2.2689	-3.3528	-5.6965	-1.5318	-8.907	2.195	-4.0149	-0.88629	0.043325	-1.7406	-3.0806	-1.7521	-2.2578
-1.1403	-0.77717	1.94	0.3411	-5.9471	1.7976	-0.67659	-3.1772	-3.7398	5.7041	-5.3496	-3.8049	1.5706	1.302	1.5392	-8.3233	3.7201	-7.9492	3.0049	2.6713	0.28629	0.29525	1.1402	-3.8402	0.34466	-0.83862	0.91213	1.1322	0.15647	-6.284	1.0208	-2.2135	-6.6828	1.5109	-8.3376	-4.9602	-0.5356	-5.2933	-3.1701	-8.737	5.8066	-1.4842	-4.7638	-3.0786	0.2765	-3.6873	0.18205	1.4685	1.2748	4.7801
7.0228	-0.8008	0.13088	-3.0936	7.7228	-1.1142	6.3459	4.2008	3.8567	0.77622	4.6959	2.2234	7.4953	1.6958	3.5275	7.3822	7.7969	1.5526	-3.3061	11.716	0.21453	3.1943	-0.83516	-3.3584	4.6237	1.1758	8.7308	3.4728	4.9768	-3.7028	-2.563	8.1097	0.38008	7.6387	5.4497	8.4513	-1.5923	2.0356	0.90169	9.7096	-0.11551	4.9813	3.7401	3.1406	5.158	-1.9759	7.3416	-0.24909	0.46369	0.63537
-0.12425	-9.0906	2.1863	-5.5662	-3.4738	4.0827	0.5665	-0.50259	3.5598	6.2269	0.044278	-0.70322	-1.0819	2.449	1.5945	-1.162	-1.4046	2.3076	-3.7927	0.43296	1.7098	2.7858	-3.2065	-1.7764	1.8018	1.9142	-1.7425	-0.69776	-4.6748	0.056927	4.8952	-0.22867	-2.2307	0.31502	-0.70712	2.0744	0.35101	-1.0306	-2.9731	4.6782	-2.3447	2.7207	4.0603	0.66895	-5.0827	-2.2937	0.79536	-0.91209	4.944	-0.2038
-9.6022	-21.712	-15.208	-10.599	-15.466	-11.167	-2.7776	0.80477	-12.362	-10.722	-18.633	-16.387	-11.826	-15.919	-13.459	-10.272	-7.8926	-17.64	-10.238	-11.962	-10.944	-8.9132	-9.7674	-15.828	-20.567	-19.413	-11.402	-7.1277	-17.877	-11.966	-10.966	-8.8582	-15.113	-6.5552	-13.161	-5.2355	-13.083	-13.833	-9.0854	-13.106	-16.379	-1.5284	-8.3515	-8.4057	-16.763	-9.6041	-3.8539	-6.9822	-12.019	-13.753
-5.0189	-4.9486	-2.4676	-4.7648	-2.9888	-4.5992	-2.4292	-2.0123	-0.67563	3.4227	0.3053	-1.2925	-3.4396	-4.6183	-5.7534	-4.6954	-8.1867	-6.3076	3.0642	2.4077	-9.1453	0.97345	-1.6941	-0.22508	-0.47515	-7.1176	-1.4326	-3.2615	-1.3839	-2.5076	-6.4013	-2.4259	0.48316	-0.078392	-8.7583	-3.2217	-6.1	-4.1657	1.5796	-2.8822	-5.4022	-1.8881	-11.679	0.51813	-1.6079	-1.3926	-0.20474	-1.7015	-8.0932	-1.9394
-1.5753	4.5949	-5.9439	-7.1221	-9.8496	-6.3036	-1.8381	-3.2814	-0.13819	-3.7704	-8.6322	0.92586	-5.0255	-2.4566	-4.5805	-0.80264	-9.8525	-0.88797	-3.7764	-3.2704	-7.1621	-4.0585	-2.1106	-3.7141	-8.2686	-7.6894	4.539	-3.8042	-4.7319	-3.9398	-0.55529	-7.7538	-4.0528	-8.1868	-14.16	-1.0091	-4.3121	-6.0643	-5.1674	-8.7914	-2.9192	0.48882	-7.1988	-0.70159	-12.805	-8.7562	-2.4483	-2.5027	-3.3088	-3.5193
-11.414	-11.84	-9.788	-13.287	-8.6789	-16.023	-14.027	-10.358	-17.303	-2.0489	-9.3864	-14.755	-11.586	-16.963	-9.7685	-16.041	-16.6	-13.396	-10.692	-3.8743	-11.744	-5.9725	-14.934	-17.46	-16.918	-13.037	-11.56	-18.552	-17.173	-13.009	-16.083	-12.145	-7.3569	-15.395	-10.254	-18.718	-17.302	-13.728	-18.157	-14.178	-10.24	-14.671	-7.9599	-13.666	-15.835	-20.285	-15.599	-11.458	-15.157	-14.7
-2.4692	-1.8366	4.3597	-0.79725	-4.606	6.1723	0.61206	-3.9541	-5.1256	-3.5764	-3.6411	-4.2605	-3.4126	-3.9876	2.0816	2.3329	-1.4546	0.1016	-2.7363	-5.1566	-2.3517	1.7352	-5.5367	0.89331	-6.9709	-2.3002	-1.5835	2.1388	-5.1427	-8.5307	-6.2654	-0.65946	-2.7248	0.692	-4.8403	-2.3145	-4.6382	-6.0233	0.097924	-0.71931	-4.4356	0.98546	2.0208	-1.7709	-3.9605	-2.2546	-7.7266	-6.3843	-5.6733	-0.64931
5.4508	9.1691	10.454	8.9715	11.332	10.502	12.81	10.502	6.2591	11.327	8.8941	8.5948	-1.4094	12.864	12.166	7.2678	6.4368	14.501	5.4001	4.239	7.3812	10.353	11.214	3.1804	10.488	15.073	5.0199	13.263	3.4461	7.7901	7.8448	11.558	3.2911	11.07	7.449	4.2399	11.482	13.238	13.267	14.487	4.911	6.4059	13.379	15.773	9.4498	12.304	1.8801	11.283	9.0341	12.155
-1.7983	0.16581	-5.7026	-7.5664	3.9398	1.5742	-7.5684	0.25084	-1.4855	0.358	2.4523	0.48244	-2.1677	1.8598	0.39967	-1.0851	-7.1659	0.38845	-3.0853	0.25672	-0.78089	0.6193	-4.4931	-3.2418	0.66456	-5.1399	-0.066999	2.9108	5.7583	5.2879	-8.621	-1.7979	-6.006	-4.3663	-3.5469	0.010008	-4.7517	2.0685	-6.7912	0.83587	-4.2314	2.5561	-0.20492	-0.10224	-4.1897	-2.1947	1.475	-1.7661	-0.39544	-0.44319
3.7498	10.321	9.8509	2.5271	7.3973	7.5013	4.4137	3.8164	0.54182	8.6897	-1.7761	13.746	1.1626	10.255	5.2852	4.6621	0.034153	10.062	3.4903	5.8488	5.8771	5.6889	8.6875	12.843	5.5386	11.32	6.542	4.2369	6.5741	9.0035	-2.2714	3.1938	1.8112	7.7858	4.3106	3.5166	5.9468	11.781	5.7355	9.6241	5.4063	10.087	7.4824	6.0368	12.884	7.4806	8.9739	2.375	7.5385	2.5255
-24.975	-21.966	-24.914	-24.36	-25.139	-24.458	-25.404	-21.897	-26.025	-18.003	-24.866	-23.776	-20.991	-24.163	-23.435	-22.764	-20.307	-24.92	-28.385	-22.045	-25.237	-25.143	-25.567	-27.104	-27.15	-19.925	-19.204	-20.657	-18.49	-23.505	-20.805	-23.608	-27.135	-24.347	-25.787	-27.841	-31.448	-20.169	-22.286	-18.216	-25.916	-18.829	-17.888	-28.681	-26.475	-23.679	-27.548	-26.425	-21.853	-14.729
-5.5465	-4.2688	-1.3167	-4.9298	-3.5061	-4.942	3.5336	-1.2107	-6.4316	-4.2446	0.086162	-5.5971	-3.314	0.34045	1.8171	-4.2865	-5.5524	-3.5766	0.68482	-4.6124	-0.45981	-4.5806	-12.888	-1.1426	-2.8876	-9.2549	3.7097	0.4502	-6.8766	1.7041	-1.974	-4.1151	1.3018	1.077	-4.9842	-5.1276	-3.3941	-3.6716	0.99219	-5.3679	-3.7131	-0.64005	6.9079	-6.3262	-7.1309	-0.24182	-2.0031	0.62651	-1.7794	3.1626
-0.10933	-9.5775	0.53851	2.9389	-7.3995	-1.9412	-8.1725	-6.0133	0.079993	0.6852	-3.8281	-5.6498	-6.9393	-4.0413	-10.587	-1.1288	-0.82452	2.0821	2.3875	-4.4824	-1.4782	-6.3205	-2.9734	-5.3442	1.1858	1.5845	-3.2293	-2.5358	-4.3035	-6.1159	-0.66887	-2.8794	-0.70056	-1.5561	-3.8493	-2.0623	0.7118	-5.6176	1.8201	-5.4322	-4.2972	-3.3012	-1.7654	-8.6507	-7.4205	-6.0714	-6.9865	-4.7425	-6.033	-9.2514
3.4362	-7.4891	-0.47055	-4.0429	-5.9281	-6.5189	-3.9178	-3.2629	-8.0284	-2.0944	2.2448	2.7996	3.9006	-1.425	-0.85712	1.1672	-4.2114	-2.7267	-3.1317	-3.8883	-6.4424	-0.96522	-4.5906	-6.0154	2.6108	-5.0485	-1.6393	-2.8215	5.3607	-2.723	0.23922	-7.2812	-1.0163	-2.3786	-0.36622	0.018539	-4.069	-1.872	-1.2727	0.085687	-6.3875	-4.7525	-7.4249	-4.8536	4.0083	-7.0364	-2.5488	-4.4382	-7.2607	-10.249
-5.2959	-3.5394	-1.6414	-2.1027	-2.5635	-9.9699	-1.6749	-5.8912	-2.4122	-3.5356	-0.0011003	-4.1144	-0.75461	-3.9699	-1.267	-9.6842	-1.5072	-5.1147	5.6606	-1.4928	6.8284	0.9123	1.0767	-2.0961	-1.8642	-5.3088	3.2538	-2.558	-4.964	-1.4635	-4.1147	-1.9118	-5.5201	0.77555	0.08382	2.4326	-8.2103	-4.5285	4.1294	0.021149	-0.77989	7.3157	2.542	-7.6451	-2.4502	-4.4745	-1.9341	-5.197	-1.387	-6.9938
-1.4061	-2.6045	-10.599	-5.1588	-7.2453	-5.8856	-7.933	-7.421	-13.027	-8.1924	0.78916	-3.4421	-15.047	-0.48974	-4.4234	0.24229	-10.419	-7.5035	-7.1229	0.13563	-2.7191	-4.0813	-1.7058	-9.1273	-7.4573	-4.8217	-0.85911	-0.33007	-3.2498	-4.1035	-6.9735	-11.182	-4.5491	-9.4376	-5.5759	-8.8531	-8.039	-2.8059	-10.49	-6.0599	-5.184	-7.8311	-5.3593	-10.537	-8.0524	-10.368	-5.4155	-5.6413	-7.7685	-7.0617
8.692	0.97719	-3.1328	4.8832	4.4419	8.3201	0.0019733	-2.3258	-0.3661	4.1935	2.0626	6.6459	0.6638	-0.15858	-2.9692	5.282	-5.8705	2.288	-2.3506	8.9603	6.3687	3.5328	4.3778	-1.1577	4.9939	7.9133	-2.8077	-1.3401	4.3611	7.9011	0.44847	1.3688	1.85	-6.6368	4.3729	3.7061	3.8505	5.5019	3.9282	2.1046	-0.52227	1.3346	0.93243	2.165	-4.3063	-1.0932	1.7734	4.5233	9.0586	3.8827
5.9617	-3.3547	-1.0048	5.5323	2.4476	5.6013	3.816	-4.2765	-0.54633	3.2263	-1.4671	4.0605	4.3701	3.0088	-0.37941	-2.5857	-4.6317	-2.7872	2.561	5.8433	9.6986	-0.093612	-5.5734	2.2096	-0.391	-2.5112	8.8689	-0.73943	2.9304	9.6783	-3.8522	-2.1657	0.42636	3.3085	-0.27475	-0.18313	3.5981	-0.19827	-0.60987	-0.3413	4.548	1.8937	2.867	7.4163	1.6797	5.0802	-0.66865	-5.4029	3.5987	2.1998
0.48954	2.4084	-6.3245	5.0667	-0.5932	1.273	-1.9547	-5.0081	1.7648	-4.2527	-0.6894	-5.1094	1.7016	5.5901	0.23264	-0.73547	3.5812	-2.1191	3.7276	-3.8019	-1.7301	-0.48328	-5.2256	-1.1791	1.5698	-1.6541	0.55939	-1.3048	2.1615	2.2491	2.133	3.2707	-1.3767	-1.5087	1.2583	-0.80942	2.7573	-1.326	3.9118	-3.5857	2.1575	1.9623	-4.4621	5.1581	-0.036921	5.3247	-0.61099	-1.1571	-0.52053	-2.2668
0.037671	-0.057896	4.4311	0.096918	2.4985	-5.6824	5.0209	2.1362	1.7549	-4.1075	2.1419	2.7145	1.0467	2.015	2.0272	4.1143	2.9809	2.6178	1.5758	2.7206	-1.385	9.1245	-0.96745	5.6134	-3.6583	4.0122	0.48429	3.1747	3.8107	1.5956	-3.2534	-2.1452	0.31723	3.6539	0.33202	-1.6012	2.3584	-3.2682	6.3683	0.79847	2.3576	0.44888	1.1814	3.9229	5.1502	2.9387	-3.9472	4.3285	6.8804	1.907
15.522	3.7724	3.7822	1.6861	0.49881	8.461	10.104	5.6443	6.7208	5.4623	1.9271	4.5027	1.9236	6.0266	5.3177	4.8485	0.092579	9.252	7.2085	3.6477	11.037	3.3474	9.5885	0.39809	4.6569	4.5887	5.2367	7.1221	14.524	6.9269	3.5105	10.416	10.717	9.1669	4.4259	7.1845	8.1372	1.5883	6.0264	3.2973	-0.38088	3.3566	8.2867	6.1084	7.6937	5.963	8.1453	6.5348	0.32778	0.2713
-11.28	-12.97	-7.855	-13.037	-15.983	-14.381	-14.057	-15.392	-15.449	-15.367	-13.187	-11.369	-15.208	-6.8275	-12.483	-10.02	-14.124	-15.909	-11.3	-17.624	-21.832	-11.291	-9.8882	-9.4229	-5.5862	-12.296	-14.622	-19.692	-11.179	-11.574	-2.3331	-8.0908	-11.349	-16.199	-6.9732	-13.135	-13.952	-10.115	-11.565	-17.324	-15.544	-9.0228	-13.761	-5.2907	-15.657	-13.727	-16.621	-15.666	-14.121	-16.027
-14.41	-17.68	-11.174	-16.594	-13.499	-9.5163	-13.803	-11.494	-12.916	-15.51	-15.502	-9.2322	-10.355	-13.526	-23.258	-7.4871	-10.785	-13.373	-11.03	-17.628	-11.018	-21.193	-10.527	-10.633	-11.424	-9.3591	-13.305	-13.087	-11.159	-10.072	-8.921	-15.447	-11.143	-11.791	-17.938	-11.816	-14.618	-18.207	-16.458	-6.6512	-11.393	-14.682	-14.435	-17.212	-11.026	-17.298	-11.163	-11.435	-11.348	-14.476
3.5332	1.4852	-1.7828	-2.9471	-0.4647	1.4169	-7.4973	-1.2202	-0.24866	0.16879	-8.3005	3.2041	0.64228	-2.0434	0.39141	-5.7082	7.4467	-3.2519	-1.1691	-8.0739	0.64181	1.1506	3.035	-0.38457	-3.4969	-2.5312	0.30888	6.7386	2.2116	-0.69625	6.1902	-0.33543	0.78364	-5.1927	-3.5609	-2.6613	-2.1422	-5.4112	-2.7007	-4.9205	4.993	2.6555	-3.1038	-2.9162	-3.0196	0.051817	5.5516	0.88521	-3.9115	-0.13727
2.1558	-5.7766	-5.0452	-3.2655	-5.9801	-3.9302	-6.6654	-6.0793	-2.9363	-2.6427	-7.1335	-4.355	-0.6882	0.02772	-0.27208	-5.7586	-3.1023	-4.8176	0.095864	-1.9697	-6.2163	-1.7871	-2.3675	1.7606	-6.804	-3.0761	-8.0988	0.81303	-5.7081	-11.304	4.12	-3.2795	-3.4444	-4.4016	0.68497	-0.65371	-2.9345	-3.472	-8.7208	-5.5108	-3.8273	3.9899	-2.039	-5.0764	-2.9973	-6.6736	-1.3277	-0.64508	-5.8297	2.8358
-2.4585	-0.1631	-2.4343	1.4196	1.0905	-0.34082	-8.1531	-0.72762	-7.2141	2.246	-4.5707	-7.3234	-2.4516	-3.4281	-3.2357	0.57106	2.0728	-0.17167	-0.29059	-1.2491	-6.4311	-5.3189	-0.37695	-9.3159	-9.0488	2.3059	-0.92263	-4.3966	0.15132	6.995	-0.66312	1.8906	-5.0438	-0.15513	-0.74748	1.8023	1.8963	-7.9034	3.2563	-1.1749	-3.6925	-1.9757	-1.9529	-6.0627	-0.80149	-5.3229	0.44664	-6.2238	-4.1143	-1.1009
0.42127	6.0993	6.2205	9.6883	6.8893	6.2599	0.21276	1.8096	2.665	4.7937	2.4196	4.8313	5.2656	9.7692	1.6375	4.9464	-2.1382	8.5912	13.364	6.2608	9.8944	4.1389	5.5901	4.432	1.418	6.5864	1.8883	4.823	7.3382	2.7485	4.5868	2.9412	5.7384	8.9353	11.007	-3.2114	7.4271	5.3495	6.3553	8.1876	12.304	-0.094729	1.2049	0.43222	6.9513	1.2205	12.894	7.315	8.9955	6.5585
-5.0855	-2.5086	-1.3571	-9.4973	-0.30836	-2.9013	0.16271	3.9689	-2.2778	-2.806	-3.0055	-0.97748	-2.5569	0.60894	-8.6936	1.2623	-2.6379	-8.8927	0.90155	-4.1988	-4.6327	-2.2672	-9.8286	-2.681	-1.99	-4.9021	-7.4237	-2.0581	-1.1159	-10.825	-4.9079	-6.2822	-6.9862	-5.2231	-2.0974	-0.78715	-5.3973	-11.109	-5.6906	-3.9168	-6.7032	-0.65467	-3.0532	-0.50402	-8.5509	-3.7977	-11.066	-0.48956	-6.4073	-4.8879
-7.3154	-1.2191	-6.2851	-2.6704	-4.9182	2.2237	-0.015064	-4.7077	-0.03926	-7.9923	-1.0516	-0.044291	3.7494	5.0429	-3.496	-9.2939	-4.4694	-4.503	-3.6575	-2.8823	-3.8081	-11.336	-7.0711	3.2217	-0.42841	-4.342	0.37369	-2.4463	-1.5066	1.4015	2.7873	-1.3291	2.1252	-1.8491	-4.6108	2.0539	-4.7164	-2.7193	-0.85015	-0.14986	-3.568	-2.2588	-5.5682	1.5667	-3.3151	-2.2392	-5.699	3.0283	-1.6523	0.39602
-13.232	-12.447	-19.289	-13.361	-15.369	-6.8617	-11.121	-14.238	-12.634	-8.4376	-16.088	-14.627	-10.814	-15.758	-2.7394	-17.85	-15.538	-12.894	-21.161	-14.749	-16.591	-19.572	-7.8499	-3.3114	-12.941	-15.232	-20.043	-12.655	-14.562	-10.587	-16.738	-15.698	-11.798	-15.25	-15.997	-11.504	-12.983	-15.645	-15.029	-9.9804	-11.282	-18.968	-17.007	-19.926	-15.948	-13.784	-10.803	-16.456	-14.793	-12.719
-0.457	-3.8717	-2.5354	-5.1269	-2.8648	0.04156	-9.4911	0.12237	3.761	-0.95276	2.4493	-9.8624	-8.7601	1.4342	0.93032	-3.9847	-4.371	-5.7325	-3.8653	-4.5623	-8.5666	-7.8736	-0.89439	-3.996	4.5351	-2.2057	-6.6825	-9.5883	-1.4117	-2.1861	-3.1974	-4.6988	-1.3594	-1.9846	-2.8574	-4.1572	-6.4637	1.302	-3.3733	-2.0835	-8.3903	-4.7542	-3.6934	-1.9779	0.71157	-1.1923	-2.7262	0.85383	-8.7809	-5.7103
-3.6	1.0054	0.5213	2.2483	4.4028	3.1128	-5.1827	1.4087	-3.087	7.036	-7.2173	-2.1861	-6.1009	-6.0103	-1.2589	-3.3053	4.3474	1.7421	-1.451	3.4579	-5.0604	-0.26232	0.70413	6.1112	-2.7675	4.1409	-6.8788	-1.6839	-1.8827	-3.7479	1.4385	-7.4545	7.7867	3.318	3.5831	-1.6165	-2.8499	-1.4975	7.3408	3.028	-4.001	-4.6335	0.031793	-2.8873	-4.3781	2.9025	-4.5262	0.74132	-5.3264	-0.87857
-23.373	-22.391	-18.88	-23.125	-20.221	-20.817	-17.241	-22.805	-20.639	-17.054	-21.5	-21.575	-17.679	-19.436	-25.438	-26.222	-14.994	-20.576	-25.137	-22.185	-22.034	-23.391	-20.354	-19.666	-21.994	-17.646	-27.987	-21.454	-20.023	-24.286	-22.522	-24.383	-21.511	-20.368	-22.537	-26.272	-20.495	-23.219	-23.864	-26.335	-23.53	-21.797	-20.558	-20.958	-18.408	-25.167	-12.885	-21.433	-23.585	-19.757
5.0473	8.9204	7.46	0.76817	9.4769	9.9688	8.49	8.2926	14.205	7.2923	7.3475	9.4893	2.2996	5.8931	9.9801	6.9539	5.9516	4.8377	5.3097	6.346	11.559	3.2154	9.1088	10.712	2.6593	8.9303	5.919	3.6262	8.2103	4.6099	3.4343	11.102	3.3885	7.3222	5.9838	5.6594	10.389	7.1236	8.4483	4.075	10.89	4.1772	-0.027029	6.7407	9.3854	-3.2608	-2.6666	12.699	4.8824	7.8987
7.6543	9.4125	3.2174	-0.80727	5.1768	1.9261	11.737	10.041	3.4501	2.2921	3.9666	8.5128	6.7156	10.574	5.4717	2.8211	9.1603	11.901	9.714	5.6478	5.1598	7.1896	4.4877	14.174	4.0372	8.6254	10.906	6.88	7.7737	9.8889	10.902	8.835	9.5527	3.2784	2.631	4.6397	2.3811	8.1963	3.8141	6.8006	6.3934	7.5665	4.6309	9.425	5.5201	7.118	6.0741	5.026	8.7479	6.9132
-6.9309	-5.3848	-9.6102	-9.2887	10.622	-3.005	-2.0884	-7.0936	-4.2681	-2.3765	-2.8486	-4.0098	-7.2308	-7.3123	-5.9169	0.39378	-8.1884	-10.997	-3.3818	2.4902	-4.5537	-5.1604	-3.3991	-8.1481	-4.2233	-5.2543	1.4434	0.59978	-12.878	-1.2509	-6.0121	-9.3399	-2.5023	-1.4622	-8.1364	0.75346	-6.549	-7.9387	-8.2403	0.78233	-3.6371	-3.4914	-1.8791	-3.1611	-7.6365	-8.9383	-3.4574	-9.4476	-4.0843	-3.2532
7.2889	0.61809	-1.1323	-2.327	-3.6127	-4.0196	2.9927	-0.13648	1.6184	1.8231	-5.7785	0.92496	-0.31392	1.0219	-3.3389	-0.92244	-4.5768	-3.1503	-2.3145	1.3684	0.69325	-3.6633	0.38225	-0.25911	-3.1503	-7.4268	-0.99344	-6.7197	-5.1403	-3.1925	3.6046	2.4741	1.4571	-0.60129	0.95131	1.7657	0.18592	1.4434	-3.6623	-0.29644	-1.408	-3.4932	-7.5166	0.33974	-1.3652	-5.933	-2.283	-1.3083	6.0279	-4.6884
-8.0204	-11.457	-10.79	-6.2554	-5.1455	-2.0869	-9.3668	-6.7281	-6.8356	-1.9336	4.344	-10.93	0.68459	-2.9794	-3.9836	-6.9047	-5.2225	-2.7686	-1.2969	-11.901	-4.6256	3.9409	-10.93	-5.3756	-3.5481	-3.3184	-8.987	-9.3028	-6.615	-0.035399	-6.8356	-1.8992	-4.4201	-4.7565	-7.2068	-1.8841	-6.2095	-8.4964	-8.9566	-4.8842	-7.78	-5.8796	-7.2043	-11.045	-1.0161	-2.2262	-5.5085	-10.791	-8.5068	-5.376
-21.02	-18.475	-22.153	-11.902	-30.625	-18.641	-12.366	-26.38	-22.752	-23.436	-28.301	-20.201	-17.635	-21.284	-19.248	-22.058	-23.204	-29.91	-18.055	-20.208	-18.811	-15.339	-20.474	-23.98	-22.272	-15.526	-20.983	-23.52	-9.6698	-24.645	-18.807	-22.6	-12.125	-17.005	-25.288	-20	-20.893	-21.542	-25.393	-26.198	-27.229	-26.822	-16.963	-21.655	-15.528	-25.796	-25.34	-19.434	-24.851	-18.885
4.364	0.13758	-3.8475	2.1245	2.5336	-1.4668	-2.6156	-1.405	-0.59919	0.59648	0.23208	-4.6904	-3.9406	2.3951	-5.9372	0.01139	-1.6211	6.5199	0.43404	-1.6615	2.0329	-0.16666	-3.9504	-0.80772	-6.7857	4.284	-2.1522	5.3632	3.2573	-3.5847	-3.2687	-2.7533	-1.7087	2.4001	-2.0086	-0.78094	-2.9555	2.4778	0.62251	-0.53712	-4.1057	1.4953	-4.3599	-0.33521	-3.3456	0.18896	-7.9495	-0.13998	2.3769	0.037724
-4.1748	-14.981	-9.0426	-11.995	-8.6209	-17.209	-14.018	-17.45	-9.4988	-12.823	-12.641	-11.099	-19.824	-17.329	-12.496	-16.573	-9.4476	-12.502	-14.045	-18.101	-11.148	-15.236	-7.1415	-14.162	-14.878	-12.918	-8.7745	-16.437	-11.52	-11.952	-12.415	-12.549	-3.8674	-10.765	-15.251	-10.165	-14.818	-12.423	-10.616	-19.35	-13.228	-20.457	-8.9818	-13.897	-12.993	-10.734	-11.584	-9.5831	-8.4587	-14.059
1.1073	-0.11234	4.5112	-2.1312	1.4759	7.557	-2.3141	-2.3667	7.2009	1.3764	8.8916	-1.6011	-1.5812	1.9083	-2.7488	5.2763	-1.4517	7.5755	0.53802	1.0661	3.3621	-3.8095	3.8576	2.0693	9.6263	7.6481	7.5865	-1.751	7.7852	-0.41963	2.2683	10.272	5.0562	-3.7503	0.97645	1.4708	-4.2046	-2.4415	1.9532	1.6493	1.1275	6.7326	-0.94368	0.15857	-1.9466	-4.5665	5.1482	6.1086	-2.5933	10.04
-23.917	-18.755	-19.69	-25.172	-19.48	-27.794	-19.484	-18.028	-19.318	-23.037	-15.007	-23.093	-25.348	-20.859	-11.849	-19.909	-18.966	-22.562	-21.459	-20.642	-23.329	-25.293	-26.81	-19.968	-17.609	-25.695	-20.286	-20.634	-23.343	-19.208	-20.972	-16.597	-26.199	-17.381	-17.849	-19.663	-19.075	-16.862	-16.814	-17.033	-19.804	-21.472	-22.293	-21.782	-19.24	-26.573	-25.346	-20.241	-21.115	-14.728
-8.9086	-14.47	-16.75	-9.3247	-13.449	-15.528	-12.894	-16.903	-12.869	-11.807	-19.403	-10.845	-17.152	-14.685	-9.4356	-14.08	-9.8369	-11.22	-10.667	-10.726	-9.8295	-7.9986	-11.098	-18.594	-15.68	-14.291	-9.1834	-14.348	-9.1952	-15.755	-16.209	-10.517	-17.735	-16.771	-10.337	-10.267	-12.296	-13.634	-15.099	-15.43	-15.513	-12.75	-16.627	-13.413	-13.149	-15.951	-15.691	-11.044	-17.074	-12.849
-4.3633	-2.372	-6.0468	-0.73089	-6.1224	-4.9432	-0.60985	-4.7501	-4.0702	1.1416	5.785	-3.2132	-2.3616	-3.8519	-0.29916	-3.1154	-3.005	1.7867	-2.8196	3.1679	-8.4526	0.36937	1.1214	-3.0379	-1.919	1.7767	-1.9193	-2.002	2.2284	-1.1315	-9.2747	-8.7858	-4.389	5.7967	-0.035504	4.6166	-9.8748	-8.5343	-2.0372	1.2477	-10.313	1.5167	-2.9569	2.1718	-0.48128	-0.55489	0.7373	1.4264	-8.2406	0.11726
-9.4271	-11.7	-9.279	-4.7364	-4.9727	-14.603	-8.4808	-12.605	-11.368	-13.379	-14.17	-6.5223	-6.6084	-16.088	-10.274	-8.299	-10.763	-4.931	-15.979	-12.356	-8.3655	-9.0888	-17.638	-12.023	-5.2362	-6.9527	-13.075	-10.543	-10.791	-13.905	-10.843	-11.654	-15.649	-10.765	-9.4246	-13.408	-12.907	-20.1	-11.868	-15.725	-15.916	-12.311	-8.2993	-12.675	-6.6554	-5.9411	-9.8281	-10.3	-7.9459	-6.4528
-0.14547	0.71049	-3.7921	-0.091505	-5.6154	-2.5407	-6.6436	4.5887	-11.746	2.1099	-0.7602	-6.9987	-5.4543	-3.929	2.3022	-5.0131	-1.534	-1.5999	1.0266	-12.197	3.6982	-1.608	-2.1747	2.0768	-3.8464	-4.4699	-4.6565	-7.5114	0.8545	-6.5663	1.1944	-2.4769	-4.0265	-9.3464	-2.3881	1.6523	-4.6461	-4.696	-6.0823	-7.4562	-7.7983	-3.3876	-5.8414	-8.6066	0.62496	-4.4977	0.76238	-2.112	-0.2668	-3.8502
-12.161	-11.248	-7.9009	-10.083	-7.2667	-12.188	-14.093	-12.519	-21.638	-10.386	-9.0248	-20.559	-12.375	-12.91	-3.3386	-9.9449	-14.161	-15.066	-11.866	-15.412	-12.655	-12.57	-10.358	-13.283	-6.8612	-15.227	-10.369	-10.072	-12.469	-10.924	-9.4793	-11.134	-12.928	-12.64	-4.1074	-13.163	-12.487	-4.4713	-10.53	-14.702	-5.8654	-15.784	-7.6804	-7.4998	-10.493	-14.07	-11.691	-11.098	-13.075	-10.656
-21.819	-21.68	-20.911	-23.734	-20.001	-25.104	-19.036	-20.982	-10.779	-20.724	-14.74	-23.123	-22.529	-21.596	-24.074	-21.312	-15.067	-24.232	-23.859	-14.304	-22.603	-23.554	-18.018	-17.353	-25.3	-21.033	-19.083	-26.042	-17.461	-21.025	-27.485	-19.576	-18.133	-25.751	-25.661	-31.076	-14.155	-15.971	-22.117	-21.7	-19.775	-14.695	-20.359	-24.727	-26.817	-20.487	-25.91	-20.252	-20.285	-18.188
3.8572	8.5818	1.6813	-0.44497	6.8893	1.1079	3.9426	4.1686	4.9964	0.84035	6.6813	2.0901	2.8885	6.8575	4.0019	-3.7783	4.6037	-2.4987	0.71025	5.637	5.6773	1.5698	2.6971	-1.0372	0.69274	4.8751	2.7969	8.5305	7.5596	4.914	6.1992	-5.1006	0.20474	7.0777	-1.7865	5.477	0.41897	1.7558	3.2726	1.3224	4.0556	5.2206	5.6404	-2.123	8.3047	6.8942	3.4807	5.2476	-0.24679	2.0149
-7.3822	-10.425	-14.52	-13.488	-13.043	-14.052	-12.404	-11.364	-14.965	-14.384	-4.8484	-16.159	-8.0761	-7.7905	-15.606	-11.199	-7.2042	-14.382	-8.7556	-5.59	-11.26	-10.157	-8.7858	-6.925	-8.7076	-14.199	-10.443	-9.0027	-6.2577	-9.7829	-9.3333	-9.346	-16.125	-8.7609	-7.6298	-10.447	-7.3238	-16.97	-15.177	-10.751	-7.7116	-4.3226	-10.097	-12.204	-11.341	-21.998	-16.696	-7.5681	-14.895	-8.5963
-10.951	-15.709	-8.0861	-9.8004	-13.49	-10.954	-14.126	-5.857	-9.3766	-19.106	-11.274	-10.543	-4.6936	-18.368	-15.465	-17.37	-9.3587	-11.549	-14.431	-11.602	-14.445	-17.455	-14.289	-10.77	-9.1717	-7.4611	-17.165	-18.1	-9.9751	-16.28	-16.327	-13.114	-9.0055	-10.119	-12.292	-7.8152	-8.5604	-16.745	-11.123	-12.35	-12.581	-9.0242	-10.296	-8.4193	-10.856	-15.517	-13.414	-10.655	-8.8808	-9.4681
-2.5926	-1.1751	-1.4902	4.2097	-4.6934	-1.0307	-2.7115	-2.8224	3.7079	-11.511	4.0738	-1.8605	-2.9783	-2.6573	0.59026	-1.5855	-0.5268	0.88593	-1.2391	-8.2053	-0.14318	-7.6397	-2.419	-2.3494	-1.1046	-3.2199	1.1177	1.1043	1.7649	-6.9452	-3.1546	-3.6067	-4.3242	-1.4706	-2.2566	-3.329	-0.043688	2.212	3.2014	1.5202	-10.036	1.8942	0.27395	-0.83008	-3.3935	-1.52	0.31128	3.5726	-2.5308	-1.1013
-0.9064	-5.6463	-1.9818	0.61639	-4.5769	-0.39661	-2.3699	-2.0983	-5.8743	-1.6276	2.8794	-1.0846	-1.2681	-1.7526	1.8939	-3.6851	3.3989	-1.1545	-7.2848	0.80269	-1.7985	-3.5387	-7.3781	-3.3281	0.98114	-7.9698	-0.63358	-8.0414	-2.4872	-4.1149	-3.7457	0.71951	-2.8892	-2.2084	-2.8361	0.074063	1.4832	-5.0258	-1.4085	5.8962	-3.3395	2.5236	-3.5042	-4.3307	-0.92738	-4.8651	-5.8402	-7.2809	-5.231	-0.56737
16.091	15.633	12.653	5.9747	7.0568	5.3176	9.8148	7.6069	17.567	8.0833	14.529	9.3874	9.0855	11.797	3.4351	15.17	11.787	4.5708	2.2141	9.1628	11.905	9.6332	9.6925	12.242	14.079	9.2981	5.4899	7.3491	1.3255	15.713	9.7232	9.4751	4.3848	8.5655	14.268	10.811	10.124	12.501	14.534	7.4052	6.0674	7.2604	8.9681	11.97	10.215	7.6993	14.224	7.6774	10.166	11.036
-2.7767	-1.0534	-2.8002	-3.5211	-7.3149	-7.6929	-3.7734	-2.0983	-3.8624	-1.4263	-8.5246	-2.2836	-9.1491	0.36416	0.2527	-5.4082	-3.5762	0.23173	-4.3007	-9.3517	0.090422	-4.3682	-3.6129	-11.121	-2.7345	-4.8719	-4.6107	-13.774	-0.45654	-5.5492	-9.4244	-1.2772	-5.8027	-5.5226	-8.5377	-5.4586	-7.0805	-8.6847	-5.8932	-6.6141	-9.4968	-8.1184	-1.1015	0.23349	2.661	-1.6025	-0.58794	-3.8925	-2.6522	-4.1841
1.1071	4.1468	-1.2051	3.9229	4.0342	3.5023	-5.2928	2.9608	5.7654	-2.0559	-1.4355	-2.158	2.7832	-3.699	6.4203	1.936	-0.76983	-3.0272	9.3875	-1.6904	1.912	0.84508	9.05	-2.0025	6.8168	-1.0718	-0.056125	4.4212	1.0652	3.8773	3.2575	-5.015	4.9503	1.8358	-2.4712	-0.31517	3.4887	3.5205	-0.18647	1.5178	2.6416	-0.21383	1.4372	-2.7088	5.2483	3.8085	3.8844	1.7804	-0.27199	6.4227
-12.521	-10.051	-13.108	-15.122	-12.324	-19.446	-10.656	-14.552	-14.497	-15.918	-16.881	-14.915	-19.379	-10.675	-15.57	-15.898	-10.067	-19.853	-10.951	-7.4672	-12.111	-13.469	-19.167	-16.076	-16.739	-15.413	-9.923	-12.908	-15.699	-11.609	-10.708	-12.246	-13.399	-12.86	-10.339	-12.317	-14.691	-14.182	-9.9605	-6.0301	-11.999	-16.34	-6.4049	-13.359	-11.161	-9.1802	-16.83	-7.1245	-13.902	-11.214
-6.8864	-4.6925	-8.8605	-7.4232	-3.7396	-3.7054	-5.6208	-2.0131	-2.9647	-1.0585	5.9643	-8.4236	0.99009	2.9016	-1.1421	-1.71	-0.53676	-2.4216	-6.6057	-9.5935	-1.9348	-1.1309	-5.2539	4.626	3.6888	-3.1006	-4.0321	-1.2477	-0.73835	-1.6188	-4.8899	-4.9473	-2.7238	-1.6303	-4.1861	-5.9573	1.0577	-12.997	-6.2759	-2.6394	-0.093819	-8.2095	-3.3204	-6.3945	-1.0476	5.5059	-1.5968	-1.371	-4.0855	0.48779
-1.3587	-0.41843	-1.4167	1.4665	-4.4484	-10.551	-8.254	-0.73804	-0.50626	-1.4954	-9.9538	-0.83755	0.73345	-0.35717	-2.2987	-2.7785	-2.1556	-3.3369	-4.1142	2.4356	1.7804	-5.636	-5.3724	-4.661	3.5984	-0.79418	-6.5305	-7.1226	-2.7479	-2.6224	3.1481	-1.0285	-0.24574	-0.80103	0.4477	0.22897	-2.1346	-6.7925	-4.8114	-2.4886	-9.833	-0.90201	-3.4132	4.4338	-1.714	2.7338	-3.9548	-7.8594	-3.8792	-2.4049
1.9711	4.8456	1.5623	0.86303	-3.5612	2.3378	3.73	3.2034	-4.1894	5.8247	-5.9803	-0.56071	-1.5555	-3.0693	0.41164	4.3422	0.9548	-6.8797	-1.4731	-0.22287	1.995	-5.857	4.2034	0.052322	3.2485	0.12354	7.103	-0.3332	5.0207	-2.5753	1.3216	6.836	-0.95559	1.5267	-4.1696	3.3963	-3.0324	-0.44481	2.1809	-1.0097	-0.8257	-0.012609	5.0148	1.8998	1.1126	3.692	3.4454	-0.19037	-2.879	5.0388
1.1586	3.5474	5.5555	1.4928	2.7633	6.7108	-2.2933	2.8412	-3.3136	2.8386	1.8207	1.3639	-2.7565	7.0382	2.2277	5.2966	-3.7782	-0.10236	2.5972	3.9451	-2.1663	0.42141	0.10965	2.3139	2.2744	1.6254	2.2146	6.943	0.8308	-2.3766	5.4823	-4.4693	-8.2955	4.9547	0.81569	-3.2872	-1.5385	3.5063	-0.40413	2.1753	5.8117	1.7469	2.0075	1.0778	-7.5321	10.217	0.085398	2.5016	0.60049	0.64424
-6.2529	4.7786	1.7942	1.8832	-1.0562	-3.2676	-3.3895	1.4706	-1.2874	-3.401	3.1979	2.1055	2.0272	-3.6126	4.4553	-2.7531	-6.0851	13.267	4.2045	1.8668	5.0152	2.7879	1.6745	0.68049	-6.0536	12.383	7.9284	4.5093	5.1756	-8.9554	3.467	-1.8019	3.1429	-0.89294	6.611	4.3258	7.1016	0.16451	2.1717	7.0439	-3.9735	3.8765	6.5398	6.3386	-1.2381	-1.108	9.2052	3.8769	3.2739	3.3285
1.9095	2.2559	-1.3631	-4.0042	4.1836	-0.15355	10.032	-1.7874	2.7647	5.4772	0.83358	0.55606	-2.8181	-0.0090791	0.11434	-5.8447	-3.7195	-4.5645	3.1432	0.3246	-0.84558	2.024	-5.9816	2.3034	-1.7387	-3.319	-1.36	0.13567	5.3981	-7.1043	0.01122	4.2629	-3.0424	2.6464	2.6941	-0.76162	-1.8941	-1.4913	3.4143	9.5933	6.7668	-1.8653	3.7877	-6.4175	-1.6302	8.3086	5.4355	-3.4454	-6.3	0.14542
-9.2667	-13.929	-20.07	-16.288	-17.209	-12.855	-13.332	-11.723	-16.721	-18.871	-17.165	-13.346	-10.982	-12.934	-10.074	-13.897	-10.198	-11.979	-19.794	-14.791	-20.512	-13.318	-13.43	-18.413	-20.604	-15.545	-15.392	-13.682	-11.549	-12.118	-23.673	-13.296	-8.8809	-9.9796	-15.218	-12.688	-18.268	-15.237	-11.728	-15.263	-22.7	-10.659	-8.3911	-12.971	-15.069	-18.375	-7.1524	-12.261	-13.033	-16.63
-9.0898	-4.0381	-1.5609	-3.5778	-8.6721	-0.68744	-1.1188	-11.528	-6.2288	3.4008	-0.9133	-0.80599	-4.3498	2.3552	-8.9574	0.49236	-2.2315	-13.652	-9.0847	-3.72	-4.419	-4.3956	-5.3435	0.060702	-4.94	-5.9657	2.4621	-2.3166	1.8512	-5.5812	-14.01	-7.7406	-7.2411	-12.545	-4.0226	-2.5672	0.85378	-4.0788	-3.0539	-6.9927	-2.2802	-1.0159	-7.1244	-4.8901	-1.1857	-4.2209	-1.261	-8.3793	-8.2012	-2.2957
-12.862	-8.161	-9.9198	-9.4732	-8.8939	-5.7879	0.46024	-13.475	-6.9894	-9.2973	-14.435	-12.796	-3.644	-9.2228	-8.3141	-5.6905	-9.4687	-4.8108	-11.041	-6.7436	-2.8868	-7.7347	-3.8322	-6.3229	-4.7524	-12.619	-12.867	-3.2382	-7.4775	-2.9382	-8.407	-7.4273	-6.4651	-9.4022	-6.2886	-4.0872	-12.695	-7.6158	-15.668	-11.354	-13.29	-9.4661	-12.836	-3.3857	-11.283	-11.293	-8.4035	-13.95	-6.602	-6.5441
5.7462	10.013	12.211	7.7806	10.959	14.114	14.394	8.452	11.751	1.0681	9.5229	10.935	13.538	6.7775	12.087	3.8043	8.6136	3.682	3.499	1.8143	8.7608	4.1072	9.5532	8.6695	8.4678	4.3167	15.138	8.0871	9.499	8.8339	12.266	11.98	10.15	9.1207	13.195	4.54	6.4685	10.236	6.8868	11.58	6.6508	12.857	6.8476	0.83068	8.9856	15.163	10.86	15.117	3.8768	14.384
12.561	8.2054	12.991	0.82961	16.094	9.9304	14.184	8.2856	6.7931	4.4844	9.4	5.627	4.6533	7.4903	5.919	11.625	14.031	10.985	8.1759	11.336	10.279	10.728	1.4178	4.5378	6.4096	1.9711	10.224	6.5266	4.754	4.2569	9.3431	5.0698	9.1121	10.193	8.4827	-0.69342	13.742	8.355	7.2849	3.3119	4.6389	3.5921	11.938	6.5836	12.103	7.4087	2.9259	9.9202	5.6543	2.926
-13.084	-16.025	-8.8807	-9.4173	-10.626	-14.744	-10.877	-14.777	-8.6379	-12.397	-16.248	-17.181	-16.271	-9.2856	-5.763	-7.7703	-2.6722	-9.2843	-10.926	-10.05	-12.056	-14.786	-18.989	-14.949	-12.326	-11.276	-9.7387	-6.7772	-11.67	-9.917	-19.06	-18.158	-11.118	-18.957	-11.237	-12.732	-12.896	-15.44	-11.713	-13.582	-8.177	-12.329	-17.554	-12.653	-14.689	-8.6088	-19.967	-16.333	-9.9138	-9.5489
-10.404	-16.037	-17.683	-10.81	-11.075	-8.0154	-9.3098	-14.461	-4.1076	-12.868	-4.5702	-3.0081	-8.8474	-7.4442	-12.858	-14.487	-10.968	-14.195	-16.935	-12.611	-7.9032	-16.941	-16.731	-9.6903	-7.1902	-9.3161	-16.063	-8.9417	-11.235	-6.5449	-12.009	-9.693	-14.397	-15.786	-11.356	-5.9886	-13.235	-18.152	-12.235	-8.573	-10.687	-11.113	-8.886	-14.515	-11.072	-12.017	-15.946	-13.151	-11.626	-13.365
2.0926	-0.68856	2.2701	0.65873	0.15487	-0.90327	2.6747	2.2809	0.91284	3.0611	0.90213	0.011898	-1.217	-4.2837	-10.245	-1.3018	-8.6244	-7.2556	-2.3693	-6.4214	-0.29563	-2.2219	-1.0903	-1.802	-3.4255	2.1211	-3.3007	-1.6931	2.4278	-4.2086	-1.1755	-2.5756	0.71432	3.9696	-2.4406	-3.9696	0.65231	5.7934	-0.7711	-0.71638	-3.8613	4.1086	-2.3708	-3.1351	-2.5711	-3.4759	3.2795	-1.6632	0.5147	1.3916
2.4836	-5.3761	4.9358	2.7851	-6.3725	-4.8079	1.2531	6.4384	-1.4503	-0.14653	-1.1208	-3.9814	-2.4209	0.84976	2.8485	-1.3174	-0.82134	1.3507	-3.5277	-1.9983	-0.38324	5.7709	-3.1031	-0.10007	-5.3554	-0.50829	2.2871	3.2351	1.3712	-5.8636	-0.85685	-6.5123	3.9688	-3.2364	-2.6259	-0.77032	-2.887	-5.0867	5.8484	-5.3968	-0.2074	4.4333	-1.8966	2.6217	1.7405	-1.163	-4.3838	1.7847	-4.7604	5.1932
-11.706	-14.431	-5.7988	-9.504	-15.739	-9.6244	-8.6624	-6.4586	-13.702	-9.974	-6.8669	-14.891	-8.7745	-10.041	-13.53	-17.865	-10.936	-9.3732	-17.605	-12.681	-6.9353	-7.1479	-9.2887	-11.547	-13.781	-15.482	-18.144	-12.961	-11.362	-10.827	-11.669	-11.138	-9.2198	-12.775	-15.244	-2.9292	-5.3418	-9.7287	-16.187	-9.2583	-11.589	-13.901	-10.981	-8.4671	-9.7366	-13.043	-10.756	-17.072	-13.121	-11.136
11.689	6.3008	8.3112	12.916	9.5131	7.4976	7.0168	4.8045	5.1726	13.862	2.4883	-1.0761	8.6336	6.9281	1.7852	3.8707	6.1231	3.6815	8.9413	11.178	3.0482	13.437	11.679	7.9076	11.807	9.0943	5.9891	6.0236	10.305	4.3344	5.412	9.4908	2.7363	7.0093	9.4409	7.0145	5.129	6.1522	8.4618	8.1342	8.2382	7.103	5.4499	4.211	10.097	7.3653	4.1781	11.847	7.8634	2.947
1.5815	4.8203	0.31838	3.6318	3.1811	7.4841	6.9282	2.0255	6.4242	4.7631	3.4216	2.2339	0.65248	14.613	4.3874	6.9256	2.6292	5.9347	4.583	7.1862	6.5409	5.1374	8.3794	3.6142	6.7299	6.1785	2.3824	-0.6738	4.7508	3.2343	0.40897	2.5319	6.1195	1.419	3.4451	1.1553	4.2997	7.7988	0.61911	-2.089	2.4303	-0.082517	3.8434	-0.99757	3.0102	4.2516	4.8526	4.3967	12.227	3.3697
-4.4602	-11.986	-5.526	-2.4137	-2.5247	-1.4269	-2.5734	-5.0394	0.47828	-8.0466	-5.9476	-5.9276	-6.8875	-3.9257	-5.9602	-7.5605	-5.8025	-4.3706	-13.885	-0.16246	-4.3308	-9.6865	-8.0028	-3.9267	-10.938	-8.8758	-6.5481	-5.1204	-2.7492	-9.039	-0.22584	-5.2812	-3.8965	-12.566	-1.3052	-11.47	-7.7038	-4.4452	-7.4516	-6.4383	-8.6309	-5.7547	-3.9043	-6.1456	-8.4256	-2.6401	-0.24203	-7.7184	0.16128	-1.3627
-18.428	-10.677	-12.982	-14.42	-12.102	-17.16	-15.451	-19.017	-14.161	-15.514	-10.906	-9.0564	-15.916	-6.5849	-14.76	-16.615	-15.961	-13.362	-16.343	-18.159	-15.007	-15.835	-11.663	-14.546	-9.7421	-9.5089	-13.697	-7.5264	-12.027	-16.361	-16.158	-11.125	-13.096	-13.784	-9.1842	-10.627	-17.22	-14.608	-20.082	-11.634	-15.238	-11.767	-15.15	-11.183	-16.77	-11.971	-11.313	-7.4158	-12.689	-14.279
-7.8453	-9.513	-11.895	-8.6582	-12.105	-5.9903	-10.814	-10.13	-7.5169	-8.0842	-3.1475	-11.552	-0.62147	-7.9089	-11.425	-6.8839	-10.714	-9.0723	-4.1786	-8.159	-7.632	-9.6042	-8.9734	-6.1629	-3.6044	-8.8986	-5.837	-10.229	-13.672	-9.3143	-9.7472	-4.1203	-9.8656	-9.4447	-8.5619	-7.4047	-10.198	-5.1196	-1.3066	-4.2814	-4.839	-5.6774	-4.101	-6.5612	-15.775	-13.698	-3.8322	-6.4185	-15.164	-11.683
-6.8382	-6.2317	-7.1396	-9.5662	-13.268	-5.9608	-11.319	-12.83	-15.611	-6.5992	-10.679	-11.282	-5.7276	-12.06	-11.331	-9.6747	-8.9961	-7.3136	-8.789	-8.5484	-8.5413	-9.2394	-2.6848	-14.504	-7.2944	-12.551	-4.0604	-12.246	0.19072	-8.8012	-9.6943	-6.4744	-9.1945	-5.9903	-13.352	-14.038	-11.762	-7.1843	-12.622	-11.132	-2.2164	-8.3257	-9.0888	-6.2474	-9.4813	-11.169	-16.785	-7.3787	-1.2837	-2.3741
-14.18	-10.745	-16.385	-8.5993	-17.231	-13.248	-16.18	-15.279	-16.56	-17.915	-19.774	-16.773	-13.771	-9.8332	-12.452	-12.266	-8.8799	-13.912	-10.654	-13.596	-9.183	-16.722	-8.5019	-13.816	-15.237	-7.6485	-11.551	-15.058	-14.921	-14.184	-14.516	-10.337	-17.201	-24.357	-11.38	-13.745	-13.292	-17.654	-13.314	-12.878	-19.554	-11.412	-17.267	-16.511	-10.6	-19.141	-15.741	-19.751	-2.4049	-13.322
-11.549	-1.9989	-4.8429	-3.4675	-0.48058	-3.8828	-2.2608	0.97901	-3.0534	-3.1681	-1.944	-3.381	-3.7093	-5.6184	-1.0334	-4.8944	2.962	-9.8895	-6.9502	-1.7919	-2.1955	-2.6403	-0.0071305	3.3048	-3.334	-5.065	-4.0945	-3.3836	-1.2515	-3.3816	-5.613	-2.3585	-7.9907	-4.7901	-4.8629	-8.0834	-3.584	-1.0666	-6.3106	-9.9122	-0.24232	-5.2952	-5.8451	-8.5097	-8.5566	-6.6187	-8.3156	0.37511	-5.179	-0.50425
5.8725	-1.8045	-0.58997	-4.2423	-1.2767	-9.274	-3.6302	-2.4779	-2.4931	-1.7156	-4.2473	-2.2292	1.4043	-6.196	-3.3697	-1.1784	0.055696	3.8703	4.9385	-1.2684	-0.035726	-3.5699	-3.3233	-9.7614	-6.3688	-1.1936	4.4516	-5.984	2.097	-4.1909	7.8586	-5.8504	-3.3741	-8.2566	0.8547	0.29986	-0.93403	-1.847	3.0386	-5.9199	3.447	-7.8187	-0.42902	-4.9399	0.68933	-3.6929	-1.1896	4.0343	-4.7821	4.1209
-0.96287	-0.88139	-2.2739	-1.9153	-0.58978	-1.6642	-4.8047	0.46777	-4.926	1.7361	-4.5986	-4.9434	4.2721	0.20626	1.7616	-5.009	-6.7475	-2.4036	0.56574	-0.36795	4.3819	-0.86355	-6.0085	0.48538	-3.437	5.2153	-3.3712	1.0321	7.7256	3.9568	-4.2768	-2.9134	-2.5188	-3.6259	0.11542	-2.8435	1.4492	-5.132	0.35762	-0.34381	-0.497	-0.9087	0.78549	-4.283	2.7853	1.6776	-5.6236	-4.4182	1.3494	2.6174
-1.2837	6.029	-0.86792	-3.318	1.7898	3.7883	-5.6441	-2.9213	-3.9238	-0.40364	4.7989	-4.7176	-3.4154	4.8837	-0.73961	-4.0645	-1.0352	2.7604	-0.36608	3.621	-3.736	5.284	1.2647	1.3505	4.2637	-1.316	-2.5736	-1.6915	-5.5376	-1.107	-4.6643	0.99715	-1.1744	-4.1096	2.0878	4.0064	-2.9893	0.97851	3.6615	-4.1979	3.5456	-5.3711	-2.6239	-5.7917	3.5585	0.90916	-1.6062	-0.75381	-5.7721	-1.38
-11.406	-8.2373	-14.384	-16.194	-18.23	-16.259	-17.746	-9.9152	-12.449	-10.258	-12.829	-7.1739	-13.411	-15.219	-11.989	-14.581	-9.815	-8.3158	-12.078	-13.243	-13.919	-14.754	-11.383	-16.539	-8.2974	-12.978	-13.247	-10.758	-12.59	-10.243	-9.0688	-20.076	-12.268	-9.1347	-13.565	-11.234	-11.953	-14.426	-12.21	-7.1123	-11.761	-9.9641	-11.466	-10.778	-11.167	-16.777	-14.404	-14.084	-9.6133	-10.284
-4.9368	-4.0874	-2.4638	-5.3824	1.0181	0.28393	-1.158	-1.6333	-2.3991	1.7248	1.4236	-4.8649	-2.9971	-1.7828	2.8397	-6.2139	-5.7575	-1.0721	-2.625	4.6043	4.9638	3.5234	0.52975	-5.708	-4.3332	-5.8121	-0.23263	0.052089	3.878	-2.6991	-5.7981	1.5843	2.0137	-4.2802	-2.2331	-0.76119	4.0056	-0.25308	-6.7754	-2.5187	-3.307	-0.10584	-3.8781	3.2877	-2.8848	7.0512	-6.3335	2.4819	2.9559	0.40155
3.6862	2.9695	7.0308	-1.0053	0.28577	-5.3707	5.1665	1.8689	-0.37465	3.1751	1.7297	5.5889	1.852	0.66888	2.4753	4.1457	-1.4666	2.847	0.38932	-2.131	8.5899	0.18363	3.828	-0.58363	-2.0228	-5.1767	1.4684	4.6528	5.5455	3.0178	2.3485	-0.10035	0.91197	-0.26551	0.32143	4.5734	5.691	5.7103	-4.0032	-0.061807	-1.9213	2.0554	3.877	4.517	-7.4659	4.7815	2.6057	-3.867	-2.737	4.3612
1.8165	-1.1487	-0.11471	-1.2792	4.7299	1.7396	-6.1525	4.025	-0.6837	-3.3658	-3.6225	3.4947	2.9712	3.6366	1.8743	2.8772	1.7694	-2.19	0.1923	-0.61415	0.71079	-2.8564	0.21843	1.0814	-1.5421	4.9433	1.8467	2.8484	2.2714	3.6293	4.6412	6.202	-1.1447	-4.1939	4.4394	-5.719	1.3422	2.5199	-3.0867	-4.0017	4.4919	-0.92134	-1.0224	-0.51544	-1.0901	0.73584	3.0082	-3.4702	-2.8558	-3.945
-0.72674	-3.1628	-2.8203	-4.4182	-5.7041	-7.3656	-7.5283	-7.6422	-0.14748	0.11825	-7.7953	1.3796	-5.7976	-1.1309	-7.1161	-11.024	-3.4204	-4.3143	6.9998	-4.7277	-2.2795	-3.5388	-7.5665	-1.24	1.7772	-0.73677	-6.406	1.0474	-4.942	-3.7637	-2.1125	-0.88067	-3.7564	-4.5497	-2.2683	-3.6127	-2.0982	-8.451	-1.1138	-8.5651	-8.2378	-7.8057	-5.5335	1.1448	-6.6788	-1.1416	-2.7488	-0.65583	-4.8827	-5.9182
-0.60508	-2.4594	-3.4119	-4.3333	-0.13147	-1.7052	-1.395	-1.2311	0.15314	2.0793	-4.393	-2.2982	-1.2527	0.066891	-8.0523	-0.53541	-2.5133	-5.9727	-1.3446	-3.2956	0.35977	-6.5664	-3.0921	-3.3804	-6.3389	-6.2932	-2.5334	-2.4857	-1.3947	-5.1589	0.74727	4.4657	-1.8846	-0.26562	0.036137	0.087476	0.18282	-3.09	3.4933	-1.2928	-0.20964	-1.9992	-5.1006	-3.7573	-5.3126	-2.9498	-2.8379	-4.1665	-6.6561	-2.8737
4.5197	7.1542	7.4598	4.6873	7.5584	0.37463	4.463	0.46313	2.4655	0.91682	4.757	9.7456	9.8197	8.6039	11.212	6.6197	7.9546	8.1341	3.9814	12.533	0.45828	3.0023	7.5298	11.045	1.7435	8.8547	0.26274	8.5576	10.928	3.8783	12.418	6.6389	1.9804	5.4646	10.548	-1.8365	4.8096	6.6994	16.561	7.5103	9.9043	6.8302	5.4119	8.4994	11.421	5.8821	9.9368	11.336	9.4622	7.4242
-10.831	-14.015	-14.814	-15.558	-14.079	-14.811	-7.9428	-14.32	-12.223	-9.8039	-13.304	-11.938	-11.468	-14.314	-10.56	-11.059	-14.414	-13.952	-11.156	-12.933	-14.788	-16.755	-14.579	-15.739	-8.5687	-8.0988	-12.24	-10.423	-12.072	-15.699	-13.836	-15.88	-8.3368	-11.956	-16.15	-10.69	-11.573	-10.365	-10.417	-12.128	-14.152	-8.628	-15.458	-16.466	-16.326	-13.333	-11.693	-12.928	-14.701	-15.875
-2.1362	7.1526	5.1256	6.0262	9.3621	7.5303	14.977	12.954	1.1192	-1.5096	11.192	-2.8791	3.2655	-2.2609	0.61936	2.4107	0.82586	10.89	1.9995	-1.0981	4.0421	3.0571	5.1038	3.0229	4.5975	-3.9051	4.9084	3.3854	6.3016	6.7193	-2.0914	10.152	5.8752	6.0889	2.8	3.3741	6.4126	3.1272	5.0143	8.1201	0.84	7.0921	2.1215	6.1566	5.0423	3.9134	0.54675	3.9975	5.995	8.0407
10.429	15.498	8.8127	7.9029	13.572	11.64	9.651	7.3663	0.29396	7.2813	4.2361	8.3188	8.4092	13.635	6.427	15.263	1.7303	11.192	12.097	1.8577	4.9457	5.9818	1.4916	6.9314	7.1272	10.211	8.2568	4.0619	8.5195	1.0299	11.812	5.5693	7.9553	11.737	9.5877	-1.8405	6.1436	-0.4301	6.6357	5.6257	9.6406	5.6831	13.388	9.6911	6.0492	5.5891	4.3744	13.252	14.758	5.5448
-19.413	-10.569	-12.96	-11.422	-10.378	-12.992	-10.715	-7.3616	-9.7992	-12.581	-14.915	-5.1465	-16.175	-16.174	-11.212	-11.417	-15.093	-13.369	-11.134	-11.685	-13.692	-13.054	-15.189	-6.9833	-9.6937	-11.147	-10.758	-5.0665	-5.4718	-10.78	-15.009	-2.8165	-12.198	-8.0578	-19.535	-11.97	-12.008	-11.035	-16.905	-7.3819	-12.829	-7.7825	-15.065	-12.073	-16.929	-9.5272	-15.391	-13.926	-16.83	-12.515
-0.64959	6.975	4.4062	0.27066	3.7959	-4.8472	-7.3798	1.1661	3.9273	1.9769	2.631	3.0261	-0.62579	1.1286	1.4633	-3.2618	-1.4122	-0.89845	-4.1536	5.0034	0.63801	2.0583	1.7823	0.24175	-4.7983	-7.6229	-1.8114	0.82735	2.2355	0.51447	3.9115	-4.92	2.0604	-1.4614	1.221	0.18932	0.44474	3.6239	-0.43875	-3.1735	1.9737	4.8973	0.38238	4.7694	-4.0966	8.0521	-1.1369	8.3794	-1.1504	3.8602
-8.9172	-12.696	-8.0191	-11.046	-13.397	-10.355	-8.719	-8.1278	-11.85	-11.094	-7.3022	-16.445	-12.526	-11.406	-8.5288	-12.764	-9.2757	-9.805	-8.5244	-11.963	-12.598	-7.3897	-18.278	-10.883	-9.5089	-9.3176	-12.019	-10.643	-14.492	-10.862	-10.652	-17.634	-7.6313	-11.403	-8.5984	-9.4265	-10.88	-6.555	-7.9489	-12.956	-6.2107	-11.201	-9.5497	-23.829	-11.643	-8.1353	-4.0588	-13.201	-5.8626	-9.8994
-13.486	-7.7203	-9.152	-2.6609	-7.4195	-8.0409	-9.4812	-15.258	-11.223	-7.7617	-9.0643	-10.226	-11.619	-12.72	-12.782	-8.1461	-9.8677	-12.025	-4.0752	-17.996	-4.5176	-8.6748	-10.22	-6.4538	-10.143	-11.936	-4.2983	-7.564	-10.177	-15.348	-9.4366	-12.589	-6.9906	-8.857	-11.488	-14.772	-5.6178	-9.3525	-8.5257	-11.441	-7.7778	-5.0183	-14.081	-10.618	-12.96	-12.126	-8.2466	-17.969	-12.32	-7.6122
-10.538	-20.388	-13.998	-3.1305	-15.285	-15.432	-17.062	-10.256	-12.263	-19.4	-9.5645	-16.134	-14.258	-17.43	-16.854	-15.285	-13.891	-17.296	-5.0438	-13.411	-18.862	-14.719	-16.074	-14.447	-17.477	-16.978	-5.4566	-17.589	-16.286	-16.882	-17.779	-4.4907	-14.118	-10.477	-4.8596	-13.298	-11.979	-17.477	-17.56	-15.359	-6.4612	-17.489	-17.757	-16.125	-10.013	-12.173	-19.884	-18.353	-14.152	-14.684
-5.3985	-6.4506	-8.7202	-3.4724	-6.3622	-0.72465	-6.4411	-1.1253	-8.0339	-5.4976	-4.2791	-9.6124	-4.1374	-6.5136	-11.927	-0.95954	-3.3521	-7.0623	-1.6521	-3.2125	-3.7244	-10.068	-9.5056	-3.7354	-6.8985	-2.6842	-11.58	-10.073	-11.336	-7.0416	-6.6143	-5.9136	0.33671	-6.389	-1.2188	-5.3048	-5.5567	-7.3252	-2.6371	-4.311	-6.2533	-6.5065	-1.8259	-4.4644	-1.9163	-11.116	-5.811	-8.7281	-11.185	-4.6677
-3.8894	-5.7857	-2.1029	2.4881	-4.1728	-4.1673	-5.0499	-3.7746	-9.2069	-2.2934	-5.9594	-3.0997	-2.192	-5.8189	-8.0399	-1.1035	-1.1751	8.1039	-6.0152	-0.27106	-4.0531	-4.621	-9.0585	1.3696	-3.2652	-1.5286	-6.5942	-2.1794	-3.1357	-1.8857	-1.1691	-1.3261	-0.71916	-7.3978	-2.7944	-7.9021	3.7429	-0.88809	-0.32904	-5.8547	-3.5492	-6.7876	-7.507	-6.2319	-6.2265	-8.3785	-3.851	-3.9751	-4.0369	2.3981
-16.67	-18.092	-19.401	-10.938	-15.3	-10.266	-10.843	-17.131	-12.052	-14.178	-12.244	-19.906	-12.684	-17.973	-11.055	-14.635	-19.036	-21.856	-19.25	-18.856	-15.887	-11.97	-13.931	-12.199	-13.921	-16.639	-25.082	-14.782	-12.779	-8.6525	-13.526	-7.3081	-10.305	-10.067	-19.232	-14.071	-16.12	-16.852	-15.975	-16.026	-11.671	-20.239	-14.035	-21.225	-21.33	-18.758	-11.306	-14.034	-19.075	-16.054
6.8907	0.58796	3.3719	0.14754	11.383	1.6857	-1.0704	3.5126	-1.1477	-0.19906	0.96341	-0.16047	-2.2311	2.7926	-5.1821	7.5329	2.2262	9.5411	0.18992	5.0389	5.2274	2.3003	3.4578	4.314	-0.029667	-3.7535	4.0494	3.9132	-1.231	1.4385	5.2569	1.8966	-4.2799	-1.7615	3.3344	2.9585	-2.7966	0.010054	2.5591	1.6784	-2.7122	-6.4991	2.3877	1.7904	4.2962	5.2189	-4.0072	3.7707	6.6096	-0.88038
-4.7563	-3.7223	3.6563	-5.2798	-4.945	-1.6027	-1.4716	3.5884	-0.79466	-0.54791	2.9964	4.5149	-4.5493	1.5219	-3.718	-0.68684	-2.6231	-3.077	4.3378	2.5899	4.6652	2.9542	3.067	-3.1567	-5.058	-3.9531	-2.0692	0.76572	2.1576	2.5673	0.15242	-5.1578	1.4722	-0.53299	0.12489	-1.5075	5.4859	2.4466	-5.6195	-1.186	6.0866	3.6537	-2.1997	7.3067	-6.1968	3.739	-4.3699	0.84816	-2.627	0.71197
7.0653	-3.1699	-3.819	1.2162	2.9706	-1.2126	1.9578	-4.3183	1.0368	-3.304	0.20428	-7.1611	-6.3304	-3.3767	-5.5123	-5.8295	-3.4625	3.9388	-2.7792	-4.6095	1.6008	2.3474	-1.883	-0.27489	3.2283	-1.9786	-4.4095	-1.6139	7.74	-0.98367	-1.9522	-0.25793	-7.5817	-1.7308	0.88897	-1.5826	-6.7303	-2.4686	-7.0223	-0.93606	0.8713	-0.20537	0.82381	-2.1513	-1.5231	-2.5733	-0.83535	-2.8213	-2.3431	2.5242
-0.61389	-2.7186	-3.3803	-1.1408	-3.96	1.7281	-3.9484	-10.794	-0.76868	2.6277	0.15418	-9.5967	-7.0714	-5.3097	-4.3106	-1.9437	-3.7306	-0.34381	-4.5677	2.8967	-3.1921	-5.5927	1.1397	-2.1773	-0.92243	0.17101	-3.0769	-7.582	0.82916	-0.016234	-1.2871	0.75296	2.2814	-4.567	-1.564	3.7308	-1.1769	-3.6607	0.63693	-1.3648	2.3969	-5.3938	-2.7226	1.8161	-1.9932	-3.6956	-5.2973	-1.0565	5.3305	-1.6367
4.4822	3.8828	6.278	2.2326	5.0153	9.5938	7.9392	13.394	8.1332	9.9812	10.159	-3.1417	5.498	5.5523	6.6481	4.524	8.1174	0.90835	4.5721	3.7436	4.2799	12.922	8.2614	6.9482	3.7063	9.0489	2.9518	3.6569	6.3248	10.444	7.2148	0.1853	5.9019	7.5955	7.3324	11.909	12.606	11.554	6.2697	5.0529	7.6935	5.394	1.5487	7.4653	5.8652	3.9159	6.3191	8.4521	7.9939	5.14
-8.8839	-17.069	-14.891	-7.3626	-9.8027	-13.861	-10.648	-9.2847	-6.5136	-14.114	-11.65	-10.427	-10.208	-11.424	-12.855	-13.577	-7.0298	-12.722	-8.9031	-11.549	-12.727	-11.593	-8.9739	-7.4092	-12.224	-16.967	-14.666	-3.3392	-10.305	-17.442	-13.304	-11.837	-9.5594	-9.2904	-17.348	-13.045	-10.723	-10.871	-11.608	-10.333	-12.783	-14.802	-5.1653	-11.837	-5.8016	-12.269	-10.039	-13.09	-8.9548	-11.411
-8.7157	-10.372	-18.812	-6.2549	-7.5929	-11.537	-11.203	-11.637	-10.137	-12.625	-7.2415	-7.6141	-11.043	-14.516	-5.1845	-7.4531	-13.229	-14.832	-9.0819	-9.0051	-8.3776	-13.777	-13.472	-13.1	-6.1501	-7.4498	-10.031	-16.49	-13.675	-6.3356	-6.4403	-10.017	-6.2445	-8.9251	-5.9225	-11.122	-8.5862	-12.682	-13.731	-6.6791	-11.243	-13.515	-11.391	-10.157	-3.9817	-13.924	-12.468	-9.8106	-7.1226	-15.598
-13.162	-9.0485	-12.261	-10.129	-11.197	-12.363	-11.446	-14.052	-6.5449	-16.125	-6.1161	-5.8259	-11.752	-14.967	-8.6504	-9.711	-14.95	-21.207	-12.405	-14.586	-16.977	-15.007	-22.046	-13.16	-19.802	-14.774	-17.558	-12.453	-15.065	-7.0004	-13.18	-10.942	-16.933	-7.8923	-18.854	-8.8163	-21.3	-15.108	-10.865	-14.347	-15.083	-9.5663	-13.038	-8.8953	-17.194	-10.867	-9.0518	-17.129	-13.846	-11.278
6.4104	0.85505	-1.546	-3.1182	-1.4636	-0.7128	0.797	-5.3829	6.1263	1.3907	0.77113	-8.9847	1.8099	-3.1588	1.6882	-4.4018	2.5817	1.2065	3.1186	-1.174	-4.0875	5.2067	-10.949	-1.8569	-2.3959	2.2737	0.31793	-1.9589	-0.5827	4.7787	-1.6246	-0.6065	-5.4309	-5.1177	1.2328	-4.8826	-0.16913	-1.4346	-0.1369	0.82972	-3.2922	-6.9361	-0.57668	0.90235	1.9612	0.81353	-2.2997	2.1782	-7.1697	3.2149
-2.5447	-3.1866	-2.3904	0.56537	-8.4037	-3.6258	4.8058	1.6916	-0.29156	-1.5179	-10.855	-5.0289	-2.1845	-4.26	-5.7625	-0.084065	-1.5567	0.73624	-2.1032	-4.535	-2.3456	-2.0247	-3.7604	2.3292	-3.3761	-0.37024	2.9644	-1.562	-2.2251	-1.29	-0.59176	1.1179	-5.1065	-10.579	-3.483	-6.849	-7.165	-1.4267	-3.3915	1.1548	2.4988	0.98916	-10.392	-2.1289	-7.6215	-2.8447	2.5647	-0.9311	-0.42995	-1.0811
-12.289	-6.5281	-9.8118	-0.62287	-4.206	-4.4679	-5.816	-1.7839	-3.6765	1.4736	-8.4171	-6.3943	-5.3036	4.5293	-4.5064	-7.6271	-9.3026	-7.3953	-4.9735	-5.4819	-6.7882	-6.1318	-8.0351	-5.3518	-7.7628	-8.8879	-3.5716	-4.325	-2.1144	-1.4011	-9.3353	-2.2309	-6.1758	-4.5995	-6.7649	-7.0575	-1.1541	-5.964	-3.5135	-10.762	-3.186	-6.8361	-11.211	-3.1813	-5.5786	-6.3596	-10.131	-4.2931	-5.9693	-5.0168
-2.0548	-0.5828	5.3457	-2.9767	-2.0469	-5.6927	0.44894	-5.21	-0.047487	-10.8	0.85225	-3.5069	-3.1351	-3.4954	-1.9221	-1.4808	2.8626	-3.8521	1.1473	0.63886	-1.4937	2.6733	-1.0753	-0.5001	-0.40582	4.3964	-0.00487	-4.0436	-2.3794	1.1133	0.82873	0.077894	1.3503	-4.1203	-6.6309	2.4113	-0.64107	4.377	1.8083	-0.55967	-3.8134	-1.4603	-4.1683	-2.6325	-1.0648	-6.177	-2.1134	0.01841	-2.1118	-3.3672
-9.1702	-6.1456	-12.653	-14.383	-11.97	-17.5	-6.3849	-12.869	-11.519	-5.8945	-4.1385	-13.632	-9.0165	-15.716	-12.032	-4.6884	-8.1268	-3.5491	-12.43	-8.5976	-8.7226	-4.9902	-11.77	-10.395	-8.8743	-10.841	-14.759	-3.0149	-8.5334	-9.3874	-8.1539	-10.495	-13.603	-13.408	-7.0634	-6.8074	-6.2232	-3.8139	-4.5417	-7.9684	-6.4354	-10.63	-17.019	-7.1123	-7.6298	-11.142	-2.6874	-10.813	-9.6653	-8.4225
4.4366	8.3868	7.5658	13.533	7.3938	8.51	8.0544	3.3156	7.4684	8.8956	6.6301	9.0043	1.7365	2.675	7.2929	10.042	13.652	6.1611	7.6179	5.1484	1.1561	9.3998	5.9701	13.6	10.217	5.4285	6.3562	4.9085	2.5463	6.3632	8.0436	12.96	10.699	5.585	2.6628	7.7043	10.213	9.6141	1.6091	9.2237	12.298	2.6687	-2.871	7.9977	2.5642	5.8038	10.686	-1.3808	3.0803	11.084
-16.691	-13.98	-16.428	-13.093	-10.65	-9.7468	-5.1816	-9.4665	-14.008	-11.858	-13.925	-9.3093	-17.007	-13.574	-12	-16.447	-8.9875	-7.9958	-11.366	-10.641	-9.6717	-13.688	-10.496	-22.094	-12.787	-10.15	-8.7389	-10.865	-13.408	-11.889	-9.8739	-6.0953	-11.395	-6.2632	-15.015	-15.593	-10.223	-12.284	-9.2869	-10.381	-10.385	-15.846	-16.74	-17.069	-10.89	-15.57	-11.842	-14.492	-7.831	-8.4954
-18.579	-20.802	-18.937	-24.395	-22.096	-22.122	-25.132	-25.12	-22.857	-22.32	-28.627	-23.07	-18.906	-22.347	-23.658	-21.791	-20.969	-23.873	-20.579	-25.924	-21.029	-24.161	-20.75	-25.979	-25.916	-23.239	-21.443	-17.531	-23.411	-21.08	-20.869	-17.071	-24.417	-20.71	-20.645	-17.886	-22.135	-19.82	-27.004	-26.249	-27.103	-23.578	-23.427	-25.693	-28.95	-23.43	-24.714	-21.911	-25.873	-18.922
-15.067	-4.2346	-5.1685	-6.5499	-6.8953	-2.0405	-0.90492	0.35565	-2.4695	-1.4975	0.95379	-3.3197	-7.0191	-4.4958	-7.3178	-7.2254	-13.432	-2.5644	-10.241	-3.3146	-3.5409	-0.34473	-7.2729	-6.0656	0.83169	-6.5315	-5.0833	-3.2562	-7.6715	-5.1072	-5.6352	-1.0502	-12.048	-5.2995	-2.792	-14.349	-5.236	-1.1708	-0.72778	-6.671	-2.3145	-3.2716	-7.4547	-5.2992	-8.0987	-3.0471	-6.4734	-6.3432	-2.4279	-0.84852
9.1076	9.9275	8.0064	7.6432	7.2817	3.2553	2.1531	5.3337	4.1197	1.7909	2.5473	-3.0671	-0.39543	4.5903	7.3412	0.56816	11.85	9.6603	10.271	4.524	12.222	5.1116	16.5	4.506	7.4041	7.1612	7.8577	12.64	7.4105	2.631	2.5034	10.638	8.6985	3.8211	4.8236	9.654	11.627	8.5694	8.4806	10.253	9.6448	6.4204	-0.9666	1.9484	7.5532	8.5438	2.7977	9.7775	2.0622	9.9269
-1.7633	-9.3878	-8.112	-4.9457	-12.879	-10.587	-8.7192	-6.1564	-5.9181	-8.9326	-8.2475	-10.206	-5.0078	-3.4211	-10.936	-8.89	-5.647	-7.5545	-9.6071	-2.4119	-5.4805	-5.0627	-11.594	0.22381	-6.5968	-0.17289	-9.3913	-11.117	-4.4103	-9.6423	-7.95	-3.647	-0.74739	-6.7868	-4.8641	-7.0085	-5.1069	-6.7902	-6.7107	-6.3009	-11.203	-3.6931	-0.58313	-4.2231	-7.1947	-8.0981	-6.9874	-12.102	-8.5429	-3.2689
0.37242	-6.0882	4.9473	3.8374	5.4271	-2.2423	7.0709	2.0467	3.27	5.3665	1.343	0.47865	0.88098	1.9597	2.763	4.8162	1.8208	5.7788	2.9574	7.6731	1.4796	-2.7224	0.24787	1.2365	2.3306	-0.89795	-0.88879	-3.3386	-0.51701	-0.23006	2.1249	1.0368	-1.7162	-1.3847	2.1138	2.744	-3.3238	1.5117	-7.9209	-3.0331	7.2976	-1.1485	1.8562	-0.57249	-3.7286	6.3719	-4.5698	2.0774	0.035019	-5.2949
-8.5552	-18.541	-16.987	-7.4841	-9.319	-17.823	-8.1653	-8.7046	-5.1043	-10.406	-16.047	-14.699	-7.9183	-17.057	-13.838	-22.616	-11.03	-12.738	-14.478	-18.524	-13.805	-7.8964	-14.437	-7.4206	-19.116	-6.8607	-15.089	-16.035	-11.26	-17.34	-8.2147	-10.949	-15.752	-18.919	-8.2322	-14.229	-8.8869	-21.353	-11.004	-10.256	-16.65	-16.256	-12.497	-12.97	-12.542	-16.752	-13.864	-10.512	-16.63	-14.28
-1.9071	-4.872	0.97013	2.7725	0.53028	0.99127	-3.4771	-4.0161	-0.058844	2.8182	-5.6231	-1.3419	-5.6946	-9.0349	1.8168	-4.5209	-7.9401	-3.3301	-2.1733	-1.7009	-8.9779	-4.6032	4.7852	2.8464	-3.0649	-0.44877	2.6141	-3.9213	0.51764	-2.7145	-4.7469	-2.0668	-9.4899	-7.5618	-4.4768	-0.48847	-2.5832	-1.5299	-5.5955	-8.0591	-7.6602	-3.1416	-7.5751	-7.9193	-2.4326	2.2327	1.4948	0.28151	-5.8851	-6.6081
2.1087	3.5706	4.4532	2.4818	-2.2827	-0.82756	-0.60589	-3.1199	0.97709	9.5862	-0.053429	-3.0503	2.3799	3.9657	1.1798	1.586	-4.4225	-1.5888	-3.1823	-1.1296	5.3942	-1.3824	10.457	3.0539	1.1275	3.5324	-0.23549	-0.99725	-3.9729	0.98565	-2.4817	1.4276	-2.1133	-6.0468	0.3493	-3.5328	1.7429	1.2902	-0.89611	1.0146	3.0775	-3.9393	-2.8968	2.5188	4.4252	1.0588	-1.0699	2.4008	-8.3032	1.3652
0.20426	-0.40478	1.2513	3.8618	3.5223	-0.22832	1.6818	-4.2272	-0.88956	-4.9479	9.5743	-1.8141	3.3204	3.1525	-2.601	-3.3283	1.8727	6.5145	3.854	3.5526	-5.3231	3.3313	8.0403	3.9559	10.148	-0.26739	6.6025	-5.2171	1.6758	0.38317	0.03674	4.7389	1.8808	-0.56958	2.3467	-4.0351	-3.8137	-1.6343	8.209	-4.48	10.76	5.9914	3.3463	2.9892	-3.0874	10.339	-0.18249	8.6306	2.7574	2.065
-17.573	-14.997	-19.537	-14.021	-12.121	-10.827	-10.151	-14.558	-17.267	-10.555	-8.8602	-19.465	-14.8	-12.341	-10.477	-16.74	-13.555	-14.051	-13.291	-15.914	-10.488	-11.161	-6.9562	-7.9571	-15.718	-9.8327	-18.251	-11.071	-15.331	-20.212	-9.264	-11.459	-9.6227	-10.637	-6.3501	-9.0021	-11.246	-18.772	-11.779	-8.0134	-6.5006	-8.6103	-10.625	-17.521	-11.791	-9.7193	-12.135	-18.732	-11.581	-12.534
4.6842	-1.3732	-4.9941	-4.4299	-2.1939	-0.92516	0.77205	1.17	-4.4554	-1.1398	2.102	-1.0889	4.7712	0.18883	1.1687	-0.99637	0.36706	-2.1388	0.19738	3.1157	0.55264	0.50077	-4.0465	3.0611	-0.58833	-0.89319	3.3363	-0.84945	-3.6663	1.721	0.68147	-3.7219	-0.12389	-2.0318	-0.49352	5.9332	-0.16819	-2.1778	4.581	4.162	-1.3819	1.828	3.3285	-5.1451	-0.64758	3.9002	3.1764	-2.0114	2.3511	-0.89936
0.96546	-3.9802	-4.8488	-3.7685	-2.6626	-5.0444	0.88949	-2.2723	-2.6619	-0.72362	-1.5765	-2.7963	-5.6083	-2.389	-2.2997	-3.5506	0.96436	-5.6948	-3.6673	-0.98341	-4.5423	-1.6721	-4.1935	-5.6981	-10.454	-4.4961	-1.9364	-4.2156	-5.4611	-8.4284	-1.6308	-7.674	-2.6468	-6.2485	0.56044	-1.3676	-6.9927	-4.1377	-5.3841	-10.081	-3.866	-2.4629	-4.8169	-4.7035	-3.9622	-4.6832	-5.7176	-2.322	-6.5424	-2.6551
16.517	0.8598	10.419	2.6342	6.5024	13.307	5.1166	2.1104	5.033	5.0838	5.8133	13.436	11.308	7.0023	4.1921	9.7377	5.2638	6.6087	11.857	5.7393	12.513	7.5082	13.51	1.758	4.1475	8.2423	9.2579	7.5069	9.9269	8.9635	7.248	8.3643	6.0409	8.2603	11.596	8.912	2.5236	12.201	14.686	4.1152	7.9563	7.2762	6.2351	9.2699	0.86625	5.9113	6.3279	6.3822	2.904	7.1585
2.4929	7.1994	6.2155	3.5726	9.7056	8.2878	11.893	-1.2142	-0.7923	2.3675	13.965	2.4249	2.8713	11.604	0.18456	8.139	8.5276	-1.945	7.7584	7.9635	-0.59666	3.0835	5.5411	9.9747	8.2702	8.3698	3.9822	4.3697	9.4595	7.7109	7.3336	11.691	0.51443	1.4845	1.7641	2.0296	7.5074	8.0228	-2.0007	4.8909	6.9625	9.8833	4.2427	6.8833	3.2504	8.0055	6.2726	-1.8162	1.824	6.2212
-7.704	-9.7635	-4.2297	-10.358	-8.8075	-0.56249	-7.3845	-0.19084	-8.6408	-6.2942	-2.8337	-2.1407	-4.5721	0.82721	-4.6015	-1.677	-9.3791	-8.8672	-6.6854	-10.123	-5.1837	3.7454	-1.4216	-4.5161	-6.4287	-4.8055	3.7193	-8.8028	-1.2344	-5.3146	-5.2856	-1.6519	0.13265	-1.6042	-10.848	-3.0252	-6.2877	-6.2878	-2.626	-7.5909	-3.0399	-4.6688	-4.7695	-7.9129	-6.3857	-0.43862	-2.1801	-7.7695	-0.53223	-2.8156
1.9236	-6.4994	-7.0356	-9.2484	-0.76189	-14.148	-7.5465	-2.7017	1.788	-5.0273	-1.6227	-5.8841	2.9744	-2.4117	-3.2509	-14.759	-4.5653	-4.6394	-11.97	-9.7726	-5.7734	-5.417	-6.3043	4.4838	-7.7391	4.1561	-8.7158	-5.4896	-8.3164	1.1317	-6.0076	1.4216	-6.3372	3.6055	-3.1182	-6.1657	-12.489	-5.0261	-5.1555	-7.484	-0.25918	-3.9944	-3.22	-7.0931	-8.1692	-8.5575	-13.011	-9.7276	-6.2743	-4.7966
0.80833	-4.3339	-4.2262	-5.614	-8.0326	-3.417	-4.4596	-0.12116	-8.0092	-7.8981	0.77647	-7.3716	0.46923	-6.0637	2.4391	-5.2259	0.62722	-6.6995	-2.7857	-8.1469	-2.8018	-2.3002	-3.6967	-6.3798	-0.91416	-2.219	-5.6226	-7.9049	-6.5119	-4.6193	-0.33712	-2.9472	-4.0303	-7.103	-5.1242	-2.1506	-10.131	-3.7923	-6.7029	-3.6902	-0.035166	-3.3791	-4.0883	-5.9024	-3.6624	-0.23421	-1.44	1.0679	0.45535	-7.5384
-0.86146	-3.9882	0.24909	-5.1905	-2.5598	-0.064905	-5.6699	3.9866	-0.17172	-0.023818	-5.464	-6.4648	-6.9928	-4.7051	1.0589	-5.2154	-0.60153	-6.9057	-7.0632	-1.8803	-5.6263	-0.58787	-0.34819	-2.097	-11.762	0.61055	-2.8712	-8.0375	-1.1696	-6.3305	1.0055	-0.97818	0.54555	0.24561	1.6707	-6.723	-1.9824	-4.0465	1.2965	-1.2944	-1.2009	-9.8527	0.64436	-0.68915	-5.2822	4.1301	1.2937	-5.2334	0.077606	-1.0833
-2.4868	-1.6899	-2.4465	-7.9417	0.28736	4.4136	3.7448	-3.5996	-0.038709	-3.938	0.048151	0.58868	-4.9113	-4.2805	0.14636	2.961	-4.2969	-0.51233	-4.3419	-4.0868	-1.4152	-0.22989	-3.5784	-2.8365	-4.2904	1.4651	5.3482	-0.70068	1.27	1.2034	-4.416	0.15674	-4.3836	-7.9702	2.0739	-3.2689	0.58918	-7.1631	-5.2084	-5.5542	-0.33694	-4.214	-5.6245	-4.7487	-6.9152	-1.3817	-4.6763	-0.33984	-5.0186	-5.9749
-3.235	-0.75743	-3.3603	0.6103	-3.1911	-2.1019	-1.0918	-1.8034	-3.8812	1.8676	1.7358	-2.9072	-8.1229	-1.3989	-1.3461	2.7857	-3.533	-3.2777	4.9622	-0.31594	-3.4322	-3.213	-1.7833	0.059252	-0.19085	1.3764	-5.1739	-8.8167	3.197	-6.3498	-3.4656	6.3177	-1.4278	3.5548	-3.7266	-3.1665	-7.8041	-5.0591	4.2074	-8.4898	-2.3759	-2.5619	5.7919	1.1957	-3.7249	-0.57594	4.6245	0.56105	-1.4186	-1.2134
8.3962	4.1882	7.2996	7.0044	-0.4817	4.7899	1.5668	-0.090381	7.2064	6.8054	3.9593	1.8307	-0.68285	9.7028	6.7958	4.537	1.0257	1.7659	3.2064	6.305	2.3747	1.4545	3.1418	-0.24255	5.4199	2.7305	3.924	6.9143	11.527	6.1229	3.5438	1.6624	8.5536	2.8712	11.029	3.1477	-0.42111	4.6687	6.451	7.2648	4.5371	4.7262	1.5117	7.3543	7.2541	0.75982	2.572	4.1051	1.0414	12.019
-18.263	-24.135	-21.87	-17.157	-21.889	-13.523	-26.437	-13.343	-24.647	-16.774	-23.129	-25.671	-23.334	-15.457	-21.677	-26.345	-29.844	-23.175	-17.829	-15.768	-24.866	-20.822	-23.773	-22.964	-19.125	-21.991	-20.07	-28.072	-31.05	-17.326	-26.348	-19.222	-22.565	-23.247	-20.39	-27.334	-17.592	-15.69	-20.975	-19.508	-19.924	-18.198	-16.505	-19.358	-22.221	-21.315	-16.463	-16.485	-24.315	-25.545
7.0441	0.70473	-1.4685	-4.9649	-1.2924	-1.3697	3.1201	-2.4688	-1.0934	6.3803	1.0269	-1.1583	4.764	-2.1415	0.73732	3.1424	5.432	-2.4743	-2.7314	-2.1241	-0.23297	1.7677	5.6513	-3.8744	-1.6033	2.8595	-1.4671	0.087068	-3.4459	0.71877	4.2848	0.84803	-4.2092	-0.85225	3.8298	7.6586	-4.3672	-0.62838	-0.25657	1.7653	-2.5506	3.3038	5.7263	-2.4686	2.418	-1.5194	0.53937	0.72715	-4.0634	-1.5057
10.265	9.9897	9.0861	17.442	2.9117	6.5826	14.244	8.1155	8.6266	9.5467	14.334	7.7565	11.902	4.3821	4.1327	13.25	9.914	13.876	13.503	6.9882	11.185	11.243	13.242	6.743	3.1004	7.5535	11.052	6.5452	15.211	11.469	14.444	7.6424	12.837	11.238	10.607	5.5396	8.89	12.101	3.5245	13.422	6.4662	7.2346	9.1855	12.863	16.138	4.3778	12.601	11.866	8.7999	7.3977
-6.8761	-16.863	-9.5805	-11.653	-16.87	-17.664	-10.713	-12.533	-8.8905	-15.141	-10.565	-10.703	-14.852	-10.25	-10.942	-5.7216	-8.7172	-11.839	-8.0844	-14.746	-10.075	-9.091	-10.816	-10.948	-12.109	-19.063	-15.388	-14.005	-14.405	-19.272	-11.503	-9.7744	-15.55	-13.347	-11.717	-9.111	-12.274	-10.867	-12.412	-4.6713	-11.862	-11.786	-19.506	-12.408	-12.557	-15.524	-13.317	-7.8668	-10.776	-15.259
-21.667	-21.513	-19.45	-21.758	-21.428	-22.796	-16.852	-23.116	-26.036	-24.539	-22.184	-25.978	-21.101	-21.134	-18.75	-21.58	-19.713	-21.304	-21.265	-24.684	-31.285	-16.68	-19.57	-19.913	-26.144	-20.13	-18.56	-14.756	-26.431	-22.293	-23.091	-22.594	-22.963	-23.03	-24.083	-24.274	-26.003	-27.869	-28.281	-21.747	-22.207	-33.327	-22.603	-19.761	-24.719	-22.469	-19.498	-23.114	-21.286	-19.572
-15.211	-6.8976	-20.115	-18.643	-16.529	-15.925	-18.206	-20.974	-16.035	-11.329	-10.807	-12.747	-10.284	-10.739	-8.9949	-17.053	-12.319	-14.588	-21.306	-11.226	-21.824	-9.98	-13.122	-14.003	-15.591	-13.814	-16.553	-10.714	-15.353	-17.825	-10.308	-11.396	-10.522	-14.154	-10.419	-16.603	-12.852	-12.73	-19.01	-18.429	-11.382	-14.556	-16.923	-18.253	-11.581	-14.292	-11.913	-9.9854	-15.273	-12.036
-12.471	-10.161	-12.641	-20.558	-14.34	-16.33	-10.748	-14.841	-18.74	-17.376	-13.382	-12.941	-12.61	-12.655	-0.85784	-12.549	-13.029	-14.333	-14.735	-14.048	-15.296	-12.181	-12.777	-13.396	-16.312	-13.036	-21.027	-9.8199	-7.3363	-13.159	-11.104	-15.751	-13.401	-12.689	-15.969	-13.11	-7.9977	-19.646	-18.658	-20.118	-16.388	-7.6982	-13.174	-6.3579	-21.953	-15.869	-8.4892	-15.215	-10.907	-8.4092
3.5753	6.8717	-3.2691	-0.91954	0.53815	-3.4639	-0.52696	-3.9147	-0.17926	-2.7387	3.6	0.91406	7.928	5.4916	-2.3186	0.20021	5.027	4.3368	-1.774	-1.4949	1.2008	5.0657	3.7647	10.827	2.353	-3.0265	3.3979	0.74429	-5.0458	3.7159	-2.8337	1.6475	7.6928	-0.27644	5.1208	2.8265	-0.022794	2.0449	-2.5018	5.9325	0.635	-0.4313	-1.5812	5.4252	-6.3806	1.1608	4.9944	8.4292	5.2995	7.0432
-1.4219	4.5838	3.0722	1.4032	0.746	-4.7434	-1.2115	-5.6764	-2.5782	5.2341	5.0735	4.7589	-8.0538	-4.9181	-0.12231	1.3116	0.45549	-5.2165	-2.7361	-2.7389	-1.9093	1.3109	-6.1758	0.028791	2.9463	-10.417	-0.63756	-0.39829	0.78365	1.4169	-2.0757	6.1142	2.167	-1.5651	-7.369	-4.4259	-1.564	-3.535	2.5007	-5.1806	-8.3916	-0.32828	-3.6216	3.5098	-3.2088	-6.3828	-5.2421	6.2986	-3.2455	0.64945
7.7966	11.148	10.5	11.687	19.207	14.73	8.9297	2.5088	3.7694	6.1401	7.5494	12.403	10.176	10.714	5.4667	13.151	12.519	15.431	10.068	5.0982	10.185	11.16	10.269	11.633	17.009	9.9867	14.185	12.569	11.372	4.372	13.333	10.18	5.5472	19.599	8.0371	10.607	8.7091	11.998	5.3326	8.9274	14.746	11.353	15.418	14.882	16.322	10.465	11.258	6.3945	9.1206	4.8485
-6.5387	-0.70665	-2.685	-0.18335	-7.3771	4.1935	-4.84	2.0827	0.15561	-0.65001	-1.4124	-6.1917	-2.1327	-5.0701	-4.6292	2.1355	-1.1724	1.0149	0.073402	-5.2185	3.1327	1.7358	0.33297	-5.9794	-3.2973	2.0244	-2.087	-3.1752	-3.1974	-2.0697	1.6033	-9.8003	1.7298	0.30838	-0.066237	-2.1931	-1.8902	-1.8818	-0.67771	-1.9659	-6.4793	2.3523	0.2828	-4.5422	-3.8837	-1.6027	-2.0948	-5.7041	1.269	-2.1935
-4.8575	-1.4186	2.7346	4.8518	-4.0298	2.1342	-2.2695	-0.44382	0.99154	-1.7135	0.48787	-6.7784	-2.9921	1.1143	-3.5368	-5.477	1.1657	4.4905	1.8652	-1.8052	4.9069	0.80254	-2.082	-0.069543	-9.2223	-1.3301	3.5082	3.6476	3.1012	-0.83369	0.57326	-5.5796	-6.0122	2.5894	-2.5328	5.7131	-4.4356	0.91912	-0.88212	5.2101	4.7314	4.1248	1.2099	1.8896	-4.6896	-0.84476	2.135	2.8359	-3.0083	-3.0552
8.6077	-2.112	1.4442	7.3505	7.1381	-0.00031106	6.7808	5.3856	5.6426	5.1098	7.4238	3.965	6.6111	8.2663	1.4046	4.4339	3.5631	5.1093	1.6376	9.2032	7.8652	0.79241	2.765	-0.10483	11.962	8.0631	1.2954	-0.36474	2.1686	5.8062	6.7948	9.6817	5.1887	3.802	2.2967	-0.65623	2.0548	5.0714	0.48662	6.4239	7.1458	8.0368	1.9517	5.5773	6.3902	9.7599	5.0166	-0.78631	6.9229	1.8657
-4.0393	-7.5425	-6.9227	-7.5207	-7.3744	-6.8549	-0.53044	-2.9831	-2.7833	-5.1157	-1.0659	-3.4717	-2.1586	-5.9183	2.0561	0.80685	-6.7472	-0.79249	0.87316	-3.4339	-7.4491	-2.711	-2.6433	-0.67633	-1.1489	-1.197	-8.6526	-9.3522	-2.087	0.49524	3.1729	-4.3653	-4.6332	0.29558	0.94856	-12.036	-8.7845	2.3784	-3.199	1.2335	-5.1383	-0.074155	-4.8229	-3.7113	-0.68819	-6.0253	-7.153	-2.4124	-2.9524	-1.7531
-3.4387	-13.917	-4.5677	-1.3831	-6.028	0.0064271	-6.8781	-2.4863	0.6129	-4.2447	-1.5258	-3.2192	-7.224	-2.2706	-3.7207	-3.8916	-9.4003	-2.1923	-3.7819	-1.1709	-4.4711	-4.6154	1.631	-6.3437	-5.7987	0.01496	-9.7653	-0.70445	-11.548	-3.1531	-5.827	-4.6019	-4.5196	-4.1722	1.1767	-7.6242	-6.5417	-9.8654	-2.5576	-9.3663	-2.0347	-7.864	-6.6355	0.32454	-8.1999	-5.3479	-1.7944	4.5597	-2.4065	1.2612
-3.1529	-0.74135	-3.1313	1.1943	0.16149	1.4042	-8.6038	7.1903	-1.8857	-2.3789	0.25177	-2.5987	-0.87287	0.25043	0.94348	5.9443	-2.1737	-5.2311	-2.4089	-0.3402	-1.8287	-2.4102	-3.7473	-1.5007	2.8539	-0.57037	-1.5214	-0.17239	1.2044	-2.6824	-4.149	1.8322	-0.032724	-4.9763	-2.2402	-7.6161	-2.0575	-1.5356	-5.0228	-2.3379	-3.4171	-2.2561	1.007	-0.37933	0.44646	-0.57685	-3.3567	2.038	3.9686	-0.70648
-6.6588	-2.1605	-4.3495	-3.7974	-3.5368	-6.2308	-2.4908	-6.4549	-3.2871	-1.5907	-1.6261	-0.33176	-4.5877	-1.401	0.73225	-1.4532	-6.8401	-8.8048	-1.6747	-0.09669	2.5643	-3.9639	-0.97352	-1.8309	-7.45	-7.586	-7.7897	-2.6156	-9.8769	-2.0731	-5.3128	-2.0436	6.7304	-8.0117	3.5323	1.3633	-0.041276	-2.8021	-3.5129	-2.6295	-8.944	-1.0534	-3.8051	0.24597	-5.5656	-1.3731	-4.6151	-4.5358	-0.10879	-3.2739
2.5352	-6.385	-13.151	-2.8026	-0.18924	-1.6414	1.2731	-2.7501	-6.4259	-4.793	-4.9555	-1.8299	1.4231	-4.273	-2.0845	-4.8168	-0.6206	3.1363	0.54544	0.21541	-5.9643	3.7191	-0.96602	0.20771	0.038014	1.4283	-5.2843	-1.7182	-1.9997	-1.3248	0.28714	-6.7746	0.33075	-5.0397	-5.5555	-4.5107	-4.9274	-1.5842	-5.1341	-7.1721	-9.7335	-1.9162	-7.3883	-4.2717	-5.3781	-0.81368	-6.137	3.6466	-2.7971	-1.4843
-6.0782	-3.1596	2.0888	1.2564	4.5951	-1.0337	-3.7426	4.6405	3.3601	-1.7704	-3.5066	-3.7488	-1.6999	-2.5583	-0.36523	3.141	-4.8515	-3.0271	-6.7414	-0.013065	-3.8916	4.3876	-2.3568	1.3827	-1.0622	2.964	-4.6929	-4.2823	-1.5248	1.3382	-0.12105	-7.3653	2.5936	2.6284	-4.8747	4.3108	-2.4137	-1.3817	-0.83989	-4.6439	-4.4846	-6.8817	-0.47987	1.7217	0.89344	-0.53102	-2.8129	-2.4094	0.97901	-4.3413
-9.2398	-14.292	-12.642	-17.904	-13.803	-18.368	-15.791	-17.683	-13.864	-17.67	-9.3523	-16.59	-17.943	-8.8336	-14.814	-18.647	-14.354	-11.472	-11.154	-13.098	-17.809	-11.127	-8.6243	-12.901	-16.788	-15.98	-10.51	-16.228	-14.713	-5.8332	-7.7568	-17.507	-9.4151	-7.6647	-10.234	-6.7762	-20.395	-12.217	-10.364	-13.423	-10.452	-14.09	-16.818	-12.826	-11.492	-12.06	-16.857	-11.178	-14.372	-11.576
-3.7543	-1.6373	3.7368	1.7879	5.5066	7.1419	2.4646	-1.1933	-3.738	-1.5031	-2.8594	-0.79903	5.7698	-0.63801	2.6306	1.1847	7.6399	-0.52866	1.3086	2.275	4.0201	8.0061	1.4769	-3.5602	-3.7597	-0.59868	1.4338	-6.6419	0.99834	-1.7771	0.92347	3.7939	2.2791	1.4836	4.106	0.96312	4.9064	8.474	4.9932	2.6851	-3.7705	2.9082	-1.445	1.2996	3.3383	8.2541	1.6895	4.3581	-0.39601	3.643
-12.698	-8.4204	-10.073	-10.13	-12.963	-12.608	-9.304	-9.3777	-11.806	-7.7354	-6.87	-8.6485	-17.154	-14.622	-10.624	-9.136	-8.357	-12.454	-9.7604	-3.2647	-11.918	-16.525	-14.274	-10.109	-11.373	-10.482	-5.867	-9.9246	-9.8598	-13.454	-15.841	-11.606	-10.921	-10.634	-12.645	-10.08	-11.99	-12.408	-11.161	-8.7545	-11.51	-11.02	-10.046	-4.9995	-14.632	-6.7706	-8.407	-12.777	-13.155	-15.091
-4.7376	2.2652	-0.011738	-2.9203	0.5371	-2.1545	3.015	-2.2789	0.30882	4.5411	-7.1669	-0.91133	-1.3877	-2.2978	0.71673	2.0951	-0.22312	3.9742	-5.4515	-0.52322	-5.6858	-4.5741	-1.5761	-3.8197	-3.0064	-3.0371	-3.348	5.4841	4.0495	-4.732	-10.252	-0.8281	4.1152	0.51719	-4.9695	-5.489	-5.1221	-5.5043	0.53209	-5.8759	1.6548	-0.63053	-13.356	7.9433	-6.7723	-0.36985	-4.4295	1.0229	-1.5717	-2.4576
-15.126	-10.554	-8.6039	-9.0855	-8.8008	-9.7042	-8.4189	-8.7719	-11.772	-9.7914	-8.3825	-7.5469	-13.022	-15.266	-10.668	-12.908	-4.03	-10.649	-4.8903	-12.709	-13.179	-13.378	-12.271	-16.128	-13.382	-14.148	-12.254	-11.398	-12.533	-12.907	-22.296	-12.992	-20.918	-10.371	-8.7287	-15.936	-10.488	-10.727	-13.746	-11.807	-19.48	-5.8794	-11.125	-8.397	-13.414	-15.456	-2.7639	-10.84	-11.155	-23.734
-5.2649	-11.753	-1.9776	-8.368	-1.8113	-3.3307	-1.3164	-6.2333	-4.7016	-8.0964	-5.0186	-4.5067	-8.3449	0.67551	-0.14013	-7.3758	-5.8178	-3.8526	-5.0943	-6.0836	-2.753	-3.604	4.0193	-11.366	-2.4695	-3.2683	-11.764	-3.9884	-6.2888	-11.319	-2.9259	-2.6221	-8.6258	-9.1116	0.0047883	-5.8272	0.28391	-10.293	-5.2469	-5.4772	-4.4633	-5.2633	-2.1311	-0.67191	-10.624	-3.8715	-7.6867	-5.2512	-6.8946	-7.1727
5.2038	0.19093	5.6863	4.1662	1.9773	3.582	6.7581	4.3376	4.0722	-2.9737	-1.5668	2.6451	-2.0877	0.28705	6.3009	6.7338	-2.0782	-1.5074	1.1854	2.4205	-4.4648	0.54444	0.16116	2.2382	2.4389	5.9435	1.0562	-2.0612	-1.1165	-0.79083	1.9303	-0.11791	4.3337	-2.8313	-0.71509	2.7468	0.5695	1.1421	4.3307	3.2616	5.622	2.6781	-7.2659	0.0077521	6.0727	1.2581	-4.3164	0.062927	7.8187	-0.29542
-2.3973	-3.2968	1.5632	10.154	0.46489	4.263	6.3046	2.6982	9.3225	3.8993	2.6779	10.387	10.485	6.9425	8.9673	4.1393	-0.67147	4.7404	6.2011	4.6311	3.61	8.1457	2.8429	8.0869	8.4659	1.3396	0.53755	0.82329	3.9722	0.53916	10.265	0.062236	6.058	0.4424	6.581	3.8728	7.4977	4.3281	-2.7861	8.1036	3.4919	6.7725	2.8387	4.1209	5.4465	5.9308	5.3803	3.125	0.76586	2.5201
10.148	-0.80155	3.8253	9.5876	-0.78172	6.2276	4.1498	9.452	6.0331	0.27185	3.4428	6.0032	7.9838	8.8913	6.8966	3.2592	2.5469	4.5156	6.2352	5.9057	5.3491	-5.1911	2.218	5.9565	-0.49897	7.3903	5.5021	8.6032	4.2849	4.8262	10.554	8.0513	1.2725	4.8732	-1.1637	3.8236	9.8071	7.3072	2.9951	8.4477	-2.2735	-2.0572	7.0396	8.4027	7.2887	2.4865	13.457	-0.41098	3.8733	5.3366
-19.867	-16.701	-13.961	-13.588	-6.5515	-7.9876	-13.668	-20.839	-10.796	-15.233	-6.3354	-14.752	-8.4493	-12.574	-10.299	-10.366	-21.405	-17.253	-16.541	-13.417	-12.328	-11.859	-17.104	-8.6475	-12.569	-16.044	-8.7122	-11.914	-17.146	-14.243	-15.9	-13.385	-13.408	-15.017	-14.656	-4.366	-17.119	-14.077	-19.539	-7.6686	-13.628	-8.8917	-14.465	-14.058	-17.922	-10.944	-12.817	-11.197	-12.67	-9.5615
-8.6006	-11.196	-8.0263	-14.392	-6.7604	-11.195	-10.243	-9.9149	-11.31	-11.31	-13.896	-5.1576	-11.086	-13.276	-11.365	-16.788	-7.2398	-4.5898	-11.202	-13.201	-8.543	-14.264	-11.978	-18.73	-17.791	-10.977	-6.8828	-10.596	-15.263	-14.869	-3.1554	-10.91	-9.214	-17.843	-4.6595	-9.2539	-4.9783	-15.393	-11.498	-13.23	-9.1223	-8.1188	-9.8289	-14.423	-14.211	-14.937	-14.088	-10.646	-10.543	-5.6362
0.46771	-0.91698	0.032867	-6.6222	-5.5441	1.7195	-6.3326	-3.3421	0.062038	0.65046	-2.7212	-10.904	-0.23857	1.696	-4.0458	0.25495	-0.6178	1.1015	-5.4123	-5.3794	-4.7812	-0.94273	1.8791	0.5046	-3.9898	1.0576	-6.0576	-6.8054	-0.51716	-7.5663	-4.6373	0.50247	-4.3698	-3.2461	-6.793	-0.63658	-4.7363	-3.1691	-6.9724	0.70357	-1.6931	-5.0003	-6.4043	-8.939	-2.8454	-6.4431	-6.6017	-1.6837	0.3195	0.34684
-13.984	-14.027	-12.241	-9.2903	-7.8858	-3.4325	-13.876	-13.35	-15.704	-14.828	-6.6939	-8.4705	-14.098	-15.62	-12.355	-15.824	-10.475	-12.13	-11.028	-8.4647	-9.9834	-14.357	-9.0179	-8.6142	-13.12	-14.78	-8.5963	-9.8957	-7.5589	-12.382	-8.6698	-13.275	-6.0718	-13.112	-5.0676	-14.563	-11.949	-14.205	-10.897	-12.209	-12.169	-10.486	-14.211	-10.119	-11.405	-15.503	-8.3001	-8.2176	-6.6207	-7.3571
-12.664	-8.6983	-7.7954	-11.765	-9.6718	-12.09	-20.564	-5.5079	-11.154	-5.0834	-2.281	-11.452	-13.13	-16.562	-13.132	-6.2947	-15.402	-15.803	-12.662	-9.4198	-12.914	-16.942	-14.186	-16.647	-20.263	-10.976	-16.632	-10.395	-17.93	-11.01	-8.1159	-13.875	-18.154	-11.901	-9.7067	-8.5546	-12.178	-9.5664	-16.615	-15.108	-11.337	-13.469	-6.8594	-12.796	-3.1766	-18.417	-12.593	-11.701	-11.978	-9.2535
-0.32982	1.1917	1.3849	2.5642	4.8177	4.7141	6.8479	2.8197	4.7515	-2.8521	-0.95416	7.7143	6.2836	0.55533	2.2318	-1.6685	5.5812	3.0088	8.2378	0.13443	-2.4467	-2.3403	-0.36724	3.8099	4.4051	-2.0818	5.869	-0.17416	1.2118	-0.67644	-2.459	2.7668	-1.6232	-1.2716	6.8517	-1.6629	-1.1943	4.9264	5.0683	2.5386	1.8533	1.3233	6.8851	-5.6818	0.10771	-3.5547	6.769	5.1346	5.8491	-0.36345
3.7959	-2.7177	0.88597	3.2867	-2.2654	0.79621	-0.37409	-2.1844	3.446	-2.456	-0.30907	4.6817	1.6732	-6.3492	-0.20259	6.2318	4.1553	4.3193	2.4969	0.018756	-4.0216	-2.7788	6.6579	-1.3963	2.8105	1.5026	-1.7773	1.9055	0.40462	0.30695	-1.301	-2.0116	7.9375	0.39871	5.0908	1.0399	6.0109	-6.5996	-8.7347	1.1943	-10.164	0.36134	-3.5797	-1.7566	7.4986	-4.7649	2.2112	-4.5175	-4.9678	5.662
-2.0086	-1.0316	5.1813	-9.6772	-0.39564	-1.4613	-0.1281	3.696	2.4919	7.4038	3.3309	-2.0172	-0.35185	-2.5479	2.2122	-1.6844	-4.748	-0.26312	-1.2463	1.9937	2.642	0.83186	5.1846	7.2982	4.4399	-1.7666	-2.1183	4.5116	2.71	1.2052	3.3084	5.8881	7.3639	5.3239	9.7644	1.7064	6.551	2.4757	0.33624	2.0373	1.1191	0.51275	6.2286	-3.3746	1.8747	-5.4272	-2.8919	5.9315	-0.7544	0.96632
-11.037	-15.96	-9.4163	-11.41	-10.482	-12.214	-12.728	-7.8668	-13.163	-15.238	-15.216	-15.278	-6.8849	-10.761	-11.738	-17.483	-10.502	-9.3753	-3.5564	-14.455	-12.022	-12.085	-14.122	-14.377	-13.587	-12.214	-3.096	-6.521	-6.7631	-8.6601	-9.6024	-10.613	-15.995	-17.385	-17.078	-10.704	-7.635	-19.377	-9.0868	-16.646	-18.171	-12.281	-8.0217	-12.671	-11.321	-12.828	-17.142	-13.255	-8.8326	-13.741
-17.205	-24.992	-17.071	-15.126	-18.817	-22.44	-20.312	-23.333	-19.126	-23.689	-21.497	-19.869	-18.856	-20.899	-21.12	-17.868	-17.694	-21.092	-18.945	-23.523	-19.248	-14.227	-26.023	-18.376	-11.809	-18.867	-16.372	-23.011	-16.53	-25.37	-19.124	-22.711	-21.633	-17.595	-16.532	-19.09	-21.976	-18.95	-15.562	-19.737	-20.209	-27.513	-19.293	-20.906	-18.528	-19.709	-23.811	-22.109	-24.816	-26.426
8.2758	12.398	7.4426	5.8175	8.1035	5.4426	9.852	5.9999	2.709	4.2073	3.3957	4.6691	4.8677	-2.3305	2.7872	8.4394	-3.54	4.976	9.3112	5.5385	5.5241	2.9177	12.143	4.6051	11.828	10.225	-2.1165	8.4923	8.681	1.2973	4.3845	-0.99391	3.6545	4.5619	7.0023	2.7115	10.767	2.7347	8.4895	2.8312	7.3274	5.3247	4.8342	7.0146	5.5349	8.3118	1.0593	7.2165	-3.544	-0.51588
14.092	7.9937	8.7062	12.282	6.6425	12.159	9.9159	11.319	3.2768	14.822	6.1512	12.717	12.114	9.1751	13.317	12.349	3.4554	15.472	11.885	12.361	15.671	13.944	10.133	8.7923	13.802	2.1258	18.36	10.354	10.88	5.3702	10.391	8.8957	7.3006	10.35	9.2017	8.1112	9.607	6.4467	7.5505	12.387	18.152	9.7067	8.8456	7.3217	9.3606	3.4629	5.5713	5.8268	9.1829	10.856
-9.3791	-1.9508	-5.4748	-1.9277	-6.6566	-10.802	-12.32	-6.0414	0.14693	-2.7788	-5.8994	-6.2138	-8.3855	-7.1348	0.81069	-6.1593	-9.1487	-2.6178	-4.3448	-8.0519	-4.2727	-2.7877	-6.9782	-9.7551	-1.3126	-7.494	0.29818	-5.8159	-0.61048	-7.4953	-3.3619	-10.284	-1.7381	-2.509	-7.396	-2.5132	-2.6593	-4.5271	-10.429	-8.0048	-6.7104	-8.5847	-6.7584	-6.7871	-6.8225	-5.2163	-2.0214	-10.424	-4.3402	-6.2208
-2.2092	5.1351	0.71844	-0.18594	-8.7063	-6.6371	-1.6815	-0.50877	-2.6974	-2.7261	2.2369	-4.88	1.2782	-1.8861	-0.4234	-5.4704	4.5	-0.82107	3.4459	-3.0885	-3.2777	-2.3265	-1.9754	-5.8989	0.7993	-2.3391	0.97832	0.74591	-3.8158	-0.59637	1.1489	2.2026	-3.9071	-4.7986	-3.4206	-2.9495	-2.1009	-4.6703	-3.9367	-0.43376	-3.1372	-3.7264	-1.0974	1.7686	-2.8596	0.63285	1.4354	-1.113	-4.625	-3.4245
14.528	7.3798	6.7697	16.135	9.6412	3.7012	4.6459	13.717	11.209	3.1238	9.8411	10.694	6.2829	9.8542	4.6502	11.969	6.6845	10.072	14.399	8.2494	4.4786	5.4777	15.012	6.4201	10.668	13.296	10.737	11.738	16.313	10.714	13.234	0.86042	3.7949	11.368	8.2083	6.9837	6.5663	3.3211	8.0707	8.1358	16.397	12.786	3.3761	5.8569	7.6596	12.015	14.167	6.1735	15.402	8.2266
-24.302	-19.167	-23.184	-21.755	-22.279	-17.492	-17.55	-22.41	-23.944	-22.862	-26.637	-19.183	-25.312	-21.657	-16.04	-21.342	-19.275	-20.154	-25.778	-21.606	-25.256	-20.843	-20.652	-20.551	-20.145	-21.961	-14.635	-21.025	-24.735	-32.178	-17.587	-17.248	-23.854	-27.307	-18.356	-19.267	-18.35	-17.361	-24.414	-19.471	-22.964	-18.259	-20.039	-22.779	-15.896	-17.995	-18.474	-17.969	-19.469	-26.301
-4.2807	-9.5992	-6.3671	-6.1715	-13.227	-10.265	-4.8132	-2.2006	-9.0099	-9.5134	-4.0974	-2.2622	-1.0768	-6.9511	-3.4799	-5.2252	-9.3702	-7.504	-5.142	-4.6269	-9.1268	-7.3662	-4.6451	-5.0967	-12.432	-7.5806	0.064905	-4.9164	-3.9651	-5.4482	-9.6053	-11.051	-2.1755	1.7297	-6.3854	-11.072	-6.664	-7.1463	4.4218	-3.7774	-0.91729	-1.8592	-10.541	-11.982	-8.9348	-2.5872	-9.3823	-0.20673	-3.4093	-2.4411
-26.174	-25.284	-31.25	-22.207	-19.427	-22.934	-20.994	-21.929	-23.673	-17.157	-13.683	-25.794	-25.373	-22.698	-26.314	-21.155	-27.849	-24.423	-18.987	-21.353	-28.049	-25.656	-24.647	-22.171	-24.995	-18.235	-26.436	-23.964	-21.277	-25.476	-27.664	-23.77	-24.169	-20.201	-13.064	-20.111	-17.894	-17.125	-20.441	-20.523	-20.866	-19.932	-27.716	-20.874	-22.027	-20.727	-25.165	-20.516	-24.483	-19.388
10.324	5.6254	-2.0113	2.2007	4.725	-1.9595	4.4478	4.0717	0.088935	0.6069	5.3602	3.4342	1.4224	-3.7505	-5.4064	6.6061	8.0652	-2.5933	1.5842	8.8761	4.521	-0.076989	5.1229	0.88152	1.1074	0.040462	0.25828	3.4474	0.57257	-1.0617	12.286	9.3346	8.5912	5.9527	1.2462	1.4954	1.9778	1.7417	4.8331	6.2472	5.3067	0.024876	3.941	4.9783	-6.0061	-4.5141	1.7518	-0.0058332	3.3707	2.2988
-7.1115	-10.759	-11.586	-2.354	-8.3741	-9.8207	-9.2094	-10.507	-3.0622	-12.056	-10.767	-6.5251	-5.8951	-11.995	-12.618	-9.3542	-4.9233	-7.1317	-6.9045	-7.0669	-8.0345	-10.746	-2.9564	-4.1709	-4.7937	-10.191	-3.3526	-0.73112	-9.5403	-11.72	-12.682	-4.8916	-8.0398	-4.5903	-7.0943	-1.8388	-8.7441	-5.9536	-8.0375	-7.6979	-5.4559	-8.9938	-12.038	-10.422	-7.2783	-4.9314	-6.5602	-7.7064	-2.5806	-9.2968
16.807	12.399	10.911	9.7158	8.7627	12.346	15.923	14.742	1.749	6.0812	7.7063	10.857	7.9983	10.886	11.382	8.8434	15.982	6.4339	14.773	9.3699	15.317	10.518	17.6	10.259	13.577	12.788	6.6577	9.0993	9.1384	8.116	11.174	7.6952	14.178	2.0323	12.969	8.6779	18.234	7.3063	13.734	5.3683	7.7458	6.3461	7.7153	13.115	9.8272	14.561	11.956	4.885	0.62669	8.4236
-1.9157	-6.4229	-11.849	-7.2161	-2.8055	-2.8991	-3.1464	-6.3067	-0.26764	-2.0305	-3.2889	-3.4736	-5.7179	-6.6107	0.99076	-9.0582	-0.59228	-9.8751	-3.3663	-0.22573	-11.706	0.77346	-2.4557	-5.8389	-3.8776	-1.08	-5.7818	-10.546	-2.7443	-11.387	-5.8316	-5.4261	-4.669	-2.7745	-6.6262	-8.4354	-6.1308	-5.8891	-1.6107	-8.1283	-5.3169	-4.3103	-5.1046	-8.7356	-3.5217	-0.61575	1.1123	-3.4085	-6.8061	-2.542
-0.99926	-5.484	-4.5832	-4.2351	-2.9643	-3.7597	-8.5183	-4.1809	-1.5273	-2.8882	-10.141	-3.2703	-4.1495	-7.2439	-2.9584	-4.7796	-0.63858	-1.8184	-2.3413	-1.6353	-5.5714	-2.5798	-6.5484	-4.2272	-4.4886	-0.71121	-0.37502	-0.72764	-4.9346	-1.9835	-0.87513	-7.5413	1.2961	-1.6274	-3.2716	-5.0259	0.4786	-3.5931	-4.7958	-7.0642	-0.68379	-5.1276	-2.715	-0.91353	-0.72008	-2.6238	-2.9581	-6.6797	-7.3774	-10.206
-11.514	-8.8545	-8.3338	-7.6901	-5.7319	-15.485	-16.01	-12.55	-8.6985	-15.115	-13.462	-15.419	-12.356	-13.957	-14.815	-14.442	-10.377	-7.7182	-15.729	-13.711	-12.613	-18.38	-12.582	-6.2047	-11.319	-12.549	-12.385	-7.5891	-21.181	-13.142	-10.238	-18.213	-10.099	-13.207	-9.6199	-21.576	-12.545	-14.943	-9.2497	-12.64	-8.7192	-10.339	-13.609	-14.61	-15.583	-10.974	-8.5544	-11.146	-9.7515	-12.621
-14.922	-10.656	-21.518	-18.852	-19.869	-17.199	-14.314	-17.806	-13.489	-16.993	-13.075	-6.903	-19.519	-15.954	-9.3895	-10.66	-10.952	-14.93	-16.756	-16.934	-17.891	-10.676	-10.018	-19.064	-6.8476	-11.232	-21.242	-18.733	-15.869	-11.387	-17.614	-12.586	-16.042	-17.846	-7.5776	-12.211	-12.817	-14.267	-21.128	-17.374	-18.096	-7.4878	-19.167	-10.903	-16.923	-13.058	-18.445	-13.647	-14.487	-16.765
-6.3377	-1.1299	-7.255	-10.838	1.8683	-1.5957	-4.4645	4.1819	-2.0712	-10.63	-5.9217	0.70952	-2.7085	-1.43	-5.1297	-9.696	-2.7119	-12.058	-6.4884	-8.3176	-1.07	0.93479	-0.060934	-6.0446	-2.6291	-5.9705	-7.9173	-0.67748	-2.4883	-5.9081	-5.5926	2.3545	-3.2366	-7.1069	-0.15867	-5.5905	-8.8555	-7.1877	-7.4921	-0.92081	-3.8884	-6.1925	2.822	0.71975	-3.3613	-8.1391	0.59083	-11.649	-5.5184	-6.5118
5.1373	-0.91256	3.0182	8.5808	1.8339	-3.3415	3.1032	2.6708	0.84751	3.5267	7.0191	1.5401	0.64917	4.6284	4.2984	3.6064	3.547	1.8305	0.70357	-4.1786	-4.8802	1.3347	-6.4858	0.56458	2.5899	-5.246	0.067286	-1.3267	-3.0497	-0.25574	7.5151	1.3148	-1.861	1.4262	1.3183	-0.28906	7.8361	5.3006	0.55223	3.0307	0.83562	4.1332	-0.76931	-4.1529	4.9534	-4.0805	3.2366	2.7376	1.4253	-5.667
-8.4451	-1.2595	2.7427	-7.0681	-3.8258	-7.1096	-3.7875	-4.6401	-4.7865	-7.6939	-4.6712	-6.3578	-6.3969	-5.0573	-9.6937	-3.3913	1.6254	-3.2838	-0.94709	-5.5562	-4.3777	1.2753	-4.2812	-5.2671	-5.4772	-1.4321	-8.7301	-3.1599	-5.7887	-2.559	-1.2335	-4.232	0.051045	0.57664	-5.8021	-1.7663	-6.2203	-2.0185	3.9202	-7.1058	-7.6326	-0.70307	-1.1181	-1.7015	-1.4704	-1.9226	-2.4837	-0.48927	0.37445	-9.0266
4.8529	-1.2653	2.9471	2.6529	3.4487	1.0083	0.14743	1.9838	-1.0923	4.1257	-0.53442	-2.9661	4.5248	-0.37894	0.45696	2.2045	7.3313	2.6378	9.0676	-8.3369	4.3009	-0.19281	2.5265	4.7792	5.8804	-0.14207	1.887	1.4565	-6.1334	-0.16291	-0.73801	-0.93756	1.9885	6.494	-1.9469	2.7206	8.259	-0.45138	-3.0889	1.4353	0.62662	-0.63181	-0.18837	-0.44589	0.14873	-2.0726	3.8737	0.037644	0.01204	1.3553
-1.2447	3.7366	-0.32649	0.080161	4.4689	-8.895	0.25293	4.1091	-6.3331	-0.57283	3.6538	0.15589	3.8898	0.097153	2.9917	1.1269	0.85424	2.4602	2.4234	2.7225	-2.6807	-1.6383	0.93032	0.4492	2.0541	-1.3505	5.9102	0.72235	-5.5146	1.2901	4.6204	-3.5943	6.6943	-2.6297	3.1756	2.3867	1.5916	-2.7255	3.9991	-2.9253	-0.76467	3.601	-3.7278	5.0261	5.2623	2.7441	5.8496	0.32175	6.2116	1.9922
8.3324	3.2578	9.5406	5.4421	4.6382	4.7261	4.1092	5.9451	6.7862	1.9258	5.4413	16.42	1.9082	2.4905	1.2653	10.792	5.6331	6.0147	4.4582	8.3562	11.076	0.42237	8.2627	4.8901	5.8015	13.941	8.9668	12.667	7.9911	9.6048	6.7228	2.9673	13.507	1.3106	11.533	11.706	3.3771	6.7709	2.981	-0.70519	3.5937	0.28384	3.3042	6.7272	6.5688	2.2344	5.5203	5.9574	9.361	4.787
2.4656	-5.5373	2.4244	-1.9763	5.7059	2.2642	-1.6552	-6.1916	-3.1628	-2.1488	8.1008	8.1178	-6.6803	4.2738	-1.6273	0.91785	-1.6979	-3.0846	0.38324	6.2639	-4.9986	-3.9017	3.8182	4.462	1.6622	-1.0638	0.70911	1.386	2.6515	-0.10644	-1.2442	0.034637	2.3747	3.978	-1.0678	-2.4181	-8.3531	-1.7477	0.85356	-4.8009	-0.96865	-0.28627	-2.4032	5.031	1.0457	-0.83803	-1.3031	5.2969	-1.858	3.6285
-12.205	-8.4917	-11.962	-6.6082	-6.6358	-7.8389	-2.1404	-15.933	-6.5056	-12.869	-5.1442	-13.074	-7.4755	-14.842	-8.6783	-6.4834	-12.452	-0.1529	-9.0311	-9.7337	-8.3408	-2.6045	-4.9833	-13.362	-9.4063	-4.9401	-6.2158	-12.099	-4.2944	-10.365	-8.6383	-10.621	-11.141	-7.6951	-6.0634	-13.544	-4.7378	-6.314	-10.692	-11.724	-9.3246	-11.896	-14.529	-15.047	-9.4079	-11.683	-9.1795	-13.371	-10.109	-7.3519
5.9827	0.91076	6.1812	5.7013	5.2725	5.1225	8.3427	3.1002	4.1826	2.6835	5.109	6.3563	10.643	4.8306	-2.5745	9.1782	6.8028	1.8379	12.402	6.2433	14.306	2.7067	4.9422	10.17	8.4877	1.884	9.1348	5.8954	3.8851	12.647	15.047	1.9088	6.2948	3.0806	7.472	0.28385	5.2202	11.563	-1.6098	1.9997	6.3647	5.224	2.4696	0.011584	4.1148	9.0832	6.0809	3.9169	0.55342	4.124
4.5044	2.6675	0.78372	2.1351	7.0159	6.1153	-3.2349	4.9032	1.2605	-3.0267	1.4137	5.2575	2.6991	0.15171	7.9973	4.7874	5.1773	3.3885	8.991	8.9459	4.3406	1.0631	8.6531	-1.7071	1.9752	-1.6126	5.1008	3.2172	6.2422	0.41273	6.4592	3.7983	1.9953	2.6965	5.019	4.9867	4.7908	9.6944	6.1927	6.8503	7.2643	2.0692	6.395	2.3308	2.3191	3.3718	9.9595	1.3118	1.7616	10.048
8.2249	4.653	2.6768	3.9464	5.0745	6.2596	4.8685	3.6061	6.0872	6.2274	2.676	11.057	6.3062	6.4442	4.3189	3.5018	5.7274	5.113	7.8966	4.1498	3.281	0.67608	1.863	0.12941	4.5729	3.9309	10.606	3.065	1.2304	1.2574	2.7852	9.788	0.12345	2.1786	4.9245	2.033	1.231	4.0713	-1.6637	1.8176	0.28727	10.528	5.4681	7.8492	2.897	-2.81	6.3847	3.0616	7.0688	14.672
1.4788	-4.5518	-11.122	-2.7013	-3.7715	-5.5306	-6.253	-7.3508	-3.482	-3.5745	-0.13428	-6.3851	-1.9436	-10.983	-4.5997	-6.6095	-6.2057	-0.27143	-7.2369	-11.26	-0.18502	-9.6134	-1.9736	-6.3422	-7.0744	-0.85215	-6.6456	-7.1038	-10.14	-6.8459	0.5866	-4.562	2.4719	-6.4823	-8.0691	-8.2438	-6.1614	-5.4734	-11.031	-7.5082	-13.043	-6.102	-2.3027	-7.8095	-3.1338	-2.344	-6.389	1.2331	-10.261	-11.181
-4.4762	3.2787	-6.0738	-4.7914	-5.4165	-1.1583	-4.6007	-8.1302	-5.7925	-3.255	-1.0913	-5.404	-13.653	-3.1384	-0.48204	-5.9557	-7.6885	-11.648	-6.5432	-9.0323	-5.2604	-3.1375	-5.5827	-7.7195	-3.1632	-10.076	-2.2393	-4.6062	-6.5556	-4.8631	0.45719	-3.1723	-11.493	0.14156	-6.5226	0.15124	-4.7275	-6.9914	-5.1559	-1.9241	-5.4552	-7.1702	-7.6929	-7.5871	-5.8974	-7.8934	-5.6112	-2.8718	-4.7265	0.028917
-3.4567	3.6664	0.19695	4.1338	-2.0974	-2.8448	9.0926	-2.5923	-1.1155	1.2691	-2.2123	-1.4479	-0.38622	-2.962	-0.97659	4.0722	2.0847	3.2292	5.863	0.34448	1.8084	-0.47458	-2.0398	5.855	0.88762	2.762	-6.1775	3.8208	0.40801	4.9311	5.2977	3.4098	0.58572	-4.2655	-5.3082	0.60538	3.0379	8.4128	3.7336	6.5734	7.86	0.32744	-0.30838	-1.0904	0.79441	1.8576	0.093206	-5.1068	-0.45672	-0.87616
-11.552	-10.234	-12.023	-11.249	-9.1809	-13.975	-12.705	-13.892	-12.864	-13.447	-9.4601	-13.892	-10.911	-13.487	-10.859	-10.254	-15.225	-13.393	-17.751	-11.362	-10.915	-9.0213	-11.65	-13.838	-17.458	-14.26	-15.765	-16.447	-8.6231	-20.13	-12.474	-14.465	-12.019	-14.566	-20.237	-13.59	-5.7624	-13.398	-11.255	-11.258	-17.995	-15.259	-8.9312	-8.1684	-15.479	-17.848	-18.98	-14.463	-15.947	-18.468
-12.341	-9.7804	-15.196	-10.711	-5.648	-8.01	-15.796	-13.108	-13.818	-18.388	-11.718	-10.488	-11.426	-7.8667	-14.511	-9.3441	-12.134	-5.3869	-13.661	-10.985	-8.9666	-12.311	-6.256	-12.391	-7.8294	-11.726	-11.558	-4.307	-9.5058	-10.403	-14.211	-7.6292	-11.967	-14.704	-10.962	-13.126	-8.1952	-9.2676	-10.987	-9.9931	-20.256	-11.107	-17.628	-15.096	-8.6758	-8.6617	-8.9249	-9.669	-12.71	-12.925
-15.648	-9.888	-6.0163	-12.422	-10.773	-9.8534	-16.975	-14.117	-13.008	-11.754	-7.9764	-9.4919	-21.949	-17.287	-19.761	-16.857	-13.405	-8.613	-13.239	-13.047	-6.6995	-15.658	-11.719	-11.708	-9.4308	-9.7655	-15.212	-16.751	-14.668	-13.254	-11.641	-17.321	-11.506	-17.082	-13.047	-7.785	-6.1495	-11.283	-8.2967	-9.8964	-11.154	-12.666	-8.1085	-12.412	-14.236	-9.9808	-11.45	-13.279	-13.028	-18.327
4.313	9.4155	4.1869	-4.4971	11.788	8.5211	14.112	3.8282	5.0551	4.5218	5.5513	8.4721	9.8868	9.8768	11.157	10.297	13.98	7.2797	13.841	11.953	2.1671	7.2825	2.786	7.4657	10.618	7.1264	8.6987	7.3911	9.8392	9.6329	16.968	2.2787	10.924	3.7631	10.065	14.079	5.8484	10.384	6.5118	2.61	0.52545	9.1115	4.5826	9.0137	6.2434	12.062	8.4621	6.075	8.3242	6.59
-14.249	-8.4924	-5.695	-12.564	-2.3362	-12.833	-13.519	-14.676	-15.633	-8.3134	-15.222	-3.6872	-8.0016	-7.5349	-6.6887	-9.6257	-8.2354	-10.831	-8.6196	-13.428	-8.6893	-15.176	-10.167	-13.719	-10.409	-13.36	-4.5742	-11.42	-7.1098	-9.1676	-8.9639	-9.8415	-8.1169	-7.6709	-13.051	-17.879	-12.803	-18.375	-11.532	-11.605	-9.2373	-5.9318	-15.277	-7.2977	-9.9844	-17.618	-16.929	-12.161	-9.5964	-13.659
-1.0522	-8.6392	-2.1647	4.2996	-4.5068	-7.4813	-2.3625	-3.6827	0.048338	-1.5836	-1.2735	-1.7794	-2.8051	-1.5268	1.4856	-3.024	-1.952	-3.3071	-2.1942	-3.3558	-2.9127	-2.8357	-6.2878	-3.5781	1.1379	-1.2689	-4.9878	-7.1914	-3.3165	-2.7207	-5.9542	-4.7798	3.0734	1.3681	-5.8136	0.20319	-0.13795	-1.5327	6.0198	-1.2097	-7.6117	-3.3362	2.1713	-2.8273	-1.3596	0.030632	-0.8154	-3.3929	-6.4495	1.5499
-4.6686	-6.0001	-0.34643	-6.2315	-5.6812	-5.8742	-4.7875	-2.7992	-3.6175	-5.3348	-1.7662	-5.8881	5.188	-1.8177	1.2192	-4.5499	0.2055	1.5242	-4.8417	-2.7169	3.5594	-6.166	-7.0859	-5.7205	-8.712	-2.9172	-0.053167	-3.1648	-3.5331	-0.74264	-4.796	-4.8758	-2.9691	-9.2628	3.5219	-1.0247	-7.5644	-3.0198	-2.0943	-0.47742	4.9905	1.6086	1.1729	-5.9478	-3.1974	-3.3752	-6.681	-3.9008	-1.2149	-7.4375
8.2811	0.44238	-7.1536	-7.7495	-0.31849	-5.8991	-5.8781	-4.6371	-8.4888	-1.1031	-6.3327	-6.0339	-8.9018	-5.2195	-5.3433	-10.491	-3.8289	-7.2095	-4.2032	-3.9025	-1.5679	-8.5348	-11.507	-14.013	-10.366	-3.0312	-3.4983	-2.8675	-7.3976	-5.3617	-8.1836	-8.7304	-4.4022	-6.1781	1.6065	-9.8861	-8.9667	-4.4679	-3.6652	-1.0664	-7.4449	-6.3713	-5.6048	-3.0016	-11.779	-3.3053	-8.2378	-5.3514	-6.1942	-0.57481
8.3225	6.5787	8.4955	7.7722	7.4006	10.793	3.4041	5.3535	3.1785	5.9139	-2.2738	9.3742	6.4097	2.2664	16.537	6.4801	4.7691	3.2944	6.4314	13.605	9.5039	7.8589	12.068	9.3952	2.6591	6.1089	6.5132	7.7461	2.6123	6.0928	7.3323	8.4475	8.8553	5.8342	7.2543	10.783	4.8985	-1.8637	8.5392	6.6017	12.219	9.1737	11.543	5.4304	1.3684	8.497	5.1875	4.7356	10.344	3.6902
-8.7082	-0.88958	-5.221	-6.0925	-1.1995	-2.0765	-1.0623	4.1315	0.96158	3.356	-3.3018	-4.7635	-5.1489	-3.5857	-5.023	0.74763	-6.5453	-7.9077	-4.2597	1.1992	-7.2344	-2.0718	1.8471	1.9186	-2.2712	0.90338	3.9423	-1.5148	1.5618	-2.0307	-2.325	-2.7395	-5.2635	-0.78939	0.22252	1.4563	-4.2213	1.2712	1.6597	-2.7974	6.6241	0.3922	-0.69806	-3.048	-4.3415	-3.7727	-8.6967	0.14872	3.9971	2.2643
2.4234	-6.6182	0.90981	0.70062	3.9926	-2.0198	-2.5056	3.5737	-5.668	-3.6496	-2.0743	3.6541	-7.7273	0.51652	1.0791	4.7902	6.3129	4.2699	1.8835	2.155	0.53314	0.42396	2.2911	-2.4855	-3.7301	2.5939	0.13686	2.0564	6.0464	2.8226	1.0587	0.57354	1.2312	3.5888	-2.2302	-4.1425	1.1304	0.243	1.177	4.1722	-3.7277	5.5042	-1.65	2.7243	0.47982	3.1452	-3.6694	4.5477	-0.27535	-2.4647
-15.09	-11.006	-14.518	-12.453	-16.252	-17.855	-23.826	-17.516	-22.234	-13.498	-12.081	-13.789	-19.394	-8.5047	-13.883	-17.553	-10.313	-14.022	-16.541	-7.1386	-16.329	-14.085	-16.804	-14.351	-11.956	-11.347	-12.856	-16.39	-13.161	-8.8565	-8.9447	-9.0436	-10.234	-12.44	-14.285	-16.307	-6.0981	-13.099	-4.3319	-9.9689	-13.063	-13.636	-8.7146	-11.147	-12.237	-17.994	-15.385	-13.826	-11.113	-18.676
-15.062	-11.504	-10.932	-8.5745	-13.357	-16.092	-15.198	-16.707	-18.888	-18.325	-18.682	-18.478	-16.918	-8.8	-15.53	-12.204	-15.116	-21.283	-13.896	-18.02	-13.464	-8.8827	-17.267	-18.284	-21.028	-16.506	-16.361	-12.382	-16.336	-18.291	-17.563	-14.619	-11.717	-11.527	-14.289	-15.149	-10.649	-14.295	-12.382	-12.119	-11.2	-14.642	-17.801	-11.581	-11.244	-14.48	-15.09	-11.521	-15.49	-15.717
7.4513	9.0401	4.515	6.1412	7.8489	10.164	6.8411	5.0122	8.5153	4.4635	10.892	2.5376	7.1765	13.281	7.8106	6.2015	3.2439	12.071	9.2878	12.482	0.43447	8.5443	7.1984	11.019	13.33	6.2758	8.8992	8.4975	8.2783	16.198	6.6138	4.8904	12.863	15.63	10.384	4.6334	9.9399	10.219	10.774	9.9215	5.6394	10.379	4.5049	9.438	7.1941	6.3204	11.511	12.735	7.7787	5.7019
9.3136	9.6317	3.3716	5.9453	6.0563	13.338	9.1058	9.5768	5.0603	5.3726	11.246	12.042	6.0174	11.604	4.8419	9.3578	11.954	4.9824	9.2298	10.748	10.806	7.099	6.921	8.6732	10.337	9.238	14.877	2.8713	2.6396	6.0994	11.27	6.3119	9.5712	10.503	11.062	11.629	11.677	6.0793	7.9467	7.1424	5.8467	9.7369	9.0278	2.8663	11.789	7.8107	5.6203	5.5624	9.9797	5.7175
2.4727	-3.038	-0.082599	-2.6512	8.0998	0.33425	-1.6069	3.1794	-1.7052	6.9031	-2.9024	-3.0093	-1.3391	1.255	3.9706	3.2839	4.561	2.9195	2.4989	4.5164	-0.084003	1.7617	0.63861	2.4709	-4.2383	-4.2383	-4.8029	-7.2565	-4.3504	-4.6388	-3.3961	-9.1903	-1.8252	-1.2025	2.1938	-3.0089	-4.4535	2.3826	2.4519	-1.4168	-0.40192	-1.414	0.90539	0.036423	6.9795	-1.4458	-6.0289	1.3414	-3.2705	-1.4027
-2.9904	2.5396	-3.0324	-4.7021	-2.0116	-8.4488	0.55878	-3.9529	-3.4959	-2.1529	-4.7055	6.3243	0.93415	-5.6149	-1.2845	-6.0674	-0.69368	-0.053506	-3.7705	0.86924	-9.0694	0.5191	-1.39	-6.4495	-3.1897	-2.1697	-3.1549	-0.64274	-0.51628	0.066187	-6.6316	-2.7363	-3.4485	-10.257	-7.767	-4.9523	-5.2239	1.7642	-7.3471	-11.435	-1.5883	2.0813	-6.3074	0.07366	-11.26	-1.8821	-2.3728	-5.0551	-4.3836	-1.7945
-1.027	3.2596	-1.2764	-1.4564	-1.6396	-2.7076	-5.811	-3.2219	2.1282	1.0308	3.9205	3.7775	0.73251	-0.29175	1.5456	3.2301	-3.0496	3.5832	-3.0804	3.5676	-3.9066	0.51437	-5.0853	-0.46007	1.9511	3.6408	0.071572	0.35464	-0.61296	-0.23893	0.51438	6.6892	-0.22537	4.6236	-1.9642	4.2319	-5.1222	3.3066	-5.262	-0.55476	1.9357	1.6488	-3.9767	-3.2243	-1.3449	-10.489	-3.6443	-0.019842	0.44344	6.6368
9.0324	13.999	7.5636	7.4966	6.4706	10.353	6.113	4.152	11.179	7.1559	8.792	3.6456	2.3201	7.7843	8.1221	5.7796	9.1332	5.0223	10.735	6.826	7.8229	9.2876	6.1049	5.413	5.8398	11.708	10.228	8.6962	10.185	8.0644	4.1044	9.6787	10.222	8.9463	7.6234	4.3266	10.062	7.8131	4.3328	6.0858	9.4488	8.8633	4.8451	-2.4453	6.0507	11.526	4.5826	9.0993	6.0643	3.2646
4.4007	1.3552	0.42523	4.1603	-4.0618	2.4937	2.4492	-0.12843	3.8359	7.2978	1.2478	3.3899	-1.6188	-0.072594	-1.0958	1.6744	1.2644	3.6713	1.3977	4.2823	3.0347	-1.0685	-0.39311	4.5676	5.6179	5.8464	5.334	3.0974	2.1479	0.91336	-1.7649	1.768	2.4865	5.5642	3.1159	4.049	4.6491	4.5253	3.4879	7.1048	4.5443	2.9413	0.22336	4.6177	3.9915	3.5628	-1.4434	2.6808	8.4947	8.4554
0.33388	-7.87	-0.46024	-1.1276	1.758	-4.0515	-4.9785	-8.7546	-8.7087	-5.8127	0.10048	-2.7861	-6.3195	-2.352	-7.0133	-0.87441	-11.435	0.46009	-6.3806	-3.4551	0.31685	-7.983	-0.76962	-3.4368	-16.802	-5.7071	-5.1239	-1.6194	-1.1636	-4.7983	-2.6002	-8.24	-2.9025	0.65916	-5.6381	-0.88489	-5.0519	-4.9843	-1.8585	-5.4391	-0.24433	-7.8211	-8.0741	2.1011	-7.2675	-5.3417	-9.0467	-11.987	-5.2443	-1.0798
0.088372	-3.6252	-7.4068	-1.0441	-1.6904	-2.2918	1.453	-5.6507	-1.5947	-0.26561	-0.71159	-5.6077	-2.1378	-2.8462	-0.17157	-3.6319	2.2567	2.0671	-6.351	-7.2824	3.5249	-2.3003	2.5008	2.2244	-4.5441	-8.6841	-3.1469	-0.13988	6.641	3.4465	-4.9007	1.8256	-2.2636	-6.9086	0.58831	1.9385	-5.7921	-3.1937	4.1603	-1.6492	0.54441	-2.3072	-5.7831	-1.2951	0.6165	1.5552	-7.2507	-0.76385	0.40951	-6.0151
-5.013	1.8567	-6.4189	-3.6247	-1.1894	-0.89942	1.8502	-1.8459	5.2826	-1.7036	-3.8176	2.6812	1.3639	-9.3423	-3.5766	-0.1787	-5.1887	-0.25123	1.2421	2.2382	-0.9679	-5.8582	3.0816	-0.5927	-0.47582	4.1233	-10.112	-1.878	6.5407	-4.4917	-1.8207	1.4399	6.4228	-4.3657	-2.12	-4.5675	2.1616	1.0066	2.1699	3.8049	-0.052059	-2.5247	0.47022	6.5134	-3.8689	-1.2403	1.5852	-2.7136	-3.9453	0.32822
-4.7353	-3.1402	-0.84635	-2.0443	-3.4961	2.4794	-3.5582	-4.9628	-4.6641	-6.8848	0.0053122	-1.6353	-2.6405	-4.0234	-2.1299	-8.3309	-4.3307	-8.555	-1.9756	-3.5151	-0.5918	-3.0185	0.25375	-10.332	-1.5829	1.3176	-4.7654	-9.2484	-6.1744	-1.8847	-2.4949	-3.5938	1.4468	-10.435	-7.4991	0.81316	2.2629	-4.3477	-3.2918	-3.4888	3.1848	-4.9296	0.14313	-5.0619	-2.5284	-2.9495	-6.1289	-1.7738	-0.45332	-0.54492
-8.8562	-3.6896	1.7087	-7.2874	-1.043	0.65002	-2.2448	4.4246	-8.1577	1.5509	1.3663	-4.892	-3.17	-2.2669	-10.009	-4.3911	-3.1752	0.85092	0.97517	-0.49905	0.87255	-0.30338	-6.8557	-5.7707	-7.9342	2.832	-4.275	0.66402	-1.8739	0.98907	-0.39089	-4.1444	-2.0669	-0.56302	0.19293	0.85289	-3.3567	-4.622	2.8403	-3.9391	-3.2713	-0.44019	-3.341	-5.7904	-2.1383	-10.131	7.2191	-1.2276	-1.397	-2.1322
1.1624	-5.6597	-4.9181	-0.68221	-9.5788	1.1455	2.496	1.3695	-3.3529	-5.8775	-11.282	-8.4215	-0.43275	-3.2627	-2.2338	4.3229	0.057868	1.5023	-3.1557	1.7923	2.2017	0.094615	-1.7144	-3.9271	-1.8662	-3.8693	-2.0035	-2.3834	-4.5475	-3.4427	-1.4781	-1.7212	-5.0231	2.7433	-2.631	-3.243	-12.099	-5.0669	-0.0089705	2.512	-0.0097307	-10.964	-5.6635	-2.3731	0.12458	4.348	-3.7608	-0.71567	-2.7969	-2.4982
2.4898	-2.0116	-2.1478	-3.9271	-0.3524	-2.0474	-0.6293	-3.0569	-1.7466	-6.2826	-0.10977	-2.6914	-6.1518	2.243	3.1622	1.269	-0.61479	-3.9089	-2.3662	-2.6808	-0.65977	-4.2636	0.52388	-1.1665	2.0372	2.4795	-0.5456	-3.0413	2.723	2.2348	-0.55809	-0.36454	2.5423	0.1448	-2.3931	0.21654	-0.31747	2.6967	-1.5131	-8.5287	6.1983	-2.394	-1.8929	-7.7796	-5.2228	0.15473	-3.0101	3.9243	-1.9811	-3.1218
-3.7145	-7.9962	-6.28	0.1506	-7.2382	-0.16585	-3.7212	-2.0361	-0.34286	0.65479	-7.1578	-2.2584	-6.508	-6.3325	2.8416	-1.9806	-4.9395	-4.8357	-5.6696	-2.3507	-0.6179	3.7265	-0.91475	1.1848	-6.0266	-0.78281	-4.8267	-5.7872	-6.4448	2.8308	-10.265	4.2262	3.3747	-2.9063	-2.1215	-2.176	-3.557	-2.4893	-3.5771	-1.742	-7.6375	-2.5576	-12.465	-9.0913	-2.4665	3.3594	-5.6969	-1.494	-3.903	0.024929
-0.099384	-1.9275	-5.3448	1.5534	0.62651	1.7663	-8.392	-5.4202	-3.9414	-5.3497	-3.5316	-7.8608	-3.2014	-1.2591	-5.8303	-3.9584	-2.8552	-6.4538	-2.6224	-5.7548	-5.4831	-7.9011	-7.7791	-6.0716	2.3949	-3.7275	-8.4952	-1.2549	-4.3739	1.0526	-3.7735	-4.0131	-5.1134	-8.3534	1.2875	-1.7708	-3.8578	-3.0985	-8.5954	-3.6388	-2.4897	2.9972	-4.7692	-4.6542	-7.6053	-0.97271	-3.713	0.67675	-9.9081	-3.1146
-1.244	1.2568	3.4398	-1.6756	-0.84307	-1.9736	1.2482	0.13483	-2.6203	3.4885	-1.9468	-1.6294	-2.5148	0.56938	-0.98971	-3.4671	1.854	-6.5329	5.1036	3.6925	1.862	-3.2515	-3.2223	-6.3611	-2.7647	-8.8794	-0.67683	3.0614	2.401	-0.49696	-4.5362	-2.7558	-0.17019	-2.0042	2.2468	7.6159	-2.4367	0.61643	-3.7445	-0.22588	-5.5173	-6.8621	-4.092	1.1843	-1.2499	-0.45856	-1.1155	-6.522	1.5094	-0.0097279
0.94966	7.2117	6.1846	2.8127	2.6395	0.29792	5.9264	4.0436	4.8681	1.3958	-5.2241	-0.5653	4.2437	-1.6745	6.3129	-6.7642	1.382	-2.7269	0.77646	9.2172	6.1916	-4.0371	0.21309	-1.1705	4.7251	7.19	-1.0383	5.5921	-1.5958	2.1746	5.4577	-6.1282	5.089	9.2965	4.8072	2.1493	1.4226	1.1322	0.81146	2.2785	3.58	11.428	3.1831	11.887	-1.71	6.2987	1.5219	7.9059	-1.4345	4.2248
-9.3612	-12.299	-10.512	-15.726	-15.491	-12.077	-12.961	-8.221	-10.797	-9.4168	-17.821	-12.272	-15.792	-10.028	-10.858	-15.404	-10.798	-11.749	-11.272	-16.673	-12.891	-16.09	-14.121	-14.45	-7.2365	-11.978	-10.022	-12.002	-11.43	-17.661	-11.128	-9.962	-17.371	-11.545	-9.3489	-10.171	-12.411	-15.876	-13.529	-16.104	-15.428	-10.921	-9.7247	-10.749	-7.1418	-7.7175	-14.23	-10.591	-17.202	-9.1709
-11.524	-15.687	-17.983	-13.591	-16.616	-9.4234	-14.214	-12.756	-11.694	-15.677	-12.382	-9.0582	-6.8963	-13.615	-21.572	-9.9337	-20.386	-18.081	-18.342	-14.671	-15.145	-13.336	-14.506	-15.875	-12.55	-13.038	-14.185	-13.85	-12.839	-20.226	-19.318	-17.95	-12.917	-13.504	-13.778	-11.718	-8.6135	-12.767	-11.317	-10.767	-17.462	-13.822	-16.503	-15.173	-15.672	-12.707	-22.467	-16.891	-12.008	-7.4085
-5.6459	-1.0803	-6.1716	-8.0823	-3.3466	-4.4712	-10.231	-7.7177	-5.504	-7.234	-6.6978	-2.3889	-6.5848	-5.2105	-7.2171	-9.4645	-6.6203	-10.357	-9.2974	-7.4984	-10.565	-3.828	-9.8806	-6.9044	-10.091	-4.5936	-7.3421	-4.4804	-10.159	-2.9024	-7.8796	-10.686	-4.3694	-2.6191	-15.289	-1.3498	-4.6247	-1.1274	-11.097	-4.3746	-5.9458	-8.6441	-5.2415	-10.259	-2.8851	-12.283	-10.862	-11.131	-17.483	-9.0756
0.57317	1.2886	-2.5077	-1.6704	-3.8848	-0.3874	-2.3777	3.0563	2.514	-5.0335	0.27142	-1.4307	-3.139	-2.7466	0.87556	4.0461	-3.3843	-2.8686	-6.8388	3.7552	-6.866	-3.0188	7.618	0.69198	-3.1352	1.8468	1.669	-2.4126	-6.39	-2.0294	-6.7349	5.9008	-7.6964	-1.3725	4.269	-2.9938	2.0255	-3.5856	-1.7318	3.8228	4.3784	3.7927	-3.3371	-6.7266	-3.9668	7.4442	6.3453	-1.2098	1.0604	-1.4676
-4.0835	-1.4745	-2.1296	3.9467	5.4455	-0.32269	0.59298	-4.722	1.3308	4.9296	0.89396	-0.20461	2.1449	-0.78474	3.3418	-1.0535	-2.7537	0.53024	-0.54983	6.0922	-1.0909	3.5454	3.7081	11.446	0.97584	6.1988	5.7462	2.7495	-1.7632	-1.8018	3.2975	-4.8781	3.8617	-4.2984	3.1272	-3.0901	-0.93219	1.4146	-3.8172	1.6557	-1.5739	-4.7996	2.1683	1.0648	0.024524	0.23449	3.3385	-1.1531	2.3405	-2.7712
[truncated: 521 more rows]
[truncated: 150 more columns]
