# Supplementary material for: Genetic dissection of main and epistatic effects of QTL based on augmented triple test cross design
Source: PLoS One. 2017 Dec 14;12(12):e0189054. doi: 10.1371/journal.pone.0189054 (PMC5730204; doi:10.1371/journal.pone.0189054)
Supplement: S7 Supporting Information — (ZIP) [file pone.0189054.s007.zip › z2_1550_0.5_10.csv]

0.32012	0.72058	-1.9986	0.55318	-2.2149	-2.3491	-3.2771	-1.0641	-0.48231	-3.2955	-0.82488	-2.5875	-2.1628	-1.518	-0.66596	-1.8342	-0.81636	-1.9911	-0.5493	-0.47729	-1.5598	-0.21964	0.014126	-0.3309	-2.4722	-1.0267	0.085144	-0.31141	-0.74264	-3.2338	-1.3324	-3.7791	-3.1326	-1.5124	-1.1682	-0.10745	-2.994	-3.053	0.056727	-0.58879	-0.90587	-0.1697	-0.52041	-2.4145	-2.9887	0.29334	-1.2486	0.67735	-3.0391	-0.61489
-6.9152	-4.8622	-3.7861	-4.9669	-6.1395	-4.5662	-4.1929	-3.6094	-4.7709	-7.375	-6.1674	-3.9758	-6.2961	-6.0048	-4.2614	-3.512	-5.4194	-3.7877	-5.6506	-5.5829	-3.1015	-7.4605	-6.4514	-5.8389	-3.3587	-4.2528	-4.6	-5.5378	-2.9373	-4.1776	-4.9176	-6.6885	-5.1258	-2.6578	-5.8297	-5.2027	-4.9545	-5.3971	-5.2573	-3.8313	-7.5622	-4.9955	-8.0756	-4.5247	-4.2519	-6.0315	-7.2879	-4.8298	-7.8838	-6.3943
-22.098	-21.653	-19.057	-23.629	-22.763	-22.334	-23.061	-21.631	-23.573	-23.156	-22.624	-23.031	-23.894	-20.384	-22.555	-21.002	-22.62	-21.819	-20.592	-22.931	-20.264	-22.178	-19.862	-21.092	-22.878	-22.161	-22.776	-20.624	-20.664	-23.984	-20.288	-23.023	-23.898	-24.856	-20.548	-21.968	-23.729	-20.167	-22.965	-24.277	-22.228	-24.09	-20.953	-20.093	-23.191	-22.792	-22.162	-20.937	-24.236	-22.093
-2.8455	-3.1291	-2.871	-2.9388	-0.99317	0.0087272	-1.4744	-1.6626	-1.1211	-0.39913	-1.4818	-2.3928	-3.5211	-2.1519	-1.0829	-0.0438	-0.25975	-1.2718	-0.057974	-1.6793	-2.1	-1.9643	-3.9435	-0.92252	-1.9461	-1.6725	-3.3915	-3.4179	-2.1726	-1.2652	-1.9613	-3.054	0.04019	-2.9152	-2.0481	-1.4058	-1.3324	-1.7321	-1.3691	-1.989	-2.8429	0.37008	-2.2851	-2.454	-1.9908	-2.7987	-2.3923	-1.182	-2.6731	-1.9314
-4.5596	-2.233	-2.2046	-3.3477	-5.0141	-4.074	-4.8107	-1.8515	-4.354	-3.5888	-4.0548	-2.9536	-6.2469	-3.4542	-4.3749	-2.9945	-4.7861	-4.9859	-1.7181	-7.1966	-3.9352	-3.537	-4.1387	-1.5854	-3.5169	-2.8542	-3.4943	-2.4353	-1.0856	-2.8677	-3.2471	0.9989	-4.1052	-3.7322	-0.49878	-2.7137	-4.5683	-3.7913	-3.9509	-6.0087	-6.3806	-2.4058	-3.9475	-5.1888	-0.87831	-3.6617	-3.4365	-6.6024	-2.7955	-3.1679
-1.42	-0.14685	-4.0362	-3.8759	-5.1296	-3.5026	-1.6149	-2.8558	-2.7974	-3.7919	-1.9582	-4.6176	-2.531	-4.6548	-4.4069	-3.832	-3.8218	-1.0828	-3.3222	-4.3777	-2.9536	-3.1445	-2.7514	-4.5549	-5.1354	-2.9251	-3.2344	-4.4595	-3.663	-4.7821	-3.159	-4.5122	-1.892	-2.9986	-4.6236	-2.1621	-0.78126	-2.5516	-4.0052	-2.9574	-1.5638	-1.3526	-2.7728	-3.8777	-4.1013	-4.4022	-2.2041	-3.8021	-3.5415	-4.3284
-2.7129	-2.4391	-3.1886	-4.4835	-4.4563	-3.1275	-1.8508	-3.707	-3.0013	-4.0154	-5.3765	-5.2498	-4.5121	-5.5154	-3.6762	-4.2982	-2.5485	-1.8291	-4.1896	-5.8771	-3.835	-5.7912	-6.1029	-3.8781	-2.6421	-2.8997	-5.5838	-4.0689	-2.4492	-5.5371	-2.8308	-5.1088	-3.5269	-3.0992	-3.4518	-4.192	-3.2322	-2.4937	-3.0074	-2.3147	-6.1602	-3.2399	-4.0943	-4.0116	-5.1238	-3.8761	-3.3719	-4.0552	-6.4078	-3.7242
1.047	0.20965	-1.4614	1.4376	3.9389	-0.58055	-0.24675	1.694	3.5356	2.0766	-0.98653	0.25441	-1.0726	0.52324	0.97653	0.49111	0.64286	-1.1981	0.10997	1.7271	1.3086	2.0171	1.2041	0.062832	0.36378	-0.85222	-0.67551	-0.14788	0.12418	2.0854	-0.081081	-0.024641	1.1968	0.26675	0.2927	0.14776	-0.54641	1.8472	-0.26184	1.7001	1.1726	0.92192	0.01131	1.2002	1.1591	0.86359	1.035	0.21108	0.55325	0.84595
0.6994	-2.1246	-0.18999	-3.131	-1.2925	0.010031	-2.9358	-0.27333	0.11294	0.61381	-1.0675	-0.27074	-0.4651	-1.5441	-3.6054	-0.52446	0.24229	-0.9343	0.23395	-0.86183	0.26197	-0.12214	1.4615	-1.8344	-1.9894	-2.9997	-1.1237	2.083	1.0157	-2.6342	-1.1828	-2.9875	0.37605	-0.82644	0.53694	-1.2694	-1.2583	-1.0714	-1.4616	0.026994	-1.177	-0.77971	1.4492	-0.58583	-3.302	-0.77785	-1.3606	0.89431	0.50123	0.43053
7.0298	8.6316	6.363	9.2412	8.573	9.4728	5.8547	7.0814	10.952	8.1663	6.9356	8.8569	9.3986	7.6223	8.4788	9.7079	9.0587	8.2263	8.3422	7.9739	8.7532	8.3276	7.6366	8.6163	5.0122	7.5528	6.794	7.3308	6.2589	7.6886	6.4724	7.8871	5.9518	8.098	7.639	7.7392	6.1803	5.1319	8.6487	6.3945	8.8747	8.2452	9.3826	5.5273	9.7797	7.204	6.8952	7.1905	8.1823	7.6762
-2.1475	-1.9201	-2.4992	-1.145	-2.4062	-1.447	-2.5867	-0.37586	0.01499	-3.1894	-1.1583	-1.2132	-2.1325	-0.99277	-2.7074	0.90169	-2.2024	-1.6071	-1.6108	-2.5719	0.48114	-2.5073	-0.67438	-0.60645	-3.0167	1.4996	0.40187	-1.5044	0.044418	-2.3233	-2.3943	0.5288	-0.39766	-2.1205	-1.0496	-2.2957	-2.9964	-3.4878	-0.35622	-3.0481	-1.0878	-1.5307	-3.2685	-0.72476	-2.21	-1.4642	0.2993	-1.6848	-0.16411	-0.7473
7.107	8.1936	6.235	7.9526	6.4838	9.2926	7.9789	7.7668	7.6966	9.2469	7.2042	6.7136	7.2812	6.4545	6.4153	6.3634	7.4709	6.1957	7.4968	7.9615	6.5637	5.8055	5.3422	4.9902	6.9031	8.5924	6.3162	6.7146	7.1482	8.1309	7.2767	7.1803	7.2387	7.7688	6.9275	6.2591	6.1028	6.2228	6.426	6.798	5.0888	8.7222	7.1303	8.6462	7.2716	7.8444	5.3214	7.308	6.3994	5.8955
-5.8208	-1.8411	-2.6388	-2.9043	-1.4736	-4.9862	-4.1511	-4.4601	-3.2141	-6.3966	-2.6559	-6.8575	-4.3167	-3.0872	-5.8929	-4.3695	-3.8367	-4.3425	-2.5549	-2.0852	-4.7753	-5.6143	-4.0295	-4.1701	-6.495	-5.6349	-3.8095	-3.7438	-4.1541	-2.5315	-4.1973	-2.6722	-3.6834	-4.2982	-2.4782	-3.9092	-4.0775	-2.1044	-2.6845	-6.4717	-3.331	-1.5228	-3.2498	-3.3649	-3.2284	-1.2507	-4.7182	-5.1137	-2.9437	-1.9737
-4.1822	-4.1163	-3.8215	-4.0387	-2.3119	-3.8499	-3.5849	-2.7564	-1.9126	-3.233	-1.6147	-2.2472	-1.4303	-2.7468	-3.219	-2.237	-5.0784	-1.1558	-2.2477	-1.6677	-5.3245	-4.0605	-0.98725	-2.3033	-2.7837	-3.2366	-4.3457	-3.5696	-4.0829	-1.1048	-2.1351	-0.31115	-4.0606	-3.9692	-3.6941	-3.5813	-3.2758	-2.2751	-5.6406	-2.9624	-3.8216	-1.8321	-2.639	-4.12	-3.1603	-2.4748	-3.9146	-3.9482	-3.7106	-2.6223
1.6798	0.35444	0.36753	0.12796	-0.58695	-1.9846	-1.3825	-0.4195	-0.2618	0.90984	0.2207	0.010198	-1.3133	-1.4268	-1.4686	0.7108	1.8997	-1.11	0.66749	1.4635	1.4899	1.2372	-0.17732	0.5813	-0.25174	-1.8513	-1.6671	-0.85464	-0.024223	0.49692	1.7574	0.35456	0.5803	1.3754	-1.2249	-1.3558	0.68554	2.4678	2.2673	-0.45106	1.8645	-0.23226	0.13525	-0.87973	-0.45781	-0.98288	0.91489	1.7001	2.8866	-2.484
1.3139	0.21884	0.49562	-0.54125	-3.1877	-1.0202	-1.094	-1.2693	0.062667	-0.83255	0.82072	0.63755	1.3808	-2.1317	1.3018	-0.045143	2.4632	-0.41798	1.0743	1.0553	2.228	2.1572	-0.25578	-1.0488	-1.5232	0.2275	-0.46895	-1.198	0.0050162	-0.83839	1.1827	0.21391	-1.7329	1.3292	-1.0819	-0.60537	-1.1744	-0.75226	0.50147	2.2331	3.6535	-0.86039	-1.5279	0.71717	1.143	0.71312	1.4609	1.5045	1.7021	-0.45926
-2.984	-2.0862	-3.4359	-2.2576	-4.1135	-2.3993	-1.6689	-2.7503	-3.9436	-4.8729	-2.9105	-3.3389	-2.1959	-1.264	-4.0124	-2.4304	-3.0081	-2.2388	-0.67725	-3.2547	-2.8028	-0.86237	-4.5563	-4.0078	-2.0792	-3.0001	-4.3907	-2.9159	-2.3397	-2.6871	-1.2523	-3.5795	-2.9941	-3.3949	-3.7585	-3.0183	-2.5917	-3.5434	-2.9214	-1.4725	-2.2343	-1.6549	-1.824	-1.4503	0.33462	-5.2188	-3.8716	-1.5208	-1.9803	-1.6769
-12.482	-9.1106	-10.561	-9.9583	-11.435	-12.201	-9.7315	-8.2703	-10.116	-9.0363	-11.298	-9.6131	-12.489	-11.602	-9.3655	-11.701	-11.612	-9.548	-9.7124	-9.3909	-10.677	-10.516	-11.327	-11.399	-8.7438	-8.7063	-11.748	-9.4092	-11.625	-7.2651	-10.826	-11.437	-10.611	-9.982	-9.7349	-10.09	-10.534	-10.807	-10.043	-10.24	-10.409	-11.866	-10.793	-9.9384	-7.779	-10.735	-8.5765	-11.039	-10.849	-10.96
-12.855	-12.205	-11.187	-9.5143	-11.633	-12.149	-10.386	-11.462	-12.994	-10.476	-11.3	-11.601	-13.253	-13.482	-10.221	-11.53	-12.292	-12.066	-11.917	-12.535	-11.309	-11.133	-10.239	-11.343	-12.026	-11.072	-11.613	-9.5406	-12.913	-12.35	-10.001	-11.125	-12.189	-9.6727	-13.295	-13.881	-12.587	-10.691	-8.6545	-13.961	-11.577	-12.563	-11.429	-11.263	-12.613	-10.601	-12.996	-13.227	-10.653	-12.232
-11.911	-13.15	-11.377	-14.067	-10.726	-11.816	-10.575	-11.767	-11.718	-11.844	-10.855	-11.434	-11.915	-11.325	-12.108	-11.662	-11.187	-9.7771	-12.643	-11.543	-12.779	-11.935	-12.464	-10.33	-11.368	-12.249	-11.492	-11.493	-9.7711	-12.453	-12.394	-11.854	-11.044	-12.655	-10.695	-11.856	-12.018	-12.525	-12.065	-11.807	-11.534	-12.052	-13.021	-10.269	-12.468	-12.164	-12.503	-14.713	-12.756	-10.039
0.59953	-1.7202	-0.47464	-0.61683	-1.9821	-0.52671	1.1856	-1.9465	3.6677	-0.50465	-1.7419	-1.5533	-1.2	3.2418	-1.4503	-1.4991	1.399	-1.72	0.43644	-0.16685	-1.435	0.51074	0.67747	0.6092	-1.6931	-2.1149	0.59461	0.46376	-1.1171	0.45364	-0.2506	-0.90507	-0.040345	0.45047	-0.72792	-3.2118	0.52763	0.37313	-2.0448	-0.35902	-0.58646	-0.49209	1.7759	-0.58158	-1.9897	-1.5012	-1.8776	0.66256	-0.12422	-0.35553
-3.5327	-3.6507	-3.6357	-4.1871	-3.349	-3.3806	-4.8332	-4.2105	-3.7527	0.46137	-3.909	-4.7768	-3.7173	-3.0776	-3.1442	-4.4253	-2.9257	-4.7744	-1.6069	-4.943	-3.1657	-2.6434	-5.1777	-4.314	-7.0257	-3.1545	-4.8481	-4.8439	-5.0567	-2.4613	-3.8171	-3.7408	-3.8598	-4.2228	-4.2121	-5.1426	-1.5771	-6.4123	-4.6332	-1.9287	-4.343	-5.9944	-4.5041	-1.5315	-3.6809	-0.76372	-2.3759	-4.8442	-2.9236	-4.458
-8.5478	-5.6646	-6.677	-7.4288	-4.5453	-4.8524	-6.3788	-4.7567	-4.9165	-7.4388	-6.0207	-5.0077	-6.7879	-6.8123	-3.8158	-7.8581	-4.9694	-4.408	-5.7191	-4.8397	-4.2375	-5.488	-3.6502	-6.7634	-7.5835	-4.0917	-5.9937	-5.0299	-6.1012	-6.4101	-6.2807	-7.1923	-5.2143	-5.7476	-6.0773	-5.1127	-7.9812	-7.2049	-8.0635	-7.1355	-6.5911	-5.2342	-3.668	-5.1267	-5.7506	-4.2605	-7.1312	-9.4667	-7.0897	-5.7453
-1.3169	-1.6391	-1.8696	-1.73	-0.6593	-0.8991	-3.5873	-1.2197	-0.69831	-1.328	-1.4479	-3.0066	-1.2434	0.15618	-1.7509	-1.4003	-3.5305	-1.8637	-2.7534	-2.8764	-2.3522	-2.1888	-0.51014	-1.2499	-0.92247	-2.0407	-1.2289	-3.4615	-1.411	-1.9022	-1.2962	0.67369	-0.34398	0.46078	0.12827	0.45951	-1.016	-3.0008	-1.7123	-0.95386	-1.2103	-2.7838	-1.237	-2.0045	-2.1919	-2.6737	-3.3628	-2.1887	-0.11436	-2.9051
1.0813	-1.5508	-1.5383	-0.70461	-0.20054	0.71697	-1.0379	-0.57927	-0.7981	1.9685	-0.36929	-0.22948	0.99846	1.327	-1.459	-1.0498	0.84059	-0.30587	0.27911	1.984	0.55905	0.80263	0.36675	0.16541	0.49408	-0.1955	0.6887	1.5249	-0.61098	0.50851	-0.69662	0.26842	0.55314	-1.6351	0.18911	0.41756	-1.6359	1.056	-1.203	1.344	-0.89773	-2.2729	1.4175	-1.2093	-1.2239	1.4776	2.1947	0.12993	-0.037924	-0.38582
-2.1157	1.3385	-4.4536	-1.099	-2.0786	-0.57836	-1.8524	-3.9354	-1.9681	-4.151	-2.6704	-2.4124	-1.478	-3.3399	-2.297	-1.0211	-1.8905	-3.1568	-4.7934	-2.6752	-1.5577	-3.4695	-2.654	-5.529	-3.234	-2.6053	-2.4355	-1.677	-2.9286	-1.429	-0.21775	-1.5325	-3.7624	-3.3664	-1.9583	-1.0204	-2.081	-4.2876	-3.9467	-3.226	-2.1466	-0.69123	-2.0654	-5.2203	-4.167	-0.73669	-3.4321	-0.86622	-3.709	-2.412
-3.5061	0.26322	-0.41176	-3.0482	-1.8702	-1.7955	1.1089	-2.65	-1.8139	-4.0201	1.5941	-2.6198	-2.131	-1.7333	-3.1801	0.057712	-2.4406	-0.57628	-2.3285	-2.223	-4.1802	-1.3289	-4.9252	-1.3894	-5.1835	-3.617	-0.60352	0.34164	-0.71833	-1.6291	-2.2074	-2.5969	-3.1274	-1.2826	-3.7766	-3.3561	-1.0722	-1.9776	-2.4656	-2.6243	-3.5264	-3.2973	-0.212	-3.0405	-3.2967	-2.4103	-2.0081	-4.5608	-3.7126	-1.7868
1.4635	0.033533	-0.35098	2.4365	-0.59392	1.4913	0.50774	0.30214	-0.32548	1.0933	-0.80011	-1.8421	-2.7477	-0.29776	-3.3875	-1.4665	1.4053	0.32071	0.74428	-2.4427	1.5492	1.1036	-0.98061	-2.6326	-0.13267	0.84752	-0.23861	-0.65176	-0.16474	-2.734	-0.37997	1.7888	-0.79749	-0.55877	2.3435	0.064229	2.7382	-1.1355	0.12506	-1.1113	-1.0436	-1.8482	0.094981	1.3265	0.59887	1.5586	2.0159	-0.4673	-0.1956	1.2591
2.9129	7.4543	3.1807	6.48	5.0265	5.4941	4.5286	4.2275	3.7533	6.3511	5.0695	3.8038	5.0305	3.3251	3.2907	4.0292	3.8968	1.4204	5.6063	4.3064	6.1184	3.208	5.6238	4.4673	3.2782	2.7229	4.9458	4.7271	5.9241	3.1562	3.1423	3.8535	5.8463	7.3712	4.6249	4.3714	1.3072	5.4828	5.1115	5.0185	4.8432	2.4709	4.6961	4.157	3.7228	2.109	7.0057	4.9809	4.133	4.4225
-6.1689	-1.9683	-4.0201	-2.1375	-1.5122	-1.6098	-1.7404	-0.40185	-4.0216	-4.0415	-3.438	-3.1795	-1.7406	-2.5078	-2.1146	-1.7155	-3.2816	-2.2798	-4.9371	-1.2585	-4.2987	-1.3051	-3.5633	-4.5158	-2.2677	-4.4689	-5.3826	-3.666	-2.0856	-3.1391	-1.9662	-3.3106	-1.2374	-4.7915	-1.8541	-1.0387	-2.616	-1.3339	-3.2551	-1.7058	-4.703	-0.75517	-2.8744	-0.68198	-2.3916	-1.1999	-2.4955	-3.2902	-1.3951	-2.7408
-14.847	-13.949	-12.693	-13.351	-14.12	-13.861	-13.322	-14.244	-14.363	-15.63	-12.799	-12.014	-15.499	-12.764	-13.368	-15.494	-12.507	-11.322	-13.557	-10.884	-14.045	-13.883	-14.503	-13.849	-12.484	-12.686	-14.338	-14.754	-13.236	-12.888	-14.422	-15.245	-10.93	-11.462	-14.332	-12.392	-12.401	-13.438	-12.215	-13.579	-13.964	-10.417	-12.966	-12.043	-11.226	-13.421	-12.342	-13.71	-15.058	-12.344
-1.4674	1.5088	0.87167	-1.7639	-2.4921	-0.80122	0.033662	-0.16146	-1.6294	0.18812	-2.0385	0.83684	-0.46269	1.5324	2.1217	-0.89138	-1.597	-0.028965	-1.9979	-0.86163	-0.4232	-0.48902	0.61109	1.0176	1.019	-2.053	1.0845	-0.080895	-0.47525	-0.45738	0.21942	1.478	1.4882	0.86549	-1.1234	-0.71748	0.72552	-0.26667	0.80136	-0.70685	-0.68606	0.74091	-1.2065	0.12233	0.64464	-1.699	-1.7953	0.73001	0.37859	0.91805
-5.0274	-3.2031	-3.2237	-5.4964	-4.2392	-4.8147	-2.3261	-2.6854	-3.3239	-4.2861	-2.0121	-3.8694	-3.4042	-3.7744	-4.441	-1.6167	-5.1067	-1.5245	-2.5065	-5.5109	-4.8126	-3.0209	-2.2882	-1.8999	-5.6265	-4.4997	-2.855	-4.533	-3.4841	-4.0588	-4.2858	-4.5781	-6.5611	-3.547	-4.5739	-2.965	-1.3406	-3.8259	-3.2529	-4.3081	-3.1483	-4.5655	-4.8616	-2.7382	-5.8473	-2.8844	-3.8663	-5.2409	-3.0238	-2.1367
-8.5748	-7.4171	-6.6152	-7.6668	-7.4502	-8.8028	-6.3742	-7.5566	-6.0603	-7.2433	-6.2643	-7.6672	-7.2983	-6.8267	-5.9774	-8.6197	-7.9728	-7.1139	-7.2155	-7.3895	-6.7207	-7.6437	-5.4118	-8.4787	-7.1616	-8.6997	-9.0406	-7.9088	-5.4074	-9.1764	-5.0159	-7.3716	-7.3837	-5.9962	-7.9673	-8.0687	-6.9257	-5.9392	-9.409	-7.572	-6.9895	-9.6622	-8.1433	-9.5919	-7.8679	-7.2553	-7.9322	-8.456	-8.455	-6.4208
-2.3136	-1.5694	-3.2094	-2.9278	-3.3941	-1.0304	-2.7356	-2.5323	-1.4663	-2.7961	-2.7472	-2.8791	-2.9285	-3.1466	-3.1811	-2.5391	-5.0902	-2.0702	-2.0452	-3.6298	-4.4641	-3.0722	-3.0189	-3.645	-5.1303	-2.5997	-1.6059	-1.3367	-1.4719	-1.783	-1.5052	-3.492	-1.7281	-4.1137	-4.9155	-1.4285	-2.7592	-2.3857	-2.3981	-2.1137	-2.7605	-3.4643	-2.05	-3.5031	-0.74654	-0.55306	-2.3646	-0.76862	-3.4533	-2.3277
-13.857	-12.485	-15.272	-12.204	-13.881	-11.608	-12.812	-11.745	-11.783	-12.572	-12.1	-11.184	-13.779	-10.972	-13.625	-12.99	-14.157	-14.17	-14.234	-12.062	-12.081	-9.9496	-14.784	-13.675	-11.53	-16.063	-11.185	-14.828	-10.95	-12.264	-14.481	-10.483	-10.93	-11.789	-15.094	-13.425	-14.261	-15.083	-12.981	-13.035	-11.52	-12.782	-12.084	-14.788	-12.912	-12.26	-13.262	-11.855	-12.186	-13.596
-1.608	-3.7865	-3.0624	-2.752	-3.3405	-2.7784	-3.8862	-2.4937	-2.4861	-3.2675	-0.85574	-3.9183	-4.4061	-2.966	-0.93461	-3.9566	-2.597	-4.7002	-2.5874	-6.0064	-3.7224	-4.0003	-4.7759	-4.0131	-4.6304	-3.0407	-4.118	-5.987	-2.5975	-3.8606	-2.9512	-2.1824	-2.6625	-3.4591	-4.0547	-1.1853	-5.0299	-5.9714	-1.4348	-4.4428	-3.2621	-5.4171	-1.2165	-5.109	-5.0085	-4.9194	-5.3062	-2.2123	-5.3589	-2.6432
-11.762	-11.491	-9.9238	-13.834	-11.552	-9.8512	-10.35	-10.496	-10.076	-13.774	-10.808	-12.909	-11.649	-12.149	-9.6997	-11.77	-11.746	-12.128	-10.223	-12.074	-12.156	-11.033	-12.12	-11.74	-11.16	-11.562	-12.196	-10.032	-10.402	-10.082	-7.9476	-12.389	-12.682	-9.6316	-10.814	-12.14	-10.999	-11.456	-10.624	-10.555	-9.5532	-11.052	-13.597	-9.5821	-9.3549	-9.7078	-10.761	-11.803	-11.945	-10.118
-0.24295	-2.7259	-0.93582	-1.7722	-3.4042	-3.5459	-4.0137	-3.223	-3.1666	-1.2619	-1.3706	-2.5516	-3.8107	-2.8463	-4.025	-2.8524	-3.5788	-2.3206	-3.0042	-1.9072	-3.0854	-3.817	-2.0124	-1.6004	-1.1182	-1.5505	-2.1621	-0.072546	-1.8954	-0.87198	-0.23544	-3.0043	-2.9085	-5.0769	-0.18192	-1.7282	-0.99863	-3.6379	-5.5021	-3.448	-2.2987	-2.6977	-2.8072	-2.9137	1.8426	-3.1681	-1.1374	-3.4751	-4.4195	-1.6987
-12.521	-11.086	-9.6551	-10.636	-9.4273	-11.603	-10.28	-12.653	-9.8033	-8.1153	-12.613	-10.329	-13.245	-10.304	-10.794	-9.848	-9.2941	-10.021	-11.651	-10.897	-9.8424	-11.933	-9.4145	-10.167	-11.752	-12.256	-10.668	-10.459	-10.352	-8.6497	-11.037	-12.011	-10.443	-11.327	-10.863	-11.287	-10.233	-8.1946	-11.864	-9.8542	-10.262	-11.882	-12.63	-11.85	-10.53	-10.197	-10.522	-13.135	-11.617	-11.511
7.8283	7.3689	9.1562	8.43	7.4716	7.7097	7.4696	8.5056	4.7011	8.2158	10.105	8.3492	5.9879	8.1929	8.12	6.1454	9.4649	6.466	7.4755	5.906	9.8556	7.4677	9.4656	5.8496	7.9789	8.7512	7.8317	7.9663	9.0524	7.8826	6.7091	6.3908	7.9952	5.037	6.2996	7.737	7.1753	8.0894	7.8408	9.0858	7.3203	7.7224	11.112	8.0826	9.3458	7.1037	7.2383	7.5614	9.0632	8.0513
-8.0326	-10.347	-13.872	-11.913	-10.794	-13.11	-10.607	-8.9968	-10.481	-12.414	-12.841	-10.869	-11.186	-12.953	-11.101	-7.2601	-10.135	-10.611	-11.18	-11.79	-11.137	-10.148	-11.857	-11.831	-12.942	-12.725	-12.57	-12.231	-12.782	-12.105	-10.585	-12.825	-10.469	-10.562	-11.57	-12.501	-12.772	-12.813	-11.688	-12.576	-11.144	-12.32	-12.143	-10.72	-12.254	-11.289	-13.632	-15.179	-11.296	-11.676
-16.4	-12.849	-16.594	-15.105	-13.512	-16.038	-14.165	-15.143	-14.174	-14.59	-13.59	-13.736	-14.026	-14.505	-16.265	-13.595	-16.22	-13.884	-15.113	-14.106	-14.909	-16.027	-14.243	-14.85	-14.335	-15.078	-14.623	-12.393	-14.527	-14.893	-15.714	-12.475	-13.297	-14.798	-12.225	-14.683	-15.961	-14.673	-15.025	-14.697	-14.346	-15.109	-13.557	-13.837	-16.625	-14.544	-16.062	-13.711	-13.658	-13.345
-14.148	-13.305	-12.617	-14.605	-12.379	-13.385	-13.941	-14.597	-11.619	-12.325	-11.872	-13.796	-16.92	-11.762	-16.058	-15.8	-15.553	-11.712	-13.46	-13.816	-13.147	-13.552	-15.885	-14.604	-14.473	-13.197	-12.67	-12.558	-15.659	-15.397	-13.273	-15.274	-13.3	-12.962	-12.625	-14.766	-13.149	-13.611	-11.918	-16.301	-12.275	-16.141	-14.683	-15.522	-14.302	-13.707	-12.892	-16.641	-14.318	-13.089
-14.459	-12.682	-14.161	-16.346	-11.614	-13.97	-11.551	-10.471	-9.8304	-12.924	-11.088	-13.481	-11.39	-12.164	-12.604	-14.13	-12.094	-12.124	-12.354	-12.571	-15.133	-12.893	-12.801	-14.777	-10.293	-12.777	-15.016	-10.613	-11.793	-11.582	-9.6285	-11.742	-11.874	-11.769	-14.403	-12.264	-13.344	-13.225	-11.501	-13.825	-11.646	-9.2238	-13.092	-15.192	-11.96	-15.204	-10.974	-12.673	-12.387	-11.99
-0.79404	-0.11743	-2.0543	-1.2852	-0.32934	0.95286	0.35788	0.21686	0.51446	0.46728	1.235	-0.48881	-2.5916	0.89376	0.8751	-0.68438	-0.30567	-0.043184	-1.2018	-0.088699	1.1531	2.0131	1.7661	-1.6383	0.21676	0.0080115	-0.18657	-1.7129	-2.0545	-0.98438	-0.2849	1.9626	-1.9979	-0.055875	-0.39953	1.6908	-0.62964	-0.81451	-0.56175	-2.2871	-2.1986	0.12752	0.49567	-3.8144	0.19351	1.0743	-0.67691	-0.63364	1.3534	-1.619
-14.933	-12.976	-11.581	-11.566	-12.356	-11.632	-15.291	-14.148	-12.593	-11.657	-12.652	-13.758	-12.547	-15.104	-12.534	-13.011	-12.23	-13.299	-13.038	-12.546	-12.94	-12.777	-13.507	-11.213	-13.224	-14.762	-13.93	-12.608	-12.967	-13.379	-12.585	-13.795	-13.433	-12.753	-11.246	-11.501	-14.517	-12.657	-13.319	-12.476	-13.278	-12.886	-14.346	-11.854	-12.984	-13.106	-13.692	-11.838	-14.181	-14.638
-10.342	-12.55	-9.6113	-11.459	-10.095	-9.7525	-10.983	-11.803	-10.897	-12.183	-7.0379	-11.508	-10.707	-10.89	-11.038	-10.541	-9.6662	-12.643	-11.31	-11.384	-8.8139	-13.491	-9.9832	-9.8616	-11.386	-13.374	-9.4276	-11.034	-9.914	-10.889	-12.302	-10.878	-9.8628	-11.39	-11.008	-10.477	-10.407	-10.756	-9.2136	-11.029	-10.254	-11.98	-9.6997	-11.005	-11.227	-9.9169	-8.795	-12.128	-10.803	-12.236
-0.84045	-2.0093	-2.4659	-1.1872	-4.0125	-3.2235	-5.0216	0.13988	-2.8468	-1.972	-3.029	0.15028	-2.8896	-1.9028	-0.94698	0.41883	-0.48927	-1.1151	-2.1527	-3.1071	-1.2406	-0.63259	-1.8561	-1.5448	0.88305	-2.2233	-0.77961	-1.2309	-3.0907	-1.3779	-0.12862	-3.1346	-0.14323	-0.27621	-1.6198	1.3969	-0.12663	-1.8813	-0.6644	-3.4754	-2.5627	-3.2016	-2.9302	-2.6136	-0.43944	-1.6751	-0.85224	-2.7619	-2.1956	-1.5163
-3.2928	-2.8058	-4.3468	-4.2712	-2.2107	-1.3541	-1.2612	-2.048	-3.2168	-3.9676	-3.9027	-4.2362	-4.1893	-2.441	-3.5202	-4.8092	-3.2124	-1.5519	-3.377	-5.5751	-4.1299	-4.3168	-1.9876	-2.4185	-2.9531	-4.6635	-4.2067	-3.4598	-0.94219	-3.7761	-3.5872	-4.0825	-3.9698	-0.017089	-4.7412	-3.8203	-2.8037	-2.189	-4.4922	-3.3537	-3.9901	-2.4442	-2.4067	-0.53598	-3.68	-2.4338	-3.351	-1.4962	-3.7946	-4.0356
3.1254	1.0854	2.1847	1.0977	2.8025	3.4896	0.098338	2.2736	4.7764	0.3514	2.7467	1.7085	2.0951	2.2007	0.25105	1.081	0.36941	0.38141	0.89317	0.6757	1.5355	1.6396	2.4879	3.0265	3.2027	-1.0779	3.2397	1.6608	2.2877	3.0808	3.0218	1.9108	1.4045	1.4604	0.027347	1.0349	-1.5355	2.0905	1.38	1.4492	1.6495	1.1966	1.4211	2.806	1.674	1.4316	1.7319	2.5453	0.50017	2.7965
-2.2642	-3.7888	-2.1597	-1.7172	-2.8507	-2.2238	-1.54	-2.8668	-2.6056	-2.1009	0.41793	-2.0504	-2.887	-3.4001	-2.6015	-1.0679	-2.5087	-2.8552	-1.5616	-2.2951	-2.8209	-1.282	-2.7672	-2.9729	-0.45891	-2.6418	-2.4126	-3.0659	-2.1506	-2.1433	-1.5346	-2.1119	-1.8617	-3.0112	-0.28407	-2.332	-2.3538	-2.2383	-4.0083	-2.4439	-2.6256	-3.186	-0.61899	-2.4434	-3.0428	-1.1953	-3.7369	-1.5776	-3.5326	-1.7151
-9.6882	-11.024	-11.401	-10.281	-9.1569	-10.453	-9.6457	-10.669	-11.957	-9.9285	-9.726	-10.514	-12.587	-11.648	-10.772	-9.6442	-12.806	-12.749	-13.679	-10.439	-11.207	-10.689	-9.7791	-13.9	-12.049	-9.6889	-12.094	-13.151	-10.852	-11.987	-9.6087	-12.365	-10.945	-9.9944	-11.457	-9.0913	-10.553	-11.498	-11.676	-10.055	-11.129	-10.447	-9.6092	-9.8345	-12.61	-13.911	-11.648	-8.6077	-10.134	-8.2999
9.9761	9.8742	7.0993	9.6164	9.1167	8.4556	8.0881	9.4698	7.8825	7.9041	7.6413	7.6861	9.556	8.5299	11.618	9.9838	6.5805	8.4532	9.4867	9.5521	9.0646	6.4627	11.285	7.9737	7.999	5.5972	7.9921	5.9276	8.2748	8.6697	10.403	7.9403	7.2356	10.095	7.9086	8.2005	9.4856	8.7987	7.7427	9.0146	9.0616	7.9928	11.091	8.6941	7.7648	7.5454	9.7753	7.1103	8.5585	8.69
-2.6757	-6.8073	-5.8089	-3.6181	-2.9929	-6.1861	-4.7676	-3.9551	-5.3318	-3.0738	-2.5152	-5.798	-3.7819	-2.9237	-3.8116	-5.0848	-1.9302	-3.191	-3.5611	-2.5564	-3.0347	-3.344	-4.0564	-6.5285	-4.49	-5.0043	-5.8606	-3.9997	-2.1666	-5.6052	-4.6882	-3.814	-2.3573	-4.4072	-4.0967	-3.2212	-4.6844	-3.9615	-5.1894	-2.7398	-3.5857	-4.7172	-5.831	-2.3167	-4.8017	-3.8061	-2.036	-7.0278	-3.4634	-4.4334
-8.1483	-11.063	-12.549	-12.373	-11.188	-10.497	-12.151	-9.5929	-11.853	-10.463	-10.348	-11.241	-14.218	-12.928	-11.238	-11.615	-12.762	-12.694	-11.252	-12.44	-11.44	-9.4928	-13.843	-12.071	-11.962	-11.643	-12.258	-12.894	-11.389	-11.007	-12.367	-8.9678	-13.54	-11.96	-12.465	-10.617	-11.775	-11.967	-10.692	-12.195	-11.391	-12.497	-12.545	-10.943	-11.984	-14.98	-13.401	-15.218	-14.713	-13.263
-2.3773	-3.1825	-3.7778	-3.671	-4.5134	-5.723	-1.4429	-4.2435	-3.2976	-3.7219	-3.5158	-2.9005	-4.7176	-3.6663	-5.147	-2.9181	-6.072	-4.0214	-4.8143	-2.1801	-3.5663	-4.1161	-3.9083	-1.3139	-3.9276	-4.3549	-1.9133	-1.4136	-3.4083	-7.004	-4.346	-1.9166	-5.5084	-3.2533	-2.0067	-3.3236	-3.6956	-3.138	-3.8625	-3.7483	-2.3968	-4.646	-2.9531	-3.1038	-2.3125	-2.4694	-3.983	-2.3361	-3.6809	-4.086
4.3168	6.5888	6.6208	6.2615	5.6233	7.0309	7.4905	8.247	6.5368	6.7211	6.9205	3.3691	6.4259	7.1647	7.3099	6.3398	5.8305	5.8405	7.7146	7.0757	7.1848	5.7792	8.3153	8.728	7.536	6.5971	7.805	6.3719	7.2709	6.1867	7.2256	8.3536	7.842	7.3423	6.3591	7.6397	6.594	5.1563	6.8095	5.8179	6.0856	4.2337	6.583	5.2605	7.2654	9.1659	6.0901	7.017	8.8225	7.0723
-0.35791	0.4127	-0.15901	-0.88545	-1.4423	1.6119	0.83973	1.0926	0.90679	-0.086555	0.51951	-0.14931	0.53287	-0.080399	0.85724	-0.45854	0.17911	1.2143	1.3731	0.040654	-0.52116	1.737	-3.4646	1.8087	-0.75425	-0.31719	0.07338	2.9808	-0.079183	2.6299	-1.7012	2.1497	0.30306	-0.35597	-1.6244	-0.34566	0.65594	1.7206	0.202	0.50143	1.0663	2.7694	1.4326	-1.0912	0.32969	-0.4801	0.33004	-0.32945	2.6125	-0.89186
-13.029	-12.625	-11.757	-12.928	-13.155	-13.91	-11.849	-11.288	-12.378	-11.843	-12.012	-12.034	-13.247	-14.864	-11.947	-14.534	-12.394	-12.438	-13.75	-12.908	-11.548	-15.064	-13.108	-14.764	-14.718	-13.123	-13.286	-12.102	-11.014	-12.164	-13.298	-13.436	-12.668	-13.931	-13.663	-13.087	-11.797	-14.182	-12.466	-14.355	-12.038	-14.226	-14.297	-11.118	-11.655	-12.795	-12.761	-13.56	-11.644	-12.893
0.066893	-1.4874	1.7097	1.2345	0.36732	-1.1591	-0.57276	1.4235	-0.3762	-0.88496	1.4832	0.90273	-2.2784	-0.7893	0.71444	-0.21282	0.86648	-0.44256	-1.1351	-0.28091	1.0486	-3.091	0.57289	-0.80183	-3.8818	-0.91142	-0.77749	-1.146	-1.4835	-1.1032	-0.38467	-1.4566	0.11676	-0.41077	-1.5702	0.48999	2.2649	-0.27056	0.62992	0.31526	-1.7555	1.0652	-1.5346	0.90745	1.4474	-0.25389	1.287	1.1128	2.1085	-0.20005
-14.304	-10.62	-14.07	-14.02	-13.781	-13.879	-11.248	-12.336	-13.171	-12.671	-12.697	-11.94	-13.564	-13.33	-17.267	-13.771	-13.879	-12.139	-11.763	-12.903	-13.378	-13.585	-10.995	-12.246	-13.238	-12.935	-14.081	-12.673	-14.901	-13.077	-15.067	-13.843	-13.538	-12.265	-14.574	-13.914	-10.684	-12.933	-13.487	-15.083	-11.399	-13.638	-12.545	-14.821	-13.129	-13.317	-14.478	-13.883	-12.334	-13.473
-2.8052	-1.4052	-4.2	-2.3766	-4.2227	-1.7768	-4.1892	-1.4945	-0.84163	-2.0005	-0.31919	-4.6984	-3.5371	-1.9867	-4.6437	-2.2195	-2.0736	-4.067	-2.7648	-2.0215	-3.4956	-2.7624	-3.4024	-2.3201	-2.6099	-3.3694	-3.3078	-4.7257	-4.1762	-2.9343	-6.4214	-3.5411	-2.6762	-1.8103	-1.1022	-0.22914	-2.9248	-2.587	-2.9173	-3.8212	-2.7091	-0.98715	-1.453	-1.8347	-3.6164	-1.5497	-2.6926	-2.4617	-1.7035	-4.1497
7.2859	8.7026	10.22	9.9189	11.058	9.4133	9.1305	8.5117	9.9946	9.4488	9.8238	8.3234	8.1251	9.0943	7.36	8.8819	8.8677	8.6126	8.2427	9.7782	10.515	8.5139	9.2737	5.8789	12.01	8.2808	8.6163	9.956	8.6114	6.8062	6.9768	8.417	9.5002	8.5008	8.8872	6.719	9.5228	8.5126	8.5246	9.1123	9.8725	8.6193	8.8622	9.0629	8.1026	10.442	7.1301	9.4465	8.9333	6.5828
5.7393	6.9736	3.2093	5.3414	4.8738	5.6935	6.7409	5.7678	6.0819	5.0518	4.3873	6.6135	4.3052	5.7796	5.8751	7.1456	5.6698	8.1327	5.89	4.781	6.7013	4.3259	3.9783	6.7053	5.8839	4.658	4.4136	6.643	4.9666	5.0435	4.6603	5.8651	4.6239	5.6158	4.8043	5.428	6.5009	6.4972	5.3419	6.6994	5.2723	5.1833	3.8343	4.0121	5.4679	6.3239	6.2341	5.0212	5.6391	5.1371
-12.622	-10.193	-10.499	-11.505	-12.382	-7.9985	-12.896	-10.917	-11.758	-12.423	-12.252	-10.41	-9.9698	-11.349	-12.528	-10.088	-10.925	-10.667	-14.259	-9.6097	-12.181	-10.448	-11.776	-11.561	-11.379	-9.5472	-12.934	-9.9063	-10.7	-12.224	-10.004	-10.128	-10.134	-10.412	-10.244	-10.19	-13.847	-12.655	-10.407	-11.116	-11.998	-10.733	-12.105	-10.127	-10.345	-12.221	-11.397	-11.085	-9.6011	-11.382
-2.0265	-0.86022	-1.2386	-0.013164	-1.6933	-3.4816	-2.1503	-1.2237	-1.6822	-2.4093	-1.1323	-1.4092	-1.8647	-1.4146	-1.9438	0.31194	-0.62441	-1.8755	-2.1136	-5.0414	-2.3327	0.82354	-2.2512	-2.4395	-2.4684	-0.5157	-1.4818	-3.1145	-1.4259	-0.29678	-0.29492	-1.9211	-1.4358	-0.49647	-1.9742	-2.8044	-2.3832	-0.96694	-1.5538	-0.27443	0.038447	-1.7313	0.44785	-1.3593	-0.55072	-0.9589	0.75745	-1.8365	-0.22718	-2.8163
-1.2206	-3.2983	-2.0261	-1.4033	-3.6927	-5.1311	-1.8171	-3.6404	-4.7499	-3.8504	-5.8192	-3.6666	-4.188	-2.5358	-7.2869	-5.8194	-4.4836	-5.1729	-4.2917	-5.0952	-4.6152	-2.4491	-2.406	-4.2391	-3.919	-4.3256	-3.883	-3.6974	-2.1874	-1.7006	-4.016	-2.3455	-4.991	-2.5176	-1.9198	-4.6088	-3.6702	-3.7867	-3.4077	-3.4052	-5.8643	-3.7595	-3.3755	-2.1648	-2.7267	-4.5566	-3.8296	-2.4293	-3.4718	-2.8855
-0.14237	-2.1802	1.3363	-1.7947	-3.1085	-0.16086	-3.222	-0.77201	0.25353	0.18004	-0.21461	1.5139	-0.13156	-3.8411	1.1135	1.5297	-1.766	-1.5002	-1.7378	-1.1928	0.11464	-0.57215	-1.0087	0.67363	-1.4808	-1.4877	-1.6034	-1.3851	-2.0574	-3.3852	-0.9707	1.4455	-0.84922	0.99209	-2.9323	-1.459	-2.0324	-1.436	-1.5434	-1.2973	-0.98848	-2.4008	-1.2681	0.34123	-0.75061	-0.83581	-2.7089	-2.5639	0.11865	-0.6232
0.56774	-1.5554	1.0642	-2.2766	1.4029	-1.0591	-1.1024	-0.79466	-1.2288	-1.304	-0.66568	-2.774	-0.37031	0.040368	1.0272	-2.8821	-0.20632	0.71771	1.0769	-1.181	0.46974	-0.37777	2.0707	-0.60744	-0.9423	1.3443	-2.6178	-3.2904	-0.39704	-3.2481	-1.9939	0.9687	-1.0859	0.22588	-1.2125	-2.2015	-2.094	-0.96886	-0.20055	-0.84336	-2.0023	-0.03517	1.0325	-2.685	-1.1654	-0.2624	0.58348	-0.87059	1.414	-1.6991
-22.505	-23.497	-22.471	-22.824	-20.48	-22.83	-20.466	-22.613	-20.741	-20.899	-22.474	-22.021	-21.437	-22.353	-21.702	-21.763	-22.49	-23.04	-21.123	-21.81	-21.542	-23.01	-22.402	-22.614	-23.11	-21.01	-21.581	-22.557	-23.708	-23.521	-23.379	-21.698	-20.866	-21.957	-23.418	-22.194	-21.822	-22.106	-22.28	-22.044	-19.955	-20.037	-22.377	-23.002	-22.505	-23.406	-21.482	-22.053	-23.614	-20.964
-8.6776	-5.4195	-7.8847	-6.8474	-8.016	-9.0128	-7.6708	-9.2075	-7.2152	-7.165	-7.3576	-7.2849	-7.2575	-8.1139	-8.8089	-8.8116	-7.579	-5.7777	-9.1881	-7.207	-7.9004	-7.5026	-6.8779	-7.8693	-7.9324	-8.7522	-7.2263	-7.8918	-7.1044	-8.8236	-8.5255	-7.2976	-8.6037	-6.8168	-7.1688	-6.7212	-5.7595	-7.4531	-7.3704	-6.089	-7.9751	-8.0449	-7.3431	-6.2882	-7.6071	-6.7823	-9.7504	-4.9519	-8.9103	-6.5083
4.7657	3.4672	1.0911	2.8583	2.8837	3.0844	2.1751	2.3627	3.5934	4.1595	3.4852	2.88	3.5209	1.1047	1.6859	3.5476	4.1426	3.2791	3.8119	3.564	1.239	3.2581	1.0735	5.2878	0.5642	2.3786	0.80795	4.6525	1.8293	3.3326	2.6854	3.8034	5.0721	1.4778	2.8253	1.5082	2.4716	0.87794	2.7297	3.5741	3.4272	2.5693	1.918	2.947	0.81665	4.4008	3.8073	3.4887	2.7775	2.2509
-10.973	-12.486	-13.593	-14.827	-12.771	-13.26	-13.65	-10.567	-12.048	-15.924	-10.078	-10.414	-13.598	-11.617	-13.141	-11.273	-11.224	-12.643	-14.635	-13.793	-10.807	-13.118	-11.947	-12.864	-15.346	-13.755	-16.68	-15.345	-13.024	-13.024	-14.202	-14.037	-13.267	-12.974	-13	-12.866	-13.604	-11.769	-15.029	-13.565	-13.356	-12.308	-10.885	-15.24	-14.271	-13.842	-12.172	-14.692	-13.65	-12.789
-3.7844	-2.017	-2.6664	-4.1894	-1.6257	-4.489	-3.7007	-3.5161	-2.7625	-4.7124	-0.94897	-3.1603	-5.9366	-3.5369	-2.6091	-4.1422	-6.2365	-4.139	-2.1152	-2.0102	-2.9041	-0.63505	-4.9326	-1.6644	-2.874	-3.8811	-3.7772	-4.4196	-4.252	-4.2688	-6.7545	-5.8307	-1.7465	-4.2043	-4.8213	-3.283	-4.5033	-3.9948	-3.4274	-2.6656	-3.755	-2.8063	-3.7606	-2.9609	-4.2126	-5.2263	-2.0414	-3.8705	-3.3988	-2.5592
1.5834	1.1752	1.5433	-0.77299	1.4139	-1.0532	2.352	2.0334	2.3682	1.9539	2.7985	0.68414	1.7849	3.4012	3.67	1.8134	2.4124	3.7979	1.4733	2.3545	1.7491	1.0418	2.3852	2.2781	-0.19027	-0.1761	1.6306	2.8327	2.3418	3.0144	-1.441	1.574	-0.85957	1.9273	2.4765	-0.71947	1.3532	2.4846	1.484	2.1589	2.8185	5.728	1.5946	1.7422	1.5924	0.84582	2.0512	2.8904	0.76799	1.906
1.5232	1.471	-0.11003	1.1486	3.1594	0.52445	0.84461	2.1042	2.7148	1.0294	2.2999	0.3627	1.2299	1.0475	0.32179	2.7044	0.4543	4.7866	-0.067929	-0.85695	3.6069	2.4694	3.5355	1.7114	1.5275	2.2099	1.7276	1.1206	3.0703	2.1589	0.41078	0.24016	0.80863	0.78083	2.7696	0.23077	2.6283	2.1648	0.5542	0.90554	0.61712	3.0499	4.8862	-0.17733	1.4376	0.30178	2.1426	3.0474	2.2176	1.5605
-4.448	-6.5151	-1.4767	-4.1953	-2.818	-3.258	-2.7462	-4.218	-1.8498	-4.4719	-4.9073	-3.6212	-5.0258	-5.1217	0.90751	-2.9331	-2.3306	-2.8421	-3.3647	-4.8706	-3.1447	-5.7802	-3.208	-3.9515	-3.4324	-5.716	-3.8986	-2.8197	-2.8897	-0.52407	-1.2912	-2.0474	-5.0205	-3.5855	-1.2005	-2.0397	-1.0895	-0.0029859	0.11951	-5.2716	-4.2977	-5.638	-3.3525	-2.4624	-3.5288	-1.3952	-2.7675	-5.1517	-3.2885	-0.95428
-1.1993	-5.8383	-3.0093	-3.9798	-2.6352	-2.1654	-5.8957	-3.2285	-4.6308	-2.7329	-2.7944	-2.4407	-5.8605	-2.5847	-4.0916	-3.4688	-3.711	-3.2152	-2.9709	-4.9188	-5.1978	-2.951	-4.121	-3.0603	-4.1461	-3.3663	-2.8597	-5.5036	-3.7288	-4.9358	-4.1991	-2.1854	-3.5087	-1.6712	-5.4292	-3.0646	-5.6927	-5.2002	-0.53632	-3.2394	-3.0563	-3.9411	-3.2915	-3.4909	-2.4432	-4.3963	-3.7162	-3.1398	-4.4364	-4.6949
-0.26071	0.34448	-1.4509	-1.2966	1.6369	-0.067451	-0.62314	-0.30004	-1.804	-2.4266	-1.935	-0.76654	-1.4629	-2.5891	-3.001	0.014544	-0.13594	-1.8904	-1.6059	-1.3986	-4.1063	-0.19902	-1.3923	-3.0465	-2.9218	-1.1272	-1.6415	-0.13939	-1.0859	-0.56962	0.73633	-3.2297	-0.34956	-2.1179	-0.13861	0.6222	-2.6299	-1.7845	-1.7126	-2.1346	-2.3744	0.067412	-0.21763	-1.4914	-1.7294	-1.4766	-2.5038	0.12425	-1.5073	-2.2404
-2.5707	0.80468	-1.1692	0.074614	-1.8907	-1.9281	-1.4124	-1.598	-0.99764	-1.1926	-1.9271	-2.0538	-1.8923	0.047507	-1.0422	-0.7215	-1.6547	-2.1044	-3.4203	-1.5137	-0.49796	-2.2207	-0.67805	-2.3443	-1.5191	-2.0224	-1.1953	-1.6073	0.063632	-1.1562	-0.65193	-1.1787	-0.57789	-2.1521	-1.5146	-2.7821	-3.0438	0.55085	-0.84629	-2.0176	-0.86716	-0.039264	-0.56276	-2.6432	-2.7979	-2.2181	-0.94318	-0.013568	-2.4033	-1.7552
-21.755	-22.139	-19.447	-21.108	-20.798	-18.324	-20.999	-21.413	-20.754	-20.259	-19.957	-21.322	-20.068	-21.551	-20.98	-20.298	-21.358	-20.167	-20.492	-19.335	-21.892	-20.958	-22.009	-18.284	-20.09	-23.139	-19.541	-17.938	-19.491	-23.721	-20.168	-20.055	-20.139	-21.183	-20.816	-24.016	-18.972	-21.712	-20.23	-18.729	-22.077	-21.035	-20.565	-20.021	-20.593	-21.748	-19.502	-19.928	-22.643	-20.343
2.1992	1.7657	1.9464	0.78526	1.1752	2.0277	2.9716	1.5832	2.1457	2.013	3.8473	0.088231	0.59471	0.05661	0.26511	3.5296	1.5104	2.3606	1.5619	1.1007	0.96979	2.4394	1.2924	2.0833	1.7126	1.6262	3.4445	0.63417	1.896	4.0182	3.8217	1.3403	3.5002	1.3216	0.38037	0.18947	3.9261	1.8651	-0.071242	1.4949	1.5179	0.70792	0.50023	2.1781	1.851	3.5706	2.5537	2.9921	0.85295	4.6163
-6.4114	-5.6454	-3.7354	-4.2873	-5.0416	-6.6736	-4.7046	-4.5569	-3.1962	-3.7869	-4.1836	-6.2782	-6.1151	-1.8003	-7.231	-7.2644	-5.2295	-6.4591	-6.5067	-6.0949	-5.0156	-7.0735	-5.1349	-6.5326	-5.7734	-1.8858	-4.7029	-3.9222	-4.5734	-2.5599	-5.0123	-4.9564	-5.5863	-6.4798	-7.8895	-3.6488	-4.1659	-5.4901	-3.8815	-4.1314	-4.0637	-6.159	-2.5013	-5.0376	-4.9298	-3.4537	-8.1899	-3.4226	-4.9371	-3.6064
7.3548	8.8665	9.0243	9.7377	6.9181	7.6645	7.7378	7.8268	8.0911	7.1202	10.034	9.4146	10.961	10.109	9.276	5.2243	9.5374	9.3408	9.0301	9.5755	6.5186	10.745	7.0222	8.9608	9.8487	8.7664	7.5348	9.1999	7.69	10.458	7.8328	7.4443	7.1443	6.8235	9.2138	7.6169	10.671	8.7312	9.2928	8.3997	8.5804	8.9878	9.7031	10.143	9.2992	9.4046	9.1444	8.7484	7.6866	7.9834
7.8793	7.2779	4.5727	6.0645	6.0219	8.4707	6.6934	6.7563	7.9882	7.5964	6.0519	9.4221	7.7553	5.5046	8.5169	4.3393	5.9427	7.2344	7.8205	7.4377	5.6645	7.352	5.0897	9.7955	6.5448	7.0507	6.2683	7.4561	4.3457	5.3337	6.7752	5.8982	7.4506	8.2135	6.2351	7.025	7.1943	8.0128	5.4709	5.2775	5.0862	5.7402	6.7522	6.6839	7.5745	6.1801	8.7454	7.9745	8.1358	6.3008
-8.4305	-7.9313	-9.4793	-9.3001	-8.2636	-10.2	-8.7051	-8.025	-8.5153	-6.3885	-7.5249	-9.481	-7.19	-9.4935	-9.529	-9.6787	-10.627	-8.6405	-10.705	-7.6021	-7.9633	-9.1231	-8.6297	-9.3828	-9.1696	-10.093	-11.153	-8.4745	-10.448	-9.776	-8.5905	-9.0315	-9.9647	-8.6993	-8.6751	-7.6903	-9.1337	-10.234	-10.459	-10.28	-10.377	-11.002	-10.066	-9.5677	-10.959	-8.8629	-8.4033	-10.224	-8.6326	-11.155
-0.16634	-0.19156	-1.5117	-0.2071	-2.7254	-0.69703	-0.77173	0.14134	0.20576	-0.8968	0.56927	0.8083	0.41855	-0.91904	1.8156	-1.0195	-0.46724	-1.3428	0.33283	-1.6488	0.68452	1.1204	-0.67974	0.64371	-0.86285	2.6851	0.5963	-0.58636	-0.2104	1.0738	-0.87741	0.87313	-0.89204	-0.45681	-0.6303	-2.4605	-2.4543	-0.78831	0.075281	0.51914	1.6463	1.0752	-0.24806	1.3821	0.10774	-1.0219	1.8438	0.85824	0.54269	-0.45072
2.1793	2.5469	-0.39529	0.86757	1.4326	0.086233	-0.050357	2.3584	2.6331	1.5626	2.2326	1.9278	1.004	2.7294	0.24949	3.0012	1.0894	3.2649	1.6413	3.1065	0.64052	1.7135	2.037	2.5101	1.7296	1.2261	3.9787	1.0277	-0.80838	3.614	-0.27351	2.5933	4.7802	0.24306	0.7516	0.94928	2.7524	2.3678	1.1483	2.9449	0.46794	2.9721	1.6921	2.2782	2.3661	3.3828	3.9354	3.303	1.3341	2.0055
-2.7735	-1.1449	1.1606	-2.0586	-0.59907	-3.0254	-1.5548	-1.1339	-3.5681	0.69869	-2.6887	-1.5214	-0.4996	-1.8459	-1.567	-1.4921	-0.39599	-4.1731	-1.3901	-2.9651	-3.0417	-0.3374	-2.7743	-3.1726	1.3295	-0.59483	-1.8607	-0.43285	-1.1756	-0.20946	-3.5693	-1.5031	-3.0602	-2.1797	-0.55815	-2.5998	-0.86177	-1.5134	-1.0727	-1.1057	-1.4346	0.5109	-1.2512	-0.9371	-3.4407	-1.8372	-2.0352	-3.0047	0.067387	-2.3307
-3.6619	0.076994	-1.6513	-2.6986	-1.9155	-2.615	-1.6767	-1.2873	-1.6652	0.02541	-2.7308	0.00095957	-2.3486	-2.5178	-1.9567	-1.4997	0.33308	-2.0293	-2.7139	-2.5715	-1.9988	-0.33696	0.64325	-2.2593	-0.59846	-1.3876	-2.5931	0.32665	1.492	-3.7666	-2.1168	0.31016	-0.15668	-0.14277	-0.24443	-0.47172	-0.74449	-0.91646	-1.1239	-1.4774	-1.4037	1.0751	-2.3597	-2.3062	-1.9013	-2.8258	-2.3859	-0.50058	-1.5592	-0.93897
-4.758	-4.3983	-3.4378	-3.3901	-4.6566	-4.9308	-3.2111	-3.959	-3.7177	-3.181	-6.4005	-3.6107	-3.5547	-5.475	-3.1185	-5.3053	-3.5201	-2.6697	-4.7731	-4.6288	-3.498	-4.718	-5.2897	-3.4842	-2.824	-2.6677	-3.9581	-3.9772	-3.794	-4.1962	-2.953	-5.5024	-4.6929	-5.3602	-6.3417	-2.8819	-7.8913	-4.8335	-2.8754	-3.3384	-2.6757	-3.2859	-4.2219	-4.4075	-2.3446	-4.0875	-3.7817	-5.1228	-4.7527	-3.8046
1.2345	-1.4328	-2.2086	-2.7623	-0.95189	0.90364	-2.0591	0.78158	-0.9342	-0.34355	-0.1407	1.5541	-0.69598	0.3685	-2.9922	-2.5325	-1.6566	-0.87495	-4.2643	0.097022	-4.0516	-1.2878	-1.9958	-3.2499	-2.0106	-1.544	-2.7783	1.0409	-2.0945	-1.2721	-1.4229	-0.92764	-2.6685	0.91377	-0.57035	-0.79269	-1.4518	-1.825	-0.93038	-4.557	-1.9127	-1.3344	-1.4978	-0.56286	-1.6978	-0.68251	-1.9231	-2.2302	-2.2552	-0.92806
-1.2071	-1.0038	0.58229	-1.2172	-1.9782	-2.0287	-1.1627	-1.182	-0.87649	-0.37411	-3.1234	-2.4542	-0.48161	-3.3025	-2.8676	0.82206	-0.98432	-0.11077	-3.0727	-1.7696	1.5081	-1.395	-0.89445	-1.709	-0.43118	-0.82057	-0.45784	-1.3083	0.20721	-4.3808	-1.8256	-1.9614	0.052584	-4.1062	-0.64062	-2.7014	0.48574	-0.83925	-1.6541	-2.1567	-0.011802	0.059947	0.87169	-0.41696	-1.3661	-2.7872	-2.8423	-1.3711	-0.77976	-3.0199
-3.2621	-4.2806	-3.8986	-1.1226	-2.8375	-2.0045	-4.5371	-3.701	-2.2319	-2.9216	-4.0202	-4.6394	-3.5949	-4.3688	-6.3509	-4.8879	-3.411	-3.1842	-2.9699	-2.5103	-0.95187	-4.0321	-3.102	-3.952	-1.7405	-5.1917	-4.4771	-3.6011	-5.1182	-2.2184	-1.8476	-3.676	-2.5411	-4.3526	-2.4699	-3.0898	-2.7492	-2.9171	-3.1751	-4.5392	-5.5581	-3.7419	-6.6405	-3.6481	-4.7895	-5.1072	-3.4368	-2.618	-4.7445	-4.8561
-14.093	-13.057	-12.805	-14.825	-15.798	-14.293	-12.501	-12.923	-14.546	-16.323	-15.528	-14.166	-13.805	-15.594	-14.434	-12.694	-15.022	-11.95	-13.751	-11.809	-13.12	-14.291	-12.566	-10.945	-13.015	-14.181	-14.882	-15.259	-14.363	-14.433	-14.147	-15.165	-13.893	-13.394	-12.759	-12.57	-12.566	-14.107	-14.235	-13.3	-13.707	-14.686	-14.21	-13.411	-12.183	-16.555	-15.113	-13.465	-12.532	-13.433
-10.366	-9.6376	-10.741	-8.0691	-8.6441	-9.6913	-8.3686	-10.444	-7.8919	-8.715	-9.299	-10.504	-9.1093	-10.445	-9.3776	-11.559	-7.7454	-8.8163	-7.3214	-8.016	-9.3368	-6.9028	-8.4543	-7.8304	-9.7626	-8.5451	-8.1787	-10.051	-10.016	-9.3836	-9.1754	-10.381	-10.847	-9.773	-8.7323	-9.6762	-7.7107	-7.9766	-10.486	-9.7545	-7.9459	-8.769	-8.4817	-8.445	-9.6224	-9.2883	-8.2672	-6.9315	-9.2115	-10.233
-13.46	-11.921	-12.501	-10.659	-12.171	-11.086	-11.467	-10.529	-10.482	-11.34	-13.032	-10.219	-12.868	-13.388	-9.0442	-10.243	-12.246	-11.623	-11.507	-11.367	-10.523	-9.4573	-15.351	-11.803	-14.186	-10.621	-13.287	-11.894	-12.126	-12.287	-10.705	-11.684	-11.35	-10.78	-11.32	-13.241	-10.96	-11.276	-10.417	-13.399	-12.295	-12.495	-9.5392	-9.7529	-11.97	-11.831	-11.897	-11.746	-9.6756	-10.719
-14.053	-17.034	-14.751	-15.047	-14.61	-16.502	-15.086	-14.197	-14.587	-15.676	-15.4	-14.775	-14.703	-13.522	-15.254	-15.895	-15.69	-15.909	-13.392	-14.241	-14.055	-14.533	-15.896	-14.878	-13.249	-15.265	-13.782	-15.468	-14.433	-14.318	-12.795	-15.216	-15.689	-14.831	-16.551	-14.759	-13.307	-13.879	-13.736	-13.459	-12.523	-12.146	-16.041	-16.695	-14.743	-12.113	-14.253	-15.835	-16.275	-16.451
-12.863	-10.458	-9.7316	-9.5383	-10.352	-10.007	-11.131	-10.764	-11.045	-9.8458	-8.8399	-10.84	-11.325	-9.9828	-8.8469	-11.133	-11.965	-10.937	-12.128	-12.067	-11.513	-11.855	-10.593	-11.284	-8.7353	-10.387	-11.132	-10.851	-12.295	-12.628	-9.328	-13.981	-10.819	-9.616	-9.7922	-12.273	-12.397	-10.828	-11.122	-10.969	-12.706	-12.521	-10.788	-9.8247	-8.2604	-12.229	-10.324	-10.991	-11.375	-8.4792
-1.9951	-4.2856	-2.3994	-2.7127	-2.578	-2.1769	-3.0413	-3.043	-1.2444	-1.9474	-4.7461	-2.8663	-2.194	-1.2852	-1.6715	-2.5281	-0.91383	-2.5199	-3.1493	-1.8353	-1.2975	-1.8652	-0.29726	-3.709	-2.5519	-4.8676	-0.19606	-2.3072	-3.3176	-3.7085	-2.2148	-2.5928	-0.8387	-3.1243	-1.7115	-2.1344	-3.8818	-3.8491	-2.8832	-2.9436	-1.071	-0.52858	-2.5179	-1.2942	-5.0523	-1.7771	-0.92647	-0.45394	-3.0027	-0.63228
9.0477	9.6035	11.105	8.5394	10.297	9.2457	12.068	9.2389	10.294	9.5477	9.4139	7.2078	7.6144	9.6974	8.6334	9.1369	10.048	8.2613	8.9901	10.047	11.953	9.6004	10.964	10.083	14.495	11.389	11.203	9.7468	13.211	9.4248	8.6093	8.3891	8.541	9.6069	9.2644	9.1357	10.996	11.144	10.307	11.009	9.299	9.097	10.877	9.3586	9.1161	12.612	10.937	9.3911	11.042	10.18
2.8074	0.23831	2.8913	0.64921	0.78581	2.7831	3.1011	1.4759	3.1852	2.6299	2.7637	1.6173	2.5503	4.2796	-0.68673	1.6289	0.9618	1.8886	0.27672	-0.053778	1.7845	2.7323	-0.75855	-0.10095	3.4798	3.2709	-3.001	0.72638	2.521	1.4336	2.7261	1.6677	2.0776	3.0437	1.8727	1.9253	1.3031	0.8133	3.3929	2.9725	0.93529	0.81372	1.6778	-0.45764	3.1863	1.0847	1.7701	1.0771	0.89549	0.93562
-1.4524	-1.4377	-1.3639	1.1621	-0.26109	0.05604	-0.5431	0.15869	-0.48088	-1.674	-2.7924	-2.2845	-0.62806	-1.9238	-2.1428	-3.3023	0.36078	0.39415	0.1379	0.87366	-1.4678	-1.8394	-2.0075	-2.214	-2.6255	-0.97598	-1.0683	-1.8415	-3.1013	0.62714	0.42304	-2.716	-0.45788	0.61409	-2.8923	-2.0382	-2.8294	-1.9145	-1.651	-1.3935	-4.9544	0.15441	-2.817	-0.60915	-1.1299	-1.1435	-1.2333	0.080281	-1.188	-1.0379
-3.4819	-3.6427	-4.6759	-5.8383	-4.1766	-6.3846	-4.0076	-4.3562	-4.925	-4.8344	-2.0625	-1.3739	-3.8216	-3.6161	-6.547	-4.5226	-3.0976	-4.4932	-2.3395	-3.7639	-5.5293	-3.142	-2.5334	-5.3257	-3.4934	-4.9635	-0.84775	-4.463	-3.7704	-3.9203	-3.0754	-4.2284	-5.9105	-5.4698	-2.6794	-3.9371	-2.8901	-2.7295	-2.6702	-2.731	-3.0679	-4.0847	-6.3154	-1.4962	-2.206	-4.3758	-5.5712	-3.6719	-2.421	-5.7912
-4.5292	-5.1778	-4.3002	-6.021	-5.0087	-5.816	-6.3182	-6.347	-4.0767	-4.3501	-5.0238	-3.2501	-3.0917	-2.8811	-0.97632	-6.8876	-4.3264	-4.9649	-3.2479	-7.8311	-4.578	-3.8828	-5.1118	-5.1664	-4.7908	-3.2741	-7.0617	-6.1453	-3.8561	-7.3946	-5.0896	-6.6211	-6.8138	-5.9	-2.5436	-6.2226	-4.1196	-4.3152	-3.498	-6.1325	-5.0727	-5.8261	-5.6895	-5.2251	-3.1741	-5.1067	-3.9318	-6.1214	-6.2102	-3.9042
6.6253	6.6056	7.3911	4.6301	8.4723	5.8404	8.8753	9.8656	6.7431	6.1862	7.0811	6.6556	8.3977	6.0299	8.291	7.2668	5.3423	5.9041	6.5788	6.4561	6.2614	6.6527	4.8658	6.7356	5.9965	4.0964	6.523	5.7834	5.8981	7.0395	6.9897	6.6879	6.742	5.2622	5.6241	5.7889	5.5288	8.756	6.503	6.5644	5.4696	9.1393	7.174	5.8545	5.917	7.1103	7.6719	6.3283	6.2641	7.0327
2.47	1.9442	2.0091	4.2799	2.4808	2.1073	3.0255	3.0529	2.6249	2.6002	2.756	2.6778	2.4153	1.583	3.3316	2.0332	0.25382	3.5777	1.5129	2.3206	2.6093	3.2416	3.8258	2.4043	1.8962	2.9753	1.7275	3.8674	0.96518	1.8994	2.0782	1.0314	1.5225	2.8718	1.9964	2.6	3.2282	1.5443	2.1005	2.0083	0.61898	3.1208	2.7336	3.767	-0.92502	1.4973	2.6177	0.99843	3.1221	3.9791
-10.434	-11.454	-11.336	-10.174	-12.804	-10.637	-10.495	-6.6467	-12.188	-10.434	-10.821	-10.782	-10.625	-10.008	-10.756	-8.2627	-9.3199	-9.5866	-9.9388	-10.413	-10.262	-10.139	-10.311	-11.879	-11.288	-11.845	-12.943	-12.009	-10.527	-10.441	-10.8	-11.666	-10.109	-12.152	-10.992	-10.589	-11.396	-11.316	-10.987	-11.655	-10.869	-10.335	-9.5017	-9.5343	-13.072	-10.985	-9.0674	-13.346	-11.419	-9.6466
-14.958	-13.184	-16.653	-14.703	-15.127	-15.434	-14.881	-14.609	-13.221	-13.688	-14.832	-14.032	-15.367	-14.655	-12.02	-13.401	-15.508	-16.332	-16.252	-16.031	-14.966	-15.782	-15.048	-14.301	-16.257	-12.454	-14.247	-16.797	-13.152	-13.21	-17.141	-16.814	-14.098	-12.689	-15.176	-15.323	-13.63	-15.269	-13.853	-14.22	-15.56	-14.567	-12.421	-17.567	-11.746	-14.866	-14.811	-15.122	-15.579	-13.797
-4.4429	-4.6002	-4.0089	-5.2711	-6.3199	-5.0732	-7.0453	-8.4555	-7.9636	-7.1167	-7.6464	-5.9949	-6.5308	-6.2585	-4.5366	-6.8022	-6.9233	-5.2371	-6.6355	-5.9896	-4.6497	-6.4499	-4.5034	-5.981	-5.0301	-6.907	-4.2792	-9.1476	-4.6505	-4.0749	-4.4817	-6.7937	-6.4542	-7.1691	-6.787	-5.8797	-7.4142	-6.111	-4.1205	-6.175	-4.8406	-6.3036	-5.5542	-5.3901	-6.3594	-5.8744	-5.6528	-3.1267	-3.9008	-5.4572
-1.9214	-3.3815	-0.57367	0.43168	-1.3231	-0.58894	-3.9247	-2.5537	-1.6122	-2.5518	-0.51613	-0.6788	-2.2697	-2.2139	-0.11009	-2.4097	-2.7237	-1.5657	-1.5961	-1.1176	-1.0649	0.10388	-1.5301	-3.0468	-1.4662	-2.174	-2.1435	-2.8974	-2.8119	1.3799	-3.1995	-2.0026	-2.5621	-3.6654	-0.35041	-1.4632	-1.019	-1.8539	-0.59094	-2.2811	-1.9865	-0.38847	0.010154	-3.8388	-0.11991	-3.577	-2.7033	-2.7551	-2.9966	-1.4017
0.57094	2.385	4.2051	1.6153	0.36644	5.9414	2.7257	2.0067	2.2536	0.59414	4.1627	1.7656	2.0711	1.8073	3.968	2.2267	1.9892	4.7434	1.6325	1.8332	1.7478	-0.23919	2.3428	4.3344	1.3219	2.1021	2.4517	3.5939	3.5489	1.6081	2.3664	1.2581	3.1219	0.44112	2.7648	2.4443	2.4814	2.2153	3.3862	1.9883	3.0285	4.7201	1.9724	0.76176	1.2582	-0.14011	1.9517	1.6046	2.9643	2.292
8.6264	9.9209	10.897	11.394	10.431	10.942	10.559	10.859	10.296	8.0406	11.588	10.29	10.362	7.2712	9.41	8.613	10.049	10.167	8.9296	9.4291	9.8274	10.844	10.392	8.6982	8.8188	8.4818	9.0102	8.1892	9.4669	9.9731	11.041	11.659	11.038	10.712	9.2198	8.7512	10.695	8.6766	10.395	8.0823	10.212	7.8504	11.794	10.352	8.5833	7.6048	11.468	10.354	11.984	7.9237
4.6751	7.0847	7.6527	4.0884	7.6416	6.6968	6.8157	8.7258	7.2792	6.1326	6.8745	5.0125	7.4373	7.0939	6.3836	6.7022	7.1833	8.5685	5.7377	4.7962	6.5907	5.6524	5.3057	6.1672	5.084	7.9082	7.7092	7.2982	7.1432	6.98	8.0846	8.0155	6.8206	6.3872	6.7517	6.851	5.4993	7.9706	5.7021	10.142	4.1801	6.0526	5.8456	6.2191	7.9584	6.0263	8.6628	8.0463	6.8369	5.472
-19.987	-22.378	-21.314	-21.788	-18.703	-20.564	-20.798	-19.38	-20.794	-19.429	-22.153	-21.861	-20.308	-23.854	-18.538	-18.444	-21.646	-22.153	-20.906	-20.78	-20.494	-21.034	-19.389	-20.637	-22.968	-21.453	-18.674	-20.213	-19.927	-22.161	-19.927	-21.396	-19.32	-18.672	-21.901	-21.949	-22.948	-21.956	-20.771	-22.276	-20.506	-21.819	-21.235	-19.125	-22.22	-20.614	-19.95	-21.257	-20.187	-20.086
-11.859	-10.029	-12.183	-11.694	-10.677	-12.019	-11.46	-12.141	-11.34	-11.943	-9.1087	-12.756	-10.163	-12.744	-10.515	-12.032	-14.897	-11.061	-12.044	-11.176	-11.655	-11.097	-12.955	-11.679	-9.557	-10.72	-11.609	-12.152	-12.02	-11.307	-10.955	-10.337	-13.522	-9.2931	-10.592	-12.006	-12.615	-11.236	-10.586	-12.181	-9.4177	-13.859	-9.1608	-12.743	-12.855	-9.004	-12.388	-11.833	-14.811	-12.228
-0.89106	1.1801	-2.299	1.464	-0.88487	0.52247	0.61006	0.72711	0.22582	0.30868	2.4694	1.3429	2.6788	-0.51372	0.5012	0.53048	0.75743	-0.1373	2.2411	0.13259	0.48454	0.32446	-0.59307	-1.484	1.0278	-0.14332	-0.54508	0.42096	-1.0881	1.2957	-2.9143	-2.2136	-0.14237	1.0959	-3.4062	1.6305	-2.1819	-1.211	0.74296	0.76899	0.70051	0.31528	2.2087	3.1878	-1.1019	0.57925	1.882	-0.63577	-1.2929	1.7561
-8.765	-7.9297	-7.0167	-5.9805	-6.4942	-8.0988	-8.0298	-7.9568	-8.0096	-8.7796	-9.6063	-6.8269	-7.4801	-5.4773	-5.606	-6.0326	-5.9603	-8.3219	-9.4866	-6.2955	-7.5613	-7.3887	-4.3767	-6.4851	-7.8551	-9.182	-6.5125	-6.7422	-7.9621	-6.1589	-6.546	-5.5186	-8.3916	-7.9286	-8.3891	-7.4719	-7.251	-5.692	-7.1223	-5.2008	-6.7642	-7.4631	-8.0162	-8.539	-7.7482	-7.8312	-9.4146	-6.401	-7.5962	-7.5386
-5.824	-6.1633	-6.0895	-3.0791	-5.9956	-6.9713	-5.8319	-6.9716	-4.7661	-5.6574	-5.2899	-6.4776	-6.2517	-4.7612	-3.5797	-5.8793	-7.4305	-4.9991	-5.0676	-5.1268	-4.0074	-5.9298	-5.6848	-5.1155	-7.0429	-4.0498	-7.1689	-4.8345	-7.8177	-5.5213	-6.8493	-6.3083	-5.2861	-4.0602	-4.158	-4.7118	-7.8076	-5.8295	-7.2952	-8.3068	-6.3936	-5.3093	-7.0148	-6.1104	-5.0645	-4.6571	-5.1147	-4.8708	-5.7494	-7.1431
6.7333	7.0372	4.4165	6.9853	2.6401	5.4399	6.2739	5.9085	7.9732	3.9883	6.1046	6.3052	5.5458	5.0622	4.6446	5.7734	4.5176	5.7924	6.0673	6.2206	5.833	5.7482	6.1376	4.9391	5.6934	6.0087	7.0483	5.1518	4.2775	5.091	3.46	3.8511	5.8337	6.9971	6.2599	5.7208	5.6142	4.9805	6.0045	5.1639	6.858	3.8725	6.623	4.796	4.5819	5.9745	6.6633	7.92	7.6817	6.2514
-2.7494	0.043242	-3.3318	-4.0248	-3.3987	-3.0835	-2.1383	-3.6499	-1.1524	-2.3216	-3.7239	-2.4187	-2.1624	-2.2145	-3.0454	-2.4753	-2.6109	-1.3427	-1.5067	-3.9934	-2.882	-1.7089	-0.94608	-3.6398	-4.4661	-1.8402	-2.1337	-1.3209	-3.0466	-0.54816	-1.3228	-5.4155	-3.8655	-2.3543	-2.5483	-3.8085	-0.44953	-0.76567	-0.77041	-2.9836	-3.4761	-2.7724	-3.514	-1.3508	-1.3318	-2.0455	-3.0269	-3.2478	-4.9193	0.068552
2.9446	4.3146	2.7477	1.8927	2.0221	2.1518	1.0638	3.4212	1.3003	1.7735	5.3863	2.6143	0.88427	3.7478	3.0117	4.2427	2.1284	3.6776	4.2699	4.381	3.0027	2.5852	3.8606	1.9861	3.4476	3.0212	0.70754	3.9752	1.3811	3.0809	1.3401	5.1056	2.7954	2.8708	2.8591	2.7442	3.4792	3.6293	4.3811	3.6537	3.4387	2.8514	0.66698	4.2793	3.0851	4.5082	4.1237	2.1509	3.8354	4.8642
-9.7439	-5.2203	-6.0881	-5.9412	-5.8666	-6.2628	-7.3628	-6.3343	-4.8837	-6.1294	-6.7465	-5.0063	-5.2629	-8.2274	-5.8475	-7.5129	-6.9679	-4.5822	-8.9241	-6.4045	-5.8241	-4.592	-5.1742	-4.7115	-6.3101	-5.8673	-7.4058	-4.9024	-5.7731	-7.2511	-6.3788	-7.0411	-8.1867	-5.0023	-5.1547	-6.6805	-7.4611	-5.5139	-5.8073	-7.499	-6.0543	-4.9606	-8.3001	-6.5423	-5.1385	-6.6797	-7.5804	-8.4571	-5.2371	-6.2772
-4.8292	-3.3081	-3.7202	-1.2355	-4.5405	-1.6877	-3.8804	-2.6893	-2.5204	-6.2388	-4.8369	-2.0322	-2.8535	-4.5677	-4.3011	-4.5312	-4.5606	-3.0804	-2.9212	-3.9567	-1.749	-4.2461	-4.2259	-3.3697	-5.1323	-4.9685	-4.0168	-1.2628	-3.3029	-2.8685	-3.6725	-4.0297	-3.661	-1.0986	-2.6696	-2.3191	-2.3192	-3.5551	-3.2805	-1.3021	-2.0416	-4.1942	-3.6871	-2.2006	-4.8124	-3.5102	-3.0836	-2.5513	-4.6356	-4.2344
0.83351	-1.9234	-1.069	1.5694	0.039022	-1.5698	0.66259	-0.88186	0.43755	-1.8594	-2.066	-0.30196	-0.95265	-0.6387	3.2054	-0.79129	-1.6498	-2.2866	-2.2243	-1.514	-1.3427	0.67037	-0.79509	-0.90943	-1.0362	-1.0547	-2.1459	-1.6178	-4.254	-1.3533	-1.9815	-2.5583	-1.7157	-1.2008	-0.3707	-2.4082	-1.7477	-1.2404	-0.059441	-1.1898	0.54119	-1.4705	-1.4085	-1.8673	-0.86833	-1.7096	0.065167	-0.21964	-1.243	-1.5391
6.2775	7.0316	8.2692	8.2703	6.4366	7.4712	4.7905	5.3873	4.182	7.2181	8.6173	6.0842	4.6043	8.2775	7.5382	6.2776	8.7336	10.338	6.8928	5.7611	7.2212	7.3989	8.2265	7.5243	5.8827	7.1005	6.6707	8.3093	8.0539	4.8708	6.7377	8.1053	6.8078	7.3542	6.6033	7.1025	7.5835	7.176	9.4534	7.384	7.0731	8.2002	7.0482	6.4259	8.1808	6.7764	6.155	7.4584	7.0497	5.056
7.0762	8.0039	8.7083	9.8466	8.084	7.1628	7.0859	6.086	5.3463	7.6228	8.594	6.5609	6.4419	6.0894	7.1367	8.4706	6.2455	8.5142	7.0023	9.2159	6.9675	5.1145	8.9309	4.5346	7.0826	6.936	6.6079	3.1829	7.0869	7.2465	6.2979	6.9931	8.2398	6.701	8.6163	6.6523	6.8787	6.7768	9.439	8.2396	4.8994	8.2983	8.8581	8.2222	6.2219	6.1785	6.6651	8.5056	6.8677	5.8542
6.9842	7.3434	7.6504	6.8781	9.3631	7.7362	7.6856	7.0503	6.5082	10.546	7.4467	7.6858	10.831	8.4009	8.8807	9.7956	7.9492	9.1326	9.4125	7.3359	5.2864	10.736	8.7281	6.7389	8.5028	6.4439	9.1391	8.826	8.6217	8.4	6.7265	3.9694	6.3492	7.8872	6.9787	10.682	9.255	8.3905	8.8799	9.6269	10.878	9.0414	9.6698	9.1218	9.7554	8.1245	6.9453	8.3809	8.1793	7.6227
1.4593	1.0088	1.5831	-0.24999	2.4204	1.7767	0.10773	1.7731	0.27226	0.45036	-0.42335	2.3965	2.468	2.0324	2.1809	2.058	-0.7013	2.0073	1.7353	1.9274	2.3714	3.3149	4.0935	3.5929	0.50591	0.1442	-2.4201	0.50027	0.14206	1.0415	1.7296	0.40408	-0.35235	2.519	2.0595	3.9714	3.2964	-0.2229	2.8053	2.2223	2.1398	2.6064	2.9661	1.6777	0.97235	1.8213	2.8401	-1.9542	-0.32864	2.7641
-1.6596	0.31258	0.27009	-1.5406	-0.30349	0.11626	-0.97138	-2.927	-1.5979	-3.6712	-2.0505	-0.53801	-3.078	1.001	-1.1684	-1.1109	-0.80743	-2.8772	-1.5881	-2.3235	-0.54981	-0.9012	-1.3277	-0.63639	-1.1521	1.6524	-1.8457	-2.0926	-2.5204	-1.9541	0.51298	-1.1136	-2.7926	-1.8087	0.19437	-1.9099	-3.1577	1.3007	-2.1591	-1.0709	-2.3542	-3.5792	-1.2922	0.96855	1.0228	-1.8785	-2.0884	-1.8072	-1.2973	-2.0398
-8.9426	-11.358	-11.844	-9.5949	-9.0616	-13.059	-12.492	-11.15	-12.14	-11.759	-11.667	-12.377	-12.028	-11.361	-9.762	-10.754	-10.986	-10.664	-11.493	-12.911	-12.115	-11.952	-10.092	-11.653	-12.244	-12.581	-11.533	-10.112	-11.549	-11.345	-9.619	-12.332	-10.195	-11.779	-11.953	-11.807	-13.026	-10.855	-10.575	-9.2596	-12.917	-12.965	-11.53	-11.693	-9.4576	-13.223	-11.409	-11.077	-11.442	-12.918
-0.72112	-0.23512	-2.0456	-0.1701	-1.2405	-3.4103	1.4193	1.852	-0.56534	-0.62112	-2.5446	-1.3417	-2.9914	0.23521	0.18089	-1.1214	-1.9236	0.51187	-0.30351	0.8579	-0.32497	-1.7853	-4.006	-0.56078	0.79867	-1.5253	-1.3751	-1.6954	0.582	-4.1601	0.080993	-0.74632	-0.47141	-0.40905	-1.7852	-1.4466	-2.1868	-2.8157	-2.6051	-1.3675	-4.0825	0.092112	0.81366	-0.8827	-2.1072	-0.97195	-2.2348	-2.5907	-2.7673	-1.9748
-1.5591	-2.6086	-3.2116	-3.7936	-1.7982	-1.6054	-1.0551	-1.9626	-2.4435	-0.90666	-3.1819	-2.0172	-3.1058	-2.3417	-1.0777	-4.7728	-3.7594	-2.4695	-6.2164	-3.6254	-4.2803	-3.7434	-1.6904	-4.5463	-3.851	-0.92918	-2.1263	-2.3345	-2.4579	-3.5999	-3.9722	-1.8372	-0.75102	-0.76197	-2.6434	-5.1074	-4.7297	-2.6363	-2.5821	-2.0575	-3.9686	-0.32448	-2.854	-3.032	-2.0973	-3.2119	-1.599	-4.6372	-3.4123	-3.0337
7.801	7.892	11.336	9.9606	10.038	8.4519	6.5876	8.2071	8.4614	8.7817	9.6443	6.416	8.4875	8.4307	6.0713	9.1096	9.6248	7.4021	7.2123	8.0888	9.3095	9.4011	6.3658	9.7556	8.8668	7.8261	8.5687	7.5784	8.7275	10.008	7.4745	9.6482	9.9188	9.3707	9.2862	8.4036	6.7407	10.206	9.9154	8.4366	8.6173	9.9229	10.506	10.393	5.1458	8.6444	10.365	7.6345	9.8846	7.2815
-1.8513	-1.5792	-1.0891	-1.4446	-4.4557	-0.078362	-4.5775	-0.94585	-3.7186	0.84785	-2.7962	-3.0367	-0.61819	-1.8221	-1.7851	-0.72028	-1.5072	-1.196	-2.6711	-1.2044	-1.1665	-3.1301	-1.6921	-0.68458	-2.6976	-2.2565	0.3402	-0.36053	-0.35686	-3.5962	-3.5756	-2.1948	-2.3399	-1.0929	-0.30107	-0.039636	-1.7422	-3.0278	-1.101	-1.2656	-1.5466	-0.28826	-0.16067	-3.5364	-0.98434	-1.1173	0.76853	-1.1384	-0.84474	-2.5793
1.5841	3.4541	3.4566	2.8252	4.4961	4.6695	1.8111	4.0022	3.8583	1.3765	2.7489	2.3312	-0.43356	2.5923	2.1023	1.9474	2.4977	3.1101	2.2613	3.2735	1.8745	1.7203	2.2475	1.46	4.8379	1.28	1.8486	5.0105	3.3138	3.1307	-0.62647	3.4946	2.919	0.59662	3.3558	2.5741	1.3153	1.512	2.7431	2.3983	3.0464	1.0305	5.5704	3.7436	4.4365	1.8314	3.3508	3.8499	1.3562	3.2154
-11.626	-12.697	-13.178	-11.786	-12.033	-10.885	-12.604	-12.92	-14.045	-10.246	-12.13	-12.032	-13.826	-14.116	-11.08	-14.55	-14.058	-13.307	-14.11	-10.444	-15.485	-12.85	-12.39	-13.602	-13.114	-14.69	-14.23	-11.536	-12.773	-15.15	-10.951	-15.155	-13.089	-11.662	-12.061	-13.494	-11.116	-13.548	-13.287	-13.613	-16.755	-13.981	-14.158	-14.154	-13.725	-15.861	-12.047	-11.788	-12.586	-10.306
5.2407	9.4396	4.7033	8.3325	7.1951	4.0691	6.0572	3.7413	4.3459	4.419	4.3351	6.6254	7.1989	3.8755	6.1578	3.3345	4.2314	4.578	3.7473	5.9328	6.0472	6.3235	5.3723	1.8801	5.5312	6.7909	5.4184	5.0682	6.7709	3.8337	4.9008	6.7363	4.2718	3.6176	5.219	6.8908	4.7155	5.1079	3.5797	4.0989	5.4983	3.7167	4.6651	5.2753	5.1537	5.0885	7.0437	4.3644	6.4382	5.6562
-14.219	-11.525	-11.602	-14.901	-14.535	-11.946	-12.794	-12.589	-10.03	-12.94	-13.168	-14.46	-13.069	-11.661	-11.369	-11.896	-12.524	-13.913	-11.335	-12.53	-12.214	-10.78	-14.669	-14.382	-9.6198	-9.6537	-13.235	-13.645	-13.385	-10.989	-12.66	-11.786	-12.735	-11.818	-11.895	-14.122	-15.863	-10.86	-13.565	-12.583	-11.803	-12.999	-11.657	-13.658	-12.582	-13.613	-10.011	-14.842	-12.002	-13.207
-0.19411	-1.6263	0.75105	-1.3431	-1.6533	1.8502	-2.1077	0.039455	-0.79669	-2.7575	-1.0856	-0.30742	-0.056661	-0.48534	0.082766	-3.3028	-0.6037	0.41443	-1.0038	-2.3372	-0.86829	-1.4131	-1.0372	0.75775	-3.2101	-0.52614	-2.286	0.71004	1.3323	-0.078575	-0.33574	-1.0632	-3.0388	-2.2988	-1.2908	-1.0729	-1.4287	-2.9093	-0.80278	-1.1648	-0.33325	-1.5734	-1.9581	-1.2691	0.61235	-1.5136	-3.0443	0.99828	0.37928	-0.43257
-1.0522	-1.3728	1.022	1.5157	0.79826	1.5425	0.41639	-0.7851	0.46744	2.346	0.59817	-0.38779	0.63246	-1.0283	-0.70131	0.24941	1.4514	0.14616	-0.25921	0.28707	2.5677	2.5953	3.5538	1.8225	2.696	-0.16607	0.53657	-0.17502	0.81648	0.32599	-0.80832	1.0128	0.14244	-1.9445	-0.37099	0.73836	-0.46169	-1.2465	0.034758	0.75521	-0.45274	0.82283	0.67022	0.4304	-0.49222	0.37299	0.7641	-2.6146	0.78886	-1.6869
1.7971	4.0665	-1.1104	2.7884	1.5001	0.39954	4.1898	3.5249	3.1112	2.4025	2.1295	1.9185	0.40581	0.98284	1.3395	3.4039	3.1344	1.993	2.3121	2.8824	3.5245	2.6894	3.5236	2.794	2.9639	2.4767	3.2695	2.1626	2.9902	2.9057	2.9618	0.54684	2.9838	1.8156	3.1922	3.1343	1.1752	3.8598	0.7632	5.3239	3.0833	0.97687	3.1734	2.804	3.3315	2.6282	1.31	1.7649	3.5482	1.9678
-21.908	-18.93	-19.635	-19.873	-20.907	-23.341	-21.368	-19.759	-21.335	-19.832	-18.848	-19.573	-20.967	-22.127	-20.502	-22.255	-20.854	-21.034	-19.297	-20.439	-19.636	-18.832	-20.927	-20.668	-23.175	-19.953	-20.841	-21.352	-21.413	-20.068	-19.164	-20.117	-21.674	-20.09	-21.765	-21.953	-22.678	-21.535	-18.898	-20.649	-20.691	-18.323	-21.655	-21.669	-20.062	-20.819	-21.418	-21.269	-20.406	-20.052
-11.584	-14.61	-12.212	-12.305	-10.779	-13.202	-13.495	-9.9882	-12.51	-12.428	-12.454	-10.362	-12.232	-12.041	-10.881	-14.222	-13.857	-15.271	-11.801	-13.114	-12.954	-10.867	-12.718	-13.19	-12.5	-12.338	-13.923	-13.536	-12.048	-12.533	-13.301	-13.459	-11.711	-12.984	-12.119	-14.585	-13.701	-12.445	-11.857	-13.567	-11.96	-11.518	-15.225	-12.946	-12.204	-13.091	-14.248	-13.992	-12.685	-12.319
-11.676	-10.878	-12.374	-11.084	-11.344	-11.459	-9.047	-13.382	-11.573	-10.706	-13.338	-9.8309	-10.252	-11.358	-11.753	-10.282	-13.798	-11.981	-9.0965	-11.282	-13.019	-11.725	-11.082	-11.274	-9.2205	-12.534	-12.114	-10.445	-11.21	-11.393	-11.212	-11.671	-11.121	-12.609	-12.007	-13.336	-12.776	-11.031	-9.0903	-11.357	-11.128	-13.117	-13.715	-10.617	-12.651	-12.133	-10.888	-10.736	-12.195	-10.071
-13.039	-12.01	-14.049	-10.234	-13.607	-14.154	-12.825	-14.246	-13.176	-15.739	-15.255	-13.505	-14.017	-13.419	-14.375	-11.896	-13.663	-11.736	-13.398	-14.958	-11.586	-13.493	-13.051	-11.657	-14.475	-13.753	-13.371	-11.372	-12.87	-12.581	-15.599	-11.421	-11.812	-13.163	-13.414	-13.613	-13.283	-11.187	-13.926	-14.062	-11.832	-12.68	-12.876	-14.125	-15.13	-14.043	-14.706	-13.149	-11.815	-14.96
-21.174	-21.591	-23.725	-18.281	-23.478	-20.112	-22.821	-22.68	-21.5	-22.909	-23.651	-21.579	-23.442	-24.656	-22.376	-20.607	-25.094	-22.75	-21.118	-21.756	-21.857	-20.526	-20.559	-19.385	-19.767	-22.116	-22.133	-20.848	-21.133	-25.553	-20.626	-23.418	-24.124	-23.876	-23.472	-21.537	-22.091	-23.02	-23.467	-21.322	-17.964	-21.847	-22.502	-23.531	-23.907	-19.713	-22.064	-22.377	-20.489	-23.698
-2.4181	-3.6143	-1.4806	-3.7724	-4.6732	-3.9611	-3.2057	-4.6031	-2.1417	-1.0159	-3.363	-4.8858	-3.5735	-2.2438	-1.4539	-2.1876	-3.277	-3.6282	0.37861	-1.9256	-3.6403	-3.8149	-3.64	-2.4621	-1.8952	-5.2798	-2.673	-1.6241	-3.7186	-2.1829	-4.7723	-4.4034	-4.2534	-3.2393	-1.6569	-2.2451	-4.1478	-3.092	-3.03	-2.0514	-2.9895	-1.9807	-2.8588	-2.6586	-2.9591	-3.3835	-0.014408	-1.2875	-2.0468	-4.3032
-21.634	-23.957	-22.677	-20.839	-21.696	-22.689	-21.329	-22.793	-20.272	-21.857	-21.167	-20.667	-21.993	-20.241	-21.069	-22.71	-20.776	-21.448	-21.845	-22.137	-19.154	-20.683	-22.864	-21.329	-22.667	-22.759	-23.379	-23.024	-20.444	-22.347	-23.06	-24.16	-20.859	-23.355	-22.248	-22.733	-22.504	-19.702	-21.469	-23.176	-20.206	-20.637	-21.477	-21.116	-24.063	-21.753	-21.613	-25.096	-24.518	-20.446
-2.7273	-5.6201	-5.5423	-4.7707	-5.9155	-4.8484	-5.0356	-3.0959	-5.3239	-2.638	-5.1553	-1.7592	-4.3998	-4.4011	-3.8421	-3.1865	-6.3428	-4.6988	-2.6757	-1.5726	-2.4851	-1.0387	-3.4869	-6.5401	-3.9935	-5.0856	-6.0678	-5.5055	-4.9874	-4.312	-3.5272	-3.7168	-3.9917	-1.4125	-5.0842	-3.5347	-4.4381	-4.1828	-4.8779	-3.9558	-4.0399	-3.963	-2.8914	-5.1279	-1.4644	-1.827	-3.1332	-3.4031	-3.2985	-3.3155
-11.535	-10.327	-11.748	-9.7849	-12.351	-12.025	-11.361	-9.5901	-10.435	-10.989	-11.147	-10.688	-10.535	-10.701	-15.212	-12.332	-10.474	-10.637	-11.112	-9.3184	-11.081	-10.59	-10.263	-10.516	-11.41	-9.8684	-12.461	-7.2605	-10.091	-11.231	-13.014	-11.207	-12.32	-10.66	-9.8499	-11.781	-11.194	-10.971	-10.035	-10.012	-10.847	-9.214	-10.75	-8.7847	-11.249	-10.078	-10.574	-10.66	-11.309	-6.8849
-1.8028	-2.3613	-3.2804	-2.8488	-3.5211	-3.9808	-2.6928	-4.2027	-3.911	-2.2361	-2.6582	-3.3445	-3.1828	-3.0368	-0.60984	-5.3921	-4.1094	-4.0507	-2.8878	-2.1884	-2.9277	-4.5554	-2.3417	-0.843	-1.4405	-2.7112	-1.4223	-2.5692	-1.7061	-2.2443	-3.3425	-3.4519	-1.3026	-2.7057	-3.1819	-2.7328	-2.1035	-1.2089	-2.5227	-0.73543	-4.8316	-1.996	-0.76146	-4.0182	-5.0118	-5.5746	-2.3023	-1.5649	-2.1177	-2.8422
-3.3307	-4.3837	-1.2254	-2.4374	-2.1197	-1.1672	0.1545	-3.116	-0.25273	-0.29574	-2.8115	-0.22838	1.1615	-1.1899	-3.0214	-1.2575	-1.0817	-2.7101	-0.47233	0.508	-0.047591	-3.3962	0.68107	-5.7094	-2.288	0.054446	-2.1409	1.0027	-4.1355	-2.3356	-1.1569	-0.14797	-2.3703	-3.5605	-1.511	-0.25779	-1.3443	-2.3455	-0.31705	-1.6505	-3.4176	0.49689	-3.0243	-1.8783	-0.93496	1.7248	-0.65715	-2.2811	1.0259	-1.5295
-0.81633	-1.4327	-0.92729	-0.64096	0.037361	-0.35162	-1.4715	-1.3312	-1.3218	-1.8029	0.090236	-2.8413	-0.8245	-1.1417	0.81318	-0.64313	0.011952	-1.612	-0.7505	-1.0673	-1.6268	-1.0711	-3.7264	0.47016	-2.5457	-2.026	-3.7948	-1.1709	-3.6068	-2.3195	-1.6136	-0.67167	-0.091681	-1.8605	-3.6056	-1.3116	-2.0669	-5.0996	-1.7811	-1.3645	-1.0943	-0.71034	-3.6372	-1.3699	-1.0566	-2.5196	-1.0012	-0.89131	0.80676	-1.1104
-0.83531	2.3408	2.5107	3.1957	2.1763	1.0381	3.2196	-0.4558	4.1891	-0.031169	2.2417	2.4471	2.8504	3.1685	-0.072215	1.8109	4.1959	2.3801	2.6456	-1.9798	0.18638	-1.1943	1.9806	2.9097	1.8593	1.5295	1.2868	3.5651	2.8799	0.25962	0.54641	4.4149	-0.15951	1.324	0.13456	3.3641	2.7487	2.5082	-0.35179	2.4508	4.2206	1.22	1.2055	1.7451	0.59542	-0.89577	2.5108	3.099	2.282	2.4366
-1.475	-2.4854	-0.67164	-3.4604	-1.3715	-3.0801	1.3133	-1.1149	-0.8879	-4.1353	0.083874	-2.8691	-1.7679	-1.3094	-0.9064	-0.26178	-3.8057	-1.6902	-1.8797	-3.694	-1.7874	-0.66354	-0.52062	-2.6011	-0.69434	1.4408	0.99744	-1.5781	-1.0875	-1.4574	-3.4657	-1.7774	-0.98904	-2.8391	-0.67153	-1.5369	-0.56882	-1.6649	0.088057	-2.526	-0.84114	-2.7402	-1.6164	-1.4956	-0.59061	-0.88318	-0.22682	-1.0298	-0.30802	-0.30332
-2.3164	-1.4948	-0.20104	-2.6274	-2.5928	-1.4068	-3.7539	-1.4544	-0.44138	0.83353	0.65264	-2.1405	-2.6347	-2.2061	-0.57394	-2.456	-1.4943	-2.3202	-3.2207	-1.457	0.47245	-0.97623	-2.2687	-0.63232	-2.8615	-2.6307	-1.3208	-1.3584	-2.6041	0.83058	-2.2584	-0.85439	-2.3211	-3.1074	-0.35165	-2.8282	-0.81128	0.16458	-1.2523	-1.9031	-1.9813	0.31028	-1.9652	-0.6094	-0.44417	-1.5957	0.1111	-1.1024	-2.8596	-0.26063
-3.2927	-3.692	-3.5108	-5.8725	-2.7202	-2.7727	-1.9372	-6.2341	-6.1267	-2.8511	-4.3197	-2.8237	-1.2621	-3.8916	-3.3109	-3.2571	-2.8594	-3.0983	-1.1495	-3.5792	-5.281	-3.171	-2.7979	-4.3403	-4.9412	-2.6454	-2.3841	-3.9118	-2.9408	-2.4366	-1.3866	-0.86462	-5.4416	-2.9997	-3.1463	-2.7465	-3.5227	-0.69505	-5.4949	-2.696	-4.1745	-2.5898	-5.3605	-5.5491	-4.3034	-3.4453	-6.1209	-4.0966	-4.9753	-4.708
-4.945	-3.5163	-3.3139	-2.7806	-3.6189	-1.6099	-3.1343	-4.7588	-3.4964	-3.5957	-4.6085	-1.7771	-5.3286	-1.9778	-5.193	-6.6067	-2.0558	-3.7369	-4.4353	-2.7331	-4.4472	-1.3766	-2.9523	-3.0906	-2.2872	-4.858	-1.5745	-1.7806	-4.3864	-2.6064	-2.1794	-4.1239	-3.1644	-3.5791	-5.9352	-4.183	-4.6434	-6.43	-3.5172	-7.5327	-4.9237	-5.8162	-3.927	-5.8081	-3.5842	-2.5892	-5.2139	-2.7397	-5.9527	-3.5812
3.0231	4.7141	2.5738	5.8916	2.2598	3.5702	4.5067	0.11219	3.2935	2.9303	4.33	3.9422	3.4537	3.1892	2.0955	3.4923	4.5538	1.3517	3.2312	3.4371	4.8499	2.5673	2.7924	3.4574	4.4263	2.8017	1.989	3.4701	2.1514	3.0929	-0.36514	1.3166	0.71245	3.1761	2.4833	3.3901	2.652	2.8146	2.6784	1.8648	2.5874	4.0037	2.1637	4.4248	3.7502	0.69	3.9286	5.3595	0.18934	3.7962
8.1693	6.6507	7.0313	6.3311	8.2164	7.6286	8.8836	5.5827	8.5348	7.7939	6.2693	3.9647	5.449	8.1525	5.7913	6.1567	7.2581	9.8102	7.1701	7.788	7.9635	5.879	9.0875	6.947	5.7082	4.991	5.1982	7.5028	5.6373	7.1404	5.4664	3.7027	5.3	7.8952	5.883	4.9973	6.7883	6.7074	8.9287	7.5532	7.7765	7.0668	7.1086	8.903	4.3895	7.3368	5.7531	5.6674	7.1032	8.0026
-2.7287	-3.3065	-4.8139	-4.4491	0.26616	-1.9199	-0.0018706	-3.9074	-4.0743	-2.9404	-2.9436	-3.031	-3.8896	-3.3928	-2.5105	-2.203	-3.2189	-2.9836	-3.0979	-2.6306	-1.7441	-1.1409	-3.437	-3.655	-2.5488	-2.448	-1.5435	-2.9244	-3.4078	-3.7248	-2.2533	-3.1085	-5.0077	-1.0141	-2.6388	-4.335	-4.4696	-0.93486	0.086913	-2.304	-2.1868	-2.6307	-2.2834	-3.6162	-1.5608	-4.3752	-3.355	-4.1742	-3.1268	-0.99002
-20.858	-19.355	-19.738	-18.833	-22.391	-17.786	-24.004	-21.702	-20.213	-21.415	-23.354	-20.346	-18.161	-18.465	-20.77	-20.664	-19.852	-20.89	-22.928	-22.144	-19.589	-21.658	-20.012	-24.359	-20.567	-20.489	-21.847	-19.591	-21.331	-21.55	-23.742	-22.263	-21.571	-19.396	-21.312	-21.956	-22.927	-21.323	-19.831	-20.227	-22.292	-20.278	-21.567	-18.192	-20.945	-19.268	-21.573	-21.832	-20.483	-20.002
0.77993	2.9898	1.7165	-1.4698	-0.56414	0.36815	-0.42379	-0.64989	0.60669	-1.2637	-1.2346	0.29505	-1.5623	-0.14057	-0.52608	0.51065	2.041	0.5212	1.5246	-0.71625	-0.045253	-0.66827	1.9656	-1.6589	-1.4701	-0.11465	-2.0037	-0.26895	-2.3841	-1.919	-1.5191	-0.066652	0.85507	-0.025439	0.96826	0.48131	0.28334	-0.31926	0.71021	-1.2108	-0.60919	-0.27431	-2.6136	-1.5325	0.95733	-0.49106	-0.14968	-2.1156	0.92403	-0.80167
9.0033	7.5121	7.2854	7.6031	7.2779	6.5655	6.429	6.3095	6.5613	8.2982	5.0583	6.2791	5.7599	5.9991	6.2303	5.7105	5.4288	7.8318	6.1469	8.4376	6.756	6.6719	7.5785	7.122	7.2582	5.3862	6.4635	9.6534	6.4732	4.5799	5.8476	5.5759	5.8836	6.2503	5.1905	5.5992	7.1904	8.2063	9.0384	7.6025	7.0538	4.7448	7.3019	8.795	7.7203	7.3731	5.7777	7.7051	6.8633	7.7706
-3.0481	-0.77109	-2.3366	-0.57177	-0.95401	1.2601	0.3844	-0.78226	1.1182	-1.7685	-0.24318	0.41527	0.74211	-0.17783	0.5402	-0.68462	0.80644	-1.2183	0.59596	1.3646	0.048092	0.15365	0.0022134	1.6808	-1.8044	-1.6445	-0.35053	0.31957	-1.3196	-0.10699	-2.2287	0.18382	-0.22369	1.2331	-0.93077	-1.3335	-2.0301	-0.94976	0.05484	1.7556	2.2885	0.5094	1.6329	0.88748	-1.4764	-2.0418	1.0416	0.61037	0.69385	-1.9267
0.066949	0.73767	-1.0508	-1.1021	0.53011	0.38152	-0.93545	0.28696	2.7158	0.48621	-0.98087	-0.33242	-2.0955	-0.90096	-0.1684	3.0607	0.76275	0.80996	0.28674	-1.9313	-0.8957	0.45126	-0.9546	-1.557	-0.58924	2.3517	-2.8637	-1.5592	-0.93953	1.8009	0.32642	-1.4692	-2.0246	-1.0137	0.84759	1.457	-2.4247	-1.1569	0.92236	-0.16974	0.24319	-1.0428	-0.7464	0.80734	-0.76338	0.14553	-0.96909	-1.3658	0.78697	-0.41
4.49	2.1032	2.5612	-0.53532	1.986	0.64098	4.1868	1.1998	3.0762	1.2641	1.7318	0.87125	0.99267	3.6492	0.75512	3.0696	1.4411	2.3631	1.7658	0.28434	1.3228	1.9346	2.0867	2.1646	3.0493	2.81	2.0938	0.76659	2.2462	2.4311	2.2063	0.46062	-0.29701	2.481	0.57502	0.87948	0.89671	0.25935	1.0879	1.9098	1.5408	3.2261	1.6857	2.8242	2.7807	1.7682	2.5598	3.1099	1.4866	2.4004
-2.7648	-5.0141	-3.2904	-2.2154	-2.9536	-4.7132	-3.0444	-1.2109	-3.654	-2.1328	-1.8045	-1.2734	-1.9683	-1.4076	-0.98253	-3.1298	-3.5678	-2.5528	-2.5657	-1.7433	-4.2846	-2.9887	-1.5428	-2.1195	-3.445	-1.7564	-3.2739	-1.5172	-6.0376	-3.5015	-1.6086	-3.0674	-2.1558	-1.6784	-2.6099	-1.831	1.1774	-1.5906	-3.5087	-2.4557	-2.8063	-3.3132	-3.4133	-2.88	-3.2309	-5.1515	-0.91826	-4.4875	-2.421	-2.9873
6.1394	6.4751	8.2538	8.7981	7.2875	6.6038	5.7961	7.0815	6.4106	8.9993	7.8576	6.6585	7.8091	5.2314	5.942	5.2151	7.7536	7.987	6.3337	6.8075	8.5379	6.7425	8.871	6.7906	6.3006	9.1815	7.9336	8.1687	5.8659	6.4117	5.1358	10.136	5.9887	6.2295	6.2203	4.104	8.074	6.2447	7.3628	8.1188	9.0094	6.4564	7.3929	8.4643	5.7374	7.3388	7.0114	4.5127	6.9454	7.0764
-4.4146	-3.7825	-1.966	-2.6424	-0.53182	-3.6358	-5.56	-2.7686	-2.2578	-2.2121	-2.8866	-2.8105	-3.9239	-2.1044	-1.5143	-2.2704	-3.9862	-3.9577	-4.7893	-1.3626	-3.9715	-5.3355	-1.8964	-1.969	-1.9553	-2.8055	-1.7155	-1.7877	1.0006	-3.3465	-2.428	-4.299	-2.3414	-3.6207	-5.7364	-1.7975	-3.4685	-3.279	-2.6431	-4.6752	-1.972	-1.9591	-3.4419	-1.0537	-1.9755	-1.4909	-4.0763	-2.0501	-2.4357	-2.2615
0.30113	-0.48846	-0.9242	-1.1484	1.0049	0.71356	2.4527	-0.10183	-3.0289	1.2037	2.0009	-0.39126	-0.084638	0.011748	-0.016266	1.378	0.98392	0.23782	-1.5822	2.0456	1.088	1.3021	-0.4596	-1.5197	-1.5365	2.1314	-2.0685	-2.4521	1.9914	0.78155	1.1005	-0.79378	-0.22972	-0.84123	1.9132	2.1001	1.3302	0.34993	-0.26071	-1.1076	0.6017	-1.335	-1.0921	0.15547	0.86304	2.8932	0.97519	0.3351	0.54501	1.314
0.08321	-0.41283	2.1324	0.75679	-0.79823	-1.5912	-0.78363	1.3119	-0.90896	-0.017673	0.4073	-1.1354	0.089849	0.89493	-0.2576	0.37091	-0.59474	0.35811	-1.8915	0.21899	1.4107	1.2023	-1.6192	-0.79015	-1.1252	-0.053375	0.63084	-0.92068	-0.95343	-1.0646	1.6517	2.5024	0.77182	-1.4481	-2.8816	-2.4272	-0.61601	-1.3082	0.90822	0.023194	2.1119	0.49001	-0.19075	0.44185	0.565	0.29542	-1.3212	-1.136	0.24742	0.045565
-20.83	-20.607	-20.273	-21.468	-21.801	-23.15	-21.919	-19.361	-21.019	-21.173	-24.092	-20.469	-25.242	-23.594	-21.488	-23.197	-21.813	-24.254	-22.044	-20.569	-24.152	-23.35	-23.056	-20.823	-23.361	-21.575	-21.629	-21.585	-22.942	-21.146	-23.806	-21.288	-21.11	-20.165	-24.853	-20.934	-22.463	-22.762	-22.715	-23.449	-21.28	-23.867	-24.158	-23.558	-22.894	-21.127	-20.902	-21.501	-22.492	-23.915
-0.078762	1.9772	2.2866	2.9701	1.2681	2.6347	-0.4398	-0.11208	1.213	0.98978	1.7496	1.7086	1.3141	2.4674	1.5267	3.3489	3.1459	1.9723	2.5201	2.8272	2.0059	2.4496	-0.80061	0.95156	0.33236	2.9363	1.9258	3.0273	3.339	2.0316	2.4469	0.85043	4.1134	3.4301	1.8792	-0.57515	2.3156	1.4735	1.363	3.23	1.4826	1.2943	1.2692	1.564	0.10518	3.1415	-0.28982	1.7003	2.5982	1.0919
-3.0249	-3.5292	-3.3287	-0.52496	-0.60208	0.36087	-2.5492	1.2629	-3.3506	1.0019	-0.50142	-1.7656	-1.3577	-2.8471	-2.4061	0.41815	-1.8079	0.51655	-1.051	-3.1682	-2.8565	-1.2524	0.43042	-2.4276	-3.0956	-2.0228	-0.15392	-3.4674	0.10141	-0.67281	-1.1221	-0.30391	-2.4307	-1.5392	-1.1499	-0.82801	-1.4561	-2.7698	-2.6211	-2.2083	1.6336	-2.4275	-0.54666	-0.66708	-2.984	-1.6929	-3.5472	-1.8779	-0.46669	-0.79762
-13.101	-11.752	-12.151	-11.065	-13.967	-11.535	-10.43	-14.467	-12.302	-13.212	-15.048	-10.907	-12.671	-14.36	-13.498	-11.155	-10.097	-14.872	-12.638	-14.867	-14.991	-13.877	-13.263	-10.833	-13.504	-15.075	-14.054	-11.471	-14.065	-15.959	-12.12	-11.206	-13.406	-12.055	-12.958	-12.834	-13.143	-14.339	-11.856	-12.74	-15.112	-15.794	-14.108	-13.365	-12.065	-13.887	-12.208	-14.7	-13.154	-12.443
-23.114	-20.893	-22.179	-23.807	-19.727	-21.503	-19.288	-22.191	-22.146	-24.148	-23.778	-20.974	-23.175	-23.451	-20.933	-20.798	-22.124	-23.584	-21.959	-20.893	-20.477	-21.728	-21.888	-21.824	-24.198	-21.642	-22.247	-19.993	-22.78	-21.91	-23.134	-21.233	-24.932	-21.155	-24.445	-22.526	-23.137	-22.288	-22.812	-22.473	-20.955	-21.176	-20.209	-21.487	-23.628	-23.23	-20.421	-20.667	-22.837	-20.781
-15.462	-13.281	-14.898	-13.433	-14.013	-12.43	-13.864	-13.883	-16.223	-14.857	-13.337	-15.475	-14.565	-12.892	-15.128	-11.56	-14.307	-13.979	-10.626	-12.033	-14.516	-13.081	-14	-12.271	-14.308	-13.773	-17.09	-12.704	-12.996	-15.203	-13.822	-13.519	-16.336	-14.461	-13.246	-16.17	-13.635	-14.619	-14.219	-14.032	-14.314	-12.861	-14.548	-13.367	-14.455	-14.325	-11.982	-15.689	-15.137	-17.878
-12.978	-13.125	-13.179	-13.3	-14.938	-15.08	-15.4	-13.793	-12.463	-13.685	-15.581	-13.114	-14.212	-14.065	-13.729	-13.625	-14.215	-12.843	-12.747	-15.665	-14.733	-13.55	-13.632	-15.917	-13.787	-15.199	-13.845	-13.638	-14.763	-13.014	-13.61	-14.737	-18.724	-16.22	-12.523	-14.258	-14.434	-15.289	-12.429	-17.637	-13.885	-16.612	-12.603	-12.55	-14.761	-13.939	-15.374	-14.677	-14.273	-12.379
5.3039	7.871	5.9563	6.432	5.7019	7.8458	5.6224	5.9722	8.4711	4.9986	6.2832	3.8368	5.7423	7.0367	5.1867	7.7092	6.9775	7.1816	4.7492	6.623	4.5452	5.4294	5.9033	8.2722	7.7148	9.0644	7.5712	6.3457	7.8732	6.5006	7.3055	4.7984	5.7021	5.4865	6.1744	8.9673	6.0726	8.7979	6.2263	7.8177	3.3765	6.7553	8.9129	6.3042	7.3493	7.3515	5.6996	9.939	8.4495	5.8407
-9.7407	-8.4524	-8.6087	-9.9483	-9.0689	-11.184	-10	-9.875	-7.9008	-8.2418	-10.543	-9.5703	-11.145	-8.9893	-9.1456	-11.3	-7.4799	-6.7626	-10.109	-9.305	-9.3968	-9.1916	-8.7887	-9.4869	-8.8261	-8.412	-12.202	-10.353	-7.1501	-9.2659	-8.9197	-8.9955	-10.238	-11.021	-9.1372	-9.3189	-11.06	-8.4253	-9.8907	-9.5552	-8.5334	-9.7745	-7.6112	-10.228	-8.844	-8.3721	-7.168	-7.1122	-6.7286	-9.4489
-13.79	-13.543	-14.495	-14.017	-12.212	-13.733	-13.202	-11.617	-12.167	-10.914	-12.586	-13.048	-12.505	-14.359	-12.489	-12.357	-11.806	-12.911	-12.117	-13.845	-14.615	-13.053	-11.989	-12.994	-11.465	-11.634	-12.791	-12.423	-11.324	-11.341	-13.078	-14.55	-11.295	-13.676	-15.501	-10.113	-12.87	-14.974	-13.861	-12.25	-13.852	-13.74	-14.988	-12.653	-12.282	-12.518	-13.009	-14.507	-9.5878	-11.141
-2.363	-2.8671	-1.8662	-2.6927	-2.0356	-4.9253	-2.2472	-2.2868	-2.8892	-4.0493	-0.10825	-3.1241	-2.463	-3.4464	-0.61687	-3.327	-3.5873	-1.5162	-0.73753	-2.0819	-2.3477	-2.1112	-2.9144	-1.7098	-2.2123	-3.2695	-2.4085	-1.5843	-3.9934	-1.6165	-1.934	-3.91	-2.8053	-0.43191	-6.6622	-2.849	-3.7129	-2.7989	-1.1478	-2.6406	-3.3183	-2.7884	-2.5657	-1.4107	-2.308	-2.4489	-3.8462	-3.078	-2.2817	0.43512
-7.4066	-10.072	-8.697	-10.038	-7.7026	-10.56	-10.491	-8.4749	-8.5577	-7.2097	-10.294	-9.4638	-8.172	-9.4056	-9.9152	-9.8501	-7.2378	-9.1973	-9.1672	-7.9186	-11.138	-12.358	-10.881	-8.8578	-9.5527	-7.9875	-8.3266	-10.461	-8.3533	-10.113	-10.176	-11.052	-8.5947	-10.507	-8.3673	-8.3626	-8.9877	-8.3129	-8.991	-8.0368	-9.5629	-10.861	-6.9488	-9.1526	-9.4729	-10.165	-11.048	-7.2539	-11.006	-7.943
-0.056067	-2.2895	-3.3118	0.2437	-3.1488	-2.9243	-1.7768	-3.6807	-2.0337	-2.0473	-3.3636	-2.0896	-2.6547	-2.8361	-3.1584	-2.5719	-2.2239	-2.8617	-3.4646	-1.6544	-2.1432	-1.7436	-3.1374	-0.067792	-1.2485	-2.9092	-2.5882	-2.2399	-5.0994	-5.1734	-4.3674	-1.9821	-3.098	-3.1851	-3.9176	-0.28106	-0.57502	-1.7865	-1.1038	-3.179	-1.9802	-3.3439	-2.1788	-3.1238	-0.59484	-2.2503	-1.0179	-1.3484	-3.4736	-4.9032
-23.283	-22.238	-20.115	-23.055	-22.312	-21.973	-24.002	-21.555	-24.011	-22.194	-21.814	-21.882	-23.068	-21.537	-22.652	-23.051	-22.508	-22.43	-22.033	-20.779	-21.632	-22.954	-22.307	-22.252	-21.696	-25.632	-21.883	-22.058	-21.218	-22.883	-21.334	-21.312	-22.51	-23.498	-22.934	-21.553	-22.218	-24.349	-24.095	-20.104	-19.606	-22.217	-20.747	-22.349	-22.394	-21.084	-20.577	-19.756	-19.912	-24.654
-12.356	-11.448	-13.825	-12.811	-14.369	-14.155	-12.044	-14.35	-13.353	-11.6	-13.293	-16.292	-12.688	-11.859	-11.194	-14.256	-11.411	-13.941	-14.239	-14.132	-13.895	-13.375	-13.708	-16.515	-13.39	-13.354	-15.131	-12.388	-12.356	-14.178	-12.238	-11.627	-13.264	-14.209	-11.248	-14.515	-14.138	-15.695	-10.237	-13.528	-14	-12.827	-12.41	-12.723	-12.446	-12.601	-13.483	-10.725	-12.74	-13.287
-7.8366	-10.703	-10.473	-9.8641	-12.535	-12.939	-10.95	-8.79	-9.6139	-10.861	-10.12	-10.119	-9.9292	-9.4819	-9.404	-10.996	-10.459	-9.5017	-9.2608	-10.941	-11.006	-10.595	-10.193	-8.7216	-9.2729	-10.304	-9.2991	-10.037	-10.918	-8.9086	-11.939	-12.717	-8.4821	-10.54	-10.81	-11.853	-11.171	-9.6245	-10.219	-9.3601	-8.3765	-10.01	-10.201	-11.394	-9.8724	-11.726	-8.4738	-9.5512	-8.9867	-10.393
-1.5165	-1.5921	-2.3708	-2.0867	-2.0278	-0.28476	-2.3106	-1.5295	-4.6081	-1.7011	-1.4324	-1.6359	-0.79947	-0.9958	-2.7159	-0.24282	-1.4694	1.0573	-0.19177	-1.9117	0.97524	-2.5702	-0.45546	-1.122	-2.8382	0.14278	-1.0181	-0.45195	-3.1387	0.20013	0.43153	-0.79157	-1.4832	-1.1479	-1.4325	-1.0277	-1.5809	-0.05495	-0.78516	-1.3568	-2.8584	-3.2377	-0.15333	-1.8069	-0.40361	-1.783	0.17722	-0.92737	-1.9427	-0.9133
-0.65659	0.17422	0.55196	0.054632	1.3179	-0.35505	-1.5468	-1.224	-0.18178	-0.85856	-0.32218	-0.22824	-1.3633	0.58682	0.016397	-0.068385	1.3258	1.5298	-2.1472	-2.0728	0.070272	1.0749	-1.6021	-0.18454	-1.5419	-0.9762	-1.0419	-1.8824	0.76892	1.8809	-1.8893	1.0909	1.5255	-0.64502	-2.3786	-0.09923	-0.77917	-2.6891	-0.089478	-1.0268	-0.81212	0.070384	1.4979	-0.12125	-0.11695	-0.014061	-0.62123	-1.6106	-0.21206	-0.46537
0.91685	0.28127	4.1607	2.7727	3.8806	0.29204	1.1994	3.5614	0.46467	3.3002	1.4409	1.7929	0.63544	1.7155	2.6403	0.93205	1.4324	2.7202	0.94296	1.5514	-0.88413	0.6774	-0.046961	4.7117	-0.23306	-0.018082	0.90342	-0.48025	2.7168	1.3006	-0.14431	0.90296	4.8776	0.51548	0.16006	1.5057	0.27408	1.4007	-0.22757	0.43658	2.2758	1.2619	-0.38086	0.85564	0.93312	1.7588	0.25982	1.3288	0.9604	2.3921
5.365	4.8978	4.0583	3.8343	3.6555	4.2911	3.73	4.8006	6.4518	6.711	5.333	4.9555	3.242	3.2576	4.9763	5.3466	3.4929	3.0762	5.0805	6.0901	7.2326	5.2454	5.0354	2.9065	3.0085	6.0982	3.9712	2.9821	3.7271	3.0565	5.5063	5.7684	4.6392	4.8957	3.3073	3.6835	1.3067	4.4952	5.4007	4.6838	3.673	5.7408	4.4667	5.0739	2.8107	2.1023	6.507	2.7915	3.7843	4.5336
6.5188	7.8277	8.5767	10.798	7.7705	7.0974	6.0897	9.3304	7.1386	8.705	8.1357	10.034	6.4832	8.5612	8.5636	6.8696	7.1857	6.2982	9.8603	6.6999	8.3353	8.7635	8.9867	6.8252	10.378	8.5407	6.5879	8.3874	5.0973	9.157	8.0187	9.1217	7.6673	8.9464	8.4166	8.2341	8.5499	6.0988	10.584	7.5239	7.5088	6.0851	6.4348	7.9224	8.2644	7.9841	9.8723	9.0938	6.7004	8.1144
-4.7091	-5.685	-4.3189	-5.4542	-5.3017	-4.2111	-3.7817	-3.1943	-6.6443	-5.4427	-3.0363	-6.2016	-3.2357	-5.9878	-3.623	-5.7	-7.5491	-7.6751	-8.7038	-4.3064	-5.5539	-5.3407	-3.2196	-4.8888	-6.997	-5.5216	-4.4134	-5.2383	-3.7134	-6.8562	-4.2273	-5.0213	-5.0567	-5.0634	-7.8687	-5.6568	-5.3315	-3.0196	-2.6695	-4.3755	-4.8416	-5.6985	-6.6951	-3.1332	-6.1386	-6.5946	-5.461	-4.5785	-5.2704	-3.4013
-10.627	-11.103	-9.9	-12.135	-9.602	-10.232	-9.3116	-13.015	-8.6398	-8.3062	-12.379	-12.43	-9.3714	-11.187	-11.409	-11.991	-10.223	-11.591	-11.393	-10.591	-10.956	-11.589	-11.113	-9.6838	-9.8728	-10.247	-9.7113	-10.581	-11.26	-10.117	-11.17	-9.8259	-10.232	-10.139	-9.5568	-8.9002	-13.519	-11.137	-8.8284	-12.816	-9.3184	-10.818	-10.175	-9.7663	-12.75	-12.495	-9.4045	-10.116	-9.9557	-8.7547
3.1631	-1.7621	2.9834	-1.1974	-0.086557	2.1201	1.8091	-0.49466	-0.82651	-0.43574	-0.846	-0.57994	-2.6761	-2.8895	-0.30787	-1.3464	0.17553	-0.68531	-0.77039	0.37132	-0.71602	0.24228	-0.48683	1.153	-4.3834	-0.53658	-0.60179	0.39957	0.33708	-0.063194	-0.7007	1.4513	0.72183	-0.03109	-0.18564	0.62143	-2.9026	-2.0684	3.1169	-0.92454	-0.81148	-0.5873	1.7367	1.9955	0.76319	-0.15819	-0.17917	0.88098	0.45763	1.7464
-14.385	-14.773	-15.293	-14.846	-16.365	-15.577	-13.338	-14.022	-11.658	-15.411	-14.894	-15.611	-14.362	-16.983	-14.552	-11.621	-13.619	-13.958	-15.113	-16.112	-13.394	-13.138	-13.481	-13.632	-13.413	-14.438	-14.084	-14.601	-14.987	-14.99	-14.045	-13.609	-12.945	-13.351	-15.954	-15.322	-15.271	-14.25	-12.758	-13.145	-14.304	-12.518	-14.193	-13.658	-14.868	-14.313	-12.12	-14.41	-15.822	-15.712
-12.412	-11.577	-10.139	-11.651	-11.982	-13.798	-10.358	-10.978	-12.589	-12.569	-12.639	-12.515	-11.213	-12.433	-10.548	-12.416	-10.043	-10.307	-12.301	-11.214	-11.436	-11.674	-10.529	-10.647	-10.342	-11.255	-13.848	-13.006	-13.609	-12.638	-10.692	-12.339	-11.418	-13.501	-11.698	-11.758	-11.416	-13.573	-10.908	-11.662	-10.115	-10.512	-10.261	-12.2	-11.395	-13.556	-10.188	-10.807	-8.4804	-11.257
-12.621	-13.827	-12.438	-12.816	-9.9989	-10.121	-10.962	-13.052	-11.973	-11.264	-11.756	-13.933	-13.699	-12.438	-10.469	-11.374	-12.757	-13.362	-14.291	-12.401	-12.076	-13.359	-11.469	-12.178	-11.126	-12.604	-10.503	-12.45	-11.224	-11.005	-11.196	-13.135	-12.236	-11.138	-11.991	-11.525	-12.64	-12.986	-12.683	-11.51	-12.843	-12.1	-11.722	-10.193	-11.016	-11.622	-11.953	-11.62	-13.023	-11.432
-0.051514	-2.8694	-1.924	-1.7909	2.1687	-3.2988	1.2083	-1.9987	0.72894	0.15257	-1.3473	-0.48881	-0.37852	-0.20746	0.56605	-0.63255	-0.79066	-1.9751	-0.66448	1.319	0.31811	-0.71769	0.33569	-0.69954	1.0133	-0.79994	-0.063767	0.22027	1.2517	-1.1515	1.7222	0.58507	0.6138	-1.2973	-0.13155	2.0469	-1.4258	-0.23859	1.4791	1.2593	1.2338	-0.95891	2.921	1.1099	-1.7749	-0.06412	-3.3987	-1.3054	0.48929	0.19146
-19.267	-21.435	-18.604	-22.26	-19.484	-21.478	-20.386	-21.137	-21.122	-23.125	-19.86	-21.39	-19.526	-19.36	-20.936	-21.613	-18.989	-22.234	-21.905	-21.455	-22.566	-22.938	-18.592	-21.065	-19.779	-20.807	-19.331	-22.005	-22.357	-21.442	-20.12	-19.862	-22.646	-21.217	-20.24	-20.782	-22.735	-21.295	-22.49	-21.568	-23.873	-19.995	-19.227	-20.591	-20.488	-19.784	-20.838	-20.947	-20.54	-22.312
1.1174	0.96631	2.6929	1.732	3.4028	-0.042705	-0.87553	2.371	0.91705	3.5248	0.085254	1.7184	0.93036	0.89868	1.9298	0.80783	3.2556	0.26369	2.2881	0.80519	-0.25883	2.1313	-0.70183	0.48693	0.34455	0.025268	1.4656	1.3847	0.54318	1.2835	1.3022	2.3904	1.4179	2.5572	0.75962	1.1047	2.7312	0.65189	0.64138	0.19212	2.1262	0.46915	1.7582	1.6025	2.6975	1.7842	0.15444	2.9485	1.0938	-0.4088
3.8728	2.4433	2.3105	3.4938	-0.06588	2.2392	1.0368	2.1092	-1.5025	2.0488	2.0577	-2.8595	1.2635	0.48792	2.6794	0.3755	2.577	1.3588	1.553	1.0678	2.1103	2.7621	3.603	2.9805	2.3747	3.0886	1.8119	1.2437	0.98078	0.75683	-0.91817	2.726	1.3854	0.80809	-0.10968	1.9607	-0.96686	2.0833	3.3468	0.31413	0.8369	3.3251	1.4698	1.9328	1.2042	2.3544	2.2553	-0.013996	0.071386	0.36943
0.18805	-0.73336	-1.6671	0.46484	-0.88258	-0.26039	-1.0275	0.94291	-1.5849	0.91868	0.75476	-0.3446	-1.3139	1.4322	-1.6575	0.89862	-0.4433	0.014689	2.3098	-0.13663	-0.12289	0.66091	0.91316	-0.60574	-1.9934	-1.3431	-2.6129	-2.5633	0.2948	1.2504	1.1833	-0.87965	-0.047109	-1.1108	-1.7858	-1.2487	-0.48634	-0.85224	-2.1702	-1.4908	0.67638	-0.88226	1.0989	0.38683	-1.2526	0.18915	-0.078635	0.46334	-0.34336	-0.48249
6.8682	6.6933	6.798	4.7271	7.7358	6.882	5.4941	5.6992	6.7584	6.0092	8.0474	7.0805	6.2923	4.6356	7.6907	8.6232	5.851	7.4481	7.5963	6.1682	8.2502	5.8458	9.254	7.5344	7.8966	6.7503	5.1982	4.9578	3.7658	5.2233	6.8133	7.0483	5.4263	8.6878	5.8345	6.1214	7.9336	4.3788	6.5653	8.119	7.7292	7.5504	4.954	7.8274	6.3695	6.3335	6.9567	6.1436	6.8284	6.2444
-9.3953	-11.081	-11.178	-9.9608	-10.365	-10.667	-10.174	-12.664	-11.521	-11.395	-11.156	-9.9741	-12.047	-10.291	-10.518	-10.142	-11.912	-11.482	-10.711	-10.785	-10.027	-9.0455	-10.457	-12.013	-11.381	-12.095	-10.03	-11.823	-8.8739	-11.287	-11.573	-10.785	-9.315	-10.923	-10.123	-11.384	-8.8791	-9.307	-11.415	-10.606	-10.717	-10.93	-11.767	-11.364	-9.5407	-14.107	-8.9539	-10.597	-9.9424	-10.375
-5.7465	-5.1096	-2.4092	-4.6575	-3.1769	-2.8131	-4.9231	-3.5788	-5.4386	-2.2903	-2.6533	-3.9129	-5.0659	-5.3716	-4.6496	-3.5799	-2.8226	-4.7239	-3.0799	-3.2974	-3.9086	-1.9841	-4.7158	-1.7574	-2.3647	-4.7237	-3.8565	-2.9998	-3.8117	-4.3239	-2.8251	-1.6854	-1.4631	-2.3596	-2.9221	-2.7937	-0.66339	-3.7154	-1.5624	-2.6085	-1.6433	-4.2966	-4.7212	-3.5942	-3.2919	-3.7743	-3.012	-4.3424	-3.5123	-4.2157
-1.3541	0.012284	-1.0227	-1.3091	-1.4357	0.35183	-1.9657	-1.9074	0.53186	-1.7992	-0.29825	-1.4721	0.67271	-1.0855	-1.3766	-2.8271	0.11625	0.46198	0.035035	-0.79116	-2.576	-1.8563	-2.5779	-1.4136	-1.5392	-0.69793	-2.9833	-1.9036	-0.69167	-1.8666	-1.1012	-0.067447	-2.2584	-5.0678	-1.3336	-0.6092	-4.2028	-1.3777	-3.5389	-0.2818	-1.4936	-1.5096	-3.1164	-1.9508	-2.4559	-0.42536	-2.4088	-0.5436	1.2602	-2.3248
-0.43896	-0.32084	1.3434	0.1452	-0.042392	2.1976	1.9187	3.1807	0.79655	0.8715	-0.033864	1.1089	-1.6165	0.82868	1.3107	2.068	3.1152	0.963	0.73085	0.55737	0.77646	-1.408	1.0055	2.8208	0.84089	5.1862	2.0235	0.45459	2.2403	1.7559	-0.066607	2.5637	2.9447	1.1551	-0.16584	0.81037	0.094633	-0.35802	1.4479	4.0237	2.7739	3.6644	0.30174	0.51931	1.5741	0.28006	1.3096	-1.5165	-1.1615	-1.5594
-0.03966	-2.1225	-0.99421	-1.5705	-2.275	-1.0342	-3.2455	-2.1026	-1.9466	-4.4899	-2.6928	-2.0799	-0.44431	-2.1774	-1.8168	-1.8441	-2.7587	-2.9995	-1.6504	-4.4227	-2.5465	-5.48	-3.1526	-0.98874	-3.128	-2.5975	-1.3618	-2.6566	-1.6709	-1.6237	-2.712	-3.2577	-2.3293	-0.99374	-3.3958	-2.6829	-3.2475	-1.6635	-4.6239	-1.458	-2.8126	-1.636	-3.5088	-2.5032	-2.362	-3.2988	-4.5349	-2.7646	-1.8691	-3.2363
-8.4213	-9.5671	-7.9328	-7.3355	-9.2688	-9.9302	-9.727	-5.8325	-6.4443	-6.8995	-9.1851	-10.007	-6.1128	-8.9933	-7.8496	-10.691	-4.9784	-8.7422	-8.0078	-5.3533	-5.5485	-8.686	-9.7147	-6.8548	-8.6395	-7.9768	-9.9259	-9.8776	-8.6667	-5.5364	-5.642	-8.6167	-7.4302	-6.2204	-7.5673	-9.3324	-5.4551	-7.5343	-7.0523	-7.4236	-7.6323	-8.2802	-8.5801	-5.6636	-7.4807	-8.3807	-10.17	-5.1246	-6.1544	-7.1139
-5.5809	-3.9586	-5.9609	-4.9736	-5.4015	-5.1628	-5.7821	-4.0318	-4.7218	-5.7534	-6.849	-4.4117	-2.9489	-6.4255	-4.3647	-5.7689	-4.7303	-6.1484	-3.1903	-7.772	-3.58	-5.4773	-6.3564	-4.3152	-5.8631	-5.868	-4.8865	-4.3057	-8.5595	-2.804	-4.2095	-3.3425	-5.2961	-7.1509	-6.3309	-6.8897	-6.9283	-5.2774	-7.3176	-4.5279	-6.3333	-4.32	-5.4252	-7.0421	-5.1645	-4.4407	-7.0473	-6.9206	-7.1158	-6.2798
-0.023258	0.52735	-1.2194	1.5804	-1.2837	0.20367	0.96954	-0.76618	-1.5283	-0.47554	-1.6246	-1.834	1.4662	0.25671	2.3409	-1.2349	0.67794	0.41483	1.0474	-0.77304	-3.5245	0.23137	0.52578	1.3583	-1.2582	-2.0099	0.37489	-0.15487	2.381	-3.4644	-0.3896	-1.4808	0.53266	1.6177	1.5451	-1.246	0.55451	-1.002	-0.93728	-0.17881	1.7309	-0.71144	0.75255	0.38687	-2.2031	2.006	-1.7299	0.18676	-0.53774	-0.96363
0.20608	-0.68967	-0.55489	-2.0474	-1.3331	0.68838	-0.8362	-0.15592	0.61573	-1.3258	-1.8142	0.3643	2.1699	0.32401	0.86165	-0.99383	-1.0472	0.071419	0.98944	2.0344	0.64095	1.669	0.016488	0.42688	0.94748	-0.26701	3.2521	1.3005	1.2752	1.7925	-0.51092	1.1137	0.23706	0.7869	-0.94877	0.038236	2.4627	1.4135	-0.62857	-1.3445	-0.44034	1.0356	-0.25093	0.67155	-2.2898	-2.6151	-1.5366	0.72947	-0.082743	-1.526
-12.08	-12.446	-12.421	-11.217	-9.7438	-9.8713	-13.114	-9.4946	-11.74	-12.356	-11.862	-10.488	-11.815	-9.9286	-11.168	-11.36	-9.5181	-10.656	-10.239	-10.693	-12.622	-11.794	-11.712	-11.857	-11.11	-11.546	-10.378	-11.053	-8.2971	-12.597	-12.248	-12.594	-10.277	-10.776	-12.029	-10.226	-12.851	-13.092	-12.859	-12.032	-11.39	-10.081	-10.698	-10.053	-11.279	-11.117	-11.357	-10.969	-12.076	-8.7957
6.8398	8.3549	6.3036	4.9167	4.03	6.713	4.3891	5.7216	7.2922	7.8589	7.9357	7.6047	7.8189	7.9605	7.3713	7.2615	6.6125	5.5356	5.6955	5.4506	4.664	8.014	7.4674	7.3551	7.3932	5.4571	5.971	5.2245	8.1568	3.8697	6.984	6.9703	6.8349	3.3237	7.0793	5.0303	6.488	6.6154	5.0285	5.218	5.477	7.1555	5.4426	7.3338	6.2995	6.7091	4.8903	5.8315	7.7977	9.0242
-21.623	-20.961	-24.354	-22.223	-22.731	-21.886	-23.186	-23.321	-21.03	-22.41	-23.095	-19.932	-23.56	-18.793	-22.766	-22.783	-23.029	-22.903	-21.914	-21.914	-20.682	-22.617	-24.394	-21.093	-20.642	-21.684	-21.661	-20.674	-21.262	-22.594	-21.919	-21.733	-21.724	-22.567	-22.806	-21.408	-22.55	-24.855	-22.604	-24.093	-23.071	-22.207	-22.005	-24.096	-21.744	-22.495	-21.106	-22.651	-22.98	-20.902
-3.5391	-4.7594	-1.4557	-2.568	-3.9387	-4.6344	-1.6528	-4.2586	-3.2813	-2.0829	-1.1562	-2.8776	-1.6316	-2.5423	-1.259	-1.439	-0.65421	-4.0197	-1.0053	-4.3998	-3.0837	-3.3506	-3.739	-1.0579	-2.7418	-2.6024	-4.9403	-2.4672	-1.7156	-3.5781	-0.27473	-3.9153	-0.44992	-3.5395	-5.3495	-3.2108	-2.6844	-3.8387	-1.7572	-3.2762	-3.0334	-1.6503	-2.7743	-1.286	-2.5608	-2.4105	-4.6891	-1.8751	-5.3623	-2.0623
4.351	5.3757	5.304	4.0141	4.9848	3.2778	4.6699	2.7898	3.6915	2.1285	6.4112	5.669	5.4938	6.4549	3.4372	6.4938	4.891	5.9085	2.995	4.9127	5.7466	4.7433	6.5478	5.6518	3.8851	3.3773	6.0172	3.5725	3.1867	4.5477	1.9801	4.9989	3.247	6.6616	2.6473	4.6953	4.7643	5.0818	4.623	4.5939	5.4987	4.5099	2.3891	8.2432	4.8281	4.8718	4.8242	5.0473	5.0624	5.6639
-20.057	-21.351	-20.523	-22.93	-21.249	-21.886	-19.637	-19.98	-21.344	-22.339	-21.088	-20.697	-21.373	-21.43	-21.697	-21.556	-20.63	-21.259	-18.92	-19.286	-21.468	-21.806	-22.078	-18.471	-22.641	-21.972	-20.981	-20.986	-20.052	-23.03	-21.508	-23.034	-19.377	-22.189	-21.117	-20.855	-19.601	-23.967	-19.901	-20.172	-24.154	-21.88	-22.236	-22.395	-22.775	-19.739	-23.459	-23.113	-22.773	-21.12
-0.8101	0.18102	-1.7005	-2.284	-0.19698	-1.2064	-0.12755	-2.2722	-4.262	-4.3761	-1.4434	-1.4474	-1.5505	-1.9109	-1.098	-0.90998	-2.0081	-3.0923	-0.75655	-1.5606	-2.9556	-2.0192	-0.7759	-2.6998	0.57528	-2.0719	-1.9071	-1.4746	-2.7638	-1.5754	-1.7318	-3.9649	-1.7961	-0.31076	0.035438	-2.0577	0.26719	-2.2247	-2.3078	0.48407	-2.3495	-0.60411	-3.8134	-3.0545	-1.4504	-0.1243	-0.98771	-0.41346	-2.7705	-1.8942
6.1544	7.2553	6.242	5.8858	5.7328	7.2784	6.8625	7.9296	6.9791	4.2922	7.8817	5.8836	5.748	5.9853	7.9771	6.6009	5.3085	6.2896	4.323	6.4416	5.511	6.8532	4.9614	4.6695	7.7835	6.0829	5.8482	5.5678	6.5332	6.0347	8.253	7.9443	7.2069	6.1345	6.3758	7.5836	5.4699	7.0921	6.9406	5.1012	7.5086	8.0169	8.8233	8.0804	8.3347	6.9068	6.1198	6.2137	6.8237	7.928
-11.863	-11.26	-8.2721	-8.9898	-7.2978	-9.8853	-9.0896	-7.0409	-12.293	-9.9723	-9.3011	-6.7565	-8.592	-9.0084	-7.631	-8.5442	-9.3535	-10.042	-8.4054	-12.298	-9.1491	-9.3399	-8.6555	-9.6931	-6.1838	-9.3788	-9.5366	-9.2857	-7.2044	-8.7863	-8.8496	-9.5952	-8.9393	-9.9057	-9.536	-10.548	-7.4807	-7.8083	-8.2543	-11.275	-11.405	-8.3673	-10.447	-10.026	-9.0886	-8.6181	-10.662	-7.611	-8.2145	-10.004
-7.751	-6.6493	-6.7967	-6.8697	-7.5798	-6.7535	-8.0007	-4.6922	-6.2351	-7.5419	-8.4533	-7.3588	-6.2484	-7.6095	-5.3787	-7.5895	-6.0245	-6.3022	-7.3571	-5.2549	-6.2795	-4.9723	-6.6486	-8.1009	-8.2224	-6.6074	-6.7636	-5.9481	-5.6628	-7.0721	-6.0348	-3.8947	-7.6202	-6.7105	-7.9199	-6.7604	-7.4982	-6.9696	-6.4902	-6.4589	-5.2538	-2.9849	-6.0103	-4.1838	-7.7498	-5.3021	-4.605	-5.1228	-6.8397	-6.0073
5.9854	2.1015	6.2749	5.0871	5.6116	7.0033	6.9493	6.6239	5.4751	5.1633	5.2452	7.8463	4.2255	5.0953	6.5837	7.1333	5.1766	4.9325	6.8199	4.309	4.5903	5.1875	5.7966	3.423	6.2935	4.9201	5.6409	5.7765	7.1843	4.3734	7.161	7.981	6.0663	5.5812	5.0315	5.6762	5.7623	5.0727	7.4216	4.024	5.6814	4.0902	4.8606	4.9809	5.0936	3.9427	6.1564	4.6005	4.6061	2.973
-12.16	-10.234	-8.3849	-8.6105	-7.4457	-9.3028	-8.4826	-8.3178	-6.2136	-8.7521	-9.0613	-9.2139	-10.212	-10.569	-10.978	-8.0008	-11.412	-8.7046	-8.6726	-10.47	-7.6978	-8.6481	-9.4724	-9.7848	-8.1518	-9.126	-9.6787	-10.238	-8.9697	-9.2291	-9.5601	-8.8093	-7.7042	-7.3162	-10.984	-8.0919	-12.242	-9.9618	-8.5104	-8.9588	-8.9945	-8.9115	-11.712	-6.5732	-8.9126	-9.8334	-9.017	-7.5761	-6.349	-8.3711
-3.8106	-5.5301	-1.7645	-5.1679	-5.1756	-3.1598	-4.3104	-2.3672	-1.3603	-3.9835	-2.2539	-3.9756	-3.0053	-5.9567	-1.0747	-2.45	-2.9143	-3.7983	-2.2318	-1.0566	-2.0047	-2.6806	-1.4707	-2.8841	-3.8808	-3.0113	-2.3372	-3.2104	-4.2167	-2.0654	-3.7777	-3.1163	-2.9505	-4.5547	-2.8436	-3.3585	-3.1251	-2.0792	-1.384	-3.1184	0.20286	-6.2332	-3.0957	-3.5934	-1.1994	-4.8174	-3.0201	-4.3239	-2.4186	-3.0544
-6.9678	-8.0345	-7.6124	-6.2012	-6.404	-8.862	-7.3037	-8.4434	-7.3224	-8.6055	-8.8541	-8.1177	-6.8432	-7.3158	-9.6296	-8.2789	-6.3524	-9.6032	-9.8885	-9.35	-8.2051	-7.4207	-5.3453	-7.899	-7.9412	-6.5758	-7.203	-7.3961	-8.4062	-7.6774	-8.0139	-7.3687	-8.4046	-7.66	-7.33	-8.0286	-8.1294	-6.4152	-7.759	-6.9163	-6.453	-8.2331	-8.8119	-9.354	-7.3613	-8.9726	-8.0875	-8.0304	-6.4398	-9.4665
-20.809	-20.126	-22.157	-18.222	-22.512	-22.187	-19.599	-20.347	-19.965	-21.403	-19.964	-23.056	-22.015	-16.801	-18.787	-19.575	-22.988	-19.987	-21.669	-20.396	-20.946	-20.072	-20.423	-18.167	-20.957	-22.682	-20.582	-22.271	-19.769	-20.641	-20.596	-21.101	-18.922	-21.976	-18.658	-21.568	-22.76	-21.512	-20.058	-22.198	-19.487	-20.721	-20.426	-20.198	-19.386	-22.433	-22.285	-20.033	-21.408	-21.335
0.10326	-1.9708	-2.2851	-0.41367	0.4167	-3.2486	-3.0884	-2.2311	-2.3778	-1.5479	-1.1472	-2.4562	-2.0131	-0.88713	-2.8756	1.1442	-4.5576	-3.8814	-4.3133	-2.0726	-0.35831	-0.72067	-1.4313	-2.9462	-3.0292	-1.7849	-0.20907	-2.9677	-1.7262	-3.0811	-2.6212	-1.8034	-1.6677	-1.1658	-2.7426	-4.2646	-0.72416	-2.0414	0.56102	-3.2344	-3.2279	-2.4162	0.36556	-2.6303	-1.4433	-3.5586	-2.7853	-0.95176	-0.46903	-1.6612
-12.204	-11.884	-11.804	-9.6143	-11.124	-12.331	-11.651	-13.295	-12.076	-12.028	-11.986	-10.248	-10.065	-10.202	-11.997	-12.468	-11.452	-11.645	-13.083	-11.669	-9.8315	-11.548	-13.179	-11.166	-13.903	-9.8973	-11.267	-12.121	-12.301	-10.234	-11.783	-10.393	-9.6684	-12.339	-10.326	-13.82	-14.006	-12.276	-9.8962	-12.474	-12.179	-12.966	-13.748	-11.124	-11.147	-12.38	-11.163	-11.136	-10.999	-11.366
-10.639	-11.399	-11.969	-11.464	-11.672	-11.84	-9.7626	-11.004	-11.337	-12.255	-12.701	-11.9	-11.058	-14.012	-12.859	-8.9841	-11.987	-10.005	-11.036	-10.289	-9.0725	-11.017	-8.7946	-11.911	-10.31	-13.106	-11.609	-12.645	-10.762	-9.5713	-10.553	-11.48	-11.754	-10.915	-11.841	-12.778	-11.927	-10.744	-10.218	-10.829	-11.475	-12.363	-12.203	-12.083	-11.525	-10.845	-13.758	-11.993	-9.6296	-12.427
5.3223	5.9006	3.4072	6.6055	4.6567	7.1117	4.277	4.1872	6.1358	6.5558	6.8935	5.1539	4.1828	4.4578	8.0457	4.6026	6.3229	5.8242	3.5673	7.9202	7.3521	4.7588	4.3542	3.4963	5.9216	4.6764	7.931	5.3199	4.792	5.2343	6.4357	3.1148	6.6621	6.0606	4.5591	4.3151	7.9282	5.8233	5.2588	6.4421	4.3119	4.7496	5.4908	5.6638	4.3576	6.7739	3.3474	4.2274	5.7555	8.5748
-11.93	-11.22	-11.315	-10.873	-9.2068	-11.896	-11.185	-9.8774	-11.796	-11.282	-11.734	-8.5208	-9.1064	-9.6696	-9.8087	-10.432	-9.095	-8.8613	-9.8405	-9.3104	-11.431	-10.264	-11.562	-9.3411	-10.11	-11.754	-10.052	-11.095	-10.175	-11.848	-10.263	-12.097	-10.509	-12.848	-10.21	-8.2888	-11.253	-7.8481	-9.5351	-9.2708	-11.5	-10.22	-9.8187	-12.309	-10.942	-10.965	-10.292	-9.482	-9.0609	-15.075
-3.3018	-4.2175	-3.8693	-6.7794	-6.3265	-7.1401	-4.9654	-5.4456	-4.1593	-5.2722	-4.0642	-3.0525	-5.8096	-5.3851	-3.2525	-5.1138	-6.1919	-5.1909	-2.79	-4.701	-2.2234	-3.5688	-5.0918	-5.2695	-5.3531	-4.6085	-6.5935	-5.0777	-6.1238	-4.9174	-5.2717	-6.3696	-3.5124	-6.0807	-6.5052	-3.686	-3.7303	-5.8318	-4.9382	-5.5125	-2.4241	-4.5515	-6.2564	-5.5579	-4.2359	-4.856	-5.9093	-4.2483	-5.306	-5.995
-4.2689	-2.1108	-4.6641	-4.6754	-4.0764	-2.0765	-1.8785	-6.1202	-1.6944	-5.1399	-3.4731	-3.2234	-3.7738	-3.8025	-3.8162	-4.0329	-5.6052	-3.0042	-5.9105	-6.4932	-4.4026	-4.1975	-5.7191	-4.1312	-3.2304	-6.6571	-4.9928	-0.66843	-4.0719	-3.6589	-3.9806	-0.9478	-1.5013	-2.5023	-1.636	-3.1981	-5.1451	-3.8884	-3.4593	-5.0098	-4.062	-4.4687	-4.8574	-4.9425	-2.1608	-1.3288	-3.2659	-3.2097	-2.3716	-4.4815
7.0404	5.6127	4.9321	1.1943	6.0699	7.1523	6.6135	7.2781	5.9006	5.6679	6.175	2.394	3.8108	5.0948	5.7102	5.8019	7.2228	5.3572	4.3599	5.1715	5.8768	5.0451	5.0955	6.1791	5.6429	5.3304	6.9679	3.8306	5.4544	3.6248	4.3789	6.3833	5.7761	6.2676	5.1914	4.6895	6.8511	5.0165	6.1861	5.8294	6.45	6.4369	5.9662	6.4809	6.9244	5.0037	6.6177	6.7814	7.0281	3.9519
5.1191	3.6602	4.8348	4.425	4.1932	5.8949	4.4885	4.5684	6.4086	7.4937	5.1596	5.3867	5.7011	4.0002	2.9194	7.4207	5.3367	5.4201	7.2583	5.0838	1.9504	4.3686	4.2338	4.1162	4.7443	0.77586	5.0948	4.5809	4.9538	5.6101	4.0874	3.9185	7.1459	4.7296	6.4636	6.2945	6.7205	5.1296	5.2692	5.2794	4.4832	7.6405	3.7049	4.5392	4.3318	6.4175	6.8822	4.5437	3.91	4.179
-8.4242	-8.9322	-8.7335	-10.479	-10.838	-9.1301	-9.5975	-9.8499	-9.7888	-10.028	-9.3576	-9.7252	-11.185	-8.5662	-8.9713	-10.664	-11.087	-7.8953	-10.389	-7.7788	-11.036	-10.818	-11.277	-10.622	-8.7269	-10.451	-11.057	-11.525	-12.008	-9.2256	-12.824	-10.892	-9.7471	-13.899	-8.3285	-11.559	-11.284	-12.369	-10.44	-9.579	-10.056	-10.523	-12.432	-8.6478	-9.1684	-10.495	-12.311	-11.53	-9.7354	-10.593
-8.9134	-9.2972	-9.7917	-6.3349	-9.6755	-8.9308	-9.8151	-9.2154	-8.7194	-8.1126	-7.7155	-9.2773	-8.9055	-7.772	-10.869	-10.082	-9.0891	-8.5383	-6.6703	-9.5208	-7.1032	-7.8071	-10.513	-10.372	-10.036	-7.8824	-8.5927	-9.0935	-10.798	-7.9182	-9.0228	-8.7191	-5.8296	-9.2985	-9.2222	-9.6111	-11.15	-7.6337	-9.3288	-9.2787	-9.5963	-10.657	-8.4168	-8.1943	-8.4229	-9.6553	-5.2104	-10.526	-9.7802	-8.5514
6.0806	8.2901	9.2499	7.1314	6.5799	7.8028	6.6583	8.9101	8.1824	4.3712	5.3218	6.0971	7.0944	4.6696	5.8989	5.6541	4.4237	6.7357	6.2115	6.6346	5.3888	6.8437	5.4742	9.2614	7.3461	8.5643	7.7944	9.959	7.1696	5.0778	6.8831	8.5454	5.0883	8.3559	5.2225	7.3734	5.1694	4.4848	6.9587	6.4266	7.4283	7.9712	7.1435	5.5855	5.7003	7.5916	6.9621	5.2801	4.6119	6.9248
-4.5918	-4.6121	-3.5377	-6.496	-5.6693	-5.5514	-6.3411	-6.7648	-6.0116	-6.0716	-6.6945	-3.8052	-10.678	-3.4997	-6.6135	-4.2118	-4.7987	-6.3896	-3.5661	-8.7293	-5.468	-6.1585	-5.2495	-5.5517	-4.7094	-5.6637	-5.965	-6.6763	-5.7571	-6.3901	-5.9311	-3.4345	-5.7469	-4.8541	-6.4707	-5.8509	-4.8861	-5.1018	-8.2764	-3.5482	-6.0475	-4.5581	-4.4962	-5.8675	-5.6395	-5.79	-5.9407	-5.6677	-4.9871	-6.3038
6.896	5.976	6.7334	6.6639	7.4462	6.2949	9.9061	6.4678	8.0806	7.693	6.3103	6.3051	4.6906	4.2678	6.6648	7.0453	6.4342	9.8304	8.3736	6.6498	4.6669	7.7287	6.4164	8.0632	8.141	6.1665	5.7881	8.0057	4.8609	6.6662	5.305	6.5877	7.567	9.2354	3.4529	7.1943	7.4973	7.8009	4.919	8.635	6.3715	6.1173	5.8097	6.2118	5.779	7.5866	8.7112	6.4983	5.1909	6.4358
-6.6313	-4.6186	-6.2467	-5.1143	-5.1903	-4.4375	-4.1995	-4.7509	-5.9458	-5.3219	-5.1562	-5.7148	-5.933	-5.5403	-5.6812	-6.5322	-7.546	-7.7437	-4.0956	-7.2135	-4.6743	-6.2174	-3.8166	-7.0667	-3.9587	-5.331	-6.268	-6.2787	-5.1725	-5.5794	-4.3599	-3.5478	-7.5549	-4.1183	-5.391	-4.2917	-5.317	-8.1091	-7.4509	-6.6372	-3.5893	-7.8303	-5.5013	-5.7889	-3.5381	-4.858	-6.4425	-5.5656	-3.9628	-3.1448
-5.9889	-4.9878	-2.6939	-4.4188	-3.8979	-1.8944	-4.7632	-2.6637	-3.4196	-4.3351	-2.9029	-6.6105	-3.5847	-4.7321	-2.6195	-2.552	-2.0617	-4.0271	-4.3486	-4.603	-2.674	-2.7394	-3.7169	-2.57	-2.7067	-1.3127	-3.2124	-2.034	-2.0837	-2.2051	-4.9377	-3.4445	-4.0309	-2.1215	-2.299	-3.11	-4.1636	-4.4896	-2.3152	-2.7422	-2.9206	-4.7222	-2.4896	-2.2363	-1.9125	-3.8533	-2.0584	-4.0503	-3.8322	-4.3371
-1.8174	-2.1226	-1.1359	-3.9825	-3.6025	-3.2707	-2.48	-5.5345	-1.4954	-3.2645	-1.9071	-2.871	-5.4021	-6.7027	-4.4065	-4.7138	-0.11584	-0.23916	-3.5841	-1.9712	-1.3196	-2.7746	-2.5517	-1.8913	-0.41202	-2.1489	-1.3484	-3.1325	-2.0467	-3.4681	-3.5519	-4.8987	-3.5786	-3.2046	-1.0293	-1.2985	-0.9987	-1.7707	-0.53855	-0.73247	-3.7921	-2.9964	-3.6357	-3.2536	-3.1976	-1.5363	-2.582	-2.7607	-3.9972	-1.9665
-13.255	-15.307	-13.958	-11.738	-12.025	-13.647	-12.49	-12.999	-12.319	-12.495	-13.934	-13.067	-14.879	-10.897	-15.344	-13.98	-13.535	-11.881	-16.492	-12.332	-13.928	-12.765	-12.03	-13.267	-12.563	-13.06	-12.465	-15.975	-13.648	-12.2	-14.055	-14.209	-11.829	-13.043	-10.846	-14.531	-14.72	-12.892	-11.45	-11.791	-13.705	-12.485	-12.926	-14.001	-13.105	-13.831	-12.749	-16.392	-16.142	-10.697
-1.8219	-3.2295	-4.1617	-2.9491	-2.8936	-3.2587	-1.912	-3.639	-2.9421	-2.9425	-2.5102	-4.8011	-2.3027	-1.543	-3.048	-1.3176	-4.0995	-3.1814	-0.719	-3.3567	-1.4321	-3.8663	-3.3126	-1.8592	-1.8917	-3.7441	-1.456	-3.8771	-2.3191	-2.0047	-2.0191	-2.4768	-1.7876	-3.23	-1.5496	-2.8399	-0.86275	-3.7215	-0.29622	-4.0423	-1.2744	-2.9344	-3.574	-4.6695	-4.5513	-5.3766	-5.4732	-2.1578	-1.7362	-3.6216
-0.84682	2.9827	2.3045	2.1297	-1.5692	-0.39623	0.011923	-1.1509	-1.2273	-0.93679	2.6195	-1.1747	-0.22075	1.0837	-0.82115	0.0027636	-1.4564	0.43388	-0.93324	-0.47485	-0.96563	-1.1184	-0.022674	-3.4816	0.098126	0.84098	-1.7202	0.87659	-0.47978	0.67746	2.2445	2.7042	0.21249	-0.13275	0.133	-0.95597	0.0078895	0.1749	1.7404	-2.6117	0.01345	0.32806	-1.0707	-0.42126	2.1013	1.9128	1.4279	3.0496	0.69779	0.50677
-23.912	-23.358	-23.305	-22.33	-23.439	-21.258	-22.555	-21.355	-23.062	-20.933	-23.205	-23.184	-20.8	-23.97	-21.199	-20.411	-22.956	-22.279	-20.226	-21.895	-22.536	-22.316	-21.749	-21.273	-21.251	-22.845	-22.747	-23.6	-22.921	-20.472	-22.473	-25.891	-21.139	-23.074	-22.622	-21.687	-22.296	-22.954	-22.647	-22.359	-22.99	-22.179	-24.706	-23.771	-25.147	-21.21	-20.519	-22.146	-23.588	-21.701
6.1303	7.7014	6.5599	8.9937	8.8004	6.3062	6.4992	6.9704	9.7234	6.464	7.7074	9.8656	9.4356	8.2294	9.5654	7.3934	5.808	8.7534	7.4834	7.4053	8.1545	8.4694	7.5093	7.9865	7.4703	7.0494	9.1752	8.0655	9.0889	9.1773	7.6385	7.8122	8.6037	6.2304	5.6714	9.2835	7.5246	8.4516	6.406	5.7658	8.6298	7.0661	10.099	9.7392	7.0144	7.1042	8.0163	9.02	8.5945	7.3925
9.8024	11.554	8.7407	11.365	9.4055	10.554	10.343	7.5764	8.3966	10.337	11.058	8.0148	9.7711	10.908	10.706	10.721	9.1825	10.315	10.713	12.675	9.8422	10.05	8.9808	8.1664	10.099	11.064	9.5639	10.477	10.754	8.5286	10.819	10.811	10.975	10.696	9.6683	9.6892	9.4012	10.105	8.2642	8.2738	9.2172	8.688	8.093	10.255	9.9004	10.038	10.811	7.2884	9.9438	9.5403
6.1998	10.089	5.1896	7.4273	7.291	6.9178	7.8267	6.2734	8.0309	7.1288	8.78	7.1294	5.054	5.0766	6.563	7.7336	8.7913	5.3161	8.0682	6.7167	7.547	7.9832	6.4494	7.4312	5.2921	6.9842	8.5283	6.7073	4.9941	9.0156	6.2221	7.5132	6.0983	9.1852	7.6233	8.6192	7.2666	8.0761	7.2578	10.562	8.3164	7.6243	6.8157	5.1611	7.3133	7.0158	7.5083	7.7343	7.1865	7.8696
-0.75103	-2.3342	-2.3901	-3.7282	-1.5914	-1.2359	-0.49319	-3.3489	-1.9108	-3.4986	-0.61987	-3.8186	-2.7708	-1.9591	-2.9154	-3.4199	-1.9477	-2.9814	-1.9762	-1.8289	-1.2067	-3.0013	-2.6765	-1.3257	-2.5352	-3.6935	0.49244	-2.3803	-4.074	-1.1982	-1.0121	-0.78824	-0.8172	-1.0144	-2.449	-1.6173	-1.7766	-0.92156	-0.91119	0.11196	-2.3417	-3.3239	-2.1254	-3.7054	-2.9477	-4.1291	-3.2369	-2.0344	-1.8505	-2.3315
-2.1886	-2.0505	-1.7042	-3.1223	-3.6759	-2.0321	-2.0862	0.80062	-2.5064	-1.9613	-4.8611	-4.0399	-3.4062	-3.8676	-2.9572	-3.1666	-2.5656	-2.275	-1.2617	-2.4141	-1.2884	-1.6477	-1.6798	-2.3709	-2.7499	-2.9469	-1.2219	-3.281	-0.62932	-3.0077	-2.5247	-0.42362	-2.5958	-2.885	-0.2929	-2.1567	-0.68751	-3.8892	-2.5411	-4.09	-2.4964	-3.025	-2.6005	-3.8944	-3.8474	-1.8144	-4.4966	-2.9184	-2.2276	-2.048
6.4636	5.3268	7.5225	7.033	7.2843	6.1373	6.0413	5.5312	8.0553	4.7662	6.6235	5.9606	6.0995	6.3586	7.0451	5.8907	6.6873	5.7146	7.7674	7.9083	5.5083	5.878	8.3993	5.5532	4.7853	6.9287	6.7232	7.2	4.2437	6.784	5.3119	9.9321	6.602	6.9523	5.3835	6.0075	8.4376	6.4905	6.5063	5.4705	6.7161	7.0898	6.9353	8.2622	8.021	6.7867	6.0746	8.7593	6.2368	6.5722
-15.726	-12.327	-13.155	-15.097	-12.149	-13.647	-15.205	-12.683	-15.196	-15.08	-13.611	-16.379	-13.018	-14.966	-12.485	-15.947	-15.282	-14.97	-13.825	-13.844	-12.014	-13.82	-14.449	-15.23	-15.152	-13.492	-14.001	-15.366	-16.272	-14.079	-15.925	-14.44	-13.907	-14.469	-13.145	-14.445	-12.713	-12.203	-15.907	-14.007	-15.298	-13.539	-14.644	-15.201	-14.089	-13.991	-15.274	-11.793	-13.271	-13.997
3.1342	1.4404	1.8236	3.681	3.1578	2.6832	-0.39221	2.6184	2.4018	3.8144	3.6255	0.99955	5.4684	3.6484	2.7883	3.4365	2.3316	2.5895	1.0401	3.0666	1.2129	3.6852	3.9236	1.6109	1.5365	1.8289	1.8352	2.5777	3.9606	2.1661	2.9605	0.66956	2.0181	3.06	0.47677	1.7283	2.7335	2.4441	4.0496	4.5011	2.8924	3.2426	4.7405	2.4962	3.1473	1.9568	3.0094	2.4773	2.6878	1.771
-4.417	-2.3033	-2.4905	-4.4497	-1.9425	-3.9471	-5.4736	-5.1282	-3.7923	-4.673	-4.6347	-1.8378	-3.6957	-3.8666	-3.0967	-2.8914	-4.8817	-3.4502	-3.7477	-3.1649	-5.9899	-5.409	-4.7409	-3.8309	-3.3765	-3.0952	-2.7743	-5.4526	-4.9104	-3.2839	-3.516	-3.8901	-4.304	-3.4161	-6.742	-2.7473	-3.1526	-2.6599	-3.3083	-4.2457	-5.0008	-2.4734	-3.7537	-4.2093	-2.4028	-4.682	-5.2157	-3.7625	-5.5757	-4.1932
-4.5337	-4.0691	-3.565	-3.2412	-4.2732	-4.07	-2.2833	-3.8752	-3.1832	-3.8049	-2.9422	-3.094	-3.5433	-2.6509	-4.8301	-1.7064	-5.3753	-1.69	-1.8036	-2.8472	-3.9304	-3.9449	-4.5272	-3.0944	-3.7055	-2.4602	-3.4956	-4.7032	-5.2365	-2.2635	-3.8819	-4.4353	-4.625	-4.6072	-2.3737	-4.6468	-3.7687	-4.2543	-2.937	-5.5497	-3.7007	-3.098	-3.1088	-3.608	-5.1769	-4.8891	-0.88998	-4.4074	-1.9263	-2.3873
-8.7336	-10.644	-10.385	-12.538	-12.233	-11.736	-10.818	-12.965	-13.07	-9.5907	-10.412	-11.193	-13.151	-9.8675	-14.942	-11.349	-12.372	-13.235	-11.813	-12.253	-12.743	-12.459	-10.134	-9.8039	-11.111	-12.983	-11.861	-12.475	-11.989	-11.132	-13.974	-15.003	-10.995	-13.865	-11.231	-11.039	-11.768	-11.054	-13.765	-11.338	-9.6063	-12.276	-9.5812	-13.36	-13.108	-11.096	-11.259	-12.86	-10.82	-13.207
-4.8211	-3.6214	-5.1888	-2.2671	-3.6131	-3.8816	-4.0776	-3.376	-1.4096	-3.9142	-1.0806	-4.471	-4.4	-3.4806	-4.6668	-2.1699	-3.8684	-5.4309	-2.6274	-2.1873	-7.2233	-3.6701	-1.9624	-4.4921	-3.8469	-2.7456	-4.7274	-2.9225	-3.7138	-2.2657	-1.5825	-1.6871	-1.6009	-4.8234	-5.1462	-3.1036	-0.11102	-3.5391	-4.0224	-3.2585	-2.8866	-3.3832	-1.5698	-3.5153	-3.6584	-2.5936	-2.8924	-4.8249	-4.9773	-2.1042
3.651	3.5751	6.3227	4.3951	5.0751	3.7476	4.9262	3.3133	4.9414	5.8872	4.4754	2.8512	4.2684	3.7665	7.1276	5.5197	6.5339	2.6134	6.3745	2.893	3.3365	5.9373	3.9744	3.2408	3.3624	5.2127	5.8205	4.3431	4.9464	4.4713	4.9487	6.0573	4.3663	3.2001	4.3341	4.3619	5.9396	5.9449	5.1693	4.4366	4.1947	5.94	4.9119	4.7563	5.6748	6.362	4.812	5.57	6.4447	4.09
-12.784	-14.96	-13.99	-12.172	-15.031	-12.474	-12.8	-15.703	-12.844	-13.235	-12.01	-12.483	-13.209	-12.946	-12.911	-14.272	-12.874	-13.189	-12.618	-10.942	-13.263	-13.908	-13.143	-12.007	-15.265	-13.308	-13.166	-13.591	-13.685	-13.019	-16.91	-12.176	-13.233	-12.671	-12.337	-12.453	-14.007	-12.104	-14.272	-12.911	-14.143	-12.61	-13.869	-13.715	-13.111	-11.279	-12.32	-11.087	-15.363	-12.449
-3.006	-1.3278	-3.7042	-0.59211	-3.8181	-1.2923	-2.4915	-3.6187	-2.3081	-3.0518	-2.6766	-1.4542	-1.6138	-3.1497	-0.45271	-2.8694	-1.7874	-1.6614	-3.904	-2.6107	-2.4151	-4.3935	-3.1233	-2.542	-1.9922	-3.7901	-3.0275	-1.8721	-3.2485	-3.3034	-2.9942	-4.7833	-3.2973	-4.6218	-3.0408	-4.2479	-2.8081	-4.1534	-3.0742	-4.066	-2.198	-3.9575	-1.3011	-4.9877	-3.9149	-2.1553	-4.4137	-2.0922	-2.4164	-4.0788
0.97281	0.87212	1.2425	0.6297	-1.6912	-1.9013	-0.1381	0.11566	0.16825	-0.67026	1.0632	-1.7712	0.81984	1.1044	-0.80943	-0.40256	1.4259	0.94869	-0.97618	-2.3262	0.5439	0.98044	-1.8184	-0.83086	2.4859	-2.0098	2.3855	0.091928	1.3089	-0.47234	2.469	0.60774	0.032909	2.9138	-0.8609	-1.5177	-1.9658	-0.24598	2.125	-1.3813	1.5269	-1.7221	-2.2947	0.23442	0.83809	0.76154	0.31972	0.59032	-0.38798	1.0495
-23.259	-23.086	-22.143	-22.304	-22.908	-23.883	-20.961	-23.057	-20.143	-20.226	-24.121	-23.987	-23.177	-21.444	-21.511	-22.007	-21.063	-22.995	-21.704	-18.992	-21.66	-22.518	-23.173	-20.85	-21.411	-23.624	-23.956	-20.708	-21.018	-19.326	-21.46	-20.493	-20.422	-21.593	-22.552	-21.659	-21.099	-22.323	-23.444	-23.461	-22.24	-21.767	-22.902	-22.189	-20.588	-24.46	-21.201	-21.234	-18.546	-23.308
-7.1098	-6.3511	-7.5073	-2.4592	-7.4998	-5.9348	-3.2262	-7.008	-5.5185	-7.7852	-6.6638	-8.0016	-6.4596	-6.5506	-6.1227	-7.0746	-6.93	-5.9613	-8.2695	-5.0112	-5.8767	-8.4652	-6.3033	-7.0477	-7.3865	-8.4087	-5.9983	-5.8956	-6.732	-5.6845	-2.1511	-7.2112	-8.8612	-7.4292	-4.5612	-5.2367	-6.4953	-2.8935	-5.9262	-5.3796	-5.6737	-7.9171	-7.0318	-6.7546	-7.232	-7.8505	-6.2803	-3.0321	-5.3812	-9.7351
-11.361	-11.718	-11.51	-10.136	-14.378	-12.225	-12.693	-10.797	-12.762	-11.051	-9.911	-11.263	-12.152	-11.663	-10.126	-12.78	-9.2932	-10.222	-9.6404	-11.922	-11.148	-11.166	-9.5407	-11.101	-9.0652	-11.316	-11.438	-10.748	-11.568	-12.678	-13.251	-11.161	-10.487	-9.4747	-13.359	-10.66	-13.103	-11.364	-11.277	-11.679	-10.604	-10.794	-11.791	-11.787	-11.794	-11.93	-8.4633	-13.521	-10.208	-12.136
-1.0237	1.7886	0.76523	-1.5398	-2.1892	-0.67604	1.0038	0.15319	1.0735	0.6334	1.341	-1.026	0.40497	0.0094433	-0.29257	-0.14806	-0.58728	-1.2789	-0.86677	0.66227	0.090008	-0.88431	-2.656	0.050651	-0.96241	0.27193	-1.2468	-1.1451	-0.15341	1.2197	0.89515	-1.0075	-1.2191	0.10084	1.8582	-0.7763	0.078783	-0.12618	-2.7641	-2.8524	-1.0692	0.90515	2.0079	-1.149	0.048278	1.1107	0.21766	-0.24178	0.34134	1.3385
-4.2485	-0.95346	-2.8564	-4.5765	-5.3412	-3.1463	-0.92703	-3.8993	-5.3324	-4.3851	-3.4231	-2.6742	-1.4732	-3.9635	-4.0468	-3.8786	-4.4068	-3.0503	-1.9698	-5.6201	-2.7778	-3.1508	-3.3709	-2.5043	-4.2341	-4.0798	-5.6229	-3.9526	-4.3631	-0.55934	-4.1071	-6.1499	-5.1941	-4.3343	-4.1742	-2.5155	-4.6178	-3.8786	-4.1511	-3.7846	-4.0909	-1.5036	-3.0281	-5.4104	-6.1728	-6.7059	-5.9503	-2.2346	-5.0273	-3.6876
-9.7421	-10.244	-11.635	-11.585	-11.598	-11.289	-9.5834	-12.757	-9.3924	-10.413	-9.7479	-10.414	-10.598	-11.035	-10.199	-10.231	-11.329	-11.749	-8.9636	-9.1312	-9.3915	-7.7406	-6.0204	-10.592	-9.9584	-8.5116	-8.6565	-10.314	-9.9314	-10.573	-10.294	-9.3647	-11.228	-9.4446	-9.7606	-11.215	-7.0381	-9.7514	-11.347	-11.113	-10.663	-10.516	-10.384	-9.9644	-8.8527	-8.7138	-9.2022	-10.146	-13.438	-10.149
9.3013	7.779	9.714	9.3384	11.415	10.407	9.5382	9.983	8.6049	9.1027	11.307	11.417	7.4054	11.183	8.881	11.61	10.761	8.2793	11.474	10.618	9.1296	11.363	8.9802	9.3184	11.489	7.6911	11.79	8.9738	8.5305	10.715	8.9212	9.1714	10.342	11.144	8.6591	10.912	11.809	10.408	8.4989	9.0337	8.4057	9.9747	10.291	10.04	9.6875	9.2439	8.4401	10.004	12.073	10.268
-2.6871	-3.6896	-3.2668	-4.9005	-4.184	-4.7537	-5.6096	-4.057	-3.3211	-1.9511	-3.0005	-3.6915	-3.9633	-2.2544	-5.6532	-1.501	-2.077	-4.2597	-1.7811	-3.9234	-6.0171	-2.8616	-5.3156	-2.9869	-2.0502	-3.7693	-3.5602	-6.1559	-2.7537	-3.2739	-2.2494	-5.8699	-2.5771	-5.6904	-5.5718	-3.7384	-5.3241	-3.4668	-1.7687	-5.0763	-2.9659	-4.8043	-4.3881	-2.9213	-6.2329	-4.3049	-1.3339	-4.7683	-3.5534	-2.4524
-6.3575	-8.0445	-5.8179	-6.2723	-5.5303	-6.2174	-4.6077	-5.3308	-5.0731	-7.6191	-3.0941	-3.7399	-4.6308	-5.9782	-5.5783	-4.6204	-5.4706	-5.4602	-4.5433	-5.1103	-3.1311	-3.7738	-7.4202	-5.6746	-4.0366	-3.4756	-5.7221	-4.5584	-3.3938	-5.6597	-4.7542	-3.3968	-5.7194	-4.8527	-5.3461	-6.1556	-4.0163	-4.0637	-5.2323	-3.753	-2.2693	-5.4668	-5.752	-3.6011	-4.2824	-5.1578	-6.7803	-5.4915	-4.203	-7.7634
-12.064	-9.8076	-6.9595	-10.561	-9.9781	-9.4378	-10.545	-9.3179	-10.872	-11.913	-8.8633	-9.6615	-10.583	-9.6294	-11.93	-11.148	-10.565	-10.365	-10.475	-11.005	-9.7356	-11.218	-9.7134	-10.218	-9.5966	-12.485	-11.375	-10.295	-11.28	-8.56	-11.079	-7.4715	-9.8161	-6.7307	-11.601	-11.126	-10.686	-11.46	-10.582	-11.27	-11.281	-8.7907	-12.245	-9.9062	-10.932	-9.9695	-12.408	-9.3697	-10.726	-11.732
-19.826	-21.194	-22.964	-21.84	-23.092	-20.33	-21.269	-20.423	-21.736	-19.843	-21.927	-20.353	-21.075	-20.217	-21.362	-20.128	-22.974	-21.366	-20.519	-21.695	-18.893	-21.396	-22.285	-21.073	-20.443	-21.297	-19.969	-19.521	-22.353	-22.085	-18.83	-21.212	-20.571	-19.578	-21.052	-20.003	-19.97	-19.986	-22.52	-22.495	-20.011	-21.549	-21.219	-19.024	-20.682	-20.214	-20.703	-22.945	-22.039	-22.897
8.594	7.705	8.8945	9.1592	10.391	9.0414	8.7516	9.917	9.4654	6.9295	9.5121	8.7783	9.0642	8.0132	9.9329	10.973	7.654	10.878	7.6102	10.355	7.3055	9.3756	5.9213	7.8955	9.4863	10.542	8.2717	8.8904	9.724	10.154	8.525	6.0213	10.161	8.7241	7.1041	9.9599	8.518	10.227	8.8906	9.6153	9.1894	11.682	7.303	7.1943	9.3268	8.7923	10.189	8.2784	8.7769	8.9966
6.7829	6.1012	5.9892	5.7415	7.619	5.4468	5.5796	5.2828	2.8763	5.8648	6.7456	4.4399	5.9094	6.1928	4.9984	6.2943	5.8242	5.5422	6.1039	4.2735	4.9096	4.8773	6.4294	4.0937	3.5681	2.3755	6.8175	7.0037	5.7298	5.1478	4.3517	5.1381	5.6	5.7144	6.7532	4.5367	7.1751	4.8258	5.9782	4.4846	6.8279	6.5088	3.7865	5.2644	4.5663	1.5127	5.2095	4.5193	5.5467	4.0329
-4.0408	-2.0282	-2.0818	-4.2967	-1.4252	-1.1952	-3.9103	-3.9416	-0.6704	-2.8732	-1.794	-0.84582	-3.7632	-2.2724	-3.5793	-0.57749	-4.6606	-4.473	-2.9532	-4.3998	-2.4579	-1.1161	-2.6024	-1.5827	-1.6452	-4.862	-3.7786	-3.969	-3.0932	-3.2385	-2.2561	-4.2761	-3.0765	-3.3541	-2.51	-2.6225	-2.4858	-3.5854	-2.7424	-3.0163	-3.5635	-3.2394	-1.7718	-1.7131	-3.4708	-1.536	-1.6974	-2.5633	-5.034	-2.9705
-1.8977	-2.581	-2.9761	-3.3833	-2.5319	-2.5453	-2.3482	-3.8736	-2.5879	-2.2733	-1.3876	-3.2555	-2.4518	-2.5408	0.91952	-3.2564	-1.8177	-5.4454	-0.6837	0.48737	-3.5773	-1.4027	-3.9333	-4.0731	-3.9315	-4.8591	-3.1174	-2.9244	-3.2277	-2.2385	-3.6563	-3.4573	-2.1869	-1.5212	-4.0429	-1.7149	-1.3603	-1.0569	-3.5832	-3.8008	-3.2877	-2.6443	-4.8851	-2.2679	-3.8128	-0.47997	-4.2991	-3.371	-3.4764	-3.8738
-12.851	-12.93	-14.062	-11.093	-12.792	-13.882	-13.267	-10.952	-13.546	-14.182	-13.006	-12.721	-13.996	-13.856	-12.799	-15.023	-15.625	-12.682	-12.455	-13.137	-14.976	-10.923	-11.218	-13.453	-12.26	-13.021	-13.028	-13.23	-12.819	-11.346	-12.99	-13.109	-14.483	-12.56	-13.808	-12.888	-13.649	-14.023	-13.471	-15.521	-14.238	-11.938	-12.391	-13.691	-13.541	-12.625	-12.473	-13.423	-10.954	-14.671
-4.4737	-5.308	-6.3745	-3.7353	-4.1316	-4.7942	-6.3995	-5.5529	-3.9664	-7.1084	-6.7616	-2.9876	-4.7874	-6.3724	-4.5408	-4.3758	-2.3113	-4.5349	-3.7358	-6.068	-5.2482	-4.2832	-3.9406	-6.153	-4.3576	-3.9944	-5.4072	-4.1435	-4.2097	-4.5717	-3.893	-5.6634	-6.1202	-4.1803	-4.865	-4.0075	-4.9185	-5.4193	-5.2523	-4.389	-2.0568	-5.5514	-2.9655	-4.4157	-4.2575	-3.9785	-3.9203	-5.7784	-4.6404	-6.2497
-7.793	-8.9687	-7.8226	-9.5084	-10.483	-9.5086	-7.2649	-7.7648	-9.5075	-11.957	-7.538	-7.4408	-8.2437	-6.6948	-7.1144	-11.428	-8.2166	-10.843	-8.8155	-8.4434	-9.8302	-11.329	-9.3476	-9.9152	-10.009	-10.042	-9.8785	-9.9308	-10.871	-9.3736	-9.8842	-7.6995	-7.4287	-9.6306	-7.0795	-8.8436	-8.8516	-11.339	-8.6587	-8.4348	-6.786	-7.6902	-8.4468	-10.553	-9.5189	-9.5094	-7.6051	-8.3568	-9.0595	-11.479
-9.364	-7.3059	-9.7034	-8.781	-12.408	-8.9166	-10.227	-10.32	-8.3123	-8.2848	-11.247	-6.8721	-11.955	-12.109	-8.8364	-8.7488	-8.72	-10.062	-5.9366	-9.1018	-10.367	-9.2915	-8.8646	-9.4981	-9.0133	-8.6155	-10.375	-7.2689	-9.0117	-8.6655	-9.1804	-8.6721	-10.253	-8.5248	-9.1836	-8.8942	-9.9084	-9.3845	-9.3506	-9.9629	-9.8092	-10.572	-13.001	-10.032	-9.5766	-8.524	-8.4211	-10.176	-11.009	-7.7822
-8.2155	-9.3677	-9.8691	-9.0988	-11.072	-12.03	-9.0923	-7.7183	-11.676	-8.682	-11.307	-10.947	-10.939	-13.131	-10.638	-11.23	-12.49	-11.886	-9.3232	-9.683	-11.277	-7.4686	-9.5296	-13.467	-8.2942	-10.572	-9.9068	-9.023	-11.696	-10.858	-10.601	-11.176	-11.349	-10.602	-10.166	-10.909	-10.49	-11.098	-10.505	-10.508	-10.167	-10.186	-10.628	-11.41	-10.514	-9.2248	-11.476	-8.7925	-13.574	-12.004
1.6075	-0.21669	1.201	0.41199	0.43525	-0.98427	1.0196	-0.15352	3.0175	0.96961	1.0523	2.8415	1.0758	3.1976	-0.95159	1.0309	1.5954	1.1206	3.4775	-0.51746	1.5762	0.87854	2.7139	2.4419	0.4631	0.19269	2.7432	2.2116	2.1672	2.7148	0.75256	-0.066688	2.3871	0.11362	2.281	0.62342	0.51875	0.69432	0.77507	1.9659	-0.68436	1.5556	1.3079	0.47847	1.95	-0.80988	0.51423	0.037419	1.4697	2.2035
-10.931	-13.479	-12.081	-11.649	-12.489	-14.057	-14.302	-13.56	-13.08	-13.146	-14.283	-12.445	-15.74	-13.755	-10.549	-11.139	-11.222	-11.039	-10.869	-12.243	-14.404	-11.822	-11.8	-13.017	-11.17	-11.703	-14.044	-12.664	-12.518	-11.836	-12.238	-13.922	-11.96	-14.275	-12.562	-14.291	-14.396	-14.904	-10.609	-10.798	-9.71	-11.386	-11.048	-12.25	-10.645	-13.837	-10.593	-13.747	-12.797	-12.104
0.076863	1.4748	0.48407	1.307	0.14556	0.50047	1.5536	0.4409	1.1358	-0.096632	-1.7504	1.7831	0.10217	1.2835	-1.6362	2.6773	1.7064	0.59958	1.342	2.1734	-0.74902	1.1866	2.9181	-1.4692	-2.67	-0.60662	-0.17484	0.57622	0.99635	-0.95741	-0.69888	1.0171	-1.4694	-0.73898	0.28223	1.5396	-1.7579	-0.95366	-1.378	0.74237	0.70023	0.0034521	-0.46975	-1.2148	1.7459	1.0081	0.43556	0.54135	-2.0034	-1.3987
1.5698	-0.48643	1.1156	-2.2184	1.4712	-1.074	0.93046	0.2435	-0.09313	-0.93997	0.93295	1.2088	2.0082	0.40575	-0.088442	0.97073	1.2924	-0.54875	1.2126	-0.4846	1.8892	-1.7571	0.64829	1.0798	1.2529	-0.67862	-1.242	1.3622	0.443	-1.0293	-0.090099	0.0079757	-1.816	-1.3958	-0.14935	-0.26348	0.11487	0.1362	-1.9048	-0.891	-0.86586	0.88665	-2.5956	0.69876	-1.2495	0.8259	-1.0301	1.6383	0.26778	-0.41001
0.25112	-0.8228	0.53351	-1.1516	0.84108	-2.3802	-2.9061	-0.80625	-2.9171	-1.0848	-1.4352	1.1294	0.81152	-0.24218	-0.54897	0.32985	-3.2566	-0.7518	1.0437	-1.3814	-2.1403	-0.78638	-0.43865	1.7359	-1.1919	1.3679	-2.8296	-0.84546	0.086875	-0.89654	-1.2121	0.64626	0.55517	-0.035125	2.8024	-2.1545	0.7829	-2.5554	-0.54823	-0.99692	1.0855	-2.3993	-1.6697	0.27739	-0.48384	0.44672	-0.26448	0.28909	-1.4373	-0.23811
-21.896	-21.056	-20.205	-23.693	-21.947	-22.266	-21.849	-22.339	-21.043	-19.403	-19.494	-20.447	-20.293	-20.222	-20.541	-21.451	-20.252	-22.48	-21.575	-21.296	-20.239	-22.524	-20.836	-20.485	-21.134	-18.579	-21.114	-19.929	-21.992	-22.029	-19.8	-19.701	-19.557	-19.507	-20.488	-22.545	-22.391	-21.202	-19.585	-20.392	-17.486	-20.361	-21.952	-19.84	-18.66	-19.809	-20.449	-22.481	-20.457	-20.618
-3.5796	-7.0755	-7.4017	-3.4474	-5.4005	-5.3886	-6.6083	-5.205	-4.3807	-5.9889	-5.487	-5.4309	-5.3959	-7.1783	-2.9678	-4.8956	-3.9374	-5.809	-5.3022	-6.5159	-5.3841	-3.9498	-5.0681	-2.0727	-4.4703	-5.5833	-3.5832	-5.7519	-5.5314	-6.8945	-4.6187	-4.2271	-7.3043	-5.4882	-6.1991	-7.6647	-4.6861	-4.7039	-5.1969	-4.4373	-4.1476	-3.6102	-3.8883	-4.3045	-5.2919	-5.764	-4.753	-4.9101	-4.882	-4.8863
-12.213	-12.815	-14.202	-12.395	-12.954	-12.225	-12.985	-10.937	-13.173	-14.176	-13.759	-11.558	-10.447	-14.897	-13.093	-12.767	-15.213	-12.839	-12.863	-13.719	-13.854	-11.436	-14.66	-10.567	-13.599	-12.371	-13.322	-12.688	-13.503	-14.485	-12.497	-14.438	-13.174	-12.831	-14.629	-12.291	-14.261	-14.396	-13.448	-15.931	-10.588	-12.611	-14.492	-12.468	-12.992	-11.036	-10.025	-14.509	-14.96	-12.404
10.397	11.306	11.172	9.2295	8.3192	10.107	10.858	9.8404	12.204	11.159	10.77	9.9573	9.1087	10.405	10.035	10.605	9.6937	10.558	10.037	11.085	9.382	8.3404	10.672	7.934	5.2002	10.993	11.424	10.595	10.261	10.114	8.3567	9.947	9.5176	10.922	9.3499	10.595	11.399	8.4958	8.837	13.156	9.6215	10.889	12.402	10.03	13.05	8.5423	10.682	7.9254	10.328	12.292
-5.6144	-2.6962	-5.7605	-4.0286	-6.9191	-4.4985	-4.2425	-4.4529	-3.8337	-4.7775	-2.252	-2.1996	-6.9671	-4.5916	-5.5988	-7.5903	-5.3667	-5.2577	-5.2965	-9.3139	-7.2204	-7.3859	-3.6079	-3.6462	-6.2641	-4.6996	-3.1711	-4.9263	-2.5406	-5.0784	-4.403	-5.1201	-5.1044	-4.325	-5.9482	-5.788	-3.7392	-0.14325	-5.5772	-7.4538	-5.3604	-6.5055	-5.8967	-5.5024	-5.6111	-5.0881	-4.5652	-5.1038	-5.0871	-7.5048
-3.7982	-4.0387	-2.5135	-4.7846	-2.5875	-3.343	-1.2352	-2.7034	-2.5929	-2.7385	-3.5578	-1.506	-2.9941	-0.33899	-1.9344	-2.0893	-1.8123	-2.4336	-3.1771	-3.6673	-1.7585	-3.4894	-4.2133	-2.4961	-3.0677	-3.8104	-4.6222	-3.1589	-3.2644	-1.5094	-3.9452	-6.1556	-4.4297	-3.7215	-3.343	-3.7322	-3.536	-4.1447	-2.2836	-5.0856	-3.6264	-2.031	-2.7332	-1.6359	-1.9917	-3.0457	-3.514	-1.9443	-5.0645	-2.2021
-3.0109	-5.4282	-5.8661	-4.5016	-4.5661	-5.3467	-4.2475	-6.0619	-4.2344	-2.0077	-3.0643	-6.1786	-2.0116	-5.1637	-4.417	-2.0747	-4.6082	-4.6253	-7.1017	-1.9392	-6.492	-1.2598	-4.9399	-4.0246	-4.3508	-3.9873	-3.8411	-1.9048	-5.9772	-6.3087	-7.008	-6.1887	-5.4562	-4.3639	-4.1059	-5.0988	-5.8271	-4.878	-5.35	-3.5526	-5.173	-4.1766	-5.657	-6.8205	-5.9103	-7.1126	-4.2113	-5.979	-5.4906	-3.6897
0.24501	-0.5153	-1.5117	1.5974	-0.19432	4.1649	0.78166	2.3789	1.4265	0.084192	-2.4974	-1.244	1.1041	-1.2597	1.6188	-2.1098	0.4068	-0.66847	-2.1718	1.3462	-0.049383	0.10365	1.4077	2.5094	0.51297	0.41917	0.12153	-1.9364	1.9884	2.0876	1.5615	-2.3376	0.56205	0.32808	0.73166	1.0123	-2.9788	-1.271	-0.14111	2.4607	-0.93948	-0.94861	-1.7961	0.50125	0.57614	0.33263	0.032254	-0.9408	0.20789	-0.38148
-2.2418	-1.8847	-2.2085	-0.093044	-1.5273	-2.2602	-2.8791	-0.53566	-1.7783	-0.36019	-3.0161	0.33912	-1.032	-1.5358	-2.0169	0.80809	-1.7292	-0.010133	-1.4479	-2.2923	-0.34475	0.62024	-2.7551	-1.7001	-1.7559	-2.2497	-1.8284	1.2778	-1.5437	-0.62714	-2.6855	-0.5916	-2.6517	-3.6352	-2.2497	-1.4483	0.16892	-2.9906	0.59259	-1.0695	-2.798	0.72721	-2.1306	-2.7177	-0.90043	-2.8151	-2.2314	-1.5771	-2.414	-1.1354
-4.2847	-5.9948	-5.5212	-7.3706	-4.079	-5.9339	-6.3448	-6.7332	-5.7693	-6.9035	-7.0967	-3.232	-3.6792	-6.6974	-7.2997	-5.1741	-5.3186	-4.6928	-6.5762	-6.945	-4.6888	-7.2813	-5.3538	-7.2954	-3.7029	-5.9315	-4.0827	-4.5855	-4.761	-6.299	-8.0858	-5.5469	-4.2995	-8.1469	-6.5014	-5.4614	-5.9928	-4.9392	-2.439	-5.6965	-5.5202	-2.8235	-4.6738	-5.2002	-4.3146	-6.1981	-4.7854	-6.1868	-4.2042	-7.4803
-2.1521	-0.26688	-0.70151	-1.4157	-0.3534	-1.0786	0.76214	-1.3064	-0.25015	2.4777	-2.0211	-0.51915	-2.7314	-0.80005	-2.2541	-1.95	-2.0299	-1.0851	-0.36503	-1.3939	-0.52264	0.16773	-0.65306	0.7077	-1.4175	-0.81475	2.2532	0.43577	-0.41249	0.16928	-2.3561	-0.94465	-0.60636	-0.68953	-2.3047	-0.53935	-1.8261	-3.2722	-1.4044	-1.0922	-0.58403	-1.5947	-1.8036	-0.12736	-0.33934	-2.9977	-2.7473	0.018955	-1.0729	0.28493
-3.1257	-0.63619	-0.8652	-2.8302	-3.9027	-2.0802	-2.784	-1.6279	-0.82769	-0.4258	-2.4254	0.3067	-1.016	-1.401	-4.048	-0.33347	-2.392	-3.6044	-2.176	-3.1415	-5.617	-2.8375	-3.1203	-1.6284	-2.5328	-1.405	-1.5211	-1.2249	-0.82431	-2.4361	-1.5099	-1.3251	-4.948	-3.9833	-4.2648	-2.2071	-0.22629	-2.369	0.046245	-3.6795	-1.44	-2.2089	-1.813	-0.35149	-3.8472	-0.82211	-3.5008	-3.1695	-3.0576	-2.5392
6.8984	5.501	8.9823	3.3793	5.5879	6.6706	7.7944	6.0057	4.6128	5.1559	6.2625	8.2855	6.3378	5.5057	6.1887	5.8573	6.2416	7.2308	5.9316	6.1692	7.1057	6.7687	7.265	4.7586	6.9293	5.106	7.012	8.3729	7.6055	6.9529	7.5562	6.7097	4.7854	6.5096	7.7624	6.9988	6.667	4.2792	5.8548	5.8354	6.9256	8.2954	5.3016	8.1987	5.885	8.3019	7.1869	6.5707	5.5366	2.956
1.3333	-1.4138	0.8053	-1.0949	0.18241	-0.88393	-2.3439	-1.5721	0.87038	-0.73091	-3.9461	-1.6537	-1.7565	-0.62255	-1.3098	-2.9284	-3.2236	-2.2224	-1.8902	-3.5484	-0.085624	-0.29249	-2.7931	-2.5108	-4.3092	-2.2643	0.15274	-0.35722	-3.0839	-2.4356	-2.3481	-1.7469	-0.63119	0.062796	-3.1797	0.96926	-3.421	-1.5921	0.11615	0.18718	-1.9545	-2.8013	-1.04	-1.6093	-1.5736	0.96051	-1.4269	-2.2046	-3.504	-3.4102
0.5884	-0.0102	0.067131	2.2567	-1.8051	0.59017	2.035	1.6725	0.56974	0.64348	-0.08287	-1.494	-1.1696	-1.486	2.0616	0.63564	0.63322	0.50487	0.11756	2.0564	0.081224	0.71218	1.574	2.5203	1.0481	-0.39749	2.0106	-2.0352	2.739	-0.98472	-0.22275	0.41977	0.15298	3.034	-1.3431	-0.36889	-1.7447	1.6571	-0.25734	-1.6754	-0.12675	0.83367	2.9437	0.59705	1.4141	1.9744	1.0301	1.1274	0.18387	0.081567
-14.349	-12.872	-15.801	-14.246	-14.352	-14.334	-14.096	-15.523	-12.571	-14.505	-13.508	-17.23	-15.234	-11.864	-13.196	-13.007	-16.561	-15.05	-14.209	-16.194	-12.799	-14.696	-15.19	-13.942	-13.36	-16.58	-14	-16.316	-15.588	-15.948	-15.073	-13.955	-13.688	-15.133	-12.666	-16.221	-13.208	-13.932	-16.631	-13.573	-13.606	-14.789	-14.696	-15.012	-14.607	-12.568	-13.048	-14.613	-14.571	-13.351
-5.3285	-7.5365	-4.0359	-6.5454	-5.9104	-4.0287	-6.0732	-3.9969	-6.3487	-5.5257	-7.7012	-5.6946	-5.6351	-5.5019	-5.4929	-6.2172	-4.8756	-5.5323	-6.3788	-4.839	-6.5858	-3.3828	-6.4859	-5.5701	-6.5708	-8.143	-5.1715	-4.4144	-2.3251	-7.5361	-5.4439	-5.0202	-4.6373	-6.7129	-5.8541	-5.2602	-5.8242	-3.9115	-5.661	-4.8586	-5.5442	-3.3451	-4.7635	-6.1173	-6.2605	-6.4344	-6.1483	-5.1186	-6.4012	-5.9551
1.837	-0.30616	-0.19814	0.20009	-1.2935	-0.27775	1.5564	1.2591	2.4601	-1.0843	-0.11991	-2.5158	-1.6789	3.6947	1.131	4.5424	-1.6399	-2.8235	1.1384	-0.8063	0.34413	-1.7784	0.09223	0.06825	0.8809	0.24835	2.6201	-0.77209	1.9005	0.7038	-1.0368	-0.20806	-0.33524	-0.85866	-0.60134	2.3961	1.7518	0.83988	-1.4538	-0.051874	-1.0945	-1.5138	0.13897	1.5179	-0.59111	0.36007	-1.614	-0.90116	1.4465	-1.4126
-3.9588	-3.5037	-3.7298	-3.9183	-4.3796	-3.2474	-3.4148	-2.6203	-2.5747	-4.0843	-2.2168	-2.9334	-3.332	-3.1448	-2.9822	-4.332	-3.9865	-2.8043	-3.1035	-1.8724	-2.3822	-0.83441	-2.2945	-3.4057	-3.1761	-3.6328	-2.2963	-3.147	-4.9685	-5.1919	-3.9836	-4.9408	-3.0385	-5.9641	-1.7006	-3.5244	-1.8351	-1.376	-1.0731	-0.73342	-0.59249	-1.7324	-3.7022	-3.4236	-3.5361	-3.8242	-4.0007	-4.592	-3.1729	-3.4709
-0.25288	-0.5311	-2.4871	-3.0063	-1.7015	-3.297	-0.63073	-2.5742	-2.2173	-1.4799	-1.1905	-0.055456	-1.2234	0.31441	0.39242	-1.5654	-0.54988	-1.563	-3.006	-1.2848	-1.3801	-0.26828	-1.414	-4.1292	-2.4217	-2.3003	-1.1493	-3.1895	1.9213	0.83183	-2.5808	0.063487	-0.62094	0.044845	-1.1645	-0.89888	-2.5034	-3.3729	-1.9086	-1.2721	-0.79908	-1.2215	-1.9394	-0.92075	0.22968	-1.7083	-0.74041	-0.39454	-0.52234	-2.5667
-10.207	-10.65	-10.618	-12.18	-10.693	-11.355	-11.751	-10.378	-10.369	-11.243	-13.996	-13.481	-14.191	-9.9508	-11.047	-12.223	-10.811	-12.591	-11.193	-11.893	-10.857	-13.139	-9.7608	-10.576	-12.299	-11.136	-13.327	-9.662	-12.278	-12.391	-11.376	-11.342	-12.287	-12.286	-10.906	-11.663	-10.383	-9.6581	-12.53	-10.374	-11.912	-12.174	-13.315	-11.571	-11.07	-12.971	-10.861	-10.233	-11.363	-10.649
-13.404	-13.663	-10.582	-14.836	-12.876	-11.673	-12.018	-13.098	-12.968	-12.44	-13.564	-13.828	-12.798	-11.839	-13.006	-14.472	-12.188	-13.621	-14.901	-12.474	-12.701	-13.095	-12.718	-10.96	-14.55	-11.972	-13.219	-15.098	-11.394	-11.747	-12.539	-12.432	-12.237	-12.486	-10.142	-12.321	-10.589	-14.355	-13.155	-12.012	-10.593	-11.719	-14.46	-11.456	-11.067	-12.566	-11.227	-14.275	-13.816	-12.149
-2.6009	0.95766	-0.090911	-0.072215	-3.6895	-0.98794	-1.5828	-1.616	0.35312	-2.1906	-1.8804	0.73321	0.73708	-0.88986	-2.3861	-2.8766	-0.63938	0.25671	-0.13778	0.51762	-2.3054	-3.6053	-2.7747	-3.4753	-1.3576	-1.7404	-3.3527	-1.7082	-1.6417	0.49962	-3.2048	-0.064578	-0.77641	-0.39074	-2.1295	-0.56646	-1.0592	-1.1086	-3.6014	-2.4921	-0.36764	-1.1802	-1.3653	0.43863	-0.68151	-0.44856	-2.2812	-1.0548	-0.9851	0.88773
-13.678	-12.73	-14.369	-14.558	-12.568	-14.33	-14.077	-14.77	-13.286	-15.177	-13.671	-14.457	-13.818	-13.839	-14.705	-14.355	-14.031	-12.155	-14.715	-13.755	-12.41	-15.13	-16.742	-13.816	-13.785	-15.311	-14.515	-14.14	-14.224	-14.221	-15.249	-13.784	-14.342	-12.739	-15.552	-11.867	-13.774	-14.027	-14.594	-14.382	-12.32	-11.99	-12.21	-12.951	-14.68	-11.619	-14.472	-12.067	-14.283	-13.891
-10.054	-14.418	-11.688	-12.145	-12.024	-10.017	-12.518	-12.911	-13.035	-10.394	-10.602	-11.219	-11.661	-11.949	-10.478	-12.433	-10.987	-15.119	-11.841	-10.181	-12.176	-9.0643	-8.3849	-11.337	-13.223	-11.885	-12.65	-10.88	-13.467	-9.8742	-13.221	-14.263	-13.62	-11.339	-10.999	-10.035	-10.675	-11.462	-8.9485	-13.222	-11.667	-12.372	-10.525	-10.455	-11.116	-10.721	-10.214	-10.421	-11.422	-11.66
7.8403	8.0079	7.5034	7.1002	6.3674	6.2223	5.3853	8.2802	8.3548	9.5969	6.6846	8.7566	8.5101	6.8984	6.2145	5.9241	6.832	8.9251	8.3705	6.3681	7.7679	7.6086	8.7377	7.355	7.285	8.2443	8.1662	6.6483	8.8956	8.0029	7.6616	8.4321	8.154	7.9976	9.503	5.3089	5.4324	7.5929	8.8581	7.058	8.735	9.3475	8.1714	8.3437	8.6813	8.2155	10.49	7.6248	7.9792	7.8153
0.4332	0.69423	-0.74587	0.52238	0.60226	2.8957	0.88804	0.34312	-1.8269	0.4	0.60136	1.1013	1.9024	1.8426	0.32154	1.4034	3.0922	-0.28982	-0.35304	1.9579	-0.55372	0.68863	1.5355	0.14377	-0.77837	1.1016	0.79275	1.7489	1.8407	-0.44789	-0.70091	0.95526	-0.41413	0.061607	2.9688	2.5681	-0.034671	1.5025	0.51101	0.28511	-0.58952	-0.39737	-2.6214	1.2045	2.0274	0.83302	1.451	0.94783	0.18782	-1.0497
-5.5585	-6.5457	-7.7583	-4.6112	-5.3254	-5.8344	-3.5799	-8.4615	-3.478	-6.0843	-6.6546	-6.251	-8.9906	-3.4425	-7.4556	-7.5415	-7.0447	-6.4332	-6.1361	-5.019	-4.9849	-5.3472	-7.3637	-5.1821	-3.8483	-2.9138	-6.0479	-5.2038	-6.6189	-3.2953	-8.2285	-4.4472	-7.0057	-4.6777	-4.2348	-5.6526	-8.5288	-3.0528	-7.1469	-4.1609	-5.3208	-5.3587	-5.6225	-6.5044	-6.0543	-6.1593	-3.8621	-3.9237	-4.8011	-4.468
3.8981	2.2084	2.7166	2.7689	3.7927	2.9618	0.82955	2.0891	4.2195	3.9216	3.6373	4.3614	2.5305	3.2958	5.4201	3.7936	3.0724	2.246	3.835	0.89813	2.4779	1.585	3.7677	3.2102	4.1573	3.5785	4.769	1.3607	4.3638	3.9168	2.9279	6.2207	2.9483	2.1797	4.2993	3.6719	4.0744	-0.41426	2.9725	1.4418	1.3138	2.0436	4.06	2.3489	1.8801	3.5787	2.9122	2.9032	3.2949	3.8105
-2.8827	-4.1142	-3.9673	-3.06	-3.4792	-1.9497	-2.2902	-3.4893	-1.8454	-4.6207	0.22093	-1.1917	-3.1751	-2.4659	-4.5521	-1.5818	-3.3436	-2.9138	-2.0288	-4.301	-2.0482	-1.8874	-4.7384	-3.5477	-1.1118	-3.6748	-1.5501	-4.2909	-1.6872	0.53996	-3.0573	-0.95649	-1.4205	-4.1374	-1.7049	-3.8653	-2.2115	-4.196	-4.8103	-3.7672	-2.8326	-1.1725	-0.11958	-1.49	-4.2707	-4.7301	-0.41378	-1.3453	-2.7098	-2.1731
-2.0502	-3.4349	-1.6466	-0.43727	0.36136	-1.8114	-2.1653	0.55623	-1.0626	-2.0864	-1.8385	-2.3382	-0.94282	-1.2676	-1.8924	-0.82291	-1.2145	-0.82505	-2.6474	1.3288	-1.7588	-1.3738	-3.4099	0.19934	1.0501	-0.12864	0.52361	1.4065	-0.98269	-1.7026	-1.494	-1.8925	-0.69373	-1.9889	-1.0968	-3.5531	-0.21688	-0.46179	-2.1989	-3.0184	-0.67821	-1.7484	0.22709	0.0050335	-1.3165	0.070055	-2.6053	-3.9523	-0.26483	-2.5665
-4.3832	-3.3852	-4.2834	-4.6362	-4.651	-5.5729	-4.254	-6.0068	-6.0702	-4.7706	-6.9794	-5.6681	-6.923	-7.9126	-7.1632	-4.1552	-5.1051	-5.9603	-5.6086	-5.6085	-7.0199	-6.4366	-6.7764	-5.2723	-5.0877	-3.5605	-7.4134	-6.2324	-5.3581	-5.6672	-5.0551	-4.3716	-6.4727	-5.3029	-6.1299	-5.6837	-5.5096	-5.4647	-7.2977	-5.5728	-6.6674	-4.2798	-5.6268	-5.9767	-5.4901	-5.784	-3.5136	-5.6207	-5.1062	-6.1673
-5.0062	-6.6455	-5.7707	-3.2079	-5.1447	-5.4089	-4.6664	-4.359	-4.5106	-5.6447	-4.8018	-4.7323	-7.0163	-4.1473	-3.2178	-3.7515	-4.8427	-5.3652	-5.1116	-5.3923	-4.5844	-5.0683	-4.1039	-5.4737	-5.9631	-5.7449	-5.8672	-7.4327	-4.5621	-3.7647	-4.9898	-4.6461	-5.5789	-7.2438	-4.5415	-4.0343	-4.6266	-7.6338	-5.8195	-3.5017	-3.2227	-2.4492	-5.7921	-4.4134	-5.3801	-4.0876	-2.7681	-5.9999	-5.0572	-3.7791
-1.182	-0.14209	0.016802	-1.3143	0.4139	0.37219	-0.7351	-0.31962	0.67541	-0.2781	-1.5478	-0.97934	0.87098	-0.33781	-4.2356	-1.2113	0.402	-0.99573	0.95691	-1.7207	-1.5996	-1.6055	-3.3107	1.0489	-0.4803	-0.24966	-1.2482	-0.63075	-0.36722	-0.96316	0.10917	-1.1161	-2.3614	0.098098	0.024484	2.0882	-1.8457	-0.40707	-2.3658	0.27423	0.82824	-0.14584	-0.7328	-1.075	-1.6836	0.84211	-0.41249	-0.80894	-3.0538	-0.46074
-16.48	-16.861	-12.29	-14.839	-16.468	-13.681	-13.538	-11.868	-16.142	-14.698	-15.711	-14.952	-12.987	-14.187	-10.682	-15.688	-14.292	-13.901	-13.037	-15.31	-13.469	-14.189	-15.448	-14.232	-12.761	-13.523	-13.801	-15.481	-11.49	-16.667	-13.674	-15.434	-15.229	-13.763	-11.365	-14.469	-12.821	-13.427	-12.088	-14.311	-14.119	-13.905	-14.895	-15.193	-14.18	-14.408	-15.962	-14.098	-12.192	-16.687
-12.351	-13.888	-13.716	-11.091	-13.381	-14.135	-13.295	-15.333	-14.973	-12.308	-13.769	-14.969	-16.154	-13.205	-12.291	-13.347	-15.541	-13.914	-13.052	-12.875	-12.976	-14.942	-13.184	-12.46	-12.327	-10.936	-11.313	-13.473	-15.538	-14.101	-12.32	-14.625	-11.546	-11.28	-13.131	-12.605	-11.718	-13.372	-12.646	-11.816	-12.866	-12.808	-14.484	-11.061	-13.342	-14.22	-13.822	-14.558	-13.74	-12.319
-13.051	-13.257	-14.478	-15.506	-13.089	-13.733	-13.592	-13.017	-11.929	-11.889	-12.329	-14.691	-13.217	-14.334	-13.914	-14.513	-11.599	-15.11	-13.672	-13.968	-14.36	-11.761	-14.672	-12.068	-15.982	-14.921	-11.076	-14.368	-12.821	-12.919	-13.063	-13.695	-16.042	-11.149	-12.824	-12.263	-10.285	-12.83	-13.213	-13.712	-13.222	-14.235	-13.753	-14.961	-13.721	-13.39	-13.901	-15.068	-11.62	-10.457
11.343	9.8731	12.586	10.072	10.42	9.5403	10.431	9.4569	9.0705	9.2298	11.082	10.575	10.982	9.6693	9.7494	8.7467	11.324	11.474	10.768	9.0611	11.767	7.7943	9.0405	10.093	10.96	9.9177	10.942	9.5443	10.244	9.305	9.5556	9.3507	8.2373	7.9592	12.65	6.685	10.945	10.398	10.797	9.1043	10.36	10.211	7.2665	11.13	7.3156	10.662	9.9204	11.036	11.292	10.972
-4.2616	-6.8987	-3.5622	-3.348	-0.89711	-6.8003	-3.6467	-4.9836	-3.0747	-2.9902	-3.2963	-3.8107	-3.2524	-2.8204	-4.262	-5.3392	-3.4524	-1.6342	-3.4861	-4.369	-3.5056	-4.2735	-1.3679	-3.8946	-3.1664	-6.1507	-3.1253	-3.9676	-3.8494	-5.619	-6.7721	-5.3119	-5.3531	-4.7871	-4.2624	-3.5225	-4.4679	-4.6377	-4.4299	-3.2706	-5.8421	-5.9698	-3.4436	-5.3306	-4.5044	-2.1443	-3.5331	-5.1412	-4.284	-5.1623
0.17381	0.085349	-0.389	0.29915	-0.75171	0.75596	-1.7609	-1.2451	-0.9418	-0.21837	-0.52388	1.3434	-0.18198	0.46797	-1.8879	1.3529	0.40517	-0.2912	2.2031	-1.0955	4.1517	-1.2053	0.94984	-0.72603	-0.47756	0.59392	-0.63518	2.1839	0.83533	0.86948	0.98282	-0.48806	-1.0398	1.3879	0.88063	-0.80654	1.7388	0.65914	-0.38601	3.2056	-0.89692	0.0081076	1.6491	0.90955	1.7403	0.75775	0.73402	1.2639	0.8297	-2.0838
-15.167	-13.262	-15.097	-11.473	-13.631	-12.391	-13.761	-13.522	-14.384	-11.963	-15.045	-13.542	-14.523	-12.321	-13.199	-13.312	-14.105	-12.064	-15.825	-12.981	-13.294	-12.404	-12.958	-11.652	-11.356	-13.478	-14.826	-15.748	-12.064	-13.644	-11.786	-13.27	-12.049	-12.949	-11.663	-12.528	-12.572	-14.584	-13.609	-12.832	-14.148	-15.805	-14.196	-11.974	-12.826	-14.687	-13.271	-12.82	-14.485	-13.386
-3.465	-3.6227	-3.4174	-5.3002	-3.7651	-4.377	-2.5328	-4.2173	-4.0434	-1.6127	-0.96283	-3.32	-4.6162	-3.6523	-8.6915	-3.4742	-4.5726	-2.5078	-3.5856	-3.3119	-2.6352	-4.1265	-5.7943	-1.5898	-3.91	-3.1778	-3.3544	-1.8402	-4.1406	-2.9287	-3.9005	-3.6488	-1.0682	-3.7878	-2.9743	-4.2864	-1.2681	-1.7223	-3.1503	-4.6063	-4.5869	-1.8881	-3.8122	-6.553	-4.1267	-5.7064	-2.803	-7.1745	-2.7039	-5.4856
8.0065	4.9523	7.5776	6.6072	6.0827	5.843	6.3999	10.199	8.8453	8.1148	6.5003	8.3149	5.3317	9.4669	8.631	6.2792	6.8037	5.573	8.8375	5.4706	6.6373	6.2791	8.9643	7.8108	3.9636	5.3089	6.3327	7.3734	6.5276	5.7131	8.1595	4.626	6.8872	8.0236	6.4122	6.7372	7.6185	5.8364	9.4813	5.0211	4.748	5.369	6.5497	8.3727	8.1093	8.3154	7.2847	6.2801	5.7068	7.9558
-12.748	-12.225	-12.495	-15.052	-12.933	-14.681	-13.729	-12.375	-11.933	-14.909	-12.622	-12.04	-12.237	-14.685	-14.566	-14.899	-13.701	-10.789	-14.258	-14.535	-14.178	-10.88	-14.373	-14.162	-13.909	-14.173	-12.236	-14.202	-12.517	-12.17	-13.721	-12.898	-14.055	-14.316	-12.725	-15.128	-14.672	-14.59	-13.203	-14.08	-12.454	-13.581	-12.197	-11.591	-12.84	-12.333	-12.284	-13.846	-13.766	-13.349
-12.886	-13.022	-14.001	-12.921	-12.843	-12.348	-14.321	-12.863	-14.886	-13.287	-14.181	-14.797	-13.971	-13.761	-12.532	-13.723	-15.222	-15.066	-13.228	-15.069	-15.964	-13.495	-14.647	-16.097	-13.767	-12.801	-15.022	-13.995	-13.037	-14.456	-13.19	-13.446	-13.071	-12.332	-15.139	-14.747	-13.112	-14.478	-12.697	-14.969	-10.679	-15.007	-14.986	-12.282	-14.888	-12.484	-12.617	-13.616	-16.981	-13.749
-10.339	-11.045	-12.457	-11.135	-13.75	-9.745	-11.821	-13.242	-10.055	-11.15	-11.55	-9.3563	-9.7736	-11.981	-10.887	-12.734	-10.697	-10.205	-11.103	-10.838	-12.918	-10.311	-9.5212	-11.827	-12.946	-11.527	-10.214	-9.6721	-10.485	-12.151	-11.402	-9.6906	-8.601	-11.758	-12.194	-11.553	-8.8016	-10.759	-9.8552	-11.473	-9.1219	-10.118	-9.882	-11.491	-13.338	-12.943	-11.654	-9.0734	-11.464	-14.192
-14.129	-13.914	-13.331	-10.461	-13.123	-10.772	-9.9417	-12.003	-14.141	-11.748	-14.637	-13.178	-12.931	-13.581	-14.212	-11.178	-13.675	-14.504	-13.696	-12.965	-11.26	-12.189	-13.136	-11.963	-13.98	-11.692	-13.283	-13.593	-10.618	-11.317	-12.73	-12.828	-12.12	-12.327	-16.019	-12.156	-13.289	-12.163	-13.541	-12.971	-11.365	-12.691	-11.391	-11.312	-13.513	-12.823	-14.423	-9.9609	-15.503	-12.321
5.5462	6.1056	6.5833	3.7818	6.2067	4.907	3.6742	6.0236	4.1207	5.7154	5.2838	5.1252	5.9863	7.7439	5.4069	8.3157	5.6644	4.6327	4.9315	6.1524	4.2233	5.6067	5.6655	4.4518	6.4895	4.1747	4.7858	5.6709	6.5816	4.3019	4.213	3.3343	5.1481	5.6961	5.7894	7.407	4.5635	5.6694	4.4069	5.0473	4.8174	5.275	5.8247	4.6336	6.732	5.8479	5.4531	8.1508	4.0112	5.2594
8.465	8.2081	6.0851	7.3466	7.0366	8.8691	8.0333	9.4672	6.949	11.257	7.1662	7.5647	6.9083	10.267	8.5154	10.342	9.5101	6.438	7.7284	7.9056	10.766	4.3786	7.7264	7.5058	8.3803	7.7968	9.5941	9.1538	8.2254	8.9626	8.4962	7.6595	7.3925	9.167	8.0617	8.097	7.8017	7.4316	8.3447	7.7789	8.0611	8.3929	8.2136	6.0924	6.9646	4.9382	7.1008	8.6807	7.4373	8.4394
-0.26628	-3.003	-1.9823	-2.2597	-3.4207	-3.4846	-2.0869	-3.7236	-3.7556	-1.9932	-3.3687	-1.7513	-3.1378	-0.91029	-2.8306	-4.734	-0.042032	-3.06	-1.3331	-2.4939	-3.1467	-1.0247	-1.8491	-3.0566	-1.9668	-1.2825	-2.2824	-2.2136	-2.7104	-2.9833	-4.912	-0.71382	-2.8445	0.58812	-2.5128	-2.4846	-2.0897	-2.0982	-1.2453	-0.98977	-2.6868	0.09018	-2.8937	-4.1906	-2.8545	-0.58251	-1.6304	-1.9782	-2.2992	-1.0865
-3.9973	-2.7577	-3.9167	-3.6537	-2.2821	-2.4353	-4.3517	-3.2338	-5.2832	-4.3981	-4.934	-2.016	-3.3845	-3.9511	-2.5872	-3.4907	-5.7109	-3.6713	-2.745	-4.0961	-3.507	-2.6445	-1.3497	-5.3127	-4.3117	-4.7179	-6.857	-4.4009	-3.6996	-4.2174	-6.2291	-2.1457	-2.412	-3.0014	-5.2884	-2.8524	-5.6028	-3.1727	-3.5841	-3.6104	-5.3625	-3.4781	-2.5632	-0.9773	-3.2701	-4.9652	-3.7111	-5.0528	-5.0192	-4.7617
-5.6087	-5.877	-4.5831	-3.412	-4.9676	-6.4134	-6.5124	-2.9383	-4.9676	-5.7887	-6.7699	-5.1444	-5.3965	-4.2483	-6.3623	-5.8032	-2.5413	-6.5121	-4.4359	-3.3028	-4.2372	-5.7264	-6.4875	-5.5712	-4.6252	-4.9804	-4.5928	-4.8027	-4.8245	-5.8367	-5.786	-5.6004	-5.1582	-7.7551	-3.2764	-3.7795	-5.1027	-1.5383	-5.5331	-6.478	-4.5027	-6.8357	-4.2808	-5.1648	-3.4753	-5.4071	-4.9638	-4.7739	-4.7044	-4.6127
1.2844	0.96837	1.7426	-1.1409	-0.77752	0.065615	-1.5509	2.212	0.25976	-0.65395	1.8777	0.21593	1.9735	1.2825	2.2409	0.99441	1.3252	2.341	-1.2297	-1.6107	0.40911	-1.3438	1.3297	0.18999	-0.79189	0.9909	2.443	2.6126	0.62033	-0.55431	-0.95129	-1.4315	1.0945	0.98969	-0.17917	0.65266	1.2254	0.80629	-0.14517	-0.80333	0.81656	-0.036178	0.10572	-0.029927	2.7086	0.30324	1.238	0.67097	-0.83419	-0.46723
-14.088	-13.172	-15.522	-14.727	-12.737	-12.421	-13.489	-15.091	-9.9993	-14.735	-12.431	-14.077	-16.219	-12.646	-12.644	-12.588	-11.115	-15.457	-13.477	-15.793	-13.398	-14.538	-12.986	-12.838	-12.789	-11.636	-15.278	-13.568	-14.861	-13.717	-12.89	-12.482	-14.712	-12.89	-12.315	-11.387	-12.768	-11.548	-14.896	-12.617	-13.778	-12.561	-14.505	-13.791	-12.77	-12.056	-13.601	-13.166	-13.344	-12.293
-13.276	-11.557	-12.837	-11.757	-11.438	-11.762	-12.091	-11	-10.781	-13.002	-11.635	-8.0521	-13.048	-12.87	-12.136	-11.992	-8.6499	-10.566	-11.66	-13.426	-12.175	-11.594	-12.869	-12.376	-11.741	-13.017	-8.8446	-9.3869	-13.394	-13.212	-10.478	-10.293	-10.546	-10.35	-16.263	-10.097	-11.787	-10.332	-10.409	-11.633	-11.795	-12.101	-11.442	-10.127	-11.149	-13.427	-11.954	-11.732	-11.654	-12.313
4.6552	5.1846	5.687	5.0284	5.2068	5.3311	5.1376	6.7466	5.2006	5.2892	5.9413	6.7016	5.081	6.1971	4.6764	4.0029	5.8557	3.5631	5.2151	5.7788	6.3602	6.4806	6.4578	3.9797	4.5893	3.6903	4.1382	4.7938	4.7703	6.6355	5.5816	4.3538	5.1882	7.6786	5.2497	3.6124	4.9806	3.5269	6.1073	4.3677	6.1441	6.2891	5.8209	5.0428	4.1631	7.9434	2.977	5.8516	4.2527	3.7915
-1.2951	-1.6243	-3.0165	-2.2365	-3.5672	-3.0772	-3.2996	-0.60453	-3.5609	-1.3813	1.6087	-2.6194	-2.5017	-3.6848	-3.2529	-2.6522	-2.725	-2.0879	-1.4613	-2.7268	-2.8205	-2.2493	-2.9063	-3.189	-0.30009	-2.4648	-3.7623	-3.583	-3.1454	-3.4726	-2.4637	-2.8385	-1.4711	-1.6182	-3.0261	-3.8002	-2.2214	-0.10529	-0.58707	-2.4797	-4.2406	-1.8082	-3.7439	-1.1468	-3.0668	-3.7126	-4.0449	-3.0319	-2.9404	-0.32682
4.2347	2.4782	2.7994	1.9059	1.9366	1.8535	1.2838	3.7085	2.826	3.177	1.3564	1.5248	1.2164	0.9437	1.0075	0.71646	3.2475	0.29753	0.75117	2.8723	-0.4668	0.071477	1.2625	3.1551	2.944	2.179	2.0828	0.57404	0.91818	0.67428	0.19787	3.2906	0.56481	0.93512	1.8047	1.9971	3.1769	1.4741	2.707	0.0263	-0.058039	0.34281	1.0685	1.3246	1.5123	2.6195	0.80644	2.6379	2.2135	0.9476
1.6103	4.0807	-0.20798	3.5917	1.9895	1.4186	1.2328	0.88835	2.7376	0.19964	3.316	2.7059	2.7041	2.3224	3.7115	0.16766	1.0659	1.2439	2.6064	1.8065	2.6673	1.6806	3.3724	2.1848	1.6305	2.4394	3.2026	1.721	2.6382	5.2642	2.0027	1.1867	2.5498	-0.85481	1.5351	1.6577	0.28186	2.7233	3.9973	2.5212	2.2673	2.1412	1.1304	1.8284	2.2229	3.9171	4.0137	1.0184	1.7256	1.8833
0.80802	-0.89321	-1.7219	1.556	0.044929	2.3641	-0.21131	-1.776	0.57606	0.45762	0.75981	2.3417	-0.79615	2.5764	-1.0777	1.2059	-1.2282	-0.60677	-0.18365	0.56141	-2.4137	-1.156	0.22577	-0.39437	-0.062281	2.1259	0.69509	-1.3467	1.5366	2.5856	0.67006	-0.52221	-2.4519	0.27776	0.48511	0.25196	0.56375	2.5935	-0.81792	1.9832	1.4623	-0.5081	0.89098	-0.89676	0.82903	0.45764	1.6619	3.0166	0.50291	-1.9029
-10.631	-8.6581	-7.6914	-10.935	-8.9182	-7.5763	-10.194	-10.699	-9.1608	-8.1264	-9.3714	-8.8046	-7.763	-9.9485	-12.242	-7.3959	-9.5339	-9.7391	-9.9691	-9.8137	-8.6264	-9.7517	-7.8492	-7.7653	-9.0573	-8.0138	-8.7347	-7.9817	-9.4758	-9.1359	-8.3668	-9.89	-6.727	-7.6163	-8.2334	-6.3944	-9.5956	-8.7041	-9.041	-8.521	-9.8333	-6.6873	-7.6463	-10.451	-8.762	-7.4238	-7.3522	-10.873	-10.497	-8.8168
-11.422	-13.45	-12.337	-12.152	-11.217	-12.89	-11.493	-11.649	-11.528	-10.739	-9.3809	-11.872	-12.113	-10.356	-12.985	-14.517	-14.94	-11.485	-9.5411	-9.4971	-11.973	-12.216	-10.768	-11.214	-11.759	-13.515	-11.583	-10.405	-12.675	-10.925	-9.3367	-13.009	-9.4193	-12.884	-13.336	-12.098	-11.428	-11.962	-12.723	-11.152	-13.715	-10.696	-11.774	-12.464	-12.1	-13.7	-11.265	-12.209	-11.164	-14.143
-6.4331	-6.3939	-8.3566	-7.5582	-9.324	-6.5038	-8.3301	-7.392	-5.4333	-7.1228	-4.9891	-8.0076	-7.0522	-7.9146	-6.2663	-8.0837	-8.764	-5.6579	-6.9548	-7.5013	-8.0373	-8.1909	-7.1777	-6.6536	-7.6236	-6.7605	-9.6874	-6.5085	-7.4546	-7.6281	-5.4446	-8.2173	-8.6418	-8.4956	-5.9044	-7.6306	-8.1825	-9.2025	-7.7382	-6.1558	-8.8038	-7.2807	-9.2096	-9.5295	-7.5737	-5.46	-8.4371	-5.8269	-8.8924	-8.1385
-9.0998	-9.0646	-10.226	-8.9905	-9.0677	-9.9042	-9.0221	-10.704	-9.3709	-9.8166	-10.426	-11.969	-10.794	-10.383	-11.687	-10.837	-9.5751	-10.108	-12.233	-11.683	-11.429	-9.8927	-9.4004	-9.5612	-10.228	-9.4875	-8.821	-10.962	-10.504	-8.6484	-10.978	-8.3233	-10.913	-9.2211	-11.149	-8.6678	-9.1564	-8.0874	-10.821	-10.783	-9.7766	-11.489	-9.3404	-10.746	-11.494	-9.8768	-12.644	-10.124	-10.085	-11.77
-0.85542	-0.16716	-2.2601	-2.746	-2.7076	-0.98241	-1.5486	-1.0781	0.15734	1.1833	-0.78362	-1.7264	-1.5877	-0.72403	-1.6622	-3.023	0.16895	-1.7258	-3.3514	0.032054	-2.7977	-0.14103	-2.7184	-0.86339	-0.71341	-2.4248	-1.1271	-3.337	-3.0569	-1.9483	-1.7318	-0.42787	-2.3214	-0.25465	-0.95484	-1.6195	-2.0073	-3.2076	-3.9136	-2.2432	-2.5029	0.39232	-1.6191	-3.273	0.45902	-2.2987	-1.0257	-3.1682	-0.81941	-0.75336
-21.668	-21.368	-21.082	-20.525	-21.944	-21.325	-20.885	-21.07	-21.807	-23.426	-18.706	-19.313	-22.921	-19.223	-20.394	-20.578	-21.181	-20.243	-20.335	-22.104	-22.052	-20.231	-20.333	-21.64	-19.042	-20.696	-19.391	-21.378	-18.323	-21.84	-19.075	-22.178	-21.105	-21.655	-22.793	-22.092	-22.005	-19.956	-20.996	-21.514	-21.98	-22.778	-18.858	-19.319	-19.695	-20.465	-20.089	-21.646	-19.018	-18.969
-13.911	-15.256	-16.137	-15.459	-14.064	-13.372	-12.174	-15.21	-15.627	-12.856	-17.062	-14.712	-12.974	-15.523	-15.389	-12.753	-13.717	-13.89	-14.716	-17.358	-14.125	-14.341	-15.108	-13.354	-16.131	-14.539	-14.095	-12.676	-15.271	-14.461	-14.449	-14.749	-14.314	-13.934	-13.798	-13.359	-15.568	-15.815	-15.871	-12.083	-15.259	-16.086	-14.799	-14.559	-15.216	-15.467	-13.552	-14.541	-14.731	-16.555
-12.644	-14.912	-13.571	-15.204	-13.791	-13.495	-13.132	-14.728	-15.516	-13.854	-16.81	-16.078	-15.372	-15.145	-16.635	-15.089	-12.051	-15.081	-14.854	-14.43	-14.075	-12.634	-15.734	-16.522	-14.989	-15.301	-14.632	-13.44	-13.354	-16.246	-14.758	-15.029	-16.254	-16.691	-14.015	-13.995	-16.47	-14.848	-14.742	-16.74	-16.227	-15.013	-14.655	-14.358	-15.262	-13.56	-13.198	-12.194	-14.292	-15.118
-12.578	-12.373	-11.852	-11.396	-11.983	-10.846	-11.216	-10.406	-12.014	-12.618	-14.106	-12.64	-13.315	-10.946	-12.535	-11.499	-11.601	-12.426	-13.863	-11.852	-12.18	-9.5047	-11.029	-13.628	-12.073	-12.886	-10.663	-14.764	-11.427	-10.632	-12.462	-14.061	-11.324	-11.705	-11.644	-12.584	-13.316	-10.655	-11.704	-12.579	-13.972	-12.712	-11.775	-10.639	-14.479	-12.994	-11.94	-11.843	-11.551	-7.7331
-23.463	-22.91	-20.671	-22.655	-21.322	-22.643	-22.967	-21.767	-19.928	-20.995	-21.452	-23.258	-25.139	-23.538	-24.554	-21.936	-21.445	-21.48	-22.143	-23.872	-22.904	-20.818	-24.144	-23.918	-21.584	-22.152	-22.394	-22.65	-23.373	-22.624	-20.079	-21.693	-22.889	-23.571	-23.726	-21.643	-21.306	-22.056	-22.632	-21.981	-22.704	-21.909	-21.275	-21.17	-21.124	-22.764	-22.262	-22.701	-23.199	-20.714
-0.75452	-2.7769	-0.67392	-2.1649	0.77221	-0.38287	-2.5567	-0.04249	-1.2026	-0.36568	-0.4416	-2.453	-1.4107	-1.0641	-2.0286	-2.1995	-1.7654	-2.4778	1.6364	0.90263	-0.098478	-0.75849	-0.36037	-0.29868	-0.20951	-2.1369	-1.2162	0.45354	-0.64405	-1.1214	-0.59611	0.65842	-0.47954	-1.0632	-0.2938	-1.7015	-0.62798	-1.6342	-0.096434	1.1464	-0.92086	-0.59065	-2.4991	-2.4352	-1.7457	-0.48046	-0.30932	-2.782	-1.151	-1.0609
-1.6396	-3.5397	-1.0316	-2.1018	-4.2012	-2.5593	-3.0203	-0.83716	-1.3229	-2.6565	-1.7478	-2.712	-1.0097	-1.1706	-2.8466	-1.0644	-1.7344	-1.4452	-3.1144	-4.1308	-2.5549	-2.3163	-1.3539	-0.63119	-5.3056	-1.9955	-3.4968	-4.5775	-1.2862	-2.3265	-1.9418	-3.3184	-1.5	-2.8707	-3.3509	0.0074713	-2.0035	-3.1472	-2.3002	-2.3494	-4.8409	-0.77578	-2.4381	-3.7158	-2.857	-0.89702	-1.8985	-2.0558	-2.9139	-2.2534
-3.5087	-5.0651	-1.4158	-3.8907	-1.5943	-2.1237	-3.5673	-2.3894	-2.6188	-3.0687	-1.8469	-4.3457	-3.0952	-3.7886	-0.68675	0.24632	-1.883	-3.4953	-0.68825	-0.79926	-3.4099	-4.9439	-2.1645	-4.465	-2.6547	-3.2355	-5.2972	-1.1521	-3.446	-4.0405	-2.2679	-3.5241	-2.3264	-3.2896	-1.7935	-2.5974	-2.8316	-2.7927	-4.5242	-1.4474	-1.687	-1.7577	-4.2533	-3.5502	-4.4934	-3.423	-3.691	-2.011	-1.4062	-4.0244
-1.56	-1.1225	-2.9024	-1.3948	-0.46881	-3.7855	-3.5523	-3.3586	-1.5691	-2.6557	-3.1594	-0.55665	-3.7373	-3.3877	-3.426	-0.0024631	-3.6271	-1.4108	-3.2428	-0.011223	-2.0012	-1.6481	-3.1679	-3.3585	-1.0358	-1.9842	-4.3566	-3.3026	-2.2506	-5.1398	-1.9583	-1.0232	-0.80608	-2.4875	-2.8436	-1.3936	-1.5705	-1.5548	-2.3308	-1.2143	-0.91404	-1.01	-5.2676	-2.6181	-2.5076	-3.5542	-2.5623	-1.692	-4.0367	-4.5334
-3.2783	-1.7346	-2.9171	-1.9424	-4.1808	-4.5349	-6.1716	-3.6426	-2.5104	-1.9336	-3.1345	-6.2601	-3.7479	-2.8107	-2.1826	0.90772	-3.9582	-3.9867	-0.73845	-1.439	-2.8924	-2.5078	-3.3525	-1.1598	-5.1325	-1.7212	-1.5746	-3.5244	-2.6159	-2.8187	-1.9059	-3.246	-3.5187	-4.2728	-5.8616	-4.2754	-2.9458	-1.5226	-2.4121	-3.7845	-5.0974	-3.7552	-6.277	-3.3474	-2.1599	-4.7515	-2.2041	-4.4817	-3.6149	-6.1891
-8.8567	-8.3468	-10.531	-8.5829	-6.9042	-9.3909	-9.3767	-9.0422	-8.4798	-8.3905	-11.467	-6.2324	-9.4248	-8.2107	-9.6265	-8.7855	-6.2083	-9.6923	-10.307	-6.2128	-13.292	-10.927	-9.754	-8.7488	-8.4625	-9.5	-9.5173	-10.379	-7.9144	-9.6511	-9.4755	-9.7507	-10.449	-6.3305	-9.2377	-6.9577	-10.1	-10.077	-8.5012	-9.3248	-13.039	-7.4572	-6.4642	-10.173	-9.55	-11.754	-9.0755	-7.4458	-6.4477	-7.7741
2.8484	1.6192	1.7741	1.3636	1.8049	1.776	1.5261	3.5493	0.84772	1.1664	2.5869	2.5749	1.2631	-0.2535	1.8843	1.8129	1.4625	3.0512	2.5471	1.6655	1.9559	0.3687	0.73187	3.4635	1.41	-0.63108	0.80113	3.101	0.40238	0.7099	1.0245	0.54582	3.4826	1.6278	0.78096	1.1822	2.3535	-0.27351	3.0591	1.2541	1.2095	2.1542	2.7851	3.1678	1.5273	-0.83307	1.7747	1.6284	0.27691	0.056643
5.3129	6.1999	8.2221	8.2074	6.0308	8.2179	6.1022	8.1582	6.8259	6.5041	8.5355	4.5131	5.3414	5.5255	7.1427	6.6198	6.1207	3.6472	8.9553	7.3407	8.0544	6.9195	7.0009	5.4081	7.1336	7.7031	6.84	5.1564	5.822	5.2669	7.5324	9.9867	7.0624	6.8625	8.2312	9.8535	9.2266	6.7217	7.969	6.4752	8.8037	8.4579	5.9395	6.3812	3.9896	5.299	5.7133	6.7906	6.5209	8.5934
-3.4427	-3.045	-2.6625	-1.9985	-6.0271	-4.9208	-1.8865	-3.7874	-2.8351	-5.6065	-2.6689	-2.0951	-3.1802	-2.5016	-2.4061	-3.8675	-4.8591	-4.3343	-4.8996	-2.4107	-3.8693	-3.5823	-4.2289	-2.3903	-2.8444	-3.4865	-3.9099	-4.6836	-3.784	-2.7466	-5.3086	-4.1961	-5.6853	-4.0493	-4.3909	-4.1504	-3.9398	-2.705	-4.7508	-4.1083	-3.5397	-4.9614	-4.862	-4.4067	-3.597	-2.5553	-2.0071	-2.6542	-4.8267	-5.2966
-0.071089	-0.39144	-1.1102	0.50044	-1.7431	-1.9807	-2.5914	0.63368	1.6486	1.1937	1.5997	-2.3577	0.5157	-0.51595	-1.3559	-0.11801	2.0703	-1.3331	-0.56648	0.13945	1.568	1.3927	-0.70323	-0.18423	-1.5112	-1.0965	-1.2562	-0.99522	-0.19239	0.51192	-0.54019	-1.6074	1.5932	0.25767	-1.2395	-1.2404	0.29987	-0.2071	1.2846	-1.262	-0.59629	1.8401	0.63831	0.28036	-0.1238	-0.44668	1.9524	2.6822	1.0684	0.70705
-1.5589	-2.5705	-2.5563	-3.1524	-0.99345	-0.26733	-0.75561	-1.3984	-0.93409	-1.3244	-4.571	-0.96446	-2.174	-3.0133	-0.98147	-2.5382	-0.81468	-1.7322	-1.0456	-0.93524	-3.2132	-1.4989	-1.541	-2.8151	-1.4628	-2.7784	-1.2324	-2.287	-1.2111	0.56487	-1.4791	0.93984	-2.9549	-4.7295	-4.5228	-3.0955	-1.5241	1.2392	-2.1307	-0.77957	-2.6583	-1.492	-1.3147	-1.7271	-1.593	-0.85366	-0.68864	-2.1763	-1.0238	-2.0465
-13.333	-10.258	-10.738	-11.866	-12.608	-9.6152	-11.936	-9.1808	-10.876	-9.4164	-9.8006	-10.943	-9.8305	-9.1496	-8.4036	-12.91	-8.9858	-11.079	-11.758	-10.546	-9.1971	-12.666	-12.692	-10.954	-10.498	-10.04	-11.604	-8.731	-11.414	-11.702	-10.294	-10.717	-9.3877	-10.435	-9.9246	-11.561	-10.423	-10.173	-11.331	-9.7624	-12.329	-12.268	-10.976	-10.716	-9.1971	-11.066	-10.802	-11.564	-9.6198	-9.0692
-12.664	-12.588	-14.038	-12.936	-14.625	-12.525	-10.572	-12.524	-13.245	-15.147	-11.689	-14.637	-12.366	-12.783	-12.433	-12.519	-11.251	-11.845	-13.755	-13.518	-13.839	-13.418	-12.064	-12.502	-13.121	-13.044	-14.564	-14.127	-13.231	-13.929	-12.523	-13.675	-13.098	-13.222	-12.114	-12.568	-11.995	-11.828	-13.809	-12.261	-14.441	-12.218	-14.266	-13.833	-12.689	-10.225	-11.752	-14.149	-12.279	-14.015
-3.3995	-1.6546	-2.5503	-1.6352	-4.3059	-2.1616	-3.1128	-2.8123	-2.9	-2.2125	-2.6754	-3.3225	-2.9551	-2.0618	-4.1504	-3.7375	-2.5505	-1.6123	-3.5584	-2.1974	-1.149	-3.9806	-3.514	-0.97664	-0.68742	-2.4284	-1.834	-1.5512	-1.8689	-3.9424	-2.4035	-3.3805	-2.089	-4.4035	-2.312	0.44416	-3.876	-1.825	-5.2276	-4.7055	-1.5972	-4.634	-4.4658	-4.2352	-2.826	-1.7994	-2.5985	-3.3864	-2.8566	-1.0345
-0.8523	-0.3871	2.2101	-0.78669	-1.5524	-0.50187	-0.76322	-0.15636	1.3879	0.95078	-0.3502	-2.7903	-0.53485	0.91951	-0.52603	-0.43111	1.4106	-1.4636	-1.2506	1.5848	-0.27211	1.4469	-2.0533	-1.0036	0.99555	-0.80163	2.2437	-0.19439	-1.8032	1.4729	0.41858	-3.3242	-0.51137	0.75594	-0.67881	0.46752	-1.2846	1.9165	-0.43104	-0.29954	-2.0953	0.28716	1.7574	-1.3829	-0.28394	-0.065222	-0.097211	2.1692	-1.3683	-0.28365
-15.372	-11.549	-13.449	-13.17	-12.095	-13.947	-12.159	-12.597	-14.387	-12.844	-13.582	-14.233	-14.56	-12.389	-12.201	-13.433	-12.109	-12.264	-13.145	-14.29	-13.691	-14.119	-12.386	-14.376	-11.108	-11.632	-14.471	-13.554	-10.755	-12.733	-13.389	-12.646	-12.44	-10.754	-13.524	-11.897	-13.533	-12.459	-12.875	-12.803	-12.633	-12.046	-11.589	-15	-11.283	-13.685	-12.928	-12.683	-10.82	-13.199
-4.1637	-4.2812	-4.1331	-2.7634	-4.3685	-5.5658	-4.8122	-2.504	-7.4058	-3.8036	-3.8561	-2.9731	-5.0186	-1.667	-3.7895	-2.417	-3.8915	-0.9661	-4.757	-3.5888	-3.3796	-3.6905	-0.46282	-8.4337	-5.1353	-4.8684	-4.7989	-4.1714	-2.73	-3.9721	-3.3105	-2.6452	-3.3946	-2.6308	-4.4297	-3.9594	-5.4235	-2.8833	-2.9802	-5.7606	-6.6488	-5.0393	-5.0989	-4.3667	-2.208	-2.7781	-3.4276	-2.994	-2.9612	-4.2279
1.0092	-1.8964	-0.98985	-0.21149	0.49559	0.81617	-1.847	0.66169	-1.2785	1.1331	0.12483	-1.1816	-0.47457	0.62567	2.4859	-1.337	3.3449	0.90711	1.5206	2.8149	1.0821	-0.29862	0.74542	2.0726	-0.10762	0.087443	0.39491	3.8382	-0.034736	-0.809	1.8675	-0.027029	-0.51861	1.1459	-1.3375	-0.75197	2.4084	1.8226	-1.8931	1.5269	-0.4284	0.044245	2.413	1.9272	1.7131	0.39139	2.1346	1.0976	-0.42216	-0.30155
-6.2518	-6.6269	-5.3096	-2.9631	-6.8132	-5.1804	-5.0938	-5.7477	-6.2001	-8.2613	-4.3448	-7.7884	-6.1379	-5.5664	-4.2408	-5.8397	-3.646	-5.3878	-5.3063	-3.734	-2.359	-6.2349	-5.2792	-3.7871	-4.5481	-5.3298	-6.668	-6.0042	-4.0229	-3.6398	-4.5553	-3.8545	-6.3812	-3.5525	-4.0466	-6.6962	-4.8942	-4.2525	-6.1728	-6.792	-4.7236	-6.2303	-5.7681	-7.0351	-1.1443	-6.4241	-5.3021	-5.6287	-3.7905	-5.6447
-1.4197	-1.1174	2.6493	2.4336	1.7258	3.0006	3.0506	2.1681	2.7707	2.396	2.5593	0.99503	2.1971	1.5904	0.41464	2.513	-0.26008	1.5612	-0.91423	1.5147	2.5152	-0.66888	0.72203	3.6366	0.63646	2.244	-1.5191	2.4754	-1.2173	2.3318	0.67163	1.0503	-0.55256	3.8439	2.605	1.9062	-0.57673	1.8214	2.5163	0.59977	0.081153	1.9229	0.090511	0.16185	2.7809	1.8204	0.46312	1.7034	-0.67716	2.9727
10.156	10.6	7.1535	6.9946	6.8891	8.974	9.0734	10.043	8.669	7.8873	9.5804	10.598	8.4326	6.5415	7.7321	6.4429	7.8993	7.4581	8.6629	7.1013	6.355	6.9735	9.2345	10.001	8.7423	7.3205	7.6808	8.2772	7.8689	6.8575	9.1322	7.822	7.868	8.4197	8.3113	8.74	8.4063	8.132	10.31	7.8556	6.9115	7.159	7.1242	5.9761	8.4629	9.1268	6.338	7.9045	11.461	9.2638
-2.4157	-4.9109	-5.228	-1.7964	-3.4116	-3.3206	-3.092	-3.6816	-2.8344	-1.0776	-3.2719	-0.64195	-2.0851	-3.1067	-0.41111	-1.9616	-1.6223	-2.2072	-2.3377	-2.8824	-3.5658	-1.5473	-0.93192	-4.2705	-2.8408	-3.528	-2.3387	-2.7116	-1.5677	-2.8595	-4.6959	-0.88464	-2.4286	-2.5571	-1.4221	-1.3593	-3.3054	-4.6681	-3.3704	-1.1342	-1.596	-0.57011	-2.5646	-4.7456	-3.0914	-1.7623	-3.6946	-2.2087	-2.3971	-1.0265
-5.2021	-4.8871	-4.9968	-4.5973	-6.0689	-5.838	-5.2517	-7.3505	-5.0848	-5.9605	-7.4208	-3.967	-5.1733	-4.7348	-4.8953	-4.9915	-6.1082	-6.0095	-4.9797	-7.3215	-7.5825	-7.5335	-7.3315	-6.1477	-4.2542	-6.628	-5.594	-4.7238	-4.9565	-4.7723	-5.76	-7.5029	-4.8506	-4.4567	-5.1571	-3.1747	-4.913	-5.423	-4.2417	-4.6852	-5.8298	-4.2833	-2.7612	-4.8913	-6.319	-4.6213	-6.5587	-6.336	-4.8991	-8.3169
-1.6171	-3.0158	-2.3184	-3.6014	-1.701	-2.6736	-4.7734	-4.9369	-3.4556	-3.5797	-2.6045	-1.4112	-3.6751	-1.5805	-2.5301	-1.4677	-1.0178	-2.8732	-1.6371	-0.65948	-1.6451	-3.3165	-2.9591	-3.6099	-2.2513	-0.69556	-3.0867	-4.6828	-0.6358	-3.0099	-2.1349	-1.3974	-5.4666	-2.0278	-5.1489	-0.4511	-2.7933	-3.1699	-3.2061	-1.2432	-4.5157	-1.8085	-3.7485	-1.4239	-2.1323	-0.67436	-3.6527	-2.6583	-1.2983	-2.8257
-12.845	-14.188	-13.663	-13.115	-14.808	-14.604	-15.732	-13.404	-14.578	-12.345	-13.5	-13.26	-14.049	-15.305	-16.829	-13.506	-15.874	-15.357	-13.066	-16.315	-15.8	-13.148	-13.009	-16.884	-12.144	-15.14	-11.958	-14.767	-14.663	-13.426	-17.096	-14.634	-14.029	-14.368	-12.299	-15.11	-11.825	-11.585	-14.945	-13.536	-11.925	-15.98	-12.495	-14.341	-14.363	-15.709	-14.666	-14.32	-16.282	-14.57
2.0791	1.3459	0.6321	4.6321	2.4865	0.31393	4.2836	0.93779	0.27468	2.0905	0.38593	0.87652	0.61127	1.1798	2.5748	3.2089	-0.67648	1.4705	2.406	1.1679	1.1372	2.9379	0.76053	2.4726	0.88119	1.7495	4.4603	0.71672	3.2984	0.64648	0.90305	2.1746	0.93437	2.8322	1.381	2.4339	3.6069	1.2009	2.0772	1.7173	0.40719	3.0185	1.0632	0.92982	1.3249	3.8377	-0.09996	2.1342	1.9946	0.7501
-1.6259	-2.5504	0.43457	-1.5447	-1.7046	-2.0314	1.1479	-1.1076	-1.2904	-0.41711	0.26145	-1.0612	-2.5947	-0.55298	-0.36514	0.063144	-0.10148	-0.094569	-3.6931	-1.3753	-3.4287	-1.6004	-0.075138	-2.8053	-1.174	-0.53238	-0.63197	1.4917	-2.0104	0.030676	-2.5991	-1.6342	0.53233	-2.1583	-2.8535	0.43322	-0.48049	-2.4877	0.36642	-2.316	-0.607	-2.6619	-1.0738	-2.7353	-1.2799	-3.899	-2.4235	-1.5969	-0.34248	-2.5112
-10.238	-8.9398	-6.7302	-11.189	-7.9418	-10.162	-8.406	-10.371	-8.0249	-9.2098	-6.4473	-7.6694	-8.4829	-6.06	-10.377	-10.543	-9.315	-10.083	-9.1151	-8.5201	-9.5285	-8.1325	-10.021	-10.124	-10.779	-10.467	-10.071	-7.0635	-6.0491	-8.0907	-9.7236	-8.9897	-11.161	-8.9948	-8.1943	-11.447	-9.7942	-10.553	-8.7411	-8.2858	-7.0918	-7.3203	-7.9505	-10.116	-8.6138	-9.6962	-8.6923	-10.718	-9.5403	-7.6172
-8.2834	-10.354	-7.5554	-9.837	-10.08	-7.491	-8.656	-8.0785	-7.3991	-7.6974	-9.3511	-9.9204	-7.4368	-9.9665	-8.1945	-10.308	-10.061	-10.808	-8.1342	-6.3669	-8.5142	-7.9433	-9.3087	-9.7383	-9.2321	-10.471	-10.632	-7.4313	-8.1033	-12.41	-11.428	-7.0873	-10.028	-9.9046	-8.6043	-8.0025	-8.5005	-6.0061	-9.5009	-10.398	-8.6661	-6.4785	-8.6275	-8.3342	-9.4503	-10.033	-9.8877	-7.0624	-8.6389	-8.287
-12.329	-11.458	-11.584	-12.157	-11.624	-10.479	-11.631	-12.079	-11.602	-11.313	-12.121	-13.854	-13.114	-10.517	-10.284	-11.093	-12.53	-11.31	-12.014	-14.769	-10.682	-12.405	-12.235	-10.526	-10.345	-10.19	-12.001	-10.635	-11.425	-12.777	-12.514	-9.2411	-13.304	-12.628	-11.339	-9.3593	-11.412	-10.844	-11.445	-12.468	-11.484	-12.335	-11.843	-11.514	-11.68	-12.431	-10.686	-10.906	-10.411	-11.832
-0.89139	-2.0731	-2.1611	1.3714	-2.6518	-0.49519	1.7019	-1.9199	-1.0176	-1.5837	-0.90291	-1.471	-1.4714	-2.2341	-2.7893	-0.55716	-3.0867	-1.2266	-0.71901	-0.38227	-2.1269	-2.6432	-0.96672	-1.4959	-0.12	-3.1997	-1.2554	-3.0247	-1.8287	-0.38451	-0.71294	-2.0292	-1.1418	-0.35109	-2.2849	0.59423	1.3939	-2.2752	-0.99617	-1.6675	-1.8811	-1.0151	-2.0736	0.5521	1.7649	0.12574	-2.5838	-2.334	-4.3911	-1.9589
4.3308	4.5188	5.1463	6.8519	4.326	2.8643	3.61	5.5064	6.8578	5.1079	3.4396	5.1424	4.3053	4.6588	5.2179	3.0711	4.4722	2.6371	6.4439	4.093	2.7039	2.6418	3.8339	4.5719	3.6936	5.5826	4.7374	3.9214	4.0933	4.4371	2.7568	2.8425	4.5039	1.2456	5.7658	5.1311	2.5686	2.4824	6.0541	3.1193	4.4842	4.2345	3.4084	2.9415	6.2856	6.1155	0.24837	4.4614	1.9972	4.317
-9.5617	-10.32	-11.064	-11.839	-9.2672	-9.7367	-10.047	-10.089	-12.662	-11.717	-12.324	-9.42	-9.8969	-10.452	-10.474	-8.3781	-10.525	-11.055	-9.4534	-12.226	-11.024	-11.108	-10.355	-11.933	-9.1996	-12.023	-11.986	-11.467	-10.576	-10.516	-10.998	-9.9094	-11.247	-11.271	-9.4012	-10.843	-9.7777	-10.572	-11.159	-12.332	-11.755	-9.9042	-11.743	-10.665	-9.7318	-10.358	-10.466	-8.5115	-9.9428	-10.34
-3.9126	1.2087	0.93083	-0.30174	-1.378	-2.9642	-1.1682	-0.55475	0.088266	-2.5052	-1.9365	1.4501	-2.1133	-1.2411	0.81431	-0.49704	-1.0235	-0.44793	-1.6672	-1.4987	-0.79526	-2.0323	0.92199	-0.040844	-2.1142	-3.4724	1.4522	-0.7459	-1.0239	-0.25093	-2.7439	-0.78748	-2.5946	-1.0651	-0.33028	-0.87739	-1.7921	-3.0076	-3.0601	-1.1652	-1.0466	-1.3868	-3.0444	-1.6146	-0.97246	-2.1149	-0.37046	-1.2942	0.65635	-1.0351
-6.4644	-8.2655	-11.07	-9.0789	-8.8533	-8.325	-8.2676	-10.212	-10.674	-9.9601	-11.256	-11.472	-9.6028	-9.5462	-9.4884	-8.1633	-9.4228	-8.7401	-8.4045	-11.863	-8.7192	-11.332	-10.193	-6.65	-9.4292	-8.7265	-10.398	-11.42	-9.3979	-9.201	-7.9814	-9.724	-8.0608	-10.37	-8.7018	-10.155	-8.5057	-8.0908	-6.7988	-9.3206	-9.6119	-8.939	-8.4499	-7.5187	-9.4947	-7.8254	-10.436	-8.8971	-9.6008	-9.1551
-13.278	-14.137	-14.267	-11.24	-13.879	-12.968	-12.191	-15.821	-11.142	-10.723	-13.745	-13.795	-11.508	-12.517	-11.779	-12.826	-13.007	-13.521	-13.483	-12.034	-14.47	-10.855	-12.015	-12.54	-11.026	-13.465	-13.339	-13.748	-13.466	-14.795	-11.852	-13.463	-13.498	-13.409	-11.678	-11.93	-11.398	-13.765	-12.252	-12.363	-13.335	-10.712	-14.836	-13.402	-12.592	-13.125	-13.611	-14.03	-13.323	-13.577
1.6018	0.36027	-0.32859	1.5362	1.3373	2.3574	-1.128	1.3494	0.071302	1.048	1.5291	3.3508	0.21494	2.3625	1.5139	-0.61054	0.19774	1.9757	1.1509	3.7224	0.27437	1.1153	3.6643	1.9985	0.87239	1.1893	1.9433	-0.89886	2.8845	0.047189	1.6847	2.176	1.6099	0.67498	-1.0922	-2.39	-0.20715	0.91661	0.43233	0.31242	-0.52069	2.5272	-0.067568	-0.45856	-0.38618	3.8896	-0.68218	0.55413	0.8156	1.4587
-3.9947	-0.83153	-2.2661	-2.1426	-4.6427	-3.3069	-4.5907	-2.8122	-4.2949	-3.944	-3.3816	-3.1885	-5.0933	-3.3654	-3.3299	-3.975	-1.7906	-4.9099	-4.3472	-3.4619	-5.0824	-2.135	-5.5592	-5.3923	-2.7927	-3.4765	-3.7113	-3.1575	-6.3182	-4.7686	-2.6319	-4.8535	-4.7812	-5.73	-4.4315	-4.9509	-0.97337	-3.3778	-3.0364	-3.2019	-4.4341	-3.6883	-5.6612	-4.3078	-3.5388	-1.5577	-0.65479	-6.5849	-3.1573	-2.7021
-5.1744	-7.3853	-6.5939	-8.7675	-6.5121	-5.2265	-6.5533	-7.0242	-5.0057	-4.3086	-5.4087	-5.1184	-6.0853	-5.0531	-4.5507	-5.7863	-5.8969	-3.1491	-6.0412	-4.8503	-5.3522	-7.2168	-6.1761	-4.6227	-6.1215	-4.2429	-4.209	-5.1197	-6.8939	-6.3297	-3.6639	-4.9157	-7.1732	-7.6123	-5.9759	-6.9482	-3.9543	-3.8125	-3.6726	-4.7357	-3.61	-3.6302	-8.6342	-5.4097	-4.8211	-3.2723	-4.6524	-3.3928	-5.729	-7.3449
-6.8163	-7.2775	-7.1425	-5.0203	-5.2023	-5.3883	-4.0189	-5.9325	-4.5388	-4.7277	-6.2747	-3.8342	-4.9376	-5.5713	-7.7162	-5.7373	-5.998	-5.1086	-4.9355	-7.5959	-5.2866	-7.1814	-5.6063	-5.4198	-5.651	-3.9085	-7.0978	-8.6567	-6.2573	-9.0284	-7.2729	-5.9942	-8.5538	-5.5701	-7.728	-4.6575	-7.782	-6.4112	-6.5794	-6.4381	-4.1912	-4.8613	-7.5215	-5.3611	-6.9621	-3.5902	-3.9082	-4.1095	-5.8921	-7.0477
0.20045	-0.022896	-1.3553	-2.0201	-2.1869	-0.91882	-0.38861	-0.612	0.25624	-1.2572	-2.1558	-3.9714	0.62566	-0.13591	-2.3462	-1.4273	-0.73895	-3.2634	-0.88228	-0.42309	-2.4146	-0.42374	0.24259	-3.0374	-0.61854	-1.5441	0.35807	-2.4127	-2.4636	-1.0285	-0.69514	-1.2988	0.016153	-2.3819	-2.1916	-1.469	-2.4044	-2.8431	-0.11245	0.41991	-0.1493	-2.361	-0.88808	-0.24279	-0.69609	-2.87	0.59818	-1.9734	-0.81662	-0.64499
-10.537	-8.4476	-11.74	-10.876	-11.463	-10.954	-10.929	-9.6199	-11.593	-11.424	-10.523	-10.721	-10.211	-11.448	-10.033	-10.333	-12.199	-11.656	-9.4349	-10.91	-9.313	-11.089	-11.532	-10.213	-11.726	-12.26	-11.901	-11.813	-11.607	-12.104	-12.511	-8.7136	-10.744	-10.542	-10.566	-10.548	-11.011	-10.029	-11.767	-12.162	-11.61	-11.567	-8.4619	-10.569	-11.385	-9.6869	-9.7539	-11.657	-11.889	-10.974
-12.219	-14.932	-13.849	-12.148	-12.807	-12.205	-12.66	-13.253	-12.276	-12.867	-14.052	-14.857	-14.267	-14.432	-13.143	-10.696	-14.18	-14.005	-14.489	-12.632	-14.095	-12.935	-13.738	-10.935	-14.22	-13.937	-11.238	-14.628	-13.28	-13.363	-12.28	-12.335	-14.956	-13.58	-14.182	-11.897	-13.348	-12.194	-11.551	-15.616	-13.34	-12.37	-13.885	-13.537	-13.274	-14.804	-11.214	-10.756	-14.635	-11.357
-21.382	-20.698	-25.647	-19.853	-21.523	-20.938	-23.605	-23.652	-24.107	-21.974	-22.61	-20.195	-22.54	-24.326	-22.006	-24.399	-22.876	-22.601	-23.843	-22.468	-20.887	-24.256	-22.116	-21.562	-23.433	-23.144	-23.507	-21.626	-21.87	-22.187	-22.795	-21.325	-21.922	-23.429	-23.317	-21.801	-20.091	-21.675	-20.611	-21.329	-21.477	-21.847	-22.484	-22.47	-22.511	-22.564	-21.049	-20.834	-22.862	-22.123
-3.4419	-0.68984	-4.7152	-2.898	-3.5903	-4.1139	-4.8157	-3.2663	-2.8197	-3.4664	-5.1259	-4.9577	-5.2838	-3.7841	-2.6315	-2.5821	-1.0383	-3.2733	-2.7493	-3.9005	-2.1935	-2.9462	-5.5794	-3.7384	-4.3101	-3.0073	-3.2567	-2.94	-2.75	-2.3768	-2.1051	-5.1226	-0.66797	-3.781	-3.9651	-2.4278	-4.1101	-3.3478	-3.9585	-3.8667	-1.5615	-2.0457	-4.7389	-4.1132	-5.2096	-2.7276	-3.6189	0.23572	-2.1097	-2.8672
-1.6032	-3.9471	-2.9234	-4.3316	-6.5906	-4.2963	-5.1322	-2.7756	-5.5618	-5.3477	-2.3921	-5.4774	-0.4088	-2.8114	-5.258	-4.9608	-1.5743	-0.44895	-1.6878	-3.2904	-2.7697	-6.8222	-4.275	-2.6949	-4.0092	-2.6536	-2.8154	-3.3803	-3.6272	-5.5585	-3.5122	-4.5956	-3.0997	-1.4499	-3.8505	-2.3469	-4.2674	-3.4173	-4.5208	-4.6394	-3.6243	-2.3978	-4.815	-4.687	-1.3831	-3.3371	-4.3699	-3.2838	-5.1261	-2.5984
-5.7349	-3.7709	-2.6892	-1.4576	-3.0655	-4.8267	-4.0937	-2.4082	-1.3129	-2.0102	-4.145	-2.9011	-1.7187	-1.8746	-1.8525	0.58265	0.35548	-1.4723	-2.8904	-3.2375	-4.2879	-2.9008	-1.2336	-2.775	-3.9769	-2.2788	-2.7996	-4.298	-2.401	-2.5192	-0.76223	-3.4131	-0.76902	-1.6603	-0.75177	-3.2241	-3.0349	-4.5004	-2.946	-2.1383	-3.2002	-0.84805	-3.049	-3.7897	-1.8922	-1.2302	-2.3666	-5.5859	-3.665	-2.7658
-24.036	-22.291	-21.832	-20.766	-22.607	-22.528	-22.379	-23.161	-21.831	-23.675	-23.801	-23.402	-20.105	-21.644	-21.557	-20.982	-21.636	-21.489	-21.245	-20.95	-22.134	-23.727	-24.529	-21.82	-20.018	-22.77	-22.532	-22.754	-23.166	-21.427	-21.504	-21.743	-20.769	-23.751	-21.615	-21.675	-21.622	-21.139	-22.779	-24.067	-21.679	-23.191	-20.481	-21.275	-21.739	-20.986	-22.52	-23.963	-22.775	-21.96
-15.172	-15.27	-15.107	-14.59	-13.896	-14.306	-13.828	-14.437	-13.75	-14.841	-16.072	-14.763	-13.668	-16.617	-14.969	-14.327	-13.908	-14.605	-15.72	-15.907	-15.22	-15.741	-14.448	-14.551	-15.116	-16.648	-16.768	-14.3	-14.871	-14.857	-14.19	-14.923	-16.472	-14.777	-13.43	-16.993	-13.99	-12.697	-12.704	-15.082	-15.974	-15.901	-13.66	-15.595	-14.459	-15.066	-16.214	-12.657	-13.315	-14.124
-1.7102	-2.1347	-0.2482	-1.2209	-1.1325	-0.20594	-1.7288	-1.2605	-1.4228	0.32494	-0.47632	-0.87422	-0.014507	-0.19944	-1.5279	-0.62667	-1.743	-1.6441	-0.45912	-0.32334	-0.61397	-3.6354	-3.5175	-1.1158	-0.80886	-2.0293	0.13593	-1.537	-1.9583	-0.49424	-0.44139	-2.9548	1.0861	0.13833	-0.046183	0.36356	-1.7277	-0.094695	-1.0543	-0.73972	-0.19786	-1.05	-0.44293	1.4049	-1.4807	-2.5311	-1.4207	-0.016852	-0.91383	-0.40163
1.5605	1.7929	-1.2115	3.3243	1.0004	-0.2071	-0.72556	-1.4035	-1.2114	-1.1199	0.81411	0.3442	1.2291	1.991	-0.18247	-0.0043607	0.71765	0.78382	0.75458	-1.412	-1.1366	1.6045	0.75589	0.89887	-0.34747	0.65065	0.1515	1.1121	-0.72581	0.57474	2.1228	-1.1526	-1.3953	-0.13126	-0.29987	-0.70753	1.6981	0.13534	-0.74851	0.23567	-1.2193	1.9829	-1.1695	-0.65897	-0.12702	-0.97746	0.63631	2.3517	0.41973	1.6341
7.0706	6.681	7.591	5.8048	8.5366	6.118	6.4284	5.5544	5.7475	5.1314	6.4235	6.8514	4.8155	6.073	5.9561	7.3464	6.0762	4.9154	4.5032	5.5898	5.0338	5.2105	5.206	4.4427	6.1602	5.7714	5.3944	4.0199	3.7595	7.3035	4.3028	8.0482	6.7667	6.4053	4.9119	5.3589	5.6988	3.4586	6.4219	6.1842	4.591	6.3235	3.9842	5.4323	5.4863	5.8178	5.3153	6.4271	4.5478	3.9382
-2.8892	-1.2744	-4.3732	-1.3778	-3.2694	-3.3354	-3.6699	-1.0049	-4.0198	-5.2251	-0.66186	-4.5712	-1.1736	-4.4809	-1.4077	-4.5202	-3.4205	-4.3014	-4.439	-4.6721	-3.422	-2.7475	-3.6022	-2.12	-5.3496	-3.0096	0.71216	-2.8019	-5.1155	-5.6276	-4.5367	-2.9712	-3.6458	-4.2833	-1.1768	-3.3505	-3.8456	-4.0969	-6.4921	-3.6496	-1.9691	-2.8713	-4.6871	-1.0373	-1.9402	-2.8799	-1.4952	-1.9223	-3.6399	-5.5221
-10.15	-8.3308	-9.4644	-12.896	-12.142	-11.2	-10.653	-13.086	-11.391	-10.6	-10.9	-12.758	-9.3453	-9.3984	-10.581	-11.276	-12.091	-12.534	-10.133	-11.342	-13.088	-9.8885	-8.7916	-9.0779	-10.333	-12.664	-11.979	-10.854	-13.138	-10.125	-10.818	-11.536	-11.802	-9.2994	-10.507	-11.127	-11.434	-6.6474	-9.86	-11.234	-9.0334	-12.414	-9.1825	-11.058	-10.704	-10.284	-11.886	-9.1494	-9.9838	-12.021
4.5028	3.5523	5.1528	5.038	4.4376	6.001	6.7787	6.2655	6.7155	4.6852	5.2606	3.2269	4.4237	6.2892	5.8262	4.6104	4.0606	6.8515	3.3864	6.2255	5.4294	5.7921	3.4396	5.8172	5.7263	7.4193	5.1968	7.5989	5.1734	5.9922	4.1631	6.0876	5.0891	6.4123	5.5098	4.1694	3.1007	2.0995	5.2936	6.5028	5.0737	6.6059	3.9478	6.2462	4.9692	4.9149	4.1648	5.2436	5.9281	4.443
9.235	8.5355	10.626	8.2211	9.2858	9.0279	9.3678	6.4562	7.2205	5.4237	8.1706	4.5598	9.5691	10.321	11.002	9.472	7.3086	7.2815	8.5232	5.8636	5.8242	7.4961	8.5368	6.9809	10.071	5.354	10.198	8.9997	6.9502	8.7264	8.4359	7.4635	9.0819	6.9097	10.051	8.8254	7.2596	5.9899	7.2298	8.1349	8.6148	6.796	10.084	8.5368	10.151	5.398	8.0242	10.653	6.6892	6.0579
-15.218	-16.303	-15.971	-17.68	-15.893	-13.74	-16.117	-15.143	-16.993	-12.726	-16.132	-13.595	-14.87	-13.454	-14.763	-15.011	-15.222	-14.932	-13.991	-15.407	-14.872	-15.264	-13.484	-14.996	-16.024	-15.988	-14.995	-14.243	-13.198	-15.653	-14.45	-12.129	-15.14	-16.093	-14.745	-13.462	-13.559	-13.634	-14.927	-17.307	-14.759	-16.419	-13.357	-13.767	-15.841	-15.503	-15.023	-15.68	-12.963	-15.769
-12.285	-11.042	-13.742	-11.897	-10.094	-12.459	-11.821	-9.8157	-13.879	-10.778	-11.895	-11.76	-10.55	-12.504	-11.267	-11.37	-12.898	-11.71	-12.17	-12.062	-11.919	-10.488	-12.376	-12.124	-12.109	-10.676	-11.209	-10.863	-10.561	-11.269	-12.408	-14.445	-11.965	-11.184	-13.032	-12.529	-10.601	-13.664	-11.009	-12.182	-10.339	-12.408	-11.628	-10.233	-11.454	-12.877	-11.281	-11.744	-11.292	-12.326
-9.0973	-9.4059	-10.676	-7.2521	-9.2854	-9.2381	-9.1861	-10.039	-7.3781	-9.8856	-9.6061	-9.4068	-9.8118	-8.2357	-8.5914	-10.229	-6.5106	-8.0022	-10.35	-9.6476	-9.3396	-6.4452	-7.8115	-7.9627	-8.7707	-11.708	-8.5596	-8.9808	-10.546	-8.8838	-8.7428	-8.3173	-8.6234	-11.689	-7.1354	-8.5745	-9.261	-8.0958	-6.8977	-11.132	-9.748	-10.26	-10.236	-11.316	-8.0473	-10.418	-10.127	-11.578	-8.94	-6.3543
-0.66431	0.32939	-1.5665	0.67505	0.9143	0.41069	0.054724	0.62022	-1.3017	-0.20771	0.66494	1.2348	0.51215	1.8673	0.83128	-1.625	-1.0163	0.4085	0.36019	-1.3474	2.6358	2.305	0.18383	-3.0889	-1.1589	-0.10301	-0.83211	-0.89605	-2.5125	3.1486	0.55565	-1.093	-0.82055	0.1957	0.15107	1.1804	0.40602	0.73765	-1.8914	1.1736	-0.38935	-0.11922	2.0099	-0.9959	0.068096	0.51428	-1.015	-0.9899	0.68004	1.1678
-6.7785	-8.4357	-6.8836	-8.3615	-8.3376	-6.5538	-6.2041	-7.7911	-6.7468	-7.5458	-9.7619	-8.2602	-6.4431	-7.8538	-6.6436	-6.7026	-7.2843	-5.6814	-7.4089	-6.4961	-6.2508	-8.4702	-10.206	-8.8488	-7.7791	-4.8728	-4.4335	-6.2799	-7.3156	-9.4038	-7.5209	-6.508	-7.3755	-9.0836	-6.7699	-7.8759	-7.1457	-6.0543	-9.1432	-7.3429	-9.1113	-8.1913	-6.4861	-8.5255	-5.8594	-7.3619	-9.2197	-8.9034	-5.3873	-6.7006
-5.0088	-4.0806	-5.2178	-6.8474	-5.5536	-5.7823	-4.4312	-6.8901	-6.6695	-7.998	-6.1101	-8.0012	-6.1391	-6.7303	-4.7569	-5.4353	-6.1056	-6.6607	-7.2925	-5.8866	-6.9309	-4.6792	-7.0087	-6.1474	-4.4908	-5.9274	-5.4291	-5.799	-6.1958	-5.9881	-6.3655	-4.5833	-5.4929	-5.4731	-5.7558	-5.9729	-5.9518	-5.6297	-5.5157	-5.1447	-6.1973	-4.502	-5.579	-5.9061	-6.1394	-4.476	-4.4342	-6.8161	-5.475	-5.7899
-21.526	-22.202	-21.149	-19.967	-19.082	-23.972	-21.57	-23.409	-23.563	-21.902	-23.372	-23.441	-23.217	-21.899	-22.674	-21.946	-22.72	-20.735	-21.558	-22.163	-23.113	-24.303	-22.527	-23.193	-21.705	-20.295	-21.964	-23.719	-22.003	-21.289	-22.125	-22.827	-21.283	-21.684	-21.767	-22.788	-19.087	-22.991	-23.899	-23.604	-21.917	-21.95	-22.781	-22.467	-24	-18.384	-23.556	-23.189	-20.612	-23.226
-21.735	-23.3	-21.304	-22.593	-20.915	-22.156	-22.689	-21.111	-21.189	-20.627	-22.539	-23.197	-22.503	-19.612	-21.385	-20.66	-22.097	-20.015	-22.295	-23.235	-22.482	-23.173	-23.758	-24.482	-22.485	-22.57	-22.794	-22.521	-22.879	-20.01	-21.053	-23.876	-21.306	-21.476	-21.863	-22.463	-23.174	-23.714	-23.132	-23.972	-24.177	-22.664	-19.466	-21.495	-20.913	-23.386	-24.775	-21.516	-22.077	-22.758
-9.6797	-6.998	-6.8622	-7.6738	-6.4669	-9.301	-9.2283	-10.73	-8.8083	-8.9035	-7.2786	-8.234	-8.3465	-10.262	-9.179	-8.9241	-13.69	-10.134	-9.872	-8.7197	-10.79	-10.848	-9.2194	-7.7822	-7.8784	-8.5106	-10.149	-9.0702	-8.1316	-9.5454	-10.224	-9.935	-9.1213	-9.5579	-7.8172	-10.033	-8.5856	-9.6473	-10.457	-11.729	-9.8721	-7.3516	-10.354	-7.6449	-11.098	-6.4775	-8.4844	-8.8062	-11.259	-11.613
-12.355	-12.61	-13.844	-14.429	-12.054	-14.52	-14.8	-13.496	-11.961	-12.608	-11.99	-14.497	-12.684	-12.604	-13.735	-13.287	-14.56	-12.592	-13.664	-15.412	-14.627	-15.701	-13.533	-13.669	-13.038	-12.979	-13.062	-11.479	-13.366	-12.216	-12.723	-11.226	-12.401	-13.095	-15.576	-11.339	-12.049	-13.909	-11.764	-14.479	-13.252	-13.875	-12.738	-13.038	-13.656	-11.251	-15.092	-12.494	-13.216	-14.826
-20.611	-23.461	-23.802	-23.341	-23.867	-24.22	-21.223	-20.125	-20.244	-20.867	-20.115	-23.09	-21.587	-20.185	-21.463	-22.475	-22.912	-21.289	-20.843	-22.234	-24.662	-23.376	-23.575	-20.973	-23.643	-22.006	-21.36	-20.731	-22.288	-18.24	-21.66	-21.035	-23.898	-21.93	-23.498	-22.388	-22.421	-24.326	-22.434	-20.959	-24.554	-22.954	-22.224	-20.923	-22.828	-22.763	-22.432	-23.167	-22.437	-23.801
-9.9399	-11.326	-9.1894	-7.597	-7.2021	-8.3268	-8.0205	-8.0723	-11.528	-6.8619	-7.6643	-6.6372	-7.7216	-8.5572	-11.617	-10.208	-9.8343	-8.8749	-8.8639	-8.9129	-8.3801	-10.154	-8.645	-9.7694	-9.6749	-8.159	-9.2447	-10.269	-7.2026	-7.8381	-8.1073	-8.4321	-11.086	-13.04	-9.6361	-9.8145	-8.0947	-8.4231	-10.14	-10.207	-10.767	-11.042	-10.027	-8.9569	-10.484	-8.1206	-7.7544	-7.8754	-8.9148	-8.9066
-9.499	-11.497	-11.428	-12.938	-9.687	-10.552	-11.966	-11.029	-11.942	-14.205	-11.683	-11.747	-11.824	-11.962	-12.144	-12.372	-12.662	-10.385	-10.575	-12.933	-12.323	-12.238	-10.999	-11.383	-12.875	-13.121	-10.469	-11.682	-11.977	-10.211	-12.699	-11.267	-12.069	-11.852	-12.584	-13.175	-11.758	-12.669	-8.7601	-12.172	-12.533	-10.192	-12.526	-11.746	-13.031	-11.856	-13.634	-13.593	-11.603	-11.86
-2.3333	-7.3273	-6.0812	-5.0732	-5.3351	-6.8701	-4.6011	-4.4974	-5.2839	-7.0005	-6.6988	-5.1807	-5.1414	-7.6941	-7.024	-2.7706	-5.5709	-6.0378	-6.1862	-5.9264	-7.0947	-6.7224	-6.0918	-5.0869	-5.9772	-4.5773	-7.0945	-4.1874	-4.082	-4.7597	-5.4664	-6.7229	-5.3256	-4.5372	-7.1326	-5.9125	-7.4841	-6.6034	-6.6316	-5.6359	-5.8386	-6.5333	-4.6842	-4.5188	-5.0213	-7.0657	-6.9595	-6.4064	-5.9313	-5.5459
-2.3003	1.0995	-0.30531	-0.6968	1.0542	0.55296	2.5822	-1.9235	-0.070803	-3.8558	1.7891	-0.84125	1.127	1.0424	-3.0113	0.69037	0.1136	0.36941	-1.161	-2.6209	3.1145	-1.2257	-0.70304	-0.90155	-1.0228	-0.42583	-1.8437	1.3301	-2.9343	1.509	0.98984	0.051115	-1.9413	0.98188	-1.9687	-0.64775	0.10345	0.45504	0.85409	-0.6575	0.7579	2.6034	1.026	-0.77188	-0.47703	0.34919	-0.37518	2.3426	0.33665	0.47614
0.31446	0.62823	0.79088	-0.34931	1.2392	-2.5955	0.60998	0.42812	-0.076666	-0.24389	1.4258	1.5185	1.6884	-2.0311	1.0278	-1.4628	-0.063533	1.462	-0.011072	-1.5079	1.3236	-2.0446	1.6254	-1.2443	-2.5883	-0.6752	1.4276	-0.46712	-1.0942	1.0949	-2.2107	2.4478	-1.0348	2.3795	0.98212	-0.98501	-0.88618	0.81877	0.12827	-1.5752	-1.4415	-1.3685	0.63595	-1.3399	0.43103	0.067947	-0.31214	-0.21197	0.10799	0.27481
0.46188	-0.79508	-0.05587	-0.89293	-0.0010504	-0.035336	-2.5625	1.1269	0.24662	1.3883	-1.8899	-0.47473	-1.2364	-2.619	-1.4928	0.50824	-0.17703	-0.42683	-1.1469	0.057758	-1.0241	0.019553	-0.91143	0.0096404	1.3067	0.48671	1.2248	-0.14238	0.46813	-1.134	-1.0293	1.9937	0.73505	2.7531	-0.44685	0.15568	1.4381	-0.10146	-0.48998	0.019108	0.69457	-0.4184	-0.9037	-1.6242	0.66024	1.1827	1.6854	0.75905	-3.3449	0.25636
-10.515	-11.658	-8.1929	-8.1211	-8.2904	-9.0603	-10.751	-10.257	-9.5962	-9.062	-10.279	-8.0928	-9.1731	-9.3015	-10.483	-8.0123	-8.7521	-10.178	-8.8778	-9.2556	-9.2877	-10.018	-12.599	-10.049	-9.1358	-10.758	-9.5392	-7.3404	-9.4323	-10.653	-8.9145	-8.0869	-10.168	-9.3589	-8.4168	-8.6975	-9.4692	-10.939	-8.846	-9.8402	-8.9034	-7.6129	-9.9362	-9.5488	-8.5696	-9.5138	-9.7406	-9.6925	-10.499	-10.055
-13.325	-13.597	-11.745	-14.559	-15.206	-13.924	-12.283	-13.88	-14.734	-13.346	-13.972	-13.356	-13.167	-13.367	-12.106	-11.357	-12.161	-13.421	-12.106	-11.974	-14.506	-12.317	-13.583	-14.06	-12.719	-13.468	-12.714	-12.644	-15.867	-16.298	-12.85	-13.767	-13.86	-14.408	-13.455	-14.483	-15.217	-12.522	-14.299	-13.771	-12.071	-10.62	-13.943	-13.733	-11.271	-11.11	-14.371	-14.561	-11.96	-14.486
1.5794	-0.098439	1.456	-0.48783	1.2249	2.154	1.1227	-0.79214	-1.4352	-0.27231	2.4942	0.67044	-0.62513	0.9425	-0.25592	0.20648	0.73728	-0.74319	0.78716	-0.27066	-0.30476	-1.9343	1.6809	-0.13271	1.1384	0.89939	-1.8738	1.8657	0.51259	-1.052	0.19565	1.7085	1.7169	-1.922	0.077176	-1.3754	-1.3541	1.2871	2.6178	-0.24273	1.3343	3.698	1.7441	1.1988	2.0393	1.1606	-0.24764	-0.11409	0.10095	-0.78653
-0.30152	2.4433	0.66738	2.3721	0.65668	1.2084	-1.4408	1.446	1.3362	-0.25157	1.1535	2.3808	0.84521	0.98875	-0.37416	-0.16544	-1.5977	-0.12724	1.5901	-0.4166	-0.013625	1.6881	1.2461	0.43884	-0.17961	-0.046418	0.69066	2.382	2.1096	1.8998	-0.51578	0.44915	-0.64971	0.15144	-0.40555	0.90253	0.57958	1.1926	0.83054	-1.6414	-0.12887	0.60379	-0.32805	0.79842	-0.38533	1.4162	-0.49851	1.0921	0.42066	0.32052
-14.931	-11.921	-14.565	-15.657	-15.075	-13.293	-15.418	-13.871	-14.636	-14.104	-14.8	-15.277	-13.593	-15.246	-16.11	-17.317	-13.883	-15.426	-15.217	-14.409	-15.157	-13.333	-13.279	-12.751	-13.999	-12.949	-15.684	-15.866	-14.19	-13.467	-17.055	-13.27	-13.68	-15.525	-13.466	-16.582	-15.639	-14.721	-15.349	-14.27	-13.572	-15.052	-14.251	-16.66	-14.761	-15.376	-12.233	-16.348	-14.619	-14.618
3.1197	3.0903	5.4376	3.92	3.7792	6.5724	5.2214	4.873	5.9152	5.9022	7.071	4.3281	4.1181	6.4574	7.0333	6.0943	3.5065	6.6976	3.724	8.2808	4.0418	4.0051	5.4073	4.4815	5.2372	4.4837	5.9878	3.9004	5.6368	4.6001	6.1331	5.378	4.2779	5.2106	6.317	4.2481	5.0703	5.3122	4.3498	5.8932	8.1584	1.348	5.5267	5.0363	2.686	6.4195	3.9424	5.4218	2.6353	6.1311
-9.9365	-7.6425	-11.758	-11.253	-9.3286	-10.773	-8.7946	-11.298	-10.173	-9.953	-11.225	-9.0634	-11.813	-10.018	-11.413	-10.536	-11.337	-10.954	-10.398	-11.033	-10.566	-11.092	-10.919	-9.5825	-10.613	-8.8442	-9.4805	-9.7957	-9.8087	-10.292	-10.35	-10.321	-10.484	-9.2978	-10.583	-9.9833	-9.8949	-9.414	-11.593	-11.092	-10.849	-10.083	-10.839	-9.3333	-10.343	-12.514	-10.268	-11.22	-9.7422	-11.703
-7.6843	-6.8075	-9.4032	-7.5071	-6.1371	-8.2044	-7.6556	-8.0941	-5.6774	-7.876	-8.5847	-8.3972	-10.223	-5.8726	-6.9546	-6.0766	-6.5229	-8.5326	-8.0433	-7.9741	-5.7267	-8.7509	-7.5292	-6.4018	-7.8733	-8.3341	-6.8064	-8.2772	-7.4808	-10.452	-7.254	-7.9659	-9.0042	-7.1746	-5.4958	-7.9875	-7.5539	-9.2722	-7.6464	-6.815	-10.745	-7.9383	-8.1949	-9.6455	-8.5056	-8.5307	-4.7875	-6.1159	-6.7045	-5.4879
-6.2304	-4.9508	-5.0472	-4.1218	-4.7806	-4.7941	-5.1878	-3.7005	-5.5886	-5.853	-3.7424	-5.5491	-6.2123	-5.3697	-4.2467	-6.0523	-5.5671	-5.5391	-2.1566	-4.4025	-4.7915	-6.6766	-5.2311	-4.1636	-4.5355	-4.0588	-3.0001	-4.9758	-3.0502	-5.9214	-5.7571	-5.8499	-4.4039	-8.6475	-3.1272	-6.0127	-6.3396	-2.785	-5.7501	-4.0329	-4.4533	-5.3123	-4.3506	-4.0118	-4.5351	-6.5667	-6.8505	-5.4304	-7.3377	-4.3041
6.0587	9.181	7.7783	6.8383	8.7575	5.8935	7.071	7.0756	4.3983	4.638	7.8395	7.1613	4.557	6.6081	5.8882	5.2625	10.037	6.5901	6.908	5.7061	5.359	5.5173	5.5773	6.2712	8.1279	7.099	4.8778	8.7729	5.7305	6.1915	8.2528	3.8237	6.9164	7.6685	5.3769	5.6973	6.2773	7.9098	8.8213	7.2084	7.8123	7.0315	7.3321	6.5898	8.7339	8.6049	5.6977	7.8646	5.6669	8.4677
-21.41	-21.756	-22.32	-24.675	-22.07	-23.077	-20.237	-21.059	-22.432	-19.305	-20.559	-20.045	-21.588	-24.183	-18.661	-19.511	-19.99	-19.8	-19.846	-19.275	-22.33	-23.005	-20.369	-20.768	-22.203	-20.796	-21.556	-20.578	-20.921	-22.444	-21.726	-22.663	-21.279	-20.744	-21.535	-19.873	-20.039	-20.754	-21.252	-20.333	-19.833	-21.119	-21.399	-22.456	-19.494	-19.841	-19.053	-18.592	-20.438	-20.642
-11.934	-13.239	-13.498	-12.63	-14.128	-12.961	-14.198	-12.254	-16.689	-12.638	-11.81	-12.064	-13.511	-14.749	-14.338	-13.273	-14.366	-14.558	-14.251	-13.127	-16.453	-13.088	-12.429	-11.403	-13.219	-13.981	-13.197	-9.8941	-13.075	-13.13	-10.68	-13.065	-13.89	-12.166	-13.258	-14.364	-13.748	-15.28	-14.154	-11.228	-13.608	-12.408	-14.646	-15.139	-12.705	-12.768	-13.642	-14.381	-12.341	-12.491
-2.9879	0.028121	-2.4646	0.011843	-0.50377	-2.8685	0.74961	0.2498	-0.68457	-0.20002	-4.0421	1.0921	-0.77746	-0.11094	-0.8168	-1.4274	-1.6434	-1.268	-2.6644	-1.414	-1.291	-2.3952	-3.1097	-0.16382	-2.1952	-0.43195	1.7409	1.1183	-2.5496	-1.5428	-1.2019	-1.0247	-1.2046	-1.8775	-1.1327	-0.48883	-0.66461	1.0177	-2.089	-1.147	0.80288	-2.7636	-0.53913	-1.7143	-0.76096	-2.2617	-1.2492	0.57399	-1.6885	-0.74157
5.3261	6.3786	4.4803	4.9584	7.9408	5.1937	4.0745	5.5471	4.7068	5.3306	3.0959	2.1469	3.2489	4.583	4.359	5.0483	4.5845	3.166	5.8018	2.339	1.945	5.8444	2.5207	4.2509	6.5417	5.217	5.6785	6.1635	2.5754	6.0071	5.2332	6.0986	6.1298	4.4702	5.6435	2.9902	5.5638	4.2092	5.0986	5.5449	3.4219	4.1805	5.9518	4.5539	5.3258	3.6437	3.0225	4.7492	3.5326	3.5577
-13.865	-13.091	-12.568	-15.59	-14.186	-13.583	-14.132	-12.706	-11.421	-13.646	-12.807	-14.329	-12.032	-14.465	-13.8	-14.716	-15.396	-12.892	-15.724	-14.554	-12.667	-12.386	-14.47	-14.283	-12.794	-11.524	-13.223	-15.231	-12.887	-12.15	-12.031	-14.855	-14.149	-14.23	-13.278	-12.983	-12.534	-14.935	-12.828	-12.942	-14.232	-14.358	-13.907	-13.571	-13.716	-13.159	-14.926	-15.132	-14.117	-11.41
-10.012	-10.303	-11.321	-11.203	-11.84	-9.8814	-11.123	-9.5179	-11.143	-13.089	-11.38	-11.115	-13.128	-9.9466	-11.676	-12.194	-11.816	-9.9094	-12.372	-13.161	-10.651	-10.433	-11.485	-11.804	-10.344	-12.545	-9.662	-10.786	-11.622	-11.687	-10.115	-10.202	-13.405	-11.433	-10.093	-9.9045	-12.277	-10.379	-9.7591	-10.376	-12.794	-9.4991	-12.118	-11.881	-11.9	-11.319	-8.0956	-12.622	-12.331	-8.8304
-6.3832	-7.0661	-6.2443	-5.3375	-2.8567	-5.9966	-5.5903	-4.8401	-5.5991	-4.7854	-5.1739	-5.8449	-4.3859	-2.9973	-3.6379	-5.5147	-5.3154	-7.6084	-4.0209	-4.0772	-5.1171	-5.1472	-5.6848	-4.098	-7.4443	-3.5329	-4.9275	-7.7526	-7.3886	-6.3441	-5.4614	-5.2134	-6.105	-3.7531	-7.2727	-4.385	-4.9722	-5.9159	-4.9969	-4.5009	-6.4588	-6.6605	-4.8801	-5.2596	-4.9832	-6.219	-4.5831	-3.8259	-2.5288	-5.5982
0.66431	0.74544	-0.62057	-0.66852	0.30956	-1.5131	0.60976	0.038062	0.5505	-0.27754	-0.2238	0.55525	0.23014	-1.5806	-0.93268	0.99428	-0.052819	1.2867	0.24969	-1.3435	-0.07384	-1.8036	-0.56185	0.055498	0.060842	-1.1919	-1.2293	-0.10711	-1.5398	-1.7722	-2.3911	0.10738	-1.2511	0.44744	-0.43326	-0.7249	0.19754	-1.6013	-0.52201	-0.75434	1.3086	0.62779	1.7018	1.5909	-0.12322	-0.61257	0.19858	-0.9152	0.84873	0.17384
-9.2521	-10.809	-10.632	-11.936	-8.9073	-10.378	-11.835	-12.365	-10.886	-11.84	-11.509	-9.7859	-11.249	-11.228	-10.509	-10.326	-9.6771	-11.158	-10.938	-10.969	-10.565	-11.431	-9.7477	-9.62	-10.357	-12.088	-10.032	-9.3125	-9.779	-12.488	-10.533	-9.0793	-9.7565	-14.515	-11.216	-11.763	-8.9848	-10.655	-10.686	-9.4064	-10.028	-8.5506	-8.6064	-10.437	-11.803	-13.359	-10.207	-12.251	-12.083	-11.066
-22.793	-20.003	-24.122	-21.772	-24.345	-24.338	-21.63	-21.643	-20.103	-22.2	-22.303	-20.267	-22.724	-20.965	-22.421	-22.544	-23.128	-22.871	-22.789	-23.267	-21.633	-22.519	-22.259	-20.665	-21.59	-23.235	-23.095	-21.901	-23.292	-22.124	-21.648	-23.325	-23.971	-23.473	-22.944	-21.301	-21.199	-21.729	-24.577	-21.142	-21.788	-24.011	-17.828	-22.871	-21.337	-21.677	-22.039	-21.105	-19.671	-20.021
-7.7323	-7.6716	-10.188	-8.6663	-7.9522	-10.316	-8.0313	-8.6301	-8.6413	-9.5487	-10.485	-8.3195	-8.7416	-9.3385	-7.2905	-11.175	-10.238	-8.2034	-8.6279	-11.942	-8.2021	-8.9377	-9.3263	-10.117	-7.1415	-9.0754	-9.6268	-8.3694	-8.665	-10.4	-8.4868	-9.4668	-10.007	-7.8649	-8.1443	-9.9363	-9.2383	-8.6134	-10.293	-9.2257	-10.03	-8.8858	-7.3269	-11.829	-10.875	-8.3936	-7.7566	-9.8777	-10.141	-8.2647
6.268	5.8446	6.0434	6.4134	6.5006	4.0593	7.577	4.8847	4.5908	8.5067	8.3644	5.4528	7.615	4.7545	5.3936	6.9519	6.4382	7.2725	4.879	6.5924	6.5342	8.3894	7.4723	6.6961	9.0354	6.5541	6.2728	6.9809	8.1646	7.1566	7.0441	6.3756	6.5789	6.2687	8.8268	7.1853	5.6593	7.0221	6.5807	6.0229	7.7946	7.6102	6.6155	6.1818	8.2288	6.9991	6.7771	7.7562	5.8786	8.1272
-2.92	-2.7708	-3.0177	-2.7636	-1.9429	-3.5386	-3.4316	-2.8355	-2.1275	-1.9927	-1.0119	-3.2859	-2.615	-2.5474	-4.7481	-2.1257	-1.0637	-3.5117	0.82092	-2.6593	-3.8085	-1.3383	-5.3121	-3.6217	-3.4498	-2.7629	-3.9364	1.2664	-2.4797	-1.1932	-3.7855	-2.2663	-1.4031	-1.6708	-2.6879	-1.113	-3.0903	-2.8676	-0.51052	-3.8854	-2.037	-2.0936	-4.5677	-3.2873	-3.0903	-2.0108	-2.4331	-3.6836	-3.9281	-3.4131
-1.3688	-3.6235	-1.5467	-2.9019	-4.0777	-2.8056	-1.661	-1.988	-0.26124	-4.3191	-1.7355	-2.3374	-2.9139	-5.3767	-2.6348	-3.9644	-0.99214	-1.6852	-4.0465	-1.2373	-2.8163	-4.1433	-2.5436	-5.1103	-3.3257	-2.5922	-1.2333	-2.2298	-4.2878	-4.1021	-2.2804	-3.3857	-3.6588	-2.6852	-3.9153	-2.1908	-1.7003	-2.551	-3.0016	-5.0439	-2.0538	-2.5889	-1.5442	-3.517	-3.5227	-1.8315	-1.4469	0.090401	-3.2444	-2.6256
2.963	1.6663	1.54	2.12	2.4186	2.7983	1.1675	0.687	1.1622	2.8049	1.0741	3.2436	3.0002	2.3696	1.3196	3.6701	1.6322	1.8852	0.97004	0.78286	-0.96053	1.89	1.9053	1.0184	-0.63376	0.8091	1.0464	0.46015	-0.89302	1.2071	0.26525	4.4903	1.9581	2.3362	1.7912	2.9025	1.0744	2.9959	-0.27588	0.59114	-0.2103	1.5731	-0.13153	-0.49643	2.3226	0.66757	2.8104	1.5984	1.9072	1.5006
-12.367	-11.742	-9.3806	-10.043	-11.149	-12.505	-13.802	-11.104	-11.435	-11.36	-11.635	-11.485	-8.4793	-11.678	-11.877	-13.324	-11.717	-10.955	-8.9494	-11.354	-10.182	-12.363	-10.066	-11.378	-11.783	-11.7	-11.727	-10.271	-13.535	-13.832	-13.145	-9.0325	-12.112	-11.103	-11.662	-12.865	-13.052	-10.383	-11.019	-12.907	-11.011	-12.65	-9.144	-13.199	-11.665	-9.6284	-14.166	-13.337	-8.6366	-10.823
-4.0483	-1.9762	-3.0709	-2.3193	-3.9708	-4.7781	-4.2503	-2.6625	-2.7929	-2.4601	-3.0511	-4.5279	-4.0638	-2.2378	-0.062245	-3.9073	-1.768	-2.7573	-5.1666	-3.219	-1.0939	-4.9279	-3.1695	-2.7087	-4.2224	-3.6798	-4.6376	-4.1395	-2.3	-2.9102	-2.5454	-3.1767	-2.3687	-5.2626	-3.5933	-2.1046	-4.4118	-5.124	-4.4445	-3.2131	-3.1814	-3.7583	-4.1768	-3.3789	-5.2947	-6.3681	-4.5179	-2.6918	-2.2239	-2.3973
-6.9063	-7.5062	-7.3528	-6.0687	-7.5231	-6.2001	-7.6171	-6.3808	-6.1386	-6.5671	-8.6469	-6.7296	-8.8986	-7.5463	-8.0923	-7.8204	-8.0885	-6.1013	-7.3615	-9.4136	-8.8581	-7.8204	-6.4746	-9.2932	-6.4045	-7.7959	-8.2566	-8.9863	-4.6925	-7.0475	-8.6564	-7.6435	-6.9732	-7.219	-6.8304	-7.9421	-9.0493	-6.8719	-8.9445	-8.4275	-7.3972	-6.6382	-4.527	-8.2205	-8.9313	-6.3905	-6.6971	-6.6718	-4.3531	-6.7995
-5.9058	-6.9844	-5.194	-5.3184	-6.093	-4.0413	-8.6614	-6.0736	-8.2468	-5.6436	-6.757	-5.0079	-6.003	-9.0393	-7.1178	-8.0372	-8.3433	-5.514	-9.431	-5.7347	-5.3249	-5.0781	-8.1831	-6.6098	-5.8513	-7.4619	-7.0684	-8.4407	-5.2458	-5.7879	-6.7068	-5.4974	-6.4083	-7.2016	-5.4093	-5.8916	-5.249	-6.4673	-4.594	-8.3829	-7.4687	-6.6676	-8.0552	-8.0163	-5.7083	-7.226	-7.1044	-5.2594	-5.9823	-6.978
5.0534	0.16324	0.88948	3.472	2.5386	1.0143	4.3177	2.0349	1.8171	4.1007	0.73483	1.5515	2.6605	2.0292	2.9744	3.431	2.7809	2.4325	3.5926	2.0312	4.0167	2.8021	4.1364	2.5067	2.0289	2.3201	2.2339	1.8054	2.237	3.1053	4.6252	2.3927	2.9982	2.1707	3.3543	1.9593	2.8488	1.4595	4.1202	1.7618	1.6374	1.6726	3.5524	3.0797	1.8422	2.5083	3.0576	-0.12444	2.4586	0.27758
-1.5265	-2.0607	-1.5889	-3.6809	-0.74936	-2.3053	-2.7238	-0.084271	-2.5197	-4.1593	-2.2692	-1.0995	-0.56911	-1.6015	-2.1109	-1.5348	-1.5572	-1.3596	-2.0607	-2.1867	-2.9874	-4.0354	-1.5987	-1.329	-1.6212	-2.7202	-2.8749	-3.2115	-1.2345	-1.0046	-1.8558	-1.9216	-1.7147	-1.2729	-1.4857	-1.261	-1.9401	-1.9842	-2.0866	-3.6193	-1.618	-2.5988	-4.0619	-1.8324	-1.0018	-0.65437	-1.4335	-1.9308	-1.9741	-2.9351
7.9311	8.6235	7.8321	4.7982	6.9122	9.5484	8.8304	8.225	7.3097	4.6169	7.8625	8.3483	8.5341	7.8787	7.0499	8.1117	7.889	8.847	8.2757	6.9257	6.5687	7.5667	8.277	8.2145	7.93	9.7104	9.0277	8.4886	7.3556	7.3446	6.8086	8.5874	6.3059	8.1228	7.49	7.0602	5.1911	7.9019	7.2773	8.0263	9.0211	6.702	8.582	8.689	8.7459	7.4306	7.7333	7.4472	8.5107	8.0666
-2.3291	1.0313	-0.12446	-0.01359	-0.73807	-1.6821	-0.020532	-0.90714	0.27557	-0.26033	-1.0386	-2.2523	-4.9029	0.50583	-0.66668	-1.8507	-1.0591	-4.0971	-0.73901	-0.96998	-1.3953	-0.70325	-1.5831	-1.1803	-2.2646	-3.1298	0.77147	-1.0183	0.024086	-1.3815	0.21806	-3.6296	-2.0672	-0.93569	-0.89299	-1.7072	-2.6879	-1.7854	-0.31216	-1.9331	-1.6168	-1.453	-2.8771	-0.28057	-2.1184	0.72387	0.37591	-0.67574	-0.57511	-0.45506
-14.101	-14.534	-12.271	-11.567	-13.407	-13.758	-12.562	-9.6276	-13.947	-12.795	-13.218	-12.45	-10.86	-13.249	-13.377	-13.518	-14.061	-11.436	-11.683	-12.494	-10.495	-13.049	-13.847	-13.827	-11.335	-11.682	-13.753	-13.51	-11.887	-12.978	-13.729	-12.955	-15.556	-13.581	-12.92	-13.691	-15.019	-12.744	-12.826	-11.725	-14.465	-13.854	-11.336	-11.676	-14.689	-12.889	-11.413	-12.617	-12.838	-12.185
-0.47298	-0.59947	1.6284	-0.71562	-0.11613	-0.037578	0.24123	0.8679	-1.5375	-1.8623	-0.3343	-0.0088949	-2.8555	-0.51478	0.028343	-1.629	-0.28302	-1.2013	-0.28404	-0.5698	1.0222	-2.2287	-0.68436	0.86598	0.19733	-0.65524	-0.49896	-1.0334	-1.0629	-1.1726	0.10794	-2.6895	0.67387	0.92008	-1.3488	-0.88739	0.15971	-2.3854	-0.35429	-1.2078	-0.8864	-0.58624	-0.69566	0.36057	-2.5702	-2.6089	-3.1559	0.26003	1.9506	0.44897
5.9034	4.6862	3.6078	3.9516	4.453	5.0161	4.402	4.5243	4.8011	2.7722	4.143	5.8143	5.648	3.3256	4.2575	5.29	6.6124	4.1671	4.0344	2.7083	5.3911	3.5666	4.4269	3.1556	4.625	6.9791	4.7732	5.3599	4.4039	5.976	2.4714	4.9276	4.9277	5.6655	3.674	3.061	2.3362	6.4346	5.3818	4.5957	4.442	5.4002	2.3342	5.7783	3.713	2.3698	4.3504	4.2954	4.4453	4.2463
7.7849	10.633	7.47	8.6156	7.2353	7.9989	8.9588	6.8251	7.5492	8.4763	8.4118	9.3655	8.4761	9.9142	8.2133	9.9458	7.7097	9.4676	6.1266	8.6677	8.2467	9.4545	8.3581	10.859	10.653	9.5851	9.452	9.2606	8.6586	7.9068	8.6777	6.401	6.1937	9.9019	8.402	8.3492	6.8206	7.0361	8.7486	8.9768	9.6975	8.2012	8.0794	8.3343	9.6272	9.0165	6.4018	7.5109	9.9001	9.432
-2.876	-0.61421	-1.6296	-1.4685	-0.94968	0.25162	-1.1268	0.38591	-1.1686	-1.7519	-1.0537	-3.4179	0.89566	-2.5752	-0.59119	-3.1201	-2.0377	-1.5228	-3.0686	-3.718	1.8079	-0.75067	-1.3789	-0.64149	-1.8167	0.9213	-0.32764	-0.7892	-0.67744	-1.9219	-2.1348	-0.48464	-2.4365	-0.22166	0.094715	-3.0055	-2.1233	0.88066	-2.2817	-4.1294	-3.1599	-1.083	-3.1409	-2.639	-3.7048	-2.8684	-2.9166	0.49375	0.49382	-0.52126
-13.041	-13.147	-13.911	-11.473	-14.101	-16.069	-12.314	-14.154	-14.192	-11.691	-11.724	-12.467	-13.012	-11.211	-12.817	-14.877	-12.842	-13.576	-12.42	-13.389	-13.593	-13.332	-12.516	-13.498	-14.998	-14.467	-13.993	-13.261	-11.42	-12.021	-15.109	-16.024	-12.544	-12.347	-13.758	-15.696	-12.42	-13.672	-13.974	-14.457	-14.625	-11.839	-13.228	-14.47	-13.121	-14.535	-13.979	-10.462	-11.2	-12.893
1.0688	-0.94796	2.1275	2.5831	-0.2924	1.7226	0.18859	-2.1993	3.7105	1.4604	-0.15394	2.6027	0.91521	2.2496	0.67987	1.3821	1.2791	-0.40123	0.85944	-1.2179	1.134	2.7928	-0.43453	1.6054	2.5347	-0.73767	0.45114	0.55757	1.2148	0.15506	0.68734	1.6515	1.576	0.31593	3.7509	2.9802	-0.15142	1.5127	-0.019096	2.0196	2.0098	1.5104	-0.37414	-0.15233	0.23849	-0.66314	3.1205	2.0509	1.6826	1.4354
-4.5072	-2.2484	-0.1851	-2.4629	-1.126	-1.3408	-1.1245	-1.2735	-0.72048	-0.16546	-0.88422	-0.88209	-2.0124	-2.4662	-0.74964	-1.1746	-1.7128	-0.32468	-1.4931	-0.13181	-0.64808	-0.60106	-2.7013	-0.67618	-0.99574	-2.0093	-0.29475	-3.5456	-0.16838	-1.7837	-3.2937	-2.4797	-0.59079	-2.8131	-1.7683	-2.6582	-0.82577	-1.2807	-3.6934	-1.0282	-2.9417	-2.7984	-0.24708	-3.0582	0.20415	-0.5679	-1.7857	0.58904	-0.16719	-1.2736
-3.1598	-2.7065	-3.9125	-3.7125	-1.8243	-4.0863	-3.0281	-2.9831	-1.1411	-2.2106	-4.0494	-3.3641	-2.7773	-1.1894	-1.8432	-2.7108	-2.1181	-4.7066	-2.8776	-3.304	-4.2094	-1.6972	-3.6317	-1.0669	-2.7474	-2.8069	-3.6014	-0.96764	-0.69733	-3.4399	-4.1486	-0.25037	-1.8957	-1.7583	-3.046	-2.7628	-1.308	-4.6442	-3.6457	-2.5118	-1.9051	-1.345	-5.7842	-2.9526	-3.716	-3.4202	-4.6038	-1.9732	-3.0236	-1.7987
0.14037	-1.5897	0.93693	-2.5897	-0.99449	-0.82939	0.34397	0.72844	0.59047	-0.97431	-1.3593	-0.5005	-3.134	-1.7154	0.51014	-1.5418	1.5125	-1.9245	-1.1219	-0.74233	0.21866	0.38768	0.0065572	-0.93301	0.88736	0.079675	-0.55799	2.8759	-3.1048	0.44478	-1.6627	1.6431	0.41051	-1.3854	-0.048325	0.65645	0.63609	-1.5008	1.7497	-0.42243	0.90802	-2.5252	-0.26952	-0.65956	-0.76262	-0.43027	0.2239	-0.8217	-2.3046	-1.9166
-7.2948	-6.3326	-4.6668	-6.0263	-5.0585	-7.982	-5.5911	-6.749	-6.5955	-6.1564	-5.7478	-5.3788	-5.9525	-5.6883	-6.6905	-5.5039	-6.1806	-6.9472	-4.2758	-7.8076	-5.6745	-4.8208	-5.9824	-7.0228	-7.4321	-6.6908	-9.4992	-7.775	-5.9955	-7.506	-4.9833	-5.4824	-5.9914	-4.7708	-6.406	-5.8189	-7.9459	-7.4839	-5.2871	-7.6583	-6.2746	-3.7699	-7.0841	-8.9255	-9.4326	-6.0719	-7.6407	-5.4734	-6.0809	-5.223
-2.7473	-1.3602	-1.628	-1.8943	-1.9882	-1.4078	-0.97703	-0.4765	0.76827	-2.1376	0.64617	-0.097357	1.1518	-0.90699	-2.1065	-1.8929	-0.85691	-1.8455	-1.8904	-0.23531	-1.9072	-1.7087	1.1764	-1.027	-0.82925	1.0003	-0.27946	-1.2074	-0.87564	-1.6255	-0.46365	-2.9489	0.48892	-3.2526	-3.7272	-0.35642	0.17277	-2.8769	-1.7387	-1.8707	-2.3319	-1.3388	1.2097	0.16162	-1.2407	0.01336	-1.5892	-2.2994	-3.515	-1.7069
-5.7564	-3.6544	-4.9702	-6.0452	-4.2619	-4.2101	-4.4955	-4.8674	-5.6206	-4.5783	-4.908	-5.3475	-3.4983	-3.2056	-4.745	-4.0831	-4.0483	-5.2835	-4.6836	-2.9747	-4.6567	-6.0498	-5.7296	-4.1498	-6.3281	-7.1637	-4.9927	-3.3164	-3.4281	-3.5714	-7.4079	-6.6841	-4.2385	-5.8977	-6.8868	-7.2405	-3.6332	-3.9225	-3.8771	-6.78	-6.602	-6.7643	-4.7215	-5.9965	-6.5452	-5.9732	-6.8133	-6.1707	-4.6532	-6.3249
-3.2962	-3.4795	-4.0353	-5.3462	-4.69	-3.6331	-3.3472	-1.6618	-3.2847	-2.3808	-4.1338	-3.5058	-4.922	-1.5192	-2.3946	-4.4021	-0.87803	-2.6009	-4.3314	-1.1755	-4.4856	-4.0911	-4.1503	-2.8795	-1.8857	-3.8181	-4.2401	-2.0486	-2.1949	-4.4676	-2.9068	-3.7646	-4.7013	-4.4203	-3.0603	-3.3395	-2.485	-3.0964	-6.8508	-3.9232	-4.0593	-3.3778	-5.1016	-2.1678	-2.8689	-4.8064	-3.4002	-3.8085	-3.1576	-3.3051
-0.98431	-0.72754	-1.9876	-4.2914	-1.5873	-1.3017	-1.1458	-1.0082	-1.7424	-1.625	-2.8016	2.8592	-1.0144	-1.1095	-0.44798	-1.7604	-1.0059	-2.909	-0.060224	-0.88439	-0.080932	-2.2005	-0.77237	-1.9425	0.03861	-1.9161	-2.2469	-2.2595	0.63855	-1.0713	-1.2102	-0.051984	-1.4739	-0.4676	-1.4574	-0.80344	-0.91669	-1.6682	-3.2335	-2.8109	-3.707	-3.5986	-2.5143	-1.1746	-0.93579	-2.6417	-2.2476	-1.0216	-2.3196	-1.3663
0.19979	2.7857	1.9331	1.5195	0.6307	1.6866	0.647	1.4297	2.104	1.7056	1.9763	1.8303	1.672	4.5435	1.9757	2.0061	0.94672	2.4205	3.4736	1.3709	1.5874	0.6541	1.4324	3.9556	2.3961	1.1229	-1.5435	1.09	1.4851	4.3298	2.7568	0.72713	3.346	1.8567	0.81763	1.9214	0.73611	2.6691	1.1338	1.5567	2.2295	4.7011	1.4801	2.1001	1.4725	1.1437	0.67921	0.63644	0.63236	1.911
-1.5742	-1.2216	-1.5748	-2.2001	-3.3779	-2.9473	-0.64918	0.41004	-0.16815	-0.95898	-0.15239	-1.2744	2.5556	-2.3271	-0.46876	-0.65518	-0.73701	-1.0159	0.42814	-1.5974	-0.001083	-3.2405	0.64046	0.11591	-2.9919	-1.6065	-1.1777	-1.9785	-1.3589	-1.8709	0.083374	-3.2951	-1.5346	-0.76637	-1.6476	-1.8469	-2.8308	-3.2358	-1.6632	2.334	-2.7291	-1.7842	-1.1925	-2.8473	-0.53664	-1.9743	0.56552	-2.23	-3.3224	-2.1456
-11.928	-10.405	-9.5919	-11.244	-13.582	-8.8087	-10.189	-9.9811	-9.6805	-8.9185	-9.5908	-9.411	-11.98	-11.361	-14.053	-12.088	-8.1372	-12.586	-10.172	-10.965	-9.3494	-9.3969	-10.818	-11.523	-10.802	-11.667	-11.929	-11.94	-10.448	-10.716	-10.061	-8.3518	-11.025	-11.481	-12.177	-8.7485	-11.073	-9.5123	-11.57	-11.318	-11.029	-11.706	-12.526	-10.093	-12.203	-11.398	-11.464	-10.88	-11.845	-9.227
3.0597	1.0152	1.2352	0.63563	2.0197	3.333	0.45058	1.184	1.7002	0.43495	-0.57874	0.17896	-0.68605	-0.037193	-0.11443	2.0656	0.075834	0.095192	-1.2375	2.7756	1.4633	0.74127	2.4065	2.8379	3.9639	0.61623	2.1741	-0.59298	-0.22285	1.7547	1.8141	-0.098894	0.79029	2.5766	3.2032	1.3328	3.0719	1.0152	1.1607	1.6272	2.2448	0.2226	-0.3185	1.2572	2.4232	-0.11169	-0.51245	2.4892	2.0858	3.2694
-11.143	-10.718	-10.016	-11.364	-11.526	-12.599	-10.54	-14.026	-10.612	-12.896	-10.18	-10.476	-10.209	-10.741	-11.111	-13.092	-9.6558	-10.337	-11.589	-12.455	-13.349	-11.319	-11.243	-10.303	-12.753	-10.887	-12.613	-11.921	-11.24	-11.121	-11.492	-11.378	-12.605	-13.792	-11.512	-12.347	-11.906	-13.593	-13.637	-11.779	-9.9897	-8.8987	-12.676	-12.038	-8.6815	-11.931	-10.828	-11.613	-12.29	-11.142
-1.835	-2.4994	-3.06	-3.0508	-2.6895	-2.7766	-1.869	-2.2914	-3.0876	-5.9346	-2.4314	-2.4293	-1.9865	-3.2457	-3.4987	-4.283	-3.3611	-3.6398	-5.5048	-2.4799	-3.6256	-4.3626	-2.5798	-3.2009	-1.6168	-1.0424	-1.3768	-4.9416	-1.7112	-4.4718	-3.6829	-4.1205	-2.8939	-2.6931	-3.9352	-2.5887	-3.3786	-4.8227	-3.138	-4.8383	-3.8824	-3.5702	-2.9224	-2.4011	-3.7899	-4.3966	-2.7454	-1.2349	-2.9045	-1.7284
-12.239	-12.275	-13.239	-13.716	-14.107	-12.072	-14.238	-12.815	-10.637	-14.054	-14.561	-13.411	-14.455	-13.221	-13.579	-13.977	-12.506	-12.772	-14.69	-13.984	-13.153	-10.639	-14.408	-13.975	-14.348	-13.767	-12.813	-13.328	-16.248	-12.147	-14.997	-12.891	-14.838	-13.972	-13.585	-12.122	-12.454	-13.063	-12.906	-12.776	-14.034	-13.507	-14.263	-14.448	-13.308	-11.527	-12.179	-14.475	-12.951	-14.547
11.078	10.416	8.2574	9.9196	8.9514	11.774	8.9243	9.633	10.567	9.5738	8.9573	11.486	11.56	10.224	11.481	12.606	10.68	9.9317	8.9851	10.349	11.064	11.927	8.6098	10.586	8.4554	8.5577	10.606	10.393	11.419	8.7607	9.2882	9.7831	8.7025	8.8288	10.027	7.0043	9.5015	9.1239	10.68	10.246	10.659	9.304	9.6365	9.1451	11.013	10.503	10.683	12.531	9.8368	11.607
4.5888	8.7185	5.3214	5.6652	3.3777	5.4049	5.7506	5.8476	7.1636	5.6459	5.2862	4.6717	5.3371	5.2144	7.6792	3.0295	4.4417	7.8111	4.2264	4.1553	4.4799	5.4018	4.5089	4.6484	4.4665	4.6035	4.0005	4.6553	5.5516	5.6907	5.9653	6.2326	3.8951	6.1872	4.1177	4.7695	3.6208	4.1486	7.1121	6.1073	4.9686	5.0225	4.264	3.8274	2.8401	5.7295	4.4532	2.2309	3.7834	5.1979
-13.013	-8.1969	-9.6956	-11.214	-10.042	-10.474	-10.34	-9.0343	-9.3696	-12.508	-9.5862	-9.6615	-8.1581	-9.6031	-11.954	-7.1083	-11.02	-8.8071	-9.3903	-9.9459	-12.465	-11.492	-10.395	-9.1833	-10.645	-10.186	-11.871	-12.768	-9.1882	-10.198	-9.4539	-10.104	-9.8962	-10.137	-9.1952	-12.036	-9.824	-13.013	-9.5746	-10.853	-10.383	-10.785	-9.6456	-11.13	-11.287	-9.4305	-11.113	-9.6467	-8.391	-8.5403
-6.1903	-4.4971	-5.3746	-6.7675	-7.088	-7.4196	-6.3766	-8.994	-5.4434	-5.6185	-6.2502	-6.9542	-5.6491	-6.0414	-6.759	-6.5806	-6.4625	-6.0137	-5.8168	-6.4802	-5.7799	-5.9182	-6.6162	-6.4298	-7.7928	-6.4798	-3.9776	-4.2963	-7.8024	-5.6935	-9.1197	-5.7375	-8.6185	-6.5484	-6.8763	-6.6674	-4.0253	-7.5566	-7.5349	-4.9374	-7.6257	-6.6548	-7.4042	-6.5864	-5.9014	-5.4109	-7.7212	-4.797	-7.499	-5.5926
-3.1129	-0.42129	-1.4002	-0.66496	-3.8985	-0.86434	0.40529	-2.2907	-3.5864	-2.8962	-4.5766	0.33071	-0.72186	-0.9736	-2.3962	-2.1972	-2.0547	-3.6635	-0.52349	-0.89556	-2.6415	0.52979	-1.016	-1.6644	-1.7963	-0.041244	-1.67	-1.545	-0.94228	-1.5951	-2.3454	-3.2789	-3.3422	-0.60387	0.31389	0.70567	0.34365	-1.4073	-0.522	-4.5629	-1.368	-0.52495	-2.7324	-0.49383	-3.1489	-2.0568	-3.3747	-2.2937	-2.4606	-3.7565
-5.9537	-2.8488	-5.1858	-1.8499	-3.3289	-4.7867	-3.7651	-1.5412	-3.2527	-4.0577	-5.8542	-4.2648	-2.4951	-4.1768	-3.1641	-1.9493	-6.0309	-3.2594	-3.8058	-2.7937	-1.7063	-1.1547	-5.9255	-4.499	-4.3626	-3.8219	-4.1258	-4.4028	-4.9636	-3.4163	-3.2627	-4.0467	-5.5718	-3.1696	-4.0736	-6.5041	-4.5347	-3.7446	-3.6537	-3.6695	-4.8271	-3.1128	-2.8203	-3.6779	-4.2807	-3.1031	-2.4723	-4.5826	-4.627	-4.5358
-8.8209	-9.8773	-10.87	-10.617	-11.874	-11.668	-10.775	-10.286	-12.405	-9.5927	-12.175	-9.4523	-11.119	-10.596	-11.58	-11.098	-11.73	-10.772	-10.609	-11.668	-11.573	-9.9012	-10.539	-11.842	-9.3503	-11.584	-10.514	-10.562	-12.193	-11.831	-13.063	-8.6012	-11.197	-9.4336	-11.662	-9.9711	-10.105	-10.486	-9.0244	-11.505	-9.3303	-12.364	-12.62	-12.23	-11.986	-12.705	-11.624	-10.341	-11.829	-9.0229
5.9257	7.9444	8.0644	3.6725	6.5616	3.9304	6.9211	4.0187	6.1873	5.2685	7.0003	4.9695	6.4841	7.4696	4.1634	7.6796	8.5745	9.056	4.7579	8.5287	5.1045	4.1112	5.676	5.8221	6.8709	5.2435	6.2626	4.9569	5.9018	5.7274	5.0069	3.4997	4.5	3.8076	6.5453	6.4249	5.5572	4.8456	6.8243	8.1177	8.0635	4.2322	7.1526	4.3502	4.289	5.1187	7.248	4.158	5.6641	6.1499
-2.1935	-2.9491	-2.0202	0.060553	-2.966	-3.3956	-0.80356	0.096445	-0.069481	0.035498	0.20546	-0.5937	-2.1652	-3.2283	1.0389	0.012014	-2.6063	-2.0619	-2.6524	-4.392	-1.202	-0.87281	-0.71328	0.27988	-2.6086	0.89256	-2.1516	-1.4359	-0.75308	-1.2181	-1.8359	0.43114	-2.8711	-2.5898	-0.022159	-2.642	-1.413	-0.15294	-1.6389	-2.7938	-2.4229	0.91159	0.9393	-1.1964	-1.1096	-3.0072	-0.51727	-0.64284	-3.1783	0.022274
8.6628	3.5292	7.0027	6.1448	7.1136	5.2267	7.5847	7.4688	7.7102	9.2145	8.2027	7.6753	7.045	8.634	9.1892	5.7847	6.5544	6.5597	5.001	9.0189	8.1199	5.8393	7.5915	8.3915	6.3282	8.3149	7.959	4.6026	5.6892	6.3728	8.7571	6.6551	7.4598	8.4603	6.1696	6.9067	7.29	6.9388	7.2173	5.8426	7.122	5.694	6.4077	6.8496	6.462	7.6631	5.409	7.6344	7.1648	4.2005
-4.429	-5.6505	-4.0645	-5.8221	-3.8818	-4.4275	-7.3946	-5.2714	-3.3275	-6.3499	-3.3636	-2.9519	-3.9084	-7.1318	-4.6932	-5.5321	-3.3902	-3.4863	-4.7139	-5.4405	-2.5503	-2.12	-6.4086	-5.0039	-6.5057	-3.0744	-5.0547	-6.0158	-4.7823	-3.7775	-4.6426	-4.6149	-4.9027	-3.6599	-4.6932	-5.5605	-4.4677	-5.5421	-4.339	-5.7549	-4.5691	-3.6223	-6.172	-4.662	-4.6031	-4.5133	-4.9294	-3.75	-4.2594	-6.5043
2.3305	1.7344	3.3637	1.2928	-0.44398	-2.1541	1.6902	1.3848	2.3194	1.0501	2.3477	2.4649	1.7166	2.5444	0.24353	1.4179	0.63974	0.72521	3.1045	-0.49851	0.93568	3.0205	-0.034205	2.1316	-0.23451	2.044	1.2091	1.6719	2.9611	1.49	1.0234	3.23	1.7201	1.5678	3.185	1.8309	1.6426	2.4832	1.8956	1.2413	2.2204	1.2973	1.8728	1.5715	2.6588	0.80123	1.1913	1.9524	1.3611	1.6354
-20.331	-21.514	-19.401	-19.171	-20.138	-20.871	-19.776	-18.783	-21.102	-20.599	-20.916	-20.705	-20.535	-22.515	-18.891	-20.734	-19.245	-20.493	-19.808	-20.79	-20.166	-20.965	-20.177	-21.937	-19.647	-22.741	-21.23	-20.722	-22.781	-19.853	-22.197	-20.607	-20.528	-20.554	-19.032	-20.347	-20.954	-20.289	-19.644	-20.662	-22.716	-21.718	-21.865	-21.1	-19.875	-17.56	-20.758	-20.52	-20.055	-20.721
-1.9867	-2.4799	-4.4854	-1.3522	-1.6883	1.289	-0.8383	-1.6816	-0.49689	-4.0688	-1.5551	1.3101	-0.46905	0.18069	-0.10341	-1.9976	-0.24624	0.46112	-0.52313	-1.9807	-2.4014	-0.23653	-3.711	-1.0243	-1.0728	-3.002	-0.63323	-0.98532	0.86325	-2.6001	-2.4714	-1.469	-0.57256	-0.89051	-2.4145	-2.0868	-0.66772	-1.7935	-1.9704	0.51633	-1.7129	-1.4752	-2.5849	-1.0599	-1.7944	-1.4016	-1.2351	-0.70214	-0.28229	-1.2505
6.8531	4.3305	8.856	8.4064	4.3056	8.5028	6.2657	9.4448	8.9064	6.7853	4.3205	5.8748	5.6536	7.0247	6.9495	7.3124	7.7225	5.9	7.0399	4.7208	5.5817	4.6798	8.0862	6.9343	7.8487	8.5745	7.1112	7.4403	6.8091	5.9158	6.5823	8.1564	7.8818	7.132	7.8524	7.2077	7.6001	4.4789	7.2793	5.5214	7.2548	5.9084	7.6323	6.2346	7.3488	8.5971	6.0433	10.234	8.1609	6.052
-11.063	-10.009	-8.8826	-8.8732	-12.323	-10.275	-10.156	-8.3107	-9.4306	-11.407	-9.7155	-9.5818	-8.9373	-6.675	-8.893	-7.5821	-10.131	-9.1386	-9.5866	-9.6846	-9.6933	-9.0292	-7.5116	-9.5488	-9.8608	-7.6572	-9.8354	-6.4591	-8.4918	-9.1797	-9.7242	-8.8325	-7.4295	-7.9858	-8.3714	-9.0977	-8.439	-9.3263	-9.7054	-9.1578	-7.3983	-10.677	-10.985	-10.732	-7.6131	-8.7662	-8.3202	-8.4371	-5.177	-11.578
-9.6226	-9.7817	-11.437	-7.6455	-10.797	-10.221	-8.9196	-11.833	-9.2692	-9.0919	-9.4131	-8.6943	-9.4648	-8.0416	-8.5922	-9.9656	-11.07	-6.6468	-11.317	-6.7245	-8.0992	-9.6633	-11.706	-9.406	-7.5238	-7.0373	-9.5421	-9.1407	-8.7325	-9.8444	-9.158	-11.267	-9.7424	-8.3948	-9.0326	-9.4457	-7.314	-4.8554	-10.806	-7.0672	-9.7991	-10.928	-9.8053	-8.9877	-8.8978	-8.7424	-11.031	-7.9631	-9.471	-7.5794
-2.0467	-3.2541	-2.7619	-2.8673	0.26843	-1.1964	-3.5176	-0.04695	-0.49423	0.66549	-1.1327	0.31428	-0.44423	0.076451	-0.98983	-1.1755	0.46444	-0.88754	-0.98664	0.16363	0.54986	-0.066127	-1.475	-1.9082	-1.0897	-2.832	-0.13403	-1.8548	-3.401	0.35688	-0.47899	-1.094	-1.9008	0.67595	0.47571	-2.9463	-2.1822	-1.9235	-0.38785	-0.094423	-0.54501	-0.10785	-2.0088	0.82057	-1.1014	-1.441	-0.61425	-1.2117	-1.7632	-4.0738
-9.4393	-10.008	-10.943	-10.315	-10.138	-10.52	-11.629	-9.3869	-11.71	-7.9128	-10.752	-9.8448	-11.95	-13.367	-10.268	-8.8557	-9.0897	-10.697	-10.519	-11.38	-10.059	-10.361	-9.3759	-10.383	-10.508	-12.182	-9.8074	-10.042	-8.4994	-11.738	-10.05	-10.426	-8.5123	-10.591	-9.4252	-10.02	-10.594	-12.464	-8.9786	-12.483	-11.566	-8.9597	-10.591	-12.604	-10.082	-11.432	-7.8424	-11.298	-10.785	-9.5888
-1.6629	-5.8804	-3.2732	-2.9647	-3.4001	-2.6118	-4.3697	-1.1466	-5.2145	-1.9163	-3.5978	-3.2416	-0.50697	-2.5843	-2.9789	0.051301	-2.7388	-3.407	-4.9468	-2.8798	-4.0137	-3.5243	-3.6058	-2.9398	-4.2928	-3.3288	-5.4948	-2.3771	-3.4693	-3.1276	-4.0071	-3.0133	-4.3119	-4.3389	-3.4772	-1.6394	-1.6396	-4.0163	-3.9016	-3.0023	-1.2311	-1.9845	-1.4186	-2.3838	-3.4116	-1.6381	-5.1355	-4.157	-2.2559	-3.2242
-1.157	-1.2133	-2.48	-2.5902	-0.73985	-1.5658	-1.1478	-0.2173	-1.0107	-1.3648	-0.19144	-3.8554	-1.389	-2.9432	-0.62967	-1.941	0.40355	-1.326	-0.12725	1.0616	-0.32229	0.64251	-3.6576	-2.4488	-2.0059	-0.2952	-2.8721	-2.6323	-0.68549	-1.7159	-1.383	-0.81793	-0.58655	-2.2403	-1.6264	-3.1658	-2.4676	-4.1279	-2.0896	-1.5611	-1.5143	-1.8753	-1.2583	-1.1003	-0.62884	-0.72398	-2.6987	-0.32487	-0.91117	-1.582
-0.78909	-1.4105	-1.2173	-0.792	0.0084529	-0.55217	-2.0747	-1.6472	-0.75405	-0.72267	-2.0163	-2.2927	-0.28752	-3.5874	-0.11719	-1.6974	-2.9427	-0.19077	-2.0213	-0.70941	0.20368	-0.96457	-2.5781	-0.94992	-2.9865	-1.4978	-1.8057	-0.8877	-1.2566	-0.88764	-0.99503	0.31553	-0.30377	-0.42456	-1.8266	-1.8274	-1.234	-1.2805	-2.113	-0.069094	0.51077	-3.3373	-0.75789	-0.73008	0.016525	-2.5051	-3.1678	0.26519	0.68705	0.34384
-5.7325	-3.2151	-4.546	-2.3718	-5.3942	-4.9423	-2.1607	-4.7987	-2.8723	-3.4339	-4.4596	-2.2502	-0.73223	-4.3948	-4.2008	-4.4555	-4.3198	-4.9194	-2.8693	-2.1713	-3.6724	-5.0884	-3.6247	-4.231	-4.4993	-3.2368	-5.823	-2.7405	-2.7836	-3.781	-4.4302	-2.4138	-4.0721	-2.2773	-3.0624	-5.3727	-3.5914	-2.7577	-4.032	-2.1305	-3.3443	-4.6732	-5.2935	-4.3434	-4.626	-3.4017	-4.0875	-3.6473	-4.1058	-4.6799
0.35573	-2.8793	2.2143	-0.50358	1.8849	1.5854	-0.042339	4.817	1.7791	1.9291	1.4584	4.39	1.112	0.42031	-0.10995	1.1031	0.46394	2.4173	3.4983	0.49389	1.3424	0.79534	3.4335	2.3887	1.8859	0.31668	1.5995	1.9463	0.68936	0.8106	-1.7107	1.2295	2.0549	0.96282	3.0317	2.1463	1.4956	1.0945	2.7681	3.2601	1.6857	2.4757	1.025	1.511	1.5579	0.72277	1.3978	0.7927	1.943	1.0115
-10.261	-10.826	-10.996	-11.055	-10.931	-9.3806	-11.149	-8.4906	-10.067	-10.5	-10.559	-12.682	-11.078	-13.066	-11.951	-10.181	-11.9	-9.7754	-11.393	-9.3495	-11.453	-10.593	-11.177	-8.5696	-10.436	-12.543	-9.3428	-9.824	-13.486	-10.169	-12.301	-9.3988	-10.606	-11.637	-9.4189	-10.17	-12.139	-11.438	-9.5044	-11.295	-10.15	-12.061	-11.456	-13.195	-9.6589	-9.755	-9.7571	-9.4027	-11.124	-9.6387
-13.048	-12.098	-12.894	-14.384	-11.003	-12.024	-12.571	-12.762	-10.942	-12.163	-11.403	-13.738	-14.155	-13.479	-11.92	-13.369	-14.761	-12.78	-11.79	-13.1	-12.267	-13.82	-12.041	-14.068	-12.04	-12.392	-11.375	-13.611	-12.094	-11.578	-14.255	-13.161	-13.348	-11.771	-15.823	-11.176	-12.182	-14.759	-11.662	-13.752	-10.297	-12.477	-10.19	-13.302	-12.752	-13.289	-14.076	-9.9842	-13.372	-12.728
-8.1792	-6.0721	-7.5033	-5.6053	-7.5316	-10.648	-8.5297	-9.9367	-7.4711	-8.3013	-8.2027	-7.4492	-5.245	-6.9107	-6.7306	-7.4179	-6.383	-7.1302	-7.9166	-8.1557	-9.5714	-6.9465	-5.7764	-7.2571	-7.6908	-5.737	-7.8398	-9.0758	-7.5872	-7.9022	-7.0465	-9.2088	-8.9525	-10.843	-9.0655	-9.1013	-7.1904	-9.6758	-6.5273	-8.0585	-7.7866	-6.8084	-6.4742	-6.6028	-8.7717	-6.2479	-7.3934	-6.278	-9.3847	-5.931
-3.1065	-1.8017	-1.3172	-2.7564	-4.4978	-3.323	-3.1603	-1.8923	-2.0372	-3.0222	-2.1275	-3.9802	-2.6185	-2.7781	-2.6564	-1.5236	-6.1894	-2.4125	-3.722	-1.9292	-4.7547	-1.6304	-4.7031	-4.6539	-2.6501	-4.0638	-2.5341	-1.4827	-1.8553	-3.1431	-3.6807	-2.2703	-2.7681	-4.8803	-2.4115	-4.331	-4.4803	-3.3256	-3.6719	-2.2276	-3.9259	-3.9573	-3.1182	-4.6917	-6.4189	-3.4224	-2.8975	-4.3568	-3.9076	-3.062
-7.8095	-9.7422	-8.9962	-7.9437	-10.677	-8.8078	-9.8369	-8.1129	-9.784	-8.4441	-7.8782	-8.2083	-8.6457	-8.5842	-8.4402	-7.0245	-8.3217	-10.035	-11.25	-8.0241	-8.5975	-9.0669	-9.4146	-10.414	-8.7807	-10.291	-8.7536	-8.7952	-11.331	-10.996	-7.0974	-11.64	-11.577	-9.8775	-11.526	-7.5384	-8.343	-7.5078	-10.95	-9.3518	-10.229	-6.2894	-10.332	-8.7719	-6.743	-8.6064	-9.7819	-10.715	-10.823	-7.8537
-13.202	-13.579	-13.171	-14.676	-13.707	-13.587	-12.632	-13.183	-11.978	-10.942	-12.209	-11.112	-11.793	-11.243	-14.35	-11.348	-11.721	-12.598	-14.112	-13.133	-11.594	-12.55	-13.449	-12.818	-13.573	-13.078	-13.673	-12.772	-13.244	-12.59	-16.493	-12.498	-14.369	-11.024	-14.748	-14.633	-13.705	-13.036	-12.865	-13.208	-12	-13.045	-11.818	-13.212	-17.144	-13.106	-13.97	-14.392	-13.523	-14.976
-13.881	-12.155	-11.723	-14.169	-17.74	-12.96	-13.121	-14.731	-13.819	-12.883	-13.359	-14.611	-13.156	-13.668	-15.779	-16.206	-13.102	-13.477	-11.981	-15.52	-13.938	-15.005	-16.904	-14.535	-13.797	-14.101	-15.5	-13.897	-12.964	-13.02	-13.203	-15.079	-13.21	-13.926	-13.572	-13.993	-14.4	-13.692	-14.821	-13.726	-13.736	-16.452	-13.563	-14.366	-13.339	-13.993	-14.75	-15.048	-13.886	-13.321
3.5277	2.4297	0.84001	2.0422	0.30394	0.84903	1.6266	2.3923	1.2658	1.5692	0.95048	1.1448	2.7208	3.4165	0.73191	2.1899	3.5489	3.0267	3.8571	2.1519	0.98552	0.97169	2.5697	0.42424	1.3695	1.9938	2.5311	1.3059	3.3987	0.83623	1.2946	1.9918	2.026	1.5147	0.37993	1.5684	1.1853	0.84474	2.4197	-0.85235	1.9911	2.4234	2.5204	3.7935	0.69338	2.3572	0.28781	-0.46519	3.3262	0.37094
2.1864	2.1118	3.651	4.0645	2.9414	0.53462	4.388	3.505	3.7186	2.5263	2.1718	2.1253	4.221	0.44189	3.2872	4.5056	2.0112	4.0333	1.9667	2.0217	0.84678	3.9306	2.1139	1.6065	3.7381	1.9018	2.6126	0.95285	2.8025	0.6811	2.3408	1.1936	4.7114	2.9435	4.9182	2.7971	2.3167	3.2073	1.8542	-0.34614	3.332	3.2552	2.428	3.0502	2.5684	4.0312	2.6596	1.6362	2.6317	5.3447
-0.50261	0.30558	-2.5531	-1.8629	-1.3202	-2.3587	-2.6969	0.27927	-0.55635	-3.8013	-2.6867	-0.71267	-2.191	-1.7354	-0.038852	-4.2752	-3.3098	-5.7297	-3.0921	-1.6008	-2.218	-0.7852	2.3588	-0.16345	-1.3998	-2.0195	-1.4403	0.53241	-0.95112	-3.4721	-0.74559	-5.5272	-0.37094	0.4448	-1.7655	-3.4692	-3.8783	-4.2634	-1.5894	-3.6159	0.094032	-1.0782	-2.4943	-2.447	-4.6693	-2.7054	-2.1899	-1.852	-3.0363	0.13766
-13.394	-13.9	-12.914	-14.838	-14.84	-13.282	-14.441	-14.39	-15.425	-13.604	-15.969	-16.331	-13.705	-13.261	-17.067	-13.489	-14.223	-12.745	-13.488	-16.077	-14.705	-13.849	-14.167	-14.155	-14.846	-13.391	-15.68	-15.036	-14.693	-14.577	-14.869	-15.031	-12.468	-14.03	-13.853	-13.3	-13.917	-12.803	-14.939	-14.368	-12.207	-15.369	-15.16	-15.705	-17.561	-14.41	-12.312	-15.163	-13.832	-14.142
-2.6395	-2.6433	-3.9255	-6.1578	-3.4707	-4.2202	-5.473	-4.1666	-5.8347	-5.1447	-3.4995	-4.4395	-4.2621	-6.3527	-3.1864	-5.129	-2.9524	-3.9021	-5.4437	-4.8969	-2.4956	-2.2069	-5.3961	-4.7686	-3.9669	-3.2571	-4.3783	-0.64543	-3.007	-4.0647	-4.2526	-5.2144	-2.9203	-2.1694	-5.3197	-3.8807	-4.4325	-4.1021	-3.8926	-4.6946	-3.4635	-5.8253	-5.0482	-3.7504	-2.9331	-4.5057	-4.2624	-4.3758	-5.4757	-3.441
5.7264	5.7155	5.4483	4.7184	3.057	5.2303	3.1002	3.9707	4.0772	4.7585	4.7139	5.7846	3.9756	4.7109	4.8193	4.6759	6.1067	5.2443	4.438	7.1095	4.619	6.4939	4.8271	4.2043	5.5808	3.1203	3.4697	5.1427	7.1962	4.17	2.8353	5.9433	5.5899	4.6209	4.1564	5.5104	3.4703	4.0749	6.2336	6.368	5.488	4.8288	4.5739	4.4762	4.4152	4.3795	5.1499	4.5081	4.9694	4.3789
6.7308	4.8756	4.3518	6.401	5.6833	5.7587	4.3284	7.0511	4.7092	6.6887	7.1772	5.2153	6.2191	4.1757	5.3874	7.762	5.6973	3.2254	3.6597	2.6608	3.7227	4.4747	5.5233	5.0076	4.5395	4.3061	5.7665	6.0714	4.7846	5.8001	5.6148	6.2313	5.9846	6.617	5.9647	5.7391	5.6176	6.1191	6.8172	6.7082	3.7661	6.9743	5.0232	3.7042	6.5282	4.085	7.7147	3.8078	5.8943	3.5134
4.482	4.2991	3.987	4.1263	4.2008	5.4094	4.0961	6.015	4.8802	2.8349	4.5925	3.704	5.4789	7.2767	4.5642	4.5418	3.2347	4.3707	3.4774	4.9925	4.0394	3.7573	4.0854	2.7151	3.9399	6.7726	3.4762	3.1709	5.8877	2.715	2.6678	3.8608	4.8787	4.0266	3.8692	2.858	4.0422	4.8474	2.9057	4.3625	2.8543	4.2674	4.0122	6.0433	4.5246	7.4887	4.2282	4.6216	3.3336	1.8209
-1.0125	1.4481	0.62543	-1.2928	0.44124	-2.6611	-1.2232	0.47078	0.54645	0.17622	-0.82005	-0.35785	1.1465	1.9353	-0.088328	0.49799	-0.65202	-1.0256	0.60822	1.0425	0.5495	-1.6911	-0.1572	0.34475	0.68041	-2.6612	-1.7034	-0.18112	2.2058	-0.55587	-2.9973	0.0025689	0.80714	-0.53121	1.805	-0.17578	0.51801	-1.8315	-0.5045	-1.2109	0.61555	-0.20861	0.61206	-1.2766	-0.80865	2.1966	-1.2656	1.5302	0.33748	0.901
-3.6619	-5.2807	-1.229	-2.3232	-3.158	-4.0617	-3.4821	-2.6914	-1.625	-5.0014	-2.9024	-3.1059	-1.1534	-3.9531	-0.58189	-3.6205	-0.81175	-4.1586	-1.3127	-3.2004	-1.4965	-3.4002	-3.8996	-4.2134	-3.9739	-0.86493	-1.9391	-3.4022	-1.0435	-2.0965	-1.1709	-1.73	-2.5595	-2.6393	-3.5011	0.71141	-2.2625	-2.2969	-2.9953	-0.34712	-2.8625	-1.212	-1.54	-3.3966	-2.3056	-3.0711	-1.7745	-2.5783	-2.2124	-2.206
-1.9747	-2.7462	-6.2241	-5.7802	-4.1223	-3.8101	-4.2522	-4.9739	-2.2553	-3.6606	-6.2461	-4.2664	-3.9623	-2.984	-2.1545	-3.3451	-3.3096	-5.0904	-4.1274	-3.9843	-2.7691	-3.5807	-5.3056	-3.8577	-2.6866	-1.1717	-4.6993	-5.1224	-5.4363	-3.8273	-2.5726	-1.8003	-3.3498	-4.0246	-4.7944	-3.6749	-2.6599	-2.7921	-4.9607	-5.0467	-3.9134	-2.3832	-3.7484	-4.678	-4.103	-3.357	-3.9376	-2.5299	-5.8072	-4.3477
0.37195	-1.8744	-1.9527	-1.1661	-1.5106	-1.0396	-2.3083	-0.71169	-5.4865	-1.1085	-1.8462	-3.404	-1.79	-2.2101	0.30054	-1.3674	-1.6505	-3.179	-2.2859	-2.8605	-1.833	-5.1256	0.22276	-0.21584	-0.51929	-3.4711	2.9744	-2.7414	-1.0843	-2.0107	-2.389	-2.408	-2.3603	0.17275	-1.4322	-0.32031	-1.9041	-2.2528	-0.33516	-1.9286	-2.3534	-1.6702	-2.2878	-0.56126	-2.1851	-1.4829	-2.793	-2.0651	-0.34196	-5.4372
-14.648	-13.996	-13.184	-12.853	-14.168	-12.547	-11.57	-11.49	-13.605	-12.012	-10.993	-15.644	-12.858	-12.576	-12.683	-13.359	-10.899	-12.839	-11.666	-14.598	-13.794	-13.868	-11.276	-12.633	-12.462	-15.149	-13.974	-13.071	-15.678	-13.08	-14.835	-10.712	-14.315	-12.108	-15.88	-13.127	-13.409	-14.62	-13.55	-14.339	-13.29	-14.05	-14.924	-12.659	-12.001	-12.309	-12.679	-12.909	-14.42	-12.926
0.22724	1.8135	0.67844	1.3897	-1.8616	1.1296	-0.6824	1.3344	-0.98769	1.7725	-0.050838	-2.1213	1.0253	0.29827	-1.6893	0.38303	-1.424	-1.1478	-1.5703	-0.13311	-1.7312	1.2898	0.76421	-1.8692	0.10932	0.02769	0.44358	-1.4428	1.3038	2.3341	2.4727	1.2461	0.39856	-2.5763	1.4014	-3.1854	-1.2824	-0.054018	0.85626	-0.19821	-2.3548	-0.012039	-0.088692	1.2966	-0.73895	-0.45727	1.7455	-0.8994	-3.4015	-0.016805
2.7242	1.4617	2.851	1.2116	0.90602	0.70275	1.9327	1.6382	1.0737	1.0423	0.82067	1.5861	-0.37481	1.9898	1.2077	0.7807	2.7961	0.87104	0.94813	1.3524	-1.4378	2.8037	2.7491	2.0067	0.18017	2.1139	3.0162	0.23456	2.5469	3.2321	2.6433	1.813	0.91351	1.5994	1.2923	0.86086	-1.0806	0.67122	2.2603	3.5847	2.4422	0.53506	0.30126	1.1844	2.9476	0.43775	1.0578	1.6511	1.7264	-1.291
2.5711	1.6859	1.9434	-0.78093	1.321	4.1501	0.15687	1.748	0.67865	2.1109	2.1861	2.7371	-0.58197	1.1102	1.7258	0.90573	-0.22715	2.1837	3.4364	0.55722	1.8705	3.0779	1.0932	1.8221	1.4295	2.9159	1.9226	0.89978	0.56992	-0.97392	2.8311	3.1846	2.2586	1.8339	3.0518	3.755	1.6819	3.5794	1.6911	2.8075	0.39225	1.2928	2.0308	2.7295	1.1431	0.27812	1.173	1.0937	3.1038	1.842
-7.8495	-8.0755	-8.9258	-10.235	-10.653	-6.9697	-8.2638	-9.5347	-9.4221	-7.939	-9.6092	-9.4753	-8.4833	-7.9025	-10.735	-10.413	-9.0641	-10.354	-12.298	-8.5565	-8.1962	-7.5946	-8.7298	-8.6828	-9.1117	-7.7532	-10.285	-8.317	-11.601	-8.9266	-8.8499	-9.8524	-9.0689	-10.329	-8.7439	-9.7567	-9.5515	-8.6257	-9.7454	-8.0763	-9.2857	-7.5514	-8.8703	-9.0432	-7.9572	-8.4561	-7.5644	-7.7837	-9.4709	-5.6756
10.018	9.6566	12.995	10.238	10.122	9.6457	10.816	9.4667	8.8063	9.098	11.629	11.278	9.2638	12.067	7.7893	8.7443	9.5824	10.155	11.114	9.6164	7.3741	8.595	9.9998	11.424	9.3225	9.6826	6.9068	10.468	10.174	8.6994	9.2668	10.578	8.4145	9.6074	11.84	10.367	11.405	10.438	10.135	9.9424	8.6719	10.71	11.437	10.607	11.791	11.783	10.43	9.0055	10.043	10.737
7.6881	8.884	6.1199	9.2231	8.8472	8.002	8.2137	8.0422	8.5164	4.9604	9.2991	9.9513	8.6319	8.2627	8.8453	6.8549	10.512	9.1892	10.711	8.4324	7.9441	7.3579	4.6048	7.9964	10.947	6.7362	6.4775	8.509	7.4088	10.211	7.8107	7.3346	7.3882	7.7036	8.8121	10.614	7.9702	5.6161	9.7141	7.7365	8.0607	6.022	10.022	8.8774	8.1138	8.3897	6.6467	9.314	8.7038	9.507
-13.056	-15.637	-14.334	-13.347	-12.269	-11.601	-12.957	-15.713	-13.205	-12.063	-14.35	-13.402	-13.287	-11.733	-13.738	-12.163	-12.431	-15.066	-12.956	-13.327	-15.457	-14.096	-14.736	-13.413	-12.374	-12.391	-13.1	-14.556	-14.565	-12.391	-13.809	-12.12	-13.392	-11.384	-12.011	-10.202	-10.894	-13.7	-11.523	-13.179	-12.311	-11.135	-14.542	-13.408	-14.774	-11.106	-13.419	-14.111	-13.382	-12.878
6.3454	3.7406	7.0244	7.9319	6.8031	7.0816	6.7081	6.8762	4.4996	6.3912	6.0151	4.9822	7.3966	5.5333	4.6854	7.0434	5.5179	4.6546	3.9506	4.5902	7.3086	6.0655	4.8474	4.9697	9.595	6.7542	4.9994	5.2867	3.9459	5.3196	3.5642	4.3124	6.4194	5.1407	4.7757	4.3163	3.2448	5.8369	6.233	6.9532	4.123	7.3193	7.9841	4.0493	6.8325	7.8758	6.6572	5.8829	6.2635	4.9543
1.0019	1.419	0.35708	0.91798	-0.7735	3.3661	3.9576	1.9768	-0.45245	1.3688	4.2387	3.7345	0.3413	1.4144	2.484	2.1238	-0.33846	0.4685	1.4875	0.92557	2.9741	1.662	2.2401	1.5998	1.7023	3.0506	-0.76049	2.5265	2.3104	0.44483	-0.83926	0.26455	1.2115	1.8768	1.4284	3.1967	1.247	1.8625	1.8779	1.037	0.04786	0.47622	1.6234	2.3949	1.5084	3.8714	2.1383	2.2462	1.0757	2.5537
-0.43146	-5.4529	-2.191	-4.082	-5.6176	-2.8403	-5.8958	-2.4861	-1.5414	-2.0887	-3.2701	-2.8529	-3.1537	-1.1308	-3.4594	-1.9089	-1.2873	-3.3597	-4.9708	-1.0693	-2.2673	-2.9445	-3.0326	-2.7109	-1.3135	-2.5886	-3.208	-3.8562	-3.8037	-1.2314	-3.0595	-2.2745	-3.7592	-4.3224	-6.2212	-0.64058	-2.2801	-3.8458	-4.4967	-3.6415	-3.1959	-2.2754	0.49234	-2.5419	-3.7244	-2.6188	-2.8137	-3.9038	-3.3648	-1.3322
-11.197	-10.08	-9.7065	-10.574	-7.4287	-9.5876	-10.635	-9.59	-7.8697	-8.355	-8.1257	-8.9035	-9.9274	-9.5667	-9.84	-6.2462	-6.6298	-9.0576	-9.463	-8.9531	-7.7786	-7.5869	-8.9482	-7.2108	-7.5473	-8.9012	-8.4273	-8.1866	-6.3674	-10.235	-8.0464	-9.3327	-9.2322	-8.6198	-9.2879	-7.1462	-8.6838	-7.9797	-8.2787	-8.699	-10.965	-8.7993	-7.6465	-8.7708	-7.3013	-9.8522	-8.6983	-9.2427	-6.45	-7.9456
-13.002	-9.9695	-11.628	-12.217	-13.816	-13.43	-12.536	-13.858	-11.908	-12.49	-12.118	-11.666	-15.229	-10.893	-10.484	-13.633	-12.109	-15.636	-13.993	-11.918	-11.584	-12.913	-11.263	-13.664	-13.08	-12.274	-11.468	-12.776	-11.827	-13.771	-12.958	-12.657	-14.858	-11.988	-9.7837	-13.435	-12.849	-14.024	-12.443	-12.232	-12.178	-13.446	-11.414	-12.137	-14.354	-12.379	-12.171	-14.14	-11.419	-13.352
-2.8971	-2.7819	-2.9522	-3.9034	-2.139	-3.5259	-3.5765	-3.1916	-4.854	-0.90735	-6.3782	-2.8978	-3.4143	-5.2085	-2.0057	-3.1216	-1.5859	-3.7892	-5.1781	-1.644	-3.0942	-2.4618	-2.7262	-2.233	-1.2205	-2.26	-0.57838	-2.8289	-0.68252	-3.1939	-3.9619	-2.3258	-3.358	-5.783	-3.7567	-3.6729	-2.3715	-2.9098	-1.8471	-2.6435	-1.6997	-4.1501	-3.4081	-3.0389	-3.6356	-4.3228	-4.017	-4.6259	-3.4362	-3.5846
-11.905	-10.65	-11.566	-12.093	-13.09	-11.409	-12.864	-11.283	-11.564	-11.579	-11.446	-10.099	-10.556	-13.85	-11.396	-12.178	-10.645	-12.638	-13.267	-11.533	-12.366	-11.337	-12.749	-12.082	-11.638	-13.316	-9.9859	-9.8797	-12.907	-12.415	-14.029	-10.217	-10.09	-9.9617	-9.0811	-11.991	-11.491	-11.84	-12.459	-10.824	-10.026	-12.8	-11.393	-12.29	-9.3238	-9.6638	-10.3	-11.715	-11.85	-10.967
5.8405	6.154	7.4101	7.2672	5.209	5.0003	4.6963	8.0278	5.4882	7.0326	3.9342	6.8357	5.3847	7.5731	5.0552	9.3864	8.0956	4.582	8.1022	7.0507	7.0279	6.0411	8.4014	9.1901	7.2643	7.9518	6.3409	6.5675	8.1442	6.0971	4.6582	7.448	7.6447	7.3007	6.1078	8.4128	7.6908	3.414	6.8442	8.5096	6.2996	6.9688	7.017	8.0917	7.9808	8.1779	6.3213	8.3302	6.7793	8.2871
-10.528	-13.91	-11.402	-11.032	-13.09	-11.174	-12.358	-12.357	-11.703	-12.355	-11.478	-10.657	-10.568	-8.8751	-11.498	-13.609	-11.944	-10.75	-11.51	-13.43	-13.614	-9.7835	-10.967	-11.556	-11.782	-11.41	-11.133	-10.687	-10.695	-11.621	-10.898	-12.696	-10.883	-11.451	-10.132	-11.083	-11.139	-9.8352	-13.788	-12.202	-14.22	-12.666	-12.054	-12.258	-11.231	-12.024	-10.649	-12.581	-12.878	-10.58
-14.448	-10.594	-13.017	-11.061	-13.552	-12.149	-12.253	-12.533	-11.137	-13.748	-13.098	-13.151	-10.857	-13.433	-13.727	-13.081	-12.711	-12.399	-14.249	-11.069	-12.728	-13.09	-10.336	-14.265	-13.122	-12.358	-12.491	-14.359	-13.492	-13.106	-13.351	-12.217	-11.837	-13.641	-11.038	-13.655	-13.519	-12.144	-14.565	-11.69	-14.265	-13.486	-12.801	-13.327	-13.424	-12.935	-13.577	-12.865	-12.284	-12.191
-3.8998	-3.0034	-2.994	-3.4196	-2.821	-2.4848	-4.4367	-1.4675	-2.0706	-6.4652	-2.4069	-4.0194	-1.2747	-2.2576	-3.8303	-3.9475	-5.0384	-0.71	-3.4592	-1.6021	-2.92	-4.2547	-5.7984	-2.0454	-3.84	-2.2269	-3.8808	-3.4882	-3.5687	-2.4642	-2.0516	-4.4652	-4.2141	-3.5797	-2.7074	-4.8907	-5.344	-6.0737	-3.3742	-5.2677	-4.3547	-4.7661	-2.9379	-1.8862	-1.0801	-4.9244	-4.478	-1.369	-5.8378	-3.7281
0.29415	-1.5525	0.30493	0.69276	-2.071	-3.3119	-0.60396	-0.13723	-0.21702	-2.2355	-0.9824	0.33574	-1.2722	1.2299	1.0119	-0.95447	0.31855	1.3569	-0.72776	-1.1823	0.14918	-0.75112	-0.93189	-1.0608	-2.8021	-0.88904	-2.4908	0.096727	-0.063224	-1.6523	1.8476	0.83741	-1.5631	0.52176	-0.54258	2.568	0.30019	0.20478	0.41261	-0.87045	0.16524	-0.41713	0.82805	0.30718	0.44398	-0.70632	0.90535	-1.8088	1.9304	-0.18509
6.0853	9.4299	5.5767	5.0019	6.4244	7.9108	5.898	7.539	8.799	7.5317	4.4037	7.7224	5.6836	6.6095	5.6006	5.1537	7.6187	4.2562	7.2041	6.9322	8.7987	7.0714	7.6606	7.1883	8.2172	6.0892	6.2127	9.6825	3.2978	7.5911	6.0627	7.2235	7.8568	6.6996	6.0246	10.13	6.3899	8.2938	7.2443	7.0355	6.9025	7.6198	8.8399	6.3378	6.7027	9.1709	7.1895	9.8179	6.5223	6.4113
6.0299	5.2859	6.9316	5.8699	7.5875	4.9209	6.8173	6.7617	5.8644	8.4543	4.2561	5.1389	7.6533	5.1621	8.3071	5.5056	5.6007	4.9273	6.8767	6.0744	6.0049	8.2236	6.3466	6.0249	4.6367	7.8125	5.4626	7.6472	7.2346	5.9746	5.0682	7.8051	4.672	10.226	9.2876	6.9317	7.7971	5.5755	7.463	5.6719	6.5075	8.332	6.5419	6.6412	5.5435	8.197	9.2684	6.9945	6.2835	7.2642
6.2042	7.4837	7.0019	5.9287	8.7634	6.6186	7.3096	7.5057	4.7602	9.5119	7.9801	8.3747	6.9353	6.6929	7.6885	6.0086	7.5496	8.2724	6.5578	7.4713	5.3276	5.5616	4.9056	5.8542	6.5148	8.6696	5.9221	6.8825	7.3182	5.1622	8.3801	9.0456	6.2734	7.787	6.2179	8.3643	6.0827	7.1212	7.3668	5.3817	4.9301	6.8787	4.7635	9.8902	4.484	7.7394	6.7126	5.0581	8.4626	6.0832
3.6311	3.0149	3.2031	3.9837	3.9455	1.3515	1.8928	3.5684	4.1168	3.5787	1.5298	4.0298	5.6294	4.2624	1.7933	4.5459	3.0899	2.8914	3.3092	2.5498	1.2471	4.7844	2.9129	2.2479	4.2597	2.4051	3.1415	4.92	3.2203	1.0591	4.6502	4.5003	2.5869	6.0558	2.6881	4.1453	1.1873	4.6466	1.8528	4.5751	3.4766	2.9483	3.8393	2.951	2.4728	4.3828	3.1567	3.5724	3.3456	2.6346
-1.0449	2.3355	1.5856	2.1807	0.54497	2.6981	2.3712	0.70675	1.4543	3.2524	1.8842	1.4704	1.0734	4.133	0.57684	0.68711	1.4934	1.7614	3.1165	4.771	3.2398	4.2326	2.1246	1.7846	0.75085	3.0084	1.7787	5.4665	2.0666	0.60849	-0.3658	1.011	0.56571	2.3321	2.9424	2.3379	2.2949	1.9931	4.4747	2.4477	1.4738	3.2168	-0.13112	3.108	-0.27803	1.8167	1.1719	2.3869	0.94142	1.8115
5.5412	1.1081	4.4197	1.066	1.2387	1.6199	1.7526	1.2695	2.4606	2.0285	2.6111	3.5398	1.9431	4.2096	2.9199	2.2115	3.1931	2.1681	4.4323	4.9145	3.5465	3.6211	3.7901	1.721	2.141	3.8795	1.3855	6.1002	3.6269	2.3751	2.2429	5.1977	3.5393	3.7002	5.5092	4.3478	4.0102	3.6854	4.282	1.285	4.444	2.502	2.5097	3.9736	3.802	2.8189	4.5197	2.37	3.0292	1.7904
1.2214	-1.1665	3.1473	0.19479	0.12877	0.93658	-1.3469	1.5899	-1.1764	-2.3167	1.758	-2.9242	-0.9951	-1.5899	2.0159	-0.88735	-0.47165	2.4988	0.55204	1.2694	-0.32082	0.18622	-0.60036	-0.94595	2.5259	-1.0019	0.0514	-0.95856	0.43766	-0.91173	0.52875	-0.11312	1.2856	-0.39701	-0.1996	0.4704	-0.12136	0.99711	0.73609	-1.0493	1.3374	-1.9169	-0.97738	-0.25934	-2.0867	-0.82796	-1.4328	0.93422	0.49284	-0.014663
-11.925	-13.369	-13.665	-13.749	-12.127	-12.691	-13.864	-12.551	-12.576	-11.699	-10.45	-13.601	-14.361	-11.259	-8.8695	-12.628	-11.758	-13.44	-14.164	-11.696	-12.696	-11.979	-13.313	-11.49	-13.02	-12.764	-12.843	-13.671	-14.071	-12.013	-13.419	-13.275	-12.488	-11.902	-14.436	-13.173	-13.484	-13.079	-14.182	-13.326	-14.088	-12.796	-13.286	-11.782	-12.184	-13.302	-13.006	-11.527	-12.486	-9.3794
-9.9147	-10.263	-13.286	-12.825	-13.747	-11.943	-12.904	-11.788	-12.246	-10.27	-10.408	-13.606	-15.419	-12.138	-12.475	-11.957	-11.91	-11.172	-13.662	-11.101	-10.368	-10.835	-14.228	-10.624	-10.934	-13.389	-12.284	-15.416	-12.435	-13.652	-11.559	-10.312	-9.6347	-11.545	-11.406	-11.135	-11.32	-10.972	-10.279	-10.954	-11.301	-11.14	-11.515	-10.501	-12.545	-11.745	-11.845	-13.262	-11.337	-12.583
-7.2885	-8.0451	-8.4309	-8.4436	-9.0088	-5.803	-8.377	-9.3646	-9.9876	-10.272	-10.23	-8.6522	-8.4253	-8.5311	-7.9333	-7.9053	-8.5536	-8.8908	-7.7146	-10.488	-8.4262	-8.3478	-9.6044	-8.8485	-11.838	-6.288	-8.5625	-8.1639	-10.4	-9.6765	-9.2212	-8.2304	-9.4918	-11.159	-7.3365	-7.4145	-9.4901	-8.2371	-10.082	-8.738	-9.0914	-10.087	-9.1379	-9.1894	-8.6335	-9.7087	-9.1467	-7.8192	-8.6731	-8.0494
-2.6605	-4.2735	-2.8357	-1.7205	-2.9622	-3.0678	-2.1949	-2.1214	-3.1274	-4.6903	-3.9178	-5.3147	-1.7846	-3.344	-3.0945	-1.2956	-3.3662	-2.1007	-3.2792	-1.2599	-1.9958	-2.5456	-0.18474	-2.6536	-3.7769	-1.5462	-2.5677	-1.1273	-3.1273	-2.9058	-1.521	-2.2715	-0.40156	-2.1157	-1.2942	0.62079	-2.6028	-2.7726	-2.7518	-3.4268	-1.5831	-1.0025	-1.6061	-4.5731	-3.7258	-2.0791	-2.5051	-2.3353	-2.7853	-0.50733
2.4444	4.6759	5.4225	2.9075	5.691	4.7948	5.3464	5.0861	4.6726	5.134	6.0892	2.8308	4.1736	4.0459	5.9762	1.4543	3.3654	3.0829	3.5827	3.624	4.2401	4.7902	4.2015	5.1964	4.2071	4.0833	4.2509	4.563	6.3497	4.3271	4.6886	1.8475	5.1899	5.1784	4.267	4.1771	2.8263	5.1405	3.3411	4.922	6.9729	5.9242	5.0296	2.7239	3.2887	1.5272	4.3918	4.2265	5.0155	3.1323
-0.16406	1.113	-0.33705	0.47369	-0.89624	1.5916	0.4402	-0.36099	0.84948	-1.9208	-1.7297	1.7414	-0.25651	-0.1547	0.71469	0.68485	-0.35922	-1.6201	-1.0472	-0.33741	1.0063	-0.52409	0.33462	1.4144	-2.0213	1.3964	1.6511	0.22732	1.2349	1.6645	0.043825	-1.3656	0.8066	0.26143	0.96755	0.8007	1.0315	0.77395	-0.078734	3.6611	2.3505	0.32037	-0.11487	-0.0097389	1.5154	-1.1117	-0.97086	-1.2495	-0.3507	-0.80637
-1.322	-1.2847	-2.6878	-0.4848	-1.6633	-0.73896	-0.80928	-0.43202	-1.0566	-1.5969	-1.137	-3.0597	1.6732	-1.7099	-0.67694	-1.5968	-0.46604	1.1163	-2.4725	0.24368	-1.0619	-1.1184	0.3522	-2.4853	0.014834	-1.1142	-0.92476	-2.8481	-1.1899	-0.55915	-2.7694	-2.3438	-0.72551	-0.65618	-0.59471	0.18809	-1.4266	-1.2023	1.1743	1.3619	-0.36063	-0.045421	0.46338	-0.75471	-0.37516	-0.44682	-1.2263	-1.7917	-2.3698	-0.74805
5.6363	3.9432	4.1937	4.5768	5.904	6.4733	5.3314	5.2518	4.4411	5.2077	5.0723	5.8201	5.8194	6.9311	3.2388	7.152	5.1875	3.5181	5.374	5.4603	3.6808	5.1446	3.1347	5.457	4.2839	4.2462	3.7202	6.4304	5.5377	5.8622	2.9313	6.112	5.1403	5.3743	4.0759	5.1081	3.1408	5.1672	5.6646	4.5079	5.6461	3.0827	6.4317	5.0344	5.5042	5.2911	3.6095	4.1231	7.4339	5.0276
-5.3321	-7.8917	-8.8198	-7.8841	-8.1518	-9.2676	-7.3447	-7.4448	-11.168	-8.8024	-7.9345	-12.303	-9.4706	-6.1336	-9.0277	-9.3405	-9.5621	-9.2299	-9.5949	-7.2383	-6.5129	-9.5209	-8.72	-6.9695	-8.8229	-8.1536	-9.8199	-11.603	-8.7174	-11.874	-8.385	-9.5127	-9.0451	-10.475	-8.3943	-9.8178	-9.7365	-9.271	-10.614	-9.9606	-10.66	-9.657	-9.7952	-9.1976	-8.3909	-8.862	-8.7447	-9.6504	-9.6037	-9.9614
-22.947	-23.541	-23.717	-21.797	-23.863	-20.376	-20.883	-24.636	-21.463	-23.912	-22.779	-22.763	-22.11	-24.068	-21.893	-22.119	-21.852	-22.358	-20.46	-22.807	-22.712	-22.783	-21.355	-24.722	-21.156	-22.003	-24.141	-24.015	-23.068	-20.838	-23.158	-21.513	-21.62	-20.195	-23.738	-24.189	-22.552	-23.753	-20.667	-24.501	-22.951	-24.369	-24.375	-22.542	-23.273	-21.549	-22.523	-23.493	-22.237	-22.327
-13.143	-11.15	-10.988	-12.196	-12.079	-13.508	-13.347	-12.039	-10.265	-14.738	-13.056	-12.958	-13.677	-11.892	-11.471	-10.765	-10.204	-9.774	-11.66	-12.205	-11.315	-13.898	-13.688	-13.343	-15.104	-11.339	-12.405	-14.936	-12.111	-13.562	-11.683	-15.411	-10.621	-13.035	-12.937	-12.384	-13.082	-12.786	-12.974	-9.993	-14.406	-15.034	-13.41	-13.638	-15.307	-10.841	-12.934	-12.613	-13.203	-14.548
1.3451	-2.2464	0.32485	1.6663	0.032674	-0.017351	0.18196	0.73363	-0.36994	0.70044	-1.2689	0.56766	-1.3826	-1.4161	1.7714	-0.14279	-2.5035	0.86659	-1.7938	-0.067622	-3.0809	0.21158	-0.40116	-1.2489	-0.93453	1.444	0.73488	1.6712	-0.16456	-0.10337	0.48907	0.27942	-0.12291	0.52835	0.53448	-1.5926	-1.3807	1.3858	0.35361	0.37603	-1.9688	-2.1227	-0.35437	0.19999	-1.247	2.4494	-1.5745	-0.91542	-0.11181	2.0443
6.6002	10.658	7.5961	7.4867	9.2841	7.1606	8.5935	8.7439	10.944	5.2939	7.8027	9.3489	8.1501	8.1715	10.099	7.4731	6.9935	7.8546	5.7402	10.103	8.397	8.9896	7.6464	7.3206	6.6772	7.4478	7.2261	7.6323	9.5367	8.2818	7.3998	7.8232	7.4825	8.0453	8.1018	9.7292	9.6891	6.1991	8.022	7.454	6.4148	6.8975	8.5881	7.4039	6.6015	7.064	7.8401	6.0444	5.7322	10.157
-12.262	-13.622	-13.787	-14.245	-11.371	-11.23	-13.996	-13.691	-15.794	-10.724	-14.688	-13.306	-14.676	-12.48	-11.637	-13.402	-13.599	-14.288	-11.519	-13.757	-13.476	-13.626	-13.157	-11.627	-15.195	-13.583	-11.347	-12.813	-12.947	-13.154	-13.084	-13.135	-13.319	-12.863	-13.437	-13.536	-12.75	-12.376	-12.749	-13.318	-12.9	-14.342	-13.883	-12.83	-14.396	-14.788	-12.443	-12.939	-13.508	-12.292
-2.985	-2.195	-1.4836	-3.0014	-1.2152	-0.67363	-3.4051	-2.555	-3.4033	-2.5984	-2.9975	-3.4725	-1.5979	-1.9184	-2.2279	-2.6789	-1.6099	-3.3323	-2.8919	-4.4449	-1.5136	-1.5543	-1.0121	-4.2909	-2.5588	-1.9177	-0.71958	-1.9386	-4.5843	-2.6433	-1.6541	-6.1166	-2.4408	-0.78863	-3.5619	-2.9531	-3.4446	-1.7198	-1.8006	-3.4794	-3.3662	-2.5831	-3.0129	-4.914	-4.843	-4.417	-2.9661	-2.388	-2.6131	1.3343
-1.4762	-3.4033	-0.28853	-3.0501	-2.6625	-1.7756	-1.1962	-3.1489	-0.014209	-0.69577	-0.92156	0.4223	-4.3812	0.34377	-1.2897	-2.285	-2.3736	-3.0737	-0.39674	-2.3843	-1.3943	-0.86369	-0.84021	-1.6674	-1.0307	-1.7534	-0.69285	-3.1427	-2.401	0.87621	-2.2527	-1.5321	-1.4444	0.58578	-0.51301	-0.38232	-0.13777	-2.3166	-1.4064	-1.6052	-1.1863	-2.3258	-1.4648	-0.15347	-1.669	-1.3735	-2.324	-0.80742	-2.1598	-0.77354
-6.0695	-4.2728	-7.7702	-5.6594	-6.0609	-5.8374	-6.0025	-5.9841	-6.0335	-4.7474	-5.9961	-6.4197	-5.2735	-8.333	-5.4456	-8.9564	-7.492	-6.0257	-5.3901	-5.5709	-5.3036	-6.3348	-3.283	-7.1215	-5.122	-5.4045	-6.3389	-5.2547	-8.7363	-5.2594	-6.1863	-4.6616	-4.1828	-4.2382	-3.0057	-5.2828	-4.2446	-4.7015	-3.6294	-5.274	-8.4926	-5.6786	-6.4779	-5.7847	-5.6005	-3.9698	-5.9738	-3.2231	-6.1642	-6.7792
9.0103	7.6156	7.2256	8.7654	8.8732	9.0911	10.273	8.5802	7.2471	9.2454	8.2884	8.3635	9.0741	6.2621	8.1048	7.3738	9.2929	9.9643	9.1689	5.2968	9.8396	8.5561	8.4932	8.2187	10.373	9.4739	8.9232	8.2889	8.0747	5.309	8.1016	6.4756	7.7761	8.7269	6.6204	9.4765	9.7021	8.5166	9.4589	9.5436	8.2708	7.626	8.7147	7.5758	7.0698	7.0568	8.1039	9.3803	7.5108	7.6191
-7.2153	-6.1467	-7.5423	-7.7023	-6.5751	-3.4909	-5.0503	-3.0752	-3.0081	-6.4824	-6.4277	-6.0348	-6.1734	-6.0734	-6.6074	-5.2293	-6.9827	-5.4418	-3.9143	-6.6395	-5.6884	-7.7044	-5.3999	-6.5447	-5.8972	-6.2677	-6.3768	-5.1812	-4.8121	-5.3633	-5.4604	-4.795	-7.1936	-6.5294	-5.8192	-5.3502	-6.3618	-4.7923	-7.63	-7.1888	-2.5346	-3.8625	-6.4118	-4.0725	-4.6527	-8.9634	-5.0134	-4.5916	-5.463	-6.1119
8.3541	7.8672	8.0096	6.7205	6.3558	8.6702	9.6506	11.139	7.8186	7.8907	8.4795	9.7828	9.5164	8.6951	7.7722	8.3066	6.9702	7.6707	8.4393	9.3932	9.2239	8.3282	7.3158	9.3235	8.6948	8.3035	7.8515	7.4504	9.262	7.7466	7.1796	8.0883	8.4323	8.5099	7.8439	4.4019	9.6844	8.4526	5.5543	10.449	7.7545	8.8488	7.5955	6.8355	7.0174	8.6759	9.2493	7.7397	7.8255	7.8363
9.695	8.4612	9.1898	7.8659	9.6086	9.8643	9.7161	10.658	8.7219	6.9439	8.2664	9.0037	7.731	5.3836	8.7895	8.3769	8.9323	7.548	10.106	7.998	7.988	6.2348	8.6981	7.0008	11.169	8.2111	5.7833	6.9618	7.2562	7.1409	9.1681	8.8773	10.039	10.026	7.5921	5.9541	6.4443	5.3521	9.027	7.5359	8.6156	10.931	8.3414	8.1282	10.028	7.1811	8.4733	6.804	8.0383	8.0801
-10.514	-13.814	-12.923	-10.454	-12.76	-10.743	-13.236	-11.238	-12.442	-8.3355	-10.474	-10.867	-10.814	-11.319	-10.359	-11.024	-10.896	-11.31	-10.422	-12.828	-12.336	-12.139	-9.2311	-8.69	-9.823	-10.884	-10.517	-12.051	-12.669	-12.71	-11.792	-10.475	-10.723	-10.878	-11.844	-12.245	-11.362	-15.363	-10.161	-10.922	-10.464	-11.664	-11.476	-12.457	-14.177	-10.182	-9.2	-12.277	-12.635	-10.876
7.8102	8.1567	6.408	6.2045	10.111	7.4268	7.1272	6.4205	5.4273	7.3422	8.5451	7.2661	3.2322	6.8187	7.528	8.1183	5.8314	8.007	6.6565	6.6828	6.5154	7.3708	5.8153	5.0914	8.1618	6.276	4.5128	6.2321	9.6709	6.8493	7.3763	6.9342	6.5047	5.6472	6.8072	5.6987	4.9895	5.6379	9.1253	7.8878	6.7193	8.0131	6.7125	6.5069	6.8315	8.151	8.7774	5.4872	2.9854	6.6513
-1.6477	-4.3045	-3.3088	-2.8304	-4.0088	-1.3578	-3.9063	-3.2524	-3.6464	-3.4336	-4.339	-2.426	-3.3793	-2.7812	-1.3965	-1.6802	-2.2961	-2.7	-5.2502	-3.7712	-0.050605	-5.1415	-4.3309	-3.2632	-3.5729	-3.1454	-3.417	-4.0003	-1.6501	-2.5517	-1.9789	-5.0924	-5.0211	-4.2409	-2.9452	-2.4008	-3.2461	-3.5021	-3.2596	-2.7174	-2.7397	-3.4793	-3.5542	-3.4568	-4.5172	-3.0583	-1.5949	-3.458	-2.854	-4.3508
-12.518	-8.512	-9.2451	-14.934	-11.203	-11.02	-11.462	-9.7232	-10.593	-11.015	-10.955	-9.5822	-11.295	-10.975	-11.598	-13.312	-12.303	-10.691	-12.627	-11.358	-11.421	-11.77	-12.714	-11.209	-10.721	-11.001	-10.213	-12.583	-9.1621	-10.981	-9.4904	-11.714	-12.705	-14.037	-12.757	-12.227	-11.493	-12.008	-10.104	-12.221	-11.804	-15.426	-11.425	-11.742	-10.374	-13.144	-12.021	-10.776	-12.021	-12.469
-7.6666	-5.4372	-5.2663	-6.9759	-6.2759	-6.6973	-5.1748	-9.8086	-6.5395	-6.8807	-6.8375	-7.7465	-6.6427	-6.6771	-6.6341	-6.4182	-3.0509	-6.5598	-5.9034	-5.5095	-7.4674	-5.9807	-6.6188	-5.2947	-6.4333	-4.2251	-7.9294	-7.5652	-7.0549	-6.738	-7.8042	-6.3595	-6.2644	-7.411	-8.1482	-4.9931	-5.8579	-9.8944	-7.2469	-6.2401	-6.5963	-6.5539	-5.4521	-5.4498	-7.0212	-5.4474	-4.3619	-7.5074	-4.9994	-8.1198
-4.0098	-3.0228	-6.6755	-6.3837	-4.066	-5.3827	-6.0153	-5.4893	-3.7761	-4.5324	-6.5751	-4.7899	-7.2759	-7.1239	-7.8867	-3.9992	-5.2356	-8.0284	-4.6014	-4.7323	-4.7517	-5.427	-5.3929	-5.9082	-6.4993	-5.1836	-4.89	-5.2241	-9.3214	-5.7663	-5.5771	-2.5587	-4.7706	-4.6723	-3.3092	-4.5166	-5.2042	-5.0605	-4.3488	-4.569	-3.5209	-3.2491	-5.139	-5.7205	-3.9918	-3.0366	-4.6649	-3.8753	-5.0702	-2.7656
8.7788	10.856	9.0366	8.9732	8.6826	6.3027	8.012	7.1501	8.2066	6.6317	9.4547	7.1922	8.0254	6.897	5.9884	8.3482	9.8543	10.476	5.8597	7.8455	6.0104	7.3541	9.6411	9.5184	9.8825	7.7643	7.1092	11.379	8.9675	9.573	10.149	6.0735	10.545	8.0603	9.6928	6.8015	8.5114	6.7364	9.4805	7.4977	9.772	6.5724	7.0444	7.4287	9.7066	5.9287	6.7528	7.6954	7.8398	8.8091
-1.67	-2.0618	-1.2972	-2.6239	-4.9318	-5.1423	-3.464	-1.0218	-1.7998	-1.3235	-1.7622	-2.3536	-2.3908	-4.5806	-2.1399	-3.9571	-1.849	-2.6038	-4.1672	-1.8408	-3.4372	-2.6751	-2.4492	-1.059	-0.99852	-3.9744	-3.4302	-0.54357	-5.0859	-0.54927	-1.8148	-2.1693	-0.75384	-4.3706	-0.77889	-4.7977	-2.3176	-4.8164	-1.5255	-2.4712	-2.3708	-1.3686	-2.4033	-1.0273	-4.9959	-3.3147	-1.4737	-0.62046	-3.604	-3.1395
-3.9643	-4.7728	-2.5021	-1.7787	-3.8059	-4.0082	-3.5894	-1.6867	-6.3483	-3.0826	-0.86268	-0.43296	-5.8899	-1.9513	-4.3952	-3.2225	-4.3773	-3.0507	-3.1598	-2.4966	-1.4047	-5.2666	-2.8538	0.39552	-1.8485	-2.359	-2.8276	-3.7036	-1.4996	-2.8012	-0.77251	-3.0109	-1.0903	-3.2275	-3.3458	-3.6474	-0.59704	-1.5232	-3.3314	-2.5414	-3.1744	-4.4727	-4.5779	-2.9771	-3.923	-2.1682	-3.4235	0.24715	-1.3015	-3.2542
0.018856	-2.2851	-0.08901	-1.8449	-1.4947	-0.7816	-2.0689	0.52109	1.4247	-0.63302	-0.59654	-1.8167	-1.0777	-0.94701	-0.27719	-2.248	2.9505	1.871	0.31497	2.0268	-0.5824	-0.54451	1.8869	-1.6773	0.80909	-0.5651	2.4667	-0.28234	-1.8364	-1.1142	-2.8018	-2.3741	-1.033	0.47251	0.24348	-3.5876	-0.61072	-1.1351	-1.076	-1.4239	1.2616	-1.1559	2.0349	0.39308	-1.691	1.5094	-3.136	0.35143	-1.5897	2.3371
1.6671	-0.50971	-1.4814	-2.4029	-1.6538	-0.18362	-0.16307	-0.085662	0.9674	-1.3009	-1.092	-2.354	-1.6679	-0.079424	-0.2843	0.46639	-1.4603	0.68519	0.11214	0.53334	-0.026858	-1.1823	0.1939	-0.9847	-1.5697	-0.27115	0.78487	-0.29649	0.98301	-1.7019	0.68202	-0.48042	-1.3011	-1.1198	0.64061	1.3072	0.025693	0.019153	0.54835	0.18603	2.6707	0.9151	0.20905	-0.52845	0.17573	1.0375	0.87494	-0.093326	-1.2197	0.54377
-11.822	-14.093	-10.975	-14.388	-12.983	-12.896	-14.355	-12.688	-12.6	-12.466	-13.9	-12.799	-13.682	-15.57	-14	-12.4	-12.801	-12.383	-12.52	-12.828	-13.146	-13.075	-15.629	-14.084	-15.483	-13.703	-13.523	-13.625	-14.664	-12.776	-14.77	-10.877	-14.358	-10.298	-12.741	-13.541	-13.933	-12.398	-13.209	-14.106	-13.638	-13.57	-12.353	-11.781	-13.748	-10.933	-14.544	-12.629	-12.902	-14.757
-0.81859	-1.2942	-2.7905	-1.2433	-0.89113	-2.7162	0.91472	-1.329	-1.1234	-1.4775	-1.2656	-0.57895	-0.31563	-0.46353	-3.4722	-2.0807	-1.5479	-1.9348	-2.0129	-1.9691	0.87357	-2.7386	-0.79395	0.11855	-2.7247	-0.041435	-1.2203	-1.8071	-0.70978	0.055266	-3.2941	-2.9056	0.06296	-1.4209	-1.1795	-1.3644	-3.2212	-2.5692	-2.0512	-1.6016	-2.0907	-2.7609	-1.4911	0.64163	-2.9022	-2.0243	-0.81541	0.39573	-0.077943	-2.9184
9.4411	9.5092	5.9901	9.5868	5.8934	8.8735	8.8485	6.6363	8.4269	7.2742	5.7665	7.1157	6.9507	9.7745	9.3271	9.2279	7.6919	7.226	6.3366	7.8013	6.9829	8.8167	7.779	7.0548	9.8028	9.3763	7.4084	8.0465	9.7745	6.5516	9.2408	6.5128	8.5317	8.8016	8.9446	7.5293	6.5689	7.5266	5.0784	6.4715	7.4341	7.3183	7.0404	6.6139	5.9924	8.0868	9.2632	9.0303	8.1446	8.7647
-1.8171	-2.8128	-5.791	-2.3863	-1.8554	-4.6554	-3.2526	-2.9622	-3.864	-4.2804	-3.0392	-5.8131	-4.7996	-2.342	-3.1679	-2.4015	-3.1083	-3.2381	-2.4918	-2.8693	-1.393	-4.3678	-3.0858	-1.8301	-2.055	-5.4166	-1.9723	-3.0218	-2.8652	-3.5546	-2.7572	-5.9054	-3.235	-1.9355	-5.969	-3.3747	-4.2022	-1.6172	-2.9672	-4.4228	-3.4471	-2.6359	-4.0689	-2.9766	-3.6083	-3.2767	-3.9187	-1.8754	-2.487	-3.9094
-2.0407	-4.1958	-2.9554	-3.4109	-3.1284	-2.8616	-3.0653	-4.7763	-3.9869	-4.5795	-2.8151	-3.4004	-4.2607	-3.2274	-3.4359	-2.7957	-3.5429	-4.9889	-4.3355	-3.4551	-3.7303	-4.5779	-3.0089	-2.4676	-3.8017	-3.3861	-3.506	-3.9222	-3.1984	-4.4026	-4.4315	-0.56687	-1.693	-2.7985	-6.3501	-4.8419	-4.4833	-3.4266	-4.3707	-4.5219	-5.4041	-3.1704	-4.1392	-4.2306	-3.3073	-3.5661	-5.1207	-5.3086	-4.1827	-4.4224
5.2901	6.4872	5.5788	5.2533	5.6518	4.4339	5.5389	4.759	4.1371	3.981	3.6051	4.77	7.423	4.2051	6.7009	6.4726	6.9912	5.3164	5.3371	7.6726	6.4027	4.9185	4.8232	5.7095	2.683	7.0113	7.2972	5.6891	6.4021	5.1716	3.9725	5.0724	7.0957	3.7271	7.0006	4.8153	4.7025	7.2728	2.8749	6.256	5.538	6.628	5.434	4.8904	5.3038	5.8672	5.7214	6.9177	6.0903	4.0772
-13.491	-14.007	-14.516	-12.322	-13.459	-12.156	-13.541	-11.326	-12.073	-13.756	-11.722	-13.376	-12.479	-14.93	-13.085	-14.337	-13.273	-13.508	-13.175	-13.695	-14.339	-11.45	-13.579	-13.163	-12.375	-13.003	-14.017	-12.547	-13.524	-13.479	-12.861	-13.539	-13.259	-11.966	-12.564	-14.74	-12.636	-15.623	-14.51	-14.527	-15.378	-12.775	-13.593	-14.304	-14.115	-12.092	-17.066	-12.685	-13.64	-14.239
-5.096	-5.9336	-5.6811	-6.9146	-5.8872	-7.1912	-9.4909	-5.741	-5.6516	-4.6813	-4.8657	-5.8015	-3.6387	-8.3537	-4.8176	-5.4613	-5.0709	-6.8936	-5.7124	-8.3116	-7.8888	-5.1763	-6.5946	-5.8718	-6.2858	-6.8144	-7.194	-5.6444	-5.5172	-6.3314	-7.6513	-7.0829	-7.2968	-7.0932	-5.8811	-7.0337	-5.7935	-5.4683	-7.449	-5.5509	-5.9907	-5.716	-7.0476	-6.4135	-8.3254	-5.8508	-6.1781	-7.0725	-7.9975	-5.6299
-11.409	-11.593	-11.919	-10.645	-8.8198	-11.727	-12.465	-9.5244	-9.5524	-10.82	-10.588	-11.951	-11.652	-10.533	-10.91	-13.679	-8.8198	-12.364	-9.9922	-12.366	-12.283	-12.758	-8.9662	-9.4786	-9.7073	-11.78	-10.404	-13.462	-10.992	-11.288	-9.642	-11.441	-11.635	-10.169	-10.28	-10.201	-8.53	-11.563	-10.145	-11.625	-10.34	-8.784	-9.0368	-13.027	-12.058	-10.128	-10.894	-12.744	-11.548	-11.325
2.6654	3.5359	2.2786	2.7043	3.2348	2.205	-0.82994	2.7159	3.7006	2.8508	4.0272	0.73086	2.3309	4.6727	2.69	3.1906	3.8939	3.1074	4.0283	1.271	1.5933	0.85658	0.20372	4.8819	3.1394	2.8496	1.1268	3.7458	3.1129	4.8909	1.8455	0.81631	1.521	3.3273	1.7773	3.7289	2.622	0.37333	-1.5625	2.8371	3.206	3.3207	2.6959	2.2285	0.84538	2.2432	1.626	2.5049	0.072277	3.5026
-4.6409	-5.2773	-3.62	-3.2032	-2.356	-4.9155	-4.2915	-3.9742	-1.8937	-3.9665	-1.9682	-6.0006	-5.7476	-3.5613	-5.3724	-4.7445	-3.67	-5.0235	-3.1944	-5.0728	-2.2037	-4.7367	-3.5303	-3.3074	-2.5825	-4.2025	-2.264	-4.8634	-3.6538	-3.4461	-4.8512	-5.7104	-1.7788	-2.7931	-2.3738	-1.7638	-1.4414	-3.4558	-4.7287	-3.7076	-4.7088	-6.4443	-3.9825	-3.2093	-4.8526	-5.9416	-2.6838	-5.2143	-4.1641	-2.8195
-1.1477	0.11994	-1.3547	-2.6345	0.52566	-0.82662	-2.2504	-1.628	-1.0335	0.74549	-1.3873	-2.665	-0.65316	-0.58563	0.37444	-0.8145	-1.0368	0.31789	-0.55711	-1.7764	-3.2841	-3.3866	-3.1602	-2.2367	-1.8364	-0.37755	-4.3587	0.50001	0.48274	0.55046	-2.2121	-2.4747	-2.3416	-0.90601	-2.5331	0.0942	-3.8414	-1.7048	-2.2606	-2.4365	-1.4971	-0.10371	-1.1296	-0.39115	-2.7126	0.43517	-0.93919	-1.774	-2.2183	-1.9341
1.5389	-1.0962	-1.6683	0.27786	-1.3358	1.0672	0.36622	-0.75415	0.80023	-2.2188	-2.0856	-0.1337	-0.048213	0.66789	-0.80632	-0.66635	-1.3771	-3.0526	-0.91698	-1.842	0.61842	0.87382	-0.32168	-0.69962	1.1976	0.40261	3.9902	1.2847	-0.98099	-1.9008	-0.30322	0.69316	0.72154	1.8069	0.94989	0.16463	0.10732	-1.1422	0.22077	0.24636	-0.29571	2.7839	2.216	-2.332	2.657	-0.88438	1.0127	-1.0435	0.22844	-0.15801
-7.9191	-5.42	-6.1131	-4.7852	-2.5504	-5.5525	-7.3335	-8.2877	-5.4194	-6.3424	-5.4163	-7.2817	-5.3046	-6.1745	-4.8844	-5.9591	-5.8388	-4.1791	-6.9282	-8.04	-7.042	-6.0088	-6.8365	-5.533	-6.679	-7.3957	-5.3292	-4.7993	-5.7438	-4.3858	-3.9788	-7.235	-6.6282	-5.6475	-5.6675	-5.7761	-3.4469	-6.1607	-5.9445	-8.4824	-6.6914	-6.1532	-4.7451	-7.2222	-2.1172	-7.7357	-5.5048	-4.2498	-6.1063	-5.6067
1.6459	3.7163	2.427	1.3743	0.97767	1.9118	1.0947	1.9626	1.0567	2.5483	2.0911	0.62187	1.3509	3.4744	0.99114	1.4368	1.3694	-0.2926	2.0401	2.0468	1.9687	-0.25492	2.9878	3.3947	2.8576	4.4813	0.3457	3.7107	1.2978	1.1125	0.96442	4.4804	-0.84673	0.8039	1.5935	2.9399	1.724	0.80711	0.81984	0.2115	-0.47311	2.4972	0.72435	1.6295	1.7733	2.5425	0.64789	1.2564	0.26564	1.0856
4.1501	2.5906	2.5342	0.28676	3.0825	2.9928	1.9483	5.0895	2.6071	4.0343	1.2355	3.1625	3.1521	2.63	4.1505	1.8852	3.4048	2.675	2.9043	2.5571	-0.19233	3.1943	4.4871	2.6306	2.9794	1.7105	1.2017	3.0403	3.2804	1.7902	0.39537	3.0369	0.60808	2.7845	2.49	3.8821	2.8681	1.9607	2.4891	4.9543	1.3919	2.0635	1.4681	0.70615	2.0989	3.6533	2.8898	1.8681	3.6328	2.1746
-11.577	-10.906	-10.193	-11.539	-12.411	-12.671	-10.761	-8.96	-9.8068	-10.506	-11.792	-12.213	-9.2706	-10.942	-11.029	-10.29	-13.542	-11.088	-9.4783	-11.989	-11.475	-9.818	-10.707	-13.523	-11.022	-11.312	-10.723	-11.354	-8.2358	-9.6967	-8.2856	-10.244	-9.1544	-10.99	-10.104	-10.632	-11.346	-10.306	-13.336	-9.098	-11.379	-11.644	-10.755	-8.6054	-13.492	-11.475	-12.036	-11.633	-13.508	-8.9351
-1.8122	1.6858	0.89422	-0.17188	1.4557	1.8504	-2.3296	-2.3985	0.64227	2.3684	-2.7038	0.18339	1.0111	-0.58949	3.4239	-0.31399	1.4754	3.8116	-0.45623	-0.83103	0.59291	-0.18681	-0.55186	-0.19504	0.30617	0.62857	3.3329	0.2483	-1.0272	1.1444	1.3401	-0.15031	-0.72724	-0.35242	-1.7639	-1.6765	3.3151	-0.076029	-1.0823	-0.17865	2.7176	-1.2502	0.97257	-1.3435	-1.0874	-0.31261	-1.4678	2.4927	0.57536	0.60633
-21.091	-22.382	-20.933	-21.265	-20.309	-21.299	-22.66	-21.864	-23.697	-23.615	-22.864	-20.875	-20.01	-21.62	-22.779	-23.246	-21.178	-21.883	-21.316	-18.749	-22.619	-20.733	-21.418	-23.079	-20.841	-22.716	-21.036	-18.941	-21.377	-22.955	-24.214	-24.318	-22.613	-22.601	-24.712	-20.692	-20.626	-23.387	-20.709	-23.603	-22.283	-25.782	-22.372	-21.994	-23.506	-21.149	-21.262	-23.243	-23.414	-20.391
-10.884	-12.786	-14.04	-11.27	-11.027	-11.459	-11.218	-10.269	-11.862	-11.713	-11.175	-11.364	-11.18	-11.882	-13.133	-10.925	-14.801	-13.45	-9.9928	-10.355	-11.45	-11.759	-12.613	-11.906	-11.346	-13.189	-11.139	-11.36	-9.5875	-11.329	-12.932	-10.366	-11.377	-12.872	-10.717	-13.213	-11.358	-10.943	-11.749	-12.096	-9.4977	-7.9952	-11.092	-11.368	-12.828	-10.982	-13.094	-13.09	-10.824	-13.459
-14.707	-12.671	-12.766	-13.597	-12.831	-14.077	-14.155	-14.583	-11.233	-14.553	-11.864	-15.071	-12.69	-14.642	-14.879	-13.251	-14.614	-16.468	-13.103	-13.802	-12.334	-12.186	-11.408	-12.439	-12.847	-14.083	-14.81	-13.838	-10.73	-13.693	-12.311	-14.371	-13.639	-12.848	-13.373	-12.933	-12.35	-13.444	-12.127	-11.636	-12.061	-12.193	-14.099	-12.757	-15.061	-12.22	-12.29	-13.359	-12.287	-14.299
-12.202	-14.673	-12.042	-10.435	-14.835	-14.214	-12.433	-12.966	-13.347	-13.319	-14.452	-15.12	-13.24	-13.427	-13.525	-12.701	-13.71	-11.899	-13.768	-13.89	-12.836	-13.251	-12.782	-10.652	-14.239	-14.454	-10.721	-13.706	-12.802	-13.111	-16.983	-13.769	-10.707	-15.691	-13.716	-14.946	-11.569	-11.315	-14.095	-14.034	-12.287	-13.563	-13.361	-13.234	-11.456	-11.247	-15.8	-13.159	-14.214	-12.929
-0.81973	-2.1063	-1.1497	-1.8257	-2.9503	0.012831	-1.1589	-2.3318	0.24703	-0.25736	-1.3659	-0.59218	-3.2402	-3.1792	-1.5876	-1.2871	-1.9832	0.94733	-1.8442	-1.3444	-2.6899	-0.91374	-1.9014	-1.0756	-0.41676	-1.3134	-1.4252	1.2972	-3.1711	0.26204	0.69613	-1.3881	-0.19893	-1.0431	-2.9916	-0.44257	-1.7496	-0.2593	-3.2747	1.2293	-0.84962	-0.9033	-1.2242	-1.2784	-1.052	-4.282	-0.062137	-0.086846	-0.68887	-0.66344
6.6591	5.9021	6.6061	4.4699	5.7786	6.1219	5.6079	7.0169	5.6371	6.8865	8.9102	5.2061	5.1517	7.9044	7.8433	6.2687	8.6707	5.0836	7.1205	7.7243	6.9554	5.0553	6.3084	6.5799	6.9546	6.1384	6.7421	6.278	7.3683	7.4919	7.8664	6.4834	6.134	4.6878	5.0934	8.7659	6.0585	5.9531	8.2447	9.7309	5.9267	6.7579	5.5857	5.2032	7.1458	5.8977	5.8871	5.2096	6.3007	7.8173
5.6853	4.6836	6.1076	5.1184	4.0715	5.9808	8.5572	7.7127	8.2033	5.4211	6.3335	4.8465	7.5275	3.5875	5.5589	5.4867	6.1357	5.9467	5.9898	8.0665	2.9597	5.36	3.2033	5.169	5.4452	6.7354	5.9989	4.6869	5.8931	8.1568	3.9825	6.8035	6.3738	6.2071	6.5108	4.4827	5.0022	6.4864	4.5172	7.0148	6.3675	5.8699	4.7536	5.6846	5.9878	5.4404	6.5899	5.8946	8.2379	8.0902
-0.3052	0.71432	1.3259	0.094853	-2.8666	1.6338	-1.6661	-0.11171	-1.0117	-0.99978	0.65315	1.2825	-1.576	1.0134	0.89123	-2.0125	2.0994	-1.5583	-0.096547	-0.74486	0.32842	1.912	1.2295	0.0077618	-0.77838	1.0434	1.5157	-1.6365	-0.96623	0.60899	-1.2405	-2.4733	-0.002345	2.4134	-0.18758	0.87007	-2.0678	-1.728	-0.36288	-0.05324	-0.92547	-0.18612	-1.0798	0.60908	0.85329	-1.2088	0.52965	2.0044	-0.55681	-1.2205
-8.2205	-9.746	-6.4451	-8.3465	-10.009	-7.3961	-7.706	-9.2121	-9.7497	-7.1194	-8.4922	-9.3229	-8.397	-9.4687	-10.235	-9.1798	-9.0722	-8.926	-9.1657	-7.8126	-9.7653	-9.8413	-9.7637	-6.969	-9.1907	-8.5804	-10.409	-8.8957	-8.9814	-9.2701	-8.6314	-8.5366	-8.528	-8.1655	-8.638	-7.4442	-8.6652	-8.6154	-9.5812	-9.5715	-9.6405	-10.771	-11.099	-8.2117	-9.1844	-10.627	-8.5065	-9.8253	-8.9269	-9.5921
-8.4434	-5.748	-8.0541	-8.099	-9.8831	-10.266	-9.7282	-11.435	-11.23	-8.9397	-9.9946	-8.5264	-10.857	-7.8624	-9.2664	-9.0062	-8.796	-9.6996	-8.1185	-9.2228	-10.926	-7.5409	-10.338	-7.6376	-9.4432	-11.41	-10.041	-8.3368	-9.3178	-10.367	-8.973	-9.9136	-8.37	-8.2802	-7.7054	-9.7392	-8.2883	-11.068	-9.4464	-11.034	-9.2855	-8.2071	-9.9504	-10.364	-10.02	-10.875	-11.771	-10.285	-10.493	-8.0818
-21.693	-22.434	-20.93	-20.888	-23.761	-22.566	-22.267	-22.34	-23.522	-23.949	-21.663	-24.053	-22.363	-22.162	-20.585	-21.118	-19.556	-23.589	-24.706	-21.888	-24.115	-21.019	-22.907	-24.145	-19.427	-23.245	-23.611	-23.927	-23.012	-21.611	-23.712	-20.902	-21.527	-21.062	-21.782	-20.743	-24.752	-22.035	-21.23	-22.42	-21.266	-23.529	-22.235	-22.296	-22.477	-22.561	-22.412	-21.645	-22.656	-21.693
-3.5367	-2.1956	-4.4264	-4.926	-1.4486	-2.774	-3.55	-2.7802	-3.1354	-5.6819	-4.3097	-0.66756	-4.4483	-2.4201	-2.2583	-3.1974	-3.5217	-3.5963	-1.3835	-1.2981	-4.1852	-5.3144	-2.6783	-4.1241	-2.618	-1.6686	-3.3822	-2.6838	-3.5809	-4.0831	-3.8834	-1.9375	-1.8935	-2.8878	-1.4841	-4.0028	-3.3577	-3.2659	-3.4296	-2.7987	-4.1365	-1.5825	-2.8088	-1.8113	-2.6033	-2.7174	-2.8672	-4.7567	-6.0037	-4.0168
9.3376	10.484	9.2066	11.823	10.035	8.257	11.261	9.4567	8.2569	12.106	11.696	7.4357	11.007	12.083	9.536	9.604	10.878	9.2953	9.8593	10.959	9.8996	7.0543	9.6689	8.8492	9.7884	11.565	11.525	8.8881	11.605	10.198	10.336	9.226	7.644	9.6176	8.7839	9.8929	8.3956	9.5607	9.9085	10.068	10.37	9.971	9.5019	9.5959	7.8525	9.5602	12.108	7.1631	9.8432	10.003
-1.8024	-3.2832	-2.8107	-3.7649	-3.4545	-2.7809	-4.4713	-3.3129	-2.5144	-0.63208	-1.5847	-3.9795	-3.6205	-2.5653	-0.28454	-1.7032	-6.0007	-4.0208	-2.8134	-2.6224	-2.5143	-1.0986	-1.5911	-1.8114	-1.3013	-2.9697	0.26509	-2.2517	-1.9787	-0.40275	-3.1818	-1.7768	-4.5316	-2.9786	-1.29	-2.3889	-4.2266	-2.4453	-2.7385	-0.34649	-2.7441	-0.8931	-3.9592	-3.8027	-4.208	-2.787	1.0187	-4.9549	-1.8063	-2.8358
1.7631	0.020148	-4.123	-2.8439	-0.73792	-4.3639	-0.32092	-0.83891	-2.6073	0.4167	-2.0092	-0.83004	-3.9844	-1.2191	0.32361	-0.21995	0.73348	-0.92615	-2.4312	-4.0317	-1.3364	-0.2992	2.2696	-2.648	0.61116	-3.5613	0.77128	-0.29207	-3.8723	-1.3766	-0.1431	-0.99681	-0.74258	-1.6557	-0.84623	-0.26713	-1.824	-0.87646	-0.97495	-3.3843	-2.0218	-2.5809	-0.25214	1.4943	-3.0629	-3.4516	-1.5443	-1.4279	-2.8986	-1.1748
7.6808	7.75	6.1958	7.8856	8.3993	6.8595	6.8452	8.5071	7.491	8.7749	8.6166	8.4751	9.6267	6.9143	6.5373	7.9965	6.0014	7.5344	8.2776	4.599	10.555	6.1887	9.4442	6.8338	8.255	10.486	6.4692	8.725	11.079	8.1254	9.7442	8.9724	9.2137	8.8039	6.2771	8.0589	7.7107	7.9343	8.2828	6.9851	9.9591	8.414	8.4449	8.3322	10.101	7.0457	8.1921	9.325	5.6158	9.029
0.73938	3.3449	2.445	2.2209	1.37	0.66996	2.653	2.3492	0.046895	1.7353	-0.050952	3.411	0.42495	0.62954	1.8327	2.8402	0.35362	-1.0224	3.0748	2.5852	3.3149	3.9216	2.7609	2.811	2.6293	3.7253	2.1961	1.6599	2.1736	0.19455	-0.42829	1.2685	0.95634	2.9673	1.5691	1.3431	0.31435	2.0399	0.46808	0.24494	1.5113	0.71925	2.1686	3.7414	1.466	2.9011	1.933	1.9027	-0.22795	1.9775
-3.6047	-7.6614	-2.3567	-6.3778	-5.1122	-4.5376	-4.8561	-6.7522	-2.8762	-3.088	-3.9703	-4.1269	-3.389	-4.9767	-4.5964	-4.6069	-5.3959	-4.1423	-6.9494	-6.4695	-4.0877	-3.9685	-3.1593	-6.0077	-4.9798	-5.397	-5.4986	-3.0376	-5.5018	-4.7218	-7.029	-3.2396	-6.1413	-5.1558	-5.8468	-5.2474	-4.5366	-3.8509	-3.8108	-5.7865	-4.171	-3.4068	-2.9275	-4.0777	-4.5236	-2.7251	-5.1514	-5.8422	-4.3641	-4.1614
-11.092	-9.9383	-11.324	-12.149	-10.97	-11.644	-10.59	-11.952	-13.133	-11.371	-11.183	-8.9022	-10.679	-11.502	-11.471	-10.862	-11.588	-12.304	-12.758	-12.831	-10.471	-12.413	-12.754	-10.165	-12.168	-11.504	-11.809	-11.086	-13.106	-11.524	-12.855	-12.131	-13.123	-10.448	-12.756	-11.432	-15.257	-11.152	-12.442	-10.074	-13.018	-12.423	-10.762	-11.367	-11.519	-11.094	-9.1774	-11.674	-10.259	-13.09
-2.8867	-2.421	-4.1002	-2.0818	-4.2791	-2.8328	-0.87473	-2.5604	-3.3043	-3.1462	-4.034	-3.1086	-4.6323	-3.1491	-2.6796	-1.5794	-3.7644	-3.7294	-2.0786	-5.456	-2.5471	-3.1498	-1.3101	0.36308	-0.77784	-2.3454	-3.3166	-1.5848	-3.5762	-2.3205	-3.7188	-5.1563	-1.7498	-2.2436	-2.544	-4.5175	-3.949	-2.4381	-1.8792	-2.6706	-2.7199	-3.1199	-5.2437	-6.5199	-3.5334	-1.6899	-4.323	-4.0819	-3.7757	-0.85003
-0.32308	1.3052	1.6589	-0.40838	-0.11378	0.97278	-2.0457	0.72454	-0.34078	-0.96299	0.47274	-0.081217	0.61815	-1.1073	1.5022	1.3147	1.5017	-0.089199	1.5255	0.10759	-2.0234	1.2372	-0.03278	0.69196	1.038	-3.2932	-0.9174	0.40937	-1.2276	-0.39276	2.5598	0.94219	2.7678	0.93752	-0.47074	-0.76567	0.20713	1.14	-0.64352	-1.4389	-1.4098	-1.0874	0.98096	-0.85323	2.1106	-0.80445	1.1919	0.12947	-1.8284	1.3655
-12.943	-10.58	-13.398	-12.32	-12.52	-12.852	-13.615	-12.015	-14.572	-13.049	-15.014	-13.255	-13.188	-11.913	-15.884	-13.37	-13.116	-16.136	-12.886	-13.139	-12.163	-14.191	-14.972	-13.397	-13.093	-12.58	-12.347	-14.743	-14.817	-12.713	-10.153	-12.775	-12.324	-13.686	-13.615	-12.525	-13.887	-11.736	-13.292	-12.327	-12.179	-13.295	-16.39	-13.445	-12.486	-13.28	-15.307	-16.071	-13.413	-14.712
-16.582	-15.128	-15.97	-13.572	-13.212	-11.849	-12.863	-13.284	-14.578	-15.249	-13.865	-11.861	-14.802	-14.371	-13.74	-13.274	-12.334	-12.439	-12.772	-14.699	-13.059	-14.613	-12.591	-15.927	-15.343	-14.538	-14.473	-13.051	-11.439	-16.053	-13.794	-14.362	-15.375	-12.435	-14.017	-11.827	-15.511	-13.917	-13.409	-13.361	-14.202	-15.422	-11.628	-13.232	-13.008	-14.895	-13.739	-15.775	-14.428	-13.469
2.9143	4.6054	1.1862	2.4414	3.3334	1.8717	5.6947	1.9452	3.1619	1.9889	5.4501	1.1869	3.29	3.0773	-0.15134	0.17775	1.1895	2.1727	2.8148	1.4618	2.2918	4.7615	1.7349	3.0772	3.1754	4.2299	3.5664	2.0283	2.8289	4.2271	2.688	3.9226	3.7476	2.2884	3.4302	3.123	2.6836	5.276	2.4969	2.4253	4.8467	5.1191	7.3038	2.6923	3.4644	3.6168	2.4025	1.1985	2.9386	2.2504
3.5959	7.3707	5.5056	7.3963	4.6328	3.8497	5.1449	6.3832	6.0615	6.6128	5.5099	4.5161	4.0253	2.5533	2.9573	3.6226	5.5193	4.0243	5.4323	4.3549	3.9344	4.3885	1.9671	5.6709	6.2563	4.7006	4.2489	3.7637	6.2326	5.4424	5.6189	5.9519	4.5252	5.6575	5.4363	7.2999	7.4152	4.9855	4.4954	4.6986	3.4561	3.5425	4.6419	5.2686	5.1123	3.8621	4.4822	5.9709	5.4073	6.36
-14.082	-11.193	-11.511	-14.72	-12.956	-11.366	-12.397	-13.422	-11.196	-13.389	-10.685	-11.453	-11.911	-12.586	-12.785	-12.978	-12.048	-13.34	-14.814	-15.677	-12.795	-10.692	-12.326	-13.138	-13.368	-12.517	-11.237	-13.375	-13.625	-12.004	-13.031	-11.699	-12.107	-11.887	-14.15	-12.746	-12.226	-15.597	-14.371	-15.411	-10.802	-13.157	-11.076	-11.446	-14.065	-10.559	-13.845	-13.282	-10.661	-14.322
-23.741	-22.076	-23.677	-22.257	-23.6	-21.64	-21.896	-23.295	-22.957	-24.351	-22.432	-23.142	-23.24	-22.823	-22.729	-23.758	-23.867	-23.742	-20.862	-21.984	-23.544	-23.949	-22.341	-21.352	-21.526	-22.624	-23.573	-21.529	-23.35	-21.488	-21.233	-23.18	-21.562	-22.306	-22.555	-21.004	-23.517	-20.895	-20.863	-22.45	-20.905	-21.276	-20.898	-21.482	-21.072	-24.418	-21.647	-22.024	-20.543	-22.692
-9.9187	-10.846	-10.656	-9.8676	-9.145	-9.8373	-9.7159	-9.3048	-7.0398	-7.8949	-9.2979	-8.975	-8.7895	-8.375	-10.184	-10.7	-9.871	-8.9388	-9.5746	-9.388	-8.2871	-9.7841	-7.4736	-10.03	-9.7896	-8.4969	-8.9555	-7.639	-8.9962	-7.3814	-7.9413	-9.4524	-8.6665	-9.1141	-8.262	-9.7172	-10.608	-8.1148	-8.4263	-9.1269	-9.7699	-9.09	-9.5727	-7.9676	-7.9069	-8.1276	-8.1147	-10.711	-10.052	-10.214
-10.827	-13.049	-10.163	-11.826	-9.2441	-10.557	-12.288	-9.9831	-12.973	-12.024	-11.683	-9.3179	-10.466	-13.88	-9.7476	-9.2024	-10.18	-11.16	-10.563	-11.693	-13.563	-14.016	-11.087	-12.035	-11.251	-10.65	-14.944	-11.726	-9.8209	-10.852	-12.713	-10.265	-10.842	-11.342	-9.0056	-11.467	-10.406	-10.127	-10.978	-13.273	-11.851	-10.849	-11.337	-10.388	-10.353	-11.353	-9.7149	-11.656	-10.88	-10.404
-12.837	-10.14	-12.051	-12.83	-13.457	-14.83	-12.177	-13.481	-13.918	-13.405	-14.923	-14.002	-13.078	-11.295	-13.921	-13.709	-16.376	-12.765	-13.11	-14.312	-15.418	-14.01	-13.951	-12.274	-13.165	-14.511	-14.127	-11.917	-10.435	-15.388	-11.298	-12.709	-16.164	-13.741	-12.799	-13.888	-11.514	-14.612	-15.244	-13.423	-10.882	-13.625	-14.128	-12.805	-12.474	-13.583	-12.967	-13.224	-13.611	-14.922
10.455	6.2837	8.9722	8.5598	8.5138	8.5033	7.5395	9.0711	7.3984	9.3953	8.2358	9.1972	10.428	6.5542	7.2407	7.6464	6.1064	6.78	8.661	9.8864	8.2141	12.313	11.093	8.9455	7.5797	6.5501	8.6152	8.5258	7.4735	10.066	7.1705	8.9288	10.005	6.2884	8.2021	10.743	10.543	7.8325	8.2368	9.6645	8.2175	7.924	6.8089	9.0731	10.253	8.9076	8.8197	8.3717	8.4306	8.1564
0.85964	2.1369	3.0742	1.6323	1.551	1.3391	4.4178	1.6912	2.5765	1.4614	-0.44894	2.3592	0.95713	-0.31409	1.2826	1.1497	1.292	2.9725	0.71579	0.77653	3.2261	2.1675	0.089134	1.2101	0.64901	1.2133	2.7534	1.0942	2.3194	3.7535	0.8831	3.7509	0.60548	0.86378	1.6233	-1.7748	-0.057723	1.6468	1.9945	2.0193	1.9252	3.984	1.2403	2.9481	3.283	1.4684	-0.099178	0.027718	-1.3815	1.5421
-1.6215	-0.47811	-2.5605	1.2947	-2.8055	-2.1716	-5.8346	-3.2365	-1.0106	-1.94	-2.0318	-0.78446	0.66814	-1.287	-3.8688	-2.6845	-0.2238	-2.8785	0.1512	-0.95931	-0.24595	-0.89625	-0.66609	-3.5983	-1.9848	-1.122	-2.1256	0.27725	-1.3109	0.52485	-0.31043	-0.71266	-0.14424	-2.122	-0.27152	-0.40261	-0.62454	-0.42894	0.15701	-1.4563	-0.28013	-0.908	1.4313	-3.1352	-0.27885	-0.17944	0.15171	-1.3837	-3.2427	-1.3875
-12.549	-13.411	-14.083	-13.935	-16.757	-13.758	-15.491	-14.868	-15.996	-14.138	-16.61	-13.332	-16.638	-14.826	-13.549	-15.668	-15.574	-14.393	-12.339	-15.587	-17.137	-14.365	-14.63	-14.945	-13.884	-13.712	-15.832	-14.219	-14.516	-12.104	-16.238	-13.14	-13.763	-16.803	-15.52	-15.835	-13.607	-13.88	-15.657	-12.746	-12.76	-15.546	-14.868	-12.316	-16.37	-14.818	-13.544	-13.753	-16.122	-11.584
-22.33	-21.875	-21.581	-21.712	-22.141	-22.831	-24.561	-19.95	-23.281	-21.067	-22.201	-18.08	-24.621	-22.872	-22.154	-20.522	-24.211	-19.661	-20.682	-21.587	-21.079	-21.695	-22.223	-23.427	-23.511	-23.94	-21.963	-20.705	-23.311	-20.401	-22.216	-20.441	-21.392	-22.287	-22.761	-20.963	-21.074	-22.404	-22.042	-22.689	-21.501	-22.143	-21.517	-22.328	-21.164	-20.788	-20.155	-22.322	-22.78	-22.631
-2.527	-2.4407	-2.4761	-2.6313	-5.0662	-5.139	-4.0453	-4.5348	-3.487	-4.0501	-2.6286	-2.7071	-4.8617	-3.7784	-2.8681	-3.1246	-3.1763	-3.5617	-2.3763	-2.9012	-4.1734	-4.3456	-3.4467	-3.5335	-5.7062	-0.77338	-2.53	-2.7447	-1.5059	-3.3377	-3.8745	-4.8583	-3.8509	-3.5672	-3.752	-5.0232	-4.8401	-4.5009	-4.6479	-5.3022	-3.7145	-3.319	-2.7482	-3.9389	-4.6477	-4.5854	-2.7599	-2.55	-3.8113	-6.1884
-0.79543	-1.7534	-2.5047	-4.6582	-0.81469	-3.7087	-1.2664	0.99974	-0.7359	0.75722	-0.13449	-1.4275	-4.2122	-3.6329	-3.7133	-0.10243	-2.3312	0.55175	-0.3976	-0.94694	0.13831	-2.6418	-0.74071	-1.5849	0.81201	-0.76679	-2.5202	-1.849	-3.1046	-1.7595	-1.5133	0.22609	-1.7454	-0.20666	-0.69676	0.37382	-0.13745	-1.8144	-2.6955	-1.8761	-0.35465	-1.3284	-1.1311	0.72054	-2.2832	-1.7509	-2.4233	-1.1326	-0.58773	-1.6135
-1.6565	0.56183	1.9403	-1.3186	-1.2721	-1.4202	-0.93489	0.26859	-2.9502	0.54722	-1.024	-0.26001	-1.9735	2.4494	-0.42348	0.34157	-2.1407	-1.7465	0.61418	1.1038	0.22567	-1.3851	-2.0297	-2.5514	-2.0721	-0.44436	0.68567	-0.90023	-1.4698	-2.4821	0.66311	3.5166	-0.84741	-0.26619	-2.0091	-2.4233	-1.2084	-0.65955	1.2753	-1.4907	0.84608	-2.0792	-0.68324	0.13861	-0.59578	0.67943	0.3151	1.6297	0.71643	-1.4794
-2.1293	-1.6482	-1.7194	-2.8311	-4.736	-3.4319	-1.5134	-0.70251	-5.1192	-0.95663	-0.87986	-1.6374	-2.9607	-1.8683	-3.1934	-6.409	-1.9986	-1.4918	-2.7604	-3.1607	-0.65098	-4.1454	-1.4296	-5.0775	-2.4388	-1.0168	-3.2773	-5.4536	-1.2983	-2.6946	-3.1216	-2.7334	-3.6367	-3.434	-2.8953	-4.3161	-2.021	-3.5527	-4.9025	-3.7375	-3.875	-4.4863	-3.2685	-2.8051	-5.3521	-3.8288	-1.0367	-2.5133	-0.95876	-3.5094
-0.83587	0.24621	2.4614	0.58756	0.68645	-0.68398	0.4234	2.9107	0.43212	-1.6456	1.8572	0.37501	-0.21689	4.3503	2.5054	0.72769	0.38285	0.2675	0.58782	0.42778	0.71218	2.4347	0.45017	1.0446	1.2744	-0.41373	3.4945	2.0432	-0.42481	1.1256	1.1893	-0.28733	1.9404	4.1268	0.48807	1.2511	1.5843	1.0111	0.75854	0.57663	1.8402	-0.049192	1.9347	3.8782	0.7684	1.4975	2.0912	3.8634	4.6337	2.5243
7.5595	7.1758	5.7045	6.3147	4.4534	7.539	5.7775	5.2214	5.7417	5.2437	6.8954	8.077	6.0294	9.4713	8.8423	7.1091	7.6938	7.033	7.2985	7.1452	5.2879	6.8652	7.2151	5.361	7.6375	7.9662	5.4832	6.2514	7.0366	8.6728	8.0344	7.7701	6.2212	10.177	8.334	6.4105	7.0525	5.786	8.2445	8.4588	6.2034	6.3937	6.5963	5.672	7.2706	6.4082	6.7848	7.129	5.0311	8.1498
-1.2873	-1.1524	-0.85099	-2.6181	-0.016502	-0.77028	-1.3399	-0.87868	-0.47509	-1.5926	-3.9496	-0.7908	-2.4968	-1.8017	-0.29716	0.1223	-0.6413	-0.098486	-2.4062	-0.24132	-0.13835	-1.0532	-3.4835	0.39719	-1.7243	-1.1005	-1.9623	-1.3805	-2.4291	-0.67434	-2.38	-3.4272	-3.2063	-2.006	-0.10395	-2.1221	-0.21191	-2.1397	-0.74033	-1.8444	-0.049849	0.076464	0.10768	-1.9912	-1.8207	-1.017	-1.3964	-0.17496	-1.3501	-2.5821
6.0096	6.854	4.06	2.8419	3.3932	4.7302	6.0407	5.3087	4.5519	5.8781	2.6333	5.197	4.189	5.0034	5.4361	5.2673	5.7987	4.2148	4.7004	3.1355	6.0556	4.539	4.9581	7.6164	3.4607	4.7029	9.038	4.5605	6.6166	6.593	6.3032	6.3484	2.8153	7.1055	6.2907	5.3693	5.505	3.4444	3.6559	2.3402	4.2276	5.894	4.9206	4.549	5.1791	6.4344	3.5201	8.1653	5.6309	5.8071
-3.0714	-3.5703	-5.7695	-5.6303	-4.0264	-3.5762	-1.3625	-4.7767	-5.0001	-0.88962	-2.9442	-1.7441	-3.0996	-0.56836	-2.9667	-2.6168	-2.8554	-4.0162	-3.9296	-3.202	-3.4169	-4.5489	-2.5165	-3.8475	-5.3949	-4.3005	-3.3106	-4.3272	-4.4172	-1.9902	-4.1121	-4.174	-2.802	-5.8547	-3.5573	-0.44534	-4.048	-2.7828	-3.448	-4.7914	-2.9472	-3.0381	-5.6594	-3.8393	-3.0962	-4.841	-1.7798	-6.8938	-4.9463	-4.7403
-19.445	-19.744	-19.472	-21.382	-19.538	-20.617	-17.891	-22.084	-19.721	-21.946	-19.413	-19.316	-19.6	-21.285	-20.313	-20.589	-20.202	-20.649	-20.765	-21.362	-19.477	-22.343	-19.439	-18.197	-22.012	-20.903	-22.047	-21.645	-22.77	-21.599	-20.375	-22.09	-22.037	-18.449	-19.738	-20.829	-19.657	-19.419	-19.722	-21.153	-19.242	-19.086	-18.754	-20.412	-22.731	-21.917	-21.65	-19.334	-18.893	-21.772
-10.922	-9.4331	-12.17	-10.258	-12.88	-7.8779	-10.273	-10.885	-13.506	-11.535	-9.601	-10.328	-8.1466	-10.198	-10.326	-9.2192	-9.7513	-10.602	-10.968	-9.8282	-10.783	-9.393	-10.541	-10.372	-11.006	-9.8333	-9.1041	-10.993	-10.38	-9.5223	-9.0759	-7.4928	-10.279	-11.282	-7.3407	-10.511	-8.5887	-10.545	-8.8947	-12.291	-9.7003	-10.379	-9.0351	-10.629	-9.4689	-9.3381	-10.464	-7.7865	-10.13	-9.9289
4.3843	3.9601	4.1839	4.2385	2.7843	3.3316	5.2927	4.2802	6.3038	5.2422	3.1216	4.7261	3.1401	3.4297	4.3401	3.1297	4.3195	4.0966	5.0359	4.1873	6.4682	5.8677	4.0993	4.7826	3.8635	7.0587	5.303	5.5082	4.1261	4.3234	6.5853	4.1038	6.3085	3.9487	4.9937	3.8694	5.1036	3.6538	5.4004	2.0717	3.9261	5.0432	3.2491	3.8046	4.954	3.4273	5.4303	3.9033	5.3527	4.8268
-5.8948	-2.3424	-6.1987	-3.3348	-5.6101	-4.8278	-4.4506	-4.3973	-6.0509	-4.9632	-7.1986	-4.9564	-5.3091	-4.5983	-4.3911	-4.2657	-3.5355	-5.1669	-6.1252	-6.5126	-3.7068	-4.3041	-3.6482	-4.3789	-6.1222	-1.4261	-5.5899	-4.2297	-5.3699	-3.8734	-6.8339	-6.7958	-4.3984	-5.8808	-5.4253	-5.3466	-6.8082	-5.2862	-5.2677	-3.1411	-5.9164	-5.7963	-4.8201	-8.1954	-5.25	-4.1934	-2.8593	-5.2131	-4.3023	-6.1878
0.02954	-0.16712	-2.4766	-0.54149	-3.3694	1.866	-0.59666	0.22715	-1.2429	0.19101	-1.3455	-1.9266	-0.30562	-1.3293	1.1349	0.40206	-1.2252	-0.63085	-0.17028	2.6752	-0.56972	-1.1234	0.67947	0.098982	0.55648	-0.17463	0.55451	-1.6372	-0.51579	-2.0628	0.48001	-2.0221	-1.9234	1.6645	0.0012933	-2.8282	-1.2675	0.70812	0.022104	1.3885	0.26318	0.37744	0.88807	-1.3792	0.18846	-1.8173	0.17666	-1.9494	1.7558	0.52414
-5.4969	-3.8726	-5.1928	-5.175	-3.1919	-2.5541	-4.6548	-5.7875	-4.2149	-4.5144	-4.424	-2.8434	-3.3813	-4.0687	-3.8084	-5.0875	-5.6547	-5.1479	-4.8884	-3.3692	-4.8124	-1.105	-2.7363	-4.171	-4.6166	-4.9649	-5.4318	-6.8438	-6.4677	-3.6543	-2.932	0.34128	-3.6476	-4.2994	-3.2152	-2.0867	-2.9331	-5.1884	-4.9691	-2.2225	-4.7488	-3.2281	-4.0843	-5.4158	-5.9754	-3.173	-3.8791	-2.2331	-2.9945	-2.0116
-10.074	-9.9661	-10.305	-10.344	-8.7465	-8.1115	-9.6045	-10.905	-12.254	-10.504	-11.266	-10.734	-9.6914	-8.9135	-8.9778	-12.277	-8.7676	-11.659	-9.5442	-10.925	-9.884	-10.119	-13.039	-8.7278	-10.138	-9.0333	-10.452	-11.175	-10.624	-10.112	-10.787	-11.14	-9.7758	-8.8606	-8.907	-9.7323	-10.518	-7.7041	-11.078	-8.0704	-11.767	-9.7566	-8.5906	-9.447	-9.9819	-12.859	-7.2558	-9.1396	-11.22	-9.7142
-0.12983	-1.9973	-2.7109	1.5173	-0.13305	0.27327	0.6586	-0.1333	-0.81329	-1.0286	-1.1776	-1.1059	0.68277	-2.4175	-0.88795	-1.1696	-2.1495	-1.663	-1.1576	1.1756	2.1103	-0.83546	0.0059793	-1.2808	-0.89276	-0.39112	0.47803	-0.46433	-1.4543	-0.17263	-0.084237	0.11221	-0.53845	-1.3779	-1.1677	-1.4487	-0.61652	-0.33989	-0.82352	-0.43699	-4.3142	-1.3716	-2.4814	-1.1363	0.73919	-2.9326	-0.16803	-0.53814	0.88993	-1.3991
-10.906	-10.826	-12.639	-10.502	-13.739	-11.677	-13.084	-10.949	-12.048	-12.484	-10.243	-12.258	-11.665	-11.009	-12.424	-12.288	-11.978	-9.8028	-12.246	-11.633	-10.531	-11.89	-10.577	-11.337	-11.259	-11.701	-14.435	-12.792	-10.033	-12.546	-11.808	-12.315	-12.652	-11.296	-10.433	-12.811	-11.139	-13.787	-11.676	-12.559	-8.1172	-12.857	-14.532	-10.132	-13.201	-12.778	-12.344	-11.729	-11.404	-11.405
-0.34494	-3.2444	-1.2614	0.59189	0.85981	-0.46279	-1.3739	1.0546	1.5739	-1.5089	-2.1225	1.0379	-1.3165	-0.20859	-1.7309	0.8494	-0.3544	0.097057	-0.10388	0.29696	0.29185	0.27098	2.6832	1.3085	1.2744	2.0494	0.42473	2.3486	1.2139	-1.4751	2.6629	-0.48503	1.5127	0.7652	2.7228	-1.4716	-1.2439	-0.22905	1.7318	1.167	-0.31427	1.3734	-0.4015	0.96154	1.2315	0.6841	0.759	-0.52977	-1.6238	0.26939
-13.255	-15.316	-11.943	-11.065	-10.378	-13.389	-13.167	-11.897	-9.9701	-12.103	-12.37	-11.209	-9.5923	-10.433	-13.443	-12.128	-10.01	-12.113	-13.531	-12.539	-12.107	-11.641	-11.091	-12.407	-11.877	-11.155	-11.296	-12.385	-11.176	-9.5811	-10.215	-12.548	-12.329	-12.156	-10.449	-13.103	-9.6425	-12.243	-11.066	-10.307	-11.519	-10.482	-10.848	-12.299	-10.497	-14.398	-8.5468	-10.088	-13.003	-10.514
-1.4109	-1.0126	1.4182	-1.7399	-0.89772	0.091692	1.9522	1.753	0.67965	0.70256	0.70347	-0.13191	-2.9256	-0.6828	0.37127	-1.0189	0.52579	-0.71393	-1.4696	-3.0559	1.3171	-0.45555	0.47904	0.46649	-1.4441	-1.2521	-1.8902	-0.9997	-0.49553	2.9421	-0.43319	-1.2492	-2.0061	-0.36397	-0.37824	2.5034	-1.8179	-0.57266	-1.2368	-1.918	0.87245	0.06649	-0.84275	0.53679	0.30221	-0.41799	0.14851	0.68182	-0.0024917	-0.17169
4.0908	4.5474	6.0685	4.7576	6.9306	6.837	2.9628	5.0594	5.1288	6.6932	6.7939	3.6839	6.4662	7.2617	4.768	3.543	4.7579	2.9258	4.4355	3.2924	5.418	4.8735	5.0191	3.7489	4.4281	3.5069	3.8921	1.4664	4.2155	6.2163	3.7094	3.8533	2.5135	5.5122	5.4228	5.2606	3.8856	4.1718	5.1742	7.9335	2.3763	4.1802	3.2891	5.5848	3.323	3.0317	3.3092	4.9339	4.0546	3.9034
-0.53882	-2.1623	-1.1681	-0.71846	1.0505	-0.26845	-1.5833	0.46935	-1.352	2.4885	1.3607	-1.116	-0.67115	-1.3546	1.1919	1.9242	-1.5774	-1.112	-0.12149	0.30351	-1.2126	-2.1679	0.14848	0.049105	0.17276	2.3195	0.19088	0.41621	-0.65255	1.933	-1.4747	-1.0903	-0.01809	-1.4246	-0.83955	3.9743	0.12363	0.65796	0.16811	1.5805	-0.76089	-0.075477	1.5503	-0.56844	0.31574	2.0269	-0.34447	-0.85316	-1.9932	-0.22703
-11.327	-11.53	-13.636	-10.728	-12.817	-12.791	-12.029	-10.881	-9.9013	-10.156	-11.111	-11.598	-12.248	-11.555	-10.352	-9.8927	-11.65	-11.129	-12.171	-11.704	-13.186	-10.664	-11.497	-12.719	-11.295	-10.923	-11.916	-10.616	-11.9	-13.149	-11.661	-11.083	-11.76	-9.0422	-12.103	-11.97	-12.649	-11.999	-11.27	-9.9454	-12.246	-11.797	-11.785	-11.836	-7.4921	-11.853	-12.927	-8.5782	-11.862	-11.281
-1.7419	-3.6691	-0.91703	-3.4835	-2.6885	-2.9539	0.16662	-1.2216	-1.5064	-0.60978	-1.9325	-2.3898	-0.9976	-1.1155	-1.0721	-0.95774	-0.70402	-2.1535	-1.1398	-2.2387	-0.06488	-1.5655	-3.0015	-1.4641	-1.634	-2.297	-3.0415	-2.3175	-0.94324	0.29682	-3.0359	-0.11676	-1.4551	-2.0566	-2.3708	-2.6326	0.4232	-0.20554	0.067769	-2.9228	-1.7756	0.056885	-1.4805	-2.8634	-2.5403	-2.7082	-1.8998	-0.13372	-0.28185	-2.032
-14.623	-15.952	-15.968	-13.834	-14.176	-14.915	-13.529	-11.768	-16.454	-15.488	-14.745	-15.796	-12.474	-15.285	-15.343	-15.173	-15.439	-14.683	-16.237	-16.071	-16.268	-14.942	-15.772	-16.183	-15.6	-14.205	-14.95	-14.618	-13.63	-16.574	-14.052	-15.611	-12.503	-14.583	-15.578	-14.295	-14.945	-11.709	-13.181	-15.287	-13.725	-14.551	-16.221	-13.693	-16.357	-14.151	-15.379	-16.938	-16.39	-14.96
-3.0259	-1.7088	-1.4312	-2.208	-2.0852	-1.4372	-2.7656	-0.92654	-0.89942	-0.30743	-2.7075	-3.2372	-0.41006	-1.133	-0.41675	-2.6257	0.26527	-1.319	-2.2226	-1.774	0.64492	-2.3575	-3.1023	-0.61753	-1.469	-0.10363	-2.8234	0.36116	0.21385	-0.31446	-1.2707	-1.139	-1.0393	-1.1539	0.6745	-0.14372	1.2771	-1.0863	-1.4806	-1.4096	-1.5289	-1.9667	-1.3618	0.097725	-2.3197	-0.46043	-1.9572	-0.34292	-0.86299	-1.7041
-4.0824	-5.7735	-7.9891	-5.0529	-6.0509	-6.4469	-6.118	-6.0172	-5.6273	-5.6197	-7.9566	-4.7596	-7.1856	-5.7384	-5.3253	-5.017	-5.3556	-4.6103	-7.0623	-5.6324	-7.0693	-7.9832	-3.4291	-8.1001	-5.895	-3.636	-5.7659	-6.5015	-5.2493	-5.7524	-6.1522	-4.9947	-3.5924	-3.29	-6.6999	-4.8525	-6.5974	-4.4531	-6.6215	-5.8063	-5.2069	-7.3302	-7.0126	-5.7034	-5.609	-5.4513	-6.6773	-6.4404	-3.4272	-3.6134
-13.497	-12.609	-15.58	-12.647	-13.999	-11.536	-15.401	-12.75	-11.499	-14.072	-12.726	-14.154	-11.672	-13.921	-11.888	-13.673	-12.487	-13.375	-13.336	-13.326	-13.552	-14.923	-10.573	-12.812	-12.66	-12.507	-12.335	-13.643	-13.489	-11.823	-13.249	-13.603	-13.282	-11.487	-13.521	-14.362	-14.32	-11.549	-16.171	-12.534	-11.373	-12.47	-12.711	-12.297	-14.451	-11.011	-14.548	-11.568	-13.251	-11.983
-13.036	-13.753	-12.149	-11.972	-14.264	-14.977	-14.25	-13.457	-14.433	-13.621	-12.543	-10.469	-10.707	-11.322	-13.257	-12.891	-12.072	-15.184	-10.37	-12.877	-13.409	-14.875	-14.221	-13.27	-13.506	-11.781	-13.401	-12.024	-12.731	-11.758	-12.409	-12.904	-12.714	-12.631	-12.868	-11.677	-16.492	-11.186	-12.747	-14.63	-15.793	-13.975	-13.05	-15.905	-16.098	-13.409	-10.677	-12.207	-12.351	-11.266
2.591	0.6798	0.66711	-0.0056369	1.5459	1.8869	1.8625	-0.020252	1.1883	2.3112	1.049	1.6479	-1.5925	-0.39292	-1.2484	0.18701	0.2313	-0.21763	-0.35845	-0.71232	1.6542	1.9265	0.34163	0.89086	1.6742	0.46271	-1.1836	1.1315	2.4616	0.70204	-0.58892	0.10754	-1.5164	0.093662	-0.18381	-0.35822	-0.26238	0.23682	-1.1591	-0.61733	-1.9407	-0.36474	-0.053174	-0.51963	-0.1333	0.59779	1.3875	-0.59505	0.59658	1.1603
-2.2808	1.4424	0.3429	-1.7805	-4.4182	1.2876	-1.6385	-3.6601	-1.9597	-3.1079	-0.92218	-1.0832	-0.028136	-1.3154	0.58623	-0.08808	-1.2409	-0.00091255	-0.57354	-1.0902	0.11819	-3.3875	1.1133	0.10631	-0.35488	-0.95455	0.87272	0.23297	2.8086	-0.88902	-1.9462	-1.7997	0.46851	-1.4665	0.29105	-2.6996	-0.57719	-1.274	-1.9707	-1.4615	-1.5563	-0.33283	-0.73618	-1.0412	0.33018	-1.6967	-3.4164	-0.67936	-0.24308	-1.7818
-1.769	-0.53686	-3.4694	-2.9779	-1.3543	-4.1115	-0.078606	-0.15147	-3.2466	-0.45316	-2.3299	-3.4873	-0.97171	-2.9782	-3.2017	-1.184	-1.766	-2.7662	-0.24477	-0.46416	-1.0443	-5.3422	-0.88716	-1.1668	-1.826	-0.7	-1.821	-2.739	-2.3171	-1.46	-2.106	-2.0681	-1.6829	-2.3557	-2.5646	-2.6653	-1.9719	0.4329	-1.8525	-3.7723	-1.1028	-0.39774	-1.5307	-2.3345	-0.11535	-0.77654	-3.091	-1.1571	-4.3931	-0.81794
-2.7174	-1.3417	1.51	-2.4129	-0.46121	-1.598	-0.76171	-2.4435	-1.021	-1.0019	-3.7928	-2.3966	-3.7444	0.2723	-2.2979	-2.5389	-0.18181	-0.65888	-2.8391	-1.9981	-1.2018	-1.8583	-3.0418	-1.7668	-0.28265	-2.5748	-1.978	-1.073	-2.0556	-0.93252	-2.2056	-2.0116	-0.7092	-1.0347	-0.58685	0.13725	-1.7726	-2.7724	-1.2523	-0.61795	-2.3897	-2.1574	-1.8821	-2.3729	-1.2307	-4.155	-1.8883	0.20412	-2.3065	-0.30488
-10.541	-9.8955	-9.2344	-12.829	-10.58	-9.5539	-13.316	-11.11	-12.984	-12.409	-10.998	-12.033	-11.517	-9.5669	-13.383	-10.794	-11.939	-10.173	-12.776	-10.365	-9.1941	-11.432	-12.005	-9.9177	-11.497	-10.614	-14.52	-8.9555	-10.963	-11.848	-12.244	-7.8249	-11.884	-9.216	-11.211	-10.968	-12.022	-11.027	-10.665	-9.789	-11.194	-9.8647	-12.388	-12.731	-10.869	-13.466	-10.438	-11.144	-11.857	-10.817
-5.0118	-6.1322	-5.2729	-5.6771	-6.3516	-4.8044	-4.8929	-3.6831	-5.4866	-4.8159	-8.0237	-7.5713	-4.9037	-6.6701	-6.4369	-6.2042	-6.6667	-6.0775	-5.9126	-5.4094	-2.6464	-4.9207	-5.3104	-6.1371	-4.6639	-4.1318	-3.9196	-6.7199	-7.0735	-7.7707	-5.8368	-6.8281	-5.1177	-5.8467	-2.8408	-6.1948	-4.4529	-5.7035	-5.3918	-4.6171	-4.4239	-7.0483	-7.3333	-6.1398	-8.1429	-6.7274	-6.7295	-5.1334	-4.5294	-4.2912
-14.788	-13.347	-13.268	-15.05	-13.879	-14.336	-14.115	-14.073	-13.8	-12.911	-14.764	-13.799	-15.004	-12.959	-13.91	-11.799	-14.076	-13.414	-14.857	-15.881	-15.783	-13.99	-13.449	-11.913	-14.95	-12.533	-13.394	-13.211	-14.648	-16.786	-12.995	-13.818	-14.135	-15.002	-10.848	-15.34	-15.219	-14.953	-12.672	-14.716	-12.207	-14.916	-13.61	-13.653	-14.475	-15.225	-15.176	-12.831	-12.934	-12.991
7.9767	9.4872	8.3411	9.3819	9.798	9.5428	9.9215	6.6941	7.643	8.109	7.3986	9.3316	8.4837	8.8722	8.5934	10.166	10.688	8.5508	8.1031	6.6173	8.36	10.446	10.249	9.4935	8.7557	9.752	7.6964	10.583	8.9521	9.5998	9.9693	7.3148	6.9103	7.7964	7.346	8.1332	8.4181	7.0976	9.5357	6.8149	8.2245	8.6244	8.9207	10.315	8.3905	11.114	8.373	9.2174	7.6555	7.1307
-1.0939	-2.3109	-2.5391	0.85914	-2.1034	-1.7142	-0.74759	-2.7506	-0.7764	-1.6702	0.70343	-3.156	-2.7095	-0.74157	0.23514	-1.8178	-0.38928	-3.944	-0.78266	0.00028767	0.97719	-2.3601	-3.4561	-3.1787	-1.2879	0.70557	-2.0927	-2.6776	-1.176	-2.9322	-1.008	-1.4664	-0.44917	-3.0654	2.3227	-1.9129	-0.66398	-1.9296	-2.0233	-0.35894	-1.4043	0.34343	-0.92469	-1.1948	-0.48274	-2.6601	-1.6453	-2.4888	0.69441	0.45264
-5.2614	-4.4348	-4.0265	-2.7483	-2.2735	-3.7277	-4.078	-2.803	-4.3366	-5.7235	-4.3995	-3.142	-4.7141	-3.5394	-4.161	-2.2355	-4.0872	-1.6191	-4.2708	-5.1652	-2.9691	-3.239	-5.3378	-3.5748	-3.6719	-5.3702	-3.4246	-3.607	-5.2021	-2.8099	-2.0072	-3.913	-2.7741	-4.0675	-2.9363	-5.9251	-5.1951	-4.9616	-4.9835	-4.1756	-2.6051	-3.4264	-3.1515	-2.6978	-1.8218	-3.6956	-2.5128	-4.1488	-3.665	-6.5702
-13.918	-13.542	-12.216	-13.665	-15.698	-10.878	-12.976	-13.711	-11.563	-12.158	-13.882	-12.857	-12.572	-11.589	-13.276	-13.977	-13.216	-12.541	-12.798	-12.399	-13.623	-10.231	-11.201	-10.839	-11.699	-13.507	-12.589	-10.846	-13.137	-12.565	-12.191	-14.174	-12.917	-13.884	-11.411	-12.024	-11.953	-14.156	-13.326	-12.14	-12.326	-14.696	-13.538	-12.353	-11.591	-13.633	-11.01	-10.285	-13.549	-11.939
4.764	2.316	4.5701	6.0932	5.7175	5.8264	6.377	4.6673	4.5325	2.6419	4.8685	4.1435	2.9759	4.504	3.2864	2.7854	2.8556	5.7002	6.4507	2.4777	2.4225	4.8263	6.6441	4.8394	5.0054	4.7609	3.1876	7.0376	5.2198	3.7842	4.3364	4.4926	3.6065	7.4017	5.2138	6.0475	3.9603	6.5996	5.3565	3.1984	6.3726	0.88704	3.5525	2.2256	2.6821	5.1469	4.991	4.5922	2.2821	4.4999
-14.728	-13.832	-13.572	-16.993	-15.96	-14.402	-14.727	-16.154	-16.464	-15.322	-15.257	-16.029	-14.204	-14.506	-15.911	-13.717	-17.444	-14.357	-14.628	-14.36	-14.418	-14.641	-15.067	-14.55	-14.74	-14.5	-14.945	-14.815	-14.932	-15.516	-15.223	-13.733	-14.004	-13.894	-15.696	-16.891	-13.773	-14.137	-13.484	-13.663	-13.8	-15.412	-15.111	-15.445	-15.489	-14.44	-12.801	-15.283	-15.876	-17.129
2.2564	2.7005	5.648	4.8057	3.3213	4.3242	4.2446	7.5065	6.4388	5.6264	4.6044	1.91	4.4406	5.2208	6.702	5.8786	5.5868	4.892	4.5704	4.7117	4.6764	4.7425	5.0152	4.5406	6.1215	4.7284	5.3171	4.3486	4.9944	4.5876	5.6029	5.8216	7.4946	3.5042	2.143	4.5261	3.0022	3.5444	6.2206	5.6234	6.5304	5.5066	6.0816	4.7149	3.2665	1.5287	4.2765	6.2452	6.8354	6.9231
-0.41223	0.086392	-2.4024	-4.5607	-2.4077	-4.1996	-3.3792	-0.67505	-3.7606	-3.0299	-2.4686	-2.5679	-3.3536	-3.0851	-4.4255	-4.6372	-2.7504	-1.8022	0.044622	-2.2699	-3.9736	-2.0597	-4.6273	-2.7356	-2.1168	-3.8652	-3.4399	-2.8671	-2.3206	-3.1752	-2.8023	-4.398	-2.0899	-5.3219	-1.8041	-2.4851	-2.1324	-3.9944	-1.4914	-3.0418	-3.0681	-3.4384	0.05784	-1.7815	-2.5653	-4.217	-2.6312	-0.029317	-4.2953	-1.4812
12.231	9.234	8.756	8.7461	9.5069	9.4807	9.6045	10.587	9.8447	8.4448	11.057	10.379	9.6544	9.9784	9.9466	12.655	8.6412	9.0323	9.2767	10.53	9.2106	10.109	10.948	9.1779	9.9548	11.245	9.9456	11.332	10.207	7.7474	10.007	10.843	10.202	8.3157	11.116	8.2258	12.833	9.1964	9.1574	7.383	11.159	9.9617	11.376	9.3671	11.515	9.0028	10.572	11.59	11.854	9.5558
9.5969	8.9575	7.9088	8.597	8.4984	7.7172	6.4318	5.7357	6.568	9.9609	7.6199	6.6985	8.4551	7.5012	7.4544	8.9898	8.0889	6.7788	6.7782	8.6746	11.224	8.2521	7.6003	6.9652	6.9291	5.8578	8.1536	8.0363	7.168	7.5155	9.2888	7.7443	7.7496	9.9111	8.4516	7.1728	5.8481	8.8212	8.7304	6.394	10.485	6.3308	7.6253	8.3188	8.3623	8.4669	8.1027	6.3694	8.1552	7.035
-1.5771	-1.3555	-2.5898	-1.3996	-4.2949	0.25647	1.0999	-1.6342	-0.16453	-0.14749	-2.0599	0.89924	-1.3526	-1.2334	-2.6547	-0.17552	-0.62529	-2.6515	-0.60303	-0.052089	0.49903	-4.21	-2.594	-0.51297	-0.65599	0.77672	-1.9647	-2.0327	-0.54586	-1.2289	-1.5485	0.83004	-1.878	-0.063032	-1.3864	-0.14769	-0.17025	-1.8802	0.059671	-3.1896	-0.71804	-3.5377	-1.4193	-1.441	-0.52677	-1.2925	-0.49921	-2.9319	0.12543	-2.4043
-13.977	-12.354	-11.079	-13.437	-12.656	-10.722	-12.105	-12.063	-12.817	-10.026	-12.73	-13.849	-10.458	-12.292	-13.011	-10.655	-11.256	-13.539	-10.157	-14.32	-9.9479	-11.331	-10.956	-14.493	-11.095	-11.412	-12.487	-10.358	-11.806	-10.776	-12.078	-11.352	-11.495	-11.29	-12.568	-12.478	-11.17	-12.175	-13.62	-14.637	-10.308	-12.958	-14.651	-11.549	-12.112	-10.493	-11.89	-10.851	-9.7393	-12.879
2.7632	4.1805	2.6328	7.3409	3.7514	4.3906	4.7966	2.5675	3.0193	6.5548	6.5096	2.0792	4.6996	5.0638	3.9612	4.2768	1.4818	5.8014	4.0041	2.4166	5.1443	4.0167	2.6229	3.1021	5.8274	3.5947	4.7583	5.2866	2.9959	3.5723	6.6095	4.5232	6.3966	4.342	1.8788	4.9618	6.0545	4.5608	4.9268	4.6334	6.0788	5.2346	1.1472	6.1217	2.9098	2.7433	4.371	4.6475	4.5065	4.4704
1.232	-0.78014	-1.7666	-0.12105	0.05582	-0.66466	-1.3077	-1.7824	-1.1348	-3.0338	-2.2322	0.13031	-1.0554	-1.4724	-1.5781	-1.7193	-0.48087	-2.2659	-2.8868	-1.5641	-0.71749	1.061	-3.9351	-0.19768	-1.7251	-4.9472	-2.9563	-1.4945	-2.6754	-0.77097	1.458	-1.4065	-1.4652	-1.3774	-1.4877	-1.8823	-1.1232	-0.66852	-2.9155	1.1207	-1.4637	0.62596	-1.4812	-3.2952	-2.0587	-2.3564	0.18387	-2.2506	1.7371	-1.272
-3.1789	-3.0351	-0.81113	-3.904	-1.8251	-3.8219	-3.4539	-2.7964	-3.7828	-2.7447	-1.6213	-3.5626	-2.3326	-4.0931	-4.5273	-1.6911	-1.4471	-1.9209	-2.1053	-2.8502	-2.9266	-4.1421	-1.9849	-1.6428	-3.1822	-4.8924	-2.2549	-4.6951	-3.6618	-3.5113	-4.6418	-3.6131	-2.8968	-2.9657	-0.62163	-0.8887	-4.8513	-2.5958	-1.6141	-4.9145	-2.3489	-5.53	-0.93069	-3.5991	-4.4568	-1.8781	-2.1396	-2.136	0.43475	-3.6325
1.5306	-0.037034	0.78004	1.7777	2.8142	1.0291	2.4795	0.80073	0.77095	2.4201	1.5481	3.436	3.0956	2.9141	3.0277	1.9449	2.0024	3.7809	-0.63827	2.2593	0.25014	0.15072	1.8279	-0.83344	1.887	2.1512	4.7704	0.77922	2.2337	2.97	-0.42973	1.2032	0.83631	-2.9173	0.40067	3.1144	1.4252	-0.40046	0.81654	2.0269	2.3353	3.8095	3.3531	1.4954	0.85653	2.2658	0.16863	2.7376	1.6759	1.388
-11.883	-11.182	-12.707	-12.829	-14.755	-14.191	-12.644	-10.903	-12.691	-13.461	-13.548	-13.534	-12.704	-14.176	-11.906	-13.895	-14.951	-12.255	-11.468	-12.943	-14.062	-12.778	-13.989	-11.023	-13.97	-12.899	-12.633	-13.385	-13.407	-11.296	-15.071	-10.894	-11.473	-12.583	-13.499	-13.581	-12.046	-15.834	-14.454	-13.866	-10.569	-13.085	-12.594	-12.923	-12.857	-13.934	-13.265	-13.866	-10.973	-13.222
-1.1963	1.3168	1.8651	-0.8174	1.98	-2.8967	0.71492	-0.56465	0.93627	-0.13716	-0.59894	-0.30896	-0.81894	-0.49319	-0.8023	1.6808	0.54724	-1.7561	0.54096	-0.38456	-0.74682	0.35264	-2.0537	-0.20285	-3.3803	0.82268	-1.586	0.8004	-1.5297	-0.56239	-0.91701	0.14253	-0.25688	-1.5914	-1.3724	-0.42383	1.4998	1.1686	0.66077	-0.60538	-0.89506	-0.090403	0.40254	-0.22945	-0.39626	1.7392	-2.1771	-0.38506	0.57666	-0.72571
6.3438	5.1027	5.3854	3.3879	3.951	4.4744	2.7217	3.2355	3.4621	4.4398	3.0508	4.8407	7.0574	4.8409	4.1916	3.8706	4.4572	5.2904	6.5762	4.7527	6.845	3.842	4.2768	4.1503	2.8855	3.9531	5.907	5.9626	5.6474	2.0494	4.3308	4.8371	1.7372	4.0307	3.6423	3.7012	5.1843	5.1184	5.7727	2.8453	5.9884	6.3937	3.2405	3.3315	5.4587	5.4178	1.9538	5.8848	4.7697	2.8691
-10.048	-14.361	-11.975	-11.914	-12.627	-13.968	-12.738	-14.072	-14.959	-12.777	-12.485	-11.11	-13.503	-13.627	-14.416	-13.885	-13.212	-14.212	-10.5	-13.53	-10.861	-11.458	-13.57	-13.504	-13.331	-13.393	-10.607	-13.998	-13.54	-12.938	-11.927	-12.783	-12.347	-13.189	-10.391	-10.18	-14.53	-11.809	-11.82	-13.219	-14.885	-13.52	-13.74	-11.014	-12.694	-14.648	-13.605	-14.753	-13.14	-14.312
6.6592	6.9607	7.7525	6.4398	6.3563	7.2333	7.5671	11.088	8.372	7.8071	8.8078	7.0074	8.1322	8.4032	8.3532	7.5723	8.1775	9.2695	8.0332	8.3127	6.7881	6.2871	6.133	6.6869	8.4093	7.3204	7.4744	9.295	5.385	6.9779	9.9313	7.4058	7.4387	7.4464	8.5824	7.5851	9.0017	9.9001	10.106	8.583	6.2444	7.4825	8.4233	8.285	9.0782	9.9523	7.9038	9.6778	9.5475	7.8162
6.0445	10.349	7.0925	8.1127	8.3116	10.206	7.0596	10.44	9.591	9.6733	10.577	10.591	6.5597	8.4055	11.143	7.7416	5.8013	9.3278	10.685	10.209	8.8737	7.3423	9.2625	9.2167	7.5109	8.5487	8.4056	10.252	8.9916	8.6723	10.184	5.9963	11.15	8.5379	10.615	7.1069	7.8505	7.8595	9.1997	7.231	8.9895	9.7493	5.6699	9.6276	7.9086	8.0465	8.12	7.5292	9.1814	7.124
1.0724	-0.46512	-3.388	-0.88492	-1.6967	-0.037818	-0.68328	0.73395	0.52644	0.0365	-0.20225	1.9576	0.61734	0.0023971	0.88115	1.4621	-0.82267	-1.1508	-2.339	1.9369	0.41843	-1.5781	-1.0193	0.34477	0.72491	-0.033609	0.81458	0.99491	-0.27507	2.6941	1.9671	-0.11613	-2.0899	-2.1028	-1.4096	0.12151	0.68922	-0.084169	-0.89533	-1.211	-1.2089	0.027412	0.084968	0.46412	0.88663	-1.9538	-0.70897	-1.3132	-1.0285	-0.74167
-3.4827	-6.2189	-3.7397	-2.5733	-3.57	-3.605	-3.1962	-3.3192	-1.3969	-2.6759	-2.8574	-2.7447	-1.9029	-4.6512	-2.6541	-4.6716	-4.1614	-5.3965	-3.8126	-3.8613	-2.2064	-3.196	-3.948	-2.4768	-3.8283	-3.2641	-4.7793	-0.74684	-2.1428	-3.8445	-1.3282	-2.9788	-3.6743	-3.4836	-2.1857	-4.5022	-0.90823	-3.5612	-3.2653	-3.4394	-4.5666	-2.4946	-4.7023	-3.2667	-1.2881	-1.113	-2.6426	-5.5311	-3.3512	-3.1428
6.84	7.405	6.9558	6.5791	7.6281	6.7793	7.653	6.7075	7.2179	7.2095	7.2194	7.8077	6.3597	5.508	5.6237	5.2042	5.8358	6.5789	8.507	6.3281	3.8137	6.3541	7.9956	9.1501	5.8876	8.5017	7.343	6.2992	5.6385	6.4839	7.44	6.0102	6.4803	5.8161	9.2428	9.7376	7.2135	7.1706	6.4797	7.5864	5.1272	5.7051	7.9637	7.1013	6.8225	7.4914	8.0089	4.1106	8.7688	7.0883
-2.7451	-1.4626	0.63351	-0.020977	-0.23104	0.8789	1.1789	0.23138	-0.47596	1.6366	2.2123	1.1793	0.27244	2.3435	-0.18042	-0.16795	1.8576	-0.93996	2.5989	0.03987	0.050355	-1.7799	1.975	0.49321	1.4936	2.3267	1.7823	0.61829	-0.39342	1.9146	2.5336	2.0045	0.33865	-0.60436	-1.8923	2.968	-0.64582	0.67437	-2.108	1.2056	-1.0084	2.3028	0.38975	0.33154	-0.81843	1.9967	1.6304	-2.1826	0.98929	0.0055412
-4.5324	-5.7698	-6.2855	-5.3585	-4.0429	-5.7842	-6.5554	-4.8756	-6.6162	-4.3059	-5.5262	-4.5815	-4.0285	-5.5298	-5.9646	-3.6369	-4.1011	-4.4912	-2.2101	-4.0601	-4.3843	-5.7247	-3.8964	-4.4594	-6.7103	-5.7055	-8.2168	-7.7725	-2.4422	-3.9091	-6.5931	-5.3634	-5.836	-6.0833	-3.8628	-5.9405	-5.1779	-3.6024	-3.7043	-4.0277	-4.2999	-3.6259	-3.9322	-3.0247	-2.7028	-4.425	-4.5948	-5.8112	-6.5205	-4.7712
-0.28967	2.5831	-0.070552	0.39376	0.59839	-0.073684	0.91076	1.0108	0.31208	-0.91434	2.6459	-0.8141	-0.39355	0.1545	-0.12532	1.664	2.839	0.30335	0.42905	0.23189	0.30976	0.59318	-0.88153	1.0619	-0.9308	-1.0955	-0.51001	-0.097438	1.4821	0.64936	0.88789	1.873	-1.849	1.0247	1.1421	-1.8613	1.846	-0.040589	-0.087389	-0.71618	0.15915	0.32424	2.6277	0.065724	2.447	-0.57541	1.9909	0.74527	2.5744	-2.2824
1.1122	0.29289	1.3439	-1.5432	-0.62606	-0.99747	0.21262	1.0079	1.5936	-0.19952	1.4526	1.1014	0.24257	-0.64536	-0.18999	0.53385	0.12978	-0.45831	-0.42889	1.2892	0.028646	1.1322	-0.80428	-0.79494	1.4389	0.061992	-0.39491	-2.0896	1.3219	-2.181	-1.2784	1.2549	2.0154	1.3982	0.56832	0.2085	1.0049	-1.6851	1.0329	0.63381	0.36802	0.70298	-0.49212	-0.12601	3.4503	0.95609	-1.085	-0.1805	1.5621	-2.904
-3.0877	-0.67031	-2.4335	0.34272	-2.4034	-3.7417	-0.20941	-0.95409	-3.269	1.176	-2.1482	-2.1688	-3.2962	-1.5464	-1.7122	-4.6987	0.40074	0.15246	-0.20792	-2.4474	-3.0797	-0.9798	-1.732	-2.7211	-0.0075935	-1.6282	-2.8238	-2.0141	-3.2719	-1.3564	-0.17417	-1.857	0.34658	-3.7258	-2.199	-1.0672	-1.4574	-1.7558	-0.71614	-2.3674	-1.1647	-1.8192	-2.7998	-0.39198	-2.9806	-0.15425	-1.2712	-3.4313	-1.6971	-1.2494
-3.2481	-0.59452	-1.0297	-1.4678	2.0787	0.63325	-0.81191	-0.40968	-2.5893	-1.7507	-0.89878	-0.74904	-3.8246	-1.0545	-0.55886	-1.8175	0.84104	0.31954	-0.85397	-3.4502	0.015655	-0.002437	-1.7002	-2.1358	-1.4819	-6.018	-1.792	-1.9841	-0.90962	-1.8408	-1.4512	0.0456	-0.98317	0.12764	-2.8847	-1.738	-3.3955	-1.6048	-2.054	1.1217	-1.6654	-2.4599	-1.3219	-0.77416	-0.87321	-1.4089	0.44546	-0.53256	-1.9759	-3.0333
-11.327	-11.515	-10.818	-12.584	-11.821	-9.5369	-8.9449	-10.508	-10.137	-11.913	-9.7261	-10.76	-12.034	-11.004	-9.7041	-10.835	-10.641	-10.252	-8.1671	-10.396	-10.476	-10.208	-10.045	-10.872	-10.018	-9.5189	-11.324	-12.357	-13.312	-10.418	-10.691	-10.205	-9.5296	-11.287	-12.145	-8.5873	-11.484	-9.2584	-10.102	-9.5532	-12.484	-11.661	-14.284	-12.265	-12.431	-8.6875	-12.48	-12.961	-10.56	-11.769
-23.348	-22.046	-22.622	-25.321	-23.774	-21.632	-22.348	-21.383	-22.163	-24.718	-22.155	-23.863	-22.282	-24.555	-23.443	-21.39	-23.123	-21.968	-21.877	-24.651	-23.405	-26.052	-22.491	-23.357	-20.677	-23.044	-22.586	-22.391	-23.447	-20.696	-21.896	-21.628	-22.375	-23.589	-22.256	-20.503	-21.616	-22.136	-23.769	-21.177	-21.585	-21.822	-19.869	-20.97	-22.679	-21.981	-21.161	-20.781	-22.857	-22.297
-20.303	-21.623	-19.951	-22.737	-19.794	-20.635	-20.577	-22.825	-19.759	-23.328	-21.596	-20.767	-20	-17.086	-19.27	-19.827	-19.438	-21.762	-22.125	-21.365	-17.08	-18.818	-21.987	-21.109	-22.88	-22.593	-21.469	-21.137	-22.45	-20.755	-22.253	-20.201	-20.704	-21.808	-19.588	-22.146	-22.67	-20.048	-20.575	-20.334	-20.052	-19.679	-19.398	-21.055	-21.963	-23.252	-21.708	-21.03	-22.442	-19.146
0.98129	0.79666	0.35903	-1.4212	-0.048195	-0.035303	-0.4551	1.0055	-0.27031	-1.3934	3.2074	-1.8604	0.42082	1.2404	-1.4034	0.74419	-1.3671	0.094558	-3.0166	-0.13068	-2.9534	0.86016	2.4322	1.1271	0.37182	-0.81426	1.8867	2.2396	0.29463	2.3232	-1.0681	2.0391	0.049555	2.4221	-1.0858	-1.7767	2.3154	1.96	-0.34559	-1.2666	-0.7877	2.5892	0.77326	2.7554	-0.93952	2.7214	-1.4782	0.55065	2.0845	0.43069
-5.0471	-6.0045	-4.5734	-4.3805	-5.9492	-6.1283	-4.4827	-3.0174	-5.3566	-5.235	-3.7792	-6.2781	-6.0667	-3.8919	-5.833	-5.4328	-5.9518	-3.5496	-4.4878	-5.1218	-3.9677	-2.8669	-3.6029	-4.9994	-6.9293	-5.1055	-4.3225	-2.9641	-5.7391	-3.3317	-5.9428	-5.9492	-4.0527	-6.5657	-4.8648	-4.6804	-5.5921	-5.2103	-5.3756	-5.0992	-2.9909	-3.4199	-7.4423	-4.888	-4.6498	-5.2451	-5.2179	-4.6501	-3.0444	-5.3977
-9.1551	-9.3193	-7.5183	-10.645	-11.377	-10.345	-10.635	-9.9683	-9.6766	-9.8456	-7.3292	-8.5586	-9.773	-9.997	-8.6142	-12.273	-9.6456	-6.8288	-10.228	-8.7488	-9.3036	-7.8264	-8.0997	-7.6127	-9.2393	-9.9921	-9.7855	-9.3032	-8.123	-8.1272	-9.8726	-8.1053	-10.346	-7.986	-8.4414	-10.533	-10.457	-10.066	-9.5336	-11.765	-9.0715	-8.5388	-9.1247	-9.3434	-9.1881	-11.069	-9.0483	-9.5624	-8.3955	-9.7305
-1.7252	-0.40408	2.6527	-0.051911	1.6371	-1.5277	1.3938	0.65237	1.9143	0.28685	0.39194	-0.1824	1.2923	0.12759	-1.1483	0.37801	-1.1112	1.193	0.97578	0.61126	0.025083	-0.59967	-0.031459	2.1245	-1.4943	-0.68562	0.85316	0.69093	1.8259	-0.72936	-2.3315	1.5844	-1.0348	1.7406	-0.46977	-0.030774	0.51841	-0.70866	1.9381	-1.4347	-1.1696	-0.2629	-2.1543	0.18742	0.74335	0.92759	1.0059	0.22117	1.6144	-1.2527
-4.9706	-1.3363	-2.4477	-0.72214	-2.9271	-0.12929	-2.7727	-0.31178	-4.5675	-0.94544	-0.65918	-1.8543	-2.9849	-2.6226	-2.7908	-4.0526	-0.71698	-2.2282	-3.513	-0.51353	0.32395	-3.4524	-1.9542	-2.147	-2.7662	-3.6314	-1.9362	-0.13715	-4.3561	-3.8432	-1.9771	-2.6264	-2.7928	-2.7988	-3.5108	-2.6481	-0.47463	-2.8832	-2.0715	-3.161	-1.1491	-2.6915	-3.009	-3.8374	0.2637	-2.5747	-1.3489	-1.7489	-2.7569	-1.9689
-6.9521	-7.6797	-8.098	-2.865	-6.0548	-7.0866	-7.7915	-6.2202	-6.3032	-7.9057	-6.3995	-6.8901	-6.9353	-6.1594	-8.5685	-5.0732	-5.7511	-5.5617	-6.3608	-5.3157	-10.346	-5.7408	-6.771	-6.9629	-8.8783	-4.655	-5.0968	-5.7951	-5.5562	-6.0559	-5.7906	-5.5411	-6.967	-6.4279	-7.6406	-8.1226	-7.2612	-5.919	-8.0952	-8.2037	-6.4824	-5.6017	-5.2796	-6.0388	-5.9837	-5.9233	-6.9252	-6.1242	-4.9793	-6.6408
4.2589	2.3008	2.2233	2.6335	3.4445	2.8436	2.5756	2.0761	2.9195	2.6155	2.7438	1.7711	2.5594	3.4948	3.4299	4.1486	1.1649	2.82	5.1457	2.835	2.9585	2.624	4.5867	3.6898	4.2629	3.019	5.879	2.7446	3.3402	1.5439	2.3983	3.1967	3.3625	2.0146	1.3144	3.9366	2.5472	2.4811	5.0492	2.3989	3.0048	1.6354	2.7159	3.4722	4.7276	2.0874	4.9565	0.105	2.7994	3.0551
-1.0484	1.5976	-0.97654	0.86804	-0.43776	-0.2124	1.1357	-1.3702	-0.047808	-0.48951	-0.37483	0.98005	0.47198	0.041743	2.307	1.7332	1.9358	2.9128	-0.33092	-0.64608	1.8775	1.6074	1.6747	-1.2724	0.93989	0.6675	1.933	-1.5966	0.68757	-0.1954	1.6796	-0.27581	0.68084	1.9601	0.33095	0.19646	-0.099093	2.4678	0.80329	1.9317	0.19255	1.7003	-1.7098	0.032057	0.14854	1.9862	-0.52108	-0.72561	0.8449	1.5259
-3.919	-7.5014	-7.3857	-4.6599	-7.0483	-5.7698	-8.3225	-5.8393	-6.0567	-5.7978	-7.656	-6.2553	-5.9179	-6.4108	-7.284	-7.2653	-5.3603	-4.678	-6.1255	-4.7414	-7.5561	-3.5934	-4.2876	-8.4946	-7.6659	-8.2675	-5.8687	-6.7151	-5.6697	-5.7015	-6.3597	-5.8709	-7.221	-6.6582	-5.3869	-6.8066	-7.616	-6.4375	-6.4645	-7.6541	-4.8923	-8.5641	-8.3275	-8.7826	-6.6565	-7.9005	-5.8666	-6.2895	-4.858	-5.9076
4.6892	3.5799	3.6508	4.152	1.1808	3.8571	3.06	6.506	4.86	2.6009	5.8516	3.1092	5.5141	5.5542	3.7478	4.8145	3.5226	5.0345	4.0218	5.7162	3.7225	4.1495	5.5602	5.0242	1.8095	5.1539	6.2002	6.1191	3.2989	3.8471	5.5868	4.598	3.5742	3.8237	4.6524	2.7068	6.0871	5.9597	4.804	2.3891	2.197	6.1608	4.9759	5.4813	4.5487	7.4958	4.8787	2.9028	3.7959	4.1058
-12.618	-11.676	-11.733	-14.306	-13.257	-13.413	-14.395	-10.211	-12.352	-13.77	-12.146	-13.345	-11.737	-12.588	-11.339	-11.421	-13.475	-13.299	-12.707	-12.905	-11.989	-12.293	-12.052	-12.661	-15.726	-11.7	-15.61	-14.805	-13.452	-13.531	-12.623	-13.43	-13.564	-12.936	-13.132	-11.901	-13.702	-12.186	-12.322	-11.847	-14.005	-15.046	-14.844	-12.343	-12.456	-13.857	-14.575	-14.835	-12.839	-13.96
-15.059	-14.872	-14.321	-13.795	-13.326	-15.374	-14.294	-13.675	-13.985	-15.222	-15.319	-15.342	-14.688	-14.599	-14.382	-13.269	-13.33	-16.954	-13.231	-15.994	-12.859	-14.761	-14.269	-13.982	-16.122	-14.813	-15.644	-14.464	-13.18	-15.069	-14.232	-14.641	-16.989	-14.718	-16.505	-15.801	-14.868	-14.046	-14.642	-14.946	-14.458	-14.107	-15.266	-14.578	-15.584	-15.039	-13.98	-14.32	-13.847	-15.693
-7.2373	-11.425	-10.175	-9.5685	-7.9886	-8.7787	-7.8084	-7.0377	-9.3117	-8.1488	-8.7262	-8.6713	-10.091	-9.0683	-9.1326	-9.3122	-9.7044	-9.9805	-11.319	-8.6514	-8.635	-9.0881	-10.686	-8.5695	-10.073	-10.466	-8.8649	-7.941	-11.037	-10.804	-9.4597	-6.84	-9.1246	-8.1635	-8.1043	-9.0081	-8.3618	-7.7005	-8.9075	-8.4504	-9.2546	-6.1257	-10.73	-8.6429	-7.8178	-8.4396	-8.6717	-8.1969	-10.787	-9.0441
-2.6585	-1.7829	-1.6905	-5.4309	-1.2453	0.19723	-2.6372	-1.9341	-2.2467	-3.0769	-1.5778	-4.6274	-2.0982	-2.3577	-0.52752	-2.3586	-2.0517	-1.8239	-2.3403	1.4017	-3.053	-4.0349	-2.8098	-1.0024	-1.6454	-1.6265	-1.4869	-4.9797	-0.52539	-0.76529	-2.7748	-1.0417	-3.0205	-1.2046	-4.3222	-2.4532	-2.3284	-1.9928	-1.9677	-4.0191	-2.8859	-3.6277	-1.8482	-2.3285	-0.82208	-2.1929	-2.5138	-3.6055	-0.72956	-1.8643
4.3938	5.8198	3.7427	2.467	5.7235	6.5441	5.1956	7.0586	3.9402	3.593	6.1206	3.8559	5.6068	4.8978	4.0313	5.4476	4.5943	6.7556	4.2345	4.7543	3.5426	3.8224	6.9469	3.9843	4.214	6.8382	3.7783	4.8827	5.4567	2.7841	5.6432	4.261	4.5007	5.0899	5.1767	2.9979	4.0304	4.3576	6.3587	7.2087	5.7463	4.3726	6.2668	5.3156	5.9832	3.6098	6.0451	2.6776	6.6539	5.149
-14.8	-11.993	-12.327	-13.455	-13.785	-11.763	-12.397	-14.139	-13.789	-12.645	-12.782	-11.805	-13.798	-11.274	-14.695	-10.882	-13.222	-12.75	-12.06	-12.565	-12.943	-12.671	-12.474	-13.915	-11.717	-11.08	-12.996	-9.3447	-11.67	-14.549	-12.885	-14.175	-11.133	-10.525	-11.325	-12.372	-13.672	-13.585	-11.636	-12.321	-14.374	-10.421	-12.745	-12.663	-10.814	-14.133	-14.037	-13.542	-11.578	-13.779
-9.3979	-7.7132	-10.999	-9.0406	-10.428	-8.6976	-10.078	-9.1921	-10.304	-6.2747	-9.9752	-7.9138	-7.1306	-7.9251	-9.532	-9.2733	-7.3386	-8.4936	-8.791	-8.884	-7.7013	-9.1807	-8.3923	-9.6029	-10.218	-9.5296	-10.414	-11.107	-8.1288	-10.916	-10.328	-7.4873	-8.5977	-8.2687	-7.6433	-10.114	-7.0741	-7.1113	-10.45	-10.533	-8.528	-7.06	-8.4589	-7.8369	-8.2754	-10.277	-8.5248	-7.3814	-10.24	-7.6314
3.577	5.4415	5.8959	8.5638	8.7889	10.357	6.3178	6.4207	7.7648	7.353	7.0222	6.6728	7.7637	8.4256	5.9605	11.03	7.925	5.1371	3.9808	6.4251	6.0057	7.3625	6.3827	6.9948	6.1134	8.6546	7.5531	5.541	7.0527	7.3142	5.7872	7.6118	7.8244	7.4126	6.2676	8.2812	5.6521	6.0306	6.4969	8.0177	5.5291	6.6785	8.6354	6.515	5.2467	6.6848	7.94	8.6834	6.3281	6.4647
-9.2234	-9.9293	-8.3895	-12.908	-11.066	-13.157	-11.757	-12.005	-12.797	-13.643	-12.721	-10.57	-10.962	-10.823	-12.712	-12.889	-10.695	-11.55	-9.9491	-9.4996	-12.137	-9.1698	-12.69	-12.112	-12.514	-9.4507	-11.001	-11.015	-11.184	-11.227	-10.728	-11.653	-13.028	-12.442	-8.7561	-13.171	-14.187	-11.511	-10.979	-9.6718	-12.514	-12	-11.395	-11.931	-10.397	-10.615	-9.3907	-11.212	-12.016	-10.142
-10.245	-8.2728	-9.2515	-9.2087	-9.9213	-9.2346	-9.8929	-7.2575	-9.5036	-9.7808	-8.4272	-8.5639	-7.5974	-10.07	-7.1014	-10.729	-8.9124	-9.5069	-6.94	-9.2614	-8.0481	-9.0237	-9.4993	-9.9931	-9.126	-10.17	-8.4578	-8.8387	-11.352	-7.0082	-11.04	-8.8529	-9.1163	-9.3665	-10.553	-8.3187	-8.267	-8.9477	-8.3933	-10.058	-8.3354	-9.8336	-8.2124	-9.3242	-9.1616	-9.7342	-8.4669	-7.4821	-10.809	-8.9327
1.1113	1.7249	0.86945	0.7215	-2.2515	1.9408	2.862	-0.18895	-1.9005	1.9338	1.235	-1.2143	1.257	1.7616	-0.35096	0.55878	1.0176	0.98938	-0.17551	0.90836	-1.0314	2.2408	1.099	1.1099	1.7228	3.4525	1.1708	3.0031	1.472	1.1181	0.41878	1.5333	3.8709	1.8116	1.1916	0.85499	2.2918	2.382	-0.16398	2.1052	-0.088675	0.25188	0.42918	1.6814	-1.3074	1.1192	0.56102	-0.53354	1.7825	1.6298
-0.15583	0.49024	0.43122	1.5843	-0.64531	-2.3643	-0.81025	-0.22932	0.40406	-0.34481	1.0862	0.61078	0.65234	0.25993	0.85596	-1.7	2.0809	2.1152	1.226	-1.9389	1.3827	-0.52584	-0.99014	-0.76447	-0.72307	-1.8474	1.8733	-1.2039	1.5054	1.2798	0.57726	0.64284	1.5278	-1.1155	-0.30219	1.1234	-1.468	-0.99152	-0.73611	2.6662	-1.5479	-1.5574	-3.1141	-0.047378	-1.5838	-0.89646	1.4948	0.55486	-0.29136	-0.30596
-0.55655	1.2874	0.5195	0.87982	-0.053926	1.0447	-0.54841	1.5135	-0.041826	1.0435	2.6454	2.6651	0.69534	1.5404	3.2877	3.3511	0.29782	1.1535	2.4052	0.74997	1.731	0.76909	0.53145	2.4138	0.94	-1.7567	0.42453	1.0221	0.30897	-1.0474	0.75821	1.4087	1.8168	0.14017	0.35575	1.2392	2.5681	-1.0237	3.0135	1.4195	3.0323	0.76427	0.81992	1.162	-0.27271	2.4149	-0.4083	1.8921	3.4358	0.36519
0.21817	1.1439	0.21719	-0.73029	-2.0723	0.1527	-0.69375	-0.028819	1.8706	1.4984	-0.46169	-0.078062	0.38049	-0.13153	-2.0386	-1.5016	-0.84599	-1.7733	1.8734	-0.065699	0.75901	-0.78911	-3.2604	-0.012757	-1.2852	-0.10562	-0.060779	-1.3357	2.1412	-3.0127	1.7941	-0.80402	-1.0639	-0.69369	-0.67115	0.50168	-0.62319	0.28223	0.46161	1.8292	-0.72463	-1.0056	-1.6447	0.86156	2.3778	-1.2536	-0.8297	-3.2896	0.91297	-0.50683
-13.978	-13.649	-13.836	-15.425	-14.675	-13.534	-16.772	-14.12	-14.427	-14.502	-16.034	-15.467	-15.501	-13.785	-17.308	-15.746	-15.977	-14.288	-14.867	-14.196	-13.504	-15.147	-16.598	-13.03	-16.534	-14.702	-14.641	-13.534	-15.681	-13.882	-14.193	-14.394	-14.005	-13.963	-15.746	-15.055	-15.354	-14.424	-13.02	-17.176	-15.98	-15.671	-15.53	-12.672	-14.532	-16.89	-15.363	-12.81	-14.212	-15.086
6.5059	7.5687	8.4019	8.9966	9.4886	6.9172	8.9135	9.1652	6.9944	7.8094	7.1089	8.9649	4.4494	6.6652	7.6657	9.6645	7.8258	7.7273	9.221	8.2254	5.5029	7.5439	6.7105	6.3496	7.4933	9.4823	8.2505	7.8924	9.185	6.2167	6.8931	11.035	6.811	7.4419	10.687	7.3659	10.089	6.3234	5.8496	9.0981	8.6011	6.413	6.763	6.911	6.4488	6.229	8.9331	9.9843	9.643	7.0309
-20.433	-24.066	-20.548	-19.64	-23.126	-21.79	-21.771	-21.766	-22.185	-23.287	-21.337	-19.43	-19.908	-21.767	-20.333	-23.344	-22.559	-20.208	-18.745	-22.041	-22.189	-21.272	-23.11	-24.126	-20.191	-21.415	-22.01	-21.375	-22.062	-20.936	-23.77	-21.759	-20.099	-23.709	-20.194	-23.047	-21.156	-21.723	-22.547	-20.68	-21.963	-19.614	-21.627	-20.774	-24.196	-22.097	-21.789	-20.57	-21.466	-23.045
-2.0439	-1.1282	0.73461	-1.377	-2.6723	-1.5875	-3.6878	-2.3539	-0.78457	-0.25006	-2.9256	-3.6295	-1.7211	-0.27106	-3.4236	-1.0947	-3.4718	0.6445	-1.3273	-0.13626	-3.1985	-2.8512	-2.4826	-1.825	-1.1739	-0.76651	-1.8911	-1.5016	-2.853	-1.2002	-3.3712	-3.6021	0.17626	-0.8127	-2.1268	-1.5345	-2.3342	-2.4882	-0.67698	-1.9136	-4.1199	-0.72493	1.441	-3.3452	-0.038229	0.68872	-0.34992	-1.8352	-1.9811	-1.6464
-2.9533	-0.96868	0.37958	-2.2247	-0.41162	-2.5833	-1.2632	-1.6951	-0.75227	-1.4518	-2.8719	0.48019	-2.1564	0.057046	-1.4577	-0.22051	-3.1124	-0.48939	0.51545	-2.7818	-0.38492	-1.7014	-2.017	0.26055	-2.9196	-0.23889	-2.6738	-2.1746	-0.78523	-1.1898	-1.0017	0.5046	-0.58494	-0.48743	-0.18956	-0.078137	0.049972	-2.238	-1.0563	-0.093209	-1.1731	-1.7676	-2.4747	-0.7275	-1.2278	-0.37138	0.66959	-1.4837	-0.13653	-0.95301
-13.628	-8.9252	-12.991	-13.972	-14.643	-14.033	-13.985	-16.975	-13.722	-13.398	-11.806	-12.673	-11.808	-13.064	-12.175	-13.195	-13.154	-12.124	-12.695	-10.306	-10.029	-13.77	-11.428	-13.717	-14.844	-14.308	-12.454	-13.305	-12.907	-14.493	-13.446	-11.994	-14.633	-12.561	-12.626	-12.09	-15.296	-14.716	-11.806	-14.67	-12.613	-12.557	-12.722	-12.341	-14.997	-12.181	-11.875	-13.352	-13.983	-13.278
3.8067	4.5622	6.186	3.3806	5.0497	4.7517	5.9006	5.0661	3.7624	4.0925	6.1413	5.1155	5.3989	3.7924	5.4286	5.4154	4.9797	4.5844	5.1289	4.9703	5.9914	4.9374	3.6746	5.4778	1.5984	2.4968	2.9889	4.5897	4.2491	5.0793	4.0678	4.4124	2.2548	4.3337	5.6686	6.1787	5.9796	4.2339	6.1234	5.353	5.7975	7.1592	6.3945	5.9296	4.4161	5.0097	3.7444	2.161	3.8299	4.793
3.3839	2.293	0.87327	2.4527	1.5627	1.3453	2.5855	0.036363	1.7415	0.02401	0.56894	3.2421	2.1086	1.2287	0.3705	3.191	-1.8075	1.1482	2.0134	1.0953	2.9516	3.8191	0.031809	2.1692	1.1799	3.815	0.6422	1.9619	0.85648	4.597	1.608	-2.613	-0.57961	0.66832	0.38857	1.3013	1.6908	1.6483	3.392	1.6703	1.1334	0.66793	1.5076	2.4892	1.5194	1.1402	0.66823	0.71	4.361	2.3856
-5.8038	-2.2129	-5.0587	-3.0368	-3.3382	-1.7869	-1.8642	-6.2581	-4.1482	-4.5477	-2.3954	-2.4743	-4.5995	-4.5073	-2.5387	-3.2488	-3.5073	-1.5017	-4.3485	-4.7415	-2.8291	-2.2802	-3.0397	-1.7751	-2.5554	-3.191	-4.6645	-2.4469	-2.4868	-4.1519	-2.4689	-2.7181	-3.0078	-1.851	-3.9973	-2.4122	-5.2788	-2.6359	-1.3158	-3.416	-2.7248	-3.5282	-4.3771	-2.4219	-3.4868	-4.8052	-3.2455	-3.8272	-3.8037	-2.0797
2.2269	2.2263	4.1145	2.6838	0.62639	2.5636	3.3545	3.3681	3.9721	2.1774	5.2071	2.3597	0.70853	2.5749	1.4345	4.6057	4.2104	1.4792	1.9562	3.682	4.2114	3.8553	3.5456	5.9541	2.2091	2.3619	4.063	3.0937	2.4437	2.6835	3.0592	1.3942	2.1627	3.6769	1.0027	3.0161	0.78542	1.983	2.7471	1.5617	2.835	2.2344	3.1968	3.6964	2.0242	1.467	3.1325	3.7521	2.2589	2.0616
-4.5698	-3.5333	-3.9691	-3.5883	-4.7235	-3.7574	-3.0178	-3.2653	-5.0644	-4.7306	-3.2436	-4.0535	-5.471	-2.8671	-3.8245	-3.042	-4.3904	-1.5666	-4.2078	-3.6795	-3.9235	-2.1343	-2.2204	-3.976	-2.9931	-2.5673	-3.8325	-3.3582	-3.6741	-3.0259	-3.3526	-3.7879	-4.5714	-3.5316	-2.2643	-2.4201	-1.6407	-1.6252	-0.76851	-3.8822	-2.3764	-2.9983	-3.4757	-3.4355	-5.7496	-3.683	-2.4045	-1.6267	-0.77581	-2.583
-3.6219	-3.366	-6.2866	-5.7091	-3.0765	-4.4585	-4.398	-3.2348	-5.5141	-6.0716	-5.4093	-4.4039	-4.1283	-4.6991	-5.4779	-3.7682	-3.9396	-5.6138	-4.4193	-3.1137	-4.069	-4.2457	-1.5106	-5.7207	-5.8123	-7.1358	-5.2606	-5.1833	-2.1767	-3.9211	-5.618	-6.2796	-3.6558	-3.7849	-3.415	-5.1752	-5.7409	-5.1837	-5.5934	-4.2691	-3.9193	-2.6108	-6.4271	-5.7797	-5.8137	-6.2692	-4.8757	-5.7342	-4.8002	-6.0395
-2.0546	-0.55582	0.62339	-0.26547	-2.4498	0.17978	-1.9417	-1.6221	-0.2783	-1.4982	-2.0184	-1.2574	-2.3747	-1.5131	-3.8563	-0.32905	-2.1727	-2.4375	-0.85142	-2.8364	-1.27	-2.0717	-0.56415	-0.031672	-0.55993	-1.5934	-4.2331	-0.86332	-1.4412	0.10179	-1.274	-3.1737	-0.73197	-0.26408	-2.5938	-0.8298	-0.33048	-1.094	1.2673	-2.3338	-2.0819	-1.3952	-0.98513	-0.56646	-1.8101	-2.1921	0.024856	-2.5015	0.22436	-3.4182
8.1072	7.0523	6.8878	11.025	8.2976	7.7938	7.2299	9.0285	6.8063	9.1784	7.2012	8.9112	6.7016	10.26	9.0345	9.537	9.4104	9.0221	9.0324	8.4217	7.3546	8.8115	10.761	8.8718	8.6494	10.32	7.2253	8.8693	8.0384	9.666	8.9086	8.6899	7.9415	7.4564	9.3763	9.4998	7.9503	5.79	7.6654	8.4654	9.3983	9.2427	9.5693	10.177	9.4409	10.859	9.4877	7.0429	9.3067	7.1489
5.4401	6.5147	5.7754	6.4549	7.2741	5.7772	7.3155	7.3483	6.6797	7.7085	6.4842	5.7854	7.3859	5.2068	5.8379	6.8906	8.94	5.4187	8.807	4.5154	9.9523	4.8604	6.9079	6.9262	8.6287	7.1406	7.0425	6.0065	7.7543	5.433	4.1566	7.9285	6.2036	9.3084	7.3544	7.9154	3.9554	5.9525	6.0452	5.0435	7.5295	8.3784	7.0633	6.8641	6.7462	7.2313	5.4103	5.4773	7.813	5.9387
-4.9434	-4.3105	-4.0849	-3.0456	-0.68718	-6.0611	-4.6997	-4.754	-5.4393	-2.9897	-3.081	-4.2871	-5.0767	-3.5063	-3.255	-2.7738	-3.3971	-3.1383	-3.369	-1.6806	-3.4144	-4.2534	-6.1102	-4.876	-1.3087	-3.855	-6.3468	-4.0089	-1.6705	-4.4836	-3.4483	-5.5502	-4.195	-0.57496	-5.3315	-4.0152	-6.4078	-4.9115	-4.3731	-2.2811	-5.9828	-3.8386	-3.4763	-2.1112	-6.1893	-6.7637	-3.9637	-5.6064	-6.4956	-5.6933
-1.2925	-1.2826	-0.10047	-0.47684	0.76182	-1.0227	-0.96575	1.3264	0.31082	-0.40986	-0.88411	1.3226	-1.4464	-0.2298	-0.59303	1.1286	-2.1275	3.5848	0.6606	2.052	0.41832	1.844	1.3051	-0.20239	-0.88324	-0.013365	0.40976	-0.45811	-1.3536	0.38472	-0.57845	-0.83295	0.022979	0.14222	-0.88786	0.16992	0.77616	1.2358	2.5368	1.5505	-0.50504	1.551	-0.64622	-0.81257	-2.4482	0.36832	-0.82359	-0.02156	0.29154	-1.0363
-20.343	-22.109	-22.333	-21.65	-21.436	-21.57	-21.051	-24.318	-23.798	-22.935	-20.246	-22.208	-23.39	-21.717	-21.577	-25.265	-22.736	-21.117	-22.433	-22.92	-22.168	-20.988	-23.301	-23.91	-22.151	-20.945	-24.821	-20.932	-26.799	-24.382	-21.655	-23.421	-22.894	-25.075	-23.757	-23.766	-22.717	-21.946	-18.803	-22.849	-22.631	-21.476	-22.886	-22.897	-20.568	-22.731	-21.367	-23.747	-23.558	-21.086
-0.88259	-4.4575	-3.8586	-2.949	0.70794	-2.1127	-2.3056	-2.613	-3.5236	-3.3593	-2.4893	-3.532	-4.0724	-4.5909	-1.1753	-3.2854	-1.6615	-1.9398	-2.0083	-4.0817	-2.0143	-6.0363	-2.586	-3.2808	-2.2099	-3.1268	-1.1351	-1.6691	-3.1325	-0.19181	-1.9169	-3.5029	-2.5787	-4.2541	-1.5326	0.81668	-2.7822	-2.1991	-2.9498	1.2457	1.2693	-2.087	-3.2302	-4.2908	0.7592	-2.5087	-0.46651	-2.7695	0.60114	-1.2854
-4.5442	-4.9305	-3.8012	-1.8195	-6.5667	-3.7603	-5.2181	-6.2938	-6.0141	-2.1414	-4.9487	-6.7182	-6.2417	-3.7521	-4.1322	-6.9137	-5.7756	-5.5427	-3.1018	-5.2583	-5.7965	-7.0393	-3.9768	-6.1938	-6.9807	-4.9044	-4.8404	-5.3303	-5.3502	-6.305	-3.7013	-4.1143	-2.9104	-4.6399	-4.6575	-5.1974	-5.8256	-5.0785	-5.1594	-4.6903	-4.2787	-4.7404	-5.7201	-6.0522	-5.6516	-4.8863	-6.7429	-6.062	-4.5841	-4.7968
-0.88696	-0.67569	0.19936	1.2941	1.224	-0.50318	1.2779	-0.19944	-0.81048	1.681	-2.4425	1.2754	0.074677	-0.37535	-1.6559	-2.9228	-1.3195	2.4366	-0.76229	1.0434	0.76992	0.13859	0.54079	0.23701	-0.86292	0.4542	-0.42865	0.90507	-0.89881	-0.24375	-0.85146	1.0595	-1.6449	-0.16801	-1.2813	0.3109	0.82559	1.1878	-2.0308	1.4869	-1.8026	0.55623	-1.2915	0.55903	-0.67291	1.3902	2.0424	1.2831	-0.5717	-0.52356
-11.622	-12.714	-10.094	-15.535	-12.183	-8.5532	-10.281	-11.253	-9.6602	-10.475	-11.52	-10.827	-11.497	-9.765	-12.283	-12.533	-11.667	-8.0146	-9.9388	-10.48	-12.578	-11.574	-12.516	-10.026	-10.992	-10.728	-10.552	-10.326	-11.18	-11.49	-11.652	-11.85	-10.109	-10.57	-11.192	-12.512	-9.9512	-10.828	-9.7961	-12.335	-8.9491	-10.87	-12.767	-8.09	-12.228	-10.866	-11.278	-10.61	-9.6009	-9.8345
-7.2262	-8.694	-9.569	-8.1481	-8.283	-11.714	-9.3074	-9.0743	-7.4397	-7.5658	-9.6785	-7.9139	-8.5923	-10.69	-8.1543	-10.988	-8.7456	-10.913	-8.4529	-9.2933	-9.1864	-11.414	-10.797	-7.3336	-8.9865	-9.2206	-10.848	-9.9298	-8.8402	-9.8154	-8.1557	-9.0486	-8.8735	-10.585	-9.2045	-10.345	-8.0577	-9.2594	-11.565	-8.0279	-9.2463	-9.2281	-9.164	-8.4317	-7.949	-9.9119	-9.0926	-7.7167	-8.2277	-7.7204
-5.0287	-5.802	-2.8326	-4.3199	-4.1256	-6.0955	-3.4949	-4.7686	-3.4185	-5.9808	-3.0885	-4.467	-5.4964	-4.6811	-3.3614	-3.503	-4.5165	-4.3796	-4.5759	-6.1183	-6.4846	-3.9697	-3.7636	-3.8244	-3.9525	-3.2916	-5.5431	-5.0718	-3.823	-3.6334	-5.4522	-2.3788	-6.1634	-3.2381	-5.894	-4.3019	-2.8863	-2.1808	-4.4131	-4.4848	-3.1251	-5.4032	-5.9405	-5.5233	-5.2036	-5.1501	-3.323	-6.2692	-6.4863	-2.8868
-1.2112	0.5284	-4.8238	-2.9666	-2.2719	-1.7443	-3.0965	-1.4313	-0.5841	0.21485	-2.7288	-4.1729	-1.7061	0.4399	-3.2698	-0.65594	-0.30109	-2.0608	-2.9821	-2.4933	-2.1041	-2.33	-0.9991	-2.8323	-1.0825	-1.2389	-1.8235	-2.7123	-3.1578	0.42894	-3.1868	-2.3815	-1.4584	-1.8486	-3.1144	-0.83076	-2.5936	-0.18533	-2.0874	-2.4124	-1.3095	-2.9643	-1.0857	-2.2285	-0.82881	-3.2507	0.093767	0.050171	-1.4661	-2.2056
-11.33	-12.259	-11.87	-12.708	-12.377	-11.409	-12.252	-10.446	-12.47	-12.203	-11.306	-11.584	-9.4934	-11.062	-11.467	-12.914	-14.887	-12.5	-11.649	-13.173	-12.392	-11.237	-10.8	-11.563	-13.373	-12.606	-12.258	-12.132	-13.13	-11.472	-11.262	-11.536	-12.372	-13.236	-11.03	-10.266	-11.052	-11.625	-8.2906	-11.417	-10.345	-10.955	-11.69	-9.8249	-11.744	-11.89	-11.846	-12.326	-12.803	-9.7182
0.73358	-1.543	-1.1289	-1.7859	-1.1685	-3.6642	-1.8604	-2.9229	-2.1984	-2.638	-1.6408	0.40661	-1.2423	-3.1971	-0.1221	-2.0694	-1.3969	-0.32971	1.1816	-1.5628	-1.2143	-0.8614	0.18898	-1.2562	0.07628	-1.9475	-0.20273	-0.75899	-1.9548	-0.22535	-3.0036	-3.2448	-2.9282	-3.6986	-0.066457	-2.1466	0.97082	-3.9166	-0.77862	-3.5365	-2.1726	0.75857	1.5592	-1.5493	-1.3517	0.12067	-2.261	-3.1347	-1.6325	-4.3076
1.9741	0.52413	0.076565	1.5474	0.55361	1.7292	2.3499	0.313	1.7232	-1.0305	0.95363	2.2897	4.0304	2.5069	0.02124	0.95354	-1.7425	1.8743	0.84123	0.85636	-0.90163	1.0458	1.1632	1.9418	0.46901	2.3892	0.64126	1.4761	-1.0056	-0.32414	3.1633	0.59431	0.68362	-3.2942	0.95725	0.10893	1.5563	-3.2864	2.5345	-1.2011	2.3111	0.74716	-0.82253	0.83461	-1.1149	1.8001	1.5548	1.8365	-0.11344	4.0133
-9.6304	-10.197	-10.163	-12.257	-8.6337	-11.628	-8.2606	-11.053	-8.1569	-12.083	-10.576	-9.0959	-10.72	-10.078	-11.478	-9.7994	-10.924	-11.181	-10.149	-11.561	-8.7328	-11.091	-11	-10.515	-10.246	-8.0461	-10.968	-8.1162	-9.8733	-10.996	-10.895	-12.611	-10.567	-7.2688	-10.358	-8.3532	-9.1748	-10.193	-9.1125	-12.929	-10.258	-8.7519	-10.918	-10.692	-11.847	-9.0418	-11.929	-11.769	-9.9942	-8.3389
-6.1331	-6.5006	-3.3804	-4.2176	-5.5792	-3.9661	-5.794	-3.8851	-3.3678	-5.2953	-5.4953	-5.8729	-5.1309	-4.386	-4.7098	-5.583	-3.6054	-6.802	-4.8576	-2.2505	-4.707	-4.9386	-2.3652	-5.2615	-3.5218	-3.354	-3.6094	-6.0198	-5.6696	-5.2024	-3.8332	-5.9083	-3.4484	-6.2133	-5.0138	-3.7835	-2.8868	-4.0576	-5.2524	-2.9087	-5.1109	-3.967	-4.3136	-4.4295	-3.6938	-3.5209	-4.7952	-4.1474	-3.7551	-3.712
-10.816	-10.593	-8.5919	-10.153	-10.258	-10.303	-13.109	-12.444	-11.852	-11.759	-12.841	-12.026	-10.924	-10.35	-9.592	-11.253	-9.4234	-11.29	-10.874	-10.727	-10.687	-10.304	-11.201	-9.3887	-9.6663	-10.922	-10.165	-9.3585	-9.0867	-11.465	-12.051	-10.45	-10.743	-9.1523	-11.406	-11.276	-11.062	-14.329	-9.8751	-11.492	-9.6341	-10.3	-9.8478	-9.0035	-10.617	-10.922	-10.201	-11.528	-11.028	-11.814
-23.599	-21.554	-20.394	-23.353	-22.509	-20.139	-21.852	-23.515	-22.168	-24.05	-24.541	-22.312	-21.075	-21.455	-21.074	-21.403	-22.069	-20.155	-22.984	-21.55	-24.114	-20.739	-22.183	-21.1	-22.284	-21.613	-22.055	-21.251	-20.706	-22.91	-22.486	-24.195	-21.1	-21.873	-21.402	-20.507	-20.479	-22.003	-22.831	-22.324	-23.917	-22.608	-24.777	-22.978	-21.081	-21.742	-24.293	-21.354	-19.6	-21.839
2.1007	-0.085731	3.5179	2.5333	4.1873	1.2989	0.62684	0.20264	1.6621	0.7677	1.7409	2.7864	0.84977	2.3164	2.53	4.5229	0.58956	3.7811	3.3537	2.6007	3.8398	2.3909	1.7212	3.1485	2.9056	2.8947	3.3905	4.2905	4.4624	2.6322	2.1366	3.1394	2.7404	5.8863	3.8364	2.5431	0.55137	0.78643	2.5265	2.9785	1.4604	3.5115	1.021	2.9078	4.6537	1.4093	1.8877	2.7783	2.1522	3.3307
2.295	3.7194	4.7902	3.0543	4.647	3.3362	5.3985	2.5895	3.1929	3.7798	2.0748	1.3759	1.8515	2.5066	3.588	1.8026	1.7352	2.1961	3.6111	2.8771	2.1277	2.9488	3.0099	4.7282	3.0015	3.9703	2.528	1.6831	1.501	3.7975	3.8168	2.9997	4.5037	1.6838	2.5404	3.8464	3.1283	0.77152	0.77393	5.4124	3.4884	2.3308	3.4886	3.093	0.78443	2.5366	1.5856	3.874	2.7873	2.608
-2.7352	0.93112	-3.2275	-1.1032	-2.8966	-2.6437	-4.3947	-4.7104	-3.6104	-2.266	-2.6176	-4.2803	-2.1437	-3.4988	-2.0546	-3.2456	-2.8245	-3.4346	-5.5731	-4.6851	-4.4283	-3.5181	-4.8883	-4.1591	-4.715	-0.074015	-3.4907	-1.7442	-3.7432	-3.823	-2.0021	-1.2888	-0.74461	-3.5662	-3.6055	-2.4679	-0.7231	-0.84348	-1.2865	-3.8388	-3.9192	-1.5751	-3.433	-1.616	-2.8448	-4.9881	-3.9466	-4.0667	-3.5225	-3.2734
0.008614	0.5204	-0.056262	-0.95733	-0.4417	-0.3922	2.0109	-0.91887	1.0556	2.3701	-0.28096	-0.93797	-0.8325	0.67415	-0.057436	-0.11545	3.5051	-1.474	3.0275	-0.29588	-0.18837	-0.66053	1.8398	-1.9541	-1.2993	-0.030322	0.072973	0.40845	2.3123	2.3354	-1.4465	1.8452	2.3819	-0.59339	1.1574	1.0048	0.7637	0.19191	0.461	0.44795	-0.12776	1.2953	1.5183	-0.20716	-0.97592	1.2409	1.6515	1.1997	-1.4757	0.59493
-13.006	-15.331	-16.929	-14.833	-14.376	-14.252	-14.331	-10.805	-15.603	-13.357	-13.84	-13.923	-14.991	-12.957	-14.883	-15.616	-14.504	-15.41	-14.713	-13.167	-12.695	-14.648	-13.185	-15.283	-13.331	-15.994	-13.264	-16.447	-17.002	-14.173	-14.815	-12.538	-15.852	-14.563	-12.054	-13.715	-13.918	-11.886	-14.028	-12.74	-13.117	-11.122	-15.849	-13.771	-12.342	-11.898	-14.805	-12.574	-14.545	-13.184
1.4262	1.2371	-0.037043	1.8462	2.296	1.4511	-1.1145	1.183	3.1154	0.67726	2.2163	0.23462	2.4652	0.95881	1.5882	3.0864	0.36286	1.5952	3.7189	1.276	1.4577	2.5817	1.9705	1.7163	3.9269	4.1418	4.344	2.6157	2.0557	3.0981	0.48233	2.8315	2.5158	1.2809	1.1385	3.3626	4.501	-0.00011706	1.2208	3.5719	0.40292	0.84153	1.4441	3.0088	0.6591	3.9398	2.6512	1.0553	-1.2379	2.0524
-1.4687	-1.7762	-2.2062	-3.7518	-2.3815	-3.4178	-1.7254	-3.3782	-0.86806	-2.177	0.42404	-3.146	-3.0869	-0.6883	0.33702	-0.11398	0.17292	-1.6097	-1.4017	-1.9873	-2.9843	-2.5636	-2.2296	-1.1005	1.208	-1.1232	-0.88355	-1.4024	-1.8495	-0.69615	-1.2568	-1.6074	0.19308	-0.61289	0.39848	-1.169	-0.86544	-2.6277	-1.9707	-1.5657	-3.4187	-2.628	-4.8537	-2.1666	-1.6699	-2.1167	-2.3862	-1.8082	-3.4234	-4.5212
-9.2317	-8.1702	-9.5639	-7.6081	-8.5808	-10.739	-9.0313	-10.082	-9.1556	-8.7585	-7.8613	-8.5227	-11.339	-9.6637	-8.9029	-12.906	-7.6811	-10.188	-8.2789	-8.6881	-11.195	-9.6367	-10.373	-8.1604	-7.6989	-7.9767	-10.346	-9.1832	-9.3951	-10.686	-12.441	-10.494	-10.843	-8.4135	-10.65	-10.947	-7.7246	-8.8894	-12.407	-9.7639	-9.9339	-7.4477	-7.8885	-7.9067	-9.0571	-10.997	-8.1516	-10.34	-9.5687	-9.7447
-2.097	-3.7148	-4.08	-1.0641	-4.4967	-3.8614	-2.7681	-2.4383	-1.7572	-4.097	-4.1112	-4.6911	-1.6008	-4.465	-2.9995	-3.9943	-4.7024	-3.6083	-4.5364	-4.4137	-2.3572	-4.6213	-5.2749	-3.3527	-6.0587	-2.5221	-4.9288	-3.5317	-1.921	-4.4718	-1.9131	-3.5472	-3.5892	-6.6941	-2.7421	-3.1872	-2.8885	-3.8985	-2.956	-1.4056	-2.3836	-2.909	-2.7659	-5.8149	-3.508	-5.4618	-5.6322	-2.836	-3.3193	-3.2677
-1.2528	-2.8465	-0.62493	-2.004	-2.5986	1.2679	-1.8933	-1.1438	-2.7293	-1.8385	-0.80685	-3.0583	-2.4458	-2.3035	-1.433	1.0722	-1.6925	0.50302	-3.5647	-1.9352	-2.7629	0.19224	-0.1024	-0.7403	-2.5147	-0.092853	-1.5175	-3.8305	-2.1628	-1.5333	-2.6271	2.0697	-1.5668	-3.1818	-3.4924	-0.23935	-1.2363	-2.5451	-2.6347	-1.4979	-1.5922	-2.2961	-0.55333	-1.4799	-2.4085	-4.3849	-2.0982	0.27472	-2.4916	-1.7483
-9.2122	-7.4438	-9.5509	-7.0283	-8.4412	-6.879	-8.0787	-9.6346	-7.4196	-7.3715	-8.8106	-6.813	-5.5444	-6.9162	-7.8656	-7.1458	-8.8823	-6.5107	-8.1695	-8.8106	-6.4377	-6.6347	-6.3119	-8.5333	-10.708	-5.651	-10.25	-8.8533	-6.0475	-5.8993	-7.299	-7.1589	-9.8582	-5.3064	-10.092	-8.6986	-4.8207	-8.0544	-10.675	-7.3956	-7.0819	-6.4363	-5.118	-7.7364	-7.9572	-7.2987	-8.1023	-6.2659	-7.6851	-6.7023
6.3164	5.5058	5.3048	3.8506	3.7594	5.4361	5.1192	4.4184	3.5492	4.6091	4.9482	3.7024	1.8328	1.9219	3.5376	4.8668	5.8119	5.2981	3.3804	1.314	5.4192	2.8779	8.7512	4.7615	3.3694	4.4075	3.6337	2.6508	5.5344	6.0174	7.9447	2.4756	5.7083	5.7967	7.5803	4.6351	4.8372	4.2144	5.5276	3.5958	4.5318	7.9941	4.582	2.7724	3.7818	5.4549	4.8589	3.3359	4.3621	1.2941
2.0561	-0.031915	-2.0361	2.5848	0.19108	-1.0122	-3.1603	-0.77317	3.194	0.1669	0.079887	-0.19076	0.67654	0.9599	0.69373	2.587	1.2268	-1.333	0.20386	-2.5452	-1.5731	1.5613	1.415	-0.43572	-1.4412	0.13785	0.65891	0.96472	1.5647	-0.42855	0.063551	-0.69554	-2.1433	-0.14998	0.38332	-0.70344	-0.32795	0.47544	-0.39035	-1.4363	1.0745	-1.3995	-1.7168	0.054311	-3.0382	-0.56786	-0.17932	-2.6748	-0.59883	1.2051
-7.5359	-7.8823	-9.1176	-8.9106	-8.8172	-8.7062	-10.017	-8.0721	-9.1945	-8.2624	-9.9205	-7.8479	-9.9601	-8.1988	-8.9028	-10.885	-7.4992	-9.0339	-8.4391	-7.0834	-11.276	-9.6427	-8.3171	-10.164	-8.3335	-8.2701	-8.421	-8.8941	-6.8675	-8.1086	-8.3727	-10.551	-7.2049	-9.4875	-9.6815	-5.5608	-7.2591	-9.166	-7.3601	-10.522	-10.627	-10.048	-5.9444	-10.2	-8.9176	-8.3088	-9.8519	-9.7352	-10.444	-8.1691
-12.635	-15.025	-15.141	-14.683	-15.684	-15.14	-13.041	-14.966	-12.514	-12.923	-16.817	-16.393	-12.707	-16.225	-15.024	-14.072	-14.031	-14.947	-13.753	-15.373	-15.433	-14.744	-15.32	-15.277	-16.113	-16.405	-15.623	-13.76	-15.504	-14.151	-15.816	-15.156	-14.522	-14.259	-15.004	-13.677	-15.14	-12.723	-16.59	-14.647	-14.278	-13.975	-17.169	-15.013	-14.894	-14.391	-13.793	-15.073	-15.351	-16.707
2.8354	1.9341	4.5083	1.7821	2.6693	2.9064	3.309	1.1285	2.6721	0.60135	0.72551	1.9754	2.9885	2.2417	3.8821	2.7352	0.31121	3.6193	4.7126	3.1947	2.9996	4.1326	1.1995	0.1224	1.3705	3.0367	3.8901	0.17042	0.56403	2.9583	4.9069	6.1466	1.9893	2.8396	3.9667	4.7178	4.3964	2.7261	2.1251	2.4218	4.0267	0.96761	3.2395	1.7941	5.4633	2.2445	4.494	1.254	3.6294	2.1709
3.0723	6.1258	3.8092	5.4116	5.0978	2.4432	4.7896	5.0091	4.7278	4.1173	5.7434	3.5474	3.536	5.9381	6.3032	4.7927	5.5224	6.9809	5.9546	4.4457	5.386	4.8962	2.0677	5.9536	4.9193	4.3324	6.1316	6.4398	5.49	5.7838	4.0395	4.3841	4.5559	4.2573	4.8711	3.2448	6.981	3.9417	3.3915	5.3513	5.6282	4.137	3.911	6.3054	5.922	4.068	6.6721	6.0861	5.7534	7.9
0.40532	0.0075604	-1.5372	0.037189	0.59695	2.4197	-2.0136	-0.67067	1.0465	1.8896	1.1114	0.71423	-1.3651	-1.7908	0.63653	0.30602	0.23494	0.0059235	1.7052	1.8673	0.22722	1.0395	-0.043868	0.8652	3.3289	0.65349	1.3194	0.8905	1.2155	2.6082	0.89003	1.5499	2.4232	0.80461	0.72934	1.8633	-1.0212	0.22652	0.070534	2.3077	2.5254	2.7343	0.37099	0.066089	-0.8351	2.0421	1.0262	0.33886	2.031	-0.43001
6.68	2.5668	4.5833	5.4677	2.7364	5.7739	3.07	2.9188	5.5957	5.605	4.7147	3.3334	3.8936	3.1267	3.4768	5.6685	6.0301	4.8532	5.6455	3.2799	5.9829	3.5387	4.8028	5.469	3.0323	3.2565	7.2072	4.9402	3.4623	4.8323	3.0268	4.9018	3.7582	3.0749	4.5829	2.0096	3.1989	2.0011	5.4946	4.7361	3.6629	4.9557	6.0593	4.7284	4.7591	4.8612	3.6357	3.145	5.2867	2.6775
-6.3815	-7.2905	-6.0828	-5.7242	-6.1595	-4.3549	-4.9185	-5.0398	-6.612	-5.8981	-5.3622	-6.1763	-6.7578	-4.8753	-6.1088	-5.4429	-4.7663	-5.5921	-5.3346	-5.6948	-7.5838	-5.9514	-8.1355	-5.8815	-6.1371	-6.3227	-4.3898	-3.4242	-1.7808	-6.116	-7.4396	-7.0269	-4.5128	-5.3364	-7.2238	-7.0334	-6.9357	-4.312	-6.4881	-5.4768	-5.6529	-4.2447	-4.8293	-6.4632	-5.3752	-3.659	-4.7289	-7.154	-6.1193	-5.1171
0.57546	-1.084	1.1697	0.8331	-0.9996	1.8165	0.90909	-1.9288	0.79268	-0.97075	-0.61044	-0.14949	-0.10088	1.9053	0.19448	-0.2655	-1.7607	-0.50978	0.2926	2.0275	-1.7534	-0.52361	0.055391	-1.4836	1.1202	2.0261	-1.2554	-0.93307	-0.53556	2.0332	1.7511	2.2892	-0.79603	-0.41632	-1.1972	-3.9196	-1.4179	-0.31824	-1.9351	0.89191	-0.011409	1.9378	-1.5393	-1.6477	0.26038	-0.1243	-0.32778	0.62051	-0.99484	0.32358
2.1476	4.1007	0.67667	1.2652	3.1865	0.13856	4.7819	2.8221	1.6278	0.61153	2.1557	1.1389	-0.55784	0.44791	-0.34089	2.8448	0.78569	1.8979	2.1857	1.796	0.49727	0.76405	1.8031	1.1585	-0.097862	2.1804	1.5848	0.92238	2.0069	1.7442	3.066	3.69	0.67595	1.8066	1.8001	-0.096937	2.019	-0.077607	0.9272	4.3857	1.8455	2.0934	3.0466	3.3257	-1.1956	0.0055045	2.5337	-0.0042693	3.3452	0.078026
7.6687	9.1537	10.675	9.9867	10.977	10.829	8.385	9.4981	8.339	9.908	10.844	8.7744	9.8518	8.1485	11.539	8.6943	9.3336	10.381	9.5991	9.9851	10.138	7.5767	12.765	10.308	7.9964	10.775	9.7082	8.4065	9.8623	11.364	12.243	9.8547	9.4446	10.581	8.6499	11.095	10.063	9.3907	8.8061	9.3593	9.5165	9.1794	8.088	11.419	10.391	10.086	10.828	10.423	9.7044	9.6759
-14.608	-10.689	-13.081	-13.735	-11.083	-13.492	-13.68	-12.163	-12.737	-13.372	-13.487	-12.939	-12.437	-12.043	-15.08	-12.778	-14.84	-12.685	-13.213	-13.426	-10.5	-12.084	-12.39	-13.595	-14.704	-13.139	-14.539	-15.232	-14.766	-14.71	-14.141	-13.513	-14.061	-12.976	-13.108	-13.872	-12.933	-12.152	-13.674	-12.993	-11.636	-11.96	-10.529	-13.871	-16.05	-13.4	-13.33	-12.991	-13.176	-12.292
-15.319	-12.478	-14.886	-12.818	-10.92	-12.033	-11.149	-13.405	-12.575	-12.768	-13.496	-12.214	-12.667	-14.589	-10.799	-13.49	-14.408	-15.158	-12.784	-13.782	-12.731	-14.344	-14.946	-12.267	-11.45	-11.597	-13.007	-12.844	-12.734	-13.428	-13.124	-13.847	-12.466	-12.52	-12.124	-13.955	-12.735	-14.275	-12.784	-14.314	-10.934	-15.758	-10.095	-10.815	-13.446	-14.214	-13.622	-12.359	-12.528	-11.66
-9.5156	-10.777	-10.722	-12.309	-8.1222	-12.44	-10.067	-11.348	-10.095	-10.146	-10.137	-8.4559	-9.589	-13.385	-13.199	-10.454	-10.366	-9.8906	-9.882	-9.7438	-10.573	-12.151	-12.315	-10.248	-12.165	-11.06	-9.5849	-10.532	-11.999	-8.8895	-13.046	-9.0865	-11.422	-10.621	-11.252	-11.429	-12.545	-12.863	-10.727	-11.992	-10.941	-11.517	-10.243	-9.6537	-12.492	-10.426	-11.691	-10.606	-9.597	-10.684
-9.8035	-10.542	-11.416	-8.8366	-9.1291	-8.826	-8.5913	-6.8384	-8.8008	-9.2337	-8.8584	-8.0058	-7.1369	-9.466	-10.103	-9.4959	-10.345	-8.3347	-10.754	-8.3525	-7.6223	-8.7371	-9.0282	-11.232	-7.8223	-8.3099	-7.925	-8.1764	-8.2463	-11.509	-9.3985	-6.1907	-9.6208	-5.2271	-6.0974	-8.8722	-8.0038	-9.3899	-8.4952	-8.9532	-7.3444	-8.9326	-9.3866	-11.287	-11.415	-9.7021	-9.9876	-7.7686	-7.8089	-9.6342
-1.2504	-3.3612	-1.1399	0.82881	-1.7225	-1.2953	-2.4711	-3.5719	-2.9944	-0.58612	-1.1838	0.31401	-1.2259	-1.2592	-3.9947	-1.4128	-2.4721	-0.52573	-2.9447	-1.569	0.61019	-1.9494	-0.056804	-3.4284	-1.4205	-1.7701	-0.83959	-2.2565	-1.3831	-2.6899	-2.3906	-1.1666	-1.5152	-3.7442	-2.2948	-2.1543	-0.24509	0.40076	-0.82904	-2.38	-1.9769	-0.12378	-0.75094	-3.9857	-0.7828	-0.68405	-3.1768	-3.5201	-1.2165	-1.5642
4.024	6.9096	2.5578	3.2657	4.007	0.82424	2.3035	1.5256	2.9855	3.663	1.4712	1.4362	-1.0448	2.907	2.8631	3.5539	2.2439	3.1293	1.3991	0.7567	3.0177	0.63999	3.1192	3.6285	2.956	3.5174	2.9858	2.4572	3.6959	2.9213	-0.66077	3.4887	2.017	1.7408	2.2491	2.4235	2.6434	3.3626	2.7831	3.0535	2.3465	3.3537	0.76139	2.2431	2.7478	4.2552	3.2758	3.5803	3.353	1.6439
0.97802	0.24291	1.2108	-0.63078	0.3851	2.7291	2.4026	1.2233	0.14251	2.2238	-1.6078	2.7761	2.4414	2.3102	3.9418	2.9668	1.4485	0.5833	4.116	0.97011	2.7276	0.96933	0.86471	0.26897	1.3749	-0.96784	2.7135	1.6393	0.49273	0.16156	0.65077	3.0314	4.0056	2.6847	2.1982	-0.097366	0.11373	1.9096	5.0435	-0.07197	0.69494	4.3737	2.3353	0.094187	2.5894	0.81133	1.7522	-0.26913	1.855	-0.19922
-8.4709	-10.078	-8.934	-9.043	-9.1819	-8.8871	-11.009	-7.6326	-9.1486	-10.7	-7.7586	-8.0596	-10.84	-8.5734	-9.3923	-8.3607	-9.7238	-7.9202	-9.3896	-8.4095	-10.121	-7.6475	-9.8648	-9.1256	-10.04	-9.646	-9.5324	-10.903	-9.2818	-9.735	-10.112	-8.9932	-9.0214	-9.0533	-7.7945	-7.5692	-7.1085	-10.228	-9.9434	-9.3371	-8.6753	-9.1048	-10.059	-9.6113	-10.572	-10.339	-8.8054	-7.9483	-8.8081	-11.298
-12.756	-13.869	-14.222	-11.691	-11.883	-12.442	-14.61	-11.456	-13.442	-12.114	-13.919	-13.146	-13.967	-13.164	-12.88	-10.658	-12.537	-13.206	-12.976	-11.952	-13.299	-12.932	-12.563	-12.766	-12.409	-12.2	-13.619	-11.345	-14.088	-13.083	-10.483	-11.71	-13.84	-12.104	-12.426	-13.598	-13.442	-13.367	-12.31	-13.365	-10.649	-15.654	-11.401	-13.565	-12.466	-11.656	-12.874	-11.457	-13.764	-10.626
-13.456	-13.933	-17.005	-13.715	-12.829	-12.722	-15.001	-16.126	-13.207	-15.5	-15.179	-14.354	-12.921	-14.019	-14.352	-17.339	-15.175	-15.036	-14.724	-16.87	-13.311	-13.207	-14.503	-14.004	-16.431	-15.738	-16.222	-14.215	-15.539	-14.737	-13.968	-15.735	-12.936	-14.164	-15.741	-15.122	-13.236	-14.266	-16.635	-12.566	-16.444	-15.145	-14.295	-13.359	-12.229	-15.979	-16.822	-15.809	-13.077	-14.247
-5.1729	-6.1041	-8.0576	-7.6351	-5.7366	-6.7823	-3.9592	-6.2063	-8.3164	-5.7183	-8.4476	-7.7018	-6.5134	-8.1922	-5.5467	-5.1438	-6.3699	-5.966	-6.833	-4.6315	-8.4037	-7.9175	-6.2295	-8.4704	-6.7066	-6.4079	-8.0569	-7.5046	-5.6189	-5.9432	-9.9317	-8.6466	-7.6776	-4.5113	-7.8191	-5.9585	-8.3129	-4.3014	-6.0719	-6.4901	-7.4158	-4.8275	-6.4911	-7.4368	-4.5518	-6.961	-5.7808	-7.3316	-5.2844	-5.77
-0.7611	-1.4576	-4.8587	-4.8186	-3.3646	-3.2705	-2.6483	-3.0325	-3.8984	-3.3226	-3.3232	-5.832	-3.6848	-3.2363	-3.8292	-3.6765	-6.6735	-4.6332	-3.3479	-5.3119	-2.5848	-2.4251	-2.4221	-4.5127	-4.7236	-1.9019	-4.2294	-5.8378	-0.8544	-2.2657	-3.5955	-5.5162	-4.6021	-2.5426	-4.626	-3.0211	-3.1474	-2.2793	-4.6871	-3.6192	-4.7666	-5.7407	-2.9589	-4.2613	-3.7822	-3.1103	-5.8503	-4.84	-3.9981	-4.875
-4.1437	-5.6269	-4.179	-3.7804	-5.2421	-5.1797	-2.5404	-3.7883	-5.7106	-5.8803	-2.7583	-4.3838	-7.4158	-3.1686	-5.2397	-4.5352	-6.5648	-6.1542	-5.8059	-3.5673	-7.3094	-3.8182	-3.6765	-5.5083	-4.2807	-7.4466	-4.2037	-5.3261	-4.3977	-5.928	-4.5643	-5.0201	-3.7791	-3.6095	-5.6813	-4.4934	-4.0971	-5.1258	-3.5201	-4.3258	-5.4717	-3.8499	-6.112	-3.0721	-5.1347	-2.488	-6.1847	-3.8843	-5.2734	-4.9458
-3.2407	-0.51037	0.20775	-1.1431	-2.4505	-0.93576	-3.4595	-1.2033	-1.4832	-3.9063	-1.9984	-0.53031	-1.1255	-0.54504	-0.23382	-2.4996	-2.5553	-1.8323	-0.65491	-2.6332	-2.0695	-2.0492	-0.89375	-3.0471	-2.0227	-2.1942	-0.79958	-0.46633	-4.7399	0.97595	0.56333	-0.77301	-1.0938	-3.3526	-1.6123	-0.89239	-0.38366	-2.9302	0.01265	-1.283	-1.086	-0.37649	-2.7308	-0.90341	0.7862	-1.7264	-1.6521	-1.769	-1.9852	-1.8206
-12.641	-13.469	-13.028	-14.1	-14.184	-11.606	-13.082	-14.197	-12.484	-12.889	-14.166	-15.621	-14.101	-13.991	-12.821	-10.137	-12.872	-12.965	-13.547	-14.752	-11.159	-13.345	-11.761	-12.135	-12.595	-12.456	-12.417	-13.403	-14.767	-14.488	-13.734	-12.812	-13.672	-13.9	-13.038	-14.2	-13.934	-13.694	-10.901	-13.701	-9.2334	-13.053	-11.677	-12.247	-14.025	-13.943	-11.97	-12.331	-13.501	-13.165
-20.879	-21.677	-21.476	-21.769	-22.517	-19.718	-22.479	-19.543	-20.089	-21.117	-18.283	-20.593	-21.478	-22.815	-19.556	-21.058	-19.784	-20.285	-21.74	-20.75	-21.055	-20.942	-19.026	-20.832	-21.125	-20.964	-19.561	-20.481	-19.132	-21.504	-21.486	-22.412	-19.111	-18.542	-20.819	-21.368	-20.037	-20.675	-20.208	-22.654	-23.235	-19.652	-22.734	-20.898	-20.517	-20.057	-20.925	-21.559	-24.134	-20.562
-0.085365	-3.2771	-2.139	0.81057	-0.053812	-0.98439	-0.29132	-0.7844	1.8183	1.5575	0.91955	-0.4913	0.33684	-4.4547	-0.12953	-0.30304	-0.50077	1.3563	-1.5731	0.46235	-1.6346	-2.8518	-1.3582	0.2406	-1.6565	0.32639	0.0069983	-1.2782	-0.19109	-1.378	-2.244	-1.2798	-1.0725	-2.4557	-2.9075	-2.4509	0.8697	0.56915	0.21746	-2.7089	-0.6657	-0.30918	-0.88489	0.33378	-3.2926	0.7086	0.16577	-3.4531	-0.43965	0.33957
-22.275	-22.422	-23.825	-20.817	-20.822	-23.334	-22.165	-19.92	-23.584	-22.725	-22.407	-24.432	-21.01	-21.736	-21.702	-22.97	-22.228	-21.116	-20.653	-22.492	-22.307	-22.81	-19.367	-23.413	-21.744	-22.92	-20.755	-22.712	-20.587	-21.361	-22.2	-22.57	-21.843	-21.841	-22.358	-23.01	-21.261	-21.461	-22.141	-22.19	-22.824	-24.514	-22.499	-21.742	-22.04	-22.366	-22.23	-20.723	-21.902	-22.176
6.494	6.4291	8.3691	9.6827	7.8863	4.8564	5.195	6.0392	8.8232	8.5589	7.1166	8.038	9.6833	10.079	7.125	8.5488	7.5896	7.802	9.2356	5.9996	9.3916	5.5808	9.942	7.8155	6.0487	8.8536	7.7873	9.2851	7.5424	8.7509	5.7906	7.4956	7.2663	8.5155	7.8418	8.9203	9.4908	9.9736	7.6166	8.1967	6.5178	7.0881	7.6254	6.9279	7.9748	9.0858	6.9898	5.3739	6.7523	8.828
-15.148	-10.936	-13.011	-13.184	-12.862	-11.533	-11.712	-16.371	-14.348	-12.07	-12.206	-12.532	-12.108	-13.53	-12.672	-11.76	-13.341	-13.3	-11.636	-11.319	-12.788	-13.935	-13.813	-12.364	-12.341	-13.906	-12.854	-12.312	-14.32	-14.038	-12.603	-13.055	-11.643	-14.697	-11.667	-12.285	-11.79	-13.426	-14.456	-14.181	-13.996	-10.51	-14.382	-13.117	-14.043	-13.242	-13.942	-13.476	-14.386	-14.08
-3.9614	-4.8952	-5.1196	-3.6923	-4.6101	-3.1738	-1.5068	-4.966	-6.2284	-4.2522	-2.855	-5.321	-4.9497	-2.69	-6.4534	-4.849	-4.7907	-6.6235	-3.5142	-6.9976	-3.1656	-5.9609	-3.6035	-4.7858	-5.5803	-3.6883	-4.0592	-6.2618	-4.4731	-7.0873	-5.0319	-3.6692	-7.1107	-2.427	-4.0841	-6.7008	-3.1499	-4.4527	-3.897	-3.3499	-5.1984	-7.5886	-6.1329	-6.5478	-4.3693	-5.9085	-4.3639	-5.0348	-2.7542	-4.3364
-6.1059	-5.9004	-4.3893	-4.8815	-5.0102	-6.4473	-4.352	-4.487	-4.7074	-6.4171	-7.347	-5.3994	-5.8584	-3.4704	-6.4995	-7.1639	-8.0194	-4.6719	-7.1453	-6.2369	-5.1784	-6.6193	-6.9069	-6.5899	-5.9496	-4.7313	-4.5523	-5.9021	-6.9324	-7.8179	-5.3733	-4.4414	-4.214	-2.3295	-5.8984	-6.4353	-3.6182	-5.0325	-3.9926	-5.3555	-5.8576	-4.6736	-5.3532	-6.2639	-6.1571	-3.3161	-6.2929	-5.1456	-6.4323	-5.7102
4.557	4.5279	3.9437	6.1582	5.7977	4.6978	5.307	2.6515	4.6406	5.6471	5.7702	5.4169	4.6804	5.2004	3.4289	3.9534	5.5478	6.5848	5.7479	3.8187	6.4061	5.2989	4.9447	6.5055	4.4464	2.2367	6.1125	4.1604	4.4597	6.939	4.6096	6.5246	6.9139	7.5019	5.746	5.7975	6.862	6.5088	3.9356	5.8745	4.3006	3.8058	5.4567	7.1152	5.3642	4.0265	6.5104	3.2768	2.6155	3.8872
-3.3083	-2.8891	-5.0498	-4.7756	-4.344	-4.6164	-6.3975	-4.8584	-4.4822	-5.9434	-3.7405	-3.9106	-3.0387	-4.5082	-3.9888	-4.4248	-3.3105	-4.9345	-1.9066	-2.1733	-1.5831	-5.0485	-3.7065	-5.0963	-4.9768	-2.3597	-5.5055	-4.5274	-2.1817	-3.3251	-4.218	-1.8212	-4.6694	-3.9084	-3.3037	-5.2647	-4.2843	-5.6924	-5.0716	-6.3747	-1.682	-2.4756	-2.6337	-2.2416	-4.5332	-3.85	-3.0024	-3.852	-3.5773	-3.459
1.597	1.7391	3.0091	0.85858	2.1116	2.7894	3.4585	4.1781	1.9791	1.8493	1.846	4.8639	1.719	3.3856	1.0617	3.967	4.509	5.8634	1.7611	2.7566	2.915	2.6814	4.5863	2.4611	3.269	3.2	2.7392	3.2087	5.0069	1.7772	3.5774	2.3122	2.1775	2.1367	2.3204	2.5701	3.4884	3.1066	2.9505	2.5888	3.6359	2.0872	2.097	3.5458	3.4153	4.6901	2.1013	3.1326	2.1571	2.9513
-7.3654	-8.7373	-7.1188	-10.8	-9.115	-9.57	-9.5068	-9.0932	-9.8939	-8.5951	-9.1473	-8.8017	-7.3633	-8.4704	-6.8538	-8.9807	-10.732	-6.9743	-8.8614	-10.975	-11.008	-7.8359	-9.5859	-7.6745	-10.504	-10.881	-9.1978	-7.843	-7.5498	-8.8681	-11.464	-9.0151	-10.382	-8.4486	-9.4392	-8.4438	-10.424	-9.4054	-9.0545	-6.81	-6.8584	-7.6264	-10.855	-7.1542	-9.7019	-7.2281	-8.9128	-9.506	-7.4068	-7.3426
-7.0834	-6.8041	-5.8932	-8.2132	-8.2978	-9.0484	-5.2301	-8.0431	-5.4654	-9.0732	-7.2817	-9.3975	-7.8683	-6.7935	-8.8592	-9.3432	-10.442	-6.4644	-7.8987	-7.9161	-7.6479	-6.0326	-5.1295	-8.3767	-6.0787	-9.2735	-8.607	-8.7769	-10.026	-8.0255	-6.4482	-7.9336	-6.8332	-5.6497	-11.488	-9.9695	-9.2315	-8.8736	-9.5503	-7.5866	-7.4556	-6.5539	-8.2725	-8.625	-6.6657	-6.6179	-5.1211	-8.6334	-6.1034	-5.5542
-0.55452	-0.49918	0.53617	-0.5021	0.5932	0.86562	0.34664	0.11047	-1.8707	1.4306	0.66324	0.34218	-0.72917	0.36917	-0.23864	-0.19692	0.86215	0.14826	-1.905	2.7454	-0.57481	2.6962	-0.43509	-1.5075	-1.0116	-0.92422	0.66376	-1.0291	-0.66243	-0.26068	0.94069	-1.8863	-1.6807	-0.17956	-2.1846	-1.7928	-0.99392	0.8088	-1.0433	-1.3235	-0.086031	-1.1691	-0.10048	1.2649	-0.024615	-1.0899	0.45797	-2.2607	-2.1847	0.41878
-6.0596	-6.855	-2.5185	-3.8527	-5.804	-2.9696	-2.7709	-3.1642	-4.3803	-3.3941	-7.1718	-3.9326	-3.6921	-6.4549	-4.1321	-5.7979	-3.6815	-4.7532	-3.7039	-3.5735	-3.8545	-3.5054	-6.7491	-7.2491	-5.1475	-6.2832	-6.0005	-3.7523	-4.1902	-5.0501	-4.3949	-5.1379	-6.8215	-3.6764	-4.228	-4.966	-5.4945	-4.388	-5.5236	-6.7097	-6.7462	-3.6459	-6.5657	-5.5209	-3.4793	-4.4774	-5.7079	-4.711	-4.9786	-4.9386
-0.85039	-1.0991	-0.43881	-1.1623	-1.2402	0.14331	-0.50503	-2.0829	-0.75383	-0.28718	-0.70616	0.13811	-1.3697	-1.851	1.3953	-1.9645	-2.4797	-0.083142	0.372	-2.6359	-2.0773	-1.5731	-1.5646	-0.61137	0.15972	-1.9321	-0.96147	-1.2214	0.042959	0.17628	-0.72597	-2.755	-0.88849	0.32608	0.28841	-2.2204	-1.4321	-3.5461	0.8682	-0.081776	0.39505	-0.84181	-0.27445	-0.6406	0.092433	-0.23104	-0.21148	1.1217	1.0947	0.2159
-4.5566	-4.4291	-3.4581	-2.7546	-2.9286	-3.4661	-3.7993	-4.6816	-4.5712	-4.3178	-4.3988	-5.1353	-4.5585	-4.552	-1.516	-4.6983	-3.9832	-4.0883	-3.8755	-2.4874	-1.7853	-4.7449	-4.0544	-3.7665	-4.5631	-2.7935	-4.528	-4.0237	-2.5404	-4.6756	-3.125	-4.962	-3.0683	-4.9218	-4.0835	-2.6972	-1.9968	-2.0557	-2.5568	-2.9624	-3.3293	-3.7029	-4.2722	-3.9917	-1.6	-2.6032	-3.0371	-2.1574	-3.0987	-4.1095
-0.24527	-2.7693	-1.61	0.19514	0.24223	-1.7458	-1.1489	-1.1495	-1.4212	2.7814	-1.5812	-2.0316	1.7341	-1.2869	-2.9747	-0.097579	-0.61345	-1.2371	-0.79586	-1.6438	-2.392	-2.331	-1.0231	-0.90048	-2.0137	0.38152	0.81444	0.66085	0.84139	1.274	-1.8133	-1.1894	-2.0059	-1.5408	-2.5955	-3.1009	-1.3524	0.055712	-0.90283	1.4624	0.25257	-2.1143	1.3856	-2.0011	-2.5848	0.93403	-0.31224	0.033189	-0.2728	-1.2674
-3.4048	-1.687	0.96215	-2.018	-0.87738	-0.14154	-2.8482	-0.22619	-1.4707	-2.2136	-1.6738	-0.68685	-1.7366	-2.2548	-0.81188	-0.4624	-6.3024	0.3697	-1.7663	-0.89899	-2.8815	-2.9296	-3.0965	0.99743	-3.0588	-0.53942	-0.71767	-1.6925	-1.1156	-4.1496	0.41571	-1.5433	-1.1752	-0.83409	-3.3969	-0.11412	-3.9566	-3.5168	-1.1197	1.0745	-4.4291	-0.27437	0.55437	-0.72204	-0.35914	-3.532	0.27609	0.37235	-0.3226	-2.569
-20.993	-19.427	-21.457	-24.212	-20.653	-22.476	-22.35	-20.184	-21.477	-21.728	-22.671	-25.426	-20.919	-22.545	-20.761	-20.142	-19.545	-18.459	-20.494	-24.212	-18.65	-20.473	-21.082	-22.201	-20.331	-18.819	-18.538	-21.064	-18.985	-19.427	-19.93	-20.474	-19.571	-18.117	-19.626	-19.601	-20.849	-21.285	-22.912	-21.662	-21.847	-19.047	-20.852	-20.731	-20.933	-21.44	-20.075	-22.084	-21.437	-18.806
3.8732	1.9429	2.3267	1.7351	3.5328	1.6238	1.5658	2.9933	1.498	4.1079	1.8601	6.0879	2.3875	3.3189	3.4831	3.4487	-1.1392	1.7102	3.0862	2.018	2.6009	1.1633	3.3813	2.7585	3.8037	1.4533	2.2521	2.8649	3.545	3.0729	1.5825	2.628	1.2203	2.9567	3.5414	3.2534	2.1966	4.4144	4.5219	2.0313	3.1493	2.3361	1.7005	2.2295	2.7708	2.8666	1.0622	2.5927	2.8107	3.5233
-3.1222	1.0288	-1.7827	-0.92738	-0.99814	-0.37215	-1.7583	-2.7317	-2.1021	-1.7045	0.26186	-0.034997	-3.0225	-1.589	-1.0152	-1.8642	-2.6363	-1.0809	-2.3039	-0.84849	-1.934	-0.63946	-0.6413	0.085689	-0.68535	-2.024	-0.57738	-1.0037	0.12443	-0.68775	0.23264	-1.2938	0.23492	0.043323	-1.9102	-2.376	-3.1629	-0.54224	1.1754	-0.77997	-0.084076	-3.0309	-0.92634	-0.91646	0.39302	-1.6714	0.10869	-1.7397	-1.5441	-1.7207
-0.48766	-4.4126	-4.0756	-3.8555	-3.1809	-3.6063	-4.1369	-2.9543	-2.9213	-3.5952	-2.4831	-1.5119	-1.0471	-3.3661	-4.1435	-1.4214	-4.3781	-4.9738	-3.6843	-5.3862	-1.671	-1.2899	-4.659	-1.7382	-3.6997	-2.6459	-1.3493	-3.9541	-4.7889	-1.6065	-2.9716	-2.483	-4.9855	-2.0813	-3.6498	-4.8873	-2.5667	-6.2249	-3.8912	-4.3376	-3.1725	-0.91757	-4.7156	-3.9207	-3.5375	-1.7865	-3.5937	-2.5615	-3.5923	-4.4842
-0.7123	-0.64015	-1.5774	-3.2958	-2.5825	-1.9266	0.78856	-0.15723	-1.2185	2.1478	-2.0253	0.28569	-1.5017	-0.85962	-2.3306	-2.6752	-1.7184	0.12363	-2.1615	-2.2015	0.73731	-0.71329	-3.3913	-1.5802	2.0246	-1.6558	1.2707	-0.70056	0.067715	-0.039176	-1.268	-0.16528	-2.3909	0.22315	-0.20391	0.28516	-1.3889	-0.74254	-1.2393	-1.8656	-2.8331	0.33323	-1.0804	-3.3504	-2.191	-2.7169	0.26376	-1.1409	-0.82699	-3.7651
-12.393	-11.432	-12.081	-11.134	-11.218	-12.703	-11.285	-12.812	-13.366	-12.904	-14.529	-12.404	-12.728	-11.868	-12.714	-12.042	-10.978	-11.62	-9.6705	-12.928	-11.589	-12.672	-10.435	-13.737	-9.167	-11.067	-12.108	-10.975	-12.92	-14.056	-11.647	-13.004	-11.044	-9.9804	-12.55	-10.089	-9.0965	-11.043	-10.598	-11.433	-9.9568	-13.015	-11.879	-10.543	-14.127	-10.897	-8.1993	-13.024	-8.7005	-13.967
-12.552	-12.866	-15.453	-12.164	-13.753	-13.523	-12.085	-14.092	-14.07	-14.2	-12.683	-13.128	-12.945	-12.267	-14.206	-12.8	-13.923	-14.101	-13.059	-14.137	-13.851	-13.635	-10.818	-13.111	-15.24	-12.572	-11.906	-13.31	-12.273	-12.893	-12.415	-12.594	-13.132	-11.279	-11.142	-13.741	-12.578	-13.439	-11.622	-14.944	-12.494	-14.661	-14.249	-14.953	-13.591	-13.955	-12.384	-12.129	-11.702	-10.961
-10.518	-11.735	-11.282	-11.668	-12.773	-10.745	-9.7617	-12.971	-12.396	-10.183	-13.958	-8.3905	-11.656	-12.863	-12.126	-12.091	-12.273	-12.238	-10.386	-12.152	-10.162	-12.989	-11.396	-10.685	-13.819	-9.6059	-11.824	-12.892	-13.228	-12.356	-10.396	-13.574	-11.982	-10.349	-10.712	-11.106	-13.999	-11.799	-11.777	-12.593	-12.664	-12.342	-13.339	-12.332	-12.371	-9.9775	-11.645	-13.463	-11.629	-12.774
-5.8071	-5.0129	-3.3441	-7.5638	-7.4832	-5.5166	-4.9697	-5.2329	-5.2405	-4.4652	-4.5766	-6.4139	-7.2584	-4.9821	-5.8008	-6.1084	-4.121	-5.912	-6.4647	-5.5799	-5.5184	-5.3722	-5.5733	-5.9131	-5.2277	-7.8133	-5.8769	-6.1152	-4.563	-6.6231	-4.2345	-8.6563	-4.9318	-6.2016	-5.2442	-4.9256	-5.3587	-5.9757	-4.045	-7.8128	-6.6969	-5.7545	-6.483	-5.8857	-6.2913	-8.0942	-6.6197	-4.9555	-7.4653	-6.3705
-1.3447	-2.3702	-2.1593	-0.56223	-1.0443	-3.958	-3.147	-2.7564	-2.8332	-4.3904	-1.1779	-1.6256	-5.1398	-3.207	-3.2031	-1.4897	-4.011	-2.8554	-1.4183	-4.9622	-3.9079	-1.8018	-2.6973	-2.3236	-1.9521	-0.40861	-2.1393	-0.23577	-0.93155	-2.4434	-3.4999	-2.9737	-1.1987	-3.7539	-3.1078	-1.8791	-3.1265	-2.8785	-0.95477	-1.2631	-3.2324	-3.2544	-3.0281	1.9897	-3.2944	-2.3468	-3.6317	-3.2548	-2.6208	-2.5488
2.6956	3.3944	0.45284	2.8251	1.507	3.8508	3.3266	2.5443	3.2125	3.7217	1.6804	2.993	2.0629	3.1792	3.0812	2.8999	1.3667	2.5413	3.5263	2.3818	2.2454	4.9216	4.07	2.0776	1.6439	2.9069	5.6451	1.3671	3.7284	1.0792	4.4974	2.4679	2.4516	5.188	2.3039	0.14455	2.6474	3.4928	2.9891	2.5553	3.9777	3.1651	2.8304	2.3057	2.6958	3.82	4.2687	2.5193	3.5363	3.4544
0.96114	-2.9274	1.1892	0.44736	-0.53908	1.268	0.4763	0.35166	-0.51522	1.4131	1.7461	-0.70947	0.83623	-0.060613	-0.76342	-1.2395	1.0737	0.48718	0.97902	0.52215	-0.30395	3.5313	2.9715	-0.0022453	-0.14844	-0.30854	-1.9505	1.8066	0.057768	-1.7684	-1.4147	-0.91976	-1.1001	0.52727	-3.2111	1.6431	1.7348	0.67318	1.3553	0.9355	0.14189	-0.2463	0.78735	2.2073	-1.1028	-0.68554	-1.4058	0.88769	-0.35177	-0.3592
-4.4826	-5.5477	-4.0676	-6.0157	-1.3742	-3.5324	-4.3326	-2.5948	-4.8723	-3.8792	-5.5322	-3.6789	-5.4726	-4.4276	-3.2826	-3.5391	-3.2409	-2.446	-4.083	-6.1464	-5.4694	-3.3128	-5.8564	-6.5269	-4.095	-4.2283	-2.9769	-4.0697	-2.7878	-5.747	-3.9881	-3.931	-5.5636	-7.2736	-7.3197	-4.9578	-4.8622	-5.9995	-1.0536	-3.3436	-4.7845	-1.5177	-6.537	-5.7645	-3.0118	-4.548	-2.8135	-4.2888	-4.3869	-4.4276
-5.3534	-4.1586	-2.6777	-3.6011	-3.9895	-5.136	-5.0001	-3.2601	-5.7774	-4.3771	-3.8649	-4.157	-7.2354	-3.7274	-6.5515	-6.3407	-4.0036	-4.7439	-4.721	-6.2425	-2.9168	-2.5733	-5.0383	-4.8867	-4.3082	-4.7724	-3.6235	-4.2674	-4.7931	-3.4295	-4.4216	-3.1078	-4.1974	-5.2342	-2.8258	-2.4809	-5.5666	-3.6961	-4.4962	-4.3857	-0.64491	-3.5617	-5.5994	-5.7783	-2.9495	-4.2893	-5.1321	-4.2639	-3.1046	-4.1282
0.67521	-0.96088	0.5914	0.91331	0.15449	-0.2228	0.99523	0.14663	0.79926	-0.5384	1.7324	0.25788	0.32949	-1.6213	0.88087	-1.9908	-1.7418	-1.2668	-1.4214	-2.4773	-1.1546	-1.4771	1.4976	-0.3995	-0.34535	-0.65813	-0.68533	-1.3626	1.0978	0.47832	-0.23446	0.27831	0.22073	-0.55722	-0.75736	0.84429	-0.4823	-0.87614	-1.5687	1.8837	-1.116	-0.80623	-0.78111	2.4342	-0.60964	-0.60585	0.93448	-0.69938	-0.72576	1.0578
-10.523	-10.384	-12.72	-11.004	-11.365	-11.824	-10.055	-9.9789	-9.4222	-10.205	-10.128	-10.893	-10.318	-10.914	-10.241	-11.612	-11.308	-13.356	-9.5909	-11.738	-9.184	-10.763	-11.91	-11.824	-11.29	-10.069	-11.44	-12.516	-13.297	-9.4757	-10.799	-10.172	-9.3645	-11.085	-10.503	-12.405	-12.089	-11.719	-10.555	-11.838	-9.5044	-12.373	-11.368	-12.812	-9.3555	-11.777	-12.946	-11.787	-10.254	-8.0294
10.458	7.9633	10.099	7.6856	7.5836	7.9515	7.4844	9.401	8.5225	8.1546	5.5135	8.2412	10.094	8.5791	8.9123	9.2429	10.802	8.7777	9.3529	9.2789	10.135	11.483	10.173	11.273	8.7167	7.3869	9.2587	6.7292	6.2354	10.911	10.219	10.461	7.4507	8.2323	7.4646	9.4377	7.3564	6.0818	8.913	8.8495	8.3433	8.6263	7.9911	9.7636	8.1671	9.0314	8.8433	6.3429	8.7303	7.7002
-5.4138	-6.5842	-6.5689	-4.3987	-5.4752	-5.7805	-8.1969	-5.5609	-6.6617	-5.412	-6.1045	-5.1786	-8.0225	-7.3268	-4.2205	-7.485	-5.1613	-6.6435	-5.5992	-7.2891	-6.0014	-8.2593	-8.4996	-5.4052	-6.0471	-5.6871	-6.9821	-6.9894	-7.34	-9.4123	-5.8977	-5.9196	-5.1875	-8.1366	-5.4214	-5.573	-8.4074	-5.0912	-8.2258	-6.7511	-9.2043	-6.6459	-4.6497	-5.4547	-8.4016	-8.4015	-6.3439	-5.9724	-6.6351	-4.2747
-10.004	-8.686	-11.592	-7.3931	-10.449	-8.8312	-8.4758	-8.5103	-8.7512	-10.148	-10.635	-8.5698	-6.4105	-9.0117	-7.9298	-8.8917	-8.9567	-11.072	-11.235	-9.7528	-10.152	-10.092	-9.727	-5.9499	-7.4259	-10.543	-10.909	-8.892	-9.987	-11.229	-8.1527	-10.96	-10.767	-8.9339	-8.1275	-8.4537	-9.2641	-8.3307	-8.969	-8.1806	-9.3724	-7.8779	-10.004	-9.1011	-9.6132	-7.8669	-8.3451	-9.1215	-10.492	-9.2094
1.6956	1.3191	3.2657	0.80076	0.97769	1.7939	0.52887	2.6503	1.001	1.1906	3.1349	1.9244	2.0924	2.2925	2.3243	1.184	1.4174	3.2703	2.0509	0.87171	4.4384	2.7456	1.2019	-0.43684	2.5037	2.0946	4.101	1.8769	1.8054	2.5985	1.544	0.85956	3.0794	1.4777	2.9901	-0.46695	5.1889	2.279	0.76863	0.91537	0.45658	1.0392	0.99468	2.8327	1.692	0.68908	2.3695	2.8308	1.9261	1.7515
2.0788	0.30589	3.5241	1.9826	0.37883	0.67303	1.5757	1.4187	4.5424	1.4882	0.13653	1.3961	0.92367	-0.11192	2.6113	0.035843	0.22206	2.0622	0.83219	0.62589	2.6516	1.8949	0.7853	0.67088	1.7193	0.77816	2.9692	4.1876	2.1952	1.754	2.3413	2.0927	0.98021	0.39059	3.5068	1.6833	-0.34267	1.0577	3.3661	0.93361	1.9014	0.68485	2.0424	3.7482	-0.58046	0.57779	1.8462	2.1648	3.0199	0.50407
0.83399	-2.0264	0.077612	-0.078998	0.063601	-1.0072	0.46799	0.52551	0.097321	0.22922	1.1878	-2.4525	-0.045559	0.44652	0.60648	-1.2299	-0.62129	-1.5341	1.1368	-1.5525	0.94304	-0.70885	-2.072	-2.8886	-1.7759	1.1751	0.91014	0.83016	-1.1523	-1.829	-0.21954	-0.16913	-0.0017421	3.4507	1.4117	-0.45178	-1.8111	0.59643	0.36028	-0.99689	1.0292	1.1048	0.12096	-1.8787	-2.1502	-2.4746	0.61103	0.35814	1.2375	-1.9937
-2.7145	-1.5561	-2.47	-1.5561	-0.79278	-4.4612	-4.5357	-3.7816	-1.3298	-2.5361	-1.6637	-2.677	-4.3173	-1.807	-3.3759	-1.1415	-1.6116	-2.068	-4.7128	-2.9722	-0.50788	-1.5682	-2.8807	-2.8253	-3.5495	-4.0815	-5.9438	-3.6435	-2.5589	-1.2608	-3.3962	-3.8652	-2.3432	-2.46	-1.3349	-2.5953	-1.117	-3.5732	-1.778	-3.27	-1.9306	-2.4073	-2.5788	-0.40499	-3.2744	-3.587	-2.9877	-2.2626	-2.8133	-3.9321
3.2696	3.3539	2.7709	1.1335	2.3178	1.9987	-0.074974	3.0661	2.0319	2.9814	3.2661	0.48136	2.0283	1.2561	2.6068	0.56973	2.9409	1.1465	2.7683	1.3153	1.2213	0.85934	2.4262	2.969	1.3489	1.471	4.2215	1.6433	1.3518	3.3247	2.6392	3.1966	1.5729	1.8231	0.58873	4.7347	1.3413	1.2101	1.2352	1.2769	2.8547	0.98069	2.4343	4.0216	1.4113	1.6329	2.2694	1.8208	3.0747	2.4843
-4.0658	-3.8983	-5.2505	-5.9429	-4.6443	-4.8787	-4.4815	-5.3332	-4.5877	-4.9773	-4.2892	-2.8731	-4.8323	-4.6875	-4.5431	-3.1366	-4.1887	-5.3625	-5.1273	-2.1	-3.1918	-4.2595	-3.4827	-5.1724	-4.9071	-5.1816	-5.0055	-5.2316	-1.7216	-5.0974	-3.2967	-4.2226	-4.1908	-4.7588	-5.0619	-5.4435	-3.6874	-3.1082	-4.531	-3.8822	-4.4323	-2.5213	-4.1849	-3.4465	-3.522	-3.1518	-3.3529	-5.4311	-3.4558	-3.4974
-16.075	-14.425	-17.029	-16.064	-14.432	-15.652	-14.127	-15.21	-12.261	-13.396	-12.328	-14.795	-12.666	-13.388	-14.166	-15.286	-13.465	-14.213	-14.732	-15.402	-12.968	-13.652	-12.501	-13.825	-14.823	-13.718	-13.395	-14.472	-12.745	-15.178	-14.422	-15.855	-16.049	-14.032	-12.71	-14.99	-12.994	-15.572	-12.08	-14.729	-15.182	-16.71	-13.49	-12.992	-14.934	-12.899	-14.061	-14.473	-15.058	-15.823
-1.7748	-4.1281	-4.1918	-1.7356	-3.364	-4.6326	-2.5028	-0.72933	-4.474	-4.6589	-3.4776	-4.3812	-3.5323	-1.9867	-1.6513	-4.8235	-1.2883	-3.6977	-3.059	-2.9506	-1.4673	-3.8743	-3.7679	-3.4992	-3.699	-4.4646	-2.0424	-3.4955	-3.44	-2.3119	-4.3773	-1.4052	-3.2393	-1.5639	-3.9272	-2.3637	-3.3239	-2.9971	-4.7842	-3.5247	-3.3864	-2.9582	-2.55	-3.0944	-2.9771	-1.9671	-3.6604	-2.3601	-3.2067	-4.8092
1.7758	2.4723	-0.68095	-1.6459	0.49897	-0.23673	0.067602	-1.7249	0.080162	2.1071	1.2942	1.1728	-0.53993	0.12595	0.37732	-0.29941	1.1962	-0.044218	0.12097	2.2024	-0.35415	1.89	0.59138	0.93818	0.23291	0.14572	1.6767	0.080954	-1.844	0.29113	0.88887	-0.13902	1.0751	0.43379	1.0824	-0.09839	-0.41672	1.4693	-0.045584	2.4594	-0.23848	-1.791	1.0727	0.28309	1.3142	-8.617e-05	1.1547	1.1211	0.35944	-1.8456
-13.316	-11.11	-9.8398	-10.302	-10.087	-12.913	-11.968	-10.624	-12.534	-12.292	-11.859	-13.146	-12.133	-11.099	-10.352	-8.6211	-10.218	-12.077	-11.102	-12.527	-9.3619	-12.936	-8.6122	-12.324	-15.318	-10.321	-11.15	-11.375	-11.472	-10.629	-12.734	-12.709	-12.604	-13.144	-13.057	-11.926	-10.436	-10.501	-12.246	-10.146	-10.814	-9.9093	-10.3	-10.602	-12.865	-11.82	-11.17	-13.512	-11.424	-12.78
-3.308	-0.42052	-0.86948	-2.8789	-4.0328	-3.3078	-2.4598	-0.89304	-2.8885	-3.1567	-1.8172	-1.639	-2.6051	-0.66566	-1.861	-3.9464	-4.0094	-4.2738	-1.4132	-3.4405	-2.2264	-4.143	-3.1802	-3.9994	-3.3627	-2.5621	-4.0063	-2.8443	-0.97585	-2.6922	-3.0328	-1.0478	0.34118	-1.4676	-2.3784	-3.4689	-5.0328	-5.501	-3.1941	-1.6806	-0.91912	-1.8084	-1.788	-0.04284	-2.1292	-3.702	-2.9839	-2.6327	-1.9359	-3.8631
-1.1052	-0.75752	-1.8759	-1.1188	-1.2393	-1.5415	-0.75684	-0.023636	0.32529	-0.89476	-3.65	-1.428	1.9457	-3.5388	-3.594	-0.28752	-1.4363	-4.6308	-1.3182	-2.2643	-2.6412	-0.94149	-0.61696	-3.0123	-0.065448	-0.78078	0.74777	-1.0586	-0.30677	-2.198	-0.52157	-3.3598	-2.1184	-1.1288	-0.8131	-1.5299	-0.10047	0.21202	-2.6045	-0.32094	-1.1435	-3.2848	-1.0167	-1.7515	-0.048844	-0.48734	-0.68658	-1.5838	0.42568	-1.3621
-1.9237	-4.3458	-2.1788	0.24991	0.64962	2.1978	-1.2959	-0.28786	1.0728	-2.792	-0.047617	0.3628	-0.36825	0.92086	-0.20971	0.11498	-2.1482	1.0091	-1.5383	0.73378	-1.9139	0.50292	-1.3032	0.42553	-1.9324	-0.4465	-1.8834	-0.98842	1.0406	0.47557	1.102	0.45214	0.065591	-0.88992	-1.7895	0.57475	-0.98821	1.3188	2.879	-0.94366	-0.99555	-0.92679	-1.3154	2.4985	-0.20848	1.0493	0.18835	-1.1809	1.9422	-1.8057
-0.9455	-0.048163	-0.50978	0.42894	2.2306	-1.1206	-0.44143	0.86787	2.1967	-0.90563	-1.766	-0.063583	0.79414	0.027519	1.1376	-0.41478	-1.4325	0.50692	1.131	-0.18828	-0.64505	-2.5837	-0.25123	0.78345	-1.2987	-0.36063	0.50578	-0.55605	-1.2963	-2.9861	-1.1997	1.0669	1.318	-0.68269	-0.13058	0.7839	0.31735	-2.0194	-0.90811	0.87283	0.64524	1.398	1.2248	0.25479	0.37965	1.4856	-1.3479	0.0013199	0.74723	0.23402
-0.14244	-0.61593	-0.37227	-0.66198	1.7044	-1.7904	0.71594	1.1182	1.1212	-0.38528	1.2029	-2.1557	-0.44574	-2.7836	0.16256	1.7875	-0.14238	-0.62593	-0.17175	0.20278	-0.037124	2.0844	3.6503	-0.47543	0.43312	0.6158	0.77526	0.8413	0.39572	0.27867	1.2393	-0.76095	0.6396	-0.060126	1.754	1.4262	0.81712	-0.61028	0.9791	0.15883	1.8815	-0.57259	-0.68451	-0.44288	-0.62365	-1.5611	0.69404	-2.3175	-0.96242	2.1217
-2.4286	-1.0793	-4.2061	-4.6701	-5.6219	-3.3415	-2.8367	-3.6243	-1.0448	-3.1132	-4.0496	-1.5245	-2.0956	-2.2215	-2.5976	-4.3411	-1.2577	-3.107	-0.60555	-3.924	-0.80428	-1.5944	-4.5159	-3.8382	-5.178	-1.0944	-1.2091	-3.333	-4.1222	-3.0751	-3.9106	-2.2946	-2.8792	-1.7064	-3.2449	-4.4395	-2.2958	-3.3785	-1.5132	-5.6745	-4.5155	-4.4725	-3.9017	-3.9717	-4.7081	-5.3735	-4.8217	-3.7164	-4.2247	-3.0017
-4.7532	-6.7712	-6.824	-6.1763	-5.14	-5.2768	-7.6388	-5.5284	-4.8984	-5.9704	-4.3303	-6.4123	-5.698	-6.1681	-7.7051	-4.4833	-3.9639	-5.7301	-4.7126	-5.4679	-4.2769	-5.1489	-5.4738	-3.6119	-3.1862	-4.634	-3.9695	-5.418	-6.3357	-6.7399	-3.3425	-5.3311	-6.8376	-2.3859	-6.0519	-5.7554	-4.3414	-5.3323	-3.7672	-6.0425	-5.5287	-5.1473	-6.2517	-6.0212	-3.8276	-3.697	-5.7509	-5.5893	-3.8021	-4.8403
-12.842	-15.331	-12.156	-13.609	-13.229	-10.294	-12.169	-13.551	-13.382	-12.912	-15.761	-11.23	-16.1	-13.5	-12.871	-14.845	-12.95	-13.369	-13.377	-12.862	-11.949	-12.59	-13.282	-13.776	-12.374	-13.568	-13.052	-13.019	-14.326	-11.322	-11.768	-13.046	-12.464	-12.765	-11.711	-12.467	-13.09	-11.533	-11.172	-14.173	-11.1	-13.721	-14.425	-13.584	-13.129	-13.315	-12.077	-12.344	-12.742	-13.995
-22.935	-21.803	-22.093	-22.959	-23.827	-19.732	-23.738	-22.514	-23.186	-21.883	-22.476	-21.256	-22.723	-21.748	-24.245	-20.975	-22.597	-20.221	-23.705	-22.765	-22.339	-23.315	-22.352	-22.289	-21.042	-20.73	-21.866	-21.634	-22.011	-22.96	-22.432	-22.037	-23.654	-21.11	-22.893	-21.671	-23.906	-23.57	-22.156	-20.952	-21.73	-20.701	-20.814	-21.186	-23.814	-21.844	-22.395	-21.17	-23.412	-20.475
3.9875	4.6231	3.8259	3.8367	3.1924	4.7501	5.9027	5.7887	4.7406	3.9995	5.2643	4.0472	2.9734	5.8861	2.2997	4.3302	5.6797	6.1103	4.3855	5.0796	6.3801	4.0035	2.1159	3.8636	3.0865	3.3147	5.8417	3.1232	4.1688	5.4077	2.7539	4.6706	4.9934	4.9167	4.7045	3.768	3.199	3.0969	4.4709	5.2164	4.5131	3.7881	5.1644	5.2598	4.4452	3.5651	2.1895	5.7817	4.5143	4.8929
3.1664	1.5799	-0.47309	1.9244	2.5166	-1.2872	1.7339	2.7619	0.87535	2.7598	0.73922	2.4185	1.5449	0.86562	3.231	2.5209	2.5097	2.1729	0.19594	2.1402	3.5759	0.57015	1.745	0.14324	4.4929	2.5976	0.78207	-0.032614	3.318	2.368	1.3731	1.5178	3.3256	3.5759	1.4358	0.6748	1.2836	4	1.6237	0.34705	1.1976	3.1618	0.88826	1.9626	2.8832	-0.2091	2.2764	1.6609	4.2134	1.5556
-3.1418	-1.2756	0.55666	-3.0839	0.13525	-4.012	-2.7552	-4.3902	-0.86869	-0.32691	-2.811	-1.6195	-1.6191	-1.2666	-2.3285	-2.0143	0.20736	-1.2141	-0.61192	-3.1789	-2.4996	-1.4972	-1.3428	-1.1418	-3.8459	1.3351	-1.5156	-1.2783	-0.094968	-0.049532	-0.44468	-0.21755	-2.7006	-1.0921	-3.6214	2.5819	-0.98725	1.7585	-1.0473	0.42542	-2.6175	-0.45326	0.081254	-1.7913	-2.2084	1.6351	-2.0494	-2.4986	-2.6166	-1.9394
-5.2134	-4.2786	-5.3368	-2.1286	-5.2696	-2.3574	-0.73882	-3.3281	-5.1695	-4.2947	-2.8347	-3.5191	-6.0912	-3.702	-2.4163	-1.218	-3.564	-3.349	-2.4513	-2.2037	-2.1125	-3.7015	-1.9236	-3.1191	-3.5212	-4.6325	-3.3893	-1.1044	-2.3951	-3.0822	-3.8471	-4.0931	-4.4326	-4.9392	-4.2306	-3.1709	-2.2961	-2.8837	-5.3015	-4.2791	-5.3377	-4.7039	-1.3793	-4.7106	-2.1041	-4.3908	-5.5193	-2.0384	-0.53839	-2.6363
-0.69315	-2.8258	-2.4808	-1.9072	2.6872	0.024292	-3.0424	-1.6814	0.30073	-2.5014	-0.63454	0.26886	0.083394	0.28631	-3.8201	-2.7435	-3.4845	-2.7127	0.0060246	-2.5192	0.024879	-0.56485	-0.74277	-3.3074	-1.5452	-0.90957	-0.17435	-1.3938	-2.1183	-2.5103	0.62322	-3.3712	-0.56243	-0.29648	-4.363	0.57369	-0.34291	-0.68342	-1.0027	-2.0007	-0.06264	-0.7248	-0.58029	-0.30822	-1.8768	-1.6801	-0.45076	-2.973	-2.8037	-1.2878
0.84436	-0.18359	1.9108	1.022	-0.67538	1.2929	1.1003	-1.7813	-3.6955	-0.40866	0.37768	1.3264	0.34535	-0.052848	0.5704	-0.52428	0.77408	-0.25518	-1.0981	0.1572	0.18824	-2.7148	0.58834	-0.45688	-0.38216	-0.03734	0.039814	1.6562	0.91578	-1.3803	0.27833	1.9377	-2.3356	-0.6022	-1.4694	-0.64118	2.1887	-0.35085	-0.09232	0.33828	1.895	1.0479	-0.47097	-1.5049	2.5851	2.3436	0.66073	1.32	0.030939	-1.1315
8.2859	7.5338	7.5242	6.7026	8.7918	11.358	6.5776	7.9752	6.1155	9.7387	8.8796	7.4564	5.7347	9.8548	7.8095	7.0223	7.9711	9.1807	6.8716	8.2276	6.4038	9.9847	5.5724	6.7697	10.121	6.6598	8.2063	8.1883	8.2619	7.3079	10.148	7.4051	7.4873	10.743	9.2504	8.4825	7.399	9.2573	7.8294	6.8961	7.3417	9.0553	7.7711	7.6659	8.506	8.8425	5.0804	8.1217	9.339	8.9199
-1.8551	-0.73202	-2.6206	-2.1999	-2.1754	0.36955	-1.7368	-2.033	-1.1271	-0.58461	-2.3197	0.19399	-1.9524	-1.5642	0.8661	-1.8991	-2.5203	0.26229	-2.872	-1.4363	0.51883	-0.70352	-5.247	-3.0445	-1.6998	-0.76972	-2.9	-0.99942	-2.4224	-1.8987	-0.31264	-0.21218	-2.6678	-3.5569	-2.1667	-0.78783	-0.96264	-0.44275	-0.80016	-0.97638	-2.7904	-3.3435	-1.3112	0.69721	-0.20379	-1.1033	-1.1654	-0.086525	-0.059331	-1.5472
0.62433	-1.4906	-0.17938	0.2492	-0.066084	-2.0056	-0.63185	-2.4997	-3.4389	-0.84887	-0.21023	-0.44836	-1.6771	-1.1874	-0.097028	-1.7317	-0.81396	-0.25937	-2.029	-1.5664	-3.2813	-1.8955	-0.74885	-0.24301	-2.6116	-0.87114	-1.4947	-0.73043	-1.4962	-0.12999	0.76188	0.76327	-0.51078	0.095467	-3.1116	-0.34679	-2.6133	0.081339	-0.11061	-2.7085	0.90383	0.35671	0.28227	1.5829	-3.1737	-1.3749	-2.3577	0.4817	-2.1756	-0.096593
4.6877	3.1616	5.0578	2.7949	4.3503	1.1979	3.9953	3.3275	4.4492	4.4383	2.4048	1.0064	1.9933	2.7861	4.1552	3.5827	1.7534	1.5724	1.1621	4.8222	2.2918	0.31056	3.4895	1.9389	1.8517	5.3122	3.5086	2.4825	3.5741	4.2388	3.8449	3.2427	2.9503	2.2403	1.7665	1.7669	3.4466	4.7569	0.71772	3.4836	4.3942	4.1516	2.9141	4.888	0.97172	3.3826	4.4604	2.3293	0.9662	3.9601
-3.6243	-2.6576	-4.0424	-4.7849	-5.3637	-4.319	-4.5807	-1.9403	-4.4433	-4.307	-2.6562	-1.7736	-2.2532	-5.149	-2.1783	-4.5632	-1.3947	-2.9865	-3.1336	-4.1809	-4.4774	-2.2057	-4.4926	-4.8224	-4.2564	-1.7296	-1.5472	-3.3339	-4.0309	-3.1546	-2.9838	-3.7365	-3.0898	-3.8877	-5.0157	-2.8325	-2.4251	-5.1307	-3.0615	-3.4354	-1.7339	-1.7549	-4.1989	-2.8914	-4.6424	-1.652	-4.5434	-2.3891	-3.9761	-2.8575
-3.0781	-5.3002	-3.9266	-7.5444	-5.263	-4.0196	-5.2322	-6.9951	-6.4574	-4.8868	-3.0825	-3.8271	-3.7079	-5.4358	-4.2436	-4.5084	-5.032	-5.493	-4.9915	-5.1645	-5.2391	-6.3942	-3.7156	-5.8929	-8.1252	-2.8546	-6.1874	-5.3157	-8.4394	-5.3458	-3.4324	-5.0135	-5.726	-3.9682	-4.3412	-3.8932	-2.7532	-3.5489	-4.8446	-4.0716	-3.8589	-4.406	-4.5431	-6.4156	-7.2907	-4.5491	-6.0013	-4.4768	-6.5532	-3.4494
0.89826	0.44508	-1.3523	1.412	2.0691	0.028409	-0.32528	2.0119	0.97298	-1.4379	-0.42647	0.9376	-1.2945	-0.6395	-1.4043	-0.16068	-0.63072	1.1223	0.46212	0.92114	2.5768	-1.2107	-0.5468	1.5664	-0.39251	1.2562	-0.072874	0.33928	1.5962	-1.4099	-0.75535	-2.2604	0.7883	0.98649	0.20516	-0.35861	-0.49491	0.69778	0.84502	-0.29051	1.7215	-1.2225	1.1104	0.34124	-0.15883	-1.7872	0.84235	0.025088	-1.0361	-1.0022
-0.0022125	0.71314	-0.21339	-0.85639	-0.90886	-1.3991	-1.7089	-0.73092	-3.2433	-0.79376	-0.85758	-3.3658	-2.8267	-2.0522	-1.7459	-1.8725	-3.0782	-0.073579	-1.2118	1.349	-0.24456	-2.1984	-0.90665	-0.30406	-1.0583	-1.9899	-2.5728	-1.3689	-0.53991	-2.2266	-1.9474	-3.8209	-2.657	-4.3679	-3.5051	-0.93177	-0.4966	-0.33555	-4.9418	-3.2274	-1.5016	-2.8551	-2.2143	-1.6722	-2.2743	-1.4473	-0.5875	-0.9269	-1.8622	-2.0377
-11.332	-14.704	-14.355	-14.013	-12.967	-13.384	-12.798	-11.788	-14.608	-13.695	-14.631	-10.623	-14.385	-10.557	-15.091	-12.103	-13.5	-12.654	-12.172	-13.828	-14.422	-11.815	-12.001	-11.871	-14.369	-13.554	-14.915	-12.025	-15.241	-12.686	-11.888	-14.862	-13.748	-14.731	-12.441	-14.271	-10.687	-10.518	-12.511	-12.423	-11.582	-10.345	-10.705	-14.716	-13.106	-14.596	-12.068	-14.742	-12.535	-11.878
-0.85823	0.88484	-2.7412	-3.1023	-2.6165	-2.5161	0.45345	-1.455	-0.89582	-2.7541	-2.0067	-2.9292	0.65035	-0.60779	-0.79198	-0.28304	-0.52859	-2.3798	0.67168	-2.8148	-2.8771	-0.40246	-2.5663	-2.2703	-0.34517	-3.1951	-3.9233	-3.0647	-2.5817	-1.782	-1.9972	0.84822	-1.626	-1.0933	-0.8093	1.8387	0.67512	0.063346	-1.8337	-2.3304	-1.5614	-1.381	-0.025093	0.40125	-1.1224	-0.98	-0.092101	-1.6748	-1.2553	-1.7165
-13.86	-8.0594	-13.083	-9.1959	-12.382	-12.356	-12.843	-11.846	-10.866	-11.194	-12.136	-11.049	-12.462	-14.579	-12.306	-10.81	-12.442	-9.5234	-10.956	-12.642	-11.815	-13.162	-10.808	-11.233	-12.524	-12.638	-12.276	-10.768	-8.8863	-11.888	-12.982	-9.3986	-12.086	-9.0384	-11.086	-14.832	-12.061	-11.322	-10.383	-12.214	-13.158	-8.2396	-10.271	-12.319	-10.359	-11.231	-13.225	-10.105	-11.939	-10.563
-10.865	-9.1082	-8.0353	-11.186	-11.625	-10.137	-9.3586	-11.314	-9.1207	-10.362	-9.592	-9.8999	-10.841	-8.4693	-11.59	-10.053	-8.1855	-11.927	-10.028	-12.408	-10.069	-10.869	-12.403	-10.918	-11.111	-10.809	-10.885	-9.8534	-9.8914	-10.189	-11.36	-11.173	-12.008	-9.248	-11.1	-8.9657	-11.36	-9.6818	-11.624	-8.8425	-8.6346	-9.8524	-8.1926	-12.127	-11.036	-12.086	-11.607	-11.059	-11.141	-9.3904
2.9702	4.0016	7.4762	3.6386	3.76	4.54	6.25	3.0138	5.0011	5.5924	5.6001	5.1417	5.5972	5.5849	2.6338	6.2991	2.2222	4.8404	3.5883	5.0689	4.8854	5.409	2.9645	4.2779	6.7149	4.3163	5.8935	5.0958	4.6848	4.2568	3.4271	5.9619	5.3369	3.9875	2.9126	4.3549	3.1188	5.8044	5.9994	5.8948	6.1073	5.1204	6.1563	4.0669	6.4974	4.9036	4.0814	2.9759	3.3901	7.166
-23.628	-23.671	-22.155	-23.277	-22.873	-23.168	-22.196	-22.367	-19.018	-22.301	-21.856	-18.988	-21.763	-23.701	-22.451	-20.155	-22.398	-22.504	-24.817	-21.28	-22.546	-21.5	-22.287	-18.223	-22.365	-22.023	-21.748	-21.685	-22.187	-20.286	-23.665	-23.082	-23.271	-24.591	-21.47	-22.405	-20.041	-21.46	-23.363	-21.864	-21.988	-21.818	-22.022	-22.348	-21.573	-22.957	-22.328	-23.614	-23.263	-21.722
-3.607	-4.6967	-2.1456	-4.47	-4.4163	-3.214	-3.2367	-4.4167	-1.2911	-3.51	-4.2601	-2.9685	-5.9094	-3.9344	-1.8405	-2.8654	-1.3765	-2.8668	-1.2116	-4.7176	-3.8847	-3.4481	-3.0779	-4.6619	-5.3058	-6.1629	-1.9615	-7.4612	-2.3548	-4.3366	-6.0827	-3.3042	-1.2253	-1.6435	-6.7425	-4.5918	-3.4286	-5.8606	-3.9031	-2.885	-4.1197	-5.2652	-5.8499	-2.7446	-4.5222	-3.8876	-3.8671	-4.8493	-3.3959	-3.948
-14.02	-11.881	-12.91	-14.532	-11.854	-12.599	-13.142	-12.835	-10.563	-13.177	-13.046	-13.65	-11.862	-11.422	-11.072	-11.668	-13.922	-12.33	-12.572	-12.425	-13.218	-10.444	-14.319	-12.2	-14.502	-14.488	-13.487	-10.804	-12.687	-14.341	-11.297	-14.661	-12.317	-13.039	-12.406	-11.261	-14.239	-12.165	-12.036	-12.706	-15.383	-13.298	-11.342	-12.13	-13.42	-13.876	-12.536	-13.24	-14.69	-13.102
-9.3781	-10.313	-11.845	-11.982	-10.404	-11.909	-14.007	-10.838	-8.9046	-10.308	-12.504	-12.361	-11.191	-10.557	-11.725	-11.136	-11.4	-13.034	-12.24	-11.806	-13.915	-12.379	-11.082	-10.53	-11.737	-11.567	-13.095	-12.798	-11.858	-12.556	-11.041	-12.234	-9.5745	-12.518	-11.597	-11.992	-9.7996	-10.5	-10.692	-11.508	-11.842	-12.471	-10.717	-10.697	-12.993	-10.59	-10.969	-9.1148	-9.7399	-13.593
3.8358	4.6036	5.9323	4.5265	4.1964	4.2981	4.8651	4.924	4.8021	4.0943	4.208	3.9022	5.2081	6.2698	4.7895	3.2488	3.5797	5.376	5.6332	7.0608	2.3744	3.1436	6.6957	6.2345	5.9407	5.6926	4.2185	8.0798	6.3161	2.9612	6.5312	4.5608	5.847	4.042	6.3891	5.092	6.9487	3.8777	4.8809	4.1443	6.5571	4.5521	3.625	4.2869	5.5152	7.655	6.8197	4.1228	6.3527	4.4859
-1.4873	-2.8344	-2.7757	-3.0012	-2.4373	-4.9577	-1.5405	-3.8753	-2.3434	-5.0596	-3.9033	-1.1721	-4.3116	-2.1792	-3.2269	-2.7244	-3.3422	-3.4462	-3.1704	-3.1766	-2.3241	-2.8936	-3.4545	-3.545	-3.7304	-2.6819	-3.7906	-4.6932	-3.373	-3.1105	-4.132	-2.4951	-1.5138	-3.9369	-4.6503	-3.4698	-5.4488	-1.8412	-4.3254	-3.5305	-2.7784	-3.2155	-5.8465	-3.1898	-5.2058	-5.1214	-5.6426	-4.3342	-3.3305	-3.4666
6.5968	6.6718	6.9079	7.579	6.0224	7.3346	7.4731	6.7225	5.624	7.6559	8.0997	5.5068	7.3671	6.4958	6.8659	7.4748	5.3958	6.2934	7.2232	5.7568	9.4457	7.214	6.2247	5.8517	4.3405	4.8494	8.2492	6.9912	7.4478	5.6596	7.2468	6.9519	7.6574	6.4514	7.3227	8.9273	8.4019	5.4752	7.3076	7.8023	6.6707	5.5736	8.3935	7.3779	7.4601	7.0824	8.1316	9.4683	6.5213	7.3067
-2.9794	-2.0314	-3.4331	-2.5275	-2.1416	-1.7994	-3.0434	-1.024	-1.5614	1.6078	-1.5409	0.73878	-0.79972	-1.0693	-1.6901	-0.32858	1.0121	-1.3508	0.54315	-2.0374	-1.1426	-1.7151	-0.69556	-0.98374	-1.6544	-1.0711	-1.1405	-0.32776	0.37519	-0.29176	-1.7194	0.8068	0.68781	-1.7037	-0.37142	-1.7729	-2.2959	-2.8601	-3.5466	-0.88942	-1.8635	-2.7386	-0.17189	0.59078	-0.78631	-1.1113	-1.7653	-1.2177	-1.5368	-0.71199
-1.1319	1.144	0.55066	0.1341	-0.87386	-1.4268	0.041546	-0.96142	0.47453	0.55887	1.0356	-0.99205	-3.1925	-1.0821	-1.5047	0.22901	-0.32433	0.11304	0.68034	-2.1021	-1.5139	0.33463	0.16043	0.019307	-0.58518	-4.0759	-1.3781	-0.88663	-0.95347	-0.72487	-2.3072	-3.6245	-0.42353	-0.59477	-1.4698	-2.2925	0.026665	-0.51049	-0.050129	-0.23481	0.84066	-1.7579	-0.51395	0.87724	-1.2486	-1.6568	0.91712	-2.1068	-1.1609	-0.040214
-0.72256	-3.4542	0.054542	-1.3312	-4.2082	-2.6119	-3.2493	-1.9612	-2.3493	-4.7537	-1.8341	-3.6389	-3.273	-2.1983	-5.8855	-3.0417	-4.6324	-3.4903	-3.3602	-4.1746	-2.2014	-1.088	-2.1705	-2.875	-3.328	-1.5329	-2.8124	-2.9918	-1.9474	-3.2229	-5.1715	-4.155	-4.125	-2.9809	-4.8723	-1.4394	-3.0899	-1.6325	-3.5698	-4.2978	-4.1946	-2.8711	-3.0342	-1.8537	-1.3278	-2.9753	-2.5869	-3.6494	-5.345	-0.13645
0.14008	-0.45174	-1.1684	1.4668	1.0844	-0.92795	-0.20612	1.0821	-2.162	1.0349	-1.671	1.2058	1.3346	-0.38854	-0.53925	0.26548	1.7255	0.71789	0.032181	-1.648	0.41625	-1.4895	-0.31499	-0.44268	-0.36285	-0.099969	-1.767	-0.48259	-1.8722	0.51766	-2.6828	-0.3082	1.4619	-2.3378	-0.03693	-0.70136	0.57078	0.89387	-1.5382	1.793	-0.87021	-1.1916	0.26811	-2.3387	1.2352	-1.2695	0.077286	0.61304	-1.0912	0.031577
3.3463	2.2582	3.5499	2.3787	2.534	0.37115	2.5748	-1.3755	2.1954	-0.54305	3.622	0.92815	1.5076	0.71155	4.4008	1.3491	2.2752	3.5423	2.0405	1.6364	0.83091	1.0571	1.8822	2.6428	1.2017	2.712	0.017333	1.2245	1.3083	2.7257	2.3403	1.482	3.1694	-0.34023	2.5485	2.2042	2.8733	2.9124	3.6053	-0.24261	2.7813	2.1452	1.3949	-0.32734	1.6117	1.9487	1.913	0.77269	2.2978	2.2595
5.5398	4.6292	6.5442	5.3071	4.2648	4.3286	3.3627	6.6225	5.6419	5.829	6.058	3.3554	5.7923	4.0587	4.0943	3.5361	2.9722	5.9253	8.1301	4.7412	7.0288	4.2759	4.11	4.6992	3.6523	4.6238	4.2766	4.921	5.9565	7.7741	2.6902	4.6747	5.5658	6.5706	4.3512	6.2922	5.3806	7.3715	4.112	6.9574	5.547	3.6541	6.8877	5.2845	4.4032	5.5214	5.3039	7.2545	3.7126	5.1139
10.015	7.9659	7.6307	6.8856	8.1016	8.3889	6.6863	7.6354	8.4428	7.3961	10.156	9.56	8.5982	9.932	9.4984	9.1592	8.5547	8.6914	6.2544	6.4943	4.9537	7.723	6.6171	8.5203	5.6928	9.7108	6.7489	7.9388	5.952	8.2855	7.5954	6.6407	5.8514	9.6587	7.6812	6.6597	7.8027	6.7154	7.0592	10.7	8.4336	7.8077	7.1742	10.981	9.8836	5.9931	6.6057	7.1723	8.8976	10.086
-9.4077	-12.963	-13.38	-12.376	-12.401	-11.922	-13.219	-14.111	-10.609	-12.36	-13.84	-11.531	-15.323	-13.379	-12.868	-13.126	-13.044	-11.957	-10.355	-13.851	-13.919	-13.629	-12.685	-13.071	-14.647	-13.592	-14.356	-12.139	-12.819	-15.268	-12.827	-12.095	-12.11	-14.424	-10.776	-13.964	-14.582	-12.506	-12.781	-12.027	-14.12	-12.404	-13.341	-12.797	-13.776	-13.508	-14.044	-12.337	-12.202	-13.951
1.6326	1.4551	1.7653	1.6826	3.1538	2.4837	1.5893	-1.173	1.6253	2.1026	2.8193	2.8004	3.1357	0.74129	-0.29732	2.9555	1.4634	3.7602	-0.96314	1.3343	2.5518	2.3527	1.1281	2.1022	1.5898	3.31	1.9799	4.2007	1.4224	1.093	2.0821	1.9467	2.7112	2.4356	1.8888	1.2478	3.848	2.0845	1.3605	2.6673	0.77814	1.349	0.27088	2.8025	2.1833	3.0238	1.7529	2.1044	0.73169	2.5844
-10.538	-10.361	-9.8448	-9.6786	-11.62	-12.301	-11.901	-9.6698	-8.785	-7.873	-8.3731	-9.6732	-7.5677	-10.984	-8.9058	-9.5203	-7.0122	-7.782	-8.816	-10.71	-8.4912	-11.808	-11.489	-8.8649	-8.2152	-9.6979	-9.9851	-7.3503	-8.2843	-10.373	-9.8022	-8.9543	-12.105	-8.1022	-8.6926	-9.3664	-10.306	-8.9301	-9.6674	-11.311	-9.5621	-9.0439	-10.684	-10.098	-9.4595	-11.248	-9.409	-7.9342	-10.461	-9.3335
4.8419	4.6226	7.2489	6.7236	4.0316	5.4759	6.1688	5.7062	4.2617	5.0648	5.857	3.599	6.4536	5.975	6.1085	5.0564	4.2993	6.7345	7.4814	6.5598	5.4147	6.9277	4.0173	3.9659	6.3828	7.3263	5.8634	7.2207	5.9554	6.4961	6.617	5.3606	6.3584	3.8446	5.4516	5.5008	5.763	5.7067	3.6196	7.1197	5.6185	4.9961	2.8202	3.9312	3.7471	6.3408	4.4282	5.4675	5.6357	3.6031
-1.7367	-0.92572	-2.0676	-1.1582	-0.87238	0.17172	0.94166	-1.7826	0.67869	-0.19935	-2.7626	-0.69553	-0.099863	-0.26535	0.46929	-0.89465	-0.8473	-0.97668	-0.48729	-1.5535	-1.4867	-1.1957	-3.916	-0.35187	-0.7807	-1.5734	-1.7468	-0.24451	-2.0492	-0.10688	-1.584	0.62208	1.9168	-0.060666	-1.2945	-1.4691	-2.3712	0.84319	-0.14234	-5.0674	-0.68127	-1.6033	0.80315	-0.26056	-0.16464	-0.38423	-1.4927	0.47198	-0.94499	-0.3609
-9.7217	-8.3955	-9.2266	-8.962	-8.007	-10.388	-8.4105	-9.3317	-10.01	-10.222	-7.6427	-11.024	-10.344	-11.766	-9.354	-8.4143	-10.058	-10.959	-10.04	-10.872	-11.751	-11.876	-7.4663	-10.413	-10.787	-9.1077	-9.0482	-9.4049	-10.005	-8.1957	-8.5521	-9.1472	-9.1991	-10.751	-11.681	-9.7438	-9.2332	-7.8813	-12.089	-7.7909	-9.1448	-10.146	-9.392	-12.039	-6.8576	-9.6033	-9.8721	-9.7241	-8.8252	-9.4327
-15.219	-10.498	-12.734	-9.7413	-12.697	-14.85	-12.457	-13.078	-12.782	-12.662	-13.588	-12.127	-11.566	-14.1	-11.597	-14.425	-12.823	-12.466	-11.322	-12.939	-13.292	-13.622	-14.374	-14.779	-11.411	-13.219	-14.454	-13.371	-12.094	-12.07	-12.941	-14.517	-14.481	-13.399	-11.699	-13.332	-13.023	-13.007	-13.345	-10.425	-12.613	-14.221	-12.587	-11.911	-14.586	-11.02	-11.881	-13.401	-14.043	-15.525
-3.542	-1.899	-4.6144	-2.9003	-2.8854	-0.18857	-2.6171	-0.83597	-3.0264	-3.1168	-0.47225	-1.1108	-2.2943	-3.9973	-0.90584	-0.8702	-1.4069	-3.1402	-1.6897	-2.8324	-2.1679	-1.5631	-1.9748	-0.80452	-3.4203	-4.8268	-1.0716	-1.4045	-1.0848	-1.802	-2.007	-1.9241	-2.4678	-2.9938	-4.3397	-3.0528	-0.59341	-3.4245	-0.33469	-2.0975	1.0909	-0.2437	-3.5264	-1.0831	-0.31995	-3.2773	-1.3797	-1.5957	-1.1422	-0.94879
1.2379	1.9751	3.9588	-1.1132	-2.3887	-0.73388	2.8997	0.86702	2.0113	-0.66364	0.65602	0.77955	1.7861	0.28784	-1.0516	1.3433	0.38789	0.62858	0.48534	3.1538	1.0562	0.71609	0.18236	2.8949	-0.2653	0.29855	1.9258	-0.90901	-0.73846	2.9024	0.96931	1.5601	1.8584	1.472	1.7356	2.4607	1.5193	0.67388	-0.01742	1.8452	0.0018025	0.49726	1.1798	2.562	0.945	1.5938	0.26613	0.86627	2.5279	1.5654
-2.8192	-1.5818	-1.5247	-2.0749	1.02	-0.96921	-0.74956	-1.3976	-2.3964	-1.0605	-2.1748	-1.4955	-3.1097	-0.3969	0.35098	-0.94116	-5.4032	1.0218	-0.31011	-0.56127	0.66322	-0.7092	-0.4332	-5.1913	-0.37094	-0.98594	-0.32455	0.40224	-1.3604	1.0674	-0.37269	-0.49303	-4.0345	-2.0138	-2.0346	-2.3658	-3.571	-3.0248	-1.0763	0.039504	-0.97546	-2.0313	-0.80997	-3.1574	-2.7832	-1.3105	-1.0104	0.54027	2.0911	-1.065
-0.98707	-3.5976	-0.18715	-2.831	-1.804	-2.1652	-1.2315	-1.4562	-1.9851	-3.4162	-2.1347	0.022571	-2.1299	-2.3269	-3.1984	-0.9891	-1.4528	-3.1888	-1.1907	0.55963	-3.0693	-0.72794	-2.9754	-2.3981	-3.6764	-1.8898	-1.5093	-2.2689	-2.6063	-1.2461	-0.11669	-1.7287	-1.0218	0.2145	-4.6643	-1.8697	-1.4565	-3.862	-2.2809	-2.7646	-1.3533	-2.8548	-1.1216	-2.6847	-1.8566	-1.319	-2.7988	-1.9632	0.74395	-2.273
0.62805	3.6116	0.92467	2.3208	-2.8843	2.5889	1.419	0.71996	-1.5413	0.55423	0.40618	2.1225	4.4158	0.39678	3.0994	0.60329	2.4672	0.67461	2.9103	1.1061	-0.54196	-0.39738	1.5921	0.12387	-0.26108	1.9494	2.3183	-0.047495	1.1625	1.6974	0.62735	1.571	0.78885	0.78692	-0.48137	0.76139	0.012509	0.29317	2.0759	0.9371	1.6528	1.6091	-0.76838	1.4016	2.8804	0.49674	-0.21778	2.2655	3.0808	3.2899
4.3302	5.7855	4.541	4.1132	4.9693	5.2005	4.9489	4.0934	5.9743	4.1488	6.0468	5.9158	5.3754	3.9325	6.2621	3.8222	4.9424	5.1437	7.904	4.299	4.8116	6.6642	7.0278	5.7262	5.2273	5.5929	5.8425	6.5365	4.3736	6.1027	5.3096	3.7972	7.2797	5.024	3.7002	7.0229	5.0288	5.1215	7.3689	6.4375	6.6534	6.8068	7.2985	4.4724	4.3926	6.3068	4.7522	3.2639	6.6806	6.4085
-12.812	-12.955	-13.92	-12.087	-13.412	-15.301	-10.804	-12.586	-13.404	-14.505	-15.189	-12.904	-13.065	-11.658	-11.968	-16.281	-12.505	-14.198	-11.548	-14.68	-13.7	-12.717	-13.456	-10.982	-14.111	-12.969	-11.929	-11.972	-13.024	-12.844	-12.506	-13.148	-13.56	-10.58	-14.843	-13.941	-10.767	-11.934	-11.644	-12.288	-13.762	-12.284	-12.372	-14.598	-11.92	-13.184	-12.951	-12.773	-11.827	-13.419
-21.89	-22.164	-22.82	-21.691	-22.569	-22.954	-21.02	-20.768	-22.622	-23.785	-20.908	-22.371	-22.974	-22.127	-22.356	-21.716	-23.809	-20.071	-21.447	-19.991	-21.179	-22.816	-23.567	-22.052	-21.59	-20.57	-22.386	-20.629	-21.62	-23.023	-21.874	-22.894	-21.602	-21.16	-22.09	-23.006	-21.169	-23.415	-21.104	-20.458	-22.115	-22.73	-21.945	-22.699	-21.855	-21.86	-23.619	-22.069	-22.613	-21.422
-10.653	-10.337	-12.027	-12.894	-12.178	-10.207	-11.81	-12.46	-11.627	-10.016	-11.983	-13.441	-12.074	-11.213	-10.792	-8.8905	-11.323	-11.63	-9.7473	-10.934	-9.3471	-12.201	-11.558	-12.106	-9.97	-10.748	-10.958	-9.8707	-10.985	-11.62	-14.966	-13.512	-12.63	-8.8313	-12.219	-10.238	-11.382	-11.044	-12.319	-11.8	-9.7601	-11.115	-12.74	-12.015	-12.138	-8.9974	-13.957	-13.225	-12.373	-10.946
-3.6641	-5.289	-6.1934	-5.3994	-5.6725	-6.8731	-5.5812	-5.7025	-6.0721	-3.9387	-6.5136	-6.233	-6.9308	-5.3227	-6.1137	-5.8153	-6.2605	-4.1473	-5.0616	-6.1964	-3.6909	-6.2382	-5.3921	-5.9531	-4.3139	-5.6981	-4.3207	-6.7164	-6.3495	-3.8242	-5.8475	-7.3586	-4.9586	-3.8932	-7.8581	-7.0446	-5.9762	-4.2574	-4.4348	-5.5495	-4.5618	-6.853	-2.2665	-6.8562	-5.3388	-4.8055	-4.7803	-7.7246	-6.0227	-6.5105
-7.8052	-8.4571	-10.559	-10.346	-6.7397	-10.788	-7.5323	-10.381	-7.7828	-10.94	-9.9157	-9.0295	-8.7947	-9.6127	-9.5482	-8.4348	-10.071	-9.3877	-9.0005	-11.173	-10.51	-7.8725	-9.0101	-8.7561	-7.8693	-9.8413	-10.17	-9.4071	-6.792	-8.7629	-9.9738	-9.4801	-8.3325	-8.7729	-9.888	-8.8795	-8.8976	-6.2738	-11.336	-9.6608	-8.7534	-6.9811	-6.8764	-10.185	-8.7384	-10.098	-10.128	-9.2313	-11	-8.2505
-0.97779	-2.5829	0.30992	-1.4698	0.93806	2.3752	-0.34159	0.4991	2.2803	-1.0613	-0.473	-1.7469	1.7084	-1.0709	0.3612	0.26138	2.476	-2.0841	-0.81366	-0.20936	-0.9725	-1.607	0.92874	0.80064	-0.30686	1.8883	-1.3998	-2.8219	-0.10161	0.57757	1.1224	-0.81446	-1.7112	-1.0728	-0.39634	2.772	-0.33959	-1.0711	-0.9949	0.82675	1.0849	-0.14508	0.72179	0.60512	0.84449	-2.6248	0.085389	-0.032925	0.49297	-0.63132
-0.076317	-0.2367	0.8893	-2.5048	0.59945	-2.1883	-0.67514	-0.5655	-2.2797	-2.5398	-0.70372	-0.35076	-0.83025	-1.8147	0.73912	-1.1316	-0.37966	-0.0073306	-1.5179	-1.5522	-1.588	0.64397	-1.6629	-2.7336	-1.0535	-2.3925	-1.7874	-0.70098	-2.4763	-3.9436	-1.0211	-0.61288	-0.87115	-2.3696	-1.9286	-1.2734	-1.9925	-2.3737	-2.5336	-3.9087	-2.5215	-1.1636	-0.62357	-2.2331	-0.14801	-1.7733	-0.25258	-1.817	-0.49005	-1.1598
2.1093	-2.6406	1.1442	-0.34713	-1.5333	0.98673	0.46991	-0.64747	0.58572	-0.3086	1.626	-0.56636	-0.45514	-1.6742	1.7413	-0.54466	-2.1013	-1.1098	-2.1333	-0.44415	-1.2339	-0.71003	-1.2688	-0.25776	-1.8082	-1.1541	2.3099	-1.2067	2.0117	-1.1596	1.0144	-1.7084	1.2516	0.38068	-1.0833	-1.7387	-0.95596	-1.8092	2.2028	0.19094	-1.1097	-0.44848	-0.40943	-1.4464	0.99864	-0.60987	1.1406	1.3134	0.19454	-1.2129
-10.122	-14.966	-11.271	-15.152	-12.685	-14.741	-12.094	-15.037	-14.487	-10.736	-12.634	-13.29	-12.678	-13.335	-11.982	-11.794	-12.612	-12.37	-11.033	-12.985	-13.15	-13.194	-12.441	-12.265	-13.044	-12.7	-10.945	-13.414	-14.047	-13.983	-14.674	-15.364	-11.628	-13.369	-11.522	-13.281	-15.396	-13.205	-13.669	-13.215	-12.549	-12.838	-12.229	-14.596	-12.206	-13.107	-11.69	-15.673	-11.872	-13.486
-7.3787	-7.1741	-6.2459	-8.1683	-6.7734	-6.74	-3.9546	-7.6665	-7.3551	-6.9643	-5.4537	-6.2649	-5.7035	-4.2558	-6.6172	-7.7839	-7.0509	-8.2953	-6.9677	-7.0599	-5.2196	-6.4536	-6.3558	-6.2998	-4.9265	-4.7967	-4.7028	-7.1788	-4.2433	-6.6925	-5.0064	-4.7155	-6.5886	-7.6253	-7.0745	-6.5883	-4.9413	-4.7897	-4.4128	-6.2955	-7.5892	-7.1996	-4.3905	-5.783	-6.4782	-9.2987	-4.8005	-5.027	-8.2068	-8.3458
3.8455	2.4145	4.1586	6.3798	3.8805	4.2212	5.2083	2.9309	4.2281	5.1164	6.5873	5.9832	5.4992	7.0279	5.6977	4.3561	3.8799	6.6843	2.5977	5.9665	4.4998	2.7065	4.4642	4.1372	3.4992	4.0085	4.283	6.3766	4.5519	5.6413	8.1303	5.5556	3.9598	4.3506	7.228	6.0635	5.8642	5.6794	5.7632	6.2239	4.878	4.2007	7.6141	7.7281	4.4523	3.9252	5.7621	4.4612	2.7605	3.245
5.0421	5.6714	4.7386	1.9795	0.58588	3.9232	2.7031	1.7686	5.298	2.5818	0.22752	5.271	1.9721	4.0091	1.5001	2.9851	2.0544	3.0743	1.5219	2.6188	3.8007	2.4613	4.0371	1.8597	1.2941	0.3799	2.0337	1.062	3.5462	1.8045	5.9076	0.75791	2.7525	1.3554	5.3351	2.8027	3.0229	2.6323	3.5398	4.061	4.341	2.4719	-0.22085	4.6327	1.9425	2.0346	3.2019	2.2181	1.1661	5.3021
6.1551	8.1205	6.564	5.9252	5.6419	4.9148	7.2846	7.3223	8.5023	4.1491	6.3067	7.3224	8.6592	7.2969	6.3687	9.0779	7.5443	7.6453	6.8428	8.6373	4.8354	7.3648	7.2925	6.6745	5.9059	5.8461	5.5462	7.2691	6.0986	7.1455	7.8431	7.0563	8.1317	7.2152	7.7733	6.2713	6.9537	7.258	7.4885	5.7813	6.2895	6.3124	7.2717	6.7548	6.0886	8.8864	5.4799	5.9552	8.824	6.722
5.1258	5.5972	5.3888	3.9566	3.4683	6.3067	3.542	4.6046	8.2349	5.9294	5.9202	4.9012	4.5587	6.6944	6.0706	5.1941	3.3398	5.9692	5.8906	1.9926	3.6716	3.7219	3.5502	4.3422	3.9419	5.8153	7.4586	5.8723	5.0263	7.2359	3.1316	3.772	0.64764	3.7974	5.6131	7.4196	3.5226	4.8331	6.3264	4.6947	4.4291	4.5094	6.5955	4.2722	5.4399	6.5437	5.5195	3.6155	5.6057	3.5356
2.2871	3.3157	4.4637	4.4878	5.572	3.4379	3.5765	4.4272	4.6338	4.4439	2.1758	2.9912	3.6953	1.6055	2.7543	3.7953	2.2162	1.3189	3.9905	6.1379	1.5348	2.1577	3.0727	1.7112	3.2138	3.6081	3.6158	1.8083	3.0857	0.70427	4.8741	3.2847	1.7683	3.6141	3.3344	2.3993	3.5406	1.267	2.3139	3.0073	3.187	2.6113	2.2098	2.6345	1.0869	2.1856	1.807	2.8397	2.4527	3.1837
-12.218	-13.071	-13.041	-13.884	-14.653	-13.725	-13.718	-14.505	-11.431	-13.056	-11.665	-14.277	-12.845	-10.489	-11.87	-14.579	-12.717	-13.364	-15.291	-11.302	-12.832	-12.585	-14.12	-13.325	-9.5551	-13.504	-13.428	-12.932	-11.734	-12.742	-13.464	-14.433	-14.552	-11.279	-12.166	-13.051	-13.097	-13.137	-13.426	-15.253	-14.295	-12.77	-11.691	-12.738	-12.88	-17.088	-13.202	-13.057	-12.404	-11.402
0.18288	2.176	0.56982	1.2743	0.071688	-1.5598	1.4486	0.22747	1.1667	1.2278	0.1832	1.6465	2.7701	2.1236	-0.32066	0.38138	1.8639	0.27241	0.084732	2.0912	0.64546	1.9836	-1.9424	-1.5783	0.029234	0.28694	-0.41376	0.4352	-0.19474	2.8031	0.34755	-1.4259	-0.77035	-0.7843	-0.29165	1.0618	2.7429	2.9699	-0.22014	0.83072	-1.4428	-1.2227	-1.4241	1.7425	-0.25051	0.74558	0.67111	-0.77667	0.90891	-0.83434
-8.1329	-3.6241	-4.0642	-5.2006	-5.1093	-5.9778	-6.107	-6.5695	-5.7839	-4.7959	-4.8169	-6.2763	-6.3348	-4.4724	-5.978	-6.2579	-7.6886	-5.0565	-7.5163	-6.5121	-6.2339	-6.5134	-3.8208	-4.957	-6.8977	-3.776	-5.7852	-8.4461	-7.1803	-6.9557	-6.4878	-7.6104	-4.5683	-4.7739	-5.9732	-7.9358	-4.3152	-4.571	-7.0228	-5.1156	-5.0537	-8.2904	-6.1292	-5.7195	-7.2252	-7.7334	-7.3067	-6.5419	-7.4114	-6.7061
-20.483	-23.02	-20.228	-21.435	-20.136	-22.297	-20.684	-21.499	-25.121	-23.358	-22.985	-22.938	-22.438	-22.004	-19.491	-19.968	-23.108	-22.569	-22.794	-26.599	-22.221	-21.171	-21.286	-21.259	-20.568	-24.545	-21.856	-20.448	-23.203	-20.303	-21.189	-22.838	-21.503	-22.582	-24.013	-23.253	-22.656	-19.782	-22.623	-23.13	-24.664	-22.45	-24.365	-20.428	-24.498	-21.135	-20.282	-21.302	-20.243	-20.077
-15.018	-11.39	-11.212	-11.717	-12.893	-9.4741	-11.421	-12.175	-13.991	-13.005	-12.267	-12.536	-12.445	-11.133	-11.967	-12.051	-11.207	-10.791	-11.767	-13.121	-12.018	-13.419	-12.939	-10.578	-12.48	-13.077	-11.504	-11.563	-12.351	-9.2644	-13.713	-10.737	-11.608	-10.752	-11.715	-12.07	-10.931	-13.502	-13.43	-11.182	-12.275	-12.06	-10.974	-10.955	-13.017	-11.609	-13.047	-10.972	-11.2	-13.289
-8.7557	-7.8325	-9.2753	-8.901	-9.3905	-11.09	-10.619	-8.5848	-7.8585	-10.261	-7.9938	-9.5219	-8.3574	-11.187	-10.139	-9.6137	-10.481	-13.059	-9.8018	-11.251	-11.016	-9.6163	-12.058	-9.251	-10.683	-8.4918	-9.5536	-8.357	-7.869	-10.929	-10.344	-11.412	-10.014	-10.389	-9.4297	-10.443	-11.576	-9.2167	-8.9406	-10.065	-11.664	-9.5204	-9.917	-11.123	-10.08	-10.07	-10.428	-8.6009	-9.6787	-11.837
3.6047	4.5438	3.8974	5.484	5.9945	4.5661	2.7452	4.6521	4.7345	2.626	3.7506	4.5523	5.6754	4.1281	4.6521	2.8516	5.4118	4.7673	2.7483	4.6234	5.1158	7.4178	3.7523	5.1994	5.5757	4.356	2.5174	4.7844	5.3449	4.4171	4.8239	3.4878	2.3003	4.8917	4.9174	6.9311	3.2208	4.7436	5.3337	5.4409	2.6983	3.1161	5.7702	3.8524	1.3512	1.9595	5.3279	3.4405	5.5518	3.2881
-0.56767	-1.9446	-3.948	-0.40339	-1.0617	-2.5483	-2.661	-1.6761	-4.8514	-3.6462	-4.5724	-1.586	-1.1626	-3.9674	-2.6621	-2.3069	-2.0145	-4.1525	-4.5891	-1.1516	-2.943	-2.5853	-3.1687	-4.3759	-3.395	-1.1671	-0.5173	-3.1693	-2.1488	-2.0487	-2.6026	-1.5205	-3.6394	-3.0267	-3.3532	-1.6683	-2.9236	-2.875	-1.4217	-2.4683	-3.8867	-4.7948	-5.3897	-2.9832	-4.9502	-1.6205	-0.96587	-3.5379	-1.6567	-2.1917
-5.7502	-9.0473	-8.2903	-7.8872	-10.511	-7.7151	-8.3882	-5.8194	-7.4222	-5.9822	-7.9066	-7.8035	-5.2217	-7.8388	-8.4327	-7.4397	-3.9189	-7.5765	-9.0289	-8.4401	-8.1808	-6.5627	-9.7565	-8.1372	-6.9502	-7.8204	-6.8972	-6.3772	-8.728	-7.2645	-7.7274	-8.5347	-8.8357	-6.4802	-8.2822	-7.4474	-7.8181	-9.8912	-6.2917	-7.579	-7.0527	-8.5362	-7.8048	-8.016	-9.6157	-9.047	-10.361	-7.5228	-6.9392	-7.4091
1.2761	1.0643	0.32747	0.41874	0.91299	-1.3771	2.4279	-1.522	-0.90654	1.6146	0.89769	-0.17762	1.118	-0.90158	0.16435	2.0533	1.5639	0.53617	-0.24351	1.7638	2.3131	-2.1429	0.73173	2.0718	0.5525	-0.16371	1.0374	0.099329	-0.2854	-1.744	0.42937	0.22663	-0.96429	-0.45475	0.82977	-1.4255	1.062	-0.12255	1.1298	1.243	0.14858	1.6213	1.5263	1.0232	0.4854	1.1222	1.3732	1.2257	0.92329	0.67543
-12.521	-13	-11.775	-11.505	-13.973	-13.666	-11.475	-12.218	-12.018	-11.307	-12.58	-11.661	-10.968	-11.547	-12.56	-11.554	-11.718	-13.443	-10.668	-10.891	-12.403	-11.922	-10.252	-11.649	-12.612	-12.297	-11.208	-10.236	-12.601	-11.776	-10.842	-13.444	-12.231	-11.922	-12.134	-10.961	-11.552	-9.8756	-12.124	-13.844	-10.904	-11.669	-12.761	-13.498	-13.686	-12.271	-11.192	-12.504	-11.667	-12.168
-3.4919	-2.6677	-4.1478	-4.7598	-1.7262	-0.81374	-0.26441	-2.8495	-0.024299	-3.7482	-5.2977	-2.4299	-2.3586	-4.0081	-4.5912	-2.2134	0.95898	-3.6706	-3.8674	-4.7928	-2.5106	-1.9222	-1.9633	-0.81925	-2.1951	-0.54112	-2.0587	-1.7613	-2.2577	-1.6572	-4.0139	-2.0209	-1.3074	-2.6269	-2.4155	-4.7779	-2.6707	-1.5312	-2.3776	-3.2793	-4.5973	-2.7698	-3.7679	-4.4087	-4.8302	-1.4284	-3.9117	-3.0525	-0.75851	-2.583
0.33789	-4.1191	-2.0281	0.15152	-1.8955	-1.7984	-1.3439	-1.8643	-0.63952	-1.2877	-0.46716	-0.6342	-1.4209	-4.3029	-0.67239	0.51359	-1.0845	-2.5668	0.063742	1.0708	-0.0092703	-2.947	-1.9588	-0.25027	-2.3867	-0.026952	-0.49708	0.94152	-1.8334	-1.9141	-3.2301	-2.1507	-1.0556	-1.6102	-0.55007	0.24626	-2.5578	-1.6041	0.85862	-0.41657	-1.9162	-1.1984	-1.7905	-0.46136	-1.0692	-0.26795	-3.7929	0.82997	-0.72304	-3.2369
-11.027	-9.98	-9.4636	-10.584	-11.456	-9.8271	-10.122	-11.397	-11.131	-11.011	-11.763	-10.638	-11.749	-11.558	-10.016	-10.035	-10.778	-12.7	-9.4469	-9.6874	-10.713	-9.9237	-12.896	-11.876	-13.036	-10.964	-7.8813	-11.945	-8.6165	-10.542	-9.7189	-12.836	-9.2328	-10.717	-10.408	-9.7568	-10.593	-8.6122	-13.556	-12.542	-10.795	-8.7203	-10.375	-11.651	-12.194	-11.032	-13.13	-12.395	-10.534	-10.461
-13.092	-12.42	-14.912	-14.585	-13.113	-13.603	-10.045	-13.632	-11.91	-12.877	-13.748	-11.524	-13.41	-13.426	-13.008	-13.889	-14.161	-12.817	-13.265	-12.281	-13.395	-12.37	-12.227	-13.688	-13.707	-13.55	-11.58	-12.657	-11.654	-13.455	-11.143	-12.792	-13.673	-13.627	-13.629	-10.66	-10.874	-13.321	-11.529	-14.683	-11.485	-13.15	-12.9	-14.233	-11.913	-12.886	-13.855	-13.676	-11.938	-13.559
-13.65	-10.203	-10.59	-11.596	-12.28	-11.433	-11.472	-12.061	-11.129	-10.803	-11.863	-13.413	-11.401	-12.875	-12.841	-11.232	-10.306	-10.923	-10.752	-10.389	-11.461	-12.241	-12.071	-11.307	-11.512	-11.69	-11.491	-10.396	-12.363	-12.864	-11.076	-9.2741	-11.735	-10.908	-10.695	-13.869	-11.569	-11.357	-10.487	-11.658	-12.296	-11.152	-10.311	-12.052	-10.327	-12.225	-9.0296	-9.6444	-10.923	-12.419
-0.15083	-2.5014	-1.5034	-4.5358	-1.138	-1.4583	-3.0382	-2.3626	-2.1314	-1.5283	0.24456	-3.6164	1.2352	-0.37185	0.16065	-1.3186	1.8857	-2.8886	-2.9736	-2.8925	-1.2549	-2.3072	-2.5943	1.5321	-2.1044	-0.8724	-2.4379	0.098581	-1.1587	-0.13262	-1.8951	-0.36769	-2.9065	-0.92742	-2.8865	-3.435	-1.9904	-0.66045	-1.6825	-1.2463	-1.2247	0.15565	-2.0478	-3.0444	-1.5864	-1.629	-0.69786	-1.1931	-2.6851	0.053681
-0.58007	0.79665	0.61248	-0.6367	1.5613	-1.864	-0.81855	1.5293	-1.4693	-1.7622	-1.6109	-1.3692	1.797	1.0911	0.39034	-1.8307	-1.4079	0.036216	-0.73048	-1.0505	0.60257	-1.6977	-1.5256	0.48229	0.11205	-2.0748	1.3895	-0.29831	0.35117	-0.5044	1.3682	0.20467	2.2275	-1.6056	-0.7996	2.2064	-1.1421	0.80927	-0.16708	-2.4224	0.39742	-1.3324	-0.070181	-0.048782	-0.12391	-2.3001	0.31233	-2.5992	2.746	1.0775
-12.347	-14.609	-15.32	-12.729	-12.723	-12.747	-14.059	-11.929	-13.617	-13.62	-13.691	-13.481	-11.868	-15.129	-13.905	-14.238	-11.495	-13.348	-13.507	-13.752	-12.604	-13.213	-15.663	-10.224	-13.467	-12.767	-12.314	-13.734	-13.559	-13.688	-12.413	-12.767	-13.093	-14.977	-12.049	-12.115	-10.631	-14.79	-14.321	-11.673	-12.224	-14.568	-13.06	-11.761	-11.399	-14.667	-12.396	-12.208	-14.423	-12.836
-20.592	-19.402	-19.701	-21.709	-19.395	-23.904	-23.336	-22.215	-20.375	-21.107	-19.724	-21.989	-21.11	-19.882	-19.714	-19.655	-20.728	-19.477	-22.212	-21.844	-19.633	-21.579	-19.866	-19.979	-19.25	-21.785	-20.175	-19.32	-21.053	-20.631	-20.838	-21.304	-21.216	-18.894	-22.625	-20.954	-22.659	-22.724	-19.368	-21.945	-20.581	-21.743	-20.219	-20.955	-21.378	-20.92	-20.199	-20.077	-19.823	-21.376
-8.5972	-9.0955	-11.716	-9.348	-11.295	-8.8914	-6.8238	-6.554	-8.9297	-7.755	-8.8251	-6.7639	-8.9751	-8.6496	-7.8989	-8.6971	-8.6996	-8.4122	-9.3151	-8.8444	-10.593	-10.491	-10.629	-9.5619	-10.326	-9.2689	-10.229	-8.0018	-9.5543	-8.6606	-10.721	-11.022	-8.4794	-8.8792	-7.7495	-5.1572	-11.441	-9.6029	-13.464	-8.7053	-8.4086	-7.0453	-6.9069	-10.4	-8.0033	-9.1565	-8.8431	-9.5489	-9.7931	-9.4671
7.0599	7.8289	9.6354	7.0362	8.1047	8.9407	7.0282	5.0568	5.9141	7.8794	7.6723	6.5598	6.9231	8.1743	5.9099	9.5419	6.8155	8.7043	8.1349	7.1779	8.1381	8.812	8.6377	7.5937	8.4065	5.7474	6.2113	5.4602	5.511	6.8578	6.4932	7.9586	6.7464	6.9453	7.4274	7.3604	1.9894	6.2219	8.2481	5.8145	6.6746	8.2817	5.8876	5.0144	8.0238	6.8401	9.3897	5.114	7.4839	6.5096
0.77668	3.5368	5.1031	2.6778	1.5796	2.452	1.0251	4.7377	1.0965	4.2193	1.9261	0.39651	4.3738	2.7801	2.8337	1.787	4.2986	0.43102	2.9261	2.462	2.7678	3.1341	1.7127	1.6576	1.7501	2.1726	1.6995	2.5845	3.3691	4.0983	0.35131	4.0413	2.0117	2.7127	2.8015	3.9252	1.9291	4.2704	3.3082	1.8534	3.331	0.53031	4.6555	3.4398	2.6409	1.0091	4.5507	1.4997	1.3329	-1.2283
-9.6563	-10.402	-12.45	-12.439	-12.536	-10.877	-12.963	-11.397	-9.7914	-12.787	-9.4737	-10.465	-10.925	-9.8667	-10.047	-11.619	-10.451	-9.2968	-12.251	-9.9907	-11.099	-11.875	-12.064	-10.025	-12.707	-12.174	-12.732	-10.788	-10.751	-10.99	-11.897	-12.972	-12.594	-11.224	-14.27	-12.052	-11.505	-11.768	-11.042	-10.968	-12.917	-15.074	-12.227	-9.6999	-9.8808	-10.951	-13.887	-13.028	-13.25	-9.8706
-4.6586	-5.0273	-3.9945	-7.4963	-5.781	-5.5459	-4.2826	-5.7906	-4.8241	-4.7643	-7.4154	-7.0969	-6.3164	-3.7456	-5.7656	-6.0123	-5.0863	-7.4169	-5.9171	-6.1358	-6.3595	-7.2427	-4.3761	-5.0083	-7.4342	-7.2618	-3.4877	-5.7461	-4.8068	-7.6981	-8.0588	-5.7933	-5.6371	-5.1438	-6.1646	-3.7263	-5.1028	-5.3952	-3.6596	-5.6159	-8.0445	-6.956	-6.1559	-5.7027	-6.7831	-6.9216	-4.4287	-4.0905	-2.3531	-6.1389
-0.99851	-0.8827	-2.9981	-3.0781	-2.8745	-4.7581	-0.65781	-3.5783	-2.4468	-2.1342	-3.1228	-2.3215	-1.6139	-3.4007	0.26456	-2.2165	-2.9292	-1.011	-3.2677	-3.0894	0.21268	-1.1686	-2.203	-2.9203	-3.9396	-2.5486	-0.70824	-2.6587	-1.4223	-1.9426	-2.4195	-3.4602	-3.3733	-3.6119	-1.1701	-3.9905	-3.0504	-3.7237	-3.123	-2.9469	-2.9064	-2.8773	-2.0466	-2.6035	-0.76772	-2.7699	-1.0552	-0.14706	-0.33183	-4.377
-14.986	-13.049	-10.979	-12.628	-14.6	-11.422	-12.999	-13.095	-12.947	-12.529	-14.347	-13.564	-12.437	-11.824	-12.046	-13.931	-12.934	-14.309	-13.233	-14.547	-12.273	-13.201	-14.161	-12.18	-15.144	-12.577	-13.097	-12.766	-12.564	-13.333	-15.605	-14.386	-13.264	-13.148	-12.725	-14.107	-13.59	-12.954	-13.419	-12.032	-12.643	-13.25	-14.137	-12.614	-13.289	-12.782	-13.452	-12.471	-12.585	-13.868
7.069	5.4713	3.2162	4.3952	5.2885	5.1742	6.3916	5.0567	3.9345	3.8206	6.403	5.1536	3.8362	1.9536	6.0954	4.9486	3.7642	5.8957	3.2904	7.217	3.3925	5.5675	5.0194	3.8437	4.1954	5.7083	5.0701	7.5886	4.2664	3.9993	6.5563	5.8831	6.9556	8.363	5.4109	3.093	3.5246	3.2834	5.6778	6.1929	4.0806	3.7803	4.5982	6.6249	4.8192	6.6632	4.7496	5.8815	4.4704	4.7957
-1.2301	-2.5824	0.45281	-3.8633	-3.168	0.68238	-1.905	-1.3878	-2.7826	-3.2073	0.2477	-2.3584	1.0309	-2.8195	0.11346	0.91518	-2.3804	-2.2945	-1.8566	0.2187	-3.6305	-1.8005	-3.8688	0.41213	-3.8445	-1.8735	0.38042	-0.48912	-2.1789	-0.53925	-0.15562	-2.2937	-1.4619	-2.3704	0.76259	-2.3087	-1.5173	0.22237	-1.0036	-0.43927	-1.4952	-2.3512	-0.12486	-1.6424	-1.9545	-2.5477	-0.62231	-2.781	-2.157	-1.1306
-13.651	-10.922	-10.984	-10.876	-11.744	-10.629	-14.124	-9.9976	-11.824	-10.484	-11.958	-12.906	-12.389	-9.6143	-11.963	-9.9605	-11.165	-12.727	-10.041	-11.902	-11.321	-12.073	-11.319	-11.527	-12.23	-9.5654	-11.819	-12.724	-11.351	-13	-11.226	-13.584	-10.104	-12.459	-10.368	-11.418	-11.185	-9.3794	-12.076	-11.506	-12.253	-12.709	-12.035	-11.196	-10.424	-12.999	-14.101	-13.165	-11.47	-12.965
6.392	9.3169	8.1992	7.9259	7.3989	6.4048	5.9271	8.2832	7.9057	6.8719	6.6439	5.2429	8.5698	7.7704	5.9678	4.5838	6.4238	7.0795	7.6754	6.5268	5.5211	7.3662	7.6356	6.8227	6.1286	9.1148	5.4289	7.3139	9.4534	7.3441	3.2238	6.982	6.5841	6.6028	4.9388	8.1045	6.3104	5.7374	7.2129	6.1467	7.2088	5.5338	7.531	7.1354	6.289	8.0588	7.4098	5.909	8.3999	6.4193
4.4192	4.0288	6.057	2.8845	4.8199	4.2432	4.996	2.3923	4.2317	3.4371	3.246	3.9183	7.359	5.7848	3.7463	5.7555	5.0495	4.2365	3.1796	5.2253	3.9101	3.8115	2.9296	6.451	3.3991	6.8769	4.5995	3.3015	5.2127	6.252	4.7327	4.1169	5.1102	3.3846	5.9083	3.394	4.2208	4.2664	3.9984	5.0608	5.8891	4.9949	3.2526	5.6162	3.8897	3.3492	5.3921	4.293	4.1556	5.6478
-13.975	-12.721	-12.167	-13.697	-13.377	-14.272	-11.566	-11.037	-11.858	-13.487	-13.91	-14.92	-11.664	-12.058	-13.137	-13.083	-12.659	-13.39	-10.742	-13.864	-12.06	-13.22	-14.392	-14.394	-10.684	-13.935	-12.152	-13.529	-12.632	-12.166	-13.699	-13.263	-13.64	-13.491	-15.089	-14.303	-14.201	-15.485	-13.524	-12.715	-13.901	-14.301	-12.775	-11.958	-13.597	-12.718	-10.742	-11.373	-13.033	-13.464
-11.4	-10.854	-10.587	-10.388	-11.107	-10.044	-11.769	-11.302	-12.248	-10.674	-9.6193	-11.521	-8.8539	-9.791	-10.045	-11.477	-11.075	-8.7252	-10.142	-10.872	-8.6056	-10.689	-10.673	-10.567	-11.695	-9.4455	-13.842	-11.149	-10.84	-11.567	-10.151	-10.672	-10.596	-13.287	-9.8299	-8.5668	-12.456	-8.6515	-8.3293	-9.953	-10.848	-11.474	-10.188	-11.303	-10.681	-9.0664	-12.427	-9.7598	-14.201	-12.101
-0.14372	-1.5893	-3.4981	-1.8251	-1.6809	-0.2607	-1.2309	-3.1567	-0.024962	0.19763	0.86657	-2.1467	-2.484	-0.90586	-2.5228	-2.6849	0.32737	-4.5323	-0.70074	-0.70962	-3.5462	-1.2092	-1.7661	-1.897	-0.49456	1.2862	-2.2771	-2.1062	-3.1779	-1.565	-3.4642	-1.8304	-2.0435	-0.96516	-1.5341	-2.0135	-3.2124	0.079948	0.97841	-1.5344	-2.3476	-1.4733	-1.5682	-1.0598	-2.5979	0.32617	-3.6002	-3.4739	-2.1242	-1.7217
5.0344	7.3741	6.4605	6.3276	7.6734	5.2477	7.8684	5.5018	5.0586	6.9419	8.7794	6.2506	9.0668	7.3918	8.059	11.545	6.7047	5.0381	8.892	7.5444	6.4841	5.9386	6.362	6.8334	6.6356	7.2639	6.7412	6.9761	8.7626	8.2402	7.2881	5.2356	8.0375	5.33	8.7176	7.942	7.1982	7.5	6.0248	7.5797	5.7695	6.1647	4.8628	9.0815	8.6933	8.8115	6.8688	6.8882	5.6323	8.4416
-4.3599	-4.7092	-4.9166	-5.2929	-5.9189	-5.9833	-5.4741	-6.894	-4.6908	-5.6888	-10.455	-5.2789	-5.8197	-5.4637	-4.4503	-4.6502	-7.3771	-7.098	-6.9581	-4.25	-5.8327	-5.3757	-5.5617	-6.6311	-6.5601	-4.5676	-5.2312	-6.3849	-3.0569	-5.7833	-5.5332	-4.1277	-5.5443	-5.7428	-5.35	-6.4108	-3.7154	-5.6143	-6.3363	-6.2391	-7.1642	-5.8014	-4.9843	-5.0036	-6.3112	-6.8915	-5.998	-6.9763	-5.1418	-4.3094
7.8059	4.2734	5.2611	4.7967	4.1536	4.5273	3.9823	6.4044	3.7805	6.7883	3.1243	5.231	4.0561	6.6058	6.3791	4.0441	5.839	7.7177	3.851	4.4475	3.1216	3.0951	5.5723	5.9781	6.6415	5.8636	5.9717	4.9499	2.8637	5.1448	3.868	3.6753	4.2182	3.9044	1.4985	3.3464	6.1877	5.5329	4.9375	2.0659	4.6198	3.9594	4.9534	7.13	3.5357	6.2084	6.0023	6.5607	3.6859	3.1741
4.4467	1.0544	3.0468	0.72751	-1.9398	3.2523	1.4293	0.28819	1.777	0.50528	1.6374	1.0644	4.3287	0.43399	2.2342	0.9874	0.88738	0.96144	0.58568	2.0421	2.5362	2.9711	1.3748	2.5139	1.7998	5.4801	4.2898	3.2649	2.8424	0.9748	1.6934	-1.5629	1.4608	-0.17569	1.1604	-0.7062	0.33586	0.084203	2.5554	3.6807	1.6241	2.8966	1.6985	2.4399	3.3288	1.6043	0.68114	0.80132	2.3291	2.8566
-0.68071	-0.21936	-1.7366	-0.5994	-1.7111	0.14877	-1.7521	0.2164	-0.55406	-1.6848	-0.8796	-1.0256	0.44953	-0.72692	-0.39761	-0.79137	0.91033	0.3816	2.0655	1.7168	0.82266	1.7057	-0.4107	0.89209	-2.6428	-0.87951	0.36181	0.55753	-1.3014	0.20718	0.6954	0.38605	0.24617	0.96498	-0.94544	0.10419	0.88825	-0.036103	-1.6662	-1.1111	0.78946	1.6763	0.96475	0.82052	0.24797	-2.1636	1.6614	2.045	-0.8752	0.32129
0.67213	-2.7588	-0.43617	-1.3079	0.27856	-2.1329	0.18032	-0.078254	1.4697	0.20217	-1.5494	-1.852	0.77518	1.3194	-1.5889	-0.96056	-0.1468	-0.66887	-1.0798	0.58035	0.61438	-0.0037464	2.2998	0.23658	-2.3564	0.043801	0.096547	-2.0371	-3.0962	2.0189	-1.3501	-1.0312	0.54708	-0.036012	0.66465	-0.43944	0.516	-0.24107	2.6558	-2.2149	0.11675	-0.52331	1.3684	-1.566	2.1837	-0.048721	-0.45879	1.7789	-0.12201	0.84536
2.9897	0.5422	-0.92087	1.701	1.7513	-0.75938	3.0689	0.50845	-0.053629	2.3747	-0.18349	1.3083	2.1058	2.5038	3.1092	2.4623	2.4801	2.1825	1.8597	2.3514	2.4049	2.6042	-0.58764	3.2933	2.266	2.5744	-0.15846	1.931	3.049	1.04	0.37824	3.6995	1.5812	2.8259	2.3042	1.0092	1.9652	2.5248	1.9034	1.5689	1.5996	-0.21875	2.2615	-0.064619	1.3684	1.5241	2.1997	3.418	2.0594	3.1783
-2.7888	-3.6282	-1.7729	-1.3431	-1.047	-2.5314	-0.77471	-1.6434	0.45283	-1.0872	-3.9893	-1.4102	-1.3064	-3.4202	-2.4621	-1.1772	-2.7333	-1.1242	-1.8611	-0.89418	-2.7986	-2.2624	0.18463	1.6056	-2.3303	-2.5826	0.30622	-0.17694	-1.2425	-2.47	-0.74316	-1.4885	-1.7707	-0.77916	0.10226	-0.25115	-3.2589	-0.41625	-1.1839	-5.6348	-0.27121	0.11809	-0.83124	0.2196	-1.9913	-2.6532	-0.20345	-1.2473	-1.5036	-2.0855
-10.761	-11.55	-10.718	-11.214	-12.09	-11.65	-11.787	-10.837	-10.36	-9.9476	-11.499	-9.3427	-11.086	-8.5033	-12.103	-10.796	-9.7635	-12.441	-10.252	-11.932	-10.935	-10.956	-10.412	-10.65	-11.907	-11.385	-8.7118	-12.497	-8.5416	-11.465	-10.495	-9.7821	-13.065	-10.016	-11.052	-8.8827	-11.119	-11.679	-12.314	-11.03	-13.016	-9.9659	-10.383	-11.151	-8.0168	-12.233	-8.5808	-12.474	-11.495	-8.6495
-1.0496	-2.2346	-1.613	-2.2961	0.60923	-0.83021	-0.044272	-0.13828	0.66962	-0.50087	-1.3316	-0.9002	0.89777	-0.83017	-0.71134	-0.78508	-1.0773	-0.15406	-3.7812	-0.26747	-2.8763	-2.0889	-2.4688	1.5576	-0.80688	-2.2935	0.27555	-0.93476	-3.5837	-2.946	0.34949	0.14169	-1.47	-2.8026	-0.84727	-2.3613	-2.6594	-3.2748	-1.5919	-2.81	-0.54484	-2.1943	-2.7291	-1.5791	0.81173	1.015	-0.7694	0.020524	1.6845	-0.85981
1.0163	-0.95621	-1.1503	-0.084072	-0.19523	0.011002	0.18433	-0.90889	-0.18697	-1.8003	1.7307	0.85208	0.33553	-2.0793	-2.0109	0.89198	-0.31346	-2.1555	-0.33061	-0.6777	0.8614	-1.2583	1.9146	-0.65008	0.42729	0.65251	-0.85464	2.5362	-0.0018225	-0.09121	2.6715	-0.28305	2.4926	-0.84124	2.3212	-0.81147	-0.48617	1.3154	0.68044	1.4227	0.34306	2.0448	-0.60737	1.8525	-2.7945	-0.96996	-0.95935	-0.60615	-0.56092	-1.8295
-3.7802	-3.7848	-5.9322	-4.3947	-2.449	-3.5286	-3.8881	-1.3327	-2.551	-3.0071	-6.3328	-2.4475	-4.2018	-4.4897	-5.0556	-5.7238	-4.7539	-0.99884	-3.3838	-3.1775	-4.7581	-1.211	-2.8756	-4.3363	-2.3559	-1.3825	-4.1273	-3.4097	-2.6598	-2.2898	-3.6854	-3.4836	-4.4909	-4.5454	-2.0427	-2.3728	-2.8445	-1.372	-1.1586	-3.5243	-4.8797	-3.7989	-4.239	-3.344	-3.2811	-3.3305	-6.11	-3.0871	-3.4005	-5.5786
0.43709	2.5465	2.8559	1.7769	1.3044	-0.86849	0.83006	1.6821	5.1519	1.5145	2.4783	1.9945	0.6097	2.6557	2.6286	1.8159	1.6982	0.23787	-0.69025	1.6246	1.0107	1.7747	2.7501	1.9233	1.9944	1.1788	1.7288	5.689	-0.4947	2.4569	0.78076	1.9432	2.6184	1.6264	2.1197	-1.3155	1.8931	2.0696	2.3801	-1.0861	1.6178	2.8698	0.9026	5.1329	2.6066	4.3703	0.97223	2.3577	0.92993	1.1802
-5.4712	-6.0534	-4.6585	-4.2979	-5.0813	-5.89	-6.0133	-5.0379	-3.8769	-7.1263	-4.9249	-5.2531	-5.776	-6.1461	-4.3735	-4.1758	-6.3891	-5.7299	-7.6726	-6.7484	-6.7273	-5.6436	-6.2724	-4.8107	-6.71	-4.973	-3.9455	-5.1927	-4.8691	-6.3549	-6.859	-5.254	-4.0745	-4.3787	-3.6551	-6.3833	-7.1932	-5.265	-7.9702	-7.3658	-5.3204	-6.0783	-4.1118	-6.1004	-4.8279	-4.9731	-4.7667	-6.0604	-4.049	-7.3415
-3.7473	-6.2121	-5.0804	-6.1619	-5.6676	-2.9852	-3.7602	-3.814	-4.2619	-4.9204	-6.3321	-3.8032	-3.4681	-5.0773	-5.0524	-6.2653	-4.8243	-3.3782	-3.4828	-4.7817	-6.6567	-3.6267	-5.1792	-5.456	-4.6137	-4.8348	-5.6136	-4.5123	-6.3399	-3.4458	-5.1943	-4.7169	-4.313	-4.5091	-7.2489	-6.5088	-3.5425	-6.686	-4.7693	-5.7032	-5.3368	-4.3326	-5.6859	-4.4347	-7.3868	-3.1677	-6.2001	-3.4052	-4.8914	-6.0618
-10.612	-10.275	-11.261	-11.083	-10.537	-10.213	-9.6364	-11.949	-10.435	-12.395	-12.734	-11.306	-12.058	-10.925	-11.639	-10.472	-12.647	-11.845	-10.922	-12.605	-11.086	-15.232	-11.578	-9.9558	-10.709	-11.91	-10.814	-11.332	-10.3	-11.821	-12.507	-12.139	-12.129	-9.4708	-9.014	-13.189	-11.756	-12.025	-10.208	-11.59	-12.361	-9.6658	-12.231	-10.289	-11.022	-12.199	-10.433	-12.409	-11.091	-10.242
-4.1828	-2.9785	-2.5481	-3.0567	-0.82557	-4.2985	-4.027	-2.6755	-3.6659	-0.91131	-2.8201	-3.7026	-4.0118	-1.9437	0.30803	-3.7868	-2.6653	-2.4423	-4.2018	-2.3627	-1.8717	-3.2065	-3.4455	-1.8758	-2.1646	-2.1487	-1.3758	-4.3231	-1.9385	-2.837	-2.3644	-2.3886	-0.87467	-3.6534	-2.2762	-2.8995	-3.1175	-4.6343	-1.9541	-3.6511	-0.35731	-0.51269	-1.7526	-0.34533	-3.2982	-0.11111	-2.6721	-2.4451	-2.8121	-6.065
-2.4384	-1.9758	-4.0224	-3.064	-2.9233	-1.6692	-3.7851	-3.3533	-4.3182	-5.2847	-6.0228	-7.8457	-5.112	-2.6539	-5.022	-4.8628	-3.5503	-4.0897	-2.5629	-4.6436	-1.9124	-2.5011	-2.7625	-2.6864	-3.1304	-5.3906	-6.5921	-1.9125	-3.5085	-2.0814	-3.7064	-3.4909	-3.5163	-2.2986	-1.4119	-3.848	-2.9987	-3.0028	-5.0799	-2.7274	-3.8104	-5.1872	-1.6991	-3.3439	-4.2264	-3.5314	-2.3615	-4.0593	-3.6627	-5.4377
-13.036	-14.259	-11.85	-11.113	-12.316	-12.374	-13.399	-14.133	-12.191	-12.011	-14.852	-13.031	-12.765	-13.233	-14.081	-14.528	-13.395	-11.864	-13.735	-15.517	-13.566	-15.92	-12.836	-14.085	-14.48	-15.017	-12.478	-12.487	-12.554	-14.519	-12.876	-13.411	-11.042	-14.113	-13.495	-12.398	-11.435	-13.496	-13.384	-14.002	-12.878	-13.625	-14.594	-14.176	-12.655	-11.393	-13.079	-12.542	-11.882	-12.385
-3.5203	-1.5189	-1.1627	-4.4145	-2.7649	-1.3768	-3.171	-1.0668	-2.4128	-3.1457	-3.0017	-3.1976	-3.5136	-3.305	-2.5908	-1.7035	-5.1863	-1.9328	-2.6607	-3.8501	-1.2707	-2.5198	-2.5413	-2.923	-1.3965	-3.4572	-1.9437	-1.3624	-1.9221	-2.6339	-1.5308	-3.1049	-2.9376	-2.4495	-3.5782	-3.7912	-2.4496	-2.5883	-2.8227	-1.9658	-0.66923	-0.2103	-2.5592	-1.7516	-2.3519	-1.0618	-1.1109	-2.1448	-2.3921	-3.2303
7.757	6.9743	7.4164	4.8633	5.5955	4.5603	7.3217	8.3978	8.4298	8.6814	5.7775	5.5025	8.369	6.6351	6.0526	3.9244	7.2602	8.2975	8.8856	6.6496	7.055	3.91	7.1379	7.9054	7.6013	6.5803	5.8032	7.0636	7.6153	5.3108	5.2816	8.2455	8.36	5.2624	6.2232	5.0576	7.9758	6.4463	6.4471	5.0412	5.5664	6.9043	8.3196	7.8476	7.7931	6.4675	6.5001	6.1333	5.0067	7.5416
-13.27	-13.003	-12.542	-13.735	-11.578	-14.648	-13.737	-12.55	-11.819	-12.397	-13.274	-14.6	-13.888	-13.283	-14.953	-12.855	-11.546	-13.693	-11.55	-12.021	-11.12	-11.43	-11.916	-12.831	-13.403	-11.932	-11.361	-12.266	-13.883	-13.767	-12.978	-12.77	-13.921	-12.699	-11.645	-12.857	-15.401	-10.749	-10.402	-12.96	-10.766	-12.98	-12.415	-15.104	-12.189	-12.957	-13.009	-11.718	-11.927	-13.837
-4.327	-1.6169	-2.3619	-2.756	-3.7184	-3.8366	-4.6244	-2.4647	-3.901	-3.7995	-4.0417	-1.9954	-5.7718	-1.6977	-4.468	-3.9937	-2.5666	-4.1073	-0.022721	-3.995	-5.1115	-6.3468	-4.8919	-3.1393	-3.2386	-1.0972	-3.1019	-5.5886	-4.0326	-1.6599	-2.9359	-2.7349	-4.5567	-1.1476	-2.5123	-4.0429	-3.3076	-3.972	-1.391	-4.6154	-4.5959	-5.3279	-2.8672	-4.3	-5.0984	-1.1991	-3.4206	-1.1964	-3.9375	-1.8224
-0.14762	-3.2237	-0.33928	-2.5958	-2.6337	-3.3981	-1.4474	-3.7691	-3.609	-1.0602	-1.8992	-4.117	-1.5446	-5.0294	-2.5375	-2.6929	-0.73771	-1.9832	-3.105	-1.3815	-2.3809	-3.1222	-2.3103	-5.4988	-3.3692	-2.5979	-2.9961	-1.9821	-4.2049	-4.847	-2.0163	-2.7379	-1.7934	-2.9552	-2.0981	-2.0536	-4.4965	-4.0307	-3.3992	-2.1913	-2.2099	-2.8887	-2.7476	-2.8786	-3.7213	-4.1825	-1.8139	-0.97151	-2.5519	-3.5455
-4.6	-2.5416	-2.6445	-3.5926	-1.7999	-2.4899	-4.4991	-3.0142	-2.11	-2.8535	-3.9055	-1.9885	-2.9981	-3.4508	-4.9883	-4.4782	-5.0501	-1.7798	-4.5548	-4.0905	-2.9582	-0.91197	-3.1256	-2.5474	-2.5013	-1.1814	-4.3723	-3.4241	-3.474	-2.5864	-3.0436	-4.7565	-3.7621	-1.6709	-4.2441	-3.5096	-1.3706	-4.1341	-1.7304	-3.4961	-2.4307	-3.1338	-4.4392	-2.4637	-2.8934	-4.7737	-3.1299	-3.0238	-1.5429	-6.0845
6.2792	6.3907	7.3423	6.7338	5.6347	8.147	3.9889	7.058	6.3233	8.0281	7.3712	7.1469	7.3268	3.0275	5.1462	8.7903	7.0326	8.0331	9.2476	5.564	5.8478	7.7944	8.0772	6.2727	7.5922	7.2515	6.5888	7.7833	8.0829	7.1053	7.5891	6.2573	4.3567	8.468	7.3738	7.3777	5.2158	4.9438	6.8112	7.7035	8.8398	6.0214	7.5037	8.3839	4.0382	6.1281	9.3684	8.8152	8.4572	6.7775
-5.557	-3.8173	-6.8368	-3.7492	-4.295	-3.8509	-3.5855	-4.6072	-3.6219	-6.8167	-6.3641	-6.2789	-5.2088	-2.0876	-5.2444	-5.359	-4.0018	-4.4921	-4.2458	-6.8188	-6.3434	-4.2118	-4.1625	-5.669	-4.9125	-5.3612	-3.2173	-4.7233	-6.417	-5.467	-4.1752	-4.88	-3.9667	-4.3891	-6.1692	-5.8516	-4.114	-5.1212	-4.4118	-6.5605	-3.3873	-5.1595	-5.0752	-4.97	-5.2601	-6.1642	-5.4363	-1.5134	-6.2572	-6.5984
-5.9213	-5.0578	-5.5501	-2.9331	-5.8337	-5.0626	-7.3614	-6.4	-4.7175	-4.806	-6.7345	-4.7781	-6.3472	-6.7721	-7.0296	-5.3606	-5.7952	-6.2924	-7.0606	-4.3716	-5.6914	-4.5692	-4.9983	-6.7792	-6.126	-6.0389	-7.6743	-7.1126	-6.5909	-5.0948	-4.7688	-4.9463	-4.7224	-4.342	-5.6808	-4.8338	-4.3427	-7.3114	-4.1907	-6.9129	-5.7188	-6.9371	-7.2407	-3.2898	-3.7646	-7.31	-4.7937	-4.9453	-5.6777	-5.6846
-7.6152	-9.234	-6.8321	-7.7194	-9.899	-11.081	-8.1577	-9.4858	-6.2279	-10.712	-6.9032	-6.8278	-7.6123	-10.207	-11.771	-7.4651	-8.5323	-7.3749	-9.3899	-7.6989	-8.365	-7.804	-7.9188	-8.4268	-10.492	-7.1736	-7.8772	-8.2399	-9.0943	-9.1471	-8.7413	-9.6583	-11.681	-10.058	-11.144	-7.8299	-8.4792	-8.2493	-9.4644	-10.104	-8.4601	-10.273	-9.6292	-9.1152	-8.498	-9.1887	-8.1914	-7.8383	-10.528	-7.8009
-9.9588	-8.3915	-9.6428	-8.0654	-9.5536	-8.254	-9.9761	-8.9971	-10.118	-8.2238	-6.7823	-8.6159	-10.056	-9.5644	-7.7306	-9.4063	-11.026	-7.6817	-10.242	-11.732	-10.468	-8.7781	-11.905	-9.4199	-11.056	-6.8484	-9.2081	-7.7259	-7.3858	-11.054	-8.8118	-10.685	-9.0034	-12.211	-10.701	-8.1687	-10.955	-9.5225	-9.9885	-6.8682	-8.3594	-8.6546	-10.983	-10.523	-9.3622	-10.975	-10.077	-8.5909	-10.915	-7.9304
-14.375	-14.311	-14.719	-13.122	-14.311	-14.268	-11.392	-12.259	-14.034	-11.867	-14.707	-11.935	-12.173	-12.756	-12.583	-15.427	-12.85	-13.887	-13.103	-13.535	-13.089	-12.811	-12.607	-15.303	-11.079	-12.062	-14.517	-11.843	-12.979	-11.124	-12.853	-14.12	-12.456	-14.086	-12.418	-12.621	-12.527	-12.621	-13.093	-15.405	-9.3823	-12.317	-10.531	-12.779	-14.607	-13.2	-14.466	-12.979	-11.863	-11.886
2.1238	3.2665	0.79524	3.5268	5.3875	2.3214	3.3157	2.9548	3.1399	2.0378	1.8111	2.164	1.3349	2.36	3.6121	2.0107	3.4832	2.8231	4.2621	2.1972	3.3944	2.8634	0.6824	2.2552	3.1539	5.0526	2.3642	3.6219	1.0932	1.3458	3.4508	1.5252	2.8352	4.5179	3.6586	1.6254	3.8093	3.2792	3.2656	3.3372	2.5416	4.9924	5.0877	5.3144	3.4294	4.9406	2.6667	3.5384	4.4702	2.5137
-0.47367	0.40487	0.25132	-0.60916	-0.11736	-0.14173	-0.45931	-0.027606	0.77029	0.31863	-0.17247	-0.12789	0.3239	-3.0792	0.22703	-0.10813	-1.2353	-1.1521	1.0737	-2.1545	-1.0011	-1.4535	-1.2034	0.61762	1.2711	0.93707	2.5109	1.0032	0.84299	-0.64014	-0.37891	-0.19295	-0.32772	0.90631	-0.047646	-1.0326	0.30884	-0.0013466	1.3431	0.14772	1.6496	-0.26885	-1.428	-0.37396	-2.1735	0.47669	-0.57475	-0.69069	-1.4444	0.65332
-1.9764	-1.9559	-0.23007	-1.127	-1.2835	0.18181	0.40303	-1.8544	-1.1543	1.2696	-0.15912	-0.70751	-1.4589	1.2694	-2.5532	-0.37725	-0.61323	-1.5655	-1.7173	-1.0388	-0.68982	-1.7689	-1.9938	-2.0267	-1.1322	-0.11737	-3.6285	-1.6207	-1.7263	-2.2333	0.31711	-1.647	-1.2891	-1.4161	-0.44308	-1.477	-0.29863	-3.2479	-1.8652	0.84783	-0.19334	-0.56543	-0.0021217	-1.801	-0.5368	0.54753	-0.29874	-1.1297	-1.15	-1.013
-12.624	-11.385	-9.4489	-12.419	-13.505	-13.725	-10.749	-11.976	-11.816	-11.025	-10.496	-12.675	-13.721	-10.075	-10.404	-10.091	-11.681	-10.147	-13.927	-14.252	-12.287	-12.698	-12.71	-12.344	-11.17	-15.47	-13.246	-14.484	-9.3497	-12.165	-9.9029	-12.402	-9.9142	-14.217	-10.866	-8.8231	-10.107	-13.518	-12.617	-9.3277	-11.123	-9.8553	-11.519	-11.796	-11.905	-10.84	-11.217	-10.831	-11.741	-11.184
-3.3233	-3.8302	-2.87	-4.0443	-2.9404	-2.3429	0.52658	-2.1459	-2.4407	-1.859	-4.563	-5.2156	-1.8024	-3.7312	-4.3004	-2.5215	-0.20097	-4.1831	-4.1819	-2.5323	-3.6444	-1.6462	0.059436	-2.1982	-2.295	-0.72531	0.20269	-1.7265	-3.4209	-2.573	-3.9106	-4.0393	-2.493	-1.072	-4.2108	-2.5248	-0.88133	-2.8532	-4.0041	-1.209	-4.0008	-2.6412	-2.8636	-2.9009	-2.4428	-4.6664	-1.824	-2.0083	-2.8345	-3.1368
5.8991	2.8221	5.2578	4.6041	4.7447	6.2463	4.1511	5.9276	6.4074	5.014	4.0253	4.0973	4.5513	5.5649	4.5418	4.8513	3.3665	4.7466	4.6118	5.0481	2.2794	3.5257	4.3704	7.2163	3.8393	5.4577	3.1577	2.5578	7.0071	4.9373	4.5025	5.7542	5.6542	2.6121	3.5378	6.6345	3.5856	3.3519	5.8869	5.936	3.6895	3.2834	4.3944	1.9753	4.0554	5.0095	6.0846	4.3985	6.1016	3.524
-4.0591	-3.5379	-1.607	-4.5355	-2.8035	-1.8111	-1.4272	-3.4676	-1.6179	-1.9917	-4.0771	-0.58588	-4.2015	-3.0769	-3.0425	-3.8684	-2.5432	-4.9829	-3.0731	-2.3034	-2.8323	-0.77449	-2.3024	-1.2952	-3.017	-1.5461	-4.2839	-4.8442	-4.138	-1.9645	-0.17777	-3.5825	-2.5256	-2.9959	-1.0083	-4.3058	-3.6777	-4.1097	-2.5539	-2.5083	-1.8566	-2.8729	-3.5742	-2.8451	-2.7532	-2.8343	-1.3992	-3.1128	-4.6351	-3.5362
-3.4622	-3.2379	-2.9538	-5.164	-3.4002	-4.2771	-3.971	-2.8464	-3.1905	-1.8461	-2.0859	-4.214	-3.9311	-5.7028	-3.9143	-2.5944	-7.9041	-2.8969	-5.2134	-5.3772	-3.8333	-4.3861	-4.9944	-3.5174	-4.1137	-5.86	-4.5177	-4.5858	-3.9959	-2.0621	-4.6601	-3.0587	-1.3615	-4.2841	-0.44018	-2.9476	-3.3069	-5.1396	-3.7733	-3.3646	-1.7876	-2.5061	-3.5021	-3.9602	-4.1294	-5.8172	-6.0981	-3.2845	-4.0129	-1.9553
-13.259	-14.381	-14.294	-14.595	-13.737	-11.567	-12.878	-12.533	-15.345	-11.764	-13.283	-15.198	-14.314	-11.896	-16.691	-13.394	-14.228	-13.811	-12.741	-13.81	-14.246	-13.865	-12.878	-13.336	-11.846	-12.776	-14.761	-12.313	-12.624	-13.254	-11.912	-13.738	-13.007	-12.928	-12.569	-13.409	-16.289	-14.244	-12.429	-9.9744	-12.077	-13.99	-14.606	-13.355	-12.596	-11.997	-13.116	-13.623	-14.3	-12.15
-22.555	-20.166	-21.041	-21.168	-21.922	-21.533	-20.798	-20.352	-21.381	-19.154	-22.819	-23.77	-18.242	-21.074	-20.445	-18.09	-21.701	-19.393	-20.584	-20.446	-19.647	-19.179	-21.113	-20.137	-20.874	-19.586	-20.738	-22.458	-22.241	-19.234	-21.544	-22.247	-19.095	-22.332	-19.426	-19.398	-21.63	-20.274	-21.978	-20.829	-21.183	-23.936	-22.924	-23.094	-21.681	-22.16	-20.027	-20.379	-22.551	-19.226
-13.421	-14.68	-14.624	-12.722	-13.381	-12.717	-15.332	-14.408	-14.567	-13.992	-13.015	-13.511	-12.599	-15.021	-14.545	-14.056	-12.191	-12.858	-13.61	-13.817	-14.37	-16.303	-12.415	-14.331	-13.554	-13.747	-15.849	-12.24	-16.707	-13.398	-13.59	-13.678	-12.457	-13.713	-13.624	-12.573	-15.332	-14.121	-13.717	-14.083	-13.986	-15.443	-11.914	-13.082	-14.797	-14.063	-14.525	-15.207	-16.118	-13.346
-5.3341	-1.8912	-4.6356	-2.073	-5.629	-1.447	-0.89173	-5.1069	-2.3429	-4.6116	-4.242	-4.1816	-2.5263	-3.8689	-2.9535	-5.471	-2.6867	-6.0144	-4.3566	-5.5615	-3.2064	-3.004	-3.0868	-4.0127	-6.9885	-4.1006	-4.1417	-4.3648	-4.3837	-4.9062	-4.3499	-3.3871	-2.4461	-2.8915	-3.9347	-3.8821	-5.0977	-5.7891	-3.0353	-3.5774	-3.5263	-3.2299	-2.2162	-1.8177	-4.7982	-3.6922	-4.1432	-3.1691	-3.3226	-3.1313
-2.2926	-4.8857	-2.7676	-5.3423	-7.6073	-6.7697	-3.9978	-6.0993	-6.1529	-5.9618	-4.6607	-4.2855	-4.066	-5.7784	-4.5109	-6.0606	-6.6666	-6.8018	-3.6547	-5.1298	-6.1489	-2.4279	-7.9181	-5.4571	-5.9562	-4.3434	-5.6471	-4.4272	-5.3654	-6.4734	-3.3459	-5.4194	-3.0449	-5.2869	-3.9571	-5.1026	-4.2452	-3.5334	-6.1757	-2.9865	-2.9788	-6.7195	-6.5863	-4.5415	-5.0986	-2.9027	-5.544	-5.4968	-3.082	-5.0164
-13.48	-13.112	-16.722	-14.976	-13.682	-11.706	-13.705	-13.413	-14.426	-12.402	-12.21	-12.592	-14.217	-13.126	-14.782	-14.395	-13.198	-14.169	-14.608	-13.08	-15.323	-12.049	-13.62	-13.609	-15.952	-13.398	-15.117	-12.848	-14.51	-13.675	-14.185	-13.077	-13.319	-15.969	-11.861	-13.46	-12.032	-15.828	-12.365	-13.801	-12.165	-12.838	-16.49	-14.803	-12.278	-15.1	-13.374	-15.485	-12.444	-13.645
1.005	1.2611	3.0054	0.78946	0.20329	0.020563	1.2893	1.9062	1.6844	0.79028	1.2188	2.0866	0.82479	2.5624	3.1301	3.2499	0.054718	1.2835	3.1873	2.5124	0.67974	2.3491	0.78395	2.8321	3.6141	1.9833	2.2028	2.022	2.3243	1.7455	1.3013	1.0985	-0.1531	2.9448	1.6532	2.0757	1.85	2.2916	1.7325	0.87161	3.67	1.4287	2.4898	3.6337	3.8341	1.4337	2.118	3.241	0.21032	0.79722
-6.9095	-6.9821	-8.7383	-8.7574	-6.1184	-9.2647	-8.4917	-7.6781	-6.5395	-6.7499	-7.0719	-7.6075	-7.65	-7.5309	-9.4767	-5.2229	-8.2166	-9.6095	-6.1487	-6.4939	-9.415	-8.117	-7.2646	-7.624	-7.2011	-7.0232	-9.8973	-8.0582	-5.3958	-8.9825	-7.1867	-7.6758	-8.3757	-6.0475	-7.5907	-6.3309	-10.543	-9.6631	-8.774	-6.5876	-8.6027	-7.1668	-6.8351	-8.5923	-8.0496	-8.7277	-7.3137	-8.399	-6.6556	-8.1942
-11.213	-11.358	-14.891	-12.415	-11.841	-12.086	-14.005	-11.619	-12.32	-14.135	-10.929	-12.485	-11.687	-14.128	-11.946	-14.603	-10.333	-15.111	-16.661	-13.098	-14.194	-12.045	-13.694	-12.612	-14.527	-12.876	-12.03	-12.217	-12.142	-13.811	-11.223	-12.606	-13.795	-13.533	-11.466	-12.322	-10.87	-13.569	-13.22	-12.431	-10.401	-12.914	-12.549	-14.313	-15.947	-13.314	-13.671	-12.349	-14.194	-11.985
-0.49203	-0.91487	0.097246	-1.4956	0.21478	-1.2005	-0.038492	-0.022577	-1.3609	-2.4166	-2.0949	-0.87807	-3.9283	-0.11951	1.4653	-2.821	-4.2758	-3.5892	0.22785	-2.1358	-0.59433	0.70479	-1.9109	-0.72793	-1.3943	-0.84993	-0.97111	-1.1487	-1.4332	-2.0884	-1.7154	-2.4918	0.89305	0.22192	-2.8708	-2.6439	0.39781	-2.0632	-0.9982	-0.54733	-1.6026	-1.2663	-0.6572	-0.19923	-1.2576	-2.9166	-0.54818	-2.1463	-2.3888	-2.7405
3.8107	0.85412	5.7504	0.96197	3.342	3.4313	1.8481	2.1637	3.06	2.6618	2.6209	1.1749	4.1929	3.126	2.3005	3.6474	3.3477	2.2624	1.8891	3.3522	4.1149	0.49527	1.3182	3.2512	2.6055	3.9926	0.56699	1.0418	2.3276	3.5767	2.3309	2.377	3.5412	2.9484	0.38698	2.6815	1.3091	1.6342	4.2133	4.3341	2.0565	1.6904	3.0001	1.0628	3.4907	2.4374	2.1951	3.0433	2.6732	3.3296
-3.207	-2.2475	-4.0373	-2.4127	-2.2431	-1.5133	-1.6612	-4.2998	-3.7375	0.52237	-3.5469	-0.47212	-0.23387	-1.5123	-1.6319	-2.1201	-2.7988	-2.7885	-2.3247	-5.387	-1.8101	-3.808	-2.1273	-3.139	-2.6171	-1.7951	-1.7333	-3.3054	-2.6184	-1.917	-1.3905	-0.88414	-4.3455	-4.9238	0.60207	-0.56844	-2.0838	-0.41949	-2.0169	-4.719	-2.8194	-4.5382	-0.55222	-2.6294	-3.4718	-2.4276	-3.8627	-2.4889	-2.6811	-2.8789
8.9918	6.2146	8.6754	8.7152	8.1095	9.4743	7.2509	9.1741	11.241	8.0274	7.7586	8.4008	9.8321	8.1165	7.3625	7.6703	9.0121	10.648	9.6157	11	9.4496	10.551	8.1271	5.4581	10.512	9.1695	10.318	7.5407	8.7558	8.2175	9.1353	9.0987	9.6615	6.828	10.336	10.701	8.2857	9.13	7.9618	9.586	7.6228	6.0187	10.569	7.0726	8.6246	10.012	8.5045	8.1923	7.2763	9.7374
4.6078	4.5375	7.5655	6.6963	6.3968	6.8852	7.4302	7.6685	8.184	4.047	7.832	6.806	6.6137	7.4439	6.6167	5.9463	6.8952	4.6656	5.714	4.974	7.7614	8.76	7.792	7.7454	5.1987	7.2144	4.5683	7.0517	6.202	6.0225	7.1374	6.3193	7.044	6.9826	5.8475	8.1893	8.6752	5.8301	6.1039	5.091	4.1317	6.5114	7.0581	7.4558	5.4917	7.2132	6.511	6.6688	6.9723	5.7116
-0.55825	-2.5809	-0.70071	-1.7857	-1.5375	1.8266	-0.21776	-2.3767	1.0179	-2.603	-2.6756	-3.3363	-0.85267	-1.7951	-4.4062	-2.8789	-1.1419	-1.6923	-0.92913	-1.6084	0.53017	-0.4118	-0.20915	-2.135	-2.7423	-1.7394	-2.3271	-2.6356	-3.0605	-2.4173	-3.8752	-2.0567	0.47108	-3.3501	-0.17636	-0.31039	-0.39594	-0.96343	-3.1874	-0.74862	-1.5516	-0.55217	-2.1051	-0.42238	-2.6728	-0.248	-0.10426	-1.0385	-4.5304	0.66307
-22.083	-21.768	-21.5	-24.066	-22.171	-22.719	-19.985	-19.676	-21.154	-22.273	-22.422	-21.869	-22.979	-24.406	-22.909	-25.312	-22.621	-22.935	-24.31	-21.724	-21.401	-22.113	-22.691	-21.065	-22.653	-21.638	-23.103	-21.407	-23.085	-22.141	-24.753	-21.729	-21.09	-20.282	-22.137	-22.227	-21.675	-22.834	-21.713	-22.687	-21.889	-19.372	-22.13	-21.345	-23.465	-23.938	-22.505	-21.201	-21.235	-21.316
0.58235	-2.2326	0.77593	-1.4631	-1.55	-1.6716	-0.37014	0.41766	0.26882	-1.2118	-0.72528	3.3283	0.010298	-1.1564	0.88876	1.9231	-1.7663	0.80264	0.79817	0.64371	0.9312	0.11978	-2.5545	0.77498	2.2947	-0.68874	2.4884	-0.29865	-0.34894	0.27335	0.38783	-0.60649	1.8769	3.7259	-0.76208	0.9049	-2.2179	0.69372	1.5557	0.54882	2.2658	2.8462	1.7901	-0.62415	-0.11502	-0.16644	1.8311	2.2556	0.9816	1.5794
-0.55406	-0.90983	1.5096	-0.74139	3.7341	1.1411	0.037807	2.1898	-3.6191	0.64439	-0.53299	-1.7212	1.5828	0.58973	1.1163	-1.4774	-1.4099	0.64871	-0.0047975	1.0878	-0.58644	-0.17281	-2.0998	2.7488	-2.1535	-0.82943	-0.68585	0.011867	-1.8793	-0.78173	-0.41372	-1.3491	-0.84114	0.67832	-2.2386	0.055665	0.59334	1.5696	-1.8589	-0.74695	-0.42806	-1.7642	0.099255	0.65189	-0.2613	0.44482	-1.2705	-0.45507	-0.19363	-0.15382
-12.377	-12.906	-12.976	-7.7327	-12.43	-10.818	-9.5763	-11.889	-10.648	-11.552	-10.357	-10.025	-11.071	-11.891	-9.8683	-9.0344	-8.9853	-8.0035	-10.626	-10.824	-11.951	-11.246	-11.251	-11.839	-10.137	-9.5289	-10.143	-9.9939	-10.566	-8.5893	-11.739	-10.429	-9.3426	-11.285	-7.9476	-9.8545	-10.7	-10.622	-8.7213	-8.5265	-10.033	-13.274	-9.6528	-10.647	-10.675	-9.0202	-10.89	-11.847	-11.636	-11.678
-5.2514	-4.6204	-5.7396	-4.2677	-4.6603	-4.0155	-4.8592	-4.8505	-1.28	-3.7355	-6.4274	-3.8753	-4.6628	-3.4865	-4.9554	-3.7857	-4.8063	-3.6149	-4.8882	-2.2075	-3.9687	-4.2944	-6.767	-2.3812	-2.3842	-6.4754	-3.4412	-5.3303	-1.7921	-1.3076	-2.2752	-3.0774	-3.685	-4.3923	-4.6667	-3.3159	-3.2805	-2.5286	-2.9922	-5.7041	-3.45	-4.4035	-0.79335	-4.762	-5.0341	-2.9287	-4.6207	-4.3772	-4.2795	-3.5147
-1.3979	-1.8867	-0.75848	-2.057	-0.99246	-0.43416	-1.2509	0.15577	-0.09147	2.1111	-2.7501	-0.92188	-4.5061	-1.7256	-3.7501	-3.7759	-0.88973	-3.8375	-0.84286	-1.505	0.81203	-3.62	-0.59359	-2.3786	-0.89022	-0.93221	-1.8522	-1.1095	-2.5627	-0.38424	-3.2789	-0.4187	-1.1682	-1.62	-0.61847	1.5608	0.18386	-2.778	-2.856	0.88043	-0.6032	0.17791	-1.5517	-1.964	1.003	0.56029	-0.5219	-4.1157	-2.7845	-3.8481
[truncated: 527 more rows]
[truncated: 150 more columns]
