# Supplementary material for: Genetic dissection of main and epistatic effects of QTL based on augmented triple test cross design
Source: PLoS One. 2017 Dec 14;12(12):e0189054. doi: 10.1371/journal.pone.0189054 (PMC5730204; doi:10.1371/journal.pone.0189054)
Supplement: S7 Supporting Information — (ZIP) [file pone.0189054.s007.zip › z2_1550_0.5_5.csv]

-11.647	-16.476	-12.143	-13.016	-13.206	-15.218	-12.105	-13.627	-14.113	-16.197	-13.573	-12.611	-14.4	-12.99	-15.727	-16.166	-11.799	-11.36	-14.526	-13.968	-12.24	-13.298	-10.997	-13.704	-13.115	-13.908	-11.486	-14.897	-12.542	-13.097	-14.247	-15.056	-14.321	-11.092	-16.365	-12.112	-13.351	-12.754	-12.514	-12.034	-14.081	-9.5934	-11.674	-9.3017	-13.34	-15.255	-13.984	-12.755	-12.683	-16.97
-16.694	-12.423	-14.298	-12.986	-12.483	-14.839	-14.515	-14.133	-14.829	-10.784	-11.914	-13.284	-12.815	-13.668	-12.961	-14.888	-11.138	-14.412	-11.504	-10.521	-13.368	-13.021	-13.276	-13.3	-12.841	-12.754	-13.549	-12.047	-12.405	-8.6936	-12.162	-13.934	-12.612	-15.599	-12.61	-12.444	-13.649	-11.536	-12.261	-15.779	-13.547	-11.754	-17.02	-13.919	-11.325	-9.5015	-11.548	-12.03	-12.839	-14.432
2.5841	1.8587	2.7984	3.9226	1.7258	4.1906	4.8648	6.1892	1.8972	4.8794	0.61164	0.47425	2.4339	0.92852	1.2838	-1.1938	1.5978	4.6908	4.4366	0.40139	4.3331	2.7182	1.7785	1.4968	0.35619	1.9688	4.1111	1.5195	3.0461	3.3833	0.096899	3.4213	1.1092	3.2443	1.6222	3.3153	1.533	1.957	2.8618	3.6092	4.2677	2.7683	1.7598	1.3146	5.9007	-1.2312	3.6812	0.19005	1.5079	0.79166
-11.18	-13.56	-12.126	-11.702	-14.175	-13.313	-14.357	-14.915	-14.328	-11.958	-12.19	-14.072	-13.877	-13.929	-13.9	-15.154	-14.118	-11.7	-11.419	-16.129	-12.13	-13.367	-12.752	-12.41	-10.971	-15.648	-13.27	-13.367	-13.971	-12.607	-14.57	-13.731	-12.508	-8.6559	-10.656	-12.494	-13.833	-14.439	-15.699	-12.193	-13.449	-12.829	-12.862	-9.07	-8.5269	-13.689	-11.536	-15.607	-10.417	-13.248
11.363	8.2451	9.5191	9.8903	7.4036	12.207	5.5633	10.342	12.081	7.5846	10.635	8.3268	6.431	9.4009	7.0497	10.672	7.7517	7.7087	6.9584	6.7843	10.989	6.9871	11.6	8.7334	7.3845	8.5894	7.7731	9.3373	8.7687	10.769	7.8563	7.3937	8.7446	6.0647	8.5493	10.253	6.6255	8.2969	7.4354	5.5072	9.1855	12.575	9.1993	5.8946	7.6918	8.4649	7.0723	7.8865	10.432	7.8636
-21.087	-20.533	-21.887	-20.699	-19.854	-20.049	-20.336	-21.829	-19.78	-20.26	-23.914	-20.289	-22.45	-23.666	-19.724	-18.896	-24.351	-19.804	-20.985	-21.477	-20.3	-18.867	-21.359	-20.363	-18.615	-20.056	-21.999	-21.627	-20.504	-17.746	-19.134	-19.053	-20.947	-23.28	-22.321	-20.147	-18.867	-21.743	-19.586	-23.308	-19.619	-23.038	-20.376	-21.044	-24.256	-21.792	-20.572	-19.098	-20.664	-22.642
4.4511	6.748	3.5001	4.7599	5.304	1.3975	3.7479	7.0528	3.1967	2.0036	0.13666	2.2068	1.7672	6.6841	5.1401	5.7547	4.6228	3.8512	1.1735	4.0913	4.2647	2.9505	3.291	3.0522	5.7871	8.1425	3.0486	4.5405	5.9005	2.6132	4.1712	4.5852	4.033	4.3838	3.7458	4.4464	2.065	4.3885	3.7648	4.4064	6.6198	7.1654	7.8462	4.1155	5.1525	3.6055	4.5717	6.197	0.90562	9.8311
-4.2461	-11.784	-12.194	-9.2395	-6.6516	-10.186	-9.1395	-8.3428	-6.988	-6.6037	-11.06	-9.8406	-7.6458	-9.8537	-7.7496	-6.9352	-6.797	-6.4546	-4.9895	-12.25	-8.2398	-8.8814	-8.8287	-10.302	-7.2568	-6.7378	-7.5104	-3.9858	-7.6578	-3.3867	-5.7509	-8.7353	-5.0008	-11.795	-7.9061	-9.1853	-6.7117	-10.478	-6.0518	-8.0459	-8.8372	-8.6389	-9.4284	-7.7997	-4.9257	-8.1187	-8.5808	-9.494	-6.3624	-9.6076
-5.8155	-3.2667	-2.6353	-2.1439	-5.8221	-3.4676	-4.8093	-0.63677	-3.4297	-5.6328	-3.0531	-5.0785	-5.7145	-3.5397	-2.5242	-4.1451	-1.7213	-2.7724	-4.5648	-2.6023	-3.6806	-4.8335	-4.62	-2.6827	-1.8291	-1.2134	-3.1434	-4.069	-2.7405	-2.4774	-6.4251	-3.0688	-3.5172	-4.8302	-3.0878	-1.6212	-3.511	-3.7063	-4.2352	-2.2015	-3.3928	-3.27	-1.6417	-5.786	-7.1505	-2.309	-0.91986	-2.9879	-4.2479	-5.2354
6.9589	9.1357	7.8951	6.5531	6.7644	7.4233	7.028	12.059	8.0015	7.1628	9.2838	7.0933	7.5136	6.1832	5.9155	6.4153	4.5975	6.0978	7.636	5.4373	5.9246	7.6821	10.944	8.4772	8.0282	4.1485	7.8951	4.4999	12.468	9.7096	6.5316	4.5378	6.6974	10.004	6.1122	3.8264	6.0659	7.7418	9.3682	4.8074	5.8651	5.121	11.1	7.5715	6.0275	5.8597	5.0486	6.5171	6.0146	6.1572
0.86522	-2.0698	2.8991	-0.33025	-1.658	1.701	1.0685	-3.4741	0.73668	0.91738	-5.1445	-0.4836	-0.26335	-1.6959	0.3777	-1.9337	-2.9044	0.85229	-1.6176	1.5808	-1.6817	-3.1297	1.7296	5.3516	-1.2357	0.11733	-0.65878	-1.11	-0.76478	3.8171	1.2537	0.94105	1.9453	-2.7522	0.82579	1.1059	-1.7403	-0.35052	1.6757	1.7169	1.1163	1.6982	0.029944	1.6218	-2.4201	0.022373	1.0355	-0.4311	-0.42665	-1.5981
-4.5756	-3.6652	-2.6671	-1.8976	-2.4729	-0.64346	-2.846	-1.9492	-3.3871	-1.0329	-1.803	0.74252	-2.3836	0.12237	-5.782	-5.3104	-3.005	-6.4348	-0.89998	-4.7501	-5.0338	-4.9885	-1.9632	-2.147	-3.6095	-6.188	1.5041	-2.6649	-2.2028	-3.9568	-1.394	-2.6465	-1.4969	-2.0156	-6.3825	-2.1174	-1.402	-3.6761	-4.3144	-3.4469	-5.9724	-2.5323	-2.1735	-3.9727	-3.3703	2.292	-1.6433	-1.617	-3.6153	-0.87361
-11.192	-14.805	-12.687	-12.692	-14.541	-13.149	-13.967	-11.242	-13.18	-13.773	-12.079	-13.088	-13.605	-13.694	-10.573	-14.593	-13.063	-12.203	-13.068	-16.323	-15.512	-11.923	-14.12	-11.923	-11.163	-11.371	-16.603	-14.709	-10.431	-12.342	-13.364	-10.823	-13.79	-14.404	-12.473	-10.772	-12.957	-14.47	-10.279	-14.647	-10.134	-14.828	-12.436	-10.789	-11.601	-11.937	-12.339	-10.235	-12.765	-11.049
-3.3965	1.1533	-3.6143	-2.4911	-1.8302	-1.5271	-1.2269	-0.82371	1.1982	-1.1459	1.404	0.056707	-2.9478	0.36028	-1.6749	1.9788	-0.1305	-2.8102	0.93055	-0.97694	-5.3431	0.0016871	-1.944	0.85404	-3.0322	-0.23735	0.59169	-1.596	-1.2433	-1.475	0.001248	-2.8804	-0.29793	-1.3952	-2.4113	-2.3576	-0.29901	2.261	-1.6967	0.73738	-2.2291	-2.4215	-0.3604	-1.7124	0.18983	1.5216	-2.6964	1.2661	-0.18634	0.2265
-2.583	-0.09373	-2.5626	-1.6974	-3.1298	1.3542	1.0296	-1.3043	-1.9248	-1.0004	-1.6776	-3.4044	-2.2862	0.43498	-2.0945	-0.9282	-5.7372	-1.8901	-0.65794	-0.98055	-1.5895	-2.7779	-0.74035	-3.9744	1.2082	-1.5606	0.27266	-3.0141	-1.1169	0.80524	0.39135	-2.5613	-2.0327	-3.1496	2.053	-2.1717	-2.6621	-0.65212	-2.1129	-1.8792	-2.2162	-0.91234	0.65523	-4.1203	0.21593	0.19391	-3.3656	-3.9271	-3.9038	-2.666
-20.146	-21.615	-23.706	-23.7	-22.21	-24.616	-22.619	-23.624	-21.888	-22.177	-22.322	-22.393	-23.322	-22.011	-21.586	-23.635	-21.461	-23.027	-23.329	-19.556	-25.633	-23.093	-20.177	-22.931	-28.087	-25.123	-24.403	-19.914	-22.136	-20.737	-21.337	-23.326	-22.455	-23.077	-22.353	-23.624	-21.629	-19.149	-20.865	-25.825	-20.783	-15.994	-23.016	-21.015	-20.078	-19.364	-24.602	-21.334	-22.16	-19.355
-3.6949	-2.3304	-2.3357	-2.92	-4.5345	-1.1864	-2.2712	-1.328	-1.9851	-5.0789	-3.8649	-1.829	-2.5675	-5.7948	-4.414	-1.2366	-1.6165	-2.4475	-3.7074	-4.7516	-3.7482	-3.6436	-2.662	-0.51151	-4.3513	-2.4635	-2.8531	-3.5939	-1.0308	-2.0831	1.198	-3.3501	-1.658	-6.0566	-4.7509	-7.4465	-4.6475	-4.6548	-2.4633	-2.7544	0.33362	-0.17935	-1.6808	0.66444	-1.4554	-5.1085	-4.2609	-4.315	-5.8383	-2.5403
6.6322	7.3576	2.1271	5.4973	3.8051	5.9393	2.7241	6.7564	2.9188	5.3505	1.6703	6.9849	3.1726	4.6335	6.1609	6.3678	4.9746	5.6127	3.6901	3.3608	2.1145	6.5083	4.6104	2.8654	3.4333	2.5323	8.477	4.7782	4.7442	5.9789	3.5406	3.4441	6.0453	4.9066	6.7992	3.6733	5.9252	2.3154	3.6322	7.3259	4.9596	3.5315	3.1788	6.1874	4.8309	5.2124	5.3706	5.6085	4.994	4.8771
0.47241	1.8865	1.9309	1.1034	-3.6528	-1.7499	-1.8191	3.3702	-2.0708	-0.11066	0.44682	-0.74949	0.58889	-1.964	2.3626	2.1457	1.3226	-3.5082	0.94335	1.5111	-0.87111	-1.5722	2.55	-0.26918	-2.6759	-0.85294	-0.47681	-0.73539	2.4384	1.2077	1.2641	0.87326	1.7111	-1.3048	0.92801	3.9785	1.9717	2.2794	-2.3146	1.7312	1.4445	-2.4189	1.5193	1.3065	-0.61737	-1.9536	0.73689	-0.31366	0.68369	2.5691
-2.9573	-1.5842	3.1039	-1.0808	1.4146	2.6655	-0.61084	-1.8231	0.20918	1.2846	0.6404	3.0695	2.8144	1.8819	-1.3211	-0.2545	-1.3614	1.7722	0.41568	-1.4065	1.0308	-1.779	0.49261	1.766	-2.503	1.6125	-2.9019	-0.90885	1.7148	-2.7225	-1.1566	2.2366	-2.5856	1.5926	-2.4934	-2.0522	-3.5202	-0.46607	-0.40932	1.153	1.4425	2.6052	0.76445	1.0261	-1.0827	3.8287	1.2623	-2.1854	0.34314	3.2714
-12.709	-9.3197	-10.946	-13.027	-11.085	-11.328	-10.881	-13.129	-10.342	-12.75	-13.688	-13.064	-17.336	-15.192	-12.239	-15.884	-14.878	-13.244	-11.066	-11.242	-11.49	-10.474	-15.504	-13.105	-12.089	-8.4711	-12.439	-15.366	-14.992	-11.493	-11.988	-13.024	-10.257	-12.279	-13.857	-16.49	-13.882	-11.999	-11.366	-12.969	-14.665	-12.769	-11.98	-9.4766	-14.102	-14.496	-13.488	-11.39	-11.064	-13.206
-14.062	-13.559	-14.644	-12.641	-15.961	-15.092	-11.91	-13.632	-13.329	-14.593	-14.073	-11.96	-12.02	-12.082	-11.793	-15.37	-12.861	-14.604	-12.632	-12.448	-12.116	-10.591	-11.805	-14.56	-13.652	-12.679	-13.218	-12.764	-15.367	-9.2865	-13.819	-10.51	-10.174	-12.558	-10.043	-11.158	-10.565	-10.739	-13.051	-13.201	-13.407	-9.2242	-12.574	-16.077	-11.097	-13.649	-8.3898	-12.142	-12.886	-13.786
-12.433	-10.38	-10.04	-13.037	-13.767	-12.654	-13.467	-11.543	-16.546	-13.707	-9.044	-14.86	-11.331	-11.323	-12.006	-14.534	-9.886	-13.654	-14.909	-13.313	-13.384	-14.376	-11.685	-8.9088	-10.06	-13.796	-12.017	-15.422	-12.83	-12.533	-12.846	-14.574	-13.779	-13.367	-13.919	-13.003	-13.207	-13.389	-12.4	-10.19	-11.838	-12.73	-15.058	-11.137	-12.988	-12.236	-10.582	-12.264	-14.663	-11.717
-10.083	-13.037	-12.829	-11.474	-10.62	-12.464	-10.132	-14.788	-14.485	-10.872	-14.105	-8.7163	-12.935	-12.426	-12.266	-9.964	-9.5829	-7.8938	-7.5259	-12.622	-10.052	-12.028	-11.593	-12.289	-12.848	-10.109	-11.404	-10.114	-11.294	-11.762	-10.442	-7.9044	-10.116	-13.023	-8.9735	-10.559	-10.462	-10.767	-10.532	-10.566	-10.592	-8.8082	-10.04	-9.1645	-10.344	-10.757	-11.939	-9.149	-11.244	-9.0415
-12.53	-10.281	-13.388	-11.925	-11.085	-12.001	-13.373	-12.688	-10.723	-10.312	-7.3701	-10.593	-11.312	-8.9719	-8.279	-11.052	-8.0173	-14.906	-10.896	-6.1268	-8.2899	-9.5654	-13.085	-12.775	-9.8885	-11.129	-11.588	-11.072	-13.112	-12.517	-9.3728	-10.981	-11.54	-10.199	-10.224	-13.382	-9.6587	-9.0163	-9.5553	-13.485	-8.7402	-13.804	-10.07	-9.8691	-11.22	-13.398	-10.863	-7.8309	-9.0673	-10.159
-2.0169	0.013436	-3.2599	-2.1037	-1.6721	-5.0496	-5.7583	-4.3849	-4.907	-0.88756	-3.3123	-2.99	-2.1721	-3.5812	-4.6338	-2.6444	-5.3047	0.38349	-3.8181	-4.696	-3.0673	-7.0114	-1.8868	-5.0803	-5.0641	-2.2176	-2.0847	-3.0538	-4.8791	-2.8412	-2.7208	-1.3725	-3.3176	-5.306	-4.7502	-4.487	-5.6439	-3.3048	-2.1841	-6.0108	-1.3019	-1.9685	-2.2517	-7.103	-6.665	-3.7587	-5.4449	-1.5173	-4.5709	-3.4211
8.8004	5.2123	5.4005	5.6264	6.4677	6.8626	1.644	3.9163	8.7279	7.8191	7.993	5.8284	9.3566	9.2268	10.966	6.2028	7.0845	6.4984	5.6375	7.9866	5.7741	10.27	11.03	7.622	7.8067	5.4089	8.176	5.2331	6.998	3.1279	5.2578	8.8076	6.7297	6.2184	8.3821	7.6973	6.5809	5.3275	7.0685	6.5571	8.9301	9.0749	8.013	8.8713	6.6629	7.0339	8.4629	5.755	5.5569	3.7696
-1.8955	-3.9838	-0.96413	-6.8911	-3.8796	-4.4377	-3.4413	-3.0161	-3.6442	-2.0386	-2.8226	-2.3289	-2.6961	-3.6955	-2.5121	-2.7648	-6.5755	-5.0018	-5.1541	-4.6129	-3.1394	-2.3644	-3.5453	-5.6796	-5.418	-3.0677	-6.8673	-3.8241	-3.532	-2.3234	-2.2652	-2.7114	-3.94	-3.7723	-3.5787	-0.83508	-2.6814	-2.3211	-1.4706	-4.7708	-3.5759	-5.522	-3.5182	-4.2678	-5.1523	-3.588	-2.5546	-5.7021	-3.6465	-6.1442
-3.4083	-4.3244	-4.2196	-4.205	-10.331	-6.7371	-3.3021	-4.558	-2.7993	-5.5788	-2.0175	-8.0514	-4.6496	-3.5434	-2.4855	-5.5332	-4.6216	-4.3236	-6.0612	-6.4369	-6.41	-4.5702	-4.4375	-4.5898	-4.6428	-1.7777	-6.0749	-3.7425	-8.3095	-6.31	-3.0502	-5.759	-5.5577	-3.8623	-4.3206	-1.4819	-5.8489	-5.5399	-3.4815	-2.3802	-5.4048	-4.1904	-6.9272	-3.9369	-1.033	-1.3725	-7.5268	-3.9301	-3.5056	-5.2045
6.4135	6.1611	5.9845	8.1696	3.4555	6.629	4.959	1.9729	3.8644	5.7232	5.9002	5.9558	4.1261	3.6708	4.5893	7.2103	5.0686	8.9037	3.5462	4.7552	5.4795	5.3205	8.8536	3.1505	4.6356	7.1847	7.0572	6.9513	7.0654	6.3713	5.2505	6.421	4.7312	2.9711	8.8197	5.5723	6.2475	6.8904	6.8255	7.6206	4.7088	2.7513	7.6223	5.7202	5.7773	7.4757	5.8954	8.262	5.5643	5.6699
-12.294	-13.672	-11.242	-12.721	-11.321	-9.6263	-9.1184	-11.575	-14.18	-11.448	-12.288	-13.566	-10.438	-8.4483	-12.662	-10.836	-10.14	-9.6106	-11.289	-10.952	-13.447	-12.309	-14.651	-13.527	-16.244	-9.0907	-9.9357	-11.282	-13.658	-13.663	-10.534	-11.257	-9.4467	-10.808	-14.062	-11.737	-12.801	-10.315	-9.4512	-12.178	-13.248	-10.221	-12.896	-11.379	-11.581	-10.953	-11.536	-12.539	-11.626	-13.345
9.7232	6.344	10.947	9.0737	9.3027	8.6813	6.8823	9.6829	10.427	6.9833	7.3845	6.3808	8.3134	9.5056	8.7555	8.9709	2.7722	8.4038	4.627	9.0681	8.7237	9.1407	6.1124	6.5448	9.1671	8.1729	5.7951	9.5552	5.8225	7.5601	12.05	7.6516	7.8302	8.6463	7.6588	6.8053	7.6103	9.3014	6.501	3.7289	4.6752	8.8116	9.1175	8.5999	8.4745	9.9691	5.2463	5.3893	8.1662	9.0653
0.5246	4.4208	1.7983	0.097829	0.46151	3.7593	3.0988	-1.9535	-0.053116	0.34046	3.4314	1.3815	2.1794	2.2607	0.38994	-0.46966	2.8344	1.449	2.6631	1.3704	-0.37012	-0.67571	2.1585	0.059879	0.77985	-0.33223	2.0309	-2.5053	-1.0228	0.79721	0.9822	3.396	5.4195	1.7811	0.75817	0.59538	4.7998	2.4799	-0.95836	-0.24147	-0.14462	0.028544	1.4964	-2.8082	0.5685	2.513	-1.2706	2.7185	0.26879	1.3921
-12.424	-10.011	-10.611	-9.3452	-10.27	-9.2666	-6.4671	-7.8046	-8.0997	-11.356	-10.769	-8.1527	-9.8297	-7.6357	-10.54	-11.657	-11.38	-9.4788	-10.941	-6.7259	-10.145	-7.0192	-13.853	-8.8002	-10.244	-9.4846	-9.2028	-7.1888	-7.0397	-11.599	-9.9464	-10.555	-9.7028	-11.824	-10.48	-7.9017	-9.9763	-11.195	-9.9003	-12.064	-9.2322	-14.546	-7.1403	-8.3872	-10.007	-10.78	-12.569	-8.821	-9.2798	-9.726
-11.115	-13.807	-11.371	-15.047	-8.9019	-13.872	-11.271	-15.81	-13.91	-9.8147	-12.984	-8.9925	-13.469	-14.306	-12.039	-15.492	-10.892	-8.8843	-16.202	-11.729	-11.86	-12.851	-16.312	-11.102	-13.776	-11.562	-15.535	-12.386	-15.764	-16.123	-12.858	-13.977	-12.651	-15.053	-11.828	-13.461	-15.288	-13.159	-11.206	-13.292	-12.948	-11.114	-13.919	-10.785	-12.683	-13.551	-12.67	-10.451	-13.334	-10.921
-13.229	-13.162	-8.7679	-10.041	-11.062	-11.484	-9.2305	-10.697	-12.252	-11.68	-15.001	-12.399	-12.25	-10.231	-10.305	-13.739	-9.6333	-12.695	-9.4608	-11.247	-9.71	-5.7519	-8.2722	-12.613	-11.059	-14.293	-11.212	-12.25	-15.14	-10.467	-8.368	-9.4289	-10.611	-8.9729	-8.3691	-9.877	-8.0196	-8.76	-10.243	-11.373	-13.636	-11.058	-10.361	-10.64	-12.902	-7.7163	-9.8118	-12.613	-9.1091	-9.4287
4.5931	6.2587	6.0803	8.0232	3.7117	6.7075	4.5739	10.633	6.556	5.0171	2.0153	6.5357	6.8039	5.4891	8.417	9.542	4.7108	5.5909	5.8447	6.4866	7.9379	6.3712	6.8504	8.4621	6.7654	4.6098	7.543	6.2537	7.9423	5.1031	10.224	6.8077	6.0112	6.0806	9.2783	6.3355	6.1494	7.5997	9.5273	6.8169	4.7573	6.2031	4.4313	8.9561	6.3459	9.2519	8.6282	5.7674	8.1731	5.3839
-23.998	-21.221	-23.586	-22.035	-23.16	-19.274	-22.836	-22.462	-24.337	-21.351	-23.044	-21.065	-24.459	-21.631	-21.336	-22.543	-22.728	-22.794	-21.286	-21.081	-25.562	-20.817	-21.159	-22.581	-21.2	-22.521	-19.319	-22.226	-22.773	-22.368	-23.724	-24.35	-22.329	-22.403	-23.039	-18.864	-22.915	-22.314	-23.481	-22.951	-22.87	-24.894	-19.41	-23.459	-21.158	-19.81	-22.937	-19.565	-24.263	-20.989
-3.8442	-2.3132	-1.1317	0.61587	-5.0386	-3.1569	-1.2084	-3.8219	-6.379	-3.0397	-4.0871	-2.1208	-2.672	-3.3761	-4.1663	-2.936	-3.4035	1.1559	-0.68113	-0.43933	-0.78892	-2.1959	-3.8686	0.80337	0.0063604	-2.0485	-1.0691	-2.8316	-6.7339	-4.5299	0.82356	-3.7392	0.0099902	-3.5569	-2.7052	-0.46826	0.28583	-3.3393	-3.8498	-1.4506	-3.6136	-1.4877	-3.4288	-3.0544	-3.7612	-2.2425	-2.6334	-0.72426	-0.70341	-3.6096
0.058336	-0.073602	-0.42919	-4.5463	0.26988	0.28442	1.0171	0.29986	-1.1673	-0.2017	2.0347	1.3885	-0.41143	-1.1823	0.071329	-0.49736	-1.6084	1.5225	-0.73505	-1.6719	0.044975	0.40572	-2.2323	-2.105	-2.3482	0.1033	-1.4619	1.4365	0.064684	-2.9042	-0.32624	-1.8098	-1.6236	2.6238	-2.194	0.72973	1.6074	-2.6388	-1.4103	0.32043	-0.9798	0.14532	-0.070353	-0.83757	-1.8442	-0.69865	-4.2956	-1.8801	1.349	-1.332
-1.3425	-3.5441	-1.7347	-3.1026	-2.2023	0.54845	0.66459	-1.5089	-0.59076	-5.8001	-0.99307	-0.6443	-3.9331	-3.822	-0.93288	-1.2612	-3.5964	-1.2839	-2.1583	-0.80907	-1.6123	-2.5396	-1.6164	-2.1737	-5.4905	-4.5045	-1.5645	-2.2034	-0.89058	-4.1807	-2.1675	-2.7486	-5.758	-2.3191	-0.96012	-4.4965	-3.2586	-2.2546	-2.4265	-2.0079	-1.2893	-1.5987	-0.37211	0.85208	-3.4917	-2.0407	-1.6697	0.07145	-1.5385	-1.0766
-12.902	-11.804	-10.857	-11.593	-15.892	-10.885	-10.342	-12.415	-13.365	-13.931	-14.97	-12.579	-11.076	-11.954	-14.447	-12.498	-13.862	-13.144	-10.916	-12.145	-12.624	-15.155	-16.115	-10.643	-14.173	-11.642	-12.071	-14.897	-12.853	-12.701	-11.898	-11.6	-11.565	-9.2929	-13.267	-10.957	-10.325	-14.107	-11.959	-8.9812	-9.1286	-15.129	-12.67	-15.338	-12.704	-11.072	-12.773	-12.71	-11.671	-12.338
-3.9682	-5.4687	-3.6296	-5.7669	-9.2873	-5.4353	-3.8226	-5.274	-5.0021	-5.1134	-2.9207	-2.1403	-4.7079	-4.2545	-2.1468	-5.312	-4.3454	-4.2034	-6.1262	-1.144	-5.8456	-4.353	-6.3874	-4.6295	-2.217	-1.0751	-2.1203	-5.6507	-3.6612	-7.0127	-7.2766	-4.3871	-3.2328	-5.7526	-4.9886	-4.4432	-5.9944	-6.9794	-4.6794	-1.8412	-3.2501	-5.8791	-3.0429	-4.4293	-4.8868	-6.6762	-5.3663	-2.5266	-6.0038	-5.2212
-4.6735	-3.0428	-7.4222	-5.6298	-2.1306	-3.5715	-5.698	-3.3944	-6.1215	-3.9596	-3.6243	-4.9509	-3.2591	-2.6297	-0.5133	0.43712	-4.3411	-5.6579	0.03021	-5.5269	-4.5789	-2.5149	-3.645	-1.2755	-4.2215	-3.3492	-0.24795	-0.70346	0.69352	-5.1394	-2.2361	-1.2752	-5.0919	-4.0897	-2.6906	-6.4526	-1.2581	-4.5458	-4.6403	-3.067	-2.9897	-6.8685	-5.2287	-3.7038	-3.8393	-5.8526	-5.1244	-4.8538	-2.3282	-4.5897
-6.8975	-6.8004	-8.2284	-9.9883	-9.1709	-7.0852	-6.7567	-8.0626	-4.9546	-10.124	-8.1885	-8.688	-10.891	-8.3452	-10.783	-8.3288	-8.5555	-7.7124	-7.576	-10.435	-5.0404	-6.6871	-4.6783	-8.8608	-3.413	-5.1418	-11.299	-7.0785	-6.7934	-8.5732	-6.7477	-5.595	-2.844	-8.1438	-8.9982	-5.8814	-9.3393	-6.8765	-10.036	-8.0578	-5.6554	-5.8785	-7.3827	-8.1383	-7.6085	-4.0214	-6.8489	-6.9971	-9.0114	-5.6541
-7.7146	-12.763	-8.8336	-10.486	-12.44	-10.222	-11.028	-11.722	-11.038	-14.49	-15.8	-10.075	-13.897	-11.253	-9.2716	-9.1744	-11.998	-11.87	-11.529	-7.3272	-5.9439	-11.691	-10.554	-11.261	-11.369	-12.569	-10.797	-10.594	-11.261	-10.476	-10.028	-9.9895	-11.41	-10.611	-11.376	-12.73	-7.9981	-12.713	-7.2662	-9.8784	-11.034	-9.5208	-9.6523	-11.087	-8.7679	-10.909	-8.217	-11.162	-11.49	-9.9643
-21.45	-21.09	-21.139	-20.818	-25.916	-20.392	-19.437	-22.813	-23.933	-20.057	-17.495	-18.336	-21.059	-18.916	-23.681	-19.142	-20.689	-20.643	-20.803	-21.933	-22.279	-19.125	-21.493	-22.548	-21.802	-20.735	-20.894	-19.26	-23.416	-22.404	-20.887	-19.851	-21.853	-22.875	-18.865	-21.865	-19.027	-20.513	-19.112	-20.024	-22.31	-22.885	-19.706	-20.813	-17.863	-23.333	-18.127	-19.198	-22.886	-23.934
-0.46975	-1.7278	-0.93789	-0.023606	-0.048785	-0.63814	-0.0089283	-3.1335	-1.3135	1.5709	0.78997	2.2574	-0.7305	0.15341	-3.3264	-1.5172	-3.061	-2.6227	-3.3058	0.27878	-1.4025	-4.8678	-2.7889	-1.4166	-1.3343	-0.9706	-2.6981	-3.2938	-1.5994	-1.4633	-0.47238	-2.8555	-1.663	-1.4111	2.331	-1.0272	1.4884	0.88714	-3.0884	0.14436	-2.6277	-3.0661	-1.4074	-1.2588	-0.62189	-0.026464	-3.1342	-3.2216	-2.9609	-1.3958
-20.099	-21.248	-23	-20.897	-21.269	-23.191	-21.57	-19.838	-22.316	-21.014	-22.759	-22.924	-23.046	-21.906	-21.606	-20.8	-24.711	-20.41	-20.637	-22.935	-22.731	-21.14	-22.065	-24.325	-21.469	-24.582	-19.825	-27.235	-22.36	-23.271	-23.256	-21.813	-23.405	-20.327	-22.399	-21.613	-20.012	-24.053	-20.116	-20.803	-22.977	-22.688	-21.725	-23.026	-25.369	-20.24	-24.274	-24.705	-23.561	-22.765
-5.578	-3.6178	-5.5011	-2.4136	-5.2814	-1.9178	-7.3699	-4.1017	-3.5315	-4.7641	-3.1283	-5.2489	-2.1698	-2.1283	-6.1152	-1.6811	-3.8106	-2.0485	-4.3176	-1.4413	-6.2523	-2.7063	-3.3082	-5.02	-6.7897	-4.8386	-1.3515	-1.2034	-5.4688	-3.9127	-4.9301	-3.4414	-5.4727	-4.3779	-6.6271	-2.8302	-5.4193	-0.88496	-0.11294	-7.3436	-2.9832	-5.9917	-4.3918	-1.8888	-2.265	-4.3816	-3.6792	-3.8551	-0.9686	-2.3578
-21.63	-22.795	-22.578	-20.963	-20.417	-23.635	-20.789	-22.811	-22.789	-25.246	-23.064	-24.712	-22.017	-21.256	-22.863	-19.28	-20.171	-22.961	-21.656	-23.569	-20.759	-22.602	-21.59	-23.915	-20.242	-22.963	-19.231	-22.972	-23.024	-25.292	-21.592	-22.021	-23.739	-18.719	-20.652	-22.812	-23.928	-21.186	-23.128	-21.288	-22.813	-22.59	-24.253	-18.856	-21.979	-19.808	-22.093	-20.788	-22.576	-19.711
2.2198	5.5821	1.6529	2.7305	2.0463	1.6748	2.5169	4.1086	7.221	3.7872	1.9617	0.1904	3.1933	3.4483	3.6037	3.1342	5.5061	1.8776	5.0142	2.0372	2.5993	2.8384	1.7513	2.8062	3.7488	5.6517	-0.27633	4.982	4.4013	4.1834	4.2265	2.7245	4.0867	-0.60083	0.46857	0.30595	4.684	3.4585	3.1724	1.4969	2.3821	2.6561	2.4888	5.1727	1.3153	0.5546	-0.59438	1.3196	-0.85957	1.5329
-9.3813	-10.21	-13.954	-13.466	-12.646	-15.497	-12.294	-10.398	-12.227	-12.248	-14.371	-12.138	-11.107	-13.078	-11.916	-11.627	-13.718	-15.532	-13.213	-12.136	-10.062	-9.8441	-13.538	-12.712	-12.347	-12.76	-10.784	-10.461	-10.724	-10.75	-11.94	-8.0022	-10.873	-13.645	-13.104	-11.628	-11.863	-8.8136	-14.149	-8.6326	-10.545	-13.442	-10.433	-11.395	-10.019	-11.624	-11.669	-10.043	-12.605	-9.6628
1.273	3.9292	-0.47833	0.6663	2.3049	-1.4092	1.9349	-2.7562	1.1132	2.9619	2.2736	0.2344	-0.71082	-0.16164	1.5705	-1.0124	-0.16045	4.0213	3.7903	0.24893	-1.2844	-1.0308	-0.7371	-0.097291	-1.9677	0.70322	3.7241	0.63696	-0.026518	1.2162	3.0166	1.3967	0.67321	-0.81858	-1.8561	1.7456	2.7751	1.531	-1.2145	-0.65534	-0.2469	0.35221	-1.0493	2.9556	-0.53463	-3.1878	0.62588	0.71246	-1.1565	0.86973
-12.495	-14.021	-15.247	-12.529	-15.697	-10.878	-13.787	-16.706	-9.9752	-14.217	-14.264	-11.814	-13.144	-11.475	-12.307	-13.649	-12.098	-16.643	-11.281	-14.924	-10.29	-10.166	-14.029	-13.832	-13.413	-14.745	-13.656	-13.435	-16.112	-15.524	-14.516	-15.625	-10.301	-15.208	-15.768	-9.916	-15.339	-8.9428	-16.052	-11.567	-12.301	-13.748	-14.037	-11.238	-13.251	-10.6	-14.028	-13.358	-12.841	-17.612
-10.144	-13.847	-10.694	-11.799	-15.082	-12.845	-11.95	-11.699	-10.059	-9.5692	-9.3295	-12.374	-11.872	-12.514	-11.272	-9.2373	-12.631	-8.4929	-11.836	-8.8026	-11.296	-10.727	-12.757	-14.822	-10.352	-12.154	-8.1907	-9.7314	-9.4515	-7.8462	-8.2251	-10.636	-13.683	-8.1868	-12.451	-9.7766	-14.137	-13.994	-10.362	-11.816	-12.527	-11.966	-12.723	-12.666	-10.856	-10.826	-12.785	-12.167	-11.616	-12.477
-11.985	-8.419	-7.9415	-9.9389	-10.175	-9.3894	-11.267	-10.706	-8.2634	-14.507	-11.907	-10.883	-7.1576	-10.998	-10.013	-6.9243	-8.3975	-11.829	-10.333	-10.401	-10.407	-9.8766	-9.948	-9.5702	-9.5228	-9.7454	-10.466	-13.994	-8.7914	-11.84	-8.0655	-11.079	-11.13	-8.4054	-10.57	-9.0349	-8.522	-11.669	-6.4972	-8.7914	-6.8609	-9.242	-8.6981	-10.388	-12.391	-8.8677	-12.197	-9.161	-9.0046	-12.048
-0.51794	-3.1195	-3.6247	-3.1099	-3.8735	-4.1523	-1.4625	-1.2004	-5.6466	-2.4537	-1.3708	-3.5288	0.10843	-0.2735	-3.398	-2.1114	-0.28146	-2.4903	-0.3336	-1.7956	0.14601	-3.9501	-1.3048	-2.9877	-4.9426	0.28889	-1.0518	-1.9781	-4.6937	-2.394	-4.6897	-3.7523	-2.1454	-3.7946	-3.1846	-5.8716	0.18912	-3.7498	-3.1921	-4.5312	-3.1834	-3.4945	-3.4496	-2.3186	0.60292	-4.6654	-1.2487	-4.168	-0.84889	-2.4114
-10.686	-9.3824	-14.297	-10.671	-11.445	-13.913	-14.868	-14.226	-15.098	-10.447	-12.683	-12.017	-14.209	-14.054	-10.237	-15.583	-13.47	-10.633	-12.255	-12.555	-13.478	-14.365	-12.016	-11.714	-15.836	-13.334	-12.28	-11.207	-12.067	-9.9191	-14.149	-11.485	-12.316	-10.556	-11.399	-11.858	-12.928	-11.043	-11.676	-13.188	-13.91	-10.613	-11.469	-17.598	-13.967	-11.71	-11.319	-15.095	-12.876	-9.9754
2.6283	1.1405	1.6391	4.3673	2.3731	1.6441	-0.14482	2.9778	1.2703	2.7047	3.5725	3.4803	2.0632	-0.37264	5.103	3.3518	0.34194	1.4446	1.6919	1.1385	0.045267	2.4547	0.66425	0.9721	3.292	5.3724	2.719	0.73988	0.63546	3.1409	1.7805	3.3716	3.7587	-0.057968	1.1445	1.5107	2.3301	1.8981	-0.092976	2.1319	2.6407	2.5997	2.2823	0.44539	-1.4009	-1.7706	4.2593	1.9292	1.8567	1.7833
-15.77	-11.767	-11.961	-13.777	-11.865	-12.758	-12.848	-13.519	-11.519	-15.346	-12.674	-11.113	-10.981	-9.9467	-11.934	-10.814	-14.806	-11.097	-12.318	-13.317	-14.796	-14.083	-11.768	-13.032	-12.109	-16.111	-14.69	-13.409	-11.778	-11.221	-9.9841	-14.999	-15.853	-11.836	-15.523	-13.688	-14.023	-15.265	-13.164	-18	-14.124	-13.98	-13.498	-13.928	-10.034	-15.264	-14.868	-12.171	-12.808	-15.152
5.3455	4.5485	3.7026	3.8455	2.8592	4.5122	7.3553	3.3316	1.5522	5.122	5.4988	5.9047	5.9613	5.6802	5.5618	4.8508	2.5931	6.6213	5.4992	4.535	6.6861	2.0122	4.1377	8.2344	4.7471	2.7196	6.1837	3.7058	4.2539	4.4834	4.9446	8.5559	5.171	4.3223	4.8295	7.4016	5.0635	2.4119	6.375	6.7565	6.8879	7.6974	4.1184	4.8771	6.078	2.2874	4.95	4.3065	4.4703	4.1588
-1.1294	-2.2307	-3.0771	-0.36119	1.6271	1.8789	-3.1561	-0.66533	-2.892	1.2047	-2.0461	-0.87117	-2.9146	-3.5766	-0.38326	-0.45748	-0.75557	-3.3495	0.48879	-0.34793	-2.3511	2.9188	0.40654	0.86586	2.2519	-1.9868	-0.43561	-1.3463	-1.995	-0.9489	-2.5836	-0.31848	-4.2635	-0.12337	-2.1731	-0.25943	-1.3063	-0.93158	-3.1368	1.6844	-3.7019	1.9016	-3.1646	0.1389	-5.4821	0.32436	-4.4009	-1.3756	-1.1205	-3.9692
-3.744	-0.90495	-1.7225	-4.5389	-1.2966	-3.5731	-0.80178	-2.5001	-1.7079	-4.9947	-2.9296	-2.4158	-2.4377	-4.0279	-2.7322	0.22386	-0.78563	1.9181	-1.0756	-1.2617	-0.15745	1.1659	-2.5009	-3.2342	-2.6899	-3.3726	-4.3738	0.23365	-2.7351	-5.2626	-3.932	-3.2371	-6.7445	-3.0836	-2.2871	-2.1482	-2.9644	-5.005	-3.6579	-3.6853	-2.5808	-3.5937	-1.9005	-2.5115	-1.2305	0.17306	-3.4628	-2.1249	-4.9875	-6.7857
-7.9655	-10.406	-4.2951	-4.9295	-5.381	-4.6478	-7.8993	-7.5849	-4.8235	-5.6961	-5.6216	-6.4837	-5.7161	-4.7767	-4.0838	-8.132	-5.6574	-6.4571	-7.0953	-7.6553	-6.2925	-6.0756	-8.7825	-8.7148	-7.6955	-3.5056	-5.8691	-6.7981	-5.8667	-3.58	-4.8402	-3.492	-4.3626	-3.3024	-6.2507	-6.7897	-5.1417	-4.9784	-8.9939	-5.4174	-8.7368	-4.8208	-9.9766	-7.5033	-8.1756	-8.0389	-4.6424	-8.6515	-4.7784	-6.3578
-1.0401	-3.1818	-0.82329	-4.0159	-1.6476	-4.6154	-3.6455	-4.8092	-0.02899	2.0919	-1.1148	0.96445	-3.8831	-0.45553	-4.0202	-2.1778	-1.5258	-1.4186	-0.73159	-0.57869	-2.3473	-1.5724	-2.9481	-3.4359	-6.0629	-2.7877	0.095139	-2.6052	-1.8779	0.14657	-1.4868	-0.89062	0.59843	-1.9829	1.5977	-3.853	-3.9471	-1.3604	-3.3745	2.0406	-2.3751	-2.874	-5.3314	-1.6452	-3.6475	0.55998	-2.8322	-0.89593	-3.2143	-2.9399
-13.403	-13.95	-11.806	-11.639	-16.203	-10.519	-14.433	-13.291	-9.9411	-11.537	-11.398	-13.071	-12.852	-12.991	-13.326	-12.28	-15.071	-13.424	-13.591	-12.737	-14.411	-12.062	-13.622	-13.51	-11.164	-11.582	-13.596	-11.471	-13.141	-13.004	-14.574	-16.441	-11.187	-12.425	-14.676	-15.015	-10.492	-11.497	-13.979	-10.844	-9.9825	-12.262	-12.482	-13.606	-15.073	-14.01	-11.858	-13.331	-10.738	-13.427
-9.7313	-10.046	-12.856	-11.369	-12.753	-12.197	-10.049	-10.256	-13.678	-11.38	-12.876	-13.725	-7.5165	-10.401	-13.681	-9.8557	-12.165	-8.799	-11.981	-10.684	-11.342	-13.895	-10.248	-10.885	-10.968	-12.462	-8.5185	-11.867	-10.38	-11.251	-9.8325	-12.999	-9.7818	-14.806	-11.088	-13.408	-12.106	-11.982	-10.352	-8.9298	-11.404	-16.615	-13.655	-9.4005	-8.9697	-11.383	-13.151	-13.336	-11.888	-13.847
-3.6684	-3.9832	-0.28843	-1.1415	-1.696	-0.87175	0.0099493	1.4987	-1.7387	1.4458	-3.0063	-2.2134	2.1424	0.49457	-0.049167	-0.59425	1.0394	-1.1953	1.4304	-1.2904	-0.4805	-0.38613	-4.5821	-0.22741	1.2428	0.72084	-0.59236	-2.1227	0.66529	-0.14884	2.8874	-2.5061	0.074115	-0.37959	-1.7348	-3.4327	-0.25814	1.1749	-3.4223	-0.48878	-2.0625	-3.3569	-0.23259	-0.19235	-0.61229	2.7097	-0.14199	-2.2652	-0.55279	-2.6871
-1.7134	-1.9393	-4.8379	-2.989	-2.2648	0.15295	0.073246	-2.9049	-3.7545	-3.1008	-2.2247	-0.66127	0.11526	-2.5816	-3.8482	0.69138	-3.5825	-0.84426	-0.9494	0.096929	-1.9299	1.7618	0.038809	-1.759	-1.7476	-3.762	-0.54155	-0.32844	1.7088	1.8666	-1.5298	-2.1385	-1.4448	-2.6645	-3.1645	-1.0561	1.2719	-1.8699	-2.9707	-2.4616	-0.73281	-3.1218	1.1858	1.6943	-0.44209	-4.0658	-1.0955	0.48781	-1.2868	-1.4218
-9.0272	-12.837	-10.926	-12.269	-10.181	-8.9595	-13.998	-11.315	-11.101	-13.769	-9.9942	-9.137	-13.893	-12.303	-8.8466	-12.085	-13.174	-13.555	-12.082	-9.0856	-12.067	-9.8298	-10.916	-10.829	-15.21	-15.336	-12.132	-11.961	-7.593	-10.045	-9.2076	-10.697	-8.4239	-11.692	-11.181	-7.7759	-11.46	-13.937	-12.991	-14.401	-10.437	-12.759	-12.703	-14.478	-11.604	-10.289	-11.423	-13.139	-11.312	-11.362
-15.415	-13.38	-17.442	-15.085	-15.101	-17.378	-12.056	-15.619	-11.912	-13.581	-14.115	-12.173	-16.925	-15.849	-13.537	-17.23	-9.9333	-15.6	-13.749	-13.789	-14.381	-11.995	-15.399	-14.08	-12.8	-15.326	-18.645	-15.429	-14.302	-15.982	-12.878	-15.151	-14.213	-12.413	-13.338	-13.308	-14.458	-13.095	-14.308	-16.102	-15.144	-14.534	-15.53	-12.369	-13.001	-16.372	-13.586	-13.199	-15.641	-14.035
-14.686	-14.715	-14.061	-10.926	-13.876	-12.837	-13.631	-12.282	-12.146	-16.476	-13.218	-8.056	-14.665	-12.508	-14.165	-15.497	-11.788	-14.25	-13.798	-15.038	-14.165	-14.984	-11.55	-12.953	-12.939	-13.172	-13.737	-12.09	-11.362	-13.196	-11.676	-14.334	-16.013	-14.395	-13.332	-12.36	-12.677	-13.677	-14.579	-15.181	-15.311	-14.863	-8.2685	-12.117	-14.551	-13.218	-11.817	-16.599	-13.317	-12.023
-0.93567	-4.1117	-1.4002	-2.1414	-4.1316	-3.797	2.8889	-1.2393	-3.7004	-5.2326	0.01151	0.34841	0.12154	-2.9327	-5.7518	-5.3885	-2.9309	-3.5412	-0.20397	-3.203	-3.5186	-1.005	-3.6445	-3.5132	-3.594	-0.87028	-2.7932	-3.2497	-3.7185	-3.2139	-4.0039	-0.31543	-2.3672	-0.95735	-4.8662	-0.96586	-1.1391	-0.12583	-1.2482	-3.3735	-0.74104	-2.4213	-5.6068	-3.2389	-0.086963	-3.4784	-2.5682	-2.0178	-1.3607	-2.8312
-6.2832	-6.7382	-5.6078	-8.3835	-6.5865	-4.0203	-5.1544	-8.301	-8.8448	-4.4141	-3.2324	-8.3414	-4.9102	-4.125	-4.0787	-8.918	-7.5704	-4.6324	-7.416	-6.2014	-5.1026	-8.1487	-4.7876	-7.1869	-5.5424	-8.1042	-4.0029	-7.6809	-2.5517	-5.969	-4.9257	-3.8446	-7.633	-8.6411	-8.5577	-5.8761	-6.5513	-7.483	-5.2483	-4.6143	-7.0225	-4.8838	-9.129	-6.3711	-5.9684	-3.901	-4.8045	-8.828	-5.4663	-4.9045
-10.079	-10.767	-9.7168	-9.8872	-5.4376	-11.644	-10.679	-10.581	-10.743	-8.2283	-8.435	-5.585	-6.9766	-9.4052	-10.455	-8.2984	-11.459	-8.7055	-9.7363	-7.2311	-10.024	-5.8344	-8.8422	-10.348	-10.203	-8.4635	-9.664	-6.6481	-10.299	-6.8887	-7.8403	-8.3227	-8.9988	-7.5349	-6.2779	-8.9292	-9.1495	-8.1015	-8.3767	-8.2876	-7.7976	-4.9328	-9.9541	-7.4589	-11.746	-7.7489	-9.9364	-11.233	-9.7382	-13.247
-13.585	-12.25	-13.676	-10.356	-13.766	-14.486	-11.671	-12.507	-9.2339	-12.07	-13.09	-13.752	-9.8591	-12.781	-14.715	-11.709	-16.792	-14.297	-13.954	-13.345	-12.018	-11.311	-16.595	-13.165	-11.177	-11.202	-13.646	-13.49	-14.261	-11.155	-13.34	-15.487	-13.747	-9.6003	-14.664	-11.805	-9.7597	-14.002	-12.696	-12.077	-16.059	-12.44	-12.698	-13.61	-15.569	-9.0347	-11.094	-12.677	-13.709	-13.231
0.00090341	0.10405	2.5709	1.899	-0.31295	3.4996	1.5059	-2.7583	-2.9005	-0.44358	-2.8244	-2.864	-2.0098	-3.5252	4.3967	-0.18125	-0.59854	0.2259	0.16487	-1.8101	-3.6142	0.052902	-0.61355	1.4294	-0.21464	0.088437	-4.132	-0.048627	3.7484	-0.055158	1.1861	-0.37606	-1.4002	0.63252	-3.7301	-0.90407	1.011	1.5032	1.9923	2.5075	-0.72873	-3.2041	1.403	1.3084	0.83058	-2.3155	0.2692	0.48257	-1.3668	3.6967
-12.861	-15.869	-14.143	-11.97	-16.999	-12.621	-10.103	-12.052	-15.189	-11.681	-13.096	-8.3375	-15.967	-8.548	-9.3513	-13.332	-13.347	-13.913	-12.333	-13.154	-13.233	-10.97	-14.762	-10.465	-13.521	-13.672	-10.268	-12.924	-13.236	-12.227	-12.72	-11.819	-14.407	-11.196	-13.162	-14.608	-10.806	-14.168	-11.376	-13.87	-11.717	-10.562	-12.959	-14.689	-13.957	-11.748	-10.974	-11.723	-14.462	-13.621
1.505	-1.1892	-2.1487	-1.6656	0.58926	-1.1402	-2.4266	-1.6336	-2.7977	-1.0361	-1.1949	-3.894	-3.3653	-2.9424	0.98102	-1.7687	0.29289	-4.3569	-2.0904	-2.696	-1.4559	-3.8364	-0.49957	-3.6972	-1.4164	-2.4166	-1.161	-0.925	-5.0286	-1.8039	-0.79799	-2.0377	-1.9977	-4.0575	-2.8693	-2.6818	-0.27574	-4.1229	-0.48158	0.81396	-2.0419	-0.55672	-0.077175	-2.2453	-0.38462	-1.7981	-2.2556	-2.8183	-3.5311	-0.79611
0.20889	0.69153	-0.037782	2.7447	2.0173	2.276	2.733	3.118	2.7147	1.5431	-1.392	1.8557	2.4037	3.1717	2.6473	3.8707	0.73964	1.2325	1.099	0.42415	2.1368	-1.2141	4.4339	-1.0526	-0.47605	0.52038	1.3966	0.81958	0.35233	-0.22826	5.4298	-1.0621	0.58811	1.3366	2.4939	-0.39447	1.5037	1.3458	5.2607	1.6237	2.2378	0.25893	1.419	5.2242	0.4652	0.14366	0.26523	-1.3806	2.9615	2.3172
-13.317	-15.479	-13.395	-10.096	-16.651	-14.508	-12.569	-12.73	-13.416	-10.266	-11.689	-15.705	-12.92	-12.699	-15.006	-14.51	-10.846	-14.934	-13.423	-11.977	-11.665	-12.261	-13.123	-14.798	-17.127	-14.379	-12.237	-12.638	-12.86	-12.343	-11.964	-14.726	-14.271	-11.036	-13.329	-14.171	-14.688	-15.459	-10.47	-12.792	-14	-12.102	-14.064	-12.704	-16.909	-12.883	-12.822	-9.5762	-11.625	-15.571
-20.012	-22.832	-23.521	-22.465	-23.143	-21.858	-22.293	-23.858	-21.133	-20.606	-24.297	-21.21	-22.371	-24.607	-18.211	-23.555	-23.292	-22.192	-20.364	-25.276	-18.824	-19.505	-22.381	-22.888	-21.087	-21.195	-22.103	-20.452	-21.034	-21.461	-20.42	-20.792	-19.158	-18.586	-22.578	-21.075	-20.84	-19.853	-24.248	-21.458	-24.146	-21.932	-22.592	-19.857	-24.896	-23.18	-23.256	-19.047	-23.433	-21.854
-13.561	-12.907	-13.318	-12.73	-13.792	-15.622	-14.047	-11.461	-14.275	-15.523	-10.627	-12.889	-13.669	-14.041	-9.7943	-15.561	-12.434	-12.396	-13.597	-12.584	-15.236	-13.959	-13.394	-12.672	-13.071	-10.619	-12.612	-10.886	-11.756	-10.408	-12.339	-10.884	-10.605	-14.919	-13.813	-12.082	-11.093	-9.4077	-14.253	-15.163	-15.476	-15.293	-16.05	-13.321	-12.096	-13.647	-11.698	-14.638	-11.45	-10.938
-0.37758	-2.4827	-1.8185	0.58377	0.15511	0.51002	-4.0521	1.6226	-2.5637	-3.4116	1.271	-1.8974	-0.9607	-6.506	0.1917	0.39916	-1.0412	-1.6361	-2.0466	-1.7095	-2.3291	-1.4361	-0.29691	-1.2876	0.032136	-2.8069	-2.0732	0.18251	-1.2687	-1.0509	0.45296	-2.1277	0.54975	-2.1105	0.86029	-0.2393	-3.5113	-0.45026	-1.2901	0.21388	-1.4699	-3.419	-4.1305	-0.43557	-0.06679	0.19656	-0.69437	-1.9116	-0.21511	0.56054
-2.4603	0.81391	1.1977	-1.4974	-0.42961	0.4203	0.65304	-0.27635	2.946	0.44842	0.87094	-0.25621	-1.8131	1.7329	-0.17595	1.2235	-2.2372	-0.2624	-1.1906	-1.8017	-0.49871	-1.006	-0.40654	-2.3707	1.1512	-0.5874	-2.2514	-1.1207	1.1899	-2.3276	-0.30319	-0.39307	-0.45008	2.1257	-0.65803	0.72185	-2.1867	-0.91562	-2.0369	-1.6551	-0.064782	-0.76672	-2.6211	0.69804	-0.65927	3.5878	-1.7783	-1.0608	0.72436	1.3285
7.0318	6.3025	8.3683	7.7554	10.667	10.782	6.5321	12.141	7.1216	11.1	6.8874	9.5794	7.2299	7.2208	8.3551	9.5778	9.2823	6.527	6.7581	7.2346	10.146	12.363	4.9623	6.1659	9.8032	5.1059	9.4726	8.0857	6.1262	7.574	8.5696	7.2704	8.5155	8.6521	8.3094	9.9479	6.748	10.28	7.6853	9.1708	15.444	9.7119	7.4639	2.8698	9.3238	8.8308	7.2588	8.2577	9.6426	8.9587
6.8458	9.5738	6.2495	6.9017	5.8128	3.895	4.9176	3.0209	6.0942	6.3607	6.0529	8.0615	8.4233	6.6074	7.2643	7.9428	7.1445	6.0709	7.4043	6.0487	3.0524	8.7212	8.2219	7.3665	5.2487	7.3158	5.9727	6.6387	6.9418	7.0159	6.1641	8.2123	7.2808	5.7637	5.4531	4.077	7.5053	5.049	8.1147	3.9244	7.0598	6.1508	6.2509	8.26	8.2162	5.8246	8.6433	10.321	5.8234	7.6102
-6.4197	-4.4264	-3.0201	-2.8117	-4.4789	-1.9499	-6.2388	-2.9452	-4.7355	0.11692	-3.8313	-1.6059	-4.3403	-1.911	-1.2224	-7.9228	-4.7519	-5.3482	-1.0069	-3.2513	-5.4852	-4.1445	-3.2569	-1.93	-4.7741	-2.3749	-3.1364	-3.191	-3.0742	-5.6268	-2.4825	-6.0883	-5.4332	-3.8835	-2.8681	-2.8383	0.12466	-1.0314	-5.2096	-4.1918	-4.2807	-5.7859	-3.4234	-5.3258	-3.0449	-2.043	-3.9397	-5.6386	-1.6772	-6.6149
-17.483	-21.055	-20.37	-20.651	-22.02	-22.221	-21.785	-21.491	-20.208	-20.276	-19.736	-18.942	-20.472	-19.727	-16.646	-20.725	-20.7	-22.437	-20.457	-17.694	-20.741	-21.888	-22.076	-20.287	-21.27	-19.235	-20.043	-21.511	-19.082	-19.245	-19.871	-20.175	-20.605	-23.631	-20.502	-23.137	-20.729	-19.226	-26.614	-21.982	-19.071	-18.766	-19.799	-19.542	-19.507	-22.937	-21.29	-24.188	-21.463	-20.088
-11.212	-10.618	-15.383	-12.909	-13.383	-15.654	-11.598	-11.698	-14.716	-17.221	-12.271	-14.198	-14.211	-14.706	-13.916	-12.07	-14.739	-12.313	-9.751	-10.205	-11.505	-14.973	-13.42	-11.499	-11.115	-15.167	-12.56	-12.137	-15.682	-12.324	-12.996	-15.196	-14.812	-13.571	-12.448	-14.892	-11.384	-13.125	-14.863	-14.652	-13.329	-11.611	-13.805	-15.873	-11.064	-14.016	-13.04	-16.608	-12.352	-14.439
-2.2445	-0.71193	-4.1524	-1.8167	-2.899	-2.8064	-2.6826	-1.9898	-2.7983	-1.4395	-1.7752	-2.7154	-1.3256	-5.3689	-3.7598	-1.9749	-5.3686	-3.0408	-2.8358	-2.7484	-3.4417	-1.4639	-2.022	0.75434	-3.3728	-0.73222	-3.8823	0.80162	-1.3347	-4.6518	-3.6079	-1.6542	-4.5656	-3.8243	-2.2278	-4.4855	-4.6694	-1.565	-3.1038	-2.0439	-2.2024	2.1624	-3.9818	-3.2034	-2.1762	-1.4441	-2.9828	-2.136	-3.254	-2.7561
-5.1689	-7.0788	-6.7157	-7.0186	-6.1072	-6.7443	-7.3244	-5.7841	-5.2804	-5.865	-5.4531	-4.9245	-10.331	-8.0225	-1.7358	-4.887	-4.7998	-5.4192	-4.7306	-5.2865	-2.7777	-5.1501	-4.1077	-5.182	-5.1587	-5.765	-2.897	-7.2903	-4.7525	-4.6777	-5.3397	-2.0703	-4.2098	-7.7973	-4.8137	-6.1644	-4.846	-6.6347	-7.1863	-3.0935	-6.2855	-5.4957	-3.0929	-4.3026	-7.4042	-3.6612	-4.1273	-4.3326	-6.45	-5.4861
-11.993	-9.8346	-15.193	-13.775	-15.449	-12.961	-10.876	-12.647	-14.107	-13.509	-14.887	-13.052	-13.924	-14.563	-12.607	-14.342	-12.775	-13.536	-13.963	-14.044	-12.909	-12.199	-11.587	-13.221	-9.562	-13.527	-13.692	-12.449	-11.973	-11.928	-12.752	-13.322	-13.126	-13.478	-12.656	-12.701	-13.915	-14.529	-10.867	-14.882	-12.78	-12.76	-11.151	-12.354	-14.744	-13.478	-10.781	-13.319	-13.381	-14.897
0.65847	1.1168	2.1253	3.3083	4.8143	3.9716	2.1977	1.2841	3.5958	1.2731	-1.4272	2.194	3.5245	2.4194	4.221	4.3411	-0.31761	0.71313	2.5203	2.3166	2.0659	4.0147	1.1067	3.0758	3.0892	2.8926	1.8935	2.034	-0.056758	1.684	7.253	2.8519	0.019506	3.915	-1.028	0.98388	2.9413	-0.41188	2.4573	2.8103	1.2223	2.3375	-0.46682	3.0426	2.0726	0.86099	2.5238	3.7537	0.36939	-0.6113
0.37258	1.0344	-2.0487	1.3062	-1.9548	-1.083	0.27004	1.9044	-1.0174	2.2552	0.76582	-1.2056	-2.6321	-0.77672	1.1465	-4.2509	-0.46962	-2.0017	-1.4133	0.72303	-0.57434	-1.1856	3.1747	-0.58733	-0.96127	-0.80686	0.23107	-1.252	-3.4768	-2.103	2.4593	-2.7886	-1.5669	-2.9628	-0.83484	0.84107	-1.4948	-1.7175	-2.9091	-2.9446	-2.4391	-1.0635	-0.67508	-3.0807	0.57851	-1.4227	-0.62542	-1.891	0.3563	-1.7259
-20.413	-21.883	-22.959	-19.033	-19.44	-22.382	-22.007	-18.565	-20.298	-18.847	-20.201	-23.047	-20.827	-22.858	-20.483	-21.016	-19.716	-21.286	-18.115	-21.269	-20.765	-22.179	-21.208	-21.554	-18.19	-22.402	-19.075	-20.482	-20.778	-21.148	-23.285	-22.711	-24.629	-21.067	-22.697	-20.2	-19.745	-21.836	-22.438	-17.912	-19.025	-20.454	-18.068	-18.349	-19.431	-20.97	-20.49	-21.896	-23.795	-17.931
-13.224	-9.2943	-10.68	-14.664	-12.35	-12.121	-9.761	-15.998	-14.279	-11.191	-12.845	-13.786	-13.178	-13.608	-12.418	-11.9	-15.004	-12.881	-10.413	-12.533	-15.31	-9.2156	-10.742	-13.779	-12.258	-14.062	-10.606	-9.2621	-10.771	-10.914	-12.589	-13.432	-13.615	-12.04	-13.914	-15.023	-12.68	-10.609	-14.913	-14.033	-14.302	-11.893	-13.929	-9.7963	-12.85	-11.486	-9.4145	-13.078	-11.832	-11.647
-0.85088	-0.14772	-0.48229	2.8465	-2.9664	-3.9496	-0.62329	-0.036262	-0.1468	-1.5629	-2.0764	0.67984	-0.025573	-2.036	-3.3363	0.19427	-1.8089	0.84055	-2.0454	-1.0587	-0.41505	1.5282	1.3743	-4.2548	1.6278	0.53121	-3.048	-0.99245	-2.1412	-0.38377	-5.5376	-4.9758	-3.3784	-2.0781	-1.7688	-0.030807	-3.0762	-3.3111	-2.9754	2.4259	-2.6429	-1.3274	-1.0416	0.18147	5.7453	-4.8292	-1.3943	-1.9698	-2.0092	-0.31824
0.87237	-0.85339	3.0493	0.51388	3.4422	-2.4007	-0.84611	1.2838	-2.8794	-0.15862	0.69404	2.0162	0.24218	0.74871	-0.52949	2.5164	-2.9331	1.7883	-0.48679	0.16112	-4.4555	3.4354	0.94362	0.18365	2.0225	0.05324	-1.1516	2.0923	-0.57222	0.9786	0.96333	2.9349	3.411	1.5543	2.8399	2.1488	-1.474	2.0134	1.0077	1.9069	1.6208	-0.64873	-1.4864	1.277	1.7887	1.1732	-0.51235	-0.5585	-0.52372	1.6737
-10.154	-11.849	-6.8338	-10.949	-9.35	-4.6993	-9.4301	-8.8899	-8.0941	-7.4009	-9.3374	-9.1193	-11.09	-10.296	-5.8431	-7.6379	-11.877	-8.3874	-9.5016	-9.541	-10.483	-7.2873	-9.676	-10.278	-10.632	-10.353	-9.6039	-9.3412	-10.485	-12.238	-10.145	-9.3172	-9.4117	-7.8169	-9.251	-9.3438	-9.4154	-5.3081	-8.8831	-5.7937	-9.5676	-9.485	-8.0373	-7.75	-7.2939	-10.558	-5.8296	-6.3627	-7.5046	-9.9622
0.82384	0.32446	1.2132	0.48721	-2.1266	0.57784	-1.439	-1.8148	-1.5197	1.1619	1.0905	-1.5662	-0.43026	-0.18462	-0.6958	-1.861	0.26683	1.9795	-0.32451	1.2348	-1.5614	0.08959	0.84234	-0.63356	-1.9894	-1.8032	-1.3741	1.3441	-2.7059	-2.9749	-0.071503	0.49241	0.080514	-0.78556	-1.7887	-0.82726	-0.31772	0.36914	-2.4389	-2.8654	-3.7282	0.071353	0.69952	0.91872	-1.5652	1.2731	-1.2193	1.4127	2.4133	-2.3616
-5.0474	-3.2891	-4.1193	-0.745	-6.8707	-6.1627	-3.0874	-3.8873	-3.7243	-5.7026	-5.2547	-5.1324	-4.1573	-1.513	-4.4904	-3.8563	-5.9342	-5.1458	-3.3175	-4.7892	-4.5064	-9.6429	-7.9739	-6.0988	-2.3891	-5.2018	-3.6277	-4.0764	-5.7913	-0.95632	-4.9666	-0.23451	-6.3227	-6.3777	-4.7193	-3.913	-6.4923	-10.166	-4.846	-4.019	-6.4183	-4.6176	-4.3781	-7.8594	-3.5487	-6.3981	-3.4915	-3.9481	-4.9555	-7.3816
2.0268	-1.1039	2.2759	0.15498	1.4424	3.8596	5.0003	3.482	1.1625	3.7992	3.9162	2.346	4.6387	4.1688	5.5501	2.1919	-0.17131	4.7967	2.0473	4.0742	1.8742	4.9999	0.91821	4.1221	3.953	-0.34778	2.7494	2.9007	0.8431	2.9461	3.939	0.67461	3.9806	2.8914	5.2682	1.845	3.1168	1.4101	0.97388	4.3826	4.7292	2.492	3.4482	0.84383	3.1007	0.055445	3.0913	0.96912	3.6605	1.0928
-9.3124	-4.0912	-4.6401	-3.404	-11.779	-8.1054	-8.9291	-6.1637	-2.5068	-7.7543	-4.5164	-6.7156	-6.4353	-8.4638	-5.0099	-7.0158	-6.2534	-4.3966	-5.4398	-4.9536	-10.362	-3.1852	-2.9708	-5.3117	-4.7413	-6.9068	-5.7734	-4.871	-7.9381	-5.2144	-8.2145	-5.1653	-7.7981	-4.2556	-7.8158	-3.8509	-2.2191	-6.7723	-2.4013	-5.5328	-4.674	-5.4682	-7.3792	-2.5505	-3.7368	-7.4438	-6.4129	-5.2465	-5.6669	-8.0064
2.9484	5.783	8.6888	10.734	4.3771	7.004	3.3864	4.5278	5.5562	7.1413	7.9954	4.7956	8.5055	3.6787	6.8314	4.9365	8.2214	5.7398	6.0308	6.8064	8.6612	7.0038	5.4013	7.3648	8.1021	9.8671	6.5399	3.7076	7.3133	6.2534	7.2909	6.2414	7.07	5.9063	3.6325	7.8062	7.3951	5.1956	6.9996	3.3663	8.0882	5.0502	7.3403	9.6481	3.9099	4.2086	4.652	5.1894	6.7111	6.3166
1.3737	0.95687	2.9408	2.3407	-0.33314	0.29999	-0.56722	2.8332	2.7506	5.035	1.5875	-0.47747	5.9923	1.1663	5.1089	2.4675	2.0933	0.58012	-1.124	0.95664	1.089	0.2672	2.7379	0.57285	2.221	0.8573	3.0016	6.5979	3.671	2.5177	4.8858	0.73506	1.1762	3.4338	-0.26091	0.63388	0.24508	2.8576	-2.3444	2.8298	3.1606	-0.50858	0.75898	1.1268	0.90665	-1.002	3.4352	0.92351	3.0024	2.3022
6.903	7.7061	10.526	9.643	8.1547	6.5101	6.256	7.628	9.9455	9.2447	7.8084	9.1415	5.9756	9.7745	9.2339	8.7131	8.2585	7.5123	6.6492	9.5597	6.9105	5.5169	8.599	9.8494	5.7963	9.1991	5.4112	10.072	10.821	5.5747	8.9167	10.165	5.2706	9.082	7.4885	5.2501	8.5903	6.9183	7.4953	4.8943	7.0441	6.9331	11.173	9.1205	7.5345	6.9449	7.3941	8.9805	11.786	8.0858
-4.6425	-2.8057	-4.7869	-3.3402	-4.1107	-6.6475	-1.9107	-5.7643	-5.7	0.013558	-5.8111	-6.8481	-5.5253	-5.1276	-2.9318	-3.695	-5.4697	-2.6099	-6.2934	-5.0271	-3.7058	-3.9072	-2.3646	-1.4017	-4.7348	-1.068	-5.2958	-5.1512	-5.8969	-3.0994	-4.8581	-6.0576	-6.4151	-0.58113	-3.0171	-3.0416	-0.97068	-2.272	-4.4623	-2.0401	-4.2959	-2.6648	-2.2272	-2.6428	-8.2186	-2.6356	-4.5881	-2.3848	-4.9067	-5.2058
0.33147	0.13394	-0.1518	-3.3405	1.1956	-0.79532	-0.26488	0.69801	1.4386	0.1157	0.84106	-1.5417	0.26065	2.0516	-0.76689	-3.1063	2.1976	0.28197	0.59512	4.1506	-1.6695	-0.31083	0.9014	0.90094	-2.0891	2.1457	-0.0099534	2.5673	1.8725	2.1681	2.0889	-2.0068	1.7646	0.46623	-3.6506	-1.9295	-2.325	-0.89855	1.7442	0.64744	-0.4694	0.48898	-2.9146	-2.4463	3.5934	-1.678	-0.96742	-0.56361	2.1173	0.20792
-1.9604	-5.7652	-4.9782	-2.8582	-4.7386	-3.2947	-4.2316	-8.0679	-4.4578	-4.4527	-4.4227	-2.5374	-5.1613	-4.3917	-2.5286	-3.3077	-0.37307	-1.8469	-5.2074	-0.79089	-4.8189	-1.0376	-3.4764	-3.8928	-3.393	-4.492	-2.1721	-4.1197	-3.8362	-1.5938	-2.3843	-3.8048	-5.0409	-4.5613	-7.7235	-2.7053	-1.9596	-3.2263	-3.8368	-2.4379	-2.2951	-7.8718	-3.411	-5.0909	-6.7302	-2.9214	-3.3445	-5.6829	-2.9569	-2.3933
-7.3637	-8.8438	-9.1631	-6.7634	-9.9559	-11.768	-10.139	-8.4987	-7.1138	-9.0858	-7.9975	-7.8765	-10.171	-8.7218	-10.13	-10.028	-6.9211	-8.7619	-11.567	-10.474	-9.0968	-6.9635	-9.4079	-9.1456	-8.3736	-9.0802	-7.9187	-8.9516	-11.512	-9.9247	-10.014	-11.428	-10.252	-10.762	-10.063	-11.265	-11.958	-8.7208	-11.417	-10.199	-10.299	-10.632	-8.0301	-9.4708	-8.5569	-7.4161	-7.6808	-8.7536	-10.149	-8.3811
6.7358	8.5635	5.0922	2.5388	4.8565	3.3023	2.9817	4.9467	4.3507	4.2746	4.2581	6.9756	4.0706	4.089	3.999	5.4432	6.2527	6.7428	9.0682	6.9821	7.2136	1.6987	3.3433	8.2825	2.554	4.8091	6.1198	6.7522	5.4546	6.0042	3.6796	2.1118	4.5105	5.9994	6.5757	4.7317	5.958	4.6486	5.1604	4.1148	4.9951	3.7548	6.0793	3.0906	3.0769	3.3459	7.6065	5.176	2.5952	2.2828
-0.61955	-2.8043	-2.4969	0.50296	0.69785	-3.0299	1.0617	0.31199	-2.4236	-0.29036	-4.4218	-2.2087	-0.92018	1.7953	-5.4788	-1.1272	-4.7356	-1.291	-0.75737	-1.6001	1.6477	-0.4447	-3.0646	-0.67177	0.068567	-2.2013	0.027382	-4.2105	-4.3388	-0.55473	-3.8836	1.8488	-3.032	-1.7851	-1.8902	-1.6692	-1.1374	-2.1237	-1.9322	0.89957	-1.6446	-2.4438	-2.0356	-2.7629	-3.0795	-0.28389	0.51306	1.0392	-1.2691	-1.2024
-8.1237	-11.021	-6.1047	-8.595	-2.8571	-7.8998	-7.8851	-7.1524	-9.6831	-5.4938	-4.9148	-7.1447	-9.8081	-6.3526	-8.2036	-4.9152	-5.4155	-8.8853	-8.0875	-8.0102	-3.9557	-8.3539	-8.1293	-8.0564	-7.6851	-8.0419	-7.733	-8.2232	-8.51	-10.217	-5.1765	-5.892	-12.181	-12.271	-7.5808	-5.4521	-9.3084	-7.858	-6.8106	-5.8722	-8.1112	-4.1157	-7.7169	-5.4057	-9.5449	-7.6041	-7.9731	-8.1336	-8.8833	-4.9064
-10.906	-12.947	-11.904	-10.018	-9.8119	-10.567	-10.453	-11.274	-12.005	-12.711	-10.058	-9.9134	-9.7489	-10.59	-13.469	-12.567	-11.052	-7.0192	-10.846	-9.9058	-14.573	-11.639	-13.398	-12.435	-15.381	-12.2	-10.776	-10.544	-11.073	-11.03	-10.999	-12.073	-6.6082	-11.362	-9.6117	-8.9414	-8.6792	-9.3404	-9.3483	-9.3148	-10.377	-10.308	-7.5058	-9.6745	-9.384	-7.6718	-11.81	-6.9229	-11.065	-12.064
-14.135	-14.72	-13.441	-15.315	-10.963	-13.051	-15.196	-15.289	-11.396	-10.02	-14.096	-14.35	-13.375	-12.661	-13.228	-13.169	-12.484	-15.672	-10.575	-12.165	-13.285	-12.312	-11.984	-14.571	-12.823	-14.012	-12.382	-13.321	-14.771	-14.754	-12.777	-14.6	-13.752	-14.722	-14.096	-9.8515	-12.92	-10.345	-12.443	-13.261	-15.853	-11.922	-15.929	-15.862	-12.226	-12.3	-15.258	-13.625	-13.341	-13.965
2.6364	3.164	4.6221	0.25217	3.2187	-0.0027368	3.0779	0.7621	5.403	3.335	2.5095	0.77858	3.4618	4.1751	2.4311	1.3349	3.1238	3.6482	3.6819	1.1135	1.9589	4.3868	3.3467	2.1839	1.4138	0.59179	5.8285	2.517	1.9387	1.3321	6.0314	1.854	3.3002	4.5975	1.7101	1.6844	1.9679	2.739	2.7422	-0.070752	1.9729	1.4472	5.9149	2.2291	2.9382	3.2311	3.3586	1.8837	-0.73889	6.0597
-8.4776	-10.34	-10.491	-8.7701	-11.991	-10.546	-10.446	-7.9067	-7.4496	-9.5448	-9.5003	-10.462	-8.5226	-12.197	-12.416	-8.5455	-9.2791	-10.425	-9.2212	-8.2631	-8.4464	-10.47	-10.66	-9.5823	-8.1181	-8.8781	-8.8605	-6.9304	-7.6222	-9.1545	-8.4658	-6.6738	-6.7492	-9.5013	-6.5708	-9.7024	-10.743	-9.245	-10.868	-12.292	-8.8298	-8.382	-7.3948	-8.0921	-12.475	-6.8635	-8.2853	-10.146	-12.211	-5.5417
1.122	4.8223	2.2458	4.2817	4.0987	3.5511	-0.037951	3.8089	1.6493	2.216	1.7704	-1.1388	4.9776	3.1619	2.5662	3.2531	0.30211	3.0461	1.6989	1.7156	4.3312	2.9504	1.1704	3.5514	2.8943	5.0173	5.3096	1.8545	1.4423	3.4594	4.2869	2.1318	4.911	2.6495	5.0694	3.8007	1.3403	2.3879	1.0598	3.7936	0.21798	4.3957	1.6603	1.4571	2.5484	4.6966	3.7272	3.1908	2.0431	-0.22771
-2.6855	-6.4205	-5.4753	-2.4761	-1.5711	-7.7745	-2.753	-5.8243	-7.1022	-5.5544	-6.4318	-7.5655	-3.7245	-5.535	-7.6245	-2.7555	-4.0945	-6.0404	-4.4306	-5.9056	-3.5771	-4.711	-5.1423	-8.7777	-7.4689	-5.378	-7.0188	-6.4055	-8.1544	-5.5769	-7.0976	-7.0083	-6.3206	-7.5723	-5.6635	-5.7899	-4.5444	-6.3129	-3.984	-6.2518	-6.6721	-6.2849	-3.9268	-4.379	-6.7176	-5.2149	-8.365	-5.5326	-6.2997	-5.7509
1.7005	-1.7289	-1.8744	2.4475	-1.7306	2.1012	0.61694	-1.4712	1.0143	-0.46843	0.25366	0.92373	1.5992	0.68229	-1.0603	-3.6851	2.5596	-0.70469	1.1635	0.11273	-2.0727	1.0728	-3.4987	-0.13256	4.4978	-0.70237	-2.8731	1.5001	1.7022	0.95373	0.30888	-1.4927	1.5391	-0.14321	1.0468	1.66	1.9664	0.3103	-3.3675	0.0094883	-0.11663	-0.56226	0.84596	2.3788	-0.65693	-0.27155	0.18337	-0.90579	-0.42617	-1.5386
-7.5662	-7.6153	-6.9671	-5.0256	-6.9146	-9.0853	-6.75	-7.4644	-5.677	-7.2791	-7.0445	-9.372	-6.437	-7.7003	-9.0751	-5.206	-9.5817	-8.2628	-9.2573	-8.3716	-9.6518	-4.3955	-5.0629	-6.4138	-9.1425	-8.2478	-8.2081	-6.5173	-6.6678	-8.5575	-9.0836	-7.1775	-7.4489	-8.4048	-7.6064	-6.5712	-10.594	-7.8721	-6.5113	-9.7112	-8.0761	-9.58	-6.3743	-8.5627	-7.5299	-9.8919	-7.3047	-5.7645	-7.1822	-7.6172
-3.0969	-0.91997	-2.6797	-5.3973	0.20929	-2.3329	-4.4872	-0.74691	-4.079	-4.5567	-3.3687	-2.2042	-6.8338	-3.013	-3.8168	-0.022975	-1.6575	-1.7897	-4.7918	-0.10199	-3.6247	-3.8706	-5.0528	-0.8702	-2.9326	-1.923	-2.3595	-0.43313	-1.7616	-2.2489	-4.5117	-2.888	-3.2428	-0.84253	-4.4661	-3.5509	-3.5864	-2.6704	-1.9732	-2.3898	-3.4049	-2.3231	-5.4472	-4.9893	0.40866	-3.0634	-5.336	-2.961	-4.432	-8.4298
0.353	-0.050761	0.47318	1.126	2.2674	0.1577	0.84687	-0.63432	0.77772	-0.025166	-0.90928	-1.7788	0.28175	1.5218	5.8024	1.8112	-2.7401	-0.47247	-1.5062	-1.1115	-3.0156	1.842	-2.0328	0.70465	-1.9519	0.63983	-1.03	-0.40968	1.2096	0.27385	0.33922	0.92506	1.2322	2.3639	1.5047	-1.3648	-4.7344	-0.54476	0.81642	-1.6006	-3.0988	-0.46811	0.86631	-2.6327	-1.2581	0.43595	-0.99795	-0.25572	-1.6661	-2.5248
1.5431	-0.39704	-1.194	-2.835	0.082025	-2.5888	-0.50516	0.28841	-0.47634	-0.1218	-2.4611	1.6539	-2.6229	-0.55207	-0.27109	-1.2363	0.79733	-0.6734	-1.6401	0.31095	1.0918	1.2244	0.0038537	2.5478	0.71678	1.2024	2.3985	-0.49697	0.28035	2.3362	-1.1072	0.98631	0.5013	0.98198	1.1529	-1.9265	-1.8818	-0.67821	0.71502	1.2522	-3.5113	-3.9217	-0.80923	2.0661	-1.5047	-2.6026	1.3815	1.2729	-2.9375	0.35177
0.35537	-5.6961	1.3792	-3.3276	-1.0888	3.1045	3.4445	-2.3845	-1.7708	-0.53457	0.96089	1.5751	-0.62266	3.0953	1.9205	-1.0556	-1.9676	-1.3051	-0.74646	0.13884	1.0383	-2.2071	1.0143	-0.64466	-2.9187	2.005	1.1048	-2.0028	1.3648	1.5188	0.60097	1.2493	-1.4555	-1.0425	-1.191	0.95477	0.58065	-1.0486	-3.0922	-1.9048	0.42536	0.48808	2.9765	-0.90638	0.19936	-0.57293	1.6492	-2.7017	1.3415	1.6598
-3.3613	-1.7133	-4.9617	-3.2156	-3.873	-2.662	-0.55019	-4.9852	-3.3734	-2.1112	-1.3589	-2.6948	-5.1036	-3.0972	-3.5085	-0.73624	-5.4557	-1.1326	-2.7053	-4.3878	-2.6106	-3.3309	-1.8902	-0.58985	-1.3717	-2.22	-5.2233	-0.87026	-6.9251	-4.474	-2.7744	-2.0232	-5.1921	-2.9887	-1.306	-0.51504	-4.5303	-3.6783	-3.5279	-1.6854	-6.8146	-3.2118	-1.3479	-3.0935	-3.4941	-3.5298	-3.6394	-3.9908	-3.7878	-3.926
-12.141	-12.596	-12.978	-13.121	-12.057	-14.041	-10.385	-16.857	-14.002	-12.644	-17.083	-9.7659	-12.288	-12.02	-13.936	-12.145	-12.568	-12.849	-13.118	-12.645	-13.359	-10.503	-11.237	-14.834	-12.753	-13.652	-14.883	-13.67	-12.344	-13.265	-14.161	-10.83	-12.652	-12.253	-12.302	-9.5198	-12.5	-14.885	-11.299	-14.625	-13.231	-15.626	-11.414	-12.9	-14.631	-16.176	-12.775	-11.408	-13.205	-11.559
-13.746	-13.074	-12.28	-16.692	-9.2108	-11.415	-13.26	-12.083	-13.805	-10.476	-13.089	-9.9573	-12.577	-10.306	-12.129	-14.609	-12.535	-10.179	-9.7032	-11.374	-9.1166	-10.64	-11.176	-14.573	-12.021	-11.816	-12.45	-15.998	-12.528	-11.668	-9.4885	-9.6499	-8.9701	-12.876	-11.233	-13.145	-13.457	-15.036	-13.435	-11.005	-11.057	-14.039	-10.502	-14.415	-9.7079	-13.812	-12.871	-12.709	-10.271	-16.319
-15.085	-15.145	-13.055	-14.898	-16.293	-14.06	-12.231	-12.93	-11.769	-16.383	-12.359	-15.629	-13.603	-17.676	-14.344	-14.651	-13.852	-15.884	-15.788	-13.532	-12.865	-14.1	-13.836	-12.424	-12.638	-13.214	-12.667	-14.292	-14.383	-14.745	-13.416	-16.262	-13.919	-13.287	-16.515	-11.785	-14.482	-16.268	-12.795	-13.559	-12.35	-12.994	-16.735	-12.761	-16.904	-14.487	-14.19	-20.092	-12.909	-12.453
-23.212	-19.58	-21.54	-21.487	-18.603	-19.242	-17.057	-20.856	-20.098	-20.021	-20.657	-20.961	-23.459	-23.245	-19.544	-19.505	-22.466	-22.818	-19.708	-19.671	-22.051	-22.396	-23.531	-20.382	-20.691	-22.139	-20.604	-20.636	-20.339	-19.169	-19.561	-21.879	-22.037	-17.014	-18.035	-21.516	-16.091	-21.711	-18.681	-22.85	-19.868	-23.845	-19.346	-22.173	-19.667	-20.17	-18.511	-21.554	-19.879	-18.542
-9.5164	-13.291	-9.228	-11.905	-10.306	-12.629	-9.9698	-11.534	-10.361	-7.2235	-8.0829	-10.14	-9.8467	-9.0965	-11.421	-11.995	-12.749	-12.077	-11.683	-14.038	-10.741	-11.357	-13.236	-7.227	-11.632	-12.094	-10.284	-14.187	-10.748	-12.013	-9.6427	-10.85	-12.784	-12.716	-10.052	-10.627	-12.538	-13.348	-12.755	-12.399	-9.7115	-13.626	-10.858	-11.028	-16.364	-12.049	-13.622	-11.763	-14.815	-11.748
0.66493	1.7464	0.63234	2.2625	1.8801	2.6127	1.4263	1.5764	-0.35824	0.23236	2.2415	1.5896	3.7557	-0.45866	-0.078841	2.876	2.2649	2.7894	5.2099	2.9479	2.7993	2.1166	1.6066	1.4406	3.1763	4.423	3.1474	1.4219	5.0663	4.4087	0.27419	3.1507	3.6153	0.79324	0.11308	-0.55456	0.42413	-1.5355	0.42456	3.5115	1.1472	0.45563	-0.16883	3.3722	1.2025	3.546	-0.48892	1.4295	4.3263	1.0206
-1.1567	-2.8429	-1.7109	-6.2002	-2.2971	-3.0376	-2.6192	-1.1132	-1.1951	-0.08598	-3.7283	-1.7297	0.81242	1.635	-0.43127	-0.35761	-5.0714	-2.0201	-2.3556	-4.6175	-4.7706	-2.8546	-1.71	-1.9484	-2.7065	-0.8887	-5.1271	-2.338	-7.3609	-2.4007	-3.533	-1.4741	-2.4154	-2.4212	-2.4382	-5.8161	-1.225	-3.3991	-2.074	-3.0557	-2.7708	-3.3339	-2.3822	-1.802	-2.8394	-1.9355	-0.57829	-1.3494	0.62766	-2.174
-4.6404	-8.1209	-1.7025	-5.7179	-3.4501	-6.8339	-7.2629	-5.5924	-4.3763	-2.5418	-2.7176	-5.3817	-3.2107	-4.3976	-3.1642	-3.5822	-7.7395	-5.6337	-2.3265	-0.85962	-5.2929	-5.6417	-2.1295	-4.7746	-5.012	-3.068	-2.1715	-4.7715	-3.5609	-1.5697	-2.4082	-5.3206	-1.9415	-4.0313	-4.7115	-5.4134	-4.4565	-2.0279	-4.8394	-2.5955	-4.1512	-5.3527	-3.5	-1.1067	-3.2755	-5.125	-3.8709	-6.6607	-4.524	0.49173
2.3459	7.5261	1.842	6.2513	4.4081	6.5337	4.7443	4.3214	4.4614	6.4847	6.0087	9.4811	6.6555	6.3552	7.1165	1.9273	6.9376	6.3128	6.3933	5.9771	5.4612	5.4363	5.3977	1.2565	5.1198	4.0694	4.5109	5.4263	2.3554	6.9875	5.1211	3.5728	3.0689	5.7748	8.3888	6.3727	6.696	3.0772	7.3652	4.3155	6.2979	8.3927	6.4667	3.0698	5.7847	3.3315	4.1544	1.7817	3.1046	4.1219
4.662	8.0449	10.523	6.1193	7.293	6.945	8.4156	6.164	8.0898	7.9653	6.2661	4.9407	4.5184	4.285	6.6129	7.2746	7.2331	8.3422	4.5988	9.2472	5.9697	8.0122	8.8704	7.0934	4.5299	0.83068	8.6707	6.199	7.841	7.2504	6.9337	8.2468	6.7445	6.1319	5.1137	5.7785	4.5224	3.0495	2.5556	9.4607	5.5591	6.7232	8.0438	5.2984	7.1713	5.4595	7.26	8.04	8.7376	2.974
8.8509	6.0439	9.5342	6.3688	9.9892	10.618	7.863	9.4492	8.839	4.916	8.9847	11.042	8.9058	4.7218	7.4274	7.187	9.3127	8.7762	8.7657	7.3068	5.26	6.6005	10.423	7.7316	7.3006	5.7864	6.4788	4.0895	4.2164	9.2367	6.3538	6.8795	5.2185	8.372	11.44	6.2962	8.5184	7.1017	10.316	7.9333	8.6714	9.3968	10.358	10.45	8.1771	5.774	6.1057	10.031	6.7546	7.6373
-4.6572	-4.3928	-6.3168	-1.9064	1.7166	-1.1408	-0.97897	-2.4708	0.5584	-2.5456	-0.47569	-2.485	-2.0675	-3.3355	-1.9449	-1.9492	-4.5391	-3.5735	-1.0283	-5.9195	-1.3357	-7.5349	-5.9479	-4.5574	-4.9116	-4.0245	-3.2394	-2.3756	-4.4958	-3.556	-1.0758	-1.2389	-3.6426	-1.5392	-1.5083	-2.4233	-3.5444	-1.0329	-4.7704	-3.0132	-2.2731	-3.4772	1.2025	-2.9371	-2.9438	0.66121	-0.90489	-1.9908	-2.1526	-3.7078
-21.25	-20.904	-20.038	-20.51	-20.177	-21.808	-20.184	-19.212	-21.801	-19.564	-19.602	-22.661	-21.709	-17.969	-22.749	-21.774	-20.981	-21.143	-20.579	-21.469	-21.811	-20.248	-20.214	-21.274	-24.33	-21.425	-24.125	-21.447	-15.823	-19.135	-18.258	-22.113	-17.634	-21.429	-19.674	-18.148	-21.331	-20.105	-20.069	-19.066	-21.149	-24.527	-19.177	-22.877	-20.503	-20.278	-20.319	-19.885	-19.026	-18.993
-1.9352	-0.42336	1.1878	1.3575	-1.3237	1.6863	-0.38589	1.1467	-1.8248	-2.1608	-0.4659	4.5129	-1.818	-1.2586	0.96894	-1.0541	-3.961	-2.0263	-3.5721	-0.35866	-3.7338	-2.0834	1.6424	-0.58794	-1.2223	-1.458	-1.9582	-2.7233	0.82743	-1.6078	0.20026	2.2358	-1.8358	0.69416	-1.9982	2.4396	-1.186	-2.836	-2.9153	-1.2363	1.9486	-0.17354	-0.19941	-3.1371	-1.4046	0.22245	-0.29543	0.47843	0.32721	-2.8265
-2.149	-3.8084	-1.68	-4.6898	-5.2568	-2.0417	-2.4309	-3.4413	-3.3014	-1.1896	-1.8609	-3.8276	-3.0526	-4.4038	-2.4968	-3.0816	-5.3016	-4.2215	-5.3322	-1.1347	-8.3877	-3.5313	-2.9278	-0.64797	-6.0388	1.2509	-1.6124	-1.9196	-0.43131	-2.1441	-2.1565	-2.9674	-3.8248	-3.2469	-5.3449	-1.2898	-4.902	-3.1939	-2.8097	-4.5427	-3.2913	-2.6274	-3.3697	-6.0178	-1.8886	-5.9238	-1.0614	-3.3702	-0.47729	-0.01504
-1.5189	-2.2096	-1.1209	-3.3183	-2.5174	-2.8988	0.58642	-2.1813	-0.13006	-2.3676	3.4943	-1.7851	2.0443	1.0958	2.7604	-2.7253	-2.747	0.72977	0.69811	-0.68385	-0.62428	-1.2774	-2.0598	0.51772	1.9144	-0.13988	1.2801	0.059824	0.035446	0.34747	-0.10217	0.87088	-0.17392	1.5482	3.3394	0.88905	1.1692	-0.51336	0.90563	0.78709	2.3781	0.80559	1.6421	-1.5925	-0.173	-0.82054	0.86853	-0.61799	2.8378	-1.1317
-1.5828	-2.6212	1.5798	-0.0076381	0.86965	0.74289	0.55901	-2.632	-1.4373	-0.81895	-1.8803	-0.26922	-2.5171	-2.3286	-1.5572	2.5707	-2.2104	-1.3038	0.9994	0.80895	2.6894	1.1762	-2.7671	-0.28085	2.8356	1.7714	0.084473	-0.42323	3.0848	-0.58659	0.1168	3.7995	1.5587	0.38277	-3.7428	-1.6783	-2.4736	0.17036	-0.86706	-1.0362	-0.83952	-3.0199	1.3258	-1.469	1.2685	4.5991	-1.3902	-1.0722	0.42718	1.841
-22.118	-23.974	-23.644	-23.741	-21.278	-23.724	-18.866	-23.105	-21.688	-22.648	-23.102	-21.509	-21.182	-21.366	-22.528	-21.511	-22.17	-20.376	-23.153	-21.222	-21.609	-21.718	-20.148	-23.173	-22.565	-20.464	-23.298	-22.392	-22.888	-20.47	-25.015	-22.004	-22.74	-22.586	-23.546	-22.258	-23.391	-23.167	-18.243	-24.118	-18.76	-19.862	-24.061	-20.5	-21.366	-19.655	-24.381	-20.264	-25.56	-21.98
-0.16253	0.053773	-0.23439	0.62586	3.3209	-0.92035	0.17258	4.5213	3.9879	-1.305	0.57145	2.9765	-2.7291	0.022129	-2.9021	3.6678	-0.22393	0.21417	1.5453	1.6268	-2.1637	-0.44839	3.4735	-0.74504	0.50766	0.72067	2.575	-0.7132	1.2033	-1.3052	0.024722	3.087	0.26747	0.18917	1.6989	-0.062122	3.9584	3.9822	-0.45512	-0.41562	-1.2389	-3.02	1.7216	-0.32207	2.4639	2.3456	-3.2433	1.0098	1.226	-0.76748
-7.8487	-2.3936	-2.6727	-5.6784	-5.6453	-2.8411	-4.0321	-7.1739	-2.5701	-6.7607	-7.5151	-5.9334	-8.6276	-5.6833	-5.597	-7.7405	-4.5446	-6.905	-5.9214	-6.2868	-7.4591	-5.6871	-4.122	-3.7424	-6.0759	-7.8558	-4.9922	-4.6501	-4.6484	-5.3343	-2.2625	-4.5348	-4.7111	-4.5466	-3.9185	-4.5968	-6.7297	-3.1778	-6.2324	-5.4584	-6.5365	-4.5374	-5.4266	-6.3267	-6.5083	-6.7993	-6.0257	-5.2242	-5.2572	-6.3983
-18.552	-24.277	-18.153	-18.62	-19.473	-23.574	-21.835	-18.946	-20.9	-21.515	-21.047	-22.196	-20.391	-24.622	-18.669	-21.006	-20.904	-21.418	-19.942	-19.893	-21.043	-22.118	-18.865	-23.377	-22.959	-21.417	-17.464	-22.066	-19.828	-20.134	-21.123	-21.068	-21.431	-21.067	-21.018	-19.378	-21.091	-20.711	-19.693	-20.371	-20.264	-18.597	-19.018	-22.222	-22.285	-20.327	-23.33	-22.521	-18.935	-20.152
-2.0206	-3.8455	-1.4097	-3.2666	-5.0754	-4.4082	-3.0282	-4.5659	-3.2024	-6.2747	-6.871	-4.5102	-4.9036	-4.5096	-4.5985	-3.7989	-4.0814	-2.5127	-3.2888	-5.9001	-3.272	-0.29073	-3.0618	-1.9915	-0.89284	-5.0541	-3.7793	-3.3182	-1.91	-0.91526	-2.0817	-1.6077	-4.7451	-0.50019	-3.8625	-1.1647	-0.022937	-4.4886	-4.5857	-2.5438	-2.3714	-5.2406	-4.0578	-3.6446	-1.1034	-4.1303	-2.5942	-0.18146	-5.7403	-0.22998
-9.4316	-9.0896	-8.3954	-9.3558	-7.1234	-5.5282	-7.7243	-8.5219	-10.874	-6.9939	-12.045	-10.285	-7.9901	-9.0962	-7.6253	-9.4372	-9.7487	-11.845	-10.458	-9.6433	-12.465	-7.5191	-10.021	-8.2293	-10.404	-9.6358	-6.9472	-8.8106	-10.406	-7.3127	-6.0709	-11.131	-8.6109	-9.4642	-9.3609	-9.6824	-8.891	-10.408	-7.2852	-8.5556	-7.0693	-9.0934	-10.924	-10.362	-9.852	-6.8877	-8.1381	-11.044	-8.9041	-12.193
-12.875	-12.628	-11.6	-8.8808	-9.9248	-13.181	-9.7209	-11.043	-11.083	-10.262	-13.024	-12.791	-11.534	-13.026	-11.619	-12.607	-9.7196	-13.388	-12.572	-9.14	-8.3975	-11.005	-10.588	-11.589	-11.837	-13.299	-13.39	-13.422	-12.594	-14.412	-8.7692	-11.922	-9.7587	-10.211	-11.783	-13.598	-12.325	-10.816	-12.589	-13.128	-11.774	-14.467	-11.673	-14.869	-11.624	-11.182	-12.362	-10.703	-10.714	-11.84
-2.7632	-2.8252	-6.3137	-3.7579	-3.8658	-1.9209	-2.6702	-7.6443	-4.9401	-4.0011	-1.3728	-1.6466	-0.66865	-0.032259	-0.51756	-4.3223	-3.7719	-2.9381	-0.43937	-0.64186	-4.9963	-3.9925	-5.302	-3.244	-4.1889	-5.6474	-3.665	-3.2612	-4.9631	-7.295	-3.3011	-3.8299	-3.7334	-2.7093	-3.1335	-2.6706	-5.1074	-2.5167	-2.507	-1.8282	-1.2234	-1.8809	-3.6173	-1.8986	0.38798	-1.1299	-2.6938	-3.3766	-1.2573	-4.5888
-12.534	-14.437	-10.995	-12.518	-14.494	-13.633	-15.247	-13.983	-14.429	-12.48	-15.455	-14.069	-11.515	-13.609	-13.363	-17.765	-12.922	-13.131	-11.706	-11.857	-13.376	-10.643	-16.143	-14.871	-11.687	-15.32	-13.044	-14.491	-12.228	-14.336	-15.48	-14.114	-15.844	-16.162	-14.504	-15.019	-14.029	-14.133	-10.768	-11.92	-10.155	-14.312	-14.141	-17.259	-13.382	-15.736	-12.598	-13.474	-13.479	-12.179
-5.1095	-6.0484	-7.9125	-2.5208	-5.4651	-9.2789	-9.7024	-7.2875	-4.5442	-7.6664	-7.7271	-3.2513	-4.9836	-3.4406	-5.0214	-5.8864	-5.2533	-8.1551	-4.0146	-6.4919	-6.4899	-2.4292	-6.1867	-5.5845	-4.6062	-4.3232	-2.035	-4.7836	-4.0866	-6.6321	-5.9794	-3.7675	-6.023	-5.1612	-7.5417	-6.6539	-7.8815	-2.7356	-9.5041	-6.1263	-6.5259	-6.5066	-2.3801	-4.8799	-4.5898	-6.3282	-7.3223	-5.1325	-5.988	-7.8161
6.6226	2.2287	7.1784	4.5877	8.6658	6.6067	7.3309	8.6896	10.187	5.751	4.4011	5.8995	4.7405	8.8105	2.5888	8.4408	6.0536	7.6914	5.9584	6.2921	5.9331	10.794	6.8843	0.88421	7.2479	7.4511	5.7421	6.6889	5.0569	7.3104	8.8443	2.9584	10.52	8.3124	8.9527	7.0728	8.1892	9.2252	6.8131	6.9793	5.9345	9.1129	5.2816	7.6107	4.5149	10.264	6.6127	6.6904	10.5	4.9428
-17.199	-14.967	-15.045	-12.589	-12.874	-15.622	-16.308	-14.682	-16.887	-14.665	-14.282	-14.464	-17.366	-15.762	-14.452	-15.778	-9.7729	-16.231	-13.81	-14.72	-15.773	-16.776	-14.307	-16.209	-17.575	-14.928	-12.39	-14.658	-14.852	-16.625	-11.66	-16.236	-14.952	-17.181	-14.903	-14.365	-13.742	-17.835	-14.792	-14.331	-15.368	-15.777	-12.718	-14.73	-12.84	-15.539	-11.257	-13.715	-12.874	-15.337
-1.8474	-1.6804	-0.088371	-3.4102	-3.5254	-0.60552	-2.7003	-2.4204	1.6671	-1.2231	1.5201	0.54903	3.1307	1.8199	0.75832	4.1594	-0.71615	-0.9327	-0.93877	-2.9874	-0.69524	-3.9646	1.8735	1.922	-1.2468	1.3357	-2.4968	-3.3183	1.6122	-1.5957	0.41394	-0.17151	2.8259	-2.0243	1.2775	-4.3511	-0.14659	0.47072	-1.3689	0.28237	2.6117	0.97572	-0.81629	0.55647	1.0506	-0.39206	-2.5603	-0.082244	2.3219	0.55959
10.24	8.9559	5.678	10.761	4.9214	7.5932	8.123	8.236	7.6613	5.7245	6.865	0.59331	6.9017	6.8748	5.0658	5.4532	9.8525	9.5921	5.5719	6.7264	8.4178	6.89	4.7397	4.0461	7.7005	7.0228	7.8588	10.594	6.2541	7.6408	3.6335	9.4277	6.771	9.23	7.6945	4.9147	5.7846	6.8086	10.837	6.0244	8.644	5.8614	7.6924	7.8488	8.1441	6.0212	6.7355	9.5441	7.976	4.3683
-15.364	-14.042	-13.884	-11.604	-13.301	-10.373	-10.118	-12.31	-11.312	-9.9342	-10.867	-12.939	-8.4946	-14.043	-16.627	-11.979	-10.806	-9.0506	-12.46	-9.126	-11.518	-10.192	-10.698	-12.24	-14.719	-13.061	-10.474	-12.217	-12.804	-9.1585	-13.595	-11.725	-10.946	-12.876	-9.201	-13.986	-13.662	-9.5348	-12.249	-11.118	-12.735	-11.892	-12.138	-9.2929	-7.6923	-10.904	-11.196	-10.671	-13.302	-10.166
-14.645	-12.811	-12.641	-14.074	-17.542	-12.051	-10.559	-14.83	-12.831	-13.217	-16.379	-16.929	-14.127	-13.615	-15.729	-12.675	-16.1	-17.127	-11.28	-12.23	-13.39	-13.006	-12.522	-16.953	-12.365	-13.111	-15.251	-12.66	-12.439	-15.162	-15.137	-12.304	-12.605	-17.81	-13.708	-13.92	-15.665	-11.672	-14.433	-14.189	-10.122	-15.501	-12.048	-13.868	-11.469	-13.213	-13.697	-10.102	-10.41	-13.988
1.1447	1.3867	4.0851	1.9514	1.5308	3.8475	0.14227	2.1969	2.133	3.0526	2.4022	3.6061	1.9021	2.2621	2.7338	0.023452	-0.36573	0.42353	0.049397	1.2374	-1.1372	0.36234	0.49558	2.4365	5.1164	2.2246	-2.8764	0.14283	4.5516	-0.92848	0.80131	5.6799	0.61114	1.8467	1.2126	-1.1175	2.9462	-0.040045	1.7623	1.2687	0.54275	2.5186	2.5063	0.35453	1.8785	-0.96856	-1.2315	-0.44763	1.9474	-1.7293
-2.7473	0.96027	-3.4839	-4.8523	-4.5034	1.2026	-1.5822	-2.6404	-3.1512	-1.0873	-6.6137	-0.40459	-1.698	-2.8109	-3.8184	-1.3038	-3.4205	-0.39738	-4.0818	-0.43548	0.45017	-1.9875	1.1661	-1.5391	-1.0156	-0.61575	0.58848	1.8927	-0.34869	-2.3922	-1.8299	2.3971	-1.7954	0.88171	-3.5865	-2.6604	0.36744	-3.7977	-2.6833	-3.4686	-2.0669	-1.3154	-2.0323	-1.9839	0.038058	0.76658	-2.2349	1.1961	-0.053236	-2.5056
-13.659	-14.998	-12.877	-12.572	-13.169	-14.33	-10.835	-13.1	-14.525	-14.09	-17.271	-13.56	-14.306	-11.695	-12.7	-11.986	-12.379	-15.216	-8.1721	-15.597	-13.292	-11.013	-14.863	-14.411	-11.082	-15.717	-14.534	-15.137	-15.195	-16.64	-17.422	-13.435	-18.108	-11.305	-15.507	-12.979	-14.244	-12.148	-12.436	-19.101	-16.152	-12.847	-15.596	-12.853	-12.368	-13.238	-12.235	-12.217	-14.007	-14.111
-14.866	-13.91	-11.638	-19.774	-14.749	-13.428	-15.567	-16.098	-14.909	-12.328	-15.082	-13.435	-12.818	-17.399	-15.955	-15.253	-13.777	-12.136	-16.137	-11.084	-15.915	-13.689	-13.086	-13.461	-12.747	-14.763	-11.703	-15.791	-13.22	-14.415	-13.381	-13.815	-14.927	-14.783	-11.778	-13.87	-14.535	-10.383	-12.675	-10.939	-14.472	-13.875	-14.869	-11.685	-14.073	-11.191	-13.149	-15.739	-15.748	-15.183
-17.03	-15.858	-13.388	-13.755	-16.563	-15.593	-13.887	-11.611	-13.112	-16.12	-16.088	-14.81	-13.198	-16.021	-14.979	-13.129	-14.065	-14.257	-19.958	-14.43	-16.002	-16.779	-14.01	-13.439	-14.371	-15.844	-14.686	-13.336	-13.78	-15.27	-13.666	-15.009	-9.0731	-18.002	-13.469	-10.859	-14.631	-12.947	-15.302	-12.987	-17.098	-10.651	-15.132	-15.441	-14.796	-16.61	-13.005	-14.648	-13.066	-11.752
-8.7196	-9.5369	-10.899	-11.467	-11.726	-13.527	-8.0187	-10.529	-9.9462	-7.7739	-7.7577	-8.3443	-7.5031	-7.6138	-7.5366	-8.7933	-9.7059	-9.8265	-12.598	-10.519	-10.623	-9.2354	-8.1488	-7.1576	-10.726	-6.8903	-9.8792	-8.8053	-8.6003	-8.3463	-10.786	-8.5019	-7.2278	-10.628	-11.519	-9.7521	-9.1489	-10.817	-8.4341	-11.473	-9.2201	-11.716	-8.9383	-10.359	-8.0643	-10.865	-11.148	-9.5126	-10.247	-9.1382
2.9794	5.8092	1.4201	3.7655	2.2005	3.1065	4.4772	6.8018	1.4378	1.2694	1.7319	3.2269	2.466	2.974	2.9169	0.43684	1.0721	-0.1578	5.7231	5.0391	2.019	2.0166	3.5601	0.36687	1.7005	1.9657	1.9027	1.975	3.2057	2.3715	-0.05775	4.1311	1.5846	0.47039	1.5539	0.14262	0.64375	4.4245	3.9945	3.6771	3.3664	5.2221	0.24562	3.192	2.5973	1.8231	5.2231	5.6863	1.91	2.424
1.1206	1.5428	-1.8927	2.4442	2.2041	2.0778	0.67633	0.29075	-1.4284	-1.1314	1.5311	1.6479	0.47829	4.7806	2.0991	-0.90693	0.28254	-3.5704	-1.4873	1.6577	0.34118	2.5697	0.53909	2.2593	-0.8619	-1.9867	1.7774	2.2422	1.8755	-3.4509	-1.3114	1.048	-3.9541	-0.098632	0.017408	0.85785	-0.65382	1.3725	-2.2873	1.2539	-2.1285	3.6812	-0.7471	0.22126	1.2818	-1.931	1.0884	4.3158	2.4003	1.5247
-2.2232	-4.1803	-5.7	-1.6202	-3.4564	-1.0488	-3.224	-5.8787	-4.0484	-2.6248	-1.8196	-7.489	0.21883	-3.5872	-3.1249	-5.2017	-1.8823	-5.2336	-6.4832	-2.9343	-5.5995	-2.5917	-6.0374	-1.0684	-7.9138	-1.1391	-0.74318	-3.2803	-6.7976	-0.64512	-3.2069	0.55843	-2.7846	-3.0498	-4.9916	-3.5054	-2.4957	1.1792	-5.932	-4.2446	-2.1778	-3.8129	-3.6454	-6.1301	-0.24605	-3.6924	-3.148	-4.9274	-3.1886	-4.4353
0.99597	-0.62867	-4.4854	3.4403	-0.25514	-3.4501	-1.2597	-2.3767	-1.4705	-0.46574	-2.6483	-3.5546	-1.8988	-1.9506	-2.7528	0.011002	0.80242	-2.6778	-2.8119	-3.7611	-2.3045	-2.7104	-2.4644	0.30632	-0.91769	-2.005	0.88864	-0.69778	-2.9298	-2.1973	1.4828	-0.71957	-1.292	-3.0202	-2.5929	-3.3155	-0.76054	1.1939	-3.9769	1.2282	0.65927	-6.0262	-1.8253	-0.4552	-2.4169	-2.1964	-0.88259	-0.22848	0.6379	-0.52813
-8.3811	-11.201	-9.129	-11.331	-11.053	-8.9681	-9.2264	-6.0937	-9.6293	-9.0108	-7.9571	-10.868	-9.0275	-6.9045	-9.6405	-6.8022	-7.2692	-9.5893	-8.9241	-10.188	-7.6752	-8.5368	-8.6982	-5.5159	-9.8805	-10.287	-10.711	-6.961	-9.3196	-9.5837	-10.135	-7.5774	-6.7312	-11.557	-7.5952	-5.2629	-12.088	-9.2954	-10.506	-8.9422	-11.361	-9.5983	-11.03	-7.8969	-11.031	-10.219	-9.0495	-9.8737	-7.926	-9.3324
-14.881	-13.581	-12.652	-14.486	-14.499	-9.3811	-12.333	-10.801	-12.747	-9.6888	-12.067	-14.855	-15.565	-12.658	-13.082	-12.152	-14.328	-13.899	-16.699	-16.057	-13.858	-13.518	-12.532	-10.237	-11.138	-14.777	-11.668	-9.01	-10.167	-10.604	-10.675	-13.997	-12.704	-14.865	-8.375	-15.458	-14.309	-15.914	-15.21	-12.577	-14	-10.71	-11.15	-15.721	-11.957	-13.708	-13.242	-13.618	-8.2273	-14.197
3.4535	4.6121	5.0383	8.2791	6.5229	7.7545	2.1646	8.6055	4.9538	6.1347	7.923	5.332	6.6863	3.7472	3.6077	5.6299	6.8166	4.2115	2.9844	2.3982	6.36	5.8283	4.198	1.1213	6.2469	5.3712	6.7603	7.9384	2.7156	2.8543	4.1388	4.6622	8.4893	2.685	7.4944	2.5675	5.8111	5.5019	6.4461	3.3105	3.4247	4.1602	6.015	5.4236	4.7901	7.0555	7.0777	3.2772	4.2762	6.0133
-2.9476	-1.7615	-2.7216	-1.3352	-0.72568	-1.7253	-2.8164	-3.7661	-2.098	-0.273	-2.2694	2.0425	-0.084179	0.82309	-0.58504	-0.49766	0.73191	-3.1885	-0.64143	3.0759	-1.2921	0.49868	-1.2454	-0.61411	-0.87471	-0.24608	-3.0181	-0.25568	-0.43744	-0.43286	-0.16195	-1.9602	-1.2513	2.0733	-0.26716	-2.3043	-0.79859	0.77916	-0.57064	-0.44382	-0.034749	-0.74252	0.79895	-3.9319	-2.426	1.4467	-1.6701	1.2076	-2.8057	-0.71137
2.0354	-2.6322	-2.0247	-1.9792	3.0431	-2.2602	0.52272	-4.653	-3.5637	-1.188	-4.7875	-1.328	-0.9475	0.1621	2.7347	-4.3282	-1.6743	-5.8526	-0.21057	-1.233	-2.9511	-1.1887	-2.2324	-1.7797	-2.2925	0.026443	-0.47039	-0.88717	-2.066	-2.0364	-1.7473	-3.1774	-2.2127	-0.42272	-2.4801	-6.2796	0.73784	2.2509	0.34019	-1.5131	-1.6758	-2.2453	-3.48	-0.81779	1.5998	-0.1941	2.6393	-0.46009	-3.3547	-1.8868
-8.9252	-11.366	-10.397	-7.8592	-10.179	-11.411	-10.784	-10.5	-8.506	-7.7554	-7.9781	-11.913	-8.1675	-5.6845	-10.741	-5.9514	-7.3194	-7.5744	-8.9909	-8.0637	-10.859	-9.5149	-7.0942	-10.012	-8.9244	-10.332	-10.129	-8.3753	-6.8182	-10.505	-10.973	-7.8344	-8.8068	-11.623	-10.574	-6.8388	-7.2177	-9.3962	-8.0952	-9.9834	-8.0835	-10.834	-7.7382	-10.122	-9.4871	-7.8009	-8.01	-7.8769	-9.3571	-5.7131
5.0586	6.4708	5.9941	9.6807	5.6902	6.7751	7.8897	3.6216	7.0348	8.4123	6.0392	3.8384	6.6033	5.0564	6.5752	7.9413	5.7271	7.2168	9.2461	9.4309	7.0137	5.8992	6.7797	6.8787	5.1362	5.3929	2.0581	6.3426	8.9629	9.7943	5.7877	6.8782	10.725	8.079	7.5489	5.9403	5.591	8.5742	8.0659	9.8396	8.3087	9.3671	5.0009	7.2745	6.0821	5.4534	6.4644	7.7972	6.5959	8.9347
8.4829	3.8712	8.3722	6.7061	6.134	6.4256	8.9466	7.4483	7.5354	7.7096	4.7787	9.2791	7.7298	3.9935	8.2372	7.9307	5.268	6.8141	7.7276	6.5236	6.3749	6.6842	4.6512	9.2127	4.094	7.0673	7.4159	9.2356	4.1995	6.1608	9.1192	5.0839	6.3605	8.9522	8.2743	6.5171	6.353	4.4577	9.179	7.5529	7.264	7.5676	2.5579	8.6092	7.3477	8.4854	5.2022	9.6898	5.4989	7.2901
-24.768	-22.791	-21.766	-22.959	-19.391	-21.428	-20.173	-24.752	-24.49	-21.079	-19.794	-23.39	-20.762	-22.296	-21.744	-21.449	-22.781	-22.933	-24.898	-21.276	-25.131	-22.42	-22.935	-22.064	-24.938	-21.133	-23.107	-20.594	-22.624	-21.014	-22.411	-19.627	-24.757	-22.195	-18.044	-20.031	-20.253	-20.365	-21.096	-17.486	-22.036	-20.896	-21.279	-23.674	-22.013	-23.156	-23.706	-21.149	-19.887	-19.563
0.13942	-2.0011	2.0051	-0.46686	2.5513	-3.9494	-2.8793	-4.9436	-2.069	0.0054701	1.4876	-1.1508	-2.3092	0.99969	-3.5013	1.5005	-0.79347	-3.1661	-4.8568	-2.3697	-0.03773	-2.2976	0.38316	-1.7696	-1.475	-0.19775	-1.4916	-4.4307	-2.5185	-7.1072	-1.7431	3.6902	-1.374	-0.11126	-0.66189	-2.3031	-2.7206	-2.0636	1.493	-1.1972	0.84762	-2.9667	-0.81603	-0.27125	1.7373	0.83031	-1.175	-6.863	-4.2026	-2.6439
-13.125	-9.5778	-15.8	-14.225	-9.1657	-8.8345	-15.036	-15.945	-12.693	-14.774	-13.705	-11.427	-15.965	-14.199	-14.384	-11.984	-12.68	-8.5529	-15.19	-13.684	-9.9347	-14.269	-11.332	-13.29	-11.33	-13.819	-13.139	-13.511	-12.78	-8.8862	-12.972	-13.513	-15.757	-14.206	-12.293	-12.145	-15.089	-16.306	-12.45	-12.512	-15.571	-14.582	-9.9175	-14.445	-11.827	-11.45	-13.193	-14.949	-12.059	-12.173
-3.0283	-6.2344	-5.0474	-4.6766	-2.5395	-4.2178	-4.3526	-4.4223	-0.10515	-6.8497	-4.9867	-8.7616	-5.3164	-5.6754	-4.0373	-4.0112	-5.3084	-7.8675	-4.9188	-4.4299	-6.2531	-4.527	-4.8875	-3.8187	-6.0649	-4.9038	-5.9992	-4.4842	-3.6298	-8.8166	-5.8001	-5.5675	-1.8676	0.93439	-3.8176	-5.1067	-3.9822	-3.149	-3.4019	-2.8001	-5.2311	-6.7859	-5.7086	-7.3002	-5.1679	-2.6564	-2.7484	-3.8269	-4.4487	-6.0335
-13.164	-17.898	-12.147	-15.075	-14.76	-13.597	-10.701	-12.832	-14.974	-13.295	-14.995	-14.451	-14.823	-12.457	-15.361	-14.373	-11.898	-13.483	-15.348	-11.609	-14.39	-12.754	-11.773	-14.746	-13.71	-16.532	-12.941	-14.251	-14.178	-15.902	-12.289	-13.818	-14.3	-15.025	-14.982	-12.362	-13.371	-13.213	-14.189	-13.584	-12.141	-15.108	-13.447	-10.469	-15.883	-14.02	-8.1485	-11.228	-15.236	-10.985
-8.7461	-8.9132	-10.917	-7.0247	-7.0466	-8.752	-9.9382	-8.3062	-11.093	-8.8068	-12.845	-10.809	-11.217	-8.8728	-9.0799	-9.8935	-8.8079	-10.004	-9.9468	-8.3787	-11.712	-4.9043	-8.0533	-12.722	-9.7463	-7.3396	-8.0609	-9.3975	-7.8548	-6.107	-9.0931	-5.3968	-9.8274	-9.1665	-11.749	-6.122	-7.4482	-9.0116	-5.3986	-11.122	-10.879	-8.3534	-12.553	-11.231	-10.711	-7.849	-9.0954	-8.961	-9.3107	-10.62
-0.52183	-4.5277	-3.4045	-1.5582	-1.6127	-4.8147	0.76335	2.1113	-2.8859	-2.1429	0.80386	1.2859	-1.0902	-0.37542	-3.8623	0.96164	2.8332	-1.273	-2.2173	-0.37533	-0.029448	-1.7653	-1.8771	-0.6327	1.1606	-0.74139	-0.67053	-1.7457	-1.8241	-1.3468	-1.7791	-2.7441	-2.3119	-2.7146	-3.4858	-1.822	1.0577	-3.6726	2.4704	-0.61262	-2.4038	-4.3022	-0.78177	-0.84566	-0.55247	-3.0812	-1.6971	-0.40667	-2.366	-0.96617
-2.5941	-1.4919	0.074269	-1.0416	-0.85476	-6.3266	-0.7435	-4.9785	-4.8509	-0.81004	-3.5814	-6.3015	-4.1491	-3.1056	-1.2218	-4.2979	-4.3642	-6.7167	-1.386	-3.64	-1.4946	-5.7513	1.1734	-3.1678	-4.2876	-3.371	-1.5385	-0.045976	-5.4092	-3.572	-3.6503	-1.9258	-1.883	-4.7743	-1.9443	-3.8025	-4.3773	-1.5849	-4.8316	4.2559	-4.3308	-3.8034	-5.7283	-2.9467	-3.7158	-3.5545	-3.3574	-3.7523	-2.8622	-2.5578
-11.174	-11.282	-11.998	-10.334	-8.3809	-9.882	-9.607	-9.0449	-10.179	-11.675	-12.179	-11.434	-11.48	-11.904	-10.408	-11.087	-9.7053	-8.2334	-11.268	-9.435	-9.0191	-11.466	-12.171	-6.9487	-7.7297	-11.441	-12.051	-12.171	-8.0131	-13.19	-11.116	-8.2401	-13.945	-7.8422	-10.695	-10.773	-9.0614	-8.8542	-9.5	-11.88	-6.9234	-9.074	-11.478	-9.8998	-8.6162	-8.3924	-10.271	-10.135	-9.2806	-9.9033
5.3995	6.6165	1.4989	1.5982	3.9499	0.46894	2.1041	0.076791	1.3696	3.9851	-2.7935	2.2261	1.5833	3.6749	-2.1322	-1.7222	0.10569	1.2526	2.181	1.4149	4.2105	3.8407	2.2491	0.16817	4.9726	1.6375	3.6141	3.8408	1.605	4.7605	2.2931	3.093	0.4938	-0.93754	2.3483	0.78769	1.0951	0.67369	-0.33421	1.5222	2.793	-0.96935	0.93968	2.4574	3.4175	-1.2312	4.4089	1.4488	1.0684	-0.31153
-9.97	-5.4061	-6.4344	-5.2081	-3.2676	-2.5055	-6.5939	-7.7413	-8.6642	-4.0032	-5.4805	-3.0301	-4.2038	-6.1413	-5.8548	-3.6532	-3.51	-6.8581	-6.2223	-6.6524	-4.3756	-4.2333	-3.1124	-4.7058	-5.5787	-4.9755	-4.5524	-9.3561	-4.2404	-6.6859	-8.6724	-5.0077	-9.5934	-5.8329	-7.1196	-7.6444	-6.5789	-4.6919	-5.296	-7.636	-4.1297	-4.6323	-6.3307	-5.7862	-4.8904	-4.8767	-8.0478	-4.2075	-6.378	-6.2365
-15.292	-11.533	-11.858	-15.707	-13.939	-12.056	-16.376	-9.4056	-10.707	-12.106	-16.08	-12.418	-10.663	-12.071	-12.917	-14.021	-10.153	-11.04	-12.344	-15.723	-12.873	-13.049	-7.7138	-12.184	-13.245	-18.043	-15.623	-12.681	-11.762	-12.266	-10.447	-9.4038	-11.736	-10.603	-15.389	-15.214	-11.589	-13.527	-13.843	-12.773	-12.287	-12.99	-16.119	-11.812	-14.688	-17.052	-14.706	-8.9524	-17.358	-13.179
-2.3349	-1.9503	0.78278	2.8544	-1.0575	-2.9926	-0.38209	-1.9441	-1.9882	-2.1022	-1.2323	-4.6317	-2.6023	0.53216	-2.2219	-2.6174	-0.61027	-2.3489	-1.8478	-0.30519	0.016936	2.014	-2.6948	2.7029	-3.0169	-1.2229	-3.3599	-4.1039	-4.2858	-1.1578	1.0506	-3.3381	-1.6792	-1.5336	-1.2819	-2.0959	0.012669	-0.82813	-3.5607	0.93232	-1.5227	-2.7852	-2.3171	0.16962	2.1289	-1.3265	1.8483	1.4528	-2.1157	-4.1499
1.008	0.66406	2.8078	1.1456	1.2625	0.76451	0.77433	0.38633	1.8923	4.1008	3.6291	0.61528	4.3119	4.5106	0.42902	1.7532	0.7819	2.6853	-0.33491	0.73278	2.4824	1.0884	0.55446	0.2563	1.8374	4.7796	1.6887	3.2145	1.7851	3.1308	0.033589	2.6428	-1.3643	3.1928	0.056702	0.64763	0.50064	3.7321	0.61643	4.4463	1.9986	1.0192	1.5582	3.8344	7.4725	1.5339	1.8523	-0.19529	5.5507	3.4218
-21.406	-24.061	-23.673	-19.488	-21.03	-24.401	-20.967	-23.194	-19.465	-24.342	-25.146	-21.364	-22.349	-21.709	-20.337	-25.405	-25.134	-18.139	-20.556	-24.617	-22.836	-22.612	-22.549	-25.316	-21.278	-19.302	-22.654	-21.576	-23.631	-19.005	-22.683	-20.409	-21.318	-23.394	-19.6	-19.14	-24.174	-22.412	-24.312	-24.041	-24.169	-22.735	-22.404	-22.812	-22.624	-22.756	-22.837	-19.678	-23.302	-21.722
-0.33908	0.52306	0.146	-1.5548	1.7002	0.39996	1.1976	-2.553	2.096	0.39043	1.5325	0.42235	-2.1377	-1.8913	1.6867	2.622	-2.3702	0.42419	-2.724	-0.87312	2.835	0.865	0.82794	2.351	0.21368	-0.60264	2.7732	-0.44096	-0.29965	1.1333	1.3453	0.147	1.4792	-0.022467	1.7341	0.5074	-1.472	4.0411	0.89281	-1.9971	3.6869	1.2336	0.28115	-3.7972	1.5281	-5.0043	3.1777	1.3134	0.11845	-2.3345
-1.6874	-5.6173	-5.3692	-9.4033	-8.6453	-7.8797	-3.9823	-7.6578	-7.3576	-4.2405	-5.6171	-7.1926	-4.871	-5.7482	-5.2565	-5.8057	-11.182	-6.146	-5.4226	-4.8819	-5.9287	-4.9127	-5.7751	-7.2325	-5.5944	-8.3912	-5.6931	-5.0346	-7.4894	-5.8697	-5.0728	-7.9742	-5.5259	-10.905	-5.2454	-9.5397	-7.4954	-5.8666	-6.4163	-5.8909	-6.7335	-9.6864	-9.1275	-7.5042	-4.5329	-6.0293	-7.4318	-6.9526	-5.2251	-6.8313
-1.0262	-4.5347	-2.7661	1.6729	-2.5668	-0.323	-2.6119	2.0612	1.8753	-2.7978	0.7136	0.87465	-2.2422	-1.4818	-1.0124	0.4128	-2.2622	-3.8699	0.44938	-1.2994	0.17993	-0.14925	-1.8035	-4.3611	-3.7592	-0.16338	0.29771	2.1301	-0.47289	2.2966	1.0244	-0.75129	-1.6763	-2.7187	0.17677	-0.15817	2.0619	-1.2875	1.8182	1.2447	-1.867	-2.0514	-1.2575	-4.8186	-1.2978	-4.4649	0.80834	-3.3397	-3.0736	-2.6556
0.63517	0.14624	1.3831	0.49477	0.76748	2.2557	-1.0367	1.0596	-1.0452	2.7086	-2.2093	3.6045	1.0155	-3.0072	1.3544	0.43345	1.8112	3.155	0.19077	0.3006	0.53247	-1.2171	2.1312	4.1049	2.0255	2.1429	0.98311	2.5458	0.73838	-1.6573	2.0145	0.93488	2.055	1.3503	0.59354	2.5154	-3.3832	3.1373	-0.21115	-0.71928	1.1809	2.6907	6.246	-1.2842	1.3312	0.62317	0.54466	-0.037507	-1.4626	1.4224
-12.88	-12.366	-14.552	-12.149	-11.258	-9.7752	-13.099	-12.862	-10.5	-13.055	-12.996	-13.952	-11.486	-12.11	-13.079	-13.555	-9.7056	-13.194	-11.388	-14.958	-12.242	-15.546	-14.288	-13.447	-11.566	-12.273	-11.573	-14.082	-14.813	-14.69	-11.074	-13.265	-9.9304	-11.044	-11.669	-13.846	-13.731	-13.246	-12.684	-12.174	-12.585	-13.049	-9.4008	-11.641	-11.779	-12.686	-15.074	-11.559	-13.997	-11.186
-12.957	-9.9708	-10.789	-12.519	-12.395	-14.063	-9.5773	-11.693	-10.492	-14.021	-8.425	-11.41	-11.052	-13.456	-15.073	-12.346	-9.584	-15.295	-12.158	-11.895	-9.9473	-12.348	-11.548	-12.74	-10.838	-12.768	-9.055	-12.433	-10.257	-12.395	-11.926	-12.581	-11.206	-11.361	-12.061	-8.451	-10.158	-12.721	-15.776	-12.213	-15.358	-10.15	-8.4149	-11.246	-14.334	-16.217	-10.729	-11.46	-9.8169	-11.372
-8.5355	-9.4642	-8.3561	-9.2426	-5.1525	-8.9966	-4.4399	-8.0401	-9.4098	-3.9916	-7.1576	-4.8395	-8.1081	-7.3146	-6.9582	-6.6641	-11.629	-7.2946	-7.5743	-9.4047	-6.8361	-11.591	-4.9325	-7.1678	-7.7606	-6.5039	-8.9708	-10.482	-10.898	-7.0326	-8.4562	-5.9278	-10.777	-4.7353	-8.9095	-8.5858	-8.1346	-9.4757	-7.9745	-5.6721	-9.8423	-8.1283	-6.318	-5.5752	-8.4548	-5.4524	-5.1175	-7.9324	-9.8952	-9.0599
7.32	6.4459	5.5627	3.0057	5.148	2.88	1.7238	3.8584	4.2694	4.0664	3.3725	4.4117	4.2809	4.4129	4.5301	5.0204	5.1214	3.4971	8.2597	4.1238	5.6243	2.8689	6.6185	5.243	5.4045	3.5335	2.8833	3.9813	1.1955	4.3607	7.0283	5.4286	5.4578	3.7979	4.6993	7.882	2.9341	6.9509	6.2927	5.1654	3.391	5.0079	4.4323	6.3919	2.8638	5.504	2.8329	3.8401	5.3191	7.1633
-5.9207	-1.2976	-3.2301	-0.67121	-2.6545	-3.9073	-1.7871	-0.36012	-1.0042	-4.0642	-4.5009	-0.98414	-8.6136	-1.6945	-1.2815	-0.46912	-1.9633	-1.3727	-1.1454	-4.9983	-2.2475	-3.6002	-3.4771	-5.539	0.96189	-3.7304	0.30269	-2.6362	-3.2763	-0.89479	-1.5693	-0.6929	-1.6356	-3.3652	-1.8259	2.8522	-3.9354	-1.8233	-1.8927	-1.4329	-1.5606	-1.2639	-0.7658	0.40694	-3.2564	-3.7003	-3.9634	-5.4177	-2.4946	-2.3081
-7.552	-4.5468	-5.7437	-4.8986	-6.9427	-5.6665	-5.874	-7.2349	-6.0974	-6.2383	-3.8996	-4.1181	-7.2757	-5.8202	-8.2459	-5.5935	-4.9772	-5.0492	-1.849	-6.7006	-8.643	-6.602	-7.7634	-6.6867	-3.6971	-3.6563	-6.6402	-4.0942	-5.4265	-6.3691	-7.7628	-6.2277	-8.8193	-6.4106	-4.7465	-8.9304	-4.9071	-5.3632	-3.9221	-5.8857	-7.2421	-8.1164	-6.5665	-8.8252	-4.4579	-5.8776	-5.822	-9.9235	-6.9991	-8.2211
-7.4288	-10.278	-11.36	-8.5472	-8.2941	-10.03	-8.4816	-9.5802	-5.454	-7.8073	-10.251	-11.191	-7.8518	-9.3107	-11.795	-8.762	-10.967	-11.864	-9.2634	-6.7943	-6.8756	-12.978	-9.0809	-12.792	-7.6135	-10.202	-7.0639	-12.634	-9.3838	-7.1288	-7.6976	-8.073	-10.452	-9.5371	-11.681	-8.4117	-8.9161	-9.1256	-7.5932	-8.5053	-11.767	-10.058	-6.496	-8.5932	-8.5283	-13.009	-9.991	-7.1555	-5.8846	-7.5922
-11.582	-5.7329	-8.8875	-9.157	-10.793	-7.9545	-8.2791	-3.4302	-6.2081	-11.591	-14.361	-10.544	-10.278	-5.1522	-7.2185	-7.7881	-9.0134	-9.9694	-10.274	-9.3223	-11.208	-7.4787	-14.848	-8.7736	-10.654	-7.6987	-10.703	-12.964	-9.2913	-7.9393	-9.355	-8.706	-10.565	-10.175	-9.6047	-10.572	-8.7015	-9.1827	-8.5938	-8.394	-8.6842	-11.496	-6.5393	-13.452	-7.9045	-9.0163	-11.453	-11.009	-9.621	-9.1274
0.97907	0.83796	-2.1501	-1.8751	-2.0956	-1.0464	-1.5041	-4.071	1.1468	-2.3084	-0.11791	-1.0336	-3.0718	-3.3384	0.079116	-0.91295	-0.28994	-4.0131	-3.0835	-2.509	-0.46112	0.41248	-4.1129	0.9319	-1.8717	1.4171	-1.6604	-2.7227	0.36117	-1.6644	-3.0546	-4.6022	-4.4302	-1.6626	-0.63169	-1.8818	-1.5187	-0.66582	-2.1833	0.43666	-3.0739	-1.8832	3.619	-1.4247	-4.66	-1.1537	-0.05302	0.6216	0.32478	-2.7767
3.5083	0.50741	1.0939	1.3228	5.3705	1.1193	-1.2372	-0.75875	2.1704	-1.9347	1.723	-0.99236	3.6517	2.2085	2.6332	0.56842	-0.72961	1.1295	1.9917	-0.49804	2.058	1.278	-0.27522	-0.049113	1.8672	4.1283	1.6115	1.2712	2.6888	-1.3486	0.96391	0.94648	0.19753	1.7454	-0.38957	4.0971	4.0407	-1.7091	1.6871	-0.59621	0.33753	1.5883	2.4003	2.7534	3.1706	1.5813	0.32912	2.2157	2.0758	3.6489
-3.025	-2.256	-0.98987	-1.8768	-2.468	-1.5945	0.79874	-3.1896	-1.3317	-2.1971	-0.011184	0.84063	-1.6874	1.047	-1.8776	-6.4679	-2.4895	-1.8216	-3.0208	-3.4601	0.05901	-1.0118	-2.244	-2.3942	-2.0664	-4.206	-3.053	-2.0773	-1.3304	-2.8388	-4.8739	-1.8123	-1.7505	-2.982	-1.5803	-2.2655	1.8279	-1.8353	3.3451	-2.2107	-2.7684	0.87861	-3.8506	-2.2124	0.89533	-0.052295	2.6182	-2.0658	-2.9408	-4.2206
7.686	3.9293	7.0141	3.7058	6.1286	3.442	5.3557	4.7319	6.006	5.541	1.7692	7.6831	7.3719	2.8578	8.3705	4.6712	6.3681	4.5425	7.6623	5.7798	5.5948	6.2295	8.3831	7.6005	4.3949	8.3935	8.5406	4.2048	6.2479	5.0767	4.058	7.0488	1.599	5.636	5.1814	7.1904	7.0396	1.9049	6.961	6.6076	6.5923	3.8429	6.489	4.0436	3.1924	5.477	5.8921	5.5084	7.7466	5.1627
-2.4743	-0.8188	-4.8107	0.87347	-2.353	-5.6151	-4.0178	-3.0019	-1.929	-5.1246	-0.98472	-2.2616	-5.449	-5.2714	-4.9803	-4.2602	-6.8591	-1.9447	-3.3117	-3.4263	-3.586	-5.2703	-3.2445	-4.698	-3.6711	-6.0141	-4.6176	-0.10741	-5.6554	-0.0349	-3.9809	-1.8876	-2.4885	-3.4671	-1.086	-2.747	-2.0293	-1.5815	-5.4969	-4.0098	-1.8757	-1.3069	-3.2704	-0.35912	-3.8166	0.1306	-7.5112	-3.2193	-4.0544	-1.5991
0.9591	-3.6979	0.010254	-1.6657	1.0884	0.0088322	1.2972	0.67222	-0.69373	1.7438	-2.0851	2.6317	-0.27697	-0.26138	4.5981	2.9345	-0.11675	2.1777	2.6566	0.34349	-2.24	-2.3125	-1.0874	-0.11165	0.054914	-0.54718	-0.99111	1.5544	-1.7509	1.0218	1.1052	-3.0536	-2.5509	1.1985	-1.0243	0.53397	0.83754	1.6398	-0.23496	1.3635	2.4196	-0.21341	-1.9284	-0.61295	0.59805	1.2252	0.61458	2.0566	-1.9371	0.2699
-15.913	-11.246	-12.897	-14.651	-16.6	-15.233	-13.935	-11.546	-12.107	-13.802	-16.808	-9.8536	-15.968	-14.14	-14.682	-18.263	-17.135	-11.812	-13.761	-14.675	-17.159	-11.715	-11.699	-17.146	-14.144	-13.253	-13.348	-14.76	-17.183	-15.777	-15.874	-16.881	-17.769	-15.616	-14.285	-12.862	-17.262	-14.052	-15.495	-15.247	-13.903	-12.027	-14.572	-16.318	-15.306	-11.455	-11.934	-14.125	-13.781	-17.385
0.048673	2.986	-0.71996	-0.36626	1.4156	0.3652	3.2823	0.98229	4.2611	3.4996	-1.7809	1.8112	-0.71015	2.3516	3.5195	-1.277	3.8621	-0.64067	0.2467	-0.56131	0.48898	-0.15456	0.68741	0.74805	3.1825	-1.198	1.6684	1.5187	1.7819	2.5812	-1.6136	5.6832	1.9934	1.0611	2.475	3.4778	2.4063	3.1477	-0.18645	0.027415	0.46609	2.575	-2.5709	1.7238	4.0812	1.313	3.708	0.90837	3.5029	-0.63534
5.1039	4.9581	5.195	2.9229	10.057	4.3713	5.8382	6.5749	7.8548	5.2785	4.7408	7.1704	4.4833	9.4802	7.3821	6.0349	4.7647	5.7253	7.1421	6.8071	5.1112	7.8718	6.0446	6.0607	6.4703	6.4488	5.0492	6.3571	4.4886	4.8185	3.4142	5.6276	8.3636	4.6785	4.1862	7.631	7.4419	8.5778	2.8279	3.543	5.9977	5.299	6.7642	6.177	5.3626	5.2439	5.3521	5.3085	5.8777	6.2281
-5.3499	-5.406	-6.6166	-9.1072	-3.2939	-6.3299	-3.8948	-7.5591	-8.1219	-7.7663	-6.2339	-5.9305	-4.0025	-7.6559	-4.8513	-6.9383	-6.4434	-7.1753	-3.5666	-7.5774	-4.5898	-5.3837	-7.3025	-5.8054	-2.4994	-6.0759	-6.7552	-4.6561	-4.3325	-8.3124	-9.0128	-4.0767	-5.777	-2.3325	-3.208	-5.814	-3.6346	-3.3519	-0.39027	-6.3163	-5.7146	-4.125	-7.3119	-4.0094	-6.7804	-3.338	-6.6661	-2.6071	-5.828	-6.2413
8.3932	8.9752	7.2729	5.8581	6.2463	8.8943	5.755	7.3874	6.4554	8.0358	6.0737	7.7895	9.9478	8.4213	9.844	8.4962	5.6214	4.6749	9.1784	6.1449	7.7331	8.9325	5.0046	7.6659	9.4165	4.6207	6.398	9.0343	6.8259	8.9026	7.8494	7.8857	7.4466	5.3233	5.4495	5.8715	10.411	8.1309	6.546	10.124	7.9941	9.7399	7.4277	8.9542	9.9173	6.6746	10.139	5.8641	8.4361	7.7037
-1.4631	-4.2365	-3.1731	-4.809	-0.57031	1.3229	-4.0833	0.17522	-3.3201	-2.9122	-2.0891	-3.7238	-2.3372	-1.7732	1.2835	-0.47433	-0.0035473	-0.80604	-1.9074	-0.10461	3.1638	-0.42126	2.2729	-1.216	-1.8875	-0.072164	-1.9966	-0.401	-2.5598	-3.262	2.305	2.1091	-0.3903	-1.058	-1.1264	0.14999	-3.2427	1.5624	-1.3305	-3.6101	-2.0499	0.32547	-1.0117	1.0189	0.27298	-3.2139	-1.9742	-2.7468	1.1192	0.095328
-0.021978	4.3204	2.9103	0.15542	0.96761	0.15565	-2.4275	-1.2715	2.0127	-1.4359	-0.6387	1.5571	0.88301	1.7548	2.041	1.9794	0.57326	1.0736	1.3596	1.5591	4.4105	-0.31406	4.4401	-0.70945	1.4687	0.35259	1.1258	0.25635	-0.60243	2.5629	1.8209	1.6162	6.2118	0.076879	2.493	1.7006	5.5314	-0.2676	0.51568	3.2903	2.6702	5.0483	0.69967	2.3288	4.198	-0.70378	1.9643	1.2577	2.9598	0.60257
-10.908	-7.7385	-6.9965	-10.641	-9.5998	-7.2489	-9.5393	-5.8872	-10.056	-9.6861	-10.604	-8.1635	-12.629	-8.7504	-11.241	-9.4363	-6.9247	-10.632	-5.8422	-9.6773	-9.9853	-10.236	-9.5166	-9.3387	-11.752	-10.936	-10.032	-7.8722	-10.154	-8.0067	-9.0273	-5.7395	-7.0685	-7.3391	-10.003	-12.873	-9.1353	-8.0987	-9.6401	-10.28	-10.568	-11.153	-10.565	-6.9835	-11.747	-9.3882	-8.332	-11.014	-12.206	-10.121
-5.7547	-7.2433	-9.9169	-8.0026	-9.6354	-10.591	-5.5064	-6.7392	-11.406	-8.3609	-6.7814	-6.8459	-4.2593	-8.7006	-11.179	-9.5881	-7.3075	-11.898	-4.3735	-10.436	-6.3403	-7.3608	-6.6976	-7.0989	-5.4067	-10.995	-7.4054	-5.4635	-6.8682	-8.8165	-8.1974	-9.4679	-7.5492	-7.2018	-7.0103	-9.2256	-11.821	-7.688	-8.9474	-9.9308	-5.5097	-3.9268	-8.7519	-4.1686	-8.7245	-8.6222	-6.4047	-9.566	-11.332	-5.0072
-13.428	-12.655	-10.366	-14.582	-9.6612	-12.424	-11.969	-5.6016	-10.454	-15.765	-8.6586	-12.207	-7.5073	-14.064	-10.874	-10.677	-8.3696	-11.672	-12.35	-15.499	-9.4127	-13.226	-13.163	-13.799	-10.167	-10.785	-14.698	-11.911	-13.1	-12.483	-11.736	-12.446	-9.1257	-8.4631	-9.3988	-9.1843	-12.063	-8.8136	-10.298	-5.4535	-13.005	-9.3781	-11.798	-12.556	-14.613	-14.218	-10.301	-8.6255	-11.28	-13.233
-7.6988	-5.9302	-8.443	-7.5235	-5.1367	-8.8898	-7.5371	-6.8207	-6.3775	-4.3051	-5.2136	-6.6034	-2.9734	-9.3271	-4.029	-0.38419	-10.874	-6.3557	-3.2298	-5.9683	-7.8503	-7.383	-5.4194	-8.3044	-5.9283	-7.3071	-5.7538	-3.9995	-9.161	-7.7004	-4.2985	-5.2112	-8.3855	-4.2415	-4.1567	-5.6087	-6.9685	-5.3119	-4.7076	-7.2522	-3.7558	-6.0171	-5.3679	-4.7984	-7.4334	-4.1444	-5.742	-7.2844	-5.2568	-7.0733
-4.4467	-9.9231	-10.556	-10.366	-9.8013	-9.2173	-8.6209	-7.7498	-7.1333	-9.4607	-11.679	-7.5147	-6.8994	-9.3782	-8.6906	-14.119	-9.7667	-11.395	-7.811	-10.704	-11.361	-8.7875	-10.349	-7.4465	-9.6437	-7.7624	-8.4389	-10.281	-9.016	-12.118	-9.4715	-8.7771	-9.9422	-10.151	-7.8322	-7.8161	-9.2723	-6.7604	-7.5068	-9.6591	-11.783	-8.8678	-10.294	-9.835	-8.409	-6.4438	-9.3138	-9.2528	-10.14	-13.395
-14.517	-8.5873	-10.258	-9.0006	-11.212	-12.071	-8.0747	-11.479	-9.285	-8.2118	-13.792	-11.717	-10.747	-11.632	-8.5723	-11.562	-10.972	-11.983	-12.134	-9.694	-11.402	-9.2909	-9.5414	-11.915	-10.995	-12.081	-11.827	-11.34	-13.129	-11.365	-15.058	-9.8797	-10.766	-11.485	-8.8706	-8.5516	-10.559	-11.689	-7.3973	-13.213	-11.515	-12.562	-12.464	-9.2603	-5.4565	-11.442	-13.738	-10.972	-13.057	-11.725
5.2692	2.3226	-1.3239	4.3859	4.1851	-0.73292	3.2288	4.8623	3.8038	0.82244	5.429	0.47917	1.1355	3.7981	2.0438	6.1762	7.4925	3.9832	0.79948	0.14413	4.8258	1.3144	3.5619	1.455	5.6	2.4226	3.0312	3.2357	3.565	3.3223	0.91565	3.3372	4.8397	3.4735	-2.5145	0.42428	2.0211	0.90033	2.4208	2.8178	2.5544	1.4338	0.74236	1.9628	-0.21094	5.6609	1.743	3.6071	4.3131	0.91187
-3.2199	-3.9904	-0.83749	-1.8312	-0.54477	-0.89337	-1.2316	-1.0505	-1.0117	-0.019294	-1.2878	-2.2451	0.88298	-3.2075	-4.1778	-3.2587	-0.47156	-2.2715	-2.8014	-4.9665	-2.1609	-0.25	-4.7463	-2.8595	-2.0974	-5.0795	-1.7549	-4.142	-0.21373	-0.20032	-0.6635	-4.6522	-1.478	-4.4995	-1.9659	-3.6586	-3.2626	-1.2212	-1.0363	-2.6579	-1.5542	-2.9582	-1.9185	-2.2292	-1.6371	-2.6523	-1.3599	-3.6529	-1.9297	-3.5335
-1.3349	-0.33491	-1.0558	2.2051	1.0753	-1.9017	-0.99168	-0.76255	0.96318	-2.5302	1.889	-1.5423	2.4408	-3.7933	-0.47246	0.12592	-0.67094	-4.9176	-3.0867	-3.8039	-2.0702	-2.0076	0.3037	-4.3563	-0.47273	-2.9779	-3.6652	-0.045039	-2.8796	-0.95121	0.10258	-2.899	-1.2172	-2.1873	0.069826	-2.2293	-1.4515	-1.7504	-1.1937	1.9237	-2.7244	0.26678	1.4921	-3.3469	1.9221	-1.6437	4.2965	-2.9558	-0.13356	-0.30763
-1.7157	-3.3155	-4.0164	-0.59148	-4.068	-2.9449	-4.3943	-0.89411	0.6965	-0.70316	-3.5984	-4.4318	-4.3677	-2.265	-2.5635	1.0425	-6.2412	-1.7579	-3.1473	-7.7161	-1.0873	-2.791	-3.7916	0.43774	-2.0777	-1.9642	-2.5651	-0.73021	-2.0274	-5.2259	-3.4545	-1.8135	-4.2471	-3.3723	-1.4563	-3.5943	-5.2423	-6.7098	-4.8036	-1.5866	-3.0505	-0.75664	-3.1289	-2.1674	-5.6128	-4.8888	-2.4323	-4.4135	-3.9871	-5.7595
-14.867	-11.098	-12.29	-14.308	-13.273	-12.715	-12.242	-12.073	-14.008	-14.953	-13.402	-14.988	-13.579	-11.979	-11.821	-11.917	-12.74	-12.331	-13.165	-15.135	-15.746	-14.676	-13.729	-15.88	-12.677	-10.262	-13.911	-12.916	-11.399	-13.684	-11.993	-13.26	-12.674	-11.961	-12.459	-12.338	-13.399	-12.43	-14.409	-10.572	-12.783	-11.338	-14.001	-18.211	-11.169	-11.746	-12.8	-16.753	-12.345	-11.014
7.237	4.9844	4.7279	1.1242	5.5655	3.6494	2.8625	5.4953	3.7744	6.4992	5.4942	3.6582	5.601	3.8982	3.7586	4.0008	1.6499	6.6642	5.4174	4.7325	4.3165	7.0102	6.4656	0.6948	6.3017	5.5095	3.6052	6.1611	7.8875	6.0416	2.1049	7.3693	2.84	8.3723	5.7172	3.8801	2.9416	2.3609	0.94096	4.2864	5.8898	6.0347	4.6184	6.0996	3.7687	1.7211	5.6686	2.2768	3.4723	5.3769
-11.096	-15.82	-12.689	-13.041	-13.6	-10.993	-15.79	-10.006	-12.034	-12.111	-12.284	-11.514	-10.533	-10.848	-18.738	-10.832	-11.189	-11.45	-9.0166	-15.246	-11.101	-9.778	-8.4606	-10.576	-10.742	-11.38	-14.255	-13.357	-10.437	-10.716	-10.763	-10.93	-13.409	-11.716	-10.886	-9.8025	-11.909	-8.4188	-11.836	-8.9231	-12.17	-11.937	-11.354	-15.061	-11.877	-8.427	-10.259	-13.269	-16.129	-11.628
-14.025	-17.148	-15.587	-17.883	-15.493	-12.728	-17.31	-15.776	-13.5	-13.377	-15.982	-13.751	-15.152	-12.557	-16.913	-11.47	-13.645	-16.284	-15.905	-14.735	-11.259	-12.397	-13.128	-13.609	-9.8362	-17.811	-13.155	-15.712	-13.433	-13.903	-15.142	-12.445	-13.849	-11.741	-18.526	-11.254	-14.405	-14.092	-15.476	-13.176	-12.099	-15.411	-12.451	-11.677	-13.391	-12.31	-14.028	-11.711	-16.183	-14.526
7.696	4.6563	6.8902	5.3023	8.6015	6.6898	6.8846	3.3538	4.2079	5.221	8.2672	8.5506	7.9571	6.3085	10.388	6.6407	7.0135	4.9658	7.8768	6.8114	3.9177	5.4187	7.5453	3.6859	3.5521	6.3808	6.1817	7.2054	9.5268	6.4366	6.2657	5.0163	5.2067	8.5413	6.519	5.6671	7.7682	6.3034	5.5576	4.5355	9.3009	7.4127	7.4932	7.6673	7.2357	4.3208	9.2272	8.7752	6.1986	7.6951
3.7991	1.7026	2.6914	4.2315	1.9182	-0.77121	2.3867	2.9038	3.1027	-1.0191	1.5583	1.1916	2.353	-0.74622	7.1109	0.91695	2.6373	4.8973	1.8491	3.1712	3.0977	0.79649	1.7517	3.2724	3.294	1.0115	6.1191	2.4167	4.2639	1.6831	2.7494	5.8503	2.16	1.5219	0.56334	5.0027	3.6226	1.2793	3.196	3.7363	2.6052	2.5731	5.3827	1.9344	1.1205	0.63352	3.655	1.4576	0.84504	2.7571
9.151	11.757	10.093	9.1353	12.833	8.8531	11.551	7.0198	10.242	10.222	8.7677	9.9098	6.313	9.2375	10.543	11.204	7.8279	13.307	6.548	9.3299	11.414	9.0524	8.477	11.166	13.224	9.105	12.07	10.11	11.964	7.7744	8.0721	7.9726	7.0214	10.513	7.1303	9.2924	13.813	8.963	9.5775	9.4941	10.404	13.029	9.3775	6.5616	13.492	10.9	7.4972	6.0631	8.2882	9.0457
-9.3465	-12.2	-12.821	-11.054	-10.262	-11.69	-9.8466	-14.464	-9.92	-11.886	-11.767	-11.239	-9.9599	-10.012	-9.9869	-7.7334	-13.6	-10.576	-14.257	-9.9428	-9.3297	-14.598	-10.5	-14.156	-12.549	-10.988	-9.4554	-10.742	-12.012	-12.384	-9.8136	-12.883	-14.12	-10.308	-13.349	-13.434	-13.43	-9.7352	-10.793	-9.742	-13.141	-12.012	-10.688	-11.828	-10.846	-13.207	-7.6937	-11.311	-13.166	-13.749
1.0087	-1.0432	-1.8549	-1.7361	1.4949	-1.138	-1.844	0.54828	3.3608	0.46348	0.027118	-5.7688	-0.59382	-1.7474	-1.5371	-0.30587	-0.76609	0.49807	-1.2389	-0.58964	-0.34805	-3.7632	-0.67954	1.4931	-0.97066	0.17668	-5.0907	-0.04782	1.0162	0.74815	-0.69092	-0.48321	3.0728	0.25101	1.6476	-1.9527	-1.4054	-2.0818	-1.6698	-1.4831	-1.1194	-1.4386	-4.7106	-1.5573	-1.8223	0.28812	1.0234	-2.8329	1.1495	-4.9223
-13.745	-13.185	-15.154	-15.013	-14.21	-15.185	-14.38	-13.107	-12.753	-11.725	-14.522	-16.421	-16.47	-14.654	-11.748	-12.493	-11.491	-10.822	-13.164	-15.244	-11.665	-15.068	-11.668	-16.804	-8.7769	-14.868	-12.966	-14.413	-13.322	-12.105	-11.353	-14.456	-11.112	-12.687	-14.456	-14.067	-12.666	-15.33	-14.601	-14.447	-11.522	-13.545	-11.368	-13.714	-12.84	-11.575	-16.09	-14.298	-11.814	-11.83
-0.26721	-3.5629	-0.14611	-1.1061	-5.9342	-0.3838	-0.79931	-1.2546	-2.3763	-2.5637	-6.0091	-4.8499	-0.93593	-3.838	-4.2075	-0.4729	-0.52879	-0.58523	-4.068	-1.9429	-3.3647	-2.4815	-3.2004	-1.8737	-3.3693	-0.23814	-1.7735	-2.1619	-2.6401	-1.8916	-4.6929	0.034258	-0.35029	-3.3869	-1.181	-1.2844	-1.6088	0.67991	-2.4283	-3.408	-3.3976	1.4579	-5.382	-2.7593	-5.1355	-3.4109	-5.3066	-0.6685	-3.0887	-1.4496
-0.052539	-1.3992	-3.7789	-0.69119	-1.3364	-1.1756	-2.0986	-2.2504	-2.2032	-3.5281	-1.7452	-4.317	-2.4832	-3.9905	-0.047155	-2.9329	-1.2949	-1.3684	-2.2813	-3.6338	-3.8166	-0.47635	-1.6741	-1.9548	-3.434	-1.5631	1.0908	-4.7495	-3.0656	-2.3431	-4.827	-1.1405	-2.898	-1.0826	-0.89218	-1.1585	-0.68897	-1.0565	-3.4633	-2.8004	-5.3578	-2.0301	-3.0316	-1.2192	-2.9029	-3.8545	-0.70938	0.55856	2.2063	-0.12363
-0.45865	3.0572	2.4552	0.98214	-0.37931	0.21439	4.5508	2.1811	3.9945	1.4121	1.4809	1.4418	-0.5258	-0.58918	4.1988	1.2456	3.6752	1.3312	0.91834	1.5801	1.6383	2.7916	1.5736	-0.52371	-1.2493	-1.2445	-0.57351	7.4851	0.39547	2.7695	1.3728	-0.84869	1.6392	1.4152	-1.0229	3.0834	1.098	-2.5977	2.1668	3.4782	4.7045	0.44797	2.8692	1.14	2.2555	-0.67284	1.3546	2.9288	1.0391	3.7192
-3.818	-1.903	-0.0014068	-1.4067	-3.3896	-2.616	-4.3087	-3.1206	-1.2654	-3.3844	-4.68	-4.3277	-1.066	-4.4252	-4.6877	-2.9916	-5.8626	-4.2308	-4.4792	-2.6624	-7.0342	-5.0488	-5.2073	-3.0126	-5.0153	-3.1332	-4.3735	-1.4498	-6.8114	-1.6613	-4.0362	-3.5624	-2.0892	-4.5448	-2.5698	-4.556	-2.3795	-2.9375	-2.9489	-3.9572	-4.5575	-3.6293	-6.2815	-1.9821	-3.7281	-2.8181	0.68233	-3.3797	-5.1437	-0.26775
-2.5172	-0.64419	-4.6726	-4.43	-3.2239	-1.1869	-6.0823	-2.4522	-5.2089	-1.7436	-4.9459	-3.3111	-6.4435	-4.9229	-8.264	-2.8152	-7.4946	-1.7705	-4.4724	-3.7814	-4.1416	-4.2777	-4.6321	-4.8203	-5.8302	-7.8822	-5.0363	-1.1358	-2.0906	-5.9123	-4.9885	-3.5984	-4.6241	-3.2679	-6.8558	-1.5888	-6.269	-2.8671	-6.033	-1.0736	-3.8183	-1.7862	-6.9692	-1.731	-6.5496	-3.061	-5.015	-4.861	-3.9673	-5.8163
-0.76629	2.5974	-0.85201	-1.9129	-2.1915	3.0131	1.2141	-0.9613	-2.8395	-1.3564	0.97324	-1.0372	1.9504	-0.8796	5.0666	1.7628	0.31562	-0.25479	-0.27364	0.057617	-1.0768	0.1394	0.75024	-0.48524	-1.4906	1.3487	-0.90192	-1.0186	0.25402	-0.41965	-2.1225	-0.59009	2.1589	0.66219	3.6175	-0.94996	-0.040123	-1.9792	1.2916	0.38985	2.1131	1.5062	-1.1283	-0.35858	-1.4144	0.58791	-0.79994	2.4729	-1.3158	1.489
4.5265	5.7246	5.8311	6.249	6.1545	5.1036	7.4172	9.4926	5.26	7.9281	6.6646	9.8586	8.2864	8.9226	5.8364	7.8526	7.9901	8.8244	5.3653	6.1939	9.4421	8.218	5.2585	5.2754	3.7679	9.7288	6.1711	7.5721	5.7806	5.9782	7.4167	5.9696	8.04	6.3808	6.7398	6.6729	7.1101	7.4666	4.0904	7.1704	11.32	6.4269	10.139	7.5478	7.8475	6.4348	6.0445	6.7024	7.87	7.6912
-3.076	-5.3127	-4.7582	-4.2676	-3.409	-3.048	-6.9823	0.70742	-3.5555	-5.6396	-6.4719	0.33994	-7.1044	-3.4573	-4.0542	-9.2791	-3.9588	-3.3357	-4.2379	-3.3473	-3.6884	-2.6213	-5.4357	-4.8582	-4.3846	-2.8634	0.1184	-3.892	-4.5578	-2.7601	-4.8638	-5.2857	-5.5349	-1.995	-3.3897	-1.6525	-2.6043	-5.428	-1.8689	-5.661	-2.4291	-1.2741	-5.9787	-2.4698	-4.3561	0.91308	-5.5175	-3.9535	-3.501	-2.1535
3.6485	3.9063	5.2646	0.77525	2.3529	4.8065	6.2502	8.0035	8.4993	6.5065	5.2703	7.1155	5.7881	7.4351	3.2365	4.4645	5.8494	4.8569	5.799	8.9733	5.9795	6.1167	4.5335	4.3029	0.90941	7.6185	7.7095	6.1916	3.0055	7.5115	6.1241	5.9333	6.2153	4.3675	6.7053	4.9778	5.2947	6.0721	4.611	3.0049	2.0444	6.6832	6.5291	3.6875	7.1584	5.0918	5.8332	3.8477	3.3238	8.4672
5.0809	4.1089	6.5984	3.9519	7.2506	7.9558	3.8479	0.56015	5.1308	4.3773	5.6218	5.3207	4.9091	4.9028	6.6684	5.7875	4.7025	2.6542	7.625	5.8657	3.2967	8.8096	4.7264	5.4039	2.6951	8.1596	5.0446	1.6037	8.6647	3.2871	7.3166	5.1605	5.6725	3.8421	3.2795	5.7868	6.9837	4.176	5.0953	5.4063	4.3994	5.0095	4.4864	7.2028	7.0105	5.8963	5.2972	3.8571	5.6968	1.8357
-12.669	-13.143	-10.884	-13.005	-9.5551	-10.359	-12.905	-10.099	-10.564	-10.086	-13.124	-10.919	-9.3306	-12.063	-11.181	-10.382	-8.8279	-8.9605	-11.648	-9.0111	-7.9896	-12.97	-9.6907	-8.6816	-11.595	-11.208	-11.263	-11.737	-6.2409	-12.907	-8.9947	-9.75	-14.052	-12.107	-7.8369	-9.4522	-9.1083	-8.8982	-11.097	-13.893	-8.7554	-11.37	-12.926	-11.309	-9.2498	-11.811	-14.019	-12.652	-12.976	-12.839
-4.1857	-2.5151	-4.5567	-3.6278	-2.2318	-3.2131	-5.2912	-5.2228	-1.5442	-4.6129	-2.0871	-3.4236	-5.2232	-2.5926	-3.8326	-3.229	-0.50818	-3.8374	-3.7505	-6.0793	-3.7956	-4.1185	-4.539	-4.9341	-3.6961	-2.2174	-4.2914	-5.1705	-4.3406	-6.436	-3.642	-3.2537	-3.0846	-2.3079	-5.1825	-4.0178	-6.5776	-5.9101	-3.8189	-4.999	-0.48174	-4.7025	-2.1144	-5.0088	-4.3936	-4.2933	-4.1339	-2.5348	-2.4392	-2.7982
-2.9532	-3.4553	-8.3694	-5.2386	-2.5298	-1.7568	1.2894	-6.5343	-4.0813	-1.8485	-3.1284	-2.9596	1.239	-4.2514	-3.25	-5.5067	-3.1567	-4.6159	-0.36461	-5.9369	-2.6983	-6.2278	-3.4221	-4.3825	-2.6667	-0.81909	-5.5954	-3.8732	-5.6043	-2.4479	-1.327	-3.4846	-4.5068	-4.4169	-2.9182	-0.60695	-3.1383	-0.92017	-3.5163	-6.1396	-3.78	-6.1511	-5.55	-2.2294	-5.0486	-3.7014	-1.4558	-4.853	-1.9372	-2.6069
-7.9397	-7.6623	-11.727	-9.4147	-8.5539	-12.029	-7.6961	-12.272	-8.1156	-10.27	-12.832	-10.678	-9.554	-14.88	-10.315	-10.066	-7.0698	-14.411	-10.799	-11.418	-9.517	-8.6007	-11.455	-8.5615	-9.3294	-9.9628	-11.375	-11.249	-11.293	-8.9235	-10.04	-8.5317	-9.5511	-14.479	-11.58	-11.658	-15.702	-12.849	-10.768	-11.351	-13.4	-11.484	-10.534	-11.609	-10.839	-11.153	-7.1648	-15.189	-9.3427	-11.564
4.8911	2.0312	3.3131	3.5381	2.6232	3.6071	3.6226	1.8033	2.8545	2.2564	-0.64175	2.7948	-0.016415	1.6067	4.47	-0.43589	4.5721	4.0935	4.1827	3.4913	3.3887	5.5051	3.3902	4.4932	-0.21797	4.1507	2.6404	5.5658	4.4663	4.9402	5.2539	3.1215	3.1248	1.7503	2.5952	-0.82538	3.8686	2.8874	4.7626	4.8027	2.9529	1.7497	0.31175	1.4076	0.40221	1.4087	6.0226	4.0825	1.1811	1.9046
-1.3226	0.62141	1.7122	2.0296	2.7266	-1.3951	2.2523	-0.60545	2.6091	-0.13571	-6.1701	-1.6994	1.0084	0.43224	-0.20224	2.4415	-1.0983	-0.21035	0.36911	2.9218	2.7282	1.2451	1.2397	1.4645	1.1223	1.0832	1.1623	-0.14754	0.79462	-1.2187	0.78523	2.0336	-0.47115	1.967	-0.82537	-1.7796	-0.7241	4.3604	-2.5351	1.5323	-2.642	-1.482	1.3993	0.68	-1.7038	1.2074	-0.0030719	-1.4541	-0.67433	0.46732
-0.23693	3.8929	0.36437	1.2324	0.48467	-1.8111	1.1261	2.9099	2.7301	1.5963	3.687	2.2486	-0.13585	2.2147	0.52118	1.705	1.4827	-1.0491	2.8546	1.1211	0.83072	0.60215	4.52	-0.2484	1.3836	3.4269	2.7778	-3.1814	3.4831	2.8098	1.2208	3.4222	1.4354	2.209	2.9534	2.2933	1.8318	5.4644	3.3118	3.3326	0.89249	2.1522	2.2763	2.7593	2.6247	2.5584	1.2189	-1.1925	3.0733	0.43818
-11.462	-11.954	-14.733	-8.7196	-9.9651	-9.7448	-13.144	-10.266	-12.284	-11.794	-10.071	-7.9889	-12.282	-9.2676	-9.5377	-5.0725	-10.564	-11.924	-10.898	-11.881	-12.066	-12.02	-11.55	-10.764	-13.098	-12.052	-12.843	-11.326	-10.694	-9.5624	-11.803	-10.253	-11.779	-10.143	-8.5097	-13.367	-10.707	-13.094	-13.376	-9.5825	-11.663	-7.5813	-9.7987	-9.0222	-10.742	-7.516	-8.4718	-9.264	-10.904	-9.9129
-0.26697	0.75096	-1.279	-1.1333	0.62069	-1.2973	1.7353	-2.8837	-0.68473	-1.2406	-0.73527	-1.6385	-1.9479	-0.35232	-1.2865	-3.9261	-0.55372	-0.4009	-1.2829	-4.6859	-1.5869	-0.49304	-2.0195	-0.87778	-0.30635	-0.35159	-0.086827	-3.2518	-0.83844	-2.0999	0.57003	-0.50813	-1.6363	-0.89263	2.1084	-4.0672	-0.11435	-1.5381	-1.4202	-0.98788	-1.5909	-4.0971	-2.1474	0.66256	-1.8204	-0.07187	-3.5193	1.7076	-0.44933	-3.6597
-5.5544	-3.5394	-2.3151	-2.3703	-6.137	-1.555	-1.4981	-2.8728	-3.3464	-2.9545	-4.9982	-1.1598	-1.2209	-2.0607	-2.022	-4.3728	-4.6984	0.28235	-4.1162	-2.5252	-2.4171	-5.404	-5.4303	-2.9672	-2.8473	-2.3507	-5.0418	-2.5466	-4.4901	-1.8614	-2.5105	-3.4873	-5.2537	-1.7395	-2.2178	-4.2084	-3.6686	-8.2105	-2.1145	-3.4119	-1.757	-3.1556	0.0072647	-4.3611	-3.2806	-2.3441	-5.5411	-2.2473	-0.84824	-5.5652
-6.0382	-3.9798	-6.3525	-4.7289	-8.3876	-4.2574	-6.172	-6.1443	-6.5811	-4.5042	-7.3028	-4.7105	-5.6652	-6.1257	-8.3601	-7.7069	-4.891	-4.5879	-3.6019	-5.177	-3.4364	-5.5879	-4.0997	-4.3035	-5.4678	-2.9862	-3.37	-5.4786	-3.3677	-4.3163	-4.7683	-0.77652	-5.4947	-5.1994	-4.7045	-2.7126	-7.1047	-5.2148	-2.6478	-7.1354	-5.4583	-4.6097	-1.7258	-5.1955	-4.0038	-4.5986	-1.4588	-6.7175	-7.2303	-5.0251
-13.887	-10.269	-13.849	-10.184	-14.262	-11.899	-11.81	-9.8879	-11.401	-10.035	-13.727	-12.141	-14.258	-14.808	-12.051	-11.227	-10.047	-10.794	-13.666	-13.274	-16.563	-13.664	-13.302	-12.538	-14.605	-13.483	-15.078	-12.929	-14.188	-14.015	-11.902	-10.965	-12.237	-13.153	-14.8	-11.549	-17.085	-10.54	-11.696	-14.381	-12.453	-10.735	-11.633	-13.176	-12.437	-10.259	-10.913	-14.191	-12.9	-11.822
0.81338	1.2979	4.1487	0.15217	2.1799	-1.1852	1.4826	1.8746	2.8591	4.6134	0.53018	-0.80225	-0.95816	2.1342	2.5688	2.4832	1.739	4.183	2.0374	-2.1112	4.9044	-2.3872	-0.16887	-0.69581	2.9703	3.0952	1.8663	-0.17588	4.1486	3.2578	1.7083	-1.1326	1.6425	3.0339	5.9516	-0.3082	-0.23203	1.6194	3.4832	3.7064	-2.4614	2.7806	-0.073966	4.5469	1.8322	1.8378	1.9702	-1.3839	-1.3676	0.10985
10.179	8.6	6.3301	10.048	6.2961	11.599	8.7011	10.366	9.9071	7.9543	8.0439	3.7262	9.571	11.44	10.347	7.0078	9.4728	9.671	4.5069	11.735	8.8788	11.403	10.751	9.6463	7.8027	9.3932	9.9745	10.104	6.6899	6.7851	8.3627	8.3395	7.7331	9.2162	10.18	11.01	9.9799	10.598	8.4286	8.6199	10.436	5.6584	8.1241	8.0344	10.738	7.0744	8.9343	10.519	8.3961	7.5187
-8.1365	-7.1665	-7.4623	-5.9074	-7.7136	-9.8755	-7.4815	-8.3287	-5.0695	-2.3923	-9.9415	-6.3351	-7.4416	-9.1766	-5.8215	-6.7568	-6.7577	-10.518	-8.3493	-11.041	-8.8053	-8.4974	-9.4179	-6.2826	-9.4954	-12.256	-10.375	-5.5973	-6.9067	-6.3825	-7.7296	-8.7809	-7.7151	-7.1502	-4.6477	-8.1075	-9.6512	-6.9459	-9.9205	-6.0859	-10.34	-6.0055	-5.8405	-5.6012	-6.4573	-6.9908	-8.5536	-8.3997	-4.3873	-8.3099
-7.5556	-2.2931	-6.6293	-7.8663	-5.9683	-3.7644	-8.2772	-5.6612	-8.5446	-2.773	-7.9029	-5.5475	-5.6773	-5.5869	-7.5983	-4.7542	-6.2971	-6.5364	-5.1309	-5.8316	-9.5087	-3.24	-5.9394	-5.2241	-2.3706	-6.562	-3.5012	-6.2438	-3.7078	-4.96	-7.4634	-6.3562	-1.9761	-4.693	-6.0726	-4.6344	-2.934	-6.2306	-5.1267	-2.8096	-5.5123	-4.447	-3.8467	-3.0097	-6.0114	-4.2394	-4.4131	-5.1551	-3.9651	-3.7685
5.1589	6.5059	5.4714	8.47	3.5369	7.5305	8.3444	4.6983	4.4484	6.7323	6.8425	8.3772	7.4862	6.8932	10.516	6.2247	4.5513	10.803	6.8776	5.4974	8.1978	5.8162	7.6826	5.0928	6.2451	4.2266	5.7246	7.2214	6.2234	2.7877	2.8042	7.4079	8.6747	9.1158	4.9812	7.4676	8.9069	5.2478	7.2951	5.5262	8.1164	12.534	7.9178	7.9147	6.4669	4.4287	4.5344	7.5943	5.7791	7.6949
-2.9414	-4.8622	-1.2382	0.10764	-0.36198	1.0427	-2.4661	0.45383	-5.6056	-3.7041	1.9807	-0.07844	-0.40458	-0.8879	-4.8628	-1.1531	-0.40057	-1.3426	0.54955	1.346	-1.4994	-1.9126	-3.4226	-2.7818	-2.2443	-2.5365	-2.9166	-1.2829	-2.2743	-1.1095	-0.61725	-6.5412	-0.523	-2.1573	-0.83521	-2.4338	-2.9095	-3.8833	-0.40761	-2.4689	1.2194	2.1345	-2.5635	1.0253	1.1942	-3.7793	-2.0312	3.2341	-2.7813	-1.7963
-13.887	-14.017	-10.566	-12.434	-15.137	-11.913	-9.1464	-12.313	-11.213	-13.454	-13.523	-12.598	-13.288	-16.006	-11.54	-14.76	-15.941	-15.192	-12.493	-12.329	-11.948	-14.025	-13.231	-15.151	-11.543	-13.29	-12.604	-11.259	-12.495	-13.073	-12.208	-10.871	-13.604	-10.807	-10.71	-9.3741	-12.739	-15.59	-12.415	-14.001	-14.115	-15.081	-11.983	-12.62	-15.192	-11.679	-14.207	-13.865	-13.339	-10.081
-2.9164	-7.7	-3.9241	-4.8948	-6.1576	-3.3202	-3.2967	-6.077	-4.5726	-3.3151	-9.2391	-3.6713	-4.899	-5.4437	-3.8947	-3.0843	-4.1803	-3.5611	-4.1902	-1.9028	-5.8627	-5.3409	-2.1904	-4.3849	-4.2907	-5.6836	-3.2468	-3.7235	-1.4276	-2.5805	-5.7266	-5.56	-6.9888	-1.3113	-5.141	-5.2536	-4.3356	-2.6068	-3.8131	-0.27642	-2.6465	-6.5155	-5.7258	-1.0614	-5.3604	-4.2472	-3.9491	-1.0153	-1.2159	-0.89225
-1.037	2.5662	3.2139	1.7618	1.9906	1.6311	1.1938	2.4257	1.1672	0.78469	-1.0701	0.84916	-2.6958	-0.42255	0.70635	4.2348	0.70828	1.3211	-0.50461	-1.5613	1.2596	2.7941	2.066	2.8218	3.5851	6.0191	0.78395	5.5202	0.060457	1.1417	4.4274	1.9488	2.4503	1.3806	4.2243	2.7302	1.3785	1.1079	4.3797	2.7384	1.7921	1.9997	0.34436	0.386	1.2709	1.3876	3.6208	1.5631	4.5786	1.2706
-3.4967	-6.7367	-4.0981	-4.9404	-4.7688	-4.6082	-6.835	-4.3948	-2.1803	-8.0902	-4.7124	-2.9248	-7.4429	-4.349	-6.4484	-4.3757	-3.738	-4.117	-0.35356	-2.0296	-6.3148	-4.0387	-5.7424	-4.4148	-3.0311	-4.15	-0.10405	-2.5483	-5.8584	-2.4677	-4.1659	-3.8872	-11.033	-2.9661	-4.675	-3.1691	-7.8308	-6.6136	-2.7813	-3.89	-1.8615	-5.0526	-3.5293	-7.4654	-2.6394	-4.9967	-1.2715	-4.3536	-7.5442	-6.8313
12.192	10.153	11.902	6.5157	6.2479	8.6818	10.962	8.9436	7.5453	8.5878	6.625	5.8336	9.5779	8.5432	9.4246	10.306	10.96	5.7838	8.5474	10.264	8.1383	8.2055	6.4635	8.6299	11.113	7.5479	7.7293	10.447	6.4864	8.1957	9.6835	7.4984	8.9534	6.821	7.515	7.9598	7.4464	11.163	9.44	9.322	5.5381	8.2621	7.1386	8.1254	9.2286	10.166	11.822	7.5098	7.0992	7.3448
-4.1716	-5.0683	-4.4964	-6.5841	-2.5429	-4.7557	-4.85	-3.5372	-1.1508	-2.6339	-3.4246	-2.6104	-2.9927	-5.9591	-6.2404	-4.5775	-5.0583	-4.8179	-2.4372	-3.3117	-3.4582	-4.3138	-4.2068	-10.488	-4.3938	-4.0545	1.9511	-5.6121	-5.5301	-2.1555	-4.4351	-4.4284	-2.7959	-7.0635	-3.3468	-7.4754	-3.384	-3.2698	-2.2562	-4.9244	-4.2459	-4.1471	-6.1351	-7.4152	-1.4224	-1.7873	-3.1627	-3.0145	-3.9261	-4.2896
-1.2592	-2.1875	-1.6086	-3.2	-1.3373	1.1396	-1.1512	0.3268	-1.4778	-0.13263	3.367	1.6206	-2.5826	-0.18365	-2.2063	-5.097	-1.8187	0.3537	-3.4716	-1.7541	1.2773	-2.2092	-1.8607	-4.3959	-2.3071	3.9442	-1.9667	-3.3617	-0.062972	-3.0297	-0.05772	-2.112	-1.8463	-3.6252	-0.75522	1.5037	1.0376	-3.2191	-1.3192	-1.1346	-0.49922	-1.0996	-4.5385	1.1413	-1.6774	-2.0128	-3.0109	-3.1568	-2.3022	0.89443
-4.2454	-2.6705	0.16902	-3.1761	-2.6246	-2.5626	-2.7961	-2.9037	-1.3763	-0.88757	-4.4356	-3.064	-4.0722	-3.4914	-1.765	-3.667	-4.5882	-2.8052	-3.0637	-3.5021	-1.9685	-3.4253	-1.797	-2.6997	-4.8978	-3.6143	-4.2638	-4.0694	-5.3441	-3.8035	-5.0939	-3.1563	-3.9088	-2.9973	-3.9808	-2.2665	-2.1214	-2.0394	-3.4915	-0.93506	-2.1198	-2.6315	-4.8336	-2.9078	-0.44463	-2.7566	0.13211	-4.3852	-1.9027	-0.72221
1.0663	3.7759	1.0168	2.2156	2.0157	5.6916	0.2363	0.10162	3.112	1.0392	-0.17769	4.6046	0.0092724	5.2097	-0.88048	5.6453	2.1983	0.98966	2.1049	1.0477	0.59511	1.9489	2.2662	2.3106	1.9033	5.2208	1.3103	-1.782	4.1512	3.3425	3.0194	1.8951	1.2866	1.6996	2.1347	0.55772	3.971	1.1988	3.3145	-0.045292	3.8379	2.0442	3.02	1.812	2.0171	2.6143	2.7131	3.1406	2.0484	1.1147
-13.289	-8.6461	-17.06	-10.839	-9.9373	-15.959	-13.761	-13.431	-14.297	-16.152	-10.837	-13.273	-12.53	-13.58	-15.034	-10.924	-12.627	-16.528	-12.164	-12.358	-13.78	-12.302	-13.628	-12.278	-12.567	-11.701	-13.11	-10.618	-12.986	-15.435	-12.562	-14.377	-14.526	-14.376	-10.431	-14.07	-12.026	-14.885	-15.184	-14.472	-10.685	-14.324	-11.422	-14.927	-14.061	-11.808	-12.701	-13.633	-13.13	-14.082
0.66033	6.8364	7.383	2.5558	1.975	7.223	6.8437	6.4509	6.1334	5.6674	2.895	6.1587	4.9556	4.9188	5.1322	1.7821	4.4078	7.4932	5.1018	5.5065	5.2154	6.3927	2.432	3.3712	2.3512	5.5659	6.2266	3.272	4.7026	5.7875	4.2033	5.7912	4.4803	8.2045	3.9002	3.5591	5.5519	3.5015	4.5127	1.5477	7.2305	6.3817	7.1733	5.2137	5.8494	4.8839	3.0129	5.6199	3.9316	3.7272
-24.134	-21.825	-23.246	-19.826	-22.03	-23.883	-19.039	-23.358	-22.704	-22.891	-20.99	-19.408	-20.776	-20.465	-21.634	-20.885	-20.935	-21.293	-24.263	-19.777	-22.382	-22.222	-20.623	-18.682	-22.24	-23.474	-19.952	-24.397	-19.398	-19.52	-21.849	-23.488	-20.333	-21.055	-23.354	-20.734	-20.027	-18.742	-24.607	-22.876	-23.818	-21.579	-20.303	-25.728	-20.781	-23.503	-23.415	-22.922	-22.715	-21.06
-0.91498	-1.2239	0.26214	3.4327	0.69129	0.85499	0.89091	1.017	0.84074	-2.1684	0.75007	-1.3084	0.94692	1.9653	-1.6177	-0.1596	-2.5012	2.5649	0.78801	0.93477	-2.3273	-1.1433	-1.6068	-0.14712	2.216	-1.8904	-1.6579	-0.57292	-1.4736	2.8001	0.42944	-0.14986	-2.3528	-0.027998	0.22494	-0.41017	-1.2532	0.42907	-1.4582	-0.32595	2.3775	-1.147	-2.1106	-0.95766	2.2419	0.78356	-1.0334	-0.18433	0.073195	-1.1615
6.4714	6.5387	5.0671	6.1548	6.7884	6.6149	3.935	7.6867	3.594	5.3235	5.7636	7.3883	5.3663	2.0477	8.9025	4.8733	3.1851	6.0986	5.6861	7.6844	6.1715	3.9829	5.5982	4.4592	6.365	6.2026	8.3629	2.7527	4.5175	5.045	3.8708	7.6262	7.9351	2.5433	4.9568	2.9177	4.6794	8.6375	1.5978	5.1538	5.724	5.9102	4.5495	5.7317	4.1913	7.2323	2.3102	5.6076	4.7309	7.7107
10.602	8.0254	4.493	7.0401	6.7677	5.2279	6.8586	6.9011	7.2088	7.2856	5.8794	5.6247	5.2604	8.5341	7.1967	6.2661	7.337	9.1564	7.153	4.592	7.6612	8.0884	7.7384	9.1871	10.616	5.6379	6.6902	7.8637	5.4927	5.3391	6.3518	6.5883	6.7569	5.6087	10.007	9.113	5.7276	6.8976	7.0317	6.4737	9.8246	2.941	7.2631	5.6643	8.9942	9.4714	5.6697	5.6907	5.4457	8.444
1.5372	-1.9981	-1.4212	-1.5676	0.072676	3.1083	-1.7044	-0.38117	1.6675	-2.8207	-2.2686	-0.14044	0.30024	-3.0715	2.2466	-0.036512	0.10016	-0.17632	-0.73776	1.5645	1.5776	-0.50401	-0.80573	3.1472	2.5624	-2.4206	2.4654	-0.62005	1.0949	0.22446	-1.2987	0.21816	0.44606	-1.1886	-1.2594	-2.3941	-2.0662	-0.0047332	1.8836	-1.2728	2.1395	1.5228	-1.3121	-0.83625	0.93387	-3.9638	-1.3291	0.67505	-3.0154	-1.5714
8.5522	6.9831	4.9725	9.0288	7.468	7.382	6.7017	7.7061	4.4269	10.344	8.1976	7.4428	6.2964	5.4484	6.3084	4.8868	11.175	5.8425	10.029	4.4333	9.1536	10.113	8.379	8.2653	10.231	3.6398	5.847	6.2078	7.8926	9.8204	6.425	4.3115	6.4101	7.2804	8.5165	3.4757	8.2435	6.5642	4.56	6.4665	8.1594	5.6958	4.7431	10.315	5.3844	7.2002	4.5151	5.0462	9.3858	7.4727
-13.207	-9.5945	-9.1496	-15.952	-10.302	-11.718	-10.076	-8.9408	-13.951	-12.333	-12.32	-14.007	-10.633	-14.583	-11.029	-10.611	-9.8234	-10.997	-11.11	-11.741	-9.8179	-13.637	-8.8087	-11.864	-13.437	-10.652	-12.71	-14.252	-10.926	-13.589	-11.274	-11.692	-10.637	-11.398	-11.878	-13.835	-13.625	-9.7185	-12.743	-10.443	-11.239	-10.245	-11.766	-11.747	-9.3759	-10.547	-12.669	-13.785	-8.8321	-10.67
-22.916	-20.904	-17.832	-19.84	-20.827	-19.745	-19.139	-19.444	-19.269	-21.194	-17.757	-23.928	-17.932	-23.648	-17.622	-21.536	-21.844	-18.163	-21.987	-23.242	-22.956	-21.581	-21.901	-19.397	-20.998	-20.052	-21.077	-21.509	-22.075	-17.362	-23.471	-20.297	-22.28	-19.966	-18.698	-22.528	-25.381	-17.675	-19.552	-20.311	-19.781	-22.027	-25.839	-20.116	-21.906	-18.731	-21.006	-22.682	-19.019	-21.286
-7.596	-10.301	-11.353	-9.649	-8.8403	-7.5809	-11.887	-8.1457	-7.4762	-11.617	-9.0062	-13.71	-12.405	-8.6336	-9.0555	-9.3754	-9.3835	-9.8931	-8.7575	-9.4779	-11.024	-10.905	-12.029	-10.156	-10.009	-7.0733	-10.389	-13.735	-11.771	-8.6711	-9.048	-6.8349	-8.2713	-9.5788	-9.832	-7.9319	-10.538	-12.76	-7.1829	-10.803	-11.238	-11.22	-10.341	-6.8558	-11.891	-12.492	-10.192	-5.859	-9.5066	-9.2531
-4.0313	-1.0898	-5.4751	-5.3213	-5.7619	-10.628	-7.9742	-7.8434	-7.6444	-6.2076	-7.5003	-4.7641	-2.007	-4.7948	-7.2234	-5.3145	-2.4744	-7.0837	-2.6717	-5.6851	-4.7022	-5.6059	-9.0686	-4.9525	-3.3764	-3.5941	-4.584	-7.4646	-6.6733	-5.6128	-8.3594	-3.3977	-5.7035	-4.5835	-4.5522	-3.5231	-6.1558	-0.93688	-4.4459	-5.0504	-4.9226	-5.295	-3.4262	-6.6045	-4.3085	-5.423	-4.9593	-4.7715	-4.8314	-4.297
-1.1772	-3.2946	-2.4095	-3.9425	-1.6408	-2.687	-3.1616	-0.60164	-5.0601	-2.4551	-1.4278	-2.9851	1.5317	-2.0935	-3.0263	-6.8185	-3.1736	-0.50572	-3.3123	-1.6711	-3.1532	-3.0039	-3.2777	-3.8634	-2.3841	-0.8052	-3.218	-1.0387	-5.8783	-1.3313	-2.7513	-5.2443	-5.5462	-3.1118	-1.3158	-4.4253	-2.6475	-1.7476	-0.3703	-6.1569	-5.3061	0.049402	-2.7037	-1.6878	-2.9844	-4.4645	-1.0362	-3.2276	-2.424	-0.14275
5.852	8.6461	10.031	8.9313	8.8518	9.6941	6.2008	8.1768	11.256	9.0043	9.5567	9.9848	9.0044	8.5074	10.818	10.003	7.7928	7.7387	9.3236	5.5293	3.7161	10.453	6.0916	10.207	9.7345	4.7865	7.1851	7.2529	6.9885	6.3391	9.208	7.8076	8.241	6.8391	7.4085	8.6948	7.8628	6.4854	8.9964	4.9346	8.6795	8.1555	6.9438	8.475	7.0226	10.657	9.527	4.7395	7.1972	10.004
2.5211	4.0363	0.50084	2.3043	-1.0881	2.2645	-0.58115	-0.95375	-1.4442	-1.1447	2.552	1.9315	2.6177	-2.281	-0.081298	0.32626	0.37985	0.95524	1.2793	2.7233	4.3878	-0.51983	1.3682	-0.61179	0.71665	-1.144	-0.29261	1.4835	-0.87894	3.0407	3.7298	-0.85234	-0.80802	-1.0044	0.96724	-1.1372	0.10838	3.4965	0.20732	0.61547	-1.441	0.19726	0.91914	-0.18429	1.171	1.8333	-1.6118	2.1547	1.4951	2.6551
1.8793	4.0592	3.395	4.3669	-0.8734	0.97621	4.1887	5.0296	1.3207	2.9776	3.2692	0.99419	3.1229	0.2228	0.19076	3.2982	4.0362	4.2118	0.50945	2.2787	3.3727	1.1596	2.6028	1.0044	3.0242	1.7787	1.8522	8.016	3.3071	3.7067	1.5271	4.9443	0.62582	4.2421	2.391	2.6628	1.4151	2.4818	1.1066	3.226	1.2521	2.7283	3.6153	1.4871	3.5064	2.8666	1.902	3.5669	1.5569	2.2592
-1.7684	2.3919	1.0586	0.97052	3.3361	-1.8483	-1.101	-2.8692	-0.69067	2.5618	-3.0044	0.32905	-2.909	1.7498	0.18826	-1.2228	0.52815	-2.9845	0.088278	1.2021	-0.076721	1.4436	-0.77977	0.84216	-1.0815	-1.3222	-1.9606	-1.1648	-0.67759	-1.0827	1.9187	-0.037466	-2.081	-1.6567	1.3229	-0.76815	-0.024935	-0.68459	-0.11953	1.4361	0.6989	0.99643	-2.3533	-0.64211	0.93714	-3.7148	1.0239	1.0363	-5.4	-1.9584
4.0165	3.3713	0.75767	6.4854	3.6261	0.81852	3.4291	5.6307	3.4451	4.3995	-1.3951	0.89688	2.762	4.3945	5.7658	0.28147	4.259	4.5015	5.9059	5.7447	-0.060957	1.8314	2.3808	2.0488	1.8476	4.2515	1.3423	-1.9453	1.8768	0.51414	2.9843	2.6656	0.24527	2.5563	2.7207	2.7844	-0.20628	3.247	2.762	3.0568	1.8392	2.3981	2.4809	0.78462	-0.66255	3.2457	3.8325	2.044	1.4862	2.867
5.7822	5.4889	1.783	4.3691	5.2628	5.6926	2.5537	1.6565	4.4686	3.2497	4.6348	4.5762	4.5912	2.5895	5.4567	6.4823	3.2971	1.8786	3.541	-0.48053	3.04	5.5972	6.1381	5.9239	4.2803	2.5913	4.4539	6.092	5.7489	2.7762	3.2873	4.1153	5.4028	4.8709	1.6707	3.5189	3.0654	5.5022	3.271	7.107	4.721	4.1156	5.3273	1.8293	3.9036	3.7949	4.0721	2.8312	6.1679	3.692
-13.536	-13.905	-13.133	-11.235	-12.354	-12.447	-9.1566	-10.165	-10.891	-14.741	-9.407	-14.282	-10.466	-9.05	-11.881	-12.465	-10.841	-9.9432	-13.172	-13.994	-10.78	-8.5686	-9.9123	-9.4871	-11.293	-12.021	-11.9	-12.543	-10.062	-10.313	-10.193	-14.553	-9.4593	-11.745	-9.237	-10.803	-11.438	-8.3139	-11.479	-10.599	-10.098	-8.9509	-8.2869	-14.09	-12.937	-14.109	-14.452	-12.414	-9.8513	-11.307
-0.27487	5.3188	3.0699	4.1095	6.0695	1.91	2.9122	3.9938	6.2231	5.3205	3.0342	3.7959	2.7577	7.3622	5.8074	4.9867	5.007	4.8641	2.8176	6.3897	5.2619	6.7335	5.8466	4.5393	5.7764	1.728	3.4961	5.7686	6.2921	3.421	4.8579	3.4307	5.8158	6.9695	5.6477	2.364	6.7005	4.4547	4.5161	4.4738	1.3137	4.7959	4.2417	4.7025	4.6417	2.8246	4.4011	5.524	7.2942	2.5008
-4.8844	-2.5699	-5.8032	-3.7938	-6.7384	-6.2723	-5.4636	-2.7172	-3.9492	-7.8506	-4.3572	-6.9385	-6.6438	-5.5609	-3.8968	-7.0291	-5.7151	-3.9173	-4.2768	-7.2603	-9.8681	-3.8705	-6.2289	-3.2792	-3.3187	-5.2432	-7.7594	-6.8437	-7.1185	-4.456	-5.9416	-7.9718	-8.5027	-6.5207	-6.0464	-3.1039	-4.781	-8.4671	-6.6128	-5.2827	-2.7226	-4.8301	-6.7993	-9.0875	-5.6536	-8.6699	-4.4051	-2.0428	-7.5172	-6.0619
-17.651	-15.123	-14.294	-15.525	-15.013	-11.515	-15.086	-14.581	-16.248	-13.191	-13.03	-16.582	-19.696	-14.675	-13.619	-14.864	-12.895	-15.417	-10.988	-18.861	-13.121	-16.476	-11.435	-14.575	-13.841	-13.604	-16.344	-13.444	-15.821	-11.256	-14.13	-12.975	-17.267	-13.8	-14.823	-15.283	-13.114	-13.783	-13.955	-16.965	-13.669	-14.942	-12.747	-14.398	-14.921	-15.598	-16.964	-14.578	-11.889	-14.933
-13.576	-13.073	-11.512	-14.776	-12.152	-12.579	-11.152	-11.054	-13.467	-10.287	-11.872	-14.278	-11.499	-13.675	-12.102	-10.483	-13.838	-11.439	-12.99	-13.763	-12.688	-13.328	-8.0204	-11.506	-13.015	-13.186	-10.778	-14.308	-13.27	-14.809	-12.286	-14.388	-11.623	-13.493	-14.746	-14.111	-12.752	-11.011	-10.286	-10.958	-15.563	-13.119	-14.641	-12.448	-12.233	-13.255	-14.495	-12.501	-12.086	-12.732
-2.795	-1.4474	-0.019301	0.83984	0.36846	-2.6419	0.41638	0.27716	-2.0144	-2.4408	-1.5729	-1.4096	-0.62237	0.68878	-0.7603	-0.079686	-1.1643	0.024073	-2.842	-2.4532	-0.46606	-0.015645	-1.9949	-0.093508	-3.2982	-1.7763	-0.043053	0.78397	3.4114	-1.2398	-4.7441	-1.089	-0.52735	2.2268	-3.8212	-0.15622	0.29206	-1.0293	0.31386	1.9902	-0.10864	0.63696	0.035492	-4.9089	-3.2996	0.58279	-0.45987	-4.017	-0.93042	-1.8936
0.78287	-0.30209	0.11662	1.1167	3.8972	2.4328	1.1939	1.0773	-0.59824	6.1563	2.2407	-0.61335	-0.015215	0.49897	2.2164	2.415	0.36318	2.0158	0.38601	1.629	3.3625	1.7455	2.0744	0.10446	4.679	3.0111	0.0095936	3.5622	0.26366	4.5542	2.8816	1.0618	1.4132	2.5527	-2.3155	2.8618	5.4397	-0.63533	1.6358	0.83882	-1.2193	1.9866	2.1018	2.0253	3.4606	2.0551	6.0353	2.3498	-0.1407	2.2811
-3.6369	-0.22256	-4.7648	0.067519	-3.9318	-1.6292	-1.9857	0.70434	-0.31445	-1.2366	0.26564	-1.6905	-3.5059	-2.3765	-4.0616	-2.9511	-0.87421	-2.9295	-4.2296	1.3223	-3.2345	-0.71441	-0.73376	-2.531	-1.2079	-3.7231	-3.3647	-0.17613	-0.42067	-3.9094	-2.6682	-2.596	-1.9927	-0.85194	0.86954	-2.7506	-0.8133	0.76769	-0.79714	-3.8402	-0.059891	0.033875	2.3479	-2.0591	-1.1791	1.8383	-1.6157	-1.8056	-2.5909	-1.0293
-0.70449	-1.5956	3.2096	-2.5499	-1.039	-0.87384	-1.9189	-0.63845	-3.073	-1.2668	-0.59821	-4.0925	1.7263	0.68714	-1.7573	-0.87404	0.21689	-4.6282	-1.3556	1.0226	2.671	-0.097543	-3.0662	-2.1879	-0.30872	-1.8685	-2.1133	1.561	-0.79388	-2.9029	-1.2445	-2.3096	3.2349	-1.2079	-0.7702	-0.4603	-1.2869	-3.6809	-4.1468	-2.3148	-1.7578	-3.1756	0.36371	-1.0209	-2.2989	-1.4741	1.1125	0.70858	-1.0577	-0.24954
-11.327	-10.73	-12.039	-9.0488	-13.341	-10.05	-7.6959	-10.68	-13.845	-8.1682	-16.619	-10.623	-10.957	-9.371	-11.347	-12.409	-11.999	-8.6689	-10.762	-11.671	-11.484	-11.721	-8.0829	-13.154	-9.3451	-11.643	-12.735	-16.522	-11.213	-11.148	-11.195	-10.996	-10.199	-12.503	-14.684	-11.345	-11.743	-12.838	-14.244	-10.071	-10.744	-12.952	-12.163	-11.978	-10.613	-10.557	-10.301	-14.897	-10.551	-11.275
-6.5296	-8.1443	-5.6049	-6.8717	-8.6533	-5.9813	-7.6335	-7.1693	-7.0357	-12.084	-8.6002	-3.1817	-7.5781	-5.6908	-10.21	-9.7034	-5.1055	-9.2786	-4.917	-5.8401	-8.0942	-10.185	-9.0472	-9.8066	-10.391	-7.2078	-8.63	-6.8604	-6.7139	-7.9493	-7.9354	-6.3439	-7.5977	-8.6135	-5.781	-5.8393	-8.7316	-4.9825	-8.6257	-7.4211	-9.9057	-7.5957	-5.5618	-7.6313	-7.4917	-7.7908	-6.6754	-8.6208	-6.7702	-6.8312
-1.4125	-1.7199	2.0393	0.62101	0.74677	1.0986	-1.4267	-0.44365	1.345	3.3545	0.61007	-1.4897	-2.9393	2.2399	-2.4146	-2.8402	0.22797	2.0393	1.8844	-1.3388	-3.1329	0.64386	-2.1428	2.3855	-0.27134	-3.0774	-1.2748	0.57598	0.020849	0.0085065	-0.49115	1.291	-4.2531	-0.26274	-5.1638	-0.49155	0.85774	-0.069579	0.80938	0.71898	-0.00080981	-2.5131	-0.0013869	-1.1881	-0.27208	-1.6214	-2.6837	-0.34858	-1.48	-2.0911
-3.3777	-3.3633	-1.1824	-3.8343	-3.7938	-4.6091	-3.9459	-4.2111	-3.5741	-4.2587	-1.2296	-2.7775	-3.5083	-5.095	-7.0612	-4.5975	-4.667	-2.3059	-1.9874	-3.8986	-5.007	-3.9054	-3.9622	-2.1918	-2.5888	-3.9192	-3.3287	-4.9709	-3.1845	-2.261	0.67653	-2.3643	-3.839	-4.9795	-1.265	-5.1556	-4.984	-5.2374	-3.8003	-5.4343	-2.7376	-3.3816	-1.7166	-1.8368	-4.1474	-1.019	-2.5104	-5.0547	-2.0006	-4.3978
-1.0494	-0.28149	0.31128	1.6789	0.82345	-0.99256	1.2992	-0.95306	1.9104	0.97923	3.8642	-1.1678	-2.486	5.566	-0.1362	-2.1786	1.4509	1.1408	-1.5224	0.73084	2.9713	-0.80236	4.7865	-0.64854	-0.44786	0.87146	-0.52401	0.43811	-0.079925	-0.8568	1.5197	-0.58465	2.0112	0.22609	0.17436	2.3749	1.4741	0.41549	-1.5902	1.5861	1.1739	-0.091047	1.4369	-2.4494	0.81338	0.12749	-3.4419	-1.9643	-0.30308	0.67382
-7.4507	-3.016	-5.4378	-4.6997	-3.0109	-6.8783	-4.3001	-2.913	-5.691	-4.9798	-5.0629	-3.2286	-3.3044	-4.8317	-6.5524	-4.9066	-8.0974	-9.5058	-4.6867	-3.7174	-5.3141	-2.9161	-4.2123	-7.345	0.90605	-7.3837	-6.1678	-3.8108	-4.4592	-6.3974	-0.91777	-4.3927	-5.6196	-5.3843	-4.2699	-0.845	-5.6176	-4.452	-8.1767	-2.1698	-7.177	-3.2952	-5.8451	-5.8677	-6.2086	-5.5795	-4.1999	-1.7476	-5.4938	-3.1466
-0.95938	0.96437	0.1667	-2.1119	-0.57309	3.3299	1.0175	-0.30062	-4.3232	-1.6802	-0.47689	-2.6385	-2.2234	-0.37045	-2.671	-1.3651	2.0811	-0.86467	-0.97831	1.6882	-3.6679	-1.5571	1.9492	1.8055	-2.71	3.915	-2.3098	-0.57921	-4.6049	-0.92252	-1.6991	-0.35453	-2.562	0.26901	-1.1553	-2.3623	-1.2138	0.32982	-1.2311	0.068884	2.1037	-0.94368	-0.3766	-5.0947	-3.0031	-0.58674	0.22739	-1.187	-0.54613	-0.87869
-7.772	-10.834	-15.939	-13.241	-8.6097	-11.485	-14.868	-12.625	-13.768	-12.559	-8.1962	-12.642	-11.001	-7.9386	-13.526	-13.693	-13.954	-9.7195	-10.661	-14.048	-10.524	-14.874	-11.252	-11.645	-12.313	-7.3728	-13.084	-9.7274	-10.973	-11.669	-11.888	-13.126	-10.743	-9.9243	-11.838	-11.731	-11.595	-12.734	-9.9722	-10.841	-10.142	-12.29	-12.612	-13.051	-11.347	-8.4095	-12.575	-9.7383	-12.067	-9.2994
2.7484	3.3643	-1.7255	5.1773	1.1017	3.6519	7.1771	3.9064	3.6354	2.6252	1.6666	1.4282	5.5133	-0.17838	2.7611	-1.3818	3.3826	3.9258	2.1801	1.296	1.2595	-1.8878	1.1591	-1.1832	-0.6633	2.2013	2.6387	0.59724	3.4852	0.88263	0.39067	2.3301	-0.5687	0.72343	2.2553	1.911	-0.52209	2.705	2.8642	-0.69481	2.5907	0.28308	0.21619	1.1316	4.1775	-1.2882	1.5781	-0.36924	3.1154	1.5503
-15.462	-13.591	-14.675	-15.807	-14.379	-16.289	-13.552	-13.735	-14.349	-14.862	-14.765	-14.669	-10.105	-12.476	-11.142	-10.721	-8.7275	-12.913	-13.991	-12.647	-13.503	-13.134	-14.322	-13.162	-13.401	-13.51	-9.8006	-16.334	-13.466	-11.143	-14.206	-11.58	-12.92	-13.45	-12.839	-11.904	-12.531	-16.853	-16.818	-12.832	-14.967	-13.702	-17.626	-13.906	-15.294	-15.888	-14.761	-12.887	-14.018	-14.74
-3.2535	-3.1067	-2.0922	-1.6557	-5.7193	-3.869	-5.6334	-1.2478	-5.4741	-5.6993	-4.1405	-4.6722	1.0179	-4.5675	-1.1239	-3.7752	-3.7505	-4.1205	-2.9545	-4.313	-2.3623	-4.3388	-4.2981	-1.8876	-2.6644	-3.6296	0.46266	-3.3488	-3.0532	-2.7799	-1.1597	-4.0504	-3.7552	-4.6232	-0.6445	-1.7969	-6.4454	0.24651	-3.0381	-0.54009	-7.1119	-4.301	-5.7314	-2.7595	-5.6577	-1.0906	-0.80595	-6.0234	-1.843	-1.7979
-1.1154	0.34079	0.17568	-5.6646	-2.9181	-0.80185	0.16539	-3.943	-1.1266	2.3776	-1.8126	-0.47581	-3.236	-1.0458	-1.0075	-3.1638	-0.15505	0.011254	-4.2833	-3.4351	-3.5012	-4.0626	-0.16982	-0.4634	-1.5247	-0.88407	-4.8531	-1.7281	-0.12738	-2.1891	-2.606	-3.5296	0.24886	-0.75999	-2.0389	-0.47378	-2.2147	-4.7107	-4.7652	-2.0583	-3.1368	-3.5107	-2.2214	-3.3156	-2.0164	-2.4452	-2.1156	-3.6859	-2.9696	-2.4238
-4.7667	-4.9839	0.012896	-2.0144	-5.4069	-4.6815	-5.9035	-5.8083	-5.4582	-3.6234	-6.2737	-3.8739	-2.6354	-3.9103	-6.5375	-3.3506	-2.835	-5.5818	-2.6792	-6.2607	-2.3258	-3.3972	-2.4722	-3.8831	-0.9206	-4.2892	-5.1835	-6.1573	-5.2073	-1.4458	-6.1332	-0.66824	-2.4317	-3.1394	-2.9543	-4.4611	-2.752	-3.0423	-2.1375	-3.8211	-4.1873	-5.4628	-3.7584	-5.2169	-3.2547	-4.6593	-3.7037	-5.659	-1.4635	-4.2831
-1.0442	-1.6701	-0.49613	0.081352	-1.2809	2.5199	-1.3262	-4.6628	-2.0003	2.4743	-2.0183	-1.0991	1.1877	-2.7229	1.0432	-1.7192	-0.85944	-2.788	-0.78908	0.90771	-0.25704	-3.3796	-3.8919	-2.0888	-3.493	-3.3331	-2.3121	0.5251	-2.9094	-0.26504	-0.28483	-2.2723	-0.24998	-0.85578	-0.46907	-1.7333	-2.5103	1.2471	-1.0856	1.1458	2.8165	-1.0023	1.4815	0.24264	-4.317	-1.1091	-3.1184	-3.5314	0.15966	-3.1407
3.4334	4.8902	6.5539	0.93881	1.7395	5.8573	3.2914	2.2201	3.7617	2.4605	1.677	4.9862	3.9749	3.5018	3.0267	6.613	2.2546	4.3309	3.6796	5.7186	3.6362	2.1713	3.7343	0.6742	2.8878	2.8514	0.68886	2.6732	-0.19875	-1.7897	5.7015	3.0069	2.2027	0.099908	2.2869	2.8086	2.3265	3.021	3.9391	1.5253	3.471	5.2177	3.7521	1.8822	3.1483	5.4109	5.0473	0.18653	2.163	3.2194
-0.31711	2.1576	0.0047181	-1.8611	-1.6256	-1.4863	-3.5938	-1.7431	-0.52417	0.015991	-4.9898	-0.45914	1.2032	-2.4265	-1.2139	-3.3325	1.4172	-2.2515	0.36293	1.6245	1.5544	0.37698	2.922	-0.69392	0.4905	1.7277	2.7398	-2.3775	1.4693	2.2903	2.0007	0.22202	-2.438	-1.0158	-0.37139	1.2928	3.0199	0.81804	-2.7598	-2.4919	-0.26737	-0.89259	-2.5366	-1.1217	-0.3943	-2.284	-1.0042	0.66922	1.872	1.5155
-17.442	-15.516	-12.034	-15.452	-14.831	-13.597	-9.603	-10.708	-15.122	-12.809	-14.009	-15.382	-15.475	-13.189	-13.899	-16.166	-14.599	-14.927	-15.575	-15.69	-12.148	-15.117	-12.032	-15.554	-15.379	-16.168	-14.209	-16.69	-14.215	-15.717	-16.709	-16.596	-16.398	-16.395	-13.831	-13.517	-10.061	-15.605	-12.868	-13.987	-12.459	-14.801	-14.87	-16.745	-14.124	-17.282	-12.907	-13.644	-11.176	-15.392
6.3198	4.4763	8.9039	1.3987	2.2917	4.835	5.9897	3.7556	4.1504	4.4784	4.9049	0.89785	2.5071	4.381	8.501	4.3542	3.1152	4.2936	7.3242	1.8709	4.0149	6.4579	6.6343	8.1936	5.2153	4.5646	5.824	2.4291	4.4152	5.8362	3.2345	4.0332	9.6715	2.3933	2.9374	6.3978	7.0435	5.2925	5.7883	3.5662	7.5559	4.2606	6.2969	7.7359	5.0107	2.4543	3.4595	5.9314	1.6335	6.5346
-2.8156	-1.6985	-2.9491	-3.3782	-1.9849	-1.2405	-5.1353	-0.50563	-2.6228	-3.5469	-4.5494	-0.14306	-3.926	-4.7404	-1.495	0.52851	1.6953	-4.5631	-6.1838	-2.9797	-2.8017	-3.9674	-5.4816	-4.3647	-5.9691	-3.7654	-2.5149	-5.7637	-3.4051	-3.1233	-3.6007	-3.3249	-4.4189	-5.7346	-1.7956	-4.3406	-2.9193	2.2431	0.17791	-0.64581	-3.5291	-0.26115	-5.8183	1.7717	-4.0433	-1.2856	-2.6472	-3.1907	-1.8996	-3.1727
-12.778	-15.314	-13.542	-13.119	-13.269	-9.4038	-10.332	-12.04	-12.926	-10.454	-10.628	-14.398	-13.239	-12.979	-11.596	-14.708	-15.955	-13.635	-15.527	-14.096	-10.535	-13.915	-14.492	-14.121	-11.916	-13.197	-12.888	-16.02	-14.174	-11.541	-14.73	-11.58	-14.844	-13.378	-16.944	-11.415	-11.798	-14.273	-10.839	-13.829	-12.809	-10.284	-11.114	-12.302	-10.892	-13.833	-13.092	-10.262	-12.073	-12.646
-6.3447	-10.808	-9.1629	-12.295	-10.844	-9.1508	-7.0398	-7.1883	-9.0561	-8.1927	-11.157	-5.4036	-11.317	-11.675	-10.514	-6.6674	-7.2039	-8.1478	-10.044	-9.2474	-6.9135	-10.067	-6.7693	-8.6434	-9.0004	-8.615	-8.8245	-10.544	-8.9287	-8.3503	-10.342	-7.4891	-8.792	-10.086	-7.4821	-10.853	-11.558	-13.644	-10.162	-9.1231	-8.8447	-6.4351	-6.901	-6.2239	-9.325	-10.097	-9.6275	-7.7721	-9.4439	-9.4462
-11.922	-12.64	-11.988	-11.139	-12.884	-15.621	-15.308	-17.082	-13.863	-14.483	-12.496	-14.289	-14.267	-15.893	-12.41	-15.353	-8.71	-12.853	-9.3529	-13.335	-12.348	-11.621	-11.781	-15.769	-14.192	-12.842	-16.357	-12.4	-13.514	-16.252	-12.3	-14.616	-12.437	-13.43	-13.372	-14.81	-12.584	-9.8448	-10.002	-11.365	-15.055	-10.648	-10.653	-12.506	-15.478	-10.481	-13.967	-14.251	-14.044	-11.981
2.4921	1.8453	1.8926	3.7723	1.7904	2.3109	-0.74856	-0.21826	4.2069	0.43788	3.3709	-1.0205	-1.4684	4.2917	4.3295	-0.34145	2.537	3.5927	1.7634	-1.0454	-0.64587	-0.036868	2.7797	0.9079	3.4849	2.5231	-0.46093	2.1407	0.07826	2.6467	-1.1755	2.4909	4.7285	0.74934	4.6141	0.85071	1.6736	0.63348	-0.92113	2.6644	0.088129	2.7598	1.2118	-1.2437	2.1854	0.34845	1.6519	3.253	-2.4211	4.1408
-6.9352	-1.8168	-3.0552	-4.737	-3.6251	-4.6343	-4.0996	-4.5951	-7.1738	-5.6073	-1.7714	-3.2744	-7.0305	-5.2728	-3.6811	-1.161	-6.7145	-1.5604	-4.9186	-0.64428	-3.4853	-1.4921	-2.7623	-3.5721	-7.4412	-1.4072	-4.0286	-2.2674	-2.5941	-2.2643	-7.0929	-4.5101	-6.3351	-5.2598	-1.3581	-3.3553	-3.3202	-0.15515	-5.5121	-1.1758	-4.1036	-1.3151	-4.1999	-3.6886	-3.4127	-3.8156	-3.1545	-5.8633	-2.2995	-2.0253
-1.439	-1.0858	-3.5532	-0.20342	-3.5711	-1.2952	-4.1693	-4.2291	-4.0143	-5.9191	0.77442	-0.41917	-0.6766	-4.252	-1.0341	-1.2634	-4.0831	-0.94559	-3.0031	-2.6645	-2.9885	-3.663	-2.0171	1.1555	-2.9759	-0.05039	-1.8258	-2.221	-3.3891	-3.0484	-5.0854	-0.064742	-2.9621	-2.502	-2.7476	-3.9263	-1.5883	1.474	2.0357	-0.81207	-3.9936	-0.70736	-2.0464	-2.891	-3.0627	1.6439	-2.7957	-4.1837	0.77426	-0.42045
-2.403	-5.1459	-3.9831	-5.7787	-5.9914	-6.5257	-0.93431	-4.7649	-1.7963	-7.4098	-4.3341	-2.9269	-1.4054	-2.8712	-4.3455	-2.689	-4.4541	-3.6381	-4.7824	-3.8681	-5.8873	-3.3359	-2.808	-3.5862	-5.5187	-5.463	-6.7487	-1.7479	-1.4905	-3.4905	-2.667	-3.3389	-3.3106	-6.5362	-4.1765	-4.3334	-2.4762	-1.3399	-4.2094	-6.3558	-1.7775	-8.1043	-3.5504	-3.7465	-1.8467	-2.6471	-2.0805	-7.0093	-4.9938	-1.4907
-8.5224	-10.994	-11.623	-11.41	-10.667	-14.709	-14.551	-12.191	-8.4478	-11.386	-11.208	-11.661	-11.875	-10.396	-13.036	-11.188	-15.163	-15.374	-15.808	-9.4642	-12.429	-14.002	-9.2421	-12.702	-10.109	-12.326	-10.272	-10.309	-14.845	-13.628	-10.941	-11.816	-10.671	-11.884	-9.1746	-12.702	-13.394	-7.6504	-15.661	-12.012	-13.112	-12.088	-15.043	-10.69	-11.515	-7.8141	-14.037	-11.796	-12.923	-10.252
-20.841	-21.31	-18.983	-19.336	-20.304	-21.635	-23.515	-20.612	-20.719	-20.85	-21.609	-18.844	-19.867	-21.905	-21.862	-22.21	-21.011	-21.638	-21.58	-20.786	-17.95	-23.448	-19.27	-25.459	-20.86	-21.35	-19.256	-20.93	-21.273	-22.88	-20.786	-22.187	-21.669	-19.54	-16.148	-19.933	-18.873	-17.325	-20.019	-19.962	-19.793	-24.229	-22.135	-19.516	-23.163	-22.089	-21.151	-21.392	-22.151	-22.08
-4.1599	-9.104	-9.1623	-6.0333	-5.0156	-6.7377	-5.6866	-9.056	-9.1308	-7.6197	-6.8428	-4.299	-5.4548	-7.8857	-5.1139	-4.3663	-9.0621	-6.4566	-8.0493	-7.0402	-5.9541	-5.3734	-5.4157	-8.9932	-2.1873	-4.0927	-7.4021	-8.2791	-6.0607	-3.1941	-5.9031	-7.3317	-2.7109	-4.7756	-6.2954	-5.0958	-6.4492	-6.2605	-4.5661	-7.1867	-5.2674	-9.0419	-3.6793	-4.781	-6.2795	-11.073	-5.9565	-5.149	-8.2893	-7.2509
-3.2424	1.2761	-0.096031	-1.6379	-2.3613	0.88202	0.67106	2.1883	-0.23462	-0.49264	-1.8757	-2.3602	-0.9136	-2.3932	-2.5286	-1.2127	-4.4537	-1.1909	-0.89961	0.98001	-5.0278	-0.18275	-0.44095	-1.6584	-1.0776	1.3743	-0.87992	0.091548	-0.025563	-3.8157	0.8678	-2.6576	-2.7484	-0.76304	-0.97717	-1.8816	-1.1378	-0.030677	-0.61691	1.0768	-1.1379	0.26351	0.26722	-1.5348	-1.2347	2.2591	-3.2667	-3.1945	-4.0466	-1.8112
-1.0467	-2.8545	1.2752	-3.2725	2.5142	1.7298	-0.38641	-1.4666	0.70587	-0.4482	-1.1405	-0.30426	0.75735	1.9707	-0.6732	0.7449	2.3788	1.6229	0.29612	2.4769	2.2427	0.31006	0.79219	-0.41895	0.413	0.86441	-1.324	0.993	-0.98904	1.0895	3.0161	1.4609	-0.73294	1.5618	1.2077	0.86919	-0.49476	-1.7618	-3.3135	1.1488	2.0948	1.1605	1.9322	-0.57119	2.9994	1.0349	1.4101	0.96202	3.4696	-0.63928
-7.6209	-6.1959	-4.014	-6.3613	-4.7615	-6.8941	-6.5695	-9.4804	-6.6355	-4.9953	-6.3419	-7.6783	-9.7825	-5.1808	-8.6281	-4.9773	-8.8738	-5.6492	-4.9559	-7.4573	-5.4818	-6.9099	-4.6921	-10.839	-11.301	-4.7096	-7.1213	-5.7897	-2.5269	-2.6615	-5.3982	-6.0778	-6.412	-6.1506	-4.4417	-8.0131	-9.5727	-7.5701	-5.5782	-8.5221	-8.2769	-8.0516	-5.169	-6.3813	-7.989	-4.1882	-6.5062	-4.2238	-9.1693	-7.2324
5.1125	5.2872	5.806	6.8733	8.5055	7.6632	8.3051	8.5731	5.2981	5.1868	8.1493	3.2445	5.8455	9.3352	8.3056	8.0873	4.5314	7.6202	8.9669	4.4319	9.4575	8.7515	8.1891	2.6305	7.5482	8.6118	5.6022	4.2705	7.9049	7.9206	8.7174	6.4674	6.5382	7.4418	10.356	12.396	6.0432	5.6871	6.6956	7.2955	7.9237	3.6739	5.9659	7.855	9.4914	7.2963	7.4695	4.9082	5.1768	7.0062
-10.823	-9.8808	-14.999	-13.714	-14.379	-10.967	-10.156	-12.084	-11.492	-9.7697	-12.755	-11.661	-9.5689	-12.351	-14.19	-10.506	-10.411	-14.348	-12.524	-9.9168	-12.048	-12.933	-12.331	-10.153	-12.52	-13.165	-12.953	-12.992	-12.304	-9.0445	-9.4368	-11.255	-12.605	-12.87	-11.245	-11.393	-7.523	-9.3899	-10.213	-13.187	-8.7152	-10.512	-11.127	-12.489	-12.409	-12.757	-11.15	-11.451	-13.875	-14.34
3.2545	1.507	1.0394	0.80402	2.0338	2.7181	2.5825	4.012	3.9386	2.1405	6.269	2.4155	0.968	3.9335	0.33184	3.5876	3.5932	-0.66226	2.6747	3.0597	-0.18643	-0.17598	3.8543	1.4516	2.4405	1.2227	7.1797	2.2338	-0.47335	1.6671	3.7359	3.2637	2.8849	2.1767	2.4185	3.4308	2.1357	3.9262	4.1821	4.1641	-1.45	-1.0484	3.1423	1.5779	3.524	3.5817	3.1063	1.7998	-0.91044	1.5149
-11.25	-12.386	-11.279	-14.825	-12.619	-9.7881	-11.36	-8.6932	-13.267	-10.172	-10.913	-12.384	-11.981	-10.996	-10.202	-12.855	-8.6498	-12.123	-10.852	-14.398	-10.686	-11.996	-11.526	-11.982	-11.101	-13.166	-12.676	-10.717	-10.891	-11.817	-12.77	-8.9856	-14.542	-14.183	-9.3309	-13.279	-13.774	-11.893	-13.476	-10.047	-15.293	-12.059	-12.71	-11.151	-13.185	-10.951	-12.69	-11.438	-12.898	-13.39
4.2486	-2.2451	-1.2056	-2.1465	0.06029	-1.7211	-0.76465	-0.83302	-3.7764	-3.5451	-1.0675	2.2097	-0.45016	-0.30493	0.35181	-5.6971	-0.34158	-5.3768	-0.24772	-0.87262	-0.75461	0.35267	-2.8666	-0.2242	-2.2824	-0.91253	-2.2778	-3.4642	-2.7426	-0.2891	-1.8671	-1.6455	-1.0157	0.86848	-3.0074	-1.791	-6.3725	-1.6025	-0.48425	0.50392	-2.6886	0.57971	-2.5683	1.2667	-1.3422	0.45733	-1.1917	-1.828	-4.275	-2.1379
-15.442	-13.885	-13.337	-13.072	-14.549	-15.672	-11.485	-13.115	-14.788	-15.331	-13.818	-17.601	-15.318	-13.171	-15.033	-15.523	-13.705	-14.6	-12.314	-17.8	-15.472	-15.94	-15.732	-14.177	-14	-15.978	-14.558	-14.317	-15.094	-16.05	-12.659	-15.101	-16.929	-15.897	-14.949	-17.543	-14.993	-15.839	-14.006	-15.616	-18.332	-17.333	-14.021	-15.123	-13.926	-15.633	-14.78	-15.612	-16.175	-15.024
-21.96	-21.549	-21.504	-22.462	-21.452	-19.553	-22.9	-19.552	-21.75	-21.812	-20.539	-20.362	-23.967	-22.13	-19.183	-24.203	-19.538	-20.824	-20.819	-22.703	-17.065	-20.759	-19.606	-20.653	-19.639	-19.517	-21.545	-21.87	-18.565	-22.374	-21.769	-19.482	-21.636	-21.701	-19.679	-20.229	-18.522	-20.145	-20.384	-20.052	-16.178	-19.264	-18.566	-23.201	-20.825	-19.09	-19.686	-21.1	-21.334	-18.48
-4.987	-6.8963	-5.755	-3.7274	-6.6834	-1.6948	-3.9174	-7.4926	-5.5599	-6.1105	-6.6797	-4.5635	-3.322	-3.3897	-8.7381	-5.0528	-4.9418	-5.389	-3.5409	-6.7071	-5.7785	-7.4742	-6.5401	-6.3777	-4.382	-4.8712	-2.8634	-8.1355	-4.1655	-4.9107	-3.9164	-2.8111	-5.5928	-3.8852	-2.889	-5.937	-4.9265	-7.4608	-6.6773	-4.2867	-6.3501	-4.0958	-5.2464	-2.8572	-4.9325	-6.5846	-10.208	-6.556	-6.3603	-5.4156
-5.0521	-5.7477	-4.5821	-8.7214	-5.5029	-3.6934	-6.1771	-5.1233	-4.996	-8.0643	-9.0938	-8.2303	-6.6508	-5.8598	-5.7672	-7.1463	-6.5525	-6.291	-4.0723	-6.5515	-4.4697	-5.4837	-4.5163	-4.2954	-7.0327	-6.3395	-6.8578	-4.1537	-5.2145	-7.4319	-7.7437	-2.9608	-7.5202	-3.5358	-10.232	-10.105	-6.446	-5.1918	-6.7324	-6.7772	-5.2039	-3.7035	-5.3268	-3.8076	-6.2875	-3.0084	-3.7017	-4.5509	-5.9338	-5.7186
-3.2628	-0.093614	0.033874	2.9593	-0.73133	-2.8715	-0.31478	-1.0271	-0.66603	-2.1719	-0.73056	-1.6956	1.6637	-0.20009	-2.5286	-1.3036	-0.12829	-2.9855	-2.5689	-2.5754	-1.1626	-1.422	-0.91036	0.46123	-3.7468	-0.61501	-1.2307	-2.5963	-0.75464	-2.7216	-2.86	1.4507	0.40291	0.36178	-3.4827	-2.1256	1.2463	-0.0027791	-0.727	-4.8252	0.94086	-0.73303	-0.12318	-0.0071696	-2.6869	-0.80075	1.1711	-2.6659	-1.1038	2.2074
-1.1502	-1.8272	-3.9679	-1.5431	-0.97898	0.56102	2.9364	-0.07339	-1.731	1.1727	-3.5358	-2.1761	-1.8348	-1.4461	-1.9038	0.46713	-0.72101	1.7226	-1.4776	-0.42649	-3.2102	0.12579	0.63176	1.1012	-1.3851	-1.5998	-0.64488	0.37788	-2.7615	-4.3289	1.4501	-0.78504	-2.3602	-2.2895	-2.5824	-0.39073	-3.1377	0.59498	-3.7944	1.652	-1.7196	-2.3535	-0.86773	-0.13572	-0.49398	1.8182	0.44907	-2.7242	0.35765	-2.4453
-5.5922	-3.3631	-3.6981	-3.1248	-4.0243	-5.7215	-5.0142	-4.244	-5.0053	-2.3017	-6.4795	-5.2753	-3.101	-8.7457	-3.1694	-4.2694	-3.864	-5.672	-5.6916	-1.8308	-1.8475	-4.3613	-3.8658	-1.5384	-3.085	-4.8756	-1.6585	-2.3225	-4.3676	-2.9774	-3.3749	-3.1457	-5.3264	-4.4663	-4.007	-6.5463	-3.0271	-4.287	-4.9129	-3.7519	-7.5542	-2.4625	-5.2327	-6.661	-4.5293	-6.4486	-3.3613	-6.4521	-1.6855	-3.5638
-13.79	-14.903	-13.811	-14.627	-15.268	-13.498	-13.859	-17.001	-15.942	-15.2	-15.197	-12.519	-18.043	-12.194	-14.126	-16.98	-19.499	-16.744	-17.645	-13.592	-18.814	-16.828	-13.55	-12.148	-13.873	-13.686	-14.125	-13.043	-15.96	-13.105	-13.757	-16.762	-14.499	-16.945	-12.633	-16.591	-14.21	-14.591	-18.268	-15.931	-13.489	-14.949	-13.396	-14.379	-15.167	-15.745	-15.203	-15.887	-13.391	-13.301
-8.2015	-6.0827	-5.2332	-5.8523	-5.7252	-6.9342	-4.6576	-8.1687	-6.3549	-6.696	-7.5227	-5.0661	-5.3574	-9.1187	-5.7178	-6.6825	-8.1211	-5.499	-8.0621	-3.5113	-9.1414	-6.114	-6.5015	-5.5727	-6.5517	-5.0136	-4.559	-5.9446	-7.7655	-9.4501	-6.0262	-9.448	-6.5283	-5.7396	-5.751	-6.3493	-8.801	-3.4525	-5.6014	-7.2105	-6.3461	-5.8919	-4.3105	-7.2935	-6.314	-5.6937	-7.9567	-6.4281	-3.0526	-8.4455
-21.266	-19.004	-23.68	-21.77	-15.994	-19.848	-22.396	-24.746	-21.104	-19.474	-20.203	-24.488	-22.897	-23.056	-22.101	-23.909	-21.315	-22.537	-21.909	-23.591	-24.987	-23.426	-23.807	-22.4	-20.981	-20.949	-20.499	-20.257	-22.601	-24.388	-20.628	-20.395	-18.963	-23.508	-20.185	-24.134	-23.508	-23.084	-21.64	-22.93	-22.484	-23.107	-23.833	-21.177	-22.121	-16.96	-20.25	-25.248	-25.533	-22.833
-11.621	-9.145	-17.519	-11.156	-14.468	-14.101	-14.571	-12.817	-12.488	-14.976	-14.179	-13.237	-14.85	-11.615	-13.963	-14.444	-13.253	-14.503	-11.101	-11.68	-16.295	-11.069	-18.04	-11.504	-11	-12.473	-12.027	-13.967	-12.375	-11.992	-12.01	-12.684	-12.235	-11.99	-11.225	-10.417	-12.787	-12.156	-12.929	-15.168	-15.21	-15.102	-12.814	-12.196	-13.001	-11.989	-15.658	-13.284	-11.726	-15.305
-4.7409	-2.9162	-4.8765	-7.0533	-3.7312	-7.1254	-6.3511	-6.9429	-6.5562	-5.6833	-4.058	-8.6736	-3.9063	-4.1782	-6.2855	1.2445	-6.4095	-4.0838	-5.1738	-2.8641	-8.2517	-8.1674	-4.6967	-2.7965	-8.5341	-5.1257	-2.3629	-4.4569	-6.135	-5.1573	-6.2112	-6.4157	-1.64	-1.9176	-6.4993	-5.816	-7.3815	-4.1357	-6.3754	-6.1517	-6.3982	-5.529	-6.9396	1.2368	-4.8257	-6.9302	-5.9388	-4.3159	-5.0695	-8.494
4.4544	4.1547	9.3901	8.5109	5.1658	6.7994	6.5296	10.009	8.3312	5.3034	8.2541	3.4216	4.6875	5.4969	8.6973	9.6328	6.0951	4.9773	8.3048	5.1802	7.1912	5.7367	7.845	9.3523	6.458	8.1582	7.4056	6.4531	7.7352	7.1199	5.7445	8.6543	5.448	7.1329	3.3766	6.4	6.9373	8.4822	7.2499	9.7111	5.7006	4.6591	6.3827	8.6089	3.7386	5.2968	5.2406	7.249	8.4323	7.2244
2.5802	0.8411	2.7692	0.99114	3.9293	4.6616	2.0201	0.028608	-0.23105	1.8721	1.3136	0.97236	1.8586	2.4588	2.0641	0.15776	1.0439	2.719	3.177	2.4541	0.71613	0.88688	2.2891	-1.1974	1.2789	-0.82257	2.4956	2.5902	-0.011541	1.4629	0.89431	2.7401	-0.16259	1.9749	0.55368	3.0891	0.55289	3.7902	2.0976	-0.55323	1.6795	3.27	1.398	1.9856	-0.52052	2.1826	0.074494	2.5714	4.3518	-1.5983
-2.64	-1.3469	-4.0032	-4.0956	-2.8861	-2.785	-6.0856	-3.2018	-0.17769	-3.8638	-6.7477	-0.048072	-3.9797	-3.4566	-2.5922	-2.6578	-4.6182	-2.9052	-4.631	-2.5654	-2.3049	-0.55604	-2.4915	-0.41455	-7.32	-2.394	-5.3598	-1.2445	-0.81056	-1.9069	-3.5227	-2.7809	-0.48791	-3.7578	-4.5427	0.99831	-2.085	-5.3492	-2.6735	-0.89618	-1.4643	-3.3426	-3.6843	-2.0225	-6.4636	-1.6546	1.196	-2.435	-3.1649	-3.6797
-15.165	-15.187	-12.237	-14.076	-15.431	-12.26	-13.403	-10.695	-13.012	-12.314	-12.475	-12.277	-14.03	-11.429	-11.716	-12.645	-13.007	-14.699	-10.118	-13.126	-15.414	-9.9285	-11.257	-13.5	-12.614	-11.605	-13.476	-9.2976	-12.382	-12.282	-13.248	-13.431	-11.754	-12.705	-9.7403	-12.607	-10.932	-18.039	-10.802	-11.527	-15.364	-12.603	-12.108	-13.824	-13.085	-10.845	-12.924	-13.124	-11.317	-14.358
1.9465	2.1772	-0.099346	-2.2712	-0.4082	0.69836	-0.88134	-0.62538	-1.2439	2.33	0.77318	1.3775	2.1562	-1.7091	-0.10109	-0.31993	-1.0841	-1.4208	-0.21049	1.0791	1.2509	-1.2128	1.0575	1.7925	2.766	0.0021885	0.52585	0.59016	-0.96176	2.1718	-0.3072	1.7898	3.5058	1.2131	0.80627	-2.6819	1.6564	2.2702	2.268	1.4052	0.1441	-1.8574	-2.0168	4.5015	2.6781	0.60086	0.74121	-0.35996	1.5932	1.9752
-10.755	-14.528	-13.925	-11.435	-9.8153	-12.429	-10.789	-13.833	-14.601	-10.937	-14.164	-11.304	-16.488	-14.019	-12.991	-12.035	-14.32	-13.254	-14.069	-14.587	-13.053	-12.573	-11.157	-14.159	-11.974	-11.947	-12.44	-14.18	-13.648	-13.51	-13.809	-11.154	-13.062	-13.146	-10.55	-11.839	-10.782	-16.402	-11.638	-11.105	-14.013	-12.674	-13.109	-14.374	-12.041	-9.2481	-15.634	-12.259	-12.803	-15.181
0.13398	1.0941	4.3729	2.0613	2.2158	0.53998	1.4681	2.7731	1.1004	3.9335	1.024	4.2414	2.8756	1.4672	1.5533	1.7375	-0.15838	4.6147	1.4736	1.3807	3.4069	3.7465	3.3203	4.9861	0.82379	3.9828	3.522	-1.4138	0.82107	1.1242	0.40969	2.9046	1.1603	-2.3689	1.6046	1.4705	4.8926	0.74588	-0.91835	2.7435	2.0182	1.0935	2.3469	3.6752	3.8315	3.4834	1.7255	0.2714	1.9561	3.1513
-1.2819	1.4131	-1.7869	1.5483	-2.7228	-3.9925	-0.26718	1.1831	0.093746	4.7956	0.95787	2.0546	1.4477	-0.72768	0.35083	2.1573	0.4071	0.948	3.1218	0.58178	0.67678	2.9967	0.29726	-1.2129	-1.3811	-1.0537	0.68786	0.79023	0.26663	-1.2046	1.484	-1.5725	-0.10275	0.51139	0.59612	0.95543	-1.3388	1.255	4.1986	2.1378	1.7194	0.96567	3.2368	0.19696	-1.6948	-0.12521	1.2307	-0.14413	-0.30943	1.6373
-8.7925	-8.7009	-8.297	-5.2341	-5.3689	-6.3815	-8.3942	-7.1739	-8.1039	-10.474	-6.6615	-4.9871	-6.219	-7.3021	-7.8095	-5.7087	-8.4521	-6.7359	-4.8258	-7.5919	-4.7641	-5.7745	-7.619	-7.4566	-7.5219	-7.1413	-5.9108	-9.3269	-8.4139	-7.6276	-4.4625	-9.479	-7.4806	-4.1344	-7.9356	-6.322	-8.6134	-8.4307	-6.3935	-9.9584	-6.1132	-5.3166	-3.5599	-7.7132	-10.18	-7.777	-8.8015	-7.5846	-7.1291	-7.4878
-1.4079	-0.031372	-3.7486	-0.78106	-1.7474	-1.8728	-0.73772	-0.47063	1.1228	-0.23592	0.070047	-3.1121	-1.5838	1.3784	-0.95574	-0.60786	-1.2937	-3.9773	-3.7246	-3.8116	1.4728	-3.8496	2.9931	-2.7726	-2.1138	-2.0097	-0.90222	-1.1297	-0.23576	-2.0094	-3.057	-6.1175	1.5597	-2.5431	0.25707	0.88337	-1.5429	0.3861	-2.189	-0.81864	-4.4595	-2.6808	-1.6052	-0.823	-3.729	-2.3036	-2.2271	-2.5669	-0.93747	1.4043
-15.735	-15.86	-12.891	-15.208	-16.466	-15.714	-13.005	-13.713	-17.515	-15.361	-17.096	-12.508	-13.806	-14.753	-14.108	-14.407	-15.337	-15.56	-14.364	-14.39	-18.171	-15.971	-16.735	-12.657	-11.287	-14.23	-14.721	-14.82	-13.52	-11.46	-16.143	-15.547	-11.988	-15.92	-12.704	-12.496	-13.968	-16.63	-14.765	-15.605	-8.2708	-15.502	-14.458	-13.732	-17.344	-12.788	-18.209	-15.268	-13.376	-13.407
2.982	6.5215	4.5098	4.1134	5.35	3.5097	6.0492	3.5248	6.47	2.6824	4.7632	5.962	5.1942	6.8468	6.2667	7.2145	8.0994	4.064	5.7799	4.2186	6.5249	6.7666	5.6727	5.7248	4.2597	3.4513	2.6995	6.6455	5.5395	3.3514	8.1519	6.9668	4.0305	0.93279	4.3191	4.9303	6.437	6.9818	3.5824	5.4179	1.6638	6.9395	2.704	3.6973	6.3125	6.348	5.9715	1.7306	4.3909	8.1257
-3.6295	-3.0804	-1.4888	-1.1752	-0.19248	4.321	-2.2202	-0.46566	0.2481	-2.1842	-2.1731	-1.1328	-2.7113	-3.1606	-4.5817	-0.1713	0.833	-1.9783	0.056461	-3.4543	1.1154	-1.5439	-2.0263	-1.9581	-0.35894	-0.69367	-2.3142	0.026328	-2.1272	-2.8903	-2.287	0.033407	-4.146	-1.6491	-1.1779	-1.994	-2.5076	0.99777	-1.6414	0.42973	-5.9151	-3.3406	0.63575	-2.5326	-0.31019	-1.9969	-1.2462	-0.23439	-3.6458	-0.13401
-5.7387	-4.3099	-2.1349	-1.6361	-1.8053	-3.9095	-4.8272	-2.0201	-2.8928	-1.8378	-4.7361	-5.7514	-4.1365	-5.1296	-4.9939	-2.0826	-4.0321	-2.6257	-5.6739	-5.0202	-8.0735	1.2935	-2.5109	-2.885	-4.7297	-2.4202	-7.8896	-2.3843	-6.979	-5.1384	-4.3263	-2.3005	-2.2683	-4.6497	-1.1518	-2.7021	-5.1502	-2.072	-4.0199	-4.827	-2.4379	-4.0295	-4.9654	-3.5179	-4.7221	-1.2588	-3.7485	-5.2973	-4.4207	-1.9939
-7.015	-5.235	-6.8898	-6.116	-4.5866	-2.8494	-2.922	-6.3504	-4.3616	-7.334	-6.4249	-5.3769	-6.5605	-5.7726	-6.0551	-6.146	-6.2223	-5.1027	-3.2738	-4.283	-6.5387	-7.7689	-6.7632	-3.5283	-5.2553	-7.3134	-4.4817	-5.8827	-5.6151	-5.1193	-8.2882	-6.5586	-5.1103	-4.0177	-5.3996	-3.86	-6.3412	-3.9252	-8.4696	-6.1496	-6.381	-7.307	-7.7181	-7.1466	-4.0846	-5.8517	-2.0337	-9.3727	-4.3048	-5.3323
-3.3297	-5.6679	-4.0921	-3.2342	-1.3932	-1.1388	-2.9377	-2.2808	-2.4801	-1.726	-2.1361	-1.0506	-1.8636	-0.15804	-2.7844	-3.3795	-5.771	-2.9277	-2.3398	-4.376	-3.6443	-2.9951	-6.5101	-4.5124	-2.3161	-2.355	-1.2472	-3.717	-0.95455	-6.4792	-3.5924	-4.2779	-0.37612	-4.6067	-5.5916	-6.3532	-2.9849	-6.8995	-1.8583	-2.9156	-1.1869	-4.4499	-4.6688	-2.3867	-5.757	-1.9334	-3.3453	-1.8581	-3.0246	-3.5376
-3.4674	-4.3807	-4.5295	-0.59146	-2.3726	-2.8448	-2.3792	-2.1165	-3.631	-4.0415	0.074248	-3.0136	-6.6591	-7.0796	-6.443	-6.6741	0.070592	-2.627	-5.4771	-5.8572	-2.8195	-2.5814	-1.7683	-4.2572	-4.4728	-2.1243	-0.72356	-4.1205	-3.9249	-3.3623	-8.4476	-4.3965	-3.9853	-3.9862	-2.3338	-3.8735	-3.7147	-6.6537	-5.1361	-5.3004	-6.4849	-4.7329	-1.1026	-4.2328	-4.3893	-3.0365	-1.2979	-3.5063	-5.1492	-2.7618
7.6402	3.902	9.689	7.5643	8.1193	7.1607	9.3328	6.1442	6.9095	7.3237	8.8165	8.0871	9.9376	8.7345	4.7418	6.5748	5.4424	8.0106	8.1503	6.3361	6.0412	7.1861	9.1139	7.0918	7.8729	8.4626	6.2493	6.9193	6.1628	6.5892	5.2729	4.3113	9.7551	3.6396	6.9192	4.7065	8.6222	10.656	8.1646	5.0889	6.1113	9.5792	8.305	6.5453	7.0186	8.8192	8.4369	6.6139	8.1638	7.9521
-7.1464	-9.3517	-4.8896	-6.5446	-7.4916	-3.759	-4.4916	-5.2235	-6.2222	-6.5182	-3.4193	-5.8355	-6.6666	-5.8988	-4.0504	-3.1233	-5.0545	-5.2525	-5.8444	-3.3783	-4.5637	-5.9263	-2.7758	-5.645	-8.8179	-3.7691	-3.0995	-2.077	-7.045	-2.8034	-7.8346	-4.573	-4.2086	-7.3494	-3.8464	-5.3988	-8.1948	-4.7175	-4.077	-2.1247	-4.8639	-4.1681	-4.6585	-4.1937	-8.4318	-8.1912	-8.3118	-4.5433	-5.6762	-7.489
-14.234	-17.769	-12.668	-12.976	-11.652	-14.136	-11.704	-17.22	-13.751	-14.647	-14.602	-12.721	-14.133	-14.467	-15.076	-17.637	-13.138	-11.534	-12.914	-14.698	-14.004	-10.651	-11.82	-8.4907	-12.374	-12.86	-13.304	-13.6	-13.168	-11.866	-16.546	-14.877	-16.987	-13.041	-12.657	-13.694	-14.106	-16.14	-12.932	-15.665	-10.564	-15.275	-14.423	-13.115	-15.743	-16.352	-15.698	-13.451	-15.136	-16.327
-1.1525	-0.23533	2.9018	1.3808	0.44808	0.14985	2.685	-2.3917	-0.99047	-0.020063	-1.3321	-2.1387	-3.9343	-1.5263	-0.0088785	-1.0738	0.83052	1.5618	-1.6168	0.34694	-0.16004	0.25351	-0.65248	-1.8021	-0.73596	-0.78327	3.7921	-0.64814	0.037262	-2.1461	-0.50796	3.9175	0.088282	1.6906	-3.5444	0.33652	-2.6431	-3.5833	-0.50754	-1.0129	-2.2791	5.6542	0.62881	-4.0877	3.6677	0.70669	1.4478	-1.4772	1.2878	0.99965
-11.846	-9.2514	-9.5919	-9.3559	-6.5569	-6.1151	-9.1344	-10.802	-11.544	-9.3579	-10.635	-9.7624	-8.4966	-10.245	-9.1258	-9.6526	-7.231	-11.109	-8.7974	-9.0927	-12.407	-9.2757	-10.3	-11.242	-8.2255	-11.655	-9.966	-8.0863	-11.196	-9.4006	-9.8889	-12.016	-9.0651	-7.4926	-9.7822	-8.3797	-8.6593	-7.3898	-8.8927	-12.5	-10.272	-12.213	-8.4091	-8.2572	-12.37	-8.5625	-11.598	-9.6663	-10.994	-9.7615
-2.4648	-0.47119	3.0037	0.39706	4.268	2.0369	2.5283	3.3999	0.91045	2.5818	2.5763	3.8795	2.6971	-0.40075	4.0936	1.4967	4.9967	1.5533	4.0363	1.5982	4.6587	3.7751	2.131	4.1132	0.64508	0.73805	-1.1134	4.4098	1.171	0.43596	5.4592	2.5436	0.6664	4.1698	1.6989	1.0331	5.1476	2.1866	2.2187	0.21041	2.8681	0.063582	2.1663	2.2865	1.6626	6.3689	1.1203	3.3626	1.9641	3.1574
-3.6581	-0.73165	-0.4464	-0.70681	1.3585	-3.2334	-0.67824	0.20783	-1.3611	1.4319	-2.5925	1.378	-0.33126	-1.0286	-1.7173	-3.1031	-1.0838	0.25597	-0.044718	-3.1928	-0.77383	-1.301	1.8607	-2.7984	-0.70416	-3.9504	-0.51336	-0.77436	0.50098	-0.38964	-3.565	1.0098	-3.0071	-1.1352	-1.8469	0.20827	1.7778	2.6257	0.38541	-2.0343	1.4395	-1.9842	-2.1533	-2.7275	-1.5276	-3.2659	-4.2359	-1.7568	-1.7856	-3.5711
8.4351	0.40432	2.9965	-0.70985	0.70776	0.069713	0.25499	2.4726	-0.83209	2.407	3.6832	0.96356	3.2484	1.6874	1.5311	4.4594	-1.1557	0.19759	2.1645	1.5531	2.4355	2.1809	1.4565	-0.98362	2.8332	1.3042	-1.7063	2.3589	1.7554	2.1681	-1.5794	-0.30914	3.3675	4.418	-2.2855	0.0423	-0.078953	1.2691	-0.015975	0.93034	3.8099	0.061956	-0.65823	-0.023893	4.1736	1.8227	3.807	0.078155	3.8543	4.5698
2.2973	-2.4142	-2.8371	-3.2842	-1.9253	-6.2677	-2.7886	-3.1907	-1.9459	-2.9278	-2.4318	-3.0891	-2.1353	-3.3382	-1.0079	-2.5588	-2.7735	-7.0934	-4.423	-0.7321	-1.7801	-0.63246	-2.6066	-2.947	-4.9906	-7.731	-0.18651	-4.7518	-4.1195	-0.087601	-0.83432	-2.2924	-1.6115	-1.0998	-1.5025	0.16453	-0.46932	-1.9485	-2.8912	-3.8301	-3.1379	-5.9799	-1.4113	-3.6787	-1.7303	-3.5492	-2.9134	-4.4251	-4.8187	-3.3893
5.1124	6.0864	2.0425	5.5108	4.3886	3.0543	8.9871	4.2108	6.0627	5.0858	5.9176	5.159	3.2894	5.9417	7.4279	7.7036	6.1064	4.0157	5.3372	1.8519	4.6959	5.0548	3.7472	5.4619	3.2025	7.0036	3.5024	4.3048	5.4315	5.7946	3.5815	6.7469	1.1839	6.2478	5.8351	5.1033	6.1563	4.8069	3.6367	5.4387	8.1625	8.2161	7.259	3.9074	6.714	7.2972	3.8018	7.0258	6.0233	5.0878
3.4543	5.1696	3.8673	2.2622	6.4452	5.1803	6.5867	4.8671	3.8691	4.6257	3.6041	3.7042	3.9843	2.8892	4.5015	2.6908	3.75	4.4352	0.79529	3.9054	3.3191	4.6496	2.8898	3.2713	1.9408	7.1341	4.1174	4.7951	5.6591	5.024	3.9197	7.1776	7.5976	6.1978	3.4114	3.2842	6.5304	5.8991	-0.34274	3.7387	5.3395	2.6692	3.0233	6.2841	7.1002	5.6801	3.9051	1.3695	7.5902	3.5258
-17.282	-13.307	-12.493	-16.082	-14.332	-11.672	-16.002	-18.441	-13.679	-15.03	-14.831	-17.343	-15.131	-14.943	-14.881	-17.255	-18	-16.995	-17.825	-15.008	-15.15	-16.321	-15.136	-15.291	-16.291	-13.552	-16.132	-13.786	-14.252	-14.176	-17.536	-12.135	-11.854	-14.46	-16.576	-14.099	-13.436	-15.201	-14.603	-14.186	-17.635	-14.38	-13.706	-11.428	-14.433	-18.23	-12.58	-11.428	-15.56	-11.648
1.0207	3.8611	1.8513	1.1647	2.8573	5.7052	-1.9282	2.767	3.7983	4.221	1.007	-0.25712	6.0696	1.2574	4.935	3.512	3.0962	2.0352	2.1344	1.5676	1.5895	0.65358	3.4003	4.6455	1.208	0.59472	1.7038	1.1155	1.5012	1.1124	1.6686	2.0395	0.046362	2.8332	1.5691	-0.98497	4.2343	2.1712	-1.0269	2.8003	3.609	0.050789	-0.90754	0.64575	2.133	2.3809	1.8798	1.2637	-1.7478	0.47481
-2.8378	-2.5442	-6.7151	-5.291	-5.6701	-4.8617	-8.2315	-4.9149	-5.1429	-3.081	-5.8993	-8.9314	-6.2841	-3.1899	-5.4005	-3.8097	-5.2992	-6.0275	-5.0374	-3.0201	-5.249	-3.341	-5.8566	-1.307	-7.5321	-5.8891	-5.7755	-3.2233	-6.9837	-4.29	-7.4725	-3.6351	-6.3167	-5.0893	-6.4059	-3.8876	-2.4014	-8.9879	-3.4476	-8.3159	-5.5756	-4.2108	-6.0491	-5.0506	-5.3725	-2.6399	-4.0082	-5.7831	-6.0502	-4.6217
5.8245	7.6695	4.0131	2.828	7.1985	5.052	9.4988	6.7263	7.3007	4.3676	4.7092	6.3842	8.4418	7.0001	8.2901	8.6602	9.1103	7.0284	8.3098	6.4771	5.7326	8.0181	5.6714	7.6475	3.5146	6.6406	10.396	10.142	5.4564	6.3546	7.9634	6.9619	7.8634	7.5455	5.2471	5.9627	7.0564	5.867	6.8387	7.3048	7.0117	8.6027	3.9697	4.9729	5.6903	4.9246	8.3748	7.4803	5.996	8.7628
0.058087	-2.9577	-3.107	-0.7603	-0.024416	-2.3359	-1.744	-1.111	-1.8956	-0.099472	0.28865	-0.38805	-2.0102	-1.7139	-1.3527	0.71214	-1.1554	-0.21727	-2.2458	-2.8518	-1.4399	-0.55524	-0.76773	-1.6613	-0.52854	-0.91865	-3.0809	-3.798	-4.4115	-3.6766	-3.8892	-0.042166	-0.2246	-5.3838	-4.6163	-0.94981	-1.0263	-0.88287	-2.9266	-0.60322	-1.1705	-2.7374	-2.6148	-1.2271	1.6354	-1.7798	-1.6836	-3.996	0.56306	-1.983
-12.55	-10.635	-12.205	-12.386	-11.631	-11.784	-13.705	-8.9901	-14.545	-13.563	-11.905	-10.473	-10.933	-10.106	-11.78	-13.009	-11.192	-14.832	-14.116	-13.785	-11.672	-11.548	-8.2951	-13.411	-10.971	-11.073	-11.039	-9.5084	-9.0649	-13.731	-10.604	-12.254	-14.684	-7.5495	-9.8682	-11.209	-10.896	-13.071	-11.147	-13.967	-12.018	-14.97	-9.0581	-11.788	-13.104	-10.722	-14.794	-12.262	-11.576	-11.873
-4.7201	-8.3955	-5.2043	-5.9613	-8.722	-6.4534	-5.811	-9.51	-5.5672	-4.955	-9.276	-5.6807	-3.711	-5.1116	-8.3633	-6.3303	-4.1233	-3.3685	-4.0031	-6.229	-5.2259	-8.4239	-5.1957	-5.7637	-8.0956	-6.4571	-7.9318	-4.6734	-7.3594	-6.2282	-8.5901	-6.3019	-7.6449	-6.5826	-8.2313	-7.432	-4.8459	-7.1991	-7.1079	-8.1435	-4.8834	-6.7223	-6.7037	-9.4256	-4.8081	-10.098	-8.018	-6.3602	-7.7492	-4.6213
-4.3975	-4.8104	-2.0428	-3.1042	-2.363	-3.5758	-4.006	-7.1397	-6.3292	-6.3909	-4.4912	-6.9561	-5.2343	-4.5419	-4.6951	-5.4493	-5.5337	-4.136	-5.3518	-5.0333	-4.2817	-3.4246	-1.6034	-4.1292	-3.1105	-2.7514	-5.3646	-7.4396	-3.344	-5.8974	-3.6568	-4.9954	-4.8451	-5.2565	-5.1783	-2.3177	-5.2996	-3.5466	-3.1675	-5.7316	-3.5804	-6.262	-3.562	-3.5005	-3.3426	-5.3764	-3.5789	-4.001	-2.0481	-3.8591
1.5153	2.158	0.17528	-0.94445	-1.2239	-1.7412	3.9428	0.46526	-0.77898	-1.9496	-0.2724	0.45629	1.0459	0.027767	0.95667	0.96161	-2.6342	-1.9678	1.7292	-0.18344	-1.2715	-2.4255	-4.4712	1.7569	-2.5092	-1.5508	1.8139	-1.0761	5.8249	-2.3624	4.5173	-1.6117	-0.29174	3.1719	0.031236	0.72367	-0.90079	1.0652	-0.18872	-1.6135	1.831	0.46785	-0.52958	-0.97801	-4.3598	-1.2902	0.63619	-1.1238	-0.5514	1.0047
-14.069	-13.872	-13.697	-10.209	-14.962	-11.355	-15.857	-11.537	-12.237	-13.882	-11.703	-10.846	-14.238	-14.303	-12.505	-11.953	-15.142	-11.474	-13.915	-13.321	-11.066	-10.325	-17.607	-14.094	-12.994	-10.012	-11.548	-13.309	-14.103	-12.902	-14.342	-12.599	-10.464	-16.134	-14.832	-15.903	-12.113	-11.44	-16.183	-14.635	-10.526	-10.833	-14.744	-14.943	-13.79	-16.133	-17.069	-14.132	-12.84	-14.696
-6.1045	-3.4806	-6.2649	-4.5151	-4.121	-4.1582	-4.8935	-4.498	-2.4165	-5.5489	0.18769	-3.4428	-4.0567	-4.6262	-7.0459	-2.642	-4.4216	-6.3408	-2.4294	-6.0367	-3.7612	-7.8267	-7.0671	-1.8781	-3.4188	-1.7825	-7.7461	-4.268	-0.45989	-1.9424	-4.3474	-5.4565	-1.8655	-3.1338	-7.0952	-6.2481	-4.9355	-5.6242	-3.3366	-6.1736	-1.6107	-3.6991	-3.2314	-5.7981	-5.2155	-4.8967	-2.9643	-2.5565	-5.9087	-0.65924
10.015	8.1266	6.4533	8.4308	6.4507	7.4384	8.5797	5.0501	7.3729	4.6925	7.154	7.6759	7.7471	7.3661	8.5976	7.8585	7.8941	7.778	10.876	6.8483	6.5264	10.834	10.826	8.968	11.917	8.1157	10.034	8.4827	6.5255	9.2259	6.2128	10.053	8.8024	9.3854	7.6449	8.0559	8.3219	10.716	10.245	8.9934	8.3456	8.6027	10.224	8.7639	6.4761	9.0003	8.0451	7.7896	6.2321	10.517
-0.60599	0.23903	-1.2476	-1.0702	-0.37432	-2.4845	-4.1752	0.61198	-0.61641	-1.636	-0.46545	0.40096	-4.2037	-0.64422	-2.4834	-2.7631	-1.6663	-6.3511	-0.53475	-4.9066	-2.3441	0.69915	-0.71721	-3.6287	-5.2004	-4.6703	0.22183	1.1056	2.3846	-2.4503	-0.05133	-1.3684	-1.9539	-2.5658	-0.29548	-4.5734	1.5584	-1.3452	-2.525	-3.7174	-1.3768	-4.0667	-3.3417	-1.3534	-0.34967	-0.54481	-1.0224	0.41659	0.047711	-0.1553
-12.013	-11.188	-11.738	-13.692	-14.169	-12.792	-12.577	-10.979	-15.283	-15.782	-13.458	-13.017	-13.416	-11.214	-13.654	-14.968	-11.38	-10.817	-13.059	-13.367	-12.752	-11.678	-12.364	-16.888	-10.016	-11.381	-14.726	-11.329	-15.543	-12.812	-14.649	-14.333	-10.203	-9.0318	-13.319	-13.77	-12.179	-12.161	-15.007	-11.971	-13.303	-11.761	-13.568	-13.38	-12.882	-14.688	-11.832	-13.986	-9.9224	-18.347
-20.537	-23.079	-21.335	-21.846	-20.447	-21.512	-23.612	-23.369	-21.419	-21.468	-21.923	-25.667	-22.493	-19	-19.84	-22.609	-22.248	-22.508	-22.638	-20.641	-21.361	-24.693	-22.892	-23.738	-22.709	-24.107	-18.226	-22.111	-21.592	-22.807	-22.582	-21.778	-20.634	-23.414	-22.748	-18.188	-23.009	-22.634	-23.031	-20.654	-24.284	-22.396	-21.244	-21.44	-22.097	-22.604	-20.603	-21.732	-25.546	-19.069
-16.391	-13.002	-13.485	-11.961	-11.33	-14.615	-13.282	-11.802	-14.714	-13.952	-10.796	-13.107	-16.253	-8.9935	-15.249	-13.214	-14.289	-11.312	-13.922	-14.234	-13.25	-10.943	-12.363	-13.786	-14.754	-11.283	-12.026	-13.564	-12.763	-10.62	-11.663	-15.15	-13.575	-13.785	-7.773	-15.139	-12.258	-13.274	-10.575	-12.712	-8.961	-12.902	-11.46	-12.472	-11.313	-12.349	-14.902	-13.397	-12.979	-13.957
-3.8323	-0.50827	-3.9704	-1.4577	2.716	-1.8591	-1.3887	-0.11229	-2.9423	-2.302	1.0248	2.0722	-2.4336	-3.7839	-0.82424	-0.036621	-4.0507	-4.8023	-1.3834	-4.9301	-2.4261	-3.6419	-3.734	-1.8982	-4.5856	-3.5764	-4.2761	-2.6037	-3.0591	-5.7529	-3.3795	-1.6673	-1.1399	-1.6228	-0.39856	-5.7189	-3.7546	0.46709	-2.6178	-1.5399	-6.348	-3.2938	-2.9149	-0.5786	-0.59927	-1.1258	-1.3647	-6.1855	-3.6665	-5.2888
-4.9414	-3.3617	-5.6581	-2.507	-2.0158	-4.8221	-5.3453	-0.94525	-0.81245	0.41486	-2.8895	-3.9441	-1.3077	-3.2243	-3.8652	-2.8389	-0.36508	-1.2986	-2.1187	-3.3338	-5.9312	-1.6037	-4.5107	-1.352	-4.414	-3.1552	-1.0964	-0.30601	-2.1195	-4.3643	-3.8051	-5.4786	-4.3207	-1.669	-1.6486	-2.2294	-1.5801	-2.6171	-1.2271	-0.32719	-1.7325	0.15811	-5.9334	-3.864	-4.9239	-3.2041	-4.01	-4.5619	-1.4522	-3.2144
-14.798	-14.774	-12.156	-15.559	-17.973	-12.505	-11.374	-15.756	-15.273	-16.498	-13.411	-15.451	-13.07	-15.956	-11.395	-14.869	-15.247	-18.156	-11.425	-13.625	-11.474	-11.318	-13.631	-12.462	-14.649	-14.091	-10.903	-12.874	-19.5	-15.624	-15.482	-15.82	-12.597	-12.674	-14.706	-14.786	-16.01	-11.528	-15.243	-14.696	-15.178	-16.133	-16.87	-13.668	-10.12	-12.696	-11.25	-11.51	-17.157	-11.374
0.73808	-2.6972	2.366	-0.48436	-2.7282	-1.2268	-0.40321	-2.8674	0.041113	1.0979	2.4279	-0.45714	-0.32735	3.2765	-0.22466	-1.0465	1.9316	-1.8647	2.0903	0.6609	0.30047	0.87496	1.5293	-0.034819	-0.37899	1.6652	-0.18537	2.9295	0.54009	1.5245	4.7082	1.057	-1.3567	-0.021248	2.5642	1.8529	4.9333	1.7586	0.99217	-0.28973	0.32794	-0.39974	0.24424	-0.88401	0.091194	4.1403	0.93567	0.31458	2.0448	-1.4137
6.0309	4.0468	7.61	6.7563	7.4851	7.8593	8.3515	7.8258	7.9248	9.9625	6.2777	5.188	6.3051	4.774	5.8674	6.8753	8.7909	8.8343	8.0611	10.122	7.8752	6.6947	7.2273	6.1789	3.6335	11.197	8.5781	4.6593	6.7092	9.0951	5.7071	8.7006	8.1926	7.7123	6.2167	9.7606	7.9596	5.5846	6.9385	10.523	7.1407	6.6859	7.689	7.1786	8.7685	2.3426	6.1144	5.6012	4.8134	9.4461
0.67239	0.18136	1.7911	2.7342	2.0675	1.942	-1.1647	1.0073	0.83345	1.0523	4.4364	0.92892	-2.1029	-1.2017	-0.69081	1.1425	0.21753	1.4833	-1.7278	-2.3473	-1.3515	0.35916	0.96534	-0.24919	-1.7438	-0.32379	1.6083	1.4322	-2.3515	-0.5907	1.6484	2.8136	-2.7275	1.6913	-2.1466	3.92	-1.2963	-3.6405	-6.7601	-2.7429	1.4682	0.39083	1.389	-1.3539	1.3991	0.48184	-1.5898	-0.93829	-1.6073	0.30406
-12.364	-6.4934	-7.6588	-7.0601	-9.8287	-12.188	-9.2329	-7.7713	-10.488	-9.3013	-8.9857	-7.0161	-8.2615	-8.8905	-7.2517	-5.5746	-5.8619	-8.9327	-9.9815	-8.8653	-5.0282	-6.412	-5.8558	-5.9917	-7.9876	-7.531	-6.0662	-8.4612	-7.228	-7.3217	-6.1398	-9.2656	-3.8096	-8.0815	-7.8102	-8.3767	-6.8309	-7.6715	-5.2965	-7.913	-7.6035	-9.565	-6.5631	-6.8272	-7.72	-4.1941	-7.3221	-8.5686	-6.3037	-7.1732
5.1072	2.7446	-1.0091	-2.4012	1.2146	-3.5563	-0.029922	-0.1354	0.85253	-1.1084	3.7724	1.6467	3.7064	-0.27628	-1.5196	0.43483	0.88952	-0.056041	1.1885	-3.8545	2.6485	3.3566	1.1105	2.0199	-0.84485	0.63523	1.8941	0.25045	0.37983	0.60366	1.18	-0.78017	0.83721	2.7663	2.2439	1.2154	-0.94723	1.8006	0.077546	2.1124	-0.6671	-1.1432	0.60844	-0.35641	1.0725	1.0538	0.46148	4.5482	3.4684	0.2859
-5.3501	-4.5287	-3.3656	-4.6828	-3.6866	-5.7	-5.606	-4.5458	-5.5293	-5.5105	-7.0046	-4.5818	-1.7032	-4.2158	-5.8643	-4.7348	-4.1578	-5.0688	-5.8052	-5.7559	-6.6711	-9.1655	-4.9993	-7.4342	-7.2736	-6.8603	-5.6853	-5.2708	-6.4697	-3.7177	-6.3684	-7.2665	-6.0689	-5.6907	-5.9879	-3.8472	-5.7738	-7.3642	-5.6	-6.6786	-6.6425	-4.5068	-4.5396	-6.0033	-4.4923	-4.8256	-2.369	-7.3388	-3.8494	-7.836
1.8366	0.51299	0.67451	0.41942	4.3508	3.2899	-0.40183	2.2644	2.5649	2.1577	-1.7615	-1.7258	-1.0052	1.4227	2.1229	-0.18997	1.5578	2.3129	2.918	-1.2296	1.2062	3.9384	2.7754	3.2606	-1.2834	1.4329	4.0997	0.89068	2.7217	0.29298	2.4633	2.9814	2.1717	1.9449	1.8102	0.066194	2.7987	3.4287	2.4034	3.2302	1.0684	-2.063	0.62807	0.83952	0.20211	2.756	2.1387	1.6772	-0.051625	2.7569
0.29054	-2.1016	-2.7947	3.4819	0.62268	-1.0933	-1.5247	0.1936	-3.7385	1.5121	-1.03	1.3356	-0.16007	-2.7965	-2.9856	-4.9722	-1.0939	-1.3214	-0.80931	-1.1686	-0.50892	1.6934	-2.3322	-1.3237	-2.4546	-5.1028	-1.6075	-0.037074	-5.1928	-4.8207	-1.2804	0.30224	-5.9552	-2.942	-1.7545	-0.9594	-1.0326	-3.4873	-3.1044	-1.9116	1.7045	-0.57601	-1.0225	-1.773	-0.9219	-2.2747	-0.86212	-1.9134	-3.7629	0.070449
-16.496	-11.735	-15.176	-15.829	-12.063	-11.959	-14.468	-12.162	-10.703	-12.675	-15.77	-12.951	-13.999	-12.373	-13.851	-14.083	-12.934	-13.838	-10.869	-12.741	-12.826	-15.376	-15.153	-12.383	-13.817	-9.5258	-12.84	-15.013	-14.776	-12.308	-15.451	-11.462	-13.878	-11.827	-13.42	-11.238	-12.826	-12.151	-16.284	-13.115	-9.5756	-13.04	-11.463	-14.487	-13.623	-9.7498	-11.908	-10.71	-14.051	-10.545
-1.9502	-0.44791	-2.4311	-0.8585	-2.1208	-0.56803	-0.82749	0.12369	0.47011	-0.67381	-0.6083	0.80146	-0.91166	0.8293	-0.045776	0.93764	-2.5902	-2.3614	0.91946	-0.7418	0.26001	-1.3136	-2.1069	1.9052	-3.9018	0.58032	2.5784	0.37982	-0.33315	-1.7778	-1.0623	1.1347	-2.105	0.36585	-1.5998	3.0891	-1.6602	-0.052571	0.8561	-0.39218	0.16519	-0.95642	1.739	1.3765	0.87904	-0.14022	-0.035997	-2.328	-3.3478	-1.05
1.5808	-1.1499	3.5282	-1.1255	2.4527	2.649	3.5504	0.59856	1.8835	6.2484	0.90113	6.433	-0.16278	1.2044	2.3887	1.7046	-0.84489	1.6729	2.5028	1.543	-0.63286	0.24214	1.6667	2.5207	1.08	0.52234	1.8817	-1.2904	2.3309	-0.11385	-1.0368	1.6462	3.6866	1.7279	3.0292	3.6857	-0.78552	-0.3669	2.0584	0.84078	3.1343	1.8832	4.3684	0.13879	1.7262	4.4648	5.5839	-0.10374	0.22955	-0.54042
-14.529	-13.696	-14.411	-15.975	-12.247	-14.629	-11.932	-13.141	-13.491	-16.921	-13.868	-10.932	-12.321	-12.606	-10.712	-14.024	-17.08	-10.867	-14.789	-9.3952	-13.381	-16.047	-14.764	-15.076	-13.644	-19.665	-14.821	-15.264	-14.014	-12.583	-11.104	-15.969	-13.476	-14.467	-13.162	-15.132	-17.351	-13.956	-13.639	-12.954	-16.258	-12.984	-9.5695	-15.323	-12.506	-12.053	-11.933	-11.867	-14.531	-15.912
-4.251	-4.7262	-7.6547	-6.5949	-6.1212	-4.398	-3.4844	-3.0395	-3.8091	-5.7665	-5.0949	-5.7343	-8.2577	-6.2377	-9.315	-8.7283	-4.6909	-4.6946	-8.349	-7.3679	-5.3873	-5.7743	-5.4849	-4.317	-6.7031	-5.5017	-4.5927	-6.8225	-7.2053	-7.0178	-8.8581	-5.5045	-6.6453	-3.7546	-9.1801	-8.6655	-2.8598	-1.8681	-6.7052	-6.9119	-4.7152	-5.6125	-6.5146	-3.9617	-5.2581	-4.076	-5.0022	-5.3741	-7.6194	-3.8002
-3.215	-4.6477	-4.6878	-5.7458	-1.2079	-6.5834	-5.675	-0.46991	-4.6529	-3.3628	-0.93227	-5.1857	-3.4685	-3.9286	-4.9092	-3.7746	-5.7576	-3.1927	-3.9187	-3.9299	-5.3977	-4.5244	-3.4412	-4.8076	-0.95963	-3.3403	-4.4776	-2.4935	-3.1793	-1.6869	-4.4285	-3.8175	-1.3307	-4.8603	-5.4145	-2.8845	-2.0834	-1.647	-6.3082	-3.5568	-3.7299	-3.996	-1.3774	-7.9719	-3.6352	-4.757	-7.2258	-3.9721	-3.0957	-3.3057
6.851	4.2582	2.9027	2.374	-0.5958	2.5073	5.9094	4.9244	2.6446	0.52276	4.4741	1.3303	2.3127	3.723	3.8241	4.6501	3.1003	0.77423	1.8936	2.2061	0.97658	1.7126	-0.09149	-0.18067	4.6775	4.6117	1.6456	3.7556	-0.49714	-0.46166	1.0873	4.2099	2.2327	5.7794	2.7271	0.82862	4.1241	4.9969	1.8866	2.2703	3.4651	1.5899	0.35673	1.8779	3.8072	0.2682	3.6182	4.8094	4.0525	2.8868
0.30276	-2.7428	-0.66991	-2.7248	-0.93106	0.8142	-1.998	2.7291	-4.9629	-1.7044	-0.49368	-2.0049	-2.4513	2.761	0.55313	-2.5606	-4.7703	1.4086	-0.12903	1.6944	-0.35013	-0.44328	-0.58752	1.0331	-3.8195	-1.1494	-2.668	-0.78693	-1.2859	1.1361	-0.36264	0.40004	0.35097	0.83384	-3.7722	-0.13271	-2.3946	-2.3913	-2.4647	-1.5127	-0.99933	2.0603	-0.4254	-0.92917	0.67872	2.9926	-2.5988	-0.37075	-2.2177	1.6859
-11.492	-13.264	-10.598	-9.7451	-10.821	-11.418	-11.584	-12.668	-12.41	-9.7779	-11.882	-15.236	-11.265	-13.226	-14.592	-9.5036	-9.81	-13.39	-10.935	-12.152	-12.261	-9.1345	-12.284	-7.6318	-16.228	-12.684	-15.244	-12.401	-10.784	-10.876	-10.686	-15.131	-9.1987	-13.059	-9.3438	-10.426	-16.291	-10.794	-12.589	-12.414	-12.405	-11.973	-10.766	-12.584	-10.84	-13.898	-12.821	-12.173	-13.645	-12.348
-2.5437	-3.8767	-5.1919	-2.8756	-4.705	-2.5748	-6.7402	-7.6238	-5.1517	-5.2611	-0.93788	-3.7203	-3.9536	-4.9226	-3.2599	-3.1339	-6.6266	-3.2555	-7.7761	-2.5453	-5.6346	-2.3069	-4.1367	-4.977	-4.2615	-4.5739	-7.1349	-3.006	-3.6588	-4.0422	-4.8114	-4.6704	-4.9847	-0.83594	-3.3068	1.8992	-2.8398	-4.4742	-3.6042	-3.3433	-6.9712	-1.8525	-3.9109	-3.7576	-3.9046	-3.1949	-2.4644	-4.2693	-4.2902	-3.2367
2.7066	1.6132	-1.0464	0.57566	2.8349	1.3506	1.1019	0.64986	2.2209	2.9016	1.1244	0.45858	4.5273	3.2699	3.9055	1.242	-0.23032	-2.3387	3.3045	0.47781	4.4451	-0.50823	2.9377	2.718	2.8159	3.5567	1.8277	0.15663	3.3498	4.0142	1.1596	1.99	1.8689	-0.018519	0.097028	1.6502	1.6893	0.85743	1.2142	3.3108	1.7052	-1.8442	2.2795	1.415	2.6719	-0.71451	-0.76861	1.6155	-0.76214	3.5171
-3.1905	-4.5569	-1.8009	-2.7998	-3.3676	-3.1643	-4.6533	-4.4244	-5.1691	-1.5276	-2.3708	-2.8624	-2.002	-3.0729	-1.2875	-1.8065	-4.5818	-7.4768	-4.8931	0.21905	-4.7819	-4.4244	-2.5218	-5.8099	-1.4863	-1.4323	-5.1275	-2.4086	-1.3969	-2.6412	-5.9812	-5.8162	-1.5385	-2.5922	-3.2167	-1.2468	-3.8017	-4.0094	-4.0388	0.16807	-1.8257	-5.3979	-2.4879	-3.3272	-1.8507	-2.7933	-4.0073	-2.9407	-4.8604	-4.4105
-1.6338	1.9191	-0.51573	0.14063	-1.3352	0.21964	-2.55	1.6553	0.69346	-0.10803	-2.4357	-0.10117	-1.0759	3.7578	-1.0199	-2.2288	-1.2986	1.0097	2.6868	-0.56774	2.1457	0.95137	-0.12347	-1.4833	2.2187	1.0663	0.48133	-0.30219	0.34612	-4.3868	0.71422	2.4611	1.3988	-0.43027	1.0956	-1.3388	1.9055	-2.0212	-2.4524	0.2933	0.18073	1.7575	3.0326	0.10162	2.1374	-0.33009	0.28944	0.23064	2.4246	0.83339
-5.2494	-6.5479	-5.7777	-4.9899	-6.0261	-4.0578	-6.9348	-6.0837	-5.8809	-4.8604	-8.0614	-4.3754	-8.2941	-3.3112	-6.3142	-4.4892	-4.6339	-4.1786	-6.7977	-6.0756	-3.6733	-5.5064	-6.4689	-5.1806	-4.4109	-5.6149	-4.9972	-5.1253	-4.0659	-1.2005	-2.1867	-7.7971	-3.0618	-6.2561	-5.6031	-5.2033	-7.2361	-5.6254	-6.8684	-7.0026	-9.2929	-4.3549	-3.6014	-3.8352	-6.4693	-4.6362	-4.5821	-6.027	-3.6289	-3.2229
-9.7565	-2.5258	-3.0512	-4.9555	-2.6857	-0.17262	-3.6273	-3.3509	-3.202	-3.3562	-2.3996	-5.1036	-3.9785	-0.53734	-0.57883	-5.2857	-2.419	-4.8567	-5.4287	-3.3855	-3.1477	-5.3426	-2.3388	-3.804	-2.8837	-2.1824	-4.9417	-3.2599	-5.2386	-1.3813	-5.3051	-1.9209	-3.3338	-2.6802	-5.5797	-4.4409	-4.8505	-6.5741	-8.2141	-3.8937	-1.4321	-6.3284	-1.9652	-4.4828	-2.625	-3.3202	-2.9359	-1.1511	-3.9956	-1.0622
2.048	1.9826	-2.6855	2.7434	-3.9267	-1.8767	-0.2354	-2.9828	-0.73265	-2.5884	-2.3541	-3.5722	-3.2216	-3.7292	-0.78586	0.1441	-1.696	-2.5073	0.29741	0.96558	-0.27843	-1.3956	2.1173	-0.21583	-0.67363	-2.0445	1.0952	-3.1508	-0.60623	1.8098	-2.4798	0.30338	-1.7048	-0.66883	-2.0178	0.56518	-1.5556	-3.5816	-0.91852	0.21892	-5.2185	-2.1502	-1.6379	-3.4023	0.78513	-4.2001	-1.6165	-0.9786	-0.52845	-3.2454
-11.741	-8.6616	-10.007	-10.767	-5.2653	-13.2	-8.9027	-9.3747	-7.4684	-13.71	-10.187	-8.6923	-9.4345	-9.4691	-10.455	-11.256	-7.3284	-10.579	-10.984	-8.9198	-10.702	-10.214	-10.3	-9.9782	-10.286	-8.7552	-6.2922	-10.702	-7.5915	-7.1123	-8.8774	-9.2152	-9.4834	-11.29	-5.9421	-9.0676	-8.4147	-9.8455	-10.543	-10.855	-8.5468	-11.78	-10.634	-9.6161	-9.8672	-7.7669	-11.006	-10.145	-10.913	-10.822
11.018	8.6292	8.1244	3.7538	8.0093	5.5638	5.2779	11.15	6.3635	8.0485	10.418	6.7058	6.7692	7.2855	8.0269	6.5289	8.7637	5.8231	7.4249	9.9751	5.8037	7.5502	9.3957	9.3502	8.8531	8.1565	9.6169	7.1504	6.6858	5.5433	6.5433	7.4198	7.4438	6.0464	8.1243	9.2376	7.0342	10.02	8.4057	7.1166	6.664	8.1447	6.648	7.002	6.4025	10.463	6.3265	9.1144	5.4299	8.8523
6.5595	8.2957	5.8271	8.0916	9.4937	8.7185	6.5658	6.9697	6.8822	3.6274	10.3	5.5791	3.3447	7.5027	4.7072	8.5387	6.3136	7.7524	9.25	7.0844	5.6501	6.6004	7.8018	7.6617	9.6815	6.8647	7.3901	4.1295	2.5485	6.0666	9.1485	6.1355	9.1941	7.1786	5.0493	6.1623	8.1843	4.5681	6.4386	9.6424	3.9688	7.2166	2.6195	7.3417	4.3904	5.116	5.7419	6.5345	4.8036	5.6209
-1.5269	-2.5171	-1.2718	0.48252	-2.9393	-1.9057	-1.2634	0.77965	-1.6109	1.3931	-2.3449	-1.1365	2.2629	-1.8417	-0.077309	0.14655	1.3396	-1.8095	1.0884	-1.1241	3.2704	-1.3162	-0.43435	-1.8338	-1.4486	-1.0843	-0.25955	-5.0903	-2.6321	-3.7272	-6.704	-2.0203	-4.0961	-1.6303	-3.4588	-0.42268	0.54451	1.3439	2.39	-2.2357	-2.2204	-2.0219	-0.53477	-0.63497	-1.7146	-0.90608	-2.5384	-1.2394	-2.1954	-2.8834
-3.4356	-7.8215	-7.2406	-7.7466	-4.4828	-1.8139	-6.8722	-6.0348	-0.99466	-4.3894	-5.4814	-1.6276	-4.8802	-2.4706	-6.2365	-3.4823	-5.9332	-7.2112	-6.7025	-9.3553	-6.6732	-6.3794	-4.1138	-7.5375	-4.4665	-3.4927	-6.7806	-6.3449	-4.343	-5.6673	-4.1902	-5.9374	-6.4185	-7.743	-6.0815	-4.1057	-2.9804	-5.316	-5.118	-4.4398	-0.93039	-4.4602	-3.6423	-6.4777	-4.2752	-6.826	-3.9912	-5.4677	-5.4069	-5.5946
-11.079	-12.588	-12.079	-14.018	-14.081	-12.638	-13.283	-10.748	-15.101	-14.096	-14.932	-11.467	-11.202	-9.1336	-12.251	-10.44	-13.404	-14.724	-13.417	-12.403	-13.816	-12.614	-12.095	-12.703	-10.698	-12.65	-13.505	-10.314	-12.324	-10.276	-12.084	-10.588	-13.103	-10.654	-11.604	-12.954	-11.253	-8.8578	-13.628	-10.885	-8.9473	-11.918	-14.243	-14.241	-11.438	-10.045	-12.355	-9.9388	-12.393	-10.529
-2.277	1.7142	-3.3077	1.5959	-0.74622	2.7001	-0.49328	-2.294	1.2755	-1.8303	2.2687	-0.23693	-0.90738	1.368	1.9612	-2.9444	0.45411	-1.486	-2.0756	-3.6562	0.71146	0.63834	1.7412	-1.276	1.0903	3.0612	-0.90699	2.3765	0.79365	-2.1199	0.33235	0.60562	0.48153	-0.24301	-1.01	0.37238	1.6484	0.47657	-1.1546	0.086506	-1.947	-2.0717	-1.122	-1.4757	-0.6988	-1.5357	1.9149	-1.3219	2.8116	1.9416
-9.7375	-12.491	-12.23	-13.909	-12.085	-15.608	-13.406	-12.68	-13.755	-15.459	-9.1461	-12.574	-12.462	-11.967	-14.157	-10.415	-15.276	-14.663	-14.002	-14.277	-15.542	-11.315	-11.45	-10.246	-15.838	-14.132	-13.232	-11.004	-14.795	-11.906	-12.842	-13.564	-12.344	-17.415	-13.139	-14.648	-15.214	-11.103	-12.758	-10.48	-13.068	-12.508	-13.015	-13.139	-11.007	-10.695	-14.532	-14.835	-14.237	-12.718
-0.43087	-2.4352	-2.4955	-4.4338	-1.8155	-1.763	0.24635	-2.5114	0.31862	0.7732	-2.608	-3.6045	-2.5304	-0.29799	-1.8896	-1.4191	1.9608	0.47312	-1.8997	-3.9017	-3.1135	-0.71811	-0.42059	2.1696	-2.2892	-1.4492	-1.5354	-0.54817	-0.48615	-0.94723	0.81707	-0.43022	0.30635	0.22919	-2.3012	-3.728	-0.22442	-3.215	-2.8064	-0.58649	0.63152	-3.2982	-2.6707	-1.7813	-2.6678	2.0367	-1.4219	-4.5214	-3.3547	-1.6136
-12.115	-11.175	-11.3	-13.227	-13.491	-11.066	-9.0267	-10.783	-12.61	-10.823	-11.558	-7.0721	-14.237	-12.053	-10.744	-12.751	-9.3619	-10.122	-12.97	-9.9483	-12.251	-12.408	-12.636	-12.484	-9.6444	-9.2948	-11.784	-11.918	-9.7631	-14.926	-9.7146	-10.803	-12.269	-9.4246	-11.783	-10.851	-11.473	-10.864	-11.963	-7.7368	-11.852	-10.655	-12.299	-12.435	-12.762	-13.121	-13.968	-13.764	-13.522	-10.456
-0.37331	-2.3288	-2.1213	0.18023	-3.1893	-2.1113	-4.0671	-2.4358	-2.7802	-3.8914	-3.1597	-4.6503	-2.4832	-5.3196	-0.40427	-3.6622	-3.5862	-2.937	-3.3928	-1.5546	-4.0762	-2.3035	-3.9624	-3.3779	-0.61792	-0.44039	-1.4235	-3.4946	-1.6502	-1.0283	-1.94	-1.4461	-1.8955	-3.0121	-2.7575	-1.6202	-5.1539	-6.7691	-4.7212	-1.8247	-2.6726	-5.4236	-2.3206	-3.326	-4.0011	-3.4866	-1.2721	-4.4559	-4.2605	-5.263
-19.93	-21.629	-21.399	-19.665	-21.81	-22.58	-22.91	-20.794	-24.348	-24.835	-21.077	-24.351	-23.476	-24.816	-22.162	-24.196	-21.312	-22.706	-24.7	-23.903	-27.84	-21.459	-21.468	-22.79	-22.602	-22.171	-23.161	-23.515	-22.566	-25.858	-22.478	-24.6	-22.223	-23.367	-24.949	-26.191	-20.44	-24.312	-22.255	-24.146	-21.727	-22.185	-24.203	-19.105	-21.756	-22.75	-19.321	-20.688	-19.276	-23.616
10.786	8.924	11.04	13.547	11.789	10.944	11.049	10.709	9.544	8.4245	10.031	9.9567	8.4643	11.974	10.611	11.981	10.599	6.8265	9.9361	7.581	11.953	7.0638	8.7023	9.1985	4.2656	9.461	8.7934	12.084	9.2255	11.252	8.3921	5.5206	12.319	11.2	7.5948	9.3336	12.384	10.307	11.937	9.7056	7.9048	10.807	7.9424	11.034	7.0127	8.3489	11.625	7.5249	9.8407	9.9292
-1.9258	-0.87539	1.4923	-0.79261	-0.93962	1.4897	1.6767	0.73771	-1.8291	0.15432	-0.37951	1.6858	3.5514	3.4203	-1.3038	3.7443	2.557	-1.4332	0.84663	3.4436	0.45667	-0.64983	2.3256	1.2442	2.3819	1.4569	4.0801	1.9642	3.1167	0.98816	0.45841	-0.74752	-0.039948	1.5002	2.6948	5.11	2.8009	-0.61653	0.37601	-0.33018	-0.78675	-0.024696	0.26114	-0.62909	2.9289	-0.010346	2.5634	2.2923	1.5622	0.17052
3.7521	6.9403	5.0359	6.836	6.862	5.3885	4.9158	6.5836	7.5325	5.3982	6.182	5.9667	5.2226	5.6633	6.585	5.8274	5.8934	6.8103	6.0075	4.6684	8.0683	4.9125	5.9502	5.38	4.9604	3.7758	6.0463	4.8229	5.5336	7.4431	7.1804	4.4762	3.5255	9.8482	7.6894	5.4453	8.6882	5.2562	7.5029	9.927	8.4666	4.8275	8.5165	7.432	5.8862	4.8333	7.6725	6.9902	7.0191	8.0478
-13.238	-17.174	-14.645	-13.81	-15.665	-16.783	-14.595	-15.309	-14.018	-13.734	-14.908	-13.494	-17.339	-14.165	-13.939	-12.21	-15.694	-14.858	-14.843	-15.105	-14.654	-16.344	-16.411	-11.678	-16.419	-15.518	-14.814	-11.232	-15.458	-11.412	-14.324	-15.028	-13.616	-12.572	-13.475	-14.115	-12.671	-13.817	-13.809	-12.044	-15.133	-14.407	-15.54	-12.224	-16.04	-13.317	-12.794	-14.457	-12.582	-12.566
-13.128	-12.15	-14.619	-12.095	-13.675	-11.123	-12.658	-11.825	-14.317	-13.076	-15.117	-18.009	-11.868	-11.772	-14.215	-9.5962	-10.812	-12.996	-13.852	-13.939	-13.222	-11.366	-14.941	-12.555	-12.269	-12.517	-14.507	-12.919	-11.48	-14.687	-14.299	-12.656	-14.248	-13.72	-14.944	-11.374	-13.323	-12.523	-12.872	-14.63	-14.298	-10.25	-12.671	-14.575	-11.818	-14.182	-8.9244	-12.977	-12.286	-15.145
5.5668	7.1142	2.8769	8.3078	5.9139	1.7296	8.1029	4.2507	6.8639	4.8128	4.1074	2.5908	2.2184	5.1851	2.5432	6.7217	6.4125	-0.01588	3.9327	5.0396	3.102	4.7987	1.6683	6.0712	6.543	4.4399	5.5799	4.976	5.604	4.9126	7.5668	4.0502	5.2317	2.6066	3.0984	2.4386	3.2368	6.1836	4.2799	6.4371	3.4919	5.7423	7.3636	6.1003	6.4287	4.0787	2.4338	6.2473	5.5455	5.369
-15.613	-15.385	-9.785	-14.507	-15.585	-12.625	-13.435	-14.88	-12.635	-15.54	-15.4	-16.326	-15.005	-12.343	-14.761	-18.093	-15.203	-16.079	-14.909	-13.411	-15.022	-16.535	-17.763	-15.864	-16.336	-15.215	-15.71	-14.837	-12.629	-14.967	-15.179	-15.469	-13.45	-15.361	-11.407	-13.934	-13.134	-14.996	-13.753	-14.265	-16.024	-16.199	-16.751	-9.4101	-11.863	-13.152	-15.413	-13.401	-14.658	-16.046
4.1651	6.2497	3.7068	5.8644	4.844	3.7234	8.2429	6.2818	5.0903	4.0702	5.4462	7.3403	6.5608	6.9031	3.9306	6.0075	1.412	3.314	2.5972	7.6132	4.9594	5.4628	3.9966	4.3297	4.9479	4.2154	4.5907	3.9323	6.6941	3.0394	8.2901	4.6759	3.6477	7.2626	6.136	4.3606	4.4174	3.3006	7.7911	4.584	2.1944	6.1155	0.96558	5.1869	5.4776	3.2301	3.0439	2.7626	5.9142	3.4654
-3.8564	-1.45	-3.7637	-2.9914	-4.8488	-3.0329	-6.4058	-4.0917	-4.102	-3.0549	-4.2479	-2.1237	-4.0456	-4.3351	-2.6683	-3.4212	-2.2505	-1.455	-0.75703	-2.6039	-0.39296	-5.6214	-6.2925	-3.18	-4.4031	-4.3428	-0.054528	-0.89115	-1.9296	-4.2096	-5.8935	-2.3782	-3.9726	-2.9541	-6.362	-5.8604	-4.55	-1.9487	-3.856	-2.6294	-2.1513	-2.7604	-2.7056	-3.2173	-3.5144	-0.8663	-4.6816	-1.1972	0.22504	-1.8759
2.6211	-0.30955	-1.669	0.60959	-2.0315	1.711	-0.92117	-0.81638	-0.47724	-2.6254	-2.0094	0.93387	-5.3774	2.6294	0.25155	3.5339	-2.7114	-3.2835	-2.7714	-2.1503	-0.99917	-0.4031	-1.3842	-0.96552	-3.3227	1.4677	-2.8342	0.20023	0.31999	-0.29521	1.4725	-0.72866	1.8589	3.0525	-2.6626	0.39149	-3.0232	-0.92699	-0.038778	0.88128	-2.0973	3.4932	-3.7627	-4.9248	-2.2116	-2.567	0.32664	0.72137	-3.2982	2.0934
-1.6289	-1.7979	-3.9398	-6.1791	-7.9917	-1.0355	-7.0667	-5.0641	-4.6702	-2.9019	-2.8994	-4.5329	-3.3134	-4.3045	-4.7069	-2.7477	-3.1778	-2.9685	-2.0023	-5.1085	-3.907	-2.7442	-1.5779	-6.1844	-2.3613	-4.3295	-4.3823	-5.7228	-4.8165	-2.5671	-3.1576	0.15758	-5.4587	-2.1794	-2.5935	-5.5677	-3.2614	-3.5471	-4.7921	-3.9252	-9.6959	-5.572	-0.95782	-6.8949	-4.0905	-4.2397	-3.2037	-3.7876	-4.8345	-2.1272
-4.9336	-1.4197	-6.6852	-3.3772	-4.7687	-7.5966	-5.8129	-6.6441	-7.8193	-5.7551	-3.7885	-1.3407	-3.3936	-2.563	-3.2934	-5.4704	-7.1929	-3.1732	-4.9687	-0.72307	-5.2906	-3.3787	-3.5377	-5.7732	-6.0256	-4.6335	-5.7438	-2.2293	-5.5758	-3.7477	-6.0094	-2.1301	-5.6638	-2.4377	-4.4253	-5.3756	-3.3525	-6.0169	-5.2264	-3.5301	-4.3818	-2.1368	-4.332	-4.4801	-3.5132	-2.8053	-2.4302	-5.639	-0.89614	-5.0022
-10.561	-14.372	-15.074	-10.405	-12.846	-12.612	-11.76	-13.287	-11.529	-13.867	-11.546	-12.329	-10.189	-12.215	-12.89	-16.086	-14.589	-12.501	-13.738	-14.866	-9.4505	-10.137	-15.434	-9.9594	-12.374	-9.9726	-10.921	-14.018	-9.6987	-14.258	-12.311	-8.4031	-12.554	-12.036	-10.691	-9.2996	-12.011	-11.543	-12.689	-12.715	-9.3216	-14.073	-14.871	-13.502	-11.05	-9.2525	-11.401	-11.496	-11.586	-15.173
7.5294	10.406	11.829	14.959	10.95	9.8083	13.321	8.6599	8.2652	9.2728	9.6668	8.3685	10.259	11.507	7.5045	9.3655	8.8728	10.566	8.8755	6.3712	11.184	10.676	8.0172	7.4109	7.1184	10.417	10.262	10.585	10.452	8.8446	11.242	11.021	10.65	10.884	12.312	8.6549	7.8928	7.9715	8.3561	10.043	5.1035	10.278	11.293	11.645	8.8249	13.156	8.9149	11.141	12.551	11.462
-10.715	-10.275	-9.5141	-10.277	-9.9105	-11.813	-12.354	-9.051	-11.508	-10.79	-10.902	-11.236	-10.362	-10.598	-11.669	-12.042	-8.9271	-11.375	-10.939	-7.2613	-8.14	-6.808	-10.109	-10.556	-11.335	-9.3213	-10.356	-9.8674	-5.2497	-11.215	-11.774	-12.945	-14.447	-8.8517	-9.984	-10.71	-8.1814	-13.317	-11.073	-9.5581	-13.107	-10.849	-10.507	-8.572	-12.986	-10.513	-8.0343	-12.576	-10.805	-8.0767
1.4787	1.5926	1.5659	2.7609	-0.71359	-1.9026	1.54	-0.38226	0.56912	2.7991	0.43899	1.4023	2.1926	-0.40352	2.22	0.071248	1.3196	-4.034	3.0128	-0.10606	-0.23508	1.0905	-0.12355	0.68434	-1.2281	-4.4874	3.7894	3.2721	2.1442	-2.0307	3.0646	2.603	1.3083	1.1439	0.024001	-2.1881	0.80487	2.8701	-1.4087	0.59637	-0.51184	0.29519	3.5321	1.5267	-2.3165	1.456	-1.7863	0.95951	1.6312	0.24336
6.6326	5.5491	8.315	8.1094	6.9952	5.7666	10.258	9.5851	6.2731	6.6288	7.4718	3.1023	7.7293	5.3383	7.2388	8.6252	6.4941	7.5704	6.1751	7.7114	7.701	5.7998	8.1355	5.0927	5.9512	8.7348	9.4365	3.8032	7.5888	9.077	5.519	5.7256	4.4042	5.7053	5.4155	6.2008	4.268	5.6162	8.2286	4.2286	8.8226	7.7109	6.924	6.1622	7.6669	6.9097	5.0292	6.9828	8.0756	6.5397
-2.5797	-5.3795	-5.1044	-3.704	-9.7634	-1.8237	-3.9341	-2.737	-5.1229	-4.6728	-3.9057	-5.9142	-6.6918	-3.185	-4.6743	-4.7375	-3.5946	-6.6775	-3.8354	-4.7745	-6.6639	-4.8559	-3.5747	-5.7709	-5.3408	-7.006	-4.9047	-6.2671	-4.632	-5.9092	-1.7476	-6.6598	-3.6869	-5.8201	-8.0723	-5.5856	-5.0578	-3.688	-0.5006	-4.1325	-3.9307	-1.0282	-4.1195	-4.8458	-10.656	-3.5942	-4.3263	-4.8158	-5.6872	-4.1952
-21.386	-17.741	-21.43	-21.873	-18.262	-22.662	-21.974	-18.424	-18.784	-22.458	-18.73	-18.049	-21.879	-19.658	-20.14	-21.417	-19.205	-17.599	-19.867	-23.261	-21.104	-20.363	-19.848	-22.067	-23.187	-20.528	-20.29	-22.785	-23.876	-21.936	-19.404	-18.076	-19.388	-21.915	-20.893	-19.972	-24.431	-20.87	-22.739	-20.856	-20.577	-20.985	-23.423	-20.581	-17.022	-19.949	-20.032	-21.007	-18.095	-24.42
-0.70962	-4.1119	-2.327	-1.7903	-0.10672	-2.6595	0.63721	-2.5706	0.078647	0.44465	-1.9701	-2.1853	-4.4478	1.1678	-1.1619	0.94937	-2.8638	-0.47153	-1.8471	2.5283	3.2867	-1.9981	-1.3083	-1.2161	-4.5282	2.3664	-0.93672	-1.2366	-1.3639	-2.6099	0.024069	-2.4874	-4.3017	-2.0213	-2.8632	-2.7549	-0.63013	0.21493	-5.1591	-1.0151	0.66422	-0.73338	-1.1149	-3.2034	2.3674	-0.84472	1.5497	0.6889	-3.1449	-1.1218
9.4204	6.1928	8.0565	11.294	9.5754	7.1832	7.3644	8.6675	5.9277	7.1633	7.4521	6.7442	7.4047	5.262	9.8397	7.6229	8.3854	9.1451	8.9844	10.508	8.4032	7.6443	9.6808	8.569	11.29	6.8143	9.9173	9.7352	6.923	11.89	8.282	11.902	7.1331	10.677	6.6541	10.145	6.5938	9.386	9.4085	5.87	6.8743	9.7564	10.562	9.9071	7.126	8.7241	10.111	7.8044	9.3318	9.0295
9.3669	5.0182	4.1154	5.4164	4.3655	5.9825	4.573	4.951	5.9632	6.9554	7.2525	3.2597	5.8269	5.3392	4.0357	5.0806	7.0754	1.6754	5.0414	6.7354	6.169	5.3684	2.9525	4.9802	4.494	5.2509	9.319	0.38733	1.0982	5.1111	4.3403	4.7427	5.669	6.1185	7.0429	5.8776	5.3251	3.0955	5.6558	6.6746	8.9589	5.6579	4.7714	5.5721	2.3151	4.6358	2.5986	4.3184	8.1109	6.913
-1.8446	-0.50874	-0.39533	-1.4359	0.50916	-1.342	3.6622	1.2065	-4.8426	-3.5427	-2.7373	2.2458	-2.9624	-2.9103	-1.4724	0.54219	-2.3635	-1.781	-1.0519	-0.028826	-1.1498	-2.2927	-0.85027	1.01	-1.1548	0.47814	0.21904	-2.4734	-5.6561	-4.9865	-0.91268	1.2912	-2.7409	-3.2378	-1.1289	2.5476	-1.0145	-0.85958	0.96926	-0.09206	-0.22818	-1.7905	1.054	-0.60735	0.65516	-2.8563	-4.7021	-0.6976	-1.545	0.94234
-1.1405	1.6959	-0.34231	-1.3708	-3.0846	-1.5404	-1.3715	-0.63076	-1.8764	-0.0007562	-1.483	1.8156	1.2997	-1.0039	-0.37945	2.0551	-1.358	-1.7655	-0.11818	-1.9121	0.91936	0.91443	-1.6921	-2.9904	1.5653	0.0030198	-0.50137	0.92263	-1.0366	-1.1659	-0.87453	0.61561	-1.1037	2.1687	-0.08501	1.3862	0.80639	1.623	1.105	-0.09033	-1.3843	0.48128	-1.2603	2.4211	-0.028704	0.53822	-2.5843	-0.99009	-2.7415	-0.41076
-3.5972	-1.826	-0.28261	1.9401	-4.3424	-2.9022	-1.1508	-1.4904	-3.9793	-0.20502	-4.3747	-0.18335	0.43864	-1.37	-3.4174	-3.8087	-3.3094	-0.20173	-2.4858	2.5963	-3.5636	-1.0416	-1.7144	-3.9155	-4.4358	-5.0661	-2.5371	1.6325	-4.4036	-4.1383	-2.5512	-4.4303	-6.5689	-2.7295	-3.6681	-2.2822	-4.4935	-2.1826	-2.0057	1.5842	-2.6379	0.43334	-1.1665	-0.93416	-3.3058	1.0792	-3.2371	-3.5352	1.4378	-3.6559
-10.355	-9.3196	-7.3895	-9.1161	-8.1942	-8.7011	-7.4664	-9.1687	-6.8791	-5.8401	-10.824	-8.0063	-5.1702	-9.9029	-9.3254	-10.52	-9.0381	-7.1742	-9.2512	-11.297	-9.1745	-10.076	-8.7315	-8.0687	-6.4859	-11.022	-8.0744	-6.5824	-9.8634	-9.2882	-11.28	-8.1736	-6.739	-10.162	-5.8627	-10.426	-11.528	-6.5839	-9.9072	-9.8079	-6.5899	-11.186	-9.3963	-6.4578	-11.117	-8.0496	-6.4598	-11.655	-7.9132	-9.3711
3.9544	2.379	0.26239	0.44869	2.6847	0.88398	1.3694	1.9641	2.1597	3.7857	1.7081	0.49431	4.1796	4.3007	5.1503	4.1828	3.0469	3.6218	3.4926	2.8402	4.9106	2.7919	2.5352	2.134	3.4803	4.2764	1.0193	0.47268	1.9692	2.518	2.6493	3.0046	2.4705	0.82005	4.4521	2.3583	5.2902	2.537	4.1295	4.8532	1.6067	5.5169	0.20718	3.7133	1.8745	3.8983	1.8621	1.6633	0.31764	7.1804
-13.251	-11.842	-8.8075	-9.903	-12.745	-10.197	-8.3858	-13.469	-11.281	-9.4218	-9.9325	-12.368	-10.354	-10.67	-9.1454	-8.3222	-12.315	-10.64	-9.9551	-11.056	-8.9926	-8.6696	-11.409	-7.2106	-10.271	-9.9556	-9.951	-9.155	-11.918	-11.132	-10.818	-9.2466	-9.7165	-9.2623	-10.517	-11.614	-10.698	-13.352	-10.441	-11.614	-8.6564	-12.09	-11.168	-14.746	-11.269	-10.524	-12.911	-10.536	-10.181	-7.5916
5.2352	1.8293	6.3897	3.9973	3.2423	4.3229	1.612	2.719	5.5114	4.2776	4.3203	3.4238	6.9624	0.53277	4.9466	5.3614	5.7616	2.166	1.1345	5.6495	2.2524	4.1161	5.0857	6.477	4.4818	6.5248	5.1042	4.7942	3.1866	4.3022	4.5401	1.582	3.3904	4.6737	3.9014	4.3321	8.0697	6.2746	3.2974	4.4454	5.9445	4.3448	-2.3659	1.9365	4.6105	4.6459	4.7484	5.459	4.048	2.6339
-4.4577	-4.1246	-4.1389	-1.8796	-6.7651	-7.6084	-1.6014	-6.5628	-4.5174	-6.1578	-5.8011	-5.7657	-3.0552	-3.9721	-3.5732	-8.7769	-8.0598	-7.5796	-6.3035	-3.8683	-5.3335	-3.3784	-6.2674	-6.6321	-4.8298	-4.9663	-4.7166	-8.109	-7.4242	-3.497	-7.4497	-4.7194	-5.9331	-4.245	-4.8357	-6.3137	-4.334	-3.9271	-5.166	-7.831	-5.2078	-4.7766	-4.5432	-6.6789	-5.2372	-1.6164	-3.9134	-7.5864	-6.1483	-5.6613
1.5783	2.0773	6.579	1.468	6.2525	2.9671	3.7939	1.7995	2.9689	3.6304	0.88069	2.3718	2.9397	3.0188	3.2704	2.0587	2.8699	2.1069	0.17263	4.848	-0.053584	-1.1863	0.10966	0.39842	2.2203	5.1643	3.2812	1.0181	2.2482	2.864	-0.099752	3.6252	1.8066	2.4338	2.0731	2.4461	2.6155	5.4331	3.1915	3.3252	3.2169	2.5607	1.8044	4.8845	4.9654	2.2707	-0.40653	4.7056	0.052617	3.338
-11.898	-11.634	-10.815	-10.548	-10.051	-13.272	-15.798	-13.422	-11.392	-16.408	-10.592	-13.384	-11.719	-12.756	-9.4719	-11.948	-14.183	-12.139	-15.916	-11.009	-11.773	-14.388	-12.226	-15.882	-16.247	-11.046	-12.975	-14.436	-10.322	-13.752	-11.683	-14.379	-12.649	-14.226	-12.038	-11.687	-14.238	-15.941	-14.467	-11.538	-11.662	-11.342	-11.702	-14.747	-11.393	-11.458	-15.431	-12.194	-15.022	-10.882
8.4443	5.313	6.438	10.81	7.2075	4.5519	9.7916	10.102	8.6317	6.611	5.0207	6.7463	6.6566	7.1217	5.5616	8.9269	6.4598	10.882	7.1996	7.778	8.9415	6.5778	5.2037	8.5756	5.5352	5.5168	5.6946	4.6261	6.5631	6.5882	7.5924	6.6903	5.5876	3.9078	6.7742	3.5002	3.705	12.287	5.5741	5.5269	6.2309	3.5051	5.0971	5.9216	5.4725	7.5465	5.0657	6.4223	5.4675	10.184
7.9207	9.9428	11.163	3.6612	10.29	10.463	6.9461	6.7084	8.2111	12.704	12.839	6.37	9.2119	13.397	10.278	10.85	11.684	9.1544	10.454	7.6792	10.573	11.784	8.0617	9.7398	7.6313	9.6756	10.838	11.488	11.494	9.4316	9.7004	10.3	10.87	6.882	10.299	9.336	9.273	11.124	7.9927	9.9921	11.275	7.2643	11.943	9.5478	11.197	13.841	10.012	6.8743	12.516	7.3943
9.6464	6.9106	4.4467	6.3465	9.6183	7.2126	4.5072	5.9598	8.5125	6.1877	7.5632	8.0026	6.1204	7.5204	4.8429	5.7678	6.922	9.2205	7.8951	7.3689	9.6121	7.6252	6.8089	9.0725	6.1856	6.7032	6.4276	4.7881	10.678	5.8449	8.0244	7.1373	8.7061	6.5899	6.5127	5.8533	7.3973	3.9914	5.4964	5.3584	7.912	7.2956	7.0892	5.2621	7.7133	7.4426	6.3177	7.3509	6.9208	5.6312
-10.367	-11.803	-9.6303	-11.958	-11.317	-12.359	-11.623	-11.802	-13.004	-11.141	-12.175	-16.78	-11.02	-10.878	-11.512	-13.25	-13.194	-11.944	-15.263	-13.323	-13.38	-12.477	-12.26	-12.895	-14.825	-10.517	-13.062	-15.212	-15.793	-14.656	-12.495	-14.773	-10.438	-14.121	-14.484	-9.5668	-16.103	-12.043	-12.249	-18.688	-15.085	-13.975	-15.574	-12.132	-12.041	-12.934	-13.235	-15.185	-12.338	-13.835
1.1363	1.4226	1.4379	3.5582	3.6938	3.0499	1.4747	4.3039	2.1862	2.9381	1.7216	1.2005	1.1725	1.5284	-2.6107	0.17932	-0.41367	0.5624	0.85775	0.10183	3.185	2.8231	1.8919	1.3116	-2.9072	-0.20219	-0.73675	1.5327	1.4646	3.0984	1.4218	-0.21369	3.8772	3.0381	3.5494	3.9887	1.3393	-0.92144	1.6455	2.8289	3.0679	5.9472	0.31508	1.4004	4.0605	2.4173	1.4628	1.9129	0.89663	3.1504
-2.1513	-0.10381	1.6201	0.23245	-4.1056	-2.1802	-2.2417	-1.2016	-3.481	-4.1775	-3.2189	-1.8703	-0.46584	0.70874	-1.9433	-0.26678	-3.0804	-1.3971	-1.2407	-3.5225	-1.8831	-0.54774	-4.7533	-0.19431	-5.7738	-3.5727	-0.96006	-4.269	-2.5862	-0.58646	-2.9568	-4.057	-2.1028	0.02326	-2.3963	-3.9118	-0.42227	-3.6865	-0.65741	0.10052	-3.6417	-1.1889	0.77789	-0.59103	-3.0775	2.5025	-0.21983	-4.3784	-1.4025	-1.5215
-1.3704	2.8632	1.0804	-2.9967	1.4604	0.085434	0.022781	-2.055	-2.7277	-2.1736	0.15065	-1.4492	-0.28272	0.71429	-3.2537	-3.103	-3.4107	-2.2154	-0.98643	-1.1238	-0.57051	-1.8582	-0.98745	-3.0582	0.37473	-2.6695	0.13745	-2.3142	-2.4328	-0.7037	-2.007	-2.8439	-1.3845	-2.5387	-1.9032	-3.2133	-2.2579	-3.8427	-0.001704	-3.0973	-2.3981	-2.0285	-0.46415	-0.63906	-1.5717	-0.52311	-2.4553	-3.0588	-0.46879	-3.1873
-3.4179	-4.3104	-4.2266	-8.07	-3.9933	-2.5689	-5.275	-5.8644	-1.7391	-4.0805	-6.8471	-3.0459	-2.9686	-7.5695	-7.0655	-5.1181	-5.4197	-6.4506	-3.0229	-6.0201	-3.3225	-5.0821	-4.9182	-3.2489	-6.2241	-3.888	-4.9097	-6.0934	-4.8849	-5.3564	-6.7396	-3.99	-3.1013	-6.1989	-4.7742	-1.387	-6.4114	-4.7024	-6.4898	-2.1234	-1.5936	-5.3274	-5.0494	-3.6708	-5.1789	-7.2234	-9.1352	-3.055	-6.1195	-5.2629
1.3436	0.12752	-0.3247	2.0959	-1.3406	2.7693	-0.63775	-0.8102	2.6209	-1.6519	-1.474	1.9215	0.57709	-1.1062	-0.41421	-0.7041	-1.0195	0.048497	-0.27429	-2.3577	-1.3772	3.5738	3.2124	-2.7423	1.1101	-2.7915	-0.74507	0.403	1.0072	-1.1415	-0.29905	1.6364	-3.7542	2.1847	-0.18091	2.4508	1.8135	2.4771	-1.5788	0.79587	-2.1109	-0.1776	0.47238	-2.6622	-1.2118	1.1821	1.5247	-2.9819	1.8624	5.4772
-4.8365	-4.2385	-3.0947	-6.7948	-3.5898	-3.9206	-4.602	-5.9266	-7.3933	-1.7803	-4.4328	-2.8888	-2.4486	-3.6032	-4.8234	-4.245	-4.4223	-5.2521	-4.4583	-3.545	-2.745	-3.5065	-3.9578	-1.1205	-4.0518	-3.7755	-6.4855	-5.3716	-5.5043	-5.5206	-6.3596	-7.6219	0.40405	-0.23678	-0.9287	-4.9901	-2.2477	-5.0995	-2.1759	-5.4614	-2.4478	-2.5341	-2.4962	-1.2182	-4.0323	-2.7606	-4.5608	-4.8669	-1.161	-5.1759
0.24655	-6.7898	-2.8563	-4.1	-3.5284	-3.5718	-1.1394	-4.9585	-5.3807	-6.4089	-5.0065	-6.3074	-6.1364	-5.0822	-4.0742	-4.4359	-4.4981	-6.9558	-2.0092	-5.8723	-7.0292	-3.9488	-6.1764	-4.2296	-4.0825	-2.8034	-3.479	-6.5277	-4.4125	-6.7344	-3.2214	-4.6324	-0.26053	-6.7941	-7.6117	-2.9033	-1.4755	-6.3953	-1.139	-4.9783	-4.2611	-6.1536	-1.6947	-5.2623	-3.5515	-7.7918	-4.8324	-6.2819	-2.5357	-1.3134
0.83968	-4.5932	-0.30549	-3.2579	-4.106	-2.0315	-0.73696	-1.9958	-5.4099	-3.8035	-3.7282	-3.317	-0.45229	-3.4562	-0.90525	-2.592	-4.7749	-1.0776	-4.6226	-4.2539	-0.67876	-3.3259	-4.2944	-2.4902	-2.6124	-1.9865	-3.8196	-4.3232	-0.40334	-1.3296	-4.2237	-5.6771	0.23646	-4.8148	-2.4536	-5.3699	-0.30598	-3.8324	-2.322	0.60216	-3.9345	-0.766	-2.8599	-2.522	-0.34214	-1.9557	-1.8428	-0.81571	-4.6597	-2.5219
-13.014	-13.082	-18.843	-12.436	-14.004	-13.666	-13.154	-13.727	-13.757	-13.776	-15.167	-12.823	-9.5614	-14.217	-15.001	-12.321	-14.936	-14.598	-14.792	-11.937	-11.04	-14.285	-12.51	-12.02	-14.562	-14.289	-14.343	-11.479	-11.489	-11.395	-14.306	-12.934	-15.654	-13.937	-10.038	-16.559	-13.016	-13.897	-9.6879	-17.707	-15.009	-15.363	-10.673	-15.623	-11.979	-13.473	-13.718	-9.767	-12.542	-13.045
-9.6353	-10.317	-9.9842	-11.76	-12.393	-13.141	-9.5496	-18.086	-12.124	-9.1455	-12.079	-12.069	-9.1223	-13.534	-11.882	-14.858	-13.843	-9.7193	-10.389	-13.133	-11.848	-10.895	-13.967	-12.287	-13.244	-10.04	-12.821	-12.863	-11.611	-7.8024	-11.858	-12.112	-10.884	-9.9082	-11.502	-9.3249	-11.412	-11.544	-9.2555	-15.376	-12.431	-10.311	-11.064	-11.591	-13.809	-12.201	-12.925	-14.267	-15.053	-12.626
-2.5701	-7.9013	-3.2134	-2.7748	-4.699	-3.0819	-2.4606	-3.1001	-1.6327	-2.6361	-4.8561	-2.4323	-4.8319	-3.7286	-3.0395	-3.9238	-4.3753	-2.963	-2.5264	-3.8416	-2.0006	-5.3886	-1.4494	-6.013	-6.7916	-3.4521	-4.4413	-2.8601	-6.6825	-7.639	-3.0611	-3.2456	-6.9938	-2.538	-1.7646	-6.2726	-1.2877	-3.1826	-1.6503	-2.7112	-6.8687	-4.7539	-3.9098	-4.9052	-2.7558	-2.4521	-1.1319	-6.1956	-2.7236	-2.3125
0.25371	-0.14792	0.11611	-2.7106	-2.5156	-2.9674	-2.8572	1.3403	-0.33246	0.18375	2.7377	0.052025	-2.7659	-0.91334	-1.6175	-1.4702	-1.9261	-7.3525	-2.5816	-2.4453	-1.0936	-0.57338	-0.9016	0.91175	0.68937	-2.7455	-0.72081	-1.1382	-1.4481	-2.509	-2.6206	-3.7047	-1.9436	-0.69404	0.66855	-4.016	-2.0213	-1.3009	2.0186	0.2815	0.098131	-1.8056	-2.0286	-2.1236	-3.5556	-3.0482	-2.3887	-3.1981	-4.2839	-0.59501
2.3991	-3.1449	0.55381	4.7119	1.206	1.9239	-0.29898	0.60989	-2.3076	-2.0662	-0.55387	0.99185	-1.4225	0.60451	-2.794	1.9514	2.4365	0.06939	-0.27845	0.0085541	-0.94835	-2.5745	-2.7413	0.80763	-0.37377	2.9793	1.2397	-1.7567	3.1383	1.1943	2.9439	-1.9523	0.70889	-2.3077	-0.51701	-1.6825	0.35415	-0.56901	1.4525	0.96465	-0.77103	3.1815	1.2407	-0.70989	-2.3167	1.743	-1.6774	2.5259	1.5304	1.3435
-2.4328	-5.189	-6.1936	-1.9892	-2.8172	-1.9883	-3.6142	-0.98526	-2.4951	-4.441	-4.9681	-1.3192	-1.5477	-5.2317	-2.6079	-3.8698	-3.28	-1.9891	-2.3959	-5.1876	-5.8009	-0.96884	-4.9214	-1.0423	-4.0598	-2.1878	-1.936	-4.2934	-1.8066	-1.4076	-2.5944	-0.78633	-2.6612	-1.5504	-5.2097	-3.2671	-2.3477	-3.3131	-2.6856	-4.83	-2.538	-3.4348	-1.8634	-4.5346	-1.9832	-4.6393	-3.2051	-2.456	-5.2185	-3.8847
-15.242	-10.356	-11.359	-14.372	-15.172	-15.001	-13.241	-10.608	-16.186	-14.963	-13.555	-11.592	-13.732	-11.415	-13.671	-11.446	-13.838	-13.546	-12.385	-12.245	-16.105	-14.561	-12.764	-13.903	-12.272	-17.143	-16.253	-13.525	-10.538	-10.266	-13.473	-14.499	-14.958	-14.115	-13.325	-12.983	-10.739	-10.009	-12.255	-10.37	-13.983	-14.939	-12.46	-11.348	-16.599	-14.102	-13.137	-11.865	-10.415	-9.6061
-7.9363	-5.3642	-7.4956	-6.8308	-9.2891	-1.5359	-5.6852	-3.625	-6.3642	-4.9935	-3.8932	-5.3489	-5.7336	-3.7041	-5.3174	-4.8782	-4.5428	-5.6795	-4.5124	-8.449	-5.0358	-5.5976	-7.5522	-4.8238	-8.0528	-5.4393	-6.1146	-6.1051	-6.8354	-5.0498	-5.2675	-4.0213	-6.2604	-6.6721	-7.7315	-6.1858	-7.3959	-9.8377	-9.1696	-4.801	-5.3723	-6.583	-3.4633	-6.4688	-4.2241	-4.9559	-7.4625	-8.4085	-6.5478	-3.7518
2.4089	4.1866	0.95038	5.31	-0.74763	1.1313	3.0881	1.4779	1.3075	0.75517	2.191	1.0969	2.4312	0.095821	3.0362	1.8294	0.58675	0.71577	2.2251	1.5403	-0.4081	4.7603	1.3055	3.1066	0.29412	5.1691	1.7325	-0.38642	5.1762	0.9198	3.1625	0.52778	3.5677	5.3076	2.1647	5.7628	5.308	1.6357	1.6048	2.5525	0.12994	1.1414	2.561	-1.4298	1.5465	-1.4923	0.75989	1.6976	3.047	1.9788
-2.0009	-0.69168	-4.8546	0.62389	-3.5506	-2.0436	-3.7709	-2.7083	0.62937	-3.7025	-1.7267	-1.0914	-3.2593	-2.9926	-0.82669	1.6042	-0.23739	-3.4079	0.098862	1.7704	-2.3341	-3.412	1.3398	-2.1511	-0.046017	0.37902	-2.3834	-3.3151	-0.21293	-3.5303	-0.99834	0.48385	-4.2133	-1.3454	-1.0484	0.23185	-1.8357	2.8373	-0.34013	-4.5382	-3.1719	1.3462	-1.9427	1.0668	-1.0272	-1.9241	-1.2378	-2.207	-2.0279	-1.6407
-11.136	-13.817	-9.3222	-14.812	-11.268	-12.25	-11.815	-9.2739	-13.51	-9.8186	-8.0431	-12.364	-11.455	-10.958	-9.0758	-12.25	-10.826	-10.6	-9.3698	-11.105	-13.778	-11.904	-13.58	-13.16	-9.0494	-11.75	-10.409	-11.013	-7.4367	-12.585	-12.675	-7.8586	-12.481	-11.067	-11.512	-13.356	-11.166	-10.692	-9.9165	-15.423	-11.835	-13.424	-12.27	-10.859	-11.245	-9.7914	-14.915	-9.7166	-11.065	-10.927
-10.227	-5.0157	-7.8172	-6.2413	-7.7213	-7.2244	-6.3734	-9.0498	-5.8176	-7.4203	-11.255	-8.6943	-9.2296	-8.6166	-6.2386	-7.7869	-6.8679	-7.5759	-7.9847	-7.4657	-11.544	-7.6516	-6.5861	-10.352	-7.4307	-7.0739	-2.7024	-9.1209	-7.9061	-10.607	-12.478	-8.691	-7.0057	-7.873	-8.3034	-9.5625	-7.2863	-8.8658	-7.3252	-8.2099	-7.1222	-13.296	-9.0017	-9.194	-5.0577	-5.4153	-8.7531	-7.0452	-8.3088	-9.1573
-3.5354	-2.4172	-1.7947	-1.7788	-3.4737	0.024266	0.52934	-2.8173	-1.6234	-0.67768	-3.2991	1.5625	-3.4636	-2.6603	-1.6104	0.99272	-1.5122	-4.4181	-2.1017	1.0441	-1.1717	1.3923	-2.819	-6.1015	-3.8358	-1.2596	-0.79152	-2.101	-4.5854	-3.2388	-1.0369	-1.0618	-2.3789	-3.8593	-5.1472	-2.8374	1.0223	-3.2573	-0.6298	-1.2451	-3.317	-0.25953	0.76956	-1.1106	-1.1669	-4.6746	-2.0587	-3.7235	-0.76065	-3.2829
-13.14	-9.8185	-14.845	-13.168	-11.612	-10.696	-12.26	-10.213	-12.18	-10.747	-13.288	-9.1179	-11.432	-10.929	-14.204	-11.779	-13.752	-11.745	-15.509	-12.138	-8.8456	-15.432	-10.885	-11.508	-10.379	-10.026	-8.2738	-11.952	-11.343	-13.38	-11.654	-13.394	-10.439	-10.616	-12.568	-8.9901	-11.117	-11.201	-11.224	-13.933	-10.511	-12.392	-9.6022	-14.19	-11.047	-13.015	-10.047	-10.629	-9.2086	-8.8119
3.0848	1.525	2.191	2.176	2.4094	6.723	7.3863	3.7336	3.6809	1.631	0.97302	-0.90309	0.90059	5.7437	1.8837	2.9045	3.4828	6.635	5.082	1.868	3.1141	2.9518	2.483	1.3259	3.311	-0.13059	3.2767	5.2259	2.2001	-0.34445	-0.89301	0.61054	-1.4158	2.9459	-0.05638	1.3262	0.066349	-0.62025	1.6848	2.3372	2.2172	0.67183	-0.40881	-0.40441	2.9367	1.5647	4.1551	1.0871	1.8616	0.96507
-11.449	-12.997	-12.441	-10.43	-12.034	-13.517	-12.308	-12.351	-9.3269	-16.294	-9.1032	-11.099	-13.16	-13.35	-13.93	-12.899	-12.991	-9.8176	-11.084	-12.613	-11.05	-10.613	-9.7875	-14.406	-10.529	-9.8687	-9.5673	-10.9	-13.223	-8.1299	-9.9976	-11.281	-11.84	-7.6029	-12.371	-10.513	-10.673	-11.152	-12.865	-14.58	-12.671	-15.587	-8.5279	-11.581	-9.8571	-11.521	-9.8404	-12.204	-9.6742	-9.0871
-4.553	-3.2301	-2.3651	-3.3038	-2.213	-0.91035	-3.293	-2.5639	-2.5865	-2.1808	-2.1123	-4.9429	-4.8134	-3.928	-1.067	-1.9076	0.45121	-2.5438	-4.168	-1.7855	-3.5432	-0.37721	-1.9629	-1.1513	-2.0973	-2.6361	-2.152	-1.3418	-6.3539	-2.5333	-3.1712	-3.523	-2.2903	-2.5879	-4.1301	-2.9134	-2.984	-4.7495	-0.33247	-3.6049	-3.9177	-1.5672	-1.4956	-2.2776	-4.9097	-5.0511	-2.8844	-3.1707	0.33137	-1.8658
-13.995	-16.546	-13.084	-13.259	-10.617	-11.779	-10.593	-12.132	-14.378	-10.403	-13.632	-13.515	-14.764	-13.354	-16.706	-13.443	-14.17	-16.626	-14.188	-12.553	-14.704	-17.712	-13.928	-17.776	-15.755	-12.233	-16.865	-16.718	-14.128	-13.4	-15.187	-18.362	-15.506	-11.692	-15.975	-14.393	-11.698	-14.755	-16.144	-17.216	-12.29	-11.649	-14.296	-15.998	-11.635	-13.481	-14.952	-14.927	-13.387	-12.869
0.41411	0.99824	0.93495	2.1961	0.28069	0.83254	-4.9255	-0.96626	1.073	-2.8896	-1.1715	2.3449	-0.85689	-0.22014	0.45528	0.78306	0.82024	-1.1745	0.86021	3.4152	1.6501	1.8051	-0.51171	-0.60623	0.88872	0.14388	-2.0914	3.0876	3.0877	-1.2216	-0.70834	0.31536	0.62287	-3.0319	-4.0904	-0.7279	-1.0768	-0.027112	0.29112	-0.99493	-4.1712	-1.1191	-1.2543	1.3698	-1.1843	2.9291	-1.3089	2.4977	0.57264	1.2297
2.1418	4.012	5.5101	6.9858	5.9844	2.8552	5.8781	5.1667	0.39001	4.616	3.8465	5.9347	4.2154	4.2116	4.6298	7.3319	3.5194	7.7451	2.5877	3.6039	5.4372	4.903	3.3739	5.6715	5.4272	7.0125	3.1331	3.0635	3.7373	4.3908	4.0727	1.7256	2.1693	2.0143	4.6407	3.6916	5.4946	1.5232	5.1568	4.0164	4.707	5.1749	0.66209	8.1603	3.8013	2.0158	3.4788	3.124	4.9727	6.7331
-14.212	-12.895	-12.8	-12.004	-11.821	-10.437	-11.984	-11.196	-11.161	-12.225	-11.392	-11.843	-14.146	-11.376	-9.2797	-12.164	-11.558	-10.173	-7.4476	-10.195	-13.434	-12.144	-11.63	-11.773	-11.765	-10.418	-10.112	-11.191	-13.138	-12.583	-11.438	-11.265	-11.264	-9.9203	-11.884	-13.057	-12.175	-13.007	-11.056	-12.49	-14.519	-11.934	-10.883	-11.014	-11.109	-11.184	-11.618	-10.346	-10.943	-9.913
0.87118	-0.37552	-1.5508	0.16327	0.75627	-1.4565	1.5496	-1.9382	-0.94412	-2.3328	-0.65444	3.0779	-0.13977	1.5103	-1.7098	-1.9585	-0.60731	0.25681	1.8913	3.2675	-0.44146	1.0337	0.37316	-2.5263	-1.3512	0.36578	-3.8601	-0.42747	-3.4927	-2.5904	1.4255	-0.60473	-0.3593	2.6474	0.29118	0.52304	-0.85576	0.67359	1.4552	-3.982	-1.9587	0.81668	0.66372	-0.71763	0.40032	-1.836	2.7011	0.53622	-1.6829	-0.91084
-10.445	-8.3569	-8.965	-8.6369	-10.358	-5.22	-9.0467	-9.9703	-11.382	-7.6025	-9.0851	-6.7031	-11.729	-8.8097	-11.746	-10.184	-9.9563	-4.787	-7.3206	-10.763	-9.6611	-9.6562	-8.4367	-8.7813	-9.2722	-10.412	-10.118	-8.3805	-6.0762	-8.1522	-9.2865	-8.7054	-9.6348	-10.576	-10.932	-6.2466	-9.4922	-8.4751	-9.4565	-10.682	-10.773	-5.7948	-9.4808	-9.9293	-12.823	-8.296	-9.9416	-13.549	-12.869	-8.2531
-15.814	-11.046	-10.149	-12.958	-13.117	-13.556	-15.514	-13.028	-12.771	-13.785	-12.456	-13.489	-14.709	-14.03	-9.6991	-13.809	-12.886	-12.995	-11.918	-14.5	-13.897	-12.73	-12.73	-13.174	-11.674	-9.6481	-12.902	-14.35	-11.506	-15.018	-13.391	-12.252	-14.667	-14.035	-13.799	-12.141	-12.383	-13.071	-10.858	-15.287	-12.003	-12.45	-11.931	-17.137	-11.967	-12.309	-12.82	-13.454	-13.282	-16.502
6.0486	7.8466	5.7779	9.8999	6.7923	8.8612	9.1258	10.613	12.62	5.1952	9.0521	8.3594	10.339	9.0344	7.3613	8.0265	8.5605	7.9212	8.3733	10.123	7.9991	10.691	9.7256	9.9832	7.9487	9.4547	6.379	8.238	7.1273	7.0956	7.6888	9.2422	7.3044	12.267	9.3213	7.4783	9.7863	11.206	12.605	9.5583	9.9486	8.5712	12.229	10.01	8.5558	8.5659	10.918	9.8428	7.9157	4.8889
-2.5832	-3.0379	-3.261	-2.6705	-2.2674	-2.4934	-0.84019	-1.8571	-1.5659	-3.5966	-0.31303	-0.73901	-1.764	-1.1275	-1.3262	-5.4074	-3.096	-0.54064	-3.6216	-5.145	-3.8709	-0.65427	-2.583	-3.8384	-4.1102	-2.6972	-3.9673	-2.8079	-4.8697	0.64637	-0.70813	-2.5537	-2.2383	-0.81769	-2.4141	-3.3506	-4.1986	-0.093759	-4.1326	-4.7438	0.61168	-5.5639	-0.57251	-0.62738	-1.3117	-4.4033	-2.5211	-4.883	-3.097	-3.8307
-12.431	-12.524	-14.439	-17.831	-10.56	-14.609	-12.035	-13.674	-12.728	-14.95	-12.727	-11.683	-15.55	-9.5027	-14.39	-14.186	-12.597	-10.496	-17.191	-13.366	-11.463	-15.908	-14.844	-13.786	-15.176	-15.226	-12.587	-10.599	-14.635	-16.404	-12.886	-13.401	-13.15	-13.301	-13.585	-11.157	-11.188	-12.889	-13.595	-10.955	-11.699	-13.955	-16.443	-12.833	-13.657	-16.434	-15.062	-13.618	-13.872	-12.9
-0.92063	-0.85081	0.44837	-4.1684	-4.2441	0.70914	-1.2243	2.19	0.49407	1.0287	-1.7244	-1.6836	-2.673	0.23829	-4.4146	-1.1012	-2.7727	-0.45143	-0.338	-1.4215	0.93774	0.48048	-1.8239	0.29673	-3.2256	-1.3624	-1.4993	-1.3065	-0.82963	0.99068	-1.8299	-3.711	-2.3282	-0.48629	-3.7756	-0.027647	-3.9565	-2.3044	-4.74	-3.0715	-4.0203	0.37038	-1.1863	2.6701	0.49702	-2.8541	-0.29002	-0.38188	-1.7038	-0.24331
-0.57004	-3.3465	-0.84118	-1.5553	-2.9183	0.16689	-0.77608	-2.0176	-2.0347	-2.0078	0.00013303	-1.1603	-1.8671	-3.9216	1.6633	-0.83895	-5.8955	-0.86421	2.9277	-3.4872	-3.0843	2.1593	-1.945	-0.82136	1.0027	1.1491	-6.1379	-3.0412	-3.0775	-3.4056	-0.54025	-1.6733	-1.6634	-1.1678	-2.7444	-3.6198	-2.8444	-2.016	-2.7818	-2.1426	-2.119	0.79194	-1.3526	0.85186	-1.5599	-3.0538	-5.7289	-0.31294	0.99907	-3.736
4.0617	5.0467	4.3115	3.2382	7.5323	1.0245	3.2632	3.3311	-1.8756	2.851	1.8929	1.3308	-0.077396	3.6295	2.6539	5.2527	1.0662	1.0757	2.3906	4.4563	2.956	6.6544	2.9754	1.4495	3.9479	5.8252	-0.24296	2.9815	5.221	2.329	0.46277	4.2722	1.106	4.9131	3.2335	4.2324	5.9613	2.7866	0.10451	3.5235	2.7842	4.1441	4.6731	4.9971	1.9183	5.8188	-1.1174	2.7464	4.2471	0.64494
2.8469	0.797	-1.1077	-1.185	0.40664	-1.535	-2.1153	-2.8195	-1.338	-2.2801	-1.1008	1.3883	-0.24226	-1.117	0.67518	-0.48768	-0.78	-1.1789	-0.62085	-3.6042	-1.8999	-1.8705	0.83834	2.3261	-1.9804	-1.8498	-1.3017	-5.7318	-0.97721	-1.2312	0.24093	2.7779	-1.5537	2.549	2.5229	-0.55157	-4.4116	0.712	-2.2792	-0.12314	-0.24587	-1.5115	-0.50543	3.0763	-0.78284	-1.0658	-3.316	-5.0328	0.0047823	-0.81548
-4.458	-4.0994	-1.5724	-3.0243	-1.8166	0.21818	0.47377	-3.4292	-0.2119	0.85625	0.58121	0.97998	1.0697	0.28158	-1.7831	-0.21208	1.3304	3.1171	0.42804	-0.27765	-0.74441	-1.378	-1.0872	3.4045	-0.47131	-2.6803	-1.1051	1.1553	-2.7566	-2.3705	0.5165	0.58977	-2.3264	-2.2167	-1.7373	0.23099	-2.1556	2.9093	-2.228	-1.7832	-1.4929	0.84987	0.069234	1.4621	1.8054	-1.4365	-1.7354	-1.521	1.5344	2.0219
0.41032	-2.9813	2.0594	-1.5518	1.2188	-3.1461	-0.87514	2.2785	-1.1443	-1.1456	1.5258	3.7315	0.71114	-1.218	1.2399	-2.9522	-1.429	-2.3275	1.5146	0.74634	-0.14293	1.0178	2.4754	-0.48699	-0.40471	-0.5196	1.4422	-2.7163	-2.0163	0.0073628	0.019072	0.25208	-1.1069	2.4186	-0.6333	1.7964	-1.7848	3.9495	-0.29778	0.5484	-0.4077	-0.14152	-2.2515	-0.83193	-0.82983	0.11864	-1.098	0.77743	0.19283	-0.93237
-0.13218	-2.7572	-1.686	0.72432	0.42163	-3.0815	-3.4756	-3.9809	-0.03331	0.91988	0.15469	-4.245	-3.63	-1.4542	-2.2238	-1.8628	-2.0826	-0.33648	-2.6873	-0.88183	-2.3848	-1.8842	-1.5197	0.067055	0.019469	-4.3703	-1.5213	-0.24271	-0.87856	-0.071303	-1.3666	-3.5941	-3.0454	-1.0609	-0.27793	-0.88022	-2.4197	-1.3992	0.57858	-2.432	-2.453	-1.7086	-0.086641	-5.2024	-0.93994	-1.7607	1.6535	-0.48216	0.39192	2.3561
-0.046443	-0.29212	-2.1315	0.021181	0.62031	2.2587	1.7572	1.6821	-0.97747	0.43534	-0.56679	2.4225	-2.545	-1.594	-2.5206	1.201	-1.324	-3.1837	0.42315	1.5558	0.52014	1.063	1.503	-1.6709	-1.0331	1.0189	-0.53295	-0.92333	-0.59058	-2.3531	-0.024589	0.66123	-2.7359	-0.24057	1.6502	0.68373	0.65389	-3.0289	3.7594	0.87194	-2.5646	-1.0108	0.09624	0.46532	-1.2611	4.278	2.8821	-0.052135	-3.3614	2.1627
-8.4935	-13.29	-11.346	-10.352	-7.9121	-13.116	-8.3393	-9.277	-12.974	-12.391	-10.612	-12.345	-11.086	-14.029	-10.828	-11.185	-6.3355	-12.278	-10.855	-10.231	-9.6641	-11.826	-13.333	-12.994	-11.446	-11.355	-13.188	-11.34	-11.358	-11.01	-11.07	-12.261	-15.783	-14.435	-9.7447	-12.588	-10.61	-9.035	-12.989	-7.9216	-10.894	-13.208	-12.37	-11.475	-7.1275	-13.825	-8.8663	-12.839	-11.677	-13.996
-15.865	-14.44	-13.213	-16.614	-11.759	-10.408	-13.785	-11.82	-13.674	-11.945	-11.787	-15.004	-11.598	-10.531	-11.292	-13.15	-11.441	-16.033	-12.279	-9.2903	-17.176	-13.7	-13.829	-16.768	-12.008	-10.994	-14.918	-11.459	-11.938	-13.227	-14.839	-10.281	-15.957	-13.071	-8.8508	-12.43	-16.507	-13.246	-13.053	-12.502	-12.362	-13.033	-14.49	-13.656	-15.043	-11.607	-11.091	-10.637	-12.597	-12.968
-22.51	-20.105	-20.233	-21.637	-22.732	-22.172	-23.104	-23.457	-20.778	-21.708	-20.393	-21.424	-16.398	-21.452	-20.614	-19.145	-22.275	-22.997	-23.004	-22.572	-17.74	-21.998	-20.852	-23.239	-21.827	-20.426	-22.974	-19.53	-20.57	-19.825	-23.431	-21.389	-22.027	-25.048	-23.478	-20.976	-20.39	-18.842	-18.189	-24.051	-24.185	-23.874	-22.574	-23.348	-20.199	-23.722	-19.902	-20.017	-22.643	-21.711
-12.772	-12.944	-17.176	-13.876	-10.434	-14.716	-12.525	-9.8704	-13.873	-12.435	-14.413	-11.446	-12.538	-10.551	-11.932	-13.124	-9.8512	-11.896	-13.142	-16.797	-13.304	-13.692	-13.632	-14.392	-14.389	-12.583	-13.898	-11.183	-11.507	-12.922	-12.195	-15.59	-13.972	-13.53	-13.908	-15.336	-10.3	-12.62	-10.672	-14.776	-15.359	-12.696	-10.399	-10.505	-13.384	-14.453	-12.805	-9.4144	-15.168	-12.484
2.8165	4.97	3.6403	6.2171	2.1061	3.5908	1.3864	1.3861	4.3039	1.4705	4.1756	4.2544	0.020779	2.8148	4.1813	4.986	3.1632	3.4516	2.0286	5.9561	3.8006	4.8132	3.8267	1.6851	2.4615	3.0935	3.3451	1.3786	0.0050265	3.0304	2.794	2.2487	2.0796	1.3258	5.1895	0.83308	2.7414	3.8254	4.966	2.2673	0.17804	4.3235	1.3713	3.7314	5.2069	1.6863	4.6189	4.1943	3.1893	1.5526
-11.169	-12.369	-13.019	-11.624	-11.758	-10.827	-16.174	-10.721	-10.878	-10.567	-8.4644	-10.339	-9.1789	-10.608	-9.9474	-11.692	-14.177	-10.212	-8.1316	-10.132	-11.158	-11.075	-11.879	-12.856	-12.428	-10.674	-13.594	-13.045	-12.308	-13.102	-10.421	-9.7673	-15.869	-9.3764	-11.475	-9.1169	-12.799	-10.756	-11.634	-13.845	-11.417	-12.472	-12.391	-12.444	-11.843	-12.522	-10.101	-10.794	-13.382	-9.4799
0.92932	-1.0648	-8.1502	-3.6992	-2.8051	-4.4635	-1.9551	2.1697	-5.2281	-3.6077	-1.8267	-3.9916	-0.069958	-4.8908	-2.8156	-0.64476	-3.8988	-2.6581	-5.4273	-2.5914	-3.8272	-5.0694	-1.0292	-3.3225	2.3223	-2.2117	-4.6451	-4.1686	-3.3754	-2.7427	-2.7778	-3.5908	-6.3756	-5.9505	-2.5245	-2.8937	-1.0449	-3.0396	-0.19294	-3.7093	-1.6987	-4.0548	-2.5666	0.020852	-2.422	-3.4751	-3.4897	-4.5353	-5.4032	-0.68891
-0.85193	-1.5769	1.6487	1.3799	-0.36552	-1.9571	0.31838	-0.66326	-1.5993	0.2479	1.2443	-1.548	0.33013	-1.7701	-1.4217	-0.88907	1.3554	0.4381	-2.4417	-0.52001	-1.9104	-1.2974	-0.85534	-0.53078	0.50575	1.2042	-2.4395	-3.2626	0.25558	-0.87342	-1.2315	2.5152	-3.8848	-1.7147	-2.3231	-0.0012957	0.51115	-0.12123	1.6932	-3.0718	0.39918	0.72654	0.27555	-1.5502	-0.60758	-1.6053	-3.058	-1.8576	1.049	0.6591
-1.4217	-1.8031	-3.2467	-5.312	-0.96253	-6.9791	-2.3914	-2.0425	-2.71	-6.6426	-0.18361	-0.11484	-2.2339	-0.63207	-3.1597	-1.1748	0.33781	-3.9042	-4.884	-2.041	-2.0947	-4.4325	-2.5178	-2.3645	-1.1092	-4.1707	-2.2759	-4.3303	0.25083	-3.6661	-0.96673	-1.2482	-2.591	-2.5053	-1.7596	-4.8147	-1.6532	-5.0026	-1.5873	-3.8816	-3.2149	-1.0596	-3.7079	0.14287	-4.899	-2.1392	-3.8282	-2.1704	-1.5104	-4.0568
-17.189	-15.125	-16.595	-13.454	-12.954	-12.61	-11.417	-15.341	-14.755	-15.745	-14.96	-14.437	-18.38	-14.26	-14.564	-15.893	-16.63	-14.239	-13.069	-14.316	-15.541	-13.016	-14.052	-13.989	-14.873	-11.803	-14.005	-14.637	-14.793	-17.535	-11.405	-14.796	-16.243	-13.842	-15.206	-12.182	-17.033	-11.966	-14.091	-13.523	-12.722	-13.456	-13.633	-15.776	-13.551	-15.722	-13.685	-11.316	-13.155	-14.395
-8.6471	-6.3505	-10.305	-7.2716	-7.2089	-7.9269	-8.4175	-8.5418	-8.4654	-13.222	-9.8301	-7.5471	-5.0762	-7.2355	-6.817	-8.3806	-8.9672	-7.6717	-8.0651	-6.9377	-11.051	-10.097	-8.0721	-10.84	-9.2805	-9.3651	-8.5881	-9.1062	-7.1459	-8.1371	-8.8171	-9.1069	-6.3767	-6.3531	-6.5393	-11.001	-10.062	-11.716	-11.07	-10.394	-9.9955	-12.269	-9.1364	-10.951	-10.696	-4.6268	-9.5252	-10.08	-8.8465	-7.6062
1.9177	2.0361	-0.19798	-1.3068	-1.8454	1.8519	1.4999	-0.52704	-0.077109	-0.31211	3.214	1.8695	-1.672	0.56829	0.3173	1.6727	-0.31385	-1.3836	0.74626	-0.94488	1.6474	1.0265	2.1447	0.17901	1.1659	0.44444	2.6108	0.73873	4.5974	1.0239	1.5023	-2.2935	2.0178	2.0961	-1.6511	0.71586	-0.38102	-0.85024	3.7894	-0.11249	-0.032678	-1.4568	1.2925	-1.2198	1.0672	3.5166	-2.6804	-0.028175	1.6532	0.68097
-5.5466	-2.1988	-4.6708	-5.5438	-1.3913	-2.1499	-5.6899	-5.7596	-4.4246	-2.875	-6.99	-2.6548	-5.0467	-3.79	-6.6561	-5.6063	-7.9845	-3.2539	-6.3988	-8.4403	-4.6226	-10.725	-6.6575	-5.2307	-3.5791	-5.6135	-6.0728	-3.5521	-4.0047	-2.9498	-7.1165	-4.4909	-5.0012	-7.7152	-7.0935	-4.9634	-4.3254	-1.7241	-3.021	-7.9254	-6.0736	-6.3557	-4.938	-6.4409	-3.9698	-5.7415	-8.4555	-4.6586	-6.4905	-8.8557
1.1039	0.20313	-0.8113	-0.50118	-3.9145	2.5164	0.78086	-3.6286	0.0054299	0.28771	0.10162	1.8771	2.2066	-1.277	0.77351	1.5678	0.19028	2.6315	0.22179	0.75736	0.75561	3.2637	-0.26979	1.4345	-0.29912	-2.0834	2.6711	-2.704	-1.3829	0.78425	-2.2227	3.3251	-3.1088	2.2985	2.4471	1.502	-1.2795	-1.1996	-0.57616	3.4282	0.6412	-0.60241	-0.45386	0.83977	0.6974	2.5444	-1.9255	-1.1005	-1.7643	-0.92513
-11.809	-10.638	-12.112	-12.004	-9.0217	-12.784	-11.938	-12.622	-11.438	-12.529	-10.205	-11.596	-10.97	-10.664	-13.032	-11.115	-13.444	-9.917	-12.731	-13.969	-11.534	-14.144	-12.578	-13.06	-9.5821	-10.285	-12.46	-12.473	-10.565	-10.418	-13.785	-11.695	-11.99	-11.16	-12.547	-8.1863	-12.377	-11.38	-14.415	-12.2	-10.506	-12.88	-11.996	-13.675	-11.526	-14.082	-12.45	-10.398	-11.727	-12.296
-14.52	-11.646	-15.404	-12.647	-15.741	-14.319	-12.959	-13.404	-14.615	-13.109	-17.08	-15.289	-15.396	-16.153	-13.871	-17.784	-15.261	-15.256	-15.299	-14.379	-16.358	-15.804	-9.3409	-14.534	-17.151	-15	-15.149	-14.797	-13.976	-13.009	-12.222	-18.423	-12.604	-14.219	-16.435	-11.593	-12.754	-10.139	-17.341	-12.061	-14.163	-12.577	-11.409	-15.082	-13.19	-16.946	-15.25	-14.492	-13.556	-16.408
-10.578	-10.537	-7.3808	-10.782	-5.8098	-7.0045	-12.344	-8.2994	-5.1729	-8.364	-10.254	-8.8851	-9.1637	-6.3647	-7.8671	-11.729	-9.9734	-10.525	-9.0897	-11.506	-7.7724	-9.5543	-5.5834	-7.8184	-10.901	-6.2414	-9.0934	-10.232	-11.142	-8.9232	-7.8212	-13.808	-8.6386	-9.2531	-7.6687	-8.3142	-10.411	-8.541	-8.9417	-6.8304	-7.1297	-10.343	-8.5786	-8.0284	-8.3414	-4.9918	-5.8713	-9.8601	-12.001	-9.6176
-10.923	-10.045	-8.4514	-5.0467	-11.618	-9.6871	-8.3551	-11.379	-9.9965	-5.8253	-8.27	-8.8349	-9.6249	-6.788	-11.506	-7.8923	-7.3617	-5.2405	-8.6101	-8.2645	-10.252	-7.8962	-9.7848	-8.1563	-10.644	-9.1937	-10.271	-8.1404	-9.7706	-8.2333	-9.3013	-8.1241	-3.9039	-7.8868	-7.1689	-8.1606	-9.5472	-12.283	-10.671	-9.1703	-8.5992	-10.593	-8.1496	-12.876	-9.0408	-3.8613	-9.6951	-11.325	-11.057	-9.4167
3.0028	2.2564	2.448	3.0141	5.2247	3.8594	2.8868	2.8872	5.8138	1.4509	4.4679	0.91245	3.9121	1.9602	4.4246	2.4509	5.1724	4.5023	2.4416	1.4008	3.0464	2.306	3.1743	0.89932	2.6481	4.6559	1.964	1.8369	1.2186	3.6917	3.7093	8.6332	5.9507	1.152	5.5331	2.4122	1.2367	2.7334	1.4706	4.3935	3.5052	3.2121	3.0152	3.5597	3.3949	6.9646	0.97756	2.4725	3.8813	2.3057
-13.284	-11.166	-11.01	-13.075	-8.6034	-11.079	-12.163	-11.186	-9.8923	-12.205	-14.899	-11.894	-13.338	-11.772	-12.322	-7.5439	-7.8235	-10.598	-12.489	-10.43	-12.939	-10.376	-13.196	-12.545	-10.239	-10.941	-7.1578	-13.373	-8.683	-11.945	-10.216	-11.009	-9.1249	-10.996	-12.729	-12.177	-13.257	-14.05	-12.898	-8.8364	-11.32	-9.7225	-11.181	-11.087	-9.9586	-12.147	-11.461	-11.934	-12.239	-10.544
7.6593	8.0259	7.0862	5.6243	7.8367	10.588	12.385	10.58	8.6435	11.956	9.9366	9.9521	9.2096	10.19	11.139	8.6936	9.4293	8.3467	7.9245	10.088	10.077	13.872	8.3079	11.202	9.448	8.9342	8.647	9.5289	11.53	6.0199	6.2128	11.529	5.1943	10.765	13.756	7.5492	7.7091	9.3555	9.8459	10.492	8.6697	11.898	6.8271	8.8609	11.521	11.766	12.873	10.132	8.3812	11.84
8.7465	9.2447	10.992	11.148	12.556	12.924	10.875	9.4504	10.396	8.8771	9.0441	9.2859	6.8158	10.418	13.381	7.9576	6.7852	13.516	9.4239	10.757	10.193	7.1067	11.44	9.7235	13.144	9.1178	6.864	8.9454	9.5536	10.408	10.396	8.3613	12.377	8.4799	9.0115	11.065	10.846	7.1809	10.578	9.2343	8.4062	6.1312	12.036	9.1753	7.9199	10.94	10.379	8.9194	10.51	11.398
-2.7299	-0.85316	-2.0252	-2.0656	-4.0125	-5.5433	-2.5025	0.74277	1.5854	-2.2311	1.1536	1.1336	-1.1646	-0.18328	-2.6393	1.1903	-0.79643	-1.7806	-2.1868	0.23846	-1.4092	-3.0982	-0.22067	-1.3013	-4.3359	-1.5817	1.2994	-2.113	-1.0029	-3.2702	-1.9915	-1.9296	-1.7076	-2.852	-1.6896	-2.7969	-1.767	-3.5876	-3.1701	-0.37471	-2.5615	1.7337	-0.67861	-1.8785	-1.2288	-1.3492	-2.2606	-1.0046	-3.5977	0.46627
-13.389	-14.623	-10.896	-10.389	-9.4829	-13.9	-11.794	-11.45	-7.7385	-14.377	-12.875	-12.384	-7.8687	-11.153	-12.207	-12.463	-9.6788	-13.772	-12.596	-10.922	-10.462	-12.859	-11.812	-8.0848	-9.0052	-11.971	-15.237	-10.406	-13.477	-13.274	-11.405	-13.515	-12.2	-10.719	-14.534	-8.0224	-13.844	-10.594	-9.2356	-9.1845	-9.765	-12.221	-9.6068	-10.357	-10.434	-13.891	-12.404	-12.975	-10.873	-12.262
-4.0831	-5.1373	-2.8229	-4.3622	-3.0608	-3.4578	-5.3637	-4.1482	-6.104	-2.5624	-9.1079	-5.5177	-8.6706	-4.8763	-5.4756	-3.8221	-6.4503	-7.9356	-5.1374	-5.2561	-6.6198	-5.4889	-1.6372	-8.734	-7.3049	-7.883	-2.3276	-4.0729	-6.8255	-3.2442	-4.2716	-5.8311	-8.1048	-7.3008	-4.1925	-8.1354	-2.6376	0.23422	-8.7671	-8.4831	-3.2397	-5.1317	-3.4059	-7.0927	-5.2075	-1.3626	-9.5921	-4.6592	-6.7571	-6.2677
-0.026785	-0.61901	-3.6592	-3.6975	-1.0738	-1.1851	0.32606	-2.5612	-2.0999	-1.7237	-3.7507	0.88063	-1.4793	0.98338	0.17302	-2.4856	-1.5572	-1.1582	-0.97007	-1.2612	-4.1746	-0.90844	-1.8411	-3.9308	-1.1991	-0.069776	-1.1878	-1.8558	-1.8016	-2.7355	-2.8718	-1.5333	0.34286	-4.06	-4.1886	-3.252	-1.7717	-3.8361	-3.1583	1.6365	-1.6607	1.4967	0.46381	2.4045	-1.4439	0.33376	-0.17945	-0.13283	-0.69176	2.5206
-7.1673	-4.6945	-1.6738	-9.171	-6.7652	-3.057	-1.9134	-5.2506	-7.8235	-4.1616	-7.7487	-8.4457	-4.7151	-7.6513	-2.7144	-4.8732	-6.1549	-10.965	-3.7091	-4.8036	-6.0945	-6.6434	-6.4221	-4.7966	-3.4628	-7.9543	-1.5649	-5.3964	-6.7888	-5.7648	-7.0359	-3.9167	-7.235	-5.0153	-6.1829	-2.8126	-3.2477	-3.4074	-2.3706	-3.5813	-5.5665	-5.8654	-3.27	-4.1264	-6.5916	-4.7805	-6.9277	-3.4857	-6.5236	-4.8274
-3.8486	-4.1454	-4.2833	-4.3543	-5.2271	-2.0369	-2.3713	-6.9563	-3.1889	-3.204	-4.9182	-4.3091	-6.0121	-3.2254	-6.2465	-2.69	-5.1818	-0.91595	-2.1104	-2.3921	-4.1557	-2.6201	-2.1475	-4.4929	-3.2954	-1.2221	-2.9006	-5.1826	-3.1664	-4.3827	-1.3401	-4.1418	-2.2407	-1.7217	-6.0717	-3.7796	-4.9867	-2.8632	-3.5924	-3.9712	-3.3484	-2.3447	-4.8847	-4.1739	-4.3069	-5.6001	-4.8548	-3.3739	-3.886	-4.7715
-20.846	-20.609	-24.444	-20.179	-20.504	-20.874	-22.87	-18.26	-19.905	-21.493	-19.722	-21.014	-21.843	-21.235	-22.5	-18.209	-19.954	-20.504	-16.258	-19.347	-22.776	-19.264	-18.578	-19.246	-17.922	-20.534	-21.741	-17.766	-18.036	-22.311	-23.905	-20.383	-18.736	-25.113	-21.562	-21.427	-19.277	-19.301	-19.693	-24.253	-22.571	-19.583	-18.703	-21.776	-21.975	-20.516	-19.577	-20.783	-22.339	-24.48
-10.857	-9.0828	-11.934	-13.413	-10.821	-16.082	-12.087	-10.474	-10.283	-10.259	-14.043	-12.22	-12.619	-11.553	-9.596	-13.477	-12.813	-14.802	-12.919	-16.023	-10.195	-10.464	-13.22	-10.388	-12.195	-10.001	-10.911	-13.073	-16.225	-16.454	-12.495	-14.338	-13.074	-10.274	-13.494	-13.577	-10.903	-12.955	-11.292	-12.14	-14.61	-17.051	-10.017	-15.56	-14.075	-15.198	-14.243	-10.992	-12.069	-12.236
6.8345	5.316	6.3785	5.7401	2.7007	10.657	8.0271	7.4469	7.4345	7.8944	9.7782	7.6215	9.1273	5.2446	7.3454	7.6989	6.8639	7.5383	8.0472	7.2966	5.8531	5.8018	6.7588	5.2869	7.0798	5.5773	5.6899	9.7382	5.7615	7.6277	6.7523	6.0798	5.2037	6.603	6.8221	3.8749	5.057	7.6676	5.8259	8.5553	8.727	4.83	6.4251	6.6275	8.3985	4.6667	3.1266	8.2265	7.1113	7.9326
-9.9753	-13.354	-12.529	-11.959	-11.863	-13.256	-11.149	-11.758	-10.511	-10.466	-12.986	-12.221	-11.303	-12.098	-9.5918	-13.471	-13.221	-10.343	-13.201	-10.789	-12.741	-13.08	-12.488	-11.2	-8.7452	-12.46	-12.001	-11.591	-12.418	-13.927	-13.769	-10.407	-14.109	-12.042	-9.3706	-11.154	-11.989	-11.974	-12.612	-12.809	-12.788	-10.286	-9.5997	-12.422	-12.597	-9.725	-11.377	-14.007	-12.859	-14.612
-1.0143	-1.4704	-0.37954	-2.9082	-2.3243	-2.6079	-6.1825	-3.6203	-3.1762	-2.3995	-5.5826	-3.0498	-1.3828	-3.8161	-0.081776	-5.4362	0.35224	-4.0282	-2.6855	-4.905	-4.682	-1.4055	-1.2932	-2.1721	-2.3398	0.94889	-0.81367	-5.2999	-5.5009	-4.8542	-5.0197	-2.2614	0.37704	-0.38823	-2.1753	-6.929	-5.5587	-2.8785	-3.4989	1.1696	0.84651	-1.4808	0.79666	-5.4545	-1.7982	-0.66628	-2.8941	-3.9561	-3.7914	-3.2367
-23.942	-21.461	-20.715	-20.164	-21.199	-22.619	-22.617	-21.966	-19.562	-20.76	-21.576	-19.033	-23.073	-20.853	-23.632	-23.537	-22.332	-22.559	-20.475	-22.474	-21.219	-19.795	-22.327	-18.333	-22.955	-20.003	-21.227	-20.022	-24.089	-17.787	-20.153	-24.212	-18.977	-20.802	-20.482	-20.18	-20.123	-22.869	-20.755	-24.016	-22.066	-16.765	-20.432	-17.716	-22.707	-22.004	-23.82	-18.791	-23.544	-19.989
-7.6952	-8.1164	-5.7662	-8.7124	-7.5496	-9.8046	-9.6699	-9.0601	-4.303	-7.1176	-8.9773	-9.4834	-2.5649	-9.5506	-11.107	-7.9157	-8.1071	-12.613	-8.456	-8.7433	-6.9723	-8.4994	-8.1107	-7.5978	-8.6227	-3.584	-8.7737	-9.7072	-9.3658	-9.5544	-6.3523	-6.6707	-7.685	-9.6395	-8.126	-4.2044	-5.6438	-6.9338	-8.8036	-6.2271	-9.5085	-6.534	-4.8528	-6.4331	-6.0889	-6.1494	-7.4533	-7.8936	-7.7565	-5.3897
-2.8337	-2.5321	-1.6551	-1.9409	-6.5471	-0.82998	-0.5925	-1.6498	-3.9277	-1.4206	-7.3594	-3.7975	1.9844	-0.16369	-5.0442	0.38963	-1.7836	-1.1789	-1.2965	2.9449	-2.9168	0.97702	-2.1293	-1.2977	1.3639	-1.239	0.52354	-4.6849	-1.0185	-1.4546	-3.2046	-0.94005	-4.7595	-4.9259	-0.75105	-2.8358	0.088453	-4.2424	-3.8945	-2.5823	-0.32514	-3.6735	-1.3252	-3.4779	-4.4028	-0.95792	-3.0906	-3.1779	-1.0863	-4.4045
0.36065	-0.43216	0.16921	-2.0563	-1.9269	2.8187	0.29258	-0.25385	-0.34489	-2.7421	2.6776	3.1147	-2.9618	-3.2035	-1.8544	-1.6684	-2.07	-2.4505	1.3821	-2.2144	-2.6172	-2.6207	-0.98963	-0.10086	-1.3263	-1.1679	-3.5796	0.27764	1.9572	-1.0382	0.5234	-0.2895	1.5781	1.112	-1.7507	-0.19793	-0.35968	0.70984	0.66839	0.57378	1.6839	2.6186	-1.6149	-0.28679	1.4677	0.040662	-2.6491	-1.7506	-0.10994	3.8786
-2.0113	0.089233	1.0659	-0.56203	-0.14526	-2.3497	2.4641	0.24045	-0.050456	-1.3719	-3.6576	0.080992	1.0336	0.22321	-0.34766	-0.22128	-1.1049	1.0512	-0.38444	-3.1023	-0.62736	-0.68604	2.202	-0.84326	-2.0531	1.2116	0.040568	-1.5993	-0.24096	-0.02487	0.52208	0.27068	-2.7225	2.1869	-3.3222	0.68217	-0.27106	-2.1393	1.6305	-2.0602	-4.8048	-1.15	-0.89562	-3.5381	-4.5429	-0.25406	1.8134	-3.0446	-0.52402	-0.39987
-15.318	-14.874	-15.098	-13.503	-14.502	-12.779	-13.296	-17.628	-14.4	-15.465	-16.108	-16.128	-12.898	-12.93	-14.474	-10.346	-14.97	-17.531	-15.56	-10.671	-14.393	-15.238	-12.458	-15.074	-16.721	-15.423	-14.968	-16.707	-18.358	-15.923	-12.635	-15.321	-16.506	-11.008	-14.177	-15.56	-14.715	-14.292	-15.724	-15.018	-15.079	-13.41	-13.144	-16.317	-17.901	-16.87	-16.983	-13.198	-15.676	-13.297
-3.7915	-0.42357	-1.9432	-0.012593	-3.2895	-0.70274	-1.7082	-0.45582	-4.2962	-2.4144	-2.8937	-1.3369	-7.2831	-2.4035	-1.7719	-4.591	-3.4341	-3.318	1.2658	-2.0493	-3.8324	-0.39784	-2.9745	-2.6662	-4.5263	-1.3106	-1.2103	-1.2326	-2.8764	-0.74964	-5.2191	-3.9171	-3.7851	-0.98609	-4.8886	-4.0387	-1.8789	-2.3861	-2.8063	-1.6017	-2.2642	-2.147	-2.7842	-0.67546	-3.6449	-4.9259	-2.7918	-2.0935	-6.6778	-5.4618
-0.23563	1.5495	-4.6931	0.65054	-0.90202	2.6674	-0.23648	-1.826	2.2871	-1.0843	0.7788	-2.8876	2.4679	-3.0532	-2.4698	-0.8261	-3.2487	0.86044	2.753	2.3319	-0.74442	-1.384	-0.12141	-1.0867	-0.33121	1.7066	-0.26161	-2.766	-3.7222	-2.3197	1.2387	-0.185	1.3194	0.71216	1.4107	1.1616	1.7011	-0.88715	0.81455	0.67132	1.0632	-0.90364	-2.5677	2.5883	-0.52943	-1.476	0.25822	-1.1546	-0.1402	0.84311
-0.96017	-5.825	-2.8014	-4.0857	-3.4562	-2.4718	-2.9895	-3.2804	-0.96413	0.23356	-0.8788	-0.52347	-4.3393	-1.5214	-0.82646	-2.9507	-2.2333	-4.9024	-2.5148	-1.8708	-1.4549	-0.99905	-1.2105	-0.56328	-1.6464	0.47233	-4.6928	-0.30799	1.5123	-4.1532	-3.8901	-0.11645	-3.5392	-0.46342	0.9365	-0.252	-3.9917	-3.7106	1.2122	-0.84488	-5.1277	-2.3683	-4.2272	-2.6235	-1.8659	0.049531	-0.39137	-0.98754	2.3429	-2.3783
-3.1823	-5.7789	-0.59215	-4.7731	-0.28152	-4.0253	-3.4617	-6.9043	-3.553	-5.5377	-0.15309	-0.034987	-3.6198	-5.1105	-2.1544	-2.9235	-5.4646	-4.6492	-5.825	-6.248	-5.7048	-3.6159	-2.8559	-4.549	-2.6575	-4.3187	-5.1295	-4.3024	-2.0054	-1.9312	-6.0434	-5.2653	-4.633	-5.0585	-2.2427	-5.3118	-3.4155	-4.8292	-7.6811	-3.7828	-4.5322	-5.524	-0.97985	-3.0488	-3.9895	-5.6631	-2.5218	-4.1331	-5.3568	-1.3848
-11.411	-13.794	-13.819	-15.476	-11.769	-16.761	-10.505	-13.192	-15.034	-11.953	-11.39	-15.639	-14.271	-11.547	-14.243	-14.001	-12.951	-12.832	-11.206	-13.525	-15.353	-10.256	-13.004	-14.53	-13.614	-12.3	-13.217	-10.596	-13.704	-12.163	-13.952	-12.121	-13.196	-13.001	-11.396	-14.296	-10.011	-14.619	-13.227	-12.574	-13.382	-11.048	-11.871	-10.994	-13.395	-17.765	-13.795	-14.608	-12.637	-12.013
-1.13	-1.9316	-3.2869	-4.1855	-3.1567	-3.6428	-2.6487	-1.968	-3.3033	-4.0628	-7.824	-2.6122	0.76356	-2.0376	-6.4983	-3.5129	-3.6127	-5.4701	-3.9903	-3.8673	-1.489	-5.4387	-2.5589	-2.3537	-0.4448	-2.4451	-2.5078	-1.8338	-1.767	0.38734	-2.7401	-1.5783	-1.1746	-2.8189	-2.6609	-4.603	-1.0863	-3.8566	-2.2637	0.53179	-5.7617	-1.7712	-7.0561	-3.739	-4.0367	-3.8683	-0.15352	-1.0725	-3.6821	-3.2549
-4.6152	-7.156	-2.6233	-6.1396	-5.6998	-7.5466	-6.7322	-4.7233	-5.9009	-5.537	-7.2272	-4.794	-2.9218	-8.2324	-5.1684	-9.8189	-6.5919	-6.3193	-4.7908	-4.9119	-5.5731	-5.3436	-6.3846	-5.1156	-5.318	-9.5407	-8.7181	-7.3626	-5.7824	-3.6979	-5.7553	-6.1863	-3.328	-3.4066	-3.6578	-7.633	-3.5492	-5.4984	-9.1485	-1.9205	-5.0885	-5.8633	-3.5444	-5.3412	-6.8058	-7.3741	-3.4017	-6.0146	-4.3079	-5.7587
2.0177	1.1831	4.1541	1.6488	1.5189	3.2221	0.61728	1.8584	3.8562	1.3364	0.3536	2.0639	0.066667	2.3427	4.8026	-0.9809	3.8578	1.3652	2.2145	2.882	3.8918	2.6186	1.8242	4.0025	0.45226	2.5082	0.9992	1.8601	1.9679	0.58586	0.65768	0.58904	7.5504	2.4888	3.9997	3.8034	0.57418	-0.12751	-0.82237	0.79122	3.473	-3.017	0.18576	3.3009	0.070461	3.048	-0.4414	0.73156	3.2673	0.36483
3.2774	-0.85717	3.5595	2.2409	3.4571	1.1791	2.9921	1.8975	4.779	-0.67106	2.3206	1.1725	1.9211	-0.40198	0.3021	4.2594	1.6674	0.53709	1.1381	4.0529	0.89223	4.1828	3.2914	2.1793	2.8202	1.0724	5.1764	4.136	0.50973	0.85557	2.0068	3.1211	-0.1238	-0.62686	-0.77269	0.48775	1.3282	2.8704	0.46244	-0.54477	4.0211	0.71186	2.3834	2.8758	2.1436	5.9745	-0.14391	-0.30977	1.2517	1.2968
-6.5375	-6.1873	-4.5627	-5.1182	-5.9122	-4.0532	-3.237	-6.6459	-7.3558	-5.9972	-8.8202	-5.1493	-4.983	-4.7892	-7.1731	-5.1074	0.86535	-5.6653	-6.4074	-4.7482	-5.4929	-4.1154	-5.1632	-5.4296	-6.1923	-6.9032	-4.7111	-2.2387	-5.3044	-6.648	-4.0342	-5.2463	-7.1136	-6.4223	-7.6774	-6.9956	-8.0796	-4.2762	-7.8698	-3.9604	-4.1385	-4.5888	-6.3532	-4.1735	-7.4191	-1.6845	-1.6232	-7.4374	-3.8924	-4.3145
5.5772	13.416	7.142	10.436	9.7012	10.646	8.6629	9.6295	8.1248	10.611	6.8773	6.9239	11.432	9.3442	8.5081	9.3678	10.035	9.9982	10.133	12.397	7.9875	9.8034	8.8151	7.1991	9.2626	7.8103	9.0931	8.3825	9.778	9.5537	8.9108	9.8094	11.937	8.8309	11.21	11.722	7.0863	11.316	8.5871	10.686	10.296	11.506	11.823	8.9696	6.5682	9.794	11.719	8.5077	8.7267	10.046
-2.0432	-3.0666	-4.5513	-2.7937	-2.132	-1.2961	-1.9692	-0.58495	-0.19004	-1.3483	-3.0445	-1.6974	1.3973	0.55894	0.9633	-3.081	-1.813	-1.3963	-2.1891	1.2799	-2.5226	-1.1051	0.78027	-1.5939	-2.715	1.3695	-4.9023	-5.2602	-0.98434	2.2384	-1.1001	-0.93861	1.7337	-1.3799	-5.6314	-1.2326	-2.6737	-2.0551	-2.0362	-2.0159	-0.81978	-0.55529	-1.1701	-1.3443	-0.56684	0.99706	-2.6357	0.47066	-2.9649	-0.53293
-7.2013	-8.3737	-5.8671	-6.4172	-9.8097	-6.9738	-8.5457	-8.2688	-4.2946	-10.608	-8.3901	-7.512	-5.4445	-5.8786	-9.1017	-7.4938	-9.0256	-9.0956	-6.3405	-8.5832	-10.637	-6.9791	-3.3887	-9.0544	-12.421	-8.6119	-7.1716	-11.672	-8.7752	-6.7322	-6.3306	-6.1146	-10.046	-8.0894	-7.2543	-5.3032	-6.6662	-9.1721	-5.9623	-7.5991	-7.5949	-9.7071	-6.4791	-5.7738	-6.8622	-4.7574	-8.1399	-8.0801	-7.871	-8.2655
-4.8772	-5.073	-4.5068	-1.394	-5.6583	-3.3816	-3.0626	-4.9009	-2.8114	-4.2487	-1.295	-2.1779	-3.1181	-3.4642	-4.108	-4.1287	-3.615	-1.0974	0.64481	-1.8533	-3.9148	-0.94751	-0.78358	-3.1108	-5.066	-1.4765	-1.3983	-1.5767	-1.2825	-2.6875	0.11995	-2.2254	-3.4467	-0.29773	-2.1891	-4.8062	-1.6	-2.3681	-1.696	-2.5156	-0.65656	-2.4537	-3.1915	0.2455	-0.99869	-2.7141	-1.7838	-3.5795	-5.3091	-4.7818
1.103	5.8184	0.89795	-4.811	-0.52142	0.034728	-2.9719	-0.27172	0.75941	-2.6091	2.9901	-2.5856	-0.10289	0.28966	-3.3533	0.23305	0.62925	-1.8097	0.78955	2.7327	0.91573	-1.435	-1.2181	2.2338	1.7128	4.8749	-2.9583	2.0494	-2.2882	1.003	0.36979	1.1178	0.91982	0.32734	1.9609	2.174	-1.1279	-0.07687	-0.029414	-4.4968	2.0733	-2.3597	0.39029	-0.78031	-2.4649	2.7487	-3.7833	-1.1001	1.3434	-0.077215
-11.925	-11.244	-8.787	-5.3855	-11.972	-8.4067	-12.983	-7.6369	-12.683	-7.9482	-13.871	-12.061	-8.3848	-11.393	-10.151	-10.37	-11.55	-11.092	-11.648	-12.887	-12.203	-10.277	-11.235	-11.33	-12.095	-11.677	-10.462	-10.837	-11.457	-11.992	-11.573	-12.657	-10.999	-11.72	-9.8052	-11.338	-12.511	-13	-7.5522	-11.69	-9.0694	-11.369	-10.716	-9.3	-10.132	-10.313	-9.4908	-11.891	-9.6224	-9.7652
-6.5723	-5.709	-5.0072	-4.1367	-7.8018	-5.3603	-4.0334	-5.1312	-3.8771	-3.2436	-2.9806	-8.6174	-6.2143	-4.4655	-6.3879	-4.9414	-4.3186	-5.2314	-6.3951	-7.5318	-2.3712	-6.888	-7.1747	-3.1084	-6.8798	-6.1438	-6.2357	-6.0661	-4.5467	-6.5322	-6.661	-8.8851	-4.8547	-1.5458	-5.7787	-5.5225	-7.7559	-7.3604	-7.0716	-4.2294	-5.2381	-6.1629	-4.1303	-7.5157	-4.0467	-5.6953	-3.6356	-7.308	-4.7962	-4.833
9.1309	6.6682	7.2337	10.687	8.684	7.2294	10.745	14.659	10.022	10.355	8.4493	9.2955	11.201	12.008	12.123	10.59	11.46	9.3419	12.253	8.0852	8.585	10.725	10.326	11.894	12.119	8.9258	5.7569	11.41	10.084	7.3971	9.1386	11.631	11.744	8.9954	7.7041	8.2835	11.052	7.8247	10.238	11.099	8.1185	9.3997	8.423	13.238	12.336	8.5583	10.053	9.7068	6.9844	11.103
-4.3668	-2.8366	-0.99301	-6.8568	-3.4715	-6.8705	-3.0681	-4.2116	-4.5569	-3.3646	-4.392	-3.0902	-4.6765	-0.81543	-4.6999	-3.9243	-4.2761	-4.5199	-2.5945	-1.0111	-5.4438	-3.3857	-4.5103	-1.2975	-3.8089	-1.7765	-3.471	-1.4857	-1.2838	-1.3911	-1.7905	-3.7566	-0.66244	-6.0193	-6.0895	-3.831	-2.1382	-4.4859	-1.0422	-3.6875	-4.1785	-1.9043	-3.571	-3.4786	-1.2497	0.88392	-2.0559	-3.3215	-3.7849	-1.9018
7.3513	7.3918	4.7484	5.9704	5.9782	5.7166	7.6656	4.8072	7.1271	10.559	6.9471	8.7206	1.339	5.7995	10.133	8.9309	8.0925	7.2461	9.5166	3.3822	7.0715	8.9809	9.596	7.4154	5.7583	5.8993	7.2628	5.4579	5.8505	7.4905	7.4912	4.3991	7.8984	5.5518	9.6789	5.9122	9.4114	4.5242	9.508	7.8253	8.0532	4.9281	6.4336	7.2219	7.9933	6.9285	8.7694	5.9285	4.9035	7.9054
2.8004	5.9132	5.0409	6.2929	5.9741	4.69	3.8607	6.8396	3.2818	3.4923	5.2309	2.2709	3.9069	7.3612	5.5967	7.8987	2.4032	6.2856	3.1823	6.7248	5.6134	7.5457	7.2448	5.5908	4.184	6.3581	6.061	6.857	5.3745	6.2031	4.963	7.0667	4.4859	5.2921	4.1035	5.0334	3.6252	4.5045	2.6554	6.696	3.4314	3.862	5.158	5.4755	7.2786	6.9684	2.8092	5.8387	2.361	7.8626
-21.298	-20.592	-23.289	-23.982	-24.014	-21.209	-21.104	-23.052	-22.813	-22.997	-21.451	-18.188	-20.272	-26.296	-21.076	-22.663	-22.148	-23.459	-24.669	-24.696	-21.427	-21.576	-20.697	-22.141	-23.961	-20.876	-22.46	-22.01	-20.774	-23.587	-21.645	-22.633	-22.961	-23.269	-19.883	-23.524	-21.321	-25.608	-21.362	-22.257	-18.775	-24.485	-23.14	-20.867	-19.641	-23.18	-23.869	-24.318	-23.621	-23.121
-9.2787	-10.675	-7.812	-8.243	-10.754	-9.624	-7.8086	-10.692	-8.9091	-11.872	-11.348	-6.9202	-9.6113	-7.5727	-9.847	-6.9428	-7.3976	-9.7574	-12.808	-9.2058	-10.656	-10.598	-11.186	-6.9667	-11.392	-10.887	-10.544	-9.7702	-8.7121	-13.362	-7.7027	-11.159	-7.0269	-9.7399	-9.0965	-8.7466	-7.755	-10.716	-8.0809	-12.328	-9.9457	-10.699	-9.6453	-8.899	-9.4607	-9.6322	-11.615	-8.6464	-8.1667	-7.2799
-13.492	-13.623	-14.687	-13.023	-17.658	-15.898	-11.719	-15.379	-12.289	-15.726	-14.706	-12.438	-15.509	-17.292	-14.964	-13.351	-13.435	-16.487	-12.852	-13.41	-14.677	-12.725	-13.359	-11.944	-14.547	-15.682	-16.072	-16.223	-13.167	-11.307	-13.909	-14.059	-14.416	-11.949	-12.497	-14.518	-14.642	-14.332	-14.317	-13.841	-13.649	-10.651	-15.026	-15.41	-16.868	-15.481	-11.837	-15.37	-17.409	-13.428
-6.9031	-8.6872	-5.5774	-5.0998	-4.7303	-5.7246	-2.1759	-7.2711	-6.6476	-5.7314	-4.6653	-3.5882	-6.3585	-6.9787	-6.4928	-3.4592	-4.2349	-5.2917	-6.3428	-5.7012	-6.3528	-7.091	-10.128	-5.3913	-2.0221	-3.034	-5.2182	-4.0755	-7.0228	-6.6859	-3.9951	-3.0884	-4.43	-5.7298	-6.134	-5.839	-5.3383	-5.7672	-5.0902	-7.6369	-5.933	-3.4644	-5.4483	-7.0739	-5.6975	-6.2457	-6.151	-2.6352	-4.2225	-7.0544
5.7141	2.6318	3.7969	8.1346	5.5505	8.0292	2.2983	2.9772	5.519	5.8185	4.4159	3.1708	8.0515	8.0613	4.2157	7.0076	2.3322	8.422	3.5044	3.2042	1.8767	2.6545	7.9737	6.3755	5.2521	7.9897	6.297	4.9423	6.4857	6.2455	6.771	7.3564	5.1603	3.5318	7.2653	2.3502	3.6087	7.5611	4.6687	4.7535	5.2328	5.7652	6.6175	3.2789	5.6153	5.0351	6.4409	5.3018	6.5918	5.5622
-4.2876	-2.1095	-2.3662	-4.008	-0.39448	-2.8867	-3.3042	-3.1736	-2.967	-2.0787	-2.2375	-4.4555	-5.3419	-2.7815	0.44106	-2.8136	-5.1415	-3.5183	-5.3065	-6.7691	-0.82017	0.57778	-2.9225	-6.8544	-3.5996	-1.9413	-6.0231	-3.3942	-3.2511	-1.7999	-0.75785	-3.9814	-3.6691	-0.58542	-4.9598	-2.4195	-3.5895	-3.361	-4.1219	-2.7483	-4.4896	-2.1433	-3.9754	-2.8194	-2.7065	-3.2166	-2.9881	-4.6832	-3.9631	-4.6808
0.90607	1.5607	-0.39182	-1.6237	-0.90616	1.4754	0.60861	-1.6727	0.99534	-0.65585	-3.5882	0.26622	1.2163	1.6931	-1.1819	0.85389	0.41288	1.051	0.55815	-1.1454	1.3813	1.4703	-1.4906	-1.986	-0.26891	-0.59697	1.4291	0.70551	-0.65256	-0.26764	-2.0154	-1.4146	-1.9435	-2.6848	1.677	2.879	-1.4583	-4.2929	1.7705	-2.5581	-0.90715	-1.2806	0.93482	-3.7699	-0.73642	0.97233	-1.6174	-2.4545	1.8491	2.1805
-12.579	-11.284	-14.634	-13.206	-11.27	-9.3199	-9.6159	-10.616	-10.025	-8.4373	-7.8882	-7.9269	-8.9684	-9.9724	-9.4697	-12.649	-8.08	-11.569	-11.945	-10.148	-13.897	-10.078	-13.111	-7.7025	-10.022	-11.441	-8.1925	-11.942	-12.16	-11.178	-11.578	-11.399	-11.114	-12.259	-13.577	-10.234	-14.206	-9.5469	-10.855	-7.0214	-13.221	-13.745	-10.938	-10.752	-12.647	-10.78	-12.604	-12.633	-9.557	-8.2747
9.8716	7.1873	7.2871	3.5808	6.2257	6.1707	7.9843	5.5231	8.1145	7.0904	7.7706	4.5123	9.5749	5.7643	4.1798	8.6865	8.8171	9.3713	9.1101	6.8342	9.5512	5.4915	7.0297	8.1783	6.2977	7.1127	3.7875	5.0296	7.1614	5.001	5.7652	10.091	7.6263	7.3433	8.4389	8.509	8.0524	9.1972	5.1986	7.7547	8.1763	5.4738	6.2242	5.1962	4.7736	9.2486	3.9676	7.7464	6.5434	7.7922
-13.199	-13.828	-10.925	-12.16	-8.6908	-10.305	-12.58	-11.605	-11.703	-10.639	-9.9182	-11.424	-10.711	-13.511	-7.1454	-12.13	-11.399	-12.743	-12.553	-13.195	-10.79	-12.185	-7.8571	-13.863	-10.798	-7.5364	-14.808	-9.7644	-11.06	-12.346	-12.13	-13.233	-12.117	-11.129	-10.709	-13.452	-12.083	-13.118	-10.922	-10.578	-14.813	-13.03	-12.565	-12.09	-9.4372	-11.772	-13.286	-8.5628	-9.2386	-14.408
-0.40326	-0.60134	-6.8864	-3.0572	-1.4586	-6.4896	-2.8323	-3.8658	-2.9201	-2.3745	-6.2508	-6.1712	-1.4077	-1.6876	-1.5929	-4.6863	-1.1257	-2.6414	-2.9393	-1.2618	-1.7725	-3.5175	-1.6387	-3.1883	-4.6249	1.5158	-4.2142	-4.4198	-2.2862	-4.5773	-2.9706	-2.4847	-5.0735	-3.2571	-6.4987	-2.1671	-0.17554	1.281	-1.1323	-5.5837	-1.7941	-2.519	-4.2061	-3.0555	-1.6334	-5.3856	-2.7962	-9.9469	-4.9613	-1.7183
-8.9649	-4.9284	-6.1931	-9.9328	-8.233	-8.8944	-5.7638	-7.5821	-10.908	-11.663	-8.8166	-8.3703	-9.2582	-11.349	-9.0831	-8.0903	-6.0364	-9.124	-12.348	-7.5072	-8.7308	-8.0554	-9.7775	-6.5726	-9.1468	-7.3482	-8.2828	-9.3075	-10.455	-11.93	-10.035	-11.421	-7.63	-7.8655	-9.5936	-9.6217	-9.5803	-10.601	-6.2156	-7.8219	-8.0133	-11.332	-9.2394	-7.7885	-9.5585	-8.0483	-8.5236	-9.2641	-5.9333	-10.009
-4.5847	-4.0962	-2.4667	-4.4373	-1.1785	-4.1494	-1.9325	-1.5081	-3.8143	-4.5099	-3.2293	-6.5467	-2.9881	-5.027	-2.3758	-3.4876	-5.5909	-0.60714	-4.1047	-4.0414	-2.5604	-4.7525	-3.6059	-3.1882	-4.1495	-2.1507	-2.5182	-2.2979	-1.927	-4.6798	-4.4719	-4.2338	-3.9122	-2.0876	-4.7455	-2.8012	-2.1629	-1.0658	-5.2701	-1.8221	0.61015	-5.0732	-1.6337	-0.16966	-4.4588	-5.1636	-2.9088	-2.2343	-1.9032	-4.4323
-1.2811	-1.6581	0.27609	-2.4701	1.1018	1.2638	-1.1664	-1.7963	-1.7209	-3.2466	-2.1874	-3.8009	0.070268	-1.7479	-2.3406	-1.0161	0.82694	-0.78355	-2.0964	-2.7392	-2.8529	0.62633	-3.8641	-1.411	1.2485	-4.1471	-4.8058	-3.6443	-3.3025	-3.9245	-1.6715	-1.7254	-3.0933	-1.7745	0.24717	-0.067924	0.14143	-1.4852	1.6142	-0.38856	-3.2151	1.2305	0.26664	0.1798	-2.6042	-2.9995	2.6774	-1.0944	-2.5147	-0.6815
-11.872	-13.507	-11.174	-8.5065	-10.885	-11.409	-13.884	-14.922	-14.931	-8.6771	-9.1933	-10.347	-11.44	-10.737	-12.72	-10.243	-11.216	-12.95	-10.368	-13.156	-12.07	-13.051	-15.858	-8.9436	-9.4176	-11.028	-11.025	-10.429	-11.826	-11.354	-11.887	-8.0289	-11.728	-11.795	-14.246	-12.184	-12.07	-12.197	-12.243	-10.897	-14.093	-7.9128	-12.88	-10.432	-11.137	-13.032	-9.4127	-12.022	-12.945	-13.685
-21.66	-22.773	-19.808	-22.015	-22.35	-23.78	-21.395	-23.807	-21.851	-22.014	-21.466	-22.496	-20.887	-22.196	-22.972	-18.969	-22.464	-24.194	-25.508	-22.162	-19.276	-22.278	-24.974	-22.376	-23.237	-22.766	-20.74	-17.552	-22.732	-21.972	-19.026	-23.192	-23.782	-21.559	-24.168	-20.245	-19.918	-22.501	-18.182	-21.477	-23.666	-26.696	-21.326	-20.545	-23.402	-22.322	-21.607	-19.811	-19.751	-20.799
-4.2881	-6.2592	-7.4214	-6.2966	-2.1063	-5.3697	-3.0601	-6.1659	-7.288	-5.5588	-5.9435	-5.5479	-5.5437	-8.0827	-6.7999	-5.087	-7.4823	-4.0621	-5.5333	-4.7732	-3.9041	-2.9115	-9.6986	-4.0879	-4.2467	-6.3821	-2.3094	-3.2974	-5.4905	-3.8664	-8.4826	-3.0926	-2.5774	-8.5073	-4.5161	-4.424	-4.8638	-8.8691	-5.1319	-5.329	-5.1115	-5.8813	-5.2632	-8.7427	-5.3447	-6.8287	-5.9925	-7.9119	-4.9068	-5.6513
-16.153	-14.488	-12.759	-14.143	-16.227	-15.37	-11.119	-13.96	-9.8915	-12.109	-17.576	-15.948	-14.064	-11.649	-14.072	-14.093	-14.643	-11.66	-15.113	-9.5386	-16.233	-13.243	-13.678	-19.144	-14.348	-15.646	-14.501	-13.797	-16.882	-15.41	-14.333	-16.666	-10.508	-12.596	-15.225	-16.468	-17.817	-12.974	-15.725	-13.092	-16.901	-13.393	-13.663	-14.157	-12.952	-15.172	-15.541	-12.505	-14.399	-14.44
-8.9184	-11.219	-6.5314	-9.5215	-8.0818	-8.7471	-10.25	-11.141	-13.125	-8.1821	-8.6118	-9.1947	-9.4116	-8.4293	-9.4807	-7.5521	-6.9863	-10.956	-7.4094	-7.3327	-6.6702	-7.4956	-8.7083	-8.5381	-11.838	-9.1673	-6.9095	-11.094	-8.9952	-9.5056	-7.9802	-7.4108	-7.1123	-11.751	-7.17	-9.647	-9.586	-9.0734	-11.528	-7.5821	-5.5289	-5.4723	-12.156	-6.8147	-8.9626	-8.8206	-9.4252	-9.7311	-6.7672	-9.1426
6.0827	5.952	9.4113	9.5145	6.694	12.231	9.1481	7.633	6.5488	9.6012	9.3003	10.958	8.6536	5.4655	8.1867	10.28	8.733	8.1676	10.126	3.0688	7.3008	12.429	11.572	6.6413	8.6754	7.618	9.5562	7.7245	7.8719	8.4853	7.9747	10.148	9.6793	7.9984	9.9927	9.7934	7.5746	9.7181	10.991	10.266	10.902	6.032	5.0794	9.6326	8.0629	8.7714	5.4829	8.1299	10.366	8.228
-1.7899	-3.7376	0.63814	0.73682	1.2445	0.28254	-1.7377	2.5042	0.74258	-1.3025	0.36672	-1.5274	1.4808	1.2511	1.5209	-1.085	1.1425	-0.090592	0.36546	1.6127	2.9898	-0.71995	-0.21575	0.14083	0.19978	2.7575	-0.64173	0.9354	-0.069524	-1.1156	0.55272	0.4759	-0.11407	0.51263	0.10978	0.050914	2.3623	1.0156	1.6275	-2.2998	-1.8732	-1.8077	0.14657	-2.0207	1.5168	-0.59763	-5.4757	-0.50719	1.529	2.8583
-12.343	-14.119	-13.257	-12.138	-12.609	-14.854	-12.443	-16.01	-14.637	-8.9898	-12.01	-11.95	-12.323	-11.374	-14.103	-11.471	-13.522	-11.887	-15.324	-14.084	-10.935	-9.5847	-14.612	-14.127	-17.185	-11.231	-13.603	-10.823	-11.098	-14.315	-13.551	-11.66	-14.87	-14.987	-13.184	-12.578	-16.343	-17.88	-9.6551	-13.953	-14.691	-14.867	-12.653	-14.87	-12.495	-15.864	-14.076	-13.305	-13.59	-14.1
9.5462	7.4447	6.6694	7.2208	7.4331	4.4901	5.8787	5.839	5.5128	5.208	8.6266	5.0732	8.3064	5.1902	7.8254	9.0864	6.4948	6.1963	5.0305	4.5714	8.644	5.697	8.7161	8.7843	6.5783	7.4207	5.8211	6.5776	4.3282	6.6673	6.5716	6.2691	6.8233	4.8047	3.6448	3.9894	9.6817	6.9753	9.875	4.736	6.0024	6.0757	7.8143	4.9559	7.4122	7.2828	7.8476	5.463	6.4595	8.0222
-4.3338	-4.7994	-3.51	-4.4647	-0.577	-1.7734	-3.0897	-3.056	-3.6941	-3.3985	-2.8607	-4.975	-4.0523	-5.2128	-6.4015	-2.8965	-5.0702	-4.2163	-2.4764	-2.2124	-8.0976	-2.8556	-4.881	-3.9528	0.47297	-4.7261	-3.7672	-4.6994	-2.509	-3.7277	0.88933	-4.9335	-0.83698	-5.7911	-0.98262	-2.2969	-2.6418	-0.43556	-8.7349	-2.6462	-4.2928	-6.0268	-1.4626	-7.0177	-5.4387	-3.3683	-4.2354	-2.1846	-0.41157	-3.3001
-12.19	-10.74	-10.582	-15.472	-13.198	-10.072	-12.972	-9.049	-12.542	-11.891	-10.649	-15.737	-15.695	-10.179	-12.166	-14.911	-12.373	-14.385	-17.035	-11.79	-13.779	-14.198	-11.027	-13.453	-9.7665	-14.881	-13.373	-15.339	-14.729	-13.653	-14.384	-12.575	-12.473	-9.6316	-13.446	-9.4168	-14.767	-13.084	-11.764	-15.206	-13.32	-14.331	-12.213	-12.601	-11.336	-14.911	-11.728	-12.724	-14.163	-12.793
-1.4409	-0.010263	-2.3169	-1.6742	-5.7256	-1.6598	1.5219	-3.3874	-2.0506	1.9321	-4.4339	-2.8445	-1.3272	-0.45638	-2.6386	-3.7061	-0.81897	-0.18525	-2.9993	-1.3257	-2.3302	-0.76312	0.32785	-3.3949	-0.49858	-2.1287	-1.2196	-1.6484	-0.56828	1.4098	-0.97347	-0.63388	-0.12958	-1.1678	0.29207	-0.42916	1.2809	-1.6583	0.1726	-2.065	1.749	-0.42561	0.49906	-0.79476	-0.56903	1.3586	-2.3787	0.15875	0.73142	-0.81488
-0.20206	-0.37197	-1.0215	-0.36729	-1.6666	2.8007	1.2887	2.1343	-1.1109	0.79559	1.5225	2.7638	-1.3392	0.92988	2.0461	-0.4896	-2.547	-2.1893	0.41232	-0.3644	-1.2906	2.3191	0.56661	-0.60249	-0.095954	0.19606	-1.7911	2.6486	-1.574	0.60247	-0.38646	-0.081202	-1.0496	-2.7117	2.4381	4.8567	-1.5303	-2.6303	0.84736	-1.7311	-0.0013703	-1.1648	-0.97691	-0.32029	-0.92554	-0.58928	1.8972	2.0651	3.361	0.68688
-23.389	-22.732	-20.023	-20.465	-23.751	-22.029	-25.266	-19.94	-22.83	-21.983	-23.735	-22.609	-22.738	-23.746	-19.485	-22.522	-23.481	-21.773	-20.449	-26.102	-25.076	-22.956	-22.16	-19.964	-22.919	-24.474	-23.387	-23.198	-19.624	-21.581	-23.263	-21.441	-22.303	-18.916	-21.283	-23.377	-20.12	-23.831	-20.449	-20.855	-20.21	-20.262	-26.695	-22.305	-22.059	-23.503	-22.104	-22.273	-20.817	-24.249
-4.9712	-3.0886	-5.1584	-7.1547	-7.2878	-3.6973	-6.4976	-6.516	-7.1994	-4.6591	-4.7772	-6.4204	-7.094	-6.4709	-2.128	-8.0408	-4.1772	-5.4785	-6.3785	-6.3676	-8.5869	-2.1726	-2.0561	-8.7867	-6.4151	-5.7898	-6.0879	-4.4283	-5.3011	-4.9541	-5.265	-3.107	-6.7083	-7.8113	-5.6504	-4.3064	-7.5477	-2.9378	-6.4097	-5.5601	-5.6847	-5.0518	-6.4046	-6.3222	-3.7072	-6.6951	-5.4195	-4.9937	-7.1822	-6.7389
-13.683	-14.024	-13.525	-10.646	-11.746	-14.64	-11.591	-12.983	-10.781	-13.481	-15.178	-11.769	-9.7438	-12.468	-11.548	-10.909	-12.975	-11.464	-10.502	-15.288	-12.013	-9.2421	-10.348	-13.343	-15.588	-12.288	-10.613	-9.6506	-8.7889	-12.517	-10.691	-15.108	-11.731	-13.944	-9.0648	-11.399	-13.389	-12.751	-12.81	-11.768	-11.877	-10.368	-14.892	-13.196	-12.223	-13.937	-11.097	-15.65	-10.127	-15.861
0.6536	2.838	1.5149	1.1544	3.0964	3.7852	4.2397	2.0451	3.9877	0.11818	4.4141	2.7734	2.7744	3.9816	4.8457	2.2632	-0.27432	3.6927	1.1633	2.0727	2.2339	2.6181	5.0164	0.48976	2.1897	5.7231	4.9878	3.4444	2.2545	3.4718	4.1754	3.6579	1.3037	2.9606	1.2393	2.0658	-0.60464	2.5385	0.99926	5.4309	3.8438	0.88172	2.9656	-0.37379	3.2301	4.8333	3.5709	0.84684	0.1882	6.0228
-21.059	-22.716	-22.083	-21.185	-22.769	-24.116	-23.574	-21.082	-21.27	-18.358	-22.073	-21.11	-22.649	-19.862	-21.99	-22.534	-22.321	-23.605	-19.029	-23.214	-25.581	-24.178	-20.004	-21.119	-23.147	-23.206	-23.025	-19.993	-20.581	-22.315	-20.916	-20.337	-23.612	-23.093	-20.319	-25.073	-23.623	-22.432	-19.008	-22.488	-21.81	-24.962	-21.009	-24.131	-20.907	-20.408	-21.253	-22.226	-24.636	-23.494
0.77673	1.4348	-1.2299	0.10301	-1.1004	-1.4327	-1.1014	-1.0482	0.29823	0.035782	0.73112	2.438	2.6357	1.3497	-1.1405	-0.36201	0.10263	2.8664	-1.286	-1.169	2.4038	-0.3805	-0.015598	-2.2928	-1.8362	-0.12081	2.0293	-0.58489	-1.1667	-0.1457	1.2524	2.004	-2.285	0.13098	-1.4956	0.14359	3.5947	1.1743	-1.8005	3.4321	-0.61	-0.35665	0.12317	1.5056	3.6021	-1.8357	0.67689	-4.5888	-2.7274	0.16084
0.20169	0.78577	-2.9689	-2.6404	-0.56871	4.4896	-1.9186	0.35179	-3.123	-0.57917	-0.0053	-2.4627	-0.29321	1.3157	0.45076	-0.94274	0.27618	-2.2785	0.53649	-0.97986	-2.3138	0.065114	-3.1076	0.76164	0.14369	2.259	1.8636	-2.3394	-0.58569	0.35259	-1.7625	-0.32832	0.47182	2.7603	-1.4188	3.8784	0.45304	-2.3576	-3.8098	-2.4101	-2.6613	-1.3033	-3.7496	0.80727	0.94819	-0.26199	-0.38622	-1.5915	-1.1603	0.84737
-4.0021	-2.0678	-3.7996	-3.6746	-3.5066	-3.1618	-3.1511	-1.1034	-5.9437	-3.4045	-3.0364	-2.3011	-3.6569	-3.6805	-1.3602	-1.2716	-2.5492	-4.0293	-1.5035	-1.9266	1.8851	-2.678	-1.6815	-3.5827	-6.1749	-2.4179	-3.4674	-2.9355	-5.3248	-3.5172	-5.4059	-3.2614	-2.9361	-1.0889	-1.3417	-2.3422	-4.6844	-1.6134	-2.7704	-0.92497	-2.0873	2.3953	-1.5411	-4.3183	-1.8243	0.19269	-2.1483	-3.3982	-1.829	-1.9129
6.0039	5.0966	5.1746	4.5786	5.8084	7.3271	3.8197	2.5734	4.1034	8.8256	1.5905	4.6606	0.34905	6.2779	1.1271	7.6568	6.5677	4.4241	11.489	7.6623	5.4278	5.9744	3.3568	2.1636	0.99071	4.2436	3.5658	5.9682	2.3821	5.0766	-0.088359	4.9977	3.7886	5.513	5.1239	4.706	5.4674	4.5353	5.3134	1.5173	6.2782	2.3249	5.5743	6.4958	3.2329	3.7144	6.6565	4.0168	3.9611	1.8146
-1.8116	0.67154	-3.7623	-2.9336	-4.483	-0.92736	-1.9102	1.7369	-5.2846	0.63525	-1.3821	-4.7628	1.3084	-2.4672	-1.0306	-1.884	-2.666	-0.22432	-3.36	-1.3802	-1.41	-2.928	-4.2523	-0.99984	-0.93276	-2.4971	-1.4971	-2.7182	-2.1771	0.10066	0.093308	-0.095843	1.0053	-1.908	-0.24027	0.75165	-3.5493	-2.6797	-0.65322	-1.4511	-3.025	2.089	-0.15339	-0.13487	-0.88583	0.15256	-2.5407	-0.17081	-2.2458	-4.2683
5.229	3.2881	3.4468	4.4241	4.3749	4.2716	6.1336	4.1266	3.7761	3.3402	0.13923	3.5905	4.5862	6.0409	1.8464	0.67427	0.81004	-0.24163	1.354	1.4116	1.6602	4.2247	0.024492	5.2203	2.6071	3.4067	5.2844	3.5848	3.5456	2.0308	2.2645	3.9287	5.687	1.4916	4.047	3.876	4.6709	3.483	1.2145	2.0466	6.7957	1.8297	2.9502	3.9858	2.4737	1.5548	-1.6827	4.6721	6.4322	5.2118
-3.5596	-3.4525	-2.747	-3.2866	-2.4863	-2.6667	-1.0851	-2.1903	-1.3061	-1.0062	-2.9995	-3.8083	-3.1093	-3.6017	-1.6156	-4.2407	-1.4158	-2.0497	-0.027757	-0.84095	-3.114	-3.128	-3.0964	-1.5138	1.1006	-6.0069	-2.0414	-2.5874	-2.518	-4.9125	-3.1372	1.5947	-6.0795	1.6143	-0.43857	-2.9321	-5.6469	-1.2879	-2.2395	-1.7184	0.8932	-4.8133	-0.79661	-0.96942	-2.9945	-6.1598	-2.9927	-3.4144	-3.4765	-2.3908
-5.6155	-2.911	-2.8042	-3.616	-6.1647	-6.7056	-1.249	-2.616	-3.8265	-3.753	-5.7359	-6.9198	-2.3185	-7.3194	-5.028	-5.4454	-3.0686	-5.1384	-2.1564	-3.1534	-6.3233	-2.705	-7.7183	-5.9568	-7.0531	-3.9357	-3.3364	-0.29977	-1.7861	-4.9861	-5.036	-7.6397	-2.4006	-4.3625	-3.8946	-2.5729	-8.026	-6.9573	-2.0577	-3.5924	0.16381	-7.775	-1.9429	-3.4427	-7.0387	-4.3609	-4.3027	-10.547	-3.4885	-5.0696
9.0512	7.131	10.45	9.8344	7.8636	7.5924	6.3205	9.6187	8.039	5.0274	10.597	10.751	7.4962	10.778	6.9552	7.8844	7.1436	12.405	7.5351	8.0994	11.567	11.483	9.2158	10.297	6.7823	10.66	8.1338	10.845	8.6228	8.6037	10.157	10.744	10.226	8.7619	7.7999	9.6741	9.957	7.5195	9.7983	10.308	8.5604	9.9886	9.0371	11.215	7.3302	9.2181	5.4704	9.1244	5.8767	6.6549
9.7282	11.575	8.5777	11.447	13.291	9.9164	9.3307	8.5188	9.0791	9.1389	7.9043	7.2239	10.358	11.705	10.197	11.663	7.3756	10.52	9.925	8.0693	10.637	8.8567	8.2442	11.754	11.864	7.1049	14.431	7.6619	11.05	12.408	7.8804	6.5876	12.209	8.8733	8.8679	11.59	10.23	8.777	10.798	8.3735	10.458	9.1562	11.049	14.344	14.179	7.6623	9.2342	9.1589	10.781	7.5512
-7.9291	-4.1148	-5.4997	-9.3703	-4.1486	-4.0111	-6.0036	-5.0849	-4.0399	-5.4623	-3.8571	-6.3709	-4.0865	-6.9786	-1.666	-7.6454	-7.1259	-7.0562	-5.2473	-6.4675	-4.0636	-9.2133	-1.8608	-6.8211	-3.1034	-8.2358	-5.7624	-5.8734	-5.8669	-6.1914	-7.9941	-6.2282	-5.3006	-4.754	-3.9509	-2.8992	-4.3329	-7.3817	-3.188	-5.2816	-5.6495	-4.1787	-4.4435	-4.9003	-4.1247	-5.2623	-3.9549	-6.4101	-5.4378	-3.2882
-1.5366	1.3914	0.51257	2.1407	0.17055	1.1217	1.7698	-1.852	-0.97659	-0.81263	-0.018883	0.59568	-3.9895	-3.2981	-1.2276	0.42894	-0.55908	-0.48181	0.26754	1.7413	-1.8844	-0.92322	-3.6291	1.3054	-0.28607	-0.56505	-1.0552	-3.7246	-3.3602	-0.46816	1.0976	0.44274	0.14726	-4.7574	2.0944	-2.5858	-0.14978	-0.90814	0.36606	-0.37219	-0.18248	1.139	-0.46526	-0.95628	1.3546	-2.1108	3.6915	-0.32668	0.53683	-0.8352
-11.914	-7.8956	-7.8813	-11.512	-6.1407	-6.4248	-10.692	-7.1306	-8.2466	-7.3887	-9.7564	-8.8439	-8.7973	-11.135	-8.1571	-8.0838	-7.4244	-11.876	-8.0182	-10.163	-7.1845	-5.0462	-8.1373	-6.8269	-10.51	-10.78	-9.7864	-9.5016	-10.313	-9.5113	-8.7243	-10.406	-7.8462	-9.5786	-8.8288	-8.8851	-6.6495	-7.103	-7.2971	-6.7661	-8.7236	-7.917	-7.7698	-8.8408	-5.5492	-7.0422	-9.1073	-7.2994	-9.879	-11.514
-15.306	-15.3	-16.387	-14.079	-15.076	-13.653	-13.468	-11.888	-15.412	-9.6376	-13.122	-13.944	-9.5488	-11.617	-13.909	-12.839	-12.664	-14.367	-13.43	-13.315	-11.516	-13.256	-14.234	-13.758	-13.187	-14.458	-12.514	-11.79	-13.814	-14.065	-15.125	-11.392	-12.445	-11.324	-16.392	-12.198	-12.266	-13.755	-10.55	-11.955	-9.2426	-9.0423	-13.4	-13.278	-14.541	-14.548	-11.916	-15.71	-13.845	-10.496
-11.541	-10.797	-7.4589	-10.207	-13.005	-10.551	-11.303	-12.59	-11.817	-11.873	-9.5101	-14.34	-12.097	-11.354	-9.6916	-12.619	-11.159	-15.524	-11.09	-11.796	-10.533	-11.686	-11.478	-14.655	-7.1155	-12.346	-9.9384	-12.269	-12.575	-9.5653	-9.8171	-11.224	-14.888	-15.974	-10.663	-12.716	-8.1638	-11.343	-12.387	-10.253	-10.775	-15.345	-12.234	-6.5415	-11.442	-11.702	-13.949	-9.1198	-10.936	-9.6044
-11.829	-15.365	-12.087	-11.486	-13.875	-9.8101	-16.702	-13.286	-15.139	-14.488	-12.502	-13.455	-14.367	-15.23	-9.84	-11.606	-9.0692	-8.6522	-12.484	-10.789	-14.563	-13.536	-12.145	-15.266	-12.958	-11.156	-10.268	-11.993	-11.353	-10.806	-9.3432	-14.901	-10.19	-11.224	-14.731	-11.99	-14.518	-11.075	-12.632	-12.146	-14.33	-13.056	-12.287	-14.537	-12.663	-14.545	-13.224	-13.123	-12.448	-12.613
5.8181	4.7264	6.6453	2.623	5.084	1.7113	2.9525	3.9013	4.7433	7.105	3.4631	7.3783	3.5705	8.6958	2.845	2.5505	3.9281	5.1464	2.105	8.1107	5.3219	6.3217	5.8415	2.8666	5.1768	3.9702	5.9289	5.6347	3.2087	6.2132	5.04	6.5309	4.5457	4.3583	4.2567	1.5328	5.028	5.4698	4.4008	5.4418	2.5985	4.5507	5.1433	4.1886	4.9304	4.1549	6.7381	5.5861	2.9314	3.7376
-12.519	-13.879	-15.558	-11.522	-14.512	-13.264	-14.065	-10.478	-13.34	-12.4	-10.594	-12.589	-14.485	-13.869	-11.74	-13.715	-14.066	-16.51	-11.508	-14.263	-8.6548	-12.902	-15.608	-14.444	-14.763	-12.041	-12.816	-12.794	-12.498	-10.277	-14.23	-15.393	-14.793	-15.003	-13.8	-9.5061	-11.303	-14.378	-17.151	-10.277	-13.121	-13.458	-15.98	-12.796	-13.687	-12.388	-10.923	-13.271	-11.176	-12.244
-0.57143	0.46143	4.9491	0.5709	4.1333	2.9857	2.7498	-1.6458	1.7911	1.9996	3.9097	3.0427	1.509	-1.5125	3.7616	-0.73492	-0.9665	4.5836	2.6083	-0.16342	3.5714	1.6885	0.13856	3.0907	2.4306	2.2149	0.16256	2.0935	0.99439	3.7514	2.8667	-3.6555	2.8511	3.0511	2.4586	0.53139	1.5511	2.2355	0.084402	1.7802	0.89276	-0.49352	2.1423	0.9513	1.9073	3.0665	0.61297	0.35163	4.0986	0.097741
3.3947	1.826	2.684	-2.6413	0.048615	0.11044	-0.83694	4.056	3.1214	3.9533	1.6374	1.4031	1.1575	0.87238	0.069373	0.83669	3.9218	3.5574	2.771	1.4553	3.3893	-1.0411	1.6441	0.59787	2.3454	2.3349	4.8538	2.8327	0.061058	0.49834	2.3543	1.0601	0.45654	0.73693	0.36026	0.45628	1.8358	0.29792	1.3946	1.8826	3.6956	0.434	3.9941	2.9124	0.029891	1.8954	1.8296	0.41967	1.232	2.1515
-9.269	-11.767	-8.3801	-8.2947	-9.9337	-8.4859	-10.582	-12.4	-10.865	-12.941	-12.341	-10.204	-11.771	-11.262	-8.1553	-10.399	-11.22	-10.245	-11.67	-11.49	-9.9885	-11.057	-13.84	-10.237	-13.354	-12.124	-7.1759	-8.8058	-14.901	-8.2232	-9.4277	-10.749	-9.4735	-11.265	-14.648	-11.952	-8.1003	-10.431	-12.296	-11.092	-12.168	-9.7987	-8.5881	-11.099	-11.454	-8.8413	-9.1875	-10.265	-11.496	-8.6173
0.32776	-0.48103	-0.2755	-2.1356	0.022332	-2.1457	-5.4634	-0.246	-0.78097	0.45721	1.8733	-0.59235	-1.6195	-0.87508	-1.7852	-1.7925	-1.9466	-1.5646	-5.612	-3.0686	0.97469	-2.2105	0.65911	1.8765	-2.4124	-0.68505	-1.2814	-2.432	0.99081	-2.3055	-0.75672	-1.9821	-0.52539	-0.91981	-4.7356	-2.0388	-1.762	-0.11096	0.066147	-2.2441	-1.3496	-0.84495	-0.89351	-4.0625	0.02708	-2.3558	-3.6684	-0.59604	2.0879	1.2604
1.498	-1.7027	2.2576	0.89198	2.3146	0.30083	1.8617	1.9869	0.43882	1.94	-0.28874	1.2909	0.47506	3.6161	2.4298	-1.655	0.55019	2.1098	4.8835	1.1301	2.2621	-1.7859	-0.3744	-1.0691	-0.85387	-1.1982	-3.2706	0.91709	1.6363	0.90982	1.233	0.65134	3.4056	-1.5701	2.4642	0.89483	-1.1703	0.76655	0.97998	-0.87889	-1.7082	-2.0135	-1.0039	4.739	-0.70015	-0.41938	0.87344	1.2129	1.6686	-1.8717
-4.3379	-0.31239	-6.0222	-1.5717	-2.0849	-4.6259	-6.0284	-4.2628	-2.0519	-6.1208	-1.7122	-3.9239	0.053945	-2.8234	-5.7762	-3.9723	-2.2228	-1.6106	-1.8509	-5.4715	-1.6383	-3.5696	-3.3823	-1.7049	-2.9304	-0.075867	-3.0636	-1.7765	-0.74105	-2.5315	-4.674	-1.3939	-4.6579	-1.6893	-6.6369	-2.8482	-2.6994	-0.26339	-1.6685	0.97537	-3.1118	-3.3322	-6.5889	-3.2436	-2.7496	-2.4618	-3.3216	-3.3592	-4.0121	-5.838
-3.2796	-5.9745	-1.9643	-1.0788	-2.1613	-0.95033	-0.34109	-2.7297	-0.47782	-2.7767	-1.4406	-2.2033	1.4086	-3.8011	-0.59188	-3.359	-1.6964	-3.8785	-0.8591	0.42192	-0.10878	-0.52154	-2.9994	0.57469	-0.52938	-1.1054	-0.961	-3.2505	-0.91737	-1.1434	-5.4185	1.0476	-0.58066	-3.5992	-3.7437	-2.1129	-2.0781	-2.0724	-1.9914	-4.014	-1.3337	-1.6946	-3.1944	-3.4472	-3.8926	-2.2624	2.1304	-3.5978	-4.2901	-4.1971
-15.691	-13.683	-14.139	-11.809	-13.009	-12.72	-12.431	-16.144	-15.383	-13.192	-9.302	-10.833	-11.257	-13.304	-14.456	-16.814	-13.143	-13.403	-11.375	-14.045	-16.915	-15.209	-12.983	-14.728	-12.378	-14.889	-13.516	-14.102	-12.559	-12.729	-12.927	-13.456	-10.866	-13.267	-10.458	-10.265	-13.201	-15.489	-15.246	-14.507	-16.567	-14.526	-14.431	-11.632	-13.077	-12.005	-13.604	-15.652	-14.023	-14.267
-9.5304	-12.573	-12.954	-13.751	-15.018	-13.354	-16.721	-13.121	-16.515	-12.624	-14.47	-11.39	-17.129	-13.097	-13.921	-12.29	-14.289	-15.92	-14.209	-11.32	-15.333	-13.871	-15.681	-14.3	-17.101	-14.819	-15.719	-15.88	-16.654	-14.393	-16.586	-12.904	-12.14	-15.319	-13.979	-16.032	-13.818	-11.457	-11.882	-15.501	-15.546	-13.731	-16.01	-14.585	-12.072	-17.225	-13.307	-15.023	-13.986	-13.321
4.749	3.7975	1.1764	2.3667	-0.14994	2.3098	1.7422	0.77149	1.9436	3.7972	1.114	0.69117	2.1068	2.885	3.8565	2.4565	2.9285	1.219	0.28203	3.3423	1.184	3.0228	5.1443	0.051274	3.8207	8.1402	1.8854	1.6798	4.6427	0.05103	2.0074	4.8857	-0.78608	1.1198	0.73126	0.52084	4.2963	1.0216	3.7825	-1.9221	2.3025	2.8475	1.3509	-1.5142	0.41091	-2.0836	-0.34037	1.8661	1.9532	3.5841
-16.716	-12.327	-14.428	-9.3721	-11.923	-13.275	-14.105	-13.847	-13.432	-11.628	-14.539	-14.02	-11.718	-10.912	-8.8062	-11.893	-15.254	-12.198	-16.483	-11.01	-13.409	-14.077	-9.9733	-11.616	-12.06	-12.4	-12.185	-7.8118	-11.692	-10.087	-9.8778	-15.092	-14.025	-10.932	-11.928	-9.8401	-9.9656	-10.919	-8.0449	-12.299	-10.05	-12.478	-11.453	-12.91	-9.4848	-10.449	-12.353	-12.126	-10.963	-11.91
-10.811	-11.255	-13.073	-11.242	-11.441	-13.938	-11.743	-11.794	-14.607	-11.52	-7.9455	-11.26	-13.506	-10.931	-14.086	-17.632	-13.71	-10.363	-12.941	-13.806	-13.675	-15.282	-11.808	-15.737	-10.507	-12.778	-12.815	-14.74	-12.838	-14.127	-14.195	-12.676	-13.298	-14.839	-13.961	-13.32	-11.104	-10.258	-13.414	-15.93	-10.367	-10.899	-13.014	-14.255	-9.7311	-14.401	-13.434	-12.728	-14.724	-10.796
-11.389	-11.508	-10.908	-7.8257	-11.406	-13.188	-12.493	-11.83	-12.102	-9.6504	-9.9629	-9.8385	-5.0752	-8.6124	-12.79	-11.167	-11.921	-13.358	-11.452	-9.0192	-11.618	-9.9814	-9.7522	-10.423	-11.054	-12.07	-12.42	-11.862	-9.5354	-12.133	-8.6297	-11.863	-14.13	-11.471	-11.375	-13.143	-11.686	-15.279	-7.5025	-8.5395	-10.619	-10.877	-11.13	-11.218	-11.265	-9.4084	-11.987	-10.48	-8.8789	-9.703
-11.132	-9.9308	-9.0926	-9.3551	-12.097	-13.247	-10.533	-10.14	-11.303	-8.6758	-11.284	-7.4392	-13	-10.789	-7.745	-6.5073	-11.381	-8.6296	-10.65	-10.095	-11.748	-9.783	-8.8924	-10.323	-9.3197	-9.8259	-13.022	-11.01	-10.33	-10.42	-9.1907	-11.729	-12.208	-8.3532	-10.63	-13.232	-10.763	-10.785	-10.177	-10.219	-13.409	-8.3839	-10.31	-10.697	-9.7254	-11.295	-10.531	-10.82	-10.814	-11.306
7.7782	9.9306	7.9714	9.3832	10.351	9.0484	11.027	7.8853	5.9628	8.832	6.2475	9.7887	7.9695	8.1322	14.566	9.6246	10.383	10.679	10.789	11.667	9.4303	8.3927	11.503	7.8892	8.8275	10.84	9.9436	11.598	9.9238	10.518	10.975	10.244	8.8101	8.383	7.8126	9.8077	9.4153	11.215	9.6726	7.9328	7.8556	9.9549	10.788	14.313	10.653	9.6869	12.032	8.8396	8.7089	8.3995
4.0657	2.1227	6.0617	3.965	6.5307	1.8002	5.1575	4.504	3.0906	5.6215	6.9326	2.8225	3.481	5.1103	6.5172	6.1989	7.1437	1.2	5.3559	3.0031	3.1516	8.0683	3.9038	7.2124	4.3287	6.6296	4.593	2.7984	5.9318	6.0323	1.8679	3.0126	3.7917	4.2138	3.4329	4.8309	3.4823	1.0079	3.5004	3.7657	5.3711	6.2986	-0.12217	1.6258	4.7774	3.2116	2.7816	4.8351	3.4381	5.794
0.17613	-1.2791	0.45677	3.2629	-0.4639	0.29318	-2.697	-1.9955	-0.55606	0.52656	0.68724	-2.699	-3.8446	-2.3239	-1.8426	-0.52872	-0.67671	-1.5779	-1.94	1.2313	-1.9505	-0.21455	-1.6233	1.0216	-3.0752	-3.9863	1.2789	0.19283	0.49748	-2.1374	-1.1581	-1.5396	1.4018	3.4884	2.2631	-2.0396	1.7648	5.35	1.2372	-0.78837	-0.92657	-0.65979	0.55231	1.0814	1.1432	-0.11709	3.4563	-0.17576	-0.33346	1.2081e-05
-4.0405	-2.8809	-5.1347	-5.3959	-4.3693	-5.3891	-4.1999	-4.2097	-4.2961	-5.485	-2.5193	-2.2601	-4.0774	-4.2664	-3.1359	-4.3131	-0.72037	-6.2686	-5.1467	-3.9703	-2.0917	-4.6376	-4.4667	-3.3193	-4.2517	-3.3211	-4.0446	-0.16754	-2.8987	-4.4895	-2.0362	-3.9759	-4.2191	-3.0988	-6.4478	-4.2194	-4.0943	-6.0488	-5.1036	-5.1484	-4.1123	-3.3733	-5.9555	0.33469	-0.51906	-3.0914	-5.4185	-3.4294	-4.0389	-3.239
-13.563	-12.729	-13.467	-11.82	-12.932	-12.703	-14.338	-12.177	-14.537	-12.235	-15.571	-15.046	-16.449	-13.656	-13.768	-13.969	-15.581	-13.785	-14.017	-12.463	-17.892	-12.91	-13.728	-10.483	-14.983	-16.036	-15.176	-13.737	-16.001	-10.743	-14.291	-12.628	-9.9659	-15.649	-13.213	-13.735	-12.883	-16.987	-12.205	-17.098	-14.065	-13.701	-16.308	-15.592	-13	-14.248	-11.05	-16.505	-14.783	-12.224
1.4232	-0.12735	0.41869	-4.168	-4.3286	-3.3236	-4.2225	0.44798	-3.1328	0.2257	-3.042	-6.2036	-4.779	-1.8147	-0.42633	-4.4792	-2.8791	-2.1042	-3.7655	2.104	-0.34593	-0.33764	-1.8239	-0.45693	-6.4523	-1.7132	-1.4811	-4.2396	-2.8953	-1.327	-1.0956	-4.1076	0.2243	-4.3123	-3.0228	-2.6389	-6.4494	-2.6901	-1.1919	-2.6638	-3.1344	0.35899	-1.2384	-2.432	-2.1623	-3.7282	-0.85441	-6.2492	-5.308	-3.6936
-7.3227	-8.1177	-9.6423	-9.166	-7.2286	-8.3863	-9.2932	-8.0307	-10.911	-10.611	-6.8085	-10.955	-7.5189	-9.601	-9.7837	-11.949	-7.7665	-9.2375	-15.023	-12.952	-8.4735	-8.8926	-8.1576	-6.7855	-10.35	-9.2536	-8.6573	-8.2712	-7.9254	-8.0745	-9.0564	-8.6668	-7.1763	-12.418	-10.164	-10.147	-9.039	-9.8684	-10.959	-12.212	-10.307	-7.3989	-7.5345	-5.2865	-9.209	-7.5313	-12.541	-11.281	-11.194	-10.097
-22.298	-22.446	-20.106	-21.511	-23.489	-23.886	-20.728	-20.796	-22.401	-24.68	-23.819	-24.466	-25.357	-22.36	-21.273	-23.742	-21.491	-22.229	-22.674	-20.724	-18.329	-21.179	-19.479	-21.84	-20.149	-23.982	-21.707	-22.036	-21.703	-21.553	-22.514	-25.642	-19.291	-22.575	-21.619	-21	-21.963	-22.158	-22.453	-23.311	-25.018	-22.007	-25.222	-20.064	-22.388	-22.4	-25.546	-21.051	-23.779	-21.87
-10.355	-8.4418	-5.6023	-7.3064	-7.0707	-7.734	-9.9268	-8.3213	-8.8282	-7.5452	-8.0927	-10.787	-7.3591	-9.4388	-7.8617	-5.781	-9.36	-10.565	-11.105	-5.9988	-9.5644	-7.726	-8.8196	-9.3785	-13.353	-6.0194	-9.5518	-9.7644	-7.3439	-5.7058	-7.8025	-8.6554	-9.7669	-6.7168	-7.6282	-9.6907	-11.837	-7.723	-7.8239	-8.5057	-10.57	-9.861	-9.4707	-10.068	-7.1323	-11.112	-8.8239	-13.365	-8.5495	-8.56
-3.7514	-4.1696	-3.9247	-3.7118	-1.9861	-4.6923	-1.1156	-4.7216	-4.2957	-1.6084	-0.66768	-3.7161	0.13217	1.249	-1.2397	-3.5857	-1.6401	-0.19358	-3.9875	-0.70363	-0.73931	-5.1794	-3.6691	-3.7433	-1.7398	-1.7671	0.05192	-1.2485	-0.66567	-3.8286	-0.7319	-3.3928	0.97063	-1.1407	-3.97	-2.2046	-1.2189	-1.0157	-3.3419	-1.2083	-3.7796	-6.3824	-1.8832	-4.2333	-4.7592	-4.2281	-3.6943	-2.0341	-2.9638	-1.4126
-2.0613	0.8679	-2.2509	-0.33761	0.64204	1.3076	-0.67702	-1.9537	0.035955	-1.4736	0.70453	2.0316	0.1368	2.0838	-4.1435	4.6942	1.021	2.7446	2.226	1.9629	3.7518	0.73709	0.13111	2.4339	1.6891	0.72071	0.2872	0.82199	1.9602	2.0605	3.4817	1.0118	0.37881	0.7598	3.0804	0.24197	0.041701	2.216	1.117	-1.1193	3.6076	2.6561	2.8399	3.7864	-0.33751	0.72779	4.6733	3.6543	0.47246	0.68127
-1.4449	0.87165	2.0751	-0.82046	0.076203	0.74494	0.71262	-0.96241	-1.4756	-1.3889	1.153	2.1475	-0.34794	-0.55148	0.030695	-1.8626	0.28122	1.5676	-4.1046	0.91136	-0.82441	-2.1326	-1.9576	1.0255	-1.1693	-1.7056	-1.3276	-3.1875	1.8328	0.75396	-1.8431	-0.57206	0.54641	-1.6072	0.458	-0.89514	-2.1868	4.1157	2.7899	1.9814	-0.42231	3.2199	2.0315	4.6878	0.34056	-2.2329	-2.58	-0.21227	-2.1876	1.3155
-10.877	-9.2538	-11.279	-11.181	-10.644	-11.419	-10.212	-9.9741	-10.016	-8.8123	-10.917	-7.8039	-12.877	-14.13	-10.726	-12.56	-12.398	-14.463	-7.2281	-9.0694	-9.8393	-9.1365	-10.991	-11.224	-9.5826	-11.499	-8.6352	-11.734	-11.714	-11.564	-10.198	-10.042	-10.487	-10.899	-11.474	-14.141	-10.522	-10.519	-9.9953	-8.6956	-9.1348	-8.3196	-8.5984	-15.26	-8.7699	-13.355	-13.207	-11.858	-8.8849	-8.7983
-0.5669	-3.8775	-1.1918	-3.0327	-1.8092	-4.3756	-6.1896	-3.6115	-4.842	-0.83491	-5.6181	-5.8674	-1.0809	-1.112	-2.3591	-4.0527	-3.9988	-0.72253	-0.97552	-3.8804	0.29489	-2.5461	-2.4014	-2.5181	-4.5155	-1.6923	-0.15636	-1.6767	-2.4697	-0.032263	-5.4959	-1.1918	-2.3735	-3.292	-1.9643	-1.8221	-2.7584	0.98838	-3.6229	-2.8656	-1.924	-2.0224	-0.6909	-4.5233	-1.9745	-0.69544	-1.2458	-0.13826	-1.3298	-0.69234
-1.4392	-4.205	-5.5137	-6.3533	-6.6174	-6.6374	-5.494	-3.1505	-4.6389	-3.5996	-3.2417	-4.9003	-3.5113	-2.1332	-5.5496	-4.545	-1.9381	-6.5758	-3.7491	-0.67893	-4.5194	-3.5028	-5.583	-6.078	-3.0633	-5.8276	-3.5404	-4.6415	-6.3611	-6.9722	-6.8895	-5.1703	-0.16647	-3.4111	-5.0812	-4.4609	-7.3552	-4.759	-5.4799	-3.0471	-2.6675	-8.0627	-3.1186	-4.5221	-1.3924	-4.6276	-7.6705	-5.3819	-5.3873	-6.7632
-10.557	-8.9079	-8.5634	-8.5603	-10.056	-11.764	-10.625	-12.692	-10.677	-13.178	-13.618	-9.8947	-10.469	-10.767	-10.743	-6.058	-7.9809	-13.366	-9.3852	-9.8364	-10.353	-14.201	-10.965	-10.848	-14.363	-10.78	-11.486	-12.929	-11.541	-8.8642	-9.1871	-12.887	-12.965	-12.7	-15.611	-11.849	-7.8279	-10.799	-12.728	-12.043	-9.7233	-10.414	-9.3813	-10.578	-9.1262	-12.443	-8.9872	-11.279	-8.9236	-12.445
-3.2561	-1.6149	1.0097	1.6068	2.4794	-0.12045	1.391	-1.9882	-1.6434	1.0349	2.3586	-2.6612	0.54157	1.6643	-1.9254	-0.041735	-1.4576	-2.9261	2.0759	4.0181	0.26899	-0.62521	-4.5335	-1.5262	2.5356	-3.9777	3.0357	1.4205	0.85122	-0.01829	-1.547	0.29599	1.3999	-0.021513	-0.4054	-0.75427	0.92921	-0.42875	-1.6098	-1.4941	0.94943	-2.0765	-1.645	1.2882	-0.061308	1.3134	0.57613	2.4294	2.1344	-1.7289
-1.3229	-4.5067	-1.8704	-3.0432	-2.6267	2.1232	-2.6831	0.24912	0.451	-2.7241	0.67984	-3.5178	-0.70097	-1.3125	-2.6132	-4.1016	-2.4117	-1.7555	-1.5946	-2.0676	-0.92153	-2.7128	-3.596	-5.4282	0.24826	-5.8189	-3.3549	-1.4393	0.97879	-1.647	-1.6739	2.2293	-2.4354	-4.6436	-2.835	-0.51928	-5.1916	1.1812	-1.6662	-2.109	-1.1739	-1.3492	-3.0836	-1.7909	-3.9842	-5.7722	-0.42138	-2.5754	2.0523	-0.99972
2.5026	1.4344	-0.68738	4.5869	0.23933	3.6053	4.4605	3.4641	2.5007	-0.76311	3.2217	6.2447	-0.01918	1.8177	0.71286	1.4764	1.9746	1.2093	5.2677	2.6394	0.17837	2.6882	3.1665	3.0836	3.6065	2.5262	2.5758	1.9211	0.028756	1.4038	3.2481	2.8413	3.2979	6.2036	2.3083	1.5204	4.7515	2.0614	4.8607	5.66	2.7149	2.0201	-0.60436	1.4629	0.51014	4.2526	3.4516	0.56897	1.6893	1.6174
-1.2129	1.9225	-2.3688	0.4688	1.2717	-0.28591	-0.31488	-3.8201	0.2251	0.61932	-0.86884	2.3259	0.7698	2.5144	-2.4515	0.74352	0.13858	-0.96693	-1.8365	-1.5038	0.33564	-1.6974	-1.1543	1.9957	-0.30494	-1.1172	0.84008	-1.4833	-2.0234	-2.0885	-2.4122	-1.0321	0.14162	-1.7767	2.8341	-0.033336	-0.74322	0.45614	-2.695	-1.9247	2.739	0.51242	-2.7151	-2.295	-2.9296	0.18069	1.0273	-2.7389	-0.21458	-3.3976
1.2872	-4.4283	-4.0917	-3.5321	-5.6072	-5.1736	-3.0664	-1.2865	-6.6431	-4.27	-3.3238	-3.645	-4.0652	-3.1894	-1.5311	-4.6333	-3.3213	-4.4766	-4.9243	-0.92752	-0.62714	-3.3671	-2.6594	-2.1874	-5.9842	-0.99509	2.8292	0.76019	-2.7125	-3.0848	-3.6997	-0.54908	-2.8313	-1.8003	0.010087	-2.7607	-4.5784	-2.7113	-2.3488	-2.6184	-4.0465	-5.1055	-3.8645	-2.0852	-2.4883	-5.1552	-6.3504	-2.2045	-3.8203	-3.4667
-2.3631	0.7427	-1.6715	-0.54851	-0.13521	-2.9949	-1.3719	1.6163	-0.70626	-0.34541	-1.2015	-3.7947	-0.86974	-2.4701	-2.0636	-0.195	-3.4816	1.3397	-1.2536	-0.38675	-0.41487	-0.79233	0.57167	-1.5412	-5.6493	-1.5873	-0.086564	-3.1015	-1.6424	1.235	0.45286	2.0321	-1.9305	1.2306	-5.0462	-1.2811	-2.3032	-1.0384	-1.1705	1.5137	-3.4462	3.0387	1.6291	1.6509	-1.1186	-2.5262	-0.56589	-0.33649	0.39768	-1.7799
3.9409	3.8169	4.7893	7.5596	5.2996	0.6558	4.02	0.72682	5.4765	1.6508	0.79039	1.7907	2.9161	2.621	3.2602	4.8491	2.2011	4.8341	0.16936	0.51967	2.8039	3.2899	0.26278	6.43	3.9369	1.8987	2.4546	0.53021	4.0506	0.74262	3.9882	2.3112	4.9932	1.3264	5.2533	2.2525	-0.92137	2.6291	4.7342	-2.0721	6.4049	2.8855	4.0485	1.5727	5.0256	-0.54744	2.4474	1.1357	1.7924	0.29089
-8.8698	-9.3361	-11.701	-14.749	-11.048	-12.7	-10.053	-12.251	-12.251	-14.302	-8.2405	-10.66	-12.417	-13.284	-13.866	-12.288	-11.154	-12.242	-12.955	-13.017	-10.274	-11.663	-12.84	-14.308	-15.45	-15.728	-13.873	-15.464	-8.7278	-14.947	-12.515	-11.249	-11.093	-11.64	-11.153	-13.8	-15.189	-11.179	-13.561	-12.403	-10.36	-12.691	-10.822	-8.2892	-14.903	-14.187	-13.945	-10.563	-13.189	-13.12
-13.897	-15.559	-12.303	-11.775	-11.725	-12.428	-8.2405	-12.274	-12.892	-11.082	-12.321	-9.7686	-14.286	-13.513	-10.436	-10.864	-15.849	-7.8808	-11.884	-11.905	-11.357	-10.182	-11.721	-11.819	-11.994	-11.341	-8.2347	-14.02	-10.649	-9.6896	-8.9096	-10.335	-13.671	-11.963	-12.465	-11.623	-12.806	-11.149	-8.6836	-13.688	-9.4937	-11.498	-9.6837	-11.378	-11.281	-11.684	-11.629	-12.7	-11.836	-12.713
-3.2934	-5.2736	-3.418	-5.6621	-6.128	-5.8298	-7.05	-2.3731	-2.6265	-8.8915	-5.585	-2.2063	-2.8719	-9.3508	-7.0657	-4.5422	-4.8151	-4.2402	-4.9028	-6.2965	-3.3069	-5.0687	-4.2624	-7.5844	-4.5971	-7.8314	-4.4659	-3.0338	-5.3095	-5.7202	-7.8929	-5.6251	0.22507	-4.6056	-4.6465	-4.8842	-2.9138	-6.3541	-5.2858	-5.4757	-3.4666	-6.0288	-5.8941	-2.2222	-2.577	-6.0175	-5.6422	-4.5438	-8.6709	-7.3809
3.136	2.1709	0.88361	0.15936	-0.65777	2.4995	1.7449	4.0799	1.4481	0.5128	1.7716	0.37077	3.3722	1.8895	4.1391	1.3703	1.3294	0.87695	-3.2025	2.0811	0.26738	3.3187	2.5766	2.1843	0.72148	1.1964	1.643	2.4613	3.5186	3.659	-0.037332	1.8021	3.7384	-0.028874	2.6742	3.5824	0.75569	-2.3265	-0.040939	1.2057	4.186	-0.74062	-0.12295	-0.80123	1.1829	0.89386	-1.333	0.65977	2.2805	-2.4349
-12.746	-13.933	-13.34	-13.738	-16.545	-14.351	-9.9954	-14.29	-10.924	-13.722	-11.625	-12.496	-14.741	-11.7	-12.24	-9.6595	-14.187	-10.855	-13.225	-11.93	-15.415	-12.003	-14.648	-11.547	-12.299	-12.636	-15.847	-13.931	-11.681	-13.145	-14.492	-14.936	-13.578	-12.362	-11.211	-11.453	-12.982	-13.978	-9.5849	-7.9876	-13.463	-13.895	-15.598	-13.931	-10.275	-12.799	-15.505	-12.685	-10.757	-18.102
2.509	0.54564	3.4302	4.3692	0.68198	1.5743	0.44318	3.3519	2.0076	1.2869	3.5143	1.8208	3.6841	2.0657	2.574	-0.54556	1.7124	3.6855	1.4195	3.216	1.2192	0.80003	0.91674	0.77651	0.21239	2.6175	2.5185	3.6598	3.3869	1.3626	1.6081	2.4605	4.5101	3.0043	5.0676	2.7594	0.86312	3.9816	-1.9308	1.2963	3.9063	1.8166	1.3807	3.3636	3.2212	3.2052	1.3131	0.80817	3.8308	5.2957
-10.168	-13.07	-13.87	-11.085	-16.863	-11.173	-12.517	-12.15	-11.521	-16.332	-13.745	-13.289	-12.658	-13.389	-11.439	-11.302	-12.135	-14.739	-13.623	-13.555	-14.767	-12.305	-11.59	-15.27	-13.086	-14.259	-12.478	-13.543	-12.11	-13.896	-13.128	-10.233	-13.748	-12.895	-10.166	-12.257	-13.102	-12.418	-13.531	-12.156	-13.049	-11.985	-13.504	-11.34	-13.849	-10.627	-15.693	-12.666	-10.674	-12.334
-15.656	-14.486	-14.548	-16.21	-16.01	-14.045	-13.498	-15.486	-15.1	-15.304	-11.753	-12.395	-13.216	-11.864	-13.671	-13.935	-12.37	-13.211	-13.823	-13.745	-16.242	-14.452	-15.857	-11.742	-12.876	-16.42	-13.321	-15.182	-13.503	-14.037	-14.003	-15.928	-16.089	-13.875	-12.644	-13.479	-10.988	-17.508	-13.573	-13.068	-13.334	-14.14	-11.145	-13.874	-11.007	-14.178	-14.067	-14.712	-13.043	-15.224
-3.9536	-5.1226	-3.0042	-4.1648	-0.46389	-4.3838	-7.2867	-5.059	-2.7547	-3.2068	-2.7666	-3.9891	-4.7053	-4.8919	-2.5265	-7.899	-6.8438	-4.9577	-3.5285	0.40432	-4.0159	-6.1303	-7.5211	-2.6657	-4.6866	-3.6125	-3.7547	-3.3519	-2.8099	-1.7653	-4.8311	-3.6028	-5.281	-4.9318	-4.0261	-3.6626	-1.9847	-0.35382	-3.4057	-2.6081	-4.1678	-4.0493	-7.1443	-4.4028	-6.2792	-3.3908	-0.74309	-2.4056	-3.1894	-2.3251
-13.459	-10.797	-12.943	-7.6022	-10.552	-11.562	-8.6232	-10.753	-14.377	-12.784	-7.6155	-14.295	-12.783	-8.635	-12.478	-10.318	-8.9137	-10.767	-12.563	-8.8208	-11.477	-9.669	-11.744	-12.991	-10.549	-13.862	-10.062	-13.319	-8.9272	-8.8339	-9.5273	-9.5058	-9.8357	-9.2188	-10.506	-11.155	-8.6105	-9.5673	-8.412	-11.474	-12.982	-12.905	-10.595	-12.253	-13.695	-12.114	-12.172	-7.9393	-13.413	-9.6454
-12.877	-13.28	-11.825	-12.802	-9.5898	-14.456	-15.031	-11.875	-11.493	-11.638	-9.8294	-11.386	-14.162	-12.314	-16.772	-11.946	-14.701	-12.43	-16.182	-12.088	-12.219	-10.544	-16.029	-11.514	-13.215	-13.802	-15.865	-14.624	-12.99	-15.211	-13.352	-13.948	-13.271	-13.376	-12.864	-15.042	-16.323	-10.034	-12.49	-11.509	-14.06	-10.574	-16.125	-12.833	-12.945	-13.133	-17.337	-16.612	-15.477	-16.066
-12.807	-8.904	-10.565	-13.001	-12.059	-11.704	-9.9539	-7.8798	-10.502	-10.188	-10.667	-10.863	-10.742	-9.3247	-9.1936	-8.4992	-11.163	-13.577	-10.653	-11.326	-10.755	-11.552	-12.965	-15.642	-13.877	-15.243	-9.6986	-10.489	-11.677	-13.385	-12.487	-12.102	-9.7315	-8.6256	-10.724	-10.064	-10.07	-7.5214	-11.082	-11.331	-13.953	-8.9221	-10.627	-12.014	-11.26	-11.761	-9.9028	-11.768	-10.615	-10.554
-8.2544	-10.992	-7.8473	-9.4735	-9.1866	-9.113	-8.5733	-11.033	-10.233	-7.3883	-11.872	-11.949	-8.4205	-9.0938	-6.6171	-12.037	-5.8715	-9.4164	-10.885	-7.8288	-7.6196	-9.9968	-7.8862	-8.3289	-9.2359	-8.885	-9.1415	-7.7985	-9.7938	-9.0591	-6.5366	-9.1558	-9.7471	-12.138	-6.2562	-13.374	-7.4185	-8.976	-7.7333	-7.8472	-8.6791	-5.6758	-10.691	-8.9356	-6.4603	-7.7197	-8.8367	-10.429	-6.0992	-7.868
-15.725	-13.719	-12.387	-13.855	-12.581	-11.883	-12.772	-13.597	-10.499	-15.003	-15.358	-13.44	-16.109	-12.232	-15.308	-12.17	-17.139	-10.091	-15.783	-13.746	-11.111	-12.846	-7.5915	-13.148	-13.786	-15.544	-12.721	-14.441	-12.474	-11.733	-12.371	-14.443	-9.5898	-12.129	-14.458	-16.504	-15.477	-15.785	-12.971	-13.536	-12.554	-9.2774	-10.459	-11.631	-8.806	-16.492	-14.27	-13.709	-11.838	-15.645
-11.207	-8.6777	-16.738	-14.511	-11.271	-17.061	-12.343	-12.777	-11.944	-10.757	-11.165	-12.678	-10.211	-11.758	-13.47	-14.759	-11.977	-16.041	-12.026	-12.813	-12.511	-13.253	-12.72	-14.94	-14.688	-13.568	-13.814	-16.376	-19.546	-15.961	-14.678	-14.677	-13.725	-13.908	-11.901	-13.761	-11.302	-11.771	-14.083	-11.346	-14.995	-10.125	-13.255	-13.709	-10.102	-12.048	-10.34	-13.77	-11.918	-12.963
8.6383	8.9359	10.53	8.8807	10.734	9.8528	7.4254	5.2945	10.667	4.5031	8.2579	7.221	5.2559	8.2025	10.333	10.677	6.4475	7.8468	10.134	4.1537	11.611	10.187	8.0347	9.4827	11.019	11.66	10.373	5.2655	9.8076	7.977	7.876	8.9286	9.5987	9.7521	7.5535	12.754	7.6336	7.2344	8.4686	8.687	6.8628	8.8447	7.239	10.514	9.5677	9.6647	9.215	9.4746	5.9972	10.142
-1.1208	-1.0288	-0.2024	-1.1034	0.52091	1.2959	0.51977	-1.4111	0.83635	-0.24203	3.9995	0.33398	1.9937	-1.1373	-0.50658	0.83948	-3.2436	4.1707	0.27536	-1.8732	-1.7583	-0.22948	0.2204	2.1435	-0.81438	0.33219	0.89939	-0.22668	-0.1626	0.16513	-2.5973	-3.2825	-1.4551	-0.0037852	1.8996	-0.90993	0.039745	-1.6572	-0.33755	2.1371	1.1885	2.7202	-1.1332	1.4827	-0.51698	-1.3995	0.37807	0.65083	-1.6981	-0.7002
-18.088	-21.679	-18.1	-21.903	-20.973	-21.669	-19.139	-20.16	-17.271	-19.664	-19.919	-21.12	-22.227	-23.352	-20.935	-19.355	-18.632	-18.513	-22.343	-20.909	-21.9	-22.954	-19.73	-19.851	-23.048	-17.903	-19.821	-18.793	-21.285	-20.932	-21.248	-21.751	-21.716	-15.793	-17.91	-19.064	-21.275	-23.779	-20.733	-22.889	-19.37	-25.001	-21.584	-22.034	-22.491	-18.215	-19.029	-23.831	-22.628	-20.456
1.3142	1.6019	2.0166	2.0498	-1.604	2.3386	-0.21237	0.88884	1.1394	-0.97853	-2.8748	1.4139	1.1426	0.95395	-0.69692	4.6115	2.2484	0.52535	2.0557	-0.36753	-2.4204	1.6685	2.882	1.9067	2.7614	2.7803	-2.5443	2.2395	1.9129	2.4068	4.2517	2.6344	1.0495	0.81229	0.66775	2.6014	1.8125	2.9407	0.73891	1.2773	3.1139	5.0777	3.3484	2.698	4.3295	2.4668	-1.5013	1.0095	4.1128	2.5931
-0.65986	-0.35104	-1.0241	-3.7312	1.1611	-0.12408	-1.3439	-0.077881	-0.030379	-0.45823	0.56544	-1.3726	-3.8373	-3.0117	-2.0275	0.72037	0.38219	-3.8895	-2.7201	0.97579	-2.1274	-3.9803	-1.113	-1.4304	-0.72097	-0.93691	-0.65947	-2.8829	0.24977	0.18268	1.3511	0.6434	-3.5395	-1.6966	1.6292	0.80566	-0.7477	-0.5134	-0.88386	-2.7317	0.92403	1.5979	-4.0333	-2.7622	-1.2547	0.60497	-1.2556	-1.5966	-3.3906	-1.5979
-13.573	-11.799	-11.634	-11.068	-13.815	-11.719	-11.724	-10.867	-9.2683	-8.7216	-12.967	-13.402	-13.056	-9.3179	-9.7764	-11.09	-10.173	-14.164	-12.236	-11.239	-8.5772	-10.952	-10.589	-14.262	-14.279	-14.805	-11.758	-12.04	-11.541	-13.703	-9.268	-10.818	-13.736	-13.313	-8.4199	-11.57	-11.242	-11.466	-6.3991	-10.527	-9.8162	-9.1121	-11.908	-7.6759	-10.35	-11.476	-14.812	-11.316	-10.339	-11.893
-1.7685	-1.4248	-3.1027	1.2235	-5.2571	-4.1817	-0.85539	4.2784	-0.51206	-1.2773	-1.5106	0.51745	-3.1039	0.92844	-3.4972	-2.1821	-2.4681	-1.7973	-3.3595	-0.25644	-1.5357	-1.7412	-2.7151	-3.1202	-1.2246	-3.5936	-5.8725	0.10343	1.09	0.32947	-1.0352	-0.26945	-2.4161	-3.1001	-1.4803	-3.2495	-4.1662	-0.9999	-1.3144	-0.023642	-1.6848	-3.3114	-2.7447	-0.32349	-0.44724	-0.93918	-0.21104	-0.25263	0.46789	-2.4566
-0.20225	0.11069	-1.3657	-4.4775	-0.63755	-0.82829	1.4295	-1.8433	-1.3708	-1.6812	0.43582	-2.3116	-0.43761	-1.6215	-0.71644	-2.8887	-1.7861	-4.4135	-2.333	-1.3207	-2.2806	-0.32716	1.2491	-2.6373	-1.4122	-3.0104	-0.77458	-2.3978	-2.0825	1.3144	0.68797	-1.2745	-4.7381	-2.631	-1.1217	-1.7751	-1.789	-3.6972	-0.34718	-0.10308	0.35516	-2.7073	-1.4456	-2.9908	1.521	-0.061578	-0.87364	-1.4843	-0.72655	-1.2636
-11.41	-12.225	-13.952	-14.924	-10.709	-12.174	-13.271	-6.2345	-10.387	-10.581	-15.521	-12.57	-13.698	-7.3454	-12.326	-10.217	-8.108	-11.872	-12.181	-11.184	-11.526	-13.131	-6.6003	-11.785	-13.2	-7.9109	-12.565	-9.7516	-8.875	-9.5892	-11.837	-10.042	-11.906	-15.21	-10.794	-10.792	-10.165	-10.544	-10.112	-10.677	-13.871	-10.071	-13.675	-10.18	-8.9349	-12.386	-14.854	-11.323	-12.555	-10.583
-1.2106	1.0195	1.2167	0.2532	-0.58807	-0.57991	1.223	0.41218	2.4402	-1.1764	3.1904	2.9276	-0.072647	-2.4321	0.9102	-0.13907	1.2237	0.85013	0.3875	0.13736	-1.0305	0.6974	0.9786	3.0898	2.6229	1.1211	-1.0344	0.48184	-0.92696	-0.15584	0.35478	-0.23273	0.00072454	-1.5506	1.1645	2.4357	0.1999	0.13416	3.5241	-0.79144	-1.9894	-0.33066	0.1138	-0.057694	-0.13581	-0.78507	2.6021	-0.28931	-0.84884	2.1536
-2.2701	-0.49342	-4.8741	-4.5	-1.8441	-3.4577	-1.7706	-2.7914	-2.72	-1.4198	-2.3251	-5.1791	-5.4016	-2.9262	-4.2146	-2.8555	-3.2465	-1.9185	0.21062	-2.7873	-1.8225	-4.9397	-5.1324	-4.7068	-2.9087	-1.5467	-3.5428	-0.98458	-0.58913	-0.758	-4.0965	-2.287	-0.7978	-2.8784	-0.54744	-3.8167	-2.375	-3.4596	-2.3579	-5.2141	1.3869	-1.3734	-4.0548	-3.6054	-1.4478	-4.2274	-0.2341	-2.2004	-1.7858	-2.2032
7.2612	10.319	8.9598	7.2505	11.462	8.3356	9.891	5.7706	7.1752	8.4494	10.428	10.225	9.4352	10.147	4.7259	10.571	7.6836	5.3045	11.537	9.8325	10.491	8.3013	9.7169	6.4034	8.201	8.5192	5.4439	7.1747	7.6671	12.232	7.3955	11.032	6.999	8.2361	10.892	7.8009	7.2576	6.4585	8.0083	9.6334	9.935	8.7354	6.3998	8.5328	7.5535	8.9529	10.48	6.6654	6.6409	7.9774
-5.7896	-5.1598	-6.4409	-4.1468	-4.4108	-2.2205	-4.4922	-2.3507	-1.1476	-2.0097	-2.2652	-2.5142	-2.3398	-2.8585	-5.3593	-1.8637	0.24084	-1.6057	-3.6557	-5.2521	-4.9309	-4.7087	-1.5792	-2.0415	0.33767	-3.6143	-2.3838	-3.9446	-1.4405	-2.2637	-1.895	-3.0776	-2.4927	-3.3602	-2.8012	-3.3865	-3.2485	-1.4166	-0.33182	-2.48	-3.5396	-5.5096	-1.298	-1.4754	-4.748	-4.0186	-3.1944	-5	-4.7426	-2.9735
1.2736	3.575	1.9091	5.8401	5.3649	4.2636	3.4582	2.1441	2.8877	2.4237	0.39546	4.0037	2.0915	4.1284	4.4901	4.3492	5.6198	5.6591	3.1525	0.98785	4.1091	2.4126	3.2341	2.3767	2.5154	1.7271	2.0122	2.8798	1.7104	3.881	2.8543	4.2599	2.7004	4.7264	1.7751	2.6727	0.26302	-1.0432	2.7838	1.8292	4.5882	1.2832	1.3585	2.799	2.3766	3.0452	5.0631	2.6826	1.8598	5.3994
-10.81	-14.959	-9.878	-9.2592	-11.097	-13.741	-11.085	-10.004	-10.91	-12.379	-10.453	-11.566	-11.98	-10.301	-13.095	-12.229	-12.414	-16.517	-14.072	-11.813	-11.01	-12.096	-12.722	-10.221	-11.69	-10.563	-11.183	-11.75	-10.823	-12.315	-10.341	-10.304	-12.943	-9.1571	-13.62	-11.452	-8.8801	-10.24	-12.835	-15.22	-10.636	-10.049	-11.852	-15.661	-13.337	-12.557	-7.9622	-12.018	-11.497	-12.252
0.33587	-0.59362	-1.8791	1.1972	-0.0091482	-0.92473	-2.9148	-0.94045	-0.25634	-0.56298	2.2597	1.5004	-2.1971	0.92577	0.59029	-0.35069	-0.47291	-0.16069	-4.9619	2.0447	-1.2279	-0.56809	1.4372	-0.465	2.1381	-0.44213	0.42397	0.038473	-0.90572	0.42439	2.4854	1.3851	-1.2343	0.35033	0.9969	-0.56989	1.1632	-0.30793	-1.5175	-0.48626	0.35149	1.2025	-0.12472	3.1068	-0.84925	2.1325	1.1166	0.62758	0.046105	-0.60349
-5.6698	-7.9788	-4.8583	-3.6544	-7.3612	-8.5772	-6.7307	-8.9529	-5.5444	-7.0146	-6.1166	-7.0634	-6.595	-5.6726	-5.4425	-7.0715	-6.0018	-7.4865	-7.3926	-6.2594	-4.2018	-6.9366	-7.7036	-8.7293	-8.2581	-7.5842	-6.0586	-8.1155	-9.809	-9.6571	-6.5047	-3.5403	-8.269	-8.1205	-6.3079	-3.5508	-5.0878	-5.3456	-5.7715	-8.2588	-6.366	-8.693	-5.185	-7.9752	-7.7837	-3.2168	-7.4003	-8.0421	-4.3788	-9.5357
-3.0442	0.020439	-3.0241	-3.1597	-3.1404	-2.6642	-0.74984	-3.3543	-3.1728	0.1295	-2.5266	-3.7	0.69367	-2.6185	1.1293	-0.28515	-1.094	-0.95082	0.39066	1.0627	-1.269	-1.4142	-2.1009	-0.64769	-3.0429	-0.34626	0.74211	-3.8446	-0.41699	-1.5163	-3.0319	-3.373	-2.6394	0.070655	-1.4276	0.93414	-2.05	4.3766	-3.1596	-1.2814	-1.1165	0.26672	-1.2559	-1.6955	-0.66275	-1.569	-0.78018	-2.9908	-2.0995	-0.74866
0.38397	0.16571	0.15931	-1.1814	-2.9103	2.2722	-0.67392	-0.050538	2.4465	1.3718	0.78018	-0.44634	-0.85564	0.33627	-1.3913	-1.3852	-0.41449	-0.91028	2.6015	1.6245	2.7409	-3.5535	-0.21031	0.92486	3.0897	-0.93125	1.413	-0.44945	1.6309	3.1829	-0.55291	1.4139	-0.46486	-2.0847	0.76635	-0.90427	3.7048	1.5967	-0.12443	-1.9732	-2.0745	-1.2276	2.1539	2.2476	4.3788	-3.8259	-0.26547	-0.23222	2.585	2.0871
3.9512	3.2011	5.0394	1.8394	3.6125	3.9342	5.045	2.2439	2.739	3.8072	1.5515	1.2788	3.3558	1.6921	1.1423	3.6367	0.16455	0.70495	2.0476	2.7683	2.601	2.8455	2.5579	2.6774	4.9661	3.804	2.8861	0.94713	4.1488	2.7931	2.2387	1.9236	0.036935	9.9917	4.0238	5.9901	2.8391	1.7938	0.89849	0.7434	1.9489	5.0755	2.1088	1.1094	3.9845	5.5898	1.6157	5.3975	4.0078	2.7837
1.649	4.5078	2.5412	0.80579	0.96611	-0.0054785	0.9249	1.471	2.5804	-1.3779	1.7315	1.1691	-0.82423	1.5932	2.0067	-1.3827	1.8448	0.31209	1.1339	-0.9793	-0.81691	-1.5221	1.7572	-1.6219	1.6029	3.4361	4.9485	0.79141	2.9049	3.8938	1.6545	2.5848	2.437	2.8987	2.2089	0.76457	3.9444	5.7683	1.4293	1.3165	-2.5499	1.6279	4.6617	1.3263	-0.73699	2.5738	2.7794	2.691	1.5173	0.52054
-12.512	-13.597	-9.7725	-14.76	-14.227	-14.697	-11.05	-14.335	-13.82	-13.129	-14.002	-13.454	-12.078	-14.161	-15.532	-12.346	-12.46	-12.682	-10.37	-13.595	-11.159	-13.495	-14.819	-13.509	-10.042	-14.308	-12.785	-9.5571	-13.778	-14.607	-10.639	-14.514	-14.053	-12.328	-13.34	-15.447	-12.26	-14.18	-14.554	-12.923	-13.366	-10.844	-13.655	-17.929	-11.029	-9.836	-10.029	-15.416	-12.408	-10.813
-3.7884	-2.5146	-2.1358	-0.58445	-1.3495	0.61276	-0.81239	-2.0631	2.9153	-0.24285	-2.8734	-2.8336	-2.0234	-3.768	-2.5241	-1.288	-1.0186	-4.0958	-6.0627	-2.14	-4.3449	-3.3386	-5.3782	-0.59502	-3.6488	-1.9725	-3.4865	-1.213	-2.0005	-0.4433	-3.3321	-2.6656	-0.23823	-2.2718	-3.2353	-0.73915	0.10441	-1.5796	-1.7897	-1.3777	-3.6047	-2.0835	-3.6873	-4.2928	-7.4339	0.043909	-1.7868	-4.8092	-3.1455	-2.8437
-9.8825	-11.765	-15.374	-14.188	-10.606	-14.679	-14.718	-14.376	-13.478	-11.942	-9.8209	-9.894	-15.87	-13.95	-14.4	-13.09	-14.903	-14.557	-13.801	-16.167	-13.459	-13.296	-17.698	-14.346	-11.986	-13.158	-13.353	-13.443	-12.482	-16.044	-15.152	-12.322	-11.849	-10.694	-14.309	-16.358	-10.529	-12.45	-11.92	-14.819	-14.489	-15.267	-12.451	-13.076	-12.425	-12.426	-14.339	-10.616	-14.953	-13.675
-3.9963	-3.1442	-0.2879	-1.4103	0.66182	-2.3312	-1.6604	-2.0356	-1.496	-2.0082	-0.62141	1.5428	-0.1645	-2.2119	-2.9292	-0.30934	-2.4662	-0.65766	0.15327	-1.2167	-2.63	-1.6869	0.94781	2.5279	-0.89272	-2.4122	1.0206	-1.5452	-3.2688	-0.84265	-2.7156	-2.0364	2.4765	-0.12573	-0.72939	0.91873	-2.4193	-5.3148	-4.1225	1.0267	0.44582	-1.348	0.0025283	0.55508	-2.4807	0.8	-0.47824	1.9122	2.6586	-1.2819
1.1868	1.003	2.346	1.9165	1.0968	3.7137	3.4899	3.1757	4.4505	1.9956	0.9302	3.9124	1.7463	3.0273	2.1656	3.6378	0.86249	8.0196	-0.54628	3.5443	1.364	-0.66101	6.0039	2.1979	2.1695	1.5987	1.0886	0.32442	0.2115	0.41877	4.0355	3.298	-0.067548	3.0826	2.3875	-0.74478	1.7147	-1.2495	2.6195	-1.4545	2.2855	0.91642	1.8301	3.5476	-1.5916	2.379	0.57347	1.6034	0.66839	-0.74922
-3.0035	-2.2929	-0.46051	-5.9933	-5.2938	-4.7358	-5.3237	-3.9305	-2.2608	-1.5925	-0.16047	0.019192	-3.9143	-3.098	-2.6284	-2.3996	-0.5599	-0.25002	-1.7793	-2.5753	-2.8347	-5.1581	-6.0742	0.59573	-2.2518	-1.7671	-1.3634	-3.0028	-0.43519	-1.4282	-0.30695	-3.3702	-3.9264	-4.0021	-4.6981	-2.8863	-3.4537	-2.6801	-3.2454	-3.59	-2.3124	-5.0198	-1.3949	-0.89051	-2.7365	-2.2673	-2.8642	-0.7036	-3.7619	-3.5104
4.5564	3.8533	5.2378	9.602	3.545	4.7157	3.5971	5.9358	1.8545	5.9538	4.3663	5.5357	5.8457	1.674	4.1486	2.7662	6.3272	1.2612	7.1629	6.5549	5.8127	5.8144	4.4064	5.7695	2.8106	7.1554	2.8528	6.2673	6.4704	7.5196	6.1597	2.5295	9.1321	6.1362	5.1728	2.2517	7.194	5.1845	4.7917	3.2401	6.7717	4.9901	7.156	2.3815	4.7627	4.2239	6.9632	3.9039	4.1952	6.0999
-12.346	-13.237	-12.171	-16.486	-10.911	-13.503	-14.343	-14.326	-13.697	-11.326	-11.021	-13.06	-12.978	-11.599	-14.272	-15.076	-12.15	-16.409	-12.524	-10.891	-11.026	-14.576	-12.834	-10.977	-16.192	-11.812	-12.525	-11.655	-8.1742	-13.152	-15.247	-14.226	-10.405	-14.331	-10.632	-12.839	-12.233	-13.898	-12	-13.033	-14.373	-11.674	-8.9071	-13.162	-13.269	-11.903	-13.878	-7.6109	-11.247	-13.045
-13.856	-11.785	-15.276	-14.652	-15.491	-16.561	-16.456	-17.097	-15.687	-12.115	-11.151	-11.397	-15.883	-13.304	-11.873	-13.723	-12.707	-15.264	-15.513	-18.757	-13.444	-13.339	-12.799	-17.113	-14.245	-15.19	-17.631	-11.74	-15.582	-14.208	-15.949	-13.998	-15.935	-15.746	-12.979	-14.034	-14.015	-12.799	-14.089	-14.386	-15.581	-13.588	-18.16	-15.676	-15.566	-13.345	-14.8	-17.663	-13.805	-15.306
-5.6157	-7.5857	-6.0657	-8.2352	-4.9183	-5.4938	-6.3468	-8.6501	-8.1862	-6.6493	-5.4673	-2.4547	-8.7762	-7.4112	-9.7918	-4.9576	-8.9041	-7.5811	-4.2212	-7.0741	-6.9024	-7.3118	-3.9988	-5.6097	-6.5132	-3.1616	-7.0569	-4.2545	-5.9054	-6.6358	-4.5403	-7.8507	-6.7424	-7.581	-6.7339	-4.4706	-7.1994	-4.6055	-8.054	-5.0866	-4.9927	-7.8661	-8.0903	-7.1737	-5.7653	-6.9	-6.621	-7.983	-4.386	-6.152
1.7369	1.3007	2.5213	0.13378	0.30571	2.105	-0.50442	-0.80344	0.98944	1.778	1.6698	1.3037	-0.12276	1.5846	-0.9317	2.3825	1.4922	2.0731	-0.50441	-0.37973	0.95506	-0.80944	-1.0702	2.9769	-1.852	-0.88302	-0.1345	-1.7503	-2.4433	0.93523	-0.2768	0.0087914	2.7036	-2.5189	2.9222	2.3129	0.77663	-1.913	5.1016	1.6978	2.0102	1.675	0.96427	-1.6781	-1.191	-1.1141	1.3392	-1.4681	-0.8406	0.96229
1.4929	2.4378	0.34034	3.0455	0.4259	-0.61299	4.9351	8.1038	1.0393	2.2101	0.16018	4.342	0.32827	2.6078	1.0316	0.23884	1.0461	4.5568	1.72	1.8672	0.44046	3.3839	-0.90952	0.82374	1.429	-0.049371	-0.12432	-0.10798	0.87496	3.5547	4.2175	2.2174	1.5638	-1.4234	2.6484	1.3854	3.1159	4.4179	1.9831	1.3087	0.846	0.19511	3.0148	0.53692	-0.64728	2.9915	1.5878	0.74882	0.72696	3.8469
-14.577	-15.37	-11.933	-14.738	-11.841	-14.646	-15.331	-11.485	-13.842	-17.212	-12.576	-14.08	-17.51	-13.276	-17.547	-17.286	-14.816	-16.876	-19.019	-15.718	-16.776	-15.169	-10.632	-16.096	-12.274	-15.175	-17.151	-12.004	-15.837	-12.155	-14.905	-18.269	-12.738	-16.112	-14.507	-15.416	-15.255	-17.098	-16.898	-13.228	-17.821	-13.854	-14.858	-13.34	-12.967	-15.531	-14.571	-16.16	-15.288	-17.494
-5.4899	-2.3864	-3.4832	-7.4465	-4.493	-3.3496	-3.0847	-3.2767	-1.7166	-4.986	-7.5325	-2.5457	-2.9467	-0.35464	-2.1841	-1.4028	-4.9585	-2.4393	-2.1722	-4.4315	-3.202	-4.2189	-6.808	-4.0501	-1.582	-4.0567	-3.3286	0.11588	-2.2902	3.4659	-2.8307	-1.9735	-3.8533	-0.42193	-4.9648	-3.6894	-3.3197	-2.6411	-3.2197	-5.7931	-0.075993	-7.8555	-5.791	-2.6133	-1.2871	-1.79	-4.2019	-0.55116	-4.0379	-2.9427
-2.3021	-0.37524	-3.8875	-2.344	-0.35032	-2.0761	-0.20888	3.8135	-2.1532	-2.8838	-0.84182	0.84531	-0.77667	-1.797	-3.5558	1.8352	-3.4468	0.34863	-0.59467	-1.8329	0.17185	-0.19781	-1.517	-1.1077	-2.5835	-1.8755	-1.7837	-3.2963	-0.23058	-0.91801	-3.4031	-1.3497	-3.2488	-1.4949	-1.286	2.3912	0.33121	-0.14494	-2.6957	-3.3602	-0.029527	3.2813	-1.9475	0.069131	0.40954	0.39005	-1.2577	-1.7128	-1.3648	0.22479
-2.8038	-0.081281	-0.11387	-3.0255	-2.4654	-0.5335	-1.8751	-6.4976	-1.6166	-2.1311	-2.9552	-3.9661	-2.3687	-1.0093	-4.9078	0.048356	-1.322	-3.1455	-2.7907	-1.9656	-6.907	-5.9031	-4.0612	-0.033695	3.4521	-1.6539	-1.6102	-1.4218	-2.4435	-5.756	-4.5776	0.45088	-1.1361	-2.8769	-0.21146	-5.2233	-0.48577	0.92789	-1.7938	-4.1256	-1.7262	0.24632	-3.3004	-0.46382	-3.753	-3.8783	-1.6437	-0.50396	-0.38535	-2.7538
-21.104	-22.006	-22.68	-23.128	-22.655	-21.717	-22.37	-22.484	-19.997	-23.457	-22.663	-24.791	-23.427	-25.046	-20.867	-24.619	-20.369	-22.602	-22.202	-25.747	-19.426	-20.232	-20.938	-22.084	-23.948	-21.136	-23.104	-20.484	-22.234	-21.69	-22.201	-23.984	-19.443	-21.779	-21.823	-22.999	-21.139	-23.152	-23.601	-22.749	-24.673	-20.219	-22.002	-24.794	-21.357	-23.502	-19.558	-21.595	-22.066	-20.569
-0.84481	-1.537	-2.0336	-5.164	1.7867	-3.5005	0.42519	-4.2712	0.16948	-6.8014	-5.1326	-2.0515	-2.1509	0.25718	-1.4198	-2.1585	-3.4972	-5.2688	-1.7574	-3.5439	-1.7965	-2.2797	-2.4246	-4.1838	-4.1329	-1.2583	-1.5217	-4.9738	-3.5402	-3.053	-1.9508	-2.0323	-3.8863	-6.1588	-3.8068	-4.1302	-0.94488	-1.0714	-4.2228	-3.7608	-1.4837	-2.0121	-2.7565	-1.2885	-5.5118	-5.0034	0.32354	-1.5938	-4.8302	-3.7031
-3.7414	-3.2051	-6.7186	-4.5306	-5.8546	-3.3297	-5.4584	-3.672	-5.8874	-8.1939	-7.9948	-3.6855	-2.7021	-4.755	-3.8559	-8.5486	-5.2221	-5.5084	-8.0252	-6.3141	-0.54292	-2.9733	-4.3218	-6.026	-3.5878	-6.6589	-6.544	-6.1908	-6.6663	-5.5255	-2.8799	-4.8746	-4.9796	-6.8276	-5.0658	-9.7771	-5.3177	-1.2596	-7.1026	-7.0907	-6.4405	-5.9136	-4.5795	-4.8931	-5.8866	-0.78006	-6.8833	-5.0443	-5.622	-4.7486
2.4388	4.0813	5.3663	6.1936	3.7732	3.4154	5.6499	6.7141	4.4031	8.4659	0.035302	3.9406	5.7187	4.4903	5.4703	4.8368	6.7701	1.8013	5.6808	6.0591	3.1981	6.1178	4.2334	6.637	8.4383	5.3053	5.0188	8.3201	5.2994	2.7667	4.8453	2.376	4.2161	3.9895	8.3315	4.5956	4.7339	7.4745	5.1015	1.8323	6.713	2.8978	2.6801	2.6607	6.1458	5.359	5.0904	7.6747	6.0962	8.2134
7.9319	6.1256	8.3783	8.0635	4.6141	4.6965	9.9074	8.2732	7.7866	6.4457	5.833	11.444	4.7459	3.585	7.7812	7.0012	10.207	4.0554	5.3971	8.8199	8.1715	6.6685	9.8455	6.2452	7.3154	9.0545	5.6954	8.5542	9.1899	6.1835	6.8004	4.5667	8.704	7.882	7.2121	7.016	9.3907	6.8853	9.2973	8.2901	4.3151	6.1468	7.0436	5.0759	8.186	6.2586	5.0741	6.3931	7.2282	4.8679
-13.332	-9.4332	-8.3663	-8.4827	-13.544	-8.888	-11.791	-15.798	-7.8736	-8.9843	-10.456	-12.781	-7.7513	-11.896	-11.113	-9.8408	-12.406	-10.135	-10.094	-8.8719	-12.778	-10.793	-11.04	-9.749	-13.053	-11.737	-10.947	-9.9006	-10.831	-9.8722	-8.3019	-10.406	-10.492	-10.695	-11.493	-7.4979	-10.062	-10.811	-11.412	-10.821	-9.5855	-11.449	-12.301	-9.0703	-12.618	-13.43	-13.092	-8.1728	-8.4313	-10.598
-15.855	-15.351	-15.708	-13.603	-15.264	-15.527	-13.084	-13.245	-16.649	-15.872	-14.61	-10.153	-15.763	-12.813	-16.567	-14.7	-13.355	-12.84	-12.517	-17.731	-15.7	-10.199	-14.431	-16.575	-16.823	-12.569	-16.015	-11.793	-15.938	-14.355	-12.888	-14.133	-16.186	-12.099	-15.578	-14.176	-13.741	-15.023	-14.156	-11.928	-13.683	-14.492	-16.34	-16.713	-12.502	-13.324	-14.881	-16.041	-16.406	-14.004
-8.9985	-7.3191	-8.2812	-5.9636	-10.788	-6.2892	-9.386	-8.301	-11.58	-10.639	-8.085	-11.959	-10.482	-7.1543	-8.5365	-10.62	-9.6285	-9.0676	-6.7482	-6.5631	-9.6811	-8.0467	-5.2623	-7.3952	-6.2917	-7.2694	-9.129	-9.7205	-7.6911	-8.2508	-5.7108	-8.9841	-8.8606	-10.128	-7.8823	-6.2804	-8.8899	-10.316	-8.8285	-8.5043	-8.5222	-6.9533	-9.1388	-7.4109	-6.2124	-7.9022	-6.9175	-6.63	-8.5726	-8.8174
-12.046	-11.027	-13.127	-13.741	-14.161	-12.595	-15.481	-14.309	-14.64	-10.326	-9.6241	-11.995	-10.47	-14.137	-13.662	-13.719	-10.6	-8.9843	-13.189	-11.418	-14.002	-11.959	-14.477	-14.801	-15.251	-10.114	-11.069	-10.649	-11.865	-13.382	-14.596	-9.0343	-13.228	-11.803	-12.271	-12.822	-12.675	-12.491	-12.412	-14.413	-14.727	-12.795	-13.329	-13.19	-13.129	-15.063	-11.322	-12.702	-14.529	-15.385
-20.488	-22.935	-22.732	-21.387	-20.922	-16.572	-23.09	-22.828	-21.316	-22.176	-19.995	-23.926	-24.373	-24.131	-24.141	-24.056	-23.308	-21.804	-24.062	-23.575	-23.579	-23.113	-26.038	-19.905	-20.335	-23.949	-21.553	-19.271	-24.192	-19.827	-20.41	-22.586	-21.342	-23.207	-20.841	-21.623	-23.11	-19.572	-20.038	-19.502	-22.19	-21.261	-24.121	-20.571	-21.066	-21.204	-20.899	-26.197	-20.537	-24.549
-14.501	-11.464	-13.898	-14.014	-14.363	-11.606	-12.189	-12.919	-16.399	-10.829	-14.666	-12.555	-10.317	-10.834	-13.602	-13.973	-12.059	-17.262	-13.759	-16.005	-15.61	-9.4933	-11.756	-13.597	-12.67	-8.8515	-10.142	-13.09	-14.87	-12.376	-13.953	-15.621	-12.337	-13.013	-12.87	-11.78	-15.78	-13.597	-14.053	-14.499	-14.643	-13.07	-16.761	-13.498	-18.394	-14.005	-12.699	-12.616	-12.102	-11.676
-8.3944	-7.317	-6.0861	-9.2366	-8.8395	-7.9385	-7.3444	-9.4538	-9.3495	-10.418	-11.19	-8.4009	-9.9439	-8.2652	-8.4573	-8.4283	-10.287	-8.3958	-11.454	-7.3855	-10.327	-9.9539	-7.364	-10.448	-6.8756	-10.761	-8.6373	-11.934	-10.36	-10.445	-8.473	-7.9457	-9.2898	-8.0883	-7.9123	-9.6028	-9.7394	-9.2605	-7.9872	-11.886	-8.6472	-10.451	-9.7505	-5.0485	-11.23	-8.0878	-8.0329	-9.2267	-8.2978	-7.3317
-24.478	-20.276	-20.39	-24.203	-25.058	-22.993	-21.817	-21.959	-20.637	-24.201	-22.754	-19.286	-21.6	-19.311	-19.867	-18.576	-21.798	-21.317	-22.461	-23.364	-21.202	-15.987	-22.312	-21.359	-21.055	-19.891	-20.251	-18.844	-18.958	-18.288	-20.111	-20.002	-21.925	-21.037	-19.202	-21.06	-17.853	-24.332	-17.551	-19.537	-17.558	-20.155	-18.888	-19.556	-20.582	-19.322	-21.849	-25.547	-20.271	-24.443
-3.764	-1.9346	-4.2186	-0.44716	-4.7007	-1.8086	-1.0212	-1.2602	-0.44077	-2.8201	-2.0963	-2.6079	0.48929	-2.4605	-3.7582	1.7587	1.5977	-4.7562	1.2659	-3.7903	-3.3764	-1.9329	-2.7375	-2.29	-5.4308	-1.3882	-3.3551	-0.15003	0.1733	-0.12722	-3.5762	-3.0946	0.6061	-0.95214	-0.58245	-0.0048479	-2.8912	-0.78556	0.92027	-3.4894	-0.60448	-1.4323	0.33727	0.85996	-1.68	-0.55847	-3.0419	-3.4791	-3.6557	2.1873
-22.726	-21.799	-18.26	-21.942	-19.93	-21.398	-18.342	-24.288	-22.231	-20.023	-21.059	-20.431	-20.73	-20.246	-21.19	-21.466	-21.293	-19.799	-19.328	-17.685	-16.239	-21.221	-19.398	-20.087	-17.118	-18.101	-22.396	-20.795	-18.497	-21.099	-20.306	-20.942	-21.684	-20.407	-19.158	-21.696	-23.036	-22.452	-22.981	-18.891	-21.088	-21.352	-18.896	-22.847	-20.122	-19.041	-19.735	-19.823	-20.811	-20.505
-1.6859	0.61097	-0.25941	0.11648	3.2377	-0.93044	-1.7718	0.47993	0.8787	3.6339	0.6474	1.7966	2.2641	2.0674	-1.3329	-2.5391	2.6841	-1.738	0.5019	1.2494	0.2944	-3.4237	1.8289	0.93483	-0.55117	-0.72232	1.3009	-0.88547	-0.35057	0.56459	1.1997	-0.35695	-1.3766	0.38418	1.4961	2.2792	0.88889	4.0067	1.1017	2.0945	-0.4	0.7514	2.8496	-3.4969	0.80696	-0.65993	1.239	-0.69268	-0.1166	0.88111
-4.181	-6.3183	-4.9907	-7.7744	-5.8039	-2.9218	-3.7704	-2.7754	-6.8195	-5.2399	-1.9442	-6.8475	-5.7915	-4.8133	-5.6352	-3.9218	-6.903	-6.6476	-3.9801	-6.4459	-8.5225	-6.0238	-7.8759	-3.7046	-5.6122	-5.4821	-6.1038	-3.2753	-5.379	-5.6259	-6.4076	-4.525	-5.4173	-8.1038	-8.2258	-5.9791	-4.7607	-1.4209	-5.9837	-7.0982	-5.3572	-6.5139	-5.8795	-5.6833	-6.4941	-3.84	-5.243	-4.8569	-3.9135	-5.0876
1.158	0.99978	2.9625	5.7527	3.3761	1.0907	3.5967	2.997	3.5204	3.3979	2.0674	2.9482	5.2871	3.5117	3.7316	0.91327	4.2464	1.1683	6.9255	2.4356	0.59092	2.5352	3.9215	2.3228	4.2435	4.8312	2.2863	3.415	4.6255	3.273	5.3108	3.3707	-1.0921	4.9078	4.2037	4.2503	5.8509	1.3667	0.98009	3.6655	1.3173	1.4225	4.6772	3.2127	1.9601	1.8452	4.9802	4.1688	0.69259	0.84553
5.7728	2.8289	4.6487	4.2275	1.8339	0.99491	1.5996	-0.16237	1.2726	3.0666	0.61468	3.4819	1.1138	1.8225	3.1984	5.1299	1.6119	0.50564	1.72	3.3599	4.4897	1.5318	0.81027	4.4563	0.069937	5.5266	4.5151	2.921	1.2343	4.8849	-0.083297	2.5944	3.7341	0.54925	0.20292	3.8609	0.4205	3.1201	4.693	4.2689	0.075992	2.2199	-0.5845	3.445	-0.74069	3.0096	-0.79039	1.827	3.5955	1.3514
-12.505	-11.164	-10.699	-10.172	-14.616	-13.101	-11.781	-12.308	-13.232	-12.051	-12.958	-10.612	-11.932	-10.612	-12.006	-11.276	-14.049	-12.257	-10.037	-8.2593	-11.307	-10.63	-15.204	-10.249	-10.695	-9.7895	-11.829	-8.5679	-10.982	-11.053	-10.615	-12.6	-14.48	-11.782	-11.991	-14.49	-9.3542	-14.828	-8.4059	-9.7805	-15.03	-12.312	-12.01	-10.931	-11.334	-11.353	-12.22	-9.9604	-12.351	-11.055
-3.4278	-1.2988	-0.1831	-2.3325	-2.8913	-2.1218	-2.7836	-2.8995	1.004	0.44794	-1.2559	0.14802	1.6789	0.2698	-1.2043	-0.45703	-1.3675	-1.8581	-3.2355	-1.5407	1.3963	0.12082	0.86115	-2.8382	-0.20295	1.5574	2.7132	-2.718	0.19575	-1.2561	0.21924	0.90235	3.5176	-2.5099	0.26568	2.7621	-1.3228	-1.0731	-0.16463	-2.2344	0.6257	0.60476	-0.63645	2.0487	-1.6766	1.4471	-2.3371	0.51704	0.66311	-1.7487
5.3427	8.1911	7.8961	6.8172	9.4053	6.9761	9.8967	6.992	5.2088	8.5509	6.2539	4.7167	7.2536	9.5214	7.7215	8.1326	9.5085	5.7164	9.6534	8.059	9.3301	7.7174	7.5806	8.6614	5.6797	8.5142	5.9153	9.5945	6.8252	9.2082	7.6234	9.4062	7.9418	7.5686	6.1465	8.9518	9.6215	8.6962	6.8101	7.997	10.703	6.5592	6.3443	6.8432	8.1501	8.4369	5.6919	7.8017	6.1313	10.037
2.3325	-2.1494	-4.8571	-0.20005	-3.519	0.49281	-3.8421	-0.18161	0.87367	-1.1655	-1.8801	-2.716	-0.87006	1.8731	-1.2102	-2.6377	-3.0506	-3.5837	0.58182	-0.096595	-3.9416	-2.1367	1.3154	-0.60825	-0.25041	1.674	-1.4601	-4.1757	-1.5327	-3.9079	-0.13768	-1.9048	-1.8551	-1.0207	-4.4316	-2.7599	-1.0541	1.2503	-1.6307	-1.4506	-1.3033	-1.4333	-3.1787	3.9145	-1.2553	3.3179	1.6679	-4.8159	-0.43937	-0.50478
-1.3407	-0.60768	-2.4905	2.1935	1.351	0.27788	-1.8981	-0.88187	-0.5983	0.71339	-3.0277	-0.50043	0.3684	1.2735	-2.4072	-2.4994	-0.23257	3.1934	-0.80847	2.1939	1.2953	3.1918	0.15754	-0.27913	2.4604	0.69732	-1.6867	0.26388	-2.9755	0.72532	-1.393	-1.689	-0.84232	1.5173	2.0998	-0.24525	1.4113	-0.90832	-0.091367	-0.66084	-0.38969	0.42414	-4.1723	2.7415	-5.4281	-0.8614	-0.29431	-2.4608	-3.3462	-0.15806
-9.9081	-6.8283	-9.6413	-10.532	-9.7366	-11.698	-12.258	-10.985	-10.579	-12.578	-10.441	-10.17	-9.9033	-10.409	-9.7475	-10.889	-6.8472	-7.4231	-8.4158	-8.3132	-11.707	-9.9154	-10.651	-8.9148	-10.339	-8.7991	-11.143	-13.305	-7.9541	-10.546	-12.56	-8.8349	-6.4814	-7.2718	-11.578	-13.083	-11.758	-10.335	-11.286	-12.112	-9.0705	-10.575	-10.849	-10.75	-10.821	-11.183	-9.5146	-10.705	-13.964	-7.2869
-2.8189	0.64291	-1.3841	-1.5247	-4.4172	-2.3544	-1.3583	-2.27	-1.7789	-2.6328	-2.4273	1.2876	-2.8434	-1.4596	-3.7722	-2.274	-3.1475	1.7273	-3.9673	-3.9754	-0.69189	-2.131	0.64367	-2.8393	-0.23783	-2.7071	-2.1065	1.3288	-0.55031	-4.6453	-4.9534	-1.4381	-0.35699	-0.4664	-3.088	-1.0131	-2.1916	-2.1747	-3.8764	-2.3221	1.4168	1.7668	-3.6065	-4.3291	-0.17852	1.5362	-2.2791	-2.1657	-1.9009	-0.21944
1.0807	2.825	2.2743	1.8888	-1.666	-2.1585	2.4885	-1.9746	-0.38305	3.7264	-0.25332	1.4428	-2.2266	2.3721	-1.2373	4.0456	3.2273	-1.4356	-0.44412	1.812	-3.8701	0.60371	-1.8065	1.3446	-2.7064	1.9448	-0.0078363	0.50165	-2.823	1.7804	0.59409	1.5531	2.09	2.9587	3.1225	0.60846	-0.25448	1.0526	-0.09801	0.14981	-0.12521	-0.93135	-2.6723	-0.16589	-0.70397	-1.0034	-2.0972	2.8382	2.1344	-1.0695
-22.582	-23.522	-20.959	-19.31	-23.351	-20.489	-23.018	-19.034	-22.421	-19.702	-22.315	-20.016	-22.583	-22.224	-22.098	-23.419	-22.358	-25.357	-20.182	-22.285	-21.756	-22.193	-22.514	-20.001	-22.839	-20.961	-18.614	-21.323	-22.429	-22.076	-24.859	-21.312	-21.953	-19.681	-19.087	-22.656	-21.891	-19.416	-20.452	-19.912	-21.113	-24.908	-23.276	-18.504	-22.023	-20.283	-24.226	-22.657	-25.745	-22.22
1.8169	3.049	2.318	4.2667	-0.20463	2.2076	1.0805	-0.1841	0.58741	0.20627	2.9606	4.3096	-0.35689	-0.40149	2.4802	0.11748	-1.7498	2.3054	3.1606	5.2543	1.6152	2.3543	-0.36163	0.074937	1.4025	1.536	0.48025	3.3781	0.024048	1.197	7.1049	3.6083	0.71788	2.6387	1.8176	0.61975	0.6354	0.18244	1.6784	3.6674	3.2681	3.5975	2.296	2.1216	2.5215	-0.33243	5.2448	4.3566	1.4419	3.8637
-11.049	-9.4048	-11.096	-9.5625	-10.264	-14.701	-7.7202	-5.8397	-11.98	-8.9728	-7.9319	-13.733	-13.277	-13.129	-9.3397	-12.466	-12.884	-12.416	-10.655	-11.353	-9.3715	-12.336	-12.687	-11.644	-11.879	-10.987	-9.369	-9.7873	-13.747	-10.541	-8.8953	-9.4615	-7.3699	-8.2334	-10.647	-10.537	-11.398	-11.213	-7.7599	-11.227	-10.438	-10.686	-10.996	-11.884	-12.983	-11.02	-11.146	-13.412	-9.87	-9.0572
9.2862	9.4273	7.5801	7.6468	9.7945	7.8035	8.6794	5.3225	7.4202	9.2436	5.57	5.6192	12.343	5.0714	7.7989	8.8129	12.295	8.9318	6.5092	5.6299	5.1371	7.0449	6.226	7.2546	7.2104	6.6721	8.5819	6.9932	8.1189	9.1295	10.49	9.9587	8.2622	8.8921	7.0292	2.9057	6.0608	11.68	8.2599	7.8571	6.8048	11.415	7.7681	10.696	6.2148	3.138	9.777	7.7589	8.6763	5.5776
-0.72633	2.8617	-1.4963	-0.65054	-1.9401	-1.6556	-1.952	-3.3223	-0.17059	-1.2068	-3.2817	-2.8486	-3.1989	1.1699	0.7671	-2.8853	1.6753	-2.077	-3.5472	-2.2695	1.5917	-1.3859	-1.011	-3.3047	-0.14131	-4.198	-5.2085	-3.3942	-1.3128	-1.2515	0.46371	-1.9163	-2.9703	-0.21416	-0.96998	-0.34315	-0.95478	0.088376	-1.0662	-2.1667	-1.6791	-1.7134	0.50691	-4.8735	-1.7646	-1.2422	-0.92076	-3.8893	-0.11095	0.19622
-18.375	-22.731	-22.19	-19.833	-22.768	-20.424	-20.104	-24.071	-22.074	-21.067	-20.509	-22.619	-25.414	-21.721	-21.966	-20.2	-24.634	-20.751	-24.727	-21.256	-23.041	-22.814	-23.265	-21.555	-21.84	-21.845	-26.458	-21.485	-22.279	-21.755	-22.897	-21.346	-21.214	-22.074	-20.737	-24.603	-19.432	-22.155	-18.326	-21.658	-24.668	-20.602	-25.221	-22.695	-20.324	-21.802	-20.954	-20.654	-22.421	-22.86
7.8453	7.2051	11.587	11.213	9.5039	9.7641	9.523	7.8132	6.6567	8.8991	9.834	9.0833	6.9853	10.957	11.16	8.3055	5.4258	12.012	6.9289	11.703	8.9052	9.0245	5.2723	8.748	6.9632	8.1601	9.3271	9.3065	8.7972	10.458	7.2306	6.27	9.6055	7.4097	7.2105	8.3618	8.5373	6.2171	6.5111	4.7387	11.31	7.7734	9.3496	10.217	9.6022	7.7881	9.1432	8.0198	7.7482	10.909
-13.351	-15.731	-17.775	-14.576	-15.082	-12.099	-12.346	-12.169	-16.468	-13.453	-15.001	-13.572	-12.053	-15.291	-12.161	-14.151	-8.5425	-16.851	-15.903	-11.81	-14.929	-15.419	-13.225	-14.252	-12.955	-15.209	-16.742	-12.82	-13.495	-16.908	-11.605	-14.924	-13.96	-15.241	-11.521	-14.832	-14.501	-14.052	-11.644	-14.777	-16.155	-10.324	-13.062	-16.281	-16.426	-13.709	-15.01	-14.303	-11.847	-13.239
-8.2304	-9.6369	-10.99	-9.4703	-5.9038	-7.3818	-9.8357	-8.9262	-4.1067	-8.5531	-10.807	-8.9838	-9.6213	-6.4653	-8.0087	-9.5166	-11.82	-11.708	-7.716	-9.6437	-5.9043	-8.1397	-7.55	-6.5053	-6.9562	-7.947	-10.037	-7.6539	-8.8431	-8.723	-7.1399	-8.4218	-9.5732	-6.9714	-11.067	-9.2104	-10.799	-8.4231	-13.042	-10.745	-5.5903	-11.113	-8.8798	-13.005	-7.301	-6.9201	-7.926	-9.5039	-6.4718	-8.8139
1.5558	2.9464	3.8833	1.1007	-0.75045	-0.20234	2.2897	1.2058	0.10493	3.8665	1.9428	0.80707	6.8014	0.52908	1.4901	3.1071	1.8281	-0.0023076	0.75974	4.9303	2.7639	1.9895	1.2945	2.4845	1.7439	-0.060863	-1.1007	4.7478	0.7295	-0.5213	1.4644	-0.23668	-0.4608	1.8704	3.3331	2.1945	1.3128	1.3277	-0.36425	0.56256	0.67917	-1.0743	1.0715	5.5313	1.6421	-1.0051	1.8882	0.52081	0.90503	0.12033
-20.955	-23.727	-22.479	-21.053	-22.739	-21.197	-25.14	-21.118	-24.529	-24.909	-23.049	-23.808	-24.128	-23.682	-24.963	-23.026	-20.912	-22.257	-23.065	-21.36	-22.955	-22.192	-22.721	-22.064	-21.127	-26.71	-25.115	-22.396	-22.193	-20.64	-19.695	-21.775	-23.928	-23.827	-21.141	-22.955	-22.717	-23.721	-20.766	-19.662	-21.722	-20.988	-19.289	-20.422	-23.06	-22.962	-21.766	-21.41	-22.251	-23.785
-1.5056	-1.7892	0.72728	2.4159	2.6377	-1.8489	5.077	2.2628	0.98293	1.4863	1.4397	1.0675	1.2795	2.835	1.9185	4.1457	1.7387	1.9313	3.6584	1.607	2.3379	0.93002	0.92313	-0.57562	2.6374	1.3726	1.8333	0.19709	-0.06535	0.82454	2.4991	0.10586	1.506	-1.9068	-0.77417	3.4217	-1.2435	0.065031	1.136	1.8236	-2.0235	1.6369	0.62314	2.9864	4.0072	1.9626	6.8519	2.0662	1.9794	-1.165
6.3433	7.1887	5.5453	4.4534	4.9262	1.5579	5.0177	4.3477	3.0527	5.5437	5.985	6.0646	4.8369	4.1489	3.769	5.3316	7.668	6.5932	2.9514	6.4835	2.4831	5.1004	3.0838	2.9517	8.8444	7.2034	5.817	8.5569	9.7182	5.2213	3.5893	3.891	4.3836	3.9363	4.2701	8.0949	7.1313	2.9856	7.9451	3.103	2.0377	5.9182	3.5536	6.3397	6.1792	4.5346	7.5959	2.4109	7.6671	5.3438
-15.065	-12.434	-16.541	-10.482	-15.124	-16.132	-14.506	-12.743	-13.216	-12.979	-11.924	-12.422	-15.751	-12.212	-13.821	-11.993	-14.607	-12.55	-10.316	-13.699	-14.771	-11.941	-14.407	-12.292	-12.599	-13.119	-14.051	-8.6218	-13.177	-9.6718	-15.542	-12.302	-11.189	-11.017	-13.24	-16.397	-13.501	-14.161	-12.356	-13.287	-15.679	-12.081	-8.8805	-12.987	-10.498	-12.793	-15.228	-10.354	-13.58	-9.2351
-0.78739	-3.9536	-1.1373	0.60601	-1.4212	-1.0118	-6.0501	-3.1951	-0.98625	-0.44801	-0.07312	-1.0134	0.02456	-3.0011	-3.2541	1.0931	-2.9148	-2.9365	-0.78118	0.4254	-5.2676	-3.7496	1.045	-3.8268	-1.4533	-2.4942	-6.8302	-3.9492	-1.2391	-1.9228	-1.2253	-2.1941	-0.17019	-0.15792	-0.53775	-2.3137	0.711	-1.3669	0.098141	1.1703	-2.3067	-3.086	-0.58793	-1.5042	-3.0906	-0.48644	-1.2953	-2.2002	-0.14077	-4.0361
0.022789	4.0792	5.811	1.9603	1.0521	0.70315	3.9029	4.7697	5.385	0.48915	1.4472	4.1051	3.0123	2.2192	5.7709	0.98321	1.3875	3.4611	2.2988	0.85374	4.5384	3.2162	3.8095	1.3026	-0.7683	4.1097	2.4739	1.007	2.199	4.406	3.1355	1.7829	1.059	2.217	1.6193	0.38716	3.0855	2.3389	1.8265	0.51233	3.8697	1.5542	1.6634	1.8676	-0.58422	-1.6813	2.5505	2.9375	3.884	0.52701
4.1471	0.78346	5.9209	6.2905	1.5892	4.2383	3.1142	5.7273	2.3218	4.7848	2.981	5.0922	3.4354	3.1845	3.7466	3.0126	2.4127	4.5078	4.939	2.7196	2.8936	1.5082	1.924	0.19251	1.8978	4.5813	0.69261	2.0832	1.6507	0.65197	1.8632	0.79672	4.3794	6.0397	1.9583	5.254	2.6181	-0.059209	6.4492	-2.5078	-0.081933	5.3854	1.9616	2.9537	2.3575	3.3491	1.2707	4.3126	1.6737	2.2531
-0.34451	-2.1575	-3.4106	-1.4814	-2.4214	-6.1571	-0.47652	-4.1234	-1.1105	-2.5717	2.3013	-2.0686	-2.2176	-3.4002	-4.2025	-0.79765	-2.8324	-1.9752	1.5081	-0.28506	2.1569	-1.4442	-4.1958	0.73408	0.03349	0.91092	-1.611	0.22201	-0.93584	-6.2235	-0.89669	-0.65842	-1.1567	-1.3945	-1.5065	-0.3617	-3.5832	1.5161	-1.6794	-3.7714	-2.2191	-0.70526	-2.3226	0.36847	0.26495	-1.1262	-0.96559	-0.60495	2.7016	1.5002
-8.4643	-10.495	-11.129	-10.413	-10.175	-12.56	-9.4248	-13.367	-9.2251	-12.437	-11.987	-13.651	-14.957	-12.548	-12.615	-10.313	-11.548	-13.124	-15.464	-12.185	-14.68	-12	-13.474	-12.196	-11.733	-10.06	-14.758	-11.071	-10.247	-11.728	-10.761	-10.494	-9.2128	-9.536	-10.031	-10.201	-11.675	-10.384	-11.455	-14.017	-13.843	-12.574	-9.0315	-12.393	-12.501	-10.827	-13.945	-12.843	-12.342	-11.312
5.3779	7.0659	2.1212	4.777	4.8103	4.1739	2.5056	4.1246	3.7264	1.1126	7.7655	6.5452	5.6909	3.6897	8.7348	3.7581	4.5452	6.9336	6.8358	6.9832	7.769	3.9509	6.1764	8.8069	3.7931	5.4708	7.0309	6.3135	4.838	2.0888	3.3812	6.8736	4.559	4.5335	3.3269	4.3036	7.1875	2.6307	4.2173	3.1704	8.4113	5.1382	4.9594	4.7446	7.035	4.3692	4.0042	7.3071	5.8775	5.6917
2.2632	1.3994	0.032186	0.23057	2.5482	4.8963	1.3231	1.4619	1.5741	2.1098	4.0075	5.8655	-1.8535	2.4553	0.54541	0.048003	3.6094	3.6051	2.0669	2.5623	1.2547	1.9187	-1.046	1.9293	0.96853	2.8783	3.1924	2.0347	1.9436	0.52626	1.804	3.497	3.7482	-0.27863	2.5491	-0.72306	-0.012184	0.59601	3.9135	2.6321	4.9522	1.1415	2.0014	1.1465	1.927	1.4552	3.4615	0.76166	2.1016	0.14769
-8.3798	-13.547	-12.617	-10.943	-8.0853	-10.257	-10.096	-14.133	-10.637	-10.43	-12.212	-10.658	-9.2456	-14.766	-9.9726	-10.983	-11.595	-12.032	-15.504	-14.364	-10.85	-13.936	-10.817	-8.1953	-11.232	-10.535	-11.499	-10.795	-8.4947	-9.9815	-11.833	-12.716	-10.976	-9.1226	-7.5814	-10.001	-7.8858	-8.8735	-10.536	-11.995	-11.76	-10.149	-9.3783	-7.8657	-11.242	-10.001	-7.9278	-10.01	-8.461	-11.001
-9.1497	-7.579	-9.1723	-9.8079	-9.1161	-11.392	-8.1429	-10.185	-9.0694	-7.9027	-7.7368	-11.368	-6.4476	-11.257	-7.0588	-9.5446	-9.4241	-11.038	-9.6913	-7.969	-11.317	-12.177	-10.184	-9.6507	-10.744	-8.937	-8.145	-8.5246	-9.5636	-6.0764	-8.3684	-8.087	-8.3593	-11.714	-9.6147	-13.215	-10.82	-8.6955	-9.2817	-9.1279	-6.5363	-5.2171	-8.8268	-9.7325	-8.4332	-11.913	-9.1189	-11.324	-12.478	-7.9612
-0.078928	-1.2535	-2.7651	-1.4389	-2.772	-1.1479	-2.9076	-0.81772	-3.5082	-2.8828	-1.7726	-3.6067	0.15725	1.1927	-4.839	-2.8012	-1.7665	-2.0907	-1.3806	-3.2664	-2.5893	-1.7814	-1.7227	-4.6173	-1.0839	-5.2563	-1.2303	-5.7349	-1.9477	-3.8145	-1.7076	-3.1096	-3.1222	0.1754	-1.4977	0.56012	-1.7708	-1.9442	-0.71737	-3.2822	-2.8886	-1.1293	-2.7335	-6.4262	-4.0174	-1.9358	2.0299	-1.3233	-5.3256	-2.3411
4.9848	4.702	7.2652	6.4072	4.7069	6.6559	7.4895	3.4035	5.2929	5.3555	5.2263	6.1225	6.1797	7.754	4.777	5.2993	7.2567	4.8565	4.1878	5.3358	4.8328	5.1451	3.606	5.457	5.4673	5.282	7.2091	3.9587	4.3102	3.1413	4.3489	3.6654	5.0596	7.2333	5.5684	7.003	5.8212	6.2543	5.0846	5.2593	7.2232	4.1361	8.1905	6.2633	4.9398	5.6692	6.7538	4.6019	5.1078	4.6512
0.24425	-2.7652	0.81786	-2.7074	-3.2455	-3.8775	-4.07	-4.8248	-1.7041	-2.15	-4.5828	-2.2079	-1.0881	-6.5826	-2.9083	-3.0782	-1.8833	-2.8343	-3.7695	-5.2942	-3.7958	-0.82454	-1.4299	-3.6031	-4.7214	-5.0441	-0.22358	-1.005	-6.1025	-2.5703	0.80802	-2.3974	-1.5291	-1.9595	-1.7566	-1.7607	-2.3696	-5.2221	-1.226	-4.4009	-4.067	-4.2265	-4.0139	-1.1208	-4.7402	-2.6252	-1.4338	-2.6049	0.4145	-4.1556
-13.991	-13.486	-8.5031	-14.107	-12.531	-13.584	-15.36	-15.458	-12.379	-11.428	-12.089	-13.654	-11.716	-11.243	-14.324	-10.468	-13.93	-11.248	-15.05	-8.4918	-12.533	-14.949	-10.419	-11.582	-15.183	-14.199	-10.323	-12.131	-13.955	-11.99	-11.069	-14.536	-15.656	-13.166	-10.242	-15.47	-11.922	-14.234	-15.351	-13.343	-10.912	-14.267	-14.73	-15.319	-14.646	-16.694	-11.802	-13.357	-10.18	-13.533
-3.3411	-4.625	-3.5016	-8.1518	-4.8744	-6.1598	-5.1669	-3.4566	-7.9147	-0.25273	-6.2223	-6.0935	-9.7861	-4.249	-3.8337	-4.4605	-6.98	-6.9138	-8.9902	-7.1783	-5.7215	-6.4616	-4.8182	-6.1638	-7.3019	-4.1103	-6.4047	-1.9436	-7.2837	-8.9201	-3.7315	-3.6829	-1.8699	-4.5259	-6.0402	-7.471	-3.8831	-4.376	-4.5659	-4.2	0.15171	-6.348	-4.6845	-3.104	-5.7429	-5.0983	-4.1655	-6.0433	-7.1757	-7.3955
0.49821	2.5609	-2.2439	-0.68261	2.3124	2.5341	2.6273	0.75001	2.8101	3.1354	-1.0029	5.4346	4.5546	6.3988	4.2812	1.9656	0.39549	3.9931	-0.28785	2.8943	-0.0096918	1.2435	4.4606	-0.76368	0.96762	-2.0124	3.605	4.7987	0.056448	-0.64698	-1.447	3.4419	5.7667	1.4062	3.3399	2.0212	2.3825	-1.0947	-0.41464	4.1661	5.5508	2.5608	0.99517	0.84496	2.6726	3.2796	-0.60471	-1.5351	4.9417	2.9787
0.11609	-0.71593	0.75611	-1.914	0.6319	-0.22526	1.9762	-0.93488	-0.76909	1.0914	-3.7787	4.6803	-0.61186	-1.9319	-0.35597	0.79006	-0.55632	1.0413	-0.75588	-0.45503	-5.8394	-1.014	-0.55557	-1.3219	-1.2606	1.3506	2.1914	-1.3241	1.0074	-2.3754	0.69028	-0.41218	-0.25666	2.6654	0.17457	0.72207	0.76216	2.4064	2.0206	-1.1235	-0.82536	-0.42038	-3.0632	0.14049	-3.0064	1.7238	-3.1258	0.54636	0.12069	0.37801
-12.581	-12.196	-11.735	-13.207	-9.1709	-15.648	-10.212	-13.155	-11.855	-13.476	-10.972	-13.768	-10.978	-14.83	-8.3811	-9.3956	-12.47	-10.211	-12.831	-12.333	-11.447	-11.511	-9.3603	-13.85	-12.073	-11.772	-13.154	-9.3568	-10.476	-10.651	-14.136	-11.447	-12.224	-11.874	-12.092	-10.705	-10.054	-11.84	-14.033	-13.479	-12.379	-14.297	-13.353	-11.929	-12.866	-14.152	-15.023	-8.7832	-11.664	-13.787
5.0735	5.6899	6.8095	5.5595	2.3089	4.1233	4.9543	5.4069	6.6333	5.4239	6.3789	4.174	7.172	3.7238	3.7309	6.2035	4.5046	7.6706	4.7227	2.1338	5.796	2.622	6.8562	5.4722	7.6852	10.651	4.7993	3.8027	4.8325	8.8347	3.487	3.2173	3.0294	6.0173	3.3199	4.9778	4.7486	4.6526	3.3899	6.139	4.7037	7.1176	4.7279	5.4502	4.5179	5.2568	6.3512	0.94445	8.8128	4.8447
5.3188	10.979	3.8157	7.5395	4.931	2.7524	3.3196	4.858	8.0649	8.3402	7.3965	9.4891	5.5143	7.2216	5.4987	8.1789	8.908	4.8916	7.0741	5.6609	4.928	7.1139	7.8583	8.8605	7.4465	6.5209	5.1684	5.6267	7.6902	7.8747	8.309	5.162	6.2344	6.2228	4.4751	8.858	6.3216	7.9697	7.7437	8.0446	6.0519	2.7376	7.5472	6.5103	4.6872	5.2494	5.3601	8.2025	6.9378	10.921
2.6734	3.1122	-0.28516	1.9427	1.0822	0.60863	0.58751	4.9614	2.9912	0.90215	-0.31181	1.4793	2.7766	5.0124	2.0612	-0.78634	0.94747	1.3684	1.3994	3.0766	2.4689	1.4128	3.1859	0.64344	-1.5426	3.7404	2.4621	2.4267	1.039	2.9516	-0.99191	-0.33943	0.67642	1.3062	-0.17958	-1.21	4.473	0.12319	4.5856	-0.26764	1.1936	4.9629	-0.0046157	1.4703	-0.29474	0.38872	4.0351	-1.2755	1.5223	2.6584
-11.091	-10.595	-10.159	-12.631	-10.016	-8.3985	-7.8784	-8.3885	-8.1363	-13.089	-8.44	-7.1044	-6.8971	-10.312	-11.498	-12.123	-8.8808	-11.078	-9.6891	-8.2905	-7.2645	-10.644	-8.2148	-9.2724	-10.926	-8.6375	-10.932	-12.041	-10.594	-10.949	-11.487	-11.327	-9.3092	-8.5725	-8.6383	-7.1207	-10.895	-7.2179	-10.687	-11.321	-8.6351	-10.544	-6.0123	-8.0298	-10.557	-9.0733	-9.9916	-7.1909	-8.1029	-11.479
-0.51186	-3.139	-4.8734	-3.4692	1.2892	-0.20092	-3.571	-2.3787	-1.9318	0.041751	-3.5146	-4.7265	-0.48779	-0.90457	4.7108	-3.8088	1.0122	-2.9905	-3.546	-1.6079	-1.6199	-2.4436	-5.3875	-2.0554	-3.287	-2.5633	-5.1011	-1.5118	-1.565	0.78234	-3.1344	-1.5371	0.30412	-2.7671	-0.85315	1.4938	-1.0627	-2.5091	-2.1598	-2.034	-2.3455	-4.9302	0.88957	-1.8572	-1.618	-1.5726	0.7417	3.7494	-0.37307	-0.86454
-13.472	-10.704	-11.443	-12.429	-12.593	-13.614	-12.506	-14.69	-11.555	-11.888	-11.322	-11.927	-13.986	-14.299	-10.846	-14.719	-14.889	-12.356	-11.227	-11.855	-11.842	-15.035	-13.99	-14.418	-14.711	-11.45	-15.899	-11.83	-12.499	-13.649	-12.678	-12.63	-12.5	-12.28	-13.374	-10.844	-13.999	-13.781	-11.658	-19.136	-13.578	-13.659	-14.251	-11.651	-13.324	-12.291	-14.63	-13.287	-10.075	-12.325
-2.8052	0.88307	-1.6345	0.25347	0.11164	0.028835	2.1727	2.3246	0.60996	2.9388	1.4899	2.562	1.5634	0.69196	-1.4185	-0.57465	-0.90168	2.0221	1.6947	1.08	4.2916	1.4892	-0.92821	1.2294	-1.5696	0.85784	0.70653	0.93426	-1.4253	2.7246	-0.68844	-1.3191	1.7986	0.38096	-2.2006	-0.018602	1.124	2.9477	-1.8739	0.1265	0.21012	2.0946	-0.041898	-0.93252	1.1656	0.067365	-1.9624	2.9226	-1.7664	3.5091
-20.473	-22.962	-18.779	-21.599	-16.94	-20.752	-24.69	-19.854	-19.624	-21.042	-21.504	-20.221	-21.951	-20.423	-19.134	-17.888	-22.252	-19.611	-22.853	-20.831	-22.783	-19.936	-21.498	-21.13	-21.311	-22.271	-21.572	-23.402	-20.268	-18.949	-21.987	-17.151	-21.04	-23.905	-19.956	-20.574	-22.182	-20.206	-20.02	-23.377	-20.909	-18.792	-23.584	-19.815	-20.505	-19.782	-20.81	-24.624	-18.689	-19.691
5.3476	2.5528	2.0815	3.0652	0.76321	1.134	1.5599	3.4599	1.745	2.9157	1.4942	0.24592	5.4798	4.0696	3.2298	5.1107	2.9332	2.8539	1.1383	1.7064	2.5842	3.3284	2.5082	5.2274	3.5687	1.8465	0.56795	4.2841	2.7598	3.0469	6.3639	-0.4058	2.9668	1.9153	4.0528	4.7964	0.47745	4.1136	4.0745	2.2163	-3.1133	4.5889	3.7171	-0.22158	4.6479	4.098	5.3862	2.662	3.153	1.6268
6.2987	6.8853	6.4384	6.9211	7.1467	9.2626	7.7869	11.713	8.5509	5.197	8.801	5.5292	8.2356	10.924	9.3271	12.378	7.5077	9.359	8.659	7.1308	7.7715	9.1604	7.4063	9.0074	8.0733	9.7069	7.866	10.467	6.4068	8.8203	6.8588	6.7404	10.571	9.1192	10.051	9.5436	3.8973	7.4562	9.0708	12.275	8.6263	10.248	6.9268	7.9929	6.4846	9.5368	11.078	5.144	6.5656	7.8737
-2.8277	-2.6874	0.57765	-2.0909	-2.8054	-2.5425	-1.1375	2.261	-0.26271	-0.16402	-1.117	0.092391	-2.4897	-1.4293	-2.6822	-1.3572	-1.8136	-1.9448	-1.413	-3.3489	-1.3869	-1.7311	-3.9437	-3.2148	-2.793	-1.3318	1.0772	-0.31327	-1.1662	-0.62676	-2.9859	0.49748	-1.3533	-1.8813	-1.9908	-0.61266	-1.6781	-1.0057	3.303	-2.6159	0.41583	-2.5216	-4.7862	-0.079949	-1.4931	-4.4377	-1.0636	1.1197	0.47778	-1.1127
5.3968	4.4514	3.1369	8.3776	4.2271	4.5438	2.6672	8.0452	3.7131	7.1402	4.8957	3.6552	2.6471	5.4433	4.9406	6.1698	4.5078	6.7283	4.6434	5.1833	1.3323	3.2489	5.6254	4.8177	4.7144	4.744	3.8008	6.5444	5.917	2.6021	1.0484	5.1399	3.913	5.5323	1.514	4.4225	4.8966	4.5266	5.0081	3.1934	6.7789	5.1355	5.26	7.4407	7.1254	4.3078	5.5833	8.6849	3.4764	4.9537
-14.44	-16.355	-16.13	-15.607	-13.745	-15.286	-16.199	-15.504	-14.914	-11.995	-15.372	-15.085	-10.233	-18.141	-16.674	-13.605	-16.638	-10.905	-15.283	-12.168	-11.432	-12.503	-13.695	-13.25	-11.77	-14.794	-15.751	-15.15	-11.307	-15.04	-15.444	-17.319	-15.728	-14.561	-15.153	-16.97	-14.099	-12.941	-15.53	-17.809	-13.365	-17.053	-12.519	-14.196	-14.855	-11.305	-13.587	-12.617	-13.979	-13.839
-4.0899	0.12152	-2.2809	-0.85727	-1.058	-3.3648	-3.2663	-1.3253	1.5372	-0.39287	-1.4444	-1.2355	-1.6636	-0.80205	-0.61705	-0.92327	1.9589	-3.1394	2.1775	1.2404	-1.3724	-1.4452	-0.10498	-2.0113	-2.5639	-1.6199	0.24833	-5.3596	1.3769	0.30696	1.7547	-1.6323	-2.7016	-3.991	1.2905	-0.53277	-3.1146	-3.1638	-2.2578	-3.043	-2.9771	-2.867	1.6743	-0.086596	-0.98301	-0.1058	-0.99179	-1.1969	0.72091	0.91083
1.3737	2.5215	2.3575	-1.3015	2.2397	0.91831	4.4034	1.0111	3.6381	-0.24339	2.3235	3.1498	-0.39064	2.1531	0.36768	1.7801	4.9669	0.36427	2.9682	0.11038	2.1661	2.0701	0.66819	-0.7684	-0.53633	0.70961	2.9201	3.1651	1.968	1.2556	0.22048	3.8311	-0.58473	-1.0521	-1.0721	6.9521	0.13168	0.71812	-2.7937	-0.96209	0.8278	0.23688	1.6269	2.26	0.081711	3.2927	1.1953	0.67409	1.9877	5.0125
-10.055	-12.064	-11.344	-11.071	-9.7775	-11.79	-10.724	-13.601	-9.7292	-9.5064	-11.482	-11.66	-11.538	-14.49	-10.941	-14.03	-11.227	-10.899	-14.158	-12.932	-13.491	-13.919	-11.635	-12.333	-12.035	-7.3559	-13.709	-12.691	-12.19	-9.7102	-11.619	-14.606	-14.849	-13.165	-13.591	-13.098	-10.529	-14.373	-13.223	-13.822	-12.353	-10.743	-11.614	-8.3185	-10.874	-13.541	-10.417	-8.0104	-10.731	-12.467
-10.134	-10.55	-8.6735	-10.499	-8.9399	-8.9994	-11.46	-7.8963	-7.1251	-10.365	-8.8526	-8.4269	-11.631	-9.952	-14.258	-10.78	-6.4602	-10.543	-9.9573	-8.6281	-9.8204	-10.402	-9.5483	-6.626	-8.1926	-9.9308	-9.8914	-9.3479	-6.908	-6.3082	-10.819	-7.2064	-9.1398	-9.3556	-9.8506	-6.3677	-8.4019	-9.6962	-9.7205	-11.382	-8.4817	-12.377	-8.1471	-8.3832	-5.4739	-5.6488	-8.5616	-9.1054	-9.5641	-7.2598
-7.8979	-12.747	-11.77	-10.245	-6.6797	-10.231	-8.6606	-7.9978	-10.933	-9.6037	-7.6241	-7.4518	-7.5099	-5.039	-8.9083	-10.687	-5.4555	-9.5924	-8.4725	-6.1784	-10.113	-9.4714	-8.6544	-8.078	-8.4489	-11.53	-10.766	-7.5879	-5.8226	-8.6738	-5.5243	-10.838	-11.266	-8.4191	-10.303	-9.6704	-7.1098	-9.973	-10.553	-8.5523	-7.8996	-6.6366	-7.462	-7.4644	-11.994	-9.748	-11.145	-10.027	-11.502	-10.015
0.045606	1.1737	1.889	1.603	3.984	2.3365	0.80133	2.0318	1.9418	1.3249	1.8105	4.0872	2.0834	3.5231	1.9448	2.953	-0.25955	1.7089	-0.027184	0.0014011	3.7287	0.037178	0.29934	-0.86731	-2.6459	2.766	0.72472	0.65757	-1.4997	1.9928	-1.1441	2.3789	2.1785	1.8264	1.8809	1.549	1.2306	3.5493	0.03652	-0.071994	1.8797	1.6965	3.4918	0.45911	-0.19701	-2.4204	-1.2185	2.1179	2.0218	4.6433
-6.2743	-3.3066	-4.0335	-3.6739	-9.9957	-4.0077	-7.5126	-4.5337	-2.6494	-4.3158	-7.0514	-2.3888	-6.2737	-5.9308	-7.5433	-6.1484	-6.6365	-6.1492	-3.5841	-6.7186	-5.3136	-3.5381	-4.6152	-5.5949	-8.841	-4.2145	-3.1224	-4.4555	-2.4199	-2.8772	-3.4749	-2.1415	-5.3901	-4.292	-5.135	-4.9562	-3.7074	-2.5908	-4.8297	-7.6806	-5.1255	-6.8857	-3.5453	-4.8504	-2.0574	-7.6016	-5.6579	-4.9456	-4.5164	-2.9288
0.16904	5.8803	2.7307	4.6851	2.2832	4.5587	1.242	4.7169	3.9256	3.3381	3.0833	2.9812	2.996	2.5799	3.4567	4.0793	3.3721	2.8962	3.952	4.5926	4.4149	4.4383	4.5896	2.5783	-0.12915	3.6665	5.036	2.1787	4.5805	-0.43914	2.5753	4.146	-0.13568	1.1424	-1.4222	1.9561	5.0923	3.0288	2.4734	3.6914	0.74521	-1.3991	0.89029	4.6696	2.9331	0.82995	-0.60966	3.6408	-1.6804	1.722
-9.5176	-9.9485	-10.639	-11.693	-14.538	-12.841	-10.867	-10.2	-11.032	-9.8252	-10.829	-10.934	-8.7875	-8.7703	-12.271	-11.145	-13.066	-10.078	-8.9586	-10.851	-11.51	-11.532	-11.901	-12.219	-11.53	-8.7977	-8.1878	-12.154	-9.2712	-10.579	-12.269	-11.2	-8.218	-11.866	-9.5463	-10.59	-9.492	-9.686	-7.212	-8.1093	-8.5876	-11.087	-11.69	-10.342	-10.396	-9.6274	-10.379	-8.8814	-13.667	-9.8078
0.56366	0.86381	1.7969	-1.1452	4.5356	-0.15315	0.17951	1.7534	-0.26889	1.0957	5.1889	2.1644	0.84934	3.3279	2.6189	1.6538	2.7197	3.3203	-1.5969	2.5683	0.98418	0.77659	1.3583	3.5299	0.65296	-1.1854	1.0181	3.5105	3.211	2.9036	0.58745	2.3256	-1.6987	0.36808	-1.3849	1.1391	-0.72899	-0.93816	2.8626	-1.4189	3.8181	2.5127	1.7931	1.8304	-1.6064	2.7643	-0.25308	4.9363	1.8814	3.1075
5.3282	3.2393	6.3714	4.6744	2.8884	4.8182	5.0599	6.2102	6.9914	3.56	3.0764	4.1857	3.3887	3.901	5.9684	4.2166	4.779	7.6028	1.9821	6.4597	6.1126	6.1175	9.2794	6.2671	3.4283	3.2599	3.5917	3.4898	4.7815	4.4635	3.8744	3.7572	8.0454	1.9625	1.3586	4.8324	5.7119	7.567	3.8521	4.6291	4.5587	2.3118	1.9221	2.7418	4.4969	5.6834	3.8154	5.3868	3.0129	3.8926
-7.2284	-11.088	-12.358	-8.7215	-10.586	-7.7943	-4.2709	-7.8685	-9.4227	-10.099	-6.5117	-9.1553	-12.74	-8.2825	-10.149	-8.9826	-7.4989	-9.8301	-10.045	-10.484	-6.7079	-12.732	-11.857	-10.828	-9.4232	-11.28	-12.543	-10.495	-7.0944	-10.906	-7.3715	-9.3158	-10.157	-8.9952	-11.445	-10.262	-6.8547	-10.7	-7.4417	-7.8799	-9.8169	-11.14	-6.6899	-10.083	-10.843	-10.528	-9.9916	-10.246	-7.5671	-11.207
7.6405	11.202	9.4222	8.8425	7.219	8.0568	10.403	8.8123	8.2199	7.3038	12.203	8.1809	7.8065	8.2051	8.0743	8.3867	5.4626	8.8502	7.5119	7.4376	7.5882	8.3755	4.7758	7.3811	10.327	9.4285	8.6646	8.4852	6.9895	8.3142	8.1841	7.4434	6.823	6.6021	7.3843	5.9159	6.9636	7.3888	9.5053	6.6542	8.9281	6.3415	7.1481	10.048	8.7834	9.8272	8.356	9.8019	8.0789	9.1275
-14.263	-12.628	-14.879	-15.195	-12.238	-11.757	-13.39	-10.871	-13.421	-14.151	-13.184	-14.928	-13.247	-12.311	-14.696	-11.346	-14.6	-10.682	-14.669	-16.822	-15.15	-10.348	-10.137	-12.74	-15.191	-16.146	-15.043	-14.04	-13.679	-12.045	-13.498	-13.57	-14.057	-15.495	-13.071	-14.563	-15.262	-14.332	-12.107	-11.936	-12.448	-10.607	-15.097	-13.535	-11.148	-12.522	-11.976	-12.205	-15.667	-13.16
-12.15	-14.046	-13.313	-14.864	-18.616	-15.371	-15.201	-14.879	-13.967	-12.161	-14.53	-14.249	-13.659	-13.718	-16.211	-14.661	-12.052	-15.187	-16.022	-12.904	-11.366	-14.752	-13.077	-12.65	-13.146	-13.585	-15.594	-14.157	-14.65	-14.386	-13.77	-16.463	-11.482	-10.977	-15.377	-12.679	-13.055	-16.003	-12.915	-14.165	-17.467	-10.86	-15.005	-14.349	-15.279	-13.542	-18.494	-16.791	-15.517	-14.07
-13.887	-13.076	-12.97	-14.665	-14.289	-16.96	-11.077	-17.934	-10.817	-14.141	-13.418	-14.73	-12.297	-14.593	-12.853	-13.679	-10.302	-12.837	-12.499	-12.77	-14.571	-8.65	-11.175	-12.206	-12.325	-11.794	-12.667	-15.742	-9.4461	-15.474	-11.753	-17.075	-11.899	-13.671	-14.313	-13.641	-11.522	-9.7298	-14.155	-11.881	-9.2447	-12.161	-12.267	-10.587	-9.0025	-14.576	-13.302	-14.538	-11.047	-14.615
-2.5303	-8.4075	-5.2772	-5.3089	-8.1037	-6.2121	-4.8467	-6.2467	-5.1434	-4.579	-6.0489	-3.9177	-3.6708	-4.3162	-4.8728	-4.7966	-6.4723	-7.3423	-6.5074	-4.6172	-6.9825	-4.8468	-7.6147	-3.2621	-0.33761	-6.7349	-5.3138	-4.5164	-7.1478	-4.1312	-4.0684	-4.4893	-4.1029	-6.4971	-5.9873	-7.368	-5.0951	-4.8119	-4.4245	-3.2293	-5.6654	-8.2528	-5.9257	-5.8741	-5.728	-6.0822	-8.4925	-5.5508	-7.2612	-5.9273
-15.155	-17.054	-15.507	-15.096	-13.659	-15.882	-17.33	-17.931	-12.747	-14.902	-14.058	-14.076	-13.258	-17.602	-16.563	-20.009	-17.156	-14.739	-16.036	-13.562	-14.458	-15.032	-16.676	-14.519	-15.183	-12.402	-13.988	-16.71	-13.387	-15.059	-9.4665	-16.56	-16.005	-15.879	-13.72	-15.988	-15.492	-13.934	-15.691	-15.191	-13.038	-16.376	-15.29	-18.648	-15.321	-14.177	-16.927	-10.578	-14.635	-15.367
-3.9039	-4.8221	0.21126	-2.7006	-0.11272	0.75114	-2.7975	-2.838	-4.2643	-0.24153	-2.1348	-5.3911	-2.5124	-1.5429	0.60397	-2.5505	-2.2979	-1.1363	2.901	-3.6652	-0.82847	-3.5568	-3.2283	-0.58226	-0.56194	-2.6905	1.3546	-0.095211	0.51332	-3.8308	-0.78223	-0.71419	-1.4029	-1.7342	-3.822	-2.9107	-0.93158	-1.3198	0.73769	-1.5807	-1.2595	-1.2498	-2.118	-1.0812	-1.5493	-1.1459	-1.4057	-3.3959	-2.4081	-0.52278
5.4183	7.6699	8.9812	6.3788	6.8361	8.6037	7.7335	5.6262	6.3884	8.1041	7.9526	5.9135	8.5718	6.6557	4.3961	5.883	6.4825	5.4573	6.5354	10.367	6.7503	5.0594	6.9284	6.3278	4.5523	7.928	3.3282	9.2404	5.89	4.7013	7.0604	6.1333	5.0435	6.3594	7.5014	6.9912	8.6218	6.5149	7.3631	6.3717	6.1492	7.1541	5.9535	5.5763	7.0943	7.335	3.6682	9.2222	8.5821	8.2226
-6.3886	-1.9637	-2.9467	-4.5229	-6.6369	-2.9978	-4.173	-1.4116	-2.482	-3.8972	-2.7448	-3.3501	-6.2867	-6.2266	-1.9612	-3.9164	-4.5015	-1.4497	-3.5799	-4.5984	-2.8924	-5.1748	-4.8907	-3.3495	-2.509	-2.3223	-3.7969	-4.4928	-1.6997	-4.1579	-4.225	-2.2978	-4.1241	-3.1849	-0.58337	-2.7099	-6.9557	-1.5058	-2.965	-2.3131	-3.8716	-1.4408	-3.8715	-3.1109	-2.6472	-4.6934	-3.4764	-3.0767	-7.7457	-3.054
0.49079	0.76163	-4.9802	-3.1442	-1.7302	-0.56053	0.92696	-1.6225	-0.26337	-5.1618	-3.4584	2.8546	-2.6895	-2.7914	-3.7413	0.83045	0.067225	-0.6931	-2.1425	1.0693	-2.6236	-0.28815	-0.17881	-3.2069	-2.7812	-2.0455	1.4167	0.44597	-2.1051	-4.4545	0.34611	-0.69725	-2.7351	-3.3467	-1.4702	-0.79349	-2.1256	-3.1638	-0.60592	-1.886	-4.3047	-1.5822	-1.9452	-2.5186	-4.7078	-2.0394	-2.2493	-2.8587	-2.2147	-4.9644
-1.9182	-2.2628	0.21997	-2.5741	-5.9215	0.050842	0.6084	-1.9213	-3.258	-0.46549	0.94649	-0.67088	-2.509	-2.5507	-3.9599	-0.50354	-2.5041	-0.93885	0.66328	-0.42268	0.10628	-0.26578	-0.61289	-3.3752	-1.9898	0.19641	-4.188	-0.66756	-2.4047	0.066664	-2.3779	-4.1667	0.11925	-2.5742	-0.58821	-2.6902	-0.41644	-4.2765	-2.6211	-7.2645	-0.058485	-2.0427	2.228	-0.91458	-4.2807	-2.5119	-2.6189	-4.0019	-1.5979	-1.0537
6.3661	5.1937	6.9014	6.5718	5.3396	5.8475	8.0994	9.1571	7.1769	6.5307	6.6374	6.4673	5.8748	11.99	6.8047	7.756	5.1861	3.5123	7.2514	7.0761	7.6181	7.271	7.3293	8.4602	4.8722	5.6156	7.5869	7.7174	8.2437	5.7509	6.2586	5.6984	10.958	6.7081	4.127	7.6554	4.5246	5.1769	5.3688	4.1635	7.3541	6.6962	5.239	6.8349	4.3808	7.4008	3.3081	8.8605	5.5596	2.302
1.4058	3.2424	0.91696	3.5806	0.33935	1.3248	2.1125	2.7848	3.3226	-1.4931	0.4837	3.5027	1.7714	1.1163	2.3455	0.84454	4.814	-1.0184	1.425	2.6499	2.8644	3.2245	0.87634	-1.485	3.2021	0.98555	-0.64544	3.5964	-1.1845	2.0156	1.6647	1.9258	2.6957	0.0081211	1.3383	5.8465	-3.4093	2.5865	2.7352	2.644	1.3963	2.5105	0.35278	5.7595	1.1558	3.134	0.71429	4.7091	3.0487	4.418
-3.322	-1.9125	-2.6489	-5.5416	-2.5356	-2.6787	-1.5889	-3.1315	-1.4631	-2.8309	-3.6457	-4.6161	-1.5389	-1.1575	-1.745	-2.3892	-3.1781	-2.7994	0.52512	-4.0605	-4.3049	-0.87255	-1.7058	-0.22604	-1.5079	1.6618	-1.9898	-2.5619	-2.1865	-3.4477	0.24122	-2.8435	-4.7884	0.64946	-3.6688	-2.3847	-4.4924	-1.2817	1.2654	1.1802	-3.9675	-2.4325	-4.645	-3.4957	-4.2701	-3.6417	-3.4682	-2.8258	-2.5916	-1.6247
-13.672	-10.624	-8.7228	-10.618	-10.171	-9.7575	-5.7004	-11.761	-7.1051	-8.7884	-6.9154	-10.6	-9.469	-11.469	-8.9465	-11.16	-9.7971	-7.9517	-9.7283	-9.0244	-8.2761	-10.755	-9.321	-12.443	-11.431	-8.3793	-11.374	-9.918	-10.948	-12.594	-13.662	-10.387	-10.208	-7.8104	-10.069	-14.365	-8.4579	-9.6928	-9.3639	-9.1294	-10.902	-7.1419	-11.229	-10.348	-11.561	-10.748	-8.079	-9.4094	-10.941	-10.344
-2.6199	-5.3122	-7.9494	-6.6141	-6.4689	-1.3944	-3.6928	-5.7694	-7.1297	-7.427	-4.4875	-6.2176	-7.2956	-5.8625	-4.9055	-5.9692	-4.3298	-4.3548	-5.2658	-2.2134	-3.7652	-2.9069	-8.1123	-4.8273	-6.0153	-4.8958	-2.8602	-5.1432	-5.7029	-1.7461	-3.4488	-7.0721	-6.1237	-7.1923	-4.4251	-4.3493	-3.6048	-2.648	-4.8626	-7.6276	-3.674	-6.9421	-2.258	-5.2575	-6.2133	-4.5974	-8.2271	-4.1362	-5.0918	-4.3343
3.9616	-1.3613	-0.6096	0.23442	3.5648	2.1729	-0.080947	2.3136	1.8991	1.7865	3.5937	1.9195	2.5639	0.81374	-0.33258	2.4844	0.74255	1.2836	-0.25645	3.3413	4.2477	1.2152	3.4503	-0.56496	-0.052768	1.5565	2.6646	1.5218	2.7187	0.53061	3.6877	-1.6671	1.6214	0.82845	-1.2269	3.9878	-0.59509	1.3692	4.4003	-0.16086	1.5774	2.9082	0.69779	0.12558	-1.2275	1.8304	3.1283	0.2197	0.96609	8.3048
0.081964	-2.464	-4.58	-1.3136	-2.4106	-3.9476	-1.1914	-1.6937	-2.6204	-3.0127	-0.74619	-5.2711	-4.0733	-4.9453	-1.2321	-2.8681	-4.2877	-0.030759	-3.8707	0.99344	-0.59489	-3.096	-3.3216	-2.0761	-2.4626	-4.3856	1.642	-2.7052	-4.3861	-7.9603	-3.4989	-4.4641	-2.7764	-2.559	-2.9708	-1.1642	-0.6202	-3.5451	-3.207	-3.0562	-1.6544	-3.1807	-4.3377	-5.7141	-3.4092	1.4983	-0.23339	-5.2534	-1.2307	-3.0209
-10.906	-11.029	-8.9313	-12.298	-10.566	-11.289	-9.9797	-8.9806	-12.346	-12.557	-10.533	-9.5757	-9.8818	-8.8564	-11.321	-9.6174	-11.838	-12.986	-11.07	-12.38	-10.156	-13.174	-9.7877	-10.988	-16.212	-10.323	-13.248	-10.704	-12.348	-11.364	-10.16	-12.217	-11.975	-11.308	-10.912	-9.5492	-11.323	-10.718	-9.8529	-8.2791	-10.748	-10.248	-9.6081	-16.672	-12.491	-8.831	-10.8	-9.3707	-9.5253	-11.351
-2.1648	-6.727	-2.9906	-5.3114	-3.1375	-2.6552	-6.0753	-3.8481	-6.6964	-7.406	-4.8884	-4.2394	-0.53299	-2.4011	-2.4534	-6.2678	-2.8822	-4.3005	-0.36835	-3.6885	-1.6682	-4.9091	-2.1955	-4.2608	-6.2014	-2.438	-4.5667	-3.7169	-3.2828	-0.0552	-6.6903	-2.863	-2.0453	-4.704	-3.4515	-4.6141	-6.7696	-3.0177	-3.9116	-4.9283	-5.3464	-4.3796	-3.4768	-4.6244	-3.1267	-5.0053	-4.9573	-5.0029	-5.4088	-4.8252
3.0866	-1.9461	-2.0338	0.13222	0.41572	0.17403	-3.7157	-2.587	1.6334	0.64334	1.1316	-0.88953	-1.208	1.8116	-2.591	-1.2849	1.4588	0.79954	-2.6768	4.4532	0.7282	-2.4029	-3.2952	-1.2575	-1.0932	3.2254	1.1654	-0.22226	2.9874	1.3013	-0.9752	0.27307	-0.6732	-1.1619	-1.0981	1.8329	-1.9399	-1.8841	-0.23561	3.5049	-0.63815	-2.2631	-1.3145	-2.3764	-2.7205	-2.3328	-1.1133	3.3577	-2.0031	0.80143
-13.112	-13.333	-12.002	-12.578	-11.843	-11.473	-10.49	-10.765	-11.032	-10.279	-14.069	-10.054	-10.09	-10.38	-9.1118	-12.521	-10.772	-9.0452	-12.52	-12.423	-9.9787	-9.0666	-10.32	-13.061	-11.207	-11.24	-10.731	-11.009	-9.3177	-14.476	-9.6353	-11.322	-11.899	-10.091	-11.944	-10.432	-13.193	-10.321	-10.932	-12.344	-12.541	-11.328	-9.484	-12.464	-11.606	-8.2575	-10.718	-10.93	-11.655	-11.899
5.7361	5.9087	4.4944	5.3499	6.1949	9.3063	4.5396	6.6945	7.635	6.5306	7.754	11.405	6.3266	7.3402	8.1124	8.7036	6.7732	6.2898	6.8755	5.7989	3.9353	5.9067	6.0547	6.7202	3.8981	7.9261	5.4843	6.1587	8.9263	5.5001	7.4167	8.5048	8.5559	4.5837	5.9597	7.3644	6.8592	6.8361	6.8593	7.3662	6.1814	3.6316	4.809	5.4422	7.4246	9.4619	4.9406	8.2237	3.6193	4.7551
-3.8141	-6.2014	-1.8753	-2.0075	-3.6369	-3.1124	-1.9182	-5.069	-2.8449	-1.9349	-1.0069	-1.2769	-2.8671	-0.91982	-2.3292	-0.68854	-4.1254	-4.3267	-0.46972	-5.2903	-4.0481	-1.5428	-6.1741	-0.85626	-2.4451	-1.5499	-3.5227	-4.7339	-4.1081	-3.687	-1.72	-1.7156	-3.4998	-1.4719	-2.4376	-3.8003	-2.6938	-5.2866	-1.9443	0.8585	-3.0621	-3.105	-2.0087	-4.5627	0.22414	-2.7081	-2.5061	-1.5664	-3.0092	-3.8178
-20.096	-21.318	-22.481	-20.357	-19.647	-20.157	-24.271	-21.789	-19.742	-19.514	-19.528	-21.593	-20.62	-21.408	-20.127	-19.129	-19.958	-20.454	-21.806	-19.879	-18.694	-21.996	-19.564	-23.328	-20.736	-20.549	-21.111	-19.506	-20.321	-23.288	-23.692	-23.161	-18.558	-19.27	-18.904	-21.875	-19.704	-22.892	-16.567	-18.57	-18.475	-18.116	-22.936	-19.754	-19.75	-21.444	-22.849	-17.761	-18.447	-21.755
6.8591	9.047	7.4983	9.0159	5.8757	6.5805	8.1963	7.6307	7.1978	9.9534	5.8256	7.8125	5.7423	6.8867	5.478	7.8911	5.7396	8.7657	8.2988	6.2956	5.8509	7.1786	4.7519	7.5721	7.1041	7.3054	8.9681	4.3604	5.8173	3.8437	7.3805	10.143	7.1589	6.9103	8.6375	9.9621	9.4018	5.8591	8.3375	6.3213	6.7112	6.4358	9.1267	5.3988	8.2304	8.1192	9.2285	7.4492	6.888	8.2074
-4.5581	-1.2895	-0.047966	-0.50684	0.19732	1.0593	-0.21412	-2.8296	-3.87	-0.16255	-1.149	-2.4312	1.9232	-2.5749	0.5641	-2.968	-1.3452	-1.739	0.95527	3.5533	-1.6421	0.5008	1.5359	-3.8549	-2.4473	-4.8197	-3.1703	-1.0852	-0.25646	0.066972	-1.1846	-0.34511	-1.6278	3.7089	0.71447	-3.0663	1.1135	-4.4233	-3.1415	1.0622	-3.3926	2.1371	0.61012	-1.2838	-2.3079	-2.0468	-1.6468	-0.88156	-0.37539	-1.1634
6.6867	6.4637	7.5301	5.996	5.2607	7.0889	4.7049	7.2635	7.355	6.477	6.6393	5.9096	4.3844	3.3213	9.2906	7.3042	7.0266	6.2622	4.689	4.5916	4.6342	1.9863	5.0405	10.288	0.039319	3.3334	4.9941	3.4412	5.1413	0.95747	5.8608	5.0646	9.3947	5.9547	7.3697	2.1564	7.4805	4.2613	7.1387	6.3201	1.7605	6.2583	5.8145	7.2942	3.6949	6.7472	3.1956	6.1716	5.5156	7.4379
-3.7775	-2.371	-4.8297	-0.14732	-1.8792	-6.0218	-0.074011	-4.1011	-6.1109	-0.36832	-6.0686	-2.7632	-7.138	-2.3017	-0.78658	0.81284	-3.1724	-5.7223	-0.061755	-2.9444	-2.2235	-2.8681	-0.62269	0.076641	-4.2058	-0.73616	-0.92586	-2.9557	-3.8632	-2.6209	2.1259	-4.3849	-1.2936	-3.7975	-4.047	-0.99634	-3.7356	-4.7449	-1.3816	-3.1807	0.86631	-4.7958	-3.7508	-1.0103	-0.92317	0.19784	-4.9045	-3.8479	-4.5777	-0.75989
-12.051	-10.482	-13.737	-11.538	-15.409	-11.943	-14.699	-13.596	-12.818	-15.404	-15.51	-10.592	-17.103	-11.65	-11.128	-12.541	-12.593	-13.663	-18.345	-13.432	-13.588	-17.193	-11.019	-10.643	-15.211	-14.779	-14.998	-13.797	-15.275	-12.067	-12.443	-8.9823	-13.116	-15.033	-15.284	-19.767	-14.346	-11.854	-13.958	-12.983	-12.444	-13.169	-15.392	-14.189	-16.664	-12.491	-11.194	-13.664	-13.515	-16.808
-13.068	-13.865	-14.188	-11.481	-16.396	-15.032	-10.268	-10.746	-11.589	-13.431	-11.85	-11.911	-10.55	-10.559	-14.133	-12.151	-13.507	-14.27	-7.8063	-10.574	-12.965	-16.16	-11.66	-13.276	-11.962	-15.012	-13.119	-11.339	-14.684	-14.516	-16.03	-13.228	-13.932	-15.417	-13.089	-15.776	-13.492	-10.878	-12.095	-13.876	-12.273	-13.743	-10.665	-14.437	-12.709	-13.355	-12.972	-12.667	-13.533	-14.822
-13.973	-13.083	-16.287	-12.468	-14.481	-12.373	-8.7213	-18.97	-14.523	-15.287	-14.881	-17.874	-15.529	-12.815	-15.316	-12.879	-14.104	-16.303	-14.159	-12.511	-15.97	-16.152	-16.689	-14.998	-15.263	-16.73	-14.418	-13.379	-16.081	-18.208	-12.717	-17.038	-13.753	-16.434	-14.178	-14.504	-15.651	-11.892	-13.704	-13.041	-16.583	-16.169	-11.527	-14.148	-13.041	-15.88	-11.085	-15.545	-13.998	-13.325
-6.6498	-10.176	-13.222	-6.6968	-10.542	-10.233	-6.9511	-10.138	-6.6593	-6.4105	-10.912	-9.3609	-7.5276	-10.048	-10.352	-8.6306	-9.3343	-11.923	-7.4392	-10.378	-7.3135	-8.346	-8.6343	-7.2262	-10.447	-8.4287	-8.2362	-7.8764	-10.796	-8.6803	-11.345	-10.642	-8.6139	-9.69	-11.488	-11.079	-8.7032	-9.4418	-10.502	-13.129	-9.9084	-10.398	-12.81	-7.9956	-7.4732	-12.046	-14.078	-9.4649	-8.3457	-10.23
2.7523	1.7184	0.21539	0.57721	2.9549	2.4401	1.9173	3.0112	3.6484	2.834	3.5998	-0.87929	3.7585	-1.5017	1.9291	1.7372	1.7584	3.691	-1.0651	2.4165	6.5906	0.64514	4.3728	-0.0058189	-0.8419	-1.558	-1.5093	2.3721	0.99227	6.3995	0.31763	0.14041	-1.2232	2.8611	4.0153	-0.88654	-0.12843	4.492	-2.0849	2.6252	2.2902	-0.5105	1.8316	5.0132	1.3222	1.7874	-0.12638	0.36481	1.6904	3.4826
-0.71515	-0.24274	4.2537	1.4285	-1.6954	1.7917	1.8481	3.9081	3.2109	1.2357	3.1675	-0.094133	1.6848	2.2024	1.6969	0.99168	2.3256	1.2813	1.409	-0.89466	4.072	5.7816	-1.9037	2.0217	4.9176	1.9322	-1.7261	-0.10465	3.2782	0.76263	2.3557	4.5531	-0.061063	1.3508	1.0473	3.3415	0.44663	2.0628	2.9838	-0.27339	-0.1129	0.87633	3.7608	3.111	4.3815	2.555	1.5322	1.2232	-2.0402	2.1662
-21.427	-20.152	-19.564	-20.272	-20.468	-20.902	-22.997	-20.226	-20.093	-21.43	-18.41	-22.087	-17.766	-20.892	-18.011	-17.799	-18.427	-20.679	-19.056	-20.562	-20.75	-18.193	-19.643	-20.282	-20.491	-20.078	-19.536	-17.93	-19.776	-22.956	-18.153	-16.305	-22.326	-23.158	-23.367	-20.56	-20.717	-18.226	-20.575	-19.359	-20.567	-20.169	-22.689	-23.842	-19.245	-20.14	-22.195	-18.134	-20.497	-21.075
-6.43	-7.311	-5.6407	-5.9962	-1.648	-6.6451	-9.9135	-6.6247	-3.9153	-5.8691	-5.4769	-5.4704	-8.1091	-3.8146	-5.3947	-5.0996	-2.129	-4.4615	-6.8682	-5.6479	-6.3276	-5.3728	-6.33	-8.9483	-6.2963	-7.7385	-3.115	-3.8679	-8.4287	-7.2582	-7.077	-4.8922	-6.5723	-4.7413	-5.8257	-5.4769	-4.6511	-4.8771	-4.2952	-6.497	-8.3855	-6.3167	-2.9426	-7.8242	-2.758	-6.9741	-4.0978	-2.354	-5.6796	-7.6865
-4.9451	-2.7884	-1.837	-3.1406	-2.7231	-3.3241	-2.4077	-1.2274	-4.3268	-3.8956	-1.7327	-2.0162	-2.6339	-3.4526	1.3226	-5.3638	-3.2772	-3.5378	-0.61694	-2.4358	-2.8087	0.42864	-2.1193	-0.48968	-1.4704	-3.3444	-2.44	-3.6519	-3.3146	-0.047077	-1.4328	-3.175	-3.4567	-2.8369	-1.3239	0.9996	-2.7618	-0.55888	-4.477	-3.0811	1.4737	-0.68643	-4.2063	0.35638	-1.3738	1.0427	-4.0802	-1.7399	-3.2431	-1.7386
-11.243	-11.616	-11.48	-9.0483	-9.6816	-7.9162	-10.205	-11.438	-8.6991	-10.16	-12.867	-11.975	-12.953	-8.6099	-10.037	-11.887	-10.087	-10.786	-8.0848	-11.5	-15.488	-9.8663	-9.3756	-9.8264	-8.1653	-12.724	-12.976	-9.3306	-10.616	-12.721	-12.125	-11.125	-8.0009	-10.189	-9.4195	-11.136	-8.9044	-9.2729	-11.778	-12.741	-10.103	-11.461	-6.5605	-11.391	-15.734	-9.3898	-12.9	-8.1713	-8.9181	-12.776
-16.57	-15.056	-16.03	-14.088	-14.1	-13.321	-13.379	-12.657	-15.056	-14.196	-13.406	-9.8536	-14.719	-13.139	-14.338	-14.009	-14.019	-11.844	-14.683	-12.222	-12.266	-18.267	-16.78	-15.375	-12.713	-11.425	-9.9285	-12.406	-15.833	-15.295	-14.772	-10.822	-14.916	-15.014	-12.653	-11.916	-16.193	-14.785	-13.329	-12.949	-14.52	-12.421	-10.86	-13.951	-16.213	-13.931	-9.1942	-13.781	-11.159	-14.55
-2.8234	-2.0781	-4.5687	2.4366	-3.0267	-3.9982	-6.4664	-1.6482	-3.7034	-2.5381	-7.0288	-0.26507	-5.9636	-1.3165	-3.3958	-3.9379	-1.3512	-1.7401	-0.078301	-5.1645	-2.9185	-3.0598	-0.46976	-3.0164	-3.5978	-0.44356	-5.1726	-3.8014	-1.908	-1.0617	-3.4361	-4.0482	-1.4035	-2.6214	-0.3821	-1.8831	-8.6449	-3.0711	-5.47	-2.0427	-3.1566	-5.8762	-5.7528	-0.053205	-4.6451	-1.1807	-1.4401	-5.737	-4.8085	-2.994
-9.408	-9.5952	-13.355	-16.451	-13.605	-9.2853	-10.564	-12.569	-10.192	-13.781	-12.399	-12.376	-12.041	-16.325	-14.887	-14.591	-15.717	-15.495	-13.197	-14.982	-9.4517	-9.8359	-15.3	-12.732	-12.505	-12.853	-11.281	-12.432	-13.618	-15.501	-13.053	-9.9266	-11.484	-14.876	-11.659	-14.579	-13.014	-10.554	-11.42	-9.9771	-16.748	-11.803	-15.464	-13.389	-14.129	-13.03	-16.065	-13.417	-14.419	-8.4368
-10.691	-12.413	-12	-10.36	-10.949	-11.084	-9.4453	-8.6377	-10.384	-11.454	-10.892	-9.5484	-7.0705	-10.778	-6.37	-10.87	-13.064	-10.212	-11.047	-10.677	-7.6274	-11.995	-8.773	-13.639	-10.025	-8.6204	-10.115	-10.595	-9.4192	-11.382	-9.5576	-9.908	-11.655	-9.9634	-11.72	-10.91	-8.9884	-9.492	-12.125	-12.148	-12.467	-8.7672	-11.42	-10.294	-10.092	-8.5545	-7.7157	-9.9423	-15.028	-9.2873
-2.7202	-2.5473	-0.62254	-1.1363	-5.5022	-3.0853	-1.8958	-3.4925	-3.015	-2.9679	-2.7227	-1.5675	-0.10936	-3.3747	-2.4761	-2.399	-2.009	-6.1123	-2.2024	-2.7697	-2.9965	-4.2683	-3.6429	-3.5066	-2.0933	-0.6579	-3.5554	-2.5033	-1.7473	-3.6206	-1.8169	-1.8993	-4.6204	-3.8206	-1.6962	-1.0157	-4.1898	-1.7888	-1.5108	-5.1633	-5.7365	-3.8042	0.79371	-5.0684	1.2005	-4.4338	-4.2697	-2.7287	-5.4358	-5.0559
6.7881	5.8038	8.5171	4.854	6.9727	6.1016	7.2965	6.1127	8.1245	7.2771	6.1927	6.017	9.5903	8.1058	12.457	6.1996	9.3724	9.6813	10.039	10.357	8.7066	4.7465	7.8316	8.5708	10.35	8.4947	7.4464	10.146	9.5248	6.9625	8.9874	8.4838	9.5663	11.304	8.3416	9.2904	8.7606	8.997	9.8576	10.668	8.3486	7.1617	10.578	7.0748	7.5011	7.5099	8.7372	7.4574	7.5791	7.0529
-0.14216	0.29992	2.5085	4.0834	1.3573	-1.0886	-0.16506	1.3834	2.7448	2.3821	1.2144	4.1543	-0.42551	1.7967	0.50622	2.5298	0.49316	3.0705	2.3674	0.18091	-0.11515	-0.38631	4.17	-0.11157	-0.38214	-0.35186	1.9361	2.0328	-2.3277	-0.37432	4.9423	1.243	0.01802	2.8167	1.0815	2.3443	-1.7003	-0.68813	2.5535	0.94551	0.17924	2.4984	1.5865	1.7537	3.3182	0.12779	1.9842	0.54337	-0.14472	1.6011
-7.8412	-10.71	-12.665	-10.709	-8.8455	-11.867	-9.0153	-10.956	-12.824	-10.869	-11.597	-13.165	-7.828	-12.502	-9.7564	-13.206	-13.301	-7.6762	-14.24	-10.851	-12.346	-12.407	-13.612	-9.0568	-13.013	-13.347	-10.381	-13.649	-12.919	-12.439	-10.767	-10.2	-11.352	-9.5509	-7.1784	-12.576	-10.691	-11.826	-9.6095	-8.7308	-12.659	-12.739	-11.869	-10.356	-12.154	-8.8058	-10.455	-9.7741	-12.164	-10.909
4.3259	5.2603	6.2415	5.3043	8.3848	1.4606	4.6577	4.3288	5.4643	1.3307	3.178	2.5359	7.646	4.7614	5.6406	4.3416	3.434	2.8011	4.7135	5.4007	5.8107	3.0501	3.0695	7.1411	2.876	4.3596	3.9458	6.027	2.6949	2.0865	6.4524	5.9143	3.2904	4.8068	6.2403	7.1096	5.7573	4.9629	1.8747	5.46	4.1356	3.6296	5.2583	4.344	6.3978	3.1402	5.464	7.1393	7.2882	3.06
-0.28617	0.11422	1.712	2.4644	-0.90208	-4.0834	-0.50516	0.12078	2.1115	3.9701	-1.6534	0.40246	-1.9047	-3.2117	1.4174	0.02007	0.77364	2.0313	-0.91277	-0.9688	-1.4344	-1.2199	1.4218	-0.68574	-1.1411	0.85091	1.3533	-4.0916	3.8084	0.18583	0.58977	2.0645	-2.5933	2.0016	-0.66516	0.74369	2.4056	-1.4987	-0.69076	0.91432	0.11471	-0.32109	-1.1005	-2.954	-1.007	-0.51278	-0.62787	0.35216	0.73388	-2.4523
-9.2825	-8.0041	-7.9144	-8.3665	-12.115	-11.109	-9.748	-7.1044	-9.2828	-12.159	-11.523	-11.44	-6.8786	-9.7426	-6.8442	-8.6952	-8.0209	-8.0578	-10.748	-11.039	-9.2829	-11.016	-11.295	-11.883	-9.7484	-8.699	-10.437	-8.0388	-8.1925	-11.057	-9.5206	-5.3812	-9.9306	-8.257	-9.7156	-9.7645	-9.5669	-10.438	-8.9571	-9.1575	-10.632	-12.428	-6.5346	-9.3116	-8.9829	-9.8976	-9.9569	-9.4206	-9.086	-8.7883
-11.088	-7.308	-10.813	-6.9411	-4.7626	-7.6076	-13.515	-8.7378	-7.5221	-7.8587	-11.173	-11.471	-6.1375	-12.095	-7.7628	-8.6608	-10.19	-5.8482	-11.544	-5.927	-12.394	-6.915	-7.7537	-11.042	-9.2057	-8.295	-10.501	-9.3117	-8.0688	-8.965	-7.9651	-10.147	-9.3374	-10.387	-9.6053	-11.845	-9.3951	-10.444	-10.009	-8.4912	-10.182	-9.5122	-9.1698	-10.357	-9.9234	-9.6132	-8.5045	-9.1528	-9.544	-14.715
-1.8671	-5.5515	-3.8391	-3.8122	-1.1663	-1.8763	0.27229	0.13719	-3.9817	-3.0478	-3.9437	-2.8835	-2.8949	-3.7119	-5.2712	-0.98152	-1.7479	-4.3781	-3.7666	-4.2351	-2.5877	-1.8982	-2.075	0.84861	-3.6434	-2.4289	-3.5265	-5.9652	-2.653	-3.5795	-3.201	-3.7368	-2.8236	-4.0732	-1.3333	-3.0001	-4.6035	-2.7171	-6.0717	-3.813	-3.5804	-2.0456	-2.8115	-4.4705	-3.6945	-0.7682	-3.8324	-1.0723	-6.306	-0.96564
3.4343	-1.2086	-0.46879	-0.93453	-0.77689	-2.9068	-1.9931	-0.67237	0.78012	5.0013	1.8869	1.3748	0.07652	0.79434	-1.1466	1.8906	1.8476	0.16747	-0.55683	1.9809	1.6315	-2.393	-1.2753	0.63925	-0.283	0.97421	0.31521	0.67048	-0.35588	0.62796	2.0896	-0.33472	-1.3919	-0.59019	3.1242	-0.45603	0.29038	-1.5413	-0.19945	-1.9324	0.34522	-3.2784	0.79169	-0.78333	0.20491	-2.0495	1.6088	-0.89196	0.33024	-3.2149
-20.39	-20.68	-19.114	-23.503	-20.962	-18.42	-21.345	-22.745	-22.605	-23.529	-23.362	-20.286	-17.751	-18.675	-19.816	-22.399	-22.037	-21.142	-23.976	-22.37	-21.022	-20.899	-20.68	-22.717	-19.62	-23.047	-20.747	-19.975	-17.969	-20.511	-18.669	-19.182	-23.191	-20.769	-22.155	-19.508	-18.691	-22.105	-23.404	-23.946	-20.87	-23.541	-20.153	-20.759	-19.496	-18.884	-19.338	-20.374	-21.3	-21.742
-4.8843	-1.6265	-0.90898	-2.4862	-2.1512	0.37301	-4.9544	-0.72727	-4.9565	-2.8002	-2.9085	-3.6244	-1.8463	-4.0553	-4.9114	-5.0628	-5.4833	-4.8573	-3.4125	-3.1822	-1.3145	-3.1982	-5.478	-3.2826	-2.7198	-3.1843	-4.2831	-0.93461	-5.4255	-5.9515	-5.7695	-1.1166	-2.6033	-3.0566	-5.7908	-0.46248	-4.0453	-5.2414	-4.7987	-1.2528	-1.945	-0.46387	-3.7549	-1.3935	-4.9728	-3.4846	-1.3031	-1.2579	-3.8533	-3.1717
-2.2648	-1.3706	-1.8451	-1.0753	-2.5652	0.27781	-0.66886	0.14495	-2.9196	0.79378	-1.8872	0.416	-2.9767	-2.7189	-1.4424	-0.98245	-1.9293	-0.83978	-2.1371	-0.62012	0.012211	-2.764	0.16447	-0.41895	1.2707	-4.1757	0.57022	-0.67412	-0.12326	-2.6543	-1.1653	-4.6573	-3.2014	-2.4402	2.73	-1.1024	-0.35492	-1.4527	-2.491	-3.678	-1.519	0.013011	0.61482	-2.5567	0.21729	-0.97558	0.22543	-6.4665	-1.9425	-0.087149
-11.299	-12.616	-10.943	-13.335	-11.932	-12.683	-13.727	-9.4155	-11.469	-8.7709	-12.369	-10.239	-16.654	-16.35	-10.899	-13.262	-11.209	-10.562	-9.1111	-10.801	-10.158	-9.9484	-7.8031	-11.266	-12.842	-8.5551	-13.843	-10.874	-8.8876	-11.295	-12.89	-10.641	-14.125	-13.029	-13.052	-7.8505	-9.8614	-11.561	-13.27	-10.176	-11.281	-11.008	-13.512	-14.46	-13.155	-10.22	-10.42	-8.7676	-10.8	-10.851
-9.5825	-10.105	-10.759	-11.175	-8.1661	-11.328	-9.3123	-8.9231	-9.3921	-9.6064	-11.417	-10.807	-10.813	-11.372	-10.091	-10.488	-12.909	-10.01	-12.894	-10.423	-11.105	-12.391	-9.5197	-7.5781	-9.8421	-9.1373	-10.033	-10.367	-11.27	-10.078	-13.07	-9.8551	-10.862	-12.221	-10.885	-8.4345	-9.3255	-11.702	-9.6616	-10.35	-13.097	-12.673	-7.5298	-8.6609	-12.385	-10.258	-11.562	-10.812	-6.5045	-10.045
9.1181	8.4647	10.155	12.356	7.6107	11.605	8.6019	10.036	10.933	8.4553	10.184	9.7444	7.1137	6.5159	5.7576	8.2226	12.456	10.505	8.6859	8.7406	10.65	9.0585	8.4103	8.8183	12.167	8.0549	9.7865	10.434	9.2128	9.7881	8.6432	10.596	9.4174	9.7473	8.435	8.748	10.201	9.1123	11.263	7.6237	8.705	12.459	10.457	7.9942	10.319	8.3227	10.532	9.1896	12.683	10.241
6.0983	5.7929	3.2901	4.7356	4.5079	4.2001	2.4163	2.4128	2.7691	2.5598	6.4009	5.4817	5.7348	2.5962	0.95093	5.6649	3.0114	4.3949	5.9033	3.1678	3.6266	4.9018	5.6153	4.6291	7.2565	3.3732	4.0832	2.1873	3.9126	3.5613	6.6267	1.2617	2.0581	7.3563	2.7177	5.6203	6.6396	7.658	4.6141	4.7638	1.4834	2.7733	5.7093	5.1829	4.1947	3.7865	7.4425	6.3722	4.8391	6.068
5.3816	4.8931	8.4291	8.097	6.9827	7.4845	5.9053	6.757	4.8798	6.0797	7.7512	8.5887	10.533	6.0671	7.7929	7.2121	8.6487	6.669	8.6175	4.7243	7.7595	7.4914	5.993	6.3334	7.067	7.3313	5.7481	9.289	4.8642	4.3447	9.8614	5.5623	7.9571	6.7875	7.6627	5.4454	7.2722	10.039	7.5205	8.6074	6.6572	6.7127	8.0558	4.6335	9.2854	7.7325	7.5095	5.6889	6.1799	6.847
7.6669	5.5446	5.7471	5.6139	5.7177	5.4734	6.0485	6.2755	6.0533	5.7995	6.2801	8.3052	8.0075	6.4814	8.809	8.9793	5.6633	7.1237	6.2827	5.4783	4.1996	4.4522	4.9436	6.8065	5.4121	6.6598	7.1694	8.4964	7.6325	8.8196	9.617	9.4582	9.5799	8.8222	6.1327	4.1571	8.4758	2.2779	4.919	7.9243	6.2478	5.0345	4.9153	5.7809	4.1053	9.9712	5.5199	6.3418	6.4552	9.572
-12.019	-8.6874	-12.439	-13.535	-11.83	-11.294	-11.051	-12.237	-12.604	-11.583	-9.4916	-9.1504	-12.28	-12.378	-12.229	-15.92	-10.765	-13.479	-11.364	-15.506	-9.9956	-12.135	-11.474	-10.589	-11.233	-13.082	-8.9904	-15.123	-12.505	-14.167	-12.322	-12.335	-14.876	-13.72	-8.8364	-13.094	-12.13	-13.414	-10.687	-12.852	-13.793	-8.9517	-10.956	-9.8396	-13.743	-11.487	-11.823	-11.001	-11.718	-10.907
-9.7854	-13.065	-11.017	-12.484	-13.376	-12.435	-17.395	-11.725	-13.146	-15.286	-11.3	-10.788	-14.17	-14.109	-14.585	-17.676	-12.956	-12.829	-13.324	-11.239	-13.208	-12.29	-12.203	-11.525	-15.008	-11.672	-11.033	-12.29	-14.893	-14.563	-14.272	-12.425	-12.734	-15.634	-14.601	-10.281	-12.777	-11.796	-11.035	-13.543	-10.575	-14.879	-11.655	-9.1621	-14.952	-10.896	-11.597	-12.307	-14.785	-11.152
-10.433	-7.9997	-10.74	-8.8089	-10.976	-10.167	-5.7337	-10.422	-8.9448	-6.8519	-7.1364	-6.0149	-11.598	-12.172	-10.922	-10.676	-9.2051	-8.945	-11.028	-10.993	-9.2321	-7.9175	-12.822	-8.9036	-7.0537	-11.498	-9.3615	-9.6717	-11.263	-11.175	-10.72	-4.6613	-7.3232	-7.836	-8.4441	-9.2068	-12.834	-11.105	-10.361	-10.966	-10.404	-10.828	-14.153	-11.406	-7.5954	-12.452	-8.2084	-7.5424	-6.0893	-9.9872
-10.543	-10.185	-9.4595	-9.1195	-5.9591	-9.968	-8.0877	-6.6772	-8.836	-10.443	-11.005	-11.449	-6.2704	-9.5792	-9.2109	-6.406	-8.1184	-8.4321	-9.5685	-7.5477	-6.8291	-9.8667	-6.7738	-8.2955	-10.949	-6.1296	-9.6535	-8.1176	-9.3317	-7.5575	-10.297	-10.447	-11.138	-11.246	-7.6826	-9.6434	-11.105	-7.2266	-11.125	-6.2118	-7.6373	-7.7017	-8.2221	-5.4062	-9.3619	-5.3916	-11.143	-10.456	-9.6371	-9.7102
-13.14	-12.997	-13.775	-11.033	-11.469	-10.098	-12.544	-9.515	-12.343	-11.04	-12.351	-10.762	-10.81	-10.344	-9.5101	-9.0073	-15.584	-11.992	-13.472	-12.576	-11.376	-10.155	-9.3886	-13.092	-13.854	-7.4498	-11.915	-14.924	-9.6761	-13.41	-13.08	-14.133	-10.407	-11.605	-13.382	-15.434	-9.3143	-10.113	-13.367	-9.0331	-10.381	-8.4216	-10.978	-11.426	-12.054	-15.231	-12.598	-9.751	-11.488	-11.853
3.2665	2.9376	6.6092	8.3166	6.6342	6.7732	6.0038	3.2203	5.148	2.5873	3.8247	4.8432	2.1494	5.2373	1.2876	5.8567	5.5087	7.1801	4.3607	6.5518	3.8163	6.6248	1.8799	6.9826	5.3909	-0.18984	1.3226	3.9057	0.94569	5.2297	4.8181	3.0991	4.9852	5.9767	5.2979	5.6243	2.8859	4.2104	2.3136	5.5081	6.5996	3.99	5.792	5.3184	4.5819	4.2332	3.9119	4.5973	5.2648	4.5569
-4.6876	-2.4104	-0.35291	0.52595	1.7246	-0.9484	-3.0055	-0.87567	0.4309	-1.7886	-1.1063	-0.54883	-2.3961	1.4085	-2.1224	-2.9327	-1.3447	-0.88925	2.6103	-0.57474	-1.1516	-2.1995	-3.1552	-2.7155	1.3758	-5.3474	-4.5628	-0.53492	-3.3491	1.5308	-0.6134	-3.8619	-1.781	-2.9973	1.2641	-2.3522	-3.1891	-2.4669	-1.7319	-4.4042	0.19794	-3.559	-1.2504	-3.5521	-2.544	0.56343	-3.3504	0.035701	-5.6029	-1.1482
-11.888	-7.0653	-10.229	-13.408	-10.766	-14.091	-10.731	-12.616	-13.231	-10.847	-15.782	-11.679	-13.129	-10.544	-10.607	-10.842	-11.295	-13.689	-12.95	-12.576	-10.439	-11.392	-8.8329	-12.197	-12.499	-10.392	-10.796	-12.153	-11.621	-10.339	-12.885	-13.221	-10.721	-11.444	-11.082	-10.369	-13.653	-10.192	-11.844	-12.889	-12.693	-11.944	-12.95	-10.919	-13.938	-9.9507	-10.902	-9.4955	-10.805	-11.491
1.0849	0.66175	1.3034	-0.024655	4.1954	-0.064219	-1.3517	-3.5695	0.033069	-1.7314	-0.065178	1.5915	-0.84316	0.60606	1.6244	0.053164	-0.45782	0.18803	0.64757	-0.61741	-1.8295	-3.1717	-0.55857	-2.7904	1.4157	-1.8459	-1.1406	1.4207	-0.90554	-1.2005	1.1401	-0.2875	2.9104	1.0818	0.57837	1.839	-2.0406	0.30912	-2.9689	-1.2512	-1.6633	3.0363	-1.2245	-1.4774	-0.6403	-1.616	-0.65847	-1.315	-1.0918	0.93945
-20.4	-22.33	-23.47	-20.419	-25.788	-20.754	-24.989	-22.377	-25.584	-25.267	-22.667	-23.519	-23.94	-25.152	-18.97	-19.877	-23.763	-23.211	-20.038	-19.337	-23.466	-25.759	-22.224	-20.668	-22.623	-22.061	-23.506	-20.391	-19.999	-22.086	-23.394	-23.314	-21.548	-23.129	-23.84	-24.76	-17.896	-22.773	-25.362	-25.348	-25.148	-21.697	-21.128	-22.517	-19.968	-18.561	-21.355	-21.656	-22.536	-21.299
5.3219	6.7324	6.9967	9.5676	9.1311	8.3769	7.0603	4.1293	10.545	6.5995	6.4128	7.2185	8.5406	8.0063	9.5137	6.7543	6.5667	3.8105	4.3618	4.2763	5.7337	5.9414	6.4705	8.2613	7.4321	6.8777	6.072	5.447	4.7267	5.5024	5.4675	7.5846	7.4025	5.8874	6.1632	12.414	5.9686	8.0624	5.2686	4.8961	5.095	7.4858	5.319	6.4439	5.8746	10.161	5.9153	6.4667	6.5392	6.0996
-0.0020597	0.97195	0.80643	-2.6562	3.776	-3.2853	1.3012	2.2234	0.21507	2.2657	-0.82693	-0.69752	1.618	3.0784	3.15	-1.9705	-0.4238	-1.6249	1.5194	-0.57916	0.25779	-0.57846	0.29342	-2.6161	-0.51731	-0.7499	-0.65678	0.86554	2.8528	0.41614	-0.52835	-0.2482	0.85133	-2.2606	-0.961	-0.23756	0.24643	-0.89222	-1.7375	1.775	-1.1068	0.2463	-1.2833	-0.49603	-1.282	-2.8476	1.4775	-0.17619	1.5338	0.34004
-12.075	-7.6191	-9.3219	-7.5949	-11.925	-7.298	-8.8618	-10.085	-12.754	-10.116	-8.4366	-13.279	-7.2592	-10.433	-11.434	-8.0186	-5.9729	-9.3307	-10.224	-6.3456	-7.7808	-8.4606	-8.7533	-8.9946	-9.3704	-7.8576	-7.4421	-9.5228	-11.272	-9.7452	-9.7452	-8.7214	-6.5658	-9.3316	-9.8976	-10.061	-9.0518	-8.2496	-6.885	-8.9459	-9.8757	-11.176	-10.191	-9.2733	-10.714	-10.537	-11.267	-9.0181	-6.4683	-8.9658
-1.8254	1.2918	0.79267	-0.89229	-2.1751	-1.8958	1.2497	-3.9907	-0.21678	-2.9767	-0.45303	-5.7506	-4.6453	-0.19173	0.059727	0.24507	1.2005	-4.8101	-2.7449	-3.3035	-2.7509	-2.2164	-1.8016	-4.6802	-2.5221	-1.6317	0.19532	-1.4258	0.20986	0.63543	-3.1125	-4.5981	-0.039512	-2.7962	-3.8218	-0.35051	-1.2644	-4.4593	-2.2523	-0.9145	-2.1444	-3.6083	-2.9434	-3.1632	-0.52576	-3.5195	-3.6972	-3.4202	0.047405	-1.0605
0.92355	-1.0951	-1.732	-2.2443	-1.1734	-0.24998	1.7439	-1.2386	-0.34843	-0.54105	-0.14091	-0.11659	-1.7521	-2.0612	1.4642	-1.2878	0.24151	0.28937	1.2536	3.1911	-0.099886	-1.8386	-2.8074	1.6241	-3.3044	1.4312	-0.61077	-1.8289	-1.7057	-2.5802	-1.9764	-1.3129	-3.5173	-1.5408	-2.6409	0.4844	0.32028	0.54486	0.59718	1.782	-1.8875	-0.78441	-1.9355	-3.8701	-2.3013	-2.5995	-0.96899	-0.1371	0.18534	2.1537
-3.6665	-4.5832	-0.081802	-5.15	-1.1124	-0.6441	-4.7708	-4.0578	-5.6113	-2.8154	-3.4137	-2.1781	0.62915	-3.3409	-8.2224	-0.44472	-2.6402	-2.508	-4.4667	-4.353	1.3871	-3.3922	-1.3684	-1.22	-0.35553	-0.96455	-2.4287	-1.5662	-1.5743	0.036108	-0.8067	-3.3066	-1.4027	-1.3718	-2.52	-2.793	-2.4895	-5.8357	-1.4638	-0.0053018	-0.75462	-2.5111	-1.4421	-2.2861	-4.8418	-0.88319	-4.1722	-0.0029789	-5.3591	-3.2847
-11.525	-15.32	-14.57	-13.536	-14.713	-13.941	-13.83	-15.712	-14.286	-10.489	-14.47	-13.102	-13.985	-11.895	-11.362	-9.235	-14.564	-13.602	-13.32	-11.273	-10.792	-11.563	-10.05	-14.823	-13.004	-14.099	-15.675	-12.023	-13.009	-11.142	-12.807	-13.078	-12.661	-14.69	-12.222	-12.162	-13.195	-12.827	-12.358	-12.829	-12.125	-14.331	-12.525	-15.255	-15.019	-16.069	-14.822	-13.987	-16.693	-13.536
0.66221	0.823	4.0186	5.0794	-1.5024	1.9451	2.2965	3.0952	-0.86636	-1.4734	2.4336	1.3571	-2.1985	0.33763	1.158	0.50013	1.9549	0.15371	-1.6455	1.4301	2.1058	4.2168	3.5217	4.7417	-1.5103	4.85	1.1589	0.85383	3.2737	2.3145	0.1197	2.4795	1.8459	1.2439	3.7039	0.62809	2.4182	4.6692	0.39194	4.6316	0.14114	2.1492	-0.63594	1.6358	1.9959	-0.94621	2.8998	-1.0093	-0.09627	-0.44411
-20.801	-24.116	-20.224	-24.308	-17.41	-22.664	-23.484	-22.332	-21.969	-20.858	-21.018	-23.02	-22.78	-19.415	-23.56	-20.719	-21.139	-21.495	-20.658	-22.189	-24.043	-21.834	-23.368	-21.641	-22.256	-24.991	-20.884	-19.997	-21.347	-22.704	-21.963	-23.003	-20.905	-21.198	-21.336	-22.069	-24.592	-21.265	-22.018	-20.542	-21.819	-25.483	-23.9	-20.611	-22.025	-20.934	-19.235	-21.839	-21.015	-20.249
5.1506	5.6305	3.8521	5.5471	1.6201	6.1017	5.1774	5.2328	6.3812	5.9111	6.4061	6.937	3.6775	5.99	6.7879	5.8125	8.2739	9.6077	5.2594	6.0303	8.0455	3.1221	6.7575	7.4996	5.6692	1.6326	5.8779	4.0903	2.0096	6.4005	5.0248	5.0788	4.2129	7.1725	8.2648	3.9983	5.607	4.004	6.6719	3.9069	4.2929	1.8165	6.5274	7.8463	3.7019	7.0431	2.7856	4.9172	3.6034	5.8733
6.7392	5.6157	8.4059	5.5085	11.532	4.8413	6.5357	6.6456	6.702	7.0727	9.0658	8.3896	4.9649	5.6956	8.4412	8.9404	7.6855	7.031	8.8242	5.496	7.5838	5.1924	7.0281	7.8164	5.5597	7.5011	4.2875	4.2199	10.55	8.0177	7.6022	6.9232	9.5627	4.7994	5.0553	5.9543	5.2905	6.2069	5.703	6.3835	12.368	5.7513	7.0229	7.1759	7.9311	8.6518	3.7266	8.9456	8.4519	8.902
-2.6352	-7.0373	-2.8043	-3.8276	-5.8761	-5.4572	-7.5888	-5.3067	-2.8704	-6.0153	-0.70367	-6.6327	-6.3797	-8.7779	-7.9169	-6.1438	-3.078	-8.5935	-4.4708	-2.7275	-8.847	-5.0755	-6.3619	-7.0893	-7.5275	-3.8935	-5.2823	-8.8138	-6.0322	-4.633	-2.8977	-3.8924	-4.8742	-9.3799	-6.5369	-2.3764	-3.2231	-8.2951	-5.6363	-4.763	-8.1691	-2.4432	-5.9786	-6.9353	-7.3658	-5.1593	-5.3977	-3.5929	-6.6902	-6.0664
1.36	2.092	2.9507	2.672	1.1566	1.1571	4.9159	1.8543	1.4738	0.70438	2.3809	-0.3202	-2.131	-2.176	-0.30627	1.2358	3.0031	3.2826	-1.2707	3.0111	-0.35538	0.06154	-0.58253	1.628	-1.5233	-0.36164	0.68469	4.0711	2.4196	3.1233	0.54763	0.42686	1.3797	2.457	0.016878	-0.1665	1.0771	0.27041	1.9347	1.4335	1.1824	1.2365	3.9721	1.4118	3.437	0.1087	3.8689	-2.6319	0.098409	3.4842
-22.783	-23.203	-21.651	-20.769	-24.35	-20.55	-22.825	-21.037	-22.19	-21.968	-22.132	-22.419	-23.997	-21.683	-24.636	-21.677	-20.836	-18.238	-21.651	-22.806	-23.63	-22.344	-20.324	-20.004	-20.186	-20.582	-20.732	-21.552	-21.381	-24.409	-23.544	-21.87	-20.227	-20.641	-19.433	-21.033	-22.353	-23.128	-18.444	-19.825	-20.602	-24.42	-23.76	-23.074	-20.956	-19.521	-22.281	-21.704	-21.324	-19.998
-0.7482	-0.66952	-5.146	-2.9442	-1.4987	-3.7169	-0.3404	-2.0429	-2.5109	0.090371	0.60313	-2.317	-2.9639	0.042947	-2.8546	-3.3937	1.8463	-0.58857	2.7098	-1.6035	-1.8779	-1.6518	1.0334	-0.72742	-1.2493	0.079781	-0.66971	-0.43359	-0.28733	-2.334	0.69084	0.031448	-3.3699	-2.3345	-0.97261	-1.7494	-0.096458	-1.1958	0.53401	-0.81217	-3.7161	-0.69877	-0.27459	-2.6323	-2.882	-1.3887	0.99243	-0.50894	-2.2445	-0.21756
-1.9073	-4.4265	-4.8967	-6.0935	-2.4545	-6.2174	-4.8324	-5.4847	-5.3057	-5.1014	-3.9317	-1.6081	-4.3681	-1.4392	-4.3809	-8.2218	-4.3863	-1.9378	-4.81	-7.1448	-4.9227	-4.9015	-5.6251	-5.0942	-4.9835	-5.3149	-1.7256	-7.0699	-4.9685	-3.7193	-6.3721	-4.1084	-5.1261	0.23135	-5.3122	-2.2947	-2.8355	-4.7219	-7.7552	-7.5591	-2.5437	-6.0567	-4.8713	-4.7612	-1.2923	-5.6972	-7.5695	-6.6625	-3.8077	-2.4698
-23.026	-19.69	-24.177	-24.567	-20.08	-21.698	-25.138	-23.942	-20.257	-19.25	-22.91	-21.398	-23.288	-20.029	-24.205	-21.098	-19.846	-19.843	-23.591	-23.438	-20.56	-23.732	-22.034	-21.183	-22.496	-23.695	-19.565	-23.953	-22.349	-23.917	-19.524	-23.006	-20.949	-23.974	-21.894	-20.227	-19.851	-23.104	-23.211	-24.421	-21.307	-22.805	-24.916	-23.042	-22.057	-20.275	-22.89	-23.962	-21.917	-20.871
-13.027	-14.965	-14.945	-13.606	-16.661	-17.145	-13.743	-15.555	-13.504	-18.499	-16.086	-13.951	-14.643	-9.962	-15.105	-12.63	-12.917	-12.253	-15.614	-17.432	-14.924	-16.029	-17.365	-13.688	-16.55	-16.065	-11.627	-14.407	-14.703	-14.09	-17.247	-17.244	-16.328	-12.724	-11.933	-14.593	-12.662	-17.07	-17.243	-13.578	-16.407	-13.622	-16.437	-15.92	-17.435	-15.98	-18.589	-11.82	-13.64	-15.537
-2.4207	-4.5663	-4.7497	-5.8227	-4.6677	-5.5919	-4.7385	-2.574	-4.8589	-4.9906	-0.10227	-6.861	-5.8442	-4.4881	-2.8206	-4.0736	-2.2453	-3.3813	-4.217	-7.4277	-2.4818	-4.8566	-6.0315	-3.1081	-6.2576	-6.632	-5.737	-6.1485	-3.0377	-2.8499	-7.2353	-3.0867	-3.2654	-5.3096	-3.6567	-2.7701	-4.6573	-4.9697	-3.057	-2.2539	-0.058321	-4.8857	-2.5685	-3.9723	-4.9569	-4.6982	-9.1393	-5.1864	-4.7983	-4.8368
-8.229	-10.153	-6.078	-6.3441	-8.6823	-7.6556	-7.9206	-4.0209	-7.7829	-6.6878	-10.769	-10.283	-7.9071	-8.6239	-8.5775	-10.996	-9.884	-8.8393	-9.9373	-7.4556	-10.072	-7.4543	-6.6232	-10.012	-11.679	-10.236	-11.048	-7.1321	-11.051	-7.4764	-8.9373	-6.8246	-7.2473	-10.917	-9.0284	-10.205	-5.9846	-7.1121	-9.9104	-8.4766	-6.9489	-10.037	-10.772	-9.6945	-8.1056	-9.0582	-9.6189	-9.872	-10.215	-9.6111
2.8423	2.5377	0.041341	5.7263	2.1145	3.1744	1.2683	3.5867	0.40382	-0.73577	2.9793	1.3555	-0.23581	2.8552	2.2042	0.89441	1.9227	3.4439	3.7314	0.94157	4.996	2.2726	-0.0045643	3.9987	0.34286	4.6942	2.7704	0.85437	4.927	-1.5032	2.4641	1.0987	1.7943	0.041522	1.5325	1.3339	-0.68969	5.1869	1.5496	1.6958	2.6878	0.38965	1.0782	1.4377	2.2403	1.2029	1.6775	-1.0009	2.2548	-0.067805
-3.4848	-1.7141	-1.9862	-4.6802	-1.2554	-3.3261	-3.5293	0.090109	-2.144	-2.3174	-3.7033	-2.2042	-1.4127	-3.2596	-1.5866	-0.76895	-1.7802	-2.0351	-6.4405	-4.5527	-4.4148	-2.3372	-4.7306	-3.0659	-1.5992	-1.6826	-1.5472	-3.9907	0.4047	-3.308	-3.2139	-3.5952	-3.3347	-4.2342	0.58353	-3.5864	-3.4568	0.59227	-1.3886	-2.0621	-2.6827	-3.3754	-2.8341	-2.5704	-3.3177	-3.346	-2.8334	-5.533	-1.1439	-6.2255
-3.521	-5.8769	-2.1775	-5.275	-6.0382	-2.1474	-2.3285	-5.4822	-1.5046	0.031578	0.21553	-3.2928	-2.4017	-2.1646	-4.7578	-0.095228	-3.2459	-1.6049	-2.0226	-3.6891	-2.3754	-4.6012	-2.4301	-2.7278	-1.0279	-5.266	-2.0811	-3.0838	-4.2712	-0.0204	-2.4143	-4.4521	-2.0346	-0.86228	-2.0781	-2.9555	-3.3661	-0.10471	-0.70969	-0.52053	-2.7828	-1.9352	2.3589	-2.8437	-5.2286	-0.082898	-5.5599	-1.2634	-0.60131	-1.3881
-20.649	-21.555	-18.987	-21.063	-18.927	-20.241	-22.744	-21.617	-19.763	-16.714	-20.859	-23.286	-20.239	-20.399	-20.673	-17.644	-21.283	-22.066	-21.586	-19.816	-21.004	-23.239	-21.359	-21.62	-23.698	-20.438	-20.454	-22.49	-20.108	-19.623	-21.788	-16.538	-21.365	-22.448	-20.994	-17.622	-19.622	-20.017	-21.146	-22.189	-19.873	-16.923	-20.048	-18.3	-22.83	-22.662	-20.451	-22.701	-19.882	-18.588
3.2734	4.219	6.5329	4.2794	7.2438	8.8197	4.9558	3.6411	8.3246	9.1565	7.6319	0.33723	3.6665	4.0395	5.0677	7.6565	7.1229	5.154	4.3184	4.0196	6.3876	4.2036	6.78	5.521	7.897	5.7997	4.2714	6.8694	2.8565	9.2183	7.0555	4.9101	2.9128	7.982	4.7568	7.9781	4.9152	4.0108	7.1211	5.8286	5.003	8.4546	5.1602	4.8728	2.7303	3.8804	2.9209	6.0261	0.99126	4.201
-2.0212	-5.3624	-4.7724	-4.7883	-2.5007	0.57166	-3.6417	-1.8716	-2.5146	-1.1328	-2.2309	-2.2463	-3.6063	-7.436	-2.2824	-2.1992	-4.1523	-0.88536	-1.997	-1.8926	-5.4317	-5.2608	-3.9563	-2.9166	-2.3689	-2.288	-0.98757	-2.5138	-6.9529	-4.1082	-2.2339	-4.0274	-2.48	1.3719	-0.88587	0.54196	1.21	-4.1076	-2.9574	-3.0818	-2.7681	-6.3661	-3.5883	-6.0691	-5.2996	-1.642	-4.7901	-5.4215	-2.393	-2.4076
-9.68	-11.684	-13.371	-14.74	-8.4589	-8.6394	-11.722	-10.669	-8.545	-11.571	-11.169	-10.737	-8.9995	-10.155	-10.703	-11.799	-11.534	-11.972	-11.792	-11.066	-11.341	-9.7718	-12.156	-10.244	-9.2982	-13.704	-13.603	-11.497	-11.347	-12.303	-8.3706	-14.062	-15.201	-11.953	-9.6126	-11.663	-13.359	-13.839	-14.237	-9.9667	-10.496	-9.9104	-9.6811	-9.9357	-14.396	-9.9112	-10.935	-10.615	-12.503	-11.905
-2.7332	-0.18483	-0.53302	-3.281	-0.57449	-3.8641	-3.5771	-3.6389	-3.4896	-1.4715	-3.5327	-2.4712	-3.1745	-3.9224	-2.9721	-1.6685	-4.0474	-1.1908	-0.73628	-1.1317	-3.6133	-3.228	-3.6473	-4.6639	-0.57901	-3.1788	-4.6011	-3.4016	-3.2971	-5.3507	-1.5808	-2.3832	-2.7283	-3.1265	-4.5569	-2.8723	-3.2854	-3.0018	-1.8367	-3.7592	-0.72407	-6.0711	-2.1076	0.58053	-2.1314	1.0406	-1.7009	-5.9168	-1.0198	-7.1932
-4.9336	-0.89698	-3.6313	-4.0744	-2.9272	-2.9898	-3.2972	-3.0925	-1.228	1.4535	-1.9836	0.40579	-3.0196	-1.7966	-2.1848	0.31608	-2.1388	-2.1958	-5.8879	-0.38696	-0.8057	0.72309	-3.5304	-4.4487	-0.74476	-3.8656	-7.9736	-1.5811	-4.4843	-1.059	-3.8629	-1.6308	-3.3141	-6.5266	-4.3059	-0.14578	0.74721	-1.0418	-5.0058	-2.6254	-2.7334	-5.0766	-3.682	-3.4692	-2.3691	0.74504	-0.97529	-3.0221	-5.2937	-0.9761
2.8549	1.1471	1.3068	-2.4396	0.60616	-2.6099	-1.488	-1.0513	1.2903	-2.2486	-2.0784	2.003	-2.1917	-0.36579	-0.4075	5.7577	-0.21527	-0.64883	-0.8982	1.0228	-1.4193	1.5455	-0.55978	0.90549	-4.4643	-0.61638	-1.0757	-0.44422	0.98245	1.7085	1.4768	1.1098	-0.70721	2.3693	-2.417	-2.07	-2.9797	0.83289	0.21535	-0.88252	2.3824	1.57	0.61838	-0.27535	0.010537	1.008	-2.8171	1.8886	-0.42372	0.786
-1.1345	-3.6631	-2.6115	-3.1146	-0.84526	-2.877	0.73765	-0.34632	-0.79165	-3.936	-3.9002	-3.728	-1.2094	-1.7782	-4.3323	-2.1486	-1.3884	2.3789	-5.4443	-2.2287	-4.5066	-3.6604	-4.6402	-5.1804	-1.5695	-1.3476	-0.59169	-2.9099	-1.9201	-1.2483	-1.2289	-5.2863	-2.1983	-1.8858	-4.4042	-2.562	-3.8783	-5.74	0.95611	-3.4396	-2.5328	-0.96966	-5.032	-1.2001	-1.1161	-0.42276	-3.7499	-3.2775	-2.0893	-5.1815
-1.0204	0.3303	1.1265	1.2292	-3.3432	-1.4638	3.8848	-1.3035	-4.1796	-0.86078	0.87088	-0.3626	-4.2289	-2.3635	0.16664	3.0924	-1.4099	-0.49059	-3.0799	-4.1299	-1.135	-3.4221	-1.05	-3.2659	-2.7615	-0.53019	-1.2865	2.2274	-0.86271	-2.3873	-1.6843	-1.2646	-1.9429	-1.2886	-2.332	1.5876	0.15284	-1.3382	-3.3431	-2.5129	0.31024	-2.0213	-3.3021	-2.1139	-2.9177	-2.2599	-2.3784	-2.1168	-1.9813	-2.6698
9.2357	9.231	6.4263	8.1222	4.0439	5.2729	9.737	9.2214	7.1676	7.4269	9.9052	8.5688	4.6855	7.2831	4.4481	6.1581	6.283	4.4034	6.8393	8.7904	9.5804	5.0309	7.1597	8.4208	10.059	6.2937	9.7168	11.806	9.5546	11.352	8.9474	8.145	7.202	8.85	5.6583	9.1392	6.7984	10.502	7.6349	7.1978	9.1803	7.1827	7.5682	9.8456	10.648	7.1781	10.153	7.6443	10.678	5.5901
-3.4667	-5.8624	-7.6597	-6.8272	-6.5831	-5.0375	-0.60442	-4.9659	-6.202	-7.3414	-4.4243	-5.0452	-2.8044	-4.9288	-7.9592	-3.7256	-6.8636	-3.3407	-5.6411	-3.6469	-5.5749	-4.4228	-4.3112	-2.4097	-4.9294	-3.9049	-6.7834	-5.0863	-3.708	-1.9028	-7.2332	-2.1351	-7.1464	-7.5203	-4.1564	-4.8682	-4.0235	-4.0943	-2.5245	-7.4677	-2.6825	-2.131	-3.9696	-1.7004	-1.2612	-4.1155	-3.6511	-4.3191	-5.5344	-1.8941
-0.67178	-1.3401	-2.1279	-6.7165	-2.5581	-3.0452	-3.8017	-1.0995	-6.5172	-3.5812	-5.5892	-3.5995	-3.1403	-0.63015	-2.8595	-2.3015	-4.594	-7.2786	1.0473	-1.5274	-0.89864	-1.9807	-1.1582	-2.1079	-5.2152	-3.4153	-2.6003	-3.3829	-3.412	-0.64557	-5.2209	0.50248	-0.3292	-5.7899	-2.4423	-3.5689	-3.169	0.29445	-4.0561	-2.6299	-1.6327	-0.051598	0.11317	-5.8193	-1.4844	-2.6413	-1.3495	-4.028	-2.8382	-0.96471
6.1489	7.6647	6.0281	4.3005	8.7144	2.9923	4.3451	4.7437	7.3718	5.3573	6.9425	9.1301	8.734	3.4156	4.7295	6.933	6.5158	7.0411	5.8528	6.5676	5.8526	5.0668	8.1853	5.118	7.3174	3.9072	5.2159	6.5843	7.7475	7.1251	11.119	7.4768	8.4814	5.375	6.4793	6.444	8.1284	6.4796	6.4862	8.2912	9.4369	7.1633	8.0413	8.6747	7.3491	5.9855	4.0145	6.5941	6.2699	7.4457
2.6559	1.6384	3.3692	3.8783	1.9985	5.2197	3.8842	6.8349	-0.66947	3.6577	3.5562	2.6719	3.2313	1.6252	4.9039	3.4336	-0.5293	1.4928	1.659	6.7525	1.9584	3.7262	5.4489	-0.26975	-2.0885	1.021	4.23	2.1744	-0.79602	1.5981	1.4314	1.6815	0.76024	-0.9478	3.6399	3.8073	2.5072	4.252	2.0399	1.9612	3.2587	4.2983	2.344	1.185	0.50827	0.2949	1.7938	0.95835	4.3235	0.94241
0.36916	-0.24863	-1.2787	-2.7594	-1.5868	-1.2269	-2.8161	-6.3121	-3.3474	-0.67312	-4.2215	1.8336	-0.89211	-2.2538	-4.6324	-1.0607	0.065491	-4.1797	-3.6818	-2.5526	-2.66	-4.5127	-2.0591	-2.5327	-1.1518	-4.5929	-4.6393	-3.8873	-1.8727	-3.9808	-0.28998	-1.6017	-4.1428	-4.6252	-2.5415	-4.5121	-4.0141	-4.1899	-2.2037	-2.3876	-2.1717	-4.7395	-0.64897	-4.4847	2.9298	-1.262	-0.56016	-2.6692	-2.442	0.8988
2.3058	-1.1625	0.78321	-2.1552	2.76	-1.9803	1.2466	1.2033	5.2039	-1.7712	0.48466	2.9495	-0.77173	1.9149	-0.58677	1.3706	2.5005	1.8112	-1.5937	1.258	-0.36408	0.075012	3.4938	-3.7438	-1.3363	-4.3193	-1.3493	1.4339	0.75791	0.62802	0.65059	-1.9741	0.97187	-0.18052	-1.8207	-0.36746	0.81143	-1.6587	-1.9082	-0.43513	1.0933	-3.9745	1.9535	0.17751	-0.26836	-2.5637	-4.2905	-0.29051	1.5152	-2.5946
1.6436	-1.7463	-3.1246	0.86188	0.19377	-1.0926	2.2786	-3.4332	-1.2414	0.0089767	2.8409	3.6969	2.9352	0.22316	0.77863	-0.96176	2.7445	-0.41941	-0.14479	1.2067	-0.48085	1.8384	-1.2434	2.6325	0.60079	1.5018	-0.17151	0.27982	3.0648	-1.5806	3.3472	-0.99237	-2.6852	-0.54372	0.28793	-1.7537	1.5933	1.2501	-0.50715	2.1562	0.029059	-3.2352	-0.14086	-0.89226	1.8335	0.10827	0.041232	1.4787	0.39797	1.0328
4.8473	1.4961	4.1852	-0.29789	1.6885	1.3985	3.5597	2.1305	4.4017	1.131	2.6042	2.3694	1.1992	3.2748	1.6637	1.6988	2.5033	-1.4238	5.3878	0.45795	-0.1875	2.673	2.3009	5.5006	1.8443	2.2671	1.0044	0.66745	5.2222	-1.0469	2.726	-0.087879	1.9424	-1.2415	3.6602	-0.98136	3.7808	-0.33524	3.5365	4.8693	2.8807	2.8082	4.1487	2.3067	2.061	1.7818	2.0584	1.3227	1.2295	1.4225
-1.0408	-3.9602	-2.23	0.79912	-2.2609	-3.7321	-6.0627	-4.1482	-3.8711	-2.4075	-5.0055	-5.1879	-2.5811	-1.6633	-1.0742	-3.6429	-1.1971	-2.4266	-6.3916	-4.3415	0.13622	-3.993	-2.751	-2.5904	-2.0159	-2.5616	-4.1028	-3.7099	-1.7392	-3.8937	-5.2943	-3.8188	0.7955	-3.4869	-6.335	0.69163	-2.9544	-6.4597	-5.608	-5.4061	-3.0576	-7.3264	-2.3779	-5.6652	-5.2211	-1.2783	-2.9284	-4.5609	-2.5392	-6.6123
-4.8869	-2.3899	-4.8491	-5.9856	-2.9305	-6.2688	-7.0689	-3.1136	-2.3494	-4.0936	-5.819	-3.9363	-4.2045	-4.981	-6.169	-7.1077	-3.7801	-5.5352	-3.0727	-4.7357	-3.343	-5.8715	-2.2758	-4.3084	-4.4313	-6.3048	-5.7535	-3.8104	-5.4082	-4.7855	-3.4342	-6.193	-2.8051	-5.4656	-6.2223	-10.97	-4.5193	-7.0068	-5.9214	-5.888	-5.0726	-4.9582	-6.4839	-9.291	-6.4103	-2.4554	-4.8792	-4.4631	-5.7203	-3.7871
-24.916	-22.798	-25.513	-23.943	-22.002	-22.427	-19.722	-24.01	-19.769	-25.128	-23.874	-19.101	-22.264	-20.609	-18.859	-21.19	-25.311	-21.011	-19.807	-22.484	-23.547	-20.118	-22.928	-21.731	-21.311	-22.552	-21.792	-20.338	-20.891	-19.476	-22.891	-21.793	-22.578	-20.957	-19.903	-21.689	-20.915	-21.481	-21.632	-23.412	-20.925	-22.271	-21.535	-20.411	-21.634	-23.545	-22.538	-23.886	-20.434	-20.218
-5.5857	-5.6747	-4.2144	-5.1349	-6.2794	-6.1462	-3.4858	-6.6938	-9.0375	-6.5134	-7.7872	-6.344	-7.8021	-7.1295	-3.6838	-4.0725	-7.8845	-5.7162	-7.4476	-5.3658	-5.4655	-5.0615	-3.2389	-4.2738	-6.3154	-5.1245	-5.1356	-8.8636	-3.1643	-5.5524	-1.5723	-5.9052	-8.8007	-5.8691	-6.3735	-8.8771	-7.5318	-3.9712	-4.1701	-8.8307	-5.9988	-5.664	-3.9625	-9.0698	-8.2792	-6.2607	-3.2438	-4.1916	-3.0286	-10.696
-11.54	-14.826	-13.868	-13.721	-12.974	-13.866	-14.908	-15.823	-14.82	-13.399	-12.611	-13.545	-12.808	-16.432	-15.069	-12.941	-14.936	-12.346	-14.115	-15.736	-13.954	-8.7694	-18.511	-11.516	-13.931	-12.541	-11.608	-12.946	-14.233	-14.806	-12.52	-15.222	-14.373	-13.473	-13.005	-14.819	-10.903	-15.788	-15.533	-14.124	-12.704	-14.91	-15.023	-15.119	-13.024	-13.708	-9.4198	-15.643	-14.378	-14.474
3.7851	3.3863	4.3885	2.3311	3.1999	-0.2403	-1.0121	1.2716	3.5011	4.8073	4.1283	1.4002	2.8153	0.0066402	2.0806	1.0556	4.4476	1.5078	4.199	2.1449	0.92929	2.5497	2.1925	4.3691	2.5065	6.3552	-2.3417	2.8034	4.3088	1.8825	2.0554	5.1213	4.2143	1.6953	4.244	4.4411	2.9978	0.97584	3.1875	2.8711	1.0741	4.0078	1.8389	-0.51599	5.0242	2.5581	-1.289	4.0498	5.4651	6.5529
6.3145	9.2023	7.6962	7.8526	7.9401	8.7365	11.171	9.8014	11.36	6.9994	7.6592	8.4904	8.8299	8.6742	10.501	8.9009	11.504	10.346	8.739	8.8778	9.3565	8.9481	9.7331	8.3235	8.328	7.2461	8.2621	10.104	8.0795	5.1104	10.261	9.2194	6.7835	7.0233	9.0866	5.0789	8.7227	8.0054	8.4092	9.2062	8.5525	11	8.5251	9.664	2.8961	9.4056	9.2949	11.381	11.019	8.7614
-9.4844	-9.5324	-5.9064	-7.0696	-9.8343	-8.2195	-9.2605	-13.101	-9.6461	-10.198	-9.9703	-11.159	-6.0583	-11.924	-8.7196	-10.1	-5.4496	-7.2371	-8.0758	-7.9283	-8.2075	-8.9288	-10.56	-12.286	-11.376	-7.8788	-9.6584	-9.6934	-10.653	-8.0326	-9.4309	-9.0571	-8.8448	-5.1957	-8.4887	-7.7467	-8.9274	-6.0677	-9.9103	-9.6813	-6.4293	-9.3851	-10.88	-7.9479	-10.263	-7.8711	-9.7772	-12.047	-8.2756	-8.9519
-1.9061	1.7335	-2.6183	0.089144	0.25047	-1.4247	-0.67132	-2.9507	-4.2892	0.89112	-5.2037	0.41243	-3.4191	-4.0296	-0.048192	-1.8959	1.1581	-0.18222	-2.005	-1.2154	0.20685	-1.8921	-0.9096	0.47363	-3.4667	-1.3219	-0.14689	1.4051	1.9884	-1.9327	-2	-0.35643	-4.4425	-2.8186	1.311	-4.6407	0.10685	-0.66391	0.6242	-0.31773	-3.9437	-0.12584	-4.7549	-2.5476	0.095187	-1.0144	0.2486	-1.6671	-3.621	-1.2474
-1.0986	-3.9638	1.6696	-1.1498	-2.543	0.031089	0.90096	-2.0242	-2.3471	-1.2424	-2.662	0.079006	1.0822	-0.53271	-0.050455	-1.8335	-0.26105	0.20061	-4.1769	-2.4399	-2.5523	-1.5564	-1.3689	-3.1861	-5.378	-0.44872	-2.4985	-2.5954	-3.3747	-3.2573	-2.0816	1.2635	0.068595	-4.195	0.29218	-2.6815	-2.1823	-1.6861	-0.70859	-3.0962	0.99745	1.0723	-0.43044	-1.3786	-4.657	0.39612	-0.96616	-2.8521	-1.4538	-4.6646
-10.558	-7.4493	-10.287	-10.894	-10.311	-7.7658	-10.963	-12.314	-7.9258	-8.2463	-8.8594	-9.5963	-10.892	-10.987	-9.6762	-12.431	-7.1225	-12.682	-7.6267	-8.4582	-9.1129	-11.169	-11.706	-9.4628	-9.5142	-8.4206	-10.981	-10.456	-10.991	-10.705	-7.4585	-10.613	-6.8794	-8.2261	-10.983	-7.4334	-11.312	-11.482	-5.6311	-8.3965	-11.389	-8.8828	-12.031	-8.4315	-10.046	-6.6291	-10.304	-13.112	-10.124	-8.1336
5.93	8.7069	8.6946	9.9677	7.7755	4.8947	11.354	10.006	7.6953	7.3616	11.017	9.0604	12.522	9.0407	7.429	8.3342	9.674	10.562	8.8228	10.882	8.9756	7.4335	10.594	9.7222	9.7887	7.7532	4.8518	9.5199	8.0107	7.7006	9.3186	9.3542	12.178	11.304	7.9298	8.035	10.671	9.7926	10.938	8.4645	8.6601	8.8469	6.4711	7.2808	11.666	6.8803	10.122	7.9554	7.2139	9.5401
3.5983	0.84289	-0.50954	-1.4467	-0.0071998	-0.65159	0.1017	1.1303	-2.6176	-3.5605	2.1491	-6.0633	0.11607	1.8111	-0.012028	-2.5029	-2.9899	0.5119	0.59319	-0.6966	-1.4881	-0.54548	0.42296	-1.0297	-3.798	-0.47346	1.1682	2.2243	1.6581	2.3858	0.99225	1.6159	1.7633	1.06	2.4856	3.5154	-1.106	-1.8265	2.2408	2.2486	2.9307	-2.036	0.39449	-0.6722	1.6325	-0.48814	-1.8245	1.0514	4.4926	0.24019
-13.058	-14.227	-14.236	-11.155	-14.378	-12.201	-14.795	-10.049	-13.874	-14.457	-16.874	-15.576	-12.57	-8.2436	-12.464	-13.637	-10.887	-14.378	-15.059	-18.633	-13.841	-16.929	-11.88	-13.229	-14.855	-11.948	-15.116	-11.548	-12.969	-12.694	-12.329	-11.046	-17.975	-13.54	-12.23	-15.762	-14.392	-10.074	-15.154	-15.154	-9.9791	-12.553	-14.777	-8.5816	-13.885	-13.22	-14.574	-14.86	-14.719	-14.911
-5.0697	-0.047745	-2.7821	-0.9705	-1.2814	-3.6058	-0.39132	-1.0249	-0.38854	0.30358	-0.76377	-3.0452	-1.7825	1.157	-4.1907	1.2385	-2.5188	0.63605	2.1324	-4.0014	1.2044	0.47026	-2.2616	2.0664	0.70643	2.0684	-2.5606	1.0346	-0.49131	-0.52526	-0.52037	-1.0475	-1.7054	-0.082146	1.8344	-0.40048	-1.2156	-2.7203	-0.43648	-1.2679	-1.6654	-2.017	-1.3058	-1.4648	-2.0753	-0.91939	-0.11506	3.1289	4.3073	0.3669
-2.4288	-2.3139	0.7824	-4.5925	1.4172	-0.72911	-5.4457	-1.807	-5.1701	-4.5173	-6.7036	-4.7264	0.36987	-4.7382	-4.9162	-2.3217	-0.40801	-3.7625	-2.2979	-4.2962	0.08343	-3.515	-0.43172	-0.88468	-0.58863	-2.3935	-4.1172	-4.0002	-1.7691	-4.0478	-1.1898	-5.9905	-4.1531	-0.82917	-6.5328	-0.040257	-3.9618	-4.6758	-4.0017	-2.784	-1.3936	0.54574	-2.3756	-2.7088	-1.157	-1.2742	-3.4553	-1.9441	-5.0707	-3.2242
-6.6908	-1.575	-6.648	-3.8724	-5.7475	-5.7429	-8.6546	-1.3546	-5.393	-5.1018	-4.6794	-6.0428	-5.5538	-2.9044	-6.5708	-2.7499	-3.2404	-4.5809	-3.1371	-3.3115	-4.1702	-2.8136	-1.4113	-3.9863	-3.5243	-4.7386	-8.2977	-2.5977	-3.8318	-3.5962	-3.6661	-3.6026	-4.5808	-6.1475	-7.3192	-4.8648	-2.414	-3.107	-4.6073	-3.2004	-2.0218	-7.3397	-4.7197	-2.4472	-2.9674	-4.5273	-2.754	-6.3452	-2.8696	-4.3221
-0.22798	2.168	-0.18847	0.19504	-0.90447	1.4622	-2.8817	-3.2412	1.9245	3.3579	2.6233	1.5732	1.6175	3.7576	-0.94022	0.191	1.8015	0.64176	0.55833	-0.75532	-2.1331	1.094	1.0815	-3.7296	2.7986	-1.8346	0.36434	4.1205	-1.6139	2.2129	1.0011	0.25951	-1.005	0.17364	2.5512	3.7834	-0.21389	1.5571	2.0423	0.39418	0.15909	2.9806	0.6153	1.0934	0.3273	1.3882	-1.2747	-0.46812	4.7187	-0.4271
-3.489	-3.0468	-5.2229	-4.6101	-4.9449	-4.4214	-4.1247	-3.3655	-7.0653	-3.6043	-6.2109	-5.1782	-5.0355	-5.261	-4.1671	-2.4007	-1.6265	-5.0526	-3.2404	-4.7795	-4.8209	-5.6199	-4.7279	-0.37974	-8.5103	-3.6127	-4.9521	-4.205	-4.8035	-4.081	-2.5448	-6.9604	-0.96214	-5.9163	-4.1369	-4.1611	-7.37	-5.2458	-5.4634	-3.3811	-4.9476	-4.0436	-4.114	-6.3107	-4.4043	-1.0735	-2.734	-0.9005	-5.1334	-6.4271
-8.0396	-5.8759	-6.7979	-7.5302	-8.6619	-5.9544	-6.6365	-8.4808	-10.544	-7.4201	-8.8255	-9.2202	-6.8569	-8.1489	-9.1678	-10.483	-4.08	-5.8899	-3.2789	-5.3674	-9.7701	-6.5612	-5.9594	-8.1624	-9.4708	-8.5221	-6.8552	-9.212	-4.9608	-6.8193	-8.9404	-5.181	-6.9852	-5.9771	-7.5566	-6.5854	-7.1861	-8.0617	-7.114	-6.7314	-5.2052	-8.3804	-7.3008	-7.3486	-5.8639	-8.1655	-7.2837	-10.808	-8.3956	-9.7074
-11.709	-7.8206	-12.146	-12.166	-10.906	-8.4295	-13.089	-9.2483	-7.749	-8.6978	-10.58	-12.992	-9.5206	-8.7014	-11.118	-13.163	-9.0857	-13.566	-11.806	-11.896	-8.9632	-10.735	-12.354	-12.342	-11.371	-5.8875	-11.642	-10.865	-13.816	-10.299	-13.288	-9.8791	-9.7493	-13.459	-9.9246	-11.022	-10.642	-7.5507	-9.9481	-12.577	-11.859	-12.252	-10.393	-9.6584	-11.122	-9.6704	-10.048	-10.938	-10.218	-9.9988
2.0621	-1.9315	0.4461	0.40737	-1.329	-3.451	-0.88948	-1.9342	-1.3202	0.49621	-1.1275	-3.1953	1.9141	-1.3986	-3.4	-1.9365	-2.1243	-2.6124	0.34359	1.2239	-1.1873	-0.10073	0.50433	-1.9031	-0.49872	-0.43414	-0.95826	-4.2932	-1.3048	-2.576	-2.4241	-2.0845	-0.84978	-0.90877	-0.13653	1.7993	-2.4148	-0.089466	-1.0364	-1.0887	-0.39157	2.1135	-1.7788	-2.3065	-0.8093	0.14156	-2.6021	-2.2996	-4.9788	-5.8802
-21.557	-23.13	-22.689	-21.616	-22.499	-23.674	-22.785	-24.364	-24.534	-22.629	-21.359	-22.748	-19.735	-21.998	-21.529	-21.239	-23.02	-20.376	-21.641	-25.945	-21.166	-21.472	-21.958	-21.056	-21.821	-25.385	-22.34	-23.477	-19.833	-22.887	-21.241	-24.755	-20.424	-21.443	-21.422	-24.15	-19.576	-25.63	-21.968	-23.112	-21.582	-21.048	-23.649	-21.347	-24.169	-23.197	-19.087	-21.407	-18.695	-21.058
-13.178	-14.25	-12.877	-15.875	-15.024	-16.692	-19.384	-15.49	-11.393	-14.052	-15.444	-14.928	-12.454	-14.645	-10.623	-14.123	-12.733	-18.857	-10.971	-15.152	-15.769	-13.928	-12.681	-13.779	-12.342	-14.193	-14.278	-14.408	-15.645	-13.268	-15.406	-13.646	-16.922	-14.277	-17.535	-15.039	-14.011	-12.805	-16.373	-17.54	-16.452	-16.276	-14.97	-14.224	-15.478	-16.628	-13.211	-14.138	-16.808	-16.251
7.6299	10.281	4.7631	12.63	8.0804	10.232	8.3852	7.3623	7.0418	4.7633	8.9994	10.515	10.191	7.1008	8.4406	12.542	4.9308	7.0421	8.0747	10.702	9.716	7.8439	8.1279	10.809	5.1596	10.523	7.9186	7.1081	10.349	9.7321	7.9099	10.753	8.811	6.5474	7.2856	11.065	6.1604	7.4278	8.5237	6.638	10.882	7.9425	4.6879	6.4497	8.7897	9.602	9.9787	6.9523	8.1909	11.662
-25.458	-22.971	-23.756	-18.102	-21.836	-23.086	-22.093	-23.001	-23.786	-22.847	-25.498	-20.082	-23.02	-21.921	-19.707	-23.875	-23.539	-23.374	-21.269	-24.81	-23.509	-23.258	-21.869	-19.911	-22.4	-22.939	-22.534	-22.336	-20.107	-20.174	-23.02	-22.736	-21.027	-21.709	-20.783	-22.336	-23.119	-22.648	-23.71	-20.567	-23.033	-22.637	-24.804	-21.779	-18.722	-23.163	-21.414	-23.182	-23.069	-17.425
3.4283	1.9806	4.1946	6.5131	6.6066	3.2732	4.7268	4.9764	7.4577	7.6583	5.9888	3.1501	4.6268	3.2966	4.9513	5.0089	4.1678	1.1491	4.8845	5.0008	4.9796	6.226	6.783	3.8466	6.0042	1.8597	3.5758	7.2786	2.748	4.3445	3.2698	2.017	2.9644	5.5664	1.2216	2.192	4.4354	3.2068	2.6762	5.7118	6.8361	5.2429	4.676	4.8917	4.5254	5.4982	6.3435	2.6299	2.6564	1.8699
-12.091	-12.484	-7.59	-11.602	-10.405	-13.199	-12.631	-7.9013	-7.7166	-9.7769	-8.7675	-10.305	-12.021	-11.938	-8.6286	-12.321	-12.86	-9.767	-12.669	-9.8822	-13.417	-7.3828	-9.7045	-11.056	-13.298	-14.287	-8.715	-11.119	-13.026	-10.766	-14.773	-7.5636	-8.7826	-11.576	-14.801	-9.5904	-11.844	-9.5289	-6.4723	-12.267	-12.564	-10.416	-9.4034	-12.408	-10.057	-10.191	-7.9007	-11.427	-13.367	-12.301
-5.0781	-2.0865	-7.6351	-3.8133	-0.63376	-7.2645	-5.1828	-3.9842	-3.0186	-5.7373	-6.2572	-4.364	-4.2585	-4.9906	-4.6004	-3.2656	-4.3465	-5.466	-1.1001	-6.0746	-5.5126	-5.893	-1.855	-6.8049	-2.1667	-1.3973	-4.7394	-2.3272	-6.234	-5.3017	-5.3398	-4.9764	-4.1574	-4.935	-8.2641	-1.0176	-4.0776	-5.2581	-3.9004	-6.421	-5.2831	-1.8382	-3.4714	-5.5976	-4.0875	-4.1255	-5.8551	-3.7493	-3.7375	-5.4734
-4.0734	-3.3639	-3.3946	-2.8829	-1.0646	-3.2831	-3.6377	-6.0369	-2.7991	-1.9502	-2.2833	-0.067229	-3.843	1.4568	-3.8541	-3.3395	-0.64556	-1.871	-3.7003	-2.6042	-3.4224	-2.2649	-3.2258	1.337	-7.3315	-0.58433	-1.7864	-1.0636	-4.9112	-1.0118	-3.6911	-6.6004	-4.4949	-1.6245	-1.1702	-5.0425	-4.26	-4.9654	-2.521	-4.108	-5.7172	-4.5098	-5.7137	-2.0714	-5.8899	-3.2624	-5.8436	-2.4919	-3.0876	-4.2013
6.0543	8.7305	6.0363	4.012	8.5771	4.9549	10.231	8.0225	8.5258	6.2435	7.1412	5.2773	4.9572	4.1223	5.6013	6.4711	6.6329	6.4339	8.7809	4.4818	4.5734	8.8638	5.2835	4.7846	7.1472	5.8923	6.2114	5.6999	7.1279	7.1417	8.0791	6.688	7.9549	4.815	3.976	6.3058	6.2942	7.1438	6.9273	9.0848	6.9091	5.7032	5.7498	6.8144	6.709	5.8563	0.56468	8.0187	2.9056	9.5936
-2.7433	-1.1135	-0.89963	0.87992	-2.8523	-2.5295	-3.6652	2.1714	-1.0829	-2.5985	-1.5745	-2.2015	0.64211	-0.72807	-2.571	-3.478	0.37075	-2.596	-3.0395	-0.67529	-3.2968	0.28458	-4.3425	0.51674	-3.0088	1.0378	-0.50363	-3.2273	-4.3732	-4.1031	-2.1012	0.31917	-0.021084	-2.6028	-2.0184	-2.7	-1.2397	-3.0842	4.5225	-1.6324	2.3658	-1.7553	-3.9068	-5.2351	-2.9786	-1.938	-1.4811	-0.34019	-2.1858	-1.558
-1.7622	-2.686	0.085702	0.85331	-2.044	-1.6087	-1.6059	0.4111	-0.33066	-3.7738	1.2501	-2.8752	-2.705	0.075998	-2.1172	-1.2731	1.4446	-1.2362	-2.7955	-0.8582	4.2978	0.21976	-4.2924	-0.69701	0.46761	-1.4645	-1.7276	-0.99087	0.28355	2.1877	-2.3489	-1.856	1.8245	0.90119	0.014598	-0.67309	2.0752	-1.0749	1.9443	1.3343	-1.1468	-0.94804	-3.1888	-0.69498	-1.449	-0.81325	0.064448	-0.49913	1.2136	-1.3839
-8.8855	-9.1055	-8.0278	-9.0542	-8.5802	-8.8901	-6.1066	-8.4058	-8.3953	-7.0467	-7.4651	-8.3631	-2.7868	-5.8028	-6.2779	-8.0688	-9.5243	-7.3264	-9.6127	-9.9969	-8.3767	-9.6435	-10.554	-9.7919	-8.6672	-5.9264	-8.5934	-6.4735	-10.259	-9.1876	-8.6611	-7.5969	-8.9497	-9.1293	-9.1283	-9.3421	-6.9056	-7.2728	-5.0517	-5.1314	-6.5141	-9.4365	-6.8865	-6.0224	-4.6805	-9.6709	-10.568	-9.1592	-6.5363	-6.18
-14.085	-14.598	-13.363	-15.165	-11.173	-11.105	-12.233	-14.763	-13.864	-11.639	-8.5376	-13.159	-11.274	-13.246	-13.978	-13.998	-12.231	-12.209	-15.888	-14.746	-11.375	-14.204	-12.819	-13.043	-9.9433	-12.361	-12.308	-13.115	-15.732	-15.534	-15.02	-12.168	-11.099	-14.991	-13.342	-12.72	-12.304	-12.776	-15.182	-14.838	-13.478	-14.106	-11.68	-16.246	-10.184	-10.061	-15.219	-17.279	-14.298	-12.217
-1.7936	-2.2731	0.6286	-1.4929	0.6149	-0.78903	0.44283	-1.8744	-4.0321	-1.4874	-3.5467	-0.30701	-2.2365	-4.0737	-0.72908	-2.1724	-3.5747	-1.9681	-4.6862	-0.1799	-0.017891	-1.6057	-3.6448	1.2337	-0.025312	-1.0948	1.8351	-0.40762	-2.0724	-2.4441	1.4588	-4.9231	-1.4914	-0.39807	1.0646	-1.2044	-2.5352	-0.86283	-6.4028	0.52356	-2.6319	1.0127	-0.19462	-0.43792	0.55717	-5.8878	-5.2765	-1.1927	-0.59041	0.58313
-8.4245	-7.781	-7.3355	-3.5602	-5.5905	-6.5497	-4.1674	-8.7991	-8.0603	-8.054	-5.8564	-5.2211	-6.68	-5.9526	-6.0006	-3.6189	-8.2327	-3.947	-6.4046	-3.6004	-4.0919	-5.4292	-6.4577	-8.3662	-8.5387	-9.8284	-5.0421	-2.9385	-6.6202	-6.5312	-7.975	-3.745	-4.3581	-7.1102	-9.6181	-4.3913	-7.7156	-3.3606	-5.835	-4.8045	-4.8176	-5.5438	-12.524	-5.2134	-7.6683	-9.4017	-5.7497	-5.4169	-6.7022	-3.2653
-13.906	-16.571	-17.802	-13.67	-11.922	-17.259	-14.339	-14.95	-15.865	-13.674	-14.058	-15.134	-13.784	-15.261	-15.483	-15.316	-11.892	-17.984	-14.828	-14.394	-17.076	-14.796	-15.87	-14.012	-15.557	-16.388	-11.084	-16.939	-17.341	-12.757	-14.74	-16.078	-12.722	-16.276	-14.396	-15.436	-14.829	-16.191	-13.845	-13.135	-12.189	-16.382	-11.421	-16.508	-17.149	-15.128	-16.75	-15.126	-15.404	-14.733
-0.10239	-1.9537	1.9539	-3.9426	-0.24344	1.4353	0.26102	-2.3853	-2.0144	-1.7212	-2.7188	-2.2422	-2.2069	-0.3084	-1.1719	-2.6997	-2.6189	0.025547	-3.7915	-1.8089	-0.15988	1.9948	-1.0895	-2.2701	-3.9497	-2.033	0.16257	-0.0037234	-3.7695	-3.8589	-7.5701	-1.0486	1.0071	-3.0467	0.081696	-2.2217	-2.9162	-3.5203	-1.4564	2.4243	-2.2447	-0.59363	-3.1072	-1.3743	-4.7347	-1.0704	-4.209	-2.711	-1.9937	-3.3019
4.9171	0.41548	2.8084	-0.59935	-0.68669	0.2338	-1.8248	0.28242	1.492	1.7699	2.7954	1.2863	3.4044	5.8032	1.8383	3.4261	6.3907	-2.7736	2.9166	1.4893	0.1745	3.1358	-0.5754	0.066404	0.48208	0.08845	-0.94826	-0.72537	0.97871	-0.97219	1.7332	0.77624	3.6279	0.056189	1.3556	0.41664	-0.96498	-0.38032	0.94601	-0.63873	4.2461	-0.12945	4.1934	3.8071	0.33995	3.2463	4.4694	3.3932	-1.9495	1.5214
-0.42956	2.4193	3.3317	3.6205	5.1934	3.126	-0.51103	-2.159	3.079	4.2779	3.0775	2.3232	0.80726	1.7477	3.1507	1.7719	1.7324	0.24593	2.6163	1.517	1.4895	-1.0775	1.5824	3.2313	2.6096	2.95	1.5509	0.67542	2.1639	3.7297	3.3156	1.6252	0.66321	2.1195	4.4768	4.13	2.8348	-1.207	1.0202	4.8545	-1.8596	1.2008	3.0234	3.0987	1.4179	-3.5178	0.34563	3.2821	0.15392	4.3003
-0.34267	-1.0483	-3.8677	-0.13529	-3.5737	-5.9034	-3.2574	-2.3752	1.8598	0.85508	-2.8092	-1.2521	-1.6444	0.14815	-1.2652	-2.182	-0.9158	-4.3468	-1.916	-1.1916	0.37355	-2.4137	-0.3473	-0.7931	-2.0481	-0.1703	-1.6096	-0.25575	-2.2813	-1.5611	-1.338	-1.6195	-0.13117	2.5883	-4.2056	-1.8227	-2.9262	-3.8509	0.0018535	-1.2877	-1.6025	-0.13355	0.19723	-1.9762	-6.5391	-0.42707	-1.5305	0.87171	-2.1212	0.28594
-1.0574	-2.0057	-4.6174	0.67014	-0.28081	1.7468	1.4863	-1.918	-6.1417	-0.31945	-1.934	-2.4391	-1.3779	-3.7428	1.8718	-1.8247	0.24535	-0.52283	-2.308	-0.74777	-3.4321	-3.7905	-1.7228	0.55327	0.064769	-0.10939	-2.4483	-1.4929	0.035808	-1.3774	-1.4256	1.2541	-1.95	-0.48877	-4.8107	-0.41931	-2.2755	1.2335	1.5515	-2.4923	0.17504	-4.3886	-1.4273	-3.0547	-0.9143	-1.6994	-0.0081063	-0.98824	0.9998	-2.3291
-6.378	-4.6988	-7.8536	-4.4671	-9.1563	-8.0934	-7.1294	-9.2303	-7.0192	-8.7186	-6.3348	-4.5152	-7.314	-8.2212	-7.5323	-8.4391	-6.8332	-7.4603	-8.4885	-9.0223	-6.745	-6.0799	-6.888	-6.9478	-8.0594	-5.8226	-7.7458	-7.8631	-10.412	-7.0954	-11.438	-6.0164	-6.8476	-5.6644	-3.5054	-5.5506	-7.5518	-11.665	-9.7158	-8.4728	-8.5555	-6.35	-8.4675	-7.8825	-7.7155	-4.8121	-7.7255	-11.598	-9.5767	-4.5906
-1.6664	-1.3777	-3.5403	-1.2539	-1.1635	-4.3007	-1.5031	-3.0409	-3.3136	-0.66458	-2.7089	-1.7181	-0.57602	-1.7979	-3.0911	-2.7669	-0.391	-2.5869	-3.085	-1.7463	1.5396	-3.3751	-6.8858	-4.5395	-6.5228	-1.1067	-2.2702	-4.0139	-5.752	0.78086	-5.0835	-7.2236	-0.53191	0.84915	-2.7107	-3.1935	-2.9775	-5.3477	-2.8842	-6.5922	-2.5344	-4.5387	-3.0115	-3.123	-2.4063	-1.9793	-4.681	-5.8611	-0.75889	-4.1098
-12.587	-10.315	-14.179	-11.982	-10.951	-10.13	-13.055	-16.423	-11.322	-13.143	-15.938	-10.294	-14.138	-8.0859	-11.952	-13.651	-9.7988	-13.031	-14.42	-8.6759	-14.743	-13.152	-12.367	-13.086	-10.276	-11.547	-12.281	-15.257	-11.548	-10.426	-12.207	-12.862	-15.703	-13.74	-14.879	-15.24	-15.362	-12.714	-13.522	-12.481	-10.718	-11.304	-11.632	-15.214	-9.7405	-14.882	-13.148	-13.588	-15.525	-12.581
-12.916	-13.414	-13.391	-11.619	-13.725	-11.939	-10.419	-14.687	-12.264	-12.281	-15.273	-12.123	-8.2869	-12.615	-13.355	-16.649	-13.559	-14.78	-13.44	-11.937	-9.6624	-11.325	-14.974	-12.511	-12.868	-16.111	-12.388	-13.91	-15.1	-13.831	-14.362	-11.524	-11.386	-13.745	-16.257	-15.309	-11.07	-12.036	-12.139	-11.449	-14.08	-14.772	-14.05	-14.102	-11.654	-13.657	-11.695	-14.609	-10.716	-11.192
4.6842	3.009	6.0026	4.8115	6.7276	5.7037	6.5224	4.1907	4.5555	5.4344	5.801	4.7135	6.1304	4.9336	8.2299	5.6034	5.8547	3.0823	6.7762	5.1544	6.115	7.8845	7.067	5.2468	4.5457	6.039	3.492	6.2685	4.7883	4.7328	6.9649	4.4229	4.9886	2.7455	2.0711	2.9171	5.5351	6.3036	6.3463	6.853	5.3438	5.9886	4.7792	6.4456	6.4516	6.9112	1.9821	2.5263	6.511	5.5753
-0.6689	2.2943	-0.60915	1.6715	0.94652	0.55893	-0.85114	1.4199	1.3639	2.469	2.1934	3.1683	1.4115	-0.15092	5.533	0.77944	2.5975	6.9198	3.4224	3.6673	3.4142	-0.53129	2.5605	1.5554	5.1858	5.2041	0.10582	1.205	0.047185	-2.3612	3.1511	1.4735	0.8577	3.6942	0.87032	-0.60019	-1.0318	1.2854	0.59284	2.0568	2.597	0.50466	2.3141	2.2771	2.1504	0.092994	2.1266	0.6271	-0.18178	1.5745
-1.5291	-2.723	-2.0643	-1.3815	-0.62994	-0.90551	1.8293	-0.54545	1.242	4.4328	-0.93659	0.90758	-1.023	0.11156	0.086627	-1.2323	1.7154	-1.6114	-2.6896	-0.22971	1.3935	-1.0162	-1.0342	0.65205	0.12229	2.8584	1.9476	-3.7278	-2.5974	-0.85727	0.56433	0.15465	1.0765	1.3664	-0.60488	-2.667	2.3197	-0.14928	-1.8507	-1.0029	3.4159	2.0909	-4.5208	-1.831	-0.89965	1.8808	-2.1647	-0.7578	0.72988	-1.8187
-16.563	-18.806	-14.964	-13.724	-17.863	-13.009	-15.503	-13.953	-14.065	-15.47	-15.496	-15.697	-14.711	-15.047	-15.139	-15.471	-13.116	-14.043	-12.733	-16.247	-15.897	-15.697	-12.16	-14.877	-13.976	-10.7	-16.309	-12.347	-11.91	-13.126	-12.861	-16.045	-16.126	-14.639	-16.599	-13.681	-14.73	-11.781	-17.182	-13.075	-13.928	-16.398	-16.816	-10.262	-14.254	-18.327	-16.313	-18.686	-15.156	-15.545
10.576	10.668	10.688	4.6317	9.5622	8.4468	5.5209	11.146	7.9763	10.855	5.5782	6.7159	5.0143	9.8385	8.2301	9.4493	10.251	6.231	8.7964	9.2735	12.069	5.7184	8.5408	9.0007	9.1612	4.2564	8.4973	8.636	6.6672	9.7814	6.9007	6.8201	6.4811	8.5052	11.127	9.3574	9.1992	7.9524	7.0456	6.9538	10.299	7.4931	10.723	6.6162	7.7024	8.3564	7.6141	8.3287	9.8479	6.2455
6.143	5.0932	5.7813	7.2933	6.6913	6.4278	11.236	5.3471	9.8851	8.4222	8.6653	8.4454	6.9761	6.8217	5.9533	9.3392	6.8177	8.405	8.3402	5	5.9966	9.6539	6.866	7.2165	5.3402	6.0845	9.1255	7.2623	6.9776	8.3897	6.3213	5.0069	6.7353	6.6171	7.2475	6.5979	6.3616	4.7711	7.8349	4.8026	9.9448	7.8998	10.28	8.7693	7.4109	9.6541	9.827	9.3006	4.2452	9.7718
9.9058	5.8033	4.06	4.8022	6.0114	5.3749	2.7976	5.1403	5.26	2.5119	5.4768	4.5348	5.6161	3.1548	4.9939	6.4252	6.8786	1.8375	4.0906	3.3498	5.4534	4.0772	6.5148	6.8417	5.743	9.1851	5.7889	3.5487	5.7942	5.2164	3.9781	7.3098	4.7918	3.3288	2.7603	5.5435	3.8418	7.3981	4.7709	7.5683	4.6043	4.7011	5.3643	6.1937	6.5906	4.7256	4.5359	4.7248	2.2101	5.2315
-1.9464	-4.4451	-7.4304	-3.7273	-5.3195	-6.6497	-5.165	-4.1354	-0.46573	-1.1738	-5.8761	-2.8587	-2.4712	-5.005	-1.0517	-3.0449	-7.0151	0.22235	-3.0688	-6.3948	-2.8483	-0.1768	-3.8485	-4.7568	-2.3192	-3.7922	-4.6468	-2.5204	-3.0982	-1.8495	-1.1057	-5.1738	-2.5152	-2.1107	-4.3737	-0.96783	-4.6582	-2.5452	-1.3104	-2.1645	-0.79367	-3.6073	0.055082	-4.5786	-2.7173	-4.2525	-1.711	-5.1992	-2.3996	-2.9258
6.332	3.9595	1.7783	1.129	3.8933	4.972	3.0555	2.1226	0.29001	2.5482	1.9153	0.9432	4.4147	5.5809	1.1253	2.6902	1.2792	4.9502	5.8671	5.0764	4.2624	0.2738	6.7463	1.6295	0.65872	2.0656	0.0025979	-0.75065	2.4857	0.85531	2.9143	3.9507	-0.090178	2.4272	3.3512	-0.69212	0.45889	1.326	3.8132	3.4245	3.8402	4.2896	2.3415	0.92753	2.9332	4.6838	2.3132	2.5631	1.1189	4.6733
-4.5029	-6.1315	-7.5963	-5.6755	-4.9438	-7.6615	-6.535	-6.6174	-4.7957	-3.2166	-7.5442	-4.3508	-5.3333	-7.9597	-5.9458	-4.5874	-2.6147	-5.7447	-5.2547	-4.8181	-8.4008	-6.1163	-3.0464	-5.7702	-3.2004	-9.8593	-4.8965	-6.3369	-7.3072	-5.2599	-5.7158	-3.466	-3.7498	-2.8196	-6.4529	-3.9786	-7.3467	-7.7819	-4.8351	-7.4832	-3.4532	-7.0358	-3.1942	-8.1925	-5.4274	-5.1642	-8.639	-5.4768	-6.0017	-5.2237
7.6981	10.289	8.9981	10.383	7.5455	6.1591	10.14	5.7648	11.596	9.2717	7.4612	5.542	7.9873	8.4251	7.7831	6.5973	8.8113	6.7502	8.7252	7.8004	9.9754	6.1823	5.3025	6.8963	8.9149	8.2453	7.5387	8.0781	7.593	5.1134	8.963	7.3396	5.4096	8.6035	8.814	8.1598	6.722	7.2051	7.4672	10.516	7.0091	7.1215	12.61	7.9045	7.5632	8.7718	9.6001	8.1709	7.1432	6.7004
-13.022	-8.4111	-14.094	-14.402	-9.9157	-12.09	-11.174	-7.2645	-10.788	-9.7255	-11.425	-8.5403	-9.7608	-12.38	-12.07	-13.867	-10.888	-12.859	-9.443	-17.074	-13.177	-12.469	-9.7782	-14.887	-12.561	-12.826	-10.53	-11.718	-13.583	-13.573	-11.373	-12.529	-12.119	-11.049	-14.089	-7.9783	-11.267	-11.818	-8.7172	-10.198	-9.1345	-9.4622	-10.86	-9.3638	-11.412	-12.259	-10.465	-10.961	-11.302	-12.588
5.8063	5.5958	8.2655	9.1599	8.3755	6.6328	5.3721	7.4262	5.5822	6.7489	8.091	5.2815	9.2865	9.2009	7.0054	7.2949	8.7806	5.3342	7.0179	7.3466	10.996	10.181	8.7323	13.812	7.9241	8.6864	8.0832	9.5798	8.0943	9.8961	7.7987	8.688	10.55	6.9443	8.1515	8.2689	9.938	12.444	7.0823	8.1812	11.333	8.8328	8.8018	5.6395	10.236	4.9569	11.006	3.9786	6.0364	6.5064
3.9219	-3.3783	-0.32303	0.61557	4.1267	-0.36108	-0.58056	-0.81665	-0.028142	0.34203	2.657	0.11864	1.8173	-1.2136	-3.0463	0.58405	0.23246	-3.942	1.4913	-1.7589	-1.1169	-1.3223	2.8338	-0.31628	3.8593	0.20385	1.3284	0.98861	2.9099	1.9797	-0.85146	0.73878	0.56722	-1.3839	-1.3479	2.809	-0.27588	-1.9527	1.5026	2.8588	-0.52007	-0.083669	-0.49164	-2.9555	-1.9762	-1.5162	0.28582	-1.134	2.124	2.9572
-10.981	-10.853	-17.425	-13.434	-14.872	-14.652	-14.06	-14.066	-15.336	-15.474	-11.718	-10.931	-13.103	-13.481	-10.35	-14.91	-12.427	-11.869	-15.528	-11.194	-16.506	-15.395	-12.431	-13.188	-11.721	-12.703	-11.977	-11.148	-12.143	-14.874	-17.315	-13.624	-14.691	-10.92	-13.667	-14.046	-14.868	-18.755	-13.402	-13.103	-12.381	-13.738	-13.57	-11.749	-15.505	-13.133	-10.694	-10.638	-13.752	-13.857
-9.3954	-9.1304	-11.415	-11.366	-7.282	-7.2999	-9.4613	-11.631	-11.049	-13.294	-13.105	-9.158	-8.8264	-7.5544	-9.9587	-11.605	-7.5921	-6.2904	-9.0888	-12.178	-10.147	-7.115	-9.6814	-8.967	-14.414	-11.712	-10.618	-8.9687	-12.254	-9.8959	-10.247	-8.0574	-8.7102	-10.613	-8.6071	-8.6483	-8.75	-6.5748	-8.4648	-8.0342	-13.932	-11.266	-11.044	-9.5465	-9.8005	-9.0792	-9.9249	-7.8332	-8.0175	-10.314
8.1298	9.9639	9.5499	7.6748	8.2372	11.497	7.3764	8.8864	10.078	7.3953	11.005	7.6562	7.9419	8.2783	10.37	8.8583	9.7718	10.227	5.9648	10.752	9.21	6.3363	5.0385	9.2978	8.2845	10.388	12.453	9.4318	8.2612	5.2084	6.0327	11.045	4.1488	6.0975	8.7253	8.1904	8.7596	7.3692	10.354	7.1871	5.0488	12.137	10.409	10.819	5.5015	10.019	10.395	10.772	8.8131	8.5551
6.0833	1.3754	2.4481	1.9179	3.5049	4.6216	4.0053	1.4457	2.1306	2.3485	3.8019	3.5607	3.4724	2.376	5.065	3.5107	3.7951	1.4485	3.7011	4.6344	2.3154	0.38758	6.9838	0.22423	0.7169	3.9494	1.9767	4.0104	1.6811	0.70363	0.03969	2.2681	1.4634	1.4547	-0.38599	2.7348	5.672	6.1709	4.3102	4.1292	-1.7652	3.2368	0.10767	3.6647	2.3075	1.5584	-0.017598	3.24	1.8856	5.0642
-1.6842	-1.9014	-0.98055	-6.3571	-3.1417	-2.114	-4.8406	-1.369	-4.2996	-4.5442	-3.1805	-1.4599	-7.1808	-4.4104	-1.6575	-4.5244	-4.3678	-0.11176	-4.8066	-3.2893	-1.7298	-4.3494	-2.287	-4.0882	-2.6575	-5.1082	-3.674	-3.1336	-2.8204	-2.7061	-4.9847	-3.4739	-5.8919	-2.1749	-3.3735	-3.8989	-4.7291	0.33411	0.0053512	-4.0484	-5.7721	-5.7243	-5.3024	-4.7366	-4.8015	0.045914	-5.1569	-4.3112	-5.1503	-3.6497
1.5395	-1.7141	0.031972	-2.5713	-2.5487	1.7368	-1.2043	3.2934	-1.0974	0.42489	1.3024	-0.041741	-2.3526	-1.2381	0.00078178	3.1001	0.38616	-3.233	-0.46356	-4.3584	0.38934	-0.64488	0.49512	-3.7018	1.7641	1.6167	1.8727	-1.9649	0.4388	-0.72482	-1.6056	-0.92028	-0.018924	0.52777	1.4486	2.6651	-1.2513	-0.69095	0.4135	0.51945	-2.6614	-1.9859	-0.059689	0.06766	0.75232	-0.8874	1.0527	0.55612	-1.926	0.68433
0.33959	-0.51794	0.12984	-0.85572	-1.475	-4.8859	0.64494	1.3625	-0.61824	-1.3169	-5.5539	0.42725	-0.39531	-1.7004	0.012098	-1.0974	-1.0861	-2.5293	-1.5627	0.21645	-1.2914	-0.97716	-2.8567	-0.87995	-0.35825	0.013746	-1.4069	-0.0068833	-3.0178	-4.0397	-1.0878	1.1003	-0.3534	-2.0102	-2.6801	-2.4351	-1.5037	0.51316	-2.9185	1.0514	0.44177	0.52001	-1.0005	0.73467	-3.0931	-2.4472	1.3644	-0.91529	-1.2375	-2.3865
-10.182	-13.283	-6.9556	-11.246	-9.9146	-8.2993	-12.485	-10.514	-10.082	-10.921	-14.203	-9.9001	-13.35	-10.102	-10.921	-10.49	-11.057	-10.608	-8.1535	-11.245	-9.8428	-12.173	-8.2165	-10.567	-9.9486	-13.117	-12.117	-13.452	-12.953	-11.537	-9.9258	-12.518	-8.3488	-9.5976	-7.5439	-10.152	-9.2487	-9.854	-8.2813	-6.86	-10.409	-11.142	-10.2	-11.257	-9.7081	-12.887	-13.447	-12.097	-9.7297	-10.57
8.2826	9.0298	8.3209	7.9266	9.3695	7.598	9.4359	8.3955	6.9218	8.2831	9.4954	7.119	7.1643	7.5339	3.8265	9.1678	9.9116	6.5884	7.6722	10.575	7.4358	6.5696	6.271	10.509	6.3529	9.8242	9.5934	10.281	10.481	7.9	10.537	5.0104	7.4903	5.7795	7.7881	8.188	8.4742	10.081	8.5297	7.1808	5.7679	6.2679	7.8433	10.763	9.2874	3.9042	5.8743	6.2263	7.0198	7.6795
-0.019095	-0.25365	0.86482	1.6849	0.15114	-2.9852	-2.7758	-2.9336	3.3349	-1.04	-1.5478	2.6391	-1.6317	1.0273	3.5422	0.013843	-2.0548	-1.4183	-1.1481	0.48967	-1.0135	-1.8136	-3.7166	-0.022001	-0.13248	-0.6566	-0.7238	-2.2328	-1.5652	-0.13902	1.0019	2.1744	-0.47053	2.1853	0.06355	-3.1772	-0.40308	-0.13349	-2.6131	0.1501	-0.022603	0.67501	-4.2028	0.92752	3.073	1.6034	-0.018497	-0.88379	-0.86425	-0.34406
-19.898	-22.159	-20.374	-24.651	-19.352	-25.687	-20.348	-22.924	-24.006	-24.669	-22.42	-21.153	-22.584	-25.332	-22.718	-21.633	-23.286	-20.448	-21.534	-23.184	-21.978	-22.099	-22.586	-22.239	-24.318	-21.449	-23.712	-19.498	-20.687	-19.631	-21.672	-22.134	-22.671	-21.602	-23.375	-23.261	-21.872	-24.405	-23.499	-23.124	-20.596	-21.697	-23.507	-21.606	-22.135	-18.701	-21.425	-24.12	-20.633	-20.669
-9.942	-13.186	-13.728	-10.99	-13.13	-11.992	-15.918	-13.58	-11.841	-12.07	-11.697	-14.687	-15.395	-12.799	-14.694	-11.916	-13.801	-14.577	-12.753	-14.096	-13.9	-10.811	-12.187	-17.279	-12.339	-14.389	-9.41	-12.745	-13.825	-13.086	-15.847	-16.583	-12.893	-12.92	-13.992	-12.764	-14.6	-12.954	-12.667	-10.074	-12.499	-13.715	-12	-13.157	-9.3018	-12.809	-16.464	-12.023	-9.944	-12.348
1.5998	2.0703	-0.84934	4.5259	0.081345	0.84236	0.85396	1.8113	4.5398	2.6933	0.60086	6.3418	-0.43896	2.5673	4.2432	4.7141	2.7845	3.1884	0.50579	2.1125	1.2084	0.96931	2.8764	0.99668	4.0585	3.2414	-0.0086828	1.1884	0.56305	0.55589	5.5654	-1.2883	3.0321	-0.62364	3.4785	1.4053	3.9954	1.5687	-0.84336	2.993	1.8323	-1.7648	0.67306	1.367	-0.50287	2.2964	2.4097	-2.68	-1.935	-0.35125
-3.6026	-7.3953	-6.9595	-7.8784	-4.0421	-3.7363	-7.5892	-3.1505	-1.1041	-7.518	-5.1135	-5.4884	-5.0048	-7.7667	-8.0157	-4.1954	-5.2345	-5.9912	-4.9691	-5.8937	-3.5112	-7.6776	-3.7635	-4.1517	-5.963	-4.7375	-5.2235	-3.083	-3.3572	-4.9299	-5.9606	-5.2415	-6.6566	-4.9591	-7.0553	-6.3187	-6.9056	-3.9831	-5.3827	-4.058	-5.7128	-4.4044	-4.4374	-6.7483	-9.2046	-4.2505	-6.4207	-3.3008	-5.7884	-5.4614
-13.427	-13.803	-12.898	-10.915	-12.443	-9.5459	-13.081	-12.446	-14.04	-13.534	-12.413	-12.514	-13.648	-14.118	-10.994	-11.875	-13.928	-16.235	-14.097	-11.773	-13.156	-13.084	-12.015	-14.034	-15.924	-13.258	-13.683	-14.663	-8.9077	-14.551	-12.699	-12.582	-13.912	-13.995	-15.462	-10.677	-12.163	-9.9589	-11.402	-12.606	-13.8	-13.069	-10.402	-13.776	-13.473	-10.509	-13.025	-13.257	-14.095	-14.67
1.7748	1.4197	2.3354	0.6984	0.93142	-0.11163	-1.2674	0.53507	-1.1303	3.0315	1.9097	0.63919	3.5868	0.59863	2.7999	-0.71943	0.91624	-0.15315	0.8455	0.048824	-3.5757	0.07312	-3.5021	2.0654	-0.12	1.3297	-0.36436	0.41957	-0.23619	0.77308	-2.2406	-0.55992	3.4704	1.2475	-1.6351	0.90739	0.44073	-0.28958	-0.08305	0.91887	-0.39592	4.4858	-3.0886	-1.6607	-0.037779	0.61607	2.0821	2.7427	1.4521	-0.32214
-13.914	-16.872	-11.988	-16.379	-14.952	-12.949	-10.678	-13.511	-12.721	-17.153	-16.321	-16.208	-14.737	-12.951	-16.834	-11.04	-14.456	-14.295	-16.084	-15.265	-18.331	-14.896	-16.738	-15.632	-15.922	-13.983	-16.668	-12.179	-14.833	-12.261	-12.709	-15.891	-14.257	-13.342	-16.632	-14.184	-15.976	-10.711	-17.978	-15.835	-15.252	-13.321	-15.26	-16.895	-11.462	-15.25	-13.891	-15.454	-15.224	-16.529
-5.7307	-3.5853	-4.1686	-5.4309	-6.0826	-3.9651	-5.2107	-3.7495	-3.6259	-5.8093	-1.4039	-3.6972	-5.7487	-1.5971	-7.9143	-5.115	-2.6918	-4.0635	-5.5702	-2.6056	-2.3006	-5.9666	-2.7631	-5.3595	-5.5037	-6.2956	-5.0638	-5.933	-5.4461	-5.4591	-5.588	-7.1223	-2.9311	-3.2564	-4.3043	-5.1148	-7.0373	-4.3608	-5.5718	-7.0787	-1.7013	-3.889	-7.7558	-8.7269	-5.006	-5.2622	-5.933	-4.4628	-3.4139	-4.8171
6.9442	8.2487	3.6883	7.855	1.9674	6.6575	7.3577	8.1118	2.0802	3.0957	3.836	5.8818	4.5696	5.4244	3.9418	6.4625	4.9336	4.7403	5.3034	3.8432	7.0504	5.7655	6.5702	6.6001	4.7289	5.1337	6.1915	7.1108	7.9125	7.6117	2.6312	3.7178	4.9834	3.6075	4.9096	4.9336	6.121	5.1234	7.0203	5.6276	6.2123	5.4667	3.8284	3.511	6.4227	5.1134	3.1049	5.7172	7.3341	5.6596
5.9841	2.9994	1.9055	6.0138	3.6532	2.0182	4.2152	3.2254	5.4539	4.7209	0.6291	2.7603	5.5377	4.5657	7.5178	2.7926	3.4041	8.2407	4.8062	2.7824	3.4917	4.5492	4.6402	5.7566	3.8732	4.4764	5.388	3.9964	3.3068	3.4668	6.6464	4.1461	2.8815	6.1349	1.1466	4.4409	1.4176	3.5871	5.2592	6.7113	0.86891	3.3541	4.7207	4.4144	5.4427	3.8669	6.3522	5.1181	1.8658	4.8034
5.2104	6.7022	9.2761	8.7606	2.552	7.0335	5.6257	8.8728	4.7695	9.4873	6.066	6.5718	3.2084	6.9481	6.1728	5.3101	6.3133	4.5366	7.096	7.571	6.7764	6.416	5.1839	5.8552	5.2702	4.7605	6.0956	6.41	6.5744	7.9968	5.1539	7.6305	6.2109	8.0525	6.7889	4.1255	9.7643	10.377	5.7697	8.4201	4.6587	6.2886	8.5405	3.9167	8.5954	6.8261	7.4491	6.0744	6.8366	3.8736
-23.268	-22.476	-24.169	-22.693	-21.883	-21.455	-24.244	-24.439	-21.997	-21.131	-25.382	-17.765	-23.859	-20.302	-20.757	-22.463	-19.57	-17.622	-18.922	-21.244	-21.977	-22.659	-21.36	-20.881	-21.842	-22.932	-18.631	-21.507	-20.589	-21.39	-24.61	-20.304	-22.125	-24.011	-25.182	-23.962	-21.782	-24.714	-23.4	-24.846	-26.205	-21.673	-21.897	-24.6	-23.669	-23.934	-27.885	-23.977	-21.906	-23.136
-8.5367	-7.5484	-9.5332	-13.769	-8.383	-12.496	-13.739	-10.216	-14.242	-13.18	-8.7346	-8.6184	-11.149	-10.174	-11.917	-10.124	-10.309	-9.9615	-8.2496	-10.263	-9.7878	-10.242	-11.459	-8.993	-10.774	-11.28	-6.7712	-11.336	-10.209	-12.701	-11.652	-10.648	-12.128	-11.672	-7.8046	-12.024	-12.49	-12.164	-12.939	-14.348	-9.3429	-9.2361	-12.176	-5.7122	-9.914	-9.3665	-10.586	-11.759	-9.8115	-14.379
7.9094	7.4946	4.6057	8.0263	3.902	2.8202	6.7224	6.3639	5.5153	6.5512	7.3404	2.3992	3.8478	3.2522	5.9429	5.794	4.6795	6.6575	8.3711	3.9265	7.8566	7.3062	7.5678	6.9737	7.296	6.8776	5.1417	3.8968	5.3303	6.571	7.1186	7.6993	6.4296	7.242	3.0594	4.4986	5.563	7.3521	7.037	2.588	1.5877	2.1914	5.9063	8.0485	4.7118	5.9987	2.6769	5.9208	6.5197	5.4487
0.48533	1.1009	3.9776	1.3139	4.526	1.0707	1.2936	0.69761	1.3442	0.11221	2.3798	3.1742	2.1738	-1.2573	-1.8625	1.0686	0.086044	-0.28582	4.7553	1.8784	2.1147	-0.77677	2.5303	2.9567	5.0075	-2.2442	1.9075	3.4921	-2.3951	1.3374	1.565	1.0852	4.3902	3.096	4.2205	4.3239	2.3583	3.5202	1.0623	3.5246	1.7161	-0.61038	1.7998	1.3601	3.5735	1.1529	-0.63678	2.9529	3.5476	3.1346
-3.0097	-6.3273	-4.6464	-8.059	-4.7639	-8.1883	-2.0452	-7.0831	-5.1313	-5.5325	-5.3083	-5.1747	-9.5236	-3.7742	-5.2946	-8.1703	-4.4358	-6.755	-5.2843	-3.5251	-6.6037	-5.6131	-9.7054	-7.1557	-6.1284	-4.7588	-5.9728	-8.5735	-8.4209	-4.7211	-5.8422	-5.8669	-5.8066	-2.3112	-5.7825	-5.2236	-6.637	-5.3837	-6.3532	-6.3975	-6.6109	-6.6121	-5.0829	-5.4192	-4.9812	-8.303	-1.5393	-6.2459	-3.1163	-4.8747
-12.669	-11.428	-10.182	-12.949	-13.569	-9.7608	-10.279	-11.454	-12.299	-15.28	-13.886	-12.281	-13.321	-13.235	-9.6088	-11.866	-9.7687	-13.427	-12.728	-13.23	-10.52	-11.007	-9.1392	-9.1696	-8.967	-14.214	-11.733	-12.333	-10.884	-11.404	-14.253	-9.4463	-6.7367	-11.833	-10.102	-11.733	-13.198	-10.374	-14.661	-11.824	-11.497	-11.84	-11.74	-13.913	-13.184	-15.183	-13.674	-11.9	-11.307	-12.482
-0.59386	1.7355	-1.4034	-2.925	-1.9665	-1.904	-3.4467	-6.8911	-3.4116	-0.81597	-3.549	-3.4343	-2.1038	-3.461	-4.8145	-4.7238	-4.7218	0.95223	-1.4138	-1.9657	-2.964	-3.4269	-1.4241	-3.6352	-2.1706	-4.0847	-3.0632	-0.92935	-1.8211	-0.35805	1.9383	-6.7669	-3.7696	-6.5993	-0.50772	-1.5982	-0.12943	-3.8702	-1.2442	-4.4356	-1.8912	-2.1751	-4.0941	-2.6658	-0.87633	-1.2898	-2.109	0.33073	0.2928	-3.0983
-11.56	-10.551	-11.115	-11.044	-10.131	-12.231	-8.7204	-13.307	-14.219	-12.276	-11.946	-8.806	-12.715	-7.8471	-12.688	-8.213	-11.028	-9.8529	-15.178	-11.679	-13.633	-10.171	-11.549	-9.0428	-10.309	-11.708	-11.853	-11.108	-9.9264	-11.42	-10.63	-11.282	-10.626	-11.698	-12.148	-11.857	-11.297	-10.615	-11.904	-10.2	-13.01	-9.5793	-9.6261	-11.927	-13.003	-9.0104	-11.424	-11.921	-10.495	-11.547
-8.143	-9.4232	-8.9675	-9.0385	-7.4804	-9.4215	-8.3481	-7.5916	-8.9937	-8.7328	-7.0739	-8.202	-8.3979	-6.1234	-9.0141	-10.187	-9.107	-9.753	-6.9827	-5.744	-11.168	-11.078	-6.6272	-6.4967	-9.8907	-10.577	-13.733	-13.098	-9.7887	-7.179	-9.5168	-5.8946	-8.5715	-8.2285	-9.6453	-7.9956	-8.8044	-10.203	-10.009	-11.288	-4.3997	-11.645	-7.8337	-11.827	-9.0042	-7.6148	-8.9084	-9.3829	-8.042	-11.034
-19.313	-19.937	-19.232	-17.691	-19.846	-15.978	-22.154	-19.96	-19.404	-23.403	-20.054	-20.859	-21.548	-22.362	-20.67	-21.265	-18.885	-20.097	-21.047	-19.185	-18.468	-19.299	-20.287	-22.251	-20.774	-19.775	-19.898	-21.61	-20.449	-20.062	-23.466	-19.883	-19.461	-19.765	-21.433	-17.047	-23.261	-22.676	-18.332	-19.911	-22.516	-20.527	-20.65	-22.821	-18.929	-18.991	-21.43	-20.647	-20.543	-21.45
7.8757	7.0909	6.2511	5.8785	3.5172	7.4681	6.0917	5.5187	4.322	6.8087	5.1948	3.498	5.5766	7.7226	4.7117	6.61	4.5212	7.0733	3.9045	6.4802	9.3221	8.2771	6.9843	5.2609	9.4572	6.7602	7.7568	4.9948	8.2036	5.2644	5.0029	7.7788	7.4508	4.3937	8.3984	4.135	7.4569	8.5292	6.1866	8.0033	6.2014	5.3341	6.8019	8.5983	5.2669	5.6669	4.2767	6.2309	9.9116	8.0523
-0.16847	-6.1857	-2.2557	-5.0942	-5.4223	-1.9467	-5.3877	-1.2758	-1.0941	-5.9284	-2.7119	-3.9938	-2.4729	-5.8042	-1.157	-3.1421	-4.1995	-3.8968	-2.8523	-3.1022	-6.9823	-4.8955	-2.4217	-4.176	-4.7674	-1.8947	-5.8871	-1.7372	-5.9611	-3.072	-5.5576	-3.5508	-2.2417	-3.5415	-1.613	-6.1909	-4.6228	-3.2116	0.037599	-4.2727	-3.8319	-1.2237	-3.7844	-6.341	-4.064	-0.46817	-4.8057	-3.6664	-4.6791	-4.222
-21.103	-21.926	-19.9	-20.662	-20.967	-24.657	-21.16	-17.594	-17.884	-20.044	-18.796	-19.312	-21.724	-21.777	-21.237	-20.473	-21.722	-23.134	-18.405	-18.273	-21.661	-20.864	-20.159	-23.649	-21.326	-21.831	-21.225	-19.475	-21.154	-22.406	-21.793	-19.795	-20.277	-22.753	-21.322	-20.136	-18.179	-22.364	-19.674	-22.31	-18.884	-20.116	-18.614	-23.769	-21.648	-21.58	-18.933	-21.714	-20.028	-20.424
-6.0427	-5.5216	-5.3657	-4.0789	-7.7609	-5.0999	-3.022	-4.2569	-5.9711	-1.8252	-5.6993	-9.2631	-4.3132	-5.0783	-3.2649	-7.8182	-7.638	-4.8563	-3.4218	-4.1638	-6.4215	-4.349	-5.1217	-4.1016	-6.3039	-10.487	-5.1421	-1.9981	-5.186	-3.6973	-7.7252	-5.0987	-7.3528	-7.1433	-4.5723	-9.1293	-11.793	-4.6727	-3.262	-7.1599	-7.7077	-6.4296	-9.3518	-2.9521	-5.9999	-5.361	-6.762	-7.1563	-5.6642	-3.5634
-3.8633	-4.3551	-6.743	-7.0439	-7.1119	-3.8747	-7.6086	-4.1986	-7.9153	-4.8992	-3.0693	-3.8796	-5.4011	-5.5243	-4.0994	-6.4314	-5.0714	-3.0148	-6.7959	-6.0937	-6.7036	-4.8025	-5.3542	-6.2532	-6.1657	-3.6239	-7.2842	-5.033	-3.3388	-4.9434	-9.3426	-1.4966	-7.9168	-7.8137	-4.4481	-4.8145	-5.8138	-6.3452	-5.9642	-5.9537	-8.9669	-5.4759	-3.7748	-3.5316	-5.7284	-7.2609	-6.4227	-7.1985	-7.9764	-6.3039
6.7659	2.8893	6.6601	11.959	5.8842	6.5468	7.009	5.6341	6.6027	6.6013	6.2322	6.7477	5.7313	4.0845	4.5575	5.5388	7.0885	6.8252	8.7047	7.0125	4.8473	6.3439	4.0141	3.9519	5.1037	10.748	8.6923	3.6571	6.936	9.3457	4.3363	10.485	5.4096	7.3878	9.9752	6.247	6.1524	6.3611	5.0738	7.045	6.9347	6.2165	5.727	8.6836	9.2439	8.0596	7.9558	5.6773	7.182	7.0512
-0.20003	0.92852	-0.55151	-1.548	-1.6471	-0.56323	-0.85449	-1.7707	1.682	-4.599	1.425	3.4434	-1.8075	0.90901	0.66022	-2.7578	-0.40759	1.112	-0.46279	-0.25393	-0.61096	1.3131	1.255	-1.6282	-0.89034	0.39177	0.2021	2.5289	0.55338	0.4295	-1.259	-2.3273	1.1171	3.1846	1.6849	-1.2199	-1.3731	-1.7246	5.2718	-0.75314	1.1421	3.1959	1.5914	3.4568	1.4994	-1.4116	-0.85672	-2.019	-1.2356	1.1603
-10.008	-11.001	-11.549	-10.108	-9.7873	-5.6063	-9.6002	-7.293	-11.862	-7.8276	-10.166	-10.271	-7.7448	-7.5301	-7.2922	-8.9759	-10.559	-7.722	-9.3658	-10.374	-8.3614	-10.639	-5.6368	-8.2563	-9.0359	-9.5312	-10.817	-8.4366	-8.5359	-8.1126	-8.682	-10.748	-8.7088	-8.9318	-6.1268	-10.21	-7.4505	-12.251	-8.1501	-10.651	-10.252	-8.5502	-12.376	-8.5166	-9.7226	-8.1288	-6.7562	-9.8739	-9.465	-10.104
-1.7886	-2.675	0.022709	-0.0025183	1.9647	-0.89462	0.99835	-1.6389	-3.1355	0.79998	-0.4193	0.66619	-1.6462	-0.24711	-0.27466	-2.0754	2.5578	-1.5446	-0.28572	-0.42159	2.5963	1.3842	-1.4098	-0.013919	-0.18518	-1.7196	-2.4743	0.16274	0.738	-0.6826	0.46734	-0.88078	-1.7701	0.4396	-1.5024	-2.3485	-3.1491	0.44409	1.1731	0.52052	2.3601	0.99166	-0.64395	-0.2513	-2.1977	0.78087	-1.0073	1.3774	0.04164	1.4967
6.4031	6.6413	8.2	7.2201	6.251	10.598	7.5766	5.0197	7.8271	7.0188	1.3441	8.1842	7.542	6.4389	8.6673	8.965	8.4329	4.0735	8.9208	6.1569	4.5553	9.5238	6.2671	7.9931	7.2613	7.3304	4.39	9.2757	6.6546	6.8289	6.5819	7.0024	5.683	7.4177	9.1139	6.8054	6.8045	4.0722	6.9367	7.9868	7.3295	5.7797	9.1482	7.5011	7.5693	8.4071	4.8881	5.7967	6.0654	7.7723
-0.83527	-2.0487	-3.5424	-2.2541	-2.2436	-3.8644	-3.6482	-2.4365	-1.3938	-2.7484	-0.22601	-2.4848	-1.45	3.9125	-3.5773	-1.2857	-0.98813	-1.8848	-3.8457	-0.96327	-1.7964	-1.4564	-1.9519	1.5694	-3.6712	-0.021867	-3.161	-3.9277	-4.3821	-2.3859	-1.3896	-2.6636	-2.3803	-1.34	-0.49583	-2.7199	-3.596	-0.94788	-0.76854	-0.088404	-2.5886	-1.2252	-2.6826	-3.8018	-5.1172	-4.7991	-4.5732	-4.2965	-7.8629	-4.6299
-0.88005	-1.3993	-1.531	-0.86799	-3.0769	0.74926	-2.5717	-1.0914	-1.785	-0.65147	0.157	2.8457	-1.6837	-3.5141	-0.017887	-2.2315	-0.96092	-1.1211	-0.20831	-1.2438	0.42519	-2.5937	0.91803	0.721	-3.3298	-0.68704	-0.86336	-3.5656	-1.1793	-0.96479	-3.497	0.32171	0.56814	-1.4956	-1.7606	-3.9493	-6.1731	0.025303	-3.3736	0.18375	-2.5639	0.38615	0.68192	-1.2953	-2.7585	1.5405	-5.6231	-3.2271	-0.1468	0.95859
-1.4869	-2.9704	0.61446	-2.7718	-0.39898	-1.6685	0.033785	-3.236	-2.6717	-0.051655	-1.9194	-3.2902	-1.6831	-2.3636	-3.9932	-1.5158	-0.59559	-2.7825	-1.5716	-3.199	-2.4431	-1.8164	0.15895	-3.2745	-1.3241	0.72668	-0.23013	0.6105	1.5573	-1.0094	-5.9864	-2.7411	-2.2815	0.80708	-1.6191	-0.86941	-0.50498	-2.4639	-1.7968	-1.6099	-0.5801	0.28828	0.55312	0.80149	-3.1076	0.18363	-6.407	0.58845	1.1102	-3.9681
-10.552	-12.439	-9.599	-9.9154	-11.255	-10.588	-14.386	-9.5253	-12.274	-10.277	-9.9831	-8.9189	-8.6948	-12.964	-14.342	-10.097	-10.935	-11.572	-9.9861	-12.971	-8.5141	-10.455	-8.1768	-8.7352	-14.701	-12.269	-10.743	-10.658	-10.811	-11.66	-13.466	-11.17	-10.421	-11.43	-10.264	-12.83	-8.1538	-13.813	-9.8021	-10.28	-10.594	-11.391	-11.276	-10.079	-11.43	-9.884	-14.659	-12.964	-11.593	-9.4389
8.125	6.814	7.3159	9.5714	8.7443	5.0408	5.3859	4.572	7.9112	4.8855	6.7039	5.7773	5.9585	6.8062	7.7136	5.4157	7.4608	4.671	9.2175	8.1529	6.8047	9.3328	5.2186	4.062	6.2147	7.5428	8.9456	9.5327	7.4492	4.6254	7.7852	5.1314	4.774	6.9814	8.2136	6.8391	6.2604	8.145	5.5918	8.1047	6.9679	7.6596	5.8469	7.4274	7.2809	5.2058	5.9304	7.9298	6.8723	5.0305
-0.64595	-1.1946	-1.8807	0.71401	1.9456	-2.052	-1.8489	-1.3629	-1.4716	-2.8833	-3.0781	-1.6055	-3.3451	1.7326	-2.1184	-1.9041	1.3257	-0.95588	-3.8297	-1.4109	-2.2161	-2.7534	-4.0091	-5.0748	1.4112	-2.99	-0.7129	-0.85246	-0.32671	-1.2275	-0.45451	-1.319	-4.689	0.81567	-3.2103	-2.4794	-4.8197	-0.55443	1.9648	-5.3082	-3.586	-3.6359	-1.6773	-1.1671	-1.2493	-2.2972	-1.3705	0.23988	-1.9866	-1.6656
-2.8326	-1.4911	-5.8296	-1.436	-5.2297	-1.8065	-6.1267	-2.8361	-2.3572	-4.3881	-4.5423	-0.94644	-1.0219	-5.225	-2.2529	-0.095917	-4.5202	-3.837	-4.8639	-0.24611	-1.4585	-2.9798	-3.1534	-0.35022	-1.6251	-3.8191	-3.0748	-6.5069	-2.0628	-4.5998	-2.9531	0.35095	-2.823	-3.3058	-4.9767	-2.8524	-2.1294	-5.4131	-3.0469	-2.6587	-2.6776	-1.4587	-3.7609	0.53462	-3.6778	0.36168	-4.1145	-6.5635	-3.6119	-3.7755
-13.242	-14.996	-12.854	-10.294	-17.533	-15.117	-11.889	-15.024	-11.531	-13.757	-13.465	-11.792	-11.495	-12.627	-14.729	-12.16	-14.238	-14.422	-15.224	-13.228	-15.099	-15.832	-12.621	-14.748	-14.146	-13.005	-16.329	-10.716	-11.621	-14.807	-13.081	-15.694	-9.3363	-14.998	-14.528	-10.268	-15.057	-15.157	-7.9177	-11.603	-16.121	-14.188	-11.971	-13.084	-11.314	-11.987	-11.86	-12.115	-12.759	-15.19
-3.5021	-1.8325	-1.133	-1.2321	-3.1351	0.59748	-0.66771	-0.83263	-3.2188	-1.5969	0.51582	-2.5103	0.69424	-0.76845	-3.7844	-3.9617	-5.4494	0.63796	-1.5809	-0.51831	-1.2364	-3.4141	-1.0476	-1.6854	0.31368	-2.489	-2.6702	-2.6893	-1.9503	-0.41238	-3.5211	-1.1606	2.2733	-0.02664	-2.7841	1.0406	-4.7695	-1.8671	-0.34642	-0.16981	-2.8156	-0.76537	-0.45702	-0.63694	0.23393	-3.5811	-1.3384	-5.3132	-3.6757	-0.68553
2.1371	-1.1331	-3.3586	-2.1947	0.11791	0.94357	1.4798	1.3681	-1.2083	4.027	-2.1401	-2.0753	-1.2626	-1.1725	-3.219	-3.2996	-2.1364	0.21492	1.4995	-1.937	-1.5214	-5.6857	-2.8064	-5.0257	1.5094	-2.5591	-2.028	0.8124	-1.2454	0.012966	-0.24258	-0.27335	-2.612	-1.9673	-0.057358	1.696	0.055091	0.73041	-0.58269	-0.76262	-1.3141	2.1637	-0.22166	-0.91147	-1.2684	1.1268	-1.1544	0.17411	4.793	-1.6127
2.3712	3.5336	2.4158	2.4985	1.2332	5.4232	3.4091	1.7267	3.6394	-1.4181	3.1302	1.7367	4.3056	7.2525	3.8907	2.6135	3.6244	5.0393	5.8855	1.1502	2.1188	4.1944	7.9993	4.0594	4.5703	0.55619	4.7768	4.836	2.1509	0.93097	-0.62911	2.3199	1.7676	0.46411	4.5533	2.3895	4.8034	3.043	3.979	2.8954	3.4112	2.7775	-1.2733	-1.6431	3.5322	-0.54325	4.9174	1.193	0.99537	1.9333
-0.831	-3.0271	-1.014	-1.3454	-0.74503	-3.6357	-0.56227	-2.4977	-0.80752	-4.2798	-3.8667	-2.5974	-3.8989	-2.9932	-0.62327	0.21406	-0.28411	-1.6088	-3.0035	-3.6453	-0.29461	-4.7485	1.0631	-3.8647	-2.6383	-0.89993	-1.1078	-4.3112	1.3898	-4.3563	-0.51562	-2.1761	1.3448	0.23554	-0.88695	-0.11872	-2.1934	-4.129	-2.1858	2.5251	-1.8008	-2.3266	-0.29229	-2.3296	0.2365	-1.156	2.4175	-0.86152	-0.995	-1.4479
0.31249	-2.0135	-1.768	-1.8094	0.68006	-2.7532	-3.6788	-3.5074	-1.2423	-4.0957	2.1129	-0.2441	-0.22625	-0.17213	-0.23233	-2.7276	-1.7317	-3.7637	0.40997	-0.73938	-3.8999	3.1506	-4.7298	-0.32893	0.77455	-3.7916	-0.71929	-0.52999	-2.3449	-1.3835	0.80212	-0.99322	0.3636	-1.1539	0.020356	-0.82479	-3.2101	-4.1359	-1.1797	0.5136	-1.253	0.9159	-3.4487	-2.52	1.1487	0.56786	-1.0498	-1.343	-1.2304	0.40593
7.948	6.6515	7.1872	10.045	9.1041	12.9	8.8141	9.7367	9.3623	9.2945	6.601	7.1304	9.3048	7.5524	10.031	9.2316	9.4064	9.566	9.4804	11.425	9.7401	10.857	6.3296	9.1034	12.644	7.8941	11.68	6.1223	6.252	9.7132	11.059	8.3119	8.4339	10.09	8.9961	7.2173	9.0742	8.8846	11.906	8.6691	7.0645	7.1328	6.9949	9.6622	9.3049	8.1769	9.9968	10.814	10.696	10.151
[truncated: 524 more rows]
[truncated: 150 more columns]
