# Supplementary material for: Genetic dissection of main and epistatic effects of QTL based on augmented triple test cross design
Source: PLoS One. 2017 Dec 14;12(12):e0189054. doi: 10.1371/journal.pone.0189054 (PMC5730204; doi:10.1371/journal.pone.0189054)
Supplement: S7 Supporting Information — (ZIP) [file pone.0189054.s007.zip › z2_1550_0.8_10.csv]

-0.86114	-0.63969	-0.29548	0.24115	0.75502	-0.067576	0.096271	0.039304	-0.83568	0.44168	0.042743	0.12224	0.94489	-0.71579	0.77417	-0.16971	-0.50105	-0.16155	-0.2383	-0.21853	-0.21773	0.65511	0.36791	-0.91133	-0.0049641	-0.33742	-0.62806	0.16832	-0.24685	0.050138	0.89443	0.59459	0.33728	-0.43717	0.60276	-1.0329	0.43044	0.24456	0.24409	0.86884	0.18359	-0.86824	-0.2589	0.54449	0.48169	-0.2646	-0.963	0.55054	0.67675	0.25156
-9.0348	-10.276	-8.5332	-8.542	-10.068	-9.9723	-8.7833	-9.5044	-8.9686	-9.9402	-8.8153	-8.8801	-8.7348	-8.9391	-9.2345	-9.371	-9.1927	-9.3618	-9.7292	-8.7277	-9.2705	-9.0199	-8.7337	-7.8307	-9.3823	-9.6788	-8.2242	-10.474	-8.6171	-8.5743	-8.699	-8.5224	-9.5256	-8.2786	-9.7559	-9.591	-8.5291	-9.4044	-8.9678	-9.4016	-10.325	-9.1176	-8.7311	-8.6173	-9.2005	-8.9729	-9.6679	-8.5608	-9.7232	-7.5331
-3.0448	-1.9518	-3.6819	-1.6884	-3.5298	-2.2687	-3.8459	-1.1478	-2.8764	-2.7104	-2.2059	-2.697	-2.6168	-1.8237	-1.9881	-2.3525	-3.8322	-2.1048	-2.6324	-3.205	-3.0327	-2.7969	-3.4241	-2.6782	-2.2033	-2.737	-3.3657	-3.053	-2.1873	-3.0528	-2.51	-2.4796	-3.1405	-2.6269	-3.0545	-1.4772	-2.1462	-2.7287	-1.3769	-1.2023	-2.7342	-1.7409	-2.9807	-2.121	-3.4707	-1.52	-3.161	-2.2974	-3.4222	-3.1487
-10.111	-9.4934	-10.011	-9.6265	-9.3431	-9.2192	-9.4796	-10.324	-9.2422	-9.1517	-10.232	-10.441	-10.824	-10.391	-9.4229	-11.103	-11.269	-10.801	-10.481	-10.13	-9.6784	-11.367	-9.5949	-9.4187	-11.121	-9.1953	-10.624	-10.841	-9.7193	-10.772	-11.116	-9.962	-10.814	-11.27	-10.802	-10.676	-10.925	-11.033	-9.8936	-10.883	-10.594	-9.83	-10.985	-10.146	-10.143	-11.437	-9.3597	-10.525	-10.691	-11.171
-9.2213	-9.0044	-8.8419	-8.6358	-8.4179	-9.1077	-9.5148	-9.735	-9.6802	-10.209	-8.7104	-8.4146	-9.4879	-8.9698	-8.7089	-8.9007	-9.3239	-9.6784	-7.8649	-8.3048	-8.8796	-9.902	-9.0368	-8.9715	-8.9921	-9.3085	-8.0118	-8.0185	-9.4876	-8.7341	-8.6007	-9.1353	-9.8859	-7.9515	-8.6957	-8.6841	-8.5544	-8.336	-8.6008	-8.5932	-8.5549	-7.7693	-8.1405	-9.2095	-9.9629	-8.6678	-9.8099	-9.6427	-8.4853	-9.0939
-1.3686	0.3832	0.77223	0.091358	-0.34247	-1.1256	-0.7301	-0.30864	0.25223	-0.26223	-0.15877	0.31401	0.89344	1.1989	0.37014	0.11411	0.42735	-0.17068	-0.18955	-1.5676	1.5287	0.064673	0.20995	0.3094	0.34023	-0.27474	-0.31927	0.77578	0.3032	-1.7871	-0.037429	-0.092243	0.77687	0.66589	-0.052858	0.32042	-0.93337	-0.16343	0.34877	-0.10561	0.31186	0.78138	0.51074	-0.19783	0.43916	-0.65282	0.2434	-1.5009	-0.2048	0.51931
-5.9572	-4.0056	-5.5587	-6.0383	-5.9585	-6.056	-5.985	-5.2801	-4.9731	-5.4893	-5.9463	-7.1047	-6.2768	-5.8329	-5.3361	-6.3648	-5.2454	-5.7273	-5.3251	-7.0099	-5.5439	-5.3107	-6.577	-5.8702	-5.3739	-5.9313	-4.6191	-4.8975	-4.5303	-4.906	-5.1601	-4.823	-5.1282	-5.3942	-5.7003	-6.213	-5.795	-6.5687	-5.7162	-5.5478	-5.2015	-5.1144	-5.4582	-6.7088	-5.5757	-5.6289	-4.9676	-5.0984	-5.6381	-6.1429
-13.132	-12.849	-12.721	-14.849	-12.698	-13.377	-13.562	-14	-13.165	-13.913	-12.522	-14.262	-13.446	-13.545	-13.178	-12.362	-13.254	-13.548	-13.474	-13.044	-14.005	-13.133	-13.586	-12.243	-14.336	-13.461	-11.952	-12.438	-13.831	-13.083	-13.622	-13.35	-13.25	-12.426	-13.89	-13.589	-12.767	-13.709	-12.151	-13.432	-13.307	-12.258	-13.421	-14.124	-13.703	-12.929	-14.29	-13.285	-13.622	-13.582
-0.95323	0.00040706	-0.41112	-0.72096	-1.1569	-0.41974	-0.23922	-1.2558	0.39356	0.18975	-1.0043	0.20287	0.082839	0.16309	1.1719	-1.1575	-0.62019	-0.078618	0.29139	0.91292	0.50157	1.0565	0.31988	-0.54466	-0.30082	0.4665	0.11966	-0.18481	-0.65791	0.37368	1.0706	0.26155	0.85047	0.16786	0.73597	0.10621	0.32952	0.3773	0.8453	-1.1233	-0.27486	-0.17146	-0.87409	0.36885	-1.4349	-0.4879	-0.91342	0.42086	0.69603	0.39985
-2.8437	-2.9713	-2.3075	-2.351	-2.3043	-2.7918	-2.1738	-3.1359	-2.2092	-2.4435	-0.53873	-1.9166	-0.79999	-3.8562	-1.5516	-3.567	-1.6443	-2.5938	-2.572	-2.9883	-2.5348	-2.294	-2.8224	-2.3388	-2.3764	-1.7616	-2.5962	-2.1204	-2.5305	-3.0658	-2.2454	-2.5935	-1.7508	-1.6175	-2.8015	-2.6709	-3.1515	-2.4908	-3.3163	-3.5585	-2.3921	-3.7097	-2.602	-1.2481	-1.8217	-1.4371	-3.9412	-0.71994	-1.1934	-2.8673
-4.0021	-3.1788	-3.4628	-3.3796	-3.6538	-4.2909	-3.5104	-3.3096	-4.0812	-3.1429	-3.4941	-4.3254	-3.8051	-1.5425	-3.9468	-3.7924	-3.9114	-3.9213	-3.454	-4.3646	-5.2489	-4.3088	-4.6474	-3.4346	-3.3112	-4.389	-3.7243	-5.2099	-4.1716	-3.2547	-3.078	-3.9028	-4.385	-3.1644	-3.748	-3.2232	-4.0977	-4.0844	-1.9839	-4.3095	-2.8531	-4.7834	-3.8239	-4.1372	-4.8144	-3.7286	-4.2679	-3.9299	-3.1275	-5.3981
-21.828	-22.18	-21.768	-21.408	-23.13	-22.539	-21.987	-22.919	-21.609	-22.262	-21.772	-22.2	-21.437	-22.246	-21.401	-21.595	-22.089	-20.994	-20.838	-22.622	-22.682	-22.367	-22.512	-22.068	-22.148	-22.402	-22.97	-21.536	-23.669	-22.377	-22.358	-21.88	-23.194	-22.571	-22.672	-22.524	-21.933	-21.227	-22.402	-22.681	-22.175	-22.423	-21.31	-21.829	-20.917	-21.345	-22.969	-21.797	-21.839	-20.912
2.85	3.1012	2.5154	3.2183	2.619	2.6725	1.8932	2.5113	1.6921	1.9326	2.327	2.0645	1.8251	2.7887	2.8451	2.7779	2.7689	3.6637	2.4404	1.6654	3.3206	2.7758	2.2664	2.3641	2.3956	3.3614	2.5805	2.7033	2.7159	1.7639	2.1202	2.5379	1.8324	2.0773	1.3915	2.5334	2.8465	1.9189	2.8238	2.2813	1.5528	2.8402	3.1657	1.825	3.2578	2.2598	2.2036	2.0373	2.0748	3.5921
-1.9694	-0.72445	-0.83536	-2.568	-3.0612	-1.0834	-2.147	-0.85603	-1.3354	-0.73972	-0.97383	-2.3366	-1.2756	-1.3784	-1.5411	-1.9088	-1.0382	-0.98332	-1.3108	-0.34927	-1.4227	-1.8226	-2.0383	-1.137	-1.9208	-2.373	-2.0089	-1.8577	-2.3707	-1.2186	-0.94212	-1.8088	-1.0833	-1.4296	-2.151	-3.0368	-1.183	-2.2433	-2.084	-2.6688	-0.58281	-1.2484	-2.4283	-1.2297	-1.2419	-1.8556	-1.9837	-1.7574	-0.99972	-2.4667
-12.347	-13.467	-13.37	-13.013	-14.164	-13.478	-12.951	-13.261	-12.997	-12.862	-14.159	-14.119	-14.142	-13.347	-13.888	-14.562	-13.158	-12.967	-13.185	-13.174	-13.108	-13.556	-13.089	-13.247	-12.084	-14.094	-13.872	-13.38	-12.248	-12.977	-14.429	-14.161	-12.647	-13.652	-14.339	-13.377	-12.436	-13.408	-13.12	-13.758	-13.568	-13.074	-13.367	-13.017	-12.952	-13.107	-13.361	-13.711	-14.472	-13.222
-9.7049	-9.2141	-9.5086	-9.1994	-8.6246	-8.8101	-9.2728	-8.0943	-7.9536	-8.48	-9.4338	-9.4053	-9.4566	-9.1103	-8.5842	-8.477	-8.6922	-8.5069	-9.0273	-8.9226	-8.7374	-9.5241	-8.5027	-8.8008	-8.5015	-8.0278	-9.5977	-8.3505	-8.2636	-6.8734	-7.344	-9.0936	-8.2308	-9.5095	-9.152	-9.5268	-8.2712	-9.1054	-8.465	-9.3582	-8.9075	-8.558	-9.5749	-9.2256	-9.1671	-8.6984	-8.9543	-9.384	-8.4237	-8.7416
-2.1996	-1.3649	-0.4094	-1.4493	-2.0718	-1.3054	-2.3032	-1.5998	-0.83048	-1.7655	-1.4069	-1.4477	-1.1177	-1.844	-0.65313	-1.9392	-1.9483	-1.6008	-2.1971	-0.70785	-0.25533	-0.23408	-0.27426	-1.3232	-0.97047	-1.9677	-1.6745	-1.8732	-1.1589	-1.6499	-1.6109	-2.2048	-1.0256	-0.4242	-0.2746	-0.74017	-1.4271	-0.72428	-0.73125	-1.22	-2.3816	-2.0774	-1.3225	-0.74716	-1.748	-1.4726	-1.6201	-0.91946	-1.7249	-1.4096
-23.115	-23.256	-22.204	-22.66	-22.194	-21.816	-22.732	-22.544	-22.382	-22.136	-22.123	-21.546	-21.868	-22.976	-22.369	-21.376	-22.176	-22.255	-22.977	-23.13	-21.77	-22.58	-20.787	-22.769	-20.863	-22.688	-22.205	-22.56	-22.099	-21.821	-22.709	-22.967	-21.843	-21.602	-21.938	-22.606	-21.67	-21.068	-22.035	-21.499	-22.279	-21.609	-22.01	-22.06	-21.962	-21.6	-21.446	-21.989	-22.26	-23.143
-5.4398	-6.5247	-5.6258	-4.5857	-4.1658	-5.7562	-5.4082	-6.5567	-6.2933	-5.6327	-5.6016	-5.7562	-5.6915	-6.8376	-5.8799	-5.3758	-5.1693	-6.5055	-6.3988	-6.9362	-4.4861	-5.2935	-5.6446	-4.6459	-5.1511	-5.71	-5.1009	-5.0401	-5.1827	-6.245	-3.7739	-6.0587	-6.3686	-6.5743	-6.4308	-6.9832	-5.9886	-5.932	-6.064	-4.0573	-6.3227	-5.3825	-5.1473	-5.7217	-5.5547	-6.4243	-5.4257	-6.5233	-4.9037	-5.3364
-1.5296	-0.74347	-1.0928	-1.0206	-1.1487	-1.7895	-1.4335	-1.1109	-0.78087	-1.4939	-1.1498	-1.5894	-1.2616	-0.98539	-2.3726	-1.0674	-1.0995	-2.099	-1.8851	-1.4496	0.056625	-2.0732	-1.8554	-2.1069	-3.3791	-1.6122	-1.4611	-1.618	-1.9182	-1.1798	-1.5869	-1.1456	-2.4178	-2.1046	-0.96929	-1.8616	-0.98388	-0.97269	-1.362	-1.4846	-2.215	-1.6093	-1.2276	-2.0353	-1.2445	-0.75743	-1.2443	-1.7183	-0.046373	-1.3835
-11.464	-10.845	-10.176	-11.507	-11.17	-11.448	-12.239	-11.942	-11.22	-11.484	-12.138	-12.054	-12.643	-11.236	-12.238	-11.75	-12.019	-11.515	-11.956	-12.352	-11.617	-11.17	-11.99	-11.132	-11.567	-11.059	-12.533	-11.5	-11.018	-11.348	-12.338	-11.224	-11.842	-10.589	-11.372	-11.167	-11.902	-11.894	-11.496	-11.901	-10.935	-10.706	-10.623	-11.79	-11.803	-11.395	-10.89	-13.161	-11.712	-11.681
9.8604	9.0859	10.028	9.1385	10.106	9.9911	10.172	10.085	9.7881	10.146	11.124	9.9177	10.048	9.3255	9.8759	8.6874	9.0532	9.2942	9.9939	9.9469	10.428	9.2508	8.9796	8.5901	9.5446	10.068	8.2367	8.9336	9.4643	9.3304	9.6369	10.493	10.145	10.541	11.092	10.054	10.944	8.8859	9.5542	9.4421	9.9121	10.332	9.4505	9.8952	9.1677	10.051	10.288	10.879	11.095	9.7485
-3.3544	-3.8982	-4.0972	-4.307	-3.6905	-5.7057	-4.1745	-4.6567	-3.7296	-3.1692	-4.3573	-4.525	-5.27	-3.7117	-3.7774	-4.0308	-5.0736	-4.7889	-4.9766	-4.7525	-4.5545	-3.3707	-3.8385	-3.6664	-4.4077	-5.0952	-3.3705	-3.95	-4.4174	-3.7503	-3.9949	-5.0483	-2.899	-4.2682	-4.2017	-4.0932	-3.9534	-3.9812	-3.9173	-3.398	-3.289	-4.1025	-3.3183	-4.917	-2.7892	-4.0636	-2.7233	-4.4001	-3.2974	-3.8398
-10.378	-10.025	-10.831	-10.651	-9.1111	-11.214	-10.388	-10.869	-11.661	-10.526	-10.712	-11.34	-10.683	-10.35	-10.277	-10.98	-11.458	-10.469	-10.975	-10.25	-10.867	-10.126	-12.723	-10.836	-11.687	-10.53	-10.965	-10.808	-10.71	-11.358	-10.551	-11.058	-10.779	-10.053	-11.259	-10.451	-11.569	-10.512	-11.426	-10.704	-10.128	-10.498	-11.604	-11.624	-9.2832	-9.5897	-10.67	-10.877	-11.221	-11.288
-3.1467	-3.1006	-4.8041	-2.5381	-4.5535	-3.1531	-2.4831	-2.9178	-3.7331	-4.5707	-2.8812	-4.2448	-3.7807	-2.3693	-3.1808	-3.2597	-4.2369	-2.7367	-3.447	-3.0326	-2.7407	-3.3335	-4.1657	-3.5069	-3.3923	-3.74	-2.9969	-3.9449	-2.7529	-3.1122	-2.308	-3.0653	-3.7483	-3.1972	-3.8229	-3.2983	-3.5194	-3.4855	-4.0238	-3.6082	-3.3526	-3.4388	-4.4044	-2.0732	-3.3503	-3.8462	-2.526	-2.1952	-3.7802	-4.7836
-11.889	-13.171	-12.098	-12.614	-12.616	-12.747	-13.663	-13.479	-12.252	-14.607	-12.836	-12.41	-12.088	-12.686	-13.789	-13.047	-13.358	-13.767	-13.019	-12.949	-12.047	-12.908	-13.047	-12.848	-12.474	-12.058	-13.27	-13.165	-13.324	-13.929	-13.213	-13.378	-12.622	-14.136	-11.632	-12.783	-12.467	-14.113	-12.987	-13.638	-15.01	-12.756	-12.866	-13.227	-12.662	-13.713	-13.03	-12.813	-13.797	-13.426
6.8176	7.6912	6.0994	7.2738	6.9512	7.1891	6.4077	7.7991	7.1269	7.9209	6.3635	6.7886	7.3213	7.1264	8.2378	7.1232	6.3479	7.5048	7.448	5.6238	7.9965	7.1744	6.9426	4.7568	7.1439	6.9184	6.8347	6.3402	7.1413	6.6234	7.665	6.4191	6.8988	6.4995	7.2377	6.0152	6.037	7.0576	7.5041	7.8687	6.3169	7.2904	7.5186	6.5261	6.6638	6.5754	6.4238	8.0483	6.4372	6.9362
-9.7463	-8.7891	-7.4965	-8.6799	-9.1612	-8.4589	-9.8039	-8.9657	-9.2775	-9.4302	-8.3384	-8.8871	-8.1044	-9.1865	-8.3841	-8.3485	-9.3288	-8.4836	-9.3586	-9.0177	-7.9921	-9.4426	-8.4306	-8.5247	-10.143	-7.8482	-8.4448	-9.8796	-9.6764	-10.072	-8.569	-9.0205	-8.4375	-8.7429	-8.6863	-9.3782	-9.7483	-9.2633	-9.9834	-8.8863	-8.7179	-9.0193	-8.7609	-8.9239	-9.6725	-8.8612	-9.9572	-7.4775	-9.2968	-8.5834
-21.362	-21.58	-22.507	-22.203	-22.98	-21.42	-21.761	-21.953	-21.257	-22.603	-23.098	-22.58	-22.006	-21.882	-22.261	-22.112	-22.718	-22.269	-22.377	-22.558	-22.202	-22.007	-22.815	-22.096	-22.051	-21.309	-22.434	-21.851	-22.33	-22.527	-22.069	-22.137	-22.679	-22.679	-22.368	-22.545	-22.57	-22.068	-22.287	-22.053	-22.152	-22.671	-23.379	-21.872	-22.279	-20.95	-23.062	-21.191	-21.205	-22.581
-1.1773	-0.86786	-2.2072	-1.748	-1.9795	-2.5953	-2.2455	-2.1756	-2.5407	-1.6143	-3.0571	-1.7783	-1.7424	-1.11	-1.6677	-1.9672	-2.6879	-1.7562	-1.6699	-0.84541	-2.0139	-2.5565	-1.9907	-1.7935	-1.4103	-2.0669	-1.6982	-1.0059	-1.6293	-1.5276	-1.8362	-2.458	-1.7136	-1.784	-2.158	-2.7834	-0.67573	-3.0812	-2.5884	-3.3927	-1.8839	-2.3033	-2.1344	-2.1911	-1.1037	-1.7956	-2.2802	-2.5234	-1.3422	-1.4697
-20.679	-20.98	-20.632	-21.141	-20.7	-20.316	-20.825	-20.734	-19.851	-21.133	-20.874	-21.445	-20.961	-21.129	-21.471	-21.069	-21.56	-19.989	-20.479	-20.136	-20.161	-20.865	-19.645	-20.805	-21.458	-20.404	-20.576	-20.389	-20.817	-21.492	-20.823	-21.364	-22.361	-19.449	-19.12	-20.625	-21.746	-21.752	-20.042	-20.219	-20.715	-20.696	-20.031	-21.007	-21.873	-19.477	-19.285	-19.925	-21.193	-21.772
-1.2771	-1.9511	-1.0863	-1.4777	-0.39353	-1.2902	-2.2012	-1.1931	-1.1023	-2.5608	-1.3758	-0.12299	-2.605	-1.0288	-0.0060831	-2.6027	-1.9741	-1.042	-0.82467	-0.51627	-2.1148	-0.85351	-1.8908	-1.0347	-1.9357	-1.5215	-1.4335	-1.6582	-1.7667	-1.1024	-0.64706	-1.8701	-1.5715	-1.3252	-1.9913	-2.1985	-1.4746	-1.1112	-1.1602	-2.1976	-2.137	-0.80692	-1.0064	-1.2567	-1.8419	-0.63566	-1.2729	-1.7702	-1.1859	-0.4275
-6.9975	-7.6751	-7.8271	-7.0981	-7.7802	-8.476	-7.5884	-7.9516	-7.8447	-7.1046	-9.368	-7.6413	-8.4634	-7.2394	-7.0227	-7.8469	-7.5143	-7.1613	-7.8602	-7.5636	-8.7192	-7.9854	-7.6005	-6.8747	-7.6835	-7.4687	-6.8086	-7.0394	-7.8878	-8.416	-7.5073	-7.7455	-8.1395	-7.5713	-7.9532	-8.1534	-6.7524	-7.4815	-7.3069	-6.4131	-7.6455	-7.5439	-7.1979	-7.3266	-8.813	-8.0868	-7.1196	-7.9513	-8.3478	-7.3053
-14.679	-13.847	-14.359	-15.277	-14.883	-14.006	-13.708	-13.532	-14.441	-14.635	-13.585	-13.372	-14.152	-15.346	-13.379	-14.481	-13.716	-14.726	-13.991	-13.746	-12.691	-13.281	-14.501	-14.654	-14.033	-13.896	-14.869	-13.62	-14.281	-13.288	-14.039	-13.477	-14.651	-13.139	-14.183	-14.378	-14.051	-14.482	-14.063	-13.581	-14.607	-14.193	-13.848	-13.848	-13.845	-13.914	-13.315	-13.642	-13.471	-14.844
-3.6432	-2.7277	-2.964	-3.3224	-4.3833	-3.421	-2.8283	-2.977	-2.3027	-3.0257	-3.4838	-3.8276	-3.8258	-2.3146	-3.5907	-3.2805	-2.9551	-3.0992	-2.8266	-4.2275	-4.4357	-3.5147	-4.3103	-3.5864	-2.9149	-2.1265	-4.0532	-2.43	-2.8792	-2.531	-3.3174	-3.2288	-4.0617	-1.9745	-3.9334	-3.5185	-4.2921	-4.0788	-3.2836	-3.0582	-3.1751	-4.3385	-3.9856	-2.3148	-3.5914	-2.9003	-3.7163	-3.9678	-4.5504	-2.5744
-3.2412	-3.7475	-3.5312	-1.6614	-3.1845	-2.8391	-4.0163	-3.0456	-2.093	-1.6295	-2.7791	-3.4072	-1.8957	-2.1351	-3.1314	-3.203	-3.2075	-3.9837	-3.0226	-3.4101	-2.7002	-2.5841	-3.3768	-3.836	-2.3848	-3.1253	-3.0251	-3.1403	-2.8975	-4.255	-3.3567	-3.2903	-3.4375	-3.8525	-3.7661	-3.9551	-3.1314	-4.5157	-3.7661	-2.4931	-3.4103	-2.8886	-2.2788	-3.5365	-3.149	-2.7998	-2.7095	-4.3838	-3.7998	-3.6171
-12.405	-11.257	-12.162	-12.595	-10.638	-11.849	-11.817	-12.248	-11.703	-11.646	-11.906	-11.747	-11.853	-11.629	-11.722	-13.112	-11.339	-12.555	-10.813	-10.848	-10.102	-11.171	-11.667	-12.3	-11.277	-12.901	-11.789	-11.557	-10.361	-11.519	-11.142	-10.898	-12.085	-10.14	-11.656	-10.804	-11.92	-11.756	-13.019	-11.304	-11.141	-11.924	-11.133	-10.589	-11.865	-11.739	-11.329	-11.82	-11.738	-11.119
4.7505	5.4427	4.5851	4.4477	5.283	3.6329	4.6038	4.7786	5.642	3.6931	4.099	4.8393	5.3703	4.1921	3.4492	4.7032	4.699	3.7499	4.1944	4.5309	5.577	4.8679	3.6704	4.1562	3.2638	5.5016	4.5056	6.2905	4.1483	4.8961	5.9583	4.1962	4.3809	4.5401	5.0586	5.283	5.3609	4.6762	4.5575	5.6481	4.5582	4.405	5.8484	5.2425	3.5967	3.2845	4.5338	4.1652	3.9931	3.5457
1.8298	0.89673	0.88891	2.0575	1.8322	2.661	1.5185	2.0579	1.8173	1.9643	1.2365	2.7705	1.9373	1.7253	2.1014	2.215	2.0421	2.7797	2.8425	2.8578	3.1189	1.5249	1.219	1.0121	1.3454	1.4462	2.1526	1.4594	1.9833	0.96703	1.8995	2.2356	2.1409	2.2606	1.9187	1.9845	1.9957	2.5226	1.7541	0.011274	2.63	1.6484	1.6876	1.8694	1.734	1.2609	2.0805	1.8304	0.4394	2.8465
0.02156	0.4466	0.70126	-0.19888	-0.22383	-0.13216	1.1588	-0.34828	-0.20129	0.14302	-1.4298	0.40942	-1.2596	-0.28857	-0.20148	0.66918	0.56774	-0.34608	-0.819	0.094841	-0.3941	-0.97924	-0.26722	0.080157	0.26989	0.41539	0.25237	0.87549	0.45008	-0.67668	-0.18113	-0.42989	-1.6168	-0.35272	-0.2582	-0.037505	-0.25281	-0.13724	-0.42473	-0.51774	-0.58184	-0.42173	0.14845	-0.48955	-1.1841	-0.56542	-0.86068	0.23404	0.0052847	0.33431
4.2808	4.4875	4.0915	4.1688	3.5959	4.3609	4.3744	4.8344	4.5195	5.327	4.2248	4.8362	4.4337	4.2714	4.0355	5.3854	5.6846	4.4233	4.1942	3.669	4.6387	4.8614	5.1348	4.5036	4.4507	3.5868	4.4089	4.1406	5.8194	4.7306	4.6521	4.3024	4.5228	5.0299	3.6659	5.0578	4.1899	5.1831	5.3069	3.8755	4.5329	3.9342	3.1394	3.8074	2.9651	4.7659	3.5442	5.6654	4.8572	4.8734
-10.168	-8.4976	-9.9418	-9.1188	-9.5939	-8.6511	-9.8409	-8.4914	-8.8666	-9.2419	-8.9566	-10.095	-9.4998	-9.3607	-9.6797	-9.9522	-9.9949	-9.1629	-9.5347	-9.3556	-9.4461	-9.0913	-8.3735	-9.4069	-9.0147	-9.2634	-8.3768	-10.077	-9.954	-9.6196	-8.9355	-9.2989	-9.2809	-8.3287	-9.7335	-10.019	-8.5801	-9.7019	-9.9283	-9.6842	-9.3622	-9.4504	-10.211	-10.561	-9.1612	-9.6533	-9.1587	-8.8759	-9.5651	-8.9256
-20.486	-22.475	-21.628	-20.572	-20.513	-21.239	-19.715	-20.297	-20.349	-20.049	-20.537	-21.125	-20.881	-20.573	-21.375	-21.379	-21.13	-21.409	-20.795	-21.01	-20.626	-20.669	-20.901	-20.923	-20.108	-21.046	-20.305	-20.967	-20.336	-21.514	-20.453	-21.789	-20.629	-20.806	-21.077	-20.801	-20.286	-20.946	-21.377	-21.213	-20.49	-20.207	-20.478	-21.127	-21.384	-21.101	-20.157	-21.523	-21.723	-21.333
-12.4	-12.288	-13.529	-11.691	-11.56	-11.814	-12.341	-11.303	-11.952	-10.423	-10.766	-11.854	-11.71	-11.329	-11.846	-10.819	-12.889	-12.875	-11.207	-11.089	-11.053	-12.086	-12.606	-13.132	-11.396	-11.372	-11.303	-11.768	-12.404	-11.47	-11.38	-12.277	-12.652	-11.613	-10.793	-10.599	-11.577	-11.132	-11.635	-12.492	-11.492	-12.746	-12.172	-13.033	-11.975	-10.971	-11.017	-12.489	-12.144	-12.097
-12.771	-14.487	-14.544	-15.535	-15.625	-13.609	-14.347	-14.436	-14.632	-13.553	-13.565	-15.694	-14.834	-14.009	-13.897	-14.886	-14.65	-15.498	-15.209	-14.436	-14.768	-14.882	-15.576	-14.701	-14.425	-14.327	-14.216	-14.539	-14.633	-14.217	-14.081	-13.395	-14.398	-14.984	-14.132	-13.996	-13.802	-14.049	-14.462	-14.377	-15.578	-13.539	-13.743	-14.243	-13.034	-14.635	-14.299	-14.868	-13.848	-13.429
9.0997	9.216	9.8252	11.478	10.626	9.3054	9.8004	9.8068	9.7605	8.2388	8.5776	9.8689	9.6914	9.1126	11.424	9.9718	9.8157	8.5558	10.925	9.9178	10.263	10.807	9.323	9.7198	9.6275	10.533	10.984	11.222	10.351	9.4355	9.5586	10.486	9.448	11.396	9.9307	9.9306	9.1966	9.9971	10.001	9.5376	10.41	10.168	8.4522	9.3191	9.0673	10.601	11.113	10.027	9.6881	9.647
-13.961	-12.686	-13.465	-13.956	-13.425	-12.299	-13.078	-14.613	-12.96	-12.874	-12.856	-13.275	-12.776	-14.013	-14.197	-13.88	-13.204	-13.196	-13.575	-13.439	-12.952	-12.099	-13.535	-13.198	-13.531	-13.712	-12.849	-13.3	-13.748	-12.496	-13.075	-13.498	-13.946	-11.921	-12.911	-12.814	-13.463	-12.363	-13.444	-13.909	-11.812	-13.816	-13.675	-14.059	-13.233	-12.461	-13.129	-12.698	-13.815	-13.87
-0.17553	-1.7301	0.24009	-0.61763	-0.47249	-0.24346	0.17286	-1.1839	-0.89425	-0.94802	-2.4012	-1.0875	-1.2818	-0.64448	-0.11429	-0.20817	-0.38981	-0.9667	-0.5827	-0.87349	-0.36876	-1.2181	-0.7674	-0.94776	-0.40829	-0.11348	0.37099	-0.6325	-0.91454	-1.7441	-1.1462	-0.13564	-1.4651	-0.75342	-1.1995	-0.11775	-1.6237	-1.416	-1.4599	-2.0741	0.21689	-0.077049	-0.0059403	-0.90243	-1.2345	-1.0072	-0.25471	-1.1126	-0.29747	-1.1451
-2.4435	-2.9425	-3.4765	-2.4018	-2.6446	-3.7828	-2.9359	-1.7925	-3.0429	-2.1089	-2.4148	-2.3346	-2.0513	-3.7799	-2.678	-3.0075	-2.0612	-2.6449	-3.0389	-2.5762	-2.3504	-2.6421	-2.5106	-3.5103	-2.7711	-3.9526	-2.9055	-2.2702	-2.6541	-3.949	-1.9321	-3.4709	-2.8565	-2.5215	-2.444	-2.582	-1.8375	-2.759	-3.1511	-1.4892	-2.7692	-2.0579	-3.7138	-2.9869	-2.5735	-2.9517	-1.9174	-2.8199	-2.9806	-3.141
1.7055	1.4833	1.3271	2.3606	1.0457	3.8013	2.1293	1.8758	2.3467	1.2393	1.4838	1.2357	1.6719	1.0755	2.056	0.56085	2.0387	1.2767	1.6505	2.0328	2.5078	2.6424	0.81504	1.7298	0.82159	1.5513	1.671	2.217	1.8309	2.2128	2.4727	1.3693	2.2865	0.70916	0.6472	1.8409	1.6517	1.8755	2.0015	1.499	1.3844	1.8085	1.2681	2.7403	1.0542	1.6589	1.8347	1.7768	2.1345	1.2268
2.372	2.7446	2.8251	2.4559	2.0119	1.0795	2.1843	2.1116	3.7858	2.3187	1.4427	2.8507	2.2509	2.8178	3.5845	2.0263	3.3001	2.9431	2.8577	3.5645	2.2718	3.2575	2.2001	2.0926	2.9711	2.6754	1.9904	2.4882	2.5741	3.4608	1.3889	3.1781	2.0218	3.0688	2.3578	1.6408	2.3303	2.3167	2.3912	2.5861	2.4909	1.9296	2.0713	2.6647	2.3301	2.375	3.0166	2.789	1.3592	2.5102
-15.358	-14.473	-14.968	-14.853	-13.81	-14.239	-15.613	-15.11	-14.269	-15.181	-15.327	-14.662	-14.945	-14.938	-14.48	-14.807	-13.721	-14.964	-14.71	-14.23	-13.954	-15.196	-14.54	-14.488	-15.598	-14.174	-14.768	-14.465	-14.802	-14.862	-14.123	-14.775	-14.902	-14.963	-15.833	-15.004	-15.239	-14.191	-15.259	-13.932	-14.52	-14.128	-14.664	-15.959	-13.88	-14.388	-13.324	-13.752	-14.651	-14.952
0.065833	-0.69459	0.85584	-0.8466	0.0045886	0.60658	0.73044	-0.67168	-0.26237	0.61847	-0.55712	-1.2175	0.046085	-0.56721	-0.70327	0.87617	0.66611	-0.95005	-0.7909	-1.1506	0.29809	0.39653	-0.44205	0.18367	0.5291	0.17151	0.25116	-0.92988	0.55884	-0.70356	-0.86544	-0.066234	0.045656	-0.87136	-0.30477	-0.30415	0.83989	0.47479	0.40331	-0.70729	1.0996	0.42615	0.54605	0.065546	-0.38722	0.082902	-0.40343	-1.2728	-0.82617	0.32449
2.1713	1.4122	1.0079	0.85147	2.2184	1.4101	1.9848	1.7984	2.8982	1.4008	1.7927	1.3536	0.66722	1.4806	2.4989	2.5195	1.254	1.6147	1.2559	1.7033	1.5273	1.3607	1.9722	1.852	0.95196	1.3988	1.3099	0.95806	2.4124	1.9541	1.8132	2.8334	1.3703	1.9624	2.3516	1.951	1.94	1.4084	1.9587	1.0484	2.3501	2.0774	1.9412	1.8625	1.9363	2.2533	1.456	1.3838	1.7272	1.8359
-4.1482	-4.089	-3.4547	-4.5282	-4.6741	-3.5504	-4.302	-2.402	-3.2451	-4.5332	-3.4433	-3.9067	-3.9361	-3.7837	-2.8459	-4.1891	-4.2431	-3.3606	-4.0222	-4.3871	-3.7753	-2.7309	-3.2305	-3.799	-3.1417	-3.5263	-3.5048	-3.6532	-3.3751	-4.315	-4.4829	-3.6443	-3.7564	-3.2783	-3.5786	-5.1754	-3.7035	-3.1493	-3.8682	-3.4861	-4.4908	-2.9028	-4.122	-3.3574	-4.3689	-4.2886	-3.5742	-3.6333	-4.1731	-3.7792
-0.73648	0.19831	-0.77601	-0.16868	-1.2382	-0.94087	0.99573	-1.5041	0.30047	-0.40402	0.043477	-1.7548	-0.53424	1.1219	-0.20822	-0.70833	0.1772	1.1446	0.35502	0.05971	0.3426	1.4903	-0.37406	-0.64289	0.32441	-0.96705	0.26723	1.1276	0.88226	0.033237	-0.25329	-0.7265	-0.019285	0.66566	-0.44302	-0.721	0.55687	0.59137	-0.32946	0.14613	-0.28101	-0.51254	-1.6111	0.46533	-1.3925	-0.8714	-0.30243	-0.29489	-1.1017	-0.87172
-0.64135	-1.2546	-0.89149	-0.74501	-2.2259	-1.2202	-1.4821	-0.93964	-1.7179	-1.0813	-0.76237	-2.0073	-0.94889	-2.0202	-2.014	-1.4901	-0.3245	-1.8726	-2.0848	-2.8551	-0.046782	-1.7501	-0.94071	0.20553	-0.010419	-1.3135	-1.134	-1.339	-0.20934	-1.2061	-2.8621	-1.9948	-1.6556	-1.0325	-0.05111	-0.87654	-0.76993	-1.8078	-0.013852	-0.46712	-1.44	-1.3716	-1.2083	-1.4181	-1.2754	-0.64799	-1.5596	-0.62085	-0.72415	-1.2551
-14.648	-13.456	-13.77	-14.938	-14.341	-14.617	-13.894	-13.394	-14.712	-14.684	-14.021	-13.717	-15.37	-13.453	-14.242	-14.303	-13.352	-14.617	-13.602	-12.96	-15.14	-13.349	-14.18	-13.974	-13.996	-14.167	-14.328	-14.945	-13.932	-14.616	-15.325	-14.592	-13.838	-13.699	-13.38	-12.931	-13.803	-13.627	-14.1	-14.34	-13.372	-14.978	-13.99	-13.681	-14.537	-13.456	-14.387	-13.414	-13.568	-12.827
-11.413	-10.97	-10.404	-11.513	-11.145	-11.713	-10.857	-11.356	-12.253	-12.106	-11.759	-11.042	-11.719	-12.097	-11.897	-11.836	-13.055	-11.707	-12.098	-11.594	-11.599	-11.229	-11.92	-13.036	-10.424	-13.07	-12.045	-11.467	-12.332	-11.323	-10.498	-12.359	-12.813	-12.765	-10.568	-11.636	-12.013	-10.721	-11.117	-10.745	-11.178	-12.843	-12.979	-10.543	-10.453	-12.096	-11.354	-11.904	-10.812	-11.36
-0.56378	0.30188	0.11181	-0.2606	-1.0289	0.98773	-0.25493	-0.20306	0.21316	0.21733	0.23549	1.0672	0.26453	-0.16091	-0.54838	-0.67168	0.18081	-0.85391	-0.31143	1.114	-0.93032	0.65624	-0.57887	-0.35619	-0.76818	-0.28121	-0.68367	0.0051308	0.44218	2.0178	0.64935	-0.49996	0.21228	-0.66333	-0.88332	-0.41826	-0.53978	0.50767	0.19156	0.62649	-0.51879	-1.1335	-0.27188	-0.34617	1.1	1.2764	0.44271	0.65026	-0.47288	-0.27788
-14.46	-15.62	-14.505	-14.994	-13.213	-13.092	-15.071	-15.396	-15.143	-14.938	-15.19	-13.446	-14.835	-14.723	-14.295	-15.098	-14.392	-14.522	-15.795	-15.115	-13.611	-14.623	-13.975	-14.275	-14.988	-14.049	-15.312	-14.177	-14.849	-14.232	-14.475	-15.856	-15.878	-14.549	-13.608	-15.393	-14.537	-14.375	-14.321	-14.958	-14.835	-14.548	-14.638	-15.111	-14.333	-14.146	-15.027	-14.039	-14.523	-13.935
-0.5859	0.79451	0.033352	0.58451	-0.49446	-0.5499	-0.84263	0.93423	-0.79689	0.85475	0.63942	0.93481	-0.58348	0.25245	-0.06659	0.16801	-0.052247	0.28599	-0.49895	-0.56977	-0.4026	0.048974	-0.15928	0.012745	-0.24302	-0.62205	-0.48942	1.6578	-0.047813	-1.5017	-0.63966	-0.39154	-0.95434	-0.35933	0.23706	-0.7091	-0.94076	0.60489	0.099307	-0.11885	-0.39224	-0.85453	-0.10868	0.044077	-0.34109	0.050783	-0.3441	0.1326	-0.69339	-0.51754
-6.971	-6.7372	-4.9292	-6.2061	-6.394	-7.6246	-7.5075	-6.5223	-5.483	-7.003	-7.1379	-6.3589	-7.6791	-5.4346	-6.0777	-6.8463	-6.8656	-5.9673	-5.9948	-6.3963	-5.6263	-6.0313	-5.9409	-5.8915	-6.1684	-6.5998	-5.986	-5.4726	-5.6273	-6.0659	-7.7646	-6.0073	-5.6174	-5.4098	-6.5745	-6.2318	-7.0774	-5.5026	-6.4998	-5.6307	-6.1199	-5.5269	-6.9445	-6.8141	-5.6746	-5.3917	-6.3018	-7.8795	-6.4737	-7.2425
-3.4656	-3.8713	-4.3158	-3.7915	-3.5222	-2.7786	-2.9595	-2.325	-3.3796	-3.3094	-4.1992	-2.7219	-4.5466	-3.2892	-2.9972	-3.5053	-3.0355	-3.1786	-2.9465	-3.1017	-3.1714	-3.7736	-3.1337	-4.2994	-3.638	-3.1186	-3.9453	-3.2185	-2.6309	-3.8195	-4.2446	-3.4566	-3.3622	-4.2153	-3.4364	-2.4314	-2.3374	-2.747	-3.6781	-3.5774	-3.5179	-3.3007	-2.9513	-3.131	-3.9155	-2.1704	-2.979	-3.0271	-3.1085	-3.6274
-4.0052	-4.4238	-3.4279	-3.945	-3.9527	-4.2051	-3.3413	-3.7563	-3.0252	-3.4399	-4.9003	-4.1071	-4.1642	-2.1733	-3.0324	-2.9032	-2.7617	-2.657	-2.8742	-3.5407	-3.8116	-3.1896	-3.7977	-2.3837	-3.3376	-4.397	-3.5276	-5.2512	-4.4564	-4.0366	-3.0783	-3.9234	-3.9941	-3.252	-3.2858	-3.496	-4.328	-3.3147	-4.7021	-4.2697	-2.494	-3.6051	-3.3186	-4.7449	-1.9784	-2.961	-2.7867	-4.6862	-4.8007	-3.6638
0.27437	-0.66732	-1.3897	-0.65129	-0.09271	-0.43813	-0.11984	-0.85909	-0.42422	-0.050574	-1.422	0.010132	-0.04531	-0.6138	-0.94946	0.41722	-0.70051	-0.77471	0.048307	0.32288	-0.0071825	0.3689	0.49532	0.10518	0.35174	1.6358	0.46578	-1.1516	-0.14958	-0.55759	-1.1984	-1.2187	-0.65641	-1.3446	-0.2067	0.069154	-0.28397	0.75264	0.2223	-1.8779	0.81403	-0.35874	-0.76154	-0.0024009	0.18978	-0.88815	-0.34081	-0.28665	-0.56248	-0.21016
7.6477	7.7517	8.1772	7.9439	8.8298	8.4199	8.1371	8.8969	7.0997	9.458	8.7522	9.0541	8.8702	8.6692	8.4757	9.8059	7.4521	9.653	8.9216	8.176	9.2671	9.0477	8.4547	9.574	8.8802	7.2815	8.3309	8.3965	8.7344	7.7467	8.2972	8.7854	8.8222	8.776	8.8021	8.2785	8.0573	9.2564	7.8402	8.5334	8.6194	7.999	9.241	7.3334	8.133	7.3256	8.4974	8.3994	8.27	8.412
0.26039	-0.95722	0.059348	0.41854	-0.39813	-0.022097	-0.9687	0.53619	0.73422	-0.45246	0.47875	-1.0501	0.36621	0.64499	-0.4419	-0.34702	-0.046837	-0.019431	0.87363	0.37605	-1.0167	-0.08217	-1.049	0.83515	0.15789	0.34397	0.019358	0.15517	0.2469	-0.99708	0.24212	-0.34593	0.21579	-0.69177	-0.10822	0.61582	-0.56521	0.20115	-0.48396	-0.7854	0.67955	-0.44466	-0.56596	0.54909	0.084443	-0.56972	0.87074	0.43397	0.52883	0.42152
-5.2954	-4.5498	-4.046	-5.0679	-4.2298	-5.2695	-4.1358	-4.1918	-4.3472	-4.9616	-5.4339	-5.2741	-3.2667	-3.8742	-5.6163	-4.3052	-4.4732	-3.803	-4.5466	-5.0014	-4.3598	-4.8104	-5.7911	-5.6632	-4.0449	-4.5354	-4.8864	-4.9877	-4.2255	-4.6047	-5.6383	-5.4614	-4.4588	-4.226	-3.4863	-4.0978	-3.6587	-5.7077	-4.4125	-6.0448	-3.9988	-4.0785	-4.4715	-5.0732	-5.2308	-4.6238	-5.0041	-3.5186	-3.839	-5.267
-1.1403	-1.5767	-0.88859	-1.8579	-0.57877	-0.68554	-1.8849	-0.15031	-0.96331	-1.6733	-1.8226	-1.1933	-1.0056	-1.4273	-1.12	-1.4516	-1.6765	-1.5572	-0.87141	-1.7576	-0.72299	-0.078816	-0.22166	-2.133	-1.4342	-0.45498	-1.7549	0.19134	-0.97142	-0.56569	-1.458	-1.1572	-1.5141	-1.5909	0.13596	-1.8072	-1.0563	-1.2413	-2.6823	-1.2904	-1.0792	-2.6651	-2.1642	-1.2435	-1.929	-1.4239	-2.3728	-1.3068	-2.3207	-1.2184
1.3221	2.5675	1.824	1.7701	3.4745	1.4563	1.4986	1.8728	0.90489	1.6581	1.9771	1.9817	1.6946	2.0941	1.6833	2.0373	2.0266	2.1839	1.3741	2.8665	0.94372	2.4971	3.4954	2.6915	1.4664	1.6217	1.0584	1.5353	2.5573	0.53121	2.2768	1.3284	1.5406	2.2608	1.4495	2.0016	1.3707	0.95589	1.2159	0.13993	1.364	1.4581	3.0338	1.7426	2.3011	1.89	1.6245	1.2769	0.92421	2.098
0.11315	-1.7006	-1.0631	-1.4099	-1.2837	-0.44768	0.0078446	-1.5058	-0.94408	0.085081	-1.1856	-0.58368	-1.2583	-0.93441	-0.30499	0.52107	-0.45445	-0.33769	-0.31588	0.031151	-1.7051	-0.43258	-0.67472	-1.714	-0.47184	-0.20173	-1.8091	-1.2544	-1.6331	-0.92207	-0.54782	-1.3687	-0.99292	-1.3679	-1.0519	-1.0969	-0.45744	-1.5995	-1.007	-1.1729	-0.13331	-1.1727	-0.35702	-0.1501	-0.70078	0.79477	-0.058846	-0.99902	-0.75648	-2.3189
-15.409	-15.112	-14.015	-15.119	-14.43	-14.596	-14.858	-13.934	-15.141	-13.417	-14.477	-15.187	-15.031	-15.302	-13.745	-13.876	-15.92	-14.728	-14.661	-15.251	-13.579	-15.482	-14.253	-14.714	-15.356	-12.972	-13.908	-15.94	-14.946	-13.864	-15.284	-14.977	-13.673	-14.322	-14.626	-14.557	-13.872	-15.311	-15.923	-14.234	-14.404	-15.909	-14.172	-15.277	-14.449	-15.058	-14.503	-14.783	-14.717	-15.919
-6.1132	-6.652	-6.3488	-6.4365	-5.3298	-6.5244	-6.5827	-7.279	-6.2014	-5.5931	-6.3494	-5.9062	-6.3923	-6.761	-6.9311	-5.4357	-7.3566	-6.3606	-5.7644	-5.6678	-6.2755	-6.1136	-6.1002	-6.6757	-7.2282	-4.8886	-6.0965	-5.3434	-6.4441	-6.1681	-6.8614	-8.1879	-5.358	-6.645	-6.4747	-6.0072	-6.5409	-5.6457	-6.2398	-6.6876	-6.0099	-6.3801	-6.2032	-6.8755	-6.3906	-7.075	-6.0618	-5.851	-6.1845	-5.6207
-4.4427	-3.5225	-3.0094	-3.4933	-4.6129	-2.9835	-3.854	-3.607	-4.8314	-3.4628	-3.9242	-3.8423	-5.0968	-3.3065	-4.7141	-4.4225	-4.2042	-4.3864	-2.7953	-3.9966	-3.9277	-3.9104	-2.8378	-3.7056	-3.456	-3.1441	-4.057	-4.481	-4.2358	-3.5254	-2.8579	-4.2277	-3.5068	-3.8155	-3.216	-3.6672	-3.6522	-2.5866	-3.8856	-4.2646	-2.9473	-3.0985	-3.5492	-4.3425	-3.9278	-3.9544	-4.364	-3.5964	-4.7439	-4.5389
3.904	4.158	4.1491	4.8383	4.6506	4.0394	4.4938	4.327	4.6852	4.3863	4.495	4.8103	4.8467	3.8488	5.1782	5.2011	4.0667	4.9096	4.3701	4.6942	4.0116	4.6658	3.6536	4.188	3.4699	4.7514	3.5414	4.7527	4.3054	4.7818	4.6489	4.6639	3.9919	4.9265	4.9145	3.1656	4.886	5.9856	4.6647	4.2765	4.7569	4.3176	3.7872	4.3982	4.6863	5.5231	4.5756	4.7192	4.7586	5.2398
-9.7983	-9.6988	-8.665	-9.2664	-9.4375	-9.1856	-8.7999	-8.4341	-8.7522	-8.6958	-9.7842	-9.5346	-8.8857	-9.1914	-9.3154	-8.5972	-8.7631	-9.4609	-9.7757	-10.448	-8.4743	-7.3793	-8.3661	-9.7106	-9.1641	-8.8392	-8.0937	-9.4318	-8.4887	-8.2339	-10.045	-9.3268	-9.0422	-10.505	-9.8524	-9.0785	-8.6674	-9.4478	-8.4744	-9.4944	-7.302	-9.4062	-7.7175	-9.1225	-7.9787	-7.9099	-8.6637	-8.8821	-8.5778	-8.9899
-0.80326	-1.7697	-0.18421	-1.7831	-1.6602	-1.013	-1.6765	-2.6396	-2.8847	-1.2626	-1.4327	-0.97093	-2.8136	-1.425	-2.0423	-2.6355	-2.2414	-2.4719	-2.5192	-1.7492	-0.95817	-0.92907	-0.68812	-2.8302	-1.7893	-1.6411	-1.7001	-2.6044	-0.96147	-1.2286	-1.9058	-2.652	-1.8853	-1.1927	-1.5164	-1.6183	-1.2277	-1.5038	-2.2721	-2.3897	-1.8358	-1.6544	-2.4028	-1.7473	-1.9237	-0.91877	-2.0763	-1.2757	-1.176	-1.4107
5.6299	6.5904	5.5384	4.9158	5.6812	5.8278	4.9846	5.8392	5.5073	4.8148	5.3535	6.068	6.1308	5.9885	5.5495	5.4938	6.0044	5.4665	5.3419	4.1827	5.3072	5.1974	4.8122	5.9267	4.7441	5.284	6.0223	6.2531	5.0844	6.4236	5.2543	6.3008	4.5999	5.1443	6.4424	5.7969	6.5653	6.0463	6.8322	5.1407	5.491	4.6203	6.376	5.58	5.893	5.4883	6.687	4.7471	6.4329	4.2923
-9.3173	-9.3108	-11.925	-9.208	-8.162	-10.256	-8.5279	-8.944	-10.408	-9.0131	-9.5667	-9.1347	-8.5259	-9.8387	-9.4036	-8.1613	-8.7655	-8.8418	-9.9837	-8.7731	-8.7665	-9.2224	-9.9178	-8.0646	-9.6355	-9.5868	-9.4518	-8.846	-8.8297	-9.9839	-9.6665	-10.376	-8.8482	-9.5405	-8.7184	-9.4929	-9.1002	-8.4053	-10.003	-9.3026	-8.6898	-9.1416	-9.9715	-9.5488	-9.2037	-9.2865	-9.5648	-9.5714	-8.7028	-10.194
-4.4207	-4.2462	-3.8936	-3.0625	-4.0873	-4.777	-3.579	-4.9612	-4.0118	-5.0873	-3.8928	-4.6959	-4.383	-3.7782	-4.1157	-4.0442	-4.0804	-4.2621	-3.184	-3.2879	-4.0236	-5.2798	-3.3986	-3.9146	-4.0658	-3.6963	-4.2245	-4.0503	-4.0343	-3.7664	-4.3764	-4.0192	-4.3163	-4.0899	-3.5133	-5.7584	-3.7191	-3.7904	-4.7439	-3.2835	-5.2673	-4.7582	-4.4768	-3.1471	-5.0487	-5.2583	-3.9949	-3.8648	-4.4188	-4.2631
1.2087	1.0232	1.4684	1.3215	0.58718	0.42266	1.1439	0.53151	1.3613	1.107	1.1702	1.1727	2.1599	1.1546	1.1096	1.7418	1.5385	0.30619	1.2797	0.97892	1.7758	2.2633	0.6339	1.5583	1.9514	0.67181	-0.51864	0.40484	1.2525	0.25894	1.8045	0.44873	1.5586	2.3266	1.9516	0.69004	0.95956	1.6849	1.3396	0.52852	0.9694	0.92758	1.0192	0.7297	0.33399	1.307	0.87621	3.0916	0.78387	2.4806
-21.372	-21.346	-21.805	-22.577	-22.152	-22.378	-22.079	-22.386	-24.076	-22.929	-22.688	-21.482	-22.386	-22.047	-22.566	-22.346	-21.78	-22.713	-22.801	-23.152	-22.457	-22.252	-22.843	-22.207	-22.094	-21.657	-23.393	-23.264	-21.58	-21.188	-22.104	-22.463	-22.913	-22.752	-21.981	-22.534	-22.013	-22.492	-22.602	-22.921	-21.51	-22.045	-21.815	-21.053	-21.877	-22.522	-22.368	-23.396	-22.278	-23.095
-13.255	-11.868	-12.23	-11.637	-12.737	-11.576	-12.806	-12.616	-12.432	-12.693	-13.058	-13.899	-12.888	-13.298	-12.879	-12.636	-12.794	-12.219	-12.931	-13.166	-12.111	-13.014	-13.887	-13.442	-13.565	-13.07	-13.484	-12.306	-12.973	-12.688	-13.04	-12.347	-13.042	-12.84	-13.454	-12.367	-12.192	-12.27	-14.006	-12.036	-13.813	-11.965	-12.886	-11.813	-12.708	-13.362	-12.701	-12.472	-13.432	-12.824
4.3921	4.6307	4.2185	4.9494	3.9257	3.6575	5.0407	4.2208	4.9398	4.1471	4.4919	3.7309	4.9546	5.6966	3.9929	5.3273	4.8997	4.8864	4.0625	3.9969	4.3314	4.9772	4.4729	3.891	3.7856	4.0817	4.7523	5.2414	4.3865	4.373	3.6901	5.3721	3.7705	4.763	4.1903	5.2491	4.7984	4.4326	3.9656	5.2348	3.4025	3.8583	4.652	4.5221	3.9671	4.3091	4.6842	4.9404	3.1147	3.4294
2.5071	2.0651	1.5469	1.3891	1.9725	1.436	1.5326	1.059	1.5159	1.3573	1.4633	1.0832	2.0077	1.6399	1.3197	3.6846	1.0286	1.6961	1.2353	1.9135	1.7957	2.1279	1.828	1.9111	2.5431	0.78118	1.9094	0.61548	2.5326	2.2816	1.5731	2.4541	2.2656	1.2953	1.7751	1.6987	1.4504	1.0406	1.6002	2.1323	1.1379	1.0188	1.3854	2.2789	1.0242	1.5999	1.1661	1.5818	0.98677	2.3009
-11.943	-10.65	-10.214	-9.8589	-10.513	-11.117	-10.972	-11.016	-11.352	-10.889	-9.8979	-11.13	-10.719	-10.61	-8.9341	-10.287	-10.64	-11.231	-11.186	-11.228	-11.273	-10.364	-9.7764	-10.843	-10.555	-10.754	-10.073	-11.266	-11.436	-11.358	-11.161	-10.965	-10.6	-11.245	-11.434	-11.273	-9.9147	-10.836	-9.9447	-11.957	-11.104	-10.837	-11.374	-10.096	-11.211	-11.839	-11.667	-11.131	-11.931	-10.808
8.1892	7.5934	7.5044	6.6337	6.0154	7.1681	6.7142	7.0766	6.5641	7.2866	6.1723	6.6665	7.3332	7.2928	6.6372	6.8458	5.9367	6.7391	7.0773	7.1851	7.1036	6.1166	6.4211	7.1432	6.0203	6.7628	5.6389	6.3126	7.47	7.332	7.3112	5.5444	7.1023	6.5754	6.1913	7.1094	6.9629	6.5942	7.1937	7.1314	6.4235	6.6723	7.2284	7.0083	5.7154	6.7893	6.8227	6.7412	6.3955	6.9295
-4.202	-4.1584	-3.7254	-4.0078	-4.1816	-3.9883	-3.9214	-2.7965	-3.2793	-4.7572	-2.1577	-3.6962	-4.1635	-3.454	-3.6487	-3.7181	-3.2092	-4.3191	-3.5265	-3.6917	-2.8244	-3.5072	-3.443	-4.3915	-5.5759	-3.5982	-3.4405	-3.9007	-4.0917	-4.2031	-4.9053	-3.9129	-3.2357	-2.7483	-3.6707	-4.5151	-4.3595	-3.0411	-2.7721	-3.2688	-4.0519	-3.4482	-3.7192	-3.6072	-5.0869	-3.3393	-4.0124	-3.8774	-4.3811	-3.3817
-10.784	-12.324	-11.272	-11.042	-10.939	-11.037	-11.99	-12.966	-11.415	-12.336	-12.247	-11.995	-11.149	-10.153	-11.577	-12.012	-10.637	-11.812	-11.349	-12.709	-11.349	-11.254	-11.805	-10.81	-11.983	-11.836	-10.933	-11.446	-10.978	-10.837	-9.8147	-12.763	-11.654	-11.539	-12.495	-11.642	-12.304	-11.969	-11.005	-13.106	-11.895	-11.172	-11.953	-11.672	-11.707	-10.621	-11.736	-10.818	-11.378	-11.456
-9.5665	-7.3733	-8.4227	-8.7603	-8.915	-8.9981	-9.6544	-9.8894	-8.0219	-10.141	-9.4026	-8.8679	-8.9719	-8.8073	-8.7619	-8.6982	-7.7239	-8.2111	-8.3478	-8.9822	-10.497	-9.8846	-7.8896	-9.5841	-8.6147	-9.2231	-9.8204	-9.073	-9.9559	-9.753	-9.8221	-9.506	-8.8315	-9.119	-10.437	-9.0139	-8.7109	-9.6047	-9.4011	-8.3758	-9.2268	-9.4014	-8.0434	-9.07	-9.152	-9.8057	-9.0603	-9.9115	-8.6736	-9.6085
-3.4107	-3.958	-2.8607	-2.9253	-3.1479	-3.0066	-1.9066	-3.401	-2.407	-3.7327	-2.6108	-3.3674	-1.9103	-2.017	-1.9731	-2.1741	-2.4209	-3.1527	-2.8232	-1.9826	-2.5377	-3.1612	-2.2616	-2.5623	-2.0084	-2.6263	-2.6673	-1.5889	-3.5576	-2.8723	-1.7246	-2.6825	-2.0307	-2.4239	-2.179	-3.062	-2.7252	-2.8624	-3.1261	-3.2879	-2.7911	-2.1592	-2.6884	-3.8254	-1.8044	-2.8879	-2.5648	-2.2381	-3.462	-2.5448
-1.067	-2.3049	-2.4273	-1.0837	-0.6852	-1.6881	-0.80295	-0.96901	-1.9089	-1.1449	-1.4954	-1.8773	-0.87267	-1.0432	-1.4705	-2.4871	-0.40925	-2.3652	-0.87598	-0.33026	-0.59809	-2.0357	-1.0663	-0.66937	-0.75711	-0.66682	-0.82575	-1.2399	-3.1655	-0.29519	-0.98548	-0.081624	-0.96301	-0.98485	-2.2011	-0.082697	-1.2082	-1.8554	-1.3136	-1.4281	-1.6432	-1.2457	-0.77317	-1.8545	-1.7586	-1.3839	-1.6659	-1.8573	-0.86533	-0.92541
-11.986	-13.862	-11.914	-12.103	-12.755	-12.346	-12.886	-13.513	-12.82	-12.46	-12.768	-11.325	-11.968	-12.862	-11.642	-12.319	-12.243	-13.916	-13.07	-13.046	-13.384	-13.663	-11.961	-13.047	-13.51	-13.494	-12.965	-11.975	-12.364	-12.78	-12.44	-13.564	-13.294	-12.419	-13.217	-12.453	-11.635	-12.463	-12.977	-13.952	-12.392	-13.593	-12.457	-12.943	-11.976	-13.823	-12.229	-12.252	-13.685	-11.644
-1.2257	-0.77444	-1.6151	-0.63696	-0.60349	-1.2863	-0.38235	-1.046	-1.1179	-1.3459	-0.48539	-1.3009	-0.39141	-1.4957	-0.42758	-1.4457	-1.2245	-0.51514	-0.66906	-1.4012	-0.66325	0.068218	-1.5033	-2.113	0.019359	-1.2727	-1.3948	-2.0309	-0.43036	-1.1718	-0.82719	-0.99582	-0.5171	-1.233	-0.16176	-0.27765	-0.38181	-1.3461	0.28843	-2.1272	-1.0672	-0.77361	-0.11422	0.13071	-1.17	-0.53858	-0.89847	-1.2101	-0.60387	-0.96874
-12.433	-13.286	-11.812	-13.211	-12.393	-11.872	-13.136	-13.685	-12.885	-12.048	-12.879	-12	-12.53	-12.477	-12.728	-13.053	-13.305	-13.071	-11.692	-13.722	-12.119	-13.341	-12.705	-11.761	-11.919	-12.868	-12.568	-12.596	-13.193	-12.881	-12.152	-13.613	-13.654	-12.588	-13.098	-13.63	-12.988	-13.202	-12.861	-12.771	-12.95	-13.019	-12.447	-13.181	-13.514	-13.382	-11.937	-13.342	-13.203	-11.407
-1.0276	-1.2263	-1.0502	-2.2854	-0.88161	-0.71083	-1.6256	-0.39437	-1.8011	-1.6809	-1.5403	-1.3009	-1.251	-0.11012	-1.4897	-0.81593	-1.8325	-1.4612	-0.73276	-0.92654	-2.2502	-1.696	-0.2862	-1.1669	-2.1318	-0.19385	-1.2916	-0.78968	-2.1846	-1.7912	-1.3043	-0.65557	-1.0385	-0.40277	-1.6666	-0.63848	-2.1215	-1.715	-2.4535	-1.2863	-1.7157	-0.91382	-1.5704	-1.0264	-1.4821	-1.297	-0.92206	-1.3453	-0.68669	-1.5843
-8.1096	-7.4463	-8.3253	-8.6211	-7.8883	-7.3131	-8.0664	-6.931	-8.1949	-7.5822	-8.6375	-7.3593	-8.3276	-7.6757	-6.9021	-9.1579	-8.8431	-7.1021	-8.3582	-7.2948	-6.8634	-7.0626	-6.9984	-6.5806	-8.2248	-7.6789	-7.8742	-7.2283	-8.3605	-8.013	-7.5171	-8.5235	-8.0421	-7.6961	-8.412	-7.0634	-7.0402	-7.5953	-7.3868	-7.6824	-7.9583	-6.9267	-7.1791	-7.3823	-7.8364	-6.8979	-6.7938	-7.4208	-7.8101	-8.0737
-4.2337	-2.5003	-4.9148	-3.5457	-3.9472	-3.4461	-3.2937	-3.4712	-2.9281	-3.4953	-2.3839	-3.5686	-2.939	-3.385	-3.3119	-3.7751	-2.7338	-3.6493	-3.1866	-4.5657	-4.2331	-4.0748	-3.4652	-2.7244	-3.9475	-2.8248	-3.2625	-3.3978	-4.2979	-3.9257	-2.9232	-2.6887	-3.2103	-2.6456	-5.5511	-2.7817	-2.4233	-3.9063	-3.7791	-3.8866	-3.5806	-2.9961	-3.7606	-4.0329	-2.9142	-2.7186	-3.3889	-2.0512	-2.8161	-2.2694
2.4957	3.1353	1.9212	1.8888	2.4777	2.9562	2.7512	2.7435	3.1814	2.4591	2.2279	2.8832	3.2837	2.9079	1.6663	1.6839	2.5301	3.7056	1.9708	1.9207	1.8411	1.6873	3.5261	1.8161	2.5204	2.6674	2.695	3.6007	2.0075	3.5908	3.1892	2.9971	2.0986	3.1218	2.8359	2.6135	2.28	2.7408	3.7888	1.8787	1.905	3.9405	2.2785	2.5568	2.6132	1.9361	2.4722	2.3639	1.6588	2.1133
-0.5916	-0.66139	0.73831	-0.60397	-0.42887	-0.67116	-0.038283	0.29387	0.40021	0.80221	0.78349	-1.1246	-0.47069	0.29781	0.89652	-0.78147	0.3942	-0.5311	-0.33732	0.51425	0.37192	0.55121	-1.6639	0.67476	-1.0453	-0.020762	-0.62881	-0.67834	0.44276	1.5252	-0.0040249	0.57012	0.51186	0.27626	-0.63568	-0.15302	0.60678	0.85779	-1.2855	0.16031	0.055431	0.08374	-1.5548	0.21037	0.26796	-0.59101	0.1685	-0.5486	-0.99258	0.45966
1.4596	1.9868	0.88516	2.1688	1.4668	0.50377	0.30539	2.343	1.303	1.1655	0.9849	1.6492	1.2868	0.70795	2.2124	2.0269	2.1244	1.3554	1.1269	1.216	2.5147	1.8538	1.3993	1.9119	1.5681	1.9209	0.77361	1.8352	1.1377	1.2694	1.4491	1.7122	1.1236	1.9043	1.9606	2.7091	1.8783	0.86258	2.2684	2.5945	1.5888	2.4673	2.0129	1.909	1.2483	1.9576	1.1925	1.3521	1.7407	1.955
-1.0949	-1.0389	-1.159	-2.4618	-1.3941	-2.2285	-0.73035	-2.0078	-1.2835	-0.35731	-1.0929	-1.9691	-0.34963	-0.024393	-1.8567	-2.7118	-1.9648	-1.4453	-0.37503	0.091006	-0.67575	-1.8519	-0.505	-1.3399	-1.314	-2.3208	-2.1555	-0.98875	-1.4468	-1.7863	-1.9824	-1.5333	-0.95892	-2.0712	-2.7672	-1.6076	-1.363	-1.5618	-1.6564	-1.7211	-1.5471	-1.3647	-1.2188	-1.8107	-1.8871	0.5096	-1.7975	-0.57058	-1.1522	-2.1679
-13.232	-13.949	-12.978	-14.581	-14.321	-12.828	-13.894	-14.118	-13.84	-13.466	-12.299	-13.013	-13.699	-12.815	-13.211	-14.754	-12.138	-13.287	-13.383	-12.917	-14.444	-13.752	-13.058	-13.624	-13.469	-13.168	-13.242	-13.633	-13.541	-14.279	-13.135	-13.566	-13.468	-13.15	-12.798	-13.296	-13.602	-13.357	-14.231	-12.803	-12.897	-13.197	-15.763	-13.892	-13.58	-12.561	-13.081	-13.524	-12.838	-13.822
9.8326	9.1979	9.4464	10.562	8.9785	9.9859	10.251	10.879	9.3024	9.4519	9.3607	9.8514	9.1669	9.2914	9.4121	10.712	10.227	9.225	9.9327	10.025	10.588	9.6236	10.154	9.4404	9.9628	9.7135	10.306	9.5328	10.188	9.2427	9.5017	10.262	9.6354	8.9825	10.409	9.9146	9.4659	8.7162	10.138	8.9995	10.281	10.088	8.8476	8.4223	10.971	9.7979	9.4038	8.4467	9.772	9.1318
-10.74	-11.288	-11.654	-11.315	-11.162	-11.31	-10.02	-11.643	-10.178	-10.637	-11.885	-10.423	-11.053	-11.022	-11.439	-10.306	-11.526	-11.172	-11.6	-11.041	-10.812	-10.82	-10.72	-10.88	-10.614	-9.8843	-10.289	-10.462	-10.992	-10.279	-10.622	-10.231	-10.883	-9.8668	-10.751	-11.471	-9.6548	-10.114	-9.4674	-10.244	-9.5059	-9.9612	-10.27	-11.151	-11.819	-10.493	-9.6738	-11.165	-10.965	-10.821
-13.953	-11.621	-12.792	-12.376	-14.474	-14.044	-13.101	-14.005	-13.641	-12.912	-13.632	-13.387	-12.288	-13.388	-13.479	-14.344	-13.547	-12.889	-13.76	-13.256	-12.742	-13.446	-13.154	-11.911	-13.88	-14.292	-13.275	-13.835	-13.455	-14.07	-13.719	-13.557	-12.053	-12.932	-12.59	-14.145	-12.187	-14.259	-14.072	-13.493	-13.089	-14.048	-14.267	-12.788	-13.943	-12.968	-12.88	-13.565	-13.726	-14.023
-1.2595	-2.4611	-2.3819	-2.7915	-1.887	-2.7171	-1.8889	-2.9195	-3.5714	-2.5382	-2.306	-2.2071	-1.7803	-2.8508	-3.6877	-3.0506	-2.2638	-2.7928	-2.6074	-1.9088	-2.3291	-2.0426	-1.5972	-3.1665	-2.5893	-2.1224	-2.7224	-2.0109	-2.8676	-1.1682	-2.3895	-2.7841	-3.0421	-4.2209	-3.6274	-2.0119	-1.9696	-2.8526	-3.1388	-3.1753	-3.8489	-1.9377	-2.9301	-2.4352	-3.1745	-2.546	-1.898	-2.5084	-2.6405	-2.2329
-22.362	-22.581	-22.044	-22.661	-22.389	-21.548	-21.922	-21.033	-22.824	-23.432	-22.472	-21.865	-22.453	-22.734	-22.041	-22.359	-21.962	-23.102	-22.247	-21.109	-22.373	-22.027	-22.145	-22.32	-23.706	-22.075	-21.657	-23.125	-22.045	-23.015	-21.707	-22.933	-21.684	-22.201	-21.293	-22.625	-23.481	-21.732	-22.575	-23.635	-21.784	-22.643	-23	-22.11	-21.548	-21.625	-21.753	-22.49	-22.053	-22.337
3.327	1.8991	4.1342	3.6743	2.7725	2.8135	3.0568	3.768	2.8804	2.9212	3.3474	2.5202	2.4498	3.2844	2.9289	2.9527	1.9477	2.581	2.1647	3.0863	4.6025	2.3574	2.9164	2.6815	3.3845	3.6769	1.574	2.95	3.0315	2.1175	3.3264	3.506	3.0094	3.0294	3.5937	3.228	3.4197	2.8061	3.138	2.996	3.4216	1.5995	3.5394	2.8011	3.0036	3.6266	3.8332	3.3026	2.7683	2.808
-5.259	-5.2293	-5.7774	-5.5919	-5.2778	-5.758	-5.5347	-6.147	-5.9135	-5.2522	-5.1759	-5.4437	-6.0915	-4.7635	-5.4059	-6.9547	-5.2251	-5.1959	-5.9662	-6.3441	-5.0708	-4.3241	-5.8789	-4.9858	-4.8922	-6.0402	-5.7034	-5.0709	-6.5063	-4.7207	-6.3908	-5.2793	-5.451	-5.6829	-6.6854	-4.7608	-5.8672	-6.4045	-4.7233	-4.7551	-6.4836	-4.9348	-5.5907	-6.4016	-6.7145	-5.9045	-4.8571	-5.8391	-5.9145	-5.4861
-2.55	-2.424	-2.8287	-2.8316	-3.0906	-3.4491	-2.5854	-3.3427	-3.6155	-3.7497	-2.9005	-3.6001	-2.6778	-2.2034	-4.1266	-0.96203	-3.3967	-2.9321	-3.1557	-2.5498	-2.6216	-2.8898	-3.4158	-3.6343	-3.9068	-3.2852	-2.3641	-2.2336	-4.2725	-2.3299	-3.4069	-3.2863	-2.9819	-3.4815	-4.1391	-3.0102	-3.4724	-3.4805	-3.9229	-4.3651	-3.6943	-2.9255	-3.2049	-3.6466	-3.2059	-2.7141	-3.3855	-2.4622	-3.912	-2.7231
-21.999	-22.51	-21.065	-21.711	-22.977	-21.776	-22.847	-22.092	-22.417	-22.108	-21.155	-21.551	-21.313	-21.687	-22.373	-22.905	-22.843	-22.266	-21.623	-22.371	-22.786	-22.828	-22.686	-21.417	-22.354	-21.751	-23.191	-22.541	-22.167	-22.472	-22.587	-23.126	-22.555	-21.595	-21.807	-22.07	-20.959	-22.603	-22.506	-21.916	-22.286	-22.252	-21.258	-21.893	-21.421	-21.771	-23.289	-21.314	-22.415	-22.202
-11.001	-12.792	-12.921	-12.411	-13.813	-12.509	-12.462	-13.242	-12.955	-12.501	-12.599	-12.434	-13.013	-12.274	-13.521	-12.213	-12.155	-13.075	-13.018	-12.167	-13.522	-11.448	-12.366	-13.284	-11.782	-12.798	-14.192	-12.949	-12.496	-12.364	-13.601	-13.023	-13.003	-13.589	-13.19	-12.332	-12.941	-12.66	-11.673	-12.043	-12.64	-12.471	-11.357	-12.886	-12.821	-13.392	-13.132	-12.528	-12.554	-12.957
-1.5775	-1.4407	-1.2339	-0.50853	-0.33102	-0.68225	-1.0934	-0.76234	-2.1925	-1.7066	-1.6656	-1.0825	-1.3752	-1.1498	-1.2432	-0.88743	-2.197	-2.4741	-0.40858	-1.7747	-0.59013	-0.44632	0.059244	-1.7616	-1.2317	-1.0799	-2.018	-1.5386	-1.6964	-1.3819	-0.2343	-1.1888	-1.7199	-0.90123	-2.7012	-0.47041	-1.3933	-0.47533	-1.2992	-1.3063	-0.83223	-2.1327	-1.613	-0.77752	-1.6883	-1.4751	-1.3284	-1.162	-0.31654	-1.2852
-0.1009	-0.69294	-0.96202	-0.65045	-1.3583	-1.7327	-0.35359	-0.57855	0.59515	0.30243	-0.090314	-1.1091	-0.72208	-0.97954	-2.3799	-0.65825	-0.84077	-0.38163	-1.4859	-0.53067	-0.74499	-1.3294	-0.44799	0.9995	-0.53267	0.1169	-1.1288	-1.0424	0.11173	-0.55393	-1.0015	0.0016111	-0.9641	-0.67007	-1.4925	-0.23313	-1.4795	-0.87442	-0.74628	-0.46063	-0.95682	-0.33314	-0.021559	-0.073155	-0.42224	-1.1153	-0.707	0.43171	-0.53086	-0.84877
-2.4664	-2.9321	-2.159	-1.6755	-2.1948	-2.511	-2.3041	-2.8981	-2.0796	-2.9681	-2.3992	-2.1618	-2.6544	-1.3871	-1.5348	-1.7139	-3.7659	-1.588	-2.4633	-2.91	-1.9739	-2.3437	-2.5977	-2.016	-1.1674	-2.6662	-2.919	-2.7282	-2.0381	-2.7924	-3.1396	-2.1387	-2.3832	-2.3581	-2.3379	-2.2422	-2.9384	-1.9853	-3.7126	-3.1092	-2.5873	-1.5258	-2.2489	-3.5313	-2.075	-1.2387	-1.8938	-2.9142	-2.4635	-2.1088
-5.1689	-4.6468	-6.0126	-6.0357	-5.4997	-4.4657	-6.3807	-5.4938	-5.8733	-5.1537	-5.5672	-6.0906	-5.0362	-4.902	-5.4569	-6.2836	-4.5562	-6.198	-5.763	-5.2291	-5.0074	-6.1321	-4.5048	-5.1795	-5.3498	-5.7439	-5.1882	-5.66	-6.2368	-5.6633	-6.2514	-5.1194	-5.6649	-5.5141	-5.9491	-5.2168	-5.723	-7.1438	-6.1265	-5.3832	-5.0434	-5.0939	-5.3097	-5.4648	-5.5425	-4.7603	-6.4116	-5.8181	-8.0516	-4.8589
-10.006	-10.309	-9.5916	-8.0673	-8.5213	-8.408	-8.2896	-9.3174	-8.8863	-10.121	-10.188	-9.1531	-8.2006	-8.4174	-8.0906	-8.9914	-8.2886	-9.7153	-8.8715	-9.4631	-9.2419	-9.0137	-8.9216	-8.5728	-9.9465	-9.8036	-9.7929	-9.828	-8.048	-7.7557	-8.6734	-8.687	-7.9118	-7.6544	-9.528	-10.101	-9.4254	-8.8391	-8.7396	-8.599	-10.409	-8.5178	-9.0088	-9.6118	-9.4587	-8.7234	-9.064	-8.8113	-9.6588	-9.4018
-12.2	-11.407	-10.98	-10.868	-10.713	-12.444	-11.359	-11.82	-11.718	-10.69	-11.626	-12.646	-11.376	-12.271	-11.403	-10.349	-11.655	-11.841	-11.604	-10.876	-10.715	-10.591	-11.459	-11.617	-12.183	-11.498	-12.115	-10.671	-10.389	-11.304	-10.427	-11.287	-12.159	-11.567	-10.54	-11.341	-11.053	-10.903	-11.961	-12.035	-12.101	-11.664	-11.502	-11.829	-12.401	-12.139	-11.004	-11.86	-12.539	-11.85
-9.9494	-9.838	-11.081	-11.758	-9.7467	-10.329	-11.389	-11.195	-11.245	-11.078	-11.07	-10.276	-9.8937	-10.527	-10.837	-10.368	-10.925	-11.053	-10.953	-10.597	-11.052	-10.737	-11.621	-9.8488	-10.599	-11.304	-10.823	-10.422	-11.006	-10.647	-10.81	-11.332	-10.522	-10.94	-11.574	-10.63	-10.878	-10.448	-10.834	-10.624	-11.409	-11.841	-10.602	-11.514	-10.943	-11.387	-11.855	-10.485	-10.319	-10.328
-9.1873	-8.8111	-9.6885	-8.8062	-9.7501	-9.4166	-8.8538	-9.039	-9.7748	-8.2868	-9.5758	-8.4645	-8.4755	-8.2697	-9.5996	-8.39	-9.5454	-8.922	-8.65	-11.015	-9.7249	-9.2542	-8.2068	-9.2773	-9.2582	-8.6324	-9.0631	-7.9331	-9.2993	-9.6697	-8.3913	-9.1083	-7.9505	-7.9491	-8.1291	-9.7651	-8.7852	-9.3085	-10.57	-10.316	-9.1519	-9.1885	-9.3871	-8.8148	-9.7647	-8.6886	-8.7837	-9.9125	-9.2369	-9.3136
-0.22579	-0.59785	-0.99569	-0.94488	-0.49235	-0.83068	-0.30434	-1.2976	0.090515	-0.45932	-0.81117	-0.86851	-0.755	-0.65927	-0.43488	-0.038394	-1.0886	-0.52747	-1.124	-1.1989	-1.3279	-0.50503	-0.26222	-0.82243	-2.5428	-1.3747	-1.6209	-0.65892	-0.8803	-0.013785	-1.0524	-1.1807	-1.3635	-0.41604	-0.98553	-0.54122	-0.18018	-0.6679	-1.2727	0.069571	-0.50074	-0.093025	-1.1694	-1.5524	-1.3892	-0.34169	-0.74498	-1.9846	0.21362	0.03139
-2.2062	-1.5634	-1.7298	-1.161	-2.1173	-1.5963	-1.4481	-2.667	-1.914	-1.8768	-1.6892	-2.3374	-3.0888	-1.8421	-1.5367	-2.1535	-2.0528	-1.7293	-1.1811	-1.1968	-1.0321	-2.75	-1.5895	-1.257	-2.722	-3.2157	-0.44476	-1.214	-1.937	-1.5323	-1.9929	-1.2922	-0.95471	-2.1841	-2.5791	-1.7861	-1.9358	-2.3555	-2.0456	-2.5493	-2.5827	-1.386	-2.472	-1.4819	-2.7254	-1.7777	-1.9919	-1.7318	-0.67555	-1.8465
8.1095	9.7038	8.3921	8.3044	8.3976	7.4759	8.3748	8.2516	8.4978	7.766	8.8937	9.3407	8.9294	8.0001	8.1283	8.8156	8.9522	7.8832	9.0832	9.4107	8.4416	9.2058	8.0674	8.3798	8.2278	9.1903	8.4118	7.9919	7.6772	9.1094	8.967	8.0881	8.5803	9.5	9.6653	8.4942	7.8245	8.2607	8.501	7.9533	9.1064	7.9582	8.2204	8.4759	8.1471	8.567	8.8766	8.7647	7.1036	9.7727
1.7023	1.488	2.151	2.1162	0.64286	2.3846	1.7239	1.762	1.4999	0.6741	2.2274	1.1195	1.9936	0.9034	2.0704	1.5302	1.6046	1.4134	1.0844	0.72731	1.7567	2.6457	2.8481	1.5305	1.8239	2.0361	2.3526	1.5801	0.3699	1.4075	1.5246	2.6528	1.0411	2.5322	2.6931	1.8873	1.3493	1.6237	1.6797	2.6702	1.3861	2.2443	2.069	1.4523	2.6675	1.5165	2.0349	1.7346	1.0947	2.9674
-6.5831	-6.647	-5.4469	-5.6065	-6.3967	-5.7955	-5.0777	-6.0114	-5.0095	-4.668	-5.857	-5.772	-5.8891	-6.1254	-6.5329	-4.8246	-4.9447	-5.0634	-5.3345	-5.8649	-5.3788	-5.7924	-6.079	-4.5693	-5.273	-6.1448	-5.3171	-4.9016	-4.4341	-5.2561	-5.4287	-5.3469	-6.0355	-6.5647	-6.0597	-5.6304	-4.8714	-5.0671	-5.7489	-5.2006	-5.0946	-5.1865	-6.158	-5.6772	-5.4221	-6.4751	-6.1622	-6.1176	-5.3485	-5.712
-1.4267	-1.2821	-1.3662	-0.93449	-2.434	-1.1728	-2.2297	-3.0539	-0.013033	-1.3072	-2.1787	-0.84187	-0.63441	-1.4929	-1.6565	-1.4732	-1.3705	0.10714	-1.4279	0.36374	-0.68033	-1.4059	-0.21152	-0.60215	-1.6287	-1.4995	-1.1128	-1.3695	-1.3002	-2.3524	-1.4404	-2.0942	-1.2954	-1.5978	-1.9525	-2.0666	-1.4242	-1.4254	-1.8331	-1.218	-1.7678	-1.9131	-1.0777	-2.2278	-1.1799	-1.6554	-2.168	-1.0667	-1.6546	-1.5134
7.7974	8.7495	8.0089	8.7777	8.4755	7.9115	8.5182	8.0021	7.5374	8.4081	8.0528	7.5364	8.9389	8.1239	6.9889	7.5958	8.927	7.6974	8.8214	8.6032	8.2375	9.3307	8.5389	9.0941	8.7664	7.7277	7.8849	8.9187	8.1547	9.7316	8.5025	8.9441	8.1604	9.2984	7.9697	8.6767	8.6057	7.4588	7.3304	8.3919	8.1462	9.5971	9.1902	9.2422	7.5403	8.17	7.7409	7.5149	9.2668	6.992
-4.4957	-3.8881	-4.1506	-4.7938	-3.6998	-5.1231	-4.4266	-4.197	-4.2827	-4.4468	-6.0341	-4.7352	-5.0809	-3.6068	-4.6548	-4.4627	-5.1125	-3.8633	-4.5197	-3.6355	-4.2164	-4.3574	-4.5677	-5.4477	-4.3242	-4.6611	-3.8342	-5.6013	-4.712	-6.0972	-5.8127	-4.3396	-4.5488	-5.1061	-3.9674	-4.8424	-5.6058	-4.67	-4.2308	-4.8188	-4.8077	-4.6378	-5.3225	-4.4969	-4.9557	-4.8835	-5.213	-4.4725	-3.9591	-4.6252
-6.4257	-7.5714	-6.6532	-6.9525	-6.2511	-6.1634	-6.4736	-7.1669	-6.701	-6.3458	-6.4742	-6.7858	-6.1582	-5.9383	-6.128	-6.2183	-5.7616	-5.8539	-6.1855	-5.3062	-6.8798	-5.8444	-6.678	-5.6505	-6.3937	-6.3093	-6.4061	-6.1216	-6.9063	-6.7313	-5.1456	-4.6603	-6.4196	-7.1998	-7.2255	-6.0527	-6.6641	-6.948	-6.1328	-6.3281	-7.3377	-6.183	-5.4635	-9.1177	-7.0419	-6.5245	-6.1092	-5.6523	-7.2314	-4.913
2.8789	2.9323	2.2552	3.0855	2.8899	1.3213	2.7347	3.5275	2.2319	2.585	3.9576	2.9027	2.7988	1.8215	2.434	2.9449	2.1476	3.2849	2.511	3.1712	2.8691	2.2357	2.9579	3.3022	2.3304	3.2179	2.7896	3.1161	2.3575	2.9205	2.2981	3.2114	2.6373	3.4245	2.4264	1.9808	2.2378	2.1408	2.8913	2.4273	3.1635	2.078	2.7738	2.0431	3.0354	2.4769	2.4021	4.1989	3.0219	2.162
0.53009	-0.44267	-0.43537	0.26158	-0.16045	0.067526	0.078007	-1.1664	-1.3076	0.51109	-0.62	0.028689	-0.58258	-0.568	-1.0585	-0.53874	0.10935	-0.45136	-0.28738	0.2461	-0.58565	-0.97759	0.31613	-0.41127	0.49913	0.012562	-0.22719	0.021168	-0.25662	0.61525	-0.27634	-0.16451	-0.70621	-0.71823	-0.65036	0.11063	0.47396	-0.68841	-0.35008	-0.70034	-0.62817	-0.43075	-0.3655	-0.41414	-0.054518	-0.66759	-0.20054	-1.0193	0.7133	-1.4888
-10.252	-10.22	-10.032	-10.165	-10.679	-10.49	-8.7197	-9.7581	-10.363	-8.939	-9.6411	-10.037	-9.9919	-9.5662	-10.582	-11.118	-8.9312	-10.985	-9.9554	-11.192	-11.085	-10.398	-9.0951	-9.3167	-10.021	-10.645	-10.923	-9.8653	-9.9303	-9.7507	-10.079	-10.237	-10.307	-10.589	-10.202	-10.028	-9.3634	-10.294	-10.305	-10.269	-11.7	-10.091	-10.432	-10.557	-10.667	-10.395	-11.105	-10.229	-9.9144	-10.378
-6.5702	-7.8009	-8.1012	-9.1152	-6.7978	-8.3069	-7.7526	-7.4975	-7.8819	-8.5876	-8.0314	-6.1132	-6.9955	-7.0862	-7.2675	-7.5932	-7.3141	-8.3338	-6.278	-9.1244	-7.1649	-7.2768	-6.6017	-6.5655	-7.5269	-8.4964	-8.6678	-7.6441	-6.6559	-7.5841	-6.8959	-6.6115	-9.197	-7.596	-7.7301	-6.7994	-7.5971	-7.064	-8.1487	-8.1273	-7.6737	-7.3777	-7.6179	-6.3976	-8.859	-6.8728	-8.5454	-7.8731	-7.4478	-8.3821
-2.726	-3.7372	-4.0327	-3.9685	-4.4607	-3.68	-3.407	-3.5311	-4.1246	-3.185	-3.0096	-3.2313	-4.2417	-2.9028	-4.2942	-3.5886	-4.0315	-3.3145	-4.114	-3.8244	-3.62	-4.7993	-2.5399	-3.8253	-2.9025	-3.3696	-3.2703	-5.2209	-4.5749	-4.9798	-3.4918	-3.6805	-4.412	-3.2724	-3.7556	-2.9854	-4.9138	-3.3558	-4.9994	-2.8848	-3.7359	-2.9204	-4.6956	-3.3323	-3.0985	-3.4738	-4.1727	-3.4267	-3.6344	-2.9016
0.82314	0.28648	2.2619	1.7236	1.4497	1.5045	1.8845	1.3197	1.5034	1.4155	1.853	1.281	1.1603	2.3045	0.96135	1.3836	1.0762	1.6196	1.409	1.7754	1.356	1.4562	1.1599	1.5051	1.2861	1.9534	1.4365	1.2491	0.20633	1.0728	0.76066	1.8195	1.3778	1.9316	0.47452	1.892	2.5778	0.83715	1.4497	1.6643	1.4445	1.8243	0.84111	1.2984	0.9385	0.60472	1.5102	0.6726	0.41969	1.0381
6.8074	5.9265	7.3208	8.6427	5.6502	7.1889	7.0484	6.6135	6.3182	6.6745	7.4368	7.1337	6.8737	5.7217	5.5365	6.0946	6.2023	7.2662	5.9776	6.5474	6.9859	6.2943	6.2685	6.3439	6.1562	6.5685	6.463	6.9886	6.5788	7.76	6.111	6.8931	6.145	6.2076	7.3827	6.4907	6.2439	7.1802	6.1201	7.8125	6.7153	6.3257	7.1183	6.8614	6.407	6.6016	7.1211	6.7294	6.2675	7.1888
-6.0623	-7.0401	-5.7846	-5.3914	-6.7047	-5.6746	-5.9847	-6.2411	-5.965	-6.1265	-5.1409	-6.9214	-7.7341	-6.0925	-6.3135	-6.9852	-5.7281	-5.6549	-6.9191	-6.0522	-4.8617	-6.5099	-7.0605	-6.5189	-6.9668	-6.9041	-6.8408	-7.3286	-6.0149	-6.6966	-6.7619	-7.1992	-7.5256	-6.9412	-7.0844	-6.7745	-6.1091	-6.6636	-5.771	-6.6497	-6.0925	-5.8744	-6.3733	-6.2623	-6.8671	-6.584	-6.6127	-6.3026	-6.1727	-7.2407
-2.6806	-2.5543	-2.1998	-1.9921	-3.5694	-3.2485	-2.9086	-2.6934	-3.0081	-2.8545	-2.8446	-2.4123	-1.9645	-3.8213	-1.7396	-4.073	-2.0562	-2.5261	-1.6984	-2.9439	-2.808	-1.6412	-3.5141	-2.5324	-3.9287	-3.3244	-3.3317	-2.1272	-3.2929	-2.4521	-2.7715	-2.9183	-2.3451	-2.6317	-2.3361	-2.1051	-2.8931	-2.6473	-2.9121	-2.0598	-2.0943	-1.7564	-2.1409	-2.7667	-1.7422	-2.5388	-1.6867	-1.9804	-3.5447	-2.7438
6.4835	7.3715	6.8586	6.9955	6.316	6.949	8.1095	6.7667	6.3874	6.8041	6.1308	5.7786	6.8699	6.05	6.4587	5.6409	7.1533	6.7879	6.5375	8.991	7.1123	5.5339	6.3181	7.1416	7.2204	6.9179	6.8977	7.4135	6.6413	6.9315	5.4145	6.6128	8.0172	6.8239	6.5348	7.0838	6.3188	6.4158	6.8388	6.8786	6.6712	6.2196	7.5037	6.4418	5.9488	6.3687	5.8758	6.5124	6.4411	6.1369
1.4693	0.30004	1.5713	-0.082965	0.45788	2.1329	0.26643	1.3884	0.44414	0.087612	-0.22774	-0.79471	0.56969	0.65805	-0.68446	0.19965	1.1041	0.080247	-0.18477	1.4766	1.5859	0.93397	0.22513	0.12754	0.49577	1.2154	1.5538	0.66147	0.25874	-0.042832	0.11777	0.21634	0.60961	-0.27439	1.1807	0.20444	1.0585	0.27965	0.23494	0.63605	0.90594	0.1384	1.4892	0.81969	-0.28164	1.1494	0.37234	-0.063067	1.2968	-0.026984
-11.255	-12.098	-11.896	-11.135	-11.824	-12.415	-12.271	-11.762	-10.878	-10.618	-12.651	-12.039	-11.843	-12.01	-12.155	-12.106	-10.837	-11.265	-12.663	-10.426	-11.032	-11.024	-11.263	-11.615	-11.35	-12.22	-11.651	-11.959	-11.474	-12.498	-11.418	-10.836	-11.627	-12.16	-11.731	-12.457	-11.356	-11.412	-11.448	-10.615	-10.818	-12.231	-12.322	-12.384	-11.723	-12.131	-11.952	-11.126	-12.475	-11.703
0.62109	-0.71371	-0.39244	-0.12058	0.31055	-0.18346	0.27256	0.72696	-0.41215	-0.04432	0.42262	-0.12824	0.16078	0.47599	-0.23423	1.4977	0.98259	0.33278	-0.025366	0.21152	0.70952	-0.063017	0.053339	0.58991	0.022077	0.08801	-0.52976	1.0165	1.0085	-1.1521	-0.22473	-0.15415	1.457	0.89488	1.138	1.3638	0.49094	-0.065949	1.0521	-0.37961	1.8311	1.4165	-0.047229	-0.49603	0.50137	0.43699	0.48717	0.16936	0.25431	1.0372
-11.344	-11.49	-11.314	-11.78	-10.398	-12.411	-11.657	-12.252	-11.468	-12.69	-12.369	-11.006	-11.43	-12.609	-10.908	-12.195	-12.065	-11.568	-11.073	-11.643	-11.416	-12.135	-11.418	-10.389	-11.256	-11.68	-11.449	-11.455	-11.754	-11.854	-11.295	-10.805	-11.55	-11.446	-11.488	-11.125	-10.76	-10.682	-11.742	-11.968	-11.621	-11.695	-11.561	-11.099	-11.076	-11.571	-12.25	-11.084	-11.976	-12.144
-2.3256	-0.73765	-1.8387	-1.5913	-1.3925	-1.6282	-1.2473	-0.95494	-1.3445	-1.5217	-1.3497	-0.35495	-1.8393	-1.5626	-1.3767	-0.11267	-1.7126	0.15766	-1.1818	-2.4886	-2.051	-1.0941	-1.4291	-1.607	-2.2132	-1.5766	-1.3536	-1.7979	-1.6802	-2.0963	-0.58588	-2.0434	-2.6418	-0.82093	-2.7948	-1.04	-1.6595	-2.1408	-0.93721	-1.0042	-1.2516	-2.1747	-0.87915	-1.8574	-2.1936	-1.2191	-0.12001	-1.9652	-1.6956	-1.5791
-2.6652	-1.9043	-3.3126	-2.463	-3.0146	-2.3407	-2.2546	-3.2226	-2.8718	-1.9726	-3.0403	-2.5281	-3.2209	-2.0182	-2.546	-1.7093	-2.5277	-2.0263	-2.1641	-2.7784	-2.8167	-1.498	-1.5097	-2.6724	-2.3327	-2.6233	-2.5925	-2.0421	-2.8982	-2.9407	-3.011	-1.8166	-2.3439	-2.3277	-2.35	-2.8831	-3.744	-2.396	-1.6621	-2.1499	-1.9967	-1.9601	-1.5783	-2.039	-3.5125	-2.1346	-2.8239	-3.1727	-2.6197	-3.5158
-3.9353	-3.5568	-4.8144	-4.5879	-4.1994	-4.0242	-2.7595	-4.2521	-3.2787	-4.3102	-4.8269	-4.0285	-3.8003	-3.8957	-4.7599	-4.8877	-4.6066	-4.4069	-3.7966	-4.1965	-3.8849	-3.9715	-3.4598	-4.1066	-4.3079	-3.8989	-4.1406	-4.1887	-4.7301	-3.4372	-4.7386	-4.1388	-4.3593	-3.6402	-4.3293	-3.2701	-2.925	-3.6544	-3.4494	-4.2932	-4.0699	-4.3458	-3.5336	-3.7979	-4.7765	-2.8189	-5.2691	-4.9903	-3.1269	-3.4899
-10.254	-11.579	-11.59	-12.782	-11.581	-11.167	-11.922	-11.535	-12.319	-12.129	-12.89	-10.821	-11.369	-11.281	-11.927	-12.665	-12.368	-11.017	-10.768	-10.675	-11.317	-12.376	-12.743	-11.612	-12.008	-11.731	-11.083	-11.935	-11.559	-11.882	-11.575	-11.697	-10.247	-10.818	-11.784	-12.383	-12.416	-12.661	-12.013	-11.497	-11.233	-11.235	-11.681	-11.055	-13.736	-11.791	-11.592	-11.841	-12.022	-12.406
-14.948	-14.381	-13.964	-14.186	-14.109	-13.479	-15.156	-13.836	-14.333	-13.773	-13.298	-12.695	-14.741	-13.775	-13.658	-13.768	-14.287	-15.194	-14.59	-14.417	-14.052	-13.437	-14.397	-15.078	-14.286	-13.596	-13.366	-14.081	-14.063	-13.594	-14.909	-14.558	-13.272	-13.015	-14.235	-14.851	-13.879	-13.721	-13.824	-14.489	-13.234	-14.048	-13.567	-13.81	-13.477	-13.884	-13.627	-14.083	-13.812	-14.62
1.9485	1.5678	2.0534	1.854	0.57657	1.9927	1.3402	2.7212	1.5807	2.4951	1.0789	3.6775	1.4737	2.4522	2.3383	2.1911	1.6423	1.9118	2.043	1.6437	0.93127	1.5926	1.6056	1.4316	1.4517	2.1086	1.6476	0.8937	2.4489	1.4204	1.9675	0.52172	1.7528	2.2163	1.2461	1.0756	1.4741	1.264	2.4334	0.63423	1.9654	1.783	0.90556	1.1578	1.3625	0.92213	2.378	1.3942	1.5951	1.1976
-9.6194	-8.9432	-9.1823	-9.3898	-10.51	-8.4211	-7.2594	-8.3883	-8.5833	-9.6542	-9.4543	-10.62	-8.8145	-8.6298	-8.6784	-9.2864	-9.2378	-8.1359	-8.262	-9.8372	-9.3836	-9.7806	-9.6642	-8.8322	-7.5031	-9.1617	-9.4439	-9.3461	-9.4509	-8.2117	-9.3937	-10.324	-9.4019	-9.4692	-8.5159	-9.382	-8.8699	-8.3509	-7.9242	-10.383	-9.6689	-9.7951	-9.4704	-9.752	-8.3099	-8.3092	-9.5754	-9.4579	-8.0514	-9.2323
-0.48976	0.025355	1.5871	0.63754	-0.47851	-0.39726	0.49644	0.38388	-0.064985	-0.56706	0.77561	-0.062651	0.99377	1.8839	-0.84817	0.76825	-0.069823	0.96562	-0.089095	0.87054	0.21713	0.34129	0.77166	0.56242	0.49617	0.049345	0.88221	0.65919	0.97711	-0.59876	0.82668	-0.45401	1.0289	0.65599	0.48243	0.63773	1.3565	0.46331	-0.037961	-0.11312	0.60647	-0.25834	0.56803	0.39785	1.1903	-0.51169	-0.36861	0.73693	0.8257	0.60213
-22.348	-22.469	-22.626	-21.508	-21.872	-21.841	-22.252	-21.209	-21.519	-21.449	-21.872	-21.521	-22.221	-22.551	-22.055	-22.245	-21.396	-22.973	-23.289	-22.099	-22.539	-23.448	-22.718	-22.235	-22.248	-22.046	-23.335	-22.838	-22.099	-22.327	-21.85	-22.561	-22.668	-21.621	-22.751	-22.251	-23.018	-22.254	-22.372	-22.306	-23.567	-22.29	-22.702	-22.664	-22.927	-22.214	-22.706	-22.766	-21.483	-21.805
-5.1042	-5.886	-5.2847	-6.112	-6.635	-5.195	-6.1393	-5.065	-4.1815	-6.0381	-5.2369	-6.553	-5.2621	-5.8814	-6.3276	-5.6438	-5.1984	-6.4053	-4.3988	-5.655	-5.6579	-5.6889	-6.2211	-5.3329	-6.4096	-4.8875	-6.2248	-5.295	-5.8217	-4.9442	-5.6491	-5.3475	-5.5735	-4.9661	-7.0491	-5.6483	-6.7827	-5.7485	-4.7577	-5.6663	-6.1501	-5.9527	-6.1984	-6.4445	-6.0398	-4.9112	-6.8288	-6.495	-5.7179	-5.7518
-23.185	-22.476	-21.725	-22.209	-23.38	-22.344	-21.981	-21.976	-21.026	-22.144	-21.879	-21.617	-22.31	-22.286	-22.28	-20.959	-23.62	-22.218	-22.447	-21.708	-22.579	-22.669	-23.549	-21.181	-23.187	-22.54	-23.346	-23.625	-21.849	-22.425	-23.079	-21.939	-22.729	-22.133	-21.74	-22.377	-21.033	-22.362	-21.412	-20.243	-22.342	-22.294	-22.02	-22.737	-22.271	-22.522	-21.609	-20.908	-22.766	-22.168
-4.6684	-3.9764	-3.6104	-2.3317	-3.4347	-4.28	-3.0263	-3.8382	-4.3468	-3.4303	-3.022	-3.2322	-3.824	-3.9848	-4.7424	-3.06	-3.6651	-4.2183	-4.4975	-4.0317	-2.9617	-4.0042	-4.4691	-3.8055	-3.7296	-4.5644	-4.0676	-3.9106	-4.1063	-3.816	-4.2183	-4.3641	-3.6062	-4.1299	-4.2583	-4.1848	-4.0162	-5.4361	-3.0652	-4.4674	-3.9687	-4.267	-3.3863	-4.2121	-3.7521	-4.3097	-3.793	-3.6526	-3.3005	-3.0798
-4.5771	-5.6035	-4.398	-4.3864	-5.7398	-4.9776	-5.7177	-6.594	-5.5072	-5.5076	-5.3733	-4.8009	-5.4948	-6.6368	-5.5164	-5.9731	-5.6782	-5.1689	-5.8452	-4.6246	-6.3658	-5.4376	-5.5567	-6.6517	-6.0567	-6.3934	-4.8813	-5.4721	-4.9279	-6.1094	-4.9228	-6.2534	-6.1746	-5.0046	-6.5408	-5.1237	-5.813	-5.2565	-6.3631	-5.5994	-5.4987	-5.2861	-5.9663	-5.7936	-5.8198	-6.7311	-5.7107	-6.2975	-6.3804	-5.083
-6.0474	-6.8573	-5.322	-5.5864	-5.4148	-7.2385	-6.5438	-6.8056	-5.9314	-5.752	-7.5011	-6.8205	-7.2007	-6.5542	-6.8263	-6.3772	-6.7952	-6.5847	-5.4039	-6.3005	-6.9747	-6.3869	-5.5303	-6.0729	-6.5308	-8.0091	-6.6946	-7.4584	-6.3374	-6.6684	-6.0925	-5.5927	-5.5947	-6.2678	-6.7707	-6.9233	-7.5427	-5.9573	-7.4611	-7.346	-7.1703	-4.9337	-6.9449	-6.7202	-7.2331	-6.8629	-6.1711	-6.2105	-6.8903	-6.4969
-19.87	-20.758	-20.467	-20.585	-20.439	-20.866	-20.716	-20.491	-21.476	-20.019	-21.136	-20.84	-20.972	-21.679	-19.826	-20.653	-20.747	-21.052	-20.025	-21.364	-21.171	-20.907	-20.571	-20.893	-21.409	-21.008	-20.009	-20.999	-21.092	-22.255	-21.672	-19.559	-21.615	-20.82	-21.465	-20.785	-19.672	-20.685	-20.765	-22.168	-20.634	-20.025	-20.425	-20.059	-20.043	-22.455	-19.852	-19.989	-20.801	-20.76
-0.31982	0.99577	0.96219	0.60151	1.53	0.83745	1.3099	0.57084	0.96178	0.038751	0.19769	1.508	0.52127	1.5798	1.8562	1.2057	1.71	0.76228	0.95371	-0.59173	1.0051	1.7079	1.0366	0.91147	0.46135	0.37289	1.3116	0.77005	0.18252	1.0353	2.0408	-0.68772	1.3001	1.1056	1.5289	1.1186	0.37882	0.94315	0.68302	0.43737	1.3792	1.3923	1.9298	1.1945	1.6955	1.6642	1.1702	2.0806	1.0243	2.1175
-13.584	-12.966	-15.425	-14.266	-14.624	-14.847	-15.21	-16.584	-15.173	-14.8	-14.775	-14.488	-14.858	-14.312	-14.489	-14.464	-14.63	-13.954	-13.595	-15.023	-14.924	-15.253	-14.352	-15.536	-13.257	-14.933	-14.104	-13.632	-14.037	-13.765	-14.234	-13.812	-13.275	-14.698	-15.051	-14.254	-14.169	-14.485	-14.944	-14.432	-16.004	-14.142	-13.866	-15.642	-15.483	-14.428	-14.183	-15.218	-14.182	-14.91
1.0608	-0.80723	-0.17366	-0.39726	0.20445	0.85531	0.12186	0.43844	0.32232	0.38826	1.1427	1.0454	0.089805	1.4776	-0.34238	0.9958	0.66592	0.44769	1.6119	0.66303	0.5094	-0.16904	0.65241	0.11169	0.5613	0.44313	-0.13639	1.2933	0.40697	0.095523	0.058688	1.0769	0.95383	1.124	0.19686	0.22784	-0.25039	0.18245	-0.071137	-0.0094879	0.21488	0.22061	0.4751	0.58059	-0.75197	-1.0166	0.57833	0.58497	1.4088	1.0468
6.1044	6.9541	6.088	7.0982	6.3725	6.4492	8.1999	8.2559	6.688	6.3995	6.9376	6.9385	6.7649	6.2422	5.2247	5.7296	5.5849	6.0983	6.6764	6.7409	7.5814	8.1579	6.8441	7.0255	6.7671	7.8432	6.164	6.6629	7.608	6.6872	6.6502	7.2208	7.5415	6.4737	6.6411	7.2092	7.0234	6.228	6.3024	6.0456	7.6878	6.1821	7.8875	6.9488	7.3341	6.0057	7.0807	6.7064	6.5881	6.6653
2.1362	2.8252	2.8643	2.2493	2.3196	3.078	2.2428	1.5364	2.9515	3.4157	1.8806	1.2634	4.378	2.49	2.8767	2.2554	2.174	2.7204	1.318	2.3606	2.9749	3.8805	2.8402	2.1253	2.6027	3.116	2.6575	2.8938	2.2079	3.3914	1.5107	2.4571	2.7411	1.4164	2.17	2.8803	2.1056	2.8685	2.5662	3.129	1.9187	2.619	2.0959	2.6042	3.1069	2.8674	2.8139	1.6207	3.1412	3.2971
-13.416	-14.776	-13.815	-14.154	-15.54	-14.37	-14.87	-14.664	-13.544	-14.095	-14.314	-13.984	-14.259	-14.43	-14.157	-13.333	-14.557	-15.406	-14.343	-14.149	-12.86	-13.834	-14.701	-14.186	-13.798	-14.194	-14.446	-13.392	-13.075	-13.748	-14.312	-14.678	-14.644	-14.818	-12.878	-13.361	-14.413	-13.687	-13.797	-14.152	-13.832	-13.893	-14.465	-13.962	-14.517	-13.818	-12.773	-13.509	-15.58	-13.796
-12.275	-11.975	-11.638	-11.239	-11.772	-12.953	-12.239	-11.474	-12.411	-12.096	-11.271	-12.362	-10.827	-11.458	-10.253	-11.231	-12.003	-10.553	-11.665	-10.883	-12.576	-11.259	-11.73	-11.911	-11.369	-11.506	-11.128	-11.472	-12.729	-11.442	-12.411	-10.783	-11.91	-10.694	-12.335	-11.074	-10.743	-11.151	-12.648	-11.483	-10.868	-11.471	-11.155	-11.317	-12.177	-11.556	-12.248	-11.121	-11.826	-12.378
-14.144	-14.744	-15.84	-13.348	-15.384	-15.738	-14.082	-13.545	-14.174	-14.708	-14.949	-14.022	-14.879	-15.445	-13.723	-15.479	-14.655	-14.521	-15.523	-14.757	-15.844	-14.546	-14.505	-14.056	-15.501	-14.05	-13.855	-14.354	-14.576	-14.551	-14.894	-14.328	-14.335	-14.981	-15.07	-14.468	-15.819	-14.707	-14.039	-14.472	-13.695	-15.088	-14.471	-15.653	-14.393	-14.485	-13.756	-15.551	-13.975	-15.337
4.5335	3.7227	5.1752	4.6095	6.157	4.7045	6.24	4.9138	4.2205	5.0044	4.203	5.6553	4.3757	3.9505	5.877	5.9544	4.9432	4.7764	5.3474	5.0797	5.9857	4.4273	5.5241	5.0043	5.1241	5.6017	5.0838	5.2915	5.1869	6.3232	5.8132	5.0328	5.6317	5.1697	5.0927	4.6202	5.5495	4.4962	4.7767	5.0988	4.8367	5.3084	4.1565	4.4051	6.7163	5.2673	5.6278	6.119	4.6628	5.995
1.9625	2.7276	3.1904	3.0499	2.0199	2.6574	2.7772	2.4562	1.2079	2.0433	2.2153	2.0115	2.82	1.6332	2.5704	2.2665	3.7384	2.9439	3.5452	3.6029	3.8333	1.9643	1.6654	3.1372	1.8468	2.0667	3.3346	2.5339	1.9963	2.7354	3.1581	2.359	1.3749	2.9059	2.9185	3.7895	2.4295	3.1417	2.7061	3.3564	3.1401	2.2891	2.7405	3.9039	2.5989	2.3468	2.7789	2.9773	1.838	3.2355
-9.9857	-10.02	-7.9749	-9.3374	-9.7142	-8.78	-8.4569	-8.5135	-9.5963	-9.9417	-9.4553	-10.102	-8.624	-9.0364	-8.8549	-9.5347	-9.0845	-10.091	-9.1027	-8.9226	-8.7471	-8.9725	-10.018	-10.239	-10.019	-10.373	-10.052	-9.4896	-9.0647	-7.9753	-10.095	-8.8456	-10.387	-9.7279	-9.4956	-8.6389	-10.461	-8.4628	-8.8965	-8.8788	-8.5582	-9.6004	-10.068	-8.4443	-8.3158	-8.8811	-9.8267	-9.7509	-10.183	-9.7067
1.3303	0.63935	0.60265	1.2618	0.9989	0.74762	1.7305	1.5638	0.47749	1.5087	0.59619	0.50966	0.84543	1.0079	0.13466	0.98847	1.5376	1.2385	1.795	0.79389	1.2633	1.6107	2.4618	1.6188	0.69024	1.0382	1.916	1.2505	1.0932	0.58779	1.2643	0.84282	1.5837	1.1165	0.50673	0.90249	2.4036	1.1313	0.57602	1.4012	0.56239	1.409	0.97937	1.4572	2.9551	0.63831	0.90847	0.50091	2.4845	1.5391
-1.3292	-0.89989	0.042841	-2.1333	-0.87118	-0.72131	-2.1727	-0.52897	0.00062281	-0.51737	-0.95789	-0.50042	-2.2267	-1.5525	-0.69827	-1.7183	-2.2441	-1.2207	-0.026144	-0.77891	0.50675	-0.83659	0.43076	-1.1346	-1.7881	-1.0206	-0.27848	-0.71013	-1.4968	-1.0276	-0.7641	-0.72267	-0.94714	-0.78301	-0.6268	-1.5746	-1.2491	-0.98543	-0.17606	-1.4932	-0.59661	-1.0192	-0.29126	-2.0093	-0.98944	-0.32424	0.011549	-0.58565	-0.59009	0.88904
7.3298	5.6882	6.9225	7.1388	7.3696	7.6745	6.7184	6.2491	6.2502	6.311	7.0393	6.1656	6.6912	6.1392	7.3465	6.4724	6.1952	7.6328	6.3891	6.5848	8.1225	6.4716	7.3094	7.385	6.7136	7.2461	6.5372	7.272	7.3476	5.3023	6.2217	6.3699	6.1403	6.5614	6.4141	7.5221	6.7151	7.0436	8.3586	7.0715	7.5797	6.5184	6.5484	6.7426	8.1683	7.0029	6.4995	6.6058	8.2083	6.7283
3.0096	1.8888	2.2241	1.9825	2.2454	1.1489	1.0999	0.00067498	1.5579	2.3643	2.7521	2.0451	1.7257	0.78534	2.7297	2.2834	1.9477	1.7691	2.6132	3.0558	2.5039	1.481	2.0327	1.1193	1.7481	0.69844	1.4468	1.3228	2.1762	2.1801	1.8056	1.5889	1.6289	1.764	1.479	1.3397	1.9737	1.0443	1.9708	2.1699	1.2233	2.2348	1.3548	3.261	2.9299	1.644	2.0996	2.7307	2.7166	2.189
-9.4249	-8.7431	-7.7008	-9.3037	-10.969	-9.5687	-9.6626	-9.8819	-9.3936	-9.8436	-8.3354	-9.1596	-9.303	-9.7116	-8.3742	-9.4331	-9.2438	-10.138	-9.7965	-8.7903	-8.3674	-8.8023	-9.5968	-9.4049	-9.166	-10.483	-9.7675	-8.8395	-9.2768	-8.6994	-10.094	-10.376	-9.6283	-8.0234	-9.1879	-10.397	-9.2877	-9.0619	-8.9412	-9.3161	-9.7968	-10.424	-8.7514	-9.6431	-10.334	-8.4186	-9.6332	-10.38	-9.6476	-10.092
-2.4679	-3.2312	-2.5843	-3.2328	-2.7547	-2.6786	-2.3924	-2.6926	-2.0399	-3.1169	-1.7074	-1.7958	-3.1203	-2.8389	-2.9106	-3.2249	-2.4413	-2.3969	-1.5913	-2.3831	-2.0064	-3.03	-1.9669	-3.0881	-3.234	-2.6356	-2.9666	-2.9595	-2.6947	-1.8729	-2.4343	-2.3614	-3.426	-2.4977	-2.8178	-3.3999	-0.76652	-2.3936	-2.8945	-3.1556	-2.6195	-3.2605	-2.073	-3.9255	-1.7832	-2.0001	-2.7129	-2.1894	-1.6308	-2.8456
6.8995	6.777	7.8319	6.8923	5.8251	7.4567	4.6608	7.6759	5.5691	7.1598	6.1407	5.7618	6.6877	6.0788	6.3973	6.885	5.6089	6.1047	5.6651	6.7962	6.972	6.0983	7.9767	5.9835	5.5625	7.0336	7.4661	5.8839	6.7906	6.8348	7.2528	5.3798	6.4658	7.2926	7.6234	6.881	5.2998	7.1203	6.8977	6.3774	6.3484	6.6749	6.2159	6.6955	7.6473	8.1912	6.7189	6.3142	6.9434	7.0083
4.7964	5.0844	5.341	4.0833	5.4804	4.3977	4.6642	4.6851	4.8003	4.7882	3.9603	7.2115	5.6602	4.6901	4.7168	5.1884	4.9577	5.2525	4.239	5.913	5.1618	4.1923	4.4178	6.0036	4.8083	4.5168	3.3452	4.3823	5.0195	5.6979	4.6032	5.5335	5.5936	5.9537	6.2412	4.2571	4.6611	6.7771	6.5471	4.7886	5.8928	4.6431	6.4342	5.1999	5.6084	5.0496	3.6585	6.0318	5.5551	5.8583
-22.059	-21.716	-23.684	-22.745	-22.401	-22.752	-22.983	-22.422	-23.549	-22.784	-21.682	-22.572	-21.69	-22.084	-22.918	-22.604	-22.299	-22.516	-22.459	-21.52	-21.519	-23.042	-21.801	-22.434	-21.832	-22.749	-22.167	-22.587	-22.097	-22.47	-22.965	-22.444	-21.871	-23.487	-22.329	-22.167	-22.671	-21.43	-21.91	-22.194	-22.348	-22.878	-22.756	-22.597	-23.812	-21.764	-21.272	-21.341	-21.905	-21.93
-5.4941	-5.2639	-6.308	-5.291	-4.7719	-5.6491	-5.4487	-6.9184	-5.0541	-6.1699	-6.5868	-5.1175	-6.2386	-5.0886	-5.8241	-5.45	-5.6725	-4.7693	-5.0569	-6.9205	-5.1932	-5.9207	-4.9594	-5.1823	-4.1163	-5.8723	-6.7164	-5.3075	-5.3858	-4.9998	-4.7791	-5.411	-5.1551	-4.5488	-5.8437	-6.171	-4.9742	-4.2348	-6.1567	-6.2315	-6.1952	-5.6294	-4.8773	-5.6255	-4.8197	-5.079	-4.7315	-5.9912	-6.1581	-5.6381
3.4346	1.2131	1.8632	1.5933	2.606	1.7334	1.8735	0.52884	1.6549	2.3809	0.14089	1.7553	1.6387	2.3105	1.5829	0.9052	1.3785	2.397	-0.25658	1.8641	1.478	2.163	1.9172	1.0866	1.1749	2.0772	2.0774	1.466	1.1617	1.9375	0.82581	2.2297	1.5694	2.3232	1.1496	2.2119	1.5629	1.6103	0.098498	2.5571	2.1283	1.805	2.767	1.5725	0.95023	0.76577	3.1898	1.7759	2.4107	2.3818
-14.789	-13.742	-14.345	-14.556	-13.539	-14.212	-15.14	-14.66	-15.189	-13.086	-13.998	-14.423	-14.087	-13.359	-14.259	-13.762	-14.61	-14.758	-13.936	-14.182	-14.796	-14.931	-13.773	-13.806	-15.285	-14.408	-14.043	-15.141	-14.127	-15.209	-13.84	-14.228	-13.565	-14.929	-15.843	-15.191	-14.85	-15.038	-15.59	-14.172	-14.601	-14.235	-14.039	-15.004	-15.247	-14.721	-14.458	-15.774	-14.725	-14.541
-2.7478	-3.5096	-3.0257	-4.5706	-4.2819	-4.4187	-3.6119	-3.154	-2.7481	-4.1511	-4.9869	-3.0416	-4.698	-3.6549	-3.3683	-3.5209	-3.6634	-4.1511	-3.8551	-3.194	-4.1464	-2.9566	-4.0218	-4.1109	-4.6196	-3.3213	-3.7042	-2.4966	-3.7692	-3.2453	-2.5606	-3.9586	-3.6863	-4.2873	-2.9943	-4.0023	-4.4002	-4.1225	-4.5846	-3.145	-4.8157	-4.2206	-4.1826	-2.4872	-4.0267	-4.8816	-3.2162	-2.6296	-3.832	-4.778
-11.028	-11.92	-10.303	-10.936	-10.908	-11.056	-12.727	-11.009	-11.03	-11.963	-12.152	-11.887	-11.725	-11.699	-10.935	-11.326	-11.397	-10.677	-11.463	-11.963	-11.914	-11.17	-12.357	-11.274	-11.714	-10.397	-11.685	-11.025	-10.613	-10.865	-12.175	-11.718	-12.02	-11.292	-11.48	-10.425	-12.012	-11.178	-11.693	-10.912	-10.909	-11.438	-11.819	-11.554	-13.304	-11.098	-11.859	-11.317	-10.858	-9.9489
-13.195	-12.388	-12.857	-13.68	-13.086	-13.688	-13.075	-13.199	-13.136	-11.869	-13.878	-13.297	-13.47	-13.06	-13.979	-13.65	-13.676	-13.455	-13.965	-12.016	-12.697	-13.621	-13.608	-13.91	-11.68	-12.148	-12.857	-13.441	-12.67	-12.228	-13.597	-12.919	-13.581	-14.513	-13.058	-13.495	-13.332	-12.582	-13.8	-13.31	-12.688	-12.74	-12.927	-14.05	-13.701	-13.325	-13.269	-11.896	-12.291	-14.197
-11.494	-11.34	-10.682	-11.352	-11.708	-10.31	-11.568	-11.479	-10.345	-10.707	-10.453	-12.312	-10.142	-11.984	-11.521	-11.885	-11.352	-10.334	-10.785	-11.543	-10.854	-11.131	-11.81	-12.115	-11.257	-11.869	-10.948	-11.665	-9.6596	-11.204	-12.242	-12.136	-11.285	-11.749	-11.536	-11.347	-11.046	-12.181	-10.27	-12.001	-11.04	-10.872	-11.979	-11.282	-9.8503	-10.884	-11.71	-11.741	-12.878	-13.355
-11.054	-11.012	-10.25	-11.269	-12.935	-11.799	-12.154	-10.827	-10.966	-10.814	-10.136	-10.445	-11.072	-11.082	-11.215	-11.273	-11.289	-10.63	-11.135	-10.982	-10.054	-10.356	-9.0692	-10.577	-10.806	-11.654	-10.768	-11.211	-11.131	-10.479	-10.778	-9.6275	-10.833	-10.105	-10.234	-10.391	-11.393	-10.882	-10.328	-11.582	-10.427	-9.7963	-11.263	-11.067	-9.8812	-10.005	-11.102	-9.2837	-11.279	-11.284
-1.8047	-2.9033	-2.3924	-1.8835	-1.6655	-2.1742	-1.5076	-1.6758	-1.638	-2.2208	-2.7232	-2.4158	-2.8577	-2.2118	-2.6526	-2.073	-3.4531	-2.8585	-2.8347	-1.672	-2.4782	-2.091	-3.323	-3.556	-3.2698	-2.7318	-3.078	-2.3513	-2.5511	-2.3014	-2.1312	-2.6986	-1.775	-2.6617	-2.8151	-3.5073	-2.4695	-2.4401	-1.6759	-1.13	-1.7932	-1.2288	-2.3089	-1.9734	-3.024	-2.578	-3.2841	-3.4127	-2.7769	-3.0001
-12.432	-12.234	-13.025	-12.494	-13.47	-12.409	-12.033	-12.168	-13.109	-11.128	-13.073	-11.806	-12.292	-12.431	-14.403	-12.472	-12.875	-12.504	-12.609	-12.848	-13.227	-12.54	-12.845	-13.273	-12.644	-12.872	-12.352	-12.309	-12.49	-13.333	-12.506	-12.364	-12.875	-14.081	-12.947	-13.038	-12.967	-12.98	-13.269	-13.014	-12.171	-12.655	-13.121	-12.592	-13.673	-13.223	-12.725	-12.54	-12.447	-12.938
-5.2973	-7.0349	-7.4575	-5.8568	-6.1117	-5.7487	-6.004	-6.362	-6.4837	-5.7636	-5.2318	-6.974	-6.0057	-5.7153	-6.6021	-5.2448	-6.86	-5.7377	-6.0744	-5.5491	-5.9897	-6.0326	-7.4851	-6.8603	-5.6258	-6.0067	-6.2285	-5.3302	-6.1566	-6.2949	-5.5875	-6.0214	-6.5135	-6.1247	-6.8111	-7.4709	-6.4939	-6.3453	-6.4038	-5.5221	-5.8525	-6.722	-5.1247	-6.3384	-6.253	-6.2917	-5.8053	-6.3123	-6.303	-5.2623
-5.9175	-6.3658	-6.0183	-6.4611	-6.4717	-6.6595	-6.7365	-6.23	-6.6948	-6.5364	-5.6502	-6.0131	-6.9774	-6.4162	-6.2984	-7.8577	-6.5209	-6.7527	-4.7304	-6.3899	-7.3998	-6.589	-6.7143	-6.5775	-7.2577	-7.0537	-7.4184	-6.4959	-5.5212	-6.0599	-7.2622	-6.7809	-4.7994	-6.0429	-5.4384	-5.9582	-6.4124	-5.5418	-6.6358	-5.334	-6.7413	-5.8002	-6.132	-6.7507	-6.6983	-6.3908	-6.4885	-6.6525	-6.2522	-6.4421
-3.2487	-2.1185	-4.0795	-3.4193	-3.9866	-3.2173	-4.1514	-2.7934	-2.896	-3.1813	-3.6393	-2.2615	-2.7629	-2.6454	-3.6994	-2.3735	-3.2276	-3.3308	-3.7685	-2.6362	-2.5823	-3.277	-3.8491	-3.1328	-2.9382	-2.6481	-3.7542	-3.5099	-3.4935	-1.8039	-3.3276	-3.5539	-3.3469	-1.9581	-3.7046	-3.1821	-2.9611	-1.7703	-2.9905	-3.7758	-4.0145	-3.7497	-3.1222	-3.0538	-2.1461	-3.5435	-2.2063	-3.2031	-3.2579	-4.505
-14.399	-13.786	-13.692	-12.89	-14.874	-13.507	-14.122	-14.512	-14.355	-13.713	-14.159	-14.006	-13.681	-13.559	-14.314	-13.491	-13.474	-14.862	-14.289	-14.09	-12.482	-14.716	-14.679	-13.027	-13.041	-15.265	-13.505	-13.939	-13.866	-12.507	-14.623	-14.329	-13.631	-14.232	-15.051	-13.663	-13.781	-13.694	-14.313	-14.033	-14.522	-13.787	-14.256	-13.459	-14.006	-15.069	-15.131	-13.278	-13.06	-14.03
0.60835	0.14184	0.59932	0.055018	0.60436	0.68157	-0.25398	0.20524	0.96887	0.79738	0.24495	-0.94785	-0.18721	-0.94195	0.47144	0.28429	-0.25028	-0.36984	0.29482	0.56828	-0.24212	0.041852	-0.34638	-1.7716	0.48919	-0.17142	0.28946	-0.26851	0.27664	-0.62558	0.89672	-0.92197	0.18394	-0.23128	0.27675	0.68459	0.78598	-0.47338	0.36457	0.2472	0.09575	0.27852	0.42551	-0.43373	0.93535	0.075468	-0.00084883	-0.7767	-0.32971	-0.12117
-11.019	-10.465	-11.112	-10.011	-11.326	-10.337	-11.949	-10.677	-10.242	-10.906	-10.449	-10.941	-11.272	-11.015	-10.65	-11.046	-11.658	-10.661	-11.021	-10.692	-10.908	-10.53	-10.566	-11.543	-10.504	-10.516	-10.698	-11.337	-10.684	-11.031	-11.318	-11.368	-10.013	-10.205	-12.701	-10.244	-9.9043	-10.801	-10.2	-11.424	-10.706	-11.081	-10.939	-10.32	-9.9444	-11.63	-10.986	-11.968	-11.856	-10.177
-8.8541	-8.9225	-8.436	-8.4778	-8.7711	-8.3132	-8.8249	-8.5426	-7.5974	-9.1484	-8.6741	-9.2779	-8.8545	-9.3263	-8.5765	-9.1266	-8.7938	-9.2698	-9.0708	-9.3291	-8.0163	-8.6365	-8.6149	-9.6984	-8.7818	-8.6847	-9.4322	-9.8733	-8.7527	-7.9471	-8.7111	-9.6249	-9.4871	-9.066	-10	-8.8852	-7.9438	-9.8611	-8.7084	-8.9451	-9.4615	-9.6903	-9.3806	-8.6805	-9.5706	-9.2164	-9.6307	-10.444	-9.0623	-9.0361
-1.2354	0.36795	-0.072928	-0.028772	0.55044	-0.1706	-0.35107	-0.77996	0.19538	-1.3504	-0.65465	-0.28869	-0.76081	-0.064449	-1.0779	-0.84289	0.12352	0.27652	0.061205	-0.14563	-1.1936	-0.29794	-0.62451	-1.0547	-0.46284	0.74653	-0.82174	-0.0073758	-0.26991	-0.043905	0.48934	0.93478	-0.42937	-1.1942	-0.45862	-1.0753	-1.375	-0.68986	-0.56715	-1.2803	-0.29812	0.55534	0.17372	-1.0917	-0.54441	-0.002692	1.3769	-0.23617	0.45532	-0.85593
-6.8797	-7.6964	-7.9443	-8.442	-8.1801	-7.6073	-7.0399	-6.8194	-8.2731	-7.1344	-7.7529	-7.3888	-7.9517	-6.5931	-7.4285	-7.9454	-7.9934	-8.607	-6.3086	-7.8161	-7.0503	-8.9593	-7.4542	-7.701	-8.5722	-7.9077	-7.446	-7.6416	-7.9073	-7.7491	-7.3491	-7.6113	-8.2956	-7.7441	-6.3223	-7.4341	-7.4329	-7.1597	-8.2702	-7.2275	-7.7755	-6.7574	-7.1128	-8.6635	-8.0049	-7.5501	-8.0053	-6.6301	-7.6756	-7.272
-8.1275	-8.3338	-10.565	-9.6233	-8.8659	-8.5769	-8.9111	-9.0186	-9.3118	-9.1418	-9.2862	-9.4736	-9.0345	-8.5035	-8.3316	-8.957	-8.7713	-8.8511	-9.2356	-8.9923	-8.3898	-8.5716	-9.492	-9.8045	-7.7867	-9.6411	-9.4452	-9.6874	-10.337	-8.757	-9.2076	-8.7129	-9.0567	-10.127	-9.0548	-8.938	-9.404	-9.6121	-9.829	-8.2688	-8.4067	-9.243	-8.8997	-10.171	-9.7452	-9.4827	-9.0155	-8.6348	-8.5456	-9.4102
-0.69366	-1.032	-0.56645	-1.3214	-1.1699	-1.2943	-2.1061	-2.1507	-1.0239	-1.0957	-1.5671	-1.5298	-0.92781	-0.68305	-1.3131	-1.036	-0.96196	-2.1467	-1.2618	-1.7834	-1.1387	-0.96502	-0.44747	-1.0656	-1.442	-1.2596	-1.0924	-0.97592	-1.0508	-1.8042	-1.5412	-1.7836	-0.92406	-0.3804	-1.9507	-2.4021	-1.8301	-0.31958	-1.8264	-2.1034	-1.9406	-2.0337	-1.3665	-2.141	-2.2835	-1.4789	-0.70155	-1.2187	-1.2047	-2.1705
-22.23	-22.069	-22.605	-22.556	-21.007	-23.283	-23.086	-21.848	-22.326	-23.486	-21.667	-21.965	-21.779	-22.686	-21.467	-21.367	-21.935	-22.117	-21.657	-22.143	-23.419	-23.338	-22.857	-23.282	-22.679	-21.886	-20.727	-23.045	-21.722	-22.548	-21.157	-22.658	-22.899	-22.055	-24.045	-23.158	-22.442	-22.785	-21.761	-21.946	-22.965	-21.848	-21.975	-22.498	-22.153	-24.531	-22.039	-21.745	-21.534	-22.007
8.0292	6.4969	7.8788	4.8637	6.9828	7.0084	6.8586	7.3555	6.8803	6.8891	7.7335	7.317	8.0499	6.4389	6.137	7.1264	6.5837	5.9431	7.132	6.2243	6.5956	6.9115	7.275	6.4711	7.0881	6.7607	7.1797	6.9924	6.4716	6.1001	6.9863	6.8336	7.2283	7.7297	6.6393	7.056	7.3022	6.012	6.8596	8.1492	6.5825	6.9459	7.4464	6.3235	7.0944	7.5013	6.2391	6.7804	7.1759	6.8869
-23.108	-21.999	-23.012	-23.639	-21.163	-23.184	-21.073	-22.072	-22.449	-21.873	-21.597	-21.888	-21.891	-21.255	-22.242	-22.465	-22.008	-21.135	-22.693	-21.486	-22.168	-23.113	-22.691	-23.325	-22.33	-21.473	-22.302	-21.789	-20.425	-22.331	-22.651	-21.531	-21.504	-21.312	-21.939	-22.001	-22.457	-22.29	-22.042	-23.198	-21.82	-22.388	-21.655	-22.959	-22.445	-22.618	-22.072	-21.896	-21.465	-22.46
-11.421	-12.532	-12.818	-11.768	-10.676	-12.15	-11.094	-11.858	-10.705	-11.398	-12.818	-11.012	-10.661	-11.564	-12.195	-10.124	-12.42	-11.043	-11.318	-11.769	-12.542	-11.888	-10.827	-11.264	-12.157	-11.25	-12.224	-9.685	-11.842	-11.482	-10.405	-12.356	-10.55	-11.174	-12.361	-11.725	-11.562	-11.656	-11.893	-11.553	-11.765	-11.503	-11.437	-11.098	-10.276	-11.481	-12.539	-10.638	-11.618	-11.378
-13.418	-12.09	-14.966	-13.038	-12.479	-13.733	-13.235	-13.216	-14.145	-13.429	-12.63	-14.432	-13.18	-13.415	-12.369	-13.676	-13.115	-13.264	-12.924	-13.838	-13.779	-12.846	-11.596	-12.88	-14.221	-12.462	-12.936	-13.571	-13.826	-11.984	-13.314	-12.845	-12.657	-14.809	-12.091	-13.76	-14.234	-12.789	-12.752	-12.934	-14.762	-12.864	-13.171	-12.615	-12.445	-13.221	-12.469	-14.335	-13.943	-14.161
-3.7166	-2.6788	-3.4413	-2.3647	-3.8164	-3.984	-2.304	-3.6372	-2.8806	-3.07	-4.0241	-4.3235	-3.5824	-2.7341	-3.7107	-3.7009	-3.9597	-1.0961	-3.0572	-3.6931	-2.7854	-3.4033	-4.0014	-2.624	-2.5041	-2.3406	-4.1169	-3.6123	-4.4562	-3.1323	-3.8632	-2.7555	-4.0519	-2.3868	-3.2908	-3.6648	-3.7793	-3.7681	-3.5705	-3.3922	-2.4675	-2.4859	-3.2359	-3.4881	-3.2959	-2.8093	-2.7315	-3.4758	-2.0569	-4.2177
-10.266	-11.351	-10.33	-10.388	-10.716	-10.363	-10.377	-11.062	-10.942	-11.842	-10.277	-10.775	-10.846	-10.019	-11.63	-10.619	-10.739	-11.321	-10.508	-11.263	-10.197	-10.878	-10.615	-10.469	-11.215	-11.004	-11.224	-10.05	-11.32	-11.153	-10.407	-11.622	-11.364	-11.764	-11.005	-10.469	-10.014	-10.141	-11.536	-10.711	-10.783	-11.206	-10.373	-9.9981	-11.655	-10.633	-11.039	-11.217	-10.852	-10.727
-7.8544	-7.7948	-8.002	-7.4942	-6.8255	-8.0883	-6.9902	-6.5131	-7.16	-7.598	-8.7994	-7.3378	-8.1112	-5.8882	-8.1566	-6.7811	-8.0611	-8.0661	-6.4037	-7.832	-7.8692	-8.1218	-7.142	-6.944	-7.4447	-6.636	-7.2829	-8.1403	-8.5493	-8.4912	-7.5522	-6.5621	-7.2458	-7.8842	-7.3674	-7.5086	-7.7244	-8.1316	-7.432	-8.1819	-7.591	-8.1919	-8.1283	-7.6153	-7.8161	-8.2433	-8.3514	-7.7305	-7.9395	-6.6418
-6.8161	-8.4701	-8.188	-7.444	-7.6368	-8.4171	-9.1291	-7.2564	-9.0593	-7.8772	-6.1151	-7.9519	-8.123	-8.4843	-7.3484	-7.341	-8.293	-7.0163	-6.9633	-7.946	-7.2811	-6.9613	-8.0613	-7.894	-7.1126	-8.2226	-7.2049	-6.8739	-6.6569	-6.6602	-7.3978	-6.7199	-7.1576	-8.6735	-7.2291	-8.1783	-8.3599	-8.0605	-7.4427	-7.8229	-8.2209	-7.7355	-7.1724	-7.3853	-7.1908	-8.2689	-6.8994	-8.5042	-8.139	-7.9356
-4.7524	-4.7668	-4.7151	-4.8724	-4.6194	-6.1304	-5.9904	-3.7214	-4.3598	-5.3553	-5.1814	-5.0973	-5.7416	-4.2621	-4.8075	-4.9589	-5.6135	-4.8147	-5.6404	-5.2978	-4.9751	-6.2289	-5.1523	-4.0536	-4.1354	-5.9308	-4.4904	-4.0614	-4.4643	-4.8222	-6.0605	-4.75	-3.6367	-5.951	-3.5255	-3.817	-5.6824	-6.1373	-4.7241	-4.8556	-5.7625	-4.9587	-5.2228	-5.2488	-5.4394	-4.8523	-5.0512	-4.9932	-4.7338	-5.3946
-3.16	-2.1453	-2.668	-3.7073	-2.0475	-1.6135	-2.6537	-3.1036	-2.7002	-2.4599	-2.6104	-1.5752	-2.1918	-2.1126	-2.876	-3.5493	-3.136	-1.5071	-3.0771	-1.9952	-3.0293	-1.7069	-2.6883	-2.0554	-3.3066	-2.236	-3.431	-3.5478	-2.4341	-2.3961	-2.8888	-3.46	-3.1757	-1.2391	-1.6872	-1.7014	-1.5858	-2.1953	-2.7894	-1.755	-3.7017	-3.3579	-2.0069	-1.6028	-2.5307	-2.2595	-1.9808	-2.9088	-2.9198	-0.62156
-2.2318	-2.4501	-2.764	-2.945	-2.7913	-2.2529	-3.7498	-3.0136	-1.7654	-2.7309	-2.1218	-3.1031	-1.8752	-1.8727	-3.2061	-3.5076	-3.0439	-2.7882	-2.9692	-2.4083	-2.9351	-2.7714	-2.2504	-1.2978	-2.6836	-1.802	-3.1604	-2.3179	-2.5407	-1.5134	-2.964	-2.6998	-4.1968	-2.3963	-1.555	-3.3582	-2.2966	-2.7715	-3.115	-3.4698	-1.7616	-2.2238	-2.0428	-2.5875	-1.8895	-2.9835	-1.8456	-3.6615	-2.1222	-2.1452
2.8692	1.8749	1.5117	1.7444	2.2998	3.0212	2.7383	2.2336	3.1948	2.8941	2.1628	2.0449	3.7897	1.9168	2.4967	2.1333	3.4458	1.9004	2.8326	2.3506	2.4358	2.8137	2.7655	3.277	2.0396	3.471	3.4281	3.6352	2.7784	2.6613	3.0159	2.8142	3.0044	2.0354	3.443	2.641	3.2145	2.8577	3.1624	2.9144	2.3025	2.4022	1.8461	2.9653	3.2391	3.7989	2.9036	2.4475	1.6867	1.4511
-1.7732	-0.6832	0.33054	-1.2508	-0.27506	-1.1381	-1.8023	-1.3305	-0.29397	-1.6603	0.22629	-0.28213	-0.90144	0.29493	-0.74827	0.2558	-0.64188	-1.2563	-1.307	0.54336	-0.65121	-1.6117	-0.88317	-0.69568	-0.15813	-1.2341	-1.6951	0.30543	-1.6112	-0.51401	-0.42918	-1.5922	-1.995	-0.64644	-0.98719	-0.97017	0.11041	-0.1887	-1.1665	-0.65926	-1.2836	-1.1351	-1.286	-0.079914	-1.556	-0.4713	-1.4847	-1.4802	-0.88082	-0.51685
-2.2932	-4.1059	-4.2357	-4.3041	-4.2474	-3.6833	-3.1028	-4.2972	-3.148	-3.1234	-4.0259	-4.1399	-3.0566	-3.2768	-3.5619	-3.6053	-3.3289	-4.5784	-3.4861	-5.0064	-5.1541	-3.195	-3.039	-4.0381	-3.727	-3.9325	-3.4666	-5.0376	-3.5095	-3.1522	-3.9312	-5.837	-3.7091	-3.8594	-3.2938	-3.2233	-3.4362	-3.5329	-3.4757	-3.9563	-3.9123	-3.7648	-3.9949	-3.2912	-3.7677	-3.7924	-3.9778	-3.008	-4.5952	-4.0527
5.6323	5.6311	5.8751	5.1878	5.5631	4.8536	4.6699	5.0016	6.7522	5.2301	6.427	5.1784	5.2979	6.5204	5.7442	4.8673	4.7785	5.1576	4.7003	5.1254	5.4614	4.9742	6.2898	5.5284	5.5067	6.3096	5.8539	5.3323	5.2602	5.4746	5.1525	5.2384	5.0522	6.5488	5.4133	5.7776	5.1316	6.0373	5.0923	5.575	5.0386	5.1252	5.7882	6.056	5.7427	5.6503	6.7794	6.1592	5.359	6.386
-14.806	-13.679	-14.109	-14.4	-15.046	-13.418	-13.837	-13.893	-13.995	-13.8	-13.801	-13.635	-13.759	-13.849	-14.989	-13.672	-13.827	-12.918	-12.31	-14.126	-13.274	-13.91	-13.689	-14.704	-14.274	-13.339	-14.316	-14.37	-13.545	-13.722	-14.457	-13.003	-12.301	-14.609	-15.31	-14.684	-13.122	-13.698	-12.8	-13.282	-13.851	-13.85	-15.584	-12.493	-13.764	-15.813	-13.863	-14.055	-14.752	-13.13
-3.2645	-1.881	-3.9068	-3.0005	-2.175	-2.3372	-2.9164	-1.8007	-2.5479	-1.3533	-2.8665	-2.7178	-3.4056	-2.2598	-3.6357	-3.841	-3.1622	-2.3632	-2.8545	-3.1632	-2.1397	-2.3617	-2.9962	-3.4097	-3.3978	-3.4789	-2.8779	-1.8476	-2.5756	-2.4603	-3.2262	-3.0706	-2.41	-2.6433	-1.6894	-3.0627	-2.4119	-3.8334	-2.4738	-1.6726	-2.186	-3.4502	-3.0694	-2.4763	-2.6185	-1.9009	-1.3474	-2.5484	-3.1662	-3.2236
-1.7267	-1.3814	-1.0948	-2.0523	-1.0671	-0.41383	-1.5688	-1.2844	-1.7535	-1.2619	-0.92351	-0.40597	-2.3949	-0.04232	-1.783	-1.6001	-1.3349	-1.5295	-1.1651	-0.72389	-0.93421	-2.1731	-2.1374	-1.7192	-1.2831	-1.7892	-0.69276	-0.70428	-1.938	-2.1899	-1.5429	-1.6475	-1.5506	-2.4901	-1.9659	-1.182	-1.2689	-2.4027	-1.1878	-1.9594	-1.0566	-1.3328	-2.0072	-1.2173	-1.0602	-1.3346	-1.1257	-2.0226	-2.9194	-1.3254
-11.895	-11.561	-11.697	-11.924	-11.523	-11.465	-11.433	-10.62	-11.48	-11.44	-12.103	-11.498	-12.797	-12.726	-11.782	-12.155	-13.087	-10.78	-11.827	-12.12	-11.054	-12.834	-11.337	-10.979	-11.453	-11.612	-11.801	-10.712	-11.808	-10.969	-11.462	-11.938	-11.224	-11.981	-11.484	-10.992	-11.994	-12.146	-10.687	-11.888	-11.581	-11.307	-12.777	-10.486	-12.726	-11.804	-12.888	-10.383	-10.14	-11.201
-1.8052	-0.94793	-0.47133	-1.1419	-0.45414	-0.28738	-2.0952	-1.7623	-0.74779	-1.5587	-1.3412	-0.53832	-1.6326	-1.1895	-1.002	-0.34217	-0.13371	-1.3437	-0.94666	-1.1021	-1.0571	-1.9124	-1.7531	-1.0572	-0.6932	-1.7239	-1.4513	-1.9266	-1.3956	-0.28568	-0.93084	-1.1605	-1.1187	-2.0596	-0.019288	-1.4453	-0.52054	-0.62947	-0.54505	-1.1911	-1.6437	-1.9667	-1.6675	-1.9684	-1.492	-0.78904	-0.80454	-0.76792	-0.91092	-1.6339
-8.4617	-9.2047	-9.0737	-8.5699	-8.4632	-9.4371	-9.759	-9.7144	-9.0424	-9.3925	-10.065	-8.1619	-8.7224	-9.8002	-9.8416	-8.4065	-8.2716	-8.8052	-9.2643	-9.3398	-8.6387	-9.204	-8.4506	-8.9678	-9.3955	-8.1621	-8.5859	-8.5517	-8.3529	-9.1797	-9.5805	-8.838	-8.7759	-8.5598	-8.0644	-7.9181	-9.4331	-9.0354	-9.4176	-8.3685	-10.136	-8.5185	-9.8452	-9.0133	-9.2384	-8.9664	-9.679	-8.5815	-8.175	-8.334
-0.015278	-1.2719	1.0542	0.27972	0.59936	-0.18661	-0.92539	-0.7075	-0.98284	0.23089	-0.457	0.097326	-1.0921	-0.19739	0.47099	0.08667	0.25906	-0.52053	-0.40199	0.30106	-0.57228	0.0055138	-0.48989	-0.56223	-0.53852	-0.36389	0.26821	-0.50677	0.65137	-0.70599	-0.72659	-0.47966	-0.20968	0.38307	0.3758	0.77421	-0.16562	0.49276	0.37956	0.85782	0.022693	1.3023	0.12771	0.30954	0.62415	-0.068336	-0.080274	1.1319	0.25254	-0.93638
1.4487	1.7313	1.4154	1.3401	1.4964	0.65009	0.65064	0.83072	1.85	0.9337	0.34764	1.358	0.71092	0.69659	1.2051	2.5093	0.84585	1.1215	1.8079	0.26213	0.84586	0.89626	1.3614	1.8882	1.7564	1.154	1.3347	1.1305	1.2843	1.4416	1.191	1.6549	1.5519	1.3634	1.9308	1.7921	1.0804	2.0163	1.5196	0.69328	1.7811	2.275	0.53841	0.77366	2.7452	2.0429	1.1888	2.1979	1.3089	0.88023
-0.86695	-1.5824	-1.734	-1.7781	-1.4088	-1.8804	-2.4161	-0.86574	-1.4005	-1.884	-1.9573	-1.7175	-2.0028	-1.1902	-1.7448	-1.1134	-1.7462	-2.1225	-2.1275	-0.68593	-1.8632	-1.3285	-2.26	-1.3461	-0.52347	-2.3436	-0.39477	-1.6002	-1.7046	-0.84711	-1.3651	-1.0547	-0.60086	-1.2283	-2.4373	-2.0501	-1.5984	-1.4556	-2.4259	-1.5734	-2.3495	-1.8587	-2.4859	-2.2358	-1.2568	-2.3104	-0.36669	-1.6656	-1.6358	-0.62587
-1.4354	-1.9288	-2.7642	-3.7217	-1.8856	-2.6353	-2.1006	-0.92791	-1.3203	-1.603	-1.3606	-1.8065	-1.61	-1.5498	-1.6085	-1.6945	-2.5347	-1.1927	-2.2264	-2.9521	-1.9338	-0.95103	-1.2371	-2.3752	-1.0993	-1.5053	-0.92211	-2.9353	-1.1883	-2.5025	-1.5633	-1.8936	-1.8012	-2.233	-1.5879	-1.1263	-1.7191	-2.53	-0.55309	-2.7879	-1.663	-0.77975	-1.3883	-3.0867	-2.1677	-1.8869	-2.4654	-1.1487	-2.0318	-1.0021
-2.4634	-2.433	-1.9444	-3.0825	-2.7235	-3.2795	-2.2983	-1.3334	-2.0997	-1.9557	-2.962	-2.2709	-3.0441	-3.3299	-3.9717	-2.0932	-3.2439	-2.9954	-2.7812	-2.6761	-1.9627	-3.471	-1.5726	-2.4365	-1.5006	-2.3708	-1.8316	-2.1041	-2.6771	-3.51	-2.7172	-2.0815	-3.2618	-1.7369	-3.1288	-3.3222	-2.9293	-1.7634	-2.2596	-3.2229	-1.909	-3.6628	-2.3481	-2.5179	-3.4664	-2.4411	-2.6782	-2.8793	-1.8807	-2.6239
-1.7093	-1.9053	-3.0203	-2.3759	-1.966	-3.5003	-2.8943	-2.2595	-2.4444	-3.2939	-2.9408	-3.2397	-2.6392	-2.9561	-2.5386	-2.0872	-3.0088	-3.0787	-2.6004	-1.6853	-2.3699	-3.2006	-3.5273	-1.8603	-2.5038	-2.899	-1.7792	-1.6851	-1.9877	-1.1082	-2.1631	-2.143	-2.6176	-2.4813	-1.4168	-3.2468	-2.072	-0.68347	-2.9043	-1.2691	-2.3564	-2.3663	-2.9948	-1.1686	-1.9089	-2.2125	-1.9857	-2.0044	-2.6007	-2.8168
-7.5446	-5.7525	-7.1031	-6.4744	-6.5315	-5.995	-5.3381	-5.6383	-7.3138	-6.6628	-6.6155	-6.0611	-7.0932	-6.9382	-6.2757	-7.2614	-6.9385	-7.3635	-6.0745	-6.9793	-6.1161	-5.7363	-6.254	-7.4117	-6.5689	-7.9173	-5.1283	-5.6645	-6.3678	-7.5539	-6.2575	-5.8252	-6.3992	-5.486	-6.5662	-6.8628	-7.6049	-7.7389	-6.3805	-7.045	-6.1509	-6.6795	-5.8893	-5.5753	-5.0821	-5.7258	-6.4443	-7.4507	-6.5839	-6.2615
-3.7445	-3.1441	-2.9071	-2.6422	-3.8989	-4.7389	-4.0187	-3.2485	-4.2565	-3.9421	-3.1194	-3.5746	-1.5396	-3.916	-1.0598	-3.3926	-3.0175	-3.8267	-3.043	-2.4144	-2.3327	-2.7918	-3.3957	-2.9975	-3.6107	-3.151	-3.6265	-3.0357	-3.4928	-2.2735	-3.4774	-3.1926	-3.5581	-2.3273	-3.6518	-2.901	-3.6487	-3.7393	-2.8247	-2.9043	-2.5986	-2.8209	-3.5023	-2.1542	-2.643	-2.9802	-2.9593	-2.4071	-4.3261	-2.7218
3.4725	2.6436	2.7056	2.4534	2.3663	4.0405	1.9274	2.0403	3.3512	3.0011	1.4145	2.6797	1.5709	1.9812	3.5349	3.2348	3.6776	2.8268	2.1671	1.5696	2.2511	3.0442	1.2504	2.4954	3.4538	3.0794	4.1012	3.3418	2.6654	3.2821	3.3528	2.6496	2.2977	2.8606	1.932	2.3294	2.7696	2.1948	2.9058	2.714	2.7247	2.9257	2.2302	2.799	3.5673	2.4634	2.862	2.6688	3.0865	1.9188
-3.909	-5.1074	-3.6754	-3.7373	-3.9974	-3.3838	-4.065	-3.3508	-4.2827	-4.0451	-4.3247	-3.7065	-4.3488	-4.6464	-3.3421	-3.7081	-3.2428	-4.9463	-3.6676	-2.7411	-4.1549	-3.7607	-3.1511	-3.3349	-4.7719	-3.0583	-4.2549	-3.0748	-3.569	-3.0226	-3.675	-5.0419	-4.1325	-3.9287	-4.347	-3.8269	-3.9781	-4.7828	-3.155	-5.0407	-4.2857	-5.153	-2.4023	-3.3828	-4.572	-3.7404	-3.9269	-4.1722	-3.6272	-3.3113
-4.0569	-4.1636	-3.79	-4.5876	-3.136	-3.9627	-3.8164	-2.9002	-3.8353	-3.3915	-2.8046	-4.9499	-4.3034	-4.1034	-3.3713	-4.9141	-4.503	-4.1996	-2.7949	-4.8616	-4.2952	-3.5267	-3.7016	-3.5307	-5.0885	-4.5549	-3.8741	-3.6956	-4.2608	-2.8464	-3.2599	-3.2494	-4.6173	-3.0737	-3.6511	-3.9811	-3.6202	-3.6662	-4.1825	-3.7296	-3.8201	-3.3388	-2.6441	-4.2398	-3.813	-4.1927	-4.7806	-2.7559	-3.9398	-3.0645
-8.9354	-10.422	-8.8783	-10.499	-8.9069	-9.3371	-9.0928	-9.3491	-9.6947	-9.8765	-9.4102	-8.8126	-9.4076	-8.4168	-10.613	-9.7899	-9.6318	-9.0303	-9.5633	-9.4927	-9.7703	-9.7632	-8.7632	-10.042	-8.3848	-9.1698	-9.1484	-8.8919	-9.6825	-8.9529	-8.8997	-9.1938	-8.9228	-9.7775	-10.473	-9.369	-9.5309	-9.2179	-9.2053	-8.3743	-10.263	-8.8209	-9.9219	-9.1217	-9.634	-8.9038	-8.3741	-9.5356	-9.4517	-9.0832
-13.556	-14.051	-14.802	-13.661	-14.514	-14.107	-14.234	-15.093	-14.911	-14.827	-13.982	-14.943	-15.84	-15.44	-14.338	-14.953	-15.412	-14.37	-14.304	-14.508	-13.408	-14.972	-14.574	-12.753	-14.838	-14.925	-15.276	-14.413	-14.395	-15.402	-15.063	-14.614	-13.691	-15.211	-14.241	-14.79	-13.444	-14.088	-14.801	-15.78	-13.608	-13.658	-14.521	-14.579	-14.052	-14.263	-14.7	-13.074	-16.229	-13.903
-1.0481	-1.5474	-2.2672	-0.81755	-1.2905	-1.3246	-1.333	-1.9833	-1.4164	-2.0421	-1.3937	-1.2683	-0.6445	-1.8894	-1.2214	-1.8892	-0.6397	0.28494	-0.91513	-1.2361	-2.2696	-0.71332	-0.94049	-1.8749	-1.5273	-1.0831	-1.4424	-1.7344	-2.0675	-1.1878	-1.3234	-2.5394	-1.942	-1.9926	-1.7635	-1.3337	-0.86766	-0.84468	-2.1957	-1.1448	-1.8741	-0.62629	-1.1022	-1.351	-1.7641	-1.5884	-1.3163	-1.735	-1.1685	-1.5016
-20.663	-21.912	-21.044	-21.298	-21.486	-20.162	-22.134	-21.825	-19.948	-20.983	-20.06	-21.279	-20.586	-21.614	-20.963	-20.552	-21.03	-19.787	-20.938	-21.114	-20.166	-20.922	-19.749	-22.152	-21.573	-21.216	-21.801	-21.23	-20.443	-20.772	-20.469	-20.587	-21.001	-20.483	-20.445	-20.041	-19.486	-21.976	-21.001	-21.423	-19.896	-21.018	-21.547	-21.363	-21.434	-21.455	-20.249	-20.714	-21.256	-20.671
-11.84	-10.556	-10.543	-10.982	-11.162	-11.865	-11.165	-9.9411	-10.567	-8.5516	-9.5491	-10.73	-11.291	-10.656	-10.178	-10.526	-11.268	-9.7506	-11.216	-10.446	-10.677	-10.286	-10.824	-10.703	-10.146	-11.262	-11.455	-11.564	-10.556	-11.354	-11.127	-11.322	-11.359	-11.107	-9.8181	-10.652	-10.15	-9.8668	-11.525	-10.575	-12.2	-11.698	-10.721	-9.8583	-11.731	-10.381	-11.642	-10.576	-10.573	-11.595
-22.473	-23.284	-22.499	-21.701	-21.238	-23.741	-22.212	-23.113	-22.053	-21.958	-21.958	-22.657	-21.976	-22.503	-23.311	-22.293	-22.369	-22.487	-22.323	-22.096	-23.157	-23.706	-22.702	-22.082	-22.078	-22.642	-22.086	-21.154	-21.332	-20.863	-22.5	-22.302	-22.008	-21.578	-22.892	-21.192	-21.865	-21.973	-22.211	-21.202	-21.604	-21.892	-22.589	-22.034	-22.072	-21.834	-23.124	-21.922	-21.971	-22.503
0.26896	-0.36865	-0.32026	-0.49213	-0.50467	-0.51628	0.098211	0.49867	0.84071	0.064964	0.81841	-0.4322	0.46682	0.50405	-0.022774	0.36446	-0.56037	-1.0116	-0.13137	-0.48457	-0.41913	1.059	0.20755	-0.045473	0.27777	-1.2543	-0.42922	-0.0085874	-0.48116	0.27866	0.84182	0.55724	-0.40608	-0.19218	-0.34997	0.096929	-0.86831	0.82113	0.68933	-1.2001	-0.82595	0.69011	0.51331	0.53432	1.4238	-0.70204	0.96817	0.29819	0.65002	0.12552
-11.236	-10.762	-10.061	-10.848	-12.312	-9.7211	-11.106	-11.043	-10.843	-11.004	-10.008	-11.319	-9.6576	-11.3	-10.778	-10.491	-11.477	-9.5945	-12.07	-9.619	-11.098	-10.1	-10.949	-10.535	-10.801	-11.402	-10.136	-11.527	-10.799	-12.058	-10.832	-10.693	-10.422	-10.715	-10.428	-11.485	-11.279	-11.519	-9.3898	-10.522	-11.409	-11.237	-11.089	-10.449	-8.2016	-11.787	-10.533	-10.833	-9.7427	-11.336
-2.4574	-2.6142	-2.6447	-3.3846	-2.3511	-3.3964	-2.8539	-3.5975	-3.8555	-4.4461	-2.4882	-3.8963	-3.6516	-2.8039	-2.8732	-2.3748	-2.9703	-2.8799	-2.9406	-3.7154	-2.6601	-3.9071	-3.8743	-3.826	-3.4416	-2.4417	-3.3396	-2.1868	-2.3129	-3.0563	-3.2715	-2.8456	-2.9578	-1.8998	-4.1637	-3.0217	-2.0778	-2.829	-3.1283	-2.5178	-3.4618	-4.1231	-3.8426	-2.4746	-2.7401	-2.5981	-2.7522	-3.2018	-2.9244	-3.3389
0.11317	2.5016	1.6715	-0.10592	1.4592	1.6252	0.25405	1.6125	0.39118	0.92756	1.7063	0.82629	1.543	1.4528	1.3881	1.6291	1.4709	1.3161	1.5405	1.1197	0.82012	0.48885	2.0098	1.0022	1.7825	1.1916	0.75211	1.3358	1.3683	0.90499	0.98944	0.69193	1.7759	1.5164	1.1804	1.8618	1.1952	0.311	1.5573	1.8661	0.85661	1.4647	0.59309	1.8844	1.9947	1.4877	0.056706	1.5496	2.1896	1.6344
-5.3182	-4.9299	-4.2399	-4.3825	-4.2445	-5.3909	-4.3493	-3.9979	-4.1257	-3.704	-3.7996	-3.693	-4.1022	-3.5776	-4.0447	-3.4499	-3.4866	-3.5608	-3.5422	-2.8048	-4.0768	-4.2002	-2.6383	-3.6958	-4.7756	-4.7162	-4.2043	-3.9381	-3.9065	-3.8394	-3.6151	-4.0318	-4.0904	-2.1221	-3.1686	-4.4942	-3.9908	-4.9432	-3.3868	-4.1275	-4.2861	-3.179	-4.2256	-4.1593	-2.4813	-4.2681	-3.9789	-4.3798	-3.9149	-4.2267
3.6522	3.8716	4.9368	4.4536	3.6124	4.2386	3.6887	4.7043	4.7236	3.5805	4.174	3.751	3.5319	5.6596	4.6037	5.0292	4.3363	5.2893	4.3611	4.9767	4.4782	4.9555	4.2453	4.7885	4.7891	5.435	3.4821	5.2561	4.9907	4.4817	4.9327	4.1632	4.1404	4.7973	4.6743	3.4172	4.3029	4.8994	5.0196	4.9234	5.0582	5.1493	4.6985	4.9134	5.1299	4.9955	4.6405	3.5397	5.4186	4.4309
-1.2188	-1.8788	-2.035	-1.241	-1.0079	-1.3337	-0.83574	-0.96986	-0.62271	-1.1012	-2.2524	-1.1991	-2.6658	-0.856	-1.209	-1.6541	-1.4896	-1.6201	-3.2042	-1.702	-1.2213	-1.0468	-2.0412	-1.4311	-1.9072	-1.539	-1.6645	-0.068483	-1.0927	-0.96758	-1.6153	-1.5014	-1.0195	-1.8675	-1.1901	-1.7611	-1.9137	-0.6646	-1.4388	-0.51221	-1.5418	-1.5202	-1.0648	-1.3042	-1.2692	-0.57565	-2.4952	-1.961	-1.4903	-2.0537
-1.7469	-1.0448	-0.73614	-0.63207	0.29078	-1.7783	-0.66563	-1.675	-1.4477	-2.2135	-2.0522	-0.89703	-0.36033	-0.76717	-1.6641	-0.61293	-1.5923	-2.0707	-0.81767	-1.1485	-1.3887	-1.9019	-2.3779	-1.3753	-1.8841	-0.91677	-1.5231	-1.9282	-0.89354	-1.9982	-1.8379	-1.2318	-2.1617	-2.2013	-0.23394	-1.8375	-1.2078	-1.5528	-2.4889	-2.0131	-2.3358	-0.10686	-0.87892	-0.966	0.27264	0.14518	-2.6171	-1.7874	-0.67865	-2.7184
7.5668	7.4873	6.1559	6.661	6.977	6.47	8.0075	7.0852	5.9663	7.0319	6.55	7.1405	6.311	6.8838	6.0789	7.0831	6.1035	5.373	6.1754	6.5358	8.185	7.2559	5.6173	7.8578	7.5289	6.9828	7.7456	7.1206	6.5341	6.2229	6.4162	5.7917	6.8331	7.5708	6.3538	6.9656	6.4325	7.1733	6.9495	6.714	6.9427	5.8966	6.0141	7.2375	5.9719	6.8135	6.5955	7.8985	6.7423	6.0637
-0.2041	2.2581	2.484	1.6202	1.8078	1.739	1.1313	2.4362	1.088	0.52228	1.5683	0.65638	0.85679	1.3489	2.3829	2.0085	2.628	0.42596	1.0387	1.9504	0.51737	1.5033	0.55637	1.0324	1.3452	1.7522	0.97682	2.4653	3.0367	0.60555	2.0735	1.096	0.18952	1.7151	2.1244	0.36527	2.0229	2.1543	2.3254	2.5081	2.8696	1.6385	0.48087	0.9396	1.653	2.6949	2.1776	1.0668	0.35267	1.8065
8.1389	9.6241	8.4191	9.071	7.5683	8.8613	8.9028	8.7529	7.5577	9.7383	9.196	7.9839	8.7442	8.7683	8.826	9.8075	8.6227	7.9372	8.2395	8.6097	7.957	8.1996	8.8699	8.2437	7.8504	9.4036	8.5427	9.2725	8.1369	7.4688	8.9657	7.3626	8.5834	8.5227	9.5895	8.6398	6.9486	8.1523	8.9605	8.5969	9.0184	7.4751	9.2449	9.2129	8.0278	9.145	8.5736	8.0286	8.0033	7.6516
6.9178	7.109	7.0108	7.3966	6.3538	5.6587	6.715	7.0055	6.9443	7.0801	5.8577	6.9899	6.7177	7.2527	6.4952	5.9571	7.4351	6.5622	6.1068	6.3515	7.0857	6.8451	6.2691	6.828	6.5009	7.4971	7.395	7.9153	7.215	5.8155	6.6056	7.7195	7.2765	6.3055	7.2157	6.5468	6.1863	6.8948	6.4423	7.1476	7.361	7.7669	7.0753	7.4901	7.1588	5.9959	6.5371	6.5078	7.3735	6.8416
-3.1829	-2.2472	-2.109	-1.7324	-2.6914	-2.3941	-0.96783	-1.5831	-3.3763	-2.5629	-2.6057	-2.5219	-3.3352	-3.1456	-1.9615	-3.3028	-2.2328	-3.1697	-2.7683	-2.7967	-1.9373	-2.1524	-2.3679	-2.0932	-2.2649	-1.9304	-3.3461	-1.1278	-1.908	-3.2048	-0.8724	-3.0624	-2.6963	-2.334	-4.0706	-2.3974	-2.7789	-2.7891	-2.2675	-2.7082	-1.8509	-3.7151	-1.0562	-2.6152	-2.6338	-2.8648	-3.475	-3.2801	-3.0649	-2.9432
0.53205	-0.77529	0.82415	-0.33593	0.93846	0.13542	-0.054262	1.1644	0.12066	0.80982	0.26107	0.041058	-0.37433	1.254	0.53928	0.43002	0.068608	1.3988	0.65082	-0.13807	0.52169	1.7538	0.33401	0.98567	0.97085	-0.046887	0.53917	0.94586	0.23383	0.15341	0.4636	0.20885	-0.43488	-0.4662	1.3637	0.53163	1.1025	0.76723	2.1971	0.73665	0.3254	1.0259	-0.021816	1.2015	0.068156	0.79921	0.41956	-0.082935	-0.76082	-0.64858
-2.1088	-2.459	-3.3006	-3.6981	-3.1815	-2.1759	-1.642	-2.597	-1.886	-1.1302	-2.2878	-3.0061	-2.6076	-1.4955	-3.2926	-3.65	-2.8583	-2.9748	-1.6989	-1.8658	-2.617	-0.92674	-3.0151	-2.842	-1.8048	-1.999	-3.4022	-2.9396	-2.7542	-2.6939	-3.4491	-3.1462	-2.6863	-3.1442	-3.3197	-4.2446	-2.4091	-2.6952	-3.3625	-1.8792	-3.0129	-2.485	-3.2882	-2.8545	-2.6633	-2.8067	-1.8422	-2.2277	-2.5197	-2.071
-12.744	-14.409	-11.429	-12.848	-13.114	-14.046	-13.553	-12.876	-13.181	-12.429	-13.082	-13.112	-12.866	-13.176	-12.785	-13.557	-14.007	-13.018	-14.387	-12.939	-13.18	-14.181	-12.418	-13.57	-14.632	-12.89	-12.751	-13.792	-12.927	-14.414	-12.852	-13.499	-12.855	-12.2	-13.106	-13.244	-12.677	-13.556	-13.233	-14.717	-12.523	-14.051	-12.587	-13.547	-15.224	-12.687	-14.258	-12.312	-13.583	-13.37
-21.745	-22.004	-22.934	-23.359	-22.62	-21.496	-21.053	-20.83	-21.375	-20.969	-21.902	-22.327	-22.555	-22.384	-21.649	-21.878	-22.831	-21.949	-24.079	-21.963	-22.706	-21.579	-21.468	-21.811	-22.506	-22.144	-21.846	-23.129	-23.031	-21.388	-21.54	-21.851	-21.069	-21.639	-22.165	-21.403	-22.495	-22.942	-22.813	-22.76	-22.82	-23.457	-22.69	-22.918	-23.035	-22.127	-22.096	-20.634	-23.093	-22.348
-0.13955	-2.2638	-1.008	-3.0674	-0.3784	-2.5006	-0.2768	-0.89565	-1.3148	-0.50741	-0.93757	-0.87389	-2.0008	-2.0532	-1.5732	-0.68152	-0.050216	-0.39196	-1.138	-0.30557	-1.1432	-0.53741	-1.1809	-0.52823	-1.0833	-1.9553	-1.7722	-1.1204	-1.1475	-1.7654	-1.4902	-1.7385	-1.5513	-2.3746	-0.73539	-1.6758	-1.9549	-0.78128	-0.8326	0.27047	-1.7867	-1.2933	-1.7017	-1.209	-0.90176	-1.0662	-1.81	-0.63211	-0.46654	-0.9929
-1.1617	-1.5361	-1.9468	-0.95331	-2.4419	-1.1201	-1.9184	-1.1885	-2.6778	-0.30626	-0.50611	-1.943	-1.0511	-0.23624	-1.09	-1.2652	-0.8395	-1.3548	-1.4177	-1.476	-1.151	-1.249	-1.2321	-0.7131	-2.011	-1.7337	-1.187	-1.4422	-1.3174	-1.1034	-1.638	-2.3109	-0.71046	-0.80117	-1.7446	-2.1525	-2.0741	-1.1257	-1.3466	-1.4561	-2.4885	-1.4043	-1.0419	-0.77216	-1.2962	-1.7227	-0.87252	-1.3084	-1.2754	-1.6626
9.6644	10.13	9.0819	10.221	10.293	10.554	9.2531	9.5744	8.9597	9.489	10.245	9.3521	9.6139	9.8593	10.006	10.038	9.6585	9.2768	10.705	10.33	10.738	10.414	10.003	10.403	10.057	10.166	9.9021	10.591	9.5732	11.079	9.1077	9.5132	8.9485	9.3031	8.8476	9.256	10.128	9.8764	8.92	10.151	8.7289	9.7734	10.138	8.5996	8.9311	10.833	9.0198	9.4275	10.264	9.5997
-3.3678	-3.3434	-3.7491	-3.4329	-2.8923	-3.4756	-3.7652	-3.0712	-3.1909	-2.9917	-3.3655	-2.7692	-2.5262	-3.4755	-3.6738	-3.6041	-3.5201	-2.6107	-3.7947	-3.1414	-2.5992	-3.8603	-3.7042	-4.557	-2.6776	-1.6096	-4.1819	-2.9387	-4.4439	-2.3129	-2.706	-3.5828	-3.3296	-3.0401	-2.6904	-2.8263	-4.3891	-2.641	-3.1754	-3.0598	-3.2492	-2.6935	-3.6399	-3.0498	-3.4079	-3.6371	-3.1175	-2.3991	-2.9601	-3.6648
6.0112	5.6499	4.5331	4.807	5.8308	6.4174	6.009	5.0758	5.3808	3.9312	6.1019	4.8814	4.392	5.1202	5.7376	5.1022	4.9511	6.3138	5.4815	5.6755	4.8448	6.0906	5.9341	5.3863	4.0062	5.0475	5.1681	4.8086	5.2917	5.3858	5.5227	4.3238	6.4243	5.7255	5.7136	6.4464	5.9681	6.0071	5.4165	4.8716	5.7187	6.0098	5.174	6.0264	5.3633	5.3381	5.122	5.3785	5.3873	4.965
-11.462	-11.626	-11.96	-11.96	-12.186	-11.602	-11.172	-11.191	-11.083	-12.539	-11.466	-11.303	-11.39	-11.218	-12.686	-12.859	-11.424	-10.837	-11.164	-12.337	-11.387	-11.276	-10.886	-11.735	-10.931	-11.341	-12.208	-10.829	-10.998	-11.353	-11.308	-11.044	-11.95	-11.23	-12.151	-11.967	-10.687	-11.762	-11.965	-12.878	-12.01	-12.018	-11.814	-11.149	-11.453	-11.602	-10.959	-12.369	-11.092	-10.974
-5.9947	-5.5292	-6.1983	-6.8599	-5.7619	-6.4502	-5.209	-5.9457	-6.4735	-6.2596	-6.4099	-6.4337	-6.3172	-6.3682	-7.3528	-8.1081	-7.1445	-5.8175	-6.2609	-6.9697	-5.1499	-5.1694	-7.2368	-5.1785	-6.8778	-4.8021	-6.9154	-7.5183	-7.2712	-6.4975	-6.1589	-5.559	-6.0777	-5.6468	-6.9396	-6.5463	-6.5252	-7.5725	-5.2663	-6.2648	-5.3827	-7.625	-5.8556	-5.4811	-4.9744	-5.3687	-7.2122	-6.1411	-5.7556	-6.9299
1.1511	1.5499	1.9953	0.88152	1.6103	2.3951	0.7576	0.66099	2.0948	1.1919	1.3247	1.7511	1.338	2.0899	0.88129	-0.013291	2.0464	1.5354	1.4747	0.73741	1.2201	0.94796	1.8097	1.4408	1.1972	1.8052	1.1225	1.6459	2.2621	1.4837	1.4902	1.4022	0.98587	1.4902	-0.18814	1.5038	1.6987	0.99576	0.66715	2.1954	1.3972	0.43609	0.47075	1.3362	0.94414	0.66459	1.4149	1.3913	0.19575	0.71095
-12.066	-13.408	-12.283	-12.217	-13.853	-12.572	-13.992	-13.756	-13.547	-13.99	-13.223	-12.184	-12.941	-12.818	-13.109	-14.711	-13.09	-12.146	-12.93	-13.273	-13.681	-12.954	-13.22	-12.785	-12.901	-13.93	-13.584	-13.214	-12.949	-14.401	-13.756	-12.716	-14.293	-12.626	-14.74	-11.721	-12.58	-13.743	-13.782	-13.408	-14.154	-12.757	-13.054	-14.075	-12.806	-12.61	-14.23	-13.523	-13.644	-14.507
4.4253	3.7949	4.5178	4.1749	5.095	4.3669	4.3546	4.8107	4.1592	4.4495	4.6864	3.5059	4.6563	3.3009	3.5799	4.2317	3.8985	6.3218	3.2251	4.0512	5.461	4.3292	3.9415	5.044	4.3779	4.4969	4.6922	4.7123	4.2663	4.8107	4.7772	4.3337	4.2826	3.8648	4.0523	5.0871	4.7102	3.6858	4.4795	4.6323	3.7866	2.4042	4.6942	4.3943	4.0161	4.3752	4.4035	4.0542	4.6897	3.9364
5.4699	5.7751	6.3009	5.8449	7.3798	5.9351	6.455	7.0807	7.4962	6.9553	6.3256	6.7488	7.3437	7.1335	7.3242	6.173	6.8514	7.7177	5.8594	6.1834	6.6211	5.6195	6.7175	7.0492	6.3731	6.6095	6.2829	6.719	7.7148	7.777	8.0598	7.0016	6.7185	6.2728	6.1259	6.5816	6.4685	6.5671	6.9754	6.342	6.7514	7.217	6.7136	7.6161	7.5859	6.4984	6.234	6.1542	6.8855	6.8656
-6.7108	-7.7041	-7.6559	-8.1439	-8.6881	-7.0256	-8.8103	-6.8589	-7.7268	-7.0564	-7.5989	-7.0774	-6.8511	-7.7831	-8.413	-7.317	-6.7481	-6.7072	-6.9376	-7.2468	-6.825	-7.9866	-7.7631	-7.8102	-7.5383	-7.354	-7.3161	-7.3622	-8.0358	-8.273	-7.4647	-9.1997	-8.7981	-7.4554	-8.2091	-6.8979	-7.4332	-7.7764	-8.1972	-7.9563	-7.5091	-7.9794	-7.2262	-7.0208	-7.6957	-7.8609	-6.5157	-7.7191	-7.7902	-8.8945
-21.49	-20.962	-20.315	-20.337	-20.993	-20.751	-21.541	-20.724	-20.828	-21.152	-20.731	-21.304	-22.245	-20.934	-20.731	-20.339	-21.575	-21.166	-20.088	-21.109	-20.489	-21.935	-21.475	-21.416	-21.624	-20.903	-20.56	-21.48	-21.303	-20.494	-21.239	-20.251	-21.918	-21.24	-21.135	-20.958	-21.073	-21.214	-20.202	-20.946	-20.168	-21.753	-20.37	-21.695	-19.744	-21.288	-20.05	-21.061	-20.634	-19.784
-1.9167	-1.3515	-1.1788	-1.6677	-0.87302	-1.8988	-1.4554	-2.0557	-1.988	-1.642	-0.75228	-2.7889	-0.35497	-1.652	-2.2435	-1.2517	-1.9682	-1.6014	-1.2616	-1.4464	-1.6382	-2.3171	-0.91848	-0.81344	-2.3259	-1.1797	-0.366	-0.73437	-1.419	-1.7208	-1.4704	-1.2033	-1.6474	-1.5166	-1.3235	-0.4461	-0.42627	-1.7678	-1.5608	-0.10733	-2.4297	-2.1202	-0.66547	-0.97192	-1.4803	-1.8356	-1.0395	-1.0972	-0.75345	-0.49412
-4.1346	-4.2807	-4.2107	-4.7165	-3.4447	-2.7047	-4.6924	-4.6586	-3.1962	-4.301	-4.4788	-4.4624	-3.7437	-4.1666	-4.1457	-4.1274	-3.6668	-2.7729	-3.9326	-3.4869	-3.8046	-2.9949	-3.7399	-4.2862	-3.2296	-2.7416	-4.1588	-3.9843	-4.7953	-4.1307	-4.4626	-4.3706	-4.3173	-5.2008	-4.8413	-3.6698	-3.4077	-3.8294	-3.4846	-2.604	-3.9892	-4.092	-3.3306	-3.2895	-3.039	-4.259	-3.3954	-4.6565	-3.2156	-4.4466
0.3005	0.28234	-0.22323	0.30436	0.42452	-0.017786	-0.2566	-0.40725	0.66779	-0.19121	-0.51639	0.15801	-0.86131	0.14976	-1.1644	0.42849	0.91046	-0.38426	-0.40737	-0.26946	0.31427	-0.14284	-0.39242	0.28691	0.87625	1.1208	1.1765	-0.38084	-0.77902	-0.63573	0.26303	0.41825	0.89348	0.15492	0.31253	0.7274	-1.3524	0.67198	1.1415	-0.67367	-1.0734	-0.96306	0.33042	0.18348	-0.59784	-1.1182	-1.1404	-0.2576	0.15099	0.022994
-3.0187	-3.8636	-3.6695	-4.0701	-3.7897	-3.747	-3.7752	-3.529	-3.6776	-4.0291	-2.8593	-3.8541	-3.6668	-2.5319	-3.853	-3.4951	-4.2806	-3.2475	-3.7902	-3.3486	-4.8487	-4.1788	-4.1398	-4.4274	-4.3604	-4.0297	-3.7715	-3.9805	-4.2426	-3.7505	-4.3297	-3.6437	-4.3597	-2.7952	-2.9368	-2.3523	-3.1354	-3.732	-3.4339	-4.4728	-3.4791	-4.4806	-2.9277	-3.1421	-3.1712	-4.6616	-2.9637	-4.2817	-3.9887	-2.8343
-2.4964	-3.7037	-3.9104	-3.9135	-3.0268	-3.3182	-4.3762	-3.2339	-2.7038	-2.5111	-3.411	-3.9689	-4.452	-2.9601	-2.9232	-2.7486	-3.4623	-4.0678	-3.1624	-2.7536	-3.5596	-2.7763	-4.2972	-3.7977	-4.1613	-3.4191	-3.4168	-3.4316	-3.7646	-2.9861	-3.2373	-4.0255	-3.0746	-2.713	-2.2588	-2.7753	-2.2696	-2.0747	-2.2491	-3.0963	-3.1678	-3.699	-3.8173	-2.9286	-3.6879	-2.714	-3.5991	-3.0948	-2.8912	-3.7736
-4.0835	-3.2852	-3.6846	-4.0416	-3.2959	-4.6249	-3.8336	-3.8018	-4.5524	-2.9955	-3.7568	-4.0809	-4.0098	-4.0685	-4.0978	-4.2585	-3.2223	-3.6077	-3.7688	-3.7295	-3.4429	-4.5122	-5.368	-3.8053	-4.437	-3.3172	-4.3504	-4.0814	-4.5078	-3.5809	-3.6961	-3.7878	-3.6057	-3.4267	-3.635	-3.6156	-2.9922	-4.7608	-3.5622	-4.5065	-5.1036	-4.5121	-4.2368	-4.8613	-2.801	-3.5962	-4.3468	-5.5366	-3.5672	-4.1812
-20.774	-21.407	-20.543	-21.303	-21.373	-20.313	-21.825	-21.142	-20.403	-22.065	-21.234	-20.231	-20.945	-20.997	-20.675	-20.56	-21.166	-20.909	-20.817	-21.662	-20.668	-20.528	-20.855	-21.241	-19.988	-20.447	-20.846	-20.189	-21.809	-20.946	-20.973	-20.627	-20.601	-21.175	-19.928	-21.041	-19.868	-20.029	-20.264	-19.62	-21.009	-21.084	-20.215	-20.71	-21.196	-21.228	-21.803	-20.906	-20.855	-20.06
-11.333	-10.548	-11.402	-10.606	-10.597	-11.149	-10.391	-11.065	-11.399	-10.245	-10.728	-12.259	-11.228	-10.866	-10.709	-10.235	-10.703	-10.552	-10.592	-9.1913	-10.881	-11.407	-10.631	-10.77	-10.331	-9.8398	-10.006	-11.53	-10.319	-10.623	-11.394	-11.148	-10.876	-10.23	-10.634	-10.325	-11.405	-10.12	-10.868	-11.239	-10.475	-10.523	-12.467	-11.115	-11.149	-10.415	-11.108	-9.5658	-10.844	-10.38
7.6935	6.5634	6.7718	6.3871	6.4988	7.6421	6.587	6.6766	6.1517	8.1018	6.7936	6.7691	6.7759	6.9055	6.7098	7.9742	6.249	5.8622	6.8453	6.8802	7.8036	6.0253	6.8335	7.8716	7.4377	6.2585	6.7809	6.7786	6.8575	6.2577	6.6433	6.4258	6.8692	7.603	5.9973	7.0442	6.8122	6.541	7.5579	7.2721	7.6675	5.3294	7.2135	6.9222	6.9775	6.5166	6.3807	6.9308	7.731	6.3525
-13.284	-13.692	-14.048	-12.672	-12.839	-13.848	-13.407	-12.454	-13.005	-12.347	-12.972	-14.112	-14.295	-12.531	-14.237	-13.379	-13.138	-12.527	-13.182	-13.125	-12.722	-13.623	-14.082	-12.983	-13.61	-13.232	-13.503	-14.857	-13.153	-13.446	-13.51	-13.563	-12.96	-13.07	-13.662	-12.257	-13.51	-13.168	-13.571	-14.28	-13.81	-12.829	-13.021	-12.365	-12.547	-12.008	-13.111	-13.525	-12.91	-13.633
-0.45054	0.20964	0.71599	0.81331	0.31159	1.9444	0.80283	0.45027	0.6779	-0.24648	1.0206	-0.60163	-0.81029	-0.04858	1.1476	0.16476	1.402	-1.2294	0.79345	0.25618	0.48656	0.9979	1.3749	0.11553	0.30036	0.31838	0.47581	1.1229	1.0216	0.79789	0.035854	-0.34825	0.52571	0.084299	-0.19166	-0.13271	0.59904	-1.0801	0.49668	0.11031	0.15469	0.11027	1.6411	-1.1573	0.019675	0.65221	0.90547	0.36141	1.1241	0.23349
-1.678	-0.64224	-0.92039	-2.5418	-1.4027	-0.85929	-1.4619	-0.97522	-1.481	-1.1892	-1.1832	-0.78971	-2.4085	-1.4854	-1.1787	-1.0018	-0.67856	-1.0245	-2.9097	-1.5523	-0.79728	0.59867	-2.6884	-1.3614	-0.84164	-1.264	-2.9279	-1.3413	-1.3142	-1.1145	-1.8654	-1.9207	-1.523	-0.70907	-0.079985	-1.3902	-1.1355	-1.467	-1.5297	-0.69077	-1.0548	-2.3178	0.041255	-1.4719	-1.4555	-2.5655	-1.4268	-2.0712	-1.0408	-1.9444
-5.676	-6.6257	-4.1702	-5.506	-4.3399	-5.0572	-6.8144	-6.366	-6.0103	-5.866	-5.1627	-5.78	-4.8548	-5.8707	-5.3694	-5.5445	-6.1111	-7.1203	-4.5812	-6.0655	-7.2036	-6.0616	-5.3982	-5.2615	-4.6458	-5.2407	-6.6008	-5.3901	-5.0239	-4.9376	-5.0911	-4.4854	-4.594	-6.7123	-6.1206	-4.7474	-4.5215	-6.1659	-5.9753	-5.7312	-5.9254	-4.7305	-6.6833	-5.4625	-5.6461	-4.894	-5.9275	-5.9831	-4.9376	-4.9654
-5.6473	-5.7982	-5.7466	-5.3176	-5.5481	-5.5587	-5.8126	-5.4257	-5.9561	-4.2656	-4.5797	-4.9823	-5.7302	-5.736	-5.8685	-4.5819	-6.3415	-5.3796	-6.3422	-5.032	-6.369	-4.8558	-5.0318	-5.9604	-5.3369	-5.6827	-5.1348	-5.0404	-6.1739	-4.7544	-5.4142	-5.8917	-5.3544	-4.633	-4.4498	-6.0296	-5.6887	-5.4996	-4.5208	-5.4715	-7.6062	-5.7261	-5.2637	-4.83	-5.131	-6.0042	-6.2215	-5.4761	-6.1421	-6.2706
8.3183	9.3879	8.0768	8.7356	8.2007	7.1609	7.8972	8.0566	7.0872	7.2139	7.2895	7.7921	7.4504	7.1237	6.625	7.6759	8.234	8.1459	7.7674	7.3272	7.3906	8.1504	8.1218	7.843	8.6861	8.0809	8.5241	7.5901	8.8741	8.3469	8.2449	8.1405	7.2983	7.6574	7.9424	8.8201	7.2841	8.0437	8.7367	7.4719	8.1129	8.2649	6.7644	8.0019	8.3203	8.3853	8.2354	7.8827	9.2937	8.2173
-3.8466	-3.7452	-4.1857	-3.1925	-3.4811	-3.6197	-3.1047	-3.3956	-2.5758	-3.7159	-3.8001	-3.5537	-3.09	-2.3844	-2.6665	-3.1236	-2.852	-2.811	-2.5037	-4.4624	-2.452	-2.7482	-3.2209	-3.084	-2.733	-3.669	-3.4738	-3.7464	-2.5172	-2.6038	-2.8117	-3.497	-2.3337	-3.4372	-4.1147	-2.7882	-4.397	-3.2142	-3.8916	-3.6998	-2.6213	-3.4641	-3.5327	-2.4749	-1.2022	-2.0528	-1.7767	-2.2677	-2.2302	-3.8723
-0.018457	0.10863	-1.7204	-2.2441	-1.4374	0.052657	-1.9461	-1.1344	-1.8926	-0.88172	-1.2226	-2.5748	-1.2915	-0.37652	-0.19469	-0.94137	-0.87591	-1.0951	-1.69	-1.7173	-1.0164	-1.6018	-1.2811	-1.1769	-0.92689	-1.6729	-0.99405	-1.8983	-1.428	-1.2401	-0.3468	-1.0901	-0.41544	-1.4333	-2.1099	-2.5558	-2.3732	-1.2998	-0.4967	-0.8442	-1.0649	-1.291	-2.3078	-1.1331	-0.32571	-1.7718	-1.6772	-1.4268	-0.3414	-1.8548
1.6806	1.5693	2.2503	1.6283	1.6289	2.0707	3.0314	2.1828	1.1516	2.6195	2.6522	0.71861	2.3137	1.2336	1.6712	1.0058	0.86933	2.4057	0.87573	0.66797	2.7875	1.335	1.937	-0.018095	1.8721	0.81467	2.0252	0.8023	1.5668	2.8535	1.0205	2.1023	1.5303	1.7944	1.6315	2.0445	1.02	0.9732	0.95856	0.89117	0.80232	1.6985	1.6922	1.5135	1.895	1.5276	1.6797	0.90351	1.9067	2.026
-9.4799	-10.712	-10.972	-9.3706	-10.821	-10.628	-10.518	-9.7779	-9.3738	-10.208	-9.4904	-11.231	-10.803	-9.772	-9.5353	-10.232	-10.652	-11.048	-9.0424	-10.991	-10.02	-11.061	-11.01	-9.2321	-10.372	-8.8292	-10.951	-8.6573	-10.851	-10.412	-10.815	-10.349	-10.35	-10.385	-10.426	-9.7884	-10.703	-11.007	-10.616	-9.3167	-9.8642	-9.8397	-11.515	-10.73	-10.545	-10.06	-9.7962	-9.1945	-10.333	-10.727
-7.93	-7.9513	-7.4851	-7.4326	-7.8168	-7.0997	-6.5757	-7.9962	-7.6553	-8.199	-7.011	-8.7436	-7.6567	-6.9877	-7.4207	-7.74	-7.2981	-8.1538	-7.2823	-7.9259	-7.9341	-7.5045	-7.6062	-8.1968	-7.2199	-8.3652	-8.123	-8.6898	-7.3219	-7.4874	-6.856	-6.7871	-7.8063	-7.9652	-7.7348	-9.8077	-7.2963	-8.1414	-6.5825	-7.8337	-7.504	-7.818	-7.1503	-8.1363	-7.7072	-6.7934	-8.0581	-7.2446	-8.5417	-8.1464
-8.8484	-10.236	-9.2105	-9.5128	-9.3679	-9.1118	-9.7848	-9.2279	-9.0806	-9.0005	-10.123	-9.5356	-8.6811	-10.032	-9.6897	-9.0845	-9.863	-9.4651	-9.2062	-9.6021	-8.9614	-9.961	-9.8394	-10.259	-9.23	-9.0082	-9.7378	-9.3374	-8.79	-7.6963	-10.299	-9.1599	-9.4848	-9.7318	-10.217	-8.5601	-9.0577	-8.7196	-9.6024	-9.1888	-10.094	-9.3478	-9.863	-9.2072	-9.9527	-9.6918	-8.1039	-10.404	-9.0953	-9.5222
-3.0316	-3.6823	-4.4695	-2.8952	-3.0877	-2.3976	-3.8092	-2.2222	-2.3777	-3.5145	-3.4361	-3.1593	-2.3818	-3.4519	-3.7664	-3.6295	-3.7396	-2.396	-3.5085	-3.9541	-3.5311	-2.2915	-1.9947	-2.7526	-3.8912	-2.6373	-4.4719	-2.4805	-4.0558	-2.3637	-3.5193	-2.4036	-2.932	-3.5969	-3.8977	-4.4314	-4.5292	-3.7365	-2.8516	-4.3943	-3.2799	-2.9907	-3.7995	-2.8744	-4.1252	-3.4489	-4.3135	-3.9492	-4.4945	-3.5831
-9.1746	-8.5693	-9.6	-9.752	-10.504	-8.689	-9.6776	-8.3916	-10.396	-9.8988	-9.8641	-9.6207	-9.0847	-10.086	-8.7609	-8.673	-9.0905	-9.0821	-9.9152	-10.377	-9.9175	-8.9425	-10.123	-9.8926	-8.9479	-9.395	-9.7795	-8.7611	-8.1285	-10.202	-9.757	-9.5496	-10.05	-8.8893	-9.6564	-9.4006	-9.0309	-10.172	-8.5045	-11.134	-8.814	-8.7871	-8.5501	-10.16	-10.24	-9.9738	-8.6157	-9.7242	-9.7522	-8.4166
-3.3839	-3.751	-3.5085	-4.9023	-3.1908	-3.4637	-3.2352	-2.956	-2.8166	-3.2591	-2.4237	-3.5195	-3.8595	-2.5983	-3.4048	-3.1175	-3.6008	-3.4347	-2.5865	-2.7607	-1.502	-3.6061	-3.0902	-3.7447	-3.1802	-3.0878	-2.7182	-3.0846	-4.1744	-2.9704	-3.3629	-3.8541	-3.9175	-3.9515	-4.5045	-2.4621	-4.4102	-2.1175	-3.5993	-4.5189	-2.2257	-3.2301	-4.3459	-4.8868	-3.7119	-3.4486	-3.1741	-3.1184	-2.1106	-2.6508
2.8818	3.0777	3.514	2.9924	4.7325	2.7728	2.8554	3.3184	3.0679	2.2114	2.7357	2.5519	3.6205	3.5869	3.5178	3.495	3.4193	2.1865	3.9537	4.3977	2.7946	2.8886	2.1213	2.2494	3.8232	3.6939	2.6219	3.6561	2.6388	4.1765	2.9538	3.2697	3.3385	3.6505	1.0157	4.8706	2.5316	4.0185	3.2297	4.0087	2.5781	2.9958	2.7135	3.4966	3.2283	2.4256	2.3603	3.015	4.3204	1.9201
0.071448	-0.3749	-0.72539	-0.013878	0.51603	-0.84761	-0.26171	-0.60821	-0.43615	-0.47725	-0.76263	-1.2245	-0.54872	-0.64638	-0.61367	0.52378	-0.079921	-0.33123	-1.0725	-0.37684	-0.29835	-1.0247	-0.59026	-0.30091	-0.61624	-0.63369	-0.22301	0.14062	-0.36239	-0.21182	0.11399	0.045964	0.43594	0.94481	-0.79412	0.2051	0.15379	-0.20539	-0.90064	-1.3885	-0.47651	-0.58351	0.74637	-1.1411	0.041874	0.51265	-0.43864	0.61249	-0.69995	-0.10723
-0.70321	0.06241	-0.28827	0.093085	-0.93995	0.084134	-0.58364	0.7612	0.22816	-0.99003	0.92371	-0.54759	-0.056476	-2.1049	-0.01956	-0.84631	-0.45794	0.24082	-2.244	0.41303	-1.1438	0.021682	0.41782	-0.87412	-0.20003	-0.37841	0.23888	-0.98825	-0.0010323	0.40537	0.11163	0.27388	-1.6219	0.46008	-0.92112	-1.4238	0.45256	-1.6803	-0.21137	1.0321	-0.43542	0.64444	0.03152	-0.036361	-1.1415	-0.65423	-1.1564	0.4258	0.51379	-0.70177
-8.592	-9.3135	-7.703	-8.2501	-8.3615	-9.4072	-8.8641	-9.8327	-9.2684	-9.72	-8.9384	-8.7584	-8.6594	-9.1833	-8.8548	-8.6228	-8.3797	-8.7775	-9.0562	-9.7979	-8.3796	-9.4114	-9.189	-8.067	-9.0974	-9.3273	-9.0593	-8.9125	-9.1872	-8.7717	-8.5762	-10.416	-8.8213	-10.025	-9.1177	-8.8784	-10.501	-9.6413	-10.358	-10.293	-8.804	-7.9662	-10.263	-8.3408	-9.1859	-8.3419	-7.5063	-7.0596	-10.734	-9.0972
-2.2525	-1.0074	-1.4083	-0.80087	-2.1867	-0.59543	-0.59294	-1.6554	-1.0588	-1.4408	-1.562	-1.4297	-1.8232	-1.2487	-1.3917	-1.9702	-1.6157	-2.2276	-0.66757	-0.78631	-1.296	-1.4776	-0.78932	-1.5886	-0.16182	-2.1691	-1.5935	-1.7346	-0.82545	-1.3743	-0.26679	-1.8401	-1.9593	-1.6639	-1.2157	-1.0397	-1.6553	-0.39328	-1.8579	-1.6925	-1.7762	-1.8185	-1.1102	-2.0631	-1.7077	-1.3466	-2.0117	-0.75461	-1.5462	-1.0271
-7.336	-7.8305	-6.65	-7.4845	-8.1761	-7.5528	-7.8097	-6.519	-8.9223	-7.4803	-6.2535	-7.8765	-8.4027	-8.8495	-6.9457	-7.3217	-7.3555	-7.3448	-6.9708	-7.4285	-7.8577	-7.4418	-7.7859	-7.4465	-7.6804	-8.932	-7.7525	-7.3134	-6.8838	-8.3315	-7.9344	-6.9536	-7.1213	-7.5149	-7.1032	-7.9054	-7.6787	-7.427	-7.0917	-7.9248	-6.5809	-6.0652	-7.566	-8.093	-8.4719	-6.8768	-7.8147	-6.6027	-7.7266	-7.061
-3.1957	-3.1942	-2.6841	-2.9872	-2.556	-3.45	-2.1119	-2.4264	-2.8192	-2.9078	-2.6784	-2.9759	-2.4423	-2.3971	-2.2031	-1.5148	-1.7046	-3.0952	-3.0065	-2.4745	-2.8787	-2.5868	-2.3032	-2.4605	-2.387	-2.921	-2.5585	-2.3266	-3.3252	-2.5699	-2.8673	-2.6004	-4.2735	-2.6063	-2.4696	-2.5075	-2.594	-2.5271	-2.2419	-3.2284	-2.0493	-2.3324	-2.2988	-1.8459	-2.4495	-3.4209	-2.8747	-3.3137	-2.2133	-3.2413
0.92039	0.19428	-0.65027	0.88615	0.36673	0.97189	0.61654	-0.37735	1.0886	-0.37365	0.2459	-0.14952	0.4178	0.035507	0.15121	0.22053	-0.50444	-0.069024	-0.051356	-1.024	0.17827	0.50214	-0.30471	-0.1863	0.62516	1.1324	0.67518	0.40384	0.76045	-0.084364	0.14636	0.56675	0.82286	-0.083165	0.67574	1.1529	0.28888	-0.66043	-1.1037	0.019946	0.24282	0.66734	0.27915	0.26008	0.18358	1.3824	0.87928	1.1181	0.81292	0.14369
0.13641	-0.64593	0.54507	-0.60388	-0.4859	-0.19414	0.83626	0.093005	1.0582	0.18811	-0.69197	0.6501	0.23217	-0.30873	-0.21798	-0.074529	-0.10985	0.67525	0.92623	-0.2741	0.58167	-1.5646	0.43533	0.43279	-0.16067	-0.0028211	0.00718	-0.42768	-0.54596	0.42439	-0.21317	-0.22333	-0.6405	0.6674	-0.50987	-1.0751	0.31529	-1.2205	-1.165	-0.21408	-0.48943	-1.2171	-1.0658	-0.48007	-0.48821	0.83003	-0.27251	0.48158	0.45494	-0.17405
-10.23	-10.063	-8.7295	-8.7169	-8.826	-9.689	-8.9396	-8.8463	-9.2982	-9.8402	-10.563	-9.0938	-7.5939	-8.8871	-9.6517	-8.8164	-8.7785	-9.2952	-10.835	-9.4461	-8.4971	-7.8893	-8.2616	-7.0642	-9.1715	-8.4616	-9.8544	-9.0684	-8.8412	-8.5447	-8.7337	-8.3153	-8.9335	-7.7133	-8.9307	-10.272	-8.1782	-9.5112	-8.0275	-8.1935	-10.13	-7.633	-8.1238	-9.6688	-8.7344	-9.4591	-8.5471	-9.315	-8.1951	-7.9583
1.8307	2.2305	1.8358	0.57204	0.80778	1.4699	1.1724	1.1963	1.667	1.9662	1.3354	1.1403	1.6296	2.0218	1.9135	1.4113	1.7737	2.0774	-0.01277	1.9232	1.5831	3.0576	1.0038	0.80217	1.3966	1.3043	1.2677	1.2021	1.0655	2.1211	1.0404	2.3446	1.9992	1.3953	1.2838	2.1613	1.2555	2.6766	3.1494	0.79842	1.1868	1.4916	0.64518	0.76403	3.1514	1.9826	1.7435	1.7932	1.8647	2.2104
-3.9408	-3.3976	-3.9796	-3.4577	-3.362	-3.2901	-3.9139	-3.4763	-3.5942	-5.1069	-4.594	-3.4989	-3.5147	-4.762	-3.5048	-3.9123	-4.2134	-3.6368	-4.7653	-4.2291	-4.612	-4.4193	-4.1337	-3.8384	-3.6883	-3.7278	-3.7099	-3.9341	-4.4594	-4.0191	-4.426	-3.6584	-4.1188	-3.4676	-3.718	-3.9601	-3.3348	-4.3182	-2.7828	-4.1016	-4.0786	-3.3055	-3.2655	-5.0566	-3.6077	-4.6789	-4.0882	-2.8296	-3.2055	-4.6007
-3.2265	-4.3753	-4.1313	-3.8586	-3.7263	-4.0488	-4.027	-2.9249	-4.9037	-3.2216	-3.6519	-4.3241	-3.1535	-3.2523	-2.2815	-4.6135	-4.5502	-4.2229	-3.8773	-2.8856	-3.5678	-4.2938	-3.0054	-4.0107	-3.1159	-3.7468	-4.1905	-4.6752	-3.465	-3.1252	-4.4692	-4.4183	-3.4155	-4.0605	-4.445	-3.9875	-3.9375	-2.8726	-4.6617	-3.987	-3.9931	-3.8952	-3.2553	-4.6943	-3.662	-3.4136	-3.6823	-4.1668	-4.2362	-2.7594
-14.856	-13.604	-14.944	-15.619	-14.08	-13.615	-13.757	-15.027	-14.41	-14.317	-15.465	-15.209	-14.135	-14.586	-14.574	-14.549	-14.655	-14.482	-15.246	-14.402	-14.86	-13.516	-15.675	-13.874	-14.539	-15.67	-13.918	-15.779	-13.737	-14.743	-14.751	-14.729	-14.616	-15.038	-15.103	-14.625	-15.814	-15.347	-14.503	-13.637	-15.104	-14.91	-15.069	-14.721	-13.529	-15.498	-14.053	-14.132	-13.854	-15.75
-0.72052	-1.2545	-0.32576	-1.289	-1.103	-1.3881	-1.2831	-1.2902	-1.2132	-1.5957	-0.74026	-1.5955	-2.5126	-1.8971	-1.2626	-1.8734	-2.2233	-1.7893	-1.3012	-1.5998	-1.3624	-1.2058	-0.73113	-1.7224	0.69802	0.31685	-1.2474	-2.7772	-1.0686	-1.0453	-2.3845	-2.2319	-2.1593	-2.5693	-1.6596	0.32295	-2.2754	-1.357	-1.0433	-0.75942	-0.30581	-1.6038	-0.5923	-2.3716	-2.6097	-0.74598	-1.209	-1.9142	-0.37736	-1.694
-1.2429	-1.8417	-1.6661	-2.1616	-0.7176	-1.4679	-0.96874	-1.5242	-0.91709	-0.41339	-1.3364	-2.7872	-2.0783	-1.7157	-1.5563	-2.1462	-1.3855	-1.8007	-0.79865	-2.251	-0.84508	-1.292	-3.1002	-0.98194	-2.538	-1.6872	-1.8128	-1.2482	-1.8362	-0.47859	-0.82854	-1.6297	-0.55344	-0.29103	-1.3433	-0.43316	-0.97361	-2.2408	-1.4865	-1.3094	-1.5787	-1.8263	-2.2419	-1.284	-1.7106	-0.5386	-1.8267	-1.7089	-1.3656	-0.026837
-12.924	-13.753	-12.973	-12.736	-13.759	-13.286	-13.342	-14.349	-12.973	-12.381	-11.865	-13.61	-12.448	-12.64	-12.78	-13.552	-13.919	-13.327	-13.229	-12.14	-12.571	-13.279	-13.12	-13.319	-13.497	-13.147	-12.737	-12.872	-13.458	-13.151	-13.685	-12.985	-12.805	-13.346	-12.133	-13.311	-13.777	-13.87	-13.889	-12.234	-13.591	-13.062	-12.818	-12.909	-13.264	-13.281	-12.99	-13.857	-12.975	-13.96
6.9639	7.2905	5.9568	6.2773	6.6609	6.647	7.0659	7.0311	6.8009	6.1324	7.8529	6.5388	6.8868	6.6388	6.9296	6.578	6.88	6.9292	6.6125	7.4685	6.7646	6.4307	6.5587	6.2498	7.1597	6.934	7.1059	6.3754	7.1212	6.6338	6.3601	6.7137	6.365	7.106	5.373	7.0365	7.2821	7.2775	6.3101	6.3559	7.3067	6.9431	7.2003	7.3619	5.7307	6.0227	7.4956	6.8957	7.3089	6.1761
-8.4904	-8.2265	-6.6756	-7.4143	-7.0349	-6.9172	-8.1472	-7.8788	-7.3748	-8.6529	-7.7005	-7.4895	-7.1804	-6.5333	-7.5817	-8.7079	-6.7002	-6.0482	-8.1931	-7.544	-8.016	-8.1332	-8.5181	-7.3933	-7.5678	-6.7835	-6.8862	-6.9066	-8.3718	-8.4537	-7.2447	-6.113	-7.3246	-7.7561	-8.1134	-8.8123	-6.8247	-7.1033	-8.1489	-6.719	-7.3907	-6.9645	-7.7119	-7.0498	-7.4837	-8.058	-7.1035	-7.954	-7.0729	-7.3482
-2.694	-2.5831	-2.5471	-2.662	-2.3119	-1.8868	-2.9011	-3.3976	-3.2998	-3.6519	-3.4708	-2.4336	-1.3128	-2.9879	-2.3258	-2.4293	-2.4864	-1.4002	-2.6739	-2.3492	-2.0159	-2.5715	-2.3075	-3.8743	-3.5408	-2.8491	-3.0464	-2.5062	-2.3213	-2.8006	-3.3767	-2.3504	-2.8172	-3.0041	-1.3056	-1.827	-1.6382	-2.0105	-3.685	-3.1615	-3.4815	-3.3883	-2.1862	-2.9389	-2.7384	-1.563	-1.712	-1.6815	-2.0375	-3.7345
-0.64918	-0.033757	-0.017591	-1.1299	0.18262	-0.17888	-0.26443	0.27476	0.064987	0.45104	-0.1995	0.7812	-1.0807	0.93761	-0.46949	0.29649	-0.67493	0.76441	0.22298	-0.78333	0.074801	-0.0052858	0.021118	0.032796	-0.87816	-0.39543	0.56215	-0.71147	0.62829	0.48343	-0.75695	0.11757	0.93412	-0.43372	1.2764	-0.38216	0.31487	-0.81812	-0.37733	0.17936	-0.57662	-0.34892	-0.67479	-0.026402	-1.0193	0.088932	0.69267	0.19116	-0.34066	-0.46926
-23.469	-22.812	-22.732	-22.374	-22.153	-22.083	-22.2	-22.216	-21.667	-22.106	-22.195	-22.975	-22.808	-21.94	-21.984	-22.793	-21.708	-22.62	-22.374	-22.194	-22.338	-22.038	-21.939	-21.673	-21.925	-23.084	-22.177	-22.394	-22.045	-21.844	-23.051	-22.739	-21.838	-22.764	-23.91	-22.139	-22.86	-22.626	-22.121	-20.882	-22.164	-21.809	-21.566	-22.029	-21.733	-22.338	-22.863	-21.509	-22.357	-23.201
5.2999	3.3468	4.5191	4.7974	4.6723	5.4211	5.3515	4.5615	4.2415	4.5014	4.4255	4.4799	5.7986	5.3269	4.8991	6.0537	5.5439	5.2821	4.8537	5.2118	5.3287	5.2593	4.8646	5.2788	5.222	4.3625	4.4281	4.5902	5.248	4.0438	4.4375	5.2182	4.987	4.4127	4.2203	6.2312	5.1425	5.7914	5.3983	6.1621	5.6684	5.7464	4.2424	5.1941	4.7682	5.3464	5.76	4.3542	5.9054	4.8838
-0.46677	-0.42737	-0.43896	0.054989	-1.1339	-0.14002	0.23158	-0.86902	-0.71885	-1.3699	-0.35166	0.93698	0.66472	0.62765	-0.22493	-0.29979	-1.0169	-0.37407	0.71901	-0.76204	-0.38628	-0.57108	-0.31134	-0.613	0.063119	-0.93157	-0.51064	-1.1736	-0.4132	0.64272	0.18643	-0.81676	-0.44557	-1.319	-1.6307	-0.17115	-0.59357	-0.8225	0.52695	1.0925	0.38628	0.057936	-0.11826	0.27226	0.97415	-0.40691	-0.62046	0.16055	-0.97498	-0.40894
2.0268	2.5888	1.3182	2.0579	1.4302	1.4867	1.7137	1.7532	2.4135	1.9528	1.4429	2.2069	1.7803	1.1731	1.4138	1.557	2.6506	1.289	1.83	1.1412	2.0124	2.5168	1.6471	2.1007	1.2185	1.788	2.4503	3.0418	2.4809	1.3003	1.8277	2.857	1.5739	2.3942	0.71925	1.2898	2.3851	2.6717	1.7277	2.4414	1.8593	2.1778	1.3747	2.0192	1.4167	1.4658	1.9463	0.91588	2.4465	2.2188
4.6117	5.2185	5.8063	5.5094	6.1216	4.6435	5.7121	5.4164	4.7743	4.8471	5.2204	5.6539	5.0337	4.1547	4.3197	6.5634	5.9312	4.3854	4.4531	4.2712	4.6458	4.7044	4.4382	4.9295	3.9804	5.748	4.2773	4.4517	5.8773	5.4603	6.6762	4.2702	4.7102	4.7166	4.9737	5.0815	6.2357	4.6487	4.0409	4.8053	5.0789	5.0915	5.9525	5.243	5.9007	5.0021	5.5774	5.6943	5.2413	4.4784
-14.983	-14.218	-15.132	-14.68	-13.701	-14.932	-14.925	-14.277	-14.855	-14.59	-13.437	-14.239	-15.034	-14.567	-14.33	-14.393	-15.649	-15.125	-15.329	-14.364	-15.099	-16.052	-14.798	-13.201	-14.926	-14.033	-15.125	-15.22	-13.841	-14.812	-13.498	-15.584	-13.826	-14.82	-14.596	-14.766	-14.325	-14.366	-13.847	-15.056	-16.284	-14.979	-15.475	-15.557	-15.59	-13.757	-14.381	-16.423	-14.262	-13.84
-12.835	-12.773	-13.271	-11.761	-14.058	-14.218	-13.414	-13.48	-13.164	-12.995	-13.601	-13.697	-12.999	-14.32	-13.148	-14.593	-13.201	-13.668	-12.545	-13.31	-13.548	-13.947	-12.764	-12.862	-13.47	-14.07	-13.127	-12.402	-12.671	-14.014	-13.385	-13.868	-13.072	-13.313	-12.713	-13.376	-12.73	-14.169	-13.084	-13.065	-13.088	-14.294	-13.379	-13.205	-13.301	-12.902	-12.628	-13.004	-13.392	-11.937
1.4088	2.8729	0.64176	1.5909	0.96018	2.3831	1.1994	1.1223	2.2682	1.4554	2.1188	2.2488	0.86491	1.5432	1.8386	1.1673	1.0812	1.5881	2.0265	2.0578	0.94396	2.0422	2.1182	0.66406	2.1499	1.4812	2.2715	2.4731	1.8023	1.0994	0.96491	2.1137	1.0307	2.3847	1.5907	3.2472	2.1804	1.7658	2.0748	1.0817	1.9074	1.5633	1.5259	1.6321	1.6612	3.0116	2.6289	2.8102	1.8681	2.99
5.3098	4.7539	5.4103	4.9798	5.5435	5.1933	5.1912	6.1181	6.1744	5.0046	5.1114	5.0744	5.6452	5.4433	5.7264	5.3635	5.3848	4.7891	4.057	4.829	5.2383	6.0251	5.3604	5.1251	5.0092	4.3504	4.6917	5.2136	4.1728	5.074	5.0361	4.9013	4.6753	4.2799	5.1855	4.2947	4.6085	4.2648	4.8826	5.7049	4.2772	5.3603	4.583	5.4392	6.3709	5.3152	5.2923	5.3934	4.8257	5.4622
5.7638	4.7433	4.793	4.9963	5.1232	6.5124	5.1067	4.2771	5.68	5.277	5.473	4.3425	5.1796	4.9056	5.0747	4.8365	4.8753	5.0914	5.5897	4.8175	6.7883	4.9013	4.6404	5.2466	4.408	4.9816	5.543	5.3077	5.409	4.9133	3.9322	3.811	5.0554	6.3701	5.4965	4.6706	5.5627	4.6296	3.369	4.7073	4.9229	5.2598	4.9256	5.6366	5.1468	5.0523	5.2827	4.8125	4.7797	4.2016
-13.624	-14.65	-14.16	-14.587	-14.481	-13.974	-15.539	-13.745	-14.286	-15.388	-13.804	-15.245	-14.289	-14.173	-13.671	-15.608	-14.026	-14.955	-13.993	-14.784	-14.697	-13.933	-14.477	-15.453	-15.214	-14.614	-14.678	-14.104	-15.933	-14.157	-15.073	-14.029	-15.389	-13.883	-15.953	-15.371	-14.728	-14.389	-13.6	-14.802	-15.011	-14.97	-15.029	-13.867	-15.329	-14.28	-14.254	-14.591	-13.615	-15.27
-20.79	-21.395	-20.781	-20.565	-20.564	-21.867	-20.873	-20.773	-20.95	-21.776	-20.222	-21.279	-21.28	-20.374	-20.34	-20.28	-20.246	-21.306	-21.433	-21.19	-20.665	-19.674	-21.029	-20.495	-20.425	-20.095	-21.208	-21.125	-21.841	-20.326	-21.564	-20.844	-22.06	-20.923	-21.219	-20.837	-21.34	-20.961	-21.025	-20.708	-20.305	-20.638	-21.95	-21.735	-22.456	-20.142	-19.96	-20.914	-21.483	-19.945
-3.1135	-1.5052	-2.1484	-2.0787	-2.4223	-2.7205	-2.37	-2.6429	-3.0842	-3.3465	-2.8337	-3.252	-3.4533	-3.3604	-4.5815	-2.224	-2.8512	-2.1412	-2.4734	-2.4076	-2.1978	-2.3969	-2.0436	-2.9015	-1.9569	-2.5716	-3.6778	-2.7127	-2.389	-1.898	-2.813	-2.1459	-2.7715	-3.4679	-2.3354	-2.9352	-2.0256	-1.8189	-2.6271	-1.7315	-1.0068	-3.1689	-3.0388	-2.4472	-2.7671	-4.1693	-2.8896	-2.1391	-2.0903	-3.3545
9.2412	9.2763	8.3998	8.3698	9.0766	8.5784	8.8714	8.3172	8.0268	9.1268	8.4573	9.4282	8.5714	8.2678	9.9076	8.0486	8.3712	9.4178	9.7224	9.1164	9.7427	8.494	8.0727	7.8278	8.7508	8.3752	8.4332	8.5458	9.3627	8.5236	7.7516	8.4894	9.5882	8.7532	8.0827	8.3238	8.8441	8.5096	8.9335	9.5852	8.3736	8.9001	8.3232	8.5085	7.91	8.1093	7.9185	8.3058	9.7941	8.8429
-2.3011	-0.92891	-2.6487	-0.28082	-0.92816	-2.9407	-2.3249	-1.7019	-1.5145	-2.0852	-1.8309	-1.8766	-1.8217	-0.66999	-1.9524	-1.3123	-1.6402	-2.4241	-2.1359	-1.5526	-0.28707	-2.2965	-2.8813	-1.5684	-1.6971	-1.1931	-0.97404	-2.2299	-1.9721	-1.7031	-2.4727	-1.0609	-0.67783	-1.2965	-0.25029	-0.19524	-1.115	-2.2223	-2.1163	-1.4462	-1.5823	-1.6688	-0.97715	-3.2007	-1.9884	-1.6807	-1.5823	-2.2559	-0.52119	-1.7075
2.029	2.5184	1.6054	1.0015	2.1887	1.3928	2.2766	2.9807	1.6203	2.9526	1.5468	1.514	2.3373	1.7612	0.72034	2.2303	1.9944	2.1047	2.7973	2.7649	2.7016	1.2123	0.79191	1.6859	2.4704	2.0508	1.9364	2.1784	2.0428	1.2839	1.4285	2.353	1.7276	1.7549	1.677	1.6061	2.92	1.8575	1.4458	2.4021	1.4643	2.4088	2.6957	1.3312	1.9433	1.5779	1.525	2.6564	0.94171	2.0318
-0.91332	0.10613	-0.97715	-1.0419	-0.84353	-1.1664	-1.029	-0.12782	-1.2441	-0.82194	-0.16676	-1.7318	-1.0511	-0.92698	-1.1424	-0.63206	0.048802	-0.68587	-0.68196	-1.0728	0.1015	-0.98051	-0.27569	-0.82615	-0.55779	-0.79984	-0.20671	-0.27989	-0.92069	-0.53734	-0.84778	-0.18607	-1.3267	-0.86527	-0.75533	-1.184	-0.56662	-0.8387	-0.2877	-1.3698	-0.53151	-1.0563	-0.68572	-0.13787	-0.70077	-1.6258	-1.3003	-1.2521	-0.63798	-1.4269
-13.549	-13.933	-14.168	-13.613	-12.886	-13.779	-14.091	-13.478	-12.921	-13.528	-13.248	-13.161	-12.74	-12.812	-13.506	-12.137	-13.158	-13.608	-13.838	-13.572	-12.413	-13.767	-12.818	-13.077	-13.252	-12.217	-12.721	-12.768	-13.608	-13.542	-13.912	-12.183	-12.675	-12.78	-13.546	-12.696	-13.332	-13.638	-12.474	-13.994	-14.048	-12.087	-13.377	-13.357	-13.446	-13.135	-13.885	-13.949	-12.793	-13.137
4.3038	4.7805	5.0108	4.0292	4.9079	3.7957	4.9153	4.5693	5.3942	5.567	4.1119	4.5863	3.7626	3.9473	4.3546	4.6118	5.4993	3.8932	4.475	5.484	4.6829	5.2897	4.0369	4.0619	4.2541	4.5064	4.336	4.3736	4.5478	4.1783	5.2269	4.4404	4.5123	4.2625	4.339	3.7963	3.6078	4.9264	5.1126	4.4881	4.7537	5.0602	3.349	4.5457	3.8745	4.1857	5.4356	5.1519	5.0579	4.0517
3.4202	3.8515	4.5004	4.375	4.3953	3.7293	5.0506	3.7253	5.4299	4.1424	5.3631	4.3381	4.6995	3.982	4.2424	4.2507	4.8709	4.685	4.7445	4.1143	4.3305	4.8506	5.4546	5.0449	4.1762	4.4948	3.687	5.9629	4.677	5.8761	4.3082	3.387	3.8059	4.3965	4.8995	4.2083	4.0554	4.3109	4.9276	4.5465	4.6981	5.0836	4.7963	3.1583	5.1358	3.9348	4.2372	3.7418	3.6207	3.9489
-10.834	-10.938	-10.872	-11.802	-11.967	-11.573	-11.486	-11.304	-11.14	-11.437	-12.085	-11.688	-12.8	-12.173	-10.661	-11.247	-11.275	-12.07	-11.729	-11.252	-11.002	-10.95	-11.378	-11.28	-10.574	-9.8009	-10.511	-12.093	-12.492	-11.594	-11.739	-11.701	-11.657	-11.075	-11.489	-11.553	-11.426	-10.487	-12.781	-11.828	-11.615	-11.029	-13.003	-11.611	-11.266	-11.956	-11.898	-11.794	-11.72	-11.694
-4.6554	-4.8841	-4.7033	-4.1205	-4.0241	-4.8094	-5.0477	-4.003	-4.029	-4.2165	-3.0773	-3.7567	-3.6601	-3.6376	-4.172	-3.9214	-4.4364	-2.9176	-3.9027	-3.9763	-3.5316	-3.0834	-4.2186	-4.5368	-5.2957	-4.3422	-5.063	-4.368	-4.067	-5.0365	-3.9435	-4.5527	-3.7985	-3.9646	-3.3837	-4.3102	-4.8154	-4.9837	-4.72	-3.9603	-3.9412	-3.1537	-4.0442	-4.3361	-4.768	-3.6327	-4.2621	-5.1552	-4.5357	-4.4793
7.8301	6.2089	5.7392	6.7048	6.7921	6.1752	5.9217	7.0363	6.8485	5.9995	7.0832	7.02	6.9249	7.2927	6.5891	6.5323	6.7295	6.8562	8.0265	7.0261	7.1924	6.8816	7.7393	7.2386	7.7466	6.996	5.2825	6.6914	7.303	7.0796	7.3686	6.1574	6.7553	7.2672	6.3542	7.3991	6.6952	6.6992	6.7163	7.4615	7.8086	5.9481	6.3328	6.7633	6.2327	7.5837	7.0091	6.4073	6.6926	5.9088
-0.30862	-0.74621	-0.79303	-0.018512	-0.60601	-0.060462	-1.322	-1.4418	-0.32429	0.015426	-0.52325	-1.7187	-1.2416	-1.2517	-1.3151	0.58291	-0.017915	-1.1377	-1.6848	-1.1803	0.16267	-0.3463	-0.5152	-0.63373	0.071705	-1.331	0.61341	-1.1222	0.55836	0.21421	-1.0831	-0.038915	-0.097763	0.22459	0.17323	-0.25452	-0.78946	0.55381	-0.89285	0.49507	-1.3587	-0.44872	-0.72313	-1.4602	-0.70952	-0.63434	-1.4049	-1.0597	-1.3933	-0.63849
-4.9263	-6.7187	-5.7429	-5.8637	-5.9544	-5.6259	-6.685	-6.047	-5.1507	-4.7387	-5.6482	-4.471	-6.3794	-6.1475	-5.0189	-6.193	-4.7107	-5.7397	-6.0349	-5.0571	-5.5389	-5.5689	-6.1845	-6.0354	-5.538	-5.8036	-5.4976	-6.7248	-5.8986	-5.0878	-5.1001	-5.1269	-5.414	-6.8162	-6.0629	-5.9666	-5.7097	-5.5295	-5.9823	-5.4183	-4.7816	-5.6823	-5.9133	-6.2383	-6.1916	-5.5413	-5.4348	-5.2427	-5.0075	-4.9533
-13.814	-13.273	-14.144	-12.931	-13.157	-13.361	-12.038	-13.025	-14.3	-13.616	-13.312	-13.168	-13.505	-13.12	-13.448	-13.241	-14.627	-12.977	-13.423	-13.219	-14.05	-12.293	-13.889	-13.793	-13.224	-13.403	-13.102	-14.044	-14.344	-13.131	-12.894	-12.317	-13.893	-12.141	-12.013	-12.813	-13.685	-12.326	-12.68	-13.024	-12.674	-12.614	-13.401	-12.831	-12.795	-11.938	-13.403	-13.88	-12.551	-12.95
0.31857	0.32056	0.57866	0.18322	-0.88	-0.77706	0.73424	0.26912	0.13438	-0.19792	-0.267	-0.062829	-0.93822	-0.37051	-0.67639	-0.8767	0.38541	0.47806	-0.27017	-0.6278	-0.20188	-0.27598	-0.24717	0.20135	0.15738	0.52719	-0.72156	-0.027223	-0.82342	0.07607	0.4752	-0.61609	0.083701	0.36988	0.034537	-0.89667	-1.1637	-0.73219	0.25306	-0.19918	0.91727	-0.16671	-0.47976	1.285	0.3732	-0.35151	0.064695	0.041735	-0.32294	0.23387
-10.368	-9.4329	-9.446	-10.479	-8.2538	-8.4276	-8.7653	-8.5315	-9.6922	-8.6913	-8.6002	-7.5959	-9.5865	-8.4144	-8.9465	-10.072	-8.5154	-8.7179	-8.9797	-8.861	-8.8794	-9.0867	-8.6868	-9.5085	-9.0364	-9.5992	-9.0573	-9.1686	-9.174	-8.7001	-8.9099	-9.9847	-10.441	-8.6246	-9.9042	-9.507	-9.1677	-9.4101	-8.3293	-9.6124	-9.7134	-7.9659	-9.0822	-8.1603	-7.7876	-9.1553	-9.3585	-8.731	-9.8349	-8.6729
-3.3691	-3.3285	-2.5897	-3.2723	-3.7639	-3.0332	-2.908	-2.6231	-2.9169	-3.4073	-2.6518	-2.7062	-3.2614	-2.7848	-3.0796	-3.3283	-3.1282	-2.4884	-3.3479	-3.7223	-3.0816	-3.0825	-3.4781	-4.0941	-4.5415	-3.0628	-3.3992	-3.6729	-4.3423	-3.1238	-3.3543	-3.0101	-3.0464	-3.4625	-3.34	-4.1449	-4.3424	-3.2783	-4.0905	-3.2565	-2.1558	-3.6774	-4.0765	-2.948	-3.3672	-3.2968	-4.0198	-3.6557	-3.9898	-2.1618
1.4461	1.7661	2.5274	1.6611	1.0972	1.006	1.4725	1.0517	1.8857	2.2318	2.3629	1.4693	0.54194	0.79203	2.8089	0.75071	2.2339	0.87063	1.8349	2.0001	1.3729	0.87342	1.2341	1.7772	2.6246	1.0033	1.4028	2.4522	2.1438	2.2796	2.0751	1.7669	0.27863	1.13	0.72099	1.1599	1.9523	2.0247	1.7161	1.6447	1.5675	2.248	2.4614	1.5516	1.7326	1.6996	1.8698	2.2972	1.7829	1.8185
-11.626	-10.349	-9.8444	-9.8022	-10.56	-11.296	-10.62	-10.402	-10.458	-11.69	-11.489	-10.124	-11.271	-10.973	-11.006	-12.076	-10.844	-9.9879	-10.037	-10.84	-10.047	-11.591	-10.623	-10.911	-11.346	-11.444	-9.9193	-10.856	-11.145	-11.15	-10.307	-11.614	-12.017	-10.894	-10.501	-11.434	-10.666	-11.151	-11.291	-11.582	-10.577	-11.518	-10.933	-11.694	-10.839	-10.032	-11.306	-11.646	-11.7	-11.432
-0.86994	-2.1849	-1.2318	-1.6224	-1.3819	-1.9386	-1.1497	-0.82854	-1.2278	-0.061951	-2.7076	-0.38909	-0.92634	-1.5223	-1.2556	-1.5201	-1.9673	-1.6899	-1.2695	-0.81553	-0.48515	-1.5561	-1.4531	-2.5327	-1.876	-1.3282	-1.1125	-2.1396	-1.0443	-2.3733	-1.8112	-1.6229	-2.0027	-2.0857	-1.3722	-2.2973	-1.5516	-2.05	-1.0977	-2.8494	-0.75288	-1.1135	-1.1486	-2.4503	-2.1517	-1.74	-2.9853	-1.2021	-0.41509	-2.2402
-2.2569	-2.7045	-2.0112	-3.6041	-3.1644	-2.8778	-1.9756	-2.4049	-2.6993	-2.3049	-1.8061	-1.0061	-2.362	-2.3509	-1.7013	-1.9124	-2.0593	-2.5405	-1.9582	-2.7071	-1.2343	-3.2216	-2.1366	-3.4273	-2.1577	-2.7005	-2.6985	-1.1225	-3.5694	-1.2649	-2.7531	-2.7274	-3.0988	-3.1299	-1.6972	-2.7371	-2.9581	-3.1354	-1.5405	-2.4254	-3.0575	-2.3424	-3.0533	-3.049	-2.8274	-1.07	-2.2834	-3.3475	-2.6329	-3.1855
4.9335	5.4877	5.6773	4.7385	4.6909	4.5927	5.4012	5.1144	4.885	5.1088	4.5212	5.4071	5.6977	4.4904	4.9443	5.4745	4.3096	3.6859	6.4174	4.9363	3.904	4.1946	4.0387	5.4777	5.5121	4.9634	4.8845	5.4578	5.6571	3.8488	5.4648	5.835	4.6137	5.668	6.1754	5.5394	5.9012	5.7371	4.6042	5.8693	5.5463	5.8813	5.0321	5.5645	5.6236	5.1213	5.9528	5.3102	4.9023	4.3563
-11.735	-12.86	-12.713	-12.556	-13.169	-14.044	-12.411	-13.627	-12.508	-12.877	-12.596	-12.403	-12.308	-11.894	-11.79	-13.386	-11.692	-12.973	-13.446	-12.523	-13.059	-12.762	-13.188	-12.681	-13.54	-13.207	-12.551	-12.565	-13.131	-12.157	-12.265	-12.727	-12.424	-12.335	-12.965	-12.879	-12.731	-12.308	-12.425	-12.741	-12.592	-11.407	-12.771	-12.844	-12.637	-12.361	-12.119	-12.828	-13.229	-13.629
-22.281	-21.952	-21.849	-21.492	-22.044	-22.187	-23.126	-21.149	-22.659	-22.044	-21.197	-22.399	-22.637	-21.388	-22.817	-23.212	-22.834	-22.019	-22.709	-22.2	-21.893	-23.381	-23.531	-21.991	-22.564	-21.544	-22.975	-23.193	-21.851	-22.678	-21.418	-22.226	-23.073	-22.283	-21.341	-22.578	-22.512	-23.104	-22.218	-21.823	-23.711	-21.843	-22.624	-22.803	-22.718	-21.324	-23.008	-22.622	-22.359	-22.112
-1.5996	-2.0649	-1.4821	-1.146	-1.7416	-1.6819	-0.18577	-1.6009	-1.9114	-0.67409	-2.0143	-1.6327	-0.94144	-1.4471	-1.3279	-1.5236	-1.3482	-1.364	-1.1271	-2.0446	-1.6138	-0.79593	-0.64627	-1.0391	-0.73134	-0.96008	-1.9173	-1.0019	-1.317	-0.6244	-0.018582	-2.6434	-2.0409	-0.83944	-1.7529	-0.42971	-1.8093	-1.1486	-1.6266	-2.1256	-1.0616	-1.1421	-2.289	-1.7012	-1.5761	-1.7023	-0.55557	-1.2838	-2.3944	-1.799
-1.4099	-1.9301	-2.3871	-1.1838	-2.3979	-2.478	-0.52673	-1.1178	-0.42064	-1.7406	-2.2656	-0.76593	-0.80803	-2.0548	-1.3807	-1.2369	-0.4962	-1.7714	-1.9626	-2.6288	-2.2051	-0.49123	-0.40266	-1.8484	-0.82206	-1.6006	-1.2023	-1.3806	-1.9168	-0.42412	-1.0759	-1.8432	-1.1738	-1.8811	-1.8515	-1.4941	-0.82492	-0.13047	-1.4364	-1.5361	-1.7324	-1.7391	-0.17485	-0.23443	-2.0232	-1.641	-1.3146	-1.6151	-0.51594	-0.93733
-15.124	-14.188	-15.087	-14.879	-15.648	-14.962	-13.267	-14.228	-15.176	-14.938	-14.34	-14.284	-14.415	-15.172	-14.702	-14.937	-14.666	-14.76	-15.331	-14.24	-14.162	-14.619	-14.125	-15.722	-13.954	-14.637	-15	-13.723	-15.171	-15.71	-15.816	-14.974	-14.896	-13.689	-14.905	-14.871	-13.882	-15.078	-13.714	-14.725	-14.681	-14.222	-14.499	-13.745	-14.787	-15.051	-14.768	-14.446	-15.397	-14.823
-4.7494	-2.9196	-4.0341	-2.7121	-3.7697	-3.8535	-3.3344	-3.1656	-4.1688	-3.4966	-3.5333	-3.7152	-3.931	-4.8161	-3.8663	-3.3999	-3.5845	-4.0667	-3.2397	-3.3848	-3.5135	-4.3072	-3.7826	-2.5824	-3.2856	-3.7858	-4.7622	-3.9221	-3.6051	-3.5201	-4.6673	-3.4895	-5.0623	-4.2551	-4.2338	-2.9621	-3.854	-4.0773	-3.0355	-4.3267	-3.7042	-3.6867	-3.4099	-3.9756	-3.9828	-3.605	-2.7567	-2.8801	-3.4318	-2.7906
-2.8266	-2.4002	-3.0321	-2.2788	-3.6842	-2.848	-1.6321	-3.8542	-2.977	-2.3875	-3.1685	-2.3205	-3.626	-2.2779	-2.675	-2.2131	-1.7258	-2.4852	-2.0171	-2.9728	-2.9648	-3.5753	-2.5392	-2.1414	-3.2357	-2.5488	-3.5926	-1.6606	-2.6231	-2.9654	-2.9379	-2.3712	-2.1831	-3.2507	-2.1536	-3.622	-2.6803	-3.6473	-2.804	-2.4673	-3.6765	-3.4141	-2.7563	-3.0622	-3.7828	-2.4933	-3.0999	-2.6131	-2.0379	-1.9767
3.9464	4.0013	3.1615	2.7149	2.6306	3.3659	3.6287	3.9258	2.8006	3.0503	2.5866	1.0305	3.1207	3.1483	3.5115	2.2417	3.1041	3.0166	3.7787	3.8759	2.268	2.6239	3.0203	3.2283	2.7389	1.7634	3.0815	2.9561	2.17	3.9382	3.9638	2.3645	3.1716	3.3474	3.1704	3.2192	3.0873	3.7251	2.1425	3.2511	2.9001	2.9851	4.4087	3.4525	3.2989	2.4201	3.8321	2.2578	3.4515	1.7299
-13.468	-13.683	-14.339	-15.032	-14.193	-13.471	-13.795	-13.104	-14.466	-14.991	-14.032	-13.357	-13.755	-14.9	-13.989	-14.871	-13.601	-13.917	-13.612	-13.56	-14.208	-14.222	-14.562	-13.515	-13.984	-14.086	-13.599	-13.795	-13.688	-14.062	-14.42	-14.889	-14.341	-14.013	-14.826	-13.859	-13.563	-13.699	-14.591	-15.289	-13.468	-13.159	-12.571	-14.346	-13.865	-13.851	-13.841	-14.605	-13.868	-14.414
1.3521	1.5171	1.5769	2.0087	1.8299	1.0407	2.1249	0.76695	2.4605	1.4513	1.4849	1.673	0.55172	1.9955	1.3464	1.6274	2.0519	2.3747	1.0453	2.2217	1.9493	1.6325	0.081055	1.994	0.44688	1.038	2.9456	1.1379	1.0705	1.6129	2.0747	2.5859	2.8539	1.053	1.776	1.5683	1.9195	2.1856	0.88687	1.429	1.9583	2.1487	1.793	1.7409	1.2049	1.0833	2.0652	1.804	2.0141	2.7726
-20.046	-19.741	-20.121	-21.125	-20.536	-21.146	-21.087	-20.701	-20.917	-21.479	-20.086	-21.813	-20.912	-20.153	-21.248	-20.644	-21.864	-20.28	-21.581	-20.962	-21.327	-20.131	-20.655	-21.415	-20.556	-21.135	-21.512	-21.134	-20.654	-20.214	-20.946	-21.184	-21.357	-20.276	-20.815	-20.733	-21.857	-22.069	-20.596	-20.393	-20.744	-20.664	-21.317	-20.994	-21.299	-21.141	-21.48	-19.303	-19.606	-20.59
-1.2618	0.39492	-0.65961	-0.96591	0.3217	-1.1579	-0.58464	-0.64411	-2.0335	-1.1971	-0.54437	-1.073	-0.69018	-1.3566	-0.26487	-1.2657	-1.4548	-1.7623	-0.52971	-1.8343	-0.76272	-0.80928	0.35555	-1.8946	-0.79011	-0.96244	-0.85159	-0.93677	1.1672	-0.44457	-1.5279	-1.5665	-0.039671	0.023118	-0.66746	-1.2473	-0.64463	-1.2292	-1.1578	-0.29224	-0.41372	-0.5479	-0.10139	-1.0224	-1.6532	-1.1021	-0.62842	-0.78428	-0.56071	-1.3835
-14.053	-14.828	-13.749	-15.59	-14.112	-13.73	-14.488	-14.527	-14.066	-13.588	-14.185	-16.627	-13.512	-15.08	-14.574	-15.353	-14.16	-14.25	-14.751	-14.797	-14.053	-14.292	-14.046	-14.028	-14.959	-14.507	-15.363	-14.704	-14.696	-14.244	-15.839	-14.147	-14.799	-12.878	-14.656	-15.497	-14.723	-14.968	-14.762	-13.587	-15.475	-14.423	-16.075	-14.217	-14.855	-15.334	-14.87	-14.875	-15.011	-14.464
-3.1475	-3.2553	-2.8969	-2.2921	-3.4359	-2.7045	-3.4424	-1.6555	-2.984	-2.0021	-2.1153	-2.5063	-0.58766	-2.1069	-1.566	-1.9933	-2.2938	-1.5557	-1.901	-1.2108	-2.6578	-1.4173	-3.6759	-2.6453	-3.7809	-1.2648	-2.9145	-2.8177	-1.8614	-2.8512	-1.3363	-2.5971	-2.9136	-1.2806	-2.7177	-2.0841	-1.6071	-2.9171	-3.0499	-2.6903	-1.1511	-4.061	-2.3863	-3.3124	-2.1166	-2.8609	-3.4467	-3.3665	-2.2683	-1.9554
-11.975	-11.423	-10.363	-11.573	-11.436	-11.535	-12.752	-11.746	-10.579	-12.339	-12.143	-10.877	-12.439	-12.535	-11.52	-12.286	-12.827	-11.469	-11.936	-11.43	-11.87	-11.757	-12.888	-12.13	-11.985	-11.515	-11.242	-11.336	-10.652	-10.768	-10.611	-11.109	-11.723	-12.496	-12.54	-11.908	-11.619	-11.374	-12.221	-11.711	-11.268	-11.972	-10.884	-12.15	-10.72	-11.052	-10.872	-11.956	-10.108	-11.783
-2.021	-2.8068	-2.2	-2.4979	-1.0027	-2.8805	-3.031	-1.758	-2.6663	-2.9982	-2.301	-2.3269	-3.8006	-1.9415	-3.305	-2.6987	-2.9315	-2.9873	-3.2745	-3.3934	-1.7583	-3.6021	-2.9224	-2.7114	-2.9174	-3.4169	-2.577	-2.3497	-2.452	-2.6591	-2.677	-1.9407	-3.1253	-2.6743	-2.6508	-1.1323	-3.165	-3.0679	-2.7899	-3.2821	-3.0208	-2.7397	-3.2328	-2.5588	-3.4452	-2.8586	-2.5682	-3.1882	-1.0592	-2.6143
-4.3715	-5.2399	-5.5846	-5.4018	-5.0524	-5.0323	-5.8291	-6.0538	-4.8198	-4.6898	-5.4817	-6.0055	-5.2497	-5.4246	-5.6354	-6.2041	-5.2649	-4.8979	-6.4356	-5.4858	-6.0085	-5.3753	-5.6161	-5.0538	-5.5738	-5.2954	-5.8678	-4.6423	-6.2976	-5.1223	-5.9463	-5.8492	-5.7547	-5.408	-5.6075	-5.1525	-5.9695	-6.3269	-4.7222	-5.1022	-5.8915	-5.4576	-4.7496	-5.3429	-6.3965	-5.5745	-5.8513	-5.1363	-6.0786	-6.3974
-12.634	-11.899	-11.315	-12.372	-11.418	-12.222	-12.329	-11.797	-11.65	-11.966	-12.65	-11.979	-13.045	-11.042	-12.207	-10.836	-11.571	-11.928	-12.262	-11.853	-11.863	-12.195	-11.091	-11.273	-11.549	-12.317	-11.611	-12.067	-11.601	-12.617	-11.806	-10.677	-13.349	-11.267	-11.878	-11.725	-11.361	-13.242	-11.09	-11.077	-11.729	-12.002	-10.017	-11.5	-11.977	-11.503	-11.713	-11.902	-11.664	-12.031
-1.3722	-1.8945	-0.49223	-2.1351	-1.9279	-1.3057	-1.3073	-0.87291	-1.1448	-0.22067	-1.4635	-2.2238	-1.3491	-0.19314	-1.3444	-0.79091	-0.64155	-1.8368	-1.542	-1.6055	-0.518	-1.9407	-1.6933	-1.2268	-1.4966	-1.2995	-1.084	-1.6029	-1.5929	-0.40487	-1.8741	-0.7929	-1.1626	-0.94775	-1.9033	-2.1182	-1.7692	-1.3996	-1.3501	-1.5075	-1.6819	-1.2959	-1.8938	-0.7865	-1.7865	-1.3218	-0.86472	-1.5141	-0.37385	-0.89943
-10.801	-10.524	-11.389	-11.43	-11.63	-10.05	-11.418	-12.755	-11.6	-10.808	-10.971	-10.162	-9.8603	-10.488	-11.303	-11.609	-11.212	-9.0797	-11.024	-10.567	-10.819	-10.268	-11.613	-10.594	-10.007	-10.045	-10.792	-10.488	-10.73	-10.496	-10.246	-10.206	-10.24	-11.201	-11.094	-10.982	-10.703	-9.7998	-11.052	-10.5	-11.195	-11.288	-12.286	-11.034	-9.4367	-10.578	-10.81	-9.8227	-9.6442	-10.894
-9.5928	-10.33	-7.8651	-8.7482	-9.777	-9.0624	-8.995	-8.0852	-8.9369	-9.3672	-8.5762	-8.8725	-8.9433	-9.0455	-9.0382	-8.4337	-9.1739	-9.9521	-8.7634	-8.674	-9.8997	-9.0058	-8.3242	-10.288	-8.7411	-9.5414	-8.9411	-8.8583	-10.026	-8.8271	-9.4997	-10.018	-9.276	-9.0201	-11.047	-9.9916	-8.063	-9.3935	-9.4908	-9.0033	-9.005	-8.9308	-9.4686	-8.9254	-8.0198	-9.0411	-8.8717	-7.5592	-7.957	-9.1307
-13.953	-13.059	-13.274	-13.28	-12.568	-13.643	-12.395	-13.233	-12.321	-13.744	-13.476	-13.961	-14.224	-13.14	-12.572	-11.858	-12.652	-12.192	-13.053	-13.762	-13.044	-13.092	-12.829	-13.486	-12.57	-12.54	-12.674	-13.273	-14.169	-12.647	-13.845	-13.281	-12.816	-12.324	-12.125	-12.659	-13.463	-14.038	-13.409	-13.423	-12.616	-14.189	-12.414	-12.711	-13.386	-13.44	-12.451	-13.523	-13.979	-13.854
-3.008	-2.368	-2.2569	-2.0506	-3.0333	-3.7031	-3.2847	-2.9474	-2.3642	-2.5068	-3.5736	-2.7311	-2.8088	-3.1767	-2.3928	-2.6368	-2.6388	-3.5572	-2.2056	-1.9213	-2.2244	-3.1654	-2.5518	-2.8266	-3.0242	-1.7825	-2.5359	-2.7715	-1.886	-2.8399	-2.1337	-1.9867	-1.7358	-3.283	-1.6015	-2.1716	-3.5631	-3.1647	-3.1699	-3.8376	-2.8511	-2.5482	-2.3624	-2.695	-2.359	-1.7851	-1.5295	-2.9433	-2.4072	-3.4148
-7.5255	-6.8711	-8.2259	-6.9135	-6.5944	-7.9199	-7.2391	-7.0439	-7.2721	-7.085	-7.8088	-7.0671	-6.3394	-8.855	-7.1898	-7.7991	-8.5772	-6.9998	-7.792	-7.7005	-7.5301	-8.8572	-7.4891	-8.0619	-8.1297	-6.6026	-7.7104	-9.0416	-8.1969	-7.261	-7.771	-6.9016	-7.9876	-6.1942	-7.2776	-7.2487	-8.0244	-7.1317	-7.2396	-8.7827	-7.0404	-6.8467	-7.7383	-8.0271	-8.0265	-7.9288	-8.5041	-7.6358	-7.3112	-8.1943
-4.8458	-4.7668	-3.6898	-4.0928	-3.6938	-4.1753	-4.4616	-4.0987	-5.0054	-3.6861	-3.3632	-3.3809	-4.6804	-4.8752	-3.0989	-4.2713	-4.2633	-3.6853	-4.4578	-3.4716	-4.3645	-5.3054	-4.1289	-4.3318	-4.3584	-4.4275	-3.9738	-3.8724	-4.2424	-3.0255	-3.4864	-4.4261	-4.5601	-3.013	-4.553	-4.8621	-4.5148	-3.3165	-3.5105	-3.6001	-3.7953	-4.5269	-3.8039	-4.8972	-3.8574	-4.3718	-3.6619	-4.3127	-4.4027	-4.0058
6.6221	5.9785	5.5073	5.761	6.3946	6.7584	7.192	6.2648	7.0492	7.4003	7.06	6.4419	6.983	6.7778	7.0432	5.2131	6.6297	6.8845	5.6196	6.9039	5.9805	6.5916	7.1139	7.3447	5.645	5.7811	6.1074	6.6432	7.1273	6.9295	7.4341	6.0374	7.5531	7.5792	6.4603	6.4037	6.846	5.8742	6.9125	5.8849	6.7943	7.7697	7.7127	6.5371	7.0076	6.2351	7.3372	7.1939	7.2321	6.845
1.7022	0.32982	2.5784	0.31076	0.91882	1.5661	1.2846	0.91661	2.1065	2.388	2.4206	1.2749	0.59723	1.5585	1.0864	2.1026	0.88016	0.61123	0.73394	1.0372	1.8331	1.6895	1.3392	1.4369	0.85168	1.4177	1.1243	0.14953	1.0573	1.2875	2.2044	0.69119	0.40376	1.5029	1.547	0.94152	-1.0783	0.80593	2.0828	0.41959	0.61485	2.0001	0.95753	-0.29037	0.90399	1.8898	0.49408	0.58772	0.97063	2.847
10	9.2232	10.222	10.387	10.169	9.4218	9.5115	9.197	8.7198	9.2033	10	9.699	9.6578	8.3021	10.922	8.6646	8.7256	10.054	10.212	9.5608	10.011	10.175	11.183	9.8704	10.955	10.796	9.7758	9.2276	10.274	9.8381	9.6332	9.4399	9.533	9.9313	9.4495	9.6481	9.4603	9.4353	9.4127	11.006	9.3957	9.7865	9.7357	8.9808	10.516	8.7883	9.582	10.105	9.6687	9.7628
-12.085	-12.864	-12.748	-12.604	-13.195	-12.03	-13.397	-12.348	-13.19	-13.123	-12.579	-13.304	-12.858	-13.154	-12.924	-12.884	-12.761	-12.71	-13.006	-11.067	-12.538	-13.468	-12.624	-13.724	-13.01	-12.612	-13.036	-13.266	-12.016	-12.825	-12.037	-11.977	-12.796	-11.798	-11.761	-12.619	-13.486	-13.288	-12.976	-12.838	-12.174	-12.345	-11.947	-12.487	-12.711	-13.76	-12.635	-12.601	-13.133	-12.765
8.0839	8.7086	7.9312	8.8537	8.7068	9.3699	8.2658	8.6563	9.8399	9.8881	8.8565	8.7669	8.7265	9.1029	8.6567	9.547	8.0236	9.9365	9.0209	9.0436	8.5953	8.165	8.7093	8.512	9.1452	8.1296	8.8354	8.3485	8.4466	8.4902	8.503	8.1349	8.0114	7.8657	8.1349	9.9708	9.4802	8.2299	9.1411	8.3486	8.7153	9.5114	9.7594	8.9174	7.4848	7.6386	8.7122	9.1585	7.934	8.7579
-9.972	-10.461	-10.215	-10.717	-10.43	-10.422	-9.964	-11.133	-10.021	-10.014	-9.7546	-11	-9.372	-9.3098	-10.01	-10.022	-11.103	-9.7629	-11.207	-10.672	-10.226	-9.9612	-10.314	-9.0809	-10.867	-8.9705	-10.599	-9.8623	-10.286	-10.617	-10.788	-9.6672	-10.378	-10.679	-9.6428	-10.322	-9.5692	-9.806	-10.111	-10.311	-11.443	-10.031	-10.141	-9.6603	-9.9396	-10.089	-10.058	-10.464	-10.387	-10.045
-11.652	-11.53	-12.758	-12.276	-12.852	-11.831	-11.763	-11.517	-11.924	-10.802	-12.756	-11.685	-12.308	-11.845	-12.392	-13.506	-11.292	-12.562	-12.464	-11.132	-11.747	-10.785	-12.489	-11.144	-11.466	-10.434	-12.508	-11.137	-11.42	-10.914	-11.948	-10.8	-11.349	-12.104	-11.527	-11.634	-11.101	-11.65	-10.863	-12.481	-11.732	-12.243	-13.501	-10.368	-12.179	-11.224	-11.616	-12.188	-12.299	-11.692
-14.076	-13.902	-11.439	-14.097	-12.929	-13.632	-12.813	-13.646	-13.298	-13.237	-13.51	-12.643	-14.055	-12.882	-13.476	-12.563	-13.02	-13.556	-13.789	-13.874	-12.572	-13.055	-12.983	-12.745	-13.675	-13.581	-13.971	-12.881	-13.184	-13.056	-12.965	-13.591	-12.816	-13.449	-12.334	-13.518	-12.826	-13.022	-13.466	-12.411	-13.136	-13.74	-12.634	-12.738	-13.602	-14.087	-13.12	-12.349	-14.235	-13.378
8.0025	9.6136	8.2805	8.2167	9.2375	7.615	8.7549	8.4462	9.3725	8.5368	8.0564	8.9064	8.4836	9.356	8.8186	8.5892	9.0372	8.5533	8.861	8.651	9.5357	7.8887	9.1193	8.8086	7.5501	8.53	9.0585	9.445	7.5451	8.0042	9.218	9.2253	7.822	9.3885	8.9515	8.4947	8.7635	9.555	9.1563	8.3678	8.2417	8.8162	8.9988	7.9717	9.4933	8.3103	7.4505	8.7924	9.0574	8.5258
-0.68884	0.20653	-0.21152	-0.33248	0.10479	-0.2948	-0.20197	0.91137	0.050409	-0.38514	-0.19191	-0.72921	0.038924	0.00049199	-0.34248	-0.73079	0.39492	0.86086	-0.045755	-0.20702	-0.49452	-0.93419	-0.23052	0.51401	-0.58687	0.43453	-1.3572	-0.12513	-0.38221	0.65258	-0.41577	-0.98304	-0.29072	0.1848	-0.15757	-0.5133	-0.99057	-0.084419	-0.32609	0.14232	-0.042398	-1.1253	-0.79721	-0.16603	-1.1623	-0.96857	0.044813	-1.7392	0.62457	0.82679
-12.471	-13.343	-13.127	-14.039	-13.067	-13.624	-12.798	-13.499	-13.909	-12.619	-13.147	-12.166	-13.306	-13.292	-13.225	-12.892	-13	-13.522	-14.312	-14.118	-13.038	-13.138	-13.352	-13.102	-12.983	-11.897	-13.029	-13.081	-12.999	-13.166	-13.982	-12.864	-14.172	-12.07	-12.299	-12.873	-12.836	-13.56	-13.868	-13.399	-14.044	-13.317	-13.132	-14.213	-11.844	-13.986	-13.102	-12.084	-12.686	-12.338
-14.969	-14.813	-14.895	-15	-14.081	-14.902	-14.924	-15.175	-14.272	-14.046	-14.681	-13.93	-15.52	-15.468	-14.523	-14.775	-14.625	-14.979	-13.754	-14.245	-14.202	-13.295	-12.827	-14.761	-14.605	-15.587	-14.898	-14.089	-14.279	-14.855	-13.91	-14.662	-13.995	-14.464	-14.268	-14.393	-14.318	-14.659	-14.216	-14.33	-14.195	-15.245	-14.516	-13.924	-14.711	-13.636	-15.587	-14.069	-14.69	-13.897
-1.4105	-1.6038	-2.7375	-2.634	-2.0889	-1.8555	-2.3337	-2.3068	-1.7834	-2.3416	-2.32	-0.93628	-2.5548	-0.52803	-1.9294	-1.5901	-2.6442	-1.8178	-1.6908	-0.62521	-0.50437	-1.9936	-3.2662	-1.0913	-1.38	-1.3688	-2.2496	-1.3023	-2.0139	-1.6972	-2.4819	-2.0963	-1.592	-2.5001	-1.9795	-1.9202	-0.9911	-1.9786	-1.1882	-1.1207	-1.12	-2.4158	-1.1108	-1.948	-1.7648	-0.89018	-1.2585	-2.2781	-1.4967	-1.8919
5.9759	5.2424	6.7009	5.317	5.2808	5.361	5.1428	5.6621	6.5117	5.4274	5.9938	5.0284	4.4458	6.3535	6.3202	6.5581	5.9067	6.1587	6.6355	5.6103	5.7174	5.7994	4.952	5.0403	5.3461	6.5886	4.6326	7.0052	5.3789	5.0297	5.4716	4.4087	5.5918	5.4955	5.7851	4.6579	6.2972	5.9144	5.6078	6.2625	5.6573	6.2649	5.9538	6.0015	5.2838	6.2523	4.8391	4.348	6.1812	5.7152
-13.005	-12.61	-13.439	-14.611	-13.297	-14.241	-14.23	-12.687	-13.956	-13.904	-13.261	-14.607	-13.633	-14.109	-13.589	-14.71	-13.864	-13.944	-13.605	-14.829	-13.279	-13.359	-14.216	-13.792	-13.921	-14.469	-13.27	-14.454	-14.311	-13.645	-14.83	-14.197	-14.438	-13.931	-13.416	-13.765	-13.686	-14.136	-13.662	-14.331	-13.976	-14.349	-14.08	-13.935	-13.726	-13.059	-14.042	-13.96	-14.63	-13.573
-2.1617	-0.8504	-1.8762	-0.51896	-1.4715	-1.9056	-1.3258	-1.2322	-1.2755	-0.59268	-0.55968	-1.6881	-1.9317	-1.4803	-0.85773	-2.2453	-1.4272	-1.1301	-2.22	-1.7132	-1.0645	-1.9138	-2.3177	-1.7495	-1.8784	-1.5716	-2.2648	-1.1132	-2.4741	-1.7715	-0.74624	-0.12238	-0.92692	-2.1813	-1.2501	-1.5912	-1.7272	-1.5923	-1.9638	0.015873	-2.0822	-0.74848	-1.7125	-1.8312	-1.4419	-1.1518	-1.4412	-1.4682	-0.79535	-0.70353
-0.28162	0.15288	0.70383	0.97454	0.43942	-0.59768	0.6306	-1.1471	-1.2123	-0.32434	-0.1254	-0.36195	-0.21922	0.50201	-1.0984	-0.17222	-0.24891	-0.052901	-0.31946	-0.54891	-0.15164	0.58136	-1.0892	-0.45541	-0.16042	0.060873	0.20584	-0.17236	-0.24163	0.057667	-0.14133	-0.75861	-0.82077	-0.17361	-0.67266	0.063303	-0.87574	-0.0046985	-0.72044	-0.37106	-0.33265	0.19194	0.69397	0.84827	-0.2264	-0.40706	-1.3326	-1.4261	-1.239	-1.0821
9.9943	10.739	9.5894	9.991	9.6792	9.5299	9.3345	9.7789	10.132	10.741	10.068	9.872	10.738	9.1661	9.781	9.003	9.7102	9.9564	9.1621	9.3906	9.3149	9.6157	10.267	9.9731	10.387	11.015	9.8194	9.2006	8.6442	10.299	9.7079	9.3973	9.017	8.9448	9.5543	10.054	10.392	9.5744	9.4935	8.9131	9.7959	9.9727	11.036	10.34	9.4378	10.074	10.424	10.037	9.3043	10.61
-5.512	-5.4495	-4.4841	-6.7725	-5.3363	-6.1213	-5.1846	-5.3254	-5.3418	-5.6092	-5.2674	-5.12	-5.1667	-5.8378	-5.1042	-5.5072	-6.1778	-5.1621	-6.1653	-5.8052	-4.7474	-5.6598	-5.7174	-6.8624	-6.5123	-5.6079	-5.2014	-5.2785	-5.183	-5.5344	-5.6188	-4.7869	-4.9896	-5.752	-5.4107	-6.5645	-5.1585	-6.1139	-5.3774	-5.2258	-5.5686	-4.9601	-4.9145	-4.8367	-6.1106	-5.6202	-5.3861	-5.5633	-6.4194	-4.8015
-3.8702	-4.3058	-3.0914	-3.8483	-4.833	-3.2961	-4.3443	-2.8583	-2.3832	-4.7814	-4.7051	-4.1359	-3.5325	-4.6495	-4.1208	-3.6517	-4.466	-4.0718	-4.2931	-4.0346	-3.1273	-4.4389	-3.7683	-4.9444	-3.5715	-3.7524	-4.2876	-3.8993	-3.8515	-3.5204	-4.4251	-4.4396	-3.6839	-3.7235	-3.4242	-4.0516	-3.5804	-4.1043	-3.0683	-3.4345	-4.1854	-4.3264	-3.894	-4.852	-3.9516	-3.5998	-3.0679	-4.8067	-2.94	-3.296
2.0015	1.1366	0.84095	1.6162	1.7131	1.5859	1.488	2.1217	2.3824	1.2379	1.2419	2.3731	1.7652	1.2041	2.2273	0.47054	2.3842	1.6049	1.1008	0.7574	0.89944	0.084245	1.6198	2.4856	1.1367	1.8488	1.3036	2.4484	2.9077	1.5245	0.41397	1.9871	1.7339	2.2948	0.66475	1.7291	1.9474	1.4198	3.1517	1.2796	2.2924	2.3206	0.91908	2.2899	2.3912	1.0164	0.69999	0.77747	1.6372	2.2912
-2.0756	-1.829	-1.5145	-0.70002	-0.90383	-1.7034	-1.9695	-2.464	-2.2138	-2.0408	-1.4982	-0.86196	-1.6108	-1.4317	-1.2816	-0.6713	-1.6331	-1.9352	-0.77938	-0.47923	-1.9652	-0.48837	-1.5475	-0.21524	-1.7952	-2.2269	-1.5459	-1.4425	-0.9719	-0.79788	-0.80543	-1.7024	-1.4553	-2.0865	-2.1673	-1.725	-2.0706	-0.38427	-1.243	-1.3025	-1.7203	-1.4165	-2.0149	-0.45156	-1.1204	-1.5163	-2.0071	-1.0902	-2.7604	-1.0977
1.5541	1.4255	3.4409	1.4741	2.5293	1.7363	1.156	0.56407	1.0351	2.3099	2.4299	1.1385	1.4436	1.645	2.2646	1.8806	3.0726	2.4452	2.9781	1.8837	1.1296	2.4497	1.0079	0.49443	2.4278	0.15164	1.4903	0.6202	1.8016	0.99864	1.6075	1.627	1.5449	2.0065	1.4915	1.88	1.2013	1.7739	1.1473	0.47889	1.6393	0.56486	0.5308	-0.22396	1.4063	1.2806	2.6404	0.77787	1.636	0.87712
3.403	3.1979	2.7968	3.2717	2.4059	3.486	3.3024	2.4286	3.3752	2.6807	2.6267	2.0412	3.4769	2.8542	4.0148	2.0783	2.1802	2.4027	3.0019	3.3001	3.0624	2.3602	3.2844	3.9721	2.3339	3.1382	2.8622	3.1791	3.4212	3.1301	3.1738	2.7949	2.8112	2.3443	3.1742	4.3328	2.6017	2.3464	3.5445	2.7562	2.1856	1.7755	2.2443	2.9239	3.4189	2.8057	3.2413	3.1032	2.9685	2.6375
1.2543	1.9767	1.948	1.265	-0.66911	2.2146	1.8422	1.4785	1.4864	1.8082	0.69402	0.8248	2.0951	1.9034	0.95396	1.1667	1.2005	1.6025	1.1309	1.2627	2.8404	1.3288	0.7273	1.8697	1.4769	1.5452	1.9801	0.77339	1.6913	1.3469	2.499	1.5509	0.97141	3.1808	1.625	1.4558	1.0015	1.5694	0.31325	2.6635	2.0207	1.4841	0.87386	2.0418	2.5748	1.0808	1.1794	1.7764	2.2913	1.0185
-12.172	-10.829	-12.218	-11.387	-11.383	-11.976	-11.864	-11.156	-11.915	-11.469	-12.833	-12.071	-12.11	-11.691	-11.018	-10.527	-11.298	-13.308	-12.273	-12.328	-12.524	-11.56	-11.289	-11.871	-11.745	-12.017	-11.978	-11.227	-11.774	-12.014	-11.24	-11.747	-12.395	-11.859	-10.936	-12.479	-11.093	-11.039	-12.598	-11.106	-11.171	-11.501	-11.875	-12.567	-10.721	-11.526	-11.08	-12.352	-11.648	-11.491
-1.9654	-2.8527	-2.5108	-2.7007	-2.2388	-2.0874	-2.1159	-2.3105	-2.1328	-3.5478	-2.7926	-2.9728	-1.726	-3.3873	-2.2615	-1.7226	-2.5357	-1.9462	-3.0099	-3.3234	-2.8585	-2.9748	-2.4754	-2.4187	-2.2977	-2.6246	-3.4638	-1.8446	-2.4441	-2.2339	-3.009	-2.7359	-1.6834	-1.1374	-2.7608	-2.1428	-1.7966	-2.4748	-3.0291	-2.7899	-3.7314	-1.984	-2.5464	-3.2134	-3.115	-2.0671	-2.0678	-3.6287	-3.0024	-2.1028
6.0179	6.5586	7.0323	6.72	6.8303	6.9804	7.7896	6.5879	6.1509	5.8487	6.9216	6.9161	7.2056	6.9825	6.2839	6.1646	6.9908	7.1865	6.279	5.8512	7.3473	6.8839	6.8012	7.691	6.8928	6.2764	6.4223	6.7541	6.7867	5.1609	6.3857	6.4978	6.3385	7.25	5.5569	7.096	7.0459	6.6689	6.035	5.98	6.8724	6.8053	7.7236	6.6632	7.0283	7.1296	4.8674	6.7269	6.5389	7.269
-3.0515	-3.4163	-2.7202	-3.2405	-1.8911	-3.0941	-2.9544	-2.3824	-3.3052	-3.1452	-1.6675	-2.6733	-1.5961	-3.7789	-2.6474	-1.0723	-2.8184	-2.6522	-2.6948	-1.9192	-1.9381	-1.8058	-2.0194	-2.3832	-2.4766	-1.817	-3.8968	-2.0268	-4.2128	-2.1551	-2.6313	-2.4949	-2.2549	-3.1173	-1.9231	-2.2212	-2.5966	-3.2197	-2.2226	-2.4801	-2.2098	-2.7651	-1.9431	-1.8749	-3.2285	-2.4641	-3.3467	-3.3503	-3.4527	-3.1296
-5.8978	-6.1974	-6.0028	-4.3118	-5.2057	-5.1137	-5.7746	-5.9008	-5.0286	-4.8393	-5.4145	-4.9315	-4.427	-5.6738	-5.18	-6.2482	-7.2588	-6.2983	-5.3802	-5.1142	-5.124	-5.981	-4.4976	-5.3535	-6.4413	-5.4224	-5.3939	-6.0657	-5.8693	-6.2707	-5.537	-5.9821	-4.7104	-5.41	-6.0645	-5.7675	-5.5932	-5.2576	-6.3578	-6.0822	-5.853	-5.2875	-5.9008	-6.2488	-5.213	-5.2117	-5.4232	-5.1548	-5.5486	-5.4848
0.76684	-0.93834	0.45372	-0.73358	-0.082281	-1.0039	-0.67221	-1.5086	-0.22952	-0.26674	0.27327	-0.020876	-0.2922	0.79265	0.54949	-1.119	-0.10139	-0.20997	0.22355	-0.2319	-0.20347	-0.10575	-0.31887	0.047382	-0.075362	-0.011193	2.0171	-1.6813	0.12595	2.1786	0.20538	-0.79348	0.71659	-0.51154	0.040263	0.7547	-0.90098	0.062982	-0.083164	0.068194	0.58975	0.67585	0.68421	-1.0595	-0.34537	-0.094383	0.60774	-0.6464	0.34967	0.46117
-0.85707	-0.58094	0.50959	0.15321	-0.3227	0.40759	-0.13505	-1.1131	-0.023389	-0.35389	-0.007405	0.51545	0.0070769	-0.52634	0.14698	0.32794	0.10028	0.43756	-0.97609	0.5337	-0.20952	0.60531	0.92142	0.35789	1.0223	-0.83907	-0.38382	0.79007	0.010199	0.81275	-0.50831	-0.69483	-0.91092	-0.35998	-1.9977	0.47031	0.5697	-0.36119	0.75904	-0.8371	-0.24678	0.29182	-0.30144	0.6067	-0.37204	-0.57499	-0.12355	-0.32671	0.96265	0.080656
10.522	10.272	9.1348	10.196	10.313	8.88	9.7685	9.7761	9.8765	8.9163	10.82	9.8731	10.338	9.0573	10.924	10.552	9.4426	9.9507	9.7455	10.151	9.3017	10.436	8.986	9.3618	9.4414	7.8796	10.44	9.4806	9.4552	10.636	10.033	9.8234	9.041	9.4052	10.265	9.504	10.234	8.9834	10.27	9.8116	9.5784	9.2836	9.1868	11.328	9.1398	10.46	9.9557	9.4771	8.8689	10.019
7.3884	8.0033	8.6302	7.7733	9.3196	8.5464	9.3138	8.1643	8.8065	7.8162	8.5274	9.3047	8.6291	9.3515	9.2775	8.8829	8.3319	8.5818	8.0452	7.4853	8.0927	9.2571	9.3501	7.9148	8.5724	8.0376	7.8347	8.2999	9.3334	9.2901	10.514	9.3412	9.6471	8.0446	7.2079	7.816	8.6277	8.2194	9.2187	8.3472	10.529	8.2308	8.1268	8.9123	7.7222	8.2995	8.8629	8.824	8.1071	9.46
-13.717	-14.485	-15.157	-13.228	-14.423	-13.545	-13.464	-14.35	-13.804	-15.25	-13.914	-14.098	-14.593	-14.115	-13.55	-13.937	-14.006	-13.734	-13.669	-13.858	-14.205	-14.186	-13.976	-14.241	-15.249	-13.689	-13.977	-13.851	-13.458	-14.125	-12.87	-13.686	-14.33	-12.618	-14.248	-13.969	-14.443	-14.075	-13.814	-14.361	-14.762	-14.284	-13.852	-13.845	-13.54	-14.643	-13.068	-13.821	-13.788	-13.798
7.8166	6.2622	7.0135	7.3989	6.9028	7.1862	6.9177	7.2538	7.0015	6.3074	7.384	6.4473	7.2585	6.4086	5.8183	7.1284	6.6478	6.7744	6.9376	6.0806	6.4978	6.9088	6.8704	6.9768	6.5835	6.085	7.8146	8.1226	7.3131	6.9926	6.0609	7.7681	6.4873	6.3775	6.6248	7.5164	5.7485	7.4769	7.329	6.7228	8.3261	6.7233	5.2742	6.2126	7.2926	6.8492	5.3729	7.1256	7.6266	8.2613
7.965	8.5372	8.3125	8.1879	6.6199	8.1846	8.7181	9.3722	7.8695	8.4491	7.6644	8.8	8.7752	7.624	8.9116	7.5721	6.9989	8.2487	8.2925	9.4818	8.7383	7.7883	8.4952	8.4958	7.9222	7.9634	7.3364	8.7379	7.9729	8.3026	7.1135	8.4092	7.3704	7.3001	8.0184	8.1187	7.4312	7.1401	7.1659	6.8328	8.0132	8.1027	8.5893	8.7098	9.2284	7.7453	7.9116	8.515	7.3058	9.31
-3.3604	-3.6955	-2.4568	-1.9021	-3.9582	-3.33	-2.1896	-3.2518	-4.4889	-3.4038	-3.856	-3.2987	-3.9107	-3.145	-2.0256	-3.365	-3.9163	-2.7826	-2.8844	-3.8467	-3.6417	-2.9797	-3.1662	-4.2381	-3.4795	-3.12	-4.1531	-3.2273	-2.8537	-3.614	-3.5176	-3.9387	-3.0037	-3.5984	-3.6974	-2.9008	-2.9773	-2.9155	-3.0034	-2.8687	-3.722	-2.789	-3.7959	-1.6528	-2.6373	-4.4722	-2.1261	-3.4782	-3.222	-2.4661
-11.498	-10.45	-11.997	-12.201	-11.322	-12.629	-11.74	-11.839	-10.565	-11.178	-12.557	-12.434	-12.147	-11.369	-12.911	-12.312	-10.977	-11.693	-11.781	-11.33	-11.819	-11.65	-11.174	-11.956	-11.692	-12.474	-10.678	-10.952	-10.739	-10.597	-11.265	-12.772	-11.284	-12.214	-10.913	-11.311	-12.036	-10.524	-10.404	-12.312	-11.895	-11.103	-11.6	-11.404	-12.198	-11.124	-11.613	-11.912	-11.633	-12.063
-5.2045	-6.5945	-5.8723	-5.556	-4.7771	-4.8771	-5.4398	-6.0133	-6.1033	-5.3384	-6.1008	-4.8061	-6.2636	-5.6619	-6.1049	-5.8323	-6.1957	-5.593	-4.944	-5.3767	-6.2132	-5.6033	-5.1159	-5.5884	-5.5843	-4.9815	-5.3938	-4.7512	-6.6882	-6.3797	-5.508	-6.5414	-4.6817	-5.0949	-5.0005	-6.8317	-5.4588	-5.5488	-5.9702	-5.7433	-6.2085	-5.1807	-5.5815	-6.0455	-6.6815	-5.8108	-6.3082	-5.8533	-5.2366	-6.6488
-0.56234	-1.4181	-0.60681	-1.258	-0.29496	-0.58927	-0.56623	-0.5217	-0.10383	-1.0817	0.17756	-1.0015	-0.43373	-0.97277	-1.8251	-0.77843	-0.8833	0.41288	0.053723	-1.4636	-1.0462	0.37304	-1.4854	-0.10465	-1.2819	-0.89007	-0.18214	-1.6163	-0.97983	-0.99804	-1.2361	-0.77774	-0.50761	-0.86907	-0.18173	-1.0752	-1.2179	-0.44124	-0.56163	0.22413	-1.6454	-0.80034	-0.31112	-0.30759	-0.924	-1.2254	-0.21476	-0.42581	-0.82739	-0.82401
-1.0069	1.0352	-0.64091	0.10873	0.59168	0.23966	-0.1492	0.044457	0.34973	-0.67213	-0.1406	0.90007	-0.52386	0.061312	-0.14892	0.33897	0.69509	0.030178	-0.23269	-0.28244	0.030827	0.75637	-0.25358	1.533	0.7396	0.022208	-0.2772	-0.047174	-0.011229	1.543	-0.25824	0.2869	-0.12536	0.44784	0.55175	-0.77026	0.75788	-0.44026	1.1178	0.046167	-0.36791	-1.3524	-0.59019	-0.59782	-1.2517	-0.74068	-0.068579	0.35432	0.49894	-0.31984
-9.7318	-8.7865	-9.1502	-9.5286	-8.5404	-8.0354	-10.126	-8.3757	-8.9604	-8.6577	-8.738	-7.9728	-9.3806	-9.5641	-8.1541	-8.2224	-9.9878	-8.9313	-8.6234	-9.5513	-8.6003	-7.7819	-8.8112	-9.9223	-8.9559	-9.2338	-8.8315	-9.9247	-8.4955	-9.1131	-9.758	-8.794	-9.2459	-8.6552	-9.2641	-10.109	-8.6189	-9.4646	-9.6939	-8.5712	-8.1027	-9.8988	-8.6782	-9.54	-9.6573	-8.7937	-9.4098	-9.0497	-8.7967	-8.3429
-4.8911	-5.4689	-5.514	-5.7224	-5.5544	-5.6565	-5.3301	-7.325	-5.7185	-5.6144	-5.1933	-6.3839	-5.7653	-5.8862	-5.4333	-5.0406	-5.8436	-5.8504	-6.5571	-5.7191	-5.4668	-6.5262	-5.635	-4.4716	-5.3673	-4.2041	-6.8158	-4.9154	-5.7063	-5.2294	-5.1687	-5.4414	-5.3571	-6.2229	-4.708	-6.3581	-5.5982	-4.8447	-3.4019	-4.4995	-6.6592	-4.4945	-5.2711	-6.6522	-5.5281	-5.835	-6.301	-5.4346	-5.5949	-6.158
7.0509	7.5117	7.3759	6.9032	6.3069	7.2028	7.5101	6.1499	6.9432	5.953	6.3268	5.7652	7.3603	7.411	7.2354	6.203	7.603	6.9135	6.4724	6.7878	7.7453	7.8102	7.1701	7.4282	6.2966	6.9873	7.1726	6.8873	6.4515	6.7844	6.5587	6.0792	6.3257	7.5528	6.4685	7.0512	6.6691	7.0988	6.0664	7.1927	7.2101	6.7937	7.2384	5.721	7.0193	7.7729	7.189	6.8143	5.735	8.2165
-0.93537	0.091261	-0.23525	-1.0026	-1.3488	-1.3542	0.51508	-1.063	-1.454	-1.9855	-1.2069	-1.0155	0.23509	-0.47215	-1.2698	-0.033422	-0.17443	0.099497	0.35433	-0.98841	-0.2432	-1.0155	-2.0736	-0.42099	-0.21976	-0.28954	1.5739	-1.0805	-0.47041	-1.0553	0.45584	-1.4429	-2.3524	-0.22388	0.51671	-0.65705	-0.2903	-0.41426	-1.3465	-0.11632	-1.6982	-0.59926	-0.23975	-0.95459	-0.93366	-0.077924	-0.74343	-0.656	-1.1836	-1.7404
1.4257	0.59071	1.4036	0.12231	2.3939	1.7056	0.70878	2.2899	1.6797	1.4533	1.978	1.661	1.084	1.7711	1.6589	2.9039	1.5795	0.473	1.3615	1.1892	1.4773	1.4879	2.1311	1.9476	1.5429	1.5849	1.9086	1.4318	1.5369	2.3952	0.85877	1.804	2.2351	2.1119	1.1978	2.5045	1.3074	1.9772	2.3025	2.606	1.4921	1.6781	0.9252	1.5808	2.3009	0.8857	1.2882	1.5719	1.02	2.1101
-3.0687	-3.8022	-3.2268	-3.6671	-4.3048	-3.6139	-4.1205	-2.8092	-3.3286	-3.6443	-3.2715	-3.1495	-2.9751	-2.8261	-3.2657	-4.2666	-3.8826	-2.869	-3.7222	-2.7164	-4.4734	-3.056	-2.3747	-3.1143	-4.2771	-2.9964	-3.3118	-2.8342	-4.4459	-3.0091	-2.5102	-3.9752	-3.591	-2.5654	-3.7056	-3.7879	-2.641	-2.8306	-2.9415	-1.8921	-2.8365	-3.3293	-4.3766	-3.407	-3.335	-4.3548	-4.425	-4.012	-3.8971	-3.4591
5.7704	5.4273	6.259	4.6107	6.3792	5.3999	6.875	5.8733	6.4263	5.5265	5.755	6.398	5.4429	6.6711	4.6514	4.5837	5.3649	5.9959	6.1067	6.3508	6.2765	6.493	5.487	5.0072	6.4964	4.7279	4.8059	4.1964	5.8174	5.9477	6.4488	5.1384	5.805	4.9086	5.8308	6.1828	6.0913	6.2093	4.0893	5.2155	5.3441	6.7408	5.7682	5.821	6.1539	6.2923	5.6497	6.2837	5.9865	5.8064
-9.7975	-9.2498	-10.122	-10.454	-9.9431	-9.9308	-9.8287	-8.8695	-9.155	-10.98	-10.327	-10.708	-10.358	-9.5653	-10.485	-9.889	-9.458	-9.4577	-9.7428	-10.459	-9.4034	-9.6285	-10.531	-11.445	-9.8552	-9.6461	-9.6454	-10.742	-11.009	-9.3287	-10.536	-10.453	-10.801	-10.28	-11.634	-9.3836	-10.712	-10.472	-10.055	-9.2208	-10.187	-10.399	-9.956	-9.7321	-9.6924	-10.112	-9.9152	-11.506	-11.663	-9.3092
-1.8135	-1.8045	-1.8212	-3.8421	-2.8606	-3.1523	-1.5812	-3.4128	-3.399	-2.5397	-3.5561	-1.7765	-2.3353	-2.7364	-2.0471	-2.5604	-2.5929	-3.0117	-2.9246	-2.1316	-2.8536	-2.9425	-2.0389	-2.8651	-2.0239	-1.9295	-2.0239	-2.7616	-2.5444	-2.4571	-1.7231	-2.7867	-3.0442	-1.2841	-3.4747	-3.7484	-3.496	-1.5038	-2.2308	-2.1841	-2.1328	-3.9442	-2.499	-1.5298	-1.2853	-2.6849	-3.5255	-3.8729	-2.0322	-2.8107
-11.655	-11.302	-11.469	-11.431	-11.449	-12.366	-12.403	-11.28	-11.598	-12.064	-12.12	-12.467	-11.931	-11.708	-11.693	-12.879	-11.049	-12.341	-11.881	-12.235	-11.058	-11.648	-10.907	-12.028	-12.878	-12.222	-10.752	-11.954	-12.43	-11.449	-11.138	-11.553	-12.021	-10.887	-11.601	-12.643	-12.075	-11.74	-12.422	-12.569	-12.338	-11.566	-12.069	-11.55	-11.392	-10.89	-11.064	-10.828	-11.143	-12.125
-9.8903	-10.416	-10.719	-11.025	-10.324	-11.221	-11.688	-10.559	-10.031	-10.799	-11.545	-10.004	-10.894	-9.4443	-10.995	-10.309	-10.739	-10.244	-11.602	-11.337	-10.909	-10.619	-10.054	-11.006	-11.294	-11.448	-10.896	-11.489	-10.771	-11.15	-10.032	-9.8778	-11.445	-10.261	-11.161	-10.556	-9.887	-10.65	-11.809	-11.354	-11.423	-9.9761	-11.29	-10.199	-10.286	-10.892	-12.482	-11.244	-10.871	-11.594
-5.4611	-4.1729	-4.455	-3.9901	-4.3856	-5.7052	-4.2288	-5.5266	-4.647	-3.9726	-5.6121	-5.0198	-3.9779	-5.9595	-4.7988	-4.4368	-4.245	-4.562	-3.9886	-5.0608	-5.0037	-4.765	-5.1903	-3.883	-4.6198	-4.2295	-5.4544	-5.0479	-4.0505	-4.893	-3.5052	-4.7361	-4.6331	-5.0578	-4.5417	-4.7546	-4.2376	-2.8005	-4.64	-3.6478	-3.9225	-4.1828	-4.9687	-5.1504	-4.8599	-5.0014	-3.9463	-5.0994	-4.5054	-5.1974
-0.86475	-3.4354	-1.7927	0.33826	-1.5783	-1.6337	-1.1006	-0.85118	-1.4683	-1.4686	-1.7047	-2.0955	-1.9289	-1.9209	-2.8313	-1.2405	-1.3047	-0.55258	-1.745	-1.6956	-1.7678	-1.9938	-0.80227	-0.6682	-1.2308	-2.1093	-0.045388	-0.41222	-1.5747	-2.5115	-0.91712	-2.0321	-2.0909	-1.1041	-0.85812	-1.7779	-1.8764	-1.1944	-2.4427	-2.2685	-3.0972	-1.1008	-1.065	-1.5304	-1.6052	-2.783	0.075507	-0.26303	-0.22425	-1.034
2.8973	2.5107	3.2768	3.6932	2.3601	3.2447	2.329	3.5638	2.5609	2.3204	2.3369	3.0574	3.0352	3.1589	2.9803	2.7986	2.2249	3.004	2.3804	3.0579	3.004	3.578	2.2186	3.0606	3.7306	3.0633	2.3539	2.4028	2.6812	2.797	3.9882	3.5282	2.5274	3.5044	2.8128	2.0147	2.3863	3.4431	3.6013	3.0953	3.3987	3.3225	2.7521	2.0157	2.4384	2.8204	2.8032	3.2384	3.5369	2.8482
2.0656	1.4459	1.7706	3.1236	1.1989	0.24888	2.5608	1.6035	1.1217	2.5592	0.94327	0.81451	1.5713	2.0425	1.9563	1.9642	1.5654	1.4904	2.4313	1.3792	1.5021	1.6355	1.4327	0.74651	1.7208	1.3904	3.4342	1.3037	1.865	1.7077	2.4665	2.7063	3.2499	1.8273	3.1403	2.5188	2.1336	1.9114	2.5332	2.5537	1.1512	1.5667	1.6686	2.1547	1.672	1.9722	1.2909	2.1073	2.7302	2.5145
-20.574	-20.609	-20.829	-22.351	-19.964	-20.809	-21.166	-20.784	-19.756	-21.273	-21.972	-21.163	-20.852	-19.926	-20.641	-21.137	-21.05	-20.218	-21.374	-21.475	-20.814	-21.66	-21.83	-21.529	-20.291	-19.859	-20.315	-21.075	-21.528	-22.45	-18.889	-20.857	-21.523	-21.177	-21.683	-21.459	-20.719	-21.467	-21.668	-20.215	-21.121	-20.205	-21.087	-21.034	-20.243	-21.306	-20.731	-20.136	-20.222	-20.189
-8.8336	-9.4711	-9.365	-9.1002	-9.1241	-9.8633	-10.135	-7.7183	-9.0526	-8.0995	-9.8418	-7.8403	-8.9787	-9.5905	-9.2787	-9.7217	-9.4385	-9.0107	-9.4966	-7.8339	-9.1495	-10.339	-8.6899	-9.7208	-8.8652	-8.8025	-7.8635	-9.5066	-8.4094	-9.7873	-7.9685	-8.9683	-9.2756	-9.1164	-8.6384	-7.8463	-8.6616	-8.5287	-8.915	-8.2246	-9.3373	-9.7422	-8.9353	-8.0344	-9.2634	-9.3518	-8.7158	-8.7824	-8.311	-9.0548
-3.1699	-3.8051	-1.9499	-2.9477	-3.3985	-2.5675	-3.2627	-2.487	-1.7605	-2.36	-2.0778	-3.7927	-3.0394	-2.8801	-2.7225	-2.9503	-2.7235	-1.9898	-2.1402	-4.0812	-2.5929	-2.147	-1.6448	-2.3146	-2.6377	-2.0571	-1.9584	-1.0712	-2.9301	-2.2314	-2.8962	-3.3774	-3.3541	-1.4077	-2.6163	-3.5331	-2.2281	-2.7775	-3.1058	-3.0656	-2.5504	-2.6723	-2.7643	-3.2596	-2.342	-2.4403	-2.2754	-3.3883	-2.5167	-2.7701
-0.59095	-0.016451	0.60332	0.56477	0.35878	-0.24845	-1.4638	-0.23695	-0.032027	-1.9289	0.30502	-0.71629	-0.5846	-0.28031	0.066116	1.1808	0.42513	-0.42542	-0.52915	-0.4418	0.40625	-0.46919	0.83347	-1.2127	-0.35285	-0.57267	-0.21275	0.66344	-0.79929	-0.71396	-0.85574	-0.41173	-0.56906	-0.87054	0.11826	-0.31826	-1.0353	-1.1851	-0.69135	-0.63482	0.24581	-0.61764	1.0356	-0.34641	0.32319	-0.80399	-0.46413	-0.37263	-0.42272	-0.26925
-7.158	-6.1481	-5.9448	-6.4712	-6.4907	-6.1236	-6.9501	-5.6513	-6.484	-6.0365	-6.9451	-6.7554	-6.952	-5.0688	-6.1771	-6.3236	-6.5496	-6.4125	-6.9951	-5.3041	-7.2167	-6.3575	-6.2445	-6.4117	-6.7293	-6.8156	-6.3642	-5.7978	-6.0621	-5.7526	-5.6118	-6.5631	-5.9498	-6.6755	-4.987	-6.1921	-6.5659	-6.3466	-6.2175	-5.2366	-5.8116	-6.5626	-6.08	-7.2149	-6.1937	-5.6231	-7.3345	-6.9046	-6.2449	-7.1775
-2.9437	-2.7205	-3.6259	-2.9091	-3.4748	-4.1561	-2.9257	-3.2754	-2.3843	-4.6049	-4.1231	-2.5319	-2.7213	-4.1173	-4.207	-3.2919	-3.3648	-3.3448	-2.7822	-4.1979	-3.0341	-4.0557	-2.9437	-4.8699	-3.7203	-3.9545	-3.4017	-2.7873	-2.9977	-1.9292	-3.4154	-3.8606	-3.7495	-4.1832	-4.0272	-2.6669	-4.2475	-2.4685	-2.1822	-3.7607	-3.4807	-2.2866	-3.4989	-2.4158	-3.2112	-2.9153	-3.054	-3.5142	-2.9441	-3.394
-0.56034	-0.6227	-1.4078	-0.75804	-0.97348	-1.7944	-1.1592	-1.6198	-0.72204	-1.6825	-0.071277	-0.94323	-2.2168	-1.6932	-1.1601	-1.9682	-2.2388	-1.0813	-1.7947	0.077098	-0.84276	-0.64116	-0.85797	-1.6963	-1.8879	-1.1392	-2.4019	-2.8412	-0.60991	-1.5124	-0.79728	-0.6878	-0.37819	-1.0677	-1.514	-1.4866	-0.97684	-1.6868	-2.0001	-1.2976	-0.72154	-2.1099	-1.1859	-2.3011	-0.88706	-1.3425	-1.7901	-0.54625	-2.8404	-0.4259
6.7421	6.4344	7.0309	7.3952	7.3017	7.2024	6.2467	7.0071	6.4771	7.0672	6.4317	7.3946	6.1746	6.6528	6.6543	6.2138	6.7601	6.4276	6.5131	7.5059	6.0711	6.9339	7.4684	6.7657	7.2821	8.0444	6.6952	7.6502	6.7345	7.6397	6.1921	6.7611	6.588	6.8515	8.3369	6.4856	7.2548	6.503	7.1972	6.3472	6.8387	7.9316	6.8278	6.4135	6.802	6.2117	7.9694	5.7404	7.433	7.9075
-3.9712	-5.1356	-4.6229	-5.922	-5.4085	-4.7205	-4.7692	-5.4224	-6.6547	-6.9785	-6.2252	-5.0172	-5.4835	-5.8725	-5.8454	-5.476	-5.1265	-5.7319	-6.4033	-5.4356	-6.3823	-4.9654	-5.7607	-4.7308	-6.7438	-5.8127	-5.7909	-6.0345	-6.7327	-7.12	-5.7089	-6.3778	-5.5579	-5.0353	-7.7565	-6.6969	-5.6665	-6.5407	-5.6	-6.4379	-5.1147	-5.4842	-6.3417	-5.4365	-4.8332	-5.6405	-5.5585	-5.2103	-5.1874	-5.3037
-10.087	-9.8884	-10.743	-10.869	-10.264	-9.902	-9.896	-9.7458	-11.451	-9.148	-10.937	-10.209	-10.288	-10.296	-9.6894	-9.4386	-9.7302	-9.9949	-10.45	-10.035	-10.52	-10.123	-9.6162	-10.217	-10.924	-9.7792	-11.008	-10.285	-10.143	-10.322	-10.434	-10.267	-11.109	-8.9224	-10.677	-9.8543	-11.137	-11.803	-10.097	-10.873	-10.036	-9.4716	-9.8449	-10.898	-9.9575	-9.7679	-9.7146	-10.297	-11.023	-10.247
-0.12034	0.34671	0.17971	0.75793	0.11413	1.1545	0.28432	1.3155	0.079497	0.23438	0.8705	1.1669	2.0787	1.045	0.70984	-0.09651	-0.24031	0.41934	0.27954	0.29434	-0.11141	1.8076	0.21292	0.77265	0.47905	0.38868	0.68762	0.98493	0.34286	0.46538	1.8586	0.78092	-0.22654	0.7413	0.5593	0.55521	0.10849	0.67922	1.2082	1.1828	0.86241	-0.054161	-0.71427	-0.73015	-0.11516	-0.16356	0.88149	0.86735	0.40777	0.62265
-12.198	-11.544	-12.391	-11.77	-11.214	-12.524	-10.914	-11.654	-11.362	-12.173	-12.389	-11.603	-11.172	-11.8	-12.142	-11.443	-10.887	-11.639	-11.093	-12.002	-11.574	-11.067	-12.775	-11.541	-11.725	-11.599	-11.619	-12.409	-11.346	-11.947	-11.161	-11.926	-11.624	-12.595	-12.414	-12.177	-12.02	-11.496	-11.669	-11.417	-11.695	-12.308	-12.44	-12.051	-12.262	-11.643	-11.855	-11.637	-12.155	-11.148
0.62201	-1.1559	-0.30468	-0.041721	0.011188	0.068902	0.91384	0.89796	-0.091945	1.2078	0.042372	-0.62977	-0.13345	0.48756	-0.24479	-0.0059434	-0.1025	-1.4746	1.0484	1.0842	-0.96094	-1.0924	-0.4835	-0.751	-0.99387	1.3214	0.42481	0.58785	-0.28811	0.79929	0.7677	0.61932	-0.68303	0.70033	-0.43218	0.4356	-0.42904	1.2484	0.46008	0.44362	-0.63942	-0.23132	-1.4039	-0.75645	-0.45343	0.3372	0.44107	0.14679	-0.54712	0.15193
8.0896	8.3495	9.349	9.4427	7.8533	10.301	9.27	9.8247	7.4479	8.5369	8.3681	8.5046	9.6015	8.9136	9.7253	8.8439	7.1265	8.4913	9.1669	7.8706	8.9171	8.1921	8.0821	8.7457	6.8963	9.1086	9.0922	7.5901	9.5924	8.6622	8.7208	7.0395	9.1948	9.6931	8.3793	8.5878	9.7612	8.1459	7.802	8.6596	7.6318	8.2491	8.0103	8.0213	9.3795	7.517	8.8183	8.2066	8.8094	7.7162
-2.2777	-2.9864	-2.508	-2.3851	-2.3782	-0.52806	-1.5482	-2.7865	-2.205	-2.2226	-3.3355	-2.5074	-3.6864	-3.6584	-2.2706	-1.4117	-3.1698	-2.2188	-2.8905	-3.0885	-1.5464	-1.6821	-2.7944	-2.1805	-2.3307	-2.759	-2.6195	-3.2667	-2.1303	-2.2206	-3.2106	-3.3994	-2.2462	-2.7009	-2.9022	-3.1498	-1.9907	-2.5796	-1.6661	-2.9077	-2.3345	-2.671	-3.1724	-3.6801	-2.4715	-3.5958	-1.3907	-1.8665	-3.2476	-3.6395
-3.2789	-2.9135	-2.9378	-2.9429	-3.1716	-1.4172	-3.4501	-3.955	-3.8086	-2.6344	-4.1382	-2.1792	-3.5544	-3.3009	-4.0556	-3.1657	-2.8516	-2.65	-2.9646	-3.0826	-3.0677	-3.5277	-2.4851	-3.7575	-3.7296	-3.6309	-4.1848	-3.1158	-4.0554	-3.168	-3.6775	-3.6876	-3.7713	-1.6129	-3.1593	-3.9208	-3.2499	-3.0266	-2.7546	-4.8965	-3.624	-2.9618	-4.382	-4.1404	-3.4631	-3.6881	-3.2633	-2.6038	-3.2939	-3.0982
-23.435	-22.97	-22.128	-21.933	-20.826	-22.843	-23.175	-22.237	-22.062	-21.692	-21.888	-21.645	-21.884	-21.172	-21.67	-22.331	-22.33	-22.203	-23.072	-21.501	-21.507	-22.969	-21.945	-22.162	-21.208	-22.168	-22.807	-23.018	-22.598	-20.589	-22.155	-21.973	-22.168	-22.43	-21.056	-23.158	-22.145	-21.065	-21.308	-21.555	-21.996	-22.583	-22.325	-22.731	-21.15	-21.551	-23.187	-21.904	-23.098	-21.094
-4.5858	-3.6581	-4.4978	-4.2197	-4.4882	-4.5716	-3.7437	-5.4689	-4.4851	-5.3342	-5.0403	-4.9787	-5.6405	-5.0439	-4.9216	-4.6954	-5.0459	-4.877	-4.5461	-4.3345	-4.6357	-3.9971	-3.8195	-5.2959	-4.9574	-5.1115	-4.9812	-4.4286	-4.1588	-3.9462	-5.4205	-4.3793	-4.9034	-4.6598	-4.5	-5.2384	-3.4217	-4.7745	-4.5417	-4.2062	-4.1362	-5.5798	-3.9682	-4.9619	-2.8486	-4.9326	-5.2412	-4.9177	-5.1538	-4.5163
0.20277	1.2805	-0.035129	0.062411	0.27481	0.67673	0.56367	1.1128	1.6589	1.397	0.53933	0.9375	0.28889	0.072819	-0.72398	1.4681	1.0893	0.29611	1.1942	-0.12532	0.68463	0.64927	0.27536	0.79168	0.047399	0.076377	-0.24225	-0.85067	0.97748	0.17005	0.46799	-0.50465	0.35447	1.0868	0.76018	0.43571	1.2505	0.4449	0.91176	0.40626	0.59072	-0.21165	-0.77511	-0.21037	-0.73315	-0.30211	1.0628	0.98554	1.2477	0.16078
-6.0342	-6.5869	-4.9835	-5.2845	-4.7184	-5.5009	-6.4245	-5.7753	-5.9806	-5.7234	-6.1085	-5.7304	-5.0499	-5.6484	-6.4369	-6.1331	-5.6386	-6.6432	-5.4063	-5.655	-5.5728	-4.9648	-4.1499	-5.5839	-5.7829	-6.5384	-6.0419	-5.4054	-5.4572	-6.031	-5.5411	-5.1887	-5.6765	-4.6285	-4.7605	-4.8233	-4.911	-4.7943	-6.0179	-4.9096	-5.5449	-4.8639	-5.9419	-6.174	-5.6858	-5.3019	-6.2856	-5.7297	-5.6854	-5.2871
-12.702	-13.826	-13.224	-13.286	-12.93	-11.544	-13.097	-12.54	-11.555	-12.2	-12.286	-12.742	-13.06	-13.322	-14.045	-13.467	-12.039	-12.036	-13.439	-13.367	-11.966	-13.063	-11.916	-13.764	-11.975	-13.25	-13.1	-12.512	-12.695	-11.989	-13.293	-12.095	-11.749	-12.902	-12.239	-12.168	-13.184	-13.704	-13.319	-12.019	-13.674	-13.114	-13.833	-12.53	-12.055	-12.654	-13.375	-13.522	-13.629	-13.053
1.9009	1.2503	1.487	2.0254	3.1841	1.5679	0.73	2.2874	2.6408	2.1068	2.3475	2.2055	1.755	1.3705	1.2646	2.7363	1.0649	2.3925	1.9644	1.8884	1.3852	1.4165	2.9077	1.2107	0.9788	2.1609	2.673	1.3797	2.3415	0.82831	0.79793	1.2526	1.828	0.8195	1.9445	2.1191	1.5426	2.011	1.8883	1.6408	0.6872	3.2282	1.0209	1.759	1.1583	2.6189	2.128	1.2505	1.2423	1.6304
-2.5907	-2.6877	-1.6131	-3.1677	-2.8633	-2.6186	-2.7165	-2.877	-2.7132	-2.4794	-3.8343	-2.9608	-2.9039	-2.7147	-1.322	-2.9529	-2.3272	-1.9197	-1.4226	-2.8669	-3.6634	-2.0845	-2.7451	-2.0194	-2.2084	-2.071	-3.015	-2.4572	-1.806	-3.1608	-2.8066	-3.4758	-2.4902	-3.1975	-3.2869	-2.3607	-2.7375	-0.84801	-2.4831	-3.1728	-3.4596	-2.8123	-1.7088	-2.2125	-2.7369	-2.7082	-3.1876	-2.1586	-3.5472	-2.1474
-6.8353	-6.5632	-6.0613	-6.181	-6.9021	-6.4704	-6.0765	-5.5846	-7.0766	-6.7034	-7.8884	-5.3167	-5.9951	-7.5666	-5.6271	-6.6831	-5.6602	-6.76	-6.9238	-6.4252	-6.3716	-7.7571	-6.5838	-6.2126	-7.6986	-6.8135	-6.3373	-6.8385	-5.0877	-6.1604	-6.4042	-6.9033	-5.6514	-6.9341	-5.9448	-7.3452	-6.4318	-6.6781	-5.2502	-5.7202	-6.4455	-6.8417	-6.4027	-6.3187	-7.1666	-6.3737	-6.4349	-6.7728	-7.5539	-6.363
-9.5588	-9.1273	-8.9612	-7.4686	-8.5045	-10.91	-9.323	-8.4678	-10.146	-9.3249	-9.2271	-7.8736	-8.1478	-9.7907	-9.7888	-9.7286	-9.0168	-9.8389	-9.0885	-9.4314	-8.3806	-8.2903	-9.5998	-10.219	-9.4604	-9.9444	-8.8655	-7.7216	-9.2651	-8.8676	-9.6877	-8.7437	-9.1145	-9.4119	-9.3721	-8.5093	-9.3133	-8.5322	-8.6793	-9.1439	-8.7386	-8.9505	-8.9537	-8.9911	-8.7414	-8.3209	-9.4207	-8.3692	-9.7882	-9.1459
-1.4076	-0.70083	-1.4525	-0.85047	-1.7209	-0.70303	-1.2807	-2.3912	-0.79523	-1.8282	-0.77223	-1.0901	-2.274	-0.86851	-0.39694	-3.4458	-1.1039	-1.3251	-2.1829	-2.3362	-1.9132	-1.3247	-1.2631	-1.3155	-0.77733	-1.4659	-1.4153	-1.333	-1.3928	-0.68587	-1.0288	-1.7422	-1.9607	-1.1134	-1.4467	-0.5579	-1.7801	-1.3215	-0.351	-0.55992	-0.43201	-2.8643	-2.8263	-0.70649	-0.59301	-1.2489	-0.71546	-2.041	-0.85384	-2.1525
-0.28545	-0.76148	-1.7998	-0.83065	-0.6774	1.1952	-0.84412	0.34309	-0.2811	0.30681	0.1591	0.14958	-0.81814	-1.5548	0.44178	-0.92736	0.061633	-0.068434	-0.80078	-0.011135	1.0483	0.56454	-0.4319	-0.15313	-0.63955	0.5928	-1.3699	-0.50034	-0.43291	0.28333	0.041141	0.8015	-0.29739	1.093	-0.3658	-0.82969	-0.020568	-0.078422	-0.66648	-0.14635	-0.2379	0.26507	-0.079164	-0.71028	0.16487	-0.15647	-0.62453	-0.72875	-1.0464	-0.41244
-12.114	-13.49	-11.548	-13.416	-13.705	-13.629	-12.931	-13.688	-13.656	-12.691	-13.52	-12.655	-13.436	-12.827	-13.859	-12.783	-13.684	-12.619	-12.646	-12.859	-12.88	-13.198	-12.19	-12.83	-14.114	-12.471	-12.457	-12.915	-12.949	-12.933	-13.064	-13.188	-12.119	-11.831	-12.63	-12.307	-12.414	-12.111	-12.559	-12.181	-12.275	-12.948	-12.856	-13.439	-12.182	-11.914	-12.996	-13.366	-12.826	-14.002
8.3992	8.7248	9.3297	7.7716	8.4604	9.2139	8.4315	8.6362	8.1193	7.1036	7.724	8.1629	9.4824	8.4039	8.4575	7.8767	9.053	9.3446	7.7736	7.1264	8.5112	8.4124	8.8447	8.86	8.8117	9.0198	10.092	9.0592	8.7507	8.8351	9.3465	8.6994	7.9622	7.1109	8.1203	9.4434	8.6569	8.2227	8.0295	7.3788	8.5151	7.755	8.2417	7.3569	9.0681	10.401	9.0071	8.9684	8.6823	8.8756
-1.7199	-1.4616	-2.0335	-0.066525	-1.7299	-1.6995	-1.9343	-2.0255	-1.7548	-1.3206	-1.6955	-2.1712	-1.8687	-0.90831	-2.2974	-1.9484	-2.5411	-1.7633	-2.7023	-3.0842	-2.4249	-1.5898	-2.1068	-0.93817	-1.925	-1.0739	-0.55349	-1.8042	-1.6651	-1.4442	-2.3795	-1.9069	-2.4411	-1.572	-2.3423	-2.0171	-2.5783	-1.7353	-1.8493	-2.0408	-2.7321	-2.1867	-1.5188	-1.48	-1.0431	-0.98967	-2.3363	-2.1153	-2.4891	-1.5825
-13.358	-13.537	-13.128	-13.159	-12.905	-12.746	-13.656	-13.891	-12.893	-13.523	-13.789	-13.525	-14.747	-14.061	-13.122	-13.009	-13.39	-13.643	-13.203	-12.23	-12.848	-12.908	-13.075	-12.587	-12.282	-12.117	-12.971	-14.236	-13.799	-13.993	-14.063	-13.807	-13.748	-13.676	-12.637	-13.167	-12.808	-13.546	-13.368	-12.123	-13.208	-13.334	-12.891	-13.882	-12.732	-14.396	-12.556	-13.618	-13.658	-14.756
-10.094	-8.7401	-9.4409	-9.3607	-9.4019	-9.3829	-8.8219	-9.77	-8.7025	-8.5276	-8.4354	-8.9491	-9.272	-9.753	-8.4845	-10.381	-9.0971	-8.3435	-8.476	-8.8666	-8.367	-8.2098	-9.6935	-8.4488	-8.4667	-8.1949	-9.3435	-10.221	-8.8728	-7.6147	-8.9992	-8.0841	-8.8807	-8.6115	-8.917	-8.7635	-9.673	-9.9652	-9.2887	-8.2097	-10.368	-9.0364	-8.3421	-9.4618	-8.2182	-9.3889	-8.2677	-9.3219	-9.8778	-7.7557
1.1462	1.4384	0.026719	0.82146	2.1285	1.4882	0.88197	2.4076	0.48432	1.2652	0.7465	1.6915	2.0598	0.99523	1.2487	1.0497	0.50134	1.944	0.92833	1.3353	1.2753	0.89478	2.1569	1.1886	0.44091	1.3967	2.0081	0.74678	1.2517	-0.30992	2.378	1.5635	1.7814	1.7489	0.73551	1.1274	-0.33153	1.8895	1.4023	1.2322	1.1561	1.6888	1.0005	1.3901	1.5371	2.0854	1.3906	0.66071	0.44701	1.0653
3.3437	2.2747	2.7148	1.5436	2.208	3.2273	1.5486	1.8427	2.1921	2.3944	2.6381	2.8338	1.9276	4.4915	2.6303	2.2869	1.8749	3.5452	1.6917	2.5637	2.4643	3.745	1.8615	2.9134	3.7293	1.6754	2.2636	3.0169	3.4842	2.3369	1.7099	2.627	1.9725	2.3826	3.0285	2.5565	2.6149	1.9408	1.8233	1.6301	2.1543	1.9866	2.2376	2.868	2.2298	3.2646	1.833	1.3978	2.0785	2.1562
-20.766	-20.762	-21.454	-20.406	-21.134	-21.717	-20.559	-20.367	-19.831	-20.388	-20.981	-21.38	-21.2	-21.809	-21.429	-20.323	-19.858	-21.959	-20.168	-21.69	-20.465	-20.784	-21.016	-20.15	-20.948	-20.68	-21.412	-20.537	-19.579	-20.694	-21.782	-19.469	-21.118	-20.79	-20.593	-21.267	-20.573	-20.477	-20.645	-21.35	-20.408	-22.15	-21.511	-21.573	-21.389	-20.885	-19.996	-21.844	-20.023	-19.335
-13.226	-12.824	-11.404	-12.169	-12.476	-12.098	-12.874	-11.665	-13.381	-12.785	-13.716	-11.913	-13.194	-12.413	-13.579	-12.13	-13.116	-14.35	-12.27	-12.569	-13.207	-11.724	-11.532	-11.337	-12.502	-12.307	-12.136	-13.435	-13.316	-13.554	-13.488	-12.938	-13.083	-13.226	-13.467	-11.727	-13.102	-12.121	-12.823	-12.923	-12.802	-11.678	-12.588	-12.698	-12.786	-13.31	-12.185	-11.734	-13.591	-13.625
-3.1621	-4.7684	-3.3147	-3.1951	-2.7732	-2.6859	-3.7285	-3.7932	-2.2194	-3.2626	-2.9847	-2.7984	-3.3742	-3.0038	-3.6989	-3.6892	-3.529	-4.1867	-3.4749	-3.3429	-4.7366	-3.2491	-3.2383	-3.9776	-3.3106	-2.3395	-4.2995	-3.3163	-3.8872	-2.7476	-4.9093	-3.8362	-4.4005	-4.3523	-2.2629	-4.9951	-4.4267	-3.6491	-3.0639	-2.8209	-3.6815	-4.2679	-3.3184	-2.967	-4.0315	-3.2264	-3.2249	-3.5578	-3.3539	-3.7813
-3.1534	-4.1882	-4.0981	-3.6728	-2.2011	-2.7225	-3.6582	-5.104	-4.4311	-3.2326	-4.583	-4.5588	-4.0098	-3.9262	-4.2449	-3.6983	-4.0367	-3.7466	-3.5292	-3.6739	-3.8871	-3.6227	-3.4115	-4.0158	-4.3304	-4.4338	-4.8615	-3.7235	-3.9979	-4.2008	-4.125	-5.5202	-4.0181	-4.805	-2.5498	-5.1521	-3.3464	-3.9569	-4.3125	-5.006	-3.9265	-4.4108	-3.0154	-5.2532	-4.7577	-3.164	-4.2758	-3.241	-3.7018	-4.1156
-2.1646	-2.7039	-2.2551	-2.3351	-2.2554	-2.5088	-1.5282	-1.6174	-3.7288	-2.1082	-2.4525	-1.9204	-2.8756	-2.1019	-4.0748	-2.3468	-3.2435	-1.5424	-2.9283	-3.6187	-2.4164	-2.9009	-3.0902	-3.8262	-2.2988	-2.0872	-1.8909	-2.8534	-2.8	-3.3979	-3.6112	-2.197	-3.0521	-2.9981	-2.4759	-3.4327	-2.74	-2.1795	-2.8817	-1.7662	-2.6602	-3.1301	-1.9072	-2.384	-2.4613	-2.0709	-2.8963	-2.5703	-1.4969	-2.8256
8.4055	8.3462	9.0167	7.696	7.831	7.1657	8.2858	7.1134	8.4302	10.226	7.2994	7.4053	9.2346	7.8183	7.921	8.0885	8.1017	8.1474	7.499	7.7297	7.4406	7.9501	7.6073	7.4346	8.1349	7.4587	7.6197	8.1786	7.1832	8.0369	7.8664	7.8756	8.4783	8.1788	8.5864	7.7988	8.1946	7.8938	7.315	8.0386	8.2078	8.1478	8.3582	8.4678	8.6357	7.2088	8.0584	7.1229	6.9998	8.4267
-13.731	-14.55	-14.412	-13.98	-14.904	-14.453	-14.146	-14.582	-14.575	-14.293	-15.242	-14.669	-15.028	-15.754	-14.752	-14.556	-15.7	-15.56	-15.255	-15.38	-15.021	-14.314	-15.297	-13.975	-15.902	-14.719	-14.112	-14.033	-14.826	-13.989	-13.364	-15.154	-15.46	-13.653	-15.285	-14.608	-14.205	-14.53	-14.837	-15.278	-13.384	-14.24	-15.061	-15.495	-14.714	-14.546	-15.292	-15.3	-13.291	-14.361
4.7692	3.9154	4.4728	5.5522	5.8416	4.2433	5.0897	5.3249	5.379	5.6064	4.9526	4.2965	4.8723	4.5671	6.2601	4.8329	5.1189	4.914	6.0055	4.9671	4.6731	5.1631	4.517	4.2193	4.0701	4.1702	5.7072	4.3884	5.6561	5.1818	4.4098	4.3425	5.0265	6.0085	5.9699	5.5165	5.7674	5.2891	4.3411	4.2926	4.8946	5.5954	4.441	4.3978	4.7079	5.1996	5.7785	4.7586	4.123	4.7294
5.81	2.9222	4.6503	3.2119	3.5543	3.8447	4.4467	5.0231	4.9018	3.8989	4.1086	3.6011	4.988	3.964	3.9964	4.8293	4.0142	4.5499	4.3667	3.6418	4.8689	4.6733	4.6492	4.3138	4.5707	5.4579	4.571	5.0369	3.8761	4.0984	3.886	3.7953	4.4693	3.6114	4.922	5.5176	3.5355	4.2614	4.8957	4.2897	4.9002	4.0063	4.1286	4.9749	5.0324	4.0553	3.9468	4.7551	4.9002	4.2
-13.091	-12.33	-12.679	-13.804	-13.565	-11.904	-12.467	-12.558	-11.317	-13.657	-12.218	-13.83	-12.498	-13.551	-13.624	-12.347	-12.97	-12.206	-11.875	-12.177	-13.626	-12.181	-13.34	-13.017	-12.562	-13.848	-11.587	-13.318	-13.199	-12.882	-11.656	-13.13	-13.999	-13.721	-12.052	-13.2	-13.79	-13.586	-13.432	-11.013	-13.207	-11.847	-13.346	-12.696	-12.165	-12.438	-12.645	-12.739	-12.708	-11.742
1.3629	-0.30831	1.5097	1.4138	2.134	1.4135	1.0678	1.4129	0.78843	0.99446	1.4893	0.79056	0.87355	1.9148	0.69312	0.91091	1.1284	1.4628	0.39234	0.56969	1.2045	1.5139	1.0381	1.1364	1.685	1.6449	1.2942	0.66139	1.2085	1.1815	0.6278	0.98537	0.51648	0.87781	1.7746	1.5665	0.90953	1.0698	1.0546	0.21893	1.522	1.0847	0.50871	1.0255	2.0983	1.2931	1.0046	0.24311	0.68358	1.1486
4.9915	5.5467	4.9871	4.6586	3.3969	4.1613	4.4613	4.1006	4.2919	4.2075	3.7827	4.2276	5.0833	5.0777	4.2861	4.9639	5.259	3.3202	4.2146	3.9905	4.5719	3.8682	3.3839	5.0417	4.0669	4.2111	4.6576	4.2295	5.3114	4.2484	3.5442	4.5987	4.4778	3.8503	4.4463	4.6193	4.3861	5.7427	4.097	4.6289	4.1264	3.9504	2.7181	4.075	3.9933	3.4079	4.2755	4.31	4.5942	3.9609
-22.019	-20.63	-21.341	-21.106	-20.419	-20.244	-19.562	-21.037	-20.066	-20.924	-21.428	-20.757	-20.081	-21.649	-20.857	-21.833	-20.525	-20.947	-21.048	-19.659	-21.485	-20.798	-21.342	-20.291	-20.982	-20.397	-21.646	-21.565	-21.698	-20.846	-20.541	-20.129	-21.935	-20.608	-21.631	-20.956	-21.188	-21.346	-21.519	-21.359	-20.193	-20.872	-20.893	-20.882	-20.096	-21.694	-20.404	-20.763	-20.491	-21.369
2.4235	1.4641	1.4903	2.1005	1.3367	1.4901	2.1502	1.1136	1.7665	1.2385	1.8148	1.0621	1.8407	2.6267	1.4634	1.6309	-0.26175	1.2943	1.4581	1	1.8582	1.0617	2.0068	1.1542	0.93257	1.9113	0.97352	2.1469	2.8622	1.6297	1.6333	2.6302	0.96351	1.4339	2.382	2.4214	0.29687	2.0443	2.2648	1.4617	2.2501	1.5522	2.1706	2.4777	0.791	1.5426	0.22439	1.0081	2.0328	0.36066
6.7719	4.1483	5.9984	5.7397	4.4318	5.4138	5.8147	5.3702	5.2393	6.5033	4.5962	5.6843	5.3793	5.8864	5.4471	5.7392	4.0832	5.2045	5.7237	6.568	6.8576	6.1239	5.1641	5.3328	5.7169	6.4914	6.4604	5.6731	5.6142	6.538	6.1342	5.7596	4.8345	4.9164	5.4425	5.7922	5.3687	5.4496	5.4586	5.3873	5.2285	6.208	5.0996	5.4315	4.8946	5.5224	5.7576	5.225	4.6644	6.5034
-13.003	-14.117	-13.102	-13.145	-13.487	-13.138	-13.536	-13.059	-13.457	-13.682	-13.472	-12.813	-12.968	-14.304	-13.008	-13.181	-14.01	-14.05	-13.355	-13.754	-13.575	-12.527	-14.157	-13.297	-13.051	-13.167	-12.628	-11.395	-12.502	-12.753	-13.364	-13.268	-12.21	-13.429	-13.528	-12.882	-13.278	-13.275	-13.816	-13.843	-13.34	-12.251	-13.666	-12.032	-12.989	-12.013	-12.473	-13.07	-12.928	-12.931
-1.7761	-0.96807	-1.3215	-1.7452	-0.54615	-1.0798	-1.199	-2.0304	-0.95336	-1.1917	-1.5846	-1.609	-2.8037	-1.9218	-0.88831	-0.46608	-1.448	-1.3346	-1.5656	-1.0642	-1.5669	-0.89112	-0.52367	-1.3617	-1.4911	-1.3483	-0.77409	-2.0758	-1.4017	-2.4325	-1.7763	-2.0636	-1.7262	-0.85915	-1.1193	-1.0022	-2.5731	-0.80838	-1.293	-0.82644	-0.84746	-2.0445	-0.57869	-0.57752	-2.1059	-1.5731	-2.2948	-0.70837	-1.6423	-1.7573
-3.731	-4.7731	-4.2782	-3.6859	-2.6333	-4.4751	-2.8805	-4.8185	-3.4348	-3.3859	-3.9846	-3.5864	-3.3103	-4.2425	-3.8901	-2.8597	-3.6772	-4.2026	-3.9111	-4.0078	-4.2314	-4.6264	-3.0164	-3.1767	-2.774	-3.8272	-3.7111	-2.6368	-2.7362	-3.3593	-4.5089	-4.5232	-3.014	-3.9986	-4.0661	-3.2636	-3.6579	-3.8555	-3.6568	-3.1949	-2.8303	-3.3448	-3.4841	-4.5042	-3.3788	-3.2262	-3.4871	-4.8179	-2.9422	-3.9466
10.367	9.4519	10.309	10.037	8.7679	9.501	10.273	11.007	9.3145	10.788	9.0332	10.502	9.6329	10.023	9.8366	10.7	10.061	10.664	9.2708	10.141	10.064	7.7066	9.4086	9.9045	9.7644	9.7526	9.4546	9.4188	9.146	9.8549	9.6757	10.206	9.2397	10.956	10.029	9.6642	10.052	9.7277	9.109	8.182	9.4983	8.3676	9.3886	9.3017	9.6886	9.739	9.6133	10.528	9.476	9.9294
-10.727	-11.745	-10.991	-10.171	-12.371	-11.735	-12.496	-12.366	-11.667	-11.329	-11.303	-11.81	-11.533	-11.77	-11.202	-12.213	-11.843	-12.41	-12.149	-13.045	-11.494	-11.484	-10.971	-11.305	-11.551	-12.778	-12.099	-11.446	-11.387	-12.565	-11.287	-11.745	-12.062	-12.06	-11.825	-11.089	-10.856	-10.216	-11.253	-12.675	-12.227	-11.172	-12.566	-11.132	-12.214	-12.013	-11.782	-12.596	-11.854	-11.265
-6.6077	-6.899	-7.6846	-7.7185	-6.428	-7.679	-7.5067	-8.5553	-7.1946	-7.2191	-6.5457	-6.9895	-8.6943	-6.6834	-7.1385	-7.8227	-8.3992	-7.3032	-6.5013	-7.9647	-7.7293	-7.7417	-7.6159	-7.107	-7.5413	-8.3006	-7.2681	-7.1552	-6.8512	-7.9974	-7.2873	-6.9119	-7.7472	-7.112	-8.8982	-7.0379	-7.8227	-7.4671	-8.4516	-6.9118	-7.9253	-6.8737	-8.5738	-7.7207	-8.428	-7.2442	-8.1292	-7.6855	-7.8171	-8.8365
-20.806	-20.533	-20.561	-20.906	-20.925	-20.461	-21.483	-20.837	-21.335	-20.793	-20.816	-21.254	-19.917	-21.016	-20.764	-20.604	-22.301	-20.34	-20.445	-21.533	-20.552	-20.404	-21.15	-20.322	-20.6	-20.837	-21.126	-19.186	-19.981	-21.555	-21.062	-20.294	-20.37	-20.152	-22.053	-21.693	-21.317	-20.841	-21.421	-20.875	-21.294	-20.976	-19.986	-21.2	-20.664	-20.555	-20.475	-20.724	-20.136	-20.205
8.8365	8.9156	8.3984	8.7232	7.914	8.3712	8.4037	8.0897	8.6955	7.0902	8.8914	8.0214	9.4045	8.977	7.3752	9.0398	7.9317	8.0822	8.3069	8.578	8.0889	9.4261	10.171	8.648	7.8131	8.173	8.3794	7.3783	9.3125	9.3961	8.7608	9.3666	8.2096	7.9881	8.5844	9.3791	8.6236	8.731	7.8835	9.7654	8.8691	8.7092	8.6752	8.7425	8.6484	9.2295	7.8626	9.6948	7.8008	8.1579
9.6139	9.9424	9.2497	10.742	9.744	9.7334	9.6499	9.9931	9.1196	9.5593	10.651	10.268	11.203	10.539	10.269	10.751	9.8265	10.146	8.8466	9.7971	9.8052	9.7676	9.1323	9.2724	9.1287	8.8234	10.545	9.598	9.0568	9.6734	9.9031	9.1138	8.8023	9.6614	10.124	9.5839	9.8543	10.396	10.412	9.3689	10.325	9.7423	9.9361	9.9631	8.84	9.3264	9.5514	9.8513	9.0392	10.288
2.6751	1.927	1.4114	1.6192	0.4897	0.34541	2.4845	1.9332	1.0257	2.1247	2.8636	0.95342	1.6484	2.7251	1.4381	1.8393	0.9655	0.9513	1.4999	2.2029	1.4784	1.1388	1.9096	2.0782	1.4264	1.9981	1.5374	1.3445	1.6342	1.8399	1.4293	0.69993	1.6347	1.1684	1.2855	1.3617	2.6509	0.4357	0.81628	1.7512	0.60441	0.63858	1.6793	1.334	1.4884	1.8948	1.269	0.52888	1.6843	0.49071
-13.045	-14.589	-12.652	-13.818	-12.209	-12.263	-13.639	-12.773	-13.252	-12.529	-13.428	-12.91	-12.471	-13.442	-12.705	-13.14	-12.851	-12.499	-13.002	-14.561	-12.229	-12.104	-12.798	-12.136	-13.384	-13.822	-12.889	-12.163	-12.992	-12.836	-12.341	-13.539	-12.625	-12.627	-12.567	-14.049	-13.238	-14.472	-13.284	-13.163	-13.546	-13.902	-13.256	-13.506	-14.508	-13.384	-13.107	-12.515	-12.928	-13.208
-4.0817	-2.1779	-3.4315	-3.6375	-4.1373	-2.8889	-3.0221	-3.1634	-4.1378	-2.7884	-3.1087	-3.1523	-2.7835	-3.2607	-3.8954	-3.3138	-3.5633	-3.1627	-3.3632	-2.9385	-3.5928	-4.1678	-3.4606	-5.1024	-3.1335	-3.4527	-3.1337	-3.7468	-2.8818	-2.6041	-2.6295	-3.4186	-2.4926	-3.6446	-3.5049	-3.4435	-3.172	-3.8274	-3.1946	-3.5723	-3.2286	-3.7645	-2.0874	-3.9361	-3.9023	-3.7912	-2.5416	-2.3447	-3.5957	-1.9242
-8.1745	-8.6076	-8.4602	-8.9071	-7.2856	-9.89	-8.6267	-8.8113	-9.6232	-7.9517	-9.9434	-10.037	-9.0467	-8.255	-9.9584	-8.2808	-9.8578	-9.2008	-9.2474	-9.0486	-7.5662	-8.4434	-10.267	-8.8778	-8.8227	-8.5259	-9.5393	-8.2556	-7.8213	-8.6955	-9.6387	-9.284	-8.9677	-9.4546	-9.5239	-8.8588	-9.0416	-9.2283	-10.511	-8.9124	-10.428	-9.6262	-8.8128	-8.1551	-8.3698	-8.6707	-8.5407	-8.6048	-9.5633	-9.2807
0.080222	-0.16649	0.28583	0.84866	0.25246	0.062825	-0.38169	-0.28171	1.0853	0.51173	0.060066	0.57294	0.085924	-0.039545	1.6556	-0.57546	0.89688	0.10842	-0.15446	-0.64065	-0.38188	0.22624	-0.23871	-0.61261	-0.27841	0.025495	1.0902	0.537	1.4107	0.99873	1.2618	0.12298	0.92021	1.0138	0.52756	1.6097	0.35763	0.50131	-0.12211	0.50447	0.71264	-0.60231	1.0646	0.13882	1.0759	1.407	0.10265	0.32304	-0.16744	0.24609
-3.2854	-3.4911	-3.5744	-4.5669	-2.9231	-3.0952	-3.5077	-3.4586	-3.8504	-3.0404	-2.7146	-3.052	-3.7318	-3.9041	-3.5725	-3.2606	-3.0394	-2.8972	-2.5698	-3.721	-2.3785	-4.4392	-2.9252	-2.747	-3.3951	-3.2638	-2.7983	-3.7199	-4.2899	-3.3562	-2.7425	-3.3809	-2.8275	-2.3496	-3.8932	-3.8309	-4.103	-3.9007	-4.0305	-3.3444	-2.4969	-3.7032	-3.1903	-3.2771	-2.8097	-3.9795	-4.4226	-3.6485	-3.6662	-2.6074
2.0963	0.82611	1.1394	1.4093	1.9941	2.2587	1.9105	1.2795	1.7511	2.3856	1.9514	2.5443	2.3979	1.0706	1.8751	1.8243	1.3686	0.36069	1.0321	1.1612	1.3454	1.8035	1.1132	2.1462	2.0215	2.1881	1.9428	2.1264	2.1204	1.784	1.323	2.38	1.8076	1.2982	1.5587	1.756	0.7643	1.6559	1.867	1.8234	1.4016	1.1485	1.5428	2.7776	0.89972	0.93071	1.8327	-0.1626	2.0255	0.89218
8.4161	8.1333	8.3775	8.044	8.7439	8.4776	8.472	8.3975	7.8743	8.4374	8.4467	8.3073	7.4944	8.0799	8.2164	8.4455	8.1607	7.8958	8.1924	7.6982	7.6547	7.4432	8.1571	7.9671	7.7918	7.1885	9.3843	8.3025	8.25	8.1864	8.3789	8.4626	7.4615	7.9741	7.9836	9.1435	7.6623	8.1916	8.4431	8.4062	8.612	7.3487	9.307	7.5532	7.6332	8.2312	8.3387	7.5614	8.5738	6.9682
1.3981	1.9378	1.2404	1.7382	1.4084	2.3653	1.5641	1.4799	1.0991	1.6871	1.9968	0.8934	2.2417	1.6908	0.9189	1.5397	1.8771	0.83888	0.86104	1.418	0.29016	2.2177	1.9073	0.76632	2.146	0.64561	2.3942	0.72585	1.4883	1.5617	0.74265	1.6078	2.2445	1.9378	2.1172	1.5548	1.6082	1.623	1.2801	1.3287	0.86771	1.2332	0.42761	2.1439	1.3838	2.0997	1.2404	1.5971	1.7865	2.5574
-13.184	-12.58	-13.53	-12.977	-13.243	-12.297	-13.678	-12.927	-13.422	-13.186	-13.708	-12.218	-13.914	-12.887	-14.617	-14.021	-13.497	-12.467	-13.569	-14.396	-14.189	-12.344	-11.939	-13.455	-12.687	-12.412	-12.299	-13.527	-12.844	-12.667	-13.374	-12.563	-12.766	-12.966	-12.709	-13.417	-12.77	-12.579	-12.997	-13.369	-13.926	-12.287	-11.998	-12.767	-13.3	-13.953	-13.701	-13.479	-12.285	-13.19
-1.1311	-1.7028	-0.77504	-1.913	-1.1184	-0.73968	-1.6351	-2.0953	-0.90966	-2.7977	-0.90951	-1.3391	-1.2859	-0.49632	-1.3301	-0.81922	-1.1748	-0.78937	-1.5732	-1.9125	-0.89361	-1.7067	-0.41727	-0.5552	-2.1445	-1.223	-0.89425	-1.1406	-0.91145	-1.706	-0.79404	-1.5623	-1.8672	-1.5837	0.2786	-1.4536	-0.92699	-2.402	-0.81726	-1.6536	-1.917	-1.6145	-2.0494	-2.4763	-1.1823	-2.5073	-0.28967	-1.7096	-2.9344	-1.8513
-0.25228	0.01115	0.76238	-0.24911	0.84632	0.56996	0.43484	0.45908	-0.048052	0.8059	0.10783	-0.040883	1.4406	0.34031	0.83165	0.67565	-0.25031	0.72741	1.0997	0.8631	0.12158	0.67284	0.44894	0.36035	-0.61258	1.5736	0.98201	-0.7042	0.60497	0.12791	0.8317	1.8883	0.12766	-0.49129	-0.27558	0.69169	-0.33128	0.083172	1.4024	1.1407	0.72672	-0.51853	0.61125	0.2018	0.17095	0.43087	0.14389	0.70078	0.89385	0.54432
-5.4576	-6.4063	-5.7947	-5.9347	-6.028	-7.3362	-6.7355	-5.7624	-4.911	-5.806	-5.3799	-4.5622	-5.5614	-5.466	-6.0195	-5.0615	-6.3433	-6.2972	-5.0243	-6.7969	-5.9073	-6.1878	-5.5878	-5.8663	-5.7097	-5.4354	-5.2775	-5.6039	-5.7868	-5.2887	-5.1591	-5.8223	-4.7976	-5.4172	-5.8239	-5.7809	-5.1896	-5.8027	-5.7953	-4.5708	-5.5784	-5.2944	-5.9246	-5.7436	-5.5631	-4.6727	-4.4564	-6.1687	-5.8791	-5.8911
-1.9569	-3.5822	-3.791	-3.3819	-2.4767	-2.6142	-3.6257	-3.0088	-3.6489	-2.4838	-3.4565	-3.2238	-1.4142	-2.938	-3.7462	-3.3712	-2.8704	-3.7127	-2.9753	-3.7724	-2.6146	-3.8394	-3.4242	-3.2464	-2.4489	-3.1513	-2.5853	-3.8207	-3.1242	-2.4838	-3.834	-3.0776	-3.7668	-3.6099	-3.6916	-3.2356	-2.0529	-2.578	-4.2134	-3.4205	-3.3553	-3.5301	-2.5542	-3.2886	-2.5105	-3.2248	-2.3171	-2.9128	-2.8024	-3.0993
-4.1066	-4.3817	-4.9307	-3.8658	-4.0095	-4.3023	-3.7912	-4.2903	-4.9341	-4.1131	-5.4627	-5.6259	-4.5092	-4.0895	-4.2812	-5.0866	-4.0041	-5.8887	-4.5871	-3.9813	-4.014	-5.1659	-4.6181	-3.9086	-4.1657	-4.7183	-4.8274	-4.1434	-4.3999	-5.0902	-4.6763	-5.198	-4.5185	-3.93	-4.5518	-4.3846	-5.2731	-3.9643	-4.5386	-3.8463	-4.4861	-4.7426	-4.9863	-4.7734	-4.5332	-5.5602	-4.0855	-4.9912	-4.9985	-4.7238
-2.1432	-2.6179	-3.4592	-2.9901	-0.82668	-2.0108	-1.9806	-2.0028	-2.8498	-2.8667	-1.6564	-1.6092	-2.2946	-1.5616	-2.623	-2.624	-2.8482	-3.1434	-2.8888	-1.0071	-1.1976	-4.2861	-1.8786	-2.6645	-3.5965	-3.3291	-2.0942	-2.5548	-3.2377	-2.2188	-2.1605	-1.2729	-1.4894	-2.1434	-3.0278	-3.2232	-1.8958	-2.7591	-3.1757	-1.4783	-2.9863	-1.3874	-2.3088	-4.334	-2.4909	-3.3474	-2.7365	-2.459	-2.6199	-2.7015
-3.0828	-2.7676	-3.1892	-3.039	-3.3848	-3.6141	-2.8385	-3.9494	-2.8703	-4.0558	-2.6808	-2.5187	-5.0842	-3.6084	-3.6905	-2.9245	-2.7188	-3.8076	-3.4432	-3.9055	-2.0268	-2.0152	-2.9387	-3.1203	-3.6947	-3.2197	-3.6982	-3.002	-2.2393	-3.5936	-2.4218	-2.7527	-3.7831	-4.7447	-3.8344	-2.7787	-4.1231	-3.2927	-2.8318	-2.8815	-2.3157	-2.3709	-3.3856	-2.4869	-2.0851	-3.3004	-3.437	-3.7293	-3.8788	-2.5677
8.4725	8.9264	7.9247	8.1399	7.9787	8.4318	8.7469	8.6191	9.5463	8.5989	8.8068	7.7437	7.836	9.2874	8.6311	8.0056	8.3448	8.9223	7.9851	8.0147	9.6881	8.1539	8.8266	7.6137	8.5749	10.074	9.7307	8.535	6.7601	8.6068	9.0551	9.2312	8.4908	8.1778	7.5208	7.8398	8.6123	9.1573	8.4435	8.901	8.1621	8.9198	9.3598	8.5576	8.0156	8.5506	8.038	8.9974	9.0654	7.9418
-5.7365	-5.3177	-5.9216	-5.2117	-5.8166	-5.4314	-6.322	-5.3494	-5.1663	-6.3544	-5.9144	-5.1954	-4.5492	-5.7053	-5.0658	-5.1398	-5.5289	-5.1072	-3.9883	-5.3459	-5.1351	-6.0504	-5.0308	-3.8699	-5.5295	-5.1233	-4.3693	-5.616	-5.2843	-6.1885	-5.4388	-5.6538	-5.7638	-4.9121	-4.9958	-6.0754	-5.143	-6.2357	-5.5627	-5.6539	-5.7504	-4.9694	-6.462	-5.704	-4.8928	-5.2144	-5.7531	-5.7425	-5.4705	-5.3126
1.2659	1.5236	1.098	-0.50912	1.1972	0.90993	0.92845	0.39212	0.77283	0.83028	-0.063712	0.21561	1.6548	0.7666	1.0081	-0.46671	0.49383	1.0198	-0.44093	1.1616	0.21217	-0.30387	0.39251	-0.32642	0.17769	0.91169	0.65083	0.13573	0.291	-0.24291	-0.37432	-0.81922	-0.044306	1.2043	1.7277	1.0086	0.88779	-0.89524	0.77559	0.11405	-0.71303	-0.34371	0.10977	-0.62109	0.7954	0.6994	-0.2921	-0.21987	1.0702	-0.31602
-14.818	-13.597	-12.593	-13.4	-13.049	-13.863	-14.113	-13.354	-12.668	-12.945	-13.381	-13.87	-14.105	-12.313	-13.742	-12.226	-12.951	-12.935	-14.109	-12.244	-12.667	-14.028	-12.717	-12.356	-12.748	-13.675	-12.881	-12.472	-13.264	-13.075	-12.995	-13.11	-14.68	-13.518	-13.426	-13.35	-12.977	-12.562	-12.885	-13.668	-13.264	-12.129	-13.807	-14.35	-12.74	-13.076	-12.872	-13.879	-13.13	-13.011
0.95951	1.423	1.5739	0.20017	2.2499	1.0271	1.7235	1.5487	0.9883	2.1235	2.3513	1.0367	1.9377	1.0147	1.0136	1.9362	1.3395	1.5677	1.2881	1.211	1.2262	0.96061	2.8074	2.3065	1.4557	1.5833	1.2793	2.0182	2.2244	0.98194	1.005	1.7897	2.0987	1.4195	2.2579	1.1518	0.84573	1.9914	0.72022	1.3572	1.8557	0.88348	0.23873	1.0062	2.0191	2.0297	2.071	1.5619	2.7503	1.7723
-7.2172	-8.787	-7.1719	-7.3716	-8.7148	-7.3818	-6.6958	-8.1234	-7.3158	-7.5812	-8.2362	-6.9175	-7.8803	-7.7979	-7.5107	-7.5755	-8.0434	-7.4427	-6.942	-7.3754	-6.8387	-8.6541	-7.7453	-7.9235	-8.2518	-7.2849	-8.2884	-7.7091	-7.995	-6.2828	-6.9076	-8.0843	-7.1036	-7.3413	-7.7875	-8.4126	-6.5945	-6.809	-6.8971	-8.5775	-8.0957	-7.0932	-6.8841	-6.6238	-7.1965	-7.5545	-6.9736	-7.1394	-7.67	-7.3586
-13.314	-12.833	-12.651	-14.114	-12.47	-12.823	-13.637	-13.048	-12.757	-12.246	-11.217	-13.774	-13.529	-12.676	-12.942	-12.48	-12.304	-13.129	-12.624	-12.19	-12.6	-11.842	-13.899	-12.398	-13.915	-12.905	-11.751	-13.084	-11.367	-12.434	-13.384	-12.733	-14.038	-12.189	-12.002	-12.679	-11.935	-12.442	-13.435	-12.623	-12.495	-12.879	-12.571	-14.057	-12.455	-12.077	-13.449	-12.784	-13.044	-12.511
0.11566	0.97996	0.03659	0.56838	0.012812	0.029552	0.60216	0.87734	0.71076	0.22709	1.6113	-0.90471	0.29307	0.056225	-0.56613	0.57824	1.2308	1.2214	0.70081	0.45954	0.48401	0.67733	0.69086	0.43151	0.61698	0.096707	-0.073187	0.26724	0.32244	-0.70528	-0.6152	0.50274	0.45782	0.048291	0.55077	0.67592	0.52401	0.15124	-0.19464	0.65824	-0.11098	0.48264	0.55154	0.00043237	-0.75222	0.49993	-0.2569	0.70823	0.36016	0.88735
-11.48	-13.142	-12.339	-13.325	-13.151	-13.173	-13.112	-12.597	-13.132	-12.21	-12.773	-12.176	-12.619	-14.097	-13.973	-12.915	-12.586	-13.762	-13.434	-13.691	-13.227	-12.702	-12.639	-13.622	-14.166	-13.452	-14.451	-13.9	-13.364	-14.054	-12.18	-11.72	-14.083	-13.925	-14.324	-14.418	-13.783	-13.022	-13.345	-13.464	-13.421	-13.924	-13.61	-13.563	-11.977	-14.139	-13.43	-13.252	-12.515	-13.258
-21.218	-20.664	-20.759	-20.333	-20.482	-19.818	-21.845	-20.848	-19.893	-20.752	-20.296	-20.8	-20.202	-20.596	-20.481	-20.287	-20.616	-20.776	-21.551	-19.376	-20.656	-21.237	-20.038	-20.561	-20.677	-20.587	-20.772	-20.106	-21.953	-20.315	-19.939	-21.42	-20.206	-19.881	-19.84	-21.259	-20.923	-20.456	-21.461	-20.916	-19.727	-20.655	-20.317	-19.936	-20.732	-19.388	-20.311	-20.737	-20.35	-20.902
-13.387	-14.997	-14.885	-14.371	-14.17	-14.167	-14.07	-14.298	-15.55	-13.589	-14.02	-13.868	-14.722	-14.414	-14.493	-14.62	-14.982	-13.775	-14.805	-14.765	-15.227	-14.748	-15.169	-15.293	-15.842	-13.669	-16.023	-13.659	-14.213	-14.105	-14.686	-15.13	-15.018	-13.655	-13.721	-14.14	-14.794	-15.572	-14.11	-13.167	-13.949	-14.633	-14.416	-14.397	-13.865	-15.449	-14.77	-14.664	-14.907	-15.025
-3.5	-3.0308	-3.1056	-4.0723	-4.5692	-3.9574	-3.1997	-4.0006	-2.0296	-3.6978	-4.1871	-3.5662	-3.2521	-2.6001	-3.0326	-4.5396	-3.2347	-4.3622	-3.195	-3.5986	-4.234	-3.479	-2.7132	-3.604	-3.1382	-2.511	-3.0335	-3.3481	-3.4467	-5.0089	-3.2884	-2.5086	-3.6431	-1.9318	-3.9187	-4.4732	-3.6804	-2.4128	-3.659	-3.8114	-3.2868	-3.0969	-4.4603	-2.91	-2.8808	-3.3033	-2.8915	-4.0226	-2.4834	-3.5487
-2.2829	-1.6124	-2.3011	-2.7808	-1.6036	-2.7133	-3.4503	-2.5546	-2.8282	-2.4251	-3.4987	-2.9039	-2.7192	-2.2804	-1.8991	-3.6354	-2.8262	-2.5344	-2.1198	-3.4816	-2.9917	-2.2829	-2.1213	-3.2195	-2.8146	-3.2363	-2.8884	-3.0311	-2.6911	-3.0384	-2.2805	-1.2492	-2.746	-1.6665	-2.0776	-2.6664	-3.3658	-4.207	-2.9172	-2.542	-2.2814	-2.1687	-2.7309	-3.4172	-3.2086	-2.9699	-2.4708	-3.8391	-2.4711	-2.0582
-9.8142	-7.887	-8.6766	-9.5811	-9.13	-8.8078	-9.443	-7.9946	-8.9961	-9.2323	-8.9689	-8.9812	-8.9347	-7.6018	-9.1437	-10.293	-9.2423	-9.0736	-8.7839	-9.3636	-7.3285	-8.2785	-8.753	-9.3092	-9.4423	-8.9718	-8.7726	-9.8568	-8.4214	-8.3569	-7.6196	-8.8098	-8.9466	-9.2449	-8.6699	-8.8645	-9.0034	-9.5115	-8.8416	-9.7995	-9.3411	-7.0799	-8.7809	-9.4727	-9.1181	-8.6147	-8.5446	-8.7705	-8.9455	-8.5382
4.6049	3.3531	4.6468	4.4235	4.8103	5.0674	6.3453	4.4579	5.2266	5.0766	4.5184	4.1517	5.0339	6.104	5.8811	4.6741	4.9881	4.8137	4.907	4.9748	4.6216	4.4297	6.4505	4.032	4.4149	4.8408	5.658	4.1017	5.1259	5.4776	4.2273	5.1385	4.6722	4.755	4.1898	5.608	5.006	5.5099	5.8269	5.3321	4.2398	5.4602	4.5665	5.1411	4.2427	6.1641	6.0182	5.8452	4.0052	5.1299
-23.008	-20.395	-22.352	-22.635	-22.686	-21.463	-22.806	-22.38	-21.96	-21.91	-21.031	-22.915	-22.032	-21.777	-21.028	-22.812	-22.654	-23.077	-21.178	-22.849	-22.277	-21.841	-22.643	-21.876	-21.487	-22.175	-21.8	-22.241	-22.193	-22.707	-20.584	-23.045	-22.593	-22.148	-21.97	-21.109	-21.082	-22.926	-21.535	-22.077	-21.644	-22.32	-22.15	-22.638	-22.801	-21.665	-22.598	-21.964	-22.252	-21.459
-3.8586	-4.4555	-4.44	-5.0536	-3.6363	-4.1982	-4.7059	-3.8174	-4.4513	-4.3862	-4.4653	-4.2474	-4.077	-3.9654	-3.9254	-4.4697	-4.9342	-4.8597	-3.5908	-3.909	-4.7186	-3.282	-4.7481	-4.3311	-4.3432	-3.9159	-3.6747	-4.2727	-4.1849	-4.3385	-4.2883	-3.7628	-4.2	-3.7641	-3.9139	-5.4972	-4.3144	-4.8937	-4.6843	-4.785	-4.2048	-2.9688	-4.2216	-3.8194	-4.4386	-3.9933	-3.1967	-4.3851	-3.59	-4.1099
-22.596	-23.389	-22.012	-22.39	-23.404	-22.319	-21.853	-22.635	-21.045	-22.307	-21.919	-21.699	-22.595	-22.261	-22.283	-22.287	-22.85	-21.363	-22.036	-22.036	-22.188	-22.031	-21.97	-22.184	-22.034	-22.304	-23.061	-23.178	-21.874	-21.44	-23.554	-22.377	-21.685	-21.193	-21.808	-21.162	-22.29	-22.455	-22.278	-22.322	-22.503	-22.085	-22.354	-22.901	-21.447	-22.131	-23.268	-20.842	-22.104	-22.711
-13.787	-13.695	-14.863	-14.692	-15.071	-15.73	-13.507	-13.923	-14.581	-14.005	-13.931	-14.734	-15.989	-13.934	-14.931	-13.811	-14.399	-14.604	-14.715	-14.259	-14.222	-13.922	-14.891	-14.115	-15.503	-13.437	-14.437	-15.458	-15.442	-16.051	-14.594	-15.364	-15.031	-14.694	-14.837	-15.541	-14.564	-15.319	-15.088	-14.096	-14.682	-12.946	-13.019	-15.532	-15.02	-14.851	-15.208	-13.536	-14.715	-14.812
4.0808	3.1132	2.2936	2.1337	2.9382	3.2182	1.0458	1.7211	2.806	3.1695	2.7988	2.3527	2.7578	3.3302	2.3117	2.249	3.299	2.2869	2.5797	2.8519	0.99014	3.6278	2.5604	3.238	2.7957	2.2443	3.3718	3.2919	3.5063	2.888	2.9253	3.4189	3.3409	2.5975	2.2828	2.0326	2.9834	2.7605	2.4008	2.6115	1.795	2.2233	3.4957	2.3124	1.8041	2.9299	3.2408	1.3774	3.4727	4.0676
-11.531	-11.085	-12.409	-10.97	-12.118	-11.993	-12.664	-12.946	-11.815	-12.107	-12.671	-12.485	-12.763	-11.953	-11.435	-11.553	-11.57	-11.856	-11.71	-11.436	-11.151	-12.174	-11.799	-13.291	-12.226	-11.721	-11.824	-12.238	-12.548	-11.496	-12.245	-12.213	-11.83	-12.125	-10.883	-12.493	-10.273	-11.585	-10.876	-10.71	-11.103	-11.356	-11.804	-12.569	-12.017	-12.522	-11.847	-11.649	-11.019	-11.613
-20.991	-21.687	-21.145	-22.137	-22.549	-22.546	-22.088	-20.825	-22.29	-22.803	-23.128	-22.117	-22.679	-22.182	-23.121	-21.975	-21.676	-21.77	-22.362	-22.418	-21.961	-22.968	-21.904	-22.655	-22.335	-22.115	-21.748	-22.104	-22.456	-21.609	-22.073	-23.384	-22.74	-22.815	-21.846	-23.096	-22.174	-22.576	-22.243	-22.225	-23.2	-22.111	-22.409	-23.738	-21.382	-22.457	-21.52	-22.404	-22.045	-22.656
-3.8652	-5.9282	-5.7551	-4.7598	-4.8598	-5.4542	-6.1182	-5.9744	-5.7233	-6.9397	-5.0262	-6.4152	-4.9809	-5.3019	-5.7309	-5.1024	-5.959	-5.1909	-4.5023	-5.3435	-6.2972	-5.2467	-4.8846	-6.0176	-5.8294	-5.291	-5.7252	-5.3873	-5.446	-6.335	-5.2283	-5.5363	-4.8475	-5.6842	-6.3311	-6.5855	-5.8785	-5.8024	-5.3993	-5.7073	-5.7087	-5.1909	-5.3813	-6.3568	-6.2243	-6.0462	-5.3928	-6.5221	-6.064	-5.1214
-12.937	-12.741	-12.658	-13.179	-13.605	-12.227	-13.105	-12.195	-11.653	-12.635	-11.705	-13.308	-12.825	-12.934	-14.883	-12.278	-12.407	-12.71	-12.873	-14.012	-12.568	-12.366	-12.544	-13.806	-13.044	-12.866	-12.422	-12.069	-13.179	-13.021	-11.431	-11.729	-13.338	-12.168	-12.317	-12.947	-11.907	-13.138	-12.992	-12.7	-12.779	-12.257	-12.722	-12.255	-12.65	-12.955	-14.087	-13.72	-12.896	-13.676
-0.010097	1.8821	1.979	1.1546	0.82034	1.082	1.6071	0.64594	1.0245	1.1502	0.25781	1.6625	0.37359	2.2775	1.7629	1.4697	0.85559	1.7791	0.73935	1.1026	2.2815	1.5082	1.1277	0.4679	2.3568	0.99105	1.0241	1.4573	1.2938	1.1994	1.404	2.5996	3.2514	2.4817	1.5331	0.62797	1.1427	1.2725	1.8298	1.2329	0.98474	1.3218	0.62867	1.6747	0.75765	1.7732	1.2853	1.8489	0.90602	0.78428
-2.755	-2.473	-2.7761	-2.8493	-3.3248	-2.8127	-2.6528	-2.2671	-2.0609	-3.4119	-2.3872	-2.011	-1.9607	-3.3662	-3.0271	-4.3148	-3.6218	-3.2509	-3.3294	-3.0961	-1.8719	-3.2475	-2.4687	-1.7048	-2.4156	-2.1957	-1.9672	-2.2047	-1.1677	-1.8293	-2.8863	-2.5316	-1.8491	-2.909	-1.8887	-2.1033	-3.2525	-2.3861	-2.2009	-2.4442	-1.7359	-2.2346	-1.8345	-2.133	-2.5831	-2.7346	-3.3623	-2.6328	-2.9955	-1.7848
4.6858	4.5483	4.8618	5.7321	5.807	4.5805	4.68	4.235	3.8043	4.6501	4.5443	5.3466	4.7164	5.6077	4.6064	5.1653	5.0557	4.2274	4.4887	5.1247	5.3534	5.0987	5.5327	5.5557	5.2774	4.5012	3.839	5.4707	5.1585	5.2466	6.8108	3.7128	5.6233	4.5646	4.4631	4.3833	4.6637	5.8289	5.1695	4.1054	4.8958	5.4016	4.9992	5.6961	5.4477	4.7778	4.0864	4.7425	6.3207	5.7691
4.1674	4.74	4.4476	3.3313	4.0336	5.241	4.6085	4.7177	4.2637	4.3734	4.207	5.6576	3.3562	3.699	4.2125	4.6826	3.9239	3.6736	4.5869	4.9571	4.8544	4.2303	5.296	4.1136	3.1759	4.2487	4.6074	5.156	4.8299	4.274	5.1194	3.6401	4.1611	5.23	4.1001	3.1477	4.2478	3.6274	5.5562	4.8236	4.3585	4.5853	4.3249	4.2097	4.5022	4.6295	4.561	4.1182	4.3413	5.0425
-1.4735	-1.9606	-0.29666	-1.9494	-1.3121	-1.2383	-1.9785	-0.87466	-1.8904	-1.2699	-1.7996	-2.1953	-1.7503	-1.487	-0.82656	-1.3346	-0.54515	-0.35151	-0.77065	-1.8849	-1.488	-1.5866	0.114	-2.8408	-1.315	-1.1816	-1.2142	-1.5099	-1.2394	-2.2804	-2.3404	-1.0664	-0.79469	-1.3093	-1.128	-0.97545	-1.4169	-1.7007	-1.4919	-2.4893	-1.8571	-2.0025	-1.8461	-1.6261	-0.60488	-1.3163	-1.2512	-1.6012	-1.7043	-0.14157
-10.551	-10.199	-11.789	-9.9872	-10.615	-10.765	-11.134	-9.5871	-10.691	-9.646	-9.7249	-10.462	-10.104	-11.678	-10.226	-10.415	-10.444	-11.219	-10.384	-11.556	-10.608	-9.8077	-9.8524	-10.579	-10.689	-11.802	-9.8023	-10.968	-10.466	-9.5099	-10.71	-11.322	-10.334	-10.852	-11.154	-11.171	-11.788	-10.986	-10.785	-11.056	-10.959	-11.294	-10.025	-10.538	-11.359	-10.341	-9.8575	-12.033	-11.635	-10.094
4.3989	5.5967	4.5164	5.7883	5.2817	4.4579	4.2501	5.0993	5.6298	6.104	4.8516	4.5037	4.7829	5.4893	5.2506	5.9372	4.96	4.6567	4.213	4.9073	5.5747	5.3482	4.7729	5.6115	7.0885	5.5963	5.3611	4.5566	4.1484	4.6073	4.8322	4.6982	4.8408	5.2086	4.6534	6.3009	4.48	4.4388	4.4854	4.3549	5.4269	4.9699	4.4175	5.2232	4.7282	4.8187	6.0478	4.4244	5.7174	5.0259
-4.4556	-3.7461	-3.8638	-3.47	-4.2417	-3.6901	-3.5143	-4.2109	-4.4612	-2.9907	-3.9377	-4.2309	-3.4644	-3.5914	-4.1723	-4.5172	-3.1486	-3.9866	-3.2332	-3.41	-4.3196	-4.6546	-3.4605	-4.5247	-4.2303	-4.0354	-3.0131	-2.7764	-4.2944	-3.9319	-3.2757	-4.0111	-4.6097	-3.1351	-4.08	-3.3522	-3.2228	-4.81	-3.9083	-3.8911	-3.9247	-3.765	-4.3373	-3.749	-3.1461	-3.1565	-5.0156	-2.3463	-3.555	-3.2072
-21.548	-21.926	-22.424	-21.788	-22.42	-22.791	-22.519	-21.931	-22.186	-22.174	-21.734	-21.655	-22.003	-21.473	-22.632	-21.829	-22.089	-22.034	-23.132	-21.392	-22.973	-20.977	-22.91	-22.402	-21.693	-21.665	-21.858	-21.505	-20.89	-21.485	-22.301	-21.114	-22.288	-23.064	-21.474	-22.605	-22.427	-21.984	-22.164	-21.705	-22.791	-21.965	-21.617	-21.495	-22.673	-22.425	-22.307	-22.257	-22.7	-22.768
3.601	2.9882	2.4418	2.6066	2.5692	3.5875	2.1699	2.9006	3.0979	1.2458	3.0989	2.9426	3.1247	2.8728	2.5546	2.8051	3.9208	2.1425	2.8412	3.0943	1.994	1.5946	2.4952	2.9231	3.236	1.9062	1.7551	2.652	3.5585	2.8413	2.6977	1.5952	2.793	3.2651	2.5955	3.6356	2.3449	1.8235	2.933	2.5578	2.3801	1.8819	2.5881	3.131	2.0469	1.7279	3.0444	2.5195	3.4225	2.2697
5.3889	6.0357	5.1988	5.6108	4.7989	5.0522	5.8605	6.6404	5.9865	4.8702	5.4663	6.2037	5.4931	5.6647	4.842	5.8453	6.3621	5.7622	5.569	4.4232	5.5436	4.9775	6.0767	5.5447	5.7858	4.9384	6.783	5.8097	5.2709	5.7001	4.9767	5.1528	4.1232	6.4415	6.2755	6.4827	5.8294	5.7359	6.0877	6.8116	6.5076	6.4826	5.4521	5.7431	5.7653	5.1743	6.1214	6.5869	5.4246	4.5574
6.818	6.9084	8.4868	7.7716	6.4278	8.7384	7.0826	6.5344	6.2994	6.5063	6.6221	6.9958	7.3942	6.7603	6.7702	6.9511	7.9337	7.5835	7.477	6.8562	6.181	7.0885	8.8314	6.7933	7.6815	6.2753	7.3975	7.0291	6.8813	7.3528	6.9961	7.2505	7.2422	7.0158	7.1797	7.0204	7.038	6.1052	6.4769	5.9133	6.4282	6.2056	6.4927	6.6932	6.8733	7.1514	6.5779	5.9428	7.0916	5.8953
2.4109	1.5163	1.5871	1.9414	2.0994	2.3412	1.6884	2.3946	1.3226	1.358	2.4811	2.714	2.4514	2.3648	2.2521	2.2692	2.5106	1.3598	2.3027	1.3229	0.80129	1.8299	1.5238	2.1623	2.1902	0.39753	0.61633	2.119	1.3586	1.4919	2.0192	0.99074	2.1058	2.8353	2.4681	1.8956	1.6266	2.078	2.9346	1.174	1.201	2.7038	1.9269	1.4338	1.9459	0.75021	1.3975	1.3377	1.3734	2.8488
-2.7302	-2.2021	-2.1507	-2.6732	-3.8486	-1.8037	-1.3069	-3.126	-1.9997	-2.1286	-1.1427	-2.9272	-3.4485	-1.8683	-1.7192	-2.9491	-2.8774	-3.6845	-2.4126	-2.4171	-2.3829	-2.6939	-2.1751	-1.7553	-2.5992	-1.8323	-1.2712	-2.6422	-2.1333	-3.7657	-2.0408	-1.4719	-2.5675	-3.2886	-1.8953	-2.1014	-2.5261	-1.9041	-2.2951	-2.3389	-3.6993	-2.6214	-1.2115	-2.4099	-2.8154	-2.4128	-1.1733	-2.852	-2.9486	-2.4975
-10.934	-11.161	-11.246	-11.372	-11.733	-10.501	-12.181	-10.438	-11.194	-11.41	-11.251	-11.536	-12.235	-11.149	-10.975	-11.937	-11.491	-12.426	-10.21	-11.057	-11.913	-11.614	-9.754	-10.721	-12.024	-12.365	-11.237	-12.227	-11.624	-11.497	-12.834	-11.404	-11.954	-11.913	-12.619	-12.551	-11.437	-11.648	-11.758	-11.969	-12.367	-11.283	-11.692	-10.938	-12.774	-12.204	-11.348	-10.914	-12.143	-11.622
4.1209	4.1685	3.7497	4.0589	2.8949	4.6795	4.1812	4.3719	3.8277	5.1034	4.2538	5.4602	5.5172	3.5634	4.8577	4.0455	3.2376	4.0634	4.8656	5.1931	4.6418	4.0169	4.6559	5.0647	5.2802	2.8973	5.2645	4.8743	3.6162	4.7544	4.1306	4.4411	4.3775	4.7463	4.8229	5.2483	3.5396	3.9081	4.0907	3.334	3.7441	4.6059	4.1679	3.7645	4.7177	4.285	4.762	5.2549	5.5683	5.862
-10.102	-11.53	-10.872	-11.33	-11.599	-11.535	-9.9801	-9.4693	-11.003	-9.9332	-10.979	-9.8519	-11.039	-10.312	-12.134	-11.174	-11.67	-10.581	-10.189	-11.782	-10.646	-11.282	-10.707	-11.448	-9.9577	-10.459	-10.803	-11.174	-10.127	-10.477	-11.023	-11.203	-10.284	-10.248	-11.104	-12.133	-10.668	-11.138	-10.679	-11.245	-10.391	-10.143	-11.223	-9.7441	-11.167	-10.718	-11.002	-10.927	-10.78	-10.843
-9.6884	-11.818	-11.707	-11.345	-10.592	-9.513	-10.71	-10.437	-10.577	-9.9658	-10.063	-11.292	-11.232	-11.316	-12.134	-11.044	-12.415	-11.525	-11.779	-10.636	-10.517	-10.358	-11.498	-11.039	-10.82	-9.8245	-11.306	-9.766	-10.67	-10.771	-10.487	-10.434	-10.674	-11.302	-10.789	-10.103	-9.928	-10.834	-11.181	-10.677	-11.027	-10.649	-10.691	-10.374	-11.352	-11.044	-11.565	-11.408	-11.209	-10.735
-2.5663	-2.7716	-1.6379	-1.1455	-1.2197	0.26559	-1.4713	-1.5412	-1.6815	-2.0491	-1.9972	-0.7311	-0.41486	-1.4092	-1.4727	-2.8854	-0.47501	-1.5424	-2.2328	-1.8114	-1.0737	-1.5528	-1.2774	-2.4257	-2.3597	-1.524	-1.0999	-1.3193	-1.513	-1.2059	-1.2198	-2.2469	-1.5079	-1.6601	-2.4354	-1.3385	-2.256	-0.51721	-1.1831	-0.61626	-1.4944	-1.1718	-1.3899	-1.737	-0.36517	-0.90244	-1.6037	-0.76525	-1.3	-1.7187
-10.225	-11.122	-9.6833	-9.5256	-10.901	-10.466	-11.052	-10.73	-11.395	-11.348	-10.047	-10.192	-10.608	-10.334	-10.467	-9.9187	-10.929	-10.339	-12.111	-11.238	-11.228	-11.533	-12.127	-11.443	-11.229	-10.536	-10.226	-11.515	-10.596	-11.27	-11.975	-11.082	-10.152	-10.831	-10.801	-9.1688	-10.492	-10.248	-10.66	-10.711	-10.597	-10.875	-9.4064	-10.605	-11.105	-11.301	-9.2415	-8.9949	-9.9953	-11.198
-2.6109	-3.3246	-2.3945	-2.8999	-2.1672	-3.0752	-3.0829	-2.7275	-2.3361	-3.9515	-1.9564	-2.9353	-2.1118	-3.2888	-2.7712	-3.0308	-3.002	-1.8371	-2.5353	-2.6192	-2.9545	-3.5203	-2.3689	-3.1432	-2.4782	-3.462	-3.1652	-3.3507	-1.9826	-3.0063	-3.4793	-2.6727	-3.8419	-3.3861	-3.6237	-3.2882	-1.5672	-2.1516	-3.0822	-2.2937	-1.9537	-3.1631	-2.9746	-2.5545	-2.7047	-2.0907	-2.3518	-2.1113	-2.8721	-2.0463
-0.86198	-1.13	-1.0283	-1.1411	-0.56224	-0.65046	0.25633	-0.9879	-0.14375	-0.32055	-1.7068	-0.21216	-0.28736	-1.5715	-1.1443	-1.2303	-0.96534	-1.2454	0.83392	-1.2924	-0.5148	-0.5488	-0.58522	-0.27391	-0.54492	-0.56576	-1.2984	-1.2262	-1.6055	-0.17125	-0.83999	-0.21172	-0.84687	-1.2916	-0.88499	-1.6588	-1.3948	0.47778	-1.2182	-0.88652	-0.78698	0.089243	-0.3999	-1.3164	-0.84039	-0.025028	-1.1151	-0.33033	0.44231	-0.73389
4.8451	4.6564	5.7617	6.0886	4.4742	5.6704	5.2502	4.724	4.103	5.4085	4.9531	4.7421	5.1968	5.0971	5.1246	4.7251	4.7629	4.5576	5.4599	4.7408	4.9037	5.3695	4.4809	4.5327	5.6567	4.3625	4.9935	4.839	5.9506	5.0449	4.8112	4.9333	5.3024	5.699	5.7827	5.3026	5.3825	4.4925	5.8895	5.3022	4.264	5.2857	5.3883	5.4093	4.72	5.108	4.8721	4.9961	5.8679	5.041
-13.625	-12.967	-12.377	-13.314	-13.073	-12.734	-12.884	-13.073	-13.206	-13.96	-13.5	-12.556	-12.591	-12.175	-13.57	-13.659	-12.523	-13.184	-13.843	-13.77	-13.302	-13.156	-13.741	-12.077	-14.179	-13.928	-11.837	-13.652	-12.153	-12.858	-13.981	-13.58	-14.074	-13.249	-13.896	-12.543	-13.629	-13.939	-12.888	-13.352	-15.075	-12.887	-13.744	-13.041	-13.386	-13.983	-12.934	-13.919	-13.435	-12.89
0.097136	0.77343	1.8699	1.2367	0.70274	0.96122	1.1644	1.7441	0.82015	1.5325	0.55154	1.453	1.3713	1.6687	1.7587	1.4477	1.1519	1.5511	1.0163	2.84	1.3643	1.359	1.8235	1.6777	1.1945	1.2668	2.1337	0.94697	-0.15866	1.7337	0.12464	0.82639	0.71327	-0.14639	1.2937	0.77017	1.6618	1.8039	0.38658	0.96085	1.8698	0.35085	1.886	0.74129	1.5271	0.53954	1.974	0.17209	1.3734	1.481
-11.298	-10.315	-10.317	-12.234	-10.472	-10.807	-10.329	-10.991	-9.4658	-11.666	-10.041	-10.658	-11.076	-11.812	-11.664	-11.418	-10.322	-9.7333	-10.734	-9.9604	-11.278	-11.17	-10.534	-11.107	-10.588	-10.783	-11.009	-10.146	-10.575	-9.9206	-10.531	-10.375	-10.531	-10.26	-11.15	-11.442	-10.349	-10.388	-10.636	-10.942	-12.058	-11.162	-10.943	-9.8599	-10.858	-11.589	-10.498	-11.494	-10.907	-10.963
-0.076745	0.35169	-0.78466	0.13238	-0.33806	-0.62329	-0.41493	-0.44807	-0.47865	-0.23814	-0.2453	-0.026883	0.062761	-0.83352	-1.0257	-1.2469	0.033512	-0.82194	-0.1226	0.60286	0.065646	0.64366	-0.45575	0.4506	0.11197	1.1547	-0.1004	-0.73135	-1.5641	0.69428	-1.4036	-0.95097	0.82281	-0.30957	-0.032298	-0.15943	-0.37247	-0.53757	0.018473	0.059449	-0.58043	-0.68153	-0.58947	-0.20831	0.34926	-0.13574	0.55999	-1.0001	-0.57754	0.06986
-3.0192	-1.9931	-3.0695	-2.8328	-1.8926	-3.3241	-2.7785	-4.2308	-2.2143	-2.9977	-3.6621	-3.2547	-3.2598	-3.5534	-2.1184	-2.0039	-3.7002	-3.5361	-2.7584	-2.2671	-2.7346	-2.4725	-2.6254	-3.0905	-2.0285	-2.443	-2.4741	-2.9207	-2.7986	-2.4256	-0.99532	-2.8423	-2.3032	-3.1419	-1.194	-3.1851	-2.2979	-2.644	-3.0652	-3.1974	-1.6698	-1.623	-3.1782	-3.0159	-2.1497	-1.8312	-1.617	-3.5262	-2.3127	-2.9575
2.8281	1.6358	2.1899	4.1442	2.1907	2.5207	1.6233	3.0366	2.6874	2.8895	2.4525	2.5753	3.194	3.5932	2.7518	4.0966	3.0407	2.3751	2.0296	3.1092	2.4135	3.3943	3.0697	2.5004	4.5121	2.6215	3.321	3.2707	1.6132	3.2288	2.701	2.5437	2.6566	3.766	2.7487	2.7432	4.2092	3.3829	2.0957	2.1869	2.2041	3.1391	3.6081	3.6893	3.0153	2.8116	3.1633	2.18	3.1255	2.2824
-2.2405	-0.49123	-1.5953	-1.1116	-1.6097	-2.099	-1.081	-1.5812	-0.43621	-0.32041	-0.97463	-1.3089	-0.75718	-1.7012	-0.74177	-0.85519	-1.7667	-1.3503	-0.56203	-2.4439	-1.2694	-1.1612	-0.8875	-2.5265	-1.95	-1.2478	-1.9889	-1.4065	-0.47533	-1.8153	-1.4402	-2.1023	-1.2136	-0.34665	-2.4116	-1.1979	0.022242	0.088255	-2.1334	-1.9274	-1.0203	-1.4467	-1.9684	-0.92465	-1.9699	-2.0069	-1.9257	-0.44768	-1.4113	-0.83102
-8.1674	-8.8795	-8.4661	-8.9246	-9.2563	-9.3784	-9.0839	-8.4966	-8.6588	-7.7614	-8.8474	-9.7912	-9.459	-9.239	-9.2338	-8.6429	-8.4851	-8.6295	-8.5388	-9.7545	-7.5476	-8.4765	-9.0909	-9.5865	-9.2434	-7.6445	-10.097	-9.8671	-9.2806	-10.167	-8.8978	-7.6977	-7.439	-8.1165	-8.8374	-9.6665	-9.8403	-8.9672	-8.9067	-8.44	-9.2257	-8.2558	-9.6705	-9.7361	-9.051	-10.335	-9.5213	-9.4402	-8.5837	-9.2932
-2.4356	-2.7618	-2.7023	-3.5217	-3.8866	-1.5869	-2.1682	-3.4188	-2.8075	-2.8153	-2.3842	-3.4283	-2.3245	-2.4286	-2.5903	-2.1797	-2.3521	-2.8416	-2.9193	-2.747	-2.8197	-3.0454	-2.6304	-2.6909	-1.5684	-3.3526	-2.1845	-2.8437	-3.011	-1.9095	-2.3245	-2.1925	-1.6002	-2.5359	-1.8934	-2.9451	-1.7634	-4.0932	-2.8491	-3.4437	-1.9249	-1.3811	-2.5712	-2.4223	-3.9531	-2.9796	-3.1903	-3.1228	-3.0362	-1.2147
-3.5246	-4.5631	-3.0452	-3.6637	-2.6338	-3.8247	-3.2944	-2.3639	-2.9873	-3.4536	-3.8093	-2.5518	-3.3262	-2.7941	-2.7796	-3.6153	-3.0994	-2.9651	-3.7551	-2.9029	-2.625	-3.2621	-4.2815	-2.9478	-3.4637	-4.011	-3.9875	-4.8447	-3.1731	-3.8037	-3.6779	-3.3986	-2.7822	-2.1328	-2.2166	-3.3214	-3.7354	-4.0815	-4.0565	-2.9676	-4.5872	-2.7519	-3.9516	-2.5987	-3.1725	-3.3887	-3.1344	-2.6414	-3.9501	-2.9993
-4.289	-3.6296	-3.9646	-4.5551	-3.6953	-3.7907	-5.0174	-3.9724	-3.91	-3.9839	-5.1299	-4.2522	-4.4574	-3.5791	-3.6606	-3.9715	-5.5734	-3.347	-3.5879	-4.7518	-3.7474	-3.9406	-3.3372	-3.9467	-3.1103	-3.9634	-3.396	-5.021	-3.1067	-3.3548	-4.9991	-4.3609	-4.8487	-4.4339	-4.0544	-3.4803	-4.2884	-4.6237	-3.4444	-4.3061	-3.3588	-4.5825	-4.5168	-3.9563	-3.4259	-3.33	-4.053	-4.1316	-3.3455	-3.9023
-0.79567	-1.4798	-1.1448	-0.57503	-1.4415	-1.0867	-0.81177	-2.1192	-2.4472	-1.3583	-2.3119	0.038142	-2.5003	-1.6223	-1.8754	-1.4478	-1.5895	-1.418	-1.9822	-1.4432	0.47951	-1.2633	-0.93607	-1.9178	-2.316	-2.0294	-1.6527	-2.09	-1.1496	-2.1266	-1.755	-1.2382	-1.7623	-0.65645	-1.6254	-0.64512	-1.9308	-2.702	-1.7984	-0.62407	-1.9474	-1.1721	-1.3207	-1.0149	-1.3062	-1.9914	-1.6711	-1.1652	-1.4652	-0.86093
-11.313	-11.02	-11.585	-9.4735	-11.702	-11.201	-10.653	-12.308	-10.44	-10.948	-11.671	-12.541	-10.899	-13.029	-11.296	-10.388	-11.239	-12.296	-10.971	-12.545	-11.959	-11.206	-10.054	-11.46	-11.865	-10.309	-11.36	-11.008	-11.939	-10.258	-11.801	-11.185	-11.191	-11.446	-11.84	-11.098	-11.86	-10.442	-10.889	-11.452	-11.091	-10.087	-12.073	-12.199	-11.497	-11.458	-10.487	-10.085	-11.818	-11.488
-3.6793	-5.1508	-4.172	-5.9222	-4.9168	-4.7887	-5.3429	-4.845	-5.2471	-4.4861	-5.3966	-6.1508	-4.9385	-4.3871	-4.8911	-4.8088	-4.7293	-5.2754	-5.763	-4.9135	-3.8926	-5.5746	-4.1765	-5.9356	-6.416	-5.0013	-5.0193	-4.9328	-4.9326	-5.2086	-4.283	-5.1073	-4.4275	-5.4497	-5.1441	-4.8701	-4.8354	-5.08	-2.8906	-5.578	-5.6139	-5.4747	-5.2878	-5.6818	-5.5062	-4.9494	-5.9491	-5.7381	-4.6796	-5.4043
-2.4391	-2.8377	-2.9072	-2.5458	-2.7062	-2.021	-3.2855	-2.1314	-2.2314	-3.158	-1.4218	-2.4207	-1.7261	-2.3222	-1.5524	-2.4316	-3.439	-2.7809	-2.5212	-3.6047	-1.4332	-2.7321	-2.5614	-3.0106	-2.044	-2.3135	-1.0158	-3.1405	-2.4274	-3.757	-2.34	-2.2804	-3.1681	-3.3163	-1.9667	-2.335	-2.9455	-2.9461	-3.0128	-2.6701	-3.0469	-2.6487	-2.9716	-3.4045	-3.3185	-2.3511	-1.6352	-3.542	-3.3851	-1.7211
-14.782	-13.447	-14.735	-14.332	-13.454	-14.492	-13.714	-14.887	-14.023	-13.727	-14.08	-13.791	-13.257	-14.448	-13.435	-13.76	-13.519	-14.769	-13.448	-15.221	-15.81	-13.828	-14.065	-14.243	-14.261	-13.578	-12.899	-13.54	-14.459	-14.574	-13.015	-14.042	-13.705	-13.374	-13.784	-14.773	-13.516	-13.367	-13.384	-14.406	-14.214	-14.837	-13.899	-13.089	-14.143	-12.857	-14.54	-14.109	-14.618	-13.772
-12.944	-13.312	-12.347	-12.243	-12.006	-13.711	-12.138	-13.269	-13.797	-12.031	-13.069	-12.251	-12.857	-13.703	-12.132	-12.25	-12.528	-14.149	-12.279	-12.726	-12.265	-12.415	-13.781	-13.109	-12.747	-12.066	-12.356	-12.167	-12.17	-13.143	-12.354	-13.713	-13.104	-13.633	-12.685	-12.935	-13.086	-12.364	-13.279	-13.771	-12.598	-13.436	-14.542	-13.137	-11.884	-13.372	-14.325	-13.085	-12.33	-12.156
-0.10203	-0.56399	-0.17867	-0.34129	0.23321	0.92336	1.0622	0.071209	-0.83294	0.3784	-0.36019	0.24625	-0.052258	0.90723	-0.41175	0.42626	-0.28089	-1.042	-1.1295	-0.45821	0.35788	-0.074826	-0.79358	0.17789	0.24038	-0.45937	0.40573	-0.053964	-0.039664	0.54454	0.47123	0.75988	1.4733	-0.70442	0.031189	-0.50418	-0.12505	0.63153	-0.11811	0.034385	-0.49784	-1.5728	-0.77875	0.41442	-0.065829	-0.15269	1.0303	0.31959	-0.74093	-0.48284
-22.796	-21.073	-23.233	-21.905	-22.792	-22.027	-21.173	-21.813	-21.87	-21.138	-22.007	-21.192	-22.335	-21.413	-21.933	-21.34	-22.166	-22.354	-21.516	-22.687	-20.89	-21.743	-21.705	-22.335	-22.032	-22.161	-21.252	-22.258	-22	-22.837	-21.561	-22.717	-21.371	-21.774	-22.461	-22.33	-22.147	-21.604	-21.422	-22.083	-22.542	-21.354	-21.547	-22.586	-22.818	-22.756	-22.588	-21.337	-23.333	-22.247
-13.898	-14.536	-14.518	-14.422	-14.24	-15.585	-14.327	-14.459	-14.085	-13.955	-13.381	-14.06	-13.806	-14.3	-14.515	-14.527	-15.411	-14.391	-14.36	-15.512	-13.909	-13.456	-13.701	-14.827	-15.127	-14.258	-14.165	-14.381	-15.585	-14.306	-14.388	-15.474	-14.547	-13.819	-13.808	-15.06	-15.521	-14.888	-13.075	-15.503	-14.708	-14.784	-15.115	-15.551	-14.948	-15.116	-15.729	-13.961	-15.323	-14.435
-1.3359	-0.068105	-2.5133	-1.7903	-1.1537	-1.9678	-2.2765	-2.2533	-2.0187	-1.2665	-1.4903	-2.6629	-1.9346	-2.3252	-1.489	-0.61713	-1.7614	-0.93479	-1.7727	-1.3289	-1.018	-2.192	-2.1756	-0.72209	-1.102	-1.7367	-2.7805	-1.0126	-1.7861	-0.19883	-2.9504	-1.5286	-1.8961	-3.0686	-0.60326	-1.9076	-0.77983	-2.0598	-1.4393	-1.3975	-1.8874	-1.5952	0.47167	-2.2802	-0.75135	-0.91198	-1.883	-1.2857	-2.1506	-2.5425
-10.148	-11.51	-10.705	-12.47	-12.64	-11.432	-11.4	-12.359	-11.747	-12.017	-11.112	-11.353	-11.615	-11.663	-10.759	-11.83	-10.767	-12.334	-11.546	-11.803	-12.093	-10.078	-11.413	-11.26	-11.186	-10.712	-11.604	-12.128	-10.075	-12.015	-11.778	-11.128	-11.287	-12.336	-11.972	-12.123	-11.515	-12.358	-13.044	-10.571	-11.104	-11.001	-10.83	-11.939	-12.38	-12.691	-11.668	-11.971	-11.407	-11.034
-0.38318	-0.84549	-0.9981	-0.84456	-0.2487	-1.0678	-1.1866	-1.7794	-1.5328	-1.8594	-2.6851	-0.88241	-1.2875	-1.0466	-0.80077	-1.5191	-1.1512	-1.7502	-0.58061	-1.5212	-1.755	-2.6916	-1.3973	-1.1301	-1.7036	-0.22247	-0.76333	-0.3059	-2.4682	-1.6575	-1.0656	-1.9371	-0.74423	-1.0089	-0.96709	-1.8325	-1.8892	-0.95151	-1.5583	-0.54093	-0.73569	-0.46083	-0.52221	-1.0819	-0.34977	-1.147	-1.8303	-1.9502	-0.42591	-1.3056
-0.10264	1.3189	-0.26613	0.99134	0.90954	-0.16306	0.54323	0.27877	0.24055	-0.35747	0.04349	-0.41762	0.58286	0.85051	1.5135	0.71324	-0.3171	1.1128	1.19	-0.81095	-0.8541	-0.15377	0.64216	-0.11084	0.50308	0.79706	0.38811	1.4829	-0.1357	1.5511	-0.32311	-0.6201	1.9902	-0.40654	1.7144	0.84636	1.0143	0.081294	0.45084	-1.2513	-0.61945	0.11763	0.21718	0.6686	-0.14679	0.30145	0.35205	0.48321	0.14571	0.89119
3.5799	1.7223	3.8982	2.4566	3.6949	2.4671	2.7309	3.2458	3.2578	2.1704	2.7957	3.3058	3.7744	3.5443	4.0019	2.9573	3.0852	2.1754	2.8858	1.8629	3.1506	3.3688	1.7022	2.1875	3.0866	3.6385	2.3956	2.3002	1.8437	3.7549	1.8399	2.4098	2.6841	2.2137	4.2048	3.5749	2.4589	3.7635	3.4176	2.7412	3.1969	3.1196	2.8714	2.7708	3.2413	3.7585	2.0287	2.6778	3.3303	3.1426
-3.7268	-2.9161	-2.9294	-3.6999	-3.1916	-3.7049	-4.2972	-2.3078	-2.4565	-4.386	-3.0256	-2.1535	-3.0509	-2.6068	-2.4685	-2.5474	-2.6929	-4.0154	-1.6459	-2.2286	-2.4628	-2.5787	-2.797	-2.6284	-2.2806	-1.5702	-3.2814	-2.6401	-3.1269	-2.2563	-2.5164	-2.6844	-1.8276	-2.4548	-2.6045	-1.2321	-3.078	-3.1501	-1.7583	-2.942	-2.3848	-1.3912	-1.6726	-1.4641	-1.9902	-1.9523	-2.8784	-3.125	-2.2305	-3.2318
2.2377	1.5923	1.6937	0.93959	2.0931	0.16324	1.1597	0.90882	1.4556	2.443	1.2594	1.5969	1.1767	1.9028	2.057	1.5751	0.26117	1.3015	2.3188	0.95178	1.9278	0.72964	1.3931	0.81389	2.3275	1.0884	1.6574	1.8419	1.3575	0.93297	2.8272	1.4429	1.3702	1.226	1.3317	1.6216	2.083	0.9135	1.6719	0.99708	1.4684	1.3704	2.3297	1.4862	1.6623	1.7361	1.6243	1.7903	2.0212	2.1185
-2.7915	-3.1546	-2.9724	-4.9469	-3.8983	-4.9486	-3.6388	-3.9817	-5.1132	-4.4116	-5.132	-4.801	-3.3193	-2.8009	-5.1368	-3.823	-4.6302	-2.8538	-4.3579	-4.2276	-4.6333	-4.2754	-4.8495	-4.8839	-3.8976	-4.3283	-4.4019	-4.0506	-4.147	-3.9956	-2.7564	-2.5934	-3.876	-3.9425	-3.6523	-3.8552	-2.8777	-4.258	-3.9524	-3.3379	-3.791	-4.0864	-5.238	-5.1081	-3.8364	-4.7048	-3.949	-4.3615	-3.9326	-3.2363
-1.3807	-1.0515	-2.0258	-0.67826	-1.6141	-1.1589	-1.3373	-1.2064	-1.0131	-1.1779	-0.68403	-1.2351	-0.26102	-0.71028	-0.51926	-0.137	-0.55367	-1.0255	-2.175	-0.30356	-0.081619	-0.90054	-0.30847	-1.7736	-1.4583	0.11513	-0.87302	-1.1659	-1.2106	-1.1789	-1.1295	-0.29185	-0.91838	-1.0921	-0.15493	0.004885	-1.3274	-0.68177	-0.11692	-0.092552	-0.87697	-1.2769	-0.9042	-2.0577	0.064814	0.12774	0.5074	0.19826	-1.418	-0.80777
-2.3156	-2.8024	-1.2821	-2.1637	-3.2661	-3.6135	-2.4401	-2.775	-2.0353	-1.2563	-3.1046	-1.5708	-2.5314	-3.592	-2.6926	-2.0017	-2.8958	-2.5389	-2.258	-2.7199	-3.7382	-2.7667	-3.037	-2.9956	-2.1952	-3.1257	-2.7992	-2.0059	-3.4353	-2.0391	-1.2082	-2.8311	-2.9221	-2.0238	-1.8307	-3.204	-2.7226	-2.2634	-3.6071	-2.5359	-2.3856	-2.5341	-2.4551	-2.1952	-2.8758	-3.3083	-2.7448	-3.1806	-2.7089	-2.4376
-5.3188	-5.4947	-5.5981	-5.3245	-5.2393	-7.0672	-3.6376	-5.6046	-5.0808	-5.6886	-5.7323	-5.5476	-4.8225	-4.6329	-4.8511	-5.6095	-6.6259	-5.9633	-6.3505	-5.1974	-5.4948	-5.8561	-5.8704	-4.7641	-6.2627	-4.3932	-5.9656	-4.5482	-5.4334	-5.1931	-7.2151	-5.985	-5.5302	-6.4249	-5.9534	-5.6521	-5.5463	-4.574	-6.6173	-6.1274	-5.2078	-6.252	-4.701	-5.6948	-5.6909	-4.864	-4.5006	-5.8257	-4.5025	-5.1642
-2.0586	-1.7744	-2.564	-2.3947	-3.6582	-2.1115	-2.8684	-1.8742	-2.1633	-1.3037	-2.5507	-3.8607	-3.4639	-2.9823	-2.9078	-2.3464	-1.679	-2.6609	-2.7733	-2.8615	-3.0823	-2.4277	-2.6434	-2.1172	-3.9382	-3.0059	-2.1512	-2.3202	-3.0634	-2.5512	-2.3454	-3.449	-2.0982	-2.6994	-3.7939	-2.7341	-2.6401	-2.7678	-3.1952	-2.7605	-2.8204	-1.8388	-2.4394	-2.1677	-1.8199	-1.6614	-2.7463	-2.965	-2.4037	-2.2268
1.17	1.0518	-0.27324	0.39793	0.96687	-0.36939	0.29065	0.87568	-0.13788	1.1771	1.792	0.084723	0.22858	0.26188	0.58258	0.85927	0.76929	0.75745	1.3639	0.8254	0.75239	0.92283	0.049728	0.062814	1.0436	0.94678	-0.32819	0.35996	0.48117	0.075499	-0.95458	0.80528	1.5519	0.051476	0.57735	0.98146	-1.8044	-0.085564	1.6458	0.37263	-0.26329	1.1223	-0.059169	-0.097037	0.10581	-0.3776	0.55978	-0.23839	0.42721	-0.23562
-0.0097496	-0.088739	-0.86551	-1.1529	-1.5213	0.049557	-0.94857	-0.67883	-2.4406	-1.1464	-1.6259	-2.5835	-0.85406	-1.7195	-0.93171	-1.2832	-1.4738	-1.4959	-1.3338	-1.0781	-1.3399	-0.65358	-0.36093	-0.74783	-0.068735	-0.9594	-0.96148	-0.88577	-1.3029	-0.55553	-2.0665	-2.2906	-1.3974	-1.6166	-0.69042	-1.5311	-1.9084	-1.9546	-1.4169	-1.5612	-1.6346	-1.7892	-2.033	-1.0248	-0.98259	-0.91601	-2.1942	-1.5574	-1.2477	-1.6694
8.1877	6.7192	7.2536	7.0566	6.4899	6.4961	8.3011	6.1691	6.5418	7.3132	7.1173	6.2344	6.8833	6.9527	6.4167	6.9405	6.9564	6.6161	5.9896	6.0933	6.8341	7.4535	6.8114	8.3625	6.3224	5.7098	5.3055	6.2388	6.6003	7.0455	6.7902	6.1543	7.4059	6.8466	7.0627	7.5665	6.625	5.6345	6.3252	6.2823	6.1372	6.6942	7.1211	5.8007	5.9982	8.0275	7.3694	7.4106	7.7898	6.5702
-14.132	-12.841	-12.869	-13.178	-12.432	-13.399	-12.67	-13.034	-13.32	-13.275	-12.391	-13.082	-13.237	-13.374	-12.844	-12.902	-12.509	-13.299	-13.613	-12.728	-12.83	-11.873	-12.377	-13.017	-13.051	-13.07	-11.763	-12.564	-11.711	-12.763	-12.706	-12.38	-13.512	-14.476	-12.139	-12.346	-12.531	-11.911	-13.54	-12.663	-14.069	-11.693	-14.737	-12.849	-13.14	-13.06	-11.756	-12.375	-12.762	-14.158
-4.0108	-4.1514	-3.6087	-3.063	-4.5801	-3.7243	-4.4924	-3.3776	-3.9133	-3.9307	-4.9328	-3.3903	-4.4405	-4.3664	-4.3472	-4.0368	-4.3339	-5.6817	-4.4029	-4.2186	-4.6411	-4.2051	-3.8841	-4.8738	-4.0008	-4.6649	-2.5492	-4.0096	-4.7436	-3.0916	-3.7937	-4.5398	-3.1325	-4.8098	-3.7528	-4.2383	-4.2843	-4.7791	-4.8788	-3.6424	-3.7274	-4.4674	-3.8645	-4.1817	-4.0334	-4.5818	-3.3307	-4.1283	-3.4659	-5.0453
6.3081	7.2964	7.3527	6.5761	6.6536	7.1258	6.4695	5.6584	6.2441	6.4623	7.2813	6.7876	7.0165	7.24	6.6617	7.6556	6.3922	8.0072	4.8475	7.6636	6.3626	7.0882	5.6883	8.0637	6.2764	5.6912	7.0307	7.3285	6.5253	6.9459	6.5287	6.3178	5.7151	6.7396	6.1453	6.7079	6.1063	6.1594	7.6642	6.1717	7.6587	6.7878	7.2989	6.8559	7.0734	6.4867	7.8974	6.4274	6.6817	6.8628
-3.4098	-2.8934	-3.3102	-3.0827	-4.0359	-3.1026	-3.9178	-2.8112	-3.3728	-2.2056	-3.3245	-2.7606	-4.1549	-3.4095	-2.8848	-2.8702	-3.0305	-2.661	-3.6722	-3.1161	-4.1539	-3.6942	-2.4289	-2.9063	-3.7788	-3.134	-3.0385	-3.9602	-2.2024	-3.1927	-3.7236	-3.8524	-3.4478	-2.9945	-2.899	-2.9586	-3.4352	-3.6763	-2.5569	-3.3495	-3.1668	-3.9191	-2.7839	-2.4291	-3.9843	-2.2085	-3.4025	-3.2758	-3.4477	-3.84
-11.184	-12.931	-11.498	-11.098	-10.774	-11.617	-11.193	-12.556	-12.059	-11.761	-11.795	-12.717	-10.998	-11.313	-12.523	-11.932	-11.15	-11.141	-11.463	-12.491	-12.659	-12.267	-12.013	-11.389	-11.526	-11.513	-11.505	-11.364	-12.19	-11.829	-11.957	-11.698	-12.224	-12.348	-11.604	-11.265	-11.917	-12.209	-11.438	-12.015	-11.772	-11.338	-11.776	-11.762	-12.4	-11.546	-11.591	-11.303	-11.463	-9.9202
-10.47	-10.677	-11.156	-11.282	-10.218	-10.318	-11.131	-10.543	-11.532	-10.632	-10.978	-11.098	-10.505	-10.901	-9.9055	-10.918	-10.965	-10.929	-9.7098	-10.703	-11.911	-11.546	-11.334	-10.043	-11.001	-10.951	-11.591	-11.162	-11.189	-10.473	-10.733	-11.595	-11.62	-10.818	-10.396	-11.593	-10.45	-11.039	-11.141	-10.498	-10.118	-10.574	-10.547	-11.287	-11.633	-10.354	-10.296	-10.351	-9.9547	-10.23
-20.55	-21.879	-22.154	-22.134	-22.473	-21.385	-22.378	-21.887	-21.48	-22.892	-20.659	-21.508	-22.029	-22.504	-22.534	-21.428	-21.848	-21.864	-22.932	-22.771	-21.762	-23.559	-23.809	-21.358	-22.753	-20.639	-22.963	-22.663	-22.306	-22.082	-21.749	-21.501	-22.174	-21.656	-22.045	-23.018	-23.094	-22.117	-23.18	-21.189	-22.158	-21.662	-21.204	-22.874	-21.9	-21.837	-22.519	-23.696	-22.074	-23.138
-6.4862	-6.5002	-5.0053	-6.067	-6.938	-5.4456	-6.2973	-7.223	-5.8931	-6.7447	-6.9373	-5.9535	-6.4966	-5.7639	-6.6317	-6.4338	-6.963	-6.5497	-6.4864	-5.221	-5.9238	-6.1357	-6.0621	-5.4575	-6.3948	-6.2525	-7.2233	-5.5197	-6.1335	-6.9121	-6.4846	-5.4408	-6.4656	-7.418	-6.3123	-5.939	-6.3654	-5.1646	-7.3546	-7.3436	-6.3221	-7.407	-5.7994	-6.3286	-5.9479	-7.1155	-5.3341	-5.7812	-6.9769	-5.806
1.3788	2.2049	2.019	1.619	1.5998	1.5011	2.1043	2.1381	1.9937	1.5767	0.7873	2.5636	1.6927	1.1877	2.225	1.5636	1.575	1.5269	0.14146	1.2108	1.3041	2.3041	1.8229	1.611	1.7762	2.1689	1.2052	2.031	2.0329	1.13	0.62654	2.2194	1.5928	1.9453	1.6004	1.4011	3.0297	2.8915	1.6325	1.3442	0.12612	2.3619	1.2072	1.4052	2.1328	2.925	1.6569	3.0513	1.5524	1.8727
7.5357	6.7708	5.9345	7.6698	6.6835	6.7351	6.8025	7.0238	7.066	7.3189	6.8461	6.5005	6.9096	7.1382	6.8217	6.3612	7.514	6.2759	6.3932	6.4834	6.0561	6.9027	7.1042	6.1311	6.0232	7.4729	6.5144	6.8249	6.5122	5.8627	5.9144	6.7975	6.6553	7.4889	6.8177	7.4223	6.2892	6.73	6.7904	7.4376	6.7452	6.2412	6.2831	6.7953	6.0739	7.708	7.1622	8.1288	6.957	5.9536
-19.862	-19.82	-20.648	-20.294	-20.714	-21.167	-20.907	-20.797	-21.1	-21.114	-20.579	-21.862	-21.1	-21.436	-21.06	-20.617	-21.123	-20.666	-20.001	-20.723	-21.48	-20.6	-21.366	-20.77	-19.58	-22.121	-20.945	-20.332	-21.535	-20.076	-20.488	-21.432	-21.526	-20.672	-20.666	-20.784	-20.479	-20.563	-20.142	-21.277	-20.747	-20.664	-20.7	-21.467	-21.251	-21.561	-21.399	-20.277	-21.25	-20.272
-3.995	-5.3348	-3.7273	-4.9641	-3.1052	-4.2296	-3.2147	-4.2015	-3.5841	-4.0771	-5.2158	-3.8536	-3.4699	-4.6507	-3.7671	-3.8066	-4.7805	-3.2862	-4.9564	-4.6412	-3.8817	-4.3305	-3.0435	-4.3562	-4.7235	-3.6094	-4.3503	-5.7237	-4.3009	-4.6348	-4.8874	-4.9831	-4.148	-4.045	-4.821	-4.2447	-4.7865	-4.9001	-3.3871	-4.5361	-5.1916	-4.4874	-3.975	-4.5142	-4.4349	-5.0497	-4.9536	-4.5642	-2.756	-3.7865
-14.022	-14.528	-15.037	-14.448	-14.559	-14.64	-14.379	-15.093	-14.663	-14.056	-14.84	-14.11	-13.974	-15.013	-14.549	-14.077	-14.197	-15.282	-14.447	-16.004	-14.86	-14.784	-14.175	-14.881	-15.934	-13.847	-16.212	-14.226	-14.756	-14.978	-14.762	-15.545	-14.291	-13.745	-15.915	-15.287	-16.068	-14.108	-13.954	-15.601	-14.595	-14.122	-15.088	-13.874	-13.418	-12.835	-14.679	-14.492	-14.349	-14.476
-3.4919	-3.7312	-2.9585	-2.8205	-2.9021	-3.3574	-2.7108	-3.8902	-2.7396	-2.6971	-1.6078	-3.7974	-3.944	-3.4049	-4.4741	-3.8057	-4.4844	-2.7465	-3.2504	-3.3971	-3.6701	-2.8786	-4.0914	-2.733	-2.5199	-2.3332	-2.9824	-3.2217	-4.25	-4.5396	-2.9364	-1.8943	-3.1965	-2.9272	-2.413	-2.8718	-4.3951	-2.4088	-2.5602	-2.336	-3.8523	-3.1025	-3.94	-3.935	-3.144	-3.7424	-3.2029	-3.329	-2.862	-3.1719
0.55204	1.5821	1.6374	-0.28472	0.01923	-0.43977	1.1941	0.96505	0.40992	-0.72529	0.061257	0.0090907	0.5079	0.043314	0.39329	-0.30206	-0.77881	-0.84002	0.20985	-0.1055	-0.4238	0.6974	0.16209	-0.56798	0.6304	0.69172	-0.4908	-0.12238	0.27322	-0.48261	-0.10214	-0.69094	0.26002	0.91844	0.76851	0.98315	0.26029	1.0305	-0.35299	0.65226	-1.1064	-0.72437	-0.23342	0.31331	-0.52066	1.5222	-0.017504	-0.7994	0.036697	-1.0238
0.74431	0.049148	0.009743	-0.13292	-0.62248	-0.38552	0.31704	0.54493	-0.63367	-1.0472	0.14191	-1.0323	0.26172	-0.88871	-0.21868	-0.65082	-1.7061	0.091411	-0.34917	0.11796	-0.63739	0.28997	-1.0236	0.29452	0.68858	-0.54027	-1.0844	0.50268	-0.61467	-0.14265	0.98194	0.30205	0.39795	0.64816	0.46839	0.34129	-0.050585	-0.053485	-0.10078	-0.014764	-0.050538	0.27489	1.1837	0.02558	-0.31304	0.28734	0.078705	0.042618	0.023429	0.48761
-1.5111	0.10557	-1.8192	-2.1388	-1.3565	-0.63436	-1.601	-1.4713	-0.67509	-1.4752	-0.44446	-0.64382	-2.0035	-2.2468	-1.3636	-0.62754	-1.3502	-1.6495	-0.59747	-1.8282	-0.93239	-1.0457	-1.1085	-1.2547	-1.9167	-0.73042	-1.2051	-1.1095	-0.031636	-1.8402	-2.2363	-0.90631	-2.5042	-0.77476	-0.7512	-1.5771	-2.3223	-1.537	-0.86981	-1.0969	-1.9064	-1.8632	-1.9017	-1.8986	-1.2886	-1.2317	-0.83219	-1.9053	-1.7903	-1.2569
-15.454	-13.943	-15.38	-14.069	-15.015	-14.173	-14.428	-14.4	-15.003	-14.32	-14.693	-13.834	-14.631	-13.507	-14.566	-14.959	-13.893	-15.229	-14.99	-14.83	-14.174	-14.594	-15.714	-14.325	-14.538	-15.273	-14.623	-15.448	-14.346	-15.003	-14.634	-15.416	-14.318	-15.044	-14.895	-13.951	-14.605	-14.603	-14.75	-13.69	-13.164	-15.263	-14.457	-14.591	-14.009	-14.525	-14.15	-14.71	-14.957	-14.625
-3.4561	-4.2245	-4.1736	-4.0769	-3.9922	-3.9367	-2.3311	-2.8598	-3.426	-3.4502	-2.1353	-2.7783	-4.3196	-2.6397	-3.4757	-3.1218	-2.9327	-4.0863	-3.3403	-4.1348	-3.6871	-4.3633	-4.5383	-2.9035	-3.7215	-3.2318	-4.0843	-4.3926	-4.2908	-3.2158	-2.7366	-5.3141	-3.3185	-3.101	-4.262	-4.1776	-3.9065	-2.9719	-4.477	-4.0286	-2.9912	-3.8588	-2.4482	-3.9264	-4.1268	-3.5671	-3.1345	-2.627	-4.0816	-2.9307
-3.9464	-3.0787	-4.1824	-3.8364	-3.4826	-3.6464	-2.9542	-4.561	-2.4482	-3.3511	-3.5269	-3.7762	-3.5269	-3.4652	-2.8248	-3.6286	-4.1896	-3.2154	-2.7166	-2.69	-4.1722	-3.7637	-2.7279	-3.6178	-4.3059	-2.911	-3.4198	-3.2646	-4.1721	-2.8304	-2.5913	-3.9391	-2.7039	-3.102	-3.2273	-3.2784	-4.2465	-3.5152	-3.0451	-3.632	-3.1859	-2.9735	-2.7627	-4.0341	-3.5629	-3.2424	-3.6289	-4.1535	-4.0602	-3.0632
-12.154	-11.376	-11.513	-12.555	-11.945	-11.453	-11.813	-11.576	-11.206	-13.453	-11.535	-11.941	-12.389	-12.366	-11.092	-12.266	-11.282	-11.471	-11.605	-11.992	-11.675	-11.513	-10.631	-10.959	-11.343	-12.258	-11.272	-11.973	-12.041	-11.576	-12.826	-12.16	-11.329	-11.312	-12.056	-10.789	-11.448	-10.792	-11.803	-12.648	-11.174	-10.839	-11.659	-11.304	-11.523	-12.064	-12.592	-12.319	-11.786	-11.866
-3.3387	-2.3975	-3.3451	-3.3797	-2.0899	-2.2101	-3.0181	-2.2947	-2.7036	-2.0491	-3.0777	-2.9482	-1.5787	-2.3367	-1.883	-2.841	-3.2007	-3.558	-1.8224	-3.7013	-3.445	-2.6657	-2.1078	-2.6242	-2.7419	-1.7488	-1.8716	-2.6365	-2.2327	-2.3979	-2.1371	-1.7787	-2.3138	-2.0061	-2.0724	-2.2306	-1.8942	-2.4269	-2.2024	-2.2886	-2.1237	-2.2781	-1.8226	-3.3539	-2.5364	-3.623	-2.6524	-1.7995	-2.5452	-2.6784
-8.6245	-7.9459	-7.3409	-8.8602	-9.0082	-10.501	-8.7282	-8.5422	-9.497	-9.144	-10.067	-10.378	-8.7675	-8.4604	-9.0501	-9.0992	-8.7502	-9.8466	-8.2973	-9.6823	-7.9869	-9.2226	-9.2176	-9.5964	-9.8197	-9.6701	-10.352	-8.8204	-8.9709	-9.6556	-9.0427	-8.9638	-9.3275	-8.8946	-9.214	-9.3906	-9.5113	-8.4424	-7.9472	-8.2093	-9.9991	-9.0177	-10.045	-8.6387	-9.4524	-9.6206	-9.5247	-9.4563	-10.055	-8.326
-0.44077	0.39601	0.79923	-0.48874	-1.1983	0.83935	-0.60471	0.69506	-0.53123	-1.0041	0.65609	1.8616	0.023498	0.42395	0.16771	0.5803	0.16826	-0.080686	-0.67285	-0.079618	1.0561	0.25332	-0.010603	-0.41357	0.60802	-0.10565	-0.50938	-0.36999	-0.60449	0.71056	0.98406	0.061489	0.74893	1.3219	-0.19565	0.37396	-0.24997	0.53053	0.50937	-1.0183	0.49229	1.062	-0.83403	0.26032	-0.73754	2.0104	0.95476	1.2559	0.31908	1.52
9.535	8.629	8.5995	9.1336	9.0532	8.2798	7.9751	8.6039	8.6192	7.6596	8.8395	8.0039	8.7521	8.4725	8.4741	8.3448	8.7004	8.21	8.4604	8.349	8.721	8.7653	7.6414	9.7238	8.0221	8.1528	9.0975	8.0329	8.634	7.7778	8.5996	8.8765	7.3961	8.5055	9.3692	8.6513	8.7688	9.6031	8.7532	7.1721	8.7242	8.8811	8.471	7.6124	8.5828	7.9706	7.8022	7.2308	8.7572	8.3539
-13.423	-12.793	-12.127	-11.98	-12.488	-12.421	-12.631	-13.183	-13.368	-12.022	-12.155	-13.473	-12.727	-12.259	-12.113	-12.852	-13.077	-13.67	-12.975	-13.374	-11.808	-12.148	-12.171	-11.253	-12.865	-12.683	-13.529	-13.538	-13.276	-13.267	-12.331	-12.882	-12.751	-12.976	-14.651	-13.771	-12.491	-13.076	-12.041	-11.578	-13.166	-13.12	-12.954	-13.812	-12.875	-12.527	-12.967	-12.878	-12.711	-12.891
-2.1194	-1.4552	0.03454	-1.3125	-0.92968	-1.8415	-1.0304	-2.2275	-1.5767	-1.5073	-0.28763	-1.5688	-1.4811	-1.2029	-0.68716	-1.3102	-1.9692	-2.3436	-2.7205	-1.5243	-2.3534	-2.0425	-1.4511	-2.1584	-2.1218	-1.2262	-1.8041	-1.0802	-0.74553	-2.1501	-0.23937	-2.4887	-2.225	-0.16536	-1.3213	-1.4208	-1.1559	-2.8103	-1.1795	-1.3348	-2.0797	-2.2847	-0.54573	-2.0637	-1.4766	-0.52599	-1.4419	-1.5177	-0.80477	-1.5352
-2.9873	-3.0672	-3.5785	-4.4423	-3.8944	-4.9081	-3.5728	-4.7435	-3.5765	-3.3513	-3.8089	-3.6322	-3.9762	-4.2211	-3.5153	-3.5896	-3.0013	-4.0485	-3.468	-4.8292	-3.2248	-3.8082	-4.2352	-2.4666	-3.3222	-3.7858	-4.0845	-4.4377	-3.7562	-4.368	-4.3578	-4.0956	-4.854	-4.3175	-4.1409	-4.268	-3.6982	-4.0278	-2.6706	-4.2454	-4.2125	-4.1082	-4.3319	-3.8272	-3.1439	-4.0593	-3.8252	-4.1756	-4.0592	-4.3134
-9.9075	-8.6938	-9.5551	-10.515	-11.062	-10.241	-10.085	-9.5307	-10.487	-9.7719	-10.221	-10.18	-10.347	-10.832	-10.114	-9.0125	-10.819	-9.5291	-9.9535	-10.028	-10.118	-11.223	-10.751	-10.253	-10.348	-10.533	-10.27	-10.613	-9.7715	-9.6735	-10.658	-10.789	-9.7714	-10.211	-11.14	-9.8338	-9.8878	-10.365	-10.557	-10.451	-9.8335	-10.077	-9.5009	-11.184	-8.0834	-10.534	-9.5223	-10.182	-10.291	-9.3903
-2.4561	-2.1679	-3.5301	-3.1716	-1.1083	-2.7981	-2.3598	-2.304	-2.6044	-2.8541	-2.5865	-2.8235	-3.2912	-2.1325	-2.7932	-2.8237	-2.4739	-1.7255	-3.5585	-2.0036	-2.5819	-2.583	-2.1659	-2.4554	-2.5297	-4.286	-2.5332	-2.0816	-2.7348	-2.8246	-1.372	-2.4766	-3.5029	-3.4274	-2.2708	-2.5364	-3.723	-2.2803	-3.8875	-2.9054	-2.4428	-3.2039	-2.718	-3.2602	-2.3377	-3.1195	-2.2946	-2.7752	-3.4558	-3.171
-2.4899	-3.567	-2.6349	-3.869	-3.2026	-2.9918	-3.6818	-3.4459	-3.3779	-3.099	-1.3295	-2.3966	-3.1458	-3.0181	-2.7635	-2.7634	-3.3559	-3.3339	-3.6523	-2.0011	-2.3773	-2.1549	-4.0182	-4.7971	-3.7277	-3.5331	-3.9945	-3.0816	-3.4837	-2.8715	-3.1062	-4.2364	-2.6955	-3.4795	-4.729	-3.806	-3.0552	-3.4309	-3.4415	-2.6625	-3.2689	-3.0984	-3.398	-2.5996	-4.0209	-2.8337	-3.3401	-2.1064	-3.1851	-1.9748
1.251	0.43482	-0.41821	0.0048711	0.33426	-0.12295	0.77818	-0.86702	-0.53033	0.12829	-0.41255	-0.19224	-1.1293	0.13736	-0.075879	0.61051	0.53399	0.30716	-0.14081	-0.25833	-0.22454	0.35994	0.21257	1.488	-0.59477	-0.19654	-0.19264	-0.86012	0.13756	0.1489	0.37534	-0.54926	1.5386	0.53656	0.43219	0.77505	-0.011932	-0.32877	-0.051427	-0.52101	-0.31609	-0.81493	-0.55921	-0.79866	0.50301	0.055414	-0.30241	1.2469	-0.45171	1.0548
-13.087	-12.13	-12.414	-12.826	-13.283	-13.107	-11.856	-12.8	-12.914	-12.22	-13.084	-12.428	-13.345	-12.374	-13.261	-12.865	-12.036	-13.146	-13.558	-12.81	-13.507	-12.679	-13.018	-13.359	-12.33	-13.133	-12.983	-13.352	-12.482	-13.412	-13.011	-12.722	-11.828	-13.243	-13.168	-12.925	-12.767	-12.14	-12.167	-12.418	-12.659	-13.8	-12.296	-12.663	-12.131	-12.717	-12.089	-12.129	-12.353	-13.04
-1.8569	-2.3742	-3.0513	-3.3854	-2.7948	-2.8612	-3.4862	-2.7762	-2.4631	-2.7879	-2.3995	-2.5519	-2.8379	-2.6627	-1.9025	-1.2017	-1.581	-2.2223	-2.5965	-2.5868	-3.2679	-2.1202	-1.6261	-3.2648	-2.5367	-2.0177	-2.9403	-2.0772	-2.6013	-2.7903	-3.3542	-2.5126	-1.7081	-3.0375	-2.9782	-2.5657	-2.0869	-2.7529	-3.4771	-3.2151	-2.7099	-2.7264	-2.9295	-2.8342	-3.0223	-1.9036	-2.7858	-3.5241	-3.0963	-2.7898
2.4225	3.0355	3.3224	3.6648	2.0468	2.2278	2.82	2.3284	2.3491	3.3284	2.1119	2.6379	4.8074	2.611	2.8612	2.1116	3.0954	1.9901	2.4222	2.9791	3.7259	4.1583	2.3369	1.9374	3.4344	2.0969	4.0354	3.9797	1.7912	2.8644	1.935	2.8781	2.4427	2.6697	3.5412	2.9388	3.5877	2.717	3.8585	4.103	3.3803	1.9632	3.574	2.8485	3.2633	3.8743	2.6663	2.961	2.9561	2.4232
1.009	-0.018857	0.6843	0.81218	0.478	-0.99068	1.0929	0.5865	0.12832	0.73185	1.1183	-0.41046	0.91104	0.0052218	0.51386	-0.27079	0.2751	0.64835	0.20931	1.0246	-0.83783	0.96129	0.89849	0.33514	0.078171	-0.11263	-0.55832	0.6834	-0.88805	0.23966	0.82886	-0.20511	0.058979	0.61976	0.84214	0.49818	1.1439	0.75184	0.24906	2.0071	0.14551	1.2415	0.8528	0.37467	-0.25041	1.384	0.27386	0.14161	0.11643	-0.038287
-11.387	-12.2	-12.419	-12.772	-11.717	-11.22	-11.814	-11.473	-10.825	-10.974	-11.511	-10.601	-11.96	-12.368	-10.655	-11.661	-11.112	-11.399	-12.258	-12.438	-11.739	-12.378	-10.69	-12.148	-11.685	-11.441	-11.455	-10.704	-11.766	-9.8762	-10.695	-12.244	-11.179	-12.071	-11.711	-11.181	-11.652	-10.536	-10.645	-11.566	-12.507	-11.835	-11.637	-10.602	-11.254	-12.206	-10.986	-11.915	-10.218	-11.658
2.1664	1.7215	3.2306	2.3949	2.2333	1.7249	2.3704	3.2344	1.5934	0.12784	1.7642	2.614	1.6685	2.0073	2.6853	1.0923	1.2566	2.2758	2.2295	2.0765	1.125	1.6043	2.9626	0.9293	0.58779	1.8644	2.7062	2.2107	1.4226	1.8722	2.4718	1.9288	2.3115	1.8647	1.3487	1.8362	2.8744	2.5182	2.0258	2.091	1.7325	0.75915	1.7833	1.345	1.6402	3.5001	1.4902	0.95658	2.142	1.1887
-3.1396	-3.9347	-2.7673	-2.1707	-3.6245	-2.3133	-2.8479	-3.7499	-2.7469	-3.2761	-3.4857	-3.9213	-3.2386	-3.0026	-3.3195	-3.1486	-2.704	-4.2606	-2.8819	-3.2018	-2.1628	-2.8456	-2.4412	-2.8849	-2.3097	-3.3371	-3.9236	-3.3871	-3.0959	-3.0598	-3.4462	-3.7056	-2.9302	-2.6557	-2.4496	-3.0005	-3.7328	-3.2435	-4.3477	-4.1871	-2.129	-3.0258	-2.7585	-4.1265	-3.1918	-3.2234	-3.7007	-4.1436	-3.3128	-2.8505
-2.6526	-3.5673	-3.9002	-3.9679	-3.6795	-3.0032	-3.3244	-3.0703	-2.6454	-3.137	-3.0771	-3.1391	-3.1253	-3.327	-4.2118	-3.9426	-4.8764	-3.9481	-3.04	-3.6631	-4.1724	-3.8721	-3.5267	-4.5461	-2.8537	-2.9983	-3.3771	-3.317	-3.0928	-4.5999	-3.5835	-3.1113	-2.4364	-1.9253	-2.4028	-3.3312	-3.2434	-3.8935	-3.4066	-3.4884	-3.7145	-2.8453	-2.6732	-3.0671	-2.7085	-4.0243	-3.7071	-3.8009	-3.3772	-3.4344
-7.994	-6.2407	-7.1906	-8.5052	-6.2661	-8.2298	-8.0305	-7.8042	-8.3546	-8.4768	-7.8682	-6.9785	-8.1696	-8.5605	-8.248	-7.8335	-6.7072	-6.5932	-7.7097	-6.9502	-6.2334	-7.9685	-7.6162	-6.4626	-8.9549	-7.6743	-5.9143	-8.2199	-7.4854	-6.9242	-9.0142	-7.8462	-8.0962	-7.0248	-7.4369	-7.7974	-7.599	-7.2814	-7.6986	-7.8859	-7.36	-6.9994	-7.4054	-7.678	-8.2866	-6.6853	-8.2192	-8.2652	-7.4014	-7.4237
-12.775	-13.396	-15.052	-13.645	-13.98	-11.243	-12.955	-12.407	-13.25	-14.447	-13.634	-13.124	-13.263	-12.901	-13.268	-13.645	-13.484	-13.877	-13.368	-13.39	-13.073	-11.898	-13.652	-13.702	-13.417	-13.2	-12.831	-13.108	-14.607	-13.379	-13.975	-13.298	-12.804	-13.926	-13.819	-12.925	-13.464	-13.548	-13.015	-12.804	-12.657	-14.707	-14.141	-12.799	-12.863	-12.285	-12.636	-13.6	-13.447	-13.027
-7.4983	-7.3253	-8.2481	-8.2529	-7.6609	-8.3757	-6.0449	-8.1892	-7.2705	-7.5921	-8.4854	-7.2927	-7.7305	-6.7556	-7.5961	-6.9315	-6.6139	-8.5586	-7.396	-8.1764	-7.157	-7.4417	-6.6401	-7.0446	-7.5498	-8.309	-7.9902	-8.8405	-8.2291	-7.7866	-8.3132	-7.9227	-7.872	-8.0746	-7.6456	-7.4767	-7.3342	-7.2636	-8.0666	-7.6126	-8.2574	-7.6118	-7.3037	-7.5962	-7.1311	-7.8524	-7.3909	-7.6028	-6.6788	-8.1817
-2.6863	-2.588	-2.6247	-4.4552	-2.7661	-2.5526	-1.9868	-3.3793	-2.4916	-2.8539	-1.8009	-2.459	-2.9852	-2.6302	-1.7819	-2.7501	-3.0883	-2.2454	-0.69623	-1.978	-3.6681	-2.3538	-3.2122	-3.2787	-2.9491	-3.2373	-2.7326	-3.1453	-3.0454	-3.3583	-0.74602	-1.9118	-2.4579	-2.3887	-2.9565	-2.77	-2.8145	-2.4072	-2.4793	-1.1087	-2.8302	-2.1972	-2.857	-3.2921	-2.3422	-2.3367	-2.6125	-2.6792	-1.8763	-2.544
-4.9497	-6.7167	-5.1586	-5.2925	-5.5874	-5.7882	-5.8008	-4.3307	-5.9447	-5.2384	-6.2236	-6.383	-5.1642	-5.5132	-5.5046	-5.4006	-5.4378	-5.9259	-5.3409	-5.0426	-5.0071	-5.1146	-5.4692	-5.1407	-6.0592	-6.9405	-5.3295	-5.6304	-6.4311	-5.783	-6.5292	-4.9804	-6.1955	-5.181	-6.0097	-5.6213	-6.8318	-5.2382	-4.181	-5.2015	-4.9589	-5.5542	-5.4093	-5.7428	-6.5227	-6.1151	-5.1469	-6.2526	-4.9457	-5.5516
-0.6356	0.26528	0.75869	0.65073	-0.47178	0.02401	0.41779	-0.42877	-1.3688	-1.6318	0.45322	0.27356	0.37184	-0.42055	-0.0010676	-0.51744	0.41022	-0.3182	-0.25778	0.69476	0.032318	0.34274	0.14849	0.21203	0.97606	-0.90464	-0.34042	-0.69139	0.2104	-0.51374	-1.1013	0.77699	-0.16103	0.025184	0.56447	1.2205	0.60032	-0.59772	0.22163	-0.51819	-0.168	0.078198	-0.92835	-0.35911	0.050058	-0.86086	-0.10317	0.87819	0.24755	-0.69951
-0.40088	-0.90965	0.5327	-0.13797	-0.14253	-0.055064	0.071088	-0.18935	-0.02291	0.56144	-0.18495	0.48189	-0.16475	0.11121	0.074691	-0.22486	-1.0283	0.35116	1.8639	-0.8488	-0.30496	-0.43139	0.44452	-0.29803	-0.15229	-0.99153	-0.4093	1.4896	-0.098563	0.14102	-0.1489	-1.6794	-0.47061	-0.067694	-0.34813	0.48212	-0.73431	0.48262	0.68236	-1.474	0.34217	0.66455	-0.263	-0.6334	0.66722	-0.029681	0.34689	0.15982	-0.15411	-0.096423
-0.11368	0.15664	-0.73738	0.33866	-0.39697	-0.17306	-0.3174	-0.25574	-0.11579	1.3036	-0.47322	0.035661	-0.1681	-0.35893	-1.4051	-1.15	-0.61408	0.25561	-0.5934	0.050474	0.28835	-0.41565	-0.52746	0.50785	0.22029	-1.775	0.83547	-0.66999	-0.3317	0.46622	-0.35241	0.83198	-0.99539	-0.27851	0.1758	0.1038	-0.45953	-0.24812	-0.72934	-0.058239	-0.03591	0.048965	-0.34111	1.049	-1.1994	-0.95353	-0.53541	-0.77415	0.53266	-0.52622
-1.434	-1.6765	-2.0492	-1.8119	-1.1207	-1.6798	-0.45835	-1.7379	-1.6868	-1.0781	-1.6241	-1.6789	-2.2068	-1.06	-1.2181	-0.82598	-0.58309	-1.0361	-2.2088	-0.99701	-0.84018	-1.7823	-1.7235	-2.0848	-2.6062	-1.5714	-2.3299	-1.7824	-2.5792	-0.70435	-0.52883	-1.6439	-1.3753	0.09987	-0.65357	-1.6033	-1.153	-0.74019	-1.8323	-0.78725	-1.6147	-1.9842	-1.6323	-1.0303	-0.38566	-2.2539	-0.70452	-1.4217	-2.4133	-0.58196
3.7464	3.6044	3.1897	3.083	1.9087	3.6462	3.5929	1.8382	4.0803	2.7554	2.6577	1.875	2.3935	2.1029	3.8679	1.7979	2.0184	3.871	2.5164	2.6889	4.6997	2.6858	2.4542	2.6344	2.4324	3.4914	2.8924	3.174	3.2353	2.9557	2.7581	3.0416	3.2015	3.1856	2.5929	3.4609	1.9109	2.9417	3.8472	3.6394	2.3633	2.9937	1.8637	3.4909	4.1332	3.0769	3.0798	3.34	1.7607	2.0035
-12.565	-11.589	-12.025	-11.52	-12.226	-12.68	-11.489	-12.51	-11.022	-11.363	-12.298	-10.416	-11.08	-12.06	-12.121	-12.102	-11.391	-10.956	-11.427	-11.484	-10.507	-11.302	-11.969	-12.131	-11.826	-11.738	-11.166	-12.262	-11.281	-11.901	-12.087	-11.968	-12.056	-12.054	-10.728	-11.94	-10.976	-11.446	-11.508	-11.219	-12.772	-11.569	-12.592	-11.493	-11.932	-11.799	-11.186	-12.309	-11.755	-11.774
2.0703	3.4195	2.9448	3.1851	2.7863	4.0879	2.8231	2.6777	2.7353	2.2654	4.106	1.9453	2.4945	2.0493	1.9145	2.9687	4.1097	2.6404	1.9587	2.6536	3.5152	2.9297	2.9574	1.7658	3.2166	2.4371	3.1986	2.724	3.9639	3.3827	3.1759	2.5942	1.9487	2.6236	2.0794	3.8375	3.6755	1.8703	3.8191	2.9615	1.2944	1.7748	2.9877	2.8889	4.0033	1.8251	2.4335	1.2926	2.2889	3.0559
6.8485	6.4069	5.9181	5.6766	6.3919	5.544	6.2348	7.2991	8.1104	7.2519	5.9105	5.6002	7.5884	6.4299	6.3454	6.295	5.5727	7.2513	5.8648	6.6202	6.9698	7.3299	7.9969	6.1348	6.3863	6.8893	7.385	6.543	6.4181	6.9841	7.3781	7.3108	6.1753	6.7292	8.2418	7.116	6.5656	5.9166	6.5787	6.4332	6.6381	6.8881	7.8166	6.427	6.4612	6.3937	6.5791	6.0996	6.8054	6.4079
-13.771	-14.612	-14.556	-13.521	-14.295	-14.064	-14.461	-13.784	-14.521	-15.063	-14.757	-14.939	-13.929	-13.538	-15.821	-13.966	-13.454	-14.861	-15.471	-14.413	-14.857	-13.884	-14.14	-15.655	-14.998	-14.76	-14.264	-15.132	-15.404	-15.295	-14.509	-15.301	-15.263	-14.609	-15.237	-14.953	-13.863	-15.34	-14.063	-13.968	-14.97	-14.271	-14.768	-13.913	-14.683	-14.747	-13.677	-13.955	-14.869	-14.443
-0.67382	-1.941	-0.55621	-1.3297	-0.3442	-1.1644	-1.6185	-0.15158	-1.3376	-1.5935	-1.4506	-1.0844	-1.2336	-0.99253	-1.6254	-1.6304	-1.1254	-1.425	-1.3939	-1.1736	-1.9942	-1.7841	-1.3156	-2.3018	-1.4274	-1.7676	-1.3112	-1.632	-1.4629	-2.5126	-1.1403	-0.77199	-0.63463	-1.7227	-1.6905	-1.4179	-0.82651	-1.8532	-1.3615	-0.13508	-1.8835	-2.0604	-0.98567	-1.9225	-2.1888	-1.8034	-2.045	-1.4225	-1.6227	-1.7089
10.87	9.6258	9.6207	9.6712	10.951	10.399	10.837	10.353	9.3436	8.7348	10.136	9.357	10.735	9.4326	9.0164	9.8076	8.6897	10.402	9.4844	10.403	9.8444	9.1121	9.6586	10.676	11.107	9.8494	10.526	10.014	9.1276	10.304	10.052	9.8591	9.5858	9.4893	10.178	10.635	9.1017	8.4868	9.6469	9.8966	9.6108	8.8611	9.1424	10.372	9.9752	9.8661	9.4108	8.7468	9.711	10.523
-3.6068	-3.718	-3.3439	-3.7668	-4.8812	-3.777	-2.1959	-2.8438	-2.318	-2.874	-3.9673	-3.5512	-4.929	-3.8245	-3.8326	-3.6319	-3.634	-3.4884	-2.6439	-3.0099	-3.8084	-3.0396	-4.0737	-3.4156	-4.0225	-2.3133	-3.7097	-2.995	-2.8703	-3.5044	-3.3461	-4.3231	-2.2678	-3.014	-3.673	-3.9459	-3.7144	-2.8655	-3.4102	-3.091	-4.5209	-3.8906	-4.3706	-3.2319	-3.6488	-3.536	-2.8545	-3.4502	-2.6778	-3.0673
1.131	1.0324	1.2406	0.093974	2.8361	1.7755	2.5084	0.4989	0.14072	0.099825	1.7814	2.026	2.5626	0.82525	2.3258	2.5995	1.4101	-0.50804	1.2662	0.39972	1.0821	1.4545	1.1096	1.2701	2.1297	1.1436	1.338	1.6412	0.58105	1.5151	1.7592	3.1695	1.4745	-0.53029	1.7855	1.9475	1.6223	0.62037	1.3566	0.59353	0.77536	0.95034	1.4777	1.5092	0.50632	1.8777	1.5884	0.20869	1.4451	1.6537
-12.857	-13.645	-12.474	-12.571	-13.543	-12.832	-13.333	-12.812	-12.312	-13.6	-13.412	-11.794	-13.819	-12.74	-13.179	-12.827	-13.153	-12.803	-11.973	-11.911	-12.968	-13.289	-13.405	-12.685	-13.212	-13.536	-12.286	-12.314	-12.182	-13.065	-13.727	-11.998	-13.46	-12.915	-13.776	-13.221	-13.417	-12.922	-13.506	-12.798	-13.569	-12.325	-12.531	-12.607	-13.584	-11.228	-12.896	-13.721	-12.748	-11.955
-1.4826	-1.0515	-0.6814	-1.9105	-0.44549	-1.8465	0.050494	-1.2298	-1.31	-0.69932	-2.3419	-1.0164	-0.50489	-1.5905	-1.1861	-1.8932	-2.1857	-2.1617	-1.2817	-0.82726	-1.1271	-1.7631	-0.75898	-1.6435	-1.0581	-1.0171	-2.0461	-1.358	-0.81995	-0.97763	-1.0986	-2.0732	-1.0952	-1.9439	-1.4968	-0.7003	-2.5769	-1.384	-0.14324	-1.7525	-0.953	-0.6441	-1.2121	-1.0807	-1.3443	-2.2887	-0.55216	-1.0869	-0.64105	-0.80876
-7.0383	-7.3273	-7.9183	-8.6749	-8.0729	-7.9808	-7.697	-7.8751	-7.8194	-7.2201	-8.2918	-8.2092	-7.7305	-8.851	-8.5612	-7.1483	-7.8418	-7.6551	-8.153	-8.0296	-7.517	-7.3886	-7.563	-7.9076	-8.5908	-8.0177	-8.3338	-7.8202	-7.0686	-6.7012	-7.3825	-7.7212	-7.4302	-7.496	-7.9476	-7.8163	-6.8536	-7.5532	-8.22	-8.0635	-8.8392	-7.5966	-6.4148	-6.8292	-6.9901	-6.9821	-6.5909	-7.2789	-7.3714	-7.3083
-14.135	-15.337	-15.504	-14.525	-14.56	-15.107	-14.757	-13.235	-15.313	-14.433	-15.208	-14.37	-14.348	-14.684	-14.398	-13.96	-15.668	-13.74	-14.156	-14.096	-14.991	-14.999	-13.828	-15.699	-13.754	-14.911	-14.78	-14.479	-15.764	-14.987	-15.244	-14.559	-15.083	-14.738	-15.416	-15.036	-15.189	-15.44	-14.999	-13.892	-14.471	-15.835	-14.867	-14.926	-14.503	-15.137	-14.993	-15.877	-14.808	-13.609
-6.7417	-5.9003	-7.224	-5.7039	-6.5309	-6.5304	-5.8909	-7.1789	-6.1008	-6.7737	-7.0233	-5.5601	-7.551	-7.4384	-6.5857	-6.9811	-6.9983	-6.6751	-5.908	-6.0502	-6.1963	-6.2	-6.482	-8.5934	-6.9069	-6.3504	-5.6884	-6.502	-6.4295	-6.5669	-6.7944	-5.6433	-6.3682	-6.2108	-7.0673	-6.1079	-5.9149	-6.0571	-6.3439	-7.0475	-6.2478	-6.5559	-7.2493	-6.7622	-6.128	-6.6355	-7.1227	-6.1263	-6.3723	-6.7181
-3.3459	-4.7857	-3.9938	-3.7953	-3.656	-3.88	-3.8852	-3.2402	-4.2583	-3.9571	-3.6155	-2.0568	-2.3343	-2.6749	-2.7111	-4.4458	-3.9405	-4.175	-3.8659	-3.1994	-4.0625	-4.2738	-3.7082	-4.5497	-2.7296	-3.4859	-3.4253	-4.6682	-3.5588	-4.7432	-5.0733	-3.6912	-3.8292	-2.9338	-3.6959	-3.5707	-3.4444	-4.3668	-4.0422	-3.7927	-4.3017	-3.1835	-3.5867	-3.152	-3.7651	-4.6893	-3.0776	-5.0039	-3.4217	-2.9169
0.91245	-0.17028	0.27275	-0.6218	0.14645	-0.089285	0.33607	0.84333	1.0952	1.5259	-0.48454	0.4523	0.1787	0.3334	-1.2366	0.043933	0.063127	0.25487	-0.013423	0.29866	0.52699	-0.62547	0.49224	0.23845	0.39848	-0.070729	-0.52245	-1.0101	-0.15899	-0.3603	-1.6309	0.50071	0.82398	-0.63264	1.6592	-0.40243	-1.0244	-0.2468	0.22934	-0.81402	-1.1082	0.096008	0.051117	0.81486	-0.20546	1.246	-0.47884	0.11478	0.7898	0.15348
7.7321	6.8302	7.4861	7.5956	6.574	8.5872	6.7807	6.0854	6.8362	6.871	7.2832	7.1445	5.8181	6.2718	6.7154	6.2958	6.3578	7.565	7.3961	5.955	7.288	6.126	6.7575	7.4807	6.9516	6.9964	7.0123	6.9895	6.6206	7.828	6.0001	6.3423	6.22	7.1804	7.534	6.4502	5.897	7.582	6.3946	7.914	7.0812	7.6047	5.8628	7.3966	6.1137	7.9911	6.2053	7.6243	7.4706	6.4915
-22.47	-22.303	-22.685	-21.954	-23.236	-21.886	-22.508	-21.604	-21.955	-23.574	-21.86	-22.879	-23.016	-22.987	-21.846	-21.408	-22.264	-21.818	-22.321	-22.341	-22.448	-21.405	-23.066	-22.699	-21.623	-22.736	-22.516	-22.579	-22.766	-21.106	-22.173	-23.157	-22.179	-22.631	-21.533	-22.084	-21.612	-24.408	-22.916	-22.353	-22.136	-22.846	-22.31	-22.81	-23.32	-20.925	-22.346	-22.198	-21.162	-23.233
3.0256	3.4753	2.8134	1.4997	1.8933	2.5542	2.4277	2.0373	3.4812	2.6439	3.792	3.4901	2.2658	2.5995	1.618	2.9119	2.7987	2.4954	1.7044	2.8207	1.9461	2.3555	1.8074	3.0253	2.901	2.5094	3.1709	3.1267	3.105	2.8221	2.3768	1.574	3.0994	2.8356	3.0198	2.4921	2.0656	2.2359	2.5423	2.6371	3.1242	2.7104	2.5045	2.9562	4.1254	1.781	1.3267	1.6859	3.3977	2.3478
2.2242	3.0852	2.6778	3.0608	2.4581	3.0008	3.0665	2.1436	3.4145	3.4396	2.3764	3.2466	2.7009	3.3418	3.1075	2.6801	2.1997	1.5907	2.5065	1.5957	3.4174	4.071	3.575	3.5724	3.0589	2.2476	4.3089	3.0818	3.355	2.0882	2.6502	1.9504	4.0621	3.2776	3.7203	2.1469	3.7534	1.9963	3.3512	2.3166	3.6024	3.6932	3.4363	3.7708	2.0259	3.1343	2.5824	3.1574	2.8844	2.8644
-8.3953	-8.0808	-8.7773	-9.3065	-8.6315	-10.483	-9.2311	-8.8389	-8.5259	-8.3329	-8.5287	-9.1585	-9.2921	-8.9705	-9.1572	-8.328	-8.5759	-8.6518	-9.8267	-9.1051	-9.1605	-8.9153	-9.4395	-9.4122	-9.0837	-8.6228	-7.5655	-8.5491	-8.9569	-8.1773	-9.0924	-9.2763	-8.3129	-9.6326	-9.4144	-7.3591	-8.8329	-9.7441	-7.8321	-8.6252	-7.4636	-9.0983	-10.301	-10.42	-9.3898	-9.7232	-8.3216	-9.4697	-10.003	-9.0845
-3.781	-3.8476	-3.4729	-4.673	-3.3841	-4.0034	-3.1325	-4.667	-3.5833	-4.8174	-3.4164	-4.0501	-2.3269	-3.3469	-3.8013	-3.9936	-3.7398	-4.0707	-4.5207	-3.9472	-3.4856	-2.7071	-4.0866	-4.3979	-4.0376	-3.5795	-3.0195	-3.4321	-4.3223	-3.1357	-4.4495	-3.4378	-3.5964	-3.2572	-4.0615	-3.8364	-4.0425	-3.711	-2.7204	-4.0657	-3.6166	-3.6499	-4.2563	-4.6099	-3.2617	-3.6564	-3.5304	-3.8906	-3.6758	-4.5552
9.2973	9.2509	9.9592	9.6701	10.37	10.56	9.8166	10.701	9.1032	9.4241	9.1651	9.3786	10.201	10.342	8.916	9.1566	9.5718	9.5639	9.4392	9.7265	8.102	10.116	9.3315	10.506	10.321	9.5553	9.7412	10.142	9.5944	9.3277	10.191	9.7644	9.552	9.3332	9.761	10.477	10.793	8.6196	9.0861	10.205	9.9091	9.2864	10.088	8.8147	9.4973	9.3544	8.9043	9.9179	9.6558	10.009
-3.9366	-3.1965	-2.4326	-3.046	-1.9594	-2.2871	-3.3188	-4.0378	-3.0669	-3.0876	-1.957	-2.8598	-3.6486	-3.8638	-3.7651	-2.5705	-3.1007	-3.4314	-2.0214	-2.7828	-3.1139	-4.1074	-2.4217	-3.8396	-2.7375	-3.5004	-3.4805	-2.8036	-2.272	-2.821	-4.0173	-3.2255	-3.6978	-2.5231	-2.4932	-2.9849	-4.2912	-3.4897	-3.3517	-2.3868	-3.8787	-3.0297	-1.8673	-2.8009	-4.0769	-3.3647	-2.2264	-3.0004	-2.8326	-3.0379
-0.47409	-2.0973	-1.3726	-2.2517	-1.9687	-2.0427	-2.705	-2.3493	-0.7829	-0.84406	-1.1363	-1.7196	-2.4918	-2.2353	-0.95562	-1.504	-2.6282	-1.9577	-2.5054	-2.0735	-0.82754	-1.864	-1.6648	-2.2052	-1.8416	-1.0454	-2.6981	-2.079	-2.0373	-1.379	-1.7529	-2.1756	-1.3385	-2.35	-2.2003	-2.4109	-1.0547	-2.0474	-2.7884	-1.2181	-2.2193	-1.8423	-2.0665	-2.161	-1.8371	-0.48299	-1.3868	-1.8973	-2.9926	-1.9742
-11.441	-11.055	-11.156	-10.559	-10.923	-10.498	-10.689	-10.537	-11.71	-10.586	-11.054	-13.138	-10.142	-11.548	-11.246	-9.896	-10.596	-12.456	-10.874	-10.046	-10.134	-11.089	-10.853	-10.507	-11.359	-10.704	-10.279	-10.231	-10.458	-11.039	-11.268	-9.9501	-10.018	-12.055	-10.143	-10.593	-10.733	-11.582	-10.563	-10.261	-10.91	-10.305	-12.209	-11.964	-11.287	-10.907	-11.432	-11.923	-11.37	-10.451
-11.193	-12.773	-11.609	-11.668	-11.161	-11.489	-11.198	-12.098	-11.255	-12.44	-12.308	-12.683	-12.991	-12.119	-11.051	-11.522	-11.254	-12.207	-11.949	-12.33	-11.868	-10.765	-11.088	-11.122	-10.968	-11.555	-12.238	-12.271	-12.101	-11.633	-11.562	-11.86	-12.568	-10.711	-13.035	-10.276	-11.298	-11.457	-12.214	-11.653	-11.34	-12.053	-11.616	-12.201	-12.797	-11.76	-11.23	-12.974	-11.185	-11.942
-12.837	-12.689	-12.346	-13.533	-13.471	-13.876	-12.612	-11.381	-12.422	-12.577	-14.17	-13.077	-13.605	-13.25	-12.006	-12.194	-12.429	-14.032	-12.516	-12.194	-13.17	-12.222	-12.17	-13.815	-12.58	-12.696	-12.933	-12.705	-11.511	-13.063	-12.49	-12.74	-12.177	-13.203	-12.89	-11.349	-12.971	-12.764	-11.988	-12.649	-12.902	-13.575	-13.553	-13.508	-11.338	-12.823	-11.932	-12.826	-12.612	-12.637
-6.5023	-5.883	-4.9426	-6.2687	-6.1953	-5.4707	-5.3765	-5.4197	-4.691	-6.1749	-4.8527	-6.0405	-5.9881	-5.7646	-6.1895	-4.9018	-5.8645	-4.816	-6.7366	-5.6734	-5.8414	-5.0684	-4.8623	-5.1649	-5.0304	-4.9247	-6.0429	-5.0573	-5.8913	-5.2975	-6.5255	-4.6648	-4.5641	-5.7747	-4.4274	-5.8364	-6.0723	-5.0188	-5.3975	-4.6515	-5.7562	-4.1288	-6.3263	-5.9052	-6.028	-4.9159	-4.9444	-5.3208	-5.3367	-5.3764
-13.649	-13.053	-12.523	-13.397	-12.097	-12.534	-11.949	-12.463	-12.116	-12.524	-12.916	-12.727	-13.221	-12.884	-12.775	-13.48	-13.335	-11.821	-12.408	-13	-12.876	-11.783	-13.55	-13.638	-13.703	-13.965	-13.555	-12.254	-13.173	-13.292	-13.517	-13.702	-13.365	-13.353	-12.761	-13.354	-13.292	-13.038	-12.43	-12.382	-12.526	-13.45	-13.412	-13.155	-12.856	-13.499	-12.923	-13.57	-12.736	-13.302
-12.727	-13.759	-12.713	-13.17	-13.581	-13.101	-13.446	-11.904	-13.777	-13.467	-13.148	-13.271	-12.909	-13.601	-13.184	-13.975	-13.468	-12.832	-13.393	-14.306	-13.577	-14.14	-12.521	-13.82	-13.506	-12.749	-12.242	-13.013	-14.115	-14.593	-13.589	-13.636	-12.374	-13.642	-14.126	-12.79	-12.719	-13.409	-13.786	-11.942	-11.818	-11.985	-12.212	-11.379	-13.262	-13.669	-13.688	-13.618	-13.854	-13.706
-1.9008	-3.1442	-2.2213	-1.9121	-2.3012	-2.8066	-2.53	-2.3865	-2.3948	-2.987	-2.2719	-3.2341	-1.388	-3.0213	-1.8701	-1.9116	-2.1552	-2.9533	-2.8808	-2.3523	-2.6137	-2.0338	-1.12	-2.6653	-2.6783	-2.9757	-2.1339	-3.1276	-3.0493	-2.7245	-1.9852	-2.3642	-2.245	-2.0247	-2.0611	-2.3417	-3.0533	-0.63797	-2.3914	-2.5651	-1.727	-2.2387	-1.5379	-2.9154	-2.0517	-1.5784	-2.4553	-2.9409	-2.7336	-2.3346
0.10607	-0.87742	0.18755	0.40513	0.86522	-0.5938	-0.59515	-0.49597	-1.9633	-0.95419	0.066392	-1.2173	0.91457	-0.19759	-0.81919	-0.26243	-0.47177	-1.082	-0.29511	-0.80521	-0.80115	0.70081	-0.28331	-0.070137	0.0014614	0.15451	-0.12765	0.78518	-1.2927	-0.63901	-0.27873	-1.0189	-0.83954	-0.68072	0.2231	-0.01465	-1.0045	-0.33938	-1.1537	-0.74581	-1.2037	-0.18579	0.15777	-1.1915	-1.7431	-1.3778	-0.88958	-0.32567	0.38097	0.39219
6.0226	6.0484	6.2448	6.3042	4.8602	5.0239	5.7029	5.9711	5.3341	4.768	6.3223	5.6567	5.2116	5.6738	6.086	5.9146	5.5203	6.2322	5.7373	5.0389	5.6644	5.0008	5.4075	5.0563	4.9911	5.3127	5.3467	5.4225	5.191	4.4125	5.2436	6.0595	4.2514	6.4697	6.0246	5.6306	6.179	6.229	5.6211	6.1015	5.7067	6.6026	5.4698	4.4068	5.6088	5.9862	4.2004	5.7931	5.3867	5.4946
-14.588	-13.182	-12.769	-14.375	-13.521	-13.253	-12.42	-13.549	-13.01	-12.748	-13.276	-12.981	-12.613	-12.74	-14.294	-12.833	-13.218	-12.97	-12.698	-13.481	-13.254	-15.15	-14.181	-14.311	-13.307	-13.299	-13.298	-12.835	-13.82	-12.358	-12.414	-13.241	-13.438	-12.972	-12.324	-13.593	-13.005	-13.118	-13.428	-12.903	-13.372	-14.111	-14.348	-13.599	-12.871	-13.545	-14.075	-12.733	-13.067	-13.065
0.61869	1.638	2.3944	1.5657	1.3	1.234	1.5913	2.5646	2.2669	1.9667	1.9224	0.3931	2.4329	2.2237	0.71808	1.8637	1.8753	1.8411	1.7014	2.6198	2.0301	1.2366	2.6984	1.8637	1.8319	2.5461	2.3913	1.4855	2.295	2.2032	1.2749	1.5461	0.83908	2.2229	1.1396	3.115	2.3187	2.2462	1.6853	1.2281	2.4006	2.4338	0.89368	1.5521	1.2218	2.3519	2.0783	1.0295	2.0862	3.0621
-22.229	-22.496	-22.37	-22.303	-21.782	-22.173	-21.095	-20.677	-22.146	-23.547	-21.596	-21.777	-22.241	-23.031	-22.19	-22.359	-21.784	-21.407	-21.139	-22.667	-22.67	-22.847	-23.046	-22.363	-22.542	-23.11	-21.46	-22.703	-21.007	-21.948	-21.748	-21.768	-21.412	-21.981	-22.733	-21.548	-22.235	-22.439	-22.947	-21.781	-22.047	-22.961	-22.635	-21.019	-21.398	-21.743	-22.405	-22.696	-22.105	-21.98
-6.2375	-5.826	-6.5064	-4.9888	-5.2978	-4.8248	-5.3961	-5.1384	-5.2033	-5.0109	-6.371	-6.5257	-5.4405	-3.6873	-5.625	-5.5571	-6.3391	-6.3401	-6.1695	-5.5523	-5.2957	-5.6009	-5.912	-4.8858	-6.0959	-5.1875	-6.5472	-5.6352	-6.1059	-4.8537	-5.9696	-5.5762	-5.8395	-4.8717	-5.2324	-5.3785	-6.0525	-6.0083	-5.9977	-6.1026	-5.5986	-5.6614	-5.5664	-5.6846	-5.2684	-5.8382	-5.2818	-5.009	-5.3848	-5.8473
-3.6804	-3.9192	-3.8106	-3.5584	-4.0101	-3.2323	-3.4264	-3.7967	-2.6631	-3.7975	-3.804	-2.9758	-4.4374	-3.2563	-4.086	-3.331	-3.0294	-4.0975	-2.5777	-3.8671	-2.9618	-4.7205	-3.194	-3.903	-3.7505	-4.1612	-3.8159	-3.8173	-4.6875	-4.4452	-4.2303	-4.0993	-4.5173	-3.4255	-3.8199	-3.1666	-4.1995	-3.9342	-4.0736	-3.0948	-4.2123	-3.8538	-3.9755	-3.7298	-4.6944	-3.7857	-4.2016	-4.2852	-4.2005	-2.3351
-0.094107	-1.4074	0.028786	-1.2441	-1.0438	-2.403	-1.4146	-0.73531	-0.52968	-0.96438	-2.0035	-1.2492	-1.3371	-1.4248	-0.72383	-0.35526	-1.6965	-0.62334	-2.455	-1.2338	-0.66048	-0.88919	-0.67773	-1.3587	-1.4249	-1.9109	-1.1257	-0.56419	-1.4597	-1.7585	-1.7075	-0.91881	0.065501	-0.62891	-1.5619	-0.31485	-1.2928	-0.6498	0.24389	-1.4411	-1.3865	-0.69038	-0.60964	-0.44984	-0.57231	-1.6446	-1.6683	-2.3296	-0.19179	-2.0666
1.8605	1.3691	1.0689	2.6345	1.869	1.067	0.89098	0.81212	1.667	1.2203	1.7629	0.88402	0.89677	1.872	2.4204	1.6482	1.5668	1.1309	2.6695	1.5913	1.3924	1.8746	1.981	2.1104	1.1086	1.9455	1.493	1.506	1.7628	1.3747	2.52	0.43136	1.9538	0.6324	0.90711	1.9692	1.8043	1.8559	1.1074	1.8158	1.725	1.642	2.5631	2.545	2.3871	0.67373	1.4976	2.3477	0.54377	0.88797
-10.982	-11.707	-11.057	-12.073	-11.392	-12.186	-13.263	-11.614	-11.196	-12.025	-11.027	-11.99	-12.191	-10.691	-11.233	-11.691	-11.461	-11.115	-10.481	-11.811	-12.086	-11.475	-11.265	-11.362	-11.751	-11.73	-11.616	-11.885	-12.162	-11.512	-12.339	-11.466	-12.883	-10.669	-11.426	-12.155	-11.256	-11.849	-11.988	-13.044	-11.788	-10.321	-10.921	-12.304	-11.762	-12.279	-11.413	-10.512	-12.556	-11.71
-14.133	-13.765	-15.029	-15.513	-14.5	-14.881	-13.839	-15.03	-14.118	-14.857	-14.77	-15.35	-15.514	-14.002	-14.924	-15.072	-15.334	-15.034	-15.186	-15.357	-14.734	-14.359	-14.193	-13.492	-15.621	-13.504	-14.732	-15.228	-14.587	-15.196	-14.773	-14.451	-15.358	-14.965	-13.179	-14.681	-14.466	-13.749	-13.973	-14.605	-15.127	-15.042	-14.663	-14.862	-15.292	-14.205	-13.907	-14.304	-14.12	-14.711
-9.2803	-8.2564	-8.7098	-9.817	-9.7081	-9.4348	-8.7885	-9.4015	-9.3743	-8.2506	-8.5723	-9.0394	-9.4339	-9.6399	-9.6638	-8.7972	-8.6831	-9.0732	-10.339	-8.7647	-9.3494	-8.3812	-8.8846	-8.9218	-8.0438	-8.8266	-7.7484	-8.683	-8.6649	-8.3246	-9.7671	-8.9302	-8.6049	-9.219	-8.1677	-9.7402	-7.6242	-9.5598	-9.4445	-8.6315	-9.7207	-8.7886	-8.5012	-9.7982	-9.0393	-7.762	-8.8938	-8.8117	-9.9704	-8.1387
7.33	6.5209	8.3123	9.1235	8.8017	7.8718	7.2176	6.9697	8.1507	8.7985	8.9547	8.2221	7.0864	8.1342	7.3866	7.8484	8.1157	8.203	7.1699	8.1765	8.6615	8.1696	7.1619	7.8024	6.9051	7.5442	8.5084	9.057	8.4804	7.4625	8.8492	6.6339	7.335	7.6866	8.3284	7.8724	8.2502	7.7876	8.676	8.8802	7.9036	8.8308	8.8299	8.808	8.7269	7.8116	7.5301	8.5163	7.6059	7.2408
-14.637	-15.046	-14.19	-14.793	-13.108	-15.735	-15.199	-14.205	-14.32	-13.455	-14.278	-14.665	-14.273	-15.829	-15.436	-14.487	-14.334	-14.727	-14.57	-14.631	-14.791	-14.652	-13.541	-14.111	-14.453	-14.155	-13.78	-13.796	-14.524	-15.145	-14.723	-13.938	-14.193	-14.172	-15.301	-14.776	-15.434	-13.802	-14.352	-15.334	-14.361	-15.313	-16.194	-14.373	-15.667	-14.357	-15.618	-14.684	-14.835	-14.165
-9.5593	-9.2355	-8.9651	-9.211	-8.6491	-8.5603	-8.9891	-9.3478	-10.074	-9.777	-7.6722	-8.6031	-9.211	-7.9837	-8.9466	-9.0546	-8.1079	-8.8613	-8.2094	-8.9046	-8.8878	-8.86	-9.2667	-9.1287	-9.0272	-9.2501	-9.2998	-9.2981	-8.4871	-7.5158	-9.4301	-8.4659	-9.5501	-8.7032	-9.6452	-7.9196	-9.9718	-9.2432	-8.8429	-9.4405	-9.8621	-9.4736	-9.5768	-8.6798	-8.5421	-8.0228	-9.594	-9.0552	-9.4381	-9.2255
4.4665	4.7076	4.839	5.2846	3.6735	4.5779	4.1855	3.7346	5.0252	5.3615	4.9692	5.4106	4.0698	4.8505	5.2777	4.4871	3.9712	3.7649	4.2088	5.1323	4.6381	5.1279	4.3272	4.4924	3.8751	3.603	4.4537	4.5394	4.6254	5.8181	4.2049	5.0119	3.9618	5.474	4.3235	5.3135	4.7988	4.3241	3.975	4.6511	4.2753	4.3804	4.7539	3.3432	4.7634	3.9148	4.0494	4.1737	5.3012	4.8504
-13.912	-12.558	-12.621	-13.622	-12.763	-13.66	-13.425	-12.415	-13.143	-12.867	-13.104	-12.824	-12.302	-13.577	-13.058	-13.797	-13.169	-13.653	-13.579	-11.418	-13.797	-13.628	-13.783	-13.221	-13.826	-13.394	-13.275	-12.8	-13.497	-12.744	-12.963	-13.958	-14.159	-13.195	-12.991	-13.17	-13.04	-13.249	-14.062	-13.113	-13.403	-11.329	-13.956	-12.283	-12.658	-13.079	-11.485	-13.302	-12.688	-13.841
3.3663	1.7543	2.5052	3.1972	3.5405	2.9173	2.2219	4.7992	2.6951	2.5886	3.0711	4.3635	3.3623	2.0584	2.8408	2.0233	1.6703	1.5937	2.5762	3.1297	2.8798	2.8114	2.4196	3.3	2.5791	2.3201	1.5626	1.7977	1.6681	1.5531	2.2374	3.2252	2.8963	1.9402	2.5275	3.2321	2.8573	3.0311	3.3697	1.4784	3.0055	3.6029	2.9562	3.2058	2.6321	2.5447	2.3683	3.3364	2.2479	3.1693
-1.8589	-3.0616	-2.7338	-2.6109	-2.0764	-2.46	-2.009	-3.3407	-2.6293	-1.5106	-1.9042	-2.5362	-3.4082	-3.2326	-3.2888	-3.7046	-2.045	-2.8743	-1.4923	-3.2051	-3.7084	-2.8993	-2.4504	-2.0621	-1.9336	-3.7096	-2.7021	-2.1151	-0.35501	-2.1142	-2.4939	-4.7039	-2.3317	-3.7993	-2.3251	-3.451	-2.8885	-3.7491	-3.553	-1.998	-2.0072	-2.8574	-2.4167	-2.7642	-2.3159	-2.8568	-1.7879	-3.7186	-3.0065	-1.3494
-1.5271	-1.6062	-1.1165	-0.92341	-1.8334	-0.25807	-1.7455	-1.9113	-1.7169	-0.51197	-1.4314	-0.8604	-2.326	-0.35029	-0.76921	-0.99635	-0.68446	-1.377	-0.69415	-1.1137	-1.5298	-1.4915	-1.6183	-2.137	-1.9043	-1.7454	-1.4286	-1.9595	-1.4888	-1.1823	0.084327	-1.6285	-2.3966	-1.6614	-1.5262	-2.0006	-1.8817	-1.6854	-1.6868	-0.037691	-1.3503	-1.3584	-0.86335	-0.83397	-1.6691	-2.4976	-1.4131	-1.5976	-1.7743	-0.036041
-10.33	-9.9811	-11.907	-12.331	-11.906	-11.788	-11.299	-11.017	-11.364	-11.933	-10.914	-11.809	-10.528	-10.503	-10.129	-12.142	-10.571	-11.031	-11.055	-10.208	-10.501	-12.285	-11.179	-10.909	-10.608	-11.78	-12.178	-12.589	-11.648	-10.252	-12.899	-10.988	-11.532	-12.629	-10.687	-11.693	-12.057	-11.43	-11.43	-11.678	-11.999	-11.414	-11.685	-12.152	-12.092	-12.374	-11.436	-10.855	-11.111	-11.857
-0.72115	-1.488	-2.0022	-1.7068	-0.74934	-1.8715	-1.676	-2.1752	-2.6052	-1.3958	-1.5703	-1.2068	-1.2809	-0.89837	-0.98391	-1.5459	-1.2091	-0.77674	-1.6007	-2.576	-0.1175	-1.9241	-1.1776	-1.3996	-0.82661	-1.2081	-2.485	-2.4132	-0.68463	-2.0141	-1.0572	-1.9558	-2.1364	-1.1925	-1.4621	-0.53936	-1.9756	-1.8947	-2.0766	-1.747	-1.916	-1.1169	-1.0041	-2.3343	-0.75655	-2.4385	-2.0303	-0.37022	-1.7877	-1.2478
2.7432	2.8416	1.438	1.9552	1.7333	1.7845	0.23545	2.3308	1.0866	0.9577	1.4543	2.5038	2.011	2.5873	2.3523	1.6916	1.9658	1.7771	1.5216	1.8839	1.859	2.2526	1.2717	0.99726	0.50824	1.0741	2.1912	0.86015	2.1996	3.0519	1.5886	2.4525	1.6122	1.8887	2.5533	2.1758	1.1096	2.1321	2.8659	1.6692	1.9301	2.522	1.1217	1.488	1.9226	2.8041	2.3506	2.5387	0.63495	1.5502
4.5848	3.1854	3.2814	3.4278	2.4754	3.1458	3.9445	1.5319	3.188	2.6199	3.0136	3.0032	2.7158	2.805	2.7567	2.4336	3.4862	4.0291	3.873	3.5016	2.2108	2.7346	2.911	3.5288	3.5267	3.8431	3.318	3.5411	2.3189	2.326	2.6394	2.8457	2.9742	2.8743	3.6701	3.825	3.793	3.2752	4.0128	2.8205	4.3313	1.8619	2.3269	3.5844	2.4632	3.089	3.4427	2.7355	4.4453	4.7278
-12.499	-11.341	-11.733	-10.888	-11.426	-11.927	-12.485	-11.692	-12.091	-11.388	-10.252	-9.5102	-11.863	-11.942	-12.011	-11.403	-10.961	-12.302	-12.55	-11.855	-11.659	-10.123	-12.075	-12.058	-13.032	-11.511	-12.206	-11.732	-12.945	-12.477	-12.626	-10.854	-11.862	-10.73	-12.28	-9.902	-11.435	-10.66	-12.186	-10.985	-12.043	-11.152	-11.21	-11.798	-11.909	-11.953	-10.555	-12.269	-11.772	-12.259
-12.48	-11.76	-14.688	-12.651	-13.096	-13.522	-13.475	-13.415	-13.335	-13.212	-14.433	-13.239	-12.371	-13.762	-13.06	-11.911	-13.211	-12.179	-13.61	-13.293	-13.18	-13.398	-13.107	-12.928	-14.447	-12.883	-13.428	-12.662	-12.593	-12.984	-13.135	-13.786	-12.268	-13.283	-13.012	-13.05	-13.964	-13.814	-13.565	-12.645	-13.08	-12.652	-13.791	-12.984	-11.907	-13.975	-13.078	-13.821	-13.187	-14.509
9.9116	10.308	10.06	8.7912	9.656	10.529	10.035	10.023	9.7093	10.018	10.065	9.2681	9.1809	9.4977	8.6153	11.314	9.9157	11.477	8.9868	8.7775	9.3114	10.206	9.715	10.117	9.2714	9.5292	10.384	9.6648	9.1668	9.0358	10.137	10.356	9.8749	10.136	9.9355	8.9446	9.375	10.613	8.9257	9.6538	9.9878	9.596	10.918	10.125	10.396	9.3935	10.386	9.3823	10.771	10.557
-1.1144	-2.8599	-2.121	-2.0395	-1.5525	-1.0458	-1.9294	-2.2071	-1.4488	-1.8454	-1.2141	-2.2691	-1.6712	-1.5874	-1.7539	-1.4864	-2.0929	-1.8325	-1.4901	-0.2611	-1.9514	-0.99392	-1.942	-1.1366	-1.8042	-2.064	-1.8352	-2.1809	-1.6327	-0.78639	-2.0219	-0.83951	-1.6826	-2.1007	-1.5339	-1.1536	-2.0011	-1.6637	-1.5962	-1.7226	-1.3189	-1.4844	-2.4542	-1.7798	-2.218	-1.2043	-1.9031	-2.508	-1.4719	-0.9411
-5.8007	-6.5157	-6.1169	-6.1413	-5.5318	-5.5731	-5.9856	-6.514	-6.0775	-5.4265	-6.6423	-5.5995	-5.8527	-5.6167	-5.9414	-5.7158	-5.0228	-4.9302	-6.5125	-4.6977	-5.4844	-6.1838	-5.8629	-5.408	-5.4692	-5.6467	-6.1636	-6.1459	-4.9493	-5.8732	-5.5769	-4.8767	-6.2496	-5.5552	-5.1798	-6.1458	-6.2058	-5.4599	-7.1075	-5.6805	-5.9834	-5.476	-4.5607	-5.6354	-5.5978	-4.7623	-5.8451	-5.7118	-5.7774	-5.367
8.6991	7.4596	8.4348	7.7447	6.952	8.4365	8.8567	6.8164	7.3153	7.8079	8.3712	7.6107	8.3569	7.3024	8.3483	7.7684	8.1005	8.1786	7.5178	7.4593	7.1295	8.7529	7.1792	7.4925	8.9276	7.8463	8.8088	8.5576	7.0101	7.379	7.1482	7.4014	8.2501	8.0797	8.6456	8.1302	7.5386	8.046	9.0419	7.5324	8.0519	7.8138	8.3129	8.6801	9.3211	8.1457	7.0309	8.063	7.3134	8.8599
-11.319	-10.965	-11	-11.278	-11.355	-10.628	-10.668	-11.811	-10.722	-10.528	-10.595	-11.997	-10.13	-10.774	-11.394	-10.476	-11.141	-10.537	-12.363	-9.5541	-10.392	-11.543	-11.338	-11.023	-10.57	-10.967	-10.81	-11.472	-10.863	-10.541	-10.97	-10.33	-10.391	-11.076	-10.49	-10.347	-9.8056	-11.701	-9.4874	-10.366	-11.486	-12.284	-11.458	-9.7534	-10.838	-11.936	-10.135	-9.3142	-11.168	-12.463
-12.618	-12.039	-12.11	-11.755	-11.597	-10.695	-12.364	-11.426	-11.694	-12.799	-11.658	-11.961	-12.672	-12.462	-10.899	-11.468	-12.4	-10.865	-11.73	-12.14	-11.089	-11.713	-11.152	-11.961	-11.599	-11.665	-10.927	-11.097	-10.296	-12.628	-11.451	-12.692	-12.731	-12.143	-12.354	-12.311	-12.273	-11.548	-11.027	-11.996	-12.243	-12.51	-11.532	-12.084	-12.206	-11.708	-11.946	-11.886	-11.15	-11.034
-3.5072	-2.4484	-2.8437	-2.4469	-2.8856	-2.4109	-2.9501	-3.6282	-2.5114	-1.7344	-3.1958	-3.4668	-1.9334	-2.919	-2.9356	-2.6022	-2.6052	-2.7511	-2.2706	-2.9255	-3.3753	-4.0418	-2.6953	-3.8099	-3.0973	-1.7738	-2.8442	-2.9591	-2.817	-1.1671	-1.8147	-2.7188	-1.715	-1.7161	-2.7314	-3.4605	-3.6702	-2.8375	-3.0264	-2.3886	-2.8586	-2.5307	-4.0229	-3.0619	-3.1748	-2.4611	-3.4015	-2.3359	-1.9162	-2.3539
-5.1975	-4.396	-4.8698	-5.2758	-4.7002	-5.7079	-4.9107	-5.6407	-5.3799	-5.3976	-5.8353	-4.821	-6.5774	-4.9868	-5.0683	-6.0316	-3.6836	-5.256	-4.8232	-5.3998	-3.7768	-4.7756	-4.1954	-5.191	-3.9694	-5.1082	-4.9337	-4.8626	-5.5208	-5.0923	-4.6372	-4.5129	-4.4123	-4.952	-4.9337	-4.4523	-4.4959	-5.569	-5.9146	-5.7049	-5.7395	-3.9996	-4.331	-5.375	-5.9794	-6.2221	-5.3833	-5.2838	-4.984	-4.5479
7.922	8.5807	8.9152	7.6177	9.1542	9.9866	8.0706	8.8039	8.6346	9.145	8.7346	8.5515	8.9631	8.1076	8.9591	8.0921	7.9041	9.3774	8.4019	7.5565	7.8774	9.216	8.6923	8.7455	8.6799	7.4589	9.5269	8.7264	10.091	9.3567	8.4241	8.5072	8.395	7.6488	10.36	8.2051	9.6523	7.9673	8.3455	8.997	8.6725	8.7785	9.5307	9.4382	8.8727	8.2511	8.9342	8.6156	8.2435	8.811
0.28714	0.070028	1.1958	0.43455	-0.97245	0.32146	0.30792	-0.12809	0.08319	-0.088252	0.70163	-0.10361	0.40211	-0.43365	0.88732	-0.16856	-0.25105	1.3001	0.71523	0.81398	0.71734	0.20958	-0.098617	-0.043924	0.070148	1.7506	1.0706	1.4101	0.17218	-0.55969	0.54905	0.46126	0.038292	1.1133	0.021253	-0.35323	0.3528	-0.36112	0.54255	0.63879	1.1083	1.2826	0.55185	0.075208	1.1466	-0.067289	0.20789	0.47258	0.014721	-0.004256
0.13596	-0.45249	-0.44486	-0.52777	0.28851	-0.80927	-0.44927	-0.42693	0.5518	-2.1756	0.55552	-0.29106	-0.14033	0.23325	-0.16237	-0.22664	-0.52207	-0.27784	-0.93738	0.10117	-0.55886	-0.53777	-0.47207	1.5025	-0.29639	-1.005	0.40865	0.73594	0.56949	-0.8623	-0.31036	0.22018	-0.2393	0.526	0.029718	0.29044	-0.33586	-0.23427	-1.018	-0.44061	0.0073653	0.64844	-0.6246	1.3678	-0.33062	-0.56014	-0.060023	-0.56966	0.14146	0.40451
-12.718	-14.213	-14.35	-14.749	-13.442	-14.191	-14.901	-15.274	-14.754	-14.108	-15.619	-13.792	-14.965	-14.495	-14.514	-15.482	-14.655	-15.09	-13.447	-13.71	-15.131	-13.624	-14.628	-14.913	-14.236	-14.209	-15.12	-15.641	-14.537	-14.699	-13.785	-15.562	-13.881	-14.685	-14.673	-14.098	-14.529	-14.118	-15.344	-14.662	-14.841	-15.173	-14.651	-14.346	-14.426	-14.842	-14.54	-15.83	-14.614	-14.245
3.2361	0.51159	1.8487	1.2222	2.3286	2.162	1.8696	1.5954	2.021	0.65451	1.6357	1.5334	1.3159	1.2468	0.59397	1.4311	1.6809	2.0557	1.8	1.0365	0.98991	-0.083749	2.2083	1.9592	1.3439	1.4623	1.6356	0.88935	1.439	1.4309	2.4992	2.1751	1.6381	1.6793	1.9057	1.9374	1.3627	1.511	1.485	1.7295	0.89029	1.9605	1.0906	3.1232	1.47	1.7566	1.4895	1.648	2.5103	2.0932
-1.0257	-2.1427	-1.0186	-0.55614	-1.5513	-0.42008	-0.94048	-0.52208	-0.042672	-0.82832	-1.0106	-1.3394	-1.4084	-0.21587	-1.6009	-0.31838	-0.59936	-1.0292	-0.44007	-0.11777	-1.6137	-0.40192	0.12224	-0.15866	-0.86735	-1.5593	-1.083	-1.2398	-0.96657	0.15256	-0.33784	-0.34487	-1.3564	-0.25727	-0.28018	-2.1966	-0.91587	-1.4887	-0.90708	-0.71105	-0.58044	0.40416	-1.3981	-1.0422	-0.39315	-0.58295	-0.54781	-1.0903	-1.6647	-0.66057
-3.7489	-3.8694	-3.3147	-3.2646	-2.5168	-2.7925	-2.6062	-2.6945	-3.1779	-1.3148	-2.4435	-3.2945	-3.5393	-4.2436	-2.2698	-2.4998	-2.8827	-2.2367	-3.367	-1.6564	-1.8988	-1.5505	-2.4577	-2.2415	-3.124	-2.7897	-2.3168	-2.6839	-2.4889	-1.8184	-2.2562	-2.0096	-3.6227	-2.3149	-2.2359	-2.3063	-3.1371	-2.8629	-2.839	-1.4762	-1.4885	-3.1001	-2.7753	-1.2152	-2.1847	-3.8128	-2.528	-2.8315	-3.1122	-3.0817
-14.752	-15.162	-14.49	-14.536	-14.46	-14.697	-14.051	-13.824	-14.275	-15.181	-15.159	-14.748	-14.738	-13.754	-15.265	-14.549	-14.4	-14.049	-13.099	-14.39	-14.585	-14.92	-14.855	-14.284	-14.543	-13.88	-14.467	-15.057	-13.374	-15.038	-13.612	-15.226	-14.942	-13.541	-13.978	-14.831	-14.707	-14.966	-15.765	-15.178	-14.63	-15.257	-14.539	-13.431	-14.961	-14.705	-14.637	-14.529	-12.631	-14.926
-1.9699	-2.1237	-1.0135	-1.1837	-1.2076	-3.036	-2.1264	-1.4086	-1.2759	-1.157	-2.5276	-1.3122	-1.3291	-0.64968	-1.0314	-2.7689	-0.99436	-0.842	-1.7702	-1.9711	-0.3867	-0.33426	-0.37814	-1.1174	-2.2034	-1.237	-1.7823	-0.69527	-1.9919	-0.90385	-1.6667	-0.98276	-2.1917	-0.80547	-1.792	-1.7825	0.006144	-1.3364	-1.2812	-1.0141	-0.96113	-1.7896	-2.4245	-1.2434	-2.1161	-1.0767	-0.67899	-1.9227	-1.9636	-1.6309
-13.76	-13.225	-13.169	-12.424	-12.742	-12.5	-12.704	-13.327	-13.413	-12.493	-12.172	-12.466	-13.048	-12.698	-13.17	-14.133	-12.679	-12.536	-13.076	-13.043	-14.063	-12.836	-12.907	-14.334	-14.942	-12.666	-12.561	-13.561	-12.955	-13.515	-13.507	-12.623	-13.965	-13.152	-13.041	-13.812	-13.553	-13.378	-13.831	-13.435	-13.096	-13.359	-13.189	-14.548	-12.656	-12.829	-13.06	-13.053	-13.585	-13.217
-5.424	-4.8078	-4.8512	-4.1185	-4.5422	-6.1431	-5.4818	-5.2489	-6.0613	-5.726	-5.5636	-4.7495	-5.778	-3.9071	-4.9435	-4.7578	-6.7923	-4.8385	-5.7609	-4.7643	-4.2677	-6.3592	-5.6835	-5.4225	-5.0803	-6.258	-4.7765	-5.7861	-4.9003	-4.5526	-5.3941	-5.3124	-5.0485	-4.4916	-4.5127	-4.7758	-5.6076	-3.8381	-4.8976	-5.4757	-4.2878	-4.6935	-4.6898	-4.9864	-4.3716	-4.2344	-4.7089	-4.6883	-6.2167	-5.4533
-13.309	-12.965	-13.052	-13.841	-13.663	-12.47	-12.335	-13.097	-12.839	-12.433	-12.807	-14.391	-11.752	-12.204	-12.128	-12.623	-12.835	-12.025	-12.11	-13.146	-12.595	-12.717	-12.37	-11.934	-12.872	-11.952	-11.472	-12.259	-13.09	-12.741	-13.394	-12.154	-12.806	-13.286	-12.808	-12.133	-12.646	-13.286	-12.086	-12.13	-12.732	-12.504	-12.763	-11.508	-12.185	-12.255	-13.593	-12.085	-13.444	-13.141
-14.275	-13.034	-13.682	-14.162	-13.802	-12.883	-13.67	-14.888	-14.113	-14.108	-14.214	-14.39	-13.896	-14.406	-14.142	-15.136	-15.603	-12.954	-14.885	-13.055	-13.813	-14.902	-14.494	-14.053	-13.86	-13.295	-14.168	-13.648	-13.051	-13.957	-12.903	-12.791	-13.971	-14.477	-14.031	-11.881	-14.567	-12.148	-13.846	-14.283	-12.66	-15.28	-14.338	-14.295	-13.562	-15.92	-13.103	-15.002	-15.026	-14.315
-14.485	-13.282	-13.758	-12.764	-14.82	-14.657	-14.562	-14.981	-14.529	-13.614	-14.136	-14.083	-14.725	-14.265	-13.307	-13.513	-14.486	-13.278	-14.216	-13.589	-13.535	-14.924	-13.608	-14.13	-14.332	-13.966	-14.172	-14.542	-15.034	-14.046	-13.983	-13.672	-13.226	-14.333	-13.318	-14.655	-12.184	-12.914	-14.163	-14.139	-13.514	-13.96	-13.495	-13.836	-13.657	-14.829	-14.656	-14.322	-13.731	-14.109
8.2556	9.0987	9.1007	8.3455	8.5386	8.2195	7.5312	7.8644	7.8631	8.6185	8.9681	8.7734	8.8198	8.537	8.5194	8.3175	8.9854	8.4936	8.5574	8.8522	10.05	8.7764	8.507	8.508	8.7363	8.2279	9.6424	7.9116	8.8738	8.2714	8.4787	8.5067	8.2177	9.1327	9.7259	8.7435	8.0176	8.8591	8.2406	8.5987	8.8389	7.3428	9.7417	8.8951	8.9403	9.658	8.1755	7.6765	7.7862	8.8421
4.3639	5.0753	5.6154	4.831	5.2919	5.6433	5.6859	4.7799	5.291	4.0296	4.3206	5.5333	4.6599	3.7363	4.0391	4.3721	4.7796	4.588	4.5735	4.7451	5.4813	5.5813	5.7477	5.2336	5.1582	4.5372	4.909	5.0382	4.8854	5.5001	4.3043	3.041	5.3755	5.3794	4.7493	5.5683	6.3778	5.0176	5.1592	5.0792	3.9643	6.151	4.6756	5.5234	5.2457	4.6823	5.3769	4.204	5.0958	5.5916
-11.601	-10.434	-11.155	-11.481	-12.434	-11.07	-12.494	-11.103	-11.388	-11.376	-9.6889	-11.631	-11.265	-11.44	-11.573	-11.505	-11.468	-11.092	-10.755	-10.312	-11.782	-12.263	-11.436	-10.64	-11.386	-11.469	-10.351	-10.518	-12.107	-11.742	-10.985	-11.472	-11.179	-11.878	-11.629	-11.948	-11.334	-11.126	-11.353	-12.501	-11.683	-10.958	-11.735	-11.448	-12.003	-11.569	-11.421	-10.049	-10.312	-10.803
2.7747	3.1729	2.7764	2.5137	2.8784	3.0366	4.5591	4.6256	2.4799	3.3044	2.5698	2.7809	2.6346	2.8201	3.0227	3.2391	2.5389	3.4783	3.0558	4.123	3.638	2.4373	3.2173	2.2972	2.3161	2.9614	2.9472	2.7961	3.1489	3.7113	3.4233	1.9236	3.4709	2.2571	3.2248	1.8009	2.3893	3.9643	3.6509	2.2758	3.4652	3.579	3.5743	3.1747	4.4499	3.362	3.3154	3.8757	3.6543	3.1426
-2.912	-2.708	-2.9194	-1.9599	-2.3535	-1.8033	-1.9614	-1.1814	-0.33508	-0.80064	-1.6025	-1.5897	-1.8429	-1.4092	-1.4581	-0.73541	-1.4355	-2.3418	-2.518	-1.3944	-2.3935	-2.3531	-2.2386	-2.2837	-1.7892	-2.5886	-1.9913	-2.6663	-2.7592	-1.9806	-2.2447	-2.7252	-1.834	-2.5239	-0.60939	-1.8492	-0.13074	-2.1374	-1.87	-2.5339	-0.91652	-0.88843	-1.3861	-1.9755	-1.9875	-2.2047	-1.0808	-2.0299	-1.3018	-2.1283
-0.81222	-1.9305	-1.5389	-1.0216	-1.8205	-0.33918	-1.294	-0.31988	-1.3888	-1.5476	-0.58271	-1.2133	-1.8927	-0.85366	0.23181	-0.47	-1.4211	-0.52526	0.48146	-0.22434	-0.73564	-1.6666	-0.38483	-2.1966	-0.86043	-0.084436	-1.204	-0.67188	-0.17647	0.25008	-1.6194	-0.56896	-2.0566	-0.99289	-0.48292	-2.4361	0.0057215	-0.26881	-0.82242	-1.9678	-1.2906	-0.35045	0.28425	-1.6105	-0.0055965	-1.088	-0.95508	-0.14473	0.33986	-0.97703
-6.0487	-5.84	-6.8277	-5.5962	-5.7543	-5.7515	-5.5112	-5.8897	-5.2757	-4.1574	-5.7516	-5.7782	-6.1993	-5.6711	-4.0389	-4.9982	-5.8559	-5.622	-5.7841	-6.2344	-5.8231	-5.1554	-5.7409	-5.9008	-5.3474	-5.6862	-6.336	-5.6671	-5.8563	-5.1032	-5.7347	-5.1564	-6.3369	-5.5185	-6.0875	-6.1789	-5.5295	-5.7973	-5.6241	-5.6863	-5.5774	-6.8889	-4.7565	-5.9274	-5.5807	-5.7713	-6.0971	-5.5334	-5.9054	-5.862
7.7296	7.7047	7.9348	7.8216	8.7109	7.6577	6.935	7.834	7.7172	7.2007	7.6594	8.2198	8.1539	8.0587	8.8162	8.8608	8.6678	8.5385	8.2495	8.3599	8.5871	8.1725	7.7946	8.0763	8.0834	7.7643	7.2783	7.8743	7.0748	7.6056	7.3174	9.2607	8.7385	8.05	7.9765	7.4021	8.1824	8.306	7.4885	7.5236	7.6133	8.7387	7.9387	7.845	7.0123	7.1502	8.366	7.3157	8.7286	7.5434
-22.212	-22.436	-22.015	-21.071	-22.827	-22.012	-22.809	-21.055	-21.971	-21.739	-20.985	-22.824	-21.545	-22.606	-22.407	-21.535	-21.104	-21.649	-22.52	-22.495	-22.888	-22.513	-22.217	-22.913	-22.279	-22.369	-22.457	-21.269	-22.591	-23.013	-22.539	-23.014	-22.077	-23.486	-21.335	-22.623	-22.671	-22.525	-22.333	-22.598	-21.324	-21.642	-22.754	-22.685	-22.406	-21.439	-21.995	-21.892	-21.716	-22.055
-13	-13.419	-13.436	-12.468	-13.826	-12.834	-14.102	-12.495	-12.682	-12.155	-12.759	-13.212	-12.955	-13.332	-12.823	-13.039	-12.917	-13.678	-13.16	-13.85	-13.849	-13.316	-14.21	-12.691	-13.129	-13.103	-13.15	-12.218	-12.156	-13.632	-12.069	-12.068	-13.038	-13.77	-13.025	-12.491	-13.744	-13.564	-13.279	-13.298	-13.106	-12.773	-14.558	-13.161	-13.341	-12.863	-13.461	-13.233	-13.96	-14.073
-0.4315	-0.20995	-0.24662	-0.76808	-0.16121	-0.60762	-0.99117	0.47964	0.84931	-0.20019	-1.5104	0.58335	-0.42445	-0.97193	-1.1413	0.19046	0.019443	1.096	-0.8826	0.41711	0.18292	-0.94029	-0.16305	-0.43548	-0.50697	-0.67034	-0.0031619	-0.13992	0.063401	0.1354	-0.029381	1.284	-0.27566	-0.9127	-0.33712	0.31746	-0.026842	0.26905	-0.54368	-0.096931	0.34266	0.6026	-1.0334	0.94987	0.16996	-0.70277	-0.7056	0.73794	0.41109	-0.068577
-12.615	-14.081	-12.383	-11.982	-11.101	-12.847	-12.179	-13.949	-13.77	-13.442	-11.847	-13.545	-13.938	-13.007	-12.522	-12.991	-12.362	-11.523	-13.332	-13.395	-12.524	-13.435	-12.633	-12.496	-12.207	-13.137	-12.597	-13.945	-12.938	-12.837	-13.01	-13.634	-12.765	-12.073	-12.077	-12.524	-13.77	-12.618	-12.235	-12.739	-13.339	-12.701	-11.77	-12.734	-12.135	-12.351	-12.651	-13.776	-13.683	-11.826
-13.034	-13.778	-13.658	-12.791	-13.417	-13.121	-12.717	-14.309	-13.33	-13.737	-13.014	-12.828	-13.279	-13.589	-12.686	-13.198	-14.121	-11.929	-13.364	-12.649	-12.352	-13.98	-12.847	-13.062	-13.245	-13.793	-13.394	-13.269	-12.357	-13.008	-14.42	-12.86	-12.938	-13.186	-13.074	-13.262	-14.277	-12.025	-13.458	-13.215	-14.222	-13.755	-12.899	-14.435	-13.215	-13.356	-13.707	-13.463	-12.607	-14.466
-10.891	-11.893	-11.927	-12.459	-11.57	-11.211	-11.858	-11.591	-12.589	-10.42	-10.892	-11.818	-11.891	-10.943	-12.387	-12.2	-11.151	-11.252	-11.243	-11.548	-13.006	-11.799	-10.674	-12.531	-12.019	-12.176	-11.413	-11.112	-11.067	-10.758	-12.131	-11.695	-10.693	-11.405	-11.186	-12.273	-11.681	-11.801	-11.55	-11.968	-11.292	-11.297	-11.494	-11.584	-11.248	-11.485	-12.312	-11.573	-11.099	-12.353
-13.845	-14.871	-14.95	-13.204	-12.667	-13.385	-13.421	-12.848	-13.993	-14.663	-14.835	-13.957	-14.81	-14.862	-14.748	-13.194	-12.765	-14.437	-15.136	-13.108	-13.798	-14.716	-14.003	-14.711	-13.437	-13.064	-12.456	-13.97	-14.012	-14.623	-12.523	-14.268	-13.218	-14.563	-13.757	-14.698	-14.158	-14.285	-14.399	-15.192	-14.281	-13.09	-13.098	-12.864	-12.365	-13.651	-13.963	-13.489	-15.292	-14.541
-5.8465	-4.5426	-4.7814	-5.0077	-6.2811	-5.0155	-6.4351	-5.6031	-4.9034	-6.6856	-5.8147	-6.0621	-5.2061	-4.4791	-5.8485	-5.2669	-6.1168	-5.9238	-4.684	-5.3239	-6.2768	-5.5709	-5.6202	-5.4249	-4.9721	-5.9094	-6.1836	-5.4151	-6.0106	-5.5808	-6.4997	-5.9498	-5.8129	-5.3012	-5.7663	-6.0025	-5.6139	-5.6093	-4.2127	-5.611	-5.49	-6.2057	-6.8769	-5.1539	-5.2468	-5.505	-4.5719	-5.2254	-6.1291	-5.6312
-4.7827	-4.758	-5.0487	-4.2105	-4.8266	-5.5355	-5.0376	-5.997	-5.5822	-4.3753	-5.5016	-4.488	-4.9248	-4.6961	-5.0856	-5.9613	-6.0578	-5.4471	-4.99	-5.2475	-5.404	-5.9903	-5.0312	-5.3597	-4.7544	-5.1302	-5.9346	-5.3449	-4.9582	-4.314	-5.8066	-5.599	-5.1664	-6.1083	-5.8	-4.4861	-5.6239	-5.1508	-5.1774	-4.7616	-4.5379	-3.4646	-4.3162	-4.4024	-5.7822	-5.087	-4.9572	-4.8311	-4.0804	-5.0254
-2.5604	-2.2886	-2.2392	-2.7666	-3.0935	-3.0229	-3.0739	-2.5939	-4.2516	-3.0877	-2.7846	-4.1	-2.9328	-3.1927	-3.5788	-2.8526	-4.0261	-3.4443	-1.8711	-3.0203	-2.5315	-4.3412	-2.7432	-3.6775	-3.1162	-1.791	-3.3962	-4.7373	-3.3587	-2.1648	-3.14	-3.5189	-3.4884	-2.7146	-3.503	-2.5923	-2.0726	-4.8571	-3.0128	-3.7284	-4.318	-4.3788	-2.5855	-4.2276	-2.5062	-3.109	-4.0213	-3.411	-4.5589	-4.3349
-12.587	-13.299	-13.152	-13.037	-12.171	-12.718	-13.517	-11.52	-12.298	-12.718	-13.497	-12.528	-14.911	-12.911	-13.213	-13.271	-12.377	-12.409	-13.685	-12.973	-13.278	-13.263	-12.886	-14.188	-13.015	-12.787	-13.104	-12.836	-13.445	-13.947	-12.761	-13.295	-13.642	-12.73	-13.854	-13.342	-13.902	-12.332	-12.93	-14.043	-14.195	-13.495	-13.097	-12.767	-13.872	-13.26	-13.87	-12.636	-13.572	-12.667
7.2694	7.1858	6.4748	6.9872	5.3098	6.9467	7.773	6.6256	6.6425	7.1856	7.9106	6.2801	7.8194	8.2803	6.0915	6.1345	6.9303	6.4017	6.915	6.5378	6.6269	6.0647	7.031	6.252	6.8171	7.9087	5.4981	6.7956	5.9571	5.8176	7.4757	5.9332	5.7523	7.9253	7.7566	6.9522	6.702	6.1389	6.5625	6.7615	7.4911	7.0542	7.3447	6.6451	5.3755	7.8021	6.7892	6.898	6.9486	7.0333
-3.6483	-2.6356	-1.2245	-3.2175	-2.9956	-3.1181	-3.0672	-2.7751	-1.8795	-3.2817	-1.8034	-1.2779	-2.0611	-3.5605	-2.692	-2.9925	-2.1418	-2.4602	-2.6021	-2.2631	-2.7059	-3.0919	-2.7439	-3.131	-1.8047	-1.367	-2.9333	-2.9979	-3.0123	-2.811	-1.7445	-2.7995	-2.167	-2.7742	-2.9761	-2.9093	-2.5119	-1.7645	-1.9179	-2.3475	-2.3887	-2.4544	-2.3034	-2.194	-2.8162	-1.7435	-3.0973	-2.4974	-2.6268	-2.3222
-14.4	-14.295	-14.507	-14.035	-13.78	-14.684	-15.164	-14.126	-14.517	-15.264	-15.645	-14.246	-15.308	-13.89	-14.462	-14.689	-14.37	-13.909	-14.587	-14.647	-14.547	-14.375	-15.801	-14.916	-13.744	-13.507	-13.416	-14.771	-14.357	-14.656	-13.75	-13.141	-14.792	-14.742	-14.865	-15.339	-14.623	-13.457	-14.889	-13.955	-15.085	-14.894	-14.676	-13.781	-13.667	-15.799	-14.761	-14.927	-14.478	-13.971
-7.3352	-7.0092	-7.4775	-6.6458	-7.703	-7.7017	-7.6472	-7.2885	-8.1187	-8.7396	-7.1543	-6.7798	-8.4109	-8.2117	-8.1313	-9.4543	-6.7055	-7.4186	-8.7206	-7.051	-7.5507	-7.8609	-8.2186	-7.0377	-6.902	-8.3429	-7.0636	-7.2706	-8.3094	-7.7671	-7.706	-7.3498	-7.3886	-7.4921	-7.6445	-7.8694	-7.2578	-9.1686	-7.3381	-7.0496	-8.0174	-6.6846	-8.805	-7.9987	-8.0877	-7.8199	-8.5357	-8.4362	-7.7944	-7.7162
2.2052	0.85513	2.0315	1.6365	2.2946	2.6786	2.2068	0.7415	1.0939	0.16557	1.2797	0.99226	2.22	0.39259	1.3386	1.4491	1.5075	0.96106	1.4068	1.6779	2.6857	1.9215	1.9147	1.2121	1.3401	0.30212	0.97042	1.4506	1.3538	1.7369	1.2365	1.1065	1.2154	1.6643	1.9382	1.1776	2.3814	1.5265	1.1034	1.9169	0.7317	2.0246	1.2679	2.757	1.771	1.0154	2.8007	0.60345	1.9156	1.6521
-3.872	-4.0249	-3.9582	-3.2078	-4.2511	-5.3085	-3.9528	-5.3271	-4.4495	-5.3995	-4.1884	-3.962	-5.0915	-4.1399	-3.2484	-4.9891	-4.6119	-2.8467	-3.9282	-4.8328	-3.7806	-4.9343	-3.2145	-3.5362	-3.2734	-3.7012	-4.1486	-4.4624	-4.637	-5.1037	-4.5718	-5.2081	-4.607	-4.1615	-4.4799	-4.4745	-4.9778	-4.3181	-3.1192	-3.8224	-3.7405	-4.2999	-4.6632	-4.0286	-3.8575	-4.6306	-4.2102	-4.5283	-4.4158	-3.3682
-2.2521	-1.1874	-0.73182	-1.4322	-1.1583	-1.7889	-1.9701	-1.5358	0.0017113	-1.1659	-0.15877	-1.9325	-1.4982	-2.0104	-1.0429	-1.1073	-0.42892	-2.3889	-0.0037098	-0.87668	-2.3266	-1.6592	-1.3268	-1.8061	-1.4008	-1.1598	-1.7391	-1.7319	-0.79886	-1.5268	-1.9168	-2.2066	-1.5222	-0.75696	-1.2802	-1.8856	-1.2169	-1.2032	-2.2576	-1.808	-0.98592	-0.94445	-0.45827	-0.72808	0.13824	-1.6722	-0.64694	-1.2695	-1.612	-0.60668
5.3859	5.4866	5.1495	4.9336	5.2638	4.2109	5.403	3.8552	4.7991	4.903	6.0404	4.8938	4.6265	5.1669	5.595	4.9048	3.6849	5.7306	5.7018	5.8946	5.7787	5.3411	5.2065	5.5883	5.8257	4.4054	6.0435	4.0388	4.9218	4.5195	5.3089	4.0419	5.7741	5.3366	4.533	4.719	4.4096	5.6095	5.0422	3.8088	6.0827	4.6287	4.9823	4.555	6.0884	4.5637	5.7385	4.9839	5.8425	4.7835
-0.22978	0.32295	-0.21684	-0.94091	-1.1154	-0.14535	0.84209	-0.23244	0.011049	-0.54411	-0.4237	0.077944	0.1329	-0.77605	0.41764	1.1483	0.59298	0.0039902	-0.66336	-0.22838	-0.85507	-0.20971	-0.23937	0.029442	-0.3665	-0.77694	-0.046143	0.021265	0.34866	-0.57445	-0.17195	-0.29231	1.4829	0.81042	0.99849	-0.67338	-1.0517	-0.61704	-0.48361	-0.86707	0.15659	-0.27442	-0.168	0.86782	-0.016973	-0.23277	0.40908	-0.52258	0.16376	0.42534
-5.1212	-4.1792	-4.663	-5.6581	-3.6677	-3.2657	-3.8318	-3.8061	-4.853	-4.4706	-3.2813	-3.9023	-4.5058	-3.8856	-4.1413	-4.7181	-4.5568	-3.2144	-4.6854	-4.2165	-4.7522	-4.3323	-5.6283	-3.9983	-3.9379	-3.3353	-3.7213	-4.2782	-5.1435	-3.883	-4.5327	-4.834	-4.2251	-4.6437	-3.2694	-4.2116	-4.2881	-3.7077	-4.5397	-4.8994	-4.993	-3.8301	-4.3077	-3.9527	-3.1831	-4.0218	-4.6446	-4.338	-4.131	-4.305
-3.8481	-4.6607	-4.4292	-3.6371	-5.0407	-4.7593	-4.2122	-3.6832	-4.3492	-4.1938	-5.3039	-3.6836	-4.9227	-4.2031	-4.9865	-4.762	-3.4994	-4.2788	-5.661	-3.6305	-4.8722	-4.6993	-5.2185	-4.6394	-4.0847	-3.4145	-3.8579	-4.4222	-4.1575	-3.9873	-5.6874	-4.1449	-4.1146	-4.0681	-3.5278	-3.6939	-3.9194	-3.3673	-4.8376	-5.1779	-3.8764	-3.8373	-3.7345	-4.3415	-3.9081	-3.8289	-2.9531	-5.0041	-4.2873	-4.3823
10.024	9.7448	10.222	9.848	9.5144	9.2553	10.816	9.5857	9.2191	10.11	9.4865	10.461	10.348	10.907	8.0109	8.7921	10.685	9.8487	9.6494	8.7265	9.1557	10.192	8.5873	9.5352	9.4368	9.5522	8.7139	8.5242	10.088	9.2551	9.6427	9.7853	10.03	10.455	8.6208	8.8707	9.4706	10.059	9.6351	9.7759	9.0409	8.6638	10.252	9.8048	9.4478	10.106	9.6225	9.8695	9.8584	9.3605
-0.11885	-0.79015	0.48014	0.002196	0.029903	-0.2986	-0.68038	0.077009	0.97475	1.1143	0.23493	-0.83402	-0.47228	-0.12321	-1.0694	-0.22406	-0.21884	-0.56624	-0.44185	-0.96971	-0.07792	-0.72881	-0.59337	0.25558	0.40669	0.24942	-0.60191	-0.043785	0.089544	0.55333	0.81425	-0.34506	0.11621	-0.25128	-0.083655	-0.86126	-0.79228	0.39689	-0.50466	-0.93294	0.83223	0.19697	0.54071	-1.3638	-1.3681	-0.20443	1.2304	-0.093101	1.1255	-0.18013
7.5787	6.7929	6.0143	5.8192	6.7803	6.7218	6.1151	7.4492	7.6938	6.4034	7.2507	6.6036	7.2671	6.8303	7.3134	6.0491	6.9624	6.3267	6.0468	6.8236	6.9043	6.7652	7.3666	5.7557	7.4717	6.6123	7.2054	7.0881	6.9677	5.6662	7.3853	6.2488	7.5052	6.2033	6.8199	6.9064	7.8058	5.6428	6.3576	7.2383	5.903	6.9169	6.7583	6.4664	8.2536	6.3004	6.8919	7.9751	7.1263	7.6832
-0.85016	-0.67888	-0.59108	-1.0448	-1.6954	-2.2363	-1.6846	-1.4813	-0.60974	-0.3808	-1.123	-1.8176	-1.32	-2.2824	-1.4245	-0.50529	-1.3691	-0.64409	-0.51926	-0.97263	-1.1173	-1.5251	-0.75898	-1.7648	-1.666	-1.0282	-2.1406	-0.095716	0.12001	-0.45236	-1.502	-1.8262	-2.0363	-1.5244	-1.999	-1.7177	-2.1204	-1.0784	-1.1609	-2.0829	-1.1292	-1.2808	-0.34438	-1.6538	-0.29618	-1.9737	-0.99148	-1.1192	-1.7976	-1.9485
-12.136	-10.795	-10.523	-11.68	-11.372	-11.154	-11.554	-10.634	-10.35	-10.097	-10.502	-10.93	-11.56	-10.372	-10.691	-10.153	-10.947	-10.699	-11.331	-10.04	-10.382	-10.912	-11.792	-11.369	-9.9049	-9.0653	-10.687	-9.4586	-11.415	-10.596	-10.894	-9.8888	-10.223	-12.281	-11.266	-10.708	-10.212	-10.755	-10.892	-10.91	-10.936	-10.58	-10.393	-10.096	-11.283	-12.183	-11.067	-10.545	-11.837	-10.357
-2.2624	-1.5761	-0.56929	-0.66212	-1.5587	-1.5714	-2.7473	-2.0998	-0.49455	-0.84427	-1.5012	-0.94535	-2.2938	-1.4665	-0.69996	-2.7253	-1.8964	-0.23249	-1.43	-0.90026	-1.0947	-0.99531	-1.271	-0.59983	-0.87155	-1.2159	-1.8598	-0.052911	-0.86168	-0.076342	-1.579	-2.313	-1.1617	-1.5845	-1.6221	-0.85667	-1.1367	-0.96257	-1.7021	-2.0518	-0.68924	-1.369	-1.0528	-1.8521	-1.6798	-1.3609	-1.2129	-1.1912	-1.4407	-1.3249
-13.408	-12.508	-13.738	-13.227	-12.555	-12.818	-12.587	-12.707	-13.184	-13.644	-12.711	-12.339	-13.586	-11.642	-12.617	-12.531	-13.698	-13.05	-13.118	-11.567	-13.68	-13.108	-12.943	-12.159	-14.065	-13.597	-13.402	-13.559	-12.81	-12.077	-13.093	-13.968	-12.791	-12.973	-13.544	-13.055	-12.588	-13.036	-12.918	-13.158	-13.402	-11.812	-13.083	-12.35	-13.921	-12.959	-13.157	-13.651	-12.913	-13.791
-1.0389	-1.3496	-0.3859	0.53429	0.059458	0.4875	-0.63917	-0.18011	0.14412	0.87013	-0.46893	0.060531	-0.65293	-0.10024	-0.15368	-1.8149	-0.57897	-0.60658	0.91273	-0.68994	-0.39154	-0.26184	-0.28173	-0.11229	-0.24824	0.22903	-0.43421	-0.73373	-0.13332	-0.34958	-0.51964	0.4384	-1.0933	-0.81152	-0.75046	-0.62566	-0.22388	-1.2965	0.43508	-1.5028	-0.51497	-0.3092	-0.70361	-0.18116	0.076655	-0.99352	0.11211	-0.071613	-1.2588	1.0462
-9.706	-9.9449	-9.1614	-8.7921	-10.108	-8.822	-9.5729	-8.6686	-8.8778	-8.0597	-9.2971	-9.1505	-8.9975	-10.238	-9.48	-9.1881	-8.8252	-9.4659	-10.278	-9.8406	-10.098	-9.5873	-9.7381	-10.449	-9.7399	-9.4307	-9.6768	-9.4613	-7.9499	-9.1616	-8.3941	-10.015	-9.7155	-9.0315	-8.4667	-9.826	-9.6679	-8.5747	-10.108	-9.1247	-9.8754	-9.5852	-8.343	-9.6274	-9.9517	-10.453	-10.262	-9.3141	-9.8637	-9.2664
-10.874	-10.257	-11.303	-10.143	-11.32	-11.229	-11.395	-10.07	-11.319	-9.9982	-9.9632	-11.605	-10.253	-10.556	-9.3044	-11.049	-10.391	-11.102	-9.7124	-10.728	-11.466	-11.327	-10.768	-10.068	-11.173	-10.943	-11.188	-10.909	-9.8501	-9.2974	-10.927	-10.692	-11.845	-11.18	-10.455	-11.885	-10.134	-10.776	-9.4929	-10.848	-11.725	-11.889	-11.394	-10.183	-11.346	-11.988	-10.658	-12.23	-10.424	-10.544
8.9715	9.3687	8.9328	8.113	8.7782	9.0587	9.0059	7.5563	8.709	9.2967	8.2141	8.1517	8.5448	8.4729	7.6996	8.5574	8.1125	8.3346	9.1258	8.9572	8.3407	8.3101	7.9638	9.7951	8.4048	7.5359	8.1771	9.6012	9.4036	8.7108	8.9844	9.1205	8.4445	8.2322	8.3971	8.8891	8.5279	8.6239	8.4435	9.2072	8.3297	8.3392	8.9	8.6424	8.1884	8.7323	8.4971	8.4986	9.3558	8.8208
-13.098	-12.864	-13.982	-13.388	-14.275	-12.422	-13.059	-13.576	-14.113	-13.013	-13.184	-12.819	-14.506	-13.963	-12.966	-12.947	-13.318	-13.563	-12.401	-13.508	-13.313	-13.083	-13.154	-12.462	-13.286	-13.613	-13.299	-13.921	-12.628	-12.456	-12.563	-13.061	-13.942	-12.868	-13.554	-13.501	-13.044	-13.526	-13.777	-12.847	-12.81	-13.18	-12.97	-13.224	-13.353	-12.718	-13.75	-13.497	-13.897	-13.348
-12.467	-13.727	-13.747	-13.809	-13.155	-12.862	-13.617	-13.338	-12.715	-12.675	-12.467	-12.836	-13.574	-13.204	-12.419	-12.987	-13.527	-13.596	-12.145	-13	-12.822	-13.335	-12.157	-14.106	-13.273	-13.049	-12.564	-12.326	-14.155	-12.562	-12.509	-12.723	-12.303	-14.45	-13.062	-11.661	-13.627	-14.265	-14.125	-14.002	-13.305	-13.111	-12.7	-13.521	-12.706	-12.629	-12.52	-13.557	-13.256	-12.451
-9.5174	-9.0195	-8.6833	-10.037	-9.5936	-8.6224	-10.182	-8.0282	-8.7086	-8.46	-7.1467	-10.312	-9.1963	-9.6144	-9.4345	-9.5634	-10.564	-7.7034	-9.771	-9.7455	-9.6143	-9.1172	-10.137	-9.9125	-8.9735	-8.4211	-8.8196	-7.6849	-8.8509	-10.36	-8.4905	-10.162	-9.094	-9.4571	-9.5934	-10.599	-7.1766	-9.1298	-9.8584	-8.977	-8.7623	-7.9396	-8.3514	-9.936	-8.635	-9.1284	-9.4982	-8.2769	-9.1446	-8.7709
-10.167	-10.43	-10.309	-10.418	-10.806	-10.301	-10.849	-11.306	-11.22	-10.62	-10.131	-10.635	-10.449	-11.771	-10.181	-10.897	-10.1	-10.181	-10.73	-10.069	-10.526	-11.098	-10.43	-11.556	-11.258	-11.438	-10.631	-11.267	-9.9645	-9.6658	-10.8	-9.7428	-10.764	-10.2	-10.699	-10.159	-11.423	-11.512	-11.566	-10.767	-11.048	-10.492	-10.763	-10.891	-11.198	-12.031	-11.203	-10.376	-10.401	-10.501
-14.609	-15.073	-14.761	-14.781	-14.046	-14.062	-14.751	-14.312	-14.551	-14.436	-14.012	-13.98	-13.33	-14.926	-15.4	-15.588	-15.007	-14.212	-15.589	-15.145	-13.87	-13.77	-14.78	-14.472	-14.716	-14.068	-14.007	-14.856	-14.685	-14.177	-15.407	-14.72	-15.58	-15.772	-15.332	-14.494	-14.671	-14.961	-15.1	-14.629	-14.574	-14.814	-14.614	-14.797	-14.168	-14.499	-15.872	-14.609	-14.586	-14.66
-2.4394	-3.6927	-4.3442	-3.0201	-3.3838	-3.2012	-3.9529	-4.442	-1.9394	-3.4676	-3.8046	-5.0135	-3.271	-4.4347	-3.139	-3.4503	-3.0273	-3.766	-3.7441	-3.2743	-3.1768	-4.5011	-4.0958	-4.0698	-4.4768	-2.5673	-3.9126	-3.7319	-5.0629	-3.9128	-3.0965	-4.7993	-4.7026	-3.7367	-2.7377	-3.1021	-4.6885	-3.8871	-4.0686	-3.5267	-3.0812	-4.7013	-4.1158	-3.1375	-4.322	-3.8707	-3.456	-3.4514	-4.191	-3.8096
1.1516	0.60297	-0.85715	-0.28682	-0.65031	1.043	-0.34003	0.28384	-0.39508	0.36628	0.028318	-0.038948	-0.85184	-0.65256	0.062622	0.095668	-0.30655	0.85197	0.90611	-0.73866	-0.63876	-0.21947	-0.076696	-0.97515	-0.6984	-0.58311	-1.6159	-0.42307	-0.59818	0.26676	-0.80414	-0.38119	-0.42477	-0.44078	0.34064	-1.0303	-1.1363	-0.34082	0.53483	-0.71763	-0.42278	-1.4461	-0.22469	-0.51191	0.64183	0.76443	-1.6655	-1.0602	-0.7028	0.75977
-2.9007	-4.0024	-3.4316	-3.4337	-3.3301	-3.16	-2.6831	-4.1837	-2.8633	-2.666	-3.0214	-3.4496	-2.9948	-2.6237	-3.3422	-2.3878	-3.7886	-2.6438	-4.2793	-3.4054	-3.5699	-3.1814	-4.2273	-2.3948	-4.3847	-2.8139	-2.6095	-3.0772	-2.7662	-3.468	-3.4395	-3.3356	-3.5491	-3.5367	-3.2274	-2.7733	-2.3786	-3.4262	-2.721	-3.3086	-2.8584	-4.1207	-3.9177	-3.58	-4.2573	-3.3494	-2.8312	-3.1872	-4.0093	-3.4766
1.5487	2.6785	0.58552	2.1407	0.359	1.1591	1.7732	1.4414	1.2528	1.5709	1.943	1.6942	1.125	1.8464	0.74332	1.9866	1.0333	0.77577	1.496	1.8285	1.0712	1.5199	0.40417	1.211	0.95928	1.9224	1.3066	1.3118	2.3125	1.0925	2.8633	1.8027	0.97117	1.7604	2.0443	2.1847	1.6663	2.015	1.3683	2.0622	1.7923	0.96323	1.3644	2.0233	1.3885	1.849	0.12061	0.49047	1.9412	0.98862
4.2935	3.7222	4.2388	4.9236	5.1585	4.2097	4.7538	5.0392	3.8419	4.8035	3.9305	4.6478	3.8518	4.4533	3.5433	3.8755	5.7542	5.3441	4.8323	3.7432	5.4129	4.555	4.6865	3.8491	5.0996	4.5095	4.7541	4.5879	3.9996	4.1235	4.1443	3.935	4.5907	3.4236	4.6258	4.9944	5.0503	4.9002	3.8975	4.227	3.7256	4.342	2.8927	4.1851	3.6098	5.2113	5.3331	4.9035	4.2519	4.3292
-0.46891	-0.4185	0.35431	-0.0038683	-0.65983	-0.97325	0.093257	-0.37337	0.36045	0.57495	-0.58874	-1.2469	0.71878	-0.41861	-0.68558	0.31381	0.36026	0.56951	-0.20036	-0.99278	-1.1039	-0.12219	0.17867	-0.10582	0.13956	0.16476	0.18091	-0.95259	-0.4778	-0.45976	0.21806	-0.34689	-0.43974	0.76397	-0.45077	0.1988	-0.063759	0.2077	-1.1863	0.19536	0.56159	-0.83716	0.27938	-0.91107	-0.96462	-0.43957	-0.073397	-0.33258	-0.033793	-0.83262
-4.7254	-3.7934	-4.3773	-6.5406	-5.1507	-5.8446	-4.508	-4.7482	-5.5744	-4.1628	-5.1503	-5.4517	-5.1802	-5.6079	-4.7303	-5.663	-4.6349	-4.5263	-4.818	-5.5741	-4.6809	-3.8383	-5.3935	-4.071	-4.3792	-5.5699	-5.4643	-4.72	-4.6038	-4.5051	-5.5041	-4.2085	-3.7547	-4.2375	-4.564	-5.8054	-5.0788	-6.046	-5.364	-4.5011	-5.1985	-4.9438	-5.2135	-4.0271	-4.8464	-3.9257	-4.6604	-4.2954	-5.9861	-5.561
-12.625	-12.598	-13.467	-13.438	-13.25	-13.376	-12.989	-13.519	-13.425	-13.001	-13.847	-13.69	-12.839	-13.487	-13.114	-14.088	-13.223	-13.004	-14.689	-13.423	-13.742	-13.122	-12.791	-13.649	-12.724	-13.785	-14.047	-12.956	-12.887	-13.821	-13.498	-12.748	-12.743	-12.904	-13.751	-14.248	-12.841	-13.012	-13.184	-12.829	-12.019	-13.124	-13.628	-13.69	-13.037	-12.687	-14.297	-13.365	-12.826	-12.925
-6.1915	-5.791	-3.9198	-6.0393	-5.3922	-5.8037	-5.2875	-5.3296	-6.8083	-5.479	-6.2854	-6.2879	-5.8534	-5.0798	-4.9728	-6.2771	-5.445	-6.9856	-5.0162	-5.0842	-5.5166	-5.4736	-4.8863	-5.7025	-4.7649	-5.3236	-5.9682	-4.9017	-5.3204	-5.4609	-6.267	-6.1535	-5.8505	-5.2307	-5.3418	-5.4855	-5.9415	-6.0688	-5.0099	-4.6745	-5.3874	-6.7593	-4.6083	-4.9467	-6.057	-6.0315	-6.1009	-5.5922	-5.8229	-5.6498
-0.31998	-0.45975	0.52962	-0.54625	-1.141	0.18064	-0.85247	-0.31835	-0.79773	-0.53748	0.43309	-0.22425	-0.76536	-0.78248	0.59308	-0.68029	-0.56094	-0.23232	-0.97829	0.53042	0.50705	-0.37563	-0.83391	-0.71122	-0.13117	-1.5905	0.18942	0.097365	0.95664	-0.34459	-0.88058	-0.96975	-0.1951	0.044366	0.37427	1.6147	0.59184	-1.2375	-0.39554	-0.21749	-0.070306	0.1348	0.018411	0.47113	-0.6832	0.90941	0.61408	0.5507	-1.2916	-0.72539
-22.177	-22.196	-21.651	-21.57	-22.461	-21.852	-21.829	-21.943	-22.493	-22.343	-22.326	-21.612	-21.768	-21.531	-22.822	-22.851	-21.377	-21.288	-22.777	-20.451	-22.381	-20.908	-21.502	-22.03	-22.534	-22.642	-21.479	-21.699	-23.212	-23.109	-21.54	-22.739	-21.419	-22.56	-21.931	-22.005	-21.79	-21.648	-21.983	-22.952	-22.927	-22.763	-22.182	-22.434	-21.92	-21.357	-22.723	-22.539	-22.97	-22.064
-0.93003	-0.75407	-1.1161	-1.6653	-0.81198	-1.004	-1.7676	-1.0843	-1.4209	-1.2043	-1.0924	-0.7361	-1.0136	-1.2259	-0.88655	-1.4848	-0.89003	-2.1126	-2.5389	-2.2022	-1.5734	-0.8384	-1.5459	-1.9323	-0.68604	-2.5145	-2.1888	-0.90044	-1.1083	-2.1756	-1.5486	0.13183	-0.9932	-1.1419	-1.2392	-0.90487	-1.0867	-1.5416	-1.4188	-2.5523	-1.4532	-1.2127	-0.86029	-0.545	-1.5105	-1.6111	0.017688	-1.7831	-1.3592	-1.7128
4.7127	5.3151	4.4528	5.1917	3.5486	5.1608	4.9636	4.0207	4.1321	6.0594	4.337	4.9052	4.4246	5.002	4.5798	4.4542	4.7276	6.1369	5.5815	4.9162	5.0379	4.28	4.2949	5.199	5.581	4.1412	5.0434	3.6984	5.8407	4.4097	5.0764	5.0561	4.4954	5.5825	5.3043	3.9883	5.9993	3.7065	4.9069	4.5577	4.6511	5.5457	5.737	6.175	4.9331	5.1656	4.3563	5.5748	4.6629	4.7589
2.8305	3.2269	3.4256	1.7156	4.1803	2.7718	2.4003	3.1105	3.8928	3.6634	2.6633	2.6045	1.836	2.563	1.7349	2.8773	3.4079	3.0856	2.2793	2.5751	3.2681	1.7216	2.9051	2.5658	2.5341	1.1949	2.2508	2.0028	2.8319	2.0801	1.6452	3.0262	3.1833	3.0839	2.7975	2.3564	2.4569	1.3811	2.8704	2.9345	3.4402	1.7888	2.008	2.8415	3.2999	3.3593	2.5705	2.2227	2.4052	2.8392
-20.308	-20.786	-20.429	-20.986	-21.4	-21.428	-19.927	-20.752	-21.133	-22.04	-21.02	-20.601	-20.692	-21.159	-20.657	-20.473	-21.708	-20.942	-21.288	-20.899	-19.842	-21.273	-21.627	-21.868	-20.572	-20.8	-20.497	-20.136	-21.057	-21.221	-20.459	-21.684	-21.467	-21.054	-20.169	-20.688	-21.025	-20.548	-20.945	-20.72	-22.039	-20.789	-20.629	-19.888	-20.836	-20.905	-21.42	-20.336	-20.393	-20.494
-9.9193	-10.012	-10.257	-10.987	-10.811	-10.236	-11.256	-10.43	-10.942	-11.226	-12.472	-10.253	-10.407	-10.891	-10.501	-10.635	-11.131	-11.175	-10.766	-11.666	-10.069	-11.201	-11.561	-10.163	-11.42	-10.237	-11.142	-10.889	-10.78	-11.079	-11.036	-10.537	-10.925	-10.142	-11.241	-10.154	-11.665	-10.793	-11.012	-10.822	-10.863	-10.994	-11.75	-10.596	-10.435	-11.4	-10.782	-10.771	-11.971	-10.787
-11.053	-11.632	-12.102	-12.606	-12.968	-13.002	-11.288	-11.542	-11.702	-12.185	-12.992	-11.9	-11.65	-12.281	-11.925	-11.812	-11.855	-10.587	-11.717	-12.63	-10.955	-11.496	-12.006	-11.161	-12.265	-10.548	-12.245	-11.244	-12.331	-12.214	-10.668	-11.376	-11.966	-11.158	-11.108	-11.545	-11.435	-11.807	-12.835	-11.048	-11.465	-11.059	-11.349	-11.269	-11.133	-12.669	-13.636	-11.769	-11.846	-12.475
-11.402	-11.682	-11.973	-11.743	-10.755	-11.533	-11.902	-12.515	-11.133	-11.01	-11.584	-11.644	-10.892	-10.16	-11.058	-11.28	-12.047	-10.819	-10.82	-12.32	-12.155	-12.427	-11.799	-11.346	-11.757	-10.954	-11.138	-11.966	-10.639	-11.98	-10.742	-12.352	-12.083	-12.172	-11.993	-11.754	-12.074	-12.043	-10.93	-12.096	-11.885	-11.776	-11.563	-11.71	-11.119	-10.754	-11.648	-12.428	-11.743	-10.951
-6.0985	-7.1153	-6.9379	-6.1514	-6.0716	-6.4779	-7.4146	-7.4595	-6.8621	-7.1724	-7.0245	-6.1367	-7.1927	-7.389	-5.6755	-5.0301	-6.4911	-6.7735	-6.5204	-6.8603	-6.1495	-6.5021	-7.1972	-5.5721	-6.9226	-6.7733	-6.0567	-6.2343	-7.4226	-6.465	-5.3222	-6.432	-7.2885	-5.507	-6.0979	-6.603	-5.802	-5.975	-6.3418	-6.071	-5.9793	-6.4516	-7.6181	-6.8611	-6.2583	-5.8901	-6.8234	-7.6198	-7.3477	-6.3294
-2.0958	-3.1137	-2.5629	-2.3854	-1.8712	-1.6224	-2.1581	-3.3885	-3.2733	-2.7073	-2.6671	-1.6826	-1.9691	-2.3176	-1.4598	-3.3009	-2.9113	-1.9553	-3.8046	-2.3038	-1.6829	-2.252	-2.7257	-1.4713	-2.8186	-2.761	-2.4986	-3.7091	-1.4687	-2.7654	-2.7681	-2.3839	-2.2963	-3.2004	-2.556	-2.8349	-2.4157	-2.4575	-3.2261	-2.151	-2.712	-2.5582	-2.4143	-2.0228	-2.4359	-1.7322	-1.8928	-1.8587	-0.39341	-3.313
-21.46	-20.358	-21.249	-20.606	-20.213	-20.055	-21.695	-20.283	-21.066	-19.997	-20.922	-19.669	-20.822	-20.653	-21.205	-20.981	-21.473	-20.78	-20.871	-19.941	-20.318	-21.015	-20.686	-21.711	-20.65	-20.914	-19.499	-21.584	-21.805	-19.727	-21.697	-20.147	-21.138	-21.457	-20.404	-21.067	-21.697	-21.356	-20.965	-21.774	-20.325	-21.71	-21.876	-20.987	-21.003	-20.805	-20.051	-21.711	-20.588	-20.392
-0.97138	-0.96761	-1.0334	-1.222	-1.594	-1.0143	-0.72065	-1.3275	-1.5901	-1.9601	-2.19	-1.0613	-1.3734	-1.5993	-0.27986	-1.3177	-1.4057	-2.7675	-2.0237	-1.4122	-1.4868	-1.8614	-1.7739	-1.4496	-1.4186	-0.65	0.075384	0.089781	-1.5127	-1.3625	-1.5481	-1.8258	-0.67633	-0.56821	-0.25232	-1.9326	-0.11105	-0.63786	-0.18025	-1.7639	-1.3879	-1.3857	-0.81671	-1.8444	-1.1192	-2.7778	-1.9807	-1.3637	-1.1627	0.15123
-5.9646	-5.4399	-5.1722	-4.799	-5.311	-6.1289	-7.0336	-4.8765	-6.2773	-4.9359	-6.1217	-5.1336	-5.9557	-4.9516	-6.3748	-6.6327	-4.8043	-6.0793	-6.9711	-4.1272	-6.4928	-4.4675	-6.3038	-5.8464	-5.2177	-5.1806	-6.6489	-5.9575	-4.8802	-6.4551	-5.9327	-5.2789	-4.4871	-5.9653	-6.6379	-6.1512	-5.7806	-4.9948	-6.1981	-5.78	-7.6727	-5.8759	-6.3175	-5.3305	-5.9768	-5.3535	-5.847	-5.2731	-5.4049	-4.3195
-3.1696	-5.1077	-5.3659	-3.9772	-3.956	-4.1884	-3.0141	-3.6817	-3.8452	-4.8014	-3.9326	-4.4651	-3.5845	-5.571	-4.9999	-3.6233	-3.2911	-3.3998	-4.0554	-3.9285	-5.4187	-5.4602	-5.2712	-5.2977	-4.6403	-4.1816	-3.7223	-3.75	-3.7441	-3.8504	-3.974	-4.0457	-5.0016	-4.4846	-4.0843	-4.4622	-4.5226	-4.5818	-3.3405	-5.0616	-2.7965	-3.4313	-3.713	-4.9681	-4.5785	-3.213	-3.7136	-3.6885	-4.1918	-4.9367
-10.083	-10.363	-8.4922	-8.1804	-8.79	-9.6204	-8.4835	-10.384	-9.5651	-10.04	-8.6083	-9.9336	-9.0654	-8.6602	-9.3233	-9.341	-8.3696	-9.1855	-10.329	-9.5064	-8.5931	-10.438	-8.8037	-9.8949	-9.3284	-9.2204	-9.5736	-9.5074	-9.2581	-9.3614	-8.7153	-10.078	-9.3379	-8.7894	-8.5491	-9.4038	-8.669	-9.3949	-8.6739	-8.2646	-9.9306	-9.4412	-9.029	-10.007	-10.422	-8.9862	-10.043	-8.2479	-9.1117	-10.042
-14.29	-13.559	-12.758	-13.413	-13.013	-13.293	-13.513	-13.396	-13.062	-13.451	-13.611	-12.028	-12.863	-12.13	-13.129	-13.589	-13.455	-13.395	-13.019	-13.023	-12.89	-13.278	-13.017	-13.901	-12.694	-13.612	-13.156	-12.613	-12.004	-12.206	-13.507	-12.561	-12.81	-12.847	-13.316	-12.125	-12.195	-13.598	-13.125	-11.597	-12.886	-13.186	-13.178	-13.189	-12.669	-11.411	-13.373	-12.731	-12.441	-12.187
5.5936	6.7074	7.3331	7.5946	5.6338	6.9784	6.5839	6.7445	7.5333	7.6323	6.5273	7.3389	6.6015	6.757	7.7359	7.495	6.3886	6.7533	6.1594	5.2779	6.3995	6.3595	6.3773	7.31	5.7994	6.7144	6.4467	7.0423	6.1638	7.4166	6.9169	7.1102	6.4949	7.0393	7.9067	5.6218	6.4631	6.358	6.848	7.4632	6.2998	6.3707	7.6327	7.1218	6.7475	7.4391	6.4868	6.2722	6.5554	6.6311
-2.2365	-1.3921	-2.4427	-2.5185	-1.5255	-1.6596	-1.6733	-1.3421	-1.7263	-1.6756	-2.4615	-3.2646	-1.2754	-3.1913	-1.3275	-2.0508	-1.848	-1.9834	-1.8275	-1.7203	-2.3722	-2.0296	-2.3173	-2.4064	-1.4562	-1.5706	-1.7881	-1.934	-1.7741	-1.8361	-1.9732	-2.8869	-1.6384	-0.79117	-1.3555	-1.0524	-1.4803	-2.3882	-2.982	-2.0651	-1.6357	-1.1688	-2.4257	-1.5389	-2.2848	-2.4313	-2.1746	-1.6912	-1.7796	-2.5091
0.34995	-0.13449	1.8143	0.17833	0.031813	1.0409	0.51664	0.44026	1.0505	1.4198	0.34846	0.71372	0.70429	1.3862	1.0308	-0.004262	0.90565	0.36516	0.8711	1.1958	0.0067689	1.293	-0.72107	0.33901	1.0318	0.78698	0.043234	0.12307	0.33203	-0.27194	0.76587	0.68319	0.36152	0.40164	0.88267	0.20834	-0.69523	1.0286	2.054	0.89269	0.77321	-0.62045	-0.2097	-0.17266	1.0776	1.5781	0.91549	0.75014	0.96805	0.67711
-5.9276	-7.3658	-6.8775	-6.1942	-6.6725	-5.8707	-6.8135	-6.0156	-6.6094	-6.7203	-5.4391	-5.9939	-5.6712	-6.8698	-6.3065	-6.1118	-6.4459	-6.5839	-7.1557	-5.6617	-6.2063	-6.0032	-7.381	-5.8713	-7.4104	-7.5123	-6.8792	-6.0924	-6.1258	-7.7949	-5.5139	-6.7989	-5.8246	-7.2812	-7.0319	-6.2941	-6.8719	-5.7548	-6.3553	-5.7672	-6.9402	-5.2078	-6.3158	-6.9865	-5.8365	-6.554	-6.1526	-6.5634	-6.3249	-6.6403
-5.3821	-6.5918	-6.695	-6.1142	-7.1186	-7.0177	-5.9172	-5.3605	-5.7279	-5.9375	-6.3595	-6.9809	-6.0659	-6.0521	-5.8897	-7.0039	-6.366	-6.5795	-6.6433	-7.0156	-6.546	-5.6733	-7.3591	-7.0898	-7.379	-6.5878	-6.2565	-6.0192	-5.8961	-6.209	-6.4188	-6.0283	-5.6956	-6.9592	-5.6153	-7.9241	-5.5018	-6.4877	-6.5961	-6.8793	-6.368	-6.5288	-5.8341	-7.0387	-5.8327	-6.8235	-6.2442	-5.9806	-7.2371	-7.0309
5.1214	5.099	5.1082	4.5951	4.4759	4.5545	4.6116	4.6062	6.4212	4.9313	4.6162	5.1699	4.0331	4.0472	5.6697	5.4944	4.1476	5.0155	5.2533	4.8534	4.3536	4.8351	5.6906	5.3817	4.6325	4.5516	5.0891	5.0722	5.1252	4.1213	3.7598	4.3169	5.9964	5.0207	5.0774	5.1931	5.7002	4.2532	6.1768	4.4816	5.4019	4.4546	5.2299	5.0127	4.0702	4.5522	4.5357	5.8385	5.2181	4.8791
9.248	7.9463	8.5836	8.535	8.1801	8.6005	8.6555	9.459	8.8927	8.09	8.2029	9.061	9.308	8.1713	9.5005	9.4436	8.3114	7.494	8.8264	7.8434	8.083	10.006	8.2879	9.511	8.4356	9.5959	9.0729	8.6434	10.091	8.979	9.0041	8.9009	7.865	8.4612	7.8559	8.5752	8.5912	7.8704	8.221	8.3229	8.7452	8.4883	9.4412	7.8805	9.9044	7.5867	8.6339	8.6369	8.1331	9.3481
-8.3275	-9.4528	-8.34	-8.9814	-9.7666	-8.2719	-9.4082	-8.6307	-9.1134	-10.296	-8.5101	-9.5675	-9.5073	-8.6412	-8.527	-8.9818	-9.4372	-9.2209	-9.0972	-9.4193	-9.7493	-9.2858	-7.9217	-8.3503	-8.6742	-8.3315	-8.5966	-8.9881	-9.4825	-9.7879	-8.9611	-9.4874	-9.4336	-7.8576	-9.4008	-10.269	-8.6896	-9.2083	-8.3959	-9.8065	-9.0289	-9.4373	-9.1649	-9.2823	-9.0277	-9.3584	-8.6579	-9.932	-7.5993	-9.8039
-4.498	-3.7384	-3.4882	-4.3505	-3.1279	-3.7057	-3.9209	-3.5184	-1.8765	-2.7343	-2.7886	-4.6004	-3.8106	-3.121	-3.4048	-2.2618	-3.7033	-4.4706	-3.247	-3.0515	-2.9388	-3.2689	-3.6617	-4.6682	-2.6056	-2.2421	-3.1181	-2.8104	-2.7133	-4.0649	-2.9384	-3.0429	-2.3449	-3.1635	-3.3757	-2.3231	-3.1008	-4.7636	-3.9984	-2.8176	-4.5311	-2.6399	-3.8191	-4.0252	-2.7602	-4.3498	-3.4373	-2.4436	-3.7058	-3.864
-12.365	-13.862	-12.077	-12.639	-12.478	-12.745	-12.578	-11.346	-13.409	-13.102	-12.949	-13.601	-12.713	-12.686	-13.076	-12.232	-13.047	-12.596	-11.512	-12.7	-12.759	-11.28	-12.385	-12.837	-13.567	-12.842	-12.582	-13.17	-13.043	-12.31	-11.743	-12.251	-12.35	-13.326	-12.12	-12.965	-11.982	-13.081	-11.762	-11.794	-12.928	-13.08	-12.923	-12.026	-13.223	-12.768	-13.221	-13.604	-13.736	-12.327
1.0883	2.1012	1.0759	0.401	0.73111	-0.92231	0.67282	0.47423	-0.28902	-0.26535	0.39305	0.40924	0.51663	0.44388	1.45	0.57716	1.0156	0.0048892	1.3597	-0.44361	0.49474	0.57118	0.33326	-0.86274	0.80955	-0.43545	0.26991	0.95986	0.55639	-0.28132	0.74065	1.2593	0.24001	1.7414	1.6803	0.44592	0.73644	1.392	1.6132	0.61313	0.14661	0.21387	0.049647	0.21478	0.13293	-0.0023029	-0.30779	0.2589	1.1556	-0.01284
0.26931	-1.2116	1.4753	0.059346	-0.057554	0.059077	-0.16545	0.28876	0.88077	-1.4331	0.5846	0.74371	-0.086153	0.6823	0.74792	-0.68646	-0.015591	-0.21154	-0.71521	0.48335	-0.11934	0.62914	-0.92415	-0.89114	0.0115	-1.1487	-0.95559	0.17487	-0.54482	-0.14383	-0.22325	-0.49601	-0.45807	-0.10266	0.27126	0.069316	0.46241	-0.8586	-0.20034	-0.21385	0.47631	-0.10889	-1.0299	-0.9485	0.10243	-0.91947	0.26383	-0.81252	-0.15384	-0.20148
-2.8938	-3.5947	-2.382	-3.038	-3.3145	-3.6211	-4.1567	-3.4318	-2.63	-2.3185	-3.9261	-2.7309	-3.39	-4.8999	-4.2835	-2.1487	-2.9412	-3.2002	-3.6078	-3.897	-2.9896	-4.1395	-2.9027	-3.9304	-4.138	-2.8782	-2.9378	-4.1393	-3.9877	-3.8751	-2.9985	-3.2358	-3.9939	-4.4311	-3.7545	-3.7501	-2.8319	-3.6876	-3.1987	-3.751	-2.8198	-3.3072	-3.3468	-4.4227	-3.4518	-2.9743	-2.9013	-4.0126	-2.9479	-3.3163
-3.8224	-4.1229	-3.2981	-3.0011	-4.8246	-3.4094	-4.2136	-2.334	-3.9322	-4.6102	-4.6419	-2.7992	-3.5883	-4.5437	-4.4046	-3.071	-3.9311	-2.9102	-3.603	-4.7076	-3.4188	-4.1887	-3.9922	-3.8351	-4.0498	-3.4607	-3.2865	-4.9607	-3.4248	-3.7312	-3.3688	-4.9222	-4.104	-3.0081	-3.8818	-4.3755	-3.8313	-3.1506	-3.9323	-4.0853	-2.6435	-4.1085	-4.9493	-2.5812	-3.9708	-3.788	-3.2102	-5.2129	-3.9697	-3.1515
-2.4015	-2.2254	-1.8123	-2.7807	-2.5943	-3.1864	-2.2801	-2.1873	-2.3877	-2.3735	-3.5218	-3.1779	-2.8643	-3.4343	-2.8425	-2.5904	-2.5431	-3.3052	-2.3752	-2.4888	-2.0503	-3.477	-2.185	-3.5076	-2.8043	-3.3668	-2.1146	-1.8326	-1.8759	-3.2618	-2.0864	-2.8499	-3.8744	-3.102	-2.655	-2.5502	-2.5508	-2.4711	-1.8416	-2.7083	-2.2489	-1.6963	-2.3441	-2.8118	-3.1865	-3.1799	-3.1192	-2.0904	-2.3712	-3.1634
-1.1183	-0.62337	0.73541	-0.2938	-1.0279	-0.54505	0.34695	-0.55573	0.51221	-0.2456	-0.11747	0.21431	0.098456	0.0071768	-0.82829	0.75701	-0.63048	0.0022348	0.195	-0.009902	-0.46347	1.026	-0.49018	-0.62063	-0.58466	-0.30967	-1.8027	-0.91881	-0.9485	-0.42966	1.0747	-0.098236	-0.56411	0.43479	0.3343	0.51751	-1.2184	0.82683	-0.22718	-0.63782	0.80181	-0.58191	-1.3947	-0.34765	0.13556	-0.23978	-0.46037	-0.66509	-0.22745	-0.39892
-0.32388	-0.92043	-1.473	-0.61862	-1.2665	-0.38424	-0.54629	-0.96873	-0.56552	-0.13506	-0.73707	0.58216	-2.1028	-0.055252	-1.5899	-0.69106	-1.9931	-0.15965	-1.6424	-1.2927	-2.1448	-1.7401	-2.0571	-0.52604	-1.2457	-0.45501	-1.8185	-0.74757	0.039287	-1.8632	-1.6231	-0.69361	0.29514	-0.27452	-1.7032	-0.55099	-1.4858	-0.56001	-0.30101	0.4875	-0.9519	-1.4676	-0.41992	-1.281	-0.826	-1.4188	-1.5277	-1.4892	-0.44311	-0.67287
-9.0381	-9.1199	-9.3721	-8.8974	-7.8974	-9.4226	-8.88	-9.4335	-8.9769	-8.5985	-10.6	-8.5723	-10.144	-8.4398	-9.1043	-9.2728	-9.6765	-8.8745	-9.1034	-9.866	-8.6589	-8.8096	-9.5964	-8.2871	-9.1487	-8.3133	-8.5962	-8.6781	-9.8961	-8.2788	-8.6558	-9.8097	-8.8898	-7.3075	-8.7488	-8.862	-9.69	-8.7208	-8.197	-9.2256	-9.3483	-9.5861	-8.3173	-8.7762	-10.153	-9.7401	-8.5391	-8.7101	-8.2241	-8.8367
-5.9019	-5.7872	-4.9844	-5.7131	-5.2511	-6.021	-3.9067	-6.6466	-5.7022	-5.0906	-6.1155	-5.4332	-6.1915	-5.605	-6.019	-4.147	-5.1165	-6.425	-4.3815	-6.1093	-6.0989	-5.194	-4.7492	-5.7913	-5.6689	-4.8952	-6.4133	-5.6611	-5.1706	-5.6536	-5.7018	-4.6153	-5.3764	-5.5199	-5.6822	-4.9429	-5.8764	-4.7778	-5.1904	-4.3375	-5.9637	-5.932	-5.3887	-5.0813	-6.4798	-6.1256	-4.1831	-5.0902	-6.7934	-4.9975
-1.7267	-2.0813	-2.0255	-2.2417	-1.1922	-1.9292	-2.4786	-1.701	-2.796	-1.3906	-0.52716	-1.751	-2.7988	-1.441	-1.7277	-2.1861	-1.9109	-0.56419	-1.5542	-2.2194	-1.6479	-1.7994	-1.1485	-1.5869	-2.0459	-2.0886	-1.4576	-1.7103	-0.78187	-1.9209	-2.3777	-1.4054	-1.8212	-2.0411	-2.1409	-0.84928	-0.83218	-1.9207	-2.0886	-1.7897	-0.9217	-2.4817	-1.711	-1.4943	-2.097	-1.9036	-2.6482	-1.9699	-2.6334	-1.3619
-21.855	-23.059	-23.102	-22.505	-21.93	-22.857	-21.673	-23.271	-22.86	-21.561	-22.457	-22.326	-21.527	-22.014	-21.402	-22.783	-22.324	-22.332	-21.346	-21.576	-22.658	-22.223	-22.85	-22.356	-21.331	-21.847	-21.573	-21.774	-22.542	-23.01	-22.31	-21.498	-22.806	-23.468	-21.927	-23.183	-21.654	-21.631	-22.17	-22.134	-23.528	-21.747	-23.526	-21.329	-21.724	-22.029	-23.281	-22.634	-22.025	-21.647
-0.43248	-0.85427	-0.84407	-0.55517	-0.9238	-0.3896	-1.6765	-2.1524	-1.5513	-0.16683	-1.8447	-1.9457	-0.96824	-1.8939	-1.3508	-0.29584	-1.9439	-0.50925	-1.2776	-0.84131	-2.6163	-0.63196	-1.5885	-2.8202	-2.1356	-1.2756	-0.69869	-0.99399	-1.5419	-1.8558	-1.8221	-0.78512	-1.5685	-1.0024	-2.1571	-0.98662	-1.2804	-1.4985	-1.3602	-0.97503	-1.3625	-1.3745	-1.8479	-2.307	-1.2542	0.20637	-2.4682	-1.479	-1.5648	-1.5357
-14.657	-14.861	-14.599	-14.488	-14.759	-13.956	-15.358	-14.896	-13.907	-14.536	-13.68	-14.649	-14.329	-14.717	-14.67	-14.734	-16.724	-14.127	-13.766	-14.667	-15.028	-13.436	-13.767	-14.952	-13.956	-15.308	-15.912	-14.348	-14.56	-13.569	-15.613	-15.061	-14.756	-15.037	-14.505	-13.89	-13.895	-13.388	-15.436	-13.797	-15.449	-15.158	-14.236	-14.62	-15.228	-13.863	-13.535	-13.574	-13.937	-14.87
-10.931	-10.896	-11.433	-10.978	-10.807	-11.306	-11.834	-10.646	-11.68	-11.724	-11.119	-12.042	-11.527	-10.593	-10.667	-11.319	-11.58	-12.587	-10.894	-11.126	-10.422	-12.304	-11.157	-11.773	-11.315	-12.051	-11.037	-10.149	-11.946	-11.785	-11.935	-12.044	-11.597	-11.574	-11.889	-11.415	-10.932	-11.307	-11.358	-12.409	-11.197	-11.186	-10.122	-12.138	-10.222	-11.108	-11.739	-12.671	-11.042	-11.156
3.8222	2.8817	2.1278	3.8936	3.8699	3.406	3.8758	4.6713	3.4598	2.963	3.9335	4.7616	3.4416	2.2567	2.2987	4.1886	3.154	3.0393	2.2706	2.1213	2.2356	3.2403	2.7961	3.3963	3.5657	2.1952	3.0477	3.2782	3.3413	3.1209	3.266	3.2199	2.5633	2.6363	2.7166	2.598	2.839	2.238	2.9804	2.8996	3.3745	3.7135	3.56	4.1289	3.7442	2.7016	2.8395	3.0458	2.1099	1.2741
-3.4151	-3.932	-3.3499	-4.5078	-3.7036	-3.6309	-2.5335	-2.0844	-4.3695	-4.1315	-4.0404	-2.9182	-3.2453	-2.8049	-4.5897	-3.6769	-4.0027	-4.395	-3.2266	-3.6924	-4.2894	-3.7025	-3.5134	-3.5824	-4.1388	-4.7204	-3.9473	-4.3273	-3.9202	-4.5542	-3.6137	-3.5192	-3.4687	-2.7612	-5.1862	-3.8254	-3.2808	-3.6095	-3.5725	-3.5365	-3.9541	-3.1611	-4.0077	-3.8081	-3.5144	-4.3251	-4.462	-4.0328	-3.7456	-3.3623
-3.6203	-2.8605	-4.2385	-2.9418	-3.0689	-3.0637	-4.3599	-3.22	-2.5073	-3.7308	-3.6824	-3.2024	-4.0102	-3.2927	-3.4043	-4.5011	-2.9447	-4.7342	-4.3722	-1.8846	-4.2281	-3.2455	-3.0164	-2.6103	-3.0608	-3.0605	-3.6305	-2.0269	-3.7727	-3.2708	-3.0866	-3.2654	-2.7988	-3.817	-4.1884	-3.1069	-3.5207	-3.3432	-3.8865	-4.4662	-3.2549	-2.1957	-3.5902	-3.2814	-2.369	-4.7058	-3.4501	-3.5528	-4.3756	-3.5645
5.5453	5.8491	5.0016	4.9017	4.9059	5.7044	4.6752	6.0215	6.0917	7.3521	4.7638	5.1004	4.8467	4.9725	4.9969	5.54	5.0523	6.0954	4.9134	4.4957	5.4746	5.3214	5.4016	5.961	5.1972	4.7153	5.2092	5.5028	5.1848	6.0259	6.0991	5.713	6.255	6.5345	5.5963	5.8843	5.6252	5.4899	5.3874	4.5466	4.0376	5.0394	6.2563	6.2511	5.2999	6.0915	6.0553	4.9774	5.8157	5.4577
3.9062	3.483	4.5492	2.5802	2.0258	3.4827	2.7697	2.6562	2.5681	3.344	3.5745	3.1608	3.1458	3.3136	4.3283	3.99	2.0096	2.9535	3.2759	3.2666	2.4937	2.8893	3.2417	3.0856	2.8226	2.9967	3.8306	2.8677	3.6208	2.5569	2.9063	3.0057	3.3297	4.092	3.2632	3.7032	2.4249	2.8216	2.5534	2.4477	1.9717	2.4903	2.8622	3.2772	2.2825	3.6946	3.325	2.7635	3.9453	2.3725
0.12057	0.1946	-0.099308	0.11425	0.7363	-0.66424	-0.24859	-0.13978	-0.26202	1.1063	1.0327	0.058004	0.72487	1.1794	-0.08619	-0.41795	1.6895	-0.24608	0.22856	-0.57201	0.86065	0.0017199	0.96783	0.51746	0.46826	0.060763	-0.14301	1.3049	0.33169	0.54508	-0.32657	-0.047823	0.58522	0.23895	0.63272	0.60702	0.16034	-0.49678	0.60097	0.72787	0.25814	-0.32038	-0.43932	0.1653	-0.15917	0.62826	-0.10062	0.36087	-0.60908	0.41561
-9.8112	-9.8109	-10.323	-9.5881	-10.98	-10.317	-10.496	-11.276	-9.84	-10.744	-11.16	-9.4985	-10.401	-10.295	-9.8352	-10.125	-10.363	-10.431	-9.9818	-9.9013	-10.731	-10.029	-10.421	-10.028	-9.89	-9.6812	-9.8638	-10.182	-11.327	-9.0644	-10.149	-10.904	-11.389	-10.056	-10.756	-9.4454	-10.42	-10.959	-10.989	-9.5419	-10.902	-10.543	-10.09	-9.8303	-10.822	-9.8201	-11.061	-11.495	-10.744	-9.9135
9.1063	9.1653	9.215	8.1624	8.399	8.8488	8.9445	8.7273	9.2101	9.0927	7.4351	8.4521	8.945	8.2837	9.4886	7.6534	8.591	7.3392	7.6759	8.1382	7.6234	9.1762	8.1504	8.5373	7.7758	8.2303	8.4418	8.628	7.6563	7.6944	8.4595	8.8326	8.559	7.695	8.1229	8.7653	9.3022	9.4764	7.6376	8.6587	7.8865	8.5811	9.0685	9.0024	7.9862	8.0868	8.9996	7.5293	8.2772	7.4895
10.123	9.4383	10.234	8.9657	10.235	9.955	10.806	9.3875	9.1434	9.5663	11.397	9.8621	9.4502	10.376	9.7234	9.0677	10.428	10.297	9.4966	9.6177	10.771	9.1554	10.735	10.219	9.4068	9.7754	10.14	9.1354	10.61	9.7377	10.356	8.5086	9.5505	9.5349	9.5682	9.6506	9.3545	9.1332	10.71	10.022	9.4174	10.176	9.8133	9.978	10.868	10.082	9.9647	10.632	10.197	10.617
4.9342	4.6996	6.1212	4.7435	5.1824	6.3396	5.3719	4.3909	4.8186	6.0255	5.0831	5.4156	5.5055	5.575	5.396	5.7142	5.9236	5.1968	5.9838	6.0858	5.5651	5.7102	5.1165	5.799	6.4688	6.0853	5.4871	4.7396	5.7256	5.3741	5.376	5.6553	6.8381	5.9382	4.4665	5.951	6.4912	5.4328	6.5639	6.4213	5.4649	5.8757	5.0435	5.1162	5.9454	5.9887	5.6373	6.274	5.4219	5.621
-0.059923	-0.23782	1.0686	0.8318	0.35582	1.086	-0.0062661	0.028934	0.23265	-0.20879	0.8925	1.1175	0.0081536	-0.26163	-0.07218	0.14402	-0.025168	0.74302	-0.13087	-0.16818	0.44851	1.1033	-0.39755	0.65187	0.36825	1.8654	1.0435	1.0083	-0.81762	0.53585	0.3706	0.60728	-0.071056	1.0595	1.1862	0.47563	0.35843	0.90326	-0.41773	0.64859	1.5095	-0.015196	0.72563	1.2608	-0.17816	1.4818	-0.076639	0.30339	-0.10698	-0.055499
-14.91	-15.209	-12.793	-14.656	-14.558	-14.932	-14.011	-14.011	-13.891	-13.541	-15.991	-14.839	-13.899	-14.632	-15.29	-14.443	-13.653	-14.399	-14.834	-15.671	-13.514	-13.564	-15.009	-15.232	-13.654	-14.435	-13.61	-14.974	-14.157	-14.243	-14.981	-15.379	-13.953	-14.743	-15.918	-14.31	-14.986	-14.841	-14.488	-13.921	-15.313	-13.663	-14.537	-14.841	-13.289	-16.25	-14.822	-13.454	-15.146	-15.047
-3.6473	-2.1646	-2.653	-1.9531	-3.3332	-3.0763	-1.641	-1.9845	-2.7094	-3.206	-2.6629	-2.7041	-2.5081	-2.8717	-3.1775	-3.2633	-2.9202	-3.7338	-2.8258	-1.6531	-2.3418	-3.1954	-2.6358	-2.8199	-2.1592	-2.3066	-3.2578	-2.0086	-3.3348	-3.2383	-2.5895	-2.8756	-2.4759	-2.0018	-1.1865	-2.3714	-1.9568	-2.0847	-4.064	-2.4696	-2.4796	-2.4979	-2.593	-1.7321	-2.4168	-1.5192	-2.3862	-3.0058	-2.4721	-3.0133
-0.081802	-1.8805	0.044961	-2.0297	-2.5889	-1.3345	-2.0348	-0.78612	-0.44369	-1.9226	-1.4755	-2.0048	-1.1679	-1.5055	-0.47313	-1.5361	-1.7228	-1.7556	-1.1669	-0.22238	-1.424	-0.9047	-1.2037	-1.3624	-1.4497	-2.1353	-0.8042	-1.6848	-0.86992	-1.7309	-1.4413	-1.1968	-1.5516	-1.7064	-0.449	-1.4142	0.33177	-1.6543	-0.89106	-1.7733	-1.2229	-1.267	-1.6329	-0.96547	-1.7135	-1.5097	-1.1561	-1.8079	-0.80459	-1.1411
-2.4467	-3.0095	-4.3474	-3.1944	-3.9129	-4.202	-3.3095	-3.2043	-3.3307	-3.4939	-3.8446	-2.0572	-3.5265	-3.5065	-2.9701	-3.4115	-3.1376	-2.7487	-4.9762	-3.7096	-2.9426	-3.6877	-3.0554	-2.5543	-3.2543	-3.3442	-3.8639	-2.0035	-3.1652	-4.509	-2.946	-2.4861	-2.8932	-3.0677	-3.0641	-2.496	-2.9842	-2.9996	-2.9959	-3.8257	-2.8015	-2.3645	-2.3894	-3.2038	-2.82	-3.8615	-4.2655	-3.4651	-3.51	-3.3434
6.2399	8.2422	7.18	5.9539	7.5468	5.9262	6.8048	6.4588	6.9366	7.8766	6.7291	6.9448	7.1633	5.7357	6.2318	7.6466	7.4385	7.0534	6.6515	7.2466	7.0871	7.5242	6.7137	6.7449	6.5339	7.3995	7.4013	5.5592	7.3189	6.9899	7.7928	7.1229	6.6357	6.3831	5.9884	7.2213	7.6301	7.1261	7.3224	7.1461	7.2017	7.3301	8.4848	7.0085	7.1579	6.485	5.6913	7.3576	7.4698	7.6407
4.6955	5.334	5.9364	3.9074	4.0539	4.9819	5.034	5.3472	4.56	5.7458	5.6059	5.4951	5.0402	5.6726	4.6175	6.1326	5.8381	4.9534	4.9085	4.5859	5.175	6.701	5.1253	4.6987	3.9572	4.6686	5.6792	5.6726	6.0951	3.9567	4.1633	6.4869	5.1129	5.6465	4.3996	4.4318	4.4175	5.2977	3.9846	5.5833	5.7302	4.7194	5.0667	5.4452	4.8325	5.3198	4.9111	3.8179	5.0918	4.3883
4.8925	4.5382	4.2061	4.7238	4.9849	5.4547	5.4572	5.712	4.7192	4.468	4.6751	4.992	3.7307	4.648	5.6322	5.0913	5.292	4.7245	5.352	6.4124	4.226	5.0007	5.5872	4.6398	4.6148	4.3451	3.8424	4.0293	5.6923	5.3606	4.8752	5.7749	4.7596	5.0024	4.5999	4.1822	5.8176	4.9022	4.4808	4.8466	5.321	6.0746	5.204	5.0791	5.0272	4.4234	4.526	5.9781	6.0634	5.7025
-9.9629	-8.9649	-9.0914	-9.3716	-9.7479	-9.701	-9.4325	-8.9731	-9.5475	-8.4898	-10.039	-9.1992	-10.303	-10.088	-9.768	-10.073	-8.8966	-9.6375	-10.03	-9.1711	-9.2907	-9.1059	-9.7839	-9.5158	-9.1127	-9.1235	-9.9564	-9.3886	-9.4915	-8.5712	-9.2246	-9.5454	-10.345	-10.235	-9.9687	-9.0068	-10.226	-9.9018	-8.8879	-10.21	-8.2903	-9.7816	-9.4081	-10.353	-9.1132	-9.2654	-9.6433	-10.433	-8.576	-9.6321
-1.395	-1.0147	-2.0975	-1.7299	-0.84447	-1.2867	-1.4171	-1.7092	-0.94615	-0.71926	-0.73374	-1.0921	-1.3129	-1.1572	-0.19348	-1.5673	-0.17298	-1.084	-1.4684	-1.2309	-0.89676	-0.35258	-1.6626	-0.82431	-0.78381	-1.2365	-2.2295	-1.0448	-1.0351	-1.7427	-1.6424	-1.5654	-1.9942	-0.65716	-1.9993	-2.455	-1.0643	-1.1983	-2.7196	-1.5656	-2.0048	-2.0932	-2.1305	-1.8426	-0.73201	-1.0577	-0.80571	-1.5158	-1.0966	-1.0323
-11.926	-11	-12.939	-12.748	-9.9509	-11.691	-11.808	-11.159	-12.577	-10.714	-10.743	-11.124	-12.228	-10.236	-10.348	-11.171	-10.683	-10.776	-11.355	-10.63	-11.702	-11.013	-11.79	-11.561	-11.319	-10.937	-11.454	-11.346	-11.914	-11.806	-11.196	-11.778	-10.839	-10.784	-12.069	-11.442	-11.532	-11.109	-10.327	-10.729	-10.762	-11.498	-11.965	-13.745	-12.01	-11.445	-11.973	-11.048	-10.972	-11.203
2.5775	1.864	1.523	1.2856	0.99239	1.0729	1.9424	0.71706	1.6399	2.3778	1.3878	1.7375	1.6764	1.7541	0.87227	2.0525	2.1322	1.9113	1.0829	1.8457	1.0612	1.3121	1.7778	2.3265	1.3015	1.5329	0.48541	1.0451	2.0094	1.2903	1.549	2.3185	2.1386	1.2022	2.0268	1.2924	2.4244	3.0769	1.6588	1.6704	2.5189	1.1568	1.4393	0.99252	1.3921	2.7767	0.78425	1.8292	0.95849	2.0965
-1.0586	-0.71604	-1.0814	-0.58544	-0.29207	0.18217	-1.5551	-1.8119	-0.022577	-1.1161	-1.4843	-1.3606	-1.4325	-1.3288	-0.65462	-0.94538	-0.80993	-0.82809	-1.4539	-0.55581	-0.79327	-0.21447	-1.7382	-0.75637	-1.2481	-1.5335	-1.2041	-0.80798	0.31712	-0.99594	-0.979	-0.65802	-0.78253	0.035779	-0.30983	-0.42343	-0.71042	0.45286	-1.3657	-0.39377	-0.35475	-0.58538	-0.87951	-1.338	-1.0342	-0.48951	-1.204	-0.074766	-2.2239	-1.1774
-9.0632	-9.5437	-9.459	-9.6147	-8.6773	-10.318	-9.6808	-8.5073	-9.2041	-9.7461	-9.3515	-9.5896	-9.2673	-10.485	-10.391	-8.9412	-8.7187	-9.0078	-10.372	-8.9912	-8.7044	-10.104	-8.656	-9.4998	-8.8102	-9.151	-9.7661	-9.1711	-8.2853	-8.8279	-9.2065	-8.3868	-9.5965	-10	-9.8778	-8.1306	-10.107	-9.0733	-9.5593	-10.094	-9.3565	-9.6016	-9.7258	-10.448	-7.8643	-9.6072	-9.6926	-8.9076	-10.214	-10.721
-0.60287	-2.1906	-0.010144	-1.0162	-1.5746	-1.0752	-1.6774	-2.2282	-0.66157	-1.5394	-0.65494	-1.9023	-2.0906	-1.8996	-1.4077	-1.09	-1.0409	-0.47241	-2.3513	-1.6193	-1.3888	-1.8494	-1.1189	-1.4203	-2.4199	-2.1561	-1.9682	-1.9771	-0.4622	-0.89363	-1.2717	-0.30777	-1.5334	-1.8747	-1.8934	-1.7259	-1.2334	-0.83457	-2.5744	-1.1492	-1.5975	-1.9015	-0.43118	-1.6159	-0.56297	-1.306	-2.337	-0.39775	-2.1261	-1.969
-0.74003	-0.5747	-1.2026	-1.9547	-0.4699	-1.3146	-1.0902	-1.6883	-0.83873	-2.0183	-1.7196	-1.8731	-0.56948	-1.1151	-1.3995	-1.0849	-0.66388	-1.4572	-0.52613	-1.7135	-1.144	-1.3878	-1.3929	-1.9647	-2.1872	-1.8096	-1.097	-1.1006	-1.0422	-1.0995	-1.1255	-1.682	-0.72861	-1.9188	-0.52815	-1.5474	-1.8967	-1.8977	-1.9063	-0.58583	-1.6394	-0.4298	-0.48814	-1.3065	-1.6869	-1.0368	-2.1882	-1.4	-1.675	-2.0406
-13.034	-14.471	-13.877	-12.629	-14.166	-13.279	-13.535	-12.561	-13.014	-13.293	-14.039	-11.712	-13.027	-13.245	-13.491	-14.065	-12.685	-12.903	-12.629	-13.279	-13.11	-12.945	-12.609	-12.06	-13.398	-13.997	-13.269	-13.428	-12.584	-13.304	-12.606	-14.641	-12.558	-13.955	-13.417	-13.082	-13.392	-12.391	-13.709	-13.089	-13.437	-12.206	-13.905	-13.987	-12.629	-12.616	-14.335	-14.103	-12.893	-13.122
-19.922	-21.312	-20.982	-20.978	-19.514	-20.86	-20.36	-21.198	-21.291	-21.274	-20.313	-20.782	-20.534	-20.591	-20.044	-19.714	-19.992	-21.359	-20.387	-21.88	-20.929	-20.529	-21.584	-20.787	-21.36	-21.245	-20.295	-20.996	-21.087	-20.828	-21.635	-20.773	-20.593	-21.682	-20.703	-21.343	-20.874	-20.669	-20.005	-20.159	-20.109	-20.139	-22.203	-20.582	-21.96	-19.987	-21.145	-21.569	-20.397	-20.866
-12.926	-11.915	-13.298	-12.079	-11.885	-12.034	-12.37	-12.178	-12.719	-11.913	-12.838	-12.094	-12.679	-12.39	-12.525	-13.658	-13.214	-11.202	-12.057	-12.746	-11.673	-12.788	-12.198	-12.658	-12.526	-12.051	-13.262	-12.08	-12.385	-11.731	-12.433	-13.779	-12.231	-12.079	-12.636	-13.803	-12.412	-12.409	-13.504	-14.26	-12.457	-13.386	-12.25	-13.676	-12.857	-13.508	-13.358	-12.704	-12.739	-13.479
1.7487	0.80638	0.95613	1.6638	1.1774	2.3937	1.7802	-0.31779	2.3007	1.9931	1.9318	2.4755	1.6327	2.4694	1.4216	2.212	1.8096	2	0.64595	2.0945	2.961	1.3945	2.6357	1.7413	2.8379	0.76018	1.3576	1.0633	1.8634	1.5372	3.3076	1.5321	2.2017	2.428	1.509	1.4945	2.1079	1.4963	0.40032	1.7265	2.5209	1.4217	0.21851	0.34151	1.4724	0.83773	1.4249	2.0257	2.3857	2.8211
-3.0531	-2.6417	-3.9684	-2.7438	-2.4061	-2.2074	-2.547	-1.8146	-1.7119	-1.9204	-1.9816	-2.9893	-2.893	-2.2501	-3.4851	-2.8955	-2.3296	-3.2485	-2.8785	-2.7826	-2.9822	-2.6244	-2.2997	-1.5812	-2.2365	-1.7572	-1.2982	-2.8255	-1.4011	-2.6142	-3.1659	-2.5812	-1.8505	-2.8022	-2.7233	-2.8926	-3.1112	-2.685	-2.2336	-1.5856	-1.0611	-2.593	-2.7521	-3.2429	-3.0437	-2.5655	-2.1682	-2.0153	-2.269	-2.0045
-9.2883	-9.5229	-8.1372	-9.7181	-9.0461	-8.5116	-8.6349	-9.5993	-8.6899	-8.2131	-9.6782	-9.2898	-8.1821	-8.2453	-8.5436	-9.1427	-9.221	-9.4372	-9.3532	-9.1782	-9.5184	-8.9514	-8.7967	-8.9518	-7.8748	-9.3992	-8.2334	-9.1707	-8.7087	-9.6309	-8.9474	-10.424	-8.9124	-8.454	-8.3329	-8.5055	-9.3974	-9.0443	-8.4335	-8.9412	-8.8024	-9.4476	-10.074	-9.5411	-8.8015	-7.7971	-9.0635	-9.5243	-7.48	-9.347
-0.25722	0.87856	0.71672	0.32705	-0.27482	1.1515	0.75139	0.1125	-0.49415	1.0324	-0.07281	0.34537	-0.48662	-0.12464	0.1339	0.69373	1.2045	0.14071	0.97491	-0.00050449	0.71074	0.64514	1.3314	0.07269	0.48161	0.72715	0.54261	0.23767	-0.27063	1.0846	0.011262	0.56143	1.253	1.6878	0.6915	-0.42666	0.38767	0.37736	-0.53801	0.26234	-0.12093	0.57558	-0.95792	-0.24792	-0.46038	0.99829	1.0434	-1.2349	0.53412	0.16115
-0.90184	-0.7833	-0.54847	-0.3877	-0.87659	-1.8265	-1.5449	-1.0829	-0.58448	-1.325	-0.60822	-2.0434	-0.97732	-0.89018	-1.527	-0.63564	-0.5864	-1.041	-0.608	-1.3895	-1.7963	-1.1406	-0.10606	-1.4196	-1.4654	-1.5592	-1.61	-1.3829	-0.74098	-1.0383	-1.1344	-2.6115	-0.67347	-1.0622	-0.81182	-0.79326	-0.37328	-0.49714	-0.97676	-1.3481	-1.9559	-1.5494	-1.0076	-1.5597	-1.2681	-0.46709	-0.42206	-0.98958	-1.03	-1.5133
-7.5311	-7.927	-8.7143	-7.2634	-6.8089	-7.1826	-8.4092	-8.2714	-7.6684	-7.8777	-7.762	-7.1398	-7.1048	-7.8823	-7.7542	-7.2449	-9.2549	-8.1868	-8.7046	-7.0849	-8.2995	-6.9662	-7.423	-7.8027	-6.2846	-7.736	-6.1635	-8.3862	-8.0223	-8.3727	-7.7154	-7.7258	-8.2583	-7.3939	-7.1726	-7.8139	-8.5565	-6.422	-7.8713	-7.0982	-8.3133	-7.4433	-8.3258	-6.7255	-8.7113	-6.9343	-6.612	-7.6967	-6.467	-6.5253
-0.72009	-1.7688	-1.4728	-2.7999	-2.4182	-1.2321	-1.4399	-0.52053	-3.4111	-2.0207	-0.38943	-2.35	-1.6212	-1.1386	-1.1673	-3.3932	-0.53362	-1.7085	-2.0631	-1.8212	-1.7819	-1.9772	-1.2795	-1.0788	-2.471	-2.7407	-2.1298	-1.4065	-1.9792	-1.9398	-1.2883	-1.6093	-1.2165	-1.3569	-1.416	-1.7116	-1.8013	-2.2984	-1.9175	-2.1718	-2.0295	-1.942	-1.5638	-0.77565	-2.825	-2.1989	-1.6437	-1.9578	-2.3849	-2.114
2.2495	2.2337	3.3883	3.0048	2.6791	2.4753	1.3028	2.8157	2.271	3.0025	2.5932	2.2776	2.218	2.0069	1.8837	2.2105	3.0529	2.5888	2.8742	3.9034	2.3862	3.5688	2.559	2.5165	3.0413	2.852	3.9816	2.9265	2.6648	2.3564	2.7419	2.76	2.0345	2.4714	3.6126	2.3931	2.6145	2.5867	2.4203	2.9179	3.1008	2.807	3.8567	2.4404	3.2757	3.1722	4.1185	3.4012	1.7947	1.6724
-1.0553	-1.9035	-0.81174	-1.3102	-1.8267	-1.8649	-1.0554	-0.675	-1.4746	-0.73612	-1.3196	-1.2401	-1.5315	-1.4998	-2.1164	-0.77031	-1.5247	-1.7967	-1.0469	-1.7447	-1.8883	-1.3709	-0.43466	-2.1721	-2.3981	-0.73945	-1.7117	-0.25856	-1.9749	-1.4144	-1.8703	-0.57514	-1.0377	-0.69357	-2.4456	-1.3236	-1.8311	-0.59335	-0.83114	-1.9414	-1.404	-0.63699	-1.6094	-1.3489	-0.41774	-1.8442	-1.7603	-2.2541	-0.4017	-1.1849
-11.508	-10.416	-8.9288	-12.435	-10.635	-11.056	-10.563	-10.234	-11.682	-10.313	-11.379	-10.508	-11.45	-11.248	-10.832	-11.931	-11.985	-10.862	-10.392	-10.724	-10.496	-10.252	-11.012	-10.547	-8.9311	-10.567	-10.773	-10.641	-10.495	-10.669	-11.19	-11.039	-9.8859	-9.8945	-11.124	-11.497	-9.6895	-11.259	-11.188	-9.7804	-10.903	-10.932	-11.352	-9.9695	-10.49	-11.029	-11.233	-11.722	-10.925	-11.918
-0.51282	-0.85334	-1.1285	-2.2703	-0.65543	-0.79237	-0.90634	-0.65981	-1.1867	-0.83233	-1.8772	-0.52843	-1.0048	-0.51538	-0.35458	-0.63574	-0.19779	-0.92772	-1.9482	-1.2999	-2.0193	-1.9019	-1.1928	-1.1857	-1.6645	-1.4017	-1.2463	-0.99335	-0.73338	-0.99528	-1.2656	-1.0109	-1.6283	-2.4116	-1.3254	-3.0217	-1.318	-2.0658	-1.1713	-1.8255	-0.62356	-1.1991	-1.7026	-1.0042	-1.3244	-1.8323	-0.38838	-1.0189	-0.9449	-1.0617
-3.2698	-4.0521	-2.8809	-2.6534	-4.0173	-3.4818	-2.3888	-3.698	-2.9204	-2.6056	-4.0472	-3.2127	-3.8112	-4.7321	-3.4793	-3.3121	-3.4852	-4.0233	-3.4378	-4.3484	-2.4584	-4.4536	-4.2603	-3.7792	-3.4083	-3.2285	-3.6404	-2.5041	-4.4582	-2.8293	-3.4896	-3.266	-2.2836	-2.9823	-3.2308	-3.7742	-2.9176	-3.9686	-3.803	-4.6087	-2.1067	-4.0527	-3.2581	-3.4696	-4.3993	-2.9817	-3.9475	-3.531	-3.6382	-3.9353
-11.862	-12.574	-12.308	-12.091	-13.704	-13.548	-11.924	-12.8	-14.338	-13.549	-13.162	-12.391	-13.889	-11.976	-12.55	-12.078	-12.726	-12.839	-12.88	-11.48	-13.29	-12.723	-12.332	-13.471	-14.407	-12.916	-12.311	-13.035	-13.046	-13.186	-12.377	-13.12	-13.754	-13.072	-13.205	-13.177	-13.362	-12.883	-12.757	-13.087	-11.694	-12.219	-12.953	-13.422	-13.013	-12.761	-11.963	-12.773	-12.078	-12.933
-0.63714	0.16005	0.30507	0.80376	0.3026	0.1593	0.75822	0.1226	0.019605	-0.3524	0.079398	-0.81107	0.97348	-0.32926	0.015473	-0.46812	0.54041	0.13205	0.93181	-0.67419	-0.31283	1.0032	-0.11476	-0.93983	-0.26158	-0.30576	0.22695	-0.52577	0.29986	-0.1543	0.017722	0.73551	0.021815	-0.30555	1.7467	0.0049892	0.33786	-0.58187	0.18495	-0.46545	-0.24413	-0.80127	-0.5401	-0.54041	-0.24746	0.09212	-0.17208	-0.45342	-0.094927	-1.1257
-1.7627	-1.5553	-2.4037	-2.3249	0.54011	-1.794	-2.031	-2.1029	-1.2917	-1.4214	-1.5534	-1.7094	-1.6292	-1.6795	-0.95175	-0.6426	-0.7494	-1.5263	-1.6888	-1.1234	-0.82203	-1.2657	-1.1795	-1.9334	-0.83752	-1.2785	-1.6669	-0.95325	-2.4647	-1.2657	-0.66627	-1.5895	-1.392	-0.63897	-0.48009	-3.0679	-0.87058	-0.61889	-0.96045	-0.3702	-2.1063	-0.86387	-2.2353	-1.3483	-0.14687	-2.4916	-1.1824	-1.0752	-0.77346	-1.4495
-15.938	-14.687	-14.953	-13.379	-15.308	-15.7	-14.454	-14.264	-13.634	-14.607	-14.28	-14.804	-14.51	-14.123	-14.962	-15.013	-14.377	-14.158	-14.382	-14.616	-14.221	-14.868	-14.747	-15.601	-14.526	-15.676	-15.018	-15.398	-13.629	-14.245	-13.169	-14.182	-15.241	-14.417	-15.058	-14.961	-14.957	-14.863	-13.885	-14.407	-15.573	-13.494	-15.12	-13.922	-14.049	-14.579	-15.466	-14.88	-14.46	-14.449
-22.656	-22.552	-23.113	-21.08	-22.255	-21.925	-22.365	-21.271	-21.887	-22.193	-22.072	-20.858	-22.48	-22.533	-21.845	-21.712	-22.157	-22.275	-22.129	-22.909	-21.629	-22.851	-22.84	-22.178	-21.644	-21.779	-21.684	-21.903	-22.579	-22.739	-22.692	-21.964	-20.546	-21.773	-20.911	-22.748	-22.223	-21.905	-22.257	-22.377	-22.035	-21.579	-22.429	-22.047	-22.319	-22.297	-22.14	-21.777	-23.056	-22.118
-14.422	-13.773	-14.789	-12.036	-12.046	-13.622	-12.839	-13.101	-13.402	-12.977	-13.824	-12.648	-12.329	-11.988	-13.045	-12.787	-12.546	-12.61	-13.356	-13.309	-12.221	-12.669	-13.123	-12.515	-12.11	-12.664	-12.804	-13.215	-13.53	-13.45	-13.233	-12.729	-12.929	-12.037	-12.895	-13.546	-13.139	-14.516	-14.045	-12.706	-12.265	-12.146	-14.527	-13.301	-12.902	-13.114	-12.939	-12.638	-14.46	-14.118
-2.7316	-1.8156	-1.9339	-2.0568	-2.3353	-1.1903	-3.1986	-1.7213	-2.9528	-3.9588	-1.9761	-2.0935	-1.4609	-2.5711	-2.6456	-2.3657	-2.8388	-1.5438	-2.4178	-2.3243	-1.5037	-2.9204	-2.3519	-1.2931	-1.878	-2.8322	-2.1164	-3.3703	-1.6398	-2.3535	-1.4118	-1.9699	-1.9983	-1.9253	-2.4057	-3.3934	-2.1302	-3.0935	-2.3844	-2.5712	-1.1055	-1.862	-3.3935	-2.8388	-3.791	-2.2159	-2.5247	-2.5166	-1.6288	-2.2671
0.30606	0.80481	1.2665	1.5761	-0.13777	1.0048	0.68273	1.3994	-0.010413	1.6135	1.173	1.0113	0.51307	0.19759	0.094567	-0.036429	-0.027079	0.89375	0.58922	1.5415	-0.21255	0.0081536	0.76128	0.31344	1.1611	0.79114	-0.20162	1.4596	0.51024	1.1919	0.23666	0.56829	0.1321	0.70859	1.1482	0.92297	1.3374	-0.069962	0.34659	-0.13932	0.18807	-0.94524	1.1191	0.4135	0.3503	1.195	0.90277	0.4514	1.4983	-0.33261
-21.455	-22.957	-22.891	-21.598	-22.44	-21.599	-21.899	-22.085	-22.702	-22.309	-21.228	-22.031	-21.079	-22.128	-22.042	-22.954	-22.071	-20.974	-21.778	-22.465	-22.036	-22.427	-21.628	-22.464	-21.424	-21.653	-20.985	-20.856	-21.589	-20.811	-21.79	-22.103	-23.29	-22.832	-21.609	-23.269	-23.188	-23.012	-22.269	-21.913	-22.049	-22.142	-23.542	-21.759	-22.172	-21.698	-22.055	-22.592	-21.957	-23.819
-0.07322	-0.17335	1.2528	0.94092	1.5873	0.4426	0.24504	0.37469	-0.21959	0.93357	-0.23132	-0.10353	0.15394	0.75496	-0.085609	-0.12611	-0.63641	1.7011	0.17918	0.049276	1.1128	-0.67521	0.56184	0.5682	0.72625	0.34189	0.74866	-0.18984	0.41152	0.66591	-0.63769	-0.60705	0.29467	0.82524	0.78067	-1.4858	0.44062	0.5719	0.40763	0.60212	-0.39833	-0.30976	-0.080953	0.12937	0.40977	1.3763	0.49052	0.39779	0.42744	1.0043
-14.042	-13.966	-15.07	-14.467	-13.604	-13.599	-14.873	-13.556	-16.133	-15.136	-14.368	-15.687	-13.52	-14.2	-13	-13.762	-15.272	-14.737	-14.311	-14.568	-14.668	-13.713	-14.393	-14.061	-13.686	-15.087	-15.436	-14.051	-14.402	-14.283	-14.383	-14.339	-14.595	-14.904	-14.207	-14.539	-13.494	-14.246	-15.361	-14.622	-15.006	-15.17	-13.936	-14.682	-14.767	-13.61	-14.288	-14.071	-14.086	-14.235
-3.1637	-2.3195	-2.6346	-2.8605	-2.1273	-3.0044	-2.9467	-3.8249	-2.3435	-2.0267	-2.9513	-2.5977	-1.5693	-3.2746	-2.3191	-2.3688	-2.8058	-2.217	-3.3086	-2.9775	-2.5113	-1.5729	-2.2748	-3.0201	-3.0817	-2.8956	-2.4473	-2.5323	-2.5981	-1.3714	-2.579	-3.1037	-3.0498	-2.6332	-2.2953	-4.0835	-2.5531	-2.4831	-2.3034	-3.2931	-2.3094	-3.1102	-0.59249	-1.9882	-2.079	-1.9451	-2.1464	-3.4075	-3.1311	-2.4604
0.049731	0.041264	-0.20574	1.1078	-0.039127	0.042632	-0.37725	-0.097629	-0.86543	0.59013	1.4642	1.0955	0.12253	0.42029	-0.43863	0.57268	0.54101	0.61638	0.27884	-0.75922	-0.83569	0.044669	0.3029	-1.1454	-1.1001	0.11206	-0.40718	0.20042	0.31324	-0.52214	-0.036539	0.51506	-0.43336	-0.017027	-0.72771	-0.13042	1.1324	-0.51151	0.21522	0.71615	-0.76327	0.095645	0.42667	-1.0928	-0.37337	0.11675	-0.26167	0.44269	0.63118	0.041907
-3.8862	-4.444	-4.0347	-4.2345	-3.9736	-4.976	-4.119	-3.6537	-4.3722	-4.8639	-4.712	-5.256	-4.9074	-5.1343	-4.0779	-5.2814	-3.5593	-3.6571	-4.1741	-3.9518	-4.5219	-4.6793	-3.1253	-3.6127	-3.5664	-4.0053	-4.1928	-4.6169	-4.6265	-4.4997	-4.4765	-4.3786	-4.7197	-4.5689	-4.804	-4.5245	-4.7102	-5.2737	-4.4607	-5.3943	-4.4813	-4.9798	-2.733	-5.0839	-4.7089	-4.2686	-4.2632	-3.679	-5.2138	-4.745
9.8576	7.5319	8.2368	8.0211	8.3411	8.3672	9.7411	8.8463	7.8996	8.3252	9.7616	8.51	8.1877	8.819	9.0562	7.7961	7.9866	9.2544	8.8108	8.3829	8.6198	9.8812	8.3396	8.5176	8.8568	8.6516	8.6243	8.9009	9.3985	8.2886	8.5591	8.672	7.5736	9.1561	8.3495	7.9879	9.6642	7.8396	7.4763	8.5785	8.7164	9.6595	9.5936	8.6583	9.4109	10.111	8.8859	8.6859	8.9751	8.9642
-13.289	-12.924	-12.458	-14.312	-12.581	-12.965	-13.159	-13.245	-13.341	-13.998	-12.905	-13.1	-13.421	-12.934	-13.73	-12.926	-14.212	-13.802	-12.196	-14.321	-13.769	-12.652	-13.269	-12.816	-13.773	-12.105	-13.049	-13.331	-13.532	-13.259	-13.759	-12.725	-13.562	-13.815	-13.964	-13.312	-13.408	-13.303	-13.214	-12.522	-13.617	-12.994	-13.545	-13.167	-13.018	-13.083	-13.038	-13.523	-12.153	-12.961
-13.49	-12.778	-13.481	-13.673	-13.778	-11.534	-13.432	-13.008	-13.067	-12.236	-13.937	-13.676	-13.198	-13.458	-13.339	-13.233	-13.838	-13.28	-12.79	-13.91	-13.775	-12.347	-13.941	-14.672	-13.002	-13.545	-13.487	-12.575	-12.049	-13.389	-13.745	-13.023	-13.274	-14.132	-12.781	-12.986	-13.924	-12.742	-12.915	-12.787	-13.606	-12.634	-13.573	-14.023	-13.075	-13.512	-13.933	-13.886	-13.857	-12.424
-1.4652	-2.3488	-2.134	-1.3093	-1.7443	-1.0712	-1.8005	-1.0754	-1.3362	-1.3242	-0.74089	-1.1033	-1.092	-1.0226	-0.85242	-0.83504	-1.0574	-1.4891	-1.278	-1.1224	-0.94584	-1.5667	-1.1764	-1.8342	-1.4742	-1.6898	-1.8781	-2.6415	-2.5853	-2.255	-0.46897	-1.4985	-0.53974	-2.3941	-1.9988	-2.3721	-0.93977	-0.35768	-1.1547	-1.2203	-0.36698	-2.1103	-1.2691	-0.68355	-2.0462	-0.75133	-2.1559	-1.3046	-1.7938	-1.5555
-4.1894	-5.3483	-3.393	-4.3822	-4.4189	-5.231	-4.9745	-5.45	-5.3024	-4.9783	-4.349	-5.2732	-4.7133	-4.1636	-5.2629	-4.3856	-4.4798	-5.4891	-4.371	-5.0411	-3.7418	-4.4236	-4.5231	-4.41	-3.7258	-4.5544	-4.5775	-4.8361	-4.0731	-4.8523	-5.316	-4.9201	-4.8038	-5.6515	-4.3831	-4.5876	-5.4073	-4.0035	-5.9988	-4.014	-4.086	-3.8796	-5.3313	-4.4935	-3.6174	-3.2847	-3.9037	-4.5742	-5.3368	-5.0679
-0.80355	-0.13942	0.37538	-0.87639	-0.27618	-0.24288	-0.22483	-0.63091	0.34033	0.47	-0.50603	-1.3853	-0.58691	-0.35212	0.17714	0.29259	0.43333	0.30315	0.54123	-0.62819	-0.33074	-1.1505	-0.56717	0.33693	0.69367	0.052493	0.10544	0.54838	0.19926	-0.38055	0.087188	-0.10434	-0.80643	1.1935	0.19954	-0.28448	0.77949	-0.010404	-0.46183	-1.1943	0.24258	0.38118	-0.045953	-0.15661	-0.41707	-0.57613	-0.99434	-0.66898	0.016539	-1.2129
0.080284	0.30662	2.4016	1.2004	1.1626	1.8477	1.8162	0.82182	1.3978	1.5847	0.81423	1.4679	2.5062	1.3105	0.26127	0.13096	1.1812	0.63626	1.2802	0.80681	1.0274	1.3517	1.2647	0.9003	1.8255	1.5545	1.0089	0.82528	1.6913	0.17805	1.1125	0.30516	0.99365	0.71928	1.4757	0.64696	1.4357	1.6142	1.4282	0.84626	1.5727	0.8904	0.69218	0.57709	1.1892	2.213	0.8137	1.7238	1.0784	2.3313
2.6099	1.7933	2.538	3.2975	1.9369	2.3687	2.1394	2.6033	2.9475	2.1043	2.6539	1.4694	2.6984	2.7547	2.6166	3.0475	3.4915	2.9005	1.9918	1.8864	2.6057	2.4588	3.8781	2.735	2.042	3.0531	2.2912	3.1604	2.4633	2.6867	2.0099	2.4411	2.3165	3.4046	2.2787	4.0513	2.2361	2.3298	2.1067	2.097	1.5299	2.2782	1.078	2.3027	2.9161	3.7001	2.8065	2.5678	2.1197	3.4685
8.4236	7.566	8.9858	8.942	9.1884	8.6674	7.9392	8.8051	8.7878	8.5425	9.7135	8.2816	8.8804	8.9312	8.4866	8.8159	7.8261	8.1277	9.0627	9.5751	8.5001	8.7586	8.2308	8.9342	7.9322	9.0189	8.1344	8.9144	8.0303	8.828	9.2487	8.8723	8.6946	9.0258	8.7867	9.5129	8.8572	9.7233	8.5627	8.6326	8.4806	8.8825	8.6056	8.1637	8.708	8.645	7.2264	8.6946	8.2888	8.7115
0.32923	0.090188	-0.38755	-0.28356	0.2101	-0.99737	0.33019	-0.9527	-0.27371	0.17708	-1.3315	0.41092	0.31031	0.0043792	-1.713	-0.50203	0.36539	-0.1642	-0.6755	-0.0038939	-0.82876	-0.21643	0.16085	0.15615	0.097164	0.084639	1.8443	-1.3475	0.6033	-0.33215	0.83764	-0.33175	-0.53404	-0.9721	0.43008	-0.16383	-1.2324	-0.55062	0.25825	-0.23057	0.85825	-0.091396	-0.4303	-0.080715	-0.3378	0.58093	-1.9955	-1.0306	-0.13066	0.74409
-2.538	-3.793	-2.7846	-4.5429	-3.6975	-5.1966	-4.0195	-3.5496	-4.3468	-3.3061	-3.6655	-3.6944	-3.1993	-4.0595	-3.6907	-2.9873	-2.9685	-4.1069	-4.1539	-5.0112	-4.4272	-3.5299	-2.7629	-3.9615	-2.4404	-3.6136	-3.4526	-3.1008	-5.0127	-4.4445	-4.2984	-2.2919	-2.8214	-4.3236	-3.5463	-4.2434	-2.636	-3.6257	-4.1256	-3.3514	-4.0165	-3.7446	-4.9504	-2.6681	-3.8874	-4.0667	-4.9953	-3.2354	-4.2165	-2.054
0.16648	0.24984	0.0775	0.62918	-0.11736	-0.056796	1.2516	0.45839	0.044435	0.02469	0.94828	-0.81964	0.46776	-0.19525	1.4561	0.10343	0.78915	0.055652	-0.20961	0.057341	-0.91266	-0.70778	0.89392	-0.37473	-0.66574	0.035519	0.28296	-0.59288	0.40167	1.0039	0.24709	-0.51577	-0.75216	-0.44742	-0.30732	-0.45198	-0.23366	0.37866	0.53218	-0.169	-0.89616	-0.61369	-0.20238	-0.16594	1.3618	-0.32779	0.5013	0.14938	0.54456	0.35127
-4.3431	-4.9907	-4.4972	-6.5595	-6.2427	-5.943	-5.6098	-6.4056	-6.072	-4.7759	-5.7189	-5.3123	-5.5781	-5.9327	-4.6706	-6.3453	-5.652	-5.45	-5.5584	-5.0329	-5.1996	-5.6451	-5.6181	-6.1092	-6.3894	-5.4649	-6.3308	-5.332	-5.4253	-5.7277	-6.0087	-4.8568	-5.0202	-6.2909	-6.3959	-5.6041	-5.1199	-4.945	-6.1214	-6.4515	-5.7308	-5.7659	-5.7734	-5.6849	-5.2882	-6.7469	-5.4578	-5.7174	-4.4929	-4.7159
0.2232	1.4843	0.8963	1.383	1.9392	1.8548	2.5165	1.3114	1.4504	1.6916	1.6962	0.80112	1.584	1.9641	2.4047	1.8398	1.2347	0.18128	2.1008	0.7355	1.5357	1.4212	1.6472	2.7248	2.8482	1.6583	2.3221	0.59824	1.4699	1.3416	2.1435	1.0236	1.476	1.5729	1.5032	2.2659	2.6479	3.3498	1.3111	1.2259	2.3382	1.7277	1.3567	1.4914	0.89284	2.0983	1.8392	0.85406	1.5499	0.84835
-9.1538	-9.8597	-8.6465	-9.2573	-10.121	-8.8574	-9.9179	-8.6528	-9.3531	-10.53	-9.8514	-9.3984	-8.704	-9.0323	-9.4602	-9.6258	-8.7266	-7.7767	-10.014	-9.0837	-8.537	-9.29	-9.6212	-10.421	-9.484	-9.8325	-9.4183	-8.6573	-8.7399	-9.5025	-9.2679	-9.7577	-9.7078	-8.6429	-8.1326	-8.4806	-8.4344	-8.4982	-9.8153	-8.9677	-8.8072	-9.1985	-8.3017	-8.8969	-9.1449	-8.9374	-9.9117	-8.5973	-9.1316	-8.5106
-9.0132	-9.865	-8.2906	-9.2414	-8.7144	-9.8133	-8.5198	-8.2468	-8.6674	-9.8677	-10.684	-8.9189	-9.2121	-8.3616	-10.634	-9.4819	-9.489	-8.9534	-8.7402	-9.3932	-11.083	-9.4665	-9.2356	-10.19	-10.683	-10.505	-8.2329	-9.734	-9.3099	-10.428	-9.8715	-9.407	-8.8634	-9.8647	-10.029	-9.2447	-10.026	-9.0455	-9.954	-8.9739	-9.3198	-9.657	-8.5491	-8.1912	-9.7993	-8.0751	-8.8674	-8.7549	-9.1889	-9.6154
-3.2697	-3.419	-4.7737	-2.8197	-2.9714	-4.5137	-4.6337	-5.2439	-3.7295	-4.6528	-4.0929	-3.7746	-4.9467	-2.9348	-3.0771	-3.1983	-3.5863	-3.493	-3.9496	-3.4612	-4.5044	-2.647	-4.5445	-5.0559	-2.7748	-3.547	-4.5685	-4.1057	-3.4023	-3.2757	-5.0128	-2.7035	-3.9884	-3.5147	-4.5281	-3.4661	-4.4138	-3.3007	-5.3595	-3.5873	-3.2336	-4.229	-3.4871	-3.4476	-4.3576	-4.1339	-3.5811	-4.6525	-2.9901	-4.631
-6.6489	-7.0325	-6.5478	-8.1589	-6.3851	-6.6072	-5.7875	-5.7527	-6.3165	-6.5588	-6.0615	-7.106	-5.9115	-6.7075	-6.5272	-6.2124	-6.4855	-7.4545	-6.5965	-7.7461	-5.5747	-5.8408	-6.7312	-6.8858	-7.448	-6.6701	-6.1492	-7.0608	-6.6681	-6.7296	-6.116	-6.1924	-6.4639	-6.9911	-6.5579	-6.2052	-8.1642	-6.5609	-5.6978	-7.7183	-5.6484	-6.0685	-5.9559	-6.2003	-7.2652	-6.6675	-5.5588	-6.7151	-6.702	-7.5943
9.1734	10.498	10.876	10.977	10.144	9.9231	10.059	8.9931	10.295	9.4518	9.0425	9.1451	10.182	9.763	10.846	9.5557	9.9944	9.1872	9.753	10.429	9.9023	9.9658	10.231	10.209	10.185	10.815	10.027	10.264	10.021	10.534	9.9055	10.369	10.264	9.8469	10.664	9.2843	9.758	10.935	9.8256	10.747	9.7079	8.5843	9.9345	8.6757	9.9159	9.5211	9.9911	9.919	9.6963	10.259
-2.6736	-2.0068	-3.749	-2.9714	-3.4715	-3.0879	-2.5949	-3.5518	-2.5639	-3.2932	-3.1709	-3.262	-4.0918	-3.7385	-2.5503	-2.6722	-3.5411	-2.399	-3.5792	-2.6361	-3.2252	-2.1372	-3.6062	-3.8643	-3.9468	-3.0979	-4.1096	-3.8803	-2.9918	-2.5719	-3.0153	-2.1346	-3.7563	-2.1507	-3.5729	-3.4013	-2.9341	-2.9864	-3.7005	-2.4837	-3.4611	-3.0064	-3.7215	-1.8514	-3.0751	-4.7552	-3.2589	-2.5452	-4.2523	-4.1788
-13.371	-12.937	-13.49	-11.988	-13.432	-12.679	-12.283	-13.033	-12.517	-13.559	-13.087	-13.734	-13.033	-13.091	-12.702	-12.692	-13.002	-12.903	-13.476	-13.395	-13.189	-13.214	-13.883	-11.603	-13.975	-13.232	-12.018	-12.164	-13.642	-13.678	-12.107	-13.249	-14.151	-13.644	-12.632	-12.854	-13.168	-13.451	-13.869	-12.953	-12.679	-12.135	-12.956	-12.613	-13.159	-12.995	-14.077	-12.967	-13.154	-12.735
-15.099	-15.14	-14.62	-14.71	-14.644	-14.905	-15.497	-14.75	-13.68	-14.983	-14.912	-13.827	-14.264	-14.247	-13.895	-14.608	-14.889	-14.445	-16	-15.121	-15.236	-14.304	-14.4	-14.587	-13.941	-14.687	-13.481	-14.357	-13.789	-15.048	-14.771	-13.76	-15.268	-14.818	-15.343	-14.537	-13.95	-14.305	-15.04	-13.875	-14.754	-14.183	-14.949	-14.413	-14.391	-14.978	-14.624	-14.941	-13.935	-14.992
2.4078	0.52985	1.4158	1.712	1.6107	1.6657	2.0378	0.94317	1.2314	2.2598	2.5569	2.6224	1.0041	1.4684	2.036	1.6684	0.76235	3.2354	3.0673	1.9056	0.89095	2.443	2.2401	2.33	1.0356	0.96903	1.8517	1.6869	1.1167	1.7496	2.2272	1.0738	1.332	1.3825	1.4521	0.69182	1.5549	2.1591	1.948	1.617	1.4054	0.84887	1.0614	2.2188	0.97379	2.5975	0.17725	2.1678	1.9518	1.9267
-1.7216	-1.6579	-1.1664	-0.66867	-0.67068	-2.1807	-1.1279	-0.64855	-1.4893	-1.4537	-1.3129	-2.2456	-0.57021	-0.76391	-1.012	-1.554	-2.4149	-1.8576	-1.3229	0.064183	-1.8791	-1.9139	-1.1266	-2.4228	-0.47883	-0.83649	-1.4567	-1.9162	-1.8164	-1.1778	-0.5089	-1.9162	-1.1269	-1.7468	-0.95122	-1.0569	-1.2923	-0.87021	-1.6971	-1.3119	-0.55563	-1.8628	-0.85537	-0.84729	-1.9668	-1.9701	-1.0781	-1.3067	-1.8982	-1.5215
-5.5371	-5.5769	-8.1013	-6.3891	-6.41	-6.7165	-6.2626	-6.6998	-7.6318	-6.6798	-6.8269	-7.0074	-5.8715	-6.151	-5.5323	-7.5341	-6.0503	-6.1879	-6.0855	-7.1839	-6.545	-6.7857	-7.097	-6.7535	-6.674	-6.5015	-7.3551	-6.781	-6.4111	-5.1671	-6.9492	-7.2785	-6.5605	-6.6823	-6.3728	-5.9181	-5.746	-5.1507	-6.8393	-7.4463	-6.8197	-6.6483	-5.9084	-5.7069	-6.8003	-6.7047	-5.4916	-6.0552	-5.6661	-5.9003
-13.613	-13.427	-14.199	-13.979	-13.698	-14.447	-13.413	-13.199	-13.91	-14.146	-14.319	-14.703	-14.492	-13.277	-12.727	-12.954	-13.906	-13.948	-13.29	-14.41	-12.406	-14.292	-13.943	-13.882	-14.455	-14.235	-13.405	-13.813	-13.132	-13.314	-13.496	-13.803	-14.439	-13.507	-14.465	-14.265	-14.094	-13.709	-13.205	-14.215	-14.558	-14.287	-15.013	-15.149	-14.89	-14.019	-14.114	-13.995	-15.111	-14.044
-0.67181	-0.51274	-1.8808	-0.73567	-0.63703	-1.3259	-0.91872	-1.219	-0.64392	-0.59066	-1.6832	-2.1857	-2.1735	-1.5483	-2.1488	-1.1556	-1.0652	-1.9542	-1.4263	-0.39698	-1.197	-1.7258	-0.91382	-1.6989	-0.62175	-1.3915	-0.57194	-1.1664	-0.91516	-1.024	-2.0208	-1.2297	-1.609	-2.4396	-1.6583	-0.32177	-0.49938	-0.18587	-1.2551	-0.33368	-1.8439	-1.686	-1.4056	-1.5836	-0.3346	-0.32854	-1.1906	-1.2589	-0.62752	-0.79803
4.7221	4.4938	3.7477	4.6876	3.4493	4.5015	4.5693	5.1394	2.8866	4.6661	4.3225	4.0418	4.5504	4.5615	5.8527	5.0976	4.022	3.6626	4.1077	4.7359	4.506	4.9413	3.9616	4.4615	3.5815	4.379	5.9124	4.1109	5.7251	4.0243	3.9845	4.161	4.4285	3.7037	4.0537	4.3319	3.7897	3.5486	3.8794	4.1759	4.3159	4.2106	4.5568	5.1536	4.3029	4.1367	3.7454	5.18	4.5598	4.1978
-9.423	-9.3751	-8.7652	-7.2459	-9.8612	-7.7652	-8.7312	-8.853	-8.3983	-9.154	-10.153	-8.6194	-8.0848	-8.2715	-8.8319	-8.9772	-8.6506	-8.4402	-8.7455	-9.023	-9.4442	-8.9883	-8.5078	-8.2558	-8.8543	-9.5591	-8.8036	-9.5901	-9.729	-7.8788	-9.9204	-8.7415	-9.3267	-8.517	-9.2428	-7.3195	-8.2419	-9.1143	-8.76	-9.0635	-8.544	-9.208	-8.5781	-9.9995	-9.3431	-8.206	-8.0544	-9.4954	-9.6102	-8.2124
-2.7529	-2.3709	-2.9202	-2.7785	-3.761	-3.4641	-4.1973	-3.651	-2.4067	-3.2588	-2.5518	-2.5464	-1.4272	-2.8752	-2.3564	-2.8664	-3.2139	-3.5128	-3.3901	-3.6731	-3.6796	-3.9667	-2.3216	-2.8495	-2.0742	-2.6184	-2.7065	-3.1434	-4.2746	-2.2352	-4.0633	-3.8428	-3.4281	-3.0965	-4.4896	-3.6814	-3.428	-3.7839	-3.1349	-3.7118	-3.3198	-3.5177	-3.8089	-4.6919	-2.3982	-4.0964	-3.9683	-3.9698	-3.1462	-3.2374
0.012535	0.32886	0.34844	0.69534	1.5931	0.4494	1.9082	-0.0086941	0.68231	-0.73086	0.50089	0.14979	1.1801	0.88235	0.62863	-0.045823	0.028865	0.25774	0.066791	-0.26037	1.9604	0.48921	-0.10932	1.6031	0.37765	-0.82484	-0.26752	0.10252	0.72149	-0.028996	0.18593	0.76746	0.14404	0.96977	0.64348	0.56131	1.1721	0.14359	0.39968	0.042647	1.0304	0.051661	0.66828	0.64436	-0.24949	0.34585	0.014363	1.143	0.10439	0.50987
-0.81741	-1.1357	-0.3061	-0.15454	-0.65689	-0.90943	-0.17599	-0.55619	-0.31835	-0.76876	-0.46239	-1.0922	-0.71825	-0.24991	-0.89811	-1.5172	-0.39619	-0.8786	-1.2893	-1.3019	-1.6362	-0.80334	-0.60448	-0.57034	0.27064	-1.4655	-0.94157	-1.4436	-0.86062	-0.30012	-0.5989	-0.98715	-0.3836	-0.59307	-0.38921	-1.7717	-0.25723	-0.97816	-0.41215	-0.8629	-0.63979	-0.27793	-0.57029	-0.48221	-0.53367	-0.32394	-0.31804	-0.74893	-0.36606	-1.0288
-10.524	-11.198	-10.969	-9.9254	-11.259	-9.5957	-11.05	-10.514	-9.953	-11.077	-10.166	-12.134	-10.233	-10.928	-10.548	-10.247	-11.371	-10.438	-10.172	-11.39	-10.404	-10.72	-10.508	-11.352	-11.654	-9.8138	-11.039	-10.926	-11.432	-10.995	-11.093	-9.8929	-11.341	-11.112	-10.502	-11.714	-10.362	-11.608	-10.126	-11.068	-10.238	-11.199	-10.309	-11.855	-10.329	-11.569	-10.682	-11.391	-11.039	-10.964
-11.311	-11.47	-10.766	-10.11	-9.4587	-11.881	-10.999	-10.896	-10.421	-11.524	-10.248	-11.406	-11.529	-11.56	-10.653	-9.2334	-10.971	-12.082	-9.8674	-9.9713	-10.156	-10.715	-10.837	-11.005	-11.657	-11.104	-10.183	-10.564	-11.074	-11.575	-11.426	-11.088	-10.205	-11.082	-11.353	-10.803	-10.593	-10.876	-11.049	-10.344	-10.123	-9.939	-10.575	-9.8948	-11.173	-9.3719	-11.215	-11.293	-10.45	-10.556
0.90397	0.25829	-0.70636	0.8106	0.7066	1.102	0.39486	-0.37881	1.0057	0.45423	0.64856	0.97047	1.9754	1.5449	0.44534	-0.22106	0.40446	0.30303	0.87071	0.34512	0.10589	0.54209	0.16377	-0.11404	0.019338	0.28981	0.1948	0.534	0.43748	0.27589	-0.73174	-0.41382	1.0243	1.0049	-0.048429	-0.16951	1.0316	0.61662	-0.56885	0.87541	-0.14374	0.044584	1.8331	-0.59802	0.96666	0.39332	0.37003	0.49799	0.86046	0.24107
0.58901	1.2184	0.22804	1.9142	1.478	1.0107	3.0742	1.0234	1.7727	1.8446	0.89528	1.8409	2.6539	2.3095	2.2075	2.0195	2.2126	2.7005	1.6218	1.2944	1.8588	2.3884	2.4214	2.7038	2.3199	2.2332	2.1498	1.1772	1.6536	1.6555	1.42	2.1642	2.671	2.3203	0.14208	1.7585	2.5594	0.99741	2.5927	0.85962	0.56911	1.3355	1.9828	2.2325	1.0988	0.93914	1.2321	1.5766	0.090588	1.9545
0.35604	0.1135	-0.79821	-0.59038	-0.15259	0.32523	-0.37303	-0.21758	1.6862	0.51727	0.17079	0.71424	-0.39639	-0.18685	0.28819	-0.3776	-1.2283	0.043295	-0.097737	0.76302	0.8897	0.4464	0.43564	-1.3611	-0.095911	-0.44552	-0.047047	-0.40003	-0.81721	-0.75106	0.041417	-0.18095	0.59292	0.39895	0.22107	-0.62932	-0.23665	-1.2807	-0.84185	0.68782	-0.038978	0.54401	-0.64803	0.25248	0.23312	1.3394	-0.40758	0.67348	-0.24746	0.41363
-1.73	-2.1225	-1.1269	-1.9766	-1.2671	-1.4588	-1.2753	-1.6239	-0.98994	-1.9678	-1.6133	0.091179	-0.81114	-2.472	-1.9202	0.15621	-1.2707	-1.6892	-0.4877	-1.0333	-2.4314	-0.41768	-3.1515	-0.81642	-2.0662	0.37548	-0.79909	-1.9478	-0.69786	-1.0444	-1.8546	-1.6264	-2.3776	-0.90913	-1.1714	0.43277	-1.4672	-1.7888	-0.94019	-0.25512	-2.6919	-2.1166	-1.2634	-1.5099	-2.1991	-1.8651	-2.1836	-2.3205	0.062625	-1.3898
-2.5076	-3.6844	-3.0953	-2.8024	-3.1754	-3.0154	-3.0423	-2.5679	-4.2029	-3.5775	-3.3264	-3.3292	-4.8979	-3.7475	-4.101	-3.4368	-3.7863	-3.4827	-3.3193	-3.1861	-3.4526	-3.2131	-2.7704	-3.2094	-2.8724	-2.957	-4.0351	-3.9413	-2.375	-4.1803	-4.4014	-3.7716	-3.3206	-2.4033	-3.7876	-3.5677	-3.3846	-3.3801	-2.9782	-4.1232	-1.9862	-3.1886	-2.3189	-3.6961	-4.0305	-2.9862	-2.4692	-3.9342	-3.71	-4.2566
-11.123	-11.592	-10.51	-11.509	-11.274	-11.806	-11.461	-11.164	-10.833	-11.364	-11.422	-12.337	-11.069	-11.463	-11.674	-11.555	-10.469	-11.802	-11.043	-11.991	-12.249	-13.017	-12.698	-10.78	-11.111	-11.211	-11.05	-10.507	-11.483	-10.79	-11.64	-12.003	-11.461	-11.325	-11.65	-11.984	-12.486	-10.61	-12.34	-11.309	-12.808	-11.508	-11.552	-11.853	-11.047	-11.621	-11.865	-12.9	-11.109	-11.022
-13.356	-12.393	-13.344	-11.886	-12.549	-13.549	-12.763	-12.743	-12.702	-13.017	-11.395	-12.628	-13.151	-12.354	-12.318	-12.197	-12.551	-13.71	-11.656	-12.169	-13.126	-11.231	-13.28	-12.298	-12.031	-13.043	-11.951	-13.416	-11.912	-11.75	-13.248	-12.502	-12.071	-13.394	-12.456	-12.244	-11.928	-12.096	-13.059	-12.609	-12.488	-13.034	-13.284	-11.866	-12.535	-13.183	-12.127	-14.716	-12.891	-12.708
7.3987	7.005	7.3089	5.9567	7.728	6.3189	7.102	5.4822	8.0013	7.0458	7.4182	7.433	7.2169	6.2795	6.6855	7.0158	6.9872	7.6858	6.0857	6.6563	6.2673	7.0815	7.5134	7.396	6.3311	6.9328	7.2678	7.1425	6.5933	7.7127	7.4567	6.3677	7.5687	6.7285	6.8112	7.7861	7.4205	7.473	6.9543	6.5654	7.2196	6.6271	7.1317	7.2997	6.6236	7.5109	7.0499	5.9878	7.0627	6.7392
-10.617	-10.116	-10.157	-11.687	-10.679	-11.136	-9.8345	-11.974	-10.271	-10.205	-9.7206	-10.597	-11.665	-10.647	-9.5489	-10.954	-11.227	-9.9501	-10.468	-10.471	-10.361	-10.602	-10.541	-10.799	-11.186	-9.8971	-10.46	-11.006	-10.84	-9.9259	-9.8566	-10.515	-11.515	-10.42	-10.536	-10.944	-11.14	-11.6	-10.316	-10.222	-10.927	-10.03	-10.685	-11.509	-11.755	-10.916	-10.43	-10.741	-10.785	-11.305
-5.5224	-6.4546	-7.2048	-6.3267	-6.5967	-5.621	-6.6025	-6.5184	-5.5377	-6.1166	-6.7396	-6.8117	-7.4391	-6.5134	-5.8639	-7.0407	-5.7202	-6.8448	-6.2303	-6.011	-6.6224	-5.8923	-6.9863	-7.7186	-5.8347	-5.4654	-6.1343	-7.1896	-6.6178	-6.3907	-7.1044	-6.3742	-6.7731	-6.0394	-6.362	-5.7132	-6.7511	-6.6526	-6.0755	-5.6476	-6.6805	-6.684	-7.7394	-6.799	-7.2335	-6.7308	-6.0848	-6.4881	-5.8455	-8.334
0.028169	-1.0751	0.20551	0.27251	0.39099	0.13025	0.89621	-0.45269	0.011851	-0.45885	0.61348	-0.92636	-0.34371	-0.48744	-0.83264	-0.41214	-0.82129	0.082552	-0.057155	0.56339	-1.0238	0.0043376	0.31613	-0.32385	-0.45626	-0.40717	-0.62732	0.53802	-1.4244	0.71412	-0.20669	-0.19143	0.57656	0.2286	-0.18146	-0.41102	-0.68567	-0.24748	-0.58712	0.37404	-0.3154	-0.19271	-0.063085	0.14337	-0.15256	0.72971	0.2036	-0.60568	-0.40798	-0.88922
-0.1008	0.34061	-0.25576	-0.021598	0.87923	-0.058047	-0.032079	-0.35582	-0.28218	-0.2045	-0.63202	-0.33983	0.26773	-0.69859	0.0039918	-0.92954	0.84767	-0.8939	-1.2859	-0.58535	1.5374	-0.72993	0.33535	-0.35541	0.75243	-0.21876	-0.61116	-0.66699	-0.25573	-0.76243	-1.2664	-0.32981	-0.43266	0.06781	0.010659	-1.0562	0.4955	1.4149	-1.032	0.42825	-0.13151	0.14062	0.084305	0.81802	-0.47197	0.11615	-0.31858	-0.58051	-0.65022	-0.075629
-10.767	-11.412	-11.586	-12.702	-10.731	-10.069	-11.432	-12.325	-11.369	-11.27	-10.378	-11.613	-12.456	-10.566	-11.659	-12.059	-11.002	-12.018	-12.14	-10.962	-11.298	-10.106	-11.713	-11.345	-11.244	-11.354	-11.306	-11.515	-10.755	-10.903	-11.191	-12.212	-12.043	-11.146	-11.307	-11.055	-11.899	-11.677	-11.669	-10.594	-11.41	-11.7	-10.718	-11.582	-11.866	-12.33	-11.169	-11.648	-10.691	-12.904
-1.083	-2.0393	-1.7565	-1.5357	-1.5997	-1.5823	-1.3151	-0.83535	-1.1085	-1.634	-1.6367	-1.0842	-1.2069	-0.56377	-3.1716	-1.7525	-1.0783	-0.88643	-1.9007	-1.3732	-0.67768	-1.2148	-0.42095	-0.67069	-2.0713	-2.3111	-2.1389	-0.93324	-1.4249	-1.1229	-2.5462	-2.1742	-1.6106	-0.96233	-0.67485	-1.1213	-1.0243	-3.0262	-1.4072	-1.3444	-1.0158	-0.38618	-2.1754	-1.2066	-2.1841	-1.6465	-2.3254	-1.6877	-1.1673	-0.96012
-14.65	-13.388	-13.841	-14.717	-14.694	-14.617	-15.075	-14.065	-15.253	-15.411	-14.927	-14.52	-14.501	-15.22	-13.527	-15.201	-13.64	-14.731	-13.588	-14.342	-13.879	-14.27	-15.513	-14.916	-15.619	-14.914	-13.929	-14.064	-14.562	-14.768	-14.62	-14.546	-13.692	-15.189	-14.614	-14.388	-14.698	-13.95	-15.28	-15.399	-14.231	-14.5	-14.235	-15.707	-14.606	-13.987	-14.814	-14.401	-13.997	-14.955
-10.815	-12.213	-12.104	-11.381	-11.061	-11.672	-12.117	-11.527	-9.9681	-10.643	-12.12	-11.856	-10.514	-11.475	-11.363	-11.713	-11.475	-12.148	-10.983	-11.129	-10.556	-11.849	-12.93	-11.386	-11.342	-11.272	-12.16	-11.289	-12.02	-10.644	-11.579	-12.088	-10.625	-10.918	-10.975	-11.093	-11.011	-11.996	-11.971	-11.657	-11.518	-10.821	-10.777	-10.572	-11.492	-12.516	-12.31	-11.817	-12.212	-11.426
-10.972	-10.249	-10.272	-11.348	-10.523	-9.6661	-9.9413	-10.167	-11.588	-10.561	-10.107	-11.304	-10.32	-10.748	-10.862	-10.525	-11.678	-10.226	-9.8164	-11.455	-11.7	-9.8625	-11.193	-10.638	-11.942	-11.071	-10.433	-10.381	-11.065	-10.956	-10.779	-11.269	-10.449	-9.9993	-11.812	-9.9094	-9.9385	-10.718	-10.397	-10.506	-10.001	-10.584	-9.5505	-11.006	-9.6537	-9.8882	-10.595	-11.084	-10.489	-10.371
-12.911	-13.367	-12.352	-12.841	-12.51	-12.734	-13.33	-12.619	-12.926	-12.465	-12.618	-12.386	-12.559	-13.199	-12.524	-13.687	-12.594	-13.108	-12.901	-13.278	-13.181	-12.016	-13.237	-11.846	-13.003	-14.544	-11.96	-13.336	-12.891	-12.311	-13.848	-13.902	-12.861	-12.84	-12.841	-12.899	-12.81	-12.731	-13.149	-13.197	-12.598	-12.1	-12.377	-12.43	-13.443	-10.987	-12.522	-12.087	-12.955	-13.114
-10.686	-10.338	-10.973	-9.0617	-9.9819	-11.11	-9.6104	-10.198	-9.5505	-9.9653	-9.8568	-9.3192	-10.895	-10.133	-10.209	-9.8306	-10.819	-9.4373	-10.059	-10.638	-9.8641	-9.5991	-10.233	-8.8164	-10.256	-10.179	-11.196	-9.8577	-10.191	-10.387	-10.143	-10.188	-10.368	-10.445	-10.091	-10.868	-10.337	-9.7073	-10.479	-10.965	-10.755	-8.9785	-11.053	-10.186	-10.904	-9.4467	-9.6332	-9.9414	-10.234	-9.0153
-8.4029	-6.3618	-6.8253	-7.0736	-7.4172	-7.687	-7.0651	-7.2863	-7.3268	-7.4125	-7.4245	-7.4123	-8.8371	-7.6941	-7.5156	-7.7744	-8.713	-8.4369	-8.4183	-7.5201	-8.389	-7.8823	-8.0461	-7.7417	-6.4433	-7.0281	-7.3506	-7.8916	-7.9917	-8.342	-8.2446	-6.9865	-7.7535	-7.506	-7.024	-8.0474	-8.2003	-7.7322	-6.8967	-7.3914	-7.4591	-7.1174	-8.0589	-7.3484	-7.9853	-8.2376	-7.8111	-7.8943	-8.6923	-7.9607
-7.2403	-7.134	-7.903	-6.124	-7.4537	-7.8741	-7.0927	-7.3715	-7.8693	-7.7751	-6.7818	-6.3378	-7.6586	-7.5324	-7.0925	-7.9194	-8.8697	-8.1962	-8.5453	-7.7561	-7.385	-7.697	-6.8573	-6.5609	-7.9125	-7.2957	-8.6751	-8.4806	-7.4444	-8.0822	-7.7391	-5.5307	-7.3215	-7.1736	-7.9527	-6.6012	-7.9349	-8.0068	-8.0259	-7.9422	-8.1963	-6.4497	-7.4661	-6.853	-8.4855	-8.0887	-8.9162	-8.3088	-7.1339	-7.203
-7.3934	-7.234	-7.4703	-8.1017	-6.9907	-7.526	-7.5268	-8.3309	-8.2784	-7.2724	-7.3134	-8.532	-7.8053	-6.4978	-7.821	-6.5147	-8.0871	-7.2634	-8.0406	-7.3501	-6.9903	-6.9403	-8.1298	-6.9393	-7.996	-7.5969	-7.9521	-7.6881	-7.9491	-7.4466	-6.7409	-7.3651	-8.8292	-7.5483	-8.0418	-6.878	-7.9459	-7.5486	-6.8726	-7.811	-7.1022	-8.3122	-7.9382	-8.0126	-7.6252	-7.3246	-7.4675	-7.9674	-7.3811	-8.1935
-10.32	-10.631	-9.5206	-10.496	-10.15	-9.8589	-10.277	-11.347	-11.1	-10.351	-10.093	-10.246	-9.5244	-10.35	-9.5874	-10.045	-10.867	-11.245	-10.688	-9.5509	-9.198	-9.553	-10.101	-10.232	-10.439	-10.446	-10.149	-10.458	-8.672	-9.6462	-8.7839	-8.9367	-10.207	-11.416	-9.5106	-10.55	-9.799	-9.4265	-10.468	-11.221	-9.5043	-10.657	-10.559	-9.4929	-9.6377	-10.379	-9.0339	-11.199	-10.492	-11.306
-1.9208	-2.1404	-0.73185	-2.1267	-0.10506	-2.0908	-1.0325	-2.112	-1.2627	-1.2215	-0.17519	-0.5088	-2.4725	-1.5917	-1.5582	-2.2633	-1.3669	-0.71351	-1.263	-0.30943	-0.89395	-1.7974	-1.5699	-1.645	-1.22	-1.3842	-2.5942	-2.2479	-0.66135	-0.57194	-0.98233	0.27789	-2.561	-1.3607	-1.7853	-0.72421	-1.4032	-0.29159	-1.1444	-1.8194	-2.1101	-1.5321	-1.5193	-1.1044	-1.0788	-1.7209	-2.0329	-1.6843	-1.5039	-1.498
0.38177	0.41512	-0.27179	0.18616	0.58138	-0.16742	-0.21888	-0.161	0.15019	1.2912	1.0114	0.30081	0.22723	-0.061498	-0.82725	-1.178	0.7346	-0.27496	-0.11709	-0.45828	0.019554	0.10382	0.38319	0.5276	0.78189	-0.17831	-0.48154	-0.20906	0.40419	-0.76677	-0.74544	0.94	0.40106	-0.78249	0.32027	0.010546	-0.336	0.31169	0.13986	0.36383	-0.55405	0.70601	-0.17604	1.0777	0.38821	0.81474	0.71172	-0.33782	-0.99205	-0.10407
-5.1111	-6.1458	-5.7626	-5.5429	-4.6813	-5.9053	-6.9298	-5.1853	-5.8707	-5.0046	-6.08	-5.2515	-5.1614	-4.6076	-5.4008	-4.9555	-4.9566	-5.6679	-5.584	-4.7703	-6.9027	-6.0239	-5.2314	-5.2787	-5.8807	-5.4013	-6.9948	-5.2218	-5.2201	-7.2289	-5.7164	-5.6421	-5.926	-4.4566	-5.3817	-4.9051	-5.9156	-6.1583	-6.6265	-5.6165	-5.8213	-5.6449	-6.1821	-4.7007	-6.104	-6.155	-5.2955	-5.7437	-5.1821	-5.791
-1.4229	-1.2162	-1.7134	-1.545	-2.1089	-1.1474	-1.6142	-0.99156	-1.6242	-1.7766	-1.9652	-2.066	-1.8059	-2.2386	-0.14598	-2.1204	-1.993	-1.3104	-2.1503	-1.7996	-2.4928	-0.95072	-1.6955	-1.8122	-1.5222	-1.5405	-1.0597	-1.452	-1.6179	-1.9589	-2.4191	-1.7057	-1.8891	-2.309	-1.5241	-1.1925	-1.4825	-0.99216	-1.185	-1.727	-2.6306	-3.0953	-1.7418	-2.1455	-1.2897	-1.8725	-1.7124	-1.2165	-2.1774	-1.0271
-5.6953	-6.3389	-5.4166	-5.0733	-5.0111	-5.2732	-5.1728	-6.156	-5.2326	-6.5501	-4.5542	-5.5192	-5.242	-6.6653	-6.1569	-6.4976	-5.1348	-6.0684	-5.3087	-5.6576	-5.8605	-5.7927	-5.4938	-5.5448	-5.7917	-4.849	-4.9101	-5.6252	-6.2814	-6.5327	-6.3174	-4.8167	-4.8182	-6.554	-5.8562	-4.7355	-6.1145	-6.364	-5.6444	-5.3663	-6.0733	-5.4004	-5.6928	-5.6116	-5.7971	-4.6868	-6.1466	-6.2698	-6.0878	-5.32
-0.96741	-1.2907	-0.96691	-1.2339	0.083055	-1.0416	-1.8658	-1.1852	-0.88112	-1.6772	-2.8022	-0.35193	-1.0674	-2.2624	-1.5328	-1.999	-2.0194	-1.4269	-1.4781	-0.7382	-2.2415	-1.8487	-2.0966	-1.3024	-1.5786	-0.80279	-1.1271	-1.8458	-1.6085	-1.485	-0.29002	-1.9064	-1.3273	-0.2641	-0.57676	-0.54841	-1.4421	-1.8369	-0.66435	-1.3886	-1.5781	-1.2836	-0.58472	-1.952	-1.2254	-2.36	-0.71255	-2.1839	-1.6459	-1.1241
-3.0579	-2.3858	-2.1189	-2.566	-2.1452	-2.6226	-2.0784	-2.2873	-2.0065	-2.8205	-2.9302	-2.0768	-3.4369	-2.3638	-2.1484	-2.7129	-4.0423	-1.6363	-3.6016	-2.2371	-3.1266	-2.1099	-3.6138	-3.1567	-1.6498	-2.4	-2.9596	-3.0166	-3.3179	-2.4011	-2.1793	-2.3478	-2.2082	-3.3409	-2.1859	-2.886	-1.5193	-1.4736	-1.6251	-2.4447	-2.2763	-2.3218	-2.5329	-2.9501	-2.2966	-2.0687	-2.9602	-2.5218	-3.1096	-3.3606
2.3732	1.825	2.6307	2.7416	0.75058	1.2483	1.883	2.2939	2.6188	0.93526	1.2644	0.56085	2.5436	1.3785	1.6101	1.4115	2.6888	1.0411	1.6788	2.6809	2.7139	1.8124	1.9755	1.2481	1.376	1.6703	1.4549	1.5111	1.8973	0.66224	2.6166	2.5094	1.6266	1.3474	2.1009	1.5343	1.4122	1.4336	1.7529	2.9563	2.7608	2.6978	1.8881	1.317	1.5474	0.46443	1.3106	2.1523	1.4835	1.199
-3.8402	-3.1804	-2.5213	-2.007	-3.8552	-1.8233	-2.302	-3.005	-3.1304	-1.7909	-2.87	-2.6418	-2.4815	-3.541	-2.6056	-3.1389	-2.7801	-2.4764	-3.4923	-2.8102	-1.076	-2.1642	-2.5273	-2.2389	-2.0932	-2.8229	-2.2981	-2.3786	-3.0867	-3.371	-3.1886	-2.1736	-3.3494	-3.2866	-2.411	-1.9601	-2.5522	-3.7398	-1.2078	-2.472	-2.8966	-3.4281	-2.9514	-3.8268	-2.9487	-2.8888	-3.0235	-3.101	-3.0248	-2.6556
-22.422	-23.57	-20.81	-22.233	-22.1	-22.293	-22.091	-22.259	-21.834	-22.601	-21.59	-22.658	-21.874	-22.652	-21.756	-23.094	-22.668	-21.417	-22.787	-21.44	-22.538	-22.267	-20.455	-22.304	-22.192	-21.651	-21.929	-21.552	-22.107	-22.911	-21.211	-21.19	-21.82	-21.479	-21.605	-22.875	-22.912	-22.306	-21.524	-23.196	-21.984	-22.669	-22.39	-22.053	-23.731	-21.771	-22.722	-22.365	-21.431	-22.364
-9.4086	-11.209	-9.9199	-9.349	-10.602	-10.657	-10.588	-10.863	-9.8334	-9.0033	-9.8494	-10.345	-9.103	-9.9509	-9.2383	-10.882	-10.738	-10.179	-10.326	-10.695	-10.15	-9.4542	-10.753	-10.05	-11.854	-10.676	-9.2583	-10.292	-8.5393	-9.9946	-10.509	-10.656	-9.5269	-10.061	-10.712	-10.682	-9.3456	-10.388	-9.9167	-10.683	-9.9737	-10.807	-9.6571	-9.3866	-9.9236	-9.4003	-11.172	-10.569	-10.288	-9.9053
-10.163	-10.992	-10.894	-10.16	-8.8401	-10.664	-10.529	-9.0797	-10.605	-8.8391	-10.216	-10.225	-11.695	-9.4584	-9.6504	-10.824	-10.883	-10.021	-10.359	-9.3439	-10.199	-10.808	-10.715	-11.586	-11.171	-10.321	-10.099	-9.9932	-10.941	-9.8145	-11.849	-11.195	-9.6756	-11.326	-10.512	-10.649	-9.4697	-10.594	-9.1755	-10.448	-9.0753	-9.0754	-9.892	-9.8867	-9.0921	-9.8887	-11.205	-9.8403	-10.099	-9.9437
-2.1739	-2.0096	-0.96581	-2.1468	-1.0658	-1.3338	-2.1264	-1.0143	-1.4054	-1.1981	-1.2555	-1.8438	-0.44209	-1.068	-1.458	-1.6649	-1.8553	-2.1169	-1.6292	-2.0711	-1.1033	-1.3551	-2.1043	-1.2636	-0.69797	-1.9403	-2.2501	-1.7908	-1.1832	-0.89849	-1.4088	-0.57474	-1.0707	-2.1289	-1.5437	-1.4494	-0.96214	-1.2116	-1.7683	-1.8186	-0.58566	-1.2771	-2.345	-1.4741	-1.978	-2.0705	-1.6407	-1.4231	-2.0659	-2.2791
0.073061	0.3662	-0.015844	0.86283	0.068369	-0.11284	0.74377	-0.61302	-0.089442	-0.43622	0.77611	0.56257	-0.44724	-0.61711	-1.4262	-1.7791	-0.49817	-0.23998	0.70809	0.33066	0.12441	1.3497	-0.90976	0.8936	-0.62798	0.3673	0.31059	0.71915	-1.0185	0.20806	-0.97621	-0.47184	0.23581	0.019504	1.0954	-0.068192	-1.2548	0.24736	-0.41364	-0.72197	0.6917	-0.36449	0.0047913	0.321	-0.81287	-1.1419	-0.16264	0.77149	0.016658	0.14437
-4.0678	-4.0709	-2.6249	-3.66	-4.0955	-5.0609	-4.9974	-3.8193	-4.8632	-4.5961	-5.3183	-4.2128	-4.0201	-4.6946	-3.7438	-4.3578	-5.0919	-4.3014	-4.6412	-4.2448	-4.6263	-3.144	-3.2732	-2.8158	-3.7106	-4.4511	-3.9647	-3.8082	-4.7024	-4.6554	-3.8786	-4.8923	-4.8718	-3.5413	-4.0366	-4.2411	-4.6652	-3.6531	-4.9874	-4.1219	-4.0971	-2.7034	-4.0927	-4.5722	-3.256	-5.3832	-5.118	-2.9807	-4.5161	-4.7971
-3.646	-4.1414	-4.4471	-3.9538	-2.873	-5.5136	-4.1464	-3.6761	-4.1062	-4.2042	-4.1533	-3.6966	-3.6231	-4.5695	-4.464	-4.5863	-4.8948	-4.8576	-3.3525	-3.968	-3.6328	-3.9011	-4.6054	-3.4605	-4.3101	-4.1967	-3.4143	-4.2298	-3.4249	-3.456	-5.6612	-4.1051	-3.3592	-2.635	-4.1287	-3.9096	-4.6018	-4.9977	-4.4828	-4.0608	-4.3365	-4.0268	-4.3972	-5.2273	-4.7816	-3.1392	-4.5371	-4.8855	-4.3709	-4.1377
-1.3216	-1.118	-1.3176	-1.3804	-1.7229	-1.3092	-0.91768	-1.7863	-1.1075	-1.5677	-1.9469	-1.747	-0.8265	-2.0578	-0.10919	-1.1688	-1.4343	-1.5527	-1.1022	-1.693	-1.4669	-2.3907	0.0065006	-0.89656	0.69191	-1.2169	-0.67477	-1.6086	-0.78277	-0.90592	-1.218	-1.8889	-1.4838	-1.1679	-1.1967	-1.1449	-0.3512	-0.72789	-1.858	-0.27439	-0.21667	-1.1829	-0.33102	-0.66458	-0.055103	-1.8221	-1.1402	-1.903	-1.5884	-1.0603
4.6813	6.4131	4.9763	7.0364	7.2599	6.0696	5.9836	6.1215	6.2691	7.4827	6.6093	8.9113	7.514	6.2435	6.2739	7.0838	6.9523	7.0651	7.4353	6.8803	6.3492	7.8613	6.894	7.3382	6.5499	5.9654	6.2784	5.804	6.6699	6.722	6.4552	6.3952	7.1328	6.5331	7.0107	6.5987	6.2491	6.2088	6.627	7.7997	6.6496	5.7467	6.5074	7.1137	6.5048	7.0078	6.57	6.9816	6.5608	6.5931
-6.7115	-6.3022	-5.2495	-6.1343	-5.4656	-4.5861	-5.8517	-4.7802	-5.5128	-5.0187	-6.4569	-5.6612	-4.8523	-5.8916	-6.0215	-4.3385	-4.9594	-6.3113	-4.7938	-5.0037	-5.3241	-6.0775	-6.2916	-5.5796	-5.0691	-5.0529	-5.5676	-5.511	-5.9934	-5.831	-5.4254	-5.7772	-5.6767	-5.4005	-6.3357	-6.2969	-6.0304	-6.1765	-5.5364	-5.1633	-5.468	-5.7293	-4.8975	-4.8486	-6.3685	-4.7378	-5.5723	-5.2634	-6.349	-6.0107
4.8754	4.2365	4.8067	4.0039	5.3859	5.4943	5.6594	4.7888	4.7399	4.9013	5.6581	4.7716	4.9581	5.0549	5.5412	4.2958	4.7001	5.354	5.6027	4.9709	3.9169	5.8555	5.3257	5.7388	5.3007	4.0834	4.8144	5.9167	4.6032	4.7951	5.8892	4.5973	4.1997	5.3742	3.8467	5.985	5.0602	5.0737	4.5117	4.6108	4.9429	5.8946	5.0638	4.556	5.2986	5.678	4.2406	5.3809	5.7337	3.4561
-14.455	-15.113	-15.058	-14.724	-14.68	-14.512	-14.157	-14.382	-14.037	-14.154	-14.166	-16.666	-15.039	-14.436	-14.577	-14.974	-15.384	-14.828	-13.863	-14.025	-14.552	-14.459	-14.677	-15.227	-14.932	-13.822	-14.322	-15.57	-15.191	-14.836	-14.686	-14.353	-14.702	-14.991	-14.819	-13.909	-14.524	-15.245	-13.571	-14.264	-14.719	-14.068	-14.904	-15.137	-14.905	-14.271	-15.043	-14.088	-14.12	-15.123
-10.384	-10.684	-9.6268	-10.751	-10.43	-11.087	-10.928	-10.85	-10.74	-9.3132	-9.9246	-10.9	-10.935	-10.919	-10.208	-9.7674	-10.889	-9.2631	-9.5158	-10.84	-10.467	-9.7223	-9.6603	-10.798	-9.6269	-10.647	-10.843	-10.565	-10.138	-10.804	-9.5814	-8.9832	-9.5927	-10.004	-10.471	-10.556	-9.6043	-9.2608	-8.8985	-9.1681	-10.706	-10.768	-10.084	-9.8803	-10.888	-10.633	-10.326	-9.7863	-11.055	-9.9319
-6.5976	-5.5336	-5.5418	-6.6088	-5.8363	-5.8789	-7.3878	-6.025	-6.3714	-7.4515	-5.4855	-6.0202	-7.251	-6.2225	-6.3386	-5.7942	-5.7961	-6.3399	-6.5147	-5.6934	-6.0981	-6.3449	-6.3636	-7.1187	-5.8434	-6.7225	-6.4842	-6.6896	-6.1692	-6.6409	-6.5402	-6.8375	-4.7395	-5.9828	-5.988	-6.4834	-7.1874	-6.2534	-6.0784	-6.2062	-6.3652	-5.2066	-6.1838	-6.1824	-6.1332	-5.8462	-7.6389	-5.5096	-6.1784	-5.7281
6.6313	6.3017	6.2488	7.3876	6.6243	5.6577	7.2859	6.7485	7.5472	6.0269	6.2425	6.32	7.0302	7.6193	6.4278	6.2564	6.6951	6.1348	6.4197	5.9651	7.3781	6.1612	7.2901	5.9988	6.3369	6.8526	7.5172	6.6761	7.8569	6.5237	7.5124	6.2497	6.3743	7.8219	6.8964	7.5414	6.9532	6.8506	7.6335	7.3043	7.3191	6.8701	7.1472	6.8845	7.5892	6.6278	8.537	6.0371	6.6321	6.1735
-2.7925	-2.4517	-1.6112	-2.4717	-2.9303	-2.5751	-3.2158	-3.1027	-2.9379	-2.0656	-2.4577	-2.4961	-2.4705	-2.1766	-1.7596	-2.4483	-1.7701	-3.0767	-2.3291	-1.8454	-2.8623	-2.6169	-3.8612	-0.99331	-1.8744	-2.5797	-2.2791	-3.1162	-2.8889	-2.165	-3.2249	-1.8858	-2.0003	-2.471	-2.4676	-3.0994	-2.1001	-3.48	-2.4584	-3.0493	-2.9333	-2.5151	-2.1451	-2.4932	-3.4061	-2.0103	-1.6838	-2.5308	-2.6574	-4.1807
-11.743	-9.441	-11.825	-12.215	-10.775	-10.166	-10.399	-10.696	-10.113	-11.209	-11.38	-11.127	-9.783	-11.067	-11.654	-10.39	-10.989	-10.183	-9.9836	-10.499	-10.288	-11.039	-10.764	-11.3	-10.532	-11.377	-10.939	-10.2	-12.404	-11.217	-11.328	-12.083	-10.966	-10.891	-11.767	-10.866	-11.145	-11.684	-11.701	-10.589	-10.226	-9.9004	-10.629	-11.683	-10.754	-10.714	-11.042	-10.379	-10.978	-11.125
2.3843	1.98	2.9633	3.5113	1.9742	3.0801	2.1882	3.0289	2.8629	2.2216	2.6497	2.0915	1.4575	2.2486	2.6391	2.2685	1.5481	2.744	2.2001	2.6572	2.8899	3.0564	3.1793	3.5864	2.7285	3.2211	4.7628	2.4659	3.2316	3.7237	2.5654	2.3984	2.3242	2.3024	3.0267	3.8163	2.5372	3.2441	1.4982	3.0546	2.4332	2.3593	1.8116	2.5532	2.5983	3.7736	2.3745	2.9815	2.5654	2.8498
-11.92	-11.381	-12.609	-9.6972	-12.341	-10.838	-11.844	-11.912	-11.627	-10.438	-10.724	-10.231	-11.474	-11.8	-11.659	-11.311	-11.028	-10.562	-11.805	-11.699	-10.321	-11.929	-11.591	-11.335	-11.239	-12.221	-11.935	-11.982	-12.435	-11.219	-11.454	-12.622	-10.937	-10.107	-11.852	-11.282	-11.639	-11.64	-12.891	-11.758	-11.218	-11.431	-11.86	-10.512	-11.837	-12.272	-12.238	-12.178	-11.292	-13.083
3.1853	3.3787	3.5341	2.7712	1.789	3.0666	2.9419	3.3004	3.4333	2.5053	4.192	2.8663	2.2228	3.1061	3.5786	3.1137	2.0806	2.5529	2.2825	4.4164	3.0569	1.5718	2.154	3.0254	3.3602	2.9827	2.9329	3.385	2.3298	3.9446	2.3698	2.8216	2.581	1.8703	2.3455	3.9302	3.5261	3.0181	3.6581	3.2418	3.2415	3.2807	2.7669	4.1691	3.9602	3.1357	3.392	3.1254	3.9448	3.8514
-1.3885	-0.948	-1.1787	-1.9699	-1.6137	-0.55493	-0.72083	-2.9268	-1.1757	-1.0087	-2.0089	-0.25512	-2.5032	-1.539	-0.7212	-0.4522	-2.432	-0.56954	-0.083381	-1.6898	-1.7103	0.42364	-0.6475	-1.5527	-1.5421	-0.70664	-1.4174	-1.8206	-1.4697	-0.50329	-1.4482	-1.7791	-0.64197	-1.1328	-0.90478	-2.0111	-2.1306	-0.81731	-1.8221	-1.7564	-1.1915	-1.8913	-0.33946	-1.1067	-2.3393	-1.6188	-1.5574	-0.53484	-0.73948	-2.0756
-1.0877	-1.8954	-1.7825	-2.0184	-2.2846	-1.1611	-1.7888	0.045367	-1.806	-1.5899	-1.8128	-0.84622	-0.70464	-0.46457	-1.0007	-1.4995	-1.6005	-1.4327	-2.3491	-1.2911	-1.1256	-0.61022	-1.7722	-1.0834	-2.2533	-2.201	-0.90118	-1.2122	-1.3239	-2.0926	-1.9158	-0.41896	-1.3669	-0.22999	-2.2981	-1.7223	-1.9345	-0.84764	-1.2993	-2.4732	0.12309	-1.5099	-1.4483	-1.1802	-3.0086	-1.582	-1.2395	-1.5149	-1.0524	-0.66689
6.0274	5.1679	5.3321	5.4611	5.9506	4.7692	5.6986	5.466	5.6071	4.92	6.2147	5.2737	5.35	5.8052	5.5375	6.8019	4.9667	5.79	5.0363	5.6148	5.745	6.0136	6.0859	5.8404	6.0703	6.3997	5.5719	5.3775	5.6042	3.9315	5.5259	4.8018	4.9419	5.6401	5.7225	5.9504	4.8232	6.4878	5.089	5.3372	5.503	5.1988	5.7812	4.6832	5.7802	6.1726	4.6828	5.83	5.2379	6.5782
-8.1561	-7.3882	-7.1686	-8.8362	-7.823	-8.6166	-7.2918	-7.2432	-7.0155	-7.2417	-6.0655	-6.5433	-6.5676	-7.1894	-8.0969	-7.6808	-7.0523	-7.1836	-7.7077	-7.234	-9.1384	-7.6922	-7.7051	-7.8224	-7.5577	-8.5929	-7.1046	-7.7682	-8.2221	-7.3025	-8.411	-6.6344	-7.7805	-7.3825	-7.4473	-7.5756	-7.4345	-7.9893	-8.6883	-7.5343	-7.5615	-8.0629	-8.158	-7.1726	-5.2665	-7.7418	-7.7278	-7.885	-7.1121	-7.0332
5.2546	6.2168	4.286	5.5865	4.4442	4.9569	6.0461	4.8162	6.094	4.6256	5.4672	4.3969	3.6617	4.115	5.5521	5.3201	3.6965	5.0473	4.8945	3.689	4.6115	5.0521	4.4821	5.5936	5.4696	5.4332	3.4751	4.5193	5.0699	3.7279	5.8366	6.3969	5.4173	5.8413	4.8087	5.2865	4.699	4.8041	5.9492	4.7247	5.8953	4.945	4.4803	4.339	5.8261	4.8936	5.0488	4.4344	5.7693	4.9589
-11.541	-13.207	-12.209	-12.74	-13.354	-12.591	-12.903	-13.606	-13.846	-13.723	-13.049	-12.613	-14.477	-12.02	-13.611	-12.482	-13.438	-12.873	-13.557	-11.8	-12.404	-12.48	-12.902	-12.833	-12.469	-11.835	-14.092	-12.325	-13.254	-12.413	-14.234	-13	-12.931	-13.125	-12.771	-13.021	-12.201	-13.176	-12.421	-12.608	-12.39	-12.952	-12.265	-13.368	-13.393	-12.706	-12.346	-11.816	-11.669	-12.807
-12.912	-12.79	-13.185	-11.977	-12.907	-13.389	-13.54	-13.291	-13.466	-12.497	-12.975	-13.84	-13.744	-13.761	-13.354	-13.087	-13.542	-13.724	-14.138	-13.18	-12.778	-13.757	-13.004	-12.835	-13.509	-11.86	-13.834	-13.418	-12.84	-12.727	-13.423	-12.156	-13.665	-13.33	-12.765	-12.677	-12.189	-12.801	-12.899	-13.38	-13.627	-11.753	-13.874	-14.055	-14.307	-14.425	-12.929	-13.328	-12.307	-14.67
-6.5458	-7.0028	-6.2534	-6.5148	-6.5357	-6.295	-6.5867	-6.3858	-6.0312	-6.413	-7.0589	-7.3312	-6.1406	-7.6254	-6.0354	-6.2475	-5.7922	-5.7332	-6.0996	-7.1608	-7.0762	-5.8556	-6.5855	-6.2887	-6.0224	-6.9316	-6.8584	-6.9088	-5.6503	-6.0762	-6.4611	-6.0826	-6.1921	-7.8339	-6.2511	-6.7158	-6.9938	-6.384	-7.4564	-5.7284	-5.6538	-6.2997	-5.2732	-7.2009	-7.3137	-6.229	-6.165	-7.2754	-5.7904	-6.8712
-13.22	-12.051	-13.886	-13.275	-12.666	-13.671	-13.198	-12.769	-12.02	-12.842	-13.19	-13.069	-13.733	-13.045	-13.807	-13.3	-13.108	-12.994	-13.515	-13.028	-13.744	-12.977	-13.998	-12.565	-13.335	-13.241	-12.24	-12.935	-12.95	-13.205	-13.203	-13.062	-12.963	-12.967	-12.694	-13.549	-12.838	-13.787	-13.307	-12.682	-13.266	-14.081	-14.733	-14.223	-14.18	-13.69	-12.485	-13.282	-13.621	-13.038
-5.5972	-5.6719	-6.0957	-5.2652	-4.4453	-5.9859	-5.9445	-5.7259	-5.278	-5.368	-6.3904	-3.9372	-6.2061	-5.295	-6.714	-4.89	-5.8888	-6.5762	-6.6138	-4.9866	-5.3499	-4.7573	-5.3271	-5.4922	-6.0428	-5.2824	-5.108	-5.6997	-5.7915	-5.3733	-5.9023	-6.23	-6.0078	-5.2813	-5.472	-5.7843	-6.2843	-6.7173	-6.748	-5.4197	-5.896	-6.2682	-5.6261	-5.2057	-6.4958	-5.7202	-4.1473	-5.6307	-6.3513	-4.8963
-8.4459	-7.6667	-8.5753	-6.2086	-7.654	-6.8422	-7.1616	-6.8272	-7.2158	-7.4136	-7.464	-8.3787	-7.6516	-8.1891	-7.6314	-8.1767	-7.3911	-7.1269	-8.5111	-6.9192	-7.655	-6.7844	-8.2071	-7.9697	-8.2089	-7.3357	-8.0603	-6.3396	-7.2875	-7.1838	-7.1234	-7.7518	-8.3723	-6.8946	-7.0711	-7.3272	-8.0889	-7.7031	-6.865	-7.6917	-7.986	-8.1095	-7.1539	-8.0643	-7.6002	-6.568	-7.5332	-8.3883	-7.8022	-7.8643
-0.15352	-0.89488	-1.278	-1.2068	-0.19004	-1.3747	-1.7822	-1.8503	-0.2814	-1.8063	-1.2677	-2.6114	-0.33066	-0.97752	-2.2648	-1.219	-1.7047	-0.49459	-1.1291	-0.79096	-1.2845	-1.2919	-0.84551	-0.44467	-0.7139	-1.8438	-0.77013	-1.6541	-0.77276	-1.4209	-1.9163	-2.0904	-1.1466	-1.1933	-1.2629	-1.8369	-1.5247	-1.9478	-1.3839	-1.6282	-1.2836	-1.2814	-1.4835	-1.8197	-1.1079	0.22166	-2.9908	-1.469	-2.1166	-2.0114
2.2381	1.2264	2.3825	2.5379	1.5779	3.3301	2.2567	2.7917	3.4023	1.7475	0.90823	1.3298	1.4991	0.8278	2.759	2.8118	1.9496	1.2089	1.3914	1.2649	0.86497	1.7255	0.92265	2.1087	2.258	1.7889	1.7486	1.2179	1.0565	1.8871	1.1629	1.9612	0.65761	2.3824	2.1049	1.9303	1.5193	0.5389	1.4869	0.74922	1.7896	1.4206	1.7778	2.2385	1.6073	2.4112	1.8413	2.1319	2.1313	2.5464
-23.258	-21.6	-21.877	-22.514	-20.53	-21.516	-22.353	-21.955	-21.078	-22.388	-22.753	-21.261	-22.056	-22.708	-21.961	-22.624	-21.32	-21.199	-22.134	-22.657	-22.064	-22.529	-20.61	-22.157	-21.9	-22.189	-22.167	-21.732	-22.505	-21.487	-22.272	-22.366	-21.962	-21.409	-22.506	-21.578	-22.44	-21.933	-21.966	-22.159	-21.812	-23.153	-22.293	-21.711	-22.327	-22.713	-22.055	-21.566	-21.636	-22.435
-10.993	-13.354	-11.874	-11.445	-12.048	-11.837	-10.657	-12.529	-10.486	-11.979	-11.681	-11.438	-12.341	-11.366	-11.796	-12.73	-10.98	-10.871	-11.859	-11.254	-12.454	-12.043	-12.152	-10.281	-11.299	-12.044	-10.87	-12.446	-12.18	-12.871	-12.626	-11.586	-12.645	-10.955	-11.015	-11.466	-10.338	-10.951	-10.732	-11.48	-12.789	-11.487	-12.025	-11.853	-11.39	-11.616	-12.333	-10.417	-11.928	-11.636
-3.9375	-2.3717	-3.9622	-4.2131	-4.4579	-2.6485	-3.3947	-3.1287	-3.1715	-2.0418	-4.5024	-2.1132	-3.3689	-3.0123	-4.6219	-3.9212	-3.4045	-4.2059	-2.7603	-2.2528	-3.9108	-2.8735	-3.2236	-2.2003	-3.2689	-3.879	-3.1656	-2.5052	-3.6282	-2.5311	-3.9747	-3.9617	-2.9555	-4.0398	-4.0318	-4.0736	-2.8008	-3.0296	-2.6127	-3.7558	-3.3466	-2.5017	-3.4398	-2.5764	-4.0534	-4.2573	-4.1437	-3.4537	-2.8239	-3.9041
-22.564	-21.22	-22.258	-22.264	-22.25	-21.965	-21.783	-22.87	-23.084	-21.029	-20.526	-23.492	-22.056	-23.175	-22.66	-21.817	-22.753	-21.588	-22.906	-21.985	-21.22	-22.236	-23.413	-21.513	-21.613	-21.523	-20.758	-22.049	-23.572	-21.482	-22.276	-22.288	-22.37	-22.42	-21.822	-22.794	-22.301	-22.202	-22.734	-21.712	-21.693	-22.864	-22.192	-22.266	-22.212	-23.002	-21.589	-22.943	-21.366	-23.072
-4.3748	-4.465	-3.7851	-4.2211	-3.7243	-5.2248	-4.33	-3.4848	-4.6674	-3.1671	-5.1464	-4.3099	-4.1451	-6.0855	-5.2548	-3.3912	-4.7631	-4.4027	-2.9372	-4.6048	-4.8154	-3.8659	-4.4616	-5.5665	-3.0971	-4.6285	-3.6197	-5.0386	-4.6909	-4.4993	-2.848	-5.1001	-4.2231	-4.1749	-4.6757	-4.4207	-2.8678	-4.9688	-4.5197	-3.2674	-3.4415	-3.7479	-3.9313	-4.9083	-5.342	-4.7671	-3.3885	-3.6934	-3.7323	-3.6514
-2.8419	-1.5051	-2.8566	-2.4858	-2.4604	-3.4727	-2.7104	-3.4616	-0.72527	-2.0917	-3.5392	-2.4176	-2.8626	-3.2481	-2.9647	-2.2392	-2.3366	-3.1029	-2.627	-3.7139	-3.0428	-2.6385	-2.7095	-2.2274	-2.7948	-3.0001	-2.4038	-3.2021	-3.2446	-2.5403	-2.0011	-2.3851	-2.0555	-2.9478	-2.8725	-3.1266	-1.931	-2.4142	-2.0728	-3.3844	-1.6566	-1.9856	-2.8091	-2.658	-2.7381	-2.2354	-2.5778	-1.9582	-2.3579	-2.5707
-4.1304	-3.7314	-3.2334	-3.4742	-3.6938	-4.4705	-3.7923	-3.7917	-3.2975	-3.5255	-3.2349	-3.4637	-2.9305	-4.0187	-4.3281	-3.9588	-4.0103	-3.0597	-4.0189	-3.6444	-2.876	-5.0329	-3.7091	-4.1664	-4.7381	-3.4487	-2.3786	-4.5922	-3.9117	-3.3116	-3.3097	-3.0252	-4.5218	-3.0193	-3.8897	-3.4628	-4.0463	-2.8473	-3.2014	-3.4825	-3.1892	-4.3325	-3.9883	-2.7441	-3.9164	-3.4471	-5.0269	-4.0049	-3.9804	-2.5631
-13.022	-11.746	-11.828	-11.554	-11.618	-10.502	-11.091	-11.934	-11.933	-10.961	-12.532	-11.216	-11.385	-11.579	-11.531	-11.375	-11.923	-11.23	-11.368	-11.781	-11.622	-11.863	-11.613	-11.749	-12.5	-11.198	-12.895	-11.578	-10.478	-12.047	-12.142	-12.386	-11.862	-11.29	-10.564	-11.116	-10.792	-11.047	-11.969	-11.416	-12.169	-10.608	-12.371	-11.05	-12.447	-11.483	-10.678	-12.217	-11.72	-11.01
0.44144	-0.54976	-0.078956	1.1305	0.058536	0.85464	-1.055	-0.97943	-0.23356	0.33806	-0.93259	0.99705	-0.60132	-0.072741	-0.645	-0.47653	-0.055748	-0.28925	0.037086	-1.0637	1.3283	0.20485	0.45059	0.27915	-0.072797	-0.82449	-0.85949	-0.19041	-0.060147	0.20928	-0.58527	0.20667	-0.91796	-0.2482	-0.14775	-1.0354	-0.024469	0.88891	0.9762	-0.64254	0.30975	0.55372	-0.29392	-0.0095575	0.041313	1.0203	-1.5572	-0.39927	0.060375	0.20047
-5.2559	-4.8839	-5.2592	-3.4884	-4.9976	-5.1505	-4.6407	-5.2558	-5.2027	-4.0835	-4.8096	-4.5793	-3.7727	-3.7323	-4.2505	-4.4033	-5.8357	-4.4892	-5.315	-4.2226	-4.7025	-3.5638	-4.7044	-4.0004	-4.6559	-4.8391	-4.8238	-4.8545	-4.3743	-4.3647	-5.241	-3.6204	-3.8901	-4.5981	-4.1315	-4.3814	-4.2845	-3.615	-4.1489	-5.8345	-5.0873	-4.4983	-5.1789	-3.8752	-4.9171	-5.2559	-4.3324	-5.3094	-4.3471	-4.568
-10.705	-11.13	-11.462	-11.582	-10.937	-10.391	-11.529	-10.866	-11.983	-11.21	-11.641	-10.893	-11.089	-11.949	-12.15	-11.194	-11.498	-11.054	-11.267	-11.686	-11.968	-12.621	-10.611	-11.589	-11.16	-11.315	-11.341	-10.403	-11.406	-12.046	-11.205	-11.284	-12.305	-11.597	-11.466	-11.253	-12.024	-11.226	-10.917	-12.477	-12.376	-11.908	-12.386	-11.809	-10.844	-11.919	-12.536	-11.804	-12.141	-12.237
7.572	6.1	6.0764	7.0211	5.3052	8.1534	7.0088	7.5035	6.3916	6.7868	6.4932	6.5121	7.6422	7.3255	7.5475	6.705	8.1668	8.3387	7.0732	7.0751	6.0876	7.0246	7.0171	7.2549	6.9025	6.4462	6.6845	6.7879	6.8868	6.7194	6.5066	7.4906	6.9652	6.9019	6.9729	7.55	6.0401	6.5762	7.2797	6.2426	8.1681	6.4912	6.6119	6.69	6.4297	7.2981	7.4258	7.0534	6.3846	7.9485
-7.0772	-8.9785	-8.3606	-7.5381	-7.2679	-6.833	-7.9491	-7.6697	-7.337	-7.4307	-7.4575	-6.4528	-7.8442	-8.0713	-8.5243	-7.7749	-7.4621	-7.4716	-8.4012	-8.8584	-7.663	-6.9652	-8.0505	-8.7519	-7.7972	-7.2685	-7.5419	-8.4893	-7.5827	-7.897	-7.4474	-7.4995	-8.2912	-7.8209	-8.1591	-8.2819	-6.1105	-7.9274	-7.8781	-6.8118	-8.4196	-7.961	-6.858	-8.2385	-7.9888	-8.3599	-7.67	-7.5664	-6.589	-7.3187
-0.28725	-0.12344	0.21048	0.01716	0.68152	-0.89975	0.16784	-0.68838	0.44911	-0.54311	-0.85475	-1.2341	-1.5468	0.34248	-1.2611	-0.997	-0.27601	-1.235	0.27292	-1.0689	-0.39061	-1.8336	-0.78788	-1.1409	-0.94821	-0.47269	-0.82506	-2.0481	-0.30158	-0.69435	-0.90253	-0.22707	-0.07837	-0.29578	-0.49923	-1.2029	-1.7061	-0.62483	-0.78648	-1.2656	-0.58457	-0.79007	-0.4407	-1.0313	-0.20235	-0.24456	-1.8034	-0.75368	-1.5305	-1.8947
-2.4222	-2.9565	-2.567	-3.444	-2.7545	-1.8461	-2.7336	-2.4313	-2.6845	-3.6099	-3.759	-2.1388	-2.5708	-2.1576	-2.9179	-2.9969	-3.8208	-2.4854	-0.30665	-2.3144	-2.9741	-2.3216	-2.6831	-2.452	-3.4609	-2.4534	-2.864	-2.1111	-2.1889	-4.4892	-3.2511	-1.7077	-3.8666	-2.3466	-2.2112	-1.9979	-2.6124	-1.8194	-2.5052	-2.5427	-2.9144	-1.9063	-3.226	-2.5213	-4.0302	-2.9019	-1.5863	-3.0827	-3.1361	-1.0829
-0.0051137	-1.0944	-1.5414	-0.22542	0.0069371	-0.22894	0.587	-0.49407	0.58762	-0.94119	-0.29408	-0.73481	-0.047013	-0.89677	-0.59062	-0.072018	0.29951	-0.031325	0.91899	0.20824	-0.32245	0.22929	0.078942	-0.35898	-0.62997	0.64797	-0.49754	0.063055	-1.0911	-1.0894	-1.0811	-0.21611	-0.87219	-0.29439	0.23513	-0.13822	-0.097731	-0.52007	0.46969	-0.50557	-1.2942	-1.2791	1.2201	0.42952	0.57778	0.072998	-1.2802	-0.52211	-0.95355	0.049368
-12.857	-12.045	-13.115	-12.526	-12.902	-13.759	-12.596	-12.454	-13.743	-14.097	-13.751	-13.514	-13.161	-13.08	-13.012	-13.35	-13.122	-12.558	-13.418	-13.553	-12.861	-13.146	-12.37	-12.637	-14.146	-13.573	-13.405	-13.605	-13.39	-12.654	-14.442	-13.933	-12.546	-12.918	-13.643	-12.778	-12.901	-12.816	-13.22	-13.379	-13.138	-13.582	-14.234	-13.702	-13.591	-11.997	-12.4	-13.148	-13.878	-12.443
-11.089	-11.309	-10.946	-11.154	-11.236	-11.67	-10.976	-11.668	-11.029	-10.962	-11.558	-11.889	-11.806	-12.422	-11.733	-11.755	-11.607	-10.952	-12.113	-12.191	-13.06	-12.66	-11.654	-11.625	-11.842	-11.031	-11.822	-12.056	-11.971	-11.671	-11.799	-12.465	-11.488	-11.867	-11.677	-11.858	-11.925	-11.17	-12.275	-11.262	-12.404	-11.086	-11.421	-13.213	-12.681	-11.765	-11.989	-11.826	-11.336	-10.795
-12.175	-12.599	-12.466	-13.42	-12.835	-13.243	-13.172	-13.274	-12.449	-12.302	-12.883	-13.395	-13.198	-12.903	-13.268	-12.598	-13.271	-12.634	-12.109	-12.625	-13.445	-13.855	-13.11	-12.851	-12.084	-11.793	-12.037	-12.571	-12.992	-13.39	-12.677	-12.808	-11.846	-12.764	-12.754	-12.383	-12.709	-12.384	-12.138	-12.022	-12.39	-14.313	-12.768	-13.226	-12.294	-12.935	-12.768	-13.084	-12.46	-12.247
7.0751	5.7181	7.0506	7.4857	7.1159	7.1853	6.8828	6.5122	5.5868	6.9249	7.5856	6.8671	6.4958	7.538	6.2339	7.2251	6.4321	7.3201	5.8762	6.2192	6.0778	6.848	6.4864	6.0383	6.2136	6.4604	6.5391	6.7414	6.2731	7.3641	7.2218	6.6282	7.1501	6.1906	7.6466	6.1849	7.6777	6.6447	7.2012	6.9617	7.3322	6.7786	5.8356	6.5721	7.2413	6.5834	6.9963	7.1311	6.4966	6.6334
5.9923	6.739	6.0775	5.0583	4.4353	4.1004	6.428	6.0408	6.15	4.8251	5.8019	5.4037	4.8908	4.9881	5.9678	5.7741	5.2649	6.0211	5.8201	4.801	5.2028	6.3196	5.017	5.6471	6.8837	5.1933	6.8507	5.4584	4.621	6.3072	6.6679	4.9371	5.4594	7.2693	5.2685	5.8634	5.6148	5.2651	5.9277	6.0248	6.5255	6.5827	5.9288	5.3578	5.8216	5.201	6.1713	5.5163	4.9892	6.5807
-11.815	-11.237	-11.971	-11.101	-12.45	-11.998	-12.345	-11.741	-12.227	-12.674	-11.277	-11.909	-11.117	-11.799	-11.078	-11.42	-11.613	-12.152	-11.219	-11.555	-11.848	-11.207	-11.544	-11.15	-11.495	-11.659	-11.627	-10.877	-12.595	-11.412	-11.021	-11.327	-11.509	-11.112	-11.649	-11.063	-10.338	-11.718	-12.311	-11.973	-11.441	-11.972	-10.396	-12.153	-11.053	-11.581	-11.177	-12.266	-12.001	-11.95
-11.074	-10.942	-9.2717	-9.004	-11.835	-10.531	-10.764	-10.153	-10.361	-10.243	-10.232	-10.856	-9.6071	-9.1086	-10.912	-10.928	-10.64	-10.473	-9.383	-10.887	-11.178	-10.869	-11.222	-12.002	-10.916	-9.8369	-9.834	-9.9367	-11.076	-10.414	-10.334	-10.932	-9.3653	-11.086	-10.203	-10.345	-10.868	-10.697	-9.776	-9.7612	-10.621	-11.269	-9.4158	-10.103	-10.348	-10.24	-10.008	-10.048	-9.0309	-10.254
-1.8439	-1.3662	-2.6239	-0.52915	-1.0964	-1.3808	-1.9933	-1.9573	-1.2092	-2.2826	-1.6266	-0.74444	-1.8268	-1.9675	-1.0512	-1.069	-1.2223	-2.9284	0.60202	-1.1991	-1.3155	-0.46993	-1.3152	0.23582	-1.6257	-1.7455	-1.5768	-0.74359	0.25791	-0.038639	-2.5221	-1.4668	-1.6898	-2.3352	-0.96482	-0.47704	-1.9422	-0.85288	0.23342	-0.8039	-2.0256	-2.0246	-1.8214	-1.155	-1.3688	-1.1454	-1.2199	-2.0544	-1.3714	-2.0322
-13.754	-13.113	-12.928	-12.566	-13.458	-12.622	-13.561	-13.331	-13.432	-13.648	-13.624	-13.482	-12.532	-13.098	-13.308	-12.649	-11.966	-12.836	-12.675	-12.204	-12.838	-14.373	-13.637	-13.09	-14.419	-12.613	-13.776	-13.986	-13.113	-13.306	-13.515	-13.164	-13.636	-13.275	-13.632	-13.731	-14.135	-13.236	-14.209	-13.455	-12.993	-13.893	-13.448	-13.369	-14.563	-13.754	-12.27	-12.957	-13.08	-13.48
9.0733	8.1909	9.308	8.4452	8.8241	7.5235	7.9925	8.8966	9.4919	9.3296	7.9756	8.0284	8.0708	8.3379	8.2705	8.618	8.2922	7.8642	8.6064	7.8641	8.2656	8.1236	9.3815	8.3531	8.1208	8.5595	8.7979	9.1711	8.4387	7.8647	9.3233	9.1339	9.0431	9.818	8.7332	9.6326	8.5084	8.7036	7.4772	8.1626	8.2426	7.8145	8.6737	8.1525	8.8485	8.8358	8.7069	9.492	8.134	9.2643
-10.287	-12.856	-10.449	-10.989	-11.866	-11.531	-10.458	-13.21	-10.4	-11.686	-11.498	-11.678	-11.003	-11.719	-12.921	-11.501	-12.317	-11.058	-11.416	-11.436	-11.443	-10.258	-10.746	-11.753	-12.188	-11.689	-10.835	-12.011	-11.666	-12.207	-11.533	-12.786	-11.782	-11.716	-11.608	-12.425	-11.51	-11.479	-11.392	-11.665	-11.028	-11.218	-11.59	-11.243	-10.727	-11.129	-11.212	-11.618	-11.155	-9.5346
-13.081	-12.299	-13.97	-14.005	-12.964	-13.158	-13.728	-12.978	-12.792	-12.757	-13.95	-12.565	-13.401	-12.442	-12.417	-13.48	-13.308	-13.204	-13.107	-13.677	-12.779	-13.826	-12.064	-13.412	-13.636	-13.516	-13.156	-12.738	-12.763	-12.863	-13.374	-12.828	-12.155	-12.877	-13.394	-12.813	-12.891	-12.955	-13.141	-12.636	-12.928	-12.921	-14.258	-13.789	-12.205	-13.25	-14.167	-13.143	-13.153	-12.803
3.1362	2.5653	3.6755	2.9253	1.7801	2.1584	2.7841	2.769	2.1039	2.5781	2.2662	3.2528	3.1765	2.7759	2.6772	1.7808	1.9024	2.2246	2.864	2.4334	3.0885	2.5566	2.291	2.5116	2.2929	1.6004	1.6944	2.2098	1.9543	2.8981	3.1679	2.0835	2.637	2.5551	2.4949	2.2104	1.9143	2.3648	2.2172	2.2185	2.3463	3.0545	3.2546	3.5022	3.355	2.4329	2.0557	1.5708	2.8045	3.5453
-16.014	-14.126	-14.318	-15.747	-13.814	-14.878	-15.573	-14.306	-14.852	-14.762	-15.111	-13.961	-13.704	-14.171	-15.066	-15.097	-14.317	-14.926	-14.559	-14.996	-14.604	-14.501	-14.078	-14.944	-14.785	-14.696	-14.411	-14.884	-14.118	-15.777	-14.384	-14.036	-14.639	-14.805	-15.08	-15.754	-15.021	-14.587	-14.307	-14.564	-15.235	-15.405	-15.859	-15.743	-14.43	-15.451	-13.974	-14.916	-13.57	-13.539
-1.6556	-1.144	-0.42522	-2.6497	-1.754	-0.82256	-1.8425	-1.7847	-0.049233	-1.5898	-1.0329	-1.2951	-1.5381	-1.3448	-1.7787	-2.0298	-0.62839	-1.1904	-0.80961	-1.3481	-1.9391	-1.5112	-0.99342	-1.5819	-1.786	-1.3223	-0.86723	-0.69458	-2.3805	-1.9939	-2.2338	-1.3884	-1.1352	-0.64874	-0.54704	-1.4479	-1.5724	-1.9349	-1.3289	-1.782	-2.017	-1.0152	-1.2707	-1.6522	-0.87934	-1.5261	-1.7124	-1.0275	-0.95068	-0.66983
6.8465	7.1608	8.5942	9.0524	9.445	8.5291	8.4562	8.9785	8.9856	8.4029	7.7871	8.5909	8.2945	8.6543	8.2388	9.3729	8.2696	8.7004	8.6512	8.0015	9.0139	8.4364	8.5523	9.7077	8.0197	8.6006	9.1691	9.0861	9.0335	8.5946	8.672	6.7362	7.8784	9.2024	8.8224	9.1206	8.6046	8.8704	8.5245	7.9745	8.7462	7.889	8.7572	9.2356	8.9563	7.2805	7.9706	8.4884	9.4811	8.0966
-2.1452	-2.5186	-1.3602	-0.6704	-0.61835	-2.3465	-2.2962	-1.4487	-2.1317	-2.9781	-1.1749	-2.4721	-2.5562	-1.9795	-1.1677	-1.4333	-1.5043	-1.9527	-1.3768	-2.1564	-2.5675	-2.4535	-1.3987	-2.729	-1.0089	-2.2706	-1.7619	-1.9087	-1.9157	-2.4761	-2.4096	-0.94045	-1.5226	-1.3073	-2.087	-1.0945	-1.4688	-1.0332	-1.3815	-1.9244	-2.229	-0.61762	-1.2417	-1.6941	-1.7185	-2.2303	-2.6782	-0.19117	-2.2663	-0.82828
0.93837	1.8376	2.0153	1.2468	0.98613	1.1696	1.0229	1.578	1.3581	1.5625	1.301	1.5643	-0.87248	0.78693	1.1784	1.6296	0.64953	1.3933	0.43746	1.0083	0.41164	2.0132	1.5194	1.2536	0.973	1.9283	1.955	0.29076	-0.39334	0.16831	0.88135	0.91876	1.0179	1.0966	1.2574	0.97096	1.2782	1.8429	1.7342	1.2646	0.67342	1.427	1.1	1.3305	1.6273	3.1658	2.1357	1.2876	0.52415	0.76169
-1.4374	-0.9475	-0.86952	-1.8656	-1.6995	-2.6894	-1.9209	-1.2565	-1.6741	-1.6296	-1.3028	-1.0359	-1.8707	-0.31893	-1.0443	-0.43541	-0.72422	-1.8615	-0.73895	-1.6627	-1.8068	-1.4178	-1.895	-0.38201	-1.8696	-0.83143	-2.4209	0.19828	-1.5218	-1.4649	-1.4425	-1.2268	-0.8151	-1.7756	-1.2486	-0.88872	-2.1179	-1.6796	-0.48855	-0.67798	-1.719	-0.97076	-1.6992	-2.3527	-1.9421	-1.2501	-0.6945	-2.2859	-1.0978	-1.5384
-11.366	-11.936	-13.451	-11.994	-10.851	-12.451	-12.198	-11.969	-13.157	-11.83	-12.217	-12.518	-12.001	-10.715	-12.22	-11.994	-11.557	-13.159	-11.874	-11.724	-11.599	-11.577	-10.284	-10.472	-12.045	-12.925	-11.83	-12.419	-11.112	-13.137	-10.791	-13.707	-11.7	-11.971	-11.556	-11.637	-12.193	-11.052	-12.052	-11.41	-12.441	-11.811	-11.199	-12.783	-12.205	-11.068	-11.536	-11.865	-11.937	-11.609
-0.39559	-2.0273	-1.4536	-0.48456	-1.1172	-0.46597	-0.53805	-2.1925	-1.8555	-1.0087	-1.6448	-1.5202	-2.1028	-1.9585	-0.52309	-1.8606	-1.2402	-2.0233	-0.65289	-1.2602	-1.5869	-0.90659	-1.3573	-1.5781	-1.197	-2.2528	-0.92723	-2.1076	-0.57583	-1.449	-1.4421	-1.8589	-1.6447	-0.78072	-2.4222	-1.4201	-1.6437	-0.2807	-0.90667	-0.5653	-2.9117	-2.4488	-0.68117	-1.7339	-1.8516	-2.4485	-1.312	-2.2596	0.28184	-1.3201
1.7771	2.667	0.75828	2.7723	1.3501	1.5942	1.4674	1.2487	1.71	1.4118	0.25469	1.7762	1.9649	0.88127	2.0831	1.4691	1.3824	1.3089	1.7006	3.1296	0.42184	2.3738	2.2362	1.4368	2.5549	1.9468	2.7143	1.2848	2.5746	0.68064	1.5296	1.0185	1.8898	0.90607	1.9838	2.1597	0.84142	1.379	1.0463	1.8193	3.0606	1.3777	2.2086	1.2021	1.8623	2.377	2.7107	1.6775	3.0598	2.5935
-11.915	-11.683	-10.999	-12.624	-12.1	-11.763	-12.179	-10.657	-11.471	-11.928	-10.432	-11.219	-10.101	-11.567	-11.307	-12.461	-11.782	-12.963	-11.137	-11.384	-12.279	-11.064	-11.28	-11.263	-11.176	-11.376	-10.713	-11.804	-11.357	-11.731	-11.974	-12.248	-10.928	-11.587	-11.503	-12.459	-10.812	-11.281	-11.591	-11.041	-11.947	-10.44	-12.774	-11.288	-11.628	-11.662	-11.546	-12.734	-11.065	-11.445
-8.2997	-8.7508	-9.5893	-8.8407	-8.7639	-10.146	-8.4381	-8.7173	-9.5093	-9.7467	-9.3875	-8.6312	-9.3848	-9.68	-8.5015	-8.8028	-9.3359	-8.6678	-9.4903	-8.8768	-10.021	-8.0876	-8.6316	-8.6585	-9.7288	-8.175	-9.0207	-9.5932	-9.2909	-8.4825	-9.0888	-8.4798	-8.8609	-8.0407	-9.984	-9.3063	-8.6919	-8.3141	-8.7245	-9.4408	-8.42	-8.533	-8.5095	-8.8157	-10.398	-7.2773	-9.448	-9.1119	-8.5446	-8.5448
2.4227	1.1156	3.1218	0.50004	1.5153	0.95065	3.1836	0.7685	1.9697	1.6145	1.4218	1.853	0.37624	3.1978	1.9616	1.7001	2.2901	2.4997	2.2533	1.1703	1.0226	2.7958	1.8305	2.164	2.4091	2.41	2.561	1.8775	1.0784	1.1974	2.3325	1.2764	0.69019	0.8799	3.0288	1.9718	0.73138	1.6609	1.3352	1.8092	1.8227	1.6122	2.2931	1.0637	2.3259	1.6625	2.7794	2.5234	2.1458	1.4531
-9.0777	-9.3808	-9.5193	-9.3741	-8.161	-8.2202	-9.3101	-8.9401	-9.5964	-9.0975	-8.6782	-9.0845	-8.9356	-8.5208	-8.277	-9.5825	-8.7149	-8.9466	-8.1666	-9.2859	-7.8403	-8.3365	-7.9725	-8.888	-9.408	-9.7567	-9.4434	-9.1612	-10.027	-8.6846	-9.78	-9.1193	-10.047	-9.1357	-10.032	-9.4126	-9.844	-8.8515	-9.0599	-8.0776	-8.6246	-9.0143	-7.5178	-8.256	-9.0043	-7.1308	-10.075	-9.458	-8.5864	-9.1197
-15.088	-13.992	-13.753	-14.105	-15.783	-15.46	-13.505	-13.947	-13.937	-14.857	-15.057	-14.317	-13.918	-14.146	-13.55	-13.959	-14.152	-13.651	-15.768	-15.171	-15.106	-13.368	-15.188	-14.906	-13.98	-15.478	-15.355	-14.195	-15.2	-13.825	-14.606	-14.52	-15.199	-15.469	-15.261	-14.419	-14.24	-13.997	-15.043	-14.201	-15.063	-15.48	-14.896	-14.357	-13.857	-15.176	-15.657	-14.46	-14.795	-15.841
-8.2142	-7.1124	-6.7979	-8.3615	-8.0142	-8.5896	-6.8519	-8.9267	-6.5909	-6.9163	-6.4704	-7.3912	-7.2692	-5.8844	-7.0362	-6.2643	-7.6281	-7.1842	-7.274	-7.0888	-7.6485	-8.2421	-6.9546	-8.0606	-6.6802	-6.4312	-8.5245	-6.1876	-7.7105	-7.9657	-7.6643	-7.4323	-6.9921	-7.6663	-6.2497	-8.4641	-8.2177	-7.1033	-7.4874	-7.9814	-6.5605	-6.0758	-7.5324	-7.2962	-7.1711	-7.9498	-7.6515	-8.0076	-7.0223	-7.3076
-9.7732	-9.336	-9.0751	-9.6785	-9.2498	-10.331	-9.7129	-8.357	-9.4942	-9.1472	-9.4039	-9.2404	-9.1541	-9.5161	-9.9187	-9.4252	-10.484	-9.027	-10.128	-8.9296	-9.2658	-10.527	-9.9827	-9.8553	-9.1442	-9.8805	-10.236	-10.002	-9.853	-9.9222	-9.6642	-9.1519	-10.473	-9.804	-9.6195	-8.7692	-8.9962	-9.7917	-9.2393	-9.7289	-10.143	-8.9463	-9.1184	-9.7417	-8.1599	-8.9117	-8.838	-9.8923	-10.155	-10.253
-8.6227	-9.2015	-9.4124	-8.9568	-8.3978	-9.6288	-8.9975	-9.8641	-8.7397	-8.3071	-9.8678	-8.2537	-9.4312	-8.287	-9.3761	-9.9844	-8.7225	-9.0387	-8.5933	-8.9403	-9.4777	-8.7702	-8.4065	-8.0877	-9.3232	-8.7189	-10.171	-8.9807	-9.3287	-8.8662	-8.4975	-9.3306	-9.9979	-9.4677	-8.4698	-9.3105	-9.2937	-10.543	-8.6895	-9.0336	-8.6522	-10.46	-9.4394	-9.604	-9.651	-8.5878	-9.8258	-9.6787	-9.3878	-8.2805
0.44178	-0.9287	0.049048	-0.052555	0.19808	0.14816	-1.5292	-0.84951	-0.84071	-0.24239	0.52465	-0.82689	-0.40313	-0.1203	-0.0036895	0.093233	-0.18048	0.22531	-1.3446	0.79263	-0.21376	-0.17689	0.19575	-0.73551	-0.59376	-0.34584	-0.6232	-0.58703	0.012654	-0.23279	-0.82457	-1.0481	-0.69125	0.41008	-0.13414	-1.1541	-0.76731	-1.2032	1.4251	-0.52544	0.0152	-0.54488	-0.037439	-0.20741	-1.7591	0.79618	-1.0861	1.0077	0.38879	-0.57087
-1.5743	-0.87404	-2.0423	-1.4643	-1.1817	-1.7903	-0.97421	-1.2482	-0.37745	-0.88193	-1.2765	-1.3101	-0.13167	-0.2049	-0.17057	-1.133	-1.4782	-1.8664	-1.5724	-1.0795	-1.8184	-1.1563	-1.4087	-1.3101	-1.7119	-0.99164	-1.8221	-1.9122	-1.1502	-0.31886	-0.59493	-0.84664	-1.74	-1.3634	-1.0454	-1.1453	-1.3463	-1.8486	-2.1525	-0.45948	-1.7058	-1.4557	-1.5028	-2.4008	-1.3595	-0.91254	-0.74386	-1.9064	-1.4293	-1.937
0.77425	-0.41119	-0.25378	-0.45505	-0.42174	1.3541	-0.1489	0.24797	-1.3245	0.12618	0.49686	-0.36178	0.15766	0.86769	0.81761	-0.70651	0.7927	-0.16554	0.4778	0.00054918	-0.89298	0.34692	0.10039	0.016043	-0.11757	-0.80888	0.021729	0.24511	0.23391	-0.11797	0.28969	-0.076088	-0.83215	-0.39727	-1.5561	-0.39982	0.19469	-0.24573	-0.75542	-0.31143	1.0507	-0.29519	0.075732	-0.66199	0.74829	-1.0209	-0.19339	0.53405	-0.10522	-0.41371
-11.282	-9.2793	-9.937	-10.922	-9.7293	-10.69	-11.15	-10.839	-10.883	-10.102	-10.157	-11.163	-9.6849	-10.115	-8.8611	-9.9598	-10.265	-10.867	-10.264	-9.9902	-10.295	-11.123	-10.882	-11.378	-10.037	-9.9526	-9.0035	-10.458	-9.8661	-10.023	-9.9236	-8.8008	-9.2355	-11.457	-11.006	-9.6288	-9.8478	-10.803	-9.6159	-9.0168	-10.039	-10.031	-11.885	-10.089	-9.8926	-9.8361	-10.291	-9.9298	-9.5589	-10.201
-14.617	-14.329	-13.134	-15.444	-14.87	-15.1	-14.388	-14.011	-14.007	-13.661	-14.571	-14.324	-14.791	-14.997	-16.273	-14.26	-13.557	-13.664	-14.815	-15.73	-14.219	-13.936	-15.633	-12.932	-13.929	-13.543	-15.006	-13.87	-14.623	-15.018	-15.589	-14.098	-13.471	-15.042	-14.245	-15.06	-14.508	-14.909	-14.069	-14.175	-15.112	-14.409	-14.823	-15.292	-13.97	-13.527	-14.44	-14.8	-13.897	-13.617
-14.092	-14.673	-14.472	-14.38	-14.154	-14.729	-13.342	-14.203	-13.64	-14.134	-14.6	-15.757	-14.019	-14.394	-14.619	-14.38	-15.299	-14.811	-14.965	-15.097	-16.027	-14.322	-14.091	-14.064	-14.269	-14.484	-14.328	-14.598	-15.011	-14.179	-15.329	-13.971	-15.208	-15.164	-14.288	-14.434	-15.286	-15.092	-14.876	-15.234	-14.712	-15.268	-14.361	-14.68	-14.336	-14.59	-14.65	-15.328	-15.11	-13.375
[truncated: 531 more rows]
[truncated: 150 more columns]
