# Supplementary material for: Genetic dissection of main and epistatic effects of QTL based on augmented triple test cross design
Source: PLoS One. 2017 Dec 14;12(12):e0189054. doi: 10.1371/journal.pone.0189054 (PMC5730204; doi:10.1371/journal.pone.0189054)
Supplement: S7 Supporting Information — (ZIP) [file pone.0189054.s007.zip › z2_1550_0.8_5.csv]

-0.514	-1.8745	-4.6437	-2.8091	-1.789	-2.5162	-3.2253	-1.9095	-2.6166	-2.2433	-4.5776	-3.1375	-2.6733	-3.8483	-3.813	-1.6109	-2.9256	-2.8946	-2.7916	-2.9938	-3.9786	-2.3489	-1.976	-1.1478	-3.5264	-2.8249	-4.0001	-2.9267	-2.807	-3.3767	-1.9466	-2.0317	-2.4055	-1.8426	-2.113	-1.1418	-3.1327	-2.4465	-1.1912	-2.3138	-1.7315	-2.3598	-2.8702	-2.8284	-3.3488	-4.3762	-3.0094	-2.023	-3.1704	-2.6341
-11.474	-11.85	-10.594	-13.07	-11.13	-11.316	-10.898	-11.335	-12.007	-12.447	-11.154	-13.981	-9.986	-11.505	-11.791	-11.381	-12.588	-11.171	-11.608	-11.049	-11.814	-12.85	-11.54	-11.68	-10.083	-12.993	-12.203	-11.824	-12.03	-11.832	-11.161	-12.108	-11.289	-11.403	-11.42	-10.994	-10.358	-13.139	-11.851	-11.955	-12.229	-11.975	-12.321	-10.343	-10.308	-12.542	-11.843	-11.656	-10.567	-12.531
-0.70723	-1.2868	-0.9075	-1.0503	1.4024	-1.0492	-0.34646	0.75465	1.8059	-0.30204	-1.0665	-0.41881	-0.85803	-0.19162	-0.53118	0.61047	-0.02461	-1.4254	0.093869	-0.42882	-0.44527	-1.6468	-0.45454	1.4312	-0.49474	0.37916	1.0957	-1.27	-0.11829	-0.02731	-0.31403	-0.38013	-0.79675	-0.052973	0.3134	-0.20991	0.90157	0.69681	1.6585	0.84242	0.33409	0.22529	-0.88234	-0.11116	-1.9055	1.3447	-1.0956	0.71211	0.20487	0.69317
-3.4711	-1.5972	-3.3422	-1.1999	-2.7294	-2.7095	-3.2025	-1.579	-3.5822	-2.6918	-1.2967	-3.3383	-1.6505	-1.6107	-2.933	-1.0099	-2.0883	-1.7061	-1.6472	-1.6231	-3.3756	-2.3584	-3.694	-2.1047	-3.5334	-3.8845	-3.2587	-1.5876	-2.8747	-3.8644	-2.8797	-2.593	-2.0731	-1.4738	-2.9732	-2.6104	-2.2717	-3.3604	-2.9515	-2.201	-2.4748	-2.0552	-3.2219	-2.3987	-3.6498	-4.0599	-2.1016	-2.7031	-2.5558	-1.7201
-2.0042	-3.6974	-3.015	-3.0546	-2.918	-4.3202	-2.8873	-4.3866	-2.6418	-1.6594	-2.4229	-4.0358	-3.4017	-2.0478	-2.5755	-3.3442	-4.1844	-3.7139	-3.0737	-2.965	-3.7029	-2.288	-3.6378	-2.6712	-1.3907	-2.2654	-2.4434	-4.3972	-2.8839	-2.3679	-2.7308	-2.3298	-4.2262	-1.056	-3.9232	-3.0855	-3.2751	-3.0356	-3.7829	-2.3598	-3.8274	-2.2352	-3.1838	-3.2577	-3.8911	-2.0019	-3.4372	-2.8958	-4.5458	-3.4961
-8.3043	-10.43	-8.329	-9.704	-9.5968	-9.9744	-9.0029	-10.797	-8.651	-9.8511	-8.841	-9.6088	-9.6955	-8.4161	-8.3724	-9.4469	-8.8838	-9.9284	-10.887	-10.129	-8.233	-8.6563	-8.6671	-9.2506	-9.4854	-9.9657	-8.4844	-8.7784	-11.158	-9.0083	-9.8487	-9.4674	-9.3577	-8.746	-9.4948	-8.946	-10.66	-10.533	-7.0202	-9.6669	-10.198	-8.7959	-9.3529	-9.8247	-8.6098	-9.617	-8.0109	-10.207	-9.6683	-10.07
-2.3348	-1.0334	-1.4358	0.19158	-0.025681	0.55734	-0.48386	1.1745	0.3003	-0.052541	-0.68856	-0.32917	-0.064446	-1.4908	-0.23204	0.58703	-1.3471	-1.367	1.0269	-0.94538	-0.3462	0.26452	-0.47547	-0.56076	-0.80462	-0.60876	-0.27831	0.11172	1.2751	-0.78368	-0.31933	0.64806	1.5332	-0.2755	0.50592	-0.32961	-0.024648	-1.1826	-0.35804	0.85404	0.2247	-0.16716	-0.27577	-0.48766	-0.46446	-0.48595	-0.45326	0.48075	0.21624	-0.81991
-9.3135	-9.9303	-9.9067	-10.604	-10.853	-9.2417	-9.3789	-11.305	-9.6438	-11.734	-12.123	-11.683	-9.8269	-11.189	-10.249	-10.62	-9.9281	-10.146	-11.12	-10.5	-9.3055	-10.285	-10.657	-8.0495	-11.186	-10.915	-11.36	-8.1019	-10.774	-10.297	-8.0756	-9.266	-9.6098	-11.053	-10.135	-10.992	-11.172	-11.165	-8.9423	-12.324	-9.889	-9.6635	-9.8455	-8.4559	-9.8278	-9.8255	-10.766	-10.193	-11.982	-10.118
-9.972	-11.025	-10.522	-10.261	-10.969	-10.262	-12.371	-11.742	-10.269	-10.131	-10.889	-11.87	-12.352	-13.302	-10.853	-10.16	-10.786	-11.403	-12.168	-12.292	-10.991	-11.842	-11.585	-12.189	-12.391	-11.891	-11.782	-11.221	-11.473	-12.039	-11.877	-11.418	-13.723	-12.302	-12.97	-12.162	-11.405	-12.59	-11.921	-11.709	-12.903	-11.399	-10.632	-12.102	-11.366	-10.896	-11.941	-11.345	-12.263	-12.083
-0.90938	-0.16927	0.22253	-0.92311	-1.5957	0.14614	0.56815	0.27625	0.29095	-0.48325	0.62754	-1.2316	-1.1395	-3.1964	-0.40832	-2.123	-1.0232	-1.4721	0.58029	1.0989	-0.97481	-1.1138	-3.2369	-2.149	-0.18581	-0.074995	-0.37203	-0.72717	-1.4201	-2.0543	-0.88076	-1.2272	-1.2223	-0.56757	-1.5259	0.36264	-2.0417	-2.0268	-1.4019	-1.3211	0.62324	-0.22711	0.62445	-0.3302	-1.7127	-1.1973	-0.76556	0.078737	0.66295	-0.60501
1.0391	1.9722	0.81479	1.1384	1.001	1.4464	0.31117	3.1065	2.5577	1.5151	3.3686	1.9676	2.8801	2.0355	1.745	1.9038	0.65708	-0.13338	2.2827	-0.3924	0.20785	1.6072	3.1247	2.0473	1.9174	0.60744	0.7626	0.97952	1.2767	1.9415	1.5128	0.85728	1.8637	2.012	2.56	0.2197	0.65301	0.83128	2.3056	1.6027	1.8019	0.76389	2.4213	0.37758	1.7601	2.2658	1.855	2.2888	1.8943	1.8003
-14.089	-15.896	-13.221	-14.755	-14.298	-14.582	-13.773	-14.427	-14.139	-16.093	-15.147	-12.342	-14.992	-13.61	-15.329	-13.833	-15.317	-15.392	-13.53	-14.064	-14.53	-14.638	-14.388	-14.515	-14.135	-15.24	-14.567	-15.81	-15.121	-15.304	-15.144	-14.335	-14.843	-15.379	-15.772	-15.515	-14.475	-16.065	-13.903	-14.115	-15.906	-13.616	-13.93	-14.807	-13.726	-13.796	-13.52	-14.92	-14.659	-14.742
-11.487	-9.8495	-9.1558	-11.664	-12.242	-11.757	-12.915	-9.792	-9.8003	-11.123	-11.434	-10.02	-11.716	-11.283	-11.448	-12.043	-10.6	-10.761	-11.714	-10.486	-12.26	-11.282	-10.234	-10.013	-10.393	-11.024	-11.811	-11.657	-11.283	-10.389	-11.7	-11.819	-11.121	-11.875	-11.005	-9.8974	-11.684	-10.389	-10.094	-9.7642	-11.618	-10.948	-9.9371	-9.967	-11.485	-13.437	-11.771	-9.777	-9.2058	-10.43
0.19866	0.32302	-0.015694	-0.3491	-0.10767	0.26231	1.7514	-0.021285	-1.658	0.66772	0.55739	-0.86851	0.12796	-1.3212	1.3517	-0.5527	0.49014	-0.1914	1.2609	0.8602	-1.0955	-0.68818	-0.28287	-0.65559	0.49891	1.3941	-0.86818	-0.46413	-1.7027	-0.74187	0.8318	0.73134	-1.7831	-0.27156	0.064622	-0.55941	-0.42304	-0.31539	-0.29438	-1.3444	-0.28994	-1.4364	-1.2079	1.0528	0.47809	1.4141	1.5194	1.1753	-0.59131	-0.52058
-13.071	-13.964	-11.725	-13.215	-11.577	-12.528	-13.529	-12.024	-13.193	-13.392	-12.355	-13.151	-12.478	-12.268	-12.79	-12.31	-13.808	-13.788	-11.593	-11.906	-12.872	-15.284	-13.62	-14.126	-12.541	-11.677	-13	-12.408	-13.709	-12.328	-11.455	-13.541	-12.75	-13.678	-12.366	-11.483	-14.679	-13.239	-12.568	-13.762	-12.599	-13.502	-12.065	-11.585	-11.346	-11.066	-14.553	-12.815	-13.629	-13.309
-5.3353	-6.4098	-7.8351	-5.4401	-5.4338	-6.5913	-7.8991	-6.3359	-7.5637	-6.1437	-6.1088	-5.9457	-4.9488	-6.6602	-7.0473	-6.8139	-7.6932	-7.6732	-7.1336	-7.3834	-5.0879	-4.5533	-4.8103	-6.614	-6.2489	-7.1883	-7.7086	-5.3231	-7.2009	-5.2401	-7.5639	-5.5072	-7.1216	-5.3141	-6.548	-7.2992	-6.7135	-6.5165	-5.2449	-8.2899	-6.0702	-7.2217	-6.2272	-5.2453	-6.2101	-7.4517	-6.36	-6.5829	-5.7009	-6.5968
7.3219	8.5928	8.1183	7.9936	7.5776	5.9869	6.6269	6.7	6.212	6.7081	7.3234	6.7527	8.1016	7.7658	6.2787	7.7989	8.4115	7.4782	8.7778	8.0546	9.4403	8.7445	6.556	7.2432	7.9458	7.117	7.9576	8.3878	7.4103	10.12	7.5359	6.9126	7.0645	6.9127	9.3572	9.0877	8.6588	7.3164	7.8207	9.1448	6.7023	7.8025	8.0876	8.5711	8.146	6.4445	7.1771	8.9405	8.7835	9.1663
-10.19	-8.8136	-9.3215	-7.4519	-10.426	-8.8571	-8.4516	-9.4943	-8.7739	-9.6103	-10.59	-8.8593	-7.6236	-8.9098	-8.7507	-8.0346	-8.9723	-8.0451	-7.1084	-8.7103	-9.6342	-8.7138	-9.9166	-7.7005	-9.1635	-7.1901	-9.0223	-8.8696	-10.092	-8.3235	-9.1355	-7.8878	-9.1617	-8.7295	-11.058	-9.472	-9.7643	-8.2856	-7.5124	-8.747	-8.1071	-8.167	-10.105	-8.9333	-7.6316	-9.3985	-8.837	-9.4003	-8.8459	-9.8027
-11.52	-12.529	-11.069	-12.373	-10.736	-12.573	-12.066	-10.763	-12.38	-10.684	-12.076	-11.148	-12.62	-12.063	-11.777	-12.616	-10.218	-11.968	-11.267	-10.835	-11.754	-13.326	-11.413	-11.394	-12.502	-10.161	-10.526	-12.899	-11.68	-10.287	-11.876	-11.482	-11.296	-10.572	-12.598	-11.721	-10.925	-11.991	-11.277	-10.993	-12.094	-12.029	-12.7	-11.514	-11.242	-12.396	-11.321	-12.477	-12.775	-11.081
-9.8351	-8.9973	-8.4792	-7.6728	-10.176	-7.45	-10.401	-7.792	-7.9275	-8.6487	-8.1955	-9.7786	-9.0998	-8.7586	-10.159	-8.2109	-9.0254	-8.8308	-8.9171	-7.7428	-8.0741	-7.5788	-10.166	-7.3478	-7.8679	-6.7539	-8.5495	-9.3134	-8.6308	-7.4833	-9.239	-8.0971	-8.0237	-8.7976	-9.7045	-8.7826	-8.4333	-9.0301	-9.3111	-9.5475	-9.6515	-7.9883	-8.5944	-9.4228	-9.4894	-7.792	-10.027	-9.2621	-8.3776	-10.639
-4.3864	-4.0191	-3.0603	-2.6943	-4.4248	-4.1163	-3.5098	-4.2948	-3.5588	-4.009	-5.203	-4.274	-3.512	-4.0872	-3.311	-3.072	-3.4942	-4.0208	-3.9346	-3.5919	-4.5113	-3.5851	-5.2975	-4.2005	-3.2591	-4.7701	-3.4907	-4.3076	-3.0449	-4.8018	-4.142	-4.4755	-4.856	-4.3168	-3.8945	-4.149	-3.1516	-3.1916	-4.8391	-4.7337	-3.989	-2.2111	-5.5854	-4.5627	-3.0782	-4.8919	-4.7243	-4.4153	-3.4892	-4.2666
-22.543	-20.99	-22.324	-20.828	-21.495	-21.783	-21.513	-21.384	-22.216	-22.084	-21.191	-23.442	-20.632	-21.912	-21.76	-21.554	-22.93	-22.043	-20.588	-22.52	-23.277	-21.74	-22.684	-22.622	-21.345	-22.324	-22.586	-21.554	-21.222	-22.054	-20.997	-21.979	-23.306	-21.834	-21.193	-23.116	-21.87	-23.734	-23.397	-21.955	-21.613	-21.42	-21.567	-22.388	-22.366	-22.134	-22.313	-22.122	-22.649	-22.501
-13.249	-12.754	-11.036	-12.373	-13.453	-14.032	-12.321	-14.483	-12.661	-11.721	-14.37	-12.371	-12.082	-12.455	-11.967	-12.367	-14.284	-12.517	-11.379	-14.826	-11.061	-13.764	-11.658	-13.432	-13.404	-11.519	-11.798	-13.28	-12.864	-13.85	-13.243	-13.611	-13.036	-13.912	-12.025	-12.234	-13.563	-13.501	-11.82	-15.01	-12.818	-12.821	-11.65	-13.295	-13.086	-11.672	-13.295	-13.597	-12.394	-12.031
-2.3996	-2.5828	-2.3952	-1.2904	-0.97486	-0.81903	-1.1642	-1.4278	-1.8317	-2.5442	-1.2555	-1.7905	-0.54538	-2.6976	-1.8876	-1.712	-2.5113	-2.7451	-2.2034	-0.86324	-2.7078	-1.5231	-1.9035	-3.5439	-1.0365	-1.285	-2.7617	-2.251	-1.758	-1.0153	-1.514	-2.054	-1.4261	-1.2481	-0.57977	-1.3398	-2.3335	-1.4594	-1.6689	-1.3474	-1.1309	-1.9729	0.09325	-0.43247	-1.8369	0.26079	-1.8265	-1.6714	-2.603	-2.4707
8.347	9.0049	9.01	8.5902	7.6057	8.051	6.3473	9.6421	6.1819	7.2306	7.9584	7.6317	7.11	6.1723	7.418	8.0116	8.3808	8.774	9.1363	7.786	8.7457	8.9292	8.3234	8.2175	7.7472	8.8947	8.4088	8.386	8.4183	7.3694	8.5662	8.6285	6.3225	7.9332	7.4686	8.5859	6.3057	5.9712	7.8668	7.0454	7.2407	8.9369	8.3008	9.0025	8.019	8.5066	8.503	7.6443	8.1788	7.8205
-2.2606	-0.0077486	-1.4774	-2.1537	-0.68883	-1.7563	-2.7839	-1.9501	-0.39074	-0.40475	0.44009	-1.4795	-1.3809	-2.4703	-1.9315	-0.04701	-0.29456	0.47234	-3.1455	-1.8062	-2.2929	-2.7652	-3.3675	-0.26645	-2.2637	-2.3154	-1.7679	-0.97386	-1.8093	-2.1455	-1.4871	-1.7367	-2.3765	0.42536	-3.121	-0.054942	-0.8216	-0.059596	-1.4438	-0.43277	-1.284	-1.5726	-1.474	-1.307	-2.0433	-0.47582	-0.09841	-0.89857	-0.37249	-1.3731
-3.7142	-4.5852	-4.6438	-3.8411	-2.1266	-3.5474	-4.646	-4.8159	-4.7273	-3.9522	-4.5767	-5.2162	-5.7188	-5.2262	-4.9108	-5.8419	-4.55	-3.7788	-4.871	-5.277	-3.0545	-3.6346	-2.3691	-3.9576	-4.7034	-5.9957	-4.4158	-4.0713	-5.1449	-4.3031	-5.1733	-4.0478	-4.5145	-4.8114	-4.2654	-4.9837	-5.7754	-6.2495	-6.1669	-3.2608	-4.894	-5.7948	-4.3312	-5.0004	-5.8994	-6.2622	-3.1925	-3.7867	-5.6424	-5.0003
1.7711	3.5452	1.1107	2.3125	1.7178	1.7381	1.0039	0.64688	2.347	2.1669	2.7009	1.256	3.1509	2.1912	1.1053	1.5216	2.0125	1.7127	1.8628	1.7891	1.1341	2.6671	0.56041	1.4304	2.0966	0.045735	1.1365	2.2356	0.15131	2.0782	0.23302	2.6521	1.9237	1.7931	0.62038	-0.13478	0.55739	2.5814	1.8411	0.79578	3.0927	0.26747	2.0097	2.0823	-0.36345	0.70087	2.2767	0.91346	2.6157	0.75078
-13.359	-13.006	-11.873	-12.941	-13.48	-13.749	-12.534	-13.354	-14.713	-12.678	-13.255	-13.131	-12.617	-12.213	-13.847	-13.084	-13.956	-13.665	-12.975	-13.051	-13.89	-12.885	-13.098	-14.782	-14.103	-13.543	-13.47	-12.773	-12.813	-11.81	-13.26	-14.349	-12.056	-12.407	-11.954	-12.12	-12.881	-14.424	-12.565	-13.048	-13.096	-12.566	-12.355	-12.142	-14.186	-12.595	-12.914	-12.667	-13.499	-13.026
-11.771	-13.372	-12.383	-11.653	-11.748	-11.254	-11.847	-11.401	-11.49	-11.908	-12.497	-10.502	-11.587	-11.822	-12.41	-12.236	-10.299	-12.967	-11.789	-12.829	-12.171	-10.561	-11.204	-11.36	-9.3314	-12.274	-12.001	-11.257	-12.248	-11.49	-13.132	-11.354	-11.41	-12.411	-9.8686	-12.275	-11.84	-11.807	-13.303	-12.451	-12.65	-12.599	-13.952	-11.045	-13.329	-11.341	-11.925	-11.067	-11.328	-11.154
-20.259	-21.444	-20.26	-19.994	-21.485	-20.367	-19.756	-20.06	-20.02	-19.89	-20.611	-20.347	-21.003	-19.253	-20.389	-18.713	-20.318	-22.122	-19.944	-20.196	-19.162	-21.742	-20.349	-22.228	-21.999	-20.496	-20.818	-19.565	-21.042	-22.994	-21.694	-22.096	-20.429	-22.095	-21.656	-19.396	-20.48	-20.982	-20.358	-21.559	-22.33	-20.437	-20.592	-22.066	-21.733	-21.166	-21.748	-20.288	-18.648	-21.633
-12.937	-11.436	-13.172	-12.692	-13.438	-12.132	-13.615	-12.949	-12.609	-12.357	-13.493	-13.875	-13.602	-12.041	-11.18	-14.795	-14.899	-13.418	-12.323	-13.423	-12.012	-12.163	-12.703	-13.016	-12.877	-12.769	-14.047	-14.591	-12.298	-12.8	-11.702	-13.033	-12.84	-11.745	-13.882	-11.241	-11.686	-12.738	-10.959	-11.579	-12.796	-13.561	-11.91	-14.151	-11.946	-12.208	-14.559	-13.358	-11.967	-11.693
1.1116	1.071	2.7452	-0.2578	0.9176	1.4122	0.010385	-1.1681	1.4461	2.1241	1.653	-0.12063	0.63951	1.2702	0.39121	0.35503	0.90978	1.2708	0.11535	1.2725	-0.033735	2.1284	0.013609	-0.14803	0.277	2.6656	3.4198	0.56585	-0.84401	3.239	2.1338	2.3057	1.8542	1.2126	0.84128	-0.21868	2.5318	0.84296	1.8761	1.3775	0.48692	0.76965	1.2524	1.0515	1.5919	1.9484	0.95667	2.412	1.0108	0.91556
-8.6865	-10.168	-10.826	-11.37	-10.565	-11.034	-10.477	-7.8577	-11.682	-10.475	-11.202	-10.552	-10.863	-10.863	-11.277	-10.925	-10.807	-10.312	-11.766	-10.42	-11.444	-11.225	-10.024	-12.033	-11.543	-11.825	-9.8962	-11.397	-11.035	-9.7896	-8.9613	-9.3056	-9.5435	-10.6	-10.69	-11.442	-10.163	-10.569	-10.426	-10.13	-10.878	-10.617	-9.8133	-11.49	-10.371	-11.285	-10.501	-11.043	-10.475	-11.059
0.5075	-0.20587	1.4931	2.2667	2.329	0.69601	1.8488	1.646	-0.59853	1.6711	0.95617	0.96827	0.52608	-0.17113	0.99845	-0.13851	1.7228	1.4744	0.57126	1.4781	1.6381	0.70891	1.5961	2.1318	1.8703	1.1563	0.6156	1.7611	1.269	1.7234	0.91049	1.1466	-0.08936	1.9076	-0.078155	0.34544	1.8757	2.3257	-0.28828	1.0826	0.46474	1.3079	0.63556	0.14123	-0.0004517	0.70089	2.2055	2.2114	0.78748	1.6158
7.6553	8.1487	8.6093	8.4413	8.7121	8.7189	8.5438	7.7732	10.322	9.3143	8.9458	9.0638	8.3966	7.2794	9.7901	10.004	8.8731	9.3888	9.7766	8.0804	8.9286	10.304	10.063	8.501	7.605	8.0299	9.184	9.657	8.8335	9.9805	9.0845	8.2745	8.9409	9.0645	8.149	7.4806	9.1442	9.5579	8.5413	9.599	7.8944	9.4703	9.1257	8.1485	8.0301	8.1792	8.2818	7.9597	7.9596	8.4709
-14.075	-13.678	-13.138	-12.701	-14.351	-13.48	-12.785	-12.489	-11.703	-13.98	-13.366	-11.765	-12.26	-11.773	-13.873	-13.215	-12.254	-12.16	-14.53	-13.091	-12.981	-13.769	-13.978	-13.545	-11.682	-13.829	-11.987	-13.354	-13.867	-13.5	-12.564	-13.161	-12.592	-13.687	-12.723	-11.733	-14.157	-14.762	-12.909	-12.995	-10.956	-14.327	-12.381	-11.681	-13.499	-13.399	-12.664	-14.175	-14.081	-11.637
-3.2975	-3.1514	-2.5971	-1.949	-3.2778	-2.4475	-1.4896	-4.3956	-2.4883	-3.0369	-3.0806	-1.3681	-2.6913	-2.0383	-2.3491	-0.90567	-2.1251	-2.1545	-4.024	-2.093	-1.9637	-0.94293	-2.497	-2.3572	-1.2117	-1.8591	-1.9024	-2.8272	-2.4281	-2.9043	-2.6592	-1.8915	-3.0118	-2.5359	-2.7406	-2.8277	-1.547	-1.6042	-2.4433	-1.8105	-0.93528	-1.6529	-2.6539	-3.0521	-1.307	-1.6494	-2.1485	-2.2418	-3.7216	-2.9353
-0.50236	0.079988	-0.11942	-1.27	0.482	1.7753	-0.27862	-1.3317	-0.25445	-0.79202	-1.4585	-1.9665	-1.593	-0.27813	0.31752	1.3256	1.2172	-0.84608	0.16522	-1.0295	0.86741	-0.43794	-0.68217	0.46678	-0.3305	-0.39876	0.2326	-0.26097	-0.64697	-1.2669	0.5026	0.72117	0.784	-0.35481	-0.94062	0.35479	0.71991	-1.1248	-0.90266	-2.6504	-0.58257	-1.1253	0.68605	-1.5538	-0.26066	1.0812	0.092469	0.16584	0.1734	-1.806
-11.337	-12.043	-10.586	-11.778	-12.468	-12.496	-12.627	-11.175	-10.766	-11.444	-11.535	-11.87	-11.133	-12.927	-13.287	-11.395	-13.14	-10.769	-11.135	-12.12	-11.381	-11.38	-12.011	-11.996	-9.3919	-11.992	-12.335	-12.272	-12.304	-11.605	-11.735	-11.15	-11.183	-11.412	-11.936	-12.431	-12.575	-11.25	-11.203	-12.369	-12.094	-11.615	-11.671	-11.778	-12.382	-12.501	-10.724	-11.849	-12.309	-12.033
-11.612	-10.8	-10.584	-9.7495	-10.49	-10.571	-11.067	-11.308	-10.628	-10.414	-11.608	-9.6647	-11.269	-9.2359	-11.363	-10.112	-9.9175	-10.761	-11.518	-10.783	-10.938	-12.014	-12.286	-9.0907	-11.633	-11.576	-11.293	-9.7665	-10.397	-9.2034	-10.448	-11.171	-12.288	-10.581	-11.113	-9.5503	-11.379	-11.562	-11.68	-9.106	-12.313	-8.2356	-11.958	-11.22	-9.5386	-10.528	-9.1572	-9.8159	-10.422	-11.24
-23.509	-23.092	-20.734	-21.472	-21.487	-21.679	-21.463	-23.133	-22.66	-21.694	-23.861	-21.735	-21.822	-24.706	-23.372	-22.55	-21.721	-21.029	-21.849	-22.176	-21.564	-22.671	-21.821	-22.256	-22.213	-22.27	-22.281	-21.512	-22.519	-21.416	-22.183	-20.503	-21.952	-22.074	-22.141	-23.379	-23.276	-20.796	-22.153	-22.218	-22.247	-22.005	-19.502	-21.747	-21.521	-21.539	-22.115	-22.276	-23.689	-21.207
-2.6541	-2.5284	-3.2648	-1.7257	-3.9569	-2.2334	-2.8245	-2.4287	-2.1108	-3.2056	-4.2406	-4.0932	-2.5965	-2.5003	-4.9583	-2.7332	-3.4903	-3.3875	-3.808	-3.4667	-3.9187	-2.9769	-2.7247	-2.6796	-2.3941	-3.4726	-3.4689	-3.8868	-2.7928	-3.4235	-2.6368	-2.75	-2.6312	-4.1214	-1.9393	-4.1856	-3.1781	-2.611	-5.4408	-4.6767	-3.1733	-3.8947	-2.3684	-2.9872	-2.3423	-4.4901	-2.7199	-3.0062	-1.9392	-3.3201
-1.2892	-2.5597	-2.3751	-4.1858	-2.7541	-2.6965	-2.584	-2.3194	-3.2085	-3.0134	-4.5224	-1.3513	-3.8643	-3.3421	-3.1538	-3.4181	-3.3404	-3.8787	-2.5283	-2.742	-2.7771	-2.2429	-3.1792	-1.9707	-1.8241	-2.7992	-3.1558	-4.8983	-1.8455	-3.9002	-3.0265	-3.5063	-2.6523	-3.2025	-3.441	-4.4568	-4.3921	-2.3389	-5.1169	-2.025	-2.5247	-3.5782	-2.0792	-2.6444	-1.9434	-3.6966	-2.8822	-0.87323	-2.2241	-4.0964
6.5911	7.2702	7.9019	7.711	7.9265	8.4023	7.1473	8.7669	8.4331	7.7202	7.1732	7.7079	7.7439	9.1229	7.4573	7.7598	6.6775	8.3896	8.9026	8.5889	8.1041	7.7194	7.3454	7.4327	8.3565	7.5659	6.8316	8.5129	8.0801	8.4402	9.385	7.4317	7.3606	8.6799	8.9245	8.6346	10.663	9.6582	8.0061	7.9542	8.2691	7.7153	8.4378	6.2207	7.2886	9.2961	8.4551	8.1819	6.9769	8.0409
0.11526	-2.1575	-1.2849	0.047033	0.034318	-1.2344	-2.0997	1.0771	-1.234	-1.4281	-0.20967	-1.181	-1.1171	-0.53997	-1.291	-0.24933	-1.516	-0.71652	1.4626	-0.97503	0.056799	-1.5438	-0.079547	0.302	-1.3937	-1.2198	-1.7184	-0.5711	-0.86143	-0.39039	-0.37686	-0.81964	-2.5591	-1.5477	-1.2521	-2.7226	-0.58312	-1.6424	-0.74787	-0.76384	-0.98485	-1.3973	-0.48728	-1.704	-0.015253	-3.078	1.8073	-0.87709	-2.3283	-0.60374
8.2035	7.6095	8.2864	9.3957	9.0382	8.4675	10.257	9.1374	8.3278	9.8112	8.2978	9.2317	8.8643	9.1661	6.7709	8.6981	8.6014	9.9902	6.9149	8.2177	9.2955	9.7806	7.9677	8.9824	8.7514	7.2086	8.7202	7.2019	9.5956	7.3038	8.8068	8.0952	8.4678	7.1689	9.2113	7.9449	8.6612	7.5788	6.7124	7.8479	8.6759	8.0652	7.9709	8.7445	8.856	9.5772	7.4268	9.4129	8.8976	8.9344
2.9399	3.2831	3.6168	4.0461	3.4616	4.2869	4.971	3.8203	5.8517	3.497	3.0632	4.7357	4.207	5.5412	3.4827	4.5452	3.4205	4.1456	4.8236	2.6935	3.3649	4.0742	3.5891	4.7102	3.5582	4.8792	4.836	3.4711	4.1136	4.217	4.7529	3.872	3.8047	4.2536	3.6531	3.8454	3.9815	4.4171	3.9315	4.0162	4.3285	3.5496	4.7113	5.5438	3.5893	3.3661	4.7825	4.2513	4.0583	5.6684
0.97204	0.50263	-0.7423	-0.57005	-0.52305	-0.95289	0.53418	0.92459	-0.65549	0.21293	-0.44795	0.49555	-0.66972	-1.1599	-0.65778	-0.0070853	-0.16903	1.4874	-0.25854	0.20888	-0.4165	2.0813	0.86982	-0.98467	-1.5544	-0.6411	-0.012287	-0.20909	0.59467	0.57361	1.4964	0.76955	-0.45366	-0.37525	1.571	0.054393	-1.3028	0.17075	-0.64102	0.19116	1.1417	0.54459	-0.57092	-0.72178	-1.2242	-0.80822	-1.1662	1.1335	0.57225	1.3359
-2.2181	-2.3687	-1.7141	-4.2169	-5.0354	-2.3135	-1.7398	-4.1097	-4.466	-4.1913	-3.5833	-3.6276	-3.5776	-3.4934	-3.9159	-1.7637	-3.4139	-3.5889	-1.9284	-2.4626	-2.8283	-2.8422	-3.3225	-2.9778	-2.6203	-2.5861	-2.1756	-3.8716	-3.0461	-1.9715	-3.851	-3.3229	-2.5397	-2.0245	-4.4943	-3.3362	-1.9503	-1.1554	-2.71	-3.0339	-3.1006	-4.073	-3.1526	-3.9645	-3.9717	-3.7416	-5.7073	-2.7673	-2.6706	-2.9081
-4.7941	-6.0702	-4.4381	-5.1516	-3.7127	-4.5699	-6.0921	-5.3637	-5.9489	-3.7245	-4.8163	-4.9578	-4.7289	-5.822	-3.6653	-5.9092	-6.9202	-3.398	-5.3298	-4.9199	-4.7567	-3.5989	-3.7009	-5.1631	-4.7414	-7.3603	-5.0168	-6.6605	-5.9027	-5.0715	-5.5985	-5.3979	-3.9198	-5.588	-4.1386	-4.4014	-7.109	-5.329	-5.3975	-4.9453	-6.2855	-4.9307	-4.2796	-3.6664	-6.4574	-4.6497	-4.6197	-5.374	-5.3044	-5.9446
-2.1214	-1.1372	-2.9566	-1.4421	-1.0086	-1.2272	-2.3874	-2.9948	-0.67831	-1.7079	-2.2986	-0.93551	-1.5909	-3.0239	-2.3767	-0.78132	-2.2414	-1.241	-1.7806	-1.9557	-0.85816	-1.2097	-1.8055	-2.716	-1.6717	-0.77491	-1.4715	-1.7821	-2.393	-2.4259	-1.5516	-1.5343	-1.6698	-2.076	-1.9061	-1.8831	-2.3228	-1.6527	-2.0959	-1.7311	-1.2444	-1.6101	-1.4581	-2.2167	-0.92194	-3.7216	-3.3374	-0.66939	-2.7698	-1.1054
-0.053599	-0.35065	0.2163	0.60663	0.079916	0.49855	0.93981	0.19733	-0.31953	-0.70417	-0.85625	0.32362	0.72919	-0.10062	0.17211	0.42654	0.32183	1.3363	-0.52515	0.0038962	0.35469	-1.0122	-0.93631	-0.72673	-1.1938	1.5927	0.51837	-0.16706	0.19073	-1.1315	0.060706	0.10231	-0.13032	-1.8624	-1.1441	1.4158	0.64966	1.2048	0.455	-0.57871	0.28784	2.2204	0.1491	-0.90154	-0.31155	0.53038	-0.40406	0.53998	0.47861	-0.12226
1.2076	2.5548	2.3254	1.8646	1.223	3.1673	1.88	0.9474	2.3163	3.499	1.3489	3.1224	1.7733	2.1026	2.7239	3.2489	2.4639	2.0254	3.1492	3.9398	2.7492	2.3718	3.7162	2.9891	3.4889	2.3808	2.9453	3.0618	1.9865	3.0585	1.6003	4.8376	3.1658	4.3826	3.193	1.7543	3.6786	2.9975	3.2126	1.4468	2.7959	2.3793	3.2373	2.3204	3.5734	1.4029	2.186	3.0556	1.3103	2.2885
-4.7271	-5.1938	-4.4363	-3.4796	-3.4791	-6.3448	-5.5932	-4.9445	-3.6752	-4.7754	-3.7507	-5.7393	-5.3305	-5.2954	-4.8201	-4.064	-5.3922	-5.0315	-5.1866	-6.3433	-4.6983	-5.3201	-4.3679	-4.9692	-5.3896	-5.5741	-4.857	-4.315	-5.3854	-3.0726	-5.2115	-5.2268	-4.2843	-4.5205	-5.1958	-6.1189	-4.9739	-4.4308	-3.9454	-5.6221	-4.9731	-4.8161	-4.9798	-3.9284	-5.3811	-3.4737	-3.7218	-5.4469	-5.2287	-5.0415
-11.857	-10.137	-11.435	-11.789	-11.151	-12.986	-11.487	-10.87	-10.761	-11.66	-10.986	-10.594	-10.202	-10.809	-11.772	-11.104	-10.022	-11.565	-12.998	-11.709	-11.1	-10.268	-9.8664	-10.78	-11.406	-11.674	-11.697	-11.138	-8.9614	-11.294	-10.304	-11.019	-10.464	-12.642	-11.533	-9.9301	-10.274	-10.493	-11.432	-10.352	-10.75	-11.533	-9.7284	-10.161	-11.373	-12.814	-11.853	-11.422	-9.5477	-10.238
-3.6464	-2.4723	-4.8361	-3.5468	-3.7686	-2.9215	-3.7146	-3.7025	-5.3752	-3.0046	-5.7963	-5.5869	-2.9138	-3.0736	-4.6111	-5.0171	-3.1057	-3.7388	-4.4663	-2.147	-4.9571	-4.48	-5.368	-3.6408	-5.6981	-5.2352	-3.8022	-5.2258	-5.2873	-3.0695	-4.3222	-5.0827	-5.6724	-5.0649	-5.2226	-3.746	-4.298	-4.5072	-4.4132	-5.0902	-3.9785	-3.8436	-4.5866	-5.2251	-3.4392	-4.8814	-4.3277	-4.4514	-4.2522	-4.6431
-2.1043	-1.7128	-2.1686	0.45217	-1.8706	-0.53611	-0.93377	0.31658	-3.6653	-0.72136	-2.414	-0.40345	-0.21523	-3.0426	-0.38291	-1.8401	-0.9484	-2.7901	-1.2468	-0.13868	-1.5122	-0.42715	-1.2289	-1.5654	0.12404	-1.5107	-0.25139	-1.4048	-0.89388	-0.84988	-2.8531	-1.794	0.35524	-1.3082	-1.8442	-2.3977	-1.7176	-0.85627	-1.4714	-2.4876	-1.9026	-2.0222	-0.6926	-0.42429	-0.32295	-0.62266	-1.3256	-1.1916	-2.1093	-1.0508
-10.541	-11.835	-9.7825	-8.7703	-8.6516	-10.131	-10.134	-8.962	-8.2489	-9.8309	-10.455	-9.8006	-9.5775	-8.6744	-8.3077	-8.4598	-7.8927	-10.784	-7.458	-8.6658	-7.8414	-9.0208	-8.7433	-9.782	-8.9694	-10.429	-9.2564	-8.0428	-7.8962	-10.49	-10.767	-8.2405	-10.255	-9.0534	-9.4885	-9.1509	-10.382	-8.5257	-9.3607	-8.6673	-9.2237	-9.8014	-9.3183	-8.6992	-8.0417	-9.6954	-9.5859	-9.3288	-9.5341	-7.537
2.6312	1.5757	0.6567	0.3963	1.8323	0.8844	0.68955	-0.23604	0.99245	2.1736	0.67613	1.3666	1.7674	0.37895	0.25834	3.454	1.7008	0.60422	2.4921	1.1314	3.0841	1.6214	1.3697	0.12612	0.59582	1.4133	0.03473	2.677	1.1497	1.0487	-0.22792	0.10423	1.0647	0.78747	1.3785	-0.049198	0.69736	2.1161	3.3632	0.08964	0.91681	1.4704	1.4492	1.0255	2.149	0.64667	1.0911	1.4332	2.6204	0.2081
-14.9	-14.649	-14.222	-15.792	-14.257	-13.241	-16.74	-13.811	-14.809	-13.05	-15.243	-13.989	-14.708	-14.493	-13.366	-14.133	-13.308	-16.438	-16.176	-14.701	-14.39	-15.054	-14.246	-15.371	-14.654	-15.212	-14.672	-13.524	-12.703	-14.66	-15.412	-14.392	-14.464	-14.697	-15.36	-15.249	-15.72	-15.676	-14.322	-15.876	-14.605	-15.684	-15.048	-14.523	-14.335	-13.395	-15.169	-15.084	-15.021	-16.139
0.37909	0.26262	-0.14566	1.3729	1.6877	-0.6203	-0.0037555	0.58683	-0.80575	-0.70597	-0.5656	-0.38255	-0.11161	-0.095731	-0.2016	0.28233	-0.23463	-0.76938	0.24877	-0.25315	0.67293	-0.46859	-0.32261	-0.77906	0.41702	0.71495	-2.1012	-1.2941	0.54455	1.7853	-0.27456	-1.6473	0.30545	-1.2724	-1.3051	-0.49681	0.7144	0.095761	0.64017	-1.0147	-0.47282	-0.051417	0.073129	-0.95093	-0.83227	-0.50352	-0.25028	-1.169	0.72152	-0.16203
-4.6812	-5.1411	-6.4033	-5.2683	-4.9641	-6.1801	-4.2313	-4.1968	-5.0107	-4.2062	-5.1234	-5.0309	-5.8021	-4.44	-5.6205	-5.2394	-5.2779	-4.9629	-5.4455	-5.2678	-5.8224	-5.4258	-5.5517	-6.0014	-3.8845	-3.3361	-4.6555	-7.3936	-6.0665	-4.6535	-3.7089	-5.4852	-4.1918	-2.9984	-5.1601	-4.0047	-6.0867	-5.0486	-6.1095	-5.0399	-5.2921	-4.5857	-7.5611	-6.3289	-5.5792	-5.5042	-4.9163	-5.0323	-4.3399	-6.6339
-3.8917	-3.2146	-4.0753	-4.7297	-3.8505	-4.8011	-4.475	-4.2764	-1.8553	-3.4437	-2.3145	-4.006	-5.209	-2.5672	-3.3846	-3.2955	-3.7403	-3.2981	-3.6374	-3.0368	-3.4348	-3.9964	-4.5237	-3.9991	-3.3751	-4.6218	-3.6272	-3.9822	-4.4033	-4.049	-4.7627	-5.4144	-3.4191	-3.0884	-3.1118	-3.4662	-3.8181	-2.7831	-4.0026	-2.9439	-4.3664	-3.6837	-3.747	-4.5685	-5.0344	-3.0299	-2.6427	-4.3361	-3.7721	-3.4182
-24.111	-22.008	-21.516	-21.976	-21.734	-20.604	-22.928	-23.42	-23.216	-23.482	-20.961	-21.977	-22.264	-23.133	-23.158	-23.189	-23.141	-22.147	-23.003	-23.393	-22.296	-21.427	-22.161	-20.47	-23.143	-23.994	-21.394	-21.538	-21.556	-20.858	-23.176	-21.34	-21.726	-20.991	-22.595	-21.323	-22.7	-23.19	-21.603	-21.622	-21.536	-21.897	-21.925	-21.707	-22.175	-23.504	-21.992	-22.73	-20.594	-22.334
-13.197	-11.254	-13.193	-12.995	-14.283	-12.55	-12.64	-12.589	-13.659	-11.231	-13.747	-12.953	-12.399	-12.957	-12.095	-12.718	-11.983	-13.271	-12.263	-11.6	-13.151	-12.734	-11.823	-14.288	-13.108	-12.49	-11.934	-11.728	-11.709	-13.283	-12.555	-13.377	-13.109	-12.429	-12.231	-14.438	-12.012	-12.611	-12.315	-13.013	-13.955	-12.941	-13.048	-14.052	-14.392	-11.986	-11.783	-12.211	-12.686	-14.193
-11.082	-9.5582	-8.0429	-9.7119	-10.609	-8.7845	-9.6235	-9.3305	-8.9197	-9.9064	-9.6864	-8.9043	-9.7403	-8.5006	-10.143	-9.7843	-9.4818	-8.6007	-9.6538	-9.9555	-10.592	-11.248	-10.219	-10.781	-10.219	-10.28	-9.0827	-9.4221	-11.341	-8.3779	-10.39	-9.6018	-8.1363	-8.8786	-9.5068	-8.6966	-9.7095	-10.137	-10.235	-9.1182	-9.2185	-9.544	-9.7992	-7.7253	-9.5531	-9.9462	-10.225	-8.5369	-10.252	-11.19
-7.7657	-7.1663	-6.7655	-6.5814	-8.2422	-7.2504	-9.122	-7.4199	-5.9813	-6.9189	-7.6982	-7.9166	-6.8425	-5.8874	-7.7783	-8.729	-7.6374	-7.4133	-6.2117	-6.5929	-6.639	-8.1735	-9.0174	-8.2959	-7.1774	-7.5762	-7.1089	-8.1618	-8.248	-7.9141	-7.5597	-7.5524	-7.6005	-7.8625	-7.9587	-8.0645	-7.9687	-7.037	-6.6986	-7.6141	-8.4187	-6.9585	-7.8142	-6.4289	-7.8672	-7.4657	-6.6076	-7.9246	-8.4549	-7.9821
-22.064	-21.349	-21.158	-21.789	-22.673	-21.636	-22.498	-22.012	-21.571	-23.157	-24.043	-23.302	-21.821	-23.571	-22.83	-23.411	-21.466	-22.683	-22.893	-23.04	-21.55	-21.35	-22.385	-22.882	-21.18	-22.911	-23.561	-22.67	-23.25	-21.606	-22.868	-21.219	-21.436	-22.269	-20.741	-22.095	-23.641	-21.285	-21.28	-22.078	-21.071	-22.838	-23.439	-22.402	-21.901	-21.787	-22.995	-21.129	-21.601	-22.872
-11.43	-12.343	-11.71	-13.009	-13.976	-13.738	-13.935	-13.338	-12.331	-13.849	-11.889	-13.069	-11.449	-14.085	-11.698	-11.591	-12.057	-13.385	-11.54	-13.132	-12.722	-13.825	-11.103	-11.601	-13.384	-12.779	-12.847	-11.625	-13.616	-12.813	-12.808	-11.534	-13.085	-11.75	-10.671	-13.849	-11.515	-12.007	-11.869	-13.434	-13.273	-13.289	-13.303	-12.947	-12.594	-11.498	-12.692	-12.872	-11.683	-12.352
-9.1289	-8.5571	-9.5714	-9.1708	-7.3362	-7.8383	-9.2824	-7.8428	-9.2322	-8.5221	-7.8495	-7.9835	-8.639	-10.299	-10.291	-9.384	-9.2913	-9.9509	-8.4835	-9.7542	-10.04	-9.1758	-8.2898	-7.6801	-8.9908	-10.004	-8.192	-7.9153	-9.9819	-8.7612	-6.6133	-7.7691	-9.401	-9.031	-10.294	-8.208	-9.443	-9.5812	-8.2861	-7.4237	-8.8912	-8.8666	-8.5425	-10.025	-8.5749	-9.5075	-9.0886	-9.308	-7.9816	-9.2838
-3.4927	-5.2436	-5.5413	-5.5703	-4.1248	-5.2709	-3.9034	-5.12	-4.3977	-5.9187	-4.6558	-4.0183	-3.9449	-3.4458	-2.838	-4.8175	-4.4464	-4.3663	-5.7555	-4.3988	-5.2559	-4.774	-4.8401	-5.3584	-3.9748	-5.1862	-4.339	-4.5649	-5.133	-4.5054	-5.0094	-5.1259	-5.1236	-4.8498	-5.1633	-6.3979	-5.7951	-4.1937	-5.93	-4.6122	-3.8079	-5.9542	-3.7124	-5.0963	-4.7111	-4.5922	-4.7727	-5.7555	-3.6893	-4.2978
-21.079	-21.823	-21.068	-22.253	-24.906	-20.845	-21.308	-23.098	-22.783	-22.113	-23.262	-21.577	-22.441	-21.276	-21.893	-20.775	-24.188	-21.964	-22.467	-22.643	-22.572	-21.263	-23.942	-23.579	-22.647	-22.865	-21.078	-22.402	-22.276	-22.422	-21.338	-21.439	-22.196	-22.909	-22.289	-23.696	-22.021	-20.337	-20.851	-21.459	-21.577	-23.104	-24.489	-22.139	-23.65	-21.512	-22.406	-22.259	-22.568	-22.281
-3.2282	-2.1716	-2.821	-3.4552	-2.1283	-3.0934	-1.5961	-3.9558	-2.8499	-2.5087	-2.5619	-2.8837	-2.1558	-1.1505	-3.3513	-1.1536	-3.0422	-2.112	-2.3792	-3.5209	-3.3189	-1.9804	-3.1236	-1.9056	-4.2462	-2.3153	-2.2651	-2.1608	-2.5183	-2.1385	-2.4307	-2.2746	-1.2744	-4.2947	-2.211	-1.2721	-4.5315	-1.776	-2.0695	-3.1009	-0.80769	-2.193	-1.9279	-1.5072	-2.4909	-2.2737	-3.0613	-3.0041	-3.1057	-2.7561
0.16198	-1.5948	0.19625	-2.1559	0.07528	-1.2716	-1.0204	-0.091185	-3.3935	-2.6919	-3.5243	-1.02	-1.1702	-1.5921	-1.2566	-1.8979	-0.62402	-1.6262	-1.1594	-1.0631	-1.1393	-1.0122	-1.2273	-0.81065	-0.76502	-0.86824	-2.1643	-2.2299	-1.1516	-1.8736	-1.403	-1.1842	0.17355	-1.0835	-0.68732	0.37445	0.57487	-2.056	-2.3273	-0.016205	-2.4306	-0.14153	-2.2081	-2.7046	-1.19	-1.6982	-2.0128	-0.82685	-2.4837	-2.8178
-10.327	-12.916	-10.72	-10.736	-9.4804	-11.184	-13.325	-11.448	-11.582	-10.359	-11.231	-12.696	-14.217	-11.743	-12.163	-11.308	-11.724	-11.695	-11.967	-13.051	-12.214	-9.8919	-11.942	-12.778	-10.563	-12.885	-11.292	-10.378	-13.324	-12.946	-11.221	-11.638	-10.941	-11.984	-12.251	-11.225	-12.112	-10.746	-12.219	-12.595	-12.512	-11.7	-11.18	-11.587	-12.271	-12.012	-13.326	-11.269	-13.435	-12.581
7.6452	7.6934	6.8839	8.377	7.3615	7.4672	8.5414	8.7699	7.3666	7.8923	8.7427	7.5759	7.598	6.5491	7.9157	7.841	8.5838	9.0323	8.188	8.9756	8.1613	7.6934	7.9413	8.2019	6.8068	8.8102	7.7969	7.5942	7.9497	8.2368	9.1168	7.5001	8.0957	7.8531	6.7638	7.3887	6.3525	8.8094	8.2457	8.8629	6.4323	7.2985	8.2695	9.9575	8.2235	9.1057	8.902	8.0404	8.6957	9.5205
-12.483	-12.803	-13.43	-13.296	-11.929	-13.108	-11.866	-12.978	-13.204	-13.225	-12.148	-13.067	-11.986	-13.218	-12.148	-12.811	-12.885	-13.292	-13.834	-13.712	-13.246	-13.837	-13.327	-12.85	-12.922	-12.536	-14.283	-11.275	-11.658	-12.213	-11.528	-13.074	-11.746	-13.977	-13.189	-11.554	-13.018	-12.637	-13.346	-12.367	-13.032	-13.631	-12.048	-11.404	-12.709	-12.965	-13.17	-12.668	-13.251	-13.493
0.64885	0.10091	-1.4236	-0.13344	1.3743	-1.5055	-0.589	0.60328	0.24553	0.16175	0.15961	0.054209	0.072204	0.62572	-0.24357	1.2135	1.4456	0.012476	-0.47074	2.1777	1.5608	-0.047276	0.78915	0.68005	-0.60873	0.51514	-0.96817	-0.20267	-0.70469	0.28521	0.44957	0.83307	-0.44631	-0.1165	0.84083	-0.032067	-1.0441	1.562	-0.85566	0.92635	1.472	0.014301	-0.17136	0.048218	0.94357	-1.1339	0.087723	-0.82334	0.5279	-1.2453
-3.6204	-4.9899	-4.2736	-2.3735	-2.6984	-3.7866	-4.4573	-5.7194	-3.5992	-5.0841	-5.7362	-3.6884	-2.9302	-4.7438	-2.9285	-4.848	-4.5058	-3.8702	-4.6278	-5.3147	-3.4568	-3.7218	-2.3855	-2.986	-4.0737	-2.8565	-3.2983	-4.2672	-3.8051	-3.0717	-4.6437	-2.5782	-3.7029	-2.5261	-3.2764	-3.4295	-3.3634	-3.8138	-4.2978	-3.0389	-3.9304	-3.383	-4.2173	-4.2045	-3.7997	-4.0104	-5.1924	-3.0729	-4.0079	-4.1708
-9.9582	-9.7842	-9.8936	-9.6861	-10.117	-11.998	-9.5508	-10.168	-10.923	-10.799	-9.8652	-9.5281	-11.183	-10.666	-11.621	-11.439	-10.418	-10.552	-9.848	-10.859	-10.818	-10.994	-11.944	-9.7513	-9.5186	-8.615	-11.117	-8.7643	-11.619	-10.85	-10.073	-11.717	-10.429	-11.724	-11.39	-12.534	-9.5852	-11.915	-9.0961	-10.062	-10.151	-11.43	-8.8359	-10.594	-10.662	-11.464	-11.021	-11.793	-10.692	-11.512
-6.0343	-7.6366	-6.4863	-5.7531	-7.621	-6.1291	-6.2542	-7.23	-6.5585	-5.0348	-6.3432	-5.9319	-5.3643	-6.8965	-5.3605	-6.1677	-6.7869	-5.6939	-5.5775	-5.9108	-5.3142	-6.0156	-5.3185	-6.3767	-5.7544	-8.5559	-6.5873	-6.87	-5.5707	-6.6196	-6.926	-5.6508	-5.638	-4.5711	-6.1666	-7.4808	-7.2276	-5.18	-5.9912	-6.9834	-6.0892	-6.3947	-6.4019	-5.4053	-6.9859	-6.2142	-6.5883	-7.7126	-6.7039	-6.9551
-4.7698	-4.2363	-3.9117	-3.0158	-4.564	-4.3606	-3.899	-1.8491	-4.2439	-3.9156	-4.8353	-4.7249	-4.7398	-4.394	-5.3013	-5.5033	-4.6076	-6.6282	-4.3297	-4.3102	-3.7488	-4.4689	-2.5906	-4.0775	-5.5295	-5.6222	-3.9365	-4.7852	-4.0923	-5.0528	-3.9498	-3.1571	-4.4049	-3.6176	-3.0689	-3.3071	-3.1105	-4.99	-5.5153	-3.7811	-5.524	-3.8396	-2.1866	-3.4666	-3.8068	-3.6388	-4.5943	-4.3059	-5.2266	-7.0368
-6.3557	-5.011	-5.7995	-5.3537	-5.972	-4.9716	-5.3562	-4.6931	-5.4132	-5.9602	-5.5522	-4.9346	-4.5313	-4.8713	-6.6963	-6.0671	-5.8512	-7.0798	-5.2282	-5.5431	-5.7427	-6.1133	-4.778	-5.2417	-6.4748	-5.6167	-5.766	-5.0427	-5.2686	-4.7437	-5.4744	-3.8673	-5.6389	-6.6512	-4.2118	-7.2101	-5.0943	-3.3554	-6.0635	-4.5698	-6.1824	-6.5017	-4.1648	-5.3008	-6.4199	-5.6541	-5.7315	-6.5025	-6.1868	-5.2668
-0.86691	-2.4557	-0.68073	-3.0401	-1.6746	-2.4147	-1.8774	-2.478	-2.2404	-2.8967	-2.1664	-1.887	-0.90887	-2.6265	-1.8197	-4.0067	-2.9109	-2.4833	-2.1673	-3.3547	-2.4972	-3.6013	-3.1465	-1.6349	0.2426	-3.413	-1.5118	-3.1519	-4.7401	-3.1226	-2.0245	-2.537	-2.0684	-3.7479	-3.5758	-1.7169	-3.9175	-0.73744	-3.1892	-3.1251	-2.5305	-2.9267	-3.9953	-1.9807	-1.8014	-2.7879	-2.3287	-1.751	-2.1623	-3.3302
-12.78	-13.52	-12.606	-11.229	-12.066	-11.808	-12.7	-10.837	-12.489	-12.591	-14.084	-12.159	-11.493	-10.803	-12.293	-9.0585	-11.867	-12.804	-10.805	-10.337	-12.827	-12.332	-11.746	-10.619	-12.189	-12.662	-12.306	-11.466	-9.4324	-11.32	-10.089	-11.58	-13.154	-10.571	-9.9353	-12.036	-11.533	-12.941	-12.359	-12.303	-11.837	-12.936	-11.944	-12.983	-11.449	-11.007	-11.385	-13.285	-12.958	-10.666
-2.7177	-1.6875	-2.1911	-1.5284	-1.9977	-2.6253	-1.6266	-2.7383	-3.2245	-1.4058	-2.6026	-2.9281	-3.17	-2.4604	-3.4828	-4.2463	-1.4602	-2.1433	-2.6068	-0.81081	-3.6638	-3.6436	-1.9846	-2.3954	-2.2058	-2.6564	-1.6375	-2.1571	-1.0716	-2.7766	-2.4301	-3.5848	-2.3747	-2.0463	-1.4729	-3.5412	-2.6009	-2.0287	-1.9054	-2.6641	-3.1207	-3.3235	-2.398	-2.9289	-2.2428	-3.5287	-1.8932	-4.7855	-3.2471	-3.2385
-7.139	-5.5976	-6.1756	-5.8424	-7.2593	-5.4926	-4.5806	-4.9476	-7.103	-6.8288	-6.8432	-7.5493	-7.3276	-6.8033	-3.9451	-5.8761	-6.3993	-6.4359	-5.7747	-5.9471	-5.9534	-8.333	-7.1772	-5.2181	-4.6299	-7.2226	-7.9258	-6.9991	-5.4145	-6.269	-5.4914	-6.1649	-6.9584	-4.097	-4.969	-6.0959	-7.3856	-5.4187	-7.6803	-5.312	-6.0546	-4.6903	-5.1252	-7.5516	-5.5767	-6.0676	-6.1219	-3.9787	-6.5423	-7.2364
-9.6503	-8.9476	-8.7988	-8.6768	-7.2207	-10.203	-8.1248	-8.8381	-8.8301	-8.3735	-9.5791	-8.1109	-8.3087	-8.1413	-9.4992	-10.322	-9.7289	-9.3398	-9.3672	-9.8247	-8.6705	-10.033	-9.0592	-10.049	-9.5484	-11.713	-9.1048	-8.843	-7.8657	-9.1249	-7.0703	-9.4568	-9.6039	-9.9221	-8.9114	-9.156	-8.6989	-8.6164	-8.3168	-9.122	-8.7391	-9.4928	-9.2588	-9.6254	-8.9495	-10.035	-8.7471	-9.0521	-8.4504	-8.186
-3.4938	-3.6607	-4.786	-3.3871	-4.6124	-4.5011	-2.808	-1.9909	-3.6782	-2.312	-2.9031	-4.1545	-5.1179	-3.0627	-3.614	-5.1888	-2.5661	-4.2872	-5.1363	-5.5845	-3.1018	-3.615	-3.314	-3.5497	-2.914	-1.5202	-4.0411	-3.2672	-4.4115	-3.5344	-5.5004	-3.0214	-2.4947	-3.4671	-4.1071	-3.3941	-3.2095	-5.3504	-3.924	-3.7427	-3.5848	-4.476	-4.6705	-3.8374	-4.9827	-3.3333	-3.4576	-2.7558	-2.891	-3.6353
5.2295	3.7104	3.9923	1.7658	1.9681	3.9266	4.5612	3.1594	4.7107	3.1963	3.8649	4.0222	3.5563	4.4687	3.8573	2.5846	4.5482	4.2727	4.3572	4.0719	3.2452	5.7897	4.5695	4.3237	4.1889	4.0809	3.9475	6.1051	5.5138	3.1388	4.8862	2.864	5.4765	4.7863	4.1054	6.4662	4.8328	4.1692	3.356	3.7846	4.1575	3.3833	5.0637	5.4237	4.5999	3.6949	4.5461	3.3351	4.6388	3.2086
2.392	2.3193	3.3466	1.2052	2.5444	2.9342	0.98564	1.3953	2.6483	1.3591	1.4203	2.3964	3.3779	0.9415	0.2276	1.0279	0.55705	2.7476	2.5433	0.51995	1.3592	2.2241	2.6756	2.8307	0.84412	3.5616	1.5968	2.7141	2.2118	1.2519	0.49427	1.5742	1.8744	0.19236	1.3316	1.1505	3.4059	1.7164	1.9675	1.8976	2.0978	1.477	1.1655	1.6836	1.6986	1.4914	1.6179	1.2194	2.8925	1.7199
-0.40328	-1.4061	-0.047237	0.021721	-1.0475	-0.47107	0.11352	-1.8734	-1.438	-2.3232	-0.96245	-3.2654	-0.035021	-3.0835	-0.79421	-2.8052	-0.77628	-0.86366	-1.4337	-2.2824	-1.5186	-2.2591	-2.3822	-1.8129	0.36223	0.70119	-2.4793	-0.74014	-0.86996	-0.08294	-1.416	-1.3537	0.50186	-3.4187	-1.0379	-1.1964	-0.68215	-0.53821	-2.1212	-0.59956	1.7032	-0.601	-2.0223	1.3225	-1.2751	-1.483	0.59231	-0.88843	-1.4816	-1.9063
-10.823	-12.417	-11.329	-11.911	-11.549	-11.887	-10.775	-11.078	-12.006	-12.807	-12.614	-12.196	-11.085	-11.826	-13.848	-11.996	-11.421	-10.673	-10.646	-10.46	-12.053	-11.589	-10.135	-10.72	-12.467	-10.845	-11.435	-12.031	-12.255	-11.25	-12.434	-11.848	-13.45	-11.333	-11.373	-12.023	-12.254	-12.321	-10.906	-10.771	-11.298	-9.757	-11.757	-10.635	-11.471	-10.662	-12.065	-10.864	-10.539	-10.445
-0.95276	-3.4227	-2.0698	-2.07	-1.2198	-2.0787	-2.0349	-3.2698	-2.6836	-1.1632	-1.8446	-1.6291	-2.0413	-2.9354	-1.446	-2.0228	-2.3479	-1.5218	-3.0073	-3.6772	-2.9752	-1.929	-2.9678	-3.5961	-2.4356	-3.601	-2.3533	-1.9578	-1.4931	-2.5946	-3.246	-3.0106	-3.5674	-0.024505	-3.1837	-1.5642	-1.0814	-1.2374	-1.4911	-3.7615	-0.13605	-2.5142	-3.8018	-3.6082	-3.1374	-4.0957	-1.7815	-1.7774	-3.2144	-3.2023
-3.6102	-2.9115	-1.9425	-3.689	-3.9262	-3.3995	-2.6634	-2.7672	-1.3645	-3.234	-3.097	-3.2677	-2.3395	-3.4594	-3.7742	-2.1458	-3.5817	-4.0452	-2.0967	-2.22	-3.7772	-3.0463	-3.1148	-1.8128	-3.5913	-3.0337	-4.0002	-2.982	-3.129	-2.0952	-2.839	-3.2918	-2.9273	-3.5958	-3.8236	-1.6423	-3.2668	-4.044	-2.0835	-3.6923	-4.0427	-3.9422	-1.918	-2.8989	-4.4247	-2.9301	-4.479	-4.2197	-4.3432	-3.05
1.2495	2.8053	2.6969	2.4819	2.6547	2.0781	1.8529	2.5152	2.462	2.6736	3.4195	3.0053	0.83566	0.8389	1.4636	0.25592	3.8865	2.4254	-0.18051	2.4242	1.4887	2.2983	2.3133	1.9721	1.9954	1.3179	0.60199	1.6038	-0.50326	1.567	0.95434	1.2717	1.1502	2.5451	0.50577	3.0241	2.0602	1.9012	2.7325	2.6256	2.511	1.2976	0.63325	0.63351	1.0557	1.849	2.6886	3.2008	1.3453	1.0117
-11.6	-10.332	-11.247	-12.369	-11.672	-12.824	-10.549	-11.535	-11.425	-11.866	-10.844	-11.204	-12.26	-11.722	-10.676	-11.076	-12.341	-10.447	-12.198	-11.444	-11.446	-11.214	-11.058	-11.512	-12.77	-11.048	-11.846	-12.15	-12.014	-11.103	-12.007	-10.984	-11.669	-11.201	-10.359	-10.249	-11.08	-10.613	-10.896	-10.954	-12.612	-12.686	-11.553	-12.651	-9.9809	-11.909	-11.429	-11.973	-11.058	-10.415
-3.1203	-3.3405	-3.3189	-3.7475	-2.5087	-3.9544	-4.6254	-2.183	-3.4187	-3.0149	-3.0784	-4.1885	-3.4791	-3.8928	-3.5509	-4.3982	-2.3668	-3.8253	-3.8764	-3.2642	-4.1463	-3.1414	-1.7386	-2.8194	-1.6319	-2.2463	-4.1649	-3.0609	-2.5883	-3.3074	-3.9157	-4.5021	-3.7978	-2.3554	-3.3624	-3.1398	-3.9314	-2.9473	-3.0431	-3.3079	-3.9805	-1.4415	-3.7886	-3.6319	-4.1201	-3.7627	-2.6722	-3.4626	-2.3338	-1.431
0.55895	-2.0569	-0.49386	-1.2088	-1.7906	-1.1072	-0.25383	-1.2013	-2.6831	-0.31119	-2.6605	-0.42718	-0.49998	-0.73796	-2.4247	-1.9029	-1.2507	-1.4988	-2.2149	-2.1928	-0.22513	-0.66336	1.0915	-1.1292	-1.0895	-1.1295	-2.5166	-1.3537	-2.4948	-1.8295	-2.2085	-1.1292	-0.22314	-0.43737	-1.6806	-1.0068	-0.78091	-1.2932	-2.3364	-0.7097	-1.6195	-0.45182	-1.015	-1.7771	-0.67981	-1.6807	-0.64308	-2.8327	-0.71259	-1.042
-1.7924	-3.5034	-2.5105	-3.6779	-1.5483	-2.9886	-3.5425	-0.15134	-3.6707	-3.2658	-2.162	-2.3897	-2.832	-2.8154	-2.257	-3.0454	-2.3091	-3.1107	-1.0975	-2.2636	-4.0118	-3.1313	-3.0744	-3.2564	-3.0326	-2.7648	-5.0134	-2.4929	-3.3274	-3.6916	-2.0915	-1.9513	-2.3575	-3.5388	-3.6434	-4.0004	-3.0343	-3.0573	-2.3673	-3.7574	-1.4936	-3.0708	-0.64932	-3.521	-2.2459	-1.6454	-3.4091	-3.5105	-2.3786	-2.4425
-13.293	-14.148	-13.981	-13.688	-15.392	-14.495	-13.89	-14.58	-14.649	-13.971	-14.612	-15.244	-15.784	-13.328	-13.04	-14.502	-12.555	-14.027	-15.738	-16.336	-15.411	-15.312	-13.772	-15.316	-14.75	-13.221	-13.87	-13.662	-14.455	-13.353	-15.666	-14.412	-13.698	-15.578	-14.763	-15.86	-14.695	-14.074	-14.861	-14.033	-14.028	-13.479	-14.549	-14.492	-13.887	-14.19	-13.872	-13.826	-13.225	-14.68
-3.0807	-6.7481	-3.8927	-5.1664	-3.2889	-4.1894	-5.212	-4.93	-3.2802	-4.799	-3.509	-4.1962	-2.8341	-4.6357	-4.4034	-5.0621	-4.0777	-5.2765	-3.0917	-4.66	-3.6002	-5.1794	-5.0973	-3.6899	-4.3122	-4.6114	-5.4867	-6.285	-3.5628	-2.6158	-5.2624	-5.2652	-2.8173	-3.9511	-5.0532	-2.9879	-3.9834	-3.7417	-3.5941	-4.1176	-2.6208	-3.4677	-4.3303	-5.6958	-3.3313	-4.2174	-5.4422	-4.7423	-4.356	-3.1814
-10.811	-10.325	-11.786	-11.815	-10.7	-11.285	-10.337	-11.175	-11.087	-9.5124	-12.402	-10.977	-11.783	-11.93	-11.262	-10.268	-10.084	-9.9683	-10.786	-10.886	-11.446	-9.4781	-11.323	-10.093	-10.653	-12.443	-11.793	-10.865	-10.679	-11.709	-11.181	-9.0362	-12.407	-10.669	-10.987	-10.48	-10.525	-9.9857	-11.51	-10.948	-9.9261	-11.273	-10.5	-10.335	-11.093	-10.681	-11.843	-11.798	-12.864	-11.639
-13.936	-13.727	-13.493	-13.948	-12.09	-12.95	-13.32	-14.532	-12.442	-12.382	-13.244	-14.427	-13.377	-12.507	-14.322	-12.757	-15.107	-12.267	-15.184	-14.219	-13.315	-12.982	-13.678	-11.94	-14.319	-12.318	-13.373	-12.785	-13.661	-13.701	-13.355	-13.171	-13.35	-14.41	-13.958	-14.252	-12.075	-13.684	-11.923	-12.409	-13.113	-13.246	-14.617	-11.938	-12.691	-14.248	-13.77	-12.935	-14.039	-13.509
-12.358	-13.285	-10.716	-11.059	-12.265	-11.336	-11.97	-10.289	-12.16	-12.139	-11.152	-12.117	-10.98	-11.713	-11.4	-11.606	-12.256	-10.1	-13.633	-12.463	-11.056	-12.596	-11.706	-11.004	-12.078	-10.638	-11.905	-11.334	-11.693	-10.863	-10.777	-12.566	-11.186	-11.207	-11.524	-11.041	-10.853	-11.415	-12.967	-10.957	-12.411	-12.391	-12.968	-12.721	-12.669	-10.448	-12.798	-10.536	-12.553	-11.154
-11.108	-11.549	-10.042	-10.977	-12.099	-11.051	-12.276	-10.512	-11.385	-9.8581	-11.197	-11.949	-12.677	-11.716	-12.484	-12.73	-12.008	-12.163	-12.723	-10.657	-10.897	-11.42	-10.701	-12.39	-11.372	-11.405	-12.024	-11.562	-11.962	-10.245	-12.96	-12.948	-11.361	-10.781	-12.397	-11.103	-11.657	-10.918	-12.349	-12.219	-12.031	-11.395	-11.793	-11.094	-10.807	-11.457	-13.116	-11.947	-12.701	-10.969
5.0186	6.3724	6.3314	5.4956	4.1507	8.0306	4.4517	7.2627	5.837	4.7607	5.2794	4.6922	5.4155	3.4435	5.5335	4.6267	5.3809	6.0508	5.9324	4.3976	5.7771	5.417	4.5606	4.0144	4.8482	6.371	4.5396	5.3074	6.1744	5.3713	3.8771	3.3042	3.1297	5.1708	5.3975	6.1135	3.3674	4.4979	3.8498	5.0017	3.884	3.3136	5.3424	5.7701	5.9963	6.7422	5.6536	5.6385	5.6729	5.5183
-6.6612	-6.5507	-6.6711	-7.7448	-6.3671	-6.9456	-4.8326	-6.1853	-6.2327	-7.4763	-5.1239	-5.5439	-4.3631	-5.3459	-5.5821	-6.3113	-6.4253	-5.803	-6.171	-5.0073	-6.6448	-6.5288	-7.103	-6.7536	-7.1699	-5.8615	-5.2034	-5.9504	-7.2235	-6.8734	-7.7743	-6.2001	-4.6504	-6.1988	-7.3255	-8.0755	-7.1283	-4.4601	-6.171	-5.6024	-4.781	-7.7651	-5.2551	-4.9783	-5.8714	-7.0457	-4.2588	-6.4238	-5.7739	-7.0238
0.48542	0.018001	-0.63867	-0.60893	-0.33909	0.1251	0.8431	-0.21024	-0.69182	-0.54913	1.2922	-0.027181	0.94692	1.2543	-0.59001	-0.076829	-0.47242	-0.26791	-0.66505	0.69199	0.58746	-0.043393	0.052172	0.25707	-1.616	0.17385	-0.59985	-0.60019	-1.0896	0.46564	0.792	-1.4132	0.28489	0.68804	-0.36662	-0.25418	-0.039872	0.30443	-0.35531	0.57817	-0.95722	-0.72236	0.74881	-0.65275	-0.0598	-2.4835	-0.021831	0.80001	-1.4883	-0.30341
-2.6186	-1.6582	-2.8558	-3.3818	-2.5976	-2.304	-2.7015	-3.3282	-3.4051	-2.9345	-2.4037	-2.7791	-2.7112	-1.8835	-1.0282	-2.7196	-2.1234	-2.7364	-3.1484	-2.2116	-3.0703	-1.7927	-2.3953	-1.4085	-0.97803	-2.1161	-3.699	-2.2827	-2.4403	-1.4015	-0.88559	-2.1794	-2.1173	-2.0473	-2.5098	-1.6988	-2.2208	-3.2649	-2.2527	-1.0032	-2.0511	-2.5546	-2.7315	-2.3033	-3.976	-3.1096	-0.99421	-2.3832	-3.4713	-2.8127
-22.587	-21.87	-23.531	-23.302	-21.272	-23.362	-20.449	-23.42	-22.314	-23.347	-23.283	-21.148	-23.533	-23.074	-21.62	-22.332	-21.936	-23.716	-21.428	-21.628	-21.415	-23.379	-22.863	-21.289	-21.92	-22.661	-21.68	-22.193	-23.417	-21.366	-23.404	-20.874	-23.083	-22.431	-22.052	-21.09	-22.342	-24.16	-22.285	-23.62	-21.382	-22.519	-20.976	-22.317	-22.43	-22.234	-22.027	-20.334	-22.604	-21.97
-13.646	-14.161	-14.966	-12.987	-13.61	-13.646	-13.697	-14.069	-14.184	-14.646	-13.5	-15.143	-12.075	-13.763	-14.217	-14.605	-13.332	-14.395	-13.421	-15.906	-13.038	-14.208	-12.88	-13.327	-13.548	-13.239	-14.704	-14.901	-13.267	-15.133	-15.69	-13.63	-13.786	-12.778	-13.405	-14.485	-13.873	-13.456	-13.393	-12.166	-14.653	-12.369	-13.511	-12.089	-13.917	-14.673	-13.716	-14.292	-14.678	-14.407
-4.7882	-5.9458	-4.1985	-3.9542	-5.2796	-5.2782	-3.1288	-3.8658	-3.0097	-3.1935	-4.2636	-4.8303	-3.6702	-5.334	-4.4317	-3.3133	-4.0917	-4.5344	-2.9101	-5.7293	-5.0879	-3.15	-4.0063	-4.6541	-4.7783	-3.1105	-4.0881	-3.3689	-4.7317	-3.5319	-4.6166	-4.1695	-3.7495	-4.5241	-4.8315	-5.2674	-3.8598	-3.6295	-3.0367	-5.6801	-3.7832	-3.7527	-4.1382	-3.8837	-2.4686	-3.4738	-5.9275	-4.3015	-4.9772	-4.4126
7.7439	7.374	7.7416	5.1947	6.3201	7.8339	6.1824	8.0156	6.2749	6.7899	7.5474	7.9703	7.6308	8.0068	6.744	6.8205	6.1218	6.7427	7.0156	6.9181	6.8576	6.6474	6.1477	6.3103	7.429	6.8944	6.1146	5.9922	5.2253	7.5736	4.3568	6.5313	4.693	8.2204	7.5665	7.3337	6.968	7.5066	6.6007	6.5794	5.12	6.929	7.5275	6.7732	6.0214	6.8936	5.345	7.5206	7.3068	6.3411
5.3719	4.6055	4.9471	5.3269	5.7249	6.7227	5.8654	5.8875	6.1637	5.1677	5.3189	4.844	6.6703	6.0325	5.6606	5.5685	4.9174	5.4926	5.7359	5.3275	6.3631	6.0339	6.2185	4.6187	5.1496	4.2265	6.3459	4.6531	6.3057	5.9489	6.4051	5.9301	4.8278	5.4747	6.4933	6.1476	3.79	5.4891	5.4503	5.089	5.5358	3.7251	5.2388	7.4873	5.919	5.4698	5.0166	6.4188	6.8732	5.2546
3.6379	3.7017	1.1342	3.2473	1.9104	1.5558	1.7385	2.1792	0.22751	0.86846	1.3711	2.5938	2.0731	1.6061	0.24678	1.7545	2.6544	0.39251	0.74237	0.33243	2.1405	1.2753	2.4133	0.99342	1.7827	0.52924	1.1564	2.6251	0.52798	2.5688	-0.050423	2.5548	1.5682	2.4291	1.9095	2.2194	2.0639	0.64146	2.4999	2.5134	1.9894	1.9437	1.6909	1.2917	1.2893	2.1734	1.2208	2.6676	1.8708	2.1128
-0.76674	0.29848	0.020016	-0.4882	0.10717	-0.49679	1.6153	-0.30465	-1.678	-0.59589	0.27818	0.95324	0.64245	-0.65322	0.59404	0.74754	1.2298	-1.1554	-0.85189	-0.4844	-0.5033	0.0085972	-0.40773	-0.27403	0.73285	-0.59511	-0.27136	-0.93343	-1.0166	-0.70833	-0.55241	0.58685	-0.28517	1.8377	-0.079672	-0.9529	-0.80207	-0.61932	-0.43209	-0.69794	-0.46065	1.0452	0.11181	-1.3754	-2.9275	0.1129	-1.2548	0.50136	0.69159	-0.96063
-0.90094	0.20735	-0.67145	0.34832	-1.5192	-0.078841	0.75319	0.080741	1.5636	0.78308	-0.0062779	-1.1883	-1.1524	0.55274	-0.96359	0.7361	1.2651	0.83773	-1.5121	-1.5762	0.57369	0.78201	-0.79742	0.66622	-0.11594	1.1396	0.11453	-0.3529	-2.2131	-1.1574	-0.48978	1.3774	0.13703	-0.72661	-0.19899	-0.63561	-0.72832	0.22484	-0.2978	0.49977	0.44482	-1.0561	0.31285	-0.7767	0.90109	-0.0010526	1.3522	-1.0696	-0.25864	0.99647
-0.088943	0.29302	1.7077	0.39215	-0.60802	0.7918	-0.77613	0.98996	1.3948	0.033534	-0.18554	-0.47505	-0.28159	0.31981	0.22497	-0.55093	-1.6684	-0.21057	0.13057	0.86464	0.81587	-0.51513	0.69578	0.56384	-0.071263	-0.17229	0.18674	-0.80283	-0.29443	-0.1621	0.11298	0.71716	0.4434	0.74658	1.4577	-2.1297	1.795	-0.42503	1.3123	0.006238	0.13592	-0.28359	-1.7155	0.45255	-0.19856	1.1438	-0.24885	0.058367	-0.13803	-0.42461
-10.436	-11.033	-11.663	-10.589	-10.583	-8.9441	-11.839	-10.096	-10.533	-10.63	-11.29	-11.948	-11.276	-11.585	-11.734	-12.063	-11.689	-9.829	-9.704	-11.233	-9.5182	-9.7811	-9.8197	-10.248	-10.533	-10.751	-10.966	-12.077	-10.983	-9.5068	-9.9327	-11.473	-11.248	-9.8798	-9.3699	-9.5193	-10.223	-10.734	-10.179	-9.2259	-11.406	-11.363	-10.677	-11.002	-11.429	-9.9385	-11.435	-10.564	-12.188	-10.929
-12.525	-10.941	-10.336	-10.866	-10.275	-9.0536	-10.655	-10.815	-10.193	-12.356	-13.069	-10.961	-11.719	-10.645	-10.546	-11.497	-11.619	-9.3191	-11.1	-10.922	-11.511	-10.128	-11.193	-10.225	-10.631	-10.75	-9.485	-10.668	-10.722	-9.9461	-8.9761	-9.9956	-10.938	-13.058	-11.172	-10.481	-9.8647	-10.509	-10.448	-11.456	-9.3205	-9.8777	-11.681	-13.435	-11.388	-10.133	-11.679	-11.378	-9.5318	-11.484
-13.817	-16.307	-13.039	-15.223	-14.406	-15.138	-14.698	-13.889	-15.667	-15.653	-14.082	-13.065	-13.719	-14.957	-13.549	-13.37	-14.497	-13.121	-15.527	-13.245	-13.824	-13.491	-15.141	-15.64	-14.405	-14.448	-13.443	-14.083	-14.863	-13.866	-12.222	-15.344	-13.949	-14.406	-14.804	-15.144	-14.619	-13.785	-14.073	-14.61	-14.327	-13.525	-14.812	-14.488	-14.904	-13.183	-16.024	-15.016	-14.413	-13.81
-2.6031	-2.2923	-3.7696	-1.7405	-2.6659	-3.0593	-2.8122	-3.0863	-4.3299	-3.2438	-2.8779	-2.7358	-1.556	-2.6123	-3.1452	-2.1921	-1.2909	-2.186	-4.278	-2.1844	-1.7521	-4.3259	-4.1455	-1.8872	-2.5407	-3.374	-1.2904	-5.4777	-2.4056	-2.1107	-3.243	-3.258	-3.0144	-1.9045	-2.1889	-2.4751	-2.334	-3.8078	-2.7003	-2.5638	-3.0578	-2.8292	-1.4105	-2.6952	-2.6468	-2.2742	-3.069	-0.18824	-2.8735	-2.275
0.77471	-0.6618	0.99033	0.20813	-0.47377	1.1437	-0.24121	-2.7892	0.49732	0.90917	-0.6438	-1.0615	1.4763	0.60902	1.9875	1.4489	2.3872	1.3685	0.22976	-0.1385	1.9762	-0.49274	-0.82604	0.38834	0.96201	-0.85698	0.18957	0.52713	1.3857	0.26417	-0.462	0.69227	-0.02476	0.6615	0.64977	1.301	1.0758	-0.036454	0.71085	0.17656	1.2747	1.3607	-0.95968	1.6252	-1.073	0.026842	0.31858	0.18214	-0.51136	0.61054
-7.581	-7.72	-7.681	-7.7751	-8.1439	-6.4057	-8.1598	-6.6472	-7.5323	-6.7362	-8.7079	-5.9841	-7.5918	-8.1601	-6.6832	-6.8785	-6.9916	-6.6633	-8.5526	-6.6718	-8.0273	-6.2928	-8.5112	-7.5073	-6.8633	-7.0178	-7.2421	-8.7118	-9.1567	-5.9473	-7.1111	-8.988	-9.0796	-7.791	-7.6056	-8.7105	-7.8099	-7.4991	-8.0652	-8.6833	-6.2322	-6.856	-7.3409	-7.8988	-8.4201	-9.537	-9.4262	-8.5891	-8.1524	-7.2625
-3.9309	-5.6009	-4.258	-4.4976	-3.5516	-5.3355	-5.2447	-4.1496	-4.3941	-3.832	-4.7987	-5.1739	-4.8316	-5.0182	-4.4304	-5.8429	-2.692	-4.0842	-5.6187	-2.8073	-3.3063	-3.9937	-4.3518	-3.7502	-3.2292	-2.5936	-4.4615	-4.8438	-1.7574	-4.1159	-4.2664	-3.19	-3.8442	-4.6432	-5.4505	-4.8744	-3.374	-5.0991	-3.86	-5.4319	-4.0185	-3.4226	-3.205	-3.9411	-4.9396	-5.514	-4.2254	-5.2895	-5.5479	-4.3896
-1.3491	-1.8278	-0.29287	-1.219	-1.8196	-1.7139	-0.8233	-1.3327	-0.46394	-1.4938	-1.8633	-0.74488	-1.6393	-1.5062	-0.55119	-0.31985	-0.19315	0.0054362	-0.54328	-0.50231	-0.5258	0.39867	-2.3232	0.46882	-0.92199	-1.5346	-0.291	-2.2473	-1.0276	0.070483	-1.1999	-0.75031	-0.95345	-0.15265	0.20961	-0.38848	-2.0797	-2.0296	-0.030239	-1.7211	-0.65398	0.63718	-0.010901	-0.87977	-1.0252	-0.8942	-0.37161	-1.011	0.18218	-1.1781
-15.752	-11.25	-13.386	-14.079	-12.737	-15.741	-14.921	-13.951	-13.675	-15.748	-14.225	-13.562	-12.944	-12.581	-15.467	-14.914	-12.537	-15.024	-13.648	-13.838	-12.464	-14.303	-14.451	-14.229	-12.495	-15.029	-13.428	-14.956	-13.846	-14.339	-13.558	-13.567	-15.818	-13.263	-13.606	-15.23	-11.951	-14.839	-14.452	-12.438	-14.69	-13.425	-13.93	-14.614	-14.598	-13.181	-12.319	-13.693	-14.32	-15.187
-13.217	-14.347	-11.887	-15.059	-13.625	-13.922	-16.174	-13.844	-14.432	-13.72	-13.375	-14.978	-13.574	-12.59	-14.466	-15.152	-14.815	-13.763	-13.32	-14.627	-12.953	-12.136	-15.556	-15.343	-16.07	-14.205	-13.711	-14.829	-11.471	-13.715	-12.59	-13.39	-14.761	-13.501	-14.396	-14.782	-13.443	-14.381	-12.856	-12.705	-14.457	-14.605	-13.521	-12.959	-13.156	-12.816	-12.78	-15.905	-12.515	-14.997
-0.46379	-0.6737	-2.2704	-1.7995	-2.1082	-1.7274	-2.6349	-0.11035	-0.80671	-1.6441	-0.57386	-0.88517	-1.4136	-3.2339	-3.1882	-3.2916	-1.1375	-2.6631	-1.9469	-0.74093	-1.0488	-0.95268	-2.3883	-0.98203	-1.5069	-2.1059	-2.0059	-0.69314	-2.3014	-0.9293	0.59688	-0.60872	-0.30682	-1.05	-2.3069	-2.9504	-3.0838	-1.5989	-0.0068768	-2.2345	-1.6237	-1.042	-2.1072	0.85567	-2.3926	-1.4371	-2.2176	-1.4279	-1.4455	-0.84621
-1.0898	-0.88028	-0.60262	-0.706	-0.83801	-2.7788	-1.9744	-0.11893	-3.1381	-0.72319	-0.72353	-0.70701	-1.9225	-2.1519	-1.4515	-2.3188	-0.81176	-2.4711	-2.0665	-1.4806	0.49132	0.58663	-1.1898	-1.4082	-1.4692	-1.047	-3.5279	-1.5769	-0.055498	-1.1101	-3.224	-0.76983	-0.79404	-1.0265	-1.1948	-0.67073	-2.1393	-1.1774	-2.9569	-1.4364	-1.4662	-1.1068	0.70932	-1.6172	-0.37696	-2.0906	0.83004	-1.0916	-1.4987	-2.7352
-9.6214	-8.9588	-8.646	-9.2508	-9.4246	-8.955	-9.3201	-8.8243	-8.2178	-10.026	-8.2942	-9.7238	-10.719	-9.3131	-9.6542	-7.347	-9.2846	-7.7857	-9.9849	-7.7782	-8.4241	-9.0826	-9.0156	-9.7354	-8.9861	-8.7728	-8.4593	-9.8437	-9.0265	-9.3712	-8.5494	-8.9241	-9.527	-7.7231	-8.5644	-8.626	-10.535	-8.1003	-9.6064	-9.1582	-8.274	-10.696	-9.5182	-8.8371	-9.393	-8.2689	-8.7884	-9.6943	-10.144	-8.0792
-12.502	-12.215	-12.781	-11.145	-12.184	-13.249	-12.659	-16.448	-11.714	-12.337	-13.938	-12.547	-14.157	-14.508	-13.773	-12.508	-13.191	-11.369	-14.346	-13.696	-13.413	-13.517	-12.805	-14.585	-10.262	-15.342	-12.831	-13.77	-13.499	-13.06	-11.969	-14.358	-14.234	-13.175	-12.909	-12.179	-13.15	-13.577	-11.825	-13.391	-13.169	-13.116	-14.963	-13.583	-11.722	-12.688	-11.854	-13.106	-12.485	-11.617
-13.202	-10.306	-10.53	-9.5898	-11.936	-11.125	-12.227	-9.4716	-11.446	-10.952	-11.349	-12.574	-12.053	-11.943	-11.94	-12.764	-11.528	-11.851	-12.637	-10.607	-10.394	-12.415	-14.008	-13.682	-13.284	-11.639	-13.504	-10.719	-11.131	-11.106	-12.505	-10.831	-12.288	-11.717	-9.9761	-12.315	-12.193	-10.262	-11.854	-11.38	-12.014	-11.856	-11.605	-11.747	-11.036	-10.734	-10.955	-8.4302	-11.205	-11.587
-2.4208	-2.2646	-3.1212	-3.5395	-2.198	-3.4955	-2.8625	-0.96634	-3.1354	-3.1163	-1.6418	-3.8581	-2.2908	-2.9754	-3.763	-0.85187	-2.5051	-2.0623	-1.5395	-2.9179	-3.1621	-3.3898	-3.3282	-2.1363	-3.3655	-4.4047	-3.7552	-2.4819	-1.3644	-1.4112	-2.7965	-2.9993	-1.3558	-2.2678	-2.3982	-3.7899	-1.1124	-4.0133	-3.0682	-4.0012	-3.3009	-3.0254	-3.231	-2.0684	-1.3484	-2.9128	-2.4646	-2.2921	-4.188	-2.2619
-3.1932	-4.2295	-3.5806	-4.2863	-2.2702	-3.9352	-6.2308	-4.5515	-3.3827	-2.2814	-3.3342	-4.7786	-3.8056	-4.2843	-2.976	-2.8103	-3.6766	-2.2829	-3.9152	-2.9477	-3.099	-5.5754	-2.5326	-3.7127	-3.7733	-3.7396	-4.1498	-2.706	-3.7021	-3.4006	-2.863	-5.3105	-2.9781	-2.0109	-3.2948	-4.1446	-2.3499	-4.55	-2.4816	-4.9578	-4.2892	-4.2815	-3.3757	-3.2078	-4.6798	-2.7666	-4.1755	-3.0902	-4.2738	-3.7858
-12.235	-13.177	-12.529	-12.488	-13.695	-13.588	-12.879	-12.156	-13.34	-12.406	-13.782	-12.343	-13.722	-14.175	-13.554	-13.6	-13.119	-12.313	-14.314	-13.104	-13.294	-14.395	-13.656	-11.615	-12.772	-11.919	-13.04	-12.171	-12.996	-12.821	-12.173	-12.765	-13.999	-13.982	-11.873	-13.389	-13.673	-13.979	-13.707	-13.795	-13.372	-12.127	-12.414	-13.971	-14.363	-13.629	-12.222	-14.344	-13.568	-11.699
-2.1856	-4.6566	-4.0898	-5.5386	-5.2877	-5.2213	-5.6914	-6.4919	-5.2107	-5.8745	-5.1822	-3.5233	-5.2173	-5.9586	-6.3205	-5.0368	-5.2241	-5.3097	-4.1303	-4.6364	-5.0592	-5.3573	-5.5727	-3.3426	-5.3168	-4.6519	-5.1689	-3.9013	-5.328	-5.3276	-6.0588	-4.2438	-3.9446	-5.2922	-4.3894	-5.8561	-5.1716	-7.9401	-5.3328	-5.5559	-4.8072	-3.6165	-4.7401	-6.1425	-5.1225	-4.1499	-3.5656	-4.279	-5.3605	-4.2515
2.2847	2.6721	1.0565	3.7058	3.136	1.82	4.3941	2.6638	3.1947	1.6407	3.3568	3.633	2.4738	4.0499	4.6102	3.2013	1.5115	2.2611	1.6684	2.4474	1.6754	2.5209	1.7009	3.9004	2.5356	2.5177	1.1197	2.6378	2.37	3.3621	1.3518	2.7552	0.66209	4.3624	2.663	2.256	2.2196	1.7689	1.5933	2.5672	1.8392	1.8695	3.4882	3.0851	1.3054	1.3571	3.0712	2.5037	3.8327	3.3806
-11.065	-10.087	-10.989	-12.162	-10.111	-10.457	-11.144	-10.504	-10.112	-12.039	-11.808	-10.036	-9.6006	-10.861	-9.6631	-11.36	-11.102	-9.3153	-10.594	-9.4268	-10.158	-8.6145	-9.5564	-10.491	-8.1568	-10.488	-9.881	-11.269	-10.99	-9.6643	-11.699	-12.118	-9.4331	-10.452	-10.11	-11.231	-9.4016	-9.4828	-9.9133	-11.403	-11.449	-11.245	-9.5108	-10.622	-10.504	-11.773	-7.7321	-11.173	-9.9383	-10.089
-9.723	-9.3112	-10.012	-10.926	-10.409	-10.43	-11.885	-11.047	-10.308	-9.0815	-11.815	-10.522	-9.5501	-12.757	-11.454	-10.324	-10.374	-9.5025	-10.1	-11.656	-10.074	-10.873	-12.108	-11.786	-10.012	-11.412	-10.426	-10.094	-10.812	-10.419	-9.2449	-10.559	-10.394	-10.292	-11.199	-10.304	-8.9919	-10.923	-11.474	-11.046	-11.162	-9.3021	-10.152	-9.7232	-10.624	-10.514	-10.672	-10.701	-9.5298	-10.139
4.9889	4.5137	5.1531	3.8627	6.8883	3.4715	6.5388	4.7821	4.5213	4.8533	5.1986	4.4177	5.3198	4.6865	4.5742	6.1316	3.0903	5.2457	5.9393	6.5349	4.6867	3.8766	4.9721	3.677	6.7873	4.9643	3.9601	6.1685	2.1729	3.728	3.6392	6.3493	4.4458	5.6094	5.5726	4.5457	4.5954	3.872	6.241	6.2482	4.6474	3.4567	5.4196	4.949	5.8747	4.5608	6.4268	5.5834	4.9851	5.6791
-14.406	-13.928	-14.367	-14.435	-13.672	-13.467	-13.395	-15.921	-13.903	-15.323	-16.047	-14.063	-13.362	-15.521	-14.349	-13.137	-17.025	-12.933	-14.379	-14.496	-14.488	-13.866	-14.982	-12.811	-15.57	-13.599	-13.435	-13.799	-13.588	-13.749	-16.012	-13.978	-15.321	-13.886	-15.819	-14.703	-14.108	-15.708	-15.259	-13.813	-14.055	-15.884	-14.9	-15.359	-15.12	-16.902	-14.553	-14.503	-14.331	-14.922
-14.309	-14.286	-15.021	-13.735	-15.011	-13.757	-14.024	-16.794	-13.49	-15.689	-14.647	-14.708	-14.919	-14.775	-12.831	-13.208	-13.875	-14.226	-14.395	-13.309	-14.036	-14.194	-14.4	-13.88	-13.541	-14.718	-13.724	-13.942	-14.707	-13.874	-14.039	-14.388	-14.004	-14.163	-13.949	-13.993	-13.529	-13.487	-14.115	-15.469	-13.155	-14.132	-14.834	-15.298	-14.882	-14.695	-15.604	-14.21	-15.638	-15.035
-1.3172	2.6049	0.056365	-0.34193	-0.38269	-0.32717	-0.84671	0.70333	-0.66543	-0.33459	-2.1685	0.17465	0.77989	1.0445	1.5513	-1.6484	-0.3377	-1.2877	-0.96397	-0.12709	-0.44028	1.8331	0.6141	-1.0181	-0.26514	-0.57966	0.9899	-0.52593	-0.054764	-0.29308	-0.86152	-1.4205	0.23465	0.12183	-1.8998	2.0258	-0.63299	-0.87149	0.72979	-0.73799	-0.0098076	0.2596	0.59476	-1.3543	-0.19327	-0.58074	-0.36671	0.51098	-0.69159	-0.71959
-12.203	-12.762	-12.08	-13.657	-13.626	-12.267	-13.829	-14.115	-13.714	-13.757	-13.336	-13.194	-13.134	-13.664	-13.555	-10.886	-13.292	-13.078	-11.975	-12.426	-13.229	-12.962	-12.655	-13.79	-12.353	-12.737	-13.236	-12.103	-11.564	-13.239	-11.204	-11.936	-12.884	-12.597	-12.579	-14.51	-14.709	-13.328	-13.201	-11.969	-12.411	-12.497	-12.095	-14.081	-13.32	-11.955	-13.176	-12.297	-14.395	-10.65
7.7426	7.4779	8.6612	8.9636	7.264	8.5858	8.4371	9.1425	6.8528	7.1152	7.6102	6.5039	7.2106	7.6486	8.5533	7.4946	6.1203	7.2558	8.8726	7.0415	7.8092	8.0283	9.2228	9.4993	10.165	9.082	7.371	7.3612	8.7225	7.8052	8.5672	8.5867	7.4464	7.5769	6.6931	7.5947	6.5047	8.1533	8.5183	7.5992	8.6839	7.3035	7.818	8.4391	7.6085	7.3286	7.9123	8.7458	8.3438	6.8496
-2.4156	-3.4465	-1.6903	-2.3948	-3.6433	-3.4224	-1.6999	-2.7304	-2.2964	-0.50283	-2.7345	-3.7483	-1.535	-3.891	-1.363	-2.6174	-1.8179	-1.1728	-2.9701	-4.1998	-3.5726	-2.7245	-1.814	-1.9558	-2.3027	-2.0698	-2.6726	-4.4277	-2.3412	-2.3435	-3.9617	-3.1086	-2.712	-3.8945	-1.5297	-2.6372	-3.9516	-2.6821	-1.1979	-2.9602	-3.1855	-3.2212	-3.2414	-1.8016	-1.6595	-3.0118	-2.123	-2.3607	-4.1267	-2.4981
7.1385	6.0193	5.4884	6.1553	7.203	5.6558	7.9429	6.9223	7.9767	8.1886	7.6783	5.3145	6.5271	6.098	6.5896	7.244	6.4381	7.1665	8.0221	6.6789	8.1815	8.1638	6.1593	5.7212	7.6026	6.7546	7.4288	7.2558	7.3222	5.0431	7.0347	8.0402	7.7912	7.5906	6.5231	7.3775	6.6274	6.8795	7.5878	5.1481	6.214	7.8905	6.8624	8.0638	7.3814	6.1164	6.873	7.1631	6.8499	6.6631
-10.479	-11.314	-10.991	-11.299	-9.7636	-10.916	-11.032	-10.996	-10.897	-11.661	-11.918	-10.023	-12.356	-9.7455	-10.584	-9.6625	-11.208	-12.509	-11.432	-10.823	-9.4056	-11.278	-12.061	-12.047	-11.616	-10.245	-10.585	-10.885	-9.8987	-13.494	-11.136	-10.376	-9.8627	-10.342	-11.091	-10.172	-10.955	-10.956	-10.637	-11.51	-12.137	-10.304	-11.808	-11.166	-10.559	-11.506	-11.767	-10.055	-10.113	-10.289
-11.882	-9.985	-11.257	-12.352	-11.896	-12.467	-11.719	-12.943	-10.971	-11.274	-12.095	-10.818	-11.205	-11.947	-10.237	-12.052	-10.892	-10.569	-11.314	-12.724	-11.884	-12.443	-12.553	-12.961	-10.993	-11.024	-12.585	-11.902	-11.46	-11.369	-12.15	-11.633	-11.737	-13.719	-12.846	-11.731	-10.965	-11.162	-10.816	-12	-10.985	-11.72	-11.772	-10.528	-12.693	-9.7669	-10.061	-10.661	-10.533	-11.422
2.2655	1.3523	0.55573	1.0154	2.8749	2.4266	1.4167	1.6229	2.077	2.574	0.46036	0.24465	2.2783	2.7565	1.875	1.4832	0.81879	1.8869	0.86986	0.53238	2.6991	0.42858	0.82484	0.58102	1.3786	-0.35648	1.7077	2.2269	0.41697	0.89318	2.9201	1.9314	1.0066	-0.17273	0.88693	2.2952	3.4588	2.7349	2.5191	1.0561	1.7177	0.93891	2.0865	1.1556	1.3443	0.90459	2.147	1.885	0.88305	3.0109
-3.2142	-4.136	-3.5584	-3.839	-3.6674	-2.9183	-3.5933	-3.9627	-2.958	-3.0643	-2.1971	-2.3588	-3.5919	-2.9512	-3.4266	-3.8375	-3.7615	-3.3668	-2.9331	-2.3737	-2.8338	-3.1448	-2.884	-3.2465	-3.3354	-2.9968	-2.5656	-3.5353	-4.6003	-3.6353	-3.746	-4.4204	-2.8112	-3.6026	-3.9247	-2.1772	-2.8509	-2.5647	-4.0121	-3.6771	-1.6182	-2.4535	-2.1911	-3.9661	-4.3909	-1.7383	-2.9606	-2.8653	-2.2016	-2.89
-9.0584	-8.6453	-5.7903	-8.4012	-8.0513	-7.5221	-9.091	-5.7558	-7.9089	-7.7706	-7.7436	-8.3798	-6.8238	-7.5623	-8.1703	-8.3647	-6.4885	-9.79	-7.6775	-8.4899	-7.7151	-7.257	-7.9302	-7.2148	-7.0071	-6.3933	-8.17	-6.8603	-8.3615	-6.4797	-8.7199	-7.2941	-7.4723	-6.9882	-7.0959	-7.2616	-8.5288	-7.4731	-7.8309	-7.5936	-6.3	-8.3121	-8.188	-6.7011	-6.7482	-8.0187	-8.5164	-9.564	-7.7627	-7.8382
-1.0771	-0.95541	0.29773	0.21978	-0.11917	-1.2776	0.11606	-1.9729	-1.0788	-1.4732	-0.69153	0.70878	0.62963	-0.91851	-1.0661	0.74795	-1.6481	-0.14044	1.0739	0.29322	0.52395	0.22578	1.038	0.81187	-0.79736	0.79434	0.77785	0.32233	-0.44639	0.10818	0.92401	1.3817	-0.35395	-1.0128	-0.00026362	0.78692	-1.304	1.1413	0.62635	-0.30162	1.9207	-0.6936	1.2743	0.20195	-0.34971	-1.2778	1.0258	1.257	1.0095	0.67336
-1.1613	-3.2474	-3.9362	-3.4069	-3.0074	-2.2931	-3.0187	-3.052	-3.4826	-2.3989	-0.85455	-2.6152	-2.355	-2.5359	-2.3924	-3.0822	-1.957	-2.732	-3.0311	-2.527	-1.9258	-3.0488	-3.0616	-1.4703	-2.8287	-2.6226	-3.3062	-2.4814	-0.51431	-2.806	-2.801	-2.2775	-2.6191	-2.7491	-4.2561	-2.3329	-2.8384	-3.8649	-2.333	-3.3358	-2.5599	-0.74875	-2.7768	-0.9036	-4.3817	-2.669	-3.2738	-3.0972	-3.2909	-3.4489
-14.406	-12.312	-14.51	-13.664	-13.242	-13.542	-12.943	-13.514	-13.24	-11.902	-13.666	-13.033	-11.505	-14.125	-12.105	-12.404	-13.78	-13.858	-16.241	-13.673	-13.264	-13.451	-12.55	-12.911	-13.72	-12.107	-13.964	-11.914	-13.444	-13.249	-12.87	-12.283	-13.061	-12.634	-13.278	-14.195	-12.672	-12.157	-13.763	-13.294	-14.237	-12.76	-12.707	-11.299	-12.366	-12.881	-12.686	-12.629	-12.977	-14.784
0.57323	-0.69182	-0.77351	1.0895	0.49069	-1.6907	-2.1361	-1.393	-0.25264	-2.3689	-2.4639	-0.21868	-2.159	-1.6232	-2.3435	-0.84211	0.53645	-2.2974	-0.051907	-1.7723	-0.71402	-0.91243	-2.227	-1.5614	-1.3719	0.13517	-0.50105	-1.0852	-1.0779	-1.6665	-2.7502	-2.428	-1.1104	-1.2464	-0.23271	-2.531	-0.92187	-1.5982	-1.6922	-0.69927	-1.1012	-0.22374	-2.9032	-2.2106	-1.1323	-0.98158	-2.0597	-0.9959	-0.5605	-1.0497
0.27973	0.75135	0.42334	0.025359	-0.59608	2.0465	-0.52499	-0.27219	-0.44419	0.075104	0.41711	1.6278	2.6749	0.32532	0.7819	0.64772	0.073108	0.59439	-1.6087	1.2192	-0.30933	1.1414	-0.033964	0.30923	1.3184	-0.99893	0.0205	0.85803	-1.1048	-1.1127	0.26794	0.12174	0.82058	-0.30746	-0.47219	-1.1732	0.59069	-0.90627	0.039897	0.68807	0.89546	1.3472	2.2996	-0.51073	1.357	0.54112	-1.4857	0.41335	0.69947	0.71441
-11.532	-9.9691	-10.404	-10.153	-8.8814	-10.196	-11.54	-11.673	-10.834	-10.815	-10.722	-10.552	-9.7542	-10.582	-10.19	-8.7024	-9.196	-8.1619	-10.201	-7.2663	-9.7271	-9.4307	-10.488	-11.17	-11.622	-10.159	-9.7473	-10.288	-9.7221	-10.177	-9.3871	-9.7548	-9.1793	-10.762	-10.475	-11.122	-11.386	-9.8924	-10.305	-11.919	-10.185	-10.254	-11.462	-9.5065	-10.694	-10.766	-10.645	-9.0703	-10.419	-9.6739
-1.9913	-0.20032	-0.17733	-1.048	-2.3267	0.12943	-0.24773	-1.8078	-1.6818	-0.72853	-2.3038	-2.0839	0.29769	-1.4399	-0.86242	-0.27855	0.38731	0.018003	-0.57719	-0.61178	-1.536	-2.1331	0.98152	1.5513	-0.36592	0.50114	-1.665	0.032363	-0.92592	-0.19139	-2.0328	-0.69773	-0.21464	-0.67227	-0.1831	-1.2685	-0.14193	-1.7823	-0.6948	-1.2624	-2.1127	-1.2438	-1.0053	-1.3482	-0.80068	-2.0701	-1.8551	-0.3868	-0.36948	-0.59543
4.9873	5.5492	2.9063	4.5538	3.7085	4.2895	3.4571	3.8373	4.1165	4.4993	4.2569	3.6397	3.4404	3.9981	3.3526	4.0167	4.0264	3.6005	4.1111	4.2145	4.4544	4.4963	3.9308	4.7602	4.7444	4.104	5.3518	2.7165	5.3389	4.691	4.018	4.9404	5.0759	4.0897	5.0504	4.2083	2.899	4.3369	4.0798	4.1702	3.6745	4.165	4.311	3.7774	4.0351	5.0997	3.843	5.6763	3.9225	5.7126
-0.36244	0.16652	-0.43217	-2.1134	-0.78621	0.49087	-0.28916	1.4978	-1.3283	-0.77036	-0.23197	-0.41142	0.49303	0.11555	0.35115	-0.73483	1.5526	1.7904	0.79861	-0.44163	-0.20573	0.20886	-0.53096	0.9959	-0.34079	0.37943	-0.35422	0.86876	0.75352	0.21134	-0.84038	0.60983	0.2918	0.74865	-0.17617	0.082665	1.5175	-0.1657	-0.51258	-0.27076	0.88826	-0.17121	0.48976	-2.406	-0.030914	-1.2276	-0.9398	-0.11705	0.54363	-0.37794
-9.3658	-7.6729	-9.4162	-10.828	-8.8471	-9.3132	-9.3388	-9.3348	-10.624	-8.3383	-8.1749	-9.4247	-8.4224	-7.7411	-8.298	-8.8627	-9.2619	-7.232	-9.2055	-7.9946	-8.2635	-8.6518	-8.9728	-9.701	-10.664	-8.1509	-10.172	-7.0918	-9.4894	-8.681	-9.7502	-8.1669	-10.125	-8.036	-8.3279	-8.5497	-9.7677	-8.1084	-8.3459	-9.1638	-8.6586	-7.9675	-8.1232	-8.3641	-10.546	-9.5204	-7.8906	-9.7092	-8.3069	-10.383
3.9294	3.0227	4.2097	3.2321	3.8289	3.2448	2.1429	1.7539	3.6693	3.549	2.1259	1.3727	4.1795	3.0415	3.1019	1.5136	2.8499	2.5959	3.0057	5.1259	4.285	3.1782	4.2064	2.6117	3.2713	2.265	2.8553	3.0294	1.2273	3.3507	2.4497	2.1578	2.0441	2.3605	3.0287	3.1954	1.6603	2.4812	2.9641	3.7657	4.8603	3.2141	3.0481	2.7453	4.5992	2.461	2.333	3.9604	2.9245	3.9681
2.8197	1.951	1.6782	1.4765	1.6471	1.9959	1.9249	1.709	1.3646	1.5358	0.203	1.7922	0.049497	1.5776	1.7596	1.3294	2.1437	2.2048	1.9895	1.7129	1.8459	2.3054	0.6729	1.6488	0.10091	2.2827	-0.12414	2.6258	1.5121	1.9797	2.9091	1.1439	1.3112	2.5268	1.1745	2.5647	2.7056	-0.26378	1.7582	1.7518	1.8364	1.7893	3.1991	2.3711	2.3561	1.2362	1.1843	0.90933	0.70918	2.1828
-21.392	-20.95	-21.021	-22.103	-22.033	-20.743	-20.959	-20.033	-21.069	-21.207	-20.882	-21.425	-21.526	-21.911	-20.886	-21.624	-20.314	-20.972	-21.212	-20.89	-21.556	-20.904	-20.876	-21.186	-20.086	-19.028	-21.587	-19.531	-19.013	-20.134	-22.716	-20.525	-20.202	-21.091	-19.976	-20.148	-22.778	-20.25	-21.066	-21.494	-20.074	-21.022	-19.684	-20.907	-22.498	-19.728	-20.772	-20.536	-21.246	-19.91
-7.4315	-5.0477	-6.45	-7.0515	-6.7677	-4.4351	-4.6039	-6.1066	-6.9283	-5.755	-6.5663	-5.7061	-6.7889	-7.1228	-6.477	-6.0742	-6.6648	-6.4309	-6.1807	-8.3061	-7.3712	-7.2887	-7.646	-5.8568	-7.2763	-5.9553	-7.0263	-4.8094	-6.5536	-6.5108	-6.0034	-5.791	-6.5254	-5.9367	-5.8315	-6.4043	-5.2421	-6.6741	-6.4094	-6.631	-7.6897	-7.249	-7.8612	-6.6601	-5.7088	-5.4556	-5.8046	-7.1652	-8.3853	-5.1496
6.2009	8.6236	6.4822	5.5875	6.6869	6.7274	5.1977	5.8918	4.6829	10.094	6.4538	6.6254	6.2933	8.1069	6.8025	6.1483	5.5986	6.7288	7.1487	6.599	7.4736	5.3865	6.8245	7.4567	6.8177	7.3201	6.6415	7.3552	8.1009	4.7761	6.7069	5.8061	7.7906	7.2712	6.4082	8.1583	6.8944	7.5598	6.9899	7.577	7.4147	6.2672	7.0108	5.9072	8.138	7.1644	6.0001	7.384	6.9525	5.3088
-20.866	-19.056	-21.04	-21.043	-21.337	-20.665	-21.199	-21.443	-21.998	-20.145	-22.386	-19.285	-20.889	-21.288	-20.728	-20.063	-21.561	-19.601	-21.669	-21.245	-20.116	-20.224	-21.416	-18.89	-22.294	-20.956	-20.891	-21.004	-20.816	-20.449	-18.74	-21.039	-21.791	-20.787	-20.268	-21.131	-19.468	-21.266	-21.536	-20.23	-20.204	-21.059	-21.797	-20.853	-21.109	-20.893	-21.74	-19.721	-20.739	-21.147
6.321	5.5948	6.6985	6.7796	7.0748	6.3301	9.3778	6.7394	6.7474	7.4124	6.916	5.7585	6.4082	6.1522	7.5866	8.739	5.5058	6.1179	6.3784	5.8469	7.795	6.5582	6.9669	7.5992	6.2549	6.464	8.411	6.323	7.3807	6.1451	5.6096	7.6076	5.6319	7.8329	6.7796	5.8182	5.6606	6.6453	6.6874	6.6822	5.5174	6.9498	7.4114	6.419	5.9513	7.0071	6.704	7.5369	6.875	7.0653
-2.3207	-0.85233	-0.20957	-1.0652	-0.72798	-2.1079	-0.96214	-1.0122	-1.7588	-1.5126	1.4111	-0.65979	-0.65979	0.7873	-0.84665	-1.891	-1.5553	-1.8975	-0.813	-0.63016	-1.9632	-1.4878	0.078581	-0.69071	-1.4893	0.081664	0.63495	2.0001	0.20547	-0.97703	-1.4636	-1.8754	-1.0615	-0.80641	-0.43943	-0.7484	-1.4892	-0.63912	-1.151	-3.5228	-2.2753	-0.5187	-1.5605	-1.144	-1.4189	-1.9064	0.96378	-1.0277	-1.1521	-2.0682
-0.9713	-2.0799	-0.9606	-3.2045	-1.5672	-2.5854	-1.7224	-1.2506	-1.2465	-1.959	-0.33566	-1.2791	-1.7217	-1.2119	-2.3259	-0.30721	-3.4875	-2.5315	-1.6233	-0.45092	-0.68681	-0.93457	-1.029	-0.55688	-1.5225	0.056589	-2.0642	-0.81341	-1.4417	-1.5589	-2.1422	-2.0735	-0.95184	-2.3284	-1.8685	-1.3255	-1.7555	-1.1099	-0.25089	-1.3759	-0.56303	-0.40864	-1.3627	-1.3432	-0.99092	-1.0651	-2.2425	-0.78164	-1.5312	-0.64025
3.0044	-1.1378	1.9969	1.0182	2.2883	3.1921	0.38483	2.1941	0.47468	2.9896	2.1334	1.8806	1.8523	3.6503	1.6311	2.6863	1.1913	-0.81976	1.9553	-0.39473	3.4144	1.1434	1.9327	2.4161	2.8735	0.034101	2.6443	2.449	1.5906	0.92158	1.2631	1.5427	2.2191	0.7577	2.0449	0.99454	1.6794	0.1293	1.6193	1.0008	2.4914	1.2176	1.449	1.2654	3.0182	1.5483	2.5841	1.835	1.6975	1.388
8.173	6.4152	8.3895	6.2386	7.0733	6.3674	7.0407	7.0485	5.1877	7.4491	5.7644	6.4291	8.2403	6.5545	6.5662	6.6239	6.1207	7.6308	7.689	6.8571	6.9106	7.7785	7.3021	7.3958	7.6752	7.2843	7.3144	5.5868	7.0587	7.573	8.0007	6.811	5.4399	4.5158	8.0833	5.8753	7.381	6.9761	6.0076	7.5617	6.8239	7.1343	6.7065	6.8305	5.9118	6.5203	9.0439	7.6092	8.0835	7.1572
-21.514	-22.205	-21.401	-22.841	-22.334	-25.351	-21.926	-22.014	-21.519	-23.238	-21.438	-23.681	-21.176	-21.871	-21.589	-22.27	-23.258	-20.719	-23.36	-22.609	-22.27	-22.921	-21.521	-22.153	-22.803	-21.338	-22.187	-21.685	-22.87	-19.912	-21.519	-20.513	-22.326	-22.613	-22.733	-22.684	-23.263	-23.744	-22.871	-22.856	-24.085	-22.108	-22.244	-22.226	-22.92	-22.201	-24.156	-21.759	-23.654	-20.923
-4.7296	-2.9706	-5.5994	-2.9812	-4.5511	-4.3788	-3.2495	-2.9442	-5.8857	-3.6588	-4.9167	-3.3599	-4.3287	-4.3926	-5.1942	-4.0739	-4.3121	-5.4268	-3.9397	-3.9975	-4.5305	-4.536	-5.8282	-5.1433	-3.4835	-4.4222	-6.4361	-4.6782	-4.455	-3.9847	-4.174	-2.9154	-3.935	-5.0395	-4.1523	-5.2943	-3.8298	-5.3485	-4.0867	-3.5743	-5.2649	-4.5796	-3.8402	-5.6787	-5.996	-4.0355	-4.5634	-2.7205	-4.4886	-3.8177
-3.4948	-4.999	-3.6708	-3.0624	-4.829	-4.2546	-3.6318	-4.1203	-1.8755	-5.7487	-4.47	-4.7925	-3.7356	-2.8113	-2.8482	-4.7098	-3.2397	-4.1718	-3.1913	-5.4957	-2.6392	-3.7641	-2.9179	-3.8027	-4.9725	-5.5265	-5.6945	-2.9423	-4.2802	-5.4453	-3.0152	-6.551	-3.3373	-3.7075	-4.5743	-4.0171	-4.9174	-4.2917	-4.9406	-3.7815	-4.4505	-2.2458	-3.2705	-2.0619	-4.2383	-2.8565	-4.2498	-5.3245	-4.0424	-4.1731
-12.859	-10.586	-11.068	-13.284	-11.85	-9.8811	-10.188	-10.537	-10.967	-11.479	-10.288	-10.823	-10.591	-9.8521	-12.364	-10.168	-10.647	-10.387	-10.324	-11.42	-11.181	-10.76	-9.943	-9.0324	-9.6079	-10.468	-9.9417	-10.918	-10.964	-10.911	-11.242	-10.805	-12.629	-8.4501	-10.804	-9.9783	-11.519	-9.9829	-10.47	-11.333	-11.506	-10.968	-10.793	-10.701	-9.8901	-11.467	-11.172	-10.51	-12.418	-10.323
-1.9311	-0.88556	-1.5991	-2.5587	-1.3434	-2.9583	-2.0821	-1.7974	-1.3621	-0.88487	-2.7596	-1.0492	-2.2303	-2.8865	-0.9161	-1.3662	-1.8609	-3.3042	-1.2307	-1.6519	-2.9509	-1.1787	-2.3969	-2.4056	-1.055	-1.2601	-1.8813	-0.90289	-3.2457	-1.5614	-0.49225	-1.372	-2.4926	-1.2481	-1.6987	-0.99229	-0.1856	-0.74012	-1.0503	-2.0573	-2.2323	-1.4487	-0.89491	-1.1756	-1.9652	-1.1971	-0.66186	-1.0724	-2.3952	-0.691
-9.2368	-7.5864	-9.7318	-8.7758	-9.3938	-9.267	-9.2294	-9.044	-9.7042	-10.154	-9.6943	-8.165	-7.8773	-8.027	-8.6111	-8.8554	-9.6586	-9.4849	-7.238	-8.8546	-9.6208	-9.4377	-10.4	-9.8409	-8.8173	-9.9795	-8.6698	-8.3382	-9.7477	-11.446	-8.0781	-10.705	-8.3302	-9.1884	-8.6738	-9.4481	-9.7384	-9.1645	-8.601	-7.6741	-7.0477	-8.7445	-8.7413	-8.4023	-9.3798	-7.0633	-8.3036	-9.0431	-9.071	-9.1387
7.0671	7.6173	6.4109	5.133	7.8138	6.5104	6.3583	5.7535	6.071	5.0935	7.2448	6.4079	6.3309	6.3613	7.704	5.2737	7.806	7.0053	6.3085	7.2221	7.4049	6.9823	7.355	6.3683	7.685	5.4733	7.763	7.5593	7.4877	5.2701	5.7054	8.1448	7.2184	6.2828	6.7543	5.982	7.0708	7.2292	6.6734	6.6218	7.2811	8.4154	6.6408	6.492	6.4631	8.51	6.0265	6.3877	5.8657	7.0592
-14.245	-14.882	-15.271	-15.791	-14.869	-12.561	-16.141	-12.754	-13.895	-15.71	-14.78	-14.215	-13.688	-17.208	-14.636	-15.432	-17.078	-15.22	-15.186	-13.603	-14.687	-16.192	-13.685	-13.507	-15.326	-15.719	-14.176	-14.004	-14.135	-15.341	-15.2	-13.896	-15.438	-12.633	-14.295	-14.429	-15.015	-14.489	-14.839	-14.145	-15.797	-15.981	-14.717	-15.417	-14.005	-15.333	-14.707	-14.029	-14.718	-14.494
-21.884	-21.398	-21.861	-21.313	-20.936	-20.972	-20.395	-21.878	-20.88	-22.472	-20.982	-21.192	-20.569	-21.436	-20.756	-21.333	-20.654	-20.74	-20.66	-21.7	-21.705	-20.138	-20.445	-21.877	-20.376	-20.888	-20.368	-22.092	-22.41	-20.181	-21.729	-19.74	-19.974	-20.737	-20.913	-19.901	-19.788	-19.962	-21.419	-19.842	-19.687	-20.128	-20.742	-21.822	-21.455	-20.35	-21.038	-21.168	-21.901	-20.747
5.3197	4.8021	4.6442	5.4216	4.874	4.8902	3.5747	4.6368	2.8766	5.8536	3.0166	3.247	4.2391	5.4174	3.8708	4.1371	4.3987	4.1245	4.819	4.6174	3.0623	6.003	4.1932	4.0845	3.169	4.962	4.1369	4.8251	3.6472	5.2112	3.8637	3.6847	4.5999	3.862	3.2322	3.3604	3.8599	5.581	5.8292	4.5289	4.474	4.3724	3.7656	4.997	5.1723	4.9969	4.4592	4.8211	3.8318	3.5855
1.5568	0.80103	0.060308	1.375	1.9777	0.56897	0.45313	0.62596	1.1325	1.3889	0.50301	1.8226	2.0972	3.9864	2.546	1.0525	2.0362	1.5701	1.7914	1.3349	1.5892	-0.80186	1.8037	1.459	0.25739	1.6499	1.7665	1.7847	1.5948	0.97661	2.605	2.8189	1.6683	1.0213	3.3383	0.9274	0.78686	-1.251	2.325	1.419	0.81191	2.7523	0.3542	1.1417	2.3799	1.112	0.16409	0.22243	0.85353	1.0341
-5.6874	-5.7308	-6.935	-6.8846	-4.4388	-3.4752	-5.1627	-5.5042	-5.3299	-4.1323	-6.168	-3.701	-5.1167	-4.5411	-3.8272	-6.2057	-3.5587	-6.1103	-3.5403	-5.1619	-4.762	-5.1917	-5.3356	-3.9803	-4.8887	-5.8371	-4.722	-7.484	-7.724	-5.7286	-7.03	-5.8491	-7.6392	-5.2692	-6.2772	-4.4819	-5.9089	-4.7337	-6.4287	-6.9556	-6.2263	-7.1302	-3.8277	-5.7141	-6.642	-4.8275	-4.3008	-6.1645	-6.4988	-5.1605
2.4498	1.9101	2.2469	3.9651	3.3409	4.1047	1.9936	3.2514	2.9477	4.2012	3.8218	2.9043	3.5134	2.239	1.7818	1.9254	2.6227	2.5885	2.4403	3.0791	3.3792	3.0341	3.4857	3.235	2.379	3.1746	2.4266	2.7983	4.0257	3.3219	2.2233	2.4812	0.51333	1.9518	2.7578	2.7332	3.4995	3.5492	2.5219	3.1741	4.5268	3.109	3.477	3.5258	3.8611	2.5443	3.2938	2.3932	2.393	3.8953
-9.3119	-9.4675	-9.2063	-8.3632	-9.1614	-10.171	-9.1597	-9.5417	-8.373	-8.174	-8.1431	-9.1106	-8.8479	-8.005	-7.4551	-9.0357	-7.6088	-10.261	-9.422	-8.4606	-9.6724	-9.3146	-7.5231	-8.5698	-9.5256	-8.5891	-9.1077	-10.174	-8.2938	-9.3014	-8.4091	-9.2646	-7.7877	-8.7261	-9.7876	-10.191	-9.8584	-9.9571	-8.9003	-8.8706	-10.183	-10.009	-7.4591	-9.2873	-8.8598	-8.3443	-9.4027	-9.1705	-7.9513	-8.7476
-0.59866	-1.8502	-2.5279	-1.0365	0.0024958	-1.3506	-2.6533	-2.7436	-1.9468	-1.712	0.095194	-1.4161	-0.60193	-2.3968	-0.49374	-2.2998	-1.1478	-0.54398	-2.2038	-2.5434	-0.72504	-2.1867	-0.3162	-2.3114	-0.11267	-0.75749	-0.14959	-1.4132	-1.7078	-1.3453	-0.0096524	-2.059	-1.2932	-1.0492	-2.1033	-0.53448	0.47166	-0.66206	-1.2621	-1.2851	-1.7188	-3.1363	-1.0069	-2.814	-0.82912	-2.039	0.49558	-1.5404	-0.91804	-1.9392
-3.2996	-1.936	-2.4696	-3.0914	-2.6491	-2.6984	-2.0441	-1.7661	-0.85309	-1.1141	-2.0029	-1.1447	-2.8061	-0.42261	-1.5715	-1.0614	-2.7311	-0.056873	-2.1039	-0.98563	-1.5112	-0.2039	-1.0977	-0.94958	-0.95438	-1.8253	-1.5232	-1.0385	-1.1322	-1.661	-0.77048	-2.7188	-2.1232	-0.85222	-2.1727	-1.4768	-2.1843	0.3228	-2.2713	-2.3241	-0.95276	-1.1028	-1.9445	-1.8737	-1.844	-1.1272	-2.1907	-0.48009	-1.722	-1.0103
-6.0196	-5.2458	-4.3094	-5.6098	-5.2147	-5.3203	-5.9925	-5.3773	-5.7279	-6.8622	-4.7802	-5.8614	-7.481	-6.5167	-5.9103	-4.4013	-5.4674	-5.9764	-4.6821	-4.8459	-5.5984	-6.177	-7.5669	-4.7957	-5.0914	-6.037	-4.8283	-6.2691	-6.1198	-4.5535	-4.5654	-6.0749	-4.1261	-4.4498	-4.1461	-5.7068	-5.3923	-6.2455	-4.3321	-5.0727	-5.1993	-5.3198	-4.815	-6.1041	-4.6369	-5.6308	-4.644	-4.24	-4.7495	-7.9034
-13.277	-14.834	-15.61	-15.028	-14.198	-15.133	-15.806	-12.349	-14.315	-15.39	-15.748	-14.238	-14.379	-14.419	-14.003	-13.922	-13.684	-14.287	-15.841	-14.873	-13.711	-15.48	-14.041	-14.556	-15.361	-13.584	-13.867	-13.482	-15.673	-13.498	-13.509	-14.547	-13.766	-14.874	-13.16	-13.99	-13.137	-14.022	-15.342	-14.965	-15.397	-15.089	-14.799	-15.207	-15.201	-14.277	-14.569	-14.207	-14.064	-15.19
-4.8661	-4.7433	-5.3709	-3.4952	-4.5355	-3.6283	-4.2227	-4.3884	-4.7331	-5.4085	-6.0666	-5.6247	-3.2711	-4.755	-4.9289	-6.1148	-5.9588	-4.8695	-3.9539	-4.6445	-5.369	-3.2912	-4.2604	-4.594	-5.9566	-6.1682	-5.3598	-6.4313	-6.1547	-5.8896	-2.5663	-4.4054	-3.3048	-4.0961	-4.8804	-5.2401	-3.9848	-5.1111	-4.4725	-3.6568	-5.0954	-3.3695	-4.2325	-4.9158	-4.972	-4.9597	-4.2965	-5.1924	-4.4576	-3.4484
-1.5949	-1.7526	-2.8854	-2.4337	-2.2626	-2.7215	-2.1676	-3.5064	-2.0405	-2.4677	-3.9046	-1.6509	-1.5974	-3.0876	-3.3636	-4.6997	-3.4035	-1.866	-4.3692	-4.4098	-2.767	-1.8366	-2.2149	-2.7083	-3.2213	-2.9944	-1.5613	-3.3338	-2.3644	-2.8837	-1.6704	-2.4058	-3.2233	-2.6459	-1.8048	-3.0184	-4.2919	-2.8522	-4.2711	-1.3448	-1.9826	-3.2802	-2.7203	-4.2505	-2.0441	-0.77717	-3.3118	-1.513	-1.8371	-2.4494
-22.061	-21.214	-22.892	-21.502	-21.787	-23.597	-22.178	-21.206	-21.508	-21.186	-23.78	-22.924	-22.314	-21.407	-23.098	-23.384	-22.535	-23.256	-21.537	-24.407	-21.427	-23.036	-21.794	-21.511	-23.417	-22.712	-22.034	-22.454	-23.626	-20.668	-22.523	-20.556	-21.284	-22.641	-22.073	-22.088	-21.584	-22.959	-21.982	-21.08	-23.861	-22.027	-22.542	-22.194	-23.63	-22.441	-21.661	-22.846	-21.736	-21.986
3.4198	3.8155	2.2293	1.8317	2.4768	3.7235	2.3066	2.8053	2.05	3.1368	2.6884	3.2164	1.4895	2.4018	2.9662	5.0679	2.3871	2.5135	3.1483	1.8545	1.6598	2.7985	4.3248	1.2801	4.3858	2.2419	3.0885	3.0376	2.4329	1.8232	2.727	3.6479	3.7376	1.8497	3.5954	3.6142	4.0433	2.4399	3.7053	3.156	2.5145	2.9971	5.3595	3.4972	3.1897	2.1851	4.0435	3.5675	3.4542	4.7776
0.96367	-0.4637	-1.0747	1.3805	-1.6807	0.31583	1.4361	1.2888	1.051	-0.11592	-0.25227	0.72289	1.4899	1.7796	0.92132	0.70828	1.0819	0.48743	-0.50175	0.2978	0.50969	-0.063199	0.56182	1.2733	1.0865	0.37133	0.96921	-2.1132	0.51626	-0.69426	0.72603	-0.043385	-0.2379	-0.1321	-0.44997	-0.36451	1.1192	-1.0818	0.43651	0.23301	0.38381	0.95247	0.72349	-0.007246	-0.59861	0.54121	1.5227	-0.26394	1.2352	1.3134
-11.239	-13.878	-11.7	-11.037	-10.697	-11.432	-11.74	-11.391	-11.05	-11.637	-13.042	-11.346	-10.314	-11.352	-13.103	-11.654	-12.226	-14.327	-11.146	-12.05	-10.484	-12.473	-11.599	-12.23	-12.326	-11.838	-12.174	-9.8661	-12.527	-11.333	-11.621	-11.534	-10.887	-11.143	-11.207	-13.43	-12.396	-10.595	-11.825	-13.551	-11.351	-11.137	-10.874	-10.738	-9.679	-11.276	-10.701	-10.829	-12.236	-11.971
-12.768	-13.561	-13.656	-14.119	-14.127	-13.467	-12.574	-13.645	-12.984	-14.785	-12.923	-13.472	-13.751	-13.869	-12.142	-12.97	-14.598	-13.27	-13.934	-12.847	-13.35	-12.147	-14.886	-11.742	-13.908	-14.659	-14.035	-13.169	-13.756	-12.415	-12.825	-13.679	-12.574	-14.402	-12.078	-12.205	-12.429	-13.111	-11.206	-12.811	-14.539	-13.221	-13.165	-13.57	-13.597	-13.696	-13.933	-13.895	-12.054	-12.848
-7.341	-6.436	-7.9468	-6.1152	-6.5008	-6.9412	-8.3194	-8.64	-7.5978	-8.3549	-6.4026	-7.2179	-8.9232	-8.163	-7.9727	-8.8291	-8.1098	-6.4944	-6.4804	-8.5998	-5.1019	-8.7486	-8.3098	-6.4193	-7.8712	-7.7495	-7.9681	-6.9004	-8.4324	-6.0706	-7.4335	-8.1075	-5.7599	-8.3498	-8.3415	-7.417	-7.0268	-8.6201	-8.398	-8.121	-8.2768	-8.7334	-5.0624	-7.3999	-7.3733	-6.6087	-7.219	-7.4039	-6.9972	-6.9092
2.1687	2.2616	1.0129	1.0338	0.35396	0.74183	1.0693	0.67859	1.5228	1.1017	1.7555	1.2654	0.9789	2.2752	0.098794	0.99231	0.44288	1.771	1.9052	0.89247	1.9186	0.1722	1.4113	1.2762	1.0725	0.077941	1.6757	2.2674	1.5857	0.74898	1.4368	2.2336	0.76846	3.0486	2.5669	1.6689	1.7391	3.8715	2.4693	-0.11753	2.2231	1.8699	1.0999	2.6416	2.556	1.125	1.5699	2.7494	1.7441	1.8792
-21.213	-22.303	-21.208	-21.409	-21.454	-21.071	-20.694	-21.995	-20.164	-19.399	-21.422	-21.076	-19.498	-21.106	-18.968	-20.516	-21.009	-21.16	-21.861	-19.652	-20.366	-21.712	-21.184	-20.424	-20.395	-21.077	-20.363	-21.287	-19.889	-20.815	-20.675	-20.874	-21.246	-21.235	-21.145	-20.881	-20.897	-19.795	-21.231	-21.746	-20.553	-20.644	-19.583	-21.119	-19.977	-22.242	-20.132	-19.239	-22.683	-20.904
-12.538	-13.916	-12.605	-13.456	-13.553	-12.857	-12.525	-11.462	-12.471	-11.668	-12.835	-13.921	-12.271	-12.488	-12.323	-11.937	-12.921	-11.624	-13.781	-13.385	-12.644	-12.631	-12.933	-12.206	-12.116	-13.533	-13.927	-12.186	-12.412	-13.948	-11.645	-11.23	-11.091	-12.98	-12.825	-11.014	-12.886	-13.754	-12.946	-14.08	-12.548	-11.951	-11.582	-14.425	-13.322	-11.262	-12.18	-13.498	-12.495	-12.388
0.20825	-1.2714	-0.32088	-0.22356	-1.5736	-0.44088	0.90005	-2.4931	-1.7313	-2.9082	-2.069	-1.57	-1.416	-0.80672	-1.0061	-0.51164	-0.69056	-1.096	-2.3499	-3.3072	-1.2754	-0.44187	-1.7556	-0.0018569	0.895	-0.39423	-1.1228	-0.83363	-0.86776	-1.421	-1.0427	0.73914	-0.81317	-0.12777	-1.494	-1.4919	0.58819	-0.67805	-0.98529	0.59666	-1.2578	0.3088	-1.0593	-0.38995	-1.2971	-1.4453	-1.7106	-1.2968	-1.3501	-0.75766
-11.63	-10.119	-11.975	-10.735	-11.616	-11.486	-10.043	-11.865	-11.926	-11.207	-11.004	-12.389	-9.9467	-11.256	-13.279	-12.705	-9.948	-10.725	-12.814	-12.874	-8.8343	-10.98	-12.044	-11.181	-11.643	-11.875	-13.087	-11.601	-10.328	-12.169	-10.427	-12.092	-10.224	-10.265	-9.9719	-11.93	-12.47	-13.543	-11.259	-12.497	-10.046	-12.667	-10.701	-10.831	-13.08	-11.979	-9.7696	-12.74	-11.356	-10.607
-3.0221	-2.7518	-4.0883	-3.9678	-2.7736	-4.3126	-3.5134	-3.9368	-2.6416	-5.0879	-4.8307	-4.3537	-1.9221	-3.4794	-4.1388	-3.1079	-4.004	-3.6974	-3.6086	-1.9894	-3.9165	-3.7067	-4.0315	-2.1298	-3.7252	-2.6593	-3.4776	-4.3423	-4.8133	-2.8271	-5.7661	-4.0355	-4.5592	-6.9884	-4.331	-3.473	-4.2447	-3.3196	-4.2721	-3.9796	-4.2241	-4.1093	-3.744	-3.203	-4.6601	-5.507	-3.3838	-2.9365	-3.7249	-2.3574
6.5166	9.6798	7.9234	7.4481	7.866	8.049	7.0845	7.5112	7.1146	7.9379	9.5348	9.1059	7.3516	7.1221	8.9901	9.275	7.4417	6.5925	8.6424	7.3667	7.6283	7.4632	7.9037	7.8537	7.7117	8.5152	7.6896	7.7502	7.4515	6.7419	8.0754	7.9811	6.7464	8.7603	8.3349	7.8436	9.9705	9.3817	8.0198	7.8778	7.8426	8.8551	9.3814	7.6815	7.3267	8.6431	8.3092	8.2994	7.9358	10.011
-12.17	-12.92	-10.133	-11.126	-11.904	-10.681	-10.306	-11.807	-11.761	-10.687	-12.19	-11.86	-11.134	-13.005	-11.432	-12.378	-11.292	-11.229	-10.651	-13.674	-11.329	-12.209	-10.136	-11.489	-11.248	-11.926	-10.113	-10.976	-9.7055	-10.782	-12.606	-10.968	-9.775	-14.289	-12.19	-11.857	-11.797	-10.658	-11.525	-11.209	-9.5963	-12.563	-12.707	-13.157	-10.404	-11.806	-11.949	-11.169	-11.423	-12.197
-23.42	-22.864	-22.128	-21.169	-21.515	-23.286	-22.067	-21.757	-22.282	-22.539	-21.96	-21.079	-22.312	-22.069	-23.354	-22.115	-21.795	-23.048	-22.929	-24.155	-22.09	-21.651	-23.285	-21.561	-22.051	-22.454	-22.085	-22.213	-22.767	-23.115	-21.936	-22.664	-21.716	-21.569	-20.97	-22.102	-21.996	-22.831	-21.022	-22.541	-21.714	-23.421	-21.687	-22.65	-21.989	-20.776	-21.599	-22.43	-22.453	-23.195
3.3907	3.0758	3.4511	3.2359	3.4629	3.377	1.3164	3.0518	1.7176	3.2184	3.5066	4.1559	2.2486	2.6923	0.88311	2.5972	1.4677	2.6464	2.795	3.9756	3.1702	3.0849	1.6602	2.5813	2.947	3.9411	2.7565	2.5745	2.2169	1.9451	2.7666	3.6759	3.4436	3.0482	2.7318	3.0584	1.3688	0.98341	3.7397	2.6147	2.1887	2.9897	4.2187	2.8024	1.4847	3.1113	2.9259	2.7936	2.5141	2.853
5.7911	3.9733	4.1469	4.0123	3.4885	5.1957	4.4983	5.2963	4.8736	5.9	5.1175	3.4117	4.6477	3.7752	3.2764	4.4457	4.6134	4.6387	5.1111	5.9586	3.2179	4.42	3.988	5.3703	4.0569	4.0013	4.5167	3.3357	3.907	5.238	3.516	4.6345	4.3358	4.6712	5.0831	2.9972	4.9931	4.1887	4.1584	5.5327	4.8259	4.9111	5.4472	3.2987	3.1707	5.5011	3.0765	4.563	2.1763	3.6079
-8.1509	-8.2589	-9.2205	-9.8341	-7.4221	-9.6531	-8.0524	-9.4851	-8.9619	-9.3445	-8.1278	-9.5273	-9.0007	-10.75	-9.1699	-9.0194	-10.067	-6.9431	-7.7131	-9.2303	-7.6296	-8.7446	-7.5682	-10.503	-8.8154	-9.4274	-10.32	-7.9433	-8.535	-10.504	-8.6821	-9.3587	-10.456	-8.8928	-8.4991	-7.4175	-9.0026	-8.9808	-9.7559	-8.4797	-11.2	-8.7708	-9.9871	-8.6881	-8.4513	-9.1268	-7.2256	-10.37	-8.8268	-7.8954
8.5532	9.6167	9.0135	8.5991	8.2414	9.4382	11.396	8.4225	8.2067	10.206	8.519	9.1358	10.588	9.9082	10.257	8.0348	9.4663	10.107	9.0573	9.063	9.4857	10.471	10.815	10.179	9.4379	10.121	8.8785	9.3566	10.346	8.9974	10.761	9.8606	9.3356	10.991	9.4466	9.9027	10.432	8.3796	10.282	9.0481	9.102	10.926	9.2818	8.6578	9.3993	11.605	11.522	9.0662	11.229	9.7801
-8.6062	-10.282	-9.5249	-10.695	-9.7677	-9.1513	-8.3435	-9.1803	-10.102	-10.787	-7.8327	-9.6997	-8.4004	-9.2512	-9.0377	-9.6108	-8.99	-9.1661	-10.472	-8.3395	-9.5065	-8.3571	-8.9363	-9.9671	-8.4972	-9.4775	-9.7151	-9.2407	-9.003	-7.5181	-8.9059	-8.9005	-9.4417	-9.5255	-9.2728	-9.5097	-8.5664	-9.1396	-8.653	-9.6161	-9.2992	-9.1271	-7.1986	-9.5987	-9.3158	-7.7024	-9.4623	-11.633	-8.5893	-8.9453
-4.7462	-5.1258	-6.4578	-6.5776	-5.2956	-7.2589	-6.3873	-5.8412	-6.159	-4.6332	-5.5318	-5.2709	-4.3403	-5.1919	-5.1051	-4.6462	-3.9593	-5.4675	-6.4949	-4.3858	-5.3298	-4.3048	-6.4139	-7.211	-6.603	-4.7474	-4.5148	-6.0174	-6.0419	-6.055	-4.6795	-4.7181	-3.8453	-4.6698	-6.5982	-5.6879	-6.3141	-6.0603	-5.1063	-7.0669	-5.894	-7.5921	-3.9504	-4.8129	-7.4764	-4.6054	-5.5125	-5.6581	-4.2194	-6.5086
-3.9338	-1.7336	-1.0327	-1.8494	-1.6275	-3.0287	-1.1576	-0.2204	-1.2515	-2.0269	-1.2096	-0.96738	-1.5174	-0.097608	-1.9206	-1.9759	-2.2415	-2.5141	-2.5147	-1.9748	-2.0877	-0.14501	-1.6972	-3.3905	-1.809	-2.1634	-0.87063	-1.878	-2.0256	-2.3716	-2.7087	-0.87587	-0.49606	-1.5916	-1.2037	-2.4259	-2.5002	-0.82207	0.057189	-2.1078	-1.4296	-1.0358	0.089068	-1.1486	-2.2896	-0.25354	-1.3555	0.12607	-0.74577	-1.0644
5.1626	5.0037	6.7101	5.7677	5.3886	5.5498	4.8367	5.3512	3.631	3.8111	4.8713	3.7607	4.625	3.788	4.4242	5.9731	4.5322	3.9289	5.1956	5.4741	5.216	5.798	3.776	3.8049	5.465	3.8103	5.9704	5.8081	5.1798	5.4608	5.9578	5.733	5.9601	5.7122	5.0462	4.6366	5.069	5.1646	5.4839	4.9568	4.0528	4.3316	4.6574	4.5927	5.0922	5.3624	4.7505	5.498	5.5904	4.6092
-1.9969	-0.52378	-1.1023	-0.75279	-0.90524	-2.1737	-2.1811	-3.3346	-1.5474	-2.385	-1.5129	-0.82354	-1.549	-1.5127	-1.6243	-0.1918	-1.2507	-1.759	-1.6011	-1.1578	-0.73623	-1.022	-2.386	-1.3277	-1.1322	-2.5544	-2.8609	-2.9192	-1.8003	-2.1938	-0.22637	-1.5864	-1.4104	-0.19268	-2.0148	-1.0312	-2.379	-0.86943	-1.2952	-1.1406	-0.35306	-1.879	-1.9421	-1.7641	0.086431	0.74826	-0.78744	-1.5389	-2.4165	-2.1088
-11.923	-10.803	-10.622	-9.9705	-11.727	-9.7696	-12.264	-13.083	-11.414	-10.061	-12.915	-11.096	-12.23	-10.341	-11.705	-12.008	-10.417	-11.637	-10.864	-10.695	-11.222	-11.95	-10.7	-10.224	-9.146	-11.401	-11.204	-10.609	-9.7193	-11.081	-11.145	-10.34	-11.117	-10.306	-11.537	-10.847	-8.6504	-9.3945	-11.453	-10.003	-9.794	-11.552	-10.654	-10.154	-10.012	-10.116	-11.831	-11.174	-10.512	-10.381
-0.46511	0.10679	0.39477	1.5951	-0.74915	0.72137	1.4626	-1.2953	-0.88583	-0.85819	0.35864	1.0006	0.14386	0.4988	-0.98112	1.5245	-0.49496	-0.44178	1.2055	-0.63371	-0.34266	0.49656	-0.63067	0.32279	-0.88115	-2.476	-0.44117	1.4143	1.5498	-0.21177	0.49044	-0.39737	-1.1246	-0.96187	0.63465	-1.6729	-0.16724	-0.70583	-0.25713	-0.12252	-0.80228	-0.90075	0.72127	0.21087	-0.73298	1.2162	-1.2437	-0.93283	-0.055835	0.058215
-13.426	-12.697	-11.113	-12.377	-13.373	-12.511	-13.438	-13.327	-10.518	-14.665	-13.017	-13.021	-13.13	-11.604	-12.359	-12.533	-12.159	-14.02	-15.14	-13.489	-11.954	-13.273	-12.19	-12.899	-12.375	-13.811	-11.647	-13.181	-14.247	-12.878	-13.317	-12.36	-11.794	-11.606	-13.883	-10.802	-12.812	-13.205	-13.993	-12.172	-12.578	-12.985	-12.291	-13.211	-13.132	-12.96	-12.768	-11.375	-11.121	-13.439
4.1703	5.3209	5.3877	5.1865	4.041	2.8485	5.158	5.694	5.0967	4.687	4.5502	4.8807	4.5619	5.2511	4.0239	3.6219	3.2363	4.107	4.9852	3.7744	4.821	6.9094	4.3421	5.7441	3.225	3.7579	4.765	4.1539	4.3063	4.5181	4.935	5.4697	3.5215	4.7473	3.7042	3.9043	4.8794	3.8916	5.1283	5.799	3.9085	5.7494	2.9479	3.9454	3.2051	3.4986	4.8052	6.0614	3.9074	5.6851
-7.3839	-10.058	-9.7321	-8.514	-9.7909	-9.0926	-9.1717	-8.7007	-9.3118	-9.9674	-7.4383	-9.9914	-8.173	-8.6667	-9.1488	-8.8261	-8.3408	-8.5377	-9.4622	-8.3141	-8.5638	-9.5913	-9.1055	-8.8618	-9.5553	-9.8007	-7.9878	-9.3086	-9.8422	-9.3661	-8.9125	-8.4022	-10.154	-8.7284	-9.5847	-8.7371	-8.0201	-10.149	-9.5486	-8.3974	-8.8703	-8.5741	-9.2962	-8.2342	-8.6948	-10.247	-7.8081	-8.5842	-7.7641	-10.538
0.81673	-2.1452	-1.6193	-1.8217	-0.69324	-0.0034502	-0.41565	-0.087451	-0.68733	-1.5406	-0.43865	-0.67955	-2.0354	-0.36197	-1.7373	-1.2178	-1.1486	-2.2546	-1.962	-1.0109	0.77952	-1.1813	-1.591	-0.96468	-1.4321	-0.90041	-2.301	-1.3504	-1.3329	-2.4851	-0.97158	-2.7985	-2.8158	-1.6458	-1.0023	-1.7712	-1.4985	-1.7068	-1.0444	-1.6073	-1.0222	-1.8633	-2.6314	-0.50561	-1.1447	-0.4177	-2.4493	-2.0236	-1.4444	-0.4697
-0.6449	0.25701	-1.1107	-0.51541	0.014768	0.018673	0.37692	0.36058	-1.6466	0.01612	-0.4189	0.083317	1.4028	-1.766	-1.0298	-1.2089	0.0093809	1.7005	0.069023	0.88448	1.2144	-0.13357	1.1675	-0.78083	0.40752	1.1265	-0.23425	1.5214	2.0761	-0.2814	-0.22435	-0.5068	-0.44302	-0.071166	0.89499	-0.69402	0.67732	-2.2244	1.1718	0.5958	-0.97488	-1.2489	-0.5814	-0.13052	-1.3433	-0.39903	-0.30881	0.75194	-0.64643	0.1718
-6.1995	-3.7056	-6.0555	-4.7977	-5.2777	-4.3328	-6.82	-3.2639	-5.1407	-3.2114	-4.0878	-4.0981	-5.1916	-5.7597	-5.767	-5.5113	-3.7473	-5.6768	-6.7463	-4.7707	-6.75	-5.4441	-6.1228	-3.8083	-5.3298	-4.2229	-4.6612	-5.2676	-4.7324	-5.3739	-4.3771	-6.6998	-4.4013	-5.1902	-6.3559	-5.8989	-5.1044	-6.5	-4.6725	-4.8497	-5.0525	-3.965	-3.9302	-2.6639	-4.3843	-4.2624	-3.8795	-5.9347	-6.3384	-5.6256
-8.7244	-8.6627	-11.171	-9.8825	-9.8586	-11.693	-8.6648	-9.842	-7.8015	-12.221	-10.219	-10.147	-9.644	-9.2007	-9.2904	-9.0169	-10.395	-11.198	-11.013	-11.149	-10.496	-10.985	-11.333	-10.829	-9.4769	-10.893	-11.175	-12.142	-9.5869	-9.4591	-9.4703	-9.3272	-9.7425	-11.74	-9.7891	-10.5	-9.8892	-10.089	-10.017	-9.7687	-12.337	-9.5904	-11.095	-11.289	-10.57	-11.414	-12.666	-11.084	-9.9856	-10.473
3.0214	0.84059	2.6557	3.128	2.8668	4.3977	2.8116	4.0388	2.5459	2.7582	2.783	2.2235	4.2567	2.9704	2.0091	1.7459	5.6264	2.3334	2.6906	3.0084	3.9019	2.7967	3.1042	3.931	3.1889	3.7867	4.8023	1.9449	2.2491	2.8163	3.8419	4.035	4.2703	2.5758	3.116	5.0074	3.1627	2.6051	3.5746	4.1549	3.0244	2.4509	4.1144	2.8035	2.3414	4.2603	3.5161	3.1488	1.8047	1.8479
0.28537	0.098425	1.176	-0.018035	-2.164	0.21536	0.51534	-0.21107	0.36593	0.90961	0.2705	0.067281	0.12293	1.7677	0.23958	0.21781	0.34943	0.271	-0.99205	0.45257	-0.30998	0.98848	0.37062	-0.58545	0.62475	-1.1511	0.79696	1.5682	0.7156	-0.54592	-0.2362	1.2883	-2.3995	-0.44936	1.7489	-0.11787	0.091101	0.45931	-1.7027	0.14515	1.1993	-0.48252	0.64707	0.84883	0.77232	-0.27627	0.02571	0.77086	-0.93563	0.083666
-10.174	-9.7478	-11.377	-11.26	-9.597	-11.148	-11.908	-10.008	-12.567	-10.861	-10.31	-9.8874	-10.405	-11.84	-10.047	-10.483	-10.82	-10.192	-10.649	-10.124	-10.599	-10.631	-8.1432	-10.644	-9.6342	-9.7615	-10.502	-11.865	-9.9513	-9.7802	-9.1696	-10.971	-8.6997	-11.734	-12.259	-11.202	-9.9401	-11.884	-10.088	-10.884	-11.837	-9.0805	-9.2774	-9.9421	-10.706	-10.086	-10.448	-10.724	-8.7338	-11.638
-3.5176	-5.5582	-4.2154	-4.8392	-2.5179	-4.8163	-4.2219	-4.265	-4.7347	-2.889	-5.5453	-4.0914	-4.3222	-3.8371	-3.9244	-3.8311	-3.2802	-4.0199	-3.7384	-5.1319	-4.8869	-5.5705	-4.202	-3.214	-3.4089	-5.7298	-3.4697	-2.9086	-3.5558	-4.6085	-3.1686	-5.1575	-4.8824	-4.5906	-1.8832	-3.8196	-5.1364	-4.5917	-5.1772	-5.0297	-2.5923	-5.6988	-3.598	-3.1947	-3.6315	-4.8358	-4.8116	-3.6077	-5.7615	-4.8552
4.8915	3.5548	5.1451	5.1889	3.4049	5.5215	3.8988	4.8649	4.7011	4.4319	3.6716	4.6704	4.4039	2.1429	3.9026	4.476	6.0604	4.4108	4.8219	4.8886	4.0018	5.2111	3.9619	4.3069	3.5282	5.1867	3.7047	2.9854	4.8223	4.4158	4.02	3.7058	5.7415	4.5139	3.6484	3.7905	3.9443	4.0774	5.2941	4.8334	4.5515	5.3395	5.4477	4.3402	4.6479	4.4254	3.6542	3.409	5.8861	5.6606
-2.9083	-4.2824	-3.5335	-4.3998	-4.8428	-4.2648	-4.0259	-3.5946	-3.9476	-3.2683	-3.1152	-2.9355	-1.4324	-2.302	-3.2447	-4.1241	-2.4701	-2.8185	-3.2236	-2.5518	-2.6519	-4.0973	-2.0198	-3.192	-3.9087	-2.263	-4.4714	-2.9946	-1.8607	-4.2572	-3.7868	-3.7177	-2.3459	-2.4182	-3.9959	-5.179	-4.5121	-2.1225	-3.0507	-3.8982	-4.6112	-3.0206	-1.8656	-3.7364	-2.5027	-2.396	-3.2748	-3.722	-4.3079	-2.6075
2.701	2.8337	2.6209	2.9628	2.787	4.2238	2.0834	1.7545	1.6557	3.4379	3.1464	1.6195	1.4932	3.598	1.4021	3.1442	2.9997	1.3672	1.3115	2.9131	1.3402	2.4962	2.9554	2.7299	3.03	3.2214	1.558	2.975	0.26951	3.0129	2.2254	4.1805	2.0095	2.4421	1.821	2.7202	1.2178	1.0259	1.7538	3.0502	2.6991	3.028	3.3551	1.0329	3.9516	0.31602	1.5615	2.8801	2.3076	2.9083
-5.5833	-5.9845	-5.8591	-6.9087	-6.1677	-4.8471	-5.8927	-6.324	-4.3677	-4.8937	-5.9836	-6.3032	-4.394	-6.8324	-5.1328	-5.1815	-5.9576	-5.9725	-5.7912	-4.0139	-6.5706	-4.2773	-5.282	-6.2147	-4.0757	-4.8791	-4.777	-4.6098	-5.5911	-7.0791	-6.6712	-5.1381	-6.2798	-4.711	-7.0721	-4.3198	-6.6323	-6.3777	-6.6839	-5.624	-7.2043	-6.1775	-5.9229	-5.0906	-6.3481	-6.3953	-4.0587	-5.0992	-5.9099	-6.4281
-6.093	-5.5414	-5.7248	-4.8166	-7.6569	-5.7674	-5.6521	-4.4236	-6.0806	-7.8771	-5.4075	-5.7762	-6.3693	-6.3117	-6.156	-5.3116	-6.6546	-5.7559	-5.0795	-5.2974	-6.2297	-4.4535	-4.7472	-5.3111	-4.9592	-6.4764	-6.7853	-4.4887	-4.4651	-4.7308	-4.1532	-4.7708	-4.2003	-7.2375	-6.6792	-5.7825	-6.1468	-4.8976	-7.0616	-5.6425	-6.4181	-5.264	-6.0591	-5.4636	-5.1351	-5.6475	-4.8327	-5.3306	-5.6819	-5.7094
0.026088	-0.27359	-1.0756	-1.9248	-2.3637	-0.96545	-1.4733	0.26032	0.402	-1.231	-0.7541	-2.0457	-0.66757	0.3801	-2.3665	-0.63258	-0.79217	1.4128	-1.2417	-2.8539	-2.2581	-1.5989	-1.145	-0.24093	-2.392	-1.9917	-0.96124	-0.70987	-1.5211	1.137	-0.99293	-0.43596	-0.41036	-0.81628	-1.1809	-0.81997	-0.78005	-1.4477	-1.936	-1.6408	-0.64919	-1.4692	-1.7305	-0.35948	-0.57521	-2.3178	-2.3977	-0.61135	-0.88325	-0.73007
-11.569	-9.6863	-11.617	-13.596	-12.312	-12.491	-12.482	-12.138	-12.457	-11.717	-11.618	-12.606	-11.695	-9.9031	-12.096	-11.436	-10.575	-11.139	-11.823	-11.367	-10.469	-11.557	-10.414	-9.9998	-11.176	-10.766	-10.509	-11.753	-10.196	-11.025	-11.115	-10.673	-12.733	-12.464	-11.607	-11.693	-10.981	-11.779	-11.708	-11.413	-11.309	-11.392	-10.869	-11.599	-10.492	-9.5629	-11.169	-11.037	-11.7	-12.399
-10.204	-12.35	-11.618	-12.441	-11.839	-11.851	-11.069	-11.505	-11.225	-11.038	-11.806	-9.3242	-10.014	-12.103	-11.778	-11.907	-12.318	-13.199	-11.622	-12.366	-13.355	-11.825	-12.35	-12.218	-11.166	-12.031	-12.417	-11.428	-11.827	-12.042	-10.873	-11.772	-11.814	-10.959	-11.172	-11.389	-11.705	-12.245	-12.356	-11.231	-10.334	-12.262	-10.555	-10.568	-12.501	-12.49	-12.927	-11.776	-11.36	-12.263
-3.1636	-3.0914	-1.798	-2.6602	-1.3825	-2.782	-2.9796	-2.3341	-1.8488	-4.4895	-4.8096	-2.4545	-4.3262	-1.1432	-3.3028	-1.7923	-2.7969	-3.1119	-1.5654	-1.6158	-1.0084	-1.6889	-3.3876	-1.9973	-2.6835	-1.9927	-1.9567	-2.1891	-2.932	-4.2099	-2.9367	-1.7194	-1.5702	-2.9819	-3.9403	-1.9532	-3.7623	-2.7383	-3.6649	-0.74838	-1.4485	-3.2574	-1.8786	-1.6011	-3.0687	-2.4653	-1.7775	-1.2363	-1.7725	-2.261
-0.8358	-0.95757	-1.8043	-2.2822	-2.3623	-2.0284	-1.1725	-0.68031	-1.7771	-0.93187	-3.3588	-2.0979	-0.67249	-1.6684	-0.68343	-0.95368	-0.38495	-1.3458	-1.6443	-0.70001	-0.75446	0.38383	-1.694	-1.3056	-1.3888	-2.0344	-0.34555	-0.77861	-0.93083	-0.17302	-0.44771	-0.64225	-1.9963	-0.61318	-1.4856	-0.94442	-2.4534	-2.2433	-2.3877	-0.27501	-0.92726	0.0079924	-0.65303	-1.5672	-1.4165	-2.3708	-3.1759	-0.83947	-1.8417	-1.201
-0.40231	-1.5462	-1.9837	-3.192	-2.4876	-3.8363	-2.1375	-0.77966	-0.9986	-1.4762	-2.1654	-1.0462	-2.833	-2.0764	-1.6861	-2.2299	-3.2144	-0.11928	-2.0861	-1.1341	-0.47179	-2.2201	-0.35217	-2.1722	-1.6321	-0.76073	-1.774	-2.235	-1.4109	-1.0762	-2.0449	-2.3922	-2.6628	-1.7514	-1.9885	-1.273	-1.9167	-1.3317	-2.9114	-0.89117	-0.99599	-2.1125	-0.91015	-1.9622	-1.7792	-3.0392	-1.1743	-2.4771	0.39553	-1.9001
-0.24648	-0.61432	-1.7401	-2.62	-1.0341	-1.1913	-3.2042	-0.97484	-1.6081	-3.0269	-1.1376	-0.73481	0.36481	-1.3738	-3.3337	-0.39247	-0.52641	-1.6755	-0.68296	-1.4695	-0.5953	-2.3312	-1.3547	-1.3225	-1.1756	-1.4186	-1.1371	-0.52524	-1.8433	-2.3141	-1.4025	-2.063	-3.1755	-2.3571	-0.70428	-1.7095	-0.81901	0.3228	-1.9541	-2.2179	-0.29557	-2.1075	-2.1042	-2.5209	-1.5252	-2.2473	-2.0119	-2.623	-1.464	-2.2924
1.4781	1.4646	-1.5345	-0.2855	0.068479	1.6473	0.7008	0.069512	-0.88982	1.4203	1.7675	1.1075	0.67345	-0.015987	0.43197	0.38366	0.062872	0.58196	0.21368	0.91604	0.45331	0.063999	0.59961	1.212	0.025663	0.15434	0.27122	0.62251	0.34262	0.62585	0.52081	-0.44239	0.048394	1.3075	0.94115	0.40792	0.24682	0.032617	0.071983	-0.37995	-0.48214	0.041753	1.7089	0.67083	0.97932	1.8853	0.94504	0.60692	1.161	1.6426
-9.1084	-7.1941	-11.074	-8.7212	-10.012	-8.7865	-11.058	-7.8439	-8.8723	-9.1717	-10.856	-9.1386	-9.4875	-9.4447	-9.6359	-9.8711	-8.9715	-8.6562	-10.033	-8.6558	-7.5109	-9.4841	-10.413	-9.4814	-8.9202	-8.3074	-10.462	-9.7279	-8.8594	-8.8941	-9.3848	-9.4099	-10.384	-9.1822	-10.073	-9.3004	-9.5605	-9.7116	-7.8783	-11.113	-9.0283	-8.6599	-9.308	-10.168	-11.147	-9.1327	-11.107	-9.6127	-8.0438	-10.132
0.8275	-0.28748	0.11445	0.66356	-0.86863	0.046996	-0.11272	0.8763	1.5351	0.28613	1.4073	0.86519	-0.16835	0.05333	-2.2737	-0.4715	0.33344	0.9793	0.60075	0.38387	-0.52384	0.68216	-0.19285	-0.78053	0.39048	-0.14494	-0.22332	0.15479	0.097771	0.47622	-0.96273	-0.62202	-0.21986	0.21306	0.17209	0.0027511	0.85672	1.8827	0.79921	1.1617	0.87599	-0.6577	-1.0302	-0.54712	0.3921	0.50039	0.46412	1.5633	-0.63755	-0.46981
2.912	2.3944	2.2814	2.6084	2.2506	1.5614	3.1143	3.7251	2.3362	2.0813	3.9834	3.3041	1.7475	3.4925	3.8848	3.1328	2.0335	3.2438	1.992	2.5063	1.4428	2.8041	2.9713	2.7356	1.7043	2.0669	1.0595	1.9861	2.6181	2.7873	1.6056	1.2982	2.9102	2.9037	3.5063	2.0116	3.1999	0.54812	3.0033	2.5137	2.514	1.9815	2.2483	3.3433	2.2673	3.1703	1.9245	2.755	2.1088	1.3523
4.7619	7.599	6.925	6.1468	7.0201	5.5043	5.7948	7.5649	7.6947	6.5106	4.9577	6.7806	9.0328	6.5929	6.0718	6.4142	7.4261	6.8249	6.2719	7.1051	5.5315	6.775	7.8325	7.5217	6.9786	5.8492	6.2443	6.9475	7.1911	5.5508	6.3252	5.7827	6.5084	5.5866	6.3509	6.4881	7.171	7.3704	7.522	7.5143	6.0759	7.7377	5.2628	6.5039	8.0725	7.4029	8.1569	8.862	5.6923	6.8178
-0.66186	-1.2463	-1.137	0.12117	-2.1199	-1.3889	-2.774	-2.0619	-2.5727	-0.32097	-1.3995	-0.34997	-1.9096	-1.4165	-1.8527	-1.7488	-1.3107	-2.592	-2.0882	-0.82999	-1.5031	-1.5402	-2.0458	-1.9315	-2.1914	-0.88782	0.81856	-2.0327	-0.69392	-0.53832	-1.8194	-0.3736	-0.77837	-2.7985	-3.0099	-3.3118	-1.5671	-2.1444	0.031051	-1.2857	-1.2957	-3.0929	-2.4565	-0.61958	0.12972	0.24015	-0.32775	-1.3888	-1.5032	-1.5467
5.3616	7.9217	6.5702	6.152	7.9574	6.2521	6.7761	6.2123	5.5189	6.5987	7.5025	6.5521	7.2035	4.4272	6.5015	6.9072	6.092	7.7226	7.2532	7.7236	6.6718	7.0988	4.7256	6.477	6.4835	6.8316	6.5519	8.17	6.2002	5.8549	7.3431	6.4727	7.8684	5.8102	6.6793	6.6857	6.9705	7.0337	5.6502	6.8601	6.1659	7.2615	7.3882	7.164	6.0318	8.036	6.4449	7.7697	6.4953	6.4202
1.6476	3.9399	2.3142	3.4837	4.9358	3.2881	4.939	2.2172	4.5894	2.7974	2.8139	2.8238	3.6677	4.2537	4.0845	3.2532	3.5445	3.4884	2.7605	3.6955	3.3204	1.7345	3.1712	3.5081	2.4947	3.912	2.7191	2.2249	3.2766	3.1567	2.6367	4.0811	4.1592	3.2783	2.5438	2.3041	3.1169	2.9317	3.5019	2.404	0.82857	2.339	3.3238	4.4407	2.1731	1.3774	2.1405	2.256	3.8194	3.6845
-9.8789	-10.685	-12.072	-10.748	-10.758	-12.246	-10.847	-10.584	-12.005	-12.59	-11.33	-11.571	-12.453	-12.466	-12.532	-10.798	-10.967	-11.483	-11.518	-11.699	-11.197	-12.668	-11.79	-11.816	-13.647	-11.288	-9.5377	-11.585	-11.577	-12.176	-11.883	-12.043	-12.378	-11.698	-10.919	-12.245	-10.561	-11.098	-13.406	-10.55	-12.626	-12.635	-12.299	-11.525	-9.5329	-11.729	-11.099	-11.229	-11.496	-10.963
-4.6383	-4.3446	-5.2053	-4.1981	-4.6684	-5.5663	-5.3295	-4.2394	-5.0207	-3.6804	-4.0095	-4.5313	-3.3289	-5.5612	-4.8722	-5.1332	-5.7926	-4.7804	-6.2465	-4.1236	-5.5431	-4.9541	-3.9113	-4.3756	-4.5349	-4.5093	-3.6918	-5.1775	-3.6282	-5.1299	-2.8084	-5.7104	-3.5668	-4.2632	-3.9369	-4.5152	-4.5971	-4.3729	-5.1791	-4.0231	-4.8436	-3.7634	-5.8488	-4.1963	-5.1391	-4.1849	-4.8174	-4.3977	-3.4837	-3.772
-13.898	-13.988	-13.536	-13.417	-15.136	-14.216	-15.393	-14.718	-15.14	-14.922	-15.88	-15.185	-12.752	-15.234	-14.877	-14.654	-15.375	-13.946	-14.915	-15.941	-14.188	-12.654	-13.85	-14.404	-15.207	-14.296	-14.322	-14.036	-14.077	-14.338	-14.66	-13.724	-15.327	-15.878	-14.47	-13.267	-15.403	-15.042	-15.31	-13.828	-14.426	-14.628	-14.459	-13.726	-14.77	-13.825	-14.398	-15.221	-15.448	-15.442
-14.128	-13.532	-15.218	-13.437	-15.006	-12.797	-14.61	-14.704	-14.956	-14.025	-14.885	-15.088	-14.308	-14.164	-15.236	-14.765	-13.167	-12.526	-15.103	-13.495	-14.004	-15.588	-14.961	-15.575	-16.978	-14.846	-15.665	-14.633	-14.404	-14.247	-13.97	-16.116	-15.115	-13.475	-14.326	-14.146	-13.819	-13.909	-12.872	-13.906	-14.547	-13.351	-14.149	-15.225	-14.181	-12.73	-14.295	-15.403	-15.262	-14.537
-13.639	-14.113	-13.45	-13.676	-13.96	-15.5	-15.123	-13.838	-15.324	-15.58	-13.792	-15.18	-13.184	-16.322	-14.013	-14.851	-13.43	-14.581	-15.373	-13.201	-14.598	-14.68	-13.971	-14.819	-13.135	-14.96	-14.406	-13.53	-15.922	-13.858	-12.764	-13.652	-13.386	-14.553	-15.411	-13.517	-15.538	-12.79	-13.812	-15.047	-13.14	-12.724	-13.95	-13.992	-15.479	-15.151	-14.671	-15.18	-14.937	-14.815
-21.988	-21.352	-23.598	-21.311	-23.008	-22.646	-23.007	-21.212	-22.672	-23.668	-20.199	-23.063	-21.904	-22.027	-22.386	-22.361	-23.095	-23.124	-22.924	-22.237	-21.774	-22.21	-22.815	-22.929	-22.523	-22.595	-21.499	-20.984	-23.204	-22.394	-22.099	-22.347	-22.971	-21.48	-21.633	-22.777	-21.837	-21.731	-22.602	-24.425	-23.126	-21.92	-22.729	-22.14	-21.095	-20.491	-22.314	-23.882	-23.223	-24.026
-10.781	-10.249	-9.6988	-10.487	-11.39	-11.007	-9.687	-11.434	-10.53	-9.4182	-10.042	-10.203	-10.228	-13.452	-10.565	-10.739	-10.928	-10.127	-9.861	-10.319	-10.706	-9.8149	-9.6819	-11.06	-11.065	-11.003	-10.537	-10.817	-10.541	-9.7859	-11.366	-9.0304	-10.016	-9.5292	-8.5099	-10.007	-10.047	-11.039	-8.1031	-11.285	-10.958	-9.2234	-10.719	-8.6968	-11.456	-10.231	-11.963	-10.624	-9.7575	-9.6667
-1.154	-0.31175	0.77966	0.92359	0.27081	1.0729	-1.1815	0.99132	2.0192	0.61926	-0.35353	-0.74522	-0.7295	1.2186	0.26247	0.31976	-0.57601	0.20669	0.66173	-0.34176	1.0267	1.7788	0.014747	2.1589	-0.30577	-1.2658	-1.2128	0.083498	-0.17587	-0.17769	1.1069	0.25928	1.5604	-0.99053	1.3446	0.0010211	-1.1084	0.70673	-0.13035	1.4737	0.15676	-0.12446	1.3347	-0.50298	0.56179	1.1526	0.70753	0.79714	0.30043	1.0265
-1.9265	-2.9007	-2.87	-2.5422	-2.1523	-3.0631	-2.5343	-3.2606	-3.6564	-4.1415	-3.3034	-1.6328	-1.5948	-3.6023	-3.1504	-1.8304	-2.5388	-3.7878	-0.67133	-2.6666	-2.8441	-4.0169	-1.1867	-3.041	-3.132	-3.6701	-4.5155	-2.9532	-2.5451	-2.4879	-3.4861	-2.641	-4.4616	-2.0301	-2.1939	-1.6807	-1.8089	-1.5357	-4.178	-3.3313	-2.7579	-1.9398	-3.3631	-2.5151	-3.9557	-3.4435	-3.2605	-3.8292	-2.2735	-1.809
-4.4628	-3.2321	-2.6764	-3.546	-4.6883	-4.6795	-4.7819	-5.5161	-4.9421	-4.5998	-6.6235	-4.5709	-6.146	-5.5673	-4.3934	-5.2691	-4.201	-5.1189	-4.6857	-5.483	-4.2222	-3.7627	-4.9025	-4.2918	-5.2783	-5.1279	-4.4601	-4.9983	-3.8082	-5.0893	-4.0942	-6.4325	-4.6938	-4.2191	-5.5551	-5.1032	-4.7795	-6.2118	-5.3149	-4.0925	-5.1661	-4.8271	-4.626	-5.0373	-5.2134	-5.7959	-4.8659	-4.7946	-4.4933	-6.0411
-6.7419	-5.6808	-5.0352	-5.9388	-6.1169	-6.5836	-6.7715	-7.708	-5.4611	-5.8666	-6.6343	-7.2088	-5.9961	-7.2317	-7.3927	-6.0082	-6.0885	-7.5618	-7.3141	-4.2966	-4.7548	-8.3294	-5.1291	-7.2407	-7.4327	-5.865	-8.0671	-6.6379	-6.7544	-4.4572	-6.8665	-6.1356	-6.7107	-6.7099	-6.1497	-7.9518	-6.5424	-7.5641	-7.6992	-7.0911	-6.0784	-4.9681	-6.9742	-6.0349	-5.833	-5.5411	-5.7287	-7.6536	-5.5808	-5.7369
-22.468	-22.661	-23.18	-22.387	-21.303	-22.26	-22.735	-23.779	-21.842	-22.988	-22.348	-21.123	-22.698	-22.289	-22.486	-21.899	-22.088	-21.228	-22.024	-22.294	-21.795	-20.938	-20.401	-20.798	-23.046	-21.927	-22.648	-22.853	-21.8	-21.38	-20.617	-22.876	-22.09	-22.426	-21.415	-23.595	-21.881	-22.616	-21.96	-23.657	-22.182	-21.19	-22.156	-23.242	-21.436	-23.331	-23.203	-22.64	-22.054	-21.434
-5.5857	-5.9181	-6.2117	-5.6337	-5.9263	-6.2758	-6.0127	-8.3488	-5.1808	-7.2722	-6.4631	-5.3754	-5.3895	-6.5199	-5.9859	-5.1236	-7.7142	-5.5183	-5.557	-5.6365	-5.5882	-5.6545	-5.6809	-5.9902	-7.5532	-5.2529	-5.5541	-6.9165	-5.7399	-5.7811	-5.326	-7.6103	-6.0509	-6.982	-7.7854	-6.8132	-6.9784	-6.8024	-5.466	-5.2977	-6.5019	-5.7015	-5.9304	-6.5972	-5.5903	-7.7026	-6.4596	-5.0158	-6.3516	-7.5109
-8.8969	-9.2167	-10.621	-9.5342	-9.2056	-8.395	-10.181	-8.4787	-10.127	-9.5894	-9.5152	-9.6204	-8.3539	-10.098	-10.063	-9.5679	-8.9181	-10.575	-9.6492	-9.8771	-8.9914	-10.219	-8.3523	-9.3121	-9.0417	-8.6508	-9.2927	-10.965	-9.9593	-9.9124	-8.9048	-9.6199	-10.808	-8.8442	-9.941	-9.913	-9.8255	-11.45	-10.796	-8.5043	-10.597	-9.7008	-10.773	-8.4341	-9.8859	-9.1623	-8.544	-8.6666	-9.5648	-9.652
7.0983	7.3144	6.2546	7.2495	7.3391	5.9753	7.3572	4.9802	5.4224	5.8949	6.5908	6.0671	7.0027	6.1498	7.403	7.1024	7.4619	6.824	6.462	6.3915	6.8417	6.1461	6.6413	7.1003	7.2552	6.6124	5.6097	6.724	5.9245	5.2015	7.2603	6.1888	7.1172	7.9145	7.8712	6.0129	6.9579	5.5659	6.1393	5.838	7.4009	5.945	6.8083	7.5425	7.9135	6.9701	6.9393	6.5972	6.2595	6.7235
0.70501	0.62825	1.0834	-0.28516	0.074896	-0.60246	-0.20387	-0.62859	-0.46414	-2.0812	-1.2135	-2.5273	-0.75023	-0.6479	0.64387	-1.2854	-0.033378	-0.22023	-0.78655	0.88873	0.7877	-0.40006	1.4726	-1.0209	-0.13784	0.78004	-1.6814	0.47004	-1.9338	0.28905	-1.3309	0.40014	-2.02	0.18761	0.31146	0.60363	2.445	-0.031891	-1.0172	0.66724	0.018452	0.63159	-0.27143	-2.1857	-0.04502	-0.3962	-0.24716	-0.72433	0.4651	0.52116
-19.183	-21.745	-21.02	-20.628	-20.105	-21.033	-20.579	-21.004	-20.329	-20.405	-20.632	-20.974	-23.109	-21.117	-20.364	-21.122	-20.262	-20.92	-20.383	-22.552	-22.32	-18.789	-19.773	-20.163	-20.25	-22.166	-20.801	-20.706	-20.431	-20.8	-21.136	-20.839	-21.167	-20.39	-20.455	-20.664	-20.453	-21.068	-21.519	-19.813	-19.247	-20.057	-20.996	-21.02	-20.539	-20.883	-20.434	-19.739	-21.176	-21.439
-0.06988	-0.95292	-0.87797	-1.4401	-0.21201	-1.1587	-0.1587	-0.99796	-1.3024	0.596	0.47709	-1.2174	-1.7118	-2.0402	-0.75842	-1.2823	-0.15232	-0.011215	-0.65763	-0.10909	-1.1364	0.72624	-0.19736	0.12255	-0.096138	-0.95932	-0.22989	-1.1815	-2.0142	-1.8476	-1.804	-3.0391	-0.74986	-0.67926	0.17305	-1.9077	-0.91592	-0.15229	-0.41171	-0.15177	-1.4757	-1.1333	0.20492	0.34234	-2.0429	1.1549	0.35959	-0.29473	-0.20186	0.59948
-1.159	0.74339	0.60966	-1.1523	-0.73559	1.2028	-0.098215	0.77778	0.21026	-0.58636	-0.25725	0.31549	0.58705	-0.01731	0.49149	0.23214	0.27614	-0.9945	-0.5316	-0.91086	-2.1072	0.1065	-0.1525	-0.99625	1.1604	0.69072	-1.0589	0.875	-0.091149	1.3044	1.0678	-0.019378	0.69491	0.40819	1.3075	-0.3086	0.41799	-1.6113	0.67303	-0.93145	0.72867	2.0216	0.33723	-0.90472	-0.45805	-1.1494	-1.1702	0.83395	1.7662	1.1319
-0.92476	-0.0087535	0.29685	-0.74024	-1.5495	-0.41704	-0.28188	0.29561	-0.33861	0.067655	-0.94622	0.70856	0.82456	-0.60026	-0.67968	-0.57656	0.21475	-0.72591	0.073038	-1.0376	-0.65054	0.25884	0.2019	0.40862	-1.36	-2.7529	-1.2376	-0.69224	0.17124	-0.063669	-0.39647	0.89653	0.16376	1.1591	-0.50441	1.1777	0.65689	-0.80719	1.0348	-1.3097	-1.0512	-0.086063	0.092355	0.62473	-0.1727	0.6794	-0.77276	-1.2494	-0.75949	0.065752
-12.583	-14.25	-12.492	-12.822	-11.313	-11.86	-13.529	-14.673	-14.166	-12.331	-14.384	-12.038	-12.509	-13.351	-13.062	-14.491	-12.844	-12.785	-15.119	-15.106	-12.152	-13.204	-13.676	-12.497	-12.887	-12.924	-14.377	-13.155	-12.313	-11.912	-13.9	-14.251	-12.781	-12.559	-11.798	-13.076	-13.314	-12.961	-12.267	-12.906	-12.475	-12.458	-13.904	-12.856	-12.175	-11.926	-11.607	-12.762	-12.945	-12.286
-1.2886	-2.1516	-0.1915	-1.295	-1.2337	-0.30284	-1.1126	-1.0473	-2.9589	-0.5069	-1.5276	-1.3533	-2.8466	-1.0565	-1.6761	0.17908	-1.3069	-2.4321	-1.4888	-1.0942	-1.9962	-2.4994	-0.34083	-1.3348	-3.2067	-1.1551	-1.492	-2.0662	-2.0927	-1.3027	-1.9756	-0.69336	-1.1871	-2.4659	-2.2458	-1.1626	-1.4233	-2.5195	-1.1484	-0.8187	0.20631	-1.5285	-0.54921	-1.708	-2.1423	-1.3791	-0.44478	-2.4421	-3.2926	-1.4805
1.332	0.96086	1.2723	-0.87134	0.30896	1.4637	2.4053	0.87641	0.65932	-0.062551	1.7169	0.25822	0.73411	1.4986	2.4568	0.98823	0.63493	1.0245	1.0311	0.62478	1.6507	-0.064943	0.74118	0.97412	1.305	3.4744	1.4023	1.4667	2.2571	-0.83018	0.34578	0.86653	-0.075494	0.99929	1.7447	1.9757	1.5346	0.83975	1.5441	-1.0439	0.64991	0.76798	0.8727	1.7294	0.55245	0.78794	0.8286	1.8011	1.1931	0.29067
0.86649	-1.1794	-0.35499	-0.089756	-0.95277	-0.63881	-0.037014	-0.1832	1.3617	0.57685	-1.7081	-1.9445	-1.049	0.3018	-0.014494	-1.1379	-1.048	-1.0065	-1.4743	-0.077496	-1.3398	-0.034467	-3.6459	-0.90127	-1.6549	-0.49888	-0.94272	-0.78571	0.44452	-0.87344	-0.94123	-3.2916	0.043379	-0.0013614	-2.0544	0.78646	-0.15061	-1.8712	-0.7953	-1.6042	-0.64436	-1.0016	0.14986	-0.01109	-0.2299	-0.10898	-0.46898	-0.040957	-1.3036	0.59596
-20.8	-20.26	-20.876	-20.473	-22.693	-20.554	-20.436	-21.554	-21.036	-20.361	-20.279	-21.35	-20.382	-20.718	-21.031	-21.553	-21.146	-22.764	-20.873	-21.19	-21.163	-19.466	-20.776	-20.775	-21.492	-19.681	-21.763	-21.409	-20.934	-20.873	-18.932	-22.156	-20.651	-21.6	-20.682	-19.27	-20.376	-21.534	-20.911	-20.86	-19.942	-20.868	-20.36	-20.711	-20.832	-21.208	-21.949	-19.083	-21.987	-20.846
-1.3837	-0.8768	-1.2936	-2.0103	-0.49919	0.014735	-1.8996	-3.1534	-2.1929	-1.0414	-3.73	-1.5803	-1.9453	-1.7523	-3.0352	-2.7667	-2.4175	-2.8141	-0.22293	-2.845	-2.1582	-2.1527	-2.5113	-0.99939	-1.6679	-0.453	-2.2497	-0.83002	-0.96598	-2.4255	-1.6028	-1.4635	-3.3354	-2.0801	-1.7627	-2.3837	-1.2539	-3.2883	-0.98621	-1.8301	-2.6037	-1.2177	-1.9178	-2.8748	-1.2448	-1.1315	-0.86674	-0.67072	-1.921	-0.64187
-9.6139	-8.7691	-9.9152	-8.2604	-8.4839	-9.1844	-7.7801	-9.4299	-8.5926	-8.3243	-8.8719	-8.7532	-9.2771	-9.0017	-9.3677	-10.056	-7.1169	-9.1525	-7.7639	-9.8314	-9.106	-9.1672	-8.0692	-9.112	-9.3144	-8.0838	-8.5254	-7.7319	-8.824	-8.5968	-8.7786	-8.2308	-7.7659	-8.8687	-9.096	-9.5617	-8.8401	-8.5649	-10.373	-8.3182	-9.1793	-8.3161	-9.2867	-8.5574	-9.981	-7.379	-7.9394	-8.6374	-9.0362	-9.2963
-13.873	-13.521	-14.01	-13.231	-12.755	-11.689	-12.856	-14.279	-13.058	-13.69	-12.598	-13.612	-13.484	-13.604	-12.994	-12.675	-13.442	-13.227	-13.485	-12.72	-12.435	-12.242	-12.31	-13.699	-14.235	-13.166	-12.418	-11.132	-13.781	-12.105	-12.435	-14.314	-12.333	-12.751	-13.248	-12.377	-12.828	-12.021	-13.087	-13.587	-13.928	-11.935	-13.283	-14.333	-12.909	-13.269	-13.697	-12.944	-12.658	-11.652
-15.02	-12.223	-11.879	-12.503	-13.614	-12.751	-12.743	-13.494	-13.407	-13.983	-12.912	-13.38	-14.059	-12.505	-14.215	-15.054	-12.173	-14.678	-15.169	-10.918	-12.394	-12.962	-13.5	-13.674	-13.561	-12.8	-13.85	-13.172	-12.311	-14.817	-11.529	-11.574	-14.446	-12.501	-13.174	-13.778	-13.158	-11.387	-13.401	-12.568	-14.765	-11.414	-11.505	-13.432	-13.485	-11.973	-13.198	-13.014	-12.87	-14.148
-8.7321	-9.1791	-9.5517	-8.8798	-7.9207	-8.7302	-9.2355	-7.5425	-9.2949	-8.3354	-8.9525	-8.2491	-8.7258	-8.0098	-8.8677	-8.6798	-8.1573	-8.49	-8.7988	-8.4213	-7.4981	-7.7486	-9.7328	-9.6857	-8.8439	-9.4121	-8.1708	-9.4164	-10.63	-9.137	-7.7985	-8.551	-9.1854	-9.6582	-9.2954	-10.27	-8.5934	-10.07	-8.6089	-9.3316	-8.6943	-8.3781	-8.8234	-10.209	-7.102	-8.7371	-9.448	-9.2523	-8.761	-7.5375
-10.61	-12.087	-11.457	-12.225	-12.3	-12.364	-12.115	-12.684	-12.51	-12.278	-12.877	-11.201	-12.6	-11.073	-10.785	-12.03	-11.297	-13.292	-11.601	-11.257	-13.882	-11.818	-11.485	-11.191	-12.46	-11.312	-13.121	-12.26	-9.8985	-10.957	-12.236	-10.97	-12.435	-11.875	-11.935	-11.104	-11.89	-11.075	-10.501	-11.509	-11.674	-11.569	-11.496	-10.881	-11.252	-11.251	-11.381	-13.029	-11.105	-11.499
3.9262	5.8649	5.702	5.4458	4.7584	4.508	6.1534	5.8147	4.4589	3.3445	4.2196	4.8335	4.7429	3.7195	6.2651	4.0446	5.7574	4.8512	3.954	4.6717	5.4857	3.8894	6.2286	4.107	5.2687	4.8311	5.1493	5.0281	6.2173	4.954	5.0914	3.5969	4.1321	5.5675	5.5505	4.2601	5.3604	5.417	5.5421	5.3874	3.8849	5.0254	4.7838	3.8939	4.2886	4.393	3.9823	5.1956	3.845	4.5696
-5.0476	-3.7618	-3.7919	-3.455	-4.3128	-3.4475	-3.4488	-2.6714	-4.526	-3.8127	-3.1051	-2.7546	-3.203	-2.4768	-3.172	-4.8923	-5.445	-4.2572	-3.4416	-4.7137	-5.2142	-2.2217	-3.9196	-2.5364	-3.0316	-3.964	-2.94	-3.2467	-2.9396	-5.1539	-2.7486	-5.1117	-3.3995	-5.2284	-3.3814	-3.9008	-4.2304	-3.9002	-4.5849	-2.7777	-3.4488	-3.1688	-3.673	-5.2529	-3.25	-3.3653	-3.2511	-5.194	-2.644	-1.9226
-10.168	-9.7803	-10.029	-9.5372	-9.3067	-8.2549	-10.186	-11.438	-10.384	-10.198	-10.216	-11.299	-9.9969	-10.059	-10.344	-10.338	-9.0577	-9.4896	-10.164	-10.785	-10.484	-9.7257	-10.192	-11.267	-9.8205	-12.138	-9.3829	-8.6808	-10.98	-11.066	-9.7286	-10.817	-9.7506	-11.477	-8.9992	-9.2071	-9.8918	-10.361	-10.369	-9.2993	-11.565	-11.123	-9.759	-9.3247	-10.736	-9.4297	-10.99	-10.071	-9.7845	-10.944
4.2603	5.4255	3.4253	6.3646	5.7394	3.9694	4.6671	4.7554	3.5339	5.4428	4.6494	6.5506	4.6231	4.7593	5.6901	4.4867	6.1016	4.1623	4.9531	2.9749	6.4886	4.269	6.3268	5.2994	5.1035	4.8828	4.1438	4.59	4.4256	3.3611	6.0903	3.9306	6.9759	4.0386	5.5507	6.0872	5.5486	4.3895	5.0032	5.0404	6.4019	5.5373	5.7097	4.0011	4.7741	4.7887	5.6117	5.6991	5.1889	4.2492
-1.0233	-3.8293	-2.804	-0.29401	-0.65666	-0.28306	-1.8212	-3.3545	-0.36853	-1.3567	-1.2787	-0.65047	-0.78596	-1.1565	-1.6217	-0.81333	-0.94414	-2.561	-0.82599	-2.7571	-1.026	-1.8406	-1.6288	-2.003	0.25467	0.28252	-1.7588	-2.4789	-1.7556	-0.93485	0.20753	-0.57808	-1.7777	1.0658	-1.7537	-1.4707	-2.1765	-1.0906	-2.4048	-1.4068	-1.7666	-0.94687	-1.4752	-1.4667	-1.6882	-0.93837	0.30811	-2.1298	0.22628	-1.2259
4.3761	5.0381	4.6587	5.6971	5.3081	6.5089	4.853	3.4836	4.7749	4.8954	5.4931	4.6937	5.3157	6.0009	4.2346	5.4195	5.6408	5.1111	5.192	5.5799	5.2722	3.6567	5.6677	3.412	4.6252	6.1046	4.5089	4.8639	4.6904	6.3857	5.3583	5.2466	5.7005	4.2463	7.2379	3.6401	6.1999	4.3644	4.5294	5.3457	5.8409	5.7257	4.8142	5.916	4.9769	5.6725	5.2282	4.4428	5.7241	5.2723
-14.064	-12.51	-13.47	-14.105	-12.741	-15.655	-13.45	-11.717	-14.472	-13.013	-12.294	-12.423	-13.595	-12.95	-14.38	-12.337	-12.659	-13.016	-12.154	-13.387	-12.033	-12.295	-14.182	-13.307	-11.455	-12.556	-12.006	-15.549	-14.509	-14.871	-13.473	-13.187	-13.269	-13.356	-15.961	-13.054	-11.596	-12.642	-13.398	-12.628	-14.289	-14.072	-14.357	-13.003	-13.138	-11.197	-14.609	-14.051	-12.877	-11.855
-3.5359	-3.9195	-4.4563	-5.4555	-4.6674	-2.5367	-2.3946	-2.0911	-3.374	-3.3882	-4.5962	-3.0612	-4.72	-3.2535	-3.9575	-3.8232	-2.9995	-4.6946	-3.9714	-2.5996	-4.1445	-4.283	-4.5417	-4.5919	-4.1284	-5.1195	-2.7042	-5.131	-1.9873	-3.9009	-4.8117	-3.095	-4.1585	-3.4738	-3.8147	-3.3014	-3.7373	-4.046	-4.9407	-4.0037	-4.7269	-4.0912	-3.0727	-4.2155	-4.397	-3.0531	-3.7535	-4.0903	-5.3802	-3.3063
5.96	5.3147	5.508	6.7791	4.6925	4.8667	2.7636	5.216	5.7998	5.6295	5.7389	6.1371	3.9303	3.7248	6.1232	5.7161	6.0843	4.8544	3.7713	4.9499	5.9174	6.6182	6.3591	4.2883	6.0218	6.3817	5.476	6.002	4.2337	6.3628	4.2797	5.0573	5.8463	4.7787	3.7596	5.6928	4.9344	5.6718	5.4946	5.2342	4.0001	5.0574	5.1529	5.6081	5.2151	5.9859	6.1107	4.8179	4.7973	4.2265
3.8457	3.4556	3.7016	4.5735	3.4538	5.185	6.1674	5.0768	5.1424	4.582	5.2515	2.8834	4.6505	4.3466	3.2694	3.6426	5.1351	3.0003	5.5683	3.727	4.122	3.0532	5.6744	4.6031	4.1241	5.3332	5.5845	4.0433	4.6979	3.3899	4.8674	5.8757	4.4043	3.417	2.8856	3.072	4.6646	4.1441	5.5703	4.2076	4.1461	5.5645	4.4969	4.2241	3.7832	4.0506	6.2374	3.8934	5.0563	3.9986
-11.042	-12.104	-12.953	-11.768	-10.162	-12.863	-13.572	-13.78	-12.328	-10.862	-10.383	-10.422	-11.9	-11.581	-10.278	-11.062	-10.682	-11.065	-11.654	-11.713	-12.138	-10.738	-10.596	-11.721	-11.804	-10.36	-11.267	-12.227	-11.272	-13.048	-12.265	-10.177	-10.577	-12.514	-11.187	-12.181	-11.402	-11.353	-11.988	-10.707	-11.054	-13.16	-10.92	-12.076	-10.271	-12.372	-11.103	-11.897	-11.563	-12.749
-0.77311	-1.7709	-1.4768	-2.4803	-0.86672	0.18597	-0.48595	-1.8672	-2.8814	-0.97461	-0.54826	-1.6132	-3.224	-1.2179	-1.3814	-2.2755	-0.15167	-2.3842	-1.4217	-2.4486	-1.2473	-1.0267	-0.35959	-3.3669	-1.6114	-2.2625	-2.2594	-0.97092	-1.4398	-1.0986	-1.3778	-0.18001	-2.0178	-2.0113	-1.2066	-2.9627	-3.5283	-0.077902	-1.4442	-2.0928	-1.8252	-0.44071	-1.4423	-1.7621	-2.9449	-0.66633	-0.56477	-1.0717	-2.3349	-1.703
-1.479	-1.6174	-0.51222	-1.5799	-2.0935	-1.2038	-1.0115	-1.9626	-1.8805	-0.90928	-0.94747	-1.7451	-2.9377	1.3835	-1.0134	-1.8556	-0.87054	-2.276	-2.2775	-0.22798	-0.60735	-2.7465	-0.24032	-1.7787	-2.0586	-0.76783	-0.84648	-1.5518	-1.3491	-0.8852	-2.7747	-2.3411	-2.5977	-1.1804	0.033256	-1.3749	-1.2629	-2.0638	-2.1854	-1.5912	-1.1999	-0.8532	-1.1301	-1.1087	-0.91971	-0.36093	-1.6607	-0.64249	1.5029	-0.62129
-12.911	-13.219	-11.84	-13.058	-13.021	-11.728	-12.491	-13.431	-12.886	-12.402	-11.646	-12.75	-12.346	-11.78	-12.399	-11.647	-11.915	-12.619	-12.597	-14.917	-12.597	-13.261	-12.18	-11.487	-12.89	-12.012	-14.934	-11.726	-13.376	-11.405	-13.67	-11.731	-12.996	-13.091	-12.008	-13.643	-13.769	-12.631	-12.879	-13.178	-12.442	-12.311	-12.245	-12.657	-12.819	-11.955	-12.818	-12.928	-13.403	-13.581
-1.4266	0.77978	-0.028365	0.11857	0.57944	1.8196	-0.99511	-0.94733	-0.78392	-0.38051	1.5823	1.705	-0.33838	-2.2467	0.34929	-0.70493	-0.70208	-1.4706	-0.92547	-0.82832	0.94662	0.22818	0.62925	0.72675	0.91547	-0.050925	-0.023356	0.39261	0.064732	-0.14453	1.2616	1.3157	-0.42865	1.0434	0.19024	-0.25208	-0.26095	1.4578	1.1897	-1.1166	-1.0823	-0.35309	-0.21474	0.35786	1.3468	1.6135	0.63046	-0.65475	1.028	-0.38203
0.3019	1.6212	0.95501	-0.38243	-0.34484	-0.90278	-1.1832	0.66847	-0.79147	1.078	-0.63501	-0.098478	1.5143	-0.80041	1.8788	0.09904	-0.4646	1.9443	0.87181	0.48361	0.26317	1.3797	-0.70005	-0.72527	-0.99573	-0.27637	-0.22479	0.52754	1.6232	1.0545	-0.081257	0.054774	-0.286	-1.3352	-1.6976	-0.21108	2.3304	1.0989	0.90667	-0.87889	-0.8641	-0.10032	0.84564	0.096959	0.43923	1.2879	0.011371	1.4695	-0.039277	-0.04293
-1.5762	-2.6827	-0.23039	-0.21273	-1.5411	0.30305	-0.054475	-0.65766	-1.3517	-0.13464	0.48631	-0.48782	0.18935	-0.53502	0.37175	0.21406	0.22825	0.35357	-0.11687	-1.5774	-0.37509	0.6917	-0.77581	-1.0051	0.81105	1.3142	-1.0462	-0.6952	-0.20897	-1.271	1.1942	0.0082948	-0.17371	1.0048	0.067297	0.18917	-0.27706	-1.0265	-0.10386	0.25101	0.52936	-0.25618	-0.94708	-0.12803	-1.4522	1.0903	-0.75	-0.15561	-0.99165	-1.2491
-15.081	-15.663	-15.72	-14.977	-13.205	-15.066	-14.138	-13.747	-14.58	-15.319	-14.143	-15.022	-14.827	-14.647	-15.976	-14.259	-15.096	-16.395	-14.807	-15.952	-14.673	-15.956	-14.093	-14.77	-15.323	-13.851	-16.464	-12.695	-14.128	-14.571	-17.066	-14.992	-14.344	-15.019	-14.504	-15.399	-14.989	-14.794	-12.641	-15.903	-13.131	-14.789	-14.349	-14.349	-15.13	-14.294	-13.893	-14.151	-14.224	-16.244
-20.909	-22.207	-21.02	-21.345	-21.813	-20.434	-19.299	-21.068	-20.266	-19.441	-20.489	-20.441	-19.16	-20.203	-20.909	-20.56	-21.162	-19.719	-20.956	-20.477	-22.767	-21.928	-20.732	-21.809	-21.102	-19.617	-20.742	-19.965	-19.562	-21.457	-19.449	-20.529	-20.321	-20.979	-20.533	-18.028	-20.426	-20.291	-20.344	-21.662	-20.462	-22.368	-21.905	-21.071	-21.796	-20.018	-20.479	-21.829	-21.404	-22.151
-22.457	-22.367	-21.669	-20.47	-21.981	-21.321	-23.233	-22.301	-22.933	-23.365	-21.17	-23.626	-22.151	-21.754	-22.061	-22.265	-21.428	-20.373	-22.579	-22.215	-22.642	-22.638	-22.604	-23.161	-20.66	-22.497	-22.708	-22.802	-22.01	-22.902	-22.518	-21.76	-20.283	-21.597	-21.27	-21.951	-22.069	-22.361	-21.744	-21.442	-22.401	-22.277	-21.83	-20.708	-22.732	-23.389	-23.637	-21.931	-22.542	-21.557
-10.382	-8.2962	-9.8102	-8.8038	-9.1653	-9.3354	-8.9731	-10.153	-8.858	-8.1962	-9.9006	-7.5382	-9.0266	-8.2944	-8.2211	-8.8999	-8.0482	-8.52	-7.7268	-7.9537	-8.1143	-9.3083	-9.2702	-8.9129	-8.5869	-9.031	-8.1214	-8.7758	-8.8013	-8.6814	-9.5903	-8.8	-10.024	-9.5645	-9.3963	-9.1822	-10.266	-8.8824	-8.436	-9.1033	-9.4772	-8.7659	-9.1428	-9.1972	-10.008	-9.8878	-8.8175	-8.6299	-8.4716	-8.6679
2.6968	2.6591	2.0974	1.63	2.9854	2.4559	3.715	3.313	3.5664	2.1179	1.2335	3.9454	2.0328	2.3511	3.5589	3.4999	3.6662	2.7549	4.0708	2.9388	2.0669	2.0815	3.648	3.6695	1.3966	2.4845	3.5986	1.9461	2.9546	2.1774	4.0888	2.6066	3.7044	2.3399	2.9648	2.94	2.6218	2.995	2.1912	2.7104	2.5846	2.6262	3.4143	3.6258	3.1462	3.6188	2.6224	2.8018	3.9837	3.271
7.7306	7.9853	8.6088	7.5205	7.9383	8.9619	8.3339	8.6516	7.3677	7.6076	8.2792	7.1793	7.4348	8.2802	7.9415	7.4552	7.7353	8.1581	9.0985	7.3213	7.1085	9.2502	6.9762	7.4003	7.9852	6.8311	7.7857	7.948	7.9236	8.2178	7.3794	8.8894	6.9933	8.7505	8.4819	10.331	9.1071	9.7027	7.6698	8.4695	7.7863	7.2809	7.891	7.577	7.5138	8.7218	8.238	8.1707	8.0199	6.8182
-8.8953	-9.3802	-7.9763	-9.8582	-9.2767	-8.8768	-9.3117	-9.7089	-9.4707	-9.3234	-9.6025	-9.3883	-9.0408	-9.5289	-8.386	-8.1846	-8.3528	-9.1276	-9.5984	-8.9879	-9.1003	-8.2704	-8.3581	-7.2319	-9.0333	-10.002	-8.1353	-8.8952	-7.8034	-10.198	-8.9073	-8.6498	-9.6641	-10.1	-9.173	-8.5629	-10.079	-9.0954	-9.3153	-8.8186	-9.8227	-10.232	-10.12	-8.9476	-8.4912	-8.5841	-10.249	-9.796	-7.8145	-7.6839
0.95883	-0.37437	-0.20677	0.025981	1.579	2.9247	0.86057	1.9642	1.6152	0.78824	0.69091	-0.14068	1.6253	-1.2326	-0.96857	0.3534	1.0658	0.018329	0.45432	0.23447	-1.0412	0.85084	0.21295	0.37962	1.4759	0.092372	0.65152	1.1602	0.19529	-1.2296	0.027741	0.077615	0.29399	1.0442	-0.57973	1.8558	-1.0071	-0.27777	0.58571	0.66431	-0.054073	1.6546	0.1844	0.21798	0.40461	1.8049	-0.10738	0.66745	0.94352	1.0254
-5.8036	-5.0855	-6.2111	-5.9304	-6.9756	-5.4772	-3.8106	-5.8306	-5.478	-6.4119	-5.5458	-5.4077	-7.2383	-4.2979	-5.6775	-5.2804	-5.2093	-6.5584	-4.1165	-5.9347	-7.8947	-5.7709	-4.9004	-5.9725	-3.8465	-5.3837	-7.0896	-6.1035	-6.2633	-8.2413	-6.2546	-3.9516	-5.651	-5.9197	-6.4367	-8.0444	-5.7936	-4.5204	-6.8339	-6.3795	-4.9881	-6.1539	-6.6018	-5.8169	-7.1542	-6.1247	-2.7168	-4.8248	-6.0331	-8.1522
6.4561	8.0347	6.2217	5.093	6.7844	6.5252	7.9038	6.3702	6.9438	7.4147	7.1425	7.2398	8.1617	8.2379	5.8341	5.1116	7.6007	6.0157	7.419	7.1723	6.4896	7.4633	8.6262	6.639	6.1302	6.8129	7.5307	7.4026	5.1481	8.2007	8.1362	8.208	8.2197	6.2846	7.4505	6.4481	6.9263	6.0764	7.2609	6.3634	6.6138	7.8413	6.7607	7.2168	7.7165	6.2972	6.7139	7.5116	7.5379	5.3824
-12.443	-12.282	-12.847	-14.39	-12.861	-14.092	-13.184	-12.571	-12.687	-14.005	-12.896	-12.681	-15.382	-14.474	-13.396	-16.064	-14.356	-13.695	-12.668	-12.735	-13.568	-12.922	-11.962	-13.812	-14.809	-12.576	-14.139	-13.64	-12.83	-12.396	-12.728	-14.229	-13.289	-13.099	-14.323	-14.193	-12.026	-13.68	-13.248	-14.891	-13.076	-13.809	-13.49	-12.431	-13.887	-13.482	-13.104	-12.928	-12.28	-12.513
-0.85524	-1.5472	-1.8868	-1.2451	-2.3928	-2.061	-0.93918	-1.1957	-1.2126	-2.4584	-1.6581	-2.1163	-2.1248	-0.34983	-0.16296	-1.0593	-0.59412	-1.1649	-1.5759	-1.5781	-1.2082	-0.68187	-1.7566	-1.4623	-1.0123	-2.5193	-1.5576	-0.50939	-0.43838	-0.45354	-1.6218	-2.5228	-1.0185	-1.321	-2.1459	-1.3659	-0.80571	-0.87028	-1.0072	0.14262	-0.29094	-1.1774	-1.1546	-0.37321	-1.7833	-2.1431	-1.8105	-0.90749	-1.7507	-1.037
-1.736	-3.45	-2.4415	-4.0235	-3.054	-2.9519	-2.5374	-0.8624	-2.2299	-1.2946	-4.4587	-3.7323	-5.1446	-2.329	-1.7483	-3.9536	-2.4057	-1.7382	-3.7517	-1.3443	-1.4755	-3.2334	-1.8888	-0.79964	-3.4406	-3.985	-2.8609	-2.6564	-3.413	-2.3541	-2.187	-2.0105	-1.94	-2.7048	-3.5861	-2.3373	-2.317	-2.4188	-1.3598	-3.4427	-1.649	-2.314	-3.2889	-0.96847	-3.2748	-3.1106	-2.1175	-1.6746	-2.2464	-2.1346
2.9238	1.9421	0.16016	0.63467	1.5499	0.47816	0.25316	2.1013	5.3316	3.0545	0.38841	2.3417	0.95899	1.6532	1.1244	1.8702	0.93253	0.69373	1.6251	1.8666	1.7165	1.7664	1.163	1.7861	2.1441	3.1215	1.7315	1.7508	0.62032	2.6651	3.2666	1.8446	2.1107	3.6288	2.7039	2.2695	1.1142	2.8385	3.5076	3.7592	2.9024	1.1189	1.8637	2.6707	1.8047	0.60174	0.84578	2.4196	3.2043	1.0972
-0.8477	-0.51958	-0.27958	0.60736	-0.9406	0.084233	-0.13006	0.51137	0.36526	0.066523	-1.1436	-0.57406	-0.71758	-1.1886	1.0133	0.59047	-0.055428	0.14354	1.0292	-0.28189	-1.5416	-0.1671	-0.26276	-0.81404	1.3669	0.17165	-0.395	-0.61738	0.35023	-1.1447	-0.6975	-0.67659	0.27399	-1.496	0.33864	-0.46178	1.3507	-0.065258	0.063885	-0.19774	1.0897	1.1	-0.089873	-1.8748	-1.3922	1.8244	3.486	-0.026399	0.58553	-0.71322
-12.095	-13.379	-13.954	-13.884	-10.543	-12.121	-12.112	-12.331	-14.912	-12.502	-14.467	-12.309	-12.297	-12.502	-12.559	-12.329	-13.268	-13.407	-11.584	-12.504	-12.227	-13.439	-13.784	-11.745	-11.549	-12.404	-12.689	-12.074	-13.388	-12.189	-13.928	-15.68	-12.81	-12.673	-13.105	-13.733	-11.638	-13.521	-11.884	-10.68	-11.755	-11.574	-12.707	-12.178	-11.448	-15.205	-12.841	-13.432	-13.769	-14.306
0.73212	0.79192	0.95606	1.0139	-0.20288	0.78118	2.4483	0.46811	0.55432	2.3287	2.4927	1.303	1.5942	1.7276	1.3333	2.8825	1.4923	2.4847	-0.17275	1.6545	2.9887	0.86578	1.4986	1.8056	1.6266	2.0061	2.7613	1.447	1.806	0.72545	1.0791	1.8944	1.0245	0.34155	1.7798	3.0717	2.8993	1.556	1.7798	0.84058	1.4547	1.1841	0.26274	1.2265	2.7329	1.6209	0.82819	0.28299	2.4182	2.9668
2.5878	1.7467	3.8728	2.9889	3.7808	4.4929	1.9622	4.1683	2.0363	3.8024	2.6016	2.8224	1.3828	2.523	2.439	2.5995	3.4725	2.6671	4.2092	4.7473	4.6761	2.5253	2.4264	3.1451	5.1425	2.6782	2.1349	3.4257	3.4914	3.926	2.5454	3.187	4.5951	2.5231	2.7992	2.1513	3.7723	2.7609	1.7998	1.4546	1.8769	4.2337	2.4113	1.5608	3.2238	3.9898	3.5021	2.4361	2.764	2.4439
8.3379	6.7093	7.7529	5.1095	6.6335	9.5679	7.7703	7.382	6.2942	6.9512	7.072	6.1881	7.871	8.3166	5.6857	6.0695	5.9471	6.9191	8.145	7.6814	4.593	7.0011	6.2377	6.7094	5.6709	7.0071	6.4022	7.0008	6.9183	7.2819	6.2227	7.7805	4.9252	6.7969	7.0131	7.0796	4.4152	8.1614	8.3761	7.3266	6.208	7.1543	6.7409	6.9745	6.5544	6.3043	7.2824	5.3583	5.6402	4.5319
-9.1358	-10.259	-8.0997	-10.038	-10.106	-9.3633	-7.6604	-8.9023	-9.171	-8.197	-8.7227	-8.227	-9.1557	-7.6508	-8.7041	-9.3814	-8.5295	-10.005	-9.8536	-9.9618	-9.6165	-9.9027	-9.1233	-9.7577	-10.488	-8.9076	-9.3104	-8.4902	-9.5814	-9.6689	-7.853	-7.8305	-8.5954	-9.2998	-9.6483	-9.277	-9.3219	-9.5184	-7.763	-8.9866	-8.5572	-9.3487	-10.37	-9.8623	-8.9066	-9.3255	-10.312	-8.0158	-10.09	-8.2195
-3.7298	-2.0984	-2.5595	-4.275	-3.836	-4.2768	-2.8549	-4.3494	-2.9701	-2.1209	-3.1406	-3.7951	-0.93601	-2.7554	-3.017	-2.521	-3.2246	-2.5757	-4.1668	-3.6516	-2.7197	-3.1212	-3.9257	-3.7773	-4.9605	-1.3947	-4.3539	-3.2748	-4.5821	-2.7382	-2.4693	-4.7353	-2.4994	-3.4452	-3.1577	-2.9376	-2.4504	-2.7248	-2.9149	-4.0722	-4.805	-2.3158	-3.1437	-2.6837	-1.9993	-2.8765	-4.8949	-1.3223	-3.4386	-2.2865
-11.922	-11.229	-10.753	-12.695	-13.358	-11.071	-11.884	-12.015	-11.56	-10.993	-11.832	-11.285	-11.228	-10.912	-11.775	-12.058	-12.421	-11.382	-11.448	-13.349	-12.441	-11.606	-11.665	-11.02	-12.516	-12.008	-11.743	-11.966	-10.606	-14.008	-9.8082	-12.801	-10.36	-10.452	-10.576	-13.179	-11.864	-13.473	-13.077	-12.167	-12.116	-10.145	-11.179	-11.813	-10.807	-14.115	-12	-12.466	-11.356	-12.658
9.6599	9.7429	8.5713	9.5583	9.1718	8.4252	8.9235	10.257	9.9374	9.4034	10.334	9.1411	9.9168	10.076	9.5014	8.9914	11.446	9.4466	7.9022	10.428	9.2345	8.969	9.652	10.837	9.7281	8.9884	9.3654	8.6311	10.221	9.645	9.5816	11.437	9.7011	10.396	11.639	9.6573	9.3285	9.2349	9.8515	8.6178	10.627	10.493	10.521	10.371	9.8538	8.7572	9.9614	9.2281	9.0832	10.848
-12.247	-12.067	-13.708	-13.695	-12.601	-13.898	-12.835	-12.611	-13.234	-11.81	-13.466	-12.943	-12.614	-12.871	-14.495	-13.732	-12.534	-10.622	-12.617	-12.839	-11.036	-11.907	-12.919	-13.355	-13.169	-12.721	-11.928	-12.701	-12.776	-13.341	-12.407	-11.441	-12.944	-12.032	-12.425	-13.279	-12.195	-12.9	-11.387	-12.174	-13.261	-12.585	-11.644	-13.598	-13.005	-13.887	-12.351	-12.701	-12.036	-12.957
-13.799	-14.497	-15.412	-12.964	-15.22	-15.39	-14.668	-15	-13.943	-14.566	-13.856	-15.123	-14.57	-14.238	-14.26	-13.282	-13.781	-14.368	-14.496	-14.177	-16.314	-13.967	-15.589	-14.818	-14.141	-14.572	-15.81	-15.492	-15.938	-12.214	-14.808	-15.264	-16.848	-15.182	-14.474	-13.105	-14.621	-14.613	-17.065	-16.182	-15.101	-14.767	-14.123	-13.831	-14.592	-15.006	-13.631	-14.572	-14.326	-12.933
-1.2725	-0.4157	0.94254	-0.3317	0.45416	-1.384	0.25541	0.54626	-0.21338	1.9624	0.45889	-0.75812	-0.61467	-1.8834	0.042127	-0.7003	-0.62396	-1.1509	-1.4859	0.63868	-0.52065	-0.098058	0.60522	-1.1412	-0.013283	0.92682	0.37066	-0.32435	-0.1542	0.61926	-0.4298	0.53963	0.69616	1.0874	0.92748	-0.047551	-0.73117	0.54051	0.69699	-1.321	0.072746	0.23769	-0.29194	0.86221	-1.5684	1.8088	-0.7452	-1.7114	0.62723	0.021901
-6.2643	-5.8273	-5.8297	-6.286	-5.8879	-4.454	-5.1905	-5.7691	-5.2374	-4.8096	-5.833	-4.0903	-4.8448	-6.3189	-5.4856	-5.243	-5.8948	-5.3109	-6.9962	-5.9921	-5.3443	-3.0628	-5.5168	-3.5878	-4.9565	-5.7982	-5.5342	-7.2773	-6.3583	-6.2526	-5.9912	-4.6857	-6.8065	-3.0678	-5.3326	-6.7718	-5.6173	-5.546	-5.5722	-7.0476	-5.0866	-5.6181	-5.579	-6.7063	-4.3339	-5.0118	-7.744	-3.8957	-5.3884	-5.0806
5.6103	6.0126	5.4085	6.2232	6.8408	5.1853	6.7177	7.2311	5.8111	4.0194	5.9175	5.8587	5.6775	5.6986	5.423	5.2427	6.4206	4.2112	5.8697	5.1658	5.9102	5.0804	5.99	6.2018	5.4183	6.215	6.9369	3.9906	4.3292	6.1136	5.1456	4.8572	6.1963	6.3109	4.9284	5.3533	5.2371	6.3836	5.0446	3.4272	5.3806	5.7193	6.5191	5.4983	6.9805	5.9393	5.0746	5.7278	5.5767	5.3747
5.7043	6.7187	6.6922	6.0469	5.8463	6.6288	7.8208	6.9624	6.3	5.3843	6.7267	6.1926	6.6744	6.9841	7.2093	7.2951	6.1236	7.3664	8.7189	6.6755	6.786	6.5183	9.2342	7.2409	6.8904	6.1041	7.5351	7.5319	6.5134	7.4654	7.7015	8.5748	7.6189	7.454	6.3696	7.2905	6.4797	6.5182	5.319	6.6825	8.3422	7.379	6.3143	6.9234	6.6938	7.4269	6.7699	7.4338	6.7618	6.8339
-12.891	-11.982	-10.901	-12.045	-10.004	-10.541	-9.8897	-11.207	-12.107	-10.101	-11.367	-11.511	-11.927	-11.517	-11.179	-10.812	-11.66	-10.053	-12.529	-11.785	-11.885	-12.599	-11.966	-11.821	-11.503	-10.487	-11.507	-11.559	-10.894	-10.926	-12.06	-12.716	-11.305	-9.7308	-10.925	-10.327	-10.444	-12.147	-12.221	-11.793	-10.436	-11.359	-12.096	-12.169	-10.711	-10.585	-11.642	-12.059	-11.314	-11.373
-7.7201	-8.4407	-8.637	-6.7984	-7.3802	-8.1748	-6.2946	-6.8895	-7.224	-6.609	-6.4759	-7.2746	-8.1062	-6.4591	-7.6804	-9.5443	-7.8683	-7.5399	-8.1742	-6.6696	-9.0158	-5.6538	-7.6705	-7.3683	-9.0832	-6.5737	-7.1973	-8.6519	-7.164	-9.2	-7.4104	-7.6907	-6.9836	-7.7587	-7.412	-9.3581	-8.0265	-6.8966	-8.3265	-8.1366	-6.868	-7.1029	-7.6434	-7.921	-5.8452	-6.8059	-7.8428	-8.5291	-8.9815	-7.1483
-2.3889	-1.9944	-1.8295	-2.9703	-2.983	-2.0098	-2.5038	-1.9565	-3.9958	-2.2331	-3.2917	-2.9285	-3.1949	-2.8772	-1.8847	-2.2853	-2.5915	-3.3345	-3.4742	-2.1052	-2.5218	-3.4962	-2.5805	-2.8932	-3.8075	-2.349	-2.9882	-4.2111	-2.2104	-3.8951	-1.792	-4.2734	-2.3162	-2.6548	-3.5225	-3.1129	-2.5996	-3.0202	-2.7091	-3.0953	-1.3812	-0.68005	-2.8485	-2.2719	-2.2128	-2.8183	-2.7612	-2.7856	-4.2457	-3.9402
-10.08	-7.8782	-8.5794	-8.1238	-9.2202	-10.233	-8.1806	-9.2216	-9.3424	-8.536	-8.998	-10.69	-10.369	-7.5195	-9.2233	-8.4553	-9.7202	-7.771	-7.9965	-8.9751	-9.6367	-9.8805	-9.9847	-7.9117	-9.3872	-10.239	-8.0674	-9.3644	-8.3431	-7.6902	-10.365	-7.7207	-8.1588	-10.266	-9.2178	-7.5192	-8.6979	-9.0555	-7.9388	-8.6962	-8.5612	-7.8864	-8.1395	-9.6961	-9.1608	-9.617	-10.231	-7.5172	-9.4228	-8.8314
0.36048	0.59106	-0.39191	-0.51451	-1.0239	-0.10864	0.83166	-0.93932	1.568	2.4382	-0.57953	1.0626	0.21196	-0.049062	0.23228	0.26448	1.2436	-0.31324	0.091677	-0.69032	0.57356	-0.84961	0.084739	-1.8887	0.98735	-1.2995	-0.13201	0.014799	0.82708	-0.063477	-0.59584	-0.25399	0.28522	2.2264	0.62955	-0.83939	1.6908	-1.5941	-0.20211	0.29097	-0.47791	-0.14125	0.44409	1.3573	1.7589	1.2887	1.0878	-0.01968	1.1294	-0.66746
-8.5792	-8.8454	-7.7163	-10.025	-8.8738	-10.434	-8.3793	-9.6854	-9.9205	-7.9931	-8.1557	-9.5493	-8.9176	-8.4837	-7.5022	-9.7597	-9.2986	-9.5085	-8.5438	-8.6115	-10.154	-9.7575	-10.22	-9.1081	-7.9088	-10.059	-9.7747	-9.9976	-9.1535	-8.5913	-10.338	-8.8847	-9.1467	-7.5665	-8.9794	-8.8453	-10.489	-9.7371	-8.9804	-9.7452	-9.2056	-8.4992	-8.7176	-10.178	-9.265	-9.0609	-10.625	-9.015	-8.8019	-10.572
0.33023	1.2939	0.64195	-0.92236	-0.51265	-2.0301	0.36323	1.4237	0.85584	0.81848	0.36168	-0.018864	-0.93486	0.59179	0.73951	0.34151	0.80264	-0.51763	-0.10056	1.6041	-0.54046	0.80629	-1.1098	0.3542	0.57868	0.1442	1.5919	-0.15551	-1.5432	0.051481	0.46213	1.0578	-0.75483	0.40813	1.6581	-0.63915	1.1017	0.50494	1.268	-0.54646	-0.53118	1.4322	0.028082	-0.074071	-0.33556	0.80634	3.0772	1.4831	-0.15764	2.2807
7.7256	9.0788	7.3778	8.7035	7.8674	7.6184	8.417	8.6075	8.8957	10.287	8.5314	8.932	8.9349	6.475	6.8838	7.7747	8.5241	8.9819	8.9412	7.6609	9.5525	9.2767	10.21	7.6104	7.9327	7.5168	7.7974	8.3107	8.8721	8.4205	7.4825	6.3682	9.3306	7.9265	7.7135	9.5302	8.4277	9.8147	8.511	9.46	9.0824	8.0131	7.079	7.3933	9.819	9.9354	8.9832	8.5417	9.19	8.6344
-3.1561	-3.7852	-2.0283	-2.7978	-3.825	-2.9524	-2.7765	-3.0125	-3.6601	-2.8993	-3.6074	-1.3632	-3.8441	-1.1415	-3.6718	-2.6687	-3.4052	-2.7901	-3.6272	-3.3107	-2.704	-2.9598	-1.1639	-3.7122	-3.8807	-2.4999	-3.8884	-2.3629	-2.6368	-3.3503	-2.8127	-0.64074	-1.8674	-2.6986	-1.8876	-1.6886	-2.2158	-2.4319	-2.7802	-0.90733	-3.3182	-3.8337	-3.2641	-2.9014	-2.6154	-1.4354	-2.8838	-2.7398	-2.3297	-1.9298
-10.07	-10.468	-13.704	-12.461	-11.514	-12.22	-11.24	-12.011	-10.45	-12.238	-12.446	-12.045	-11.328	-11.418	-11.576	-11.7	-12.714	-11.463	-12.033	-11.459	-10.956	-12.291	-11.916	-11.248	-11.91	-12.336	-10.491	-10.185	-12.254	-11.634	-11.202	-10.576	-11.846	-11.865	-10.519	-11.085	-10.413	-11.132	-11.115	-12.662	-12.189	-12.661	-11.448	-11.661	-11.33	-11.645	-12.499	-12.197	-11.232	-12.869
-0.33757	0.27002	0.43631	0.88077	-0.52995	-0.070113	-0.19157	1.182	0.1575	-0.41511	-1.351	0.060931	-0.96155	-0.31028	-0.84034	0.30039	-0.96194	-0.18727	0.95499	1.1244	-1.2537	0.48777	0.048869	0.90985	0.055751	0.53478	-0.81207	1.057	0.96498	-0.54752	0.81954	0.8023	-1.535	-0.94149	0.075816	-2.0008	0.45624	-0.1966	-2.0499	0.013801	-0.077654	-0.57224	-0.49114	-0.82339	0.10324	0.12508	0.84399	0.11138	-0.70894	1.2546
-13.577	-13.014	-12.103	-12.123	-13.016	-14.488	-13.232	-12.3	-12.633	-12.393	-13.145	-13.326	-12.211	-12.835	-13.661	-13.001	-13.823	-13.578	-13.21	-12.611	-11.16	-13.15	-15.126	-13.474	-14.038	-12.522	-12.761	-12.711	-13.036	-12.545	-13.657	-11.876	-13.128	-12.227	-14.445	-12.338	-13.487	-12.523	-13.566	-15.898	-13.238	-12.499	-11.967	-12.421	-13.296	-12.779	-12.931	-11.009	-13.364	-12.479
9.1836	9.2571	9.1692	8.4717	7.994	8.4068	7.1201	8.873	7.089	8.0469	9.0036	7.7834	7.9959	7.9255	7.6533	8.2095	8.2104	9.0288	9.9998	8.2341	10.258	8.3031	7.7729	7.1857	8.2976	8.9138	9.2567	8.8104	8.1757	7.809	6.5494	8.8234	9.1232	8.2464	9.2771	9.2413	9.4222	8.5105	8.0453	7.8416	9.5984	9.3121	8.5828	8.1395	8.9028	7.9432	9.3307	9.2801	9.0517	9.5186
-10.281	-9.1421	-9.1716	-9.0707	-7.2089	-9.6671	-9.7048	-8.7534	-9.175	-10.45	-8.3291	-7.5524	-9.049	-9.2573	-8.6832	-10.466	-7.7707	-10.298	-10.479	-10.586	-8.9429	-9.1557	-8.9766	-8.8912	-8.9053	-7.6059	-8.5596	-8.8273	-9.2072	-9.5559	-9.376	-8.9117	-9.1597	-8.3717	-8.46	-8.3679	-9.3163	-7.6595	-8.88	-9.1334	-8.4243	-9.2518	-9.8876	-9.1763	-9.2515	-10.851	-9.3183	-10.865	-8.2325	-9.7062
-12.18	-12.669	-12.83	-13.045	-13.124	-13.716	-12.472	-12.002	-13.455	-12.186	-13.121	-13.207	-13.592	-11.86	-13.37	-13.467	-14.576	-12.68	-13.369	-12.23	-14.003	-14.29	-12.743	-14.043	-12.812	-12.278	-13.103	-12.085	-12.664	-12.574	-13.655	-13.583	-12.653	-12.611	-12.802	-14.033	-12.287	-12.532	-13.389	-12.19	-13.213	-12.407	-15.411	-13.886	-14.247	-13.554	-12.585	-13.494	-10.559	-13.205
-3.2145	-3.3731	-1.6681	-3.5845	-2.1078	-2.336	-2.889	-4.4327	-1.5338	-2.2897	-3.4107	-2.3542	-3.6011	-3.2155	-4.0416	-0.94468	-2.9696	-2.4163	-1.4607	-0.8059	-3.0268	-3.8764	-3.7037	-3.0739	-1.8429	-2.8766	-3.8078	-2.5228	-1.6275	-2.3851	-1.8409	-2.7208	-2.4546	-2.4331	-2.6167	-3.0785	-2.4082	-3.6978	-0.56833	-0.93583	-2.9439	-1.9909	-2.1199	-3.4608	-2.7801	-2.198	-1.4902	-2.8508	-1.691	-3.5669
-2.78	-3.657	-3.4093	-3.0498	-3.681	-2.5684	-4.5132	-3.3866	-4.7852	-3.07	-3.5194	-3.1361	-1.8107	-4.1617	-2.9361	-4.5442	-3.8209	-3.9121	-3.9305	-3.1571	-3.6273	-4.3663	-4.801	-3.4868	-4.089	-2.6995	-3.1324	-2.351	-2.7692	-2.6168	-2.4098	-2.8796	-3.286	-3.5301	-1.5529	-3.892	-3.3648	-4.8666	-4.4426	-2.7416	-3.111	-2.7188	-2.1151	-4.1768	-2.6303	-2.0499	-4.7991	-2.4411	-2.0205	-2.7796
-1.3612	-1.1015	-0.64409	-1.6106	-1.4713	-1.792	-0.25969	-2.9435	-1.8402	-0.43185	-0.29271	-0.43748	-1.994	-1.0289	-1.3072	-2.0371	-1.1874	-1.397	-0.83151	0.19623	-1.3999	-1.0092	-0.63944	-0.31313	-2.4388	0.49405	-2.9374	-0.53707	-1.1695	-2.2661	-0.89165	-0.68677	-0.95124	-2.3657	-1.6019	-1.9614	-1.1911	-0.80146	-1.3485	-1.5797	-1.618	-1.8938	-0.33025	0.78596	-2.7443	-0.18497	-1.0701	-1.9819	-2.4909	-1.534
8.9819	8.8527	8.9011	8.2798	8.0431	8.1081	9.2338	9.7439	9.3579	8.2273	7.7862	6.7006	7.6892	8.3695	9.7488	9.0587	7.1326	8.1127	10.565	7.4832	8.9509	8.7791	9.3015	9.7456	8.7136	9.3237	7.6122	9.3906	8.4382	8.1424	7.3825	9.2789	10.281	8.4635	7.5461	8.6307	9.2471	9.9546	8.9538	7.34	9.5573	9.352	9.2993	10.681	6.5602	7.8689	10.195	9.6964	6.6414	7.6226
-0.96368	-1.7559	0.24859	0.045106	-0.39549	0.28472	-0.59011	0.70855	-0.48611	1.265	0.55451	-0.65068	-0.92211	-0.3801	-0.90534	-1.1422	1.604	0.308	-0.86989	-0.11965	-0.037146	0.23161	0.42868	0.24083	-0.053834	-0.1975	-0.07948	-0.53345	-0.2054	1.1465	0.32904	0.50591	-0.13263	-0.50077	1.0293	-0.092644	-0.29559	-0.63337	1.41	0.66365	-0.27937	0.37358	1.1761	-0.50066	-0.096919	-1.2957	-0.7632	-1.8175	-0.35294	-0.40106
-4.6067	-4.7269	-5.2275	-5.158	-6.036	-3.85	-4.3707	-4.4217	-4.3268	-4.5325	-4.2132	-5.0557	-5.1618	-5.0425	-4.3603	-5.6478	-5.3451	-5.9704	-5.2439	-5.2277	-4.4779	-4.1871	-4.7385	-6.3251	-5.2512	-5.1433	-4.4367	-4.4865	-4.0406	-6.7756	-4.6622	-5.354	-5.914	-4.9443	-5.8801	-5.8397	-3.5512	-3.0877	-2.4436	-4.4737	-5.3112	-5.2514	-4.3802	-5.0822	-4.4302	-3.9534	-5.9819	-5.1167	-4.23	-6.0615
-0.80034	-1.1916	-1.8713	-0.93761	-1.4998	-1.1174	-2.3333	-2.0545	-1.3762	-2.8774	-1.3404	-1.5798	-0.95193	-1.6931	-2.2016	-0.95218	-0.622	-1.68	-0.83056	-1.473	-3.4933	-1.4359	1.1616	-1.5002	-1.4593	-1.7407	-3.3125	-1.0156	-1.4229	-2.1454	-1.8751	-1.5349	-3.6571	-0.63129	-1.4589	-0.51591	-0.40978	-3.0003	-1.3082	-2.7393	-1.9225	-0.56365	-2.3306	-1.5431	-1.7252	-1.1675	-1.8679	-1.7072	-1.4075	-1.1884
-11.522	-11.881	-11.133	-11.952	-9.7588	-10.584	-9.6075	-11.751	-10.661	-8.1198	-10.078	-10.561	-10.17	-9.4036	-10.127	-10.314	-11.114	-10.101	-11.158	-10.241	-9.6725	-11.417	-9.4971	-10.676	-11.831	-11.849	-12.528	-10.895	-11.402	-11.168	-11.462	-12.089	-11.474	-10.532	-11.936	-9.7014	-10.525	-8.6356	-10.656	-10.919	-11.94	-10.534	-10.799	-10.382	-10.685	-11.694	-11.796	-12.161	-10.929	-11.104
8.6324	9.0065	7.7511	10.006	10.761	9.5567	9.4871	9.3778	12.646	10.498	10.106	9.1837	9.7455	10.499	8.2929	10.185	10.233	10.031	10.183	7.7362	9.7081	8.5092	10.012	11.025	9.1083	10.563	9.993	8.5963	9.339	9.6775	11.401	8.6161	10.126	9.597	9.8132	10.932	10.69	10.305	11.108	9.624	10.687	9.3713	9.1542	10.44	9.4871	9.3412	8.9496	10.882	8.8604	10.333
1.0063	-0.29172	-1.1758	-2.1057	-1.6721	-0.38902	-0.70941	-0.81968	-0.32379	-0.54245	-0.88568	-0.21723	0.29901	-2.0197	-0.86711	-2.1435	-1.3074	-0.80513	-0.71082	-1.5283	-0.97135	-1.0082	0.86797	-1.3685	-1.8382	-2.2874	0.62125	0.70192	0.31193	-1.9068	0.79425	-1.2415	-1.4259	-2.378	-1.97	0.038602	-1.0222	-1.625	-2.429	-1.6372	0.11485	-1.0941	-2.0191	-1.9335	-1.4186	-0.43345	-0.88034	-1.2317	-0.50897	-0.16404
-11.342	-13.384	-11.353	-11.673	-13.136	-14.278	-13.933	-13.857	-14.609	-12.33	-13.978	-12.04	-13.386	-14.078	-12.195	-13.302	-12.542	-13.157	-11.407	-13.482	-12.696	-12.074	-12.757	-14.315	-13.763	-11.948	-12.56	-13.77	-10.74	-12.934	-13.452	-12.655	-13.007	-10.937	-12.641	-12.383	-13.321	-13.564	-12.174	-12.893	-13.933	-11.872	-12.1	-12.822	-11.726	-11.568	-12.769	-11.913	-12.488	-12.528
6.233	7.297	8.2352	9.1158	8.8708	7.732	7.7967	8.3639	8.557	8.0594	8.13	8.1759	7.7117	8.0195	7.8836	9.4054	8.4793	7.3211	7.4038	8.8981	6.0198	8.3195	7.5211	8.1689	7.8415	6.9754	8.5089	7.7687	8.9163	7.9117	7.9125	8.5215	7.9092	9.1918	5.5911	9.617	8.4301	7.3868	8.0206	6.6212	8.0056	9.0237	9.6309	7.0641	7.5071	7.179	7.6747	9.0859	7.3465	7.4755
0.90153	-0.02102	0.67172	0.28369	0.51715	-0.39049	0.69941	-0.5316	-0.14226	0.33871	0.94485	0.43249	1.6986	0.74793	1.5053	-0.78247	-0.13432	1.3598	1.1865	-0.18105	0.38065	1.7943	-0.53754	0.31173	-0.55965	-1.2245	-0.38426	-0.23608	0.66289	-0.15745	0.019644	-0.58989	0.38536	-0.33548	2.9054	1.03	-0.28943	0.51603	-0.55295	-0.49117	0.74868	-0.26082	-0.41175	0.05653	-1.3211	-0.07514	-0.31151	0.025415	0.16841	-1.0343
9.524	9.2675	8.4707	10.398	9.85	10.863	10.835	9.1632	9.088	9.6458	9.9998	10.859	9.099	10.991	10.448	8.805	10.122	9.5927	9.2706	9.1386	12.094	9.2453	10.179	10.224	10.385	9.7081	9.2916	9.9824	9.4833	8.8172	10.306	9.3263	10.224	9.2185	9.9499	8.9358	9.7466	9.787	9.7154	9.8577	10.513	9.5969	9.1865	9.4263	7.6679	9.0257	10.267	11.11	11.395	9.9709
-15.198	-15.781	-16.769	-13.744	-14.177	-13.599	-14.387	-13.686	-12.556	-14.138	-13.624	-12.986	-14.948	-13.574	-14.651	-14.274	-13.598	-15.084	-13.722	-13.635	-15.919	-15.325	-15.163	-14.109	-14.806	-14.982	-13.308	-14.813	-14.31	-14.656	-14.186	-12.776	-14.645	-13.906	-14.269	-14.988	-15.191	-14.216	-13.796	-12.445	-15.485	-15.221	-15.664	-15.12	-14.169	-14.743	-16.086	-14.04	-14.318	-13.384
-0.72055	0.44105	-0.06187	-0.12604	2.1497	-0.52967	-0.39192	-0.12533	-0.80402	1.2452	0.49555	-0.58592	1.192	-0.14218	-1.1834	-0.27731	0.70028	-0.012526	1.1064	0.037846	-0.59239	0.70161	-0.99263	-1.6408	0.50671	-0.65825	-0.53023	-0.57113	-1.6627	0.0654	0.10295	0.45717	0.81381	1.2941	0.25141	-0.96285	-0.73932	0.34474	-0.07736	0.80632	2.069	0.24577	-0.36198	0.41954	-0.47301	0.14728	-0.24904	-1.003	0.77749	-0.36631
-2.8551	-3.4124	-2.9329	-2.0648	-2.6371	-1.6071	-2.6892	-2.9263	-2.3897	-3.0701	-3.8409	-2.3507	-2.1831	-2.0365	-3.7018	-2.8925	-2.6002	-2.5097	-2.3765	-1.5149	-2.5268	-2.5549	-2.45	-4.2264	-3.0334	-1.5133	-2.5673	-1.6422	-2.198	-1.9343	-2.5933	-0.5219	-2.8272	-2.4082	-1.0494	-3.6281	-1.4077	-0.79199	-1.1548	-2.822	-3.073	-2.4151	-2.0966	-3.27	-2.8664	-2.8797	-1.7068	-2.9031	-2.0292	-3.3954
-6.2929	-2.734	-2.5035	-2.8529	-0.41984	-0.9088	-4.1863	-1.7118	-3.3997	-2.4107	-2.267	-3.3249	-3.7844	-1.387	-2.6582	-1.4419	-3.2285	-0.95172	-1.9214	-0.39857	-3.2193	-2.3675	-3.015	-0.84304	-3.1451	-2.8995	-3.9789	-3.1518	-1.1515	-2.0549	-3.2093	-0.4611	-4.342	-1.2124	-2.7353	-4.5004	-2.3681	-1.9754	-1.242	-0.79694	-3.1176	-4.0195	-2.2593	-2.1108	-2.7171	-2.535	-2.4176	-2.5902	-2.3781	-1.6783
5.485	6.0113	4.2901	6.1793	5.64	4.9747	6.125	5.4593	3.7435	5.8829	5.3547	4.399	5.5532	5.5741	5.0201	3.6426	4.6926	4.0907	4.9598	4.1784	4.2727	5.59	5.5711	4.7797	4.1524	5.2042	4.4925	5.5651	4.519	5.2302	4.3823	4.0702	3.7963	4.4063	5.2951	5.0792	4.0651	4.6479	4.0855	5.4466	4.7703	4.6236	5.7708	4.5164	4.7313	5.1425	5.041	3.1152	5.381	4.823
-2.6877	-2.8298	-2.9877	-4.5184	-2.2535	-3.7514	-3.5107	-3.2615	-3.4273	-4.1735	-5.5688	-4.494	-2.0111	-5.3762	-4.0004	-2.9518	-5.252	-4.8904	-3.5275	-3.1135	-2.9358	-3.5062	-3.5694	-4.4148	-5.3795	-3.8747	-2.6716	-3.4505	-4.819	-5.5232	-4.5366	-4.3538	-5.1464	-2.6496	-4.4519	-3.1349	-1.6879	-4.0171	-3.2663	-4.6622	-3.0738	-4.6146	-3.5223	-3.3002	-5.0501	-4.5459	-4.3111	-3.6572	-3.2647	-4.0935
3.1468	1.1538	2.963	2.921	2.8423	3.5003	2.3745	1.4336	4.1849	2.6009	2.1201	2.5656	3.0365	2.8153	2.6149	1.9929	2.2735	2.7325	2.3958	2.0894	2.4272	2.2398	1.3954	2.3381	3.1582	2.7887	2.2085	3.0572	3.2698	2.9151	3.9254	1.831	3.2132	2.7281	4.471	2.4123	2.5919	2.5897	2.6641	2.46	2.9894	1.7479	5.1325	2.9742	1.7018	2.77	3.4559	2.0522	1.1805	2.2764
-1.4951	-1.5463	-1.1497	-1.0851	-1.1249	-0.73678	-1.9241	-1.6624	-1.5927	-0.56118	-2.0649	-2.2435	-0.4837	-1.8851	-1.275	-1.1448	-2.8709	-0.62328	-0.90766	-0.3598	-0.88637	-2.4433	-1.8705	-1.0413	-0.41152	-0.50598	-1.3987	-1.1036	-0.98484	-1.9323	-0.98171	-2.3764	-1.4878	-0.37652	-0.77274	-4.1753	-0.86624	-1.3883	-1.138	-1.1306	-2.4641	-2.8789	-1.1174	-1.2323	-1.3115	-0.94456	0.52724	-1.0855	-0.65874	-0.61057
-1.2022	-4.6542	-5.2645	-2.9103	-3.6721	-4.3869	-4.0224	-4.3655	-3.8514	-3.502	-3.5751	-2.5196	-3.4319	-3.686	-2.8313	-5.0187	-3.0702	-4.189	-4.4873	-4.5861	-4.1628	-3.8956	-5.2261	-3.5511	-4.864	-5.246	-3.8133	-5.006	-4.0703	-5.0233	-4.5361	-4.3759	-3.7736	-4.4096	-5.3027	-4.0031	-5.5848	-3.0364	-3.672	-3.6596	-4.0401	-5.9273	-5.2111	-4.194	-2.8483	-4.8438	-4.1433	-1.9591	-5.3877	-3.8805
-13.065	-12.857	-13.466	-11.792	-13.634	-12.797	-12.889	-11.904	-12.143	-11.614	-13.617	-14.685	-12.462	-14.675	-13.469	-12.358	-12.958	-12.65	-14.255	-12.788	-13.138	-13.696	-14.186	-13.237	-11.85	-13.446	-11.864	-13.06	-13.436	-11.75	-13.035	-13.226	-14.586	-13.907	-13.023	-13.671	-12.89	-12.442	-10.569	-12.821	-11.284	-12.362	-12.504	-13.303	-14.254	-14.086	-11.671	-12.011	-13.509	-13.566
-3.6516	-5.3774	-3.5747	-3.9223	-4.4366	-3.2101	-3.4946	-5.1454	-4.8086	-3.8619	-3.8132	-2.9076	-2.8251	-3.3719	-5.4236	-5.9756	-4.4146	-3.4362	-2.0601	-5.4123	-3.6777	-3.6272	-4.0269	-5.8678	-3.9574	-2.1089	-3.1202	-3.5232	-3.2731	-3.2185	-6.6276	-5.2763	-3.5504	-4.5586	-5.2907	-5.4254	-3.1239	-4.2943	-4.9104	-3.0038	-4.3764	-2.1197	-4.9759	-2.7852	-4.5813	-4.5557	-4.5886	-4.5548	-3.4895	-4.6738
-10.952	-11.624	-10.676	-10.64	-11.552	-11.635	-11.441	-11.723	-10.871	-10.596	-11.383	-11.388	-12.414	-12.924	-10.662	-11.494	-11.072	-12.544	-10.297	-12.065	-11.422	-11.257	-11.223	-11.986	-13.151	-10.982	-10.056	-10.733	-13.056	-11.511	-11.645	-10.333	-11.247	-10.382	-11.487	-9.2755	-12.59	-10.878	-12.057	-12.056	-12.051	-11.789	-12.348	-12.425	-10.491	-11.196	-10.52	-12.192	-12.196	-11.805
-0.27783	-1.2386	0.0013087	0.58472	-0.084897	-0.83703	-0.5528	-1.0524	-1.2149	-0.18967	-0.52098	-1.3918	-0.23126	-1.3675	-0.0051314	-2.2775	-1.4204	-1.4671	0.19843	0.68657	-1.46	-1.5817	-0.94377	-0.94001	-0.91339	-2.2337	-2.434	-1.0045	-2.4323	-0.28143	-0.9007	0.44949	-0.1239	-2.2441	-0.87692	0.044231	-0.53786	-0.94819	-1.2449	-0.011591	-0.6842	-1.1227	-1.028	-0.47251	-0.55573	-2.7569	-0.67217	-1.7063	-0.75206	-1.9682
5.5854	6.1309	5.3918	5.3241	4.8959	4.8084	6.0095	6.8653	5.0304	3.6656	4.9922	6.4785	5.6907	6.0565	6.4476	6.2839	8.144	7.9017	5.7844	5.3378	4.954	4.3081	6.4289	5.5963	4.4674	6.5847	5.314	6.2197	6.1362	4.7987	6.031	4.849	6.8504	5.2355	6.1077	6.4531	5.6635	4.1227	4.7277	5.5675	5.1313	5.0387	5.0373	6.0678	5.8455	6.3081	5.3945	6.4793	5.0699	6.534
-2.1009	-0.55065	-2.9841	-0.82676	-2.3394	-2.6058	-1.6332	-2.3877	-1.7971	-3.016	-1.0757	-1.0628	-1.6551	-2.0769	-1.9093	-3.2648	-0.86074	0.30647	-2.7055	-3.2853	-0.62834	0.21718	-0.45339	-0.25262	-0.45706	-0.33096	-1.3548	-2.113	1.0433	-1.3568	-0.6151	-0.89514	-1.6535	-1.8429	-1.1706	-1.7789	-1.1339	-1.2778	-0.27335	-0.4358	-1.3525	-1.7735	-2.2864	-2.5333	-1.7391	-0.16533	-1.1463	-1.7201	-0.59269	-3.8743
-10.321	-7.3784	-9.2633	-9.886	-8.5957	-9.3778	-8.8862	-6.9941	-10.532	-9.4425	-9.5328	-9.6449	-9.3681	-8.8271	-9.0357	-9.8558	-8.6909	-8.7526	-9.2218	-10.976	-8.6114	-10.319	-9.6092	-9.1315	-8.331	-7.5592	-8.4349	-9.3214	-7.6625	-9.0927	-7.7357	-8.6411	-10.23	-9.4177	-8.3085	-7.7253	-9.3169	-8.8905	-9.5781	-8.7728	-7.8582	-8.4842	-8.7264	-8.2063	-9.4119	-7.6447	-8.6704	-9.8626	-9.0873	-9.1321
-12.483	-12.016	-11.883	-11.159	-10.667	-12.751	-10.259	-12.328	-11.991	-12.404	-11.79	-13.299	-11.448	-10.874	-10.557	-11.395	-11.718	-11.467	-11.478	-10.49	-11.12	-11.769	-9.8517	-12.086	-10.331	-11.122	-10.504	-10.729	-11.901	-10.92	-10.726	-11.213	-9.6374	-11.799	-11.812	-11.834	-11.753	-12.181	-11.35	-9.9261	-12.348	-12.375	-10.918	-13.078	-11.336	-11.254	-12.312	-11.041	-11.325	-12.744
-3.3177	-3.5303	-3.4691	-2.0973	-2.7348	-3.0598	-3.302	-3.1671	-2.8544	-2.7876	-3.2426	-3.2871	-3.185	-2.1517	-2.5041	-3.265	-1.6898	-2.1837	-2.0704	-3.2508	-2.7762	-1.5347	-2.0228	-2.0779	-1.441	-1.8291	-1.8533	-2.2706	-3.1844	-3.2604	-2.4328	-3.1033	-3.8422	-4.9291	-1.7367	-4.9976	-2.2105	-2.2091	-2.1728	-2.7009	-2.6168	-2.7679	-4.0334	-3.1791	-2.8001	-2.2236	-0.72422	-1.1854	-3.5741	-3.1487
-9.2958	-9.2921	-9.8492	-10.902	-7.4435	-8.8766	-8.0163	-9.1858	-9.1211	-8.8326	-10.184	-10.868	-7.9741	-9.5037	-8.1364	-9.3377	-9.1949	-9.4669	-8.0878	-10.134	-8.5413	-8.8875	-7.9663	-9.2813	-8.4979	-9.6423	-9.599	-8.1707	-8.3305	-8.9688	-9.0458	-8.3857	-9.1728	-8.6447	-9.3215	-9.4791	-8.1187	-10.196	-10.067	-9.305	-9.7671	-9.1876	-8.5028	-8.2054	-7.7319	-8.9608	-7.8756	-8.6359	-8.6296	-8.6116
4.1282	5.6807	6.7322	5.008	4.555	5.7093	5.0669	5.5849	5.4142	3.7881	5.314	5.5388	5.6815	4.9273	5.2205	6.2989	4.7714	7.2707	5.8001	5.4026	5.7742	5.4701	5.2179	6.0062	5.9722	5.4721	6.6695	5.0883	6.6734	6.0063	7.8547	5.3976	5.5669	6.1354	6.9556	6.2764	4.5533	5.356	7.2444	7.1367	6.6746	4.4242	5.0672	5.041	5.9783	6.369	5.5321	6.689	5.4543	4.952
-11.059	-10.486	-12.534	-10.23	-11.319	-11.417	-11.936	-11.16	-11.697	-11.112	-10.434	-10.989	-13.021	-12.23	-11.881	-10.118	-11.747	-11.236	-11.476	-13.579	-12.534	-12.004	-12.514	-11.841	-12.109	-11.86	-12.057	-9.984	-11.111	-11.598	-10.549	-12.866	-12.127	-11.625	-10.963	-11.762	-11.66	-12.552	-12.793	-10.911	-10.739	-11.04	-11.832	-11.005	-12.272	-12.445	-9.7868	-11.87	-12.468	-12.577
-22.971	-21.786	-21.804	-21.608	-20.983	-23.645	-21.889	-21.145	-22.057	-23.811	-21.783	-23.688	-21.043	-20.238	-21.354	-21.429	-22.735	-22.326	-21.057	-21.255	-19.666	-22.445	-19.869	-21.073	-22.074	-21.293	-23.027	-22.169	-23.209	-23.7	-21.649	-21.929	-21.449	-21.448	-21.351	-22.983	-23.193	-20.529	-22.6	-20.551	-22.222	-20.941	-22.923	-22.193	-22.014	-23.115	-22.028	-21.746	-23.319	-22.034
-7.8326	-5.9981	-6.293	-8.0927	-7.8678	-7.5291	-6.4748	-6.6638	-9.1726	-7.2632	-7.614	-7.7338	-8.1881	-7.9217	-7.2044	-5.9369	-7.0217	-6.8168	-7.9218	-7.5342	-7.5282	-6.839	-7.8626	-8.4588	-8.1494	-6.9786	-6.6648	-7.1527	-7.8253	-7.5239	-9.5655	-6.883	-8.328	-7.4715	-7.0876	-6.8861	-7.6904	-7.7355	-6.8771	-8.7097	-8.7702	-7.5839	-8.5457	-8.8666	-8.5766	-7.7242	-8.1388	-6.4695	-7.9135	-8.5137
0.88233	-0.4202	-0.55125	0.49681	-0.13035	0.22224	-0.34897	0.84392	-1.6573	0.021907	-0.0535	0.75301	-0.25289	0.58584	-0.77283	-0.69692	0.30175	-0.45073	-0.30291	-0.16885	0.49315	-1.376	-1.0872	-0.18433	1.7865	0.34206	0.21268	1.9519	-0.94409	-1.1955	1.7043	-0.53571	0.37844	-0.77198	0.59624	-0.039789	0.24212	-1.4782	2.1982	-0.038802	1.275	0.65541	-0.18386	0.4951	-0.51316	0.40243	-0.33471	-0.26982	-0.72399	0.38491
-13.751	-12.562	-12.843	-13.454	-13.048	-14.368	-13.419	-12.661	-12.185	-13.35	-13.948	-12.027	-14.144	-13.179	-11.686	-12.94	-12.322	-12.513	-13.339	-12.757	-13.612	-12.219	-12.291	-15.149	-13.583	-12.798	-13.165	-11.872	-12.767	-12.998	-12.537	-13.189	-13.69	-13.085	-14.13	-13.534	-13.158	-12.772	-14.653	-12.09	-12.914	-15.091	-13.573	-13.551	-12.872	-12.87	-14.855	-13.93	-14.021	-13.762
-4.966	-4.9536	-5.1309	-5.0697	-8.1416	-4.9118	-6.6717	-7.1904	-5.9152	-5.794	-4.9424	-3.9805	-6.5426	-4.2105	-5.9654	-7.1674	-5.8764	-4.5191	-6.2589	-4.0507	-4.2196	-5.467	-6.5427	-4.7281	-5.6328	-4.6255	-4.9556	-6.4063	-5.4197	-6.4884	-5.4809	-6.9609	-6.0669	-5.7232	-5.751	-5.9212	-5.9319	-6.7631	-6.195	-6.6299	-4.5608	-5.1059	-5.6996	-4.8428	-5.589	-4.5734	-4.733	-7.0956	-5.2257	-4.4578
5.7573	5.3826	6.4988	2.4252	6.8067	6.6421	4.9281	4.5303	7.0341	4.7378	6.3017	5.1155	5.4758	6.0323	7.043	5.5145	5.7056	5.5208	5.1048	6.7762	6.2002	5.1115	4.6652	4.8275	7.0352	5.5888	6.3976	4.0155	6.1128	7.4687	5.5441	6.5852	5.1425	5.7525	5.6599	4.9629	5.598	6.084	4.8829	5.5115	6.2266	6.4764	4.2278	4.494	7.0213	5.3857	5.8353	4.2704	7.1497	6.9643
-2.5759	-1.7733	-3.0438	-2.5257	-2.6346	-2.8609	-1.9664	-2.6697	-2.0308	-1.9124	-3.3618	-1.1567	-2.3817	-2.5875	-1.4592	-2.6086	-0.41248	-1.8715	-1.6323	-3.2669	-3.7792	-1.8379	-2.0547	-2.1214	-1.5345	-2.7701	-3.6607	-2.134	-1.5854	-2.4499	-0.69987	-3.1832	-2.5804	-2.6572	-2.4488	-2.6477	-3.325	-2.9722	-1.995	-2.8421	-2.3046	-1.2314	-3.812	-3.3294	-2.1979	-1.1941	-1.8526	-2.2129	-1.2568	-2.7081
-13.959	-13.129	-13.058	-14.227	-13.418	-13.504	-12.996	-11.415	-13.074	-13.573	-12.478	-13.455	-12.87	-13.513	-12.308	-13.776	-12.733	-12.465	-14.484	-13.126	-13.541	-12.527	-11.431	-14.43	-13.522	-13.05	-12.173	-13.623	-12.934	-14.057	-13.476	-11.497	-13.52	-12.065	-12.724	-13.845	-13.799	-11.827	-12.864	-13.743	-12.819	-14.159	-13.935	-12.254	-13.159	-12.28	-13.664	-13.388	-14.017	-12.715
7.704	4.6261	7.5837	7.9689	6.1291	7.5164	5.2367	6.5894	7.251	6.1088	7.3901	7.7764	6.3929	5.6344	6.9453	6.0594	8.5618	5.8111	5.7244	7.6529	5.5468	5.6639	7.0488	5.8248	7.1065	7.3252	4.7944	7.2097	6.9318	5.3195	4.744	6.1811	7.214	7.4911	7.7095	7.2725	6.8839	7.3353	6.7341	8.1133	7.8248	5.6078	5.7868	8.201	6.7052	7.8967	7.5631	7.0816	7.1433	6.5403
-12.203	-13.76	-12.802	-14.033	-14.002	-11.866	-13.602	-12.645	-13.357	-14.511	-12.673	-12.706	-13.138	-12.669	-11.289	-12.169	-12.393	-12.455	-13.108	-12.366	-15.193	-14.069	-13.401	-12.593	-13.042	-12.4	-14.483	-14.021	-13.373	-11.334	-14.614	-14.489	-11.891	-13.426	-12.548	-13.101	-12.644	-13.535	-15.787	-13.36	-13.336	-14.117	-12.531	-13.818	-12.98	-13.118	-13.118	-14.418	-12.79	-13.646
-12.282	-11.814	-12.408	-10.857	-11.511	-11.596	-11.739	-12.565	-11.641	-11.936	-11.345	-10.644	-10.989	-10.334	-12.671	-11.644	-11.422	-12.556	-12.066	-11.973	-11.475	-12.683	-12.012	-11.671	-9.2022	-11.413	-11.947	-11.413	-13.081	-11.428	-12.063	-12.159	-11.722	-11.614	-10.314	-11.665	-13.865	-10.789	-9.9575	-11.042	-12.57	-11.966	-10.661	-11.939	-11.985	-11.492	-9.9312	-11.487	-12.457	-12.507
-3.3221	-0.65661	-3.1123	-1.5302	-2.6482	-1.371	-1.7406	-2.2506	-3.0221	-2.1523	-2.5619	-2.3552	-2.8813	-2.8672	-2.4253	-1.826	-3.9129	-1.9854	-3.6655	-3.2506	-2.3881	-3.8915	-2.3631	-1.7799	-4.2321	-2.8647	-2.6564	-3.0275	-2.315	-3.0641	-2.3466	-3.1349	-1.7613	-2.2526	-1.9471	-2.3088	-1.6652	-2.6295	-2.1134	-1.1417	-3.5058	-3.5461	-2.6529	-2.0285	-1.7818	-3.3201	-1.2686	-2.1167	-2.6934	-2.0568
-0.062228	2.2667	2.0867	2.7269	1.6982	1.324	3.6734	2.0863	2.5736	1.8829	1.288	0.90429	2.0769	1.46	1.5227	1.0033	0.29365	1.7626	0.031284	0.76573	2.1788	1.3242	1.326	0.46489	1.5745	1.8508	1.1281	1.1127	1.9162	2.392	1.8013	3.2564	2.9917	1.9029	3.088	0.83804	1.641	0.83516	1.8337	1.6753	2.9573	0.65896	2.0413	1.8807	1.8143	1.4214	2.3732	2.6674	1.686	2.7785
-5.4074	-3.1221	-2.7466	-2.3015	-3.0861	-2.5753	-2.6673	-3.4129	-3.0286	-2.6544	-3.2937	-2.7684	-1.979	-2.8255	-3.4465	-3.6347	-0.62294	-2.926	-4.2863	-3.1726	-2.8776	-3.927	-2.8014	-2.5313	-3.1525	-3.059	-3.9924	-4.1809	-4.3489	-3.7865	-4.0792	-3.755	-4.0527	-1.2022	-2.3736	-4.2132	-3.0969	-3.0132	-2.6081	-2.2696	-2.4589	-4.7744	-2.2701	-2.6732	-2.0425	-4.7047	-3.3963	-2.8573	-4.0315	-2.3321
0.6911	-1.816	-0.77916	0.72438	-0.53075	1.6182	-0.70965	-0.79129	-0.35273	-0.75983	-0.046664	0.0601	-0.30714	-0.005974	2.1402	0.30103	0.37299	0.62638	-0.29323	0.10049	-2.5678	-1.3673	0.76046	-1.0393	-0.73621	0.22434	0.49047	0.49362	1.0334	0.82455	0.31698	-1.2453	-1.3591	0.14733	-0.40839	-0.28844	-0.42292	0.74464	-0.68323	-0.092362	0.57638	2.2737	-0.36298	0.39674	-0.45333	0.4116	-0.231	-1.5235	-0.21675	-0.17945
-13.928	-14.417	-14.582	-14.925	-16.406	-15.178	-15.176	-15.854	-15.419	-14.715	-14.251	-15.134	-13.894	-13.765	-14.373	-15.969	-14.361	-13.829	-14.859	-14.085	-14.74	-14.968	-14.843	-15.115	-13.938	-15.665	-14.402	-14.16	-13.768	-14.162	-16.046	-14.04	-14.76	-15.296	-14.518	-14.251	-14.893	-13.777	-15.116	-15.7	-14.801	-13.942	-13.592	-14.39	-12.188	-14.763	-14.686	-14.809	-14.659	-15.182
-2.8841	-0.465	-0.53281	-3.0673	-1.5906	-2.3976	-3.048	-1.2316	-1.8532	-2.837	-1.0472	-0.19369	-0.40274	-3.1323	-0.28979	-1.1152	-1.7232	-1.7212	-0.82689	-1.5277	-1.1145	-2.7871	-1.3556	-1.5421	-1.8263	-1.2345	0.50471	-0.93163	-0.99787	-0.15288	-1.3978	-1.3401	-2.324	-2.5927	-1.245	-0.99815	-1.1992	-2.2895	-1.3288	-2.4901	-1.5572	-1.5401	-2.5421	-0.2467	-1.365	-1.3768	-0.47361	-0.37257	-2.5375	-1.5468
-12.947	-14.189	-13.337	-13.707	-13.52	-13.103	-12.937	-13.818	-12.779	-13.929	-12.401	-14.849	-14.026	-13.774	-13.771	-12.651	-12.596	-14.146	-13.685	-13.651	-14.423	-15.244	-13.291	-12.99	-13.042	-13.434	-14.618	-13.813	-14.69	-13.82	-13.513	-15.307	-15.149	-13.334	-14.828	-15.411	-13.288	-14.851	-15.204	-14.681	-12.754	-13.741	-13.61	-13.024	-13.704	-13.326	-13.906	-14.074	-15.392	-12.979
-14.828	-14.628	-13.868	-15.444	-14.205	-14.392	-14.041	-15.102	-13.589	-15.241	-16.36	-14.801	-14.462	-14.863	-14.416	-15.531	-13.509	-12.65	-12.62	-14.599	-15.882	-14.489	-14.891	-15.667	-15.345	-13.959	-14.782	-14.065	-14.93	-15.581	-16.02	-14.734	-14.202	-14.527	-14.67	-14.362	-14.046	-16.049	-14.904	-15.873	-15.177	-15.01	-15.99	-14.074	-15.381	-14.345	-14.562	-14.344	-14.596	-13.377
1.1593	3.7988	2.0456	2.4663	3.4945	1.5616	1.2774	1.3933	0.86726	1.1367	0.92422	3.0432	0.20552	2.4238	2.3545	2.1849	1.2662	0.80319	1.6983	1.0631	1.1595	1.7216	2.4737	0.72602	1.1678	0.98745	1.588	2.0939	2.3545	1.9515	2.3263	1.1104	1.8259	0.77007	1.5107	2.1805	0.93089	2.6947	1.9494	2.125	1.5337	0.22099	1.1177	2.8065	-0.07719	2.3202	0.9654	2.2285	2.6062	2.125
-3.8428	-0.22	-2.7939	-0.19989	0.36008	-0.71509	-1.5421	-1.338	-0.2736	-1.1634	-2.0926	-2.3591	-1.8077	-3.6874	0.098951	-0.76069	-2.6308	-0.34563	-1.6591	-0.13083	-3.3184	-2.6445	-1.1935	-1.8385	0.64087	-1.9259	-1.3261	-1.163	-0.33967	-1.2846	-1.2119	-2.5924	-0.28884	-0.32152	-1.1797	-0.80085	-1.3871	-1.4615	-1.2053	-2.1764	-1.3026	-1.3527	-1.8379	-0.68269	-1.3801	-1.5522	-1.3514	-1.2879	1.169	-2.4713
6.7282	6.1944	6.9989	7.815	5.6354	6.4776	7.6015	8.4079	5.9006	6.1716	9.1182	8.3881	7.489	6.819	7.5613	5.5535	5.2057	6.6701	7.6785	6.6244	6.0355	6.8125	4.9562	6.6597	6.4523	8.0092	7.7244	6.8148	6.0331	7.8268	7.5712	7.9344	6.5209	7.8568	5.9965	7.1161	8.5074	4.5368	6.9009	5.8946	6.6196	7.8346	5.6811	6.2938	5.4139	7.9155	7.321	6.1961	5.8718	9.0267
-15.172	-15.136	-14.669	-14.553	-13.837	-13.439	-14.816	-14.146	-16.015	-14.761	-13.5	-14.851	-13.61	-15.271	-14.629	-14.605	-12.52	-13.082	-14.972	-14.147	-15.393	-12.154	-15.563	-15.079	-14.149	-14.774	-14.111	-16.827	-13.81	-15.644	-12.671	-13.592	-15.595	-14.4	-14.86	-14.54	-15.161	-15.388	-15.845	-14.206	-14.156	-16.542	-14.919	-14.193	-13.405	-14.454	-15.64	-14.118	-13.761	-13.983
-2.865	-4.2302	-5.0215	-4.0327	-3.525	-2.9521	-3.3611	-4.41	-3.5147	-3.6634	-4.0603	-4.7891	-3.7006	-3.3653	-2.3689	-3.2037	-3.8451	-3.957	-5.4217	-3.8508	-3.2909	-1.9914	-4.2732	-2.9942	-4.0336	-4.0346	-4.2962	-4.195	-3.4479	-3.6005	-2.887	-3.1241	-3.7711	-4.5759	-3.6206	-5.1504	-3.0955	-2.3437	-4.863	-4.029	-2.5053	-4.637	-5.4472	-3.4799	-1.7057	-4.2401	-5.1516	-3.6662	-4.0734	-4.4447
-2.6182	-1.8947	-0.9278	-1.164	-1.574	-2.2717	-1.9265	-0.11345	-2.9039	-0.82725	-3.1794	-1.2827	-2.3606	-1.819	-1.5454	-1.514	-0.31264	-1.6538	-0.99885	-0.8459	-2.2195	-0.88372	-2.2575	-0.52644	-2.545	-2.8876	-2.1053	-2.9605	-1.3228	-1.8479	-0.42922	-1.822	-1.0617	-1.5361	-1.2145	-0.7078	-4.0684	-2.9732	-3.4172	-1.7646	-1.7661	-2.0012	-1.3388	-2.7176	-0.49043	-0.40614	-1.434	-1.9595	-1.3318	-1.3016
-1.1353	-0.91986	-0.6578	-0.71893	-0.73381	-0.45301	-1.4582	-1.092	-0.17587	-0.49962	0.30611	0.1231	0.25029	-0.13499	-2.0177	-0.10402	0.15711	0.45213	-0.12473	-0.39201	-1.0162	0.61851	-0.31054	-1.7785	-0.42571	0.31786	-0.54087	0.50447	-0.52062	-2.3286	-0.80715	-0.43411	0.82543	-0.16624	0.090527	0.6273	0.56343	0.73171	-2.5063	0.34811	-0.12672	1.2131	0.31952	0.26629	-1.3353	0.40636	-1.3706	-2.1033	1.2839	-0.26389
-2.4875	-1.7494	-1.8603	-0.5276	-2.3411	-0.76286	-1.4443	-1.3203	-2.3177	-1.0194	-2.3068	-1.3087	-1.6216	-2.3511	-1.0839	-1.8142	-2.0579	-1.9891	-1.7117	0.21926	-0.93721	-0.87471	-0.77312	-2.8502	-2.8159	-0.32588	-0.67636	-1.4013	-0.51651	-1.2869	0.2519	-2.1978	-1.9573	-1.676	-1.2939	-0.74578	-2.7138	-1.3688	-1.5129	-2.0171	-1.0449	-1.835	-1.345	-1.4721	-2.9954	-0.75551	-0.85225	-1.6023	-2.4551	-2.5737
-13.96	-13.66	-14.187	-14.993	-13.631	-15.19	-15.038	-13.432	-14.248	-14.589	-14.214	-14.917	-13.725	-13.674	-13.82	-15.416	-15.344	-16.122	-13.922	-14.376	-14.501	-15.279	-13.656	-13.427	-15.293	-14.633	-12.721	-14.714	-14.6	-14.317	-15.464	-15.173	-13.577	-14.788	-15.229	-16.518	-14.758	-14.523	-13.814	-15.065	-13.667	-15.314	-14.3	-14.72	-16.009	-13.213	-13.526	-13.959	-15.213	-13.597
8.6007	8.159	8.5537	8.8208	9.1099	10.128	7.9329	8.5561	10.135	9.0853	10.203	9.449	8.2294	8.24	9.3238	7.277	8.5568	9.8038	7.4267	7.4537	9.2632	8.5526	8.033	7.1649	7.8324	8.8371	6.9488	9.575	8.4088	7.6989	9.5746	9.8972	8.8948	10.371	8.5587	9.7435	8.9025	9.0161	8.7282	7.8761	8.2853	8.8406	9.3273	8.7578	7.9549	9.4168	6.8633	7.5987	8.4878	8.0913
2.1386	3.0011	0.93204	3.5223	1.8059	2.1877	1.6659	1.3095	2.7323	1.0741	2.5423	2.8336	0.57032	2.3725	3.3631	2.1853	1.8182	1.2182	1.7343	2.6291	0.6789	2.6163	1.4968	1.7575	2.82	2.7485	2.2155	2.1389	2.4503	1.7267	-0.22232	1.9842	0.79204	1.3034	1.2267	1.1787	0.61195	2.9339	1.8465	3.4091	1.5606	1.7638	2.1447	0.27291	2.6348	0.8542	1.9961	2.4755	1.5162	2.577
3.3161	3.6031	2.1921	3.9073	2.1507	2.1744	3.0269	0.84118	0.91079	2.5718	2.8148	3.8961	2.97	4.1464	3.0657	1.3485	3.5018	1.0644	3.8384	3.6946	2.8496	4.3769	2.2647	3.5146	2.0603	3.3073	4.0871	2.9724	1.9663	2.0141	2.914	4.3962	3.1598	3.1039	2.9005	2.6901	4.0881	2.8189	3.3213	2.4809	2.3814	3.0454	4.2693	4.5499	2.2441	2.6452	3.0502	3.5916	2.2225	3.3237
-2.0754	-3.1175	-1.9463	-3.9328	-2.4428	-1.2836	-2.0971	-2.6705	-1.9698	-1.664	-2.4293	-1.9113	-1.3902	-3.2338	-3.9906	-1.0197	-3.2117	-3.2275	-3.3506	-3.6577	-3.755	-2.8747	-4.638	-1.684	-2.8331	-0.37873	-2.4002	-2.8862	-2.7118	-2.3081	-3.084	-1.3098	-2.8378	-1.6219	-2.237	-2.9081	-3.9113	-1.201	-2.5495	-1.1779	-2.1727	-3.204	-3.2609	-1.6531	-3.6325	-0.9931	-2.3408	-3.4102	-2.0824	-1.5831
-5.4279	-6.8713	-5.5307	-6.3835	-5.4775	-4.4058	-5.8176	-5.6468	-5.1966	-4.1819	-5.5967	-6.0412	-5.6287	-6.1267	-5.1248	-5.0891	-5.6572	-5.9992	-4.5775	-5.1966	-6.0466	-5.482	-5.0266	-3.9375	-5.7449	-6.1005	-4.7351	-6.235	-6.3924	-6.2309	-5.7303	-5.0176	-4.6961	-3.9797	-3.8991	-5.2274	-7.1287	-5.7583	-5.8189	-4.7705	-5.7119	-6.384	-4.8051	-4.138	-4.3721	-5.3774	-5.4638	-5.0031	-5.0418	-5.819
-0.12251	-0.83839	-0.46618	-0.31592	-1.4715	-1.7011	0.17514	-0.99937	-0.15242	-1.5484	0.0024811	-1.612	-0.75723	0.92663	-1.673	-0.49931	0.32988	0.2306	-0.92167	0.13981	0.39346	-1.3882	-1.856	-2.2845	-1.9966	1.2681	0.063163	-0.93805	-1.9191	-1.0855	-1.3835	-0.368	-1.9246	0.34785	-0.54612	-0.35015	-2.6139	0.26515	-0.33171	-2.3087	-2.1243	-0.42127	-1.0695	-0.62529	-0.98591	-1.1284	-1.673	0.52678	-0.80284	0.19645
-23.142	-24.335	-21.429	-21.792	-20.928	-22.423	-22.367	-23.248	-22.57	-21.69	-21.992	-23.095	-24.553	-21.467	-22.242	-22.795	-23.898	-21.078	-21.143	-21.996	-22.151	-23.132	-21.965	-22.244	-21.745	-22.465	-24.175	-21.379	-23.385	-20.98	-23.49	-21.911	-23.076	-22.818	-22.455	-21.981	-22.756	-21.733	-21.81	-21.512	-22.322	-23.934	-22.439	-22.542	-21.476	-21.645	-22.855	-21.741	-21.988	-24.085
-11.829	-11.196	-10.267	-11.606	-11.011	-11.93	-10.974	-11.614	-12.526	-10.043	-12.585	-12.253	-11.097	-12.04	-11.758	-12.341	-11.17	-10.823	-12.697	-10.68	-11.924	-11.05	-10.89	-10.359	-10.027	-10.682	-10.258	-12.956	-12.045	-10.746	-11.2	-12.345	-13.78	-11.023	-11.934	-11.263	-11.177	-10.127	-12.072	-10.395	-10.473	-13.227	-10.828	-10.421	-9.9103	-12.114	-11.856	-10.121	-11.935	-12.233
-0.029889	-1.1431	0.74464	0.23789	-1.4778	0.86069	-0.78684	0.81708	0.51633	-0.191	-0.90814	-0.99779	-0.67909	-0.16523	1.711	-0.46899	-1.4987	1.0852	0.86357	1.5946	-0.63843	0.50551	-0.6288	0.53838	-1.4089	-0.64786	-0.22278	1.1115	-0.46553	-1.5999	0.17661	-1.2884	-0.72789	-1.273	-1.0953	-0.55273	-2.2804	0.28667	-0.42611	-1.137	0.57579	-1.5175	0.48723	0.28932	1.059	-0.014727	-0.4702	-0.37499	-1.2236	-0.55695
-8.4376	-7.2853	-6.8012	-6.3498	-7.184	-7.8082	-7.7514	-8.7498	-8.8961	-8.2344	-6.3128	-7.08	-7.7904	-7.2083	-8.5305	-9.2455	-8.6435	-8.5306	-6.2169	-7.4627	-5.2364	-6.576	-9.1985	-6.4911	-7.552	-7.8034	-8.4357	-6.9496	-6.7146	-8.2135	-8.0443	-8.8661	-7.1449	-7.5148	-6.2229	-7.7649	-8.9046	-7.1089	-8.7332	-7.938	-6.7911	-8.9931	-8.5179	-7.9464	-7.514	-7.556	-7.8105	-5.9397	-6.0781	-7.9036
-12.631	-13.575	-12.216	-14.163	-13.576	-12.675	-12.129	-12.972	-13.481	-11.743	-12.101	-12.303	-12.952	-12.348	-12.635	-12.111	-13.177	-12.568	-13.524	-14.313	-12.504	-12.145	-12.672	-13.821	-13.541	-12.849	-12.321	-11.869	-11.313	-13.97	-12.72	-13.143	-13.457	-13.775	-12.243	-13.157	-13.196	-13.302	-11.213	-12.524	-11.634	-11.012	-13.181	-13.099	-12.89	-13.272	-12.662	-12.619	-12.619	-14.588
-12.824	-13.32	-13.317	-13.033	-12.587	-14.487	-13.322	-14.035	-11.239	-12.981	-11.882	-12.25	-12.583	-12.866	-12.502	-12.536	-13.293	-13.173	-13.949	-12.652	-13.389	-12.98	-11.827	-13.513	-12.935	-13.138	-9.8384	-11.745	-10.749	-12.812	-13.175	-11.169	-13.8	-12.634	-12.025	-14.979	-11.363	-13.592	-11.04	-12.749	-12.725	-12.666	-12.729	-13.834	-12.568	-12.842	-12.682	-11.014	-12.525	-12.438
-1.7111	-1.1944	-1.8871	-0.9723	-1.4388	-0.67894	-2.3085	-2.089	-2.1605	-2.3396	-0.94201	-0.74637	-1.2365	-1.7797	-1.2754	-2.7124	-2.1826	-1.3021	-2.1827	-0.51277	-3.7143	-1.0885	-1.7447	-2.2485	-1.095	-1.6364	-1.2991	-1.7963	-2.7936	-1.1337	-0.0059708	-0.30416	-1.1846	-1.2883	-1.7407	-0.7098	-1.6997	-3.0231	-2.3677	0.60958	-3.1712	-2.0189	-0.77443	-2.2661	-2.7566	-1.8426	-2.4121	-3.5518	-0.43837	-1.0994
5.0079	5.4495	5.4271	4.4249	4.056	4.2612	4.7847	5.5502	5.1626	6.107	4.2596	5.4891	5.3581	5.0664	5.0443	3.9083	5.272	5.0567	5.6076	4.2175	5.7863	4.2911	5.6573	5.1772	5.6036	6.4257	5.0311	5.8484	5.8782	3.6985	4.0951	5.3861	5.1073	3.7603	5.6041	5.284	3.1808	4.1578	4.3183	4.2865	6.6934	4.5889	3.2861	4.8209	5.2611	6.8054	4.451	5.8697	5.5568	2.8874
6.159	7.3711	6.1392	4.7164	7.5951	8.1498	6.7503	7.7275	6.7909	6.832	5.1904	7.8936	6.0802	8.2339	6.9802	5.8046	6.3393	7.8892	6.3179	6.037	7.7688	5.7047	7.8493	6.7402	5.3715	5.7217	7.6295	6.5433	5.5661	6.1969	7.9264	8.5261	7.0781	7.3991	7.0957	8.0224	7.5715	6.9361	6.4335	8.1345	7.2179	7.3479	6.6311	8.4277	6.6019	5.3903	8.1214	7.0857	7.0903	7.5915
-9.5423	-9.8217	-9.5738	-8.1807	-8.6782	-7.2993	-8.9241	-9.5071	-9.2069	-8.3696	-10.166	-8.4896	-8.227	-8.7915	-8.2501	-8.7456	-10.073	-8.4647	-9.7085	-9.8228	-8.3724	-10.146	-9.5021	-7.6439	-9.6334	-8.2144	-8.9917	-7.6132	-8.4111	-10.842	-8.7442	-8.808	-8.9084	-7.8191	-9.3156	-8.2455	-10.513	-9.3	-9.5535	-9.2763	-8.273	-9.024	-8.824	-8.8322	-7.9469	-8.3045	-7.5814	-9.4341	-9.8451	-9.2658
-11.163	-10.103	-11.289	-10.705	-10.171	-9.5733	-11.685	-9.7244	-11.35	-10.348	-9.7339	-9.1295	-10.614	-10.555	-11.109	-11.411	-11.25	-10.589	-10.286	-9.8975	-11.763	-10.86	-10.248	-9.7497	-9.4622	-12.013	-11.093	-9.6211	-11.872	-11.201	-11.216	-9.7175	-10.841	-10.291	-10.812	-10.947	-11.929	-10.395	-10.856	-10.348	-12.119	-9.8832	-11.067	-9.9568	-10.815	-10.102	-10.567	-10.746	-10.508	-11.392
-2.5221	-1.4408	-1.9768	-0.92984	-0.63844	0.95354	-1.133	-1.4032	-2.0736	0.7986	-0.69263	-1.2862	-1.4025	-0.92808	-0.5739	-3.7007	-1.3531	-3.1304	-0.5753	-0.71102	-0.93084	-1.6506	-1.1198	-0.605	-0.29052	0.05557	-1.4374	-1.8257	-1.823	-0.95083	-1.0564	-1.3511	-1.8086	-0.1299	0.46978	-0.82324	-1.5697	-1.9019	-1.7607	-1.0385	0.64354	0.89879	-1.8178	-0.84832	-0.82261	-0.40586	-0.79704	-2.4504	-1.3176	-1.6881
-14.987	-13.867	-14.776	-13.338	-15.788	-14.759	-14.535	-14.438	-15.675	-13.4	-16.428	-13.596	-14.441	-13.803	-14.53	-15.811	-15.092	-13.546	-15.482	-15.141	-14.143	-14.698	-13.606	-14.317	-14.768	-12.472	-14.792	-12.907	-13.9	-16	-14.284	-15.748	-14.501	-15.431	-15.692	-14.593	-12.797	-14.659	-14.551	-14.982	-14.786	-14.15	-13.777	-14.104	-16.071	-15.154	-13.135	-15.146	-13.019	-15.503
-0.22297	-1.7706	-1.4588	0.98489	-0.65475	-1.9568	0.22441	0.19845	-0.66126	-1.5255	-1.2506	-2.3239	-0.37163	-2.1632	-1.4952	-1.0561	-2.0036	0.10761	1.3106	-1.6333	0.54965	0.076341	-1.3819	-0.7948	-1.6411	-1.4641	-2.5141	-1.2524	0.82495	-0.95034	-2.0531	-3.0338	-1.0625	-2.0681	-1.398	-0.18979	0.4811	0.022082	-0.098219	-1.8475	-1.4921	-0.89008	-0.8664	-1.7823	-0.10154	-0.81083	-0.30704	-2.3641	-1.0412	-1.6599
-9.3475	-10.489	-8.3614	-10.266	-9.28	-9.4695	-8.1665	-8.891	-9.7788	-8.7848	-10.432	-7.255	-9.6269	-9.1954	-9.9765	-8.8488	-9.5419	-8.7462	-10.088	-8.8817	-10.082	-9.0973	-10.324	-8.1804	-9.4161	-7.6697	-9.8742	-8.8175	-8.1942	-9.2738	-9.0053	-9.1059	-9.8084	-9.5024	-9.0304	-8.6811	-8.3591	-8.555	-8.7985	-9.1495	-8.4945	-9.9713	-9.0376	-9.628	-9.3867	-9.0988	-8.5725	-8.0706	-8.6263	-9.2891
-4.8513	-5.9362	-6.6535	-5.5421	-4.5669	-4.8031	-5.7406	-6.5631	-6.306	-5.8498	-4.2998	-3.7949	-6.3321	-4.8666	-6.4232	-6.9645	-5.9667	-6.0739	-6.1678	-4.7813	-5.3026	-6.9779	-6.1715	-5.4361	-6.1524	-3.8943	-5.6665	-3.8121	-6.2272	-5.1432	-4.5748	-5.9949	-5.9326	-5.2883	-4.4452	-4.8892	-7.0599	-4.2885	-5.622	-4.6443	-4.4175	-5.541	-6.6161	-5.4504	-5.1858	-5.6071	-6.7825	-4.4926	-5.4028	-6.051
-13.08	-14.3	-14.098	-12.601	-11.88	-13.571	-12.342	-12.59	-12.52	-11.814	-12.77	-11.554	-12.658	-12.752	-14.857	-12.857	-11.819	-14.013	-13.59	-14.561	-12.284	-13.772	-12.549	-13.465	-11.702	-13.904	-12.175	-11.734	-13.378	-14.899	-12.549	-13.159	-13.178	-14.352	-12.736	-14.291	-13.187	-13.066	-14.412	-12.067	-12.135	-13.825	-13.079	-13.924	-11.759	-11.95	-14.747	-14.002	-13.51	-13.461
-3.9943	-3.9953	-2.0236	-3.075	-3.4106	-3.4798	-3.4385	-4.4792	-4.0942	-3.5404	-3.3971	-2.6235	-3.7415	-4.2172	-2.3224	-4.2374	-2.3817	-4.4032	-4.7527	-2.3739	-3.5719	-6.1993	-4.0898	-5.4222	-4.0273	-4.6067	-4.2883	-6.8515	-5.2437	-3.0752	-4.8823	-3.6938	-2.9925	-2.8572	-1.4841	-5.3355	-3.9567	-4.4047	-4.0704	-4.216	-2.8163	-2.9549	-3.1905	-3.8193	-3.9039	-2.7645	-3.5101	-3.1072	-4.0068	-2.2444
-1.1623	-1.3697	-0.16842	-0.015182	-0.27219	-0.47746	1.2243	-0.79062	-0.39073	-1.9099	-0.33764	-0.577	-0.92242	-0.52897	-0.02255	-0.18679	1.2538	-0.77642	-1.3301	0.034213	0.15295	0.9673	-0.74534	0.78788	-0.46825	-1.0869	0.08722	-1.2363	0.47927	0.18044	0.75409	0.15902	0.51408	-0.44417	1.0453	0.44122	-0.1759	-0.13925	0.13742	-0.29056	-0.38851	-0.37315	-0.091745	-0.41168	-0.37553	0.95592	-0.7105	-0.54551	-0.98493	1.5537
-13.529	-14.034	-11.871	-12.838	-12.298	-12.745	-12.932	-11.311	-11.944	-12.676	-12.992	-12.807	-11.217	-11.349	-13.837	-12.227	-13.727	-13.002	-13.525	-13.957	-13.087	-12.166	-12.547	-13.621	-12.097	-12.942	-11.192	-12.14	-13.482	-11.798	-12.855	-13.685	-12.37	-13.572	-12.376	-13.529	-13.42	-11.662	-15.056	-12.326	-13.373	-12.574	-13.477	-11.577	-12.918	-13.677	-12.516	-12.997	-12.294	-12.595
-16.429	-14.042	-14.629	-14.88	-13.192	-16.29	-16.685	-13.907	-15.056	-14.471	-15.077	-15.159	-14.336	-14.199	-16.87	-13.677	-16.062	-16.257	-15.254	-14.895	-15.446	-15.213	-14.572	-14.118	-14.078	-13.611	-14.785	-15.257	-14.927	-13.84	-16.319	-15.649	-14.53	-14.203	-14.334	-14.025	-14.982	-15.994	-13.32	-15.408	-13.629	-14.597	-16.017	-14.563	-14.169	-15.232	-16.431	-15.114	-15.708	-15.763
1.5102	1.781	0.38898	-0.66222	1.7625	0.6354	-0.27691	1.5921	0.81124	-0.0021963	1.1822	0.59709	0.0025188	-0.43123	1.3146	0.7557	1.7614	1.8933	0.087663	0.82216	1.2364	1.2301	-1.2156	1.6778	-0.39794	-0.37836	0.7513	-0.56505	0.49005	-0.81423	0.50788	-0.0098424	0.74277	0.7395	0.31956	0.43166	-1.0535	-0.30252	-1.3367	1.2412	0.070547	-1.3179	0.70465	1.1167	-0.089387	0.20048	0.26351	-0.26328	-0.58661	-0.28525
-13.949	-14.735	-14.714	-15.889	-14.315	-14.603	-13.739	-14.577	-13.456	-14.692	-13.427	-12.703	-14.673	-13.416	-14.2	-13.169	-13.242	-14.01	-15.061	-14.667	-14.847	-14.64	-14.271	-13.493	-14.592	-14.408	-14.224	-12.868	-14.026	-13.465	-13.388	-15.705	-13.632	-14.777	-14.164	-14.479	-13.294	-12.621	-14.385	-14.294	-14.355	-14.01	-14.255	-12.987	-14.981	-12.784	-14.684	-13.41	-13.344	-14.222
-4.029	-3.1703	-3.3272	-4.3899	-4.6902	-3.9131	-2.8537	-2.6887	-4.1679	-4.7776	-4.6317	-3.1274	-2.9906	-3.0898	-2.7133	-3.1631	-4.4462	-4.2172	-5.4184	-2.9093	-2.6475	-5.3837	-4.7976	-2.1699	-2.8128	-5.2349	-3.42	-4.6068	-5.1126	-2.4912	-3.026	-3.8647	-3.1537	-4.5124	-3.6312	-4.3914	-4.4906	-3.9596	-3.2013	-3.6039	-3.8429	-3.9869	-5.1286	-2.8172	-3.6551	-5.4924	-3.0699	-2.8429	-4.4101	-3.4614
-6.2246	-3.9954	-4.632	-3.6822	-5.2386	-5.4599	-4.9699	-4.8184	-4.132	-6.7268	-5.8536	-5.6233	-3.7357	-3.7401	-3.5468	-4.1695	-3.8244	-3.704	-4.7751	-5.145	-7.2546	-5.4417	-6.1071	-5.4644	-3.9417	-3.8844	-5.4898	-4.6067	-2.9484	-4.0387	-4.3341	-6.3447	-3.9483	-4.3255	-4.611	-6.3941	-3.4278	-5.8188	-5.5311	-6.625	-4.1519	-5.5647	-3.7794	-3.1157	-5.298	-4.3999	-4.9707	-5.0268	-2.4853	-4.7728
-0.85342	-1.3208	1.3554	0.7089	0.29707	0.21293	-0.17343	0.40846	-0.62542	-1.0526	-0.27909	-1.4294	1.8921	0.19025	-0.46639	0.84877	-0.11414	-0.64704	0.51142	-0.096565	1.4597	-0.44429	-0.65052	-0.56105	0.94598	-1.4971	-0.18349	0.90609	0.25623	0.8119	0.27084	1.0325	0.12167	-1.206	1.4058	1.3388	1.3092	0.54847	0.27805	-0.071783	-1.0544	0.21634	1.0767	1.3102	0.40799	0.2921	0.30646	-0.20907	-0.46963	-0.10349
-5.9362	-5.8554	-5.957	-6.5573	-7.2892	-4.4286	-7.46	-6.8858	-8.2563	-6.5066	-4.3801	-8.1404	-5.8864	-6.8783	-4.9377	-7.6639	-5.4671	-5.7116	-5.387	-6.535	-6.9202	-7.0451	-6.5647	-7.4508	-5.2295	-7.2381	-7.0394	-6.3301	-4.8847	-5.4291	-7.3951	-6.2278	-5.6926	-5.3669	-7.1499	-6.2213	-5.7611	-5.3519	-5.9419	-7.1611	-6.1535	-6.1328	-6.5772	-6.1198	-5.2823	-7.4903	-6.6857	-4.3658	-7.0371	-6.2864
-12.693	-13.417	-14.344	-12.895	-14.271	-15.095	-12.465	-14.635	-12.97	-11.651	-13.79	-12.667	-13.323	-13.29	-13.6	-13.782	-13.377	-12.82	-15.258	-11.219	-14.937	-13.003	-14.109	-13.346	-12.485	-12.53	-14.101	-11.641	-13.575	-12.207	-12.467	-13.484	-13.298	-13.211	-12.26	-11.608	-13.145	-14.656	-13.041	-13.004	-12.745	-12.833	-13.228	-12.478	-13.234	-14.648	-13.122	-13.297	-10.634	-14.364
-5.5809	-4.5887	-4.7971	-4.2193	-4.5159	-4.8834	-4.8719	-4.7287	-4.2508	-5.3563	-6.1354	-5.2731	-5.9752	-6.0007	-5.5472	-5.0154	-3.0354	-4.7055	-4.6226	-4.7911	-4.8379	-5.5962	-4.1189	-6.0782	-3.9929	-4.9092	-4.4669	-5.1138	-4.0567	-4.316	-4.8937	-3.9531	-3.7164	-5.2815	-4.835	-4.1747	-4.0769	-5.2174	-5.5031	-3.859	-4.2477	-6.0622	-4.4339	-4.6618	-4.7923	-3.1571	-3.5498	-3.468	-5.4754	-4.8542
2.7307	2.6738	3.3968	3.2143	5.3195	1.9168	2.9693	2.626	2.0045	3.9429	2.2527	2.737	3.2949	1.9341	2.1753	3.9136	3.4388	3.0761	1.9652	0.85803	3.3377	2.4599	0.83404	3.0362	2.716	3.5351	2.2371	1.8735	2.4259	2.8982	2.4752	1.9961	2.8595	2.0818	2.2419	1.8112	1.0498	2.4762	3.6581	4.8312	3.5709	4.2099	2.3455	2.6579	2.0556	3.2635	2.1906	1.7887	2.3682	4.1899
-3.8484	-5.4874	-3.9834	-3.0576	-3.9138	-3.362	-6.0814	-5.7481	-2.895	-2.3432	-3.841	-3.8572	-2.609	-2.5426	-3.3977	-5.2661	-4.5424	-4.3566	-3.7512	-2.9765	-2.7043	-5.0542	-3.7381	-4.9649	-3.5002	-3.7982	-3.5366	-2.274	-4.4994	-3.3697	-3.0061	-2.3281	-4.791	-3.068	-3.569	-4.2066	-5.0867	-3.9458	-5.595	-3.7146	-6.264	-3.9553	-4.0684	-3.2514	-4.0097	-4.0291	-4.084	-4.7946	-3.6989	-3.1499
-10.313	-9.2524	-10.702	-11.345	-10.402	-9.4767	-10.052	-10.863	-12.062	-10.505	-11.266	-10.47	-10.596	-10.09	-11.506	-11.019	-11.438	-11.294	-12.695	-10.081	-9.8354	-10.924	-11.038	-10.537	-11.392	-9.5389	-12.774	-11.338	-11.466	-9.5528	-9.7569	-10.14	-11.255	-11.918	-12.353	-11.022	-9.0117	-12.8	-9.2443	-10.011	-10.531	-10.079	-11.022	-9.3343	-11.502	-10.88	-11.443	-11.46	-10.227	-12.197
7.9945	9.8068	8.6185	7.929	8.4315	9.1044	8.4755	8.5031	7.9393	8.7025	7.7877	8.1247	7.7685	9.019	8.2284	9.6003	8.6319	7.4099	8.1467	8.1275	8.9631	9.2427	9.9785	8.1589	9.5399	6.9484	7.0446	7.938	7.4468	8.9483	7.1269	8.6831	9.2046	8.9454	9.7415	10.707	8.0902	9.357	7.4408	8.5661	7.4483	8.5727	9.0056	8.1931	7.4394	8.9507	7.858	8.6718	7.8265	9.9359
-6.0539	-4.37	-5.1822	-4.9704	-6.494	-6.9649	-5.0221	-4.0204	-5.4402	-4.1628	-4.2919	-4.1549	-6.8452	-5.7876	-4.237	-4.4938	-4.2916	-4.3628	-4.3488	-4.2015	-5.3242	-5.455	-4.4888	-5.6594	-5.6412	-5.4977	-4.284	-4.2403	-4.6512	-5.5814	-6.3112	-4.9811	-3.6297	-5.3148	-4.5063	-5.6862	-3.9345	-5.4847	-8.2692	-4.4515	-4.4226	-5.1214	-5.4131	-5.7352	-3.4666	-4.8701	-4.829	-4.4472	-4.985	-5.3509
2.1171	2.715	1.3059	1.2217	0.64837	2.8215	1.6514	0.75903	2.1675	0.93388	1.4025	0.71342	0.83829	1.3348	0.67271	-0.2322	2.7679	1.6205	1.4632	2.3803	1.4023	1.9865	3.2944	1.2984	3.2462	1.6263	0.93172	2.5787	0.49874	0.8945	1.1225	0.49498	2.3604	1.2259	-0.024045	1.9328	2.347	1.5682	2.4394	1.6515	2.6135	1.5455	2.7628	3.45	3.0797	1.0428	0.77515	2.484	2.7648	1.0947
-5.8801	-5.9589	-5.0935	-6.8255	-5.4184	-5.9048	-6.0885	-3.6998	-6.7923	-4.8053	-4.8568	-5.9142	-4.8397	-5.2175	-6.1565	-5.1074	-4.8189	-5.203	-6.0464	-6.1562	-5.2371	-5.2992	-5.0538	-5.7947	-5.9765	-5.8288	-5.8183	-5.8901	-3.1897	-3.9859	-5.7076	-5.3918	-4.9554	-5.7972	-6.3156	-5.2653	-4.6631	-4.5735	-5.8742	-4.6084	-4.7547	-6.2749	-5.6349	-5.7962	-5.9956	-5.3945	-5.866	-5.9223	-5.5774	-6.3174
-11.305	-11.806	-12.094	-10.983	-13.586	-12.988	-12.385	-10.831	-11.6	-11.519	-12.729	-11.889	-12.596	-11	-11.072	-11.578	-11.79	-11.983	-10.936	-13.123	-10.902	-12.28	-10.502	-12.058	-12.701	-12.342	-11.383	-12.642	-12.913	-12.271	-11.516	-10.771	-12.431	-13.611	-11.877	-10.991	-10.662	-10.886	-11.012	-11.305	-10.924	-11.711	-10.168	-9.693	-11.196	-10.57	-9.1891	-12.537	-11.57	-11.139
-5.7863	-5.3491	-4.8009	-4.3246	-3.9161	-5.753	-3.5903	-4.5616	-5.6788	-5.3683	-5.0475	-4.9597	-5.7806	-3.3353	-5.1155	-2.7388	-4.2386	-2.3912	-4.8081	-4.9634	-4.2532	-3.968	-3.8754	-4.1615	-4.2006	-4.0868	-4.0373	-3.6384	-4.0967	-5.2808	-3.4774	-3.1991	-5.3192	-5.772	-4.5058	-4.1939	-5.4036	-2.385	-3.126	-5.0794	-6.0942	-3.8711	-4.4556	-3.3696	-5.7985	-4.3999	-4.4696	-4.9124	-6.322	-5.7043
-3.927	-2.7665	-4.3112	-4.1668	-1.3192	-1.9004	-2.0792	-2.5652	-2.8587	-2.7986	-1.3739	-3.1606	-1.349	-4.4872	-1.5725	-2.6687	-2.9035	-2.5448	-3.1304	-3.0054	-1.3689	-3.0899	-3.4917	-3.2898	-2.7782	-1.9424	-4.1015	-2.3935	-1.1335	-2.8458	-1.5256	-1.622	-3.4966	-2.2529	-1.2637	-3.4932	-0.40302	-3.1967	-4.0829	-2.7209	-2.4656	-2.6558	-4.286	-2.0071	-2.718	-2.8183	-2.82	-3.6462	-2.1397	-1.8896
-12.818	-13.041	-12.236	-12.953	-13.806	-12.852	-13.077	-13.09	-12.521	-14.109	-14.073	-12.051	-12.771	-12.149	-10.931	-13.269	-13.579	-11.415	-13.882	-12.202	-12.791	-12.583	-12.274	-12.959	-12.316	-13.32	-13.11	-12.097	-12.052	-12.998	-13.108	-10.983	-13.822	-13.262	-13.039	-12.353	-13.729	-13.185	-11.417	-12.434	-13.088	-12.632	-12.912	-11.231	-13.201	-13.266	-13.633	-14.531	-13.028	-12.32
-10.095	-9.571	-8.5255	-8.4603	-10.553	-9.0897	-10.025	-8.7149	-10.244	-9.9807	-8.9143	-8.5391	-8.3419	-10.107	-11.043	-9.2454	-9.5586	-8.2662	-9.6039	-8.3256	-9.2058	-11.176	-7.7308	-10.039	-10.287	-8.6546	-7.5444	-10.658	-9.8447	-8.927	-10.101	-8.8267	-8.1007	-8.9149	-8.6239	-9.7952	-8.6198	-10.738	-6.6316	-9.7017	-9.9314	-10.166	-8.5157	-9.4404	-9.4981	-8.8182	-8.778	-8.2549	-8.7343	-9.44
-2.922	-2.1824	-3.3606	-2.7325	-2.6466	-2.2081	-3.4974	-3.0657	-2.9623	-4.0511	-3.7936	-1.0353	-1.4755	-1.6401	-2.0208	-2.2558	-3.0077	-3.5806	-4.1886	-2.4038	-4.4396	-3.1977	-3.2114	-3.4562	-3.4352	-4.0215	-1.9094	-3.0099	-1.7172	-4.8278	-1.273	-3.0125	-1.734	-2.1131	-1.1189	-3.1942	-2.2412	-2.3555	-1.9028	-2.9566	-2.5433	-1.5059	-2.2895	-2.1647	-3.7484	-0.85877	-2.6445	-2.835	-4.2471	-1.4585
0.40311	1.6899	3.2053	1.1382	2.1654	2.1043	0.86714	1.9228	2.7927	1.2553	0.68592	0.8029	3.1325	2.6647	1.7948	2.5632	0.35446	0.44483	2.0529	3.8522	1.5957	1.0317	2.7607	0.28295	0.47232	2.6018	1.7309	2.4444	0.8556	1.6504	1.7351	2.7978	0.91917	2.4594	1.7689	2.4213	1.9464	3.4765	3.6579	1.7435	2.7613	2.8267	1.3326	2.6067	1.4249	1.076	2.3938	1.4601	1.8438	1.6539
-14.223	-14.962	-14.888	-14.54	-13.737	-14.063	-13.303	-15.942	-14.456	-15.227	-14.535	-15.828	-14.296	-15.185	-15.537	-15.883	-13.964	-15.36	-15.025	-14.044	-16.02	-14.052	-16.863	-14.963	-14.45	-14.246	-14.528	-14.768	-15.209	-14.839	-13.382	-15.22	-14.779	-12.789	-13.745	-15.571	-13.263	-14.88	-15.533	-15.635	-14.688	-14.967	-14.655	-14.896	-14.483	-15.251	-13.604	-14.138	-13.676	-14.936
0.44523	1.0827	-0.20522	1.2841	1.4674	1.9046	2.1566	2.1591	2.2814	2.9975	1.5627	3.2211	1.6613	1.3966	2.8517	0.90373	0.12571	1.0485	1.5734	0.33087	1.7897	1.3308	0.51638	0.6036	1.6778	1.4382	1.8128	3.0198	1.898	1.7457	2.424	1.0825	1.8833	1.0321	0.84681	1.1097	0.4975	2.3129	0.091203	2.2508	1.0426	1.0071	2.3531	2.2565	1.5239	1.5728	1.7939	0.16829	2.2142	2.5309
-5.8912	-6.3402	-4.7413	-5.6419	-5.1849	-4.1983	-5.4567	-5.0954	-3.6547	-3.9589	-4.6728	-4.5457	-4.5387	-6.6857	-3.0274	-4.9467	-5.4169	-5.1803	-4.8513	-5.2651	-3.9217	-7.392	-5.1747	-4.4	-4.2121	-4.5549	-5.5936	-4.8045	-5.9327	-4.2309	-5.5316	-7.1668	-5.7393	-4.9019	-6.0985	-5.3508	-6.4468	-5.0978	-4.431	-4.5724	-5.8845	-4.8048	-4.5875	-6.1961	-4.6542	-4.4963	-6.3554	-5.1721	-5.6753	-3.7962
0.044997	0.32332	0.62037	-0.70987	1.4666	1.0888	-0.1108	0.154	-0.49777	-0.023312	0.50696	1.0972	0.37897	-0.11658	0.28014	-0.80936	-0.27961	-0.25617	0.84164	0.037328	0.53013	-0.32808	-1.6383	-0.17281	0.018021	-1.1012	-0.31654	0.16133	1.3888	0.41597	0.07337	-2.1176	0.45747	-0.10664	2.3349	-0.84336	-0.89243	1.7064	-0.13786	-0.13992	-0.094631	-0.19552	-0.10156	-0.51525	-0.11939	0.92787	0.75092	0.28423	-0.042245	0.27952
-13.567	-12.433	-12.963	-13.018	-11.653	-12.508	-12.477	-14.305	-12.061	-13.519	-14.876	-13.153	-12.866	-13.986	-13.641	-14.482	-13.451	-13.34	-13.477	-13.57	-13.741	-13.238	-12.431	-13.184	-14.012	-13.009	-12.693	-12.443	-12.554	-13.221	-13.916	-13.647	-12.865	-13.651	-12.945	-14.197	-13.217	-14.476	-14.211	-14.215	-14.775	-13.719	-12.943	-12.124	-14.766	-12.81	-13.809	-13.052	-12.582	-13.158
-0.54115	-0.80333	0.98851	2.622	-0.54155	-0.90911	0.88227	-1.1116	0.77004	-0.0086771	0.63127	-1.7158	0.027019	-0.62828	-2.1799	1.0039	-0.42217	0.089231	-0.53299	0.7837	-0.39747	-1.8904	-0.56487	0.30988	-0.079353	-0.5572	1.7879	-2.1349	0.33205	1.3741	-1.1464	0.034927	-1.1731	-0.049434	1.4374	-0.027465	-0.73328	0.77464	0.47499	1.8041	-1.2098	0.33578	0.38959	-1.5227	0.62642	-0.17026	-1.4083	-0.036055	-0.3861	-0.22256
-13.31	-14.614	-14.495	-11.806	-12.797	-12.04	-13.828	-11.511	-13.233	-13.609	-12.571	-14.121	-12.545	-11.543	-14.566	-12.789	-12.403	-11.927	-13.832	-12.801	-12.307	-12.86	-12.22	-12.787	-12.625	-12.686	-12.066	-12.156	-12.915	-11.258	-13.116	-13.407	-12.941	-12.152	-13.275	-11.451	-12.085	-12.744	-11.524	-12.993	-12.961	-13.312	-12.101	-12.303	-12.56	-13.19	-12.958	-11.596	-12.875	-14.023
-3.1146	-3.1722	-2.281	-1.5421	-2.2485	-2.0676	-4.0883	-2.9495	-3.7006	-3.4255	-2.5109	-2.8068	-2.3309	-2.9987	-2.7525	-1.4864	-2.6863	-0.86385	-2.8836	-2.3624	-3.8178	-3.1952	-2.0115	-3.9256	-0.95881	-2.1719	-3.3207	-2.1586	-4.3394	0.070726	-1.7897	-3.6792	-0.472	-3.4131	-0.95322	-3.115	-2.8125	-2.0492	-4.0032	-1.7697	-3.0703	-2.8346	-3.1356	-3.2709	-2.4903	-1.863	-2.5404	-2.7891	-1.591	-1.3302
-13.423	-13.48	-13.566	-13.774	-14.368	-13.325	-13.813	-13.038	-12.035	-13.621	-13.3	-14.229	-14.46	-13.159	-12.133	-13.35	-12.429	-13.877	-13.474	-13.668	-13.34	-12.82	-13.706	-13.194	-12.062	-12.578	-13.829	-12.932	-12.373	-13.256	-14.102	-13.403	-12.16	-12.903	-13.415	-12.744	-14.233	-13.908	-13.236	-12.164	-11.911	-13.728	-13.735	-12.992	-13.155	-13.123	-13.889	-12.017	-13.733	-12.54
-3.2585	-2.9365	-2.892	-4.1327	-3.245	-2.9515	-4.2232	-4.427	-3.4624	-3.4299	-2.8367	-4.4962	-4.0974	-1.8665	-3.3484	-2.1543	-2.4679	-2.1061	-3.2153	-4.3528	-2.6077	-4.0297	-2.4633	-3.302	-4.9339	-3.7277	-3.3755	-2.3098	-2.2523	-2.553	-3.9346	-4.1175	-1.3503	-2.7002	-3.1843	-2.7888	-2.4209	-3.93	-2.9312	-3.1013	-3.7034	-3.4079	-2.8503	-2.6901	-2.0418	-3.8254	-2.1827	-3.4187	-4.7193	-3.2598
-1.3091	-1.138	-0.32259	-1.8446	-1.4091	-2.6378	-0.69212	-0.14104	-1.5398	-0.90241	0.30332	-0.44439	-0.81324	-0.5131	-0.6952	0.099512	-3.4349	-0.64356	-1.647	-1.2897	-1.9959	-1.1009	-0.15373	-1.8159	-0.91146	-1.3486	0.25949	-0.541	0.57536	-0.40217	-1.2597	-1.7141	-1.3918	-0.35271	-1.2507	0.4304	-0.85685	-1.0317	-0.58407	-0.89309	-2.2629	-1.8481	-2.5087	-0.69693	-2.0396	-0.63356	-2.1398	0.35817	-1.858	0.21945
5.9785	4.6263	4.7124	6.5545	4.4676	4.3677	6.1632	3.811	4.4345	4.5645	6.2738	4.8968	5.2672	5.0856	6.1616	4.9643	5.5249	6.1918	4.6519	4.3383	4.021	5.2392	4.2885	4.4288	5.7206	4.2612	5.4334	4.4914	5.5476	5.532	3.8586	4.3621	3.9309	5.415	5.7042	5.3016	4.4743	7.6388	4.6196	5.4984	5.4467	4.5525	4.7483	4.4558	5.4853	5.5593	4.7488	5.064	5.0459	5.4085
-14.829	-13.135	-15.055	-13.767	-14.1	-13.706	-13.413	-14.119	-13.69	-14.394	-13.317	-15.391	-13.937	-12.515	-12.975	-12.572	-13.448	-14.596	-12.613	-12.677	-13.418	-14.608	-14.114	-14.51	-13.477	-14.004	-12.989	-13.862	-13.718	-14.569	-13.827	-14.255	-14.73	-12.839	-14.66	-14.767	-14.116	-13.696	-13.858	-13.944	-13.921	-13.318	-14.548	-14.152	-13.428	-14.841	-14.022	-13.99	-13.426	-12.781
-3.6866	-4.6972	-3.618	-3.0794	-1.5159	-3.0417	-4.1401	-3.4559	-4.5119	-4.4872	-5.5177	-5.7124	-1.4357	-2.6407	-2.5597	-2.1679	-4.5025	-2.7045	-3.7032	-4.7782	-2.62	-5.3067	-4.1783	-4.3438	-3.9107	-4.3599	-3.8573	-5.2915	-3.3723	-4.588	-5.1863	-3.0845	-4.6698	-4.7073	-3.1333	-4.1557	-4.2965	-3.389	-2.2686	-4.8563	-2.3307	-3.3223	-2.4332	-4.716	-3.6203	-5.4328	-3.6371	-4.3297	-4.0131	-2.8899
-1.6814	-0.45369	1.2428	-0.34459	-0.049051	1.783	0.69712	0.72186	0.49936	0.30133	-0.61938	0.48059	-0.056995	2.6633	1.6615	0.11626	-0.29322	0.76025	-0.23525	-0.14	0.96298	0.78202	1.8994	-0.24559	-0.18949	0.66918	0.79929	-0.27021	2.7901	-0.36424	-0.12905	0.73709	2.119	1.1653	2.0794	-0.72971	-0.47807	1.7823	0.76399	0.48849	0.87063	-0.31807	-0.63026	0.03652	-0.13475	1.576	1.7127	-0.87595	0.99432	0.23397
-10.333	-11.627	-10.827	-12.446	-11.093	-11.352	-11.858	-11.619	-12.543	-11.502	-11.99	-10.428	-12.106	-10.724	-11.19	-11.382	-10.907	-11.9	-11.734	-11.243	-11.078	-11.38	-11.17	-10.62	-11.289	-13.139	-10.216	-11.446	-12.847	-11.563	-12.599	-9.3089	-10.805	-12.422	-12.816	-12.126	-10.378	-11.471	-11.799	-10.124	-12.072	-12.027	-10.557	-10.512	-10.892	-9.6513	-10.465	-10.936	-10.674	-11.789
1.9412	1.6724	2.15	0.75437	0.7324	-0.84526	0.95733	1.8433	1.3294	1.0725	1.3555	0.2059	2.5027	0.74674	3.0842	1.6984	1.0779	1.1137	2.2798	1.517	2.1931	2.2118	1.2068	0.54041	1.4385	2.398	0.17812	0.40869	0.93578	0.45159	2.413	2.0343	3.278	1.1545	0.7398	1.2539	1.6951	1.5668	2.0365	0.72349	1.3161	1.982	1.3443	2.6172	1.5071	2.0839	0.50978	1.6828	1.9617	2.1576
-0.93762	0.0088175	-0.20257	0.34322	-0.13518	0.71597	1.3683	0.45635	-1.0858	0.10669	0.55457	0.64665	0.46948	2.1788	0.71737	1.0685	1.87	1.5235	-0.86146	0.37271	-0.80723	0.25797	-0.8415	1.0278	-0.48928	-2.1048	0.55008	-0.20533	0.9502	-0.19261	-0.94612	0.11178	0.83966	-0.18034	-0.35498	1.7718	1.4425	-0.36142	-0.97046	-0.48509	-0.07668	0.66352	-0.81877	0.47048	0.54066	0.84417	-0.82543	-0.34292	1.2519	0.19712
3.4402	3.4967	3.4007	3.4153	2.9517	3.7627	3.8108	2.9195	4.2075	2.8868	3.5851	3.5539	2.9104	3.2488	4.3027	4.7009	2.5052	2.517	3.2372	2.9057	2.6848	1.9344	3.4701	3.2909	3.638	1.1484	2.2081	4.3634	1.8085	3.578	1.7433	4.308	3.7684	4.6516	1.53	2.7985	3.1978	2.8022	4.2233	2.65	3.8337	4.3957	2.9219	1.3495	3.3886	3.1473	4.9173	1.968	1.6735	1.5943
-24.285	-23.176	-20.775	-22.184	-23.133	-22.371	-22.143	-22.054	-22.069	-21.651	-21.342	-23.731	-22.362	-21.684	-19.272	-23.112	-22.285	-20.943	-23.626	-23.652	-22.111	-21.811	-23.422	-22.966	-23.257	-22.337	-22.775	-22.718	-21.136	-24.237	-23.597	-22.758	-21.518	-21.279	-21.761	-21.69	-21.453	-22.643	-22.476	-24.236	-22.984	-20.513	-24.059	-22.222	-21.915	-22.038	-23.174	-23.036	-22.311	-21.751
-10.292	-8.2895	-9.5908	-8.9133	-9.6284	-9.7936	-8.8285	-9.3851	-10.234	-10.462	-10.312	-8.8025	-8.1693	-9.7017	-11.36	-8.6492	-7.2653	-9.7914	-10.169	-9.3527	-10.223	-9.1517	-8.5519	-9.5309	-9.5605	-9.9416	-10.291	-9.342	-9.2728	-8.184	-9.3637	-8.945	-9.1466	-8.2737	-9.9781	-8.9701	-8.642	-9.4044	-9.3674	-9.0265	-9.4584	-9.5018	-10.237	-9.6047	-8.3147	-10.441	-9.7489	-9.1842	-9.7817	-9.2506
0.57614	1.6334	1.2484	0.3459	0.43153	1.9608	1.4268	1.6412	2.4945	1.0459	0.31241	1.269	0.50465	0.24732	2.5332	1.055	2.015	2.7372	2.5596	0.98679	1.3141	1.1515	2.6337	2.4646	-0.016274	0.48976	0.74503	-0.16247	0.87647	-1.1704	2.4555	0.56425	-0.20974	-0.68678	0.56141	0.90163	0.36308	2.4528	0.36841	-0.14836	-0.23152	-0.39307	2.4237	2.2404	0.035305	0.53052	0.75527	0.10048	1.2923	-0.12545
4.0464	4.8393	4.0907	3.9427	5.9513	4.1538	3.2338	4.0004	5.8003	4.0411	5.1717	5.0003	4.3356	4.2579	3.5258	3.3498	4.3481	2.6109	4.2319	5.0571	3.5387	4.6341	4.859	4.3168	3.1038	5.1373	4.4608	4.8778	5.2986	4.4329	5.6394	5.2256	4.4674	5.409	5.6411	3.3099	3.4725	4.9637	4.7148	5.6884	4.9493	2.1498	5.3723	4.258	4.7767	3.1624	4.4784	4.0351	5.3718	4.7488
-20.975	-20.258	-21.084	-21.358	-20.086	-20.709	-20.737	-22.874	-19.659	-21.442	-20.805	-19.413	-20.446	-20.802	-22.499	-21.495	-20.006	-21.092	-20.577	-20.601	-22.049	-21.383	-20.694	-21.257	-21.649	-21.538	-21.042	-20.05	-19.856	-20.314	-21.314	-19.881	-21.54	-19.471	-20.704	-20.935	-21.468	-20.091	-22.232	-19.993	-21.786	-20.856	-21.647	-20.638	-19.863	-22.446	-21.245	-20.817	-19.933	-21.166
2.3179	3.5058	3.5249	1.7947	2.9437	1.2146	2.1193	2.2912	2.5526	2.8624	3.3279	2.8194	3.0821	2.6882	2.8511	2.2019	2.632	2.4375	1.2982	3.4412	2.411	1.8985	2.3044	2.1701	1.8219	3.0761	1.3954	2.1848	3.8583	3.7439	2.8567	3.4199	2.8776	2.674	2.0434	3.0965	1.6693	2.6715	2.6699	3.408	1.9377	4.5619	2.1753	3.4041	2.5109	2.7486	2.8325	2.9977	2.2234	2.3535
-12.556	-13.511	-15.05	-13.51	-14.579	-14.668	-13.346	-15.112	-12.212	-12.554	-12.627	-14.376	-11.755	-13.663	-14.915	-13.106	-12.973	-12.899	-12.857	-12.823	-12.478	-13.703	-15.222	-12.566	-11.737	-13.044	-13.051	-13.088	-13.288	-12.612	-12.812	-13.412	-12.066	-13.54	-12.168	-12.245	-13.43	-14.231	-13.245	-13.79	-13.088	-15.054	-12.843	-13.921	-13.756	-11.366	-12.854	-14.366	-12.814	-13.977
2.886	4.3068	4.662	5.0781	3.1951	3.4139	5.4309	4.2321	4.428	4.805	4.5558	5.207	4.6097	3.6395	4.87	4.6389	2.6717	5.9662	3.2682	5.2522	3.9188	3.8354	5.4315	3.4162	4.4574	4.0625	4.902	5.0191	4.9861	5.6967	5.4488	5.5169	4.0895	4.6174	3.9853	3.1976	4.8753	2.5119	3.1667	5.0812	4.7261	4.4544	4.1349	4.6902	3.6528	5.0504	3.8842	4.8747	5.9715	3.8666
-1.9134	-2.2032	-1.0285	-3.1986	-3.9407	-3.3311	-3.9747	-2.2276	-3.8962	-1.7916	-1.9395	-2.2506	-2.8594	-2.735	-3.8711	-2.874	-2.4837	-3.8731	-3.3879	-2.0152	-2.4909	-2.2053	-3.5897	-1.8341	-1.7447	-2.7378	-2.8108	-1.128	-3.8123	-2.6498	-2.0678	-1.533	-1.4345	-1.9886	-3.8796	-2.1194	-2.531	-2.4339	-0.45879	-4.1565	-3.8816	-2.7499	-3.5087	-2.1841	-1.039	-2.7171	-2.7372	-4.8293	-4.0759	-3.5108
-10.684	-10.306	-13.157	-12.768	-10.913	-10.778	-11.358	-12.189	-10.751	-10.832	-9.0997	-12.394	-10.897	-12.552	-13.325	-12.602	-11.605	-10.149	-10.855	-10.176	-13.624	-11.043	-11.662	-11.49	-11.134	-10.423	-11.768	-12.359	-11.413	-11.761	-11.633	-12.033	-13.559	-12.259	-11.354	-12.722	-12.165	-10.196	-11.555	-11.816	-10.124	-10.314	-10.946	-11.054	-13.248	-10.328	-10.815	-12.428	-12.091	-10.519
-2.5988	2.0572	0.13842	2.7571	1.8979	1.9993	1.2596	0.9236	0.37838	2.7174	0.78881	-1.1262	0.20636	-0.60801	2.9256	2.1796	0.031073	2.1717	0.26011	0.32264	1.4644	0.81633	1.3533	1.5267	-0.25761	1.5276	2.4403	0.80044	0.971	1.3129	2.057	0.97074	1.4578	1.4176	0.21112	3.5443	1.8362	1.5777	0.029178	1.4062	1.0328	2.1352	-0.023631	1.2295	1.2592	0.17288	2.1932	2.4837	2.5158	2.1572
6.2668	6.8093	6.7702	6.6012	6.9232	6.7229	6.7394	6.6406	5.0962	6.2262	6.5162	7.1634	4.9371	6.7308	7.4522	6.6734	6.8916	7.1907	6.7441	6.6461	6.0525	6.3378	6.5472	5.8109	6.7453	5.8953	6.3237	6.416	5.8093	6.9572	5.413	6.6005	5.2112	6.6587	6.992	6.7108	7.6214	7.1625	6.2225	6.3788	6.3011	4.9454	6.8309	7.1459	7.2294	5.9413	6.5421	7.7101	6.6549	7.0574
-0.74875	0.39912	-0.88976	-0.44847	0.10821	0.18878	-0.41125	1.2527	1.1011	1.393	2.4293	0.62792	-0.45911	0.72728	-1.5292	-1.2384	0.33719	-1.3035	0.080679	0.48462	0.30078	-2.3798	-1.5501	-0.45053	-1.7518	-0.42407	-0.80146	-1.002	-1.651	0.25948	0.27712	0.54872	-0.7838	-1.0186	0.72119	-0.60815	0.43723	-0.81987	1.0502	-0.27882	0.63124	-0.036117	0.15419	1.3825	0.25827	0.52871	-1.3196	2.3758	1.1386	-0.39684
-1.8048	-2.1975	-1.4085	-2.2272	-0.64104	0.57142	-0.7377	-1.3566	-0.78131	-1.6883	-1.0879	0.86177	-1.7567	-1.9307	-1.3001	-0.34596	-2.1791	-1.9646	-0.94711	-2.6002	-1.9726	-1.4007	-1.1318	-1.2196	-2.7285	-1.793	-2.7021	-1.4175	0.54806	-0.25205	-0.4006	0.66786	-1.4442	-1.5002	0.16319	-0.07963	-0.5339	-1.5653	-1.225	-1.9432	-1.5603	-0.75093	-0.5024	-1.559	-3.3419	-1.7644	-1.523	-1.893	-0.44768	-1.2801
-3.35	-6.5235	-4.2153	-4.669	-4.9184	-4.748	-5.6285	-3.8575	-6.3784	-6.0694	-5.2856	-4.1416	-4.0441	-5.4399	-4.0363	-4.1558	-4.2683	-5.9491	-5.2003	-5.2809	-5.3018	-4.1617	-5.3527	-4.9567	-4.6672	-6.0311	-5.8728	-5.124	-3.4821	-4.5226	-4.886	-5.804	-3.1248	-3.9781	-6.1674	-4.3268	-6.7557	-5.316	-4.9429	-6.3777	-4.6574	-5.8494	-4.8396	-5.5591	-4.8138	-4.6047	-4.8624	-4.936	-4.8904	-5.4201
-1.2029	-2.5161	-1.4124	-2.1596	-2.5552	-0.89731	-1.2332	-1.6974	-1.2684	-2.3342	-1.5926	-0.51801	-1.336	-0.44625	-1.2516	-0.48449	-2.9161	-0.96927	-1.5471	-1.3599	-0.70118	-0.52244	-0.65992	-1.8819	-1.6185	-0.088287	-0.99452	-1.5096	-2.0971	-1.9458	-0.58084	-2.7648	-0.64985	-2.3466	-1.7638	0.04829	-3.1356	-1.7802	-1.207	-1.2804	-1.5953	-0.91769	-2.2759	0.0028171	-1.0487	-1.0318	-3.5414	0.5016	-2.0639	-2.058
-2.3733	-3.6249	-1.5955	-3.7387	-3.0253	-3.3493	-2.5465	-3.1643	-2.2525	-2.2429	-3.7181	-5.1053	-3.3123	-1.2538	-2.1704	-2.3565	-3.2663	-2.4582	-4.5437	-3.5007	-2.8546	-2.8889	-2.5761	-1.4075	-2.7385	-1.8958	-3.1749	-1.967	-2.5457	-3.2531	-3.5957	-2.8148	-1.9274	-2.5608	-3.4741	-4.8453	-1.9084	-3.1399	-3.2349	-3.408	-2.7405	-3.9069	-1.7307	-2.7822	-3.6216	-2.4385	-1.3625	-4.3638	-1.6472	-3.998
-0.82983	-1.3396	-1.8134	0.074218	-0.53862	-2.3671	-3.5672	-1.5429	-1.5884	-1.8586	-2.1331	-1.155	-2.6564	-1.0681	-0.68611	-0.48684	-1.559	-0.69585	-1.8783	-1.1495	-1.5335	0.098486	-1.1285	-1.2105	-1.9395	-2.4753	-1.7108	-0.27167	-2.8062	-2.637	-1.9468	-1.3358	-0.66069	-1.6267	-1.5003	-1.4692	-1.5522	-0.44104	-2.7878	-1.1303	-0.73856	-1.1849	-0.93901	-0.92644	-0.56812	-2.9455	-1.8746	-1.0141	-1.5905	-2.5679
-6.6208	-3.9936	-5.278	-5.2537	-3.1966	-4.6651	-4.7365	-6.2006	-6.7897	-6.0582	-6.5546	-5.9924	-5.9335	-5.3761	-5.474	-7.1986	-5.2656	-5.6319	-6.4577	-6.5592	-5.9498	-5.5212	-5.2292	-4.4635	-4.4496	-5.9384	-5.1791	-5.0792	-6.1505	-6.3057	-6.4429	-5.82	-4.7276	-4.0644	-6.5554	-6.8989	-4.4733	-5.4345	-5.1062	-5.704	-5.7374	-6.4197	-5.3038	-5.8097	-5.2431	-6.2355	-5.4623	-4.5083	-6.2407	-4.6276
-5.1287	-2.5252	-2.3316	-4.6095	-2.4282	-3.0078	-3.8479	-5.154	-4.2614	-3.3	-3.6842	-4.0692	-4.1675	-4.2314	-2.5401	-3.6365	-3.1269	-2.6128	-2.7091	-4.4152	-3.0415	-3.8545	-4.4037	-4.9615	-4.4927	-3.5224	-3.2969	-4.306	-2.5792	-4.0376	-2.4553	-3.5943	-5.0531	-2.9011	-5.1434	-2.8907	-2.8648	-2.0953	-3.0693	-4.2855	-4.499	-3.8283	-4.7584	-3.1096	-3.3583	-4.5401	-2.8453	-3.0239	-3.2909	-3.441
6.4131	7.4905	8.2903	8.5915	7.3401	8.6653	7.7496	8.5847	6.7009	6.5928	7.6913	7.3882	8.0416	8.2243	7.3996	8.3769	9.1658	9.1846	9.4826	8.6797	8.3138	8.4339	8.1463	7.265	8.5512	8.1309	7.7654	6.8251	9.7379	9.6623	7.626	9.3725	8.7118	8.0618	8.3155	10.275	7.2441	6.3414	7.6142	7.3843	8.1071	7.8282	6.9697	7.6968	7.6421	8.6136	9.6308	8.7825	7.7293	7.9859
-4.9429	-4.9541	-5.0376	-4.8283	-5.0313	-5.1231	-5.3084	-5.0747	-5.8012	-4.2953	-6.7202	-4.3626	-5.469	-4.9655	-5.8092	-3.9332	-5.791	-6.3321	-5.2931	-6.9607	-5.3725	-6.6189	-4.2737	-5.2626	-6.0055	-4.8896	-5.8735	-5.9958	-4.7774	-4.8455	-5.5205	-5.7725	-4.8798	-6.7113	-6.8183	-4.9442	-6.6408	-5.5126	-5.622	-4.3666	-5.0099	-5.3784	-4.9053	-6.2598	-5.5662	-4.9895	-5.3916	-4.8225	-5.3621	-5.554
-12.815	-12.229	-13.212	-12.936	-12.133	-13.046	-13.532	-13.311	-14.527	-12.206	-11.702	-10.791	-13.41	-12.711	-14.669	-14.718	-12.26	-14.055	-10.787	-11.176	-12.709	-12.752	-12.987	-13.142	-13.163	-14.182	-11.288	-12.961	-12.555	-12.134	-14.072	-13.075	-11.932	-12.935	-12.269	-11.332	-12.137	-11.905	-13.555	-12.714	-11.563	-13.719	-12.53	-11.925	-13.205	-12.52	-12.793	-13.23	-13.129	-13.622
-5.5505	-6.2472	-4.5311	-5.5127	-6.2563	-6.5457	-5.7461	-5.898	-3.7691	-5.6853	-4.7655	-5.8236	-3.9585	-4.5581	-4.6809	-5.3065	-5.0293	-3.6492	-4.3701	-5.7974	-4.1349	-4.3993	-4.3671	-4.7376	-4.253	-4.0368	-5.1416	-5.8114	-4.6462	-6.1923	-2.6209	-4.0401	-4.8434	-5.3737	-6.3528	-6.4241	-5.8224	-4.6611	-3.9117	-4.6762	-3.4624	-5.3811	-5.8547	-4.9276	-5.0805	-5.1015	-4.9115	-5.8093	-5.0524	-4.8472
-1.0264	0.31036	-0.45362	-0.077026	-1.5281	0.39158	0.060641	-2.734	-1.1127	0.29078	-0.98755	-0.31127	-0.70112	0.35027	-1.2792	-0.36981	-0.43336	-0.64403	-0.11315	-0.022128	-1.0768	0.10936	-0.55074	0.022244	-1.9666	-0.79292	-0.13989	-1.6477	-0.29096	-3.1793	0.012967	-0.10963	-2.2812	-0.59432	-0.55636	-0.052564	-2.0449	-1.5623	-0.83326	-2.4886	-0.56509	-1.2691	-0.10759	-0.28065	-1.2633	-0.057659	-2.8342	-3.294	-1.0326	-0.63252
-21.798	-21.999	-21.796	-21.843	-23.264	-23.452	-21.138	-22.215	-22.366	-20.863	-23.147	-22.043	-24.317	-22.393	-22.836	-22.234	-21.836	-20.901	-23.077	-21.381	-20.137	-21.696	-23.163	-22.485	-21.673	-23.32	-21.383	-22.667	-23.045	-22.401	-21.256	-22.807	-21.307	-20.307	-22.578	-23.365	-22.376	-22.264	-22.283	-21.31	-20.951	-22.094	-22.279	-20.576	-22.934	-21.144	-20.884	-21.453	-21.849	-21.362
-14.468	-15.284	-13.598	-13.609	-14.617	-15.583	-13.362	-14.678	-13.311	-16.068	-14.558	-15.034	-15.435	-15.268	-15.444	-14.231	-14.647	-12.681	-15.532	-15.032	-16.144	-14.492	-15.545	-14.048	-12.636	-14.611	-14.169	-14.976	-13.374	-16.458	-15.094	-14.452	-14.694	-14.445	-12.809	-13.336	-15.384	-13.271	-15.673	-13.315	-14.448	-15.308	-14.541	-13.049	-14.718	-14.154	-14.903	-13.916	-12.863	-14.828
-4.5118	-4.0289	-2.0749	-5.5771	-3.6	-1.0907	-4.9827	-4.9742	-4.5356	-3.0608	-2.5488	-4.167	-3.3484	-3.3549	-3.7933	-4.2687	-4.4905	-3.3715	-2.8127	-4.5437	-2.9696	-4.9274	-3.3155	-3.1424	-3.2631	-3.9997	-3.4843	-4.7734	-4.4093	-3.6753	-3.8663	-3.0242	-2.4924	-2.9656	-3.4841	-4.9482	-3.0482	-4.2014	-4.9039	-3.1716	-3.8106	-3.4501	-5.0015	-3.877	-4.0546	-2.7124	-4.4827	-2.449	-4.9242	-2.5833
-5.5535	-3.4444	-4.7368	-4.5572	-2.9734	-4.5503	-3.8494	-3.7789	-3.3379	-2.9728	-3.1144	-4.2532	-3.3463	-4.3209	-4.3655	-3.4584	-4.2293	-3.3843	-2.1431	-3.4851	-2.4405	-4.0523	-3.4496	-4.5494	-3.8973	-3.6418	-4.4282	-3.5414	-3.1494	-3.4501	-4.9819	-6.3038	-3.9332	-3.1829	-5.323	-3.0888	-3.8703	-5.1211	-4.2903	-3.6478	-2.8433	-4.3866	-4.808	-3.3571	-3.6837	-2.9776	-2.1181	-4.9812	-2.3113	-3.7539
0.95862	2.1286	1.0418	2.1161	1.4138	1.0888	1.5903	1.0307	2.3808	2.0469	2.9447	1.4893	2.6373	2.0873	2.7797	-0.28946	0.77755	2.1772	1.9961	2.3671	2.9921	0.32747	3.3925	0.55485	2.6877	1.5841	2.452	3.6972	1.8114	2.7555	-0.020017	-0.37918	1.0443	2.4679	2.2034	1.9363	3.1924	1.6444	1.9518	2.0094	3.1752	0.095178	0.44919	1.3017	2.766	0.90646	1.141	0.11557	0.77156	0.6224
1.2481	1.125	1.2542	1.5293	2.2871	0.63579	2.7658	0.88406	0.61409	0.77492	2.9828	0.94349	4.4054	2.1319	1.5388	1.8109	0.3839	1.9809	1.4079	1.4922	2.7584	2.735	3.3061	2.8559	2.4852	0.76043	1.8077	1.8827	1.1317	1.4068	3.1408	2.331	1.5975	0.51494	2.9123	1.0333	2.5378	2.1631	0.69171	0.81671	2.6219	3.622	1.7203	1.4232	2.8216	-0.26653	2.8292	1.2408	2.347	1.0943
-2.3261	0.44955	-2.2912	-2.0728	-0.51701	-1.6982	-1.881	-1.6292	-2.7677	-1.5135	-1.6125	-2.0521	-2.2908	-1.7139	-1.9767	-1.9069	-2.2452	-0.60385	-1.4945	-0.74385	-1.4532	0.50119	-2.0504	-2.498	-1.0592	-0.82313	-1.8024	-0.38696	-1.8228	-3.2133	-2.2938	-1.0529	-0.11651	-0.87492	-1.0982	-0.78532	-2.1918	-0.12749	-1.8234	0.23981	-2.4047	-1.644	-0.39818	-2.1879	-2.1329	-1.1085	-0.55172	-0.8386	-1.2684	-0.81545
2.7052	2.4047	1.5828	2.86	3.3756	2.1944	3.0118	1.7644	2.3953	3.3732	3.079	1.9181	2.489	4.1472	1.4176	1.5434	3.6332	3.3019	2.2681	3.3806	3.3943	2.0858	3.0105	3.3084	2.8358	1.9803	3.0532	2.5724	1.4391	3.4926	5.3153	2.1359	1.5903	2.9887	1.5486	1.4553	1.9921	2.6184	2.2896	2.8817	3.4733	1.797	3.5924	2.2265	4.0173	2.2448	1.5442	2.5084	3.2872	0.9223
-10.445	-10.926	-10.474	-12.269	-10.149	-11.481	-10.834	-10.372	-11.583	-11.774	-10.291	-11.261	-12.636	-11.6	-12.619	-12.814	-11.712	-10.35	-10.169	-11.452	-12.023	-11.804	-10.601	-11.97	-11.098	-11.662	-11.884	-11.615	-10.067	-12.846	-11.307	-11.07	-10.862	-11.463	-10.795	-11.267	-11.251	-13.04	-12.382	-10.579	-11.761	-11.432	-10.874	-11.013	-10.743	-10.656	-12.729	-11.1	-11.086	-12.523
-1.9372	-3.0982	-0.26267	-1.9513	-3.2594	-3.4199	-2.5087	-3.1805	-1.7604	-3.0695	-1.3123	-2.356	-2.0489	-1.4365	-2.6577	-3.8354	-2.8013	-1.7974	-1.5529	-3.1731	-2.9987	-3.4311	-3.263	-2.8531	-2.7894	-1.01	-3.1532	-3.7178	-1.1991	-1.0004	-3.8023	-3.4037	-2.6056	-1.4896	-4.8741	-2.7393	-3.3929	-1.4878	-2.4863	-1.9509	-2.6116	-2.6862	-2.6078	-1.209	-3.4553	-3.6176	-3.0711	-3.572	-3.8029	-2.6766
1.8551	1.3102	2.1529	0.53718	1.7328	1.9645	2.4848	2.4956	1.151	2.0648	1.5955	2.3405	0.48653	2.289	0.99091	1.2587	1.5147	0.68634	2.6999	2.5912	0.46692	1.6569	2.8431	1.0707	2.5287	1.4029	2.5679	2.0659	2.7724	1.9707	2.3187	2.1725	1.1582	2.8012	2.2934	2.2494	1.4841	0.50503	0.86654	2.9337	2.5594	1.6159	2.4296	0.59484	0.9365	2.3189	1.1104	2.3292	1.3023	0.99968
5.1358	4.5932	4.9811	4.7126	5.5614	6.5701	7.7511	5.0122	6.5623	5.0897	5.1542	5.2699	5.5606	6.8261	6.0756	4.544	5.7252	4.3619	6.4419	5.508	5.3981	5.7121	5.9912	5.0313	6.0743	5.6069	4.7832	6.4567	6.8235	4.8244	6.9061	4.2792	5.6863	4.585	5.0707	4.5482	4.4072	7.3025	5.7012	3.6285	5.1733	5.4636	6.0186	6.203	6.5278	5.7483	5.6399	6.7293	6.6745	5.8238
-2.1764	-2.4327	-2.5433	-1.6168	-2.7587	-3.6064	-0.9629	-1.9657	-3.5869	-0.89131	-0.82192	-2.3275	-2.2534	-2.2412	-3.298	-2.7148	-1.9321	-2.3167	-3.0691	-4.2566	-1.1971	-2.0778	-2.1008	-3.447	-2.1624	-1.6314	-2.5359	-3.5748	-3.0804	-3.2697	-2.1902	-2.9114	-1.7398	-0.67138	-3.1533	-2.4872	-3.37	-2.4044	-2.955	-3.0764	-2.1773	-2.4405	-3.3917	-2.4064	-2.3231	-2.7233	-3.1177	-2.493	-3.1698	-1.8687
-21.904	-22.278	-22.758	-22.829	-21.73	-21.941	-22.556	-23.082	-20.658	-21.162	-21.096	-22.833	-21.877	-22.161	-22.119	-23.702	-21.884	-20.789	-22.765	-21.325	-22.802	-23.363	-21.555	-21.684	-22.509	-22.198	-22.542	-22.349	-21.799	-22.112	-21.631	-22.572	-23.118	-21.884	-22.94	-22.11	-22.603	-21.245	-21.99	-21.815	-23.666	-20.274	-21.256	-21.762	-22.753	-22.961	-22.985	-23.105	-21.076	-23.055
-11.036	-11.226	-12.36	-10.477	-11.734	-11.438	-10.588	-11.856	-12.379	-12.686	-12.02	-11.706	-11.5	-11.239	-11.379	-12.635	-14.062	-12.115	-13.754	-10.583	-12.341	-11.404	-13.13	-11.348	-10.199	-11.189	-11.601	-11.259	-11.117	-11.874	-10.395	-10.488	-9.9699	-12.751	-12.897	-11.718	-11.65	-12.252	-12.034	-11.986	-12.475	-13.24	-13.312	-10.202	-11.979	-11.635	-13.809	-11.699	-12.959	-11.816
-22.539	-23.195	-22.501	-21.434	-22.325	-22.08	-23.314	-22.61	-23.217	-22.588	-24.096	-22.704	-22.742	-21.142	-22.339	-21.928	-22.731	-21.629	-20.39	-23.56	-22.517	-23.363	-24.115	-23.613	-21.758	-21.656	-23.677	-21.954	-21.694	-21.483	-21.965	-21.908	-21.612	-22.103	-21.806	-22.631	-22.161	-20.631	-22.31	-23.792	-22.544	-23.032	-21.879	-21.837	-22.688	-21.568	-20.164	-21.175	-22.991	-21.974
-10.473	-11.528	-8.9186	-8.9037	-9.6087	-8.6384	-10.61	-10.358	-9.4993	-10.278	-9.1819	-8.8207	-9.6986	-9.4209	-9.2494	-10.097	-9.5406	-10.329	-8.9479	-8.9388	-9.5161	-9.2745	-8.6087	-9.0418	-10.658	-8.586	-9.9043	-10.269	-9.7871	-8.6642	-8.5121	-10.423	-9.4553	-7.6503	-10.232	-9.2212	-8.6306	-9.9378	-8.248	-9.2437	-8.2373	-8.7109	-8.9896	-9.9743	-9.6844	-9.7872	-7.9792	-8.7507	-9.1908	-10.096
6.0148	4.771	3.6213	6.1832	5.0326	6.255	6.9134	4.909	5.4655	4.9512	6.7103	4.7194	4.9488	4.9134	6.1222	3.9405	5.74	5.5936	4.7947	6.2292	5.8716	4.2119	6.1529	5.6624	5.4445	5.2941	6.1845	4.5266	5.7303	6.26	5.7477	4.4864	4.8883	5.9972	7.3867	5.6183	7.1545	5.0987	5.8399	5.3393	5.8135	6.3959	5.8934	6.0164	5.5733	8.3271	6.7536	6.1679	5.4753	4.6158
-6.4478	-4.4792	-5.8738	-4.9153	-5.3365	-5.1194	-6.4424	-4.9716	-5.611	-5.2591	-5.2928	-5.5682	-3.9817	-4.2681	-6.3361	-5.3963	-6.4069	-6.4154	-6.6513	-5.7991	-6.5681	-4.768	-6.0468	-4.4503	-5.015	-4.9708	-5.3931	-5.4397	-4.7926	-5.4114	-5.287	-5.893	-6.2961	-6.3476	-4.5306	-5.4904	-5.809	-4.0884	-6.5419	-4.471	-6.6054	-5.6845	-5.9896	-4.9641	-5.1841	-5.8871	-5.3351	-5.4201	-5.9788	-5.7878
1.341	0.66917	1.4435	1.3753	-0.0094262	1.3881	1.1293	2.113	1.3699	1.2187	1.9319	-0.15572	2.7844	1.6879	-0.77487	-0.02621	0.51972	0.82704	-0.05465	2.2676	2.8634	1.483	0.70548	-0.081903	0.08709	0.71985	0.40925	-0.69232	-0.49049	0.76067	0.67113	-0.37511	1.5334	1.5218	2.1829	0.5317	0.51194	1.5341	2.6403	-0.52798	0.8237	0.28986	1.5876	0.47362	1.1973	-0.38487	1.8582	-0.78118	1.0296	0.96695
-0.88914	-2.3255	-2.0778	0.50162	-1.8871	-1.462	-1.5366	-0.0078571	-0.3934	-1.7353	-0.79077	-2.3359	-1.5781	-0.32733	-1.6014	0.28593	-0.57372	-0.41873	-0.18729	-0.029552	-2.3864	-2.9937	-0.68385	-1.6068	-1.8533	-1.5491	-2.1287	0.17399	-0.16265	-1.9019	0.70247	1.021	-0.47929	-1.2079	-0.86011	-1.1607	-2.6302	-0.018053	-0.064695	-1.8571	0.069903	0.69253	-1.5004	-1.8252	-0.88079	-3.0978	-0.84145	-0.13268	-2.2316	-1.6518
-12.665	-12.298	-10.943	-12.321	-12.435	-11.133	-10.356	-10.221	-10.844	-12.95	-10.487	-9.5203	-11.636	-10.874	-11.209	-11.125	-11.913	-11.969	-12.503	-11.697	-9.7702	-11.642	-12.905	-13.462	-11.221	-11.315	-10.631	-11.911	-12.884	-11.483	-10.975	-12.099	-11.173	-10.82	-12.86	-11.072	-11.893	-13.3	-12.897	-11.882	-11.617	-11.849	-10.11	-12.564	-11.363	-12.707	-13.194	-12.451	-11.69	-11.58
-2.735	-1.8023	-2.3729	-2.7379	-2.7914	-2.7494	-2.9803	-3.8548	-1.7279	-2.3507	-1.7526	-3.8624	-3.8718	-2.4995	-2.8277	-2.5531	-3.463	-2.3864	-3.1664	-3.5984	-3.8472	-2.2164	-4.531	-2.5859	-1.3598	-1.8094	-3.8986	-2.7413	-3.9969	-3.8489	-1.4836	-2.96	-3.7291	-2.0705	-3.9978	-3.8298	-3.1437	-2.8766	-2.3214	-4.2233	-4.29	-4.576	-2.731	-3.1952	-3.4533	-4.7714	-3.1986	-3.0882	-3.3211	-3.5167
-0.20333	-0.2814	-0.99942	-0.15231	-0.82825	-1.1337	0.74112	-0.055792	-0.24565	0.031037	-0.45596	-1.1818	-0.36625	-0.11061	0.21892	-1.0476	0.67447	-0.85698	0.17954	-1.6547	-0.17715	-0.75729	-0.64129	-0.76419	-1.1181	-0.89675	-2.0031	0.2331	-1.188	-1.1071	-1.7739	-0.56717	1.8582	2.3585	-0.26437	-0.95699	0.41415	0.074295	-1.316	-0.3547	0.10834	-0.17138	-0.69922	0.22914	-0.10379	-1.7967	-0.6827	0.85422	-0.66664	-0.5709
-11.261	-10.519	-10.81	-13.247	-11.992	-11.868	-12.333	-11.083	-11.821	-12.386	-12.024	-12.242	-12.007	-10.257	-12.699	-12.083	-11.546	-12.036	-12.911	-12.093	-11.854	-11.347	-11.462	-12.152	-12.051	-10.408	-11.047	-10.826	-10.44	-12.01	-10.238	-11.266	-12.727	-11.152	-10.654	-11.642	-14.392	-12.439	-12.066	-10.815	-10.452	-12.363	-10.328	-12.226	-11.924	-12.078	-10.756	-10.594	-12.293	-12.193
1.8792	2.2042	1.0388	2.0942	2.1548	2.2752	2.0768	1.6435	1.1003	1.4196	1.448	2.3256	2.1685	1.3048	2.1499	2.8739	2.606	2.6631	1.4442	0.89995	1.3552	1.9142	1.7697	1.275	2.0203	1.2979	1.2182	0.89704	2.0741	1.1025	2.4325	0.83275	0.58364	0.95594	2.1245	2.4023	-0.51272	2.1417	0.40802	2.3556	2.633	2.9787	1.0402	2.1561	0.61571	2.9998	3.5595	1.8156	2.2986	0.94602
-0.48942	0.32798	-1.9623	-1.7104	0.13606	-1.7563	0.55809	-0.016346	-2.4587	-1.6639	-2.3323	-0.31389	-2.0908	-1.1181	-1.4645	-0.23697	-2.075	-2.0963	-2.3769	-3.0622	-1.816	-0.68994	-0.41731	-1.9636	-3.1131	-1.8315	-2.3912	0.14252	-2.1781	-2.33	-0.81823	-1.0559	-1.8672	-0.50088	-0.83338	-1.0754	-1.4735	-2.3417	-1.3301	-2.2111	-1.2027	-0.75329	0.28526	-2.1612	-2.0738	-1.0015	-1.4508	-2.9548	-2.0028	-2.1907
-11.402	-9.2783	-9.9271	-10.115	-8.2505	-10.457	-9.34	-8.4204	-8.3731	-11.145	-9.7043	-8.3968	-9.1957	-9.1512	-10.228	-9.4944	-7.4835	-8.7065	-7.2557	-9.4926	-8.7398	-7.285	-8.9839	-9.0116	-9.7154	-8.5029	-8.4315	-10.091	-7.9568	-10.051	-9.4077	-9.0757	-9.8356	-7.3424	-9.6725	-8.5318	-9.2293	-8.4182	-7.2903	-7.7477	-9.4667	-10.319	-9.3402	-9.3766	-8.6998	-9.1883	-10.16	-9.4065	-9.9149	-8.0885
-5.2895	-6.6732	-5.5932	-5.723	-5.6808	-6.2298	-7.1088	-6.4326	-6.4237	-6.5003	-6.1219	-7.7405	-5.0117	-6.2115	-5.9397	-6.627	-6.907	-6.2473	-6.9754	-5.2299	-6.4548	-5.7784	-5.8732	-6.1744	-7.3257	-6.5626	-6.1807	-6.7435	-6.4254	-7.3383	-5.7022	-6.8904	-6.2467	-6.2013	-6.962	-5.1108	-6.2352	-7.4468	-5.9355	-6.338	-6.3802	-5.7534	-6.1446	-6.7648	-5.7872	-6.2554	-6.9134	-6.8105	-8.3396	-5.8565
-21.785	-19.79	-20.477	-21.327	-20.405	-20.308	-21.898	-20.309	-20.909	-20.462	-19.95	-21.709	-20.383	-20.17	-19.739	-18.275	-20.265	-20.024	-20.493	-21.167	-22.607	-21.752	-19.885	-21.45	-21.493	-20.349	-21.625	-20.68	-20.654	-20.975	-21.351	-20.911	-21.867	-19.648	-20.935	-21.632	-20.669	-20.213	-20.41	-19.655	-20.666	-20.504	-21.623	-19.617	-21.348	-20.378	-21.221	-20.406	-21.417	-20.518
-13.826	-12.326	-14.018	-12.917	-13.053	-13.934	-12.885	-12.896	-13.292	-11.119	-13.823	-13.99	-13.474	-12.493	-13.656	-12.798	-14.25	-13.222	-13.045	-13.072	-12.545	-12.82	-12.44	-12.695	-13.547	-11.444	-15.436	-11.489	-12.334	-13.229	-13.367	-12.034	-12.312	-10.811	-14.089	-13.82	-12.661	-11.755	-12.99	-11.282	-13.493	-12.427	-11.957	-12.2	-12.735	-12.126	-11.61	-12.963	-14.284	-12.392
-11.715	-9.5296	-9.942	-10.291	-12.182	-9.7842	-11.172	-10.941	-9.6381	-10.554	-10.601	-9.6626	-10.241	-10.663	-10.419	-11.029	-9.8246	-9.7137	-9.7096	-11.043	-11.624	-9.8399	-9.6917	-9.0259	-10.513	-10.804	-7.8483	-9.9247	-10.103	-11.924	-10.836	-10.94	-9.736	-11.405	-11.107	-12.134	-10.823	-11.667	-9.9794	-10.943	-10.883	-12.473	-11.204	-12.313	-11.132	-12.539	-10.222	-10.638	-10.712	-9.229
-3.4447	-2.9636	-4.2662	-3.8502	-1.9636	-1.457	-2.338	-3.3785	-2.1866	-1.6579	-3.2824	-2.5043	-4.0799	-2.805	-1.5826	-2.5045	-2.1643	-2.3311	-3.5744	-3.5137	-2.3187	-2.9212	-2.2844	-1.6133	-2.2473	-3.5232	-3.3073	-2.4933	-3.7326	-2.5681	-2.6913	-1.9342	-2.473	-2.4331	-3.6675	-2.6569	-2.0502	-3.3025	-3.7016	-1.6596	-4.6006	-2.6542	-4.0831	-2.6263	-3.9699	-3.85	-2.2637	-3.0795	-2.7058	-2.2538
5.6093	5.597	5.1744	4.503	5.2189	5.0972	6.2197	4.6329	6.1343	6.4438	5.4727	6.1413	5.9717	4.6088	6.2733	4.8443	4.1339	5.6425	6.2304	5.3817	5.2575	5.1261	5.4133	4.5004	4.8736	4.2514	4.419	5.4909	5.6574	5.4043	5.8084	5.2319	5.0295	6.1026	3.1613	6.0427	4.1885	5.2574	5.2199	5.1651	6.0159	5.1249	3.2734	5.2174	6.6164	4.5377	6.4578	4.3111	5.3175	4.2874
-3.2119	-2.8735	-4.6739	-4.6062	-4.4024	-2.1252	-2.5057	-2.1982	-2.5018	-1.3923	-3.846	-1.7463	0.091967	-1.4813	-1.5483	-2.4212	-2.0678	-3.2183	-3.1115	-3.7939	-1.1869	-2.9636	-1.4746	-2.1448	-1.2817	-1.7397	-1.3852	-3.2307	-3.379	-1.9189	-2.5802	-3.1944	-2.0037	-1.7931	-2.7058	-1.5756	-4.6654	-2.3706	-2.7164	-2.4544	-2.3926	-3.1871	-0.50297	-2.6025	-2.0865	-2.9438	-1.0376	-3.1565	-3.1134	-2.4053
-12.416	-10.013	-11.853	-9.2753	-11.184	-8.6628	-10.165	-11.772	-10.612	-11.31	-10.662	-11.567	-11.04	-10.222	-12.717	-11.006	-11.292	-10.308	-11.463	-11.572	-11.26	-11.428	-10.909	-9.9442	-12.232	-12.489	-11.954	-11.087	-10.295	-12.088	-10.788	-11.616	-11.561	-9.9684	-11.835	-11.364	-12.653	-11.128	-10.204	-10.49	-12.88	-10.541	-10.191	-12.71	-8.2583	-11.157	-10.96	-11.053	-11.089	-10.577
-5.7834	-5.491	-4.646	-5.4023	-5.3958	-5.1004	-5.4231	-4.5793	-4.2237	-5.0602	-3.5495	-5.5025	-4.8031	-5.4805	-3.7062	-4.4663	-3.7171	-5.6093	-4.9576	-4.2689	-5.2201	-4.7236	-5.0122	-4.6192	-4.2108	-4.1193	-4.2756	-4.7167	-5.6068	-4.666	-5.2953	-5.6965	-3.4479	-5.145	-5.297	-5.4504	-4.1525	-3.8964	-5.4982	-4.7529	-6.6244	-2.8174	-4.2597	-4.8471	-5.0376	-6.4587	-4.0827	-6.4386	-5.123	-4.3741
-0.90704	0.27344	-1.6366	-1.4386	-2.4231	-0.67485	-1.4713	-1.4294	-1.5977	-0.046917	-1.5976	-1.4363	-0.079786	-0.021436	-0.7742	-0.73334	0.49289	-1.3521	-2.3556	-0.64291	-1.4135	-2.5097	-1.0685	-1.7557	-0.80868	-2.6556	-2.886	-0.90018	-1.2273	-2.5592	-1.1413	0.41009	-0.82936	-1.214	0.30468	-1.1997	-0.42018	-2.4366	0.054725	-0.37057	-1.5856	-3.1117	-2.2924	-1.3954	-2.1809	-2.6526	-0.5533	-1.9471	-3.1798	-1.576
6.6272	4.8153	5.823	6.0073	7.1806	6.3507	4.6141	5.9191	4.0587	6.1327	5.9422	6.7368	6.8481	5.2743	6.089	5.3406	5.1488	6.061	5.7885	4.1251	6.5194	6.0559	5.811	5.8568	6.745	4.9181	5.9731	5.3433	5.0957	6.3261	5.9247	5.9026	5.4952	5.5773	6.0628	7.5134	5.0532	5.5484	6.4016	5.1185	6.8142	6.6536	5.6701	6.8357	7.2037	5.6243	5.6344	4.529	6.6412	5.3575
-15.529	-15.004	-14.623	-15.195	-14.514	-13.7	-15.21	-14.576	-14.49	-13.986	-15.333	-14.296	-16.706	-13.771	-15.676	-14.153	-12.919	-15.776	-14.817	-14.491	-15.541	-14.384	-15.201	-13.094	-14.881	-14.392	-14.322	-15.999	-12.199	-13.515	-13.611	-14.169	-14.121	-14.938	-15.461	-15.114	-14.296	-15.223	-13.947	-16.003	-15.561	-14.492	-14.381	-14.475	-14.081	-13.183	-14.629	-13.605	-14.241	-15.236
-23.457	-22.703	-21.666	-22.529	-22.517	-22.061	-21.61	-22.56	-21.877	-21.165	-23.658	-22.188	-21.292	-22.46	-23.587	-21.751	-20.899	-21.536	-21.665	-21.802	-22.416	-20.49	-21.87	-22.041	-21.422	-20.965	-23.287	-20.534	-21.627	-22.336	-20.776	-21.637	-23.336	-23.628	-22.989	-21.009	-23.177	-22.258	-22.127	-22.329	-20.786	-22.739	-20.263	-22.511	-22.557	-22.122	-23.077	-23.096	-21.628	-22.163
-14.866	-13.982	-13.372	-14.135	-14.405	-14.054	-12.762	-14.413	-12.76	-13.846	-11.782	-12.686	-15.101	-14.36	-11.823	-14.891	-14.042	-14.153	-14.596	-15.493	-15.093	-11.907	-15.445	-13.672	-15.954	-15.405	-14.71	-14.469	-13.903	-12.612	-14.43	-11.733	-13.718	-11.924	-15.097	-12.353	-14.27	-14.7	-14.638	-15.663	-14.51	-13.307	-14.023	-14.523	-14.283	-14.404	-15.039	-13.967	-14.724	-15.243
-2.5305	-1.4349	-1.8433	-3.2598	-2.6638	-2.4656	-2.6489	-2.8476	-1.337	-2.261	-2.9224	-2.4401	-2.496	-2.9839	-2.3974	-2.8604	-2.4828	-1.554	-1.6121	-1.7665	-1.5731	-4.0406	-2.4994	-2.2841	-3.116	-2.7985	-2.8338	-1.9944	-0.86279	-0.747	-3.7379	-2.9091	-1.0777	-2.7952	-0.60142	-1.6453	-3.0162	-1.386	-3.2896	-2.032	-1.9549	-3.3612	-2.9476	-1.2151	-2.3098	-2.1839	-2.7571	-3.0925	-3.2502	-2.4734
-3.9873	-2.608	-3.0452	-2.8258	-2.6033	-3.3974	-3.4172	-3.9502	-3.4538	-2.611	-2.232	-3.5516	-2.976	-2.8418	-2.507	-1.421	-2.4925	-4.2476	-3.3532	-2.1544	-3.3403	-4.5748	-2.4956	-3.725	-2.2812	-2.9256	-1.3005	-3.139	-3.1107	-3.5272	-3.2987	-2.4404	-2.4684	-1.8522	-2.4545	-3.1629	-2.4982	-1.8881	-0.82241	-1.672	-3.5254	-2.6175	-1.6785	-1.5297	-3.9977	-1.3103	-2.7944	-3.4478	-0.99846	-2.6306
-9.7867	-9.1799	-8.246	-8.279	-9.6978	-9.8409	-8.3061	-8.3977	-9.2387	-10.214	-9.8218	-10.152	-8.9621	-9.0535	-10.357	-7.8301	-10.366	-9.4467	-9.9277	-9.1224	-10.877	-10.444	-9.4349	-8.5101	-8.7859	-10.248	-9.4664	-9.7647	-9.3884	-8.7891	-8.707	-10.928	-9.0747	-10.328	-9.8713	-8.9787	-10.651	-9.2022	-8.9822	-7.9358	-9.4887	-9.7815	-7.6941	-7.4033	-9.5282	-10.31	-8.721	-10.125	-10.625	-9.4209
9.7146	8.7537	8.5022	9.8476	9.505	8.7058	8.4608	9.6732	8.478	9.9991	8.3114	9.1699	9.9983	10.206	9.7791	9.776	9.6416	8.2537	10.89	8.7712	10.07	7.7124	10.623	9.8742	11.498	10.964	8.1088	9.3999	11.408	7.9087	10.132	9.0678	9.2648	10.193	9.1635	8.3226	9.0038	9.3426	8.2641	9.7693	10.395	10.886	9.3579	9.6121	11.257	10.665	10.206	8.8772	10.661	10.3
-1.5043	-2.8755	-2.0577	-2.0304	-3.0494	-2.6136	-1.6077	-1.5565	-3.9877	-3.94	-2.247	-1.7927	-1.9633	-1.9687	-1.9465	-4.088	-1.5361	-1.3489	-3.9252	-2.1053	-2.6283	-4.0073	-1.4857	-2.7048	-1.36	-2.5332	-1.5067	-4.4827	-2.6358	-3.8583	-3.8666	-4.1999	-3.0146	-1.8705	-1.637	-2.6803	-1.4396	-2.7835	-3.2516	-4.6292	-4.0748	-2.3116	-2.2001	-1.5695	-2.0082	-2.8807	-3.0984	-2.2764	-3.5401	-1.6436
-9.5768	-11.585	-9.5741	-8.5343	-8.9402	-8.3271	-8.8866	-8.7549	-9.2984	-8.6672	-7.9788	-7.9962	-6.7115	-8.9757	-9.1532	-7.7143	-7.6492	-8.7715	-8.8293	-7.0772	-9.2077	-8.538	-9.0201	-9.0127	-8.7317	-8.1578	-10.318	-10.08	-8.4316	-11.095	-8.5766	-9.3842	-10.075	-8.842	-9.0655	-8.9835	-8.4426	-10.078	-9.6105	-10.1	-9.8884	-9.3751	-8.1077	-8.9823	-9.5226	-8.7453	-8.9128	-8.1696	-10.31	-8.0824
-12.503	-12.603	-12.682	-13.812	-12.692	-12.501	-12.587	-14.078	-13.019	-12.49	-13.274	-11.732	-12.5	-11.211	-11.899	-13.844	-12.825	-12.863	-12.566	-11.533	-13.695	-13.2	-13.669	-13.114	-12.703	-13.189	-13.425	-12.386	-11.403	-13.351	-11.971	-13.71	-12.11	-13.163	-12.667	-13.406	-12.719	-11.246	-13.695	-11.621	-13.425	-12.961	-12.651	-12.944	-14.065	-11.949	-10.997	-13.494	-13.109	-10.856
-12.145	-13.332	-12.417	-10.29	-11.316	-11.395	-11.209	-11.746	-11.813	-12.756	-10.897	-11.294	-12.008	-12.424	-11.272	-11.294	-12.147	-12.657	-12.138	-11.834	-13.29	-10.963	-12.87	-13.254	-11.347	-10.727	-12.269	-11.314	-9.8903	-12.431	-12.03	-11.524	-11.119	-11.234	-11.924	-13.247	-11.688	-13.571	-12.728	-13.289	-11.104	-10.826	-11.484	-11.309	-11.522	-12.062	-10.882	-11.462	-12.844	-11.922
-11.312	-10.483	-8.8996	-10.593	-10.614	-10.67	-10.821	-11.213	-10.977	-11.143	-11.363	-11.635	-11.622	-8.999	-10.491	-12.251	-10.301	-11.177	-10.701	-11.891	-10.557	-11.735	-12.198	-10.539	-10.569	-10.185	-9.1886	-12.663	-10.765	-11.045	-10.017	-10.607	-10.42	-11.764	-11.217	-11.345	-11.881	-10.036	-10.522	-12.722	-11.135	-9.0966	-11.126	-10.392	-13.012	-10.176	-11.009	-10.472	-9.1663	-11.076
-13.819	-12.171	-13.388	-13.996	-14.691	-12.645	-13.845	-10.821	-13.443	-13.236	-12.417	-12.993	-12.771	-10.908	-12.437	-13.305	-13.096	-13.687	-13.173	-13.181	-13.399	-14.518	-14.817	-14.686	-12.874	-13.812	-11.726	-13.651	-13.644	-10.261	-13.432	-13.66	-12.431	-14.029	-14.746	-13.421	-13.945	-12.731	-13.793	-13.236	-10.781	-12.182	-14.053	-13.446	-13.843	-13.432	-13.158	-14.495	-12.967	-12.777
-3.1942	-3.7447	-3.9659	-2.3226	-3.1405	-2.6869	-4.8765	-3.7513	-3.2849	-3.3367	-3.5311	-3.8084	-4.62	-4.487	-4.7414	-3.74	-4.418	-3.2127	-2.8826	-3.1771	-5.3087	-2.2227	-3.3842	-2.6971	-2.8829	-3.494	-2.9981	-3.2416	-3.5391	-3.637	-3.2729	-2.3182	-3.6818	-2.699	-3.1759	-3.0401	-2.5867	-3.3613	-3.4141	-4.6471	-3.755	-3.6982	-2.3678	-2.4798	-2.8149	-4.5642	-3.3876	-4.7414	-4.0485	-3.6127
-14.352	-14.253	-15.086	-15.332	-15.069	-13.81	-14.307	-14.244	-14.311	-13.984	-14.451	-16.31	-15.146	-14.633	-15.503	-13.436	-13.763	-15.669	-14.054	-15.914	-15.807	-15.561	-14.42	-13.713	-13.778	-14.553	-15.084	-13.68	-16.989	-15.256	-14.422	-13.607	-15.131	-16.099	-15.468	-14.414	-15.057	-13.727	-13.538	-15.896	-14.37	-13.392	-15.388	-15.315	-14.15	-14.22	-13.802	-14.909	-13.81	-12.28
-4.1121	-3.7006	-4.8961	-3.566	-5.3411	-4.5838	-5.003	-4.3115	-2.8662	-4.1916	-6.0788	-4.0945	-4.0692	-4.1516	-4.377	-4.4931	-4.5441	-3.0386	-3.1692	-3.9231	-4.9619	-4.09	-3.4959	-3.0985	-3.2679	-4.673	-4.9026	-3.617	-3.4022	-4.6578	-3.5868	-3.108	-3.8337	-2.105	-3.8546	-2.8011	-3.5477	-4.8429	-4.5192	-4.5814	-4.8488	-4.0892	-3.4108	-3.9224	-4.6253	-2.568	-4.3346	-5.3482	-4.2664	-4.8332
-12.617	-13.009	-14.412	-13.434	-12.887	-12.437	-12.295	-12.96	-11.977	-13.391	-13.639	-12.906	-11.546	-12.155	-13.794	-13.052	-12.739	-13.676	-13.53	-12.413	-14.465	-14.393	-12.935	-11.865	-12.775	-14.295	-13.737	-12.288	-11.125	-13.025	-13.044	-11.703	-12.698	-12.046	-12.317	-12.982	-13.506	-12.438	-13.698	-13.895	-13.705	-12.361	-11.281	-12.809	-11.94	-13.069	-12.363	-12.137	-13.24	-12.421
0.6583	0.46927	3.1949	1.1845	0.33855	1.9978	3.3437	1.7568	2.3102	1.1955	1.7817	-0.026494	0.14513	0.66431	1.7136	-0.19438	0.79388	2.2908	0.9914	2.5142	1.4663	0.71911	-0.52972	1.1262	0.73015	-0.087114	3.0337	3.6493	-0.099075	2.0775	1.9051	-0.6045	1.9858	0.61586	1.677	-0.029279	1.0055	0.83581	-0.15343	1.1183	2.2323	1.2956	2.7766	1.5097	1.5143	3.1601	0.37555	1.4037	0.38717	2.536
-13.11	-14.06	-13.437	-12.197	-11.79	-13.89	-11.792	-12.471	-12.15	-13.17	-12.633	-13.098	-13.274	-12.965	-13.417	-12.082	-13.341	-11.649	-12.345	-12.339	-12.587	-12.498	-12.171	-12.427	-15.366	-12.689	-13.745	-12.852	-12.622	-11.267	-11.021	-12.801	-13.855	-13.359	-14.664	-12.754	-11.879	-12.499	-13.423	-10.923	-13.161	-11.898	-12.848	-12.745	-13.436	-13.253	-12.43	-14.489	-15.277	-15.394
-13.636	-13.697	-14.286	-14.336	-14.774	-14.184	-14.795	-14.168	-13.31	-14.252	-15.082	-13.507	-14.208	-14.607	-13.322	-14.653	-12.387	-14.917	-13.369	-14.187	-13.792	-12.922	-14.089	-13.78	-14.031	-14.748	-13.965	-14.227	-13.413	-13.866	-14.713	-15.039	-12.638	-14.187	-14.706	-15.019	-13.874	-13.562	-13.796	-14.559	-13.829	-13.776	-12.31	-16.013	-14.038	-15.678	-14.113	-14.395	-14.584	-15.636
-13.31	-10.825	-14.108	-13.329	-14.546	-11.723	-13.226	-13.26	-13.81	-13.687	-13.376	-12.54	-13.153	-12.136	-11.596	-13.089	-12.869	-13.862	-12.741	-14.359	-13.209	-14.495	-13.297	-10.708	-13.809	-13.99	-12.836	-13.66	-14.503	-12.666	-13.996	-12.964	-13.607	-13.116	-13.681	-13.401	-12.314	-11.524	-12.301	-14.027	-12.73	-13.644	-14.19	-13.026	-12.816	-14.963	-15.207	-13.715	-14.197	-12.366
1.9359	1.2577	2.4525	1.179	1.3685	0.013099	0.64267	0.73094	0.19049	0.8615	1.1007	1.3396	1.6929	1.0376	0.41187	1.0172	0.45855	1.7569	1.0841	1.9565	1.4465	1.5709	2.2965	0.35677	1.236	1.6625	1.8758	3.6919	1.3752	0.33299	1.0307	1.886	1.6544	1.2977	1.807	2.4917	0.60494	1.1273	1.2863	2.15	0.58104	0.096481	1.1832	0.1656	1.1929	0.64217	3.208	0.90591	2.0244	0.97477
0.84874	-0.080316	-0.53904	-0.83778	0.91948	0.80396	0.16552	1.2563	1.0936	1.089	0.24022	0.18264	0.48496	0.85667	1.1387	0.88715	0.70593	0.26825	0.74847	0.50288	-1.1863	1.3338	-0.21935	0.59677	0.26662	1.2991	1.1672	1.9088	-1.0021	1.494	1.76	1.0429	0.59429	0.33584	1.5088	0.14499	1.3573	0.090553	-0.3471	-0.64583	0.6693	-0.091062	1.8658	-0.64756	1.2035	0.55159	0.10525	-0.28737	-0.35589	0.34015
-3.6438	-2.4877	-2.0831	-3.5126	-2.0414	-2.1075	-2.3649	-0.83817	-1.9911	-0.29787	-2.5688	-2.8025	-2.0266	-3.8547	-1.9768	-2.6648	-3.4905	-1.3317	-2.0172	-1.5091	-3.1585	-3.3711	-3.3858	-2.4562	-3.7017	-2.788	-2.9601	-1.3794	-1.1206	-2.2015	-2.3567	-3.2954	-4.2276	-2.388	-3.4531	-3.1013	-3.8481	-2.1309	-1.7082	-1.2659	-3.058	-2.9024	-2.469	-1.4613	-2.5092	-3.0362	-2.6625	-2.7949	-2.1236	-1.451
-0.4886	-0.076544	-1.6991	-3.7657	-1.0066	-0.49118	-2.0464	-0.52023	-1.8045	-1.68	-2.072	-1.2128	-1.8252	-1.3535	-1.1793	-1.764	-2.11	-1.9759	-1.4847	-0.86406	1.7593	-1.7208	-1.1038	-1.363	-0.19366	-1.0678	-1.9078	-0.98529	-2.3209	-1.1928	-1.225	-1.7913	-1.4904	-0.43393	-1.7371	-1.8273	-1.6161	-1.9395	-0.98448	0.96329	-0.70393	-2.6785	-1.9718	0.24196	-1.1206	-2.3654	-0.80262	-2.9917	-0.8995	-0.45479
-9.4484	-8.3194	-8.4822	-10.486	-9.295	-10.056	-10.94	-8.7359	-9.4433	-8.5551	-9.2889	-9.1687	-8.2176	-9.3677	-9.9726	-10.816	-8.7809	-9.847	-8.0929	-8.7934	-10.016	-7.9595	-9.5835	-9.1862	-9.1405	-8.8154	-8.1508	-9.4006	-8.5461	-7.7541	-8.8585	-8.6084	-7.1991	-11.283	-8.3524	-10.233	-7.9413	-9.3429	-9.4703	-9.1953	-10.133	-9.0803	-8.4746	-9.2105	-7.7484	-9.4919	-8.6931	-8.7366	-9.6563	-9.6621
-7.8435	-9.1377	-9.4615	-9.5404	-10.179	-9.3607	-9.3293	-8.665	-9.1247	-7.5537	-9.2694	-8.2113	-8.9546	-10.199	-8.6142	-9.0958	-8.903	-9.5938	-9.4704	-8.4994	-10.855	-8.1779	-9.001	-8.1472	-8.6379	-8.4384	-10.557	-7.9146	-10.072	-9.5164	-8.9514	-8.8863	-9.0614	-9.081	-8.1341	-8.2319	-8.5977	-9.7168	-10.194	-9.4503	-8.5503	-8.248	-9.0319	-9.2589	-9.2456	-8.9348	-9.8555	-9.2149	-9.656	-8.1796
5.415	3.1818	6.5159	6.2397	5.7043	6.784	5.8808	5.8826	4.0239	3.7512	3.9125	5.9138	3.8093	5.8835	5.8808	5.7066	5.2216	4.5039	5.8736	4.5369	5.7343	4.6847	5.7763	7.215	6.1198	5.8891	4.8245	8.0472	5.7094	5.7885	5.4974	6.0757	6.524	6.3348	4.9813	4.6522	7.4798	6.0098	5.0608	6.5967	5.4051	5.5308	3.7348	6.1336	5.6043	4.0077	6.4262	4.1198	5.993	6.2927
7.2097	6.1453	5.5904	6.9106	8.1809	7.814	6.0824	6.9203	6.3787	5.5685	7.5951	6.0961	7.3142	7.0665	7.2034	7.9109	6.2658	7.0208	8.1464	6.7827	8.7002	7.0172	8.2293	7.7227	7.2893	6.7647	7.9591	7.112	6.5975	6.613	5.8443	6.0781	7.2077	5.5475	6.5626	4.7488	7.5385	5.9316	5.7859	7.8062	7.4392	5.8425	6.6014	5.588	5.9198	6.1148	6.5928	6.915	6.4548	7.0447
-3.9188	-3.6294	-4.823	-3.4129	-4.4771	-4.7811	-4.4445	-2.9949	-3.5738	-3.3873	-4.4201	-4.7314	-4.156	-3.9177	-3.3039	-4.3583	-4.4892	-4.4063	-4.4358	-4.4454	-3.806	-1.8294	-3.3639	-4.2443	-4.312	-2.2608	-4.6258	-3.5428	-3.593	-4.2007	-4.701	-3.3761	-4.6779	-3.3481	-3.3848	-3.8305	-4.2663	-4.3455	-4.3045	-4.3006	-3.9538	-5.6118	-3.988	-5.2408	-4.7441	-3.9022	-2.9347	-3.5226	-5.2477	-4.5442
-2.6546	-2.0007	-0.37593	-0.84444	-1.0251	0.87628	-1.1677	-0.9437	-0.69369	-1.3044	-0.2792	-0.38404	-2.6098	-1.7122	-0.0022921	-0.71282	-1.8721	-1.4628	-3.1283	-1.6315	-1.2066	-0.85201	-1.862	-0.64201	0.048278	-1.4431	-0.52434	-2.9554	-1.7654	-1.6705	-2.4395	0.61848	-2.2897	-1.7944	-0.31145	-1.4104	-0.41592	-1.7327	-0.72272	-1.0285	-0.95356	-0.71832	-1.0329	-1.0258	-2.7123	-1.4581	-1.63	-0.96801	-1.3495	-1.2749
2.7507	3.5782	3.9973	2.4602	3.2734	1.8831	3.2633	3.2618	4.2652	4.204	1.9198	3.5918	3.8111	4.3925	4.2897	1.8536	4.1146	2.7504	3.2547	2.5715	4.112	3.1872	3.5881	2.6949	3.1266	1.23	1.1746	4.6691	2.2582	2.1864	3.0633	5.3648	2.841	2.3363	2.7917	2.8817	3.658	3.5538	3.1107	2.3592	3.1379	1.867	3.5792	2.4812	3.333	3.6439	3.8816	3.5581	2.5973	3.8799
6.2082	4.6716	5.5771	5.4087	5.0868	6.159	7.2815	4.6072	4.7383	5.2292	6.6908	5.437	4.9118	5.4641	5.948	5.975	4.5073	5.8642	5.3214	5.6609	6.5304	6.3205	7.1115	5.7483	4.9676	5.8637	5.966	5.3767	5.8506	5.7609	3.5831	5.0163	6.3795	5.559	5.745	5.1416	4.9968	5.7009	5.4112	4.8818	6.3007	5.0753	3.5824	5.5196	4.349	6.0824	4.9217	5.5746	6.6632	6.9269
-10.662	-12.027	-10.44	-12.583	-12.365	-12.501	-10.053	-12.838	-13.589	-13.016	-11.025	-12.66	-11.025	-11.751	-11.297	-12.018	-12.064	-12.738	-12.472	-11.533	-11.963	-12.284	-11.073	-10.273	-11.741	-11.799	-11.175	-10.811	-10.547	-12.132	-10.995	-11.559	-12.329	-11.343	-12.216	-11.301	-10.687	-11.067	-11.737	-11.211	-12.272	-12.341	-13.327	-10.59	-11.798	-10.76	-11.396	-10.694	-10.295	-12.026
8.7925	9.6152	8.569	10.464	11.038	9.8825	8.4305	8.4857	11.156	10.378	9.5588	11.057	10.216	10.188	10.396	8.3347	9.7313	10.409	9.1937	9.2533	9.0815	9.7111	10.595	9.8954	9.877	10.379	9.4245	7.8262	10.17	9.7188	9.7538	9.079	10.699	9.7186	11.457	8.8565	8.8874	11.783	10.399	10.324	10.327	8.3398	8.6068	9.4302	8.5738	9.9819	8.9714	10.511	10.138	9.5719
-1.6509	-2.1967	-3.028	-1.6791	0.17779	-1.1021	-1.4921	-2.483	-0.41933	-2.5022	-2.0364	-1.7439	-0.9362	-1.7502	-1.0563	-2.051	-0.41765	-1.6658	-1.3726	-1.7797	-0.94757	-0.43677	-2.5039	-2.1005	-1.8847	-0.91209	0.53779	-3.1156	-1.956	-0.96942	-1.1641	-0.89452	-2.0327	-0.58591	-2.5631	-1.8819	-1.8662	-0.56943	-1.5057	-2.3615	-0.57056	-1.2399	-2.4393	-1.3791	-0.89901	-2.9821	-2.8004	-2.2626	-0.63963	-1.4975
-7.4025	-6.0161	-6.9747	-8.7171	-8.6978	-7.5271	-8.1752	-8.4181	-6.2133	-7.7293	-8.7511	-8.0502	-9.252	-7.3248	-8.4169	-7.0495	-8.1626	-8.4374	-7.0696	-7.9295	-7.5646	-7.2152	-8.3165	-7.7543	-8.5514	-6.9971	-8.9464	-5.5883	-7.075	-7.7573	-7.4017	-7.0791	-7.6397	-7.4371	-7.915	-8.5254	-7.0946	-7.4601	-7.9666	-9.575	-7.349	-7.0676	-6.0907	-7.9886	-6.9777	-5.9275	-7.3231	-7.1371	-6.9251	-7.2029
-12.698	-10.735	-11.688	-11.386	-11.258	-13.039	-13.755	-11.445	-12.446	-12.705	-11.686	-12.614	-11.982	-11.294	-11.127	-11.443	-14.419	-10.887	-11.887	-11.899	-11.798	-12.882	-12.482	-12.776	-10.258	-11	-12.041	-11.328	-10.061	-11.432	-12.878	-13.106	-14.423	-11.396	-12.83	-11.464	-11.241	-12.899	-11.329	-11.464	-11.444	-10.504	-11.415	-11.039	-10.689	-12.249	-10.341	-12.372	-10.399	-10.498
-1.0358	0.42337	0.66835	-0.70475	1.2559	-0.47761	-1.4382	0.41364	1.8652	0.41751	-0.45229	0.93193	-0.8741	0.4634	0.4089	-0.60087	-1.0582	1.3201	-1.0424	-0.12718	-0.13191	-0.71433	-0.27391	-0.95159	2.3821	-0.39539	-0.69909	0.73324	-0.01315	-0.63966	-0.966	-0.3725	0.88946	-1.2997	-1.0535	0.086387	-1.2198	0.50396	-0.24919	-0.96808	1.0272	1.2262	0.10512	0.17719	2.3642	-0.36602	0.25588	0.040142	-0.14789	-0.31159
-13.537	-13.888	-13.165	-13.93	-13.242	-13.969	-13.637	-12.593	-14.012	-14.122	-13.571	-14.641	-12.945	-12.048	-13.444	-14.056	-12.78	-14.332	-12.748	-12.54	-13.314	-14.069	-11.906	-13.797	-14.911	-13.97	-13.643	-12.242	-12.419	-13.126	-12.289	-13.388	-13.151	-13.028	-13.103	-12.538	-13.277	-14.036	-14.711	-15.454	-12.809	-13.894	-14.559	-13.255	-11.812	-13.623	-13.309	-13.012	-14.11	-13.858
-14.742	-14.278	-14.396	-14.016	-16.198	-14.215	-16.519	-14.681	-15.328	-16.185	-15.617	-13.705	-16.902	-14.13	-13.966	-14.945	-15.496	-13.986	-16.193	-13.765	-13.343	-15.589	-14.347	-14.565	-14.983	-14.925	-15.254	-15.909	-13.236	-13.851	-14.899	-15.284	-14.731	-15.586	-14.255	-14.354	-12.936	-14.615	-13.745	-14.893	-13.303	-15.128	-14.877	-15.068	-14.8	-13.902	-14.067	-13.874	-16.031	-13.343
-0.25407	1.3326	-0.40398	2.6847	2.5594	1.0731	0.793	1.0381	3.6979	-0.23424	1.9345	0.25565	1.5788	1.3654	1.8428	2.283	0.83066	0.45855	2.0406	2.1992	1.5418	2.1381	2.2455	1.5347	0.74797	1.5131	3.2457	2.096	0.65794	2.0032	1.6913	1.608	2.8481	1.614	0.9666	0.51494	3.3166	1.4837	0.80197	0.48029	3.3672	-0.62092	1.3834	-0.23501	2.5409	1.6664	2.8557	1.0974	2.5455	1.6664
1.7114	3.8992	1.8004	1.5625	4.0811	3.1315	2.9919	3.7231	4.9251	3.7062	4.0874	4.5236	3.0265	2.0255	1.8231	1.8853	2.6813	3.6207	2.7128	3.0867	2.6046	3.5582	3.1121	1.1709	1.5338	2.5889	2.9391	2.8504	2.0063	2.1337	3.6057	3.677	3.9964	3.6735	2.7755	3.3467	2.7845	1.6897	1.5335	3.0385	3.5682	2.2063	2.8378	2.0986	1.5192	3.23	3.527	4.8264	1.699	3.657
-0.39933	0.62538	0.72656	-3.464	-1.0256	-1.6607	0.4427	-1.2448	-0.6503	-0.37896	-1.2459	-1.9769	-0.23123	-1.1367	-1.0812	-1.1667	0.15622	-0.94946	-0.43776	-0.77936	-2.5176	-4.1917	-2.063	-1.7181	-2.062	0.441	-0.29658	-1.0694	-2.456	-1.8967	-1.0112	-0.45684	-2.1135	-0.79727	-2.2501	-1.8479	0.64717	-1.2637	-1.4199	-0.066486	-0.98314	-0.012424	-1.5259	1.3426	-0.55512	-1.0811	-1.4812	1.0908	-2.1023	-1.5702
-11.304	-11.522	-12.226	-12.286	-11.794	-13.124	-11.95	-13.717	-10.295	-11.642	-10.985	-10.167	-10.907	-12.626	-11.6	-11.221	-10.419	-11.397	-11.416	-12.213	-11.747	-12.575	-12.46	-12.132	-12.578	-11.366	-11.487	-12.306	-10.151	-11.008	-12.544	-12.718	-10.728	-11.109	-11.583	-11.813	-12.205	-12.846	-9.8168	-11.91	-11.385	-11.295	-11.336	-12.475	-11.58	-12.019	-11.492	-11.27	-11.394	-12.445
0.75623	1.272	1.6791	0.052803	-0.55463	-0.52768	0.42057	2.1035	-0.36241	0.26607	-0.41814	-0.87428	0.46204	0.10909	0.54965	0.721	1.2611	-0.62345	1.2784	-0.25586	0.82173	0.44922	1.0481	-0.56475	2.5616	0.23369	0.98154	1.6304	-0.92889	0.67906	1.0437	0.18201	-0.51834	-0.062807	-0.90099	0.90753	0.6576	0.081514	1.2547	-1.2008	0.90421	0.86455	0.07109	-0.17402	0.82092	0.1905	0.46843	1.0067	-0.11303	1.4433
-6.9261	-4.2012	-5.9571	-6.1397	-6.1608	-5.6612	-6.929	-6.0508	-6.4926	-5.0686	-4.1623	-5.9576	-5.8281	-6.9999	-6.1366	-5.8051	-4.7748	-5.9403	-6.1116	-6.6922	-7.1543	-5.9861	-6.2034	-6.8377	-5.3571	-6.9496	-4.2993	-5.007	-5.5063	-5.7479	-7.0168	-6.3086	-5.6423	-6.3642	-5.7835	-6.8162	-5.5556	-5.7468	-5.8276	-3.3085	-4.1368	-7.1188	-4.131	-5.3419	-5.6265	-5.9435	-5.8096	-5.9173	-5.785	-5.6024
8.3587	9.9136	9.3335	8.7636	8.6532	7.7311	8.3888	9.4101	8.9898	7.8516	8.7466	8.8812	8.5004	9.0284	7.9421	10.351	8.8738	8.2543	8.7218	7.2213	6.6027	7.8601	8.7621	8.408	9.9178	9.5827	8.201	8.3684	9.4309	9.1103	6.3903	7.3421	9.0037	7.8569	7.8743	8.0387	7.5676	7.2599	8.2806	9.03	9.535	8.6471	8.3784	8.4981	8.1684	9.8658	8.2978	8.3798	10.175	8.5387
-3.8191	-3.3222	-4.5134	-3.5973	-2.2921	-3.2338	-3.194	-2.4489	-4.5705	-1.7232	-3.5011	-3.5065	-2.9344	-3.5903	-2.5361	-3.8349	-2.3848	-2.6425	-2.6667	-1.8624	-3.0217	-2.5165	-4.2391	-3.9601	-2.3721	-3.6945	-1.2039	-2.9771	-3.9939	-2.4811	-2.5413	-3.7252	-4.7988	-4.0181	-3.7505	-4.6907	-3.7876	-4.5934	-2.7451	-3.8207	-3.2958	-3.271	-2.8696	-4.3407	-3.9532	-1.8747	-4.396	-3.6955	-2.6969	-2.5279
0.73717	-0.71171	-1.13	-0.61676	0.68626	-0.67074	0.53503	-0.54185	-0.042715	0.30711	-0.43216	-0.36835	0.022977	0.59329	-1.235	0.018433	-0.27709	-1.7564	-0.30704	-0.032394	-1.0392	-0.2647	-0.85506	-1.5802	0.59939	0.38961	-0.50202	-0.59463	0.91288	1.5632	1.0459	0.025746	1.0991	-0.0007009	0.073583	-0.25786	0.019002	-0.98248	0.18815	0.63844	-1.0287	-0.63786	-0.34994	-0.083829	-1.7889	1.7305	-0.033417	0.26638	-2.1694	0.35393
6.888	7.3348	6.488	7.1695	7.0402	6.5125	6.5107	8.9288	7.2063	7.2549	6.4468	6.5015	7.796	7.3073	6.6028	6.7734	6.9092	7.211	7.6642	8.5878	6.3627	6.6736	6.5732	8.2343	7.4548	7.9589	7.1123	7.0697	7.5477	5.9262	9.2968	4.829	8.0198	6.2588	5.4001	5.966	6.5174	7.8297	8.0619	6.9036	6.2638	6.0108	6.2121	7.1176	7.3058	7.0014	7.2685	7.885	5.2494	6.0666
-2.3779	-2.3769	-3.4635	-2.994	-2.2362	-0.2219	-2.2327	-3.2564	-2.5789	-3.979	-2.9145	-3.0275	-3.2102	-3.0851	-2.8667	-4.6296	-3.6383	-1.4071	-3.1606	-3.7662	-2.6129	-0.70392	-4.8545	-2.2069	-1.2248	-1.9096	-3.105	-3.1638	-1.972	-1.6755	-3.7301	-3.53	-3.0563	-3.0838	-1.9234	-2.3355	-2.9148	-2.6884	-1.7542	-3.5819	-2.4722	-2.9559	-2.5266	-2.1206	-2.8899	-2.5584	-2.2468	-2.3214	-1.8694	-2.0261
10.571	9.0959	8.9005	8.3743	7.8701	8.3983	10.564	9.1217	7.9782	7.7435	8.0728	7.5528	8.4394	9.3397	7.9477	7.8403	7.3957	8.7497	8.2707	8.767	9.8545	6.5906	8.3793	11.301	7.4537	9.6494	9.0631	9.7901	8.6679	9.6773	7.892	8.4404	7.4976	7.1052	7.1848	9.5597	7.4694	8.55	8.2878	8.8534	8.5231	8.72	7.8647	9.0771	6.7961	8.725	9.6186	8.56	9.9847	9.0651
-11.661	-12.211	-10.775	-11.379	-11.653	-10.46	-9.6784	-11.141	-11.865	-11.005	-10.159	-11.837	-11.221	-10.321	-10.162	-11.426	-10.508	-10.073	-10.992	-10.629	-9.7357	-11.537	-10.447	-12.402	-12.308	-9.7191	-10.717	-12.468	-11.979	-11.383	-11.94	-10.555	-10.453	-10.23	-11.319	-11.421	-11.023	-10.434	-11.862	-10.536	-8.9713	-11.016	-12.367	-9.0142	-10.414	-9.4068	-10.425	-11.698	-10.897	-10.158
-5.7048	-6.1634	-5.8608	-4.7999	-5.9913	-6.0498	-5.4124	-5.4314	-4.308	-6.3556	-6.9362	-5.8896	-6.7032	-4.3927	-6.4588	-6.7566	-5.6591	-5.3863	-3.4156	-5.8532	-6.3003	-4.6503	-6.9622	-5.101	-4.8071	-3.1719	-4.6888	-4.7333	-7.4188	-4.039	-5.1737	-4.8158	-4.6352	-4.8335	-5.2944	-4.9943	-6.7501	-5	-4.1549	-4.9068	-5.7235	-4.3028	-6.523	-4.8951	-4.0088	-6.5188	-4.5264	-5.7352	-6.3744	-5.4453
-2.5762	-0.2578	-2.3739	-3.1319	-3.517	-2.0483	-2.303	-2.5578	-3.0643	-2.4996	-2.0048	-2.3358	-2.6056	-4.7117	-2.5871	-0.55379	-3.3062	-2.9645	-3.2858	-4.0824	-3.926	-0.59453	-2.5736	-1.8199	-2.01	-1.9582	-2.8911	-1.3286	-1.1411	-2.9046	-1.8094	-2.0543	-2.3425	-2.7704	-3.0835	-2.4037	-3.783	-2.709	-3.3446	-3.4255	-4.8278	-3.4593	-2.0363	-2.598	-2.6354	-2.2374	-1.6704	-0.79456	-3.1165	-3.1327
-13.867	-13.766	-13.185	-12.164	-11.352	-13.492	-13.775	-12.405	-14.237	-12.9	-13.367	-13.608	-14.291	-13.531	-12.559	-13.421	-13.45	-13.585	-13.953	-14.13	-14.817	-12.324	-13.305	-14.052	-13.632	-13.092	-15.4	-12.112	-12.828	-14.061	-13.008	-14.131	-14.985	-13.786	-13.476	-12.545	-12.578	-13.155	-13.44	-12.341	-13.318	-13.295	-13.318	-14.866	-14.341	-12.022	-11.959	-13.724	-14.149	-12.323
-0.087718	-0.38755	-2.3142	-1.2342	-0.33494	0.88317	0.25052	-0.67499	0.79252	1.1132	0.6985	1.0008	-0.54999	-2.012	0.62909	0.044109	-1.033	2.0401	1.1522	0.86501	-1.0103	-1.533	0.22698	0.82571	-1.1041	0.60818	-1.0038	-0.55152	1.0152	2.4212	1.4526	1.5567	-0.062845	-0.26756	0.52132	-2.26	-0.13092	-0.73387	-1.7439	-0.71462	0.2548	-0.24583	1.8278	-1.1627	0.51322	-0.35049	1.7039	0.85934	-0.39679	0.87192
-12.422	-11.717	-12.577	-12.878	-12.697	-12.23	-13.221	-13.385	-12.83	-14.624	-14.445	-12.728	-14.126	-13.752	-12.838	-13.921	-13.066	-11.99	-11.815	-13.035	-15.075	-12.514	-14.1	-12.021	-13.167	-13.677	-12.773	-12.99	-14.093	-11.32	-11.871	-13.1	-12.332	-11.868	-13.232	-12.787	-12.497	-11.797	-13.678	-13.242	-14.08	-10.943	-14.446	-14.462	-13.672	-13.283	-12.342	-13.58	-12.96	-13.819
-1.7283	-0.74741	-1.0991	-0.77211	-2.4726	-1.361	-2.6025	-0.018883	-2.9625	-1.718	-1.7207	0.11217	-2.4598	-2.2276	0.075632	-0.81229	-2.4027	-2.6945	-0.059534	-1.1677	-0.32703	-0.99076	-0.84759	-2.0378	-0.61342	-1.4127	-1.3342	-1.445	-0.34394	-3.1605	-0.14234	0.3265	0.35919	-0.62584	-0.75266	-1.6143	-3.2441	-0.084385	-2.9342	-2.0867	-0.65763	-2.2264	-1.556	-1.6103	-0.28888	-0.8782	-4.159	-0.3435	-1.5369	-1.8784
-0.17288	0.59273	0.16915	-0.91852	1.2085	0.63058	0.50374	-0.28283	-0.43211	-1.0025	-2.1886	0.21933	0.21779	0.23874	-0.68768	0.31773	-0.038682	-0.48323	-0.40613	0.64065	-0.2541	-0.70866	-0.34275	1.4406	-0.61068	0.87459	-0.97404	-1.1117	-1.0377	0.4913	-1.2273	0.82307	1.1139	-0.39787	0.10991	-1.8661	1.0749	0.82429	0.56241	-1.4951	-0.48312	1.0824	-0.58757	-0.26831	0.32805	-0.67073	1.1279	1.2126	-0.20115	-0.3404
5.1307	5.1703	6.5281	4.6427	4.5126	5.4129	6.1151	5.2895	6.0037	3.2779	5.6233	4.3299	3.4935	4.3443	4.1494	5.2687	4.2598	5.2216	4.9703	4.1704	5.6605	3.7501	6.1898	5.7219	5.1495	5.1845	6.0143	5.357	4.7636	5.5524	6.5586	5.6648	3.7968	3.2987	5.5718	3.6009	5.4611	5.7956	6.0552	4.4957	5.3929	5.6749	5.1466	3.4505	5.3245	4.1894	5.8232	6.0891	5.8431	5.5723
-11.354	-13.774	-14.532	-12.034	-13.889	-13.576	-11.97	-12.409	-12.299	-12.135	-13.208	-12.268	-13.134	-12.547	-14.209	-13.929	-13.591	-11.234	-13.29	-12.053	-12.719	-13.128	-13.49	-13.396	-12.328	-13.026	-13.271	-11.788	-12.767	-13.014	-12.741	-12.252	-11.378	-13.293	-12.58	-13.984	-12.533	-11.921	-13.019	-13.793	-11.395	-12.286	-10.957	-14.062	-13.826	-14.285	-13.574	-12.931	-12.325	-14.917
0.56943	0.60792	2.831	-0.087969	1.3056	2.2528	1.4598	1.2746	3.8506	2.4989	1.8394	0.015228	2.0834	3.0603	-0.95923	1.3796	1.3812	2.0328	0.76361	1.1041	1.5091	1.3144	2.5587	2.9967	0.42042	1.6951	-0.15845	2.1333	0.72354	0.95455	2.3461	2.3326	1.8892	1.3808	1.6367	1.624	1.7962	1.7033	2.4397	2.6856	1.576	1.7255	1.3976	1.4185	2.3816	2.3688	-0.32489	0.34748	1.6381	1.5044
-8.0802	-9.9673	-10.799	-8.2752	-7.4039	-7.0373	-10.453	-9.1725	-8.6972	-8.0406	-7.5211	-8.6713	-10.85	-8.0884	-10.054	-10.081	-8.6632	-8.5312	-9.5884	-8.6453	-9.409	-9.484	-7.3214	-8.1041	-8.7843	-8.7105	-9.3516	-10.337	-8.738	-9.6177	-8.9527	-7.6241	-8.4708	-9.6634	-7.5932	-10.236	-9.4802	-8.9876	-9.6419	-7.2889	-8.8114	-8.7861	-9.9432	-9.2322	-8.2206	-8.6682	-9.8366	-8.0232	-7.7854	-9.3021
1.6493	0.69379	3.6021	0.57355	2.2638	2.8853	0.53797	1.5611	2.4168	0.8364	0.72669	2.0309	1.9043	0.76386	1.7196	0.63193	0.56541	2.8599	0.72813	2.0882	0.99691	0.43716	1.0991	1.4059	2.3648	3.0827	0.64963	1.9773	2.8773	0.81728	0.90624	1.4081	2.4457	0.95993	1.0661	0.58999	0.27562	2.0427	2.234	1.1834	2.5561	0.048622	1.35	0.86877	1.6162	2.1597	1.2521	1.5228	1.5082	2.7762
6.0854	7.6304	7.1928	6.4511	4.977	6.8564	6.3244	6.7714	7.5147	7.1268	7.5999	6.2045	6.2165	7.1588	5.5778	6.5906	5.9124	6.4624	6.3584	5.7248	4.7268	6.63	6.2546	5.7988	5.8587	8.0059	5.9564	6.1621	6.3001	6.9541	5.8748	5.8787	5.9576	6.9575	8.1004	6.8918	7.8547	8.2659	5.7656	7.1847	6.7306	7.279	7.2329	6.2469	5.2803	7.4973	6.7235	7.4885	6.7345	5.4078
-1.5604	-2.3116	-1.9823	-1.3457	-4.0897	-2.594	-4.2099	-3.3082	-1.5851	-2.1492	-3.2676	-4.3308	-2.5497	-3.7534	-2.7309	-4.2185	-2.4577	-3.2197	-2.7277	-2.2933	-3.3286	-1.2061	-2.2776	-4.0541	-4.0077	-3.0954	-2.8512	-2.9075	-2.3539	-2.1775	-0.68531	-1.7022	-3.2132	-2.0494	-3.4349	-2.8835	-1.4325	-2.6207	-2.3276	-2.9259	-1.661	-1.205	-2.722	-2.3029	-1.9962	-2.7145	-4.4533	-2.2082	-2.4769	-1.6496
-20.75	-22.595	-24.081	-22.8	-23.348	-22.804	-22.619	-20.622	-20.958	-21.756	-22.412	-20.97	-21.799	-23.089	-22.696	-22.241	-23.432	-21.646	-22.315	-23.04	-22.725	-20.615	-22.248	-21.734	-22.938	-21.942	-21.819	-22.121	-21.922	-21.501	-21.819	-22.584	-22.103	-21.974	-21.305	-23.075	-20.572	-21.713	-22.427	-23.423	-21.866	-21.96	-22.474	-21.084	-22.714	-23.465	-21.694	-23.026	-21.982	-23.05
-2.646	-5.0387	-1.7178	-2.2869	-4.9121	-2.8056	-3.3367	-2.1624	-1.9404	-2.7098	-3.7784	-4.027	-3.1477	-2.44	-2.1713	-2.4905	-4.0052	-3.8452	-3.1039	-2.5229	-2.941	-2.6705	-4.2748	-5.4343	-3.0726	-4.4541	-3.4191	-2.3818	-3.8571	-4.0417	-3.4559	-4.2195	-3.5762	-1.4877	-3.7646	-3.2275	-3.1936	-2.628	-3.6294	-3.7348	-1.8104	-3.4193	-2.5929	-4.8638	-2.9579	-4.0653	-2.7198	-2.5837	-3.2698	-3.1723
2.7174	1.7154	2.6657	4.413	2.1799	2.6177	3.2693	2.3209	4.0397	3.8992	4.4271	3.6935	2.324	2.0325	5.6414	3.9197	1.5386	3.1417	3.5491	2.0337	1.6731	2.0971	3.6895	2.6653	3.6626	3.3631	2.9824	3.3618	3.5245	4.6409	2.281	2.9057	3.859	2.9182	2.8603	3.1115	3.259	2.3467	3.1839	2.8314	3.7114	3.0967	3.3415	2.9988	2.6894	3.9874	2.5014	4.173	2.7563	0.94073
-5.5006	-3.8488	-4.6222	-5.0881	-4.31	-6.1845	-4.6271	-4.6291	-5.2728	-3.0885	-5.3932	-4.7672	-6.5094	-4.9549	-3.5256	-5.5135	-6.3099	-5.0856	-4.2028	-4.778	-4.3114	-5.5587	-5.1689	-6.3993	-3.0324	-5.339	-5.3591	-5.0044	-5.3898	-2.9264	-6.2669	-5.288	-6.0797	-3.8992	-5.6129	-5.8787	-5.0337	-6.6912	-4.1597	-6.6465	-3.7879	-4.7768	-5.8008	-6.8653	-6.2684	-7.1672	-5.4702	-5.1665	-4.6964	-3.8886
-5.6122	-4.3035	-4.263	-6.4079	-4.9775	-3.9014	-5.3563	-5.2108	-4.6578	-5.1314	-5.0094	-4.6348	-5.5004	-6.216	-3.8589	-5.2458	-5.7777	-3.9385	-4.9601	-4.8362	-3.9778	-4.4935	-6.174	-4.498	-5.6999	-5.6685	-5.1805	-3.9141	-4.3063	-4.4847	-4.799	-4.4401	-4.4249	-5.582	-5.61	-5.1702	-4.892	-6.3479	-3.471	-4.1764	-4.6799	-5.1697	-5.0147	-5.4287	-6.2689	-4.4903	-4.2733	-4.6256	-4.6546	-5.0393
-21.259	-21.523	-21.879	-22.844	-24.116	-23.599	-23.568	-21.626	-22.391	-23.542	-22.225	-21.239	-23.812	-23.16	-23.034	-21.614	-21.276	-22.011	-22.696	-22.388	-20.855	-21.028	-22.871	-21.697	-21.834	-24.763	-21.491	-21.645	-21.85	-21.929	-22.888	-23.329	-21.742	-22.269	-21.514	-20.401	-21.493	-22.122	-24.043	-20.728	-21.128	-22.602	-20.947	-21.117	-23.188	-22.237	-21.771	-22.05	-21.798	-22.23
5.5588	6.5896	5.3648	7.7636	7.5295	7.1872	5.2377	5.912	7.2169	7.6673	5.8762	7.0314	6.8991	8.3443	7.5137	7.4837	6.9117	6.5038	7.6743	6.8784	6.514	6.2771	7.3265	8.0005	7.3493	5.4562	6.0413	8.8237	6.6035	6.7062	6.146	7.0522	6.7208	7.2422	6.4068	8.0456	7.3384	6.7648	6.1508	5.3491	6.9935	7.4137	8.4501	7.1258	7.6823	7.6349	5.4462	6.6077	8.5217	8.0172
0.7235	2.5314	0.94508	2.0713	1.8495	0.83493	1.9188	0.59621	0.61469	2.3481	2.708	2.5588	2.1404	4.4903	1.3549	3.1497	1.5644	0.98123	1.6799	2.8637	0.31349	1.219	2.5584	2.3985	3.3644	2.151	1.5662	0.68932	1.1439	4.1355	1.5479	2.3255	1.8471	4.5845	0.66263	1.6674	2.9832	1.6145	1.1493	0.96495	1.7438	0.74013	2.0205	3.1302	1.3508	1.4507	1.7942	2.6497	0.52972	1.3672
-11.614	-9.8765	-10.823	-8.9627	-11.132	-10.078	-10.847	-11.85	-11.944	-11.214	-11.575	-10.054	-11.646	-12.63	-10.278	-11.313	-9.8927	-11.329	-12.345	-10.642	-8.8202	-8.7101	-10.978	-12.903	-9.9078	-10.453	-10.573	-10.762	-10.322	-11.006	-11.599	-9.4585	-10.681	-10.477	-10.219	-9.8497	-10.007	-11.059	-11.266	-11.797	-11.115	-11.577	-11.322	-11.09	-11.52	-11.845	-8.2112	-12.123	-9.7335	-12.09
-19.603	-20.569	-20.958	-21.859	-21.696	-19.534	-22.175	-19.875	-20.774	-22.336	-20.097	-20.817	-19.692	-22.275	-20.723	-20.337	-21.105	-20.633	-19.427	-20.85	-21.668	-20.99	-21.571	-20.01	-19.615	-20.488	-20.992	-20.594	-21.178	-21.687	-21.5	-20.794	-20.289	-22.455	-21.961	-20.775	-20.525	-22.543	-19.62	-21.155	-21.754	-19.575	-20.073	-21.382	-20.066	-19.239	-21.323	-21.222	-21.835	-21.608
-0.87217	-0.14659	1.1978	2.2452	0.84046	0.45489	0.64638	1.6593	0.26105	0.44251	0.49278	0.80798	0.1635	0.59154	-0.23665	0.04033	-0.31965	-0.57712	-0.060388	-0.47932	1.5385	-0.34378	1.3165	-0.67144	0.84133	1.4602	1.4475	-0.27647	1.8486	0.070005	0.83463	1.2461	-0.028727	1.7824	-0.85484	1.5755	0.35486	0.69371	1.3272	-0.37153	0.41922	1.0326	0.25115	0.52715	0.19146	-0.92369	-0.064633	0.14664	0.21832	-1.2042
-9.5463	-9.6964	-9.6388	-9.1269	-10.696	-9.2207	-9.9924	-9.065	-8.6518	-10.849	-9.7927	-8.8043	-8.609	-9.0537	-9.1299	-10.019	-8.9612	-10.024	-10.182	-9.065	-8.4616	-9.9943	-8.2105	-10.385	-9.1461	-10.175	-9.6344	-9.7323	-9.1665	-8.8129	-10.354	-10.246	-10.995	-9.6074	-9.2422	-9.519	-10.065	-9.7558	-9.2242	-10.219	-9.7937	-8.308	-8.966	-9.5464	-8.4411	-10.126	-11.288	-9.4515	-9.8623	-11.097
-6.2467	-6.7999	-6.069	-5.8791	-5.5309	-4.6666	-6.8633	-3.8406	-4.972	-4.1537	-5.8925	-4.9373	-5.9408	-4.6206	-5.2122	-5.0066	-6.1289	-6.3116	-5.0142	-5.4384	-5.0476	-4.5848	-7.712	-6.316	-5.7177	-6.2652	-5.9761	-4.9663	-5.2483	-4.3032	-5.3193	-3.6714	-5.5888	-5.9233	-4.5646	-4.5257	-5.2278	-6.6766	-6.4331	-6.692	-5.7189	-4.8451	-5.9403	-7.2371	-3.7098	-4.5342	-3.7867	-3.9851	-6.3799	-6.2863
-3.9065	-3.7028	-3.7063	-4.038	-4.4263	-3.4293	-3.579	-4.8105	-4.6499	-5.5611	-3.5807	-2.7702	-3.3268	-1.6769	-4.1724	-2.3844	-4.8833	-2.7479	-3.3773	-4.0154	-3.8341	-4.5359	-3.9751	-2.7352	-4.9103	-3.644	-3.059	-4.8256	-3.7774	-3.0054	-5.3237	-3.0924	-4.8352	-4.3748	-4.415	-3.7549	-2.5907	-3.983	-4.078	-3.4572	-2.3234	-4.5777	-2.7911	-3.0744	-2.2907	-5.0364	-3.007	-2.7822	-5.2778	-3.6037
3.0561	1.9947	2.382	2.4942	3.5231	2.3029	2.6981	2.5318	2.5015	4.1736	2.2319	3.0922	2.6217	3.4558	2.461	3.1713	2.0805	1.5575	3.842	2.8706	2.8162	4.9745	1.6954	3.1212	3.895	2.6301	3.6011	3.3184	2.6465	3.5101	2.7714	3.6048	2.656	1.6021	2.3573	1.614	3.5348	2.4735	2.4764	2.8071	2.4758	2.9765	3.7374	4.1276	2.6365	3.0057	1.8611	2.553	2.9609	3.0265
-15.473	-14.146	-12.589	-13.742	-14.128	-13.823	-16.446	-15.287	-12.32	-15.212	-12.941	-13.807	-15.046	-12.797	-13.346	-14.65	-12.352	-14.223	-14.418	-14.374	-13.967	-14.101	-11.987	-14.623	-13.85	-12.359	-14	-13.095	-14.285	-12.382	-15.38	-12.066	-14.314	-14.371	-15.509	-13.315	-13.767	-14.847	-14.543	-13.985	-12.615	-13.337	-13.754	-15.569	-13.855	-13.225	-14.602	-13.006	-12.839	-14.832
-3.8686	-4.131	-5.3603	-6.6229	-4.6106	-5.2679	-4.0215	-3.822	-3.1571	-4.4908	-4.9489	-5.3869	-5.223	-4.7866	-2.6692	-4.5172	-5.3042	-4.6424	-4.1151	-6.3152	-4.4843	-3.7599	-5.2117	-5.268	-4.523	-3.5514	-4.8941	-3.2143	-3.8767	-5.0706	-5.6035	-4.5837	-4.0581	-4.6476	-4.51	-4.5452	-5.3111	-4.4379	-5.3496	-3.6963	-4.3844	-4.6808	-4.1564	-3.88	-5.9646	-5.379	-4.5929	-3.6739	-5.4298	-4.6451
-9.4725	-9.7508	-10.052	-9.8496	-10.319	-10.945	-10.73	-8.8147	-9.6732	-9.1834	-9.8388	-10.741	-11.437	-9.6902	-10.98	-10.148	-10.292	-11.215	-9.5344	-10.508	-9.0352	-10.575	-10.089	-10.94	-8.8177	-9.9139	-10.406	-9.7151	-9.4051	-10.851	-10.389	-10.263	-10.387	-9.265	-12.888	-11.267	-10.507	-9.7019	-10.073	-10.326	-8.8903	-10.76	-11.175	-11.004	-9.5571	-10.144	-11.451	-11.745	-9.3015	-11.629
10.182	9.9171	9.2745	9.2744	8.7231	9.1567	10.576	10.555	10.329	8.979	8.8255	9.2799	7.2687	8.8799	9.7064	9.8093	8.9455	10.344	10.066	10.275	9.8771	9.6569	10.576	9.9703	9.9164	9.611	8.2592	11.199	10.509	8.8135	10.235	11.549	10.291	9.364	10.237	9.0718	9.0093	8.2768	8.6767	10.655	7.9239	9.8225	9.6794	9.7337	9.3872	11.099	9.2238	9.6348	8.0988	10.021
-11.871	-11.251	-10.262	-9.088	-11.271	-9.8949	-10.66	-10.637	-12.059	-10.957	-9.9937	-11.868	-10.337	-12.862	-10.854	-10.756	-11.055	-11.255	-10.504	-10.551	-11.265	-10.186	-10.681	-10.723	-11.765	-11.526	-9.4476	-10.333	-8.6112	-12.292	-9.6116	-10.583	-10.782	-11.792	-9.7632	-9.739	-11.207	-11.004	-10.963	-10.785	-11.006	-11.68	-11.525	-10.155	-11.266	-10.323	-9.6784	-11.581	-11.378	-11.093
-10.236	-11.49	-9.7377	-11.255	-10.862	-11.205	-9.8267	-10.381	-12.371	-10.225	-10.685	-10.684	-9.4508	-10.674	-9.8664	-10.994	-9.9396	-10.924	-9.606	-11.83	-10.762	-10.378	-11.547	-9.5455	-10.457	-12.051	-9.5735	-11.142	-9.5211	-10.545	-10.905	-9.828	-10.483	-9.775	-9.7758	-9.92	-9.9469	-10.681	-11.181	-10.73	-12.118	-9.344	-11.045	-10.504	-10.706	-9.6909	-9.304	-10.769	-12.219	-11.366
-2.8481	-2.4085	-3.8888	-3.4888	-1.473	-2.6234	-2.7552	-2.3223	-2.9949	-2.7112	-3.0806	-1.1898	-1.3939	-4.1816	-3.6045	-1.9611	-2.3356	-2.7357	-1.9593	-2.663	-2.0522	-2.0532	-3.5871	-3.0607	-1.7266	-3.2768	-1.3916	-2.5226	-3.3841	-2.2558	-3.3624	-2.2023	-1.7007	-1.5332	-2.0018	-2.9504	-3.3148	-2.031	-3.2973	-3.0701	-2.6287	-3.7996	-2.2481	-1.9274	-3.4661	-4.0434	-3.3838	-1.9581	-2.2954	-2.6373
-9.3309	-9.6231	-8.7363	-9.2773	-9.1442	-10.312	-7.9978	-10.52	-9.7203	-9.7316	-11	-8.9229	-8.8405	-9.3998	-10.915	-9.3805	-8.9653	-9.6705	-9.4885	-10.777	-8.6134	-11.141	-9.1412	-9.1558	-8.1489	-9.8101	-9.8879	-8.8643	-8.8103	-9.4399	-10.949	-7.9786	-10.07	-9.0079	-10.155	-8.5588	-7.9424	-10.231	-10.525	-9.4204	-11.07	-8.5509	-9.6776	-9.047	-10.413	-10.714	-7.813	-10.949	-9.8227	-8.5595
-2.5168	-2.4035	-4.8157	-3.4883	-4.3948	-4.6679	-2.6017	-3.2364	-4.3298	-4.4947	-3.4366	-2.7541	-3.0977	-4.4402	-5.8952	-4.0347	-3.7204	-1.833	-5.0262	-3.9738	-4.3055	-3.564	-4.7995	-3.8302	-4.2435	-3.3077	-4.0425	-4.0324	-3.9144	-2.9302	-3.8721	-4.735	-3.9118	-3.608	-4.575	-3.7499	-3.753	-2.1612	-3.6724	-3.3285	-3.626	-3.6436	-3.329	-4.4253	-4.734	-1.9001	-3.5657	-3.445	-4.3981	-4.0132
6.5903	6.6832	5.9652	7.8709	7.089	7.4142	6.4606	5.7003	6.9945	5.4195	4.9231	6.4967	5.605	6.19	7.3464	7.9316	6.7082	7.7673	5.9415	6.4555	5.0725	6.8747	5.8538	7.8149	6.0568	6.9355	8.8048	7.9545	7.397	5.2236	5.6926	6.2463	6.6317	5.9271	5.5445	5.576	6.5333	6.5866	6.9797	7.008	7.8757	6.902	7.9727	6.6619	6.6123	6.1261	5.0919	6.8459	4.8194	7.8812
-7.1041	-3.0783	-4.5925	-4.8799	-4.2637	-4.9658	-4.1886	-3.6988	-4.0427	-3.5658	-3.6455	-4.201	-4.0238	-5.8025	-4.3959	-5.8153	-4.6509	-4.7789	-5.7267	-4.8042	-4.843	-3.7892	-4.1886	-6.2059	-5.6781	-5.043	-5.5919	-4.2274	-4.7275	-4.2456	-5.2722	-5.2348	-2.6787	-3.6794	-5.3393	-4.8792	-4.3336	-3.3655	-4.4546	-3.6575	-4.2141	-3.969	-4.1524	-4.6761	-5.0397	-6.1648	-5.7983	-3.7636	-4.0542	-4.7132
0.43891	-0.90278	0.99458	-1.5235	0.34699	0.94862	0.25504	0.29073	-0.5036	0.40681	0.3456	1.3767	0.074814	-0.57326	0.029961	-0.2705	1.5781	1.1907	-0.15272	-0.73278	-0.56142	1.1454	-1.07	-0.89166	-0.5364	0.2567	0.77985	-1.4571	0.64287	-0.10655	0.78308	-1.1022	-0.71178	-0.45536	-0.12285	0.25036	-0.66384	-2.0447	0.42117	0.39016	-0.25593	1.3041	0.30725	-0.92787	-0.70844	-1.4659	-0.054299	0.18864	0.24855	0.36696
-20.636	-22.012	-21.41	-21.31	-22.347	-21.273	-21.825	-22.165	-21.808	-22.75	-20.534	-22.585	-23.114	-20.988	-19.911	-20.719	-21.265	-21.504	-21.14	-22.227	-21.904	-21.764	-23.214	-21.229	-23.261	-22.089	-21.884	-22.016	-20.88	-19.374	-21.942	-22.06	-21.997	-20.944	-22.897	-22.122	-23.09	-22.29	-23.949	-22.53	-20.895	-22.825	-23.256	-22.166	-20.931	-22.34	-22.759	-21.293	-20.681	-22.175
1.8804	2.2851	1.5945	0.29682	0.32918	2.2012	1.124	2.9356	1.9651	1.4128	0.64309	1.3348	0.69016	-0.18698	0.99405	0.18062	2.8479	1.299	2.7675	1.0703	1.7805	1.4508	1.9818	0.3976	0.69609	2.6752	0.87915	1.1592	1.706	3.179	1.6242	2.5009	2.6025	1.8616	1.5079	2.629	1.2651	2.0459	1.0146	2.5326	0.45682	1.8555	1.5502	0.68262	1.7942	3.4973	2.147	1.4408	3.9009	2.9822
-9.2034	-11.137	-11.256	-11.577	-10.37	-11.098	-10.414	-12.122	-10.811	-11.197	-11.025	-12.217	-10.934	-11.027	-9.7679	-10.093	-12.167	-10.478	-11.938	-10.54	-11.129	-10.93	-10.984	-11.834	-11.199	-11.801	-9.9134	-10.402	-10.061	-10.267	-10.577	-11.47	-11.907	-9.7548	-12.163	-11.428	-10.116	-10.236	-11.317	-11.168	-11.176	-12.398	-9.8948	-10.654	-11.066	-10.045	-10.487	-11.302	-12.706	-11.235
-10.204	-9.8756	-10.316	-8.5207	-8.5894	-10.02	-9.2842	-10.118	-9.0867	-8.4672	-8.7816	-7.4792	-10.495	-9.7386	-8.0404	-8.681	-10.225	-8.0784	-9.8689	-9.4199	-9.2061	-10.219	-7.6935	-9.3129	-7.8403	-9.5853	-10.287	-9.0764	-9.9049	-11.56	-9.5689	-7.9495	-9.233	-8.2363	-9.6233	-8.6433	-9.1221	-8.704	-9.7974	-9.8484	-9.4636	-7.9435	-8.5318	-7.8527	-9.4242	-8.8593	-9.6	-8.8808	-11.17	-9.0693
6.6195	8.4295	7.3526	7.7009	8.3471	8.6004	8.4057	8.5174	9.0619	8.1119	7.2294	6.3182	7.4679	6.9226	8.2119	8.9799	6.3764	7.9529	7.611	6.8691	9.531	8.6647	8.4325	8.5761	7.3405	7.1067	8.5799	8.3993	8.6496	8.877	9.5313	7.4322	7.2964	7.6049	8.9459	7.7989	7.5271	7.3307	7.8213	7.89	5.7205	6.0611	8.873	8.0877	7.6684	8.4827	8.5217	7.9481	5.8856	7.9483
-13.958	-13.172	-10.943	-13.044	-14.823	-14.686	-15.032	-14.819	-14.088	-12.907	-13.027	-14.526	-13.545	-15.02	-15.51	-12.777	-13.603	-13.33	-14.056	-14.56	-14.215	-14.969	-14.848	-13.164	-13.744	-15.962	-14.162	-14.281	-15.297	-12.452	-12.993	-14.408	-13.98	-13.577	-13.2	-15.804	-13.585	-14.213	-14.043	-14.647	-14.198	-13.771	-14.048	-14.448	-14.589	-13.734	-13.44	-12.468	-14.28	-13.136
-12.039	-12.431	-10.096	-12.292	-11.828	-12.969	-11.804	-12.218	-12.778	-11.193	-12.482	-9.6819	-11.815	-10.579	-12.595	-11.5	-11.778	-9.3958	-10.088	-9.4652	-9.3054	-12.032	-10.215	-12.311	-11.889	-11.312	-13.06	-12.422	-11.95	-11.332	-12.158	-12.791	-12.429	-10.437	-11.718	-11.46	-11.482	-10.556	-10.849	-12.036	-12.529	-12.297	-11.023	-10.608	-10.887	-11.789	-10.82	-11.19	-10.928	-10.977
-2.668	-0.54391	-2.4292	-0.70254	-2.9516	-0.34893	-1.0493	-1.8025	-2.1101	0.13745	-2.2657	-0.89195	-0.90347	-1.0292	-0.76174	-3.1833	-1.0793	-1.0332	-1.8716	-0.49393	-1.3842	-0.014201	-0.34804	-1.3207	-2.142	-1.5085	-1.7302	-2.2838	-1.711	-0.60694	0.54787	-0.27259	-1.2853	0.089744	-1.9674	-1.5644	-1.9323	0.15669	-1.0475	-2.3832	-2.3378	-1.9043	-0.54888	0.22486	-0.80283	-1.6051	-1.8292	-1.0833	0.0080305	-1.6785
-15.85	-14.523	-15.607	-14.753	-14.853	-13.474	-14.191	-14.356	-13.517	-14.055	-14.873	-14.52	-13.255	-14.895	-13.333	-14.258	-14.607	-12.628	-14.497	-14.604	-14.648	-15.424	-13.697	-13.909	-12.819	-14.935	-13.67	-13.26	-14.626	-13.415	-15.065	-13.353	-13.35	-11.282	-14.219	-13.342	-14.884	-14.191	-13.704	-15.584	-12.577	-11.851	-13.31	-14.183	-15.312	-14.829	-16.056	-14.884	-14.08	-12.796
-9.6949	-11.04	-11.742	-10.543	-10.873	-11.351	-11.234	-12.094	-12.472	-11.306	-12.002	-11.319	-12.097	-10.552	-12.965	-12.922	-11.211	-12.761	-9.944	-10.691	-11.965	-10.409	-12.202	-10.877	-11.499	-12.607	-11.585	-11.763	-11.351	-11.743	-10.638	-10.292	-12.785	-12.261	-11.459	-11.709	-11.662	-10.421	-11.154	-10.629	-10.629	-12.465	-11.391	-11.995	-12.657	-9.9426	-10.855	-10.318	-10.984	-13.24
-5.0481	-2.9605	-2.8307	-3.8604	-3.2853	-2.7232	-2.9726	-3.4356	-2.2732	-3.2545	-2.9056	-2.798	-3.0453	-2.7757	-4.9412	-3.6072	-1.7988	-3.807	-3.1946	-3.4568	-3.9908	-2.7423	-2.2875	-2.2477	-3.1958	-3.7521	-3.0434	-2.8122	-1.3309	-2.8394	-2.4846	-1.6955	-2.7525	-3.1558	-4.67	-4.2481	-3.6691	-4.273	-3.5707	-2.9061	-2.5444	-3.1421	-1.6929	-3.3526	-2.5846	-4.071	-3.6626	-1.3795	-3.1919	-3.1678
-1.9121	-1.467	-2.498	-3.4201	-2.4754	-2.8553	-4.0809	-2.7832	-3.9563	-4.0135	-3.2753	-4.2714	-3.5349	-0.80793	-4.7901	-3.9606	-2.079	-2.4863	-3.5678	-2.9375	-4.8646	-2.6515	-2.8939	-1.6272	-4.1375	-1.9012	-2.9906	-1.7936	-3.9954	-4.212	-2.4122	-2.7855	-4.0691	-3.9778	-4.282	-3.1053	-2.8409	-3.71	-3.6538	-1.4042	-3.8133	-2.7516	-4.2304	-3.4998	-2.3787	-1.1985	-2.4853	-3.687	-2.647	-2.5472
-2.9583	-3.3621	-2.2435	-2.149	-1.213	-1.4203	-1.3945	-1.5406	-3.2591	-2.1882	-3.5917	-2.2855	-4.4318	-1.9191	-1.6147	-2.8204	-2.8272	-3.2476	-3.0164	-3.4528	-2.4244	-3.1649	-2.046	-2.6019	-1.9852	-1.6093	-4.0814	-2.5643	-1.8662	-3.0208	-3.9512	-1.7842	-2.6064	-1.2548	-4.6067	-1.8543	-0.56438	-3.8853	-1.4627	-2.9157	-0.95727	-1.305	-2.5471	-2.4758	-3.2763	-2.7562	-2.5711	-3.4092	-3.0938	-3.8417
-22.038	-21.104	-20.553	-20.32	-22.111	-20.331	-21.247	-21.315	-20.6	-22.404	-19.649	-21.245	-21.244	-21.015	-21.461	-20.329	-21.232	-19.856	-21.289	-20.2	-20.997	-20.975	-21.224	-22.04	-21.127	-22.874	-21.552	-21.726	-22.348	-20.987	-20.763	-21.892	-21.23	-20.286	-18.692	-20.589	-21.736	-21.434	-20.243	-18.686	-19.978	-21.193	-21.467	-20.022	-20.723	-20.864	-21.366	-21.133	-20.039	-20.229
-9.4452	-7.7256	-9.8973	-8.5671	-9.9104	-9.2195	-9.5539	-8.5876	-10.187	-8.9885	-10.421	-8.848	-8.5433	-10.425	-9.2481	-9.6388	-7.7214	-8.6866	-8.9058	-8.0126	-9.8741	-7.619	-9.1647	-8.3884	-9.8512	-10.006	-10.097	-9.0645	-7.8071	-9.5948	-10.155	-9.253	-8.0085	-8.2062	-8.6857	-8.8181	-9.2508	-10.515	-10.586	-7.6493	-8.1214	-8.3671	-9.347	-8.8417	-8.6788	-8.3247	-8.4347	-9.4736	-9.4203	-8.6037
-0.11316	-1.0247	-0.715	0.34901	-0.061348	-0.73757	-0.66149	-0.34523	-0.55086	-0.4782	-0.79335	0.66519	-2.0144	0.088412	0.81553	-0.73375	-1.163	-0.30282	0.95114	0.54705	1.4318	-0.96848	0.52053	0.099592	-0.085679	-0.76211	0.21732	0.74351	-0.051303	0.96797	-0.16818	-0.59612	1.2555	-0.81782	-1.1477	0.38319	0.17174	2.2304	-1.0852	-1.3133	-0.63255	1.5379	0.39094	1.8496	-0.38474	0.85571	0.40696	-0.2275	-2.087	-0.56884
8.6791	9.1866	8.7797	7.4237	7.3976	8.8751	7.2674	7.6961	9.1501	9.8175	8.0354	8.5212	8.7088	8.4105	9.4013	10.885	8.3307	8.5028	7.692	7.2349	7.1118	7.6072	9.4205	9.2432	10.311	7.1626	7.7005	8.9033	7.2779	7.9173	9.3461	8.9278	7.8177	8.5625	7.5362	8.6349	9.9857	8.3949	7.0282	8.1634	8.9319	9.0112	10.02	9.8412	10.904	8.4371	8.9142	8.5197	7.7869	8.9911
-4.596	-4.4817	-4.2931	-6.3811	-5.8946	-5.0377	-4.8956	-4.9145	-4.6242	-5.1311	-5.866	-4.8915	-4.3142	-5.243	-4.4874	-6.4022	-4.5627	-4.7973	-5.6086	-5.8395	-5.1128	-5.4847	-6.4607	-4.5893	-5.7667	-3.9709	-5.5833	-4.3963	-5.1797	-4.3205	-4.0958	-4.9308	-5.7673	-5.1381	-4.5837	-3.2635	-3.5548	-4.4925	-5.1789	-4.7138	-4.4246	-3.4332	-4.3729	-4.8849	-6.8725	-4.0951	-3.6913	-4.1282	-5.2293	-6.0817
1.9724	2.4296	1.0687	1.2341	0.57745	0.80357	-0.47094	1.6014	2.2695	1.9154	-0.16609	2.2582	1.6418	2.3807	0.3581	2.7018	-0.67553	0.53017	-0.2195	1.9344	0.071164	0.091851	1.4858	1.651	2.6406	3.1096	2.7376	1.4023	2.0741	2.1104	0.12058	0.52827	1.7278	1.7266	1.6405	-0.16537	1.4778	0.98139	0.44104	1.0356	0.84199	1.3708	0.46648	1.3832	0.39428	0.69083	0.35583	0.82373	1.3159	1.671
-3.1611	-3.1027	-2.9515	-2.5144	-3.9863	-3.4511	-2.9902	-4.5866	-3.1984	-3.8285	-3.3261	-3.0609	-4.4325	-3.2873	-3.6634	-3.998	-3.1339	-3.1039	-3.3767	-3.7848	-1.4203	-4.5991	-4.2449	-4.0868	-2.4897	-4.3781	-3.8163	-4.7126	-4.7699	-4.0207	-3.4058	-4.021	-5.5289	-3.1886	-4.4974	-4.1566	-1.8692	-3.0916	-3.428	-3.0513	-3.2209	-3.8784	-4.0439	-3.7232	-2.6307	-1.8314	-4.0268	-3.4692	-3.3832	-4.7727
1.1064	2.2653	3.0014	3.397	0.83574	2.7183	1.9789	3.2723	0.92495	2.5644	0.49792	1.9329	1.6019	1.3216	0.91311	2.2298	2.0827	1.9937	1.3226	2.59	1.3305	0.68931	1.5915	-0.50352	0.59678	1.236	2.4621	0.51085	-0.14667	0.53606	2.3267	1.6951	1.9914	2.4224	1.4981	0.63914	2.4305	2.1327	3.2605	-0.45063	1.2106	1.309	0.93078	2.4734	1.6376	2.1657	0.35241	1.7794	0.99166	1.9951
6.6246	5.6438	7.3377	7.9055	7.9164	6.4792	6.6316	7.4275	6.1084	6.3738	6.5822	6.8261	7.0416	6.298	7.148	6.8781	7.1048	5.2237	6.932	6.6544	6.5095	6.8425	6.0549	6.0964	6.0011	5.2399	5.8878	6.0482	7.9689	6.1709	5.7209	7.2161	7.2106	5.9289	6.9767	5.8508	6.0259	6.3647	8.1427	6.7581	5.8085	6.8972	5.5097	5.2558	5.9955	7.544	8.4369	7.5895	6.0457	6.2394
0.28633	-0.23814	0.29279	0.11748	-0.52209	-1.9697	-0.40658	-0.0035077	-1.1743	1.0103	-0.74313	0.31215	0.017543	-0.010142	-1.0182	-0.082359	-1.2757	0.55548	-0.099839	1.2695	-0.51119	-0.27201	-1.1099	-0.88405	-0.039307	-2.0911	0.66919	-0.94746	-1.6447	1.1852	-0.70766	-2.2822	0.54108	0.9902	-0.068905	-0.68338	1.0432	-0.10497	0.024581	0.81849	0.44753	-2.1606	-0.84431	0.29209	-1.5616	-0.017688	-0.18764	0.73139	-0.3076	-0.30603
-14.691	-16.136	-14.512	-16.044	-14.843	-14.636	-15.012	-14.47	-13.878	-14.309	-14.389	-13.657	-12.598	-15.292	-13.06	-13.95	-14.871	-15.122	-15.509	-16.181	-15.46	-14.675	-13.898	-14.842	-14.448	-14.616	-15.788	-14.468	-13.661	-16.283	-13.616	-14.688	-13.45	-13.48	-14.304	-13.485	-14.974	-15.95	-14.826	-13.203	-15.13	-15.555	-13.162	-14.264	-13.138	-13.159	-15.016	-14.572	-14.045	-15.273
-23.205	-21.727	-22.968	-22.391	-22.354	-22.857	-23.061	-21.997	-22.37	-23.633	-22.71	-21.275	-22.5	-22.631	-21.167	-21.85	-22.296	-20.683	-22.181	-22.266	-23.308	-22.88	-21.176	-20.876	-21.227	-21.915	-21.269	-22.553	-22.835	-22.799	-22.432	-23.116	-22.417	-21.242	-21.83	-19.983	-21.203	-21.264	-21.069	-22.191	-21.905	-21.664	-23.564	-24.675	-22.531	-22.3	-22.059	-22.252	-21.952	-22.976
-12.75	-11.555	-9.3453	-12.12	-11.117	-11.073	-11.654	-11.507	-11.75	-10.639	-12.827	-11.161	-11.277	-12.802	-11.802	-9.6522	-11.264	-10.435	-10.565	-11.488	-11.923	-10.924	-11.221	-11.66	-12.378	-11.984	-10.112	-10.576	-12.02	-12.025	-12.705	-12.32	-10.113	-10.036	-12.015	-9.8922	-11.357	-10.331	-10.871	-12.733	-11.07	-12.037	-10.779	-12.096	-11.734	-10.825	-11.293	-12.79	-10.379	-11.867
-13.974	-13.11	-13.49	-12.867	-13.711	-11.551	-12.152	-12.886	-12.936	-14.211	-12.762	-12.665	-13.083	-10.699	-14.022	-13.812	-13.937	-13.661	-13.28	-12.898	-12.661	-13.731	-11.765	-12.875	-13.961	-13.321	-12.482	-13.559	-12.418	-13.171	-13.488	-11.806	-13.055	-11.499	-12.96	-13.899	-14.35	-13.98	-12.998	-12.878	-12.716	-13.256	-13.947	-13.508	-13.871	-14.626	-14.606	-13.262	-12.709	-12.171
-13.445	-14.698	-12.39	-11.759	-13.431	-12.367	-12	-13.132	-13.391	-11.883	-13.958	-12.009	-11.304	-13.6	-12.408	-13.404	-13.572	-11.77	-13.574	-13.044	-11.881	-12.014	-12.374	-12.555	-12.71	-13.826	-13.644	-13.055	-14.409	-11.383	-13.477	-13.024	-12.942	-13.667	-12.911	-12.909	-12.196	-13.066	-12.555	-11.53	-13.23	-11.649	-11.767	-12.525	-12.088	-12.598	-12.481	-12.622	-13.226	-12.299
-0.34389	0.33423	1.2098	-0.23118	0.11209	-0.24495	-1.7006	-1.2569	1.9711	-1.3993	1.168	0.38075	-0.42319	-1.922	0.74565	-0.19892	1.1311	-0.67724	0.94544	-0.50807	-1.0937	0.18462	0.12674	1.9005	-1.6837	0.1525	1.0256	-2.0564	1.0646	1.013	1.4	-0.042732	-0.13183	-1.2922	-0.97436	-0.37683	-0.075315	0.11755	-0.90662	0.65153	-0.37281	0.5632	0.18753	-0.75427	0.34459	1.4867	0.53349	1.1188	-0.82865	1.7226
0.87047	-0.39243	-1.162	-0.56714	-0.021777	1.02	-1.4862	-0.55089	-0.3602	-0.3059	0.56417	1.7567	-0.26764	-0.10145	0.56359	-0.52379	1.3255	1.056	-1.7582	1.4307	-1.2866	0.32777	2.2155	-0.7236	1.1681	-0.12295	0.89996	-0.73724	-1.2988	-1.2797	0.17254	-0.04608	-0.232	0.56541	-0.70351	-0.37069	0.65293	0.62873	-0.23801	-0.3909	-1.3518	-0.66724	0.20781	1.2271	-1.0876	0.50865	1.0158	-0.5399	0.69648	-0.87783
-1.5868	-1.4813	-0.78254	-3.5663	-2.018	-2.8507	-1.4136	-3.739	-3.5235	-1.076	-1.6246	-2.7219	-3.2091	-3.1351	-1.7889	-4.4468	-1.8611	-2.009	-3.2586	-2.1837	-4.0218	-1.2201	-2.627	-3.2928	-1.289	-1.4779	-2.9382	-1.3398	-2.0648	-0.66379	-4.1919	-1.7732	-2.3153	-4.6148	-0.37274	-3.622	-3.7266	-1.4071	-4.3977	-2.099	-2.917	-3.3058	-1.7633	-0.17267	-2.1911	-1.2531	-2.5206	-3.062	-2.9342	-3.441
4.2652	4.1712	4.638	4.8188	4.4534	4.3934	4.3569	5.2263	4.7088	3.9671	4.9122	4.3659	4.0204	4.5954	3.8414	5.2902	4.5944	5.4234	5.476	3.7528	4.8402	4.5577	4.3806	3.6491	5.6313	4.625	5.3406	5.5028	5.4196	3.8169	3.8267	5.0773	3.9298	5.0514	4.1097	3.8019	3.4255	4.6318	4.8041	4.2655	5.1121	3.8323	5.2218	3.022	4.576	2.3838	4.2503	3.515	5.0349	4.4474
-7.9655	-9.7006	-9.6262	-9.2225	-8.4171	-8.8215	-8.3985	-7.9426	-9.8617	-8.8645	-8.9929	-8.077	-9.6488	-7.5614	-10.234	-9.7815	-10.407	-8.0839	-8.9734	-9.4663	-9.7963	-8.7744	-9.0672	-8.151	-10.007	-9.5906	-10.725	-8.8961	-10.268	-9.6142	-9.66	-8.5459	-8.2779	-8.7393	-8.2233	-9.041	-10.268	-9.3667	-8.4374	-8.2118	-9.189	-8.1972	-9.386	-7.2969	-9.2435	-8.9082	-8.9001	-7.743	-9.0521	-9.6206
-4.4858	-7.177	-5.8664	-6.1658	-5.8783	-6.0723	-3.4722	-4.6635	-4.6903	-6.5421	-6.4999	-6.2497	-4.2456	-3.7755	-3.9725	-5.2572	-3.2591	-5.8115	-6.0737	-5.3067	-6.5228	-5.2667	-4.4257	-3.8987	-4.0725	-6.3272	-5.3619	-5.0324	-5.0307	-6.2522	-6.1408	-4.7116	-5.829	-6.5515	-4.2958	-5.113	-5.3656	-4.1049	-5.1657	-5.2689	-5.1024	-7.5967	-4.4607	-7.0356	-6.0871	-5.5065	-5.6243	-7.1361	-5.5061	-6.746
-14.519	-14.952	-12.909	-15.145	-13.486	-13.775	-14.726	-13.003	-13.798	-14.905	-14.679	-14.916	-13.037	-15.207	-14.339	-13.825	-14.66	-13.501	-15.473	-14.861	-13.729	-14.672	-13.758	-14.274	-12.83	-16.345	-14.311	-14.456	-15.205	-14.136	-15.294	-13.266	-14.212	-15.048	-14.469	-14.743	-14.295	-14.37	-13.317	-13.149	-14.335	-15.297	-14.46	-14.297	-15.04	-11.873	-15.141	-14.49	-14.401	-12.564
-12.727	-12.979	-11.424	-12.161	-12.329	-13.506	-13.297	-13.976	-12.182	-13.105	-15.232	-9.8662	-13.633	-13.906	-12.011	-12.51	-12.602	-12.971	-12.838	-13.654	-13.397	-13.906	-12.343	-11.26	-14.694	-11.494	-11.579	-12.789	-12.658	-13.446	-11.569	-12.694	-12.359	-12.731	-12.139	-12.979	-12.808	-12.003	-14.738	-13.23	-11.719	-12.767	-12.928	-12.525	-12.404	-12.724	-12.467	-12.913	-11.962	-11.917
-1.657	-2.0843	-1.2962	-2.361	-2.4517	-3.6835	-2.4129	-2.5974	-2.0633	-2.0614	-3.3598	-1.8376	-1.0052	-2.7284	-1.6867	-3.9069	-0.55621	-2.6565	-1.7912	-2.8731	-1.6942	0.27781	-1.5597	-1.5174	-3.3067	-1.8292	-0.19452	-1.5213	-2.4322	-2.4516	-2.9134	-2.4337	-2.6369	-1.2858	-1.2805	-0.59405	-1.9125	-1.4933	-2.4595	-2.5169	-1.5092	-2.1287	-1.8176	-1.2553	-0.98697	-2.4932	-0.9772	-2.2742	-0.99173	-2.8023
-5.2448	-2.3751	-1.7122	-4.8415	-3.9661	-3.5768	-3.4064	-4.3958	-5.1372	-4.7008	-2.5105	-3.055	-4.3081	-2.286	-4.7417	-2.6421	-4.0115	-3.1159	-3.4023	-2.813	-3.9776	-3.0486	-4.1772	-3.5545	-3.0844	-3.2745	-3.2547	-5.3278	-2.0916	-4.2727	-4.9962	-4.2927	-4.5635	-3.375	-4.7217	-3.5781	-2.5544	-4.4271	-3.7456	-2.158	-4.4807	-4.0585	-3.5292	-3.6331	-5.6968	-2.9506	-4.7281	-3.5223	-4.8813	-5.1825
0.4212	-1.7934	0.6415	0.084888	0.90769	-0.19771	-0.30344	0.51177	0.88062	-0.71346	0.46812	0.092117	-1.1144	-0.4996	0.31411	-0.29395	-0.47706	-1.0617	0.93408	-0.47231	-1.0796	1.5781	-1.2148	0.83417	0.092843	0.48373	-0.56995	0.055306	1.2045	-0.35647	0.59255	-0.34278	-0.096227	1.1092	-0.053028	0.54692	0.55349	-2.6459	0.02223	0.059335	0.97887	-0.0024434	-0.11382	0.23765	-0.080336	-0.33046	-0.29395	-0.41561	-0.81131	-0.69141
-10.094	-8.7867	-9.4635	-7.0211	-9.0586	-8.1972	-8.3102	-10.154	-8.1212	-9.691	-9.0789	-10.001	-7.6536	-9.1236	-9.1569	-8.2675	-9.3356	-8.5422	-9.5074	-8.5876	-8.724	-8.1263	-9.5061	-9.7537	-8.2732	-7.5009	-8.3458	-7.7709	-9.4822	-8.381	-9.7639	-9.2656	-8.142	-8.2367	-9.2798	-8.4735	-9.6246	-10.441	-9.2318	-9.2987	-11.297	-10.093	-8.9238	-9.9576	-7.9715	-9.4168	-10.783	-7.6577	-9.4398	-8.7653
2.8427	1.3551	0.64663	1.9599	1.1154	2.1622	1.1934	1.2489	2.0847	1.4639	1.4295	2.8645	2.3176	2.0058	-0.95145	0.9983	3.87	2.44	1.814	0.95424	0.63519	1.6901	1.0445	0.66666	1.74	1.2754	0.71273	1.1223	0.9158	2.2467	2.4782	0.76192	2.1828	3.0163	0.73585	0.60892	0.85538	1.4976	2.4395	0.8806	0.68586	2.1597	1.3422	-0.015251	1.5394	0.63105	1.9952	1.8071	-0.25439	1.7081
-13.781	-11.957	-13.665	-11.787	-11.924	-12.982	-13.014	-12.334	-13.346	-13.177	-13.516	-12.968	-11.105	-13.404	-13.89	-10.329	-13.151	-12.787	-12.419	-11.703	-13.239	-12.228	-12.945	-12.831	-12.995	-13.257	-13.424	-13.828	-13.254	-13.365	-13.998	-13.267	-11.851	-11.504	-12.182	-12.706	-12.436	-13.21	-12.308	-13.18	-12.564	-13.96	-12.517	-13.893	-12.422	-12.39	-12.02	-13.957	-13.057	-13.395
-22.206	-23.584	-22.035	-21.587	-22.3	-22.442	-22.78	-22.371	-22.872	-23.276	-22.73	-21.26	-21.719	-23.314	-20.7	-21.864	-21.966	-22.525	-23.432	-23.114	-21.501	-21.507	-21.725	-23.056	-20.895	-21.864	-22.82	-21.558	-23.828	-22.357	-22.328	-22.269	-22.298	-22.65	-21.909	-22.943	-22.488	-21.716	-21.471	-21.122	-23.241	-20.67	-23.587	-21.187	-21.166	-21.609	-22.481	-20.992	-22.826	-22.1
-10.706	-10.252	-9.7185	-10.3	-10.699	-11.837	-10.924	-11.186	-10.157	-10.362	-9.6482	-10.126	-10.455	-11.956	-11.061	-9.7689	-11.276	-9.9677	-10.296	-9.7915	-12.8	-11.121	-11.143	-10.921	-12.542	-12.643	-11.597	-10.312	-10.393	-10.255	-10.503	-10.271	-10.124	-10.039	-9.8584	-11.85	-9.9846	-10.891	-10.849	-10.198	-10.762	-12.023	-11.286	-10.194	-12.03	-10.911	-10.606	-10.698	-11.862	-9.7231
1.62	0.45721	1.5184	1.4917	0.87463	0.72913	1.8002	0.65824	1.6925	1.628	0.87793	0.12832	0.31862	0.32867	1.0612	2.0794	2.8236	1.2706	0.98048	1.7836	0.91774	1.8886	-0.63542	0.7115	-0.87629	-0.20421	1.7441	1.4656	0.62335	1.8247	-0.43718	-0.3335	2.2034	-0.48714	1.1671	0.88715	2.0121	-1.1765	0.48398	2.6047	1.5551	1.6657	1.8317	0.23315	1.8047	2.04	2.0402	1.5588	0.14507	1.2157
-11.708	-12.981	-12.001	-13.804	-11.902	-12.274	-12.434	-12.322	-12.683	-13.537	-11.66	-13.261	-13.322	-12.726	-12.351	-12.836	-12.288	-14.032	-13.594	-11.9	-13.003	-12.476	-13.486	-12.205	-14.905	-12.403	-11.78	-13.318	-13.783	-12.08	-13.27	-13.686	-12.13	-13.845	-13.84	-12.045	-12.534	-13.526	-12.644	-13.539	-13.301	-12.927	-11.284	-13.666	-12.23	-14.627	-14.878	-12.873	-13.921	-12.414
2.8586	3.4682	2.4706	1.7688	3.8708	4.395	2.3774	4.2027	2.8907	1.7159	3.2261	2.2345	4.4487	3.9534	3.1893	2.9243	2.732	2.8763	2.3948	3.0136	3.5475	2.1401	2.8713	2.8417	2.1239	2.0338	2.6752	3.1573	3.3574	3.4151	2.4281	2.7425	3.6108	3.1698	2.6491	3.7784	2.4521	3.7382	1.6002	4.1155	3.6849	2.6252	2.7827	2.6978	3.3945	3.8272	3.7306	3.3576	3.6633	4.4196
-0.4971	-0.19102	-1.9484	0.10342	-0.91674	-0.9554	1.2173	-0.74586	0.73786	0.69733	0.38463	-1.0663	1.2974	-1.6474	-0.52926	0.21068	0.20415	0.47673	-1.1236	0.41989	-0.41498	0.54241	-1.0212	-0.62506	-1.1112	-0.31918	1.3222	-0.7968	-0.03012	0.73885	-0.40712	0.95525	-1.251	-0.10638	1.4313	-1.2305	-1.3687	0.05021	-1.2379	0.0027323	0.14225	0.6708	-0.13438	0.28348	-0.09487	0.27034	-0.41769	0.1749	1.7007	0.51255
7.3466	8.0982	8.7553	7.9203	7.3027	8.4141	7.9863	8.2014	7.9426	8.2794	8.0523	8.727	7.1692	7.5739	7.7833	8.8551	7.9878	8.8106	8.0856	8.6236	7.0235	8.2315	7.4122	7.5809	8.7892	8.0912	8.7658	9.2267	6.6293	8.4679	7.4443	7.8896	8.6609	8.7835	7.7333	7.3364	8.5464	8.4502	7.5843	8.1335	9.3002	7.4335	8.4408	7.595	6.968	8.4634	7.75	9.1926	8.7634	8.2834
-13.391	-12.678	-11.447	-11.178	-12.781	-12.153	-11.893	-12.646	-13.126	-13.283	-12.165	-11.464	-13.454	-13.226	-13.191	-12.03	-13.609	-12.427	-12.909	-13.235	-13.575	-12.67	-12.423	-12.668	-13.36	-13.775	-11.764	-13.04	-11.795	-12.389	-11.571	-13.09	-13.21	-13.464	-12.616	-12.872	-12.793	-13.332	-13.287	-13.221	-12.039	-11.075	-13.649	-12.566	-12.749	-13.463	-12.903	-12.322	-14.109	-12.81
2.7805	1.6002	1.0716	1.8286	0.5721	2.5439	2.0797	-0.0054103	1.9785	2.5451	1.2934	2.2779	0.53475	2.2997	0.915	1.2207	1.4999	2.6539	2.4256	1.4171	0.68184	2.9106	2.4948	0.92505	0.37032	2.1472	2.1935	1.4302	0.55936	1.193	1.1696	0.5232	1.5348	2.488	1.5655	1.9056	0.98079	1.4206	5.1857	0.2797	1.8949	1.9841	1.3027	2.9733	1.8876	1.7466	2.2056	3.5597	1.047	1.6426
8.0632	7.7388	8.4521	7.951	8.7916	9.1097	9.3863	9.4396	9.5307	10.028	8.8463	7.5917	6.7263	8.4402	8.0797	9.5509	9.3974	8.1152	9.3049	9.1634	9.1645	8.314	7.7171	8.9029	11.154	8.157	7.553	8.8393	7.7307	8.4942	8.0436	8.8534	9.1074	8.8286	7.1558	8.7164	9.5485	9.2537	9.2357	7.6473	9.3286	8.6043	6.6627	8.6415	7.7878	8.5065	8.4329	9.5665	9.7783	9.6293
0.2815	0.40424	1.0925	1.0208	-0.52322	-0.25759	0.28773	0.3082	0.6404	-0.21417	-1.005	0.8017	1.014	0.74463	0.49872	-1.1581	-0.46898	-0.025498	-1.0921	0.89072	-0.22778	0.44313	1.584	0.40233	-0.88434	0.57925	-0.63572	-1.0106	-1.5647	-0.47508	0.29048	-0.25816	1.2457	-0.96014	0.064407	0.52581	0.13323	-0.4372	-0.87708	0.34975	-0.128	-0.97509	-0.45013	-1.2735	-0.81037	0.22883	-1.5166	-0.78291	-1.2657	-0.88014
-10.136	-8.9422	-9.9344	-10.228	-9.911	-9.6021	-8.7223	-9.4067	-10.018	-7.9452	-10.011	-9.2885	-8.8577	-9.5872	-8.3393	-8.9417	-9.4783	-10.006	-7.5987	-8.8201	-7.6847	-9.0893	-9.0871	-11.805	-8.6256	-10.642	-9.32	-9.7122	-10.788	-8.8974	-9.6118	-10.548	-10.538	-9.5978	-9.2998	-7.8146	-8.7551	-9.4308	-10.222	-8.1619	-8.9182	-10.829	-9.7824	-10.578	-10.741	-8.61	-10.807	-8.5592	-10.007	-9.4535
0.89661	1.5214	1.4518	2.1603	0.23983	1.4747	1.4499	0.70981	1.8116	0.44638	1.3957	2.1516	0.80064	0.75887	0.88929	0.71373	1.3859	0.531	1.1738	0.89828	0.11053	1.928	1.1694	1.4438	1.5216	1.1151	0.42136	0.94901	-0.4546	1.6509	-0.34577	1.3897	0.043492	1.6467	1.2394	-0.11483	-0.36212	-0.15282	1.5321	1.372	1.7685	1.4989	1.3123	1.4967	0.73973	0.65876	1.3577	1.6028	-0.010451	1.084
-12.253	-11.774	-11.062	-11.362	-11.674	-10.985	-11.009	-12.079	-12.806	-11.088	-11.829	-11.469	-11.6	-10.914	-12.186	-11.146	-11.812	-11.817	-11.122	-12.44	-10.857	-11.773	-11.738	-10.381	-13.137	-11.403	-11.846	-10.882	-11.772	-10.916	-11.406	-11.498	-12.066	-10.687	-11.093	-11.187	-11.85	-10.939	-10.866	-10.841	-11.007	-11.101	-10.681	-11.272	-11.564	-12.056	-10.598	-12.005	-11.138	-10.434
-8.6801	-9.8949	-9.187	-8.4771	-8.4832	-10.772	-10.458	-10.003	-10.732	-9.8178	-10.61	-9.9251	-10.311	-10.098	-9.7778	-10.781	-10.513	-9.5881	-9.1703	-8.9499	-8.6442	-8.4387	-10.709	-10.185	-11.737	-10.653	-9.7548	-10.35	-9.1499	-11.259	-11.03	-8.8706	-9.2597	-9.1573	-11.153	-9.1834	-9.3473	-9.1845	-9.9156	-9.7915	-8.9457	-10.376	-11.221	-8.9214	-9.288	-9.8738	-10.958	-10.442	-9.5057	-10.696
-10.11	-8.8007	-9.1411	-9.1782	-9.9962	-8.9052	-8.6719	-7.8997	-10.602	-8.9106	-9.5284	-10.108	-10.054	-8.474	-9.0451	-8.8211	-9.0498	-9.2436	-9.2846	-9.1661	-10.487	-9.8423	-10.425	-8.9973	-10.232	-10.34	-10.738	-7.084	-9.1358	-9.1823	-9.7782	-9.0649	-8.9953	-7.9969	-8.179	-9.7286	-9.7124	-9.3961	-10.697	-10.179	-9.1391	-10.157	-10.967	-7.6729	-9.4925	-9.3861	-10.764	-9.5078	-9.1392	-10.065
-13.559	-12.24	-14.595	-12.917	-13.724	-13.324	-11.993	-13.639	-14.115	-13.31	-12.774	-11.335	-12.275	-11.896	-11.722	-13.832	-14.107	-12.595	-11.109	-14.198	-13.335	-13.495	-13.811	-13.429	-12.585	-11.544	-12.731	-12.658	-12.564	-10.719	-11.276	-12.03	-11.767	-12.138	-12.611	-12.865	-12.128	-10.857	-12.351	-12.607	-13.239	-13.308	-12.49	-14.353	-13.009	-11.427	-10.705	-13.358	-12.891	-11.985
5.4838	5.4795	5.3512	5.0562	5.3437	4.4232	6.1481	4.9907	6.7693	5.8107	4.5941	4.6551	3.7068	5.725	4.2149	4.4763	2.6827	4.2933	7.0335	4.5233	4.7519	4.5204	4.0413	6.5172	5.3876	4.3115	5.0107	5.4349	3.3362	5.05	5.4892	4.5685	4.3106	4.1102	6.2989	5.5941	5.946	5.2074	4.3234	4.1278	3.8753	3.9905	6.2284	4.6639	4.6492	4.3307	5.4937	6.0645	6.0781	4.5123
-0.19225	-0.36223	0.060308	0.31112	-0.15419	0.62655	-0.62277	-0.37912	0.63183	-0.82552	0.46935	-0.17599	-0.9216	-1.0621	-0.30573	0.16257	-0.35708	-0.74355	-0.79327	-0.79895	-1.0113	0.14092	-0.89822	1.0819	-0.32929	0.31342	-0.59695	0.38033	-0.83616	-0.046129	0.71595	0.34394	0.72031	1.5264	0.53492	1.0297	-0.61308	-1.891	0.20213	0.044386	0.57184	0.54081	0.11701	0.35582	0.87919	-0.36319	0.48433	-0.95005	0.15958	-1.4201
2.6557	2.306	2.3852	1.9676	1.0811	1.9249	2.3076	1.9253	1.1816	-0.79847	0.30698	3.9116	1.4619	1.3219	2.7057	3.6692	0.9806	2.4	1.6607	1.1237	1.3579	3.4132	2.1786	1.8554	0.30856	1.0238	1.656	0.95242	0.6477	2.0403	3.7654	0.72276	3.001	1.4972	1.657	1.5497	0.52301	0.91612	0.88846	1.3159	2.1748	2.9728	0.97579	1.443	1.545	1.4184	1.4704	3.0009	2.8391	1.4283
-12.922	-10.577	-12.5	-10.936	-10.985	-11.025	-9.8877	-11.47	-12.29	-11.727	-10.861	-12.482	-11.901	-11.55	-12.718	-12.326	-11.87	-12.325	-10.491	-11.844	-11.369	-10.922	-11.944	-11.137	-11.135	-11.185	-10.875	-11.419	-12.562	-12.521	-11.615	-10.361	-11.744	-12.092	-11.872	-11.265	-10.454	-10.509	-11.508	-12.264	-10.801	-10.408	-13.273	-11.321	-12.786	-13.075	-10.355	-13.841	-9.0115	-12.427
-11.972	-11.544	-11.309	-10.752	-10.463	-12.378	-10.215	-12.557	-11.807	-10.094	-11.424	-11.238	-9.438	-11.384	-10.694	-10.954	-11.76	-12.269	-11.873	-9.6904	-11.563	-11.126	-10.267	-11.357	-11.707	-12.228	-11.807	-11.542	-10.281	-12.357	-11.599	-12.198	-12.269	-11.755	-10.208	-10.226	-11.383	-11.732	-11.524	-11.787	-13.878	-11.124	-12.19	-10.243	-10.676	-10.737	-11.887	-12.432	-11.007	-11.45
5.5964	7.6021	6.3354	7.1914	5.6561	7.4699	7.5318	7.638	7.132	6.5483	7.8059	6.5463	7.1196	7.2003	6.2616	7.4216	5.2402	5.4333	7.3919	7.4502	5.7556	5.4365	5.2085	6.2091	6.2745	6.7342	7.9676	7.4278	7.7621	7.816	7.4266	8.4871	6.1006	6.2879	5.2622	7.4277	6.6803	7.9895	6.4448	7.7171	6.6573	6.0402	6.9592	6.5826	6.2851	6.7155	7.5391	6.5391	6.5068	6.9184
-6.6411	-3.3279	-4.9583	-4.5182	-4.6075	-5.1384	-5.1724	-4.3155	-6.0871	-5.1322	-4.6355	-4.4725	-4.2797	-5.7232	-5.4288	-5.0745	-4.5426	-5.2186	-6.6023	-4.3772	-4.4187	-5.195	-4.5815	-4.7363	-4.7536	-5.1313	-4.0585	-6.1327	-5.7504	-4.8781	-4.8142	-4.2836	-5.7151	-3.9148	-5.8555	-5.5459	-4.8475	-5.955	-4.936	-4.4918	-5.5876	-5.5869	-4.0534	-7.2224	-3.5122	-5.2354	-4.2071	-4.9555	-6.0452	-4.02
2.9701	3.6887	2.6713	0.88505	1.1663	0.26719	0.85258	1.2234	1.9109	3.6614	1.626	2.7228	-0.21719	1.1458	3.257	0.35185	-0.066731	2.2674	2.4984	0.97223	2.3049	2.4632	1.748	3.0677	2.5431	1.1966	1.2932	1.3242	0.14429	1.8794	2.1485	2.0341	3.0315	0.8696	-0.043353	1.527	0.52289	1.6988	1.3646	1.8778	0.73706	1.8051	1.7121	2.8849	2.4443	1.0897	1.2957	2.3885	3.3462	2.115
5.5033	5.0442	5.6374	5.1011	5.3197	4.4822	6.7603	4.6241	6.0323	3.7018	6.0005	5.6364	4.6561	4.4677	5.0286	4.4912	5.1696	5.9799	3.8236	4.3319	5.6063	4.7958	5.2546	5.7651	3.1201	2.6119	5.2276	4.2789	5.3353	4.7113	4.6129	6.0347	4.733	6.6537	5.8433	5.4981	5.0701	5.3199	6.2644	3.7712	4.9297	3.9269	4.107	4.4203	5.8373	4.7983	4.3645	4.8186	4.6754	4.7195
-3.3198	-0.16186	-1.3684	-1.9179	-3.8572	-4.6012	-2.1003	-3.8258	-2.6226	-3.098	-2.084	-3.2461	-3.1248	-3.1867	-2.3605	-2.7445	-2.3866	-3.5133	-1.7367	-2.6276	-2.384	-3.4464	-3.7741	-3.2439	-1.0135	-1.7812	-2.2548	-2.041	-2.7839	-3.3559	-2.6803	-1.708	-3.7619	-3.4381	-3.7527	-2.8755	-3.3397	-2.5937	-2.181	-2.6894	-2.8596	-3.2625	-2.7152	-2.6648	-3.3807	-2.2611	-3.1968	-3.5157	-3.9207	-3.0176
-6.2239	-5.1852	-5.1129	-5.0409	-4.9523	-4.5396	-5.5946	-5.1505	-3.4868	-4.4873	-3.9342	-4.7165	-4.8864	-3.7595	-5.0893	-5.1955	-5.3436	-4.4623	-5.0945	-4.6596	-3.4701	-4.9895	-3.7611	-2.4624	-4.6168	-3.3438	-4.7416	-3.0474	-4.0968	-3.9853	-3.0162	-5.5753	-5.4389	-4.9645	-5.9897	-4.7233	-5.1838	-3.7292	-4.0296	-4.0264	-4.8831	-3.8896	-5.3739	-5.1202	-5.2031	-4.7161	-4.7314	-3.7603	-4.8819	-4.2516
-5.1448	-3.6352	-5.8421	-5.2537	-4.7925	-5.4749	-5.3026	-6.1674	-4.4679	-6.8527	-5.6212	-5.0678	-6.5454	-4.8566	-6.3549	-4.0676	-5.1736	-7.1198	-7.1814	-4.4344	-5.2876	-5.754	-4.3526	-4.7658	-5.6849	-4.0829	-4.7309	-6.5628	-6.6618	-7.167	-4.618	-6.2764	-6.4102	-3.7037	-6.1314	-5.4111	-5.2115	-5.0018	-4.3539	-4.8104	-4.4896	-4.2585	-4.2992	-4.2892	-4.366	-5.4243	-4.5369	-5.374	-4.5475	-5.5603
-9.3318	-9.062	-8.7307	-10.057	-8.7225	-9.232	-7.8587	-11.815	-8.8459	-8.064	-7.6387	-9.4823	-9.0223	-9.9664	-9.1362	-7.7593	-9.7475	-8.5256	-8.1453	-8.8598	-9.2261	-11.938	-8.5072	-8.6528	-9.4833	-8.8941	-10.33	-8.6179	-9.498	-8.8873	-9.0006	-10.601	-10.542	-9.4829	-10.39	-9.5951	-8.888	-10.888	-8.4226	-8.3361	-9.308	-10.642	-8.7931	-8.5406	-9.1033	-7.3485	-8.072	-9.8086	-9.1367	-9.7508
2.5856	3.7445	2.309	3.8642	3.4615	3.8777	2.3825	2.8939	3.1397	2.5099	1.7978	2.7871	3.5154	3.0697	1.9947	2.0286	2.9342	2.2358	2.093	1.6626	3.7069	1.6113	1.4366	2.3972	1.4451	2.6805	4.6923	2.9063	1.6543	3.133	2.6661	1.788	3.8537	2.3985	1.7637	4.1123	3.2336	3.7581	2.2146	2.0184	2.5346	4.2342	3.9103	2.4388	3.8595	1.1102	4.0565	2.7947	2.3719	3.3432
-2.0237	-4.8159	-2.2802	-1.4884	-2.1354	-2.7548	-3.009	-1.9595	-3.172	-3.199	-2.2013	-3.0563	-2.7627	-2.5845	-2.219	-2.2425	-4.4764	-1.5814	-2.7874	-2.0385	-1.5922	-2.8275	-3.2776	-3.46	-1.6403	-2.2385	-4.3492	-1.1504	-2.3613	-3.2667	-3.2131	-3.1536	-0.73248	-2.9658	-0.84229	-2.8936	-1.1057	-4.4266	-2.856	-2.6103	-2.1079	-2.19	-2.7233	-2.3842	-3.8805	-2.7735	-3.0595	-2.7204	-1.8879	-2.1327
-2.1099	-1.5179	-2.7192	-1.024	-1.0141	-1.5874	-1.7307	-1.8257	-0.88462	-0.5461	-0.70746	-0.88543	-1.5777	-1.3946	-2.0454	-1.4601	-1.9539	-1.0274	-0.17957	-0.85982	-1.8158	-2.9482	-1.7989	-2.2011	-4.1341	-1.6956	-0.25768	-1.6211	-1.6578	-0.6204	-1.2072	-2.4144	-2.7891	-3.6229	-1.9841	-2.4953	-0.63861	-1.715	-1.8969	-1.4582	-2.3049	-1.4827	-1.4173	-2.3157	0.046655	-1.4307	-1.5328	-1.7492	-1.5666	-0.84362
1.5396	2.4347	2.1013	1.1842	1.8949	0.99505	2.4874	0.59242	2.6121	1.5226	2.13	3.1422	1.6719	2.0443	3.5976	2.697	1.8619	0.70325	2.7232	1.0487	0.24407	0.34613	0.94003	1.8072	0.98557	0.88366	0.71529	1.2277	1.9997	1.8253	1.7202	1.036	2.7084	0.55221	1.2646	-0.42593	1.4437	2.4545	3.8004	2.633	2.2163	1.5632	0.48862	2.422	2.2737	2.6275	2.6308	1.9317	2.7097	1.6384
-25.167	-23.566	-23.743	-20.643	-21.258	-23.848	-22.61	-22.26	-21.871	-21.09	-21.412	-21.768	-22.846	-21.158	-21.783	-22.258	-22.42	-22.387	-22.154	-22.729	-21.203	-22.212	-22.359	-22.16	-22.398	-23.325	-21.621	-22.375	-21.285	-21.574	-20.43	-21.413	-22.005	-20.935	-21.164	-23.751	-20.892	-22.127	-22.596	-23.413	-24.066	-22.326	-22.321	-22.064	-20.418	-22.829	-23.103	-23.522	-22.237	-22.318
-3.9482	-3.9701	-4.2948	-3.574	-2.4148	-3.0625	-2.5443	-4.5294	-4.3856	-3.7526	-3.8085	-3.4283	-3.8885	-3.5669	-2.7179	-3.2825	-3.6531	-4.3342	-3.6997	-3.6045	-2.5891	-2.8322	-4.4988	-4.1903	-5.5839	-3.909	-4.5291	-5.4024	-3.621	-4.5397	-4.45	-3.5987	-3.5635	-3.8708	-3.9962	-4.3848	-3.2666	-2.4352	-3.8835	-5.1062	-4.6253	-2.7105	-2.0181	-2.9148	-3.7076	-2.9914	-2.8003	-4.7296	-2.4412	-4.1085
-10.674	-10.068	-9.2171	-8.9534	-10.931	-10.644	-10.878	-9.9748	-10.18	-12.074	-10.877	-11.119	-11.048	-10.584	-12.079	-11.586	-10.171	-10.032	-10.398	-10.94	-10.513	-10.939	-12.412	-10.917	-11.282	-10.549	-10.436	-11.402	-10.514	-10.406	-11.275	-11.124	-10.813	-10.042	-11.649	-10.614	-10.966	-10.71	-10.653	-11.743	-10.528	-11.101	-11.18	-10.738	-11.628	-10.707	-9.8993	-12.05	-10.511	-10.522
-22.465	-21.827	-21.586	-21.5	-21.436	-22.913	-23.374	-22.236	-22.956	-22.945	-22.255	-21.449	-22.295	-20.791	-21.581	-21.669	-22.543	-21.777	-22.864	-22.804	-21.988	-21.747	-22.26	-21.028	-22.365	-23.531	-22.991	-21.561	-24.029	-22.262	-22.42	-21.615	-22.594	-21.76	-21.754	-22.324	-22.001	-22.346	-23.199	-21.807	-22.675	-21.703	-21.693	-21.457	-21.822	-21.721	-23.824	-21.726	-21.452	-22.521
-12.781	-11.52	-10.436	-11.402	-9.9715	-11.132	-11.753	-11.619	-11.251	-11.547	-10.931	-10.881	-13.209	-11.648	-10.318	-10.337	-10.698	-11.508	-10.684	-12.604	-11.84	-11.525	-11.361	-10.601	-9.8699	-12.098	-11.948	-10.797	-11.116	-11.882	-11.938	-11.659	-13.3	-11.211	-8.0734	-12.319	-11.481	-11.647	-13.247	-11.631	-9.2862	-10.954	-11.236	-11.469	-10.663	-12.239	-12.058	-11.021	-10.606	-12.235
-11.641	-13.625	-12.994	-12.523	-12.08	-12.923	-12.551	-13.132	-13.159	-12.511	-12.575	-13.238	-11.443	-12.68	-14.12	-12.575	-13.31	-14.568	-13.782	-12.717	-12.404	-14.67	-11.919	-13.724	-12.604	-13.163	-13.133	-12.919	-13.504	-13.398	-13.251	-14.211	-13.647	-13.176	-12.927	-14.236	-14.166	-13.189	-11.948	-13.979	-10.918	-12.856	-14.1	-13.465	-14.241	-12.189	-13.063	-13.527	-14.132	-12.101
-15.001	-13.761	-15.459	-14.791	-16.437	-14.975	-13.864	-15.885	-14.068	-14.097	-14.979	-13.464	-13.83	-13.766	-14.58	-14.391	-14.642	-12.828	-14.087	-14.373	-14.44	-13.874	-14.832	-15.47	-15.12	-14.708	-13.236	-13.105	-14.02	-14.268	-14.227	-12.972	-14.109	-14.323	-14.58	-15.806	-14.551	-13.856	-15.845	-12.799	-15.544	-15.233	-14.622	-16.86	-13.995	-13.78	-16.811	-14.541	-13.321	-15.427
6.3583	6.6144	5.9951	4.8532	6.5396	8.4441	6.6014	6.1535	5.7774	6.7459	8.1925	5.8047	4.6032	6.2477	6.6587	5.7182	5.724	6.8471	7.3936	7.0335	6.5711	6.2249	6.7476	6.8741	6.47	7.2692	6.6253	7.1171	6.7891	8.2251	7.078	7.4955	6.2872	5.3071	6.5163	6.5657	5.8339	6.3057	6.9212	8.3723	5.5841	5.9595	8.1146	6.2285	7.8062	6.0624	8.1611	7.5322	8.1198	5.1558
-0.31979	-0.78274	-1.2052	0.073652	-0.36863	0.49517	-1.0262	-0.79332	-0.15059	-1.6973	0.011116	-2.2149	-1.3816	-0.29224	-0.23213	-0.59585	-0.98208	-0.90561	-1.1487	-1.2316	-0.25419	0.29176	0.30331	0.6548	0.48524	-1.3088	0.073638	0.47906	-0.5476	-1.3324	-2.0621	-0.20391	-0.2017	-0.27288	-0.51439	0.46663	0.31046	-1.7809	-1.2478	-2.2487	-3.0685	-0.26374	-0.1283	-0.23361	-0.93783	0.0025305	-0.095211	-0.3168	-0.80053	-0.94423
-13.526	-12.764	-13.996	-13.129	-13.824	-11.999	-13.614	-13.289	-13.463	-15.182	-13.866	-13.631	-15.068	-14.898	-14.664	-13.676	-12.528	-14.856	-12.487	-14.278	-14.252	-14.048	-14.501	-15.205	-13.2	-14.162	-13.065	-14.377	-14.504	-13.213	-14.399	-13.972	-12.164	-14.78	-13.369	-12.514	-14.271	-12.995	-14.084	-13.623	-13.13	-14.11	-13.684	-12.432	-13.183	-12.753	-15.152	-14.247	-13.934	-13.621
-2.0162	-0.63978	0.089132	-1.7816	-1.0507	-0.548	-0.28798	-0.83978	-2.2412	-2.2016	-3.2305	0.80236	-1.8476	-1.4878	-0.69615	-1.1157	0.42336	-0.2186	-1.5049	1.1868	-0.18286	-1.4908	-0.67579	-0.050479	0.016555	-0.40841	-2.3541	-0.53127	-1.0972	-2.4548	-0.14753	-1.077	-2.1002	0.023196	-1.8846	-1.3345	-0.42475	-0.61988	-1.8475	0.37044	-0.2676	-1.6598	-0.60057	-1.7208	0.045694	0.24297	-1.5822	-2.7623	-2.3062	-0.22894
3.7635	5.1744	1.9388	5.2691	6.8361	3.6859	6.0692	4.9723	4.7945	5.6922	4.1872	4.8538	5.3011	4.8374	5.7052	4.0644	5.1798	4.4896	6.876	4.9936	5.7347	5.6621	4.8381	4.8036	3.8489	6.0253	4.1678	6.0704	5.3497	3.6822	5.1599	6.293	4.991	5.385	3.901	5.1229	4.7955	4.5502	5.7844	4.8673	2.8086	5.2749	4.6326	5.0775	4.2108	5.1857	4.7146	5.1203	4.746	6.3786
-11.262	-10.675	-11.84	-13.121	-11.879	-10.882	-13.333	-10.334	-11.034	-12.077	-11.13	-11.764	-11.819	-12.65	-11.336	-12.235	-9.9805	-10.313	-10.903	-12.066	-12.2	-11.772	-11.706	-11.897	-11.368	-11.694	-11.079	-11.542	-10.882	-11.229	-12.26	-11.778	-11.577	-11.102	-9.0826	-12.116	-12.673	-12.876	-11.876	-12.117	-11.301	-12.067	-11.899	-11.705	-9.955	-11.472	-12.25	-11.99	-11.844	-10.923
0.41977	1.2043	0.35461	0.27268	0.21602	0.49714	-0.27723	1.6794	2.6292	1.0604	-0.23116	0.15114	-1.2082	0.91304	-1.1696	0.74109	-1.0248	0.14164	0.80506	0.87998	0.00018494	1.6106	0.49772	-1.2677	1.2135	0.77186	0.53348	1.1115	1.0041	-0.26656	1.101	1.0488	-0.54579	2.6752	0.47422	0.63615	0.26063	-1.434	0.30265	0.29234	-0.69399	0.060877	1.2741	1.4091	1.1554	-0.12253	0.083557	0.74988	1.548	2.5176
-3.4582	-2.4124	-2.0997	-1.7907	-2.9104	-3.4479	-3.1184	-3.4954	-3.255	-4.4795	-2.6155	-2.5836	-3.2066	-3.4217	-0.22978	-1.2529	-3.3799	-2.7842	-3.8877	-2.4026	-3.2809	-2.3828	-1.7677	-1.2657	-3.7186	-2.5358	-4.9003	-3.5132	-1.971	-3.4488	-2.6695	-2.0548	-5.1283	-4.2737	-3.3535	-2.3818	-2.4864	-2.5471	-2.2166	-3.6917	-3.2131	-2.5281	-1.6863	-3.3479	-3.4511	-2.8622	-2.8657	-2.0634	-3.3497	-2.98
-6.1098	-4.6187	-6.0644	-5.476	-5.3054	-4.163	-5.1376	-3.8869	-5.7234	-4.8836	-4.256	-4.0849	-4.2269	-5.6637	-3.5997	-5.6047	-4.5756	-3.7679	-3.6135	-6.6697	-5.0013	-5.0891	-5.559	-4.9045	-6.4651	-5.4747	-5.8033	-6.4928	-3.9482	-4.6	-5.0213	-5.394	-4.5913	-2.8483	-4.7216	-7.2982	-5.4726	-4.7084	-4.3638	-5.3892	-4.6084	-4.2463	-5.2578	-4.6268	-4.2924	-4.5154	-5.22	-4.7023	-5.8815	-5.992
-8.8722	-6.7518	-7.186	-9.7312	-7.1125	-5.0353	-7.765	-6.7783	-7.2866	-7.3853	-9.9633	-6.8818	-6.9353	-7.2189	-7.3091	-8.0677	-9.0119	-6.103	-7.5432	-6.8721	-9.6147	-8.6132	-7.9365	-7.6326	-6.3113	-8.3797	-10.166	-9.5299	-6.9688	-7.8792	-6.6062	-6.3579	-8.8306	-6.9478	-8.1132	-8.4104	-8.3771	-7.8366	-7.5287	-7.9582	-7.5673	-5.9394	-6.0707	-7.1045	-8.2884	-7.6224	-7.8521	-7.061	-9.2482	-6.9892
-3.4049	-2.5829	-1.0239	-0.32896	-0.40693	-2.0663	-2.7336	-2.1654	-3.3314	-2.622	-2.8548	-2.7009	-2.4769	-1.1923	-1.5885	-3.8703	-1.851	-2.3496	-4.9956	-3.8402	-2.8286	-3.229	-2.7746	-2.0125	-1.5147	-1.9942	-2.4291	-4.928	-3.0251	-4.1033	-3.5381	-2.4144	-2.2442	-3.0914	-3.1576	-1.7476	-3.7559	-1.7825	-0.94773	-2.5372	-3.871	-3.3785	-2.2201	-2.8318	-2.7751	-3.0192	-2.3661	-1.5915	-1.4812	-3.1705
-10.78	-10.461	-10.155	-10.531	-9.2288	-10.69	-11.702	-9.3207	-11.029	-10.236	-9.6607	-11.295	-11.054	-10.275	-12.919	-11.023	-10.227	-9.6651	-10.004	-10.931	-11.507	-10.617	-10.459	-12.287	-10.325	-10.36	-10.533	-10.864	-11.533	-12.557	-11.428	-10.284	-10.905	-10.899	-9.9702	-10.246	-10.576	-11.419	-11.46	-10.775	-10.145	-10.089	-9.3466	-10.228	-10.733	-8.8343	-10.721	-10.063	-11.645	-9.6579
2.7415	0.69562	2.1691	0.89574	2.4571	2.0474	1.8508	1.4369	1.6501	1.1114	1.4203	2.4951	3.156	3.4258	2.8307	2.9821	1.9407	1.7487	1.9354	2.7517	1.4874	1.8164	1.6712	2.023	0.63684	0.87639	1.3052	0.54412	1.0119	-0.072844	1.2255	0.011343	2.4685	1.8969	0.73147	0.73346	0.22931	1.5848	0.41649	2.0782	1.947	2.2921	2.2841	2.3998	0.26603	0.68751	2.2409	2.4416	2.3973	0.89315
-11.121	-12.075	-12.364	-13.515	-11.294	-12.011	-12.004	-11.559	-12.617	-12.794	-12.618	-12.812	-11.48	-10.537	-11.401	-10.644	-11.896	-11.696	-13.429	-11.732	-11.015	-12.379	-11.524	-12.999	-11.556	-12.337	-12.65	-10.805	-11.508	-12.536	-12.867	-10.736	-9.7547	-11.721	-11.87	-11.872	-12.869	-12.385	-12.416	-9.5208	-12.714	-11.376	-11.998	-11.816	-11.751	-12.92	-11.229	-11.457	-11.324	-12.051
-10.953	-10.723	-11.402	-10.473	-9.8688	-11.982	-12.524	-12.876	-10.263	-11.161	-11.893	-11.772	-10.253	-10.874	-12.797	-11.543	-10.847	-11.147	-12.372	-10.889	-12.118	-11.446	-11.245	-11.046	-11.823	-11.3	-12.079	-12.292	-11.615	-12.01	-11.08	-10.773	-10.787	-12.192	-11.644	-11.527	-10.301	-13.043	-11.455	-11.318	-12.754	-11.691	-11.619	-12.283	-12.633	-12.293	-10.799	-11.276	-11.441	-11.887
-21.896	-23.798	-20.708	-24.104	-21.836	-22.492	-21.43	-22.835	-24.199	-22.282	-23.133	-20.468	-22.494	-21.671	-21.72	-21.221	-22.335	-21.355	-21.18	-23.275	-23.355	-21.978	-21.687	-22.817	-22.264	-21.481	-23.172	-22.41	-22.641	-22.674	-23.453	-21.998	-21.68	-20.197	-22.937	-21.993	-21.594	-22.717	-22.417	-21.52	-24.43	-23.675	-22.118	-23.699	-23.226	-23.125	-23.055	-23.188	-22.979	-23.065
-6.9322	-6.2586	-7.4908	-6.0645	-6.1983	-7.0466	-6.421	-5.8738	-6.7458	-4.6097	-7.0892	-6.1408	-7.3499	-6.5199	-6.3312	-6.8904	-7.4874	-8.301	-6.1788	-6.8965	-6.9171	-6.2595	-7.61	-5.5481	-6.5888	-5.9222	-7.671	-7.2978	-5.1033	-5.2047	-7.3023	-6.1297	-6.4241	-6.3273	-6.498	-6.0815	-6.7919	-6.9785	-7.1701	-5.3396	-8.9427	-7.2203	-6.1635	-6.7376	-6.1878	-7.6393	-4.3788	-6.4696	-5.9888	-7.0407
-2.7421	-2.5478	-3.6026	-1.8884	-2.0848	-1.876	-1.9614	-1.7666	-2.921	-2.9808	-3.7067	-2.6218	-2.3987	-2.8835	-1.5877	-3.118	-2.7448	-1.852	-0.83984	-2.0509	-3.6143	-2.7274	-2.3027	-2.7479	-3.1439	-2.8572	-2.8142	-0.92368	-4.1592	-2.5499	-3.3686	-3.6366	-3.8602	-2.32	-3.2305	-2.8948	-2.5183	-2.9113	-2.4789	-2.6648	-2.0507	-2.4561	-2.8493	-2.9391	-1.8106	-3.597	-3.0136	-2.5241	-2.9756	-2.0561
-6.9505	-6.1126	-7.5237	-7.2209	-4.7321	-5.5223	-5.1056	-4.5768	-5.4215	-6.2598	-6.4955	-5.6451	-6.7962	-5.2561	-5.7552	-6.7813	-7.2392	-5.9701	-6.3735	-7.1141	-7.3197	-5.4682	-6.5022	-5.4423	-6.4535	-6.4566	-6.9047	-7.1384	-4.3155	-4.859	-6.499	-4.5241	-7.0157	-5.6509	-5.671	-6.1149	-6.1884	-6.8772	-7.5146	-7.7195	-4.4841	-6.7479	-7.4143	-5.4347	-6.0632	-6.534	-6.9275	-6.8964	-5.712	-7.2919
-6.2169	-3.9029	-3.3737	-5.7253	-4.3846	-3.7762	-4.8802	-4.4062	-2.4198	-5.9079	-5.0162	-6.4224	-4.4348	-5.6906	-5.0126	-4.6104	-4.3725	-5.3526	-5.71	-6.0528	-4.0568	-4.627	-5.2981	-4.1119	-5.1884	-4.6117	-4.1998	-6.0004	-3.6355	-4.7776	-5.5473	-6.9155	-6.2169	-5.8691	-6.4836	-5.3809	-5.3946	-5.0612	-4.5746	-5.1054	-4.3481	-5.0466	-4.7278	-4.4178	-4.6386	-5.4151	-5.6982	-5.2376	-4.2704	-5.389
6.1698	8.3443	6.817	9.3162	7.7764	6.6326	6.9093	7.2719	6.9727	7.3463	5.9587	8.5437	7.3024	7.3785	6.3436	4.2739	6.3117	7.3777	6.9378	5.8064	6.0895	6.0261	7.3734	7.9695	7.9634	6.2881	5.8619	7.9808	7.2382	6.1888	6.7721	7.2219	4.7861	6.3214	5.7216	6.4828	8.1559	5.673	5.3831	6.8394	6.9617	6.2167	7.7804	8.0105	7.0991	5.8439	6.6717	7.3815	6.4831	6.1551
-6.6593	-6.8727	-4.9247	-5.5509	-3.9939	-5.1569	-6.5688	-4.938	-7.2463	-4.8792	-5.7722	-5.6175	-4.8045	-5.8541	-4.5684	-5.9742	-6.6104	-6.0517	-5.708	-5.2927	-5.0157	-6.5237	-6.1935	-6.9549	-5.6832	-5.9545	-5.0436	-6.5359	-5.8529	-5.099	-5.6374	-5.8354	-5.5628	-3.4257	-6.1942	-5.1456	-5.0321	-5.0671	-6.9255	-6.6721	-6.3043	-5	-5.2392	-4.9623	-6.177	-5.4359	-5.6469	-5.0808	-6.0819	-4.6279
0.18798	0.77147	1.8252	1.5788	0.77662	0.23014	0.67415	2.1619	0.85315	1.738	1.1047	1.3355	2.2041	-0.23937	1.62	1.5913	1.6827	2.1484	1.1333	1.9506	2.1626	0.43812	1.8923	0.73767	0.83123	-0.10298	-0.13389	1.6358	2.182	2.3663	2.003	0.8359	2.7328	1.3522	3.1346	1.8547	1.8677	0.97868	2.2048	2.5139	1.6444	2.745	1.1824	1.639	1.7277	0.33348	2.799	-0.36176	0.78477	1.1714
-2.8052	-2.8511	-3.3785	-2.9536	-3.4659	-3.6038	-4.1038	-4.2972	-3.8296	-5.2596	-3.7401	-3.4268	-4.4305	-3.4329	-3.7955	-3.741	-4.1825	-4.7288	-4.252	-4.7887	-2.0862	-3.4947	-3.3695	-5.0544	-3.2588	-3.6658	-3.7912	-5.4522	-0.99596	-4.2343	-3.062	-2.2257	-2.8555	-2.3687	-4.2899	-2.6987	-3.139	-2.2289	-3.4339	-3.3781	-2.9627	-2.8432	-4.1748	-2.891	-4.1592	-2.6273	-3.6658	-2.982	-3.0421	-3.4032
-12.053	-10.639	-11.598	-13.031	-10.992	-10.917	-10.433	-11.771	-10.598	-10.734	-11.287	-12.413	-12.247	-10.986	-10.4	-10.49	-13.677	-12.88	-11.318	-13.47	-11.116	-11.952	-11.883	-9.5903	-10.082	-11.208	-10.983	-10.854	-11.175	-11.023	-11.894	-10.246	-12.202	-12.991	-11.354	-12.317	-11.567	-12.734	-11.466	-11.765	-11.553	-13.231	-11.18	-11.502	-11.228	-12.174	-11.177	-10.486	-13.136	-13.115
-0.65178	-0.27928	-0.14531	0.38857	-0.38361	0.33278	-0.090493	-1.3114	-0.064286	0.16793	-1.508	-1.1179	0.27501	0.62013	-0.48007	0.13767	-1.4584	-0.1921	-0.88395	-0.040673	0.80491	2.4068	-0.73334	0.86976	0.3746	1.1753	-1.3887	-0.036388	2.2219	-0.5273	-0.035494	0.59721	-0.64069	0.11172	-0.672	-0.68995	-0.71688	-0.56186	1.2371	-0.7313	0.71662	-0.23398	-0.43123	1.7796	0.64878	-0.29015	-0.70998	0.98836	0.27419	2.3703
-9.1056	-8.372	-9.373	-8.3105	-9.3945	-9.6503	-8.4085	-9.0593	-9.27	-9.1469	-10.572	-9.5522	-9.2817	-8.0209	-8.5694	-9.3808	-10.241	-9.4984	-8.8315	-8.1807	-7.9301	-8.8282	-9.6078	-9.4938	-7.908	-9.8346	-9.0643	-10.203	-8.99	-8.7334	-10.21	-8.0748	-9.7412	-10.068	-7.8729	-8.3671	-8.3433	-9.8362	-9.1488	-9.0596	-8.2173	-9.6848	-7.1879	-8.5949	-7.6098	-10.677	-8.4067	-9.4027	-7.8722	-8.6059
0.5702	0.87585	-0.12216	2.4923	1.7103	2.1505	0.71826	-0.061006	2.2997	2.3095	1.8101	1.707	0.89323	1.1283	1.7508	1.3889	1.9772	2.0445	1.793	2.3056	2.2166	1.1908	2.6339	0.34447	2.1135	0.75662	1.6848	2.6504	2.5151	1.4972	2.4981	3.3052	2.4521	2.962	1.5942	0.0073107	2.8661	3.2509	2.3799	0.46616	2.7423	2.5981	1.986	3.5994	3.7718	1.7916	2.0135	0.68149	1.9748	1.1346
6.849	5.0564	5.4387	3.8105	4.0053	5.4362	3.3358	4.887	6.1899	4.0544	3.5727	4.6241	5.5366	4.1734	5.6154	5.3758	4.1344	4.803	6.0116	6.6976	5.8534	5.0704	5.0485	3.7696	4.0334	5.3167	5.0893	5.258	6.7116	4.227	3.8379	5.0845	5.1625	5.0751	4.8729	5.4723	4.7126	6.4141	5.5513	5.1189	5.4223	3.2796	4.0459	4.1471	3.6462	3.7269	5.715	5.8614	6.0935	5.3793
-11.185	-11.565	-11.08	-12.563	-12.426	-12.797	-11.033	-10.491	-12.92	-13.12	-11.183	-12.563	-12.37	-12.046	-10.783	-10.769	-10.181	-10.652	-11.099	-11.957	-11.699	-11.279	-11.642	-11.779	-11.832	-10.908	-10.378	-10.98	-11.343	-10.664	-11.026	-10.342	-12.056	-10.986	-11.736	-10.898	-13.024	-11.635	-10.751	-12.023	-11.885	-11.842	-11.785	-11.756	-11.349	-10.412	-11.398	-11.107	-12.283	-11.992
-1.4334	-2.7106	-1.5988	-2.4311	-2.7257	-0.76925	-1.0842	-1.958	-2.2406	-2.7876	-1.0972	-3.3008	-3.5146	-3.1126	-3.1669	-2.6665	-2.7792	-3.4529	-1.4775	-2.5668	-1.6775	-1.9757	-1.3965	-2.0076	-1.781	-2.619	-2.7045	-1.6421	-1.776	-2.8697	-0.13848	-2.6404	-2.8955	-2.6894	-3.4557	-2.4662	-1.417	-2.5124	-2.1338	-3.6151	-3.5461	-0.76743	-2.7395	-1.4014	-2.8	-1.7633	-3.3459	-1.1734	-2.6283	-2.2354
-4.6656	-3.7849	-2.7894	-5.4362	-2.7623	-4.1751	-5.0242	-3.4169	-4.9932	-4.0053	-3.6388	-4.5057	-3.6844	-3.6286	-2.8864	-4.1135	-4.1169	-5.3171	-4.2428	-4.7143	-3.034	-3.8859	-3.7886	-3.3299	-4.5985	-4.9848	-4.0914	-4.1431	-3.6921	-3.7121	-4.0932	-4.3286	-4.8469	-2.3272	-3.5995	-4.4942	-2.9762	-4.051	-4.2685	-3.1819	-1.4664	-5.5434	-2.9664	-5.783	-4.7211	-4.1605	-4.1766	-3.0412	-1.5374	-4.1084
-12.801	-12.182	-11.926	-12.303	-11.902	-11.52	-12.809	-11.302	-12.439	-12.475	-11.286	-12.813	-12.04	-12.605	-12.958	-11.992	-12.27	-13.285	-11.165	-10.789	-12.825	-12.456	-12.368	-10.827	-12.316	-12.439	-11.435	-12.13	-12.001	-12.591	-12.666	-11.283	-11.586	-11.375	-12.302	-11.598	-11.636	-10.467	-11.894	-11.789	-12.736	-12.82	-11.538	-12.078	-10.941	-11.487	-12.519	-13.241	-12.501	-13.546
-7.4663	-7.8416	-7.4637	-7.2401	-7.0887	-8.0056	-9.5312	-7.4643	-7.5366	-7.2587	-7.6919	-7.3448	-8.4293	-8.047	-5.9122	-7.4042	-9.1012	-8.9505	-8.7694	-8.0055	-7.3823	-8.4646	-8.815	-9.3854	-8.5615	-7.2299	-7.9226	-8.2342	-7.9863	-8.1019	-7.6055	-8.9474	-7.138	-6.6062	-8.5615	-6.6598	-7.6554	-9.0707	-7.369	-8.8852	-7.1548	-8.0585	-5.8424	-8.4953	-9.1906	-7.7692	-6.9925	-6.8404	-7.0223	-6.0765
1.8559	3.1982	1.7738	1.3153	3.1195	1.3727	0.81535	2.969	1.3615	3.3309	1.8818	3.4155	3.0547	2.2834	1.7092	1.3601	1.5624	0.99589	-0.17463	1.7024	1.688	1.2082	1.0516	3.2347	2.3156	1.038	1.8116	2.3314	2.9548	2.0473	1.5169	-0.19046	1.7689	0.72588	0.11592	2.7387	1.6467	1.3587	-0.40589	1.0186	1.6289	0.79951	-0.5159	0.65645	0.75373	1.0897	2.2863	2.0264	2.2112	-0.43237
-1.9348	-3.0472	-2.9359	-3.1612	-3.7852	-2.8558	-3.8463	-2.2507	-2.8595	-2.7796	-2.7046	-2.1448	-1.0099	-3.7681	-2.9549	-3.4975	-2.2878	-1.6131	-3.6704	-3.4716	-3.2112	-1.3453	-1.5875	-1.8836	-2.3072	-3.158	-1.5714	-3.6857	-2.9677	-3.764	-1.9874	-2.5585	-3.2614	-2.5932	-2.023	-3.0047	-3.4322	-1.4883	-3.9141	-2.7779	-3.7809	-2.0505	-2.7417	-2.389	-2.1866	-1.7249	-1.3562	-3.4785	-2.2742	-1.9909
-13.383	-15.195	-14.603	-14.021	-13.405	-14.904	-14.194	-13.313	-14.108	-13.849	-15.633	-15.386	-12.92	-12.871	-15.093	-15.29	-15.209	-14.408	-14.982	-14.121	-13.716	-13.878	-13.636	-15.386	-16.199	-15.872	-13.613	-14.974	-15.235	-16.314	-14.27	-15.398	-15.429	-14.452	-13.928	-14.937	-16.43	-14.045	-15.658	-15.117	-15.184	-15.186	-13.849	-14.372	-15.945	-14.568	-15.863	-16.098	-15.593	-14.221
1.9148	0.4392	1.3257	1.7419	2.3505	1.2378	1.4301	1.9183	3.2567	0.94164	0.73428	1.7202	1.7971	1.9152	3.4228	0.96673	1.8061	0.1332	0.75957	-0.27218	2.3282	1.2883	2.0507	2.7527	2.8703	0.84683	0.67329	0.67376	0.176	0.71538	1.279	1.3549	1.9138	1.4047	1.7481	0.32117	1.3013	0.87073	-0.20889	2.006	0.43932	1.0966	1.7694	0.69526	2.4938	2.1518	1.1533	1.4214	1.8427	-0.0063392
2.6912	3.9846	2.7533	3.8222	1.3001	3.7748	3.5392	4.5227	4.0222	3.8177	3.6471	2.9145	3.7481	3.2651	3.8928	2.3662	2.8398	3.1403	1.7148	3.3238	1.748	3.2848	4.521	3.3029	3.5129	2.5543	3.9441	2.3239	1.9332	2.9935	3.391	1.6857	1.7841	2.8698	2.686	3.5298	3.5999	2.2418	2.2829	3.4583	1.1632	2.6059	3.1425	2.6738	3.0458	2.515	4.1768	2.4001	3.2822	3.9269
0.11433	-0.26482	0.5253	0.15192	0.51653	-1.7079	0.86402	0.6802	-0.5665	0.19761	0.94079	-0.45924	-0.11357	0.83763	-0.30626	-0.41312	0.23857	-1.3694	0.38304	0.18607	-0.29681	0.4232	1.2931	0.4987	0.35935	-1.6591	-0.44116	0.85318	1.575	0.092316	-0.51533	0.94842	0.90564	0.26665	-0.03753	-1.1039	-0.32974	-0.10056	1.7492	0.9534	-0.81683	1.4222	1.6613	-0.63823	-0.75241	0.074997	0.93226	0.11873	0.66099	-0.4396
-14.097	-15.188	-14.76	-16.797	-13.538	-15.74	-12.629	-13.444	-15.267	-14.116	-15.553	-15.015	-14.888	-15.733	-15.453	-14.135	-14.411	-14.593	-12.966	-14.527	-13.697	-14.62	-16.011	-14.826	-14.698	-14.661	-15.463	-15.957	-14.363	-15.7	-13.083	-14.517	-14.014	-15.459	-12.516	-13.744	-14.984	-14.601	-13.313	-14.265	-14.246	-14.903	-14.432	-14.173	-15.644	-15.474	-13.641	-14.839	-13.303	-15.406
1.0786	1.787	0.47733	0.50489	-1.0393	0.43313	0.29693	-0.39671	-1.2798	1.2226	0.15143	-0.083816	-0.24241	0.54718	-0.2565	0.65825	-1.0156	1.0217	-0.11572	0.81205	0.63961	1.236	0.16606	1.7613	-0.64465	-0.90303	0.93953	0.49198	0.55475	0.078972	-0.3115	0.18281	1.3017	-0.48629	0.12912	0.44597	0.78789	1.8416	1.3187	0.43519	-0.038194	0.41036	0.32534	1.6107	-0.57743	0.26035	0.54416	1.7561	-0.21594	0.40961
-1.4397	-0.97048	0.64731	0.94805	-0.87679	-1.6107	0.49837	0.24518	0.64676	0.27708	-0.74012	0.69605	-0.35243	0.98895	0.52089	1.4763	-0.60678	-0.59207	0.38357	0.65134	1.1391	-0.44051	-0.34692	0.76479	-0.36344	1.6524	-0.5306	2.2397	-1.5331	0.58736	-1.0897	-0.15172	1.7784	-0.035465	0.43318	0.63537	0.25726	0.37912	0.13522	-2.5501	0.27766	0.022405	-0.98597	1.4551	-1.9998	-0.88239	1.3646	-0.95612	1.5982	-0.30496
-9.7149	-8.176	-7.1153	-7.2342	-9.5551	-11.202	-8.7135	-9.4449	-8.8134	-9.5685	-7.2922	-8.6749	-9.2593	-8.3612	-8.0516	-11.416	-8.8553	-8.4507	-9.8331	-7.49	-8.9334	-10.538	-8.2249	-8.5099	-8.6139	-9.3596	-9.263	-9.5253	-8.9319	-8.9713	-8.8515	-9.5048	-11.558	-8.9734	-9.1408	-7.9506	-10.386	-8.5915	-8.393	-9.7927	-9.7514	-9.3307	-8.6262	-8.0277	-7.1753	-9.8716	-7.4855	-10.33	-8.4897	-8.4807
-9.4156	-12.657	-11.801	-13.568	-10.591	-10.992	-10.847	-11.284	-11.709	-13.032	-11.591	-11.861	-11.872	-11.272	-9.2426	-11.362	-11.593	-11.23	-11.21	-10.869	-11.043	-12.003	-10.295	-10.933	-11.199	-13.003	-11.09	-13.1	-11.633	-11.568	-12.13	-10.91	-12.079	-11.467	-10.887	-11.603	-11.565	-11.453	-12.762	-9.8958	-12.283	-11.096	-11.252	-10.924	-10.016	-11.098	-10.832	-10.912	-11.539	-11.681
-10.384	-9.214	-11.03	-11.754	-10.779	-10.204	-9.9597	-10.21	-12.237	-12.033	-11.37	-11.734	-10.809	-11.024	-9.6703	-11.38	-11.164	-9.7016	-12.338	-10.575	-10.512	-10.509	-10.311	-8.4306	-9.8032	-9.8351	-12.259	-11.273	-11.465	-10.891	-9.4354	-11.828	-9.5347	-10.945	-9.5377	-10.056	-10.77	-10.205	-10.209	-10.924	-9.7712	-11.33	-12.922	-9.0018	-10.475	-10.854	-11.078	-9.8608	-10.607	-10.291
-13.345	-13.952	-15.5	-15.892	-14.818	-13.723	-14.18	-14.696	-14.847	-13.831	-15.535	-14.345	-15.037	-13.722	-14.884	-12.806	-15.411	-13.225	-15.15	-13.858	-14.171	-15.678	-14.867	-14.62	-15.109	-15.169	-14.183	-15.74	-16.465	-14.063	-15.899	-13.663	-14.125	-14.906	-13.261	-15.106	-12.799	-13.76	-16.258	-14.712	-13.093	-14.548	-13.787	-14.169	-15.776	-15.039	-15.377	-15.091	-16.084	-15.606
0.07394	-0.99675	-1.1072	0.083141	0.1242	-0.39198	0.57869	0.0065599	-0.24333	-0.0074518	1.7393	-0.59951	-0.72928	0.80932	-1.3472	1.2646	0.89822	-0.95007	-0.51037	-0.30094	0.42824	1.4957	0.3773	-0.28964	-0.53627	0.25369	0.47594	-1.0607	-0.154	-0.44783	-0.78043	1.352	0.27888	0.55213	-0.10519	1.0368	0.75024	1.3359	-3.1087	0.98016	2.5731	-2.4953	-1.0596	-0.6283	-0.66606	-0.30418	0.80135	-0.08474	1.8787	0.55491
-0.87812	-1.8352	-0.87752	-3.7319	-1.9091	-1.9942	-2.9461	-2.5066	-2.5784	-1.0438	-2.6721	-2.4893	-0.64575	-2.1718	0.47416	-1.7001	-1.8368	-2.1406	-2.2893	-0.62944	-1.5084	-1.6386	-2.1659	-0.43341	-1.769	-2.2505	-1.1194	-1.6664	-2.4763	-2.0277	-2.5586	-2.9636	-2.4012	-0.71862	-1.3752	-2.4017	-1.85	-1.4077	-2.2597	-2.0742	-0.83658	-2.2405	-2.8511	-0.60465	-1.0783	-1.6915	-3.1933	-1.9436	-0.92087	-2.9786
-2.9261	-3.448	-3.0843	-4.4693	-4.7495	-4.2429	-3.7077	-4.1603	-3.9039	-3.8085	-3.9663	-5.343	-3.6243	-3.43	-4.1622	-3.7426	-3.3556	-3.4118	-3.5865	-3.8246	-3.6661	-3.4472	-2.8465	-3.4995	-3.6579	-3.1903	-3.4972	-4.1451	-3.974	-3.6161	-4.4704	-3.8197	-5.6947	-3.0753	-4.8132	-2.8743	-3.8149	-3.5521	-3.279	-3.5339	-4.565	-4.9131	-4.5539	-2.5512	-3.3297	-5.3769	-3.3021	-3.9736	-2.7241	-3.5358
-0.58666	-0.23376	-0.12418	0.48587	-0.84224	0.97765	1.0679	0.65692	2.5969	-0.23909	1.1199	1.5469	1.5365	2.0173	0.37097	1.4258	0.38555	-0.75015	1.6332	0.65089	-0.040889	0.61178	0.84264	1.4118	-0.90532	1.9486	-2.1803	-0.50108	-0.00015347	0.051401	1.0149	-0.92546	0.55814	-1.2944	0.83769	1.3232	-0.044683	-0.51153	0.51605	-0.33773	0.0030659	0.34383	0.13638	0.12488	0.40355	-0.83453	0.56679	1.3962	0.56632	0.79735
-2.0098	-0.16224	-1.2204	-0.9507	-1.8677	-2.8079	-0.6951	-0.19713	-0.40827	-0.82286	-1.3251	-0.61021	-1.6908	-0.6563	-1.5628	-0.62411	-0.46407	-2.1534	-2.0026	-0.82924	-2.1392	-0.6047	-1.7787	-0.69733	-1.9363	-0.47072	-1.6118	-1.8944	-1.66	-1.1196	-0.94495	-1.7841	-0.90909	-1.2923	-0.60259	-1.0562	-1.2863	-1.8706	-1.8159	0.35044	-2.576	-1.7448	-0.68995	-0.48891	-0.39333	-3.254	-0.49169	-0.9349	-2.2473	-1.2147
-4.3746	-3.621	-5.3352	-5.3888	-4.9036	-4.0384	-5.4055	-3.6607	-4.2278	-5.056	-4.4786	-3.5886	-4.4286	-3.6179	-3.7004	-4.4359	-3.8128	-4.5884	-5.7428	-4.7722	-2.9223	-5.4143	-4.7489	-4.1623	-3.4275	-3.6096	-3.7684	-5.021	-3.3498	-4.1808	-2.7894	-3.6043	-4.7413	-4.9696	-5.2505	-4.8873	-4.1029	-4.3314	-2.5976	-4.9886	-3.7051	-4.6629	-2.8593	-3.7444	-6.1357	-4.0292	-3.3993	-3.5157	-4.5034	-4.6637
-11.969	-10.695	-9.9027	-9.3957	-11.007	-10.505	-11.399	-11.005	-11.317	-11.533	-10.378	-11.863	-11.107	-10.262	-10.37	-9.8921	-10.592	-10.725	-10.229	-11.521	-11.292	-10.44	-11.787	-11.957	-9.5807	-10.169	-10.746	-9.4756	-11.748	-10.213	-10.145	-10.085	-11.663	-10.939	-10.451	-10.464	-9.7603	-11.238	-10.605	-12.008	-11.06	-12.224	-11.068	-9.9762	-11.411	-11.881	-10.464	-12.194	-9.9785	-10.296
-13.407	-13.033	-12.361	-12.243	-13.886	-10.994	-11.749	-14.452	-13.973	-12.228	-12.305	-11.508	-12.926	-12.998	-13.827	-12.453	-13.468	-12.246	-12.951	-12.507	-13.619	-12.718	-12.389	-13.753	-13.635	-11.953	-13.694	-12.976	-12.446	-12.515	-13.695	-12.281	-12.849	-13.05	-11.683	-13.196	-12.761	-13.618	-13.57	-11.495	-13.191	-12.835	-12.016	-13.461	-13.114	-12.662	-14.238	-12.569	-13.443	-12.513
0.0073369	-1.4783	0.20415	0.29575	-1.5074	-0.50225	-0.15007	-0.63697	0.065098	-0.61832	-0.40844	-0.47316	-0.20569	0.3374	0.073972	0.94089	0.074534	-0.10715	0.74461	0.27645	-0.21256	0.293	0.53652	-0.090593	0.030003	1.8562	0.019859	0.50124	-0.52028	-0.82246	0.66745	0.86553	-0.19193	-0.51767	0.72272	-0.0066652	-0.086417	0.54788	-1.1237	0.75888	-0.38603	0.83811	-0.041854	0.07591	-0.44652	-1.1466	0.20595	-0.095031	-1.3222	0.10819
-19.09	-21.438	-21.523	-21.288	-20.182	-20.14	-21.858	-20.589	-20.387	-20.771	-21.217	-20.767	-20.348	-20.072	-20.498	-19.916	-21.326	-21.406	-20.412	-20.394	-20.707	-19.93	-21.332	-21.553	-20.982	-20.051	-21.26	-22.291	-20.292	-21.201	-22.044	-22.256	-21.389	-19.911	-21.258	-19.941	-19.26	-19.69	-21.758	-21.885	-22.613	-20.473	-20.218	-21.26	-21.424	-20.708	-20.042	-20.111	-21.577	-21.075
-23.32	-21.233	-21.52	-21.484	-24.244	-20.484	-21.188	-22.706	-20.11	-23.455	-21.308	-20.771	-24.012	-21.942	-22.058	-24.069	-21.951	-21.144	-21.906	-22.172	-21.624	-24.084	-22.976	-21.798	-22.953	-21.811	-21.251	-22.927	-23.216	-23.518	-23.143	-22.483	-21.696	-21.468	-21.554	-22.271	-21.203	-21.703	-22.987	-22.725	-21.748	-23.185	-22.007	-24.16	-21.722	-22.676	-23.777	-22.3	-23.32	-22.296
4.7005	4.8827	4.108	5.5598	6.0256	4.4512	4.2075	6.0116	4.7865	2.7097	5.5601	4.2276	3.0448	6.8917	4.3646	4.835	5.1904	4.1785	6.6141	5.2555	6.804	4.2639	6.3157	4.2163	5.4214	6.8104	5.6614	6.3219	5.0248	5.0979	4.5521	6.2371	5.504	4.4338	1.8321	6.1253	4.9641	4.1275	5.6452	2.6293	5.6543	4.0014	4.7962	4.9939	4.3306	5.1754	4.4243	4.4047	4.9475	3.6334
7.9365	7.4257	8.0764	7.4964	8.2201	7.2456	7.8488	6.4394	7.5401	9.2307	9.7493	8.9358	7.2662	7.5804	7.8237	8.3592	8.8374	7.5563	11.094	8.0714	9.103	8.2352	7.6853	8.1477	6.4633	6.9359	8.5919	7.5924	6.9955	7.5755	8.2835	6.9238	6.4696	9.1954	9.0807	7.3292	8.3588	7.329	7.5398	9.7597	7.6667	6.2697	7.8819	7.1741	9.2834	8.2307	6.9902	7.2283	7.8462	8.3287
-13.084	-12.517	-12.51	-15.208	-13.031	-13.666	-12.318	-12.778	-12.965	-13.022	-13.823	-12.544	-10.963	-13.395	-11.994	-13.394	-14.045	-12.864	-13.279	-13.946	-14.102	-14.078	-14.749	-14.329	-13.792	-11.867	-12.177	-12.911	-12.291	-12.283	-13.977	-12.175	-14.035	-12.514	-10.913	-14.13	-12.62	-14.923	-15.41	-12.796	-13.298	-12.664	-13.243	-13.499	-12.77	-13.435	-14.481	-13.047	-13.374	-14.211
-4.9999	-4.5988	-2.7733	-2.9101	-2.3502	-2.4847	-1.7424	-2.8956	-3.1925	-3.566	-1.2509	-2.2493	-2.3584	-5.2607	-3.0204	-4.5799	-4.4962	-3.8752	-3.5056	-3.723	-4.8588	-4.0293	-3.3691	-3.3397	-3.3967	-3.5427	-3.9288	-3.6723	-3.3541	-3.7661	-2.9885	-3.5182	-2.9898	-2.415	-2.0002	-3.4217	-3.8971	-3.3841	-4.7618	-3.2861	-2.2829	-2.6527	-2.2544	-2.6894	-2.0087	-3.1028	-3.1856	-3.9686	-2.7231	-1.853
-3.5788	-2.9359	-3.1751	-1.205	-3.2848	-3.3539	-2.634	-1.5271	-2.7818	-1.6241	-1.5509	-2.463	-2.9066	-1.3581	-2.749	-2.503	-1.7849	-1.9509	-2.3209	-2.1215	-3.2896	-1.742	-2.644	-2.08	-2.7295	-2.9977	-3.148	-2.4573	-3.775	-3.0318	-2.0449	-3.5115	-2.8388	-1.7046	-3.6139	-1.7705	-3.5379	-2.1959	-1.8289	-4.2714	-2.8603	-1.9098	-1.8132	-3.3817	-1.025	-2.4245	-3.191	-3.3876	-4.2473	-3.0605
-12.095	-10.884	-13.054	-12.517	-13.162	-12.566	-13.449	-13.547	-13.305	-11.699	-12.753	-12.73	-11.698	-13.918	-12.112	-12.682	-12.51	-13.53	-12.283	-12.368	-12.526	-13.764	-13.205	-13.306	-13.2	-12.176	-11.966	-13.279	-12.481	-12.729	-12.59	-12.789	-12.791	-11.981	-12.305	-11.445	-12.675	-11.646	-12.852	-12.011	-12.672	-12.191	-13.505	-12.401	-13.697	-12.91	-12.575	-12.27	-14.578	-12.516
-1.3384	-1.2348	-3.1249	-1.1763	-2.5231	-2.1749	-2.2382	-1.246	-2.0027	-0.48464	-2.3041	-3.4361	-0.26347	-3.0754	-2.6823	-3.4591	-2.4792	-3.4918	-0.64559	-0.22609	-1.4462	-2.1234	-0.16462	-1.8087	-1.2585	-3.3201	-2.9042	-1.329	-2.8846	-2.0768	-2.351	-2.0031	-1.7507	-1.728	-2.3718	-1.5095	-2.7139	-0.012445	-1.8595	-3.7031	-1.9209	-2.4491	-4.0119	-3.223	-1.7954	-2.4342	-0.74305	-1.1069	-0.83572	-3.0305
-3.6218	-1.2791	-2.0657	-2.8708	-2.9704	-1.6359	-1.6219	-2.5402	-2.9642	-1.6925	-1.9007	-2.0086	-2.9154	-3.3329	-3.1095	-1.7381	-2.4664	-2.5974	-3.2521	-4.5979	-2.9311	-2.7306	-1.0515	-2.395	-3.9577	-2.955	-2.4515	-2.7594	-3.9886	-2.598	-2.6725	-2.0876	-3.1103	-2.4436	-3.5119	-2.7815	-3.3956	-4.8619	-2.9023	-2.9627	-2.254	-2.1713	-2.5331	-3.4319	-2.9025	-2.6497	-1.5836	-3.3005	-1.9005	-0.52439
-5.7662	-5.0903	-5.2234	-5.7116	-4.2812	-3.6567	-3.8885	-5.0261	-5.1226	-3.7206	-5.3233	-3.3519	-3.7255	-4.0749	-3.5737	-4.9863	-3.8138	-3.7178	-2.6098	-4.6896	-4	-3.4301	-4.1796	-2.8348	-3.7893	-4.4923	-3.2743	-4.6683	-4.4259	-4.4142	-4.2218	-2.1357	-4.7277	-3.2408	-4.4836	-3.3167	-3.8698	-4.8116	-4.3674	-4.1827	-3.2238	-3.9796	-3.9502	-4.457	-4.6961	-4.3054	-4.0192	-2.3504	-2.8748	-4.1841
3.828	4.4033	6.2253	4.6832	6.2751	5.8817	6.2523	4.8648	6.3552	5.3078	6.1818	3.8443	4.4673	5.3383	4.9448	3.7756	4.9818	3.7081	5.3454	7.0181	5.0337	5.799	4.2406	5.4633	6.5377	4.394	6.6161	5.467	4.8001	5.2844	5.9064	4.7348	4.0222	5.5702	4.2217	5.1069	5.3576	4.216	5.3722	4.6237	5.539	3.7497	6.1386	7.1588	6.1766	4.6004	5.2934	4.6967	5.8905	5.4529
3.0634	3.1183	4.9942	3.392	4.926	5.2415	4.7566	4.6081	5.4348	4.5495	2.4094	4.5731	5.605	4.5452	5.9776	5.3111	4.9959	5.1917	5.0435	6.5581	4.3722	5.2152	4.7008	6.0799	5.3782	4.4862	5.452	5.5644	6.7734	5.0632	6.679	4.9267	5.8018	5.3042	4.0158	5.2641	4.415	5.4704	5.9944	5.4947	5.0323	6.6481	4.7525	4.5186	4.21	4.2057	3.8337	5.5007	5.6059	4.4384
0.019371	0.052387	1.2175	0.067267	-0.75855	-0.16803	0.34854	-1.4603	-0.61029	1.3657	-1.6502	-1.4894	-1.7922	1.045	-0.070427	-0.063314	0.25029	-1.0774	0.29148	-0.69108	-0.0098199	-0.33374	-0.49873	0.70826	-0.57746	-0.21493	0.15051	-0.99396	0.94002	0.45238	0.91171	0.06097	0.5553	0.69661	-1.4369	-0.74768	-1.9393	-2.0234	-1.2899	-0.2029	0.03853	0.71009	-0.28705	0.63658	-1.2869	-1.2271	-0.004634	-0.43805	-0.60744	-0.72269
-5.3099	-3.8274	-3.7071	-4.5807	-5.1955	-4.5745	-3.24	-5.3013	-5.9082	-5.282	-5.7044	-5.6425	-6.1108	-4.431	-3.3972	-3.7833	-5.8013	-5.6873	-5.2911	-3.5966	-5.9307	-4.2738	-5.5648	-6.1134	-3.8838	-4.5149	-4.1238	-5.3623	-3.358	-4.7952	-5.3046	-4.1665	-4.3009	-4.3338	-4.9147	-3.1796	-4.7739	-5.4796	-4.4217	-4.622	-6.121	-4.4452	-3.769	-5.4114	-7.0171	-4.666	-7.1969	-6.5463	-5.0686	-4.0979
-2.3385	-1.007	-1.0922	-2.0821	-0.4885	0.14313	-0.51757	-1.4337	-1.5882	-2.2356	-0.89782	-2.3443	-0.85348	-1.4011	-0.90315	-2.3367	-1.4721	-1.013	-1.3339	-2.6366	-1.0432	-3.0141	-1.0805	0.018522	-2.5836	-2.1202	-0.76131	-2.3033	0.0094117	-2.4908	-0.49252	-2.1704	-2.4301	-1.0892	-2.473	-2.1579	-2.2248	-1.205	-2.1577	-0.5681	-0.15719	-1.6461	-1.0571	-1.4689	-1.6654	-2.5232	-1.1905	-0.2342	0.0054377	-1.6026
-14.194	-13.204	-12.579	-14.124	-12.775	-13.659	-12.929	-12.69	-12.46	-13.023	-13.899	-13.386	-12.036	-13.071	-12.787	-13.806	-12.327	-12.976	-13.393	-13.595	-13.944	-12.216	-12.267	-12.838	-12.443	-14.147	-12.437	-12.441	-13.598	-13.289	-14.54	-14.36	-13.942	-12.914	-13.698	-13.533	-12.034	-12.896	-11.142	-11.609	-12.941	-12.58	-14.193	-11.725	-11.668	-11.959	-11.794	-13.09	-13.284	-15
-1.4691	-2.0161	-2.0685	-2.019	-1.8904	-1.4746	-2.0932	-3.6841	-1.3424	-0.95233	-2.0965	-1.1365	-0.8276	-1.6756	-0.43796	-0.61203	-0.71703	-2.1968	1.1013	-1.9613	-0.93766	-2.1629	-0.90521	-1.5777	-1.0897	-1.4477	-1.8768	-2.2551	-1.4483	-2.1508	-0.13549	-1.2982	-1.856	-2.0617	-0.57997	-2.4	-0.56966	-1.0991	-1.2749	-1.3912	-1.3211	-2.0606	-2.4428	-1.871	-0.38515	-1.5123	-0.80075	-2.4165	-0.74161	0.3107
-13.75	-15.605	-12.759	-14.285	-14.387	-13.805	-15.065	-14.578	-14.603	-15.244	-14.599	-14.955	-15.642	-14.689	-14.96	-14.248	-13.404	-13.26	-15.198	-15.224	-13.656	-15.694	-15.273	-14.562	-14.975	-14.416	-14.011	-15.713	-15.998	-15.229	-14.693	-14.808	-14.452	-15.165	-14.793	-15.093	-15.507	-13.595	-12.904	-16.438	-13.648	-14.401	-13.389	-13.563	-15.42	-12.303	-15.152	-13.344	-14.897	-15.019
-20.114	-20.3	-20.49	-19.865	-19.524	-20.104	-19.719	-21.745	-21.327	-21.097	-22.691	-19.986	-20.649	-20.843	-21.72	-21.194	-20.197	-21.088	-21.13	-21.25	-20.676	-21.986	-22.636	-21.65	-20.25	-19.603	-20.951	-20.807	-20.018	-21.592	-21.134	-21.424	-20.964	-20.248	-20.187	-19.894	-21.172	-18.64	-21.518	-22.295	-20.496	-21.797	-19.523	-20.447	-22.889	-20.847	-21.165	-21.294	-20.677	-18.281
-1.6853	-2.405	-3.0895	-3.6586	-4.5583	-4.6458	-3.6405	-2.2468	-2.9467	-3.3023	-3.1468	-2.8611	-1.901	-3.1507	-3.8399	-3.2878	-2.748	-5.335	-1.9741	-3.2282	-2.5184	-3.4316	-2.3472	-3.1266	-3.4111	-3.0541	-3.5953	-3.922	-2.1661	-2.7685	-3.433	-2.9343	-3.6395	-3.0527	-2.3902	-2.5143	-2.302	-3.0623	-2.9587	-3.7843	-3.3832	-4.4557	-4.1031	-4.2575	-3.4744	-3.5269	-2.3018	-2.9274	-3.4931	-3.4495
3.052	4.7882	2.2559	3.5958	1.7312	5.4402	2.9271	4.8862	3.4627	3.6408	3.0937	3.1083	3.6644	3.392	1.3295	3.0262	1.7952	2.5897	3.1933	2.1964	2.5853	2.6107	4.1094	3.0445	3.3926	2.4363	2.1164	2.7088	4.3633	2.6872	2.7685	4.1361	3.1409	1.7326	2.7267	2.8978	1.6909	2.1086	2.725	3.1003	2.3583	1.6741	4.875	3.3355	2.9231	3.0153	2.2213	1.9903	2.443	2.0237
-4.1237	-2.7478	-4.2166	-3.8311	-2.2127	-2.9432	-4.027	-3.7865	-4.5365	-3.2829	-2.4601	-2.8123	-4.273	-3.5332	-3.3647	-4.112	-3.0018	-3.2113	-4.0676	-2.9565	-2.5933	-4.8495	-3.7599	-3.8874	-2.5224	-3.2563	-3.8177	-2.8529	-4.261	-2.9621	-4.0264	-3.6366	-4.1172	-3.2876	-3.0668	-4.0347	-2.5909	-3.2143	-4.8397	-2.8862	-4.3484	-3.8767	-3.6459	-5.5539	-1.437	-2.9493	-2.5802	-3.8291	-4.2419	-4.2302
5.3279	6.524	6.6443	6.8693	8.384	7.2181	4.5104	4.4575	6.1912	6.6041	6.7124	7.8361	7.1834	7.1026	7.3633	7.8178	6.5768	8.4842	6.6673	6.8393	5.5452	6.1362	6.9318	7.1614	7.6619	6.5557	7.1104	6.4874	5.9222	7.4855	6.8542	8.0484	5.9821	7.7936	6.1989	7.1356	7.7843	5.9137	7.2092	7.0035	7.0025	6.7269	6.6983	7.5582	6.0206	6.5992	4.9298	7.1131	7.9331	6.1139
-11.032	-10.417	-10.279	-12.413	-11.742	-12.609	-10.774	-11.735	-11.161	-10.135	-10.908	-11.723	-11.691	-11.96	-11.451	-10.426	-10.711	-9.5658	-10.679	-10.456	-10.364	-11.106	-12.186	-9.9105	-11.125	-11.269	-8.8039	-10.598	-10.177	-11.051	-10.457	-11.561	-10.789	-11.018	-8.8956	-10.492	-12.946	-9.7859	-11.091	-11.882	-11.476	-11.167	-12.188	-12.305	-10.4	-10.48	-11.678	-11.808	-11.898	-10.63
-12.579	-12.372	-12.333	-12.608	-12.818	-12.193	-13.331	-13.991	-11.921	-11.891	-14.24	-12.61	-13.98	-12.262	-10.729	-12.257	-13.737	-12.157	-12.3	-13.087	-12.206	-12.389	-13.548	-13.371	-13.724	-12.904	-14.187	-13.877	-12.879	-11.63	-13.044	-14.085	-12.217	-13.222	-13.299	-13.879	-13.317	-14.026	-11.507	-12.114	-13.859	-11.241	-12.514	-13.261	-12.014	-12.108	-12.76	-13.322	-12.901	-12.413
-5.7054	-3.1283	-4.6573	-3.1751	-3.6306	-3.8607	-4.6989	-4.8481	-3.8009	-4.7599	-4.6413	-5.0954	-5.2716	-5.6275	-4.914	-5.0623	-4.2769	-2.7749	-3.5788	-5.1999	-2.5452	-4.3792	-4.2462	-4.5987	-3.8013	-4.4331	-4.7696	-4.6218	-3.8021	-4.9513	-4.114	-4.8205	-5.6636	-5.2152	-4.3174	-4.6022	-5.3274	-4.2523	-4.1397	-4.3066	-5.5749	-3.8552	-3.0209	-4.7723	-4.5063	-5.7301	-4.746	-5.3802	-3.4595	-4.0901
-3.5958	-1.3439	-2.1255	-3.3218	-2.953	-1.8126	-2.5799	-2.5758	-1.942	-2.2242	-4.0418	-3.7478	-2.766	-3.3362	-4.1006	-3.8555	-3.4651	-3.935	-3.9928	-3.0473	-2.7748	-1.5975	-1.7247	-1.3742	-1.9267	-3.5523	-2.6784	-0.83391	-1.005	-3.2175	-3.9822	-2.7803	-2.9616	-3.4465	-2.7248	-2.5739	-3.8069	-2.9425	-5.3178	0.11265	-3.4053	-2.3136	-4.519	-1.966	-2.3568	-0.40823	-1.9249	-2.5783	-3.0962	-2.2131
-8.376	-8.5954	-7.8876	-9.9705	-9.6694	-9.0941	-9.2594	-10.261	-10.188	-8.1055	-9.3855	-10.883	-8.2679	-8.7277	-9.3131	-11.385	-11.029	-7.4813	-8.429	-7.556	-9.446	-8.924	-10.078	-7.5963	-8.9517	-8.508	-9.3078	-9.0379	-10.015	-10.707	-8.9714	-10.109	-8.6656	-10.293	-8.8401	-9.6127	-9.3087	-8.7541	-7.4386	-9.0051	-8.7291	-8.8227	-9.7604	-8.0634	-9.9634	-9.7103	-8.0519	-10.14	-9.4522	-10.384
3.1914	4.5023	4.7018	5.4334	5.646	4.7929	4.2313	4.3312	4.0525	3.9836	3.9943	4.4637	3.0466	3.8256	5.0196	4.9373	4.1418	3.8698	4.8963	5.0958	2.8738	4.781	4.0488	3.9699	3.9155	4.2006	6.1411	5.5091	4.192	4.2164	4.6442	5.576	5.2907	3.7209	3.556	4.3059	3.3789	5.7911	4.4181	4.3544	5.592	2.9305	4.7018	5.1169	5.8798	5.5936	3.7267	5.4373	4.847	3.1281
-5.8833	-4.4178	-7.3481	-5.8174	-4.6125	-5.8475	-5.5447	-5.9399	-4.1555	-5.8014	-5.8328	-5.5191	-5.8058	-5.4616	-5.8125	-5.4933	-5.5864	-5.6533	-6.194	-3.8147	-7.5496	-6.2144	-5.8415	-4.3215	-6.3718	-5.155	-4.2985	-5.0895	-4.971	-4.8817	-5.8617	-6.2317	-5.9035	-4.7893	-6.1355	-5.6574	-6.1794	-7.0563	-5.2795	-5.7371	-4.9602	-5.1984	-7.2296	-5.6355	-6.0056	-5.1037	-5.0745	-5.7288	-4.4354	-4.9163
5.1158	5.9016	5.5861	5.6395	4.2474	5.8528	4.5246	4.5711	4.7759	5.4234	5.6518	3.9136	4.4897	4.0413	4.649	5.9131	4.4518	5.5078	6.3506	4.7011	6.0758	5.1215	6.5923	5.8251	5.5294	7.1433	3.622	6.2823	5.2421	4.6196	4.7904	4.9031	5.9177	4.9493	5.5188	7.7231	5.7454	4.4443	5.9567	5.159	5.6166	6.0519	5.7026	4.3733	4.8491	6.7488	3.961	5.7834	4.9402	6.3993
-2.794	-0.75439	-1.8008	-1.8714	-1.7712	-2.0806	-2.8021	-2.9526	-1.1112	-1.2984	-2.1271	-1.4403	-0.60897	-1.4212	-0.63426	-0.84975	-1.5604	-1.1324	-0.33551	-1.7808	-1.1928	-1.6406	-1.432	-1.4595	-2.897	-1.6607	-3.9341	-2.2724	-1.3953	-1.475	-1.6498	-2.0346	-0.78494	-1.8148	-1.8516	-2.0733	-1.6207	-1.9334	-0.91963	-1.3212	-1.7977	-2.4228	-1.7064	-2.9834	-1.551	-1.3091	-1.2185	-1.4206	-1.0152	-0.71418
-12.756	-13.649	-14.251	-14.132	-12.718	-12.519	-12.809	-13.119	-13.169	-13.279	-11.88	-12.757	-11.731	-12.645	-13.369	-13.484	-13.838	-14.135	-12.82	-13.714	-14.353	-13.287	-13.969	-13.556	-13.14	-14.189	-13.379	-13.747	-13.35	-11.961	-14.05	-14.38	-12.065	-12.722	-12.051	-14.009	-12.531	-14.716	-12.632	-13.97	-13.476	-13.781	-13.769	-14.143	-15.549	-13.219	-13.687	-12.661	-13.62	-13.077
-5.4155	-4.1951	-3.2945	-3.4302	-3.8136	-3.3425	-4.5971	-5.7753	-4.4586	-3.4897	-5.0832	-4.3959	-6.3961	-5.0634	-4.1623	-4.84	-4.7317	-3.8286	-4.4422	-3.2732	-3.418	-3.963	-4.2778	-4.8968	-5.602	-4.8183	-5.3149	-5.2886	-4.4013	-4.4499	-4.3088	-4.8644	-2.3798	-3.9323	-6.9284	-4.8439	-3.501	-4.5756	-4.6878	-2.9467	-5.9684	-3.7451	-5.1855	-5.262	-3.7448	-3.3774	-6.0589	-4.5592	-4.9421	-3.3786
-0.8283	-0.15679	2.4172	1.0809	0.26588	0.48691	-0.084695	-0.28836	0.30164	-0.41735	1.4054	0.31227	0.41208	0.78794	-0.19923	-0.58892	0.88188	-0.30925	0.083316	0.059176	1.2687	-0.66479	1.4888	1.1841	-0.19237	1.0377	0.69478	2.4486	1.2744	-0.72886	0.70284	1.3358	1.6499	0.064932	0.69789	0.11656	-0.39644	1.8784	1.9631	0.79596	-0.3704	0.87087	1.5073	1.1773	-0.59593	0.023067	0.52167	0.75873	-0.81253	-0.19451
-0.11218	-0.067279	-1.8743	1.4665	0.49328	0.22884	-0.19296	0.32299	0.66979	-1.2559	-0.014329	0.82144	1.1152	1.3212	0.76366	1.1424	0.1813	0.38434	0.40753	-0.99439	-1.6601	-0.78697	1.7048	1.5243	-2.1474	-0.63542	0.53968	0.18016	-1.8319	1.0053	-0.9115	0.37004	-0.02899	0.95517	0.13963	0.61801	-0.91284	0.8558	-0.49177	1.5798	0.18805	0.49773	-0.79588	0.061769	1.5108	-1.131	-0.12838	-0.6706	0.74532	-2.665
-6.3661	-7.1147	-9.1721	-8.5338	-9.3725	-7.3215	-9.0614	-8.045	-7.1905	-8.2838	-9.8744	-9.7137	-8.1011	-8.8463	-8.9559	-9.7388	-10.508	-8.8835	-8.1078	-7.8336	-9.6715	-8.3622	-10.186	-8.6097	-9.3481	-9.1012	-8.6513	-8.3035	-7.9112	-7.9598	-10.673	-8.7101	-8.1832	-9.1226	-9.6131	-8.1405	-9.9267	-8.9262	-9.9505	-8.6815	-9.7759	-7.0517	-8.9711	-7.893	-9.3446	-9.4487	-9.1752	-8.7071	-9.9045	-10.333
-1.5594	-3.1732	-2.6646	-1.7092	-2.7484	-2.4175	-2.6797	-2.2921	-3.7307	-2.7171	-0.1939	-4.0674	-3.2142	-1.4309	-4.0498	-1.9709	-1.3839	-2.5466	-2.2865	-1.971	-1.4446	-0.86953	-2.0697	-3.3201	-2.6137	-2.5988	-1.6659	-2.0219	-1.6138	-1.2998	-1.4971	-1.9282	-1.3949	-1.8471	-3.7157	-3.3465	-2.5278	-2.849	-2.9541	-2.7571	-3.3096	-3.3676	-2.5626	-1.7625	-2.2163	-1.8435	-2.6899	-2.9913	-2.9958	-3.3476
-2.3725	-2.7456	-2.9136	-2.1746	-1.1564	-2.3216	-2.6933	-2.4886	-2.5014	-2.2699	-1.312	-4.0042	-2.9132	-2.9125	-1.8224	-2.1124	-2.0427	-3.1473	-1.733	-2.1749	-3.3425	-0.85971	-2.6841	-3.1043	-2.074	-4.5428	-1.8794	-2.6328	-3.1879	-1.9292	-3.7884	-2.4785	-3.7796	-3.3332	-1.343	-0.57743	-4.3944	-1.8568	-0.29053	-1.7457	-4.7585	-0.9271	-2.4976	-2.7153	-0.52014	-2.5945	-1.8627	-3.5473	-2.7697	-1.6156
-5.1295	-3.7211	-2.1738	-2.9151	-2.678	-3.1569	-3.7183	-3.2524	-2.4855	-3.9219	-3.584	-1.8505	-3.3213	-2.0147	-2.0318	-3.5873	-3.5008	-2.9275	-5.3901	-1.2988	-3.0975	-2.7817	-2.257	-1.822	-2.2502	-2.5406	-0.46374	-3.2829	-1.9909	-4.4304	-3.2551	-1.1771	-1.3604	-3.5592	-4.4758	-2.1633	-4.2754	-2.5205	-1.9619	-2.475	-2.7532	-1.9775	-2.5593	-2.2228	-2.5551	-1.569	-1.8956	-2.1532	-3.3186	-2.9255
2.0268	1.3218	2.12	2.8327	1.2151	1.9788	2.7943	1.3844	2.8601	2.5195	0.6819	1.1569	1.0334	1.1647	1.522	2.6458	1.9204	2.6864	2.2336	3.5632	1.1657	0.71064	1.4994	2.276	1.3354	1.6676	1.0371	2.0097	1.7315	1.7331	2.4814	0.1109	0.7231	1.7177	2.2798	2.1132	1.743	2.3796	3.0058	2.3484	2.0568	2.9281	1.7561	1.5032	2.3351	1.7814	2.1497	4.3051	1.1566	2.7881
-4.9442	-4.3215	-4.3037	-4.1259	-2.3776	-3.6343	-3.6732	-3.9225	-3.4743	-2.8197	-4.1709	-4.4274	-4.9906	-3.0703	-2.9966	-3.5372	-3.1712	-4.0393	-3.8251	-5.134	-4.35	-2.3472	-3.0137	-3.9551	-3.0671	-4.1254	-3.9474	-4.2585	-3.6263	-3.8134	-1.5512	-4.4562	-4.3629	-3.8928	-2.3332	-3.467	-4.4027	-3.2282	-4.1787	-2.335	-3.6794	-4.0872	-3.7972	-4.7433	-3.6441	-2.6135	-4.2107	-3.246	-2.5455	-3.0582
-13.693	-12.963	-12.139	-12.526	-12.464	-13.274	-13.102	-12.008	-13.488	-14.198	-12.745	-15.532	-12.675	-13.117	-11.831	-12.967	-12.834	-11.862	-13.603	-13.747	-13.583	-12.656	-11.858	-12.037	-12.341	-13.082	-11.859	-13.125	-13.124	-14.262	-12.184	-11.693	-13.586	-14.192	-12.885	-11.497	-13.513	-12.973	-15.257	-12.56	-13.612	-13.066	-12.292	-12.529	-12.176	-11.562	-12.049	-13.187	-13.203	-13.832
4.5935	4.9139	4.7647	5.9331	4.3482	4.6831	2.9626	4.3872	3.6728	3.274	4.4473	5.1965	3.9889	3.185	5.2886	3.6111	4.1255	5.2157	5.4802	5.658	3.2387	3.8521	5.1089	5.652	4.7058	4.3782	4.3221	4.5336	4.951	3.4901	5.3613	3.6775	4.1518	3.3936	5.3381	4.0145	5.0835	4.7832	3.5987	3.8103	5.6455	5.2472	3.0889	4.5326	4.6801	4.7166	4.2138	3.4563	4.3082	4.3675
-4.9079	-6.8249	-7.0007	-6.1673	-8.3275	-7.5187	-6.5085	-6.6799	-5.5795	-7.2398	-5.2919	-7.0406	-5.3424	-5.9416	-7.0839	-7.0728	-6.8723	-5.6861	-5.8463	-6.5456	-5.8623	-7.3412	-6.4028	-8.4002	-5.4978	-6.6248	-6.5453	-6.7085	-6.0848	-6.9779	-5.1821	-7.1046	-5.8971	-5.8521	-4.8452	-5.812	-5.7573	-6.6298	-8.1795	-7.6487	-6.2085	-6.2348	-8.0209	-6.5118	-6.4924	-6.0807	-7.4978	-5.8953	-6.2836	-6.4703
-5.0394	-3.7201	-4.6775	-4.1008	-4.6609	-3.3037	-3.4749	-5.4098	-4.9239	-3.1739	-4.8484	-5.1889	-3.2009	-3.6486	-4.327	-2.427	-4.1127	-4.9264	-6.4781	-5.2427	-1.725	-3.6336	-5.1513	-3.8654	-4.3712	-3.934	-4.638	-5.1582	-4.2881	-5.4424	-5.5484	-2.8424	-5.9717	-4.6785	-4.4762	-5.2261	-5.5645	-5.1141	-3.9663	-4.555	-5.8859	-4.8539	-4.5344	-2.4915	-4.7523	-4.0301	-3.3608	-3.899	-3.4427	-3.508
-9.4506	-10.888	-10.801	-10.672	-9.622	-11.118	-11.714	-10.911	-9.6915	-10.395	-10.21	-10.893	-11.537	-10.725	-9.6861	-10.225	-12.37	-10.607	-9.8682	-9.7585	-11.084	-10.955	-11.625	-10.624	-9.7289	-9.4755	-9.8003	-10.355	-9.0185	-10.09	-11.226	-11.046	-10.619	-12.877	-9.1311	-10.728	-10.687	-10.265	-10.432	-9.6481	-11.725	-10.336	-11.763	-10.467	-10.107	-12.562	-10.695	-11.69	-9.691	-11.344
-13.436	-12.67	-13.764	-13.776	-13.396	-13.038	-14.272	-12.595	-12.141	-14.841	-14.302	-11.99	-12.513	-12.846	-13.672	-12.25	-13.221	-14.975	-10.994	-13.248	-12.203	-14.663	-11.959	-13.327	-13.959	-12.499	-13.148	-12.568	-12.419	-13.913	-12.296	-13.153	-12.548	-12.777	-13.229	-11.432	-12.979	-13.48	-14.054	-13.909	-11.323	-13.627	-12.477	-12.873	-14.139	-12.917	-13.225	-12.724	-13.862	-13.891
-4.2822	-2.0325	-0.95634	-0.46733	-1.756	-2.6222	-1.4595	0.032165	-1.2642	-3.3995	-1.3108	-1.3568	-2.8233	-0.70118	-0.11984	-0.50335	-1.5841	-1.6771	-1.9465	-0.96623	-0.76139	-2.7202	-1.5206	-1.4857	-2.7899	-1.7933	-1.8601	-1.6508	-1.7917	-0.7247	-1.3131	-2.2534	-0.30198	-1.6022	-2.3475	-2.7709	-2.7216	-2.9358	-2.2156	-1.9643	-2.2708	-2.9226	-2.0731	-0.93288	-1.6877	-2.0073	-2.4186	-1.2182	-2.6388	-3.2447
-11.012	-9.7594	-10.975	-11.523	-10.265	-9.4393	-9.0629	-11.276	-10.671	-10.325	-10.006	-11.074	-10.278	-9.6838	-11.335	-10.294	-9.8682	-10.183	-10.709	-10.983	-10.89	-9.526	-12.139	-11.675	-10.703	-10.611	-10.853	-10.156	-9.2529	-10.417	-11.65	-11.813	-10.64	-10.152	-10.35	-11.402	-11.787	-10.315	-11.374	-10.128	-9.0907	-9.851	-10.286	-11.102	-11.187	-10.383	-10.707	-12.065	-9.9698	-10.421
-12.367	-11.739	-11.33	-11.873	-11.696	-11.629	-11.002	-12.669	-12.542	-10.914	-13.266	-11.891	-11.599	-14.609	-10.566	-11.904	-10.795	-10.043	-12.194	-11.855	-11.574	-11.805	-13.111	-12.689	-10.663	-13.115	-11.559	-11.979	-12.982	-13.335	-11.759	-11.013	-12.68	-12.982	-12.129	-12.379	-11.781	-10.854	-12.026	-11.367	-11.165	-11.872	-11.463	-12.268	-12.705	-11.697	-11.428	-12.6	-11.793	-10.892
-0.013529	-1.0441	-0.80371	-1.8077	-0.73954	-0.79389	-0.80531	-0.088012	-0.85576	-1.3481	-1.642	-1.1437	-2.7338	-1.095	-1.8214	-1.2653	-0.59969	-2.1533	-2.8885	0.42219	-2.0096	0.76275	-1.1513	-1.0031	-1.7146	-0.54214	-1.7198	0.53749	-0.3975	-2.2888	-1.6234	-1.4645	-2.7558	-1.418	-1.6789	-0.0061825	-2.592	-2.9494	-0.4626	-2.2416	-1.3383	-1.7781	-2.4772	-1.3879	-1.5562	-1.8244	-2.7044	0.058683	-0.52281	-1.9938
-12.633	-12.122	-13.547	-12.447	-11.556	-13.446	-12.55	-11.792	-13.278	-11.5	-12.637	-13.068	-12.379	-12.814	-12.448	-14.2	-12.597	-12.418	-11.84	-13.072	-12.471	-13.334	-11.491	-12.815	-12.592	-11.453	-13.237	-12.128	-11.891	-13.047	-14.28	-12.184	-13.306	-13.119	-13.331	-13.298	-13.167	-13.731	-13.594	-12.83	-10.255	-13.949	-12.809	-13.762	-12.965	-12.315	-13.353	-12.521	-13.452	-12.129
-10.056	-8.1287	-9.6561	-8.7624	-9.4672	-9.855	-9.6117	-9.4138	-7.7891	-8.5033	-7.71	-8.4596	-8.5207	-8.9085	-7.9071	-8.178	-10.552	-10.091	-8.7618	-8.4123	-9.362	-9.2468	-10.262	-8.6849	-7.0015	-9.8402	-9.1484	-9.5902	-9.0368	-7.82	-9.0861	-9.372	-6.985	-9.6307	-10.655	-11	-10.26	-8.5241	-8.8204	-10.118	-10.51	-9.6293	-9.1422	-9.3419	-8.8644	-9.1824	-10.599	-9.4352	-9.0884	-8.1105
2.2054	0.31956	1.7215	2.2793	2.4505	1.0271	0.91975	2.3026	2.094	3.2742	1.3483	2.4798	1.3656	2.6907	2.3382	1.5342	0.75871	-0.65342	1.7305	2.3524	3.6813	1.8271	0.37173	-0.0039981	1.0275	1.8337	1.7812	0.15636	1.4538	1.0371	1.3959	1.9997	1.0687	1.4121	0.39457	1.8238	2.1503	2.8986	1.6175	2.0162	1.494	0.36297	2.098	1.2954	1.2625	1.6288	2.4169	3.7216	1.218	-0.63772
-14.891	-14.753	-14.038	-15.163	-16.804	-15.349	-14.929	-13.971	-14.694	-15.154	-13.917	-14.773	-13.402	-13.549	-13.244	-13.892	-14.758	-16.081	-14.281	-14.972	-12.33	-15.409	-14.221	-15.972	-14.58	-14.118	-15.261	-14.613	-15.71	-15.226	-14.522	-15.74	-16.226	-14.406	-14.16	-13.899	-14.102	-13.471	-13.368	-14.928	-14.948	-14.399	-14.632	-15.049	-14.338	-15.32	-14.091	-13.862	-15.786	-15.379
-4.0875	-5.3423	-3.1787	-3.4088	-4.4369	-4.8039	-3.2608	-3.6388	-2.6544	-2.6278	-1.2923	-3.759	-2.2793	-2.5937	-3.1365	-2.7538	-2.4965	-2.3957	-4.1569	-3.9972	-1.6958	-3.1618	-2.6662	-3.1013	-2.5434	-3.5863	-3.3577	-3.6751	-4.0585	-3.2694	-1.8343	-2.5834	-3.0276	-3.2249	-4.4075	-4.5476	-1.8662	-4.5388	-3.0671	-2.7367	-3.2535	-2.9811	-3.39	-2.3744	-3.9305	-3.4083	-3.3946	-3.507	-3.4351	-3.8849
-13.923	-14.438	-13.041	-14.86	-14.281	-14.747	-14.397	-13.236	-13.594	-14.728	-13.454	-14.21	-13.741	-15.273	-14.135	-13.436	-14.545	-14.228	-12.549	-12.11	-14.823	-13.42	-14.111	-14.767	-13.552	-13.799	-14.964	-13.471	-14.607	-16.251	-14.478	-14.063	-14.206	-14.825	-14.857	-14.575	-13.646	-13.869	-13.549	-13.686	-14.043	-13.172	-14.517	-14.725	-12.551	-16.358	-14.033	-13.979	-13.578	-13.709
-2.2146	-0.0018336	0.7478	-0.88822	0.17822	0.023078	-1.7616	0.32132	-2.0291	-1.5397	-1.0561	-1.8609	-0.24233	-2.2014	-1.4563	-1.7681	-1.4269	-1.9071	-1.3109	-0.85062	-1.5319	-0.63859	0.90244	-0.94251	-2.1233	-1.0673	-1.095	-2.3957	-1.991	-0.48729	-0.86463	-0.38994	-1.9593	-1.0463	-2.3973	0.24957	-0.93155	-0.46731	-1.7452	-0.99498	1.02	0.22267	-1.2464	-2.2034	-2.2112	-0.7583	-0.62182	-1.5122	-3.3	-1.7811
-2.5483	-2.4873	-2.5824	-3.0265	-3.5773	-3.9906	-2.513	-3.8591	-3.0432	-4.6255	-3.5341	-2.6429	-4.952	-4.5148	-4.2251	-4.5009	-3.6241	-3.2287	-4.0922	-2.927	-3.0155	-3.7052	-4.387	-3.437	-3.7077	-3.9687	-2.5321	-4.3329	-5.201	-4.8778	-3.5495	-3.1566	-4.9333	-4.2167	-3.9499	-3.8571	-4.6589	-2.6267	-2.3283	-5.7546	-2.5353	-2.9614	-3.5258	-3.7882	-5.0163	-4.3594	-3.9275	-3.5374	-3.884	-4.887
4.307	3.9269	5.8758	5.378	5.2002	5.6002	5.6693	4.9069	4.7566	3.5103	4.9032	5.6727	6.611	5.0424	6.1812	4.8249	5.207	4.412	4.2084	6.1701	5.8371	4.0969	4.1568	4.8283	6.0714	3.4042	4.3436	4.9867	5.0311	5.6709	6.7785	3.8813	5.3569	6.5228	4.363	4.8636	4.9761	5.0434	5.6068	4.7937	5.1041	4.3605	4.1191	4.1765	4.9167	4.3076	6.4756	3.7612	4.8819	4.6915
-2.8641	-2.8654	-1.033	-4.007	-3.9903	-4.0345	-2.691	-1.7541	-4.0571	-2.3317	-3.0189	-3.6785	-2.128	-3.61	-4.1611	-2.868	-3.3841	-3.3438	-1.0211	-2.8806	-3.0637	-3.838	-3.405	-4.4565	-3.1907	-2.9944	-3.1599	-3.7016	-3.158	-4.9357	-2.95	-2.8478	-3.1281	-2.7967	-4.1581	-3.7105	-3.8265	-4.0082	-3.7326	-3.4712	-2.7205	-3.0682	-2.147	-3.926	-1.86	-2.7428	-3.355	-3.2843	-3.7048	-2.5396
-10.352	-10.506	-11.71	-10.25	-10.865	-10.959	-10.061	-9.6364	-8.8701	-12.036	-12.367	-11.505	-11.457	-9.3602	-9.1571	-11.616	-10.69	-12.64	-10.258	-9.575	-9.9072	-9.8924	-10.722	-11.219	-10.661	-11.39	-10.581	-10.215	-10.585	-12.219	-10.689	-11.305	-11.719	-10.492	-9.6832	-11.679	-10.466	-10.674	-10.635	-11.242	-12.841	-9.246	-11.644	-10.222	-10.651	-9.51	-12.192	-10.815	-11.376	-10.701
3.7393	1.8325	1.5496	4.2278	2.9701	1.8104	2.0883	2.6959	1.2203	3.8185	-0.075023	1.5602	1.5191	3.0165	2.7135	4.0778	3.1139	2.5855	1.825	2.7781	3.5897	1.3938	2.1733	3.5578	2.5876	2.9337	3.3743	2.2639	1.9948	2.5624	0.92184	2.2827	2.3894	2.8586	3.5078	2.4896	3.2644	3.8604	2.4492	2.894	0.98272	2.8619	2.6062	2.9136	0.67336	1.3489	2.4253	3.7284	2.1454	3.1837
0.58453	-1.1196	-1.5425	0.13113	-1.1663	-3.5325	-1.2537	-0.18759	0.50355	-1.4278	-2.4779	-1.598	-1.7968	-0.20867	0.63265	0.47295	0.065632	1.1379	-0.89354	-2.0278	-1.6412	-1.0681	-2.0542	-0.95724	-0.47183	1.2839	-0.93461	-0.075321	0.78592	-0.49457	-0.37314	0.013187	-0.89469	0.13664	-2.03	-1.4999	-1.2374	-0.99999	-1.5393	-2.1219	-0.093717	0.63978	-2.5983	-1.6219	-0.17741	-1.94	-1.2304	-1.4852	-1.6014	-0.63847
-9.1857	-9.7378	-9.2398	-9.9151	-10.094	-10.904	-9.6155	-8.3994	-9.043	-6.9775	-9.7757	-8.3458	-9.9598	-10.761	-8.0174	-10.137	-9.0458	-9.5207	-8.8854	-9.0099	-9.5947	-9.0431	-9.275	-8.6832	-10.66	-9.8252	-9.1802	-10.383	-10.145	-9.5925	-8.7348	-10.132	-10.139	-9.4403	-10.293	-9.6457	-9.0267	-9.5125	-9.5367	-9.7259	-9.2906	-9.0214	-8.4174	-8.9396	-9.3005	-9.7972	-9.4793	-9.2508	-8.3245	-9.5662
-8.7966	-11.832	-9.495	-9.778	-8.4235	-10.134	-10.391	-9.6663	-8.7032	-10.29	-8.3689	-11.628	-9.1748	-8.3822	-10.69	-7.9638	-9.4182	-6.7211	-10.232	-9.5694	-10.321	-9.9741	-8.5952	-7.8567	-9.7647	-8.4625	-11.137	-8.2041	-9.0467	-10.291	-9.1069	-9.6247	-8.9027	-9.6555	-10.065	-9.9728	-7.9341	-8.269	-8.4763	-7.5818	-9.0083	-7.8812	-6.3653	-8.864	-9.0775	-8.461	-8.8851	-7.8445	-8.6042	-8.3311
3.734	2.1154	3.5758	2.508	3.5245	2.1656	1.1749	2.5163	1.2428	2.1645	2.2293	0.99412	4.7398	1.9086	3.6965	2.8126	3.0022	2.5553	3.2814	0.34348	1.2779	1.1874	3.5575	1.6701	4.6067	2.9915	2.2896	3.1324	3.5549	2.451	1.8468	2.9062	0.71887	3.644	2.7326	2.202	2.1742	2.7957	2.7765	2.4359	1.5166	2.5339	3.4019	1.8831	0.84108	3.0326	2.8339	2.3938	2.9033	2.3383
2.5629	2.056	0.76926	0.44102	0.50112	2.2055	2.6779	0.92503	1.5921	1.1617	2.1345	1.0508	0.38871	0.95829	2.1921	1.3177	2.818	2.4806	1.6354	2.1418	1.8315	2.1876	2.724	3.0406	2.4321	1.3655	1.753	2.2882	1.5965	0.84108	0.65293	0.92882	2.2532	2.3946	3.4205	0.72179	3.1541	1.4476	1.184	0.87155	2.265	0.12573	2.9376	0.95061	2.7179	-0.82979	2.5008	2.1811	1.5495	1.2876
-4.4015	-5.4349	-6.4329	-4.9138	-4.3886	-5.9753	-2.983	-4.409	-4.2945	-4.2612	-5.4889	-5.8958	-5.041	-3.352	-3.6106	-4.2937	-4.3617	-4.6649	-4.6983	-4.5337	-5.1988	-5.1869	-4.8501	-5.2352	-4.5328	-3.9844	-3.7105	-5.4329	-5.2664	-5.9381	-5.5709	-6.8267	-4.6301	-5.5275	-5.2432	-6.4125	-3.7288	-5.4538	-5.3955	-5.2197	-3.3667	-5.4671	-3.9256	-5.8314	-5.9727	-4.9681	-4.1222	-5.1315	-4.6799	-4.1268
-11.197	-9.7946	-8.3675	-9.5983	-9.7108	-10.581	-7.9516	-9.9051	-10.226	-8.4639	-8.5262	-9.0268	-8.8102	-10.372	-9.9692	-10.199	-7.513	-9.6418	-10.079	-9.0146	-8.2112	-9.5547	-10.282	-9.3448	-9.4832	-9.4386	-7.0513	-10.398	-8.993	-10.423	-10.747	-9.5263	-9.8288	-9.6475	-9.2943	-9.4914	-9.0252	-9.4838	-9.3503	-8.066	-9.3306	-8.0375	-8.8774	-8.512	-8.0416	-11.397	-9.3031	-9.4532	-8.6682	-10.182
-10.185	-10.986	-12.059	-12.621	-11.786	-12.012	-12.578	-12.716	-11.894	-10.826	-12.566	-12.226	-12.765	-12.823	-10.182	-11.63	-11.234	-12.798	-10.765	-12.777	-10.701	-11.472	-11.048	-12.667	-11.79	-12.891	-10.715	-11.902	-12.107	-10.817	-13.216	-10.851	-12.623	-12.149	-12.596	-10.906	-12.129	-12.301	-13.4	-12.42	-13.235	-11.56	-11.285	-10.421	-12.513	-10.897	-11.812	-10.992	-12.35	-11.474
-10.882	-11.684	-11.015	-10.705	-10.898	-11.775	-11.07	-11.971	-12.166	-11.873	-12.292	-13.407	-11.602	-9.7429	-11.783	-12.18	-11.952	-12.214	-12.568	-11.436	-11.679	-11.21	-11.253	-12.445	-11.955	-11.705	-11.251	-13.667	-12.549	-10.716	-11.271	-12.306	-10.907	-11.213	-11.1	-14.388	-11.768	-10.693	-11.72	-12.166	-11.227	-11.966	-11.945	-12.236	-10.937	-10.814	-12.916	-10.919	-11.276	-12.389
-3.0906	-1.2951	-2.5461	-3.3562	-3.4522	-1.1183	-2.6059	-2.6246	-2.5816	-1.3761	-1.1283	-2.6912	-2.6104	-2.7126	-1.318	-1.8297	-1.4949	-1.6038	-3.5703	-3.2786	-3.154	-2.9964	-2.3303	-2.0247	-0.73539	-2.2628	-2.2874	-2.2178	-0.82538	-2.6633	-1.7903	-3.4503	-1.9069	-2.307	-1.4961	-2.2929	-2.0237	-2.4081	-3.328	-2.5115	-2.5683	-2.2917	-1.2765	-1.2447	-3.2884	-2.7685	-3.9423	-4.3604	-3.1669	-1.6408
0.43062	2.1173	2.7062	1.0748	0.51131	3.6203	3.9387	0.51605	1.7199	1.8892	1.999	1.766	1.9902	2.6729	2.8749	2.036	2.7333	2.449	1.1656	1.3804	2.2683	1.5587	2.088	1.0628	2.7011	2.6199	1.421	2.222	0.8312	2.1951	1.9397	2.1219	1.3844	1.7503	1.2788	2.376	1.8704	2.5358	1.6188	-0.16939	1.5834	1.8848	1.3205	1.8867	0.37174	2.3039	1.085	2.4591	0.35572	2.6836
1.5202	3.8732	3.9646	3.4543	1.8146	2.4155	2.2715	3.5207	1.7407	3.0756	2.1241	3.1341	-0.20402	1.2171	3.0243	3.0911	2.387	1.7188	2.0656	3.4227	4.4361	4.5555	3.1878	2.7422	2.6314	2.7404	0.22572	3.7769	3.3857	2.551	2.4806	3.6305	5.3649	3.3796	5.0204	3.3926	3.2951	2.6677	3.0719	2.0366	3.2541	1.7277	2.6622	3.6475	3.1031	3.0812	2.1637	2.2833	3.5935	2.9881
0.59841	-1.7238	-1.1347	-1.5513	-0.66709	-0.88662	-0.59187	-0.57894	-0.30516	-1.7897	-1.875	-1.0217	-2.6729	-1.3542	-2.2022	-2.2339	-2.8803	-1.6409	-2.0061	0.0029215	-1.6104	-0.10571	-1.2365	-1.0086	-0.52205	-0.49619	-2.0028	-2.5307	-0.77661	-0.43897	-0.63702	-1.1908	-1.8349	-0.59316	-1.1574	-1.3853	-2.9759	-1.0875	-1.0064	-0.68423	-2.1436	-1.8994	-1.6844	-1.9012	-0.54775	-0.9481	-1.9835	-0.55365	-2.247	-1.4579
-5.5964	-2.974	-3.387	-4.0021	-5.3001	-3.5859	-2.2973	-4.3712	-3.5529	-5.2224	-5.019	-3.8662	-3.6746	-3.934	-5.0761	-4.9268	-3.9887	-4.3991	-4.3611	-3.7757	-4.3439	-4.3394	-4.7957	-3.6287	-3.401	-6.0554	-2.9585	-4.1471	-4.4924	-2.6592	-1.952	-3.0328	-3.2171	-3.1383	-4.2761	-4.9668	-5.2814	-3.816	-3.6641	-5.4116	-2.7133	-3.3873	-2.6683	-3.7208	-2.8228	-4.5244	-1.4497	-3.3346	-3.5879	-4.0168
-1.2157	-2.1147	-4.4026	-1.0972	-2.6972	-4.145	-3.0666	-2.1428	-2.5426	-1.1143	-2.8197	-2.3356	-2.2238	-2.3228	-1.1614	-2.0191	-1.7183	-3.3801	-1.7379	-3.6619	-3.4632	-1.6614	-0.39078	-1.9546	-2.8677	-1.5247	-0.4853	-2.099	-2.441	-2.4119	-4.6707	-1.5372	-2.7427	-1.6315	-3.0878	-3.0369	-4.0819	-0.87218	-1.8736	-2.1163	-1.3975	-2.5096	-3.0285	-2.9238	-3.5688	-2.6368	-3.4242	-3.6135	-1.9363	-4.5056
10.865	10.176	9.405	9.9532	10.508	9.3953	9.918	9.5854	10.428	9.5432	11.143	9.0638	9.3914	9.738	10.642	9.4524	10.246	11.314	9.1787	8.2793	9.2377	9.836	10.042	9.6304	8.0665	9.3489	11.722	8.5492	10.519	10.48	10.368	8.8974	9.2225	11.166	9.1834	9.8313	9.4128	10.438	10.373	9.0339	8.7999	10.981	9.7927	9.5621	9.0225	8.1131	9.7296	8.6168	10.889	10.282
1.8623	1.155	0.39723	0.71747	2.3788	-0.43363	1.4152	-0.10531	-0.038089	1.1049	2.1932	0.25341	1.0667	2.0051	3.2509	0.14492	3.6811	2.7038	-0.36383	0.93018	1.7273	2.9101	1.6201	0.57901	4.0218	0.27178	0.45689	-0.60752	1.9604	0.056119	0.81845	3.5019	1.4811	2.0694	0.51717	3.4776	1.6335	1.3282	0.97059	3.1115	2.2907	2.2798	2.9652	1.8427	1.7161	0.47003	0.91841	2.2891	1.2607	2.5631
-21.395	-22.723	-21.593	-22.555	-22.277	-23.229	-22.707	-21.528	-22.802	-22.436	-22.737	-22.924	-23.272	-22.922	-22.104	-22.261	-21.976	-22.163	-21.801	-22.777	-22.887	-21.664	-21.852	-23.925	-21.964	-21.287	-22.067	-20.007	-22.52	-22.43	-23.146	-23.074	-20.453	-22.851	-22.81	-22.072	-22.248	-22.124	-21.569	-21.428	-23.051	-21.847	-21.922	-22.504	-23.254	-21.9	-21.326	-21.066	-22.75	-20.959
-3.7174	-3.8785	-5.3488	-3.7366	-5.2695	-4.5102	-4.8538	-6.1607	-4.2283	-4.1185	-5.1379	-2.0595	-3.8339	-3.7061	-5.6295	-5.512	-3.6564	-4.769	-4.6144	-4.6282	-4.0114	-6.6038	-3.3081	-3.1191	-5.5324	-5.6231	-4.1523	-3.9806	-4.282	-3.753	-4.4112	-4.388	-5.3936	-5.042	-3.9984	-4.5191	-5.7837	-3.705	-5.0106	-4.99	-4.9504	-4.6685	-5.1434	-4.7254	-4.4837	-6.6466	-5.1136	-4.1204	-5.2224	-4.1859
-9.9129	-10.591	-9.8453	-8.6003	-9.4195	-10.462	-10.257	-10.576	-9.8927	-10.072	-9.6021	-9.6924	-10.288	-9.5915	-10.461	-8.9992	-9.2805	-9.0341	-9.3246	-8.4432	-9.5512	-8.0385	-9.2223	-8.0031	-8.8072	-10.588	-10.232	-8.6648	-9.6941	-9.7368	-10.697	-9.2834	-10.15	-9.3295	-9.6288	-9.8119	-9.6564	-9.8798	-8.5718	-8.3951	-11.347	-8.6667	-8.8908	-8.949	-10.356	-10.714	-9.2148	-9.6039	-9.8886	-9.2119
-4.349	-3.9738	-4.2654	-3.3998	-3.6631	-3.2715	-4.7361	-2.45	-2.2722	-4.4703	-3.3975	-5.047	-3.0441	-4.2776	-3.2965	-4.0136	-3.4891	-3.4987	-2.7897	-5.1058	-4.4469	-3.6519	-4.328	-3.4563	-4.0085	-2.6566	-2.1617	-3.5139	-4.3483	-1.3434	-4.9351	-3.579	-4.292	-3.3078	-4.7241	-1.9805	-3.1436	-3.5556	-3.7378	-4.2681	-3.8124	-3.9322	-5.4183	-4.1503	-5.1949	-4.8447	-3.67	-2.6671	-4.1486	-3.4313
-1.3622	-0.036688	-0.0089426	0.78083	-0.97968	-1.8624	-0.97564	-2.0811	-0.48267	0.31093	-0.79167	-0.10196	-1.3483	-1.6781	-0.19395	-0.40152	0.385	0.24741	-0.53875	1.1282	2.3459	-0.48591	-1.6328	1.001	-0.033942	-0.65218	-1.396	-0.1112	-0.68136	-1.8409	-0.44193	-0.68133	-0.2455	-0.051988	-1.6595	0.44133	-0.3432	-1.4648	-0.43233	0.63597	-0.88595	-0.95529	-0.36809	-0.43454	0.47546	0.30586	0.15139	-0.88355	-1.7027	0.66623
-9.8516	-9.3485	-7.9126	-9.3172	-8.4874	-8.9271	-8.5793	-10.108	-9.2324	-8.7725	-9.7624	-10.845	-10.344	-9.8884	-9.0678	-8.8574	-9.7063	-9.8183	-9.1865	-11.569	-10.053	-9.4124	-9.0366	-10.096	-8.859	-8.1636	-9.1023	-9.0822	-9.6445	-8.8826	-8.5053	-9.6359	-7.7899	-11.772	-9.3995	-9.6422	-8.2313	-10.446	-10.334	-8.8217	-9.334	-8.5647	-8.776	-9.7593	-8.9478	-9.314	-7.7671	-9.943	-9.5995	-10.784
-3.1802	-3.8138	-1.4278	-3.7099	-3.2957	-2.6657	-2.6169	-3.3528	-4.6742	-4.079	-3.9716	-3.7411	-4.7164	-4.2061	-3.9024	-3.5246	-2.5543	-2.8983	-2.8461	-2.5629	-5.0545	-3.2489	-4.328	-5.2969	-4.8986	-3.4857	-4.0274	-3.775	-4.9153	-5.0337	-4.9235	-2.5408	-2.0265	-4.313	-5.285	-3.9664	-3.4318	-4.5887	-3.2274	-2.1471	-4.6257	-2.2247	-2.8136	-2.2077	-4.5912	-3.4624	-3.3007	-3.8816	-5.0548	-4.3145
-4.8178	-3.9496	-3.9832	-3.9731	-4.6486	-4.0224	-5.3094	-4.19	-3.5285	-6.039	-3.3931	-3.133	-4.8628	-3.4062	-4.0989	-3.8768	-4.7489	-3.439	-3.594	-4.7041	-4.053	-5.4366	-3.9243	-5.0709	-5.1489	-4.8323	-4.3481	-3.5093	-5.023	-4.0651	-4.1713	-5.21	-4.0397	-3.9456	-4.1983	-5.308	-5.4167	-2.891	-4.9571	-4.6333	-4.1856	-3.4764	-4.1405	-4.6483	-4.2749	-3.4511	-3.5826	-3.676	-2.5201	-4.5043
-3.8632	-3.7448	-5.1221	-3.1545	-3.2928	-4.5582	-3.7634	-5.3285	-3.1915	-3.2692	-4.0058	-2.9437	-2.3106	-2.5742	-3.2389	-3.3489	-4.5684	-3.1481	-3.1543	-4.5356	-3.0424	-3.9516	-3.4711	-5.4207	-3.6929	-3.5248	-3.8825	-1.9131	-2.8771	-4.1027	-1.785	-2.6503	-4.1691	-4.5101	-2.6853	-0.67	-2.4935	-2.799	-3.2055	-3.3938	-3.3936	-4.6709	-3.1398	-2.7596	-2.894	-2.7542	-2.0774	-2.4038	-1.4129	-4.3314
-0.85802	-1.0907	-1.6637	-2.5027	-0.91537	-2.087	-2.4229	-1.0408	-0.63704	-1.0965	-3.3707	-0.66727	-0.71617	0.20081	-0.23231	-1.9548	-0.84157	-0.95104	-1.094	-1.812	-0.38055	-1.3963	0.0254	-2.4238	-1.3401	-3.319	-3.2613	-1.3701	-2.086	-0.52343	-2.2055	0.71609	-2.7931	-1.1929	-0.30031	-2.1507	-1.768	-1.7628	-1.33	-0.60624	-1.697	-1.845	-1.2098	-0.86989	0.11021	-1.8206	-1.9917	-1.3232	-0.81678	-1.4966
10.034	9.0332	9.6738	8.5139	8.2305	7.9329	7.8455	7.9661	7.948	9.6065	9.9939	8.6422	8.3583	7.5451	9.1638	7.707	8.3616	8.9172	9.5393	8.0218	7.6588	9.0336	7.6317	8.8621	8.478	8.9101	7.6065	9.6195	7.6527	7.8504	8.034	8.7726	8.4784	9.5473	7.0714	7.7557	8.7538	9.404	7.7057	8.22	8.1075	9.2191	8.4854	8.682	8.0681	9.6382	7.7279	9.169	9.553	8.9442
-9.8757	-11.086	-10.746	-11.31	-11.154	-10.216	-11.564	-9.9389	-9.1393	-11.278	-10.332	-10.579	-9.6408	-11.149	-9.6058	-10.69	-10.745	-12.313	-11.044	-10.932	-11.597	-10.459	-9.7736	-10.177	-10.236	-10.862	-11.131	-11.441	-11.82	-10.588	-13.258	-10.706	-10.534	-11.715	-10.538	-10.155	-10.909	-10.519	-11.56	-9.7277	-12.059	-9.3646	-10.884	-10.704	-10.334	-11.049	-11.273	-11.421	-9.7648	-10.57
5.0503	6.5894	7.0583	5.7252	5.6275	7.3165	8.2093	7.2006	6.5048	4.5808	6.971	6.154	5.7976	7.5066	5.3868	7.2633	5.595	7.5211	6.4958	6.5076	6.7365	5.8797	6.525	6.1533	8.1341	5.7138	5.9242	6.7621	6.2908	6.7536	8.0639	7.5824	6.0485	5.9875	7.53	7.2336	7.5835	7.2756	7.6716	7.7116	5.963	7.5296	5.8587	7.2168	7.4056	7.6111	8.4399	6.1698	5.9232	6.8687
-20.361	-20.523	-22.928	-21.317	-20.936	-20.149	-21.42	-20.78	-20.819	-20.243	-21.266	-22.347	-19.872	-21.295	-20.433	-20.471	-20.528	-20.632	-21.039	-19.661	-18.905	-21.889	-21.175	-21.457	-21.967	-21.471	-19.578	-19.231	-20.392	-19.891	-20.411	-20.315	-21.426	-21.299	-19.591	-20.979	-20.69	-19.997	-20.437	-20.717	-22.294	-21.528	-20.509	-21.499	-19.96	-19.132	-21.675	-21.325	-20.481	-20.284
-3.0608	-0.8331	-1.7804	-1.1494	-2.4454	-0.50385	-0.1637	-2.2446	-1.9995	-0.27203	-0.049457	-0.3082	-2.9354	0.82901	0.7202	-2.3873	-1.0473	-1.2708	0.0071482	-0.50753	-1.0812	0.70598	-1.606	-1.4883	-0.25428	-2.2998	0.13216	-1.9195	-0.14281	-0.68153	-0.50205	-2.0282	-1.1584	-0.70181	-0.62055	-2.2351	0.68298	-0.078471	-0.75866	-2.4974	-1.1362	-0.25088	-1.2061	-1.6072	-0.80904	-1.1385	-1.7112	-1.8395	-1.1126	-1.6268
-5.2252	-5.0089	-4.5671	-3.9534	-5.1182	-3.6615	-3.0996	-6.0646	-4.3496	-4.5338	-4.618	-5.3535	-4.619	-5.155	-4.6509	-5.638	-6.1139	-4.4091	-5.3051	-5.6158	-3.6068	-6.5155	-3.4912	-5.0878	-3.7934	-5.0753	-3.9939	-5.2008	-4.9373	-4.9664	-2.5888	-2.9728	-5.0747	-3.3863	-5.2387	-3.3174	-5.6257	-4.86	-4.9911	-3.874	-4.8888	-6.0837	-4.384	-5.5236	-5.2169	-5.5972	-5.2456	-5.039	-6.654	-5.2496
-22.766	-21.396	-19.117	-21.332	-20.826	-21.006	-21.002	-23.063	-21.862	-20.329	-21.088	-20.953	-20.162	-21.422	-20.928	-21.997	-19.152	-19.66	-22.043	-20.865	-21.488	-19.044	-21.833	-21.511	-20.64	-22.828	-23.024	-21.676	-19.621	-20.692	-18.676	-19.527	-21.467	-20.277	-20.598	-20.805	-20.082	-22.255	-20.087	-19.238	-21.744	-20.042	-20.241	-21.213	-19.558	-21.109	-21.382	-20.419	-20.685	-19.531
7.9094	8.7649	8.9769	7.9609	6.9953	8.1967	6.6681	8.7459	11.181	7.5365	9.039	9.3771	9.4747	7.8183	8.0106	7.8479	8.7536	8.2033	8.4534	8.9621	8.258	8.9166	9.3838	9.8807	7.4542	7.9046	6.9835	8.256	8.0691	7.8474	8.0021	9.0133	8.116	7.6184	10.41	9.1841	7.2931	9.6059	9.1452	7.7968	8.9706	6.8373	8.4571	7.9582	9.027	10.061	8.2149	8.0086	8.5801	9.1604
-8.7659	-11.233	-8.5836	-11.055	-9.9223	-9.9152	-10.012	-9.5347	-11.158	-10.243	-10.874	-10.195	-10.58	-11.058	-11.225	-9.6971	-10.571	-9.6882	-11.995	-9.0557	-10.47	-11.607	-9.4091	-9.9427	-10.815	-10.687	-10.147	-9.8319	-11.8	-10.013	-10.795	-8.9159	-9.6254	-8.9394	-11.308	-8.6	-11.02	-12.223	-9.2432	-11.261	-9.1349	-10.481	-9.1439	-10.581	-9.6182	-10.786	-10.627	-10.196	-9.2535	-10.584
-14.251	-15.396	-15.014	-14.14	-14.816	-15.071	-15.167	-12.775	-14.052	-14.756	-13.062	-14.392	-15.191	-13.405	-14.424	-15.599	-14.308	-15.995	-14.106	-14.737	-13.226	-13.887	-15.009	-14.823	-16.531	-13.458	-13.02	-14.673	-15.513	-15.583	-13.67	-13.178	-14.887	-14.98	-14.653	-14.23	-13.863	-13.999	-14.467	-14.57	-14.627	-15.641	-14.75	-12.693	-15.74	-14.439	-14.623	-13.865	-13.83	-15.3
-12.255	-12.839	-12.366	-12.459	-14.322	-12.71	-12.162	-11.335	-14.169	-13.374	-13.934	-13.555	-12.857	-11.389	-11.642	-13.106	-11.98	-13.511	-12.735	-13.543	-11.87	-13.169	-12.663	-11.911	-12.726	-13.987	-12.229	-12.03	-12.206	-12.868	-10.583	-11.574	-13.177	-12.416	-12.456	-13.916	-13.549	-11.382	-11.48	-12.944	-11.923	-13.55	-13.077	-13.963	-13.082	-12.213	-12.89	-11.917	-11.663	-13.41
-5.5887	-4.8579	-4.0053	-3.105	-4.51	-4.3823	-5.6035	-4.5997	-4.8066	-2.3062	-3.361	-3.2087	-4.3688	-4.7289	-4.7928	-3.9245	-5.4254	-4.0785	-5.7421	-6.0181	-6.7785	-5.1886	-5.1658	-3.7351	-3.7693	-2.7878	-4.5583	-3.6943	-3.9686	-5.0441	-4.2536	-5.9169	-3.3148	-4.7532	-4.4443	-3.8674	-3.8683	-5.1891	-4.6617	-5.4715	-4.4751	-5.27	-4.9339	-5.1005	-5.1706	-5.9461	-3.3806	-4.7735	-4.5421	-3.5544
0.50459	2.3591	3.5269	1.3001	1.4347	1.1441	0.75762	0.37908	1.4678	1.2487	0.3192	1.9351	3.7616	1.6755	2.8315	2.2622	2.1692	2.3234	-0.21778	2.9804	3.7049	2.7944	2.0859	3.363	3.3427	1.971	1.4188	0.0067415	1.0805	2.2504	2.3728	1.3166	1.9415	1.6773	1.4202	3.2207	-0.19367	1.5536	1.2459	0.64606	2.5257	2.5964	1.2809	3.3188	2.6741	2.4048	2.3397	2.2634	1.6436	2.2809
-1.2174	-2.2814	-2.852	-0.29834	-0.52948	-0.89827	0.44945	-0.94144	-1.3796	-0.045246	0.099159	-0.39918	-0.15846	-1.7686	-2.317	-0.34029	-0.29253	-0.44055	-1.6728	0.57235	0.17609	-1.0555	-0.19979	0.31186	-2.4373	-0.36544	0.92237	-1.0031	0.70146	-0.30105	-0.51269	-0.59609	0.10676	-0.072807	-0.68552	-1.7697	0.3855	0.42505	-2.1683	-0.86822	-1.1193	1.2045	-2.2178	-0.59561	-1.1927	-1.7326	-0.87622	-1.6685	-1.0097	-1.2336
1.2553	1.3747	0.75989	1.8948	1.7582	1.763	0.75145	3.0583	2.0461	1.5156	1.0785	1.6894	1.2672	1.7442	2.409	2.1823	2.1011	0.72843	1.2709	1.6016	1.7026	0.89692	0.79559	0.84516	2.4654	2.8901	2.6674	1.8909	-0.19838	1.6532	1.3518	-0.08379	1.1132	-0.20108	1.5598	1.5491	1.9808	2.3934	1.5699	2.1911	0.76399	0.92396	1.626	2.3909	0.74101	2.3303	2.3894	0.058892	0.68389	2.5127
8.0737	7.0222	7.1766	7.1528	7.2775	8.2434	8.1483	7.9692	7.7324	8.1362	8.693	8.1664	8.8726	7.7408	7.4602	6.9887	7.6339	8.4553	7.0885	6.745	8.5435	7.3449	8.2978	8.5313	7.6929	8.6065	6.794	8.7804	8.0735	8.7646	9.3695	8.8247	8.8101	7.155	7.6011	7.9989	8.179	7.5424	9.2982	8.5261	6.459	8.2693	5.0115	7.6809	9.2931	7.5759	8.2505	7.5645	9.7099	6.3871
-15.467	-14.647	-15.58	-14.58	-15.293	-15.338	-14.561	-14.51	-15.031	-14.937	-14.548	-14.795	-14.027	-14.952	-12.711	-14.836	-13.981	-14.195	-15.999	-14.791	-15.293	-16.678	-14.608	-14.749	-14.299	-14.489	-14.117	-12.199	-14.252	-15.766	-15.249	-15.175	-13.947	-14.44	-14.481	-14.091	-15.521	-14.447	-14.405	-13.868	-14.771	-13.002	-15.398	-14.659	-16.252	-13.988	-14.599	-15.221	-13.145	-15.796
11.656	9.8114	10.929	10.036	10.83	10.078	9.7381	10.296	9.3271	9.3529	8.8712	10.441	11.179	10.611	9.7665	9.9803	10.407	9.0764	9.9269	9.3765	9.8576	10.654	11.645	10.295	9.8648	8.352	10.394	8.592	11.847	9.5946	11.169	11.481	11.073	9.7223	10.353	9.358	9.8987	10.062	8.0893	11.351	9.2439	10.992	7.8338	9.3077	10.786	8.7646	9.5524	9.8586	9.4559	9.5107
11.024	10.663	9.9618	8.8664	9.2211	9.942	8.7258	8.9401	11.067	9.3798	8.1991	8.4359	9.8351	10.551	10.367	9.5641	10.767	9.456	10.667	9.2303	8.265	7.9438	10.178	9.136	10.546	10.304	10.583	8.832	10.06	10.399	9.2721	11.295	10.879	8.4585	8.6279	10.174	9.2417	10.921	10.189	10.612	10.421	10.912	7.9294	10.147	8.6549	8.8923	9.5933	9.4052	8.5081	9.1057
-4.7241	-5.3139	-4.2587	-4.5839	-6.611	-6.3085	-5.7061	-4.6232	-6.9865	-5.8704	-6.6886	-5.1517	-5.7482	-4.7926	-6.0686	-6.3038	-6.9111	-5.886	-5.6056	-5.2687	-4.7418	-5.6302	-5.6447	-5.8775	-6.1609	-4.8129	-4.9954	-6.1936	-5.4474	-3.2926	-5.5857	-5.7458	-4.1976	-6.0877	-5.1332	-5.9642	-6.5168	-6.5497	-6.5876	-4.4582	-6.8119	-4.0501	-5.5922	-4.5719	-5.9223	-5.2518	-6.8331	-5.4295	-5.6428	-5.8735
3.7585	3.6638	2.9678	5.5314	3.3618	3.658	5.7446	4.5422	3.7993	3.5298	5.5881	3.3437	5.4437	5.2602	3.8521	3.9765	3.7908	5.5726	4.7458	4.7322	5.096	4.2316	4.746	5.6024	3.4741	5.732	5.2667	5.5772	5.6905	3.738	4.6141	4.6975	6.0534	2.2112	3.7939	3.767	4.6671	3.3812	5.2148	4.2593	4.332	3.863	3.1323	3.2015	4.7568	5.2145	4.4701	2.9627	5.5195	3.8343
-11.081	-9.9103	-11.148	-9.7369	-11.198	-9.3468	-11.036	-11.676	-12.256	-11.263	-10.218	-11.262	-11.136	-10.904	-10.12	-10.018	-10.44	-12.039	-10.034	-10.294	-10.831	-11.873	-10.464	-11.596	-9.4765	-9.5694	-11.714	-11.301	-9.7828	-8.458	-10.936	-11.411	-10.895	-10.197	-11.038	-11.49	-11.921	-12.089	-10.519	-11.984	-12.234	-11.884	-11.019	-11.398	-9.0707	-10.469	-9.5324	-10.696	-11.954	-11.454
2.9063	1.5466	2.3498	2.5692	3.664	2.4227	1.3804	4.434	2.4384	2.5767	2.8362	3.0425	1.2916	2.8593	1.594	3.1769	4.1206	2.7213	3.6052	2.1084	3.5855	1.4692	3.0019	1.6728	4.6629	1.9808	2.2818	3.7699	4.9127	5.287	3.9491	2.5724	3.0968	2.2912	2.1664	3.3058	2.8759	3.173	2.152	3.9709	3.0303	3.1898	1.6718	3.4893	2.0734	2.9632	4.012	3.6623	0.69355	3.147
5.8732	6.8276	6.3202	5.0099	5.3878	7.3609	6.4563	4.4562	3.8447	5.1331	5.2159	7.2821	4.7844	5.6289	4.4999	5.4099	8.7499	5.6872	5.4555	5.3699	5.8581	5.397	4.3456	7.1248	4.9888	5.0047	6.7001	5.3006	5.6188	4.7466	3.8625	6.5921	5.4478	4.9756	6.4629	5.3565	4.4092	5.7064	5.3868	4.4581	6.9167	4.8835	4.119	5.5685	5.3127	6.239	6.4236	6.0118	7.1518	5.8694
0.82865	0.11793	-0.37089	0.51152	-0.5827	-0.41425	-0.028156	0.32643	1.0862	0.54527	-0.17078	-1.0469	1.0228	-0.53516	0.74189	-1.3079	-0.51056	0.88707	-0.0036286	0.17273	1.2517	-1.801	-1.5468	-0.26228	-0.55626	0.30975	0.58624	-0.51532	-0.80486	-0.73176	1.1314	-0.82227	1.6024	0.77211	0.094268	1.187	0.747	1.3478	0.63677	-0.65416	-0.96184	0.53261	-0.42429	0.98838	0.26949	-1.3739	-0.23735	-0.40138	-0.060849	1.1864
-1.5384	-2.5829	-1.3085	-1.602	-0.60824	-0.75506	-1.8158	0.63116	0.3335	-1.9142	-0.8725	-0.14577	-2.2148	-1.0557	-1.544	-1.8207	-1.3495	-0.83897	-0.38801	-1.0161	-0.67496	-0.45014	-3.0397	-1.8887	-1.4622	-2.0099	-1.8013	-1.0131	-0.72111	-2.4978	-2.9922	-2.2537	-2.2624	1.3696	-0.54708	-2.1498	-2.0779	-1.9202	-1.3679	-1.1106	0.48404	-1.7475	-1.1113	-0.5543	-0.81806	-1.4898	-1.1776	-0.44702	-0.92723	-1.7467
-8.576	-10.551	-9.5047	-10.252	-10.908	-10.082	-9.4853	-10.178	-11.047	-10.239	-9.2179	-10.999	-9.2609	-11.212	-10.057	-9.7957	-8.8135	-11.641	-10.007	-10.652	-10.324	-10.274	-9.4871	-9.4047	-11.148	-8.776	-8.5946	-10.47	-10.028	-10.171	-11.2	-10.182	-9.4438	-11.196	-9.3616	-10.896	-8.899	-11.328	-12.243	-10.323	-8.6193	-11.066	-11.843	-10.632	-9.8296	-8.7166	-10.061	-9.5399	-10.196	-10.762
-8.5153	-10.328	-8.8643	-7.6749	-8.9012	-9.9355	-8.455	-8.2218	-8.3664	-9.0176	-9.0848	-7.2389	-10.58	-10.264	-9.6927	-9.7489	-6.9495	-8.3278	-8.4338	-8.3364	-9.873	-8.6113	-9.0572	-8.9147	-7.7629	-9.4887	-7.8698	-8.3953	-7.8895	-8.8918	-9.8665	-8.7074	-9.0536	-9.0984	-9.2452	-9.387	-10.134	-9.0431	-9.462	-8.032	-9.0174	-8.1959	-8.8546	-8.7294	-8.4255	-7.9661	-10.487	-9.0542	-10.211	-10.163
-10.331	-9.6145	-9.3686	-8.7807	-10.018	-8.2241	-8.5866	-11.415	-8.3386	-9.0559	-10.856	-9.3955	-9.7243	-9.2191	-8.6681	-9.5153	-10.134	-10.096	-9.6466	-9.0778	-8.4142	-8.5103	-8.5763	-8.703	-8.9951	-8.8759	-11.205	-9.3222	-10.297	-9.781	-8.8741	-10.71	-10.259	-9.321	-9.5837	-10.583	-9.5921	-7.7004	-9.132	-7.4108	-8.7705	-10.865	-8.852	-11.145	-7.5207	-9.6669	-10.396	-8.2792	-9.7087	-8.9295
9.5348	9.7727	9.3421	10.391	10.386	9.8429	10.061	8.9739	11.313	9.8757	12.023	10.571	10.453	8.7368	8.5444	9.3967	9.7069	10.214	9.9366	11.094	10.693	9.5575	9.5172	9.6084	9.4094	9.1926	9.5399	9.5952	10.501	9.562	9.0751	10.52	8.9684	9.9385	10.228	11.117	11.618	10.621	9.8417	9.8571	9.8489	10.784	9.4145	10.34	9.8872	9.2265	11.174	10.562	9.5075	10.916
-15.683	-14.715	-13.938	-16.023	-13.862	-14.604	-14.289	-14.4	-13.88	-15.456	-15.944	-14.989	-15.808	-13.358	-14.402	-13.122	-15.369	-15	-14.721	-15.066	-14.212	-14.549	-16.423	-14.515	-13.651	-13.998	-14.429	-14.007	-14.378	-15.18	-16.006	-14.076	-15.315	-14.165	-13.498	-14.721	-14.701	-15.012	-14.188	-13.736	-14.619	-15.55	-15.053	-14.967	-14.315	-15.145	-14.179	-13.107	-15.926	-14.781
9.4326	11.524	9.9169	10.875	9.361	8.7853	7.5878	9.5782	10.612	8.0929	10.882	10.877	9.4509	9.488	9.8249	9.9561	8.5865	10.643	11.066	10.775	9.8914	9.6548	10.195	10.462	10.42	9.053	11.037	9.1774	10.358	8.9211	10.202	9.2206	10.156	9.4698	9.0161	10.423	9.7331	10.31	11.221	8.7688	12.19	10.9	8.0025	10.162	11.657	9.8236	9.9834	8.6604	8.8682	9.6023
-13.616	-12.974	-12.387	-12.735	-14.001	-13.584	-14.359	-12.617	-13.193	-13.721	-12.311	-13.029	-13.839	-12.633	-13.377	-14.332	-13.574	-13.124	-14.221	-12.625	-13.103	-11.242	-13.604	-14.305	-13.966	-13.204	-12.944	-12.721	-13.552	-13.987	-13.856	-13.64	-14.486	-14.258	-13.711	-14.539	-12.223	-12.977	-12.513	-14.181	-14.152	-14.262	-13.724	-12.423	-13.361	-13.454	-12.866	-13.083	-12.007	-11.658
-11.903	-13.536	-12.767	-14.211	-13.909	-12.267	-12.763	-11.816	-13.158	-10.507	-13.372	-12.379	-14.303	-13.547	-12.467	-13.032	-13.073	-12.952	-12.61	-13.5	-12.75	-12.864	-13.035	-12.454	-12.345	-12.424	-12.865	-12.583	-12.416	-13.625	-14.715	-11.882	-12.657	-12.657	-11.412	-12.765	-13.732	-13.627	-13.578	-13.619	-13.215	-14.308	-12.49	-13.622	-10.723	-14.229	-12.958	-13.124	-12.861	-11.419
4.1463	5.3875	5.5993	5.5204	7.1695	5.1885	5.7575	5.7412	5.505	4.8299	5.9387	5.5662	5.2245	6.3343	5.7998	7.1807	5.7119	6.8673	4.3976	5.0784	7.1664	5.9153	5.8486	5.346	6.1797	5.0651	6.4114	6.0138	6.041	4.879	5.6049	4.6536	4.4737	4.9731	4.302	6.4253	5.0187	4.847	5.5487	6.1975	5.3104	6.7634	6.756	6.708	4.9572	5.4905	5.666	6.3487	6.5334	4.2235
-2.8379	-1.3189	-2.1104	-0.60069	-2.2965	-0.41945	-0.22175	-0.75893	-0.95911	-1.7595	0.50825	-1.4679	-0.25713	-2.6822	-1.4573	-0.91789	-1.7854	-0.50875	0.47872	-0.80619	-3.0033	-2.9498	-2.6381	-1.7915	-1.8297	0.044366	0.061809	-1.6345	-2.6041	0.14002	-0.65819	-2.6265	0.29496	-1.5837	-1.1444	-0.66532	0.93761	0.18602	-1.7919	-1.5714	-1.5999	-0.27846	-3.4756	-2.3834	-2.6254	-0.90623	-1.6541	-0.69809	0.10613	0.239
-12.687	-13.976	-13.875	-14.966	-13.562	-12.921	-16.334	-13.5	-14.868	-11.998	-15.068	-14.272	-12.295	-14.271	-13.749	-14.985	-14	-14.579	-15.001	-12.894	-13.68	-13.988	-14.428	-14.022	-11.541	-13.927	-13.689	-14.039	-13.796	-14.567	-14.352	-13.175	-14.638	-13.524	-13.982	-12.617	-14.584	-14.411	-14.328	-14.907	-14.208	-14.06	-13.549	-13.424	-14.559	-14.15	-14.36	-13.926	-13.94	-13.93
0.14874	-2.5525	-1.4379	-0.33906	-1.1983	-1.4356	-2.0619	-0.17502	-1.5016	-2.5564	-1.9117	-2.7434	-0.63886	-0.70657	-0.37526	-1.0063	-1.5219	-2.096	-1.5562	-1.7588	-2.1365	-0.091178	-0.37171	-3.3404	-0.93768	-2.1105	-1.4695	-0.95462	-0.71416	-1.3706	-0.74793	-0.85698	-2.5997	-1.4404	-1.0558	-0.39948	-0.61742	-0.049779	-2.2339	-0.86398	-2.2672	-1.5522	-0.73549	-1.9761	-2.1329	-0.68284	-1.1819	-2.3785	-2.8048	-0.94783
8.3025	7.1412	8.7188	8.7836	8.113	9.4748	7.0934	9.5598	9.5924	8.3401	7.8382	8.9215	9.0701	8.3017	8.187	9.9165	7.8148	9.4628	9.8674	9.4631	9.6112	8.5557	10.195	9.3281	8.1051	8.2513	7.2496	9.97	7.6711	8.2373	8.6473	7.8128	7.6649	8.3725	9.4441	8.9936	8.6944	9.0596	9.83	10.561	8.8557	7.2243	8.8347	8.8706	9.6597	8.9654	8.3069	9.8716	7.5958	7.9264
-12.314	-11.951	-11.75	-12.816	-13.588	-13.835	-12.519	-12.331	-13.617	-13.29	-11.039	-13.087	-12.12	-12.534	-13.728	-12.929	-12.655	-12.498	-12.86	-13.26	-12.504	-12.589	-13.107	-12.48	-13.392	-13.304	-12.752	-14.67	-13.878	-13.449	-12.898	-11.325	-11.508	-12.329	-11.638	-13.268	-13.29	-13.522	-13.487	-13.577	-13.361	-12.042	-13.525	-13.107	-12.448	-14.081	-12.235	-13.701	-13.479	-12.307
-10.395	-10.081	-10.747	-10.679	-11.403	-10.976	-10.793	-9.4422	-12.353	-9.3971	-11.77	-10.191	-10.002	-10.96	-11.254	-10.302	-10.876	-9.8153	-11.316	-9.2657	-9.4875	-11.192	-11.904	-11.504	-10.19	-10.167	-10.965	-11.749	-10.697	-10.326	-11.082	-10.969	-11.211	-11.561	-8.7097	-11.372	-11.099	-11.426	-10.175	-10.175	-11.391	-11.051	-11.125	-11.391	-11.573	-10.93	-11.857	-8.982	-9.75	-9.2739
-13.378	-13.423	-13.484	-13.949	-12.508	-13.929	-13.112	-11.922	-13.857	-13.356	-12.855	-13.4	-14.037	-12.236	-12.049	-13.653	-13.49	-12.731	-14.129	-13.077	-13.35	-12.611	-13.738	-13.519	-13.885	-12.711	-13.238	-11.892	-13.581	-12.378	-12.091	-12.694	-14.895	-13.078	-12.75	-12.012	-13.044	-12.872	-14.635	-13.349	-12.47	-12.372	-14.254	-12.807	-11.897	-13.202	-12.933	-12.857	-12.373	-12.579
-16.08	-15.668	-15.512	-15.061	-14.439	-15.682	-14.353	-13.729	-15.64	-15.718	-14.115	-15.164	-15.272	-14.112	-14.86	-13.603	-14.083	-14.754	-14.589	-13.876	-14.487	-15.621	-13.978	-14.984	-14.879	-14.484	-13.73	-15.648	-13.591	-14.47	-15.966	-16.61	-14.091	-15.353	-15.352	-13.607	-13.331	-14.379	-13.715	-15.261	-14.029	-14.283	-15.344	-14.787	-15.929	-14.422	-14.592	-13.115	-14.517	-14.657
-2.9949	-2.0563	-2.8926	-4.1858	-1.7582	-2.6913	-2.8254	-3.5157	-2.8552	-3.9048	-2.575	-2.2095	-1.2559	-1.3723	-2.7537	-0.27871	-2.5272	-3.2525	-2.3911	-3.8795	-2.1219	-1.4515	-2.003	-1.4697	-1.4935	-1.6613	-1.4149	-2.5005	-1.8359	-0.67508	-5.0547	-1.4349	-2.6175	-3.0084	-3.5774	-1.5531	-2.9549	-2.2329	-3.1598	-3.2125	-1.9677	-2.7363	-2.919	-2.4142	-2.9948	-3.7894	-2.912	-2.2333	-3.8472	-3.8274
-2.5008	-2.6982	-3.0151	-2.7765	-1.5125	-2.0871	-2.3682	-2.9755	-2.0918	-3.761	-3.9801	-2.5839	-2.3297	-3.6315	-1.6121	-1.2585	-3.2242	-3.0815	-1.5038	-0.80234	-2.0543	-2.3979	-1.7706	-4.1671	-2.2381	-1.5891	-2.4674	-3.2862	-2.7448	-2.5461	-2.1109	-2.8428	-2.6629	-3.5667	-3.896	-2.9609	-3.2981	-4.1269	-4.7423	-3.5113	-2.9378	-3.3345	-0.75668	-3.0048	-2.2851	-3.2058	-4.0797	-1.5855	-2.0251	-1.866
-13.673	-13.914	-12.958	-12.838	-12.592	-12.237	-12.353	-14.603	-12.406	-13.046	-14.04	-13.58	-13.968	-13.467	-13.675	-14.359	-11.82	-12.48	-12.38	-11.507	-13.053	-13.132	-14.235	-13.361	-12.146	-12.882	-12.423	-13.178	-13.364	-13.856	-14.232	-12.381	-14.129	-13.132	-12.682	-12.802	-12.602	-12.696	-14.636	-12.838	-12.828	-12.708	-12.408	-14.134	-13.451	-14.648	-12.981	-15.565	-12.256	-13.382
-20.719	-20.844	-19.444	-21.271	-19.824	-20.821	-19.66	-19.99	-21.328	-21.944	-20.093	-20.112	-22.804	-20.564	-20.728	-19.569	-19.659	-20.636	-20.901	-21.686	-21.029	-19.999	-20.265	-19.983	-21.001	-19.456	-19.668	-22.409	-21.156	-19.767	-20.84	-19.75	-21.078	-21.273	-20.898	-21.051	-20.332	-20.097	-21.547	-20.139	-21.095	-20.581	-20.901	-23.373	-20.524	-23.412	-22.212	-22.145	-19.81	-20.619
-1.3527	-0.5452	-0.95453	-2.1005	-0.529	-1.6758	-0.85038	-1.3061	-1.0218	-1.2412	-1.4943	-1.7675	-1.0593	-2.0712	-1.3582	-1.7261	0.16267	-1.1811	-1.0676	-2.1531	-0.12045	-1.8038	-2.3574	-0.55731	-0.20499	-0.95259	-2.1455	-1.9628	-3.2387	-1.441	-1.5272	-1.3671	-1.144	-1.7616	-1.8752	-1.2748	0.21182	-0.22097	-0.95475	-0.62185	-0.58406	-0.43626	-2.792	-2.0652	-0.11699	-2.2568	-1.2358	-2.0005	-1.0969	-2.2823
0.0052616	-0.80618	-0.92626	-1.0267	-0.34225	-0.43175	-1.2866	0.64839	-0.94049	-0.20423	-2.1651	0.20123	0.84667	2.2479	-1.2925	-0.18685	-0.026911	-1.3135	-1.5689	0.84469	0.676	0.84354	-0.059457	0.66267	0.97191	-0.58586	0.62389	-1.4003	0.47419	-0.44715	-0.59499	-0.44946	1.0615	0.039719	-0.50365	0.51572	-1.2346	-0.43088	-0.78853	-1.0176	-0.52019	0.77669	-0.36406	0.88241	0.58684	-0.72908	0.5982	-0.26894	-1.073	-0.92577
-2.1621	-0.33231	-1.1584	-1.2783	-0.20261	-0.84524	-2.8641	-0.52423	-1.0007	-2.3591	-1.1277	-1.0655	-2.3102	-1.652	-1.6589	-2.0574	-2.2061	-2.0262	-0.64954	-2.522	0.93679	-0.69369	-0.99167	-2.0632	0.07417	-1.6755	-2.0083	-2.2511	-0.28431	-0.42597	-2.1369	-0.37151	-1.9715	-1.9228	-1.9418	-1.9614	-0.97238	-1.4216	-1.9311	-2.3326	-0.18461	-1.5322	-1.5802	0.20748	-0.078408	-1.959	0.33634	-0.86972	-2.0294	-1.1214
0.8611	1.2413	2.817	1.2089	0.50287	0.71064	1.2297	0.85628	3.3634	0.53468	2.2335	1.7545	2.6782	0.59837	1.0495	2.0236	2.226	0.73343	2.2766	2.2702	0.97791	2.2442	2.1457	2.4417	0.63521	1.7166	0.83737	1.7153	0.52467	0.30565	2.4433	2.1129	2.0334	1.8066	2.5075	1.7816	2.8004	1.7128	-0.081748	1.9186	2.3146	1.8097	3.192	1.3152	2.8454	0.75649	2.3954	2.4928	1.2384	3.0277
1.5916	0.3051	2.2249	1.9654	1.9415	0.13512	1.0743	1.7879	-0.15297	0.58784	1.0809	2.7868	0.64869	1.4179	2.2016	0.027776	1.4209	1.1317	2.3328	1.1416	-0.12181	0.35174	2.1401	-0.21816	0.99847	-0.82863	1.4736	1.6223	1.1288	1.8189	1.7293	2.1536	0.49813	0.81101	0.41557	0.70619	0.88573	1.0265	1.4205	1.7184	1.5712	2.5673	2.5139	0.050013	0.92959	0.81001	-0.21322	1.73	3.445	0.78001
-22.468	-20.927	-23.226	-22.553	-22.379	-22.212	-24.251	-20.235	-22.227	-22.312	-20.742	-21.375	-21.378	-23.304	-23.128	-22.03	-20.869	-22.167	-21.735	-22.137	-21.886	-22.725	-20.996	-22.466	-23.592	-22.764	-23.64	-21.982	-22.037	-19.713	-21.985	-21.132	-21.768	-22.138	-21.479	-22.435	-22.162	-22.834	-21.376	-23.808	-22.304	-20.796	-21.902	-21.648	-23.488	-22.243	-20.342	-21.171	-22.55	-22.086
-11.985	-12.431	-10.555	-11.574	-10.108	-11.181	-11.233	-9.3066	-11.672	-10.475	-12.667	-12.576	-11.817	-11.034	-9.6297	-9.7131	-9.6467	-10.632	-11.269	-12.419	-10.743	-11.08	-11.653	-11.798	-11.226	-10.466	-10.303	-11.613	-9.8684	-10.915	-11.52	-11.634	-9.7351	-8.2534	-8.1666	-10.859	-11.508	-10.521	-12.882	-8.7974	-11.981	-11.341	-10.451	-10.08	-11.904	-10.665	-9.2434	-10.691	-11.265	-10.849
-0.41042	1.892	0.81065	2.4313	0.14461	-0.13639	0.10058	1.3856	1.0614	0.62456	0.21137	2.0984	0.57081	0.24989	-0.3935	1.2716	1.1906	1.4099	-0.71415	1.5885	0.45821	0.92711	0.47482	0.037225	0.54793	1.6399	0.8743	-0.47478	1.017	2.42	1.182	-0.56806	1.501	0.917	0.57253	1.758	0.88116	0.46575	1.0265	0.67707	-0.083638	0.22087	0.50419	0.79445	0.88924	1.4165	0.54911	1.9834	0.62525	-0.024786
-1.1781	-1.885	-1.7901	-1.949	-1.1121	-0.97325	-2.2096	-2.2226	-1.8668	-2.5386	-1.5374	-1.3683	-2.7302	-2.1687	-3.0203	-0.9643	-1.6022	-3.7576	-2.567	-2.3972	-1.2264	-0.058082	-1.4546	-2.639	-1.6174	-3.7204	-2.3703	-1.4845	-1.7356	-1.0128	-1.635	-2.8928	-1.5595	-0.40836	-1.2347	-1.6058	-1.334	-1.9233	-1.9318	-1.6151	-2.3043	-1.5154	0.097861	-0.41017	-0.76686	-1.2284	-1.5087	-4.3722	-2.1632	-2.8926
-22.154	-19.361	-19.536	-19.833	-22.216	-21.493	-20.836	-22.432	-20.776	-20.628	-21.044	-21.319	-20.054	-21.183	-19.594	-20.286	-20.499	-21.28	-20.192	-19.169	-19.452	-21.115	-21.351	-21.748	-21.075	-21.367	-19.424	-20.982	-20.654	-21.086	-20.664	-20.491	-19.703	-22.364	-21.041	-21.426	-20.086	-21.307	-18.077	-19.696	-21.552	-21.559	-21.591	-21.367	-20.015	-22.022	-23.179	-20.398	-20.204	-19.508
-7.32	-5.6804	-6.326	-5.9689	-6.6312	-6.4585	-7.3324	-6.2612	-5.2524	-5.9764	-6.4432	-5.0874	-7.083	-7.2202	-5.7474	-7.1762	-6.8359	-7.3169	-6.4046	-6.7903	-5.8627	-5.6199	-6.4096	-6.2542	-6.0355	-7.7029	-5.9703	-7.269	-5.7145	-5.2692	-6.7922	-7.3777	-6.9394	-6.286	-6.1877	-5.0589	-7.0059	-7.5517	-5.9375	-5.1787	-5.8153	-6.7778	-5.6984	-6.0818	-6.0209	-6.7481	-6.568	-6.8359	-6.2255	-5.9839
1.0008	1.7745	0.63552	0.92911	0.37971	1.1655	2.4707	0.93224	1.9257	1.1562	2.4479	1.0176	1.8187	2.9511	2.4307	0.62755	1.1796	1.6688	1.3036	0.44547	1.7777	2.4534	0.59952	0.9954	1.0816	2.5536	-0.65067	2.3762	0.96383	2.1349	2.5203	3.7517	1.856	2.3279	1.6634	1.664	3.4765	3.0046	2.3076	1.4899	1.7524	1.1512	2.158	-0.087377	3.4063	1.0681	0.61392	1.2028	0.78536	3.9422
-10.986	-11.068	-13.096	-11.544	-10.931	-12.983	-12.241	-11.282	-11.865	-11.873	-12.181	-11.88	-12.267	-12.425	-12.814	-12.038	-10.302	-10.021	-11.674	-11.975	-12.887	-13.022	-12.399	-12.13	-10.631	-11.06	-11.193	-12.17	-11.187	-12.865	-11.983	-11.652	-10.313	-8.7997	-12.365	-11.296	-10.432	-12.1	-11.442	-11.508	-10.773	-12.55	-11.216	-11.172	-10.76	-11.846	-12.751	-10.341	-10.501	-11.214
0.40998	-1.2702	0.34286	-3.3464	1.4839	-0.087107	-0.49892	-0.40435	-0.69604	-0.5883	-1.6291	-0.18373	-1.2157	-0.52422	-0.93946	-0.29777	-0.86197	0.037579	-0.0077099	0.19019	-1.4141	-1.015	-0.74363	0.018302	0.23389	-1.2145	-1.4844	0.47249	0.13965	-0.27049	-0.77578	-1.2356	-1.1957	-1.0219	1.4988	-0.57478	0.077703	0.42059	-0.062161	-0.43859	-0.47255	-1.2985	-0.26462	0.79408	-0.52215	-0.40245	1.0928	0.35062	0.18369	1.2064
-10.757	-10.805	-11.47	-12.431	-11.495	-12.049	-10.336	-11.22	-12.191	-9.8799	-11.045	-12.239	-10.47	-10.815	-11.446	-9.5951	-11.702	-10.171	-10.847	-11.616	-11.757	-10.416	-9.6352	-11.06	-12.089	-10.311	-11.718	-11.146	-11.068	-11.382	-11.754	-9.9244	-11.181	-10.81	-11.532	-11.987	-12.058	-9.2031	-11.962	-10.13	-11.251	-9.8694	-10.563	-11.733	-10.213	-11.084	-11.221	-11.784	-9.3704	-10.903
-0.25355	-0.22371	-1.1247	-1.6897	-2.0258	-0.72958	-1.459	-0.90733	-1.3633	-1.2703	-2.4242	-1.8974	-0.80428	-1.0601	-0.083109	0.45987	-0.26945	-2.3559	-1.9734	0.14847	-0.67842	-1.042	-0.60379	-1.4144	-0.43754	-1.7217	-0.55052	-2.2479	-2.4262	-0.70359	-3.456	-2.8462	-1.2844	-1.0971	0.12046	-1.5886	0.1624	-0.62349	-0.94889	-0.96181	-1.8775	-1.408	-1.6719	-1.0438	-2.6986	-1.2056	-1.0668	-1.7079	-0.78299	-0.12993
-4.6844	-5.0005	-4.4503	-5.0819	-6.402	-6.111	-4.2271	-5.1249	-6.0379	-4.7469	-5.7584	-4.9136	-4.4548	-6.8467	-7.0171	-4.7011	-4.2393	-4.8957	-5.5665	-6.5892	-5.778	-5.2106	-6.4713	-5.8023	-5.6003	-5.6418	-5.841	-5.4215	-5.5648	-6.511	-6.2333	-5.8116	-3.7458	-5.2201	-6.2867	-6.0917	-5.4114	-4.6519	-4.8643	-6.3369	-4.7925	-4.8431	-4.8993	-6.2191	-6.2517	-5.4689	-7.5269	-2.9617	-4.9675	-4.6216
-10.342	-10.907	-11.902	-10.73	-11.54	-11.02	-13.556	-13.034	-10.98	-12.461	-11.603	-11.375	-9.0712	-11.284	-10.903	-11.268	-11.248	-12.702	-12.231	-12.718	-11.597	-10.388	-11.442	-11.142	-10.707	-10.262	-13.427	-12.669	-12.39	-10.855	-10.245	-11.723	-12.459	-11.306	-9.2396	-10.939	-11.217	-10.124	-12.377	-11.496	-12.219	-11.536	-13.036	-11.316	-11.806	-10.892	-12.353	-11.127	-12.118	-10.403
-12.789	-15.745	-13.934	-12.695	-13.898	-12.385	-13.721	-12.295	-12.785	-12.826	-13.925	-13.824	-12.215	-14.354	-14.262	-14.374	-13.683	-12.125	-11.767	-13.189	-11.995	-14.801	-13.404	-12.564	-12.988	-11.519	-13.644	-12.023	-12.431	-13.868	-15.245	-11.23	-13.485	-12.266	-12.786	-12.778	-13.453	-13.377	-12.809	-14.029	-14.182	-12.874	-14.007	-14.012	-12.972	-13.707	-12.635	-14.253	-12.655	-13.511
-22.875	-22.115	-22.645	-22.331	-22.736	-21.588	-21.022	-22.687	-21.919	-23.843	-22.38	-21.604	-22.86	-22.131	-23.107	-21.853	-22.579	-20.551	-24.276	-23.268	-24.358	-22.915	-23.253	-22.651	-22.573	-20.139	-22.889	-23.632	-22.592	-20.705	-22.323	-23.542	-20.754	-21.45	-21.249	-24.422	-24.167	-22.527	-22.848	-22.578	-21.58	-22.7	-22.757	-21.824	-23.19	-19.698	-24.092	-21.733	-22.908	-23.222
6.2341	6.3931	4.4989	5.6169	5.2049	4.7685	5.8965	4.3294	4.9657	6.8891	6.7533	6.9027	5.6397	3.9521	5.6923	4.1986	6.1504	5.1722	6.2071	4.1931	6.6935	5.0522	6.5093	6.3699	4.6647	4.7866	7.1711	5.8179	6.2805	4.6611	5.8185	6.499	5.57	5.9222	4.2801	3.2953	3.8431	5.1788	4.9991	5.1182	3.3169	6.3583	5.8678	5.6183	6.1157	5.3621	5.9221	5.9084	4.8307	5.6489
-1.7609	1.4639	-0.19763	1.0342	-0.12231	-0.77391	0.16805	1.0014	-0.25845	0.14409	0.21304	0.31265	0.68557	0.28634	0.61772	-0.55099	-0.82854	1.1843	-0.7498	-1.2035	0.35046	-0.27456	0.12126	-0.9934	-1.1586	-0.69731	-0.73512	-0.24743	-0.56903	1.4031	0.044666	-0.67862	0.33076	-1.6257	1.0383	-1.2839	-0.46294	-0.58424	0.97325	0.64351	-0.69679	0.73605	0.94536	0.21689	0.88897	0.30109	0.71729	-1.0457	-1.5663	-0.46057
2.311	2.3155	1.9602	1.0659	-0.20638	2.1173	2.214	2.2037	1.6683	2.483	0.72064	1.0958	1.6333	1.026	2.3806	2.909	3.3075	0.9229	1.9191	1.893	2.6872	1.1202	2.9353	2.3227	0.2191	1.5006	2.2245	2.5902	1.6709	1.3687	0.97337	1.8493	0.5532	1.9725	2.3149	0.88254	0.97912	-0.68591	2.3988	1.4892	2.95	2.2718	-0.1889	1.5848	2.3094	0.94448	1.9911	0.60464	1.9054	1.3922
-2.071	-2.9646	-4.2454	-2.6627	-1.3115	-2.3929	-2.57	-1.4216	-2.0956	-0.68046	-2.1969	-2.4977	-3.1351	-2.0562	-2.8363	-3.6933	-2.6212	-2.8005	-1.0357	-2.5946	-1.2908	-3.3483	-3.0527	-1.6319	-2.4071	-2.4289	-1.9267	-2.569	-2.4967	-3.1101	-1.9197	-3.3756	-3.0535	-2.4685	-4.7359	-2.7359	-1.3444	-2.5681	-3.4537	-2.6805	-2.7177	-1.4675	-0.64456	-2.9639	-2.2435	-2.5486	-3.2512	-2.7239	-2.4978	-2.4561
5.2153	3.7429	5.3509	4.7518	4.3776	4.0319	3.7013	4.3904	4.1479	6.1281	4.7642	3.5717	4.9331	3.4781	3.8025	5.9159	4.2981	5.0104	3.4144	5.043	2.8746	5.0072	4.244	4.3391	5.5403	4.9261	5.3047	4.3364	5.2479	4.2423	5.4477	4.1194	5.1167	5.5348	2.622	5.5003	6.4721	5.7963	4.3772	5.2579	3.6171	4.4863	5.0171	4.6035	4.2	5.1521	4.8988	4.111	3.4734	3.483
-12.53	-11.353	-11.275	-12.965	-11.97	-11.677	-11.272	-10.534	-11.513	-11.794	-12.248	-11.723	-9.9693	-11.842	-12.148	-12.68	-13.28	-11.058	-12.596	-11.861	-12.205	-10.307	-11.456	-9.9238	-11.844	-10.986	-11.746	-12.519	-11.68	-12.109	-11.883	-10.483	-11.099	-11.7	-11.441	-12.052	-13.173	-11.955	-11.393	-11.735	-12.222	-12.227	-12.362	-11.712	-10.567	-11.6	-11.149	-11.546	-11.64	-11.281
4.5483	5.6242	6.2849	6.1015	5.1632	6.2295	5.3908	5.3414	5.6909	5.1316	5.5022	5.8168	5.634	6.986	6.4248	5.0887	6.6411	6.2223	5.3402	5.4103	5.6258	6.0489	7.5078	6.0168	7.8468	4.8778	5.2168	6.5711	2.9497	3.9277	4.2879	6.239	4.9852	5.1284	6.2504	5.8287	5.6433	5.9417	5.2002	6.8389	5.9014	4.2994	5.9692	6.0769	7.3415	6.5351	5.8564	5.648	6.3089	4.8373
-15.482	-14.19	-13.976	-13.578	-13.467	-14.701	-13.497	-13.803	-15.029	-15.555	-13.204	-14.574	-14.134	-14.033	-14.942	-14.75	-14.454	-15.403	-13.292	-15.428	-13.731	-14.928	-16.092	-15.338	-15.079	-13.953	-17.14	-15.642	-13.949	-15.197	-14.038	-13.328	-13.433	-14.337	-13.582	-13.463	-12.845	-16.428	-14.118	-14.831	-15.757	-15.889	-15.743	-14.511	-15.187	-13.352	-14.626	-14.549	-14.218	-15.946
1.7082	0.88386	0.66893	0.75327	0.59796	0.53303	0.76197	-0.27094	1.4844	0.015234	1.2519	-0.084288	1.3993	2.3781	2.5316	1.8779	1.3349	0.85012	0.88615	3.4286	0.31816	0.66784	0.59733	0.47158	0.9305	3.1865	1.6482	1.7019	1.2076	2.6159	1.2911	0.85416	1.1528	1.0242	1.3049	1.7475	1.9969	0.12906	1.7131	2.7044	0.44155	1.666	1.3582	-0.15219	1.014	1.0975	1.4723	3.4152	2.0881	1.376
-6.108	-5.7523	-5.2952	-4.9807	-5.6537	-6.9166	-7.7815	-5.6248	-4.882	-6.067	-5.0095	-7.4695	-5.9474	-5.9062	-6.2565	-6.937	-5.1941	-7.3346	-5.774	-5.9518	-5.9509	-5.4156	-6.81	-7.7455	-6.6642	-6.3937	-5.3881	-6.222	-6.1621	-4.7814	-6.7519	-6.3049	-5.9859	-5.1678	-5.5922	-6.4597	-5.6204	-6.946	-6.9572	-5.6354	-7.1519	-6.7114	-6.6235	-6.2877	-5.8017	-7.2358	-6.6774	-6.1234	-5.3555	-7.3086
-3.1999	-4.2183	-3.7477	-1.6695	-4.4927	-2.9934	-3.2566	-2.5666	-3.353	-2.6447	-3.7655	-3.6374	-3.625	-3.6362	-3.6754	-3.1578	-2.542	-2.3814	-3.4747	-2.7177	-3.6631	-2.7529	-4.2543	-5.6985	-3.1919	-2.3323	-3.8694	-2.4903	-4.5398	-4.1204	-3.5824	-4.1896	-3.301	-4.1319	-2.9704	-3.8187	-4.5417	-2.5006	-3.9496	-1.7857	-3.0084	-2.2196	-2.8269	-3.1811	-3.5288	-3.0728	-3.4725	-2.6737	-4.1422	-4.7135
-3.0241	-4.1961	-4.4526	-4.7222	-4.0856	-5.5861	-3.7849	-4.2955	-3.3114	-2.6866	-4.2187	-3.7602	-3.5219	-3.8201	-3.7231	-5.2289	-5.3015	-4.0709	-3.1172	-3.6788	-4.4036	-5.1541	-4.7321	-3.9544	-4.0983	-5.2878	-4.5863	-4.1802	-2.5229	-4.3304	-4.778	-3.4589	-3.922	-5.2757	-6.0322	-4.375	-4.022	-3.9694	-3.9673	-3.1632	-3.509	-6.113	-4.8296	-4.758	-5.9768	-3.8542	-5.258	-4.2853	-3.5799	-4.7088
-0.52256	-1.3882	-1.3213	-2.2179	-1.2901	-1.7668	-1.4217	-0.54477	-1.0727	-1.3384	-1.9465	-1.6756	-1.2641	-0.29674	-0.53105	-2.2383	-0.55274	-1.8458	-0.72473	-1.8436	-2.9351	-1.2353	-0.61851	-1.3275	-2.5905	-0.65512	-1.2495	-0.27948	-0.84405	-1.5478	-2.3103	-2.327	0.082277	-3.0702	-1.1777	1.0599	-3.2356	-2.3548	-1.7584	-1.3497	-0.67896	-1.181	-1.3919	-0.8394	0.13101	-1.4391	-1.7227	-2.0629	-0.65775	-0.13893
-14.34	-15.504	-15.199	-13.428	-13.864	-13.923	-14.102	-14.546	-14.643	-14.484	-13.513	-12.413	-13.511	-12.625	-14.043	-14.347	-14.702	-14.51	-16.353	-13.398	-15.122	-16.003	-14.253	-14.995	-12.643	-12.528	-13.849	-12.858	-15.812	-13.403	-14.005	-14.624	-13.224	-15.311	-15.38	-14.803	-13.91	-13.434	-12.498	-12.635	-12.46	-14.264	-14.252	-13.497	-15.194	-12.427	-14.075	-14.456	-13.255	-15.258
-11.704	-12.082	-12.382	-13.5	-12.349	-11.622	-13.402	-12.988	-13.13	-11.955	-12.033	-11.562	-12.78	-13.985	-13.577	-12.899	-13.367	-12.855	-13.129	-12.588	-12.222	-13.979	-12.465	-12.97	-14.527	-13.672	-11.711	-12.633	-12.802	-14.237	-12.466	-12.411	-13.294	-12.766	-12.249	-15.41	-13.921	-12.385	-12.953	-12.734	-14.557	-13.584	-13.754	-10.111	-12.864	-10.764	-12.331	-13.522	-11.667	-11.979
-12.577	-13.851	-11.349	-13.93	-14.24	-14.572	-14.309	-13.784	-13.187	-14.486	-14.043	-14.468	-12.675	-14.493	-13.727	-14.166	-15.28	-14.07	-13.638	-13.729	-12.508	-14.602	-15.44	-15.878	-14.63	-15.261	-13.569	-13.602	-15.069	-14.963	-14.565	-14.317	-14.023	-12.667	-13.848	-13.455	-13.324	-15.367	-14.026	-15.12	-14.34	-13.697	-15.613	-14.945	-14.28	-14.766	-14.922	-15.454	-14.409	-15.453
0.72696	0.87979	0.14723	-0.71717	0.86892	-0.022447	-0.22833	0.37296	1.2233	-1.9341	0.37694	-1.3665	-1.4465	-1.4192	-0.48282	-0.37763	-0.39348	-0.47002	-2.0613	0.27907	1.0735	-0.11247	-0.60502	-0.98201	-1.6223	-1.1395	1.5002	2.7473	0.16209	-0.98518	0.69626	0.056051	-0.37839	-0.59979	0.33434	1.892	1.1446	1.4284	1.074	-0.65653	0.89006	-0.71512	0.78851	-0.20279	-0.57629	0.7868	-0.25313	0.65811	-0.74298	-0.29747
2.3126	1.4733	2.7873	1.9585	1.2205	1.9265	3.57	3.1608	2.4797	2.143	2.9182	2.6408	1.2722	3.6232	2.7857	1.8546	3.1873	1.8633	3.335	0.72386	3.2642	1.7461	1.7275	2.4919	1.3778	2.7703	3.0229	3.5927	2.3854	1.6714	3.2322	1.9276	2.4199	1.6799	0.74973	3.2646	1.9448	1.8479	3.6558	2.1715	1.7783	3.2617	2.1428	3.8454	3.088	2.917	2.0741	2.578	2.3788	2.6892
-8.4941	-6.7846	-8.8073	-7.2479	-7.6722	-9.1491	-7.5113	-8.4579	-8.6779	-7.2833	-7.097	-7.6786	-7.7326	-8.0341	-7.8449	-8.1972	-5.6376	-9.0872	-8.1533	-8.246	-7.6285	-8.1511	-10.019	-6.3567	-8.4335	-7.8367	-8.2686	-6.2891	-7.1287	-8.957	-8.68	-6.6901	-7.0802	-8.2897	-6.9156	-8.0513	-8.7307	-6.9125	-8.7549	-8.3464	-8.9814	-8.4124	-8.2501	-7.4797	-8.9693	-7.2138	-5.8432	-8.4254	-6.2555	-7.6796
-2.2335	-2.1807	-1.5106	-2.6262	-2.1432	-0.58547	-3.2568	-3.9877	-2.7777	-1.431	-2.9943	-1.5591	-2.5941	-3.8688	-2.5669	-3.3975	-2.1428	-2.5139	-1.9757	-1.5154	-3.6342	-4.0025	-2.5396	-2.6527	-2.7388	-2.8747	-4.4703	-3.1316	-3.32	-1.8564	-2.7189	-1.9029	-2.4996	-1.0106	-2.1788	-2.6645	-3.9495	-1.8351	-3.2076	-2.9613	-2.9527	-3.2812	-4.8707	-1.9387	-2.3432	-2.9015	-2.8502	-2.0161	-4.7153	-0.61653
-5.3532	-6.1097	-5.2957	-5.9759	-3.9573	-5.5109	-4.6736	-5.3515	-7.0303	-5.3345	-6.5323	-5.9055	-7.0953	-4.6272	-4.4602	-6.1549	-5.4838	-6.5473	-5.9313	-6.5055	-5.562	-4.2183	-4.9255	-5.5223	-5.4893	-5.5741	-6.191	-5.0923	-5.6698	-5.8893	-7.3961	-5.8825	-5.2518	-6.5276	-5.8838	-5.7216	-6.3468	-5.468	-5.9408	-4.8548	-5.8131	-5.7583	-5.3282	-4.827	-6.3271	-6.5167	-5.0089	-6.3562	-5.6126	-4.9633
-12.208	-11.987	-13.243	-13.655	-12.793	-12.375	-13.261	-14.63	-14.118	-13.26	-14.251	-14.126	-13.052	-13.482	-12.779	-14.578	-14.027	-12.994	-12.472	-12.928	-12.201	-12.211	-13.123	-12.885	-13.439	-13.275	-14.623	-12.995	-12.683	-14.157	-13.347	-11.774	-12.994	-14.146	-13.172	-12.745	-13.707	-13.904	-11.989	-12.863	-14.315	-13.444	-11.224	-12.901	-12.497	-13.608	-13.502	-15.151	-13.897	-12.711
-2.1537	-1.7753	-0.64551	-1.7661	-2.9068	0.67743	-0.94051	-2.438	-1.3019	-1.2745	0.54549	-2.0867	-1.1911	-0.43885	1.1172	0.50792	-0.5241	-0.9209	-1.0879	-2.6827	0.63172	-1.7257	1.42	-2.3208	0.043541	0.2147	-2.1442	-0.67298	-0.42329	-0.85485	0.34288	-0.052082	-1.355	-1.2668	-2.2124	1.6276	1.2756	-0.14593	-0.10747	-2.7771	-0.40463	0.11209	-0.97739	-1.2687	-1.6111	-0.35288	-1.6279	0.036346	0.014582	-1.1124
-11.597	-12.611	-10.65	-10.568	-10.337	-12.245	-12.133	-11.347	-11.052	-11.997	-12.318	-12.343	-11.288	-10.587	-10.532	-10.91	-11.109	-11.034	-10.768	-11.497	-10.831	-9.0656	-10.394	-10.77	-11.2	-12.678	-11.281	-10.858	-10.701	-10.603	-11.256	-11.349	-12.381	-11.488	-12.792	-10.654	-11.856	-10.361	-11.588	-11.711	-11.703	-13.155	-11.376	-11.512	-11.217	-11.254	-10.324	-10.499	-11.559	-11.227
-3.9778	-1.6301	-2.6337	-4.3166	-4.667	-3.6345	-4.0113	-4.5103	-3.8447	-4.2123	-3.9083	-2.0477	-3.3783	-1.777	-3.2073	-2.5892	-3.7308	-3.3971	-1.643	-3.0856	-4.1387	-4.0996	-2.8104	-1.8045	-2.7046	-4.49	-4.59	-3.1038	-3.2856	-4.7244	-2.6915	-2.4874	-2.9839	-3.5918	-3.148	-3.2578	-3.7747	-4.4783	-4.5547	-2.9045	-3.6974	-2.0292	-3.3759	-2.5423	-2.2011	-2.013	-3.2102	-3.5226	-3.3718	-2.9783
-11.514	-10.775	-10.145	-11.696	-11.266	-11.201	-11.4	-11.789	-12.153	-12.977	-10.331	-11.173	-10.352	-12.517	-12.873	-10.964	-11.019	-11.883	-11.051	-14.109	-10.27	-11.274	-11.344	-11.702	-11.578	-10.576	-10.625	-12.349	-11.774	-11.608	-10.713	-11.32	-10.882	-10.738	-12.431	-11.704	-10.747	-10.508	-11.889	-12.695	-11.326	-11.562	-13.091	-11.023	-11.081	-10.883	-11.995	-11.12	-11.359	-11.741
5.9058	5.7544	4.2236	4.7131	4.7561	5.0278	5.4175	3.7972	4.9363	3.2788	5.3561	3.8544	4.4934	5.3625	4.0285	5.6353	5.5824	5.0925	3.5037	4.036	7.1227	4.4595	4.5027	4.6672	4.287	3.748	5.7965	4.7756	4.0134	4.0195	5.8814	4.5512	5.4773	5.8977	6.3723	4.3284	5.3641	4.3535	4.4867	5.3868	5.5833	6.6729	4.6541	4.997	3.0911	4.7175	5.9267	6.7058	5.2793	5.2793
-1.7457	-2.2992	-1.9671	-2.7716	-1.6662	-2.184	-2.7065	-3.6132	-2.8963	-2.5132	-2.572	-1.3578	-2.7281	-0.20147	-3.4499	-2.9	-1.8308	-2.3347	-0.43428	0.37327	-2.0945	-2.3123	-2.5048	-3.8347	-2.8255	-0.85726	-1.3586	-2.6484	-0.7852	-0.92516	-1.0375	-3.0957	-1.282	-4.5141	-2.7322	-1.8425	-1.7874	-2.7277	-2.3219	-1.2665	-1.7311	-1.2335	-2.026	-0.92793	-2.4323	0.050864	-3.2579	-1.9644	-1.4349	-1.7302
-1.0556	-1.7756	-0.5872	-2.2489	-0.46864	-3.2258	-2.5793	-1.181	-1.272	-1.8025	-1.9587	-1.0248	-1.4942	-2.1402	-2.3591	-0.71416	-1.1009	-0.65873	0.22762	-0.41424	-3.3508	-2.7014	-1.595	-1.3595	-0.75648	-2.1852	-1.3985	-1.1964	-1.3248	-0.68169	-1.9319	-0.42702	-1.7512	-0.73481	-1.4713	-2.7361	-0.31071	0.69635	-2.8694	-2.3028	-1.8984	-0.10204	-1.749	-1.4446	-2.4086	-2.2598	-1.2696	-1.2646	-1.7193	-2.1939
-14.141	-14.367	-14.897	-15.34	-15.575	-13.475	-12.799	-13.715	-13.98	-13.18	-13.283	-12.843	-14.648	-14.128	-13.971	-13.403	-14.504	-13.439	-13.233	-13.82	-14.919	-13.156	-14.5	-12.997	-14.131	-13.765	-14.912	-13.944	-15.623	-14.624	-14.364	-12.942	-12.415	-11.822	-12.5	-14.22	-13.472	-12.792	-14.035	-12.743	-14.271	-13.329	-14.018	-13.426	-14.588	-14.455	-13.138	-13.547	-15.697	-13.188
-10.202	-8.9356	-8.2111	-7.5835	-8.8577	-9.5505	-8.1524	-7.9408	-9.1375	-8.1743	-10.921	-9.2832	-9.425	-9.643	-8.8259	-8.5693	-9.2568	-10.057	-7.3841	-8.7602	-7.5624	-7.507	-8.3269	-8.0563	-9.0191	-9.0963	-8.9932	-8.5062	-10.693	-8.9037	-9.3574	-8.629	-8.6346	-9.4848	-7.9861	-9.4057	-7.5564	-7.92	-9.1833	-6.3484	-9.9883	-8.8656	-9.3084	-8.1913	-8.8636	-7.7308	-9.236	-9.4495	-10.169	-8.6406
-1.4011	-2.8532	-4.3681	-3.3428	-2.4959	-2.1153	-2.4268	-2.1553	-2.2498	-2.2682	-1.599	-0.84388	-1.9841	-3.8769	-2.1431	-2.7951	-3.0585	-2.3485	-2.8449	-2.9714	-1.827	-3.4615	-2.3286	-1.3423	-3.1237	-3.8456	-3.042	-2.9849	-0.82195	-2.726	-2.8323	-3.5227	-4.0787	-1.8317	-2.0962	-3.1812	-1.1247	-2.4795	-3.6258	-3.2319	-2.2184	-3.4098	-0.51504	-1.9122	-2.3253	-3.8171	-1.7436	-1.4374	-2.5144	-3.0882
-13.257	-11.342	-13.509	-13.204	-11.384	-13.574	-10.915	-14.088	-11.265	-12.534	-13.05	-13.435	-11.349	-10.674	-11.833	-13.496	-12.891	-13.655	-13.859	-12.413	-13.29	-12.659	-12.908	-12.497	-13.458	-13.654	-12.524	-13.8	-12.756	-13.043	-13.184	-11.209	-13.412	-13.085	-11.313	-11.542	-13.257	-13.268	-12.167	-12.579	-11.693	-12.217	-11.975	-12.401	-12.898	-13.099	-13.198	-13.512	-11.969	-14.389
-5.0847	-3.7872	-4.8746	-3.7481	-4.4145	-4.347	-4.3552	-3.9664	-3.1829	-5.3358	-5.0564	-3.6359	-5.4219	-3.2615	-4.7629	-3.7393	-2.6834	-3.6771	-3.7801	-4.3582	-4.9535	-4.4267	-3.7412	-5.5517	-5.4004	-3.6276	-4.3026	-3.4169	-3.6036	-5.3924	-4.218	-4.3741	-4.6972	-5.712	-3.436	-4.5451	-3.7127	-3.387	-5.2672	-3.3013	-4.283	-3.0563	-3.98	-5.0142	-5.556	-3.8118	-4.2953	-2.4514	-3.7647	-4.783
-0.51764	-0.92869	0.065181	-1.6156	-1.1703	-0.19796	1.3963	-0.77717	-0.65004	0.011013	-1.419	-0.40246	0.52537	-0.18603	-0.34953	-0.97659	0.068781	0.096509	-1.1594	0.4167	-1.2387	-1.0699	1.3559	1.1852	0.50121	0.71483	-0.25169	0.99361	1.2891	1.2203	-2.2586	-1.0221	-0.84261	1.2833	1.2435	0.36438	-1.2735	-2.832	-0.65978	-0.78126	-1.5336	-1.3934	1.8915	0.31116	-1.0763	-0.18899	2.3518	-0.61539	0.25432	0.48616
-13.325	-14.804	-13.907	-12.678	-14.263	-11.878	-13.059	-14.91	-14.064	-13.197	-12.805	-13.814	-13.498	-11.318	-13.036	-12.33	-13.363	-11.372	-14.599	-12.698	-12.552	-13.746	-13.038	-12.626	-12.995	-11.54	-13.563	-14.25	-13.373	-11.962	-13.988	-13.583	-13.318	-13.193	-12.227	-14.137	-13.639	-13.23	-12.502	-13.389	-15.18	-13.76	-12.851	-14.255	-11.533	-13.092	-13.926	-13.715	-13.097	-12.783
-6.3716	-4.5993	-3.3071	-6.0817	-4.2174	-4.4527	-3.6422	-3.8743	-4.8234	-4.2646	-6.0234	-5.9853	-4.1711	-4.7911	-5.1975	-2.9605	-4.3131	-3.5983	-4.2606	-4.3387	-5.4707	-5.5011	-3.4841	-5.1016	-5.3542	-4.7348	-2.9132	-4.2835	-4.5796	-5.0613	-6.1624	-5.3474	-5.9361	-6.5273	-5.5577	-4.1993	-6.186	-4.1262	-4.8145	-5.1401	-3.2361	-4.4427	-4.7689	-5.2894	-4.8618	-4.4217	-4.8422	-3.96	-3.8447	-5.6015
-13.702	-15.207	-14.041	-15.405	-13.603	-15.073	-15.42	-14.046	-14.043	-15.176	-15.191	-15.762	-16.487	-14.24	-13.313	-14.496	-12.83	-14.186	-14.091	-14.678	-14.354	-14.373	-13.952	-14.042	-15.344	-13.602	-16.089	-14.824	-13.791	-13.886	-16.742	-15.232	-14.882	-13.945	-14.895	-13.475	-14.545	-14.41	-13.687	-14.16	-15.234	-14.017	-14.26	-14.115	-13.662	-13.878	-14.97	-14.615	-16.179	-16.509
-10.202	-10.108	-10.561	-9.6182	-9.2564	-9.405	-9.4275	-9.7116	-9.7633	-7.9747	-8.298	-9.8189	-9.2796	-8.504	-7.6594	-8.7079	-9.4243	-9.4427	-7.4885	-9.3037	-10.445	-9.9302	-9.5625	-9.2134	-7.9025	-10.452	-8.9696	-9.3825	-8.7281	-8.3219	-9.5743	-9.6782	-10.962	-8.4725	-8.7912	-9.6628	-9.8633	-8.9572	-7.1088	-9.1184	-6.6477	-9.177	-8.1925	-9.0651	-9.6742	-9.7939	-11.378	-9.1468	-7.9481	-8.2359
-13.113	-10.597	-11.919	-11.032	-10.413	-10.725	-11.668	-12.404	-11.724	-12.067	-11.314	-12.92	-10.92	-11.123	-10.938	-10.855	-12.286	-10.688	-11.115	-11.892	-12.113	-11.712	-11.185	-11.226	-11.827	-10.884	-11.877	-12.034	-10.327	-11.245	-10.026	-10.844	-12.714	-10.352	-10.925	-9.2684	-12.002	-11.836	-11.591	-11.469	-12.148	-12.296	-12.43	-10.233	-11.04	-10.906	-9.0158	-11.31	-11.571	-11.278
-5.1185	-5.8865	-4.3084	-3.5352	-4.58	-4.4111	-4.7622	-4.9325	-3.24	-4.1207	-5.0603	-4.9996	-4.171	-4.6904	-4.7249	-5.1922	-4.4028	-4.9382	-4.9314	-4.7813	-4.6336	-3.1176	-4.9349	-6.029	-3.273	-5.2199	-4.7139	-6.134	-4.2727	-4.0162	-5.157	-6.0178	-5.4894	-4.7908	-4.6308	-4.2504	-5.1925	-6.0247	-5.2763	-4.2455	-4.4198	-6.1379	-5.6693	-6.3774	-3.3552	-4.5522	-3.7138	-4.7014	-4.2658	-5.4148
-5.8373	-4.6133	-4.6976	-4.002	-5.5753	-5.2022	-4.3651	-4.2144	-5.0068	-5.3171	-4.0789	-3.6542	-3.7222	-5.4158	-4.7062	-4.1886	-3.6443	-6.0549	-4.9978	-5.8996	-4.9161	-3.4785	-4.4681	-5.4014	-5.0331	-4.5399	-4.1868	-4.5882	-5.4845	-4.4129	-1.4862	-4.2257	-6.0129	-5.2018	-4.07	-4.2752	-5.3549	-5.7601	-5.6792	-3.4863	-2.9533	-5.2262	-3.7799	-5.3662	-4.7783	-3.45	-2.4593	-4.0262	-4.4526	-4.9808
-0.65163	-1.4977	-1.0716	-0.59114	-1.0361	-0.70258	-1.8424	-1.7051	-1.2783	-0.1415	-1.4232	0.76394	-1.0724	-2.0836	-0.9912	-1.2787	-0.074738	-2.2511	-0.63624	-1.3077	-1.0664	-1.075	-2.8133	-0.04472	-1.6751	-0.10364	-0.92188	-0.92028	-2.0739	-3.5933	-1.6107	-0.8775	-1.6605	-2.159	-1.7406	0.34544	-0.70934	-0.98934	0.27861	-0.98488	-3.8462	-0.49421	-0.72319	-1.6258	-1.06	-0.15597	-2.4498	-0.64716	-0.032389	-0.47865
5.7919	6.376	6.2457	5.7689	5.6129	6.6394	5.2781	5.6151	6.352	5.2859	5.5929	7.3562	6.2043	5.3179	4.9594	6.5651	5.3727	5.6052	4.5714	4.2981	5.8986	4.1554	6.5667	5.4711	5.443	6.3436	6.1196	6.2565	5.4551	5.8267	4.5266	5.9096	4.963	5.2548	6.1783	6.9108	5.5335	4.913	4.6554	5.1615	5.3059	4.7618	5.5554	4.8829	6.6079	5.9968	5.5912	5.7472	4.2653	4.448
0.6673	1.048	0.94553	1.8711	0.94261	0.97036	1.0178	0.49786	0.84221	3.0707	0.23334	0.85848	1.6601	1.0406	1.3289	2.029	1.2708	2.2107	1.9412	2.6737	0.79671	2.187	0.87249	0.17337	1.0192	0.45877	-0.25878	0.69951	2.1054	1.6629	1.3323	1.4436	2.9596	0.29823	1.8347	1.45	1.5694	2.1213	1.0976	0.61716	0.096686	1.5916	0.21555	0.2691	0.74332	1.3862	0.90689	0.37736	0.67441	1.9296
-7.0385	-4.6982	-5.1583	-6.5526	-6.0172	-5.1042	-4.9101	-5.0226	-5.5769	-4.9221	-5.7301	-5.5334	-7.1781	-5.6988	-5.308	-5.6326	-4.7593	-5.7482	-3.8969	-6.3453	-6.6399	-5.7497	-5.074	-6.8823	-4.5917	-4.347	-5.2876	-6.1794	-5.8944	-4.131	-5.6733	-4.1789	-4.9721	-7.4944	-6.1591	-6.5367	-6.1408	-5.5568	-6.4513	-6.3881	-5.7536	-3.9729	-5.5288	-5.7269	-6.5269	-4.8926	-4.8222	-5.2881	-5.2367	-5.5561
1.1889	0.31944	-0.18576	0.04691	0.65465	-1.4098	0.56411	0.51591	0.74284	0.26365	0.45536	0.88836	0.8047	-1.2851	-0.36375	0.14002	0.4197	-0.29702	-0.92725	1.6709	-1.7106	0.40512	0.1535	0.48812	-0.14935	0.7318	-0.1903	-0.059548	0.17134	0.88333	-0.13145	2.1621	0.51793	1.8689	-0.073372	0.75068	2.1193	-1.9527	-0.45282	0.22122	-0.34208	-0.048284	1.6368	-0.91536	-0.2554	-0.089662	1.035	0.7503	0.077927	0.52512
0.34358	1.8899	-0.27216	1.2876	2.0764	1.2111	0.42689	1.7597	0.94003	2.0883	1.6439	0.89253	1.3411	2.4916	-0.2697	0.26439	0.99425	1.5361	1.794	3.4949	2.4335	0.93112	2.75	1.5287	2.8615	-0.36421	2.3031	1.2898	1.4344	1.8053	2.123	2.2882	1.6637	2.3101	2.6797	1.2821	1.4517	2.7286	-0.13923	1.0493	2.7819	1.8699	2.497	2.0511	1.2538	1.8144	1.2027	3.549	1.2971	1.8005
7.3022	7.436	7.2664	6.305	6.6357	8.0144	7.1618	6.9244	6.2755	8.2816	7.0484	5.3355	8.4174	6.6457	5.9713	7.5528	6.7707	5.6586	6.562	6.2633	7.8868	6.9416	7.5713	5.0661	9.6333	6.7345	6.0759	6.4414	6.9124	7.4363	5.9943	6.9166	8.2345	7.4897	7.6831	9.2669	8.3004	7.1793	7.4468	7.2975	6.8569	5.7138	6.6149	5.6018	6.4153	7.2449	6.7358	6.6499	7.2496	8.0116
9.1848	10.069	9.9305	10.669	11.299	11.436	9.9333	9.8717	9.4999	8.7635	9.4659	7.7368	9.3471	10.149	10.528	9.9782	10.625	9.8954	9.7686	10.343	10.895	12.076	11.212	9.8997	10.439	9.5168	9.9173	8.7565	10.865	10.233	10.146	10.836	10.227	8.978	10.073	9.584	8.7936	8.8969	10.099	8.0097	10.698	9.6036	9.5285	9.4574	8.5902	9.3032	9.6782	9.7055	8.5642	9.3199
-2.2319	-2.0694	-2.5289	-3.2321	-1.9189	-1.1919	-1.0929	-1.9807	-0.14805	-0.93537	0.10637	-1.0372	-2.4276	-0.95907	-0.75664	-1.7767	-1.6821	-2.2507	-1.5532	-0.69361	-2.1683	-1.5407	-2.6723	-1.8099	-2.0785	-1.6152	-2.4963	-0.55696	-0.84084	-1.703	-1.394	-1.1755	-4.3041	-0.088267	-1.3954	-1.7964	-2.4173	-0.70399	-4.0831	-1.9085	-1.7234	-0.060039	-0.46193	-2.0162	-0.020514	-1.341	-1.8617	-1.3598	-1.4548	-1.3875
-7.3259	-9.7526	-7.3289	-8.401	-8.0088	-8.8107	-8.3199	-8.5694	-8.4296	-7.3685	-7.0129	-6.7307	-8.6313	-7.931	-7.7815	-7.8118	-6.272	-5.992	-7.6486	-8.5205	-7.9448	-7.3218	-6.9963	-9.1432	-6.2577	-7.44	-7.5479	-6.7083	-7.9771	-7.6017	-8.0438	-8.4627	-7.2622	-6.4095	-7.5638	-8.9802	-7.2857	-6.9169	-8.8545	-8.0446	-8.036	-9.5838	-6.8552	-8.7245	-7.8273	-8.4117	-8.0422	-7.7849	-8.0567	-8.403
-0.63708	0.33462	-0.55684	0.38225	0.80161	-0.28689	-0.69422	0.09225	0.28762	-0.65515	-1.23	2.4828	0.98094	0.47309	0.68835	0.13695	-0.80179	-0.40466	-0.011879	1.0262	0.18133	1.3399	0.16099	0.15703	-0.35782	0.98026	-1.688	1.0977	-0.020699	1.2083	0.23522	0.10084	-0.31845	-0.94013	-0.56685	-0.02667	0.5497	-0.55048	-0.54	0.23847	-0.42712	0.0084106	-1.1309	-1.1734	-1.0665	-0.58021	0.27942	0.45734	-0.18192	-0.59103
-12.124	-13.203	-13.878	-12.215	-13.124	-11.027	-13.745	-13.585	-14.622	-14.162	-11.516	-13.625	-13.223	-14.57	-12.793	-12.803	-12.282	-12.607	-13.871	-13.24	-12.543	-12.742	-14.45	-13.79	-12.081	-12.568	-11.883	-12.461	-12.262	-12.522	-12.945	-13.9	-12.815	-13.392	-13.224	-13.674	-12.949	-10.761	-13.272	-12.931	-12.962	-13.562	-13.668	-14.304	-12.31	-13.595	-13.474	-12.889	-14.081	-14.649
-9.7411	-10.571	-8.4461	-6.7138	-8.7175	-8.0365	-6.2101	-8.7562	-9.8071	-8.6994	-8.5683	-8.7524	-9.7492	-8.9279	-9.637	-8.0248	-9.8172	-9.9439	-10.708	-8.4214	-9.1986	-9.0297	-7.5552	-8.9393	-9.2681	-9.1338	-9.4415	-10.417	-9.9178	-8.7305	-8.5122	-10.331	-7.9693	-8.9311	-11.088	-8.9843	-9.6018	-8.8605	-10.368	-10.007	-9.6611	-8.419	-10.312	-9.493	-8.1181	-8.5196	-8.3576	-9.1841	-8.1194	-9.3132
-4.9776	-4.8157	-4.1205	-6.385	-7.3026	-3.7879	-4.9453	-4.0956	-6.7481	-6.5711	-6.6567	-4.5744	-5.3192	-6.2855	-7.0343	-6.1073	-4.9595	-6.0828	-4.208	-5.8058	-6.2267	-4.5606	-4.4087	-5.6743	-5.2261	-5.8593	-6.4347	-4.0473	-4.0409	-5.4987	-4.568	-4.6843	-3.9525	-4.9966	-5.3923	-4.7815	-6.3245	-5.8366	-5.8985	-6.0351	-5.9642	-5.4923	-4.8413	-5.7871	-5.1739	-6.1144	-5.753	-6.2069	-6.4269	-5.1712
-10.243	-9.887	-10.907	-11.474	-10.586	-10.361	-11.282	-10.069	-10.086	-9.7974	-9.9121	-11.077	-10.233	-11.693	-10.828	-9.3044	-9.5586	-11.738	-8.836	-10.023	-10.475	-10.809	-10.593	-11.167	-10.042	-13.825	-10.337	-10.247	-10.689	-11.337	-9.9341	-11.153	-11.338	-9.7143	-11.67	-12.261	-10.635	-11.19	-11.539	-11.736	-11.01	-10.026	-12.258	-10.136	-10.779	-11.987	-10.056	-11.157	-11.736	-9.2638
-3.4486	-2.093	-1.355	-1.5375	-2.9198	-3.7303	-3.4107	-2.4106	-3.5106	-3.6048	-3.301	-1.8939	-3.0338	-2.5594	-1.5386	-2.9298	-2.7035	-2.5917	-1.2584	-2.9173	-3.5617	-2.9423	-3.0328	-0.38718	-2.9587	-1.6792	-3.3993	-3.537	-3.1704	-4.4874	-2.3349	-2.9188	-2.9459	-1.8956	-2.3592	-3.3925	-3.1574	-2.0517	-1.1559	-1.2111	-2.8407	-2.6357	-2.5011	-1.7928	-2.444	-2.0498	-3.7444	-1.6684	-1.4208	-0.66773
-4.8602	-4.7176	-3.1294	-5.6453	-3.2439	-4.8767	-5.0372	-5.024	-3.0338	-3.1116	-3.9264	-3.5075	-4.6434	-3.1938	-4.4549	-3.8185	-2.7357	-3.0766	-5.1539	-4.3693	-2.3149	-4.8874	-4.27	-3.1447	-3.8027	-5.2248	-4.5467	-3.6302	-3.6936	-4.2937	-3.0566	-5.05	-4.1755	-3.7569	-4.385	-3.7599	-5.1508	-4.6963	-2.2676	-5.9485	-4.4124	-3.2177	-4.6241	-4.1739	-2.795	-5.3939	-4.9229	-3.6971	-2.6382	-1.4013
-21.26	-22.697	-22.336	-22.732	-22.044	-21.21	-21.35	-23.204	-21.461	-21.218	-19.8	-22.376	-21.106	-20.993	-21.335	-22.738	-21.514	-23.834	-20.784	-21.638	-21.755	-22.777	-21.479	-19.91	-22.151	-23.077	-21.688	-23.39	-22.176	-22.33	-22.536	-20.699	-20.259	-23.684	-21.191	-22.067	-22.456	-24.564	-23.012	-22.647	-22.482	-22.301	-22.361	-21.298	-21.757	-22.335	-23.194	-22.743	-22.5	-22.777
-2.1569	-1.9384	-1.7579	-0.24791	-1.6144	-1.6398	-0.78801	-2.5203	0.48319	-0.10264	-1.9548	-2.1739	-2.8382	-2.8618	-2.5033	-2.4766	-0.84989	-0.15115	-1.0258	-2.7609	-2.1681	-1.9707	-1.2457	-0.66783	-1.3787	-0.61154	-0.22655	-1.4247	-1.6838	-1.6705	-1.4067	-0.67656	-1.3247	-2.3039	-2.4463	-1.7588	-0.99482	-0.61861	-1.0773	-1.7069	-1.6075	-0.53241	0.22433	-0.29216	-0.76998	-0.12283	-3.704	-1.8932	-2.2266	-2.0433
-2.2239	-2.0149	-3.1266	-1.2202	-1.715	-3.3398	-1.7778	-3.0942	-1.0806	-3.1839	-3.2595	-2.5433	-1.5108	-2.755	-2.6371	-2.2546	-2.8833	-2.7113	-2.7977	-5.4873	-4.193	-3.0658	-2.312	-2.9449	-3.4463	-3.5058	-3.1224	-2.8063	-3.031	-0.85661	-1.1093	-2.0177	-1.2068	-2.9783	-1.7758	-2.5239	-3.422	-3.0439	-1.0059	-3.2229	-1.1721	-1.911	-1.5635	-3.2004	-1.9528	-2.4303	-2.942	-2.6664	-4.1522	-3.9012
-0.34037	1.524	0.16648	-1.9969	-0.74478	0.69827	-0.30057	-0.63234	-0.15941	-1.2566	0.30185	-2.7735	1.3399	1.0101	0.50048	0.40658	-0.92582	-0.62786	-0.49533	-1.1033	0.33433	-0.23885	1.7521	1.2765	0.32549	0.49692	-0.66398	0.079975	0.87796	-0.87846	-0.42778	-0.63245	-0.74619	-0.73974	-0.85483	-0.36015	0.32141	1.1052	-1.7196	0.046643	-0.81209	0.49917	-0.49638	0.64045	-0.15739	1.5743	0.52814	-1.9476	0.33693	1.0096
-5.4746	-5.63	-5.4085	-4.9342	-6.0297	-4.0861	-5.489	-7.2158	-6.4117	-5.6963	-3.7218	-5.7636	-6.8588	-6.8752	-4.7306	-5.7751	-5.9512	-4.7958	-6.0674	-4.3325	-7.2957	-6.2085	-5.8305	-4.9205	-6.3679	-6.1789	-5.2168	-5.6903	-4.3704	-5.7891	-6.2839	-4.0008	-6.335	-4.4822	-5.4186	-5.3501	-4.9582	-5.1232	-6.2856	-5.604	-6.114	-5.507	-6.2999	-4.834	-6.7724	-4.4276	-4.13	-7.8375	-5.502	-5.1703
-0.37409	-2.6434	-1.206	-1.5289	-0.31875	-1.6999	-2.0925	-1.2906	-2.1157	-2.1656	-0.27786	-2.2691	-2.3317	-1.5276	-0.58216	-1.5132	-0.2595	-1.2252	-1.0926	-0.64271	-1.3824	-0.44766	-2.6401	-1.9805	-1.4748	-2.4397	-1.6695	-1.9004	-1.8267	-0.89154	-2.3981	-1.08	-1.0101	-1.3979	-2.1319	-1.7225	-1.9651	-1.7232	-2.2593	-1.8038	-0.13353	-2.3833	-0.95246	-1.2965	-1.2357	-1.3411	-1.1104	-0.4607	-2.8106	-2.259
-5.328	-5.7821	-5.112	-6.8788	-6.6552	-6.6407	-6.0294	-6.3113	-5.0541	-6.6144	-5.2199	-5.1844	-5.0556	-5.6572	-4.6001	-4.4346	-5.7551	-5.6534	-4.282	-5.9298	-7.1	-6.7135	-4.3371	-5.0664	-5.3948	-5.7411	-4.6727	-4.4195	-3.8937	-4.7428	-4.8288	-5.6237	-6.6465	-6.103	-5.9885	-4.492	-3.9029	-5.7381	-6.9513	-5.3712	-6.325	-6.7421	-2.903	-6.9496	-5.5812	-7.6037	-5.0789	-5.4495	-5.6783	-8.178
-0.41932	-0.63927	-1.0324	-0.12616	-0.019798	-0.010709	0.87058	-0.45468	-0.18812	0.71539	0.10716	-1.3599	-1.9268	-0.15979	0.36966	0.16007	1.809	-0.15415	-1.9949	-2.1616	0.87109	-1.0691	1.0222	0.44644	-1.0329	0.69156	1.6095	-0.30917	-0.27829	0.44174	-0.36052	0.51593	-1.93	0.37377	0.54996	-0.36568	-0.48651	1.477	-0.8914	-1.3849	-0.78368	-1.3149	0.28112	0.40162	0.45197	-0.76097	-1.2444	-1.2603	-0.12676	1.271
0.56574	1.5615	2.0453	0.34841	0.51389	0.22598	0.33628	0.36355	-0.4695	1.1867	0.55042	1.9232	-1.1977	0.27224	0.5636	0.91073	0.44338	0.56043	0.88305	0.31745	1.5048	-0.055745	-0.064953	-1.4052	1.2558	0.30779	-0.23755	-0.088797	-0.88659	0.15453	-1.2279	-0.65448	0.20054	-0.018503	0.17797	1.4351	0.92679	-0.75026	0.37724	0.62396	0.13936	-1.0096	1.0673	-1.4133	0.74929	-0.51994	0.51664	-0.91956	1.1658	1.379
9.8384	10.206	10.556	9.8504	9.5325	10.105	9.0974	9.0982	10.65	10.582	9.1768	8.9652	11.159	9.9931	11.169	11.39	10.866	9.7609	8.7868	9.5765	9.8019	9.6939	10.13	9.806	9.1846	8.5196	9.4249	10.36	8.9874	9.4146	9.1225	8.3585	9.4696	11.75	10.576	10.663	9.6968	9.9203	8.69	10.701	10.733	9.7436	9.781	7.6727	11.093	10.162	8.9359	10.444	9.994	9.1427
3.2584	2.0117	3.1286	1.725	3.3782	2.0953	2.5693	2.9627	2.7398	3.6201	2.4049	1.8994	1.7352	2.6713	2.0411	2.38	0.98214	1.8546	2.73	3.3448	2.4543	1.7942	1.8799	1.043	2.2865	1.5785	2.3317	2.6902	2.1745	2.4562	0.74158	1.484	2.688	1.1326	2.8884	1.6474	1.5213	3.0773	1.8881	3.2335	3.355	3.1385	4.2999	3.317	3.4589	3.2204	3.7879	3.049	2.2176	1.209
-11.264	-10.946	-11.829	-12.202	-12.902	-9.0868	-10.796	-11.574	-12.279	-13.05	-11.261	-12.977	-11.843	-11.535	-9.6434	-10.333	-11.777	-12.129	-10.55	-11.696	-11.194	-12.807	-12.723	-12.252	-12.925	-11.148	-10.478	-12.657	-10.719	-12.357	-12.489	-11.538	-12.127	-13.568	-9.9971	-11.532	-13.405	-12.668	-11.586	-12.634	-12.501	-10.171	-11.17	-11.821	-11.525	-10.912	-10.591	-11.799	-12.443	-10.514
-20.297	-20.713	-21.418	-21.579	-20.824	-21.192	-19.412	-20.942	-21.026	-20.992	-21.305	-21.756	-20.325	-21.14	-21.156	-21.979	-21.18	-22.049	-21.566	-21.958	-20.814	-21.148	-22.502	-20.719	-19.927	-22.378	-21.368	-21.639	-21.646	-20.029	-20.369	-20.01	-20.659	-20.033	-21.427	-21.426	-19.185	-21.002	-20.045	-19.652	-22.207	-20.095	-21.888	-19.915	-21.16	-20.781	-21.47	-20.393	-21.1	-20.195
1.0832	1.5662	0.65478	0.8423	0.53634	0.95649	1.8359	2.5131	2.0847	1.6765	1.1018	2.0973	2.0539	0.21615	1.7767	2.3202	1.2251	2.0218	1.1453	1.4752	0.82069	1.6809	2.3183	1.2482	2.4586	2.6995	1.6498	2.2923	3.0931	2.0681	2.0762	0.36469	2.7396	1.929	1.897	0.26274	1.8304	-0.26081	1.8397	0.33989	1.2547	0.67211	1.768	3.2963	1.3401	3.0028	1.4586	0.98509	2.5519	1.4715
8.5479	8.465	8.6863	6.5455	7.5924	7.2663	9.2589	7.3798	9.1748	8.007	7.1582	7.387	7.3581	8.6091	7.7547	7.4153	8.5429	7.2809	9.5028	8.0021	9.8667	7.1216	6.6678	8.8387	6.0251	8.038	7.353	9.0305	9.2632	7.4378	10.277	7.5381	6.2243	7.8584	7.2935	7.6819	8.9493	8.0463	7.9338	7.4967	8.3908	7.1491	7.0917	8.882	9.8325	8.3674	7.689	8.0421	7.7808	7.9679
-12.83	-15.279	-12.03	-14.329	-14.82	-13.777	-13.618	-14.085	-12.004	-13.807	-11.575	-13.561	-13.684	-13.283	-14.054	-12.423	-12.616	-12.157	-12.815	-13.936	-13.008	-13.19	-11.376	-12.528	-14.149	-12.986	-13.931	-13.424	-13.602	-13.557	-13.302	-13.208	-13.879	-12.308	-13.207	-12.416	-13.483	-12.613	-13.235	-15.022	-12.622	-11.345	-12.405	-13.452	-13.552	-12.946	-12.982	-14.128	-12.542	-12.912
-4.9611	-6.8579	-5.0834	-4.589	-4.8153	-4.9053	-4.2505	-4.8506	-5.1529	-5.5813	-4.7759	-4.7409	-5.3981	-5.5979	-4.3225	-4.8092	-6.5721	-4.8328	-4.874	-5.7151	-4.212	-5.1374	-5.4403	-6.1803	-5.2493	-4.3423	-3.9885	-3.7436	-4.899	-5.0624	-4.8633	-4.2044	-3.6266	-6.3115	-4.8296	-5.8713	-6.3577	-4.8863	-4.8533	-6.3061	-5.1714	-4.7677	-4.9119	-4.1546	-4.2394	-4.3849	-4.3681	-3.5545	-3.8748	-5.5072
2.7659	2.8614	2.6035	3.0686	3.2782	3.8399	2.987	5.1858	3.0319	1.9516	2.9904	2.1042	1.394	2.9611	2.5499	3.0083	3.2679	3.1398	2.0906	2.9198	1.6046	3.2374	3.1906	2.1503	2.6432	4.1716	5.4263	2.2839	3.4501	2.4698	3.6985	3.0407	3.1318	4.0044	4.1863	4.7465	1.7111	2.4535	3.2824	2.2742	1.7914	3.0496	3.4626	3.932	2.9848	1.1738	1.8453	2.728	4.2122	2.3256
-6.9953	-6.9034	-7.4305	-7.997	-7.5238	-8.531	-9.1385	-8.4793	-8.1288	-6.4329	-8.0866	-7.4091	-7.5958	-7.1959	-6.9583	-7.1796	-8.2212	-6.7019	-8.3174	-9.1978	-6.0419	-8.512	-7.5319	-8.7852	-7.9921	-9.7002	-6.58	-7.7505	-8.0684	-7.6976	-7.9759	-7.976	-7.1855	-7.6008	-8.6349	-7.6897	-6.8367	-8.5377	-7.204	-6.5513	-8.1168	-7	-7.6973	-9.997	-6.9261	-6.8621	-6.8951	-8.0981	-7.8433	-6.1478
-3.1862	-3.4212	-0.98163	-2.9432	-3.2172	-3.016	-1.7484	-1.4944	-0.50009	-1.3283	-3.2529	-3.9678	-2.5295	-3.5563	-3.4283	-3.0725	-0.92472	-2.8815	-3.4605	-4.0471	-1.6879	-1.4073	-4.1118	-3.5905	-3.0323	-2.5301	-2.478	-2.0546	-1.5305	-2.1517	-1.3934	-1.9909	-4.1801	-4.0596	-3.4837	-2.3918	-3.1485	-3.4316	-2.9414	-3.7647	-2.8835	-2.8635	-2.8202	-2.8702	-4.6425	-4.3683	-4.3882	-2.3223	-2.3107	-3.0124
-12.745	-12.296	-12.872	-13.539	-12.677	-12.479	-14.025	-13.787	-12.619	-11.112	-13.998	-12.613	-13.394	-13.295	-13.859	-13.757	-12.512	-11.875	-11.705	-13.769	-13.255	-13.982	-13.356	-12.021	-13.307	-13.97	-13.67	-13.976	-12.211	-13.256	-12.322	-14.635	-13.748	-12.524	-12.875	-14.212	-14.392	-12.522	-13.379	-11.925	-12.673	-12.002	-12.908	-14.119	-13.139	-11.731	-11.546	-11.481	-12.511	-12.717
-3.5951	-3.4168	-2.765	-3.473	-1.9866	-2.4647	-2.3069	-2.5517	-1.7602	-3.1438	-2.4607	-3.0793	-2.2211	-4.1854	-3.1599	-3.3545	-2.1983	-3.2775	-3.5358	-2.1464	-1.5163	-3.4512	-3.1617	-2.7239	-4.0307	-2.5288	-2.4359	-2.6308	-1.0011	-1.9686	-3.7968	-1.9202	-2.5954	-2.8366	-3.572	-4.6491	-2.484	-4.0177	-1.4413	-3.5651	-2.7662	-3.8003	-1.8059	-2.6272	-3.7325	-2.6769	-2.7479	-1.5561	-2.2776	-1.9163
7.0034	6.2379	8.0428	8.1937	8.9003	8.333	8.6319	8.5889	8.7102	6.5653	8.6672	8.3323	8.2644	8.7952	7.0369	6.5504	6.1631	8.5066	8.9871	5.951	8.0953	7.7463	6.9508	7.2283	8.6689	7.8043	8.371	8.1137	7.9918	7.5877	7.595	8.3123	9.7615	8.7801	7.4381	7.5666	7.2583	7.8198	9.1174	6.1685	7.1009	7.0622	7.7396	9.0734	8.4556	8.1398	8.3015	8.1592	7.9441	7.1998
-4.7067	-4.9792	-4.0006	-4.5818	-4.3604	-4.7575	-4.4124	-5.5858	-3.5434	-5.9844	-4.6787	-6.0005	-2.3319	-4.8468	-4.9792	-5.2335	-3.5584	-4.2331	-6.7387	-6.0837	-4.1584	-4.6428	-4.0374	-6.0063	-4.515	-4.6498	-4.6221	-4.7282	-4.3399	-4.0168	-6.5399	-3.1525	-5.0879	-4.6958	-3.5536	-4.4768	-6.4233	-3.4741	-5.0333	-4.8095	-4.6239	-4.4867	-6.1414	-4.8602	-4.199	-4.4976	-5.3728	-4.5609	-4.2685	-3.7732
-13.349	-12.148	-14.052	-12.049	-14.159	-11.923	-14.487	-13.272	-13.217	-13.091	-12.323	-14.264	-12.833	-12.981	-12.747	-14.448	-11.843	-12.559	-13.457	-12.909	-13.175	-14.415	-14.174	-12.315	-12.323	-11.547	-11.785	-12.776	-13.323	-12.432	-14.649	-13.143	-14.788	-13.961	-13.162	-12.483	-14.402	-13.123	-13.722	-12.629	-14.401	-13.948	-12.681	-13.517	-12.599	-13.96	-12.702	-12.485	-14.532	-13.536
-5.272	-6.791	-4.8646	-4.9216	-5.9137	-6.3879	-7.2199	-7.1065	-5.2504	-5.2282	-7.0174	-4.9807	-5.6476	-5.4642	-5.4536	-5.0489	-6.4733	-5.267	-6.2034	-5.3002	-6.7547	-5.4461	-5.8916	-4.9737	-3.9582	-5.7175	-6.0283	-5.7071	-3.1261	-5.7811	-3.9342	-5.9663	-6.1007	-5.0812	-7.0553	-4.0583	-5.4181	-4.7155	-5.3975	-5.3964	-4.2085	-6.0365	-4.9295	-6.1845	-7.8836	-3.966	-4.7999	-6.5512	-5.7889	-5.6943
-3.8173	-5.0713	-5.2614	-4.8407	-4.2202	-4.8243	-5.2415	-5.7696	-3.8783	-3.6363	-4.3523	-5.8934	-4.5629	-3.5006	-2.914	-4.3705	-5.3205	-3.977	-2.5536	-3.1721	-4.1393	-4.6722	-4.6742	-4.5533	-4.3524	-3.7978	-2.1252	-5.1824	-4.2796	-3.2631	-3.078	-2.9971	-5.0463	-3.8091	-3.7765	-3.9779	-2.4628	-5.3728	-3.4469	-4.7448	-4.8901	-2.9634	-3.4733	-3.8497	-4.1217	-5.2797	-5.2673	-4.4869	-4.864	-3.2405
-2.7607	-1.8762	-0.326	-1.9609	-2.1906	-0.39088	-1.0681	-2.5766	-0.67485	-0.62347	-1.0225	-0.20769	-0.71678	-1.174	-0.52994	-1.0682	-1.0653	-0.4172	-1.4926	-1.0574	-1.0024	-1.9802	-1.164	-1.4776	-1.1398	-0.90692	-0.22682	-2.5768	-1.3469	-1.3797	-0.89155	-0.66266	-1.5421	-1.2323	-1.4588	-2.084	-2.0787	-1.8783	-1.0282	-0.41776	-1.0325	-1.83	-1.0154	-2.5255	-1.8053	-1.752	-1.7113	-0.95679	-1.7377	-1.8776
1.7414	2.3821	1.8549	0.9424	1.4759	2.2977	2.307	0.028616	1.0594	2.5069	2.5854	1.5477	0.13642	1.3732	1.4871	1.2391	0.43204	3.2468	1.8069	1.0967	2.4558	0.34168	0.75642	1.295	1.1575	1.4692	3.0189	1.9829	3.1474	2.8551	0.71396	0.41959	2.1759	1.0139	3.0341	2.4889	-0.79665	1.1617	2.2798	1.2049	1.3099	0.81771	1.7081	1.7397	1.4763	0.97363	3.6138	1.0101	2.2214	1.8556
[truncated: 529 more rows]
[truncated: 150 more columns]
