# Supplementary material for: Genetic dissection of main and epistatic effects of QTL based on augmented triple test cross design
Source: PLoS One. 2017 Dec 14;12(12):e0189054. doi: 10.1371/journal.pone.0189054 (PMC5730204; doi:10.1371/journal.pone.0189054)
Supplement: S7 Supporting Information — (ZIP) [file pone.0189054.s007.zip › z2_1600_0.2_10.csv]

-5.8229	-14.361	-12.465	-11.256	-12.619	-8.0439	-14.197	-12.628	-11.081	-9.5082	-13.144	-11.994	-13.189	-12.981	-12.001	-9.4296	-10.215	-15.221	-11.061	-11.316	-8.9681	-8.4882	-14.265	-12.717	-8.2635	-10.257	-9.3206	-13.755	-11.714	-10.123	-12.072	-10.716	-14.792	-12.051	-8.8466	-8.7158	-7.1742	-14.413	-13.723	-9.5324	-10.17	-14.958	-9.9967	-9.3649	-10.036	-11.133	-12.694	-9.243	-9.995	-12.663
-1.2672	1.3516	-4.6874	-4.8973	0.81412	-2.854	-0.42959	-0.54571	-3.7231	-6.5542	-7.0509	-1.6581	-7.6228	-3.9715	-3.5963	-4.7955	-5.9925	-2.4174	-10.679	-4.631	-1.074	-6.0646	-2.1077	-2.9128	-4.2894	-5.3639	-5.4386	-8.7046	-2.2394	0.47031	-0.79895	-2.9932	-6.5698	-4.0956	-0.89318	-3.5503	1.6254	-4.4211	-4.0566	-4.4234	-2.2479	-8.9859	-2.2741	0.0046541	-6.3329	-4.0717	0.38133	-1.1915	-2.3759	-3.698
-15.271	-15.954	-21.364	-17.064	-16.538	-14.67	-10.658	-14.655	-16.236	-18.994	-14.404	-15.374	-16.115	-13.328	-11.902	-17.935	-13.538	-14.911	-15.689	-17.097	-16.739	-11.8	-15.651	-19.127	-20.091	-13.087	-14.105	-12.204	-17.844	-16.185	-15.162	-16.319	-20.512	-10.804	-18.175	-17.803	-16.739	-12.263	-12.347	-15.376	-18.765	-15.421	-13.043	-12.467	-14.929	-11.977	-17.044	-21.164	-15.251	-16.532
-3.9624	-2.5838	-3.1899	-5.0424	-2.9737	-2.3208	-0.95153	-5.9175	-8.3642	-0.77831	-3.6326	-3.4515	-4.7056	-2.4917	-7.4291	-8.1535	-4.3201	-1.6538	-5.1306	-7.7633	-4.3062	-5.2355	-8.2871	-7.5382	-5.4439	-5.3781	-7.0496	-7.7179	0.4591	-1.2121	-3.4086	-4.0428	-4.5261	-4.9989	-4.0454	-4.8148	-3.6602	-8.4474	-7.4996	-5.7966	-3.5152	-3.3698	-4.963	-7.0851	-3.0652	-4.3425	-4.8483	-4.9843	-6.5557	-8.2522
6.8531	8.2382	10.665	6.224	10.751	10.003	7.0955	12.331	5.1052	10.807	6.1392	6.4124	12.027	4.9188	8.7514	0.93304	6.2753	6.2563	9.1182	11.077	11.452	8.7681	10.005	8.5407	9.3472	6.3774	6.3876	7.6049	5.0775	8.0046	9.3799	9.6631	1.6829	7.0265	11.821	13.113	4.6408	13.739	8.0102	8.0035	8.9616	1.5401	6.9284	5.8874	11.449	3.5449	6.2151	5.2903	10.559	0.97108
1.1545	2.3155	2.0835	1.0948	2.2699	3.3778	-0.41223	0.70623	0.98503	2.8473	0.1593	3.1002	-4.1098	1.7607	2.1566	-3.3116	4.289	2.2561	2.5285	4.5976	1.1403	4.4993	4.9775	-1.9818	0.0092938	2.1716	-1.3706	2.2526	1.2395	2.1066	2.3972	2.4796	2.5644	0.72249	3.9024	-1.154	0.25838	1.7935	3.3465	-2.1614	2.7399	0.039682	1.0116	0.068601	5.2485	2.9195	1.5349	-0.029453	-0.81199	-1.0618
-10.641	-8.7459	-8.9648	-9.9055	-8.2285	-6.9938	-8.1692	-9.8217	-9.8242	-8.6508	-10.507	-8.7582	-9.1956	-11.63	-10.135	-7.172	-10.421	-4.62	-7.2252	-7.9621	-16.76	-13.348	-12.242	-7.1419	-11.859	-5.6355	-13.097	-12.594	-7.0151	-7.8163	-7.23	-7.2876	-6.0626	-9.6641	-10.102	-11.643	-12.116	-10.988	-7.2469	-9.6474	-7.6472	-7.5765	-4.6744	-9.9958	-10.505	-6.7385	-8.4988	-5.3345	-8.4308	-5.6755
-12.472	-16.567	-14.308	-17.925	-14.899	-17.87	-15.059	-11.403	-13.5	-14.027	-14.368	-15.674	-14.863	-17.634	-14.545	-10.608	-13.061	-12.084	-14.785	-15.798	-15.395	-17.886	-18.2	-17.715	-16.068	-11.464	-13.117	-14.392	-13.352	-14.399	-10.632	-15.781	-15.808	-13.786	-12.578	-13.352	-15.863	-13.818	-16.811	-16.348	-14.104	-13.886	-13.109	-14.619	-19.042	-13.042	-12.942	-14.811	-12.903	-15.572
8.431	5.9041	-0.72307	8.0033	5.1859	11.525	4.0674	2.4611	1.8902	3.3878	1.2152	6.7953	7.0674	7.3037	-0.54656	7.0295	5.0927	2.4846	7.5121	2.0155	2.8883	6.518	3.2989	6.2707	6.9327	7.6607	3.5968	0.9491	4.7745	6.5971	4.8431	4.5762	-0.57416	4.573	7.3586	4.8811	9.4299	7.6241	10.055	9.2758	6.1837	4.8213	9.319	9.7155	7.7716	2.825	5.6267	9.1877	5.9836	3.2842
8.8753	6.2064	3.6841	8.3828	10.035	6.8858	4.4759	8.6656	5.4919	0.40114	7.9217	5.3555	7.6694	6.3902	7.8685	4.4415	7.9531	4.9965	6.1864	4.6195	3.8534	10.415	6.7766	7.6007	3.6071	8.8014	9.4628	2.9156	6.6045	7.027	10.695	7.3814	5.2321	5.9741	6.5308	7.0289	7.36	8.9722	6.6677	9.121	3.5047	8.6284	4.5429	2.4472	2.4646	7.2748	7.0899	8.3976	6.3787	12.565
-1.0545	0.11069	-2.8951	0.35957	-0.51833	1.1327	-2.8612	0.78605	-3.6792	4.6241	-0.56364	0.50132	-1.1933	-1.3938	0.75665	-1.6605	-0.60892	2.8933	-0.33272	-5.2009	1.8548	1.5007	-2.2595	2.0869	-4.9285	3.4706	-3.1366	-1.3741	-4.4569	-1.9078	-5.0454	0.80302	-1.1419	-3.286	-5.3922	-3.0509	0.46235	2.4572	-0.54987	-1.2338	-4.2744	-0.98524	-1.3418	3.2825	3.1318	-1.8153	0.65118	3.3773	-0.25819	-0.4466
-10.745	-16.956	-19.444	-16.14	-15.849	-14.124	-17.707	-14.064	-9.5318	-14.161	-17.028	-7.6515	-11.867	-15.476	-11.152	-16.198	-10.241	-14.456	-14.51	-12.849	-11.112	-16.685	-13.48	-9.7993	-17.006	-15.253	-17.813	-11.858	-16.932	-17.074	-17.012	-14.601	-15.005	-21.386	-17.072	-13.675	-9.1731	-16.051	-15.923	-18.468	-12.156	-11.432	-11.819	-13.698	-11.237	-10.761	-17.204	-11.215	-11.73	-18.171
-0.87815	-0.1325	2.6816	2.3436	-5.2117	-0.14319	0.33942	-1.3326	-7.7215	2.2011	-5.2192	0.37646	-0.34696	-4.9336	0.79607	-0.68961	1.6686	0.094686	-4.9791	-2.4272	-7.15	-2.254	-2.3667	-6.2083	-2.6803	-0.038997	-0.064027	0.48022	-2.4327	1.647	0.35588	-1.3465	0.38475	-0.28825	-2.7257	-3.7615	-3.9848	-0.70472	1.8602	-4.9292	1.2219	-6.8044	-1.8652	-3.6802	0.77468	-4.8733	2.6217	-1.6956	-2.5908	-0.019772
-11.27	-17.109	-12.558	-17.871	-12.493	-15.404	-12.974	-13.669	-14.494	-15.742	-15.975	-16.343	-17.987	-15.493	-16.129	-15.211	-16.965	-17.724	-14.289	-14.799	-18.377	-11.111	-15.122	-14.784	-12.69	-16.776	-19.499	-16.039	-18.008	-16.916	-17.346	-14.094	-13.133	-17.827	-16.166	-7.3136	-17.361	-17.485	-13.512	-11.939	-13.447	-14.055	-14.843	-14.178	-15.976	-18.112	-16.967	-14.654	-17.466	-13.831
-1.5569	-0.95402	1.6006	1.161	-2.9808	1.9916	3.2541	-2.4423	3.7176	-0.73743	2.6949	-2.3059	-3.998	-1.6918	0.24605	0.9323	1.4234	2.1108	0.7046	4.2024	1.9243	-0.014113	2.6932	-1.0016	1.2398	5.6072	-3.1218	1.2611	4.1141	-3.9014	0.55491	2.1042	2.7047	-4.5944	2.9861	4.5511	1.1178	1.55	-5.0179	5.8343	-0.41872	-1.7489	0.53736	-0.50109	0.72531	2.8208	-0.51868	3.1075	2.4672	-3.2007
-4.3884	-0.55309	1.8074	-1.1865	-1.3524	2.8976	1.6546	2.9188	1.6489	0.39531	1.6244	5.5822	-1.229	-1.0458	-0.15439	-0.50843	-1.0655	0.14691	2.9183	3.5836	1.126	-0.37877	6.0224	4.5626	5.1161	-1.3118	-0.69341	-1.5265	1.9778	1.1263	-0.036142	0.23877	2.3895	0.63043	4.4895	-2.3769	-0.25624	4.0654	0.53254	-1.3031	0.48494	-1.8013	1.5868	4.2774	5.8723	5.8776	0.67886	4.6789	2.5982	5.5215
6.2048	6.4571	9.6717	8.6851	7.0159	11.946	7.1111	14.31	8.6827	9.7863	9.3377	8.4747	7.2469	3.3044	7.9405	12.116	11.313	7.2268	5.3775	9.0426	7.6938	12.28	9.1019	7.3883	4.2331	10.712	12.218	5.2533	9.2289	14.091	10.361	12.216	6.3632	9.0652	14.137	9.9365	4.9133	9.7342	14.364	8.2632	7.7578	6.538	10.319	12.833	8.1328	10.645	12.74	12.188	7.3494	11.707
-6.7974	-6.0101	-5.5513	-4.6251	-5.025	-7.3629	0.10143	-0.62322	-6.8844	-1.9281	-5.2104	-6.8298	-2.9935	-4.3533	-9.0043	-3.8588	-2.5604	-4.8388	-3.7579	-8.0904	-3.8674	-4.3664	-8.6467	-2.8615	-2.0694	-3.5382	-12.543	-2.79	-5.2165	-6.9436	-6.0758	-9.427	-7.5653	-3.6166	-5.5202	-2.3779	-0.62428	-4.075	-0.79701	-9.9188	-3.4003	1.8427	-4.4423	-6.6552	-5.3652	-2.9673	-6.4013	-5.0044	-0.54098	-5.653
2.9462	6.0363	7.925	4.9284	8.5791	6.4276	5.8834	8.7744	8.75	7.5677	10.789	3.264	7.2788	12.72	9.1712	8.9922	9.2009	6.0639	7.5657	8.3939	8.6845	7.3658	7.3325	5.8732	0.41414	10.205	11.608	9.1239	13.049	7.4579	5.2431	12.596	10.463	4.5355	6.0127	7.2289	12.482	9.6647	10.228	6.0694	5.9808	7.6426	2.0593	10.682	11.754	3.7224	3.6403	6.8473	6.0888	6.0865
-11.244	-5.2764	-12.704	-3.1171	-11.459	-13.23	-9.8188	-7.3962	-13.105	-9.1877	-8.7028	-9.3432	-7.5499	-5.5586	-8.7552	-10.561	-9.0328	-9.4235	-7.631	-11.027	-9.0274	-13.017	-10.253	-1.1964	-10.401	-11.317	-9.4305	-5.1394	-7.7815	-13.933	-8.2279	-10.052	-7.2957	-11.938	-10.765	-6.5124	-8.5722	-8.1651	-10.506	-4.0649	-11.088	-12.832	-14.664	-7.3383	-6.0529	-14.095	-5.3931	-7.6497	-11.584	-12.563
-0.15442	-5.1358	-2.509	-1.3631	-4.461	-3.1582	0.65672	-1.0405	-4.4116	-4.2404	-6.9786	2.0799	-4.3861	-1.9312	-5.2375	-4.7893	-5.6329	-2.4469	-1.4521	-3.7359	-2.0773	-6.1365	-0.42095	0.45351	-2.0843	-2.1541	-8.105	-0.83807	-4.636	-6.9766	-1.0492	-2.8018	-5.084	-0.73594	2.1459	-4.1083	-3.1513	-6.3566	-2.9112	0.56755	-3.7458	-2.6187	-7.9381	-7.2006	4.3475	-2.8815	-3.2444	-4.5789	-1.0981	-6.2334
-6.9199	-0.28074	2.6254	1.6007	2.662	0.53461	-0.48958	-0.74809	-0.46897	-0.57687	-1.5364	0.34582	5.1255	-0.65594	-4.6969	-1.1193	1.5955	3.1594	0.60062	-5.6874	-5.4308	1.7683	-0.17938	-0.44415	-1.0423	1.2378	1.0807	0.48254	-0.17918	0.43713	1.947	4.1391	-5.2221	3.9181	-0.56094	-1.3902	0.51985	-0.15784	-3.1437	2.3443	1.4097	-2.8111	-0.75787	-0.69398	-1.8908	0.83982	0.76483	-2.2539	-0.87743	1.3257
1.9093	6.9162	0.23376	1.5062	-0.2427	0.25203	0.57029	3.7381	3.4755	8.4964	4.5694	5.4334	4.3566	-0.0071454	0.46407	2.1367	-2.2447	-0.24883	0.93184	1.293	3.1985	-1.9821	1.2416	-0.78492	0.79062	1.6588	-2.0328	-1.3181	-0.83239	-0.16218	-0.91357	-0.6748	1.1879	-2.9985	0.7789	2.8387	-1.7737	4.1542	2.3358	1.749	3.1551	0.81147	-1.0395	0.64435	2.4658	1.2155	5.0301	0.46958	2.2544	2.6109
-5.5435	-0.95891	0.14636	-2.1708	-0.2289	-2.5564	-1.2072	-4.3185	-7.001	-1.0441	-7.7349	-3.5902	-4.0815	-2.8483	0.5024	-3.458	3.2125	1.0727	-2.3418	-0.30693	-2.6199	-1.7614	-6.2472	1.7088	-3.0537	-2.9434	-3.1954	-0.24902	-5.1054	-0.35657	-2.3173	-3.6413	-6.6157	-5.1683	0.060396	-0.0023153	-4.3357	-4.9249	-6.4028	0.31849	-0.72359	-2.8393	-1.5001	-3.8112	-3.2615	-1.0989	-0.12673	-2.4194	-2.9075	-2.5389
-6.3127	-5.9043	-9.1966	-9.2505	-7.5866	-7.1613	-11.787	-7.4649	-12.687	-10.366	-7.6563	-10.108	-10.456	-12.318	-6.2939	-10.036	-12.983	-11.071	-11.529	-12.125	-10.593	-8.657	-5.5848	-8.3557	-7.1128	-9.6192	-6.6756	-8.8546	-8.7427	-8.765	-8.6011	-9.8151	-7.5864	-6.2223	-10.928	-7.2035	-13.074	-11.194	-15.163	-10.954	-10.218	-7.2705	-6.6688	-4.2604	-13.644	-11.39	-10.513	-6.9957	-8.8379	-9.2768
-6.5165	-9.7058	-2.9063	-5.2775	-4.9237	-0.38815	-1.6697	-6.1995	-9.8346	-5.6965	-8.3125	-6.3037	-6.866	-6.6111	-5.4074	-6.596	-5.3804	-4.6523	-3.506	-9.7422	-6.7394	-7.8184	-9.5268	-5.9113	-6.0017	-6.9736	-3.3498	-5.9394	-7.167	-3.1777	-5.1296	-1.8043	-5.8959	-6.1182	-10.668	-6.5222	-7.2576	-8.101	-4.3033	-2.1484	-4.7264	-6.0281	-8.3068	-4.8112	-6.4817	-5.0766	-6.2321	-6.869	-6.0424	-5.0247
-2.1055	-0.42821	-2.0975	-2.7038	3.8444	0.74381	3.3301	0.2667	3.4209	3.9269	0.77509	-2.5161	0.16338	2.5578	-3.0497	-1.759	-2.469	-1.5242	-0.72355	-1.7	-0.40206	0.84394	2.1287	-0.27596	1.4511	4.132	-1.5979	4.5892	-3.7803	-1.3356	-0.89388	-0.44715	-2.2703	-2.6398	1.6732	0.45677	4.6841	3.5582	-1.5086	-2.9418	-5.7265	-0.89636	-3.5116	0.13346	-4.2847	0.11748	-0.19358	2.3278	-2.9219	-1.2247
-8.5145	-8.7604	-8.0278	-1.2293	-10.902	-4.8605	-6.984	-9.9871	-9.5789	-7.1228	-6.1415	-1.9641	-6.7778	-4.9611	-1.7596	-4.5557	-10.003	-10.82	-5.416	-7.2281	-12.727	-1.6249	-4.4353	-11.222	0.3638	-5.3315	-8.8327	-6.6644	-7.0991	-6.6862	-4.882	-4.9259	-9.9574	-7.9332	-6.4926	-7.6569	-10.983	-6.3321	-6.4169	-6.4263	-7.0264	-7.6404	-10.262	-7.5478	-7.0877	-12.537	-5.7627	-6.8505	-9.7387	-7.5233
-3.9868	-2.7642	-7.9992	-0.49332	-3.4153	-2.1945	-0.21668	1.072	-2.775	-4.8505	0.76788	-3.4662	-2.3264	-5.576	-2.3554	-1.5814	-0.1302	-5.9011	-1.6116	-2.6012	2.2977	1.1369	-2.8875	0.89215	1.1243	-2.3277	-0.39666	2.6069	2.8561	-2.7333	-4.2364	-0.57225	-2.5737	-1.4801	-5.9907	-0.79026	-4.1337	-1.4769	1.2536	-0.51617	0.59278	1.5711	-2.6643	0.88166	-2.2103	-2.3377	-1.9639	0.77279	-0.8566	-6.2436
-23.367	-22.244	-18.574	-21.454	-20.169	-19.943	-20.074	-22.641	-20.048	-23.552	-22.343	-23.681	-22.186	-23.914	-25.146	-25.134	-19.944	-21.503	-23.001	-23.44	-18.344	-22.247	-22.968	-22.081	-18.745	-21.216	-22.563	-24.58	-24.512	-21.174	-22.988	-21.218	-22.691	-21.447	-19.964	-25.817	-24.862	-22.176	-22.802	-27.493	-20.889	-26.761	-23.533	-22.506	-23.775	-22.266	-20.741	-25.969	-21.506	-17.569
7.9268	5.3454	5.9227	1.7388	11.479	9.6967	8.6293	3.1544	8.1237	2.842	8.743	5.0971	-1.6826	5.0256	6.4434	3.6736	8.4279	5.3694	3.2853	2.3006	6.6514	3.1407	5.2489	2.4114	1.0753	5.1303	4.6072	3.9723	2.5126	11.084	7.1532	8.5885	6.6265	4.4158	5.738	9.5014	6.7953	3.7834	5.8919	1.5789	2.9151	3.7656	4.2283	0.31952	5.0258	5.7821	2.5792	6.4955	4.6548	2.5758
5.4149	10.152	9.5457	8.4153	7.5403	8.4914	9.0891	2.9075	8.8725	4.7046	9.6348	5.2988	8.2701	10.268	9.0869	12.977	7.2253	4.7875	8.9303	8.6158	11.922	7.9652	7.2152	8.7632	10.775	7.5009	10.769	9.1301	9.4473	9.8227	5.8031	7.8023	5.7874	11.188	8.3721	5.1557	9.7695	11.743	8.991	9.1295	8.646	8.2477	11.782	7.1116	12.573	10.446	12.464	9.4608	6.5774	9.3678
-9.6576	-13.703	-11.787	-10.148	-12.48	-11.597	-12.43	-14.229	-9.7161	-13.061	-7.9144	-16.292	-13.966	-8.1413	-17.463	-10.033	-17.971	-12.731	-11.9	-11.727	-12.826	-7.2906	-11.838	-15.067	-14.058	-11.197	-13.087	-11.474	-13.764	-10.221	-12.749	-15.303	-7.4066	-18.506	-8.0307	-12.054	-11.698	-12.236	-16.999	-12.936	-12.083	-11.423	-11.134	-13.904	-17.625	-10.974	-10.304	-9.8895	-13.554	-17.179
9.6073	7.1775	8.6108	7.5934	7.0523	1.2116	5.5567	9.1197	7.1415	6.3945	10.532	4.858	8.0781	6.9731	5.3733	3.623	6.4608	9.7402	10.614	4.4035	6.5077	8.7797	7.7911	6.5319	11.244	3.2461	3.5262	3.4942	7.244	12.219	11.732	4.5618	3.9462	8.4145	6.651	2.3023	9.9572	5.9672	10.386	5.1881	7.4868	3.2608	9.9011	7.2927	9.8365	4.3821	9.1521	7.2147	4.5763	8.6919
-3.9058	2.4024	0.60334	7.816	-1.4473	-1.7114	0.56976	0.15925	-0.27271	-2.4954	-1.495	0.16117	-0.070284	2.4017	-2.0374	1.2352	2.8999	5.3503	-1.2368	0.73873	1.1091	0.14057	-0.19914	-1.0734	2.3465	0.15482	0.051835	2.6343	0.12426	-2.7689	3.265	-0.039701	-1.2315	3.5422	-1.5862	4.8118	-0.9426	0.48268	5.8996	0.93571	1.9278	-1.8507	2.3051	-2.5541	-0.45017	0.98212	4.9569	2.7382	1.5762	2.3915
7.1754	11.769	9.0937	8.9183	7.9843	7.631	9.9248	11.766	8.361	10.696	10.405	13.475	6.8966	5.2582	9.9746	5.5797	9.7964	6.6978	6.3633	11.087	8.3514	8.6652	2.2144	8.7559	7.6492	7.7711	6.0822	10.734	8.7649	13.708	9.3196	8.2631	3.4001	3.6706	7.3183	6.3911	10.232	3.6929	7.225	9.7913	7.4856	9.9245	6.302	7.6262	8.2423	9.8735	7.884	7.4602	11.374	7.9819
-21.874	-19.408	-23.036	-24.065	-22.629	-21.88	-20.536	-24.855	-20.384	-26.855	-21.885	-23.498	-22.04	-24.336	-22.748	-19.414	-22.49	-16.575	-25.519	-25.625	-23.811	-21.982	-18.251	-24.762	-17.778	-21.923	-22.14	-24.423	-22.159	-25.385	-18.264	-23.344	-25.852	-20.032	-28.469	-22.646	-25.865	-23.283	-20.827	-24.349	-17.844	-22.116	-22.155	-22.682	-20.572	-18.976	-17.622	-21.4	-18.697	-22.327
-10.117	-4.7706	-10.514	-8.7571	-7.6938	-8.6046	-11.075	-5.2305	-7.8156	-11.755	-10.412	-10.179	-8.4575	-9.2914	-9.5606	-8.6008	-6.6882	-8.261	-3.5515	-8.2925	-7.099	-8.4847	-9.4135	-8.4282	-12.188	-8.8867	-11.174	-12.502	-10.951	-10.913	-7.7022	-10.838	-7.0173	-13.315	-9.231	-9.3157	-9.5555	-8.3643	-10.385	-3.8715	-10.262	-5.6857	-8.7309	-12.177	-8.8554	-11.972	-13.733	-9.1735	-11.712	-7.5868
-15.059	-13.109	-12.117	-13.861	-14.005	-12.046	-14.938	-13.681	-15.457	-10.114	-16.874	-14.016	-12.752	-10.2	-15.25	-16.945	-12.732	-11.611	-17.054	-14.33	-14.128	-12.029	-15.048	-11.72	-13.379	-11.212	-15.047	-15.934	-15.039	-13.761	-12.764	-11.867	-17.987	-11.351	-9.9101	-15.537	-14.169	-12.121	-12.537	-12.652	-15.759	-19.837	-11.151	-13.104	-14.584	-16.467	-18.879	-13.057	-13.732	-12.515
6.5934	6.5996	8.3928	8.0422	3.984	5.2989	7.3386	4.2474	8.999	12.689	7.8967	5.5347	9.4793	8.3695	7.8186	6.2796	7.794	6.4815	3.5843	3.8035	4.8141	8.9231	7.3788	8.1532	10.092	7.3268	6.971	8.9171	9.4946	5.4012	7.6813	11.544	5.8655	12.327	9.2383	4.6965	6.9305	8.7928	4.8848	14.615	6.8253	7.8231	9.3543	3.0155	7.977	8.3253	5.8234	8.1963	4.3951	7.8241
6.8582	5.1383	9.8915	10.318	6.0716	5.5527	1.4769	5.9032	3.2053	5.1356	12.743	2.5238	6.3376	6.1202	6.0394	6.3456	3.3491	4.4965	4.5039	0.8976	4.395	4.4721	6.7577	5.662	7.1401	4.3798	5.0105	10.063	7.8479	5.3679	3.2378	4.4724	3.8768	4.4541	1.2568	4.8195	5.3101	4.4287	3.3155	7.7362	2.8131	3.1761	9.8146	7.0541	5.5336	3.0659	5.3916	0.50642	7.254	4.0665
4.4951	2.3317	3.2544	4.9709	2.7207	4.0991	1.625	6.165	3.4695	5.6968	4.3893	0.92287	5.8779	5.3858	3.856	-2.2882	0.94853	4.0852	3.9998	5.5518	2.4021	5.602	2.9985	3.429	4.4031	5.8524	3.4985	0.39351	6.9634	4.7068	3.2265	5.4139	-0.66723	1.5398	3.2669	3.0692	0.24267	2.7453	2.9328	4.8471	4.9716	0.54228	7.4053	6.8202	2.2286	0.58561	3.4461	8.0592	4.3792	5.9651
-15.422	-17.357	-14.791	-13.078	-13.803	-12.142	-14.079	-13.252	-12.677	-13.154	-8.5943	-14.21	-16.154	-12.028	-12.942	-12.059	-7.6738	-15.573	-16.621	-9.895	-12.661	-13.66	-16.578	-15.024	-14.476	-14.471	-13.826	-11.851	-15.095	-12.51	-12.421	-10.603	-15.83	-12.177	-13.185	-9.4574	-10.92	-20.34	-12.538	-14.434	-15.376	-19.03	-13.712	-14.684	-11.347	-16.624	-13.715	-12.982	-12.836	-12.003
8.6353	8.34	7.462	5.9737	5.8191	7.2317	6.8921	5.873	9.8268	10.81	6.3238	4.4985	5.0223	9.2166	4.8195	10.924	5.0136	8.3902	8.3624	6.5295	8.893	8.4179	8.1899	6.4101	11.739	6.529	11.633	7.9236	9.2977	7.6329	5.4574	5.0578	9.048	7.586	12.21	11.122	6.3861	5.2529	8.528	5.349	5.1943	6.5146	4.8496	13.001	3.1059	11.009	7.208	8.6166	7.7548	7.0235
-14.099	-10.406	-13.799	-10.223	-11.414	-13.092	-12.168	-12.556	-14.311	-10.356	-11.896	-8.7995	-7.6361	-11.262	-7.2653	-11.729	-12.289	-8.0341	-12.009	-8.9004	-12.753	-8.9519	-8.7361	-8.2653	-9.3615	-13.014	-15.433	-15.329	-11.041	-8.6312	-9.1994	-11.413	-10.357	-15.346	-10.027	-9.8842	-12.246	-12.992	-10.192	-12.992	-12.754	-9.4574	-9.8703	-14.303	-9.474	-7.809	-7.3161	-6.0908	-9.0288	-16.197
-10.575	-11.627	-8.1446	-9.3491	-11.719	-11.595	-11.198	-8.274	-5.7822	-10.963	-9.1714	-10.457	-12.278	-8.5887	-8.0457	-10.661	-7.9903	-4.9538	-13.017	-9.7978	-8.1654	-5.8681	-7.2326	-4.602	-12.363	-7.4862	-15.471	-9.8724	-8.7882	-5.5097	-8.661	-8.4914	-6.5707	-5.2736	-4.7571	-5.5674	-6.7124	-7.7979	-10.697	-6.2352	-5.4098	-13.547	-8.5118	-8.1715	-6.3111	-6.3187	-11.361	-7.5874	-10.915	-7.294
0.055604	-3.9541	-5.772	-1.4869	-2.3066	-4.2459	1.9021	-3.0905	-4.5438	-2.2793	-0.011887	1.8731	1.8705	-5.215	-5.0817	0.19743	-5.2877	-1.7595	0.75142	-1.1825	-1.2105	-2.2851	-3.4753	-0.7491	-0.092667	-1.4086	1.984	1.7854	-1.8639	-6.7125	4.2804	-1.6833	-3.8908	-8.0421	-0.027903	2.1468	1.168	-3.3282	-0.47383	-3.6387	-5.5921	-7.0939	-0.65054	3.4578	-4.976	0.60099	-3.175	-1.7326	-2.7084	-3.8043
0.98793	4.7013	-0.38407	2.7371	0.059714	-2.3843	-1.4722	-0.50174	-1.2594	-2.297	-0.35082	-1.3897	-1.6319	-0.88878	-3.2712	0.25963	-1.0295	-4.7899	-1.0541	-1.363	2.7455	-6.1818	-0.64708	-0.34234	-5.2814	-2.4631	-4.9111	0.79917	-2.7797	1.5917	-5.7967	0.84293	-1.5604	0.22088	3.796	-1.055	-1.047	-4.9157	-2.8135	-2.3354	-0.83677	-3.336	3.0625	-4.6238	-3.3496	1.1735	-2.3702	0.2761	-2.7299	0.61948
-6.3108	-6.4039	-7.3172	-8.0067	-5.5479	-12.38	-12.192	-14.552	-8.9769	-9.0436	-7.9767	-7.4928	-8.6985	-8.9175	-11.231	-9.0726	-8.5113	-10.451	-11	-5.7294	-9.5218	-7.8823	-8.5665	-6.5735	-12.641	-8.6701	-8.0139	-6.311	-8.9188	-13.79	-5.22	-4.9364	-7.0332	-9.9786	-6.4242	-8.0055	-7.5216	-8.9163	-3.2988	-7.4212	-11.798	-10.052	-12.13	-10.341	-3.2277	-6.0812	-10.067	-9.1275	-6.926	-12.87
-6.1837	-9.8675	-10.079	-3.9915	-3.5825	-4.4051	-4.1704	-8.286	-4.4413	-8.0571	-4.8588	-5.9744	-5.39	-8.7099	-8.2036	-3.2445	-4.6398	-2.6944	-1.6564	-5.0988	-2.2423	-4.5578	-6.4477	-6.823	-4.3833	-6.4945	-5.7553	-5.4609	-7.135	-5.9889	-6.4337	-6.1682	-7.1313	-8.2101	-7.4867	-8.5769	-10.25	-5.392	-0.14373	-10.797	-5.3458	-4.8887	-7.0352	-6.7054	-6.0434	-5.9987	-4.5788	-9.162	-7.7616	-4.7431
-16.543	-11.328	-15.971	-12.102	-8.429	-12.411	-14.365	-10.454	-14.67	-13.25	-13.084	-13.756	-11.646	-12.712	-14.365	-17.45	-10.627	-12.906	-14.777	-18.053	-16.139	-17.045	-13.417	-8.6366	-11.664	-15.155	-6.8714	-12.451	-13.609	-18.547	-10.609	-14.162	-10.582	-13.997	-17.287	-11.237	-11.991	-12.119	-16.43	-8.062	-16.351	-14.92	-16.959	-12.295	-14.783	-14.501	-12.684	-14.887	-8.6223	-12.954
0.98462	-5.7965	-6.2578	-5.9356	-1.964	-4.5856	-0.20758	1.6339	-1.4242	-2.9779	4.6	1.214	-2.0022	-0.11952	-5.6664	-6.1329	0.20722	-4.7775	0.58562	-7.2073	-1.1873	-1.1942	-1.315	-3.4889	-2.1745	-2.9957	-2.6722	-3.3171	-3.0825	-3.8168	0.87677	1.1917	-1.3293	-1.4327	-4.7567	-1.5274	-0.98924	-4.8012	-5.13	0.059078	-3.0024	-6.3896	-6.3634	-3.0005	2.1766	-1.2872	-0.66636	3.3707	4.1429	-4.3185
0.85489	-1.5437	-3.7419	-0.81677	1.3879	0.92762	-0.91962	-0.30769	-7.4138	-3.3948	-6.2935	-6.8744	-5.7173	-4.7663	-4.1327	-2.007	-8.2751	-2.428	-5.7251	-4.7797	-7.6208	-2.9865	-6.0944	-3.9466	-3.3759	-6.5479	-2.1094	-6.3507	-6.1285	-2.1119	-2.0708	-9.0812	-0.13555	-3.0532	-5.8214	-6.4875	-4.9272	-6.0523	1.0087	1.3469	-3.7452	-0.24447	-2.4211	-1.3955	-3.4867	-4.0483	-0.09797	-8.129	-5.9133	-0.94936
-2.056	-7.7402	-3.9646	-2.5785	1.3416	-4.088	-1.1994	0.14311	-3.7101	0.98643	4.3419	-1.9691	-0.25825	-1.6774	1.3719	-1.1674	-2.7267	-4.199	-0.72034	3.4981	-1.4439	-0.39388	-2.8487	-0.31525	1.9844	-1.4412	-3.1266	-2.494	2.5419	-0.67535	0.17203	-0.37518	-1.7996	-3.7796	-4.8168	2.4597	-0.72341	-0.75086	-2.6506	-4.303	-2.2943	0.66598	-3.7771	-3.179	-2.7968	-3.0552	-1.335	-3.1436	0.87032	-0.22877
-17.484	-9.0965	-11.507	-17.946	-17.333	-13.176	-16.576	-12.961	-15.381	-14.763	-18.251	-18.011	-14.078	-12.609	-14.587	-8.7803	-9.4321	-12.963	-9.8026	-14.805	-16.277	-20.18	-10.601	-12.379	-15.618	-14.526	-12.445	-13.428	-9.9726	-12.835	-16.009	-16.421	-11.969	-12.189	-13.187	-16.918	-16.436	-14.232	-15.387	-14.42	-12.657	-12.58	-18.816	-14.247	-17.119	-14.196	-15.429	-17.636	-19.083	-14.784
8.0906	5.1869	1.352	6.8353	4.6913	3.8963	10.564	1.4124	3.2639	2.1433	3.7253	3.7179	1.8398	4.0885	5.0004	2.7981	2.2074	4.4446	8.3348	7.3594	3.8999	4.3136	1.91	3.2435	7.4578	5.3433	3.6322	7.747	7.2394	6.7391	8.3215	3.1112	5.6009	5.0866	5.6939	3.1243	-1.1982	3.6377	5.6686	1.469	2.9828	9.2922	4.1168	6.5976	2.837	4.6618	-1.4089	2.0945	6.2274	1.7485
-11.614	-9.9296	-14.356	-12.038	-9.1315	-6.0205	-7.653	-11.219	-14.986	-11.359	-13.067	-14.563	-11.708	-8.7735	-9.3665	-11.698	-16.114	-13.236	-9.5956	-9.7908	-12.179	-12.711	-11.653	-15.134	-9.6246	-11.39	-15.789	-6.4757	-11.293	-14.787	-15.371	-12.993	-11.498	-15.148	-16.403	-6.8057	-13.526	-10.553	-11.409	-10.302	-12.722	-14.356	-10.686	-9.3819	-9.1941	-12.55	-15.192	-9.813	-10.34	-11.195
3.9625	7.1324	7.3908	9.3915	9.5335	16.084	11.969	8.4333	10.042	7.0186	4.7534	7.6819	6.9769	10.123	2.781	7.1372	6.9569	10.964	9.7325	7.8587	8.0607	4.6624	8.3941	5.3823	9.8209	11.117	4.8037	11.806	3.2527	2.1404	9.9059	7.1036	8.0721	8.0546	9.8064	4.605	12.041	11.443	5.0361	10.163	7.9999	9.5006	9.4343	7.3532	10.206	7.0505	7.294	6.7576	5.8102	5.2869
-12.49	-14.707	-11.826	-13.321	-15.22	-10.738	-11.977	-14.522	-15.068	-13.434	-11.489	-15.162	-14.461	-12.016	-14.508	-16.044	-11.446	-18.212	-13.031	-12.697	-12.809	-18.51	-14.005	-13.069	-13.241	-18.395	-17.939	-11.652	-14.759	-14.448	-14.604	-8.6634	-15.803	-11.732	-13.403	-11.637	-16.044	-8.9165	-14.641	-13.09	-15.833	-12.818	-14.326	-11.459	-19.955	-13.651	-15.104	-18.494	-16.391	-13.754
-10.435	-11.423	-13.58	-11.207	-6.08	-13.399	-3.6272	-10.087	-9.1177	-6.9627	-5.4913	-12.154	-8.741	-11.824	-7.7332	-7.2378	-5.9293	-7.5246	-7.9486	-3.818	-7.9935	-5.3875	-8.9051	-9.9014	-13.398	-11.769	-6.3332	-7.5955	-12.082	-7.9221	-11.103	-9.2992	-9.0806	-8.4962	-2.4	-7.3068	-10.155	-5.3123	-6.0794	-9.677	-5.1446	-6.5904	-11.399	-8.2516	-9.2975	-6.0581	-10.488	-5.4188	-6.4137	-7.4077
10.816	10.205	12.547	13.061	7.1786	7.9282	11.445	13.14	8.7588	11.299	9.5148	12.86	11.862	12.617	10.625	8.4891	12.872	14.328	9.6345	10.987	9.0912	10.311	9.2086	13.635	9.1237	8.229	11.357	10.703	9.9534	8.0375	15.646	10.142	15.843	12.306	13.182	10.333	8.8126	9.4222	12.963	7.6569	8.3137	10.227	11.936	13.247	9.5937	10.124	10.096	9.9877	4.1034	11.899
-6.4702	-2.4582	-4.418	-3.0967	-2.4671	-3.5372	-4.005	-5.8037	-4.7697	-3.91	0.55188	0.90946	-1.0293	-1.8185	2.6143	0.60966	1.4185	1.3419	-1.4104	-4.8973	-1.2079	-1.8291	1.304	-0.57395	-1.8045	-1.1241	-4.5651	-1.9318	-0.060315	0.52156	-7.132	-0.26637	-1.228	0.73673	-3.4124	0.79763	-0.67557	-1.7285	-5.1726	-3.3607	-5.8183	-2.9529	-6.8525	-2.4504	-1.8401	-2.6036	-4.6114	-0.35665	-4.1404	1.544
-1.3351	-0.58295	5.1435	-0.76858	2.8165	-1.2636	-1.7786	1.3216	-2.0229	-2.6161	1.1293	-2.4526	3.3722	-3.0441	2.2639	1.2527	1.3579	0.11728	1.369	2.795	1.3567	0.11893	3.0494	-1.4986	2.472	1.0108	-0.21177	2.6287	-1.0575	-1.0312	-2.5514	1.6485	0.26685	0.29073	2.9417	-4.051	-3.2385	4.9379	-0.47101	-1.2772	-2.7144	0.4086	-1.3594	-0.74357	0.30045	-4.2877	1.1684	-0.28683	0.63234	-2.8952
-6.9674	-5.1737	-2.9129	-4.7442	-3.3298	-10.331	-9.792	-5.2749	-2.5738	-5.4419	-9.3458	-3.8407	-8.1879	-7.5609	-10.537	-4.5181	-4.0238	-6.9287	-6.5972	-7.8224	-8.3941	-5.1108	-1.9591	-9.1058	-6.3411	-8.927	-11.709	-8.0028	-4.6269	-8.9595	-4.1679	-8.9345	-7.1784	-5.5059	-8.9349	-7.1809	-5.3014	-3.5851	-5.2616	-8.1173	-3.6284	-12.715	-1.3314	-9.3183	-7.3354	-4.6579	-4.3503	-8.5004	-6.451	-9.0239
10.375	8.6551	7.4575	8.1459	10.645	10.279	8.5551	7.3174	7.9733	10.963	6.0374	8.4399	6.1491	8.9868	8.6947	10.218	11.486	6.8942	6.5321	10.75	2.4763	4.9968	7.5772	6.9083	2.1541	8.8691	5.3603	3.9579	9.1526	5.5865	7.9796	7.9919	6.6636	9.7995	6.3068	9.8552	8.3648	6.9792	11.661	6.0415	8.2901	6.6772	8.5528	3.5304	11.432	8.1164	9.7846	5.8744	9.1089	8.2686
-0.37668	-4.8929	1.1389	-5.399	1.1464	0.70295	-0.69331	-2.4083	-3.9918	0.12234	-1.9742	-0.88978	-1.9004	-1.3762	-0.086009	-1.7822	-1.3564	1.6102	-5.9213	2.9911	-0.71892	-5.9153	-2.6041	-7.4545	-1.3757	-3.101	-0.24293	-9.1209	-7.8611	-7.1011	-0.08784	-3.707	3.0997	-2.5078	-3.5636	-3.744	-1.8834	0.46479	-0.50078	-3.1351	-3.0374	1.8841	-3.6566	0.70053	-3.2067	-2.623	-6.1971	-2.0285	-4.4802	-1.4931
-13.354	-18.383	-8.965	-12.411	-16.384	-15.847	-16.327	-10.148	-15.7	-14.403	-13.027	-14.606	-17.214	-16.789	-13.934	-12.259	-16.19	-12.992	-14.035	-14.167	-10.257	-11.665	-14.251	-13.405	-15.767	-10.457	-17.404	-13.96	-15.462	-14.77	-10.738	-11.526	-18.365	-15.518	-13.306	-9.4975	-12.552	-18.226	-13.476	-11.912	-18.274	-14.118	-14.62	-9.8829	-13.314	-11.376	-12.274	-15.855	-14.832	-14.544
-8.3463	-4.7678	-8.2622	-4.8053	-5.9241	-3.8169	-7.6746	-0.52659	-2.0823	-3.2462	-2.6232	-6.7263	-0.83755	-8.1802	-3.3282	-3.2216	-0.015789	-3.8957	-5.317	-2.775	-3.159	-5.1972	-4.5151	-6.8053	-4.4582	-0.99867	1.971	-1.9828	-3.4545	-8.529	-5.8007	-8.1196	-4.2782	-4.7251	-8.014	-3.4041	-1.501	-2.8048	-4.0036	-1.475	-6.2974	-3.1291	-3.0816	-2.3269	-3.2702	-3.407	-5.0951	-5.4512	-6.985	-9.98
0.37367	2.5547	1.9563	-1.8286	-1.8938	-3.9198	1.7738	6.6664	-1.6781	-1.9166	-0.86789	1.0955	4.6004	0.87838	-1.0381	1.5318	1.9767	-2.6823	3.4216	-3.8838	4.1753	2.4568	3.6814	-1.2432	1.3207	-3.949	-5.1385	-0.62802	0.16449	0.86546	1.9062	2.468	-1.5237	4.131	-6.094	0.070845	-2.2614	1.6953	-2.3579	-3.3234	0.11406	-1.7746	-1.5236	-1.6982	5.0156	3.2736	3.9112	0.53012	-0.89928	-3.015
1.3379	-1.2486	1.3544	-3.0719	0.89471	-2.3452	-0.13995	-0.2481	-5.9703	-3.4228	0.45284	-2.9546	0.22537	-4.1957	-0.53162	-3.7736	-1.8153	-1.1447	-5.0641	4.5611	-0.33809	-1.3661	-2.3895	2.4627	1.7667	1.3942	0.42988	-2.257	0.42215	-7.4899	-1.8534	2.2015	1.728	-1.2693	-0.036341	-5.8383	-0.21689	-0.55693	-1.2734	-4.8942	0.70023	-0.013858	-2.1066	-5.5128	-0.65623	-2.4672	1.0009	-4.5919	-2.5983	-0.46254
-4.5016	-1.2201	-0.27201	-1.8216	-3.0012	-4.5564	2.5022	-0.52746	-5.7994	-3.7118	-2.2945	1.5404	-0.3024	-0.91869	1.5826	-0.85986	1.1676	4.1373	-1.7312	-2.8583	3.8195	0.40708	0.18329	-0.0016368	-0.59796	2.8371	-3.699	-1.6713	2.0904	-3.8993	0.2471	0.97782	1.8268	1.8824	-2.5605	-4.1396	-1.2417	1.2022	-0.44956	0.036651	-3.5868	-4.8197	-1.4111	-2.2044	-2.2961	-0.61392	0.73269	-0.85131	-4.3059	-2.3178
-16.554	-18.076	-19.549	-19.863	-23.045	-25.618	-23.586	-24.144	-22.16	-24.819	-17.717	-17.971	-20.966	-20.709	-20.556	-23.723	-20.969	-18.66	-19.706	-19.522	-20.872	-24.003	-23.651	-22.955	-18.875	-22.238	-20.33	-23.917	-23.4	-27.989	-15.839	-24.601	-19.09	-21.007	-24.551	-15.891	-19.466	-22.102	-17.788	-19.743	-21.848	-22.955	-21.632	-18.894	-23.039	-20.64	-23.302	-19.407	-21.882	-22.819
-16.291	-12.422	-14.476	-13.916	-14.324	-10.513	-17.977	-18.012	-18.884	-17.797	-15.35	-9.2975	-12.523	-14.875	-10.786	-14.346	-13.342	-17.595	-15.514	-13.569	-17.962	-10.775	-12.409	-10.929	-17.573	-13.279	-12.603	-18.744	-12.235	-13.299	-14.435	-14.466	-14.989	-13.821	-12.286	-13.149	-16.025	-12.008	-13.908	-14.207	-15.126	-15.132	-16.087	-13.534	-13.297	-15.224	-10.323	-13.601	-8.7755	-10.579
-8.2334	-7.1968	-7.386	-9.2355	-12.014	-11.525	-9.8441	-11.058	-8.2113	-6.2692	-5.1853	-9.1234	-11.363	-6.8509	-11.795	-11.034	-11.648	-8.2903	-10.164	-10.312	-7.0474	-8.7175	-4.5113	-5.8029	-7.7845	-9.0995	-11.278	-10.818	-7.7121	-4.9562	-9.2917	-7.2979	-8.1738	-7.3421	-9.6667	-13.251	-9.3137	-11.105	-9.7417	-11.146	-10.199	-9.6754	-7.3344	-11.783	-11.618	-11.388	-8.1164	-8.6155	-8.7442	-8.5191
-9.1137	-11.96	-9.684	-6.1987	-5.9744	-5.0302	-5.5819	-6.2625	-8.4612	-8.6218	-12.443	-7.4518	-5.976	-10.059	-8.2625	-10.513	-10.792	-8.5562	-7.6858	-10.416	-12.776	-12.008	-7.4864	-3.8571	-8.8802	-4.7555	-12.337	-8.706	-6.721	-11.791	-5.7439	-9.0969	-10.438	-7.2241	-6.7652	-6.8548	-10.101	-8.9394	-7.326	-9.376	-6.4586	-8.301	-7.2684	-8.7013	-7.6298	-6.7442	-7.9433	-11.075	-10.634	-5.2801
-18.995	-26.05	-22.223	-22.785	-20.217	-19.61	-18.954	-20.936	-23.535	-19.376	-21.774	-19.471	-20.563	-21.814	-17.717	-23.662	-23.429	-20.972	-21.59	-23.618	-25.13	-20.718	-24.599	-20.065	-23.842	-24.163	-23.404	-24.361	-27.534	-24.052	-18.961	-25.257	-23.02	-21.886	-24.517	-23.226	-24.868	-21.01	-21.184	-19.746	-24.456	-22.147	-24.681	-23.637	-21.995	-20.947	-22.73	-19.91	-21.058	-20.728
-12	-7.6138	-9.0905	-12.823	-14.004	-14.21	-12.919	-10.09	-13.133	-14.882	-10.649	-12.947	-9.3158	-9.4665	-15.959	-15.024	-8.9919	-12.466	-18.251	-12.151	-13.842	-13.306	-13.86	-15.244	-14.06	-14.505	-11.966	-12.988	-10.396	-13.295	-13.139	-19.301	-8.2072	-15.8	-13.858	-14.934	-14.161	-13.158	-14.01	-13.703	-15.263	-16.644	-10.429	-14.031	-12.683	-16.818	-12.014	-10.665	-13.472	-17.566
-16.587	-12.09	-8.963	-11.111	-10.057	-14.144	-10.665	-10.474	-11.387	-11.964	-11.6	-11.128	-8.2694	-13.632	-8.4905	-9.038	-13.273	-7.8584	-13.367	-13.974	-11.626	-11.572	-12.653	-10.124	-8.6916	-12.753	-12.806	-7.4595	-11.045	-13.55	-11.414	-10.937	-15.012	-10.192	-8.3571	-12.382	-10.541	-10.351	-15.417	-16.507	-7.5583	-10.815	-11.662	-12.129	-12.611	-10.475	-5.7656	-10.164	-6.7925	-15.416
-3.8317	-4.1192	-3.2723	2.0144	-0.39919	-0.30099	-3.5974	3.2621	-3.8875	-0.15883	-2.9591	3.3312	0.075115	-1.191	0.17606	0.7608	-2.5058	0.26819	-3.1075	1.7209	-4.1926	-3.4968	-5.8077	1.4698	2.1612	-1.1595	-0.6736	-4.4106	-1.8693	0.55734	-0.76797	-1.2852	-0.45801	2.945	-4.7882	-0.80346	-1.8162	-0.78226	-5.071	-0.31232	-2.1886	-1.0949	-2.8547	-5.0418	-3.4083	0.20447	-0.57002	-4.6818	-4.3574	-2.4292
-10.444	-9.0446	-8.0886	-10.848	-12.343	-12.699	-12.209	-12.554	-13.206	-10.759	-11.011	-6.8921	-11.623	-8.3946	-9.7625	-12.138	-10.116	-8.0847	-8.1659	-12.867	-8.6197	-11.175	-12.149	-4.9083	-10.853	-9.7637	-15.448	-6.8772	-12.852	-14.297	-12.889	-9.4263	-7.7219	-9.4027	-13.106	-7.5033	-6.4175	-5.1399	-6.4821	-12.892	-7.3524	-10.978	-11.646	-14.831	-9.7222	-11.483	-10.986	-6.3044	-13.962	-7.7806
1.2999	2.5967	0.11484	-2.6397	4.59	-1.7355	-8.2676	1.0575	1.2566	-1.3124	-4.2715	-2.9465	-1.2556	-1.1878	5.0948	-1.2886	1.9324	-0.69984	-4.6779	-3.0031	0.64647	4.7292	1.5846	-0.52813	-0.74244	-1.6269	3.2002	-5.9969	-4.3441	4.5065	0.29498	-1.2753	-3.2705	-1.7142	-2.6253	-3.057	-2.1346	0.15644	0.83684	0.22001	-0.67966	-2.1851	1.6881	2.0352	-4.7114	-0.30076	1.94	0.84035	-2.3625	-0.9414
-0.97028	-1.9285	-0.7859	-2.8881	-2.8042	-1.412	3.731	5.1826	0.19914	5.5214	-0.23487	1.6713	1.396	-2.1318	1.9545	-0.68033	-0.75583	-1.0065	-0.78745	-1.5479	-0.51756	3.0167	0.23675	-2.9823	4.1558	1.8675	0.054275	-4.2603	2.1161	1.8738	-4.0779	-1.2635	1.7243	-2.5639	1.2709	-1.4484	1.5339	-3.9637	-0.049126	-0.014793	0.11967	0.17709	1.3598	6.8842	-2.1214	0.67677	1.0918	-2.4167	2.4396	-1.2883
-18.144	-15.574	-24.461	-23.901	-21.17	-23.432	-23.144	-24.864	-22.545	-23.744	-22.66	-19.238	-28.341	-19.945	-21.158	-17.248	-24.975	-18.945	-21.267	-23.494	-24.443	-20.881	-21.419	-20.119	-26.393	-20.176	-22.02	-25.582	-24.407	-25.047	-22.52	-25.595	-22.542	-20.752	-21.494	-25.399	-19.639	-23.737	-18.839	-22.145	-23.204	-23.597	-21.463	-26.084	-24.587	-20.21	-23.575	-22.268	-20.633	-18.466
8.7821	9.877	9.0056	11.505	7.5305	12.898	11.327	10.45	9.3584	9.5722	11.708	10.626	10.304	6.5532	14.641	7.1708	7.8149	6.2362	10.547	4.2007	10.582	9.7461	8.2801	9.4849	8.8392	11.623	5.9976	10.539	9.8267	7.1975	8.6914	7.2466	4.7068	9.0433	10.046	9.7008	10.03	9.241	11.191	11.12	7.3615	8.6354	10.776	7.8071	10.443	11.368	6.3788	5.9778	12.58	11.106
-3.9332	-4.1972	-3.6512	-1.1975	-3.2803	-3.3281	1.6226	-3.5104	-1.4656	-2.2463	-2.343	-6.8459	-3.7393	-5.4843	-0.050949	-0.4603	-3.2559	-4.9905	-0.62564	-0.72966	-3.13	-1.4272	2.545	-2.8815	-1.4531	-2.01	-5.521	-1.4002	-1.9198	-2.9126	1.1345	-6.2266	-10.752	-3.269	1.5055	-4.9324	-3.9347	-2.1569	-0.11283	-4.4456	-3.4668	-6.629	-0.37911	-4.0093	-6.5395	-0.39302	-3.4824	-2.6699	-4.7914	-0.76674
-22.64	-24.822	-22.799	-26.62	-18.414	-18.454	-24.434	-26.746	-18.883	-23.179	-24.168	-26.223	-23.905	-22.74	-20.806	-19.345	-23.433	-20.1	-20.255	-25.259	-19.263	-20.381	-22.984	-23.947	-21.457	-24.478	-22.313	-22.232	-21.697	-23.93	-24.944	-19.04	-23.161	-23.843	-22.317	-24.646	-25.069	-22.237	-18.781	-22.653	-23.906	-16.855	-21.583	-25.925	-17.596	-20.997	-20.66	-26.217	-21.271	-21.4
-5.3567	-5.826	-5.8576	-4.3791	-5.4924	-6.4793	-8.7216	-8.3853	-6.8795	-8.9372	-5.1317	-7.2511	-10.558	-8.1859	-10.528	-9.6088	-11.198	-10.779	-4.9401	-6.3608	-5.2627	-6.4744	-5.2037	-5.308	-6.4351	-8.1184	-8.8272	-7.5031	-7.5259	-1.1675	-4.577	-12.451	-9.8012	-9.2512	-4.9248	-5.2729	-9.4458	-10.563	-7.9724	-7.922	-7.5099	-10.213	-8.1642	-5.1303	-9.8332	-7.1095	-6.7842	-8.2336	-7.0066	-7.1083
-5.6134	-5.41	-7.455	-4.3749	-1.9609	-5.9483	-6.0241	-3.9332	-5.7575	-3.8013	-8.7008	-5.6176	-8.1541	-8.2436	-3.6159	-8.582	-3.6777	-1.4333	-7.5879	-4.5524	-4.2419	-6.0514	-7.0634	-6.3108	-6.8197	-2.2056	-6.8061	-4.0266	-9.005	-2.5401	-4.7855	-6.6655	-1.7057	-5.265	-6.7676	-10.964	-9.1078	-5.9199	-4.7983	-3.5369	-6.813	-3.9631	-4.1317	-5.8546	-5.4306	-3.6786	-5.1318	-9.5351	-2.7878	-6.0972
-1.8583	-6.6249	-3.1197	-6.0014	-1.8399	-3.2553	1.0382	-4.0556	-5.4991	-5.7167	-0.27579	1.8983	-3.9447	-3.0226	-0.57342	-4.726	-5.3966	-6.1133	-3.244	-1.1745	-0.46043	-8.0994	-1.3664	-3.31	-3.9935	0.033829	-5.0489	-2.7833	-3.6081	-1.7954	-7.6063	0.33526	-2.6186	-8.4318	-1.3591	-1.9922	-0.16978	-7.9269	0.33731	-3.0297	-2.7335	-4.7872	-1.0627	1.8224	-1.1446	-4.3841	-3.1118	-4.871	-6.7588	-3.1882
-1.2155	-3.676	-5.2943	-4.5762	-2.7756	-4.4563	-4.0904	-2.97	1.8486	-1.4864	-0.25201	-0.38392	-3.3442	-0.23944	-2.6736	-4.0932	-3.2523	-0.42207	-5.6045	4.2053	-8.362	-3.3395	-3.4608	-4.7182	-6.4988	-4.5374	-3.5069	-1.7387	-4.1407	-0.75388	1.2264	1.0172	-1.4594	-4.6751	-3.7411	-5.1896	-0.40758	4.3603	-3.4404	-3.949	-2.1503	-1.6262	-2.3179	-3.8126	-2.4504	-5.3087	-3.0634	-1.4276	-3.5159	-1.8598
-2.2297	-1.2238	-0.010597	-3.3268	-1.144	-2.4217	-3.8658	1.3187	-1.7707	-2.0923	-3.4273	-1.5055	-1.1928	-2.3029	-2.1614	-6.7929	-4.5759	0.6966	-1.0172	-4.2438	-3.1352	-0.36884	2.6263	-1.9533	0.25871	-1.8952	-3.0626	1.505	2.4336	2.759	-1.5049	-5.4985	-2.4873	-1.3083	-6.7742	-5.9189	0.33343	1.8126	-5.9748	-3.2063	-0.10973	-3.6755	0.068584	-2.9171	-1.6369	-3.0025	-4.812	-0.80119	-6.0498	2.3422
-9.114	-4.2349	-14.464	-11.152	-9.6777	-7.2373	-10.967	-9.6829	-4.889	-11.996	-6.5063	-11.678	-9.7625	-11.067	-10.56	-12.177	-11.24	-6.0711	-11.396	-7.6879	-13.396	-12.939	-6.5044	-9.3473	-9.9907	-8.7605	-11.309	-11.55	-11.099	-6.6435	-11.46	-9.7061	-16.567	-8.8947	-8.8061	-6.3046	-4.5574	-11.062	-10.175	-8.219	-9.9366	-8.5905	-14.047	-11.045	-10.407	-14.938	-10.057	-11.314	-12.855	-11.786
11.449	8.8622	12.037	10.217	5.7963	9.116	9.6391	10.913	3.7747	5.1929	8.1312	10.049	11.322	6.8874	11.168	12.475	10.6	6.5414	9.2994	9.9125	10.425	7.6507	7.5337	9.8503	13.488	7.7336	9.4377	11.648	11.028	8.4193	7.2884	7.303	10.635	4.8694	13.703	6.9432	13.081	3.1109	6.6784	6.4359	4.4924	11.483	13.932	10.697	6.3511	6.3391	9.2518	9.8599	7.1293	8.3191
-1.1072	-2.1772	-2.1803	-2.1888	-4.5546	-8.6128	-6.2039	-3.6019	-3.9563	-0.93952	-1.0401	-5.7639	-1.8627	3.0002	0.72682	-5.16	-1.3944	-3.3985	-6.2611	-5.6717	-2.866	-4.4765	-1.0618	-0.79308	-5.4594	-2.1252	0.47007	-2.8449	-8.6813	-4.7262	-5.1107	-4.2078	1.1046	-4.4394	0.8761	-0.044901	-0.71831	-2.9872	0.047376	-2.7498	-4.2572	-6.9668	-4.0942	-5.6489	-3.7076	-0.36219	0.023104	-4.6186	-7.0649	0.51249
-7.7016	-8.8653	-12.605	-8.772	-6.242	-6.1869	-7.0233	-6.86	-11.61	-6.3731	-6.7974	-7.7735	-6.8293	-10.574	-10.575	-7.528	-12.608	-9.8187	-9.0304	-9.3638	-5.572	-9.6435	-8.649	-3.5144	-9.0241	-13.145	-9.0252	-14.604	-9.147	-5.2499	-4.6317	-5.9855	-6.4558	-14.816	-15.097	-6.1918	-5.4729	-6.2758	-7.5685	-7.7366	-12.361	-7.1642	-9.4913	-6.5117	-10.278	-6.6783	-9.1749	-6.0892	-6.6745	-5.0462
-1.7707	-7.0604	-4.4119	-3.4991	-3.152	-5.264	-4.1164	-6.2735	-2.0881	-6.8691	-6.871	-10.534	0.84714	-8.398	-6.3514	-4.7823	-4.7705	-3.0278	-5.4324	-5.2512	-6.454	-8.9668	-3.7163	-4.4144	-4.8871	-7.4631	1.734	-6.6341	-2.1958	-4.1774	1.8446	-4.1688	-9.5893	-3.9334	-3.4173	-0.75017	-6.8895	-5.2356	-9.1562	-5.0637	-6.1772	-4.4046	-2.4166	-9.8676	-3.3557	-8.0284	-1.6838	-5.1149	-7.7112	-3.5899
4.0539	7.0862	9.1862	4.2761	4.619	6.9416	1.006	7.3054	0.71607	5.8796	0.29766	5.4609	1.5546	11.274	1.7089	4.5762	4.5091	4.8826	4.9316	7.5703	3.7347	6.0115	7.6498	3.9792	11.595	4.7496	7.0699	4.0713	6.9083	6.7981	8.3087	4.7381	5.52	8.4781	4.8121	5.2423	4.1065	-1.2465	3.2761	1.5375	10.821	4.3081	7.3286	7.8761	6.1102	5.0449	2.2979	3.7381	3.0547	2.3855
-4.4471	-5.407	-3.9781	-3.9821	4.1613	-2.0608	-0.18165	-1.4007	-0.23892	-1.7046	1.3793	-1.7106	-2.4306	-1.8289	-5.1189	3.1849	-2.4794	-0.77734	0.97251	-5.4776	-2.0418	-4.7366	-0.68368	-2.1978	-2.2677	-3.4512	-7.3027	-2.578	0.05635	-1.9162	-2.5566	-2.3994	-2.8952	-3.4422	-4.9177	-3.8336	-2.432	-5.8739	-3.9773	-5.6176	-4.9635	-2.9855	2.1377	-2.8835	-1.8615	-3.7013	-3.9124	0.64858	-5.9763	-5.1434
1.8321	-1.3527	-5.4632	1.6103	2.9359	-4.8311	-3.0747	-1.6348	-1.5436	1.5756	1.337	1.6507	3.8537	2.785	-0.93854	-1.4288	2.5589	1.3441	-0.79102	1.9981	3.0615	-0.57807	1.6724	4.0578	-4.3087	-2.2445	1.9985	2.4728	1.689	0.62082	0.37897	-3.6446	1.3721	2.1778	4.6748	5.5125	-4.1201	2.5527	0.1343	-1.7769	2.9185	1.9965	1.369	-1.475	0.39114	2.9868	-1.4106	-0.34815	2.3138	2.3186
-0.26568	-2.8377	-1.6355	-3.806	0.52508	-1.2755	6.1341	-6.6033	-1.0203	0.032752	1.5121	-2.1404	0.14342	-6.0879	-1.2781	-6.1905	-0.49242	0.10913	2.5501	-2.7085	0.77982	-3.0704	2.5019	0.12331	-1.735	-5.038	1.027	-1.3522	-0.93497	-4.1949	-3.6307	-2.8567	-6.1412	-1.6235	-1.2037	-1.4194	0.0011474	1.0239	-3.9096	-2.1864	-4.9914	-1.9649	-4.2308	1.3422	-2.4462	-1.2071	-3.9853	-0.050238	2.6877	-1.5617
-0.013801	-5.0592	-0.68906	-1.6828	-2.789	0.298	-4.8019	-3.5568	-4.1091	-7.5068	-1.0956	-5.9057	2.3251	-0.628	-2.4643	-3.9159	-8.2419	-4.5172	-2.0852	-3.685	-4.1897	-1.3281	-9.0169	-1.3778	-6.3562	-3.5443	-4.5297	-5.1082	-6.3067	2.2102	-5.3998	-3.5433	-5.7512	-8.4632	-10.276	-0.924	-4.4376	-2.6983	-3.3087	-6.6654	-6.1523	-1.4789	-7.0232	-4.8591	-0.89424	-5.7669	-3.1691	-7.4372	-7.5553	-4.3333
-10.69	-12.107	-11.047	-11.725	-7.137	-9.686	-12.412	-13.945	-11.48	-9.6324	-9.4792	-12.42	-12.861	-8.4691	-10.67	-13.054	-13.516	-12.685	-15.058	-9.9108	-16.242	-8.967	-12.667	-12.954	-9.3674	-8.4514	-12.074	-12.84	-13.244	-13.088	-9.7152	-12.219	-14.413	-9.1686	-9.5075	-15.376	-10.025	-13.981	-8.4524	-13	-15.599	-9.5576	-12.127	-13.27	-13.047	-8.4395	-9.6697	-9.2133	-10.027	-8.7231
-5.2433	6.2612	-0.21404	2.2296	-4.1228	-4.0594	-2.785	-0.66385	-0.99255	-1.3544	1.3911	1.7857	-2.1697	2.4892	-0.15854	-0.54719	2.6774	-0.45369	2.8038	-2.3819	0.51932	-2.4024	2.6642	-5.6264	4.7517	-1.8546	-1.02	2.7496	-4.0223	1.8506	-1.9776	1.9214	0.051479	1.8876	2.4466	-0.89633	1.6976	0.85353	3.5028	5.488	3.212	-1.1591	4.5639	-1.9684	-0.17939	-1.59	-2.3155	-2.9726	3.7172	-1.4062
-3.9476	-4.1638	-1.1061	-4.024	-1.0955	-7.0332	0.16359	-6.9547	-3.2563	-1.7683	0.87507	-6.7045	-5.4512	0.19882	-0.091894	-0.24117	-2.6847	-0.6104	-3.9781	-1.4212	-2.7864	-5.996	-4.7398	-3.0119	-7.0163	-1.2647	-2.8541	-3.9147	-2.3832	-6.7969	-0.72087	-5.4199	-2.2698	0.59696	-5.5645	-2.6925	-4.1296	-2.407	-0.92392	-7.91	-4.4967	-7.0332	-2.0131	-2.9304	-8.4693	-7.0676	-4.5389	-1.3168	-3.9825	-0.38143
1.6551	1.1179	0.45092	-1.5432	1.3543	2.7612	2.9278	-3.328	3.6642	0.44593	-2.6865	2.1359	-2.4478	-1.3838	-1.9599	0.89101	3.2804	0.93128	-0.79702	0.89781	0.40125	-1.3206	-5.0269	-2.535	-3.3947	2.9154	-0.65344	-2.6669	-0.84895	0.81927	-3.1217	-6.9607	-6.4326	-0.7744	-1.3424	0.56559	0.47706	-3.0405	-4.7196	1.8049	-0.45642	-3.1596	-0.62442	-2.6355	-0.064649	-1.9474	-0.43735	-3.1225	-4.0558	-0.9621
-11.397	-12.388	-11.156	-12.108	-5.6426	-11.149	-4.4772	-9.0659	-9.0178	-2.3697	-8.9196	-10.646	-4.9324	-8.8094	-11.126	-9.5591	-7.1467	-12.175	-9.054	-7.576	-8.3808	-9.0613	-7.2531	-3.5004	-5.3027	-9.8378	-9.7092	-8.8985	-11.68	-7.7953	-7.7817	-10.079	-13.261	-11.99	-7.5147	-12.983	-6.1473	-11.023	-11.015	-8.0192	-7.3535	-10.472	-7.7138	-10.168	-10.205	-7.3415	-10.751	-8.4612	-7.2882	-8.0379
-1.5725	-0.61935	-1.7792	-5.3271	-6.9943	-0.98986	-6.2707	-7.2151	-8.9603	-5.0589	-2.2473	-5.5553	-4.1825	-2.8474	-10.13	-4.7351	-2.9345	-1.5989	-5.4792	-3.8085	-3.0978	3.559	-3.3665	0.50788	-3.2989	-5.4215	-2.114	0.28585	-3.8531	0.8025	-2.4009	-1.6447	-3.7257	-1.2713	-1.3705	-4.2251	-0.78497	-2.6191	-0.33504	-3.5228	-2.3418	-2.6772	-5.5322	-0.74419	-1.3143	-3.5784	-1.239	-4.5622	-4.6123	-3.9891
-12.689	-12.595	-12.228	-13.519	-12.755	-13.967	-17.518	-12.411	-9.5596	-18.434	-12.936	-12.642	-12.172	-12.045	-14.213	-9.2037	-16.029	-12.912	-10.998	-16.064	-10.391	-12.546	-9.4784	-15.582	-10.924	-17.292	-16.02	-11.664	-16.965	-17.694	-12.704	-16.643	-15.956	-10.007	-12.365	-18.697	-14.926	-10.996	-10.525	-12.914	-18.44	-16.192	-10.035	-12.953	-8.4999	-14.353	-14.286	-13.091	-12.288	-18.577
6.2937	-2.0841	2.1394	6.3458	3.6945	-2.3247	4.2765	2.4794	-2.2746	0.1182	5.0423	4.5588	4.6165	2.9892	3.3079	-2.2335	-3.601	2.3848	2.7626	2.5468	1.0919	3.707	3.8994	1.7974	1.6524	1.0456	6.0293	-1.5021	2.6083	1.259	1.9113	3.2711	2.0238	1.1544	0.76956	2.729	2.6622	3.9916	3.7959	-1.4449	-0.42756	-1.9098	1.1963	1.3924	2.0106	1.2011	3.9975	3.0133	2.1862	4.5986
-4.7812	-5.5014	-7.9039	-3.7334	-5.0619	-5.2345	-4.7515	-4.0212	-4.6056	-4.1129	-2.1556	-3.41	-4.1854	-8.9688	-3.1539	-3.2119	-7.4119	-0.63787	-3.9448	-7.3338	-4.8875	-4.6174	-2.3468	-4.8241	-2.5275	-4.483	-5.8429	-2.0813	-2.9803	-3.8332	-8.1555	-2.9799	-6.8456	-6.911	-2.3865	-2.4615	-2.435	-4.5769	-3.4632	-6.3089	-0.23186	-0.75438	-1.6868	-4.696	-3.7526	-7.0988	-3.9211	-1.1796	-6.7779	-1.3079
-8.7184	-9.4266	-10.874	-13.058	-9.7493	-12.724	-8.2489	-10.21	-12.507	-8.8038	-11.146	-11.582	-11.644	-10.837	-8.5337	-10.677	-16.446	-6.8341	-10.753	-11.456	-13.51	-11.604	-10.335	-12.305	-12.043	-9.1353	-14.778	-14.676	-9.1287	-10.678	-10.643	-11.607	-9.8033	-11.711	-13.765	-6.4014	-10.289	-13.287	-10.23	-14.945	-10.108	-11.605	-12.599	-8.3722	-12.861	-8.9071	-12.011	-13.498	-14.285	-5.9968
9.535	12.166	8.6873	8.6125	6.0553	10.601	10.695	8.0239	8.6778	7.4212	8.8396	4.7679	9.2591	6.4654	7.6231	6.1895	6.7854	10.273	6.37	7.7986	6.846	5.5117	10.535	8.9634	5.9187	13.565	10.089	8.3024	8.5515	3.2181	4.4159	9.2828	12.391	7.487	9.1955	7.6766	6.4754	9.2454	11.294	7.7393	10.842	10.18	5.8315	8.8797	3.6237	10.094	9.1099	7.3186	6.6581	7.9892
-0.6306	4.1104	-1.8893	1.932	0.90588	2.5506	-1.4087	-3.5205	0.27206	-1.7332	0.38921	-2.8718	4.7651	1.4424	-0.67933	-2.6559	2.4535	-1.4768	-0.94755	-1.686	-1.2088	-5.9866	1.8601	-0.5883	-0.12731	-1.6782	1.2007	-0.28417	0.35445	1.0047	-2.0638	2.6289	-2.0594	-0.082854	0.67943	1.2332	-1.9817	1.6908	-1.503	-0.6991	-1.4992	4.3481	-1.3683	-0.67684	-1.5033	-0.64061	-0.030374	-2.0239	2.2511	1.8643
3.9357	3.1449	3.5702	7.0065	3.2843	0.79171	2.4063	5.686	4.731	6.3326	4.7184	4.7765	2.4097	1.8054	3.6948	4.3123	-0.36179	4.6553	4.4742	9.058	1.185	4.1945	4.2827	8.4545	5.6628	1.9408	9.1704	1.7554	-2.284	8.5357	5.878	-2.2281	6.0078	3.4496	2.6303	6.8249	2.3641	4.1393	4.5205	4.9287	7.3351	1.4008	4.8218	6.1992	7.538	3.2601	0.2097	5.4934	5.7919	6.1013
5.7857	4.8557	8.7204	8.2079	11.705	7.273	4.8924	7.5224	6.3791	5.0094	8.4425	1.8407	8.3675	11.427	6.4853	8.9616	6.1408	3.6431	4.1369	4.3252	7.7263	8.4632	5.9188	5.4121	10.181	5.4759	2.7258	4.526	5.6523	9.4358	8.5241	9.0812	4.4985	10.166	5.3924	7.8176	7.5291	7.071	6.7696	4.7678	7.6035	9.6108	7.3529	10.256	2.8269	7.6107	5.7367	-0.091892	7.1995	4.7796
2.5492	0.17823	-1.4351	-1.8857	1.2562	0.043705	-0.8344	-4.5371	-2.747	-2.3866	-0.31021	-0.20079	2.2106	-1.2306	-1.7395	0.93346	-0.058114	-4.6727	-0.57714	-3.6574	-3.6352	1.4264	0.084395	-4.8745	0.86856	-2.3443	1.594	-1.4265	-0.019367	2.8928	-5.1514	-5.2593	-2.2383	1.6386	2.0394	2.3383	-0.16947	-3.1233	-1.4734	-6.3883	-5.5059	-1.5171	1.5177	2.0154	-2.0545	-0.80037	-0.32981	-3.3419	-0.028251	-2.2914
-0.76565	-2.639	0.93092	2.9389	0.70227	1.4177	-1.1501	-4.2563	0.66133	1.9301	7.0549	-1.2418	0.15995	0.045723	0.90538	-0.59287	2.978	4.1121	6.8678	-2.5299	1.1914	-2.3864	3.7434	0.46963	-0.089317	1.7134	0.59706	4.4613	0.99534	1.6738	7.5308	-2.8902	-0.73554	-4.6336	-0.41682	-0.67771	3.7349	3.1534	2.6451	0.83964	1.1159	-0.12568	-0.90113	1.8701	-0.85389	0.63246	-0.60209	-1.0205	-3.4077	-1.0945
-1.3749	-0.53845	3.0329	3.05	1.6129	2.6096	-2.0867	-0.015826	-1.2251	-0.5672	3.7389	-1.4817	0.20996	0.062119	-0.40274	-1.8456	1.1909	-0.70013	4.0902	-1.9461	-1.6275	-1.5432	-0.764	1.7889	-0.62068	-1.2778	4.2992	0.25628	-2.3829	6.2428	-1.3765	1.9442	-1.873	0.44354	-0.11509	2.5439	4.2334	-0.058127	0.4645	-0.76492	-5.7498	-0.12912	-1.6477	-3.2899	2.1883	-0.95975	3.7398	0.95825	3.1568	2.4987
-0.98027	-0.86557	-1.29	-1.1107	-5.9377	-1.1875	-2.2579	-4.1223	-5.544	-5.784	-4.045	-3.7469	-1.971	-2.1701	-8.5467	-3.8416	1.5651	-7.4245	-3.9138	-1.4339	-2.7791	-6.3422	-1.1347	-2.6989	-6.0011	-3.2211	-5.7789	-1.9863	-0.76162	-8.3124	-2.1498	-3.0135	-3.1291	-1.5962	-3.6086	-6.4117	-1.7386	-3.5962	-9.1895	-6.6676	-4.4878	3.5274	2.6828	-3.9686	-2.704	-1.7508	-2.2218	-0.85553	-3.8385	0.029409
-4.8081	-8.6441	-12.006	-8.1864	-8.2952	-11.931	-10.166	-6.1567	-10.848	-10.325	-8.7089	-10.632	-10.933	-6.8098	-14.84	-11.36	-9.427	-8.5526	-7.5303	-11.571	-7.435	-10.924	-9.4499	-7.4227	-12.795	-6.2833	-7.284	-9.5998	-10.457	-7.5206	-16.216	-7.4566	-10.647	-7.7567	-10.951	-9.6127	-13.375	-10.056	-12.23	-4.0544	-8.3486	-8.7869	-8.1991	-9.2738	-8.7383	-10.287	-7.9469	-11.675	-9.67	-3.8929
11.235	8.4874	2.0388	8.7462	4.6077	7.7921	9.7531	5.8253	7.8639	8.3649	10.199	8.4688	8.0806	6.1051	5.6517	4.8388	9.7222	6.0956	6.3073	11.55	6.9083	6.1923	1.9811	3.2595	6.0669	8.9002	4.6186	1.8139	3.8577	10.66	7.9102	8.906	6.491	5.588	6.9606	7.1631	4.4197	6.4582	7.6053	6.1807	6.4316	6.7829	8.9407	7.7876	8.5704	3.933	7.3328	6.8886	10.127	5.5819
5.6524	4.4088	3.546	3.9512	5.776	1.2923	6.4667	5.2667	7.7801	5.4001	4.3354	2.7018	4.0505	3.2271	6.8773	4.9469	7.7505	7.2122	6.4593	2.8484	2.684	0.087356	5.1539	8.1683	6.5977	9.0979	7.7123	8.9013	10.323	7.197	9.7674	5.9292	9.2251	5.1919	2.4093	7.8325	5.3467	9.3538	6.7694	9.1907	7.0425	1.6354	4.1987	6.2539	3.4053	5.3607	6.2741	3.0743	4.0882	9.9539
-9.7247	-6.862	-12.088	-9.9554	-12.031	-7.6003	-8.6899	-11.707	-13.223	-12.689	-9.0211	-10.853	-8.6929	-11.876	-10.324	-12.046	-12.646	-11.218	-11.559	-13.004	-8.8056	-7.1037	-12.305	-8.917	-14.153	-8.3656	-9.5199	-10.642	-8.1584	-12.597	-12.706	-8.4529	-14.572	-9.4472	-12.545	-14.488	-14.091	-12.589	-8.8608	-7.9519	-15.104	-16.236	-12.529	-14.681	-8.6485	-5.4697	-9.4216	-8.4642	-13.427	-12.247
0.35236	0.36966	2.2607	-0.91198	-5.1841	-3.8898	0.17503	1.2812	-2.6185	-4.8658	-1.735	-4.7037	-4.4722	-2.5868	-2.6017	-6.6462	1.0442	-2.3103	-3.7979	-1.473	-3.0302	1.8357	-5.4234	-2.8528	-1.6697	-3.4135	-3.8808	-1.3963	-2.0414	-3.1411	-1.2544	-3.7427	2.5763	-6.0484	-2.4986	-0.44792	-2.2207	-6.9046	-5.537	0.5791	-2.4996	-3.188	-3.8336	-1.1966	-1.6628	-6.8431	-6.017	-2.6071	-2.9327	-1.2793
-6.8237	-5.5281	-6.9517	-4.7087	-0.34879	-2.8619	-4.4307	-5.5116	-3.4389	-5.8263	-5.8255	-6.1385	-7.7381	-8.8006	-4.9683	-7.3111	-8.7886	-10.454	-2.881	-5.6659	-0.37325	-1.733	-5.3564	0.28663	-0.69594	-1.5426	-3.2814	-2.6138	-2.3591	-0.25785	-7.5872	-4.407	-1.0307	-4.2327	-4.3583	-4.137	-5.3345	-4.0629	-4.3594	-8.4816	-6.9122	-5.5432	-0.41156	-8.9639	-5.3457	-0.89515	-0.90482	-1.2662	-8.532	-3.9951
-12.756	-9.9318	-10.713	-19.353	-14.999	-8.6979	-8.9828	-15.297	-15.05	-12.08	-12.418	-10.475	-15.304	-15.631	-6.8861	-12.021	-11.355	-11.004	-13.934	-13.245	-13.746	-14.163	-11.631	-11.873	-12.045	-12.955	-12.413	-15.787	-19.246	-12.333	-14.366	-12.812	-13.688	-7.4148	-11.281	-13.142	-10.585	-10.422	-11.173	-11.672	-11.253	-15.581	-14.438	-13.491	-12.572	-16.565	-11.306	-13.446	-12.869	-11.473
-22.637	-20.209	-22.411	-21.453	-17.888	-24.001	-17.421	-24.523	-19.59	-20.357	-23.212	-16.855	-21.13	-22.095	-13.224	-21.555	-22.097	-21.013	-18.273	-21.708	-23.972	-23.342	-19.605	-21.744	-21.161	-19.748	-21.572	-21.242	-20.52	-22.551	-21.402	-18.417	-17.131	-23.456	-22.065	-23.911	-19.17	-19.192	-20.29	-20.647	-19.451	-21.491	-19.783	-20.135	-19.938	-23.72	-23.872	-20.672	-21.097	-22.019
3.5289	3.7497	1.1895	-2.3354	5.415	7.9466	7.6195	7.7483	3.9887	4.8931	4.9301	2.9607	4.9929	5.1233	8.8033	7.9124	8.9795	6.9162	7.1289	3.7761	8.0275	7.154	3.2769	7.2837	5.9565	1.2631	3.2841	6.7165	4.3345	3.1603	3.1836	2.7316	4.9006	6.1457	5.3908	4.6699	4.7317	9.2863	3.4583	8.0221	3.7531	5.9514	7.0887	3.2346	4.2084	8.9738	2.6407	5.1167	6.0855	7.2025
0.20696	0.93026	4.3037	-1.9179	-0.15386	3.0493	2.5457	4.0336	-0.90724	-2.1284	-1.6894	0.57456	3.1224	6.0088	-0.24505	5.2528	2.8351	2.9947	1.2282	1.1344	2.1284	2.5713	5.1789	2.9492	-0.6486	3.5032	-0.58442	4.1703	1.977	4.7101	2.44	-1.4845	0.27185	3.888	3.9718	3.3297	0.80492	2.2666	-0.062256	1.6691	1.9756	2.8141	1.4129	-2.8518	5.6804	-1.3971	0.85635	1.4534	-1.3528	1.0219
-14.817	-7.3169	-17.252	-11.731	-12.634	-10.433	-13.463	-8.8243	-15.924	-10.222	-9.9001	-12.8	-11.79	-8.0072	-3.5306	-14.249	-9.6924	-9.8669	-10.258	-10.39	-10.901	-12.659	-9.8994	-10.799	-9.1647	-14.639	-13.546	-13.801	-9.4206	-11.517	-10.844	-16.618	-13.322	-9.2786	-12.253	-11.141	-13.156	-10.826	-11.789	-9.6706	-12.749	-9.8354	-12.164	-14.581	-7.9184	-13.984	-7.2782	-12.088	-12.671	-6.6573
-7.388	-4.053	-5.8298	-8.7035	-6.9889	-1.791	-7.5387	-6.4923	-3.5647	-5.9972	-2.0722	-2.6105	-7.1563	-5.3104	-7.1882	-5.4532	-2.6036	-4.4134	-7.7427	-7.2915	-0.62944	-2.4204	-8.8483	-3.1439	-9.1652	-4.7997	-6.1496	-2.2685	-4.6736	-7.4496	-6.9473	-7.3126	-7.4278	-10.323	-4.6707	-8.7952	-4.9821	-5.6159	-2.5696	-8.1367	-6.4257	-7.4666	-6.9819	-7.9599	-3.4695	-6.1989	-7.0344	-10.129	-3.7528	-5.5333
9.487	11.1	7.9393	8.1794	4.4429	8.1055	5.8083	8.3522	7.7939	14.462	4.0722	3.8662	4.1911	6.3316	6.4757	9.041	2.4533	5.011	2.8727	8.2669	8.6076	10.371	11.125	5.6868	5.9291	6.9963	3.9169	10.861	8.1562	9.9027	6.8926	6.0633	9.3702	5.6827	8.55	4.8007	6.0636	3.7815	8.9787	7.9894	12.31	7.1426	10.055	5.643	4.4861	5.3382	10.436	1.2823	4.2276	7.2992
1.467	-4.0215	1.0333	-0.018385	-0.23018	-0.29072	0.38432	-1.818	-6.8676	-2.8371	-3.354	3.1263	0.79835	3.2703	-0.54947	2.022	-2.6174	-0.80245	-6.0958	-0.49783	0.84914	-0.9052	-2.1821	-3.0209	-2.4154	1.927	0.37884	4.2438	0.46637	-1.3428	0.21995	-1.5718	2.182	-0.34716	-0.88812	1.6011	-0.50431	-0.46935	-2.4116	2.8792	-1.77	6.1923	0.69021	0.4706	-1.9564	-2.4225	2.2449	-0.55407	1.8457	5.1049
-2.3638	-0.50979	1.2473	0.76627	0.52395	4.7654	3.7152	2.1199	2.5541	-0.80376	1.7195	5.4943	4.6442	7.4523	-2.9825	-0.31182	3.6759	0.00095515	0.9756	3.0634	1.8616	1.9006	3.0487	3.27	0.88147	-1.7956	7.0575	4.1466	5.2744	7.2811	2.1885	2.5611	-1.1087	1.2171	-1.4189	0.14634	-0.41214	2.4274	4.4104	3.2193	-0.78521	2.178	-1.8383	2.1019	-1.0215	-1.6396	-2.3547	2.8876	1.2915	2.0578
-20.965	-19.7	-18.987	-18.714	-21.901	-25.355	-19.788	-28.013	-19.803	-17.679	-19.529	-25.47	-23.312	-24.404	-18.497	-27.277	-22.652	-27.623	-20.284	-21.211	-26.107	-26.722	-19.697	-16.236	-25.079	-18.532	-19.189	-20.289	-23.233	-21.643	-19.805	-24.036	-21.17	-21.859	-22.491	-25.601	-18.63	-22.766	-24.384	-24.565	-21.92	-22.714	-19.198	-22.587	-18.567	-22.197	-21.487	-22.113	-22.769	-19.027
-9.9256	-13.821	-8.9186	-9.6808	-10.9	-14.425	-14.965	-13.182	-13.01	-13.578	-11.354	-14.336	-10.739	-9.8392	-7.3189	-14.775	-12.152	-7.0709	-9.7777	-9.8797	-8.3937	-8.0469	-10.219	-8.6986	-11.134	-10.247	-11.303	-11.835	-9.2836	-15.058	-11.116	-6.7194	-14.277	-12.612	-12.46	-10.327	-9.7798	-11.396	-10.494	-11.19	-8.9137	-10.786	-14.599	-10.16	-6.8419	-15.558	-8.266	-12.357	-17.485	-13.123
8.6199	10.445	12.151	9.9083	8.5918	10.144	8.2328	7.9671	5.6829	9.4253	12.015	8.4899	5.7766	6.7062	11.2	8.516	9.3512	12.868	11.953	5.1849	7.2661	9.3881	2.9047	9.9137	5.2429	6.9397	7.0333	11.69	10.731	9.1599	10.558	11.042	8.1061	8.0152	2.8304	11.755	6.8816	5.9013	11.139	6.0223	5.0522	6.9256	10.383	4.9915	13.35	8.1821	6.265	8.5326	15.252	11.323
-1.2306	-2.5317	4.4886	-1.2521	-0.6279	-2.564	-0.78177	1.125	0.022789	0.10066	1.2114	-2.9734	0.51753	-0.95762	-5.0188	-4.2504	-4.6486	-1.196	-2.0976	-0.87722	-2.0286	-2.1543	-6.0093	-3.1338	5.5265	-0.75214	-2.3949	0.32381	-0.53117	-7.9347	-2.925	2.0167	2.4624	-3.0182	-7.7252	-5.7846	-3.0372	-4.1195	-7.1259	-0.062561	-2.4427	-6.246	-3.3774	-1.206	-3.7504	-2.805	0.076485	-1.6969	-2.6315	-0.89478
-3.8378	-5.1738	-3.247	-4.8729	-0.5659	-4.4135	-4.0144	-4.1761	-4.422	-1.8811	-4.3131	-2.8559	-3.8955	-2.8426	-4.6449	-1.3363	-6.7139	-5.6536	-0.3181	-4.6773	-5.008	-2.1559	-8.222	-3.3873	-2.8014	-4.6696	-5.4663	-0.63658	-1.753	-5.8512	-6.0053	-3.5026	-2.0742	0.56426	-5.7687	-1.1758	-3.5551	-6.0746	-4.9607	-3.58	-5.4636	-9.3034	-1.098	-5.9331	-1.1511	1.2421	-4.6677	-3.497	-5.0128	-4.2695
-8.8389	-14.898	-18.055	-15.162	-15.727	-11.411	-17.929	-16.025	-15.806	-16.388	-12.609	-17.456	-13.048	-17.746	-10.973	-13.779	-12.956	-16.426	-16.089	-16.452	-17.419	-14.805	-16.985	-11.638	-14.276	-13.605	-16.071	-14.683	-15.824	-15.972	-17.274	-15.342	-14.586	-12.557	-13.315	-15.141	-13.614	-13.041	-15.777	-14.342	-15.544	-14.076	-12.755	-14.769	-19.438	-10.384	-14.39	-16.79	-14.852	-13.385
-4.8601	-5.8801	-2.715	-9.0589	-4.6759	-7.5889	-8.2562	-4.2368	-5.5041	-6.9654	-6.4965	-11.425	-4.5569	-4.1818	-8.1805	-4.0982	-3.4115	-6.4448	-3.807	-10.228	0.97179	-4.3924	-9.496	-3.9794	-4.1717	-8.2319	-4.7077	-1.5003	-5.6095	-10.247	-7.2248	-0.30302	-3.6649	-6.749	-3.1257	-5.0353	-5.2899	-0.52427	-6.9866	-11.58	-6.3683	-10.13	-8.6906	0.094278	-4.9114	-7.2802	-3.6653	-9.7394	-2.1253	-4.598
-1.7119	2.5878	-1.107	-2.93	0.15981	-3.7694	-2.6713	-3.0057	-1.0316	-7.6585	-0.60201	-6.4147	-0.4416	-3.2335	-5.9136	-1.6708	-1.5326	0.57985	-4.546	-6.9467	-0.801	-4.303	-3.1889	-3.4465	-2.6517	-2.693	-1.4919	-4.4479	-3.871	-4.8023	-2.3946	-4.6274	-7.9144	-0.70773	-1.9776	-0.24838	-3.0786	-0.69727	-1.8066	-7.9124	-0.93934	-6.4264	-7.382	-4.8804	-0.80155	-6.2626	-1.7613	0.60199	-0.8155	-0.76392
-1.1298	-4.8823	2.8906	0.43856	0.33642	-0.29479	0.89548	-4.6695	0.1288	2.0982	0.8255	0.099156	-1.5948	2.0363	4.1071	-0.55217	-4.573	-2.368	1.7741	0.50215	2.1154	2.1115	4.5066	3.9876	3.6233	-3.2168	-2.94	0.43489	-5.1585	-3.1066	-1.2636	-0.34293	1.9167	-0.68137	1.7185	2.3489	1.6383	2.8114	-1.668	3.4265	-4.9282	-3.9015	-2.3267	6.5284	-3.1479	0.63559	-4.9394	3.228	7.8134	3.6339
5.5796	3.3307	5.5983	6.7719	4.9081	2.0728	10.364	4.6187	7.9399	3.0915	4.8653	6.8451	10.266	6.615	6.137	9.368	8.7583	5.3835	0.75145	5.56	6.8777	5.1075	3.6475	7.0639	5.0373	7.0017	8.6809	9.1015	1.6221	5.613	8.0117	7.2102	8.1162	4.0561	9.9148	4.6886	7.2305	7.6374	5.1956	8.3649	9.413	2.0011	2.766	4.0436	5.2419	3.6489	1.3937	5.8439	-0.48282	6.6077
-0.53841	-0.47317	-7.7752	-2.6424	-4.9607	-0.87367	1.8656	-5.8221	4.4811	-3.3239	-1.7481	-2.3916	3.3234	-1.8545	-1.9308	-4.8783	-2.8138	-6.151	1.6327	-0.24389	-0.56019	-1.5289	-2.2592	-2.1371	-0.45491	-4.386	-2.3126	-1.926	-0.55677	-1.2996	-2.9142	-2.4839	-0.0055437	-5.5237	-3.3019	-2.4075	4.1699	-2.381	-2.9062	-1.2104	-0.99026	-4.3487	-2.0123	-2.1442	-1.7979	-0.82322	-0.44694	0.9941	-4.9651	-2.8701
-2.1604	0.62917	-0.17899	-1.2731	-2.2783	-3.734	-0.034837	2.1747	2.5704	-3.8028	-3.8359	-0.13	-1.7029	-0.46248	-4.6881	-1.3977	-1.4834	-5.2464	-0.40834	-1.3618	1.8147	-3.4802	-4.3415	1.2427	-1.5092	2.0991	-1.6539	-0.63854	-3.721	3.0318	0.66401	1.6394	-1.0626	-3.7936	0.17027	-2.5421	0.56155	1.8673	-0.59965	-2.8734	0.0050702	-4.0822	0.01168	-1.6958	-3.4683	-1.3917	-1.6854	-2.2343	-2.6208	-2.3519
3.4209	2.3457	1.179	3.2272	4.8849	6.789	-2.279	0.52991	0.35708	-0.78764	-0.028927	4.342	-0.31103	1.5728	-0.21973	2.7297	0.89807	5.1365	-4.2876	1.4069	-0.32042	2.3699	-1.189	-1.0687	-1.0596	2.515	-1.264	0.42208	-2.4429	6.2999	-1.901	1.241	4.2208	0.80004	3.3024	1.2421	2.3213	-1.333	4.745	-0.025891	-4.4654	4.2246	2.2498	0.85374	-4.4825	-1.9304	-0.35048	-1.62	0.80913	0.27046
-12.634	-13.667	-18.103	-13.513	-16.497	-13.199	-12.023	-18.634	-13.123	-14.52	-15.13	-12.197	-17.717	-11.923	-16.533	-13.387	-11.922	-15.923	-16.31	-15.892	-14.899	-10.108	-11.548	-9.1153	-13.018	-16.17	-12.922	-11.708	-15.097	-15.674	-16.003	-12.505	-15.476	-16.221	-13.926	-16.062	-14.223	-14.398	-17.545	-15.946	-16.711	-14.822	-15.714	-14.587	-14.862	-11.256	-10.71	-12.997	-14.412	-14.801
-1.691	-1.6256	-1.865	-6.7968	-6.425	-7.0294	1.7892	-10.895	-7.0567	-2.518	-4.0369	-6.2666	-6.3582	-3.5267	3.0781	-6.1577	-4.9646	-4.9622	-4.2853	-1.162	-0.63432	-3.0816	-4.1926	-2.6217	-3.8276	-5.6981	-4.9147	-7.4747	-1.6782	-2.1055	-2.1393	-3.3853	-6.5504	-4.5025	-1.1333	-6.6143	-3.2038	-3.7521	-2.1883	-6.9028	-7.6821	-4.3032	-3.4303	0.43812	-1.1908	-6.3605	-6.7224	-2.5018	-2.2274	-7.1015
-6.1409	-6.089	-0.25681	-0.1537	-1.8763	-4.5357	1.9612	-2.6768	-3.0754	-2.7902	-0.91395	-3.0821	-1.6272	-1.9943	-2.1155	-3.0292	-2.0603	-5.8984	0.73997	-0.56579	-1.9079	-2.7578	-2.9008	0.38684	-1.5402	-2.8524	-5.4064	-6.4688	-4.7976	0.60488	-0.94416	1.2938	-2.0221	-1.9991	-2.822	1.8156	1.2432	-3.6458	-1.5739	-4.923	-4.2841	-5.8946	0.85859	-2.1421	-2.6762	-2.9562	-3.5844	-2.6907	2.1146	-0.5767
-6.8431	-6.7174	-0.93644	-4.1775	-7.0834	-4.4741	0.036978	-7.2768	-1.9823	-9.0581	-3.9895	-1.6453	-0.95911	-2.2523	-4.6606	-1.957	-2.8401	-7.4617	-2.781	-8.4951	-1.8215	-4.5842	-1.611	-6.3002	-1.6535	-2.9912	-2.3261	-5.3362	-0.50642	-2.9174	-6.3461	-4.9114	-7.1035	-6.2349	-3.6928	-9.3047	-4.7182	-4.4261	-9.0436	-2.8168	-2.9094	0.75324	-6.1111	-2.4071	-4.2033	-2.0309	-5.9989	-2.3713	-6.9855	-0.01935
-12.687	-12.952	-13.059	-13.459	-9.3313	-9.8565	-10.352	-13.519	-9.505	-17.962	-11.324	-13.809	-14.033	-17.457	-16.213	-10.765	-14.976	-11.164	-15.101	-13.335	-5.9253	-15.618	-14.622	-11.045	-13.928	-14.628	-12.109	-14.055	-13.494	-13.01	-15.432	-13.654	-17.925	-15.4	-7.5458	-14.904	-15.165	-11.519	-13.84	-14.261	-9.8845	-11.386	-12.402	-13.972	-14.251	-15.455	-11.839	-17.178	-15.89	-9.6466
-2.9288	2.9786	-3.2014	-1.8708	0.24226	-0.34861	0.34378	-3.2046	-0.29459	-2.0797	-2.9432	-3.8152	-0.84901	-6.4094	0.93752	-0.68167	-3.454	0.92056	-2.6697	-5.2301	-7.3232	-1.8564	-1.6331	-2.8001	-2.7512	-1.5265	-5.0556	3.421	-3.5884	-3.9058	-1.9374	-1.2307	-1.3551	-2.8561	-4.2215	0.066425	-2.2104	0.8549	-4.5967	-2.9249	-4.048	-3.0418	-0.71675	-2.7972	3.2204	-0.4324	-0.12011	-3.0055	-0.032279	0.60998
-4.5566	-5.5845	-3.7236	-4.4487	-5.573	-1.9521	-9.5108	-2.6236	-7.7191	-1.1533	-1.2382	-2.5005	-2.3729	-3.5493	-7.1872	-2.5547	0.10361	-5.123	2.8914	-2.8296	-1.9237	-4.2024	-6.2959	-3.8044	0.48766	-5.3732	-6.1155	-0.74165	-6.6476	-5.1841	-4.2683	-3.4626	-2.6097	-4.2498	-2.7477	-8.2651	-1.3182	-5.6343	-8.2197	-5.2474	-4.6595	-8.027	-0.71778	-2.7828	1.1679	-5.4452	-6.1123	-7.7384	1.41	-4.8203
-1.7744	0.43816	-6.6394	-1.9056	-4.9682	-2.1891	-6.9423	-0.90932	-3.3139	-6.9506	-3.8526	-5.8222	-3.886	-2.0796	-2.2159	-5.6296	-8.8044	0.67217	-0.64912	-5.6133	-3.8289	-5.101	-5.7819	-2.9299	-2.8567	-1.7886	-3.8173	-4.7062	-3.4996	-4.1134	-2.2174	-2.1503	-8.229	-4.9175	-7.027	-2.7575	-3.017	-6.228	-4.9175	-3.7154	-5.9441	-4.5826	-6.656	-0.64743	-1.1269	-4.8204	-5.9241	-4.2408	-0.74001	-2.3538
1.9256	0.24047	1.4562	2.9251	0.878	4.8097	4.7649	2.869	-0.32016	1.1501	3.4287	-1.9869	4.8865	0.081796	3.557	2.8963	-2.4217	5.6513	6.4121	3.3864	1.2004	0.80213	5.5898	0.89428	1.343	1.5838	5.9819	5.9575	3.4554	2.4556	2.2309	-2.2545	0.61286	4.7537	5.2192	-0.03522	3.3053	4.6492	1.0449	-2.3905	0.97348	5.5609	1.499	2.0883	1.7316	3.1208	3.3087	0.57242	5.1462	5.354
-19.269	-16.792	-22.199	-24.491	-21.093	-26.044	-22.437	-24.402	-23.078	-24.294	-23.788	-21.072	-22.9	-20.937	-22.342	-21.028	-25.248	-21.817	-22.697	-24.783	-20.223	-24.432	-24.039	-26.379	-24.8	-23.364	-21.687	-26.57	-22.196	-24.141	-20.858	-21.705	-20.183	-24.517	-26.232	-21.107	-23.609	-24.48	-15.771	-17.506	-22.36	-24.209	-21.051	-22.553	-25.606	-23.745	-21.173	-26.859	-23.885	-27.338
-10.651	-13.34	-12.399	-9.2942	-11.259	-11.998	-14.373	-12.863	-11.907	-12.604	-10.918	-10.697	-9.4985	-11.315	-9.2962	-11.958	-12.899	-9.978	-11.686	-8.982	-12.153	-14.396	-9.9455	-16.12	-9.1155	-15.209	-10.974	-11.853	-10.081	-11.872	-14.282	-13.45	-10.974	-15.04	-8.5699	-9.648	-13.307	-11.564	-9.3842	-12.486	-7.9843	-12.831	-13.41	-10.042	-13.42	-8.5002	-10.481	-13.208	-11.433	-12.91
-3.9919	-5.8601	-2.625	1.1617	-4.9637	-4.5424	-4.934	-3.0787	-1.5198	-5.353	-5.2962	-5.5309	-4.2144	-7.1946	-6.5791	-3.1223	-0.71763	-6.4319	-3.5514	-6.6347	-6.6798	-10.442	-8.5486	-2.771	-0.73333	-0.23639	-5.4035	-9.7518	-6.9519	-3.3244	-8.9116	-2.9185	-7.0406	-1.341	-2.1488	-2.4116	-6.3833	-7.8486	-6.1276	-7.835	-3.3825	-5.8146	-4.4118	-7.8445	-4.8886	-8.5856	-5.2414	-7.3808	-7.6317	-1.9747
-1.2891	6.4483	1.919	0.79224	1.4711	0.91624	2.1312	2.8765	0.03154	3.0866	-3.5071	0.86644	1.3177	2.6899	-2.7309	2.4368	4.2891	1.2062	0.84776	7.0892	2.3054	-2.4389	-1.8684	-0.45503	3.7352	4.2535	1.5907	4.0948	-3.461	-1.5164	1.8575	-0.97945	-0.61297	1.2133	1.027	-2.7424	2.7164	0.089818	1.492	3.6681	-2.905	2.0272	1.4791	1.2295	5.5615	6.1435	7.3784	3.2949	1.1781	-3.5216
10.143	5.1374	3.0462	5.2631	13.137	6.036	6.9035	7.3587	7.1389	5.6545	3.5842	6.9261	2.6655	5.2018	5.6105	3.3105	8.5414	8.1258	8.9105	7.8647	5.0267	5.35	5.4884	11.784	8.9503	7.5473	7.7149	4.4033	6.317	7.5743	6.713	7.1533	7.4482	5.9946	6.0891	6.9009	9.7183	8.548	5.3716	5.1658	4.2215	8.0347	4.5649	7.4346	12.604	6.6394	7.917	7.5551	8.2441	6.3603
-12.582	-11.349	-11.867	-16.522	-15.097	-14.231	-11.903	-15.029	-17.012	-9.3715	-14.903	-13.235	-8.1693	-15.227	-14.366	-12.969	-15.213	-11.155	-10.857	-15.448	-12.039	-13.716	-12.966	-17.489	-12.354	-14.84	-8.3931	-18.217	-13.959	-12.706	-13.592	-10.179	-11.905	-14.052	-15.859	-9.6108	-14.803	-13.411	-10.72	-13.47	-14.864	-14.193	-12.873	-8.9369	-7.9356	-14.713	-8.5709	-12.137	-15.178	-10.923
13.279	8.8059	11.814	13.131	11.043	9.317	9.9968	10.993	9.9744	7.1862	11.241	4.2749	5.8759	10.21	11.273	11.02	8.4113	8.7615	7.6667	11.825	7.6757	9.864	8.5776	10.544	10.749	12.075	7.984	7.1345	16.478	9.8917	15.188	6.4322	9.8115	8.4797	7.9046	9.5708	11.701	12.236	11.129	11.657	10.243	8.332	8.8547	9.9763	10.434	13.314	4.4564	9.9385	15.228	13.997
2.0747	-2.0397	-0.39251	-0.56809	-4.2715	-1.0685	-3.9574	1.1472	0.44649	2.2097	-5.0014	-1.8676	-2.3622	2.1835	-0.84126	-1.7758	3.4941	-1.5767	-0.045284	-3.9483	-1.4437	-1.2424	-0.60006	0.41215	-2.132	-5.6591	-1.2402	-0.22656	-2.4937	-0.86196	-2.3973	-4.6442	-1.5492	-3.4199	-0.72162	2.9071	-2.0251	-2.3844	5.07	3.3191	-4.5246	-1.0473	-4.5826	-3.2571	-0.76654	-0.61998	0.087274	-0.70986	1.9883	0.47263
-14.566	-14.337	-17.621	-12.385	-16.389	-14.556	-12.309	-18.752	-14.421	-16.625	-13.848	-18.634	-16.192	-14.877	-17.765	-11.765	-14.384	-15.587	-12.11	-14.958	-13.909	-13.752	-17.101	-17.562	-17.338	-18.936	-13.856	-19.587	-14.873	-16.798	-11.394	-11.321	-8.8591	-16.351	-12.661	-17.396	-11.225	-13.925	-12.364	-17.815	-13.333	-19.554	-18.862	-17.01	-11.623	-11.026	-13.669	-19.485	-12.316	-17.551
-3.9436	-6.4058	-0.58913	2.9435	-0.39587	-2.8416	-2.3386	-0.012325	-4.8788	-1.8079	-3.3547	-6.4683	2.9943	-2.8763	-5.454	-7.4141	0.93279	0.48163	-0.54059	-3.1067	-0.81847	-7.4814	-1.7612	-5.1524	-7.2612	-1.5456	-3.6135	-2.4216	-1.4948	-3.5965	-4.0212	-6.3551	-1.9502	-3.8094	-0.15852	-3.7464	-8.1927	-0.14814	-0.9472	-1.7313	0.15793	-7.4537	-0.82893	0.22159	-6.5184	0.99981	-1.6857	-5.9633	-6.0297	-2.1732
1.9923	2.3562	0.40247	2.115	-1.9325	0.85785	-3.5186	-0.85691	-0.048689	-3.3206	-0.70679	0.35714	7.553	-4.7544	-2.4486	-0.94472	-1.3329	-0.29944	1.8237	-4.6053	-3.2653	1.4512	-3.208	-2.4028	-1.0497	-1.3747	-1.1703	-3.0372	-1.0322	-2.6092	-1.7035	-4.6127	1.0643	-1.2378	-0.60001	-3.8303	2.7902	-0.89084	-3.535	-1.9357	-0.21817	-0.72941	-2.3815	-4.7954	-2.8162	-3.4079	-2.4332	-4.5312	-1.1734	1.9189
-6.0605	-6.764	-9.8573	-5.1717	-0.97285	-4.1905	-6.2416	-5.6518	-6.896	-7.5168	-3.3672	-7.7889	-9.9383	-1.0843	-4.4272	-1.7684	-6.6841	-4.2132	-5.9728	-5.596	-3.4009	-3.7193	-3.661	-6.5245	-5.2432	-4.4692	-2.7494	-8.637	-8.2995	-6.0019	-5.4236	-5.5153	-6.8015	-2.1693	-3.5588	-4.77	-4.7129	-5.8456	-9.3996	-8.2602	-11.617	-5.205	-2.7223	-0.75046	-10.528	-5.021	-5.2419	-6.4631	-6.0382	-7.7927
-7.1262	-6.3181	-0.91539	-9.2924	-3.0403	-7.8946	-5.7364	-3.2091	-5.9998	-6.6743	-5.1291	-6.8217	-6.3781	-7.6523	-9.5457	-3.9634	-7.3934	-7.0757	-7.6027	-6.3859	-5.7615	-1.2539	-5.1419	-7.8025	-7.0012	-5.838	-10.409	-8.134	-4.8224	1.2493	0.50194	-8.6955	-1.1054	-8.0937	-6.443	-6.5444	-3.9185	-9.0682	-6.1835	-4.5908	-7.3275	-7.0161	-10.418	-4.5082	-5.5836	-8.566	-7.8007	-5.7316	-5.9936	-8.1239
-17.256	-11.193	-14.435	-16.673	-14.593	-15.524	-12.774	-16.097	-14.737	-15.2	-15.261	-12.272	-11.933	-10.52	-12.684	-13.103	-15.347	-18.145	-10.836	-14.598	-9.6454	-13.445	-17.01	-13.144	-15.857	-17.276	-13.938	-16.418	-15.857	-12.017	-17.096	-11.549	-13.218	-14.006	-11.856	-7.4524	-13.187	-18.358	-11.793	-18.918	-13.284	-14.918	-13.286	-16.764	-13.403	-13.857	-15.622	-14.08	-12.424	-13.419
-13.752	-11.903	-11.096	-7.788	-5.7347	-6.4257	-7.1515	-8.5166	-8.1087	-9.3325	-13.485	-11.669	-7.5773	-4.2524	-11.611	-11.365	-8.2811	-10.96	-10.783	-9.2443	-5.2407	-5.2395	-7.3546	-8.9147	-8.3964	-6.9859	-10.167	-11.835	-11.627	-4.4258	-9.6824	-8.3932	-7.9229	-12.319	-7.1603	-8.3782	-7.3649	-8.4948	-10.115	-9.9934	-9.0472	-12.832	-11.458	-7.1442	-7.1976	-11.699	-4.2315	-9.0547	-8.1361	-14.213
1.3592	-0.90154	-1.2879	-1.4838	-5.3152	1.944	-7.186	-0.34819	-3.4698	-3.3607	-6.1274	-0.11926	0.024798	-0.96906	-0.88888	-1.1022	-5.3797	-3.4459	-3.6056	-0.65192	-2.3968	-1.6223	-2.7141	-1.7427	-5.7189	-1.8544	-2.3172	-0.1889	-1.9724	-9.416	-0.82759	0.70209	-4.4663	-1.9799	1.6818	-3.5063	-1.4827	1.12	-2.5085	-6.0783	0.084521	-2.021	-3.7443	-2.2478	-1.3188	-1.4217	-4.2324	1.4836	-1.1326	-7.0377
7.1121	6.5377	10.749	6.0651	12.804	5.7765	3.4236	3.0031	5.9386	6.5851	5.9846	5.9845	9.3467	7.3686	6.5063	9.4556	9.1545	6.6081	5.4783	7.9261	10.076	6.5962	5.0647	4.6991	7.5787	2.5299	10.636	6.1776	11.168	5.9243	8.9251	9.0648	10.675	4.7118	3.6912	4.8017	5.9014	6.4968	4.7508	3.0589	10.015	8.4938	5.46	6.8807	7.8821	1.058	4.5524	7.8238	7.4425	2.8856
-9.675	-15.293	-12.865	-10.848	-13.841	-14.663	-14.101	-14.461	-7.8607	-15.35	-17.333	-14.398	-15.364	-15.616	-13.348	-15.342	-13.472	-12.671	-13.146	-13.196	-13.821	-13.181	-13.831	-13.653	-8.3279	-14.592	-15.301	-11.079	-9.6701	-15.58	-13.086	-10.568	-15.275	-14.148	-9.5365	-16.351	-14.972	-14.26	-14.988	-13.798	-15.086	-13.414	-10.377	-13.331	-11.994	-12.829	-12.493	-12.032	-13.545	-20.104
-22.247	-19.872	-21.617	-23.674	-22.418	-28.675	-25.026	-18.506	-19.241	-21.045	-21.557	-20.971	-21.939	-20.053	-18.423	-24.967	-21.683	-25.851	-20.291	-22.508	-20.012	-22.134	-23.337	-18.694	-23.093	-21.669	-27.079	-20.657	-21.983	-22.818	-23.433	-22.669	-19.226	-20.459	-18.984	-21.299	-22.005	-21.609	-24.453	-19.995	-23.884	-20.322	-23.168	-18.658	-23.141	-20.055	-20.846	-19.102	-20.551	-21.807
-15.191	-14.561	-16.458	-15.079	-15.351	-14.156	-19.869	-13.142	-17.173	-16.186	-12.205	-14.801	-14.79	-19.055	-14.833	-15.697	-15.211	-10.387	-18.276	-13.04	-12.824	-14.787	-19.077	-13.375	-15.17	-16.069	-12.314	-19.363	-13.728	-11.688	-14.829	-18.483	-10.601	-15.428	-14.2	-14.219	-14.632	-14.009	-16.772	-16.427	-14.38	-15.841	-14.525	-16.74	-11.754	-10.032	-11.81	-12.135	-11.73	-11.327
-3.3757	-3.0907	-3.8961	-4.9799	-5.2865	-8.4652	-5.1902	-7.0196	-5.4983	-4.1823	-8.4298	-4.0023	-5.4601	-5.4388	-2.8879	-6.6674	-4.3904	-3.0353	-9.6783	-5.3193	-9.5477	-3.9716	-5.8144	-3.3139	-6.8004	-2.8281	-7.5068	-6.3965	-2.9181	-3.2167	-3.4643	-2.6436	-6.2035	-7.1465	-4.7672	-1.6966	-6.6121	-6.6762	-5.5186	-5.6035	-1.9166	-2.8774	-6.2493	-3.3894	-4.1712	-6.9702	1.2913	-2.8168	-6.9395	-6.6399
4.2038	4.3337	5.6512	0.4453	-1.4049	4.7388	1.5293	0.044712	4.5081	1.983	-0.48298	2.0378	1.2275	0.88558	6.8316	2.2533	0.85838	-1.7698	-3.1501	1.5094	2.9658	8.0984	3.7812	3.5764	4.2643	4.2161	3.6319	7.1643	3.5813	2.6074	-0.12033	-2.4723	1.445	0.30122	-2.9235	6.06	5.0137	3.0542	5.2465	1.6832	1.6217	2.2492	4.4205	2.5494	1.7604	5.5311	-0.79399	-2.2477	3.7689	3.7313
-7.8799	-5.2741	-5.4675	-5.5647	-2.0171	-2.4848	-1.8014	-4.7545	-8.6608	-2.2008	2.3713	-3.1727	-5.0561	-3.6327	-5.4879	-1.0281	-4.7308	-6.5395	-3.5129	-4.6529	-1.5679	-2.3459	-5.1176	-4.3794	-3.5575	1.9965	-4.0564	-6.1597	-4.8835	-4.2426	-3.3331	-2.7389	-2.6704	-13.052	-4.9375	-8.7771	-6.3722	-3.6843	-8.3088	-5.8091	-3.1021	-6.1377	-2.0443	-5.3823	-7.7959	-7.001	-7.0046	-3.941	-0.55081	-6.7521
-5.0342	-10.899	-2.204	-2.9913	-3.7866	-5.5439	-8.3323	-5.1471	-4.9529	-3.1891	1.2147	-4.3563	-2.1759	-3.928	-4.9475	-2.1361	-4.1482	-4.798	-6.1024	-5.3129	-8.4879	-2.5359	-9.3197	-2.9969	-4.4212	-3.7061	-4.8334	-7.9785	-5.3318	1.2389	-3.6332	-5.0426	-4.2787	-2.4132	-2.3026	-6.3251	-6.4056	-1.9635	-2.5598	-6.5718	-4.1375	-3.1444	-2.4891	-5.504	-3.5009	-3.6299	-0.44842	-3.3614	-7.6601	-4.5607
0.13176	0.39269	-1.2085	4.8684	1.6992	1.4263	2.3981	0.12218	1.3611	-2.7801	-2.1524	0.61522	3.0772	3.4847	-1.3351	1.6698	0.84659	3.1282	5.2074	1.7722	2.3295	0.98876	1.7362	3.0079	-1.9691	2.1847	0.85957	-2.2147	2.7489	-0.58857	5.465	0.075146	2.0867	-2.3751	4.1934	0.88388	2.6257	-3.6919	5.1708	2.5379	-0.32927	-0.48489	-2.5472	2.3279	-4.9248	0.16872	-1.5278	-0.027215	1.2949	0.31088
-0.87001	2.629	-1.1144	3.1479	2.8047	-2.9137	1.9511	-1.4894	-0.98033	2.1071	3.8683	3.6387	-2.6417	1.7185	1.233	2.2001	-1.9857	0.010708	1.4076	-0.86406	-4.1895	-5.8891	-2.6609	1.2784	0.81607	-0.1108	0.58572	3.1663	3.6638	-1.5269	-3.6114	2.7418	1.7894	1.9271	1.0698	-1.1921	4.2441	-0.98984	-0.4606	-1.7456	0.55748	0.53897	0.57556	-0.039416	-2.6784	-2.4951	0.14253	2.938	3.76	-0.24832
7.5942	3.7224	4.9147	3.232	6.669	5.5761	1.519	5.8916	7.8519	8.2495	3.1665	6.0912	5.1216	6.7567	6.8205	3.0619	3.3089	6.7467	1.7617	6.4144	9.264	2.0192	5.9835	0.078396	7.9934	1.8783	4.2939	2.2113	3.3877	8.0637	6.407	4.072	4.826	6.0834	3.3323	1.3699	0.99238	5.5997	3.6323	7.0931	3.3757	4.9193	4.1451	6.7728	3.666	0.72261	6.9046	4.0806	-0.060289	7.3422
-9.2556	-10.615	-10.715	-10.629	-10.37	-6.716	-15.471	-5.3129	-5.396	-6.7097	-6.826	-11.407	-10.325	-7.2942	-9.1779	-9.5557	-7.5505	-8.9897	-8.7799	-4.3523	-5.15	-9.4649	-7.3881	-6.6351	-6.8842	-10.045	-12.146	-10.544	-5.0195	-8.7458	-8.8795	-3.9071	-4.7933	-7.38	-8.9758	-14.558	-7.4952	-8.0906	-8.3819	-7.3974	-9.3668	-10.394	-9.152	-6.5528	-9.753	-6.9043	-9.4269	-7.9867	-6.9894	-9.4942
8.685	6.4071	5.8697	5.8106	3.6251	8.7877	4.1106	8.0205	9.7701	10.218	8.6016	8.0253	7.0854	7.8872	6.7206	4.7772	6.1917	5.5293	4.6707	7.739	3.8261	7.5402	6.0539	10.277	7.6893	4.2507	4.172	4.1905	8.2719	3.8575	7.0169	8.6519	10.557	7.8855	4.0712	3.7355	6.8296	5.9432	10.071	6.2819	10.242	5.8811	4.1134	4.0611	9.5758	8.2964	6.6731	8.3064	8.7202	3.3401
-13.535	-15.229	-14.737	-13.099	-13.424	-8.4124	-12.123	-11.185	-12.315	-16.943	-13.889	-16.176	-8.8737	-16.298	-15.108	-9.6126	-13.625	-12.595	-15.164	-13.509	-17.554	-11.211	-12.977	-17.646	-11.334	-14.342	-15.743	-16.614	-16.841	-7.7859	-14.552	-12.519	-12.892	-12.861	-15.362	-17.225	-8.7442	-14.25	-14.437	-15.036	-14.266	-14.729	-8.6269	-12.892	-15.945	-14.699	-15.827	-9.7489	-12.952	-15.047
-2.1008	-0.69046	-3.1667	-7.9496	-4.1508	-4.0506	-2.5334	-7.1543	-2.7394	-4.7933	-3.3861	-2.997	-0.0992	-5.0996	-2.0908	0.037375	-5.6099	-2.8633	-9.6574	-5.6132	-2.2247	-4.4997	-6.6352	-2.911	-0.804	-6.2441	-4.8351	-1.4102	-1.5422	-4.0613	-3.6183	-0.31819	-3.5085	1.4892	-4.6629	-2.2625	-6.0225	-1.7466	-4.7945	-1.8385	-0.79898	-3.1465	-6.873	-1.2483	-4.7101	-7.5016	-6.0734	-1.655	-3.4061	-10.402
-0.74761	-1.7286	3.5014	0.4799	-1.3909	-5.2036	-4.6767	-2.396	-3.8958	-4.8051	1.7276	-3.3991	-1.6199	-0.13925	-1.632	0.25912	-0.28888	-2.9899	-2.4383	1.1428	-4.6306	-3.7069	-1.5408	-0.51303	-0.37487	-5.4203	0.31582	-0.098891	-0.12073	-5.6979	0.57608	-2.5322	0.80854	-1.8214	2.1071	-4.9915	0.52395	-0.80123	-3.3099	-2.4023	-4.4514	-3.5343	-1.8457	-5.6805	-3.8964	1.3689	0.5772	0.76558	-2.6423	-2.655
-7.6247	-6.7366	-2.3749	-7.8572	-5.2402	-5.6222	-1.3436	-5.7658	-2.8815	-5.1383	-11.494	-4.3107	-2.3974	-7.14	-1.7831	-6.0068	-1.2755	-3.603	-0.21807	0.52494	-4.9982	-5.9774	-9.2875	-3.6646	-9.4307	-3.2776	-9.8464	-0.61805	-1.2902	-3.0867	-5.7382	-5.7053	-1.1718	-6.1715	-4.6103	-5.0027	-3.9242	-4.1065	-2.8386	-5.9424	-4.6202	-3.0189	-3.9167	-2.4132	-8.0408	-9.292	-1.3046	-1.5913	-4.838	1.4076
-2.2681	-0.51391	-3.7142	-1.5431	-1.6814	-5.0901	-1.255	-2.414	-3.3582	-2.5085	-5.182	-0.31608	-0.40773	-5.5278	-0.7194	-2.7676	-0.76841	2.2426	-6.1382	1.6436	-0.29334	-2.8048	3.3875	-1.4458	-4.4305	-2.5822	-5.6727	-4.4468	-0.53224	-5.406	-6.4703	-4.0783	-6.3399	-1.9497	-0.55728	1.4297	-1.3012	-4.3041	-3.3288	-2.2245	1.6838	-3.7978	-3.8775	1.2062	-3.254	-0.74716	1.2165	1.0109	-4.3046	-3.8941
-1.8819	-1.8494	2.5021	-0.83292	-0.40691	1.164	-1.0397	3.4474	1.4413	-1.6729	-2.4838	-3.4155	-3.8074	-5.6961	0.70383	-0.077114	-0.57021	2.8789	-0.76169	-6.0685	0.42766	-0.13078	-0.42226	-3.1971	-1.2978	-0.40788	-2.8853	-1.9363	1.0552	-2.4195	-10.51	-2.7861	1.7253	-2.1276	3.4933	0.86467	-4.2352	2.08	-4.9728	2.997	-1.9396	-3.2781	-2.7364	-2.9623	-2.8772	-1.1316	-0.20244	-1.455	-2.3157	-0.74635
-14.567	-9.861	-6.2772	-6.6861	-10.561	-8.73	-10.648	-14.766	-9.514	-10.6	-10.457	-10.85	-9.4752	-11.609	-5.4427	-7.9925	-11.629	-14.906	-10.489	-6.9393	-12.658	-9.4915	-9.8859	-2.3485	-6.5278	-9.8984	-9.2294	-10.836	-7.5526	-6.8411	-8.3713	-6.5637	-9.8884	-9.7824	-7.0979	-8.8817	-10.441	-10.554	-10.897	-2.657	-8.1639	-8.0956	-11.504	-11.673	-9.6996	-10.395	-10.426	-4.7412	-13.163	-10.398
1.5851	5.5988	-0.019509	3.566	6.6428	1.3753	-0.12697	3.8546	-0.43212	5.1079	6.0938	2.3287	1.9119	5.1252	3.7813	0.89113	4.5714	2.365	3.6261	2.07	-1.1658	0.031733	3.9029	0.16241	-0.42558	2.9996	-1.9388	4.412	-1.9217	1.6543	1.4205	0.6996	2.4464	2.2165	1.3557	-1.0086	2.0324	4.0495	4.6216	0.35434	1.0746	-3.0293	0.90928	2.0051	2.0584	1.0568	0.97211	2.0847	-2.8199	-0.052739
-5.7261	-6.3271	-6.629	-5.0068	-6.8691	-7.0156	-5.2003	-5.4961	-5.7948	-6.9979	-5.512	-3.0555	-7.7762	-6.038	-4.1458	-7.6307	-8.648	-5.78	-7.3924	-4.0133	-6.1451	-4.6699	-7.7898	-10.898	-7.1414	-6.7334	-4.1558	-3.139	-12.622	-7.7234	-2.5036	-5.6968	-4.136	-8.5776	-3.7111	-7.8614	-6.954	-8.2173	-5.6948	-5.6873	-2.6588	-6.7459	-14.897	-5.9334	-3.2432	-8.0107	-8.4601	-7.1695	-6.3968	-8.2208
0.48815	-7.8876	-7.3858	-6.1684	-3.2972	-2.2224	-7.1658	-6.0452	-8.4393	-7.12	0.48439	-6.2408	-6.9823	-4.5438	-1.644	-9.3005	-12.087	-3.0104	0.96447	-7.5277	-4.592	-5.9438	-8.0482	-1.3025	-5.6375	-6.2693	-0.055161	-1.8349	-8.7518	-3.9578	-5.6359	-6.3871	-1.998	-6.8845	-6.9476	-3.9454	-5.3787	-7.6381	-3.9082	-6.2019	-6.4447	-9.3669	-2.3727	-5.4563	-5.8312	-4.9496	-5.1035	-2.9891	-3.5892	-4.7113
-4.951	0.033841	0.18326	1.7077	-2.0514	-2.4942	2.2429	-3.4909	2.3996	0.81991	-1.3362	1.0843	-0.97563	0.21709	-1.8021	-4.4377	0.12668	-0.21491	-4.3244	1.2015	-3.5833	3.5054	0.60027	-2.5806	-3.2875	3.3204	-1.5087	-0.83149	-2.5426	0.64053	-1.2156	-1.6623	-1.4056	-0.27372	3.9451	-0.70584	-1.6261	-2.7285	-3.9086	0.34231	-2.6543	0.40133	-4.5635	0.75127	-0.28793	1.8338	-1.2958	0.41805	0.82448	-0.53881
-5.5287	-1.1784	1.7277	-1.5118	4.4415	-2.1189	2.3399	-4.9879	2.8425	-0.60705	-5.9107	-3.017	-3.5168	-0.93308	3.1877	-2.0655	0.82009	-4.2829	-3.9415	-0.6554	-2.6271	-0.15773	1.2254	-4.3641	-1.6456	-4.1932	3.2627	-4.1681	2.0561	-3.8956	-0.24451	-3.8869	0.96425	1.9101	-6.4481	1.9674	-2.2451	-0.0037791	-3.2863	-3.1452	1.019	2.7387	-1.5898	-0.67235	-5.3416	-1.7883	-5.3342	1.6787	-0.32398	-1.7345
0.68665	1.1817	-3.4519	1.01	0.40943	-2.1074	-4.867	-3.3347	-1.9639	1.3126	3.1031	-0.248	2.1998	-1.1388	4.564	1.5402	-5.5407	-4.0703	0.75219	3.3849	-6.1225	-2.0062	-5.5575	-0.95412	1.4097	0.16774	-0.73554	-4.34	3.0405	-1.0605	-0.59133	0.91671	-0.12016	-0.58958	1.1832	-0.50821	1.4647	-1.5981	-2.8628	1.9614	-3.2361	1.5744	-2.9308	-1.3888	-0.87971	1.4313	1.1589	0.95521	-0.29232	-1.2776
0.52743	3.1994	0.60905	1.3768	-0.42249	1.3378	-1.6821	1.1028	-0.46529	2.7084	2.9012	-0.43605	-1.3759	2.3125	1.103	3.1637	-2.9658	0.3577	2.1231	2.8308	-0.34373	-2.0908	-4.9867	-1.7954	0.38484	-1.5351	-0.74654	1.3653	4.0926	-2.6036	0.92179	4.243	-2.0141	-2.1337	-3.6483	1.3356	-1.9014	-0.94558	3.7652	-6.139	1.2008	-1.8083	-0.98049	0.49959	-1.7312	-2.0992	1.7551	0.51152	-2.5099	0.9782
-18.753	-11.921	-10.466	-13.905	-15.264	-11.042	-18.339	-11.888	-14.897	-12.81	-9.2791	-14.037	-16.305	-9.7168	-15.835	-16.394	-15.93	-16.426	-11.737	-15.152	-16.307	-15.246	-13.524	-9.8964	-12.032	-12.868	-14.264	-15.177	-17.373	-11.817	-12.766	-12.85	-12.083	-12.905	-15.194	-10.954	-14.458	-12.323	-14.578	-12.827	-11.231	-14.978	-12.715	-14.925	-7.5863	-14.363	-6.1382	-13.998	-11.625	-18.717
-5.9896	-4.0315	-3.3735	-6.1067	-0.7616	-4.3132	1.8213	-3.8269	-5.1852	-8.8657	-7.2921	-5.6049	-3.8098	-2.0019	-7.0792	-3.1547	-2.0976	-3.0569	-4.8277	-4.9906	-2.5319	-3.4049	-1.9523	-4.41	-4.3364	-2.697	-3.2773	-6.2857	-8.2679	-7.8876	-5.4087	-3.1618	-2.5076	-1.5276	-7.3404	-5.9408	-5.1016	-2.0743	-2.8258	-2.1183	-7.0705	-2.3729	-8.1467	-5.2268	-2.8165	-5.4788	-3.3303	-6.3692	-4.9542	-3.5685
-4.1806	-1.0009	-1.8403	-3.5864	-0.0045527	-3.626	-3.755	-7.5538	-3.0041	-2.0367	-1.8615	-0.63214	-3.4338	-6.6051	-0.80319	-4.4584	5.547	-0.20186	-1.1781	-5.1397	-7.0149	3.5545	-2.1352	0.054028	-5.4712	-3.8541	-2.3752	-3.8956	-6.3964	0.57579	-2.5686	-5.1323	-3.5524	-2.1674	2.5511	-3.4792	-1.1889	-4.3746	-4.2119	-3.3271	-5.5788	-1.3815	0.6235	-1.0584	-2.2006	-1.6357	-1.5491	-3.762	-0.44593	-1.083
1.032	3.8913	-1.031	6.9944	3.61	3.7665	-0.64743	0.21671	2.683	2.2439	-0.3465	0.21821	4.2045	3.5159	-2.6714	0.24977	1.8932	4.0856	3.3885	0.235	-1.7271	-1.332	1.6741	2.946	1.3393	0.13102	4.3781	4.2418	4.9077	3.3559	2.3681	3.0524	5.6864	4.4162	-2.0877	0.6993	4.9199	-0.0089616	-0.60042	3.3439	0.72958	0.45525	2.8801	-4.6621	-1.9247	0.33721	0.52553	-2.8056	4.9619	0.57139
-2.1101	3.3066	1.0848	-0.51644	-0.14478	2.3799	1.4933	0.3084	3.5118	0.55037	4.1727	6.1388	-1.9646	-1.0352	0.45727	2.8851	0.93721	4.8017	1.8813	-0.37425	4.9399	-1.3474	-0.80958	2.3653	-0.67372	-1.4764	4.3049	-0.31407	2.5871	6.3639	-2.9326	2.4902	-0.049791	6.6077	1.8285	-1.1424	-0.21492	4.0757	-0.32997	3.889	0.10258	7.9435	1.5157	0.35903	-3.6032	6.6322	3.4362	0.37447	1.2893	-0.96217
-8.1282	-10.633	-8.4981	-11.701	-11.864	-8.7996	-9.3308	-12.877	-9.276	-10.768	-10.052	-5.1665	-9.3722	-10.065	-12.583	-14.411	-11.423	-12.047	-9.3153	-9.0099	-12.952	-14.634	-11.523	-9.5785	-15.08	-13.659	-11.155	-6.9274	-10.498	-9.3525	-10.815	-13.751	-8.6418	-8.7213	-9.1989	-12.361	-7.335	-10.798	-10.701	-12.819	-13.306	-14.528	-12.27	-10.251	-9.0407	-17.32	-7.4977	-11.249	-12.809	-8.4504
-8.467	-10.211	-10.68	-6.3826	-10.339	-14.952	-11.519	-10.192	-11.348	-10.136	-8.9467	-10.323	-8.888	-6.5676	-8.7835	-11.939	-6.7986	-11.026	-6.3414	-7.806	-10.379	-11.583	-10.22	-5.8459	-8.482	-10.198	-6.8778	-8.7404	-12.011	-8.0197	-11.288	-8.0353	-5.9831	-6.6263	-11.601	-5.0296	-9.7429	-7.5545	-7.8614	-11.66	-9.546	-11.311	-11.182	-7.5371	-7.4661	-8.4744	-6.3153	-9.876	-11.225	-9.8445
7.348	4.7864	3.5872	1.9639	7.9235	6.7715	7.2451	0.68337	0.15391	4.3326	0.074392	0.78378	3.0999	7.4913	4.3838	-0.65902	3.4909	4.5506	-0.050774	1.9539	3.9866	0.091653	-0.0032828	-0.13742	3.4577	5.1311	2.088	2.0483	7.4217	2.2267	2.2433	0.83679	5.0418	-0.88709	3.0371	2.4039	3.4573	3.2964	6.4755	1.318	7.004	1.7538	4.7153	1.5394	2.0265	5.0373	-0.6944	1.7189	2.246	0.28193
-2.5054	-0.34146	-2.4859	-3.0356	-1.8664	0.69355	-3.9819	-1.547	-7.9039	-4.7924	-3.9969	-4.1247	-4.6543	-5.0033	-2.0912	-2.1521	-3.4911	-2.1751	-0.84314	-5.0029	-4.0561	-3.1872	-6.098	-5.194	-3.7629	-2.9113	-1.7351	-5.4549	-2.4666	-4.7047	-6.1421	-3.9491	-2.5352	-0.56832	-9.4774	-1.3558	-5.3587	0.58804	-4.4362	-4.7272	-8.4898	-1.3086	-6.7069	-2.1897	-2.7723	-5.8788	-4.0876	-3.4254	-7.6401	-5.4297
-7.0165	-13.446	-9.41	-9.8409	-6.1742	-2.8167	-7.734	-10.11	-4.4298	-8.2846	-7.009	-12.854	-8.3087	-6.0201	-7.3804	-8.6153	-10.298	-2.0749	-6.5251	-4.6933	-3.4961	-7.1172	-8.2397	-4.4183	-5.6212	-8.7226	-6.6958	-10.743	-11.336	-3.4582	-7.1059	-9.3216	-7.7905	-10.443	-11.824	-7.477	-3.6702	-4.3361	-7.6604	-11.039	-8.2099	-9.7396	-3.3805	-6.8905	-5.3505	-6.803	-5.6475	-11.119	-11.198	-5.383
0.10537	-3.6524	-0.42401	-0.74178	-1.865	-0.40048	1.6628	3.6666	6.1418	-1.2859	0.55985	2.387	1.445	3.6623	-2.5888	-1.5599	7.56	0.049221	-1.5999	-0.79618	-4.2066	-1.5288	-1.935	-1.5192	4.2331	-1.0713	3.4115	0.15317	0.2279	5.2681	0.71656	2.4227	2.6514	-1.4181	3.4033	-1.4932	-1.6276	3.2303	2.4073	-2.3438	4.7163	1.8697	-0.92698	4.1393	2.8673	-2.546	4.5761	-1.2773	-1.1809	-5.98
-3.7098	-7.866	-6.9189	-5.6648	-6.0538	-5.7497	-4.5784	-5.7423	-6.0345	-6.0636	-2.5287	-8.6165	-8.2594	-6.7452	-4.5103	-5.9065	-4.097	-5.008	-11.115	-7.3699	-5.8608	-4.8	-6.4884	-2.1026	-4.9917	-0.85698	-12.863	-6.9282	-6.722	-2.1275	-5.5473	-2.2595	-6.4533	0.16078	-2.4167	-8.4046	-6.8736	-5.364	-6.1428	-5.797	-4.5927	-3.7861	-8.1671	-3.3422	-4.3924	-7.8382	-7.6078	1.4329	-4.9423	-4.7531
-3.0157	-1.8247	1.4581	-0.75908	1.9294	-3.395	-6.8662	0.079855	-2.9885	-0.60771	-3.6719	-0.60021	2.3901	0.11297	-0.054691	-1.5601	-0.78482	2.9007	-4.2328	3.5745	-3.1928	-5.1648	-3.5506	-5.3314	-3.2933	1.8932	-1.2051	-1.6924	3.7725	-5.4774	-2.5138	-1.5633	-2.6869	-1.9348	-3.3398	0.82813	-2.2373	-1.6505	-0.43369	-6.3137	-3.3043	-1.0699	-3.3701	-3.63	-3.6552	1.0647	5.735	1.1185	-0.32394	-2.7846
-1.3378	-1.0863	-5.0383	1.0517	-2.7225	0.27088	-1.0672	-0.29084	1.0064	0.37907	-1.2194	-0.69125	-3.6069	0.53499	-1.9257	-3.4629	-2.5622	-3.9079	-4.8132	1.9618	-1.2775	-2.3069	-1.3163	-5.2824	0.095727	-1.606	-0.31836	2.3348	-1.9529	-2.8346	-2.7305	-2.6825	-1.5434	-1.4439	1.0564	-3.927	-1.1769	-5.7613	-2.584	2.6675	1.3956	-1.69	-2.5216	0.03495	0.093245	-2.0747	-3.0032	-0.14816	-4.3188	1.3292
-5.3223	-1.7883	0.33591	4.5062	2.7059	-3.1705	2.6346	-1.064	-2.6962	0.29475	-1.4798	-4.8627	-4.5374	-0.95118	-1.7353	-0.75967	-4.0162	2.1002	-2.3672	-1.9023	-2.4681	1.6679	-1.066	-0.48068	-2.1931	-1.3037	-2.1845	3.5724	-5.721	-3.0984	-2.2675	-1.9864	-4.033	1.5191	-1.0163	-3.5388	0.27469	-2.6462	1.5518	1.5936	0.15804	-3.7363	-0.93882	-4.2526	-5.3897	1.0989	3.2643	-1.9392	-2.7641	-2.5885
2.7535	-1.9356	0.17964	-1.8184	-0.69411	0.21306	0.87383	3.4899	3.13	-0.053776	1.8289	2.214	0.53678	2.5832	5.2965	1.7624	1.8598	2.2633	-1.3887	-1.3979	0.12229	9.3137	-3.711	4.7831	-0.72917	5.2278	3.196	0.2103	1.0148	0.74286	3.0474	-1.7027	0.41166	0.48443	2.4803	2.6353	-3.1046	2.5484	1.2994	1.543	0.54226	2.4012	0.38455	3.2744	-0.14403	2.6639	0.044936	-0.7517	0.61787	2.3683
-2.7381	-6.8535	-5.1614	-0.15286	-4.7993	-0.78898	-1.648	1.898	0.095789	-3.1152	0.95624	-3.2687	-3.4486	-1.0403	0.97977	-3.6035	-2.3464	-2.6246	1.9306	0.39053	-1.5908	-2.1087	-2.514	-0.68068	-2.2841	-4.5739	-2.3892	-3.3189	0.22257	-2.7292	-4.2393	-0.5409	-3.2688	-6.1214	-2.524	0.22674	-0.40497	-1.772	-1.5032	0.53973	-2.949	-2.2053	1.8935	0.86261	-2.5573	-5.566	-5.1773	-2.8021	-1.3137	-0.46892
-6.0642	-3.6232	3.6258	-4.6433	-1.3136	-3.1222	-5.8554	-3.3911	-0.021338	-0.76681	-4.6412	-0.98917	-0.37161	-0.84827	-3.9221	0.22838	0.42235	0.13236	1.1547	-0.44943	-0.32487	3.7245	-2.6281	-2.4633	2.2755	0.26419	2.3585	-0.33148	-1.6684	3.0164	-0.40161	0.96141	3.3156	-1.8392	-1.4198	0.37862	3.1615	1.7953	-0.17358	-6.2546	0.93366	-1.6139	-0.28072	-1.2774	5.5096	0.11077	-3.2484	5.4438	-0.63742	3.6954
-2.3453	-4.9778	-9.0653	-7.3545	2.6185	-4.3034	-4.9552	-0.71845	-0.079492	-3.1124	-0.93963	-1.7252	-10.093	-6.88	-3.2552	-2.197	-6.6172	-1.3316	-4.6555	-4.5344	-3.8526	-4.4833	-4.6517	-1.2413	-3.4749	-4.0613	-4.4443	-4.1471	-6.3227	-0.72343	-8.8131	-5.34	0.52915	2.1903	-4.098	-1.4915	0.75848	-2.1594	-3.2073	-1.2363	-6.8572	-3.2377	-7.5414	-6.5774	-6.5474	-1.9935	-5.2495	-3.4173	-1.3049	-6.4835
-12.56	-15.032	-15.107	-12.403	-15.656	-9.7129	-18.032	-16.163	-13.492	-16.015	-15.15	-13.119	-16.88	-9.8275	-14.939	-10.33	-12.629	-11.031	-12.54	-11.763	-6.5647	-12.91	-7.4831	-8.1348	-14.321	-14.838	-13.435	-15.099	-15.391	-13.36	-13.538	-14.942	-12.011	-17.03	-14.974	-16.28	-10.288	-12.407	-15.895	-12.403	-18.246	-13.289	-13.235	-17.194	-11.696	-12.494	-8.578	-15.87	-11.39	-9.4311
5.2506	8.174	12.601	6.3071	9.6147	6.8241	7.6174	6.3469	9.3607	8.4809	4.8114	3.5423	7.9334	6.3543	7.9421	7.2427	5.7053	3.4816	10.545	7.1171	10.248	8.888	5.4809	8.8086	9.0815	11.369	5.087	12.965	7.946	6.5341	8.9032	5.2294	7.621	11.723	7.9039	5.8335	6.148	10.055	10.042	6.2667	10.32	13.599	8.1253	1.2948	11.955	9.9189	8.7839	9.5189	8.9642	9.6527
-1.7242	-2.0678	1.1357	-0.42113	-1.1559	-3.0456	0.16245	4.5828	-1.9834	3.8117	-0.57809	-0.00069906	0.35532	-2.2074	3.3829	-2.4593	-0.31461	-2.0937	0.73562	-2.5198	-0.41383	1.2745	1.4978	1.5316	0.99572	-2.1644	7.3506	0.20435	-2.1971	0.90013	2.9887	0.75861	1.7066	0.54163	-1.7471	-1.9941	-4.5639	1.0875	1.7004	2.4987	-3.4752	2.1112	-1.3459	-0.33377	1.474	-0.46499	-3.8378	-4.1478	-2.5687	-3.5236
-8.9858	-6.8213	-7.9182	-5.0105	-6.1141	-4.9109	-12.695	-4.3123	-10.648	-3.1335	-10.771	-9.5179	-7.3568	-9.4747	-7.1165	-6.9715	-10.201	-1.0793	-7.8023	-7.4687	-10.198	-9.7752	-8.8468	-5.0584	-13.55	-10.214	-6.2642	-4.741	-5.3246	-4.4007	-14.434	-14.645	-9.7766	-7.6412	-16.061	-11.041	-5.4223	-9.3141	-13.889	-6.5429	-10.06	-10.221	-6.5992	-7.8277	-11.273	-9.549	-7.9949	-9.3971	-9.3806	-11.422
-3.7247	-3.9842	-1.5665	-1.4643	-5.2568	-7.1359	-6.8821	-11.91	-5.2987	-1.3124	-3.8436	-3.366	-3.7256	-5.2734	-2.284	-0.84771	-6.2372	-2.4101	-5.3962	-6.6821	-4.0217	-2.6947	-10.689	-5.5947	-7.9513	-6.1997	-10.514	-1.9642	-1.2566	-6.3351	-3.3592	-2.2511	-4.0605	-1.2883	-2.4133	-4.0507	-5.9957	-9.4313	-5.1983	-10.112	-2.0877	-2.0672	-6.3985	-9.4144	-5.8972	-6.1484	-5.4987	-9.1797	-7.9074	-8.5955
0.093167	-3.8059	-4.4894	-4.7274	1.9621	1.0097	-3.7504	-2.8795	-8.9766	-6.2333	-8.7559	-4.2542	-3.6612	-4.9763	-0.12412	-2.0698	-4.396	-3.6316	-0.36148	0.72662	-5.7289	0.64722	-4.0662	-7.7292	0.67816	0.11606	-5.0524	-4.2537	-2.4465	-6.4472	-1.4524	-0.36954	-3.1713	-0.97269	-5.9929	-1.9027	-2.0485	-4.772	-2.2053	-0.41729	-1.6103	-3.4496	-0.63523	-1.9437	-6.3555	-5.9143	-3.8123	-3.72	-1.681	0.19419
-5.1893	1.3053	2.3538	1.3161	-1.9074	4.0278	1.4191	-0.44676	-3.5054	-1.8421	2.9572	-2.9391	-0.75039	0.22766	0.95755	-2.2351	-2.2107	-2.4418	4.2264	4.3864	3.3552	-0.0043752	-2.6232	-5.8295	-2.2919	0.036388	-0.9333	-1.6802	-0.80479	1.7548	1.4202	1.3592	-2.1235	2.9336	-2.6979	0.85148	-3.3099	2.3779	2.3525	-0.97049	-5.9445	-0.54756	0.75921	0.39075	-2.79	-3.4637	-3.3247	1.8466	4.9633	-3.7346
-4.097	-1.5759	-6.9747	-3.7576	-2.7282	-2.4357	-3.3734	-6.2604	-4.6223	-2.8244	-3.6147	-5.002	-9.6472	-5.0818	-1.977	-1.771	-4.9886	-4.9296	1.3212	1.1857	-4.0487	-3.8809	-3.444	-3.4976	-5.0666	-3.1108	-4.6834	-3.4851	-5.0841	-6.2326	-6.913	-3.861	-7.8545	-1.9529	-5.2643	-7.1888	0.34887	-3.8046	-5.7351	-3.0476	-0.71357	-1.4804	-4.8206	-5.8408	-4.2354	-3.7578	-1.0241	-3.7629	-3.7235	-4.5152
-8.8124	-7.1017	-11.196	-9.1028	-5.182	-2.3686	-11.055	-9.4913	-7.7627	-8.9537	-9.357	-3.0536	-8.7366	-6.6534	-9.9166	-12.225	-7.9569	-10.215	-7.3908	-8.7642	-11.15	-9.1526	-8.5293	-6.3076	-10.529	-10.732	-6.5467	-11.371	-12.178	-13.086	-9.3515	-6.1687	-8.4025	-13.22	-13.791	-5.9741	-4.9686	-10.29	-7.3253	-7.541	-11.025	-12.662	-8.4817	-10.551	-11.832	-8.2111	-11.188	-8.2841	-9.9564	-4.5333
-13.37	-9.8866	-11.474	-11.998	-8.6383	-13.068	-14.658	-16.643	-12.83	-18.882	-10.266	-13.759	-10.565	-13.527	-14.7	-12.608	-14.654	-14.35	-14.811	-15.608	-12.21	-11.788	-7.3494	-13.865	-11.22	-11.845	-16.39	-13.363	-8.11	-12.369	-12.437	-14.245	-14.852	-16.779	-10.638	-12.633	-10.906	-10.238	-11.017	-18.876	-11.46	-11.516	-12.485	-10.789	-16.301	-13.913	-11.272	-5.8602	-12.878	-10.102
0.83681	-3.1289	-1.1783	-3.0765	0.55865	-6.1086	0.21663	-3.6363	-3.5631	1.3386	-2.2245	-1.9837	1.6794	-0.98825	-2.659	0.38615	-6.1178	-2.4267	-5.4712	3.527	-4.8698	-4.8616	-3.7113	-1.8516	-0.64004	-2.9729	-2.9	-1.8738	-5.8538	-2.4231	-2.83	-1.7071	1.3356	1.3781	-7.2842	-3.9839	-0.74622	-1.766	-2.2769	0.1046	3.8111	-1.91	-1.8772	-0.8949	-1.3549	-3.3944	-1.9535	-0.065781	1.3648	-0.95729
-25.188	-20.208	-21.309	-19.836	-22.024	-22.408	-23.7	-22.736	-23.556	-19.794	-18.879	-24.266	-24.062	-26.756	-18.842	-24.239	-25.177	-25.602	-18.885	-23.747	-19.958	-19.325	-23.069	-18.223	-21.045	-16.93	-22.661	-21.48	-20.633	-20.78	-24.612	-20.825	-22.341	-22.144	-24.69	-22.943	-22.792	-23.752	-23.303	-19.516	-24.155	-18.616	-22.37	-21.835	-16.507	-20.55	-22.727	-22.959	-22.774	-16.563
-11.847	-10.781	-12.99	-11.213	-9.2424	-11.708	-14.837	-10.485	-11.922	-9.5696	-13.229	-14.953	-13.597	-13.19	-14.194	-6.9839	-13.595	-12.252	-12.981	-9.1326	-11.112	-10.385	-8.6967	-9.6317	-14.435	-9.2309	-11.189	-10.07	-13.303	-15.72	-8.9035	-14.009	-11.192	-11.702	-13.087	-13.534	-17.051	-9.8063	-11.979	-8.9206	-9.2334	-9.9109	-12.457	-13.607	-10.775	-7.2093	-14.201	-8.8788	-12.219	-8.645
-0.91368	1.602	-0.31781	0.61272	-6.9631	1.3973	-3.6877	-2.0844	0.77512	1.8839	0.7224	0.030916	1.8287	-0.55762	1.3474	-2.0676	1.2395	0.23893	-2.4468	-2.2058	-2.3416	5.0054	-0.14742	2.203	-0.14556	2.997	2.8188	-1.143	-2.8509	5.7618	-1.9642	-3.0524	0.55427	2.687	-2.966	-1.8008	-2.1543	0.82744	1.457	2.4058	-3.5186	4.0775	0.60121	0.94815	3.0958	-0.62393	-4.1484	0.77663	-3.982	-5.0806
-3.0718	0.83834	-4.4574	-6.9624	3.0328	-3.6686	-1.2255	-3.1475	-4.5687	-3.0845	-0.58584	-4.4816	-5.4943	-0.16957	-3.2527	0.69796	-1.1474	-0.98619	-8.1409	-2.1829	0.83556	-5.4873	-4.0805	-0.95225	-6.1105	1.8132	-2.084	-8.9376	-2.0567	-0.81811	-2.1218	-7.1746	-6.2118	6.1011	0.40519	-3.3254	-0.84974	-4.7908	0.40635	-4.5792	1.3253	-0.64164	-2.0741	-4.32	-0.071932	-4.4354	-1.1739	-3.5134	-0.76949	-8.4926
-12.665	-13.925	-12.17	-14.879	-11.135	-9.1997	-8.8588	-8.1683	-12.769	-12.394	-13.68	-14.286	-12.442	-8.4277	-15.905	-15.439	-11.884	-11.969	-11.186	-14.483	-12.666	-13.724	-13.048	-13.671	-10.349	-9.4794	-12.412	-12.42	-11.444	-12.216	-9.2896	-12.031	-14.869	-11.996	-10.889	-14.933	-13.228	-8.5588	-13.735	-8.6818	-13.897	-11.863	-14.388	-18.782	-14.54	-10.974	-14.58	-9.921	-9.8009	-17.477
1.829	0.64246	-1.1836	2.4064	-3.2738	2.4437	-1.1962	-2.3772	-1.3833	-4.3683	-2.0401	-0.8727	1.6363	-0.15064	2.4086	-1.2277	-2.7855	-5.88	-2.3945	-3.9172	-1.2809	-3.0516	0.949	-0.02257	-2.6595	-1.4162	-2.6339	0.59183	-2.3348	-2.0837	1.1016	-0.77431	3.1804	-1.6454	-0.10947	-2.5355	-0.10193	-0.71241	0.3244	-2.5428	-2.0921	1.7604	3.8059	-1.6278	-0.43777	-2.7746	-0.91682	-1.2213	-1.5873	-1.6992
4.1101	4.1356	4.3481	2.793	2.2065	-2.9571	-1.5226	2.0919	2.4546	3.1393	6.655	-1.6911	0.59833	0.28099	4.9455	1.9019	3.6827	4.585	4.8676	7.2859	1.0465	4.8523	5.1081	3.7713	4.6577	3.7205	2.7308	-1.9346	4.4949	2.9252	-1.3422	0.78734	4.3033	-2.0381	1.4312	2.2718	1.6876	3.9945	2.5529	2.6823	3.2187	-0.35153	1.7005	4.9082	4.8788	1.9103	0.13612	2.4586	1.8822	2.6441
5.4885	1.0372	7.0441	2.2601	3.7124	3.9114	0.33272	6.0238	0.93206	1.507	2.5131	4.3035	-1.3044	3.4226	1.7197	-0.61078	2.4716	-0.28804	1.2582	1.3211	2.6874	0.028618	2.7402	4.7009	3.1232	3.0101	4.6831	5.9371	4.7367	6.3085	2.8028	4.6856	5.1641	6.0236	3.0961	0.086899	4.5981	0.60554	-2.3449	3.2529	0.1893	2.085	3.1349	2.4824	-0.062376	2.8234	-2.7034	4.8126	-2.4444	-0.7585
-11.582	-17.292	-17.376	-19.813	-17.76	-16.029	-13.478	-16.128	-15.61	-15.022	-11.468	-12.318	-13.395	-13.54	-15.391	-13.179	-17.371	-12.737	-12.76	-12.184	-10.795	-11.366	-15.195	-18.165	-16.328	-8.5195	-13.247	-11.658	-16.6	-12.809	-19.112	-11.444	-14.994	-23.516	-15.722	-15.143	-11.709	-14.459	-14.458	-15.754	-16.822	-14.329	-12.435	-9.5036	-16.073	-15.933	-11.528	-16.393	-15.354	-17.494
1.3435	3.272	-0.054904	0.93286	-3.2432	-2.7642	-2.6027	-2.0131	-4.0123	-0.51839	-0.11391	2.7118	0.035145	-0.25723	-0.89559	-3.0294	2.6952	0.69702	-0.95519	-3.3037	-0.6732	-2.7509	-0.33879	-2.5054	1.1919	-6.2216	-1.2813	-2.1089	-0.70531	-0.99976	6.6306	-2.8537	-3.374	1.6357	3.2696	1.629	2.8096	0.26444	-1.475	-0.37968	-1.6054	0.25196	0.48443	1.8472	-0.93292	0.29075	4.6938	3.7091	-1.5522	-0.23513
5.8522	1.5763	5.8319	3.7893	0.49024	8.3474	1.9603	6.5518	4.1941	2.9829	6.0464	5.3678	4.2475	9.9491	6.6578	6.7309	7.1877	-0.16805	1.1604	5.1042	7.0302	5.3791	6.7039	6.6704	5.2222	4.9359	4.1777	1.8875	0.21127	7.3407	0.33577	4.8474	5.0592	6.1932	5.8875	2.6721	0.22516	8.2258	5.6547	6.4504	3.7788	-1.021	5.1149	3.7351	6.7449	3.959	5.007	4.9529	6.627	5.0327
-5.1794	-8.2809	-10.626	-8.2907	-10.145	-8.3159	-8.3273	-10.472	-7.7021	-8.6811	-10.833	-9.4399	-9.4089	-9.1409	-7.122	-9.1726	-5.1915	-5.7294	-6.4296	-8.6558	-6.5975	-6.9458	-9.5586	-4.044	-3.4819	-8.678	-5.6226	-3.367	-9.0025	-13.216	-3.5284	-9.7888	-7.3517	-8.9669	-9.1333	-6.8371	-4.9237	-4.9576	-5.296	-7.4436	-6.5209	-6.3519	-8.9268	-10.691	-5.8324	-6.1896	-6.6295	-9.2023	-8.1573	-9.0411
-18.736	-10.586	-11.579	-15.712	-16.401	-15.661	-15.314	-12.254	-13.21	-13.475	-14.715	-14.023	-15.756	-18.426	-15.305	-16.71	-12.99	-13.209	-9.4958	-16.226	-12.355	-12.235	-15.256	-18.364	-15.531	-9.069	-15.959	-12.41	-14.784	-9.4203	-13.87	-15.733	-13.363	-21.156	-15.475	-6.3785	-13.655	-16.106	-17.793	-13.301	-12.925	-14.107	-15.186	-17.401	-14.386	-10.947	-16.737	-11.184	-13.115	-13.537
-9.1661	-8.9478	-11.498	-11.418	-10.33	-10.234	-8.8544	-9.3384	-12.267	-18.293	-7.8832	-11.035	-13.207	-12.519	-10.746	-12.164	-14.927	-10.914	-13.011	-10.79	-12.197	-14.536	-12.064	-8.952	-14.965	-9.083	-10.049	-8.4608	-13.988	-15.882	-12.58	-9.1656	-11.069	-4.7633	-12.074	-9.6466	-13.735	-9.2734	-10.376	-9.2904	-6.7321	-12.601	-14.261	-9.3514	-12.407	-11.421	-12.072	-9.1122	-9.3043	-7.4927
6.1414	5.2814	4.8603	4.3249	2.2582	4.5152	5.1679	2.9943	5.8161	3.7119	2.0731	2.8985	0.16711	5.3867	2.3145	4.6264	6.2004	9.1435	6.4618	3.8194	3.1649	0.90892	0.089152	1.4383	5.4246	4.7146	5.0008	4.5057	1.5321	4.0701	6.6426	4.2931	4.0981	8.1048	9.634	3.4817	1.3931	7.2134	5.7675	4.0059	5.0123	8.4837	2.0101	5.0746	6.8865	5.2668	2.1462	6.286	6.0924	5.9711
-1.7401	-8.0003	-6.0977	-7.8694	-6.318	-0.89049	-5.0112	-5.0824	-11.867	-11.476	-9.215	-10.811	-5.784	-7.5769	-5.5243	-8.2601	-8.0154	-11.67	-2.7465	-7.2348	-3.5255	-10.755	-12.486	-10.449	-6.5548	-10.964	-8.016	-7.1823	-4.1236	-7.8047	-6.2818	-8.479	-8.152	-4.1069	-10.058	-2.8	-14.109	-8.0463	-8.6469	-7.9682	-5.8975	-10.033	-5.6803	-13.167	-9.3871	-8.2641	-6.2513	-4.8965	-3.7803	-12.898
-1.5692	1.4326	-3.9022	-5.7834	2.4395	-1.0083	1.6977	3.9578	1.326	0.13405	1.666	1.0883	1.5949	3.757	-0.89987	-5.0287	2.1526	1.6822	0.74282	0.67639	3.0746	1.7112	-0.0034893	2.0688	2.733	1.0055	0.12764	0.6432	-4.4236	0.025381	0.0041228	-0.53865	2.6388	-1.8603	0.15859	0.27668	0.25128	-2.9586	-6.5078	4.882	-2.8084	1.5294	-2.7524	-2.4169	2.3925	-3.4075	5.5358	0.93539	-4.1928	-0.86005
3.1285	1.3965	1.967	4.5265	2.2677	1.2335	6.1897	2.3911	4.1675	1.4475	-0.085121	2.1093	7.6649	2.3256	0.030246	0.70252	-0.11854	2.8148	-2.188	7.7747	0.015064	4.3653	5.2841	-0.077176	-1.0421	7.069	1.8129	2.6763	2.1263	0.90366	1.2104	-2.5556	1.7971	2.7391	-0.49344	3.2133	2.0735	2.9024	2.7515	-3.9443	2.5511	1.5134	-1.1295	1.3162	-1.8122	-1.7088	6.9164	0.33402	4.628	-1.4318
-8.5288	-13.221	-15.87	-10.513	-11.166	-11.485	-10.456	-10.997	-9.6508	-10.706	-13.77	-14.169	-11.322	-15.355	-14.736	-11.638	-12.021	-11.311	-7.3042	-13.05	-13.729	-11.496	-13.241	-9.4012	-15.017	-12.534	-17.16	-11.625	-11.319	-9.1985	-10.247	-10.416	-15.794	-10.891	-13.011	-10.978	-9.3742	-12.725	-10.823	-13.167	-11.844	-13.113	-12.092	-7.7354	-11.712	-9.1327	-12.188	-11.177	-11.985	-13.248
1.4895	2.8186	1.9416	0.018238	0.37567	-0.29254	1.3195	-3.1624	7.7019	-3.4862	1.2299	4.2564	-0.77595	-1.4271	-0.97341	-0.84424	1.6534	2.4526	2.8782	-1.1145	2.8076	0.78882	-0.36166	-1.8166	-1.5862	5.3469	2.8435	0.68871	2.9169	-1.4311	-0.01045	0.16464	0.010675	4.7624	0.91684	-2.6178	2.4791	4.4145	3.2445	-4.4975	3.1125	-1.6383	-1.6562	3.17	-2.1647	1.7109	-3.4403	0.79863	-2.0913	-0.54834
-2.7342	-3.7169	-3.8112	-3.035	-2.2423	-4.6673	-2.4495	-2.0707	-3.1277	-1.7079	-0.57748	-2.1111	-3.563	-4.7776	-7.9189	-0.77065	-1.6365	-2.1849	-2.3631	-3.2852	-3.6276	-5.6595	-7.3296	3.1824	-3.5358	-0.27249	-5.6136	-0.31332	-2.3287	1.0293	-2.4521	-4.5323	-2.3848	-1.324	-3.8598	1.7301	-3.0323	-2.8549	-3.146	-1.0387	-3.519	-2.1571	-2.7216	-1.6689	-1.8905	-6.4675	-5.4537	-3.8622	-5.1153	-0.15776
-3.9905	-5.4298	-5.7265	-4.0241	-2.7655	-1.9283	-5.5634	-4.1834	-7.9507	-8.6426	-5.8665	-8.6844	-2.8783	-6.5932	-4.1343	-4.4646	-8.4393	-4.579	-6.6206	-6.0073	-4.8381	-12.436	-3.9374	-2.7027	-3.4852	-0.21341	-8.7532	-2.0154	-3.4438	-3.3527	-5.7316	-8.5618	-4.0152	-4.8888	-5.6787	-12.378	-2.325	-3.2938	-3.5133	-3.8614	-3.4908	-8.1579	-6.307	-2.0028	-1.4126	-5.5295	-2.2796	-4.839	-1.2502	-2.2533
-1.7601	-4.0531	-5.1441	-1.6879	-6.8481	-2.0956	-3.6547	-5.4052	-0.2344	0.44722	-0.83394	-0.43273	-1.3533	-0.74538	-5.4317	-7.8566	-4.7047	-2.4174	-4.4751	-3.4054	2.059	-2.7271	-1.6924	-1.0409	-9.5572	0.33623	-2.1389	-7.4319	2.3056	-3.0428	-0.48219	0.22184	-2.5204	-4.3603	-2.155	-1.4502	-3.828	-2.4602	-2.092	-1.1775	-5.9983	-2.5104	-3.8414	-1.8864	-5.7907	1.1817	-2.6768	-2.163	-0.66208	-4.1299
-6.932	-2.8171	1.0098	-6.0568	-4.3477	-6.3579	-5.5197	2.9297	-5.2211	-9.1431	-4.6418	0.72571	-0.84936	-2.3079	-2.2066	-2.5094	-1.107	-4.0067	-6.9876	2.7063	-7.1067	-4.7431	-0.24751	-6.3534	-2.6459	-2.4768	1.2533	-2.2229	-4.3911	-6.362	-4.0204	-9.491	-3.4763	-5.6428	-5.0542	-4.1144	-1.7938	-4.6785	-1.747	-7.2131	-4.4457	-0.43261	1.32	-6.8686	-6.0896	-5.344	-5.8169	-3.7447	-3.4453	-5.503
9.9584	3.8676	4.7412	5.9879	6.5779	7.7845	5.7563	3.9112	7.3515	4.2392	3.8659	7.4383	8.3945	5.5721	8.5838	6.1398	4.7524	7.4858	8.7896	9.533	5.0279	3.3979	4.6973	6.4483	8.0197	8.4231	8.7598	6.2773	1.7443	6.5261	4.8208	4.5983	8.471	6.1228	8.749	8.1685	11.43	10.189	3.9684	9.8113	9.6646	5.4833	10.344	5.471	6.8901	2.9946	6.6317	8.0428	6.0435	3.56
5.3815	4.0695	2.6383	5.2055	8	6.1942	7.8554	4.9564	10.9	3.1759	6.2332	2.8247	7.0379	8.8439	7.2055	6.9038	7.0183	2.8343	6.4739	6.2539	5.5889	6.986	2.932	4.3795	8.6828	7.8479	3.8434	8.0216	11.748	3.4603	5.1208	4.5038	0.41419	4.1938	4.4614	3.1572	10.384	4.9835	2.1715	5.6749	4.5477	3.3232	12.285	1.5327	8.7666	8.4846	2.1226	8.3204	6.0778	5.6461
7.4908	8.3617	10.643	10.465	3.3506	3.7024	5.942	7.4448	7.3232	7.9347	5.5487	9.3772	5.1938	9.1461	7.7052	7.6711	10.61	7.6423	5.6275	3.7093	9.534	8.3567	3.6517	2.2108	8.3255	7.5512	3.5808	6.3898	7.7184	5.2112	3.3763	5.7102	5.4862	5.4055	5.2223	3.0834	10.348	6.9263	9.3288	8.3924	7.4179	6.332	2.583	4.4084	7.8383	7.7279	9.6213	3.5289	9.1839	6.7323
-13.68	-13.266	-14.761	-16.407	-12.686	-10.418	-15.056	-9.7622	-12.828	-10.167	-18.061	-9.8179	-13.78	-14.996	-15.454	-13.13	-12.698	-15.301	-12.127	-14.839	-11.884	-12.448	-11.136	-13.32	-14.693	-13.488	-11.952	-10.601	-14.144	-12.741	-11.883	-13.12	-18.149	-11.752	-12.903	-9.9623	-19.238	-18.254	-10.821	-17.607	-10.997	-15.139	-18.144	-11.982	-9.8813	-12.142	-9.9047	-10.07	-15.299	-9.7226
-14	-13.187	-10.087	-9.5107	-10.86	-13.101	-13.339	-8.2381	-10.371	-7.7138	-10.067	-7.6787	-11.659	-9.4154	-11.838	-12.426	-7.4857	-11.037	-8.154	-10.851	-8.7653	-5.9411	-9.2898	-8.4109	-8.5431	-10.175	-8.8196	-12.642	-12.362	-7.9012	-10.155	-11.133	-11.174	-14.391	-6.6319	-10.874	-10.18	-8.9574	-11.829	-9.8111	-11.181	-6.9903	-13.587	-12.687	-7.8881	-8.0922	-13.278	-9.7421	-8.6447	-11.017
-8.4747	-8.5626	-4.4191	-4.6759	-4.1986	-8.9495	-1.9796	-7.071	-6.7766	-7.3372	-10.526	-7.2297	-9.6686	-8.7908	-4.0079	-1.6348	-5.5832	-2.2649	-5.0975	-2.1544	-3.2099	-6.0597	-10.032	-3.343	-6.5679	-5.7223	-2.603	-10.434	-7.837	-6.8655	-5.5325	-2.7947	-7.5708	-9.546	-8.3758	-8.5517	-4.2833	-6.732	-7.7148	-6.3747	-7.5396	-5.4456	-8.3089	-12.523	-7.202	-8.2371	-9.0295	-5.8748	-7.8151	-6.3644
-4.098	-6.3349	-6.0437	-4.0472	-0.96026	-4.9423	-4.4741	-5.3912	-6.7635	-5.9566	-2.9263	-7.0522	-8.357	-8.5268	-0.79462	-2.6271	-4.9556	-2.323	-6.4057	-7.3699	-6.944	-1.2143	-5.8558	-2.5536	-2.1075	-3.9405	-1.4278	-1.3159	-4.973	-3.0706	-7.7744	-6.5342	-6.9489	-4.6963	-2.8457	-4.9688	-2.1326	-2.6088	-3.9817	-4.1981	-6.2864	1.7134	-1.9882	-10.36	-1.3222	-8.5552	-8.2841	-4.5666	-4.2678	-5.0765
-3.1988	-2.1387	-2.2778	-2.2533	1.013	-1.7623	1.6783	-0.46893	-5.3484	-1.3713	1.4958	-1.1076	-3.5374	8.7665	-1.2691	-0.60827	-1.094	1.8713	-4.8313	0.75954	-2.4997	-4.4914	-5.5168	-0.38055	0.94528	-0.82471	0.47707	-1.5551	-5.4916	-2.4331	0.37441	0.46954	0.38228	3.5357	2.4046	-5.2147	-0.27716	0.89845	-0.16121	-2.0725	-2.0452	-0.48789	-0.25225	-1.8425	-0.96509	-1.4866	1.8466	-1.6198	0.92206	-2.5538
-10.332	-8.0847	-10.534	-4.9386	-6.8214	-12.185	-8.5137	-13.675	-8.1985	-11.189	-12.411	-7.7146	-12.767	-11.583	-6.3454	-11.396	-6.8472	-9.5742	-8.501	-10.946	-6.2735	-12.676	-7.8646	-8.9666	-12	-4.7633	-7.6172	-4.6761	-9.4833	-11.321	-12.133	-8.8284	-9.9346	-11.832	-5.799	-11.698	-9.665	-10.946	-11.606	-10.779	-7.398	-6.9439	-6.6873	-9.9703	-8.5901	-9.1672	-9.7706	-9.1637	-4.9409	-8.0951
-25.072	-26.697	-16.936	-24.754	-22.839	-22.515	-17.847	-23.864	-21.312	-26.764	-20.311	-19.676	-21.351	-15.246	-23.069	-26.485	-19.295	-25.656	-21.658	-19.602	-24.365	-23.579	-18.868	-24.411	-23.5	-24.334	-25.248	-22.447	-21.656	-22.817	-25.012	-24.923	-27.655	-20.712	-24.092	-20.732	-19.377	-19.726	-24.344	-21.987	-22.717	-18.435	-20.168	-25.773	-22.691	-22.513	-27.128	-23.005	-21.162	-21.918
-2.4878	2.3045	-0.27973	1.0053	-0.0073835	-2.6493	1.6129	-1.4725	1.6482	7.0447	-4.7355	0.17973	-4.0836	1.831	-1.3917	1.4254	-0.033256	-3.6188	-0.57231	6.0511	4.3942	-1.4251	-3.4414	-0.02864	-0.63401	1.1871	-4.6805	0.58057	-1.3825	2.4126	-0.60302	0.76638	3.0196	0.051937	1.0359	3.8552	2.0234	3.0539	4.1938	1.8512	-0.93012	2.1248	0.82545	-0.66624	-0.18469	4.6992	-2.5531	-0.77265	-2.0471	3.1071
1.1026	3.8865	-2.7776	0.060971	-1.786	-0.68767	-4.5018	-2.1531	4.4012	0.71243	-0.24681	0.27175	-0.83592	-1.1131	-0.4819	-2.5053	-0.7223	-4.643	-0.06954	-3.2299	2.1977	-2.1653	-2.9096	1.5403	-1.2089	-4.1135	-1.3756	0.56871	-0.75051	0.39172	-4.8118	-3.2755	1.2648	1.2575	-2.5738	-1.7322	-2.4025	1.4514	-4.4294	-3.674	3.9382	-3.3907	-2.2416	0.68792	1.4497	-0.50724	0.83113	-3.8423	-5.4108	-3.6813
-9.7935	-7.9571	-10.148	-18.364	-15.088	-6.929	-10.351	-9.6438	-5.3031	-10.294	-9.6726	-10.487	-15.473	-12.113	-7.9017	-12.958	-8.9596	-10.712	-13.478	-8.823	-9.0356	-13.073	-9.2137	-9.7058	-13.337	-11.596	-5.3909	-9.0259	-6.7453	-12.314	-13.765	-10.088	-13.101	-3.0263	-9.946	-10.771	-9.3069	-10.479	-8.9086	-8.9489	-6.3046	-10.798	-16.098	-5.7849	-6.4358	-12.133	-9.0432	-15.1	-10.77	-7.7334
1.1664	0.42512	-0.040019	-5.4865	-3.4311	-4.2967	-3.5175	1.2407	-2.7639	-0.24262	-0.56503	1.277	-3.0913	1.9187	0.6644	-1.3043	-3.5877	4.2651	-2.0133	-3.7881	-1.7347	-3.8464	-3.1581	-1.6697	-0.33866	-3.3554	-2.867	-3.5391	-2.448	-2.1493	-0.14635	0.46139	-1.8422	-0.95397	-0.14219	-4.64	0.85849	0.074528	-0.30453	0.85743	-3.2167	0.071907	-1.199	-5.5779	-2.9139	4.0795	-3.5639	-3.3843	-2.0902	-2.8519
-4.6997	-3.7558	-2.3396	-7.9762	-1.3163	-1.2817	-5.67	-0.95517	-4.6492	-0.79146	-3.1872	2.295	-4.0186	-3.048	-7.0773	-7.9096	-1.6954	-3.7326	-1.5318	-2.7787	-6.5056	-2.8628	1.0377	-3.1722	-4.3552	-3.6514	-4.0853	-6.7275	-3.0788	-4.1565	-1.1561	2.4169	-1.1487	-3.1317	-7.2328	-3.5251	1.9178	-6.8363	-3.314	-1.9589	0.19945	-2.1467	-0.30295	-8.0462	-6.8902	-0.28426	-2.7473	-0.43205	-3.5025	-1.4205
-0.42362	3.1145	0.624	-1.664	-0.12687	0.92878	-2.0045	-3.2742	-0.6147	4.4851	-2.0791	-3.9336	-1.4893	-0.0013868	-3.2183	-1.4174	-0.001171	3.2675	-3.8859	-2.742	-4.7004	-3.1485	5.1021	0.26509	-3.6433	-3.3953	-1.747	-0.62444	-2.6705	-4.071	-5.309	-1.0915	0.513	-2.0149	1.4705	-0.76933	3.0689	-1.4841	-0.8877	-3.9126	-3.4802	0.24806	0.69254	-2.7751	-1.7515	-2.6809	0.7636	-4.0518	-0.92841	-7.0644
-8.0633	-12.249	-8.3685	-11.432	-6.3852	-7.7167	-10.831	-8.6268	-9.7903	-15.45	-10.903	-11.108	-13.885	-7.369	-12.095	-9.3953	-10.704	-10.549	-5.3196	-8.2225	-9.7413	-12.653	-9.032	-8.4631	-9.4703	-13.032	-9.3137	-15.54	-11.001	-12.903	-9.0372	-8.5932	-8.9601	-9.7471	-12.427	-9.9307	-10.629	-10.705	-11.275	-8.2229	-11.003	-7.8576	-9.4126	-8.6786	-7.3774	-10.595	-10.68	-9.2719	-8.7791	-8.6439
-1.7995	-1.149	-4.2179	-8.1039	1.866	-5.9152	-4.0198	-4.3545	-1.7158	-6.2656	0.079588	-7.1938	-0.06089	-1.8812	-1.2402	-5.7369	-3.2384	-4.4935	-7.6274	-6.4502	-1.1756	-4.1797	-5.2858	-0.71122	-3.17	-3.3632	-7.4733	-3.8248	-3.9404	-4.8671	-2.4021	-4.521	-1.2305	-2.2633	0.55932	-3.7289	-2.8988	-1.891	-5.232	-4.0844	-3.8265	-3.3506	1.5668	-0.54591	-4.0666	-4.8431	-6.6262	-6.4191	-3.2763	-0.13693
-13.181	-16.085	-8.9451	-16.499	-11.974	-8.8701	-9.0243	-10.051	-9.8434	-7.3953	-13.132	-11.27	-9.0135	-14.58	-11.78	-13.323	-9.7689	-9.7329	-11.356	-15.573	-14.885	-10.319	-7.6953	-8.0602	-11.222	-12.599	-15.937	-8.9644	-13.756	-13.054	-14.321	-9.3491	-10.616	-9.4232	-11.58	-13.172	-12.857	-12.864	-10.764	-14.163	-13.875	-13.115	-14.509	-9.8002	-15.479	-13.706	-11.836	-15.101	-13.621	-11.844
-4.4688	2.3049	1.5192	-1.2251	-1.4256	-3.6059	1.3939	-5.1091	-0.17477	-2.3844	-0.27857	-2.2778	-0.33046	-6.3799	-4.1642	-1.5115	-0.58885	-3.6818	-1.1671	-3.1661	-0.59062	-0.67995	1.0056	-1.0315	-0.86668	1.4663	0.28397	-1.9916	-0.51987	-4.4415	-2.1998	7.1675	-1.903	-2.598	-0.48291	2.7894	-1.3637	1.1729	0.1684	-0.84834	-1.0458	-0.058601	-1.3393	4.2707	-0.31068	-2.8115	-2.0589	2.278	-2.1903	-2.1458
7.9537	0.0069042	1.5533	-0.079953	-1.9645	4.5895	2.7652	0.76256	0.7639	0.35693	2.6009	0.76628	-1.8482	2.2917	-1.2035	-0.55073	1.8049	1.7252	1.4398	-2.2272	-0.68087	4.4616	5.7838	1.5775	-2.0907	4.7436	2.1546	3.8961	-2.2213	2.0206	4.1713	4.1014	1.1126	1.6832	0.12388	-0.78528	3.6098	-0.95148	-3.2765	0.88399	-1.1311	1.9932	-0.65538	4.6734	2.7288	3.2831	1.5516	5.201	5.968	0.3254
-9.517	-20.254	-16.509	-13.766	-12.276	-15.683	-9.4375	-15.671	-14.259	-15.728	-17.744	-14.792	-13.118	-15.016	-13.595	-18.119	-13.75	-12.496	-17.04	-14.447	-14.908	-15.062	-16.717	-19.151	-14.733	-17.694	-16.897	-13.263	-16.165	-12.047	-13.009	-13.672	-14.218	-19.737	-11.621	-13.502	-18.77	-14.384	-16.529	-16.456	-15.185	-12.352	-12.502	-16.325	-12.578	-15.234	-22.712	-12.702	-13.293	-11.716
8.6363	7.3771	10.721	7.4566	14.215	7.0629	9.6648	11.278	8.1573	6.7189	3.5263	13.704	6.3556	9.6332	6.6525	12.467	2.4266	12.597	8.5226	7.3772	7.2864	5.8804	6.326	8.5567	7.0014	6.1253	5.1265	4.3802	8.9246	10.47	7.0366	8.2443	7.9311	7.3395	9.019	5.9326	4.8275	4.3409	8.6181	13.537	7.7402	6.1968	8.0605	7.3857	8.2711	7.6886	9.2468	6.9846	12.801	7.2163
7.9521	2.8267	9.9116	7.7751	2.6267	3.2032	1.0014	8.5367	2.65	1.6407	7.1038	3.6681	7.807	3.5243	5.4241	-3.1286	6.952	4.8423	4.8796	4.7378	0.0046862	1.1378	1.6271	3.3665	3.2308	3.1608	1.4803	3.1824	10.366	4.655	7.4562	8.3345	1.7312	3.1517	7.5904	-0.028168	1.9581	3.8795	6.9622	0.83048	6.9543	4.0939	8.2693	2.6117	4.0733	5.1831	-1.3841	2.7097	2.2465	5.518
-11.573	-13.025	-13.04	-10.167	-11.606	-17.237	-12.074	-10.017	-8.2679	-14.956	-12.179	-14.215	-11.709	-13.993	-12.658	-11.045	-11.282	-14.422	-9.8284	-8.829	-17.846	-11.594	-13.231	-12.524	-12.849	-16.473	-9.8451	-10.703	-9.6878	-13.498	-13.221	-13.89	-7.6873	-12.446	-15.718	-7.8393	-11.673	-9.7518	-7.099	-3.7089	-16.703	-10.241	-13.03	-14.569	-11.396	-13.825	-10.762	-7.6148	-13.441	-11.196
12.809	5.4086	9.1717	10.18	9.6912	7.7251	6.4984	11.841	9.1469	11.675	8.4513	11.132	4.6154	11.12	2.8477	12.216	10.108	14.01	1.9275	8.6636	11.768	9.4248	6.575	9.2072	10.378	11.673	5.2183	7.475	9.0903	15.829	6.1067	6.8256	8.1267	5.7186	11.485	11.695	8.3426	11.785	6.1707	10.431	10.083	3.404	4.144	9.4548	9.5941	8.604	12.504	11.728	8.9578	1.2497
-0.84396	-1.2701	-2.8685	1.4357	-6.7668	-1.8425	-3.4231	3.4812	0.88865	-1.7652	-0.55315	-2.5485	2.1315	-4.0286	-4.5188	-6.2984	1.5953	-10.179	1.898	-1.9004	3.4847	-1.3854	-5.637	-2.7339	2.211	-2.6908	1.2699	1.604	0.57661	-3.3713	1.7924	3.2957	-0.44407	-1.0463	-1.8366	2.3105	-3.4793	-6.8407	-3.4273	-3.8697	0.65204	0.36671	0.63533	-0.98052	1.8962	-0.081895	3.8848	3.8139	-1.9596	-0.25078
5.5995	-0.69441	-2.3415	-0.7862	3.9634	0.018123	2.4067	0.64983	0.39836	1.9625	-3.4658	3.2725	-0.84407	4.2687	1.7077	1.9869	4.6692	0.54465	2.5909	2.0501	-1.0413	2.3729	-1.3482	6.0764	-1.0619	3.2345	1.1232	-4.5585	6.5457	1.4237	2.4462	-3.2508	3.7956	2.9702	3.2484	6.178	0.85947	-2.2118	0.36931	5.1511	1.5281	0.051739	2.1822	-1.0637	2.4429	-0.73633	-1.1916	-3.8994	-1.0395	2.9005
12.292	9.1941	12.36	5.2814	8.2076	8.8813	8.0158	6.2321	4.0137	12.03	7.5274	10.194	5.9942	7.5049	4.7129	8.541	6.5408	7.069	5.6779	11.057	5.5937	9.2838	5.5441	8.6423	8.2572	8.4878	3.9417	6.6742	6.7508	10.555	13.008	5.3521	7.5093	9.0068	9.4311	8.8519	5.7918	8.5286	6.818	5.0379	9.4497	9.0538	4.9469	11.567	13.306	11.906	3.0831	7.6529	7.5794	7.3629
-9.3943	-4.4823	-9.2918	-5.3122	-7.6052	-11.647	-7.279	-7.9572	-9.6815	-10.905	-10.131	-7.7366	-12.779	-12.585	-10.966	-17.344	-9.7881	-13.94	-7.5135	-11.885	-8.2892	-14.701	-12.882	-12.219	-10.918	-8.7635	-12.173	-14.036	-11.941	-12.714	-12.075	-11.398	-12.028	-14.197	-8.2186	-5.885	-9.9709	-13.311	-6.0925	-10.041	-10.147	-12.987	-14.84	-10.642	-5.9768	-12.085	-5.0139	-11.809	-11.142	-11.399
-24.736	-24.958	-22.141	-20.025	-26.484	-20.719	-19.908	-25.141	-24.024	-23.863	-22.742	-21.42	-21.969	-21.706	-28.515	-18.353	-17.462	-19.486	-19.665	-20.46	-24.927	-16.791	-21.046	-21.202	-27.076	-20.385	-25.678	-22.71	-21.296	-24.67	-21.483	-20.388	-24.632	-22.725	-23.455	-22.135	-21.201	-24.018	-21.356	-21.425	-24.496	-16.114	-21.837	-20.514	-17.154	-20.732	-20.951	-21.187	-24.265	-24.598
5.7136	1.3721	-4.7879	0.18954	2.8197	5.351	1.2896	3.2331	-0.51361	3.7571	2.46	3.6592	2.1495	4.2268	-1.2821	0.29506	-0.50642	3.4805	0.50591	-0.019954	1.606	4.0017	6.224	-2.0481	4.2154	1.6574	0.48934	-0.46668	-5.3402	1.5658	-2.0675	4.2148	-0.017222	1.5707	3.1897	-2.2235	4.8091	3.625	2.9318	5.8019	5.2506	5.1821	0.33374	-0.4863	2.0425	-1.8949	2.3769	0.65954	2.5583	5.1289
-10.471	-10.416	-11.18	-10.592	-15.843	-14.438	-14.077	-12.805	-19.308	-10.478	-12.606	-10.139	-12.362	-10.782	-12.459	-16.393	-15.28	-15.157	-12.975	-11.915	-8.8972	-14.441	-9.5929	-11.192	-12.553	-13.058	-12.383	-8.4576	-14.065	-12.559	-11.321	-13.736	-10.883	-8.5396	-18.468	-17.297	-14.01	-11.102	-13.796	-14.841	-15.263	-10.929	-10.478	-10.733	-13.614	-6.465	-14.048	-11.693	-15.766	-7.6192
-15.912	-17.171	-11.946	-14.926	-14.031	-16.664	-15.233	-13.115	-16.024	-14.929	-12.341	-14.517	-12.304	-15.626	-14.78	-14.518	-16.149	-13.429	-17.256	-10.888	-15.997	-17.026	-18.51	-15.052	-16.97	-12.069	-17.521	-12.835	-13.151	-14.913	-17.741	-14.457	-14.756	-17.64	-14.559	-22.1	-14.977	-15.183	-16.541	-10.419	-16.779	-13.387	-14.058	-10.981	-12.432	-11.951	-18.561	-13.699	-9.0345	-11.574
-5.9569	-8.1788	-2.7363	-0.33192	-1.5083	-7.9907	-3.1566	-3.1429	-2.6031	-4.2258	-1.922	1.6674	0.20189	-7.0424	-6.2336	-5.2927	-5.4047	-7.1529	-1.1961	-5.7832	-3.7213	-3.4279	2.8946	-5.8364	-3.8553	-4.9225	-0.67873	-0.4865	0.66942	-6.8135	-4.4767	-5.4458	-4.1989	0.94691	-9.7739	-1.8599	-1.3914	-2.4827	-5.3909	-3.7835	-1.2745	-5.7763	-0.089107	-5.195	-2.4383	-8.819	-6.9637	-2.3768	-6.4563	-1.386
-21.057	-16.941	-21.555	-16.882	-22.867	-22.825	-22.564	-23.549	-24.393	-19.712	-21.881	-17.053	-17.428	-18.1	-17.632	-21.627	-23.002	-22.663	-20.609	-24.197	-20.682	-18.192	-24.09	-23.756	-22.058	-21.288	-19.662	-23.594	-23.322	-21.286	-25.438	-20.793	-23.983	-19.527	-19.694	-23.595	-17.622	-17.893	-22.967	-21.345	-19.53	-20.236	-20.519	-22.762	-18.169	-14.846	-22.814	-23.545	-19.912	-16.671
-11.451	-10.915	-10.579	-7.9857	-8.0882	-8.9632	-11.947	-14.928	-9.3293	-11.822	-15.246	-13.788	-10.128	-10.781	-10.989	-11.623	-12.883	-11.491	-5.2079	-12.892	-9.5433	-10.999	-9.1068	-13.741	-12.262	-11.176	-12.553	-6.4309	-12.39	-12.094	-9.8075	-9.4805	-12.805	-11.422	-12.58	-12.832	-8.7929	-12.364	-8.4459	-12.792	-11.488	-13.731	-10.63	-8.8229	-12.555	-7.7339	-13.512	-7.0508	-12.016	-7.3544
-9.6672	-3.5475	-10.462	-7.7584	-11.448	-5.3264	-5.0638	-8.3656	-9.6849	-5.2679	-14.795	-10.941	-8.4146	-5.901	-5.4233	-7.3802	-6.4264	-6.245	-13.627	-6.7285	-11.579	-9.1308	-8.3894	-5.1727	-11.45	-4.8234	-11.637	-10.118	-9.0147	-11.787	-13.999	-8.9454	-8.1155	-7.0266	-14.969	-8.4705	-11.94	-11.337	-11.597	-9.3777	-10.988	-5.291	-13.297	-12.786	-13.314	-11.141	-6.822	-6.7389	-9.3614	-13.74
-1.6767	-9.9183	-5.708	-1.2277	0.75561	-5.732	-2.3076	1.9517	-1.1894	-4.6815	-5.5522	-7.1009	-6.763	-1.6679	-9.5895	-2.3036	-4.1891	-6.1747	-0.064842	0.41265	-0.98489	-3.4949	-7.3689	-8.0636	-3.1849	-4.5394	-1.7328	-6.4002	-1.9584	-3.2758	-6.2006	-6.2387	-6.7182	-7.2467	-4.6476	-0.15608	-2.5427	-6.3148	-8.9766	-8.6929	-4.0156	-3.2826	-2.7959	-4.3042	-3.6492	-4.846	-4.6515	-5.5459	-5.3239	-8.085
7.7028	5.3451	7.8955	3.2922	8.8136	6.9001	4.5713	2.5507	9.6089	2.6088	5.6778	5.7886	6.1224	2.4005	6.5498	3.1524	10.19	6.1757	5.3437	6.6077	6.7072	9.4246	3.5724	8.1725	5.9986	2.9313	10.582	2.4897	3.3901	7.1327	5.4859	5.1186	4.2782	4.379	2.3676	-0.21973	0.41132	0.19282	5.1946	6.9298	9.3197	6.9618	5.7336	2.1877	4.8101	7.3032	8.8685	5.2979	5.7719	9.4388
6.2413	-4.6225	0.84871	-3.2443	-2.9254	-0.57515	-5.1744	2.2713	-6.4443	-2.1517	-1.2999	-1.32	-0.92031	-1.5506	-2.8685	-0.80309	-1.6487	1.0141	0.52018	2.0981	2.0031	-4.2127	-4.7335	-1.3456	-2.0023	0.74794	0.58143	-0.72129	-4.6718	-0.75173	0.072546	-3.1427	0.9735	-3.9893	-5.5195	4.0454	-4.0586	-5.8425	1.7778	-1.2605	0.081778	-1.7029	-0.3276	7.6168	1.9234	-0.085766	-0.96839	-4.0432	1.4872	-3.0244
-10.736	-10.649	-7.772	-5.7202	-9.229	-9.7314	-10.725	-8.356	-12.5	-10.241	-6.5552	-7.7996	-11.019	-9.9119	-7.8715	-13.871	-10.54	-11.997	-9.201	-8.3303	-11.526	-8.6432	-8.2049	-7.9844	-9.6793	-8.0909	-9.2515	-8.713	-8.5879	-9.5695	-7.8219	-10.801	-12.029	-10.296	-12.626	-11.375	-4.5038	-9.8595	-14.959	-8.9917	-5.5884	-10.284	-11.284	-7.5351	-10.014	-4.5	-8.4937	-12.065	-9.7039	-10.821
-5.544	0.19556	-2.7555	-3.8271	-0.5022	0.019901	-1.3019	-0.62471	1.0482	1.4315	-3.0533	-0.47284	-3.2657	0.89621	-4.2568	-0.95611	0.47755	-6.0674	-2.0894	1.773	-5.2492	2.0487	-1.0399	-4.8067	-0.44021	-0.68953	-0.99759	-4.4597	-0.76743	-6.9264	-3.0231	0.81715	-3.4558	-2.751	0.3461	1.3129	-0.67742	1.5405	0.59804	-6.5609	0.38962	-2.7339	-5.0989	-4.9628	-0.6761	1.699	-0.55707	-2.5557	-0.4693	0.78553
-11.322	-14.588	-9.2743	-11.735	-16.075	-12.332	-13.622	-11.554	-12.347	-16.472	-12.628	-12.312	-12.652	-8.8137	-16.584	-14.281	-16.434	-11.522	-16.481	-9.6556	-14.77	-11.101	-14.328	-12.347	-13.969	-13.083	-12.404	-13.833	-18.049	-14.293	-16.923	-10.943	-10.196	-14.82	-17.064	-14.633	-10.568	-14.738	-11.759	-20.497	-12.217	-6.8258	-13.507	-15.415	-15.45	-11.711	-17.414	-9.4382	-17.295	-15.352
-4.3371	-3.2768	-0.5364	-4.751	-2.619	0.40166	-3.7362	-3.732	-1.5376	-2.7195	-3.3728	1.3656	-4.8839	-1.2731	-5.8204	-2.984	1.3813	-3.727	0.038661	0.10472	-3.1883	-2.6855	-3.8173	-2.7958	-0.60954	1.0887	-1.7115	-0.97187	0.45466	-2.0184	-0.75984	0.69982	-3.0217	0.99888	-6.6519	-3.02	-2.9886	-5.1728	-3.7839	-0.36122	1.4602	-0.7804	-4.8019	-7.0612	-1.263	-3.5031	2.5503	-0.30416	-7.0961	-7.9288
1.2193	-5.1476	1.1218	0.21631	-1.7001	1.0356	-3.5566	-0.982	0.48299	-1.4349	-3.7272	0.020301	0.66791	-2.2764	2.848	-4.1132	-4.4949	-0.50375	-3.4188	-5.078	-3.1541	2.4968	-0.6315	0.6948	-2.0195	0.094792	0.87602	-6.8651	-1.189	-0.86819	1.8195	-1.465	0.47337	-3.5168	-3.6748	1.3773	-2.3747	1.838	-6.5429	-4.4674	-5.9214	-1.8805	-0.19554	-3.252	-2.8833	-1.5639	-1.4111	-4.1609	0.43575	1.2273
10.268	8.1346	8.7753	5.8132	5.4947	7.6146	7.4093	4.1215	4.2959	12.189	7.7625	5.6513	7.3078	5.1622	5.0803	8.5693	8.4422	5.8568	6.9329	11.153	8.3072	9.4986	13.165	8.0404	10.423	4.2637	8.9386	10.025	9.5555	13.626	12.524	13.819	6.3039	8.9514	12.91	5.663	11.441	5.9898	6.3229	8.2285	9.0879	9.7422	3.9688	6.3122	4.8275	10.28	8.3827	6.0522	9.1673	7.1857
7.679	5.1835	11.849	7.1332	8.5593	6.9645	11.443	4.36	8.1418	7.4854	8.2646	11.128	7.2008	8.3616	12.194	8.9071	7.0408	12.136	7.5498	8.6806	9.2618	9.1968	10.73	8.8827	6.4917	2.6961	8.0007	5.7143	4.7528	6.1955	10.29	4.9152	8.1219	5.1882	5.0981	11.978	8.4538	3.1724	5.9309	12.415	5.9708	6.1663	7.0254	8.0095	8.4439	10.099	7.2993	0.24821	13.492	9.6982
-9.0194	-15.221	-7.0004	-7.8016	-5.7216	-8.1736	-18.236	-7.9274	-6.4081	-8.5482	-10.6	-10.718	-15.361	-9.3725	-6.2636	-9.7487	-11.99	-8.2603	-10.808	-13.936	-6.4799	-9.121	-8.4421	-14.755	-10.699	-5.1075	-5.891	-9.1366	-13.462	-6.1576	-8.8222	-8.9517	-12.217	-11.208	-8.0827	-6.1197	-11.186	-11.282	-9.7536	-5.4732	-3.8441	-11.773	-12.609	-8.4952	-7.3741	-7.892	-9.0974	-8.3738	-12.398	-12.314
-12.689	-11.521	-11.695	-12.136	-13.243	-9.1945	-11.161	-11.226	-11.075	-6.5455	-11.181	-14.662	-9.9743	-12.409	-9.0943	-10.172	-14.749	-12.155	-13.304	-6.6118	-14.444	-12.022	-8.7968	-12.445	-8.4484	-11.888	-9.2609	-9.505	-10.534	-9.9424	-11.322	-10.782	-10.047	-11.819	-11.16	-12.548	-10.853	-9.8981	-13.387	-10.999	-11.287	-8.1153	-12.132	-10.924	-11.186	-9.4156	-9.3223	-12.133	-12.644	-10.199
-1.0857	-6.2434	-4.9983	0.58478	-2.5028	-2.3192	-2.5911	2.2783	3.2518	-5.7058	-0.077048	-3.4774	2.4667	-4.5735	-0.56449	-2.0812	0.45964	3.8371	-6.2556	-2.7782	-0.94965	-2.8653	-0.054018	-0.89888	-1.0814	-2.9013	-5.2062	-3.2204	-2.5212	0.36803	-1.7613	-0.34027	-4.2605	-6.1048	1.5302	2.2713	-3.8965	1.5069	-6.7484	-0.020816	-2.2443	-6.4842	-0.82537	-0.18159	0.9077	-0.98431	-0.2809	-2.0111	0.47114	-2.4116
-21.513	-25.823	-22.261	-22.388	-19.124	-23.18	-21.545	-21.829	-21.359	-18.667	-21.364	-24.926	-22.08	-24.976	-23.775	-22.612	-18.608	-22.384	-22.926	-21.081	-21.911	-18.012	-23.715	-19.61	-17.56	-20.293	-22.39	-21.397	-18.884	-18.978	-22.005	-20.286	-20.906	-20.968	-23.942	-17.504	-23.238	-21.557	-23.395	-18.125	-18.33	-18.237	-23.717	-19.489	-19.024	-24.659	-17.91	-17.862	-20.418	-18.337
6.7915	9.6794	5.239	7.1286	7.752	8.5147	9.9906	7.1774	10.034	5.7814	7.9484	6.4471	7.3331	9.273	9.7108	7.3183	9.3522	6.4454	12.362	7.5716	6.2503	3.263	9.7111	5.0332	6.3539	8.9027	5.9938	8.2764	5.4678	6.483	5.6136	11.34	7.9229	5.128	11.841	6.0546	3.1671	5.0276	6.5214	6.1923	10.569	8.2949	8.4249	6.4642	6.869	12.208	10.715	5.7143	2.1326	2.7552
-1.3153	-0.98583	-1.6293	-0.87686	0.0050972	4.3257	0.9342	-0.23824	-2.1497	2.6217	-2.656	-0.75432	-0.16225	2.7236	-0.66347	-2.9224	-4.6061	1.4164	0.9639	-0.10162	3.268	2.0933	-3.1214	-2.8263	6.2588	1.756	2.1051	-3.7307	2.7126	-3.9028	-2.1565	-1.5425	0.99545	0.91073	0.87	-3.0137	0.91844	2.3078	0.25217	2.8885	1.4884	1.2965	0.1147	-2.0377	-0.40277	0.94962	3.7413	0.10733	-0.70751	-3.3007
-24.526	-24.921	-26.442	-27.909	-18.719	-21.508	-27.938	-19.858	-24.599	-20.631	-24.294	-25.167	-24.314	-22.823	-26.533	-22.823	-22.768	-23.352	-22.647	-18.823	-19.924	-25.565	-23.341	-21.698	-22.862	-21.433	-19.842	-17.549	-17.266	-20.048	-20.533	-22.947	-24.817	-19.079	-23.599	-22.451	-20.139	-23.496	-20.106	-21.459	-23.45	-18.791	-21.708	-21.072	-22.238	-25.88	-19.679	-21.737	-17.341	-19.125
1.6535	-5.2341	0.91831	2.4358	3.8022	-4.8109	-1.2641	-0.90689	0.32764	-1.0668	3.5034	1.8064	-1.6444	0.13371	-3.0725	-3.863	-0.58457	-0.25981	-0.61239	2.6984	1.2136	-0.50038	-3.7163	1.1189	-4.8435	-2.52	-1.8661	-2.7917	-1.749	0.72481	-0.73069	-3.475	0.742	-1.4633	-2.7732	1.5545	1.0314	-1.8495	-2.6518	-2.8554	1.3313	-2.5491	-6.1707	-3.5735	0.44624	-1.7466	-1.499	-0.37787	-1.4159	-4.9427
-3.0585	-2.4875	-2.8998	1.0856	-3.4582	-4.1709	-3.4999	-0.50877	-3.1714	-1.5959	-8.4462	-2.7247	-4.2566	-0.83512	-0.17712	-1.0587	-3.918	0.10809	-0.93478	-2.1461	-5.3854	-0.11573	-1.2685	-4.0195	2.0183	-2.6847	0.89169	-2.9876	-1.5311	-7.0085	-5.7354	-2.4705	-0.61844	0.85465	-2.3634	-5.0067	-1.7666	-6.5168	0.91874	-5.8854	-1.6395	-2.9404	-6.7502	-3.1398	-4.8275	-4.7704	-4.2139	1.1295	-4.0518	-7.7192
-2.2951	-2.1464	-0.45271	-4.9022	0.76781	1.0639	-2.3692	-5.6395	-3.1658	-1.3032	1.6293	-3.7191	1.2037	-0.017664	-5.4472	-0.81442	-3.0515	-1.6585	0.079005	4.359	0.41021	-1.4937	-5.6096	-1.2845	-2.6993	-0.1103	0.12278	0.40049	-3.1167	-4.737	0.79711	-1.7156	-3.923	3.8874	0.74111	-2.9763	-1.7965	1.0394	2.6171	0.061285	0.68878	2.1989	1.2137	0.75735	1.1953	-4.7178	-3.8789	1.1591	-2.4035	0.13971
-1.4141	-3.0313	0.002783	-4.2213	2.7482	-1.5037	2.6072	1.0217	-1.4663	3.065	3.2866	-0.91456	-4.5256	2.9475	-2.0607	4.885	3.0866	5.1074	-2.6632	-1.3746	-2.77	-2.3986	0.35336	2.0866	3.6118	-2.1388	-2.0669	-0.72066	5.9595	1.9001	-1.6633	-4.4038	0.39469	-0.3473	-5.4761	-2.7799	0.38056	3.0954	3.0923	-4.2576	0.69985	3.6526	-0.68868	-0.80378	3.335	5.2137	-1.442	1.7116	1.0636	2.1204
4.5806	1.3328	-3.8181	0.70186	-0.61018	2.4924	1.1288	-1.2895	-1.2131	0.49583	0.92012	-1.5165	-0.7101	-0.82911	-2.0837	1.2127	3.4049	0.80525	1.594	2.3381	-5.6542	2.2415	2.9661	-0.090025	-2.643	-1.1742	-0.95732	-0.65755	0.18079	2.835	-3.211	-3.1007	-2.0988	-1.628	-3.1657	-3.9745	2.759	-3.5256	-0.09012	-2.0874	1.4809	2.116	-1.7024	0.84018	-0.2798	-3.8024	-2.3314	-1.3353	-2.1163	2.4308
2.3188	0.5563	2.8305	4.1301	3.8929	1.3612	-1.1243	3.6678	4.4574	4.7448	2.6754	5.5924	3.4838	0.85775	-0.33473	2.9607	-4.67	3.014	0.11017	4.9481	-0.075295	2.9743	0.12665	1.5824	0.21896	-1.7968	4.3532	3.78	1.0305	2.7731	2.6451	-1.5469	0.69746	-4.0499	0.83858	-1.2379	1.5397	1.3275	3.2678	2.1633	-2.3751	3.1867	-0.081606	3.2571	-3.3675	3.1777	3.8117	5.3209	3.2339	2.4969
-0.055664	-6.2177	-5.6448	-4.0598	-4.0704	-1.4132	-1.3974	-3.4466	-3.3437	-5.0854	-4.3184	-3.743	-4.5629	-2.5361	-3.9145	-4.1858	-5.9504	-4.3167	-4.3636	-3.6029	1.8022	-2.6985	-8.8022	-3.7378	-2.9168	-5.6535	-4.2532	0.54119	0.15306	-0.80845	-0.73732	-1.7682	0.71569	-2.9842	-2.2595	-5.914	-2.4349	-4.9377	-4.6649	-5.805	-2.7237	-7.3324	-6.1159	-4.9237	-2.8795	1.4705	-4.3934	0.48642	-4.1768	-4.0715
8.5666	5.8967	7.4313	10.202	6.4391	6.424	9.9647	9.2542	5.1015	6.9302	11.42	4.2989	5.7476	7.7057	14.437	4.9684	9.5389	8.0948	12.242	11.729	8.9725	4.9766	6.0098	10.449	10.224	5.25	7.1998	9.8919	6.8064	7.5446	3.5038	7.3749	7.2127	13.887	8.2624	7.4248	4.0359	8.8898	8.5667	6.8353	7.6609	5.7232	10.632	8.3854	10.723	9.694	8.7129	10.352	6.9163	11.581
-15.806	-5.9538	-11.595	-11.317	-11.415	-9.39	-8.211	-13.455	-7.4314	-7.8215	-5.2115	-7.8594	-10.722	-6.4933	-7.5883	-11.903	-10.406	-12.062	-8.9509	-7.8214	-9.3699	-9.6955	-11.323	-9.1923	-13.407	-16.643	-8.8417	-11.469	-10.271	-10.543	-11.708	-4.4372	-11.188	-9.5284	-10.109	-10.584	-16.316	-7.6957	-10.859	-7.9435	-10.851	-7.8513	-16.352	-11.261	-15.567	-7.3531	-5.9445	-8.5799	-10.161	-9.4396
4.6897	2.7073	1.6947	1.6651	2.5225	6.6972	2.3478	1.7523	2.2747	2.8747	-1.9333	4.308	2.5359	1.2946	2.7646	4.8311	4.5617	5.1331	1.9865	0.55084	3.4626	3.5014	2.5108	1.1039	2.8217	-0.28517	1.8332	-0.14791	0.28378	2.8417	-2.1547	0.41402	-0.13894	6.5738	4.6041	-1.4877	3.94	-0.8263	3.1308	4.9584	4.6607	-0.068847	4.3349	5.6876	4.3507	7.6697	2.5096	-0.27624	3.3369	2.8449
-0.91042	-6.2775	-5.2003	-1.5432	-4.6375	-5.9336	0.8854	-1.8388	-3.45	1.3676	-4.524	-1.9239	-4.0652	-1.8876	-6.1387	-4.435	-4.0469	-0.31017	-4.447	-3.7823	-2.6878	-6.5149	-4.7	-1.2307	-5.0066	-5.0959	-3.1323	-0.90813	-7.5026	-1.2517	-1.677	0.51747	-4.1484	-3.8706	-6.1357	-8.3675	-3.6389	0.25311	-2.2847	-3.5277	-1.1227	-3.126	-2.3912	-0.14981	-9.3465	-2.3503	-2.8278	-1.4551	-3.7502	-5.2796
-4.7422	-3.3681	1.2124	-2.3248	-0.15254	-1.5045	0.35553	0.0020556	-4.4578	0.83203	-2.8689	1.5113	1.3112	-0.7016	-0.029437	-0.70653	-2.451	-3.7498	0.81697	-3.4203	-4.3475	-3.2124	1.9677	0.23267	-5.979	-1.2082	-1.4199	-1.3701	1.9002	-5.0558	-0.39901	-4.3248	-1.4805	-5.5994	-3.6881	-3.9132	-3.518	2.2607	0.4183	-0.22122	0.30544	-5.4495	-1.3543	-4.9084	-5.2737	-3.1648	4.2968	-4.2311	-1.12	3.4344
-11.803	-13.062	-11.451	-8.8315	-8.9379	-18.369	-8.9793	-13.189	-13.795	-15.296	-17.272	-13.212	-9.5421	-13.32	-12.302	-9.2115	-13.172	-12.79	-7.426	-12.591	-12.556	-10.408	-12.403	-6.2826	-8.7271	-7.4155	-9.0921	-12.93	-11.982	-13.298	-8.3947	-10.19	-11.16	-12.603	-12.653	-11.43	-8.7179	-12.541	-14.705	-13.201	-8.478	-11.682	-12.787	-9.2518	-13.385	-10.397	-14.404	-10.485	-21.069	-8.0943
-16.104	-11.486	-17.282	-17.236	-19.726	-13.017	-12.307	-18.179	-14.193	-15.873	-16.679	-11.202	-15.923	-16.365	-16.405	-14.832	-16.388	-13.951	-12.732	-12.925	-17.724	-12.234	-14.889	-21.924	-12.001	-14.884	-17.465	-16.712	-15.509	-13.673	-15.547	-17.512	-12.958	-16.437	-12.017	-14.472	-16.627	-13.387	-10.393	-11.876	-16.41	-18.363	-10.681	-18.163	-19.067	-15.969	-14.282	-15.777	-13.986	-13.03
-1.4103	-2.4281	-3.167	1.047	-0.31998	0.89513	1.865	-3.6545	-0.4286	-1.8347	-1.6813	3.1335	0.19758	-3.7799	-0.17799	-0.83284	-2.5718	-2.0057	2.7333	-2.8372	-5.6983	2.5469	-2.9443	-3.7054	-2.7287	-2.65	-6.9264	-1.7877	-0.44586	-1.4923	1.3142	-2.3958	-2.4003	1.5155	4.4686	-0.14847	-4.9665	1.1435	-3.2841	-3.2466	-0.13119	3.8254	-3.3976	-1.7909	-0.14976	-2.5225	-1.5719	-5.2355	1.4754	-4.3022
-7.7434	-12.561	-14.849	-19.142	-9.8658	-13.861	-12.649	-7.7446	-9.1558	-10.816	-13.125	-15.013	-6.7259	-8.8643	-8.4808	-14.369	-9.9129	-14.948	-9.6834	-8.6578	-14.675	-10.646	-10.762	-12.787	-9.9603	-11.545	-9.3045	-13.45	-14.602	-9.8527	-11.725	-14.037	-14.45	-13.65	-13.01	-14.683	-10.917	-12.981	-10.771	-17.176	-13.253	-11.104	-9.8265	-13.617	-14.084	-11.538	-8.6563	-11.606	-13.006	-14.587
-4.6799	-3.8468	0.96498	-3.0079	-1.73	-1.2183	-4.8923	-1.0017	-6.5441	0.32542	-5.6307	-1.2917	-3.7244	-0.33455	-2.5897	-2.114	-1.2987	0.55695	-1.5409	-7.5219	-2.1962	-7.1055	-4.0834	-1.302	-3.5132	-3.2675	-7.1742	-7.5689	-1.9736	-3.3708	-6.0749	-3.6776	-5.7199	-4.7416	-3.9842	-3.2965	1.5187	-1.406	-3.8941	2.9669	-3.7838	-3.8275	-2.3374	-3.6791	-4.3787	-5.9003	-4.2833	-5.5147	-4.7973	-0.13019
3.3484	7.9173	7.0022	5.9654	9.1294	8.176	6.5515	4.3699	4.0353	4.3174	3.7235	4.4282	0.34025	4.6252	4.7921	7.1184	2.1446	2.3367	7.2906	8.2451	3.618	7.8003	6.3223	-1.1154	8.2983	5.862	2.4207	5.5831	6.8677	4.9531	2.1798	5.8861	0.33122	6.7714	4.2394	6.4308	2.3628	5.25	4.4285	2.4093	5.5955	5.5369	6.6312	5.873	9.2481	4.4038	5.1859	7.7527	1.3793	6.9189
-11.478	-13.087	-13.529	-16.7	-9.4931	-9.8466	-11.977	-7.431	-12.611	-10.988	-14.75	-9.402	-10.552	-12.522	-7.6517	-10.228	-5.8301	-11.726	-13.397	-8.0185	-9.5045	-12.083	-12.463	-12.336	-10.182	-11.048	-8.616	-10.555	-11.053	-9.4705	-13.595	-13.77	-7.449	-12.595	-10.602	-9.7901	-12.635	-11.04	-16.055	-6.8428	-9.9915	-13.175	-18.199	-15.105	-9.6384	-11.17	-9.2391	-7.208	-11.992	-11.232
-4.072	-7.5644	1.7869	-4.2608	-3.4113	-4.889	-5.8082	-3.9361	-0.23144	2.614	-0.43943	-3.3899	3.4785	-1.1405	-2.5711	-1.8317	0.27275	-1.9621	0.061692	-1.506	-4.9729	0.66409	-2.6253	0.026259	-0.45262	-2.5518	-4.4584	-1.0061	2.3366	-0.17629	-3.0681	-4.2534	1.8662	-3.5498	-3.5359	-2.6257	-1.5433	0.23838	-3.329	-8.2017	-5.0194	0.41278	-2.8684	-4.7419	-4.2146	-5.0066	-3.3767	-4.4581	1.0668	-2.4537
-1.0567	3.1271	1.2897	0.64032	-1.1058	-3.5321	4.3003	3.2664	0.32494	1.833	2.1233	0.23524	4.0211	0.054938	4.5292	-1.0777	-1.4906	5.1807	4.9373	1.3005	-0.65446	-0.48541	0.33055	5.2185	2.611	-1.9577	5.1202	-3.4295	3.1797	1.7747	-3.879	-0.15824	5.1986	0.79654	0.86966	4.3899	0.47709	-0.16121	7.5619	4.8031	2.0754	-1.0562	4.4419	6.4756	4.7206	0.49481	0.45675	-0.31276	2.5187	1.1736
-15.524	-12.251	-14.093	-13.697	-16.153	-15.426	-16.815	-12.508	-11.596	-12.534	-12.426	-11.904	-12.466	-17.758	-21.536	-14.187	-18.211	-18.087	-14.18	-14.95	-17.355	-19.131	-14.963	-14.694	-12.485	-16.954	-10.694	-12.173	-12.431	-12.815	-12.536	-13.719	-13.004	-15.876	-11.604	-15.716	-14.263	-16.285	-12.166	-13.614	-19.183	-16.671	-21.187	-13.788	-12.464	-15.401	-12.197	-15.38	-20.751	-15.572
-26.828	-22.615	-20.671	-20.118	-22.121	-25.699	-27.627	-22.826	-23.087	-24.593	-20.57	-19.69	-23.409	-24.02	-27.742	-18.933	-27.144	-23.946	-20.9	-23.652	-19.369	-24.992	-18.758	-17.9	-19.494	-25.038	-21.41	-20.398	-22.928	-25.664	-20.634	-22.608	-20.217	-26.552	-25.789	-24.934	-24.884	-21.899	-21.979	-23.96	-22.547	-22.572	-21.191	-21.448	-21.046	-23.715	-22.616	-21.018	-21.908	-28.727
2.6942	1.335	-1.0182	-0.91677	1.0328	-2.1842	2.9223	-3.9893	4.1243	0.89473	0.19304	0.60744	1.7865	3.5553	-0.096699	2.2553	-0.91133	-1.1381	-0.38834	2.6364	0.64994	1.0534	0.041614	-2.11	-1.7247	-2.5543	-1.3755	0.27456	1.3682	-2.3054	-1.3652	2.7121	2.893	-0.20532	1.4153	-3.8302	1.7064	0.18825	1.0458	-0.58002	1.9661	-2.5314	-2.789	-3.461	-2.7058	-1.2292	-0.26197	-1.1168	-4.3746	2.4573
-18.903	-11.394	-15.907	-13.663	-16.203	-14.629	-11.247	-15.806	-12.604	-10.188	-12.682	-12.631	-13.386	-12.444	-12.57	-12.842	-13.962	-7.8925	-7.9142	-15.311	-11.786	-13.595	-12.852	-9.7944	-9.9378	-10.087	-8.8819	-9.2142	-13.202	-14.539	-11.881	-9.7066	-11.084	-6.5487	-12.268	-13.966	-15.845	-17.98	-14.826	-18.289	-17.487	-7.728	-13.121	-5.8273	-10.872	-12.156	-14.902	-11.395	-13.309	-10.736
-12.534	-13.323	-11.1	-11.197	-9.6875	-10.32	-5.7542	-16.211	-8.0168	-11.561	-8.0396	-9.7477	-14.569	-14.387	-13.547	-12.424	-10.519	-10.548	-10.99	-12.027	-15	-11.408	-16.934	-12.816	-19.016	-8.1331	-11.811	-10.846	-10.93	-15.954	-7.3254	-11.68	-15.23	-10.261	-18.868	-7.894	-12.289	-10.405	-14.314	-8.3358	-10.918	-12.883	-12.857	-11.659	-8.6194	-10.811	-13.439	-8.8777	-12.562	-11.257
-15.657	-16.263	-16.142	-17.12	-15.172	-18.475	-19.82	-10.599	-9.7762	-11.883	-11.815	-14.932	-13.836	-11.221	-14.286	-14.285	-14.453	-15.524	-13.213	-18.652	-15.772	-19.626	-16.564	-16.478	-11.005	-14.898	-10.473	-13.645	-14.497	-17.766	-14.856	-14.576	-13.181	-15.032	-15.595	-13.901	-12.999	-13.973	-14.842	-15.176	-16.595	-15.624	-14.424	-15.641	-14.847	-15.505	-11.222	-15.068	-10.949	-16.534
8.7321	6.3359	8.3228	1.0381	3.8091	6.6903	8.8682	10.346	7.8942	9.5223	9.4852	3.2502	4.3084	4.4236	7.318	2.4724	7.5236	7.1384	9.8633	6.4333	4.5659	7.7946	4.6398	8.7032	8.7342	4.7009	3.3732	0.26463	8.3186	1.4459	7.1628	9.0943	7.1226	7.1962	6.2036	2.312	1.9416	5.3068	7.4338	6.8732	7.9148	13.136	5.3351	3.9869	6.5005	3.4906	9.272	5.7296	10.127	4.2644
0.084821	-0.92874	-3.4047	-0.13139	8.0813	-2.979	-2.6248	-0.13596	-2.7311	4.1107	-0.92294	1.0798	0.64887	0.72221	-1.0288	4.9134	3.8067	-0.10391	0.77754	-2.9449	0.17304	-0.53535	2.5612	3.2574	-2.2901	0.43981	-0.056218	5.7135	1.1974	1.8933	-1.0711	-2.4426	-2.1379	-3.8957	-0.86269	-0.13404	2.67	-1.7988	1.5788	-2.3122	4.2231	3.2879	2.8859	0.3783	-0.36842	3.1601	4.1241	2.5688	0.20707	-0.46426
-3.1079	-4.6802	-4.8322	-5.4638	-6.9084	-2.5868	-7.5196	-1.2796	-4.1336	-1.899	-3.1557	-0.29502	-8.3247	-4.7176	1.1375	-1.6883	-3.4654	-1.0365	-4.6126	-1.8556	1.2994	-0.86689	-8.9768	-6.9004	-0.84992	-2.5961	-0.90235	-3.2675	-8.4075	-6.9084	-3.8839	-3.9254	-4.5446	-6.3743	-1.5307	-0.94543	-0.18284	-4.136	-2.288	1.705	-1.6287	-3.5015	0.97078	-5.1822	-3.87	0.26626	1.2851	-9.0536	-6.6024	-8.4879
-10.006	-1.1636	-6.5248	-11.42	-2.4592	-7.0624	-2.3375	-2.288	-0.50337	-5.9222	-2.6169	-2.5867	-9.2431	-0.7678	-8.3903	-4.6253	-5.3061	-0.62354	-2.8096	-1.6347	-9.0397	-9.6494	-4.7892	-3.7914	-3.8718	-3.0645	-7.8375	-2.8445	-5.1604	-3.2954	-3.5196	-7.8401	-10.216	-4.5898	-6.4162	-0.52363	0.7814	-7.3786	-6.4569	-4.8947	-5.3435	-8.5549	-7.8115	-4.729	-3.2147	-8.9334	-4.7462	-1.6341	-4.5755	-5.9538
-0.93121	3.097	-0.87684	-5.3464	-0.3725	-2.1442	-4.4093	-0.00019514	0.66137	-2.0457	2.59	-1.0359	-0.069729	-3.7584	-1.5268	-3.6197	-0.80487	-2.4937	0.30684	-6.15	0.010247	-5.514	3.7751	1.2226	-2.9099	1.9721	-3.1506	0.062702	-0.13091	-3.9848	1.7716	4.0669	2.2727	1.001	-1.3903	-1.1712	0.66238	-1.7321	-1.4512	-0.98692	2.2498	-1.3368	-0.28484	-4.1728	-1.168	-2.3126	0.42191	-0.63991	0.34724	2.2211
-17.226	-11.074	-12.099	-8.9197	-12.428	-9.2013	-12.922	-14.168	-12.138	-12.938	-12.413	-9.4331	-17.851	-15.886	-13.688	-11.878	-9.0591	-15.689	-13.436	-9.066	-12.257	-11.741	-16.049	-14.241	-12.324	-8.1939	-8.6252	-10.606	-12.376	-15.305	-15.603	-12.76	-12.385	-15.91	-14.583	-14.158	-12.509	-16.947	-11.266	-12.166	-17.034	-13.284	-12.718	-10.453	-13.131	-10.733	-14.903	-13.799	-9.123	-13.031
1.8987	-3.0528	-0.78909	-3.1518	-0.52605	-2.8635	-0.17351	-0.41676	-3.1288	2.6304	-2.6871	2.5921	-4.8576	2.6749	-1.5526	-2.2788	-4.3387	-0.20633	-1.2415	-2.506	-3.642	-3.3691	-0.46427	-3.4013	-3.8254	4.6888	4.2194	-3.0429	-4.2892	1.883	-0.83253	-3.3156	1.0911	3.3861	-4.1989	-4.7062	-0.6229	-2.1233	-7.5998	5.1597	-1.5877	-3.7983	-1.2977	-0.095113	-2.0797	-5.1542	-1.9661	-0.66018	-0.37195	0.032192
-10.612	-18.277	-16.843	-11.428	-14.222	-15.539	-16.08	-13.442	-13.695	-11.015	-11.113	-9.5084	-12.293	-12.11	-16.073	-11.152	-12.709	-9.4487	-15.289	-8.733	-9.987	-13.338	-16.239	-18.318	-15.552	-15.335	-19.938	-9.85	-8.2111	-11.766	-16.665	-11.521	-9.4145	-10.93	-14.422	-11.297	-8.6677	-14.479	-12	-15.755	-10.416	-13.046	-13.585	-12.781	-14.765	-16.388	-13.177	-10.057	-10.473	-13.954
7.5051	13.798	9.2308	3.5473	6.5216	9.5283	3.9723	8.5425	1.3963	2.1634	3.1737	6.6188	3.8536	8.968	4.9352	6.9628	6.6174	7.7221	6.5566	5.2672	4.6896	8.3262	5.0461	12.793	6.0347	5.7586	10.061	5.4751	5.727	5.7454	4.6888	5.6179	4.552	8.525	8.7305	5.664	1.2816	3.4693	3.6355	4.0983	7.444	7.5886	12.764	6.4342	10.736	9.6935	5.645	4.4298	2.4777	11.667
-12.923	-11.195	-18.185	-14.995	-12.823	-12.802	-18.692	-7.8357	-12.914	-15.433	-15.556	-12.937	-16.187	-14.743	-13.337	-21.48	-13.694	-17.327	-13.063	-10.03	-12.337	-14.283	-10.995	-16.747	-8.6905	-14.196	-16.725	-15.304	-14.013	-12.907	-14.989	-8.3634	-13.112	-11.711	-12.135	-15.79	-17.241	-15.995	-13.539	-11.685	-15.555	-13.453	-16.164	-15.291	-14.3	-18.101	-11.298	-11.84	-10.914	-14.869
5.902	7.8223	6.8326	3.7371	6.4669	5.9401	1.5106	6.4372	7.0018	7.2626	8.0375	9.5184	7.2866	4.938	7.9186	6.5501	5.7725	5.196	5.4599	2.2166	6.0847	5.8545	6.1292	3.9678	8.2395	7.1417	6.4509	4.1926	5.7459	0.78235	2.9872	7.5933	6.7402	3.8209	4.9008	7.2037	3.0276	7.2948	7.3083	1.1868	3.1974	2.5963	4.3623	7.4352	9.3618	6.8152	2.157	1.814	6.8287	1.2822
-2.9695	0.23988	0.20404	-2.7995	-0.78198	0.89532	-2.1799	-1.8307	-5.1378	-0.87498	-6.8629	-2.327	2.1857	-2.2304	1.7529	-2.8145	-6.0902	-4.4911	-3.6799	0.37266	-4.7985	-0.69722	-3.9036	0.81412	-0.3935	-2.8861	-2.2276	-1.8725	-6.1799	-5.3711	-4.5091	-4.2425	0.48644	-5.0613	-0.93107	-1.7092	2.5659	-6.4882	1.599	0.43745	-3.5902	4.7027	0.79603	1.4601	-5.0642	-2.0317	-2.9462	-1.1031	-2.9915	-1.353
-17.933	-16.237	-6.3598	-13.088	-15.111	-15.312	-13.504	-9.3646	-17.293	-15.58	-9.1596	-13.851	-13.624	-10.451	-13.169	-10.118	-9.671	-11.508	-9.3324	-13.624	-13.333	-12.27	-15.933	-11.696	-7.9107	-13.763	-11.128	-10.192	-11.59	-12.397	-11.14	-10.986	-14.166	-13.298	-10.592	-12.182	-17.78	-13.441	-9.9803	-12.514	-12.386	-13.104	-11.693	-15.07	-10.22	-15.428	-12.908	-14.622	-13.347	-15.063
-9.6355	-6.4318	-11.169	-4.9805	-5.891	-10.191	-8.1781	-7.4089	-10.84	-8.8865	-10.966	-8.3779	-7.8853	-12.477	-8.6828	-9.8803	-4.1059	-6.6782	-7.2762	-10.248	-6.6543	-7.8762	-8.2573	-12.05	-5.3782	-10.547	-8.0373	-10.566	-7.731	-4.7566	-8.3437	-8.5486	-8.7439	-8.381	-6.9923	-9.915	-10.149	-6.2632	-12.016	-5.3543	-3.4668	-9.8859	-5.5321	-7.2602	-5.92	-7.3903	-7.3016	-7.3563	-7.3485	-11.157
-14.187	-12.948	-18.56	-15.287	-16.322	-12.024	-12.059	-15.078	-14.93	-12.743	-11.771	-19.185	-13.717	-14.913	-11.311	-13.833	-16.209	-12.612	-11.5	-15.525	-13.887	-14.98	-14.715	-16.086	-18.789	-12.536	-14.769	-15.5	-15.693	-15.205	-15.49	-13.104	-14.483	-12.033	-13.39	-20.401	-17.258	-15.199	-12.57	-15.875	-16.328	-10.862	-11.143	-14.648	-15.415	-15.36	-12.076	-14.808	-17.851	-17.961
-11.666	-18.564	-15.287	-12.583	-12.854	-18.39	-11.706	-10.519	-10.645	-12.925	-7.3924	-15.4	-10.633	-15.641	-15.905	-9.0506	-12.821	-11.423	-11.699	-14.018	-14.648	-13.68	-14.246	-17.705	-18.72	-7.5503	-13.978	-11.398	-12.604	-18.124	-11.405	-13.416	-16.151	-16.224	-14.191	-17.462	-13.36	-15.901	-10.221	-15.925	-13.06	-15.647	-9.9277	-11.76	-12.313	-12.942	-15.389	-11.704	-12.913	-13.738
-7.3955	-3.8324	-5.7711	-1.5012	-5.2606	-1.9348	-7.5216	-4.8247	-2.4012	-6.6621	-3.1641	-6.2025	-2.5369	-6.8462	-5.55	-3.9956	-2.8212	-2.8276	-5.7349	-4.9807	-8.1858	-8.9241	-5.1927	-2.6616	-4.4456	-10.352	-5.4611	-2.0348	-4.7999	-3.4153	-7.7467	-6.0894	-5.3529	-7.8107	-8.3577	-9.0076	-6.8201	-4.5744	-6.9754	-5.511	-2.9586	-1.837	-6.2512	-5.5518	-0.92575	-4.057	-5.3443	-5.343	-6.1965	-4.029
1.3989	-2.6761	0.79152	-0.58945	-3.1422	-0.93375	-0.93111	-2.988	-3.8185	-5.3766	-2.4207	-4.2881	-4.7732	-3.594	1.6226	-5.8379	1.8759	1.4636	-0.46913	-1.9028	-5.3426	-1.0284	-6.975	1.6218	-1.3303	-0.19817	-3.5383	-1.4946	0.17934	-3.789	-5.2545	-3.7182	-5.0445	-0.63261	-2.8072	-3.6897	-4.9197	-4.7436	-4.643	-5.3837	-8.1275	-3.4189	-2.2383	-0.53181	2.2221	-8.5457	-4.1903	-4.111	-5.6541	-3.0138
0.47876	-4.6759	-3.6187	-9.8712	-8.63	-5.6838	-5.1122	-6.4231	-6.3968	-5.9631	-8.3542	-4.9433	-3.1872	-3.0296	-5.207	-4.4558	-3.4548	-8.1464	-6.4938	-4.9475	-6.2476	-5.7089	-6.6961	-3.2594	-5.3595	-8.2049	-8.5454	-8.1636	-6.585	-4.0254	-5.5617	-5.8526	-4.0744	-3.756	-10.215	-8.2397	-0.95586	-7.8179	-3.5042	-7.294	-5.1379	-0.53995	-1.2077	-7.0159	-4.7822	-3.3912	-9.0977	-1.7418	-5.5872	-3.9799
-13.503	-13.058	-12.741	-15.655	-13.863	-16.589	-11.358	-12.155	-11.934	-13.986	-18.101	-10.645	-17.429	-16.24	-12.791	-12.241	-15.169	-10.355	-16.333	-14.654	-14.059	-12.568	-20.648	-12.843	-17.546	-13.741	-18.157	-18.404	-16.38	-14.499	-17.839	-9.0593	-16.702	-17.564	-14.44	-15.009	-15.685	-13.239	-12.676	-12.697	-17.384	-13.417	-13.123	-12.545	-12.268	-13.73	-15.153	-16.876	-12.324	-14.984
-14.512	-11.124	-10.459	-15.722	-8.0532	-9.8753	-13.118	-6.3562	-14.708	-13.087	-8.1422	-13.747	-12.717	-11.984	-15.376	-12.019	-15.17	-12.266	-15.397	-12.981	-10.359	-13.912	-10.327	-8.5623	-11.871	-11.014	-12.919	-13.312	-11.846	-11.352	-13.932	-12.881	-8.7301	-12.948	-10.591	-13.624	-12.953	-10.322	-7.8737	-9.6511	-10.272	-9.6661	-8.7068	-12.571	-7.7933	-10.24	-12.26	-13.16	-10.91	-10.912
-16.377	-19.004	-11.745	-13.513	-16.325	-15.808	-12.667	-17.44	-16.288	-17.827	-20.025	-15.084	-11.995	-14.869	-14.624	-16.477	-14.546	-16.151	-17.501	-16.384	-18.108	-13.303	-14.442	-16.007	-12.019	-11.858	-20.347	-14.061	-12.188	-14.364	-16.48	-11.395	-16.818	-11.085	-20.503	-15.599	-17.695	-13.638	-16.073	-14.921	-17.647	-17.082	-11.268	-15.366	-19.748	-16.783	-19.665	-12.471	-12.689	-13.698
-14.827	-18.375	-13.348	-11.183	-11.175	-14.068	-12.733	-17.858	-8.0258	-13.899	-16.6	-15.97	-13.394	-13.819	-12.443	-16.301	-16.788	-16.224	-8.5132	-14.851	-19.342	-10.641	-14.878	-15.913	-12.257	-15.185	-14.774	-14.011	-14.791	-14.927	-12.125	-15.667	-13.86	-14.433	-13.45	-16.158	-15.678	-15.967	-17.497	-16.507	-16.527	-10.928	-15.013	-13.028	-15.904	-13.529	-13.292	-15.688	-15.74	-14.514
-8.5256	-12.849	-4.6382	-9.4789	-14.801	-13.341	-10.112	-16.462	-5.8912	-11.836	-13.928	-8.6968	-10.582	-9.3772	-11.961	-14.621	-9.3655	-7.9248	-7.9937	-10.45	-11.17	-12.068	-12.385	-10.433	-11.357	-12.572	-9.2268	-7.8251	-14.603	-10.806	-7.985	-12.126	-13.682	-12.207	-14.809	-8.4671	-13.231	-10.939	-16.734	-10.371	-13.016	-13.473	-13.951	-13.559	-11.209	-12.455	-9.3866	-10.802	-12.552	-10.033
-0.79372	-0.55796	0.84532	-1.6836	-4.3435	-2.4405	-0.94284	1.4779	1.351	-1.8358	-2.0974	-3.6609	-2.0942	0.91312	-2.558	1.2325	0.031709	2.7003	-0.67575	-2.2702	-6.2195	0.84917	-2.161	-4.166	0.38917	-4.6622	-5.2582	-2.1022	-1.4762	-4.0418	-4.6897	-2.0365	-0.33617	-3.8396	-0.79898	2.5	-0.93002	0.88699	-1.9845	-1.8859	1.8629	-0.53549	0.90233	-7.1107	-0.84381	-2.3443	-2.9248	0.18489	3.7559	-1.8573
-14.94	-11.38	-13.609	-15.701	-7.8583	-12.913	-10.975	-12.332	-9.7075	-11.79	-13.299	-16.388	-13.806	-17.78	-14.672	-11.89	-11.968	-10.927	-12.996	-17.28	-11.389	-10.569	-10.95	-16.3	-15.759	-13.019	-8.727	-16.066	-17.444	-8.9772	-15.748	-12.576	-14.377	-5.8702	-13.029	-11.393	-13.995	-14.871	-12.726	-13.483	-12.939	-11.777	-9.2251	-14.086	-11.878	-16.246	-11.478	-15.699	-11.029	-8.4891
-1.7794	-2.3367	-1.1933	-1.5111	0.25315	0.092257	-0.50326	0.59837	0.1007	-3.4014	-1.1114	-0.74695	1.5123	5.9223	1.3839	1.2209	-1.6256	-4.7598	-3.2651	3.5647	-1.2249	0.04475	3.9068	-0.0026902	-2.4701	-5.2141	1.2514	0.21022	3.561	-0.54902	3.4607	1.0417	0.63415	-1.3341	4.6803	0.55453	-0.48029	1.277	-2.5824	0.11727	-4.1731	-2.4127	3.5072	0.82965	-0.56114	-2.7666	1.9194	-2.7437	0.92192	3.7199
2.3279	0.34438	-0.13901	4.6169	2.7473	4.2949	2.7265	4.5116	-1.498	-0.0092044	2.8554	4.3979	6.894	4.44	1.3421	-5.3984	5.3664	-1.7486	0.7076	-1.6434	6.391	-1.1804	-0.85971	2.7591	4.837	-1.3398	2.2529	1.0351	-5.8383	-0.1282	1.536	-0.18494	3.6066	2.641	2.3714	4.6134	0.21089	4.2008	4.9829	0.36192	5.7621	1.9259	0.94681	-1.5251	3.3349	-1.3314	2.5489	2.3569	3.4792	2.1139
-12.508	-13.314	-15.965	-16.165	-9.3833	-9.9037	-16.616	-8.258	-8.6202	-13.314	-14.978	-10.999	-11.593	-11.427	-17.288	-15.285	-12.661	-12.061	-16.921	-12.343	-9.0002	-12.81	-12.719	-15.79	-10.122	-12.668	-10.703	-17.264	-13.247	-12.1	-16.612	-13.897	-18.541	-11.34	-16.161	-13.21	-11.478	-14.901	-12.708	-10.775	-13.545	-16.236	-13.578	-13.704	-15.233	-14.892	-11.092	-14.506	-15.739	-14.049
-9.1389	-11.643	-15.761	-13.399	-11.084	-14.194	-14.457	-14.227	-9.3807	-13.447	-15.74	-15.869	-12.26	-15.835	-13.097	-9.2197	-9.3582	-16.619	-16.396	-13.793	-12.383	-16.424	-12.015	-11.458	-14.131	-9.9326	-18.479	-13.216	-11.827	-16.884	-7.2338	-13.172	-20.564	-12.905	-14.408	-14.893	-9.5118	-10.032	-18.319	-6.9156	-8.4037	-11.117	-9.2769	-10.612	-14.923	-12.376	-17.238	-13.998	-12.643	-11.772
11.006	6.6651	3.7693	5.0376	8.0508	8.4244	10.303	4.0221	5.3372	11.309	8.0038	8.4302	7.7942	6.7277	7.3125	12.601	7.1254	5.629	7.9932	4.1042	0.64041	10.558	5.1552	5.6076	7.9338	8.6719	4.2258	7.8259	4.5056	6.8146	0.3822	6.7947	3.1397	5.4525	8.1302	7.3163	3.5951	3.7309	6.1937	9.1734	5.1474	8.4308	5.6292	6.0277	6.576	12.71	11.111	7.5201	7.2516	8.4886
0.61435	5.2354	-0.51213	-1.2544	-0.93218	1.3081	-0.78855	0.034868	-5.7599	2.0436	-1.9049	2.6854	-0.05964	0.69063	-5.9126	0.31485	-2.9736	-1.0647	0.19854	-0.34194	0.9135	1.2106	-3.6131	-1.8068	0.061699	1.765	-0.65053	0.8184	0.8176	-0.30776	1.7464	-3.1917	2.4854	-3.7775	0.72531	1.7546	1.9208	-0.99939	2.2633	-5.4519	3.898	0.90726	-0.29965	-2.602	1.2633	-2.1731	-2.2677	2.3042	-0.37472	-1.4885
-9.9575	-10.065	-17.19	-10.929	-10.709	-11.804	-15.756	-10.392	-16.12	-14.123	-16.991	-11.422	-9.8806	-9.3164	-14.412	-13.119	-11.287	-13.232	-18.127	-19.551	-7.0458	-9.1015	-14.676	-12.871	-10.223	-10.533	-12.81	-11.942	-12.926	-13.824	-9.8324	-9.6804	-14.152	-10.428	-11.032	-6.9904	-11.223	-10.37	-15.002	-6.5765	-13.903	-12.057	-17.271	-10.34	-13.58	-5.8116	-12.485	-11.775	-14.336	-13.474
9.8776	7.5097	9.3572	5.9615	5.6393	10.192	8.9664	6.0176	4.5296	11.415	6.8871	8.0088	5.7523	9.7514	9.8545	7.2273	3.3767	3.8525	14.151	11.04	9.8702	10.995	8.3583	10.112	14.05	6.4679	9.8062	1.9817	10.088	5.2155	7.3012	10.363	8.5945	6.827	12.291	6.5972	10.386	9.8475	9.1846	8.5772	8.815	6.6415	10.23	6.1795	10.201	8.2026	11.478	8.3921	11.349	8.796
-6.9273	-9.0225	-3.6689	-5.3989	-5.3295	-6.0781	-2.4829	-9.6971	-6.8198	-9.8468	-4.2329	-8.3131	-2.1307	-4.8025	-9.2157	-7.7537	-4.213	-4.7143	-5.3986	-11.632	-6.0255	-1.8229	-5.53	-2.2114	-4.8476	-9.3872	-1.6658	-3.228	-9.9796	-6.3419	-7.064	-5.5808	-5.6745	-6.9886	-7.8177	-4.1234	-6.6854	-4.4809	-1.0976	-6.1166	-3.5878	-4.8695	-5.7617	-6.6336	-7.7461	-5.9587	-3.2778	-4.5178	-3.5902	-6.7807
6.5701	6.1524	12.109	7.6252	1.4922	8.3034	7.1005	6.263	6.2554	8.6362	0.39903	6.2715	6.4561	5.8843	10.586	5.7107	10.182	11.407	6.5439	6.4142	5.7444	3.8071	5.6813	9.7761	7.5529	5.1979	6.1331	7.6406	5.2021	6.1601	6.4867	7.4535	8.0276	4.9108	6.5417	7.6636	8.2474	8.3387	7.494	10.308	4.9532	4.8582	10.47	6.0141	0.6242	11.215	7.4582	4.5164	5.7473	8.6302
-23.234	-18.604	-23.867	-18.956	-23.124	-21.52	-27.231	-22.716	-23.336	-20.815	-19.633	-24.908	-20.902	-26.549	-19.078	-20.471	-22.324	-24.648	-21.546	-23.109	-20.701	-24.784	-25.076	-21.026	-25.392	-21.929	-19.813	-20.301	-22.286	-24.104	-23.089	-22.426	-22.826	-25.13	-18.288	-27.015	-21.723	-25.375	-21.691	-22.947	-23.277	-17.225	-21.49	-20.665	-21.643	-21.345	-19.093	-24.776	-24.429	-24.941
-23	-23.187	-21.115	-21.066	-24.286	-24.759	-24.996	-20.345	-22.054	-22.308	-26.681	-21.417	-20.632	-28.009	-24.936	-19.296	-23.309	-22.078	-18.682	-25.418	-22.566	-21.802	-19.901	-27.174	-26.223	-20.344	-18.072	-28.505	-21.702	-18.998	-18.753	-17.045	-24.828	-21.135	-20.015	-20.802	-25.394	-25.09	-26.268	-26.061	-21.741	-24.389	-20.929	-20.456	-25.835	-20.865	-19.341	-24.685	-20.762	-25.797
5.4624	4.383	3.4749	4.6912	0.74637	-0.59318	2.2001	6.2314	4.6434	6.0077	-1.0074	3.1802	-0.73444	4.258	3.3981	2.3864	1.0732	9.8441	0.17176	1.7068	-2.387	2.361	7.9532	0.28148	0.52978	2.1757	5.791	1.3843	-1.4993	10.755	0.51569	4.2297	2.5213	-1.3273	1.8454	2.5783	2.9006	6.1844	3.9643	1.178	1.7888	-0.72351	4.2887	0.54534	2.6623	3.7326	5.7774	3.9022	0.52882	5.8868
-8.5419	-8.652	-10.197	-9.3329	-7.2567	-5.5031	-7.326	-11.202	-8.6921	-8.1319	-11.426	-5.963	-9.7833	-7.3093	-9.991	-14.817	-8.663	-7.9226	-8.8196	-10.03	-7.0439	-11.231	-10.081	-7.9225	-9.7283	-10.618	-13.006	-10.078	-8.0184	-11.157	-7.312	-4.2032	-12.756	-9.5777	-11.154	-7.6389	-16.085	-12.964	-7.0776	-7.9665	-10.224	-7.6762	-10.74	-4.3728	-12.367	-6.9552	-10.239	-12.187	-11.37	-9.6906
-13.344	-14.423	-13.392	-14.778	-14.354	-14.192	-15.904	-11.651	-15.195	-15.933	-17.519	-12.804	-17.241	-11.675	-14.666	-11.358	-19.363	-13.866	-13.86	-14.006	-11.581	-11.54	-14.741	-14.256	-16.572	-15.724	-17.622	-12.64	-16.414	-14.612	-17.14	-17.096	-11.673	-14.129	-9.6312	-17.25	-18.021	-17.272	-16.284	-14.737	-19.098	-15.08	-13.393	-16.459	-15.353	-13.001	-15.61	-17.115	-19.883	-13.817
6.3241	5.148	4.6437	4.8715	5.9582	5.4711	8.8493	5.9575	5.8351	2.9303	5.9305	6.6162	3.7488	2.7704	5.1987	5.4426	2.5916	9.7924	9.3702	9.0769	6.3823	6.4201	5.4041	1.7531	8.414	7.0055	9.0768	12.762	4.9549	7.1857	3.1656	6.1818	7.4114	7.4765	6.6687	4.9352	4.2316	9.8469	3.5216	3.1176	5.5195	8.8151	9.0632	10.628	5.3111	6.6601	1.962	7.8601	5.3	0.4788
1.4077	2.2982	-0.85297	2.2982	6.998	0.17463	-1.0768	-1.5548	-1.4844	-2.5739	4.6388	5.1513	1.7079	2.0354	4.858	0.40904	2.7297	-1.6573	5.1851	-1.1968	2.8218	-0.095052	2.079	-1.8613	1.7864	0.76777	-1.3505	2.2212	1.9174	1.131	0.23318	3.7172	0.64659	-3.0782	1.5609	1.556	-1.9514	4.4684	-0.29847	0.29413	-0.63686	-1.8129	3.6002	-1.9577	1.9421	-0.25615	-0.74382	1.7731	0.45214	0.72359
-6.4069	-5.1613	-0.58777	-2.5965	-5.4894	-2.7952	-1.808	-1.1222	-5.7499	-2.2339	-5.1235	1.0715	-2.5639	-5.1213	-3.059	-6.7665	-4.8393	-2.9172	-4.597	-2.1427	-1.3283	-1.3591	-0.015849	-4.7118	-3.4293	0.81043	1.3626	-4.3626	-2.3284	-2.7631	3.2712	-3.1382	-2.5134	-0.85724	-4.7886	-1.7287	-5.4001	-6.6651	-2.8727	-3.0033	-4.1658	2.9848	0.83653	0.11357	-3.6479	1.5107	-2.3379	-0.37103	1.4059	-4.5122
-5.4197	-4.2912	-2.6784	-1.5555	-1.2774	-1.9473	-4.9091	-2.4357	-4.6179	-5.4775	-5.1853	-5.7283	-3.9577	-7.3553	2.1119	-0.80072	-3.2114	-0.46169	-3.8562	-4.7813	-5.9335	-2.2196	-5.4939	-4.0087	-4.5976	-4.1025	0.048192	-3.2621	-5.6295	-4.7961	-2.2834	1.9073	-0.84718	-2.7542	-4.7876	-0.57427	-1.017	-4.9932	-4.1888	-4.7987	-7.5108	-2.3775	-4.2865	-4.8283	-3.6445	-2.1703	-2.5623	-5.3441	-2.7375	-3.0186
0.12175	-2.8564	-3.04	-3.182	-5.4839	-3.6653	-3.0994	1.7082	-3.282	-1.5861	-5.9288	-2.3244	-2.8031	1.557	3.6987	1.1228	-3.6927	-2.3536	-4.0436	1.8252	-6.3455	-0.38667	0.74521	2.4836	-3.7103	-0.34774	-2.083	-0.69127	-1.8812	-2.6058	-1.3766	-1.6418	-5.6983	-1.8853	5.6263	-0.56434	-4.9216	-1.4586	-3.734	0.81066	-2.4295	-3.337	-1.4936	-3.4605	-5.2763	-2.8075	0.40657	-2.7938	0.47003	-1.7432
-20.428	-20.242	-20.552	-24.195	-22.141	-22.171	-22.449	-16.806	-23.074	-22.937	-24.546	-21.764	-21.428	-20.283	-22.482	-17.728	-20.678	-25.81	-24.962	-27.218	-22.468	-25.125	-21.271	-19.366	-21.411	-25.938	-22.802	-22.149	-19.31	-21.05	-23.981	-19.282	-17.692	-19.447	-23.324	-23.848	-25.147	-18.801	-23.302	-27.127	-17.314	-22.437	-22.224	-18.134	-25.899	-17.596	-21.84	-23.863	-25.604	-18.811
3.4346	2.364	0.45563	2.7142	0.4724	3.3541	-1.5691	-0.20504	-1.5281	2.1706	4.4212	4.2039	0.74913	2.0334	3.1178	5.8467	-0.893	1.082	0.17754	-1.8009	3.5554	0.16487	1.5313	7.3503	2.0951	1.1645	0.75365	1.0179	4.6585	4.3856	2.8616	4.2884	0.47426	1.9374	3.3424	5.7259	-2.6076	-0.38642	-1.5202	-0.78344	4.1595	1.7261	-1.7967	1.7195	2.985	5.5306	-2.2374	5.1353	-2.622	1.5209
-8.1017	-3.5492	-3.2171	-3.6283	-6.5312	-3.7887	-2.1142	-5.065	-4.007	-2.8439	-7.5139	0.46083	-7.2683	-1.066	-3.2281	-6.8434	-6.6481	-9.2742	-5.3922	-5.1536	-10.145	-3.4577	-8.8995	-2.8789	-7.6701	-2.3231	-5.9391	-3.5587	-4.3804	-6.592	-5.4796	-11.415	-8.8567	-5.5877	-3.5831	-3.8927	-2.951	-2.7581	-6.7821	-7.2784	-9.0799	-4.2106	-5.6487	-1.7921	-3.9733	-6.5713	-7.7174	-9.8139	-3.8019	-1.7351
-1.9978	-4.3154	2.2715	2.8453	-8.7219	-4.5721	-7.6819	3.5068	-5.2448	-5.0012	-5.6464	-3.8406	-6.6736	-0.93338	-7.4418	-4.6383	-0.42778	-2.0667	0.86181	-6.0594	-3.1288	-1.5573	-0.99758	7.2799	-2.6099	1.2076	-2.3058	-2.7928	-0.32995	-7.2938	-6.2782	-6.9854	-3.3996	-2.846	-3.8691	-4.4544	-5.7416	-6.1603	-5.3627	-6.4257	-6.1529	-5.2657	-6.9925	-4.9312	-0.55932	-6.8895	-2.1669	-5.425	-1.3923	-5.9251
-1.9094	-7.4438	-10.042	-8.5662	-8.1618	-11.021	-11.402	-9.9843	-9.1236	-5.5915	-12.248	-11.466	-7.812	-13.926	-10.02	-9.039	-9.6915	-10.574	-10.497	-8.3536	-11.951	-12.079	-11.453	-11.073	-8.6401	-13.027	-6.8758	-12.864	-3.6127	-16.61	-13.899	-14.813	-8.8469	-10.778	-9.6886	-12.614	-10.364	-6.8199	-6.463	-7.6196	-8.1056	-6.1957	-9.7047	-10.83	-8.1885	-11.612	-13.255	-7.8189	-8.8513	-10.338
-0.34236	-1.2045	0.20176	1.5216	7.5533	5.3297	-0.99275	-0.14451	0.43601	1.403	0.32147	0.030312	-1.7585	2.6212	0.49745	-2.8037	-1.9913	0.9495	4.2748	-4.3996	1.5514	-3.3021	4.082	1.5529	-3.7902	1.672	1.0857	1.7862	3.5699	3.0059	0.16144	1.9405	-0.2146	2.1284	1.4663	2.8404	7.4055	2.539	-0.063491	8.2919	1.667	2.319	1.9516	2.7665	-0.8382	-0.61453	4.1518	1.8764	1.1824	-2.0914
-0.41751	-0.53753	-5.0604	-0.22821	-3.3925	1.0522	0.59884	2.402	-1.594	-0.42332	-2.3999	-4.5455	-0.79909	-0.33105	2.2231	-0.5949	-2.2365	-3.2734	2.6249	-4.2345	-1.0472	-6.0369	2.2645	-1.3509	0.99149	4.2493	-3.0823	-1.2829	-3.8948	3.41	-1.2027	-1.6009	1.434	0.85435	-4.9946	-4.572	2.5272	2.8083	-2.5658	-4.1089	-0.98486	-0.31397	-4.1321	1.1514	3.9566	-3.3871	1.7624	-5.2876	-0.041405	-4.4554
-19.759	-22.814	-23.781	-20.456	-26.251	-22.195	-21.846	-24.322	-23.173	-22.3	-25.952	-18.946	-22.031	-26.333	-22.885	-21.215	-24.971	-17.266	-19.424	-18.416	-25.424	-26.577	-24.706	-18.344	-19.37	-22.996	-20.481	-20.186	-22.877	-22.542	-24.674	-21.575	-20.425	-22.845	-24.902	-22.212	-23.871	-23.069	-21.44	-22.508	-24.043	-24.088	-21.407	-20.92	-20.74	-21.845	-22.724	-26.595	-23.897	-19.672
-13.173	-13.364	-14.037	-9.8974	-16.291	-16.093	-12.84	-12.96	-14.624	-15.501	-16.202	-17.561	-18.852	-14.656	-13.787	-15.829	-14.196	-17.167	-15.832	-15.529	-15.168	-14.33	-11.7	-17.843	-13.781	-18.009	-16.91	-9.1986	-13.926	-10.864	-13.921	-15.192	-16.366	-19.287	-9.8143	-15.024	-9.7295	-12.335	-14.739	-13.294	-15.174	-15.008	-14.131	-10.362	-13.385	-13.571	-18.708	-13.125	-16.389	-14.741
-2.0528	-0.070012	-1.6844	2.164	0.80999	3.3621	1.0559	0.4642	-1.2666	2.5567	-1.1127	-4.3514	0.26465	2.7738	-2.1647	0.041469	-1.5658	-5.019	0.87435	0.55532	-2.78	2.1024	-0.34543	-0.38452	4.2713	-0.47144	-1.0724	-0.26446	-7.6551	1.549	-2.2313	2.5284	-3.7725	-5.6736	-5.3274	-1.4448	1.8056	1.3718	0.58378	-3.1601	-2.0089	-1.5354	1.989	-1.1261	-5.0442	-1.8145	-2.1627	-3.1979	-3.5566	1.1873
1.1013	-5.0419	-4.1376	-1.2323	0.74481	-1.6548	-2.5857	-2.0206	-0.42483	0.21706	-3.6899	-4.1828	-1.642	-0.30299	-2.9812	0.11749	2.4343	-2.4771	-4.5563	-1.315	-0.27274	2.6175	0.59808	-5.7006	1.5612	-3.3016	-3.0678	-1.0316	-5.4255	-1.6318	-0.62401	-1.0614	-1.3365	-1.6566	-0.36711	3.3329	0.32101	-2.6406	-3.7943	0.32906	1.066	1.1025	-1.9304	-2.2973	-0.97971	-1.2172	-4.6694	2.3938	-1.4148	-2.7888
7.4427	1.2752	3.3144	3.3377	6.7534	6.7734	4.5344	-0.16457	5.3674	-0.67838	4.5713	0.71581	-3.2278	4.1672	0.55949	6.4211	7.4928	5.9914	6.6503	1.6055	0.59807	4.72	-0.57663	5.0745	7.1418	1.5515	7.8465	3.9021	6.8104	1.139	9.5964	-0.95483	7.3803	4.6825	7.2164	7.5464	4.393	3.791	1.0988	6.4307	-1.122	8.3073	4.487	3.2613	5.469	2.211	3.8555	7.4347	6.8294	5.2993
1.1548	-0.38259	-1.7851	-1.7199	1.105	0.0092962	0.54742	-1.3856	1.6425	0.066001	-1.4712	2.1986	-4.9145	-0.25508	-1.731	-0.69841	-3.8911	-3.1212	-2.123	-0.29586	-7.3879	0.56708	0.34192	-0.72944	-1.4015	-1.2014	-2.6221	1.3373	-6.5129	1.2378	0.40179	2.4186	-0.25251	2.7661	-3.816	-1.1569	-4.2596	-3.1103	-2.2354	-1.9681	-0.53337	2.622	-0.15686	-2.1301	0.53143	-5.8943	-4.0065	-2.0346	-2.6897	-4.8196
5.5057	5.1828	7.8514	7.639	7.1376	5.6439	8.3116	7.8341	2.9094	6.9273	5.3744	9.5072	5.6802	9.4824	6.0298	6.3058	9.7116	3.1466	2.6211	7.7199	9.857	8.0464	7.5593	9.0917	5.1524	7.0623	4.4356	8.3395	6.0323	7.0764	3.3628	7.8517	7.7541	6.9467	7.6048	6.7734	7.9603	8.6018	4.1357	9.7562	5.2559	6.9362	9.0426	8.4158	6.5321	7.1669	4.2174	1.3807	8.553	6.8496
-14.456	-16.819	-13.489	-13.365	-14.442	-13.418	-10.2	-13.584	-12.81	-14.958	-13.337	-18.778	-13.367	-11.33	-12.643	-15.795	-11.185	-12.362	-11.39	-12.613	-17.405	-11.734	-10.065	-11.522	-16.158	-13.698	-12.869	-12.787	-16.429	-16.433	-11.978	-15.036	-13.347	-12.504	-14.645	-10.665	-13.913	-9.7021	-14.731	-11.217	-8.6195	-13.514	-8.3047	-12.009	-9.2786	-11.086	-12.881	-17.893	-13.018	-14.418
-15.943	-13.785	-16.626	-12.518	-12.747	-13.911	-15.994	-7.0616	-9.4337	-10.541	-16.506	-10.642	-11.062	-18.783	-15.216	-15.794	-8.9926	-14.482	-13.292	-13.793	-11.759	-8.3294	-14.272	-13.433	-11.145	-15.063	-13.509	-14.221	-14.847	-9.811	-14.98	-12.165	-12.212	-13.778	-9.9588	-11.834	-12.997	-13.889	-6.7574	-12.316	-13.278	-13.585	-18.737	-9.0775	-15.075	-12.08	-11.549	-9.2444	-13.456	-11.846
-0.55212	-0.64754	-4.483	-6.2099	-5.2953	-4.2399	-3	-3.3294	-5.4257	1.968	-3.9629	-3.8728	-1.6341	-5.1703	-1.2395	-6.4214	-9.1711	-5.7217	-4.0101	-0.76765	-9.6004	-8.0997	-2.7254	3.125	-6.1187	-4.5992	-6.6623	-4.6811	-3.9913	-3.281	-7.6586	-7.6814	-11.929	-0.58755	-2.1837	-1.4487	-5.4074	-6.9206	-4.3434	-2.06	-5.1204	-7.9409	-5.7484	-6.4259	-6.4008	-4.0227	-5.1149	-7.4611	1.606	-4.6237
-5.5513	-3.1688	-5.234	-2.3355	-6.1454	-4.9786	-5.0523	-4.7014	-9.2134	-5.9867	-7.982	-7.9882	-8.4131	0.19592	-6.466	-2.6713	-4.0466	-9.0768	-5.9828	-4.367	-8.3379	-8.107	-3.8512	-4.6741	-1.7355	-7.0531	-8.518	-6.7334	-3.053	-9.3697	-5.9578	-6.7655	-6.6743	-6.4119	-6.8019	-7.8915	-6.875	-9.5013	-5.0143	-9.3806	-7.3505	-8.2624	-6.5046	-9.9654	-7.0443	-3.8886	-3.7058	-2.6268	-5.2039	-1.9087
4.4013	7.5914	11.156	6.5326	10.022	5.6017	5.6463	6.6681	9.4353	7.7686	7.0109	4.4578	3.3565	6.3951	5.7574	4.5303	6.0262	3.501	6.8103	3.3954	4.6207	3.5605	7.1908	7.4669	6.6286	8.0391	9.313	6.9013	6.129	2.831	1.4452	7.2455	2.4383	9.0408	5.2758	5.9049	5.0823	5.2997	6.7954	8.8191	6.7519	6.3458	6.8437	9.0491	9.4152	9.5116	8.4857	4.6689	7.0573	10.808
-7.765	-2.3537	-6.3028	-4.9745	-6.2089	-7.1697	-9.1845	-7.977	-2.8612	-6.9384	-8.6782	-6.8087	-1.737	-5.0893	-10.669	-3.9828	-5.9585	-5.8575	-5.8825	-2.586	-6.2551	-5.7879	-4.5703	-7.6963	-3.9913	-8.1881	-8.2091	-2.2525	-7.2335	-9.9513	-5.7997	-3.6658	-6.2611	-7.6946	-6.8134	-4.7507	-4.2809	-8.1608	-6.2715	-1.8618	-7.7134	-7.1585	-8.1073	-5.6756	-6.0182	-3.9525	-9.5853	-9.8437	-3.9766	-3.8213
10.339	11.814	8.8656	8.0825	7.3535	7.3812	9.5508	6.9071	8.266	6.9237	15.894	15.268	8.3371	12.01	1.2686	6.3768	9.2748	10.428	8.0391	7.8701	5.6152	5.0613	7.9222	13.316	8.4248	12.186	5.0065	5.5024	12.818	8.535	8.1481	13.19	10.12	10.75	6.6376	9.3258	10.025	11.907	7.6842	10.684	10.325	13.925	12.274	9.9937	5.3354	11.828	6.3235	13.556	4.6736	7.2939
7.4407	-1.503	4.0446	7.8316	5.2286	9.5992	10.073	7.0867	4.668	8.5015	2.89	6.2397	5.3434	3.4939	6.0688	1.0125	6.9727	12.715	8.9457	3.6291	2.0205	12.235	6.8128	7.9607	5.2896	6.1077	7.7019	9.279	6.3126	5.4993	7.7042	10.234	6.3953	9.0399	8.8921	2.9176	5.7177	6.5312	3.3352	7.1128	0.39568	9.0397	6.9929	10.056	9.3858	5.6348	4.937	10.18	6.9891	7.708
-13.852	-16.015	-17.494	-15.659	-13.988	-12.642	-17.08	-8.4436	-12.451	-17.293	-12.298	-11.885	-12.19	-11.384	-12.638	-16.541	-17.51	-13.261	-16.493	-10.838	-14.086	-16.16	-15.188	-10.987	-13.014	-16.162	-14.483	-11.168	-10.35	-15.261	-17.103	-17.364	-11.878	-12.797	-14.932	-13.55	-10.932	-19.978	-8.7512	-17.59	-11.314	-13.146	-13.434	-14.854	-13.31	-12.941	-17.098	-13.685	-12.491	-13.584
-6.7496	-2.8141	-8.2062	-9.8788	-5.0607	-4.7976	-4.8979	-5.8802	-4.5363	-0.73618	-6.1219	-9.1705	-9.6419	-3.5319	-3.6657	-6.6908	-10.5	-6.9654	-7.8538	-4.8983	-5.4223	-4.8919	-1.3719	-4.344	-9.0101	-9.4534	-7.2373	-5.0176	-9.2843	-4.4519	-7.5311	-3.3843	-8.8907	-5.6149	-1.0703	-5.842	-4.0035	-4.8478	-0.8708	-9.3582	-8.0517	-6.7068	-4.663	-7.3752	-4.7164	-6.8927	-7.3372	-3.637	-2.6067	-5.2005
0.82569	-0.70649	-3.9394	-0.71322	-1.3168	-0.76135	-1.6439	1.4876	0.68623	0.95901	0.13942	-1.7226	4.623	-4.2401	-3.6049	-1.8115	-1.8013	3.1363	-1.945	-3.7799	-2.3148	2.516	-2.2462	3.5669	0.62314	0.38484	3.3523	1.2354	-2.2191	-0.82614	-1.3609	-3.7542	1.2922	-1.2985	-1.7599	-1.5603	-0.38971	-1.222	-0.12425	1.0406	1.8844	-0.62134	3.0557	0.022788	-2.5473	0.092624	-0.68815	4.0073	-0.76505	3.5316
-5.3586	-7.9852	-5.0236	-4.0635	0.072522	0.32183	-2.5693	-6.4217	-3.7893	-2.4322	-6.0399	-3.4072	-1.1391	0.40058	-3.4451	-4.3195	-0.73153	-2.166	6.3526	-4.1795	-7.8613	-7.8704	-1.2672	-3.9617	-4.9204	-3.5283	5.3928	0.43892	-2.0563	-0.42719	-0.65031	-4.5253	0.22567	-4.6824	-8.4197	-8.2684	1.8354	-6.347	-5.0678	-0.56171	-8.3903	-4.3955	1.8151	1.7749	-1.98	-0.77195	-8.9873	-8.7805	-1.5132	-1.2412
-10.365	-12.473	-9.7285	-10.091	-9.6848	-13.849	-8.6964	-15.887	-12.237	-13.255	-13.048	-13.194	-7.3974	-12.33	-13.008	-8.2559	-13.457	-11.121	-11.391	-9.9928	-13.469	-12.641	-13.101	-12.853	-12.008	-12.842	-14.986	-9.3455	-12.564	-10.373	-11.437	-8.1743	-9.5328	-13.064	-10.595	-13.26	-10.343	-10.805	-10.216	-7.5182	-14.193	-12.395	-11.077	-9.146	-13.463	-12.229	-13.839	-12.393	-9.2636	-11.953
5.4805	2.6777	0.80799	1.8397	-2.5007	-3.9779	2.882	2.0267	-1.8475	4.711	0.8796	-1.5819	1.2047	-3.0209	-0.27383	0.84723	-0.7056	5.1513	-0.89676	-0.56109	-0.74179	2.8043	3.4234	3.4156	-1.153	-1.8198	-0.98031	-3.3696	-1.1135	0.13554	1.2559	-1.2674	2.0942	0.10623	-1.1346	-0.15954	-1.2137	1.7895	-0.30925	-0.3291	-3.1137	-1.0833	-1.4236	-1.682	-0.44326	-2.814	-1.2102	-1.7995	-3.315	4.663
-4.078	-4.2377	-2.717	-4.6321	-3.0181	-8.7847	-7.3632	-4.2068	-2.9244	-0.65825	-3.022	-0.41984	0.98374	-2.1725	-0.12213	-1.8224	-3.4219	-3.7676	-7.2012	-4.3867	-1.3928	-4.2738	-0.47245	-3.3396	-6.4374	-0.78805	-6.768	-2.4242	-3.6601	-1.4991	-1.1223	-4.5427	-1.5884	0.30833	-8.2823	-2.7284	-8.6819	-4.8495	-5.777	-2.7973	0.2824	-3.0137	-5.1152	-5.7355	0.39767	-8.4116	-4.1944	-2.5545	-4.3607	-2.8455
-0.21211	0.89153	-1.0824	2.0721	-2.6089	0.64177	-1.8753	-6.2512	-4.4761	-7.6311	-3.2087	-2.418	-7.5841	0.92988	-4.824	1.5732	-2.5814	-3.2345	-1.6033	2.8187	-3.8302	-5.186	0.083342	-6.4134	2.1421	-1.2093	-4.3995	-1.89	-1.5454	-5.819	-2.3551	-4.3329	-2.7438	1.8785	-2.0342	1.6623	-4.867	-3.5079	3.1097	1.6731	-1.7994	3.8525	1.3766	-3.5151	-0.73412	-1.5876	-2.1883	0.16284	-1.4622	-1.9873
2.7461	0.85154	0.97586	-3.5465	-2.5367	2.8404	-2.154	-2.746	2.1138	-1.2944	2.6964	-2.1836	2.5413	-2.57	3.2338	-1.6674	-0.4149	3.8018	0.83048	-1.5823	-1.2298	-2.6853	0.25467	-1.3591	0.27205	2.5175	-0.45927	0.26674	0.58748	2.6667	-0.40581	2.4095	2.6316	-2.7195	0.60196	-0.67748	-1.4994	0.92996	3.5563	2.2803	-2.8236	2.6145	2.6671	-3.8105	-0.84277	-2.3907	-2.1765	5.0623	-2.623	-1.1304
0.071614	0.24066	1.6406	5.0215	2.2917	3.9405	2.8172	1.8775	7.2468	1.0194	2.4182	0.58612	4.8897	4.5296	0.94267	0.26074	4.6062	0.8056	4.3824	2.546	0.26413	1.7247	2.1576	2.001	2.5053	1.3045	-3.4695	7.4787	2.5983	3.31	5.2403	-0.75131	0.15957	2.0364	3.6687	1.1225	2.9574	-0.22434	1.2674	2.8271	3.4697	-1.3881	5.4492	5.0677	1.9515	6.3051	2.7922	3.7635	1.2192	4.6355
-8.1558	-13.494	-11.467	-17.533	-9.3692	-15.65	-16.656	-10.99	-13.348	-11.856	-12.567	-15.96	-13.492	-12.202	-8.5228	-11.645	-6.9751	-11.73	-8.3363	-11.113	-10.238	-12.719	-12.545	-10.714	-9.4429	-13.864	-7.4972	-11.852	-11.988	-8.5825	-13.133	-13.885	-15.012	-12.664	-9.6188	-11.294	-11.193	-12.431	-18.497	-11.483	-10.179	-12.861	-11.427	-11.96	-12.876	-12.872	-11.927	-12.467	-9.5897	-10.404
-12.029	-18.277	-11.029	-16.318	-16.738	-18.931	-11.796	-15.568	-15.073	-10.192	-11.304	-16.09	-16.543	-7.492	-11.239	-12.04	-9.381	-16.575	-10.119	-13.075	-13.167	-15.68	-11.273	-17.102	-13.194	-13.029	-14.254	-12.685	-16.479	-10.342	-11.632	-14.045	-11.367	-17.775	-15.99	-9.4527	-17.21	-15.696	-12.765	-15.354	-7.5035	-12.606	-11.151	-13.81	-11.461	-13.047	-8.8852	-10.72	-12.653	-10.807
-9.083	-2.7746	-4.8002	-10.01	-4.1162	-3.6148	-2.6334	-6.1746	-3.6161	-4.6662	-4.1762	-10.224	-4.3146	-6.422	0.13326	-4.4592	-6.4871	-4.25	-3.5223	-11.237	-9.4256	-4.4962	-8.1283	-1.8278	-4.0513	-0.14538	-5.0578	-4.6021	-4.6134	-4.5433	-5.1569	-6.3672	-8.1153	-1.9706	-5.0257	-5.8313	-4.8637	-3.2721	-4.3795	-2.7223	-4.9026	-5.6349	-8.4252	-5.0587	-4.6754	-4.409	-4.6858	-3.0147	-5.5196	-2.1887
8.7614	4.5227	16.507	8.931	3.7794	3.4533	11.588	7.1287	7.2438	11.534	5.0159	2.8928	8.2267	10.534	4.1482	7.6851	1.8124	9.2134	7.9906	5.5667	7.0579	6.7778	4.1151	7.9343	8.0023	7.6795	9.5235	6.611	6.0376	7.588	2.0781	9.2856	9.746	3.6042	7.9738	3.7964	8.773	5.9663	7.0073	9.2662	2.9344	10.205	7.7116	7.7086	5.3309	10.105	7.5608	10.237	5.9939	12.401
1.1613	-0.082283	-0.38254	-1.6213	1.0026	-0.23536	3.9566	-0.76115	-5.2048	1.0187	0.15664	0.90974	-1.0505	5.5492	0.78651	-0.47156	1.5309	0.10128	-1.1718	0.57019	3.2319	-3.6791	-0.59816	-0.79878	-2.7392	-1.5522	0.15257	-3.631	0.69141	-0.92867	-1.0634	3.1183	5.2835	-0.40851	1.6704	-1.6491	3.8787	-0.3932	-0.36507	1.7787	-0.24674	-2.0714	-1.8134	-3.4927	-3.0668	2.7096	1.8025	4.6515	-0.072924	2.5795
-4.3875	-5.7518	-7.2847	-5.9315	-5.7628	-3.7321	-5.8523	-6.2689	-5.8434	-8.3621	-3.4411	-6.4785	-6.6838	-4.1831	-7.3029	-9.5694	-0.46591	-5.6484	-5.047	-2.0068	-5.5853	-4.0123	-8.2948	-6.5523	-1.5906	-4.1938	-1.95	-5.2689	-3.0526	-3.4035	-6.9058	-6.9543	-6.4009	-9.3063	-5.2169	-6.2217	-2.4746	-4.3396	-5.9502	-4.2611	-5.0867	-1.1831	-7.4546	-9.2454	-3.6396	-3.874	-5.5186	-4.2298	-8.1169	-1.8336
-0.49771	0.46597	-2.4347	-0.45224	0.06016	-0.10468	1.0812	-3.1156	-0.32596	0.50491	0.31806	-1.6531	-0.7083	-2.5756	-1.0292	0.48188	0.53491	-1.7883	-0.40008	4.3947	3.5099	2.0888	-4.8828	2.9674	-0.54268	-3.2095	-4.0936	-2.8525	2.0741	-1.3697	1.1173	0.10934	0.47832	3.5332	-1.5336	-0.56161	1.7365	-2.12	-3.116	-1.9856	1.7705	-0.95829	2.2185	3.4871	1.3652	-5.2483	-4.8903	1.448	1.4455	-2.9209
3.3008	1.2199	-3.7287	2.138	1.912	2.1065	1.6238	3.1381	4.7999	1.3691	2.3369	0.8565	5.8361	2.3638	3.0702	3.5611	5.5098	4.7813	0.21972	-1.4875	3.3871	-0.79061	-4.0779	4.7643	3.0067	-0.48341	3.8369	2.8914	-2.4609	2.6331	-1.1756	0.99413	-0.30777	0.92022	1.2958	2.7279	0.31125	-2.082	0.046106	-1.936	2.4167	-2.7507	-0.94866	4.0267	5.418	-1.7828	-1.2652	-1.7211	5.1536	0.42551
-2.7062	-5.6974	-3.6714	-5.1794	-1.5427	-4.9555	-5.4815	-4.6333	-2.7741	-6.6698	-2.0062	-4.9849	-5.2616	-2.9279	-1.7238	-1.3248	-4.9224	-9.933	-5.0182	-2.837	-1.1624	-4.6311	-3.4146	-4.3591	-5.3723	-5.582	-4.4235	-4.0764	-1.9768	-10.749	-5.8802	-1.3752	-6.7873	-4.2721	-1.096	-10.035	-6.4669	-2.8183	-4.5464	-3.7915	-2.7192	-4.7865	-4.3611	-7.3579	-3.3987	-3.7504	-2.8489	-4.299	-5.5373	-9.903
-13.542	-11.782	-13.798	-9.5065	-12.088	-11.646	-10.753	-14.367	-10.145	-12.789	-9.9497	-10.998	-13.17	-12.737	-14.119	-13.223	-13.172	-14.431	-16.45	-15.377	-15.331	-13.435	-13.87	-9.7835	-11.202	-11.484	-15.798	-12.79	-15.392	-9.9115	-12.313	-13.618	-13.054	-16.192	-13.856	-16.848	-14.588	-13.509	-17.195	-12.412	-13.134	-12.557	-16.178	-13.239	-12.365	-13.925	-9.7017	-14.19	-18.002	-10.466
-2.4259	-2.5555	-1.2802	-2.086	-1.2231	-6.3815	-2.5379	-6.5511	0.63017	-0.023189	-3.3869	-6.3824	-3.2248	-6.6071	-5.4853	-3.1244	-3.7366	-4.0262	-4.2739	-3.42	-2.6854	-1.1069	-0.9558	-1.6947	0.068463	-2.7414	-4.4831	-6.5002	0.40667	-0.12134	-0.26576	-3.4955	-0.22824	-4.1489	-0.86045	-0.043964	-5.8196	-2.6844	-1.552	0.26552	-3.4777	2.8999	-0.25879	-1.8047	-4.6635	-0.62717	-3.6178	-6.1666	1.6343	-6.7383
-4.6091	-5.7578	-4.3089	0.34747	-3.9763	-1.4819	-4.7628	-2.7264	0.87034	-2.1504	-4.3782	-3.3288	-5.3974	-4.6658	-6.5447	-4.8259	-4.3755	-4.6567	-4.8776	-0.22396	-3.2542	-3.9863	-7.1756	-5.3036	-4.7631	-4.3224	-3.9814	-4.6728	-4.6917	-2.6779	-1.669	1.6095	-6.5966	-2.6642	-1.1364	-5.2154	-0.11365	-4.3166	0.56936	-6.3819	-4.7343	-1.1186	-1.4327	-1.8116	-6.2817	-2.9572	-8.9887	-0.04363	-5.8252	-3.8631
0.2156	1.8587	2.0625	1.9511	4.6783	2.4822	3.992	2.9573	-1.0845	2.6906	1.6535	1.6396	4.6058	3.1233	4.1189	3.4642	6.0251	6.2833	6.0203	4.3812	2.2083	7.177	2.7675	0.43662	0.95736	3.8022	3.2825	-4.6067	4.1873	3.5349	1.8341	3.4033	2.2046	3.5982	0.94447	3.0384	5.1394	-1.2614	3.3781	2.6226	3.5153	8.4781	6.9847	-2.0332	1.6091	-0.46334	1.481	0.42806	0.20974	2.9019
-8.1872	-8.9887	-5.5041	-7.3946	-8.9968	-5.7336	-12.513	-4.5224	-7.2237	-10.386	-7.9641	-5.7005	-6.9992	-2.2554	-11.97	-5.0482	-8.2568	-8.5154	-5.8769	-8.1649	-9.4957	-4.0039	-3.8746	-8.1632	-10.526	-6.7333	-10.004	-5.1969	-6.9948	-4.0085	-7.3214	-7.436	-8.7473	-8.7744	-13.947	-6.4644	-5.2161	-6.5655	-6.3158	-13.197	-8.3095	-4.8478	-7.0759	-13.611	-6.9309	-10.338	-6.2509	-8.921	-10.395	-4.7995
-4.0689	-4.1819	0.59288	-3.5378	1.414	0.55219	-2.7479	-3.8153	0.83576	-2.6186	-2.6153	-0.28207	-2.9534	-2.4967	-1.6562	-2.5634	-1.6809	3.0925	2.1078	-0.44167	-1.1443	-2.2777	-2.9904	-3.3841	-4.9172	-1.5425	-3.9552	-0.75945	-2.3838	2.299	-3.2174	-0.63633	-0.20406	-2.5016	-0.38284	-2.3065	-1.0737	-0.61932	-3.4916	1.3156	-2.3968	-1.9514	-2.0064	-0.33923	-1.298	-3.5084	-4.3159	-5.4403	-10.428	0.43601
-6.0934	-8.7916	-8.5464	-7.0133	-10.02	-9.938	-6.2705	-8.1877	-10.99	-4.3209	-6.7319	-9.4057	-7.6937	-4.0728	-6.6983	-8.9843	-6.3747	-13.097	-10.867	-9.2625	-8.0743	-6.1429	-13.108	-7.2807	-14.108	-3.1853	-8.4493	-5.6062	-12.082	-7.8996	-7.3649	-11.07	-9.6515	-11.492	-8.0849	-6.6596	-14.305	-9.0017	-10.493	-7.5871	-3.3988	-9.5103	-10.977	-11.626	-4.8053	-9.7069	-11.022	-4.0181	-7.1482	-7.2435
-10.312	-10.558	-11.04	-7.6674	-16.228	-9.8776	-14.039	-11.803	-11.382	-15.741	-12.14	-12.082	-15.519	-10.221	-12.258	-9.9355	-14.214	-12.196	-11.97	-10.116	-17.305	-10.025	-15.538	-11.542	-15.144	-15.979	-14.093	-15.346	-9.0456	-8.5005	-10.454	-11.709	-8.9427	-13.125	-10.876	-11.427	-10.855	-8.7598	-13.045	-14.053	-10.746	-9.8778	-13.266	-11.389	-16.867	-14.704	-14.071	-15.725	-12.64	-12.879
3.4511	-3.143	-4.1817	-2.0486	-7.8917	-2.6709	-1.4143	-7.9472	0.40965	-1.8357	-5.9248	-2.8905	-1.8233	-2.551	-2.2556	-3.6521	-2.5482	-5.189	3.7699	0.6377	-1.0053	-0.38443	0.41507	-2.908	-3.0165	-1.677	1.4404	-2.9481	-2.6509	-0.8722	-8.102	0.81504	-0.67334	-0.23731	-1.149	-5.8204	-0.75391	-0.95063	3.559	-2.4941	-0.3427	-1.5974	-2.6244	-4.5653	-4.4581	0.035969	-3.7049	-2.5321	-4.5497	1.1797
10.298	10.98	10.323	8.0254	12.952	11.142	9.5939	12.989	11.182	11.356	8.7626	8.6502	7.9301	6.623	4.323	10.069	3.7948	9.1685	7.7554	10.856	10.019	10.29	8.7621	5.6744	8.418	9.764	11.719	11.98	7.9927	12.366	6.7385	11.56	5.1811	13.89	7.5188	8.4487	8.2285	10.645	12.854	9.5188	6.6073	6.0378	7.6963	6.2418	10.568	8.3692	3.3839	7.0054	5.5292	7.0213
-8.084	-4.6189	0.13159	-4.4497	-3.5653	-5.5721	-5.7666	-5.4883	-3.0842	1.6768	-2.1186	-3.5027	-1.044	0.47632	-7.7751	-4.922	-1.5959	-2.751	-4.0232	-2.8995	-7.1005	-7.0768	-3.0638	0.21624	-3.8258	0.94217	-1.6525	-3.2698	-5.8949	-4.3942	-2.7672	0.097155	-0.29346	-0.72469	-1.8026	-5.9865	-5.6558	-1.4498	3.7234	-2.0598	-6.3564	-4.0174	-1.225	-4.9441	-4.2929	-4.4909	-6.2047	-4.2759	-6.2692	-0.80625
3.6245	14.408	7.2623	10.707	11.459	6.386	12.779	10.147	10.931	8.9994	4.4982	4.1334	8.9849	7.8039	8.6881	11.135	9.5158	10.596	14.264	11.219	7.52	11.425	9.7229	10.303	7.1647	10.649	12.474	9.6273	6.2627	13.738	12.13	7.5448	7.2114	12.276	13.735	8.7401	7.1684	7.4997	10.413	10.726	4.4694	7.5508	10.245	12.254	8.395	9.1488	13.486	9.1967	6.329	10.018
4.5366	3.8452	4.5176	3.0214	3.3002	3.694	4.6149	6.0716	2.2897	6.0816	5.2027	5.6488	0.055167	-1.7547	4.9846	4.5576	2.1085	4.76	4.6384	5.3478	7.7254	4.2078	4.8544	4.1425	1.1133	3.2151	2.1753	5.7578	-0.39035	6.7045	3.6075	8.6119	3.192	8.3795	4.5634	-0.94215	1.8557	-1.4144	7.4897	9.5963	2.0939	1.9775	1.9669	-0.54259	11.447	4.0326	4.3214	2.2645	2.737	3.8754
-0.037285	0.1145	0.43881	0.60489	-1.5802	-5.9441	4.2832	0.27371	1.0406	-2.3194	-0.6721	0.5464	0.76459	2.68	0.12806	0.19083	-0.22528	-2.7453	-4.1113	1.3436	3.8272	-0.53696	-6.1657	0.73535	-1.6639	-2.6492	-3.9727	-6.422	-1.7586	0.53107	-3.9246	-2.7158	-2.5121	-2.0302	0.079485	-2.1077	-0.10945	-4.033	4.2234	0.58776	-1.4323	-3.3625	-5.938	-1.1958	-0.63317	0.78068	0.32442	2.0967	-2.2067	-4.7533
1.3265	-4.3354	4.2171	-0.076331	-1.2903	-1.1909	-3.9549	0.90265	-0.86016	-2.9051	-0.96986	-5.5754	-2.663	-0.65339	0.6207	2.9516	-2.8661	-6.5286	-7.7476	3.9332	-1.137	-1.5228	-2.0994	-1.324	0.85751	-5.291	0.28042	-1.4257	0.87824	-0.85012	1.0514	2.1705	-2.3673	-1.2916	0.27638	-1.0339	-2.8855	-6.9575	0.31996	1.8826	3.2522	0.39293	-1.8902	-2.2716	0.5827	-4.6447	-4.7672	-3.3237	-2.3898	2.6266
-8.4206	-10.066	-10.553	-11.787	-14.328	-9.5594	-13.352	-8.5989	-4.1416	-9.3217	-9.8458	-11.412	-11.704	-13.49	-9.3826	-6.1936	-12.883	-10.933	-6.4893	-15.462	-6.7351	-7.1897	-6.4138	-6.2083	-11.012	-6.7038	-14.522	-7.8683	-8.4458	-10.928	-14.033	-8.0972	-12.859	-11.573	-8.3181	-13.059	-5.977	-14.985	-11.168	-6.1769	-13.032	-10.915	-12.446	-13.758	-9.7821	-6.8223	-12.398	-6.6561	-12.635	-13.169
-6.4227	-10.53	-12.122	-11.834	-12.619	-6.3657	-6.4985	-8.477	-7.7506	-8.9638	-8.5282	-12.255	-7.8549	-13.968	-9.3502	-8.5659	-9.1343	-6.9418	-8.4333	-8.545	-10.728	-8.7129	-7.1023	-13.082	-6.7615	-8.1909	-9.2112	-7.1153	-9.0643	-9.8667	-9.644	-10.136	-11.885	-10.408	-7.2715	-12.479	-11.558	-10.156	-6.7096	-8.3243	-16.005	-14.257	-7.9651	-12.497	-6.5862	-4.4539	-11.551	-8.0276	-10.511	-2.961
1.1458	2.6922	5.6285	5.497	4.4855	5.9909	3.4249	4.3348	5.1057	8.4355	5.0352	8.1961	8.4365	9.0475	0.32489	3.4545	7.7175	6.1689	5.6415	5.7877	3.1398	4.4743	4.357	9.8395	1.8967	8.9628	7.2762	3.8018	6.8335	3.1289	3.427	2.3969	4.5876	6.5039	4.492	2.3547	7.1687	2.7964	3.7528	9.3044	3.2444	4.6533	4.0696	4.8679	4.9261	5.0743	1.8524	10.861	9.5452	1.9953
-0.70788	-3.8465	-3.8144	-4.0762	-4.6454	-2.2283	-1.3794	-4.5883	1.1141	3.9656	-0.24846	2.0628	-0.32425	1.8472	3.3441	-0.16296	1.3412	-1.4625	4.9876	-0.47782	0.2765	1.5278	1.2496	-1.0115	3.9	-1.5922	1.4545	2.1757	2.9572	4.4016	-1.6821	1.948	0.41809	-1.6857	-1.8269	0.12555	2.2989	-3.4823	0.45924	2.8165	0.85869	2.3252	3.6072	-2.3112	1.6419	-1.5797	-0.44063	0.12308	-3.7025	-0.66995
2.4577	0.15594	-1.1857	-0.51408	-0.84968	-1.872	0.77666	0.8884	0.34394	1.6653	0.30565	-3.0433	-2.021	-4.0726	-1.0447	-1.3836	0.9656	-2.996	-3.5275	5.4109	3.0238	-2.425	-2.7477	3.3061	-4.8668	-1.5051	0.63455	-2.4381	-4.3789	-0.29023	-4.2611	-1.9263	-4.7948	-0.29221	-3.299	-0.75985	-1.8103	-1.8381	-3.7731	-1.074	-1.6976	-1.3604	2.024	2.7587	-4.4155	1.7343	1.1679	-3.8714	2.0447	2.5134
2.6432	-0.038129	5.7743	1.8969	2.1489	-0.1153	1.1271	2.1461	2.8623	1.5034	2.9772	2.8016	2.7132	7.379	1.3821	3.1677	1.5905	4.9772	5.0937	0.74975	3.9998	-0.1434	5.4852	1.4385	5.4713	1.0416	3.9962	0.74456	-0.73305	4.2816	0.98059	3.5851	-1.2766	9.4658	2.8552	1.495	2.2385	1.9909	1.9918	5.7246	2.4293	2.6193	2.3449	0.92334	5.1804	3.7004	2.577	3.5101	-1.5968	0.25183
3.3153	2.3816	5.0655	1.9788	1.5538	0.83283	2.0436	2.0451	0.53741	8.6146	3.9402	2.933	4.4344	5.4862	4.2634	8.1477	4.1745	3.5506	2.9144	1.5483	5.8738	2.201	6.8766	4.8741	4.9834	0.011817	-2.6869	3.0057	2.4723	4.4854	7.286	7.5148	1.9187	1.9052	4.9519	5.1613	1.9591	4.8477	6.173	3.6556	0.62356	3.2959	4.8321	8.0988	3.1216	5.3905	-2.0605	2.4411	5.5744	0.84235
-4.0874	-3.6688	1.0525	-2.0659	-7.1294	-1.9455	-2.3354	-5.5754	-5.3059	1.4562	-2.3363	-4.3537	-6.9156	-4.8242	0.053915	-2.9404	-3.8115	0.39427	1.1628	-0.9912	-1.1123	-0.76248	-2.3761	-6.856	-0.32458	-3.1388	-6.3322	-2.114	-4.0326	-5.5074	-3.1756	-1.9622	-7.4571	-4.2843	-2.3916	-2.8075	-1.2186	-6.7729	2.0328	-0.47744	-2.7431	-2.8748	-3.339	-3.1932	-3.8471	-1.9199	-4.3013	-3.5846	-2.9435	0.078716
-2.5068	-2.4683	-6.5135	-8.2499	-1.967	-6.8713	-8.975	-6.086	-7.5831	-1.6281	-9.5223	-4.5339	-6.8078	-3.6285	-2.6206	-8.692	-8.3488	-7.0535	-4.1823	-3.3731	-0.95836	-5.0811	-3.1255	-6.7433	-8.9014	-3.3325	-3.6527	-8.8468	-0.80493	-2.9227	-5.33	-2.9499	-8.3745	-4.5157	-4.6321	-5.0364	0.88331	-5.2441	-5.4891	-4.2147	-0.40349	-8.8128	-1.7809	-9.4047	-3.6197	0.11984	1.2979	-5.8406	-7.165	-6.597
-8.1174	-6.3915	-8.9972	-1.633	-12.375	-9.8549	-9.2086	-9.4148	-3.7901	-9.3953	-12.153	-9.9772	-7.5307	-9.5326	-10.229	-12.005	-5.3595	-15.877	-11.086	-9.576	-1.1823	-6.5638	-9.7332	-8.9694	-10.106	-6.6956	-6.6391	-10.5	-9.2266	-7.8042	-11.288	-8.0026	-9.2317	-10.048	-7.6672	-4.8448	-7.4575	-8.6218	-6.3329	-8.7622	-9.9401	-9.5136	-9.8624	-12.107	-10.669	-11.382	-8.6595	-11.024	-9.3839	-8.2498
6.2615	9.5278	12.283	8.777	11.364	7.8219	6.8041	7.437	12.568	7.6095	7.7274	9.7321	7.3118	7.5265	8.5007	10.547	8.5497	11.748	6.0693	9.8791	9.5618	11.839	7.4981	10.201	2.9711	13.576	13.763	8.124	10.618	9.0008	7.7679	9.7612	11.52	10.043	5.7543	5.4138	8.8848	10.602	5.8518	9.8018	6.8091	5.2224	6.8187	6.244	10.89	8.9365	5.5389	9.4453	9.2298	9.8058
-4.8077	-2.4125	-7.1573	-9.42	-6.9896	-4.8493	-7.4731	-0.3326	-4.7329	-2.5313	-5.8503	-2.5616	-8.9523	-6.3168	-3.9905	-3.9545	-6.3746	-4.7118	-2.1312	0.19275	-1.49	-4.6382	-3.854	-5.9849	-4.5325	-5.3784	-2.3125	-6.7385	-8.1792	-4.666	-1.3274	-5.2462	-4.8483	-5.8966	-3.7698	-6.5781	-4.3681	-2.855	-6.6469	-6.3567	-7.9494	-2.3483	0.28507	-4.9205	-6.3149	-0.96633	-2.4891	-6.0574	-5.3259	-4.6092
-7.9278	-2.5292	-3.3866	-2.5157	-3.4902	-7.1366	-4.5612	-1.341	2.1436	0.3813	-1.5811	1.3411	0.33366	0.16174	-5.1326	-2.4812	-0.27704	-1.1437	-2.3296	-0.24779	0.95797	-4.9399	0.4467	-1.1096	-4.6587	-4.4196	0.74815	-0.93687	2.2252	-5.169	-4.3782	-1.8405	1.513	-3.3103	-5.4439	1.9843	-3.8283	0.26923	-0.012897	0.25181	-1.4521	-3.8696	-2.8441	1.8923	-2.2756	-1.3476	-2.6437	-3.5072	-1.6402	0.78637
-17.339	-12.906	-19.089	-13.352	-16.529	-10.862	-17.97	-8.0074	-12.947	-12.772	-12.278	-20.245	-15.18	-16.008	-15.802	-12.621	-15.348	-16.681	-16.936	-15.834	-16.792	-8.0931	-13.384	-13.319	-9.7484	-17.641	-9.6247	-12.782	-12.385	-16.743	-12.969	-16.93	-14.705	-13.218	-10.171	-14.091	-16.336	-18.046	-13.471	-16.166	-17.792	-14.376	-16.498	-10.03	-14.538	-12.672	-16.989	-14.206	-16.248	-17.542
-16.552	-14.017	-9.8607	-9.6947	-13.614	-12.755	-13.017	-8.6201	-11.176	-8.8617	-16.342	-17.056	-14.125	-10.091	-14.478	-10.233	-15.436	-12.001	-11.326	-7.0576	-9.4227	-7.0032	-14.643	-13.223	-14.226	-6.0971	-12.038	-12.505	-10.408	-14.591	-8.1697	-11.469	-11.043	-11.901	-14.869	-5.9741	-10.643	-7.4386	-14.777	-10.174	-14.478	-4.4836	-11.41	-14.639	-10.378	-11.158	-10.757	-10.797	-10.375	-13.962
-6.3516	-4.284	-3.1543	-0.80832	-5.8888	-3.0235	-1.4943	-3.2897	-2.6221	-2.1151	-0.46695	0.37196	2.4887	-5.5112	-2.5601	-3.2402	-2.3135	-1.3904	-3.9889	-2.9137	-6.5987	-5.8131	-5.5052	-2.8574	0.73429	-6.3361	-4.7424	-1.5331	-1.7905	-0.10582	-3.2498	-6.8223	-8.6844	-3.166	3.4777	-4.3321	-3.2038	1.2169	-6.4277	-6.2283	-0.10013	-4.4676	-7.0536	-4.3623	-1.6158	-2.8802	-5.7694	-0.56843	-4.9669	-4.7372
5.8154	8.1127	8.7777	5.5716	6.6886	7.525	4.9236	0.751	-1.1382	6.548	3.4176	4.8364	7.6182	6.7909	6.7614	3.2841	8.4871	9.7001	3.8537	5.7347	0.68408	7.7701	5.1463	2.6918	8.7167	5.3356	3.7654	3.9274	3.3078	8.7736	7.6584	4.8907	5.9203	4.8978	1.4337	4.9977	7.1689	5.0763	6.0368	2.3927	2.1267	8.6916	5.6959	6.7797	4.1238	3.8295	-2.1192	7.9456	5.7183	4.7982
-4.9026	-5.7259	-4.6532	-10.739	-4.888	-3.0002	-3.4536	-3.1237	-4.9152	0.33876	-1.4062	-5.4558	-7.5592	-5.6062	-6.6985	-4.062	-5.9486	-1.9233	-6.9429	-4.4729	-1.4726	-7.2502	-1.8081	-2.842	-7.6025	-0.48015	-5.1728	-0.29215	-5.354	-4.8916	-4.1152	-6.6516	-5.8556	-1.1712	-2.8316	-2.6861	-2.4499	-0.80471	-2.7695	-3.5636	-0.46754	-3.9069	-5.2296	-2.8955	-3.8776	-3.4597	-4.7909	-6.618	-3.6047	-5.8748
0.085164	-1.497	0.75631	-1.6299	1.5958	-1.7041	-1.2671	-2.0469	1.0932	-0.87436	-1.0151	0.15817	3.1633	1.6965	0.080891	1.3962	3.635	-4.1882	-1.3371	0.37311	-0.42835	3.6238	0.1427	-3.7362	2.1774	0.58236	1.7335	-0.65443	2.7264	-2.7012	-2.4041	0.83625	-1.0963	-2.482	-2.6567	3.0524	-2.8123	0.068237	-2.7818	-2.4932	-1.3969	2.3897	1.8233	-2.1105	0.29174	0.31966	-2.7904	6.2057	1.3545	-0.84717
-11.184	-9.8581	-8.4651	-10.232	-12.711	-9.8	-15.522	-15.413	-6.2031	-9.6392	-8.3652	-12.732	-10.847	-10.378	-13.675	-13.325	-9.0466	-9.3322	-9.1365	-6.3055	-10.75	-12.516	-16.129	-11.105	-12.749	-12.045	-6.5821	-11.664	-8.1539	-10.791	-15.329	-12.928	-7.204	-9.9894	-13.773	-13.645	-10.941	-11.43	-11.887	-13.845	-10.53	-6.2132	-14.379	-9.7799	-11.958	-14.133	-9.7369	-11.584	-13.442	-15.2
-5.1926	-0.013204	0.82541	-3.3316	-2.5532	-6.3689	-1.2426	0.46599	3.1479	-0.64111	2.784	-1.0716	-3.8066	-5.0518	-0.76473	0.60214	-1.2768	-3.0757	-1.6204	-3.3745	-0.3019	-0.16442	-3.0938	-4.4403	-0.4457	-2.6335	-1.303	-4.4284	0.20293	-1.0076	4.059	-1.0676	-4.8322	-1.9186	-0.70715	-4.8623	-0.27058	2.445	-3.9517	2.4545	0.048125	1.0692	-4.3624	-2.2449	-2.9321	-6.2402	-1.5076	0.68615	1.7488	1.3511
-2.6883	-3.1019	-1.6237	-8.1088	-8.3844	-5.0698	-0.25448	-4.7948	-3.7146	-5.8022	-3.9165	-2.7829	-2.6485	-0.73945	-6.315	-0.88029	-4.9354	-10.176	-3.941	-3.2081	-1.7459	-3.8925	-2.511	-5.5989	-1.352	-4.9575	-0.36169	-3.6955	-2.6633	-3.2552	-3.4563	-2.7275	-3.6429	-1.2638	-2.4423	-5.1411	-1.2626	-1.2425	-1.6148	-6.8761	-4.2006	-1.5945	-5.0354	0.20765	-5.9626	-2.1758	-5.5087	-4.2087	-3.59	-5.6669
3.6926	1.4418	2.077	-1.2555	-0.9851	-0.20381	0.93726	1.0632	2.0659	1.6836	-3.7352	-0.15786	0.070687	0.9968	0.87603	2.1266	10.39	0.94135	-1.2684	0.43477	3.3851	0.53713	0.42508	1.6921	2.8561	0.93025	3.7626	-0.535	2.6811	-2.8089	-2.8588	1.7766	-2.199	-2.0524	4.5499	2.2251	2.4009	3.2134	-5.0875	2.7369	3.2307	1.4476	4.2017	-3.1615	-3.126	-0.43164	-0.80896	4.0493	-5.4487	6.4544
-7.6849	-3.2794	-6.0494	-3.2235	-3.3226	-1.8775	0.2882	-2.1165	-2.5176	-6.7842	1.4515	-0.67673	-3.504	-3.948	-4.5801	-7.795	-0.55151	-6.7681	-0.05691	-3.3902	-2.4006	-1.6013	-3.1821	-3.4652	-5.5547	2.3894	-6.3318	-3.4622	-2.5319	0.44277	-5.7145	-2.4919	-0.80651	-3.5884	-4.1265	-0.77132	-5.9319	-4.4156	-1.5284	-5.0995	-3.1872	-6.9211	-4.6752	-3.5229	-7.5844	-5.1846	-7.2944	1.8921	-1.426	-2.7273
-26.41	-22.038	-20.273	-27.875	-21.592	-22.284	-26.17	-19.618	-22.715	-20.989	-22.976	-24.531	-22.158	-18.305	-18.602	-26.918	-22.916	-20.396	-20.775	-19.281	-23.187	-22.08	-24.155	-25.875	-20.428	-22.895	-22.619	-19.926	-23.874	-21.441	-24.243	-19.249	-24.149	-22.251	-24.542	-16.059	-17.526	-16.901	-19.711	-17.809	-26.636	-25.267	-25.095	-21.838	-22.267	-21.931	-21.913	-21.446	-22.763	-24.181
-10.421	-12.929	-6.9986	-7.7464	-10.974	-10.781	-5.8568	-10.937	-8.5011	-12.821	-12.865	-4.1736	-18.556	-8.6561	-12.606	-10.432	-13.604	-9.0938	-6.8214	-4.8955	-8.0228	-10.973	-12.5	-8.9831	-12.174	-11.455	-7.6227	-10.054	-10.524	-9.2478	-13.207	-16.676	-7.1716	-12.291	-15.452	-12.061	-13.173	-9.2152	-10.732	-9.3802	-9.1939	-11.914	-14.161	-12.172	-13.228	-11.77	-10.187	-16.568	-14.829	-15.796
-10.403	-11.484	-14.812	-11.084	-11.45	-11.608	-11.034	-11.559	-11.611	-16.355	-15.683	-12.04	-12.2	-6.5326	-13.363	-12.155	-13.859	-13.805	-9.9089	-16.312	-11.63	-14.004	-18.126	-8.3422	-7.9808	-17.209	-10.54	-16.452	-11.122	-13.534	-8.9871	-12.435	-8.7096	-14.918	-17.383	-10.836	-14.794	-13.205	-10.812	-8.6911	-11.112	-13.787	-15.931	-7.7878	-14.94	-7.3689	-12.091	-13.75	-12.992	-9.0455
4.2714	2.0865	-0.58677	-2.2135	-2.4564	-0.1214	2.3485	1.4149	-1.9562	3.2337	3.3568	-0.88953	3.8001	-1.207	1.054	2.4638	-0.58288	-0.33565	2.6312	-0.17141	-3.6447	1.3066	0.4101	3.7124	0.081207	-3.3304	7.5776	1.0931	2.4198	-0.096947	0.30484	-4.0694	-3.8607	0.41113	-0.095415	0.9618	1.3368	2.6019	-2.7721	-0.65961	2.464	3.9643	-1.0246	-3.6091	4.0217	1.7342	-3.4822	1.4053	-0.15397	5.2543
-1.9522	-2.9451	-6.4125	-2.8084	1.8306	-4.6321	-1.8846	0.4052	1.246	-2.8913	1.0642	-4.8226	2.0191	-1.8344	2.3136	1.0467	-2.2494	-4.7852	-1.9633	-4.5791	-1.6537	-4.004	-3.0146	-4.0298	-1.8422	-4.9802	-1.2655	-6.0061	-1.8035	0.21306	-1.5791	-1.7536	-0.89901	-0.96551	-2.652	-3.355	-3.3094	-4.925	-5.3914	2.0987	0.65783	-5.3376	2.5203	0.2194	-2.0803	-0.89024	-0.73718	3.3838	-3.6902	1.1022
-6.5589	-7.2056	-6.3905	-3.8601	-2.0926	-1.7932	-2.0387	1.6561	-4.6372	-6.4335	-5.9083	-0.30101	-0.085023	-6.3494	0.51621	-7.6187	-4.8007	0.50922	-6.6016	1.3351	-2.9808	-9.3362	-2.4311	-5.0242	-3.8598	-6.9102	-4.5131	-2.3936	-2.0282	-2.3341	-5.9301	-2.4426	-6.6388	-2.9969	-5.3847	-5.2543	-8.1988	-9.5017	-4.4963	-1.647	-6.1039	-0.57786	-4.5359	-5.5588	-1.3742	-6.1965	-0.63324	-7.0579	-8.3056	-4.8963
-2.7882	-6.8114	-0.87495	-4.1308	0.034884	-2.6209	-1.4695	-0.048257	-2.2306	-1.4898	-2.5807	-5.5366	1.6363	-3.0688	-6.099	-1.3795	-2.9625	0.35798	-5.2184	0.44253	-3.4202	-4.7613	-3.8117	-4.3481	-4.8295	-7.1789	1.181	-5.7778	-2.8321	-6.6276	-0.49296	-3.8983	-1.5895	-1.1055	-6.2736	-3.7921	-4.9639	-2.3285	0.75472	-1.8731	-2.9226	-4.5641	-0.15745	-7.6516	-0.62598	4.0308	-1.2677	2.1091	-5.0429	-3.6188
-0.11138	-2.5985	-5.2279	-3.8709	-3.5423	-2.0863	-5.361	1.3854	-4.2735	-6.4895	-3.3913	-5.2365	-6.8103	-5.4902	-1.4306	-0.33673	-7.5399	-10.944	-3.7257	-7.2183	-3.4681	-2.963	-2.1055	-1.0302	-6.0783	-2.3669	-5.5602	-2.6327	-4.4273	-4.5869	-0.82461	-4.8114	-7.8565	-2.6941	-4.9443	-4.3766	-7.7319	-4.7684	-3.5247	-3.7738	-4.1647	-3.236	-5.2813	-2.8512	0.76562	-4.271	-3.633	-2.9678	-9.1875	2.3948
-7.5544	-11.914	-11.848	-13.452	-12.275	-5.2262	-8.9586	-13.654	-12.475	-14.596	-14.63	-10.85	-13.85	-13.268	-12.346	-13.09	-17.06	-12.951	-10.893	-15.663	-9.4794	-14.229	-7.2695	-12.913	-9.2053	-12.215	-8.1183	-14.221	-8.9007	-15.012	-8.3523	-14.847	-10.754	-13.573	-9.0849	-13.819	-6.1433	-10.114	-10.851	-8.7294	-12.431	-9.4472	-11.432	-11.44	-11.788	-14.243	-11.628	-15.323	-13.135	-13.67
-2.1875	-3.6456	-2.0114	-3.3365	-1.4808	-0.91591	0.82596	1.1259	-5.1752	-1.6916	-1.0699	-5.3142	1.5504	0.46787	-1.8775	-0.63986	-0.89341	1.4651	-1.6091	-1.5553	2.4153	-3.0014	1.8205	-1.1587	-5.2626	2.0546	2.3063	2.5774	-1.0097	-3.0126	1.2876	-0.37528	0.85173	-4.1275	0.43936	2.4343	-7.518	-1.0976	2.0952	-0.96012	-5.0374	1.9526	-0.87232	-1.1017	-2.2427	-1.1956	-2.0157	-0.21068	-1.5683	-1.7389
6.0595	1.7617	-0.064318	0.59512	-1.522	1.6214	1.7566	0.7425	-0.42904	-0.82854	1.0727	-1.6912	5.4302	0.46871	2.3862	3.249	2.0936	4.6881	1.7514	-3.1796	0.32622	6.0335	0.72632	-1.7485	0.83184	0.98954	6.178	4.329	4.7912	1.8273	-0.28692	3.805	0.54521	-3.8588	-3.9555	5.8649	2.1195	-0.48517	-1.3575	-0.62537	-0.12008	-1.3934	-0.15644	0.6828	0.0080152	3.9339	0.58654	4.5033	2.3756	3.6022
-10.711	-10.471	-7.8621	-14.819	-15.689	-12.23	-9.7196	-2.6084	-10.739	-14.203	-9.643	-9.9802	-13.724	-13.338	-15.137	-17.753	-9.0153	-10.052	-9.4053	-7.1345	-9.8502	-12.793	-13.201	-11.365	-10.825	-8.7953	-12.578	-11.391	-10.419	-9.6919	-10.048	-11.452	-11.582	-14.502	-10.507	-16.438	-9.9675	-10.035	-8.1467	-12.057	-12.496	-9.2323	-9.7484	-8.1698	-15.138	-10.2	-12.875	-9.0253	-12.365	-10.611
-8.3878	-9.1758	-10.919	-10.763	-11.323	-7.381	-15.318	-12.327	-13.04	-14.352	-10.624	-8.9288	-14.2	-12.775	-11.673	-12.913	-11.273	-11.849	-10.987	-12.395	-9.6659	-12.402	-10.552	-9.6203	-11.828	-10.35	-12.951	-13.264	-13	-12.702	-12.374	-14.332	-13.812	-10.878	-14.268	-16.121	-6.7872	-9.9416	-13.615	-9.3579	-4.7098	-15.898	-8.8523	-12.885	-8.4868	-9.9924	-12.518	-12.009	-14.655	-12.869
-11.38	-11.318	-12.23	-8.1176	-8.7982	-11.114	-11.328	-13.412	-10.776	-15.731	-14.979	-11.893	-11.671	-15.96	-12.129	-10.416	-5.5689	-16.805	-11.172	-17.066	-12.135	-9.0899	-10.331	-12.473	-11.175	-11.854	-7.0185	-6.4716	-10.408	-12.188	-13.46	-14.998	-10.564	-12.963	-11.548	-10.044	-12.986	-10.335	-11.876	-13.963	-12.518	-9.7846	-10.273	-13.482	-11.274	-6.5555	-7.7681	-11.134	-15.034	-11.232
0.37581	-0.36488	-3.5004	3.2564	4.9811	-1.3007	1.4071	-2.4864	3.1759	2.4746	-0.80347	-1.9549	-2.2122	4.9448	-5.1407	1.7756	2.0873	-0.037687	1.403	-0.85396	-4.0216	-1.8888	-0.14676	4.9388	-0.83404	-3.4549	-2.0838	1.282	1.0008	2.8638	0.56834	0.96046	-3.3487	-0.82036	-0.013474	2.337	-1.5446	-0.52953	0.17642	0.9172	0.54017	-2.371	4.6673	-3.127	0.16142	0.072461	3.2294	-4.0003	-0.19913	-2.6213
4.9014	1.9591	9.1211	9.1143	1.6204	2.7632	4.4322	2.0964	6.341	6.7851	7.7535	6.7081	5.8295	5.0979	10.141	0.60854	6.9885	2.7851	2.936	4.8148	3.3529	5.4539	9.1481	5.0509	6.2156	3.1052	5.1395	6.3002	0.50579	6.0076	3.296	1.398	5.7105	-1.1022	2.9862	5.9918	3.1789	4.7717	5.256	3.7663	7.233	1.0716	1.2881	6.1962	9.0051	9.3022	4.1905	-3.0939	4.5955	3.5233
-1.7675	4.5127	-0.20035	0.79867	3.3971	1.5171	0.062775	3.1102	2.7126	-0.80121	2.8557	-1.8276	1.3688	1.7178	6.1847	0.63634	3.5029	-2.8643	3.0167	3.4116	2.599	2.6683	3.3675	-0.96112	0.32879	3.0911	-0.3587	1.227	3.4912	-1.6416	-1.1535	0.94558	-4.3153	-2.023	-1.1522	1.0186	0.28936	2.3692	3.2367	0.1139	3.8704	-1.6108	3.4429	1.3208	0.93673	6.8354	-1.0162	2.6669	-1.5646	-1.316
-9.3841	-11.337	-13.914	-14.233	-13.058	-16.038	-11.417	-12.354	-15.388	-8.6357	-16.391	-10.422	-13.091	-13.794	-11.34	-15.466	-13.638	-11.793	-13.665	-15.182	-11.892	-11.782	-15.06	-10.623	-12.387	-7.7836	-17.944	-12.67	-17.467	-14.543	-12.778	-11.271	-14.043	-9.9552	-16.769	-12.381	-9.1527	-11.366	-13.375	-15.939	-10.136	-12.458	-14.586	-15.733	-14.312	-11.175	-13.227	-15.205	-10.328	-9.568
1.3855	4.4848	6.8686	2.0798	0.00023627	-0.53603	2.3355	0.19239	-0.31964	3.5343	0.85487	0.66788	2.8807	3.9536	-1.465	3.4545	1.7499	-0.42624	-0.17235	3.6648	1.3868	2.3485	1.0897	0.66367	0.55059	-1.1317	-1.0416	3.3382	-0.077184	-2.2819	1.3556	3.5327	4.1298	2.8735	2.612	-1.996	3.5494	1.715	3.1369	3.0864	-0.99119	-1.1397	1.6509	1.5462	3.1338	3.9398	3.418	1.1292	0.74791	6.0708
-8.3259	-11.109	-8.3772	-10.297	-5.705	-7.6707	-9.1223	-8.9779	-12.529	-5.9145	-9.9188	-6.7313	-14.416	-8.622	-11.674	-8.421	-5.3079	-8.4498	-9.877	-13.193	-10.375	-6.8165	-10.016	-8.0806	-5.8612	-3.934	-5.1853	-7.5371	-9.7452	-6.1213	-10.794	-14.151	-10.471	-5.6442	-3.8166	-6.6367	-9.8481	-8.39	-9.0748	-6.7681	-7.1855	-10.752	-10.248	-7.07	-8.6673	-6.0653	-10.909	-12.485	-11.703	-7.8546
5.4746	4.658	4.2831	5.7892	8.0848	7.5966	5.4298	4.8759	6.486	7.616	4.5138	3.3881	6.7932	3.7018	5.5838	9.2718	2.5573	5.2395	4.2838	2.2912	-1.0294	3.3222	3.0654	3.5708	2.9433	8.1963	5.7317	4.9462	1.9452	7.2319	-0.018365	4.7248	3.2386	5.5822	4.0924	2.622	4.8184	9.1673	6.4823	3.3342	4.4309	5.3259	8.0157	10.531	5.8185	5.7628	7.7057	5.7634	6.2614	6.2803
1.7148	0.98223	4.7625	4.9128	5.7494	5.2933	7.8297	2.3297	6.5324	0.32699	5.5978	-2.1827	4.5275	4.9566	8.3471	3.1906	3.3974	6.228	4.2764	1.6221	6.7569	4.1895	1.7759	4.0083	2.3819	6.7763	4.8475	4.4572	5.1236	9.8744	7.5809	2.2537	5.6091	7.9865	5.3079	5.5602	3.0962	5.6666	0.89108	4.0735	0.9073	4.4963	6.0859	7.3646	0.93073	0.66157	-1.1825	5.7411	-1.8984	3.2761
-0.0077279	1.0242	-0.93004	2.2649	0.61926	-1.2937	-3.3954	0.94345	-3.0964	1.9122	-3.9752	-3.1123	-1.4559	1.8197	-0.63095	-2.3546	-0.11518	-2.7402	0.49189	-1.3167	-1.4116	0.82515	-3.5008	-1.0661	0.92849	5.6712	2.772	1.3717	-4.2593	0.2059	-0.32466	1.9343	3.4325	-3.389	-1.1343	-1.5921	0.70795	2.9987	1.2478	0.21086	-0.24226	-3.7814	-0.73866	-1.2102	2.5485	3.0272	-0.27791	-0.65612	2.2489	-3.0402
1.0389	5.7101	-1.3998	1.8641	-1.4767	5.1722	0.65726	2.2182	2.0569	2.9055	-0.76216	1.6808	0.94961	5.5945	8.8813	3.7614	7.7679	-1.8234	1.6339	-1.8632	-2.6332	5.1538	-0.17529	6.1819	3.775	7.8115	4.479	1.9943	4.4445	5.8344	5.964	4.5804	1.9604	5.3112	5.5068	3.8982	5.7215	-3.0159	3.0192	7.5294	3.7608	2.7633	0.75851	6.8003	6.2152	5.3003	-2.9676	2.2834	2.5252	6.5368
-3.7301	-4.0891	-5.8901	-3.5691	-6.403	-2.6665	-2.6977	-1.4941	-4.4909	-2.8712	-3.0747	-0.61938	-0.134	-1.7724	-5.428	-6.2471	-4.3338	-8.0762	-5.9747	-2.2674	-7.0605	-3.6319	-1.0545	-6.92	-0.0078146	-6.5098	-0.34293	-2.933	-8.1651	0.98792	-5.0413	-8.5097	-5.5536	-3.2663	-4.5535	-5.4016	-2.4714	-3.606	-3.1958	-0.74841	-3.589	0.44676	-6.1874	4.0329	-4.6679	-7.0387	-2.0357	-4.1974	-2.9241	-3.1213
-23.152	-22.227	-24.475	-20.733	-20.18	-20.012	-22.24	-21.431	-25.156	-20.232	-21.206	-23.47	-19.774	-22.991	-16.431	-26.31	-27.574	-23.36	-21.126	-23.179	-26.688	-26.263	-20.822	-24.929	-23.218	-22.898	-22.644	-24.392	-28.444	-20.238	-24.24	-20.75	-21.253	-15.74	-17.398	-27.241	-20.96	-23.661	-23.871	-19.742	-20.016	-22.968	-20.94	-22.229	-23.116	-23.504	-24.828	-23.875	-20.452	-25.704
3.0134	-1.879	-2.7233	-1.0185	0.85629	-1.2124	-5.6575	-6.0392	-1.929	-1.1883	-2.0853	-3.6681	-0.62862	-3.7182	-6.0078	-6.9472	0.68233	-1.4456	-3.7055	1.0007	1.1533	-3.602	1.5589	-5.0816	-3.9433	0.26528	-2.2759	-1.4428	-0.81136	-3.1966	0.75012	-4.9213	-5.5941	-5.5723	-3.0269	-2.8841	-1.8377	0.59578	-4.294	-6.7316	2.5683	-3.5402	-2.7404	0.25369	2.2072	-0.87372	-2.3321	-3.1303	-3.3038	-1.7701
-3.9757	-5.124	-2.1697	-5.3039	0.24672	-2.522	-1.3487	-3.8004	-5.2763	-4.0586	1.3474	-3.0172	-10.834	-2.3891	-1.8959	0.48939	-7.0091	-7.2847	-2.3788	-2.7733	-7.2548	-1.9945	-4.8661	-2.7424	-6.0302	-2.7896	0.19778	1.8185	0.02509	-4.7395	-3.2459	-4.5482	-4.6324	-4.3124	-3.5389	-4.1127	-3.1495	-1.896	-3.2884	-9.0529	-6.4531	-3.9833	-4.7219	-0.68777	-1.8286	-3.6131	-4.2942	-2.4442	-2.4696	1.3248
-7.654	-3.6376	-9.1514	-9.2873	-9.0756	-5.3766	-8.2914	-6.3	-8.3619	-6.0433	-7.5628	-4.105	-5.6626	-10.191	-9.7189	-8.3943	-8.1863	-7.2764	-4.5694	-7.5324	-6.9468	-4.52	-4.576	-8.1927	-5.6581	-4.3373	-10.384	-10.986	-12.091	-8.9098	-8.2322	-5.6238	-3.7271	-5.3571	-8.3393	-11.449	-5.1104	-5.9839	-8.5799	-10.737	-5.5243	-2.5107	-4.1715	-6.5027	-5.3612	-9.3727	-10.875	-10.081	-6.1553	-8.2413
-10.735	-11.148	-14.156	-9.1103	-11.568	-8.6367	-13.901	-8.1916	-8.0445	-10.383	-9.3651	-12.081	-11.298	-12.634	-9.907	-13.57	-13.998	-10.167	-13.45	-13.014	-11.906	-12.553	-10.211	-10.711	-9.9405	-11.823	-13.149	-11.246	-13.024	-13.031	-6.7111	-4.9843	-10.226	-9.7555	-8.5823	-11.06	-10.027	-14.041	-9.1288	-16.711	-13.257	-13.084	-8.3786	-14.013	-8.7374	-9.8346	-13.21	-7.966	-14.696	-17.399
-1.4237	-0.28769	-2.8178	-1.3334	0.28919	2.7809	-2.1471	2.5367	6.4332	5.7647	3.9156	3.47	4.6813	5.3054	3.0466	4.558	3.3617	-0.14202	1.3238	1.9074	-1.0075	1.5912	2.307	-0.23163	0.085101	2.0748	2.3834	4.0049	6.9648	1.8628	4.5539	0.68568	3.2453	1.4644	-3.3413	4.2499	6.9018	2.6531	4.9107	7.6304	1.359	2.3869	-0.28717	2.7501	4.5024	4.0197	0.24354	-0.3986	5.081	2.3746
-13.483	-12.034	-9.3882	-7.4176	-12.838	-5.6713	-8.5244	-7.2489	-8.2954	-13.97	-7.0583	-8.3959	-13.096	-7.1535	-6.5779	-4.8295	-5.1976	-7.8764	-5.3748	-9.973	-5.9621	-7.6092	-12.299	-13.783	-12.308	-12.804	-7.5916	-8.5275	-7.6317	-9.7018	-8.8718	-7.719	-10.085	-13.276	-7.2701	-7.2859	-12.523	-9.0143	-8.5756	-13.421	-10.786	-7.4004	-13.242	-6.3463	-7.1099	-7.5882	-3.8524	-4.6117	-15.359	-7.6621
1.0366	6.6643	2.7042	0.87513	-1.8238	1.797	2.1583	5.0121	1.103	3.7572	-0.49864	1.4693	-1.0774	4.9845	-0.50623	3.3188	6.0094	1.5292	3.5461	0.80378	3.7899	-2.3687	4.0224	3.1599	3.7889	5.2811	6.9461	6.8974	-0.14424	1.7553	4.6858	1.6056	-0.049728	2.664	4.6116	1.4078	4.5174	3.6366	-0.19125	2.4338	1.2992	3.1792	-1.4174	0.51738	3.1224	1.0151	2.4747	2.5141	1.3971	-0.17311
0.48895	1.4678	-0.27499	-0.5639	-0.035595	6.0082	1.5377	-1.2864	0.29435	2.4403	0.5829	-0.2362	4.6768	3.817	-1.9821	-3.3677	0.94288	0.37928	-0.81228	1.5575	2.5821	0.92199	-0.11575	-2.8793	-0.36116	4.631	1.9934	2.6621	1.5929	0.64551	1.599	-1.8597	2.8716	2.9573	-3.0452	0.38784	4.1243	3.4021	0.56861	1.9668	0.80836	0.40636	2.3959	-2.229	0.09348	3.0906	-2.675	2.2613	2.6943	2.5634
0.004504	4.1439	-0.24531	0.66669	-2.0797	-0.033717	-1.0514	3.3504	0.60548	1.6442	2.6005	2.4615	2.2824	3.8558	0.26893	0.063498	-0.34216	-1.3375	-0.9054	3.6821	1.7322	7.8543	3.9956	-3.2193	-0.80771	-0.35516	2.991	4.7939	1.4004	1.8143	3.1947	2.4011	4.6924	1.0401	0.148	1.0414	5.9841	1.5376	4.0364	0.54668	2.3015	-3.5674	0.75123	-1.3843	2.9937	0.20399	3.2556	3.0231	4.9497	3.602
6.7086	13.661	5.924	7.3705	5.3703	6.2637	6.6586	9.8943	7.6546	12.127	3.9748	8.3669	11.141	9.4498	10.415	7.2354	8.0398	10.637	7.9124	7.7309	12.53	7.5234	10.954	4.5041	8.6708	5.5438	6.9297	9.8123	12.333	8.6692	16.025	10.96	6.5014	7.8163	9.8926	9.1966	6.667	8.8023	11.31	9.7669	7.4834	7.4751	7.757	2.9734	3.5507	11.945	11.997	8.839	12.193	4.7809
-5.8838	-3.3365	-6.7256	-9.9814	-9.2904	-4.557	-2.699	-3.6357	-5.7467	-9.4899	-6.1543	-4.0176	-7.0843	-9.9994	-9.6275	-3.5363	-5.2146	-4.4127	-3.5913	-4.5417	-5.0315	-6.9182	-3.6333	-9.784	-4.553	-4.3421	-3.9086	-8.8108	-8.06	-9.0113	-0.31573	-3.9932	-5.6814	-4.2202	-5.5094	-1.7938	-7.6151	-6.5038	-6.6526	-7.0741	-1.7962	-7.0041	-2.2646	-4.8775	-3.0893	-6.9826	-8.5759	-1.9897	-4.8693	-11.038
-21.44	-22.446	-19.494	-22.938	-22.694	-18.183	-18.83	-24.33	-20.511	-22.349	-19.398	-19.841	-26.766	-22.779	-19.354	-20.612	-22.615	-22.384	-24.926	-20.058	-20.098	-18.34	-21.515	-26.52	-18.445	-18.247	-24.149	-22.683	-26.973	-23.446	-23.987	-29.409	-19.386	-22.132	-26.403	-21.135	-15.174	-23.902	-23.057	-23.243	-20.601	-20.94	-22.12	-25.468	-24.598	-19.222	-25.889	-18.805	-26.038	-23.978
7.2906	11.293	6.647	4.3591	11.05	6.1627	10.385	9.7597	4.8164	6.9714	6.5092	11.236	6.9472	10.252	5.3664	6.7145	8.3006	8.6788	10.216	6.4744	9.1104	9.056	7.921	9.8965	9.7994	5.1446	5.9728	6.1486	9.5513	11.046	10.577	9.3795	7.9549	8.8626	5.1087	8.2985	9.3142	7.1852	4.0648	8.7084	13.974	6.6665	6.4751	7.7171	11.728	7.481	6.8538	5.6623	8.7458	4.1921
-22.635	-21.626	-18.663	-24.656	-23.949	-20.592	-21.643	-19.143	-22.036	-21.43	-20.415	-22.131	-20.701	-20.326	-19.55	-18.605	-18.744	-19.364	-23.639	-18.967	-19.331	-28.746	-19.64	-16.58	-21.277	-18.535	-20.99	-24.986	-24.157	-16.686	-19.777	-19.697	-17.155	-16.763	-22.099	-25.108	-16.774	-21.682	-24.352	-22.984	-22.462	-17.139	-25.893	-20.281	-24.425	-25.147	-17.794	-18.03	-18.537	-23.26
0.86927	-3.333	0.13126	3.2458	3.487	1.7402	4.7252	1.7067	-0.3842	-3.8944	-2.2565	2.5862	2.8479	-2.4905	-3.326	-1.059	-0.52783	-1.5008	0.69062	2.178	0.10192	-3.6005	2.7857	1.0092	-0.51949	-1.0845	-0.050782	1.8044	-4.3446	-0.11193	-4.8586	5.5536	1.9838	1.0781	2.2061	3.3401	0.36044	1.9488	5.8062	-1.6178	-2.8153	2.6149	1.4333	1.824	2.7876	-3.1096	1.2762	4.2812	2.0047	-0.17278
-3.8978	-2.9293	4.2146	0.42669	-0.72803	-3.0798	-1.8266	-0.16574	1.3097	1.9407	-0.70524	-1.0229	1.3284	-5.3469	-0.15126	-0.72851	-3.8112	2.8367	-0.92072	-2.7582	-3.1438	0.31216	-1.9538	-0.32343	2.4857	1.6112	-0.36186	-1.3485	-2.1813	-1.2614	0.42615	-0.19256	2.5632	2.0789	-3.9537	-0.25677	-1.4664	-1.7903	-1.4491	-3.4864	1.3139	-1.2233	-2.4268	-0.17617	1.227	-3.9489	-3.2042	-2.1208	0.13682	-1.6555
6.0219	2.0724	4.9775	-0.13061	1.7712	6.7203	4.7834	6.6656	2.7525	7.0335	0.49744	1.768	-0.36286	4.942	5.4942	2.4135	3.9737	-0.83098	3.1985	3.2538	3.1176	0.86749	7.2748	-0.13665	2.7196	3.2751	4.559	2.7937	5.5775	2.0586	5.9408	4.8353	2.6019	6.0491	2.7075	1.3101	-1.8342	3.6227	3.9955	-1.5419	1.5792	-4.1598	0.1824	5.5441	1.6781	3.8125	4.7866	7.3827	-0.42041	6.5602
-9.9839	-12.757	-10.996	-11.911	-9.9972	-11.039	-14.882	-15.631	-14.423	-15.022	-10.68	-17.579	-9.154	-11.846	-14.794	-10.94	-7.7642	-15.566	-11.893	-11.607	-10.51	-12.581	-9.9339	-13.052	-11.931	-6.4307	-15.715	-10.285	-14.429	-10.112	-8.6388	-9.9928	-11.841	-8.9791	-10.24	-11.253	-17.014	-9.6318	-12.764	-11.803	-12.766	-10.541	-9.8744	-14.679	-16.032	-11.523	-14.113	-12.654	-8.9277	-9.802
-17.984	-21.711	-19.493	-26.362	-20.115	-20.068	-20.121	-20.044	-21.698	-22.207	-24.118	-23.664	-23.181	-19.867	-25.962	-24.474	-22.16	-20.299	-21.027	-24.145	-23.352	-27.916	-21.979	-19.112	-25.257	-20.928	-22.077	-19.167	-20.731	-22.375	-19.731	-21.909	-20.709	-24.232	-22.319	-21.621	-26.244	-22.773	-22.745	-18.249	-24.495	-19.506	-19.517	-22.819	-21.42	-22.402	-20.086	-21.628	-21.142	-21.171
4.6793	5.8263	2.9887	1.1089	2.5345	5.2569	4.1635	8.7182	6.9306	7.602	6.3531	0.88701	6.4883	6.0223	4.974	5.1	1.9852	8.8509	5.0416	5.2536	5.2141	4.3461	2.1364	1.6197	6.0174	4.8648	4.2252	1.5043	5.7301	1.5207	5.2711	3.6266	5.5621	1.735	4.928	5.572	3.672	6.3777	0.23016	4.8039	6.2387	4.6285	3.2786	3.6716	9.7367	6.3485	0.56379	6.827	4.744	3.8281
-8.2653	-14.668	-12.387	-15.697	-11.863	-11.839	-15.1	-15.593	-12.791	-14.71	-8.6025	-11.42	-9.5044	-11.864	-13.027	-11.046	-13.193	-11.468	-14.512	-12.718	-13.679	-12.425	-12.654	-13.529	-12.741	-7.5329	-12.667	-12.496	-13.592	-14.706	-8.7608	-14.743	-15.46	-13.072	-11.439	-9.064	-15.492	-15.19	-10.022	-14.416	-10.257	-10.487	-12.77	-13.943	-15.435	-14.574	-6.1022	-14.942	-12.429	-12.442
-2.7115	-4.8672	-0.30119	-9.4583	-1.1493	-5.0515	-2.4807	-6.1468	-6.7492	-1.9939	-5.6609	-6.6215	-5.2658	-3.5651	-2.0338	-3.7118	-2.5108	-5.6806	-8.3177	-4.387	-1.7617	-4.2268	0.54732	-3.58	-1.0941	-0.32076	-4.014	-0.036978	-6.5052	-0.24875	-5.9326	-5.4239	-2.7712	-2.5032	0.55248	-4.4918	-2.4262	-3.2268	-2.2779	-2.4968	-1.0118	-7.7257	-1.9653	-3.0387	-5.5969	3.2617	-5.3537	-4.409	-6.7185	-5.1743
-2.9889	-9.3847	-5.2014	1.2495	-3.3103	-4.9617	-1.6119	-3.445	0.59978	-4.5286	-7.0116	-1.4019	-5.9043	-4.6534	0.15343	-3.0963	-4.0161	-4.4628	-1.7746	-5.6997	-3.34	-5.4323	-8.9317	-5.5222	-1.6486	-2.8505	-3.2899	-3.3933	-3.5008	-1.1118	3.3376	-2.1222	-3.1524	-1.2595	1.0813	0.22351	-3.8069	-5.6223	-4.2391	3.8581	-1.1277	-3.282	0.97394	-0.29918	-2.3931	-5.0196	-6.8198	-5.8816	-3.9057	-5.3978
-1.169	-1.4107	-5.2729	-5.3696	1.9919	-3.7099	1.0154	-2.1898	-5.3867	-4.2745	-1.3769	-1.0619	-2.7803	-2.7015	-6.7264	-1.9685	-5.0793	-2.6423	-7.3339	3.0775	-4.6265	-2.1997	-0.21416	-1.6797	-2.0711	-2.0553	-2.2807	-2.9802	-4.1359	-8.2533	-0.14108	-2.6623	-3.1211	-5.1698	-4.5395	-6.0132	-4.5715	-1.7617	-2.366	-1.22	3.2496	-2.2916	-1.2956	-4.5118	-2.5171	-5.333	-3.4426	-3.1627	-4.1695	-4.9203
-1.0122	-1.9375	-3.0446	2.8497	1.545	3.1385	1.8756	1.7078	2.4428	2.798	4.3074	-2.6526	-5.3179	-0.13019	1.0904	2.5736	0.88587	-0.86492	0.43616	4.0792	-0.87826	-2.7999	-0.85369	-2.1559	-3.7714	0.31163	-2.3716	-3.1052	-0.074636	3.6676	2.1203	-3.0091	0.30867	2.214	-0.85334	0.33998	-0.1223	-4.0445	3.8955	1.1798	2.3601	1.7723	-0.9953	-2.611	-4.9327	-5.2541	-1.0624	4.0501	-0.077234	1.6316
-10.451	-7.6381	-8.5823	-5.3255	-12.635	-5.6934	-11.468	-6.167	-5.5771	-2.1562	-9.6655	-6.569	-10.589	-9.9071	-6.7208	-3.7277	-8.4475	-8.1345	-7.9994	-5.7294	-9.8772	-2.6171	-4.3969	-8.5893	-15.374	-9.3482	-5.9209	-7.968	-6.4315	-9.7474	-6.5203	-4.8558	-8.9077	-3.112	-7.4958	-7.4844	-6.094	-11.62	-10.56	-8.7625	-7.8965	-5.4088	-11.062	-9.8201	-5.694	-7.0511	-4.483	-8.9656	-8.2322	-11.831
-13.529	-10.608	-14.372	-13.477	-15.602	-12.09	-14.422	-13.426	-10.542	-15.19	-11.308	-11.342	-8.3651	-11.985	-8.2804	-10.366	-12.419	-18.746	-15.641	-18.542	-11.426	-13.21	-16.316	-12.985	-12.39	-15.715	-8.5549	-12.434	-12.867	-12.241	-11.518	-15.131	-11.793	-11.815	-17.692	-12.553	-13.016	-14.045	-13.154	-17.847	-14.523	-13.521	-11.523	-12.019	-15.214	-16.04	-10.48	-14.919	-14.962	-10.241
2.8847	0.5484	2.596	6.2241	0.12125	3.3622	4.8823	0.64641	7.2242	-1.1358	3.6341	2.8321	3.0672	8.2984	1.2527	-2.689	2.5116	2.7956	3.6898	0.95246	2.1999	5.6816	-3.602	2.8651	2.3396	7.0544	1.2013	1.885	2.5846	4.4083	5.1778	1.5239	0.63439	6.9026	4.7687	0.53449	2.9432	3.8781	-1.2512	4.2364	4.1798	7.7604	2.8026	2.5105	1.9314	1.9792	4.2781	2.321	4.3015	4.7008
-3.0051	-4.892	0.27762	-1.8238	1.2243	-3.5436	0.79208	-1.122	-6.4133	0.14134	0.76188	-1.302	-0.19181	0.69616	0.28355	4.8626	-1.8679	-2.6798	-1.8403	-0.50206	-0.68257	2.4282	-6.2472	-2.1813	-0.36303	-0.57386	-0.25506	-5.1788	-1.1547	-1.3385	-1.0996	-1.8102	0.92201	-1.116	6.254	-1.6279	4.7015	-2.2593	-1.9548	1.8668	1.2484	6.0904	-1.0449	1.8767	-3.6926	-3.6822	-1.3547	0.90095	1.1013	-0.061225
-6.6763	-6.1132	-3.1726	-2.4556	-2.2291	-8.6371	-7.3191	-5.3905	-7.3262	-8.1711	-4.435	-3.6093	-4.2105	-4.6063	-4.3099	-2.9029	-2.6711	-8.9177	-0.08693	-4.9071	-4.1367	-7.4318	-1.5963	-2.3772	-4.2388	-2.1879	-3.0555	-3.289	-4.9332	-6.2649	-7.2845	-3.6198	-5.8051	-5.8792	-2.9194	-6.4021	-7.7265	-0.11149	-4.4569	-5.2098	-2.8094	-2.8686	-9.1544	-4.3305	-3.786	-9.0061	-1.3698	-3.8955	2.4103	-8.1358
-10.913	-14.95	-8.1453	-12.206	-9.6318	-17.021	-14.412	-17.017	-14.125	-9.4191	-14.748	-15.435	-18.47	-13.418	-13.544	-10.47	-11.044	-15.987	-14.738	-13.481	-11.313	-13.729	-14.132	-16.176	-13.201	-13.942	-13.965	-12.295	-14.291	-11.554	-7.3957	-11.744	-9.278	-12.715	-14.555	-19.247	-13.83	-12.186	-13.087	-18.648	-12.604	-11.164	-14.007	-14.954	-8.2282	-20.172	-14.183	-16.633	-16.242	-15.023
-5.8918	-1.1876	-2.7864	-5.0362	-2.9908	-2.5094	-4.9028	-5.578	-4.2725	-3.0549	-3.7621	-5.6792	-3.4439	-8.6073	-1.3839	-1.0325	-2.3341	-0.9304	5.1083	-5.9266	-8.5038	-4.0434	-4.5313	-1.529	-4.9478	1.0988	-1.2563	-1.9155	-4.987	-0.55464	1.2688	-4.7298	-6.2936	-8.8184	-5.0066	-4.427	-6.8012	0.53368	-0.84441	-6.1843	-4.7804	-7.1595	-3.5281	-2.8054	-2.7922	-3.645	-3.8497	-2.261	-5.0568	-4.0992
-0.29839	8.1297	4.3299	2.1883	1.1089	0.53061	4.3705	5.8026	0.92032	6.4213	7.9138	6.6834	4.7061	3.5097	6.8148	6.2448	5.157	8.3196	6.361	4.1214	-2.1373	2.8364	-0.15407	3.4986	5.6033	1.2959	4.7815	4.6871	5.2807	5.8102	1.0553	7.7273	5.6221	3.5844	1.1908	11.336	0.82098	2.5066	5.6743	7.4941	10.213	2.613	4.3969	9.0452	2.3909	4.0299	-0.80622	1.129	4.6611	3.0859
-5.5421	-7.2427	-8.8285	-12.047	-11.904	-12.628	-11.391	-10.237	-12.133	-10.38	-15.24	-7.9766	-9.7233	-7.9167	-7.1419	-10.596	-9.8491	-8.8556	-8.9827	-12.375	-6.2252	-8.5553	-9.0021	-9.3916	-5.1225	-9.8055	-9.3421	-7.1791	-8.3497	-7.3248	-7.3574	-10.666	-7.2555	-3.5771	-7.0032	-9.5251	-12.543	-11.546	-5.825	-4.0837	-8.2129	-10.506	-9.7802	-3.8528	-6.7031	-12.2	-10.156	-4.1166	-9.214	-12.539
-13.125	-13.153	-13.701	-12.662	-15.719	-10.937	-11.363	-9.5542	-15.918	-14.604	-16.29	-8.3314	-8.783	-10.089	-12.852	-9.6999	-13.104	-10.72	-10.88	-12.299	-11.495	-14.539	-12.2	-11.351	-11.305	-10.929	-15.198	-12.501	-11.249	-12.889	-13.934	-14.374	-7.9121	-8.051	-11.141	-11.188	-7.6248	-13.185	-14.176	-14.264	-13.429	-11.526	-15.679	-14.77	-9.5283	-13.952	-8.0253	-12.144	-14.615	-12.789
-0.70771	-0.44777	1.3322	0.11671	-2.091	-2.6978	-3.4944	-0.78298	0.25901	-2.3424	-1.0814	-2.5763	2.1964	0.57666	2.9223	-1.9801	1.0593	-4.1936	-4.0025	0.064146	3.4259	1.3487	0.28554	-6.0576	-1.8735	0.95883	1.0633	0.67139	3.4487	1.8706	-2.7952	3.411	2.773	-0.2395	-2.7534	-2.6347	4.1441	3.4513	0.42566	2.0968	2.271	1.3267	3.0974	1.7335	3.593	-0.989	-0.74146	-1.3874	2.3379	3.116
-0.1473	-0.49623	-7.2436	0.68259	1.3993	-4.7299	-0.43731	0.34817	-4.771	-3.56	-4.2649	-0.13529	-2.2031	-1.2901	0.97996	-4.89	-3.1216	-0.27111	1.7292	-2.1093	-6.6901	-4.9651	-3.5798	-2.4536	-3.0911	-2.4227	-0.40493	-0.83144	-0.029049	-2.9453	1.3707	1.2225	-1.0931	-4.8716	-4.6059	-0.24017	-0.836	-1.3847	-2.798	0.42487	-3.4948	-1.0979	-3.1536	-1.4935	0.61921	-3.4556	-2.0068	1.23	-3.3676	-4.3967
-0.35171	1.0425	1.8934	5.1824	6.7339	3.6899	2.2945	0.28743	1.7665	5.3274	3.2785	-0.60031	2.1568	4.5016	3.3219	1.7021	-0.19598	4.2723	7.1013	3.0975	0.48117	4.8067	2.0921	-2.2783	3.6346	8.9545	5.4664	-3.7652	0.36645	1.1848	3.6334	4.7408	4.8938	3.5344	4.5445	-2.7406	5.4094	3.4641	8.1417	0.30682	3.5342	-1.3333	4.4463	2.8368	0.44082	1.4515	2.6793	-4.3046	3.8439	-1.129
12.401	9.442	9.4225	9.9278	7.4708	10.484	9.0127	8.4789	11.823	9.7793	11.125	11.118	5.9658	10.108	12.338	11.194	10.408	7.2925	8.9006	13.011	8.5263	3.8149	7.694	10.322	11.545	7.7643	7.8629	13.208	8.5463	11.7	9.1242	11.383	9.2026	11.955	7.6761	12.746	9.8097	11.926	8.9654	12.747	10.032	5.326	11.562	10.642	10.438	8.1597	7.2457	12.392	12.365	10.433
-4.0188	1.6128	-0.94571	-3.8445	-3.4525	-4.0315	-3.7389	-0.95476	-3.5974	-0.39303	-5.0616	-3.6213	0.15607	-4.6051	-4.2192	-3.5633	1.1733	-1.3953	-2.8444	-0.082623	-1.2646	0.70989	-1.4347	-4.8843	1.4735	-4.2657	-2.5001	-7.4041	-7.2855	-6.9926	-0.095982	-2.3073	-0.27944	-1.9452	-2.886	-3.146	-5.1504	-0.51985	-7.0875	-2.3373	-2.7347	-1.3846	-0.80372	-6.1678	-1.6669	-0.38492	0.28658	-5.7116	-0.79075	-2.8626
-8.9468	-9.4711	-11.018	-12.083	-13.871	-13.445	-12.004	-13.337	-15.689	-12.91	-9.8134	-12.139	-11.16	-11.63	-13.096	-12.952	-7.0449	-14.931	-13.325	-14.439	-9.062	-10.549	-13.325	-14.863	-11.402	-16.117	-16.675	-9.6302	-14.661	-15.522	-8.6521	-11.336	-13.257	-16.47	-10.803	-15.603	-14.659	-10.684	-16.244	-14.953	-11.339	-9.3107	-13.01	-10.782	-8.1771	-14.365	-10.867	-16.462	-13.1	-14.993
4.5044	7.6023	6.74	6.2935	8.7765	6.2083	8.756	8.0214	14.18	7.1698	8.5519	9.3655	9.4356	5.4936	6.2739	2.7323	11.242	7.6702	9.2577	10.025	5.1895	8.2929	8.4659	7.5665	13.253	12.388	6.2593	3.893	7.4759	0.11505	9.2333	10.096	10.445	8.2348	6.6103	6.0894	8.4556	8.6478	9.316	4.2118	1.5429	7.1349	7.0167	10.697	7.541	8.4288	5.4978	6.7996	6.3279	12.787
-3.5363	-11.807	-7.0136	-6.9199	-10.059	-10.903	-11.309	-8.1128	-11.106	-11.416	-12.801	-11.275	-9.8114	-6.6229	-6.2224	-10.739	-10.562	-7.0872	-8.297	-11.49	-11.307	-14.106	-7.5727	-12.751	-7.6901	-11.124	-7.9465	-6.0732	-5.1076	-9.7778	-5.9604	-11.747	-10.718	-10.709	-8.8351	-8.9934	-9.4322	-9.5411	-10.505	-10.016	-11.133	-7.2819	-8.5597	-9.9767	-4.5659	-13.413	-10.071	-7.5011	-12.737	-8.4776
0.60029	-4.2282	-1.0711	1.2751	0.064877	2.7408	-3.1192	-1.9426	5.029	0.95137	1.0905	-1.464	-5.758	2.7517	-2.7487	-0.4579	-0.30555	2.6192	-1.2359	2.596	4.1135	1.8255	-1.7285	0.24229	1.3245	-3.0198	-3.7459	-3.1284	4.1895	-1.8073	0.92872	1.1427	-2.2064	-3.1363	-1.3244	-2.4594	-4.2148	3.1938	-0.33144	-1.8291	-2.2058	-0.071063	0.37133	-1.2881	-1.4282	2.461	-4.3198	-0.45629	5.078	-0.65389
-9.6893	-12.196	-12.162	-6.8458	-10.129	-11.197	-12.971	-8.7423	-13.664	-10.612	-11.41	-13.584	-10.205	-11.799	-13.409	-11.949	-11.323	-13.089	-6.6727	-12.011	-15.576	-5.59	-9.4684	-9.794	-12.566	-11.921	-13.731	-12.707	-12.994	-7.8348	-3.774	-12.528	-6.0134	-8.9868	-18.641	-14.074	-7.7423	-12.06	-13.857	-13.807	-15.967	-9.056	-13.451	-10.827	-14.044	-14.58	-11.763	-8.0372	-8.482	-11.039
1.761	-2.9884	1.4514	0.27387	-0.83705	4.0876	1.6013	-2.0898	-6.2732	0.85533	2.4552	1.7291	-3.9919	-2.0193	-0.68438	-2.7982	2.4072	2.2477	0.57528	-2.7682	-3.973	0.50747	0.34734	1.7078	-1.1051	-4.9522	-0.65264	0.64843	-0.24728	-0.8748	2.9533	-1.6564	-3.0622	1.6914	-0.2284	-3.2586	-1.2919	-2.5526	-0.20485	1.3116	-3.2386	1.1831	-1.4598	1.6762	0.45567	-1.9422	-0.055147	-3.0948	-1.4737	-1.5688
4.1138	5.7963	2.4537	6.9727	5.6415	6.2794	7.8945	1.5273	9.5422	4.7003	2.5226	7.0616	6.545	6.7331	2.8134	4.4868	5.3856	8.7849	12.063	3.5502	5.1125	4.4239	2.5842	1.3691	6.2818	5.3104	3.4218	0.96823	1.8366	3.2002	1.232	6.2991	6.2595	3.9746	3.2294	1.723	9.8591	0.94542	4.2902	-1.6352	-0.63301	0.62883	6.6783	9.0629	5.0621	9.4856	3.7112	5.2726	6.5884	7.1217
-12.11	-15.592	-15.075	-18.829	-12.486	-14.546	-17.701	-15.237	-13.686	-16.856	-8.6241	-13.231	-13.353	-15.355	-7.6638	-9.5014	-13.656	-14.703	-13.111	-12.097	-9.5918	-13.303	-14.701	-6.1834	-15.113	-8.5043	-15.288	-14.51	-12.356	-11.204	-15.417	-19.604	-19.598	-13.249	-13.82	-19.069	-7.95	-10.868	-13.51	-7.5621	-15.753	-12.066	-12.407	-15.088	-13.905	-14.197	-15.643	-13.854	-17.692	-13.927
-3.9338	-1.7702	-4.4631	-1.5705	-6.3419	-3.1912	-1.7082	0.38432	-6.1891	-3.6087	-3.774	-1.0849	-4.822	-6.0364	-8.3487	-2.2772	-2.2646	0.043888	-4.6558	-5.7662	-5.8461	-6.8924	-5.2125	-4.154	-5.6972	-4.0498	-3.9138	-1.6482	-6.8575	-3.3288	-6.9629	-5.8391	-5.1584	-7.7339	-4.4103	-4.4041	-6.4663	-3.3198	0.48174	-3.161	-4.2243	-4.9934	-3.9527	-4.5146	-3.1572	-7.6897	-1.006	-3.6059	-1.2735	-3.9598
-18.97	-21.661	-22.026	-22.436	-22.477	-24.099	-23.528	-22.228	-22.352	-20.504	-22.364	-22.699	-24.597	-19.076	-17.425	-24.607	-24.695	-22.629	-21.643	-21.671	-20.711	-22.201	-23.162	-23.573	-24.883	-21.208	-25.566	-24.403	-20.521	-26.878	-27.272	-19.305	-21.833	-18.078	-23.287	-22.316	-21.58	-22.519	-28.076	-22.36	-17.387	-22.879	-20.527	-27.407	-21.277	-23.069	-22.222	-23.599	-20.819	-21.925
-10.432	-10.912	-10.863	-11.085	-9.6456	-9.0443	-13.93	-7.9361	-11.406	-6.4501	-3.7893	-9.4464	-10.764	-9.7241	-14.292	-12.763	-9.0608	-11.306	-10.324	-13.444	-5.5785	-5.8466	-8.9397	-10.646	-7.1662	-8.4144	-9.776	-11.809	-10.135	-12.156	-8.286	-14.884	-11.951	-10.962	-10.91	-10.276	-6.5576	-8.8993	-9.9636	-9.3839	-14.007	-10.722	-9.5755	-7.8797	-9.2612	-6.2651	-9.5095	-6.999	-13.168	-15.347
-13.065	-12.672	-12.122	-12.131	-11.28	-12.367	-14.64	-16.834	-12.786	-14.679	-10.634	-12.206	-13.674	-15.337	-12.997	-8.3207	-12.218	-12.599	-10.827	-13.164	-16.269	-13.698	-14.505	-12.006	-10.39	-10.972	-9.2155	-9.6912	-11.843	-11.645	-9.8118	-10.869	-13.382	-13.862	-14.639	-12.38	-16.526	-10.712	-10.475	-15.19	-15.079	-16.957	-16.476	-10.286	-17.912	-11.366	-15.954	-12.645	-8.9977	-11.116
-13.419	-11.233	-10.715	-16.211	-12.428	-14.511	-10.981	-10.674	-14.843	-7.0877	-8.8481	-18.312	-8.3654	-13.219	-14.162	-9.0777	-13.113	-11.039	-6.1118	-13.024	-13.675	-12.661	-14.093	-10.251	-10.27	-7.5432	-16.45	-11.516	-14.408	-11.991	-15.854	-12.699	-14.752	-10.106	-12.105	-10.151	-10.845	-10.93	-5.2755	-11.783	-8.3893	-8.7563	-10.345	-9.3349	-12.164	-8.1257	-15.341	-15.141	-13.179	-12.053
-17.94	-20.276	-17.602	-22.39	-20.613	-22.645	-24.261	-21.082	-24.17	-18.555	-19.862	-20.791	-19.149	-19.135	-22.56	-20.264	-17.386	-21.008	-22.428	-22.737	-25.189	-21.422	-20.719	-20.768	-22.724	-20.644	-16.783	-22.803	-18.998	-20.084	-19.946	-18.824	-19.859	-15.891	-17.523	-21.229	-15.48	-18.884	-19.651	-20.091	-18.06	-17.967	-16.885	-20.283	-18.948	-18.497	-21.921	-20.327	-22.374	-18.686
8.1668	6.0203	8.7779	7.8737	-1.4153	5.0559	4.0223	5.8881	8.3749	6.3405	7.3396	6.1216	1.3133	10.706	6.3469	3.2165	5.6453	3.7755	5.4737	5.8724	5.7441	3.859	6.5184	6.0814	2.1814	0.65415	5.9451	6.1602	3.7276	6.067	1.4094	3.4212	4.4968	1.1329	2.551	8.328	6.7541	5.4381	5.2872	4.6906	4.7463	3.6956	2.5242	9.1611	7.7431	0.96599	3.9746	4.0943	1.5576	1.8874
5.4532	0.70537	4.0592	2.2345	0.11829	2.4065	-0.28656	6.987	2.6793	2.9982	1.5657	1.3863	0.15468	2.8908	-4.1354	-0.05164	4.8037	0.057828	0.8098	3.7375	4.8809	-1.7618	0.57792	1.387	3.205	8.1962	0.13235	-0.39856	0.98474	2.9435	1.991	0.28158	-0.86164	4.2448	4.5853	0.62011	3.9365	0.92809	5.4628	-2.8766	-0.65535	4.6422	3.3539	1.477	-1.5651	4.6056	-1.3128	1.7634	2.4253	-4.1234
4.2506	4.9174	7.4096	-0.0083183	4.212	-0.10839	4.8495	7.3116	3.6573	-0.26037	6.2399	4.885	2.2499	5.6915	3.0407	0.15595	0.3741	1.4516	0.82715	0.38669	3.809	3.1048	3.6612	3.0177	4.1771	-2.1673	1.6944	5.6719	4.6838	2.9038	2.9803	3.2677	3.7599	2.8773	3.7773	-0.78018	-1.2621	2.1196	-1.6078	1.8491	2.5516	4.1334	6.6572	8.8344	2.346	4.4299	4.2242	-2.633	1.6481	4.0417
2.3879	0.64449	1.057	1.2877	2.737	1.9392	2.9957	-0.93793	1.6686	1.8121	-0.19825	4.9252	2.413	3.7759	3.6789	5.7987	3.3574	5.0185	0.40364	2.6901	3.0943	2.0059	2.4412	4.5803	1.04	0.20204	4.0203	3.2846	3.3737	1.438	4.8725	1.2277	2.1197	4.0812	0.70734	8.1203	5.1489	3.6017	0.79482	2.368	4.9049	3.2013	3.4077	1.1523	1.797	-1.0235	-1.6446	0.33153	2.4867	1.7984
4.2325	5.6236	9.0921	5.239	5.7285	9.5995	7.0186	11.766	3.5879	6.603	5.4908	9.5999	2.5248	10.153	9.247	3.8382	7.7921	8.2179	8.7918	4.1515	9.9408	7.4554	6.5801	4.1794	6.8537	3.705	8.5621	9.8494	4.9511	11.214	6.649	10.87	11.137	11.429	9.4097	11.142	6.9091	7.4486	7.0745	10.614	2.9978	6.5141	7.4809	7.8583	5.5253	7.2303	8.8159	7.4974	7.7483	0.19535
-0.68501	3.2809	-1.5169	1.1295	4.1288	0.1426	1.4349	3.2689	2.4895	-2.3919	1.6466	-1.4895	3.2941	-1.5378	-1.6382	3.3503	0.47904	2.8792	-0.018537	3.2326	5.479	-2.6205	-4.1459	-0.83347	-1.8463	3.7704	6.8576	2.1161	2.2914	-1.5361	6.4039	-1.2807	-1.8808	1.6092	0.11253	2.7121	3.2305	2.5612	0.7617	2.0551	-0.74527	0.86898	-0.38232	-3.1244	4.1593	1.6148	-1.8335	-0.023389	3.3646	5.4238
-7.6477	-5.53	-1.1389	-1.966	-7.171	-7.4245	-3.7782	-6.3705	-8.9132	-1.7474	-5.0947	-1.5556	-1.4595	-5.0304	-1.3353	-3.1087	-6.0053	1.5641	-2.7124	-2.4185	-1.6304	-0.60009	-3.9869	-3.8463	-5.4641	-3.4819	-3.5758	-0.5615	-5.7258	-5.3365	-5.48	-5.7249	-4.4818	-3.5248	-4.6899	-4.9829	-2.7424	-4.679	-1.0803	-1.9422	-5.5183	-6.4368	-5.421	-0.062824	-8.7251	-2.7774	-3.3847	-1.1397	-4.4481	1.8429
3.0484	-2.0528	1.0832	-1.4123	2.7798	-1.8133	1.988	0.72655	0.67158	0.51026	1.9788	0.88749	1.4547	-1.326	1.6035	-2.1188	-1.2623	1.4807	-3.916	3.2936	-1.9032	0.61742	-1.0843	0.22805	2.2683	-0.46068	1.2841	-2.8059	-1.2174	-1.94	2.1349	-2.5124	1.3425	-0.14383	-1.3472	0.87204	-1.8608	4.9437	0.71046	-3.2704	-0.61874	-0.34733	0.99805	1.8317	-3.4948	-2.7636	-2.5448	0.10576	3.4751	1.1961
-12.655	-11.167	-16.943	-13.931	-12.154	-13.2	-14.65	-14.987	-14.716	-9.7129	-13.547	-16.322	-14.109	-16.029	-11.134	-13.366	-14.544	-15.85	-13.255	-14.622	-11.26	-14.185	-9.865	-10.514	-12.797	-12.429	-12.802	-12.637	-11.362	-12.507	-12.721	-12.408	-12.632	-11.203	-14.368	-11.999	-12.951	-13.534	-11.755	-12.273	-11.847	-13.575	-15.645	-11.324	-14.294	-15.372	-13.413	-16.744	-14.657	-12.901
-3.3121	-7.6173	-5.5309	-0.55939	-3.7244	-6.0259	4.1709	-5.4748	-0.21924	-5.3112	-5.8634	-5.2685	-4.1038	-4.1802	-2.0999	-5.5658	-1.4701	-5.6618	-3.071	-4.7688	-5.6022	-5.5377	-3.6491	-7.6294	-4.8244	-3.2403	-4.4674	-3.5947	-3.0417	-3.6948	-3.2138	-6.7634	-8.3114	-2.5532	-5.2698	-5.5364	-0.69038	-2.3399	-2.3956	-0.39974	-6.3846	-7.063	1.3487	-4.1641	-2.6769	-5.3694	0.22593	-0.95925	-2.8953	-4.7655
-14.466	-13.768	-17.012	-20.198	-18.37	-16.261	-14.305	-15.71	-16.774	-17.128	-13.197	-17.158	-14.763	-14.504	-16.493	-15.123	-16.496	-11.293	-18.697	-14.905	-15.436	-7.4957	-13.041	-13.742	-15.408	-18.302	-11.084	-16.903	-11.595	-15.173	-12.849	-14.17	-14.467	-12.74	-11.465	-12.166	-11.807	-17.876	-13.292	-17.696	-13.35	-16.827	-16.337	-14.832	-15.751	-14.807	-15.52	-9.9667	-12.032	-13.324
-7.6094	-6.4092	-3.2903	-5.6776	-4.6775	-9.9568	-2.4594	-3.503	-6.4655	-7.1862	-5.4904	-5.9766	-1.9937	-4.1162	-7.301	-3.4954	-7.7547	-5.136	-4.907	-4.0235	-3.2677	-3.6522	-10.206	-2.6608	-1.3696	-4.3846	-3.7447	-8.4736	-5.388	-5.7616	-3.9396	-10.727	-4.0622	1.0926	-2.384	-2.0257	-3.4592	-5.105	-1.1322	-3.24	-4.8168	-3.8901	-2.672	-7.1663	-4.0464	-1.3218	-6.2342	-3.5008	-2.5952	-10.489
2.1401	7.7692	9.3888	8.0138	8.5695	4.2827	10.375	3.5521	3.8939	3.0674	4.1432	9.6505	7.5467	6.6519	5.7974	6.1553	3.4141	2.3589	7.1081	4.4754	5.1599	5.1905	4.8749	6.7144	4.107	7.2858	5.3718	7.8255	7.2032	3.4251	4.8407	7.5619	-1.7024	2.208	5.1946	8.3264	5.0716	6.0466	5.9009	9.2525	3.8635	5.2879	5.7365	7.3814	2.466	7.8801	8.3144	2.9077	8.0833	7.4578
-3.9423	-2.6014	-2.9001	-7.6702	-6.2998	-4.5408	-6.9914	-3.4371	-7.6535	-2.489	-8.3473	-2.524	-6.1992	-10.306	-9.3522	-9.3475	-4.6427	-3.9369	-6.4283	-4.7531	-6.5519	-7.5015	-1.1983	-0.935	-4.069	-4.5975	-3.3205	-5.8545	-8.2173	-7.5608	-8.1562	-3.4468	-11.696	-8.4546	-4.5899	-6.1854	-6.2486	-4.6801	-4.8267	-7.1711	-4.2601	-7.6312	-4.5733	-8.5158	-3.7453	-5.1243	-14.073	-6.9382	-4.1337	-3.7392
-2.2652	-4.6426	-9.6211	-6.0924	-4.8988	-5.9066	-7.2216	-15.252	-3.5756	2.8907	-1.6046	-5.2079	-1.9113	-4.776	-4.2168	-4.6243	-2.6451	-5.1061	-1.9822	-5.8427	-6.2448	-2.4197	0.13917	-2.3365	-2.1141	-2.6778	-3.1316	-4.8557	-5.3207	-1.0846	0.098898	-3.4868	-0.12676	-5.4282	-0.1589	-2.0533	-1.4626	-2.6219	-2.5478	-3.9157	-4.8255	-7.1031	-2.724	-0.57624	-3.3978	-5.9161	-1.4964	-2.9022	-8.0296	-3.2783
-3.1542	-0.92723	-0.98172	0.35545	3.4167	1.2788	2.1334	2.1649	2.4615	-3.7074	-3.4878	4.166	-1.3996	0.38575	-4.1344	-0.62078	2.7007	0.9229	5.8552	-1.7106	-1.4546	2.0612	-4.0305	1.237	-2.3031	1.9936	-1.623	-2.3687	-1.6802	-3.2554	3.4584	-0.72735	2.4134	-0.34551	-0.27099	-0.27287	-0.080921	-1.4727	4.0255	-0.79915	0.78731	0.48364	0.32343	0.20141	0.85143	3.0832	0.59973	0.68564	-0.055027	0.56943
-5.1019	-5.393	-1.0096	-4.1828	-3.7519	0.76848	-6.1492	-4.9385	-4.6999	-4.1138	-7.2074	-1.9682	-2.6619	-2.3052	-1.0946	-3.8523	-3.8186	-4.7399	-2.1166	-4.8056	-1.9477	-7.1665	2.253	-2.9388	-3.6986	-2.9195	-5.3692	-1.5554	-2.9382	-4.148	-2.7491	-6.2886	-1.9858	0.016998	-5.5326	2.5932	0.023718	-4.4381	-0.77508	-3.6513	-1.6174	-5.0988	-4.2959	-6.5408	2.511	-2.3437	0.36412	-3.4194	-3.3337	-4.0193
-3.1283	-0.14334	0.22485	-3.5182	0.55852	2.8476	0.95448	-2.9984	0.61369	-0.9746	-3.0478	-2.5127	-0.077211	-5.3482	2.1862	-2.0546	-0.65394	4.4386	3.7295	-1.4176	3.7307	1.9492	-4.444	0.54908	0.43317	-1.9033	-1.9731	2.7801	3.1674	2.0614	-0.736	-1.8596	0.50041	1.4763	-1.318	-3.8396	-2.2943	4.2256	0.28523	0.44906	0.57779	-0.64683	2.2149	2.6612	-2.2749	0.667	4.4371	-2.1014	4.7119	-1.5831
6.4978	8.3248	6.0112	5.9774	7.6948	9.377	2.4572	5.5759	6.3551	5.1121	2.6384	6.8808	8.6687	5.2432	9.0695	8.3227	10.293	7.773	4.6908	12.634	7.4807	5.6927	7.6529	8.7117	5.8734	7.4967	10.508	7.4806	9.0675	8.2057	9.1774	2.5827	4.6009	6.0932	6.1477	9.1987	7.0558	8.6862	4.7738	11.306	9.4602	8.7282	5.8668	7.6599	10.639	13.357	3.3905	4.0929	7.4372	4.5404
4.4423	1.2802	6.2818	1.6675	5.4703	6.1077	0.29385	3.6667	3.9599	5.7711	7.0364	4.3168	5.0188	1.4389	-0.20527	5.7143	-2.607	2.2383	7.8398	1.9724	2.384	-1.3611	5.7017	7.0825	1.0738	-0.34112	2.1692	-0.29573	-0.67799	3.8219	2.0882	3.6927	6.9649	3.1199	0.42588	3.1994	0.75468	5.8294	3.9397	3.5593	3.3651	-2.0122	5.9414	2.4391	0.21946	3.4529	-0.45247	3.3443	2.9397	4.7565
-5.4929	-3.4616	-6.2426	-2.4447	-6.087	-6.8514	-9.7484	-4.9827	-4.3385	-8.0018	-3.2599	-7.9395	-5.1162	-5.7528	-8.3942	-0.39531	-2.1987	-9.8781	-10.041	-6.1001	-6.3146	-8.1496	-10.784	-3.1822	-4.3757	-6.5235	-7.0758	-3.1689	-5.9036	-7.38	-5.1971	-3.5311	-6.2434	-11.319	-5.6499	-6.3117	-6.229	-9.3876	-5.7195	-7.5626	-8.1762	-2.854	-3.8099	-7.015	-6.3624	-8.2281	-6.0996	-5.9578	-4.4653	-3.9206
-2.048	-2.1865	-2.2728	1.808	-1.9859	-1.4143	0.44526	2.7642	2.3654	-4.0543	1.0192	-3.9169	-3.39	-0.096959	-1.0923	2.5762	1.9045	0.83917	1.5552	4.3567	-1.1786	0.20136	2.3814	1.6171	0.26482	1.6096	0.63481	-1.4447	-2.9016	2.897	0.86227	-0.78452	-2.3413	-0.88048	-0.11362	-1.4408	-2.5533	-0.86638	-1.2281	-0.88318	-1.7505	1.9407	1.8448	1.8584	4.727	-0.25989	-1.4256	0.9874	4.3208	3.5255
2.8431	4.9622	3.7034	8.2102	6.5424	5.2299	9.5712	11.219	6.2951	1.7126	6.6757	4.2079	7.5071	7.3978	6.8762	6.1013	6.808	4.6374	6.1064	3.6577	5.6786	5.1874	4.8908	1.9828	7.9905	8.935	2.8143	3.8705	5.2248	5.5893	13.348	4.2706	5.9909	7.6919	4.9133	2.0078	4.281	3.5793	2.6714	7.4594	4.1004	4.369	4.3123	2.8147	1.9354	2.3234	2.7366	8.0601	4.629	10.505
-14.693	-11.336	-10.357	-11.455	-7.5232	-10.241	-10.913	-10.82	-12.228	-13.043	-14.415	-13.172	-9.092	-12.519	-12.725	-3.4093	-9.3279	-13.412	-12.777	-11.78	-10.393	-12.673	-12.666	-8.387	-10.547	-9.6708	-10.604	-13.971	-16.029	-11.44	-6.1678	-15.871	-12.193	-8.7369	-7.0137	-9.3499	-16.19	-12.37	-15.713	-12.043	-11.893	-9.347	-13.036	-10.435	-5.9417	-8.7124	-14.486	-13.689	-15.017	-10.869
-1.2488	-3.8733	-1.9337	-5.5548	-7.0359	-4.4104	-2.8598	-7.4637	-5.882	-3.3082	-6.3698	-8.0241	-2.8546	-5.0136	-7.5365	-4.0518	-5.4357	-7.6347	-4.6968	-2.6912	-3.5628	-6.3214	-5.0018	-3.6174	-6.6649	-9.3613	-4.0529	-7.3754	-4.5608	-3.5315	-6.1456	-1.1115	-1.2637	-0.63763	-3.8246	-1.5819	-1.5261	-2.232	-4.3912	-4.7985	-5.3078	-6.1089	-5.28	-4.8766	-3.207	-6.2863	-2.3109	-5.3057	-5.2648	-2.3155
5.0806	0.36932	-3.3334	-0.24494	1.0078	-1.9479	3.715	-0.45627	2.4962	2.5112	0.01793	1.122	0.7058	3.95	0.67467	-2.0375	3.3201	0.32279	-0.62861	1.8811	0.24959	2.2527	1.0797	-2.1778	-0.32183	-2.1129	0.41341	1.9961	-1.7142	-0.70252	0.17326	3.1969	-2.0457	0.89986	-0.10062	-0.074473	2.1661	0.89463	2.6102	0.26617	0.11401	-0.65283	-0.4051	4.2856	-1.1097	3.3838	1.8141	4.7701	1.4682	1.7285
-6.2766	-2.0491	0.79866	-0.76158	0.67522	-4.4985	2.7049	-6.7146	-1.2769	-1.9613	-6.4156	-4.1516	-0.77646	0.57037	-1.393	-3.6653	-7.0365	-5.0163	0.66386	-1.1509	1.5584	-7.9527	-6.7029	1.2897	-0.85026	-3.7196	-3.2537	-2.6972	0.76206	-0.56091	-2.2964	-1.2929	-2.2061	-6.7803	-6.8408	-0.031702	-2.5079	2.7292	1.4852	-7.0637	2.3592	-3.5747	0.27709	-1.2674	-3.6364	-1.772	-0.90787	0.19964	-3.252	1.7875
-2.4053	1.7339	-1.029	-1.8705	-0.48947	-2.7001	-2.9933	-4.972	-3.7809	0.39566	-2.7091	3.3138	-0.8651	-2.1654	0.27395	-0.30479	2.8647	-3.5609	0.81358	-2.0764	2.3755	-3.4046	-4.1609	0.1912	-1.3009	-1.998	-4.3431	-0.65895	-2.6684	-3.3428	-3.5102	-5.7047	-0.99758	-2.5423	-4.0718	1.3893	-2.935	2.061	0.62209	-1.8091	-1.2716	-0.06372	-0.58849	-1.0281	0.017755	-1.9566	-5.1332	-2.3575	-0.64729	-0.20093
2.9484	-0.78132	-0.11488	1.3965	0.61172	-4.0803	3.5899	4.3083	-2.449	0.65215	-0.841	-4.2141	-3.1126	2.4706	-3.0372	2.1329	-0.063582	-1.2995	-0.67575	0.54897	-5.9947	0.082327	-1.2468	-3.7351	-3.1423	-2.0555	-3.2727	0.85059	-2.2511	-1.9708	-1.8124	0.27794	-1.4048	2.5407	3.1733	-0.47928	-3.9245	-0.80693	1.7861	-0.30517	-3.8988	1.923	-0.13518	-3.8288	-0.13269	1.4903	1.2422	0.82636	-2.5252	-1.2815
-15.27	-10.156	-14.283	-12.306	-11.862	-14.262	-14.87	-14.543	-17.611	-11.909	-13.375	-11.805	-11.836	-11.099	-12.01	-17.615	-12.623	-14.406	-13.518	-13.395	-15.083	-15.566	-12.263	-10.463	-13.242	-14.334	-14.942	-13.231	-16.951	-13.19	-11.184	-10.386	-14.613	-18.085	-17.031	-12.794	-14.614	-9.1195	-14.114	-15.419	-15.078	-14.531	-13.59	-13.341	-12.826	-15.301	-14.7	-16.89	-8.8039	-12.906
-21.285	-20.289	-28.893	-21.253	-23.064	-16.92	-18.116	-15.787	-23.276	-24.689	-22.366	-19.492	-22.608	-22.478	-18.003	-22.244	-18.771	-23.812	-22.825	-26.328	-19.724	-20.39	-21.369	-23.283	-25.346	-19.763	-24.622	-19.146	-18.439	-24.397	-19.914	-25.38	-25.135	-19.159	-28.317	-25.579	-25.341	-18.554	-23.334	-20.475	-21.302	-20.461	-20.23	-18.246	-19.341	-21.102	-24.517	-21.236	-20.571	-20.746
-10.83	-12.988	-13.015	-14.064	-16.756	-13.41	-16.751	-15.28	-11.745	-11.656	-13.384	-9.2079	-14.119	-13.293	-14.953	-9.554	-11.058	-4.9381	-9.1831	-14.674	-12.805	-16.435	-19.209	-12.903	-16.823	-15.276	-17.939	-10.616	-10.967	-15.665	-15.095	-9.6889	-9.3592	-17.867	-12.53	-17.223	-10.135	-11.878	-13.492	-9.1499	-9.8245	-17.517	-7.4416	-10.841	-17.135	-11.827	-17.396	-11.732	-10.739	-13.117
-2.5324	-2.976	0.98487	-5.3278	-0.57761	-0.24996	-2.9416	1.2163	-4.8706	-7.0173	-1.2825	-4.7724	-3.1812	-2.8667	2.0568	-2.0383	-4.9043	-2.6491	-2.4586	-5.414	-3.54	-4.7564	-3.5745	-6.4885	0.72214	-3.4872	-4.1085	-2.7619	-1.9185	-7.4337	-1.9937	-3.7528	-3.7599	-1.2976	2.467	-3.2894	-3.7286	-1.679	-3.6209	-5.4871	4.5276	-1.8941	-3.0839	-0.43086	-2.2489	-7.2336	-4.2926	0.9069	-4.3708	-4.7698
2.9671	5.1898	4.4074	6.7287	3.993	6.8125	3.6218	-0.024177	6.5166	7.894	8.6194	8.1919	0.86157	3.259	3.48	4.0112	5.3697	6.7541	6.3339	4.809	6.1324	7.3156	10.433	9.2212	9.1695	3.4104	-0.17589	9.7715	4.4109	7.8078	5.0435	6.0669	4.3129	6.9929	4.4035	2.2297	0.35257	6.1801	10.218	4.7456	2.7493	6.5741	5.7714	6.9369	5.8228	2.1469	8.4374	2.2553	5.6484	4.7685
-13.108	-6.1158	-10.813	-9.5245	-9.8113	-6.2404	-11.362	-14.18	-8.9412	-10.42	-6.6376	-8.5809	-14.343	-8.9253	-12.265	-11.531	-10.253	-10.37	-15.133	-12.038	-13.588	-4.1614	-10.371	-8.5606	-10.599	-12.328	-11.471	-1.9646	-14.27	-12.055	-10.159	-12.48	-7.835	-11.711	-7.6968	-8.282	-10.5	-9.901	-11.181	-6.3888	-5.7426	-9.8453	-11.046	-8.2935	-7.1613	-10.344	-9.1879	-11.452	-10.97	-11.692
-6.9856	-3.1782	-7.0623	-4.3164	-2.7826	0.01506	-2.3964	-4.9074	-6.6215	-2.6564	-2.7017	-2.4663	-7.4211	-6.1094	-5.4891	-3.608	-4.6499	-6.8276	-3.0464	-8.9063	-3.154	-6.0722	-2.476	-5.0064	-8.5719	-5.0334	-2.7617	-1.7044	-5.5736	-3.5648	-4.6058	-6.9884	-4.7224	-12.437	-8.1297	-5.5616	-4.5958	-1.9315	-5.928	-4.6992	-4.7514	-5.9576	-2.3885	-2.1367	-3.9366	-5.4104	-3.98	-3.9018	-4.9432	-8.5938
-5.2769	-4.2355	-5.6337	-5.2964	-0.33406	-7.3471	-5.4915	1.5837	-2.0584	-5.7271	-5.2442	-5.9193	-3.2727	-4.6182	-0.16017	-5.1914	-3.7022	-5.9154	-5.5208	-5.7727	-3.8809	2.5008	-2.6469	-3.6705	-5.702	-5.1656	-1.0283	-6.2459	-6.1124	-3.14	-5.0953	-5.8275	-5.3916	-2.005	-5.7053	-3.0218	0.27644	-2.9672	-2.1756	-2.6536	0.27981	-6.1795	-5.5152	-0.339	-4.3293	-7.5827	-1.05	-0.82342	-6.6389	-2.9055
-1.3326	0.58051	-0.56302	3.7145	-3.6404	0.28836	4.3343	4.8071	-0.5108	0.99134	-1.6688	2.4493	0.56312	0.27823	-1.6017	-2.794	-0.85308	-2.4119	-2.8992	0.23118	-4.23	-1.9934	-1.0647	-1.6627	3.5155	3.6429	-1.1397	0.74716	0.22479	-0.10543	-1.0228	-4.4176	1.6092	2.7868	-1.5791	-2.3004	-3.2817	2.3883	-1.0283	0.25594	2.0545	-1.0946	3.491	0.2348	-2.8788	-0.42226	-4.4186	0.45971	3.3551	-0.1209
1.1066	-2.8533	-1.9447	-0.732	0.46572	-1.4366	-2.4922	-1.02	-4.4875	-4.6575	-1.6123	-1.9163	-3.445	-2.7043	0.89972	-0.12248	-2.3453	-5.7911	2.3691	-3.6927	-4.4308	-0.56131	2.4442	-4.4364	-0.49316	1.1209	-3.5004	-2.4499	-2.6914	5.2917	-3.2897	-3.5501	-0.71699	-8.0739	0.8949	-1.1542	0.21378	0.87993	-4.6717	-0.99912	3.8329	-5.2891	1.4051	-0.93514	-0.64797	2.875	-4.523	-3.0663	-0.12859	-0.22437
-17.216	-12.253	-10.401	-12.057	-14.391	-10.99	-14.059	-13.072	-12.232	-14.361	-10.73	-14.082	-13.21	-11.08	-10.19	-8.356	-17.042	-15.236	-16.803	-15.224	-12.48	-12.827	-14.736	-13.687	-16.935	-16.316	-10.112	-10.463	-9.3833	-8.2864	-8.44	-11.87	-15.196	-12.958	-15.238	-18.498	-13.273	-14.68	-14.929	-16.16	-11.284	-12.334	-13.802	-13.092	-13.433	-8.9765	-12.913	-10.453	-14.404	-9.4995
1.4635	4.1762	0.61084	8.3974	1.4694	-2.4777	2.3098	4.6426	1.047	-0.99435	3.3687	3.3035	2.0058	2.7214	1.4635	2.874	0.21607	0.9273	-2.8614	4.5068	2.8552	0.7501	3.6675	4.8421	5.5762	-0.8998	0.49858	2.4645	0.74726	0.50017	0.9339	-2.5043	5.2267	0.46355	3.2538	3.2522	5.2845	2.6572	3.1667	2.824	-0.30014	-1.3094	1.7324	-0.018124	2.0559	-3.0496	-1.7776	3.0838	-0.61987	6.7298
-12.112	-11.737	-11.615	-9.9311	-11.912	-7.269	-9.943	-7.0955	-17.751	-7.3537	-7.0246	-10.253	-11.308	-13.048	-6.9099	-7.4062	-6.7045	-13.843	-12.39	-13.081	-13.77	-17.405	-13.217	-11.735	-9.4345	-9.0647	-13.487	-14.353	-8.1343	-11.207	-13.874	-8.8428	-10.91	-10.765	-12.461	-6.8731	-11.221	-13.994	-10.672	-12.913	-11.742	-12.616	-10.686	-12.739	-9.3783	-11.943	-12.184	-6.4563	-12.688	-6.2827
-3.4238	1.7577	0.11754	-0.7347	3.3897	-3.7958	-1.6766	1.1094	-1.796	3.6764	-0.58532	3.2009	1.5914	3.8049	0.52682	5.3411	1.0931	-0.64466	2.514	-0.4168	0.9442	-3.2833	-1.1088	4.5579	-2.5277	3.8681	0.59269	0.44704	-0.11014	-2.5995	3.6662	-1.2844	3.6445	-0.33699	0.67845	0.57363	-1.3404	-3.3532	0.61259	1.32	1.3041	-4.3953	-1.6917	-4.1263	0.22418	4.0665	-3.1069	-0.42633	2.1183	8.3459
0.10755	0.84526	3.0292	-2.2886	1.3673	6.0449	0.71693	-0.3423	-2.5883	-0.53387	-1.7552	-0.17895	-3.1464	-2.3991	-1.4302	1.7482	1.7782	-3.1939	7.2863	4.0538	-2.0946	3.9192	-3.533	0.81639	-4.8932	5.2619	0.33379	2.7878	-0.038175	-1.021	-3.1413	-1.4386	-1.9421	0.42734	-0.86346	-0.043294	1.1902	-3.0564	-2.1275	0.85768	2.1103	1.2011	-0.98276	1.8185	-1.0388	-0.99358	-1.3847	0.77805	-0.15835	0.72294
-12.265	-9.1878	-8.9841	-11.239	-12.428	-6.4156	-9.8775	-5.8962	-11.169	-9.3742	-8.283	-10.626	-7.5186	-10.043	-8.1409	-12.003	-16.032	-10.683	-6.3648	-8.6066	-8.065	-8.2183	-6.105	-12.005	-9.6952	-6.6882	-10.881	-6.5302	-6.9022	-7.3174	-6.2167	-7.5836	-10.234	-7.3201	-5.8939	-7.5112	-13.645	-7.1152	-8.4802	-9.9024	-14.086	-8.0739	-9.7869	-10.564	-8.0605	-6.1054	-8.0116	-4.5629	-7.6844	-8.9595
3.2831	3.5693	5.7845	2.4386	6.0994	5.6542	0.59335	3.9556	1.9462	0.24624	7.0003	1.2883	2.4704	-0.48322	6.271	3.4368	-1.8947	4.2884	-0.29884	0.012664	3.7174	4.9204	4.2329	1.6527	6.5826	-1.3163	4.043	3.2242	0.59999	2.4231	9.6665	2.6441	6.7758	3.8485	4.1814	4.0597	6.2093	1.2336	3.0426	4.298	2.4942	1.829	7.8209	5.3237	3.6836	3.0428	0.92915	5.7751	3.8705	2.1328
1.1029	2.8972	1.2548	-3.3094	0.43613	-3.7664	-1.6575	0.87778	-1.7195	-1.4481	0.53799	-2.8065	-1.762	-2.4638	0.57844	-1.0033	-3.9607	-0.51926	-0.6663	-2.412	-3.3923	1.7401	0.77154	-0.24196	-1.2836	-0.87133	-2.1723	1.7992	-1.3447	-2.8294	-1.3343	-3.4537	-3.5636	2.9597	-2.8619	-6.1907	0.34797	0.84418	-2.8297	-2.8876	-0.33748	0.47508	-2.6703	0.51181	0.49235	-1.9614	-1.3734	-0.70217	-3.5793	-1.4016
2.4669	-1.5342	1.8833	-0.21821	6.8097	3.5402	2.3647	1.6434	3.987	-2.0204	0.81243	1.8303	3.6223	9.8594	-1.1394	3.4528	4.4049	2.8801	7.0985	1.912	0.426	2.7285	2.7363	2.1298	-0.36787	3.2896	4.4119	0.62402	1.8946	-0.19653	1.0595	3.3952	6.6506	2.4404	2.4706	1.8113	0.71397	-0.83511	1.2275	7.1996	1.7489	2.9365	4.2177	-0.70072	2.3131	1.3018	-0.21504	-1.8587	1.7589	-0.82936
-13.772	-5.9586	-10.869	-9.1798	-9.8284	-7.6902	-8.8088	-11.592	-6.8206	-4.9167	-5.6629	-9.9077	-12.549	-9.4918	-14.979	-6.8628	-8.4403	-10.767	-7.6405	-11.668	-10.562	-10.953	-7.7164	-5.9031	-13.137	-9.256	-7.7722	-9.9824	-7.0334	-14.337	-8.0129	-13.159	-7.0764	-11.063	-11.755	-7.1194	-10.763	-7.9586	-11.459	-8.7223	-7.8728	-13.249	-13.525	-12.714	-7.6065	-10.094	-6.7192	-9.4338	-8.1731	-10.391
2.0674	-1.2867	1.4559	-0.78801	-0.56874	0.6765	-1.2269	-0.38513	0.46581	-2.5899	2.9079	-2.5797	-0.99086	0.29297	1.7129	-0.082906	1.7875	5.4578	3.8362	5.2675	0.55549	0.69072	1.9976	-0.24196	3.339	2.3972	-3.1466	3.7056	0.65626	4.6354	-1.8918	3.8196	4.163	2.7462	1.617	2.982	2.149	4.7608	-0.34537	1.1171	1.891	1.8627	0.69955	2.8209	-0.64074	-3.385	4.2444	3.6157	3.8592	3.6849
2.4552	5.1156	1.3243	2.8447	3.6233	-2.1986	5.9053	-3.1716	-0.82836	1.1865	3.1431	-1.9379	4.3962	1.8467	0.0053587	7.2416	2.6747	2.8752	8.052	1.5432	-2.6883	1.5712	6.0847	3.1494	3.5312	-2.8907	-2.8712	3.0678	3.9991	3.5148	2.4065	3.5767	5.2675	4.0376	1.4956	3.2557	-0.024368	9.1796	2.3878	2.6483	4.3041	2.4874	2.1259	1.4328	1.1541	1.3424	3.9659	4.5113	3.4523	2.622
-2.9727	-2.5005	-2.7648	2.4286	-1.5883	-1.9361	-0.61649	-3.5345	-1.2575	-0.35002	-4.9739	-5.4712	-0.75996	-3.9663	-2.2558	-4.3262	-2.1654	-3.0026	-5.1615	-2.3898	-0.094842	-5.1353	-5.2367	-0.047424	-3.0787	-3.8792	-3.5112	2.5247	-0.75982	-3.7502	0.37556	-0.3568	-5.5426	0.76936	-3.2669	-1.7254	-2.0505	2.8692	-3.3013	-3.192	0.21565	1.9651	-7.2222	-4.692	-4.2022	-3.4194	-4.3365	-5.1826	-0.98908	-2.7069
6.2243	4.1741	2.8958	3.1248	6.8298	5.7618	7.7729	0.042349	0.28033	1.5333	6.6244	6.4047	5.9082	6.9133	8.3919	2.9585	6.7757	7.2445	7.5983	2.4485	10.244	5.0805	7.5016	3.7694	1.0003	6.0105	5.6457	2.509	3.8373	4.5144	6.062	8.0078	3.9327	-1.3047	9.3282	5.8844	8.4217	12.219	3.6108	6.4732	9.4385	3.8563	6.5655	1.1438	9.8568	5.8036	3.214	4.0754	7.2557	2.8019
-16.711	-12.117	-14.175	-10.322	-14.668	-17.895	-11.144	-12.348	-13.222	-14.552	-14.891	-9.1197	-18.329	-13.479	-9.3844	-13.736	-16.261	-10.652	-10.598	-11.811	-13.15	-15.361	-11.579	-8.7183	-12.941	-14.037	-8.0321	-10.616	-15.46	-12.586	-11.973	-15.475	-8.2767	-19.257	-15.152	-17.752	-13.935	-15.746	-14.275	-15.084	-12.938	-14.209	-12.964	-12.913	-12.581	-13.757	-11.81	-8.6907	-13.797	-8.0719
0.21007	3.3869	2.8828	2.4295	1.3052	1.8353	-4.7752	-0.11475	-3.3337	3.3551	-0.7013	3.1289	2.0656	-1.8772	-0.74283	-1.8246	-1.266	-1.3347	0.54944	-1.2829	-1.9234	-4.1308	-3.1901	-0.83251	7.4211	-1.9761	-1.6101	0.61342	-0.88319	-2.0495	2.0016	-2.119	-1.0133	-0.91602	-1.3494	-2.6347	-4.3911	1.9749	3.4708	0.44556	-1.2253	-4.0461	-1.7778	-0.49374	4.0964	2.3059	-3.7258	-4.1004	-1.3324	-4.1628
-4.5776	-6.4298	-5.2693	1.4298	-3.5551	-4.048	-0.55197	-3.9157	-3.1379	-0.88838	-1.8945	-1.4305	-0.9098	-3.6068	-2.6949	-6.4823	-4.8612	-8.8058	0.70582	-6.6814	-4.6135	0.031955	-2.101	-7.4916	-5.31	-3.9228	-0.69728	-2.7484	-2.0943	-7.2735	-5.4339	-1.8771	-9.5707	-4.0235	-5.2033	-7.5485	-2.4393	3.0653	-4.9008	0.039845	-3.6647	-0.43531	-1.4528	-3.1108	-7.9478	-6.4134	1.0665	-5.0641	-3.3972	-2.9416
3.1174	3.7346	4.3561	-1.4402	2.5744	4.997	-1.0609	4.2819	1.5951	0.081312	3.9261	2.991	1.5686	1.6858	-0.29732	5.4922	0.96966	4.3416	3.0484	2.0751	5.9299	5.739	3.3414	2.4243	5.1185	-0.15357	2.2812	5.3225	7.1173	5.84	4.702	0.048451	5.2883	3.9536	3.0359	-1.0971	-1.1082	1.5011	-1.264	1.3411	5.7595	4.048	4.6582	0.30454	4.2824	3.0474	-2.1376	2.1114	2.033	2.8583
-5.1546	-2.5164	-5.2973	-0.1492	-2.0485	-0.57208	-7.2863	-8.1555	-5.0921	-3.182	-2.3806	-6.4414	-4.9344	-2.4892	0.50813	-4.1313	-6.4729	-3.474	-0.17578	-2.8221	-4.2749	-6.1479	-2.9089	-6.9209	-2.0863	-1.4069	-2.2536	-2.1608	-2.8192	-4.1191	-6.3392	-6.6858	-4.2223	-3.9056	-8.1053	-2.9907	-4.5872	-5.7288	1.7045	-6.4275	-1.1321	-1.0366	-4.956	-5.6587	-1.0604	-1.026	-1.4323	-8.3156	-3.6631	-3.8604
-14.868	-16.129	-15.269	-10.659	-11.461	-13.801	-14.818	-15.674	-17.587	-12.491	-10.189	-9.0357	-14.245	-11.467	-13.611	-8.3777	-13.929	-16.279	-10.668	-12.737	-10.97	-9.1812	-8.8841	-11.793	-10.178	-8.8072	-11.165	-10.104	-9.9727	-11.289	-10.019	-8.5345	-10.95	-9.2665	-11.382	-14.226	-14.37	-7.3518	-12.194	-9.4019	-11.337	-10.444	-12.745	-10.594	-11.915	-14.156	-14.91	-12.525	-10.075	-9.9202
3.2095	1.5946	-1.2576	0.29222	-1.7098	2.4335	1.7753	0.73774	0.08634	6.7587	2.5182	-2.4719	4.5209	0.75035	4.03	-1.9755	-2.2148	0.040133	-1.4982	1.7134	2.9692	2.84	2.091	-1.4817	-0.81637	-0.85761	-2.5398	-0.96649	1.6571	0.70792	-1.9437	0.5028	1.5669	4.1207	2.7803	-2.899	-0.5429	-1.5295	2.6812	-1.3903	1.934	-2.1167	-0.31795	-1.8068	2.4544	1.6006	2.9062	0.15513	-3.5548	4.573
-6.783	-8.2217	-10.234	-8.2507	-12.267	-9.3329	-10.297	-7.6397	-12.557	-6.0551	-7.7751	-10.822	-6.3808	-8.196	-7.0625	-8.7674	-13.719	-9.5758	-7.906	-5.2789	-10.24	-7.0335	-4.737	-3.2321	-12.199	-12.513	-9.9942	-10.916	-9.4978	-9.9176	-6.9031	-5.7158	-7.1467	-7.7374	-4.7907	-9.6424	-9.1115	-6.8944	-6.3145	-6.2378	-10.426	-9.8363	-10.584	-12.066	-7.0015	-11.915	-7.9925	-11.423	-7.9032	-11.357
-8.0383	-3.8492	-4.2947	-4.3031	-9.1451	-9.4929	-3.8862	-4.8335	-10.952	-6.6516	-7.1258	-6.9264	-4.272	-7.2406	-7.1089	-4.6534	-10.774	-3.7767	-3.0313	-9.0205	-7.5449	-0.97417	-5.6243	-5.0423	-7.763	-5.3614	-9.454	-7.2558	-8.1331	-6.9678	-3.6106	-1.9213	-4.7456	-5.0068	-3.4628	-10.705	-8.0502	-7.2968	-6.5975	0.73646	-7.7593	-0.60582	-3.0892	-7.6719	-4.6622	-5.8798	-3.3527	-4.9265	-7.6783	-4.5048
-12.399	-13.085	-13.906	-7.423	-8.6097	-16.713	-13.46	-13.507	-10.813	-11.769	-11.451	-14.251	-12.011	-8.6448	-8.4123	-12.073	-10.595	-11.672	-8.8298	-7.5793	-6.0809	-9.5747	-13.82	-13.496	-15.221	-10.838	-11.031	-12.292	-11.053	-9.8117	-14.98	-11.962	-10.393	-7.2585	-17.584	-19.58	-6.1396	-11.279	-11.145	-16.268	-11.62	-7.839	-10.453	-9.4864	-6.8672	-13.93	-16.822	-10.143	-7.4222	-14.294
-1.8697	-1.4026	-3.2045	-5.2333	1.6026	-5.7359	-0.53229	-2.9209	-2.5633	-1.2817	-2.3887	-0.44453	-0.99378	0.38676	2.1071	3.4643	-5.7145	0.27242	0.34661	-7.2631	-2.1243	0.96096	-1.6138	-2.9828	-0.49603	-2.0773	-2.5697	-6.2332	-7.3298	-3.0995	-3.4622	-1.9552	-4.2593	0.88345	-2.6615	-2.8691	-1.1433	1.2062	-3.393	-3.5644	-5.5513	-1.2344	-4.507	0.23877	-2.2062	1.0237	-3.9935	0.12374	-3.143	-5.1866
-5.5261	-7.9103	-8.1236	-12.695	-7.0279	-7.4957	-7.0144	-6.1809	-9.2076	-8.812	-14.034	-7.0118	-9.6884	-8.0453	-9.4729	-7.9959	-7.2975	-9.566	-8.5639	-5.1534	-4.9582	-7.0456	-10.917	-7.1866	-8.9158	-8.8931	-4.8798	-8.7585	-9.4017	-7.9893	-9.309	-8.2567	-5.0988	-7.9568	-12.407	-0.9898	-8.2988	-8.4278	-9.3414	-7.7251	-9.0186	-8.6136	-6.8231	-10.942	-7.7904	-9.5081	-7.0394	-8.0789	-8.2955	-7.6507
-6.3087	-2.8973	-6.6854	-6.8175	-6.2432	-3.2129	-5.4573	-5.7542	-8.8091	-7.9959	-7.5095	-8.3672	-5.8545	-5.2709	-5.5684	-6.4448	-6.113	-3.9219	-4.1207	-6.424	-8.5088	0.42919	-10.73	-6.9033	-9.4616	-1.614	-4.0093	-4.3298	-1.2625	-9.5494	-4.487	-9.1713	-3.3622	-2.8384	-4.0767	-5.0768	-8.0663	-7.5945	-6.2667	-5.9242	-4.4186	-5.7141	-6.4478	-9.7715	-1.8089	-5.5581	1.5826	-0.33454	-4.3197	-4.0003
11.384	3.501	7.4742	9.939	8.605	11.105	8.1795	6.9984	3.8847	4.0319	6.366	9.8312	10.177	2.8074	3.9933	2.7867	4.7093	7.4687	9.6858	6.145	5.6482	1.7707	5.6529	6.1399	-0.15278	9.6481	6.8821	2.9134	2.8371	5.8077	6.841	6.0451	2.4571	1.2696	3.5656	5.4564	7.784	9.3779	7.5205	8.6056	4.79	8.845	10.141	6.2418	4.0135	6.1301	11.526	6.2244	11.713	11.152
-14.907	-11.037	-13.292	-15.268	-10.229	-9.0279	-13.338	-18.055	-14.875	-18.124	-14.914	-10.147	-15.736	-17.421	-15.559	-16.16	-13.673	-12.771	-13.007	-15.674	-12.197	-18.461	-14.395	-13.242	-18.387	-9.9702	-14.42	-14.008	-12.095	-12.063	-11.723	-14.67	-14.08	-14.839	-17.559	-12.666	-10.989	-17.667	-10.538	-14.636	-23.408	-13.097	-10.242	-12.238	-13.789	-16.494	-14.113	-17.438	-20.389	-15.132
-3.1731	3.6643	-0.83582	-0.5118	-1.4641	-3.1724	-2.917	-0.3008	-3.7803	1.2283	-1.7178	-3.3666	-1.8146	1.9967	3.4321	-1.4539	2.4229	0.49864	1.192	1.4731	0.65332	-2.4117	1.6699	1.3754	-4.6543	-1.622	4.4699	1.8348	-4.1058	3.8596	0.12445	1.7781	-3.7946	1.5391	1.6659	1.3528	1.4712	0.65288	-0.52865	5.2644	1.4994	2.4092	-0.79179	-6.7095	-1.8987	1.4134	3.2624	-0.41392	1.256	0.29324
-6.5682	-9.4028	-10.225	-11.525	-8.0616	-17.775	-13.454	-11.945	-13.289	-11.925	-10.225	-10.19	-12.009	-10.226	-9.9851	-12.933	-11.513	-11.602	-10.276	-12.655	-10.631	-12.502	-10.41	-11.927	-13.542	-11.445	-14.388	-14.718	-8.1618	-10.914	-13.234	-6.5558	-12.675	-13.154	-11.397	-11.872	-9.2909	-14.091	-10.613	-11.026	-6.4938	-12.284	-11.403	-13.726	-10.111	-12.274	-14.562	-9.5775	-11.434	-6.7129
5.4987	-0.89308	3.1877	3.4051	5.6952	-0.042787	5.6344	4.4004	4.6374	4.4486	2.3102	5.3531	10.66	2.5811	10.703	0.90854	6.299	2.3629	3.698	6.0544	8.7662	4.3791	6.6558	4.3179	6.3917	4.6306	5.6028	4.9718	3.2821	7.9271	1.1801	4.5188	1.1187	7.2631	2.2779	4.5869	5.0237	2.1699	7.8767	4.8315	5.307	2.4372	9.1437	8.2378	2.425	2.5105	4.643	5.7972	8.7344	8.3465
-8.9177	-11.417	-12.544	-10.99	-9.9784	-11.587	-11.923	-12.655	-8.7148	-9.0336	-10.08	-10.517	-10.919	-10.373	-8.0574	-10.012	-5.3601	-8.1367	-10.31	-9.0349	-13.002	-12.296	-9.0432	-10.366	-10.726	-7.4975	-5.5384	-8.1495	-8.167	-8.0355	-9.5343	-4.7964	-7.437	-11.842	-8.7412	-8.6784	-8.1783	-8.0828	-13.931	-6.7003	-9.7054	-9.8161	-10.582	-9.6561	-5.517	-1.9442	-9.1334	-5.6912	-9.8535	-4.9773
-14.233	-13.474	-14.301	-14.839	-15.29	-14.334	-17.843	-13.568	-14.344	-17.933	-16.614	-11.672	-16.183	-16.488	-12.579	-13.482	-16.474	-11.279	-12.158	-14.877	-13.657	-16.74	-10.714	-15.164	-14.597	-13.477	-16.738	-14.125	-10.272	-12.497	-15.057	-15.331	-12.103	-17.206	-14.338	-14.329	-17.109	-13.259	-11.91	-12.438	-15.717	-11.252	-13.535	-17.128	-14.261	-11.664	-12.159	-12.768	-9.7114	-12.764
-1.7903	2.995	1.2879	-1.0216	-0.32053	-0.59609	-1.38	-4.0668	3.1082	-1.7581	-1.7469	-0.065216	2.5835	-1.6969	3.2951	7.0098	-1.8343	-3.295	1.2045	-3.9479	-2.9046	3.6668	3.054	-3.5134	1.9048	0.72013	3.0816	4.3593	-1.6181	1.1134	1.1574	-0.40933	0.83208	-7.7483	-1.8127	-1.8163	-0.051224	2.9842	4.2588	-1.9232	-3.243	0.46127	1.4541	-0.71878	-1.612	-0.68635	1.1977	1.0707	-0.95943	-0.78349
-20.218	-15.121	-11.603	-15.617	-13.106	-13.227	-10.306	-11.809	-12.193	-12.799	-16.82	-13.025	-13.42	-15.963	-12.735	-14.055	-16.577	-13.541	-8.9466	-14.782	-15.984	-12.052	-13.753	-15.861	-15.843	-12.353	-13.258	-14.847	-11.733	-10.603	-15.237	-14.372	-8.2743	-12.385	-14.736	-17.604	-12.031	-10.41	-13.985	-11.029	-8.6203	-15.699	-12.328	-9.2747	-15.792	-4.7358	-12.714	-13.341	-12.215	-11.246
-4.0221	-3.228	-4.9256	-4.5239	-7.6338	-6.5622	-6.9666	-4.4418	-6.6585	-6.8421	-1.9412	-12.047	-6.6266	-7.3768	-4.3508	-6.2834	-5.7247	-3.3291	-4.3627	-6.6113	-4.2647	0.26685	-4.2885	-6.6102	-3.4774	-3.5211	-2.1213	-5.516	-5.779	-7.8251	-2.6652	-4.4444	-4.0276	-6.9745	-1.8857	-7.6797	-0.51	-10.111	-7.3532	-6.5715	-8.198	-5.5507	-1.4729	-6.4567	-5.3902	-4.7128	-7.1739	-1.1664	-6.8092	-2.0317
-15.421	-16.356	-8.2231	-9.4104	-12.82	-10.128	-9.8592	-14.419	-8.6244	-11.96	-10.732	-9.976	-8.9418	-14.349	-14.573	-12.589	-13.508	-13.256	-14.026	-15.15	-9.9032	-13.433	-14.277	-11.072	-11.155	-13.066	-11.079	-6.2638	-8.0785	-6.5406	-15.773	-12.616	-13.583	-13.677	-15.513	-15.404	-11.386	-12.522	-14.612	-8.1143	-13.785	-7.1013	-14.571	-10.899	-15.305	-16.408	-9.043	-11.975	-15.726	-12.026
1.3118	-3.1716	-4.7395	-0.53728	-2.5906	-8.1044	1.351	-4.1164	-0.34763	-2.39	-0.37773	1.1027	-2.518	-3.4001	-0.56338	-2.2624	-2.1504	-1.299	-0.14322	-3.409	-2.3627	-3.5743	5.7757	1.5578	-0.060827	-0.15189	0.061738	-1.7397	-0.14607	-3.2849	0.24462	0.93136	-1.054	1.3486	0.40158	-3.0365	-3.9903	-5.6572	-2.2446	-7.2559	-0.5909	-2.5284	-1.8237	-0.82245	-1.6011	-1.6351	-2.807	-6.2206	-0.98255	-2.0627
-2.2818	3.596	5.7757	-2.2783	3.1997	-1.0362	-1.6756	-3.1807	4.2453	0.41127	2.6821	-2.3658	3.6339	5.944	1.777	0.9517	-1.3906	-0.63605	-1.7704	-0.18203	-0.26096	2.9035	0.88197	0.57313	1.9105	2.1551	1.6221	-0.0060008	1.6368	-2.881	1.9895	4.4059	0.19061	-0.82412	0.73731	1.0554	-0.74091	-2.8529	2.736	6.8327	2.4421	-3.4351	1.9268	5.19	1.1341	-4.2732	4.2791	1.7558	2.0626	-5.0432
1.1123	-5.1149	-3.3351	-1.7781	-3.9348	-3.8447	-5.7268	0.69343	0.6117	-1.9334	-1.7843	-0.26776	-7.9886	-3.193	-2.4741	-1.2335	-0.57523	-1.2045	-3.9669	-4.7671	-5.5581	-2.6429	-2.5363	-3.7858	-2.158	0.37528	-2.6597	-8.2732	-2.1691	-1.5802	-3.2337	0.9199	1.4215	-5.7483	-1.4153	-1.2877	-1.7684	-1.414	-0.82544	-1.8477	0.22771	1.4651	-2.5851	0.76341	-7.094	-2.1456	0.15595	-5.5734	-5.0425	-0.68738
-0.15741	2.259	-0.65962	-3.2878	-1.8298	-2.0455	-4.1468	-0.6009	-0.48535	1.6055	-5.2238	-3.7591	-2.8878	-4.7292	-2.5901	-2.4549	-5.3424	0.6549	-5.4463	-1.6182	-1.5949	-1.4874	-1.4602	-0.40641	0.97344	0.69799	-4.724	-0.51057	-1.7996	-1.2414	4.8813	-3.2641	-2.2231	-0.80361	-3.3532	-1.1597	-5.0731	-3.6094	-4.2953	-3.1213	1.9555	-3.0758	1.0122	-1.8407	-0.49965	-7.1446	0.50655	-2.4537	-1.2364	-3.4823
-3.4409	0.84146	-3.1137	-4.9083	2.5981	-4.0469	-4.4457	-2.3422	2.2298	-2.9852	-4.4215	0.58739	-1.3688	-0.057446	-6.6066	1.0847	-1.9978	-3.077	-1.7889	-5.5714	-5.0805	-0.13365	-4.9739	-0.99305	1.5004	-0.59808	0.71504	-0.42546	2.8537	-0.67782	-1.6307	0.79609	3.0369	-2.4142	0.43598	-3.7353	-1.7293	2.604	-5.4244	-1.5223	1.5867	1.4811	-2.5418	-2.2404	-1.0047	0.39313	-2.73	0.63347	-0.73717	2.9316
-6.8845	-0.77315	-6.8054	1.8606	-2.068	-6.5697	-5.1734	-7.6476	-5.9084	-4.777	-4.9758	-5.113	-1.0214	-3.8039	-6.155	-8.3565	-6.1185	-3.0355	-0.036399	-5.3497	-6.7947	-3.6199	-3.0707	-6.7666	-5.4918	-0.667	-2.0988	-5.3905	-6.7297	-1.1086	-1.6276	-0.46879	-4.6097	1.3098	-5.4209	-2.8993	-7.6707	-4.5776	-2.2845	-6.1424	1.6619	-3.8329	-8.8491	-1.5665	-5.9507	-6.7757	-5.908	-5.4874	-5.1176	-0.0056894
-16.388	-18.76	-11.608	-15.231	-13.754	-12.456	-12.951	-15.393	-10.986	-15.96	-13.224	-10.692	-12.213	-13.243	-12.54	-14.145	-14.847	-13.787	-12.007	-17.291	-8.7919	-12.982	-12.358	-13.268	-13.324	-18.101	-11.169	-16.358	-13.017	-13.178	-10.957	-12.009	-8.4253	-15.664	-16.791	-16.03	-12.079	-13.424	-11.399	-14.453	-15.829	-11.777	-13.014	-16.19	-16.382	-13.825	-15.048	-11.141	-15.82	-15.591
-9.7405	-9.9229	-10.16	-7.6122	-14.598	-10.551	-12.824	-11.243	-10.383	-9.7389	-8.8466	-2.0997	-3.7076	-14.776	-7.1201	-7.837	-7.464	-8.406	-8.6225	-13.175	-9.1025	-8.2075	-6.1832	-7.3668	-4.6775	-13.151	-6.9698	-8.4364	-7.3353	-8.9194	-12.372	-10.433	-10.115	-12.753	-11.13	-8.1598	-4.0935	-15.085	-10.12	-7.7512	-10.376	-12.745	-13.303	-11.323	-4.6686	-10.738	-9.1996	-9.4378	-10.279	-10.347
-0.31061	1.4833	0.86547	-0.1029	-1.9629	2.4288	-0.24764	-1.3894	-1.4789	-5.34	2.0682	-1.2662	-4.9116	-1.3774	-2.5965	1.4001	-0.60068	-4.4009	0.72085	-0.66751	0.49595	0.11577	-5.564	-2.1661	-5.0006	-1.0594	-5.8776	-3.9016	1.2768	-3.0725	-4.4767	-3.4824	-3.2894	-4.2256	-0.55616	-1.9603	-1.9955	4.6039	-5.336	0.38585	-0.88053	0.049916	-2.4768	-8.2893	-2.2078	-0.656	-3.6367	-8.1977	-0.18437	-1.5805
-15.572	-12.339	-10.433	-10.968	-15.107	-14.206	-15.41	-11.248	-15.794	-13.362	-15.656	-12.424	-16.014	-11.071	-13.177	-12.866	-14.125	-12.087	-14.571	-18.376	-14.856	-9.7309	-19.238	-13.44	-17.799	-11.971	-14.387	-17.609	-13.024	-13.017	-18.296	-11.904	-16.722	-14.323	-13.603	-14.482	-17.41	-12.926	-15.649	-14.893	-16.189	-14.782	-18.706	-11.307	-10.749	-16.912	-16.455	-13.701	-19.132	-14.347
0.55166	1.9225	1.1843	3.4145	0.86322	0.59669	1.5218	3.7886	1.5396	2.6726	6.745	-2.0254	-2.2285	0.32943	-3.8427	0.53099	3.2828	6.2671	4.421	3.1853	7.7164	1.0144	-0.38938	0.76288	-2.6495	0.86664	5.1581	5.024	-0.7427	3.152	-0.9315	2.627	1.4372	2.278	-2.4493	3.8297	5.0103	2.0437	1.7746	5.5982	-0.52375	7.3935	-1.0769	-0.4484	1.2316	2.5146	0.044068	3.0946	-1.9421	2.4736
7.9391	9.9533	8.2075	7.785	9.0587	4.3172	6.1639	15.37	7.739	8.1222	10.112	2.3437	7.5128	10.595	10.081	6.2581	9.2538	7.0925	7.9591	9.3776	10.081	12.324	6.2174	10.149	7.6643	9.2455	6.1332	6.8471	6.0522	6.591	10.364	5.8316	8.6913	7.5139	6.1276	8.0462	12.738	6.7351	12.236	3.5716	5.9932	9.1147	10.27	4.3982	9.7839	11.774	12.891	7.1682	6.1701	9.2232
3.025	10.386	0.80684	3.282	7.9363	6.2775	1.9089	5.0243	4.0144	10.999	11.287	13.642	9.0613	7.2405	8.8333	9.0992	6.1085	6.4663	4.0876	6.7399	6.8195	3.2848	4.6127	8.903	5.0224	10.315	4.8757	6.2669	7	11.197	4.7141	4.9994	9.1239	9.131	7.7491	4.8372	10.204	2.6944	7.8676	6.5994	8.2045	8.1869	4.8896	6.0623	6.9005	5.7496	5.6369	7.6633	7.1235	8.2551
1.7386	0.51913	3.8561	4.7913	-0.1202	1.2729	-1.1132	6.249	1.0254	-2.7076	1.2569	-0.48469	1.842	1.8681	3.5391	0.31172	-1.7125	1.6174	0.78059	2.7267	0.30836	-4.0105	8.1044	6.2455	4.9753	1.7559	-0.85306	2.4704	1.4503	4.0452	2.5874	2.3411	1.6723	2.6261	5.4604	4.3789	3.1862	1.1652	2.6424	1.3177	1.7927	0.69926	2.4558	0.97259	-0.15219	0.80034	13.159	0.41849	-1.2354	-0.17512
1.0751	4.2291	2.33	3.0988	5.1289	2.6622	-0.48261	3.5471	5.4079	0.26391	-0.010126	4.4422	5.9114	-0.52913	2.7977	2.3906	2.317	-3.9289	2.9218	5.0011	5.4076	0.21987	-3.6524	0.031339	-0.61705	-0.5195	0.60274	-0.63984	4.3293	3.9925	4.4981	2.9469	5.8464	-0.90347	-1.9858	1.7581	0.51371	2.4367	0.011389	-3.1398	0.43178	-1.4509	1.2888	-1.514	0.67074	0.36112	-0.95885	3.8617	-1.2038	-0.74172
1.7452	-4.0882	-1.8972	3.5894	1.8313	-0.53931	2.7314	-0.89651	-3.0787	-1.4149	-3.9277	2.9553	3.075	-2.7293	-0.11032	-2.3945	-2.7312	-4.9634	-0.39519	3.4708	-0.35529	3.5496	-5.7807	-4.2903	-1.5088	1.3378	4.2255	-3.2286	-3.3622	-4.7342	-0.52414	-0.75545	-2.7128	-2.2716	0.74711	-2.3629	-2.1606	0.4949	2.546	-2.908	0.61073	0.49817	-3.2889	2.5875	-0.71258	-4.9159	0.78791	4.7759	3.5362	-3.1806
-2.9556	-0.21046	-2.4339	1.8919	0.20448	-3.0483	0.95921	-1.9869	-0.97613	-1.8173	-2.9313	-1.3527	-0.96535	0.6275	-2.5925	-1.7352	-3.9924	-1.2589	0.029382	-5.7353	-1.6757	-2.2894	0.023616	-1.5737	-0.66073	0.46388	-7.4146	-8.7009	-8.5491	0.67436	-5.9114	-5.1509	-5.4054	-3.4273	2.2471	-5.3197	-3.9921	-1.4923	-1.8097	-1.8431	-4.7943	0.32023	-3.6305	-3.8818	-2.9885	-1.9647	-3.682	-5.8715	-3.1332	-3.9567
-2.1821	0.37477	-2.3411	1.3219	2.5104	-1.7009	-1.0715	-0.73493	-2.4609	-2.1286	-6.0976	-7.0777	-3.4092	0.98788	-2.0349	-1.9113	-4.3649	0.028857	-2.4356	-1.6178	-3.7209	-4.2252	-6.9294	0.66075	0.74922	2.9885	-2.9521	1.8743	2.276	-4.4518	-1.6956	-2.263	-0.65376	-2.2833	-2.5532	-1.4117	-5.8231	-2.3743	-1.3444	1.7841	-4.0091	-1.0684	4.0979	-1.5965	0.4609	-0.6149	2.4568	-1.3887	-2.002	-2.9078
-0.22033	2.0079	-3.2407	-4.8933	-7.8896	-4.5561	-3.005	-4.5627	0.24219	-1.3159	-4.1413	-10.637	-5.3847	-5.8198	-2.5562	-1.1073	-6.951	-0.98194	0.16007	2.9087	-7.1484	-1.6549	-8.2566	-0.90725	-6.2685	-0.025016	-0.93424	-4.306	2.4427	-4.9764	-2.1217	-3.0942	-3.2288	-5.6775	-3.9813	-5.1858	-1.2498	0.94552	-7.3109	-6.4638	-1.0111	-6.2835	-1.9148	-4.5229	-2.9398	-5.7939	-5.7363	-6.5194	-3.29	-5.8487
6.0636	5.2769	6.9628	8.7811	6.201	5.9579	5.4852	2.8474	0.89305	4.4818	4.8315	4.5351	3.2225	10.157	3.4924	7.9286	4.1174	10.134	8.174	12.782	6.4482	7.484	5.7107	9.9757	10.199	6.9732	3.6633	8.8127	7.1743	4.6084	6.6801	8.6055	10.814	5.9091	3.8555	7.4232	3.3572	4.205	4.4942	6.7014	10.329	4.4831	9.2458	9.431	9.0236	8.9332	12.714	2.4438	8.1137	7.6443
-8.165	-2.8605	-3.5749	-8.354	-5.5154	-2.631	-7.523	-3.7264	-5.6	-3.5798	-4.6081	-7.1368	-6.579	-6.23	-2.7304	-7.5211	-8.9039	-2.6867	-6.2272	-3.7536	-7.2625	-5.4331	-6.6502	-3.6732	-3.4068	-4.7836	-3.9503	-0.79162	-3.26	-7.779	-6.7314	-7.272	-8.3145	-3.7885	-7.4713	0.75173	-6.713	-8.1851	-5.423	-5.2252	-4.2948	-6.6156	-3.4518	-7.4795	-2.7651	-2.6021	-3.2008	-0.49332	-9.665	-7.0965
-5.0501	-6.5281	-3.6392	-9.1753	-10.744	-5.2219	-6.7626	-4.8303	-3.556	-5.3513	-8.3989	-7.1991	-6.3104	-1.7307	-10.405	-8.1053	-9.4248	-9.9155	-7.5511	-5.5955	-4.641	-7.8231	-3.0501	-9.3835	-6.2106	-3.6605	-5.5116	-7.6538	-8.0307	-4.3246	-10.604	-6.4708	-4.5631	-8.1178	-4.056	-6.0195	-9.418	-7.0541	-0.9152	-6.1701	-2.9206	-8.7228	-5.7048	-6.3742	-5.9175	-5.1633	-7.6102	-1.1428	-7.1586	-5.2893
-12.173	-12.78	-12.777	-14.537	-13.539	-16.637	-10.985	-14.348	-16.597	-14.838	-14.8	-15.253	-13.205	-15.183	-14.087	-11.978	-14.537	-13.269	-8.7718	-14.43	-17.209	-14.204	-10.951	-9.466	-14.115	-12.444	-13.755	-16.68	-12.964	-12.124	-14.012	-13.921	-14.346	-15.301	-11.643	-18.328	-14.702	-10.537	-9.1433	-13.541	-12.944	-11.373	-15.004	-14.569	-8.7583	-12.971	-15.715	-15.062	-10.908	-9.3749
7.6365	9.0016	13.508	11.961	10.427	12.54	11.384	12.98	11.532	9.4805	7.3507	12.125	11.168	6.6318	7.8948	9.5215	10.347	9.5958	9.1783	14.926	9.7636	13.113	9.5621	7.0743	7.5026	14.789	13.082	6.51	14.752	8.731	11.564	8.5464	7.8643	12.462	11.743	12.912	1.7916	8.1179	7.9343	10.715	10.816	12.153	8.3973	10.812	9.3018	9.2121	7.0167	7.033	9.3158	3.9
-14.634	-19.967	-14.209	-11.407	-9.7926	-14.191	-10.734	-13.238	-15.308	-10.478	-14.427	-11.318	-11.959	-13.259	-11.395	-13.501	-12.015	-10.655	-18.334	-13.257	-12.368	-11.867	-14.475	-9.263	-14.266	-11.34	-11.241	-14.027	-18.676	-16.067	-11.664	-10.196	-9.0247	-17.505	-12.235	-13.236	-13.669	-10.819	-13.016	-11.044	-15.773	-11.524	-9.0295	-9.7261	-14.301	-7.4959	-12.532	-12.958	-8.4506	-14.163
-13.522	-17.241	-15.31	-9.3322	-10.747	-13.765	-13.468	-14.106	-12.859	-15.065	-14.954	-15.383	-13.236	-16.598	-14.855	-11.98	-12.051	-13.914	-13.171	-15.468	-16.364	-10.729	-13	-13.716	-13.403	-11.093	-12.794	-14.578	-14.136	-10.232	-11.595	-17.253	-15.671	-11.902	-11.165	-11.168	-14.444	-15.134	-13.4	-14.417	-14.887	-16.219	-17.641	-13.384	-15.198	-12.474	-17.735	-12.789	-18.395	-12.524
-2.8467	-2.1075	-4.8734	-2.2785	-5.2535	-0.73267	-2.598	-3.6485	0.041582	-4.9464	1.4978	-3.3193	-1.7773	-1.2538	-2.169	-3.4624	-1.6693	-3.2339	1.0411	-4.3552	-3.1542	-0.64673	-4.1675	-4.6358	-6.3086	-0.91618	-4.0383	-7.0895	-3.9134	-5.9149	-3.8349	-5.4551	-3.3723	-6.2987	-3.9295	0.40615	-5.2897	-1.2997	0.42091	0.97391	-4.3389	-3.676	1.9888	-6.4436	-0.039065	-5.7918	0.3973	-5.2734	-4.6655	-7.2277
2.9352	3.1817	2.3992	0.6212	8.3471	2.604	6.6061	5.1741	-3.3049	5.3301	1.8527	1.6703	4.9339	6.2387	5.9605	0.46276	7.7398	3.1576	1.0849	5.788	1.3482	2.2004	-0.17306	-0.38648	0.77497	-0.86087	2.2485	2.3225	3.7906	2.604	5.0249	8.2564	5.8189	-0.24211	3.3713	1.864	2.6841	6.3213	5.1694	2.4634	-1.302	5.4502	-2.0372	6.3515	7.3969	3.992	5.4978	7.9418	0.75002	3.9225
-2.3026	0.43184	0.97251	-0.071	3.3557	-2.5875	-1.8062	-4.762	0.077346	4.2819	0.36342	-0.059685	0.96191	-1.7586	-0.68903	-2.1797	-5.7657	-0.046077	-4.8033	0.0925	1.8789	-5.2901	2.1576	-3.9873	-5.0668	1.126	0.26227	-0.96812	0.96486	-0.95318	2.0886	1.4268	2.3289	1.0642	-5.7023	-2.5007	-1.6051	-0.42748	-2.3936	0.74156	-1.8317	-0.94452	-0.98618	-2.6478	-0.045139	-1.3796	-1.0349	-4.5382	-0.97173	-5.3247
-4.0846	-1.4255	-1.1229	-5.1372	-7.4531	-6.5911	-2.2028	-8.6711	-8.7228	-4.2145	-4.5423	-5.6607	0.63685	-0.3167	-7.1621	-3.028	-4.6006	-8.7818	-5.6278	-7.6508	-6.6022	-1.6195	-6.0605	-3.9529	-8.5416	-1.563	-1.3121	-4.4422	-4.8351	-5.0223	-5.1249	-4.0132	-9.1239	-3.7236	-6.3234	-2.3136	-6.559	-2.6687	-2.398	-2.9002	-8.4864	-6.2065	-5.7079	-7.2334	-6.3178	-3.7235	-3.09	-6.307	-3.3894	-6.3928
7.4776	4.317	8.4249	4.4695	7.5203	6.0456	2.7352	4.2711	5.2724	3.7808	4.7851	9.7166	4.8137	6.0923	4.7419	2.9654	7.311	10.251	5.7032	8.2217	9.2928	7.9546	2.156	7.0022	7.2	4.7938	13.041	8.4235	5.8887	2.6967	8.122	5.5785	10.621	9.4791	7.5412	7.9785	1.2227	2.6875	4.4848	5.3042	8.7961	7.3161	9.4996	8.0123	4.6239	6.1146	10.709	14.425	4.5101	7.2125
-1.61	-0.064017	0.1323	-0.42426	-2.1428	0.096834	-4.6952	-3.827	-1.3423	-4.3588	-0.5412	-1.5446	1.3144	-7.8043	-2.885	-0.77619	-2.3046	0.29931	-0.58464	0.4885	-0.97484	-0.12623	-0.13552	-0.44278	-2.2158	-2.9187	0.026783	1.6656	-8.5545	-2.3523	0.73462	-1.5324	-6.8711	-1.4536	1.2209	5.1663	-2.7915	-1.1893	1.1089	2.6187	-1.7401	-3.033	0.74502	-1.3518	-1.7657	-3.6519	1.5251	0.17356	0.018302	1.4959
1.1491	-3.4424	-1.2147	-4.8498	0.15113	-2.6135	-0.19942	-0.86786	-2.3466	-3.769	4.7062	-0.46959	-3.9814	4.7244	-0.89569	-5.4216	-6.7006	-0.23419	-3.4169	4.6787	-3.1041	-1.0997	-2.6973	-0.479	-5.3091	0.2789	1.039	-1.7602	-0.019965	-6.5049	1.1999	1.6073	-2.0465	-7.8457	-8.6071	-1.7508	-1.1366	-6.0405	-2.0231	-5.7832	-0.32772	-7.5369	-1.6132	-0.45965	1.8137	-4.0323	-3.7779	-4.4924	-0.65084	-0.49966
-2.452	-1.3719	-2.0505	-3.2005	-0.36869	-2.4049	0.86671	-1.134	-7.2334	-4.0535	0.2781	-3.5965	-0.93351	-4.1229	1.3512	-1.3353	-2.7525	-3.5681	-2.5339	-3.6687	-3.6451	-5.929	-7.8487	-0.68247	-2.8052	-1.553	-4.5218	-1.9873	-2.1882	-5.8973	-0.32447	-4.1329	-5.2053	-0.48576	-2.865	0.35298	-2.2012	-3.8705	-1.1908	0.62873	-0.18288	-0.98505	-0.88937	-4.6736	-1.5988	0.89743	-3.177	-2.8425	0.31095	-1.7289
-4.1271	-1.9126	-2.2281	-5.1738	-3.722	-3.0491	-2.8175	-3.6764	-6.1749	-1.6721	-1.0918	-1.9634	0.1428	-5.7158	1.2953	1.5125	-3.7247	-5.5034	-3.2045	-2.5303	-1.5875	-4.2797	-1.0501	-0.8359	-2.9242	0.55512	-0.64778	-0.51501	-2.9522	3.354	-4.7947	-5.6803	1.2166	-1.8798	-2.1955	-2.5138	-0.28557	-2.9726	-2.7046	-2.3149	-3.2107	-5.8129	-3.6617	-0.63443	-6.8782	-1.4041	-2.2189	0.21723	-4.7818	-5.0474
-12.68	-10.602	-13.998	-13.479	-16.636	-13.834	-8.4738	-13.025	-13.245	-6.4046	-6.2617	-9.1792	-13.434	-8.682	-9.7801	-11.329	-13.213	-13.05	-13.856	-10.191	-8.9245	-13.837	-13.914	-11.568	-12.407	-7.9507	-11.676	-9.6338	-10.523	-12.537	-9.7131	-12.124	-13.805	-11.145	-13.624	-9.0447	-13.341	-10.059	-11.293	-7.9469	-11.087	-12.277	-11.738	-5.5956	-9.8224	-7.932	-12.334	-11.804	-13.01	-7.8172
-3.4953	-3.5857	-4.8208	-4.7309	-5.361	-1.3985	-3.806	-1.1728	-4.7308	-4.2161	-3.243	-3.1379	-5.122	-3.3067	-0.28439	-2.8481	-0.30341	-4.6425	-8.099	0.71222	-3.6954	-0.083353	-1.7999	0.428	-1.5979	-0.94055	-1.2383	-2.6531	-2.3749	-4.2949	-0.27716	0.36553	-4.1222	-1.6505	-6.5246	-2.0259	-2.1447	-1.9431	-1.8934	-4.2092	-2.6503	-3.9067	-7.8546	-2.793	-2.1935	-2.8615	-4.2267	-1.5477	-4.9576	-3.9168
-3.3775	-6.9193	-2.9526	-8.3278	-0.23062	-6.5882	-3.7848	-4.5433	0.85009	-2.621	-4.8898	-5.3709	-2.9091	-2.5765	-0.98741	-4.9176	-9.5905	-2.394	-4.0386	-4.0894	-2.8487	-3.2785	-2.9846	-0.4309	-1.8644	-2.8525	-0.22323	-4.6798	-3.6931	-5.9941	-3.6377	-9.4791	-3.9291	-2.5548	-6.6725	-7.0787	-1.8362	-5.4647	-0.22075	-1.3127	0.45434	-4.0827	-4.016	-5.8094	-4.6793	-3.292	-6.6761	-4.1464	-3.546	-7.6631
-1.5424	-1.2608	-0.90891	-0.60231	-0.68208	-2.5991	-3.0664	0.11435	-4.2487	-1.4386	-4.8084	-3.088	-2.9042	-1.1276	-3.9774	2.4991	0.90174	-1.1306	-0.19994	-2.4285	0.16413	-3.6701	1.7024	-1.5511	-3.4316	-3.008	-1.7626	0.25414	-0.15631	-2.8763	-5.1971	-1.9789	0.81322	-2.8778	0.21604	-4.9588	4.3673	-2.0029	1.5019	-0.95682	-2.8209	-1.1571	-2.3976	0.41887	1.3612	-0.46813	-1.1716	0.84105	-1.4717	-4.2396
-2.1126	0.057387	-1.5186	-3.5383	-1.4769	-2.9094	1.5974	-0.77537	-4.133	-2.3871	-2.1311	-4.3558	0.73998	-6.1469	0.73238	0.25085	0.94988	-1.3794	-10.028	-3.9957	-2.8254	-0.90416	-1.41	-3.8337	2.1126	-5.1553	-1.9922	-2.1221	-1.5524	-0.021209	-7.6619	-1.9746	-0.17511	-0.89002	-3.5427	-1.0627	-1.9676	-4.1924	-2.7887	-4.5081	-2.0309	1.2885	-0.074182	-4.5771	-10.86	-4.6217	-2.0103	-2.7714	-5.5463	-1.8565
1.6707	0.27422	6.2912	2.9572	-0.25761	-0.6116	0.10993	4.0803	5.2825	-1.3432	1.6565	2.8835	4.9823	2.4204	4.7131	0.16385	-0.64889	4.4363	0.97438	3.1887	-0.91241	-4.1239	4.3924	-1.1567	0.54224	1.834	3.4867	4.2182	0.45138	-0.69995	-3.2274	1.9334	1.0992	1.5275	6.5866	-1.845	-2.7683	2.1216	8.3404	1.5648	0.82018	0.67652	1.3863	0.31715	3.685	5.4203	1.8665	-1.0013	1.7255	0.23799
3.097	-1.9918	1.3175	-3.4481	-4.9215	-3.1835	0.97727	-3.4199	-2.6776	3.44	0.25116	-3.4543	1.3818	-5.9369	1.597	-2.6916	-3.191	-2.7897	-2.2299	-2.5432	-0.96058	-0.48852	-3.0541	-0.96019	-2.2908	-3.2418	-1.5224	-1.9115	-0.8942	-0.73133	-4.2287	-7.5272	0.97446	-3.5731	-0.56983	1.415	-2.061	0.70199	1.1921	1.2006	-3.8871	-3.4897	-3.4769	-2.5602	-0.2421	-1.808	-3.6987	-4.1786	-1.681	-3.5116
-13.979	-8.9152	-12.836	-7.2707	-11.763	-10.86	-11.37	-14.084	-10.376	-9.6	-10.706	-14.196	-9.739	-15.645	-6.9487	-12.223	-9.5909	-9.7371	-10.518	-13.46	-15.097	-13.747	-8.867	-11.787	-8.9256	-13.017	-17.113	-15.068	-13.056	-7.566	-13.216	-11.454	-13.168	-11.198	-14.689	-9.4861	-13.579	-10.366	-10.792	-9.0625	-10.068	-17.824	-12.368	-11.978	-15.013	-15.005	-7.7142	-11.827	-9.8131	-8.5576
-17.296	-18.914	-13.967	-13.834	-11.808	-11.881	-17.622	-16.519	-10.558	-12.616	-15.027	-13.819	-15.674	-20.037	-16.35	-14.249	-18.509	-15.585	-7.5071	-18.109	-15.718	-11.246	-22.665	-13.623	-12.376	-12.548	-17.681	-17.395	-14.103	-11.97	-16.524	-12.744	-11.697	-14.58	-14.459	-11.847	-16.757	-16.265	-16.629	-18.764	-14.365	-15.859	-16.423	-16.134	-16.591	-13.701	-15.344	-12.558	-17.539	-15.374
-19.401	-15.91	-11.434	-13.963	-15.644	-12.52	-13.962	-12.894	-12.325	-14.747	-11.222	-17.876	-6.9393	-13.355	-11.145	-15.09	-17.409	-9.8471	-12.691	-15.82	-12.363	-15.404	-13.7	-12.171	-9.7348	-9.6805	-13.798	-16.613	-13.495	-12.434	-14.9	-17.012	-12.632	-14.183	-11.375	-11.936	-15.451	-19.723	-9.7913	-11.891	-13.86	-10.805	-11.566	-12.583	-13.382	-15.578	-15.834	-14.367	-14.925	-11.99
-8.4737	-12.117	-14.585	-17.06	-8.7286	-20.083	-13.889	-19.668	-13.136	-11.315	-14.179	-10.446	-13.366	-16.42	-11.53	-15.34	-13.451	-14.53	-12.916	-13.796	-11.081	-15.556	-15.632	-8.1723	-12.452	-10.109	-12.016	-9.0663	-13.241	-9.6821	-15.297	-13.151	-4.6321	-19.345	-16.449	-13.82	-14.618	-13.745	-12.824	-9.6821	-12.412	-15.88	-9.1966	-18.654	-9.4038	-13.828	-13.869	-15.5	-14.127	-12.583
1.2856	5.6275	5.3334	2.9324	-5.5279	-1.4143	4.6516	-1.359	0.51977	4.0591	0.84394	0.27965	4.0806	2.0162	-1.0823	3.6447	5.154	-1.7239	3.3821	1.4482	-1.3593	0.56069	-0.84368	-1.6471	-0.36551	0.18891	2.5924	4.3597	-0.25763	2.2238	1.5763	4.6018	4.2262	0.7147	0.91854	1.0959	5.2413	-0.67159	2.5834	1.8137	0.13162	-4.7478	-0.72206	2.9728	4.9233	3.8776	-0.42965	2.2081	5.3332	0.26215
-18.777	-24.782	-21.188	-22.244	-22.931	-20.691	-18.925	-23.844	-24.534	-20.451	-22.859	-24.051	-21.69	-21.456	-24.337	-24.83	-23.963	-17.861	-19.319	-17.378	-23.416	-20.503	-23.227	-21.123	-25.282	-24.539	-25.54	-22.872	-20.993	-23.472	-22.214	-22.277	-25.668	-19.725	-25.742	-21.153	-23.385	-22.731	-24.504	-23.795	-21.025	-20.03	-22.632	-20.642	-25.416	-21.127	-20.411	-21.8	-21.855	-26.273
4.2366	4.798	5.0475	2.0008	4.8059	7.7617	4.712	1.3844	7.6486	4.4756	5.2325	2.0637	0.39813	5.0192	3.8099	5.0132	3.1002	4.1798	6.5007	3.5187	2.2243	5.3641	7.2474	8.0256	6.5253	7.9995	5.6538	7.8369	5.012	2.8964	2.2599	7.0602	0.29819	4.9365	6.0741	3.6335	0.25756	6.8339	4.1468	0.97621	12.268	3.6654	2.4372	9.5021	7.9984	4.0569	3.396	3.5695	4.4106	5.4115
-10.942	-8.0494	-9.0271	-9.3684	-10.692	-13.606	-13.895	-4.301	-10.599	-9.0452	-9.5301	-8.7677	-9.9373	-8.6695	-6.8086	-9.804	-8.5135	-10.628	-10.056	-9.1303	-4.4877	-8.9069	-10.133	-7.8634	-8.5598	-6.4506	-9.3829	-11.259	-10.022	-11.864	-12.71	-10.724	-11.101	-11.962	-11.596	-13.422	-7.9102	-9.4567	-4.716	-5.1243	-11.979	-4.8784	-7.4936	-11.354	-11.148	-11.15	-13.389	-6.8222	-11.467	-8.2852
-1.7106	-4.2122	-0.1921	0.14933	-0.85863	-0.63766	-2.7953	-0.96684	-4.7807	5.5218	6.1279	3.3928	-1.4115	-5.9378	2.0582	-6.0747	-0.14393	-0.87744	2.8963	-0.97633	2.6134	-1.7147	-0.70781	-0.98622	3.0504	-5.0628	-3.8787	0.411	0.4625	3.2225	-2.0413	0.13318	-2.0652	-2.5967	1.0105	-3.7893	-0.29813	-2.6429	1.1438	-0.63208	-1.9506	-0.051223	-4.0426	-1.4525	1.3481	0.35014	-4.254	-0.22346	-4.6065	-0.27755
-12.607	-8.147	-11.11	-8.8985	-5.5951	-2.2445	-13.258	-5.7619	-8.6284	-11.774	-11.188	-11.963	-7.524	-8.8456	-10.842	-7.174	-15.094	-9.5674	-9.9131	-8.1192	-11.484	-11.237	-4.6111	-11.672	-10.641	-9.0497	-2.5244	-10.005	-6.7562	-9.2742	-5.1102	-9.7876	-9.3808	-10.561	-4.0888	-8.5835	-9.5601	-9.9118	-8.449	-8.5965	-7.4857	-10.428	-8.9885	-11.296	-10.864	-15.965	-7.7424	-8.6147	-11.561	-12.867
-8.4919	-0.90559	-2.2486	-3.8724	-1.7426	0.4952	-1.5626	-2.4878	-1.543	-2.5058	-3.3586	-3.1651	-4.6265	-4.0178	-1.6602	-2.2253	-5.1963	1.3507	-2.1827	-2.1184	-0.46294	-8.1711	-0.10181	-4.1457	1.9	0.3712	-2.4047	2.0452	0.91757	-4.8223	-0.25888	-3.1686	0.13641	-2.0022	-4.5169	-1.0337	-10.549	-2.5973	-10.317	-2.622	-1.3575	-3.9977	-6.5145	-4.2774	0.009518	-5.0182	-4.4205	-6.3963	-8.9427	-3.6484
-14.185	-6.4404	-6.7786	-8.0073	-8.059	-11.978	-7.1474	-11.14	-5.2452	-7.2406	-8.2019	-11.48	-4.5314	-11.547	-8.5147	-5.9211	-9.3638	-12.328	-6.2172	-11.346	-7.8294	-7.1747	-8.3616	-7.5354	-9.1312	-7.2542	-6.8765	-7.1055	-7.1735	-10.86	-9.8061	-11.538	-13.55	-8.9543	-8.9584	-14.004	-6.8061	-10.015	-10.992	-6.93	-8.3816	-12.273	-7.4262	-8.0295	-7.3229	-7.791	-2.8244	-8.2841	-8.2389	-7.7276
3.3967	3.4439	0.7383	0.81465	2.6924	3.0042	-6.4161	-1.2781	3.7677	-0.092895	0.98892	-0.89748	3.2169	-1.034	5.9313	2.2038	0.035092	2.4016	3.5538	2.9199	2.2238	0.92815	1.6372	-0.95419	-4.8337	-0.93389	-0.58501	3.801	1.8168	6.1979	7.6712	4.7178	3.9315	2.716	1.121	1.8048	2.3904	-0.31579	0.61475	3.7158	3.0786	1.9646	1.161	6.2471	2.5959	-1.3833	0.17028	0.63463	3.6218	-0.86449
5.9086	7.5343	3.6861	10.064	10.864	10.169	4.327	2.0655	7.1176	6.8612	7.1671	5.7285	6.2765	3.1934	12.752	7.6615	7.1953	10.94	5.5764	3.3583	8.9261	11.35	9.3861	7.8651	10.389	5.9953	6.4901	1.8983	3.1183	5.0473	9.9651	9.97	5.7162	8.8475	12.183	6.5782	8.4796	8.5104	7.1791	0.17979	5.9763	6.5934	8.6801	5.0317	5.8111	9.9465	8.103	7.8474	5.758	4.1398
9.1122	4.2794	6.4906	10.446	12.774	3.8596	11.016	11.034	4.6036	5.903	6.4052	6.4294	5.1012	9.05	10.577	8.0668	7.9296	1.1294	3.1183	7.6041	8.694	9.7919	8.8707	9.4585	8.4486	4.7958	7.1328	10.509	0.39329	9.6085	0.31412	6.957	6.9744	7.1427	3.9039	8.9272	8.2012	7.8302	9.3721	6.0752	8.6599	1.9359	7.0975	6.7065	6.1231	7.5668	8.1871	9.6435	6.5028	3.9281
-11.803	-12.813	-17.746	-14.802	-13.509	-10.529	-10.562	-5.0972	-13.181	-10.025	-13.845	-10.073	-10.138	-12.338	-8.6991	-10.775	-13.116	-9.7754	-9.2484	-15.029	-14.267	-13.326	-11.576	-8.954	-11.617	-9.4491	-7.6017	-8.6092	-14.796	-8.8433	-17.38	-10.477	-11.271	-11.151	-12.768	-12.776	-10.793	-15.615	-15.059	-12.691	-12.758	-10.014	-8.5595	-12.005	-11.13	-9.6387	-11.679	-7.994	-15.435	-10.693
-13.988	-15.342	-10.262	-9.2213	-11.238	-8.9029	-10.101	-10.732	-8.3047	-10.499	-7.2483	-12.821	-12.847	-10.235	-13.982	-7.7381	-13.14	-12.606	-9.3519	-8.493	-9.7798	-12.919	-10.321	-8.8299	-11.169	-14.985	-13.105	-12.275	-7.6657	-13.73	-8.2302	-13.804	-11.551	-11.212	-7.0525	-6.8188	-8.4938	-9.8518	-11.506	-12.634	-6.8765	-5.4361	-10.886	-6.3675	-10.69	-9.5059	-10.352	-9.0033	-10.145	-15.684
-7.0995	-12.529	-8.3662	-11.968	-9.7917	-8.9088	-8.384	-11.936	-9.2676	-13.146	-6.9287	-11.589	-6.4738	-7.9271	-9.1813	-2.5133	-9.5879	-7.6098	-7.9069	-7.1145	-4.7458	-10.347	-7.0111	-11.197	-12.112	-7.7295	-12.589	-6.2579	-7.0429	-8.6507	-7.4349	-11.586	-11.418	-11.165	-6.9701	-12.836	-6.5566	-9.4039	-10.302	-11.158	-12.648	-11.719	-8.3338	-6.6121	-9.6196	-9.0671	-9.2615	-5.914	-8.1393	-7.0447
-12.351	-4.0928	-9.4871	-5.2841	-4.5376	-6.7812	-8.0715	-6.1541	-13.156	-13.344	-4.8191	-11.721	-10.511	-11.734	-7.4116	-10.057	-7.152	-8.6126	-11.041	-10.552	-7.3556	-13.677	-2.8402	-13.01	-12.446	-9.4988	-6.7471	-10.749	-9.1891	-9.8212	-4.863	-11.343	-11.482	-8.6919	-10.633	-11.767	-8.2391	-11.871	-8.2355	-13.351	-12.147	-14.32	-11.464	-16.481	-7.0898	-8.5463	-12.469	-12.04	-6.3972	-16.514
-0.99801	-0.96625	-1.1463	-4.9075	-0.34734	1.4215	-7.6997	3.384	-1.1996	0.50148	5.9828	0.70736	-1.3512	-0.68988	1.0055	-1.0462	-1.8873	-0.72889	0.33513	2.6457	-1.8404	-1.9783	-3.7385	-5.0631	-3.3732	-1.3948	-2.836	3.8422	-1.3013	-2.5636	1.3247	-3.043	-3.6896	0.19159	-0.4702	-1.0118	2.2812	2.7549	1.8122	2.5644	-0.72491	-0.96394	-1.6294	-4.0211	-2.7481	-3.5847	1.6691	-2.1015	-4.747	0.013924
-5.0035	-5.2857	-1.6067	-6.1877	-0.59844	-5.7235	-6.309	-4.8715	-7.1019	-8.1875	-7.3885	-5.6411	-7.6404	-5.9144	-7.8351	-4.2611	-3.9903	-6.9428	-5.2153	-0.26702	-1.3428	-3.8308	-2.716	-6.6577	-6.4292	-2.2814	-3.2845	-5.5088	-6.2823	-7.285	-7.697	-4.9043	-5.9578	-6.7391	-4.8587	-1.042	-8.984	-7.9236	-6.4645	-9.5764	-6.4192	-8.1545	-6.7418	-4.4251	-2.593	-10.218	-7.3476	-6.8573	-10.301	-4.4556
-12.479	-16.163	-9.9981	-11.317	-14.159	-10.273	-13.448	-11.633	-11.095	-13.12	-10.509	-13.433	-8.001	-17.185	-13.733	-14.945	-7.6666	-10.081	-13.955	-12.926	-13.764	-5.9673	-14.281	-8.7526	-11.961	-9.2241	-12.447	-6.1491	-12.762	-15.485	-14.407	-10.22	-13.639	-13.617	-11.148	-13.232	-14.748	-15.426	-10.3	-12.986	-9.4793	-7.6782	-14.448	-11.019	-13.998	-11.144	-10.747	-11.66	-11.232	-12.068
-5.6943	-0.52474	-3.2289	1.2925	1.7988	-2.0269	1.7365	-4.5235	-1.3224	-2.0931	-1.9602	-6.2963	-3.1091	4.3379	-2.0282	-2.6783	-1.9727	-2.4484	-3.9513	4.0138	-1.0656	-0.14783	-1.219	1.7197	0.69111	-3.5921	-4.6812	-0.52223	-4.4061	-3.2575	0.32242	-2.0552	2.0543	-3.3302	-1.9251	-0.673	3.2392	-0.6741	-3.9414	-4.1671	6.8801	0.88534	-5.6462	-7.9453	1.5325	-2.9865	-4.5303	2.2436	-1.0465	-2.5949
11.348	13.134	8.8588	7.0523	14.247	11.196	10.148	5.9785	9.5633	6.3423	8.3199	9.5095	10.798	8.7318	10.505	11.876	12.626	8.7677	9.4511	13.748	12.553	7.9401	12.166	10.043	9.5859	8.7307	8.5788	6.3285	12.148	8.7598	5.3689	9.2504	6.2506	8.5376	10.29	4.9443	11.578	12.393	11.254	9.9048	9.0243	10.261	12.074	5.1631	12.229	10.88	6.2094	8.672	9.1309	13.216
-13.959	-12.327	-10.542	-14.263	-15.185	-15.159	-15.142	-12.572	-15.401	-12.986	-16.753	-12.128	-7.303	-12.838	-12.588	-14.094	-14.389	-12.7	-11.606	-9.5791	-13.159	-9.9058	-12.991	-11.062	-13.733	-14.162	-18.805	-13.935	-12.648	-14.222	-11.3	-14.767	-10.842	-8.9503	-11.464	-18.778	-13.951	-17.013	-10.382	-13.69	-14.996	-12.456	-12.662	-11.805	-13.238	-16.796	-9.9573	-16.104	-17.152	-14.595
1.1653	-2.5015	-1.2582	-7.5918	-4.6206	-1.7689	-2.6249	-3.4435	-5.8634	-4.3209	-2.4685	-4.36	-3.2646	-4.691	-3.3867	-3.8167	-2.9253	-2.662	-6.7453	-6.2871	-7.0083	-6.0806	-4.0566	-1.9446	-2.774	-1.5365	-5.551	-3.2927	-7.8087	-5.5155	-0.54723	-5.3367	2.3134	-6.1601	-5.3135	-2.7589	-2.5303	-3.4432	-3.8398	-5.5599	-4.2682	-6.1019	-4.9938	1.8042	-5.7075	-6.8705	-2.8654	-2.9229	-1.569	-7.0359
4.9508	5.2081	9.0893	2.4711	6.7273	9.3096	0.13766	2.9183	5.7083	5.5978	4.4421	2.4266	6.0072	7.5446	8.7844	4.9417	5.9399	5.746	6.7622	6.843	3.7209	8.1502	4.1482	4.0402	4.6836	7.2658	8.4966	4.3138	5.2057	10	8.5601	1.844	5.9348	3.2704	9.2393	5.4328	6.5093	10.862	6.7463	6.3451	3.9583	1.8423	1.1803	6.8482	4.4802	3.1302	9.9702	6.1906	1.569	6.8067
-0.097454	-5.3409	1.1205	-0.94504	-1.9642	-1.9248	1.2886	0.66903	-4.7947	-4.2529	3.1993	-7.5055	2.779	-1.3017	-1.1579	3.2464	0.98182	2.647	-1.0217	-3.8127	2.1974	-0.77063	1.2588	-0.26093	-0.57612	0.034887	-2.2794	0.11655	-1.7002	-1.2638	-1.6871	-0.66152	-2.9438	1.1534	-2.1209	1.3572	0.37498	-3.2951	1.2921	-2.1117	3.463	-4.3223	-3.2138	-1.3691	-0.75249	5.4315	-0.33335	-2.1991	0.72257	1.8256
0.46642	-5.1351	-0.34239	0.13965	-0.81575	1.9969	-2.9837	2.5659	-3.3193	-0.2725	3.6924	2.8953	2.855	-2.5743	1.109	1.5681	-1.2505	3.1687	0.32429	-1.1982	1.3875	1.4646	4.993	1.6289	-2.0605	5.1911	-0.87901	7.8935	2.483	-0.43667	-2.8471	-0.88323	5.4805	4.9881	-0.79088	0.56151	-4.0858	3.4084	0.52912	4.5725	-1.2898	3.2184	1.9726	5.2029	0.45756	0.99677	6.4474	2.0966	1.9997	2.3219
-12.472	-13.927	-11.9	-6.4323	-6.7097	-11.765	-6.3159	-11.425	-11.94	-12.325	-13.84	-11.625	-12.845	-16.341	-12.202	-13.748	-13.938	-14.554	-6.2965	-11.026	-11.494	-9.6167	-12.782	-13.521	-8.3795	-12.691	-10.116	-14.515	-7.8525	-17.315	-14.251	-16.576	-10.221	-11.32	-11.18	-13.064	-14.494	-13.263	-11.824	-13.954	-14.168	-14.551	-16.521	-12.712	-13.546	-13.721	-10.463	-13.225	-15.014	-15.662
-4.9969	-1.2556	-3.2339	-2.289	-5.0033	-6.8027	-1.7777	-2.5446	-1.5927	-7.4772	-4.922	-7.473	-7.1617	-1.6075	-4.6019	-2.0595	-6.8482	-5.246	-4.2616	-5.3069	-6.5569	-6.2407	-2.1975	-4.0274	-5.5825	-3.4176	-1.8055	-4.7187	-2.0354	-2.5951	-4.5186	-2.2259	-3.8337	-7.5125	-5.9587	-6.2151	-4.0651	-4.4799	-3.8396	-7.3513	-2.7299	-4.667	-2.5627	-2.3447	-4.6797	-5.0063	-3.4158	-0.9464	-1.317	0.61719
-1.5188	-6.5928	-6.275	-8.5051	-6.3183	-6.2991	-9.37	-7.2173	-3.7247	-5.3532	-3.1099	-8.9308	-6.2002	-4.7955	-4.2469	-5.7704	-9.2355	-7.7638	-9.2884	-5.803	-7.6132	-1.5597	-3.2874	-7.4415	-7.3169	-6.8157	-9.3583	-3.6051	-3.7077	-6.5852	-5.3291	-9.2495	-7.625	-4.6289	-4.8275	-10.037	-9.6308	-7.2166	-10.072	-5.5373	-5.9452	-5.5932	-1.0311	-5.2653	-8.1278	-5.5713	-4.4253	-9.5119	-1.5396	-6.5721
-7.2218	-12.289	-9.1906	-7.5029	-11.537	-11.191	-11.175	-4.8282	-6.472	-6.275	-13.278	-7.737	-8.8104	-7.7015	-10.523	-9.5248	-7.5235	-7.7338	-12.318	-11.731	-14.04	-8.5328	-5.7562	-9.8289	-10.198	-6.0083	-5.8496	-11.159	-12.442	-7.7439	-8.9411	-8.9836	-9.7285	-12.47	-9.1499	-8.8392	-5.4671	-7.1421	-3.397	-5.7125	-9.6419	-8.0457	-11.057	-6.5583	-8.5328	-9.785	-12.129	-7.4879	-10.872	-7.7673
-5.7881	-3.3628	-5.0799	-2.2044	-8.3493	-5.0119	-4.5425	-6.6111	-7.4431	-3.6748	-2.3312	-7.5126	-6.515	-6.9785	-2.5769	-4.1985	-3.311	-4.1399	-4.1916	-10.924	0.021221	-7.6066	-3.5501	-3.8274	-5.301	-6.4908	-5.1526	-1.9261	-6.8547	-3.9626	-6.14	-6.7168	-4.714	-7.791	-7.8955	-4.3312	-7.2898	-4.0214	-8.8447	-9.2269	-7.1502	-6.4371	-6.0965	-9.406	-11.75	-12.136	-8.9903	-0.51667	-7.0727	-7.2998
1.0838	1.5186	2.222	-0.2905	-5.3819	-1.0622	-0.40491	-0.49287	0.58703	0.40183	-1.3407	2.2347	-1.9349	-2.3914	-5.5027	1.1764	1.2626	0.45641	-6.597	-4.6056	1.7831	-0.61701	-4.3873	-2.2861	-0.16482	-4.3589	-6.2622	0.19959	-1.5023	-1.8198	-1.0066	-0.42045	-1.6206	2.4864	-2.4023	2.7822	0.62105	-4.5916	-0.30815	-5.3887	-0.80901	-5.1626	4.3268	-0.64118	-3.7085	-2.5324	3.4324	-0.17448	-0.37621	-2.9208
4.1136	6.0053	3.6064	7.0963	1.4199	6.0934	7.8042	5.7502	5.4716	4.5533	2.8046	3.8041	10.353	2.0484	3.8886	3.4909	5.8537	6.9732	6.017	0.51932	4.8559	5.8239	6.6198	8.5226	4.0409	3.327	5.0289	6.1129	2.5242	4.7069	3.479	3.3625	3.5751	4.5876	7.8343	7.2992	5.6432	2.7809	8.043	8.258	5.3953	5.2063	2.8759	0.55592	6.7725	2.8139	1.7826	0.69355	5.6366	1.8348
-11.543	-12.581	-11.187	-13.261	-14.714	-10.747	-14.126	-8.1436	-12.63	-10.884	-17.814	-11.913	-9.2414	-3.6795	-9.9653	-10.355	-10.808	-12.979	-13.326	-11.843	-13.579	-13.323	-11.688	-6.6229	-10.109	-9.0938	-11.673	-10.267	-10.333	-16.442	-12.359	-9.9949	-10.423	-10.224	-12.283	-6.2023	-14.147	-13.841	-11.459	-10.324	-7.8605	-11.714	-10.698	-11.113	-8.0428	-15.021	-5.734	-12.203	-10.733	-9.5007
4.2318	4.6466	5.6105	2.569	5.0587	8.1196	5.5902	6.2949	1.0673	5.273	6.5266	1.3621	6.2819	6.9849	5.5695	3.6739	5.2607	6.835	6.4966	3.5137	10.033	7.2558	7.2342	1.5729	4.2391	4.6502	6.5729	4.6708	7.5231	4.3473	6.5612	6.4148	8.5436	7.2359	2.4386	0.76294	1.1458	3.6883	7.0322	6.528	7.6806	-1.769	4.0389	4.0963	3.6693	4.4674	6.0844	4.8155	6.0578	4.4353
-14.838	-9.9877	-14.907	-11.464	-18.125	-16.725	-14.3	-12.3	-19.751	-15.093	-14.451	-15.782	-14.213	-10.904	-18.143	-14.538	-9.9127	-12.775	-15.494	-12.009	-12.32	-13.095	-16.534	-14.23	-17.281	-11.79	-11.933	-8.0368	-14.849	-19.008	-13.891	-14.745	-12.896	-18.344	-14.299	-13.563	-16.531	-11.918	-14.341	-15.752	-21.319	-12.665	-15.19	-13.419	-15.376	-12.225	-14.017	-14.984	-10.876	-12.714
-22.625	-20.009	-19.976	-21.207	-23.388	-22.8	-21.577	-22.255	-21.99	-20.588	-22.063	-22.397	-24.045	-24.607	-17.254	-21.012	-24.38	-21.279	-22.186	-24.285	-20.443	-23.376	-19.078	-20.515	-25.465	-17.394	-26.012	-27.194	-24.555	-23.723	-18.169	-21.482	-23.176	-18.649	-22.924	-23.105	-23.661	-24.067	-20.156	-19.436	-22.837	-21.023	-28.175	-20.446	-20.847	-18.852	-20.657	-19.829	-23.123	-23.539
-8.9526	-3.8647	-4.8816	-7.0477	-6.3812	-4.4778	-4.8125	-10.01	-7.2664	-2.799	-7.2361	-6.4572	-8.259	-7.7683	-7.5651	-8.436	-9.5211	-4.7385	-6.0149	-6	-5.4639	-6.8105	-2.6983	-8.6413	-9.7241	-10.027	-8.4898	-2.1257	-10.735	-4.154	-7.4202	-1.2898	-8.9825	-6.1051	-8.0525	-3.3536	-3.0559	-8.1861	-5.7514	-4.3043	-6.0169	-4.3183	-2.9655	-3.3343	-1.8873	-6.2978	-4.6372	-7.2939	-3.7579	-5.0203
0.1139	-2.7562	-0.1399	-2.8103	3.5198	-0.66877	0.80891	-3.9723	-2.2322	-2.3918	-1.8771	2.2548	-2.5946	-2.5593	-1.4228	-5.3005	1.0611	-1.6698	-4.6328	1.6958	-2.5315	-3.5467	-0.77061	3.1757	-4.8254	-5.9107	-1.0871	-2.3709	-1.9732	0.067527	-3.9568	-3.0405	-2.0944	-0.46414	-2.3538	-0.82735	1.4495	3.8553	-3.0667	1.4805	-0.99869	-2.027	0.47736	-1.8268	4.5192	2.317	0.23821	0.54586	1.7796	0.97411
-0.043698	-2.8636	1.3424	-4.6502	-0.63887	-1.1905	-1.1315	-7.4544	-1.5995	-3.1701	-2.6917	-4.7977	-1.605	-0.58521	-2.174	-3.8986	-3.489	-2.6802	0.28859	-3.6474	-5.8121	0.26368	-2.9908	-0.58123	-4.7107	-2.3287	-7.1789	-5.2063	-1.8015	-3.2451	-0.70255	3.4624	-5.4149	-2.9838	-3.5714	-2.918	-1.8265	-1.2131	-7.3503	-3.8467	-7.1891	-6.0178	-1.9936	-4.3861	-1.6252	-1.9141	-1.6644	-2.2897	-3.7807	-2.2029
1.2436	-2.891	-6.7467	-2.5068	-5.8977	-3.3303	-6.4431	3.3097	-2.1747	-1.1876	-1.8617	-1.7907	0.75512	-0.97479	-1.2778	-1.8624	-1.5262	-2.2476	-1.5246	-1.5275	-3.5842	-1.0458	-0.29498	-3.2997	-2.0736	0.072142	-1.0868	0.24358	-3.1846	-3.4887	0.71562	-1.7393	-5.3247	-0.44986	-0.12017	-0.47151	3.1594	-4.8733	-1.9139	-1.7526	4.7678	-2.2181	0.38408	0.087341	-1.2372	-1.1992	-0.87429	-2.2557	-1.9187	-2.0434
-0.79071	1.7931	3.0003	-1.7416	0.83441	2.6366	5.4026	-0.63575	0.20949	-1.6673	0.97851	8.0968	0.65896	0.66654	4.6989	1.1781	-0.11248	2.3195	1.4695	-1.1913	5.191	1.6632	1.6558	3.9234	2.2012	3.2531	0.46487	5.3943	-0.90368	-1.0082	5.9275	-0.86133	1.1669	6.6877	2.276	1.6814	-1.366	4.657	2.0605	2.2922	3.0747	5.4691	0.39911	4.6534	4.4375	5.1075	4.1623	0.81054	4.6068	5.4191
-3.4222	-1.6001	-5.3946	-2.8293	-3.9301	-0.23297	-2.3417	1.9311	-1.7774	-1.4358	-0.63851	0.29274	-2.5926	0.23851	-0.058618	-0.83692	-4.1848	-0.58482	0.92605	-0.517	-1.6695	-2.0456	-2.4742	-0.81761	-0.043047	-4.4035	1.4262	-2.1156	-1.7049	-4.5127	1.5728	2.7177	-2.671	2.1067	0.24108	-0.11236	0.3882	-2.3375	0.43143	-3.9396	0.67851	-0.98817	0.75296	2.07	0.53893	-4.5625	-3.6349	1.0109	1.6493	1.3609
3.4953	3.6142	6.8926	5.8689	4.5954	2.7189	7.3136	-1.2491	4.4265	10.293	6.5203	5.2032	6.609	6.4385	2.1804	5.9347	3.6927	4.7675	3.4437	6.0082	6.3697	5.8465	7.3946	7.2082	9.5999	3.9908	7.1279	8.6015	10.205	7.5761	2.3052	3.0026	5.6463	5.9423	5.8645	2.139	7.1038	1.4588	2.3404	8.3503	0.080689	3.1704	6.4546	6.3859	6.0372	5.2292	2.0451	5.6071	4.776	4.8248
0.30033	-4.4791	-2.2252	0.48472	3.2256	3.4791	0.058187	-3.5893	0.67499	-0.98528	-2.2523	2.8928	0.49555	-2.3061	-1.1524	-0.95795	-3.5939	-1.6062	-3.8942	1.048	-2.1937	-0.66065	-2.3841	-1.2322	-2.6996	-2.3366	-2.2527	-2.4523	-2.4118	0.48366	2.4697	-1.6274	-0.80999	-1.0034	-3.4891	-1.6894	-0.71018	-1.9831	-3.0763	-0.30973	-2.9898	-5.4356	-3.1263	-3.8365	3.2236	-2.9128	3.8897	-3.1766	-2.7601	-4.5322
2.2312	1.8729	-0.25806	-2.9019	1.9669	-0.69713	1.2716	-2.9265	-0.30366	1.0262	-1.3749	1.0501	5.6893	2.2616	1.845	3.3202	-1.1281	2.2385	-2.2601	0.72806	2.6352	-4.3601	-2.8494	-1.0481	-2.8421	-1.2359	0.80543	2.9509	-1.4403	2.6682	-0.31444	-3.5692	-2.022	2.6387	-3.8995	1.4686	-4.7106	2.0804	0.58139	1.0601	-0.74885	1.9665	1.5357	-0.71301	0.47601	3.1609	1.0776	2.5459	-0.65189	-0.030596
-1.7188	-3.8551	-6.4083	-2.7102	1.2731	-0.5657	-10.726	-5.2023	-0.11769	-4.394	-0.75295	-5.5438	0.7161	-4.9963	-4.5555	-4.9029	-5.5778	1.3409	-9.0556	-5.5666	-2.0823	-4.2006	-5.3187	-8.2466	-2.6296	-4.6562	-7.3245	-4.1204	-1.0136	-1.1181	-4.2034	-0.75808	-4.8624	-1.8326	-1.8029	-1.688	-3.4263	-4.2969	-1.3264	-5.3128	-0.43185	-1.2348	-4.1587	-3.8187	-3.3576	-1.0149	-4.1746	-2.1328	-3.0096	-5.3537
-20.885	-23.621	-20.524	-27.324	-20.869	-23.107	-23.331	-24.803	-18.314	-24.613	-23.894	-17.928	-23.688	-21.973	-19.045	-17.448	-20.464	-19.025	-19.91	-22.379	-22.405	-19.802	-20.249	-23.283	-21.408	-23.863	-18.103	-24.741	-24.442	-21.92	-22.285	-22.415	-21.505	-20.115	-20.519	-18.463	-22.661	-22.122	-26.431	-21.308	-21.319	-20.269	-29.573	-19.723	-24.092	-21.833	-18.374	-22.883	-21.182	-24.132
10.727	12.862	4.1085	7.7709	7.5769	10.39	10.098	12.823	5.9284	4.9468	7.4737	9.7051	8.563	8.2832	5.2872	9.2828	7.6887	8.2301	5.8387	4.99	8.6164	9.9504	7.6532	6.553	12	9.6463	5.4735	10.691	8.6561	7.9403	6.1026	8.1635	7.3312	8.6504	10.044	5.8547	6.4854	9.9064	7.896	10.267	4.4782	3.9421	8.8788	9.342	5.09	8.5816	6.2421	10.051	7.8076	5.4985
-4.0017	-0.14765	-0.018365	-3.8887	-2.6564	0.2418	-0.85013	-4.2283	-7.2045	-4.7671	-2.4249	-5.8643	-5.0934	-3.3044	-0.33594	-3.9643	-1.7815	-9.1433	-2.9383	-6.2271	-3.1939	-7.8061	-0.61074	0.46426	-1.1314	-4.3287	-2.5152	-7.5511	-2.0423	-2.0264	-2.5083	-3.9128	-3.7102	-1.7781	-0.38428	-5.4973	0.47442	-1.8111	-3.6014	-4.2001	1.556	-7.4207	-0.93529	-7.3673	0.4626	0.49399	0.28761	-5.9157	-3.5788	-1.7203
2.2188	-5.149	2.091	-2.0704	2.1289	-4.2304	-3.3244	0.94055	-0.30042	0.59478	-4.3728	-2.7921	2.5343	-0.48402	2.5526	0.8741	-3.8549	1.9115	-1.545	-2.4764	-1.4389	-2.8198	-1.2272	-5.2404	2.7889	-0.96475	-3.834	-3.6988	-2.7203	-0.59176	-0.28464	-1.5558	-2.1218	-0.27184	-1.345	3.5156	-2.0631	-1.3164	-2.1075	-2.4444	-3.7699	-1.1313	-3.6262	-3.9519	-4.9291	-2.1117	-3.6597	-1.4135	-3.0017	1.1185
-13.804	-11.046	-13.416	-14.47	-14.836	-14.819	-10.559	-11.061	-14.519	-11.819	-18.743	-14.904	-14.452	-11.054	-15.025	-14.736	-14.532	-11.247	-14.925	-11.59	-10.608	-10.149	-9.2089	-10.195	-8.388	-17.653	-11.008	-16.444	-9.7813	-10.543	-12.373	-12.81	-15.531	-8.5899	-13.813	-11.677	-15.14	-10.474	-14.534	-17.036	-11.446	-16.804	-13.024	-12.612	-14.977	-13.504	-14.224	-11.706	-10.034	-11.132
-5.3634	-1.6124	-0.3137	-6.1897	-1.5004	-5.7756	-0.87847	-2.2234	-4.471	6.237	-0.11773	-3.3462	-4.4544	-1.0953	-6.8654	-7.8741	-5.422	-0.73485	-2.8129	-1.44	-2.4779	-3.806	-7.2527	-3.1756	-0.71027	-0.96293	-8.8567	-0.78432	-0.30482	-4.1633	-4.2994	-2.803	-2.2749	-3.6449	-1.5523	0.67082	-0.38155	-0.49858	-3.9938	-4.1606	-3.3971	-4.2257	-4.397	-2.3254	-6.324	-5.5605	-2.0663	0.58392	2.6338	-6.3361
-2.3726	-3.7306	-0.88296	-1.7933	3.1625	-0.88928	0.57145	-0.0044945	-1.0417	-4.849	2.7355	-2.4256	-5.5861	-1.166	-4.8031	0.17602	4.1703	-7.8662	0.64897	-4.9411	-3.3612	0.27947	-2.2128	0.14928	-5.0914	3.4991	-0.53487	-1.3649	0.10347	2.0573	0.56388	-2.1161	-2.1306	0.14612	-2.2837	-3.8042	1.2289	0.24233	0.42407	-0.36936	-2.5024	-6.1506	-0.6254	2.506	3.2344	-5.87	-1.7514	-1.8842	1.2634	-4.6389
2.7128	3.8203	9.2249	4.9725	2.3291	6.2116	3.8237	4.0453	5.974	1.1539	9.7385	1.0058	2.6639	7.6013	1.7268	2.4486	1.3697	7.4476	0.57348	2.2214	3.6572	3.4623	4.6239	3.4607	1.1155	2.1611	4.1831	0.6649	1.8911	3.7015	2.9051	2.8136	3.9568	-0.27555	3.4306	4.8114	2.4006	0.61144	2.2046	1.07	2.7974	2.3527	4.006	0.42538	4.0376	2.8413	4.2608	5.8136	3.5879	-0.76291
7.4033	4.5442	2.2868	-0.86673	8.1026	8.3733	5.1948	2.3381	5.8894	4.3281	3.8803	3.1564	6.4987	6.4864	3.38	5.235	5.9972	3.6232	5.5962	8.0035	4.4808	7.2165	3.585	5.6275	9.8691	6.3682	6.3859	2.2433	6.9991	12.095	7.0818	4.5964	4.3042	2.5374	3.9367	3.7284	7.2394	5.5437	5.4743	9.4127	7.0332	1.8369	7.7158	5.222	3.2072	7.1339	2.2275	5.7118	0.73428	4.4261
2.4762	9.7887	4.4269	10.066	4.7873	9.2934	6.4027	6.4027	5.5012	9.8459	12.012	7.1302	11.076	9.0349	7.3085	10.607	5.3886	3.8976	5.3759	5.7109	7.6118	10.358	2.4384	9.2699	6.0295	9.6056	5.7404	8.0466	8.7321	10.515	5.9423	7.8659	9.033	12.083	10.555	7.2838	9.0611	7.14	6.9659	9.4262	10.465	12.084	4.8515	7.9707	10.327	8.0638	10.205	7.1987	10.525	5.0852
6.9365	9.13	8.4181	6.2029	4.8307	7.5165	7.2248	6.3159	7.2637	2.6428	8.3717	3.2123	10.332	2.8899	13.036	7.4938	10.625	7.734	7.705	0.65378	6.6995	7.5046	9.1703	3.3785	6.453	2.7932	4.2526	8.2463	5.8455	10.182	7.1461	6.0743	11.343	8.0004	11.122	6.3612	4.3567	7.3268	4.7599	8.5975	8.1841	5.4018	7.0609	2.9292	3.3871	8.7565	6.5592	6.0373	7.5021	4.0111
-1.7062	-2.2478	-2.9259	-2.7856	-2.0824	-1.3285	-3.369	-5.5973	2.2895	-3.8591	-2.5905	-3.7222	-0.22094	-2.783	0.1991	0.83748	-3.4616	-3.4258	-0.59391	-2.7404	-4.1462	0.53327	-0.30732	-1.7148	-0.23757	-5.0391	-3.2016	-4.03	-0.46414	2.0118	0.7205	-2.9112	1.0699	-3.1994	-3.2635	-0.9937	-4.2865	-3.9277	-0.84437	1.3928	1.3491	-0.92716	0.88843	0.18579	0.86388	1.6533	-2.7715	-1.0335	-1.1422	-0.29897
-4.6916	-6.2062	-2.9082	-8.1693	-3.9442	-7.7413	-6.0605	-9.6311	-5.139	-2.8855	-12.922	-6.398	-6.7603	-7.1522	-10.002	-8.8712	-4.6849	-6.2118	-5.0334	-7.832	-3.6333	-7.2863	-8.4922	-11.677	-9.1665	-7.9782	-7.2232	-6.9332	-2.5942	-10.994	-2.37	-9.0841	-9.7963	-8.1104	-3.5666	-4.6555	-8.6155	-3.6014	-5.8987	-1.6529	-4.171	-8.0539	-7.1497	-8.0342	-7.1312	-7.2019	-9.1924	-4.8082	-6.38	-6.6657
-4.8299	-6.6438	-5.2716	-4.152	-5.8423	-7.7992	-6.0311	-2.9427	-7.1977	-2.0598	-4.7475	-5.3496	-0.39315	-3.7676	-9.1968	-1.2155	-0.68422	-3.1974	-7.6594	-2.5876	-3.1752	-2.8394	-5.2279	-9.6922	-5.8563	-1.9057	-5.1986	-2.6433	-8.0272	-4.9999	-3.6271	-1.458	-5.0052	-4.3963	-0.71596	-4.0483	-8.4239	-2.9084	-2.6627	-0.43133	-1.1159	0.21623	-5.5613	-3.8788	-8.717	-2.5419	-4.6368	-1.3029	-4.3013	2.4501
-1.4163	-2.6882	-5.1503	3.0612	-7.3097	-2.6545	-1.2436	-4.6123	0.77353	3.7395	0.98366	-4.521	0.10277	1.1022	-3.9129	0.92423	0.42285	-2.5231	-1.0466	-3.9428	-5.7078	-0.95005	-3.0813	-3.4102	-1.5683	-0.34278	-3.0198	-0.45829	-2.058	-7.4111	-4.2429	-4.4478	1.8054	-2.1538	-0.39314	-2.5181	-3.923	-0.018539	-4.9453	-4.8399	1.4394	-0.90544	2.0503	-3.1198	2.9489	-3.5962	-2.8199	2.5415	-1.3397	0.71097
8.0579	10.977	11.166	7.0588	11.981	9.3809	8.8419	3.4318	10.702	9.3528	7.1917	6.5332	13.297	8.325	10.868	4.163	6.4886	8.6893	8.2172	8.749	10.116	7.5911	2.6502	10.655	10.462	8.6313	9.236	9.2671	8.9033	9.1727	9.0564	8.9912	8.9987	8.8703	8.7999	10.654	9.7588	5.4448	9.6683	10.615	9.3656	11.943	10.202	7.5704	10.543	3.8965	4.0389	10.116	8.9976	4.6646
6.2711	7.4668	9.0436	8.975	8.0747	4.5013	4.5163	9.8232	3.8619	11.121	12.109	9.1775	9.7169	6.291	8.7384	7.3816	7.2016	5.6071	9.1925	5.2181	9.2451	4.8247	5.6075	4.8172	6.2208	7.8131	4.4607	5.63	10.996	5.5109	5.3027	9.0239	9.5183	2.6648	10.89	11.35	11.775	10.102	10.252	9.3624	6.8673	4.6086	5.7476	9.3634	6.6824	4.0869	9.1286	8.5172	4.9588	3.8349
-14.434	-15.197	-12.747	-12.495	-7.1903	-12.301	-13.449	-10.915	-13.604	-10.893	-11.244	-13.367	-12.408	-13.894	-17.585	-13.427	-9.2549	-16.617	-19.186	-11.408	-12.898	-12.784	-12.077	-8.0209	-17.087	-10.66	-13.977	-14.165	-13.374	-11.964	-19.252	-17.558	-15.837	-17.964	-13.129	-9.2586	-11.948	-11.623	-15.214	-12.643	-14.109	-11.943	-13.432	-8.4314	-16.202	-17.61	-11.174	-9.4837	-13.864	-11.568
5.4406	2.7721	4.9087	1.6924	4.4541	4.9881	4.3264	-2.7322	4.6781	2.0553	1.49	3.1213	-4.3592	3.4733	1.6875	-0.0044606	4.1844	0.97343	0.36267	2.9863	2.922	4.2125	1.268	2.6066	-0.19124	-3.9752	1.4252	1.1882	-0.88524	1.9298	6.7635	0.95453	-1.9262	1.4101	-0.63829	-0.049864	1.3972	2.7711	4.0639	6.4382	3.0261	2.2575	6.0357	4.3025	5.8451	0.99527	3.6071	2.646	6.7146	2.7326
2.867	2.8281	-1.6776	4.1087	-2.0248	0.68194	1.1221	-0.6894	-2.1284	-4.4636	-2.9259	-0.17819	2.8135	0.54779	0.31764	-0.39192	0.49799	-5.9993	-2.7797	-1.7313	0.90722	-1.9676	-1.9428	-2.8571	1.3763	-3.7442	-2.8208	-3.7103	-0.95269	-4.8629	-0.86977	-0.091177	-3.8812	3.0513	0.79064	1.7596	-0.25046	4.9167	-2.1835	4.0421	-2.1184	3.4907	-1.0126	0.72906	0.73835	0.13271	2.0039	1.1748	-1.2056	1.0865
-6.9733	0.39804	0.14516	0.90039	-3.7968	3.3585	3.7708	2.1924	-3.3326	0.41949	2.3454	2.8131	0.14144	3.9852	-0.34577	-6.6867	1.5305	2.3005	1.6123	-3.1211	0.41571	2.1584	2.736	2.2533	-0.4874	0.81576	-3.5885	0.30201	-2.1292	2.3511	-2.4612	-1.5657	0.97349	1.4378	3.6921	2.2103	-4.7058	-3.6661	-2.3603	1.6921	-0.67212	-0.85274	-3.8552	2.8476	-2.0708	-2.8991	-4.0747	-3.2138	3.2664	-0.14452
-0.55458	1.99	3.289	7.3695	2.9727	2.3495	-1.365	-0.53596	0.39473	4.0273	5.3667	3.4725	4.1703	3.9944	3.1879	6.3895	6.4843	2.1112	-3.6161	1.183	2.4547	2.856	0.87023	7.9564	3.6606	-1.3036	5.3352	5.5389	4.8293	7.1989	0.3762	1.554	-0.67262	3.9497	1.8458	5.8639	0.086866	-1.0448	1.8935	4.4452	5.6101	1.9466	2.0876	-0.29362	7.2326	6.5427	7.119	-0.30152	5.2491	5.658
3.3413	2.4192	0.39414	5.9269	1.4866	5.0202	3.065	2.1342	8.1752	5.6578	-0.14423	1.4999	4.0839	3.9193	2.2732	1.5248	4.9598	3.4928	2.3338	4.6743	3.4572	-1.6814	8.2744	-1.961	6.5846	1.4722	1.3061	0.32458	6.2976	6.2114	3.4667	3.3472	2.5692	4.3938	7.7061	3.5207	1.4395	4.6866	4.1267	1.7587	3.7805	-0.3977	2.98	3.0045	2.7247	2.8032	5.1879	3.591	5.3776	0.79169
6.5488	5.5284	5.7599	5.0563	4.982	11.495	5.1483	7.1251	11.596	-0.72596	3.7106	5.4291	3.2688	2.873	6.3876	3.3844	6.2721	7.3583	8.0981	6.3201	0.44512	8.3107	6.4633	0.20389	1.6369	2.7569	0.059535	1.801	6.9298	6.2908	-0.14929	3.0494	5.4793	3.1791	9.0202	-0.90358	3.8864	6.6538	3.043	4.7246	9.1997	7.2798	5.8613	2.8451	1.4987	9.5451	4.5153	7.3192	3.0379	7.4296
-14.234	-11.803	-13.995	-12.773	-13.108	-16.452	-9.6467	-13.34	-16.403	-16.092	-15.917	-16.424	-13.657	-12.982	-11.163	-13.663	-12.086	-12.504	-10.271	-12.17	-15.448	-17.053	-14.048	-11.103	-10.09	-12.335	-11.354	-13.467	-11.592	-14.175	-14.929	-18.563	-14.007	-12.115	-10.251	-13.953	-12.799	-18.828	-14.442	-11.797	-13.624	-13.232	-13.593	-13.311	-9.7894	-10.719	-14.122	-11.373	-7.3409	-8.6658
-3.0731	-3.1283	-4.4146	-6.3301	-3.0174	-0.4952	-4.9811	-9.632	-2.8561	-6.379	-2.7149	-7.0594	-9.6006	-0.69056	-2.8188	-8.8695	-8.9931	0.9775	-2.3566	-5.1832	-3.9826	-2.8206	-9.5364	-4.9025	-8.2774	-2.1967	-6.6314	-5.7648	-2.5081	-1.6483	-4.3742	-5.5369	-2.9907	-4.8616	-3.5807	-5.437	-3.5476	-3.6085	-7.1883	-6.7567	-2.3204	-8.9062	-6.0072	-11.028	-1.3855	-3.8378	-2.5247	-1.873	-1.1102	-5.7574
-12.734	-11.13	-10.017	-13.475	-9.0847	-10.115	-9.7634	-16.73	-12.043	-10.965	-11.424	-14.399	-9.1405	-8.217	-10.034	-12.296	-7.9306	-10.34	-10.418	-6.0432	-14.548	-10.547	-12.828	-14.647	-9.9458	-8.0331	-8.2919	-9.2454	-10.358	-11.762	-4.8905	-9.8043	-13.671	-13.72	-15.277	-11.252	-14.849	-12.517	-10.279	-11.567	-16.434	-12.019	-12.819	-9.0314	-11.879	-6.8621	-8.7253	-15.358	-9.561	-11.061
-0.057038	-2.9746	1.6653	1.1193	2.8102	-1.1106	0.46476	-1.4696	4.3763	0.81626	0.31138	2.2986	3.0521	-0.61131	0.99046	-0.45039	2.8049	-3.5648	-4.2354	-0.67003	-5.3199	2.694	-2.9198	-1.8983	1.5789	0.28918	-2.9145	-2.3727	5.6808	0.57965	-2.4963	0.52151	-3.3388	-1.2129	-1.3117	1.4432	-0.41944	-0.43678	-1.3583	-1.6926	-3.0437	-0.58551	-1.4952	0.88733	-2.0455	-6.5537	-2.4353	0.02524	0.81465	1.2205
2.0511	3.4616	-0.17102	2.1498	3.1003	2.0128	-0.036925	8.2494	1.1113	7.2612	9.0994	4.4454	5.1981	4.5508	-5.0029	5.9046	1.8922	4.3011	4.2369	2.5666	4.0484	5.1236	-2.4224	7.6615	1.1577	-2.3993	2.1354	4.4188	4.7815	6.4924	4.3656	3.34	2.9592	1.8021	-1.7727	3.4258	-0.50064	2.4383	0.6507	2.6984	-0.53153	2.0301	5.78	0.41985	0.65064	-0.34353	6.2656	2.3141	5.2824	1.9506
6.797	-0.10313	6.9487	4.0804	0.90461	1.7478	2.077	7.2875	1.4259	2.2167	3.8456	5.9644	3.9431	3.9848	5.552	4.523	5.838	6.2766	4.4718	6.5699	4.7666	0.84068	2.1558	1.2867	0.82505	6.9449	6.1142	1.4993	11.01	4.8214	6.3244	5.7177	4.2971	9.3996	9.641	4.8825	6.5044	-1.5408	2.9983	5.2371	9.7962	5.0167	-0.52318	2.6872	2.3304	5.1456	3.2	7.1466	4.7411	5.8577
-15.995	-14.404	-17.705	-10.788	-12.059	-13.087	-13.848	-10.977	-10.611	-16.489	-13.616	-11.176	-11.328	-12.465	-10.328	-16.52	-10.267	-12.461	-14.761	-12.232	-16.338	-20.019	-12.495	-13.93	-9.4216	-14.871	-12.932	-16.06	-10.898	-16.191	-15.082	-12.663	-17.676	-17.252	-13.002	-12.436	-11.375	-16.55	-20.071	-15.037	-14.902	-14.444	-10.936	-15.681	-21.597	-14.243	-11.539	-14.707	-9.5319	-14.111
-13.688	-8.5829	-10.135	-11.822	-14.927	-16.116	-13.71	-15.534	-16.67	-12.049	-16.106	-15.936	-11.003	-12.076	-14.406	-12.726	-12.428	-11.147	-14.52	-10.519	-16.318	-13.002	-15.749	-9.6508	-13.544	-16.257	-15.67	-13.028	-12.326	-10.471	-13.352	-9.9161	-9.1204	-13.846	-11.587	-12.573	-8.3184	-9.9101	-10.987	-20.695	-11.07	-12.408	-14.049	-9.4033	-11.505	-16.68	-18.044	-13.425	-14.667	-6.652
5.9996	7.0645	4.8723	7.3166	4.8457	8.1903	9.1455	3.9032	7.7963	8.738	4.3055	4.419	0.64902	6.9703	5.9838	6.3858	6.2741	2.8653	3.9274	8.0173	8.1521	11.098	9.3156	6.1073	3.4252	4.727	3.1267	7.2963	8.7633	8.5897	8.0824	9.2119	5.9306	9.5979	7.3676	5.6138	4.2744	4.4919	9.9115	1.2853	5.7605	6.7163	6.4871	7.5145	10.399	8.5484	7.7614	5.901	2.7859	13.33
8.7187	9.9306	6.4181	6.9601	9.0372	6.2653	8.1157	6.2708	5.782	9.2663	7.4789	8.3825	10.459	8.9565	6.5212	6.3514	7.377	7.0199	7.7615	14.005	9.2039	12.981	11.031	7.5669	7.9095	2.9451	7.486	12.408	7.3066	5.0905	8.1464	6.6692	12.062	3.4958	6.3729	9.1034	1.8686	5.2307	7.1674	5.4241	5.0898	10.861	5.6279	5.308	2.7549	11.548	8.1432	7.8397	4.2526	9.0461
-2.6171	-3.914	-1.2197	-0.79913	3.6319	-2.9188	-6.1592	1.7076	-1.346	-0.5503	1.5043	1.2485	-0.009806	1.0263	-4.5241	-2.073	0.18638	0.905	1.8722	-2.2703	-5.2529	1.1253	-2.8865	0.29619	-4.8436	1.4981	-8.5707	-6.2178	-0.47399	2.305	3.1244	3.8673	-1.5588	-1.8922	-2.2927	-2.7896	-1.9818	-0.22258	-5.1455	2.2416	-1.6397	0.98862	1.3616	-0.40093	0.24054	2.7187	-2.1949	1.6806	-1.7291	-0.63121
3.6375	-1.4474	5.7997	-1.1607	4.9182	1.0527	1.1111	2.0621	-0.3465	0.16095	4.0266	-2.011	-0.20024	-0.78101	2.3119	-0.094026	1.295	-1.7657	0.5121	-2.0589	0.51368	3.6139	3.7864	1.7071	1.8012	0.32283	4.2708	-1.4986	-0.43662	1.0489	0.81898	0.98644	-5.0829	2.1823	-4.3993	1.0616	1.3333	-0.86748	0.70748	2.7446	5.3635	-0.25434	-0.0038255	-1.4176	1.047	3.1691	1.2781	1.3705	0.0032496	6.164
2.9545	6.1961	5.3265	7.0942	5.4907	7.2732	0.7033	2.1619	3.4686	4.8567	4.7035	5.0998	6.1536	7.0265	5.4674	6.9769	6.1663	6.3318	1.1072	4.22	10.151	10.279	7.9892	7.2691	5.8407	5.7154	2.7879	7.8354	4.0604	8.8189	4.7942	4.6678	3.9546	7.5769	7.8635	2.2127	9.4007	4.6269	2.2051	7.8809	7.5592	7.3593	0.46924	9.7885	8.6333	3.464	5.9705	7.1821	10.635	5.6425
-3.0439	-2.5525	-3.0017	-0.9768	0.42615	-3.5611	-3.8852	-3.4049	-8.7479	0.4627	0.43162	-2.8308	-2.4459	-2.1582	-2.7956	-8.286	-0.67825	-1.1821	-4.5444	-1.514	-6.3846	-1.7142	-3.6916	-1.4846	-8.1039	-5.4525	-0.8548	-2.1909	-4.2957	-6.7436	-5.6566	-3.2948	-5.2761	-9.7987	-0.76294	-2.2712	-3.6695	-1.0436	-3.4751	-6.3757	-4.9966	2.3165	-4.2851	1.8016	-0.1885	1.6187	-7.0602	-2.916	-7.5094	-3.1277
-22.574	-24.337	-21.139	-21.432	-21.501	-24.621	-20.715	-22.541	-19.653	-20.885	-20.025	-23.464	-20.598	-26.372	-18.284	-28.599	-23.064	-22.431	-23.913	-22.309	-22.222	-22.919	-24.949	-24.362	-20.365	-22.585	-19.743	-27.609	-21.841	-21.114	-24.923	-24.297	-22.648	-19.837	-26.132	-19.176	-19.154	-23.374	-22.129	-16.123	-25.618	-22.594	-21.581	-21.584	-22.877	-21.272	-22.298	-26.372	-22.56	-26.09
-7.6931	-4.2639	-5.9792	-5.8587	-5.7912	-9.2758	-6.7054	-8.8274	-6.5023	-7.7857	-9.1795	-5.8679	-6.1903	-5.1677	-5.4262	-5.2382	-10.092	-2.0443	-6.6597	-6.2067	-6.5622	-6.8877	-3.9831	-5.5848	-5.2499	-5.5831	-5.3807	-5.0769	-4.5451	-9.4032	-10.65	-5.0061	-11.89	-7.6685	-0.24207	-6.5608	-5.5215	-10.101	-9.6788	-2.9313	-3.0709	-4.7877	-12.579	-5.5667	-12.515	-7.7375	-2.9919	-5.7056	-3.9308	-4.0249
-5.6573	-2.5475	-3.2087	-0.58296	-3.3133	-1.4959	-4.2626	0.0058645	-4.84	-1.3102	-7.5408	-3.244	-3.5194	-2.9753	-2.182	-6.7045	-9.7446	0.52487	-1.4105	2.8371	-3.4312	-3.2087	-1.5667	-2.368	-5.2549	-1.4052	-2.3434	1.1695	-4.9327	-4.6546	-0.38427	-6.2548	-9.4749	-6.0225	-2.618	-1.5831	0.19313	-1.6174	-5.3952	-6.3436	0.4966	-8.0779	-3.8366	-4.8653	0.36772	-5.2897	-1.7431	1.1233	-8.9959	-3.0731
-14.678	-11.072	-12.916	-13.5	-11.781	-8.8402	-18.134	-14.11	-13.783	-10.023	-15.908	-12.788	-16.569	-19.843	-9.8836	-14.423	-13.231	-15.392	-12.302	-14.82	-15.478	-12.74	-15.415	-11.012	-13.274	-15.33	-12.539	-11.603	-13.311	-11.19	-15.341	-9.4569	-12.037	-14.635	-8.9277	-10.185	-9.7559	-17.249	-17.289	-12.15	-11.405	-12.203	-14.888	-12.873	-15.098	-11.482	-14.611	-11.665	-11.699	-14.07
-2.8359	1.8841	-1.3963	-0.049988	-2.0746	-4.5362	-1.993	-2.1108	-1.4387	-0.28014	-6.0678	2.3536	-4.5838	-0.51261	-0.7304	-3.7487	-3.26	-0.63542	-1.0428	-1.8722	-4.2408	-1.0904	0.56908	-0.99584	-3.7636	-0.028915	-0.12656	-1.6789	-3.0723	0.15317	-4.0932	2.8446	-0.92651	-0.8243	-3.3767	1.8348	1.1482	-3.2709	-2.5448	-7.2196	-2.6217	0.43834	4.1398	-3.3595	-3.8545	1.6399	-3.9142	-2.9078	-1.8455	-2.4428
-7.6964	-4.8657	-7.5125	-8.2794	-14.571	-8.5831	-6.5217	-7.428	-3.67	-9.3541	-5.686	-8.4398	-5.2838	-7.7815	-10.1	-8.4033	-6.1112	-9.5246	-7.9979	-3.6804	-4.6591	-4.4829	-7.531	-10.499	-9.5968	-8.4743	-7.7867	-7.6794	-8.3764	-3.3771	-6.5135	-10.61	-9.8913	-6.2608	-8.2155	-7.5077	-11.28	-7.4462	-5.1589	-7.9795	-7.0434	-9.7834	-6.4267	-6.7915	-4.4917	-3.5338	-6.8116	-11.325	-5.6754	-12.168
0.13903	2.3541	2.0956	-2.0975	1.7041	-0.70798	3.2395	1.6062	0.24345	1.3991	2.8151	5.5457	0.91768	1.2258	0.87935	3.3412	0.273	0.56892	-0.60283	-0.12759	1.5224	2.7598	-0.79613	3.337	-0.59146	-3.0539	0.94428	2.5357	-0.99411	1.2899	3.0474	-1.0433	-3.14	0.17392	5.5726	-2.0046	0.72705	-3.3879	-1.2649	-1.4366	0.32471	2.4172	3.5446	-1.3353	-0.20202	-5.5378	4.906	0.55352	0.87346	-1.1554
-7.9253	-6.2131	-8.0373	-3.2183	-6.6635	-5.9556	-8.4862	-3.9309	-3.4886	-6.4458	-6.2225	-9.0187	-6.3272	-12.372	-8.497	-4.8233	-5.8752	-5.2401	-7.6675	-0.96395	-4.2859	-8.5162	-3.7191	-8.5059	-4.4968	-4.8605	-6.3806	-2.2656	-7.3656	-6.7269	-6.9769	-9.1831	-5.9702	-9.6657	-3.8191	-5.6933	-5.4941	-3.0015	-1.9726	-4.3484	-6.1027	-5.1753	-9.4773	-6.3606	-4.6672	-5.273	-4.306	-5.877	-10.209	-7.1872
-12.011	-10.981	-12.475	-9.3382	-8.1841	-8.0044	-13.771	-12.077	-6.5885	-10.008	-10.824	-13.01	-14.933	-13.514	-10.489	-6.7271	-8.9474	-9.8145	-8.5412	-14.913	-12.07	-10.4	-12.13	-13.075	-13.247	-11.05	-13.497	-10.324	-11.653	-7.4583	-10.832	-10.512	-11.516	-11.24	-10.07	-7.1924	-8.3107	-9.6079	-5.2091	-8.2648	-7.9286	-11.935	-12.345	-13.365	-11.78	-9.5525	-6.6137	-10.024	-10.388	-11.053
-4.288	-4.321	-5.3926	-5.3094	-5.4424	-0.99497	-5.6281	-2.6589	-1.8018	-5.6418	-4.7045	-7.4935	-3.2369	-3.1947	-5.2892	0.12967	-6.2201	-8.6218	-1.7761	-2.2374	-3.128	-6.129	-4.3338	-3.824	-4.9447	-5.0495	-1.9612	-1.2547	-2.9995	-1.6229	-6.8586	-5.5861	-5.0371	-3.7034	-3.5874	-7.4544	-1.4795	-9.4044	-3.8292	-4.0883	-4.5167	-4.6162	-3.2245	-1.7506	-2.531	-0.38424	-6.8031	-2.9066	-4.0553	-3.8088
4.6361	9.5082	9.5324	9.9244	11.063	7.0338	10.329	8.2013	6.2069	5.954	6.349	7.33	7.508	10.608	13.224	6.6892	11.466	11.473	7.1071	7.8854	7.3845	7.9091	12.559	8.1816	7.8558	8.4385	8.3602	10.395	8.3105	9.7522	8.2034	4.1812	11.274	9.4385	8.5835	8.1879	8.7886	11.764	13.598	8.8485	10.528	8.7544	11.888	11.227	10.792	9.1892	8.7139	11.414	4.293	11.874
-8.9136	-2.5591	-1.938	-3.5607	-7.189	-4.4463	-3.8936	0.48616	-3.0567	-6.2869	-4.8818	-2.6056	2.2405	-7.0497	-4.4035	-0.47464	-3.0594	-5.0049	-4.6597	-5.6737	-1.2249	0.32208	0.16304	-1.4104	-3.4588	3.9929	-0.4617	-5.3058	-3.431	-0.11822	0.26678	-0.089103	-5.4965	-7.8203	-1.7292	-3.0363	-5.1219	-5.7956	0.35419	-2.7823	1.9516	0.91992	1.7784	0.33677	0.070176	0.12973	-1.8755	0.32159	-4.0922	-5.1193
-15.512	-14.287	-11.577	-18.722	-16.152	-10.679	-12.989	-15.372	-15.023	-12.244	-7.5715	-13.168	-12.798	-12.211	-13.429	-13.602	-14.41	-15.834	-10.912	-12.161	-8.2474	-13.487	-16.372	-11.153	-15.165	-13.123	-9.2729	-12.56	-13.483	-13.768	-12.062	-9.4229	-10.227	-11.48	-16.294	-17.221	-13.722	-13.469	-11.148	-15.02	-11.406	-17.889	-15.847	-15.824	-12.789	-10.755	-7.7032	-13.853	-15.08	-10.145
-3.9162	-3.3505	-2.2552	-6.2651	1.0193	0.12725	-7.2768	0.97666	-1.2374	0.50174	-1.1803	-1.4995	-3.0404	-0.85791	-3.8088	-2.633	0.63721	-2.4877	-2.5396	-0.45628	-0.66633	1.3224	-4.8907	-1.6362	-2.6746	0.11373	-4.1002	2.0057	-3.1383	3.9916	-5.0493	-1.5988	-1.1428	-0.72183	-3.36	-1.2081	-4.5428	-0.21811	-2.2916	-3.9647	-0.34346	0.60859	2.7304	-1.9632	-5.9349	1.1471	4.8037	-6.8722	-1.1384	-1.3277
-4.6703	-3.659	-7.339	-7.2627	-7.642	-6.6502	-5.0731	-8.9253	-6.9926	-3.9077	-7.671	-5.5599	-5.4147	-7.2329	-5.7305	-9.3276	-5.6804	-5.71	-2.7617	-4.4117	-4.5465	-3.0742	-4.4886	-6.5204	-5.3338	-11.211	-5.8537	-8.594	-6.4627	-3.1438	-4.2981	-3.2251	-2.0254	-2.5061	0.6979	-5.4689	-6.5182	-5.7236	-9.2146	-4.1844	-2.7673	-8.2258	-5.4027	-2.8638	-8.5154	-7.4829	-6.1435	-1.3327	-7.9339	-5.6201
-15.019	-12.069	-13.751	-6.5286	-10.208	-9.1104	-13.77	-10.448	-10.605	-13.841	-11.707	-12.267	-8.285	-10.415	-11.385	-7.8945	-9.9356	-9.0514	-14.372	-14.897	-14.853	-14.433	-12.674	-12.09	-7.4446	-7.1856	-10.85	-13.589	-11.522	-15.59	-14.361	-16.06	-14.663	-9.3986	-12.476	-12.62	-11.886	-12.602	-11.307	-11.261	-14.192	-7.5314	-10.848	-12.78	-7.7114	-6.7128	-10.447	-11.579	-10.611	-9.9941
1.5986	-5.6796	-5.0265	-1.702	-5.2028	-7.9325	-2.2209	-0.37307	-5.7515	1.4792	-3.5039	-5.6987	-4.5753	-3.606	-2.2324	-0.53957	-4.1967	0.6206	4.0397	2.0041	1.5974	-2.0108	-2.0892	-2.4135	4.3543	-1.9103	-3.416	2.4573	-4.7567	-0.25228	-3.2174	1.9879	-3.9916	-4.5106	-0.60105	0.83548	-1.8619	-0.15319	-0.52033	-0.063625	0.76209	1.2422	2.2618	-4.0686	2.621	0.50593	2.0444	0.68064	-2.38	-5.1265
-7.5299	-6.3562	-4.619	-4.4439	-5.5122	-8.1855	-2.0167	-3.6642	-2.634	-4.8095	-2.7739	-6.0485	-4.2603	-3.674	-5.8212	-7.9608	-5.0968	-4.2454	-7.2763	-4.9418	-6.2284	-2.242	-0.84146	-3.9528	-0.42354	-3.2242	-3.6221	-7.3863	-7.2844	-3.9971	-4.3283	-7.392	-0.78287	-5.5556	-6.6105	-6.6493	-5.181	-3.2567	-9.8028	-10.305	-4.8727	-8.6207	-3.4691	-4.2253	-5.9953	-2.7286	-1.5696	-7.4992	-3.7332	-7.9608
3.3026	-0.74918	2.8228	6.3199	4.1857	-0.45676	-2.7647	4.5944	1.2337	-0.10875	4.4763	3.1559	1.0348	5.9075	5.5887	1.8614	0.81059	7.2006	-2.0302	3.4253	0.61197	-0.7079	2.8812	5.1815	-4.0085	5.3793	0.98357	6.0843	4.9838	2.583	4.1625	4.0653	4.5356	1.4332	-2.2524	-0.04635	3.788	3.8332	-2.5279	4.7769	-0.069631	6.2212	4.0563	3.7491	5.2669	3.9267	1.8185	8.2515	0.48145	5.9435
-3.5513	-6.5708	-4.7474	-9.0227	-7.5121	-3.5016	-3.6094	-8.3953	-7.9838	-4.6067	-6.1383	-8.2142	-5.0302	-1.0471	-9.0675	-5.8368	-9.0952	-6.2505	-3.8057	-6.5166	-4.7871	-3.371	-6.9791	-7.0883	-10.597	-3.0854	-8.5093	-6.9283	-8.4443	-7.9282	-7.6745	-9.6408	-9.2502	-7.2466	-6.9585	-8.9162	-1.8141	-5.051	-6.176	-3.8691	-3.4897	-7.5069	-8.4838	-0.94608	-1.8419	-1.6365	-6.3615	-7.5615	-7.1034	-7.1438
-11.585	-10.136	-11.186	-8.8465	-10.714	-5.2639	-9.7668	-8.7587	-10.203	-14.272	-9.7521	-7.4515	-9.8206	-8.6619	-8.2381	-10.555	-12.017	-5.4944	-10.795	-6.9794	-10.594	-5.996	-10.628	-12.375	-7.411	-12.558	-6.3415	-6.4101	-7.4862	-11.672	-10.568	-14.75	-9.4858	-5.6875	-6.3343	-8.0745	-14.815	-10.1	-6.5181	-10.712	-9.9325	-10.727	-3.5625	-12.609	-15.736	-8.5184	-6.3829	-12.082	-8.8455	-13.295
-12.253	-5.8509	-11.494	-9.866	-12.642	-11.731	-4.6522	-5.7885	-7.3238	-9.7889	-10.199	-13.431	-11.905	-9.4464	-13.969	-15.772	-7.3845	-11.245	-8.1452	-4.462	-8.1423	-9.524	-5.7929	-13.334	-11.089	-4.1579	-10.177	-11.107	-9.5768	-9.9332	-10.254	-10.988	-11.514	-12.656	-12.845	-12.363	-15.107	-10.568	-11.797	-15.227	-10.238	-11.419	-11.798	-5.5743	-9.354	-11.282	-10.857	-8.0547	-9.7763	-10.407
0.68184	5.2152	0.54305	3.9528	10.991	5.3895	5.931	7.308	8.8249	7.4224	6.1958	9.8727	6.1282	8.4557	6.2996	3.4927	5.9498	5.8499	6.9507	4.6541	6.8687	8.4412	5.9004	5.7618	7.8411	3.2403	8.6811	11.572	8.8163	3.2785	3.3778	5.8612	9.1496	8.5902	7.9665	6.2145	6.8824	6.8718	12.65	9.1084	4.1973	7.8804	7.5278	7.0213	5.0971	5.8029	7.0116	8.4937	7.1278	3.5379
8.1779	9.6107	12.569	11.522	8.7405	10.444	11.25	11.391	10.104	8.2791	6.8563	9.5365	10.918	12.013	8.822	7.7095	6.4328	9.9303	7.7144	12.396	10.398	10.214	7.0143	12.953	8.3343	12.367	8.3162	11.583	10.447	9.5132	15.794	13.482	6.3046	10.606	8.7488	8.0986	7.6527	5.4989	4.3305	9.1554	10.282	10.706	5.2984	7.9944	9.3202	11.795	5.285	11.045	10.688	8.7205
-18.357	-28.235	-23.443	-21.944	-21.83	-26.379	-22.94	-22.419	-24.163	-19.243	-20.614	-21.932	-21.426	-20.953	-21.934	-22.802	-23.723	-27.408	-20.309	-24.198	-17.785	-20.89	-24.06	-19.051	-23.56	-18.486	-22.381	-24.939	-22.474	-14.406	-24.926	-21.705	-15.362	-25.179	-26.435	-24.985	-22.773	-15.688	-24.158	-21.096	-26.265	-19.363	-21.156	-20.866	-22.328	-22.342	-23.029	-23.218	-20.482	-19.265
-8.7154	-13.064	-5.57	-10.42	-11.286	-11.994	-12.388	-12.525	-10.917	-9.8994	-9.5491	-12.261	-11.269	-9.6935	-10.691	-15.533	-11.067	-13.233	-12.798	-14.862	-10.362	-7.3676	-15.169	-11.412	-10.996	-14.261	-11.217	-15.949	-10.713	-13.196	-14.186	-13.371	-12.073	-12.019	-12.107	-14.418	-10.848	-10.531	-18.895	-13.684	-12.39	-6.1428	-10.299	-6.0219	-12.128	-8.9519	-12.614	-12.752	-12.671	-14.805
-2.2875	-9.9976	-3.9285	-3.3516	-5.7292	-4.8607	-0.28451	-3.1589	-6.2072	-5.0113	-5.6604	-0.97255	-8.1743	-5.8585	-2.5983	-5.0894	-2.7609	-7.4888	-3.3226	-10.927	-2.3642	-7.8716	-7.5839	-7.5985	-2.8639	-2.6922	-3.1692	-0.62064	-4.64	-8.5858	-1.7957	-5.2162	-2.9967	-1.9437	-7.3304	-2.4235	-8.5591	-6.131	-5.0287	-3.198	-2.4229	-9.8435	-5.2524	-5.3699	-3.7106	-4.8584	-4.8808	-4.8562	-9.2406	-8.5101
0.13723	-0.12236	-2.2707	-5.3185	-5.4725	-3.0013	-1.1629	0.36132	-3.7294	-2.858	-4.4378	0.79172	-1.6866	-1.2012	2.1544	-1.0446	-2.0915	-0.82606	0.89537	-2.9548	-2.1886	2.5635	-3.6038	-1.3941	-0.56923	-0.58494	-2.4766	-2.702	0.95374	1.5807	-4.9572	-1.2925	-2.399	3.9534	-5.6193	-4.9885	1.4585	-0.37957	-0.62354	-7.7986	3.8262	-5.265	-0.44191	-2.8316	3.0156	1.4413	5.2391	1.0409	-2.2226	-1.3698
-5.4948	-3.3646	-4.4334	0.56137	-6.5005	-9.7012	-2.4872	-0.036461	-3.1017	-3.6298	-6.1746	-4.7995	-5.6842	-1.8264	-2.4346	1.764	-5.5702	-4.4098	-3.2408	-4.31	-3.6715	-1.9499	-1.5604	-6.3405	-3.2076	-5.939	-6.3764	-4.4283	-2.3089	-3.1843	-3.1726	-3.2643	-3.6314	-7.5241	-5.4811	-7.3018	-4.4458	-4.4651	-0.25167	-5.6206	-5.6182	-6.957	-0.026091	-3.311	-2.7591	-1.9777	-5.8408	0.32709	-0.61437	-3.7549
-11.113	-11.916	-10.159	-16.038	-17.849	-12.426	-13.91	-16.397	-14.074	-18.066	-13.168	-15.613	-12.09	-16.518	-8.9037	-14.771	-10.449	-14.682	-14.857	-15.169	-10.153	-13.26	-19.429	-16.035	-11.895	-14.729	-14.773	-13.021	-9.8727	-14.577	-15.013	-14.545	-13.521	-16.058	-12.433	-11.49	-14.967	-7.9382	-10.226	-14.233	-13.963	-16.346	-16.777	-18.486	-16.048	-6.7601	-13.305	-14.759	-10.651	-16.136
-7.5466	-12.289	-10.344	-16.74	-12.001	-8.6955	-12.017	-14.571	-12.042	-7.694	-13.557	-10.633	-10.675	-16.525	-9.1095	-9.4425	-14.872	-10.41	-9.6914	-11.937	-9.9643	-10.898	-13.619	-11.493	-10.855	-12.56	-12.355	-8.7142	-13.383	-10.601	-10.439	-14.159	-10.647	-12.344	-10.124	-11.749	-10.574	-14.142	-7.9853	-12.659	-5.9485	-13.704	-6.6964	-11.828	-8.7354	-8.8739	-14.941	-13.718	-11.588	-10.692
-0.43306	1.733	3.1017	-1.6648	3.0602	2.7371	-1.6149	-4.9846	-2.4207	-1.1215	-2.374	0.91233	-1.7459	-2.2157	-3.1293	-4.2244	-1.543	-0.93626	-5.9435	0.92085	-1.9571	3.7176	-1.0442	3.0195	-4.3092	1.9796	-0.34883	-0.9061	2.6646	-0.87295	0.38667	-2.2533	-0.27391	-4.0741	-5.9768	-1.3474	0.16981	0.83992	-4.1587	-3.7023	-1.1408	-0.34507	-4.7043	-1.042	-4.6232	1.5408	-4.0386	-1.115	-3.1278	-4.2736
1.2161	-4.5302	-5.6602	-0.081738	-1.1408	-0.21754	0.13179	-2.5302	-4.0878	-1.853	-1.3078	-5.5803	-3.4823	-2.8954	-6.6425	-1.523	-5.1852	-1.8628	-2.8054	-4.069	-2.3611	3.5545	-4.5875	-8.4721	-3.1472	-5.4353	-2.4997	-5.0403	-2.6692	3.4202	-0.92117	-3.4752	-7.1784	-0.92013	-0.91037	-0.65872	-2.7595	-4.1704	-2.0843	-1.9139	-6.4257	-1.6537	-2.0355	-2.3817	-3.2543	-1.6285	1.036	-1.4207	-4.3706	2.1374
4.374	3.1128	1.0522	9.0022	3.7177	4.2972	10.726	2.0373	4.4334	2.2581	6.3102	6.831	5.0903	8.9124	6.3421	8.6255	1.1026	2.5581	5.4259	7.215	4.0547	2.7318	7.6115	9.5093	6.5293	5.3838	3.4656	3.2149	7.1733	4.197	8.913	4.7624	6.1059	8.3975	3.4853	7.3217	9.044	3.8331	5.7572	8.2313	7.6086	4.1947	7.9406	8.6744	7.5606	-0.31967	2.412	6.0178	4.317	7.2339
-9.7286	-12.41	-9.7794	-11.664	-11.181	-12.474	-9.9899	-7.893	-12.747	-12.885	-7.1031	-13.083	-13.692	-8.2386	-12.495	-7.3486	-12.425	-19.888	-13.172	-12.396	-19.478	-7.9375	-10.7	-8.9019	-12.4	-10.279	-13.242	-7.1852	-11.723	-10.474	-11.062	-14.505	-8.5606	-10.624	-10.485	-14.956	-13.684	-13.003	-11.912	-11.56	-15.731	-10.707	-15.267	-15.958	-9.3957	-12.072	-11.968	-17.497	-10.9	-13.134
-15.874	-12.453	-18.336	-12.713	-13.426	-11.016	-12.977	-14.034	-9.6089	-15.442	-17.398	-10.358	-15.43	-16.284	-13.67	-14.755	-15.699	-17.635	-10.962	-11.986	-20.698	-15.068	-10.998	-17.109	-11.742	-11.912	-11.94	-16.192	-15.731	-10.594	-12.86	-16.181	-17.177	-14.056	-15.188	-10.977	-14.609	-14.501	-10.688	-12.493	-11.078	-17.255	-13.488	-12.825	-16.084	-15.561	-16.337	-21.431	-10.272	-15.057
1.4883	2.5055	-0.95599	3.5687	1.3051	1.1125	1.4677	0.92456	3.9398	5.3659	1.253	-2.5009	2.7198	1.0948	4.0312	1.0774	1.5645	3.7791	2.1028	1.6774	4.6399	3.3034	1.9378	-1.5088	-0.11182	2.8447	3.2475	7.7115	4.3082	-0.94507	3.8956	0.70174	-0.59096	2.5788	0.42246	-1.4031	-2.8657	1.6077	0.097834	-0.26737	4.3507	-1.2991	1.0437	1.5007	-0.7193	0.67945	-0.73727	6.3654	2.0686	3.001
-2.4672	-3.1349	-3.5736	-1.7707	2.2305	-1.3198	-0.52573	-5.2039	-2.583	-0.86362	-4.5225	-3.8225	0.80913	-1.3308	-2.8654	-2.0043	-4.1409	0.051767	-4.9542	-4.6443	-5.0978	-4.0842	2.1768	-5.0245	2.394	-0.88126	-3.331	-2.7283	-5.221	-4.0896	-2.1972	-4.3124	-4.9808	-1.253	-2.9406	3.109	-4.222	-3.3473	-2.2487	-1.8095	1.4379	-0.9074	-1.3877	-7.1178	-7.6715	-2.5873	-6.4701	-3.5142	-2.5572	-3.12
-11.252	-6.2315	-8.0056	-11.329	-17.1	-13.182	-7.3316	-8.5342	-8.2701	-12.133	-12.019	-7.8323	-12.424	-11.127	-13.829	-11.19	-10.298	-10.982	-11.361	-10.556	-13.107	-16.142	-11.696	-11.115	-11.852	-13.266	-12.684	-10.183	-15.255	-14.575	-10.398	-14.914	-8.2292	-12.413	-8.0916	-9.9559	-11.751	-11.095	-12.947	-11.573	-17.424	-15.81	-10.521	-7.1751	-9.0202	-9.381	-9.8494	-10.114	-11.941	-9.9416
-1.1932	3.0266	0.96879	1.0447	3.3188	0.8432	-0.81715	7.251	0.94557	-0.62635	0.23815	2.0073	-1.6699	1.7212	4.6949	2.831	-4.9738	0.35461	-0.64335	-1.3423	-0.14325	6.3907	4.2375	-1.1637	4.907	4.7858	2.3181	0.054545	0.43022	-0.21718	2.2517	3.3015	1.5631	3.3976	3.6665	0.426	3.4207	3.0845	5.3639	1.4876	2.1952	2.5689	-0.56574	1.9912	1.5149	-4.6553	5.0016	-2.178	6.7725	-1.8991
-0.006596	1.5521	1.6453	3.9039	5.197	-0.9964	0.40808	2.3292	2.1996	2.4457	-2.0337	2.7798	-0.6674	5.1089	-3.0985	0.50227	-0.91894	1.2907	0.2405	-0.76322	1.1578	-2.6019	3.5081	-2.1765	-2.6083	-2.3241	-0.653	1.1877	0.23401	-4.1437	-2.7421	-5.6294	2.361	2.2374	-2.0627	0.050449	4.1955	1.2885	-1.6818	-1.1709	-2.9633	1.7033	3.6626	1.1009	-0.9632	3.4784	1.3145	2.1294	-1.7362	-1.2003
2.9594	0.97714	1.074	1.7188	1.7933	3.6455	-3.0699	4.1131	-0.00074421	-1.0519	3.3018	3.8955	-3.2607	1.7449	3.8342	5.0253	1.1359	0.94606	2.4393	-2.5559	0.97123	2.1858	0.19999	1.4322	1.9797	3.5098	1.7161	2.6235	-1.6794	2.6622	-0.97045	1.8312	-6.5651	1.1801	-1.177	1.83	-0.49097	3.0838	1.0982	-6.5817	1.2046	0.90439	1.3901	1.4044	-0.26126	0.35962	1.3461	-0.51707	2.9506	0.30172
-7.3156	-3.382	-0.52936	-3.8809	-8.8688	-1.2942	1.082	-1.4326	-3.9505	-5.316	-3.3586	-1.0183	-3.0386	-4.6883	-4.3745	-8.0425	-5.6807	-4.4602	-3.3735	-3.7131	-0.7735	-3.0734	-1.1637	-6.558	-0.54834	-0.44466	-5.9081	-2.9734	-2.2155	-4.1924	-7.4634	-0.33362	4.1343	2.143	-2.453	-3.8569	-5.3119	-5.7913	-5.1377	-6.0197	-4.2818	-4.5999	-4.5527	-0.5804	-0.33679	-5.4942	-1.5692	-5.8928	-5.0145	-3.3215
1.5754	2.5525	2.3779	-1.8723	0.13624	1.0472	0.90955	-2.337	4.0393	-0.69324	-3.5515	3.5537	1.4669	2.092	6.291	1.3538	3.2549	1.643	4.4684	2.2859	6.2563	2.458	1.7558	4.602	3.8376	2.1068	2.6449	-0.1511	-3.2804	-0.12395	2.847	-1.2627	-0.29518	-1.398	-3.9703	2.9592	-0.99479	2.9705	0.066464	3.6743	5.1235	-0.88127	6.2126	4.9981	0.18362	0.43051	4.0368	-1.9484	-4.1946	1.0095
-16.259	-12.791	-18.687	-12.296	-11.473	-16.874	-13.812	-17.727	-15.469	-15.07	-12.387	-13.461	-9.6729	-15.246	-10.518	-13.98	-14.869	-13.806	-14.86	-13.225	-15.394	-13.94	-9.6232	-11.599	-11.756	-10.849	-11.415	-13.695	-10.359	-13.554	-9.0502	-13.724	-14.127	-16.87	-12.516	-10.75	-21.284	-14.359	-13.02	-11.605	-17.13	-14.222	-10.828	-11.089	-13.36	-12.722	-11.484	-13.816	-14.03	-15.412
2.4754	4.2993	4.5429	0.53529	-0.090297	2.1758	-2.4309	3.829	2.6612	2.8919	0.91973	-1.7507	-2.3153	3.7256	-2.7147	-0.78503	-0.48182	-0.93763	2.1987	0.71643	4.263	-1.3266	1.4631	2.1379	-3.041	-0.66423	1.1174	3.6394	-1.7814	3.7357	1.8769	5.9333	1.3539	1.0012	6.8602	-5.4221	2.3441	2.0989	-1.4196	-3.4282	0.14656	0.90403	-0.5128	1.5424	2.6632	-1.3852	1.6542	4.1424	0.16095	4.0485
-0.87435	2.2613	1.4334	-1.9275	4.8474	2.3931	7.0938	4.5728	-0.69709	3.3168	-2.2209	-0.0093004	2.3534	3.689	2.7465	2.2608	6.2801	8.3053	-1.2623	1.9982	1.877	2.2626	3.0052	0.64638	2.5743	-0.44719	7.7897	7.0519	1.6793	4.4377	4.6277	1.5501	5.8569	5.2658	-1.145	-1.4028	3.5856	0.020421	1.8695	1.7975	-3.7415	5.885	2.0356	4.7271	1.6814	1.5946	2.0577	3.7067	-2.8409	3.2537
0.87339	2.1764	-4.2395	-0.9937	-4.3776	0.50083	-1.7155	-4.991	-0.87562	3.0595	1.7885	-3.8982	-0.58073	1.2483	1.0581	-3.893	-2.7294	-3.6112	-2.3405	-0.38118	0.72442	-2.901	0.64819	-6.3401	-2.474	1.1842	-1.8771	-0.42917	-8.5285	-0.4678	-2.4201	-1.3979	-0.94801	-2.7118	0.050331	-0.51081	-2.1957	-1.1095	-2.7485	-2.4549	3.9109	-1.3705	-3.994	-4.8815	-3.9144	-1.8448	-1.5549	-0.23249	-4.1614	0.51853
-10.212	-12.789	-8.0464	-12.077	-8.1247	-10.399	-12.296	-13.821	-16.817	-10.027	-10.147	-17.63	-12.479	-13.336	-8.3467	-9.9348	-11.425	-9.0687	-12.552	-7.5177	-12.739	-11.68	-10.193	-13.707	-11.592	-11.883	-13.072	-10.591	-10.037	-14.755	-15.238	-7.5579	-12.245	-11.214	-14.174	-7.2932	-9.8409	-12.422	-15.483	-9.086	-12.232	-10.686	-11.95	-15.526	-17.91	-9.5965	-14.562	-12.411	-15.722	-4.9818
-3.6968	-6.3364	0.095651	-1.365	-4.7931	-3.793	-1.6353	-3.1054	-5.7693	-2.2074	-4.772	-2.2435	0.77472	-3.6639	0.56054	-1.164	-3.5484	-4.3332	2.8304	-2.84	-0.61569	1.8611	-5.8707	-5.175	-6.5191	-2.6154	-3.2382	-6.2692	0.76543	1.69	-4.5795	-2.1851	-0.83791	-5.4456	-3.1491	-3.6215	-5.5402	-0.71098	-4.2447	-1.1052	-1.939	-1.7116	-2.3579	0.19512	-2.9948	0.97735	-2.8839	-5.0253	-4.4345	-3.7464
-7.6353	-11.996	-8.5482	-10.298	-9.0065	-7.3926	-6.2618	-8.9433	-5.8972	-7.6228	-8.3518	-10.038	-7.6074	-9.8072	-8.4178	-7.8946	-8.412	-6.5439	-10.838	-9.7988	-10.161	-4.8976	-3.3893	-11.378	-13.174	-13.312	-10.881	-14.87	-8.5145	-13.399	-5.3387	-9.6608	-9.0931	-11.258	-11.409	-12.405	-14.237	-12.086	-14.026	-13.89	-12.371	-12.575	-14.39	-7.6588	-5.9178	-8.9488	-9.3989	-4.125	-11.704	-6.8021
3.1158	2.9272	1.7679	-4.0961	2.88	-3.7976	-3.7435	-0.20037	0.45255	4.4106	3.4411	1.2819	2.7124	1.3324	1.1389	-2.5312	0.5208	-0.17703	3.2863	0.34952	-2.1497	-0.43605	5.0038	-2.8487	1.2116	-2.5225	-2.3518	3.4741	-0.32841	-0.53648	0.74266	1.1573	2.163	-0.35688	-0.43191	0.97392	-1.2503	-0.19391	-3.1534	-1.6234	1.3925	1.7696	-2.6956	5.3771	0.63879	-1.1238	0.877	-0.91106	0.94432	2.7666
0.46987	-3.3366	-0.75703	-4.2776	-5.7902	0.24134	-6.4615	-1.4548	-0.37801	-1.7891	-2.0478	-3.2532	-1.6056	-5.1488	-1.6372	-2.7696	-4.9569	-1.7407	-3.2928	-6.0027	-3.3291	-6.7511	-6.7327	-3.1194	0.64585	-5.9581	-3.3532	-1.7105	-6.7983	-3.6701	-1.8111	-0.54572	-9.7637	-1.4712	-1.5974	-1.4127	-2.4351	-4.9258	-2.9236	-3.5178	-3.91	-6.051	-2.0537	-3.8403	-3.664	-1.9203	-2.3004	-5.0555	-5.78	-2.6149
-12.428	-13.3	-7.7637	-12.091	-10.781	-15.283	-13.604	-13.727	-9.4957	-10.961	-14.538	-13.114	-8.5229	-13.862	-11.378	-14.621	-11.168	-16.798	-19.189	-13.125	-15.862	-13.942	-13.197	-16.719	-11.443	-13.194	-13.125	-11.09	-10.585	-10.455	-14.754	-14.309	-11.718	-9.9915	-12.371	-14.989	-7.8161	-10.889	-13.7	-9.7037	-13.023	-14.712	-13.215	-14.737	-13.125	-16.198	-12.61	-11.977	-11.201	-14.579
3.0111	8.019	7.551	3.4139	8.1116	3.725	3.784	-0.12672	4.5572	4.8574	7.4357	2.2712	7.9689	4.7896	8.5931	5.1932	4.8449	6.3084	6.5822	6.8701	8.2065	8.2829	7.8861	4.4738	3.0861	5.5736	6.2338	6.0896	11.279	5.1582	4.7577	1.6998	7.6878	5.8099	3.4079	3.708	-1.511	5.7319	4.3431	4.0239	4.6852	6.6304	0.45878	5.1976	3.6709	7.8251	4.4239	4.5967	4.5696	-2.2936
9.0918	10.937	7.4391	7.2952	8.5265	8.5732	11.318	5.5104	9.8324	11.388	8.6721	11.177	9.0343	8.1801	10.176	10.194	11.258	8.7287	9.5097	12.274	9.6297	10.438	11.167	10.789	9.448	9.139	12.592	10.663	11.39	8.3476	7.4047	8.5768	8.176	10.311	12.013	11.559	8.3618	12.929	10.883	8.2288	10.442	8.799	7.5162	8.3027	10.893	12.445	9.8587	9.4902	10.359	10.174
-1.3561	-1.2849	2.7	4.4012	0.62358	3.2735	7.3238	0.27253	2.0714	-0.0035539	0.69152	3.1246	3.6588	2.7697	2.0801	3.996	2.0348	6.5798	6.6527	0.3167	3.9251	2.2523	1.8936	3.3546	-0.57989	4.9746	3.1335	1.1321	6.8751	5.3711	5.5996	2.584	1.711	2.9248	2.3542	3.396	4.6512	8.9922	3.3396	2.4216	1.7424	7.3673	5.1132	2.4839	1.2748	3.5747	1.0947	2.4011	-1.8059	5.7082
-1.6905	-1.4351	1.3872	-3.8508	-5.9879	-0.25405	-0.67765	-4.8911	-1.8448	-4.2891	2.6654	-2.0685	-0.14293	0.52131	1.4835	0.69148	2.0617	-0.66039	-3.438	-2.5776	2.9093	-0.67964	-1.9283	-3.7182	1.8562	-0.19764	1.9149	-0.84884	1.2978	2.1186	-4.1638	-4.4959	2.4264	-1.1981	-4.8051	1.9981	2.1021	-1.5314	1.6176	-1.1864	-1.4427	0.08264	-3.8508	-2.0661	2.8137	-2.2066	0.027268	4.0059	2.7591	1.6532
-5.4886	-6.7821	-7.0692	-7.078	-6.0406	-8.7375	-5.8733	-6.7925	-11.591	-14.163	-12.213	-8.6119	-6.176	-7.4438	-4.1817	-9.5995	-8.7806	-4.8767	-14.31	-4.6469	-6.9534	-8.1308	-5.2948	-5.1583	-6.8811	-6.3823	-2.9344	-10.053	-5.756	-6.1856	-7.8535	-10.935	-9.2564	-4.0112	-8.556	-6.5342	-5.887	-4.7155	-7.2221	-8.5254	-8.3728	-5.412	-9.124	-4.6136	-4.0609	-10.384	-8.8303	-7.5217	-1.7591	-11.634
0.74502	0.65138	0.62919	2.3729	-0.93534	-0.6618	5.5035	2.6894	-0.46242	2.2852	2.196	-0.67959	0.28528	-1.7343	-0.79492	0.70838	-0.94169	2.9075	1.6449	3.7039	5.4154	-0.9834	-2.4533	4.1386	-1.8918	-0.96264	-1.0736	2.6536	-0.19825	0.52094	-0.26948	1.7425	1.1855	-2.9676	1.0472	0.68972	-2.0088	0.87196	-0.069857	-2.1117	-3.474	-1.1081	2.2634	-2.6915	-2.965	1.0538	2.336	1.9492	4.2368	0.072394
-10.914	-14.044	-14.333	-10.504	-13.869	-17.853	-16.321	-13.791	-13.858	-8.3593	-19.17	-15.747	-14.086	-5.5424	-11.92	-10.503	-12.977	-8.8975	-13.295	-11.919	-11.314	-16.356	-13.102	-13.684	-16.4	-16.415	-13.736	-11.539	-7.2474	-13.166	-12.479	-13.686	-17.405	-15.738	-12.747	-9.0409	-12.93	-16.149	-17.936	-13.451	-11.989	-14.7	-13.645	-13.533	-14.5	-13.876	-15.192	-16.488	-13.979	-12.264
0.94845	1.6595	4.8553	3.3958	1.8357	3.9574	4.6286	-2.1146	-0.85263	1.8216	-1.1693	-0.52447	4.9103	2.7413	-1.0221	-1.7305	2.7997	-2.8064	3.2231	-3.8338	-0.19325	-1.1437	-3.3631	0.76393	-1.8833	1.3356	0.68482	-0.7695	0.44574	1.3876	4.0942	2.3016	2.6216	0.026723	1.1872	-5.9758	-2.5086	0.27791	1.6386	3.9655	-2.574	1.1523	0.032825	-0.40215	1.0524	2.5774	1.0073	2.2897	2.2955	-1.581
-6.2168	-10.053	-6.0751	-8.0961	-6.8223	-6.103	-3.348	-11.635	-9.263	-4.7577	-6.9963	-4.0209	-5.0488	-8.5643	-7.2275	-8.052	-4.8785	-5.3247	-5.766	-2.042	-6.1789	-4.337	-4.4739	-2.1917	-2.844	-12.203	-8.3401	-4.8869	-7.7144	-11.142	-2.1496	-5.355	-6.4005	-4.9752	-8.7758	-3.6349	-10.494	-9.0307	-6.9412	-6.4868	-7.737	-8.5648	-4.928	-9.439	-5.8166	-6.7279	-5.13	-8.8273	-1.0873	-8.4075
-9.7544	-13.702	-13.847	-15.325	-11.637	-14.146	-16.59	-12.54	-13.79	-14.106	-12.599	-15.316	-11.115	-18.512	-16.717	-12.705	-15.686	-15.132	-12.554	-15.35	-13.455	-12.842	-14.622	-17.28	-17.74	-15.693	-18.488	-14.054	-15.515	-15.063	-9.4438	-17.143	-9.6617	-12.051	-14.472	-15.13	-12.67	-12.517	-12.673	-10.023	-12.537	-16.846	-18.108	-15.156	-12.416	-10.006	-14.498	-15.658	-8.3332	-13.058
-16.034	-7.6061	-11.944	-8.4089	-8.5054	-12.5	-16.134	-11.416	-13.472	-8.9386	-12.369	-11.134	-9.7213	-9.463	-10.987	-14.503	-12.419	-11.415	-14.243	-9.2314	-10.403	-10.708	-10.484	-7.3969	-8.4882	-13.721	-13.633	-11.284	-10.802	-13.493	-15.017	-5.866	-7.209	-10.469	-6.516	-11.353	-10.547	-13.36	-9.8626	-12.167	-12.279	-11.692	-10.787	-10.306	-8.3782	-11.706	-9.7307	-10.149	-14.848	-14.27
-6.9941	-3.9238	-0.12849	2.6116	-0.86563	-6.683	-4.4731	-0.77358	1.1832	-3.5719	-1.3333	-6.9084	-5.2781	-4.0605	-7.5664	-6.5002	-2.9333	-2.147	-3.6107	-3.0826	-5.3439	-0.95499	-2.3794	-6.3115	-4.655	-1.3664	-3.6207	-0.16419	-6.5519	-1.8644	-2.3756	-0.1545	0.5666	2.4748	-2.2557	-0.97196	-0.80066	-8.7163	0.098882	-2.3546	-1.3919	-5.6725	-5.1695	-3.3382	-6.4843	-3.4177	-1.5627	1.1061	-4.3357	-1.2552
-15.399	-16.737	-13.965	-13.83	-14.935	-12.858	-11.461	-15.385	-18.201	-11.204	-14.165	-10.721	-14.39	-12.434	-12.428	-13.475	-11.958	-13.911	-14.219	-13.317	-15.233	-14.525	-14.798	-19.713	-15.582	-10.608	-15.295	-16.743	-10.027	-16.911	-16.535	-12.484	-16.544	-15.347	-14.691	-14.198	-14.989	-13.968	-10.917	-10.052	-11.619	-13.363	-14.425	-9.3199	-15.063	-15.493	-16.357	-13.587	-13.238	-13.148
-1.2991	-0.48756	1.5164	0.26799	0.57216	-1.8683	3.6564	-0.92965	-5.9841	3.1982	0.80885	0.91097	-1.0492	0.66568	-10.228	-1.7528	2.7539	-4.1887	1.6735	-2.7229	-0.8321	-2.3701	-3.2337	3.2251	-2.6198	0.13505	2.7989	1.1407	-1.7622	-0.87794	-0.10233	-1.0398	1.7326	-1.1815	-1.0323	6.1472	-4.6825	-2.6283	1.4613	0.12673	2.6421	-0.97877	-1.5208	1.016	3.2121	-4.9337	0.17535	2.645	0.33404	0.3335
8.2888	2.9058	5.7356	2.2594	9.6098	2.0316	0.51833	0.82544	-0.56413	5.7903	-2.1314	2.6675	5.94	7.2019	3.8155	4.3223	3.5967	-0.9414	3.0545	3.9761	4.417	2.7641	4.2504	8.089	6.5682	2.2988	-0.77589	2.4387	-2.3742	0.91274	1.3069	5.0533	4.5076	2.6985	5.0253	6.6174	1.5894	5.8549	1.8666	0.42045	2.9425	4.6701	9.6472	7.6662	6.4488	6.3166	8.2671	1.3452	3.7044	0.8644
9.1181	11.62	4.8827	6.5597	6.0013	8.5118	7.6581	9.402	7.6821	10.022	10.665	3.9895	6.9957	7.5799	6.9023	12.356	10.995	7.0576	6.1165	9.3953	9.9257	10.593	8.7076	8.3099	7.7114	10.057	8.6333	7.6018	1.2395	9.5958	11.392	12.588	5.8273	3.9094	8.9702	12.55	15.64	4.0817	8.6234	7.3733	8.6547	10.307	8.0003	8.8173	8.2846	13.346	9.4482	10.035	11.544	9.2721
2.1731	2.369	5.9094	3.862	4.6581	3.8555	2.6688	6.7856	6.2438	6.3023	6.4794	2.2422	4.4534	6.115	3.785	3.3745	10.44	4.3732	6.68	4.2754	1.5633	5.2187	10.133	5.1893	6.4327	6.2791	4.4396	0.011777	4.1853	3.3393	5.2486	6.9595	7.9016	6.6239	2.0028	9.5352	4.9182	7.123	5.8154	1.7326	4.5145	6.9652	4.7382	2.4345	3.8785	11.364	6.8858	5.58	5.7453	3.2021
-11.211	-8.0566	-8.5795	-11.706	-16.83	-12.312	-10.412	-13.828	-12.981	-15.464	-15.987	-9.5739	-15.022	-11.954	-8.0824	-12.975	-11.191	-9.2841	-12.981	-7.6834	-11.975	-12.334	-13.929	-18.908	-13.565	-11.703	-16.001	-9.8698	-12.718	-12.03	-13.848	-7.6988	-12.182	-10.906	-11.839	-14.57	-12.91	-15.506	-12.332	-13.073	-13.405	-15.036	-13.954	-12.962	-19.982	-14.688	-12.878	-10.393	-16.355	-13.206
-2.9979	4.8263	2.5078	-2.8975	-2.2311	-1.3792	-0.73848	-4.1598	-2.5496	-3.4403	0.70254	-3.3679	1.0602	-3.0883	-1.8441	-2.3665	-1.3467	-3.8941	0.89539	-0.24841	-0.971	0.87759	-0.59901	2.8779	-3.2737	1.5034	-1.7099	-5.7457	-0.3792	-1.1566	-1.6704	-0.11426	-1.8016	2.0712	2.1607	4.1711	-2.7767	4.8245	-2.7572	1.7929	-2.9325	-0.78224	-3.9425	-5.0803	0.5695	-0.5858	-0.9421	-0.83577	3.391	0.42968
8.1686	8.7774	11.47	9.4349	6.6193	7.4259	6.9726	8.2115	6.2956	8.8956	3.8322	11.289	4.1366	10.681	15.512	7.9417	9.3444	8.7902	12.723	5.9032	10.51	6.4444	9.9379	8.3503	11.934	4.6602	11.012	9.11	8.8264	9.8018	4.1741	5.953	6.0395	5.3808	8.9725	5.6627	12.004	9.0272	11.092	10.395	12.493	13.259	10.673	8.1797	11.861	7.0907	4.1619	12.884	11.461	5.2326
-9.3607	-13.11	-4.523	-14.263	-11.078	-15.008	-11.321	-12.284	-8.8136	-8.8958	-7.8611	-12.334	-10.869	-12.226	-14.428	-8.8032	-13.354	-11.815	-6.0179	-9.7292	-10.645	-13.136	-11.404	-14.144	-13.308	-10.819	-15.889	-16.374	-14.06	-14.253	-10.71	-11.664	-11.665	-8.6762	-11.098	-10.383	-9.7634	-9.1753	-8.0941	-11.256	-6.8255	-14.972	-11.129	-7.834	-9.2153	-6.8786	-8.0091	-8.9717	-9.557	-14.378
-6.5526	-8.8376	-10.225	-13.674	-9.7776	-10.533	-5.6839	-9.8374	-5.9892	-8.0537	-9.3281	-10.279	-11.852	-12.892	-12.298	-10.462	-12.771	-14.329	-6.0716	-10.605	-10.959	-8.9453	-10.133	-9.018	-11.642	-9.231	-4.4826	-6.4208	-10.722	-8.7463	-13.249	-6.8822	-15.46	-8.708	-11.578	-9.9598	-12.467	-9.5007	-12.137	-10.541	-3.7679	-9.6458	-7.5003	-7.622	-11.452	-7.9535	-10.693	-11.54	-10.649	-8.7275
4.6236	-3.6131	-1.5911	-2.2394	-0.73876	-0.79312	-4.5958	-0.57263	-3.1765	1.9974	-1.5091	-4.3582	-0.62098	-2.0048	-2.0699	-1.484	6.881	1.5844	-4.6144	-0.010736	-4.6704	1.0755	0.8728	-0.9355	-1.035	-0.29673	-0.3915	1.3011	-1.3081	-1.5413	1.634	-0.74958	-0.45248	0.73872	-1.3002	-3.4748	-2.4147	2.1055	5.3548	-3.2436	-4.8584	-6.665	-1.4476	1.1127	1.0283	-1.0687	-1.943	-5.4946	-3.7792	0.41155
-1.3961	-1.3507	-1.4977	-4.6519	-2.9593	-2.7487	-0.35562	-3.286	0.011748	-4.3896	3.0716	-3.8784	0.74708	3.0702	0.39377	-1.216	-3.2058	-4.369	-2.2488	-5.8291	-3.5182	-2.9581	1.7421	-2.7784	-2.142	-0.18446	1.2795	-5.9217	-3.8955	-3.2964	-1.3986	-1.9747	2.9585	-1.0239	-0.61977	-0.44946	-4.1484	-0.092476	1.5091	-2.9881	0.17378	4.0031	-1.6137	0.79715	-3.9668	0.38097	-5.0883	-1.2108	-5.1146	-0.057939
0.015012	2.2372	-0.91204	0.12285	-2.26	-1.4085	-0.38351	-0.70025	-0.91183	2.2766	1.1175	-0.21263	-2.9979	0.0066004	1.5812	0.99865	0.63446	-3.0564	-1.9188	1.3907	-6.7341	0.98034	1.7791	-2.42	0.80346	-1.7295	1.8815	3.5115	0.86535	3.177	-1.5297	4.3915	0.14908	-1.477	0.95741	-2.7588	3.979	1.5756	-4.861	-0.1773	4.2255	1.0785	-0.45842	0.14076	1.5285	-3.3445	0.99882	-0.6565	0.75734	3.7597
-2.8187	-7.3042	-6.9421	-1.2909	-2.6757	-2.4321	-0.036554	-4.3409	-5.515	-5.042	-5.1205	-2.303	-4.8653	0.7624	1.6892	-1.4197	0.52275	-5.8621	-5.2057	-3.815	-4.9284	-4.8954	-6.6306	-0.24091	-8.1403	-2.1325	-0.79691	-4.7445	-0.19971	-4.6679	-1.1039	-4.3683	-1.4686	-5.6249	-1.1992	-2.0849	-4.244	-3.9939	-0.93581	-5.4595	-3.9336	-3.4875	0.42636	-4.3904	-2.9595	-1.1459	-6.7747	-6.0641	-4.7615	-4.8159
-6.0883	-2.1441	3.4142	-5.9279	-4.1291	-0.80993	2.955	4.7726	-0.17314	-0.16499	1.5858	-3.7334	-1.8075	-1.8909	-4.0004	4.261	-2.1082	1.6951	-0.065685	-2.4699	1.7682	5.8644	-3.2067	-4.7416	-1.4911	3.7675	-1.7412	2.8333	0.82807	1.4691	-3.2334	-1.9512	-2.2293	0.18307	0.94312	0.027358	-1.5496	1.2168	0.70836	-0.38722	3.7203	-1.7805	-2.6116	-0.60534	4.5097	-2.6601	4.517	-4.3655	-2.9185	-0.83647
-15.346	-14.438	-19.634	-13.932	-17.653	-12.383	-17.321	-15.628	-10.301	-12.704	-13.381	-14.144	-12.482	-17.305	-20.157	-16.49	-15.223	-16.864	-16.371	-13.587	-16.866	-12.833	-17.183	-14.515	-15.358	-15.689	-11.1	-15.044	-16.648	-12.735	-12.685	-10.677	-15.199	-14.805	-16.811	-16.477	-11.259	-16.774	-13.779	-12.41	-12.752	-18.303	-17.068	-11.8	-14.803	-12.053	-11.911	-18.175	-14.579	-15.591
-15.146	-13.943	-22.632	-18.081	-14.594	-14.129	-15.847	-15.078	-9.4447	-19.472	-14.707	-14.497	-16.988	-15.743	-14.933	-12.411	-12.507	-13	-12.92	-15.127	-14.511	-13.718	-14.109	-16.158	-14.656	-16.997	-13.246	-15.717	-16.37	-16.365	-17.057	-16.577	-13.676	-12.585	-11.473	-9.2769	-16.94	-14.46	-13.851	-11.029	-7.7254	-12.8	-16.65	-12.425	-17.355	-19.921	-9.2168	-12.14	-15.188	-12.503
0.68689	0.094813	-1.8264	1.0648	-0.75886	5.3689	2.8806	0.32747	0.95478	5.4593	4.7475	-1.6849	-0.13756	-1.8614	-3.0629	3.2916	-0.60064	-1.0632	2.6545	0.40067	-0.35066	-1.2318	-4.107	-4.7887	-1.0543	-1.9972	3.3076	0.21967	0.54728	0.94408	4.2221	-3.5242	0.58234	0.068211	-1.1776	1.6148	-1.4588	4.0721	-1.2225	3.5856	3.8503	1.7012	-4.3912	-0.63117	3.9986	-4.0151	-4.5914	-7.1351	-0.58315	0.71857
-4.4702	-13.356	-4.8538	-6.1032	-13.723	-7.6909	-14.694	-9.1615	-8.8301	-9.6558	-7.9118	-7.0848	-7.5154	-9.196	-6.7303	-10.667	-8.3914	-7.392	-5.3999	-10.998	-8.0804	-11.981	-8.7349	-12.09	-5.0947	-4.4548	-7.3132	-8.2023	-4.0338	-6.2076	-7.0673	-13.042	-9.2411	-14.926	-8.8657	-13.193	-11.758	-12.191	-12.6	-5.1429	-9.8984	-16.344	-12.871	-8.8982	-10.245	-8.6961	-7.9792	-7.9079	-11.653	-8.4338
2.0032	-2.4304	3.7876	-1.9847	2.0867	1.6402	-0.91498	-2.9482	1.706	-2.1254	-6.238	-3.127	-1.5188	-0.076627	0.72804	1.0607	-6.2704	0.36024	-0.70422	1.1693	-6.8669	-1.5251	1.6805	-0.70717	-1.9426	1.0371	-4.8097	1.3173	-1.4999	3.9792	-1.21	-0.007564	1.3892	2.2725	0.78706	-3.7095	-1.1847	-2.5055	-0.10761	-5.0951	-1.0712	-1.3994	0.37243	-1.6648	-0.61216	-4.7756	-4.4978	-2.9259	-0.73105	-3.4675
2.4594	1.9944	2.5748	-2.1214	0.83746	-0.32271	1.1212	0.028199	-2.6029	-0.066503	3.6387	0.70625	-1.7399	1.9347	1.2687	-3.4252	3.3016	4.1646	-1.1634	-0.10184	-0.51951	0.94217	3.3146	2.1942	3.1932	0.0036245	0.61936	1.7986	-2.5168	-3.9255	-4.2783	-1.488	-3.1487	3.4262	0.020838	1.0074	2.668	-2.0387	4.7401	3.2106	2.3468	0.52029	0.6236	2.2611	-0.63862	1.6793	2.0412	0.94108	1.504	-4.8649
-1.513	1.2858	-2.4785	1.4778	0.79336	5.0133	-1.3673	-0.83048	-1.1132	-1.0209	-0.94965	-1.4734	-2.2936	-0.16414	0.811	0.30353	-2.8719	0.14164	1.2361	-3.3034	-2.239	2.4964	-0.63934	-3.8359	-1.1812	-2.7229	-3.3292	0.93781	-0.93646	2.9029	-3.0916	-0.2813	-3.9659	0.72433	-4.5115	1.5559	-3.5226	3.0269	0.37929	-3.9134	1.0423	-3.1746	-7.947	0.54167	1.6027	1.9977	-5.5428	-2.1402	0.51467	1.1044
-2.6538	-1.5072	-2.0066	0.57305	-1.2692	-1.7798	-0.60837	0.84043	-4.1947	-6.7884	-6.4288	-0.59314	-1.0644	-4.9952	-2.5219	-4.0379	-7.7652	-0.50187	-6.5286	-2.7581	1.5206	-5.7127	-1.7038	-2.575	-2.4929	-0.44881	-3.3185	-3.1235	-0.14234	-3.0805	-4.1913	-6.7237	-6.6679	-1.2765	-0.87879	-0.56074	-0.81056	-3.4625	-0.35254	-0.45745	-5.4742	-1.3598	-3.5184	-2.9089	-5.1246	-4.4475	-0.51383	-0.16527	0.059232	-3.1909
-2.5294	-2.5276	3.2891	2.5837	-4.6506	3.0548	0.82738	2.9922	-3.6652	-3.035	3.4524	3.5014	-1.8202	-1.3636	0.86505	2.6017	-1.215	0.39938	-0.44675	2.8412	3.2356	3.4012	-0.25506	-0.0012658	0.66921	0.17406	-1.6873	-0.44027	1.9488	-1.136	-2.0528	-2.2498	1.4283	2.0077	-2.2232	-1.8722	2.2134	-0.73054	2.5826	0.19325	0.065363	-0.59034	0.29308	1.11	1.4087	2.4555	-2.7799	0.55295	-0.21398	2.6218
0.9442	0.415	-0.51795	0.5526	0.3405	-1.7724	0.54392	-2.9983	-1.5699	-4.4956	-2.551	3.9271	-3.3656	-1.7389	-0.59958	-0.60981	2.3018	-1.6538	1.5788	-1.327	0.80178	-1.7516	2.5991	1.9619	-0.53205	0.043506	0.6049	-3.5264	3.4322	-5.6904	0.88763	-1.4088	2.8129	1.0405	-2.203	-0.69057	-1.5497	-1.5822	-0.87991	-6.4096	-0.43306	3.1642	-2.73	1.3516	-4.6676	3.3988	3.6314	-1.6072	1.6372	-2.5129
-4.42	-3.3742	0.72496	-4.378	-2.1944	-2.0478	-1.8417	-4.8297	-3.1417	-3.1462	4.8494	-1.1361	0.2709	-0.54553	0.53223	3.5733	-2.169	-2.6304	3.8803	-1.106	-1.6534	-2.1582	-0.38709	-1.3399	-0.21436	-0.40548	-5.7541	-3.5342	1.3274	1.4868	-0.80966	-0.80466	-5.5471	0.1763	1.0245	-4.7119	-0.90249	-3.2858	-5.0333	0.93645	-2.5222	1.0447	-6.6977	-3.8233	3.3301	-0.99529	-4.9683	0.013173	-2.6125	-6.2971
-11.766	-11.576	-7.0098	-10.341	-9.848	-5.989	-3.4893	-7.7586	-5.0526	-10.551	-6.7686	-6.7787	-4.5825	-6.9141	-7.2339	-8.12	-6.459	-9.1119	-11.512	-7.2768	-5.4954	-5.9297	-5.8835	-9.9863	-5.2366	-10.4	-9.7657	-10.327	-8.2992	-8.5557	-6.6413	-7.7645	-8.7768	-7.9399	-9.665	-9.306	-6.6838	-9.6507	-7.1196	-11.421	-11.424	-8.9324	-9.9193	-11.006	-8.6139	-9.5564	-8.7261	-13.167	-5.1127	-4.5087
1.4469	1.2417	2.0238	1.6755	2.0167	0.74674	0.50338	3.6647	-2.1014	2.6825	3.3402	2.5422	2.6901	4.792	3.5626	1.3788	2.0341	-0.92009	-0.79014	1.3069	4.6801	6.1336	1.7568	2.2608	-1.2979	4.4867	3.2398	0.94858	-0.34705	-2.7432	-2.2676	-1.6349	2.5116	1.3037	2.2956	-1.26	2.499	7.1268	3.121	2.8414	1.6331	-4.2289	3.2301	1.9637	1.6323	1.1822	-0.026085	-3.5835	2.8899	4.5619
-10.507	-12.6	-9.2121	-13.239	-10.101	-12.544	-10.843	-11.264	-14.447	-14.644	-9.6692	-11.409	-9.7904	-9.8547	-11.645	-6.2908	-12.97	-8.6151	-8.4363	-9.2401	-12.06	-17.428	-10.123	-8.8254	-14.729	-12.634	-10.173	-11.335	-10.505	-12.65	-13.975	-11.993	-8.8273	-12.397	-12.563	-10.533	-12.16	-13.481	-12.614	-11.468	-9.7792	-15.844	-9.5269	-10.982	-10.99	-12.214	-11.625	-14.061	-15.402	-9.715
-9.2451	-15.225	-14.788	-10.605	-11.854	-12.82	-9.8434	-8.8696	-8.8839	-13.925	-12.505	-14.204	-9.8459	-14.618	-12.072	-10.002	-10.506	-15.291	-11.768	-15.259	-9.1425	-14.462	-9.6802	-11.427	-6.7369	-10.18	-11.214	-14.508	-12.588	-14.927	-12.5	-12.861	-8.617	-12.649	-11.851	-9.4475	-16.843	-6.5019	-11.174	-9.9894	-14.672	-14.888	-13.13	-8.7321	-12.733	-12.702	-12.573	-14.85	-10.409	-10.011
-1.1922	3.0831	0.82754	-3.8137	-0.15107	-1.641	-2.7529	-2.0299	2.686	-1.5815	-1.0089	-0.79205	1.1056	-1.8333	-4.3424	-2.0798	1.7913	-2.2505	-1.3777	-4.4799	3.1768	-1.277	-3.1306	-1.3108	-3.8162	-2.2531	6.0999	-2.9875	-2.3617	-2.2915	1.3928	1.6064	0.62394	0.72084	-0.56913	-1.7849	0.35226	1.4763	3.3834	-1.2138	0.61266	0.20759	-1.5514	-5.6138	-2.0792	2.4516	-0.78927	6.2751	0.70752	3.0132
-3.1301	-2.525	-3.0485	-0.59806	-8.2758	-3.3686	-5.3405	-4.9773	-5.9505	-6.2349	-8.8888	-5.3674	-5.8839	-5.1873	-3.7827	-3.968	-1.5773	-7.9382	-11.99	-2.4235	-0.62345	-5.9786	-6.4441	-3.5841	-2.2755	-6.7779	-1.9216	-7.864	-6.2535	-2.3301	-4.2666	-2.4237	-5.3373	-1.915	-1.8023	-7.1912	-8.1959	-6.8135	-1.3841	-4.0697	-5.8677	-6.6761	-7.885	-5.9293	-2.8396	-8.1365	-7.7909	-8.7559	-4.8784	-4.5556
-1.2915	-8.9295	-2.7164	-4.9494	-4.3687	-9.2901	-5.3923	-8.2322	-1.6351	-6.8126	-7.7083	-2.4839	-7.0831	-3.558	-7.5926	-6.255	-1.1477	0.31819	-8.6298	-9.6468	-7.1194	-6.7896	-3.2644	-5.0889	-7.1071	-4.019	-8.3523	-3.1225	-11.725	-5.9222	-6.7805	-4.9418	-4.9236	-5.3635	-6.3372	-7.7717	-8.1304	-6.4742	-8.6834	-8.8184	-6.6898	-7.377	-6.6256	-5.9174	-10.456	-3.6998	-8.424	-1.9298	-4.2925	-7.6994
-2.6953	-6.305	-8.9593	-4.2721	-6.7721	-6.9459	-8.6679	-5.0346	-3.2466	-3.0338	-6.7081	0.55832	-9.0217	1.1202	-3.5438	-5.327	-3.4686	-8.3778	-2.1897	-0.020006	-1.3554	-5.4836	-2.8071	-2.9869	-0.66805	-3.7209	-8.1814	-6.0382	-7.0867	-2.5068	-3.7143	0.69613	-1.6498	-0.85032	-5.8433	1.7343	-8.2657	-3.3154	-4.1364	-2.2835	-1.923	2.2477	-0.0078961	-3.6807	-2.1336	-4.1448	-2.0166	-3.4096	-5.6008	-5.4627
-14.819	-12.689	-7.1806	-14.628	-9.9896	-13.284	-10.834	-11.346	-10.619	-17.05	-12.958	-11.405	-12.976	-13.717	-13.161	-9.7854	-11.03	-14.129	-14.791	-9.5597	-10.278	-16.648	-13.277	-11.954	-12.988	-13.03	-13.586	-12.224	-15.976	-13.288	-11.516	-10.944	-12.41	-17.949	-10.85	-13.468	-12.255	-15.249	-13.896	-16.301	-12.65	-18.286	-13.065	-15.892	-12.649	-13.524	-13.928	-6.7017	-14.571	-15.506
-13.176	-14.999	-10.769	-17.135	-16.152	-12.666	-10.565	-14.585	-13.675	-15.06	-19.261	-13.079	-16.025	-14.995	-17.205	-15.979	-20.131	-16.223	-12.647	-17.045	-14.128	-16.845	-14.287	-14.489	-13.797	-16.716	-10.497	-17.026	-18.648	-13.416	-13.123	-10.717	-11.669	-15.136	-17.798	-15.203	-19.066	-12.163	-14.938	-12.436	-12.15	-16.532	-14.366	-17.065	-10.094	-17.985	-16.999	-12.527	-9.1849	-15.187
-2.2583	-1.9082	-1.3226	-1.685	0.21135	0.44453	-2.6016	0.19055	2.2084	-0.30304	0.02139	2.5307	-2.623	0.89439	2.771	2.4024	1.0818	1.3395	1.0127	-1.5977	-1.1002	3.7567	0.87027	0.52804	-2.1126	-4.2341	1.6161	-0.37391	-4.1761	-4.6519	-1.314	-1.8311	0.21047	3.1628	3.5597	-0.33336	-1.4175	-0.12568	-4.1567	-0.80358	-0.016031	-2.0358	-2.4256	2.4803	-2.1116	-2.5169	2.3953	-4.6519	-1.8023	-3.8181
2.9724	1.0033	0.12743	1.6037	3.2912	1.0144	6.806	2.2057	4.1408	1.8716	1.7582	4.3008	4.6836	3.0662	3.0603	-2.8038	3.0486	-0.88254	0.61527	2.4984	-1.0383	2.0728	1.9029	0.38255	0.042408	1.303	4.0246	-0.47679	4.6389	1.0614	3.5312	2.8311	-1.4109	1.3353	-1.6048	5.7612	0.29855	3.1017	-1.0351	2.2198	7.2959	4.7727	-4.2364	2.2948	1.2992	0.33308	0.28657	3.0148	2.2043	-1.3638
-4.337	-1.3226	-0.70061	0.76347	2.5336	-5.4633	-1.2163	-0.62058	-1.0129	1.9392	-3.7033	-3.1252	-4.2594	0.17685	-1.7309	-3.3273	-3.5214	-2.1527	0.74976	-2.2605	-5.0726	-0.95961	0.71715	-2.8357	0.5368	-4.3547	-4.7199	-1.3947	-5.9164	-2.0067	-2.0187	-0.78399	0.32546	-3.9906	-1.3995	-3.7753	1.1063	-1.7621	-0.10709	-0.59542	0.046358	-2.638	0.72649	-1.8987	-3.9989	-3.5712	-1.6885	-0.39887	-4.3404	-4.8004
3.2241	0.25453	-0.59588	-0.14526	-2.311	2.1814	-2.7769	6.3578	-0.65361	1.8082	-0.30174	2.1448	0.14313	5.0192	4.7422	-3.8827	-0.32239	3.6665	1.7606	3.0132	0.99583	3.2532	1.27	2.8164	0.37386	0.95067	-3.697	3.8797	-2.3466	2.1642	-0.89703	2.8316	8.7	3	-1.8425	-1.501	3.1009	2.1484	2.0989	-0.58341	4.0005	1.1111	5.9504	-0.29785	3.2315	-1.6917	3.6291	0.020534	4.4001	1.895
-7.0854	-10.713	-11.595	-8.3244	-8.4343	-10.043	-13.538	-10.231	-7.3562	-10.354	-6.456	-8.557	-10.006	-8.2775	-10.927	-7.6622	-10.322	-10.496	-7.4881	-10.828	-15.454	-11.815	-13.172	-7.298	-5.3135	-8.1016	-14.202	-7.9005	-8.7555	-9.0502	-7.0558	-4.8678	-10.238	-8.3149	-9.3963	-8.3604	-12.377	-9.9312	-5.8139	-16.691	-12.179	-10.203	-13.801	-9.6006	-9.2981	-10.711	-11.368	-7.6226	-6.9928	-8.6404
-12.228	-18.864	-16.003	-14.345	-12.871	-9.1733	-11.225	-17.304	-15.88	-12.947	-16.101	-16.366	-15.148	-13.32	-18.301	-13.029	-14.236	-15.259	-16.579	-15.056	-14.389	-14.475	-14.575	-14.291	-18.806	-13.967	-15.138	-16.934	-15.722	-8.8667	-13.272	-16.025	-18.285	-18.109	-12.184	-17.607	-12.76	-14.905	-16.084	-14.947	-13.625	-13.031	-14.032	-11.694	-16.03	-14.703	-18.568	-16.006	-15.128	-13.046
-9.3639	-15.218	-10.407	-8.2108	-8.9093	-11.174	-11.511	-12.949	-13.173	-12.864	-12.923	-19.809	-11.939	-13.698	-12.767	-12.421	-21.768	-10.219	-12.274	-12.091	-11.333	-14.059	-12.95	-9.9087	-8.7264	-14.481	-11.005	-12.248	-14.716	-14.214	-7.7994	-12.858	-13.863	-16.004	-12.855	-15.328	-15.33	-11.858	-11.97	-10.53	-13.768	-14.443	-15.345	-14.053	-19.418	-19.76	-15.076	-12.217	-15.176	-10.111
-13.731	-14.763	-17.578	-14.137	-12.36	-12.143	-15.319	-7.7554	-12.046	-13.85	-12.584	-6.7531	-11.822	-12.969	-14.844	-11.33	-15.107	-10.702	-12.838	-13.316	-12.054	-18.598	-13.909	-15.625	-12.425	-17.838	-12.649	-13.534	-15.003	-14.646	-11.948	-13.298	-13.337	-13.505	-16.5	-18.912	-12.229	-13.385	-12.422	-10.828	-11.116	-9.6627	-13.266	-10.127	-12.517	-9.983	-13.523	-15.243	-17.555	-18.566
1.7535	2.9267	-5.1792	1.2029	1.4999	-0.10732	0.59602	2.2363	0.94604	1.9606	-0.7128	2.3577	-0.45392	-6.0896	4.6032	-0.21234	-7.3	-0.99497	-3.0757	2.6722	3.1208	4.2371	-0.53459	2.8574	-1.2041	-0.12194	-0.45169	1.4889	-0.43272	-2.8325	5.4672	3.5711	-0.53033	-3.6682	1.1514	2.7326	-0.34847	-0.64297	-2.2573	3.1825	-3.9357	2.6689	4.5756	-3.435	-4.0625	-2.652	6.5128	-1.3	1.4738	-2.0664
-12.075	-13.606	-12.615	-9.9609	-11.12	-14.849	-11.345	-12.611	-11.448	-12.62	-16.296	-14.028	-11.762	-12.6	-16.481	-15.755	-12.642	-8.91	-9.6961	-7.1883	-11.727	-13.257	-13.563	-16.698	-18.806	-15.263	-9.7207	-15.036	-12.04	-12.956	-19.65	-11.797	-8.6825	-15.418	-9.4819	-14.731	-13.846	-14.427	-14.321	-11.615	-13.71	-11.702	-11.867	-10.22	-15.515	-14.12	-14.719	-13.816	-12.673	-10.331
-2.8296	-3.4806	-1.5796	-0.35034	-3.6058	-2.8971	-4.729	1.3904	-2.1887	-3.7452	-3.0655	1.1399	-2.0927	-0.77983	-1.2634	0.40156	-2.5115	0.21374	-4.806	-2.6038	-0.98381	-4.8433	-0.28312	-1.7008	-3.8135	-4.5688	-5.483	-2.5824	-0.82221	1.1689	0.56215	-3.0544	-1.7116	-0.81738	-4.1625	-1.6024	1.913	-7.7066	-2.6544	-1.773	2.2977	-2.7435	-0.99461	-7.0678	-3.1716	6.2095	-1.6783	-1.6444	-1.0302	-1.8588
-2.7563	2.5355	1.5105	2.7424	-0.32645	-1.9347	-2.0303	-0.27202	-1.0079	-4.7379	1.4721	3.4901	7.1149	6.9616	2.3958	-1.6056	0.77589	1.4985	-3.1033	-2.31	-2.0274	3.7257	1.8041	1.8418	-1.1461	-3.9052	3.6981	-4.5576	-0.58039	-3.2062	-2.0453	-0.41003	7.4428	0.62587	-3.0491	3.6482	-6.0647	-0.13651	-0.73468	-0.97712	-2.2304	0.83815	3.0908	0.79944	0.059193	1.7069	-1.3668	-4.0039	-0.65546	5.5274
-0.83709	3.1006	0.96187	0.6961	6.379	2.026	6.2247	3.7772	3.2082	1.0231	3.6174	4.8139	1.4893	-2.2705	-2.6072	3.1899	2.6154	-0.62378	-0.51883	2.7505	2.7455	0.50449	3.5266	0.31855	0.69505	1.3732	0.93149	2.9264	4.6609	0.36165	3.5893	2.2053	4.0373	2.712	0.65143	3.8182	3.6247	1.003	-1.2879	4.1063	1.6297	2.9355	4.4068	3.8318	1.9532	7.168	3.7247	0.031458	4.7111	7.1894
5.8637	12.854	3.8291	3.5222	5.8644	8.1178	8.8327	8.8752	5.5584	2.5954	7.4187	6.1581	5.4833	5.8114	10.177	7.3751	7.0163	6.0923	4.0983	4.6474	8.4352	4.2616	4.1075	5.2389	7.1616	2.7199	2.4242	8.9511	3.1473	7.1776	5.1933	5.8519	6.1475	1.3237	6.3982	2.8326	5.098	7.9603	5.9994	5.7057	5.6893	6.8986	6.0629	-0.35598	4.8528	4.0498	5.5097	2.6742	4.9266	7.5681
-2.2135	-4.7759	-7.7203	-8.458	-2.2744	-5.9494	-2.4682	-0.77328	-3.5925	-4.7176	-2.5657	-9.7446	-5.3273	-4.3061	-2.32	-4.581	-3.3375	-1.7338	-3.6261	-4.3689	-4.2114	-3.7795	-2.1627	-1.0701	-1.5789	-5.4169	-4.9845	-4.4362	-8.3351	-3.0511	-2.0792	-3.6552	0.32249	-1.4113	-7.6238	-3.0059	-4.4905	-1.1656	-5.0058	-3.8706	0.68442	2.2403	-0.74583	-0.10464	-3.5807	-0.051604	-3.2095	-3.192	-1.5812	1.8074
5.2817	3.7617	3.4847	9.2672	3.6884	4.9308	6.757	5.8611	3.4552	4.0203	5.1246	3.5873	1.5748	8.4279	1.072	7.0927	3.3396	7.043	2.3142	2.6481	6.0071	0.78837	4.1562	5.6206	5.6869	3.8619	6.7109	8.4084	6.4142	7.3475	7.444	5.9534	3.1308	-0.14611	5.6432	-0.25357	8.8754	8.1884	4.8394	10.302	7.4401	4.4363	6.6517	10.667	0.036919	5.5202	5.6401	2.2855	7.8652	2.7117
3.5151	2.3897	-0.095738	7.2982	3.1061	-0.24835	3.5936	3.8065	2.1062	0.83893	0.58337	2.8129	3.9319	1.7039	3.7532	3.5804	6.0264	-0.2155	2.0835	-0.36459	2.3513	4.4109	3.8092	1.7426	1.807	0.79756	4.3648	1.8167	5.3159	-2.7986	3.2393	1.2626	-0.039974	7.4797	1.2561	2.4111	5.4888	2.4238	-2.4895	0.46394	-0.090232	3.1235	1.1787	1.0593	-0.20142	6.3718	1.3723	3.3062	3.4259	1.1467
-9.6705	-5.0199	-2.7473	-2.2961	-4.1202	-7.4904	-7.8057	-7.973	-0.45497	-5.2926	-1.9155	-5.2047	-5.4601	-1.101	-1.3693	-5.7076	-7.1059	0.9333	-5.0633	-2.0609	-5.0494	-2.3165	-4.4967	-2.2607	-9.8491	-1.923	-3.4895	-4.8409	-4.4261	-4.2482	-10.645	-4.1953	-9.1972	-7.0099	-6.0569	-6.4538	-5.583	-8.0807	-1.6958	-6.2151	-2.0961	-5.5435	-6.1221	-7.1911	-4.3591	-0.78849	-0.51097	-2.3846	-4.5937	-3.0536
-0.046379	2.0214	-5.217	3.3495	0.95455	3.287	-2.5443	-2.1613	-0.53758	3.5446	1.4564	-3.2511	-1.6292	0.12915	1.7053	1.5611	-6.3602	-1.4868	-3.6521	-1.9555	-2.063	-3.292	-1.1728	-6.2677	-2.2934	-1.8367	-1.613	-3.2903	-2.1944	-3.3325	-1.8692	0.45017	-0.092544	2.1923	-1.3565	1.1863	-2.5684	1.8661	-2.5944	1.33	-0.61209	-2.0409	0.80669	-4.409	3.0481	-4.4712	0.49003	1.6073	-0.046753	0.32417
-10.584	-6.4738	-7.638	-5.3479	-2.2292	-1.8844	-4.0309	-9.1796	-11.622	-5.3801	-7.1052	-6.5465	-4.1807	-4.5429	0.031188	-5.7696	-8.0323	-4.7432	-3.1438	-4.7644	-1.493	-8.9643	-3.8589	-6.2665	-6.2863	-8.5957	-3.1395	-2.8387	-6.4309	-6.5243	-6.7099	-7.0875	-1.2452	-8.4212	-6.0349	-5.8341	-3.3918	-4.3455	-1.9645	-5.916	-10.285	-6.884	-0.8544	-6.4061	-2.9189	-4.3318	-4.8911	-2.2512	-5.4916	-5.9048
10.792	11.874	10.321	8.6944	11.017	11.019	10.947	9.1991	8.989	5.6359	7.0277	9.2732	12.791	10.715	13.427	6.3641	12.099	10.421	7.7086	7.9162	11.947	10.617	9.5888	8.6681	8.4496	9.3169	12.757	11.032	9.2854	5.6075	9.3149	10.97	11.882	10.146	5.63	6.5524	13.543	10.593	16.932	7.7088	9.7265	11.351	9.2092	5.9141	11.743	9.0938	4.6175	9.7058	8.795	3.986
-20.444	-17.131	-18.644	-25.45	-24.582	-24.039	-17.957	-24.084	-21.647	-23.513	-20.86	-26.087	-17.725	-25.342	-23.539	-23.464	-20.083	-20.193	-22.822	-23.79	-20.947	-20.357	-21.332	-18.986	-23.693	-24.914	-22.878	-23.864	-26.024	-20.184	-22.975	-25.212	-21.049	-22.005	-26.844	-24.509	-23.392	-25.886	-21.942	-21.622	-19.08	-21.784	-22.772	-27.393	-21.942	-20.154	-20.807	-24.125	-23.391	-20.991
-10.582	-8.3392	-10.386	-12.027	-13.311	-12.827	-10.635	-9.457	-9.6067	-10.412	-11.452	-7.6752	-13.58	-8.3612	-8.8694	-10.628	-8.35	-11.01	-8.904	-8.1225	-10.719	-8.6718	-8.034	-11.179	-11.491	-6.5969	-9.17	-7.5644	-10.532	-7.172	-9.0331	-11.968	-10.982	-5.1755	-6.5255	-12.098	-8.9717	-12.277	-9.889	-9.2763	-11.493	-8.6096	-9.8588	-7.6651	-7.9512	-12.265	-3.722	-13.172	-15.907	-9.0824
7.093	5.6119	9.4358	3.7338	1.9176	4.2407	8.6328	5.0591	1.1043	3.8039	2.5349	7.8144	6.6328	8.5638	7.1479	1.3628	4.8746	4.7531	3.432	-0.036182	9.5264	4.0078	5.5767	3.124	8.955	3.84	4.7572	5.0669	6.0186	10.943	6.0498	6.8408	3.918	5.8284	3.2416	8.6655	8.1102	8.9713	7.8498	3.0818	6.0668	7.53	5.8471	6.5906	5.9153	1.4853	7.9078	5.3255	5.4844	7.8793
5.2748	8.1357	7.4985	9.6087	7.1398	10.326	7.6431	5.4547	6.0295	3.7699	9.2639	6.2264	4.2226	9.219	6.882	5.9982	5.935	7.7313	1.7183	2.9684	8.1461	0.88883	3.8237	1.1522	6.2995	6.5373	8.1826	3.1254	10.084	3.198	7.4529	8.479	8.8007	5.0896	6.1211	4.557	10.035	9.9636	9.3203	5.4873	7.6616	9.695	9.0414	11.304	5.6172	8.5049	8.3914	2.879	7.8547	4.8043
-14.867	-5.7508	-10.868	-9.9433	-12.794	-12.054	-10.632	-12.795	-11.016	-9.8934	-15.144	-8.6108	-13.765	-10.209	-7.1895	-11.819	-8.6614	-12.878	-10.712	-9.1233	-12.042	-10.605	-16.22	-9.0906	-12.062	-12.282	-14.524	-8.7707	-7.7513	-12.828	-13.941	-14.649	-15.118	-8.1075	-12.015	-11.067	-13.77	-9.5823	-15.287	-13.024	-15.678	-15.304	-12.52	-18.135	-12.323	-8.4366	-12.634	-11.406	-12.674	-13.438
5.7386	1.4541	2.7317	2.6294	4.5874	4.8541	3.5209	-0.17	1.5494	1.5561	3.552	-0.45374	3.222	1.4817	1.1538	0.28307	0.062618	0.99665	0.51923	3.2793	5.4336	5.2459	-2.6141	2.298	5.7918	2.7771	-0.171	0.68793	6.4003	5.9136	0.59641	0.79433	2.2009	6.8413	-0.67959	7.1462	-1.4384	-0.95944	-0.26253	2.3844	1.5031	2.9952	2.0469	5.0636	0.97725	1.918	3.3697	4.0478	-0.14287	4.1058
9.4113	6.8779	11.628	10.827	9.3278	11.274	9.003	11.428	13.279	8.8098	12.858	13.837	10.433	11.805	10.473	6.4906	5.9269	7.7354	8.2595	8.7598	6.9236	7.5683	8.6447	14.031	5.7565	7.4298	5.8454	9.5049	8.9536	8.2917	10.437	9.1359	6.5274	12.207	9.3559	15.238	7.9786	9.8434	7.2558	7.5349	6.7795	10.592	11.038	9.9312	10.172	10.118	9.5541	7.4475	10.419	11.462
-5.5686	-4.7327	2.2403	-11.516	-2.992	-0.49151	-5.1139	0.98699	-9.3705	-4.526	-0.76406	-8.7378	1.8368	-3.109	-4.153	-7.0975	0.083472	-2.9322	-2.5067	-5.3882	-3.9132	-5.7556	-5.6385	-0.53236	-6.2304	-2.1891	-3.5645	-6.9498	-5.0789	-4.072	-4.136	-4.096	-5.4216	-1.3485	-2.7612	2.7124	-4.7168	-4.2883	-0.95576	1.1555	-3.478	-0.81739	-3.8694	-2.3234	-0.16102	-4.7458	-5.6267	-7.8225	-0.3184	-3.7409
5.478	2.1499	0.50078	-3.453	-0.57513	1.3598	0.96889	1.8787	3.4645	-1.613	2.2808	4.5519	2.7077	2.824	0.49145	0.25134	1.2909	2.2696	5.6463	0.23122	-2.5622	-2.7811	0.48762	-0.9118	4.6152	-1.6726	-2.3186	4.2327	-0.98154	1.5528	3.3418	-3.8726	-3.2826	-2.908	-1.2942	3.8917	4.5687	0.47292	0.25671	1.0178	0.047178	-0.59051	0.6663	5.0542	-3.1165	0.82162	-2.2319	0.08891	3.2615	2.3508
6.7462	7.1004	6.7087	7.5575	8.6933	6.5727	2.3776	5.2186	4.0812	6.6753	3.9229	8.3855	8.0505	10.83	5.4805	3.0758	9.6226	9.5562	11.536	7.2178	7.9385	5.3376	3.8719	6.5348	7.3303	8.1144	6.8857	10.72	7.0311	2.978	4.5262	8.2709	5.2526	8.8119	7.2239	8.0391	11.45	11.681	7.188	5.2574	6.7595	8.4389	6.9995	3.9548	6.5176	7.1081	7.7478	5.7285	8.524	6.5026
1.9333	2.8476	5.6544	1.076	4.0174	-2.7567	3.3185	-2.2675	0.52443	6.2669	5.779	0.88466	0.49156	0.30015	-4.479	5.2349	3.6725	0.80431	-1.4183	-1.0808	0.97666	1.5156	0.64426	2.7033	-4.3891	-0.7231	-0.77239	-0.94089	5.0976	2.6102	3.5781	-0.36961	0.2804	0.097498	6.5197	1.1751	1.8964	-0.20008	-3.383	4.3527	2.2484	2.3481	0.909	-0.26818	-0.3116	5.6928	4.2859	1.4342	1.9308	0.040726
-16.716	-12.201	-13.588	-18.326	-19.11	-15.065	-15.854	-16.285	-16.86	-7.9776	-15.806	-7.8981	-12.546	-13.814	-11.734	-14.464	-12.519	-14.031	-11.678	-17.465	-12.232	-13.551	-12.552	-14.144	-14.164	-12.339	-18.476	-15.748	-12.206	-15.28	-14.955	-11.96	-16.541	-11.727	-11.202	-15.488	-15.68	-17.268	-11.877	-9.6586	-11.343	-10.635	-14.219	-13.682	-13.632	-17.484	-12.332	-12.791	-13.008	-16.619
1.2906	8.4516	7.6014	6.9479	4.1191	4.6007	5.3146	3.984	3.2033	2.2719	9.177	4.8182	4.6327	4.2601	-0.79331	1.3818	9.7226	2.8903	6.2209	8.6367	5.9773	6.6616	2.2157	2.2069	7.2595	4.4607	3.8075	2.842	6.8135	8.4646	8.6819	3.4459	3.7366	4.2021	2.3838	6.3632	6.5877	7.7005	8.1572	5.3366	3.5332	2.8065	1.6472	7.9099	4.3146	4.3326	6.5215	7.2245	7.3191	3.7962
-1.103	0.55002	-0.53947	-2.9177	4.0452	-0.17799	2.75	-1.3024	-0.77772	3.4173	-2.2382	2.3843	-2.2607	4.9252	-3.5232	0.36247	3.2418	1.2071	1.642	2.5858	1.2294	1.7405	0.052772	-1.0909	0.89452	3.8774	1.5151	6.382	1.3711	0.8492	1.1787	-1.6136	-0.59377	-3.4111	-2.2495	1.0325	-3.6383	3.1761	-4.0429	2.4765	-1.1717	1.2945	-2.4655	0.63443	2.2846	3.2327	0.70535	-0.38559	1.3482	0.2139
-8.6376	-12.959	-12.98	-12.03	-9.3228	-13.847	-15.063	-12.104	-16.162	-14.435	-13.243	-15.801	-11.574	-12.696	-10.981	-13.631	-14.314	-16.367	-12.327	-9.1009	-10.82	-13.954	-13.21	-11.372	-13.141	-13.94	-10.969	-14.849	-10.582	-9.4929	-11.358	-13.206	-16.843	-10.874	-12.01	-15.791	-13.174	-11.889	-8.0536	-13.137	-7.1056	-10.358	-14.516	-13.811	-14.673	-14.719	-14.465	-13.146	-14.615	-9.3561
-12.598	-8.8526	-12.913	-8.4341	-8.9429	-9.2651	-7.5898	-11.965	-12.627	-13.591	-9.2615	-12.639	-9.4469	-10.26	-8.7334	-11.606	-10.78	-7.5077	-14.113	-12.913	-7.8919	-17.654	-10.649	-12.557	-12.82	-12.777	-10.909	-11.645	-11.322	-8.5281	-8.9976	-15.656	-6.0122	-14.308	-10.057	-12.281	-4.9971	-7.4289	-13.049	-14.118	-8.6431	-10.238	-11.208	-12.045	-15.108	-10.877	-13.046	-9.4673	-7.6298	-13.648
-16.313	-12.867	-12.794	-10.408	-9.8259	-14.712	-8.7132	-16.14	-15.205	-16.088	-13.323	-13.615	-12.127	-13.892	-15.371	-19.216	-10.387	-12.164	-15.911	-7.7728	-11.806	-13.944	-16.779	-10.409	-14.628	-13.638	-12.233	-14.943	-10.059	-12.852	-13.575	-9.532	-8.9921	-12.371	-13.49	-15.143	-11.374	-16.297	-16.36	-7.7405	-14.537	-14.056	-12.311	-16.945	-12.768	-10.049	-8.3943	-13.154	-14.818	-13.186
-1.854	1.4928	-2.0172	-3.4916	-5.3407	-3.8164	-0.86226	-4.9243	-1.53	-1.6312	-3.0644	-7.6904	-0.3132	-3.2549	-4.3816	-3.3431	-5.7365	-1.1186	-0.88337	-2.6421	-5.8015	-4.8132	-7.6223	-0.66423	-5.8149	-1.5397	-2.9219	-3.4248	-2.759	-6.5015	-4.138	-5.8565	-1.1043	-2.5228	-5.7786	-4.5847	-6.7023	-1.3506	1.8227	-5.155	-6.0623	-8.0283	-1.9878	-1.2413	-5.478	-6.4538	0.15706	-3.3	-2.2116	-7.7898
-0.99941	-0.9732	4.312	-1.8757	-2.2923	4.4706	4.1761	-0.39721	-0.52206	-3.7641	-4.376	2.158	4.4241	-6.7412	-1.5392	-1.9317	-6.1472	-0.095845	-4.9622	3.1512	2.1353	-4.8067	-4.0964	1.2991	-6.177	0.34118	3.1821	3.2785	3.678	-1.5243	-3.7968	-1.2316	1.3636	-1.5723	-1.0749	-4.5236	2.0723	-2.3756	-1.1386	1.0489	2.7974	5.371	2.1626	1.3883	2.2758	0.82186	3.6977	-1.6489	1.1736	1.2227
3.381	5.5896	3.8862	2.615	7.572	5.8722	8.4594	3.8915	11.143	6.7012	7.006	3.7393	4.6795	6.6002	10.22	5.3982	5.6682	10.543	13.204	5.4472	7.3282	6.7877	8.9039	4.3386	6.0194	4.4899	9.0013	5.5974	9.7981	6.572	6.6403	3.8768	5.6442	4.6299	4.5374	8.281	7.7579	8.7036	6.2084	10.416	6.9896	12.102	5.4749	6.221	4.1361	9.2009	6.7662	8.1477	6.0344	11.198
7.3133	14.435	4.9295	12.791	10.306	9.9859	11.581	8.6457	9.5987	10.631	10.148	12.34	15.109	6.6962	9.9342	8.33	9.1481	12.684	10.443	12.393	13.659	5.9898	14.395	7.5094	10.123	9.4877	4.1162	9.0961	11.193	7.8854	11.324	10.756	11.719	9.1757	10.79	8.0249	9.5955	10.591	7.3712	14.517	8.5619	10.034	8.3747	12.642	9.5179	11.305	12.318	11.084	9.6377	9.7606
-1.7112	-3.6933	-6.9686	2.6237	0.5636	-2.4683	-0.38635	5.64	-5.5038	0.6494	-1.1677	-2.8052	-1.2586	-2.7406	-0.26905	-2.3051	-1.5353	-3.6995	-0.16806	-4.8359	-1.9093	-5.1436	0.90925	-3.3259	-0.5584	-0.84836	0.50613	-3.3612	-1.5306	-1.8364	-5.136	0.49392	-4.6414	-2.4273	-2.2067	-0.40225	4.1484	-1.5218	-0.73769	-4.9606	-1.0709	1.7919	1.2758	-1.0549	2.4226	-2.6219	3.2361	-1.494	-2.0129	-4.3681
2.4132	10.661	7.1517	8.7785	4.5871	4.2937	8.383	6.686	7.6519	3.6993	6.28	7.307	1.7737	9.5202	8.6124	6.4739	9.8481	5.6821	5.2672	6.0844	5.7337	8.6219	6.0944	10.041	4.8788	7.7772	8.058	4.1443	6.6763	7.5213	7.8575	6.9681	6.6129	7.2316	6.5351	6.246	4.5824	2.4215	5.3833	5.3335	7.3625	8.0309	2.9795	7.5529	6.067	4.15	4.1961	6.1044	5.6028	5.9004
-12.409	-11.262	-12.307	-11.749	-9.9835	-8.085	-14.301	-9.1336	-10.646	-11.714	-13.656	-14.47	-14.609	-13.971	-14.754	-13.271	-14.393	-15.098	-10.232	-16.971	-11.636	-10.814	-11.442	-11.867	-12.427	-13.077	-14.732	-10.878	-10.028	-12.441	-13.331	-9.7009	-11.311	-10.926	-12.456	-10.083	-11.77	-11.422	-11.046	-14.997	-12.084	-12.134	-11.121	-12.403	-13.342	-11.956	-11.496	-7.0038	-11.392	-14.373
-6.0063	-1.6594	-5.9309	-2.5851	-5.1908	-6.0513	0.24961	-1.6595	-3.4897	-4.2086	-1.4477	-3.7292	1.2857	-2.0458	3.331	-0.9425	-4.516	-6.9148	1.7566	-2.3007	-1.5008	-3.9984	-4.9385	-3.4436	-4.8301	-6.0663	0.55195	-2.6921	-4.317	-4.537	3.6645	0.37369	-0.82989	-2.7	-2.528	-0.21526	-3.8984	-0.04981	-5.5359	1.3872	-0.92954	-4.6484	-5.0235	-4.5411	-4.6284	0.05992	-2.8971	-1.9488	-3.9147	-4.5794
1.8669	-3.2227	-4.0066	0.18877	-4.7385	-1.6961	-4.195	-1.8845	-3.2443	-6.9443	-3.6324	-5.4692	-5.5075	-0.54997	0.513	0.98806	-0.71164	-4.1128	-3.9897	1.8022	-0.5365	-6.4288	-2.6661	-1.7944	-4.9815	-5.77	-2.0323	-2.7689	-0.20008	-3.0251	-2.4496	-4.5107	-0.42925	-3.911	-4.5704	-4.7019	-0.36771	-1.3694	-2.8053	-2.3361	-3.1577	-1.8848	-3.6891	-1.4308	1.2649	0.75206	-6.8924	-2.8445	-1.5799	-4.7865
-3.7363	-12.677	-5.7492	-9.0224	-4.5668	-5.0588	-4.1529	-4.4127	-10.93	-7.2624	-5.8652	-6.4944	-6.7605	-4.6703	-5.5136	-3.6181	-7.2725	-7.3644	-4.4943	-11.232	-9.9135	-8.414	-2.8733	-10.194	-2.0254	-5.7332	-10.478	-9.8583	-4.2136	-12.881	-3.4585	-5.0527	-2.5606	-6.4989	-6.4959	-10.653	-6.5707	-6.7008	-6.0521	-5.1075	-6.6667	-13.138	-7.8041	-6.1548	-6.2977	-0.36524	-7.0114	-7.6253	-7.5979	-4.8366
-5.1038	-2.3165	-4.2536	-5.367	0.41105	-7.2757	-2.3356	-5.3116	-6.0543	-3.4288	-1.0655	-4.1433	-1.5628	-1.2058	-6.2866	-3.7497	0.13347	-3.2465	-2.965	-3.8669	-2.688	5.0923	-1.5381	-0.65525	-3.9093	-2.1828	-0.62172	-3.1924	-0.70994	-2.5794	0.67284	-6.4885	0.048871	2.3246	-3.1252	-4.7041	-7.3156	-2.9799	-7.6597	-2.8417	1.2121	-5.7075	-1.8109	-2.5854	-1.9413	-3.6988	-3.6956	-2.6494	-1.5959	-4.9288
-5.9372	-4.21	-5.6213	-13.032	0.24958	-9.4739	-4.3343	-8.3048	-7.1411	-6.3241	-10.027	-10.905	-5.9492	-3.3304	-11.401	-5.886	-5.3757	-11.051	-7.4491	-5.2821	-7.6103	-5.2066	-10.297	-12.116	-7.2838	-8.0063	-9.3831	-7.8161	-11.992	-7.8395	-9.0034	-13.531	-5.9197	-8.8066	-11.365	-11.492	-8.2905	-11.886	-5.7406	-10.001	-8.2702	-7.1238	-12.059	-3.6295	-8.727	-10.788	-4.268	-12.256	-8.7727	-6.6634
0.37527	0.54504	9.0249	4.2491	6.0205	6.6493	3.247	4.176	3.1006	5.3811	1.6871	3.4023	0.97075	3.3509	2.9018	2.4252	4.5766	6.8222	5.9705	3.1183	1.2823	3.2514	4.7951	3.5705	8.5084	3.3762	5.2064	5.5768	-0.2504	5.2352	6.2494	4.6448	2.863	4.5942	7.0529	3.4285	0.73012	4.7408	3.4717	8.8788	4.2313	7.9636	9.953	6.7081	1.5887	3.4021	5.7882	4.5892	3.2639	3.9798
8.5786	4.8576	11.819	12.006	5.5799	5.0212	8.267	5.1117	8.3962	9.8085	6.6755	7.5946	7.2822	11.414	8.7133	4.1963	8.9437	4.9176	4.5543	10.907	7.9636	8.6029	5.9877	2.5138	6.1905	7.6457	5.4101	4.0051	9.3974	10.578	9.6664	4.3365	5.6534	3.4264	8.4933	9.9662	9.1412	1.9323	4.6131	7.4332	5.9726	6.5666	4.2125	9.4599	8.7818	8.3914	5.5238	8.3266	8.697	2.1962
-2.5998	-0.42258	0.93797	3.3263	-1.2816	2.9533	2.5247	0.94758	-1.0206	1.2768	-2.0813	-1.0271	2.3606	1.1881	-3.6549	2.0367	-1.3146	-1.9555	3.7847	-1.7936	3.0453	-3.6975	4.2295	-0.12424	-0.5552	-0.13681	2.7776	-3.4095	-2.2098	-1.5358	0.70706	-1.5912	-2.2546	-0.24212	-5.3608	0.30186	-0.41781	-0.40955	1.8265	1.0765	-0.025774	0.49936	3.3343	-2.0038	-2.8929	2.1235	5.257	1.7993	-1.2507	-2.8155
-8.388	-2.1429	-2.3736	-4.538	-2.2525	-4.1598	-0.95669	-6.1433	-0.2199	-8.8641	-2.8567	-2.765	-5.9509	-8.0002	-4.1902	-6.5486	-4.2089	-6.9461	-6.0293	-5.2501	-5.3707	-6.6326	-5.5746	-6.0639	0.42804	-1.7667	-8.688	-3.3621	-1.7062	-7.4701	-9.9302	-5.0857	-4.0543	-4.3496	-6.9059	-1.8234	-3.1572	-5.2161	-5.5037	-9.8256	-3.5818	-4.9023	-1.2085	-6.2944	-3.8303	-1.6115	-4.284	-10.125	1.1111	-2.0559
-1.8118	-4.4135	-2.2725	-3.6885	-3.8282	-5.7508	-4.6258	-0.88594	-7.117	-3.2141	-2.1679	-3.1661	-5.1955	-3.9768	-0.015491	-7.7694	1.1551	-1.1776	-3.9058	-0.96871	-3.2238	-7.4777	-4.8714	-3.4314	-6.8889	-0.66152	-0.70127	-6.3935	-4.6207	-4.459	-4.8861	-4.7801	-1.5893	-1.3421	-1.5168	-6.5873	-5.704	-2.551	2.3376	-9.6136	-0.44862	-3.628	-5.4384	-8.0275	-6.5469	-3.7605	-5.6098	-0.61827	-3.466	-3.1843
-11.627	-12.272	-13.025	-12.493	-11.831	-13.943	-12.404	-6.9152	-14.48	-14.417	-13.719	-10.899	-13.119	-9.1522	-8.798	-9.2336	-12.753	-13.254	-9.7489	-10.318	-10.364	-10.902	-10.929	-13.092	-17.345	-7.3037	-14.051	-13.96	-13.376	-6.4103	-15.474	-13.303	-9.1803	-10.792	-9.8169	-11.016	-10.219	-9.7919	-12.053	-8.7061	-12.878	-16.375	-13.516	-7.5371	-9.9014	-9.8919	-10.101	-14.638	-11.565	-12.779
11.608	10.634	8.7693	7.7003	4.3056	11.207	6.7888	4.2622	10.501	7.7648	4.9891	10.13	8.9396	5.0955	11.926	11.671	7.649	15.936	9.3258	10.352	4.4528	9.8574	13.986	4.6065	8.2143	11.915	10.128	13.804	11.181	12.506	14.688	13.737	10.376	10.23	13.204	9.8963	10.67	12.724	6.7816	10.928	9.4375	11.638	13.883	9.6039	13.721	10.858	8.4506	11.905	10.933	16.759
-7.1379	-3.4508	-0.17879	-4.2426	-1.2125	2.5644	-1.5665	-0.71078	-0.044416	2.3554	-0.61768	-8.2661	-0.57778	1.6117	-2.9082	-1.8512	0.39699	-4.9475	-3.6221	0.00020227	-3.5863	3.3947	0.81266	-1.9876	-1.2838	-5.0472	-3.5674	-6.1885	-3.9591	-3.2058	0.18818	-2.5305	0.53206	-1.7394	-0.68041	-1.3554	-0.0027404	-0.96407	-4.2274	-1.4037	-1.1523	-4.2591	-1.6756	-2.159	-3.957	-1.394	-4.2281	-1.0345	-0.86425	-0.69352
-12.293	-10.211	-7.3715	-11.847	-8.3262	-9.9996	-11.385	-12.612	-11.381	-9.2564	-12.602	-13.848	-12.508	-12.071	-17.259	-9.775	-14.402	-7.5579	-11.598	-10.154	-12.293	-13.137	-9.6971	-13.468	-13.48	-11.989	-10.296	-14.273	-10.698	-8.1066	-11.829	-11.62	-12.583	-17.007	-10.107	-7.9035	-11.603	-9.7442	-6.5434	-9.9552	-11.029	-9.1267	-12.813	-11.511	-12.341	-13.92	-8.2282	-10.462	-11.696	-7.2908
12.472	13.654	4.8363	15.023	5.7168	6.8694	9.3039	6.2923	7.2864	2.9206	8.1766	4.6965	5.7928	7.778	8.6519	2.5798	4.9966	12.128	11.122	4.6173	5.4359	9.9066	8.5147	5.7782	2.8288	5.0103	4.0196	9.2017	7.5446	2.9964	5.8663	6.3089	3.2237	6.5737	4.1285	11.997	10.252	6.1073	10.375	3.7254	3.3516	4.3551	7.2884	5.6188	4.3768	6.2511	6.4767	4.6354	8.5665	4.1154
1.6014	5.8355	5.7779	-0.2942	2.6612	1.1016	10.279	6.2385	2.1315	-0.4238	6.9519	-0.52294	5.4779	2.1946	6.2697	0.44782	5.2238	1.7289	4.7338	3.7509	5.6075	-0.50083	3.1633	5.8072	2.4417	7.4764	-0.77808	3.5861	-0.53321	2.1071	3.9251	7.4874	7.3407	1.5162	3.9982	0.19114	-3.224	6.1973	3.791	5.6381	4.1588	1.7223	4.8496	-0.77548	-0.76182	2.2502	3.9765	5.7376	4.1513	0.59662
2.2384	1.7501	1.1739	2.5418	1.5545	0.33645	-5.6067	2.4298	4.9581	-0.7589	1.2572	2.6989	1.2742	3.0885	3.8045	-2.7584	2.6052	2.925	2.1447	4.6657	-1.5822	2.1196	0.91799	0.18276	0.99961	2.6432	-4.5255	3.4862	-1.3851	0.52599	1.4791	1.1809	-2.1727	4.7477	2.8342	4.5107	0.79862	0.35404	0.30326	2.9397	0.68815	-0.9954	-0.57543	1.7973	2.3852	0.35915	5.1026	-5.7568	4.1655	1.8252
-12.442	-12.995	-8.7491	-14.354	-8.9497	-12.787	-10.377	-10.95	-8.5918	-10.208	-10.403	-11.084	-10.213	-13.506	-14.895	-14.678	-8.9747	-10.27	-13.871	-7.4835	-10.408	-12.408	-10.634	-13.015	-13.385	-8.563	-11.028	-10.054	-9.9211	-11.228	-10.15	-11.238	-7.4582	-10.98	-15.043	-13.72	-10.697	-12.981	-11.651	-8.1733	-9.3512	-13.691	-13.569	-7.7978	-10.835	-8.3479	-8.284	-11.803	-13.192	-10.693
3.5989	-0.28258	0.23085	3.0571	-0.33463	1.58	3.5435	-0.39719	3.4367	1.7275	0.70756	5.3981	-1.0451	-0.92433	2.2085	-1.7159	2.3763	1.1192	3.1149	4.3832	4.2783	4.4366	-1.0706	0.79749	2.0871	0.23516	2.0682	1.8638	-3.5515	6.1639	-1.4426	0.28677	-1.0963	-0.82484	0.71576	-2.0817	2.3185	0.70799	2.098	2.8148	3.0371	-2.6588	3.1433	5.0446	2.0291	-1.1139	3.1387	0.98182	-0.10727	4.5314
0.18023	-3.5	-3.515	-1.1678	0.71403	0.17716	1.7494	-4.2673	-0.91597	0.96168	-0.79173	3.855	-7.2782	-1.4721	-6.1169	0.79355	-5.3538	-3.2047	1.4587	2.1802	1.4443	-1.1617	-1.0346	-3.4273	-2.1139	-0.50484	0.17454	-1.3838	-0.24189	1.5874	-3.0008	-2.6828	3.1224	-0.98373	2.6402	1.9924	-0.45275	-1.5313	-0.31167	-6.0318	-1.1722	-0.82178	-5.3735	5.5624	-1.5344	-1.5894	4.1041	-1.992	0.063706	2.6384
-0.57987	-1.3427	-3.1097	2.168	-5.434	-4.4428	-0.22632	-0.77721	-1.114	-2.481	-2.0165	-0.96065	0.59991	-6.0586	-2.4504	-3.5425	-5.1687	-7.8627	-5.5373	-1.4673	-3.3641	-6.6698	-4.8383	-2.1165	-3.526	0.4888	-8.9882	-4.6649	-6.7975	-3.5117	-2.5913	-4.3995	-2.1505	-0.87932	-3.0101	-3.0837	-1.3799	0.42902	-0.69316	-0.059771	-5.8083	2.7816	4.2032	-4.0104	-0.7669	0.1052	-0.19741	-4.3079	-4.5509	-6.8382
12.37	6.8017	6.8933	9.2151	7.6021	11.089	3.7076	8.2025	7.4518	8.2059	8.8735	7.7795	6.0956	9.4241	3.2565	11.674	7.6439	13.102	9.983	11.528	11.619	9.8017	8.6019	9.7856	5.2319	10.868	7.409	8.8665	9.7665	11.776	10.172	7.3257	10.014	5.621	0.42198	11.645	9.7779	8.359	14.778	6.2097	9.0324	8.16	3.8968	7.4305	6.0053	10.327	5.5266	4.8224	10.852	10.178
-2.9777	-3.5178	-0.86923	-1.1985	-1.4314	-2.046	0.97601	-1.3735	-0.0146	-3.4615	-1.1843	0.13494	-2.7918	-0.57359	-4.4236	-3.5257	2.759	1.0374	-0.17982	1.4783	-6.8445	1.6855	-6.3519	-0.26227	-4.759	4.091	-1.7606	-2.51	-0.066572	2.2844	-2.104	-0.35304	1.8412	-0.54945	-0.9664	-0.027737	-4.5554	-5.0184	-4.1718	-2.6585	-1.7584	1.3052	0.61565	1.0775	-0.023328	-4.0486	-2.4189	1.8756	2.2355	-1.4649
7.8968	2.8631	5.9339	3.3024	8.0861	6.8702	-1.9334	7.8552	6.0951	10.409	6.8894	4.6793	4.4108	4.5368	3.5202	9.1656	4.6353	6.8927	7.4517	3.3924	4.5609	5.8359	9.3395	6.7449	4.9151	4.213	4.3115	3.4584	3.5847	6.109	2.9555	5.8168	5.6996	8.7127	6.1442	3.0197	7.0115	5.7795	7.1353	9.5072	12.127	8.5091	3.0227	8.2468	9.489	3.7496	5.4206	1.0306	3.1465	2.997
-11.387	-13.4	-12.672	-13.487	-10.165	-8.4855	-12.081	-10.039	-13.618	-8.5185	-7.5543	-11.981	-13.213	-14.392	-15.437	-11.402	-14.495	-8.2921	-11.674	-12.592	-8.7125	-8.5402	-6.4347	-10.048	-9.6172	-12.473	-11.427	-15.842	-10.715	-10.271	-10.977	-7.5166	-8.9107	-9.5398	-9.1136	-13.117	-14.774	-13.425	-10.883	-8.1836	-17.674	-14.589	-13.16	-10.332	-7.1577	-5.7271	-5.7092	-13.186	-10.894	-14.381
-12.889	-6.9658	-7.5216	-9.8038	-10.182	-4.5457	-7.5184	-6.2975	-6.4349	-7.8705	-8.3262	-8.4794	-7.1388	-4.0249	-12.069	-2.0097	-9.5536	-7.215	-8.1112	-6.0684	-10.163	-4.8249	-4.2821	-14.479	-8.5152	-10.322	-8.6427	-8.8721	-13.136	-2.0079	-9.937	-8.9868	-6.5816	-9.8774	-10.362	-6.7403	-10.054	-10.529	-7.0269	-8.3653	-8.28	-8.1383	-4.0346	-4.5784	-10.098	-3.3616	-8.0781	-8.3854	-1.5035	-6.064
-1.8427	-2.349	-0.36568	-2.8878	-5.2153	-2.1375	2.2188	-4.4709	3.9437	3.011	-5.8835	-5.368	1.2935	-1.2736	0.19609	2.0631	6.8995	-2.0665	-1.1384	-0.48903	-2.8084	-4.2237	-1.5503	-0.064754	-0.27777	-1.2072	-0.13541	-1.3526	-3.3648	-6.2006	-5.0174	-3.4207	-5.5901	-2.5941	-1.0881	-1.7705	-7.1851	-1.6449	-3.8566	-0.05677	-2.8586	2.4411	-3.1781	-1.6648	-2.519	-1.0521	-3.6609	-3.4137	0.0043413	-5.7522
-1.2036	5.294	3.954	2.5306	2.9294	5.0125	0.78826	2.2726	2.6586	-1.4734	4.7091	-0.73987	3.2893	0.80592	-0.13147	3.5652	-1.1505	3.9705	1.4138	1.3999	1.5481	-1.2436	2.6974	3.6323	-0.27343	0.41031	1.6763	2.8921	4.6742	3.134	3.2898	3.6076	2.839	1.5382	7.9179	0.19561	-0.34188	3.372	4.7408	1.319	1.7655	3.7022	-0.61041	-0.23174	0.45208	2.1436	-0.16081	-1.5468	-0.84137	5.6157
-9.0035	-2.5495	-4.5774	-7.8379	-9.3528	-4.6024	-7.6726	-7.0271	-6.8886	-6.5311	-7.6722	-4.4708	-3.878	-3.1975	-10.247	-6.5764	-8.1694	-4.0772	-5.4846	-6.7677	-6.7146	-9.1772	-8.1454	-8.3207	-9.2951	-6.4204	-7.8297	-6.025	-3.1282	-2.8081	-9.4824	-7.4751	-3.2186	-9.3169	-5.1058	-0.81577	-4.1395	-4.4318	-7.91	-6.2501	-6.7925	-9.8463	-11.805	-5.2926	-2.5043	-5.0997	-5.4374	-6.0168	-3.5667	-3.6224
-11.639	-12.287	-15.295	-13.567	-11.779	-9.5922	-11.797	-13.497	-16.371	-9.4209	-12.224	-6.538	-11.652	-12.578	-10.849	-15.77	-12.778	-11.739	-11.763	-14.572	-8.6651	-13.727	-11.217	-7.918	-12.484	-10.467	-10.443	-13.374	-8.8943	-8.4002	-13.756	-12.227	-13.324	-11.717	-11.921	-12.907	-9.2245	-9.3252	-11.899	-13.17	-10.884	-13.562	-10.367	-13.558	-13.635	-11.247	-12.825	-16.143	-12.237	-13.122
-0.44112	-2.5806	-1.8712	-2.5703	-4.9308	-2.5781	-1.6358	-7.8556	0.67249	-1.3228	-5.1597	-0.23907	-4.4889	-4.7171	-1.4421	-1.3682	-1.1431	-2.4805	1.5331	-0.3855	-6.0136	-5.9043	-2.1828	-1.489	-8.4871	-3.2924	-2.9942	-0.32128	-6.0505	-2.9847	-5.0173	-1.9751	-5.1322	-2.9067	-5.016	-2.0615	-4.6219	-3.3618	-1.5674	-3.6791	-4.6838	-5.956	-3.716	-3.2608	-6.0493	-3.9742	-0.56746	-3.8529	-2.5864	-3.6438
5.3641	-0.49525	-2.9276	-1.3115	1.374	0.85244	1.0102	4.5581	-0.6509	0.40474	0.61707	3.3795	-3.3444	-0.84562	-5.8677	-2.9987	1.4103	0.96351	1.3782	-6.8347	0.9935	0.5521	2.8441	3.2936	-2.751	1.8036	-4.3091	-1.143	-2.6167	-4.1558	-0.56227	-0.15904	1.1144	2.5747	-4.4462	-2.2216	-4.3939	-0.62847	0.60297	-3.6219	0.7391	3.1258	0.0083582	2.2001	-0.46356	1.4377	-1.7364	-1.3103	-3.5042	4.6647
-5.0247	-4.8314	-6.2496	-2.6893	-3.6956	-3.8814	0.46486	-6.5114	-1.6415	-3.4886	-3.2642	-7.0922	0.26951	-0.79232	-0.47063	-3.2753	-2.7198	-8.1174	-1.4488	-5.1916	-2.987	-3.8405	-3.816	-5.9453	-6.1812	0.3116	-1.9518	-2.5532	-3.797	-7.0311	-4.6022	-1.8497	-3.5255	-2.9255	1.9894	-3.4871	-0.38059	0.35826	-4.4661	-4.4174	-2.462	-5.4597	-1.1489	-0.4381	0.15034	-2.6982	-7.0044	-6.2101	-4.9823	-5.8286
-15.83	-10.098	-13.877	-10.888	-10.008	-12.693	-12.417	-13.097	-13.231	-15.242	-15.016	-13.374	-9.6844	-8.0531	-13.337	-8.9675	-9.9991	-12.397	-14.376	-11.278	-13.364	-8.5644	-10.624	-10.492	-13.656	-15.328	-13.461	-14.044	-13.705	-14.183	-12.406	-10.847	-10.214	-17.27	-15.355	-14.519	-14.635	-8.3362	-8.8256	-13.639	-13.773	-12.225	-15.441	-5.8666	-12.996	-9.9055	-16.192	-14.693	-12.654	-12.501
-2.8049	-8.3122	-2.8823	-2.8581	-7.2619	-5.5602	-7.5035	-5.2405	-5.3257	-6.0809	-2.3039	-10.607	-0.37481	-3.5472	-2.3663	-3.0961	-6.8807	-9.0777	-1.278	-3.6371	-2.5609	-2.8776	-0.14151	-4.5221	-5.0937	-7.0584	-8.2087	-4.1591	-3.6307	-1.921	-3.5519	-1.5805	-9.5722	-3.638	-7.9852	-4.8383	-1.0716	-0.88617	-2.6763	-5.9575	-5.3315	-4.9371	-3.7837	-1.8216	-5.0464	-4.5331	-2.2954	-3.1603	-7.3427	-2.9778
5.4623	5.9582	4.9683	11.416	11.002	6.447	2.5919	1.9253	7.0942	5.3563	-0.29325	4.4113	8.3256	6.945	3.3892	2.3813	5.0622	4.7413	1.8314	6.5551	3.9984	3.2025	4.4865	2.6272	4.069	4.7686	2.9208	6.1167	6.9673	8.7925	3.545	9.9623	2.3344	5.4243	7.4429	8.7659	5.877	0.45669	2.0631	5.8989	6.7739	7.5796	8.0555	6.8327	5.9419	7.9882	3.1515	7.9649	9.5843	5.3203
-5.2214	-0.75245	-0.16843	1.4995	-2.0191	-2.1087	-0.23036	-0.85857	-0.12855	-5.8884	-3.0883	-2.5611	-1.9172	-3.8768	-1.6115	2.1792	-2.1939	2.5611	-2.2429	-1.7858	-2.828	-2.703	-6.5025	-1.1917	-0.33189	0.79031	-0.12187	0.58411	-1.6075	-4.2738	-0.99868	-3.4377	-4.8566	2.3248	-4.8053	-0.95019	-2.8841	-4.3091	-2.2207	-6.7434	-0.61582	1.7552	-3.0743	3.075	-2.9254	3.0092	-0.83624	-1.5519	0.71692	-2.5387
-16.704	-3.5854	-9.2452	-8.1011	-11.395	-7.607	-8.7903	-11.141	-10.284	-14.307	-9.8605	-6.7643	-11.085	-10.524	-5.0976	-9.9219	-9.7238	-9.0067	-12.702	-11.944	-7.8157	-6.0185	-6.0813	-5.7204	-8.481	-8.0702	-10.735	-9.4002	-5.8841	-7.0598	-4.9106	-10.572	-6.7193	-4.2576	-9.8369	-16.069	-12.342	-2.2666	-7.6297	-10.715	-12.379	-11.319	-11.985	-7.2639	-12.189	-10.4	-7.77	-8.9908	-3.2661	-9.0231
-8.5648	-10.4	-6.9415	-10.328	-7.9979	-8.2203	-6.5106	-6.596	-8.7403	-10.959	-13.869	-11.086	-8.8952	-9.6458	-11.226	-8.5025	-11.532	-8.684	-12.573	-5.5628	-9.8551	-11.921	-5.0296	-6.0052	-4.1855	-3.3991	-8.2312	-3.1471	-7.8189	-6.835	-11.1	-8.4179	-6.7043	-8.2928	-12.385	-3.7411	-9.7001	-8.4679	-9.2292	-7.6664	-5.4478	-10.522	-10.872	-10.751	-7.4989	-9.4587	-12.886	-4.357	-5.3294	-7.91
7.81	7.1671	6.7456	7.0544	6.4046	10.233	6.6293	7.706	8.6316	6.6785	5.9303	5.9999	4.1806	4.3943	-0.47102	3.1429	3.2725	4.7646	5.6638	9.2252	7.7396	8.2178	12.265	8.4516	9.8115	6.9731	3.2692	8.8279	8.095	8.6607	13.31	4.6426	9.6463	3.6605	7.3237	4.4034	8.3385	9.7998	4.107	5.2724	9.7218	10.407	9.8042	5.223	6.0924	7.685	2.5401	9.66	3.4611	5.3837
-20.715	-19.337	-21.776	-20.704	-27.995	-22.113	-22.142	-20.235	-18.389	-19.233	-24.635	-23.771	-19.089	-21.608	-22.386	-22.173	-28.613	-21.566	-20.028	-20.9	-23.642	-23.511	-23.977	-20.317	-20.177	-21.898	-21.872	-22.521	-18.451	-18.581	-24.103	-23.895	-23.36	-19.575	-17.921	-18.376	-19.589	-22.465	-17.583	-25.677	-24.316	-21.091	-22.011	-22.703	-19.796	-22.491	-22.349	-23.183	-23.963	-22.731
-7.6966	-5.2448	-7.8408	-2.291	-5.3171	-6.9904	-10.503	-6.2869	-10.911	-11.358	-12.507	-8.2901	-7.7479	-7.211	-6.1598	-5.6191	-3.6806	-1.1526	-7.4516	-5.6558	-6.6728	-8.2217	-4.4674	-11.135	-5.3336	-6.4559	-7.6662	-6.9382	-7.7714	-11.157	-8.5062	-6.0373	-6.1064	-1.4541	-11.095	-1.7716	-7.3534	-3.6418	-6.9285	-3.5994	-9.8542	-8.8216	-8.8907	-10.778	-5.0629	-5.3605	-11.253	-8.085	-7.9095	-5.6752
-3.8133	-5.4398	-7.5515	-9.4188	-9.0278	-1.8626	-6.1078	-5.5924	-4.9305	-18.201	-10.082	-8.8688	-6.9121	-7.0389	-6.5311	-7.4754	-7.2211	-8.1342	-7.2888	-9.9868	-6.5075	-8.4641	-9.8484	-6.2338	-8.061	-6.1224	-8.4232	-9.4925	-5.5769	-9.1345	-7.1556	-8.1155	-0.8201	-10.154	-9.4237	-10.072	-9.4669	-4.7295	-3.1051	-6.9745	-5.3477	-6.0147	-8.4636	-7.8208	-4.4997	-9.9901	-10.082	-10.929	-5.5464	-6.2131
-0.70336	-2.0227	0.10748	0.40605	-3.5735	-2.3903	-7.0705	-0.55158	-0.98069	-4.761	-3.9768	2.3281	-0.44906	-5.714	-3.5928	-1.294	-5.1194	2.1092	2.1071	1.3879	-6.147	-2.5927	-6.5867	-2.2634	-1.9311	-1.1468	1.7013	-3.5376	-0.33913	-4.5342	-4.364	-3.5082	2.8536	3.2232	-4.364	0.064586	-6.8582	0.31596	0.41977	0.070963	-1.3215	-1.86	-2.0578	-1.7332	3.8997	0.38333	-6.0894	-0.61617	-1.6748	-1.1528
7.8975	5.5397	11.273	6.3763	3.0732	5.5327	5.8435	12.981	3.8609	8.5477	6.2663	9.0964	10.331	4.0929	8.5106	7.9375	10.25	5.6776	8.8518	9.4486	5.4768	7.4028	10.699	10.543	3.6667	9.6079	7.7825	7.0216	4.5232	9.8402	8.8576	6.705	5.9654	8.3735	11.821	9.1921	8.1058	8.4298	1.5352	4.6534	4.1921	5.3627	10.025	9.5237	4.8094	4.6977	5.8173	9.3118	9.027	2.8406
-0.76608	-0.29686	-3.3996	-0.66249	1.3954	5.3742	3.5349	5.3807	-0.59618	6.5967	2.0019	1.5235	-4.138	4.0309	0.59161	3.9204	2.6723	3.3684	-3.242	-2.8065	-1.1658	1.1664	-0.44731	-1.0475	2.2653	-0.76376	3.503	-0.22548	0.71478	3.3371	-3.0384	0.8799	7.4867	3.0811	2.6877	-0.39532	3.79	-0.1848	3.3084	1.1495	0.16359	6.4106	-0.0059565	-0.4264	-3.255	-2.1394	7.1865	0.46681	-0.73671	1.6506
3.8436	-3.2094	-4.0521	2.5737	2.0021	-0.13489	-2.4774	0.55261	2.1768	2.8336	-1.7093	0.032543	0.14744	-3.6498	-0.76833	2.0562	0.16892	-0.24665	-1.0142	-2.2589	-0.56946	0.14816	-1.0986	3.6846	-1.5134	-0.031733	2.8429	-0.74128	-2.6412	-5.1552	1.0795	-2.4818	0.28593	1.9675	-6.9142	-0.68352	1.0836	0.56745	-1.5161	-3.0842	-1.2588	-2.1664	0.75829	-1.0569	0.39454	2.0154	-2.9069	0.42722	4.0241	1.9248
-12.353	-14.843	-10.757	-14.082	-13.639	-14.212	-12.509	-12.192	-13.75	-10.237	-9.5311	-11.694	-13.186	-13.022	-14.102	-10.952	-8.1107	-14.116	-14.062	-8.2875	-9.807	-11.976	-12.145	-13.178	-13.107	-13.753	-13.208	-10.93	-9.7723	-10.91	-12.752	-11.449	-10.34	-8.4546	-13.832	-9.2295	-10.544	-10.956	-12.967	-8.0851	-11.642	-16.108	-7.7818	-11.702	-16.449	-11.434	-8.6386	-17.234	-13.865	-11.752
-1.1034	-8.7824	-4.5383	-4.3468	-4.9962	-4.6303	-3.7554	-5.1719	-9.1081	-1.5593	-4.2424	-3.7223	-4.3212	-6.7086	-4.3059	-6.0204	-2.0764	-4.9561	-2.7244	-6.6293	-7.3332	-5.3921	-6.0471	-6.3323	-4.1503	-1.2206	-5.2978	-1.4562	-4.1696	-5.381	-4.1264	-7.1244	-2.3448	-4.2016	-4.6637	-7.0264	0.19219	-6.8012	-5.5032	-4.4143	-8.0129	-3.5581	-4.0878	-9.4456	-7.6256	-2.0715	-6.7611	-3.685	-4.3805	-5.6102
5.8118	2.5033	3.3439	4.031	1.3808	4.6228	2.5194	-1.0088	-2.1459	4.3533	3.0413	5.7155	1.072	2.8275	0.6125	6.2234	2.5844	4.1131	-0.36704	5.5564	1.7933	4.3368	3.3934	1.2675	5.1655	3.6887	3.0257	5.3788	5.0985	3.3165	3.5275	9.4799	-2.0434	4.9945	6.8466	-1.1199	1.8229	5.2458	1.0381	1.1307	-0.62841	-1.3453	0.38112	2.6578	4.3039	2.3129	2.1525	-1.066	2.0625	3.0413
-2.7562	-0.3772	-2.5701	-4.5144	-3.9608	-2.2424	-2.9294	-0.4073	-1.1414	-2.2599	-0.85051	1.7783	-2.5935	-1.2546	-1.2021	-0.36304	0.84015	-2.3468	-2.0147	-0.76516	2.8205	-4.6582	0.87404	2.7922	-1.9417	1.3555	-5.6585	3.1414	-2.986	-6.0247	-0.12297	-2.0807	-2.5755	-4.6976	-4.9025	-4.4414	-0.53257	1.7912	1.29	-2.6175	-2.2861	3.1127	-4.0752	-0.79674	-0.32706	-2.38	-0.43041	1.3756	-2.1676	-1.4689
-0.24702	0.77154	3.495	2.8986	3.2243	2.8909	1.9497	7.3238	4.3177	-0.14784	3.9565	4.2859	4.3158	4.9847	5.684	1.3095	3.5416	2.6773	2.9245	5.0877	-2.8602	1.4069	0.25645	3.4911	-2.4259	3.1704	3.6165	-1.5366	0.77415	4.4963	8.545	-0.2975	4.6709	0.35247	3.5048	2.3468	3.6406	2.1496	0.34694	1.1489	3.6505	-0.36235	2.6001	-1.4096	-1.8297	6.6947	6.3914	4.6232	4.58	5.247
-5.6034	-7.2436	-3.6041	-9.1476	-4.6819	-5.671	-4.5537	-2.9978	-8.1963	-1.3695	-7.4352	-4.7568	-8.1531	-13.975	-4.39	-7.3177	-4.864	0.3286	-9.6277	-1.9515	-9.0644	-7.9177	-7.3458	-5.5983	-3.6848	-4.2608	-3.4807	-6.9117	-1.9456	-4.5193	-3.3113	-4.2262	-6.1964	-4.7148	-5.334	-6.5438	-7.4833	-3.9683	-3.0498	-3.1077	-2.7292	-8.1953	-7.5499	-8.683	-5.7656	-6.6106	-1.7789	-2.5429	-8.5706	-8.9306
0.34033	-2.2535	0.49532	3.8747	0.16332	6.4742	0.21472	-6.5042	-0.005473	0.7782	2.4886	-2.2607	3.659	2.3562	0.77874	1.1185	3.9058	1.484	1.9552	1.1965	5.488	-0.66264	-0.86352	1.459	3.5876	-4.1493	-0.83066	4.905	-1.0781	4.8727	1.3176	0.051429	-3.4486	0.33322	-0.66421	2.5665	-0.99824	1.1513	0.0059728	-1.0547	-0.78999	-0.9157	-4.2441	5.4691	0.981	0.19257	3.5334	-0.43603	5.2374	1.5878
-0.51404	-6.6797	-3.096	0.36606	0.95989	0.72422	-3.5752	0.38795	3.519	0.80526	-1.2449	-2.4829	-5.9548	-4.2433	-7.7255	-3.9273	-1.9193	-5.3223	1.6415	-3.323	-0.62577	-2.0797	-2.8103	-0.92731	-2.9834	-2.0388	-2.8903	-0.94713	-2.9457	-0.062971	-3.0195	-0.15889	-2.3948	1.671	-5.6302	-1.8884	-3.691	-2.5368	-4.5243	-3.5094	-6.452	0.66052	-7.1935	-1.371	-3.4077	-6.0864	-3.5289	-2.1375	-5.8227	-2.0279
-14.026	-14.114	-13.192	-13.054	-15.63	-16.666	-13.794	-13.744	-15.612	-19.506	-13.661	-11.483	-16.001	-6.3674	-14.708	-15.053	-15.039	-13.27	-14.665	-13.492	-16.078	-14.247	-18.646	-17.624	-15.472	-16.755	-12.05	-14.829	-19.181	-9.1091	-13.415	-18.44	-13.504	-14.442	-10.9	-17.08	-12.645	-12.423	-12.478	-8.5892	-12.201	-17.892	-17.628	-16.409	-12.475	-17.338	-16.435	-7.8263	-15.16	-13.352
4.6073	4.7153	-0.4395	0.26451	4.7777	1.6859	-3.611	-0.43538	3.8937	5.7343	6.3197	1.06	-0.22544	3.1069	-0.38195	6.9137	7.409	-4.577	3.8727	0.42162	1.6756	-0.81492	5.4318	4.1059	5.437	0.45401	-2.3704	2.1985	7.1482	1.2772	3.6681	0.011796	3.5916	-3.6412	3.3076	2.8458	-0.79409	0.65111	2.1382	1.6133	-0.96134	4.178	1.0489	3.5226	-0.33407	-3.5084	5.4495	-3.146	-2.1426	6.6147
-10.458	-12.598	-14.247	-10.252	-12.496	-10.835	-10.184	-12.295	-10.871	-9.5123	-9.7332	-11.014	-15.33	-10.668	-11.647	-17.032	-13.996	-11.15	-10.036	-11.619	-17.704	-9.5617	-12.616	-8.1882	-9.5813	-15.96	-17.91	-13.97	-13.701	-12.345	-11.275	-12.021	-10.791	-11.771	-9.0576	-12.076	-10.87	-14.652	-9.2408	-10.503	-11.77	-14.35	-10.623	-7.787	-10.907	-10.442	-12.075	-14.373	-15.901	-12.133
0.30407	5.1451	-2.1566	4.7703	3.0167	4.5767	-0.37848	0.85186	10.174	2.5099	3.4488	0.96729	3.4285	2.4455	5.3369	1.1544	3.3372	3.6464	7.0848	1.5413	0.86182	4.6078	2.6632	5.6355	3.086	1.7052	-0.32444	7.5352	1.2076	0.80904	-2.1733	0.061937	6.5652	-1.8739	1.7912	1.1495	3.2871	4.3811	-0.33008	-1.0129	-0.26468	-0.43514	0.025925	2.8103	-1.6468	0.96896	3.3236	0.21993	4.5866	1.3901
1.704	-2.8103	-3.0117	0.4397	2.5351	4.9848	-0.10383	1.8878	0.7316	-2.4442	4.3637	3.3603	-3.2894	1.8117	-1.2376	3.8421	0.24581	-1.7256	-3.1835	-3.2792	-0.014538	0.67843	-0.61678	-1.4382	-0.93015	-4.0785	-2.6342	0.83536	4.0578	-1.8868	1.1918	1.8033	2.4957	0.6237	-3.3438	2.1975	2.3496	1.6263	-3.6	-2.0586	-3.6769	-2.5258	2.1891	-1.2585	-4.4459	-2.3487	-0.14665	1.521	2.0991	-2.8779
-0.86714	-3.3976	-0.91969	0.95715	0.45793	0.24736	-1.7203	-3.023	-4.9498	-4.917	-1.5123	0.77006	-2.9016	1.6572	-0.80382	-2.331	-3.1644	-1.3219	1.7402	-1.1542	-2.4408	1.7389	-1.9873	0.80329	-2.1237	-0.94227	0.90769	1.4363	1.1237	1.8462	-4.0541	1.6696	-1.4418	-0.65823	1.9071	-1.0785	-1.9586	-2.9841	-3.6129	-4.1864	-3.1216	-3.5069	0.11943	-3.0719	-2.6563	2.3611	-1.0067	-0.016184	-2.0992	3.7601
6.5648	6.9038	11.196	7.7021	5.0809	8.8939	2.6556	4.4075	4.8982	9.3276	11.603	7.2786	2.6788	5.2942	10.417	9.0243	9.7937	1.4127	11.531	4.9203	4.9157	7.4369	8.3044	6.9492	3.5594	6.1676	7.5817	4.8648	6.6479	9.1804	5.6577	4.9395	8.4357	3.1521	7.5429	4.2422	4.8562	6.5251	9.913	5.7651	4.4331	3.6488	10.209	8.2907	7.7718	9.1585	8.8698	6.2083	7.7132	4.0249
-7.5561	-7.9646	-12.089	-11.248	-11.841	-9.116	-10.749	-9.1261	-11.227	-12.892	-13.07	-9.828	-13.063	-12.877	-15.478	-6.1106	-11.937	-10.39	-8.7564	-12.303	-10.532	-9.3708	-6.6788	-8.9847	-12.64	-10.344	-13.148	-11.2	-13.066	-4.9232	-8.5365	-11.643	-11.837	-11.407	-13.191	-11.077	-9.8613	-10.948	-13.431	-11.486	-14.761	-3.7948	-8.9031	-9.9793	-7.4813	-13.512	-14.399	-11.279	-9.7774	-7.3574
4.0191	-2.1624	5.9066	5.4426	3.547	5.145	1.5925	5.8337	5.7618	2.56	-0.72939	3.5959	4.0115	2.9559	4.537	0.67002	-4.1076	3.5197	2.8739	2.6952	3.6951	2.9141	-1.299	5.2971	1.6354	-0.44854	2.2075	3.445	4.3745	7.3385	5.068	6.1891	3.7711	3.9253	6.9103	-0.02384	0.81391	2.3039	5.252	3.9023	0.68926	-0.61222	0.9721	3.8698	3.5956	-2.0652	2.244	-2.3665	1.4219	4.7945
6.0216	4.7655	4.292	-0.48609	-2.7403	1.3004	1.6679	0.40056	-1.5431	-0.92035	-5.2356	1.136	-0.4175	-2.0194	2.6418	5.2428	0.17619	-2.0672	-0.75932	-4.708	-1.5878	3.0202	-0.4153	2.6387	1.6866	1.0808	2.202	-2.3688	-0.68787	2.3645	-0.87422	0.57454	2.4246	2.3049	-1.3596	3.2726	-1.3202	-4.5856	2.1087	-1.5484	0.033876	0.039575	-0.72638	-0.87952	-4.158	2.0289	-1.3841	-1.5522	0.77091	-0.34874
-11.873	-14.792	-14.545	-14.309	-12.167	-14.694	-14.36	-10.451	-11.486	-13.147	-14.975	-17.095	-13.557	-8.163	-10.767	-16.315	-12.456	-14.297	-13.229	-10.596	-14.615	-12.83	-14.258	-10.957	-12.305	-13.766	-13.007	-11.065	-10.829	-16.357	-12.71	-14.967	-13.637	-15.429	-14.891	-9.6928	-14.382	-16.106	-14.482	-16.41	-14.253	-12.834	-15.381	-12.38	-9.1548	-16.27	-14.091	-12.027	-12.164	-15.968
-8.2825	-4.5706	-7.5481	-5.8643	-4.7392	-6.804	-7.75	-6.2331	-2.0142	-4.766	-5.3184	-3.6933	-2.8081	-1.4569	-6.3928	-7.9003	-9.6057	-4.4533	-6.0108	-8.3482	-9.753	-2.0978	2.6667	-3.6867	-5.8202	-3.8286	-6.6157	-8.3913	-4.8037	-6.047	-8.665	-8.139	-5.23	-6.7628	-6.7984	-6.6146	-10.9	-4.4996	-10.107	-6.9762	-3.7065	-10.597	-4.1906	-4.5898	-7.038	-5.2633	-4.5457	-5.6647	-5.252	-9.8809
-6.029	-8.0473	-9.3865	-10.059	-13.576	-7.6445	-7.9318	-12.029	-6.1308	-9.0939	-11.082	-12.584	-8.8471	-12.774	-7.3463	-12.511	-10.55	-10.719	-3.8315	-9.9231	-10.813	-10.95	-3.6882	-10.818	-12	-10.41	-5.8286	-11.406	-7.1462	-11.437	-8.7666	-10.282	-10.653	-9.5074	-7.7197	-7.5155	-4.8542	-13.153	-8.0719	-8.0612	-13.4	-6.2566	-9.8141	-9.8644	-10.95	-11.489	-12.055	-5.9695	-6.7834	-14.964
-10.232	-14.035	-11.111	-11.098	-6.3995	-16.515	-14.164	-14.865	-11.45	-13.746	-11.201	-13.078	-10.708	-14.336	-20.687	-12.424	-15.216	-17.151	-15.895	-15.137	-12.278	-12.6	-15.515	-13.325	-9.3192	-11.483	-14.988	-10.327	-12.955	-13.093	-14.329	-13.749	-16.07	-15.646	-10.346	-8.6163	-10.258	-14.248	-12.983	-14.063	-13.529	-14.531	-10.682	-11.08	-12.471	-13.471	-11.943	-13.911	-12.363	-11.117
1.2757	-0.9002	-4.965	-0.13182	-6.2518	-4.9109	-1.2067	5.2934	-3.3193	-3.0169	0.89472	-2.7571	4.309	-3.2037	-0.27696	-4.3198	-2.5845	-2.7075	1.6102	-4.9002	0.85527	-1.8036	-1.2962	3.1805	-3.0607	-0.86014	-2.9462	-3.0127	-0.55779	-1.2482	-3.0411	-1.1202	-2.8387	-4.0271	-3.576	-0.11965	-1.4339	0.58783	-3.9737	1.2182	-3.7044	-7.6423	-1.2537	-0.067813	-4.0723	-8.3789	-5.5585	0.78594	1.0453	0.053587
-1.598	3.29	-0.94491	0.56821	-0.24522	-4.5625	-1.2061	-3.6249	-0.83606	4.6931	-2.3928	-1.9926	1.8464	2.6383	-2.3456	-1.6122	-0.4458	-2.0928	-5.184	1.4209	2.5064	-1.2118	-1.6678	-3.694	3.2981	-1.9016	-2.6576	-3.2068	-2.6787	-2.5288	-1.1149	-2.6296	-0.78727	1.7048	2.0259	-2.0809	-2.5333	0.75388	4.2802	-3.3543	-1.872	-0.99319	-1.6801	-4.7223	0.78991	-1.3105	-0.43491	0.11937	-0.49514	-4.0285
1.0217	2.6634	-3.4043	0.42887	-1.87	-1.7157	1.6057	-1.1383	-1.0386	-4.1793	7.547	-2.1631	-2.0756	0.59274	-1.5342	-0.45953	8.1125	1.551	2.9107	0.11988	-1.1976	-0.21957	3.4971	5.0955	2.3646	2.9939	1.3415	-4.4198	3.0067	3.0605	-0.042617	2.2968	3.6132	0.67624	0.46983	0.39367	-5.2869	2.4599	-2.2624	5.0446	1.8122	-0.58943	-2.3728	-3.8753	-1.8772	-1.2052	0.14876	-3.0088	1.5702	-2.4681
-2.409	-0.23878	-6.1809	-1.7335	-2.2271	-6.0255	-0.5039	-0.26893	-3.0394	-6.0738	0.54249	-4.0018	-1.2811	3.2169	-6.9827	-0.7597	3.211	-1.6613	1.9669	-4.6622	-1.7833	3.4273	-1.6828	-4.2807	1.4239	-2.465	-3.6171	-6.8369	-1.155	-3.6469	-3.0026	-3.6293	0.36392	-1.055	-0.97369	-1.8801	-1.9378	-6.2859	-3.797	-1.7596	-4.3093	-3.4617	-1.8423	-6.6763	-0.16145	-3.0629	-5.405	-4.8555	-3.0872	-1.5881
-24.09	-19.225	-22.401	-20.865	-22.822	-21.34	-25.694	-20.209	-23.583	-22.739	-21.96	-25.257	-21.506	-23.287	-22.249	-21.596	-21.368	-18.572	-23.323	-22.18	-16.714	-18.818	-20.685	-23.677	-25.133	-21.674	-25.561	-23.835	-23.771	-22.886	-17.66	-25.4	-20.983	-25.749	-22.115	-20.884	-19.008	-23.118	-22.833	-22.137	-20.858	-24.932	-16.566	-26.01	-22.058	-24.624	-27.473	-24.914	-20.985	-28.381
-11.486	-14.327	-13.927	-11.8	-10.804	-4.8888	-6.776	-7.9737	-11.011	-12.497	-8.9424	-10.496	-11.569	-12.328	-11.097	-2.9267	-13.762	-8.3677	-10.591	-7.3854	-8.6848	-11.145	-11.034	-9.6194	-18.11	-4.7228	-11.165	-9.8383	-10.218	-10.523	-13.94	-8.231	-6.1767	-8.0094	-14.579	-12.836	-11.585	-7.8055	-9.7148	-10.301	-8.6732	-14.198	-12.909	-10.021	-9.9442	-9.9293	-13.23	-11.913	-14.663	-9.5619
-3.4857	0.45409	-2.197	-1.3855	-0.9488	0.73666	-2.6264	1.3488	0.94781	2.8239	-4.2268	1.7624	0.0076361	-2.757	-0.39781	0.4879	3.7416	-1.4776	-1.0218	1.2046	-1.3581	0.53418	-2.2788	1.3072	0.98771	4.917	-0.13056	0.15702	-4.1774	1.9619	2.6678	5.7694	-8.0517	2.436	-0.52493	0.46105	-4.3787	1.261	-3.1467	-3.524	6.6168	2.959	-0.012089	-4.9505	2.4133	-5.303	-1.9757	0.063391	-2.332	3.3877
-19.22	-18.468	-22.148	-26.959	-24.219	-12.357	-25.598	-23.671	-24.997	-21.525	-20.705	-26.402	-30.028	-20.086	-21.302	-21.094	-25.918	-21.508	-21.947	-22.645	-21.166	-22.389	-22.513	-21.496	-19.205	-21.058	-24.527	-15.993	-20.647	-22.601	-24.48	-20.017	-20.962	-21.061	-25.938	-24.536	-21.093	-24.501	-19.924	-20.343	-23.54	-20.955	-21.254	-21.349	-21.79	-24.894	-22.208	-19.885	-23.101	-22.098
-8.7086	-10.701	-10.372	-11.003	-8.2312	-7.9124	-10.786	-14.79	-8.8003	-7.9014	-13.169	-14.412	-12.953	-8.9255	-10.569	-12.08	-12.933	-6.7872	-8.8587	-9.2927	-10.507	-11.587	-7.2892	-11.788	-7.6604	-10.138	-9.8595	-12.812	-9.2834	-9.4566	-7.5626	-10.613	-10.797	-12.73	-13.794	-6.7605	-12.496	-8.4612	-5.6107	-7.9322	-14.536	-9.4143	-8.8326	-9.1151	-11.632	-12.465	-9.3354	-10.922	-8.0211	-8.7869
1.8065	-3.7328	-0.060115	-0.90765	-0.40528	0.15738	2.5965	6.8187	1.4242	0.73648	-3.0215	-6.6081	6.1328	2.1931	5.7645	-6.1312	3.5777	6.39	5.6247	-3.064	-1.3464	1.9571	-2.2462	0.8516	0.28336	1.728	-1.8891	-0.74912	-2.1512	-2.016	0.50599	0.020323	-0.45596	-1.0878	1.9691	-0.4453	1.5455	1.8685	1.5725	0.91433	2.3693	1.3536	1.7183	4.9093	1.9385	2.7756	0.0095479	2.8961	3.9685	-1.1579
-11.881	-10.975	-14.155	-7.675	-11.227	-7.4354	-7.246	-9.2148	-12.498	-8.855	-10.049	-11.068	-14.862	-12.387	-10.059	-11.638	-8.7907	-10.545	-9.6636	-10.61	-9.6204	-12.701	-9.9805	-7.7134	-6.7213	-10.786	-9.2764	-10.892	-10.232	-12.641	-9.7423	-11.255	-10.667	-8.1289	-9.9133	-12.502	-13.658	-9.154	-8.5408	-9.1907	-11.256	-14.261	-10.583	-9.0936	-9.7157	-9.139	-14.539	-11.35	-15.964	-7.8908
-10.862	-10.553	-10.952	-5.9399	-12.112	-13.767	-11.775	-9.0354	-11.816	-6.0322	-10.751	-9.0457	-11.024	-7.5093	-8.5547	-12.788	-10.984	-12.579	-10.672	-7.4736	-11.763	-12.133	-11.44	-11.577	-6.6768	-8.3344	-10.158	-12.699	-9.1173	-10.077	-13.15	-6.135	-9.4719	-7.541	-6.8552	-11.809	-11.414	-7.5123	-6.4804	-6.544	-9.8151	-13.703	-11.614	-9.4324	-10.419	-11.096	-12.818	-11.966	-10.023	-7.0438
2.9336	0.059075	1.9895	0.74899	1.0224	1.6392	2.8066	0.99639	-1.9242	-2.7555	2.9893	-0.71106	-0.70624	-2.7131	0.23278	7.6835	-0.065963	-0.77824	-4.6485	1.7745	4.0708	3.1003	-1.413	1.065	4.0866	3.9503	3.6138	3.921	3.7907	-0.29863	3.8324	6.267	1.9945	3.6329	0.36708	-3.5568	3.028	2.3568	-3.7969	2.7494	10.098	-0.9888	5.0868	2.5727	3.7155	2.6027	-1.9494	1.2512	-0.01533	5.2478
-1.954	-2.3227	-3.2834	1.8303	0.71536	-5.539	2.2639	-4.8505	-1.965	-0.58052	-3.9152	-1.0563	-2.1021	-2.7016	-4.4982	-0.95179	-4.4681	-4.571	-0.10245	-5.0459	2.1136	-5.6793	-4.3051	-3.6948	-0.70933	-5.2669	-4.0027	-4.1711	-1.7975	0.292	-4.8678	-4.9127	-3.9392	-4.5533	-4.8432	-5.217	-5.8339	0.82472	-2.558	-3.391	-3.8998	-1.9036	-5.6206	0.17175	1.7442	-0.046904	-5.2659	-2.7961	0.098226	-4.724
11.928	9.9977	7.4651	7.6357	2.6696	7.5667	11.863	9.6435	9.6735	7.698	11.254	9.7463	13.451	5.7266	12.004	6.9286	1.7359	9.1026	7.8885	13.488	8.0768	5.5682	4.2971	10.147	6.9671	8.0091	5.3591	7.51	13.224	11.32	7.1536	7.9161	9.5669	8.3827	7.8055	11.539	9.294	10.168	9.5063	7.6626	12.441	6.7704	4.2522	4.9683	6.5832	7.2693	7.9822	8.57	14.018	7.2845
-10.019	-13.74	-11.896	-12.539	-13.787	-9.4647	-15.294	-9.1633	-15.702	-13.02	-12.084	-11.357	-11.312	-14.928	-12.811	-17.157	-14.577	-14.077	-13.948	-13.518	-10.879	-11.773	-9.9335	-12.293	-15.685	-15.375	-11.43	-12.211	-10.251	-10.483	-12.779	-14.198	-11.387	-10.647	-10.24	-9.521	-15.773	-18.64	-11.781	-15.642	-13.79	-12.458	-15.184	-14.459	-12.247	-14.973	-14.234	-12.168	-11.618	-13.814
-9.855	-9.7244	-11.743	-12.34	-14.208	-5.6737	-13.693	-7.3458	-9.6732	-8.1251	-13.091	-12.186	-10.545	-13.483	-11.217	-13.985	-9.3641	-6.5911	-11.896	-10.927	-10.862	-9.2803	-6.9494	-10.406	-12.537	-9.0406	-10.087	-11.391	-7.5944	-10.929	-7.8186	-16.899	-13.803	-13.236	-11.06	-15.724	-6.3593	-13.293	-11.38	-9.8821	-8.3116	-7.7022	-8.2698	-11.738	-12.347	-8.4026	-9.0315	-9.3596	-11.739	-13.068
-13.877	-11.111	-12.615	-11.682	-10.196	-11.468	-10.873	-14.206	-16.461	-12.864	-12.604	-12.462	-10.065	-17.218	-14.051	-14.439	-6.8942	-11.35	-12.592	-16.211	-15.559	-13.472	-9.519	-9.31	-15.06	-12.18	-18.369	-9.3177	-13.478	-13.779	-11.259	-11.694	-12.647	-13.448	-10.173	-11.786	-15.641	-16.967	-16.738	-10.332	-8.2462	-9.7853	-18.345	-14.825	-11.042	-15.329	-10.895	-10.784	-15.345	-11.234
-1.1714	-2.5114	-4.5904	0.07123	-3.9859	-0.22366	-4.0834	-9.2595	-2.4161	-5.4291	-2.3349	-3.3412	3.6165	-3.8307	0.53082	-0.92066	-1.6712	-6.4712	-6.06	-0.69507	0.10766	-4.4196	-1.6173	-6.3192	1.7244	-2.1943	-7.0205	0.62077	-3.6383	-4.7754	-2.2494	-2.894	-0.33785	-2.9364	-6.219	-2.9649	0.22	-1.3488	-3.644	1.7843	-2.7537	0.63377	0.83415	-2.7382	-1.375	-4.4735	-0.37344	-7.392	-4.5287	-2.4453
-11.883	-7.0621	-9.4328	-9.5814	-8.5562	-6.1872	-5.9102	-9.8947	-8.3411	-12.001	-12.2	-9.1112	-9.4425	-10.238	-9.1814	-7.9248	-8.3933	-5.1511	-8.3343	-3.3561	-9.4635	-8.574	-5.5557	-9.5854	-7.1527	-11.336	-8.6686	-9.7431	-6.738	-7.5979	-8.0836	-8.1832	-12.934	-8.052	-4.8876	-7.341	-9.6604	-9.5492	-7.4063	-5.6759	-10.942	-12.467	-9.2633	-13.721	-9.7027	-14.923	-11.002	-10.759	-9.0892	-9.2797
1.0604	3.7962	-3.1579	4.422	2.7511	-1.115	0.06794	0.99523	3.51	1.0267	4.679	1.8746	3.7066	2.8752	3.4751	-0.79559	0.19266	1.8033	2.6179	0.58883	3.8945	1.3921	5.857	3.0655	1.3592	1.2364	-1.5486	0.97318	-0.0028594	1.1388	2.2896	2.3618	7.8289	5.0073	2.5325	4.6922	5.3127	-0.22583	-0.99675	0.43133	-0.90931	1.0117	-1.1844	9.5274	0.57717	1.8089	1.4757	3.7036	3.6812	-0.60886
-2.2429	1.1226	-1.3494	-1.9561	-1.2256	1.5262	0.026013	-1.1222	0.16134	1.0748	-4.7321	1.7902	-2.9172	-2.5081	-3.9686	-3.2115	-1.7914	-6.1198	0.48032	-4.015	-0.18583	-2.0833	-4.9702	-0.11114	-3.3151	1.4172	-0.49138	-1.302	-4.2636	-5.7374	-0.77488	-0.87676	-6.2352	-6.6569	-2.67	-1.6929	-4.9298	-0.85065	-6.6232	-4.428	-2.5363	-1.6805	0.22225	-2.5314	-4.8009	-2.934	0.28774	0.62756	-2.7619	0.049504
-2.322	-0.36472	-4.0954	0.98738	-5.6173	-3.5491	-2.6061	-5.007	-9.7054	-4.4484	-3.0454	-8.6469	-3.0047	-2.7398	-5.3333	-3.5405	-0.41032	-7.7184	-1.0438	-4.0426	0.40813	-3.8007	-5.1456	-5.2777	-4.8128	-2.8514	-4.3681	-4.8563	-3.3134	-9.0337	-1.4164	-9.6396	-0.84572	-2.2982	-6.5594	-3.8261	-3.9143	-4.2266	-0.028608	-0.88678	-6.2765	-3.3499	-5.5105	-3.6791	-7.0193	-5.502	-3.9493	-3.6485	-5.4279	-5.9851
-2.8523	-3.1397	-3.6558	-2.8366	-7.1122	-3.876	-1.5873	-1.7716	-0.68154	-4.1683	-7.1048	-2.8822	-6.3518	-2.1618	0.50774	-1.0864	-5.1677	-0.5836	-3.8848	-0.13908	-2.8448	-2.1176	2.0553	-6.1311	-3.3724	1.0707	-3.6243	-5.302	-5.3805	-5	-8.7198	-1.7552	3.3668	-4.5489	-0.38084	-3.5674	-1.5633	-3.5419	-0.71208	-3.6543	1.9658	-1.0878	-3.1739	-5.8778	0.49535	-5.4744	-2.6893	1.7188	-6.4771	0.044517
-8.7704	-11.441	-9.5791	-8.5198	-9.1844	-11.014	-14.198	-13.92	-12.065	-10.459	-11.866	-15.727	-13.314	-8.4861	-12.023	-9.1342	-11.57	-8.9245	-6.585	-13.707	-8.6108	-11.759	-7.3206	-13.25	-10.819	-13.887	-15.046	-13.494	-10.015	-10.083	-14.564	-11.676	-12.877	-12.692	-8.3377	-8.1263	-12.76	-16	-10.726	-8.7405	-11.412	-12.568	-7.7839	-9.1486	-11.374	-11.082	-7.6905	-10.242	-12.99	-10.626
-12	-11.515	-15.012	-15.631	-17.279	-12.413	-15.587	-16.211	-16.947	-12.891	-17.106	-13.556	-17.116	-13.274	-20.74	-19.101	-19.899	-12.293	-20.732	-17.159	-13.641	-19.568	-11.983	-15.769	-11.41	-17.118	-15.041	-14.763	-12.773	-14.322	-14.632	-14.739	-13.241	-13.783	-14.911	-16.939	-8.778	-11.423	-14.511	-11.519	-13.369	-12.869	-13.892	-15.491	-16.766	-15.821	-16.537	-13.419	-15.174	-11.773
-0.55482	-1.7266	-3.8825	-2.2817	-4.5485	-3.4994	-2.4988	-1.0027	-1.0577	-0.61299	-3.4738	-3.9799	0.13556	-3.0586	-4.703	-3.5811	-2.87	-0.26548	-5.637	-2.3339	-7.5552	-6.8476	-4.9745	-7.1392	0.36952	-4.22	-1.6559	-6.7236	-11.76	-2.8911	-2.8427	-8.4647	-4.1661	-4.6162	-2.656	-2.0984	-2.3044	-6.0456	-8.2017	-2.4161	-6.3579	-3.6371	-1.5125	-3.4052	-4.9784	-7.1513	-6.1695	-5.396	-4.0542	-4.3297
-25.226	-17.126	-20.38	-22.235	-21.998	-22.082	-22.606	-23.806	-24.063	-23.211	-18.074	-18.692	-21.274	-20.81	-19.242	-18.826	-24.758	-19.912	-21.147	-23.739	-23.241	-19.366	-18.075	-13.89	-19.337	-22.567	-17.781	-20.431	-23.117	-21.871	-18.732	-19.313	-22.664	-24.819	-19.805	-16.561	-17.581	-22.132	-18.217	-20.413	-21.603	-24.582	-19.107	-23.883	-24.162	-20.756	-19.827	-19.199	-18.173	-23.433
-11.54	-3.5498	-12.386	-11.206	-7.5517	-9.8225	-4.8824	-5.2864	-12.492	-8.5939	-6.8479	-12.328	-10.576	-9.0762	-6.6953	-13.906	-9.9388	-8.3294	-10.983	-5.8415	-12.332	-6.6941	-11.318	-8.8151	-9.0552	-11.79	-12.59	-2.7629	-2.4661	-7.4735	-9.6043	-17.39	-12.164	-8.7741	-3.0049	-7.2337	-12.671	-6.8032	-7.4947	-14.135	-6.0621	-10.221	-5.4158	-10.688	-11.076	-10.879	-7.4517	-6.5087	-11.632	-6.6493
-3.7951	1.1594	-5.2259	0.22098	-4.0833	-1.5858	0.15639	-2.2945	-0.30212	-2.0029	0.79674	1.4566	0.58864	-1.5031	2.714	-3.3643	3.5826	1.5397	-5.398	-1.9052	4.5922	-0.66787	-0.3563	0.89247	-3.6671	3.3507	-0.27052	-4.3402	-2.4227	-1.177	-0.57112	0.25862	-2.1106	-0.27673	-2.564	2.5096	2.87	-1.4966	2.8064	3.8124	4.9359	0.3731	-2.7608	-5.3248	-5.8913	2.8659	0.52409	-2.9454	-2.3293	-1.9337
-15.295	-16.728	-15.671	-10.266	-14.392	-13.605	-12.017	-16.392	-15.586	-11.838	-12.154	-11.442	-10.973	-17.32	-14.028	-13.327	-13.354	-17.188	-15.703	-11.474	-17.029	-14.652	-8.4178	-14.872	-12.194	-9.8339	-14.865	-15.335	-16.398	-13.56	-14.253	-9.9142	-10.487	-14.001	-12.628	-15.787	-11.21	-9.4149	-12.568	-12.09	-13.056	-11.066	-12.975	-10.811	-11.001	-15.211	-8.9065	-10.522	-9.3321	-12.408
0.85008	2.3362	1.3652	1.7812	1.1944	-1.387	-1.9883	-4.6612	-1.6166	3.1405	2.8717	0.8814	1.5268	-5.8737	1.4391	-1.9887	0.88852	0.92938	1.4974	-0.76727	-0.050578	1.8121	2.6835	1.685	0.72515	-2.2962	1.4782	-5.3488	0.57228	0.89332	5.3453	-1.2576	-0.45437	1.0297	2.5958	-3.9355	-1.8132	-0.23563	3.8701	1.0272	2.095	3.4797	-2.9267	-2.6837	0.67785	2.8771	0.66898	-2.9575	-0.67656	-2.4635
-2.9149	-1.3164	4.2877	-0.6897	1.1516	0.23297	-0.39775	0.13999	-0.29898	-2.6828	-2.7967	-0.99626	-3.2606	3.39	0.54067	-5.9285	1.017	-2.125	-2.224	-0.49376	1.0217	1.8603	1.5355	2.7807	-1.2765	-5.4715	2.1394	-4.9627	-3.4227	0.85105	2.2874	-2.415	-2.2843	0.90443	2.0164	-2.1013	-0.1506	-2.8803	-1.4961	2.3875	-0.61838	-3.1417	-3.6966	3.7895	-4.6404	0.28018	-1.1337	-4.9875	-2.8096	-1.3673
-14.925	-7.0588	-12.539	-9.4201	-9.2137	-15.142	-9.1199	-14.143	-14.11	-14.172	-11.094	-14.505	-4.4005	-13.547	-12.924	-13.107	-13.129	-15.016	-8.9991	-7.8104	-13.248	-10.638	-11.234	-11.656	-10.227	-7.6294	-11.231	-10.614	-8.788	-7.9009	-14.857	-9.9739	-11.69	-10.51	-10.998	-15.586	-4.7821	-12.607	-8.0662	-9.8223	-11.69	-13.134	-8.7587	-15.801	-12.652	-8.049	-8.593	-8.6723	-17.789	-8.4583
-13.536	-8.1471	-8.3446	-2.4397	-6.9034	-1.977	-10.78	-6.7572	-6.1787	-7.7539	-3.6086	-7.0311	-4.8417	-4.4926	-5.4609	-6.6583	-7.5681	-6.8724	-11.476	-3.9021	-4.3317	-7.0876	-4.2783	-5.6858	-10.464	-4.0118	-5.009	-10.685	-5.4415	-9.3143	-7.2168	-4.6121	-9.5634	-10.502	0.25686	-3.9604	-2.1862	-8.2222	-12.142	-8.2084	-8.3699	-2.3696	-3.2873	-6.2971	-4.5123	-5.9842	-6.8156	-4.8988	-9.6242	-3.8074
12.658	6.4091	8.6765	10.714	7.0994	8.423	10.49	3.367	10.543	3.9834	8.5935	12.239	6.6178	8.8964	11.041	11.928	7.5192	5.6391	9.0973	7.8786	9.5993	8.6771	6.6025	9.5662	8.6875	11.352	10.274	8.8455	10.773	8.8438	8.697	5.8882	7.8116	3.2909	6.8873	4.5154	9.5561	8.0724	3.0531	8.3103	5.614	11.189	10.484	14.251	3.9054	8.7448	7.7551	11.041	10.006	10.761
-15.009	-12.49	-10.007	-12.913	-13.471	-6.8032	-9.7523	-13.806	-11.561	-16.921	-12.456	-12.448	-7.3979	-11.233	-16.742	-14.911	-13.011	-9.661	-12.013	-14.317	-13.075	-10.405	-8.7888	-10.865	-7.6837	-13.225	-18.991	-12.768	-11.698	-10.632	-11.824	-8.289	-10.783	-11.351	-8.8375	-10.95	-5.6905	-14.535	-11.836	-14.777	-12.406	-12.878	-9.6679	-11.132	-10.806	-10.197	-14.845	-14.416	-11.919	-15.294
-0.13235	-0.74732	1.0926	0.49775	-0.12512	-5.4543	-2.7562	-0.93139	2.908	-2.111	-1.4289	-2.38	1.3406	0.040124	2.0055	1.8381	-7.2628	-5.6825	-1.3573	-0.15263	-0.83932	-5.027	-2.1567	1.2799	-4.7869	-0.12888	-6.1851	-0.56311	2.9172	0.81258	-1.2782	-2.7074	-5.0096	2.9198	1.0767	-1.1719	-2.2233	1.0371	-1.5209	4.855	-2.9598	-1.5018	-2.4993	-1.0825	-3.6866	-2.623	-0.99966	0.74048	0.91498	-4.4282
-5.2655	-11.74	-12.904	-8.7399	-8.5746	-6.5467	-11.858	-12.716	-9.8632	-11.059	-16.323	-7.3051	-9.8948	-10.237	-12.451	-9.8493	-15.529	-8.7838	-7.8794	-6.9674	-9.8738	-10.347	-19.397	-10.25	-11.116	-11.491	-12.276	-12.002	-11.923	-12.78	-13.603	-7.5227	-8.2946	-13.142	-9.6179	-10.532	-11.905	-11.3	-10.034	-9.3687	-8.1618	-9.3158	-8.5644	-10.551	-14.475	-10.606	-12.101	-11.02	-6.9435	-12.572
3.5908	1.2318	0.73417	1.9505	-2.2615	1.0772	-2.4514	0.31994	-5.5885	-2.8849	4.773	-0.40832	4.501	4.2397	3.4425	4.9394	-2.7337	3.2274	-3.0692	-2.1841	3.4053	0.062469	-0.6988	3.7205	-0.50797	1.9284	-3.2413	0.9377	-1.3643	2.739	1.3765	3.1905	-2.186	-1.0166	1.4994	-1.3795	-4.7964	1.713	3.4279	2.6408	2.2911	2.7671	-2.7758	1.3485	-2.878	1.1635	-1.3215	1.7508	-0.52713	1.544
-14.275	-11.98	-4.9259	-10.569	-6.7216	-14.136	-11.214	-7.5991	-13.99	-9.3419	-14.069	-11.701	-7.3126	-11.046	-11.085	-12.666	-15.512	-11.57	-9.4292	-8.3528	-7.7727	-8.4566	-14.098	-11.709	-11.815	-13.43	-11.201	-15.327	-14.604	-14.065	-13.555	-13.397	-9.0491	-13.732	-9.8176	-7.4357	-13.144	-10.347	-12.484	-8.1067	-12.464	-5.5301	-9.1686	-9.8887	-9.226	-11.182	-9.9207	-13.862	-5.3272	-9.7048
-7.6403	-4.4331	-7.6566	-1.7688	-2.781	-1.2269	-7.6904	-9.2768	-9.397	-9.5686	-5.9679	-3.961	-4.1823	-2.6273	-4.7399	-1.2492	-4.5849	-6.1417	-4.8068	-4.8489	0.81726	-7.0015	-2.5519	-1.5111	-2.2245	-3.5927	-5.176	-7.3119	-3.4053	-5.9856	-6.0213	0.19291	-8.1213	-7.4982	-5.8459	-1.8504	0.95603	-5.2236	-4.2182	-8.4497	-2.0518	-2.1172	-3.7522	-5.6333	-5.2855	-1.8006	-8.5034	-5.3749	-4.4739	-4.4381
-6.5588	-0.96936	-1.0809	-3.6265	-8.6594	0.29844	1.1906	1.9542	-0.30017	0.70526	-0.25439	-4.6614	-0.040215	-1.8856	-1.2788	-0.99002	-4.467	-2.4169	-3.4303	3.1056	-2.589	0.47138	-5.5019	-3.096	-5.7458	-0.49539	-4.1122	0.91751	-6.5069	0.23918	-2.1718	-4.3947	-0.53741	-3.7082	0.25377	2.2182	-3.9408	-2.2966	-3.4068	-1.4181	-2.8038	-2.7066	-4.7643	-2.3698	-6.4936	-0.81823	-4.349	-5.2238	-6.5849	-2.0545
-2.9823	0.28511	5.8399	6.9448	1.1653	-1.2508	4.8298	3.4621	5.1459	-0.67579	5.2623	-3.4887	3.6768	1.1465	2.8	2.3451	5.4677	0.21036	5.8363	0.94475	-2.1515	5.1702	5.1962	0.56849	3.1421	-1.8727	0.10128	2.9634	-4.3979	0.49121	-1.0793	1.0142	1.5556	1.4168	3.3525	2.2134	3.6696	2.9076	4.4832	3.1502	3.8674	1.3511	-1.7151	0.20319	0.97988	4.5411	2.7784	6.0706	2.2878	-1.2679
-7.6929	-7.6842	-11.745	-10.531	-10.83	-5.9436	-8.7183	-11.071	-6.7229	-11.955	-11.438	-8.7112	-7.3896	-10.937	-7.2019	-7.8721	-9.5248	-13.258	-10.463	-10.907	-5.5018	-12.817	-14.323	-10.229	-10.93	-9.8253	-8.646	-6.1738	-7.1228	-8.2362	-9.9489	-9.368	-9.1181	-10.958	-7.2967	-7.7523	-4.722	-7.6147	-10.055	-6.7026	-9.9569	-8.7773	-9.3751	-10.37	-7.9198	-10.947	-8.7214	-6.824	-11.342	-8.406
10.421	11.841	10.128	13.508	8.8227	9.6972	9.5118	8.522	13.749	3.9986	9.0348	10.846	11.043	9.448	4.1898	11.625	13.574	10.664	10.557	12.925	16.104	13.684	9.2019	10.135	7.5458	10.384	11.15	16.492	8.5834	7.1016	5.0681	5.8623	6.6781	11.522	8.9115	10.002	13.223	14.469	5.8215	12.066	9.4551	10.285	6.6644	11.534	8.3721	10.313	11.5	5.0497	9.2921	9.6963
-14.36	-11.988	-10.207	-10.234	-13.449	-14.857	-12.683	-12.615	-9.9994	-8.1369	-11.78	-10.913	-13.28	-15.58	-15.161	-9.6445	-13.089	-8.9323	-4.1707	-9.607	-13.751	-13.745	-11.092	-5.3301	-8.8327	-15.255	-12.529	-7.9832	-12.722	-12.92	-12.251	-12.765	-15.445	-11.528	-11.865	-12.514	-10.946	-9.5363	-6.5551	-11.493	-3.5556	-11.888	-17.121	-15.265	-11.911	-6.7212	-7.003	-8.6412	-14.912	-13.046
-2.8934	-4.4914	3.6602	3.2505	-0.7733	-5.3482	-1.4727	-2.4189	-0.53849	2.3582	0.15027	1.9962	0.33265	-4.3783	0.35772	2.6461	-0.22389	-6.5908	4.6486	5.2794	0.99056	-2.1285	-3.0644	-1.6959	-3.5118	-0.58476	-1.4528	-2.4799	-0.60096	2.9616	4.0058	0.71621	-3.266	5.1182	-2.8097	-1.1607	1.7106	-4.3127	0.62381	0.90147	-3.5349	1.474	3.3061	-1.1398	-1.266	1.626	-1.0196	1.9081	3.8189	-0.96029
-4.7601	-0.56581	-3.7839	-0.049642	-2.4113	2.2196	0.26017	1.4696	0.21465	-2.4141	-0.3348	-0.98626	-2.4109	-0.60322	-2.2894	-2.2631	0.28358	0.25743	3.5347	1.4715	2.5063	0.30602	-5.4905	-4.3282	-2.9704	-3.1016	-4.2644	3.5353	-2.0848	-0.55653	1.2818	-0.20886	0.9017	-1.755	-1.4639	-6.933	-0.23842	1.9304	-3.5346	-0.88426	-4.4615	2.1997	0.40939	-2.6824	-1.937	1.4012	5.0125	3.6886	0.94563	-0.3888
2.2201	1.0589	3.1701	4.5378	2.3869	3.0385	2.1279	6.2359	8.7298	2.0207	0.94643	4.2536	9.4538	5.154	4.6421	3.1952	1.5113	5.148	-0.26699	1.8595	6.0044	4.9968	0.38303	-0.17334	7.0455	-1.3522	5.8426	-0.23466	3.3348	1.5842	5.2468	4.5095	0.20358	1.596	6.4394	0.49351	6.0517	1.6469	-1.2455	3.87	7.1434	3.6889	2.5117	-0.60626	9.5339	0.40798	2.2276	2.8552	3.1165	4.1002
0.57296	1.3754	1.2932	-2.1446	1.3626	1.6184	0.6982	2.4569	0.9131	5.0666	4.2226	3.8195	4.0301	3.9143	1.4427	4.1359	3.5401	-0.24476	1.3969	2.2751	3.4492	1.5455	-0.55698	3.2268	-1.1042	2.6238	3.0337	-4.6819	-3.4272	4.2298	-0.61105	3.5857	2.7	1.8455	5.5294	-2.3502	5.3653	0.42563	3.0057	1.0068	4.6794	0.38493	0.43886	0.22732	7.3064	1.1904	-0.54276	-1.8161	-0.26859	2.1035
0.18782	7.7654	10.976	5.2526	10.726	7.395	11.56	7.0371	6.8424	3.2191	4.8436	3.4669	6.2759	8.4483	8.5574	9.1252	10.917	8.8881	6.9562	6.7761	6.9842	7.7448	3.8845	8.1504	4.3134	6.2534	6.1939	6.7569	6.6935	8.3222	4.4128	4.9086	7.6157	8.6734	11.734	7.8428	5.9783	4.3018	7.8815	8.8379	6.4356	6.3664	7.0505	8.6088	4.0134	7.2812	10.465	6.3864	10.442	8.9752
-20.28	-23.906	-19.289	-16.444	-23.814	-20.698	-20.268	-24.055	-20.643	-19.974	-26.854	-22.06	-20.499	-23.443	-18.579	-18.658	-22.593	-19.13	-23.069	-23.664	-18.816	-21.267	-20.699	-21.81	-21.266	-20.247	-24.249	-26.001	-21.176	-25.799	-19.063	-21.258	-24.188	-19.239	-23.655	-19.038	-20.552	-21.762	-21.888	-19.754	-20.394	-24.714	-22.676	-23.706	-25.849	-22.334	-22.527	-24.132	-23.008	-22.732
1.3589	-1.5184	-0.20019	-1.0985	-1.9881	-2.23	0.62482	1.5578	0.27665	2.5118	2.5871	-1.7224	1.8099	3.7072	0.71522	-3.7604	0.97105	1.6003	0.81512	1.4484	-2.4524	1.0247	0.31087	2.4364	1.8503	2.3138	-0.086413	-1.1495	2.3464	-3.1674	-2.5877	-1.6155	1.1104	-0.024069	-0.32377	0.11536	0.89876	1.5111	-0.56717	1.0881	-2.2726	3.7532	2.6946	-1.4918	-1.1111	9.7306	-2.0447	2.8639	0.57232	-4.9881
6.4939	4.6031	3.762	3.9205	9.8402	8.0565	4.6805	4.9633	8.7156	0.0065123	7.8283	0.69405	8.2888	2.616	5.7995	7.8176	8.9586	7.8958	8.9502	7.6695	6.9865	8.5677	3.8313	10.935	8.2841	7.0596	10.94	11.664	7.2729	9.246	3.9978	5.2661	9.2567	11.544	5.8611	4.7876	4.7079	3.7187	10.329	4.2971	11.311	4.8265	1.8898	7.5131	9.7509	6.4845	2.4794	6.5222	4.9391	9.3735
-14.608	-13.687	-11.027	-13.661	-14.852	-9.6356	-13.602	-9.7862	-19.859	-14.207	-16.438	-16.212	-15.618	-16.164	-13.781	-10.326	-4.6429	-14.303	-16.413	-14.408	-13.681	-13.667	-14.031	-15.44	-12.111	-12.978	-14.156	-9.5842	-13.425	-13.485	-13.268	-12.612	-7.4084	-12.82	-14.766	-13.091	-12.32	-15.572	-13.23	-13.029	-12.19	-11.431	-12.576	-17.907	-15.866	-16.466	-13.836	-14.608	-11.389	-12.986
-11.526	-11.004	-11.547	-13.216	-10.801	-10.621	-12.558	-12.808	-11.195	-16.989	-14.66	-9.9152	-13.518	-12.527	-13.825	-7.0722	-7.7003	-10.001	-11.415	-16.803	-11.563	-13.714	-13.578	-12.278	-14.44	-11.978	-8.8674	-11.629	-11.132	-16.582	-15.371	-14.947	-10.135	-13.776	-10.847	-15.186	-11.066	-16.949	-13.001	-10.21	-9.9611	-10.819	-15.766	-17.174	-13.292	-15.836	-14.545	-12.845	-15.968	-11.48
-8.7079	-2.1846	-0.30051	-4.6917	-2.2957	-2.5266	-5.8705	-5.0344	-2.9208	1.5199	-2.9754	-2.0192	-3.6113	-1.6178	-3.4135	0.74778	-3.232	-0.65471	-5.0569	-5.5154	0.53671	-8.3582	-0.56001	0.51696	1.2102	-3.7468	-3.017	2.2251	-4.8144	2.6272	-3.6003	0.03315	1.2906	-2.2673	2.9268	-2.9131	-4.6777	0.56896	3.269	-6.3594	4.0416	-0.50648	-1.2622	-3.7614	-2.822	0.39357	-0.96547	1.0127	-0.33056	-3.337
-4.5912	-1.0451	-4.2739	-4.0442	0.84527	-1.6858	-5.1581	2.5706	-3.6391	3.8122	-3.456	-1.9462	3.2939	-4.2272	1.1896	-1.407	-0.53194	0.15409	-2.191	-1.6467	-3.9591	-2.4658	1.1571	2.9098	-2.2199	-2.7302	-3.4376	0.85091	-2.6202	-1.1191	-5.0673	3.9278	-0.45089	-3.9154	0.72085	-3.729	-0.5988	-2.4477	-0.73738	-0.063877	0.70309	0.87648	0.5485	-2.3688	-4.5391	-1.3052	-1.3089	-1.3593	-3.2299	0.8004
3.9808	-2.3099	1.8252	2.045	-2.4224	-2.5107	1.0921	0.80658	2.7118	-1.3994	-0.25509	-2.8815	-0.8904	2.5267	-0.31018	1.9837	1.7371	-3.4514	1.4317	2.972	2.6624	-3.0674	3.9982	-2.0637	1.5543	-2.0491	0.69301	2.6137	2.2229	0.73801	-2.1668	-5.368	-0.33853	-0.5936	2.8097	-0.69448	2.4751	-1.4387	0.22245	1.6382	4.0342	-2.2037	5.1458	-1.2784	0.90233	-0.17286	0.25871	3.1028	0.14022	5.4438
9.0401	7.8023	7.8628	10.451	8.2197	7.2932	9.9815	9.5478	12.642	10.359	8.7676	11.022	8.4686	7.2883	6.8257	10.242	8.9431	6.2824	13.144	11.811	10.125	15.454	7.291	6.9332	6.1349	7.8393	13.22	9.1302	7.3241	16.022	10.643	12.581	10.295	11.486	13.498	7.6695	8.4441	7.471	7.4683	13.166	9.3555	11.687	11.096	6.9074	11.595	11.064	9.3327	10.147	7.9672	10.722
2.1742	-0.43935	3.0901	-1.7804	-0.001385	-4.7204	-1.2502	2.3679	-0.75595	-0.81588	0.099079	-1.7639	2.7481	-0.58006	-0.6312	0.69281	2.7437	-2.9372	2.9804	1.8771	-2.0096	-2.3051	-1.549	0.072087	2.6948	-1.133	-2.6854	-4.5514	-1.4962	-2.0774	-0.6217	-3.2014	-1.5547	-2.5605	3.1447	-2.9337	-4.4857	5.8187	2.6483	-3.1627	-2.0803	-0.076097	1.0155	-1.5243	-1.5229	1.0958	2.1635	1.4659	-0.50412	3.0288
-4.3624	0.93642	-2.6072	-2.9363	-0.17224	-1.2174	-0.43189	2.8759	0.9265	0.14321	-2.1899	-4.7448	0.037551	2.2703	-2.4388	-3.161	-0.2849	-1.6867	-0.50923	-1.3294	0.17495	-0.7015	-3.5532	-2.2624	0.69821	-1.2475	1.0115	-0.042363	2.1698	-1.085	1.7584	0.71016	-1.0562	1.3231	-0.48856	-0.54645	0.29152	-2.6624	-2.1897	-0.98184	0.86992	-2.3608	-2.4752	-1.8334	0.73178	-1.3177	-3.5251	-3.4791	-4.8602	-3.1572
-9.697	-6.2115	-5.2014	-1.3066	-7.3188	-5.1916	-5.2597	-5.9162	-1.9815	-2.5297	-1.7041	-2.6436	-5.3672	-7.53	-3.3019	-0.7235	-5.4016	-3.03	-3.2024	-3.5524	-7.4488	-5.7815	-5.2199	-6.8415	-1.6986	-2.7009	-5.2622	-4.3503	-5.6296	-4.5751	-5.8628	-5.2746	-0.81607	-4.3781	-3.9694	-5.2247	-2.4394	-2.0212	-2.0552	-3.1487	-6.6718	-4.8612	-5.3351	-8.3891	-7.3732	-7.5872	-4.7922	-3.462	-4.4729	-3.7114
7.8835	6.7839	9.0361	5.8995	5.3355	6.978	5.8271	6.4282	6.6166	9.2788	3.9405	9.3972	2.8136	10.352	6.5539	8.12	6.937	7.7304	8.3566	4.0212	6.7287	7.4195	7.1051	5.2335	11.037	6.9147	7.0774	12.288	5.9188	1.5536	3.1654	9.3614	4.2134	3.9882	7.1324	5.5511	3.767	7.2174	4.4399	4.5392	6.7812	5.4876	2.1078	5.6375	4.834	5.4933	10.327	7.9313	6.3322	4.8616
[truncated: 571 more rows]
[truncated: 150 more columns]
